# Supplementary material for: Structural insights into the allosteric inhibition of P2X4 receptors
Source: Nat Commun. 2023 Oct 13;14:6437. doi: 10.1038/s41467-023-42164-y (PMC10575874; doi:10.1038/s41467-023-42164-y)
Supplement: Supplementary file 4 — Supplementary Dataset 1 [file 41467_2023_42164_MOESM4_ESM.zip]

Archive with 51 entries (49 files):
- hP2X1trimer_a111a/cite.bibtex
- hP2X1trimer_a111a/config.json
- hP2X1trimer_a111a/hP2X1trimer_a111a.a3m
- hP2X1trimer_a111a/hP2X1trimer_a111a.csv
- hP2X1trimer_a111a/hP2X1trimer_a111a.done.txt
- hP2X1trimer_a111a/hP2X1trimer_a111a_coverage.png
- hP2X1trimer_a111a/hP2X1trimer_a111a_env/
- hP2X1trimer_a111a/hP2X1trimer_a111a_env/bfd.mgnify30.metaeuk30.smag30.a3m
- hP2X1trimer_a111a/hP2X1trimer_a111a_env/msa.sh
- hP2X1trimer_a111a/hP2X1trimer_a111a_env/out.tar.gz
- hP2X1trimer_a111a/hP2X1trimer_a111a_env/pdb70.m8
- hP2X1trimer_a111a/hP2X1trimer_a111a_env/templates_101/
- hP2X1trimer_a111a/hP2X1trimer_a111a_env/templates_101/1igr.cif
- hP2X1trimer_a111a/hP2X1trimer_a111a_env/templates_101/2gy5.cif
- hP2X1trimer_a111a/hP2X1trimer_a111a_env/templates_101/2gy7.cif
- hP2X1trimer_a111a/hP2X1trimer_a111a_env/templates_101/2rup.cif
- hP2X1trimer_a111a/hP2X1trimer_a111a_env/templates_101/4dw0.cif
- hP2X1trimer_a111a/hP2X1trimer_a111a_env/templates_101/4k0v.cif
- hP2X1trimer_a111a/hP2X1trimer_a111a_env/templates_101/5f1c.cif
- hP2X1trimer_a111a/hP2X1trimer_a111a_env/templates_101/5svk.cif
- hP2X1trimer_a111a/hP2X1trimer_a111a_env/templates_101/5svp.cif
- hP2X1trimer_a111a/hP2X1trimer_a111a_env/templates_101/5u1u.cif
- hP2X1trimer_a111a/hP2X1trimer_a111a_env/templates_101/5u1x.cif
- hP2X1trimer_a111a/hP2X1trimer_a111a_env/templates_101/5u8q.cif
- hP2X1trimer_a111a/hP2X1trimer_a111a_env/templates_101/5wzy.cif
- hP2X1trimer_a111a/hP2X1trimer_a111a_env/templates_101/5xw6.cif
- hP2X1trimer_a111a/hP2X1trimer_a111a_env/templates_101/6ah4.cif
- hP2X1trimer_a111a/hP2X1trimer_a111a_env/templates_101/6u9v.cif
- hP2X1trimer_a111a/hP2X1trimer_a111a_env/templates_101/6u9w.cif
- hP2X1trimer_a111a/hP2X1trimer_a111a_env/templates_101/6um1.cif
- hP2X1trimer_a111a/hP2X1trimer_a111a_env/templates_101/pdb70_a3m.ffdata
- hP2X1trimer_a111a/hP2X1trimer_a111a_env/templates_101/pdb70_a3m.ffindex
- hP2X1trimer_a111a/hP2X1trimer_a111a_env/templates_101/pdb70_cs219.ffdata
- hP2X1trimer_a111a/hP2X1trimer_a111a_env/templates_101/pdb70_cs219.ffindex
- hP2X1trimer_a111a/hP2X1trimer_a111a_env/uniref.a3m
- hP2X1trimer_a111a/hP2X1trimer_a111a_pae.png
- hP2X1trimer_a111a/hP2X1trimer_a111a_plddt.png
- hP2X1trimer_a111a/hP2X1trimer_a111a_predicted_aligned_error_v1.json
- hP2X1trimer_a111a/hP2X1trimer_a111a_relaxed_rank_001_alphafold2_multimer_v3_model_5_seed_000.pdb
- hP2X1trimer_a111a/hP2X1trimer_a111a_scores_rank_001_alphafold2_multimer_v3_model_5_seed_000.json
- hP2X1trimer_a111a/hP2X1trimer_a111a_scores_rank_002_alphafold2_multimer_v3_model_1_seed_000.json
- hP2X1trimer_a111a/hP2X1trimer_a111a_scores_rank_003_alphafold2_multimer_v3_model_3_seed_000.json
- hP2X1trimer_a111a/hP2X1trimer_a111a_scores_rank_004_alphafold2_multimer_v3_model_2_seed_000.json
- hP2X1trimer_a111a/hP2X1trimer_a111a_scores_rank_005_alphafold2_multimer_v3_model_4_seed_000.json
- hP2X1trimer_a111a/hP2X1trimer_a111a_template_domain_names.json
- hP2X1trimer_a111a/hP2X1trimer_a111a_unrelaxed_rank_001_alphafold2_multimer_v3_model_5_seed_000.pdb
- hP2X1trimer_a111a/hP2X1trimer_a111a_unrelaxed_rank_002_alphafold2_multimer_v3_model_1_seed_000.pdb
- hP2X1trimer_a111a/hP2X1trimer_a111a_unrelaxed_rank_003_alphafold2_multimer_v3_model_3_seed_000.pdb
- hP2X1trimer_a111a/hP2X1trimer_a111a_unrelaxed_rank_004_alphafold2_multimer_v3_model_2_seed_000.pdb
- hP2X1trimer_a111a/hP2X1trimer_a111a_unrelaxed_rank_005_alphafold2_multimer_v3_model_4_seed_000.pdb
- hP2X1trimer_a111a/log.txt
