# Supplementary material for: Structural insights into the allosteric inhibition of P2X4 receptors
Source: Nat Commun. 2023 Oct 13;14:6437. doi: 10.1038/s41467-023-42164-y (PMC10575874; doi:10.1038/s41467-023-42164-y)
Supplement: Supplementary file 4 — Supplementary Dataset 1 [file 41467_2023_42164_MOESM4_ESM.zip › hP2X1trimer_a111a/hP2X1trimer_a111a_env/pdb70.m8]

101	4DW0_A	0.446	338	182	3	26	358	3	340	4.109E-141	451	96M1D159M3D18M1D60M
101	5WZY_A	0.443	338	183	3	26	358	3	340	1.444E-140	449	96M1D159M3D18M1D60M
101	5SVK_A	0.457	369	185	7	10	373	4	362	8.578E-139	444	2M1I44M1D18M5I53M2I37M2I107M3D18M1D75M
101	6AH4_C	0.459	366	184	6	13	373	6	362	1.174E-138	443	44M1D18M5I53M2I37M2I107M3D18M1D75M
101	5SVP_A	0.457	369	185	7	10	373	4	362	4.126E-138	442	2M1I44M1D18M5I53M2I37M2I107M3D18M1D75M
101	6U9V_A	0.410	373	198	9	10	367	7	372	4.591E-124	401	34M1I29M2D10M5D13M1I25M1D89M4I67M3D70M4D8M1I6M
101	6U9W_C	0.410	373	198	9	10	367	7	372	4.591E-124	401	34M1I29M2D10M5D13M1I25M1D89M4I67M3D70M4D8M1I6M
101	5F1C_B	0.407	356	185	8	26	358	6	358	2.196E-120	391	50M1D4M11D42M2D10M3D21M3D21M2D112M1D14M3I56M
101	5F1C_C	0.407	356	185	8	26	358	6	358	2.196E-120	391	50M1D4M11D42M2D10M3D21M3D21M2D112M1D14M3I56M
101	5U1X_A	0.461	338	165	7	26	352	3	334	1.166E-117	383	18M1I29M2D10M5D13M1I26M1D88M4I67M3D70M
101	5U1U_A	0.461	338	165	7	26	352	3	334	1.166E-117	383	18M1I29M2D10M5D13M1I26M1D88M4I67M3D70M
101	5XW6_A	0.429	326	171	7	34	355	10	324	1.028E-110	362	12M1I29M6I42M1D88M4I67M1D16M1D55M1D2M
101	5XW6_C	0.429	326	171	7	34	355	10	324	1.028E-110	362	12M1I29M6I42M1D88M4I67M1D16M1D55M1D2M
101	2RUP_A	0.508	57	27	1	112	167	2	58	3.683E-17	86	12M1D44M
101	2GY5_A	0.183	299	145	28	50	312	133	368	3.717E-03	41	5M5I6M1D18M2I13M3D3M2I18M7D10M3D6M8D6M1I3M2D7M4I7M7I10M3I3M13I2M2I3M5I4M2I4M1D4M3I2M5I11M2D4M8I11M4D9M2D8M1D2M1D7M1D7M1I7M
101	2GY7_B	0.183	299	145	28	50	312	133	368	3.717E-03	41	5M5I6M1D18M2I13M3D3M2I18M7D10M3D6M8D6M1I3M2D7M4I7M7I10M3I3M13I2M2I3M5I4M2I4M1D4M3I2M5I11M2D4M8I11M4D9M2D8M1D2M1D7M1D7M1I7M
101	4K0V_A	0.183	299	145	28	50	312	133	368	3.717E-03	41	5M5I6M1D18M2I13M3D3M2I18M7D10M3D6M8D6M1I3M2D7M4I7M7I10M3I3M13I2M2I3M5I4M2I4M1D4M3I2M5I11M2D4M8I11M4D9M2D8M1D2M1D7M1D7M1I7M
101	6UM1_A	0.164	323	159	32	25	289	695	964	8.595E-03	40	9M5I9M1D7M2D1M1D14M4D10M4D9M1I4M2D3M4I5M1I7M1D10M9I11M2D5M6D5M1I9M1D9M2I4M3I2M2I6M1D2M2D19M3I3M8D9M8D5M9I3M8I8M4D1M6D3M3I3M3D3M2D4M2I10M
101	1IGR_A	0.156	397	212	32	15	312	42	414	8.024E-02	36	13M4D13M1D19M6I14M2D2M1D3M13D1M4D2M2D4M3D13M16D4M1D24M8I10M1D8M1D1M2D4M5D4M5D9M3D3M4D8M12D7M1I29M4D7M1I4M3D23M3I14M4D10M1I1M1I4M2I5M7D7M1D3M1I1M
101	5U8Q_A	0.156	397	212	32	15	312	42	414	8.024E-02	36	13M4D13M1D19M6I14M2D2M1D3M13D1M4D2M2D4M3D13M16D4M1D24M8I10M1D8M1D1M2D4M5D4M5D9M3D3M4D8M12D7M1I29M4D7M1I4M3D23M3I14M4D10M1I1M1I4M2I5M7D7M1D3M1I1M
101	5U8R_A	0.156	397	212	32	15	312	42	414	8.024E-02	36	13M4D13M1D19M6I14M2D2M1D3M13D1M4D2M2D4M3D13M16D4M1D24M8I10M1D8M1D1M2D4M5D4M5D9M3D3M4D8M12D7M1I29M4D7M1I4M3D23M3I14M4D10M1I1M1I4M2I5M7D7M1D3M1I1M
101	6JK8_B	0.156	397	212	32	15	312	72	444	8.024E-02	36	13M4D13M1D19M6I14M2D2M1D3M13D1M4D2M2D4M3D13M16D4M1D24M8I10M1D8M1D1M2D4M5D4M5D9M3D3M4D8M12D7M1I29M4D7M1I4M3D23M3I14M4D10M1I1M1I4M2I5M7D7M1D3M1I1M
