# Supplementary material for: Structural insights into the allosteric inhibition of P2X4 receptors
Source: Nat Commun. 2023 Oct 13;14:6437. doi: 10.1038/s41467-023-42164-y (PMC10575874; doi:10.1038/s41467-023-42164-y)
Supplement: Supplementary file 4 — Supplementary Dataset 1 [file 41467_2023_42164_MOESM4_ESM.zip › hP2X1trimer_a111a/hP2X1trimer_a111a_env/templates_101/1igr.cif]

data_1IGR
# 
_entry.id   1IGR 
# 
_audit_conform.dict_name       mmcif_pdbx.dic 
_audit_conform.dict_version    5.329 
_audit_conform.dict_location   http://mmcif.pdb.org/dictionaries/ascii/mmcif_pdbx.dic 
# 
loop_
_database_2.database_id 
_database_2.database_code 
PDB   1IGR         
RCSB  RCSB007214   
WWPDB D_1000007214 
# 
_pdbx_database_status.status_code                     REL 
_pdbx_database_status.entry_id                        1IGR 
_pdbx_database_status.recvd_initial_deposition_date   1998-09-28 
_pdbx_database_status.deposit_site                    BNL 
_pdbx_database_status.process_site                    RCSB 
_pdbx_database_status.SG_entry                        . 
_pdbx_database_status.status_code_sf                  ? 
_pdbx_database_status.status_code_mr                  ? 
_pdbx_database_status.pdb_format_compatible           Y 
_pdbx_database_status.status_code_cs                  ? 
_pdbx_database_status.methods_development_category    ? 
_pdbx_database_status.status_code_nmr_data            ? 
# 
loop_
_audit_author.name 
_audit_author.pdbx_ordinal 
'Garrett, T.P.J.' 1 
'Mckern, N.M.'    2 
'Lou, M.'         3 
'Frenkel, M.J.'   4 
'Bentley, J.D.'   5 
'Lovrecz, G.O.'   6 
'Elleman, T.C.'   7 
'Cosgrove, L.J.'  8 
'Ward, C.W.'      9 
# 
loop_
_citation.id 
_citation.title 
_citation.journal_abbrev 
_citation.journal_volume 
_citation.page_first 
_citation.page_last 
_citation.year 
_citation.journal_id_ASTM 
_citation.country 
_citation.journal_id_ISSN 
_citation.journal_id_CSD 
_citation.book_publisher 
_citation.pdbx_database_id_PubMed 
_citation.pdbx_database_id_DOI 
primary 'Crystal structure of the first three domains of the type-1 insulin-like growth factor receptor.' Nature         394 395  
399 1998 NATUAS UK 0028-0836 0006 ? 9690478 10.1038/28668 
1       'Crystallization of the First Three Domains of the Human Insulin-Like Growth Factor-1 Receptor'   'Protein Sci.' 6   2663 
?   1997 PRCIEI US 0961-8368 0795 ? ?       ?             
# 
loop_
_citation_author.citation_id 
_citation_author.name 
_citation_author.ordinal 
_citation_author.identifier_ORCID 
primary 'Garrett, T.P.'   1  ? 
primary 'McKern, N.M.'    2  ? 
primary 'Lou, M.'         3  ? 
primary 'Frenkel, M.J.'   4  ? 
primary 'Bentley, J.D.'   5  ? 
primary 'Lovrecz, G.O.'   6  ? 
primary 'Elleman, T.C.'   7  ? 
primary 'Cosgrove, L.J.'  8  ? 
primary 'Ward, C.W.'      9  ? 
1       'Mckern, N.M.'    10 ? 
1       'Lou, M.'         11 ? 
1       'Frenkel, M.J.'   12 ? 
1       'Verkuylen, A.'   13 ? 
1       'Bentley, J.D.'   14 ? 
1       'Lovrecz, G.O.'   15 ? 
1       'Ivancic, N.'     16 ? 
1       'Elleman, T.C.'   17 ? 
1       'Garrett, T.P.J.' 18 ? 
1       'Cosgrove, L.J.'  19 ? 
1       'Ward, C.W.'      20 ? 
# 
_cell.entry_id           1IGR 
_cell.length_a           77.390 
_cell.length_b           99.720 
_cell.length_c           120.290 
_cell.angle_alpha        90.00 
_cell.angle_beta         90.00 
_cell.angle_gamma        90.00 
_cell.Z_PDB              4 
_cell.pdbx_unique_axis   ? 
_cell.length_a_esd       ? 
_cell.length_b_esd       ? 
_cell.length_c_esd       ? 
_cell.angle_alpha_esd    ? 
_cell.angle_beta_esd     ? 
_cell.angle_gamma_esd    ? 
# 
_symmetry.entry_id                         1IGR 
_symmetry.space_group_name_H-M             'P 21 21 21' 
_symmetry.pdbx_full_space_group_name_H-M   ? 
_symmetry.cell_setting                     ? 
_symmetry.Int_Tables_number                19 
_symmetry.space_group_name_Hall            ? 
# 
loop_
_entity.id 
_entity.type 
_entity.src_method 
_entity.pdbx_description 
_entity.formula_weight 
_entity.pdbx_number_of_molecules 
_entity.pdbx_ec 
_entity.pdbx_mutation 
_entity.pdbx_fragment 
_entity.details 
1 polymer     man 'INSULIN-LIKE GROWTH FACTOR RECEPTOR 1' 54393.746 1  2.7.10.1 ? 'UNP residues 31-492' ? 
2 branched    man 
'2-acetamido-2-deoxy-beta-D-glucopyranose-(1-4)-[alpha-L-fucopyranose-(1-6)]2-acetamido-2-deoxy-beta-D-glucopyranose' 570.542   1  
?        ? ?                     ? 
3 branched    man 
;alpha-D-mannopyranose-(1-3)-beta-D-mannopyranose-(1-4)-2-acetamido-2-deoxy-beta-D-glucopyranose-(1-4)-[alpha-L-fucopyranose-(1-6)]2-acetamido-2-deoxy-beta-D-glucopyranose
;
894.823   1  ?        ? ?                     ? 
4 non-polymer man 2-acetamido-2-deoxy-beta-D-glucopyranose 221.208   2  ?        ? ?                     ? 
5 non-polymer syn 'SULFATE ION' 96.063    8  ?        ? ?                     ? 
6 water       nat water 18.015    48 ?        ? ?                     ? 
# 
_entity_name_sys.entity_id   1 
_entity_name_sys.name        'E.C.2.7.112 TRANSFERASE' 
# 
_entity_poly.entity_id                      1 
_entity_poly.type                           'polypeptide(L)' 
_entity_poly.nstd_linkage                   no 
_entity_poly.nstd_monomer                   no 
_entity_poly.pdbx_seq_one_letter_code       
;EICGPGIDIRNDYQQLKRLENCTVIEGYLHILLISKAEDYRSYRFPKLTVITEYLLLFRVAGLESLGDLFPNLTVIRGWK
LFYNYALVIFEMTNLKDIGLYNLRNITRGAIRIEKNADLCYLSTVDWSLILDAVSNNYIVGNKPPKECGDLCPGTMEEKP
MCEKTTINNEYNYRCWTTNRCQKMCPSTCGKRACTENNECCHPECLGSCSAPDNDTACVACRHYYYAGVCVPACPPNTYR
FEGWRCVDRDFCANILSAESSDSEGFVIHDGECMQECPSGFIRNGSQSMYCIPCEGPCPKVCEEEKKTKTIDSVTSAQML
QGCTIFKGNLLINIRRGNNIASELENFMGLIEVVTGYVKIRHSHALVSLSFLKNLRLILGEEQLEGNYSFYVLDNQNLQQ
LWDWDHRNLTIKAGKMYFAFNPKLCVSEIYRMEEVTGTKGRQSKGDINTRNNGERASCESDVDDDDKEQKLISEEDLN
;
_entity_poly.pdbx_seq_one_letter_code_can   
;EICGPGIDIRNDYQQLKRLENCTVIEGYLHILLISKAEDYRSYRFPKLTVITEYLLLFRVAGLESLGDLFPNLTVIRGWK
LFYNYALVIFEMTNLKDIGLYNLRNITRGAIRIEKNADLCYLSTVDWSLILDAVSNNYIVGNKPPKECGDLCPGTMEEKP
MCEKTTINNEYNYRCWTTNRCQKMCPSTCGKRACTENNECCHPECLGSCSAPDNDTACVACRHYYYAGVCVPACPPNTYR
FEGWRCVDRDFCANILSAESSDSEGFVIHDGECMQECPSGFIRNGSQSMYCIPCEGPCPKVCEEEKKTKTIDSVTSAQML
QGCTIFKGNLLINIRRGNNIASELENFMGLIEVVTGYVKIRHSHALVSLSFLKNLRLILGEEQLEGNYSFYVLDNQNLQQ
LWDWDHRNLTIKAGKMYFAFNPKLCVSEIYRMEEVTGTKGRQSKGDINTRNNGERASCESDVDDDDKEQKLISEEDLN
;
_entity_poly.pdbx_strand_id                 A 
_entity_poly.pdbx_target_identifier         ? 
# 
loop_
_entity_poly_seq.entity_id 
_entity_poly_seq.num 
_entity_poly_seq.mon_id 
_entity_poly_seq.hetero 
1 1   GLU n 
1 2   ILE n 
1 3   CYS n 
1 4   GLY n 
1 5   PRO n 
1 6   GLY n 
1 7   ILE n 
1 8   ASP n 
1 9   ILE n 
1 10  ARG n 
1 11  ASN n 
1 12  ASP n 
1 13  TYR n 
1 14  GLN n 
1 15  GLN n 
1 16  LEU n 
1 17  LYS n 
1 18  ARG n 
1 19  LEU n 
1 20  GLU n 
1 21  ASN n 
1 22  CYS n 
1 23  THR n 
1 24  VAL n 
1 25  ILE n 
1 26  GLU n 
1 27  GLY n 
1 28  TYR n 
1 29  LEU n 
1 30  HIS n 
1 31  ILE n 
1 32  LEU n 
1 33  LEU n 
1 34  ILE n 
1 35  SER n 
1 36  LYS n 
1 37  ALA n 
1 38  GLU n 
1 39  ASP n 
1 40  TYR n 
1 41  ARG n 
1 42  SER n 
1 43  TYR n 
1 44  ARG n 
1 45  PHE n 
1 46  PRO n 
1 47  LYS n 
1 48  LEU n 
1 49  THR n 
1 50  VAL n 
1 51  ILE n 
1 52  THR n 
1 53  GLU n 
1 54  TYR n 
1 55  LEU n 
1 56  LEU n 
1 57  LEU n 
1 58  PHE n 
1 59  ARG n 
1 60  VAL n 
1 61  ALA n 
1 62  GLY n 
1 63  LEU n 
1 64  GLU n 
1 65  SER n 
1 66  LEU n 
1 67  GLY n 
1 68  ASP n 
1 69  LEU n 
1 70  PHE n 
1 71  PRO n 
1 72  ASN n 
1 73  LEU n 
1 74  THR n 
1 75  VAL n 
1 76  ILE n 
1 77  ARG n 
1 78  GLY n 
1 79  TRP n 
1 80  LYS n 
1 81  LEU n 
1 82  PHE n 
1 83  TYR n 
1 84  ASN n 
1 85  TYR n 
1 86  ALA n 
1 87  LEU n 
1 88  VAL n 
1 89  ILE n 
1 90  PHE n 
1 91  GLU n 
1 92  MET n 
1 93  THR n 
1 94  ASN n 
1 95  LEU n 
1 96  LYS n 
1 97  ASP n 
1 98  ILE n 
1 99  GLY n 
1 100 LEU n 
1 101 TYR n 
1 102 ASN n 
1 103 LEU n 
1 104 ARG n 
1 105 ASN n 
1 106 ILE n 
1 107 THR n 
1 108 ARG n 
1 109 GLY n 
1 110 ALA n 
1 111 ILE n 
1 112 ARG n 
1 113 ILE n 
1 114 GLU n 
1 115 LYS n 
1 116 ASN n 
1 117 ALA n 
1 118 ASP n 
1 119 LEU n 
1 120 CYS n 
1 121 TYR n 
1 122 LEU n 
1 123 SER n 
1 124 THR n 
1 125 VAL n 
1 126 ASP n 
1 127 TRP n 
1 128 SER n 
1 129 LEU n 
1 130 ILE n 
1 131 LEU n 
1 132 ASP n 
1 133 ALA n 
1 134 VAL n 
1 135 SER n 
1 136 ASN n 
1 137 ASN n 
1 138 TYR n 
1 139 ILE n 
1 140 VAL n 
1 141 GLY n 
1 142 ASN n 
1 143 LYS n 
1 144 PRO n 
1 145 PRO n 
1 146 LYS n 
1 147 GLU n 
1 148 CYS n 
1 149 GLY n 
1 150 ASP n 
1 151 LEU n 
1 152 CYS n 
1 153 PRO n 
1 154 GLY n 
1 155 THR n 
1 156 MET n 
1 157 GLU n 
1 158 GLU n 
1 159 LYS n 
1 160 PRO n 
1 161 MET n 
1 162 CYS n 
1 163 GLU n 
1 164 LYS n 
1 165 THR n 
1 166 THR n 
1 167 ILE n 
1 168 ASN n 
1 169 ASN n 
1 170 GLU n 
1 171 TYR n 
1 172 ASN n 
1 173 TYR n 
1 174 ARG n 
1 175 CYS n 
1 176 TRP n 
1 177 THR n 
1 178 THR n 
1 179 ASN n 
1 180 ARG n 
1 181 CYS n 
1 182 GLN n 
1 183 LYS n 
1 184 MET n 
1 185 CYS n 
1 186 PRO n 
1 187 SER n 
1 188 THR n 
1 189 CYS n 
1 190 GLY n 
1 191 LYS n 
1 192 ARG n 
1 193 ALA n 
1 194 CYS n 
1 195 THR n 
1 196 GLU n 
1 197 ASN n 
1 198 ASN n 
1 199 GLU n 
1 200 CYS n 
1 201 CYS n 
1 202 HIS n 
1 203 PRO n 
1 204 GLU n 
1 205 CYS n 
1 206 LEU n 
1 207 GLY n 
1 208 SER n 
1 209 CYS n 
1 210 SER n 
1 211 ALA n 
1 212 PRO n 
1 213 ASP n 
1 214 ASN n 
1 215 ASP n 
1 216 THR n 
1 217 ALA n 
1 218 CYS n 
1 219 VAL n 
1 220 ALA n 
1 221 CYS n 
1 222 ARG n 
1 223 HIS n 
1 224 TYR n 
1 225 TYR n 
1 226 TYR n 
1 227 ALA n 
1 228 GLY n 
1 229 VAL n 
1 230 CYS n 
1 231 VAL n 
1 232 PRO n 
1 233 ALA n 
1 234 CYS n 
1 235 PRO n 
1 236 PRO n 
1 237 ASN n 
1 238 THR n 
1 239 TYR n 
1 240 ARG n 
1 241 PHE n 
1 242 GLU n 
1 243 GLY n 
1 244 TRP n 
1 245 ARG n 
1 246 CYS n 
1 247 VAL n 
1 248 ASP n 
1 249 ARG n 
1 250 ASP n 
1 251 PHE n 
1 252 CYS n 
1 253 ALA n 
1 254 ASN n 
1 255 ILE n 
1 256 LEU n 
1 257 SER n 
1 258 ALA n 
1 259 GLU n 
1 260 SER n 
1 261 SER n 
1 262 ASP n 
1 263 SER n 
1 264 GLU n 
1 265 GLY n 
1 266 PHE n 
1 267 VAL n 
1 268 ILE n 
1 269 HIS n 
1 270 ASP n 
1 271 GLY n 
1 272 GLU n 
1 273 CYS n 
1 274 MET n 
1 275 GLN n 
1 276 GLU n 
1 277 CYS n 
1 278 PRO n 
1 279 SER n 
1 280 GLY n 
1 281 PHE n 
1 282 ILE n 
1 283 ARG n 
1 284 ASN n 
1 285 GLY n 
1 286 SER n 
1 287 GLN n 
1 288 SER n 
1 289 MET n 
1 290 TYR n 
1 291 CYS n 
1 292 ILE n 
1 293 PRO n 
1 294 CYS n 
1 295 GLU n 
1 296 GLY n 
1 297 PRO n 
1 298 CYS n 
1 299 PRO n 
1 300 LYS n 
1 301 VAL n 
1 302 CYS n 
1 303 GLU n 
1 304 GLU n 
1 305 GLU n 
1 306 LYS n 
1 307 LYS n 
1 308 THR n 
1 309 LYS n 
1 310 THR n 
1 311 ILE n 
1 312 ASP n 
1 313 SER n 
1 314 VAL n 
1 315 THR n 
1 316 SER n 
1 317 ALA n 
1 318 GLN n 
1 319 MET n 
1 320 LEU n 
1 321 GLN n 
1 322 GLY n 
1 323 CYS n 
1 324 THR n 
1 325 ILE n 
1 326 PHE n 
1 327 LYS n 
1 328 GLY n 
1 329 ASN n 
1 330 LEU n 
1 331 LEU n 
1 332 ILE n 
1 333 ASN n 
1 334 ILE n 
1 335 ARG n 
1 336 ARG n 
1 337 GLY n 
1 338 ASN n 
1 339 ASN n 
1 340 ILE n 
1 341 ALA n 
1 342 SER n 
1 343 GLU n 
1 344 LEU n 
1 345 GLU n 
1 346 ASN n 
1 347 PHE n 
1 348 MET n 
1 349 GLY n 
1 350 LEU n 
1 351 ILE n 
1 352 GLU n 
1 353 VAL n 
1 354 VAL n 
1 355 THR n 
1 356 GLY n 
1 357 TYR n 
1 358 VAL n 
1 359 LYS n 
1 360 ILE n 
1 361 ARG n 
1 362 HIS n 
1 363 SER n 
1 364 HIS n 
1 365 ALA n 
1 366 LEU n 
1 367 VAL n 
1 368 SER n 
1 369 LEU n 
1 370 SER n 
1 371 PHE n 
1 372 LEU n 
1 373 LYS n 
1 374 ASN n 
1 375 LEU n 
1 376 ARG n 
1 377 LEU n 
1 378 ILE n 
1 379 LEU n 
1 380 GLY n 
1 381 GLU n 
1 382 GLU n 
1 383 GLN n 
1 384 LEU n 
1 385 GLU n 
1 386 GLY n 
1 387 ASN n 
1 388 TYR n 
1 389 SER n 
1 390 PHE n 
1 391 TYR n 
1 392 VAL n 
1 393 LEU n 
1 394 ASP n 
1 395 ASN n 
1 396 GLN n 
1 397 ASN n 
1 398 LEU n 
1 399 GLN n 
1 400 GLN n 
1 401 LEU n 
1 402 TRP n 
1 403 ASP n 
1 404 TRP n 
1 405 ASP n 
1 406 HIS n 
1 407 ARG n 
1 408 ASN n 
1 409 LEU n 
1 410 THR n 
1 411 ILE n 
1 412 LYS n 
1 413 ALA n 
1 414 GLY n 
1 415 LYS n 
1 416 MET n 
1 417 TYR n 
1 418 PHE n 
1 419 ALA n 
1 420 PHE n 
1 421 ASN n 
1 422 PRO n 
1 423 LYS n 
1 424 LEU n 
1 425 CYS n 
1 426 VAL n 
1 427 SER n 
1 428 GLU n 
1 429 ILE n 
1 430 TYR n 
1 431 ARG n 
1 432 MET n 
1 433 GLU n 
1 434 GLU n 
1 435 VAL n 
1 436 THR n 
1 437 GLY n 
1 438 THR n 
1 439 LYS n 
1 440 GLY n 
1 441 ARG n 
1 442 GLN n 
1 443 SER n 
1 444 LYS n 
1 445 GLY n 
1 446 ASP n 
1 447 ILE n 
1 448 ASN n 
1 449 THR n 
1 450 ARG n 
1 451 ASN n 
1 452 ASN n 
1 453 GLY n 
1 454 GLU n 
1 455 ARG n 
1 456 ALA n 
1 457 SER n 
1 458 CYS n 
1 459 GLU n 
1 460 SER n 
1 461 ASP n 
1 462 VAL n 
1 463 ASP n 
1 464 ASP n 
1 465 ASP n 
1 466 ASP n 
1 467 LYS n 
1 468 GLU n 
1 469 GLN n 
1 470 LYS n 
1 471 LEU n 
1 472 ILE n 
1 473 SER n 
1 474 GLU n 
1 475 GLU n 
1 476 ASP n 
1 477 LEU n 
1 478 ASN n 
# 
_entity_src_gen.entity_id                          1 
_entity_src_gen.pdbx_src_id                        1 
_entity_src_gen.pdbx_alt_source_flag               sample 
_entity_src_gen.pdbx_seq_type                      ? 
_entity_src_gen.pdbx_beg_seq_num                   ? 
_entity_src_gen.pdbx_end_seq_num                   ? 
_entity_src_gen.gene_src_common_name               human 
_entity_src_gen.gene_src_genus                     Homo 
_entity_src_gen.pdbx_gene_src_gene                 ? 
_entity_src_gen.gene_src_species                   ? 
_entity_src_gen.gene_src_strain                    ? 
_entity_src_gen.gene_src_tissue                    ? 
_entity_src_gen.gene_src_tissue_fraction           ? 
_entity_src_gen.gene_src_details                   ? 
_entity_src_gen.pdbx_gene_src_fragment             ? 
_entity_src_gen.pdbx_gene_src_scientific_name      'Homo sapiens' 
_entity_src_gen.pdbx_gene_src_ncbi_taxonomy_id     9606 
_entity_src_gen.pdbx_gene_src_variant              ? 
_entity_src_gen.pdbx_gene_src_cell_line            ? 
_entity_src_gen.pdbx_gene_src_atcc                 ? 
_entity_src_gen.pdbx_gene_src_organ                PLACENTA 
_entity_src_gen.pdbx_gene_src_organelle            ? 
_entity_src_gen.pdbx_gene_src_cell                 ? 
_entity_src_gen.pdbx_gene_src_cellular_location    'CYTOPLASMIC MEMBRANE' 
_entity_src_gen.host_org_common_name               'Chinese hamster' 
_entity_src_gen.pdbx_host_org_scientific_name      'Cricetulus griseus' 
_entity_src_gen.pdbx_host_org_ncbi_taxonomy_id     10029 
_entity_src_gen.host_org_genus                     Cricetulus 
_entity_src_gen.pdbx_host_org_gene                 ? 
_entity_src_gen.pdbx_host_org_organ                ? 
_entity_src_gen.host_org_species                   ? 
_entity_src_gen.pdbx_host_org_tissue               ? 
_entity_src_gen.pdbx_host_org_tissue_fraction      ? 
_entity_src_gen.pdbx_host_org_strain               ? 
_entity_src_gen.pdbx_host_org_variant              ? 
_entity_src_gen.pdbx_host_org_cell_line            LEC8 
_entity_src_gen.pdbx_host_org_atcc                 ? 
_entity_src_gen.pdbx_host_org_culture_collection   CRL:1737 
_entity_src_gen.pdbx_host_org_cell                 ? 
_entity_src_gen.pdbx_host_org_organelle            ? 
_entity_src_gen.pdbx_host_org_cellular_location    SECRETED 
_entity_src_gen.pdbx_host_org_vector_type          ? 
_entity_src_gen.pdbx_host_org_vector               ? 
_entity_src_gen.host_org_details                   ? 
_entity_src_gen.expression_system_id               ? 
_entity_src_gen.plasmid_name                       PEE14/IGF-1R/462 
_entity_src_gen.plasmid_details                    ? 
_entity_src_gen.pdbx_description                   'LARGE SCALE CELL CULTURE IN A CELLGEN PLUS BIOREACTOR' 
# 
_struct_ref.id                         1 
_struct_ref.db_name                    UNP 
_struct_ref.db_code                    IG1R_HUMAN 
_struct_ref.entity_id                  1 
_struct_ref.pdbx_db_accession          P08069 
_struct_ref.pdbx_align_begin           ? 
_struct_ref.pdbx_seq_one_letter_code   
;EICGPGIDIRNDYQQLKRLENCTVIEGYLHILLISKAEDYRSYRFPKLTVITEYLLLFRVAGLESLGDLFPNLTVIRGWK
LFYNYALVIFEMTNLKDIGLYNLRNITRGAIRIEKNADLCYLSTVDWSLILDAVSNNYIVGNKPPKECGDLCPGTMEEKP
MCEKTTINNEYNYRCWTTNRCQKMCPSTCGKRACTENNECCHPECLGSCSAPDNDTACVACRHYYYAGVCVPACPPNTYR
FEGWRCVDRDFCANILSAESSDSEGFVIHDGECMQECPSGFIRNGSQSMYCIPCEGPCPKVCEEEKKTKTIDSVTSAQML
QGCTIFKGNLLINIRRGNNIASELENFMGLIEVVTGYVKIRHSHALVSLSFLKNLRLILGEEQLEGNYSFYVLDNQNLQQ
LWDWDHRNLTIKAGKMYFAFNPKLCVSEIYRMEEVTGTKGRQSKGDINTRNNGERASCESDVDDDDKEQKLISEEDLN
;
_struct_ref.pdbx_db_isoform            ? 
# 
_struct_ref_seq.align_id                      1 
_struct_ref_seq.ref_id                        1 
_struct_ref_seq.pdbx_PDB_id_code              1IGR 
_struct_ref_seq.pdbx_strand_id                A 
_struct_ref_seq.seq_align_beg                 1 
_struct_ref_seq.pdbx_seq_align_beg_ins_code   ? 
_struct_ref_seq.seq_align_end                 462 
_struct_ref_seq.pdbx_seq_align_end_ins_code   ? 
_struct_ref_seq.pdbx_db_accession             P08069 
_struct_ref_seq.db_align_beg                  31 
_struct_ref_seq.pdbx_db_align_beg_ins_code    ? 
_struct_ref_seq.db_align_end                  492 
_struct_ref_seq.pdbx_db_align_end_ins_code    ? 
_struct_ref_seq.pdbx_auth_seq_align_beg       1 
_struct_ref_seq.pdbx_auth_seq_align_end       462 
# 
loop_
_chem_comp.id 
_chem_comp.type 
_chem_comp.mon_nstd_flag 
_chem_comp.name 
_chem_comp.pdbx_synonyms 
_chem_comp.formula 
_chem_comp.formula_weight 
ALA 'L-peptide linking'           y ALANINE                                  ? 'C3 H7 N O2'     89.093  
ARG 'L-peptide linking'           y ARGININE                                 ? 'C6 H15 N4 O2 1' 175.209 
ASN 'L-peptide linking'           y ASPARAGINE                               ? 'C4 H8 N2 O3'    132.118 
ASP 'L-peptide linking'           y 'ASPARTIC ACID'                          ? 'C4 H7 N O4'     133.103 
BMA 'D-saccharide, beta linking'  . beta-D-mannopyranose                     ? 'C6 H12 O6'      180.156 
CYS 'L-peptide linking'           y CYSTEINE                                 ? 'C3 H7 N O2 S'   121.158 
FUC 'L-saccharide, alpha linking' . alpha-L-fucopyranose                     ? 'C6 H12 O5'      164.156 
GLN 'L-peptide linking'           y GLUTAMINE                                ? 'C5 H10 N2 O3'   146.144 
GLU 'L-peptide linking'           y 'GLUTAMIC ACID'                          ? 'C5 H9 N O4'     147.129 
GLY 'peptide linking'             y GLYCINE                                  ? 'C2 H5 N O2'     75.067  
HIS 'L-peptide linking'           y HISTIDINE                                ? 'C6 H10 N3 O2 1' 156.162 
HOH non-polymer                   . WATER                                    ? 'H2 O'           18.015  
ILE 'L-peptide linking'           y ISOLEUCINE                               ? 'C6 H13 N O2'    131.173 
LEU 'L-peptide linking'           y LEUCINE                                  ? 'C6 H13 N O2'    131.173 
LYS 'L-peptide linking'           y LYSINE                                   ? 'C6 H15 N2 O2 1' 147.195 
MAN 'D-saccharide, alpha linking' . alpha-D-mannopyranose                    ? 'C6 H12 O6'      180.156 
MET 'L-peptide linking'           y METHIONINE                               ? 'C5 H11 N O2 S'  149.211 
NAG 'D-saccharide, beta linking'  . 2-acetamido-2-deoxy-beta-D-glucopyranose ? 'C8 H15 N O6'    221.208 
PHE 'L-peptide linking'           y PHENYLALANINE                            ? 'C9 H11 N O2'    165.189 
PRO 'L-peptide linking'           y PROLINE                                  ? 'C5 H9 N O2'     115.130 
SER 'L-peptide linking'           y SERINE                                   ? 'C3 H7 N O3'     105.093 
SO4 non-polymer                   . 'SULFATE ION'                            ? 'O4 S -2'        96.063  
THR 'L-peptide linking'           y THREONINE                                ? 'C4 H9 N O3'     119.119 
TRP 'L-peptide linking'           y TRYPTOPHAN                               ? 'C11 H12 N2 O2'  204.225 
TYR 'L-peptide linking'           y TYROSINE                                 ? 'C9 H11 N O3'    181.189 
VAL 'L-peptide linking'           y VALINE                                   ? 'C5 H11 N O2'    117.146 
# 
_exptl.entry_id          1IGR 
_exptl.method            'X-RAY DIFFRACTION' 
_exptl.crystals_number   1 
# 
_exptl_crystal.id                    1 
_exptl_crystal.density_meas          ? 
_exptl_crystal.density_Matthews      4.27 
_exptl_crystal.density_percent_sol   66 
_exptl_crystal.description           ? 
_exptl_crystal.F_000                 ? 
_exptl_crystal.preparation           ? 
# 
_exptl_crystal_grow.crystal_id      1 
_exptl_crystal_grow.method          ? 
_exptl_crystal_grow.temp            ? 
_exptl_crystal_grow.temp_details    ? 
_exptl_crystal_grow.pH              7.5 
_exptl_crystal_grow.pdbx_details    'PROTEIN WAS CRYSTALLIZED FROM 2.0 M AMMONIUM SULFATE, 100 MM HEPES, PH 7.5' 
_exptl_crystal_grow.pdbx_pH_range   ? 
# 
_diffrn.id                     1 
_diffrn.ambient_temp           103 
_diffrn.ambient_temp_details   ? 
_diffrn.crystal_id             1 
# 
_diffrn_detector.diffrn_id              1 
_diffrn_detector.detector               'IMAGE PLATE' 
_diffrn_detector.type                   'RIGAKU RAXIS IV' 
_diffrn_detector.pdbx_collection_date   1996-11-15 
_diffrn_detector.details                MIRRORS 
# 
_diffrn_radiation.diffrn_id                        1 
_diffrn_radiation.wavelength_id                    1 
_diffrn_radiation.pdbx_monochromatic_or_laue_m_l   M 
_diffrn_radiation.monochromator                    'NI FILTER' 
_diffrn_radiation.pdbx_diffrn_protocol             'SINGLE WAVELENGTH' 
_diffrn_radiation.pdbx_scattering_type             x-ray 
# 
_diffrn_radiation_wavelength.id           1 
_diffrn_radiation_wavelength.wavelength   1.5418 
_diffrn_radiation_wavelength.wt           1.0 
# 
_diffrn_source.diffrn_id                   1 
_diffrn_source.source                      'ROTATING ANODE' 
_diffrn_source.type                        'MACSCIENCE M18X' 
_diffrn_source.pdbx_synchrotron_site       ? 
_diffrn_source.pdbx_synchrotron_beamline   ? 
_diffrn_source.pdbx_wavelength             1.5418 
_diffrn_source.pdbx_wavelength_list        ? 
# 
_reflns.entry_id                     1IGR 
_reflns.observed_criterion_sigma_I   0.0 
_reflns.observed_criterion_sigma_F   ? 
_reflns.d_resolution_low             15.0 
_reflns.d_resolution_high            2.6 
_reflns.number_obs                   26963 
_reflns.number_all                   ? 
_reflns.percent_possible_obs         99.6 
_reflns.pdbx_Rmerge_I_obs            0.064 
_reflns.pdbx_Rsym_value              ? 
_reflns.pdbx_netI_over_sigmaI        18.7 
_reflns.B_iso_Wilson_estimate        ? 
_reflns.pdbx_redundancy              4.1 
_reflns.R_free_details               ? 
_reflns.limit_h_max                  ? 
_reflns.limit_h_min                  ? 
_reflns.limit_k_max                  ? 
_reflns.limit_k_min                  ? 
_reflns.limit_l_max                  ? 
_reflns.limit_l_min                  ? 
_reflns.observed_criterion_F_max     ? 
_reflns.observed_criterion_F_min     ? 
_reflns.pdbx_chi_squared             ? 
_reflns.pdbx_scaling_rejects         ? 
_reflns.pdbx_ordinal                 1 
_reflns.pdbx_diffrn_id               1 
# 
_reflns_shell.d_res_high             2.6 
_reflns_shell.d_res_low              2.69 
_reflns_shell.percent_possible_all   97.4 
_reflns_shell.Rmerge_I_obs           0.519 
_reflns_shell.pdbx_Rsym_value        ? 
_reflns_shell.meanI_over_sigI_obs    3.3 
_reflns_shell.pdbx_redundancy        3.8 
_reflns_shell.percent_possible_obs   ? 
_reflns_shell.number_unique_all      ? 
_reflns_shell.number_measured_all    ? 
_reflns_shell.number_measured_obs    ? 
_reflns_shell.number_unique_obs      ? 
_reflns_shell.pdbx_chi_squared       ? 
_reflns_shell.pdbx_ordinal           1 
_reflns_shell.pdbx_diffrn_id         1 
# 
_refine.entry_id                                 1IGR 
_refine.ls_number_reflns_obs                     26963 
_refine.ls_number_reflns_all                     ? 
_refine.pdbx_ls_sigma_I                          ? 
_refine.pdbx_ls_sigma_F                          2.0 
_refine.pdbx_data_cutoff_high_absF               ? 
_refine.pdbx_data_cutoff_low_absF                ? 
_refine.pdbx_data_cutoff_high_rms_absF           ? 
_refine.ls_d_res_low                             7.0 
_refine.ls_d_res_high                            2.6 
_refine.ls_percent_reflns_obs                    97 
_refine.ls_R_factor_obs                          ? 
_refine.ls_R_factor_all                          ? 
_refine.ls_R_factor_R_work                       0.237 
_refine.ls_R_factor_R_free                       0.304 
_refine.ls_R_factor_R_free_error                 ? 
_refine.ls_R_factor_R_free_error_details         ? 
_refine.ls_percent_reflns_R_free                 10 
_refine.ls_number_reflns_R_free                  2693 
_refine.ls_number_parameters                     ? 
_refine.ls_number_restraints                     ? 
_refine.occupancy_min                            ? 
_refine.occupancy_max                            ? 
_refine.B_iso_mean                               52.3 
_refine.aniso_B[1][1]                            8.122 
_refine.aniso_B[2][2]                            -13.1 
_refine.aniso_B[3][3]                            0.976 
_refine.aniso_B[1][2]                            0.0 
_refine.aniso_B[1][3]                            0.0 
_refine.aniso_B[2][3]                            0.0 
_refine.solvent_model_details                    ? 
_refine.solvent_model_param_ksol                 ? 
_refine.solvent_model_param_bsol                 ? 
_refine.pdbx_ls_cross_valid_method               THROUGHOUT 
_refine.details                                  
;PLANAR RESTRAIN FOR PEPTIDES, RMS=0.0384, SIGMA=0.04, AROMATIC PLANES RMS= 
0.0097, SIGMA=0.015

POSITIONS OF ATOMS WITH B GREATER THAN 75 ARE NOT RELIABLE.
ATOMS HAVE BEEN GIVEN OCCUPANCY OF 0.01 OR OMITTED IF NO
ELECTRON DENSITY WAS OBSERVED.

FOR RESIDUES 457-459 THE DENSITY WAS NOTABLY WEAKER THAN
THE ADJACENT RESIDUES. THIS SECTION HAS BEEN INCLUDED WITH
OCCUPANCY OF 0.5
;
_refine.pdbx_starting_model                      ? 
_refine.pdbx_method_to_determine_struct          MIRAS 
_refine.pdbx_isotropic_thermal_model             ? 
_refine.pdbx_stereochemistry_target_values       ? 
_refine.pdbx_stereochem_target_val_spec_case     ? 
_refine.pdbx_R_Free_selection_details            RANDOM 
_refine.pdbx_overall_ESU_R_Free                  ? 
_refine.overall_SU_ML                            ? 
_refine.overall_SU_B                             ? 
_refine.ls_redundancy_reflns_obs                 ? 
_refine.pdbx_refine_id                           'X-RAY DIFFRACTION' 
_refine.pdbx_overall_phase_error                 ? 
_refine.B_iso_min                                ? 
_refine.B_iso_max                                ? 
_refine.correlation_coeff_Fo_to_Fc               ? 
_refine.correlation_coeff_Fo_to_Fc_free          ? 
_refine.pdbx_solvent_vdw_probe_radii             ? 
_refine.pdbx_solvent_ion_probe_radii             ? 
_refine.pdbx_solvent_shrinkage_radii             ? 
_refine.overall_SU_R_Cruickshank_DPI             ? 
_refine.overall_SU_R_free                        ? 
_refine.ls_wR_factor_R_free                      ? 
_refine.ls_wR_factor_R_work                      ? 
_refine.overall_FOM_free_R_set                   ? 
_refine.overall_FOM_work_R_set                   ? 
_refine.pdbx_overall_ESU_R                       ? 
_refine.pdbx_diffrn_id                           1 
_refine.pdbx_TLS_residual_ADP_flag               ? 
_refine.pdbx_overall_SU_R_free_Cruickshank_DPI   ? 
_refine.pdbx_overall_SU_R_Blow_DPI               ? 
_refine.pdbx_overall_SU_R_free_Blow_DPI          ? 
# 
_refine_hist.pdbx_refine_id                   'X-RAY DIFFRACTION' 
_refine_hist.cycle_id                         LAST 
_refine_hist.pdbx_number_atoms_protein        3686 
_refine_hist.pdbx_number_atoms_nucleic_acid   0 
_refine_hist.pdbx_number_atoms_ligand         166 
_refine_hist.number_atoms_solvent             48 
_refine_hist.number_atoms_total               3900 
_refine_hist.d_res_high                       2.6 
_refine_hist.d_res_low                        7.0 
# 
loop_
_refine_ls_restr.type 
_refine_ls_restr.dev_ideal 
_refine_ls_restr.dev_ideal_target 
_refine_ls_restr.weight 
_refine_ls_restr.number 
_refine_ls_restr.pdbx_refine_id 
_refine_ls_restr.pdbx_restraint_function 
p_bond_d            0.017  0.020 ? ? 'X-RAY DIFFRACTION' ? 
p_angle_d           0.048  0.040 ? ? 'X-RAY DIFFRACTION' ? 
p_angle_deg         ?      ?     ? ? 'X-RAY DIFFRACTION' ? 
p_planar_d          0.051  0.050 ? ? 'X-RAY DIFFRACTION' ? 
p_hb_or_metal_coord ?      ?     ? ? 'X-RAY DIFFRACTION' ? 
p_mcbond_it         3.721  3.000 ? ? 'X-RAY DIFFRACTION' ? 
p_mcangle_it        5.407  5.000 ? ? 'X-RAY DIFFRACTION' ? 
p_scbond_it         7.903  6.000 ? ? 'X-RAY DIFFRACTION' ? 
p_scangle_it        9.046  7.000 ? ? 'X-RAY DIFFRACTION' ? 
p_plane_restr       0.0384 0.04  ? ? 'X-RAY DIFFRACTION' ? 
p_chiral_restr      0.149  0.150 ? ? 'X-RAY DIFFRACTION' ? 
p_singtor_nbd       0.219  0.300 ? ? 'X-RAY DIFFRACTION' ? 
p_multtor_nbd       0.296  0.300 ? ? 'X-RAY DIFFRACTION' ? 
p_xhyhbond_nbd      ?      ?     ? ? 'X-RAY DIFFRACTION' ? 
p_xyhbond_nbd       0.226  0.300 ? ? 'X-RAY DIFFRACTION' ? 
p_planar_tor        6.0    7.0   ? ? 'X-RAY DIFFRACTION' ? 
p_staggered_tor     24.1   15.0  ? ? 'X-RAY DIFFRACTION' ? 
p_orthonormal_tor   ?      ?     ? ? 'X-RAY DIFFRACTION' ? 
p_transverse_tor    28.1   20.0  ? ? 'X-RAY DIFFRACTION' ? 
p_special_tor       ?      ?     ? ? 'X-RAY DIFFRACTION' ? 
# 
_struct.entry_id                  1IGR 
_struct.title                     'Type 1 Insulin-like growth factor receptor (DOMAINS 1-3)' 
_struct.pdbx_descriptor           'INSULIN-LIKE GROWTH FACTOR RECEPTOR 1 (E.C.2.7.10.1)' 
_struct.pdbx_model_details        ? 
_struct.pdbx_CASP_flag            ? 
_struct.pdbx_model_type_details   ? 
# 
_struct_keywords.entry_id        1IGR 
_struct_keywords.pdbx_keywords   'HORMONE RECEPTOR' 
_struct_keywords.text            'HORMONE RECEPTOR, INSULIN RECEPTOR FAMILY' 
# 
loop_
_struct_asym.id 
_struct_asym.pdbx_blank_PDB_chainid_flag 
_struct_asym.pdbx_modified 
_struct_asym.entity_id 
_struct_asym.details 
A N N 1 ? 
B N N 2 ? 
C N N 3 ? 
D N N 4 ? 
E N N 4 ? 
F N N 5 ? 
G N N 5 ? 
H N N 5 ? 
I N N 5 ? 
J N N 5 ? 
K N N 5 ? 
L N N 5 ? 
M N N 5 ? 
N N N 6 ? 
# 
_struct_biol.id        1 
_struct_biol.details   ? 
# 
loop_
_struct_conf.conf_type_id 
_struct_conf.id 
_struct_conf.pdbx_PDB_helix_id 
_struct_conf.beg_label_comp_id 
_struct_conf.beg_label_asym_id 
_struct_conf.beg_label_seq_id 
_struct_conf.pdbx_beg_PDB_ins_code 
_struct_conf.end_label_comp_id 
_struct_conf.end_label_asym_id 
_struct_conf.end_label_seq_id 
_struct_conf.pdbx_end_PDB_ins_code 
_struct_conf.beg_auth_comp_id 
_struct_conf.beg_auth_asym_id 
_struct_conf.beg_auth_seq_id 
_struct_conf.end_auth_comp_id 
_struct_conf.end_auth_asym_id 
_struct_conf.end_auth_seq_id 
_struct_conf.pdbx_PDB_helix_class 
_struct_conf.details 
_struct_conf.pdbx_PDB_helix_length 
HELX_P HELX_P1  1  ASP A 12  ? GLU A 20  ? ASP A 12  GLU A 20  5 ? 9  
HELX_P HELX_P2  2  SER A 65  ? LEU A 69  ? SER A 65  LEU A 69  5 ? 5  
HELX_P HELX_P3  3  ASP A 126 ? LEU A 131 ? ASP A 126 LEU A 131 1 ? 6  
HELX_P HELX_P4  4  ALA A 133 ? ASN A 137 ? ALA A 133 ASN A 137 5 ? 5  
HELX_P HELX_P5  5  PRO A 144 ? GLY A 149 ? PRO A 144 GLY A 149 1 ? 6  
HELX_P HELX_P6  6  PRO A 186 ? GLY A 190 ? PRO A 186 GLY A 190 5 ? 5  
HELX_P HELX_P7  7  ASP A 248 ? ASN A 254 ? ASP A 248 ASN A 254 1 ? 7  
HELX_P HELX_P8  8  VAL A 314 ? GLN A 318 ? VAL A 314 GLN A 318 5 ? 5  
HELX_P HELX_P9  9  LEU A 344 ? GLY A 349 ? LEU A 344 GLY A 349 1 ? 6  
HELX_P HELX_P10 10 CYS A 425 ? GLY A 437 ? CYS A 425 GLY A 437 1 ? 13 
HELX_P HELX_P11 11 SER A 473 ? ASN A 478 ? SER A 473 ASN A 478 5 ? 6  
# 
_struct_conf_type.id          HELX_P 
_struct_conf_type.criteria    ? 
_struct_conf_type.reference   ? 
# 
loop_
_struct_conn.id 
_struct_conn.conn_type_id 
_struct_conn.pdbx_leaving_atom_flag 
_struct_conn.pdbx_PDB_id 
_struct_conn.ptnr1_label_asym_id 
_struct_conn.ptnr1_label_comp_id 
_struct_conn.ptnr1_label_seq_id 
_struct_conn.ptnr1_label_atom_id 
_struct_conn.pdbx_ptnr1_label_alt_id 
_struct_conn.pdbx_ptnr1_PDB_ins_code 
_struct_conn.pdbx_ptnr1_standard_comp_id 
_struct_conn.ptnr1_symmetry 
_struct_conn.ptnr2_label_asym_id 
_struct_conn.ptnr2_label_comp_id 
_struct_conn.ptnr2_label_seq_id 
_struct_conn.ptnr2_label_atom_id 
_struct_conn.pdbx_ptnr2_label_alt_id 
_struct_conn.pdbx_ptnr2_PDB_ins_code 
_struct_conn.ptnr1_auth_asym_id 
_struct_conn.ptnr1_auth_comp_id 
_struct_conn.ptnr1_auth_seq_id 
_struct_conn.ptnr2_auth_asym_id 
_struct_conn.ptnr2_auth_comp_id 
_struct_conn.ptnr2_auth_seq_id 
_struct_conn.ptnr2_symmetry 
_struct_conn.pdbx_ptnr3_label_atom_id 
_struct_conn.pdbx_ptnr3_label_seq_id 
_struct_conn.pdbx_ptnr3_label_comp_id 
_struct_conn.pdbx_ptnr3_label_asym_id 
_struct_conn.pdbx_ptnr3_label_alt_id 
_struct_conn.pdbx_ptnr3_PDB_ins_code 
_struct_conn.details 
_struct_conn.pdbx_dist_value 
_struct_conn.pdbx_value_order 
_struct_conn.pdbx_role 
disulf1  disulf ?    ? A CYS 3   SG  ? ? ? 1_555 A CYS 22  SG ? ? A CYS 3   A CYS 22  1_555 ? ? ? ? ? ? ? 1.994 ? ?               
disulf2  disulf ?    ? A CYS 120 SG  ? ? ? 1_555 A CYS 148 SG ? ? A CYS 120 A CYS 148 1_555 ? ? ? ? ? ? ? 2.079 ? ?               
disulf3  disulf ?    ? A CYS 152 SG  ? ? ? 1_555 A CYS 175 SG ? ? A CYS 152 A CYS 175 1_555 ? ? ? ? ? ? ? 2.076 ? ?               
disulf4  disulf ?    ? A CYS 162 SG  ? ? ? 1_555 A CYS 181 SG ? ? A CYS 162 A CYS 181 1_555 ? ? ? ? ? ? ? 2.049 ? ?               
disulf5  disulf ?    ? A CYS 185 SG  ? ? ? 1_555 A CYS 194 SG ? ? A CYS 185 A CYS 194 1_555 ? ? ? ? ? ? ? 2.023 ? ?               
disulf6  disulf ?    ? A CYS 189 SG  ? ? ? 1_555 A CYS 200 SG ? ? A CYS 189 A CYS 200 1_555 ? ? ? ? ? ? ? 2.091 ? ?               
disulf7  disulf ?    ? A CYS 201 SG  ? ? ? 1_555 A CYS 209 SG ? ? A CYS 201 A CYS 209 1_555 ? ? ? ? ? ? ? 2.066 ? ?               
disulf8  disulf ?    ? A CYS 205 SG  ? ? ? 1_555 A CYS 218 SG ? ? A CYS 205 A CYS 218 1_555 ? ? ? ? ? ? ? 2.058 ? ?               
disulf9  disulf ?    ? A CYS 221 SG  ? ? ? 1_555 A CYS 230 SG ? ? A CYS 221 A CYS 230 1_555 ? ? ? ? ? ? ? 2.122 ? ?               
disulf10 disulf ?    ? A CYS 234 SG  ? ? ? 1_555 A CYS 246 SG ? ? A CYS 234 A CYS 246 1_555 ? ? ? ? ? ? ? 1.990 ? ?               
disulf11 disulf ?    ? A CYS 252 SG  ? ? ? 1_555 A CYS 273 SG ? ? A CYS 252 A CYS 273 1_555 ? ? ? ? ? ? ? 2.120 ? ?               
disulf12 disulf ?    ? A CYS 277 SG  ? ? ? 1_555 A CYS 291 SG ? ? A CYS 277 A CYS 291 1_555 ? ? ? ? ? ? ? 2.075 ? ?               
disulf13 disulf ?    ? A CYS 294 SG  ? ? ? 1_555 A CYS 298 SG ? ? A CYS 294 A CYS 298 1_555 ? ? ? ? ? ? ? 2.013 ? ?               
disulf14 disulf ?    ? A CYS 302 SG  ? ? ? 1_555 A CYS 323 SG ? ? A CYS 302 A CYS 323 1_555 ? ? ? ? ? ? ? 2.010 ? ?               
disulf15 disulf ?    ? A CYS 425 SG  ? ? ? 1_555 A CYS 458 SG ? ? A CYS 425 A CYS 458 1_555 ? ? ? ? ? ? ? 2.051 ? ?               
covale1  covale one  ? A ASN 21  ND2 ? ? ? 1_555 D NAG .   C1 ? A A ASN 21  A NAG 479 1_555 ? ? ? ? ? ? ? 1.500 ? N-Glycosylation 
covale2  covale one  ? A ASN 105 ND2 ? ? ? 1_555 B NAG .   C1 ? ? A ASN 105 B NAG 1   1_555 ? ? ? ? ? ? ? 1.480 ? N-Glycosylation 
covale3  covale one  ? A ASN 214 ND2 ? ? ? 1_555 E NAG .   C1 ? A A ASN 214 A NAG 483 1_555 ? ? ? ? ? ? ? 1.504 ? N-Glycosylation 
covale4  covale one  ? A ASN 284 ND2 ? ? ? 1_555 C NAG .   C1 ? ? A ASN 284 C NAG 1   1_555 ? ? ? ? ? ? ? 1.436 ? N-Glycosylation 
covale5  covale both ? B NAG .   O4  ? ? ? 1_555 B NAG .   C1 ? ? B NAG 1   B NAG 2   1_555 ? ? ? ? ? ? ? 1.340 ? ?               
covale6  covale both ? B NAG .   O6  ? ? ? 1_555 B FUC .   C1 ? ? B NAG 1   B FUC 3   1_555 ? ? ? ? ? ? ? 1.438 ? ?               
covale7  covale both ? C NAG .   O4  ? ? ? 1_555 C NAG .   C1 ? ? C NAG 1   C NAG 2   1_555 ? ? ? ? ? ? ? 1.374 ? ?               
covale8  covale both ? C NAG .   O6  ? ? ? 1_555 C FUC .   C1 ? ? C NAG 1   C FUC 5   1_555 ? ? ? ? ? ? ? 1.398 ? ?               
covale9  covale both ? C NAG .   O4  ? ? ? 1_555 C BMA .   C1 ? ? C NAG 2   C BMA 3   1_555 ? ? ? ? ? ? ? 1.400 ? ?               
covale10 covale both ? C BMA .   O3  ? ? ? 1_555 C MAN .   C1 ? ? C BMA 3   C MAN 4   1_555 ? ? ? ? ? ? ? 1.372 ? ?               
# 
loop_
_struct_conn_type.id 
_struct_conn_type.criteria 
_struct_conn_type.reference 
disulf ? ? 
covale ? ? 
# 
_struct_mon_prot_cis.pdbx_id                1 
_struct_mon_prot_cis.label_comp_id          GLY 
_struct_mon_prot_cis.label_seq_id           4 
_struct_mon_prot_cis.label_asym_id          A 
_struct_mon_prot_cis.label_alt_id           . 
_struct_mon_prot_cis.pdbx_PDB_ins_code      ? 
_struct_mon_prot_cis.auth_comp_id           GLY 
_struct_mon_prot_cis.auth_seq_id            4 
_struct_mon_prot_cis.auth_asym_id           A 
_struct_mon_prot_cis.pdbx_label_comp_id_2   PRO 
_struct_mon_prot_cis.pdbx_label_seq_id_2    5 
_struct_mon_prot_cis.pdbx_label_asym_id_2   A 
_struct_mon_prot_cis.pdbx_PDB_ins_code_2    ? 
_struct_mon_prot_cis.pdbx_auth_comp_id_2    PRO 
_struct_mon_prot_cis.pdbx_auth_seq_id_2     5 
_struct_mon_prot_cis.pdbx_auth_asym_id_2    A 
_struct_mon_prot_cis.pdbx_PDB_model_num     1 
_struct_mon_prot_cis.pdbx_omega_angle       -7.97 
# 
loop_
_struct_sheet.id 
_struct_sheet.type 
_struct_sheet.number_strands 
_struct_sheet.details 
A  ? 5 ? 
B  ? 6 ? 
C  ? 2 ? 
D  ? 2 ? 
E  ? 2 ? 
F  ? 2 ? 
G  ? 2 ? 
H  ? 2 ? 
I  ? 5 ? 
I1 ? 5 ? 
# 
loop_
_struct_sheet_order.sheet_id 
_struct_sheet_order.range_id_1 
_struct_sheet_order.range_id_2 
_struct_sheet_order.offset 
_struct_sheet_order.sense 
A  1 2 ? parallel      
A  2 3 ? parallel      
A  3 4 ? parallel      
A  4 5 ? parallel      
B  1 2 ? parallel      
B  2 3 ? parallel      
B  3 4 ? parallel      
B  4 5 ? parallel      
B  5 6 ? parallel      
C  1 2 ? anti-parallel 
D  1 2 ? anti-parallel 
E  1 2 ? anti-parallel 
F  1 2 ? anti-parallel 
G  1 2 ? anti-parallel 
H  1 2 ? anti-parallel 
I  1 2 ? parallel      
I  2 3 ? parallel      
I  3 4 ? parallel      
I  4 5 ? parallel      
I1 1 2 ? parallel      
I1 2 3 ? parallel      
I1 3 4 ? parallel      
I1 4 5 ? parallel      
# 
loop_
_struct_sheet_range.sheet_id 
_struct_sheet_range.id 
_struct_sheet_range.beg_label_comp_id 
_struct_sheet_range.beg_label_asym_id 
_struct_sheet_range.beg_label_seq_id 
_struct_sheet_range.pdbx_beg_PDB_ins_code 
_struct_sheet_range.end_label_comp_id 
_struct_sheet_range.end_label_asym_id 
_struct_sheet_range.end_label_seq_id 
_struct_sheet_range.pdbx_end_PDB_ins_code 
_struct_sheet_range.beg_auth_comp_id 
_struct_sheet_range.beg_auth_asym_id 
_struct_sheet_range.beg_auth_seq_id 
_struct_sheet_range.end_auth_comp_id 
_struct_sheet_range.end_auth_asym_id 
_struct_sheet_range.end_auth_seq_id 
A  1 ILE A 2   ? CYS A 3   ? ILE A 2   CYS A 3   
A  2 VAL A 24  ? ILE A 25  ? VAL A 24  ILE A 25  
A  3 VAL A 50  ? ILE A 51  ? VAL A 50  ILE A 51  
A  4 VAL A 75  ? ILE A 76  ? VAL A 75  ILE A 76  
A  5 ASN A 105 ? ILE A 106 ? ASN A 105 ILE A 106 
B  1 ILE A 7   ? ARG A 10  ? ILE A 7   ARG A 10  
B  2 LEU A 29  ? SER A 35  ? LEU A 29  SER A 35  
B  3 LEU A 55  ? ALA A 61  ? LEU A 55  ALA A 61  
B  4 TYR A 85  ? PHE A 90  ? TYR A 85  PHE A 90  
B  5 ALA A 110 ? GLU A 114 ? ALA A 110 GLU A 114 
B  6 TYR A 138 ? VAL A 140 ? TYR A 138 VAL A 140 
C  1 LYS A 164 ? THR A 166 ? LYS A 164 THR A 166 
C  2 TYR A 171 ? TYR A 173 ? TYR A 171 TYR A 173 
D  1 CYS A 205 ? CYS A 209 ? CYS A 205 CYS A 209 
D  2 CYS A 218 ? CYS A 221 ? CYS A 218 CYS A 221 
E  1 TYR A 224 ? TYR A 225 ? TYR A 224 TYR A 225 
E  2 CYS A 230 ? VAL A 231 ? CYS A 230 VAL A 231 
F  1 TYR A 239 ? PHE A 241 ? TYR A 239 PHE A 241 
F  2 ARG A 245 ? VAL A 247 ? ARG A 245 VAL A 247 
G  1 VAL A 267 ? HIS A 269 ? VAL A 267 HIS A 269 
G  2 GLU A 272 ? MET A 274 ? GLU A 272 MET A 274 
H  1 PHE A 281 ? ARG A 283 ? PHE A 281 ARG A 283 
H  2 CYS A 291 ? PRO A 293 ? CYS A 291 PRO A 293 
I  1 VAL A 301 ? ILE A 311 ? VAL A 301 ILE A 311 
I  2 ILE A 325 ? ILE A 332 ? ILE A 325 ILE A 332 
I  3 VAL A 353 ? VAL A 354 ? VAL A 353 VAL A 354 
I  4 LEU A 377 ? ILE A 378 ? LEU A 377 ILE A 378 
I  5 THR A 410 ? ILE A 411 ? THR A 410 ILE A 411 
I1 1 VAL A 301 ? ILE A 311 ? VAL A 301 ILE A 311 
I1 2 ILE A 325 ? ILE A 332 ? ILE A 325 ILE A 332 
I1 3 VAL A 358 ? ARG A 361 ? VAL A 358 ARG A 361 
I1 4 TYR A 388 ? LEU A 393 ? TYR A 388 LEU A 393 
I1 5 LYS A 415 ? ALA A 419 ? LYS A 415 ALA A 419 
# 
loop_
_pdbx_struct_sheet_hbond.sheet_id 
_pdbx_struct_sheet_hbond.range_id_1 
_pdbx_struct_sheet_hbond.range_id_2 
_pdbx_struct_sheet_hbond.range_1_label_atom_id 
_pdbx_struct_sheet_hbond.range_1_label_comp_id 
_pdbx_struct_sheet_hbond.range_1_label_asym_id 
_pdbx_struct_sheet_hbond.range_1_label_seq_id 
_pdbx_struct_sheet_hbond.range_1_PDB_ins_code 
_pdbx_struct_sheet_hbond.range_1_auth_atom_id 
_pdbx_struct_sheet_hbond.range_1_auth_comp_id 
_pdbx_struct_sheet_hbond.range_1_auth_asym_id 
_pdbx_struct_sheet_hbond.range_1_auth_seq_id 
_pdbx_struct_sheet_hbond.range_2_label_atom_id 
_pdbx_struct_sheet_hbond.range_2_label_comp_id 
_pdbx_struct_sheet_hbond.range_2_label_asym_id 
_pdbx_struct_sheet_hbond.range_2_label_seq_id 
_pdbx_struct_sheet_hbond.range_2_PDB_ins_code 
_pdbx_struct_sheet_hbond.range_2_auth_atom_id 
_pdbx_struct_sheet_hbond.range_2_auth_comp_id 
_pdbx_struct_sheet_hbond.range_2_auth_asym_id 
_pdbx_struct_sheet_hbond.range_2_auth_seq_id 
A  1 2 N CYS A 3   ? N CYS A 3   O VAL A 24  ? O VAL A 24  
A  2 3 N ILE A 25  ? N ILE A 25  O VAL A 50  ? O VAL A 50  
A  3 4 N ILE A 51  ? N ILE A 51  O VAL A 75  ? O VAL A 75  
A  4 5 N ILE A 76  ? N ILE A 76  O ASN A 105 ? O ASN A 105 
B  1 2 N ILE A 9   ? N ILE A 9   O HIS A 30  ? O HIS A 30  
B  2 3 N ILE A 31  ? N ILE A 31  O LEU A 56  ? O LEU A 56  
B  3 4 N LEU A 55  ? N LEU A 55  O ALA A 86  ? O ALA A 86  
B  4 5 N ALA A 86  ? N ALA A 86  O ALA A 110 ? O ALA A 110 
B  5 6 O ILE A 111 ? O ILE A 111 N TYR A 138 ? N TYR A 138 
C  1 2 O THR A 165 ? O THR A 165 N ASN A 172 ? N ASN A 172 
D  1 2 O SER A 208 ? O SER A 208 N VAL A 219 ? N VAL A 219 
E  1 2 O TYR A 224 ? O TYR A 224 N VAL A 231 ? N VAL A 231 
F  1 2 N PHE A 241 ? N PHE A 241 O ARG A 245 ? O ARG A 245 
G  1 2 N HIS A 269 ? N HIS A 269 O GLU A 272 ? O GLU A 272 
H  1 2 N ILE A 282 ? N ILE A 282 O ILE A 292 ? O ILE A 292 
I  1 2 N CYS A 302 ? N CYS A 302 O ILE A 325 ? O ILE A 325 
I  2 3 N PHE A 326 ? N PHE A 326 O VAL A 353 ? O VAL A 353 
I  3 4 N VAL A 354 ? N VAL A 354 O LEU A 377 ? O LEU A 377 
I  4 5 N ILE A 378 ? N ILE A 378 O THR A 410 ? O THR A 410 
I1 1 2 N CYS A 302 ? N CYS A 302 O ILE A 325 ? O ILE A 325 
I1 2 3 N ILE A 332 ? N ILE A 332 O LYS A 359 ? O LYS A 359 
I1 3 4 N VAL A 358 ? N VAL A 358 O SER A 389 ? O SER A 389 
I1 4 5 N SER A 389 ? N SER A 389 O LYS A 415 ? O LYS A 415 
# 
_database_PDB_matrix.entry_id          1IGR 
_database_PDB_matrix.origx[1][1]       1.000000 
_database_PDB_matrix.origx[1][2]       0.000000 
_database_PDB_matrix.origx[1][3]       0.000000 
_database_PDB_matrix.origx[2][1]       0.000000 
_database_PDB_matrix.origx[2][2]       1.000000 
_database_PDB_matrix.origx[2][3]       0.000000 
_database_PDB_matrix.origx[3][1]       0.000000 
_database_PDB_matrix.origx[3][2]       0.000000 
_database_PDB_matrix.origx[3][3]       1.000000 
_database_PDB_matrix.origx_vector[1]   0.00000 
_database_PDB_matrix.origx_vector[2]   0.00000 
_database_PDB_matrix.origx_vector[3]   0.00000 
# 
_atom_sites.entry_id                    1IGR 
_atom_sites.fract_transf_matrix[1][1]   0.012922 
_atom_sites.fract_transf_matrix[1][2]   0.000000 
_atom_sites.fract_transf_matrix[1][3]   0.000000 
_atom_sites.fract_transf_matrix[2][1]   0.000000 
_atom_sites.fract_transf_matrix[2][2]   0.010028 
_atom_sites.fract_transf_matrix[2][3]   0.000000 
_atom_sites.fract_transf_matrix[3][1]   0.000000 
_atom_sites.fract_transf_matrix[3][2]   0.000000 
_atom_sites.fract_transf_matrix[3][3]   0.008313 
_atom_sites.fract_transf_vector[1]      0.00000 
_atom_sites.fract_transf_vector[2]      0.00000 
_atom_sites.fract_transf_vector[3]      0.00000 
# 
loop_
_atom_type.symbol 
C 
N 
O 
S 
# 
loop_
_atom_site.group_PDB 
_atom_site.id 
_atom_site.type_symbol 
_atom_site.label_atom_id 
_atom_site.label_alt_id 
_atom_site.label_comp_id 
_atom_site.label_asym_id 
_atom_site.label_entity_id 
_atom_site.label_seq_id 
_atom_site.pdbx_PDB_ins_code 
_atom_site.Cartn_x 
_atom_site.Cartn_y 
_atom_site.Cartn_z 
_atom_site.occupancy 
_atom_site.B_iso_or_equiv 
_atom_site.pdbx_formal_charge 
_atom_site.auth_seq_id 
_atom_site.auth_comp_id 
_atom_site.auth_asym_id 
_atom_site.auth_atom_id 
_atom_site.pdbx_PDB_model_num 
ATOM   1    N N   . GLU A 1 1   ? 54.256 10.338  67.159 1.00 61.64  ? 1   GLU A N   1 
ATOM   2    C CA  . GLU A 1 1   ? 54.602 11.778  67.081 1.00 54.77  ? 1   GLU A CA  1 
ATOM   3    C C   . GLU A 1 1   ? 53.508 12.557  66.350 1.00 48.46  ? 1   GLU A C   1 
ATOM   4    O O   . GLU A 1 1   ? 52.685 11.863  65.784 1.00 51.27  ? 1   GLU A O   1 
ATOM   5    C CB  . GLU A 1 1   ? 55.907 11.986  66.300 1.00 59.11  ? 1   GLU A CB  1 
ATOM   6    C CG  . GLU A 1 1   ? 56.138 11.019  65.162 1.00 78.17  ? 1   GLU A CG  1 
ATOM   7    C CD  . GLU A 1 1   ? 57.382 11.319  64.321 1.00 85.10  ? 1   GLU A CD  1 
ATOM   8    O OE1 . GLU A 1 1   ? 58.404 10.754  64.796 1.00 86.18  ? 1   GLU A OE1 1 
ATOM   9    O OE2 . GLU A 1 1   ? 57.424 12.013  63.270 1.00 78.70  ? 1   GLU A OE2 1 
ATOM   10   N N   . ILE A 1 2   ? 53.608 13.860  66.375 1.00 37.66  ? 2   ILE A N   1 
ATOM   11   C CA  . ILE A 1 2   ? 52.768 14.699  65.604 1.00 40.87  ? 2   ILE A CA  1 
ATOM   12   C C   . ILE A 1 2   ? 53.122 14.711  64.139 1.00 46.47  ? 2   ILE A C   1 
ATOM   13   O O   . ILE A 1 2   ? 54.258 15.029  63.852 1.00 51.66  ? 2   ILE A O   1 
ATOM   14   C CB  . ILE A 1 2   ? 52.925 16.122  66.160 1.00 41.97  ? 2   ILE A CB  1 
ATOM   15   C CG1 . ILE A 1 2   ? 52.560 16.006  67.663 1.00 46.58  ? 2   ILE A CG1 1 
ATOM   16   C CG2 . ILE A 1 2   ? 52.036 17.122  65.484 1.00 38.50  ? 2   ILE A CG2 1 
ATOM   17   C CD1 . ILE A 1 2   ? 53.150 17.176  68.498 1.00 32.29  ? 2   ILE A CD1 1 
ATOM   18   N N   . CYS A 1 3   ? 52.235 14.409  63.196 1.00 49.61  ? 3   CYS A N   1 
ATOM   19   C CA  . CYS A 1 3   ? 52.435 14.677  61.773 1.00 38.93  ? 3   CYS A CA  1 
ATOM   20   C C   . CYS A 1 3   ? 51.429 15.708  61.302 1.00 42.06  ? 3   CYS A C   1 
ATOM   21   O O   . CYS A 1 3   ? 50.290 15.521  61.690 1.00 42.37  ? 3   CYS A O   1 
ATOM   22   C CB  . CYS A 1 3   ? 52.159 13.415  60.999 1.00 35.66  ? 3   CYS A CB  1 
ATOM   23   S SG  . CYS A 1 3   ? 53.019 12.004  61.674 1.00 36.98  ? 3   CYS A SG  1 
ATOM   24   N N   . GLY A 1 4   ? 51.851 16.709  60.580 1.00 42.39  ? 4   GLY A N   1 
ATOM   25   C CA  . GLY A 1 4   ? 50.973 17.718  60.003 1.00 47.71  ? 4   GLY A CA  1 
ATOM   26   C C   . GLY A 1 4   ? 51.703 18.407  58.869 1.00 48.23  ? 4   GLY A C   1 
ATOM   27   O O   . GLY A 1 4   ? 52.916 18.345  58.884 1.00 55.36  ? 4   GLY A O   1 
ATOM   28   N N   . PRO A 1 5   ? 51.056 19.212  58.048 1.00 49.63  ? 5   PRO A N   1 
ATOM   29   C CA  . PRO A 1 5   ? 49.605 19.341  58.083 1.00 41.57  ? 5   PRO A CA  1 
ATOM   30   C C   . PRO A 1 5   ? 48.932 18.217  57.354 1.00 36.40  ? 5   PRO A C   1 
ATOM   31   O O   . PRO A 1 5   ? 49.403 17.094  57.396 1.00 43.35  ? 5   PRO A O   1 
ATOM   32   C CB  . PRO A 1 5   ? 49.397 20.703  57.474 1.00 44.30  ? 5   PRO A CB  1 
ATOM   33   C CG  . PRO A 1 5   ? 50.632 21.036  56.683 1.00 46.43  ? 5   PRO A CG  1 
ATOM   34   C CD  . PRO A 1 5   ? 51.637 19.947  56.860 1.00 45.28  ? 5   PRO A CD  1 
ATOM   35   N N   . GLY A 1 6   ? 47.787 18.438  56.795 1.00 39.15  ? 6   GLY A N   1 
ATOM   36   C CA  . GLY A 1 6   ? 46.896 17.336  56.350 1.00 39.24  ? 6   GLY A CA  1 
ATOM   37   C C   . GLY A 1 6   ? 47.710 16.365  55.529 1.00 33.68  ? 6   GLY A C   1 
ATOM   38   O O   . GLY A 1 6   ? 48.510 16.863  54.753 1.00 36.00  ? 6   GLY A O   1 
ATOM   39   N N   . ILE A 1 7   ? 47.586 15.111  55.788 1.00 35.70  ? 7   ILE A N   1 
ATOM   40   C CA  . ILE A 1 7   ? 48.307 14.053  55.141 1.00 37.65  ? 7   ILE A CA  1 
ATOM   41   C C   . ILE A 1 7   ? 47.338 13.762  53.977 1.00 45.00  ? 7   ILE A C   1 
ATOM   42   O O   . ILE A 1 7   ? 46.150 13.843  54.195 1.00 51.52  ? 7   ILE A O   1 
ATOM   43   C CB  . ILE A 1 7   ? 48.556 12.797  55.933 1.00 36.31  ? 7   ILE A CB  1 
ATOM   44   C CG1 . ILE A 1 7   ? 49.561 12.857  57.067 1.00 39.34  ? 7   ILE A CG1 1 
ATOM   45   C CG2 . ILE A 1 7   ? 49.043 11.700  54.988 1.00 34.67  ? 7   ILE A CG2 1 
ATOM   46   C CD1 . ILE A 1 7   ? 49.678 14.249  57.668 1.00 40.22  ? 7   ILE A CD1 1 
ATOM   47   N N   . ASP A 1 8   ? 47.767 13.631  52.751 1.00 45.60  ? 8   ASP A N   1 
ATOM   48   C CA  . ASP A 1 8   ? 46.938 13.283  51.631 1.00 44.05  ? 8   ASP A CA  1 
ATOM   49   C C   . ASP A 1 8   ? 47.428 12.000  50.992 1.00 42.16  ? 8   ASP A C   1 
ATOM   50   O O   . ASP A 1 8   ? 48.423 12.143  50.330 1.00 48.50  ? 8   ASP A O   1 
ATOM   51   C CB  . ASP A 1 8   ? 47.003 14.469  50.651 1.00 44.21  ? 8   ASP A CB  1 
ATOM   52   C CG  . ASP A 1 8   ? 45.909 14.379  49.600 1.00 43.48  ? 8   ASP A CG  1 
ATOM   53   O OD1 . ASP A 1 8   ? 45.660 13.262  49.096 1.00 51.77  ? 8   ASP A OD1 1 
ATOM   54   O OD2 . ASP A 1 8   ? 45.253 15.374  49.251 1.00 46.84  ? 8   ASP A OD2 1 
ATOM   55   N N   . ILE A 1 9   ? 47.096 10.817  51.321 1.00 42.76  ? 9   ILE A N   1 
ATOM   56   C CA  . ILE A 1 9   ? 47.441 9.505   50.939 1.00 44.05  ? 9   ILE A CA  1 
ATOM   57   C C   . ILE A 1 9   ? 46.530 9.137   49.794 1.00 51.48  ? 9   ILE A C   1 
ATOM   58   O O   . ILE A 1 9   ? 45.338 9.420   49.832 1.00 63.05  ? 9   ILE A O   1 
ATOM   59   C CB  . ILE A 1 9   ? 47.212 8.483   52.077 1.00 40.82  ? 9   ILE A CB  1 
ATOM   60   C CG1 . ILE A 1 9   ? 47.888 8.917   53.364 1.00 41.17  ? 9   ILE A CG1 1 
ATOM   61   C CG2 . ILE A 1 9   ? 47.669 7.085   51.653 1.00 36.35  ? 9   ILE A CG2 1 
ATOM   62   C CD1 . ILE A 1 9   ? 49.376 8.947   53.286 1.00 43.78  ? 9   ILE A CD1 1 
ATOM   63   N N   . ARG A 1 10  ? 47.004 8.417   48.812 1.00 54.87  ? 10  ARG A N   1 
ATOM   64   C CA  . ARG A 1 10  ? 46.283 8.089   47.600 1.00 54.17  ? 10  ARG A CA  1 
ATOM   65   C C   . ARG A 1 10  ? 47.019 7.373   46.492 1.00 57.23  ? 10  ARG A C   1 
ATOM   66   O O   . ARG A 1 10  ? 48.240 7.288   46.281 1.00 56.32  ? 10  ARG A O   1 
ATOM   67   C CB  . ARG A 1 10  ? 45.703 9.358   47.023 1.00 48.54  ? 10  ARG A CB  1 
ATOM   68   C CG  . ARG A 1 10  ? 46.361 10.169  45.952 1.00 46.55  ? 10  ARG A CG  1 
ATOM   69   C CD  . ARG A 1 10  ? 46.002 11.635  46.264 1.00 52.63  ? 10  ARG A CD  1 
ATOM   70   N NE  . ARG A 1 10  ? 45.082 12.226  45.284 1.00 59.27  ? 10  ARG A NE  1 
ATOM   71   C CZ  . ARG A 1 10  ? 44.269 13.262  45.498 1.00 56.22  ? 10  ARG A CZ  1 
ATOM   72   N NH1 . ARG A 1 10  ? 44.153 13.891  46.666 1.00 55.14  ? 10  ARG A NH1 1 
ATOM   73   N NH2 . ARG A 1 10  ? 43.455 13.803  44.602 1.00 52.29  ? 10  ARG A NH2 1 
ATOM   74   N N   . ASN A 1 11  ? 46.248 6.654   45.629 1.00 57.23  ? 11  ASN A N   1 
ATOM   75   C CA  . ASN A 1 11  ? 46.800 5.917   44.494 1.00 50.73  ? 11  ASN A CA  1 
ATOM   76   C C   . ASN A 1 11  ? 47.635 4.736   44.915 1.00 53.07  ? 11  ASN A C   1 
ATOM   77   O O   . ASN A 1 11  ? 47.303 3.701   44.347 1.00 51.95  ? 11  ASN A O   1 
ATOM   78   C CB  . ASN A 1 11  ? 47.704 6.798   43.671 1.00 44.65  ? 11  ASN A CB  1 
ATOM   79   C CG  . ASN A 1 11  ? 46.878 7.732   42.829 1.00 50.72  ? 11  ASN A CG  1 
ATOM   80   O OD1 . ASN A 1 11  ? 45.749 7.451   42.403 1.00 72.59  ? 11  ASN A OD1 1 
ATOM   81   N ND2 . ASN A 1 11  ? 47.499 8.869   42.587 1.00 54.38  ? 11  ASN A ND2 1 
ATOM   82   N N   . ASP A 1 12  ? 48.566 4.822   45.878 1.00 50.96  ? 12  ASP A N   1 
ATOM   83   C CA  . ASP A 1 12  ? 49.204 3.570   46.263 1.00 55.44  ? 12  ASP A CA  1 
ATOM   84   C C   . ASP A 1 12  ? 49.061 3.322   47.758 1.00 59.23  ? 12  ASP A C   1 
ATOM   85   O O   . ASP A 1 12  ? 49.687 3.849   48.711 1.00 59.65  ? 12  ASP A O   1 
ATOM   86   C CB  . ASP A 1 12  ? 50.668 3.568   45.758 1.00 66.47  ? 12  ASP A CB  1 
ATOM   87   C CG  . ASP A 1 12  ? 50.879 4.026   44.314 1.00 68.25  ? 12  ASP A CG  1 
ATOM   88   O OD1 . ASP A 1 12  ? 50.441 3.185   43.457 1.00 58.31  ? 12  ASP A OD1 1 
ATOM   89   O OD2 . ASP A 1 12  ? 51.391 5.120   43.989 1.00 70.56  ? 12  ASP A OD2 1 
ATOM   90   N N   . TYR A 1 13  ? 48.411 2.187   48.036 1.00 59.64  ? 13  TYR A N   1 
ATOM   91   C CA  . TYR A 1 13  ? 48.328 1.672   49.397 1.00 64.06  ? 13  TYR A CA  1 
ATOM   92   C C   . TYR A 1 13  ? 49.622 1.839   50.198 1.00 65.99  ? 13  TYR A C   1 
ATOM   93   O O   . TYR A 1 13  ? 49.621 2.321   51.354 1.00 65.01  ? 13  TYR A O   1 
ATOM   94   C CB  . TYR A 1 13  ? 47.968 0.196   49.409 1.00 64.56  ? 13  TYR A CB  1 
ATOM   95   C CG  . TYR A 1 13  ? 47.467 -0.357  50.721 1.00 69.18  ? 13  TYR A CG  1 
ATOM   96   C CD1 . TYR A 1 13  ? 46.216 -0.024  51.248 1.00 72.71  ? 13  TYR A CD1 1 
ATOM   97   C CD2 . TYR A 1 13  ? 48.233 -1.247  51.457 1.00 70.36  ? 13  TYR A CD2 1 
ATOM   98   C CE1 . TYR A 1 13  ? 45.746 -0.541  52.450 1.00 71.51  ? 13  TYR A CE1 1 
ATOM   99   C CE2 . TYR A 1 13  ? 47.788 -1.778  52.661 1.00 71.64  ? 13  TYR A CE2 1 
ATOM   100  C CZ  . TYR A 1 13  ? 46.542 -1.420  53.160 1.00 71.31  ? 13  TYR A CZ  1 
ATOM   101  O OH  . TYR A 1 13  ? 46.144 -1.977  54.358 1.00 63.25  ? 13  TYR A OH  1 
ATOM   102  N N   . GLN A 1 14  ? 50.786 1.541   49.594 1.00 63.51  ? 14  GLN A N   1 
ATOM   103  C CA  . GLN A 1 14  ? 52.078 1.681   50.218 1.00 63.51  ? 14  GLN A CA  1 
ATOM   104  C C   . GLN A 1 14  ? 52.434 3.058   50.753 1.00 61.62  ? 14  GLN A C   1 
ATOM   105  O O   . GLN A 1 14  ? 53.266 3.292   51.644 1.00 62.09  ? 14  GLN A O   1 
ATOM   106  C CB  . GLN A 1 14  ? 53.174 1.318   49.219 1.00 68.37  ? 14  GLN A CB  1 
ATOM   107  C CG  . GLN A 1 14  ? 52.863 -0.078  48.686 1.00 84.62  ? 14  GLN A CG  1 
ATOM   108  C CD  . GLN A 1 14  ? 53.990 -0.515  47.754 1.00 92.28  ? 14  GLN A CD  1 
ATOM   109  O OE1 . GLN A 1 14  ? 53.945 -0.161  46.573 1.00 94.82  ? 14  GLN A OE1 1 
ATOM   110  N NE2 . GLN A 1 14  ? 54.920 -1.254  48.361 1.00 98.03  ? 14  GLN A NE2 1 
ATOM   111  N N   . GLN A 1 15  ? 51.628 4.038   50.349 1.00 57.02  ? 15  GLN A N   1 
ATOM   112  C CA  . GLN A 1 15  ? 51.724 5.399   50.834 1.00 51.71  ? 15  GLN A CA  1 
ATOM   113  C C   . GLN A 1 15  ? 51.219 5.530   52.258 1.00 50.15  ? 15  GLN A C   1 
ATOM   114  O O   . GLN A 1 15  ? 51.576 6.500   52.940 1.00 48.04  ? 15  GLN A O   1 
ATOM   115  C CB  . GLN A 1 15  ? 50.861 6.220   49.911 1.00 43.75  ? 15  GLN A CB  1 
ATOM   116  C CG  . GLN A 1 15  ? 51.566 6.605   48.648 1.00 59.65  ? 15  GLN A CG  1 
ATOM   117  C CD  . GLN A 1 15  ? 51.554 8.105   48.428 1.00 72.96  ? 15  GLN A CD  1 
ATOM   118  O OE1 . GLN A 1 15  ? 51.168 9.005   49.184 1.00 80.58  ? 15  GLN A OE1 1 
ATOM   119  N NE2 . GLN A 1 15  ? 52.016 8.378   47.211 1.00 74.17  ? 15  GLN A NE2 1 
ATOM   120  N N   . LEU A 1 16  ? 50.440 4.535   52.688 1.00 46.22  ? 16  LEU A N   1 
ATOM   121  C CA  . LEU A 1 16  ? 49.913 4.449   54.019 1.00 45.52  ? 16  LEU A CA  1 
ATOM   122  C C   . LEU A 1 16  ? 51.042 4.280   55.039 1.00 51.52  ? 16  LEU A C   1 
ATOM   123  O O   . LEU A 1 16  ? 50.913 4.601   56.235 1.00 52.53  ? 16  LEU A O   1 
ATOM   124  C CB  . LEU A 1 16  ? 48.950 3.295   54.159 1.00 37.73  ? 16  LEU A CB  1 
ATOM   125  C CG  . LEU A 1 16  ? 47.502 3.425   53.707 1.00 41.40  ? 16  LEU A CG  1 
ATOM   126  C CD1 . LEU A 1 16  ? 46.837 2.063   53.790 1.00 42.43  ? 16  LEU A CD1 1 
ATOM   127  C CD2 . LEU A 1 16  ? 46.687 4.424   54.545 1.00 35.93  ? 16  LEU A CD2 1 
ATOM   128  N N   . LYS A 1 17  ? 52.252 3.936   54.560 1.00 51.01  ? 17  LYS A N   1 
ATOM   129  C CA  . LYS A 1 17  ? 53.422 3.914   55.404 1.00 50.73  ? 17  LYS A CA  1 
ATOM   130  C C   . LYS A 1 17  ? 53.944 5.270   55.852 1.00 44.78  ? 17  LYS A C   1 
ATOM   131  O O   . LYS A 1 17  ? 54.492 5.262   56.933 1.00 39.39  ? 17  LYS A O   1 
ATOM   132  C CB  . LYS A 1 17  ? 54.609 3.252   54.737 1.00 56.10  ? 17  LYS A CB  1 
ATOM   133  C CG  . LYS A 1 17  ? 54.539 1.733   54.831 1.00 62.40  ? 17  LYS A CG  1 
ATOM   134  C CD  . LYS A 1 17  ? 54.768 1.278   53.387 1.00 63.85  ? 17  LYS A CD  1 
ATOM   135  C CE  . LYS A 1 17  ? 55.316 -0.141  53.426 1.00 68.40  ? 17  LYS A CE  1 
ATOM   136  N NZ  . LYS A 1 17  ? 56.537 -0.225  52.554 1.00 73.83  ? 17  LYS A NZ  1 
ATOM   137  N N   . ARG A 1 18  ? 53.524 6.344   55.201 1.00 41.15  ? 18  ARG A N   1 
ATOM   138  C CA  . ARG A 1 18  ? 53.827 7.673   55.676 1.00 43.01  ? 18  ARG A CA  1 
ATOM   139  C C   . ARG A 1 18  ? 53.268 7.924   57.077 1.00 44.03  ? 18  ARG A C   1 
ATOM   140  O O   . ARG A 1 18  ? 53.402 9.010   57.644 1.00 45.53  ? 18  ARG A O   1 
ATOM   141  C CB  . ARG A 1 18  ? 53.250 8.702   54.704 1.00 43.97  ? 18  ARG A CB  1 
ATOM   142  C CG  . ARG A 1 18  ? 53.888 8.764   53.333 1.00 53.60  ? 18  ARG A CG  1 
ATOM   143  C CD  . ARG A 1 18  ? 52.964 9.362   52.269 1.00 60.34  ? 18  ARG A CD  1 
ATOM   144  N NE  . ARG A 1 18  ? 52.528 10.703  52.650 1.00 50.00  ? 18  ARG A NE  1 
ATOM   145  C CZ  . ARG A 1 18  ? 51.628 11.444  52.021 1.00 48.86  ? 18  ARG A CZ  1 
ATOM   146  N NH1 . ARG A 1 18  ? 51.068 10.941  50.943 1.00 47.96  ? 18  ARG A NH1 1 
ATOM   147  N NH2 . ARG A 1 18  ? 51.377 12.656  52.555 1.00 43.72  ? 18  ARG A NH2 1 
ATOM   148  N N   . LEU A 1 19  ? 52.445 7.069   57.632 1.00 46.36  ? 19  LEU A N   1 
ATOM   149  C CA  . LEU A 1 19  ? 51.653 7.282   58.794 1.00 50.25  ? 19  LEU A CA  1 
ATOM   150  C C   . LEU A 1 19  ? 52.210 6.428   59.912 1.00 49.87  ? 19  LEU A C   1 
ATOM   151  O O   . LEU A 1 19  ? 51.870 6.810   61.030 1.00 51.54  ? 19  LEU A O   1 
ATOM   152  C CB  . LEU A 1 19  ? 50.186 6.924   58.674 1.00 50.83  ? 19  LEU A CB  1 
ATOM   153  C CG  . LEU A 1 19  ? 49.202 7.371   57.608 1.00 46.43  ? 19  LEU A CG  1 
ATOM   154  C CD1 . LEU A 1 19  ? 47.846 6.743   57.852 1.00 22.57  ? 19  LEU A CD1 1 
ATOM   155  C CD2 . LEU A 1 19  ? 49.018 8.866   57.495 1.00 45.88  ? 19  LEU A CD2 1 
ATOM   156  N N   . GLU A 1 20  ? 53.270 5.708   59.652 1.00 49.35  ? 20  GLU A N   1 
ATOM   157  C CA  . GLU A 1 20  ? 53.819 4.833   60.679 1.00 49.60  ? 20  GLU A CA  1 
ATOM   158  C C   . GLU A 1 20  ? 54.310 5.417   61.989 1.00 43.55  ? 20  GLU A C   1 
ATOM   159  O O   . GLU A 1 20  ? 54.301 4.652   62.937 1.00 40.01  ? 20  GLU A O   1 
ATOM   160  C CB  . GLU A 1 20  ? 54.876 3.960   59.982 1.00 57.91  ? 20  GLU A CB  1 
ATOM   161  C CG  . GLU A 1 20  ? 55.893 4.840   59.272 1.00 70.16  ? 20  GLU A CG  1 
ATOM   162  C CD  . GLU A 1 20  ? 57.095 4.077   58.757 1.00 69.35  ? 20  GLU A CD  1 
ATOM   163  O OE1 . GLU A 1 20  ? 58.123 4.795   58.722 1.00 71.38  ? 20  GLU A OE1 1 
ATOM   164  O OE2 . GLU A 1 20  ? 56.993 2.885   58.420 1.00 72.84  ? 20  GLU A OE2 1 
ATOM   165  N N   . ASN A 1 21  ? 54.633 6.659   62.207 1.00 41.06  ? 21  ASN A N   1 
ATOM   166  C CA  . ASN A 1 21  ? 55.054 7.204   63.454 1.00 47.17  ? 21  ASN A CA  1 
ATOM   167  C C   . ASN A 1 21  ? 54.066 8.141   64.108 1.00 49.76  ? 21  ASN A C   1 
ATOM   168  O O   . ASN A 1 21  ? 54.228 8.456   65.303 1.00 48.10  ? 21  ASN A O   1 
ATOM   169  C CB  . ASN A 1 21  ? 56.379 8.003   63.290 1.00 59.11  ? 21  ASN A CB  1 
ATOM   170  C CG  . ASN A 1 21  ? 57.413 7.051   62.796 1.00 68.38  ? 21  ASN A CG  1 
ATOM   171  O OD1 . ASN A 1 21  ? 57.499 5.855   63.122 1.00 58.51  ? 21  ASN A OD1 1 
ATOM   172  N ND2 . ASN A 1 21  ? 58.348 7.469   61.890 1.00 77.90  ? 21  ASN A ND2 1 
ATOM   173  N N   . CYS A 1 22  ? 53.129 8.711   63.351 1.00 47.44  ? 22  CYS A N   1 
ATOM   174  C CA  . CYS A 1 22  ? 52.107 9.614   63.879 1.00 42.99  ? 22  CYS A CA  1 
ATOM   175  C C   . CYS A 1 22  ? 51.215 9.089   65.021 1.00 40.43  ? 22  CYS A C   1 
ATOM   176  O O   . CYS A 1 22  ? 50.750 7.923   65.069 1.00 36.07  ? 22  CYS A O   1 
ATOM   177  C CB  . CYS A 1 22  ? 51.182 9.921   62.690 1.00 44.82  ? 22  CYS A CB  1 
ATOM   178  S SG  . CYS A 1 22  ? 52.076 10.328  61.148 1.00 39.51  ? 22  CYS A SG  1 
ATOM   179  N N   . THR A 1 23  ? 51.287 9.801   66.137 1.00 36.24  ? 23  THR A N   1 
ATOM   180  C CA  . THR A 1 23  ? 50.339 9.482   67.204 1.00 43.51  ? 23  THR A CA  1 
ATOM   181  C C   . THR A 1 23  ? 49.250 10.599  67.116 1.00 44.55  ? 23  THR A C   1 
ATOM   182  O O   . THR A 1 23  ? 48.085 10.414  67.481 1.00 45.95  ? 23  THR A O   1 
ATOM   183  C CB  . THR A 1 23  ? 50.944 9.481   68.593 1.00 41.38  ? 23  THR A CB  1 
ATOM   184  O OG1 . THR A 1 23  ? 51.410 10.843  68.822 1.00 51.21  ? 23  THR A OG1 1 
ATOM   185  C CG2 . THR A 1 23  ? 52.110 8.571   68.838 1.00 33.83  ? 23  THR A CG2 1 
ATOM   186  N N   . VAL A 1 24  ? 49.646 11.797  66.689 1.00 33.03  ? 24  VAL A N   1 
ATOM   187  C CA  . VAL A 1 24  ? 48.732 12.855  66.442 1.00 35.29  ? 24  VAL A CA  1 
ATOM   188  C C   . VAL A 1 24  ? 48.895 13.447  65.043 1.00 41.52  ? 24  VAL A C   1 
ATOM   189  O O   . VAL A 1 24  ? 49.987 13.963  64.791 1.00 44.40  ? 24  VAL A O   1 
ATOM   190  C CB  . VAL A 1 24  ? 48.925 13.979  67.456 1.00 30.60  ? 24  VAL A CB  1 
ATOM   191  C CG1 . VAL A 1 24  ? 48.056 15.157  67.082 1.00 27.21  ? 24  VAL A CG1 1 
ATOM   192  C CG2 . VAL A 1 24  ? 48.656 13.566  68.886 1.00 25.37  ? 24  VAL A CG2 1 
ATOM   193  N N   . ILE A 1 25  ? 47.855 13.450  64.203 1.00 40.13  ? 25  ILE A N   1 
ATOM   194  C CA  . ILE A 1 25  ? 47.908 14.094  62.882 1.00 32.05  ? 25  ILE A CA  1 
ATOM   195  C C   . ILE A 1 25  ? 47.397 15.490  62.941 1.00 32.92  ? 25  ILE A C   1 
ATOM   196  O O   . ILE A 1 25  ? 46.223 15.776  63.213 1.00 40.91  ? 25  ILE A O   1 
ATOM   197  C CB  . ILE A 1 25  ? 47.113 13.299  61.853 1.00 25.85  ? 25  ILE A CB  1 
ATOM   198  C CG1 . ILE A 1 25  ? 47.677 11.896  61.705 1.00 29.80  ? 25  ILE A CG1 1 
ATOM   199  C CG2 . ILE A 1 25  ? 47.027 14.039  60.542 1.00 18.73  ? 25  ILE A CG2 1 
ATOM   200  C CD1 . ILE A 1 25  ? 47.169 11.155  60.471 1.00 27.41  ? 25  ILE A CD1 1 
ATOM   201  N N   . GLU A 1 26  ? 48.264 16.472  63.042 1.00 36.60  ? 26  GLU A N   1 
ATOM   202  C CA  . GLU A 1 26  ? 47.832 17.847  63.226 1.00 29.24  ? 26  GLU A CA  1 
ATOM   203  C C   . GLU A 1 26  ? 47.413 18.376  61.869 1.00 37.79  ? 26  GLU A C   1 
ATOM   204  O O   . GLU A 1 26  ? 48.161 19.069  61.181 1.00 39.68  ? 26  GLU A O   1 
ATOM   205  C CB  . GLU A 1 26  ? 48.875 18.703  63.856 1.00 29.92  ? 26  GLU A CB  1 
ATOM   206  C CG  . GLU A 1 26  ? 48.490 20.144  64.116 1.00 38.06  ? 26  GLU A CG  1 
ATOM   207  C CD  . GLU A 1 26  ? 49.561 20.762  65.013 1.00 37.39  ? 26  GLU A CD  1 
ATOM   208  O OE1 . GLU A 1 26  ? 50.654 20.937  64.489 1.00 41.56  ? 26  GLU A OE1 1 
ATOM   209  O OE2 . GLU A 1 26  ? 49.571 21.175  66.182 1.00 49.16  ? 26  GLU A OE2 1 
ATOM   210  N N   . GLY A 1 27  ? 46.117 18.104  61.582 1.00 37.28  ? 27  GLY A N   1 
ATOM   211  C CA  . GLY A 1 27  ? 45.498 18.503  60.320 1.00 31.17  ? 27  GLY A CA  1 
ATOM   212  C C   . GLY A 1 27  ? 44.531 17.400  59.893 1.00 33.72  ? 27  GLY A C   1 
ATOM   213  O O   . GLY A 1 27  ? 43.988 16.715  60.775 1.00 33.29  ? 27  GLY A O   1 
ATOM   214  N N   . TYR A 1 28  ? 44.304 17.209  58.604 1.00 29.24  ? 28  TYR A N   1 
ATOM   215  C CA  . TYR A 1 28  ? 43.318 16.189  58.253 1.00 28.93  ? 28  TYR A CA  1 
ATOM   216  C C   . TYR A 1 28  ? 43.953 14.946  57.697 1.00 29.23  ? 28  TYR A C   1 
ATOM   217  O O   . TYR A 1 28  ? 45.119 15.147  57.383 1.00 35.58  ? 28  TYR A O   1 
ATOM   218  C CB  . TYR A 1 28  ? 42.403 16.794  57.217 1.00 31.53  ? 28  TYR A CB  1 
ATOM   219  C CG  . TYR A 1 28  ? 43.058 17.256  55.962 1.00 31.78  ? 28  TYR A CG  1 
ATOM   220  C CD1 . TYR A 1 28  ? 43.704 16.355  55.116 1.00 36.07  ? 28  TYR A CD1 1 
ATOM   221  C CD2 . TYR A 1 28  ? 43.130 18.572  55.606 1.00 30.98  ? 28  TYR A CD2 1 
ATOM   222  C CE1 . TYR A 1 28  ? 44.361 16.706  53.967 1.00 28.91  ? 28  TYR A CE1 1 
ATOM   223  C CE2 . TYR A 1 28  ? 43.769 18.972  54.428 1.00 28.77  ? 28  TYR A CE2 1 
ATOM   224  C CZ  . TYR A 1 28  ? 44.367 18.021  53.652 1.00 31.53  ? 28  TYR A CZ  1 
ATOM   225  O OH  . TYR A 1 28  ? 44.971 18.425  52.464 1.00 44.74  ? 28  TYR A OH  1 
ATOM   226  N N   . LEU A 1 29  ? 43.250 13.900  57.445 1.00 26.63  ? 29  LEU A N   1 
ATOM   227  C CA  . LEU A 1 29  ? 43.764 12.730  56.803 1.00 29.83  ? 29  LEU A CA  1 
ATOM   228  C C   . LEU A 1 29  ? 42.897 12.342  55.616 1.00 33.84  ? 29  LEU A C   1 
ATOM   229  O O   . LEU A 1 29  ? 41.689 12.165  55.806 1.00 43.29  ? 29  LEU A O   1 
ATOM   230  C CB  . LEU A 1 29  ? 43.830 11.611  57.856 1.00 27.09  ? 29  LEU A CB  1 
ATOM   231  C CG  . LEU A 1 29  ? 44.212 10.258  57.242 1.00 31.90  ? 29  LEU A CG  1 
ATOM   232  C CD1 . LEU A 1 29  ? 45.538 10.396  56.469 1.00 35.03  ? 29  LEU A CD1 1 
ATOM   233  C CD2 . LEU A 1 29  ? 44.551 9.203   58.290 1.00 25.05  ? 29  LEU A CD2 1 
ATOM   234  N N   . HIS A 1 30  ? 43.389 12.285  54.395 1.00 35.95  ? 30  HIS A N   1 
ATOM   235  C CA  . HIS A 1 30  ? 42.681 11.891  53.197 1.00 34.92  ? 30  HIS A CA  1 
ATOM   236  C C   . HIS A 1 30  ? 43.173 10.538  52.714 1.00 37.68  ? 30  HIS A C   1 
ATOM   237  O O   . HIS A 1 30  ? 44.357 10.388  52.541 1.00 38.70  ? 30  HIS A O   1 
ATOM   238  C CB  . HIS A 1 30  ? 42.893 12.801  52.027 1.00 32.85  ? 30  HIS A CB  1 
ATOM   239  C CG  . HIS A 1 30  ? 42.372 14.155  52.046 1.00 25.08  ? 30  HIS A CG  1 
ATOM   240  N ND1 . HIS A 1 30  ? 42.717 15.120  51.128 1.00 33.66  ? 30  HIS A ND1 1 
ATOM   241  C CD2 . HIS A 1 30  ? 41.519 14.753  52.907 1.00 40.88  ? 30  HIS A CD2 1 
ATOM   242  C CE1 . HIS A 1 30  ? 42.080 16.281  51.444 1.00 31.33  ? 30  HIS A CE1 1 
ATOM   243  N NE2 . HIS A 1 30  ? 41.329 16.093  52.539 1.00 37.27  ? 30  HIS A NE2 1 
ATOM   244  N N   . ILE A 1 31  ? 42.308 9.542   52.584 1.00 40.02  ? 31  ILE A N   1 
ATOM   245  C CA  . ILE A 1 31  ? 42.750 8.271   51.992 1.00 39.47  ? 31  ILE A CA  1 
ATOM   246  C C   . ILE A 1 31  ? 41.884 8.044   50.755 1.00 46.52  ? 31  ILE A C   1 
ATOM   247  O O   . ILE A 1 31  ? 40.753 7.589   50.827 1.00 43.56  ? 31  ILE A O   1 
ATOM   248  C CB  . ILE A 1 31  ? 42.668 7.204   53.063 1.00 37.95  ? 31  ILE A CB  1 
ATOM   249  C CG1 . ILE A 1 31  ? 43.481 7.555   54.335 1.00 41.66  ? 31  ILE A CG1 1 
ATOM   250  C CG2 . ILE A 1 31  ? 43.161 5.830   52.651 1.00 23.86  ? 31  ILE A CG2 1 
ATOM   251  C CD1 . ILE A 1 31  ? 43.170 6.575   55.473 1.00 28.22  ? 31  ILE A CD1 1 
ATOM   252  N N   . LEU A 1 32  ? 42.314 8.489   49.556 1.00 49.89  ? 32  LEU A N   1 
ATOM   253  C CA  . LEU A 1 32  ? 41.484 8.235   48.380 1.00 49.77  ? 32  LEU A CA  1 
ATOM   254  C C   . LEU A 1 32  ? 42.136 7.296   47.353 1.00 51.00  ? 32  LEU A C   1 
ATOM   255  O O   . LEU A 1 32  ? 43.338 7.370   47.186 1.00 41.36  ? 32  LEU A O   1 
ATOM   256  C CB  . LEU A 1 32  ? 41.127 9.515   47.603 1.00 47.48  ? 32  LEU A CB  1 
ATOM   257  C CG  . LEU A 1 32  ? 42.091 10.688  47.562 1.00 45.33  ? 32  LEU A CG  1 
ATOM   258  C CD1 . LEU A 1 32  ? 41.517 11.812  46.673 1.00 35.77  ? 32  LEU A CD1 1 
ATOM   259  C CD2 . LEU A 1 32  ? 42.371 11.229  48.960 1.00 49.18  ? 32  LEU A CD2 1 
ATOM   260  N N   . LEU A 1 33  ? 41.270 6.722   46.497 1.00 50.74  ? 33  LEU A N   1 
ATOM   261  C CA  . LEU A 1 33  ? 41.602 6.175   45.197 1.00 49.92  ? 33  LEU A CA  1 
ATOM   262  C C   . LEU A 1 33  ? 42.618 5.073   45.287 1.00 48.35  ? 33  LEU A C   1 
ATOM   263  O O   . LEU A 1 33  ? 43.580 5.077   44.538 1.00 54.14  ? 33  LEU A O   1 
ATOM   264  C CB  . LEU A 1 33  ? 42.091 7.262   44.182 1.00 34.83  ? 33  LEU A CB  1 
ATOM   265  C CG  . LEU A 1 33  ? 41.233 8.537   44.164 1.00 33.92  ? 33  LEU A CG  1 
ATOM   266  C CD1 . LEU A 1 33  ? 41.892 9.587   43.298 1.00 37.49  ? 33  LEU A CD1 1 
ATOM   267  C CD2 . LEU A 1 33  ? 39.823 8.313   43.644 1.00 33.01  ? 33  LEU A CD2 1 
ATOM   268  N N   . ILE A 1 34  ? 42.543 4.212   46.254 1.00 47.61  ? 34  ILE A N   1 
ATOM   269  C CA  . ILE A 1 34  ? 43.523 3.184   46.540 1.00 51.70  ? 34  ILE A CA  1 
ATOM   270  C C   . ILE A 1 34  ? 42.829 1.844   46.408 1.00 59.85  ? 34  ILE A C   1 
ATOM   271  O O   . ILE A 1 34  ? 41.726 1.531   46.856 1.00 60.11  ? 34  ILE A O   1 
ATOM   272  C CB  . ILE A 1 34  ? 44.101 3.346   47.963 1.00 57.98  ? 34  ILE A CB  1 
ATOM   273  C CG1 . ILE A 1 34  ? 45.267 4.371   47.967 1.00 46.70  ? 34  ILE A CG1 1 
ATOM   274  C CG2 . ILE A 1 34  ? 44.538 2.043   48.600 1.00 48.98  ? 34  ILE A CG2 1 
ATOM   275  C CD1 . ILE A 1 34  ? 45.561 4.704   49.439 1.00 66.47  ? 34  ILE A CD1 1 
ATOM   276  N N   . SER A 1 35  ? 43.622 0.833   46.013 1.00 67.79  ? 35  SER A N   1 
ATOM   277  C CA  . SER A 1 35  ? 43.048 -0.511  45.922 1.00 68.80  ? 35  SER A CA  1 
ATOM   278  C C   . SER A 1 35  ? 43.928 -1.564  46.537 1.00 70.73  ? 35  SER A C   1 
ATOM   279  O O   . SER A 1 35  ? 44.885 -1.954  45.909 1.00 73.65  ? 35  SER A O   1 
ATOM   280  C CB  . SER A 1 35  ? 42.767 -0.882  44.469 1.00 64.16  ? 35  SER A CB  1 
ATOM   281  O OG  . SER A 1 35  ? 41.731 -1.846  44.498 1.00 75.76  ? 35  SER A OG  1 
ATOM   282  N N   . LYS A 1 36  ? 43.687 -2.017  47.740 1.00 74.75  ? 36  LYS A N   1 
ATOM   283  C CA  . LYS A 1 36  ? 44.465 -3.014  48.421 1.00 76.09  ? 36  LYS A CA  1 
ATOM   284  C C   . LYS A 1 36  ? 44.252 -4.362  47.753 1.00 81.41  ? 36  LYS A C   1 
ATOM   285  O O   . LYS A 1 36  ? 43.145 -4.772  47.451 1.00 78.20  ? 36  LYS A O   1 
ATOM   286  C CB  . LYS A 1 36  ? 44.046 -3.131  49.885 1.00 81.22  ? 36  LYS A CB  1 
ATOM   287  C CG  . LYS A 1 36  ? 45.147 -3.654  50.775 1.00 78.87  ? 36  LYS A CG  1 
ATOM   288  C CD  . LYS A 1 36  ? 44.693 -4.575  51.887 1.00 81.39  ? 36  LYS A CD  1 
ATOM   289  C CE  . LYS A 1 36  ? 44.890 -6.025  51.492 1.00 89.38  ? 36  LYS A CE  1 
ATOM   290  N NZ  . LYS A 1 36  ? 44.371 -6.989  52.506 1.00 91.63  ? 36  LYS A NZ  1 
ATOM   291  N N   . ALA A 1 37  ? 45.371 -5.080  47.615 1.00 88.27  ? 37  ALA A N   1 
ATOM   292  C CA  . ALA A 1 37  ? 45.361 -6.396  46.986 1.00 90.10  ? 37  ALA A CA  1 
ATOM   293  C C   . ALA A 1 37  ? 45.011 -7.473  47.995 1.00 92.36  ? 37  ALA A C   1 
ATOM   294  O O   . ALA A 1 37  ? 45.668 -7.627  49.012 1.00 92.35  ? 37  ALA A O   1 
ATOM   295  C CB  . ALA A 1 37  ? 46.700 -6.655  46.327 1.00 95.49  ? 37  ALA A CB  1 
ATOM   296  N N   . GLU A 1 38  ? 44.031 -8.301  47.622 1.00 94.31  ? 38  GLU A N   1 
ATOM   297  C CA  . GLU A 1 38  ? 43.528 -9.352  48.484 1.00 95.70  ? 38  GLU A CA  1 
ATOM   298  C C   . GLU A 1 38  ? 44.702 -10.263 48.821 1.00 96.87  ? 38  GLU A C   1 
ATOM   299  O O   . GLU A 1 38  ? 44.761 -10.778 49.924 1.00 98.06  ? 38  GLU A O   1 
ATOM   300  C CB  . GLU A 1 38  ? 42.405 -10.164 47.858 1.00 97.44  ? 38  GLU A CB  1 
ATOM   301  C CG  . GLU A 1 38  ? 42.061 -11.176 48.814 1.00 103.48 ? 38  GLU A CG  1 
ATOM   302  N N   . ASP A 1 39  ? 45.584 -10.415 47.852 1.00 97.99  ? 39  ASP A N   1 
ATOM   303  C CA  . ASP A 1 39  ? 46.821 -11.148 47.980 1.00 99.19  ? 39  ASP A CA  1 
ATOM   304  C C   . ASP A 1 39  ? 47.660 -10.564 49.105 1.00 99.40  ? 39  ASP A C   1 
ATOM   305  O O   . ASP A 1 39  ? 47.692 -11.056 50.224 1.00 99.15  ? 39  ASP A O   1 
ATOM   306  C CB  . ASP A 1 39  ? 47.579 -11.050 46.652 1.00 102.13 ? 39  ASP A CB  1 
ATOM   307  C CG  . ASP A 1 39  ? 47.696 -12.387 45.948 0.01 101.22 ? 39  ASP A CG  1 
ATOM   308  O OD1 . ASP A 1 39  ? 46.644 -12.978 45.623 0.01 101.42 ? 39  ASP A OD1 1 
ATOM   309  O OD2 . ASP A 1 39  ? 48.833 -12.848 45.718 0.01 101.41 ? 39  ASP A OD2 1 
ATOM   310  N N   . TYR A 1 40  ? 48.354 -9.479  48.818 1.00 100.96 ? 40  TYR A N   1 
ATOM   311  C CA  . TYR A 1 40  ? 49.120 -8.706  49.802 1.00 101.16 ? 40  TYR A CA  1 
ATOM   312  C C   . TYR A 1 40  ? 48.343 -8.529  51.100 1.00 99.10  ? 40  TYR A C   1 
ATOM   313  O O   . TYR A 1 40  ? 47.168 -8.182  51.183 1.00 99.05  ? 40  TYR A O   1 
ATOM   314  C CB  . TYR A 1 40  ? 49.511 -7.393  49.130 1.00 103.67 ? 40  TYR A CB  1 
ATOM   315  C CG  . TYR A 1 40  ? 50.159 -6.281  49.887 1.00 107.81 ? 40  TYR A CG  1 
ATOM   316  C CD1 . TYR A 1 40  ? 50.931 -5.325  49.228 1.00 109.56 ? 40  TYR A CD1 1 
ATOM   317  C CD2 . TYR A 1 40  ? 50.044 -6.115  51.254 1.00 109.28 ? 40  TYR A CD2 1 
ATOM   318  C CE1 . TYR A 1 40  ? 51.540 -4.280  49.910 1.00 109.67 ? 40  TYR A CE1 1 
ATOM   319  C CE2 . TYR A 1 40  ? 50.618 -5.102  51.976 1.00 109.83 ? 40  TYR A CE2 1 
ATOM   320  C CZ  . TYR A 1 40  ? 51.372 -4.181  51.276 1.00 110.16 ? 40  TYR A CZ  1 
ATOM   321  O OH  . TYR A 1 40  ? 51.999 -3.127  51.893 1.00 109.84 ? 40  TYR A OH  1 
ATOM   322  N N   . ARG A 1 41  ? 49.041 -8.653  52.218 1.00 98.62  ? 41  ARG A N   1 
ATOM   323  C CA  . ARG A 1 41  ? 48.443 -8.549  53.546 1.00 100.30 ? 41  ARG A CA  1 
ATOM   324  C C   . ARG A 1 41  ? 48.035 -7.136  53.947 1.00 98.99  ? 41  ARG A C   1 
ATOM   325  O O   . ARG A 1 41  ? 47.615 -6.371  53.057 1.00 103.33 ? 41  ARG A O   1 
ATOM   326  C CB  . ARG A 1 41  ? 49.385 -9.160  54.599 1.00 104.42 ? 41  ARG A CB  1 
ATOM   327  C CG  . ARG A 1 41  ? 49.218 -10.649 54.814 0.01 101.06 ? 41  ARG A CG  1 
ATOM   328  C CD  . ARG A 1 41  ? 47.776 -11.107 54.919 0.01 100.66 ? 41  ARG A CD  1 
ATOM   329  N N   . SER A 1 42  ? 48.198 -6.754  55.221 1.00 91.75  ? 42  SER A N   1 
ATOM   330  C CA  . SER A 1 42  ? 47.825 -5.412  55.604 1.00 85.06  ? 42  SER A CA  1 
ATOM   331  C C   . SER A 1 42  ? 48.628 -4.715  56.687 1.00 80.78  ? 42  SER A C   1 
ATOM   332  O O   . SER A 1 42  ? 49.326 -5.259  57.538 1.00 81.03  ? 42  SER A O   1 
ATOM   333  C CB  . SER A 1 42  ? 46.385 -5.520  56.147 1.00 95.33  ? 42  SER A CB  1 
ATOM   334  O OG  . SER A 1 42  ? 46.547 -6.140  57.426 1.00 104.63 ? 42  SER A OG  1 
ATOM   335  N N   . TYR A 1 43  ? 48.495 -3.395  56.676 1.00 73.03  ? 43  TYR A N   1 
ATOM   336  C CA  . TYR A 1 43  ? 49.069 -2.488  57.635 1.00 67.25  ? 43  TYR A CA  1 
ATOM   337  C C   . TYR A 1 43  ? 48.248 -2.381  58.925 1.00 64.88  ? 43  TYR A C   1 
ATOM   338  O O   . TYR A 1 43  ? 47.088 -2.851  59.030 1.00 62.90  ? 43  TYR A O   1 
ATOM   339  C CB  . TYR A 1 43  ? 49.086 -1.119  56.965 1.00 65.37  ? 43  TYR A CB  1 
ATOM   340  C CG  . TYR A 1 43  ? 49.953 -1.021  55.727 1.00 63.92  ? 43  TYR A CG  1 
ATOM   341  C CD1 . TYR A 1 43  ? 50.931 -1.935  55.406 1.00 63.87  ? 43  TYR A CD1 1 
ATOM   342  C CD2 . TYR A 1 43  ? 49.770 0.050   54.870 1.00 63.30  ? 43  TYR A CD2 1 
ATOM   343  C CE1 . TYR A 1 43  ? 51.698 -1.781  54.274 1.00 66.09  ? 43  TYR A CE1 1 
ATOM   344  C CE2 . TYR A 1 43  ? 50.536 0.214   53.728 1.00 67.62  ? 43  TYR A CE2 1 
ATOM   345  C CZ  . TYR A 1 43  ? 51.508 -0.712  53.432 1.00 66.94  ? 43  TYR A CZ  1 
ATOM   346  O OH  . TYR A 1 43  ? 52.262 -0.563  52.305 1.00 65.23  ? 43  TYR A OH  1 
ATOM   347  N N   . ARG A 1 44  ? 48.782 -1.567  59.825 1.00 57.88  ? 44  ARG A N   1 
ATOM   348  C CA  . ARG A 1 44  ? 48.019 -1.285  61.039 1.00 56.45  ? 44  ARG A CA  1 
ATOM   349  C C   . ARG A 1 44  ? 48.811 -0.285  61.845 1.00 55.59  ? 44  ARG A C   1 
ATOM   350  O O   . ARG A 1 44  ? 49.916 -0.552  62.320 1.00 58.43  ? 44  ARG A O   1 
ATOM   351  C CB  . ARG A 1 44  ? 47.842 -2.611  61.760 1.00 46.51  ? 44  ARG A CB  1 
ATOM   352  C CG  . ARG A 1 44  ? 47.815 -2.375  63.244 1.00 54.66  ? 44  ARG A CG  1 
ATOM   353  C CD  . ARG A 1 44  ? 46.885 -3.327  63.986 1.00 58.54  ? 44  ARG A CD  1 
ATOM   354  N NE  . ARG A 1 44  ? 47.090 -2.927  65.403 1.00 68.56  ? 44  ARG A NE  1 
ATOM   355  C CZ  . ARG A 1 44  ? 46.464 -3.536  66.395 1.00 64.82  ? 44  ARG A CZ  1 
ATOM   356  N NH1 . ARG A 1 44  ? 45.644 -4.529  66.132 1.00 61.63  ? 44  ARG A NH1 1 
ATOM   357  N NH2 . ARG A 1 44  ? 46.674 -3.139  67.628 1.00 66.03  ? 44  ARG A NH2 1 
ATOM   358  N N   . PHE A 1 45  ? 48.276 0.866   62.139 1.00 51.13  ? 45  PHE A N   1 
ATOM   359  C CA  . PHE A 1 45  ? 48.865 1.944   62.863 1.00 45.94  ? 45  PHE A CA  1 
ATOM   360  C C   . PHE A 1 45  ? 48.181 2.123   64.203 1.00 41.65  ? 45  PHE A C   1 
ATOM   361  O O   . PHE A 1 45  ? 47.708 3.223   64.475 1.00 40.99  ? 45  PHE A O   1 
ATOM   362  C CB  . PHE A 1 45  ? 48.774 3.249   61.978 1.00 35.89  ? 45  PHE A CB  1 
ATOM   363  C CG  . PHE A 1 45  ? 49.106 2.937   60.554 1.00 30.29  ? 45  PHE A CG  1 
ATOM   364  C CD1 . PHE A 1 45  ? 50.373 3.051   59.998 1.00 45.72  ? 45  PHE A CD1 1 
ATOM   365  C CD2 . PHE A 1 45  ? 48.127 2.428   59.728 1.00 35.95  ? 45  PHE A CD2 1 
ATOM   366  C CE1 . PHE A 1 45  ? 50.653 2.715   58.672 1.00 47.76  ? 45  PHE A CE1 1 
ATOM   367  C CE2 . PHE A 1 45  ? 48.358 2.096   58.406 1.00 39.92  ? 45  PHE A CE2 1 
ATOM   368  C CZ  . PHE A 1 45  ? 49.612 2.244   57.867 1.00 46.44  ? 45  PHE A CZ  1 
ATOM   369  N N   . PRO A 1 46  ? 48.494 1.338   65.212 1.00 43.20  ? 46  PRO A N   1 
ATOM   370  C CA  . PRO A 1 46  ? 48.032 1.530   66.560 1.00 43.34  ? 46  PRO A CA  1 
ATOM   371  C C   . PRO A 1 46  ? 48.558 2.768   67.233 1.00 41.30  ? 46  PRO A C   1 
ATOM   372  O O   . PRO A 1 46  ? 48.329 2.830   68.443 1.00 44.57  ? 46  PRO A O   1 
ATOM   373  C CB  . PRO A 1 46  ? 48.514 0.319   67.380 1.00 44.92  ? 46  PRO A CB  1 
ATOM   374  C CG  . PRO A 1 46  ? 49.404 -0.464  66.514 1.00 45.48  ? 46  PRO A CG  1 
ATOM   375  C CD  . PRO A 1 46  ? 49.300 0.097   65.132 1.00 47.74  ? 46  PRO A CD  1 
ATOM   376  N N   . LYS A 1 47  ? 49.450 3.533   66.676 1.00 39.33  ? 47  LYS A N   1 
ATOM   377  C CA  . LYS A 1 47  ? 49.991 4.679   67.362 1.00 38.10  ? 47  LYS A CA  1 
ATOM   378  C C   . LYS A 1 47  ? 49.014 5.848   67.195 1.00 39.76  ? 47  LYS A C   1 
ATOM   379  O O   . LYS A 1 47  ? 49.189 6.827   67.952 1.00 35.45  ? 47  LYS A O   1 
ATOM   380  C CB  . LYS A 1 47  ? 51.378 4.981   66.852 1.00 48.07  ? 47  LYS A CB  1 
ATOM   381  C CG  . LYS A 1 47  ? 52.032 3.995   65.902 1.00 67.95  ? 47  LYS A CG  1 
ATOM   382  C CD  . LYS A 1 47  ? 53.563 3.976   65.891 1.00 61.33  ? 47  LYS A CD  1 
ATOM   383  C CE  . LYS A 1 47  ? 54.115 4.648   67.147 1.00 72.19  ? 47  LYS A CE  1 
ATOM   384  N NZ  . LYS A 1 47  ? 54.024 6.132   66.874 1.00 79.29  ? 47  LYS A NZ  1 
ATOM   385  N N   . LEU A 1 48  ? 48.300 5.886   66.053 1.00 36.45  ? 48  LEU A N   1 
ATOM   386  C CA  . LEU A 1 48  ? 47.370 7.004   65.800 1.00 40.40  ? 48  LEU A CA  1 
ATOM   387  C C   . LEU A 1 48  ? 46.186 7.022   66.807 1.00 42.21  ? 48  LEU A C   1 
ATOM   388  O O   . LEU A 1 48  ? 45.271 6.187   66.863 1.00 36.48  ? 48  LEU A O   1 
ATOM   389  C CB  . LEU A 1 48  ? 46.823 6.919   64.389 1.00 28.59  ? 48  LEU A CB  1 
ATOM   390  C CG  . LEU A 1 48  ? 45.947 7.967   63.787 1.00 31.04  ? 48  LEU A CG  1 
ATOM   391  C CD1 . LEU A 1 48  ? 46.637 9.310   63.878 1.00 36.86  ? 48  LEU A CD1 1 
ATOM   392  C CD2 . LEU A 1 48  ? 45.591 7.738   62.294 1.00 34.49  ? 48  LEU A CD2 1 
ATOM   393  N N   . THR A 1 49  ? 46.138 8.041   67.673 1.00 38.95  ? 49  THR A N   1 
ATOM   394  C CA  . THR A 1 49  ? 45.045 8.151   68.574 1.00 37.96  ? 49  THR A CA  1 
ATOM   395  C C   . THR A 1 49  ? 44.230 9.425   68.321 1.00 39.48  ? 49  THR A C   1 
ATOM   396  O O   . THR A 1 49  ? 43.111 9.451   68.837 1.00 34.49  ? 49  THR A O   1 
ATOM   397  C CB  . THR A 1 49  ? 45.548 8.207   70.034 1.00 48.69  ? 49  THR A CB  1 
ATOM   398  O OG1 . THR A 1 49  ? 46.396 9.340   70.225 1.00 35.90  ? 49  THR A OG1 1 
ATOM   399  C CG2 . THR A 1 49  ? 46.230 6.957   70.529 1.00 31.99  ? 49  THR A CG2 1 
ATOM   400  N N   . VAL A 1 50  ? 44.735 10.415  67.605 1.00 37.32  ? 50  VAL A N   1 
ATOM   401  C CA  . VAL A 1 50  ? 43.995 11.664  67.418 1.00 38.72  ? 50  VAL A CA  1 
ATOM   402  C C   . VAL A 1 50  ? 44.271 12.305  66.048 1.00 37.03  ? 50  VAL A C   1 
ATOM   403  O O   . VAL A 1 50  ? 45.195 11.863  65.431 1.00 37.96  ? 50  VAL A O   1 
ATOM   404  C CB  . VAL A 1 50  ? 44.293 12.708  68.503 1.00 37.24  ? 50  VAL A CB  1 
ATOM   405  C CG1 . VAL A 1 50  ? 43.630 14.066  68.208 1.00 29.96  ? 50  VAL A CG1 1 
ATOM   406  C CG2 . VAL A 1 50  ? 43.884 12.311  69.913 1.00 32.52  ? 50  VAL A CG2 1 
ATOM   407  N N   . ILE A 1 51  ? 43.319 12.939  65.415 1.00 37.49  ? 51  ILE A N   1 
ATOM   408  C CA  . ILE A 1 51  ? 43.301 13.575  64.133 1.00 32.48  ? 51  ILE A CA  1 
ATOM   409  C C   . ILE A 1 51  ? 42.659 14.939  64.431 1.00 34.14  ? 51  ILE A C   1 
ATOM   410  O O   . ILE A 1 51  ? 41.546 14.830  64.923 1.00 29.08  ? 51  ILE A O   1 
ATOM   411  C CB  . ILE A 1 51  ? 42.346 12.864  63.152 1.00 34.51  ? 51  ILE A CB  1 
ATOM   412  C CG1 . ILE A 1 51  ? 43.026 11.611  62.671 1.00 30.78  ? 51  ILE A CG1 1 
ATOM   413  C CG2 . ILE A 1 51  ? 41.995 13.802  61.978 1.00 32.31  ? 51  ILE A CG2 1 
ATOM   414  C CD1 . ILE A 1 51  ? 42.358 10.559  61.815 1.00 19.69  ? 51  ILE A CD1 1 
ATOM   415  N N   . THR A 1 52  ? 43.342 16.058  64.238 1.00 33.93  ? 52  THR A N   1 
ATOM   416  C CA  . THR A 1 52  ? 42.806 17.305  64.719 1.00 33.83  ? 52  THR A CA  1 
ATOM   417  C C   . THR A 1 52  ? 41.741 17.961  63.863 1.00 39.02  ? 52  THR A C   1 
ATOM   418  O O   . THR A 1 52  ? 41.202 19.030  64.243 1.00 38.88  ? 52  THR A O   1 
ATOM   419  C CB  . THR A 1 52  ? 43.961 18.338  64.939 1.00 35.39  ? 52  THR A CB  1 
ATOM   420  O OG1 . THR A 1 52  ? 44.726 18.567  63.781 1.00 41.28  ? 52  THR A OG1 1 
ATOM   421  C CG2 . THR A 1 52  ? 44.775 17.926  66.134 1.00 22.01  ? 52  THR A CG2 1 
ATOM   422  N N   . GLU A 1 53  ? 41.524 17.477  62.639 1.00 36.93  ? 53  GLU A N   1 
ATOM   423  C CA  . GLU A 1 53  ? 40.434 17.953  61.785 1.00 38.38  ? 53  GLU A CA  1 
ATOM   424  C C   . GLU A 1 53  ? 39.506 16.789  61.388 1.00 39.19  ? 53  GLU A C   1 
ATOM   425  O O   . GLU A 1 53  ? 38.922 16.311  62.386 1.00 38.95  ? 53  GLU A O   1 
ATOM   426  C CB  . GLU A 1 53  ? 41.064 18.512  60.483 1.00 29.76  ? 53  GLU A CB  1 
ATOM   427  C CG  . GLU A 1 53  ? 42.061 19.552  60.834 1.00 30.48  ? 53  GLU A CG  1 
ATOM   428  C CD  . GLU A 1 53  ? 42.517 20.396  59.697 1.00 40.82  ? 53  GLU A CD  1 
ATOM   429  O OE1 . GLU A 1 53  ? 42.638 19.908  58.556 1.00 57.56  ? 53  GLU A OE1 1 
ATOM   430  O OE2 . GLU A 1 53  ? 42.799 21.559  59.931 1.00 35.74  ? 53  GLU A OE2 1 
ATOM   431  N N   . TYR A 1 54  ? 39.639 16.353  60.102 1.00 30.60  ? 54  TYR A N   1 
ATOM   432  C CA  . TYR A 1 54  ? 38.666 15.342  59.713 1.00 35.96  ? 54  TYR A CA  1 
ATOM   433  C C   . TYR A 1 54  ? 39.405 14.115  59.142 1.00 33.87  ? 54  TYR A C   1 
ATOM   434  O O   . TYR A 1 54  ? 40.513 14.360  58.678 1.00 30.40  ? 54  TYR A O   1 
ATOM   435  C CB  . TYR A 1 54  ? 37.654 15.802  58.636 1.00 30.71  ? 54  TYR A CB  1 
ATOM   436  C CG  . TYR A 1 54  ? 38.247 16.476  57.388 1.00 21.18  ? 54  TYR A CG  1 
ATOM   437  C CD1 . TYR A 1 54  ? 38.487 15.733  56.305 1.00 20.22  ? 54  TYR A CD1 1 
ATOM   438  C CD2 . TYR A 1 54  ? 38.577 17.844  57.307 1.00 23.97  ? 54  TYR A CD2 1 
ATOM   439  C CE1 . TYR A 1 54  ? 38.980 16.243  55.086 1.00 21.04  ? 54  TYR A CE1 1 
ATOM   440  C CE2 . TYR A 1 54  ? 39.049 18.384  56.124 1.00 24.69  ? 54  TYR A CE2 1 
ATOM   441  C CZ  . TYR A 1 54  ? 39.263 17.569  55.032 1.00 26.72  ? 54  TYR A CZ  1 
ATOM   442  O OH  . TYR A 1 54  ? 39.763 18.047  53.847 1.00 37.55  ? 54  TYR A OH  1 
ATOM   443  N N   . LEU A 1 55  ? 38.683 13.021  59.004 1.00 23.24  ? 55  LEU A N   1 
ATOM   444  C CA  . LEU A 1 55  ? 39.111 11.812  58.454 1.00 30.08  ? 55  LEU A CA  1 
ATOM   445  C C   . LEU A 1 55  ? 38.201 11.548  57.238 1.00 37.43  ? 55  LEU A C   1 
ATOM   446  O O   . LEU A 1 55  ? 36.995 11.632  57.427 1.00 39.55  ? 55  LEU A O   1 
ATOM   447  C CB  . LEU A 1 55  ? 39.011 10.663  59.510 1.00 14.78  ? 55  LEU A CB  1 
ATOM   448  C CG  . LEU A 1 55  ? 39.349 9.314   58.818 1.00 26.98  ? 55  LEU A CG  1 
ATOM   449  C CD1 . LEU A 1 55  ? 40.668 9.477   58.040 1.00 26.66  ? 55  LEU A CD1 1 
ATOM   450  C CD2 . LEU A 1 55  ? 39.496 8.093   59.705 1.00 14.45  ? 55  LEU A CD2 1 
ATOM   451  N N   . LEU A 1 56  ? 38.700 11.348  56.035 1.00 41.83  ? 56  LEU A N   1 
ATOM   452  C CA  . LEU A 1 56  ? 37.955 11.201  54.799 1.00 36.98  ? 56  LEU A CA  1 
ATOM   453  C C   . LEU A 1 56  ? 38.595 10.047  54.008 1.00 39.75  ? 56  LEU A C   1 
ATOM   454  O O   . LEU A 1 56  ? 39.714 10.205  53.547 1.00 44.38  ? 56  LEU A O   1 
ATOM   455  C CB  . LEU A 1 56  ? 37.998 12.446  53.949 1.00 33.29  ? 56  LEU A CB  1 
ATOM   456  C CG  . LEU A 1 56  ? 37.984 12.514  52.416 1.00 30.35  ? 56  LEU A CG  1 
ATOM   457  C CD1 . LEU A 1 56  ? 37.076 11.460  51.821 1.00 47.95  ? 56  LEU A CD1 1 
ATOM   458  C CD2 . LEU A 1 56  ? 37.286 13.807  51.985 1.00 33.47  ? 56  LEU A CD2 1 
ATOM   459  N N   . LEU A 1 57  ? 37.846 9.008   53.800 1.00 36.68  ? 57  LEU A N   1 
ATOM   460  C CA  . LEU A 1 57  ? 38.133 7.832   53.034 1.00 41.53  ? 57  LEU A CA  1 
ATOM   461  C C   . LEU A 1 57  ? 37.203 7.825   51.838 1.00 46.03  ? 57  LEU A C   1 
ATOM   462  O O   . LEU A 1 57  ? 35.985 7.993   51.969 1.00 44.78  ? 57  LEU A O   1 
ATOM   463  C CB  . LEU A 1 57  ? 37.944 6.588   53.916 1.00 37.00  ? 57  LEU A CB  1 
ATOM   464  C CG  . LEU A 1 57  ? 39.064 6.534   55.026 1.00 36.13  ? 57  LEU A CG  1 
ATOM   465  C CD1 . LEU A 1 57  ? 38.513 6.890   56.417 1.00 33.26  ? 57  LEU A CD1 1 
ATOM   466  C CD2 . LEU A 1 57  ? 39.630 5.162   55.039 1.00 24.11  ? 57  LEU A CD2 1 
ATOM   467  N N   . PHE A 1 58  ? 37.792 7.898   50.642 1.00 47.07  ? 58  PHE A N   1 
ATOM   468  C CA  . PHE A 1 58  ? 36.895 8.002   49.467 1.00 48.75  ? 58  PHE A CA  1 
ATOM   469  C C   . PHE A 1 58  ? 37.351 7.052   48.379 1.00 49.71  ? 58  PHE A C   1 
ATOM   470  O O   . PHE A 1 58  ? 38.487 7.073   47.934 1.00 52.16  ? 58  PHE A O   1 
ATOM   471  C CB  . PHE A 1 58  ? 36.704 9.448   49.102 1.00 46.67  ? 58  PHE A CB  1 
ATOM   472  C CG  . PHE A 1 58  ? 36.447 9.815   47.692 1.00 54.66  ? 58  PHE A CG  1 
ATOM   473  C CD1 . PHE A 1 58  ? 37.413 9.706   46.697 1.00 55.19  ? 58  PHE A CD1 1 
ATOM   474  C CD2 . PHE A 1 58  ? 35.200 10.301  47.326 1.00 53.86  ? 58  PHE A CD2 1 
ATOM   475  C CE1 . PHE A 1 58  ? 37.124 10.063  45.396 1.00 50.36  ? 58  PHE A CE1 1 
ATOM   476  C CE2 . PHE A 1 58  ? 34.885 10.655  46.011 1.00 41.84  ? 58  PHE A CE2 1 
ATOM   477  C CZ  . PHE A 1 58  ? 35.877 10.521  45.037 1.00 46.50  ? 58  PHE A CZ  1 
ATOM   478  N N   . ARG A 1 59  ? 36.471 6.118   47.944 1.00 44.26  ? 59  ARG A N   1 
ATOM   479  C CA  . ARG A 1 59  ? 36.753 5.281   46.815 1.00 40.80  ? 59  ARG A CA  1 
ATOM   480  C C   . ARG A 1 59  ? 38.037 4.494   47.049 1.00 42.25  ? 59  ARG A C   1 
ATOM   481  O O   . ARG A 1 59  ? 38.981 4.513   46.232 1.00 44.11  ? 59  ARG A O   1 
ATOM   482  C CB  . ARG A 1 59  ? 36.911 5.993   45.427 1.00 23.79  ? 59  ARG A CB  1 
ATOM   483  C CG  . ARG A 1 59  ? 35.869 7.020   45.121 1.00 46.53  ? 59  ARG A CG  1 
ATOM   484  C CD  . ARG A 1 59  ? 35.921 7.562   43.706 1.00 37.64  ? 59  ARG A CD  1 
ATOM   485  N NE  . ARG A 1 59  ? 35.822 6.422   42.806 1.00 49.23  ? 59  ARG A NE  1 
ATOM   486  C CZ  . ARG A 1 59  ? 34.950 5.832   42.036 1.00 41.36  ? 59  ARG A CZ  1 
ATOM   487  N NH1 . ARG A 1 59  ? 33.702 6.277   41.931 1.00 47.00  ? 59  ARG A NH1 1 
ATOM   488  N NH2 . ARG A 1 59  ? 35.237 4.729   41.327 1.00 42.58  ? 59  ARG A NH2 1 
ATOM   489  N N   . VAL A 1 60  ? 38.001 3.625   48.023 1.00 40.84  ? 60  VAL A N   1 
ATOM   490  C CA  . VAL A 1 60  ? 39.101 2.743   48.341 1.00 39.14  ? 60  VAL A CA  1 
ATOM   491  C C   . VAL A 1 60  ? 38.539 1.337   48.368 1.00 43.56  ? 60  VAL A C   1 
ATOM   492  O O   . VAL A 1 60  ? 37.535 1.224   49.072 1.00 47.66  ? 60  VAL A O   1 
ATOM   493  C CB  . VAL A 1 60  ? 39.624 3.066   49.751 1.00 40.12  ? 60  VAL A CB  1 
ATOM   494  C CG1 . VAL A 1 60  ? 40.407 1.872   50.296 1.00 35.05  ? 60  VAL A CG1 1 
ATOM   495  C CG2 . VAL A 1 60  ? 40.425 4.352   49.893 1.00 28.86  ? 60  VAL A CG2 1 
ATOM   496  N N   . ALA A 1 61  ? 39.094 0.371   47.659 1.00 41.92  ? 61  ALA A N   1 
ATOM   497  C CA  . ALA A 1 61  ? 38.617 -0.992  47.749 1.00 42.05  ? 61  ALA A CA  1 
ATOM   498  C C   . ALA A 1 61  ? 39.613 -1.934  48.386 1.00 43.08  ? 61  ALA A C   1 
ATOM   499  O O   . ALA A 1 61  ? 40.757 -1.602  48.670 1.00 50.59  ? 61  ALA A O   1 
ATOM   500  C CB  . ALA A 1 61  ? 38.302 -1.483  46.364 1.00 52.40  ? 61  ALA A CB  1 
ATOM   501  N N   . GLY A 1 62  ? 39.200 -3.105  48.849 1.00 45.71  ? 62  GLY A N   1 
ATOM   502  C CA  . GLY A 1 62  ? 40.136 -4.079  49.385 1.00 45.39  ? 62  GLY A CA  1 
ATOM   503  C C   . GLY A 1 62  ? 40.262 -3.902  50.872 1.00 48.04  ? 62  GLY A C   1 
ATOM   504  O O   . GLY A 1 62  ? 40.587 -4.835  51.604 1.00 52.34  ? 62  GLY A O   1 
ATOM   505  N N   . LEU A 1 63  ? 39.985 -2.734  51.383 1.00 46.90  ? 63  LEU A N   1 
ATOM   506  C CA  . LEU A 1 63  ? 40.003 -2.443  52.805 1.00 49.11  ? 63  LEU A CA  1 
ATOM   507  C C   . LEU A 1 63  ? 38.643 -2.881  53.323 1.00 54.20  ? 63  LEU A C   1 
ATOM   508  O O   . LEU A 1 63  ? 37.587 -2.430  52.837 1.00 57.73  ? 63  LEU A O   1 
ATOM   509  C CB  . LEU A 1 63  ? 40.274 -0.953  53.027 1.00 41.41  ? 63  LEU A CB  1 
ATOM   510  C CG  . LEU A 1 63  ? 40.265 -0.423  54.443 1.00 53.41  ? 63  LEU A CG  1 
ATOM   511  C CD1 . LEU A 1 63  ? 41.172 -1.164  55.416 1.00 48.27  ? 63  LEU A CD1 1 
ATOM   512  C CD2 . LEU A 1 63  ? 40.637 1.047   54.246 1.00 50.51  ? 63  LEU A CD2 1 
ATOM   513  N N   . GLU A 1 64  ? 38.658 -3.862  54.190 1.00 53.97  ? 64  GLU A N   1 
ATOM   514  C CA  . GLU A 1 64  ? 37.462 -4.448  54.749 1.00 56.96  ? 64  GLU A CA  1 
ATOM   515  C C   . GLU A 1 64  ? 37.096 -4.007  56.163 1.00 57.12  ? 64  GLU A C   1 
ATOM   516  O O   . GLU A 1 64  ? 35.986 -4.332  56.600 1.00 59.82  ? 64  GLU A O   1 
ATOM   517  C CB  . GLU A 1 64  ? 37.689 -5.956  54.734 1.00 65.33  ? 64  GLU A CB  1 
ATOM   518  C CG  . GLU A 1 64  ? 37.832 -6.484  53.293 1.00 75.14  ? 64  GLU A CG  1 
ATOM   519  C CD  . GLU A 1 64  ? 37.404 -7.940  53.128 1.00 78.10  ? 64  GLU A CD  1 
ATOM   520  O OE1 . GLU A 1 64  ? 37.424 -8.698  54.132 1.00 63.93  ? 64  GLU A OE1 1 
ATOM   521  O OE2 . GLU A 1 64  ? 37.036 -8.320  51.978 1.00 88.77  ? 64  GLU A OE2 1 
ATOM   522  N N   . SER A 1 65  ? 37.766 -3.042  56.761 1.00 50.64  ? 65  SER A N   1 
ATOM   523  C CA  . SER A 1 65  ? 37.539 -2.523  58.060 1.00 47.19  ? 65  SER A CA  1 
ATOM   524  C C   . SER A 1 65  ? 38.516 -1.405  58.432 1.00 48.35  ? 65  SER A C   1 
ATOM   525  O O   . SER A 1 65  ? 39.716 -1.692  58.374 1.00 52.75  ? 65  SER A O   1 
ATOM   526  C CB  . SER A 1 65  ? 37.743 -3.596  59.139 1.00 49.24  ? 65  SER A CB  1 
ATOM   527  O OG  . SER A 1 65  ? 37.501 -2.971  60.429 1.00 50.90  ? 65  SER A OG  1 
ATOM   528  N N   . LEU A 1 66  ? 38.054 -0.289  58.984 1.00 41.03  ? 66  LEU A N   1 
ATOM   529  C CA  . LEU A 1 66  ? 38.956 0.758   59.405 1.00 41.94  ? 66  LEU A CA  1 
ATOM   530  C C   . LEU A 1 66  ? 39.646 0.462   60.734 1.00 45.39  ? 66  LEU A C   1 
ATOM   531  O O   . LEU A 1 66  ? 40.762 0.947   60.927 1.00 41.05  ? 66  LEU A O   1 
ATOM   532  C CB  . LEU A 1 66  ? 38.247 2.083   59.498 1.00 25.25  ? 66  LEU A CB  1 
ATOM   533  C CG  . LEU A 1 66  ? 37.283 2.476   58.402 1.00 34.49  ? 66  LEU A CG  1 
ATOM   534  C CD1 . LEU A 1 66  ? 36.974 3.951   58.512 1.00 30.81  ? 66  LEU A CD1 1 
ATOM   535  C CD2 . LEU A 1 66  ? 37.767 2.200   56.994 1.00 34.34  ? 66  LEU A CD2 1 
ATOM   536  N N   . GLY A 1 67  ? 39.000 -0.346  61.583 1.00 45.21  ? 67  GLY A N   1 
ATOM   537  C CA  . GLY A 1 67  ? 39.773 -0.672  62.799 1.00 48.14  ? 67  GLY A CA  1 
ATOM   538  C C   . GLY A 1 67  ? 40.998 -1.508  62.445 1.00 44.51  ? 67  GLY A C   1 
ATOM   539  O O   . GLY A 1 67  ? 41.855 -1.724  63.287 1.00 45.42  ? 67  GLY A O   1 
ATOM   540  N N   . ASP A 1 68  ? 41.013 -2.189  61.309 1.00 47.60  ? 68  ASP A N   1 
ATOM   541  C CA  . ASP A 1 68  ? 42.194 -2.834  60.738 1.00 50.99  ? 68  ASP A CA  1 
ATOM   542  C C   . ASP A 1 68  ? 43.363 -1.837  60.596 1.00 45.89  ? 68  ASP A C   1 
ATOM   543  O O   . ASP A 1 68  ? 44.436 -2.269  60.903 1.00 44.84  ? 68  ASP A O   1 
ATOM   544  C CB  . ASP A 1 68  ? 42.012 -3.417  59.361 1.00 39.43  ? 68  ASP A CB  1 
ATOM   545  C CG  . ASP A 1 68  ? 41.205 -4.678  59.311 1.00 45.82  ? 68  ASP A CG  1 
ATOM   546  O OD1 . ASP A 1 68  ? 40.912 -5.341  60.320 1.00 44.69  ? 68  ASP A OD1 1 
ATOM   547  O OD2 . ASP A 1 68  ? 40.819 -5.065  58.187 1.00 47.23  ? 68  ASP A OD2 1 
ATOM   548  N N   . LEU A 1 69  ? 43.145 -0.609  60.247 1.00 42.49  ? 69  LEU A N   1 
ATOM   549  C CA  . LEU A 1 69  ? 44.175 0.352   60.048 1.00 45.80  ? 69  LEU A CA  1 
ATOM   550  C C   . LEU A 1 69  ? 44.347 1.107   61.350 1.00 49.50  ? 69  LEU A C   1 
ATOM   551  O O   . LEU A 1 69  ? 45.470 1.210   61.851 1.00 54.51  ? 69  LEU A O   1 
ATOM   552  C CB  . LEU A 1 69  ? 43.920 1.393   58.945 1.00 45.25  ? 69  LEU A CB  1 
ATOM   553  C CG  . LEU A 1 69  ? 43.902 0.882   57.494 1.00 54.25  ? 69  LEU A CG  1 
ATOM   554  C CD1 . LEU A 1 69  ? 43.541 2.037   56.565 1.00 47.26  ? 69  LEU A CD1 1 
ATOM   555  C CD2 . LEU A 1 69  ? 45.211 0.200   57.113 1.00 50.76  ? 69  LEU A CD2 1 
ATOM   556  N N   . PHE A 1 70  ? 43.296 1.737   61.869 1.00 44.60  ? 70  PHE A N   1 
ATOM   557  C CA  . PHE A 1 70  ? 43.423 2.564   63.046 1.00 39.67  ? 70  PHE A CA  1 
ATOM   558  C C   . PHE A 1 70  ? 42.655 1.999   64.219 1.00 40.09  ? 70  PHE A C   1 
ATOM   559  O O   . PHE A 1 70  ? 41.874 2.734   64.838 1.00 35.74  ? 70  PHE A O   1 
ATOM   560  C CB  . PHE A 1 70  ? 42.987 3.973   62.700 1.00 26.08  ? 70  PHE A CB  1 
ATOM   561  C CG  . PHE A 1 70  ? 43.465 4.501   61.390 1.00 45.32  ? 70  PHE A CG  1 
ATOM   562  C CD1 . PHE A 1 70  ? 42.532 4.748   60.384 1.00 47.41  ? 70  PHE A CD1 1 
ATOM   563  C CD2 . PHE A 1 70  ? 44.815 4.767   61.130 1.00 48.77  ? 70  PHE A CD2 1 
ATOM   564  C CE1 . PHE A 1 70  ? 42.945 5.263   59.159 1.00 56.16  ? 70  PHE A CE1 1 
ATOM   565  C CE2 . PHE A 1 70  ? 45.229 5.256   59.895 1.00 47.24  ? 70  PHE A CE2 1 
ATOM   566  C CZ  . PHE A 1 70  ? 44.293 5.506   58.896 1.00 49.54  ? 70  PHE A CZ  1 
ATOM   567  N N   . PRO A 1 71  ? 43.053 0.852   64.768 1.00 39.19  ? 71  PRO A N   1 
ATOM   568  C CA  . PRO A 1 71  ? 42.444 0.237   65.899 1.00 35.30  ? 71  PRO A CA  1 
ATOM   569  C C   . PRO A 1 71  ? 42.453 1.089   67.126 1.00 33.72  ? 71  PRO A C   1 
ATOM   570  O O   . PRO A 1 71  ? 42.005 0.630   68.159 1.00 39.32  ? 71  PRO A O   1 
ATOM   571  C CB  . PRO A 1 71  ? 43.308 -0.983  66.246 1.00 38.03  ? 71  PRO A CB  1 
ATOM   572  C CG  . PRO A 1 71  ? 44.669 -0.564  65.717 1.00 38.36  ? 71  PRO A CG  1 
ATOM   573  C CD  . PRO A 1 71  ? 44.269 0.058   64.411 1.00 39.94  ? 71  PRO A CD  1 
ATOM   574  N N   . ASN A 1 72  ? 43.058 2.220   67.231 1.00 36.55  ? 72  ASN A N   1 
ATOM   575  C CA  . ASN A 1 72  ? 43.204 3.032   68.401 1.00 32.60  ? 72  ASN A CA  1 
ATOM   576  C C   . ASN A 1 72  ? 42.875 4.477   68.135 1.00 30.11  ? 72  ASN A C   1 
ATOM   577  O O   . ASN A 1 72  ? 43.099 5.201   69.104 1.00 36.53  ? 72  ASN A O   1 
ATOM   578  C CB  . ASN A 1 72  ? 44.637 2.916   68.962 1.00 36.89  ? 72  ASN A CB  1 
ATOM   579  C CG  . ASN A 1 72  ? 44.735 1.638   69.761 1.00 47.03  ? 72  ASN A CG  1 
ATOM   580  O OD1 . ASN A 1 72  ? 44.644 1.619   70.979 1.00 64.42  ? 72  ASN A OD1 1 
ATOM   581  N ND2 . ASN A 1 72  ? 44.880 0.475   69.169 1.00 63.17  ? 72  ASN A ND2 1 
ATOM   582  N N   . LEU A 1 73  ? 42.309 4.809   66.978 1.00 27.62  ? 73  LEU A N   1 
ATOM   583  C CA  . LEU A 1 73  ? 41.940 6.207   66.730 1.00 34.07  ? 73  LEU A CA  1 
ATOM   584  C C   . LEU A 1 73  ? 40.929 6.569   67.817 1.00 32.14  ? 73  LEU A C   1 
ATOM   585  O O   . LEU A 1 73  ? 40.073 5.737   68.081 1.00 35.02  ? 73  LEU A O   1 
ATOM   586  C CB  . LEU A 1 73  ? 41.476 6.373   65.292 1.00 28.37  ? 73  LEU A CB  1 
ATOM   587  C CG  . LEU A 1 73  ? 40.819 7.713   64.882 1.00 29.33  ? 73  LEU A CG  1 
ATOM   588  C CD1 . LEU A 1 73  ? 41.918 8.721   64.963 1.00 31.86  ? 73  LEU A CD1 1 
ATOM   589  C CD2 . LEU A 1 73  ? 40.202 7.518   63.478 1.00 32.07  ? 73  LEU A CD2 1 
ATOM   590  N N   . THR A 1 74  ? 41.081 7.585   68.582 1.00 29.47  ? 74  THR A N   1 
ATOM   591  C CA  . THR A 1 74  ? 40.150 7.826   69.683 1.00 34.80  ? 74  THR A CA  1 
ATOM   592  C C   . THR A 1 74  ? 39.424 9.155   69.602 1.00 35.48  ? 74  THR A C   1 
ATOM   593  O O   . THR A 1 74  ? 38.270 9.322   70.077 1.00 35.32  ? 74  THR A O   1 
ATOM   594  C CB  . THR A 1 74  ? 41.028 7.744   70.952 1.00 46.09  ? 74  THR A CB  1 
ATOM   595  O OG1 . THR A 1 74  ? 41.729 6.485   70.880 1.00 46.30  ? 74  THR A OG1 1 
ATOM   596  C CG2 . THR A 1 74  ? 40.262 7.831   72.253 1.00 39.45  ? 74  THR A CG2 1 
ATOM   597  N N   . VAL A 1 75  ? 40.047 10.198  69.073 1.00 29.80  ? 75  VAL A N   1 
ATOM   598  C CA  . VAL A 1 75  ? 39.351 11.474  68.892 1.00 34.91  ? 75  VAL A CA  1 
ATOM   599  C C   . VAL A 1 75  ? 39.613 12.045  67.494 1.00 37.57  ? 75  VAL A C   1 
ATOM   600  O O   . VAL A 1 75  ? 40.724 11.808  67.022 1.00 35.99  ? 75  VAL A O   1 
ATOM   601  C CB  . VAL A 1 75  ? 39.856 12.445  69.955 1.00 26.03  ? 75  VAL A CB  1 
ATOM   602  C CG1 . VAL A 1 75  ? 39.173 13.801  69.934 1.00 24.51  ? 75  VAL A CG1 1 
ATOM   603  C CG2 . VAL A 1 75  ? 39.675 11.910  71.366 1.00 19.87  ? 75  VAL A CG2 1 
ATOM   604  N N   . ILE A 1 76  ? 38.600 12.555  66.796 1.00 35.91  ? 76  ILE A N   1 
ATOM   605  C CA  . ILE A 1 76  ? 38.696 13.340  65.592 1.00 31.48  ? 76  ILE A CA  1 
ATOM   606  C C   . ILE A 1 76  ? 38.157 14.718  66.000 1.00 33.84  ? 76  ILE A C   1 
ATOM   607  O O   . ILE A 1 76  ? 36.987 14.777  66.274 1.00 38.84  ? 76  ILE A O   1 
ATOM   608  C CB  . ILE A 1 76  ? 37.831 12.769  64.492 1.00 29.60  ? 76  ILE A CB  1 
ATOM   609  C CG1 . ILE A 1 76  ? 38.222 11.314  64.277 1.00 28.52  ? 76  ILE A CG1 1 
ATOM   610  C CG2 . ILE A 1 76  ? 37.856 13.630  63.208 1.00 19.54  ? 76  ILE A CG2 1 
ATOM   611  C CD1 . ILE A 1 76  ? 37.149 10.556  63.478 1.00 28.85  ? 76  ILE A CD1 1 
ATOM   612  N N   . ARG A 1 77  ? 38.906 15.733  66.230 1.00 30.32  ? 77  ARG A N   1 
ATOM   613  C CA  . ARG A 1 77  ? 38.605 16.901  67.021 1.00 30.82  ? 77  ARG A CA  1 
ATOM   614  C C   . ARG A 1 77  ? 37.643 17.733  66.225 1.00 31.75  ? 77  ARG A C   1 
ATOM   615  O O   . ARG A 1 77  ? 36.944 18.637  66.664 1.00 31.40  ? 77  ARG A O   1 
ATOM   616  C CB  . ARG A 1 77  ? 39.961 17.475  67.461 1.00 26.62  ? 77  ARG A CB  1 
ATOM   617  C CG  . ARG A 1 77  ? 39.993 18.836  68.058 1.00 52.42  ? 77  ARG A CG  1 
ATOM   618  C CD  . ARG A 1 77  ? 41.290 18.957  68.908 1.00 49.10  ? 77  ARG A CD  1 
ATOM   619  N NE  . ARG A 1 77  ? 41.411 17.817  69.773 1.00 39.23  ? 77  ARG A NE  1 
ATOM   620  C CZ  . ARG A 1 77  ? 40.977 18.016  71.064 1.00 48.79  ? 77  ARG A CZ  1 
ATOM   621  N NH1 . ARG A 1 77  ? 40.440 19.104  71.610 1.00 30.34  ? 77  ARG A NH1 1 
ATOM   622  N NH2 . ARG A 1 77  ? 41.061 17.012  71.941 1.00 40.38  ? 77  ARG A NH2 1 
ATOM   623  N N   . GLY A 1 78  ? 37.688 17.661  64.884 1.00 32.87  ? 78  GLY A N   1 
ATOM   624  C CA  . GLY A 1 78  ? 36.982 18.409  63.950 1.00 16.23  ? 78  GLY A CA  1 
ATOM   625  C C   . GLY A 1 78  ? 37.199 19.880  64.063 1.00 31.58  ? 78  GLY A C   1 
ATOM   626  O O   . GLY A 1 78  ? 36.363 20.775  63.674 1.00 34.03  ? 78  GLY A O   1 
ATOM   627  N N   . TRP A 1 79  ? 38.439 20.321  64.304 1.00 31.21  ? 79  TRP A N   1 
ATOM   628  C CA  . TRP A 1 79  ? 38.757 21.740  64.337 1.00 30.80  ? 79  TRP A CA  1 
ATOM   629  C C   . TRP A 1 79  ? 38.606 22.418  62.986 1.00 28.75  ? 79  TRP A C   1 
ATOM   630  O O   . TRP A 1 79  ? 38.585 23.624  62.961 1.00 23.61  ? 79  TRP A O   1 
ATOM   631  C CB  . TRP A 1 79  ? 40.177 21.943  64.845 1.00 39.07  ? 79  TRP A CB  1 
ATOM   632  C CG  . TRP A 1 79  ? 40.626 23.343  65.164 1.00 36.64  ? 79  TRP A CG  1 
ATOM   633  C CD1 . TRP A 1 79  ? 40.199 24.235  66.113 1.00 29.59  ? 79  TRP A CD1 1 
ATOM   634  C CD2 . TRP A 1 79  ? 41.691 24.001  64.433 1.00 28.52  ? 79  TRP A CD2 1 
ATOM   635  N NE1 . TRP A 1 79  ? 40.917 25.413  66.054 1.00 27.67  ? 79  TRP A NE1 1 
ATOM   636  C CE2 . TRP A 1 79  ? 41.826 25.288  65.002 1.00 36.49  ? 79  TRP A CE2 1 
ATOM   637  C CE3 . TRP A 1 79  ? 42.473 23.625  63.370 1.00 37.96  ? 79  TRP A CE3 1 
ATOM   638  C CZ2 . TRP A 1 79  ? 42.770 26.213  64.543 1.00 31.83  ? 79  TRP A CZ2 1 
ATOM   639  C CZ3 . TRP A 1 79  ? 43.389 24.548  62.876 1.00 46.14  ? 79  TRP A CZ3 1 
ATOM   640  C CH2 . TRP A 1 79  ? 43.525 25.794  63.470 1.00 35.31  ? 79  TRP A CH2 1 
ATOM   641  N N   . LYS A 1 80  ? 38.659 21.684  61.895 1.00 31.84  ? 80  LYS A N   1 
ATOM   642  C CA  . LYS A 1 80  ? 38.305 22.153  60.573 1.00 32.78  ? 80  LYS A CA  1 
ATOM   643  C C   . LYS A 1 80  ? 37.585 20.960  59.917 1.00 34.52  ? 80  LYS A C   1 
ATOM   644  O O   . LYS A 1 80  ? 37.950 19.843  60.237 1.00 37.62  ? 80  LYS A O   1 
ATOM   645  C CB  . LYS A 1 80  ? 39.453 22.498  59.689 1.00 41.17  ? 80  LYS A CB  1 
ATOM   646  C CG  . LYS A 1 80  ? 39.838 23.911  59.470 1.00 34.68  ? 80  LYS A CG  1 
ATOM   647  C CD  . LYS A 1 80  ? 41.025 24.350  60.306 1.00 44.77  ? 80  LYS A CD  1 
ATOM   648  C CE  . LYS A 1 80  ? 41.276 25.811  59.898 1.00 50.41  ? 80  LYS A CE  1 
ATOM   649  N NZ  . LYS A 1 80  ? 42.530 25.752  59.092 1.00 67.26  ? 80  LYS A NZ  1 
ATOM   650  N N   . LEU A 1 81  ? 36.477 21.267  59.207 1.00 31.77  ? 81  LEU A N   1 
ATOM   651  C CA  . LEU A 1 81  ? 35.742 20.157  58.600 1.00 31.02  ? 81  LEU A CA  1 
ATOM   652  C C   . LEU A 1 81  ? 35.733 20.023  57.104 1.00 29.86  ? 81  LEU A C   1 
ATOM   653  O O   . LEU A 1 81  ? 36.082 20.947  56.368 1.00 29.34  ? 81  LEU A O   1 
ATOM   654  C CB  . LEU A 1 81  ? 34.290 20.315  59.092 1.00 31.20  ? 81  LEU A CB  1 
ATOM   655  C CG  . LEU A 1 81  ? 34.115 20.319  60.632 1.00 36.97  ? 81  LEU A CG  1 
ATOM   656  C CD1 . LEU A 1 81  ? 32.832 21.080  60.954 1.00 27.98  ? 81  LEU A CD1 1 
ATOM   657  C CD2 . LEU A 1 81  ? 34.089 18.955  61.297 1.00 28.77  ? 81  LEU A CD2 1 
ATOM   658  N N   . PHE A 1 82  ? 35.430 18.813  56.594 1.00 27.78  ? 82  PHE A N   1 
ATOM   659  C CA  . PHE A 1 82  ? 35.176 18.653  55.182 1.00 28.68  ? 82  PHE A CA  1 
ATOM   660  C C   . PHE A 1 82  ? 33.670 18.911  54.993 1.00 30.06  ? 82  PHE A C   1 
ATOM   661  O O   . PHE A 1 82  ? 32.830 18.045  55.278 1.00 27.36  ? 82  PHE A O   1 
ATOM   662  C CB  . PHE A 1 82  ? 35.513 17.226  54.795 1.00 32.78  ? 82  PHE A CB  1 
ATOM   663  C CG  . PHE A 1 82  ? 35.348 16.901  53.357 1.00 30.48  ? 82  PHE A CG  1 
ATOM   664  C CD1 . PHE A 1 82  ? 36.378 17.130  52.447 1.00 32.86  ? 82  PHE A CD1 1 
ATOM   665  C CD2 . PHE A 1 82  ? 34.142 16.361  52.914 1.00 30.93  ? 82  PHE A CD2 1 
ATOM   666  C CE1 . PHE A 1 82  ? 36.217 16.769  51.104 1.00 43.27  ? 82  PHE A CE1 1 
ATOM   667  C CE2 . PHE A 1 82  ? 33.963 16.061  51.538 1.00 26.30  ? 82  PHE A CE2 1 
ATOM   668  C CZ  . PHE A 1 82  ? 35.005 16.238  50.672 1.00 37.73  ? 82  PHE A CZ  1 
ATOM   669  N N   . TYR A 1 83  ? 33.293 20.155  54.763 1.00 31.68  ? 83  TYR A N   1 
ATOM   670  C CA  . TYR A 1 83  ? 31.919 20.590  54.650 1.00 40.76  ? 83  TYR A CA  1 
ATOM   671  C C   . TYR A 1 83  ? 31.043 19.985  55.716 1.00 44.00  ? 83  TYR A C   1 
ATOM   672  O O   . TYR A 1 83  ? 30.075 19.210  55.487 1.00 50.47  ? 83  TYR A O   1 
ATOM   673  C CB  . TYR A 1 83  ? 31.223 20.231  53.303 1.00 31.55  ? 83  TYR A CB  1 
ATOM   674  N N   . ASN A 1 84  ? 31.043 20.461  56.924 1.00 40.91  ? 84  ASN A N   1 
ATOM   675  C CA  . ASN A 1 84  ? 30.250 20.057  58.056 1.00 36.54  ? 84  ASN A CA  1 
ATOM   676  C C   . ASN A 1 84  ? 30.686 18.679  58.556 1.00 36.33  ? 84  ASN A C   1 
ATOM   677  O O   . ASN A 1 84  ? 30.137 18.206  59.580 1.00 38.24  ? 84  ASN A O   1 
ATOM   678  C CB  . ASN A 1 84  ? 28.763 20.046  57.700 1.00 47.84  ? 84  ASN A CB  1 
ATOM   679  C CG  . ASN A 1 84  ? 28.274 21.164  56.797 1.00 60.75  ? 84  ASN A CG  1 
ATOM   680  O OD1 . ASN A 1 84  ? 28.319 22.343  57.119 1.00 45.55  ? 84  ASN A OD1 1 
ATOM   681  N ND2 . ASN A 1 84  ? 27.839 20.876  55.552 1.00 65.98  ? 84  ASN A ND2 1 
ATOM   682  N N   . TYR A 1 85  ? 31.455 17.900  57.800 1.00 32.78  ? 85  TYR A N   1 
ATOM   683  C CA  . TYR A 1 85  ? 31.617 16.504  58.222 1.00 35.45  ? 85  TYR A CA  1 
ATOM   684  C C   . TYR A 1 85  ? 32.977 16.367  58.891 1.00 32.08  ? 85  TYR A C   1 
ATOM   685  O O   . TYR A 1 85  ? 33.943 16.977  58.495 1.00 37.44  ? 85  TYR A O   1 
ATOM   686  C CB  . TYR A 1 85  ? 31.473 15.579  57.000 1.00 35.54  ? 85  TYR A CB  1 
ATOM   687  C CG  . TYR A 1 85  ? 30.078 15.733  56.453 1.00 41.35  ? 85  TYR A CG  1 
ATOM   688  C CD1 . TYR A 1 85  ? 29.868 16.291  55.199 1.00 38.22  ? 85  TYR A CD1 1 
ATOM   689  C CD2 . TYR A 1 85  ? 28.954 15.371  57.200 1.00 47.42  ? 85  TYR A CD2 1 
ATOM   690  C CE1 . TYR A 1 85  ? 28.611 16.445  54.704 1.00 40.83  ? 85  TYR A CE1 1 
ATOM   691  C CE2 . TYR A 1 85  ? 27.661 15.533  56.705 1.00 45.91  ? 85  TYR A CE2 1 
ATOM   692  C CZ  . TYR A 1 85  ? 27.497 16.072  55.445 1.00 46.06  ? 85  TYR A CZ  1 
ATOM   693  O OH  . TYR A 1 85  ? 26.258 16.315  54.886 1.00 46.05  ? 85  TYR A OH  1 
ATOM   694  N N   . ALA A 1 86  ? 33.027 15.691  59.979 1.00 30.21  ? 86  ALA A N   1 
ATOM   695  C CA  . ALA A 1 86  ? 34.257 15.325  60.670 1.00 34.10  ? 86  ALA A CA  1 
ATOM   696  C C   . ALA A 1 86  ? 34.729 13.962  60.216 1.00 32.67  ? 86  ALA A C   1 
ATOM   697  O O   . ALA A 1 86  ? 35.795 13.481  60.577 1.00 35.10  ? 86  ALA A O   1 
ATOM   698  C CB  . ALA A 1 86  ? 33.999 15.370  62.157 1.00 25.48  ? 86  ALA A CB  1 
ATOM   699  N N   . LEU A 1 87  ? 33.832 13.173  59.597 1.00 28.56  ? 87  LEU A N   1 
ATOM   700  C CA  . LEU A 1 87  ? 34.188 11.805  59.323 1.00 29.26  ? 87  LEU A CA  1 
ATOM   701  C C   . LEU A 1 87  ? 33.530 11.429  58.021 1.00 35.60  ? 87  LEU A C   1 
ATOM   702  O O   . LEU A 1 87  ? 32.320 11.421  58.001 1.00 38.97  ? 87  LEU A O   1 
ATOM   703  C CB  . LEU A 1 87  ? 33.798 10.860  60.471 1.00 13.64  ? 87  LEU A CB  1 
ATOM   704  C CG  . LEU A 1 87  ? 33.801 9.363   60.188 1.00 25.77  ? 87  LEU A CG  1 
ATOM   705  C CD1 . LEU A 1 87  ? 35.140 8.915   59.571 1.00 27.21  ? 87  LEU A CD1 1 
ATOM   706  C CD2 . LEU A 1 87  ? 33.637 8.432   61.393 1.00 23.52  ? 87  LEU A CD2 1 
ATOM   707  N N   . VAL A 1 88  ? 34.174 11.300  56.875 1.00 37.86  ? 88  VAL A N   1 
ATOM   708  C CA  . VAL A 1 88  ? 33.438 11.032  55.628 1.00 33.32  ? 88  VAL A CA  1 
ATOM   709  C C   . VAL A 1 88  ? 33.898 9.684   55.114 1.00 31.79  ? 88  VAL A C   1 
ATOM   710  O O   . VAL A 1 88  ? 35.069 9.407   55.117 1.00 33.57  ? 88  VAL A O   1 
ATOM   711  C CB  . VAL A 1 88  ? 33.666 12.085  54.553 1.00 22.38  ? 88  VAL A CB  1 
ATOM   712  C CG1 . VAL A 1 88  ? 32.974 11.675  53.261 1.00 19.24  ? 88  VAL A CG1 1 
ATOM   713  C CG2 . VAL A 1 88  ? 33.165 13.402  55.042 1.00 13.27  ? 88  VAL A CG2 1 
ATOM   714  N N   . ILE A 1 89  ? 33.078 8.728   54.822 1.00 31.08  ? 89  ILE A N   1 
ATOM   715  C CA  . ILE A 1 89  ? 33.361 7.433   54.280 1.00 30.45  ? 89  ILE A CA  1 
ATOM   716  C C   . ILE A 1 89  ? 32.509 7.206   53.027 1.00 40.64  ? 89  ILE A C   1 
ATOM   717  O O   . ILE A 1 89  ? 31.330 6.881   53.205 1.00 38.69  ? 89  ILE A O   1 
ATOM   718  C CB  . ILE A 1 89  ? 32.941 6.384   55.296 1.00 30.17  ? 89  ILE A CB  1 
ATOM   719  C CG1 . ILE A 1 89  ? 33.893 6.420   56.500 1.00 24.92  ? 89  ILE A CG1 1 
ATOM   720  C CG2 . ILE A 1 89  ? 32.898 4.954   54.821 1.00 37.24  ? 89  ILE A CG2 1 
ATOM   721  C CD1 . ILE A 1 89  ? 33.424 5.613   57.675 1.00 23.96  ? 89  ILE A CD1 1 
ATOM   722  N N   . PHE A 1 90  ? 33.082 7.464   51.845 1.00 41.45  ? 90  PHE A N   1 
ATOM   723  C CA  . PHE A 1 90  ? 32.346 7.371   50.591 1.00 37.67  ? 90  PHE A CA  1 
ATOM   724  C C   . PHE A 1 90  ? 32.856 6.384   49.557 1.00 40.72  ? 90  PHE A C   1 
ATOM   725  O O   . PHE A 1 90  ? 34.027 6.296   49.203 1.00 46.15  ? 90  PHE A O   1 
ATOM   726  C CB  . PHE A 1 90  ? 32.347 8.776   50.110 1.00 32.17  ? 90  PHE A CB  1 
ATOM   727  C CG  . PHE A 1 90  ? 31.581 9.081   48.865 1.00 39.77  ? 90  PHE A CG  1 
ATOM   728  C CD1 . PHE A 1 90  ? 30.387 9.772   49.025 1.00 32.02  ? 90  PHE A CD1 1 
ATOM   729  C CD2 . PHE A 1 90  ? 32.052 8.721   47.620 1.00 29.28  ? 90  PHE A CD2 1 
ATOM   730  C CE1 . PHE A 1 90  ? 29.611 10.111  47.938 1.00 33.30  ? 90  PHE A CE1 1 
ATOM   731  C CE2 . PHE A 1 90  ? 31.290 9.086   46.534 1.00 43.09  ? 90  PHE A CE2 1 
ATOM   732  C CZ  . PHE A 1 90  ? 30.083 9.764   46.687 1.00 50.24  ? 90  PHE A CZ  1 
ATOM   733  N N   . GLU A 1 91  ? 32.024 5.519   49.001 1.00 39.16  ? 91  GLU A N   1 
ATOM   734  C CA  . GLU A 1 91  ? 32.248 4.601   47.954 1.00 42.45  ? 91  GLU A CA  1 
ATOM   735  C C   . GLU A 1 91  ? 33.422 3.734   48.313 1.00 42.06  ? 91  GLU A C   1 
ATOM   736  O O   . GLU A 1 91  ? 34.298 3.411   47.587 1.00 44.71  ? 91  GLU A O   1 
ATOM   737  C CB  . GLU A 1 91  ? 32.479 5.231   46.583 1.00 38.08  ? 91  GLU A CB  1 
ATOM   738  C CG  . GLU A 1 91  ? 31.136 5.865   46.250 1.00 58.86  ? 91  GLU A CG  1 
ATOM   739  C CD  . GLU A 1 91  ? 30.855 5.776   44.757 1.00 63.55  ? 91  GLU A CD  1 
ATOM   740  O OE1 . GLU A 1 91  ? 31.473 6.651   44.082 1.00 64.10  ? 91  GLU A OE1 1 
ATOM   741  O OE2 . GLU A 1 91  ? 30.058 4.813   44.573 1.00 63.64  ? 91  GLU A OE2 1 
ATOM   742  N N   . MET A 1 92  ? 33.352 3.209   49.482 1.00 46.52  ? 92  MET A N   1 
ATOM   743  C CA  . MET A 1 92  ? 34.409 2.401   50.088 1.00 42.26  ? 92  MET A CA  1 
ATOM   744  C C   . MET A 1 92  ? 34.012 1.005   49.745 1.00 43.37  ? 92  MET A C   1 
ATOM   745  O O   . MET A 1 92  ? 33.335 0.298   50.523 1.00 45.58  ? 92  MET A O   1 
ATOM   746  C CB  . MET A 1 92  ? 34.299 2.659   51.584 1.00 38.37  ? 92  MET A CB  1 
ATOM   747  C CG  . MET A 1 92  ? 35.412 2.156   52.420 1.00 59.29  ? 92  MET A CG  1 
ATOM   748  S SD  . MET A 1 92  ? 36.802 3.306   52.401 1.00 57.67  ? 92  MET A SD  1 
ATOM   749  C CE  . MET A 1 92  ? 36.340 4.405   51.108 1.00 38.36  ? 92  MET A CE  1 
ATOM   750  N N   . THR A 1 93  ? 34.449 0.518   48.602 1.00 47.09  ? 93  THR A N   1 
ATOM   751  C CA  . THR A 1 93  ? 34.175 -0.900  48.273 1.00 47.32  ? 93  THR A CA  1 
ATOM   752  C C   . THR A 1 93  ? 34.885 -1.874  49.186 1.00 51.83  ? 93  THR A C   1 
ATOM   753  O O   . THR A 1 93  ? 36.115 -1.777  49.361 1.00 57.91  ? 93  THR A O   1 
ATOM   754  C CB  . THR A 1 93  ? 34.666 -1.281  46.868 1.00 55.28  ? 93  THR A CB  1 
ATOM   755  O OG1 . THR A 1 93  ? 34.013 -0.488  45.892 1.00 57.81  ? 93  THR A OG1 1 
ATOM   756  C CG2 . THR A 1 93  ? 34.332 -2.715  46.516 1.00 44.71  ? 93  THR A CG2 1 
ATOM   757  N N   . ASN A 1 94  ? 34.237 -2.983  49.493 1.00 49.85  ? 94  ASN A N   1 
ATOM   758  C CA  . ASN A 1 94  ? 34.747 -4.069  50.285 1.00 45.64  ? 94  ASN A CA  1 
ATOM   759  C C   . ASN A 1 94  ? 34.522 -3.838  51.763 1.00 42.58  ? 94  ASN A C   1 
ATOM   760  O O   . ASN A 1 94  ? 34.752 -4.814  52.501 1.00 46.36  ? 94  ASN A O   1 
ATOM   761  C CB  . ASN A 1 94  ? 36.241 -4.315  50.001 1.00 59.01  ? 94  ASN A CB  1 
ATOM   762  C CG  . ASN A 1 94  ? 36.494 -4.849  48.599 1.00 75.44  ? 94  ASN A CG  1 
ATOM   763  O OD1 . ASN A 1 94  ? 36.847 -4.081  47.688 1.00 77.49  ? 94  ASN A OD1 1 
ATOM   764  N ND2 . ASN A 1 94  ? 36.308 -6.153  48.408 1.00 79.63  ? 94  ASN A ND2 1 
ATOM   765  N N   . LEU A 1 95  ? 34.308 -2.609  52.182 1.00 37.28  ? 95  LEU A N   1 
ATOM   766  C CA  . LEU A 1 95  ? 34.324 -2.277  53.621 1.00 39.96  ? 95  LEU A CA  1 
ATOM   767  C C   . LEU A 1 95  ? 33.163 -2.986  54.275 1.00 43.75  ? 95  LEU A C   1 
ATOM   768  O O   . LEU A 1 95  ? 32.048 -2.936  53.772 1.00 44.04  ? 95  LEU A O   1 
ATOM   769  C CB  . LEU A 1 95  ? 34.185 -0.786  53.851 1.00 34.05  ? 95  LEU A CB  1 
ATOM   770  C CG  . LEU A 1 95  ? 34.323 -0.296  55.269 1.00 35.81  ? 95  LEU A CG  1 
ATOM   771  C CD1 . LEU A 1 95  ? 35.785 -0.537  55.598 1.00 35.48  ? 95  LEU A CD1 1 
ATOM   772  C CD2 . LEU A 1 95  ? 33.847 1.177   55.344 1.00 25.46  ? 95  LEU A CD2 1 
ATOM   773  N N   . LYS A 1 96  ? 33.451 -3.863  55.213 1.00 46.50  ? 96  LYS A N   1 
ATOM   774  C CA  . LYS A 1 96  ? 32.364 -4.648  55.779 1.00 42.76  ? 96  LYS A CA  1 
ATOM   775  C C   . LYS A 1 96  ? 31.970 -4.055  57.122 1.00 45.29  ? 96  LYS A C   1 
ATOM   776  O O   . LYS A 1 96  ? 30.978 -4.502  57.691 1.00 46.23  ? 96  LYS A O   1 
ATOM   777  C CB  . LYS A 1 96  ? 32.801 -6.075  55.995 1.00 41.41  ? 96  LYS A CB  1 
ATOM   778  C CG  . LYS A 1 96  ? 32.760 -6.976  54.788 1.00 49.78  ? 96  LYS A CG  1 
ATOM   779  C CD  . LYS A 1 96  ? 32.984 -8.446  55.127 1.00 58.09  ? 96  LYS A CD  1 
ATOM   780  C CE  . LYS A 1 96  ? 33.772 -9.160  54.027 1.00 73.43  ? 96  LYS A CE  1 
ATOM   781  N NZ  . LYS A 1 96  ? 34.098 -10.556 54.489 1.00 79.13  ? 96  LYS A NZ  1 
ATOM   782  N N   . ASP A 1 97  ? 32.685 -3.071  57.645 1.00 45.15  ? 97  ASP A N   1 
ATOM   783  C CA  . ASP A 1 97  ? 32.299 -2.384  58.861 1.00 42.15  ? 97  ASP A CA  1 
ATOM   784  C C   . ASP A 1 97  ? 33.209 -1.224  59.201 1.00 41.25  ? 97  ASP A C   1 
ATOM   785  O O   . ASP A 1 97  ? 34.160 -1.074  58.437 1.00 47.03  ? 97  ASP A O   1 
ATOM   786  C CB  . ASP A 1 97  ? 32.294 -3.292  60.059 1.00 45.39  ? 97  ASP A CB  1 
ATOM   787  C CG  . ASP A 1 97  ? 33.662 -3.562  60.624 1.00 56.95  ? 97  ASP A CG  1 
ATOM   788  O OD1 . ASP A 1 97  ? 34.579 -2.825  61.012 1.00 59.88  ? 97  ASP A OD1 1 
ATOM   789  O OD2 . ASP A 1 97  ? 33.931 -4.782  60.714 1.00 56.01  ? 97  ASP A OD2 1 
ATOM   790  N N   . ILE A 1 98  ? 32.822 -0.366  60.129 1.00 40.41  ? 98  ILE A N   1 
ATOM   791  C CA  . ILE A 1 98  ? 33.675 0.820   60.340 1.00 37.83  ? 98  ILE A CA  1 
ATOM   792  C C   . ILE A 1 98  ? 34.854 0.322   61.114 1.00 35.11  ? 98  ILE A C   1 
ATOM   793  O O   . ILE A 1 98  ? 35.970 0.669   60.841 1.00 43.05  ? 98  ILE A O   1 
ATOM   794  C CB  . ILE A 1 98  ? 32.983 2.006   61.006 1.00 38.99  ? 98  ILE A CB  1 
ATOM   795  C CG1 . ILE A 1 98  ? 31.835 2.488   60.092 1.00 34.84  ? 98  ILE A CG1 1 
ATOM   796  C CG2 . ILE A 1 98  ? 34.007 3.133   61.207 1.00 38.95  ? 98  ILE A CG2 1 
ATOM   797  C CD1 . ILE A 1 98  ? 31.629 3.958   59.948 1.00 39.29  ? 98  ILE A CD1 1 
ATOM   798  N N   . GLY A 1 99  ? 34.618 -0.393  62.192 1.00 34.22  ? 99  GLY A N   1 
ATOM   799  C CA  . GLY A 1 99  ? 35.477 -0.972  63.121 1.00 33.74  ? 99  GLY A CA  1 
ATOM   800  C C   . GLY A 1 99  ? 36.279 -0.084  64.024 1.00 35.90  ? 99  GLY A C   1 
ATOM   801  O O   . GLY A 1 99  ? 37.023 -0.572  64.899 1.00 38.21  ? 99  GLY A O   1 
ATOM   802  N N   . LEU A 1 100 ? 36.190 1.221   63.913 1.00 33.35  ? 100 LEU A N   1 
ATOM   803  C CA  . LEU A 1 100 ? 36.763 2.215   64.771 1.00 31.65  ? 100 LEU A CA  1 
ATOM   804  C C   . LEU A 1 100 ? 36.312 1.976   66.194 1.00 31.94  ? 100 LEU A C   1 
ATOM   805  O O   . LEU A 1 100 ? 35.950 2.863   66.979 1.00 31.95  ? 100 LEU A O   1 
ATOM   806  C CB  . LEU A 1 100 ? 36.496 3.636   64.294 1.00 29.87  ? 100 LEU A CB  1 
ATOM   807  C CG  . LEU A 1 100 ? 36.943 3.980   62.835 1.00 32.13  ? 100 LEU A CG  1 
ATOM   808  C CD1 . LEU A 1 100 ? 36.710 5.479   62.610 1.00 21.38  ? 100 LEU A CD1 1 
ATOM   809  C CD2 . LEU A 1 100 ? 38.412 3.599   62.644 1.00 37.68  ? 100 LEU A CD2 1 
ATOM   810  N N   . TYR A 1 101 ? 36.704 0.851   66.779 1.00 31.87  ? 101 TYR A N   1 
ATOM   811  C CA  . TYR A 1 101 ? 36.329 0.395   68.071 1.00 33.33  ? 101 TYR A CA  1 
ATOM   812  C C   . TYR A 1 101 ? 36.989 1.059   69.214 1.00 33.46  ? 101 TYR A C   1 
ATOM   813  O O   . TYR A 1 101 ? 36.630 0.813   70.375 1.00 43.00  ? 101 TYR A O   1 
ATOM   814  C CB  . TYR A 1 101 ? 36.491 -1.104  68.264 1.00 41.03  ? 101 TYR A CB  1 
ATOM   815  C CG  . TYR A 1 101 ? 37.919 -1.559  68.369 1.00 46.66  ? 101 TYR A CG  1 
ATOM   816  C CD1 . TYR A 1 101 ? 38.571 -1.380  69.587 1.00 51.20  ? 101 TYR A CD1 1 
ATOM   817  C CD2 . TYR A 1 101 ? 38.615 -2.112  67.322 1.00 45.15  ? 101 TYR A CD2 1 
ATOM   818  C CE1 . TYR A 1 101 ? 39.901 -1.743  69.749 1.00 49.44  ? 101 TYR A CE1 1 
ATOM   819  C CE2 . TYR A 1 101 ? 39.927 -2.505  67.479 1.00 47.08  ? 101 TYR A CE2 1 
ATOM   820  C CZ  . TYR A 1 101 ? 40.548 -2.321  68.688 1.00 49.43  ? 101 TYR A CZ  1 
ATOM   821  O OH  . TYR A 1 101 ? 41.834 -2.662  68.997 1.00 55.82  ? 101 TYR A OH  1 
ATOM   822  N N   . ASN A 1 102 ? 37.752 2.091   69.068 1.00 38.12  ? 102 ASN A N   1 
ATOM   823  C CA  . ASN A 1 102 ? 38.093 2.979   70.223 1.00 30.78  ? 102 ASN A CA  1 
ATOM   824  C C   . ASN A 1 102 ? 37.673 4.385   69.947 1.00 33.82  ? 102 ASN A C   1 
ATOM   825  O O   . ASN A 1 102 ? 38.047 5.364   70.592 1.00 39.84  ? 102 ASN A O   1 
ATOM   826  C CB  . ASN A 1 102 ? 39.603 2.911   70.363 1.00 48.63  ? 102 ASN A CB  1 
ATOM   827  C CG  . ASN A 1 102 ? 40.112 1.804   71.268 1.00 54.01  ? 102 ASN A CG  1 
ATOM   828  O OD1 . ASN A 1 102 ? 39.738 1.864   72.454 1.00 47.22  ? 102 ASN A OD1 1 
ATOM   829  N ND2 . ASN A 1 102 ? 40.864 0.845   70.767 1.00 43.08  ? 102 ASN A ND2 1 
ATOM   830  N N   . LEU A 1 103 ? 36.845 4.640   68.882 1.00 35.28  ? 103 LEU A N   1 
ATOM   831  C CA  . LEU A 1 103 ? 36.473 6.040   68.621 1.00 36.57  ? 103 LEU A CA  1 
ATOM   832  C C   . LEU A 1 103 ? 35.484 6.508   69.691 1.00 37.31  ? 103 LEU A C   1 
ATOM   833  O O   . LEU A 1 103 ? 34.449 5.874   69.837 1.00 34.24  ? 103 LEU A O   1 
ATOM   834  C CB  . LEU A 1 103 ? 35.948 6.140   67.213 1.00 34.77  ? 103 LEU A CB  1 
ATOM   835  C CG  . LEU A 1 103 ? 35.525 7.482   66.612 1.00 30.32  ? 103 LEU A CG  1 
ATOM   836  C CD1 . LEU A 1 103 ? 36.606 8.513   66.646 1.00 23.20  ? 103 LEU A CD1 1 
ATOM   837  C CD2 . LEU A 1 103 ? 35.198 7.169   65.146 1.00 37.10  ? 103 LEU A CD2 1 
ATOM   838  N N   . ARG A 1 104 ? 35.810 7.456   70.563 1.00 33.31  ? 104 ARG A N   1 
ATOM   839  C CA  . ARG A 1 104 ? 34.920 7.841   71.605 1.00 29.86  ? 104 ARG A CA  1 
ATOM   840  C C   . ARG A 1 104 ? 34.466 9.273   71.540 1.00 32.58  ? 104 ARG A C   1 
ATOM   841  O O   . ARG A 1 104 ? 33.553 9.743   72.223 1.00 39.89  ? 104 ARG A O   1 
ATOM   842  C CB  . ARG A 1 104 ? 35.568 7.657   73.018 1.00 38.17  ? 104 ARG A CB  1 
ATOM   843  C CG  . ARG A 1 104 ? 36.356 6.375   73.165 1.00 48.37  ? 104 ARG A CG  1 
ATOM   844  C CD  . ARG A 1 104 ? 35.425 5.183   73.248 1.00 50.71  ? 104 ARG A CD  1 
ATOM   845  N NE  . ARG A 1 104 ? 34.582 5.320   74.413 1.00 52.38  ? 104 ARG A NE  1 
ATOM   846  C CZ  . ARG A 1 104 ? 34.900 4.847   75.621 1.00 72.73  ? 104 ARG A CZ  1 
ATOM   847  N NH1 . ARG A 1 104 ? 36.047 4.214   75.800 1.00 81.87  ? 104 ARG A NH1 1 
ATOM   848  N NH2 . ARG A 1 104 ? 33.990 5.070   76.577 1.00 78.27  ? 104 ARG A NH2 1 
ATOM   849  N N   . ASN A 1 105 ? 34.992 10.065  70.637 1.00 33.47  ? 105 ASN A N   1 
ATOM   850  C CA  . ASN A 1 105 ? 34.549 11.450  70.590 1.00 30.97  ? 105 ASN A CA  1 
ATOM   851  C C   . ASN A 1 105 ? 34.907 12.149  69.310 1.00 31.00  ? 105 ASN A C   1 
ATOM   852  O O   . ASN A 1 105 ? 36.086 12.067  69.050 1.00 37.79  ? 105 ASN A O   1 
ATOM   853  C CB  . ASN A 1 105 ? 35.186 12.291  71.695 1.00 12.28  ? 105 ASN A CB  1 
ATOM   854  C CG  . ASN A 1 105 ? 34.687 13.685  71.777 1.00 24.93  ? 105 ASN A CG  1 
ATOM   855  O OD1 . ASN A 1 105 ? 35.191 14.593  71.168 1.00 38.14  ? 105 ASN A OD1 1 
ATOM   856  N ND2 . ASN A 1 105 ? 33.665 13.932  72.637 1.00 35.96  ? 105 ASN A ND2 1 
ATOM   857  N N   . ILE A 1 106 ? 33.969 12.669  68.576 1.00 31.90  ? 106 ILE A N   1 
ATOM   858  C CA  . ILE A 1 106 ? 34.129 13.551  67.469 1.00 23.39  ? 106 ILE A CA  1 
ATOM   859  C C   . ILE A 1 106 ? 33.803 14.909  68.009 1.00 27.40  ? 106 ILE A C   1 
ATOM   860  O O   . ILE A 1 106 ? 32.628 15.106  68.243 1.00 32.86  ? 106 ILE A O   1 
ATOM   861  C CB  . ILE A 1 106 ? 33.239 13.185  66.307 1.00 16.54  ? 106 ILE A CB  1 
ATOM   862  C CG1 . ILE A 1 106 ? 33.928 12.034  65.558 1.00 18.30  ? 106 ILE A CG1 1 
ATOM   863  C CG2 . ILE A 1 106 ? 33.132 14.408  65.374 1.00 20.38  ? 106 ILE A CG2 1 
ATOM   864  C CD1 . ILE A 1 106 ? 33.055 11.293  64.643 1.00 25.48  ? 106 ILE A CD1 1 
ATOM   865  N N   . THR A 1 107 ? 34.719 15.789  68.350 1.00 30.43  ? 107 THR A N   1 
ATOM   866  C CA  . THR A 1 107 ? 34.532 16.983  69.145 1.00 28.27  ? 107 THR A CA  1 
ATOM   867  C C   . THR A 1 107 ? 33.728 17.950  68.332 1.00 27.95  ? 107 THR A C   1 
ATOM   868  O O   . THR A 1 107 ? 33.392 19.060  68.831 1.00 32.99  ? 107 THR A O   1 
ATOM   869  C CB  . THR A 1 107 ? 35.902 17.607  69.579 1.00 35.78  ? 107 THR A CB  1 
ATOM   870  O OG1 . THR A 1 107 ? 36.819 16.503  69.738 1.00 40.26  ? 107 THR A OG1 1 
ATOM   871  C CG2 . THR A 1 107 ? 35.954 18.411  70.855 1.00 28.13  ? 107 THR A CG2 1 
ATOM   872  N N   . ARG A 1 108 ? 33.669 17.777  67.019 1.00 30.28  ? 108 ARG A N   1 
ATOM   873  C CA  . ARG A 1 108 ? 33.046 18.809  66.180 1.00 31.25  ? 108 ARG A CA  1 
ATOM   874  C C   . ARG A 1 108 ? 32.701 18.328  64.784 1.00 31.50  ? 108 ARG A C   1 
ATOM   875  O O   . ARG A 1 108 ? 33.379 17.381  64.430 1.00 32.67  ? 108 ARG A O   1 
ATOM   876  C CB  . ARG A 1 108 ? 33.965 20.011  65.951 1.00 25.13  ? 108 ARG A CB  1 
ATOM   877  C CG  . ARG A 1 108 ? 33.105 21.174  65.543 1.00 30.68  ? 108 ARG A CG  1 
ATOM   878  C CD  . ARG A 1 108 ? 33.917 22.444  65.529 1.00 17.12  ? 108 ARG A CD  1 
ATOM   879  N NE  . ARG A 1 108 ? 33.511 23.376  64.451 1.00 33.40  ? 108 ARG A NE  1 
ATOM   880  C CZ  . ARG A 1 108 ? 34.045 23.608  63.266 1.00 46.41  ? 108 ARG A CZ  1 
ATOM   881  N NH1 . ARG A 1 108 ? 35.162 22.929  62.868 1.00 40.30  ? 108 ARG A NH1 1 
ATOM   882  N NH2 . ARG A 1 108 ? 33.454 24.543  62.494 1.00 39.82  ? 108 ARG A NH2 1 
ATOM   883  N N   . GLY A 1 109 ? 31.567 18.809  64.284 1.00 32.60  ? 109 GLY A N   1 
ATOM   884  C CA  . GLY A 1 109 ? 31.082 18.385  62.983 1.00 28.87  ? 109 GLY A CA  1 
ATOM   885  C C   . GLY A 1 109 ? 30.470 17.008  63.001 1.00 32.32  ? 109 GLY A C   1 
ATOM   886  O O   . GLY A 1 109 ? 30.471 16.306  64.006 1.00 38.03  ? 109 GLY A O   1 
ATOM   887  N N   . ALA A 1 110 ? 29.920 16.560  61.894 1.00 34.11  ? 110 ALA A N   1 
ATOM   888  C CA  . ALA A 1 110 ? 29.086 15.371  61.833 1.00 36.77  ? 110 ALA A CA  1 
ATOM   889  C C   . ALA A 1 110 ? 29.745 14.335  60.957 1.00 32.12  ? 110 ALA A C   1 
ATOM   890  O O   . ALA A 1 110 ? 30.921 14.332  60.687 1.00 34.11  ? 110 ALA A O   1 
ATOM   891  C CB  . ALA A 1 110 ? 27.708 15.721  61.223 1.00 15.32  ? 110 ALA A CB  1 
ATOM   892  N N   . ILE A 1 111 ? 29.030 13.337  60.557 1.00 26.55  ? 111 ILE A N   1 
ATOM   893  C CA  . ILE A 1 111 ? 29.569 12.273  59.771 1.00 32.90  ? 111 ILE A CA  1 
ATOM   894  C C   . ILE A 1 111 ? 28.738 11.928  58.521 1.00 33.98  ? 111 ILE A C   1 
ATOM   895  O O   . ILE A 1 111 ? 27.533 12.179  58.532 1.00 32.15  ? 111 ILE A O   1 
ATOM   896  C CB  . ILE A 1 111 ? 29.669 10.967  60.591 1.00 38.07  ? 111 ILE A CB  1 
ATOM   897  C CG1 . ILE A 1 111 ? 28.345 10.237  60.684 1.00 26.54  ? 111 ILE A CG1 1 
ATOM   898  C CG2 . ILE A 1 111 ? 30.091 11.140  62.036 1.00 34.05  ? 111 ILE A CG2 1 
ATOM   899  C CD1 . ILE A 1 111 ? 28.437 8.872   61.407 1.00 27.11  ? 111 ILE A CD1 1 
ATOM   900  N N   . ARG A 1 112 ? 29.432 11.423  57.501 1.00 30.54  ? 112 ARG A N   1 
ATOM   901  C CA  . ARG A 1 112 ? 28.773 11.107  56.247 1.00 27.48  ? 112 ARG A CA  1 
ATOM   902  C C   . ARG A 1 112 ? 29.200 9.738   55.791 1.00 29.74  ? 112 ARG A C   1 
ATOM   903  O O   . ARG A 1 112 ? 30.343 9.611   55.406 1.00 36.52  ? 112 ARG A O   1 
ATOM   904  C CB  . ARG A 1 112 ? 29.186 12.085  55.169 1.00 26.35  ? 112 ARG A CB  1 
ATOM   905  C CG  . ARG A 1 112 ? 28.548 11.653  53.816 1.00 25.83  ? 112 ARG A CG  1 
ATOM   906  C CD  . ARG A 1 112 ? 28.659 12.912  52.992 1.00 32.92  ? 112 ARG A CD  1 
ATOM   907  N NE  . ARG A 1 112 ? 27.950 12.726  51.770 1.00 50.34  ? 112 ARG A NE  1 
ATOM   908  C CZ  . ARG A 1 112 ? 27.778 13.503  50.720 1.00 47.61  ? 112 ARG A CZ  1 
ATOM   909  N NH1 . ARG A 1 112 ? 28.334 14.695  50.696 1.00 44.92  ? 112 ARG A NH1 1 
ATOM   910  N NH2 . ARG A 1 112 ? 27.012 12.925  49.789 1.00 46.00  ? 112 ARG A NH2 1 
ATOM   911  N N   . ILE A 1 113 ? 28.326 8.754   55.886 1.00 33.99  ? 113 ILE A N   1 
ATOM   912  C CA  . ILE A 1 113 ? 28.612 7.376   55.555 1.00 36.26  ? 113 ILE A CA  1 
ATOM   913  C C   . ILE A 1 113 ? 27.729 6.959   54.398 1.00 39.26  ? 113 ILE A C   1 
ATOM   914  O O   . ILE A 1 113 ? 26.637 6.482   54.664 1.00 50.72  ? 113 ILE A O   1 
ATOM   915  C CB  . ILE A 1 113 ? 28.457 6.461   56.760 1.00 33.27  ? 113 ILE A CB  1 
ATOM   916  C CG1 . ILE A 1 113 ? 29.374 7.012   57.874 1.00 31.92  ? 113 ILE A CG1 1 
ATOM   917  C CG2 . ILE A 1 113 ? 28.850 5.021   56.449 1.00 15.85  ? 113 ILE A CG2 1 
ATOM   918  C CD1 . ILE A 1 113 ? 29.324 6.250   59.176 1.00 42.34  ? 113 ILE A CD1 1 
ATOM   919  N N   . GLU A 1 114 ? 28.175 7.199   53.190 1.00 35.86  ? 114 GLU A N   1 
ATOM   920  C CA  . GLU A 1 114 ? 27.491 7.103   51.935 1.00 38.76  ? 114 GLU A CA  1 
ATOM   921  C C   . GLU A 1 114 ? 28.039 6.072   50.944 1.00 44.17  ? 114 GLU A C   1 
ATOM   922  O O   . GLU A 1 114 ? 29.120 5.538   51.090 1.00 49.97  ? 114 GLU A O   1 
ATOM   923  C CB  . GLU A 1 114 ? 27.471 8.443   51.216 1.00 25.58  ? 114 GLU A CB  1 
ATOM   924  C CG  . GLU A 1 114 ? 26.567 8.402   49.969 1.00 27.97  ? 114 GLU A CG  1 
ATOM   925  C CD  . GLU A 1 114 ? 26.349 9.840   49.578 1.00 36.85  ? 114 GLU A CD  1 
ATOM   926  O OE1 . GLU A 1 114 ? 26.763 10.662  50.414 1.00 45.57  ? 114 GLU A OE1 1 
ATOM   927  O OE2 . GLU A 1 114 ? 25.787 10.106  48.488 1.00 35.53  ? 114 GLU A OE2 1 
ATOM   928  N N   . LYS A 1 115 ? 27.191 5.556   50.096 1.00 40.55  ? 115 LYS A N   1 
ATOM   929  C CA  . LYS A 1 115 ? 27.219 4.440   49.242 1.00 41.16  ? 115 LYS A CA  1 
ATOM   930  C C   . LYS A 1 115 ? 28.287 3.421   49.611 1.00 42.39  ? 115 LYS A C   1 
ATOM   931  O O   . LYS A 1 115 ? 29.102 3.103   48.749 1.00 46.68  ? 115 LYS A O   1 
ATOM   932  C CB  . LYS A 1 115 ? 27.275 4.764   47.718 1.00 23.62  ? 115 LYS A CB  1 
ATOM   933  C CG  . LYS A 1 115 ? 27.019 6.194   47.411 1.00 18.39  ? 115 LYS A CG  1 
ATOM   934  C CD  . LYS A 1 115 ? 26.537 6.355   45.982 1.00 24.74  ? 115 LYS A CD  1 
ATOM   935  C CE  . LYS A 1 115 ? 26.751 7.804   45.622 1.00 41.86  ? 115 LYS A CE  1 
ATOM   936  N NZ  . LYS A 1 115 ? 27.165 8.045   44.196 1.00 60.91  ? 115 LYS A NZ  1 
ATOM   937  N N   . ASN A 1 116 ? 28.137 2.677   50.665 1.00 40.99  ? 116 ASN A N   1 
ATOM   938  C CA  . ASN A 1 116 ? 29.022 1.570   50.976 1.00 37.33  ? 116 ASN A CA  1 
ATOM   939  C C   . ASN A 1 116 ? 28.275 0.277   50.974 1.00 42.52  ? 116 ASN A C   1 
ATOM   940  O O   . ASN A 1 116 ? 28.067 -0.361  52.033 1.00 48.24  ? 116 ASN A O   1 
ATOM   941  C CB  . ASN A 1 116 ? 29.534 1.868   52.381 1.00 46.12  ? 116 ASN A CB  1 
ATOM   942  C CG  . ASN A 1 116 ? 30.372 3.153   52.345 1.00 48.92  ? 116 ASN A CG  1 
ATOM   943  O OD1 . ASN A 1 116 ? 31.337 3.016   51.583 1.00 38.59  ? 116 ASN A OD1 1 
ATOM   944  N ND2 . ASN A 1 116 ? 29.927 4.174   53.056 1.00 37.35  ? 116 ASN A ND2 1 
ATOM   945  N N   . ALA A 1 117 ? 27.989 -0.188  49.772 1.00 40.94  ? 117 ALA A N   1 
ATOM   946  C CA  . ALA A 1 117 ? 27.195 -1.376  49.542 1.00 43.35  ? 117 ALA A CA  1 
ATOM   947  C C   . ALA A 1 117 ? 27.294 -2.504  50.529 1.00 46.55  ? 117 ALA A C   1 
ATOM   948  O O   . ALA A 1 117 ? 26.211 -2.998  50.890 1.00 51.24  ? 117 ALA A O   1 
ATOM   949  C CB  . ALA A 1 117 ? 27.494 -1.884  48.156 1.00 47.63  ? 117 ALA A CB  1 
ATOM   950  N N   . ASP A 1 118 ? 28.484 -2.823  51.005 1.00 47.43  ? 118 ASP A N   1 
ATOM   951  C CA  . ASP A 1 118 ? 28.559 -3.980  51.920 1.00 45.74  ? 118 ASP A CA  1 
ATOM   952  C C   . ASP A 1 118 ? 28.818 -3.586  53.353 1.00 37.29  ? 118 ASP A C   1 
ATOM   953  O O   . ASP A 1 118 ? 29.127 -4.536  54.026 1.00 42.89  ? 118 ASP A O   1 
ATOM   954  C CB  . ASP A 1 118 ? 29.659 -4.945  51.477 1.00 55.39  ? 118 ASP A CB  1 
ATOM   955  C CG  . ASP A 1 118 ? 29.684 -5.119  49.958 1.00 59.40  ? 118 ASP A CG  1 
ATOM   956  O OD1 . ASP A 1 118 ? 28.870 -5.976  49.608 1.00 64.40  ? 118 ASP A OD1 1 
ATOM   957  O OD2 . ASP A 1 118 ? 30.448 -4.447  49.207 1.00 66.73  ? 118 ASP A OD2 1 
ATOM   958  N N   . LEU A 1 119 ? 28.670 -2.327  53.685 1.00 36.46  ? 119 LEU A N   1 
ATOM   959  C CA  . LEU A 1 119 ? 28.986 -1.885  55.047 1.00 40.58  ? 119 LEU A CA  1 
ATOM   960  C C   . LEU A 1 119 ? 27.937 -2.376  56.007 1.00 43.67  ? 119 LEU A C   1 
ATOM   961  O O   . LEU A 1 119 ? 26.748 -2.248  55.743 1.00 45.32  ? 119 LEU A O   1 
ATOM   962  C CB  . LEU A 1 119 ? 29.159 -0.389  55.145 1.00 34.31  ? 119 LEU A CB  1 
ATOM   963  C CG  . LEU A 1 119 ? 29.640 0.331   56.378 1.00 36.58  ? 119 LEU A CG  1 
ATOM   964  C CD1 . LEU A 1 119 ? 30.950 -0.101  56.948 1.00 35.77  ? 119 LEU A CD1 1 
ATOM   965  C CD2 . LEU A 1 119 ? 29.791 1.830   56.104 1.00 29.68  ? 119 LEU A CD2 1 
ATOM   966  N N   . CYS A 1 120 ? 28.361 -2.967  57.110 1.00 43.53  ? 120 CYS A N   1 
ATOM   967  C CA  . CYS A 1 120 ? 27.378 -3.407  58.089 1.00 38.93  ? 120 CYS A CA  1 
ATOM   968  C C   . CYS A 1 120 ? 27.881 -2.921  59.426 1.00 41.91  ? 120 CYS A C   1 
ATOM   969  O O   . CYS A 1 120 ? 28.660 -1.960  59.446 1.00 43.66  ? 120 CYS A O   1 
ATOM   970  C CB  . CYS A 1 120 ? 27.285 -4.907  58.100 1.00 37.59  ? 120 CYS A CB  1 
ATOM   971  S SG  . CYS A 1 120 ? 26.568 -5.622  56.639 1.00 58.32  ? 120 CYS A SG  1 
ATOM   972  N N   . TYR A 1 121 ? 27.328 -3.456  60.509 1.00 38.05  ? 121 TYR A N   1 
ATOM   973  C CA  . TYR A 1 121 ? 27.795 -3.010  61.827 1.00 38.68  ? 121 TYR A CA  1 
ATOM   974  C C   . TYR A 1 121 ? 27.674 -1.523  61.789 1.00 38.83  ? 121 TYR A C   1 
ATOM   975  O O   . TYR A 1 121 ? 28.445 -0.778  62.369 1.00 43.22  ? 121 TYR A O   1 
ATOM   976  C CB  . TYR A 1 121 ? 29.189 -3.572  62.130 1.00 34.61  ? 121 TYR A CB  1 
ATOM   977  C CG  . TYR A 1 121 ? 28.950 -5.032  62.519 1.00 36.52  ? 121 TYR A CG  1 
ATOM   978  C CD1 . TYR A 1 121 ? 29.087 -6.045  61.582 1.00 33.58  ? 121 TYR A CD1 1 
ATOM   979  C CD2 . TYR A 1 121 ? 28.560 -5.337  63.817 1.00 36.31  ? 121 TYR A CD2 1 
ATOM   980  C CE1 . TYR A 1 121 ? 28.852 -7.350  61.980 1.00 41.21  ? 121 TYR A CE1 1 
ATOM   981  C CE2 . TYR A 1 121 ? 28.287 -6.630  64.201 1.00 39.48  ? 121 TYR A CE2 1 
ATOM   982  C CZ  . TYR A 1 121 ? 28.432 -7.641  63.270 1.00 46.07  ? 121 TYR A CZ  1 
ATOM   983  O OH  . TYR A 1 121 ? 28.161 -8.924  63.730 1.00 49.20  ? 121 TYR A OH  1 
ATOM   984  N N   . LEU A 1 122 ? 26.587 -1.045  61.180 1.00 39.58  ? 122 LEU A N   1 
ATOM   985  C CA  . LEU A 1 122 ? 26.361 0.405   61.090 1.00 44.82  ? 122 LEU A CA  1 
ATOM   986  C C   . LEU A 1 122 ? 25.212 0.910   61.935 1.00 44.85  ? 122 LEU A C   1 
ATOM   987  O O   . LEU A 1 122 ? 25.269 1.759   62.839 1.00 47.66  ? 122 LEU A O   1 
ATOM   988  C CB  . LEU A 1 122 ? 25.990 0.715   59.634 1.00 46.48  ? 122 LEU A CB  1 
ATOM   989  C CG  . LEU A 1 122 ? 26.497 2.014   59.108 1.00 44.44  ? 122 LEU A CG  1 
ATOM   990  C CD1 . LEU A 1 122 ? 25.778 2.448   57.859 1.00 32.19  ? 122 LEU A CD1 1 
ATOM   991  C CD2 . LEU A 1 122 ? 26.136 3.057   60.170 1.00 47.76  ? 122 LEU A CD2 1 
ATOM   992  N N   . SER A 1 123 ? 24.104 0.137   61.843 1.00 40.12  ? 123 SER A N   1 
ATOM   993  C CA  . SER A 1 123 ? 22.949 0.435   62.703 1.00 33.88  ? 123 SER A CA  1 
ATOM   994  C C   . SER A 1 123 ? 23.165 0.060   64.159 1.00 37.43  ? 123 SER A C   1 
ATOM   995  O O   . SER A 1 123 ? 22.326 0.280   65.025 1.00 35.33  ? 123 SER A O   1 
ATOM   996  C CB  . SER A 1 123 ? 21.754 -0.330  62.239 1.00 19.26  ? 123 SER A CB  1 
ATOM   997  O OG  . SER A 1 123 ? 21.964 -1.762  62.402 1.00 34.35  ? 123 SER A OG  1 
ATOM   998  N N   . THR A 1 124 ? 24.242 -0.698  64.432 1.00 39.03  ? 124 THR A N   1 
ATOM   999  C CA  . THR A 1 124 ? 24.554 -1.165  65.753 1.00 37.78  ? 124 THR A CA  1 
ATOM   1000 C C   . THR A 1 124 ? 25.522 -0.206  66.445 1.00 39.29  ? 124 THR A C   1 
ATOM   1001 O O   . THR A 1 124 ? 25.948 -0.642  67.499 1.00 41.41  ? 124 THR A O   1 
ATOM   1002 C CB  . THR A 1 124 ? 25.368 -2.461  65.719 1.00 42.39  ? 124 THR A CB  1 
ATOM   1003 O OG1 . THR A 1 124 ? 26.502 -2.020  64.924 1.00 47.70  ? 124 THR A OG1 1 
ATOM   1004 C CG2 . THR A 1 124 ? 24.677 -3.622  65.006 1.00 40.93  ? 124 THR A CG2 1 
ATOM   1005 N N   . VAL A 1 125 ? 25.737 1.001   65.985 1.00 37.80  ? 125 VAL A N   1 
ATOM   1006 C CA  . VAL A 1 125 ? 26.594 1.964   66.661 1.00 41.06  ? 125 VAL A CA  1 
ATOM   1007 C C   . VAL A 1 125 ? 25.759 3.127   67.179 1.00 41.17  ? 125 VAL A C   1 
ATOM   1008 O O   . VAL A 1 125 ? 24.941 3.750   66.531 1.00 41.22  ? 125 VAL A O   1 
ATOM   1009 C CB  . VAL A 1 125 ? 27.683 2.542   65.714 1.00 39.50  ? 125 VAL A CB  1 
ATOM   1010 C CG1 . VAL A 1 125 ? 28.570 3.599   66.352 1.00 28.36  ? 125 VAL A CG1 1 
ATOM   1011 C CG2 . VAL A 1 125 ? 28.693 1.565   65.110 1.00 33.07  ? 125 VAL A CG2 1 
ATOM   1012 N N   . ASP A 1 126 ? 26.072 3.636   68.367 1.00 44.54  ? 126 ASP A N   1 
ATOM   1013 C CA  . ASP A 1 126 ? 25.310 4.734   68.967 1.00 37.44  ? 126 ASP A CA  1 
ATOM   1014 C C   . ASP A 1 126 ? 26.146 5.985   68.872 1.00 40.83  ? 126 ASP A C   1 
ATOM   1015 O O   . ASP A 1 126 ? 26.740 6.400   69.888 1.00 42.78  ? 126 ASP A O   1 
ATOM   1016 C CB  . ASP A 1 126 ? 24.862 4.335   70.342 1.00 34.73  ? 126 ASP A CB  1 
ATOM   1017 C CG  . ASP A 1 126 ? 23.879 5.303   70.983 1.00 45.53  ? 126 ASP A CG  1 
ATOM   1018 O OD1 . ASP A 1 126 ? 23.699 6.520   70.685 1.00 27.71  ? 126 ASP A OD1 1 
ATOM   1019 O OD2 . ASP A 1 126 ? 23.220 4.865   71.964 1.00 52.32  ? 126 ASP A OD2 1 
ATOM   1020 N N   . TRP A 1 127 ? 26.029 6.649   67.704 1.00 35.42  ? 127 TRP A N   1 
ATOM   1021 C CA  . TRP A 1 127 ? 26.777 7.856   67.410 1.00 33.02  ? 127 TRP A CA  1 
ATOM   1022 C C   . TRP A 1 127 ? 26.558 9.010   68.367 1.00 36.09  ? 127 TRP A C   1 
ATOM   1023 O O   . TRP A 1 127 ? 27.382 9.977   68.497 1.00 40.87  ? 127 TRP A O   1 
ATOM   1024 C CB  . TRP A 1 127 ? 26.568 8.296   65.930 1.00 24.89  ? 127 TRP A CB  1 
ATOM   1025 C CG  . TRP A 1 127 ? 27.195 7.372   64.907 1.00 34.36  ? 127 TRP A CG  1 
ATOM   1026 C CD1 . TRP A 1 127 ? 26.465 6.450   64.188 1.00 18.67  ? 127 TRP A CD1 1 
ATOM   1027 C CD2 . TRP A 1 127 ? 28.587 7.208   64.518 1.00 28.60  ? 127 TRP A CD2 1 
ATOM   1028 N NE1 . TRP A 1 127 ? 27.311 5.712   63.394 1.00 42.87  ? 127 TRP A NE1 1 
ATOM   1029 C CE2 . TRP A 1 127 ? 28.631 6.186   63.579 1.00 29.06  ? 127 TRP A CE2 1 
ATOM   1030 C CE3 . TRP A 1 127 ? 29.778 7.845   64.873 1.00 35.51  ? 127 TRP A CE3 1 
ATOM   1031 C CZ2 . TRP A 1 127 ? 29.792 5.783   62.954 1.00 32.53  ? 127 TRP A CZ2 1 
ATOM   1032 C CZ3 . TRP A 1 127 ? 30.972 7.445   64.285 1.00 31.51  ? 127 TRP A CZ3 1 
ATOM   1033 C CH2 . TRP A 1 127 ? 30.937 6.405   63.336 1.00 37.86  ? 127 TRP A CH2 1 
ATOM   1034 N N   . SER A 1 128 ? 25.493 8.931   69.171 1.00 31.24  ? 128 SER A N   1 
ATOM   1035 C CA  . SER A 1 128 ? 25.201 10.041  70.081 1.00 34.04  ? 128 SER A CA  1 
ATOM   1036 C C   . SER A 1 128 ? 26.133 9.975   71.292 1.00 32.39  ? 128 SER A C   1 
ATOM   1037 O O   . SER A 1 128 ? 26.212 10.857  72.134 1.00 30.91  ? 128 SER A O   1 
ATOM   1038 C CB  . SER A 1 128 ? 23.757 10.042  70.603 1.00 36.87  ? 128 SER A CB  1 
ATOM   1039 O OG  . SER A 1 128 ? 23.433 8.917   71.424 1.00 28.96  ? 128 SER A OG  1 
ATOM   1040 N N   . LEU A 1 129 ? 26.662 8.792   71.549 1.00 27.18  ? 129 LEU A N   1 
ATOM   1041 C CA  . LEU A 1 129 ? 27.701 8.607   72.526 1.00 36.73  ? 129 LEU A CA  1 
ATOM   1042 C C   . LEU A 1 129 ? 29.054 9.226   72.113 1.00 38.04  ? 129 LEU A C   1 
ATOM   1043 O O   . LEU A 1 129 ? 29.645 10.001  72.874 1.00 34.50  ? 129 LEU A O   1 
ATOM   1044 C CB  . LEU A 1 129 ? 27.920 7.132   72.741 1.00 32.53  ? 129 LEU A CB  1 
ATOM   1045 C CG  . LEU A 1 129 ? 26.795 6.324   73.371 1.00 39.28  ? 129 LEU A CG  1 
ATOM   1046 C CD1 . LEU A 1 129 ? 27.292 5.024   73.975 1.00 32.54  ? 129 LEU A CD1 1 
ATOM   1047 C CD2 . LEU A 1 129 ? 26.237 7.117   74.560 1.00 32.12  ? 129 LEU A CD2 1 
ATOM   1048 N N   . ILE A 1 130 ? 29.316 9.217   70.807 1.00 42.09  ? 130 ILE A N   1 
ATOM   1049 C CA  . ILE A 1 130 ? 30.480 9.743   70.144 1.00 41.35  ? 130 ILE A CA  1 
ATOM   1050 C C   . ILE A 1 130 ? 30.305 11.178  69.679 1.00 46.48  ? 130 ILE A C   1 
ATOM   1051 O O   . ILE A 1 130 ? 31.224 11.985  69.966 1.00 38.46  ? 130 ILE A O   1 
ATOM   1052 C CB  . ILE A 1 130 ? 30.793 8.886   68.901 1.00 41.73  ? 130 ILE A CB  1 
ATOM   1053 C CG1 . ILE A 1 130 ? 30.969 7.413   69.347 1.00 26.64  ? 130 ILE A CG1 1 
ATOM   1054 C CG2 . ILE A 1 130 ? 31.992 9.434   68.176 1.00 31.95  ? 130 ILE A CG2 1 
ATOM   1055 C CD1 . ILE A 1 130 ? 31.053 6.457   68.165 1.00 42.65  ? 130 ILE A CD1 1 
ATOM   1056 N N   . LEU A 1 131 ? 29.089 11.495  69.193 1.00 45.14  ? 131 LEU A N   1 
ATOM   1057 C CA  . LEU A 1 131 ? 28.895 12.865  68.651 1.00 41.45  ? 131 LEU A CA  1 
ATOM   1058 C C   . LEU A 1 131 ? 27.661 13.525  69.285 1.00 39.28  ? 131 LEU A C   1 
ATOM   1059 O O   . LEU A 1 131 ? 26.599 12.867  69.311 1.00 37.75  ? 131 LEU A O   1 
ATOM   1060 C CB  . LEU A 1 131 ? 28.499 12.616  67.259 1.00 46.81  ? 131 LEU A CB  1 
ATOM   1061 C CG  . LEU A 1 131 ? 28.823 12.805  65.878 1.00 36.79  ? 131 LEU A CG  1 
ATOM   1062 C CD1 . LEU A 1 131 ? 29.128 11.405  65.324 1.00 30.15  ? 131 LEU A CD1 1 
ATOM   1063 C CD2 . LEU A 1 131 ? 27.625 13.581  65.334 1.00 19.92  ? 131 LEU A CD2 1 
ATOM   1064 N N   . ASP A 1 132 ? 27.742 14.811  69.518 1.00 33.73  ? 132 ASP A N   1 
ATOM   1065 C CA  . ASP A 1 132 ? 26.610 15.542  70.003 1.00 38.20  ? 132 ASP A CA  1 
ATOM   1066 C C   . ASP A 1 132 ? 25.520 15.659  68.946 1.00 43.46  ? 132 ASP A C   1 
ATOM   1067 O O   . ASP A 1 132 ? 24.481 15.032  68.939 1.00 49.32  ? 132 ASP A O   1 
ATOM   1068 C CB  . ASP A 1 132 ? 27.017 16.944  70.381 1.00 43.17  ? 132 ASP A CB  1 
ATOM   1069 C CG  . ASP A 1 132 ? 27.349 17.137  71.834 1.00 43.29  ? 132 ASP A CG  1 
ATOM   1070 O OD1 . ASP A 1 132 ? 27.536 16.122  72.521 1.00 47.12  ? 132 ASP A OD1 1 
ATOM   1071 O OD2 . ASP A 1 132 ? 27.413 18.331  72.208 1.00 60.58  ? 132 ASP A OD2 1 
ATOM   1072 N N   . ALA A 1 133 ? 25.754 16.398  67.900 1.00 45.03  ? 133 ALA A N   1 
ATOM   1073 C CA  . ALA A 1 133 ? 24.947 16.776  66.773 1.00 38.62  ? 133 ALA A CA  1 
ATOM   1074 C C   . ALA A 1 133 ? 24.694 15.669  65.775 1.00 33.33  ? 133 ALA A C   1 
ATOM   1075 O O   . ALA A 1 133 ? 24.777 15.791  64.517 1.00 33.71  ? 133 ALA A O   1 
ATOM   1076 C CB  . ALA A 1 133 ? 25.628 17.987  66.092 1.00 33.82  ? 133 ALA A CB  1 
ATOM   1077 N N   . VAL A 1 134 ? 24.115 14.565  66.219 1.00 27.88  ? 134 VAL A N   1 
ATOM   1078 C CA  . VAL A 1 134 ? 23.813 13.440  65.377 1.00 29.90  ? 134 VAL A CA  1 
ATOM   1079 C C   . VAL A 1 134 ? 22.735 13.732  64.353 1.00 36.98  ? 134 VAL A C   1 
ATOM   1080 O O   . VAL A 1 134 ? 22.616 13.106  63.292 1.00 32.95  ? 134 VAL A O   1 
ATOM   1081 C CB  . VAL A 1 134 ? 23.202 12.241  66.120 1.00 40.63  ? 134 VAL A CB  1 
ATOM   1082 C CG1 . VAL A 1 134 ? 24.265 11.441  66.855 1.00 35.20  ? 134 VAL A CG1 1 
ATOM   1083 C CG2 . VAL A 1 134 ? 22.095 12.701  67.068 1.00 30.84  ? 134 VAL A CG2 1 
ATOM   1084 N N   . SER A 1 135 ? 21.920 14.777  64.626 1.00 39.65  ? 135 SER A N   1 
ATOM   1085 C CA  . SER A 1 135 ? 20.886 15.139  63.692 1.00 43.12  ? 135 SER A CA  1 
ATOM   1086 C C   . SER A 1 135 ? 21.396 15.516  62.309 1.00 41.15  ? 135 SER A C   1 
ATOM   1087 O O   . SER A 1 135 ? 20.615 15.642  61.359 1.00 43.81  ? 135 SER A O   1 
ATOM   1088 C CB  . SER A 1 135 ? 20.093 16.277  64.305 1.00 45.19  ? 135 SER A CB  1 
ATOM   1089 O OG  . SER A 1 135 ? 20.882 17.369  64.684 1.00 39.25  ? 135 SER A OG  1 
ATOM   1090 N N   . ASN A 1 136 ? 22.615 15.911  62.165 1.00 41.11  ? 136 ASN A N   1 
ATOM   1091 C CA  . ASN A 1 136 ? 23.298 16.353  60.978 1.00 37.21  ? 136 ASN A CA  1 
ATOM   1092 C C   . ASN A 1 136 ? 24.031 15.230  60.259 1.00 35.31  ? 136 ASN A C   1 
ATOM   1093 O O   . ASN A 1 136 ? 24.535 15.484  59.194 1.00 38.70  ? 136 ASN A O   1 
ATOM   1094 C CB  . ASN A 1 136 ? 24.324 17.372  61.399 1.00 39.66  ? 136 ASN A CB  1 
ATOM   1095 C CG  . ASN A 1 136 ? 23.724 18.709  61.717 1.00 36.59  ? 136 ASN A CG  1 
ATOM   1096 O OD1 . ASN A 1 136 ? 22.695 19.079  61.149 1.00 50.81  ? 136 ASN A OD1 1 
ATOM   1097 N ND2 . ASN A 1 136 ? 24.379 19.441  62.585 1.00 47.85  ? 136 ASN A ND2 1 
ATOM   1098 N N   . ASN A 1 137 ? 24.057 14.035  60.793 1.00 29.11  ? 137 ASN A N   1 
ATOM   1099 C CA  . ASN A 1 137 ? 24.721 12.959  60.126 1.00 32.98  ? 137 ASN A CA  1 
ATOM   1100 C C   . ASN A 1 137 ? 23.950 12.749  58.817 1.00 35.89  ? 137 ASN A C   1 
ATOM   1101 O O   . ASN A 1 137 ? 22.716 12.755  58.855 1.00 38.57  ? 137 ASN A O   1 
ATOM   1102 C CB  . ASN A 1 137 ? 24.737 11.703  61.033 1.00 24.45  ? 137 ASN A CB  1 
ATOM   1103 C CG  . ASN A 1 137 ? 25.631 11.965  62.217 1.00 26.63  ? 137 ASN A CG  1 
ATOM   1104 O OD1 . ASN A 1 137 ? 26.070 13.121  62.369 1.00 30.22  ? 137 ASN A OD1 1 
ATOM   1105 N ND2 . ASN A 1 137 ? 25.830 10.923  63.000 1.00 18.90  ? 137 ASN A ND2 1 
ATOM   1106 N N   . TYR A 1 138 ? 24.592 12.251  57.785 1.00 32.86  ? 138 TYR A N   1 
ATOM   1107 C CA  . TYR A 1 138 ? 24.093 11.983  56.489 1.00 30.25  ? 138 TYR A CA  1 
ATOM   1108 C C   . TYR A 1 138 ? 24.373 10.578  56.051 1.00 31.33  ? 138 TYR A C   1 
ATOM   1109 O O   . TYR A 1 138 ? 25.505 10.317  55.797 1.00 37.76  ? 138 TYR A O   1 
ATOM   1110 C CB  . TYR A 1 138 ? 24.682 12.861  55.421 1.00 27.10  ? 138 TYR A CB  1 
ATOM   1111 C CG  . TYR A 1 138 ? 24.018 12.741  54.078 1.00 37.89  ? 138 TYR A CG  1 
ATOM   1112 C CD1 . TYR A 1 138 ? 23.083 13.671  53.648 1.00 39.22  ? 138 TYR A CD1 1 
ATOM   1113 C CD2 . TYR A 1 138 ? 24.357 11.717  53.195 1.00 44.28  ? 138 TYR A CD2 1 
ATOM   1114 C CE1 . TYR A 1 138 ? 22.510 13.579  52.392 1.00 37.65  ? 138 TYR A CE1 1 
ATOM   1115 C CE2 . TYR A 1 138 ? 23.801 11.615  51.951 1.00 41.97  ? 138 TYR A CE2 1 
ATOM   1116 C CZ  . TYR A 1 138 ? 22.868 12.562  51.564 1.00 39.42  ? 138 TYR A CZ  1 
ATOM   1117 O OH  . TYR A 1 138 ? 22.296 12.504  50.318 1.00 45.48  ? 138 TYR A OH  1 
ATOM   1118 N N   . ILE A 1 139 ? 23.461 9.660   56.116 1.00 35.40  ? 139 ILE A N   1 
ATOM   1119 C CA  . ILE A 1 139 ? 23.637 8.249   55.935 1.00 34.04  ? 139 ILE A CA  1 
ATOM   1120 C C   . ILE A 1 139 ? 22.729 7.708   54.830 1.00 35.73  ? 139 ILE A C   1 
ATOM   1121 O O   . ILE A 1 139 ? 21.538 7.890   54.757 1.00 42.61  ? 139 ILE A O   1 
ATOM   1122 C CB  . ILE A 1 139 ? 23.234 7.450   57.171 1.00 28.66  ? 139 ILE A CB  1 
ATOM   1123 C CG1 . ILE A 1 139 ? 23.711 8.057   58.469 1.00 42.81  ? 139 ILE A CG1 1 
ATOM   1124 C CG2 . ILE A 1 139 ? 23.640 5.984   57.093 1.00 21.99  ? 139 ILE A CG2 1 
ATOM   1125 C CD1 . ILE A 1 139 ? 24.455 7.100   59.389 1.00 52.23  ? 139 ILE A CD1 1 
ATOM   1126 N N   . VAL A 1 140 ? 23.286 6.997   53.873 1.00 35.29  ? 140 VAL A N   1 
ATOM   1127 C CA  . VAL A 1 140 ? 22.533 6.481   52.755 1.00 32.39  ? 140 VAL A CA  1 
ATOM   1128 C C   . VAL A 1 140 ? 23.422 5.670   51.874 1.00 41.96  ? 140 VAL A C   1 
ATOM   1129 O O   . VAL A 1 140 ? 24.537 6.172   51.637 1.00 44.03  ? 140 VAL A O   1 
ATOM   1130 C CB  . VAL A 1 140 ? 21.967 7.627   51.881 1.00 36.05  ? 140 VAL A CB  1 
ATOM   1131 C CG1 . VAL A 1 140 ? 22.800 8.375   50.881 1.00 25.88  ? 140 VAL A CG1 1 
ATOM   1132 C CG2 . VAL A 1 140 ? 20.807 7.034   51.047 1.00 34.96  ? 140 VAL A CG2 1 
ATOM   1133 N N   . GLY A 1 141 ? 22.899 4.562   51.402 1.00 42.66  ? 141 GLY A N   1 
ATOM   1134 C CA  . GLY A 1 141 ? 23.381 3.805   50.278 1.00 30.94  ? 141 GLY A CA  1 
ATOM   1135 C C   . GLY A 1 141 ? 24.265 2.696   50.835 1.00 38.98  ? 141 GLY A C   1 
ATOM   1136 O O   . GLY A 1 141 ? 25.132 2.003   50.176 1.00 35.87  ? 141 GLY A O   1 
ATOM   1137 N N   . ASN A 1 142 ? 23.985 2.418   52.116 1.00 38.92  ? 142 ASN A N   1 
ATOM   1138 C CA  . ASN A 1 142 ? 24.858 1.390   52.746 1.00 44.32  ? 142 ASN A CA  1 
ATOM   1139 C C   . ASN A 1 142 ? 24.153 0.066   52.687 1.00 45.84  ? 142 ASN A C   1 
ATOM   1140 O O   . ASN A 1 142 ? 23.113 -0.015  52.055 1.00 49.65  ? 142 ASN A O   1 
ATOM   1141 C CB  . ASN A 1 142 ? 25.257 1.774   54.187 1.00 43.12  ? 142 ASN A CB  1 
ATOM   1142 C CG  . ASN A 1 142 ? 26.131 3.022   54.152 1.00 42.00  ? 142 ASN A CG  1 
ATOM   1143 O OD1 . ASN A 1 142 ? 26.984 3.077   53.269 1.00 40.47  ? 142 ASN A OD1 1 
ATOM   1144 N ND2 . ASN A 1 142 ? 25.945 4.022   55.019 1.00 41.98  ? 142 ASN A ND2 1 
ATOM   1145 N N   . LYS A 1 143 ? 24.674 -0.990  53.272 1.00 45.23  ? 143 LYS A N   1 
ATOM   1146 C CA  . LYS A 1 143 ? 24.073 -2.299  53.195 1.00 49.14  ? 143 LYS A CA  1 
ATOM   1147 C C   . LYS A 1 143 ? 22.902 -2.431  54.169 1.00 52.85  ? 143 LYS A C   1 
ATOM   1148 O O   . LYS A 1 143 ? 22.960 -2.099  55.360 1.00 55.21  ? 143 LYS A O   1 
ATOM   1149 C CB  . LYS A 1 143 ? 25.166 -3.328  53.433 1.00 41.49  ? 143 LYS A CB  1 
ATOM   1150 C CG  . LYS A 1 143 ? 24.750 -4.686  53.832 1.00 44.96  ? 143 LYS A CG  1 
ATOM   1151 C CD  . LYS A 1 143 ? 25.512 -5.743  53.100 1.00 48.66  ? 143 LYS A CD  1 
ATOM   1152 C CE  . LYS A 1 143 ? 25.043 -7.131  53.558 1.00 38.35  ? 143 LYS A CE  1 
ATOM   1153 N NZ  . LYS A 1 143 ? 26.080 -8.093  53.040 1.00 53.83  ? 143 LYS A NZ  1 
ATOM   1154 N N   . PRO A 1 144 ? 21.806 -3.047  53.731 1.00 52.39  ? 144 PRO A N   1 
ATOM   1155 C CA  . PRO A 1 144 ? 20.559 -3.118  54.489 1.00 48.30  ? 144 PRO A CA  1 
ATOM   1156 C C   . PRO A 1 144 ? 20.621 -4.050  55.659 1.00 44.65  ? 144 PRO A C   1 
ATOM   1157 O O   . PRO A 1 144 ? 20.904 -5.236  55.501 1.00 36.84  ? 144 PRO A O   1 
ATOM   1158 C CB  . PRO A 1 144 ? 19.549 -3.602  53.455 1.00 51.41  ? 144 PRO A CB  1 
ATOM   1159 C CG  . PRO A 1 144 ? 20.134 -3.299  52.099 1.00 50.41  ? 144 PRO A CG  1 
ATOM   1160 C CD  . PRO A 1 144 ? 21.617 -3.469  52.315 1.00 52.58  ? 144 PRO A CD  1 
ATOM   1161 N N   . PRO A 1 145 ? 20.318 -3.533  56.859 1.00 45.12  ? 145 PRO A N   1 
ATOM   1162 C CA  . PRO A 1 145 ? 20.448 -4.233  58.128 1.00 40.19  ? 145 PRO A CA  1 
ATOM   1163 C C   . PRO A 1 145 ? 19.993 -5.655  58.155 1.00 47.17  ? 145 PRO A C   1 
ATOM   1164 O O   . PRO A 1 145 ? 20.556 -6.592  58.768 1.00 48.05  ? 145 PRO A O   1 
ATOM   1165 C CB  . PRO A 1 145 ? 19.704 -3.288  59.099 1.00 37.08  ? 145 PRO A CB  1 
ATOM   1166 C CG  . PRO A 1 145 ? 20.040 -1.910  58.602 1.00 33.65  ? 145 PRO A CG  1 
ATOM   1167 C CD  . PRO A 1 145 ? 20.123 -2.054  57.094 1.00 38.17  ? 145 PRO A CD  1 
ATOM   1168 N N   . LYS A 1 146 ? 18.879 -5.924  57.489 1.00 53.72  ? 146 LYS A N   1 
ATOM   1169 C CA  . LYS A 1 146 ? 18.268 -7.229  57.295 1.00 56.94  ? 146 LYS A CA  1 
ATOM   1170 C C   . LYS A 1 146 ? 19.138 -8.138  56.446 1.00 61.40  ? 146 LYS A C   1 
ATOM   1171 O O   . LYS A 1 146 ? 19.237 -9.346  56.732 1.00 66.22  ? 146 LYS A O   1 
ATOM   1172 C CB  . LYS A 1 146 ? 16.894 -7.050  56.647 1.00 65.44  ? 146 LYS A CB  1 
ATOM   1173 C CG  . LYS A 1 146 ? 16.220 -8.232  55.982 1.00 64.32  ? 146 LYS A CG  1 
ATOM   1174 C CD  . LYS A 1 146 ? 14.797 -8.422  56.451 0.01 62.75  ? 146 LYS A CD  1 
ATOM   1175 C CE  . LYS A 1 146 ? 14.194 -9.717  55.934 0.01 62.14  ? 146 LYS A CE  1 
ATOM   1176 N NZ  . LYS A 1 146 ? 12.720 -9.610  55.753 0.01 61.38  ? 146 LYS A NZ  1 
ATOM   1177 N N   . GLU A 1 147 ? 19.779 -7.649  55.389 1.00 62.92  ? 147 GLU A N   1 
ATOM   1178 C CA  . GLU A 1 147 ? 20.827 -8.446  54.742 1.00 67.00  ? 147 GLU A CA  1 
ATOM   1179 C C   . GLU A 1 147 ? 22.136 -8.470  55.541 1.00 69.40  ? 147 GLU A C   1 
ATOM   1180 O O   . GLU A 1 147 ? 22.883 -9.437  55.361 1.00 72.86  ? 147 GLU A O   1 
ATOM   1181 C CB  . GLU A 1 147 ? 21.101 -8.070  53.294 1.00 62.32  ? 147 GLU A CB  1 
ATOM   1182 C CG  . GLU A 1 147 ? 19.867 -7.579  52.567 1.00 73.15  ? 147 GLU A CG  1 
ATOM   1183 C CD  . GLU A 1 147 ? 20.164 -7.413  51.093 1.00 85.90  ? 147 GLU A CD  1 
ATOM   1184 O OE1 . GLU A 1 147 ? 21.339 -7.636  50.701 1.00 95.25  ? 147 GLU A OE1 1 
ATOM   1185 O OE2 . GLU A 1 147 ? 19.201 -7.053  50.376 1.00 87.47  ? 147 GLU A OE2 1 
ATOM   1186 N N   . CYS A 1 148 ? 22.506 -7.484  56.355 1.00 66.76  ? 148 CYS A N   1 
ATOM   1187 C CA  . CYS A 1 148 ? 23.693 -7.588  57.183 1.00 64.65  ? 148 CYS A CA  1 
ATOM   1188 C C   . CYS A 1 148 ? 23.598 -8.702  58.196 1.00 65.56  ? 148 CYS A C   1 
ATOM   1189 O O   . CYS A 1 148 ? 24.473 -9.524  58.414 1.00 65.89  ? 148 CYS A O   1 
ATOM   1190 C CB  . CYS A 1 148 ? 23.952 -6.301  58.001 1.00 57.29  ? 148 CYS A CB  1 
ATOM   1191 S SG  . CYS A 1 148 ? 24.565 -5.091  56.808 1.00 59.22  ? 148 CYS A SG  1 
ATOM   1192 N N   . GLY A 1 149 ? 22.514 -8.743  58.977 1.00 67.88  ? 149 GLY A N   1 
ATOM   1193 C CA  . GLY A 1 149 ? 22.387 -9.744  60.029 1.00 62.15  ? 149 GLY A CA  1 
ATOM   1194 C C   . GLY A 1 149 ? 23.443 -9.627  61.120 1.00 59.18  ? 149 GLY A C   1 
ATOM   1195 O O   . GLY A 1 149 ? 23.925 -10.603 61.699 1.00 61.11  ? 149 GLY A O   1 
ATOM   1196 N N   . ASP A 1 150 ? 23.717 -8.426  61.596 1.00 54.88  ? 150 ASP A N   1 
ATOM   1197 C CA  . ASP A 1 150 ? 24.794 -8.198  62.533 1.00 55.78  ? 150 ASP A CA  1 
ATOM   1198 C C   . ASP A 1 150 ? 24.519 -8.854  63.855 1.00 59.36  ? 150 ASP A C   1 
ATOM   1199 O O   . ASP A 1 150 ? 23.392 -8.820  64.377 1.00 67.48  ? 150 ASP A O   1 
ATOM   1200 C CB  . ASP A 1 150 ? 25.041 -6.703  62.750 1.00 49.10  ? 150 ASP A CB  1 
ATOM   1201 C CG  . ASP A 1 150 ? 25.320 -6.034  61.410 1.00 58.50  ? 150 ASP A CG  1 
ATOM   1202 O OD1 . ASP A 1 150 ? 25.726 -6.796  60.480 1.00 57.73  ? 150 ASP A OD1 1 
ATOM   1203 O OD2 . ASP A 1 150 ? 25.102 -4.819  61.363 1.00 49.69  ? 150 ASP A OD2 1 
ATOM   1204 N N   . LEU A 1 151 ? 25.532 -9.369  64.524 1.00 54.39  ? 151 LEU A N   1 
ATOM   1205 C CA  . LEU A 1 151 ? 25.314 -9.908  65.853 1.00 52.79  ? 151 LEU A CA  1 
ATOM   1206 C C   . LEU A 1 151 ? 26.409 -9.454  66.805 1.00 51.93  ? 151 LEU A C   1 
ATOM   1207 O O   . LEU A 1 151 ? 27.598 -9.734  66.634 1.00 55.59  ? 151 LEU A O   1 
ATOM   1208 C CB  . LEU A 1 151 ? 25.208 -11.409 65.806 1.00 58.55  ? 151 LEU A CB  1 
ATOM   1209 C CG  . LEU A 1 151 ? 24.063 -12.101 65.092 1.00 69.45  ? 151 LEU A CG  1 
ATOM   1210 C CD1 . LEU A 1 151 ? 24.515 -13.421 64.489 1.00 65.26  ? 151 LEU A CD1 1 
ATOM   1211 C CD2 . LEU A 1 151 ? 22.837 -12.372 65.951 1.00 65.43  ? 151 LEU A CD2 1 
ATOM   1212 N N   . CYS A 1 152 ? 26.024 -8.773  67.849 1.00 48.62  ? 152 CYS A N   1 
ATOM   1213 C CA  . CYS A 1 152 ? 26.992 -8.189  68.740 1.00 56.73  ? 152 CYS A CA  1 
ATOM   1214 C C   . CYS A 1 152 ? 27.650 -9.325  69.493 1.00 63.58  ? 152 CYS A C   1 
ATOM   1215 O O   . CYS A 1 152 ? 27.074 -10.405 69.575 1.00 62.40  ? 152 CYS A O   1 
ATOM   1216 C CB  . CYS A 1 152 ? 26.358 -7.144  69.657 1.00 41.99  ? 152 CYS A CB  1 
ATOM   1217 S SG  . CYS A 1 152 ? 25.985 -5.635  68.703 1.00 55.83  ? 152 CYS A SG  1 
ATOM   1218 N N   . PRO A 1 153 ? 28.826 -9.072  70.059 1.00 68.05  ? 153 PRO A N   1 
ATOM   1219 C CA  . PRO A 1 153 ? 29.497 -10.094 70.851 1.00 70.60  ? 153 PRO A CA  1 
ATOM   1220 C C   . PRO A 1 153 ? 28.543 -10.734 71.850 1.00 69.64  ? 153 PRO A C   1 
ATOM   1221 O O   . PRO A 1 153 ? 27.859 -10.075 72.615 1.00 69.58  ? 153 PRO A O   1 
ATOM   1222 C CB  . PRO A 1 153 ? 30.601 -9.323  71.557 1.00 69.98  ? 153 PRO A CB  1 
ATOM   1223 C CG  . PRO A 1 153 ? 30.861 -8.159  70.690 1.00 70.58  ? 153 PRO A CG  1 
ATOM   1224 C CD  . PRO A 1 153 ? 29.618 -7.838  69.903 1.00 66.66  ? 153 PRO A CD  1 
ATOM   1225 N N   . GLY A 1 154 ? 28.444 -12.049 71.843 1.00 71.23  ? 154 GLY A N   1 
ATOM   1226 C CA  . GLY A 1 154 ? 27.610 -12.804 72.745 1.00 78.07  ? 154 GLY A CA  1 
ATOM   1227 C C   . GLY A 1 154 ? 26.245 -13.230 72.223 1.00 81.75  ? 154 GLY A C   1 
ATOM   1228 O O   . GLY A 1 154 ? 25.786 -14.318 72.547 1.00 80.26  ? 154 GLY A O   1 
ATOM   1229 N N   . THR A 1 155 ? 25.649 -12.468 71.314 1.00 84.54  ? 155 THR A N   1 
ATOM   1230 C CA  . THR A 1 155 ? 24.314 -12.683 70.828 1.00 89.38  ? 155 THR A CA  1 
ATOM   1231 C C   . THR A 1 155 ? 24.060 -14.094 70.353 1.00 93.69  ? 155 THR A C   1 
ATOM   1232 O O   . THR A 1 155 ? 23.005 -14.664 70.617 1.00 95.92  ? 155 THR A O   1 
ATOM   1233 C CB  . THR A 1 155 ? 24.016 -11.661 69.705 1.00 85.07  ? 155 THR A CB  1 
ATOM   1234 O OG1 . THR A 1 155 ? 24.063 -10.417 70.420 1.00 84.51  ? 155 THR A OG1 1 
ATOM   1235 C CG2 . THR A 1 155 ? 22.686 -11.995 69.092 1.00 82.27  ? 155 THR A CG2 1 
ATOM   1236 N N   . MET A 1 156 ? 25.003 -14.655 69.617 1.00 97.23  ? 156 MET A N   1 
ATOM   1237 C CA  . MET A 1 156 ? 24.884 -15.973 69.024 1.00 99.05  ? 156 MET A CA  1 
ATOM   1238 C C   . MET A 1 156 ? 25.027 -17.106 70.032 1.00 100.57 ? 156 MET A C   1 
ATOM   1239 O O   . MET A 1 156 ? 24.353 -18.122 69.835 1.00 101.64 ? 156 MET A O   1 
ATOM   1240 C CB  . MET A 1 156 ? 25.907 -16.190 67.896 1.00 100.40 ? 156 MET A CB  1 
ATOM   1241 C CG  . MET A 1 156 ? 25.456 -15.675 66.542 0.01 99.75  ? 156 MET A CG  1 
ATOM   1242 S SD  . MET A 1 156 ? 23.687 -15.857 66.255 0.01 99.72  ? 156 MET A SD  1 
ATOM   1243 C CE  . MET A 1 156 ? 23.664 -17.214 65.087 0.01 99.59  ? 156 MET A CE  1 
ATOM   1244 N N   . GLU A 1 157 ? 25.974 -17.057 70.967 1.00 100.53 ? 157 GLU A N   1 
ATOM   1245 C CA  . GLU A 1 157 ? 26.022 -18.102 71.986 1.00 101.00 ? 157 GLU A CA  1 
ATOM   1246 C C   . GLU A 1 157 ? 24.856 -17.890 72.959 1.00 101.10 ? 157 GLU A C   1 
ATOM   1247 O O   . GLU A 1 157 ? 23.893 -18.654 72.921 1.00 104.59 ? 157 GLU A O   1 
ATOM   1248 C CB  . GLU A 1 157 ? 27.317 -18.158 72.766 1.00 103.42 ? 157 GLU A CB  1 
ATOM   1249 N N   . GLU A 1 158 ? 24.984 -16.906 73.841 1.00 98.39  ? 158 GLU A N   1 
ATOM   1250 C CA  . GLU A 1 158 ? 23.935 -16.629 74.781 1.00 97.43  ? 158 GLU A CA  1 
ATOM   1251 C C   . GLU A 1 158 ? 24.434 -15.915 76.025 1.00 95.00  ? 158 GLU A C   1 
ATOM   1252 O O   . GLU A 1 158 ? 23.988 -16.117 77.145 1.00 95.89  ? 158 GLU A O   1 
ATOM   1253 C CB  . GLU A 1 158 ? 23.128 -17.865 75.208 1.00 105.93 ? 158 GLU A CB  1 
ATOM   1254 C CG  . GLU A 1 158 ? 21.687 -17.546 75.560 1.00 113.87 ? 158 GLU A CG  1 
ATOM   1255 C CD  . GLU A 1 158 ? 21.347 -16.081 75.302 1.00 119.34 ? 158 GLU A CD  1 
ATOM   1256 O OE1 . GLU A 1 158 ? 21.284 -15.733 74.096 1.00 126.27 ? 158 GLU A OE1 1 
ATOM   1257 O OE2 . GLU A 1 158 ? 21.199 -15.317 76.282 1.00 117.79 ? 158 GLU A OE2 1 
ATOM   1258 N N   . LYS A 1 159 ? 25.276 -14.942 75.769 1.00 93.30  ? 159 LYS A N   1 
ATOM   1259 C CA  . LYS A 1 159 ? 25.810 -14.119 76.848 1.00 92.28  ? 159 LYS A CA  1 
ATOM   1260 C C   . LYS A 1 159 ? 26.228 -12.793 76.226 1.00 91.47  ? 159 LYS A C   1 
ATOM   1261 O O   . LYS A 1 159 ? 27.368 -12.592 75.810 1.00 92.75  ? 159 LYS A O   1 
ATOM   1262 C CB  . LYS A 1 159 ? 26.989 -14.805 77.517 1.00 97.37  ? 159 LYS A CB  1 
ATOM   1263 C CG  . LYS A 1 159 ? 26.972 -14.427 78.886 1.00 98.08  ? 159 LYS A CG  1 
ATOM   1264 N N   . PRO A 1 160 ? 25.196 -12.007 75.932 1.00 88.65  ? 160 PRO A N   1 
ATOM   1265 C CA  . PRO A 1 160 ? 25.463 -10.701 75.361 1.00 84.74  ? 160 PRO A CA  1 
ATOM   1266 C C   . PRO A 1 160 ? 26.503 -10.025 76.236 1.00 79.60  ? 160 PRO A C   1 
ATOM   1267 O O   . PRO A 1 160 ? 26.319 -9.934  77.456 1.00 79.70  ? 160 PRO A O   1 
ATOM   1268 C CB  . PRO A 1 160 ? 24.125 -9.978  75.456 1.00 84.79  ? 160 PRO A CB  1 
ATOM   1269 C CG  . PRO A 1 160 ? 23.370 -10.671 76.515 1.00 84.62  ? 160 PRO A CG  1 
ATOM   1270 C CD  . PRO A 1 160 ? 23.789 -12.122 76.395 1.00 86.67  ? 160 PRO A CD  1 
ATOM   1271 N N   . MET A 1 161 ? 27.563 -9.522  75.596 1.00 74.45  ? 161 MET A N   1 
ATOM   1272 C CA  . MET A 1 161 ? 28.530 -8.735  76.378 1.00 67.04  ? 161 MET A CA  1 
ATOM   1273 C C   . MET A 1 161 ? 28.358 -7.234  76.189 1.00 61.76  ? 161 MET A C   1 
ATOM   1274 O O   . MET A 1 161 ? 28.788 -6.443  77.034 1.00 58.60  ? 161 MET A O   1 
ATOM   1275 C CB  . MET A 1 161 ? 29.924 -9.178  76.038 1.00 69.93  ? 161 MET A CB  1 
ATOM   1276 C CG  . MET A 1 161 ? 30.118 -10.630 75.706 1.00 71.43  ? 161 MET A CG  1 
ATOM   1277 S SD  . MET A 1 161 ? 30.716 -11.621 77.094 1.00 85.25  ? 161 MET A SD  1 
ATOM   1278 C CE  . MET A 1 161 ? 29.841 -10.905 78.471 1.00 69.31  ? 161 MET A CE  1 
ATOM   1279 N N   . CYS A 1 162 ? 27.681 -6.819  75.095 1.00 54.81  ? 162 CYS A N   1 
ATOM   1280 C CA  . CYS A 1 162 ? 27.493 -5.384  74.938 1.00 49.76  ? 162 CYS A CA  1 
ATOM   1281 C C   . CYS A 1 162 ? 26.306 -4.777  75.670 1.00 51.52  ? 162 CYS A C   1 
ATOM   1282 O O   . CYS A 1 162 ? 25.224 -5.324  75.928 1.00 53.89  ? 162 CYS A O   1 
ATOM   1283 C CB  . CYS A 1 162 ? 27.422 -5.099  73.459 1.00 48.31  ? 162 CYS A CB  1 
ATOM   1284 S SG  . CYS A 1 162 ? 28.533 -6.064  72.432 1.00 54.02  ? 162 CYS A SG  1 
ATOM   1285 N N   . GLU A 1 163 ? 26.409 -3.522  76.031 1.00 46.31  ? 163 GLU A N   1 
ATOM   1286 C CA  . GLU A 1 163 ? 25.355 -2.675  76.538 1.00 47.19  ? 163 GLU A CA  1 
ATOM   1287 C C   . GLU A 1 163 ? 24.299 -2.340  75.472 1.00 49.05  ? 163 GLU A C   1 
ATOM   1288 O O   . GLU A 1 163 ? 24.488 -2.423  74.234 1.00 45.90  ? 163 GLU A O   1 
ATOM   1289 C CB  . GLU A 1 163 ? 26.051 -1.412  77.027 1.00 49.95  ? 163 GLU A CB  1 
ATOM   1290 C CG  . GLU A 1 163 ? 26.476 -1.364  78.465 1.00 62.30  ? 163 GLU A CG  1 
ATOM   1291 C CD  . GLU A 1 163 ? 25.817 -0.135  79.116 1.00 81.67  ? 163 GLU A CD  1 
ATOM   1292 O OE1 . GLU A 1 163 ? 26.470 0.473   80.016 1.00 73.22  ? 163 GLU A OE1 1 
ATOM   1293 O OE2 . GLU A 1 163 ? 24.646 0.208   78.721 1.00 80.93  ? 163 GLU A OE2 1 
ATOM   1294 N N   . LYS A 1 164 ? 23.142 -1.815  75.880 1.00 47.43  ? 164 LYS A N   1 
ATOM   1295 C CA  . LYS A 1 164 ? 22.011 -1.499  75.081 1.00 43.92  ? 164 LYS A CA  1 
ATOM   1296 C C   . LYS A 1 164 ? 21.615 -0.040  75.204 1.00 45.01  ? 164 LYS A C   1 
ATOM   1297 O O   . LYS A 1 164 ? 21.466 0.484   76.282 1.00 45.69  ? 164 LYS A O   1 
ATOM   1298 C CB  . LYS A 1 164 ? 20.714 -2.244  75.450 1.00 44.48  ? 164 LYS A CB  1 
ATOM   1299 C CG  . LYS A 1 164 ? 20.560 -3.639  74.870 1.00 48.65  ? 164 LYS A CG  1 
ATOM   1300 C CD  . LYS A 1 164 ? 19.480 -4.432  75.622 1.00 49.04  ? 164 LYS A CD  1 
ATOM   1301 C CE  . LYS A 1 164 ? 18.409 -5.012  74.720 1.00 49.21  ? 164 LYS A CE  1 
ATOM   1302 N NZ  . LYS A 1 164 ? 17.951 -6.372  75.134 1.00 37.67  ? 164 LYS A NZ  1 
ATOM   1303 N N   . THR A 1 165 ? 21.333 0.570   74.034 1.00 44.94  ? 165 THR A N   1 
ATOM   1304 C CA  . THR A 1 165 ? 20.775 1.943   74.077 1.00 43.13  ? 165 THR A CA  1 
ATOM   1305 C C   . THR A 1 165 ? 19.532 1.881   73.189 1.00 40.92  ? 165 THR A C   1 
ATOM   1306 O O   . THR A 1 165 ? 19.346 0.897   72.414 1.00 35.91  ? 165 THR A O   1 
ATOM   1307 C CB  . THR A 1 165 ? 21.831 2.952   73.553 1.00 47.81  ? 165 THR A CB  1 
ATOM   1308 O OG1 . THR A 1 165 ? 22.053 2.689   72.127 1.00 39.13  ? 165 THR A OG1 1 
ATOM   1309 C CG2 . THR A 1 165 ? 23.119 2.842   74.362 1.00 40.40  ? 165 THR A CG2 1 
ATOM   1310 N N   . THR A 1 166 ? 18.781 2.985   73.173 1.00 39.18  ? 166 THR A N   1 
ATOM   1311 C CA  . THR A 1 166 ? 17.689 2.991   72.182 1.00 42.97  ? 166 THR A CA  1 
ATOM   1312 C C   . THR A 1 166 ? 17.983 4.051   71.137 1.00 40.17  ? 166 THR A C   1 
ATOM   1313 O O   . THR A 1 166 ? 18.219 5.206   71.509 1.00 35.72  ? 166 THR A O   1 
ATOM   1314 C CB  . THR A 1 166 ? 16.297 3.096   72.833 1.00 55.99  ? 166 THR A CB  1 
ATOM   1315 O OG1 . THR A 1 166 ? 15.662 4.385   72.819 1.00 41.42  ? 166 THR A OG1 1 
ATOM   1316 C CG2 . THR A 1 166 ? 16.157 2.740   74.313 1.00 42.83  ? 166 THR A CG2 1 
ATOM   1317 N N   . ILE A 1 167 ? 17.912 3.725   69.866 1.00 42.21  ? 167 ILE A N   1 
ATOM   1318 C CA  . ILE A 1 167 ? 18.182 4.672   68.777 1.00 41.05  ? 167 ILE A CA  1 
ATOM   1319 C C   . ILE A 1 167 ? 16.937 4.524   67.882 1.00 40.94  ? 167 ILE A C   1 
ATOM   1320 O O   . ILE A 1 167 ? 16.655 3.435   67.394 1.00 35.51  ? 167 ILE A O   1 
ATOM   1321 C CB  . ILE A 1 167 ? 19.437 4.335   67.904 1.00 39.50  ? 167 ILE A CB  1 
ATOM   1322 C CG1 . ILE A 1 167 ? 20.722 4.305   68.724 1.00 36.20  ? 167 ILE A CG1 1 
ATOM   1323 C CG2 . ILE A 1 167 ? 19.589 5.346   66.716 1.00 15.26  ? 167 ILE A CG2 1 
ATOM   1324 C CD1 . ILE A 1 167 ? 21.899 3.665   67.966 1.00 35.70  ? 167 ILE A CD1 1 
ATOM   1325 N N   . ASN A 1 168 ? 16.318 5.635   67.537 1.00 42.29  ? 168 ASN A N   1 
ATOM   1326 C CA  . ASN A 1 168 ? 15.112 5.633   66.713 1.00 45.22  ? 168 ASN A CA  1 
ATOM   1327 C C   . ASN A 1 168 ? 13.954 4.739   67.141 1.00 46.55  ? 168 ASN A C   1 
ATOM   1328 O O   . ASN A 1 168 ? 13.544 3.879   66.326 1.00 45.95  ? 168 ASN A O   1 
ATOM   1329 C CB  . ASN A 1 168 ? 15.526 5.253   65.292 1.00 45.69  ? 168 ASN A CB  1 
ATOM   1330 C CG  . ASN A 1 168 ? 14.497 5.696   64.244 1.00 51.19  ? 168 ASN A CG  1 
ATOM   1331 O OD1 . ASN A 1 168 ? 14.344 5.112   63.150 1.00 41.75  ? 168 ASN A OD1 1 
ATOM   1332 N ND2 . ASN A 1 168 ? 13.749 6.763   64.522 1.00 48.89  ? 168 ASN A ND2 1 
ATOM   1333 N N   . ASN A 1 169 ? 13.644 4.728   68.433 1.00 45.12  ? 169 ASN A N   1 
ATOM   1334 C CA  . ASN A 1 169 ? 12.717 3.759   69.007 1.00 43.67  ? 169 ASN A CA  1 
ATOM   1335 C C   . ASN A 1 169 ? 13.003 2.306   68.719 1.00 44.69  ? 169 ASN A C   1 
ATOM   1336 O O   . ASN A 1 169 ? 12.100 1.544   68.383 1.00 45.72  ? 169 ASN A O   1 
ATOM   1337 C CB  . ASN A 1 169 ? 11.315 4.106   68.540 1.00 36.84  ? 169 ASN A CB  1 
ATOM   1338 C CG  . ASN A 1 169 ? 10.943 5.487   69.093 1.00 42.75  ? 169 ASN A CG  1 
ATOM   1339 O OD1 . ASN A 1 169 ? 10.917 5.779   70.280 1.00 36.67  ? 169 ASN A OD1 1 
ATOM   1340 N ND2 . ASN A 1 169 ? 10.658 6.448   68.213 1.00 40.74  ? 169 ASN A ND2 1 
ATOM   1341 N N   . GLU A 1 170 ? 14.226 1.907   68.862 1.00 41.64  ? 170 GLU A N   1 
ATOM   1342 C CA  . GLU A 1 170 ? 14.655 0.513   68.850 1.00 45.88  ? 170 GLU A CA  1 
ATOM   1343 C C   . GLU A 1 170 ? 15.647 0.379   70.010 1.00 47.10  ? 170 GLU A C   1 
ATOM   1344 O O   . GLU A 1 170 ? 16.582 1.172   70.213 1.00 49.92  ? 170 GLU A O   1 
ATOM   1345 C CB  . GLU A 1 170 ? 15.283 0.278   67.524 1.00 55.92  ? 170 GLU A CB  1 
ATOM   1346 C CG  . GLU A 1 170 ? 15.028 -0.953  66.702 1.00 67.08  ? 170 GLU A CG  1 
ATOM   1347 C CD  . GLU A 1 170 ? 14.517 -0.605  65.294 1.00 74.56  ? 170 GLU A CD  1 
ATOM   1348 O OE1 . GLU A 1 170 ? 13.869 0.466   65.049 1.00 77.75  ? 170 GLU A OE1 1 
ATOM   1349 O OE2 . GLU A 1 170 ? 14.763 -1.437  64.389 1.00 70.71  ? 170 GLU A OE2 1 
ATOM   1350 N N   . TYR A 1 171 ? 15.344 -0.462  70.952 1.00 49.10  ? 171 TYR A N   1 
ATOM   1351 C CA  . TYR A 1 171 ? 16.231 -0.688  72.097 1.00 51.81  ? 171 TYR A CA  1 
ATOM   1352 C C   . TYR A 1 171 ? 17.058 -1.938  71.832 1.00 51.41  ? 171 TYR A C   1 
ATOM   1353 O O   . TYR A 1 171 ? 16.519 -3.024  71.889 1.00 52.59  ? 171 TYR A O   1 
ATOM   1354 C CB  . TYR A 1 171 ? 15.434 -0.861  73.359 1.00 49.94  ? 171 TYR A CB  1 
ATOM   1355 C CG  . TYR A 1 171 ? 16.175 -1.168  74.620 1.00 48.90  ? 171 TYR A CG  1 
ATOM   1356 C CD1 . TYR A 1 171 ? 16.980 -0.210  75.237 1.00 46.46  ? 171 TYR A CD1 1 
ATOM   1357 C CD2 . TYR A 1 171 ? 16.065 -2.429  75.194 1.00 43.62  ? 171 TYR A CD2 1 
ATOM   1358 C CE1 . TYR A 1 171 ? 17.634 -0.469  76.407 1.00 41.17  ? 171 TYR A CE1 1 
ATOM   1359 C CE2 . TYR A 1 171 ? 16.734 -2.675  76.366 1.00 44.44  ? 171 TYR A CE2 1 
ATOM   1360 C CZ  . TYR A 1 171 ? 17.516 -1.718  76.973 1.00 43.58  ? 171 TYR A CZ  1 
ATOM   1361 O OH  . TYR A 1 171 ? 18.174 -2.017  78.146 1.00 40.16  ? 171 TYR A OH  1 
ATOM   1362 N N   . ASN A 1 172 ? 18.331 -1.752  71.493 1.00 53.70  ? 172 ASN A N   1 
ATOM   1363 C CA  . ASN A 1 172 ? 19.203 -2.898  71.193 1.00 52.36  ? 172 ASN A CA  1 
ATOM   1364 C C   . ASN A 1 172 ? 20.665 -2.712  71.560 1.00 43.81  ? 172 ASN A C   1 
ATOM   1365 O O   . ASN A 1 172 ? 21.163 -1.760  72.213 1.00 39.38  ? 172 ASN A O   1 
ATOM   1366 C CB  . ASN A 1 172 ? 19.085 -3.278  69.709 1.00 55.43  ? 172 ASN A CB  1 
ATOM   1367 C CG  . ASN A 1 172 ? 18.939 -4.766  69.498 1.00 61.75  ? 172 ASN A CG  1 
ATOM   1368 O OD1 . ASN A 1 172 ? 19.233 -5.646  70.304 1.00 61.61  ? 172 ASN A OD1 1 
ATOM   1369 N ND2 . ASN A 1 172 ? 18.449 -5.048  68.295 1.00 57.97  ? 172 ASN A ND2 1 
ATOM   1370 N N   . TYR A 1 173 ? 21.373 -3.796  71.393 1.00 43.20  ? 173 TYR A N   1 
ATOM   1371 C CA  . TYR A 1 173 ? 22.794 -3.929  71.698 1.00 44.76  ? 173 TYR A CA  1 
ATOM   1372 C C   . TYR A 1 173 ? 23.673 -3.099  70.762 1.00 46.94  ? 173 TYR A C   1 
ATOM   1373 O O   . TYR A 1 173 ? 23.389 -2.983  69.567 1.00 49.76  ? 173 TYR A O   1 
ATOM   1374 C CB  . TYR A 1 173 ? 23.223 -5.374  71.514 1.00 41.66  ? 173 TYR A CB  1 
ATOM   1375 C CG  . TYR A 1 173 ? 22.759 -6.274  72.630 1.00 45.18  ? 173 TYR A CG  1 
ATOM   1376 C CD1 . TYR A 1 173 ? 21.931 -7.316  72.237 1.00 46.48  ? 173 TYR A CD1 1 
ATOM   1377 C CD2 . TYR A 1 173 ? 23.081 -6.132  73.978 1.00 44.86  ? 173 TYR A CD2 1 
ATOM   1378 C CE1 . TYR A 1 173 ? 21.438 -8.181  73.193 1.00 51.36  ? 173 TYR A CE1 1 
ATOM   1379 C CE2 . TYR A 1 173 ? 22.583 -7.016  74.916 1.00 46.92  ? 173 TYR A CE2 1 
ATOM   1380 C CZ  . TYR A 1 173 ? 21.757 -8.038  74.535 1.00 50.33  ? 173 TYR A CZ  1 
ATOM   1381 O OH  . TYR A 1 173 ? 21.171 -9.006  75.328 1.00 50.64  ? 173 TYR A OH  1 
ATOM   1382 N N   . ARG A 1 174 ? 24.579 -2.318  71.366 1.00 47.79  ? 174 ARG A N   1 
ATOM   1383 C CA  . ARG A 1 174 ? 25.517 -1.496  70.577 1.00 49.13  ? 174 ARG A CA  1 
ATOM   1384 C C   . ARG A 1 174 ? 26.921 -2.094  70.461 1.00 45.98  ? 174 ARG A C   1 
ATOM   1385 O O   . ARG A 1 174 ? 27.548 -2.557  71.406 1.00 44.97  ? 174 ARG A O   1 
ATOM   1386 C CB  . ARG A 1 174 ? 25.537 -0.132  71.233 1.00 44.32  ? 174 ARG A CB  1 
ATOM   1387 C CG  . ARG A 1 174 ? 24.210 0.623   71.234 1.00 48.14  ? 174 ARG A CG  1 
ATOM   1388 C CD  . ARG A 1 174 ? 23.372 0.344   70.003 1.00 51.47  ? 174 ARG A CD  1 
ATOM   1389 N NE  . ARG A 1 174 ? 21.974 0.760   70.039 1.00 48.35  ? 174 ARG A NE  1 
ATOM   1390 C CZ  . ARG A 1 174 ? 21.144 0.570   69.017 1.00 48.23  ? 174 ARG A CZ  1 
ATOM   1391 N NH1 . ARG A 1 174 ? 21.477 0.022   67.864 1.00 38.96  ? 174 ARG A NH1 1 
ATOM   1392 N NH2 . ARG A 1 174 ? 19.909 1.022   69.197 1.00 54.65  ? 174 ARG A NH2 1 
ATOM   1393 N N   . CYS A 1 175 ? 27.493 -2.183  69.294 1.00 46.21  ? 175 CYS A N   1 
ATOM   1394 C CA  . CYS A 1 175 ? 28.787 -2.758  68.997 1.00 45.60  ? 175 CYS A CA  1 
ATOM   1395 C C   . CYS A 1 175 ? 29.407 -2.395  67.665 1.00 46.23  ? 175 CYS A C   1 
ATOM   1396 O O   . CYS A 1 175 ? 28.755 -2.018  66.665 1.00 44.78  ? 175 CYS A O   1 
ATOM   1397 C CB  . CYS A 1 175 ? 28.576 -4.253  69.167 1.00 35.62  ? 175 CYS A CB  1 
ATOM   1398 S SG  . CYS A 1 175 ? 27.812 -5.181  67.827 1.00 51.92  ? 175 CYS A SG  1 
ATOM   1399 N N   . TRP A 1 176 ? 30.764 -2.517  67.583 1.00 48.16  ? 176 TRP A N   1 
ATOM   1400 C CA  . TRP A 1 176 ? 31.430 -2.091  66.325 1.00 42.48  ? 176 TRP A CA  1 
ATOM   1401 C C   . TRP A 1 176 ? 31.631 -3.268  65.408 1.00 39.30  ? 176 TRP A C   1 
ATOM   1402 O O   . TRP A 1 176 ? 31.703 -3.121  64.199 1.00 39.15  ? 176 TRP A O   1 
ATOM   1403 C CB  . TRP A 1 176 ? 32.769 -1.409  66.564 1.00 36.38  ? 176 TRP A CB  1 
ATOM   1404 C CG  . TRP A 1 176 ? 32.689 -0.069  67.203 1.00 25.56  ? 176 TRP A CG  1 
ATOM   1405 C CD1 . TRP A 1 176 ? 32.730 0.257   68.525 1.00 28.37  ? 176 TRP A CD1 1 
ATOM   1406 C CD2 . TRP A 1 176 ? 32.588 1.186   66.480 1.00 23.71  ? 176 TRP A CD2 1 
ATOM   1407 N NE1 . TRP A 1 176 ? 32.636 1.636   68.678 1.00 37.21  ? 176 TRP A NE1 1 
ATOM   1408 C CE2 . TRP A 1 176 ? 32.558 2.217   67.422 1.00 32.40  ? 176 TRP A CE2 1 
ATOM   1409 C CE3 . TRP A 1 176 ? 32.535 1.520   65.141 1.00 24.31  ? 176 TRP A CE3 1 
ATOM   1410 C CZ2 . TRP A 1 176 ? 32.441 3.565   67.088 1.00 28.51  ? 176 TRP A CZ2 1 
ATOM   1411 C CZ3 . TRP A 1 176 ? 32.447 2.822   64.789 1.00 22.23  ? 176 TRP A CZ3 1 
ATOM   1412 C CH2 . TRP A 1 176 ? 32.406 3.817   65.745 1.00 29.51  ? 176 TRP A CH2 1 
ATOM   1413 N N   . THR A 1 177 ? 31.682 -4.460  66.005 1.00 41.33  ? 177 THR A N   1 
ATOM   1414 C CA  . THR A 1 177 ? 31.964 -5.644  65.161 1.00 49.28  ? 177 THR A CA  1 
ATOM   1415 C C   . THR A 1 177 ? 31.290 -6.814  65.858 1.00 48.76  ? 177 THR A C   1 
ATOM   1416 O O   . THR A 1 177 ? 30.982 -6.539  67.001 1.00 51.53  ? 177 THR A O   1 
ATOM   1417 C CB  . THR A 1 177 ? 33.480 -6.062  65.162 1.00 43.66  ? 177 THR A CB  1 
ATOM   1418 O OG1 . THR A 1 177 ? 34.309 -5.025  64.613 1.00 47.85  ? 177 THR A OG1 1 
ATOM   1419 C CG2 . THR A 1 177 ? 33.676 -7.271  64.283 1.00 58.51  ? 177 THR A CG2 1 
ATOM   1420 N N   . THR A 1 178 ? 31.269 -8.000  65.331 1.00 51.96  ? 178 THR A N   1 
ATOM   1421 C CA  . THR A 1 178 ? 30.924 -9.236  65.946 1.00 58.95  ? 178 THR A CA  1 
ATOM   1422 C C   . THR A 1 178 ? 31.714 -9.539  67.213 1.00 60.25  ? 178 THR A C   1 
ATOM   1423 O O   . THR A 1 178 ? 31.204 -10.202 68.135 1.00 66.05  ? 178 THR A O   1 
ATOM   1424 C CB  . THR A 1 178 ? 31.253 -10.500 65.082 1.00 66.55  ? 178 THR A CB  1 
ATOM   1425 O OG1 . THR A 1 178 ? 31.505 -10.066 63.734 1.00 75.70  ? 178 THR A OG1 1 
ATOM   1426 C CG2 . THR A 1 178 ? 30.104 -11.489 65.148 1.00 74.23  ? 178 THR A CG2 1 
ATOM   1427 N N   . ASN A 1 179 ? 32.977 -9.130  67.253 1.00 57.56  ? 179 ASN A N   1 
ATOM   1428 C CA  . ASN A 1 179 ? 33.793 -9.392  68.443 1.00 53.39  ? 179 ASN A CA  1 
ATOM   1429 C C   . ASN A 1 179 ? 34.096 -8.190  69.285 1.00 50.78  ? 179 ASN A C   1 
ATOM   1430 O O   . ASN A 1 179 ? 34.556 -8.377  70.426 1.00 57.97  ? 179 ASN A O   1 
ATOM   1431 C CB  . ASN A 1 179 ? 35.130 -10.024 68.068 1.00 48.46  ? 179 ASN A CB  1 
ATOM   1432 C CG  . ASN A 1 179 ? 34.897 -11.218 67.126 1.00 56.25  ? 179 ASN A CG  1 
ATOM   1433 O OD1 . ASN A 1 179 ? 34.412 -12.294 67.553 1.00 51.38  ? 179 ASN A OD1 1 
ATOM   1434 N ND2 . ASN A 1 179 ? 35.229 -11.063 65.863 1.00 48.10  ? 179 ASN A ND2 1 
ATOM   1435 N N   . ARG A 1 180 ? 33.626 -7.022  68.913 1.00 47.06  ? 180 ARG A N   1 
ATOM   1436 C CA  . ARG A 1 180 ? 33.808 -5.820  69.691 1.00 48.25  ? 180 ARG A CA  1 
ATOM   1437 C C   . ARG A 1 180 ? 32.530 -4.977  69.821 1.00 48.10  ? 180 ARG A C   1 
ATOM   1438 O O   . ARG A 1 180 ? 31.862 -4.476  68.905 1.00 46.99  ? 180 ARG A O   1 
ATOM   1439 C CB  . ARG A 1 180 ? 34.925 -4.962  69.074 1.00 49.72  ? 180 ARG A CB  1 
ATOM   1440 C CG  . ARG A 1 180 ? 36.324 -5.501  69.285 1.00 60.92  ? 180 ARG A CG  1 
ATOM   1441 C CD  . ARG A 1 180 ? 37.288 -4.948  68.279 1.00 70.83  ? 180 ARG A CD  1 
ATOM   1442 N NE  . ARG A 1 180 ? 38.569 -5.605  68.203 1.00 76.18  ? 180 ARG A NE  1 
ATOM   1443 C CZ  . ARG A 1 180 ? 39.298 -5.895  69.276 1.00 76.59  ? 180 ARG A CZ  1 
ATOM   1444 N NH1 . ARG A 1 180 ? 38.877 -5.608  70.498 1.00 80.82  ? 180 ARG A NH1 1 
ATOM   1445 N NH2 . ARG A 1 180 ? 40.474 -6.478  69.180 1.00 79.33  ? 180 ARG A NH2 1 
ATOM   1446 N N   . CYS A 1 181 ? 32.230 -4.728  71.063 1.00 44.80  ? 181 CYS A N   1 
ATOM   1447 C CA  . CYS A 1 181 ? 31.199 -3.924  71.619 1.00 45.20  ? 181 CYS A CA  1 
ATOM   1448 C C   . CYS A 1 181 ? 31.646 -2.463  71.692 1.00 44.50  ? 181 CYS A C   1 
ATOM   1449 O O   . CYS A 1 181 ? 32.835 -2.227  71.724 1.00 47.09  ? 181 CYS A O   1 
ATOM   1450 C CB  . CYS A 1 181 ? 30.940 -4.282  73.110 1.00 43.88  ? 181 CYS A CB  1 
ATOM   1451 S SG  . CYS A 1 181 ? 30.363 -5.944  73.346 1.00 56.08  ? 181 CYS A SG  1 
ATOM   1452 N N   . GLN A 1 182 ? 30.659 -1.600  71.690 1.00 39.30  ? 182 GLN A N   1 
ATOM   1453 C CA  . GLN A 1 182 ? 30.948 -0.177  71.690 1.00 43.43  ? 182 GLN A CA  1 
ATOM   1454 C C   . GLN A 1 182 ? 31.218 0.089   73.162 1.00 46.07  ? 182 GLN A C   1 
ATOM   1455 O O   . GLN A 1 182 ? 30.458 -0.327  74.041 1.00 47.01  ? 182 GLN A O   1 
ATOM   1456 C CB  . GLN A 1 182 ? 29.749 0.619   71.196 1.00 23.99  ? 182 GLN A CB  1 
ATOM   1457 C CG  . GLN A 1 182 ? 29.809 2.085   71.435 1.00 28.57  ? 182 GLN A CG  1 
ATOM   1458 C CD  . GLN A 1 182 ? 28.757 2.867   70.733 1.00 29.35  ? 182 GLN A CD  1 
ATOM   1459 O OE1 . GLN A 1 182 ? 27.898 2.304   70.033 1.00 38.55  ? 182 GLN A OE1 1 
ATOM   1460 N NE2 . GLN A 1 182 ? 28.857 4.164   70.912 1.00 28.14  ? 182 GLN A NE2 1 
ATOM   1461 N N   . LYS A 1 183 ? 32.213 0.866   73.524 1.00 46.98  ? 183 LYS A N   1 
ATOM   1462 C CA  . LYS A 1 183 ? 32.479 1.064   74.934 1.00 45.26  ? 183 LYS A CA  1 
ATOM   1463 C C   . LYS A 1 183 ? 31.659 2.205   75.477 1.00 48.13  ? 183 LYS A C   1 
ATOM   1464 O O   . LYS A 1 183 ? 31.679 3.305   74.946 1.00 48.84  ? 183 LYS A O   1 
ATOM   1465 C CB  . LYS A 1 183 ? 33.966 1.275   75.185 1.00 48.68  ? 183 LYS A CB  1 
ATOM   1466 C CG  . LYS A 1 183 ? 34.865 0.267   74.482 1.00 47.95  ? 183 LYS A CG  1 
ATOM   1467 C CD  . LYS A 1 183 ? 36.337 0.734   74.523 1.00 48.06  ? 183 LYS A CD  1 
ATOM   1468 C CE  . LYS A 1 183 ? 37.178 -0.208  73.684 1.00 46.78  ? 183 LYS A CE  1 
ATOM   1469 N NZ  . LYS A 1 183 ? 38.499 -0.654  74.158 1.00 44.00  ? 183 LYS A NZ  1 
ATOM   1470 N N   . MET A 1 184 ? 31.165 2.014   76.698 1.00 52.59  ? 184 MET A N   1 
ATOM   1471 C CA  . MET A 1 184 ? 30.388 3.041   77.413 1.00 53.22  ? 184 MET A CA  1 
ATOM   1472 C C   . MET A 1 184 ? 31.051 3.200   78.770 1.00 50.55  ? 184 MET A C   1 
ATOM   1473 O O   . MET A 1 184 ? 31.770 2.292   79.116 1.00 48.82  ? 184 MET A O   1 
ATOM   1474 C CB  . MET A 1 184 ? 28.927 2.613   77.537 1.00 54.27  ? 184 MET A CB  1 
ATOM   1475 C CG  . MET A 1 184 ? 27.855 2.955   76.536 1.00 56.16  ? 184 MET A CG  1 
ATOM   1476 S SD  . MET A 1 184 ? 26.911 1.601   75.912 1.00 57.56  ? 184 MET A SD  1 
ATOM   1477 C CE  . MET A 1 184 ? 26.738 1.855   74.171 1.00 46.57  ? 184 MET A CE  1 
ATOM   1478 N N   . CYS A 1 185 ? 30.796 4.195   79.565 1.00 53.97  ? 185 CYS A N   1 
ATOM   1479 C CA  . CYS A 1 185 ? 31.342 4.365   80.892 1.00 58.63  ? 185 CYS A CA  1 
ATOM   1480 C C   . CYS A 1 185 ? 30.297 4.320   81.989 1.00 65.16  ? 185 CYS A C   1 
ATOM   1481 O O   . CYS A 1 185 ? 29.133 4.649   81.761 1.00 65.87  ? 185 CYS A O   1 
ATOM   1482 C CB  . CYS A 1 185 ? 31.965 5.772   81.000 1.00 60.37  ? 185 CYS A CB  1 
ATOM   1483 S SG  . CYS A 1 185 ? 33.623 5.771   80.312 1.00 60.09  ? 185 CYS A SG  1 
ATOM   1484 N N   . PRO A 1 186 ? 30.688 3.978   83.206 1.00 69.41  ? 186 PRO A N   1 
ATOM   1485 C CA  . PRO A 1 186 ? 29.717 3.933   84.304 1.00 69.11  ? 186 PRO A CA  1 
ATOM   1486 C C   . PRO A 1 186 ? 29.120 5.320   84.431 1.00 69.47  ? 186 PRO A C   1 
ATOM   1487 O O   . PRO A 1 186 ? 29.820 6.345   84.507 1.00 65.93  ? 186 PRO A O   1 
ATOM   1488 C CB  . PRO A 1 186 ? 30.523 3.487   85.503 1.00 68.03  ? 186 PRO A CB  1 
ATOM   1489 C CG  . PRO A 1 186 ? 31.910 3.920   85.198 1.00 71.02  ? 186 PRO A CG  1 
ATOM   1490 C CD  . PRO A 1 186 ? 32.066 3.777   83.702 1.00 71.11  ? 186 PRO A CD  1 
ATOM   1491 N N   . SER A 1 187 ? 27.801 5.367   84.546 1.00 68.78  ? 187 SER A N   1 
ATOM   1492 C CA  . SER A 1 187 ? 27.050 6.592   84.750 1.00 69.29  ? 187 SER A CA  1 
ATOM   1493 C C   . SER A 1 187 ? 27.630 7.476   85.836 1.00 67.19  ? 187 SER A C   1 
ATOM   1494 O O   . SER A 1 187 ? 27.606 8.708   85.803 1.00 63.98  ? 187 SER A O   1 
ATOM   1495 C CB  . SER A 1 187 ? 25.594 6.287   85.129 1.00 78.29  ? 187 SER A CB  1 
ATOM   1496 O OG  . SER A 1 187 ? 25.474 4.935   85.566 1.00 91.78  ? 187 SER A OG  1 
ATOM   1497 N N   . THR A 1 188 ? 28.108 6.853   86.908 1.00 68.20  ? 188 THR A N   1 
ATOM   1498 C CA  . THR A 1 188 ? 28.870 7.507   87.963 1.00 68.39  ? 188 THR A CA  1 
ATOM   1499 C C   . THR A 1 188 ? 29.802 8.583   87.429 1.00 67.52  ? 188 THR A C   1 
ATOM   1500 O O   . THR A 1 188 ? 29.843 9.739   87.834 1.00 68.30  ? 188 THR A O   1 
ATOM   1501 C CB  . THR A 1 188 ? 29.805 6.459   88.618 1.00 73.84  ? 188 THR A CB  1 
ATOM   1502 O OG1 . THR A 1 188 ? 28.943 5.365   89.016 1.00 89.33  ? 188 THR A OG1 1 
ATOM   1503 C CG2 . THR A 1 188 ? 30.605 7.048   89.759 1.00 73.71  ? 188 THR A CG2 1 
ATOM   1504 N N   . CYS A 1 189 ? 30.643 8.247   86.446 1.00 63.89  ? 189 CYS A N   1 
ATOM   1505 C CA  . CYS A 1 189 ? 31.583 9.116   85.817 1.00 57.29  ? 189 CYS A CA  1 
ATOM   1506 C C   . CYS A 1 189 ? 30.951 10.331  85.195 1.00 57.70  ? 189 CYS A C   1 
ATOM   1507 O O   . CYS A 1 189 ? 31.648 11.327  85.017 1.00 57.56  ? 189 CYS A O   1 
ATOM   1508 C CB  . CYS A 1 189 ? 32.416 8.372   84.769 1.00 58.67  ? 189 CYS A CB  1 
ATOM   1509 S SG  . CYS A 1 189 ? 33.347 7.001   85.535 1.00 53.46  ? 189 CYS A SG  1 
ATOM   1510 N N   . GLY A 1 190 ? 29.689 10.322  84.806 1.00 56.91  ? 190 GLY A N   1 
ATOM   1511 C CA  . GLY A 1 190 ? 29.038 11.521  84.323 1.00 57.28  ? 190 GLY A CA  1 
ATOM   1512 C C   . GLY A 1 190 ? 29.444 11.834  82.886 1.00 59.62  ? 190 GLY A C   1 
ATOM   1513 O O   . GLY A 1 190 ? 29.609 10.932  82.082 1.00 57.91  ? 190 GLY A O   1 
ATOM   1514 N N   . LYS A 1 191 ? 29.842 13.052  82.624 1.00 62.78  ? 191 LYS A N   1 
ATOM   1515 C CA  . LYS A 1 191 ? 30.359 13.520  81.364 1.00 67.72  ? 191 LYS A CA  1 
ATOM   1516 C C   . LYS A 1 191 ? 31.868 13.299  81.270 1.00 70.13  ? 191 LYS A C   1 
ATOM   1517 O O   . LYS A 1 191 ? 32.486 13.935  80.415 1.00 71.76  ? 191 LYS A O   1 
ATOM   1518 C CB  . LYS A 1 191 ? 30.058 15.035  81.214 1.00 72.76  ? 191 LYS A CB  1 
ATOM   1519 C CG  . LYS A 1 191 ? 28.568 15.288  81.002 1.00 84.69  ? 191 LYS A CG  1 
ATOM   1520 C CD  . LYS A 1 191 ? 28.207 16.733  80.723 1.00 90.15  ? 191 LYS A CD  1 
ATOM   1521 C CE  . LYS A 1 191 ? 26.713 16.806  80.471 1.00 91.83  ? 191 LYS A CE  1 
ATOM   1522 N NZ  . LYS A 1 191 ? 26.368 16.182  79.152 1.00 97.62  ? 191 LYS A NZ  1 
ATOM   1523 N N   . ARG A 1 192 ? 32.488 12.441  82.079 1.00 66.29  ? 192 ARG A N   1 
ATOM   1524 C CA  . ARG A 1 192 ? 33.885 12.171  82.044 1.00 59.95  ? 192 ARG A CA  1 
ATOM   1525 C C   . ARG A 1 192 ? 34.221 10.851  81.337 1.00 58.83  ? 192 ARG A C   1 
ATOM   1526 O O   . ARG A 1 192 ? 33.336 10.007  81.176 1.00 55.13  ? 192 ARG A O   1 
ATOM   1527 C CB  . ARG A 1 192 ? 34.505 12.070  83.432 1.00 66.58  ? 192 ARG A CB  1 
ATOM   1528 C CG  . ARG A 1 192 ? 34.670 13.400  84.131 1.00 71.59  ? 192 ARG A CG  1 
ATOM   1529 C CD  . ARG A 1 192 ? 34.386 13.330  85.625 1.00 73.91  ? 192 ARG A CD  1 
ATOM   1530 N NE  . ARG A 1 192 ? 35.622 13.280  86.377 1.00 85.74  ? 192 ARG A NE  1 
ATOM   1531 C CZ  . ARG A 1 192 ? 35.968 12.407  87.330 1.00 90.67  ? 192 ARG A CZ  1 
ATOM   1532 N NH1 . ARG A 1 192 ? 35.026 11.486  87.600 1.00 88.49  ? 192 ARG A NH1 1 
ATOM   1533 N NH2 . ARG A 1 192 ? 37.162 12.463  87.950 1.00 72.95  ? 192 ARG A NH2 1 
ATOM   1534 N N   . ALA A 1 193 ? 35.521 10.795  80.968 1.00 50.19  ? 193 ALA A N   1 
ATOM   1535 C CA  . ALA A 1 193 ? 35.962 9.557   80.355 1.00 46.24  ? 193 ALA A CA  1 
ATOM   1536 C C   . ALA A 1 193 ? 36.221 8.525   81.451 1.00 48.97  ? 193 ALA A C   1 
ATOM   1537 O O   . ALA A 1 193 ? 36.220 8.908   82.616 1.00 44.80  ? 193 ALA A O   1 
ATOM   1538 C CB  . ALA A 1 193 ? 37.167 9.921   79.541 1.00 45.15  ? 193 ALA A CB  1 
ATOM   1539 N N   . CYS A 1 194 ? 36.544 7.304   81.065 1.00 50.30  ? 194 CYS A N   1 
ATOM   1540 C CA  . CYS A 1 194 ? 36.836 6.302   82.043 1.00 57.50  ? 194 CYS A CA  1 
ATOM   1541 C C   . CYS A 1 194 ? 37.834 5.304   81.448 1.00 61.25  ? 194 CYS A C   1 
ATOM   1542 O O   . CYS A 1 194 ? 37.952 5.291   80.216 1.00 61.52  ? 194 CYS A O   1 
ATOM   1543 C CB  . CYS A 1 194 ? 35.510 5.741   82.504 1.00 57.96  ? 194 CYS A CB  1 
ATOM   1544 S SG  . CYS A 1 194 ? 34.785 4.524   81.402 1.00 54.49  ? 194 CYS A SG  1 
ATOM   1545 N N   . THR A 1 195 ? 38.422 4.499   82.311 1.00 58.51  ? 195 THR A N   1 
ATOM   1546 C CA  . THR A 1 195 ? 39.462 3.584   81.913 1.00 57.42  ? 195 THR A CA  1 
ATOM   1547 C C   . THR A 1 195 ? 38.857 2.404   81.226 1.00 54.59  ? 195 THR A C   1 
ATOM   1548 O O   . THR A 1 195 ? 37.633 2.315   81.318 1.00 58.75  ? 195 THR A O   1 
ATOM   1549 C CB  . THR A 1 195 ? 40.237 3.142   83.188 1.00 65.73  ? 195 THR A CB  1 
ATOM   1550 O OG1 . THR A 1 195 ? 40.288 4.248   84.091 1.00 70.15  ? 195 THR A OG1 1 
ATOM   1551 C CG2 . THR A 1 195 ? 41.684 2.864   82.745 1.00 77.91  ? 195 THR A CG2 1 
ATOM   1552 N N   . GLU A 1 196 ? 39.610 1.408   80.882 1.00 55.95  ? 196 GLU A N   1 
ATOM   1553 C CA  . GLU A 1 196 ? 39.139 0.145   80.364 1.00 60.07  ? 196 GLU A CA  1 
ATOM   1554 C C   . GLU A 1 196 ? 38.382 -0.579  81.467 1.00 63.91  ? 196 GLU A C   1 
ATOM   1555 O O   . GLU A 1 196 ? 37.690 -1.537  81.159 1.00 63.51  ? 196 GLU A O   1 
ATOM   1556 C CB  . GLU A 1 196 ? 40.395 -0.612  79.914 1.00 68.06  ? 196 GLU A CB  1 
ATOM   1557 C CG  . GLU A 1 196 ? 40.479 -1.146  78.526 1.00 73.96  ? 196 GLU A CG  1 
ATOM   1558 C CD  . GLU A 1 196 ? 39.235 -0.983  77.670 1.00 83.08  ? 196 GLU A CD  1 
ATOM   1559 O OE1 . GLU A 1 196 ? 38.356 -1.884  77.687 1.00 81.19  ? 196 GLU A OE1 1 
ATOM   1560 O OE2 . GLU A 1 196 ? 39.060 0.041   76.939 1.00 82.10  ? 196 GLU A OE2 1 
ATOM   1561 N N   . ASN A 1 197 ? 38.666 -0.312  82.739 1.00 67.40  ? 197 ASN A N   1 
ATOM   1562 C CA  . ASN A 1 197 ? 38.025 -0.947  83.886 1.00 69.21  ? 197 ASN A CA  1 
ATOM   1563 C C   . ASN A 1 197 ? 37.033 0.043   84.486 1.00 69.01  ? 197 ASN A C   1 
ATOM   1564 O O   . ASN A 1 197 ? 36.845 0.281   85.664 1.00 68.24  ? 197 ASN A O   1 
ATOM   1565 C CB  . ASN A 1 197 ? 39.021 -1.394  84.966 1.00 68.49  ? 197 ASN A CB  1 
ATOM   1566 C CG  . ASN A 1 197 ? 39.722 -2.692  84.672 0.01 69.09  ? 197 ASN A CG  1 
ATOM   1567 O OD1 . ASN A 1 197 ? 40.364 -3.273  85.551 0.01 69.04  ? 197 ASN A OD1 1 
ATOM   1568 N ND2 . ASN A 1 197 ? 39.622 -3.183  83.443 0.01 68.97  ? 197 ASN A ND2 1 
ATOM   1569 N N   . ASN A 1 198 ? 36.384 0.795   83.607 1.00 69.91  ? 198 ASN A N   1 
ATOM   1570 C CA  . ASN A 1 198 ? 35.356 1.734   84.048 1.00 68.48  ? 198 ASN A CA  1 
ATOM   1571 C C   . ASN A 1 198 ? 35.784 2.563   85.228 1.00 64.01  ? 198 ASN A C   1 
ATOM   1572 O O   . ASN A 1 198 ? 34.992 2.827   86.117 1.00 64.20  ? 198 ASN A O   1 
ATOM   1573 C CB  . ASN A 1 198 ? 34.120 0.880   84.373 1.00 60.12  ? 198 ASN A CB  1 
ATOM   1574 C CG  . ASN A 1 198 ? 33.806 0.095   83.102 1.00 69.29  ? 198 ASN A CG  1 
ATOM   1575 O OD1 . ASN A 1 198 ? 33.475 0.654   82.054 1.00 73.20  ? 198 ASN A OD1 1 
ATOM   1576 N ND2 . ASN A 1 198 ? 33.980 -1.206  83.268 1.00 65.34  ? 198 ASN A ND2 1 
ATOM   1577 N N   . GLU A 1 199 ? 36.955 3.164   85.157 1.00 64.75  ? 199 GLU A N   1 
ATOM   1578 C CA  . GLU A 1 199 ? 37.342 4.054   86.255 1.00 64.64  ? 199 GLU A CA  1 
ATOM   1579 C C   . GLU A 1 199 ? 37.314 5.463   85.690 1.00 62.92  ? 199 GLU A C   1 
ATOM   1580 O O   . GLU A 1 199 ? 37.922 5.676   84.632 1.00 63.62  ? 199 GLU A O   1 
ATOM   1581 C CB  . GLU A 1 199 ? 38.702 3.624   86.744 1.00 66.11  ? 199 GLU A CB  1 
ATOM   1582 C CG  . GLU A 1 199 ? 38.846 3.717   88.233 1.00 77.15  ? 199 GLU A CG  1 
ATOM   1583 C CD  . GLU A 1 199 ? 39.579 2.532   88.832 1.00 80.24  ? 199 GLU A CD  1 
ATOM   1584 O OE1 . GLU A 1 199 ? 39.385 2.406   90.066 1.00 81.65  ? 199 GLU A OE1 1 
ATOM   1585 O OE2 . GLU A 1 199 ? 40.282 1.821   88.079 1.00 77.94  ? 199 GLU A OE2 1 
ATOM   1586 N N   . CYS A 1 200 ? 36.605 6.393   86.313 1.00 56.16  ? 200 CYS A N   1 
ATOM   1587 C CA  . CYS A 1 200 ? 36.600 7.721   85.740 1.00 55.11  ? 200 CYS A CA  1 
ATOM   1588 C C   . CYS A 1 200 ? 37.978 8.315   85.521 1.00 57.77  ? 200 CYS A C   1 
ATOM   1589 O O   . CYS A 1 200 ? 38.884 8.058   86.300 1.00 63.79  ? 200 CYS A O   1 
ATOM   1590 C CB  . CYS A 1 200 ? 35.824 8.664   86.648 1.00 52.70  ? 200 CYS A CB  1 
ATOM   1591 S SG  . CYS A 1 200 ? 34.196 8.100   87.098 1.00 55.85  ? 200 CYS A SG  1 
ATOM   1592 N N   . CYS A 1 201 ? 38.124 9.192   84.540 1.00 54.50  ? 201 CYS A N   1 
ATOM   1593 C CA  . CYS A 1 201 ? 39.338 9.889   84.202 1.00 48.19  ? 201 CYS A CA  1 
ATOM   1594 C C   . CYS A 1 201 ? 39.236 11.287  84.786 1.00 42.34  ? 201 CYS A C   1 
ATOM   1595 O O   . CYS A 1 201 ? 38.165 11.704  85.166 1.00 54.32  ? 201 CYS A O   1 
ATOM   1596 C CB  . CYS A 1 201 ? 39.590 10.070  82.695 1.00 40.90  ? 201 CYS A CB  1 
ATOM   1597 S SG  . CYS A 1 201 ? 39.644 8.597   81.747 1.00 51.42  ? 201 CYS A SG  1 
ATOM   1598 N N   . HIS A 1 202 ? 40.254 12.075  84.675 1.00 39.12  ? 202 HIS A N   1 
ATOM   1599 C CA  . HIS A 1 202 ? 40.290 13.461  85.128 1.00 41.55  ? 202 HIS A CA  1 
ATOM   1600 C C   . HIS A 1 202 ? 39.284 14.184  84.289 1.00 46.59  ? 202 HIS A C   1 
ATOM   1601 O O   . HIS A 1 202 ? 39.176 13.851  83.103 1.00 51.64  ? 202 HIS A O   1 
ATOM   1602 C CB  . HIS A 1 202 ? 41.712 13.952  84.810 1.00 45.20  ? 202 HIS A CB  1 
ATOM   1603 C CG  . HIS A 1 202 ? 41.996 15.330  85.267 1.00 38.71  ? 202 HIS A CG  1 
ATOM   1604 N ND1 . HIS A 1 202 ? 41.501 16.404  84.550 1.00 51.32  ? 202 HIS A ND1 1 
ATOM   1605 C CD2 . HIS A 1 202 ? 42.665 15.813  86.340 1.00 39.59  ? 202 HIS A CD2 1 
ATOM   1606 C CE1 . HIS A 1 202 ? 41.887 17.528  85.178 1.00 47.62  ? 202 HIS A CE1 1 
ATOM   1607 N NE2 . HIS A 1 202 ? 42.563 17.207  86.258 1.00 43.48  ? 202 HIS A NE2 1 
ATOM   1608 N N   . PRO A 1 203 ? 38.738 15.293  84.711 1.00 47.74  ? 203 PRO A N   1 
ATOM   1609 C CA  . PRO A 1 203 ? 37.780 15.987  83.879 1.00 46.44  ? 203 PRO A CA  1 
ATOM   1610 C C   . PRO A 1 203 ? 38.440 16.519  82.607 1.00 53.27  ? 203 PRO A C   1 
ATOM   1611 O O   . PRO A 1 203 ? 37.698 17.045  81.731 1.00 53.16  ? 203 PRO A O   1 
ATOM   1612 C CB  . PRO A 1 203 ? 37.248 17.107  84.742 1.00 39.47  ? 203 PRO A CB  1 
ATOM   1613 C CG  . PRO A 1 203 ? 38.131 17.210  85.910 1.00 43.37  ? 203 PRO A CG  1 
ATOM   1614 C CD  . PRO A 1 203 ? 38.758 15.840  86.082 1.00 46.97  ? 203 PRO A CD  1 
ATOM   1615 N N   . GLU A 1 204 ? 39.792 16.535  82.561 1.00 50.34  ? 204 GLU A N   1 
ATOM   1616 C CA  . GLU A 1 204 ? 40.439 17.139  81.381 1.00 50.52  ? 204 GLU A CA  1 
ATOM   1617 C C   . GLU A 1 204 ? 40.718 16.084  80.319 1.00 45.71  ? 204 GLU A C   1 
ATOM   1618 O O   . GLU A 1 204 ? 41.238 16.405  79.251 1.00 46.56  ? 204 GLU A O   1 
ATOM   1619 C CB  . GLU A 1 204 ? 41.727 17.891  81.804 1.00 48.58  ? 204 GLU A CB  1 
ATOM   1620 C CG  . GLU A 1 204 ? 41.397 19.251  82.397 1.00 43.74  ? 204 GLU A CG  1 
ATOM   1621 C CD  . GLU A 1 204 ? 40.778 20.282  81.501 1.00 55.26  ? 204 GLU A CD  1 
ATOM   1622 O OE1 . GLU A 1 204 ? 40.766 20.344  80.248 1.00 64.04  ? 204 GLU A OE1 1 
ATOM   1623 O OE2 . GLU A 1 204 ? 40.226 21.198  82.141 1.00 57.66  ? 204 GLU A OE2 1 
ATOM   1624 N N   . CYS A 1 205 ? 40.612 14.830  80.735 1.00 42.05  ? 205 CYS A N   1 
ATOM   1625 C CA  . CYS A 1 205 ? 40.997 13.764  79.838 1.00 45.81  ? 205 CYS A CA  1 
ATOM   1626 C C   . CYS A 1 205 ? 39.892 13.628  78.819 1.00 49.20  ? 205 CYS A C   1 
ATOM   1627 O O   . CYS A 1 205 ? 38.746 13.920  79.133 1.00 50.34  ? 205 CYS A O   1 
ATOM   1628 C CB  . CYS A 1 205 ? 41.288 12.491  80.572 1.00 51.55  ? 205 CYS A CB  1 
ATOM   1629 S SG  . CYS A 1 205 ? 42.923 12.246  81.251 1.00 52.89  ? 205 CYS A SG  1 
ATOM   1630 N N   . LEU A 1 206 ? 40.232 13.579  77.520 1.00 49.88  ? 206 LEU A N   1 
ATOM   1631 C CA  . LEU A 1 206 ? 39.169 13.446  76.533 1.00 41.49  ? 206 LEU A CA  1 
ATOM   1632 C C   . LEU A 1 206 ? 39.310 12.109  75.912 1.00 38.44  ? 206 LEU A C   1 
ATOM   1633 O O   . LEU A 1 206 ? 40.400 11.568  75.813 1.00 36.59  ? 206 LEU A O   1 
ATOM   1634 C CB  . LEU A 1 206 ? 39.266 14.505  75.462 1.00 48.66  ? 206 LEU A CB  1 
ATOM   1635 C CG  . LEU A 1 206 ? 38.274 14.365  74.305 1.00 47.45  ? 206 LEU A CG  1 
ATOM   1636 C CD1 . LEU A 1 206 ? 36.879 14.243  74.895 1.00 45.79  ? 206 LEU A CD1 1 
ATOM   1637 C CD2 . LEU A 1 206 ? 38.331 15.599  73.420 1.00 50.71  ? 206 LEU A CD2 1 
ATOM   1638 N N   . GLY A 1 207 ? 38.264 11.359  75.681 1.00 42.41  ? 207 GLY A N   1 
ATOM   1639 C CA  . GLY A 1 207 ? 38.403 10.098  74.978 1.00 40.57  ? 207 GLY A CA  1 
ATOM   1640 C C   . GLY A 1 207 ? 38.466 9.061   76.058 1.00 47.15  ? 207 GLY A C   1 
ATOM   1641 O O   . GLY A 1 207 ? 37.668 8.102   76.057 1.00 45.04  ? 207 GLY A O   1 
ATOM   1642 N N   . SER A 1 208 ? 39.622 9.079   76.760 1.00 50.36  ? 208 SER A N   1 
ATOM   1643 C CA  . SER A 1 208 ? 39.832 7.898   77.660 1.00 48.27  ? 208 SER A CA  1 
ATOM   1644 C C   . SER A 1 208 ? 41.144 8.068   78.377 1.00 49.17  ? 208 SER A C   1 
ATOM   1645 O O   . SER A 1 208 ? 41.781 9.084   78.163 1.00 48.24  ? 208 SER A O   1 
ATOM   1646 C CB  . SER A 1 208 ? 39.909 6.631   76.787 1.00 35.77  ? 208 SER A CB  1 
ATOM   1647 O OG  . SER A 1 208 ? 40.600 5.597   77.461 1.00 61.34  ? 208 SER A OG  1 
ATOM   1648 N N   . CYS A 1 209 ? 41.599 7.123   79.189 1.00 52.04  ? 209 CYS A N   1 
ATOM   1649 C CA  . CYS A 1 209 ? 42.824 7.307   79.964 1.00 55.98  ? 209 CYS A CA  1 
ATOM   1650 C C   . CYS A 1 209 ? 43.453 6.035   80.484 1.00 57.41  ? 209 CYS A C   1 
ATOM   1651 O O   . CYS A 1 209 ? 42.862 4.963   80.423 1.00 58.33  ? 209 CYS A O   1 
ATOM   1652 C CB  . CYS A 1 209 ? 42.629 8.258   81.146 1.00 52.51  ? 209 CYS A CB  1 
ATOM   1653 S SG  . CYS A 1 209 ? 41.380 7.602   82.261 1.00 58.22  ? 209 CYS A SG  1 
ATOM   1654 N N   . SER A 1 210 ? 44.734 6.145   80.883 1.00 59.37  ? 210 SER A N   1 
ATOM   1655 C CA  . SER A 1 210 ? 45.506 4.950   81.318 1.00 58.10  ? 210 SER A CA  1 
ATOM   1656 C C   . SER A 1 210 ? 45.331 4.713   82.826 1.00 56.34  ? 210 SER A C   1 
ATOM   1657 O O   . SER A 1 210 ? 45.529 3.614   83.326 1.00 54.42  ? 210 SER A O   1 
ATOM   1658 C CB  . SER A 1 210 ? 47.022 5.083   81.105 1.00 55.07  ? 210 SER A CB  1 
ATOM   1659 O OG  . SER A 1 210 ? 47.546 6.204   81.818 1.00 64.49  ? 210 SER A OG  1 
ATOM   1660 N N   . ALA A 1 211 ? 45.105 5.806   83.548 1.00 52.79  ? 211 ALA A N   1 
ATOM   1661 C CA  . ALA A 1 211 ? 44.980 5.684   85.004 1.00 56.60  ? 211 ALA A CA  1 
ATOM   1662 C C   . ALA A 1 211 ? 43.962 6.747   85.395 1.00 56.58  ? 211 ALA A C   1 
ATOM   1663 O O   . ALA A 1 211 ? 43.957 7.792   84.711 1.00 50.78  ? 211 ALA A O   1 
ATOM   1664 C CB  . ALA A 1 211 ? 46.333 5.926   85.649 1.00 63.41  ? 211 ALA A CB  1 
ATOM   1665 N N   . PRO A 1 212 ? 43.117 6.416   86.359 1.00 55.93  ? 212 PRO A N   1 
ATOM   1666 C CA  . PRO A 1 212 ? 41.951 7.257   86.575 1.00 55.50  ? 212 PRO A CA  1 
ATOM   1667 C C   . PRO A 1 212 ? 42.409 8.535   87.177 1.00 53.64  ? 212 PRO A C   1 
ATOM   1668 O O   . PRO A 1 212 ? 43.611 8.725   87.393 1.00 57.48  ? 212 PRO A O   1 
ATOM   1669 C CB  . PRO A 1 212 ? 41.104 6.470   87.556 1.00 59.65  ? 212 PRO A CB  1 
ATOM   1670 C CG  . PRO A 1 212 ? 42.021 5.483   88.175 1.00 54.56  ? 212 PRO A CG  1 
ATOM   1671 C CD  . PRO A 1 212 ? 43.042 5.166   87.115 1.00 55.86  ? 212 PRO A CD  1 
ATOM   1672 N N   . ASP A 1 213 ? 41.537 9.492   87.347 1.00 53.87  ? 213 ASP A N   1 
ATOM   1673 C CA  . ASP A 1 213 ? 41.912 10.710  88.057 1.00 59.41  ? 213 ASP A CA  1 
ATOM   1674 C C   . ASP A 1 213 ? 43.289 11.300  87.907 1.00 61.40  ? 213 ASP A C   1 
ATOM   1675 O O   . ASP A 1 213 ? 43.728 12.202  88.652 1.00 60.03  ? 213 ASP A O   1 
ATOM   1676 C CB  . ASP A 1 213 ? 41.783 10.255  89.541 1.00 66.40  ? 213 ASP A CB  1 
ATOM   1677 N N   . ASN A 1 214 ? 44.068 10.999  86.899 1.00 64.80  ? 214 ASN A N   1 
ATOM   1678 C CA  . ASN A 1 214 ? 45.366 11.551  86.596 1.00 63.36  ? 214 ASN A CA  1 
ATOM   1679 C C   . ASN A 1 214 ? 45.300 12.284  85.251 1.00 61.56  ? 214 ASN A C   1 
ATOM   1680 O O   . ASN A 1 214 ? 45.198 11.794  84.117 1.00 58.38  ? 214 ASN A O   1 
ATOM   1681 C CB  . ASN A 1 214 ? 46.336 10.379  86.608 1.00 67.32  ? 214 ASN A CB  1 
ATOM   1682 C CG  . ASN A 1 214 ? 47.697 10.896  86.362 1.00 75.48  ? 214 ASN A CG  1 
ATOM   1683 O OD1 . ASN A 1 214 ? 48.254 11.105  85.302 1.00 83.64  ? 214 ASN A OD1 1 
ATOM   1684 N ND2 . ASN A 1 214 ? 48.513 11.170  87.427 1.00 90.05  ? 214 ASN A ND2 1 
ATOM   1685 N N   . ASP A 1 215 ? 45.666 13.565  85.305 1.00 59.78  ? 215 ASP A N   1 
ATOM   1686 C CA  . ASP A 1 215 ? 45.618 14.432  84.143 1.00 56.47  ? 215 ASP A CA  1 
ATOM   1687 C C   . ASP A 1 215 ? 46.818 14.315  83.221 1.00 53.78  ? 215 ASP A C   1 
ATOM   1688 O O   . ASP A 1 215 ? 46.998 15.148  82.322 1.00 53.58  ? 215 ASP A O   1 
ATOM   1689 C CB  . ASP A 1 215 ? 45.430 15.926  84.446 1.00 40.19  ? 215 ASP A CB  1 
ATOM   1690 C CG  . ASP A 1 215 ? 46.671 16.543  84.986 1.00 56.36  ? 215 ASP A CG  1 
ATOM   1691 O OD1 . ASP A 1 215 ? 46.590 17.699  85.473 1.00 56.17  ? 215 ASP A OD1 1 
ATOM   1692 O OD2 . ASP A 1 215 ? 47.766 15.926  84.941 1.00 60.51  ? 215 ASP A OD2 1 
ATOM   1693 N N   . THR A 1 216 ? 47.719 13.425  83.511 1.00 50.87  ? 216 THR A N   1 
ATOM   1694 C CA  . THR A 1 216 ? 48.883 13.114  82.734 1.00 45.76  ? 216 THR A CA  1 
ATOM   1695 C C   . THR A 1 216 ? 48.681 11.712  82.158 1.00 48.34  ? 216 THR A C   1 
ATOM   1696 O O   . THR A 1 216 ? 49.596 11.282  81.444 1.00 47.49  ? 216 THR A O   1 
ATOM   1697 C CB  . THR A 1 216 ? 50.201 13.176  83.529 1.00 53.46  ? 216 THR A CB  1 
ATOM   1698 O OG1 . THR A 1 216 ? 50.403 11.977  84.335 1.00 45.14  ? 216 THR A OG1 1 
ATOM   1699 C CG2 . THR A 1 216 ? 50.436 14.314  84.518 1.00 41.38  ? 216 THR A CG2 1 
ATOM   1700 N N   . ALA A 1 217 ? 47.559 11.057  82.476 1.00 49.65  ? 217 ALA A N   1 
ATOM   1701 C CA  . ALA A 1 217 ? 47.259 9.760   81.845 1.00 51.83  ? 217 ALA A CA  1 
ATOM   1702 C C   . ALA A 1 217 ? 46.207 9.747   80.709 1.00 50.60  ? 217 ALA A C   1 
ATOM   1703 O O   . ALA A 1 217 ? 45.775 8.632   80.335 1.00 49.13  ? 217 ALA A O   1 
ATOM   1704 C CB  . ALA A 1 217 ? 46.908 8.775   82.943 1.00 52.62  ? 217 ALA A CB  1 
ATOM   1705 N N   . CYS A 1 218 ? 45.744 10.905  80.226 1.00 43.56  ? 218 CYS A N   1 
ATOM   1706 C CA  . CYS A 1 218 ? 44.802 11.030  79.157 1.00 48.09  ? 218 CYS A CA  1 
ATOM   1707 C C   . CYS A 1 218 ? 45.166 10.331  77.869 1.00 47.06  ? 218 CYS A C   1 
ATOM   1708 O O   . CYS A 1 218 ? 46.300 9.967   77.642 1.00 55.57  ? 218 CYS A O   1 
ATOM   1709 C CB  . CYS A 1 218 ? 44.536 12.501  78.775 1.00 51.54  ? 218 CYS A CB  1 
ATOM   1710 S SG  . CYS A 1 218 ? 44.256 13.494  80.302 1.00 56.98  ? 218 CYS A SG  1 
ATOM   1711 N N   . VAL A 1 219 ? 44.226 10.085  76.978 1.00 43.40  ? 219 VAL A N   1 
ATOM   1712 C CA  . VAL A 1 219 ? 44.575 9.547   75.654 1.00 35.22  ? 219 VAL A CA  1 
ATOM   1713 C C   . VAL A 1 219 ? 44.453 10.750  74.735 1.00 32.06  ? 219 VAL A C   1 
ATOM   1714 O O   . VAL A 1 219 ? 45.303 10.897  73.874 1.00 42.27  ? 219 VAL A O   1 
ATOM   1715 C CB  . VAL A 1 219 ? 43.693 8.427   75.242 1.00 32.26  ? 219 VAL A CB  1 
ATOM   1716 C CG1 . VAL A 1 219 ? 43.952 7.873   73.886 1.00 36.19  ? 219 VAL A CG1 1 
ATOM   1717 C CG2 . VAL A 1 219 ? 43.811 7.144   76.071 1.00 45.51  ? 219 VAL A CG2 1 
ATOM   1718 N N   . ALA A 1 220 ? 43.728 11.759  75.187 1.00 24.24  ? 220 ALA A N   1 
ATOM   1719 C CA  . ALA A 1 220 ? 43.630 12.985  74.385 1.00 27.99  ? 220 ALA A CA  1 
ATOM   1720 C C   . ALA A 1 220 ? 43.292 14.071  75.390 1.00 29.21  ? 220 ALA A C   1 
ATOM   1721 O O   . ALA A 1 220 ? 42.846 13.604  76.455 1.00 37.88  ? 220 ALA A O   1 
ATOM   1722 C CB  . ALA A 1 220 ? 42.536 12.919  73.331 1.00 28.42  ? 220 ALA A CB  1 
ATOM   1723 N N   . CYS A 1 221 ? 43.285 15.334  75.058 1.00 30.27  ? 221 CYS A N   1 
ATOM   1724 C CA  . CYS A 1 221 ? 42.753 16.382  75.875 1.00 35.55  ? 221 CYS A CA  1 
ATOM   1725 C C   . CYS A 1 221 ? 41.460 17.055  75.452 1.00 47.06  ? 221 CYS A C   1 
ATOM   1726 O O   . CYS A 1 221 ? 41.265 17.598  74.368 1.00 49.57  ? 221 CYS A O   1 
ATOM   1727 C CB  . CYS A 1 221 ? 43.804 17.478  76.063 1.00 47.45  ? 221 CYS A CB  1 
ATOM   1728 S SG  . CYS A 1 221 ? 45.494 16.935  76.538 1.00 47.06  ? 221 CYS A SG  1 
ATOM   1729 N N   . ARG A 1 222 ? 40.503 17.133  76.396 1.00 51.47  ? 222 ARG A N   1 
ATOM   1730 C CA  . ARG A 1 222 ? 39.281 17.906  76.338 1.00 51.86  ? 222 ARG A CA  1 
ATOM   1731 C C   . ARG A 1 222 ? 39.562 19.286  75.740 1.00 50.66  ? 222 ARG A C   1 
ATOM   1732 O O   . ARG A 1 222 ? 38.737 19.845  75.009 1.00 58.34  ? 222 ARG A O   1 
ATOM   1733 C CB  . ARG A 1 222 ? 38.647 18.074  77.712 1.00 54.53  ? 222 ARG A CB  1 
ATOM   1734 C CG  . ARG A 1 222 ? 37.314 18.687  77.854 1.00 45.56  ? 222 ARG A CG  1 
ATOM   1735 C CD  . ARG A 1 222 ? 36.538 18.338  79.087 1.00 54.45  ? 222 ARG A CD  1 
ATOM   1736 N NE  . ARG A 1 222 ? 36.272 16.947  79.269 1.00 65.53  ? 222 ARG A NE  1 
ATOM   1737 C CZ  . ARG A 1 222 ? 35.534 16.080  78.617 1.00 67.60  ? 222 ARG A CZ  1 
ATOM   1738 N NH1 . ARG A 1 222 ? 34.925 16.599  77.533 1.00 70.26  ? 222 ARG A NH1 1 
ATOM   1739 N NH2 . ARG A 1 222 ? 35.342 14.780  78.901 1.00 54.11  ? 222 ARG A NH2 1 
ATOM   1740 N N   . HIS A 1 223 ? 40.556 19.981  76.190 1.00 45.65  ? 223 HIS A N   1 
ATOM   1741 C CA  . HIS A 1 223 ? 40.988 21.291  75.821 1.00 46.93  ? 223 HIS A CA  1 
ATOM   1742 C C   . HIS A 1 223 ? 42.363 21.260  75.122 1.00 50.78  ? 223 HIS A C   1 
ATOM   1743 O O   . HIS A 1 223 ? 42.506 20.753  74.003 1.00 47.43  ? 223 HIS A O   1 
ATOM   1744 C CB  . HIS A 1 223 ? 41.057 22.251  77.011 1.00 49.51  ? 223 HIS A CB  1 
ATOM   1745 C CG  . HIS A 1 223 ? 39.710 22.344  77.647 1.00 58.83  ? 223 HIS A CG  1 
ATOM   1746 N ND1 . HIS A 1 223 ? 39.082 21.388  78.425 1.00 63.28  ? 223 HIS A ND1 1 
ATOM   1747 C CD2 . HIS A 1 223 ? 38.820 23.360  77.556 1.00 61.08  ? 223 HIS A CD2 1 
ATOM   1748 C CE1 . HIS A 1 223 ? 37.881 21.815  78.759 1.00 58.01  ? 223 HIS A CE1 1 
ATOM   1749 N NE2 . HIS A 1 223 ? 37.681 23.010  78.232 1.00 48.56  ? 223 HIS A NE2 1 
ATOM   1750 N N   . TYR A 1 224 ? 43.359 21.847  75.769 1.00 49.20  ? 224 TYR A N   1 
ATOM   1751 C CA  . TYR A 1 224 ? 44.712 21.992  75.259 1.00 48.17  ? 224 TYR A CA  1 
ATOM   1752 C C   . TYR A 1 224 ? 45.725 21.095  75.892 1.00 48.19  ? 224 TYR A C   1 
ATOM   1753 O O   . TYR A 1 224 ? 45.776 20.913  77.111 1.00 55.75  ? 224 TYR A O   1 
ATOM   1754 C CB  . TYR A 1 224 ? 45.144 23.430  75.426 1.00 44.07  ? 224 TYR A CB  1 
ATOM   1755 C CG  . TYR A 1 224 ? 44.318 24.234  74.417 1.00 51.77  ? 224 TYR A CG  1 
ATOM   1756 C CD1 . TYR A 1 224 ? 43.193 24.869  74.904 1.00 48.94  ? 224 TYR A CD1 1 
ATOM   1757 C CD2 . TYR A 1 224 ? 44.623 24.358  73.065 1.00 54.82  ? 224 TYR A CD2 1 
ATOM   1758 C CE1 . TYR A 1 224 ? 42.401 25.633  74.089 1.00 48.41  ? 224 TYR A CE1 1 
ATOM   1759 C CE2 . TYR A 1 224 ? 43.847 25.131  72.233 1.00 56.09  ? 224 TYR A CE2 1 
ATOM   1760 C CZ  . TYR A 1 224 ? 42.739 25.745  72.766 1.00 54.23  ? 224 TYR A CZ  1 
ATOM   1761 O OH  . TYR A 1 224 ? 41.915 26.522  72.017 1.00 61.70  ? 224 TYR A OH  1 
ATOM   1762 N N   . TYR A 1 225 ? 46.584 20.514  75.077 1.00 48.79  ? 225 TYR A N   1 
ATOM   1763 C CA  . TYR A 1 225 ? 47.655 19.653  75.555 1.00 43.02  ? 225 TYR A CA  1 
ATOM   1764 C C   . TYR A 1 225 ? 48.872 20.507  75.793 1.00 47.13  ? 225 TYR A C   1 
ATOM   1765 O O   . TYR A 1 225 ? 49.080 21.514  75.150 1.00 53.97  ? 225 TYR A O   1 
ATOM   1766 C CB  . TYR A 1 225 ? 48.020 18.639  74.548 1.00 42.32  ? 225 TYR A CB  1 
ATOM   1767 C CG  . TYR A 1 225 ? 49.286 17.926  74.954 1.00 46.95  ? 225 TYR A CG  1 
ATOM   1768 C CD1 . TYR A 1 225 ? 49.299 16.858  75.817 1.00 43.57  ? 225 TYR A CD1 1 
ATOM   1769 C CD2 . TYR A 1 225 ? 50.487 18.407  74.421 1.00 52.82  ? 225 TYR A CD2 1 
ATOM   1770 C CE1 . TYR A 1 225 ? 50.450 16.221  76.173 1.00 47.26  ? 225 TYR A CE1 1 
ATOM   1771 C CE2 . TYR A 1 225 ? 51.656 17.791  74.781 1.00 53.94  ? 225 TYR A CE2 1 
ATOM   1772 C CZ  . TYR A 1 225 ? 51.639 16.707  75.644 1.00 52.31  ? 225 TYR A CZ  1 
ATOM   1773 O OH  . TYR A 1 225 ? 52.886 16.186  75.905 1.00 50.71  ? 225 TYR A OH  1 
ATOM   1774 N N   . TYR A 1 226 ? 49.634 20.253  76.821 1.00 56.84  ? 226 TYR A N   1 
ATOM   1775 C CA  . TYR A 1 226 ? 50.814 21.001  77.172 1.00 56.83  ? 226 TYR A CA  1 
ATOM   1776 C C   . TYR A 1 226 ? 51.784 20.356  78.165 1.00 57.55  ? 226 TYR A C   1 
ATOM   1777 O O   . TYR A 1 226 ? 51.492 20.133  79.350 1.00 56.90  ? 226 TYR A O   1 
ATOM   1778 C CB  . TYR A 1 226 ? 50.455 22.343  77.785 1.00 59.51  ? 226 TYR A CB  1 
ATOM   1779 C CG  . TYR A 1 226 ? 51.741 23.126  77.941 1.00 65.45  ? 226 TYR A CG  1 
ATOM   1780 C CD1 . TYR A 1 226 ? 52.121 23.557  79.197 1.00 69.12  ? 226 TYR A CD1 1 
ATOM   1781 C CD2 . TYR A 1 226 ? 52.580 23.409  76.864 1.00 69.38  ? 226 TYR A CD2 1 
ATOM   1782 C CE1 . TYR A 1 226 ? 53.289 24.275  79.400 1.00 70.77  ? 226 TYR A CE1 1 
ATOM   1783 C CE2 . TYR A 1 226 ? 53.758 24.118  77.020 1.00 70.94  ? 226 TYR A CE2 1 
ATOM   1784 C CZ  . TYR A 1 226 ? 54.099 24.549  78.301 1.00 72.96  ? 226 TYR A CZ  1 
ATOM   1785 O OH  . TYR A 1 226 ? 55.267 25.254  78.435 1.00 70.84  ? 226 TYR A OH  1 
ATOM   1786 N N   . ALA A 1 227 ? 52.978 20.080  77.642 1.00 53.82  ? 227 ALA A N   1 
ATOM   1787 C CA  . ALA A 1 227 ? 54.061 19.557  78.440 1.00 51.82  ? 227 ALA A CA  1 
ATOM   1788 C C   . ALA A 1 227 ? 53.600 18.309  79.170 1.00 53.56  ? 227 ALA A C   1 
ATOM   1789 O O   . ALA A 1 227 ? 53.663 18.218  80.413 1.00 49.63  ? 227 ALA A O   1 
ATOM   1790 C CB  . ALA A 1 227 ? 54.528 20.620  79.428 1.00 55.81  ? 227 ALA A CB  1 
ATOM   1791 N N   . GLY A 1 228 ? 53.076 17.360  78.393 1.00 50.68  ? 228 GLY A N   1 
ATOM   1792 C CA  . GLY A 1 228 ? 52.585 16.135  79.028 1.00 49.02  ? 228 GLY A CA  1 
ATOM   1793 C C   . GLY A 1 228 ? 51.312 16.330  79.861 1.00 51.61  ? 228 GLY A C   1 
ATOM   1794 O O   . GLY A 1 228 ? 51.028 15.538  80.776 1.00 51.10  ? 228 GLY A O   1 
ATOM   1795 N N   . VAL A 1 229 ? 50.643 17.495  79.791 1.00 47.09  ? 229 VAL A N   1 
ATOM   1796 C CA  . VAL A 1 229 ? 49.489 17.671  80.635 1.00 51.11  ? 229 VAL A CA  1 
ATOM   1797 C C   . VAL A 1 229 ? 48.255 18.173  79.873 1.00 51.37  ? 229 VAL A C   1 
ATOM   1798 O O   . VAL A 1 229 ? 48.344 19.279  79.309 1.00 53.71  ? 229 VAL A O   1 
ATOM   1799 C CB  . VAL A 1 229 ? 49.908 18.610  81.774 1.00 56.52  ? 229 VAL A CB  1 
ATOM   1800 C CG1 . VAL A 1 229 ? 48.627 18.896  82.566 1.00 38.39  ? 229 VAL A CG1 1 
ATOM   1801 C CG2 . VAL A 1 229 ? 51.002 18.035  82.682 1.00 50.16  ? 229 VAL A CG2 1 
ATOM   1802 N N   . CYS A 1 230 ? 47.100 17.518  80.036 1.00 42.21  ? 230 CYS A N   1 
ATOM   1803 C CA  . CYS A 1 230 ? 45.881 18.117  79.471 1.00 40.32  ? 230 CYS A CA  1 
ATOM   1804 C C   . CYS A 1 230 ? 45.456 19.350  80.228 1.00 38.42  ? 230 CYS A C   1 
ATOM   1805 O O   . CYS A 1 230 ? 44.964 19.248  81.321 1.00 41.62  ? 230 CYS A O   1 
ATOM   1806 C CB  . CYS A 1 230 ? 44.746 17.132  79.370 1.00 31.54  ? 230 CYS A CB  1 
ATOM   1807 S SG  . CYS A 1 230 ? 45.149 15.753  78.266 1.00 43.61  ? 230 CYS A SG  1 
ATOM   1808 N N   . VAL A 1 231 ? 45.637 20.534  79.731 1.00 39.83  ? 231 VAL A N   1 
ATOM   1809 C CA  . VAL A 1 231 ? 45.445 21.769  80.462 1.00 46.57  ? 231 VAL A CA  1 
ATOM   1810 C C   . VAL A 1 231 ? 44.111 22.321  80.057 1.00 52.59  ? 231 VAL A C   1 
ATOM   1811 O O   . VAL A 1 231 ? 43.599 22.183  78.936 1.00 55.30  ? 231 VAL A O   1 
ATOM   1812 C CB  . VAL A 1 231 ? 46.618 22.736  80.088 1.00 50.99  ? 231 VAL A CB  1 
ATOM   1813 C CG1 . VAL A 1 231 ? 46.798 23.878  81.053 1.00 50.41  ? 231 VAL A CG1 1 
ATOM   1814 C CG2 . VAL A 1 231 ? 47.838 21.913  80.506 1.00 44.95  ? 231 VAL A CG2 1 
ATOM   1815 N N   . PRO A 1 232 ? 43.482 23.105  80.913 1.00 54.28  ? 232 PRO A N   1 
ATOM   1816 C CA  . PRO A 1 232 ? 42.153 23.625  80.575 1.00 54.39  ? 232 PRO A CA  1 
ATOM   1817 C C   . PRO A 1 232 ? 42.361 24.913  79.795 1.00 56.37  ? 232 PRO A C   1 
ATOM   1818 O O   . PRO A 1 232 ? 41.498 25.482  79.137 1.00 55.79  ? 232 PRO A O   1 
ATOM   1819 C CB  . PRO A 1 232 ? 41.537 23.877  81.928 1.00 53.73  ? 232 PRO A CB  1 
ATOM   1820 C CG  . PRO A 1 232 ? 42.683 24.287  82.765 1.00 55.00  ? 232 PRO A CG  1 
ATOM   1821 C CD  . PRO A 1 232 ? 43.830 23.385  82.320 1.00 54.25  ? 232 PRO A CD  1 
ATOM   1822 N N   . ALA A 1 233 ? 43.615 25.400  79.901 1.00 54.76  ? 233 ALA A N   1 
ATOM   1823 C CA  . ALA A 1 233 ? 43.998 26.569  79.124 1.00 49.93  ? 233 ALA A CA  1 
ATOM   1824 C C   . ALA A 1 233 ? 45.502 26.662  78.974 1.00 49.79  ? 233 ALA A C   1 
ATOM   1825 O O   . ALA A 1 233 ? 46.195 25.879  79.616 1.00 51.41  ? 233 ALA A O   1 
ATOM   1826 C CB  . ALA A 1 233 ? 43.440 27.807  79.746 1.00 35.43  ? 233 ALA A CB  1 
ATOM   1827 N N   . CYS A 1 234 ? 45.984 27.508  78.072 1.00 45.07  ? 234 CYS A N   1 
ATOM   1828 C CA  . CYS A 1 234 ? 47.430 27.518  77.907 1.00 48.63  ? 234 CYS A CA  1 
ATOM   1829 C C   . CYS A 1 234 ? 48.001 28.340  79.076 1.00 50.93  ? 234 CYS A C   1 
ATOM   1830 O O   . CYS A 1 234 ? 47.650 29.513  79.250 1.00 47.57  ? 234 CYS A O   1 
ATOM   1831 C CB  . CYS A 1 234 ? 47.816 28.034  76.511 1.00 43.10  ? 234 CYS A CB  1 
ATOM   1832 S SG  . CYS A 1 234 ? 47.608 26.789  75.226 1.00 43.04  ? 234 CYS A SG  1 
ATOM   1833 N N   . PRO A 1 235 ? 49.127 27.853  79.599 1.00 49.55  ? 235 PRO A N   1 
ATOM   1834 C CA  . PRO A 1 235 ? 49.911 28.569  80.599 1.00 51.69  ? 235 PRO A CA  1 
ATOM   1835 C C   . PRO A 1 235 ? 50.487 29.852  80.050 1.00 57.11  ? 235 PRO A C   1 
ATOM   1836 O O   . PRO A 1 235 ? 50.848 29.957  78.870 1.00 59.60  ? 235 PRO A O   1 
ATOM   1837 C CB  . PRO A 1 235 ? 50.984 27.581  80.975 1.00 50.80  ? 235 PRO A CB  1 
ATOM   1838 C CG  . PRO A 1 235 ? 50.912 26.417  80.077 1.00 50.06  ? 235 PRO A CG  1 
ATOM   1839 C CD  . PRO A 1 235 ? 49.692 26.557  79.207 1.00 48.75  ? 235 PRO A CD  1 
ATOM   1840 N N   . PRO A 1 236 ? 50.676 30.875  80.887 1.00 59.85  ? 236 PRO A N   1 
ATOM   1841 C CA  . PRO A 1 236 ? 51.323 32.143  80.493 1.00 52.27  ? 236 PRO A CA  1 
ATOM   1842 C C   . PRO A 1 236 ? 52.545 31.886  79.671 1.00 44.21  ? 236 PRO A C   1 
ATOM   1843 O O   . PRO A 1 236 ? 53.218 30.892  79.928 1.00 43.40  ? 236 PRO A O   1 
ATOM   1844 C CB  . PRO A 1 236 ? 51.695 32.814  81.826 1.00 53.62  ? 236 PRO A CB  1 
ATOM   1845 C CG  . PRO A 1 236 ? 50.652 32.277  82.754 1.00 56.73  ? 236 PRO A CG  1 
ATOM   1846 C CD  . PRO A 1 236 ? 50.405 30.822  82.363 1.00 55.85  ? 236 PRO A CD  1 
ATOM   1847 N N   . ASN A 1 237 ? 52.837 32.757  78.716 1.00 46.54  ? 237 ASN A N   1 
ATOM   1848 C CA  . ASN A 1 237 ? 53.895 32.623  77.716 1.00 45.94  ? 237 ASN A CA  1 
ATOM   1849 C C   . ASN A 1 237 ? 53.897 31.425  76.788 1.00 46.87  ? 237 ASN A C   1 
ATOM   1850 O O   . ASN A 1 237 ? 54.962 30.935  76.326 1.00 54.50  ? 237 ASN A O   1 
ATOM   1851 C CB  . ASN A 1 237 ? 55.258 32.653  78.456 1.00 58.65  ? 237 ASN A CB  1 
ATOM   1852 C CG  . ASN A 1 237 ? 55.357 33.855  79.371 1.00 58.51  ? 237 ASN A CG  1 
ATOM   1853 O OD1 . ASN A 1 237 ? 56.044 33.783  80.379 1.00 72.25  ? 237 ASN A OD1 1 
ATOM   1854 N ND2 . ASN A 1 237 ? 54.631 34.910  79.051 1.00 62.99  ? 237 ASN A ND2 1 
ATOM   1855 N N   . THR A 1 238 ? 52.817 30.657  76.692 1.00 42.91  ? 238 THR A N   1 
ATOM   1856 C CA  . THR A 1 238 ? 52.617 29.567  75.780 1.00 40.20  ? 238 THR A CA  1 
ATOM   1857 C C   . THR A 1 238 ? 51.279 29.875  75.078 1.00 42.59  ? 238 THR A C   1 
ATOM   1858 O O   . THR A 1 238 ? 50.669 30.864  75.509 1.00 42.51  ? 238 THR A O   1 
ATOM   1859 C CB  . THR A 1 238 ? 52.461 28.248  76.466 1.00 42.62  ? 238 THR A CB  1 
ATOM   1860 O OG1 . THR A 1 238 ? 51.227 28.343  77.237 1.00 50.88  ? 238 THR A OG1 1 
ATOM   1861 C CG2 . THR A 1 238 ? 53.552 27.886  77.424 1.00 34.84  ? 238 THR A CG2 1 
ATOM   1862 N N   . TYR A 1 239 ? 51.051 29.488  73.832 1.00 42.62  ? 239 TYR A N   1 
ATOM   1863 C CA  . TYR A 1 239 ? 49.949 29.959  73.024 1.00 41.87  ? 239 TYR A CA  1 
ATOM   1864 C C   . TYR A 1 239 ? 49.232 28.813  72.315 1.00 45.54  ? 239 TYR A C   1 
ATOM   1865 O O   . TYR A 1 239 ? 49.922 27.810  72.021 1.00 46.66  ? 239 TYR A O   1 
ATOM   1866 C CB  . TYR A 1 239 ? 50.457 30.907  71.931 1.00 44.86  ? 239 TYR A CB  1 
ATOM   1867 C CG  . TYR A 1 239 ? 51.099 32.125  72.564 1.00 42.05  ? 239 TYR A CG  1 
ATOM   1868 C CD1 . TYR A 1 239 ? 52.467 32.086  72.815 1.00 39.41  ? 239 TYR A CD1 1 
ATOM   1869 C CD2 . TYR A 1 239 ? 50.376 33.230  72.923 1.00 44.15  ? 239 TYR A CD2 1 
ATOM   1870 C CE1 . TYR A 1 239 ? 53.092 33.152  73.415 1.00 43.27  ? 239 TYR A CE1 1 
ATOM   1871 C CE2 . TYR A 1 239 ? 50.972 34.310  73.536 1.00 46.22  ? 239 TYR A CE2 1 
ATOM   1872 C CZ  . TYR A 1 239 ? 52.339 34.243  73.779 1.00 50.49  ? 239 TYR A CZ  1 
ATOM   1873 O OH  . TYR A 1 239 ? 53.013 35.289  74.387 1.00 55.47  ? 239 TYR A OH  1 
ATOM   1874 N N   . ARG A 1 240 ? 47.895 28.990  72.126 1.00 40.62  ? 240 ARG A N   1 
ATOM   1875 C CA  . ARG A 1 240 ? 47.177 27.892  71.426 1.00 38.78  ? 240 ARG A CA  1 
ATOM   1876 C C   . ARG A 1 240 ? 47.627 27.737  69.979 1.00 31.72  ? 240 ARG A C   1 
ATOM   1877 O O   . ARG A 1 240 ? 47.937 28.730  69.302 1.00 32.37  ? 240 ARG A O   1 
ATOM   1878 C CB  . ARG A 1 240 ? 45.675 28.127  71.452 1.00 39.77  ? 240 ARG A CB  1 
ATOM   1879 C CG  . ARG A 1 240 ? 45.116 28.944  72.588 1.00 43.37  ? 240 ARG A CG  1 
ATOM   1880 C CD  . ARG A 1 240 ? 43.573 28.957  72.683 1.00 38.60  ? 240 ARG A CD  1 
ATOM   1881 N NE  . ARG A 1 240 ? 43.114 29.683  71.455 1.00 53.98  ? 240 ARG A NE  1 
ATOM   1882 C CZ  . ARG A 1 240 ? 43.123 31.015  71.530 1.00 48.07  ? 240 ARG A CZ  1 
ATOM   1883 N NH1 . ARG A 1 240 ? 43.513 31.562  72.668 1.00 47.65  ? 240 ARG A NH1 1 
ATOM   1884 N NH2 . ARG A 1 240 ? 42.788 31.778  70.533 1.00 51.03  ? 240 ARG A NH2 1 
ATOM   1885 N N   . PHE A 1 241 ? 47.779 26.542  69.549 1.00 27.95  ? 241 PHE A N   1 
ATOM   1886 C CA  . PHE A 1 241 ? 48.182 26.269  68.183 1.00 30.41  ? 241 PHE A CA  1 
ATOM   1887 C C   . PHE A 1 241 ? 47.382 25.089  67.621 1.00 35.77  ? 241 PHE A C   1 
ATOM   1888 O O   . PHE A 1 241 ? 47.543 24.013  68.186 1.00 36.77  ? 241 PHE A O   1 
ATOM   1889 C CB  . PHE A 1 241 ? 49.678 25.940  68.151 1.00 34.83  ? 241 PHE A CB  1 
ATOM   1890 C CG  . PHE A 1 241 ? 50.235 25.653  66.773 1.00 26.84  ? 241 PHE A CG  1 
ATOM   1891 C CD1 . PHE A 1 241 ? 50.165 26.567  65.753 1.00 25.31  ? 241 PHE A CD1 1 
ATOM   1892 C CD2 . PHE A 1 241 ? 50.785 24.417  66.573 1.00 27.38  ? 241 PHE A CD2 1 
ATOM   1893 C CE1 . PHE A 1 241 ? 50.676 26.232  64.509 1.00 37.24  ? 241 PHE A CE1 1 
ATOM   1894 C CE2 . PHE A 1 241 ? 51.294 24.101  65.320 1.00 38.45  ? 241 PHE A CE2 1 
ATOM   1895 C CZ  . PHE A 1 241 ? 51.281 25.010  64.281 1.00 21.17  ? 241 PHE A CZ  1 
ATOM   1896 N N   . GLU A 1 242 ? 46.738 25.301  66.468 1.00 32.30  ? 242 GLU A N   1 
ATOM   1897 C CA  . GLU A 1 242 ? 45.964 24.269  65.805 1.00 35.43  ? 242 GLU A CA  1 
ATOM   1898 C C   . GLU A 1 242 ? 44.752 23.771  66.600 1.00 34.36  ? 242 GLU A C   1 
ATOM   1899 O O   . GLU A 1 242 ? 44.390 22.611  66.511 1.00 28.53  ? 242 GLU A O   1 
ATOM   1900 C CB  . GLU A 1 242 ? 46.953 23.144  65.472 1.00 37.98  ? 242 GLU A CB  1 
ATOM   1901 C CG  . GLU A 1 242 ? 47.867 23.415  64.314 1.00 38.63  ? 242 GLU A CG  1 
ATOM   1902 C CD  . GLU A 1 242 ? 47.207 23.965  63.075 1.00 39.27  ? 242 GLU A CD  1 
ATOM   1903 O OE1 . GLU A 1 242 ? 46.380 23.205  62.517 1.00 42.79  ? 242 GLU A OE1 1 
ATOM   1904 O OE2 . GLU A 1 242 ? 47.354 25.109  62.626 1.00 36.36  ? 242 GLU A OE2 1 
ATOM   1905 N N   . GLY A 1 243 ? 44.135 24.589  67.449 1.00 36.94  ? 243 GLY A N   1 
ATOM   1906 C CA  . GLY A 1 243 ? 43.048 24.154  68.303 1.00 34.57  ? 243 GLY A CA  1 
ATOM   1907 C C   . GLY A 1 243 ? 43.428 23.107  69.319 1.00 37.76  ? 243 GLY A C   1 
ATOM   1908 O O   . GLY A 1 243 ? 42.474 22.473  69.746 1.00 43.00  ? 243 GLY A O   1 
ATOM   1909 N N   . TRP A 1 244 ? 44.637 22.636  69.611 1.00 39.53  ? 244 TRP A N   1 
ATOM   1910 C CA  . TRP A 1 244 ? 44.797 21.536  70.566 1.00 40.85  ? 244 TRP A CA  1 
ATOM   1911 C C   . TRP A 1 244 ? 45.998 21.517  71.509 1.00 42.98  ? 244 TRP A C   1 
ATOM   1912 O O   . TRP A 1 244 ? 46.253 20.501  72.146 1.00 42.70  ? 244 TRP A O   1 
ATOM   1913 C CB  . TRP A 1 244 ? 44.774 20.271  69.764 1.00 26.76  ? 244 TRP A CB  1 
ATOM   1914 C CG  . TRP A 1 244 ? 46.012 19.885  69.028 1.00 43.19  ? 244 TRP A CG  1 
ATOM   1915 C CD1 . TRP A 1 244 ? 46.424 20.308  67.779 1.00 43.37  ? 244 TRP A CD1 1 
ATOM   1916 C CD2 . TRP A 1 244 ? 47.019 18.983  69.498 1.00 39.55  ? 244 TRP A CD2 1 
ATOM   1917 N NE1 . TRP A 1 244 ? 47.595 19.727  67.469 1.00 38.89  ? 244 TRP A NE1 1 
ATOM   1918 C CE2 . TRP A 1 244 ? 47.998 18.906  68.489 1.00 36.50  ? 244 TRP A CE2 1 
ATOM   1919 C CE3 . TRP A 1 244 ? 47.186 18.254  70.692 1.00 32.18  ? 244 TRP A CE3 1 
ATOM   1920 C CZ2 . TRP A 1 244 ? 49.150 18.128  68.620 1.00 39.01  ? 244 TRP A CZ2 1 
ATOM   1921 C CZ3 . TRP A 1 244 ? 48.336 17.478  70.815 1.00 43.98  ? 244 TRP A CZ3 1 
ATOM   1922 C CH2 . TRP A 1 244 ? 49.322 17.425  69.784 1.00 42.50  ? 244 TRP A CH2 1 
ATOM   1923 N N   . ARG A 1 245 ? 46.888 22.485  71.435 1.00 44.16  ? 245 ARG A N   1 
ATOM   1924 C CA  . ARG A 1 245 ? 48.168 22.472  72.095 1.00 46.47  ? 245 ARG A CA  1 
ATOM   1925 C C   . ARG A 1 245 ? 48.771 23.863  72.271 1.00 46.01  ? 245 ARG A C   1 
ATOM   1926 O O   . ARG A 1 245 ? 48.394 24.793  71.541 1.00 47.44  ? 245 ARG A O   1 
ATOM   1927 C CB  . ARG A 1 245 ? 49.203 21.602  71.367 1.00 47.30  ? 245 ARG A CB  1 
ATOM   1928 C CG  . ARG A 1 245 ? 49.885 22.309  70.203 1.00 48.97  ? 245 ARG A CG  1 
ATOM   1929 C CD  . ARG A 1 245 ? 51.129 21.552  69.819 1.00 39.28  ? 245 ARG A CD  1 
ATOM   1930 N NE  . ARG A 1 245 ? 51.586 21.665  68.444 1.00 50.86  ? 245 ARG A NE  1 
ATOM   1931 C CZ  . ARG A 1 245 ? 52.629 21.044  67.895 1.00 46.73  ? 245 ARG A CZ  1 
ATOM   1932 N NH1 . ARG A 1 245 ? 53.344 20.236  68.653 1.00 50.15  ? 245 ARG A NH1 1 
ATOM   1933 N NH2 . ARG A 1 245 ? 53.072 21.126  66.638 1.00 41.69  ? 245 ARG A NH2 1 
ATOM   1934 N N   . CYS A 1 246 ? 49.625 23.881  73.317 1.00 42.08  ? 246 CYS A N   1 
ATOM   1935 C CA  . CYS A 1 246 ? 50.246 25.199  73.628 1.00 43.48  ? 246 CYS A CA  1 
ATOM   1936 C C   . CYS A 1 246 ? 51.695 25.217  73.183 1.00 43.38  ? 246 CYS A C   1 
ATOM   1937 O O   . CYS A 1 246 ? 52.476 24.239  73.320 1.00 42.51  ? 246 CYS A O   1 
ATOM   1938 C CB  . CYS A 1 246 ? 50.102 25.392  75.138 1.00 48.91  ? 246 CYS A CB  1 
ATOM   1939 S SG  . CYS A 1 246 ? 48.386 25.049  75.797 1.00 43.68  ? 246 CYS A SG  1 
ATOM   1940 N N   . VAL A 1 247 ? 52.121 26.288  72.564 1.00 41.21  ? 247 VAL A N   1 
ATOM   1941 C CA  . VAL A 1 247 ? 53.417 26.468  71.982 1.00 36.51  ? 247 VAL A CA  1 
ATOM   1942 C C   . VAL A 1 247 ? 53.969 27.812  72.373 1.00 39.37  ? 247 VAL A C   1 
ATOM   1943 O O   . VAL A 1 247 ? 53.230 28.770  72.540 1.00 38.80  ? 247 VAL A O   1 
ATOM   1944 C CB  . VAL A 1 247 ? 53.568 26.357  70.444 1.00 36.87  ? 247 VAL A CB  1 
ATOM   1945 C CG1 . VAL A 1 247 ? 53.089 24.988  70.024 1.00 32.71  ? 247 VAL A CG1 1 
ATOM   1946 C CG2 . VAL A 1 247 ? 53.129 27.602  69.729 1.00 28.20  ? 247 VAL A CG2 1 
ATOM   1947 N N   . ASP A 1 248 ? 55.291 27.820  72.711 1.00 45.21  ? 248 ASP A N   1 
ATOM   1948 C CA  . ASP A 1 248 ? 55.895 29.115  73.098 1.00 40.19  ? 248 ASP A CA  1 
ATOM   1949 C C   . ASP A 1 248 ? 56.315 29.883  71.839 1.00 36.99  ? 248 ASP A C   1 
ATOM   1950 O O   . ASP A 1 248 ? 56.292 29.288  70.772 1.00 39.70  ? 248 ASP A O   1 
ATOM   1951 C CB  . ASP A 1 248 ? 57.091 28.946  73.953 1.00 42.63  ? 248 ASP A CB  1 
ATOM   1952 C CG  . ASP A 1 248 ? 58.126 27.997  73.394 1.00 58.81  ? 248 ASP A CG  1 
ATOM   1953 O OD1 . ASP A 1 248 ? 59.067 27.795  74.187 1.00 53.06  ? 248 ASP A OD1 1 
ATOM   1954 O OD2 . ASP A 1 248 ? 58.167 27.395  72.313 1.00 69.51  ? 248 ASP A OD2 1 
ATOM   1955 N N   . ARG A 1 249 ? 56.545 31.163  71.918 1.00 30.72  ? 249 ARG A N   1 
ATOM   1956 C CA  . ARG A 1 249 ? 56.950 32.057  70.906 1.00 36.17  ? 249 ARG A CA  1 
ATOM   1957 C C   . ARG A 1 249 ? 58.134 31.685  70.010 1.00 40.63  ? 249 ARG A C   1 
ATOM   1958 O O   . ARG A 1 249 ? 58.086 31.923  68.797 1.00 44.79  ? 249 ARG A O   1 
ATOM   1959 C CB  . ARG A 1 249 ? 57.223 33.485  71.491 1.00 21.29  ? 249 ARG A CB  1 
ATOM   1960 C CG  . ARG A 1 249 ? 57.594 34.424  70.326 1.00 24.96  ? 249 ARG A CG  1 
ATOM   1961 C CD  . ARG A 1 249 ? 57.814 35.811  70.843 1.00 21.23  ? 249 ARG A CD  1 
ATOM   1962 N NE  . ARG A 1 249 ? 56.658 36.150  71.689 1.00 39.75  ? 249 ARG A NE  1 
ATOM   1963 C CZ  . ARG A 1 249 ? 55.632 36.823  71.101 1.00 39.35  ? 249 ARG A CZ  1 
ATOM   1964 N NH1 . ARG A 1 249 ? 55.642 37.118  69.801 1.00 25.41  ? 249 ARG A NH1 1 
ATOM   1965 N NH2 . ARG A 1 249 ? 54.641 37.118  71.946 1.00 44.04  ? 249 ARG A NH2 1 
ATOM   1966 N N   . ASP A 1 250 ? 59.149 30.974  70.468 1.00 41.87  ? 250 ASP A N   1 
ATOM   1967 C CA  . ASP A 1 250 ? 60.287 30.739  69.606 1.00 46.90  ? 250 ASP A CA  1 
ATOM   1968 C C   . ASP A 1 250 ? 59.881 29.536  68.771 1.00 41.22  ? 250 ASP A C   1 
ATOM   1969 O O   . ASP A 1 250 ? 60.291 29.443  67.616 1.00 39.06  ? 250 ASP A O   1 
ATOM   1970 C CB  . ASP A 1 250 ? 61.740 30.726  70.154 1.00 53.11  ? 250 ASP A CB  1 
ATOM   1971 C CG  . ASP A 1 250 ? 62.421 32.122  70.081 1.00 71.49  ? 250 ASP A CG  1 
ATOM   1972 O OD1 . ASP A 1 250 ? 63.124 32.682  69.176 1.00 58.53  ? 250 ASP A OD1 1 
ATOM   1973 O OD2 . ASP A 1 250 ? 62.272 32.928  71.071 1.00 70.30  ? 250 ASP A OD2 1 
ATOM   1974 N N   . PHE A 1 251 ? 59.116 28.609  69.299 1.00 36.13  ? 251 PHE A N   1 
ATOM   1975 C CA  . PHE A 1 251 ? 58.457 27.601  68.489 1.00 34.88  ? 251 PHE A CA  1 
ATOM   1976 C C   . PHE A 1 251 ? 57.624 28.290  67.338 1.00 39.28  ? 251 PHE A C   1 
ATOM   1977 O O   . PHE A 1 251 ? 57.811 28.010  66.144 1.00 30.27  ? 251 PHE A O   1 
ATOM   1978 C CB  . PHE A 1 251 ? 57.468 26.746  69.256 1.00 29.82  ? 251 PHE A CB  1 
ATOM   1979 C CG  . PHE A 1 251 ? 56.701 25.801  68.385 1.00 41.50  ? 251 PHE A CG  1 
ATOM   1980 C CD1 . PHE A 1 251 ? 57.101 24.479  68.263 1.00 30.66  ? 251 PHE A CD1 1 
ATOM   1981 C CD2 . PHE A 1 251 ? 55.559 26.213  67.686 1.00 37.78  ? 251 PHE A CD2 1 
ATOM   1982 C CE1 . PHE A 1 251 ? 56.414 23.597  67.424 1.00 29.30  ? 251 PHE A CE1 1 
ATOM   1983 C CE2 . PHE A 1 251 ? 54.847 25.372  66.856 1.00 36.09  ? 251 PHE A CE2 1 
ATOM   1984 C CZ  . PHE A 1 251 ? 55.294 24.070  66.715 1.00 36.21  ? 251 PHE A CZ  1 
ATOM   1985 N N   . CYS A 1 252 ? 56.734 29.225  67.713 1.00 35.13  ? 252 CYS A N   1 
ATOM   1986 C CA  . CYS A 1 252 ? 55.895 29.870  66.728 1.00 38.80  ? 252 CYS A CA  1 
ATOM   1987 C C   . CYS A 1 252 ? 56.827 30.598  65.747 1.00 44.73  ? 252 CYS A C   1 
ATOM   1988 O O   . CYS A 1 252 ? 56.552 30.534  64.536 1.00 43.20  ? 252 CYS A O   1 
ATOM   1989 C CB  . CYS A 1 252 ? 54.903 30.778  67.379 1.00 35.65  ? 252 CYS A CB  1 
ATOM   1990 S SG  . CYS A 1 252 ? 53.562 31.544  66.459 1.00 39.03  ? 252 CYS A SG  1 
ATOM   1991 N N   . ALA A 1 253 ? 57.872 31.256  66.285 1.00 41.53  ? 253 ALA A N   1 
ATOM   1992 C CA  . ALA A 1 253 ? 58.687 32.071  65.415 1.00 40.39  ? 253 ALA A CA  1 
ATOM   1993 C C   . ALA A 1 253 ? 59.551 31.167  64.539 1.00 42.88  ? 253 ALA A C   1 
ATOM   1994 O O   . ALA A 1 253 ? 60.147 31.735  63.640 1.00 47.42  ? 253 ALA A O   1 
ATOM   1995 C CB  . ALA A 1 253 ? 59.529 33.088  66.172 1.00 36.07  ? 253 ALA A CB  1 
ATOM   1996 N N   . ASN A 1 254 ? 59.657 29.859  64.700 1.00 38.75  ? 254 ASN A N   1 
ATOM   1997 C CA  . ASN A 1 254 ? 60.546 29.073  63.928 1.00 42.94  ? 254 ASN A CA  1 
ATOM   1998 C C   . ASN A 1 254 ? 59.907 27.959  63.135 1.00 53.72  ? 254 ASN A C   1 
ATOM   1999 O O   . ASN A 1 254 ? 60.552 26.965  62.804 1.00 51.19  ? 254 ASN A O   1 
ATOM   2000 C CB  . ASN A 1 254 ? 61.667 28.497  64.847 1.00 48.09  ? 254 ASN A CB  1 
ATOM   2001 C CG  . ASN A 1 254 ? 62.696 29.635  65.031 1.00 49.54  ? 254 ASN A CG  1 
ATOM   2002 O OD1 . ASN A 1 254 ? 63.468 29.840  64.081 1.00 61.38  ? 254 ASN A OD1 1 
ATOM   2003 N ND2 . ASN A 1 254 ? 62.607 30.321  66.144 1.00 48.38  ? 254 ASN A ND2 1 
ATOM   2004 N N   . ILE A 1 255 ? 58.612 28.136  62.766 1.00 57.77  ? 255 ILE A N   1 
ATOM   2005 C CA  . ILE A 1 255 ? 57.828 27.107  62.134 1.00 53.28  ? 255 ILE A CA  1 
ATOM   2006 C C   . ILE A 1 255 ? 58.127 26.886  60.651 1.00 52.62  ? 255 ILE A C   1 
ATOM   2007 O O   . ILE A 1 255 ? 58.196 25.709  60.252 1.00 53.96  ? 255 ILE A O   1 
ATOM   2008 C CB  . ILE A 1 255 ? 56.329 27.322  62.304 1.00 50.41  ? 255 ILE A CB  1 
ATOM   2009 C CG1 . ILE A 1 255 ? 55.778 26.675  63.553 1.00 40.59  ? 255 ILE A CG1 1 
ATOM   2010 C CG2 . ILE A 1 255 ? 55.477 26.595  61.246 1.00 51.95  ? 255 ILE A CG2 1 
ATOM   2011 C CD1 . ILE A 1 255 ? 54.479 27.317  64.006 1.00 38.97  ? 255 ILE A CD1 1 
ATOM   2012 N N   . LEU A 1 256 ? 58.290 27.960  59.918 1.00 49.96  ? 256 LEU A N   1 
ATOM   2013 C CA  . LEU A 1 256 ? 58.680 27.764  58.516 1.00 63.68  ? 256 LEU A CA  1 
ATOM   2014 C C   . LEU A 1 256 ? 60.193 27.622  58.355 1.00 66.23  ? 256 LEU A C   1 
ATOM   2015 O O   . LEU A 1 256 ? 60.691 27.511  57.245 1.00 70.29  ? 256 LEU A O   1 
ATOM   2016 C CB  . LEU A 1 256 ? 58.175 29.012  57.799 1.00 56.80  ? 256 LEU A CB  1 
ATOM   2017 C CG  . LEU A 1 256 ? 56.671 29.196  57.864 1.00 59.11  ? 256 LEU A CG  1 
ATOM   2018 C CD1 . LEU A 1 256 ? 56.310 30.654  57.645 1.00 43.31  ? 256 LEU A CD1 1 
ATOM   2019 C CD2 . LEU A 1 256 ? 55.965 28.222  56.928 1.00 55.88  ? 256 LEU A CD2 1 
ATOM   2020 N N   . SER A 1 257 ? 60.942 27.559  59.430 1.00 64.61  ? 257 SER A N   1 
ATOM   2021 C CA  . SER A 1 257 ? 62.352 27.529  59.534 1.00 69.23  ? 257 SER A CA  1 
ATOM   2022 C C   . SER A 1 257 ? 62.973 26.497  58.610 1.00 70.77  ? 257 SER A C   1 
ATOM   2023 O O   . SER A 1 257 ? 64.127 26.731  58.246 1.00 72.50  ? 257 SER A O   1 
ATOM   2024 C CB  . SER A 1 257 ? 62.924 27.318  60.955 1.00 62.45  ? 257 SER A CB  1 
ATOM   2025 O OG  . SER A 1 257 ? 63.381 25.980  61.074 1.00 56.18  ? 257 SER A OG  1 
ATOM   2026 N N   . ALA A 1 258 ? 62.322 25.389  58.320 1.00 74.61  ? 258 ALA A N   1 
ATOM   2027 C CA  . ALA A 1 258 ? 62.933 24.488  57.343 1.00 76.34  ? 258 ALA A CA  1 
ATOM   2028 C C   . ALA A 1 258 ? 62.663 24.964  55.921 1.00 78.21  ? 258 ALA A C   1 
ATOM   2029 O O   . ALA A 1 258 ? 62.880 24.139  55.029 1.00 79.60  ? 258 ALA A O   1 
ATOM   2030 C CB  . ALA A 1 258 ? 62.570 23.039  57.584 1.00 80.82  ? 258 ALA A CB  1 
ATOM   2031 N N   . GLU A 1 259 ? 62.069 26.109  55.651 1.00 79.05  ? 259 GLU A N   1 
ATOM   2032 C CA  . GLU A 1 259 ? 61.742 26.621  54.349 1.00 83.84  ? 259 GLU A CA  1 
ATOM   2033 C C   . GLU A 1 259 ? 62.117 28.078  54.083 1.00 85.43  ? 259 GLU A C   1 
ATOM   2034 O O   . GLU A 1 259 ? 62.059 29.009  54.903 1.00 88.01  ? 259 GLU A O   1 
ATOM   2035 C CB  . GLU A 1 259 ? 60.226 26.457  54.135 1.00 86.99  ? 259 GLU A CB  1 
ATOM   2036 C CG  . GLU A 1 259 ? 59.687 25.049  54.314 1.00 89.38  ? 259 GLU A CG  1 
ATOM   2037 C CD  . GLU A 1 259 ? 58.364 25.032  55.057 1.00 97.77  ? 259 GLU A CD  1 
ATOM   2038 O OE1 . GLU A 1 259 ? 58.080 24.088  55.838 1.00 101.45 ? 259 GLU A OE1 1 
ATOM   2039 O OE2 . GLU A 1 259 ? 57.598 26.002  54.837 1.00 94.58  ? 259 GLU A OE2 1 
ATOM   2040 N N   . SER A 1 260 ? 62.298 28.338  52.799 1.00 84.66  ? 260 SER A N   1 
ATOM   2041 C CA  . SER A 1 260 ? 62.725 29.625  52.254 1.00 84.03  ? 260 SER A CA  1 
ATOM   2042 C C   . SER A 1 260 ? 61.558 30.466  51.789 1.00 80.84  ? 260 SER A C   1 
ATOM   2043 O O   . SER A 1 260 ? 61.496 30.889  50.635 1.00 81.31  ? 260 SER A O   1 
ATOM   2044 C CB  . SER A 1 260 ? 63.753 29.269  51.173 1.00 87.24  ? 260 SER A CB  1 
ATOM   2045 O OG  . SER A 1 260 ? 63.306 29.419  49.835 1.00 93.65  ? 260 SER A OG  1 
ATOM   2046 N N   . SER A 1 261 ? 60.617 30.785  52.685 1.00 78.56  ? 261 SER A N   1 
ATOM   2047 C CA  . SER A 1 261 ? 59.423 31.540  52.308 1.00 72.13  ? 261 SER A CA  1 
ATOM   2048 C C   . SER A 1 261 ? 59.683 33.032  52.318 1.00 66.90  ? 261 SER A C   1 
ATOM   2049 O O   . SER A 1 261 ? 60.048 33.588  53.334 1.00 63.24  ? 261 SER A O   1 
ATOM   2050 C CB  . SER A 1 261 ? 58.179 31.297  53.170 1.00 67.30  ? 261 SER A CB  1 
ATOM   2051 O OG  . SER A 1 261 ? 57.436 30.334  52.451 1.00 74.74  ? 261 SER A OG  1 
ATOM   2052 N N   . ASP A 1 262 ? 59.364 33.659  51.204 1.00 65.30  ? 262 ASP A N   1 
ATOM   2053 C CA  . ASP A 1 262 ? 59.358 35.071  50.915 1.00 58.55  ? 262 ASP A CA  1 
ATOM   2054 C C   . ASP A 1 262 ? 58.121 35.706  51.529 1.00 56.88  ? 262 ASP A C   1 
ATOM   2055 O O   . ASP A 1 262 ? 57.851 36.918  51.510 1.00 52.48  ? 262 ASP A O   1 
ATOM   2056 C CB  . ASP A 1 262 ? 59.268 35.285  49.400 1.00 64.85  ? 262 ASP A CB  1 
ATOM   2057 C CG  . ASP A 1 262 ? 59.389 36.713  48.931 1.00 76.42  ? 262 ASP A CG  1 
ATOM   2058 O OD1 . ASP A 1 262 ? 59.473 37.708  49.701 1.00 79.81  ? 262 ASP A OD1 1 
ATOM   2059 O OD2 . ASP A 1 262 ? 59.404 36.873  47.671 1.00 80.46  ? 262 ASP A OD2 1 
ATOM   2060 N N   . SER A 1 263 ? 57.259 34.849  52.118 1.00 53.43  ? 263 SER A N   1 
ATOM   2061 C CA  . SER A 1 263 ? 56.047 35.352  52.734 1.00 52.84  ? 263 SER A CA  1 
ATOM   2062 C C   . SER A 1 263 ? 56.310 35.965  54.117 1.00 49.52  ? 263 SER A C   1 
ATOM   2063 O O   . SER A 1 263 ? 57.396 35.737  54.709 1.00 42.33  ? 263 SER A O   1 
ATOM   2064 C CB  . SER A 1 263 ? 55.020 34.245  52.885 1.00 46.60  ? 263 SER A CB  1 
ATOM   2065 O OG  . SER A 1 263 ? 55.149 33.348  51.791 1.00 66.80  ? 263 SER A OG  1 
ATOM   2066 N N   . GLU A 1 264 ? 55.320 36.783  54.540 1.00 38.93  ? 264 GLU A N   1 
ATOM   2067 C CA  . GLU A 1 264 ? 55.362 37.222  55.921 1.00 36.70  ? 264 GLU A CA  1 
ATOM   2068 C C   . GLU A 1 264 ? 55.098 36.056  56.827 1.00 35.84  ? 264 GLU A C   1 
ATOM   2069 O O   . GLU A 1 264 ? 54.368 35.151  56.355 1.00 39.60  ? 264 GLU A O   1 
ATOM   2070 C CB  . GLU A 1 264 ? 54.359 38.337  56.208 1.00 43.71  ? 264 GLU A CB  1 
ATOM   2071 C CG  . GLU A 1 264 ? 54.575 39.482  55.218 1.00 37.74  ? 264 GLU A CG  1 
ATOM   2072 C CD  . GLU A 1 264 ? 55.374 40.632  55.793 1.00 34.36  ? 264 GLU A CD  1 
ATOM   2073 O OE1 . GLU A 1 264 ? 55.493 40.600  57.034 1.00 41.55  ? 264 GLU A OE1 1 
ATOM   2074 O OE2 . GLU A 1 264 ? 55.832 41.576  55.146 1.00 39.60  ? 264 GLU A OE2 1 
ATOM   2075 N N   . GLY A 1 265 ? 55.801 35.938  57.962 1.00 35.64  ? 265 GLY A N   1 
ATOM   2076 C CA  . GLY A 1 265 ? 55.671 34.690  58.727 1.00 40.30  ? 265 GLY A CA  1 
ATOM   2077 C C   . GLY A 1 265 ? 54.622 34.716  59.829 1.00 39.51  ? 265 GLY A C   1 
ATOM   2078 O O   . GLY A 1 265 ? 53.951 35.699  60.135 1.00 37.20  ? 265 GLY A O   1 
ATOM   2079 N N   . PHE A 1 266 ? 54.537 33.569  60.516 1.00 35.75  ? 266 PHE A N   1 
ATOM   2080 C CA  . PHE A 1 266 ? 53.637 33.434  61.625 1.00 33.70  ? 266 PHE A CA  1 
ATOM   2081 C C   . PHE A 1 266 ? 53.571 34.570  62.608 1.00 35.82  ? 266 PHE A C   1 
ATOM   2082 O O   . PHE A 1 266 ? 54.446 35.372  62.879 1.00 39.23  ? 266 PHE A O   1 
ATOM   2083 C CB  . PHE A 1 266 ? 53.924 32.155  62.386 1.00 28.20  ? 266 PHE A CB  1 
ATOM   2084 C CG  . PHE A 1 266 ? 53.356 30.958  61.671 1.00 37.07  ? 266 PHE A CG  1 
ATOM   2085 C CD1 . PHE A 1 266 ? 53.760 30.618  60.377 1.00 34.72  ? 266 PHE A CD1 1 
ATOM   2086 C CD2 . PHE A 1 266 ? 52.383 30.185  62.313 1.00 25.65  ? 266 PHE A CD2 1 
ATOM   2087 C CE1 . PHE A 1 266 ? 53.225 29.506  59.760 1.00 37.72  ? 266 PHE A CE1 1 
ATOM   2088 C CE2 . PHE A 1 266 ? 51.879 29.094  61.672 1.00 24.63  ? 266 PHE A CE2 1 
ATOM   2089 C CZ  . PHE A 1 266 ? 52.260 28.708  60.402 1.00 23.58  ? 266 PHE A CZ  1 
ATOM   2090 N N   . VAL A 1 267 ? 52.360 34.763  63.161 1.00 37.10  ? 267 VAL A N   1 
ATOM   2091 C CA  . VAL A 1 267 ? 52.118 35.812  64.113 1.00 36.09  ? 267 VAL A CA  1 
ATOM   2092 C C   . VAL A 1 267 ? 51.506 35.260  65.400 1.00 33.55  ? 267 VAL A C   1 
ATOM   2093 O O   . VAL A 1 267 ? 51.202 34.098  65.515 1.00 32.41  ? 267 VAL A O   1 
ATOM   2094 C CB  . VAL A 1 267 ? 51.315 36.974  63.567 1.00 39.01  ? 267 VAL A CB  1 
ATOM   2095 C CG1 . VAL A 1 267 ? 51.626 37.601  62.230 1.00 31.10  ? 267 VAL A CG1 1 
ATOM   2096 C CG2 . VAL A 1 267 ? 49.890 36.400  63.570 1.00 36.88  ? 267 VAL A CG2 1 
ATOM   2097 N N   . ILE A 1 268 ? 51.539 36.088  66.477 1.00 35.88  ? 268 ILE A N   1 
ATOM   2098 C CA  . ILE A 1 268 ? 50.867 35.573  67.681 1.00 39.79  ? 268 ILE A CA  1 
ATOM   2099 C C   . ILE A 1 268 ? 49.806 36.608  68.060 1.00 42.44  ? 268 ILE A C   1 
ATOM   2100 O O   . ILE A 1 268 ? 50.116 37.767  68.327 1.00 39.99  ? 268 ILE A O   1 
ATOM   2101 C CB  . ILE A 1 268 ? 51.791 35.232  68.849 1.00 31.17  ? 268 ILE A CB  1 
ATOM   2102 C CG1 . ILE A 1 268 ? 52.403 33.866  68.724 1.00 23.56  ? 268 ILE A CG1 1 
ATOM   2103 C CG2 . ILE A 1 268 ? 50.922 35.253  70.150 1.00 32.66  ? 268 ILE A CG2 1 
ATOM   2104 C CD1 . ILE A 1 268 ? 53.421 33.546  69.806 1.00 25.93  ? 268 ILE A CD1 1 
ATOM   2105 N N   . HIS A 1 269 ? 48.528 36.292  67.864 1.00 44.26  ? 269 HIS A N   1 
ATOM   2106 C CA  . HIS A 1 269 ? 47.491 37.320  68.173 1.00 44.28  ? 269 HIS A CA  1 
ATOM   2107 C C   . HIS A 1 269 ? 46.423 36.740  69.074 1.00 45.54  ? 269 HIS A C   1 
ATOM   2108 O O   . HIS A 1 269 ? 46.076 35.552  69.027 1.00 42.94  ? 269 HIS A O   1 
ATOM   2109 C CB  . HIS A 1 269 ? 46.885 37.876  66.901 1.00 45.48  ? 269 HIS A CB  1 
ATOM   2110 C CG  . HIS A 1 269 ? 45.915 38.986  67.079 1.00 54.33  ? 269 HIS A CG  1 
ATOM   2111 N ND1 . HIS A 1 269 ? 46.356 40.280  67.307 1.00 51.86  ? 269 HIS A ND1 1 
ATOM   2112 C CD2 . HIS A 1 269 ? 44.551 39.014  67.096 1.00 46.61  ? 269 HIS A CD2 1 
ATOM   2113 C CE1 . HIS A 1 269 ? 45.282 41.057  67.437 1.00 55.17  ? 269 HIS A CE1 1 
ATOM   2114 N NE2 . HIS A 1 269 ? 44.175 40.324  67.309 1.00 46.97  ? 269 HIS A NE2 1 
ATOM   2115 N N   . ASP A 1 270 ? 45.952 37.526  70.059 1.00 49.82  ? 270 ASP A N   1 
ATOM   2116 C CA  . ASP A 1 270 ? 44.948 37.025  71.001 1.00 48.03  ? 270 ASP A CA  1 
ATOM   2117 C C   . ASP A 1 270 ? 45.226 35.667  71.594 1.00 44.66  ? 270 ASP A C   1 
ATOM   2118 O O   . ASP A 1 270 ? 44.357 34.782  71.576 1.00 45.54  ? 270 ASP A O   1 
ATOM   2119 C CB  . ASP A 1 270 ? 43.573 37.014  70.338 1.00 63.63  ? 270 ASP A CB  1 
ATOM   2120 C CG  . ASP A 1 270 ? 42.919 38.393  70.294 1.00 80.82  ? 270 ASP A CG  1 
ATOM   2121 O OD1 . ASP A 1 270 ? 41.737 38.379  69.835 1.00 90.92  ? 270 ASP A OD1 1 
ATOM   2122 O OD2 . ASP A 1 270 ? 43.407 39.494  70.652 1.00 86.49  ? 270 ASP A OD2 1 
ATOM   2123 N N   . GLY A 1 271 ? 46.477 35.379  71.924 1.00 41.63  ? 271 GLY A N   1 
ATOM   2124 C CA  . GLY A 1 271 ? 46.839 34.117  72.506 1.00 37.20  ? 271 GLY A CA  1 
ATOM   2125 C C   . GLY A 1 271 ? 46.818 32.998  71.537 1.00 39.15  ? 271 GLY A C   1 
ATOM   2126 O O   . GLY A 1 271 ? 46.775 31.865  72.039 1.00 46.56  ? 271 GLY A O   1 
ATOM   2127 N N   . GLU A 1 272 ? 47.015 33.292  70.251 1.00 41.49  ? 272 GLU A N   1 
ATOM   2128 C CA  . GLU A 1 272 ? 47.108 32.092  69.371 1.00 43.56  ? 272 GLU A CA  1 
ATOM   2129 C C   . GLU A 1 272 ? 48.211 32.324  68.335 1.00 40.32  ? 272 GLU A C   1 
ATOM   2130 O O   . GLU A 1 272 ? 48.445 33.447  67.896 1.00 37.04  ? 272 GLU A O   1 
ATOM   2131 C CB  . GLU A 1 272 ? 45.752 31.737  68.876 1.00 37.58  ? 272 GLU A CB  1 
ATOM   2132 C CG  . GLU A 1 272 ? 45.778 30.600  67.839 1.00 45.30  ? 272 GLU A CG  1 
ATOM   2133 C CD  . GLU A 1 272 ? 44.413 30.528  67.149 1.00 36.92  ? 272 GLU A CD  1 
ATOM   2134 O OE1 . GLU A 1 272 ? 43.545 31.345  67.533 1.00 48.41  ? 272 GLU A OE1 1 
ATOM   2135 O OE2 . GLU A 1 272 ? 44.223 29.696  66.286 1.00 44.10  ? 272 GLU A OE2 1 
ATOM   2136 N N   . CYS A 1 273 ? 48.942 31.237  68.138 1.00 38.83  ? 273 CYS A N   1 
ATOM   2137 C CA  . CYS A 1 273 ? 50.046 31.187  67.188 1.00 40.27  ? 273 CYS A CA  1 
ATOM   2138 C C   . CYS A 1 273 ? 49.321 30.810  65.883 1.00 42.16  ? 273 CYS A C   1 
ATOM   2139 O O   . CYS A 1 273 ? 48.713 29.712  65.831 1.00 40.86  ? 273 CYS A O   1 
ATOM   2140 C CB  . CYS A 1 273 ? 51.098 30.148  67.529 1.00 40.21  ? 273 CYS A CB  1 
ATOM   2141 S SG  . CYS A 1 273 ? 52.337 29.825  66.260 1.00 39.79  ? 273 CYS A SG  1 
ATOM   2142 N N   . MET A 1 274 ? 49.373 31.749  64.933 1.00 33.70  ? 274 MET A N   1 
ATOM   2143 C CA  . MET A 1 274 ? 48.586 31.351  63.720 1.00 36.68  ? 274 MET A CA  1 
ATOM   2144 C C   . MET A 1 274 ? 49.426 31.900  62.608 1.00 39.35  ? 274 MET A C   1 
ATOM   2145 O O   . MET A 1 274 ? 50.167 32.880  62.672 1.00 41.00  ? 274 MET A O   1 
ATOM   2146 C CB  . MET A 1 274 ? 47.136 31.861  63.847 1.00 29.11  ? 274 MET A CB  1 
ATOM   2147 C CG  . MET A 1 274 ? 46.923 33.379  63.691 1.00 36.51  ? 274 MET A CG  1 
ATOM   2148 S SD  . MET A 1 274 ? 45.477 33.921  64.677 1.00 40.00  ? 274 MET A SD  1 
ATOM   2149 C CE  . MET A 1 274 ? 45.659 35.658  64.754 1.00 22.47  ? 274 MET A CE  1 
ATOM   2150 N N   . GLN A 1 275 ? 49.378 31.353  61.428 1.00 42.55  ? 275 GLN A N   1 
ATOM   2151 C CA  . GLN A 1 275 ? 50.041 31.834  60.232 1.00 37.69  ? 275 GLN A CA  1 
ATOM   2152 C C   . GLN A 1 275 ? 49.721 33.195  59.720 1.00 35.41  ? 275 GLN A C   1 
ATOM   2153 O O   . GLN A 1 275 ? 50.526 33.831  59.064 1.00 35.95  ? 275 GLN A O   1 
ATOM   2154 C CB  . GLN A 1 275 ? 49.618 30.765  59.242 1.00 34.01  ? 275 GLN A CB  1 
ATOM   2155 C CG  . GLN A 1 275 ? 49.329 31.274  57.864 1.00 56.40  ? 275 GLN A CG  1 
ATOM   2156 C CD  . GLN A 1 275 ? 49.275 30.190  56.812 1.00 66.46  ? 275 GLN A CD  1 
ATOM   2157 O OE1 . GLN A 1 275 ? 49.941 29.151  56.910 1.00 67.24  ? 275 GLN A OE1 1 
ATOM   2158 N NE2 . GLN A 1 275 ? 48.451 30.436  55.799 1.00 78.29  ? 275 GLN A NE2 1 
ATOM   2159 N N   . GLU A 1 276 ? 48.566 33.754  60.056 1.00 41.70  ? 276 GLU A N   1 
ATOM   2160 C CA  . GLU A 1 276 ? 48.222 35.080  59.571 1.00 43.96  ? 276 GLU A CA  1 
ATOM   2161 C C   . GLU A 1 276 ? 47.444 35.935  60.540 1.00 39.74  ? 276 GLU A C   1 
ATOM   2162 O O   . GLU A 1 276 ? 46.760 35.449  61.444 1.00 45.06  ? 276 GLU A O   1 
ATOM   2163 C CB  . GLU A 1 276 ? 47.387 34.884  58.245 1.00 42.40  ? 276 GLU A CB  1 
ATOM   2164 C CG  . GLU A 1 276 ? 47.154 36.269  57.650 1.00 53.84  ? 276 GLU A CG  1 
ATOM   2165 C CD  . GLU A 1 276 ? 48.359 37.198  57.460 1.00 61.37  ? 276 GLU A CD  1 
ATOM   2166 O OE1 . GLU A 1 276 ? 49.356 36.595  56.943 1.00 67.32  ? 276 GLU A OE1 1 
ATOM   2167 O OE2 . GLU A 1 276 ? 48.242 38.411  57.811 1.00 45.10  ? 276 GLU A OE2 1 
ATOM   2168 N N   . CYS A 1 277 ? 47.495 37.235  60.500 1.00 38.69  ? 277 CYS A N   1 
ATOM   2169 C CA  . CYS A 1 277 ? 46.718 38.089  61.332 1.00 46.11  ? 277 CYS A CA  1 
ATOM   2170 C C   . CYS A 1 277 ? 45.205 37.938  60.994 1.00 52.70  ? 277 CYS A C   1 
ATOM   2171 O O   . CYS A 1 277 ? 44.760 37.511  59.936 1.00 49.43  ? 277 CYS A O   1 
ATOM   2172 C CB  . CYS A 1 277 ? 47.039 39.537  61.111 1.00 45.56  ? 277 CYS A CB  1 
ATOM   2173 S SG  . CYS A 1 277 ? 48.629 40.083  61.645 1.00 52.86  ? 277 CYS A SG  1 
ATOM   2174 N N   . PRO A 1 278 ? 44.380 38.261  61.993 1.00 54.63  ? 278 PRO A N   1 
ATOM   2175 C CA  . PRO A 1 278 ? 42.946 38.185  61.899 1.00 55.82  ? 278 PRO A CA  1 
ATOM   2176 C C   . PRO A 1 278 ? 42.487 39.116  60.781 1.00 52.55  ? 278 PRO A C   1 
ATOM   2177 O O   . PRO A 1 278 ? 43.083 40.195  60.631 1.00 48.76  ? 278 PRO A O   1 
ATOM   2178 C CB  . PRO A 1 278 ? 42.445 38.635  63.267 1.00 55.61  ? 278 PRO A CB  1 
ATOM   2179 C CG  . PRO A 1 278 ? 43.605 38.670  64.153 1.00 55.58  ? 278 PRO A CG  1 
ATOM   2180 C CD  . PRO A 1 278 ? 44.824 38.778  63.311 1.00 57.20  ? 278 PRO A CD  1 
ATOM   2181 N N   . SER A 1 279 ? 41.370 38.845  60.143 1.00 49.35  ? 279 SER A N   1 
ATOM   2182 C CA  . SER A 1 279 ? 40.815 39.720  59.140 1.00 52.03  ? 279 SER A CA  1 
ATOM   2183 C C   . SER A 1 279 ? 41.003 41.209  59.173 1.00 55.40  ? 279 SER A C   1 
ATOM   2184 O O   . SER A 1 279 ? 41.225 41.740  58.059 1.00 55.40  ? 279 SER A O   1 
ATOM   2185 C CB  . SER A 1 279 ? 39.280 39.572  58.975 1.00 47.62  ? 279 SER A CB  1 
ATOM   2186 O OG  . SER A 1 279 ? 39.320 38.778  57.785 1.00 68.16  ? 279 SER A OG  1 
ATOM   2187 N N   . GLY A 1 280 ? 40.775 41.962  60.247 1.00 55.32  ? 280 GLY A N   1 
ATOM   2188 C CA  . GLY A 1 280 ? 40.968 43.406  59.868 1.00 48.58  ? 280 GLY A CA  1 
ATOM   2189 C C   . GLY A 1 280 ? 42.248 43.890  60.479 1.00 55.98  ? 280 GLY A C   1 
ATOM   2190 O O   . GLY A 1 280 ? 42.249 45.097  60.772 1.00 56.00  ? 280 GLY A O   1 
ATOM   2191 N N   . PHE A 1 281 ? 43.213 42.983  60.742 1.00 55.42  ? 281 PHE A N   1 
ATOM   2192 C CA  . PHE A 1 281 ? 44.506 43.411  61.262 1.00 52.94  ? 281 PHE A CA  1 
ATOM   2193 C C   . PHE A 1 281 ? 45.630 43.217  60.240 1.00 48.00  ? 281 PHE A C   1 
ATOM   2194 O O   . PHE A 1 281 ? 45.738 42.395  59.327 1.00 38.84  ? 281 PHE A O   1 
ATOM   2195 C CB  . PHE A 1 281 ? 44.938 42.644  62.523 1.00 61.20  ? 281 PHE A CB  1 
ATOM   2196 C CG  . PHE A 1 281 ? 43.958 42.792  63.637 1.00 53.66  ? 281 PHE A CG  1 
ATOM   2197 C CD1 . PHE A 1 281 ? 44.142 43.702  64.630 1.00 60.47  ? 281 PHE A CD1 1 
ATOM   2198 C CD2 . PHE A 1 281 ? 42.839 41.992  63.712 1.00 60.98  ? 281 PHE A CD2 1 
ATOM   2199 C CE1 . PHE A 1 281 ? 43.272 43.901  65.678 1.00 64.71  ? 281 PHE A CE1 1 
ATOM   2200 C CE2 . PHE A 1 281 ? 41.931 42.162  64.756 1.00 63.18  ? 281 PHE A CE2 1 
ATOM   2201 C CZ  . PHE A 1 281 ? 42.141 43.115  65.744 1.00 58.88  ? 281 PHE A CZ  1 
ATOM   2202 N N   . ILE A 1 282 ? 46.670 43.990  60.557 1.00 49.55  ? 282 ILE A N   1 
ATOM   2203 C CA  . ILE A 1 282 ? 47.907 43.984  59.748 1.00 45.00  ? 282 ILE A CA  1 
ATOM   2204 C C   . ILE A 1 282 ? 49.081 43.889  60.673 1.00 44.30  ? 282 ILE A C   1 
ATOM   2205 O O   . ILE A 1 282 ? 49.078 44.447  61.759 1.00 48.49  ? 282 ILE A O   1 
ATOM   2206 C CB  . ILE A 1 282 ? 47.945 45.188  58.799 1.00 30.25  ? 282 ILE A CB  1 
ATOM   2207 C CG1 . ILE A 1 282 ? 49.092 45.022  57.795 1.00 38.71  ? 282 ILE A CG1 1 
ATOM   2208 C CG2 . ILE A 1 282 ? 48.041 46.494  59.507 1.00 24.60  ? 282 ILE A CG2 1 
ATOM   2209 C CD1 . ILE A 1 282 ? 49.194 46.043  56.669 1.00 33.38  ? 282 ILE A CD1 1 
ATOM   2210 N N   . ARG A 1 283 ? 50.126 43.153  60.298 1.00 48.68  ? 283 ARG A N   1 
ATOM   2211 C CA  . ARG A 1 283 ? 51.396 43.094  61.048 1.00 39.30  ? 283 ARG A CA  1 
ATOM   2212 C C   . ARG A 1 283 ? 51.945 44.498  61.190 1.00 42.27  ? 283 ARG A C   1 
ATOM   2213 O O   . ARG A 1 283 ? 51.931 45.228  60.173 1.00 43.42  ? 283 ARG A O   1 
ATOM   2214 C CB  . ARG A 1 283 ? 52.300 42.200  60.286 1.00 41.10  ? 283 ARG A CB  1 
ATOM   2215 C CG  . ARG A 1 283 ? 52.295 40.696  60.515 1.00 29.19  ? 283 ARG A CG  1 
ATOM   2216 C CD  . ARG A 1 283 ? 53.078 39.986  59.451 1.00 29.85  ? 283 ARG A CD  1 
ATOM   2217 N NE  . ARG A 1 283 ? 52.823 38.545  59.404 1.00 29.39  ? 283 ARG A NE  1 
ATOM   2218 C CZ  . ARG A 1 283 ? 51.862 38.024  58.646 1.00 37.61  ? 283 ARG A CZ  1 
ATOM   2219 N NH1 . ARG A 1 283 ? 51.065 38.846  57.944 1.00 31.41  ? 283 ARG A NH1 1 
ATOM   2220 N NH2 . ARG A 1 283 ? 51.651 36.722  58.596 1.00 31.97  ? 283 ARG A NH2 1 
ATOM   2221 N N   . ASN A 1 284 ? 52.362 44.886  62.422 1.00 39.49  ? 284 ASN A N   1 
ATOM   2222 C CA  . ASN A 1 284 ? 52.733 46.311  62.574 1.00 42.07  ? 284 ASN A CA  1 
ATOM   2223 C C   . ASN A 1 284 ? 54.078 46.656  61.929 1.00 41.64  ? 284 ASN A C   1 
ATOM   2224 O O   . ASN A 1 284 ? 54.431 47.798  61.742 1.00 39.01  ? 284 ASN A O   1 
ATOM   2225 C CB  . ASN A 1 284 ? 52.838 46.772  64.017 1.00 37.33  ? 284 ASN A CB  1 
ATOM   2226 C CG  . ASN A 1 284 ? 54.053 46.129  64.729 1.00 50.21  ? 284 ASN A CG  1 
ATOM   2227 O OD1 . ASN A 1 284 ? 54.628 45.164  64.235 1.00 44.30  ? 284 ASN A OD1 1 
ATOM   2228 N ND2 . ASN A 1 284 ? 54.400 46.655  65.909 1.00 42.46  ? 284 ASN A ND2 1 
ATOM   2229 N N   . GLY A 1 285 ? 54.931 45.699  61.562 1.00 40.10  ? 285 GLY A N   1 
ATOM   2230 C CA  . GLY A 1 285 ? 55.971 45.815  60.593 1.00 26.91  ? 285 GLY A CA  1 
ATOM   2231 C C   . GLY A 1 285 ? 56.091 44.468  59.848 1.00 33.12  ? 285 GLY A C   1 
ATOM   2232 O O   . GLY A 1 285 ? 55.584 43.331  60.187 1.00 29.51  ? 285 GLY A O   1 
ATOM   2233 N N   . SER A 1 286 ? 56.915 44.619  58.766 1.00 26.53  ? 286 SER A N   1 
ATOM   2234 C CA  . SER A 1 286 ? 57.109 43.385  57.975 1.00 32.67  ? 286 SER A CA  1 
ATOM   2235 C C   . SER A 1 286 ? 57.750 42.310  58.836 1.00 34.57  ? 286 SER A C   1 
ATOM   2236 O O   . SER A 1 286 ? 58.700 42.495  59.607 1.00 44.29  ? 286 SER A O   1 
ATOM   2237 C CB  . SER A 1 286 ? 57.944 43.681  56.757 1.00 33.19  ? 286 SER A CB  1 
ATOM   2238 O OG  . SER A 1 286 ? 58.283 42.480  56.014 1.00 31.95  ? 286 SER A OG  1 
ATOM   2239 N N   . GLN A 1 287 ? 57.227 41.148  58.940 1.00 34.45  ? 287 GLN A N   1 
ATOM   2240 C CA  . GLN A 1 287 ? 57.738 40.005  59.634 1.00 35.25  ? 287 GLN A CA  1 
ATOM   2241 C C   . GLN A 1 287 ? 57.773 40.286  61.111 1.00 30.25  ? 287 GLN A C   1 
ATOM   2242 O O   . GLN A 1 287 ? 58.163 39.415  61.908 1.00 32.78  ? 287 GLN A O   1 
ATOM   2243 C CB  . GLN A 1 287 ? 59.139 39.610  59.083 1.00 27.97  ? 287 GLN A CB  1 
ATOM   2244 C CG  . GLN A 1 287 ? 59.037 39.234  57.664 1.00 26.61  ? 287 GLN A CG  1 
ATOM   2245 C CD  . GLN A 1 287 ? 58.539 37.963  57.130 1.00 21.25  ? 287 GLN A CD  1 
ATOM   2246 O OE1 . GLN A 1 287 ? 58.192 37.023  57.845 1.00 28.18  ? 287 GLN A OE1 1 
ATOM   2247 N NE2 . GLN A 1 287 ? 58.492 37.838  55.782 1.00 27.55  ? 287 GLN A NE2 1 
ATOM   2248 N N   . SER A 1 288 ? 57.021 41.217  61.624 1.00 32.49  ? 288 SER A N   1 
ATOM   2249 C CA  . SER A 1 288 ? 56.696 41.322  63.043 1.00 28.98  ? 288 SER A CA  1 
ATOM   2250 C C   . SER A 1 288 ? 55.665 40.285  63.442 1.00 28.96  ? 288 SER A C   1 
ATOM   2251 O O   . SER A 1 288 ? 54.993 39.776  62.553 1.00 31.16  ? 288 SER A O   1 
ATOM   2252 C CB  . SER A 1 288 ? 56.024 42.675  63.313 1.00 35.79  ? 288 SER A CB  1 
ATOM   2253 O OG  . SER A 1 288 ? 55.639 42.612  64.701 1.00 36.61  ? 288 SER A OG  1 
ATOM   2254 N N   . MET A 1 289 ? 55.774 39.720  64.621 1.00 32.51  ? 289 MET A N   1 
ATOM   2255 C CA  . MET A 1 289 ? 54.875 38.697  65.105 1.00 34.53  ? 289 MET A CA  1 
ATOM   2256 C C   . MET A 1 289 ? 53.557 39.286  65.703 1.00 35.55  ? 289 MET A C   1 
ATOM   2257 O O   . MET A 1 289 ? 52.630 38.512  66.014 1.00 38.37  ? 289 MET A O   1 
ATOM   2258 C CB  . MET A 1 289 ? 55.507 37.823  66.153 1.00 30.31  ? 289 MET A CB  1 
ATOM   2259 C CG  . MET A 1 289 ? 56.571 36.872  65.680 1.00 40.50  ? 289 MET A CG  1 
ATOM   2260 S SD  . MET A 1 289 ? 56.977 35.623  66.881 1.00 31.65  ? 289 MET A SD  1 
ATOM   2261 C CE  . MET A 1 289 ? 55.745 34.315  66.508 1.00 30.47  ? 289 MET A CE  1 
ATOM   2262 N N   . TYR A 1 290 ? 53.380 40.565  65.742 1.00 29.54  ? 290 TYR A N   1 
ATOM   2263 C CA  . TYR A 1 290 ? 52.363 41.358  66.297 1.00 38.81  ? 290 TYR A CA  1 
ATOM   2264 C C   . TYR A 1 290 ? 51.361 41.955  65.270 1.00 45.54  ? 290 TYR A C   1 
ATOM   2265 O O   . TYR A 1 290 ? 51.733 42.520  64.227 1.00 47.10  ? 290 TYR A O   1 
ATOM   2266 C CB  . TYR A 1 290 ? 52.947 42.589  67.042 1.00 36.72  ? 290 TYR A CB  1 
ATOM   2267 C CG  . TYR A 1 290 ? 53.570 42.184  68.351 1.00 41.94  ? 290 TYR A CG  1 
ATOM   2268 C CD1 . TYR A 1 290 ? 54.932 41.780  68.350 1.00 37.79  ? 290 TYR A CD1 1 
ATOM   2269 C CD2 . TYR A 1 290 ? 52.887 42.157  69.570 1.00 39.93  ? 290 TYR A CD2 1 
ATOM   2270 C CE1 . TYR A 1 290 ? 55.548 41.368  69.503 1.00 32.60  ? 290 TYR A CE1 1 
ATOM   2271 C CE2 . TYR A 1 290 ? 53.501 41.750  70.748 1.00 36.16  ? 290 TYR A CE2 1 
ATOM   2272 C CZ  . TYR A 1 290 ? 54.822 41.355  70.693 1.00 38.85  ? 290 TYR A CZ  1 
ATOM   2273 O OH  . TYR A 1 290 ? 55.581 40.923  71.751 1.00 43.41  ? 290 TYR A OH  1 
ATOM   2274 N N   . CYS A 1 291 ? 50.071 41.698  65.537 1.00 44.68  ? 291 CYS A N   1 
ATOM   2275 C CA  . CYS A 1 291 ? 49.017 42.205  64.685 1.00 47.20  ? 291 CYS A CA  1 
ATOM   2276 C C   . CYS A 1 291 ? 48.295 43.434  65.194 1.00 46.06  ? 291 CYS A C   1 
ATOM   2277 O O   . CYS A 1 291 ? 47.892 43.550  66.343 1.00 49.45  ? 291 CYS A O   1 
ATOM   2278 C CB  . CYS A 1 291 ? 47.973 41.103  64.483 1.00 43.44  ? 291 CYS A CB  1 
ATOM   2279 S SG  . CYS A 1 291 ? 48.766 39.715  63.683 1.00 45.49  ? 291 CYS A SG  1 
ATOM   2280 N N   . ILE A 1 292 ? 48.136 44.453  64.365 1.00 46.82  ? 292 ILE A N   1 
ATOM   2281 C CA  . ILE A 1 292 ? 47.399 45.651  64.755 1.00 50.64  ? 292 ILE A CA  1 
ATOM   2282 C C   . ILE A 1 292 ? 46.240 46.003  63.806 1.00 50.01  ? 292 ILE A C   1 
ATOM   2283 O O   . ILE A 1 292 ? 46.165 45.526  62.670 1.00 46.64  ? 292 ILE A O   1 
ATOM   2284 C CB  . ILE A 1 292 ? 48.267 46.932  64.779 1.00 39.19  ? 292 ILE A CB  1 
ATOM   2285 C CG1 . ILE A 1 292 ? 48.920 47.095  63.402 1.00 44.25  ? 292 ILE A CG1 1 
ATOM   2286 C CG2 . ILE A 1 292 ? 49.291 46.885  65.861 1.00 44.39  ? 292 ILE A CG2 1 
ATOM   2287 C CD1 . ILE A 1 292 ? 49.234 48.568  63.108 1.00 32.80  ? 292 ILE A CD1 1 
ATOM   2288 N N   . PRO A 1 293 ? 45.150 46.507  64.385 1.00 51.86  ? 293 PRO A N   1 
ATOM   2289 C CA  . PRO A 1 293 ? 43.958 46.930  63.675 1.00 51.40  ? 293 PRO A CA  1 
ATOM   2290 C C   . PRO A 1 293 ? 44.253 47.870  62.525 1.00 51.68  ? 293 PRO A C   1 
ATOM   2291 O O   . PRO A 1 293 ? 45.053 48.788  62.737 1.00 51.92  ? 293 PRO A O   1 
ATOM   2292 C CB  . PRO A 1 293 ? 43.170 47.784  64.681 1.00 49.00  ? 293 PRO A CB  1 
ATOM   2293 C CG  . PRO A 1 293 ? 43.533 47.112  65.951 1.00 53.73  ? 293 PRO A CG  1 
ATOM   2294 C CD  . PRO A 1 293 ? 45.009 46.804  65.839 1.00 51.05  ? 293 PRO A CD  1 
ATOM   2295 N N   . CYS A 1 294 ? 43.607 47.621  61.408 1.00 50.66  ? 294 CYS A N   1 
ATOM   2296 C CA  . CYS A 1 294 ? 43.811 48.464  60.254 1.00 57.90  ? 294 CYS A CA  1 
ATOM   2297 C C   . CYS A 1 294 ? 43.219 49.848  60.345 1.00 59.59  ? 294 CYS A C   1 
ATOM   2298 O O   . CYS A 1 294 ? 43.744 50.814  59.785 1.00 60.87  ? 294 CYS A O   1 
ATOM   2299 C CB  . CYS A 1 294 ? 43.229 47.686  59.046 1.00 57.59  ? 294 CYS A CB  1 
ATOM   2300 S SG  . CYS A 1 294 ? 44.408 46.460  58.563 1.00 51.12  ? 294 CYS A SG  1 
ATOM   2301 N N   . GLU A 1 295 ? 42.009 50.031  60.854 1.00 65.87  ? 295 GLU A N   1 
ATOM   2302 C CA  . GLU A 1 295 ? 41.391 51.386  60.804 1.00 71.19  ? 295 GLU A CA  1 
ATOM   2303 C C   . GLU A 1 295 ? 40.971 51.770  59.370 1.00 69.17  ? 295 GLU A C   1 
ATOM   2304 O O   . GLU A 1 295 ? 41.421 52.717  58.762 1.00 64.70  ? 295 GLU A O   1 
ATOM   2305 C CB  . GLU A 1 295 ? 42.311 52.459  61.393 1.00 63.82  ? 295 GLU A CB  1 
ATOM   2306 N N   . GLY A 1 296 ? 40.153 50.920  58.775 1.00 71.30  ? 296 GLY A N   1 
ATOM   2307 C CA  . GLY A 1 296 ? 39.640 51.049  57.416 1.00 72.66  ? 296 GLY A CA  1 
ATOM   2308 C C   . GLY A 1 296 ? 39.895 49.686  56.769 1.00 74.20  ? 296 GLY A C   1 
ATOM   2309 O O   . GLY A 1 296 ? 40.408 48.819  57.490 1.00 75.04  ? 296 GLY A O   1 
ATOM   2310 N N   . PRO A 1 297 ? 39.561 49.540  55.497 1.00 71.88  ? 297 PRO A N   1 
ATOM   2311 C CA  . PRO A 1 297 ? 39.958 48.344  54.777 1.00 68.23  ? 297 PRO A CA  1 
ATOM   2312 C C   . PRO A 1 297 ? 41.480 48.306  54.860 1.00 65.78  ? 297 PRO A C   1 
ATOM   2313 O O   . PRO A 1 297 ? 42.147 49.323  54.997 1.00 62.72  ? 297 PRO A O   1 
ATOM   2314 C CB  . PRO A 1 297 ? 39.488 48.603  53.369 1.00 72.57  ? 297 PRO A CB  1 
ATOM   2315 C CG  . PRO A 1 297 ? 38.470 49.687  53.490 1.00 74.04  ? 297 PRO A CG  1 
ATOM   2316 C CD  . PRO A 1 297 ? 38.928 50.561  54.637 1.00 72.15  ? 297 PRO A CD  1 
ATOM   2317 N N   . CYS A 1 298 ? 42.039 47.135  55.073 1.00 63.85  ? 298 CYS A N   1 
ATOM   2318 C CA  . CYS A 1 298 ? 43.464 46.953  55.248 1.00 54.47  ? 298 CYS A CA  1 
ATOM   2319 C C   . CYS A 1 298 ? 44.109 47.303  53.908 1.00 54.56  ? 298 CYS A C   1 
ATOM   2320 O O   . CYS A 1 298 ? 43.621 47.030  52.820 1.00 54.83  ? 298 CYS A O   1 
ATOM   2321 C CB  . CYS A 1 298 ? 43.665 45.544  55.669 1.00 47.65  ? 298 CYS A CB  1 
ATOM   2322 S SG  . CYS A 1 298 ? 43.501 45.115  57.371 1.00 46.12  ? 298 CYS A SG  1 
ATOM   2323 N N   . PRO A 1 299 ? 45.310 47.876  53.967 1.00 49.83  ? 299 PRO A N   1 
ATOM   2324 C CA  . PRO A 1 299 ? 46.055 48.212  52.787 1.00 43.67  ? 299 PRO A CA  1 
ATOM   2325 C C   . PRO A 1 299 ? 46.341 46.969  52.010 1.00 38.86  ? 299 PRO A C   1 
ATOM   2326 O O   . PRO A 1 299 ? 46.372 45.874  52.546 1.00 42.85  ? 299 PRO A O   1 
ATOM   2327 C CB  . PRO A 1 299 ? 47.267 48.965  53.281 1.00 44.08  ? 299 PRO A CB  1 
ATOM   2328 C CG  . PRO A 1 299 ? 47.454 48.361  54.628 1.00 51.38  ? 299 PRO A CG  1 
ATOM   2329 C CD  . PRO A 1 299 ? 46.087 48.168  55.194 1.00 48.14  ? 299 PRO A CD  1 
ATOM   2330 N N   . LYS A 1 300 ? 46.310 47.073  50.712 1.00 38.30  ? 300 LYS A N   1 
ATOM   2331 C CA  . LYS A 1 300 ? 46.484 45.958  49.812 1.00 42.62  ? 300 LYS A CA  1 
ATOM   2332 C C   . LYS A 1 300 ? 46.964 46.479  48.432 1.00 48.72  ? 300 LYS A C   1 
ATOM   2333 O O   . LYS A 1 300 ? 46.413 47.383  47.776 1.00 46.09  ? 300 LYS A O   1 
ATOM   2334 C CB  . LYS A 1 300 ? 45.176 45.226  49.595 1.00 34.28  ? 300 LYS A CB  1 
ATOM   2335 C CG  . LYS A 1 300 ? 45.346 43.901  48.920 1.00 41.45  ? 300 LYS A CG  1 
ATOM   2336 C CD  . LYS A 1 300 ? 44.013 43.413  48.378 1.00 48.31  ? 300 LYS A CD  1 
ATOM   2337 C CE  . LYS A 1 300 ? 44.388 42.027  47.787 1.00 48.57  ? 300 LYS A CE  1 
ATOM   2338 N NZ  . LYS A 1 300 ? 43.662 42.031  46.478 1.00 63.70  ? 300 LYS A NZ  1 
ATOM   2339 N N   . VAL A 1 301 ? 48.150 45.984  48.054 1.00 48.15  ? 301 VAL A N   1 
ATOM   2340 C CA  . VAL A 1 301 ? 48.802 46.462  46.871 1.00 44.52  ? 301 VAL A CA  1 
ATOM   2341 C C   . VAL A 1 301 ? 48.526 45.410  45.837 1.00 44.59  ? 301 VAL A C   1 
ATOM   2342 O O   . VAL A 1 301 ? 48.913 44.291  46.060 1.00 43.70  ? 301 VAL A O   1 
ATOM   2343 C CB  . VAL A 1 301 ? 50.292 46.729  47.074 1.00 51.52  ? 301 VAL A CB  1 
ATOM   2344 C CG1 . VAL A 1 301 ? 51.008 47.200  45.796 1.00 43.07  ? 301 VAL A CG1 1 
ATOM   2345 C CG2 . VAL A 1 301 ? 50.495 47.794  48.141 1.00 49.50  ? 301 VAL A CG2 1 
ATOM   2346 N N   . CYS A 1 302 ? 47.910 45.816  44.718 1.00 47.98  ? 302 CYS A N   1 
ATOM   2347 C CA  . CYS A 1 302 ? 47.645 44.735  43.739 1.00 55.19  ? 302 CYS A CA  1 
ATOM   2348 C C   . CYS A 1 302 ? 48.594 44.968  42.583 1.00 57.64  ? 302 CYS A C   1 
ATOM   2349 O O   . CYS A 1 302 ? 48.852 46.152  42.343 1.00 60.23  ? 302 CYS A O   1 
ATOM   2350 C CB  . CYS A 1 302 ? 46.186 44.630  43.330 1.00 68.30  ? 302 CYS A CB  1 
ATOM   2351 S SG  . CYS A 1 302 ? 45.070 44.360  44.751 1.00 70.31  ? 302 CYS A SG  1 
ATOM   2352 N N   . GLU A 1 303 ? 49.183 43.921  42.075 1.00 58.15  ? 303 GLU A N   1 
ATOM   2353 C CA  . GLU A 1 303 ? 50.174 43.932  41.034 1.00 62.85  ? 303 GLU A CA  1 
ATOM   2354 C C   . GLU A 1 303 ? 50.096 42.662  40.194 1.00 64.12  ? 303 GLU A C   1 
ATOM   2355 O O   . GLU A 1 303 ? 50.162 41.562  40.708 1.00 65.08  ? 303 GLU A O   1 
ATOM   2356 C CB  . GLU A 1 303 ? 51.603 44.006  41.595 1.00 67.85  ? 303 GLU A CB  1 
ATOM   2357 C CG  . GLU A 1 303 ? 51.760 43.487  43.014 0.01 67.46  ? 303 GLU A CG  1 
ATOM   2358 C CD  . GLU A 1 303 ? 51.989 41.992  43.097 0.01 67.94  ? 303 GLU A CD  1 
ATOM   2359 O OE1 . GLU A 1 303 ? 53.011 41.514  42.561 0.01 67.67  ? 303 GLU A OE1 1 
ATOM   2360 O OE2 . GLU A 1 303 ? 51.147 41.290  43.697 0.01 67.65  ? 303 GLU A OE2 1 
ATOM   2361 N N   . GLU A 1 304 ? 49.867 42.794  38.904 1.00 67.37  ? 304 GLU A N   1 
ATOM   2362 C CA  . GLU A 1 304 ? 49.672 41.583  38.094 1.00 74.63  ? 304 GLU A CA  1 
ATOM   2363 C C   . GLU A 1 304 ? 50.866 41.307  37.190 1.00 76.10  ? 304 GLU A C   1 
ATOM   2364 O O   . GLU A 1 304 ? 51.911 41.962  37.217 1.00 74.78  ? 304 GLU A O   1 
ATOM   2365 C CB  . GLU A 1 304 ? 48.285 41.596  37.458 1.00 71.71  ? 304 GLU A CB  1 
ATOM   2366 C CG  . GLU A 1 304 ? 47.339 42.663  38.031 1.00 84.54  ? 304 GLU A CG  1 
ATOM   2367 C CD  . GLU A 1 304 ? 45.930 42.152  38.185 1.00 87.56  ? 304 GLU A CD  1 
ATOM   2368 O OE1 . GLU A 1 304 ? 45.438 41.571  37.179 1.00 89.13  ? 304 GLU A OE1 1 
ATOM   2369 O OE2 . GLU A 1 304 ? 45.249 42.269  39.233 1.00 93.19  ? 304 GLU A OE2 1 
ATOM   2370 N N   . GLU A 1 305 ? 50.899 40.126  36.568 1.00 77.31  ? 305 GLU A N   1 
ATOM   2371 C CA  . GLU A 1 305 ? 51.932 39.656  35.674 1.00 75.90  ? 305 GLU A CA  1 
ATOM   2372 C C   . GLU A 1 305 ? 52.276 40.737  34.666 1.00 75.97  ? 305 GLU A C   1 
ATOM   2373 O O   . GLU A 1 305 ? 53.381 41.268  34.613 1.00 76.54  ? 305 GLU A O   1 
ATOM   2374 C CB  . GLU A 1 305 ? 51.467 38.380  34.970 1.00 79.95  ? 305 GLU A CB  1 
ATOM   2375 C CG  . GLU A 1 305 ? 52.307 37.937  33.807 1.00 87.28  ? 305 GLU A CG  1 
ATOM   2376 C CD  . GLU A 1 305 ? 51.758 36.891  32.886 0.01 83.39  ? 305 GLU A CD  1 
ATOM   2377 O OE1 . GLU A 1 305 ? 50.762 36.234  33.252 0.01 83.66  ? 305 GLU A OE1 1 
ATOM   2378 O OE2 . GLU A 1 305 ? 52.310 36.700  31.780 0.01 83.73  ? 305 GLU A OE2 1 
ATOM   2379 N N   . LYS A 1 306 ? 51.291 41.181  33.888 1.00 78.22  ? 306 LYS A N   1 
ATOM   2380 C CA  . LYS A 1 306 ? 51.479 42.328  33.004 1.00 75.99  ? 306 LYS A CA  1 
ATOM   2381 C C   . LYS A 1 306 ? 51.381 43.669  33.703 1.00 73.85  ? 306 LYS A C   1 
ATOM   2382 O O   . LYS A 1 306 ? 50.703 43.862  34.718 1.00 76.08  ? 306 LYS A O   1 
ATOM   2383 C CB  . LYS A 1 306 ? 50.467 42.253  31.855 1.00 79.78  ? 306 LYS A CB  1 
ATOM   2384 C CG  . LYS A 1 306 ? 51.208 42.227  30.527 1.00 94.52  ? 306 LYS A CG  1 
ATOM   2385 C CD  . LYS A 1 306 ? 50.313 42.191  29.314 1.00 92.78  ? 306 LYS A CD  1 
ATOM   2386 C CE  . LYS A 1 306 ? 50.740 43.227  28.261 1.00 97.10  ? 306 LYS A CE  1 
ATOM   2387 N NZ  . LYS A 1 306 ? 50.938 44.554  28.929 1.00 84.87  ? 306 LYS A NZ  1 
ATOM   2388 N N   . LYS A 1 307 ? 52.000 44.700  33.180 1.00 71.15  ? 307 LYS A N   1 
ATOM   2389 C CA  . LYS A 1 307 ? 51.934 46.053  33.692 1.00 69.45  ? 307 LYS A CA  1 
ATOM   2390 C C   . LYS A 1 307 ? 50.562 46.716  33.525 1.00 67.97  ? 307 LYS A C   1 
ATOM   2391 O O   . LYS A 1 307 ? 50.010 47.369  34.431 1.00 64.46  ? 307 LYS A O   1 
ATOM   2392 C CB  . LYS A 1 307 ? 53.022 46.903  33.008 1.00 79.64  ? 307 LYS A CB  1 
ATOM   2393 C CG  . LYS A 1 307 ? 54.419 46.837  33.564 1.00 78.88  ? 307 LYS A CG  1 
ATOM   2394 C CD  . LYS A 1 307 ? 55.257 48.084  33.374 1.00 85.84  ? 307 LYS A CD  1 
ATOM   2395 C CE  . LYS A 1 307 ? 55.708 48.215  31.924 1.00 97.07  ? 307 LYS A CE  1 
ATOM   2396 N NZ  . LYS A 1 307 ? 54.649 48.840  31.067 1.00 97.80  ? 307 LYS A NZ  1 
ATOM   2397 N N   . THR A 1 308 ? 49.979 46.661  32.323 1.00 65.84  ? 308 THR A N   1 
ATOM   2398 C CA  . THR A 1 308 ? 48.709 47.319  32.091 1.00 64.56  ? 308 THR A CA  1 
ATOM   2399 C C   . THR A 1 308 ? 47.514 46.379  32.234 1.00 61.82  ? 308 THR A C   1 
ATOM   2400 O O   . THR A 1 308 ? 47.412 45.415  31.477 1.00 62.05  ? 308 THR A O   1 
ATOM   2401 C CB  . THR A 1 308 ? 48.714 47.977  30.711 1.00 59.91  ? 308 THR A CB  1 
ATOM   2402 O OG1 . THR A 1 308 ? 49.834 48.843  30.577 1.00 61.97  ? 308 THR A OG1 1 
ATOM   2403 C CG2 . THR A 1 308 ? 47.392 48.742  30.561 1.00 63.64  ? 308 THR A CG2 1 
ATOM   2404 N N   . LYS A 1 309 ? 46.675 46.719  33.211 1.00 55.66  ? 309 LYS A N   1 
ATOM   2405 C CA  . LYS A 1 309 ? 45.456 45.926  33.445 1.00 54.67  ? 309 LYS A CA  1 
ATOM   2406 C C   . LYS A 1 309 ? 44.391 46.570  32.548 1.00 51.21  ? 309 LYS A C   1 
ATOM   2407 O O   . LYS A 1 309 ? 44.074 47.763  32.680 1.00 47.23  ? 309 LYS A O   1 
ATOM   2408 C CB  . LYS A 1 309 ? 45.043 45.880  34.904 1.00 56.82  ? 309 LYS A CB  1 
ATOM   2409 C CG  . LYS A 1 309 ? 43.601 45.541  35.223 1.00 57.50  ? 309 LYS A CG  1 
ATOM   2410 C CD  . LYS A 1 309 ? 43.390 44.039  35.086 1.00 59.50  ? 309 LYS A CD  1 
ATOM   2411 C CE  . LYS A 1 309 ? 42.703 43.448  36.324 1.00 57.31  ? 309 LYS A CE  1 
ATOM   2412 N NZ  . LYS A 1 309 ? 42.758 41.954  36.236 1.00 57.22  ? 309 LYS A NZ  1 
ATOM   2413 N N   . THR A 1 310 ? 43.895 45.772  31.610 1.00 47.67  ? 310 THR A N   1 
ATOM   2414 C CA  . THR A 1 310 ? 42.862 46.328  30.733 1.00 51.89  ? 310 THR A CA  1 
ATOM   2415 C C   . THR A 1 310 ? 41.468 45.841  31.117 1.00 51.15  ? 310 THR A C   1 
ATOM   2416 O O   . THR A 1 310 ? 41.162 44.680  30.991 1.00 49.27  ? 310 THR A O   1 
ATOM   2417 C CB  . THR A 1 310 ? 43.161 46.015  29.266 1.00 54.81  ? 310 THR A CB  1 
ATOM   2418 O OG1 . THR A 1 310 ? 41.909 45.710  28.635 1.00 66.29  ? 310 THR A OG1 1 
ATOM   2419 C CG2 . THR A 1 310 ? 44.032 44.791  29.139 1.00 55.18  ? 310 THR A CG2 1 
ATOM   2420 N N   . ILE A 1 311 ? 40.684 46.706  31.732 1.00 50.18  ? 311 ILE A N   1 
ATOM   2421 C CA  . ILE A 1 311 ? 39.363 46.453  32.276 1.00 48.67  ? 311 ILE A CA  1 
ATOM   2422 C C   . ILE A 1 311 ? 38.334 46.729  31.186 1.00 45.37  ? 311 ILE A C   1 
ATOM   2423 O O   . ILE A 1 311 ? 38.132 47.875  30.758 1.00 37.14  ? 311 ILE A O   1 
ATOM   2424 C CB  . ILE A 1 311 ? 39.120 47.396  33.462 1.00 49.27  ? 311 ILE A CB  1 
ATOM   2425 C CG1 . ILE A 1 311 ? 39.896 46.930  34.699 1.00 41.34  ? 311 ILE A CG1 1 
ATOM   2426 C CG2 . ILE A 1 311 ? 37.655 47.596  33.799 1.00 50.72  ? 311 ILE A CG2 1 
ATOM   2427 C CD1 . ILE A 1 311 ? 39.847 48.073  35.739 1.00 52.22  ? 311 ILE A CD1 1 
ATOM   2428 N N   . ASP A 1 312 ? 37.871 45.678  30.524 1.00 50.10  ? 312 ASP A N   1 
ATOM   2429 C CA  . ASP A 1 312 ? 36.991 45.842  29.377 1.00 56.35  ? 312 ASP A CA  1 
ATOM   2430 C C   . ASP A 1 312 ? 35.589 45.337  29.693 1.00 59.39  ? 312 ASP A C   1 
ATOM   2431 O O   . ASP A 1 312 ? 34.729 45.007  28.867 1.00 61.00  ? 312 ASP A O   1 
ATOM   2432 C CB  . ASP A 1 312 ? 37.546 45.152  28.128 1.00 59.45  ? 312 ASP A CB  1 
ATOM   2433 C CG  . ASP A 1 312 ? 37.761 43.671  28.382 1.00 65.64  ? 312 ASP A CG  1 
ATOM   2434 O OD1 . ASP A 1 312 ? 38.525 43.034  27.636 1.00 72.60  ? 312 ASP A OD1 1 
ATOM   2435 O OD2 . ASP A 1 312 ? 37.154 43.176  29.348 1.00 66.86  ? 312 ASP A OD2 1 
ATOM   2436 N N   . SER A 1 313 ? 35.278 45.290  30.976 1.00 61.17  ? 313 SER A N   1 
ATOM   2437 C CA  . SER A 1 313 ? 34.053 44.683  31.459 1.00 55.73  ? 313 SER A CA  1 
ATOM   2438 C C   . SER A 1 313 ? 33.998 44.818  32.941 1.00 57.87  ? 313 SER A C   1 
ATOM   2439 O O   . SER A 1 313 ? 34.802 45.506  33.537 1.00 66.47  ? 313 SER A O   1 
ATOM   2440 C CB  . SER A 1 313 ? 34.121 43.201  31.083 1.00 48.22  ? 313 SER A CB  1 
ATOM   2441 O OG  . SER A 1 313 ? 34.373 42.514  32.282 1.00 57.89  ? 313 SER A OG  1 
ATOM   2442 N N   . VAL A 1 314 ? 33.001 44.205  33.545 1.00 64.35  ? 314 VAL A N   1 
ATOM   2443 C CA  . VAL A 1 314 ? 32.849 44.305  35.016 1.00 64.39  ? 314 VAL A CA  1 
ATOM   2444 C C   . VAL A 1 314 ? 33.492 43.088  35.638 1.00 62.65  ? 314 VAL A C   1 
ATOM   2445 O O   . VAL A 1 314 ? 34.029 43.141  36.704 1.00 63.92  ? 314 VAL A O   1 
ATOM   2446 C CB  . VAL A 1 314 ? 31.360 44.340  35.343 1.00 69.57  ? 314 VAL A CB  1 
ATOM   2447 C CG1 . VAL A 1 314 ? 31.024 43.693  36.681 1.00 65.60  ? 314 VAL A CG1 1 
ATOM   2448 C CG2 . VAL A 1 314 ? 30.927 45.823  35.319 1.00 65.27  ? 314 VAL A CG2 1 
ATOM   2449 N N   . THR A 1 315 ? 33.468 42.011  34.878 1.00 61.82  ? 315 THR A N   1 
ATOM   2450 C CA  . THR A 1 315 ? 34.029 40.752  35.284 1.00 63.44  ? 315 THR A CA  1 
ATOM   2451 C C   . THR A 1 315 ? 35.541 40.871  35.323 1.00 65.62  ? 315 THR A C   1 
ATOM   2452 O O   . THR A 1 315 ? 36.217 40.339  36.206 1.00 66.41  ? 315 THR A O   1 
ATOM   2453 C CB  . THR A 1 315 ? 33.618 39.628  34.314 1.00 65.54  ? 315 THR A CB  1 
ATOM   2454 O OG1 . THR A 1 315 ? 32.403 40.004  33.634 1.00 74.05  ? 315 THR A OG1 1 
ATOM   2455 C CG2 . THR A 1 315 ? 33.339 38.366  35.104 1.00 64.86  ? 315 THR A CG2 1 
ATOM   2456 N N   . SER A 1 316 ? 36.071 41.593  34.332 1.00 63.28  ? 316 SER A N   1 
ATOM   2457 C CA  . SER A 1 316 ? 37.500 41.793  34.215 1.00 58.72  ? 316 SER A CA  1 
ATOM   2458 C C   . SER A 1 316 ? 38.077 42.573  35.387 1.00 58.91  ? 316 SER A C   1 
ATOM   2459 O O   . SER A 1 316 ? 39.293 42.522  35.520 1.00 59.86  ? 316 SER A O   1 
ATOM   2460 C CB  . SER A 1 316 ? 37.785 42.537  32.900 1.00 52.20  ? 316 SER A CB  1 
ATOM   2461 O OG  . SER A 1 316 ? 37.298 43.859  32.933 1.00 48.04  ? 316 SER A OG  1 
ATOM   2462 N N   . ALA A 1 317 ? 37.310 43.362  36.111 1.00 55.86  ? 317 ALA A N   1 
ATOM   2463 C CA  . ALA A 1 317 ? 37.750 44.184  37.191 1.00 57.17  ? 317 ALA A CA  1 
ATOM   2464 C C   . ALA A 1 317 ? 37.689 43.487  38.538 1.00 62.05  ? 317 ALA A C   1 
ATOM   2465 O O   . ALA A 1 317 ? 37.702 44.128  39.599 1.00 60.30  ? 317 ALA A O   1 
ATOM   2466 C CB  . ALA A 1 317 ? 36.833 45.409  37.269 1.00 54.23  ? 317 ALA A CB  1 
ATOM   2467 N N   . GLN A 1 318 ? 37.361 42.205  38.523 1.00 67.91  ? 318 GLN A N   1 
ATOM   2468 C CA  . GLN A 1 318 ? 37.185 41.380  39.713 1.00 70.72  ? 318 GLN A CA  1 
ATOM   2469 C C   . GLN A 1 318 ? 38.380 41.413  40.653 1.00 72.63  ? 318 GLN A C   1 
ATOM   2470 O O   . GLN A 1 318 ? 38.294 41.855  41.804 1.00 68.92  ? 318 GLN A O   1 
ATOM   2471 C CB  . GLN A 1 318 ? 36.857 39.956  39.293 1.00 74.48  ? 318 GLN A CB  1 
ATOM   2472 C CG  . GLN A 1 318 ? 36.624 38.947  40.383 1.00 89.82  ? 318 GLN A CG  1 
ATOM   2473 C CD  . GLN A 1 318 ? 35.265 39.080  41.048 1.00 92.69  ? 318 GLN A CD  1 
ATOM   2474 O OE1 . GLN A 1 318 ? 34.256 38.807  40.391 1.00 98.57  ? 318 GLN A OE1 1 
ATOM   2475 N NE2 . GLN A 1 318 ? 35.356 39.509  42.308 1.00 92.51  ? 318 GLN A NE2 1 
ATOM   2476 N N   . MET A 1 319 ? 39.562 41.062  40.153 1.00 75.18  ? 319 MET A N   1 
ATOM   2477 C CA  . MET A 1 319 ? 40.846 41.175  40.826 1.00 71.85  ? 319 MET A CA  1 
ATOM   2478 C C   . MET A 1 319 ? 41.118 42.509  41.471 1.00 67.68  ? 319 MET A C   1 
ATOM   2479 O O   . MET A 1 319 ? 41.597 42.541  42.612 1.00 69.73  ? 319 MET A O   1 
ATOM   2480 C CB  . MET A 1 319 ? 41.950 40.960  39.772 1.00 82.00  ? 319 MET A CB  1 
ATOM   2481 C CG  . MET A 1 319 ? 41.740 39.644  39.050 1.00 91.16  ? 319 MET A CG  1 
ATOM   2482 S SD  . MET A 1 319 ? 43.123 38.482  39.185 1.00 106.72 ? 319 MET A SD  1 
ATOM   2483 C CE  . MET A 1 319 ? 42.486 37.105  38.231 1.00 97.56  ? 319 MET A CE  1 
ATOM   2484 N N   . LEU A 1 320 ? 40.740 43.639  40.887 1.00 62.95  ? 320 LEU A N   1 
ATOM   2485 C CA  . LEU A 1 320 ? 40.907 44.938  41.531 1.00 62.31  ? 320 LEU A CA  1 
ATOM   2486 C C   . LEU A 1 320 ? 40.209 45.008  42.881 1.00 60.30  ? 320 LEU A C   1 
ATOM   2487 O O   . LEU A 1 320 ? 40.344 45.969  43.661 1.00 58.72  ? 320 LEU A O   1 
ATOM   2488 C CB  . LEU A 1 320 ? 40.440 46.085  40.623 1.00 54.93  ? 320 LEU A CB  1 
ATOM   2489 C CG  . LEU A 1 320 ? 41.091 46.163  39.238 1.00 53.48  ? 320 LEU A CG  1 
ATOM   2490 C CD1 . LEU A 1 320 ? 41.005 47.552  38.692 1.00 51.31  ? 320 LEU A CD1 1 
ATOM   2491 C CD2 . LEU A 1 320 ? 42.557 45.709  39.403 1.00 58.43  ? 320 LEU A CD2 1 
ATOM   2492 N N   . GLN A 1 321 ? 39.267 44.106  43.112 1.00 59.62  ? 321 GLN A N   1 
ATOM   2493 C CA  . GLN A 1 321 ? 38.482 44.128  44.343 1.00 63.50  ? 321 GLN A CA  1 
ATOM   2494 C C   . GLN A 1 321 ? 39.367 44.030  45.594 1.00 60.97  ? 321 GLN A C   1 
ATOM   2495 O O   . GLN A 1 321 ? 40.262 43.196  45.782 1.00 57.29  ? 321 GLN A O   1 
ATOM   2496 C CB  . GLN A 1 321 ? 37.373 43.089  44.250 1.00 62.52  ? 321 GLN A CB  1 
ATOM   2497 C CG  . GLN A 1 321 ? 36.611 42.854  45.522 1.00 56.83  ? 321 GLN A CG  1 
ATOM   2498 C CD  . GLN A 1 321 ? 35.337 42.064  45.291 1.00 68.77  ? 321 GLN A CD  1 
ATOM   2499 O OE1 . GLN A 1 321 ? 35.362 40.969  44.718 1.00 70.37  ? 321 GLN A OE1 1 
ATOM   2500 N NE2 . GLN A 1 321 ? 34.218 42.632  45.764 1.00 63.77  ? 321 GLN A NE2 1 
ATOM   2501 N N   . GLY A 1 322 ? 39.092 44.928  46.546 1.00 57.62  ? 322 GLY A N   1 
ATOM   2502 C CA  . GLY A 1 322 ? 39.855 44.928  47.790 1.00 60.63  ? 322 GLY A CA  1 
ATOM   2503 C C   . GLY A 1 322 ? 41.126 45.773  47.812 1.00 61.78  ? 322 GLY A C   1 
ATOM   2504 O O   . GLY A 1 322 ? 41.584 46.198  48.889 1.00 60.16  ? 322 GLY A O   1 
ATOM   2505 N N   . CYS A 1 323 ? 41.719 46.124  46.676 1.00 60.03  ? 323 CYS A N   1 
ATOM   2506 C CA  . CYS A 1 323 ? 42.938 46.845  46.528 1.00 54.20  ? 323 CYS A CA  1 
ATOM   2507 C C   . CYS A 1 323 ? 42.924 48.307  46.910 1.00 53.48  ? 323 CYS A C   1 
ATOM   2508 O O   . CYS A 1 323 ? 42.105 49.148  46.503 1.00 56.43  ? 323 CYS A O   1 
ATOM   2509 C CB  . CYS A 1 323 ? 43.458 46.822  45.086 1.00 53.33  ? 323 CYS A CB  1 
ATOM   2510 S SG  . CYS A 1 323 ? 43.325 45.222  44.248 1.00 66.22  ? 323 CYS A SG  1 
ATOM   2511 N N   . THR A 1 324 ? 43.994 48.718  47.580 1.00 49.83  ? 324 THR A N   1 
ATOM   2512 C CA  . THR A 1 324 ? 44.164 50.161  47.811 1.00 52.29  ? 324 THR A CA  1 
ATOM   2513 C C   . THR A 1 324 ? 45.154 50.802  46.844 1.00 48.91  ? 324 THR A C   1 
ATOM   2514 O O   . THR A 1 324 ? 45.277 52.016  46.710 1.00 46.90  ? 324 THR A O   1 
ATOM   2515 C CB  . THR A 1 324 ? 44.623 50.324  49.264 1.00 52.84  ? 324 THR A CB  1 
ATOM   2516 O OG1 . THR A 1 324 ? 45.245 49.087  49.634 1.00 59.82  ? 324 THR A OG1 1 
ATOM   2517 C CG2 . THR A 1 324 ? 43.432 50.517  50.193 1.00 60.00  ? 324 THR A CG2 1 
ATOM   2518 N N   . ILE A 1 325 ? 46.021 49.963  46.254 1.00 46.87  ? 325 ILE A N   1 
ATOM   2519 C CA  . ILE A 1 325 ? 47.114 50.511  45.445 1.00 45.10  ? 325 ILE A CA  1 
ATOM   2520 C C   . ILE A 1 325 ? 47.265 49.642  44.229 1.00 42.88  ? 325 ILE A C   1 
ATOM   2521 O O   . ILE A 1 325 ? 47.406 48.429  44.469 1.00 42.99  ? 325 ILE A O   1 
ATOM   2522 C CB  . ILE A 1 325 ? 48.473 50.577  46.183 1.00 43.60  ? 325 ILE A CB  1 
ATOM   2523 C CG1 . ILE A 1 325 ? 48.394 51.623  47.294 1.00 34.03  ? 325 ILE A CG1 1 
ATOM   2524 C CG2 . ILE A 1 325 ? 49.586 50.905  45.163 1.00 47.47  ? 325 ILE A CG2 1 
ATOM   2525 C CD1 . ILE A 1 325 ? 49.595 52.010  48.028 1.00 41.94  ? 325 ILE A CD1 1 
ATOM   2526 N N   . PHE A 1 326 ? 47.170 50.238  43.042 1.00 41.19  ? 326 PHE A N   1 
ATOM   2527 C CA  . PHE A 1 326 ? 47.312 49.334  41.880 1.00 42.88  ? 326 PHE A CA  1 
ATOM   2528 C C   . PHE A 1 326 ? 48.682 49.673  41.280 1.00 48.78  ? 326 PHE A C   1 
ATOM   2529 O O   . PHE A 1 326 ? 49.024 50.826  40.966 1.00 51.39  ? 326 PHE A O   1 
ATOM   2530 C CB  . PHE A 1 326 ? 46.166 49.437  40.877 1.00 39.15  ? 326 PHE A CB  1 
ATOM   2531 C CG  . PHE A 1 326 ? 46.403 48.474  39.738 1.00 38.03  ? 326 PHE A CG  1 
ATOM   2532 C CD1 . PHE A 1 326 ? 46.186 47.125  39.951 1.00 39.68  ? 326 PHE A CD1 1 
ATOM   2533 C CD2 . PHE A 1 326 ? 46.917 48.892  38.525 1.00 37.31  ? 326 PHE A CD2 1 
ATOM   2534 C CE1 . PHE A 1 326 ? 46.447 46.139  39.023 1.00 36.52  ? 326 PHE A CE1 1 
ATOM   2535 C CE2 . PHE A 1 326 ? 47.136 47.919  37.551 1.00 45.74  ? 326 PHE A CE2 1 
ATOM   2536 C CZ  . PHE A 1 326 ? 46.924 46.570  37.787 1.00 39.92  ? 326 PHE A CZ  1 
ATOM   2537 N N   . LYS A 1 327 ? 49.623 48.751  41.379 1.00 50.22  ? 327 LYS A N   1 
ATOM   2538 C CA  . LYS A 1 327 ? 50.964 48.963  40.831 1.00 51.49  ? 327 LYS A CA  1 
ATOM   2539 C C   . LYS A 1 327 ? 50.895 48.464  39.391 1.00 45.70  ? 327 LYS A C   1 
ATOM   2540 O O   . LYS A 1 327 ? 50.901 47.245  39.127 1.00 49.55  ? 327 LYS A O   1 
ATOM   2541 C CB  . LYS A 1 327 ? 52.050 48.091  41.519 1.00 58.64  ? 327 LYS A CB  1 
ATOM   2542 C CG  . LYS A 1 327 ? 53.254 48.897  41.981 1.00 59.15  ? 327 LYS A CG  1 
ATOM   2543 C CD  . LYS A 1 327 ? 54.528 48.257  41.617 1.00 63.49  ? 327 LYS A CD  1 
ATOM   2544 C CE  . LYS A 1 327 ? 55.400 48.951  40.592 1.00 68.12  ? 327 LYS A CE  1 
ATOM   2545 N NZ  . LYS A 1 327 ? 56.260 47.889  39.938 1.00 71.97  ? 327 LYS A NZ  1 
ATOM   2546 N N   . GLY A 1 328 ? 50.760 49.397  38.502 1.00 39.68  ? 328 GLY A N   1 
ATOM   2547 C CA  . GLY A 1 328 ? 50.647 49.038  37.080 1.00 39.44  ? 328 GLY A CA  1 
ATOM   2548 C C   . GLY A 1 328 ? 49.845 50.161  36.427 1.00 39.49  ? 328 GLY A C   1 
ATOM   2549 O O   . GLY A 1 328 ? 49.858 51.307  36.881 1.00 31.92  ? 328 GLY A O   1 
ATOM   2550 N N   . ASN A 1 329 ? 49.286 49.813  35.289 1.00 41.47  ? 329 ASN A N   1 
ATOM   2551 C CA  . ASN A 1 329 ? 48.467 50.750  34.543 1.00 45.72  ? 329 ASN A CA  1 
ATOM   2552 C C   . ASN A 1 329 ? 47.038 50.207  34.357 1.00 50.37  ? 329 ASN A C   1 
ATOM   2553 O O   . ASN A 1 329 ? 46.736 49.015  34.119 1.00 50.17  ? 329 ASN A O   1 
ATOM   2554 C CB  . ASN A 1 329 ? 49.185 50.942  33.211 1.00 42.50  ? 329 ASN A CB  1 
ATOM   2555 C CG  . ASN A 1 329 ? 50.624 51.426  33.357 1.00 42.26  ? 329 ASN A CG  1 
ATOM   2556 O OD1 . ASN A 1 329 ? 50.954 52.331  34.156 1.00 34.77  ? 329 ASN A OD1 1 
ATOM   2557 N ND2 . ASN A 1 329 ? 51.425 50.769  32.530 1.00 30.62  ? 329 ASN A ND2 1 
ATOM   2558 N N   . LEU A 1 330 ? 46.090 51.143  34.413 1.00 47.13  ? 330 LEU A N   1 
ATOM   2559 C CA  . LEU A 1 330 ? 44.691 50.860  34.151 1.00 42.53  ? 330 LEU A CA  1 
ATOM   2560 C C   . LEU A 1 330 ? 44.352 51.377  32.758 1.00 39.10  ? 330 LEU A C   1 
ATOM   2561 O O   . LEU A 1 330 ? 44.509 52.545  32.460 1.00 40.71  ? 330 LEU A O   1 
ATOM   2562 C CB  . LEU A 1 330 ? 43.751 51.530  35.153 1.00 42.84  ? 330 LEU A CB  1 
ATOM   2563 C CG  . LEU A 1 330 ? 43.768 50.995  36.598 1.00 38.65  ? 330 LEU A CG  1 
ATOM   2564 C CD1 . LEU A 1 330 ? 42.864 51.924  37.417 1.00 38.12  ? 330 LEU A CD1 1 
ATOM   2565 C CD2 . LEU A 1 330 ? 43.283 49.565  36.669 1.00 38.74  ? 330 LEU A CD2 1 
ATOM   2566 N N   . LEU A 1 331 ? 43.933 50.516  31.904 1.00 36.10  ? 331 LEU A N   1 
ATOM   2567 C CA  . LEU A 1 331 ? 43.367 50.869  30.625 1.00 43.10  ? 331 LEU A CA  1 
ATOM   2568 C C   . LEU A 1 331 ? 41.872 50.568  30.705 1.00 41.12  ? 331 LEU A C   1 
ATOM   2569 O O   . LEU A 1 331 ? 41.562 49.365  30.779 1.00 40.08  ? 331 LEU A O   1 
ATOM   2570 C CB  . LEU A 1 331 ? 43.958 49.894  29.585 1.00 42.29  ? 331 LEU A CB  1 
ATOM   2571 C CG  . LEU A 1 331 ? 43.301 49.960  28.221 1.00 40.89  ? 331 LEU A CG  1 
ATOM   2572 C CD1 . LEU A 1 331 ? 43.501 51.319  27.627 1.00 46.64  ? 331 LEU A CD1 1 
ATOM   2573 C CD2 . LEU A 1 331 ? 43.844 48.834  27.367 1.00 48.76  ? 331 LEU A CD2 1 
ATOM   2574 N N   . ILE A 1 332 ? 41.029 51.566  30.862 1.00 41.13  ? 332 ILE A N   1 
ATOM   2575 C CA  . ILE A 1 332 ? 39.606 51.241  31.044 1.00 36.90  ? 332 ILE A CA  1 
ATOM   2576 C C   . ILE A 1 332 ? 38.959 51.367  29.688 1.00 34.03  ? 332 ILE A C   1 
ATOM   2577 O O   . ILE A 1 332 ? 38.867 52.489  29.200 1.00 35.89  ? 332 ILE A O   1 
ATOM   2578 C CB  . ILE A 1 332 ? 38.885 52.085  32.076 1.00 34.77  ? 332 ILE A CB  1 
ATOM   2579 C CG1 . ILE A 1 332 ? 39.550 51.895  33.452 1.00 33.64  ? 332 ILE A CG1 1 
ATOM   2580 C CG2 . ILE A 1 332 ? 37.413 51.612  32.195 1.00 34.66  ? 332 ILE A CG2 1 
ATOM   2581 C CD1 . ILE A 1 332 ? 39.479 53.152  34.337 1.00 48.21  ? 332 ILE A CD1 1 
ATOM   2582 N N   . ASN A 1 333 ? 38.569 50.273  29.094 1.00 35.25  ? 333 ASN A N   1 
ATOM   2583 C CA  . ASN A 1 333 ? 38.014 50.283  27.737 1.00 40.34  ? 333 ASN A CA  1 
ATOM   2584 C C   . ASN A 1 333 ? 36.666 49.581  27.755 1.00 47.63  ? 333 ASN A C   1 
ATOM   2585 O O   . ASN A 1 333 ? 36.462 48.409  27.398 1.00 44.40  ? 333 ASN A O   1 
ATOM   2586 C CB  . ASN A 1 333 ? 38.960 49.499  26.797 1.00 50.50  ? 333 ASN A CB  1 
ATOM   2587 C CG  . ASN A 1 333 ? 38.668 49.493  25.310 1.00 59.29  ? 333 ASN A CG  1 
ATOM   2588 O OD1 . ASN A 1 333 ? 37.845 48.711  24.784 1.00 64.54  ? 333 ASN A OD1 1 
ATOM   2589 N ND2 . ASN A 1 333 ? 39.290 50.350  24.467 1.00 45.83  ? 333 ASN A ND2 1 
ATOM   2590 N N   . ILE A 1 334 ? 35.644 50.213  28.315 1.00 54.13  ? 334 ILE A N   1 
ATOM   2591 C CA  . ILE A 1 334 ? 34.332 49.537  28.460 1.00 59.07  ? 334 ILE A CA  1 
ATOM   2592 C C   . ILE A 1 334 ? 33.271 50.032  27.476 1.00 59.45  ? 334 ILE A C   1 
ATOM   2593 O O   . ILE A 1 334 ? 32.726 51.136  27.635 1.00 56.22  ? 334 ILE A O   1 
ATOM   2594 C CB  . ILE A 1 334 ? 33.788 49.826  29.876 1.00 61.98  ? 334 ILE A CB  1 
ATOM   2595 C CG1 . ILE A 1 334 ? 34.737 49.224  30.915 1.00 60.43  ? 334 ILE A CG1 1 
ATOM   2596 C CG2 . ILE A 1 334 ? 32.362 49.355  30.047 1.00 54.04  ? 334 ILE A CG2 1 
ATOM   2597 C CD1 . ILE A 1 334 ? 34.346 49.687  32.317 1.00 68.57  ? 334 ILE A CD1 1 
ATOM   2598 N N   . ARG A 1 335 ? 32.919 49.181  26.550 1.00 59.69  ? 335 ARG A N   1 
ATOM   2599 C CA  . ARG A 1 335 ? 31.910 49.567  25.573 1.00 73.93  ? 335 ARG A CA  1 
ATOM   2600 C C   . ARG A 1 335 ? 30.492 49.233  26.021 1.00 81.52  ? 335 ARG A C   1 
ATOM   2601 O O   . ARG A 1 335 ? 29.664 50.115  26.239 1.00 84.11  ? 335 ARG A O   1 
ATOM   2602 C CB  . ARG A 1 335 ? 32.262 48.903  24.240 1.00 74.44  ? 335 ARG A CB  1 
ATOM   2603 C CG  . ARG A 1 335 ? 33.729 48.932  23.918 1.00 82.97  ? 335 ARG A CG  1 
ATOM   2604 C CD  . ARG A 1 335 ? 34.102 49.289  22.500 1.00 86.49  ? 335 ARG A CD  1 
ATOM   2605 N NE  . ARG A 1 335 ? 34.361 48.040  21.777 1.00 89.83  ? 335 ARG A NE  1 
ATOM   2606 C CZ  . ARG A 1 335 ? 34.011 47.838  20.496 1.00 93.67  ? 335 ARG A CZ  1 
ATOM   2607 N NH1 . ARG A 1 335 ? 33.409 48.852  19.843 1.00 87.24  ? 335 ARG A NH1 1 
ATOM   2608 N NH2 . ARG A 1 335 ? 34.256 46.674  19.877 1.00 75.31  ? 335 ARG A NH2 1 
ATOM   2609 N N   . ARG A 1 336 ? 30.208 47.953  26.234 1.00 87.51  ? 336 ARG A N   1 
ATOM   2610 C CA  . ARG A 1 336 ? 28.878 47.484  26.601 1.00 92.40  ? 336 ARG A CA  1 
ATOM   2611 C C   . ARG A 1 336 ? 28.479 48.058  27.953 1.00 96.61  ? 336 ARG A C   1 
ATOM   2612 O O   . ARG A 1 336 ? 29.316 48.019  28.855 1.00 96.96  ? 336 ARG A O   1 
ATOM   2613 C CB  . ARG A 1 336 ? 28.835 45.980  26.633 1.00 94.03  ? 336 ARG A CB  1 
ATOM   2614 N N   . GLY A 1 337 ? 27.298 48.685  28.039 1.00 99.74  ? 337 GLY A N   1 
ATOM   2615 C CA  . GLY A 1 337 ? 26.986 49.385  29.272 1.00 103.11 ? 337 GLY A CA  1 
ATOM   2616 C C   . GLY A 1 337 ? 25.568 49.303  29.763 1.00 105.51 ? 337 GLY A C   1 
ATOM   2617 O O   . GLY A 1 337 ? 24.801 50.267  29.596 1.00 106.64 ? 337 GLY A O   1 
ATOM   2618 N N   . ASN A 1 338 ? 25.243 48.146  30.346 1.00 105.41 ? 338 ASN A N   1 
ATOM   2619 C CA  . ASN A 1 338 ? 23.886 48.017  30.908 1.00 106.92 ? 338 ASN A CA  1 
ATOM   2620 C C   . ASN A 1 338 ? 23.790 49.160  31.931 1.00 105.84 ? 338 ASN A C   1 
ATOM   2621 O O   . ASN A 1 338 ? 23.544 50.345  31.739 1.00 103.97 ? 338 ASN A O   1 
ATOM   2622 C CB  . ASN A 1 338 ? 23.714 46.689  31.624 1.00 109.14 ? 338 ASN A CB  1 
ATOM   2623 C CG  . ASN A 1 338 ? 24.403 45.544  30.928 1.00 112.30 ? 338 ASN A CG  1 
ATOM   2624 O OD1 . ASN A 1 338 ? 25.598 45.595  30.625 1.00 117.94 ? 338 ASN A OD1 1 
ATOM   2625 N ND2 . ASN A 1 338 ? 23.604 44.508  30.683 1.00 113.72 ? 338 ASN A ND2 1 
ATOM   2626 N N   . ASN A 1 339 ? 24.290 48.762  33.099 1.00 105.47 ? 339 ASN A N   1 
ATOM   2627 C CA  . ASN A 1 339 ? 24.529 49.740  34.159 1.00 107.10 ? 339 ASN A CA  1 
ATOM   2628 C C   . ASN A 1 339 ? 25.697 49.237  35.007 1.00 106.33 ? 339 ASN A C   1 
ATOM   2629 O O   . ASN A 1 339 ? 25.520 48.390  35.886 1.00 108.82 ? 339 ASN A O   1 
ATOM   2630 C CB  . ASN A 1 339 ? 23.252 49.915  34.945 1.00 109.15 ? 339 ASN A CB  1 
ATOM   2631 C CG  . ASN A 1 339 ? 22.777 51.351  35.003 0.01 107.52 ? 339 ASN A CG  1 
ATOM   2632 O OD1 . ASN A 1 339 ? 22.715 51.931  36.088 0.01 107.49 ? 339 ASN A OD1 1 
ATOM   2633 N ND2 . ASN A 1 339 ? 22.441 51.932  33.859 0.01 107.46 ? 339 ASN A ND2 1 
ATOM   2634 N N   . ILE A 1 340 ? 26.897 49.527  34.510 1.00 101.36 ? 340 ILE A N   1 
ATOM   2635 C CA  . ILE A 1 340 ? 28.136 49.101  35.138 1.00 97.43  ? 340 ILE A CA  1 
ATOM   2636 C C   . ILE A 1 340 ? 28.783 50.357  35.706 1.00 95.32  ? 340 ILE A C   1 
ATOM   2637 O O   . ILE A 1 340 ? 29.472 51.099  34.997 1.00 97.86  ? 340 ILE A O   1 
ATOM   2638 C CB  . ILE A 1 340 ? 29.040 48.354  34.151 1.00 93.63  ? 340 ILE A CB  1 
ATOM   2639 C CG1 . ILE A 1 340 ? 29.726 49.158  33.070 1.00 85.50  ? 340 ILE A CG1 1 
ATOM   2640 C CG2 . ILE A 1 340 ? 28.194 47.252  33.489 1.00 99.38  ? 340 ILE A CG2 1 
ATOM   2641 C CD1 . ILE A 1 340 ? 28.897 49.634  31.915 1.00 92.53  ? 340 ILE A CD1 1 
ATOM   2642 N N   . ALA A 1 341 ? 28.409 50.739  36.915 1.00 89.89  ? 341 ALA A N   1 
ATOM   2643 C CA  . ALA A 1 341 ? 28.892 52.008  37.450 1.00 88.45  ? 341 ALA A CA  1 
ATOM   2644 C C   . ALA A 1 341 ? 28.786 51.968  38.970 1.00 85.37  ? 341 ALA A C   1 
ATOM   2645 O O   . ALA A 1 341 ? 28.910 52.935  39.690 1.00 86.09  ? 341 ALA A O   1 
ATOM   2646 C CB  . ALA A 1 341 ? 28.068 53.201  37.006 1.00 84.56  ? 341 ALA A CB  1 
ATOM   2647 N N   . SER A 1 342 ? 28.204 50.877  39.386 1.00 84.24  ? 342 SER A N   1 
ATOM   2648 C CA  . SER A 1 342 ? 27.910 50.601  40.780 1.00 82.05  ? 342 SER A CA  1 
ATOM   2649 C C   . SER A 1 342 ? 28.487 49.196  40.965 1.00 76.62  ? 342 SER A C   1 
ATOM   2650 O O   . SER A 1 342 ? 29.119 48.966  41.964 1.00 71.76  ? 342 SER A O   1 
ATOM   2651 C CB  . SER A 1 342 ? 26.426 50.667  41.112 1.00 85.51  ? 342 SER A CB  1 
ATOM   2652 O OG  . SER A 1 342 ? 26.145 51.271  42.361 1.00 86.02  ? 342 SER A OG  1 
ATOM   2653 N N   . GLU A 1 343 ? 28.373 48.409  39.905 1.00 76.23  ? 343 GLU A N   1 
ATOM   2654 C CA  . GLU A 1 343 ? 29.001 47.109  39.820 1.00 74.59  ? 343 GLU A CA  1 
ATOM   2655 C C   . GLU A 1 343 ? 30.525 47.319  39.804 1.00 77.75  ? 343 GLU A C   1 
ATOM   2656 O O   . GLU A 1 343 ? 31.273 46.787  40.637 1.00 75.73  ? 343 GLU A O   1 
ATOM   2657 C CB  . GLU A 1 343 ? 28.595 46.300  38.616 1.00 78.62  ? 343 GLU A CB  1 
ATOM   2658 C CG  . GLU A 1 343 ? 27.118 46.105  38.316 1.00 85.33  ? 343 GLU A CG  1 
ATOM   2659 C CD  . GLU A 1 343 ? 26.898 45.121  37.169 1.00 92.76  ? 343 GLU A CD  1 
ATOM   2660 O OE1 . GLU A 1 343 ? 27.209 43.911  37.310 1.00 96.41  ? 343 GLU A OE1 1 
ATOM   2661 O OE2 . GLU A 1 343 ? 26.423 45.517  36.082 1.00 98.55  ? 343 GLU A OE2 1 
ATOM   2662 N N   . LEU A 1 344 ? 31.022 48.237  38.966 1.00 75.65  ? 344 LEU A N   1 
ATOM   2663 C CA  . LEU A 1 344 ? 32.415 48.596  38.839 1.00 72.36  ? 344 LEU A CA  1 
ATOM   2664 C C   . LEU A 1 344 ? 32.963 49.130  40.174 1.00 69.74  ? 344 LEU A C   1 
ATOM   2665 O O   . LEU A 1 344 ? 34.079 48.739  40.551 1.00 69.12  ? 344 LEU A O   1 
ATOM   2666 C CB  . LEU A 1 344 ? 32.760 49.697  37.808 1.00 64.33  ? 344 LEU A CB  1 
ATOM   2667 C CG  . LEU A 1 344 ? 32.687 49.397  36.311 1.00 50.12  ? 344 LEU A CG  1 
ATOM   2668 C CD1 . LEU A 1 344 ? 33.224 50.577  35.519 1.00 57.00  ? 344 LEU A CD1 1 
ATOM   2669 C CD2 . LEU A 1 344 ? 33.401 48.127  35.905 1.00 51.62  ? 344 LEU A CD2 1 
ATOM   2670 N N   . GLU A 1 345 ? 32.166 49.959  40.822 1.00 63.10  ? 345 GLU A N   1 
ATOM   2671 C CA  . GLU A 1 345 ? 32.555 50.591  42.061 1.00 65.42  ? 345 GLU A CA  1 
ATOM   2672 C C   . GLU A 1 345 ? 32.706 49.652  43.255 1.00 63.31  ? 345 GLU A C   1 
ATOM   2673 O O   . GLU A 1 345 ? 33.501 49.913  44.134 1.00 60.06  ? 345 GLU A O   1 
ATOM   2674 C CB  . GLU A 1 345 ? 31.592 51.714  42.478 1.00 55.59  ? 345 GLU A CB  1 
ATOM   2675 C CG  . GLU A 1 345 ? 32.267 52.607  43.486 1.00 68.78  ? 345 GLU A CG  1 
ATOM   2676 C CD  . GLU A 1 345 ? 31.324 53.374  44.376 1.00 81.31  ? 345 GLU A CD  1 
ATOM   2677 O OE1 . GLU A 1 345 ? 30.614 54.320  43.976 1.00 85.60  ? 345 GLU A OE1 1 
ATOM   2678 O OE2 . GLU A 1 345 ? 31.237 53.078  45.595 1.00 88.79  ? 345 GLU A OE2 1 
ATOM   2679 N N   . ASN A 1 346 ? 32.151 48.462  43.202 1.00 62.25  ? 346 ASN A N   1 
ATOM   2680 C CA  . ASN A 1 346 ? 32.285 47.403  44.173 1.00 63.82  ? 346 ASN A CA  1 
ATOM   2681 C C   . ASN A 1 346 ? 33.532 46.580  43.870 1.00 63.71  ? 346 ASN A C   1 
ATOM   2682 O O   . ASN A 1 346 ? 33.636 45.336  43.905 1.00 65.65  ? 346 ASN A O   1 
ATOM   2683 C CB  . ASN A 1 346 ? 31.024 46.498  44.095 1.00 61.66  ? 346 ASN A CB  1 
ATOM   2684 C CG  . ASN A 1 346 ? 31.110 45.292  45.006 1.00 58.73  ? 346 ASN A CG  1 
ATOM   2685 O OD1 . ASN A 1 346 ? 31.188 45.352  46.224 1.00 69.11  ? 346 ASN A OD1 1 
ATOM   2686 N ND2 . ASN A 1 346 ? 31.155 44.092  44.444 1.00 51.10  ? 346 ASN A ND2 1 
ATOM   2687 N N   . PHE A 1 347 ? 34.419 47.173  43.066 1.00 63.23  ? 347 PHE A N   1 
ATOM   2688 C CA  . PHE A 1 347 ? 35.540 46.411  42.506 1.00 61.39  ? 347 PHE A CA  1 
ATOM   2689 C C   . PHE A 1 347 ? 36.712 47.375  42.440 1.00 57.70  ? 347 PHE A C   1 
ATOM   2690 O O   . PHE A 1 347 ? 37.770 46.820  42.354 1.00 59.92  ? 347 PHE A O   1 
ATOM   2691 C CB  . PHE A 1 347 ? 35.123 45.854  41.170 1.00 61.38  ? 347 PHE A CB  1 
ATOM   2692 C CG  . PHE A 1 347 ? 34.457 44.534  41.142 1.00 65.57  ? 347 PHE A CG  1 
ATOM   2693 C CD1 . PHE A 1 347 ? 33.090 44.438  40.982 1.00 75.25  ? 347 PHE A CD1 1 
ATOM   2694 C CD2 . PHE A 1 347 ? 35.148 43.351  41.267 1.00 77.15  ? 347 PHE A CD2 1 
ATOM   2695 C CE1 . PHE A 1 347 ? 32.425 43.224  40.951 1.00 75.55  ? 347 PHE A CE1 1 
ATOM   2696 C CE2 . PHE A 1 347 ? 34.512 42.130  41.249 1.00 72.86  ? 347 PHE A CE2 1 
ATOM   2697 C CZ  . PHE A 1 347 ? 33.152 42.051  41.095 1.00 72.74  ? 347 PHE A CZ  1 
ATOM   2698 N N   . MET A 1 348 ? 36.482 48.676  42.319 1.00 50.56  ? 348 MET A N   1 
ATOM   2699 C CA  . MET A 1 348 ? 37.500 49.630  41.964 1.00 42.86  ? 348 MET A CA  1 
ATOM   2700 C C   . MET A 1 348 ? 37.368 50.831  42.867 1.00 45.88  ? 348 MET A C   1 
ATOM   2701 O O   . MET A 1 348 ? 38.210 51.772  42.901 1.00 43.33  ? 348 MET A O   1 
ATOM   2702 C CB  . MET A 1 348 ? 37.402 50.096  40.493 1.00 31.72  ? 348 MET A CB  1 
ATOM   2703 C CG  . MET A 1 348 ? 37.426 48.933  39.471 1.00 33.42  ? 348 MET A CG  1 
ATOM   2704 S SD  . MET A 1 348 ? 37.566 49.448  37.732 1.00 44.79  ? 348 MET A SD  1 
ATOM   2705 C CE  . MET A 1 348 ? 38.408 50.999  37.791 1.00 59.57  ? 348 MET A CE  1 
ATOM   2706 N N   . GLY A 1 349 ? 36.296 50.783  43.683 1.00 45.30  ? 349 GLY A N   1 
ATOM   2707 C CA  . GLY A 1 349 ? 35.998 51.965  44.504 1.00 49.19  ? 349 GLY A CA  1 
ATOM   2708 C C   . GLY A 1 349 ? 36.980 52.189  45.620 1.00 52.77  ? 349 GLY A C   1 
ATOM   2709 O O   . GLY A 1 349 ? 37.033 53.299  46.156 1.00 53.43  ? 349 GLY A O   1 
ATOM   2710 N N   . LEU A 1 350 ? 37.791 51.159  45.925 1.00 56.17  ? 350 LEU A N   1 
ATOM   2711 C CA  . LEU A 1 350 ? 38.735 51.256  47.021 1.00 58.04  ? 350 LEU A CA  1 
ATOM   2712 C C   . LEU A 1 350 ? 40.144 51.727  46.685 1.00 61.34  ? 350 LEU A C   1 
ATOM   2713 O O   . LEU A 1 350 ? 40.931 51.962  47.618 1.00 63.52  ? 350 LEU A O   1 
ATOM   2714 C CB  . LEU A 1 350 ? 38.873 49.949  47.834 1.00 49.00  ? 350 LEU A CB  1 
ATOM   2715 C CG  . LEU A 1 350 ? 37.871 50.020  49.031 1.00 50.79  ? 350 LEU A CG  1 
ATOM   2716 C CD1 . LEU A 1 350 ? 37.705 48.680  49.700 1.00 52.92  ? 350 LEU A CD1 1 
ATOM   2717 C CD2 . LEU A 1 350 ? 38.247 51.106  50.038 1.00 56.11  ? 350 LEU A CD2 1 
ATOM   2718 N N   . ILE A 1 351 ? 40.446 51.677  45.372 1.00 57.89  ? 351 ILE A N   1 
ATOM   2719 C CA  . ILE A 1 351 ? 41.729 52.088  44.873 1.00 48.69  ? 351 ILE A CA  1 
ATOM   2720 C C   . ILE A 1 351 ? 42.031 53.533  45.178 1.00 46.80  ? 351 ILE A C   1 
ATOM   2721 O O   . ILE A 1 351 ? 41.367 54.358  44.626 1.00 42.87  ? 351 ILE A O   1 
ATOM   2722 C CB  . ILE A 1 351 ? 41.814 51.912  43.352 1.00 48.19  ? 351 ILE A CB  1 
ATOM   2723 C CG1 . ILE A 1 351 ? 41.535 50.418  43.058 1.00 36.87  ? 351 ILE A CG1 1 
ATOM   2724 C CG2 . ILE A 1 351 ? 43.121 52.416  42.757 1.00 40.01  ? 351 ILE A CG2 1 
ATOM   2725 C CD1 . ILE A 1 351 ? 41.172 50.351  41.581 1.00 36.46  ? 351 ILE A CD1 1 
ATOM   2726 N N   . GLU A 1 352 ? 43.002 53.866  46.015 1.00 50.61  ? 352 GLU A N   1 
ATOM   2727 C CA  . GLU A 1 352 ? 43.381 55.241  46.248 1.00 51.20  ? 352 GLU A CA  1 
ATOM   2728 C C   . GLU A 1 352 ? 44.502 55.751  45.314 1.00 47.43  ? 352 GLU A C   1 
ATOM   2729 O O   . GLU A 1 352 ? 44.798 56.951  45.182 1.00 40.38  ? 352 GLU A O   1 
ATOM   2730 C CB  . GLU A 1 352 ? 43.907 55.353  47.678 1.00 52.12  ? 352 GLU A CB  1 
ATOM   2731 C CG  . GLU A 1 352 ? 42.912 55.769  48.735 1.00 65.55  ? 352 GLU A CG  1 
ATOM   2732 C CD  . GLU A 1 352 ? 43.034 54.834  49.947 1.00 71.49  ? 352 GLU A CD  1 
ATOM   2733 O OE1 . GLU A 1 352 ? 43.881 55.244  50.765 1.00 66.09  ? 352 GLU A OE1 1 
ATOM   2734 O OE2 . GLU A 1 352 ? 42.330 53.799  50.009 1.00 76.07  ? 352 GLU A OE2 1 
ATOM   2735 N N   . VAL A 1 353 ? 45.342 54.838  44.852 1.00 43.54  ? 353 VAL A N   1 
ATOM   2736 C CA  . VAL A 1 353 ? 46.512 55.236  44.078 1.00 43.71  ? 353 VAL A CA  1 
ATOM   2737 C C   . VAL A 1 353 ? 46.828 54.233  42.957 1.00 41.41  ? 353 VAL A C   1 
ATOM   2738 O O   . VAL A 1 353 ? 46.843 53.003  43.172 1.00 39.19  ? 353 VAL A O   1 
ATOM   2739 C CB  . VAL A 1 353 ? 47.759 55.540  44.911 1.00 45.01  ? 353 VAL A CB  1 
ATOM   2740 C CG1 . VAL A 1 353 ? 47.766 55.261  46.387 1.00 30.84  ? 353 VAL A CG1 1 
ATOM   2741 C CG2 . VAL A 1 353 ? 48.988 54.844  44.310 1.00 42.55  ? 353 VAL A CG2 1 
ATOM   2742 N N   . VAL A 1 354 ? 47.074 54.855  41.816 1.00 36.31  ? 354 VAL A N   1 
ATOM   2743 C CA  . VAL A 1 354 ? 47.586 54.092  40.651 1.00 43.97  ? 354 VAL A CA  1 
ATOM   2744 C C   . VAL A 1 354 ? 49.043 54.510  40.388 1.00 44.56  ? 354 VAL A C   1 
ATOM   2745 O O   . VAL A 1 354 ? 49.366 55.718  40.288 1.00 43.32  ? 354 VAL A O   1 
ATOM   2746 C CB  . VAL A 1 354 ? 46.725 54.390  39.407 1.00 40.86  ? 354 VAL A CB  1 
ATOM   2747 C CG1 . VAL A 1 354 ? 47.347 53.896  38.123 1.00 36.72  ? 354 VAL A CG1 1 
ATOM   2748 C CG2 . VAL A 1 354 ? 45.293 53.849  39.678 1.00 35.35  ? 354 VAL A CG2 1 
ATOM   2749 N N   . THR A 1 355 ? 49.972 53.561  40.431 1.00 43.83  ? 355 THR A N   1 
ATOM   2750 C CA  . THR A 1 355 ? 51.392 53.914  40.284 1.00 44.85  ? 355 THR A CA  1 
ATOM   2751 C C   . THR A 1 355 ? 51.746 54.339  38.851 1.00 43.84  ? 355 THR A C   1 
ATOM   2752 O O   . THR A 1 355 ? 52.463 55.334  38.697 1.00 44.26  ? 355 THR A O   1 
ATOM   2753 C CB  . THR A 1 355 ? 52.374 52.799  40.653 1.00 42.40  ? 355 THR A CB  1 
ATOM   2754 O OG1 . THR A 1 355 ? 52.273 51.744  39.695 1.00 45.30  ? 355 THR A OG1 1 
ATOM   2755 C CG2 . THR A 1 355 ? 52.210 52.194  42.039 1.00 38.13  ? 355 THR A CG2 1 
ATOM   2756 N N   . GLY A 1 356 ? 51.127 53.704  37.870 1.00 41.16  ? 356 GLY A N   1 
ATOM   2757 C CA  . GLY A 1 356 ? 51.358 54.073  36.470 1.00 37.81  ? 356 GLY A CA  1 
ATOM   2758 C C   . GLY A 1 356 ? 50.505 55.204  35.955 1.00 38.07  ? 356 GLY A C   1 
ATOM   2759 O O   . GLY A 1 356 ? 50.364 56.261  36.615 1.00 34.65  ? 356 GLY A O   1 
ATOM   2760 N N   . TYR A 1 357 ? 49.910 55.004  34.800 1.00 38.47  ? 357 TYR A N   1 
ATOM   2761 C CA  . TYR A 1 357 ? 48.982 55.973  34.205 1.00 38.03  ? 357 TYR A CA  1 
ATOM   2762 C C   . TYR A 1 357 ? 47.582 55.368  34.150 1.00 38.55  ? 357 TYR A C   1 
ATOM   2763 O O   . TYR A 1 357 ? 47.458 54.127  34.088 1.00 36.11  ? 357 TYR A O   1 
ATOM   2764 C CB  . TYR A 1 357 ? 49.557 56.343  32.805 1.00 31.44  ? 357 TYR A CB  1 
ATOM   2765 C CG  . TYR A 1 357 ? 49.473 55.219  31.812 1.00 33.04  ? 357 TYR A CG  1 
ATOM   2766 C CD1 . TYR A 1 357 ? 48.333 54.842  31.077 1.00 32.86  ? 357 TYR A CD1 1 
ATOM   2767 C CD2 . TYR A 1 357 ? 50.639 54.465  31.606 1.00 34.28  ? 357 TYR A CD2 1 
ATOM   2768 C CE1 . TYR A 1 357 ? 48.352 53.779  30.175 1.00 32.83  ? 357 TYR A CE1 1 
ATOM   2769 C CE2 . TYR A 1 357 ? 50.706 53.402  30.720 1.00 32.51  ? 357 TYR A CE2 1 
ATOM   2770 C CZ  . TYR A 1 357 ? 49.552 53.068  30.007 1.00 37.26  ? 357 TYR A CZ  1 
ATOM   2771 O OH  . TYR A 1 357 ? 49.726 51.997  29.166 1.00 35.85  ? 357 TYR A OH  1 
ATOM   2772 N N   . VAL A 1 358 ? 46.593 56.216  33.814 1.00 40.98  ? 358 VAL A N   1 
ATOM   2773 C CA  . VAL A 1 358 ? 45.197 55.798  33.639 1.00 38.90  ? 358 VAL A CA  1 
ATOM   2774 C C   . VAL A 1 358 ? 44.760 56.194  32.234 1.00 35.64  ? 358 VAL A C   1 
ATOM   2775 O O   . VAL A 1 358 ? 44.792 57.358  31.888 1.00 34.58  ? 358 VAL A O   1 
ATOM   2776 C CB  . VAL A 1 358 ? 44.211 56.502  34.610 1.00 49.15  ? 358 VAL A CB  1 
ATOM   2777 C CG1 . VAL A 1 358 ? 42.815 55.883  34.484 1.00 33.12  ? 358 VAL A CG1 1 
ATOM   2778 C CG2 . VAL A 1 358 ? 44.748 56.437  36.043 1.00 29.20  ? 358 VAL A CG2 1 
ATOM   2779 N N   . LYS A 1 359 ? 44.387 55.188  31.461 1.00 36.00  ? 359 LYS A N   1 
ATOM   2780 C CA  . LYS A 1 359 ? 43.898 55.419  30.117 1.00 41.27  ? 359 LYS A CA  1 
ATOM   2781 C C   . LYS A 1 359 ? 42.423 54.979  29.939 1.00 42.14  ? 359 LYS A C   1 
ATOM   2782 O O   . LYS A 1 359 ? 42.056 53.791  30.006 1.00 40.40  ? 359 LYS A O   1 
ATOM   2783 C CB  . LYS A 1 359 ? 44.845 54.707  29.174 1.00 37.40  ? 359 LYS A CB  1 
ATOM   2784 C CG  . LYS A 1 359 ? 44.340 54.473  27.770 1.00 45.19  ? 359 LYS A CG  1 
ATOM   2785 C CD  . LYS A 1 359 ? 45.040 55.317  26.750 1.00 43.40  ? 359 LYS A CD  1 
ATOM   2786 C CE  . LYS A 1 359 ? 45.958 54.402  25.986 1.00 43.56  ? 359 LYS A CE  1 
ATOM   2787 N NZ  . LYS A 1 359 ? 45.416 53.937  24.680 1.00 47.98  ? 359 LYS A NZ  1 
ATOM   2788 N N   . ILE A 1 360 ? 41.602 55.974  29.572 1.00 37.16  ? 360 ILE A N   1 
ATOM   2789 C CA  . ILE A 1 360 ? 40.164 55.742  29.334 1.00 40.02  ? 360 ILE A CA  1 
ATOM   2790 C C   . ILE A 1 360 ? 39.888 55.837  27.834 1.00 39.49  ? 360 ILE A C   1 
ATOM   2791 O O   . ILE A 1 360 ? 40.014 56.942  27.235 1.00 37.32  ? 360 ILE A O   1 
ATOM   2792 C CB  . ILE A 1 360 ? 39.297 56.804  30.048 1.00 38.10  ? 360 ILE A CB  1 
ATOM   2793 C CG1 . ILE A 1 360 ? 39.769 57.111  31.481 1.00 28.54  ? 360 ILE A CG1 1 
ATOM   2794 C CG2 . ILE A 1 360 ? 37.887 56.277  29.932 1.00 39.42  ? 360 ILE A CG2 1 
ATOM   2795 C CD1 . ILE A 1 360 ? 39.423 56.037  32.491 1.00 33.16  ? 360 ILE A CD1 1 
ATOM   2796 N N   . ARG A 1 361 ? 39.567 54.721  27.221 1.00 34.34  ? 361 ARG A N   1 
ATOM   2797 C CA  . ARG A 1 361 ? 39.472 54.782  25.744 1.00 41.24  ? 361 ARG A CA  1 
ATOM   2798 C C   . ARG A 1 361 ? 38.382 53.866  25.246 1.00 42.06  ? 361 ARG A C   1 
ATOM   2799 O O   . ARG A 1 361 ? 38.336 52.661  25.499 1.00 38.93  ? 361 ARG A O   1 
ATOM   2800 C CB  . ARG A 1 361 ? 40.783 54.213  25.148 1.00 47.92  ? 361 ARG A CB  1 
ATOM   2801 C CG  . ARG A 1 361 ? 40.805 54.203  23.646 1.00 50.39  ? 361 ARG A CG  1 
ATOM   2802 C CD  . ARG A 1 361 ? 41.943 53.357  23.116 1.00 51.36  ? 361 ARG A CD  1 
ATOM   2803 N NE  . ARG A 1 361 ? 41.473 51.974  23.263 1.00 50.97  ? 361 ARG A NE  1 
ATOM   2804 C CZ  . ARG A 1 361 ? 42.297 50.962  23.490 1.00 55.78  ? 361 ARG A CZ  1 
ATOM   2805 N NH1 . ARG A 1 361 ? 43.612 51.074  23.616 1.00 51.62  ? 361 ARG A NH1 1 
ATOM   2806 N NH2 . ARG A 1 361 ? 41.834 49.719  23.631 1.00 54.52  ? 361 ARG A NH2 1 
ATOM   2807 N N   . HIS A 1 362 ? 37.514 54.342  24.373 1.00 46.19  ? 362 HIS A N   1 
ATOM   2808 C CA  . HIS A 1 362 ? 36.372 53.555  23.885 1.00 49.34  ? 362 HIS A CA  1 
ATOM   2809 C C   . HIS A 1 362 ? 35.295 53.113  24.913 1.00 50.32  ? 362 HIS A C   1 
ATOM   2810 O O   . HIS A 1 362 ? 34.686 52.030  24.795 1.00 41.31  ? 362 HIS A O   1 
ATOM   2811 C CB  . HIS A 1 362 ? 37.000 52.300  23.266 1.00 40.94  ? 362 HIS A CB  1 
ATOM   2812 C CG  . HIS A 1 362 ? 37.849 52.610  22.084 1.00 42.78  ? 362 HIS A CG  1 
ATOM   2813 N ND1 . HIS A 1 362 ? 38.628 51.676  21.469 1.00 43.59  ? 362 HIS A ND1 1 
ATOM   2814 C CD2 . HIS A 1 362 ? 38.049 53.765  21.411 1.00 48.32  ? 362 HIS A CD2 1 
ATOM   2815 C CE1 . HIS A 1 362 ? 39.256 52.247  20.465 1.00 46.01  ? 362 HIS A CE1 1 
ATOM   2816 N NE2 . HIS A 1 362 ? 38.923 53.515  20.408 1.00 49.22  ? 362 HIS A NE2 1 
ATOM   2817 N N   . SER A 1 363 ? 35.222 53.875  26.013 1.00 46.96  ? 363 SER A N   1 
ATOM   2818 C CA  . SER A 1 363 ? 34.402 53.456  27.139 1.00 52.19  ? 363 SER A CA  1 
ATOM   2819 C C   . SER A 1 363 ? 33.005 54.072  27.046 1.00 49.08  ? 363 SER A C   1 
ATOM   2820 O O   . SER A 1 363 ? 32.653 55.040  27.694 1.00 37.49  ? 363 SER A O   1 
ATOM   2821 C CB  . SER A 1 363 ? 35.231 53.837  28.400 1.00 53.73  ? 363 SER A CB  1 
ATOM   2822 O OG  . SER A 1 363 ? 35.713 52.558  28.816 1.00 41.72  ? 363 SER A OG  1 
ATOM   2823 N N   . HIS A 1 364 ? 32.243 53.577  26.058 1.00 52.25  ? 364 HIS A N   1 
ATOM   2824 C CA  . HIS A 1 364 ? 30.954 54.173  25.717 1.00 53.66  ? 364 HIS A CA  1 
ATOM   2825 C C   . HIS A 1 364 ? 29.879 53.937  26.760 1.00 48.77  ? 364 HIS A C   1 
ATOM   2826 O O   . HIS A 1 364 ? 29.297 54.899  27.280 1.00 51.44  ? 364 HIS A O   1 
ATOM   2827 C CB  . HIS A 1 364 ? 30.485 53.699  24.348 1.00 49.83  ? 364 HIS A CB  1 
ATOM   2828 C CG  . HIS A 1 364 ? 31.493 54.182  23.338 1.00 51.51  ? 364 HIS A CG  1 
ATOM   2829 N ND1 . HIS A 1 364 ? 31.870 55.502  23.156 1.00 44.83  ? 364 HIS A ND1 1 
ATOM   2830 C CD2 . HIS A 1 364 ? 32.194 53.393  22.472 1.00 38.62  ? 364 HIS A CD2 1 
ATOM   2831 C CE1 . HIS A 1 364 ? 32.798 55.533  22.214 1.00 28.57  ? 364 HIS A CE1 1 
ATOM   2832 N NE2 . HIS A 1 364 ? 32.992 54.274  21.810 1.00 41.44  ? 364 HIS A NE2 1 
ATOM   2833 N N   . ALA A 1 365 ? 29.949 52.819  27.427 1.00 47.53  ? 365 ALA A N   1 
ATOM   2834 C CA  . ALA A 1 365 ? 29.211 52.488  28.621 1.00 44.41  ? 365 ALA A CA  1 
ATOM   2835 C C   . ALA A 1 365 ? 29.318 53.473  29.768 1.00 44.70  ? 365 ALA A C   1 
ATOM   2836 O O   . ALA A 1 365 ? 28.576 53.206  30.726 1.00 45.28  ? 365 ALA A O   1 
ATOM   2837 C CB  . ALA A 1 365 ? 29.678 51.133  29.150 1.00 40.28  ? 365 ALA A CB  1 
ATOM   2838 N N   . LEU A 1 366 ? 30.158 54.517  29.762 1.00 40.80  ? 366 LEU A N   1 
ATOM   2839 C CA  . LEU A 1 366 ? 30.415 55.243  30.968 1.00 42.21  ? 366 LEU A CA  1 
ATOM   2840 C C   . LEU A 1 366 ? 29.974 56.687  30.896 1.00 46.36  ? 366 LEU A C   1 
ATOM   2841 O O   . LEU A 1 366 ? 30.305 57.248  29.849 1.00 48.40  ? 366 LEU A O   1 
ATOM   2842 C CB  . LEU A 1 366 ? 31.885 55.241  31.350 1.00 43.78  ? 366 LEU A CB  1 
ATOM   2843 C CG  . LEU A 1 366 ? 32.740 54.037  31.667 1.00 51.52  ? 366 LEU A CG  1 
ATOM   2844 C CD1 . LEU A 1 366 ? 34.192 54.373  32.043 1.00 51.77  ? 366 LEU A CD1 1 
ATOM   2845 C CD2 . LEU A 1 366 ? 32.118 53.305  32.834 1.00 51.17  ? 366 LEU A CD2 1 
ATOM   2846 N N   . VAL A 1 367 ? 29.521 57.275  32.015 1.00 43.68  ? 367 VAL A N   1 
ATOM   2847 C CA  . VAL A 1 367 ? 29.072 58.675  31.940 1.00 44.18  ? 367 VAL A CA  1 
ATOM   2848 C C   . VAL A 1 367 ? 29.923 59.518  32.845 1.00 44.90  ? 367 VAL A C   1 
ATOM   2849 O O   . VAL A 1 367 ? 29.965 60.751  32.720 1.00 44.75  ? 367 VAL A O   1 
ATOM   2850 C CB  . VAL A 1 367 ? 27.557 58.727  32.376 1.00 48.80  ? 367 VAL A CB  1 
ATOM   2851 C CG1 . VAL A 1 367 ? 26.923 60.073  32.571 1.00 41.69  ? 367 VAL A CG1 1 
ATOM   2852 C CG2 . VAL A 1 367 ? 26.697 57.949  31.365 1.00 34.00  ? 367 VAL A CG2 1 
ATOM   2853 N N   . SER A 1 368 ? 30.591 58.818  33.757 1.00 48.72  ? 368 SER A N   1 
ATOM   2854 C CA  . SER A 1 368 ? 31.487 59.465  34.742 1.00 52.70  ? 368 SER A CA  1 
ATOM   2855 C C   . SER A 1 368 ? 32.590 58.497  35.179 1.00 52.76  ? 368 SER A C   1 
ATOM   2856 O O   . SER A 1 368 ? 32.352 57.299  34.976 1.00 48.99  ? 368 SER A O   1 
ATOM   2857 C CB  . SER A 1 368 ? 30.658 59.706  36.000 1.00 55.32  ? 368 SER A CB  1 
ATOM   2858 O OG  . SER A 1 368 ? 31.300 60.298  37.091 1.00 64.86  ? 368 SER A OG  1 
ATOM   2859 N N   . LEU A 1 369 ? 33.631 59.012  35.831 1.00 53.86  ? 369 LEU A N   1 
ATOM   2860 C CA  . LEU A 1 369 ? 34.716 58.129  36.274 1.00 60.15  ? 369 LEU A CA  1 
ATOM   2861 C C   . LEU A 1 369 ? 34.645 58.036  37.811 1.00 62.52  ? 369 LEU A C   1 
ATOM   2862 O O   . LEU A 1 369 ? 35.569 57.700  38.595 1.00 59.33  ? 369 LEU A O   1 
ATOM   2863 C CB  . LEU A 1 369 ? 36.073 58.630  35.784 1.00 55.91  ? 369 LEU A CB  1 
ATOM   2864 C CG  . LEU A 1 369 ? 36.325 58.736  34.271 1.00 45.96  ? 369 LEU A CG  1 
ATOM   2865 C CD1 . LEU A 1 369 ? 37.669 59.428  34.154 1.00 53.97  ? 369 LEU A CD1 1 
ATOM   2866 C CD2 . LEU A 1 369 ? 36.207 57.384  33.619 1.00 38.77  ? 369 LEU A CD2 1 
ATOM   2867 N N   . SER A 1 370 ? 33.437 58.401  38.285 1.00 56.26  ? 370 SER A N   1 
ATOM   2868 C CA  . SER A 1 370 ? 33.089 58.431  39.690 1.00 53.88  ? 370 SER A CA  1 
ATOM   2869 C C   . SER A 1 370 ? 33.060 57.085  40.412 1.00 47.97  ? 370 SER A C   1 
ATOM   2870 O O   . SER A 1 370 ? 33.228 56.943  41.596 1.00 41.93  ? 370 SER A O   1 
ATOM   2871 C CB  . SER A 1 370 ? 31.673 59.052  39.816 1.00 57.50  ? 370 SER A CB  1 
ATOM   2872 O OG  . SER A 1 370 ? 30.771 58.061  39.261 1.00 69.12  ? 370 SER A OG  1 
ATOM   2873 N N   . PHE A 1 371 ? 32.967 55.936  39.792 1.00 45.48  ? 371 PHE A N   1 
ATOM   2874 C CA  . PHE A 1 371 ? 33.223 54.643  40.356 1.00 46.29  ? 371 PHE A CA  1 
ATOM   2875 C C   . PHE A 1 371 ? 34.654 54.467  40.895 1.00 54.84  ? 371 PHE A C   1 
ATOM   2876 O O   . PHE A 1 371 ? 35.005 53.592  41.728 1.00 52.23  ? 371 PHE A O   1 
ATOM   2877 C CB  . PHE A 1 371 ? 32.952 53.596  39.287 1.00 43.53  ? 371 PHE A CB  1 
ATOM   2878 C CG  . PHE A 1 371 ? 33.724 53.629  38.012 1.00 56.45  ? 371 PHE A CG  1 
ATOM   2879 C CD1 . PHE A 1 371 ? 34.805 52.807  37.764 1.00 58.95  ? 371 PHE A CD1 1 
ATOM   2880 C CD2 . PHE A 1 371 ? 33.371 54.515  37.004 1.00 53.92  ? 371 PHE A CD2 1 
ATOM   2881 C CE1 . PHE A 1 371 ? 35.498 52.842  36.570 1.00 59.50  ? 371 PHE A CE1 1 
ATOM   2882 C CE2 . PHE A 1 371 ? 34.048 54.546  35.817 1.00 56.49  ? 371 PHE A CE2 1 
ATOM   2883 C CZ  . PHE A 1 371 ? 35.119 53.716  35.579 1.00 56.39  ? 371 PHE A CZ  1 
ATOM   2884 N N   . LEU A 1 372 ? 35.633 55.305  40.510 1.00 50.17  ? 372 LEU A N   1 
ATOM   2885 C CA  . LEU A 1 372 ? 36.928 55.395  41.109 1.00 46.25  ? 372 LEU A CA  1 
ATOM   2886 C C   . LEU A 1 372 ? 36.715 56.392  42.243 1.00 42.26  ? 372 LEU A C   1 
ATOM   2887 O O   . LEU A 1 372 ? 37.224 57.507  42.364 1.00 38.37  ? 372 LEU A O   1 
ATOM   2888 C CB  . LEU A 1 372 ? 38.171 55.812  40.276 1.00 44.82  ? 372 LEU A CB  1 
ATOM   2889 C CG  . LEU A 1 372 ? 38.411 54.800  39.114 1.00 36.78  ? 372 LEU A CG  1 
ATOM   2890 C CD1 . LEU A 1 372 ? 38.853 55.643  37.934 1.00 45.04  ? 372 LEU A CD1 1 
ATOM   2891 C CD2 . LEU A 1 372 ? 39.260 53.657  39.565 1.00 35.55  ? 372 LEU A CD2 1 
ATOM   2892 N N   . LYS A 1 373 ? 35.970 55.862  43.192 1.00 47.06  ? 373 LYS A N   1 
ATOM   2893 C CA  . LYS A 1 373 ? 35.527 56.509  44.415 1.00 50.19  ? 373 LYS A CA  1 
ATOM   2894 C C   . LYS A 1 373 ? 36.646 56.863  45.366 1.00 49.72  ? 373 LYS A C   1 
ATOM   2895 O O   . LYS A 1 373 ? 36.636 57.960  45.907 1.00 42.42  ? 373 LYS A O   1 
ATOM   2896 C CB  . LYS A 1 373 ? 34.546 55.521  45.077 1.00 56.74  ? 373 LYS A CB  1 
ATOM   2897 C CG  . LYS A 1 373 ? 33.645 56.162  46.119 1.00 59.64  ? 373 LYS A CG  1 
ATOM   2898 C CD  . LYS A 1 373 ? 32.529 56.955  45.441 0.01 60.17  ? 373 LYS A CD  1 
ATOM   2899 C CE  . LYS A 1 373 ? 31.674 57.687  46.460 0.01 60.45  ? 373 LYS A CE  1 
ATOM   2900 N NZ  . LYS A 1 373 ? 31.083 58.933  45.899 0.01 60.38  ? 373 LYS A NZ  1 
ATOM   2901 N N   . ASN A 1 374 ? 37.657 55.986  45.513 1.00 54.43  ? 374 ASN A N   1 
ATOM   2902 C CA  . ASN A 1 374 ? 38.765 56.352  46.410 1.00 59.92  ? 374 ASN A CA  1 
ATOM   2903 C C   . ASN A 1 374 ? 40.043 56.892  45.786 1.00 62.35  ? 374 ASN A C   1 
ATOM   2904 O O   . ASN A 1 374 ? 41.031 57.223  46.479 1.00 63.08  ? 374 ASN A O   1 
ATOM   2905 C CB  . ASN A 1 374 ? 39.080 55.154  47.314 1.00 63.16  ? 374 ASN A CB  1 
ATOM   2906 C CG  . ASN A 1 374 ? 38.009 54.978  48.396 1.00 64.53  ? 374 ASN A CG  1 
ATOM   2907 O OD1 . ASN A 1 374 ? 37.892 53.972  49.096 1.00 66.40  ? 374 ASN A OD1 1 
ATOM   2908 N ND2 . ASN A 1 374 ? 37.160 55.965  48.578 1.00 52.88  ? 374 ASN A ND2 1 
ATOM   2909 N N   . LEU A 1 375 ? 40.091 56.893  44.438 1.00 58.34  ? 375 LEU A N   1 
ATOM   2910 C CA  . LEU A 1 375 ? 41.305 57.374  43.795 1.00 54.73  ? 375 LEU A CA  1 
ATOM   2911 C C   . LEU A 1 375 ? 41.712 58.754  44.245 1.00 52.37  ? 375 LEU A C   1 
ATOM   2912 O O   . LEU A 1 375 ? 41.151 59.777  43.877 1.00 52.11  ? 375 LEU A O   1 
ATOM   2913 C CB  . LEU A 1 375 ? 41.099 57.359  42.288 1.00 56.41  ? 375 LEU A CB  1 
ATOM   2914 C CG  . LEU A 1 375 ? 42.396 57.422  41.459 1.00 54.12  ? 375 LEU A CG  1 
ATOM   2915 C CD1 . LEU A 1 375 ? 43.135 56.112  41.689 1.00 37.88  ? 375 LEU A CD1 1 
ATOM   2916 C CD2 . LEU A 1 375 ? 42.030 57.796  40.041 1.00 40.97  ? 375 LEU A CD2 1 
ATOM   2917 N N   . ARG A 1 376 ? 42.801 58.874  44.982 1.00 55.16  ? 376 ARG A N   1 
ATOM   2918 C CA  . ARG A 1 376 ? 43.320 60.155  45.434 1.00 55.45  ? 376 ARG A CA  1 
ATOM   2919 C C   . ARG A 1 376 ? 44.556 60.544  44.633 1.00 50.16  ? 376 ARG A C   1 
ATOM   2920 O O   . ARG A 1 376 ? 44.746 61.728  44.465 1.00 44.25  ? 376 ARG A O   1 
ATOM   2921 C CB  . ARG A 1 376 ? 43.706 60.222  46.928 1.00 58.68  ? 376 ARG A CB  1 
ATOM   2922 C CG  . ARG A 1 376 ? 44.288 58.907  47.415 1.00 69.10  ? 376 ARG A CG  1 
ATOM   2923 C CD  . ARG A 1 376 ? 44.286 58.817  48.944 1.00 81.17  ? 376 ARG A CD  1 
ATOM   2924 N NE  . ARG A 1 376 ? 45.377 57.926  49.410 1.00 84.46  ? 376 ARG A NE  1 
ATOM   2925 C CZ  . ARG A 1 376 ? 46.618 58.380  49.598 1.00 85.64  ? 376 ARG A CZ  1 
ATOM   2926 N NH1 . ARG A 1 376 ? 46.966 59.645  49.383 1.00 81.84  ? 376 ARG A NH1 1 
ATOM   2927 N NH2 . ARG A 1 376 ? 47.571 57.548  50.012 1.00 94.15  ? 376 ARG A NH2 1 
ATOM   2928 N N   . LEU A 1 377 ? 45.375 59.578  44.219 1.00 50.99  ? 377 LEU A N   1 
ATOM   2929 C CA  . LEU A 1 377 ? 46.526 59.942  43.379 1.00 49.40  ? 377 LEU A CA  1 
ATOM   2930 C C   . LEU A 1 377 ? 47.043 59.022  42.311 1.00 46.33  ? 377 LEU A C   1 
ATOM   2931 O O   . LEU A 1 377 ? 46.868 57.788  42.286 1.00 45.17  ? 377 LEU A O   1 
ATOM   2932 C CB  . LEU A 1 377 ? 47.596 60.411  44.329 1.00 64.72  ? 377 LEU A CB  1 
ATOM   2933 C CG  . LEU A 1 377 ? 48.806 59.577  44.667 1.00 70.76  ? 377 LEU A CG  1 
ATOM   2934 C CD1 . LEU A 1 377 ? 50.031 60.157  43.954 1.00 63.32  ? 377 LEU A CD1 1 
ATOM   2935 C CD2 . LEU A 1 377 ? 49.010 59.696  46.179 1.00 68.60  ? 377 LEU A CD2 1 
ATOM   2936 N N   . ILE A 1 378 ? 47.448 59.675  41.199 1.00 45.12  ? 378 ILE A N   1 
ATOM   2937 C CA  . ILE A 1 378 ? 48.042 58.976  40.042 1.00 49.10  ? 378 ILE A CA  1 
ATOM   2938 C C   . ILE A 1 378 ? 49.524 59.381  40.003 1.00 49.87  ? 378 ILE A C   1 
ATOM   2939 O O   . ILE A 1 378 ? 49.801 60.595  40.040 1.00 44.72  ? 378 ILE A O   1 
ATOM   2940 C CB  . ILE A 1 378 ? 47.342 59.303  38.724 1.00 46.36  ? 378 ILE A CB  1 
ATOM   2941 C CG1 . ILE A 1 378 ? 45.871 58.862  38.829 1.00 38.59  ? 378 ILE A CG1 1 
ATOM   2942 C CG2 . ILE A 1 378 ? 48.115 58.696  37.574 1.00 34.36  ? 378 ILE A CG2 1 
ATOM   2943 C CD1 . ILE A 1 378 ? 44.999 59.515  37.765 1.00 37.18  ? 378 ILE A CD1 1 
ATOM   2944 N N   . LEU A 1 379 ? 50.454 58.423  40.067 1.00 49.97  ? 379 LEU A N   1 
ATOM   2945 C CA  . LEU A 1 379 ? 51.866 58.712  40.344 1.00 48.48  ? 379 LEU A CA  1 
ATOM   2946 C C   . LEU A 1 379 ? 52.609 59.019  39.080 1.00 50.94  ? 379 LEU A C   1 
ATOM   2947 O O   . LEU A 1 379 ? 53.576 59.788  39.139 1.00 54.23  ? 379 LEU A O   1 
ATOM   2948 C CB  . LEU A 1 379 ? 52.575 57.531  41.054 1.00 48.44  ? 379 LEU A CB  1 
ATOM   2949 C CG  . LEU A 1 379 ? 52.234 57.363  42.554 1.00 50.28  ? 379 LEU A CG  1 
ATOM   2950 C CD1 . LEU A 1 379 ? 52.926 56.187  43.217 1.00 39.89  ? 379 LEU A CD1 1 
ATOM   2951 C CD2 . LEU A 1 379 ? 52.616 58.625  43.300 1.00 42.89  ? 379 LEU A CD2 1 
ATOM   2952 N N   . GLY A 1 380 ? 52.175 58.423  37.972 1.00 48.67  ? 380 GLY A N   1 
ATOM   2953 C CA  . GLY A 1 380 ? 52.831 58.715  36.702 1.00 49.94  ? 380 GLY A CA  1 
ATOM   2954 C C   . GLY A 1 380 ? 54.249 58.155  36.624 1.00 52.70  ? 380 GLY A C   1 
ATOM   2955 O O   . GLY A 1 380 ? 55.026 58.657  35.803 1.00 49.94  ? 380 GLY A O   1 
ATOM   2956 N N   . GLU A 1 381 ? 54.549 57.033  37.272 1.00 52.51  ? 381 GLU A N   1 
ATOM   2957 C CA  . GLU A 1 381 ? 55.849 56.386  37.243 1.00 52.33  ? 381 GLU A CA  1 
ATOM   2958 C C   . GLU A 1 381 ? 56.078 55.784  35.858 1.00 55.86  ? 381 GLU A C   1 
ATOM   2959 O O   . GLU A 1 381 ? 57.216 55.652  35.345 1.00 54.61  ? 381 GLU A O   1 
ATOM   2960 C CB  . GLU A 1 381 ? 56.055 55.310  38.323 1.00 45.22  ? 381 GLU A CB  1 
ATOM   2961 C CG  . GLU A 1 381 ? 55.402 55.779  39.636 1.00 52.91  ? 381 GLU A CG  1 
ATOM   2962 C CD  . GLU A 1 381 ? 56.050 55.192  40.873 1.00 42.11  ? 381 GLU A CD  1 
ATOM   2963 O OE1 . GLU A 1 381 ? 56.160 53.966  40.890 1.00 40.26  ? 381 GLU A OE1 1 
ATOM   2964 O OE2 . GLU A 1 381 ? 56.379 56.014  41.754 1.00 51.32  ? 381 GLU A OE2 1 
ATOM   2965 N N   . GLU A 1 382 ? 54.980 55.449  35.157 1.00 53.56  ? 382 GLU A N   1 
ATOM   2966 C CA  . GLU A 1 382 ? 55.091 55.018  33.766 1.00 48.15  ? 382 GLU A CA  1 
ATOM   2967 C C   . GLU A 1 382 ? 54.006 55.732  32.973 1.00 50.84  ? 382 GLU A C   1 
ATOM   2968 O O   . GLU A 1 382 ? 53.097 56.282  33.598 1.00 49.44  ? 382 GLU A O   1 
ATOM   2969 C CB  . GLU A 1 382 ? 55.051 53.550  33.532 1.00 35.27  ? 382 GLU A CB  1 
ATOM   2970 C CG  . GLU A 1 382 ? 54.739 53.225  32.051 1.00 49.69  ? 382 GLU A CG  1 
ATOM   2971 C CD  . GLU A 1 382 ? 54.676 51.719  31.807 1.00 56.45  ? 382 GLU A CD  1 
ATOM   2972 O OE1 . GLU A 1 382 ? 55.062 50.924  32.705 1.00 61.66  ? 382 GLU A OE1 1 
ATOM   2973 O OE2 . GLU A 1 382 ? 54.264 51.201  30.745 1.00 57.69  ? 382 GLU A OE2 1 
ATOM   2974 N N   . GLN A 1 383 ? 54.347 56.256  31.780 1.00 52.25  ? 383 GLN A N   1 
ATOM   2975 C CA  . GLN A 1 383 ? 53.498 57.153  31.016 1.00 40.15  ? 383 GLN A CA  1 
ATOM   2976 C C   . GLN A 1 383 ? 53.426 56.744  29.563 1.00 40.45  ? 383 GLN A C   1 
ATOM   2977 O O   . GLN A 1 383 ? 54.131 55.858  29.139 1.00 43.45  ? 383 GLN A O   1 
ATOM   2978 C CB  . GLN A 1 383 ? 53.914 58.609  31.155 1.00 28.50  ? 383 GLN A CB  1 
ATOM   2979 C CG  . GLN A 1 383 ? 54.489 58.909  32.542 1.00 31.10  ? 383 GLN A CG  1 
ATOM   2980 C CD  . GLN A 1 383 ? 54.950 60.301  32.752 1.00 33.19  ? 383 GLN A CD  1 
ATOM   2981 O OE1 . GLN A 1 383 ? 55.186 60.840  31.683 1.00 40.34  ? 383 GLN A OE1 1 
ATOM   2982 N NE2 . GLN A 1 383 ? 55.043 60.943  33.934 1.00 36.30  ? 383 GLN A NE2 1 
ATOM   2983 N N   . LEU A 1 384 ? 52.375 57.195  28.860 1.00 42.54  ? 384 LEU A N   1 
ATOM   2984 C CA  . LEU A 1 384 ? 52.257 56.889  27.443 1.00 43.24  ? 384 LEU A CA  1 
ATOM   2985 C C   . LEU A 1 384 ? 53.204 57.809  26.672 1.00 40.51  ? 384 LEU A C   1 
ATOM   2986 O O   . LEU A 1 384 ? 53.582 58.872  27.177 1.00 29.66  ? 384 LEU A O   1 
ATOM   2987 C CB  . LEU A 1 384 ? 50.814 57.011  26.949 1.00 43.79  ? 384 LEU A CB  1 
ATOM   2988 C CG  . LEU A 1 384 ? 49.818 56.235  27.861 1.00 41.21  ? 384 LEU A CG  1 
ATOM   2989 C CD1 . LEU A 1 384 ? 48.611 57.095  28.221 1.00 33.99  ? 384 LEU A CD1 1 
ATOM   2990 C CD2 . LEU A 1 384 ? 49.405 54.968  27.149 1.00 33.20  ? 384 LEU A CD2 1 
ATOM   2991 N N   . GLU A 1 385 ? 53.659 57.319  25.531 1.00 45.22  ? 385 GLU A N   1 
ATOM   2992 C CA  . GLU A 1 385 ? 54.410 58.116  24.570 1.00 49.98  ? 385 GLU A CA  1 
ATOM   2993 C C   . GLU A 1 385 ? 53.828 59.515  24.450 1.00 47.41  ? 385 GLU A C   1 
ATOM   2994 O O   . GLU A 1 385 ? 52.635 59.706  24.184 1.00 54.43  ? 385 GLU A O   1 
ATOM   2995 C CB  . GLU A 1 385 ? 54.424 57.475  23.174 1.00 60.50  ? 385 GLU A CB  1 
ATOM   2996 C CG  . GLU A 1 385 ? 55.045 56.095  23.106 1.00 68.76  ? 385 GLU A CG  1 
ATOM   2997 C CD  . GLU A 1 385 ? 54.195 54.951  23.592 1.00 72.07  ? 385 GLU A CD  1 
ATOM   2998 O OE1 . GLU A 1 385 ? 53.150 55.213  24.244 1.00 81.88  ? 385 GLU A OE1 1 
ATOM   2999 O OE2 . GLU A 1 385 ? 54.565 53.786  23.301 1.00 73.13  ? 385 GLU A OE2 1 
ATOM   3000 N N   . GLY A 1 386 ? 54.614 60.470  24.902 1.00 43.69  ? 386 GLY A N   1 
ATOM   3001 C CA  . GLY A 1 386 ? 54.181 61.870  24.897 1.00 40.34  ? 386 GLY A CA  1 
ATOM   3002 C C   . GLY A 1 386 ? 54.286 62.449  26.308 1.00 40.65  ? 386 GLY A C   1 
ATOM   3003 O O   . GLY A 1 386 ? 53.930 63.615  26.491 1.00 39.75  ? 386 GLY A O   1 
ATOM   3004 N N   . ASN A 1 387 ? 54.441 61.537  27.272 1.00 40.75  ? 387 ASN A N   1 
ATOM   3005 C CA  . ASN A 1 387 ? 54.479 61.912  28.675 1.00 49.18  ? 387 ASN A CA  1 
ATOM   3006 C C   . ASN A 1 387 ? 53.095 62.100  29.299 1.00 48.46  ? 387 ASN A C   1 
ATOM   3007 O O   . ASN A 1 387 ? 52.836 62.891  30.218 1.00 48.99  ? 387 ASN A O   1 
ATOM   3008 C CB  . ASN A 1 387 ? 55.500 63.084  28.874 1.00 44.41  ? 387 ASN A CB  1 
ATOM   3009 C CG  . ASN A 1 387 ? 56.925 62.541  28.722 1.00 61.51  ? 387 ASN A CG  1 
ATOM   3010 O OD1 . ASN A 1 387 ? 57.199 61.313  28.677 1.00 57.85  ? 387 ASN A OD1 1 
ATOM   3011 N ND2 . ASN A 1 387 ? 58.063 63.251  28.592 1.00 61.96  ? 387 ASN A ND2 1 
ATOM   3012 N N   . TYR A 1 388 ? 52.214 61.116  29.058 1.00 46.29  ? 388 TYR A N   1 
ATOM   3013 C CA  . TYR A 1 388 ? 50.846 61.199  29.540 1.00 45.09  ? 388 TYR A CA  1 
ATOM   3014 C C   . TYR A 1 388 ? 50.563 60.288  30.714 1.00 41.88  ? 388 TYR A C   1 
ATOM   3015 O O   . TYR A 1 388 ? 50.727 59.092  30.511 1.00 32.99  ? 388 TYR A O   1 
ATOM   3016 C CB  . TYR A 1 388 ? 49.823 60.957  28.399 1.00 40.70  ? 388 TYR A CB  1 
ATOM   3017 C CG  . TYR A 1 388 ? 49.925 62.056  27.373 1.00 42.24  ? 388 TYR A CG  1 
ATOM   3018 C CD1 . TYR A 1 388 ? 50.343 61.854  26.064 1.00 44.38  ? 388 TYR A CD1 1 
ATOM   3019 C CD2 . TYR A 1 388 ? 49.625 63.356  27.709 1.00 44.67  ? 388 TYR A CD2 1 
ATOM   3020 C CE1 . TYR A 1 388 ? 50.401 62.885  25.157 1.00 35.51  ? 388 TYR A CE1 1 
ATOM   3021 C CE2 . TYR A 1 388 ? 49.699 64.428  26.830 1.00 38.14  ? 388 TYR A CE2 1 
ATOM   3022 C CZ  . TYR A 1 388 ? 50.087 64.148  25.555 1.00 41.27  ? 388 TYR A CZ  1 
ATOM   3023 O OH  . TYR A 1 388 ? 50.151 65.181  24.604 1.00 50.18  ? 388 TYR A OH  1 
ATOM   3024 N N   . SER A 1 389 ? 50.020 60.917  31.763 1.00 45.42  ? 389 SER A N   1 
ATOM   3025 C CA  . SER A 1 389 ? 49.591 60.131  32.931 1.00 50.13  ? 389 SER A CA  1 
ATOM   3026 C C   . SER A 1 389 ? 48.097 59.813  32.804 1.00 48.11  ? 389 SER A C   1 
ATOM   3027 O O   . SER A 1 389 ? 47.686 58.792  33.336 1.00 49.25  ? 389 SER A O   1 
ATOM   3028 C CB  . SER A 1 389 ? 49.798 60.894  34.261 1.00 45.57  ? 389 SER A CB  1 
ATOM   3029 O OG  . SER A 1 389 ? 51.185 60.899  34.504 1.00 51.11  ? 389 SER A OG  1 
ATOM   3030 N N   . PHE A 1 390 ? 47.321 60.685  32.196 1.00 42.56  ? 390 PHE A N   1 
ATOM   3031 C CA  . PHE A 1 390 ? 45.867 60.595  32.146 1.00 40.76  ? 390 PHE A CA  1 
ATOM   3032 C C   . PHE A 1 390 ? 45.372 60.829  30.720 1.00 38.54  ? 390 PHE A C   1 
ATOM   3033 O O   . PHE A 1 390 ? 45.542 61.918  30.126 1.00 40.29  ? 390 PHE A O   1 
ATOM   3034 C CB  . PHE A 1 390 ? 45.241 61.581  33.139 1.00 44.80  ? 390 PHE A CB  1 
ATOM   3035 C CG  . PHE A 1 390 ? 43.764 61.358  33.328 1.00 40.53  ? 390 PHE A CG  1 
ATOM   3036 C CD1 . PHE A 1 390 ? 43.406 60.273  34.089 1.00 40.80  ? 390 PHE A CD1 1 
ATOM   3037 C CD2 . PHE A 1 390 ? 42.768 62.157  32.748 1.00 35.59  ? 390 PHE A CD2 1 
ATOM   3038 C CE1 . PHE A 1 390 ? 42.050 59.985  34.312 1.00 47.09  ? 390 PHE A CE1 1 
ATOM   3039 C CE2 . PHE A 1 390 ? 41.454 61.824  32.965 1.00 44.50  ? 390 PHE A CE2 1 
ATOM   3040 C CZ  . PHE A 1 390 ? 41.063 60.745  33.739 1.00 34.54  ? 390 PHE A CZ  1 
ATOM   3041 N N   . TYR A 1 391 ? 44.819 59.818  30.096 1.00 33.48  ? 391 TYR A N   1 
ATOM   3042 C CA  . TYR A 1 391 ? 44.596 59.782  28.663 1.00 38.58  ? 391 TYR A CA  1 
ATOM   3043 C C   . TYR A 1 391 ? 43.194 59.232  28.349 1.00 39.74  ? 391 TYR A C   1 
ATOM   3044 O O   . TYR A 1 391 ? 42.841 58.103  28.730 1.00 38.49  ? 391 TYR A O   1 
ATOM   3045 C CB  . TYR A 1 391 ? 45.579 58.871  27.972 1.00 38.95  ? 391 TYR A CB  1 
ATOM   3046 C CG  . TYR A 1 391 ? 45.760 59.006  26.503 1.00 44.54  ? 391 TYR A CG  1 
ATOM   3047 C CD1 . TYR A 1 391 ? 46.822 59.815  26.052 1.00 47.14  ? 391 TYR A CD1 1 
ATOM   3048 C CD2 . TYR A 1 391 ? 44.927 58.390  25.584 1.00 46.94  ? 391 TYR A CD2 1 
ATOM   3049 C CE1 . TYR A 1 391 ? 47.057 59.993  24.722 1.00 46.03  ? 391 TYR A CE1 1 
ATOM   3050 C CE2 . TYR A 1 391 ? 45.157 58.560  24.242 1.00 47.45  ? 391 TYR A CE2 1 
ATOM   3051 C CZ  . TYR A 1 391 ? 46.207 59.350  23.830 1.00 45.84  ? 391 TYR A CZ  1 
ATOM   3052 O OH  . TYR A 1 391 ? 46.374 59.492  22.481 1.00 44.70  ? 391 TYR A OH  1 
ATOM   3053 N N   . VAL A 1 392 ? 42.417 60.158  27.779 1.00 37.07  ? 392 VAL A N   1 
ATOM   3054 C CA  . VAL A 1 392 ? 40.958 59.874  27.603 1.00 39.52  ? 392 VAL A CA  1 
ATOM   3055 C C   . VAL A 1 392 ? 40.531 60.092  26.182 1.00 31.08  ? 392 VAL A C   1 
ATOM   3056 O O   . VAL A 1 392 ? 40.508 61.277  25.804 1.00 34.71  ? 392 VAL A O   1 
ATOM   3057 C CB  . VAL A 1 392 ? 40.075 60.880  28.440 1.00 41.12  ? 392 VAL A CB  1 
ATOM   3058 C CG1 . VAL A 1 392 ? 38.612 60.464  28.472 1.00 37.96  ? 392 VAL A CG1 1 
ATOM   3059 C CG2 . VAL A 1 392 ? 40.666 61.041  29.841 1.00 33.19  ? 392 VAL A CG2 1 
ATOM   3060 N N   . LEU A 1 393 ? 40.299 59.113  25.383 1.00 34.62  ? 393 LEU A N   1 
ATOM   3061 C CA  . LEU A 1 393 ? 39.948 59.259  23.977 1.00 38.12  ? 393 LEU A CA  1 
ATOM   3062 C C   . LEU A 1 393 ? 38.821 58.375  23.482 1.00 39.15  ? 393 LEU A C   1 
ATOM   3063 O O   . LEU A 1 393 ? 38.760 57.173  23.799 1.00 37.90  ? 393 LEU A O   1 
ATOM   3064 C CB  . LEU A 1 393 ? 41.200 59.036  23.096 1.00 42.49  ? 393 LEU A CB  1 
ATOM   3065 C CG  . LEU A 1 393 ? 41.023 58.649  21.586 1.00 26.48  ? 393 LEU A CG  1 
ATOM   3066 C CD1 . LEU A 1 393 ? 41.128 59.879  20.753 1.00 26.57  ? 393 LEU A CD1 1 
ATOM   3067 C CD2 . LEU A 1 393 ? 42.078 57.589  21.244 1.00 29.98  ? 393 LEU A CD2 1 
ATOM   3068 N N   . ASP A 1 394 ? 38.015 58.973  22.565 1.00 43.38  ? 394 ASP A N   1 
ATOM   3069 C CA  . ASP A 1 394 ? 36.888 58.215  21.975 1.00 44.77  ? 394 ASP A CA  1 
ATOM   3070 C C   . ASP A 1 394 ? 35.936 57.619  23.021 1.00 43.17  ? 394 ASP A C   1 
ATOM   3071 O O   . ASP A 1 394 ? 35.831 56.385  23.212 1.00 43.51  ? 394 ASP A O   1 
ATOM   3072 C CB  . ASP A 1 394 ? 37.445 57.073  21.120 1.00 44.80  ? 394 ASP A CB  1 
ATOM   3073 C CG  . ASP A 1 394 ? 36.466 56.477  20.156 1.00 47.14  ? 394 ASP A CG  1 
ATOM   3074 O OD1 . ASP A 1 394 ? 36.750 55.577  19.333 1.00 52.81  ? 394 ASP A OD1 1 
ATOM   3075 O OD2 . ASP A 1 394 ? 35.311 56.948  20.180 1.00 49.27  ? 394 ASP A OD2 1 
ATOM   3076 N N   . ASN A 1 395 ? 35.299 58.495  23.746 1.00 39.90  ? 395 ASN A N   1 
ATOM   3077 C CA  . ASN A 1 395 ? 34.305 58.158  24.776 1.00 46.32  ? 395 ASN A CA  1 
ATOM   3078 C C   . ASN A 1 395 ? 32.932 58.816  24.541 1.00 40.44  ? 395 ASN A C   1 
ATOM   3079 O O   . ASN A 1 395 ? 32.749 59.982  24.882 1.00 37.06  ? 395 ASN A O   1 
ATOM   3080 C CB  . ASN A 1 395 ? 34.804 58.512  26.212 1.00 42.96  ? 395 ASN A CB  1 
ATOM   3081 C CG  . ASN A 1 395 ? 35.992 57.619  26.579 1.00 36.92  ? 395 ASN A CG  1 
ATOM   3082 O OD1 . ASN A 1 395 ? 36.013 56.394  26.796 1.00 21.65  ? 395 ASN A OD1 1 
ATOM   3083 N ND2 . ASN A 1 395 ? 37.075 58.409  26.558 1.00 27.87  ? 395 ASN A ND2 1 
ATOM   3084 N N   . GLN A 1 396 ? 32.073 58.055  23.877 1.00 46.74  ? 396 GLN A N   1 
ATOM   3085 C CA  . GLN A 1 396 ? 30.771 58.582  23.421 1.00 52.93  ? 396 GLN A CA  1 
ATOM   3086 C C   . GLN A 1 396 ? 29.874 59.224  24.458 1.00 48.64  ? 396 GLN A C   1 
ATOM   3087 O O   . GLN A 1 396 ? 29.407 60.287  24.113 1.00 51.63  ? 396 GLN A O   1 
ATOM   3088 C CB  . GLN A 1 396 ? 29.848 57.567  22.744 1.00 52.29  ? 396 GLN A CB  1 
ATOM   3089 C CG  . GLN A 1 396 ? 30.173 57.405  21.257 1.00 46.42  ? 396 GLN A CG  1 
ATOM   3090 C CD  . GLN A 1 396 ? 29.817 55.991  20.840 1.00 55.21  ? 396 GLN A CD  1 
ATOM   3091 O OE1 . GLN A 1 396 ? 28.835 55.421  21.312 1.00 61.17  ? 396 GLN A OE1 1 
ATOM   3092 N NE2 . GLN A 1 396 ? 30.628 55.411  19.971 1.00 55.79  ? 396 GLN A NE2 1 
ATOM   3093 N N   . ASN A 1 397 ? 29.717 58.681  25.633 1.00 48.95  ? 397 ASN A N   1 
ATOM   3094 C CA  . ASN A 1 397 ? 28.783 59.196  26.632 1.00 51.72  ? 397 ASN A CA  1 
ATOM   3095 C C   . ASN A 1 397 ? 29.367 59.945  27.800 1.00 52.98  ? 397 ASN A C   1 
ATOM   3096 O O   . ASN A 1 397 ? 28.586 60.344  28.627 1.00 53.33  ? 397 ASN A O   1 
ATOM   3097 C CB  . ASN A 1 397 ? 27.969 57.959  27.093 1.00 35.94  ? 397 ASN A CB  1 
ATOM   3098 C CG  . ASN A 1 397 ? 27.231 57.430  25.860 1.00 49.09  ? 397 ASN A CG  1 
ATOM   3099 O OD1 . ASN A 1 397 ? 26.591 58.304  25.229 1.00 49.32  ? 397 ASN A OD1 1 
ATOM   3100 N ND2 . ASN A 1 397 ? 27.258 56.175  25.431 1.00 43.31  ? 397 ASN A ND2 1 
ATOM   3101 N N   . LEU A 1 398 ? 30.682 59.990  28.001 1.00 55.73  ? 398 LEU A N   1 
ATOM   3102 C CA  . LEU A 1 398 ? 31.312 60.550  29.179 1.00 52.12  ? 398 LEU A CA  1 
ATOM   3103 C C   . LEU A 1 398 ? 30.923 61.995  29.353 1.00 52.35  ? 398 LEU A C   1 
ATOM   3104 O O   . LEU A 1 398 ? 31.422 62.909  28.681 1.00 49.91  ? 398 LEU A O   1 
ATOM   3105 C CB  . LEU A 1 398 ? 32.827 60.388  29.148 1.00 48.47  ? 398 LEU A CB  1 
ATOM   3106 C CG  . LEU A 1 398 ? 33.606 60.283  30.460 1.00 41.81  ? 398 LEU A CG  1 
ATOM   3107 C CD1 . LEU A 1 398 ? 33.417 58.939  31.136 1.00 40.35  ? 398 LEU A CD1 1 
ATOM   3108 C CD2 . LEU A 1 398 ? 35.070 60.608  30.082 1.00 39.03  ? 398 LEU A CD2 1 
ATOM   3109 N N   . GLN A 1 399 ? 30.241 62.225  30.469 1.00 58.76  ? 399 GLN A N   1 
ATOM   3110 C CA  . GLN A 1 399 ? 29.688 63.558  30.796 1.00 60.03  ? 399 GLN A CA  1 
ATOM   3111 C C   . GLN A 1 399 ? 30.490 64.252  31.888 1.00 54.49  ? 399 GLN A C   1 
ATOM   3112 O O   . GLN A 1 399 ? 30.528 65.477  32.068 1.00 51.96  ? 399 GLN A O   1 
ATOM   3113 C CB  . GLN A 1 399 ? 28.236 63.331  31.262 1.00 59.55  ? 399 GLN A CB  1 
ATOM   3114 C CG  . GLN A 1 399 ? 27.235 63.962  30.316 1.00 73.07  ? 399 GLN A CG  1 
ATOM   3115 C CD  . GLN A 1 399 ? 25.944 63.146  30.340 1.00 78.39  ? 399 GLN A CD  1 
ATOM   3116 O OE1 . GLN A 1 399 ? 25.097 63.455  31.194 1.00 71.79  ? 399 GLN A OE1 1 
ATOM   3117 N NE2 . GLN A 1 399 ? 25.856 62.158  29.440 1.00 69.88  ? 399 GLN A NE2 1 
ATOM   3118 N N   . GLN A 1 400 ? 31.058 63.389  32.734 1.00 50.44  ? 400 GLN A N   1 
ATOM   3119 C CA  . GLN A 1 400 ? 31.938 63.948  33.756 1.00 53.83  ? 400 GLN A CA  1 
ATOM   3120 C C   . GLN A 1 400 ? 33.113 63.008  34.052 1.00 52.08  ? 400 GLN A C   1 
ATOM   3121 O O   . GLN A 1 400 ? 33.107 61.783  33.942 1.00 51.90  ? 400 GLN A O   1 
ATOM   3122 C CB  . GLN A 1 400 ? 31.215 64.314  35.049 1.00 54.97  ? 400 GLN A CB  1 
ATOM   3123 C CG  . GLN A 1 400 ? 30.717 63.150  35.887 1.00 58.99  ? 400 GLN A CG  1 
ATOM   3124 C CD  . GLN A 1 400 ? 30.678 63.430  37.389 1.00 65.82  ? 400 GLN A CD  1 
ATOM   3125 O OE1 . GLN A 1 400 ? 30.906 64.502  37.962 1.00 68.10  ? 400 GLN A OE1 1 
ATOM   3126 N NE2 . GLN A 1 400 ? 30.341 62.444  38.222 1.00 55.35  ? 400 GLN A NE2 1 
ATOM   3127 N N   . LEU A 1 401 ? 34.073 63.580  34.751 1.00 49.58  ? 401 LEU A N   1 
ATOM   3128 C CA  . LEU A 1 401 ? 35.175 62.844  35.334 1.00 49.57  ? 401 LEU A CA  1 
ATOM   3129 C C   . LEU A 1 401 ? 34.866 62.357  36.734 1.00 51.23  ? 401 LEU A C   1 
ATOM   3130 O O   . LEU A 1 401 ? 34.258 61.299  36.892 1.00 49.06  ? 401 LEU A O   1 
ATOM   3131 C CB  . LEU A 1 401 ? 36.378 63.803  35.260 1.00 47.94  ? 401 LEU A CB  1 
ATOM   3132 C CG  . LEU A 1 401 ? 36.638 64.237  33.772 1.00 46.61  ? 401 LEU A CG  1 
ATOM   3133 C CD1 . LEU A 1 401 ? 37.658 65.326  33.677 1.00 39.09  ? 401 LEU A CD1 1 
ATOM   3134 C CD2 . LEU A 1 401 ? 36.919 63.069  32.860 1.00 40.72  ? 401 LEU A CD2 1 
ATOM   3135 N N   . TRP A 1 402 ? 35.297 63.140  37.690 1.00 54.58  ? 402 TRP A N   1 
ATOM   3136 C CA  . TRP A 1 402 ? 34.975 63.090  39.097 1.00 59.76  ? 402 TRP A CA  1 
ATOM   3137 C C   . TRP A 1 402 ? 34.223 64.389  39.429 1.00 64.09  ? 402 TRP A C   1 
ATOM   3138 O O   . TRP A 1 402 ? 34.408 65.449  38.808 1.00 61.98  ? 402 TRP A O   1 
ATOM   3139 C CB  . TRP A 1 402 ? 36.279 62.953  39.933 1.00 59.56  ? 402 TRP A CB  1 
ATOM   3140 C CG  . TRP A 1 402 ? 36.971 61.624  39.737 1.00 58.17  ? 402 TRP A CG  1 
ATOM   3141 C CD1 . TRP A 1 402 ? 36.719 60.517  40.459 1.00 53.50  ? 402 TRP A CD1 1 
ATOM   3142 C CD2 . TRP A 1 402 ? 37.981 61.243  38.784 1.00 53.18  ? 402 TRP A CD2 1 
ATOM   3143 N NE1 . TRP A 1 402 ? 37.488 59.467  40.032 1.00 57.66  ? 402 TRP A NE1 1 
ATOM   3144 C CE2 . TRP A 1 402 ? 38.286 59.897  39.002 1.00 56.61  ? 402 TRP A CE2 1 
ATOM   3145 C CE3 . TRP A 1 402 ? 38.643 61.917  37.764 1.00 43.25  ? 402 TRP A CE3 1 
ATOM   3146 C CZ2 . TRP A 1 402 ? 39.212 59.160  38.249 1.00 51.44  ? 402 TRP A CZ2 1 
ATOM   3147 C CZ3 . TRP A 1 402 ? 39.546 61.199  37.026 1.00 53.69  ? 402 TRP A CZ3 1 
ATOM   3148 C CH2 . TRP A 1 402 ? 39.820 59.857  37.263 1.00 50.75  ? 402 TRP A CH2 1 
ATOM   3149 N N   . ASP A 1 403 ? 33.503 64.418  40.551 1.00 68.85  ? 403 ASP A N   1 
ATOM   3150 C CA  . ASP A 1 403 ? 32.947 65.668  41.068 1.00 67.83  ? 403 ASP A CA  1 
ATOM   3151 C C   . ASP A 1 403 ? 34.005 66.607  41.607 1.00 66.63  ? 403 ASP A C   1 
ATOM   3152 O O   . ASP A 1 403 ? 34.245 66.672  42.811 1.00 67.18  ? 403 ASP A O   1 
ATOM   3153 C CB  . ASP A 1 403 ? 31.918 65.343  42.151 1.00 72.19  ? 403 ASP A CB  1 
ATOM   3154 C CG  . ASP A 1 403 ? 30.853 66.417  42.306 1.00 73.08  ? 403 ASP A CG  1 
ATOM   3155 O OD1 . ASP A 1 403 ? 31.177 67.625  42.297 1.00 71.67  ? 403 ASP A OD1 1 
ATOM   3156 O OD2 . ASP A 1 403 ? 29.693 65.979  42.454 1.00 75.08  ? 403 ASP A OD2 1 
ATOM   3157 N N   . TRP A 1 404 ? 34.449 67.588  40.846 1.00 69.29  ? 404 TRP A N   1 
ATOM   3158 C CA  . TRP A 1 404 ? 35.412 68.588  41.291 1.00 77.11  ? 404 TRP A CA  1 
ATOM   3159 C C   . TRP A 1 404 ? 35.034 69.517  42.420 1.00 81.60  ? 404 TRP A C   1 
ATOM   3160 O O   . TRP A 1 404 ? 35.387 70.709  42.504 1.00 84.57  ? 404 TRP A O   1 
ATOM   3161 C CB  . TRP A 1 404 ? 35.859 69.409  40.063 1.00 79.10  ? 404 TRP A CB  1 
ATOM   3162 C CG  . TRP A 1 404 ? 36.504 68.509  39.047 1.00 82.59  ? 404 TRP A CG  1 
ATOM   3163 C CD1 . TRP A 1 404 ? 36.460 68.622  37.694 1.00 83.37  ? 404 TRP A CD1 1 
ATOM   3164 C CD2 . TRP A 1 404 ? 37.294 67.346  39.322 1.00 84.82  ? 404 TRP A CD2 1 
ATOM   3165 N NE1 . TRP A 1 404 ? 37.165 67.617  37.111 1.00 80.33  ? 404 TRP A NE1 1 
ATOM   3166 C CE2 . TRP A 1 404 ? 37.686 66.813  38.081 1.00 84.56  ? 404 TRP A CE2 1 
ATOM   3167 C CE3 . TRP A 1 404 ? 37.703 66.710  40.506 1.00 80.95  ? 404 TRP A CE3 1 
ATOM   3168 C CZ2 . TRP A 1 404 ? 38.477 65.662  37.982 1.00 85.91  ? 404 TRP A CZ2 1 
ATOM   3169 C CZ3 . TRP A 1 404 ? 38.471 65.573  40.392 1.00 86.36  ? 404 TRP A CZ3 1 
ATOM   3170 C CH2 . TRP A 1 404 ? 38.860 65.051  39.133 1.00 85.05  ? 404 TRP A CH2 1 
ATOM   3171 N N   . ASP A 1 405 ? 34.281 69.063  43.393 1.00 84.45  ? 405 ASP A N   1 
ATOM   3172 C CA  . ASP A 1 405 ? 33.771 69.861  44.496 1.00 87.48  ? 405 ASP A CA  1 
ATOM   3173 C C   . ASP A 1 405 ? 33.730 68.906  45.693 1.00 87.80  ? 405 ASP A C   1 
ATOM   3174 O O   . ASP A 1 405 ? 34.245 69.224  46.743 1.00 92.18  ? 405 ASP A O   1 
ATOM   3175 C CB  . ASP A 1 405 ? 32.352 70.365  44.262 1.00 88.04  ? 405 ASP A CB  1 
ATOM   3176 C CG  . ASP A 1 405 ? 32.274 71.612  43.409 1.00 92.54  ? 405 ASP A CG  1 
ATOM   3177 O OD1 . ASP A 1 405 ? 33.306 72.285  43.207 1.00 94.82  ? 405 ASP A OD1 1 
ATOM   3178 O OD2 . ASP A 1 405 ? 31.130 71.854  42.955 1.00 95.26  ? 405 ASP A OD2 1 
ATOM   3179 N N   . HIS A 1 406 ? 33.239 67.709  45.460 1.00 84.46  ? 406 HIS A N   1 
ATOM   3180 C CA  . HIS A 1 406 ? 33.176 66.671  46.451 1.00 82.87  ? 406 HIS A CA  1 
ATOM   3181 C C   . HIS A 1 406 ? 34.445 65.840  46.459 1.00 85.77  ? 406 HIS A C   1 
ATOM   3182 O O   . HIS A 1 406 ? 34.470 64.823  47.185 1.00 89.38  ? 406 HIS A O   1 
ATOM   3183 C CB  . HIS A 1 406 ? 31.943 65.805  46.133 1.00 76.32  ? 406 HIS A CB  1 
ATOM   3184 N N   . ARG A 1 407 ? 35.433 66.073  45.577 1.00 83.74  ? 407 ARG A N   1 
ATOM   3185 C CA  . ARG A 1 407 ? 36.541 65.151  45.400 1.00 79.60  ? 407 ARG A CA  1 
ATOM   3186 C C   . ARG A 1 407 ? 37.880 65.749  45.048 1.00 76.72  ? 407 ARG A C   1 
ATOM   3187 O O   . ARG A 1 407 ? 37.989 66.774  44.410 1.00 77.47  ? 407 ARG A O   1 
ATOM   3188 C CB  . ARG A 1 407 ? 36.165 64.140  44.297 1.00 77.84  ? 407 ARG A CB  1 
ATOM   3189 C CG  . ARG A 1 407 ? 35.457 62.950  44.921 1.00 81.91  ? 407 ARG A CG  1 
ATOM   3190 C CD  . ARG A 1 407 ? 35.362 61.688  44.113 1.00 86.97  ? 407 ARG A CD  1 
ATOM   3191 N NE  . ARG A 1 407 ? 36.281 60.660  44.607 1.00 86.94  ? 407 ARG A NE  1 
ATOM   3192 C CZ  . ARG A 1 407 ? 37.564 60.583  44.279 1.00 92.14  ? 407 ARG A CZ  1 
ATOM   3193 N NH1 . ARG A 1 407 ? 38.169 61.441  43.469 1.00 97.06  ? 407 ARG A NH1 1 
ATOM   3194 N NH2 . ARG A 1 407 ? 38.309 59.616  44.770 1.00 96.33  ? 407 ARG A NH2 1 
ATOM   3195 N N   . ASN A 1 408 ? 38.958 65.081  45.453 1.00 75.75  ? 408 ASN A N   1 
ATOM   3196 C CA  . ASN A 1 408 ? 40.311 65.556  45.173 1.00 73.79  ? 408 ASN A CA  1 
ATOM   3197 C C   . ASN A 1 408 ? 41.257 64.468  44.654 1.00 65.97  ? 408 ASN A C   1 
ATOM   3198 O O   . ASN A 1 408 ? 41.251 63.374  45.151 1.00 63.82  ? 408 ASN A O   1 
ATOM   3199 C CB  . ASN A 1 408 ? 40.938 66.240  46.388 1.00 74.46  ? 408 ASN A CB  1 
ATOM   3200 C CG  . ASN A 1 408 ? 41.986 67.242  45.947 1.00 82.51  ? 408 ASN A CG  1 
ATOM   3201 O OD1 . ASN A 1 408 ? 41.813 68.429  46.240 1.00 90.33  ? 408 ASN A OD1 1 
ATOM   3202 N ND2 . ASN A 1 408 ? 43.028 66.821  45.253 1.00 84.46  ? 408 ASN A ND2 1 
ATOM   3203 N N   . LEU A 1 409 ? 42.041 64.793  43.650 1.00 61.41  ? 409 LEU A N   1 
ATOM   3204 C CA  . LEU A 1 409 ? 42.896 63.872  42.947 1.00 60.90  ? 409 LEU A CA  1 
ATOM   3205 C C   . LEU A 1 409 ? 44.151 64.599  42.485 1.00 61.19  ? 409 LEU A C   1 
ATOM   3206 O O   . LEU A 1 409 ? 44.141 65.809  42.370 1.00 60.64  ? 409 LEU A O   1 
ATOM   3207 C CB  . LEU A 1 409 ? 42.153 63.250  41.768 1.00 62.98  ? 409 LEU A CB  1 
ATOM   3208 C CG  . LEU A 1 409 ? 42.992 62.553  40.704 1.00 59.77  ? 409 LEU A CG  1 
ATOM   3209 C CD1 . LEU A 1 409 ? 43.488 61.205  41.197 1.00 54.06  ? 409 LEU A CD1 1 
ATOM   3210 C CD2 . LEU A 1 409 ? 42.094 62.445  39.486 1.00 55.74  ? 409 LEU A CD2 1 
ATOM   3211 N N   . THR A 1 410 ? 45.281 63.903  42.424 1.00 63.74  ? 410 THR A N   1 
ATOM   3212 C CA  . THR A 1 410 ? 46.588 64.462  42.131 1.00 60.44  ? 410 THR A CA  1 
ATOM   3213 C C   . THR A 1 410 ? 47.426 63.565  41.218 1.00 56.62  ? 410 THR A C   1 
ATOM   3214 O O   . THR A 1 410 ? 47.382 62.354  41.317 1.00 54.99  ? 410 THR A O   1 
ATOM   3215 C CB  . THR A 1 410 ? 47.454 64.676  43.385 1.00 67.08  ? 410 THR A CB  1 
ATOM   3216 O OG1 . THR A 1 410 ? 46.870 65.746  44.157 1.00 74.29  ? 410 THR A OG1 1 
ATOM   3217 C CG2 . THR A 1 410 ? 48.909 65.103  43.162 1.00 48.56  ? 410 THR A CG2 1 
ATOM   3218 N N   . ILE A 1 411 ? 48.077 64.245  40.288 1.00 53.97  ? 411 ILE A N   1 
ATOM   3219 C CA  . ILE A 1 411 ? 48.897 63.562  39.291 1.00 53.29  ? 411 ILE A CA  1 
ATOM   3220 C C   . ILE A 1 411 ? 50.319 64.018  39.568 1.00 55.38  ? 411 ILE A C   1 
ATOM   3221 O O   . ILE A 1 411 ? 50.656 65.179  39.291 1.00 57.59  ? 411 ILE A O   1 
ATOM   3222 C CB  . ILE A 1 411 ? 48.409 63.854  37.864 1.00 49.81  ? 411 ILE A CB  1 
ATOM   3223 C CG1 . ILE A 1 411 ? 46.911 63.489  37.729 1.00 40.83  ? 411 ILE A CG1 1 
ATOM   3224 C CG2 . ILE A 1 411 ? 49.216 63.128  36.806 1.00 30.86  ? 411 ILE A CG2 1 
ATOM   3225 C CD1 . ILE A 1 411 ? 46.322 63.547  36.338 1.00 38.51  ? 411 ILE A CD1 1 
ATOM   3226 N N   . LYS A 1 412 ? 51.073 63.182  40.270 1.00 54.26  ? 412 LYS A N   1 
ATOM   3227 C CA  . LYS A 1 412 ? 52.434 63.502  40.689 1.00 54.46  ? 412 LYS A CA  1 
ATOM   3228 C C   . LYS A 1 412 ? 53.326 63.910  39.523 1.00 55.52  ? 412 LYS A C   1 
ATOM   3229 O O   . LYS A 1 412 ? 54.081 64.876  39.527 1.00 55.04  ? 412 LYS A O   1 
ATOM   3230 C CB  . LYS A 1 412 ? 53.071 62.210  41.248 1.00 55.78  ? 412 LYS A CB  1 
ATOM   3231 C CG  . LYS A 1 412 ? 53.756 62.536  42.434 1.00 67.12  ? 412 LYS A CG  1 
ATOM   3232 N N   . ALA A 1 413 ? 53.254 63.124  38.438 1.00 50.12  ? 413 ALA A N   1 
ATOM   3233 C CA  . ALA A 1 413 ? 54.064 63.402  37.281 1.00 50.01  ? 413 ALA A CA  1 
ATOM   3234 C C   . ALA A 1 413 ? 53.301 63.078  35.994 1.00 48.71  ? 413 ALA A C   1 
ATOM   3235 O O   . ALA A 1 413 ? 52.495 62.168  35.998 1.00 48.81  ? 413 ALA A O   1 
ATOM   3236 C CB  . ALA A 1 413 ? 55.334 62.520  37.365 1.00 34.96  ? 413 ALA A CB  1 
ATOM   3237 N N   . GLY A 1 414 ? 53.675 63.690  34.895 1.00 47.92  ? 414 GLY A N   1 
ATOM   3238 C CA  . GLY A 1 414 ? 53.057 63.454  33.607 1.00 51.75  ? 414 GLY A CA  1 
ATOM   3239 C C   . GLY A 1 414 ? 52.017 64.524  33.294 1.00 52.77  ? 414 GLY A C   1 
ATOM   3240 O O   . GLY A 1 414 ? 51.684 65.370  34.114 1.00 53.23  ? 414 GLY A O   1 
ATOM   3241 N N   . LYS A 1 415 ? 51.385 64.406  32.138 1.00 56.31  ? 415 LYS A N   1 
ATOM   3242 C CA  . LYS A 1 415 ? 50.289 65.317  31.759 1.00 52.49  ? 415 LYS A CA  1 
ATOM   3243 C C   . LYS A 1 415 ? 49.110 64.576  31.155 1.00 50.04  ? 415 LYS A C   1 
ATOM   3244 O O   . LYS A 1 415 ? 49.077 63.337  31.036 1.00 49.77  ? 415 LYS A O   1 
ATOM   3245 C CB  . LYS A 1 415 ? 50.884 66.358  30.833 1.00 50.94  ? 415 LYS A CB  1 
ATOM   3246 C CG  . LYS A 1 415 ? 51.198 65.855  29.429 1.00 54.39  ? 415 LYS A CG  1 
ATOM   3247 C CD  . LYS A 1 415 ? 52.288 66.691  28.765 1.00 53.96  ? 415 LYS A CD  1 
ATOM   3248 C CE  . LYS A 1 415 ? 52.785 66.151  27.441 1.00 56.01  ? 415 LYS A CE  1 
ATOM   3249 N NZ  . LYS A 1 415 ? 52.426 67.032  26.284 1.00 66.36  ? 415 LYS A NZ  1 
ATOM   3250 N N   . MET A 1 416 ? 48.091 65.353  30.771 1.00 48.34  ? 416 MET A N   1 
ATOM   3251 C CA  . MET A 1 416 ? 46.890 64.734  30.186 1.00 46.77  ? 416 MET A CA  1 
ATOM   3252 C C   . MET A 1 416 ? 46.623 65.064  28.728 1.00 40.40  ? 416 MET A C   1 
ATOM   3253 O O   . MET A 1 416 ? 46.963 66.137  28.247 1.00 34.84  ? 416 MET A O   1 
ATOM   3254 C CB  . MET A 1 416 ? 45.629 65.186  30.949 1.00 42.79  ? 416 MET A CB  1 
ATOM   3255 C CG  . MET A 1 416 ? 45.836 65.880  32.273 1.00 40.91  ? 416 MET A CG  1 
ATOM   3256 S SD  . MET A 1 416 ? 44.511 65.636  33.517 1.00 56.20  ? 416 MET A SD  1 
ATOM   3257 C CE  . MET A 1 416 ? 44.002 67.366  33.690 1.00 35.94  ? 416 MET A CE  1 
ATOM   3258 N N   . TYR A 1 417 ? 45.893 64.169  28.104 1.00 38.49  ? 417 TYR A N   1 
ATOM   3259 C CA  . TYR A 1 417 ? 45.355 64.387  26.765 1.00 39.50  ? 417 TYR A CA  1 
ATOM   3260 C C   . TYR A 1 417 ? 43.853 64.065  26.698 1.00 44.18  ? 417 TYR A C   1 
ATOM   3261 O O   . TYR A 1 417 ? 43.376 62.974  27.135 1.00 42.19  ? 417 TYR A O   1 
ATOM   3262 C CB  . TYR A 1 417 ? 46.156 63.471  25.831 1.00 32.02  ? 417 TYR A CB  1 
ATOM   3263 C CG  . TYR A 1 417 ? 45.583 63.430  24.428 1.00 39.48  ? 417 TYR A CG  1 
ATOM   3264 C CD1 . TYR A 1 417 ? 45.730 64.501  23.511 1.00 39.29  ? 417 TYR A CD1 1 
ATOM   3265 C CD2 . TYR A 1 417 ? 44.884 62.321  24.005 1.00 36.81  ? 417 TYR A CD2 1 
ATOM   3266 C CE1 . TYR A 1 417 ? 45.196 64.429  22.253 1.00 34.56  ? 417 TYR A CE1 1 
ATOM   3267 C CE2 . TYR A 1 417 ? 44.379 62.241  22.722 1.00 38.80  ? 417 TYR A CE2 1 
ATOM   3268 C CZ  . TYR A 1 417 ? 44.535 63.292  21.872 1.00 44.20  ? 417 TYR A CZ  1 
ATOM   3269 O OH  . TYR A 1 417 ? 44.053 63.361  20.552 1.00 58.10  ? 417 TYR A OH  1 
ATOM   3270 N N   . PHE A 1 418 ? 43.068 64.971  26.100 1.00 45.84  ? 418 PHE A N   1 
ATOM   3271 C CA  . PHE A 1 418 ? 41.644 64.701  25.910 1.00 45.87  ? 418 PHE A CA  1 
ATOM   3272 C C   . PHE A 1 418 ? 41.251 64.730  24.440 1.00 44.64  ? 418 PHE A C   1 
ATOM   3273 O O   . PHE A 1 418 ? 41.375 65.762  23.812 1.00 47.60  ? 418 PHE A O   1 
ATOM   3274 C CB  . PHE A 1 418 ? 40.772 65.657  26.730 1.00 47.19  ? 418 PHE A CB  1 
ATOM   3275 C CG  . PHE A 1 418 ? 40.675 65.264  28.177 1.00 43.44  ? 418 PHE A CG  1 
ATOM   3276 C CD1 . PHE A 1 418 ? 41.552 65.685  29.132 1.00 38.43  ? 418 PHE A CD1 1 
ATOM   3277 C CD2 . PHE A 1 418 ? 39.638 64.417  28.544 1.00 51.21  ? 418 PHE A CD2 1 
ATOM   3278 C CE1 . PHE A 1 418 ? 41.402 65.291  30.440 1.00 46.44  ? 418 PHE A CE1 1 
ATOM   3279 C CE2 . PHE A 1 418 ? 39.486 64.023  29.845 1.00 46.63  ? 418 PHE A CE2 1 
ATOM   3280 C CZ  . PHE A 1 418 ? 40.358 64.454  30.801 1.00 44.68  ? 418 PHE A CZ  1 
ATOM   3281 N N   . ALA A 1 419 ? 40.554 63.713  23.936 1.00 43.06  ? 419 ALA A N   1 
ATOM   3282 C CA  . ALA A 1 419 ? 40.015 63.793  22.607 1.00 39.21  ? 419 ALA A CA  1 
ATOM   3283 C C   . ALA A 1 419 ? 38.837 62.846  22.366 1.00 41.77  ? 419 ALA A C   1 
ATOM   3284 O O   . ALA A 1 419 ? 38.871 61.628  22.557 1.00 36.08  ? 419 ALA A O   1 
ATOM   3285 C CB  . ALA A 1 419 ? 41.090 63.562  21.555 1.00 30.88  ? 419 ALA A CB  1 
ATOM   3286 N N   . PHE A 1 420 ? 37.829 63.398  21.618 1.00 40.41  ? 420 PHE A N   1 
ATOM   3287 C CA  . PHE A 1 420 ? 36.742 62.621  21.070 1.00 40.03  ? 420 PHE A CA  1 
ATOM   3288 C C   . PHE A 1 420 ? 35.762 62.146  22.126 1.00 41.65  ? 420 PHE A C   1 
ATOM   3289 O O   . PHE A 1 420 ? 35.352 60.991  22.215 1.00 38.35  ? 420 PHE A O   1 
ATOM   3290 C CB  . PHE A 1 420 ? 37.157 61.430  20.180 1.00 45.54  ? 420 PHE A CB  1 
ATOM   3291 C CG  . PHE A 1 420 ? 37.832 61.909  18.912 1.00 54.18  ? 420 PHE A CG  1 
ATOM   3292 C CD1 . PHE A 1 420 ? 39.221 61.987  18.751 1.00 49.23  ? 420 PHE A CD1 1 
ATOM   3293 C CD2 . PHE A 1 420 ? 37.006 62.345  17.871 1.00 47.65  ? 420 PHE A CD2 1 
ATOM   3294 C CE1 . PHE A 1 420 ? 39.783 62.496  17.567 1.00 46.00  ? 420 PHE A CE1 1 
ATOM   3295 C CE2 . PHE A 1 420 ? 37.572 62.833  16.725 1.00 51.10  ? 420 PHE A CE2 1 
ATOM   3296 C CZ  . PHE A 1 420 ? 38.964 62.928  16.549 1.00 44.01  ? 420 PHE A CZ  1 
ATOM   3297 N N   . ASN A 1 421 ? 35.459 63.024  23.049 1.00 45.35  ? 421 ASN A N   1 
ATOM   3298 C CA  . ASN A 1 421 ? 34.477 62.960  24.112 1.00 46.86  ? 421 ASN A CA  1 
ATOM   3299 C C   . ASN A 1 421 ? 33.432 64.069  23.835 1.00 47.83  ? 421 ASN A C   1 
ATOM   3300 O O   . ASN A 1 421 ? 33.617 65.233  24.237 1.00 38.85  ? 421 ASN A O   1 
ATOM   3301 C CB  . ASN A 1 421 ? 35.183 63.276  25.449 1.00 43.60  ? 421 ASN A CB  1 
ATOM   3302 C CG  . ASN A 1 421 ? 36.407 62.401  25.654 1.00 47.90  ? 421 ASN A CG  1 
ATOM   3303 O OD1 . ASN A 1 421 ? 36.426 61.147  25.714 1.00 44.83  ? 421 ASN A OD1 1 
ATOM   3304 N ND2 . ASN A 1 421 ? 37.541 63.101  25.732 1.00 37.46  ? 421 ASN A ND2 1 
ATOM   3305 N N   . PRO A 1 422 ? 32.453 63.777  22.968 1.00 47.86  ? 422 PRO A N   1 
ATOM   3306 C CA  . PRO A 1 422 ? 31.463 64.776  22.605 1.00 47.85  ? 422 PRO A CA  1 
ATOM   3307 C C   . PRO A 1 422 ? 30.577 65.284  23.735 1.00 51.16  ? 422 PRO A C   1 
ATOM   3308 O O   . PRO A 1 422 ? 30.223 66.486  23.744 1.00 48.54  ? 422 PRO A O   1 
ATOM   3309 C CB  . PRO A 1 422 ? 30.731 64.084  21.446 1.00 44.86  ? 422 PRO A CB  1 
ATOM   3310 C CG  . PRO A 1 422 ? 30.947 62.623  21.606 1.00 43.01  ? 422 PRO A CG  1 
ATOM   3311 C CD  . PRO A 1 422 ? 32.213 62.423  22.372 1.00 44.11  ? 422 PRO A CD  1 
ATOM   3312 N N   . LYS A 1 423 ? 30.320 64.487  24.774 1.00 52.90  ? 423 LYS A N   1 
ATOM   3313 C CA  . LYS A 1 423 ? 29.431 64.908  25.865 1.00 58.82  ? 423 LYS A CA  1 
ATOM   3314 C C   . LYS A 1 423 ? 30.158 65.482  27.071 1.00 57.43  ? 423 LYS A C   1 
ATOM   3315 O O   . LYS A 1 423 ? 29.582 65.478  28.152 1.00 55.22  ? 423 LYS A O   1 
ATOM   3316 C CB  . LYS A 1 423 ? 28.556 63.721  26.360 1.00 52.93  ? 423 LYS A CB  1 
ATOM   3317 C CG  . LYS A 1 423 ? 28.209 62.810  25.196 1.00 70.55  ? 423 LYS A CG  1 
ATOM   3318 C CD  . LYS A 1 423 ? 26.743 62.448  24.996 1.00 73.79  ? 423 LYS A CD  1 
ATOM   3319 C CE  . LYS A 1 423 ? 26.030 63.374  24.021 1.00 77.06  ? 423 LYS A CE  1 
ATOM   3320 N NZ  . LYS A 1 423 ? 25.949 64.748  24.614 1.00 64.99  ? 423 LYS A NZ  1 
ATOM   3321 N N   . LEU A 1 424 ? 31.425 65.859  26.862 1.00 55.95  ? 424 LEU A N   1 
ATOM   3322 C CA  . LEU A 1 424 ? 32.261 66.162  28.017 1.00 57.07  ? 424 LEU A CA  1 
ATOM   3323 C C   . LEU A 1 424 ? 32.709 67.585  27.878 1.00 56.29  ? 424 LEU A C   1 
ATOM   3324 O O   . LEU A 1 424 ? 33.696 67.861  27.201 1.00 59.98  ? 424 LEU A O   1 
ATOM   3325 C CB  . LEU A 1 424 ? 33.463 65.250  28.237 1.00 49.16  ? 424 LEU A CB  1 
ATOM   3326 C CG  . LEU A 1 424 ? 34.390 65.748  29.370 1.00 68.27  ? 424 LEU A CG  1 
ATOM   3327 C CD1 . LEU A 1 424 ? 33.821 65.362  30.734 1.00 60.66  ? 424 LEU A CD1 1 
ATOM   3328 C CD2 . LEU A 1 424 ? 35.825 65.276  29.123 1.00 60.35  ? 424 LEU A CD2 1 
ATOM   3329 N N   . CYS A 1 425 ? 31.995 68.488  28.492 1.00 58.76  ? 425 CYS A N   1 
ATOM   3330 C CA  . CYS A 1 425 ? 32.342 69.916  28.406 1.00 60.39  ? 425 CYS A CA  1 
ATOM   3331 C C   . CYS A 1 425 ? 33.771 70.119  28.810 1.00 62.59  ? 425 CYS A C   1 
ATOM   3332 O O   . CYS A 1 425 ? 34.288 69.665  29.831 1.00 64.45  ? 425 CYS A O   1 
ATOM   3333 C CB  . CYS A 1 425 ? 31.249 70.644  29.214 1.00 68.23  ? 425 CYS A CB  1 
ATOM   3334 S SG  . CYS A 1 425 ? 29.916 71.303  28.086 1.00 81.03  ? 425 CYS A SG  1 
ATOM   3335 N N   . VAL A 1 426 ? 34.529 70.953  28.102 1.00 65.31  ? 426 VAL A N   1 
ATOM   3336 C CA  . VAL A 1 426 ? 35.943 71.149  28.358 1.00 65.49  ? 426 VAL A CA  1 
ATOM   3337 C C   . VAL A 1 426 ? 36.105 71.711  29.757 1.00 65.99  ? 426 VAL A C   1 
ATOM   3338 O O   . VAL A 1 426 ? 37.180 71.724  30.388 1.00 64.51  ? 426 VAL A O   1 
ATOM   3339 C CB  . VAL A 1 426 ? 36.644 72.022  27.310 1.00 66.66  ? 426 VAL A CB  1 
ATOM   3340 C CG1 . VAL A 1 426 ? 36.715 71.413  25.925 1.00 62.49  ? 426 VAL A CG1 1 
ATOM   3341 C CG2 . VAL A 1 426 ? 35.962 73.365  27.239 1.00 60.92  ? 426 VAL A CG2 1 
ATOM   3342 N N   . SER A 1 427 ? 35.090 72.361  30.267 1.00 67.67  ? 427 SER A N   1 
ATOM   3343 C CA  . SER A 1 427 ? 35.091 72.927  31.599 1.00 66.85  ? 427 SER A CA  1 
ATOM   3344 C C   . SER A 1 427 ? 35.515 71.972  32.701 1.00 64.24  ? 427 SER A C   1 
ATOM   3345 O O   . SER A 1 427 ? 36.332 72.328  33.573 1.00 63.66  ? 427 SER A O   1 
ATOM   3346 C CB  . SER A 1 427 ? 33.685 73.499  31.864 1.00 61.16  ? 427 SER A CB  1 
ATOM   3347 O OG  . SER A 1 427 ? 34.088 74.860  32.098 1.00 67.05  ? 427 SER A OG  1 
ATOM   3348 N N   . GLU A 1 428 ? 34.965 70.771  32.618 1.00 58.75  ? 428 GLU A N   1 
ATOM   3349 C CA  . GLU A 1 428 ? 35.384 69.753  33.585 1.00 63.39  ? 428 GLU A CA  1 
ATOM   3350 C C   . GLU A 1 428 ? 36.870 69.485  33.429 1.00 61.63  ? 428 GLU A C   1 
ATOM   3351 O O   . GLU A 1 428 ? 37.671 69.696  34.307 1.00 62.03  ? 428 GLU A O   1 
ATOM   3352 C CB  . GLU A 1 428 ? 34.594 68.485  33.240 1.00 68.67  ? 428 GLU A CB  1 
ATOM   3353 C CG  . GLU A 1 428 ? 33.115 68.560  33.537 1.00 66.59  ? 428 GLU A CG  1 
ATOM   3354 C CD  . GLU A 1 428 ? 32.785 68.560  35.023 1.00 72.33  ? 428 GLU A CD  1 
ATOM   3355 O OE1 . GLU A 1 428 ? 32.729 67.522  35.722 1.00 81.62  ? 428 GLU A OE1 1 
ATOM   3356 O OE2 . GLU A 1 428 ? 32.581 69.688  35.517 1.00 70.97  ? 428 GLU A OE2 1 
ATOM   3357 N N   . ILE A 1 429 ? 37.265 69.262  32.165 1.00 61.26  ? 429 ILE A N   1 
ATOM   3358 C CA  . ILE A 1 429 ? 38.631 69.038  31.789 1.00 61.09  ? 429 ILE A CA  1 
ATOM   3359 C C   . ILE A 1 429 ? 39.498 70.166  32.323 1.00 61.90  ? 429 ILE A C   1 
ATOM   3360 O O   . ILE A 1 429 ? 40.592 70.017  32.867 1.00 61.28  ? 429 ILE A O   1 
ATOM   3361 C CB  . ILE A 1 429 ? 38.759 68.933  30.263 1.00 59.32  ? 429 ILE A CB  1 
ATOM   3362 C CG1 . ILE A 1 429 ? 37.968 67.719  29.794 1.00 57.66  ? 429 ILE A CG1 1 
ATOM   3363 C CG2 . ILE A 1 429 ? 40.257 68.915  29.895 1.00 45.93  ? 429 ILE A CG2 1 
ATOM   3364 C CD1 . ILE A 1 429 ? 38.038 67.555  28.285 1.00 53.48  ? 429 ILE A CD1 1 
ATOM   3365 N N   . TYR A 1 430 ? 38.987 71.384  32.200 1.00 65.34  ? 430 TYR A N   1 
ATOM   3366 C CA  . TYR A 1 430 ? 39.729 72.543  32.719 1.00 68.10  ? 430 TYR A CA  1 
ATOM   3367 C C   . TYR A 1 430 ? 39.779 72.634  34.241 1.00 63.72  ? 430 TYR A C   1 
ATOM   3368 O O   . TYR A 1 430 ? 40.654 73.321  34.758 1.00 58.26  ? 430 TYR A O   1 
ATOM   3369 C CB  . TYR A 1 430 ? 39.180 73.822  32.099 1.00 71.02  ? 430 TYR A CB  1 
ATOM   3370 C CG  . TYR A 1 430 ? 39.538 74.006  30.639 1.00 75.98  ? 430 TYR A CG  1 
ATOM   3371 C CD1 . TYR A 1 430 ? 38.653 73.821  29.599 1.00 77.60  ? 430 TYR A CD1 1 
ATOM   3372 C CD2 . TYR A 1 430 ? 40.810 74.401  30.260 1.00 75.95  ? 430 TYR A CD2 1 
ATOM   3373 C CE1 . TYR A 1 430 ? 38.953 73.977  28.270 1.00 75.72  ? 430 TYR A CE1 1 
ATOM   3374 C CE2 . TYR A 1 430 ? 41.155 74.575  28.937 1.00 74.81  ? 430 TYR A CE2 1 
ATOM   3375 C CZ  . TYR A 1 430 ? 40.221 74.359  27.952 1.00 78.51  ? 430 TYR A CZ  1 
ATOM   3376 O OH  . TYR A 1 430 ? 40.564 74.542  26.616 1.00 85.40  ? 430 TYR A OH  1 
ATOM   3377 N N   . ARG A 1 431 ? 38.819 72.017  34.907 1.00 65.53  ? 431 ARG A N   1 
ATOM   3378 C CA  . ARG A 1 431 ? 38.747 72.043  36.356 1.00 68.15  ? 431 ARG A CA  1 
ATOM   3379 C C   . ARG A 1 431 ? 39.718 70.986  36.877 1.00 67.75  ? 431 ARG A C   1 
ATOM   3380 O O   . ARG A 1 431 ? 40.637 71.292  37.629 1.00 66.74  ? 431 ARG A O   1 
ATOM   3381 C CB  . ARG A 1 431 ? 37.348 71.748  36.898 1.00 73.32  ? 431 ARG A CB  1 
ATOM   3382 C CG  . ARG A 1 431 ? 37.345 71.815  38.430 1.00 82.99  ? 431 ARG A CG  1 
ATOM   3383 C CD  . ARG A 1 431 ? 37.270 73.279  38.860 1.00 88.39  ? 431 ARG A CD  1 
ATOM   3384 N NE  . ARG A 1 431 ? 37.698 73.472  40.258 1.00 92.48  ? 431 ARG A NE  1 
ATOM   3385 C CZ  . ARG A 1 431 ? 36.835 73.258  41.259 1.00 94.93  ? 431 ARG A CZ  1 
ATOM   3386 N NH1 . ARG A 1 431 ? 35.610 72.872  40.872 1.00 87.40  ? 431 ARG A NH1 1 
ATOM   3387 N NH2 . ARG A 1 431 ? 37.021 73.371  42.567 1.00 95.17  ? 431 ARG A NH2 1 
ATOM   3388 N N   . MET A 1 432 ? 39.541 69.791  36.305 1.00 63.87  ? 432 MET A N   1 
ATOM   3389 C CA  . MET A 1 432 ? 40.437 68.703  36.652 1.00 64.40  ? 432 MET A CA  1 
ATOM   3390 C C   . MET A 1 432 ? 41.891 69.170  36.626 1.00 64.65  ? 432 MET A C   1 
ATOM   3391 O O   . MET A 1 432 ? 42.530 68.992  37.653 1.00 65.88  ? 432 MET A O   1 
ATOM   3392 C CB  . MET A 1 432 ? 40.237 67.522  35.718 1.00 54.25  ? 432 MET A CB  1 
ATOM   3393 C CG  . MET A 1 432 ? 41.254 66.426  35.971 1.00 40.18  ? 432 MET A CG  1 
ATOM   3394 S SD  . MET A 1 432 ? 40.829 64.925  35.112 1.00 52.21  ? 432 MET A SD  1 
ATOM   3395 C CE  . MET A 1 432 ? 41.582 63.681  36.137 1.00 54.89  ? 432 MET A CE  1 
ATOM   3396 N N   . GLU A 1 433 ? 42.331 69.811  35.556 1.00 65.78  ? 433 GLU A N   1 
ATOM   3397 C CA  . GLU A 1 433 ? 43.622 70.469  35.510 1.00 69.16  ? 433 GLU A CA  1 
ATOM   3398 C C   . GLU A 1 433 ? 44.016 71.219  36.781 1.00 71.29  ? 433 GLU A C   1 
ATOM   3399 O O   . GLU A 1 433 ? 45.133 71.083  37.294 1.00 74.29  ? 433 GLU A O   1 
ATOM   3400 C CB  . GLU A 1 433 ? 43.704 71.506  34.401 1.00 69.58  ? 433 GLU A CB  1 
ATOM   3401 C CG  . GLU A 1 433 ? 44.121 70.967  33.048 1.00 76.91  ? 433 GLU A CG  1 
ATOM   3402 C CD  . GLU A 1 433 ? 44.623 72.149  32.242 1.00 82.02  ? 433 GLU A CD  1 
ATOM   3403 O OE1 . GLU A 1 433 ? 44.718 73.224  32.874 1.00 86.82  ? 433 GLU A OE1 1 
ATOM   3404 O OE2 . GLU A 1 433 ? 44.905 72.050  31.042 1.00 88.26  ? 433 GLU A OE2 1 
ATOM   3405 N N   . GLU A 1 434 ? 43.178 72.120  37.280 1.00 72.93  ? 434 GLU A N   1 
ATOM   3406 C CA  . GLU A 1 434 ? 43.505 72.873  38.485 1.00 72.88  ? 434 GLU A CA  1 
ATOM   3407 C C   . GLU A 1 434 ? 43.675 71.886  39.632 1.00 71.46  ? 434 GLU A C   1 
ATOM   3408 O O   . GLU A 1 434 ? 44.728 71.858  40.251 1.00 78.49  ? 434 GLU A O   1 
ATOM   3409 C CB  . GLU A 1 434 ? 42.458 73.916  38.840 1.00 81.36  ? 434 GLU A CB  1 
ATOM   3410 C CG  . GLU A 1 434 ? 41.191 73.956  38.032 1.00 83.34  ? 434 GLU A CG  1 
ATOM   3411 C CD  . GLU A 1 434 ? 40.181 75.004  38.432 1.00 97.32  ? 434 GLU A CD  1 
ATOM   3412 O OE1 . GLU A 1 434 ? 39.521 74.928  39.505 1.00 97.34  ? 434 GLU A OE1 1 
ATOM   3413 O OE2 . GLU A 1 434 ? 40.080 75.941  37.583 1.00 99.95  ? 434 GLU A OE2 1 
ATOM   3414 N N   . VAL A 1 435 ? 42.670 71.095  39.926 1.00 66.34  ? 435 VAL A N   1 
ATOM   3415 C CA  . VAL A 1 435 ? 42.711 70.129  41.001 1.00 62.49  ? 435 VAL A CA  1 
ATOM   3416 C C   . VAL A 1 435 ? 43.939 69.253  41.018 1.00 60.74  ? 435 VAL A C   1 
ATOM   3417 O O   . VAL A 1 435 ? 44.607 69.165  42.034 1.00 62.37  ? 435 VAL A O   1 
ATOM   3418 C CB  . VAL A 1 435 ? 41.451 69.217  40.972 1.00 60.38  ? 435 VAL A CB  1 
ATOM   3419 C CG1 . VAL A 1 435 ? 41.547 68.214  42.104 1.00 52.32  ? 435 VAL A CG1 1 
ATOM   3420 C CG2 . VAL A 1 435 ? 40.203 70.073  41.029 1.00 50.79  ? 435 VAL A CG2 1 
ATOM   3421 N N   . THR A 1 436 ? 44.282 68.506  39.988 1.00 60.67  ? 436 THR A N   1 
ATOM   3422 C CA  . THR A 1 436 ? 45.335 67.516  39.936 1.00 56.36  ? 436 THR A CA  1 
ATOM   3423 C C   . THR A 1 436 ? 46.701 68.184  39.930 1.00 60.55  ? 436 THR A C   1 
ATOM   3424 O O   . THR A 1 436 ? 47.714 67.490  40.024 1.00 60.61  ? 436 THR A O   1 
ATOM   3425 C CB  . THR A 1 436 ? 45.199 66.565  38.736 1.00 50.92  ? 436 THR A CB  1 
ATOM   3426 O OG1 . THR A 1 436 ? 44.913 67.283  37.503 1.00 47.03  ? 436 THR A OG1 1 
ATOM   3427 C CG2 . THR A 1 436 ? 44.108 65.526  38.901 1.00 54.38  ? 436 THR A CG2 1 
ATOM   3428 N N   . GLY A 1 437 ? 46.836 69.496  39.835 1.00 60.65  ? 437 GLY A N   1 
ATOM   3429 C CA  . GLY A 1 437 ? 48.102 70.164  39.749 1.00 59.47  ? 437 GLY A CA  1 
ATOM   3430 C C   . GLY A 1 437 ? 48.800 69.864  38.424 1.00 64.78  ? 437 GLY A C   1 
ATOM   3431 O O   . GLY A 1 437 ? 49.983 70.254  38.245 1.00 62.70  ? 437 GLY A O   1 
ATOM   3432 N N   . THR A 1 438 ? 48.112 69.387  37.380 1.00 63.79  ? 438 THR A N   1 
ATOM   3433 C CA  . THR A 1 438 ? 48.731 69.169  36.076 1.00 65.09  ? 438 THR A CA  1 
ATOM   3434 C C   . THR A 1 438 ? 48.590 70.415  35.220 1.00 66.14  ? 438 THR A C   1 
ATOM   3435 O O   . THR A 1 438 ? 49.003 70.543  34.070 1.00 68.05  ? 438 THR A O   1 
ATOM   3436 C CB  . THR A 1 438 ? 47.967 68.027  35.411 1.00 66.87  ? 438 THR A CB  1 
ATOM   3437 O OG1 . THR A 1 438 ? 46.600 68.385  35.731 1.00 62.22  ? 438 THR A OG1 1 
ATOM   3438 C CG2 . THR A 1 438 ? 48.208 66.659  36.019 1.00 68.74  ? 438 THR A CG2 1 
ATOM   3439 N N   . LYS A 1 439 ? 48.089 71.481  35.822 1.00 67.37  ? 439 LYS A N   1 
ATOM   3440 C CA  . LYS A 1 439 ? 47.927 72.757  35.154 1.00 71.08  ? 439 LYS A CA  1 
ATOM   3441 C C   . LYS A 1 439 ? 49.249 73.396  34.752 1.00 73.01  ? 439 LYS A C   1 
ATOM   3442 O O   . LYS A 1 439 ? 49.996 73.986  35.541 1.00 74.60  ? 439 LYS A O   1 
ATOM   3443 C CB  . LYS A 1 439 ? 47.114 73.708  36.034 1.00 69.23  ? 439 LYS A CB  1 
ATOM   3444 C CG  . LYS A 1 439 ? 46.677 74.938  35.265 1.00 77.26  ? 439 LYS A CG  1 
ATOM   3445 C CD  . LYS A 1 439 ? 45.832 75.942  36.014 1.00 81.65  ? 439 LYS A CD  1 
ATOM   3446 C CE  . LYS A 1 439 ? 44.385 75.475  36.182 1.00 87.39  ? 439 LYS A CE  1 
ATOM   3447 N NZ  . LYS A 1 439 ? 43.667 76.431  37.100 1.00 93.85  ? 439 LYS A NZ  1 
ATOM   3448 N N   . GLY A 1 440 ? 49.517 73.453  33.441 1.00 73.33  ? 440 GLY A N   1 
ATOM   3449 C CA  . GLY A 1 440 ? 50.733 74.167  33.014 1.00 71.39  ? 440 GLY A CA  1 
ATOM   3450 C C   . GLY A 1 440 ? 51.716 73.204  32.389 1.00 71.20  ? 440 GLY A C   1 
ATOM   3451 O O   . GLY A 1 440 ? 52.684 73.650  31.822 1.00 72.70  ? 440 GLY A O   1 
ATOM   3452 N N   . ARG A 1 441 ? 51.445 71.908  32.436 1.00 72.99  ? 441 ARG A N   1 
ATOM   3453 C CA  . ARG A 1 441 ? 52.343 70.945  31.831 1.00 74.12  ? 441 ARG A CA  1 
ATOM   3454 C C   . ARG A 1 441 ? 51.760 70.446  30.511 1.00 73.50  ? 441 ARG A C   1 
ATOM   3455 O O   . ARG A 1 441 ? 52.195 69.424  30.012 1.00 74.73  ? 441 ARG A O   1 
ATOM   3456 C CB  . ARG A 1 441 ? 52.617 69.740  32.716 1.00 69.44  ? 441 ARG A CB  1 
ATOM   3457 C CG  . ARG A 1 441 ? 51.847 69.695  34.003 1.00 63.34  ? 441 ARG A CG  1 
ATOM   3458 C CD  . ARG A 1 441 ? 52.060 68.314  34.595 1.00 67.64  ? 441 ARG A CD  1 
ATOM   3459 N NE  . ARG A 1 441 ? 52.244 68.395  36.030 1.00 61.00  ? 441 ARG A NE  1 
ATOM   3460 C CZ  . ARG A 1 441 ? 52.326 67.357  36.831 1.00 59.21  ? 441 ARG A CZ  1 
ATOM   3461 N NH1 . ARG A 1 441 ? 52.258 66.117  36.395 1.00 60.57  ? 441 ARG A NH1 1 
ATOM   3462 N NH2 . ARG A 1 441 ? 52.468 67.596  38.128 1.00 72.94  ? 441 ARG A NH2 1 
ATOM   3463 N N   . GLN A 1 442 ? 50.732 71.114  30.043 1.00 74.69  ? 442 GLN A N   1 
ATOM   3464 C CA  . GLN A 1 442 ? 49.959 70.646  28.914 1.00 75.13  ? 442 GLN A CA  1 
ATOM   3465 C C   . GLN A 1 442 ? 50.326 71.359  27.627 1.00 77.69  ? 442 GLN A C   1 
ATOM   3466 O O   . GLN A 1 442 ? 50.227 72.569  27.530 1.00 75.57  ? 442 GLN A O   1 
ATOM   3467 C CB  . GLN A 1 442 ? 48.457 70.875  29.126 1.00 68.73  ? 442 GLN A CB  1 
ATOM   3468 C CG  . GLN A 1 442 ? 47.669 69.576  29.195 1.00 71.20  ? 442 GLN A CG  1 
ATOM   3469 C CD  . GLN A 1 442 ? 47.623 69.028  30.607 1.00 70.98  ? 442 GLN A CD  1 
ATOM   3470 O OE1 . GLN A 1 442 ? 47.714 67.822  30.868 1.00 78.66  ? 442 GLN A OE1 1 
ATOM   3471 N NE2 . GLN A 1 442 ? 47.477 69.907  31.584 1.00 66.86  ? 442 GLN A NE2 1 
ATOM   3472 N N   . SER A 1 443 ? 50.474 70.554  26.575 1.00 81.54  ? 443 SER A N   1 
ATOM   3473 C CA  . SER A 1 443 ? 50.643 71.148  25.236 1.00 82.95  ? 443 SER A CA  1 
ATOM   3474 C C   . SER A 1 443 ? 49.259 71.706  24.952 1.00 83.73  ? 443 SER A C   1 
ATOM   3475 O O   . SER A 1 443 ? 48.398 71.744  25.830 1.00 83.87  ? 443 SER A O   1 
ATOM   3476 C CB  . SER A 1 443 ? 51.104 70.118  24.220 1.00 81.69  ? 443 SER A CB  1 
ATOM   3477 N N   . LYS A 1 444 ? 48.914 72.052  23.713 1.00 86.20  ? 444 LYS A N   1 
ATOM   3478 C CA  . LYS A 1 444 ? 47.559 72.524  23.482 1.00 85.88  ? 444 LYS A CA  1 
ATOM   3479 C C   . LYS A 1 444 ? 46.659 71.779  22.508 1.00 84.20  ? 444 LYS A C   1 
ATOM   3480 O O   . LYS A 1 444 ? 45.428 71.901  22.635 1.00 85.63  ? 444 LYS A O   1 
ATOM   3481 C CB  . LYS A 1 444 ? 47.426 73.997  23.128 1.00 83.99  ? 444 LYS A CB  1 
ATOM   3482 C CG  . LYS A 1 444 ? 46.673 74.734  24.241 1.00 93.60  ? 444 LYS A CG  1 
ATOM   3483 C CD  . LYS A 1 444 ? 45.883 73.841  25.186 1.00 95.14  ? 444 LYS A CD  1 
ATOM   3484 C CE  . LYS A 1 444 ? 46.390 73.786  26.614 1.00 97.04  ? 444 LYS A CE  1 
ATOM   3485 N NZ  . LYS A 1 444 ? 45.368 73.090  27.473 1.00 97.22  ? 444 LYS A NZ  1 
ATOM   3486 N N   . GLY A 1 445 ? 47.214 70.734  21.916 1.00 78.85  ? 445 GLY A N   1 
ATOM   3487 C CA  . GLY A 1 445 ? 46.368 69.786  21.208 1.00 75.06  ? 445 GLY A CA  1 
ATOM   3488 C C   . GLY A 1 445 ? 45.803 68.844  22.260 1.00 72.30  ? 445 GLY A C   1 
ATOM   3489 O O   . GLY A 1 445 ? 44.963 67.993  21.940 1.00 74.90  ? 445 GLY A O   1 
ATOM   3490 N N   . ASP A 1 446 ? 46.300 68.981  23.492 1.00 67.97  ? 446 ASP A N   1 
ATOM   3491 C CA  . ASP A 1 446 ? 45.914 68.174  24.642 1.00 62.81  ? 446 ASP A CA  1 
ATOM   3492 C C   . ASP A 1 446 ? 44.438 68.274  25.016 1.00 58.07  ? 446 ASP A C   1 
ATOM   3493 O O   . ASP A 1 446 ? 43.610 67.369  25.127 1.00 55.59  ? 446 ASP A O   1 
ATOM   3494 C CB  . ASP A 1 446 ? 46.754 68.552  25.873 1.00 55.24  ? 446 ASP A CB  1 
ATOM   3495 C CG  . ASP A 1 446 ? 48.213 68.169  25.801 1.00 54.07  ? 446 ASP A CG  1 
ATOM   3496 O OD1 . ASP A 1 446 ? 48.693 67.385  24.946 1.00 45.08  ? 446 ASP A OD1 1 
ATOM   3497 O OD2 . ASP A 1 446 ? 49.091 68.595  26.593 1.00 50.12  ? 446 ASP A OD2 1 
ATOM   3498 N N   . ILE A 1 447 ? 44.043 69.527  25.226 1.00 54.13  ? 447 ILE A N   1 
ATOM   3499 C CA  . ILE A 1 447 ? 42.652 69.822  25.510 1.00 54.09  ? 447 ILE A CA  1 
ATOM   3500 C C   . ILE A 1 447 ? 42.027 70.591  24.364 1.00 53.06  ? 447 ILE A C   1 
ATOM   3501 O O   . ILE A 1 447 ? 41.718 71.772  24.423 1.00 56.08  ? 447 ILE A O   1 
ATOM   3502 C CB  . ILE A 1 447 ? 42.505 70.502  26.877 1.00 48.92  ? 447 ILE A CB  1 
ATOM   3503 C CG1 . ILE A 1 447 ? 43.211 69.621  27.932 1.00 52.36  ? 447 ILE A CG1 1 
ATOM   3504 C CG2 . ILE A 1 447 ? 41.030 70.663  27.182 1.00 41.02  ? 447 ILE A CG2 1 
ATOM   3505 C CD1 . ILE A 1 447 ? 43.468 70.329  29.237 1.00 48.47  ? 447 ILE A CD1 1 
ATOM   3506 N N   . ASN A 1 448 ? 41.625 69.915  23.307 1.00 53.17  ? 448 ASN A N   1 
ATOM   3507 C CA  . ASN A 1 448 ? 41.013 70.642  22.202 1.00 54.61  ? 448 ASN A CA  1 
ATOM   3508 C C   . ASN A 1 448 ? 39.518 70.824  22.402 1.00 56.44  ? 448 ASN A C   1 
ATOM   3509 O O   . ASN A 1 448 ? 38.816 69.974  22.939 1.00 55.83  ? 448 ASN A O   1 
ATOM   3510 C CB  . ASN A 1 448 ? 41.283 69.982  20.863 1.00 49.17  ? 448 ASN A CB  1 
ATOM   3511 C CG  . ASN A 1 448 ? 40.415 68.786  20.577 1.00 49.40  ? 448 ASN A CG  1 
ATOM   3512 O OD1 . ASN A 1 448 ? 39.287 68.977  20.113 1.00 52.34  ? 448 ASN A OD1 1 
ATOM   3513 N ND2 . ASN A 1 448 ? 40.990 67.622  20.871 1.00 52.49  ? 448 ASN A ND2 1 
ATOM   3514 N N   . THR A 1 449 ? 39.071 71.917  21.764 1.00 58.52  ? 449 THR A N   1 
ATOM   3515 C CA  . THR A 1 449 ? 37.682 72.351  21.901 1.00 58.62  ? 449 THR A CA  1 
ATOM   3516 C C   . THR A 1 449 ? 36.920 72.053  20.628 1.00 56.82  ? 449 THR A C   1 
ATOM   3517 O O   . THR A 1 449 ? 35.750 72.381  20.473 1.00 60.87  ? 449 THR A O   1 
ATOM   3518 C CB  . THR A 1 449 ? 37.497 73.845  22.169 1.00 55.90  ? 449 THR A CB  1 
ATOM   3519 O OG1 . THR A 1 449 ? 37.913 74.485  20.943 1.00 68.89  ? 449 THR A OG1 1 
ATOM   3520 C CG2 . THR A 1 449 ? 38.354 74.352  23.310 1.00 59.06  ? 449 THR A CG2 1 
ATOM   3521 N N   . ARG A 1 450 ? 37.539 71.304  19.757 1.00 55.76  ? 450 ARG A N   1 
ATOM   3522 C CA  . ARG A 1 450 ? 36.887 70.935  18.507 1.00 54.66  ? 450 ARG A CA  1 
ATOM   3523 C C   . ARG A 1 450 ? 36.267 69.553  18.557 1.00 56.82  ? 450 ARG A C   1 
ATOM   3524 O O   . ARG A 1 450 ? 35.186 69.303  17.992 1.00 58.15  ? 450 ARG A O   1 
ATOM   3525 C CB  . ARG A 1 450 ? 37.845 71.179  17.377 1.00 48.33  ? 450 ARG A CB  1 
ATOM   3526 C CG  . ARG A 1 450 ? 38.385 69.975  16.645 1.00 54.81  ? 450 ARG A CG  1 
ATOM   3527 C CD  . ARG A 1 450 ? 39.487 70.561  15.696 1.00 44.92  ? 450 ARG A CD  1 
ATOM   3528 N NE  . ARG A 1 450 ? 40.706 70.719  16.488 1.00 52.49  ? 450 ARG A NE  1 
ATOM   3529 C CZ  . ARG A 1 450 ? 41.544 69.757  16.882 1.00 39.08  ? 450 ARG A CZ  1 
ATOM   3530 N NH1 . ARG A 1 450 ? 41.176 68.572  16.466 1.00 41.07  ? 450 ARG A NH1 1 
ATOM   3531 N NH2 . ARG A 1 450 ? 42.601 70.001  17.610 1.00 45.18  ? 450 ARG A NH2 1 
ATOM   3532 N N   . ASN A 1 451 ? 36.800 68.583  19.324 1.00 56.66  ? 451 ASN A N   1 
ATOM   3533 C CA  . ASN A 1 451 ? 36.107 67.311  19.434 1.00 50.27  ? 451 ASN A CA  1 
ATOM   3534 C C   . ASN A 1 451 ? 35.849 66.854  20.869 1.00 52.97  ? 451 ASN A C   1 
ATOM   3535 O O   . ASN A 1 451 ? 35.330 65.750  21.096 1.00 49.71  ? 451 ASN A O   1 
ATOM   3536 C CB  . ASN A 1 451 ? 36.725 66.127  18.760 1.00 48.54  ? 451 ASN A CB  1 
ATOM   3537 C CG  . ASN A 1 451 ? 38.243 66.143  18.764 1.00 60.51  ? 451 ASN A CG  1 
ATOM   3538 O OD1 . ASN A 1 451 ? 38.779 66.279  19.855 1.00 53.45  ? 451 ASN A OD1 1 
ATOM   3539 N ND2 . ASN A 1 451 ? 38.707 65.976  17.506 1.00 54.88  ? 451 ASN A ND2 1 
ATOM   3540 N N   . ASN A 1 452 ? 36.126 67.668  21.851 1.00 51.98  ? 452 ASN A N   1 
ATOM   3541 C CA  . ASN A 1 452 ? 35.769 67.485  23.229 1.00 55.88  ? 452 ASN A CA  1 
ATOM   3542 C C   . ASN A 1 452 ? 34.603 68.385  23.688 1.00 58.11  ? 452 ASN A C   1 
ATOM   3543 O O   . ASN A 1 452 ? 34.785 69.629  23.657 1.00 55.07  ? 452 ASN A O   1 
ATOM   3544 C CB  . ASN A 1 452 ? 36.947 67.873  24.136 1.00 54.62  ? 452 ASN A CB  1 
ATOM   3545 C CG  . ASN A 1 452 ? 37.936 66.736  24.285 1.00 60.96  ? 452 ASN A CG  1 
ATOM   3546 O OD1 . ASN A 1 452 ? 37.646 65.633  24.735 1.00 51.30  ? 452 ASN A OD1 1 
ATOM   3547 N ND2 . ASN A 1 452 ? 39.153 67.098  23.855 1.00 56.75  ? 452 ASN A ND2 1 
ATOM   3548 N N   . GLY A 1 453 ? 33.444 67.813  23.985 1.00 55.08  ? 453 GLY A N   1 
ATOM   3549 C CA  . GLY A 1 453 ? 32.313 68.658  24.296 1.00 59.47  ? 453 GLY A CA  1 
ATOM   3550 C C   . GLY A 1 453 ? 31.500 69.269  23.174 1.00 64.95  ? 453 GLY A C   1 
ATOM   3551 O O   . GLY A 1 453 ? 30.302 69.603  23.276 1.00 65.71  ? 453 GLY A O   1 
ATOM   3552 N N   . GLU A 1 454 ? 31.910 69.109  21.910 1.00 67.44  ? 454 GLU A N   1 
ATOM   3553 C CA  . GLU A 1 454 ? 31.266 69.543  20.690 1.00 63.63  ? 454 GLU A CA  1 
ATOM   3554 C C   . GLU A 1 454 ? 29.762 69.301  20.767 1.00 65.41  ? 454 GLU A C   1 
ATOM   3555 O O   . GLU A 1 454 ? 29.022 70.089  20.169 1.00 67.86  ? 454 GLU A O   1 
ATOM   3556 C CB  . GLU A 1 454 ? 31.739 68.818  19.401 1.00 53.71  ? 454 GLU A CB  1 
ATOM   3557 C CG  . GLU A 1 454 ? 32.348 67.430  19.738 1.00 49.50  ? 454 GLU A CG  1 
ATOM   3558 C CD  . GLU A 1 454 ? 32.368 66.620  18.454 1.00 54.61  ? 454 GLU A CD  1 
ATOM   3559 O OE1 . GLU A 1 454 ? 31.368 66.637  17.702 0.01 54.10  ? 454 GLU A OE1 1 
ATOM   3560 O OE2 . GLU A 1 454 ? 33.417 66.003  18.160 0.01 54.17  ? 454 GLU A OE2 1 
ATOM   3561 N N   . ARG A 1 455 ? 29.288 68.187  21.333 1.00 66.45  ? 455 ARG A N   1 
ATOM   3562 C CA  . ARG A 1 455 ? 27.843 67.997  21.371 1.00 69.33  ? 455 ARG A CA  1 
ATOM   3563 C C   . ARG A 1 455 ? 27.213 67.934  22.756 1.00 67.35  ? 455 ARG A C   1 
ATOM   3564 O O   . ARG A 1 455 ? 26.423 67.025  22.961 1.00 66.26  ? 455 ARG A O   1 
ATOM   3565 C CB  . ARG A 1 455 ? 27.448 66.733  20.652 1.00 73.38  ? 455 ARG A CB  1 
ATOM   3566 C CG  . ARG A 1 455 ? 28.467 65.912  19.924 1.00 74.27  ? 455 ARG A CG  1 
ATOM   3567 C CD  . ARG A 1 455 ? 27.775 64.740  19.240 1.00 79.54  ? 455 ARG A CD  1 
ATOM   3568 N NE  . ARG A 1 455 ? 27.301 63.638  20.052 1.00 86.31  ? 455 ARG A NE  1 
ATOM   3569 C CZ  . ARG A 1 455 ? 27.802 62.412  20.189 1.00 88.60  ? 455 ARG A CZ  1 
ATOM   3570 N NH1 . ARG A 1 455 ? 28.890 61.997  19.538 1.00 84.51  ? 455 ARG A NH1 1 
ATOM   3571 N NH2 . ARG A 1 455 ? 27.225 61.523  21.003 1.00 87.36  ? 455 ARG A NH2 1 
ATOM   3572 N N   . ALA A 1 456 ? 27.499 68.879  23.623 1.00 66.52  ? 456 ALA A N   1 
ATOM   3573 C CA  . ALA A 1 456 ? 26.947 68.906  24.964 1.00 72.01  ? 456 ALA A CA  1 
ATOM   3574 C C   . ALA A 1 456 ? 26.802 70.379  25.371 1.00 75.25  ? 456 ALA A C   1 
ATOM   3575 O O   . ALA A 1 456 ? 27.706 71.219  25.202 1.00 81.30  ? 456 ALA A O   1 
ATOM   3576 C CB  . ALA A 1 456 ? 27.832 68.147  25.939 1.00 61.84  ? 456 ALA A CB  1 
ATOM   3577 N N   . SER A 1 457 ? 25.653 70.720  25.939 0.50 71.91  ? 457 SER A N   1 
ATOM   3578 C CA  . SER A 1 457 ? 25.431 72.095  26.358 0.50 69.64  ? 457 SER A CA  1 
ATOM   3579 C C   . SER A 1 457 ? 26.418 72.510  27.437 0.50 69.27  ? 457 SER A C   1 
ATOM   3580 O O   . SER A 1 457 ? 26.458 71.957  28.530 0.50 67.32  ? 457 SER A O   1 
ATOM   3581 C CB  . SER A 1 457 ? 23.991 72.247  26.836 0.50 73.30  ? 457 SER A CB  1 
ATOM   3582 O OG  . SER A 1 457 ? 23.422 73.294  26.060 0.50 73.31  ? 457 SER A OG  1 
ATOM   3583 N N   . CYS A 1 458 ? 27.197 73.531  27.117 0.50 70.44  ? 458 CYS A N   1 
ATOM   3584 C CA  . CYS A 1 458 ? 28.287 73.960  27.972 0.50 72.57  ? 458 CYS A CA  1 
ATOM   3585 C C   . CYS A 1 458 ? 27.949 75.205  28.757 0.50 72.54  ? 458 CYS A C   1 
ATOM   3586 O O   . CYS A 1 458 ? 27.065 75.128  29.606 0.50 76.63  ? 458 CYS A O   1 
ATOM   3587 C CB  . CYS A 1 458 ? 29.527 74.171  27.089 0.50 75.38  ? 458 CYS A CB  1 
ATOM   3588 S SG  . CYS A 1 458 ? 30.844 73.032  27.490 0.50 72.18  ? 458 CYS A SG  1 
ATOM   3589 N N   . GLU A 1 459 ? 28.607 76.306  28.441 0.50 70.13  ? 459 GLU A N   1 
ATOM   3590 C CA  . GLU A 1 459 ? 28.445 77.572  29.116 0.50 70.05  ? 459 GLU A CA  1 
ATOM   3591 C C   . GLU A 1 459 ? 28.826 77.461  30.601 0.50 70.13  ? 459 GLU A C   1 
ATOM   3592 O O   . GLU A 1 459 ? 29.080 78.556  31.154 0.50 69.96  ? 459 GLU A O   1 
ATOM   3593 C CB  . GLU A 1 459 ? 27.046 78.149  28.996 0.50 70.57  ? 459 GLU A CB  1 
ATOM   3594 N N   . LYS A 1 467 ? 40.696 74.461  14.624 1.00 88.43  ? 467 LYS A N   1 
ATOM   3595 C CA  . LYS A 1 467 ? 41.033 74.108  16.033 1.00 88.85  ? 467 LYS A CA  1 
ATOM   3596 C C   . LYS A 1 467 ? 40.017 74.702  17.001 1.00 91.42  ? 467 LYS A C   1 
ATOM   3597 O O   . LYS A 1 467 ? 40.393 75.108  18.103 1.00 96.11  ? 467 LYS A O   1 
ATOM   3598 C CB  . LYS A 1 467 ? 42.462 74.494  16.374 1.00 82.09  ? 467 LYS A CB  1 
ATOM   3599 N N   . GLU A 1 468 ? 38.749 74.752  16.610 1.00 92.12  ? 468 GLU A N   1 
ATOM   3600 C CA  . GLU A 1 468 ? 37.684 75.264  17.467 1.00 91.28  ? 468 GLU A CA  1 
ATOM   3601 C C   . GLU A 1 468 ? 36.306 75.030  16.849 1.00 91.39  ? 468 GLU A C   1 
ATOM   3602 O O   . GLU A 1 468 ? 35.413 74.647  17.610 1.00 93.79  ? 468 GLU A O   1 
ATOM   3603 C CB  . GLU A 1 468 ? 37.925 76.731  17.769 1.00 86.84  ? 468 GLU A CB  1 
ATOM   3604 N N   . GLN A 1 469 ? 36.135 75.304  15.564 0.01 89.69  ? 469 GLN A N   1 
ATOM   3605 C CA  . GLN A 1 469 ? 34.832 75.164  14.915 1.00 87.19  ? 469 GLN A CA  1 
ATOM   3606 C C   . GLN A 1 469 ? 34.755 73.947  14.005 1.00 85.31  ? 469 GLN A C   1 
ATOM   3607 O O   . GLN A 1 469 ? 33.736 73.508  13.456 1.00 83.41  ? 469 GLN A O   1 
ATOM   3608 C CB  . GLN A 1 469 ? 34.471 76.492  14.224 0.01 92.74  ? 469 GLN A CB  1 
ATOM   3609 C CG  . GLN A 1 469 ? 34.277 77.627  15.220 1.00 99.93  ? 469 GLN A CG  1 
ATOM   3610 C CD  . GLN A 1 469 ? 34.067 79.003  14.626 1.00 103.59 ? 469 GLN A CD  1 
ATOM   3611 O OE1 . GLN A 1 469 ? 35.011 79.777  14.381 1.00 103.27 ? 469 GLN A OE1 1 
ATOM   3612 N NE2 . GLN A 1 469 ? 32.792 79.328  14.398 1.00 108.00 ? 469 GLN A NE2 1 
ATOM   3613 N N   . LYS A 1 470 ? 35.849 73.188  13.908 1.00 82.85  ? 470 LYS A N   1 
ATOM   3614 C CA  . LYS A 1 470 ? 35.982 71.990  13.089 1.00 73.49  ? 470 LYS A CA  1 
ATOM   3615 C C   . LYS A 1 470 ? 35.779 70.701  13.872 1.00 67.70  ? 470 LYS A C   1 
ATOM   3616 O O   . LYS A 1 470 ? 35.879 70.744  15.092 1.00 69.99  ? 470 LYS A O   1 
ATOM   3617 C CB  . LYS A 1 470 ? 37.377 71.930  12.480 1.00 73.13  ? 470 LYS A CB  1 
ATOM   3618 C CG  . LYS A 1 470 ? 38.287 73.128  12.494 1.00 76.33  ? 470 LYS A CG  1 
ATOM   3619 C CD  . LYS A 1 470 ? 39.413 72.968  11.471 1.00 80.62  ? 470 LYS A CD  1 
ATOM   3620 C CE  . LYS A 1 470 ? 39.985 74.310  11.027 0.01 76.66  ? 470 LYS A CE  1 
ATOM   3621 N NZ  . LYS A 1 470 ? 41.252 74.136  10.262 0.01 76.20  ? 470 LYS A NZ  1 
ATOM   3622 N N   . LEU A 1 471 ? 35.530 69.585  13.199 1.00 61.47  ? 471 LEU A N   1 
ATOM   3623 C CA  . LEU A 1 471 ? 35.193 68.356  13.896 1.00 59.03  ? 471 LEU A CA  1 
ATOM   3624 C C   . LEU A 1 471 ? 36.421 67.509  14.229 1.00 59.73  ? 471 LEU A C   1 
ATOM   3625 O O   . LEU A 1 471 ? 36.465 66.709  15.165 1.00 57.22  ? 471 LEU A O   1 
ATOM   3626 C CB  . LEU A 1 471 ? 34.256 67.529  13.039 1.00 55.20  ? 471 LEU A CB  1 
ATOM   3627 C CG  . LEU A 1 471 ? 32.779 67.860  12.875 1.00 61.94  ? 471 LEU A CG  1 
ATOM   3628 C CD1 . LEU A 1 471 ? 32.405 69.154  13.595 1.00 44.78  ? 471 LEU A CD1 1 
ATOM   3629 C CD2 . LEU A 1 471 ? 32.433 67.707  11.385 1.00 44.63  ? 471 LEU A CD2 1 
ATOM   3630 N N   . ILE A 1 472 ? 37.345 67.543  13.262 1.00 56.21  ? 472 ILE A N   1 
ATOM   3631 C CA  . ILE A 1 472 ? 38.597 66.822  13.367 1.00 52.58  ? 472 ILE A CA  1 
ATOM   3632 C C   . ILE A 1 472 ? 39.623 67.645  12.608 1.00 53.49  ? 472 ILE A C   1 
ATOM   3633 O O   . ILE A 1 472 ? 39.158 68.568  11.942 1.00 48.33  ? 472 ILE A O   1 
ATOM   3634 C CB  . ILE A 1 472 ? 38.480 65.390  12.870 1.00 50.27  ? 472 ILE A CB  1 
ATOM   3635 C CG1 . ILE A 1 472 ? 39.870 64.766  12.756 1.00 39.78  ? 472 ILE A CG1 1 
ATOM   3636 C CG2 . ILE A 1 472 ? 37.769 65.319  11.524 1.00 44.85  ? 472 ILE A CG2 1 
ATOM   3637 C CD1 . ILE A 1 472 ? 39.888 63.291  12.404 1.00 30.43  ? 472 ILE A CD1 1 
ATOM   3638 N N   . SER A 1 473 ? 40.911 67.499  12.887 1.00 50.86  ? 473 SER A N   1 
ATOM   3639 C CA  . SER A 1 473 ? 41.898 68.335  12.209 1.00 49.78  ? 473 SER A CA  1 
ATOM   3640 C C   . SER A 1 473 ? 43.294 67.711  12.240 1.00 50.57  ? 473 SER A C   1 
ATOM   3641 O O   . SER A 1 473 ? 43.510 66.601  12.740 1.00 46.55  ? 473 SER A O   1 
ATOM   3642 C CB  . SER A 1 473 ? 41.969 69.753  12.747 1.00 46.06  ? 473 SER A CB  1 
ATOM   3643 O OG  . SER A 1 473 ? 43.190 70.035  13.376 1.00 63.03  ? 473 SER A OG  1 
ATOM   3644 N N   . GLU A 1 474 ? 44.246 68.389  11.604 1.00 52.16  ? 474 GLU A N   1 
ATOM   3645 C CA  . GLU A 1 474 ? 45.624 67.874  11.509 1.00 59.12  ? 474 GLU A CA  1 
ATOM   3646 C C   . GLU A 1 474 ? 46.272 67.773  12.896 1.00 56.50  ? 474 GLU A C   1 
ATOM   3647 O O   . GLU A 1 474 ? 46.768 66.747  13.326 1.00 49.83  ? 474 GLU A O   1 
ATOM   3648 C CB  . GLU A 1 474 ? 46.547 68.683  10.598 1.00 59.71  ? 474 GLU A CB  1 
ATOM   3649 C CG  . GLU A 1 474 ? 46.221 70.162  10.568 1.00 76.75  ? 474 GLU A CG  1 
ATOM   3650 C CD  . GLU A 1 474 ? 47.370 71.045  10.983 1.00 80.53  ? 474 GLU A CD  1 
ATOM   3651 O OE1 . GLU A 1 474 ? 48.315 70.404  11.472 1.00 91.67  ? 474 GLU A OE1 1 
ATOM   3652 O OE2 . GLU A 1 474 ? 47.480 72.289  10.897 1.00 86.00  ? 474 GLU A OE2 1 
ATOM   3653 N N   . GLU A 1 475 ? 45.955 68.738  13.732 1.00 58.37  ? 475 GLU A N   1 
ATOM   3654 C CA  . GLU A 1 475 ? 46.129 68.736  15.169 1.00 59.36  ? 475 GLU A CA  1 
ATOM   3655 C C   . GLU A 1 475 ? 45.735 67.436  15.841 1.00 58.84  ? 475 GLU A C   1 
ATOM   3656 O O   . GLU A 1 475 ? 46.421 67.018  16.761 1.00 61.93  ? 475 GLU A O   1 
ATOM   3657 C CB  . GLU A 1 475 ? 45.303 69.887  15.729 1.00 61.32  ? 475 GLU A CB  1 
ATOM   3658 C CG  . GLU A 1 475 ? 45.645 70.232  17.159 1.00 79.21  ? 475 GLU A CG  1 
ATOM   3659 C CD  . GLU A 1 475 ? 46.397 71.545  17.177 1.00 86.09  ? 475 GLU A CD  1 
ATOM   3660 O OE1 . GLU A 1 475 ? 45.768 72.610  17.320 1.00 92.00  ? 475 GLU A OE1 1 
ATOM   3661 O OE2 . GLU A 1 475 ? 47.637 71.452  17.026 1.00 96.51  ? 475 GLU A OE2 1 
ATOM   3662 N N   . ASP A 1 476 ? 44.748 66.661  15.474 1.00 56.50  ? 476 ASP A N   1 
ATOM   3663 C CA  . ASP A 1 476 ? 44.446 65.347  15.932 1.00 55.61  ? 476 ASP A CA  1 
ATOM   3664 C C   . ASP A 1 476 ? 45.206 64.211  15.238 1.00 58.91  ? 476 ASP A C   1 
ATOM   3665 O O   . ASP A 1 476 ? 44.967 63.042  15.634 1.00 57.00  ? 476 ASP A O   1 
ATOM   3666 C CB  . ASP A 1 476 ? 42.947 64.977  15.699 1.00 51.22  ? 476 ASP A CB  1 
ATOM   3667 C CG  . ASP A 1 476 ? 42.047 66.008  16.267 1.00 45.27  ? 476 ASP A CG  1 
ATOM   3668 O OD1 . ASP A 1 476 ? 42.114 66.563  17.387 1.00 56.45  ? 476 ASP A OD1 1 
ATOM   3669 O OD2 . ASP A 1 476 ? 41.154 66.399  15.492 1.00 55.11  ? 476 ASP A OD2 1 
ATOM   3670 N N   . LEU A 1 477 ? 45.933 64.513  14.163 1.00 57.39  ? 477 LEU A N   1 
ATOM   3671 C CA  . LEU A 1 477 ? 46.659 63.426  13.528 1.00 64.03  ? 477 LEU A CA  1 
ATOM   3672 C C   . LEU A 1 477 ? 48.017 63.355  14.210 1.00 68.12  ? 477 LEU A C   1 
ATOM   3673 O O   . LEU A 1 477 ? 48.860 62.560  13.838 1.00 71.57  ? 477 LEU A O   1 
ATOM   3674 C CB  . LEU A 1 477 ? 46.722 63.677  12.024 1.00 62.69  ? 477 LEU A CB  1 
ATOM   3675 C CG  . LEU A 1 477 ? 45.746 62.788  11.226 1.00 53.71  ? 477 LEU A CG  1 
ATOM   3676 C CD1 . LEU A 1 477 ? 44.324 63.243  11.514 1.00 51.88  ? 477 LEU A CD1 1 
ATOM   3677 C CD2 . LEU A 1 477 ? 46.072 62.967  9.766  1.00 55.20  ? 477 LEU A CD2 1 
ATOM   3678 N N   . ASN A 1 478 ? 48.306 64.318  15.063 1.00 68.24  ? 478 ASN A N   1 
ATOM   3679 C CA  . ASN A 1 478 ? 49.497 64.424  15.855 1.00 75.04  ? 478 ASN A CA  1 
ATOM   3680 C C   . ASN A 1 478 ? 49.350 63.610  17.139 1.00 80.30  ? 478 ASN A C   1 
ATOM   3681 O O   . ASN A 1 478 ? 49.891 62.484  17.264 1.00 80.97  ? 478 ASN A O   1 
ATOM   3682 C CB  . ASN A 1 478 ? 49.734 65.910  16.187 1.00 84.46  ? 478 ASN A CB  1 
ATOM   3683 C CG  . ASN A 1 478 ? 51.191 66.105  16.589 1.00 98.83  ? 478 ASN A CG  1 
ATOM   3684 O OD1 . ASN A 1 478 ? 52.082 65.342  16.178 1.00 97.25  ? 478 ASN A OD1 1 
ATOM   3685 N ND2 . ASN A 1 478 ? 51.459 67.128  17.407 1.00 100.47 ? 478 ASN A ND2 1 
ATOM   3686 O OXT . ASN A 1 478 ? 48.510 64.012  18.001 1.00 89.51  ? 478 ASN A OXT 1 
HETATM 3687 C C1  . NAG B 2 .   ? 33.073 15.283  72.762 1.00 43.58  ? 1   NAG B C1  1 
HETATM 3688 C C2  . NAG B 2 .   ? 31.597 15.297  73.395 1.00 43.62  ? 1   NAG B C2  1 
HETATM 3689 C C3  . NAG B 2 .   ? 31.159 16.704  73.483 1.00 45.40  ? 1   NAG B C3  1 
HETATM 3690 C C4  . NAG B 2 .   ? 32.099 17.669  74.230 1.00 50.36  ? 1   NAG B C4  1 
HETATM 3691 C C5  . NAG B 2 .   ? 33.636 17.507  73.845 1.00 48.50  ? 1   NAG B C5  1 
HETATM 3692 C C6  . NAG B 2 .   ? 34.712 17.893  74.885 1.00 48.34  ? 1   NAG B C6  1 
HETATM 3693 C C7  . NAG B 2 .   ? 29.849 13.569  73.034 1.00 40.84  ? 1   NAG B C7  1 
HETATM 3694 C C8  . NAG B 2 .   ? 28.822 12.728  72.223 1.00 35.47  ? 1   NAG B C8  1 
HETATM 3695 N N2  . NAG B 2 .   ? 30.586 14.608  72.568 1.00 42.16  ? 1   NAG B N2  1 
HETATM 3696 O O3  . NAG B 2 .   ? 29.913 16.696  74.107 1.00 45.99  ? 1   NAG B O3  1 
HETATM 3697 O O4  . NAG B 2 .   ? 31.620 19.020  73.990 1.00 53.97  ? 1   NAG B O4  1 
HETATM 3698 O O5  . NAG B 2 .   ? 34.010 16.121  73.477 1.00 48.58  ? 1   NAG B O5  1 
HETATM 3699 O O6  . NAG B 2 .   ? 34.347 18.940  75.781 1.00 57.11  ? 1   NAG B O6  1 
HETATM 3700 O O7  . NAG B 2 .   ? 29.966 13.242  74.137 1.00 40.10  ? 1   NAG B O7  1 
HETATM 3701 C C1  . NAG B 2 .   ? 31.603 19.848  75.043 1.00 64.68  ? 2   NAG B C1  1 
HETATM 3702 C C2  . NAG B 2 .   ? 31.348 21.195  74.585 1.00 69.57  ? 2   NAG B C2  1 
HETATM 3703 C C3  . NAG B 2 .   ? 31.081 22.183  75.738 1.00 72.71  ? 2   NAG B C3  1 
HETATM 3704 C C4  . NAG B 2 .   ? 30.095 21.638  76.762 1.00 75.71  ? 2   NAG B C4  1 
HETATM 3705 C C5  . NAG B 2 .   ? 30.537 20.226  77.082 1.00 75.45  ? 2   NAG B C5  1 
HETATM 3706 C C6  . NAG B 2 .   ? 29.475 19.571  77.895 1.00 75.64  ? 2   NAG B C6  1 
HETATM 3707 C C7  . NAG B 2 .   ? 32.442 22.009  72.716 1.00 73.86  ? 2   NAG B C7  1 
HETATM 3708 C C8  . NAG B 2 .   ? 33.677 22.492  72.016 1.00 76.00  ? 2   NAG B C8  1 
HETATM 3709 N N2  . NAG B 2 .   ? 32.544 21.608  73.957 1.00 71.25  ? 2   NAG B N2  1 
HETATM 3710 O O3  . NAG B 2 .   ? 30.571 23.379  75.193 1.00 71.03  ? 2   NAG B O3  1 
HETATM 3711 O O4  . NAG B 2 .   ? 30.011 22.457  77.945 1.00 76.79  ? 2   NAG B O4  1 
HETATM 3712 O O5  . NAG B 2 .   ? 30.568 19.463  75.839 1.00 71.44  ? 2   NAG B O5  1 
HETATM 3713 O O6  . NAG B 2 .   ? 28.408 19.283  76.994 1.00 76.25  ? 2   NAG B O6  1 
HETATM 3714 O O7  . NAG B 2 .   ? 31.363 21.960  72.170 1.00 74.80  ? 2   NAG B O7  1 
HETATM 3715 C C1  . FUC B 2 .   ? 35.313 19.974  76.036 1.00 81.45  ? 3   FUC B C1  1 
HETATM 3716 C C2  . FUC B 2 .   ? 35.016 21.307  75.314 1.00 86.35  ? 3   FUC B C2  1 
HETATM 3717 C C3  . FUC B 2 .   ? 34.050 22.303  76.025 1.00 86.79  ? 3   FUC B C3  1 
HETATM 3718 C C4  . FUC B 2 .   ? 33.899 22.157  77.542 1.00 86.67  ? 3   FUC B C4  1 
HETATM 3719 C C5  . FUC B 2 .   ? 34.348 20.763  78.092 1.00 85.85  ? 3   FUC B C5  1 
HETATM 3720 C C6  . FUC B 2 .   ? 34.630 20.581  79.593 1.00 83.37  ? 3   FUC B C6  1 
HETATM 3721 O O2  . FUC B 2 .   ? 34.563 21.050  73.977 1.00 92.94  ? 3   FUC B O2  1 
HETATM 3722 O O3  . FUC B 2 .   ? 34.468 23.652  75.743 1.00 87.83  ? 3   FUC B O3  1 
HETATM 3723 O O4  . FUC B 2 .   ? 34.528 23.258  78.189 1.00 87.06  ? 3   FUC B O4  1 
HETATM 3724 O O5  . FUC B 2 .   ? 35.504 20.279  77.400 1.00 82.43  ? 3   FUC B O5  1 
HETATM 3725 C C1  . NAG C 3 .   ? 55.429 46.037  66.697 1.00 48.45  ? 1   NAG C C1  1 
HETATM 3726 C C2  . NAG C 3 .   ? 56.578 46.983  66.765 1.00 50.42  ? 1   NAG C C2  1 
HETATM 3727 C C3  . NAG C 3 .   ? 57.563 46.505  67.842 1.00 49.62  ? 1   NAG C C3  1 
HETATM 3728 C C4  . NAG C 3 .   ? 56.852 46.251  69.126 1.00 48.47  ? 1   NAG C C4  1 
HETATM 3729 C C5  . NAG C 3 .   ? 55.905 45.186  68.856 1.00 50.81  ? 1   NAG C C5  1 
HETATM 3730 C C6  . NAG C 3 .   ? 55.220 44.685  70.106 1.00 53.92  ? 1   NAG C C6  1 
HETATM 3731 C C7  . NAG C 3 .   ? 57.191 47.997  64.642 1.00 48.88  ? 1   NAG C C7  1 
HETATM 3732 C C8  . NAG C 3 .   ? 57.812 47.981  63.251 1.00 43.70  ? 1   NAG C C8  1 
HETATM 3733 N N2  . NAG C 3 .   ? 57.208 46.944  65.436 1.00 51.50  ? 1   NAG C N2  1 
HETATM 3734 O O3  . NAG C 3 .   ? 58.588 47.494  68.061 1.00 47.76  ? 1   NAG C O3  1 
HETATM 3735 O O4  . NAG C 3 .   ? 57.804 45.811  70.122 1.00 50.06  ? 1   NAG C O4  1 
HETATM 3736 O O5  . NAG C 3 .   ? 54.937 45.732  67.987 1.00 55.45  ? 1   NAG C O5  1 
HETATM 3737 O O6  . NAG C 3 .   ? 54.914 45.840  70.863 1.00 56.25  ? 1   NAG C O6  1 
HETATM 3738 O O7  . NAG C 3 .   ? 56.686 49.004  65.008 1.00 55.62  ? 1   NAG C O7  1 
HETATM 3739 C C1  . NAG C 3 .   ? 57.953 46.770  71.094 1.00 37.00  ? 2   NAG C C1  1 
HETATM 3740 C C2  . NAG C 3 .   ? 58.642 46.284  72.274 1.00 40.30  ? 2   NAG C C2  1 
HETATM 3741 C C3  . NAG C 3 .   ? 58.874 47.323  73.370 1.00 34.50  ? 2   NAG C C3  1 
HETATM 3742 C C4  . NAG C 3 .   ? 59.659 48.421  72.731 1.00 38.52  ? 2   NAG C C4  1 
HETATM 3743 C C5  . NAG C 3 .   ? 59.035 48.873  71.373 1.00 36.94  ? 2   NAG C C5  1 
HETATM 3744 C C6  . NAG C 3 .   ? 59.952 49.664  70.479 1.00 36.14  ? 2   NAG C C6  1 
HETATM 3745 C C7  . NAG C 3 .   ? 58.181 44.001  72.948 1.00 44.21  ? 2   NAG C C7  1 
HETATM 3746 C C8  . NAG C 3 .   ? 58.935 42.667  73.148 1.00 46.02  ? 2   NAG C C8  1 
HETATM 3747 N N2  . NAG C 3 .   ? 58.949 44.891  72.496 1.00 36.82  ? 2   NAG C N2  1 
HETATM 3748 O O3  . NAG C 3 .   ? 59.680 46.803  74.369 1.00 35.84  ? 2   NAG C O3  1 
HETATM 3749 O O4  . NAG C 3 .   ? 59.830 49.484  73.666 1.00 37.44  ? 2   NAG C O4  1 
HETATM 3750 O O5  . NAG C 3 .   ? 58.834 47.718  70.542 1.00 34.98  ? 2   NAG C O5  1 
HETATM 3751 O O6  . NAG C 3 .   ? 60.966 50.315  71.124 1.00 43.49  ? 2   NAG C O6  1 
HETATM 3752 O O7  . NAG C 3 .   ? 57.020 44.145  73.119 1.00 51.50  ? 2   NAG C O7  1 
HETATM 3753 C C1  . BMA C 3 .   ? 61.083 50.033  73.965 1.00 53.37  ? 3   BMA C C1  1 
HETATM 3754 C C2  . BMA C 3 .   ? 60.942 51.530  74.198 1.00 56.72  ? 3   BMA C C2  1 
HETATM 3755 C C3  . BMA C 3 .   ? 62.198 52.145  74.844 1.00 60.70  ? 3   BMA C C3  1 
HETATM 3756 C C4  . BMA C 3 .   ? 62.752 51.287  75.906 1.00 55.46  ? 3   BMA C C4  1 
HETATM 3757 C C5  . BMA C 3 .   ? 62.881 49.944  75.429 1.00 52.10  ? 3   BMA C C5  1 
HETATM 3758 C C6  . BMA C 3 .   ? 63.572 49.142  76.457 1.00 50.32  ? 3   BMA C C6  1 
HETATM 3759 O O2  . BMA C 3 .   ? 59.881 51.675  75.106 1.00 62.11  ? 3   BMA C O2  1 
HETATM 3760 O O3  . BMA C 3 .   ? 61.946 53.427  75.460 1.00 60.70  ? 3   BMA C O3  1 
HETATM 3761 O O4  . BMA C 3 .   ? 64.017 51.767  76.162 1.00 57.16  ? 3   BMA C O4  1 
HETATM 3762 O O5  . BMA C 3 .   ? 61.574 49.442  75.180 1.00 53.33  ? 3   BMA C O5  1 
HETATM 3763 O O6  . BMA C 3 .   ? 62.804 48.969  77.626 1.00 51.02  ? 3   BMA C O6  1 
HETATM 3764 C C1  . MAN C 3 .   ? 62.595 54.453  74.820 1.00 72.61  ? 4   MAN C C1  1 
HETATM 3765 C C2  . MAN C 3 .   ? 62.394 55.765  75.620 1.00 75.28  ? 4   MAN C C2  1 
HETATM 3766 C C3  . MAN C 3 .   ? 60.921 56.204  75.585 1.00 78.65  ? 4   MAN C C3  1 
HETATM 3767 C C4  . MAN C 3 .   ? 60.439 56.221  74.111 1.00 78.70  ? 4   MAN C C4  1 
HETATM 3768 C C5  . MAN C 3 .   ? 60.643 54.800  73.566 1.00 76.89  ? 4   MAN C C5  1 
HETATM 3769 C C6  . MAN C 3 .   ? 60.029 54.316  72.233 1.00 74.73  ? 4   MAN C C6  1 
HETATM 3770 O O2  . MAN C 3 .   ? 63.233 56.817  75.102 1.00 74.98  ? 4   MAN C O2  1 
HETATM 3771 O O3  . MAN C 3 .   ? 60.770 57.492  76.194 1.00 79.16  ? 4   MAN C O3  1 
HETATM 3772 O O4  . MAN C 3 .   ? 59.089 56.669  73.998 1.00 78.93  ? 4   MAN C O4  1 
HETATM 3773 O O5  . MAN C 3 .   ? 62.060 54.574  73.535 1.00 74.97  ? 4   MAN C O5  1 
HETATM 3774 O O6  . MAN C 3 .   ? 60.199 55.246  71.173 1.00 71.38  ? 4   MAN C O6  1 
HETATM 3775 C C1  . FUC C 3 .   ? 53.691 45.800  71.539 1.00 61.17  ? 5   FUC C C1  1 
HETATM 3776 C C2  . FUC C 3 .   ? 53.649 46.952  72.489 1.00 59.23  ? 5   FUC C C2  1 
HETATM 3777 C C3  . FUC C 3 .   ? 53.495 48.240  71.679 1.00 58.39  ? 5   FUC C C3  1 
HETATM 3778 C C4  . FUC C 3 .   ? 52.296 48.170  70.734 1.00 61.24  ? 5   FUC C C4  1 
HETATM 3779 C C5  . FUC C 3 .   ? 52.546 46.986  69.843 1.00 62.20  ? 5   FUC C C5  1 
HETATM 3780 C C6  . FUC C 3 .   ? 51.568 46.710  68.734 1.00 59.15  ? 5   FUC C C6  1 
HETATM 3781 O O2  . FUC C 3 .   ? 54.884 46.952  73.230 1.00 55.14  ? 5   FUC C O2  1 
HETATM 3782 O O3  . FUC C 3 .   ? 53.403 49.369  72.530 1.00 56.30  ? 5   FUC C O3  1 
HETATM 3783 O O4  . FUC C 3 .   ? 51.128 47.896  71.484 1.00 63.74  ? 5   FUC C O4  1 
HETATM 3784 O O5  . FUC C 3 .   ? 52.558 45.846  70.686 1.00 64.68  ? 5   FUC C O5  1 
HETATM 3785 C C1  . NAG D 4 .   A 59.581 7.102   61.119 1.00 88.13  ? 479 NAG A C1  1 
HETATM 3786 C C2  . NAG D 4 .   A 59.964 7.338   59.697 1.00 91.94  ? 479 NAG A C2  1 
HETATM 3787 C C3  . NAG D 4 .   A 60.725 6.225   59.085 1.00 94.77  ? 479 NAG A C3  1 
HETATM 3788 C C4  . NAG D 4 .   A 61.873 5.869   60.064 1.00 96.01  ? 479 NAG A C4  1 
HETATM 3789 C C5  . NAG D 4 .   A 61.359 5.529   61.474 1.00 95.13  ? 479 NAG A C5  1 
HETATM 3790 C C6  . NAG D 4 .   A 62.465 5.321   62.495 1.00 93.66  ? 479 NAG A C6  1 
HETATM 3791 C C7  . NAG D 4 .   A 58.400 9.020   58.999 1.00 96.97  ? 479 NAG A C7  1 
HETATM 3792 C C8  . NAG D 4 .   A 57.323 9.390   58.043 1.00 100.60 ? 479 NAG A C8  1 
HETATM 3793 N N2  . NAG D 4 .   A 58.738 7.699   58.920 1.00 92.72  ? 479 NAG A N2  1 
HETATM 3794 O O3  . NAG D 4 .   A 61.417 6.725   57.930 1.00 98.51  ? 479 NAG A O3  1 
HETATM 3795 O O4  . NAG D 4 .   A 62.661 4.821   59.484 1.00 99.20  ? 479 NAG A O4  1 
HETATM 3796 O O5  . NAG D 4 .   A 60.625 6.648   61.949 1.00 91.92  ? 479 NAG A O5  1 
HETATM 3797 O O6  . NAG D 4 .   A 62.745 6.364   63.354 1.00 92.13  ? 479 NAG A O6  1 
HETATM 3798 O O7  . NAG D 4 .   A 58.879 9.774   59.726 1.00 98.62  ? 479 NAG A O7  1 
HETATM 3799 C C1  . NAG E 4 .   A 49.927 11.058  87.926 1.00 96.51  ? 483 NAG A C1  1 
HETATM 3800 C C2  . NAG E 4 .   A 50.538 11.751  89.100 1.00 99.92  ? 483 NAG A C2  1 
HETATM 3801 C C3  . NAG E 4 .   A 51.967 12.134  88.802 1.00 101.03 ? 483 NAG A C3  1 
HETATM 3802 C C4  . NAG E 4 .   A 52.643 10.771  88.506 1.00 101.15 ? 483 NAG A C4  1 
HETATM 3803 C C5  . NAG E 4 .   A 52.039 10.160  87.218 1.00 100.16 ? 483 NAG A C5  1 
HETATM 3804 C C6  . NAG E 4 .   A 52.746 8.852   86.934 1.00 99.75  ? 483 NAG A C6  1 
HETATM 3805 C C7  . NAG E 4 .   A 49.299 13.021  90.759 1.00 103.63 ? 483 NAG A C7  1 
HETATM 3806 C C8  . NAG E 4 .   A 48.526 14.239  91.102 1.00 105.02 ? 483 NAG A C8  1 
HETATM 3807 N N2  . NAG E 4 .   A 49.662 12.898  89.458 1.00 101.79 ? 483 NAG A N2  1 
HETATM 3808 O O3  . NAG E 4 .   A 52.535 12.761  89.949 1.00 100.89 ? 483 NAG A O3  1 
HETATM 3809 O O4  . NAG E 4 .   A 54.067 10.834  88.441 1.00 101.35 ? 483 NAG A O4  1 
HETATM 3810 O O5  . NAG E 4 .   A 50.671 9.918   87.503 1.00 98.59  ? 483 NAG A O5  1 
HETATM 3811 O O6  . NAG E 4 .   A 52.088 7.704   87.302 1.00 101.54 ? 483 NAG A O6  1 
HETATM 3812 O O7  . NAG E 4 .   A 49.541 12.267  91.586 1.00 105.48 ? 483 NAG A O7  1 
HETATM 3813 S S   . SO4 F 5 .   ? 37.234 -7.808  65.465 1.00 108.87 ? 493 SO4 A S   1 
HETATM 3814 O O1  . SO4 F 5 .   ? 38.452 -7.921  66.345 1.00 112.65 ? 493 SO4 A O1  1 
HETATM 3815 O O2  . SO4 F 5 .   ? 37.611 -7.873  64.020 1.00 110.21 ? 493 SO4 A O2  1 
HETATM 3816 O O3  . SO4 F 5 .   ? 36.533 -6.555  65.856 1.00 109.93 ? 493 SO4 A O3  1 
HETATM 3817 O O4  . SO4 F 5 .   ? 36.333 -8.978  65.639 1.00 107.58 ? 493 SO4 A O4  1 
HETATM 3818 S S   . SO4 G 5 .   ? 56.567 19.753  66.302 1.00 109.81 ? 494 SO4 A S   1 
HETATM 3819 O O1  . SO4 G 5 .   ? 56.597 19.128  67.659 1.00 107.98 ? 494 SO4 A O1  1 
HETATM 3820 O O2  . SO4 G 5 .   ? 57.964 20.027  65.795 1.00 112.59 ? 494 SO4 A O2  1 
HETATM 3821 O O3  . SO4 G 5 .   ? 55.749 21.006  66.267 1.00 111.35 ? 494 SO4 A O3  1 
HETATM 3822 O O4  . SO4 G 5 .   ? 55.886 18.792  65.379 1.00 109.86 ? 494 SO4 A O4  1 
HETATM 3823 S S   . SO4 H 5 .   ? 34.533 11.240  75.722 1.00 114.67 ? 495 SO4 A S   1 
HETATM 3824 O O1  . SO4 H 5 .   ? 35.274 12.213  76.595 1.00 111.38 ? 495 SO4 A O1  1 
HETATM 3825 O O2  . SO4 H 5 .   ? 35.476 10.329  74.974 1.00 113.60 ? 495 SO4 A O2  1 
HETATM 3826 O O3  . SO4 H 5 .   ? 33.552 11.860  74.748 1.00 112.77 ? 495 SO4 A O3  1 
HETATM 3827 O O4  . SO4 H 5 .   ? 33.773 10.278  76.604 1.00 113.18 ? 495 SO4 A O4  1 
HETATM 3828 S S   . SO4 I 5 .   ? 35.466 24.844  59.093 1.00 50.73  ? 496 SO4 A S   1 
HETATM 3829 O O1  . SO4 I 5 .   ? 35.613 24.843  60.607 1.00 62.59  ? 496 SO4 A O1  1 
HETATM 3830 O O2  . SO4 I 5 .   ? 36.002 23.581  58.571 1.00 48.59  ? 496 SO4 A O2  1 
HETATM 3831 O O3  . SO4 I 5 .   ? 35.880 26.084  58.455 1.00 56.74  ? 496 SO4 A O3  1 
HETATM 3832 O O4  . SO4 I 5 .   ? 33.958 24.953  59.034 1.00 59.34  ? 496 SO4 A O4  1 
HETATM 3833 S S   . SO4 J 5 .   ? 47.653 -2.303  70.199 1.00 68.98  ? 497 SO4 A S   1 
HETATM 3834 O O1  . SO4 J 5 .   ? 47.849 -1.058  70.996 1.00 68.52  ? 497 SO4 A O1  1 
HETATM 3835 O O2  . SO4 J 5 .   ? 48.594 -2.509  69.072 1.00 70.94  ? 497 SO4 A O2  1 
HETATM 3836 O O3  . SO4 J 5 .   ? 46.187 -2.393  69.810 1.00 73.47  ? 497 SO4 A O3  1 
HETATM 3837 O O4  . SO4 J 5 .   ? 47.799 -3.446  71.129 1.00 71.33  ? 497 SO4 A O4  1 
HETATM 3838 S S   . SO4 K 5 .   ? 56.527 35.758  75.513 1.00 71.48  ? 498 SO4 A S   1 
HETATM 3839 O O1  . SO4 K 5 .   ? 55.870 35.013  76.621 1.00 72.97  ? 498 SO4 A O1  1 
HETATM 3840 O O2  . SO4 K 5 .   ? 57.759 34.996  75.167 1.00 69.11  ? 498 SO4 A O2  1 
HETATM 3841 O O3  . SO4 K 5 .   ? 56.619 37.237  75.785 1.00 72.45  ? 498 SO4 A O3  1 
HETATM 3842 O O4  . SO4 K 5 .   ? 55.623 35.809  74.330 1.00 72.74  ? 498 SO4 A O4  1 
HETATM 3843 S S   . SO4 L 5 .   ? 40.639 27.365  69.499 1.00 74.04  ? 499 SO4 A S   1 
HETATM 3844 O O1  . SO4 L 5 .   ? 40.218 26.039  70.045 1.00 76.00  ? 499 SO4 A O1  1 
HETATM 3845 O O2  . SO4 L 5 .   ? 42.089 27.608  69.835 1.00 75.15  ? 499 SO4 A O2  1 
HETATM 3846 O O3  . SO4 L 5 .   ? 39.823 28.467  70.098 1.00 77.27  ? 499 SO4 A O3  1 
HETATM 3847 O O4  . SO4 L 5 .   ? 40.424 27.245  68.018 1.00 75.70  ? 499 SO4 A O4  1 
HETATM 3848 S S   . SO4 M 5 .   ? 44.996 53.228  20.568 1.00 83.89  ? 500 SO4 A S   1 
HETATM 3849 O O1  . SO4 M 5 .   ? 45.080 54.400  21.461 1.00 84.79  ? 500 SO4 A O1  1 
HETATM 3850 O O2  . SO4 M 5 .   ? 46.109 52.266  20.827 1.00 90.38  ? 500 SO4 A O2  1 
HETATM 3851 O O3  . SO4 M 5 .   ? 45.032 53.674  19.135 1.00 92.23  ? 500 SO4 A O3  1 
HETATM 3852 O O4  . SO4 M 5 .   ? 43.762 52.396  20.723 1.00 91.61  ? 500 SO4 A O4  1 
HETATM 3853 O O   . HOH N 6 .   ? 29.970 6.904   77.713 1.00 34.84  ? 501 HOH A O   1 
HETATM 3854 O O   . HOH N 6 .   ? 42.522 18.998  78.232 1.00 55.27  ? 502 HOH A O   1 
HETATM 3855 O O   . HOH N 6 .   ? 37.561 21.003  67.518 1.00 41.63  ? 503 HOH A O   1 
HETATM 3856 O O   . HOH N 6 .   ? 50.446 5.721   63.485 1.00 57.37  ? 504 HOH A O   1 
HETATM 3857 O O   . HOH N 6 .   ? 56.668 24.854  72.729 1.00 57.34  ? 505 HOH A O   1 
HETATM 3858 O O   . HOH N 6 .   ? 50.605 57.695  22.727 1.00 54.26  ? 506 HOH A O   1 
HETATM 3859 O O   . HOH N 6 .   ? 55.123 37.781  61.204 1.00 43.71  ? 507 HOH A O   1 
HETATM 3860 O O   . HOH N 6 .   ? 17.414 -9.070  74.793 1.00 48.79  ? 508 HOH A O   1 
HETATM 3861 O O   . HOH N 6 .   ? 44.263 20.885  63.811 1.00 28.64  ? 509 HOH A O   1 
HETATM 3862 O O   . HOH N 6 .   ? 45.085 19.708  84.433 1.00 49.09  ? 510 HOH A O   1 
HETATM 3863 O O   . HOH N 6 .   ? 33.537 1.927   71.115 1.00 60.39  ? 511 HOH A O   1 
HETATM 3864 O O   . HOH N 6 .   ? 19.279 4.902   75.254 1.00 55.23  ? 512 HOH A O   1 
HETATM 3865 O O   . HOH N 6 .   ? 11.502 -0.835  68.996 1.00 57.51  ? 513 HOH A O   1 
HETATM 3866 O O   . HOH N 6 .   ? 24.591 17.207  56.665 1.00 56.36  ? 514 HOH A O   1 
HETATM 3867 O O   . HOH N 6 .   ? 56.947 34.914  62.552 1.00 36.47  ? 515 HOH A O   1 
HETATM 3868 O O   . HOH N 6 .   ? 58.092 39.983  66.234 1.00 30.34  ? 516 HOH A O   1 
HETATM 3869 O O   . HOH N 6 .   ? 48.308 40.726  56.768 1.00 81.69  ? 517 HOH A O   1 
HETATM 3870 O O   . HOH N 6 .   ? 25.776 2.355   85.630 1.00 66.34  ? 518 HOH A O   1 
HETATM 3871 O O   . HOH N 6 .   ? 30.644 68.108  30.765 1.00 82.28  ? 519 HOH A O   1 
HETATM 3872 O O   . HOH N 6 .   ? 38.739 54.257  43.611 1.00 43.41  ? 520 HOH A O   1 
HETATM 3873 O O   . HOH N 6 .   ? 22.886 4.470   64.871 1.00 48.71  ? 521 HOH A O   1 
HETATM 3874 O O   . HOH N 6 .   ? 30.938 50.249  19.364 1.00 54.00  ? 522 HOH A O   1 
HETATM 3875 O O   . HOH N 6 .   ? 32.413 9.061   42.441 1.00 44.45  ? 523 HOH A O   1 
HETATM 3876 O O   . HOH N 6 .   ? 41.019 42.560  55.653 1.00 43.40  ? 524 HOH A O   1 
HETATM 3877 O O   . HOH N 6 .   ? 54.268 51.393  37.513 1.00 55.10  ? 525 HOH A O   1 
HETATM 3878 O O   . HOH N 6 .   ? 37.130 13.599  81.397 1.00 46.49  ? 526 HOH A O   1 
HETATM 3879 O O   . HOH N 6 .   ? 42.585 10.244  84.472 1.00 35.95  ? 527 HOH A O   1 
HETATM 3880 O O   . HOH N 6 .   ? 43.661 61.633  18.450 1.00 41.05  ? 528 HOH A O   1 
HETATM 3881 O O   . HOH N 6 .   ? 27.980 19.862  53.348 1.00 54.59  ? 529 HOH A O   1 
HETATM 3882 O O   . HOH N 6 .   ? 59.527 38.520  64.116 1.00 37.96  ? 530 HOH A O   1 
HETATM 3883 O O   . HOH N 6 .   ? 61.146 48.814  62.853 1.00 59.31  ? 531 HOH A O   1 
HETATM 3884 O O   . HOH N 6 .   ? 30.380 16.123  70.205 1.00 40.39  ? 532 HOH A O   1 
HETATM 3885 O O   . HOH N 6 .   ? 46.835 27.888  65.854 1.00 52.34  ? 533 HOH A O   1 
HETATM 3886 O O   . HOH N 6 .   ? 39.446 49.001  45.379 1.00 46.05  ? 534 HOH A O   1 
HETATM 3887 O O   . HOH N 6 .   ? 46.992 51.272  50.722 1.00 52.62  ? 535 HOH A O   1 
HETATM 3888 O O   . HOH N 6 .   ? 44.263 18.776  73.017 1.00 40.61  ? 536 HOH A O   1 
HETATM 3889 O O   . HOH N 6 .   ? 33.670 58.861  20.848 1.00 51.56  ? 537 HOH A O   1 
HETATM 3890 O O   . HOH N 6 .   ? 52.469 21.639  73.804 1.00 61.98  ? 538 HOH A O   1 
HETATM 3891 O O   . HOH N 6 .   ? 49.985 44.871  37.324 1.00 45.45  ? 539 HOH A O   1 
HETATM 3892 O O   . HOH N 6 .   ? 24.074 -1.791  60.077 1.00 40.40  ? 540 HOH A O   1 
HETATM 3893 O O   . HOH N 6 .   ? 35.207 0.714   79.039 1.00 51.34  ? 541 HOH A O   1 
HETATM 3894 O O   . HOH N 6 .   ? 31.231 -1.176  62.362 1.00 48.33  ? 542 HOH A O   1 
HETATM 3895 O O   . HOH N 6 .   ? 41.726 -5.156  55.290 1.00 60.67  ? 543 HOH A O   1 
HETATM 3896 O O   . HOH N 6 .   ? 48.564 37.335  72.612 1.00 71.69  ? 544 HOH A O   1 
HETATM 3897 O O   . HOH N 6 .   ? 49.501 40.030  67.582 1.00 44.88  ? 545 HOH A O   1 
HETATM 3898 O O   . HOH N 6 .   ? 54.851 7.987   60.018 1.00 49.91  ? 546 HOH A O   1 
HETATM 3899 O O   . HOH N 6 .   ? 30.459 -14.058 70.554 1.00 84.42  ? 547 HOH A O   1 
HETATM 3900 O O   . HOH N 6 .   ? 57.310 32.779  60.848 1.00 50.77  ? 548 HOH A O   1 
# 
loop_
_database_PDB_caveat.id 
_database_PDB_caveat.text 
1 'NAG C 2 HAS WRONG CHIRALITY AT ATOM C2'    
2 'NAG A 479A HAS WRONG CHIRALITY AT ATOM C1' 
# 
loop_
_pdbx_poly_seq_scheme.asym_id 
_pdbx_poly_seq_scheme.entity_id 
_pdbx_poly_seq_scheme.seq_id 
_pdbx_poly_seq_scheme.mon_id 
_pdbx_poly_seq_scheme.ndb_seq_num 
_pdbx_poly_seq_scheme.pdb_seq_num 
_pdbx_poly_seq_scheme.auth_seq_num 
_pdbx_poly_seq_scheme.pdb_mon_id 
_pdbx_poly_seq_scheme.auth_mon_id 
_pdbx_poly_seq_scheme.pdb_strand_id 
_pdbx_poly_seq_scheme.pdb_ins_code 
_pdbx_poly_seq_scheme.hetero 
A 1 1   GLU 1   1   1   GLU GLU A . n 
A 1 2   ILE 2   2   2   ILE ILE A . n 
A 1 3   CYS 3   3   3   CYS CYS A . n 
A 1 4   GLY 4   4   4   GLY GLY A . n 
A 1 5   PRO 5   5   5   PRO PRO A . n 
A 1 6   GLY 6   6   6   GLY GLY A . n 
A 1 7   ILE 7   7   7   ILE ILE A . n 
A 1 8   ASP 8   8   8   ASP ASP A . n 
A 1 9   ILE 9   9   9   ILE ILE A . n 
A 1 10  ARG 10  10  10  ARG ARG A . n 
A 1 11  ASN 11  11  11  ASN ASN A . n 
A 1 12  ASP 12  12  12  ASP ASP A . n 
A 1 13  TYR 13  13  13  TYR TYR A . n 
A 1 14  GLN 14  14  14  GLN GLN A . n 
A 1 15  GLN 15  15  15  GLN GLN A . n 
A 1 16  LEU 16  16  16  LEU LEU A . n 
A 1 17  LYS 17  17  17  LYS LYS A . n 
A 1 18  ARG 18  18  18  ARG ARG A . n 
A 1 19  LEU 19  19  19  LEU LEU A . n 
A 1 20  GLU 20  20  20  GLU GLU A . n 
A 1 21  ASN 21  21  21  ASN ASN A . n 
A 1 22  CYS 22  22  22  CYS CYS A . n 
A 1 23  THR 23  23  23  THR THR A . n 
A 1 24  VAL 24  24  24  VAL VAL A . n 
A 1 25  ILE 25  25  25  ILE ILE A . n 
A 1 26  GLU 26  26  26  GLU GLU A . n 
A 1 27  GLY 27  27  27  GLY GLY A . n 
A 1 28  TYR 28  28  28  TYR TYR A . n 
A 1 29  LEU 29  29  29  LEU LEU A . n 
A 1 30  HIS 30  30  30  HIS HIS A . n 
A 1 31  ILE 31  31  31  ILE ILE A . n 
A 1 32  LEU 32  32  32  LEU LEU A . n 
A 1 33  LEU 33  33  33  LEU LEU A . n 
A 1 34  ILE 34  34  34  ILE ILE A . n 
A 1 35  SER 35  35  35  SER SER A . n 
A 1 36  LYS 36  36  36  LYS LYS A . n 
A 1 37  ALA 37  37  37  ALA ALA A . n 
A 1 38  GLU 38  38  38  GLU GLU A . n 
A 1 39  ASP 39  39  39  ASP ASP A . n 
A 1 40  TYR 40  40  40  TYR TYR A . n 
A 1 41  ARG 41  41  41  ARG ARG A . n 
A 1 42  SER 42  42  42  SER SER A . n 
A 1 43  TYR 43  43  43  TYR TYR A . n 
A 1 44  ARG 44  44  44  ARG ARG A . n 
A 1 45  PHE 45  45  45  PHE PHE A . n 
A 1 46  PRO 46  46  46  PRO PRO A . n 
A 1 47  LYS 47  47  47  LYS LYS A . n 
A 1 48  LEU 48  48  48  LEU LEU A . n 
A 1 49  THR 49  49  49  THR THR A . n 
A 1 50  VAL 50  50  50  VAL VAL A . n 
A 1 51  ILE 51  51  51  ILE ILE A . n 
A 1 52  THR 52  52  52  THR THR A . n 
A 1 53  GLU 53  53  53  GLU GLU A . n 
A 1 54  TYR 54  54  54  TYR TYR A . n 
A 1 55  LEU 55  55  55  LEU LEU A . n 
A 1 56  LEU 56  56  56  LEU LEU A . n 
A 1 57  LEU 57  57  57  LEU LEU A . n 
A 1 58  PHE 58  58  58  PHE PHE A . n 
A 1 59  ARG 59  59  59  ARG ARG A . n 
A 1 60  VAL 60  60  60  VAL VAL A . n 
A 1 61  ALA 61  61  61  ALA ALA A . n 
A 1 62  GLY 62  62  62  GLY GLY A . n 
A 1 63  LEU 63  63  63  LEU LEU A . n 
A 1 64  GLU 64  64  64  GLU GLU A . n 
A 1 65  SER 65  65  65  SER SER A . n 
A 1 66  LEU 66  66  66  LEU LEU A . n 
A 1 67  GLY 67  67  67  GLY GLY A . n 
A 1 68  ASP 68  68  68  ASP ASP A . n 
A 1 69  LEU 69  69  69  LEU LEU A . n 
A 1 70  PHE 70  70  70  PHE PHE A . n 
A 1 71  PRO 71  71  71  PRO PRO A . n 
A 1 72  ASN 72  72  72  ASN ASN A . n 
A 1 73  LEU 73  73  73  LEU LEU A . n 
A 1 74  THR 74  74  74  THR THR A . n 
A 1 75  VAL 75  75  75  VAL VAL A . n 
A 1 76  ILE 76  76  76  ILE ILE A . n 
A 1 77  ARG 77  77  77  ARG ARG A . n 
A 1 78  GLY 78  78  78  GLY GLY A . n 
A 1 79  TRP 79  79  79  TRP TRP A . n 
A 1 80  LYS 80  80  80  LYS LYS A . n 
A 1 81  LEU 81  81  81  LEU LEU A . n 
A 1 82  PHE 82  82  82  PHE PHE A . n 
A 1 83  TYR 83  83  83  TYR TYR A . n 
A 1 84  ASN 84  84  84  ASN ASN A . n 
A 1 85  TYR 85  85  85  TYR TYR A . n 
A 1 86  ALA 86  86  86  ALA ALA A . n 
A 1 87  LEU 87  87  87  LEU LEU A . n 
A 1 88  VAL 88  88  88  VAL VAL A . n 
A 1 89  ILE 89  89  89  ILE ILE A . n 
A 1 90  PHE 90  90  90  PHE PHE A . n 
A 1 91  GLU 91  91  91  GLU GLU A . n 
A 1 92  MET 92  92  92  MET MET A . n 
A 1 93  THR 93  93  93  THR THR A . n 
A 1 94  ASN 94  94  94  ASN ASN A . n 
A 1 95  LEU 95  95  95  LEU LEU A . n 
A 1 96  LYS 96  96  96  LYS LYS A . n 
A 1 97  ASP 97  97  97  ASP ASP A . n 
A 1 98  ILE 98  98  98  ILE ILE A . n 
A 1 99  GLY 99  99  99  GLY GLY A . n 
A 1 100 LEU 100 100 100 LEU LEU A . n 
A 1 101 TYR 101 101 101 TYR TYR A . n 
A 1 102 ASN 102 102 102 ASN ASN A . n 
A 1 103 LEU 103 103 103 LEU LEU A . n 
A 1 104 ARG 104 104 104 ARG ARG A . n 
A 1 105 ASN 105 105 105 ASN ASN A . n 
A 1 106 ILE 106 106 106 ILE ILE A . n 
A 1 107 THR 107 107 107 THR THR A . n 
A 1 108 ARG 108 108 108 ARG ARG A . n 
A 1 109 GLY 109 109 109 GLY GLY A . n 
A 1 110 ALA 110 110 110 ALA ALA A . n 
A 1 111 ILE 111 111 111 ILE ILE A . n 
A 1 112 ARG 112 112 112 ARG ARG A . n 
A 1 113 ILE 113 113 113 ILE ILE A . n 
A 1 114 GLU 114 114 114 GLU GLU A . n 
A 1 115 LYS 115 115 115 LYS LYS A . n 
A 1 116 ASN 116 116 116 ASN ASN A . n 
A 1 117 ALA 117 117 117 ALA ALA A . n 
A 1 118 ASP 118 118 118 ASP ASP A . n 
A 1 119 LEU 119 119 119 LEU LEU A . n 
A 1 120 CYS 120 120 120 CYS CYS A . n 
A 1 121 TYR 121 121 121 TYR TYR A . n 
A 1 122 LEU 122 122 122 LEU LEU A . n 
A 1 123 SER 123 123 123 SER SER A . n 
A 1 124 THR 124 124 124 THR THR A . n 
A 1 125 VAL 125 125 125 VAL VAL A . n 
A 1 126 ASP 126 126 126 ASP ASP A . n 
A 1 127 TRP 127 127 127 TRP TRP A . n 
A 1 128 SER 128 128 128 SER SER A . n 
A 1 129 LEU 129 129 129 LEU LEU A . n 
A 1 130 ILE 130 130 130 ILE ILE A . n 
A 1 131 LEU 131 131 131 LEU LEU A . n 
A 1 132 ASP 132 132 132 ASP ASP A . n 
A 1 133 ALA 133 133 133 ALA ALA A . n 
A 1 134 VAL 134 134 134 VAL VAL A . n 
A 1 135 SER 135 135 135 SER SER A . n 
A 1 136 ASN 136 136 136 ASN ASN A . n 
A 1 137 ASN 137 137 137 ASN ASN A . n 
A 1 138 TYR 138 138 138 TYR TYR A . n 
A 1 139 ILE 139 139 139 ILE ILE A . n 
A 1 140 VAL 140 140 140 VAL VAL A . n 
A 1 141 GLY 141 141 141 GLY GLY A . n 
A 1 142 ASN 142 142 142 ASN ASN A . n 
A 1 143 LYS 143 143 143 LYS LYS A . n 
A 1 144 PRO 144 144 144 PRO PRO A . n 
A 1 145 PRO 145 145 145 PRO PRO A . n 
A 1 146 LYS 146 146 146 LYS LYS A . n 
A 1 147 GLU 147 147 147 GLU GLU A . n 
A 1 148 CYS 148 148 148 CYS CYS A . n 
A 1 149 GLY 149 149 149 GLY GLY A . n 
A 1 150 ASP 150 150 150 ASP ASP A . n 
A 1 151 LEU 151 151 151 LEU LEU A . n 
A 1 152 CYS 152 152 152 CYS CYS A . n 
A 1 153 PRO 153 153 153 PRO PRO A . n 
A 1 154 GLY 154 154 154 GLY GLY A . n 
A 1 155 THR 155 155 155 THR THR A . n 
A 1 156 MET 156 156 156 MET MET A . n 
A 1 157 GLU 157 157 157 GLU GLU A . n 
A 1 158 GLU 158 158 158 GLU GLU A . n 
A 1 159 LYS 159 159 159 LYS LYS A . n 
A 1 160 PRO 160 160 160 PRO PRO A . n 
A 1 161 MET 161 161 161 MET MET A . n 
A 1 162 CYS 162 162 162 CYS CYS A . n 
A 1 163 GLU 163 163 163 GLU GLU A . n 
A 1 164 LYS 164 164 164 LYS LYS A . n 
A 1 165 THR 165 165 165 THR THR A . n 
A 1 166 THR 166 166 166 THR THR A . n 
A 1 167 ILE 167 167 167 ILE ILE A . n 
A 1 168 ASN 168 168 168 ASN ASN A . n 
A 1 169 ASN 169 169 169 ASN ASN A . n 
A 1 170 GLU 170 170 170 GLU GLU A . n 
A 1 171 TYR 171 171 171 TYR TYR A . n 
A 1 172 ASN 172 172 172 ASN ASN A . n 
A 1 173 TYR 173 173 173 TYR TYR A . n 
A 1 174 ARG 174 174 174 ARG ARG A . n 
A 1 175 CYS 175 175 175 CYS CYS A . n 
A 1 176 TRP 176 176 176 TRP TRP A . n 
A 1 177 THR 177 177 177 THR THR A . n 
A 1 178 THR 178 178 178 THR THR A . n 
A 1 179 ASN 179 179 179 ASN ASN A . n 
A 1 180 ARG 180 180 180 ARG ARG A . n 
A 1 181 CYS 181 181 181 CYS CYS A . n 
A 1 182 GLN 182 182 182 GLN GLN A . n 
A 1 183 LYS 183 183 183 LYS LYS A . n 
A 1 184 MET 184 184 184 MET MET A . n 
A 1 185 CYS 185 185 185 CYS CYS A . n 
A 1 186 PRO 186 186 186 PRO PRO A . n 
A 1 187 SER 187 187 187 SER SER A . n 
A 1 188 THR 188 188 188 THR THR A . n 
A 1 189 CYS 189 189 189 CYS CYS A . n 
A 1 190 GLY 190 190 190 GLY GLY A . n 
A 1 191 LYS 191 191 191 LYS LYS A . n 
A 1 192 ARG 192 192 192 ARG ARG A . n 
A 1 193 ALA 193 193 193 ALA ALA A . n 
A 1 194 CYS 194 194 194 CYS CYS A . n 
A 1 195 THR 195 195 195 THR THR A . n 
A 1 196 GLU 196 196 196 GLU GLU A . n 
A 1 197 ASN 197 197 197 ASN ASN A . n 
A 1 198 ASN 198 198 198 ASN ASN A . n 
A 1 199 GLU 199 199 199 GLU GLU A . n 
A 1 200 CYS 200 200 200 CYS CYS A . n 
A 1 201 CYS 201 201 201 CYS CYS A . n 
A 1 202 HIS 202 202 202 HIS HIS A . n 
A 1 203 PRO 203 203 203 PRO PRO A . n 
A 1 204 GLU 204 204 204 GLU GLU A . n 
A 1 205 CYS 205 205 205 CYS CYS A . n 
A 1 206 LEU 206 206 206 LEU LEU A . n 
A 1 207 GLY 207 207 207 GLY GLY A . n 
A 1 208 SER 208 208 208 SER SER A . n 
A 1 209 CYS 209 209 209 CYS CYS A . n 
A 1 210 SER 210 210 210 SER SER A . n 
A 1 211 ALA 211 211 211 ALA ALA A . n 
A 1 212 PRO 212 212 212 PRO PRO A . n 
A 1 213 ASP 213 213 213 ASP ASP A . n 
A 1 214 ASN 214 214 214 ASN ASN A . n 
A 1 215 ASP 215 215 215 ASP ASP A . n 
A 1 216 THR 216 216 216 THR THR A . n 
A 1 217 ALA 217 217 217 ALA ALA A . n 
A 1 218 CYS 218 218 218 CYS CYS A . n 
A 1 219 VAL 219 219 219 VAL VAL A . n 
A 1 220 ALA 220 220 220 ALA ALA A . n 
A 1 221 CYS 221 221 221 CYS CYS A . n 
A 1 222 ARG 222 222 222 ARG ARG A . n 
A 1 223 HIS 223 223 223 HIS HIS A . n 
A 1 224 TYR 224 224 224 TYR TYR A . n 
A 1 225 TYR 225 225 225 TYR TYR A . n 
A 1 226 TYR 226 226 226 TYR TYR A . n 
A 1 227 ALA 227 227 227 ALA ALA A . n 
A 1 228 GLY 228 228 228 GLY GLY A . n 
A 1 229 VAL 229 229 229 VAL VAL A . n 
A 1 230 CYS 230 230 230 CYS CYS A . n 
A 1 231 VAL 231 231 231 VAL VAL A . n 
A 1 232 PRO 232 232 232 PRO PRO A . n 
A 1 233 ALA 233 233 233 ALA ALA A . n 
A 1 234 CYS 234 234 234 CYS CYS A . n 
A 1 235 PRO 235 235 235 PRO PRO A . n 
A 1 236 PRO 236 236 236 PRO PRO A . n 
A 1 237 ASN 237 237 237 ASN ASN A . n 
A 1 238 THR 238 238 238 THR THR A . n 
A 1 239 TYR 239 239 239 TYR TYR A . n 
A 1 240 ARG 240 240 240 ARG ARG A . n 
A 1 241 PHE 241 241 241 PHE PHE A . n 
A 1 242 GLU 242 242 242 GLU GLU A . n 
A 1 243 GLY 243 243 243 GLY GLY A . n 
A 1 244 TRP 244 244 244 TRP TRP A . n 
A 1 245 ARG 245 245 245 ARG ARG A . n 
A 1 246 CYS 246 246 246 CYS CYS A . n 
A 1 247 VAL 247 247 247 VAL VAL A . n 
A 1 248 ASP 248 248 248 ASP ASP A . n 
A 1 249 ARG 249 249 249 ARG ARG A . n 
A 1 250 ASP 250 250 250 ASP ASP A . n 
A 1 251 PHE 251 251 251 PHE PHE A . n 
A 1 252 CYS 252 252 252 CYS CYS A . n 
A 1 253 ALA 253 253 253 ALA ALA A . n 
A 1 254 ASN 254 254 254 ASN ASN A . n 
A 1 255 ILE 255 255 255 ILE ILE A . n 
A 1 256 LEU 256 256 256 LEU LEU A . n 
A 1 257 SER 257 257 257 SER SER A . n 
A 1 258 ALA 258 258 258 ALA ALA A . n 
A 1 259 GLU 259 259 259 GLU GLU A . n 
A 1 260 SER 260 260 260 SER SER A . n 
A 1 261 SER 261 261 261 SER SER A . n 
A 1 262 ASP 262 262 262 ASP ASP A . n 
A 1 263 SER 263 263 263 SER SER A . n 
A 1 264 GLU 264 264 264 GLU GLU A . n 
A 1 265 GLY 265 265 265 GLY GLY A . n 
A 1 266 PHE 266 266 266 PHE PHE A . n 
A 1 267 VAL 267 267 267 VAL VAL A . n 
A 1 268 ILE 268 268 268 ILE ILE A . n 
A 1 269 HIS 269 269 269 HIS HIS A . n 
A 1 270 ASP 270 270 270 ASP ASP A . n 
A 1 271 GLY 271 271 271 GLY GLY A . n 
A 1 272 GLU 272 272 272 GLU GLU A . n 
A 1 273 CYS 273 273 273 CYS CYS A . n 
A 1 274 MET 274 274 274 MET MET A . n 
A 1 275 GLN 275 275 275 GLN GLN A . n 
A 1 276 GLU 276 276 276 GLU GLU A . n 
A 1 277 CYS 277 277 277 CYS CYS A . n 
A 1 278 PRO 278 278 278 PRO PRO A . n 
A 1 279 SER 279 279 279 SER SER A . n 
A 1 280 GLY 280 280 280 GLY GLY A . n 
A 1 281 PHE 281 281 281 PHE PHE A . n 
A 1 282 ILE 282 282 282 ILE ILE A . n 
A 1 283 ARG 283 283 283 ARG ARG A . n 
A 1 284 ASN 284 284 284 ASN ASN A . n 
A 1 285 GLY 285 285 285 GLY GLY A . n 
A 1 286 SER 286 286 286 SER SER A . n 
A 1 287 GLN 287 287 287 GLN GLN A . n 
A 1 288 SER 288 288 288 SER SER A . n 
A 1 289 MET 289 289 289 MET MET A . n 
A 1 290 TYR 290 290 290 TYR TYR A . n 
A 1 291 CYS 291 291 291 CYS CYS A . n 
A 1 292 ILE 292 292 292 ILE ILE A . n 
A 1 293 PRO 293 293 293 PRO PRO A . n 
A 1 294 CYS 294 294 294 CYS CYS A . n 
A 1 295 GLU 295 295 295 GLU GLU A . n 
A 1 296 GLY 296 296 296 GLY GLY A . n 
A 1 297 PRO 297 297 297 PRO PRO A . n 
A 1 298 CYS 298 298 298 CYS CYS A . n 
A 1 299 PRO 299 299 299 PRO PRO A . n 
A 1 300 LYS 300 300 300 LYS LYS A . n 
A 1 301 VAL 301 301 301 VAL VAL A . n 
A 1 302 CYS 302 302 302 CYS CYS A . n 
A 1 303 GLU 303 303 303 GLU GLU A . n 
A 1 304 GLU 304 304 304 GLU GLU A . n 
A 1 305 GLU 305 305 305 GLU GLU A . n 
A 1 306 LYS 306 306 306 LYS LYS A . n 
A 1 307 LYS 307 307 307 LYS LYS A . n 
A 1 308 THR 308 308 308 THR THR A . n 
A 1 309 LYS 309 309 309 LYS LYS A . n 
A 1 310 THR 310 310 310 THR THR A . n 
A 1 311 ILE 311 311 311 ILE ILE A . n 
A 1 312 ASP 312 312 312 ASP ASP A . n 
A 1 313 SER 313 313 313 SER SER A . n 
A 1 314 VAL 314 314 314 VAL VAL A . n 
A 1 315 THR 315 315 315 THR THR A . n 
A 1 316 SER 316 316 316 SER SER A . n 
A 1 317 ALA 317 317 317 ALA ALA A . n 
A 1 318 GLN 318 318 318 GLN GLN A . n 
A 1 319 MET 319 319 319 MET MET A . n 
A 1 320 LEU 320 320 320 LEU LEU A . n 
A 1 321 GLN 321 321 321 GLN GLN A . n 
A 1 322 GLY 322 322 322 GLY GLY A . n 
A 1 323 CYS 323 323 323 CYS CYS A . n 
A 1 324 THR 324 324 324 THR THR A . n 
A 1 325 ILE 325 325 325 ILE ILE A . n 
A 1 326 PHE 326 326 326 PHE PHE A . n 
A 1 327 LYS 327 327 327 LYS LYS A . n 
A 1 328 GLY 328 328 328 GLY GLY A . n 
A 1 329 ASN 329 329 329 ASN ASN A . n 
A 1 330 LEU 330 330 330 LEU LEU A . n 
A 1 331 LEU 331 331 331 LEU LEU A . n 
A 1 332 ILE 332 332 332 ILE ILE A . n 
A 1 333 ASN 333 333 333 ASN ASN A . n 
A 1 334 ILE 334 334 334 ILE ILE A . n 
A 1 335 ARG 335 335 335 ARG ARG A . n 
A 1 336 ARG 336 336 336 ARG ARG A . n 
A 1 337 GLY 337 337 337 GLY GLY A . n 
A 1 338 ASN 338 338 338 ASN ASN A . n 
A 1 339 ASN 339 339 339 ASN ASN A . n 
A 1 340 ILE 340 340 340 ILE ILE A . n 
A 1 341 ALA 341 341 341 ALA ALA A . n 
A 1 342 SER 342 342 342 SER SER A . n 
A 1 343 GLU 343 343 343 GLU GLU A . n 
A 1 344 LEU 344 344 344 LEU LEU A . n 
A 1 345 GLU 345 345 345 GLU GLU A . n 
A 1 346 ASN 346 346 346 ASN ASN A . n 
A 1 347 PHE 347 347 347 PHE PHE A . n 
A 1 348 MET 348 348 348 MET MET A . n 
A 1 349 GLY 349 349 349 GLY GLY A . n 
A 1 350 LEU 350 350 350 LEU LEU A . n 
A 1 351 ILE 351 351 351 ILE ILE A . n 
A 1 352 GLU 352 352 352 GLU GLU A . n 
A 1 353 VAL 353 353 353 VAL VAL A . n 
A 1 354 VAL 354 354 354 VAL VAL A . n 
A 1 355 THR 355 355 355 THR THR A . n 
A 1 356 GLY 356 356 356 GLY GLY A . n 
A 1 357 TYR 357 357 357 TYR TYR A . n 
A 1 358 VAL 358 358 358 VAL VAL A . n 
A 1 359 LYS 359 359 359 LYS LYS A . n 
A 1 360 ILE 360 360 360 ILE ILE A . n 
A 1 361 ARG 361 361 361 ARG ARG A . n 
A 1 362 HIS 362 362 362 HIS HIS A . n 
A 1 363 SER 363 363 363 SER SER A . n 
A 1 364 HIS 364 364 364 HIS HIS A . n 
A 1 365 ALA 365 365 365 ALA ALA A . n 
A 1 366 LEU 366 366 366 LEU LEU A . n 
A 1 367 VAL 367 367 367 VAL VAL A . n 
A 1 368 SER 368 368 368 SER SER A . n 
A 1 369 LEU 369 369 369 LEU LEU A . n 
A 1 370 SER 370 370 370 SER SER A . n 
A 1 371 PHE 371 371 371 PHE PHE A . n 
A 1 372 LEU 372 372 372 LEU LEU A . n 
A 1 373 LYS 373 373 373 LYS LYS A . n 
A 1 374 ASN 374 374 374 ASN ASN A . n 
A 1 375 LEU 375 375 375 LEU LEU A . n 
A 1 376 ARG 376 376 376 ARG ARG A . n 
A 1 377 LEU 377 377 377 LEU LEU A . n 
A 1 378 ILE 378 378 378 ILE ILE A . n 
A 1 379 LEU 379 379 379 LEU LEU A . n 
A 1 380 GLY 380 380 380 GLY GLY A . n 
A 1 381 GLU 381 381 381 GLU GLU A . n 
A 1 382 GLU 382 382 382 GLU GLU A . n 
A 1 383 GLN 383 383 383 GLN GLN A . n 
A 1 384 LEU 384 384 384 LEU LEU A . n 
A 1 385 GLU 385 385 385 GLU GLU A . n 
A 1 386 GLY 386 386 386 GLY GLY A . n 
A 1 387 ASN 387 387 387 ASN ASN A . n 
A 1 388 TYR 388 388 388 TYR TYR A . n 
A 1 389 SER 389 389 389 SER SER A . n 
A 1 390 PHE 390 390 390 PHE PHE A . n 
A 1 391 TYR 391 391 391 TYR TYR A . n 
A 1 392 VAL 392 392 392 VAL VAL A . n 
A 1 393 LEU 393 393 393 LEU LEU A . n 
A 1 394 ASP 394 394 394 ASP ASP A . n 
A 1 395 ASN 395 395 395 ASN ASN A . n 
A 1 396 GLN 396 396 396 GLN GLN A . n 
A 1 397 ASN 397 397 397 ASN ASN A . n 
A 1 398 LEU 398 398 398 LEU LEU A . n 
A 1 399 GLN 399 399 399 GLN GLN A . n 
A 1 400 GLN 400 400 400 GLN GLN A . n 
A 1 401 LEU 401 401 401 LEU LEU A . n 
A 1 402 TRP 402 402 402 TRP TRP A . n 
A 1 403 ASP 403 403 403 ASP ASP A . n 
A 1 404 TRP 404 404 404 TRP TRP A . n 
A 1 405 ASP 405 405 405 ASP ASP A . n 
A 1 406 HIS 406 406 406 HIS HIS A . n 
A 1 407 ARG 407 407 407 ARG ARG A . n
[truncated: 33,252 more chars]
