# Supplementary material for: Structural insights into the allosteric inhibition of P2X4 receptors
Source: Nat Commun. 2023 Oct 13;14:6437. doi: 10.1038/s41467-023-42164-y (PMC10575874; doi:10.1038/s41467-023-42164-y)
Supplement: Supplementary file 4 — Supplementary Dataset 1 [file 41467_2023_42164_MOESM4_ESM.zip › hP2X1trimer_a111a/hP2X1trimer_a111a_env/templates_101/2gy5.cif]

data_2GY5
# 
_entry.id   2GY5 
# 
_audit_conform.dict_name       mmcif_pdbx.dic 
_audit_conform.dict_version    5.329 
_audit_conform.dict_location   http://mmcif.pdb.org/dictionaries/ascii/mmcif_pdbx.dic 
# 
loop_
_database_2.database_id 
_database_2.database_code 
PDB   2GY5         
RCSB  RCSB037692   
WWPDB D_1000037692 
# 
_pdbx_database_related.db_name        PDB 
_pdbx_database_related.db_id          2gy7 
_pdbx_database_related.details        . 
_pdbx_database_related.content_type   unspecified 
# 
_pdbx_database_status.entry_id                        2GY5 
_pdbx_database_status.deposit_site                    RCSB 
_pdbx_database_status.process_site                    RCSB 
_pdbx_database_status.recvd_initial_deposition_date   2006-05-09 
_pdbx_database_status.status_code                     REL 
_pdbx_database_status.status_code_sf                  REL 
_pdbx_database_status.status_code_mr                  ? 
_pdbx_database_status.SG_entry                        ? 
_pdbx_database_status.pdb_format_compatible           Y 
_pdbx_database_status.status_code_cs                  ? 
_pdbx_database_status.status_code_nmr_data            ? 
_pdbx_database_status.methods_development_category    ? 
# 
loop_
_audit_author.name 
_audit_author.pdbx_ordinal 
'Barton, W.A.'  1 
'Nikolov, D.B.' 2 
# 
_citation.id                        primary 
_citation.title                     'Crystal structures of the Tie2 receptor ectodomain and the angiopoietin-2-Tie2 complex.' 
_citation.journal_abbrev            Nat.Struct.Mol.Biol. 
_citation.journal_volume            13 
_citation.page_first                524 
_citation.page_last                 532 
_citation.year                      2006 
_citation.journal_id_ASTM           ? 
_citation.country                   US 
_citation.journal_id_ISSN           1545-9993 
_citation.journal_id_CSD            ? 
_citation.book_publisher            ? 
_citation.pdbx_database_id_PubMed   16732286 
_citation.pdbx_database_id_DOI      10.1038/nsmb1101 
# 
loop_
_citation_author.citation_id 
_citation_author.name 
_citation_author.ordinal 
_citation_author.identifier_ORCID 
primary 'Barton, W.A.'        1 ? 
primary 'Tzvetkova-Robev, D.' 2 ? 
primary 'Miranda, E.P.'       3 ? 
primary 'Kolev, M.V.'         4 ? 
primary 'Rajashankar, K.R.'   5 ? 
primary 'Himanen, J.P.'       6 ? 
primary 'Nikolov, D.B.'       7 ? 
# 
_cell.entry_id           2GY5 
_cell.length_a           114.653 
_cell.length_b           114.653 
_cell.length_c           113.774 
_cell.angle_alpha        90.00 
_cell.angle_beta         90.00 
_cell.angle_gamma        90.00 
_cell.Z_PDB              8 
_cell.pdbx_unique_axis   ? 
_cell.length_a_esd       ? 
_cell.length_b_esd       ? 
_cell.length_c_esd       ? 
_cell.angle_alpha_esd    ? 
_cell.angle_beta_esd     ? 
_cell.angle_gamma_esd    ? 
# 
_symmetry.entry_id                         2GY5 
_symmetry.space_group_name_H-M             'P 41 21 2' 
_symmetry.pdbx_full_space_group_name_H-M   ? 
_symmetry.cell_setting                     ? 
_symmetry.Int_Tables_number                92 
_symmetry.space_group_name_Hall            ? 
# 
loop_
_entity.id 
_entity.type 
_entity.src_method 
_entity.pdbx_description 
_entity.formula_weight 
_entity.pdbx_number_of_molecules 
_entity.pdbx_ec 
_entity.pdbx_mutation 
_entity.pdbx_fragment 
_entity.details 
1 polymer     man 'Angiopoietin-1 receptor'                 47186.148 1 2.7.10.1 ? 'Ligand-binding domain (residues 23-445)' ? 
2 non-polymer man 2-acetamido-2-deoxy-beta-D-glucopyranose  221.208   1 ?        ? ?                                         ? 
3 non-polymer man 2-acetamido-2-deoxy-alpha-D-glucopyranose 221.208   4 ?        ? ?                                         ? 
4 non-polymer syn 'SULFATE ION'                             96.063    4 ?        ? ?                                         ? 
# 
_entity_name_com.entity_id   1 
_entity_name_com.name        
;Tyrosine-protein kinase receptor TIE-2, hTIE2, Tyrosine-protein kinase receptor TEK, p140 TEK, Tunica interna endothelial cell kinase, CD202b antigen
;
# 
_entity_poly.entity_id                      1 
_entity_poly.type                           'polypeptide(L)' 
_entity_poly.nstd_linkage                   no 
_entity_poly.nstd_monomer                   no 
_entity_poly.pdbx_seq_one_letter_code       
;AMDLILINSLPLVSDAETSLTCIASGWRPHEPITIGRDFEALMNQHQDPLEVTQDVTREWAKKVVWKREKASKINGAYFC
EGRVRGEAIRIRTMKMRQQASFLPATLTMTVDKGDNVNISFKKVLIKEEDAVIYKNGSFIHSVPRHEVPDILEVHLPHAQ
PQDAGVYSARYIGGNLFTSAFTRLIVRRCEAQKWGPECNHLCTACMNNGVCHEDTGECICPPGFMGRTCEKACELHTFGR
TCKERCSGQEGCKSYVFCLPDPYGCSCATGWKGLQCNEACHPGFYGPDCKLRCSCNNGEMCDRFQGCLCSPGWQGLQCER
EGIPRMTPKIVDLPDHIEVNSGKFNPICKASGWPLPTNEEMTLVKPDGTVLHPKDFNHTDHFSVAIFTIHRILPPDSGVW
VCSVNTVAGMVEKPFNISVKVLP
;
_entity_poly.pdbx_seq_one_letter_code_can   
;AMDLILINSLPLVSDAETSLTCIASGWRPHEPITIGRDFEALMNQHQDPLEVTQDVTREWAKKVVWKREKASKINGAYFC
EGRVRGEAIRIRTMKMRQQASFLPATLTMTVDKGDNVNISFKKVLIKEEDAVIYKNGSFIHSVPRHEVPDILEVHLPHAQ
PQDAGVYSARYIGGNLFTSAFTRLIVRRCEAQKWGPECNHLCTACMNNGVCHEDTGECICPPGFMGRTCEKACELHTFGR
TCKERCSGQEGCKSYVFCLPDPYGCSCATGWKGLQCNEACHPGFYGPDCKLRCSCNNGEMCDRFQGCLCSPGWQGLQCER
EGIPRMTPKIVDLPDHIEVNSGKFNPICKASGWPLPTNEEMTLVKPDGTVLHPKDFNHTDHFSVAIFTIHRILPPDSGVW
VCSVNTVAGMVEKPFNISVKVLP
;
_entity_poly.pdbx_strand_id                 A 
_entity_poly.pdbx_target_identifier         ? 
# 
loop_
_entity_poly_seq.entity_id 
_entity_poly_seq.num 
_entity_poly_seq.mon_id 
_entity_poly_seq.hetero 
1 1   ALA n 
1 2   MET n 
1 3   ASP n 
1 4   LEU n 
1 5   ILE n 
1 6   LEU n 
1 7   ILE n 
1 8   ASN n 
1 9   SER n 
1 10  LEU n 
1 11  PRO n 
1 12  LEU n 
1 13  VAL n 
1 14  SER n 
1 15  ASP n 
1 16  ALA n 
1 17  GLU n 
1 18  THR n 
1 19  SER n 
1 20  LEU n 
1 21  THR n 
1 22  CYS n 
1 23  ILE n 
1 24  ALA n 
1 25  SER n 
1 26  GLY n 
1 27  TRP n 
1 28  ARG n 
1 29  PRO n 
1 30  HIS n 
1 31  GLU n 
1 32  PRO n 
1 33  ILE n 
1 34  THR n 
1 35  ILE n 
1 36  GLY n 
1 37  ARG n 
1 38  ASP n 
1 39  PHE n 
1 40  GLU n 
1 41  ALA n 
1 42  LEU n 
1 43  MET n 
1 44  ASN n 
1 45  GLN n 
1 46  HIS n 
1 47  GLN n 
1 48  ASP n 
1 49  PRO n 
1 50  LEU n 
1 51  GLU n 
1 52  VAL n 
1 53  THR n 
1 54  GLN n 
1 55  ASP n 
1 56  VAL n 
1 57  THR n 
1 58  ARG n 
1 59  GLU n 
1 60  TRP n 
1 61  ALA n 
1 62  LYS n 
1 63  LYS n 
1 64  VAL n 
1 65  VAL n 
1 66  TRP n 
1 67  LYS n 
1 68  ARG n 
1 69  GLU n 
1 70  LYS n 
1 71  ALA n 
1 72  SER n 
1 73  LYS n 
1 74  ILE n 
1 75  ASN n 
1 76  GLY n 
1 77  ALA n 
1 78  TYR n 
1 79  PHE n 
1 80  CYS n 
1 81  GLU n 
1 82  GLY n 
1 83  ARG n 
1 84  VAL n 
1 85  ARG n 
1 86  GLY n 
1 87  GLU n 
1 88  ALA n 
1 89  ILE n 
1 90  ARG n 
1 91  ILE n 
1 92  ARG n 
1 93  THR n 
1 94  MET n 
1 95  LYS n 
1 96  MET n 
1 97  ARG n 
1 98  GLN n 
1 99  GLN n 
1 100 ALA n 
1 101 SER n 
1 102 PHE n 
1 103 LEU n 
1 104 PRO n 
1 105 ALA n 
1 106 THR n 
1 107 LEU n 
1 108 THR n 
1 109 MET n 
1 110 THR n 
1 111 VAL n 
1 112 ASP n 
1 113 LYS n 
1 114 GLY n 
1 115 ASP n 
1 116 ASN n 
1 117 VAL n 
1 118 ASN n 
1 119 ILE n 
1 120 SER n 
1 121 PHE n 
1 122 LYS n 
1 123 LYS n 
1 124 VAL n 
1 125 LEU n 
1 126 ILE n 
1 127 LYS n 
1 128 GLU n 
1 129 GLU n 
1 130 ASP n 
1 131 ALA n 
1 132 VAL n 
1 133 ILE n 
1 134 TYR n 
1 135 LYS n 
1 136 ASN n 
1 137 GLY n 
1 138 SER n 
1 139 PHE n 
1 140 ILE n 
1 141 HIS n 
1 142 SER n 
1 143 VAL n 
1 144 PRO n 
1 145 ARG n 
1 146 HIS n 
1 147 GLU n 
1 148 VAL n 
1 149 PRO n 
1 150 ASP n 
1 151 ILE n 
1 152 LEU n 
1 153 GLU n 
1 154 VAL n 
1 155 HIS n 
1 156 LEU n 
1 157 PRO n 
1 158 HIS n 
1 159 ALA n 
1 160 GLN n 
1 161 PRO n 
1 162 GLN n 
1 163 ASP n 
1 164 ALA n 
1 165 GLY n 
1 166 VAL n 
1 167 TYR n 
1 168 SER n 
1 169 ALA n 
1 170 ARG n 
1 171 TYR n 
1 172 ILE n 
1 173 GLY n 
1 174 GLY n 
1 175 ASN n 
1 176 LEU n 
1 177 PHE n 
1 178 THR n 
1 179 SER n 
1 180 ALA n 
1 181 PHE n 
1 182 THR n 
1 183 ARG n 
1 184 LEU n 
1 185 ILE n 
1 186 VAL n 
1 187 ARG n 
1 188 ARG n 
1 189 CYS n 
1 190 GLU n 
1 191 ALA n 
1 192 GLN n 
1 193 LYS n 
1 194 TRP n 
1 195 GLY n 
1 196 PRO n 
1 197 GLU n 
1 198 CYS n 
1 199 ASN n 
1 200 HIS n 
1 201 LEU n 
1 202 CYS n 
1 203 THR n 
1 204 ALA n 
1 205 CYS n 
1 206 MET n 
1 207 ASN n 
1 208 ASN n 
1 209 GLY n 
1 210 VAL n 
1 211 CYS n 
1 212 HIS n 
1 213 GLU n 
1 214 ASP n 
1 215 THR n 
1 216 GLY n 
1 217 GLU n 
1 218 CYS n 
1 219 ILE n 
1 220 CYS n 
1 221 PRO n 
1 222 PRO n 
1 223 GLY n 
1 224 PHE n 
1 225 MET n 
1 226 GLY n 
1 227 ARG n 
1 228 THR n 
1 229 CYS n 
1 230 GLU n 
1 231 LYS n 
1 232 ALA n 
1 233 CYS n 
1 234 GLU n 
1 235 LEU n 
1 236 HIS n 
1 237 THR n 
1 238 PHE n 
1 239 GLY n 
1 240 ARG n 
1 241 THR n 
1 242 CYS n 
1 243 LYS n 
1 244 GLU n 
1 245 ARG n 
1 246 CYS n 
1 247 SER n 
1 248 GLY n 
1 249 GLN n 
1 250 GLU n 
1 251 GLY n 
1 252 CYS n 
1 253 LYS n 
1 254 SER n 
1 255 TYR n 
1 256 VAL n 
1 257 PHE n 
1 258 CYS n 
1 259 LEU n 
1 260 PRO n 
1 261 ASP n 
1 262 PRO n 
1 263 TYR n 
1 264 GLY n 
1 265 CYS n 
1 266 SER n 
1 267 CYS n 
1 268 ALA n 
1 269 THR n 
1 270 GLY n 
1 271 TRP n 
1 272 LYS n 
1 273 GLY n 
1 274 LEU n 
1 275 GLN n 
1 276 CYS n 
1 277 ASN n 
1 278 GLU n 
1 279 ALA n 
1 280 CYS n 
1 281 HIS n 
1 282 PRO n 
1 283 GLY n 
1 284 PHE n 
1 285 TYR n 
1 286 GLY n 
1 287 PRO n 
1 288 ASP n 
1 289 CYS n 
1 290 LYS n 
1 291 LEU n 
1 292 ARG n 
1 293 CYS n 
1 294 SER n 
1 295 CYS n 
1 296 ASN n 
1 297 ASN n 
1 298 GLY n 
1 299 GLU n 
1 300 MET n 
1 301 CYS n 
1 302 ASP n 
1 303 ARG n 
1 304 PHE n 
1 305 GLN n 
1 306 GLY n 
1 307 CYS n 
1 308 LEU n 
1 309 CYS n 
1 310 SER n 
1 311 PRO n 
1 312 GLY n 
1 313 TRP n 
1 314 GLN n 
1 315 GLY n 
1 316 LEU n 
1 317 GLN n 
1 318 CYS n 
1 319 GLU n 
1 320 ARG n 
1 321 GLU n 
1 322 GLY n 
1 323 ILE n 
1 324 PRO n 
1 325 ARG n 
1 326 MET n 
1 327 THR n 
1 328 PRO n 
1 329 LYS n 
1 330 ILE n 
1 331 VAL n 
1 332 ASP n 
1 333 LEU n 
1 334 PRO n 
1 335 ASP n 
1 336 HIS n 
1 337 ILE n 
1 338 GLU n 
1 339 VAL n 
1 340 ASN n 
1 341 SER n 
1 342 GLY n 
1 343 LYS n 
1 344 PHE n 
1 345 ASN n 
1 346 PRO n 
1 347 ILE n 
1 348 CYS n 
1 349 LYS n 
1 350 ALA n 
1 351 SER n 
1 352 GLY n 
1 353 TRP n 
1 354 PRO n 
1 355 LEU n 
1 356 PRO n 
1 357 THR n 
1 358 ASN n 
1 359 GLU n 
1 360 GLU n 
1 361 MET n 
1 362 THR n 
1 363 LEU n 
1 364 VAL n 
1 365 LYS n 
1 366 PRO n 
1 367 ASP n 
1 368 GLY n 
1 369 THR n 
1 370 VAL n 
1 371 LEU n 
1 372 HIS n 
1 373 PRO n 
1 374 LYS n 
1 375 ASP n 
1 376 PHE n 
1 377 ASN n 
1 378 HIS n 
1 379 THR n 
1 380 ASP n 
1 381 HIS n 
1 382 PHE n 
1 383 SER n 
1 384 VAL n 
1 385 ALA n 
1 386 ILE n 
1 387 PHE n 
1 388 THR n 
1 389 ILE n 
1 390 HIS n 
1 391 ARG n 
1 392 ILE n 
1 393 LEU n 
1 394 PRO n 
1 395 PRO n 
1 396 ASP n 
1 397 SER n 
1 398 GLY n 
1 399 VAL n 
1 400 TRP n 
1 401 VAL n 
1 402 CYS n 
1 403 SER n 
1 404 VAL n 
1 405 ASN n 
1 406 THR n 
1 407 VAL n 
1 408 ALA n 
1 409 GLY n 
1 410 MET n 
1 411 VAL n 
1 412 GLU n 
1 413 LYS n 
1 414 PRO n 
1 415 PHE n 
1 416 ASN n 
1 417 ILE n 
1 418 SER n 
1 419 VAL n 
1 420 LYS n 
1 421 VAL n 
1 422 LEU n 
1 423 PRO n 
# 
_entity_src_gen.entity_id                          1 
_entity_src_gen.pdbx_src_id                        1 
_entity_src_gen.pdbx_alt_source_flag               sample 
_entity_src_gen.pdbx_seq_type                      ? 
_entity_src_gen.pdbx_beg_seq_num                   ? 
_entity_src_gen.pdbx_end_seq_num                   ? 
_entity_src_gen.gene_src_common_name               human 
_entity_src_gen.gene_src_genus                     Homo 
_entity_src_gen.pdbx_gene_src_gene                 ? 
_entity_src_gen.gene_src_species                   ? 
_entity_src_gen.gene_src_strain                    ? 
_entity_src_gen.gene_src_tissue                    ? 
_entity_src_gen.gene_src_tissue_fraction           ? 
_entity_src_gen.gene_src_details                   ? 
_entity_src_gen.pdbx_gene_src_fragment             ? 
_entity_src_gen.pdbx_gene_src_scientific_name      'Homo sapiens' 
_entity_src_gen.pdbx_gene_src_ncbi_taxonomy_id     9606 
_entity_src_gen.pdbx_gene_src_variant              ? 
_entity_src_gen.pdbx_gene_src_cell_line            ? 
_entity_src_gen.pdbx_gene_src_atcc                 ? 
_entity_src_gen.pdbx_gene_src_organ                ? 
_entity_src_gen.pdbx_gene_src_organelle            ? 
_entity_src_gen.pdbx_gene_src_cell                 ? 
_entity_src_gen.pdbx_gene_src_cellular_location    ? 
_entity_src_gen.host_org_common_name               ? 
_entity_src_gen.pdbx_host_org_scientific_name      'Cell free synthesis' 
_entity_src_gen.pdbx_host_org_ncbi_taxonomy_id     ? 
_entity_src_gen.host_org_genus                     ? 
_entity_src_gen.pdbx_host_org_gene                 ? 
_entity_src_gen.pdbx_host_org_organ                ? 
_entity_src_gen.host_org_species                   ? 
_entity_src_gen.pdbx_host_org_tissue               ? 
_entity_src_gen.pdbx_host_org_tissue_fraction      ? 
_entity_src_gen.pdbx_host_org_strain               ? 
_entity_src_gen.pdbx_host_org_variant              ? 
_entity_src_gen.pdbx_host_org_cell_line            'HEK 293' 
_entity_src_gen.pdbx_host_org_atcc                 ? 
_entity_src_gen.pdbx_host_org_culture_collection   ? 
_entity_src_gen.pdbx_host_org_cell                 ? 
_entity_src_gen.pdbx_host_org_organelle            ? 
_entity_src_gen.pdbx_host_org_cellular_location    ? 
_entity_src_gen.pdbx_host_org_vector_type          ? 
_entity_src_gen.pdbx_host_org_vector               'pcDNA3.1 (Invitrogen)' 
_entity_src_gen.host_org_details                   ? 
_entity_src_gen.expression_system_id               ? 
_entity_src_gen.plasmid_name                       ? 
_entity_src_gen.plasmid_details                    ? 
_entity_src_gen.pdbx_description                   ? 
# 
_struct_ref.id                         1 
_struct_ref.db_name                    UNP 
_struct_ref.db_code                    TIE2_HUMAN 
_struct_ref.pdbx_db_accession          Q02763 
_struct_ref.entity_id                  1 
_struct_ref.pdbx_seq_one_letter_code   
;AMDLILINSLPLVSDAETSLTCIASGWRPHEPITIGRDFEALMNQHQDPLEVTQDVTREWAKKVVWKREKASKINGAYFC
EGRVRGEAIRIRTMKMRQQASFLPATLTMTVDKGDNVNISFKKVLIKEEDAVIYKNGSFIHSVPRHEVPDILEVHLPHAQ
PQDAGVYSARYIGGNLFTSAFTRLIVRRCEAQKWGPECNHLCTACMNNGVCHEDTGECICPPGFMGRTCEKACELHTFGR
TCKERCSGQEGCKSYVFCLPDPYGCSCATGWKGLQCNEACHPGFYGPDCKLRCSCNNGEMCDRFQGCLCSPGWQGLQCER
EGIPRMTPKIVDLPDHIEVNSGKFNPICKASGWPLPTNEEMTLVKPDGTVLHPKDFNHTDHFSVAIFTIHRILPPDSGVW
VCSVNTVAGMVEKPFNISVKVLP
;
_struct_ref.pdbx_align_begin           23 
_struct_ref.pdbx_db_isoform            ? 
# 
_struct_ref_seq.align_id                      1 
_struct_ref_seq.ref_id                        1 
_struct_ref_seq.pdbx_PDB_id_code              2GY5 
_struct_ref_seq.pdbx_strand_id                A 
_struct_ref_seq.seq_align_beg                 1 
_struct_ref_seq.pdbx_seq_align_beg_ins_code   ? 
_struct_ref_seq.seq_align_end                 423 
_struct_ref_seq.pdbx_seq_align_end_ins_code   ? 
_struct_ref_seq.pdbx_db_accession             Q02763 
_struct_ref_seq.db_align_beg                  23 
_struct_ref_seq.pdbx_db_align_beg_ins_code    ? 
_struct_ref_seq.db_align_end                  445 
_struct_ref_seq.pdbx_db_align_end_ins_code    ? 
_struct_ref_seq.pdbx_auth_seq_align_beg       23 
_struct_ref_seq.pdbx_auth_seq_align_end       445 
# 
loop_
_chem_comp.id 
_chem_comp.type 
_chem_comp.mon_nstd_flag 
_chem_comp.name 
_chem_comp.pdbx_synonyms 
_chem_comp.formula 
_chem_comp.formula_weight 
ALA 'L-peptide linking'           y ALANINE                                   ? 'C3 H7 N O2'     89.093  
ARG 'L-peptide linking'           y ARGININE                                  ? 'C6 H15 N4 O2 1' 175.209 
ASN 'L-peptide linking'           y ASPARAGINE                                ? 'C4 H8 N2 O3'    132.118 
ASP 'L-peptide linking'           y 'ASPARTIC ACID'                           ? 'C4 H7 N O4'     133.103 
CYS 'L-peptide linking'           y CYSTEINE                                  ? 'C3 H7 N O2 S'   121.158 
GLN 'L-peptide linking'           y GLUTAMINE                                 ? 'C5 H10 N2 O3'   146.144 
GLU 'L-peptide linking'           y 'GLUTAMIC ACID'                           ? 'C5 H9 N O4'     147.129 
GLY 'peptide linking'             y GLYCINE                                   ? 'C2 H5 N O2'     75.067  
HIS 'L-peptide linking'           y HISTIDINE                                 ? 'C6 H10 N3 O2 1' 156.162 
ILE 'L-peptide linking'           y ISOLEUCINE                                ? 'C6 H13 N O2'    131.173 
LEU 'L-peptide linking'           y LEUCINE                                   ? 'C6 H13 N O2'    131.173 
LYS 'L-peptide linking'           y LYSINE                                    ? 'C6 H15 N2 O2 1' 147.195 
MET 'L-peptide linking'           y METHIONINE                                ? 'C5 H11 N O2 S'  149.211 
NAG 'D-saccharide, beta linking'  . 2-acetamido-2-deoxy-beta-D-glucopyranose  ? 'C8 H15 N O6'    221.208 
NDG 'D-saccharide, alpha linking' . 2-acetamido-2-deoxy-alpha-D-glucopyranose ? 'C8 H15 N O6'    221.208 
PHE 'L-peptide linking'           y PHENYLALANINE                             ? 'C9 H11 N O2'    165.189 
PRO 'L-peptide linking'           y PROLINE                                   ? 'C5 H9 N O2'     115.130 
SER 'L-peptide linking'           y SERINE                                    ? 'C3 H7 N O3'     105.093 
SO4 non-polymer                   . 'SULFATE ION'                             ? 'O4 S -2'        96.063  
THR 'L-peptide linking'           y THREONINE                                 ? 'C4 H9 N O3'     119.119 
TRP 'L-peptide linking'           y TRYPTOPHAN                                ? 'C11 H12 N2 O2'  204.225 
TYR 'L-peptide linking'           y TYROSINE                                  ? 'C9 H11 N O3'    181.189 
VAL 'L-peptide linking'           y VALINE                                    ? 'C5 H11 N O2'    117.146 
# 
_exptl.crystals_number   1 
_exptl.entry_id          2GY5 
_exptl.method            'X-RAY DIFFRACTION' 
# 
_exptl_crystal.id                    1 
_exptl_crystal.density_Matthews      3.96 
_exptl_crystal.density_meas          ? 
_exptl_crystal.density_percent_sol   68.94 
_exptl_crystal.description           ? 
_exptl_crystal.F_000                 ? 
_exptl_crystal.preparation           ? 
# 
_exptl_crystal_grow.crystal_id      1 
_exptl_crystal_grow.method          'VAPOR DIFFUSION, HANGING DROP' 
_exptl_crystal_grow.pH              6.0 
_exptl_crystal_grow.temp            293 
_exptl_crystal_grow.temp_details    ? 
_exptl_crystal_grow.pdbx_details    '2.2M Ammonium Sulfate, 0.1M MES, pH 6.0, VAPOR DIFFUSION, HANGING DROP, temperature 293K' 
_exptl_crystal_grow.pdbx_pH_range   . 
# 
_diffrn.id                     1 
_diffrn.ambient_temp           100 
_diffrn.ambient_temp_details   ? 
_diffrn.crystal_id             1 
# 
_diffrn_detector.diffrn_id              1 
_diffrn_detector.detector               CCD 
_diffrn_detector.type                   'ADSC QUANTUM 315' 
_diffrn_detector.pdbx_collection_date   2005-07-01 
_diffrn_detector.details                ? 
# 
_diffrn_radiation.diffrn_id                        1 
_diffrn_radiation.wavelength_id                    1 
_diffrn_radiation.pdbx_diffrn_protocol             'SINGLE WAVELENGTH' 
_diffrn_radiation.monochromator                    'SAGITALLY FOCUSED Si(111)' 
_diffrn_radiation.pdbx_monochromatic_or_laue_m_l   M 
_diffrn_radiation.pdbx_scattering_type             x-ray 
# 
_diffrn_radiation_wavelength.id           1 
_diffrn_radiation_wavelength.wavelength   1.215 
_diffrn_radiation_wavelength.wt           1.0 
# 
_diffrn_source.diffrn_id                   1 
_diffrn_source.source                      SYNCHROTRON 
_diffrn_source.type                        'NSLS BEAMLINE X29A' 
_diffrn_source.pdbx_wavelength             ? 
_diffrn_source.pdbx_wavelength_list        1.215 
_diffrn_source.pdbx_synchrotron_site       NSLS 
_diffrn_source.pdbx_synchrotron_beamline   X29A 
# 
_reflns.entry_id                     2GY5 
_reflns.observed_criterion_sigma_F   0 
_reflns.observed_criterion_sigma_I   0 
_reflns.d_resolution_high            2.8 
_reflns.d_resolution_low             20.0 
_reflns.number_all                   104204 
_reflns.number_obs                   96910 
_reflns.percent_possible_obs         93 
_reflns.pdbx_Rmerge_I_obs            ? 
_reflns.pdbx_Rsym_value              ? 
_reflns.pdbx_netI_over_sigmaI        ? 
_reflns.B_iso_Wilson_estimate        ? 
_reflns.pdbx_redundancy              ? 
_reflns.R_free_details               ? 
_reflns.limit_h_max                  ? 
_reflns.limit_h_min                  ? 
_reflns.limit_k_max                  ? 
_reflns.limit_k_min                  ? 
_reflns.limit_l_max                  ? 
_reflns.limit_l_min                  ? 
_reflns.observed_criterion_F_max     ? 
_reflns.observed_criterion_F_min     ? 
_reflns.pdbx_chi_squared             ? 
_reflns.pdbx_scaling_rejects         ? 
_reflns.pdbx_ordinal                 1 
_reflns.pdbx_diffrn_id               1 
# 
_refine.entry_id                                 2GY5 
_refine.ls_d_res_high                            2.900 
_refine.ls_d_res_low                             8.000 
_refine.pdbx_ls_sigma_F                          0.00 
_refine.ls_percent_reflns_obs                    94.900 
_refine.ls_number_reflns_obs                     29059 
_refine.ls_R_factor_R_work                       0.24 
_refine.ls_R_factor_R_free                       0.294 
_refine.ls_percent_reflns_R_free                 9.300 
_refine.ls_number_reflns_R_free                  2832 
_refine.B_iso_mean                               30.703 
_refine.solvent_model_param_bsol                 51.105 
_refine.aniso_B[1][1]                            -3.716 
_refine.aniso_B[2][2]                            -3.716 
_refine.aniso_B[3][3]                            7.432 
_refine.aniso_B[1][2]                            0.000 
_refine.aniso_B[1][3]                            0.000 
_refine.aniso_B[2][3]                            0.000 
_refine.pdbx_ls_sigma_I                          ? 
_refine.ls_number_reflns_all                     30620 
_refine.ls_R_factor_all                          0.2599 
_refine.ls_R_factor_obs                          0.2599 
_refine.ls_redundancy_reflns_obs                 ? 
_refine.pdbx_data_cutoff_high_absF               ? 
_refine.pdbx_data_cutoff_low_absF                ? 
_refine.ls_number_parameters                     ? 
_refine.ls_number_restraints                     ? 
_refine.ls_R_factor_R_free_error                 ? 
_refine.ls_R_factor_R_free_error_details         ? 
_refine.pdbx_method_to_determine_struct          SAD 
_refine.pdbx_starting_model                      ? 
_refine.pdbx_ls_cross_valid_method               ? 
_refine.pdbx_R_Free_selection_details            random 
_refine.pdbx_stereochem_target_val_spec_case     ? 
_refine.pdbx_stereochemistry_target_values       'Engh & Huber' 
_refine.solvent_model_details                    ? 
_refine.solvent_model_param_ksol                 ? 
_refine.occupancy_max                            ? 
_refine.occupancy_min                            ? 
_refine.pdbx_isotropic_thermal_model             ? 
_refine.details                                  ? 
_refine.B_iso_min                                ? 
_refine.B_iso_max                                ? 
_refine.correlation_coeff_Fo_to_Fc               ? 
_refine.correlation_coeff_Fo_to_Fc_free          ? 
_refine.pdbx_solvent_vdw_probe_radii             ? 
_refine.pdbx_solvent_ion_probe_radii             ? 
_refine.pdbx_solvent_shrinkage_radii             ? 
_refine.overall_SU_R_Cruickshank_DPI             ? 
_refine.overall_SU_R_free                        ? 
_refine.overall_SU_ML                            ? 
_refine.overall_SU_B                             ? 
_refine.pdbx_overall_ESU_R_Free                  ? 
_refine.pdbx_data_cutoff_high_rms_absF           ? 
_refine.pdbx_overall_ESU_R                       ? 
_refine.ls_wR_factor_R_free                      ? 
_refine.ls_wR_factor_R_work                      ? 
_refine.overall_FOM_free_R_set                   ? 
_refine.overall_FOM_work_R_set                   ? 
_refine.pdbx_refine_id                           'X-RAY DIFFRACTION' 
_refine.pdbx_diffrn_id                           1 
_refine.pdbx_TLS_residual_ADP_flag               ? 
_refine.pdbx_overall_phase_error                 ? 
_refine.pdbx_overall_SU_R_free_Cruickshank_DPI   ? 
_refine.pdbx_overall_SU_R_Blow_DPI               ? 
_refine.pdbx_overall_SU_R_free_Blow_DPI          ? 
# 
_refine_hist.pdbx_refine_id                   'X-RAY DIFFRACTION' 
_refine_hist.cycle_id                         LAST 
_refine_hist.pdbx_number_atoms_protein        3289 
_refine_hist.pdbx_number_atoms_nucleic_acid   0 
_refine_hist.pdbx_number_atoms_ligand         94 
_refine_hist.number_atoms_solvent             0 
_refine_hist.number_atoms_total               3383 
_refine_hist.d_res_high                       2.900 
_refine_hist.d_res_low                        8.000 
# 
loop_
_refine_ls_restr.type 
_refine_ls_restr.number 
_refine_ls_restr.dev_ideal 
_refine_ls_restr.dev_ideal_target 
_refine_ls_restr.weight 
_refine_ls_restr.pdbx_refine_id 
_refine_ls_restr.pdbx_restraint_function 
c_bond_d     ? 0.008 ?     ? 'X-RAY DIFFRACTION' ? 
c_angle_deg  ? 1.632 ?     ? 'X-RAY DIFFRACTION' ? 
c_mcbond_it  ? 1.334 1.500 ? 'X-RAY DIFFRACTION' ? 
c_scbond_it  ? 1.813 2.000 ? 'X-RAY DIFFRACTION' ? 
c_mcangle_it ? 2.329 2.000 ? 'X-RAY DIFFRACTION' ? 
c_scangle_it ? 2.808 2.500 ? 'X-RAY DIFFRACTION' ? 
# 
loop_
_pdbx_xplor_file.serial_no 
_pdbx_xplor_file.param_file 
_pdbx_xplor_file.topol_file 
_pdbx_xplor_file.pdbx_refine_id 
1 CNS_TOPPAR:protein_rep.param  CNS_TOPPAR:protein.top      'X-RAY DIFFRACTION' 
2 CNS_TOPPAR:dna-rna_rep.param  CNS_TOPPAR:dna-rna.top      'X-RAY DIFFRACTION' 
3 CNS_TOPPAR:water_rep.param    CNS_TOPPAR:water.top        'X-RAY DIFFRACTION' 
4 CNS_TOPPAR:ion.param          CNS_TOPPAR:ion.top          'X-RAY DIFFRACTION' 
5 CNS_TOPPAR:carbohydrate.param CNS_TOPPAR:carbohydrate.top 'X-RAY DIFFRACTION' 
# 
_struct.entry_id                  2GY5 
_struct.title                     'Tie2 Ligand-Binding Domain Crystal Structure' 
_struct.pdbx_descriptor           'Angiopoietin-1 receptor (E.C.2.7.10.1)' 
_struct.pdbx_model_details        ? 
_struct.pdbx_CASP_flag            ? 
_struct.pdbx_model_type_details   ? 
# 
_struct_keywords.entry_id        2GY5 
_struct_keywords.pdbx_keywords   TRANSFERASE 
_struct_keywords.text            'ligand-binding domain, TRANSFERASE' 
# 
loop_
_struct_asym.id 
_struct_asym.pdbx_blank_PDB_chainid_flag 
_struct_asym.pdbx_modified 
_struct_asym.entity_id 
_struct_asym.details 
A N N 1 ? 
B N N 2 ? 
C N N 3 ? 
D N N 3 ? 
E N N 3 ? 
F N N 3 ? 
G N N 4 ? 
H N N 4 ? 
I N N 4 ? 
J N N 4 ? 
# 
_struct_biol.id   1 
# 
loop_
_struct_conf.conf_type_id 
_struct_conf.id 
_struct_conf.pdbx_PDB_helix_id 
_struct_conf.beg_label_comp_id 
_struct_conf.beg_label_asym_id 
_struct_conf.beg_label_seq_id 
_struct_conf.pdbx_beg_PDB_ins_code 
_struct_conf.end_label_comp_id 
_struct_conf.end_label_asym_id 
_struct_conf.end_label_seq_id 
_struct_conf.pdbx_end_PDB_ins_code 
_struct_conf.beg_auth_comp_id 
_struct_conf.beg_auth_asym_id 
_struct_conf.beg_auth_seq_id 
_struct_conf.end_auth_comp_id 
_struct_conf.end_auth_asym_id 
_struct_conf.end_auth_seq_id 
_struct_conf.pdbx_PDB_helix_class 
_struct_conf.details 
_struct_conf.pdbx_PDB_helix_length 
HELX_P HELX_P1 1 PRO A 144 ? VAL A 148 ? PRO A 166 VAL A 170 5 ? 5 
HELX_P HELX_P2 2 GLN A 160 ? ALA A 164 ? GLN A 182 ALA A 186 5 ? 5 
HELX_P HELX_P3 3 ASN A 175 ? SER A 179 ? ASN A 197 SER A 201 5 ? 5 
HELX_P HELX_P4 4 GLY A 273 ? ASN A 277 ? GLY A 295 ASN A 299 5 ? 5 
HELX_P HELX_P5 5 GLY A 286 ? LYS A 290 ? GLY A 308 LYS A 312 5 ? 5 
HELX_P HELX_P6 6 THR A 357 ? GLU A 359 ? THR A 379 GLU A 381 5 ? 3 
HELX_P HELX_P7 7 LEU A 393 ? SER A 397 ? LEU A 415 SER A 419 5 ? 5 
# 
_struct_conf_type.id          HELX_P 
_struct_conf_type.criteria    ? 
_struct_conf_type.reference   ? 
# 
loop_
_struct_conn.id 
_struct_conn.conn_type_id 
_struct_conn.pdbx_leaving_atom_flag 
_struct_conn.pdbx_PDB_id 
_struct_conn.ptnr1_label_asym_id 
_struct_conn.ptnr1_label_comp_id 
_struct_conn.ptnr1_label_seq_id 
_struct_conn.ptnr1_label_atom_id 
_struct_conn.pdbx_ptnr1_label_alt_id 
_struct_conn.pdbx_ptnr1_PDB_ins_code 
_struct_conn.pdbx_ptnr1_standard_comp_id 
_struct_conn.ptnr1_symmetry 
_struct_conn.ptnr2_label_asym_id 
_struct_conn.ptnr2_label_comp_id 
_struct_conn.ptnr2_label_seq_id 
_struct_conn.ptnr2_label_atom_id 
_struct_conn.pdbx_ptnr2_label_alt_id 
_struct_conn.pdbx_ptnr2_PDB_ins_code 
_struct_conn.ptnr1_auth_asym_id 
_struct_conn.ptnr1_auth_comp_id 
_struct_conn.ptnr1_auth_seq_id 
_struct_conn.ptnr2_auth_asym_id 
_struct_conn.ptnr2_auth_comp_id 
_struct_conn.ptnr2_auth_seq_id 
_struct_conn.ptnr2_symmetry 
_struct_conn.pdbx_ptnr3_label_atom_id 
_struct_conn.pdbx_ptnr3_label_seq_id 
_struct_conn.pdbx_ptnr3_label_comp_id 
_struct_conn.pdbx_ptnr3_label_asym_id 
_struct_conn.pdbx_ptnr3_label_alt_id 
_struct_conn.pdbx_ptnr3_PDB_ins_code 
_struct_conn.details 
_struct_conn.pdbx_dist_value 
_struct_conn.pdbx_value_order 
_struct_conn.pdbx_role 
disulf1  disulf ?   ? A CYS 22  SG  ? ? ? 1_555 A CYS 80  SG ? ? A CYS 44  A CYS 102  1_555 ? ? ? ? ? ? ? 2.029 ? ?               
disulf2  disulf ?   ? A CYS 189 SG  ? ? ? 1_555 A CYS 198 SG ? ? A CYS 211 A CYS 220  1_555 ? ? ? ? ? ? ? 2.048 ? ?               
disulf3  disulf ?   ? A CYS 202 SG  ? ? ? 1_555 A CYS 211 SG ? ? A CYS 224 A CYS 233  1_555 ? ? ? ? ? ? ? 2.042 ? ?               
disulf4  disulf ?   ? A CYS 205 SG  ? ? ? 1_555 A CYS 218 SG ? ? A CYS 227 A CYS 240  1_555 ? ? ? ? ? ? ? 2.026 ? ?               
disulf5  disulf ?   ? A CYS 220 SG  ? ? ? 1_555 A CYS 229 SG ? ? A CYS 242 A CYS 251  1_555 ? ? ? ? ? ? ? 2.035 ? ?               
disulf6  disulf ?   ? A CYS 233 SG  ? ? ? 1_555 A CYS 242 SG ? ? A CYS 255 A CYS 264  1_555 ? ? ? ? ? ? ? 2.022 ? ?               
disulf7  disulf ?   ? A CYS 246 SG  ? ? ? 1_555 A CYS 252 SG ? ? A CYS 268 A CYS 274  1_555 ? ? ? ? ? ? ? 2.033 ? ?               
disulf8  disulf ?   ? A CYS 258 SG  ? ? ? 1_555 A CYS 265 SG ? ? A CYS 280 A CYS 287  1_555 ? ? ? ? ? ? ? 2.049 ? ?               
disulf9  disulf ?   ? A CYS 267 SG  ? ? ? 1_555 A CYS 276 SG ? ? A CYS 289 A CYS 298  1_555 ? ? ? ? ? ? ? 2.031 ? ?               
disulf10 disulf ?   ? A CYS 280 SG  ? ? ? 1_555 A CYS 289 SG ? ? A CYS 302 A CYS 311  1_555 ? ? ? ? ? ? ? 2.003 ? ?               
disulf11 disulf ?   ? A CYS 293 SG  ? ? ? 1_555 A CYS 301 SG ? ? A CYS 315 A CYS 323  1_555 ? ? ? ? ? ? ? 2.027 ? ?               
disulf12 disulf ?   ? A CYS 295 SG  ? ? ? 1_555 A CYS 307 SG ? ? A CYS 317 A CYS 329  1_555 ? ? ? ? ? ? ? 2.043 ? ?               
disulf13 disulf ?   ? A CYS 309 SG  ? ? ? 1_555 A CYS 318 SG ? ? A CYS 331 A CYS 340  1_555 ? ? ? ? ? ? ? 2.052 ? ?               
disulf14 disulf ?   ? A CYS 348 SG  ? ? ? 1_555 A CYS 402 SG ? ? A CYS 370 A CYS 424  1_555 ? ? ? ? ? ? ? 2.036 ? ?               
covale1  covale one ? A ASN 118 ND2 ? ? ? 1_555 B NAG .   C1 ? ? A ASN 140 A NAG 1140 1_555 ? ? ? ? ? ? ? 1.455 ? N-Glycosylation 
# 
loop_
_struct_conn_type.id 
_struct_conn_type.criteria 
_struct_conn_type.reference 
disulf ? ? 
covale ? ? 
# 
loop_
_struct_sheet.id 
_struct_sheet.type 
_struct_sheet.number_strands 
_struct_sheet.details 
A ? 6 ? 
B ? 4 ? 
C ? 3 ? 
D ? 5 ? 
E ? 2 ? 
F ? 2 ? 
G ? 2 ? 
H ? 2 ? 
I ? 2 ? 
J ? 4 ? 
K ? 2 ? 
L ? 2 ? 
M ? 4 ? 
# 
loop_
_struct_sheet_order.sheet_id 
_struct_sheet_order.range_id_1 
_struct_sheet_order.range_id_2 
_struct_sheet_order.offset 
_struct_sheet_order.sense 
A 1 2 ? anti-parallel 
A 2 3 ? anti-parallel 
A 3 4 ? anti-parallel 
A 4 5 ? anti-parallel 
A 5 6 ? anti-parallel 
B 1 2 ? parallel      
B 2 3 ? anti-parallel 
B 3 4 ? anti-parallel 
C 1 2 ? anti-parallel 
C 2 3 ? anti-parallel 
D 1 2 ? parallel      
D 2 3 ? anti-parallel 
D 3 4 ? anti-parallel 
D 4 5 ? anti-parallel 
E 1 2 ? anti-parallel 
F 1 2 ? anti-parallel 
G 1 2 ? anti-parallel 
H 1 2 ? anti-parallel 
I 1 2 ? anti-parallel 
J 1 2 ? anti-parallel 
J 2 3 ? anti-parallel 
J 3 4 ? anti-parallel 
K 1 2 ? parallel      
L 1 2 ? anti-parallel 
M 1 2 ? anti-parallel 
M 2 3 ? anti-parallel 
M 3 4 ? anti-parallel 
# 
loop_
_struct_sheet_range.sheet_id 
_struct_sheet_range.id 
_struct_sheet_range.beg_label_comp_id 
_struct_sheet_range.beg_label_asym_id 
_struct_sheet_range.beg_label_seq_id 
_struct_sheet_range.pdbx_beg_PDB_ins_code 
_struct_sheet_range.end_label_comp_id 
_struct_sheet_range.end_label_asym_id 
_struct_sheet_range.end_label_seq_id 
_struct_sheet_range.pdbx_end_PDB_ins_code 
_struct_sheet_range.beg_auth_comp_id 
_struct_sheet_range.beg_auth_asym_id 
_struct_sheet_range.beg_auth_seq_id 
_struct_sheet_range.end_auth_comp_id 
_struct_sheet_range.end_auth_asym_id 
_struct_sheet_range.end_auth_seq_id 
A 1 VAL A 52  ? GLN A 54  ? VAL A 74  GLN A 76  
A 2 ALA A 61  ? TRP A 66  ? ALA A 83  TRP A 88  
A 3 THR A 18  ? ALA A 24  ? THR A 40  ALA A 46  
A 4 LEU A 4   ? ILE A 7   ? LEU A 26  ILE A 29  
A 5 PHE A 257 ? LEU A 259 ? PHE A 279 LEU A 281 
A 6 GLY A 264 ? SER A 266 ? GLY A 286 SER A 288 
B 1 LEU A 12  ? VAL A 13  ? LEU A 34  VAL A 35  
B 2 GLU A 87  ? ARG A 97  ? GLU A 109 ARG A 119 
B 3 GLY A 76  ? VAL A 84  ? GLY A 98  VAL A 106 
B 4 THR A 34  ? ARG A 37  ? THR A 56  ARG A 59  
C 1 PHE A 102 ? LEU A 103 ? PHE A 124 LEU A 125 
C 2 VAL A 117 ? LYS A 123 ? VAL A 139 LYS A 145 
C 3 ILE A 151 ? LEU A 156 ? ILE A 173 LEU A 178 
D 1 THR A 108 ? VAL A 111 ? THR A 130 VAL A 133 
D 2 ALA A 180 ? VAL A 186 ? ALA A 202 VAL A 208 
D 3 GLY A 165 ? TYR A 171 ? GLY A 187 TYR A 193 
D 4 ALA A 131 ? LYS A 135 ? ALA A 153 LYS A 157 
D 5 SER A 138 ? VAL A 143 ? SER A 160 VAL A 165 
E 1 LYS A 193 ? TRP A 194 ? LYS A 215 TRP A 216 
E 2 HIS A 200 ? LEU A 201 ? HIS A 222 LEU A 223 
F 1 VAL A 210 ? CYS A 211 ? VAL A 232 CYS A 233 
F 2 CYS A 218 ? ILE A 219 ? CYS A 240 ILE A 241 
G 1 PHE A 224 ? MET A 225 ? PHE A 246 MET A 247 
G 2 LYS A 231 ? ALA A 232 ? LYS A 253 ALA A 254 
H 1 THR A 237 ? PHE A 238 ? THR A 259 PHE A 260 
H 2 GLU A 244 ? ARG A 245 ? GLU A 266 ARG A 267 
I 1 MET A 300 ? ASP A 302 ? MET A 322 ASP A 324 
I 2 GLY A 306 ? LEU A 308 ? GLY A 328 LEU A 330 
J 1 LYS A 329 ? ILE A 330 ? LYS A 351 ILE A 352 
J 2 ILE A 347 ? SER A 351 ? ILE A 369 SER A 373 
J 3 SER A 383 ? ILE A 386 ? SER A 405 ILE A 408 
J 4 ASP A 375 ? HIS A 378 ? ASP A 397 HIS A 400 
K 1 VAL A 339 ? ASN A 340 ? VAL A 361 ASN A 362 
K 2 VAL A 419 ? LYS A 420 ? VAL A 441 LYS A 442 
L 1 GLY A 342 ? PHE A 344 ? GLY A 364 PHE A 366 
L 2 ILE A 389 ? ILE A 392 ? ILE A 411 ILE A 414 
M 1 VAL A 370 ? LEU A 371 ? VAL A 392 LEU A 393 
M 2 MET A 361 ? VAL A 364 ? MET A 383 VAL A 386 
M 3 GLY A 398 ? THR A 406 ? GLY A 420 THR A 428 
M 4 GLY A 409 ? ILE A 417 ? GLY A 431 ILE A 439 
# 
loop_
_pdbx_struct_sheet_hbond.sheet_id 
_pdbx_struct_sheet_hbond.range_id_1 
_pdbx_struct_sheet_hbond.range_id_2 
_pdbx_struct_sheet_hbond.range_1_label_atom_id 
_pdbx_struct_sheet_hbond.range_1_label_comp_id 
_pdbx_struct_sheet_hbond.range_1_label_asym_id 
_pdbx_struct_sheet_hbond.range_1_label_seq_id 
_pdbx_struct_sheet_hbond.range_1_PDB_ins_code 
_pdbx_struct_sheet_hbond.range_1_auth_atom_id 
_pdbx_struct_sheet_hbond.range_1_auth_comp_id 
_pdbx_struct_sheet_hbond.range_1_auth_asym_id 
_pdbx_struct_sheet_hbond.range_1_auth_seq_id 
_pdbx_struct_sheet_hbond.range_2_label_atom_id 
_pdbx_struct_sheet_hbond.range_2_label_comp_id 
_pdbx_struct_sheet_hbond.range_2_label_asym_id 
_pdbx_struct_sheet_hbond.range_2_label_seq_id 
_pdbx_struct_sheet_hbond.range_2_PDB_ins_code 
_pdbx_struct_sheet_hbond.range_2_auth_atom_id 
_pdbx_struct_sheet_hbond.range_2_auth_comp_id 
_pdbx_struct_sheet_hbond.range_2_auth_asym_id 
_pdbx_struct_sheet_hbond.range_2_auth_seq_id 
A 1 2 N THR A 53  ? N THR A 75  O LYS A 63  ? O LYS A 85  
A 2 3 O LYS A 62  ? O LYS A 84  N CYS A 22  ? N CYS A 44  
A 3 4 O THR A 21  ? O THR A 43  N ILE A 7   ? N ILE A 29  
A 4 5 N LEU A 6   ? N LEU A 28  O CYS A 258 ? O CYS A 280 
A 5 6 N LEU A 259 ? N LEU A 281 O GLY A 264 ? O GLY A 286 
B 1 2 N VAL A 13  ? N VAL A 35  O MET A 96  ? O MET A 118 
B 2 3 O THR A 93  ? O THR A 115 N TYR A 78  ? N TYR A 100 
B 3 4 O GLU A 81  ? O GLU A 103 N THR A 34  ? N THR A 56  
C 1 2 N LEU A 103 ? N LEU A 125 O LYS A 122 ? O LYS A 144 
C 2 3 N PHE A 121 ? N PHE A 143 O LEU A 152 ? O LEU A 174 
D 1 2 N MET A 109 ? N MET A 131 O ILE A 185 ? O ILE A 207 
D 2 3 O THR A 182 ? O THR A 204 N TYR A 167 ? N TYR A 189 
D 3 4 O ARG A 170 ? O ARG A 192 N VAL A 132 ? N VAL A 154 
D 4 5 N ALA A 131 ? N ALA A 153 O VAL A 143 ? O VAL A 165 
E 1 2 N TRP A 194 ? N TRP A 216 O HIS A 200 ? O HIS A 222 
F 1 2 N VAL A 210 ? N VAL A 232 O ILE A 219 ? O ILE A 241 
G 1 2 N MET A 225 ? N MET A 247 O LYS A 231 ? O LYS A 253 
H 1 2 N PHE A 238 ? N PHE A 260 O GLU A 244 ? O GLU A 266 
I 1 2 N ASP A 302 ? N ASP A 324 O GLY A 306 ? O GLY A 328 
J 1 2 N LYS A 329 ? N LYS A 351 O SER A 351 ? O SER A 373 
J 2 3 N ALA A 350 ? N ALA A 372 O SER A 383 ? O SER A 405 
J 3 4 O VAL A 384 ? O VAL A 406 N ASN A 377 ? N ASN A 399 
K 1 2 N VAL A 339 ? N VAL A 361 O LYS A 420 ? O LYS A 442 
L 1 2 N PHE A 344 ? N PHE A 366 O ILE A 389 ? O ILE A 411 
M 1 2 O LEU A 371 ? O LEU A 393 N LEU A 363 ? N LEU A 385 
M 2 3 N VAL A 364 ? N VAL A 386 O VAL A 401 ? O VAL A 423 
M 3 4 N GLY A 398 ? N GLY A 420 O ILE A 417 ? O ILE A 439 
# 
_atom_sites.entry_id                    2GY5 
_atom_sites.fract_transf_matrix[1][1]   0.008722 
_atom_sites.fract_transf_matrix[1][2]   0.000000 
_atom_sites.fract_transf_matrix[1][3]   0.000000 
_atom_sites.fract_transf_matrix[2][1]   0.000000 
_atom_sites.fract_transf_matrix[2][2]   0.008722 
_atom_sites.fract_transf_matrix[2][3]   0.000000 
_atom_sites.fract_transf_matrix[3][1]   0.000000 
_atom_sites.fract_transf_matrix[3][2]   0.000000 
_atom_sites.fract_transf_matrix[3][3]   0.008789 
_atom_sites.fract_transf_vector[1]      0.00000 
_atom_sites.fract_transf_vector[2]      0.00000 
_atom_sites.fract_transf_vector[3]      0.00000 
# 
loop_
_atom_type.symbol 
C 
N 
O 
S 
# 
loop_
_atom_site.group_PDB 
_atom_site.id 
_atom_site.type_symbol 
_atom_site.label_atom_id 
_atom_site.label_alt_id 
_atom_site.label_comp_id 
_atom_site.label_asym_id 
_atom_site.label_entity_id 
_atom_site.label_seq_id 
_atom_site.pdbx_PDB_ins_code 
_atom_site.Cartn_x 
_atom_site.Cartn_y 
_atom_site.Cartn_z 
_atom_site.occupancy 
_atom_site.B_iso_or_equiv 
_atom_site.pdbx_formal_charge 
_atom_site.auth_seq_id 
_atom_site.auth_comp_id 
_atom_site.auth_asym_id 
_atom_site.auth_atom_id 
_atom_site.pdbx_PDB_model_num 
ATOM   1    N N   . ALA A 1 1   ? 103.716 59.471 56.998 1.00 34.81 ? 23   ALA A N   1 
ATOM   2    C CA  . ALA A 1 1   ? 103.693 58.167 57.721 1.00 34.51 ? 23   ALA A CA  1 
ATOM   3    C C   . ALA A 1 1   ? 102.390 57.392 57.486 1.00 36.57 ? 23   ALA A C   1 
ATOM   4    O O   . ALA A 1 1   ? 102.283 56.230 57.876 1.00 37.91 ? 23   ALA A O   1 
ATOM   5    C CB  . ALA A 1 1   ? 103.887 58.404 59.195 1.00 32.35 ? 23   ALA A CB  1 
ATOM   6    N N   . MET A 1 2   ? 101.414 58.025 56.833 1.00 36.92 ? 24   MET A N   1 
ATOM   7    C CA  . MET A 1 2   ? 100.131 57.392 56.574 1.00 33.94 ? 24   MET A CA  1 
ATOM   8    C C   . MET A 1 2   ? 99.567  57.575 55.156 1.00 31.38 ? 24   MET A C   1 
ATOM   9    O O   . MET A 1 2   ? 98.346  57.643 54.976 1.00 30.10 ? 24   MET A O   1 
ATOM   10   C CB  . MET A 1 2   ? 99.118  57.904 57.596 1.00 37.85 ? 24   MET A CB  1 
ATOM   11   C CG  . MET A 1 2   ? 98.917  59.412 57.584 1.00 41.54 ? 24   MET A CG  1 
ATOM   12   S SD  . MET A 1 2   ? 97.534  59.934 58.672 1.00 48.02 ? 24   MET A SD  1 
ATOM   13   C CE  . MET A 1 2   ? 96.137  59.988 57.460 1.00 47.29 ? 24   MET A CE  1 
ATOM   14   N N   . ASP A 1 3   ? 100.440 57.652 54.152 1.00 28.06 ? 25   ASP A N   1 
ATOM   15   C CA  . ASP A 1 3   ? 99.985  57.819 52.766 1.00 25.72 ? 25   ASP A CA  1 
ATOM   16   C C   . ASP A 1 3   ? 99.795  56.461 52.093 1.00 23.08 ? 25   ASP A C   1 
ATOM   17   O O   . ASP A 1 3   ? 100.652 56.005 51.340 1.00 22.32 ? 25   ASP A O   1 
ATOM   18   C CB  . ASP A 1 3   ? 100.983 58.671 51.958 1.00 25.61 ? 25   ASP A CB  1 
ATOM   19   C CG  . ASP A 1 3   ? 100.506 58.956 50.526 1.00 26.34 ? 25   ASP A CG  1 
ATOM   20   O OD1 . ASP A 1 3   ? 99.331  58.683 50.211 1.00 28.70 ? 25   ASP A OD1 1 
ATOM   21   O OD2 . ASP A 1 3   ? 101.298 59.467 49.711 1.00 24.91 ? 25   ASP A OD2 1 
ATOM   22   N N   . LEU A 1 4   ? 98.660  55.826 52.374 1.00 20.61 ? 26   LEU A N   1 
ATOM   23   C CA  . LEU A 1 4   ? 98.333  54.516 51.820 1.00 19.02 ? 26   LEU A CA  1 
ATOM   24   C C   . LEU A 1 4   ? 97.405  54.701 50.619 1.00 18.36 ? 26   LEU A C   1 
ATOM   25   O O   . LEU A 1 4   ? 96.509  55.536 50.656 1.00 19.53 ? 26   LEU A O   1 
ATOM   26   C CB  . LEU A 1 4   ? 97.643  53.660 52.894 1.00 17.58 ? 26   LEU A CB  1 
ATOM   27   C CG  . LEU A 1 4   ? 97.434  52.149 52.703 1.00 17.37 ? 26   LEU A CG  1 
ATOM   28   C CD1 . LEU A 1 4   ? 98.737  51.391 52.932 1.00 14.37 ? 26   LEU A CD1 1 
ATOM   29   C CD2 . LEU A 1 4   ? 96.394  51.663 53.696 1.00 16.31 ? 26   LEU A CD2 1 
ATOM   30   N N   . ILE A 1 5   ? 97.627  53.949 49.546 1.00 16.96 ? 27   ILE A N   1 
ATOM   31   C CA  . ILE A 1 5   ? 96.774  54.068 48.368 1.00 15.46 ? 27   ILE A CA  1 
ATOM   32   C C   . ILE A 1 5   ? 96.462  52.689 47.829 1.00 16.71 ? 27   ILE A C   1 
ATOM   33   O O   . ILE A 1 5   ? 97.374  51.942 47.505 1.00 20.27 ? 27   ILE A O   1 
ATOM   34   C CB  . ILE A 1 5   ? 97.447  54.837 47.197 1.00 14.88 ? 27   ILE A CB  1 
ATOM   35   C CG1 . ILE A 1 5   ? 98.129  56.117 47.691 1.00 14.50 ? 27   ILE A CG1 1 
ATOM   36   C CG2 . ILE A 1 5   ? 96.403  55.164 46.135 1.00 10.82 ? 27   ILE A CG2 1 
ATOM   37   C CD1 . ILE A 1 5   ? 99.616  55.959 47.965 1.00 10.35 ? 27   ILE A CD1 1 
ATOM   38   N N   . LEU A 1 6   ? 95.186  52.341 47.726 1.00 16.21 ? 28   LEU A N   1 
ATOM   39   C CA  . LEU A 1 6   ? 94.822  51.043 47.183 1.00 14.89 ? 28   LEU A CA  1 
ATOM   40   C C   . LEU A 1 6   ? 94.525  51.206 45.691 1.00 15.96 ? 28   LEU A C   1 
ATOM   41   O O   . LEU A 1 6   ? 93.743  52.073 45.300 1.00 16.02 ? 28   LEU A O   1 
ATOM   42   C CB  . LEU A 1 6   ? 93.589  50.492 47.903 1.00 13.21 ? 28   LEU A CB  1 
ATOM   43   C CG  . LEU A 1 6   ? 93.058  49.151 47.388 1.00 12.92 ? 28   LEU A CG  1 
ATOM   44   C CD1 . LEU A 1 6   ? 94.110  48.083 47.564 1.00 12.96 ? 28   LEU A CD1 1 
ATOM   45   C CD2 . LEU A 1 6   ? 91.811  48.760 48.142 1.00 13.43 ? 28   LEU A CD2 1 
ATOM   46   N N   . ILE A 1 7   ? 95.161  50.398 44.850 1.00 15.37 ? 29   ILE A N   1 
ATOM   47   C CA  . ILE A 1 7   ? 94.891  50.474 43.418 1.00 15.80 ? 29   ILE A CA  1 
ATOM   48   C C   . ILE A 1 7   ? 94.020  49.303 42.973 1.00 17.22 ? 29   ILE A C   1 
ATOM   49   O O   . ILE A 1 7   ? 94.469  48.165 42.971 1.00 19.74 ? 29   ILE A O   1 
ATOM   50   C CB  . ILE A 1 7   ? 96.185  50.479 42.608 1.00 14.02 ? 29   ILE A CB  1 
ATOM   51   C CG1 . ILE A 1 7   ? 96.881  51.829 42.781 1.00 12.71 ? 29   ILE A CG1 1 
ATOM   52   C CG2 . ILE A 1 7   ? 95.882  50.236 41.146 1.00 11.17 ? 29   ILE A CG2 1 
ATOM   53   C CD1 . ILE A 1 7   ? 98.118  51.982 41.958 1.00 12.55 ? 29   ILE A CD1 1 
ATOM   54   N N   . ASN A 1 8   ? 92.769  49.572 42.610 1.00 18.41 ? 30   ASN A N   1 
ATOM   55   C CA  . ASN A 1 8   ? 91.868  48.500 42.171 1.00 20.34 ? 30   ASN A CA  1 
ATOM   56   C C   . ASN A 1 8   ? 91.980  48.349 40.666 1.00 21.32 ? 30   ASN A C   1 
ATOM   57   O O   . ASN A 1 8   ? 91.221  48.962 39.933 1.00 22.97 ? 30   ASN A O   1 
ATOM   58   C CB  . ASN A 1 8   ? 90.418  48.825 42.526 1.00 18.81 ? 30   ASN A CB  1 
ATOM   59   C CG  . ASN A 1 8   ? 89.491  47.646 42.323 1.00 19.18 ? 30   ASN A CG  1 
ATOM   60   O OD1 . ASN A 1 8   ? 89.765  46.748 41.523 1.00 20.41 ? 30   ASN A OD1 1 
ATOM   61   N ND2 . ASN A 1 8   ? 88.374  47.649 43.039 1.00 19.82 ? 30   ASN A ND2 1 
ATOM   62   N N   . SER A 1 9   ? 92.929  47.537 40.214 1.00 24.95 ? 31   SER A N   1 
ATOM   63   C CA  . SER A 1 9   ? 93.149  47.328 38.791 1.00 26.22 ? 31   SER A CA  1 
ATOM   64   C C   . SER A 1 9   ? 91.930  46.657 38.185 1.00 27.72 ? 31   SER A C   1 
ATOM   65   O O   . SER A 1 9   ? 91.870  45.429 38.034 1.00 25.39 ? 31   SER A O   1 
ATOM   66   C CB  . SER A 1 9   ? 94.393  46.479 38.564 1.00 29.24 ? 31   SER A CB  1 
ATOM   67   O OG  . SER A 1 9   ? 94.735  46.460 37.196 1.00 31.57 ? 31   SER A OG  1 
ATOM   68   N N   . LEU A 1 10  ? 90.963  47.518 37.863 1.00 30.06 ? 32   LEU A N   1 
ATOM   69   C CA  . LEU A 1 10  ? 89.680  47.176 37.269 1.00 28.45 ? 32   LEU A CA  1 
ATOM   70   C C   . LEU A 1 10  ? 88.703  46.557 38.249 1.00 27.54 ? 32   LEU A C   1 
ATOM   71   O O   . LEU A 1 10  ? 88.833  45.387 38.605 1.00 27.32 ? 32   LEU A O   1 
ATOM   72   C CB  . LEU A 1 10  ? 89.882  46.231 36.096 1.00 30.43 ? 32   LEU A CB  1 
ATOM   73   C CG  . LEU A 1 10  ? 90.870  46.760 35.065 1.00 32.76 ? 32   LEU A CG  1 
ATOM   74   C CD1 . LEU A 1 10  ? 91.132  45.671 34.000 1.00 33.79 ? 32   LEU A CD1 1 
ATOM   75   C CD2 . LEU A 1 10  ? 90.322  48.056 34.469 1.00 31.11 ? 32   LEU A CD2 1 
ATOM   76   N N   . PRO A 1 11  ? 87.716  47.345 38.710 1.00 26.14 ? 33   PRO A N   1 
ATOM   77   C CA  . PRO A 1 11  ? 86.708  46.851 39.650 1.00 25.70 ? 33   PRO A CA  1 
ATOM   78   C C   . PRO A 1 11  ? 85.701  45.906 38.957 1.00 24.44 ? 33   PRO A C   1 
ATOM   79   O O   . PRO A 1 11  ? 85.068  45.083 39.612 1.00 24.43 ? 33   PRO A O   1 
ATOM   80   C CB  . PRO A 1 11  ? 86.077  48.141 40.190 1.00 25.34 ? 33   PRO A CB  1 
ATOM   81   C CG  . PRO A 1 11  ? 86.212  49.087 39.049 1.00 25.25 ? 33   PRO A CG  1 
ATOM   82   C CD  . PRO A 1 11  ? 87.605  48.805 38.546 1.00 25.63 ? 33   PRO A CD  1 
ATOM   83   N N   . LEU A 1 12  ? 85.559  46.032 37.639 1.00 25.12 ? 34   LEU A N   1 
ATOM   84   C CA  . LEU A 1 12  ? 84.679  45.144 36.873 1.00 26.05 ? 34   LEU A CA  1 
ATOM   85   C C   . LEU A 1 12  ? 85.509  43.938 36.402 1.00 26.42 ? 34   LEU A C   1 
ATOM   86   O O   . LEU A 1 12  ? 86.438  44.080 35.611 1.00 26.52 ? 34   LEU A O   1 
ATOM   87   C CB  . LEU A 1 12  ? 84.083  45.866 35.660 1.00 26.48 ? 34   LEU A CB  1 
ATOM   88   C CG  . LEU A 1 12  ? 83.138  47.049 35.900 1.00 27.17 ? 34   LEU A CG  1 
ATOM   89   C CD1 . LEU A 1 12  ? 82.588  47.518 34.564 1.00 26.08 ? 34   LEU A CD1 1 
ATOM   90   C CD2 . LEU A 1 12  ? 82.002  46.646 36.819 1.00 26.68 ? 34   LEU A CD2 1 
ATOM   91   N N   . VAL A 1 13  ? 85.155  42.755 36.892 1.00 27.97 ? 35   VAL A N   1 
ATOM   92   C CA  . VAL A 1 13  ? 85.877  41.528 36.581 1.00 29.13 ? 35   VAL A CA  1 
ATOM   93   C C   . VAL A 1 13  ? 85.322  40.725 35.406 1.00 30.53 ? 35   VAL A C   1 
ATOM   94   O O   . VAL A 1 13  ? 84.109  40.639 35.209 1.00 30.17 ? 35   VAL A O   1 
ATOM   95   C CB  . VAL A 1 13  ? 85.903  40.604 37.826 1.00 29.26 ? 35   VAL A CB  1 
ATOM   96   C CG1 . VAL A 1 13  ? 86.849  39.425 37.613 1.00 29.16 ? 35   VAL A CG1 1 
ATOM   97   C CG2 . VAL A 1 13  ? 86.317  41.403 39.041 1.00 30.25 ? 35   VAL A CG2 1 
ATOM   98   N N   . SER A 1 14  ? 86.226  40.132 34.632 1.00 31.52 ? 36   SER A N   1 
ATOM   99   C CA  . SER A 1 14  ? 85.849  39.288 33.501 1.00 32.96 ? 36   SER A CA  1 
ATOM   100  C C   . SER A 1 14  ? 86.854  38.139 33.299 1.00 33.81 ? 36   SER A C   1 
ATOM   101  O O   . SER A 1 14  ? 87.361  37.560 34.271 1.00 31.54 ? 36   SER A O   1 
ATOM   102  C CB  . SER A 1 14  ? 85.693  40.123 32.211 1.00 33.09 ? 36   SER A CB  1 
ATOM   103  O OG  . SER A 1 14  ? 86.864  40.844 31.865 1.00 35.42 ? 36   SER A OG  1 
ATOM   104  N N   . ASP A 1 15  ? 87.138  37.799 32.046 1.00 36.20 ? 37   ASP A N   1 
ATOM   105  C CA  . ASP A 1 15  ? 88.063  36.706 31.769 1.00 39.17 ? 37   ASP A CA  1 
ATOM   106  C C   . ASP A 1 15  ? 89.523  37.101 32.024 1.00 39.84 ? 37   ASP A C   1 
ATOM   107  O O   . ASP A 1 15  ? 90.333  36.269 32.441 1.00 40.48 ? 37   ASP A O   1 
ATOM   108  C CB  . ASP A 1 15  ? 87.848  36.179 30.330 1.00 40.26 ? 37   ASP A CB  1 
ATOM   109  C CG  . ASP A 1 15  ? 86.838  35.005 30.273 1.00 43.48 ? 37   ASP A CG  1 
ATOM   110  O OD1 . ASP A 1 15  ? 85.960  34.958 29.369 1.00 39.37 ? 37   ASP A OD1 1 
ATOM   111  O OD2 . ASP A 1 15  ? 86.940  34.111 31.145 1.00 44.96 ? 37   ASP A OD2 1 
ATOM   112  N N   . ALA A 1 16  ? 89.857  38.372 31.806 1.00 40.25 ? 38   ALA A N   1 
ATOM   113  C CA  . ALA A 1 16  ? 91.225  38.838 32.036 1.00 40.15 ? 38   ALA A CA  1 
ATOM   114  C C   . ALA A 1 16  ? 91.557  38.782 33.525 1.00 39.93 ? 38   ALA A C   1 
ATOM   115  O O   . ALA A 1 16  ? 90.668  38.591 34.368 1.00 40.38 ? 38   ALA A O   1 
ATOM   116  C CB  . ALA A 1 16  ? 91.394  40.264 31.522 1.00 40.39 ? 38   ALA A CB  1 
ATOM   117  N N   . GLU A 1 17  ? 92.831  38.943 33.862 1.00 38.79 ? 39   GLU A N   1 
ATOM   118  C CA  . GLU A 1 17  ? 93.187  38.907 35.268 1.00 37.65 ? 39   GLU A CA  1 
ATOM   119  C C   . GLU A 1 17  ? 92.956  40.294 35.877 1.00 35.55 ? 39   GLU A C   1 
ATOM   120  O O   . GLU A 1 17  ? 93.050  41.302 35.176 1.00 34.65 ? 39   GLU A O   1 
ATOM   121  C CB  . GLU A 1 17  ? 94.643  38.457 35.456 1.00 38.41 ? 39   GLU A CB  1 
ATOM   122  C CG  . GLU A 1 17  ? 95.698  39.456 35.006 1.00 40.54 ? 39   GLU A CG  1 
ATOM   123  C CD  . GLU A 1 17  ? 97.048  39.224 35.690 1.00 41.85 ? 39   GLU A CD  1 
ATOM   124  O OE1 . GLU A 1 17  ? 97.936  40.101 35.584 1.00 41.90 ? 39   GLU A OE1 1 
ATOM   125  O OE2 . GLU A 1 17  ? 97.222  38.166 36.335 1.00 41.01 ? 39   GLU A OE2 1 
ATOM   126  N N   . THR A 1 18  ? 92.601  40.325 37.164 1.00 33.13 ? 40   THR A N   1 
ATOM   127  C CA  . THR A 1 18  ? 92.374  41.570 37.903 1.00 30.53 ? 40   THR A CA  1 
ATOM   128  C C   . THR A 1 18  ? 93.208  41.509 39.173 1.00 29.37 ? 40   THR A C   1 
ATOM   129  O O   . THR A 1 18  ? 93.547  40.427 39.655 1.00 29.17 ? 40   THR A O   1 
ATOM   130  C CB  . THR A 1 18  ? 90.872  41.786 38.325 1.00 30.21 ? 40   THR A CB  1 
ATOM   131  O OG1 . THR A 1 18  ? 90.323  40.569 38.852 1.00 27.80 ? 40   THR A OG1 1 
ATOM   132  C CG2 . THR A 1 18  ? 90.038  42.286 37.148 1.00 29.89 ? 40   THR A CG2 1 
ATOM   133  N N   . SER A 1 19  ? 93.555  42.667 39.716 1.00 27.49 ? 41   SER A N   1 
ATOM   134  C CA  . SER A 1 19  ? 94.334  42.678 40.936 1.00 26.03 ? 41   SER A CA  1 
ATOM   135  C C   . SER A 1 19  ? 93.915  43.789 41.878 1.00 25.66 ? 41   SER A C   1 
ATOM   136  O O   . SER A 1 19  ? 92.969  44.533 41.620 1.00 25.86 ? 41   SER A O   1 
ATOM   137  C CB  . SER A 1 19  ? 95.814  42.802 40.616 1.00 24.24 ? 41   SER A CB  1 
ATOM   138  O OG  . SER A 1 19  ? 96.018  43.933 39.808 1.00 27.09 ? 41   SER A OG  1 
ATOM   139  N N   . LEU A 1 20  ? 94.651  43.886 42.974 1.00 25.18 ? 42   LEU A N   1 
ATOM   140  C CA  . LEU A 1 20  ? 94.406  44.857 44.017 1.00 24.09 ? 42   LEU A CA  1 
ATOM   141  C C   . LEU A 1 20  ? 95.778  45.122 44.636 1.00 24.96 ? 42   LEU A C   1 
ATOM   142  O O   . LEU A 1 20  ? 96.370  44.221 45.227 1.00 26.81 ? 42   LEU A O   1 
ATOM   143  C CB  . LEU A 1 20  ? 93.476  44.222 45.042 1.00 23.19 ? 42   LEU A CB  1 
ATOM   144  C CG  . LEU A 1 20  ? 92.356  45.014 45.697 1.00 24.63 ? 42   LEU A CG  1 
ATOM   145  C CD1 . LEU A 1 20  ? 91.457  45.622 44.659 1.00 23.64 ? 42   LEU A CD1 1 
ATOM   146  C CD2 . LEU A 1 20  ? 91.567  44.071 46.585 1.00 24.54 ? 42   LEU A CD2 1 
ATOM   147  N N   . THR A 1 21  ? 96.300  46.334 44.472 1.00 25.19 ? 43   THR A N   1 
ATOM   148  C CA  . THR A 1 21  ? 97.604  46.688 45.037 1.00 24.57 ? 43   THR A CA  1 
ATOM   149  C C   . THR A 1 21  ? 97.436  47.756 46.114 1.00 23.38 ? 43   THR A C   1 
ATOM   150  O O   . THR A 1 21  ? 96.783  48.776 45.900 1.00 23.10 ? 43   THR A O   1 
ATOM   151  C CB  . THR A 1 21  ? 98.590  47.243 43.961 1.00 25.82 ? 43   THR A CB  1 
ATOM   152  O OG1 . THR A 1 21  ? 98.724  46.304 42.888 1.00 27.81 ? 43   THR A OG1 1 
ATOM   153  C CG2 . THR A 1 21  ? 99.972  47.493 44.573 1.00 24.91 ? 43   THR A CG2 1 
ATOM   154  N N   . CYS A 1 22  ? 98.033  47.505 47.269 1.00 22.36 ? 44   CYS A N   1 
ATOM   155  C CA  . CYS A 1 22  ? 97.983  48.417 48.403 1.00 22.77 ? 44   CYS A CA  1 
ATOM   156  C C   . CYS A 1 22  ? 99.397  48.963 48.499 1.00 22.53 ? 44   CYS A C   1 
ATOM   157  O O   . CYS A 1 22  ? 100.352 48.201 48.657 1.00 23.32 ? 44   CYS A O   1 
ATOM   158  C CB  . CYS A 1 22  ? 97.627  47.624 49.640 1.00 23.34 ? 44   CYS A CB  1 
ATOM   159  S SG  . CYS A 1 22  ? 97.247  48.534 51.159 1.00 27.46 ? 44   CYS A SG  1 
ATOM   160  N N   . ILE A 1 23  ? 99.526  50.280 48.405 1.00 21.51 ? 45   ILE A N   1 
ATOM   161  C CA  . ILE A 1 23  ? 100.835 50.922 48.402 1.00 20.09 ? 45   ILE A CA  1 
ATOM   162  C C   . ILE A 1 23  ? 101.127 51.909 49.527 1.00 20.48 ? 45   ILE A C   1 
ATOM   163  O O   . ILE A 1 23  ? 100.307 52.776 49.845 1.00 18.61 ? 45   ILE A O   1 
ATOM   164  C CB  . ILE A 1 23  ? 101.044 51.677 47.073 1.00 19.44 ? 45   ILE A CB  1 
ATOM   165  C CG1 . ILE A 1 23  ? 100.711 50.759 45.896 1.00 20.09 ? 45   ILE A CG1 1 
ATOM   166  C CG2 . ILE A 1 23  ? 102.465 52.188 46.981 1.00 18.83 ? 45   ILE A CG2 1 
ATOM   167  C CD1 . ILE A 1 23  ? 100.711 51.460 44.547 1.00 21.02 ? 45   ILE A CD1 1 
ATOM   168  N N   . ALA A 1 24  ? 102.312 51.772 50.115 1.00 19.18 ? 46   ALA A N   1 
ATOM   169  C CA  . ALA A 1 24  ? 102.759 52.676 51.163 1.00 20.13 ? 46   ALA A CA  1 
ATOM   170  C C   . ALA A 1 24  ? 103.674 53.658 50.437 1.00 20.99 ? 46   ALA A C   1 
ATOM   171  O O   . ALA A 1 24  ? 104.663 53.249 49.834 1.00 23.46 ? 46   ALA A O   1 
ATOM   172  C CB  . ALA A 1 24  ? 103.532 51.919 52.213 1.00 20.03 ? 46   ALA A CB  1 
ATOM   173  N N   . SER A 1 25  ? 103.351 54.943 50.467 1.00 20.40 ? 47   SER A N   1 
ATOM   174  C CA  . SER A 1 25  ? 104.182 55.893 49.764 1.00 21.36 ? 47   SER A CA  1 
ATOM   175  C C   . SER A 1 25  ? 105.049 56.777 50.651 1.00 23.05 ? 47   SER A C   1 
ATOM   176  O O   . SER A 1 25  ? 104.540 57.647 51.362 1.00 23.22 ? 47   SER A O   1 
ATOM   177  C CB  . SER A 1 25  ? 103.320 56.762 48.855 1.00 20.44 ? 47   SER A CB  1 
ATOM   178  O OG  . SER A 1 25  ? 104.118 57.682 48.126 1.00 21.54 ? 47   SER A OG  1 
ATOM   179  N N   . GLY A 1 26  ? 106.363 56.533 50.592 1.00 23.91 ? 48   GLY A N   1 
ATOM   180  C CA  . GLY A 1 26  ? 107.337 57.308 51.340 1.00 24.47 ? 48   GLY A CA  1 
ATOM   181  C C   . GLY A 1 26  ? 107.548 56.955 52.794 1.00 26.52 ? 48   GLY A C   1 
ATOM   182  O O   . GLY A 1 26  ? 107.992 57.789 53.580 1.00 26.77 ? 48   GLY A O   1 
ATOM   183  N N   . TRP A 1 27  ? 107.236 55.723 53.163 1.00 29.42 ? 49   TRP A N   1 
ATOM   184  C CA  . TRP A 1 27  ? 107.408 55.286 54.544 1.00 30.77 ? 49   TRP A CA  1 
ATOM   185  C C   . TRP A 1 27  ? 107.395 53.760 54.615 1.00 30.23 ? 49   TRP A C   1 
ATOM   186  O O   . TRP A 1 27  ? 106.503 53.091 54.082 1.00 30.84 ? 49   TRP A O   1 
ATOM   187  C CB  . TRP A 1 27  ? 106.311 55.883 55.440 1.00 33.07 ? 49   TRP A CB  1 
ATOM   188  C CG  . TRP A 1 27  ? 104.907 55.482 55.041 1.00 37.98 ? 49   TRP A CG  1 
ATOM   189  C CD1 . TRP A 1 27  ? 104.209 55.915 53.948 1.00 38.67 ? 49   TRP A CD1 1 
ATOM   190  C CD2 . TRP A 1 27  ? 104.053 54.535 55.711 1.00 39.73 ? 49   TRP A CD2 1 
ATOM   191  N NE1 . TRP A 1 27  ? 102.981 55.293 53.891 1.00 39.87 ? 49   TRP A NE1 1 
ATOM   192  C CE2 . TRP A 1 27  ? 102.860 54.440 54.954 1.00 40.26 ? 49   TRP A CE2 1 
ATOM   193  C CE3 . TRP A 1 27  ? 104.191 53.748 56.865 1.00 40.68 ? 49   TRP A CE3 1 
ATOM   194  C CZ2 . TRP A 1 27  ? 101.794 53.597 55.329 1.00 40.88 ? 49   TRP A CZ2 1 
ATOM   195  C CZ3 . TRP A 1 27  ? 103.126 52.905 57.237 1.00 41.98 ? 49   TRP A CZ3 1 
ATOM   196  C CH2 . TRP A 1 27  ? 101.948 52.836 56.464 1.00 40.66 ? 49   TRP A CH2 1 
ATOM   197  N N   . ARG A 1 28  ? 108.429 53.226 55.249 1.00 29.21 ? 50   ARG A N   1 
ATOM   198  C CA  . ARG A 1 28  ? 108.614 51.801 55.433 1.00 27.32 ? 50   ARG A CA  1 
ATOM   199  C C   . ARG A 1 28  ? 107.626 51.430 56.521 1.00 26.88 ? 50   ARG A C   1 
ATOM   200  O O   . ARG A 1 28  ? 107.769 51.857 57.650 1.00 28.47 ? 50   ARG A O   1 
ATOM   201  C CB  . ARG A 1 28  ? 110.077 51.564 55.855 1.00 28.74 ? 50   ARG A CB  1 
ATOM   202  C CG  . ARG A 1 28  ? 110.387 50.397 56.809 1.00 34.02 ? 50   ARG A CG  1 
ATOM   203  C CD  . ARG A 1 28  ? 111.811 50.539 57.454 1.00 37.21 ? 50   ARG A CD  1 
ATOM   204  N NE  . ARG A 1 28  ? 112.056 51.886 58.014 1.00 38.05 ? 50   ARG A NE  1 
ATOM   205  C CZ  . ARG A 1 28  ? 113.177 52.290 58.623 1.00 35.15 ? 50   ARG A CZ  1 
ATOM   206  N NH1 . ARG A 1 28  ? 114.205 51.475 58.790 1.00 36.31 ? 50   ARG A NH1 1 
ATOM   207  N NH2 . ARG A 1 28  ? 113.279 53.534 59.051 1.00 34.64 ? 50   ARG A NH2 1 
ATOM   208  N N   . PRO A 1 29  ? 106.571 50.670 56.181 1.00 27.95 ? 51   PRO A N   1 
ATOM   209  C CA  . PRO A 1 29  ? 105.588 50.281 57.200 1.00 26.89 ? 51   PRO A CA  1 
ATOM   210  C C   . PRO A 1 29  ? 106.260 49.449 58.289 1.00 26.82 ? 51   PRO A C   1 
ATOM   211  O O   . PRO A 1 29  ? 107.125 48.616 58.000 1.00 25.96 ? 51   PRO A O   1 
ATOM   212  C CB  . PRO A 1 29  ? 104.570 49.463 56.410 1.00 26.77 ? 51   PRO A CB  1 
ATOM   213  C CG  . PRO A 1 29  ? 104.630 50.065 55.056 1.00 28.09 ? 51   PRO A CG  1 
ATOM   214  C CD  . PRO A 1 29  ? 106.123 50.241 54.843 1.00 28.43 ? 51   PRO A CD  1 
ATOM   215  N N   . HIS A 1 30  ? 105.863 49.674 59.535 1.00 24.52 ? 52   HIS A N   1 
ATOM   216  C CA  . HIS A 1 30  ? 106.446 48.938 60.638 1.00 24.35 ? 52   HIS A CA  1 
ATOM   217  C C   . HIS A 1 30  ? 105.601 47.767 61.092 1.00 24.37 ? 52   HIS A C   1 
ATOM   218  O O   . HIS A 1 30  ? 105.989 47.007 61.969 1.00 23.69 ? 52   HIS A O   1 
ATOM   219  C CB  . HIS A 1 30  ? 106.751 49.892 61.781 1.00 24.91 ? 52   HIS A CB  1 
ATOM   220  C CG  . HIS A 1 30  ? 107.973 50.718 61.532 1.00 26.61 ? 52   HIS A CG  1 
ATOM   221  N ND1 . HIS A 1 30  ? 108.722 51.274 62.549 1.00 27.01 ? 52   HIS A ND1 1 
ATOM   222  C CD2 . HIS A 1 30  ? 108.626 51.007 60.383 1.00 25.69 ? 52   HIS A CD2 1 
ATOM   223  C CE1 . HIS A 1 30  ? 109.789 51.858 62.034 1.00 28.12 ? 52   HIS A CE1 1 
ATOM   224  N NE2 . HIS A 1 30  ? 109.756 51.711 60.721 1.00 27.61 ? 52   HIS A NE2 1 
ATOM   225  N N   . GLU A 1 31  ? 104.443 47.627 60.462 1.00 25.80 ? 53   GLU A N   1 
ATOM   226  C CA  . GLU A 1 31  ? 103.518 46.536 60.720 1.00 26.10 ? 53   GLU A CA  1 
ATOM   227  C C   . GLU A 1 31  ? 103.013 46.121 59.348 1.00 25.92 ? 53   GLU A C   1 
ATOM   228  O O   . GLU A 1 31  ? 102.749 46.967 58.500 1.00 25.51 ? 53   GLU A O   1 
ATOM   229  C CB  . GLU A 1 31  ? 102.365 47.000 61.590 1.00 26.42 ? 53   GLU A CB  1 
ATOM   230  C CG  . GLU A 1 31  ? 102.704 47.037 63.056 1.00 28.91 ? 53   GLU A CG  1 
ATOM   231  C CD  . GLU A 1 31  ? 101.463 47.169 63.907 1.00 31.64 ? 53   GLU A CD  1 
ATOM   232  O OE1 . GLU A 1 31  ? 100.997 48.313 64.113 1.00 32.13 ? 53   GLU A OE1 1 
ATOM   233  O OE2 . GLU A 1 31  ? 100.943 46.119 64.352 1.00 32.33 ? 53   GLU A OE2 1 
ATOM   234  N N   . PRO A 1 32  ? 102.861 44.812 59.115 1.00 25.25 ? 54   PRO A N   1 
ATOM   235  C CA  . PRO A 1 32  ? 102.397 44.267 57.835 1.00 23.86 ? 54   PRO A CA  1 
ATOM   236  C C   . PRO A 1 32  ? 101.180 44.947 57.239 1.00 23.08 ? 54   PRO A C   1 
ATOM   237  O O   . PRO A 1 32  ? 100.191 45.172 57.928 1.00 23.71 ? 54   PRO A O   1 
ATOM   238  C CB  . PRO A 1 32  ? 102.108 42.802 58.162 1.00 24.82 ? 54   PRO A CB  1 
ATOM   239  C CG  . PRO A 1 32  ? 103.024 42.518 59.301 1.00 26.33 ? 54   PRO A CG  1 
ATOM   240  C CD  . PRO A 1 32  ? 102.885 43.759 60.142 1.00 24.98 ? 54   PRO A CD  1 
ATOM   241  N N   . ILE A 1 33  ? 101.257 45.274 55.955 1.00 22.32 ? 55   ILE A N   1 
ATOM   242  C CA  . ILE A 1 33  ? 100.121 45.879 55.273 1.00 20.55 ? 55   ILE A CA  1 
ATOM   243  C C   . ILE A 1 33  ? 99.159  44.699 55.126 1.00 21.73 ? 55   ILE A C   1 
ATOM   244  O O   . ILE A 1 33  ? 99.602  43.577 54.871 1.00 20.36 ? 55   ILE A O   1 
ATOM   245  C CB  . ILE A 1 33  ? 100.496 46.390 53.865 1.00 19.85 ? 55   ILE A CB  1 
ATOM   246  C CG1 . ILE A 1 33  ? 101.664 47.382 53.941 1.00 22.33 ? 55   ILE A CG1 1 
ATOM   247  C CG2 . ILE A 1 33  ? 99.309  47.052 53.235 1.00 16.93 ? 55   ILE A CG2 1 
ATOM   248  C CD1 . ILE A 1 33  ? 101.330 48.730 54.560 1.00 21.25 ? 55   ILE A CD1 1 
ATOM   249  N N   . THR A 1 34  ? 97.859  44.943 55.294 1.00 21.07 ? 56   THR A N   1 
ATOM   250  C CA  . THR A 1 34  ? 96.858  43.880 55.185 1.00 20.35 ? 56   THR A CA  1 
ATOM   251  C C   . THR A 1 34  ? 95.925  44.050 53.999 1.00 20.38 ? 56   THR A C   1 
ATOM   252  O O   . THR A 1 34  ? 95.493  45.153 53.704 1.00 20.09 ? 56   THR A O   1 
ATOM   253  C CB  . THR A 1 34  ? 95.958  43.809 56.442 1.00 21.07 ? 56   THR A CB  1 
ATOM   254  O OG1 . THR A 1 34  ? 96.757  43.548 57.595 1.00 23.09 ? 56   THR A OG1 1 
ATOM   255  C CG2 . THR A 1 34  ? 94.928  42.710 56.299 1.00 18.82 ? 56   THR A CG2 1 
ATOM   256  N N   . ILE A 1 35  ? 95.612  42.947 53.329 1.00 20.09 ? 57   ILE A N   1 
ATOM   257  C CA  . ILE A 1 35  ? 94.677  42.976 52.208 1.00 20.45 ? 57   ILE A CA  1 
ATOM   258  C C   . ILE A 1 35  ? 93.753  41.780 52.374 1.00 21.53 ? 57   ILE A C   1 
ATOM   259  O O   . ILE A 1 35  ? 94.211  40.666 52.607 1.00 21.43 ? 57   ILE A O   1 
ATOM   260  C CB  . ILE A 1 35  ? 95.385  42.872 50.836 1.00 19.93 ? 57   ILE A CB  1 
ATOM   261  C CG1 . ILE A 1 35  ? 96.266  44.099 50.601 1.00 19.86 ? 57   ILE A CG1 1 
ATOM   262  C CG2 . ILE A 1 35  ? 94.352  42.758 49.737 1.00 16.92 ? 57   ILE A CG2 1 
ATOM   263  C CD1 . ILE A 1 35  ? 96.901  44.145 49.218 1.00 19.84 ? 57   ILE A CD1 1 
ATOM   264  N N   . GLY A 1 36  ? 92.452  42.007 52.273 1.00 21.95 ? 58   GLY A N   1 
ATOM   265  C CA  . GLY A 1 36  ? 91.529  40.905 52.436 1.00 22.93 ? 58   GLY A CA  1 
ATOM   266  C C   . GLY A 1 36  ? 90.084  41.250 52.178 1.00 23.29 ? 58   GLY A C   1 
ATOM   267  O O   . GLY A 1 36  ? 89.776  42.341 51.691 1.00 22.47 ? 58   GLY A O   1 
ATOM   268  N N   . ARG A 1 37  ? 89.192  40.314 52.498 1.00 23.97 ? 59   ARG A N   1 
ATOM   269  C CA  . ARG A 1 37  ? 87.762  40.531 52.286 1.00 25.39 ? 59   ARG A CA  1 
ATOM   270  C C   . ARG A 1 37  ? 87.185  41.285 53.470 1.00 24.39 ? 59   ARG A C   1 
ATOM   271  O O   . ARG A 1 37  ? 87.506  40.989 54.620 1.00 25.39 ? 59   ARG A O   1 
ATOM   272  C CB  . ARG A 1 37  ? 87.024  39.201 52.128 1.00 26.52 ? 59   ARG A CB  1 
ATOM   273  C CG  . ARG A 1 37  ? 87.752  38.177 51.284 1.00 30.88 ? 59   ARG A CG  1 
ATOM   274  C CD  . ARG A 1 37  ? 86.846  37.005 50.979 1.00 33.48 ? 59   ARG A CD  1 
ATOM   275  N NE  . ARG A 1 37  ? 85.802  37.439 50.064 1.00 36.73 ? 59   ARG A NE  1 
ATOM   276  C CZ  . ARG A 1 37  ? 85.923  37.430 48.741 1.00 37.04 ? 59   ARG A CZ  1 
ATOM   277  N NH1 . ARG A 1 37  ? 87.043  36.992 48.180 1.00 36.28 ? 59   ARG A NH1 1 
ATOM   278  N NH2 . ARG A 1 37  ? 84.935  37.890 47.984 1.00 36.50 ? 59   ARG A NH2 1 
ATOM   279  N N   . ASP A 1 38  ? 86.339  42.265 53.184 1.00 23.45 ? 60   ASP A N   1 
ATOM   280  C CA  . ASP A 1 38  ? 85.729  43.058 54.237 1.00 23.96 ? 60   ASP A CA  1 
ATOM   281  C C   . ASP A 1 38  ? 84.382  42.449 54.606 1.00 24.52 ? 60   ASP A C   1 
ATOM   282  O O   . ASP A 1 38  ? 83.342  42.954 54.194 1.00 25.07 ? 60   ASP A O   1 
ATOM   283  C CB  . ASP A 1 38  ? 85.527  44.492 53.759 1.00 23.50 ? 60   ASP A CB  1 
ATOM   284  C CG  . ASP A 1 38  ? 85.427  45.470 54.904 1.00 24.63 ? 60   ASP A CG  1 
ATOM   285  O OD1 . ASP A 1 38  ? 84.955  45.056 55.979 1.00 25.27 ? 60   ASP A OD1 1 
ATOM   286  O OD2 . ASP A 1 38  ? 85.810  46.650 54.732 1.00 25.70 ? 60   ASP A OD2 1 
ATOM   287  N N   . PHE A 1 39  ? 84.397  41.375 55.390 1.00 24.48 ? 61   PHE A N   1 
ATOM   288  C CA  . PHE A 1 39  ? 83.164  40.700 55.778 1.00 25.16 ? 61   PHE A CA  1 
ATOM   289  C C   . PHE A 1 39  ? 82.086  41.589 56.420 1.00 27.85 ? 61   PHE A C   1 
ATOM   290  O O   . PHE A 1 39  ? 80.884  41.341 56.238 1.00 29.49 ? 61   PHE A O   1 
ATOM   291  C CB  . PHE A 1 39  ? 83.492  39.523 56.683 1.00 21.19 ? 61   PHE A CB  1 
ATOM   292  C CG  . PHE A 1 39  ? 84.417  38.536 56.054 1.00 20.01 ? 61   PHE A CG  1 
ATOM   293  C CD1 . PHE A 1 39  ? 85.774  38.543 56.355 1.00 19.71 ? 61   PHE A CD1 1 
ATOM   294  C CD2 . PHE A 1 39  ? 83.945  37.615 55.122 1.00 21.53 ? 61   PHE A CD2 1 
ATOM   295  C CE1 . PHE A 1 39  ? 86.652  37.649 55.739 1.00 18.38 ? 61   PHE A CE1 1 
ATOM   296  C CE2 . PHE A 1 39  ? 84.814  36.718 54.500 1.00 20.67 ? 61   PHE A CE2 1 
ATOM   297  C CZ  . PHE A 1 39  ? 86.172  36.740 54.815 1.00 19.62 ? 61   PHE A CZ  1 
ATOM   298  N N   . GLU A 1 40  ? 82.496  42.607 57.172 1.00 28.16 ? 62   GLU A N   1 
ATOM   299  C CA  . GLU A 1 40  ? 81.524  43.507 57.776 1.00 29.79 ? 62   GLU A CA  1 
ATOM   300  C C   . GLU A 1 40  ? 80.887  44.404 56.716 1.00 30.05 ? 62   GLU A C   1 
ATOM   301  O O   . GLU A 1 40  ? 79.743  44.812 56.851 1.00 29.36 ? 62   GLU A O   1 
ATOM   302  C CB  . GLU A 1 40  ? 82.186  44.401 58.817 1.00 32.04 ? 62   GLU A CB  1 
ATOM   303  C CG  . GLU A 1 40  ? 82.398  43.755 60.150 1.00 36.31 ? 62   GLU A CG  1 
ATOM   304  C CD  . GLU A 1 40  ? 81.116  43.198 60.721 1.00 38.93 ? 62   GLU A CD  1 
ATOM   305  O OE1 . GLU A 1 40  ? 80.067  43.872 60.609 1.00 38.63 ? 62   GLU A OE1 1 
ATOM   306  O OE2 . GLU A 1 40  ? 81.162  42.087 61.292 1.00 41.43 ? 62   GLU A OE2 1 
ATOM   307  N N   . ALA A 1 41  ? 81.644  44.717 55.671 1.00 29.75 ? 63   ALA A N   1 
ATOM   308  C CA  . ALA A 1 41  ? 81.165  45.592 54.610 1.00 30.50 ? 63   ALA A CA  1 
ATOM   309  C C   . ALA A 1 41  ? 80.051  44.977 53.783 1.00 32.41 ? 63   ALA A C   1 
ATOM   310  O O   . ALA A 1 41  ? 79.179  45.688 53.278 1.00 32.47 ? 63   ALA A O   1 
ATOM   311  C CB  . ALA A 1 41  ? 82.321  45.976 53.706 1.00 27.99 ? 63   ALA A CB  1 
ATOM   312  N N   . LEU A 1 42  ? 80.099  43.654 53.645 1.00 34.93 ? 64   LEU A N   1 
ATOM   313  C CA  . LEU A 1 42  ? 79.126  42.891 52.868 1.00 37.77 ? 64   LEU A CA  1 
ATOM   314  C C   . LEU A 1 42  ? 79.156  41.434 53.359 1.00 40.51 ? 64   LEU A C   1 
ATOM   315  O O   . LEU A 1 42  ? 80.197  40.771 53.286 1.00 39.93 ? 64   LEU A O   1 
ATOM   316  C CB  . LEU A 1 42  ? 79.497  42.961 51.381 1.00 35.73 ? 64   LEU A CB  1 
ATOM   317  C CG  . LEU A 1 42  ? 78.489  42.478 50.333 1.00 35.86 ? 64   LEU A CG  1 
ATOM   318  C CD1 . LEU A 1 42  ? 77.299  43.404 50.345 1.00 35.95 ? 64   LEU A CD1 1 
ATOM   319  C CD2 . LEU A 1 42  ? 79.114  42.453 48.942 1.00 34.91 ? 64   LEU A CD2 1 
ATOM   320  N N   . MET A 1 43  ? 78.018  40.947 53.861 1.00 43.83 ? 65   MET A N   1 
ATOM   321  C CA  . MET A 1 43  ? 77.923  39.582 54.384 1.00 47.64 ? 65   MET A CA  1 
ATOM   322  C C   . MET A 1 43  ? 77.755  38.532 53.289 1.00 49.32 ? 65   MET A C   1 
ATOM   323  O O   . MET A 1 43  ? 77.770  38.858 52.101 1.00 50.92 ? 65   MET A O   1 
ATOM   324  C CB  . MET A 1 43  ? 76.761  39.469 55.382 1.00 49.51 ? 65   MET A CB  1 
ATOM   325  C CG  . MET A 1 43  ? 75.360  39.409 54.764 1.00 51.95 ? 65   MET A CG  1 
ATOM   326  S SD  . MET A 1 43  ? 74.031  39.142 56.004 1.00 55.74 ? 65   MET A SD  1 
ATOM   327  C CE  . MET A 1 43  ? 74.365  37.423 56.536 1.00 54.45 ? 65   MET A CE  1 
ATOM   328  N N   . ASN A 1 44  ? 77.599  37.274 53.699 1.00 50.15 ? 66   ASN A N   1 
ATOM   329  C CA  . ASN A 1 44  ? 77.427  36.149 52.774 1.00 51.08 ? 66   ASN A CA  1 
ATOM   330  C C   . ASN A 1 44  ? 78.556  36.030 51.737 1.00 51.54 ? 66   ASN A C   1 
ATOM   331  O O   . ASN A 1 44  ? 78.367  35.420 50.683 1.00 51.71 ? 66   ASN A O   1 
ATOM   332  C CB  . ASN A 1 44  ? 76.085  36.258 52.034 1.00 51.69 ? 66   ASN A CB  1 
ATOM   333  C CG  . ASN A 1 44  ? 74.925  36.606 52.958 1.00 52.56 ? 66   ASN A CG  1 
ATOM   334  O OD1 . ASN A 1 44  ? 74.691  35.937 53.964 1.00 52.63 ? 66   ASN A OD1 1 
ATOM   335  N ND2 . ASN A 1 44  ? 74.187  37.659 52.608 1.00 52.74 ? 66   ASN A ND2 1 
ATOM   336  N N   . GLN A 1 45  ? 79.721  36.606 52.033 1.00 51.94 ? 67   GLN A N   1 
ATOM   337  C CA  . GLN A 1 45  ? 80.865  36.553 51.121 1.00 52.64 ? 67   GLN A CA  1 
ATOM   338  C C   . GLN A 1 45  ? 81.645  35.246 51.232 1.00 54.26 ? 67   GLN A C   1 
ATOM   339  O O   . GLN A 1 45  ? 81.622  34.589 52.275 1.00 55.11 ? 67   GLN A O   1 
ATOM   340  C CB  . GLN A 1 45  ? 81.812  37.715 51.396 1.00 51.40 ? 67   GLN A CB  1 
ATOM   341  C CG  . GLN A 1 45  ? 81.766  38.819 50.364 1.00 50.02 ? 67   GLN A CG  1 
ATOM   342  C CD  . GLN A 1 45  ? 82.691  39.959 50.720 1.00 49.31 ? 67   GLN A CD  1 
ATOM   343  O OE1 . GLN A 1 45  ? 82.459  40.676 51.693 1.00 48.48 ? 67   GLN A OE1 1 
ATOM   344  N NE2 . GLN A 1 45  ? 83.753  40.126 49.940 1.00 48.63 ? 67   GLN A NE2 1 
ATOM   345  N N   . HIS A 1 46  ? 82.343  34.874 50.159 1.00 55.04 ? 68   HIS A N   1 
ATOM   346  C CA  . HIS A 1 46  ? 83.121  33.635 50.158 1.00 56.66 ? 68   HIS A CA  1 
ATOM   347  C C   . HIS A 1 46  ? 84.303  33.825 51.098 1.00 56.01 ? 68   HIS A C   1 
ATOM   348  O O   . HIS A 1 46  ? 84.677  34.958 51.397 1.00 56.29 ? 68   HIS A O   1 
ATOM   349  C CB  . HIS A 1 46  ? 83.625  33.308 48.743 1.00 59.02 ? 68   HIS A CB  1 
ATOM   350  C CG  . HIS A 1 46  ? 83.857  31.844 48.506 1.00 61.92 ? 68   HIS A CG  1 
ATOM   351  N ND1 . HIS A 1 46  ? 84.585  31.051 49.367 1.00 63.24 ? 68   HIS A ND1 1 
ATOM   352  C CD2 . HIS A 1 46  ? 83.467  31.033 47.491 1.00 62.51 ? 68   HIS A CD2 1 
ATOM   353  C CE1 . HIS A 1 46  ? 84.637  29.817 48.895 1.00 63.03 ? 68   HIS A CE1 1 
ATOM   354  N NE2 . HIS A 1 46  ? 83.966  29.781 47.758 1.00 63.53 ? 68   HIS A NE2 1 
ATOM   355  N N   . GLN A 1 47  ? 84.898  32.729 51.561 1.00 54.98 ? 69   GLN A N   1 
ATOM   356  C CA  . GLN A 1 47  ? 86.025  32.843 52.477 1.00 54.13 ? 69   GLN A CA  1 
ATOM   357  C C   . GLN A 1 47  ? 87.325  32.215 51.989 1.00 53.31 ? 69   GLN A C   1 
ATOM   358  O O   . GLN A 1 47  ? 88.143  31.773 52.798 1.00 52.86 ? 69   GLN A O   1 
ATOM   359  C CB  . GLN A 1 47  ? 85.652  32.245 53.831 1.00 53.50 ? 69   GLN A CB  1 
ATOM   360  C CG  . GLN A 1 47  ? 84.226  32.530 54.239 1.00 53.23 ? 69   GLN A CG  1 
ATOM   361  C CD  . GLN A 1 47  ? 84.011  32.340 55.718 1.00 54.45 ? 69   GLN A CD  1 
ATOM   362  O OE1 . GLN A 1 47  ? 84.462  31.351 56.305 1.00 54.84 ? 69   GLN A OE1 1 
ATOM   363  N NE2 . GLN A 1 47  ? 83.316  33.286 56.336 1.00 54.56 ? 69   GLN A NE2 1 
ATOM   364  N N   . ASP A 1 48  ? 87.521  32.169 50.675 1.00 53.11 ? 70   ASP A N   1 
ATOM   365  C CA  . ASP A 1 48  ? 88.749  31.599 50.127 1.00 52.84 ? 70   ASP A CA  1 
ATOM   366  C C   . ASP A 1 48  ? 89.894  32.495 50.582 1.00 51.24 ? 70   ASP A C   1 
ATOM   367  O O   . ASP A 1 48  ? 89.739  33.718 50.637 1.00 51.99 ? 70   ASP A O   1 
ATOM   368  C CB  . ASP A 1 48  ? 88.704  31.572 48.593 1.00 54.63 ? 70   ASP A CB  1 
ATOM   369  C CG  . ASP A 1 48  ? 88.659  30.154 48.021 1.00 56.77 ? 70   ASP A CG  1 
ATOM   370  O OD1 . ASP A 1 48  ? 87.622  29.466 48.188 1.00 56.67 ? 70   ASP A OD1 1 
ATOM   371  O OD2 . ASP A 1 48  ? 89.665  29.731 47.401 1.00 56.75 ? 70   ASP A OD2 1 
ATOM   372  N N   . PRO A 1 49  ? 91.051  31.904 50.935 1.00 48.98 ? 71   PRO A N   1 
ATOM   373  C CA  . PRO A 1 49  ? 92.193  32.710 51.375 1.00 46.90 ? 71   PRO A CA  1 
ATOM   374  C C   . PRO A 1 49  ? 92.832  33.421 50.178 1.00 44.72 ? 71   PRO A C   1 
ATOM   375  O O   . PRO A 1 49  ? 93.014  32.822 49.118 1.00 44.29 ? 71   PRO A O   1 
ATOM   376  C CB  . PRO A 1 49  ? 93.116  31.670 52.009 1.00 47.05 ? 71   PRO A CB  1 
ATOM   377  C CG  . PRO A 1 49  ? 92.880  30.471 51.170 1.00 46.96 ? 71   PRO A CG  1 
ATOM   378  C CD  . PRO A 1 49  ? 91.367  30.466 51.014 1.00 48.06 ? 71   PRO A CD  1 
ATOM   379  N N   . LEU A 1 50  ? 93.160  34.698 50.336 1.00 42.73 ? 72   LEU A N   1 
ATOM   380  C CA  . LEU A 1 50  ? 93.764  35.445 49.237 1.00 40.52 ? 72   LEU A CA  1 
ATOM   381  C C   . LEU A 1 50  ? 95.276  35.270 49.221 1.00 39.59 ? 72   LEU A C   1 
ATOM   382  O O   . LEU A 1 50  ? 95.902  35.177 50.276 1.00 39.13 ? 72   LEU A O   1 
ATOM   383  C CB  . LEU A 1 50  ? 93.427  36.935 49.354 1.00 38.83 ? 72   LEU A CB  1 
ATOM   384  C CG  . LEU A 1 50  ? 91.963  37.378 49.358 1.00 36.62 ? 72   LEU A CG  1 
ATOM   385  C CD1 . LEU A 1 50  ? 91.906  38.899 49.398 1.00 35.11 ? 72   LEU A CD1 1 
ATOM   386  C CD2 . LEU A 1 50  ? 91.248  36.858 48.119 1.00 37.04 ? 72   LEU A CD2 1 
ATOM   387  N N   . GLU A 1 51  ? 95.854  35.220 48.023 1.00 38.53 ? 73   GLU A N   1 
ATOM   388  C CA  . GLU A 1 51  ? 97.302  35.076 47.860 1.00 38.22 ? 73   GLU A CA  1 
ATOM   389  C C   . GLU A 1 51  ? 97.931  36.467 47.760 1.00 36.71 ? 73   GLU A C   1 
ATOM   390  O O   . GLU A 1 51  ? 97.929  37.085 46.692 1.00 37.61 ? 73   GLU A O   1 
ATOM   391  C CB  . GLU A 1 51  ? 97.611  34.293 46.589 1.00 40.51 ? 73   GLU A CB  1 
ATOM   392  C CG  . GLU A 1 51  ? 98.636  33.206 46.776 1.00 43.87 ? 73   GLU A CG  1 
ATOM   393  C CD  . GLU A 1 51  ? 98.175  32.175 47.779 1.00 46.37 ? 73   GLU A CD  1 
ATOM   394  O OE1 . GLU A 1 51  ? 98.143  32.501 48.988 1.00 47.84 ? 73   GLU A OE1 1 
ATOM   395  O OE2 . GLU A 1 51  ? 97.833  31.044 47.359 1.00 46.86 ? 73   GLU A OE2 1 
ATOM   396  N N   . VAL A 1 52  ? 98.469  36.957 48.869 1.00 34.42 ? 74   VAL A N   1 
ATOM   397  C CA  . VAL A 1 52  ? 99.065  38.281 48.903 1.00 32.12 ? 74   VAL A CA  1 
ATOM   398  C C   . VAL A 1 52  ? 100.587 38.259 48.778 1.00 32.40 ? 74   VAL A C   1 
ATOM   399  O O   . VAL A 1 52  ? 101.279 37.805 49.675 1.00 32.53 ? 74   VAL A O   1 
ATOM   400  C CB  . VAL A 1 52  ? 98.695  38.997 50.206 1.00 30.77 ? 74   VAL A CB  1 
ATOM   401  C CG1 . VAL A 1 52  ? 99.165  40.433 50.151 1.00 31.16 ? 74   VAL A CG1 1 
ATOM   402  C CG2 . VAL A 1 52  ? 97.196  38.918 50.436 1.00 29.21 ? 74   VAL A CG2 1 
ATOM   403  N N   . THR A 1 53  ? 101.106 38.760 47.662 1.00 32.10 ? 75   THR A N   1 
ATOM   404  C CA  . THR A 1 53  ? 102.545 38.799 47.444 1.00 31.14 ? 75   THR A CA  1 
ATOM   405  C C   . THR A 1 53  ? 103.037 40.244 47.389 1.00 31.69 ? 75   THR A C   1 
ATOM   406  O O   . THR A 1 53  ? 102.248 41.178 47.243 1.00 31.28 ? 75   THR A O   1 
ATOM   407  C CB  . THR A 1 53  ? 102.939 38.089 46.128 1.00 30.03 ? 75   THR A CB  1 
ATOM   408  O OG1 . THR A 1 53  ? 102.781 38.984 45.024 1.00 30.49 ? 75   THR A OG1 1 
ATOM   409  C CG2 . THR A 1 53  ? 102.062 36.883 45.899 1.00 31.13 ? 75   THR A CG2 1 
ATOM   410  N N   . GLN A 1 54  ? 104.345 40.418 47.517 1.00 33.15 ? 76   GLN A N   1 
ATOM   411  C CA  . GLN A 1 54  ? 104.948 41.740 47.468 1.00 34.90 ? 76   GLN A CA  1 
ATOM   412  C C   . GLN A 1 54  ? 105.017 42.236 46.026 1.00 36.37 ? 76   GLN A C   1 
ATOM   413  O O   . GLN A 1 54  ? 105.369 41.487 45.107 1.00 36.54 ? 76   GLN A O   1 
ATOM   414  C CB  . GLN A 1 54  ? 106.355 41.694 48.074 1.00 35.79 ? 76   GLN A CB  1 
ATOM   415  C CG  . GLN A 1 54  ? 107.224 42.917 47.801 1.00 38.39 ? 76   GLN A CG  1 
ATOM   416  C CD  . GLN A 1 54  ? 108.673 42.713 48.240 1.00 40.74 ? 76   GLN A CD  1 
ATOM   417  O OE1 . GLN A 1 54  ? 109.234 41.621 48.088 1.00 40.32 ? 76   GLN A OE1 1 
ATOM   418  N NE2 . GLN A 1 54  ? 109.291 43.770 48.768 1.00 39.53 ? 76   GLN A NE2 1 
ATOM   419  N N   . ASP A 1 55  ? 104.654 43.498 45.833 1.00 36.38 ? 77   ASP A N   1 
ATOM   420  C CA  . ASP A 1 55  ? 104.700 44.110 44.513 1.00 37.02 ? 77   ASP A CA  1 
ATOM   421  C C   . ASP A 1 55  ? 106.071 44.776 44.425 1.00 37.46 ? 77   ASP A C   1 
ATOM   422  O O   . ASP A 1 55  ? 106.288 45.858 44.984 1.00 38.98 ? 77   ASP A O   1 
ATOM   423  C CB  . ASP A 1 55  ? 103.584 45.145 44.380 1.00 36.02 ? 77   ASP A CB  1 
ATOM   424  C CG  . ASP A 1 55  ? 103.643 45.898 43.077 1.00 36.41 ? 77   ASP A CG  1 
ATOM   425  O OD1 . ASP A 1 55  ? 102.852 46.850 42.915 1.00 36.99 ? 77   ASP A OD1 1 
ATOM   426  O OD2 . ASP A 1 55  ? 104.477 45.542 42.217 1.00 36.27 ? 77   ASP A OD2 1 
ATOM   427  N N   . VAL A 1 56  ? 106.997 44.123 43.732 1.00 36.46 ? 78   VAL A N   1 
ATOM   428  C CA  . VAL A 1 56  ? 108.357 44.630 43.617 1.00 35.61 ? 78   VAL A CA  1 
ATOM   429  C C   . VAL A 1 56  ? 108.573 45.843 42.710 1.00 35.44 ? 78   VAL A C   1 
ATOM   430  O O   . VAL A 1 56  ? 109.711 46.254 42.476 1.00 36.43 ? 78   VAL A O   1 
ATOM   431  C CB  . VAL A 1 56  ? 109.301 43.505 43.175 1.00 35.12 ? 78   VAL A CB  1 
ATOM   432  C CG1 . VAL A 1 56  ? 109.398 42.452 44.277 1.00 33.39 ? 78   VAL A CG1 1 
ATOM   433  C CG2 . VAL A 1 56  ? 108.795 42.891 41.875 1.00 33.90 ? 78   VAL A CG2 1 
ATOM   434  N N   . THR A 1 57  ? 107.493 46.434 42.220 1.00 34.69 ? 79   THR A N   1 
ATOM   435  C CA  . THR A 1 57  ? 107.621 47.592 41.349 1.00 34.79 ? 79   THR A CA  1 
ATOM   436  C C   . THR A 1 57  ? 107.319 48.918 42.051 1.00 35.84 ? 79   THR A C   1 
ATOM   437  O O   . THR A 1 57  ? 107.200 49.958 41.396 1.00 35.63 ? 79   THR A O   1 
ATOM   438  C CB  . THR A 1 57  ? 106.704 47.450 40.113 1.00 33.61 ? 79   THR A CB  1 
ATOM   439  O OG1 . THR A 1 57  ? 105.324 47.451 40.506 1.00 30.54 ? 79   THR A OG1 1 
ATOM   440  C CG2 . THR A 1 57  ? 107.006 46.152 39.412 1.00 34.66 ? 79   THR A CG2 1 
ATOM   441  N N   . ARG A 1 58  ? 107.213 48.894 43.379 1.00 36.82 ? 80   ARG A N   1 
ATOM   442  C CA  . ARG A 1 58  ? 106.910 50.115 44.108 1.00 36.60 ? 80   ARG A CA  1 
ATOM   443  C C   . ARG A 1 58  ? 107.431 50.196 45.544 1.00 36.93 ? 80   ARG A C   1 
ATOM   444  O O   . ARG A 1 58  ? 106.720 50.667 46.431 1.00 38.97 ? 80   ARG A O   1 
ATOM   445  C CB  . ARG A 1 58  ? 105.394 50.351 44.112 1.00 37.75 ? 80   ARG A CB  1 
ATOM   446  C CG  . ARG A 1 58  ? 104.777 50.664 42.756 1.00 38.03 ? 80   ARG A CG  1 
ATOM   447  C CD  . ARG A 1 58  ? 103.251 50.656 42.824 1.00 38.56 ? 80   ARG A CD  1 
ATOM   448  N NE  . ARG A 1 58  ? 102.630 50.984 41.543 1.00 37.45 ? 80   ARG A NE  1 
ATOM   449  C CZ  . ARG A 1 58  ? 102.809 52.138 40.905 1.00 37.40 ? 80   ARG A CZ  1 
ATOM   450  N NH1 . ARG A 1 58  ? 103.592 53.077 41.429 1.00 36.29 ? 80   ARG A NH1 1 
ATOM   451  N NH2 . ARG A 1 58  ? 102.209 52.353 39.742 1.00 37.14 ? 80   ARG A NH2 1 
ATOM   452  N N   . GLU A 1 59  ? 108.664 49.772 45.789 1.00 35.19 ? 81   GLU A N   1 
ATOM   453  C CA  . GLU A 1 59  ? 109.206 49.849 47.151 1.00 35.10 ? 81   GLU A CA  1 
ATOM   454  C C   . GLU A 1 59  ? 108.334 49.097 48.142 1.00 33.67 ? 81   GLU A C   1 
ATOM   455  O O   . GLU A 1 59  ? 108.364 47.871 48.199 1.00 36.33 ? 81   GLU A O   1 
ATOM   456  C CB  . GLU A 1 59  ? 109.338 51.306 47.617 1.00 33.81 ? 81   GLU A CB  1 
ATOM   457  C CG  . GLU A 1 59  ? 110.699 51.922 47.359 1.00 36.78 ? 81   GLU A CG  1 
ATOM   458  C CD  . GLU A 1 59  ? 111.057 52.997 48.375 1.00 38.92 ? 81   GLU A CD  1 
ATOM   459  O OE1 . GLU A 1 59  ? 110.390 54.054 48.387 1.00 40.94 ? 81   GLU A OE1 1 
ATOM   460  O OE2 . GLU A 1 59  ? 112.003 52.783 49.169 1.00 38.26 ? 81   GLU A OE2 1 
ATOM   461  N N   . TRP A 1 60  ? 107.556 49.823 48.932 1.00 31.14 ? 82   TRP A N   1 
ATOM   462  C CA  . TRP A 1 60  ? 106.693 49.154 49.882 1.00 28.95 ? 82   TRP A CA  1 
ATOM   463  C C   . TRP A 1 60  ? 105.285 49.046 49.351 1.00 27.06 ? 82   TRP A C   1 
ATOM   464  O O   . TRP A 1 60  ? 104.546 50.023 49.332 1.00 27.76 ? 82   TRP A O   1 
ATOM   465  C CB  . TRP A 1 60  ? 106.707 49.879 51.225 1.00 31.48 ? 82   TRP A CB  1 
ATOM   466  C CG  . TRP A 1 60  ? 108.064 49.850 51.849 1.00 34.05 ? 82   TRP A CG  1 
ATOM   467  C CD1 . TRP A 1 60  ? 108.725 48.756 52.356 1.00 34.72 ? 82   TRP A CD1 1 
ATOM   468  C CD2 . TRP A 1 60  ? 108.969 50.946 51.946 1.00 35.04 ? 82   TRP A CD2 1 
ATOM   469  N NE1 . TRP A 1 60  ? 109.992 49.113 52.755 1.00 34.78 ? 82   TRP A NE1 1 
ATOM   470  C CE2 . TRP A 1 60  ? 110.166 50.452 52.514 1.00 36.51 ? 82   TRP A CE2 1 
ATOM   471  C CE3 . TRP A 1 60  ? 108.886 52.302 51.604 1.00 36.23 ? 82   TRP A CE3 1 
ATOM   472  C CZ2 . TRP A 1 60  ? 111.277 51.278 52.746 1.00 38.66 ? 82   TRP A CZ2 1 
ATOM   473  C CZ3 . TRP A 1 60  ? 109.989 53.123 51.834 1.00 38.91 ? 82   TRP A CZ3 1 
ATOM   474  C CH2 . TRP A 1 60  ? 111.169 52.607 52.401 1.00 39.96 ? 82   TRP A CH2 1 
ATOM   475  N N   . ALA A 1 61  ? 104.921 47.844 48.920 1.00 24.82 ? 83   ALA A N   1 
ATOM   476  C CA  . ALA A 1 61  ? 103.593 47.593 48.383 1.00 24.96 ? 83   ALA A CA  1 
ATOM   477  C C   . ALA A 1 61  ? 103.240 46.102 48.330 1.00 24.89 ? 83   ALA A C   1 
ATOM   478  O O   . ALA A 1 61  ? 104.077 45.258 48.011 1.00 24.09 ? 83   ALA A O   1 
ATOM   479  C CB  . ALA A 1 61  ? 103.475 48.202 46.993 1.00 22.64 ? 83   ALA A CB  1 
ATOM   480  N N   . LYS A 1 62  ? 101.990 45.789 48.651 1.00 25.22 ? 84   LYS A N   1 
ATOM   481  C CA  . LYS A 1 62  ? 101.519 44.412 48.617 1.00 26.54 ? 84   LYS A CA  1 
ATOM   482  C C   . LYS A 1 62  ? 100.408 44.292 47.582 1.00 26.22 ? 84   LYS A C   1 
ATOM   483  O O   . LYS A 1 62  ? 99.680  45.253 47.347 1.00 27.52 ? 84   LYS A O   1 
ATOM   484  C CB  . LYS A 1 62  ? 101.007 43.992 49.997 1.00 26.93 ? 84   LYS A CB  1 
ATOM   485  C CG  . LYS A 1 62  ? 102.109 43.611 50.964 1.00 29.58 ? 84   LYS A CG  1 
ATOM   486  C CD  . LYS A 1 62  ? 101.529 43.211 52.314 1.00 34.66 ? 84   LYS A CD  1 
ATOM   487  C CE  . LYS A 1 62  ? 102.592 42.599 53.220 1.00 36.08 ? 84   LYS A CE  1 
ATOM   488  N NZ  . LYS A 1 62  ? 103.300 41.461 52.533 1.00 37.73 ? 84   LYS A NZ  1 
ATOM   489  N N   . LYS A 1 63  ? 100.282 43.128 46.949 1.00 25.35 ? 85   LYS A N   1 
ATOM   490  C CA  . LYS A 1 63  ? 99.231  42.950 45.948 1.00 24.24 ? 85   LYS A CA  1 
ATOM   491  C C   . LYS A 1 63  ? 98.620  41.566 45.941 1.00 23.71 ? 85   LYS A C   1 
ATOM   492  O O   . LYS A 1 63  ? 99.210  40.597 46.407 1.00 22.79 ? 85   LYS A O   1 
ATOM   493  C CB  . LYS A 1 63  ? 99.756  43.233 44.544 1.00 23.65 ? 85   LYS A CB  1 
ATOM   494  C CG  . LYS A 1 63  ? 100.573 42.100 43.956 1.00 23.27 ? 85   LYS A CG  1 
ATOM   495  C CD  . LYS A 1 63  ? 101.098 42.479 42.579 1.00 25.60 ? 85   LYS A CD  1 
ATOM   496  C CE  . LYS A 1 63  ? 101.893 41.338 41.941 1.00 25.98 ? 85   LYS A CE  1 
ATOM   497  N NZ  . LYS A 1 63  ? 102.993 40.794 42.807 1.00 27.32 ? 85   LYS A NZ  1 
ATOM   498  N N   . VAL A 1 64  ? 97.415  41.493 45.405 1.00 23.06 ? 86   VAL A N   1 
ATOM   499  C CA  . VAL A 1 64  ? 96.710  40.237 45.284 1.00 23.50 ? 86   VAL A CA  1 
ATOM   500  C C   . VAL A 1 64  ? 96.371  40.182 43.803 1.00 23.59 ? 86   VAL A C   1 
ATOM   501  O O   . VAL A 1 64  ? 95.821  41.129 43.263 1.00 22.58 ? 86   VAL A O   1 
ATOM   502  C CB  . VAL A 1 64  ? 95.423  40.232 46.136 1.00 22.99 ? 86   VAL A CB  1 
ATOM   503  C CG1 . VAL A 1 64  ? 94.690  38.932 45.967 1.00 23.99 ? 86   VAL A CG1 1 
ATOM   504  C CG2 . VAL A 1 64  ? 95.769  40.436 47.595 1.00 24.60 ? 86   VAL A CG2 1 
ATOM   505  N N   . VAL A 1 65  ? 96.752  39.103 43.134 1.00 25.81 ? 87   VAL A N   1 
ATOM   506  C CA  . VAL A 1 65  ? 96.454  38.966 41.716 1.00 29.33 ? 87   VAL A CA  1 
ATOM   507  C C   . VAL A 1 65  ? 95.595  37.724 41.541 1.00 32.57 ? 87   VAL A C   1 
ATOM   508  O O   . VAL A 1 65  ? 95.865  36.684 42.136 1.00 34.37 ? 87   VAL A O   1 
ATOM   509  C CB  . VAL A 1 65  ? 97.748  38.854 40.866 1.00 28.02 ? 87   VAL A CB  1 
ATOM   510  C CG1 . VAL A 1 65  ? 97.400  38.670 39.408 1.00 27.54 ? 87   VAL A CG1 1 
ATOM   511  C CG2 . VAL A 1 65  ? 98.580  40.111 41.020 1.00 26.17 ? 87   VAL A CG2 1 
ATOM   512  N N   . TRP A 1 66  ? 94.542  37.835 40.745 1.00 36.33 ? 88   TRP A N   1 
ATOM   513  C CA  . TRP A 1 66  ? 93.656  36.701 40.534 1.00 39.91 ? 88   TRP A CA  1 
ATOM   514  C C   . TRP A 1 66  ? 93.915  36.046 39.188 1.00 44.40 ? 88   TRP A C   1 
ATOM   515  O O   . TRP A 1 66  ? 93.786  36.685 38.140 1.00 44.08 ? 88   TRP A O   1 
ATOM   516  C CB  . TRP A 1 66  ? 92.198  37.151 40.645 1.00 37.97 ? 88   TRP A CB  1 
ATOM   517  C CG  . TRP A 1 66  ? 91.685  37.241 42.075 1.00 35.95 ? 88   TRP A CG  1 
ATOM   518  C CD1 . TRP A 1 66  ? 91.151  36.228 42.816 1.00 35.51 ? 88   TRP A CD1 1 
ATOM   519  C CD2 . TRP A 1 66  ? 91.614  38.416 42.899 1.00 34.45 ? 88   TRP A CD2 1 
ATOM   520  N NE1 . TRP A 1 66  ? 90.743  36.695 44.040 1.00 35.20 ? 88   TRP A NE1 1 
ATOM   521  C CE2 . TRP A 1 66  ? 91.014  38.034 44.117 1.00 34.64 ? 88   TRP A CE2 1 
ATOM   522  C CE3 . TRP A 1 66  ? 91.995  39.752 42.721 1.00 32.97 ? 88   TRP A CE3 1 
ATOM   523  C CZ2 . TRP A 1 66  ? 90.783  38.947 45.154 1.00 33.22 ? 88   TRP A CZ2 1 
ATOM   524  C CZ3 . TRP A 1 66  ? 91.767  40.656 43.750 1.00 32.15 ? 88   TRP A CZ3 1 
ATOM   525  C CH2 . TRP A 1 66  ? 91.165  40.249 44.949 1.00 33.27 ? 88   TRP A CH2 1 
ATOM   526  N N   . LYS A 1 67  ? 94.293  34.768 39.243 1.00 50.02 ? 89   LYS A N   1 
ATOM   527  C CA  . LYS A 1 67  ? 94.599  33.954 38.064 1.00 55.27 ? 89   LYS A CA  1 
ATOM   528  C C   . LYS A 1 67  ? 93.593  34.142 36.927 1.00 58.33 ? 89   LYS A C   1 
ATOM   529  O O   . LYS A 1 67  ? 92.392  33.936 37.111 1.00 58.77 ? 89   LYS A O   1 
ATOM   530  C CB  . LYS A 1 67  ? 94.646  32.474 38.463 1.00 55.91 ? 89   LYS A CB  1 
ATOM   531  C CG  . LYS A 1 67  ? 95.707  32.130 39.517 1.00 58.01 ? 89   LYS A CG  1 
ATOM   532  C CD  . LYS A 1 67  ? 97.079  31.829 38.900 1.00 58.98 ? 89   LYS A CD  1 
ATOM   533  C CE  . LYS A 1 67  ? 97.057  30.537 38.070 1.00 59.23 ? 89   LYS A CE  1 
ATOM   534  N NZ  . LYS A 1 67  ? 98.375  30.216 37.445 1.00 58.45 ? 89   LYS A NZ  1 
ATOM   535  N N   . ARG A 1 68  ? 94.090  34.525 35.753 1.00 62.32 ? 90   ARG A N   1 
ATOM   536  C CA  . ARG A 1 68  ? 93.238  34.746 34.582 1.00 66.33 ? 90   ARG A CA  1 
ATOM   537  C C   . ARG A 1 68  ? 92.226  33.608 34.386 1.00 67.58 ? 90   ARG A C   1 
ATOM   538  O O   . ARG A 1 68  ? 92.561  32.425 34.526 1.00 68.43 ? 90   ARG A O   1 
ATOM   539  C CB  . ARG A 1 68  ? 94.105  34.891 33.323 1.00 68.28 ? 90   ARG A CB  1 
ATOM   540  C CG  . ARG A 1 68  ? 93.372  35.480 32.124 1.00 71.47 ? 90   ARG A CG  1 
ATOM   541  C CD  . ARG A 1 68  ? 94.276  35.583 30.893 1.00 73.44 ? 90   ARG A CD  1 
ATOM   542  N NE  . ARG A 1 68  ? 93.804  36.603 29.955 1.00 74.43 ? 90   ARG A NE  1 
ATOM   543  C CZ  . ARG A 1 68  ? 93.909  37.917 30.157 1.00 74.32 ? 90   ARG A CZ  1 
ATOM   544  N NH1 . ARG A 1 68  ? 94.476  38.385 31.265 1.00 73.07 ? 90   ARG A NH1 1 
ATOM   545  N NH2 . ARG A 1 68  ? 93.437  38.768 29.254 1.00 73.63 ? 90   ARG A NH2 1 
ATOM   546  N N   . GLU A 1 69  ? 90.991  33.982 34.059 1.00 68.14 ? 91   GLU A N   1 
ATOM   547  C CA  . GLU A 1 69  ? 89.897  33.035 33.843 1.00 68.80 ? 91   GLU A CA  1 
ATOM   548  C C   . GLU A 1 69  ? 89.630  32.082 35.011 1.00 68.57 ? 91   GLU A C   1 
ATOM   549  O O   . GLU A 1 69  ? 88.753  31.218 34.926 1.00 68.02 ? 91   GLU A O   1 
ATOM   550  C CB  . GLU A 1 69  ? 90.110  32.246 32.547 1.00 70.58 ? 91   GLU A CB  1 
ATOM   551  C CG  . GLU A 1 69  ? 89.863  33.086 31.296 1.00 72.31 ? 91   GLU A CG  1 
ATOM   552  C CD  . GLU A 1 69  ? 89.779  32.256 30.028 1.00 73.22 ? 91   GLU A CD  1 
ATOM   553  O OE1 . GLU A 1 69  ? 88.837  31.443 29.908 1.00 73.63 ? 91   GLU A OE1 1 
ATOM   554  O OE2 . GLU A 1 69  ? 90.655  32.418 29.152 1.00 73.54 ? 91   GLU A OE2 1 
ATOM   555  N N   . LYS A 1 70  ? 90.401  32.230 36.088 1.00 67.79 ? 92   LYS A N   1 
ATOM   556  C CA  . LYS A 1 70  ? 90.195  31.435 37.296 1.00 66.34 ? 92   LYS A CA  1 
ATOM   557  C C   . LYS A 1 70  ? 89.566  32.461 38.226 1.00 65.22 ? 92   LYS A C   1 
ATOM   558  O O   . LYS A 1 70  ? 89.557  32.322 39.454 1.00 64.27 ? 92   LYS A O   1 
ATOM   559  C CB  . LYS A 1 70  ? 91.512  30.924 37.887 1.00 65.98 ? 92   LYS A CB  1 
ATOM   560  C CG  . LYS A 1 70  ? 91.282  29.898 38.990 1.00 66.12 ? 92   LYS A CG  1 
ATOM   561  C CD  . LYS A 1 70  ? 90.570  28.664 38.434 1.00 67.45 ? 92   LYS A CD  1 
ATOM   562  C CE  . LYS A 1 70  ? 89.560  28.058 39.417 1.00 68.61 ? 92   LYS A CE  1 
ATOM   563  N NZ  . LYS A 1 70  ? 90.156  27.485 40.658 1.00 68.54 ? 92   LYS A NZ  1 
ATOM   564  N N   . ALA A 1 71  ? 89.054  33.508 37.584 1.00 64.41 ? 93   ALA A N   1 
ATOM   565  C CA  . ALA A 1 71  ? 88.397  34.624 38.242 1.00 64.06 ? 93   ALA A CA  1 
ATOM   566  C C   . ALA A 1 71  ? 86.962  34.221 38.547 1.00 63.10 ? 93   ALA A C   1 
ATOM   567  O O   . ALA A 1 71  ? 86.012  34.827 38.052 1.00 63.11 ? 93   ALA A O   1 
ATOM   568  C CB  . ALA A 1 71  ? 88.422  35.854 37.324 1.00 64.03 ? 93   ALA A CB  1 
ATOM   569  N N   . SER A 1 72  ? 86.817  33.186 39.362 1.00 61.77 ? 94   SER A N   1 
ATOM   570  C CA  . SER A 1 72  ? 85.508  32.685 39.745 1.00 60.07 ? 94   SER A CA  1 
ATOM   571  C C   . SER A 1 72  ? 84.729  33.759 40.522 1.00 59.49 ? 94   SER A C   1 
ATOM   572  O O   . SER A 1 72  ? 84.645  34.914 40.093 1.00 58.83 ? 94   SER A O   1 
ATOM   573  C CB  . SER A 1 72  ? 85.689  31.428 40.594 1.00 59.91 ? 94   SER A CB  1 
ATOM   574  O OG  . SER A 1 72  ? 86.676  30.581 40.027 1.00 57.54 ? 94   SER A OG  1 
ATOM   575  N N   . LYS A 1 73  ? 84.152  33.381 41.658 1.00 57.70 ? 95   LYS A N   1 
ATOM   576  C CA  . LYS A 1 73  ? 83.407  34.339 42.458 1.00 56.71 ? 95   LYS A CA  1 
ATOM   577  C C   . LYS A 1 73  ? 84.329  35.150 43.368 1.00 55.49 ? 95   LYS A C   1 
ATOM   578  O O   . LYS A 1 73  ? 84.563  34.780 44.523 1.00 55.22 ? 95   LYS A O   1 
ATOM   579  C CB  . LYS A 1 73  ? 82.322  33.638 43.298 1.00 57.72 ? 95   LYS A CB  1 
ATOM   580  C CG  . LYS A 1 73  ? 82.744  32.350 44.007 1.00 59.15 ? 95   LYS A CG  1 
ATOM   581  C CD  . LYS A 1 73  ? 82.725  31.159 43.043 1.00 59.61 ? 95   LYS A CD  1 
ATOM   582  C CE  . LYS A 1 73  ? 83.121  29.841 43.716 1.00 59.65 ? 95   LYS A CE  1 
ATOM   583  N NZ  . LYS A 1 73  ? 82.159  29.391 44.769 1.00 60.18 ? 95   LYS A NZ  1 
ATOM   584  N N   . ILE A 1 74  ? 84.867  36.247 42.832 1.00 53.08 ? 96   ILE A N   1 
ATOM   585  C CA  . ILE A 1 74  ? 85.735  37.127 43.609 1.00 49.78 ? 96   ILE A CA  1 
ATOM   586  C C   . ILE A 1 74  ? 84.956  38.411 43.910 1.00 46.49 ? 96   ILE A C   1 
ATOM   587  O O   . ILE A 1 74  ? 85.505  39.380 44.429 1.00 44.84 ? 96   ILE A O   1 
ATOM   588  C CB  . ILE A 1 74  ? 87.048  37.494 42.857 1.00 50.66 ? 96   ILE A CB  1 
ATOM   589  C CG1 . ILE A 1 74  ? 86.802  38.652 41.898 1.00 51.54 ? 96   ILE A CG1 1 
ATOM   590  C CG2 . ILE A 1 74  ? 87.563  36.295 42.076 1.00 51.20 ? 96   ILE A CG2 1 
ATOM   591  C CD1 . ILE A 1 74  ? 88.061  39.354 41.485 1.00 52.13 ? 96   ILE A CD1 1 
ATOM   592  N N   . ASN A 1 75  ? 83.673  38.403 43.563 1.00 43.06 ? 97   ASN A N   1 
ATOM   593  C CA  . ASN A 1 75  ? 82.801  39.540 43.812 1.00 41.62 ? 97   ASN A CA  1 
ATOM   594  C C   . ASN A 1 75  ? 82.802  39.779 45.296 1.00 38.82 ? 97   ASN A C   1 
ATOM   595  O O   . ASN A 1 75  ? 82.759  38.831 46.066 1.00 39.25 ? 97   ASN A O   1 
ATOM   596  C CB  . ASN A 1 75  ? 81.368  39.222 43.396 1.00 44.04 ? 97   ASN A CB  1 
ATOM   597  C CG  . ASN A 1 75  ? 81.183  39.204 41.900 1.00 46.71 ? 97   ASN A CG  1 
ATOM   598  O OD1 . ASN A 1 75  ? 82.029  38.690 41.157 1.00 46.97 ? 97   ASN A OD1 1 
ATOM   599  N ND2 . ASN A 1 75  ? 80.058  39.757 41.441 1.00 47.61 ? 97   ASN A ND2 1 
ATOM   600  N N   . GLY A 1 76  ? 82.843  41.033 45.713 1.00 35.40 ? 98   GLY A N   1 
ATOM   601  C CA  . GLY A 1 76  ? 82.818  41.289 47.136 1.00 32.67 ? 98   GLY A CA  1 
ATOM   602  C C   . GLY A 1 76  ? 83.553  42.536 47.556 1.00 30.80 ? 98   GLY A C   1 
ATOM   603  O O   . GLY A 1 76  ? 84.288  43.123 46.773 1.00 31.09 ? 98   GLY A O   1 
ATOM   604  N N   . ALA A 1 77  ? 83.349  42.942 48.802 1.00 26.94 ? 99   ALA A N   1 
ATOM   605  C CA  . ALA A 1 77  ? 84.005  44.125 49.318 1.00 24.38 ? 99   ALA A CA  1 
ATOM   606  C C   . ALA A 1 77  ? 85.372  43.745 49.869 1.00 22.40 ? 99   ALA A C   1 
ATOM   607  O O   . ALA A 1 77  ? 85.501  42.792 50.635 1.00 21.57 ? 99   ALA A O   1 
ATOM   608  C CB  . ALA A 1 77  ? 83.154  44.756 50.408 1.00 24.13 ? 99   ALA A CB  1 
ATOM   609  N N   . TYR A 1 78  ? 86.393  44.486 49.456 1.00 20.34 ? 100  TYR A N   1 
ATOM   610  C CA  . TYR A 1 78  ? 87.750  44.243 49.918 1.00 19.29 ? 100  TYR A CA  1 
ATOM   611  C C   . TYR A 1 78  ? 88.272  45.452 50.676 1.00 18.70 ? 100  TYR A C   1 
ATOM   612  O O   . TYR A 1 78  ? 87.624  46.490 50.720 1.00 18.74 ? 100  TYR A O   1 
ATOM   613  C CB  . TYR A 1 78  ? 88.670  43.921 48.739 1.00 17.57 ? 100  TYR A CB  1 
ATOM   614  C CG  . TYR A 1 78  ? 88.328  42.610 48.078 1.00 17.57 ? 100  TYR A CG  1 
ATOM   615  C CD1 . TYR A 1 78  ? 87.305  42.529 47.139 1.00 17.46 ? 100  TYR A CD1 1 
ATOM   616  C CD2 . TYR A 1 78  ? 89.005  41.444 48.412 1.00 16.90 ? 100  TYR A CD2 1 
ATOM   617  C CE1 . TYR A 1 78  ? 86.959  41.317 46.543 1.00 16.91 ? 100  TYR A CE1 1 
ATOM   618  C CE2 . TYR A 1 78  ? 88.672  40.226 47.825 1.00 18.13 ? 100  TYR A CE2 1 
ATOM   619  C CZ  . TYR A 1 78  ? 87.647  40.169 46.885 1.00 18.48 ? 100  TYR A CZ  1 
ATOM   620  O OH  . TYR A 1 78  ? 87.325  38.980 46.264 1.00 17.82 ? 100  TYR A OH  1 
ATOM   621  N N   . PHE A 1 79  ? 89.441  45.310 51.288 1.00 19.03 ? 101  PHE A N   1 
ATOM   622  C CA  . PHE A 1 79  ? 90.032  46.413 52.035 1.00 19.56 ? 101  PHE A CA  1 
ATOM   623  C C   . PHE A 1 79  ? 91.516  46.153 52.253 1.00 19.54 ? 101  PHE A C   1 
ATOM   624  O O   . PHE A 1 79  ? 91.968  45.008 52.218 1.00 18.88 ? 101  PHE A O   1 
ATOM   625  C CB  . PHE A 1 79  ? 89.361  46.531 53.401 1.00 17.86 ? 101  PHE A CB  1 
ATOM   626  C CG  . PHE A 1 79  ? 89.956  45.625 54.419 1.00 17.88 ? 101  PHE A CG  1 
ATOM   627  C CD1 . PHE A 1 79  ? 90.942  46.096 55.290 1.00 18.54 ? 101  PHE A CD1 1 
ATOM   628  C CD2 . PHE A 1 79  ? 89.634  44.270 54.426 1.00 17.44 ? 101  PHE A CD2 1 
ATOM   629  C CE1 . PHE A 1 79  ? 91.616  45.229 56.151 1.00 18.38 ? 101  PHE A CE1 1 
ATOM   630  C CE2 . PHE A 1 79  ? 90.296  43.386 55.279 1.00 18.68 ? 101  PHE A CE2 1 
ATOM   631  C CZ  . PHE A 1 79  ? 91.294  43.868 56.144 1.00 19.34 ? 101  PHE A CZ  1 
ATOM   632  N N   . CYS A 1 80  ? 92.279  47.216 52.465 1.00 20.84 ? 102  CYS A N   1 
ATOM   633  C CA  . CYS A 1 80  ? 93.693  47.050 52.763 1.00 22.63 ? 102  CYS A CA  1 
ATOM   634  C C   . CYS A 1 80  ? 94.015  48.063 53.828 1.00 22.26 ? 102  CYS A C   1 
ATOM   635  O O   . CYS A 1 80  ? 93.826  49.262 53.656 1.00 22.62 ? 102  CYS A O   1 
ATOM   636  C CB  . CYS A 1 80  ? 94.572  47.196 51.522 1.00 23.74 ? 102  CYS A CB  1 
ATOM   637  S SG  . CYS A 1 80  ? 95.241  48.817 51.054 1.00 29.77 ? 102  CYS A SG  1 
ATOM   638  N N   . GLU A 1 81  ? 94.474  47.534 54.951 1.00 22.38 ? 103  GLU A N   1 
ATOM   639  C CA  . GLU A 1 81  ? 94.772  48.305 56.139 1.00 21.76 ? 103  GLU A CA  1 
ATOM   640  C C   . GLU A 1 81  ? 96.246  48.478 56.436 1.00 21.47 ? 103  GLU A C   1 
ATOM   641  O O   . GLU A 1 81  ? 97.062  47.604 56.146 1.00 20.38 ? 103  GLU A O   1 
ATOM   642  C CB  . GLU A 1 81  ? 94.091  47.608 57.305 1.00 22.01 ? 103  GLU A CB  1 
ATOM   643  C CG  . GLU A 1 81  ? 94.362  48.145 58.663 1.00 23.86 ? 103  GLU A CG  1 
ATOM   644  C CD  . GLU A 1 81  ? 93.930  47.156 59.707 1.00 26.49 ? 103  GLU A CD  1 
ATOM   645  O OE1 . GLU A 1 81  ? 94.646  46.145 59.896 1.00 27.71 ? 103  GLU A OE1 1 
ATOM   646  O OE2 . GLU A 1 81  ? 92.862  47.374 60.319 1.00 27.32 ? 103  GLU A OE2 1 
ATOM   647  N N   . GLY A 1 82  ? 96.562  49.626 57.023 1.00 21.78 ? 104  GLY A N   1 
ATOM   648  C CA  . GLY A 1 82  ? 97.923  49.945 57.417 1.00 22.73 ? 104  GLY A CA  1 
ATOM   649  C C   . GLY A 1 82  ? 97.868  50.361 58.877 1.00 23.29 ? 104  GLY A C   1 
ATOM   650  O O   . GLY A 1 82  ? 97.063  51.218 59.249 1.00 22.64 ? 104  GLY A O   1 
ATOM   651  N N   . ARG A 1 83  ? 98.694  49.743 59.719 1.00 23.40 ? 105  ARG A N   1 
ATOM   652  C CA  . ARG A 1 83  ? 98.704  50.076 61.149 1.00 23.09 ? 105  ARG A CA  1 
ATOM   653  C C   . ARG A 1 83  ? 99.926  50.903 61.507 1.00 22.49 ? 105  ARG A C   1 
ATOM   654  O O   . ARG A 1 83  ? 101.056 50.461 61.315 1.00 23.55 ? 105  ARG A O   1 
ATOM   655  C CB  . ARG A 1 83  ? 98.659  48.798 61.998 1.00 19.76 ? 105  ARG A CB  1 
ATOM   656  C CG  . ARG A 1 83  ? 97.334  48.046 61.882 1.00 20.82 ? 105  ARG A CG  1 
ATOM   657  C CD  . ARG A 1 83  ? 97.328  46.739 62.668 1.00 20.14 ? 105  ARG A CD  1 
ATOM   658  N NE  . ARG A 1 83  ? 98.355  45.816 62.198 1.00 22.33 ? 105  ARG A NE  1 
ATOM   659  C CZ  . ARG A 1 83  ? 98.311  45.160 61.041 1.00 23.55 ? 105  ARG A CZ  1 
ATOM   660  N NH1 . ARG A 1 83  ? 97.278  45.316 60.225 1.00 24.44 ? 105  ARG A NH1 1 
ATOM   661  N NH2 . ARG A 1 83  ? 99.312  44.363 60.688 1.00 23.05 ? 105  ARG A NH2 1 
ATOM   662  N N   . VAL A 1 84  ? 99.688  52.108 62.015 1.00 22.86 ? 106  VAL A N   1 
ATOM   663  C CA  . VAL A 1 84  ? 100.759 53.012 62.403 1.00 24.11 ? 106  VAL A CA  1 
ATOM   664  C C   . VAL A 1 84  ? 100.593 53.457 63.849 1.00 26.29 ? 106  VAL A C   1 
ATOM   665  O O   . VAL A 1 84  ? 99.710  54.260 64.164 1.00 26.89 ? 106  VAL A O   1 
ATOM   666  C CB  . VAL A 1 84  ? 100.766 54.244 61.514 1.00 24.26 ? 106  VAL A CB  1 
ATOM   667  C CG1 . VAL A 1 84  ? 101.863 55.183 61.948 1.00 26.10 ? 106  VAL A CG1 1 
ATOM   668  C CG2 . VAL A 1 84  ? 100.955 53.828 60.072 1.00 25.82 ? 106  VAL A CG2 1 
ATOM   669  N N   . ARG A 1 85  ? 101.449 52.925 64.722 1.00 28.39 ? 107  ARG A N   1 
ATOM   670  C CA  . ARG A 1 85  ? 101.432 53.232 66.158 1.00 28.76 ? 107  ARG A CA  1 
ATOM   671  C C   . ARG A 1 85  ? 100.064 53.108 66.809 1.00 28.18 ? 107  ARG A C   1 
ATOM   672  O O   . ARG A 1 85  ? 99.646  53.996 67.544 1.00 27.56 ? 107  ARG A O   1 
ATOM   673  C CB  . ARG A 1 85  ? 101.947 54.642 66.422 1.00 30.91 ? 107  ARG A CB  1 
ATOM   674  C CG  . ARG A 1 85  ? 103.221 54.993 65.701 1.00 34.49 ? 107  ARG A CG  1 
ATOM   675  C CD  . ARG A 1 85  ? 103.778 56.283 66.251 1.00 36.40 ? 107  ARG A CD  1 
ATOM   676  N NE  . ARG A 1 85  ? 104.378 56.067 67.563 1.00 40.29 ? 107  ARG A NE  1 
ATOM   677  C CZ  . ARG A 1 85  ? 104.093 56.772 68.653 1.00 39.88 ? 107  ARG A CZ  1 
ATOM   678  N NH1 . ARG A 1 85  ? 103.201 57.752 68.606 1.00 38.37 ? 107  ARG A NH1 1 
ATOM   679  N NH2 . ARG A 1 85  ? 104.718 56.499 69.789 1.00 40.15 ? 107  ARG A NH2 1 
ATOM   680  N N   . GLY A 1 86  ? 99.361  52.015 66.544 1.00 27.18 ? 108  GLY A N   1 
ATOM   681  C CA  . GLY A 1 86  ? 98.061  51.844 67.155 1.00 25.75 ? 108  GLY A CA  1 
ATOM   682  C C   . GLY A 1 86  ? 96.889  52.323 66.332 1.00 25.48 ? 108  GLY A C   1 
ATOM   683  O O   . GLY A 1 86  ? 95.757  51.985 66.636 1.00 25.50 ? 108  GLY A O   1 
ATOM   684  N N   . GLU A 1 87  ? 97.144  53.115 65.300 1.00 27.25 ? 109  GLU A N   1 
ATOM   685  C CA  . GLU A 1 87  ? 96.067  53.611 64.448 1.00 29.06 ? 109  GLU A CA  1 
ATOM   686  C C   . GLU A 1 87  ? 96.006  52.794 63.171 1.00 27.10 ? 109  GLU A C   1 
ATOM   687  O O   . GLU A 1 87  ? 97.035  52.462 62.589 1.00 28.71 ? 109  GLU A O   1 
ATOM   688  C CB  . GLU A 1 87  ? 96.292  55.081 64.089 1.00 34.16 ? 109  GLU A CB  1 
ATOM   689  C CG  . GLU A 1 87  ? 95.211  55.672 63.185 1.00 41.77 ? 109  GLU A CG  1 
ATOM   690  C CD  . GLU A 1 87  ? 95.508  57.109 62.753 1.00 46.97 ? 109  GLU A CD  1 
ATOM   691  O OE1 . GLU A 1 87  ? 96.464  57.323 61.971 1.00 49.32 ? 109  GLU A OE1 1 
ATOM   692  O OE2 . GLU A 1 87  ? 94.784  58.026 63.202 1.00 50.31 ? 109  GLU A OE2 1 
ATOM   693  N N   . ALA A 1 88  ? 94.800  52.466 62.732 1.00 25.14 ? 110  ALA A N   1 
ATOM   694  C CA  . ALA A 1 88  ? 94.649  51.688 61.513 1.00 24.04 ? 110  ALA A CA  1 
ATOM   695  C C   . ALA A 1 88  ? 94.126  52.572 60.398 1.00 23.17 ? 110  ALA A C   1 
ATOM   696  O O   . ALA A 1 88  ? 93.201  53.355 60.595 1.00 22.22 ? 110  ALA A O   1 
ATOM   697  C CB  . ALA A 1 88  ? 93.701  50.531 61.744 1.00 23.91 ? 110  ALA A CB  1 
ATOM   698  N N   . ILE A 1 89  ? 94.735  52.452 59.228 1.00 21.43 ? 111  ILE A N   1 
ATOM   699  C CA  . ILE A 1 89  ? 94.323  53.229 58.077 1.00 21.85 ? 111  ILE A CA  1 
ATOM   700  C C   . ILE A 1 89  ? 93.631  52.256 57.135 1.00 22.85 ? 111  ILE A C   1 
ATOM   701  O O   . ILE A 1 89  ? 94.273  51.371 56.566 1.00 24.42 ? 111  ILE A O   1 
ATOM   702  C CB  . ILE A 1 89  ? 95.533  53.850 57.365 1.00 21.27 ? 111  ILE A CB  1 
ATOM   703  C CG1 . ILE A 1 89  ? 96.334  54.701 58.355 1.00 21.15 ? 111  ILE A CG1 1 
ATOM   704  C CG2 . ILE A 1 89  ? 95.071  54.694 56.211 1.00 19.36 ? 111  ILE A CG2 1 
ATOM   705  C CD1 . ILE A 1 89  ? 97.813  54.831 58.006 1.00 19.90 ? 111  ILE A CD1 1 
ATOM   706  N N   . ARG A 1 90  ? 92.321  52.410 56.972 1.00 21.04 ? 112  ARG A N   1 
ATOM   707  C CA  . ARG A 1 90  ? 91.576  51.515 56.106 1.00 20.61 ? 112  ARG A CA  1 
ATOM   708  C C   . ARG A 1 90  ? 91.061  52.151 54.810 1.00 20.69 ? 112  ARG A C   1 
ATOM   709  O O   . ARG A 1 90  ? 90.595  53.297 54.795 1.00 21.78 ? 112  ARG A O   1 
ATOM   710  C CB  . ARG A 1 90  ? 90.407  50.891 56.889 1.00 19.20 ? 112  ARG A CB  1 
ATOM   711  C CG  . ARG A 1 90  ? 90.705  49.507 57.486 1.00 18.51 ? 112  ARG A CG  1 
ATOM   712  C CD  . ARG A 1 90  ? 91.059  49.524 58.968 1.00 16.29 ? 112  ARG A CD  1 
ATOM   713  N NE  . ARG A 1 90  ? 89.872  49.378 59.804 1.00 18.10 ? 112  ARG A NE  1 
ATOM   714  C CZ  . ARG A 1 90  ? 89.876  48.922 61.056 1.00 19.74 ? 112  ARG A CZ  1 
ATOM   715  N NH1 . ARG A 1 90  ? 91.007  48.557 61.643 1.00 19.54 ? 112  ARG A NH1 1 
ATOM   716  N NH2 . ARG A 1 90  ? 88.740  48.819 61.727 1.00 20.01 ? 112  ARG A NH2 1 
ATOM   717  N N   . ILE A 1 91  ? 91.170  51.393 53.722 1.00 19.52 ? 113  ILE A N   1 
ATOM   718  C CA  . ILE A 1 91  ? 90.692  51.807 52.404 1.00 19.14 ? 113  ILE A CA  1 
ATOM   719  C C   . ILE A 1 91  ? 89.904  50.628 51.830 1.00 18.22 ? 113  ILE A C   1 
ATOM   720  O O   . ILE A 1 91  ? 90.389  49.495 51.818 1.00 19.97 ? 113  ILE A O   1 
ATOM   721  C CB  . ILE A 1 91  ? 91.841  52.129 51.457 1.00 20.77 ? 113  ILE A CB  1 
ATOM   722  C CG1 . ILE A 1 91  ? 92.757  53.186 52.078 1.00 23.53 ? 113  ILE A CG1 1 
ATOM   723  C CG2 . ILE A 1 91  ? 91.281  52.638 50.155 1.00 20.66 ? 113  ILE A CG2 1 
ATOM   724  C CD1 . ILE A 1 91  ? 94.005  53.496 51.248 1.00 24.82 ? 113  ILE A CD1 1 
ATOM   725  N N   . ARG A 1 92  ? 88.705  50.894 51.335 1.00 15.89 ? 114  ARG A N   1 
ATOM   726  C CA  . ARG A 1 92  ? 87.856  49.834 50.825 1.00 13.76 ? 114  ARG A CA  1 
ATOM   727  C C   . ARG A 1 92  ? 87.463  49.928 49.341 1.00 14.30 ? 114  ARG A C   1 
ATOM   728  O O   . ARG A 1 92  ? 87.471  51.007 48.761 1.00 13.94 ? 114  ARG A O   1 
ATOM   729  C CB  . ARG A 1 92  ? 86.591  49.794 51.682 1.00 12.05 ? 114  ARG A CB  1 
ATOM   730  C CG  . ARG A 1 92  ? 86.836  49.737 53.172 1.00 9.65  ? 114  ARG A CG  1 
ATOM   731  C CD  . ARG A 1 92  ? 85.505  49.795 53.907 1.00 8.38  ? 114  ARG A CD  1 
ATOM   732  N NE  . ARG A 1 92  ? 85.553  49.303 55.292 1.00 9.30  ? 114  ARG A NE  1 
ATOM   733  C CZ  . ARG A 1 92  ? 86.107  49.939 56.328 1.00 9.28  ? 114  ARG A CZ  1 
ATOM   734  N NH1 . ARG A 1 92  ? 86.691  51.119 56.178 1.00 8.45  ? 114  ARG A NH1 1 
ATOM   735  N NH2 . ARG A 1 92  ? 86.056  49.398 57.535 1.00 10.48 ? 114  ARG A NH2 1 
ATOM   736  N N   . THR A 1 93  ? 87.124  48.784 48.742 1.00 14.15 ? 115  THR A N   1 
ATOM   737  C CA  . THR A 1 93  ? 86.665  48.712 47.351 1.00 16.21 ? 115  THR A CA  1 
ATOM   738  C C   . THR A 1 93  ? 85.915  47.414 47.189 1.00 18.09 ? 115  THR A C   1 
ATOM   739  O O   . THR A 1 93  ? 85.908  46.596 48.100 1.00 20.29 ? 115  THR A O   1 
ATOM   740  C CB  . THR A 1 93  ? 87.795  48.659 46.326 1.00 16.04 ? 115  THR A CB  1 
ATOM   741  O OG1 . THR A 1 93  ? 88.963  49.290 46.849 1.00 22.02 ? 115  THR A OG1 1 
ATOM   742  C CG2 . THR A 1 93  ? 87.372  49.362 45.059 1.00 13.56 ? 115  THR A CG2 1 
ATOM   743  N N   . MET A 1 94  ? 85.310  47.216 46.016 1.00 21.26 ? 116  MET A N   1 
ATOM   744  C CA  . MET A 1 94  ? 84.572  45.991 45.719 1.00 22.22 ? 116  MET A CA  1 
ATOM   745  C C   . MET A 1 94  ? 84.943  45.484 44.341 1.00 25.18 ? 116  MET A C   1 
ATOM   746  O O   . MET A 1 94  ? 85.581  46.199 43.565 1.00 22.59 ? 116  MET A O   1 
ATOM   747  C CB  . MET A 1 94  ? 83.055  46.211 45.761 1.00 24.30 ? 116  MET A CB  1 
ATOM   748  C CG  . MET A 1 94  ? 82.487  46.661 47.095 1.00 26.43 ? 116  MET A CG  1 
ATOM   749  S SD  . MET A 1 94  ? 82.537  48.445 47.290 1.00 31.44 ? 116  MET A SD  1 
ATOM   750  C CE  . MET A 1 94  ? 81.240  48.939 46.220 1.00 27.98 ? 116  MET A CE  1 
ATOM   751  N N   . LYS A 1 95  ? 84.543  44.239 44.068 1.00 23.64 ? 117  LYS A N   1 
ATOM   752  C CA  . LYS A 1 95  ? 84.762  43.531 42.801 1.00 25.47 ? 117  LYS A CA  1 
ATOM   753  C C   . LYS A 1 95  ? 83.396  42.960 42.421 1.00 26.33 ? 117  LYS A C   1 
ATOM   754  O O   . LYS A 1 95  ? 82.607  42.610 43.301 1.00 25.71 ? 117  LYS A O   1 
ATOM   755  C CB  . LYS A 1 95  ? 85.751  42.381 42.987 1.00 25.61 ? 117  LYS A CB  1 
ATOM   756  C CG  . LYS A 1 95  ? 87.174  42.784 43.369 1.00 23.62 ? 117  LYS A CG  1 
ATOM   757  C CD  . LYS A 1 95  ? 87.878  43.406 42.197 1.00 25.71 ? 117  LYS A CD  1 
ATOM   758  C CE  . LYS A 1 95  ? 89.391  43.284 42.343 1.00 27.29 ? 117  LYS A CE  1 
ATOM   759  N NZ  . LYS A 1 95  ? 90.132  43.893 41.198 1.00 24.75 ? 117  LYS A NZ  1 
ATOM   760  N N   . MET A 1 96  ? 83.121  42.859 41.119 1.00 28.40 ? 118  MET A N   1 
ATOM   761  C CA  . MET A 1 96  ? 81.832  42.365 40.626 1.00 28.30 ? 118  MET A CA  1 
ATOM   762  C C   . MET A 1 96  ? 81.919  41.852 39.187 1.00 30.22 ? 118  MET A C   1 
ATOM   763  O O   . MET A 1 96  ? 82.762  42.308 38.408 1.00 30.60 ? 118  MET A O   1 
ATOM   764  C CB  . MET A 1 96  ? 80.819  43.500 40.695 1.00 26.78 ? 118  MET A CB  1 
ATOM   765  C CG  . MET A 1 96  ? 81.345  44.782 40.065 1.00 27.33 ? 118  MET A CG  1 
ATOM   766  S SD  . MET A 1 96  ? 80.436  46.228 40.561 1.00 27.41 ? 118  MET A SD  1 
ATOM   767  C CE  . MET A 1 96  ? 79.029  46.023 39.620 1.00 27.21 ? 118  MET A CE  1 
ATOM   768  N N   . ARG A 1 97  ? 81.036  40.918 38.833 1.00 32.76 ? 119  ARG A N   1 
ATOM   769  C CA  . ARG A 1 97  ? 81.028  40.363 37.485 1.00 34.58 ? 119  ARG A CA  1 
ATOM   770  C C   . ARG A 1 97  ? 80.722  41.467 36.483 1.00 35.52 ? 119  ARG A C   1 
ATOM   771  O O   . ARG A 1 97  ? 79.724  42.161 36.607 1.00 36.51 ? 119  ARG A O   1 
ATOM   772  C CB  . ARG A 1 97  ? 79.992  39.226 37.343 1.00 33.87 ? 119  ARG A CB  1 
ATOM   773  C CG  . ARG A 1 97  ? 80.256  38.006 38.255 1.00 34.51 ? 119  ARG A CG  1 
ATOM   774  C CD  . ARG A 1 97  ? 79.784  36.643 37.663 1.00 31.55 ? 119  ARG A CD  1 
ATOM   775  N NE  . ARG A 1 97  ? 80.829  35.953 36.889 1.00 26.17 ? 119  ARG A NE  1 
ATOM   776  C CZ  . ARG A 1 97  ? 80.719  34.723 36.391 1.00 22.36 ? 119  ARG A CZ  1 
ATOM   777  N NH1 . ARG A 1 97  ? 79.606  34.041 36.588 1.00 24.59 ? 119  ARG A NH1 1 
ATOM   778  N NH2 . ARG A 1 97  ? 81.711  34.177 35.692 1.00 15.84 ? 119  ARG A NH2 1 
ATOM   779  N N   . GLN A 1 98  ? 81.605  41.629 35.503 1.00 36.13 ? 120  GLN A N   1 
ATOM   780  C CA  . GLN A 1 98  ? 81.444  42.625 34.454 1.00 36.90 ? 120  GLN A CA  1 
ATOM   781  C C   . GLN A 1 98  ? 80.162  42.320 33.678 1.00 36.54 ? 120  GLN A C   1 
ATOM   782  O O   . GLN A 1 98  ? 79.496  43.224 33.175 1.00 35.46 ? 120  GLN A O   1 
ATOM   783  C CB  . GLN A 1 98  ? 82.648  42.552 33.523 1.00 37.74 ? 120  GLN A CB  1 
ATOM   784  C CG  . GLN A 1 98  ? 82.684  43.564 32.409 1.00 40.17 ? 120  GLN A CG  1 
ATOM   785  C CD  . GLN A 1 98  ? 83.898  43.360 31.522 1.00 42.64 ? 120  GLN A CD  1 
ATOM   786  O OE1 . GLN A 1 98  ? 84.092  42.281 30.958 1.00 43.41 ? 120  GLN A OE1 1 
ATOM   787  N NE2 . GLN A 1 98  ? 84.728  44.391 31.401 1.00 44.11 ? 120  GLN A NE2 1 
ATOM   788  N N   . GLN A 1 99  ? 79.835  41.029 33.606 1.00 36.57 ? 121  GLN A N   1 
ATOM   789  C CA  . GLN A 1 99  ? 78.651  40.515 32.920 1.00 35.63 ? 121  GLN A CA  1 
ATOM   790  C C   . GLN A 1 99  ? 77.351  41.018 33.577 1.00 35.15 ? 121  GLN A C   1 
ATOM   791  O O   . GLN A 1 99  ? 76.280  40.911 32.988 1.00 35.11 ? 121  GLN A O   1 
ATOM   792  C CB  . GLN A 1 99  ? 78.663  38.963 32.932 1.00 36.19 ? 121  GLN A CB  1 
ATOM   793  C CG  . GLN A 1 99  ? 80.014  38.288 32.523 1.00 34.99 ? 121  GLN A CG  1 
ATOM   794  C CD  . GLN A 1 99  ? 80.035  36.728 32.610 1.00 32.00 ? 121  GLN A CD  1 
ATOM   795  O OE1 . GLN A 1 99  ? 79.919  36.140 33.686 1.00 20.75 ? 121  GLN A OE1 1 
ATOM   796  N NE2 . GLN A 1 99  ? 80.201  36.076 31.456 1.00 31.68 ? 121  GLN A NE2 1 
ATOM   797  N N   . ALA A 1 100 ? 77.455  41.571 34.786 1.00 34.12 ? 122  ALA A N   1 
ATOM   798  C CA  . ALA A 1 100 ? 76.307  42.080 35.564 1.00 32.86 ? 122  ALA A CA  1 
ATOM   799  C C   . ALA A 1 100 ? 75.092  42.634 34.811 1.00 32.02 ? 122  ALA A C   1 
ATOM   800  O O   . ALA A 1 100 ? 75.209  43.184 33.715 1.00 32.53 ? 122  ALA A O   1 
ATOM   801  C CB  . ALA A 1 100 ? 76.787  43.128 36.562 1.00 31.01 ? 122  ALA A CB  1 
ATOM   802  N N   . SER A 1 101 ? 73.925  42.490 35.439 1.00 30.85 ? 123  SER A N   1 
ATOM   803  C CA  . SER A 1 101 ? 72.647  42.947 34.892 1.00 29.71 ? 123  SER A CA  1 
ATOM   804  C C   . SER A 1 101 ? 72.470  44.447 35.090 1.00 28.52 ? 123  SER A C   1 
ATOM   805  O O   . SER A 1 101 ? 71.757  45.113 34.333 1.00 27.28 ? 123  SER A O   1 
ATOM   806  C CB  . SER A 1 101 ? 71.502  42.210 35.580 1.00 29.93 ? 123  SER A CB  1 
ATOM   807  O OG  . SER A 1 101 ? 71.665  40.810 35.454 1.00 31.72 ? 123  SER A OG  1 
ATOM   808  N N   . PHE A 1 102 ? 73.115  44.960 36.130 1.00 27.23 ? 124  PHE A N   1 
ATOM   809  C CA  . PHE A 1 102 ? 73.089  46.376 36.461 1.00 26.34 ? 124  PHE A CA  1 
ATOM   810  C C   . PHE A 1 102 ? 74.514  46.774 36.761 1.00 26.21 ? 124  PHE A C   1 
ATOM   811  O O   . PHE A 1 102 ? 75.253  46.001 37.355 1.00 27.96 ? 124  PHE A O   1 
ATOM   812  C CB  . PHE A 1 102 ? 72.262  46.646 37.724 1.00 25.80 ? 124  PHE A CB  1 
ATOM   813  C CG  . PHE A 1 102 ? 70.799  46.385 37.565 1.00 25.46 ? 124  PHE A CG  1 
ATOM   814  C CD1 . PHE A 1 102 ? 70.261  45.136 37.868 1.00 25.86 ? 124  PHE A CD1 1 
ATOM   815  C CD2 . PHE A 1 102 ? 69.957  47.379 37.071 1.00 23.80 ? 124  PHE A CD2 1 
ATOM   816  C CE1 . PHE A 1 102 ? 68.896  44.881 37.677 1.00 25.33 ? 124  PHE A CE1 1 
ATOM   817  C CE2 . PHE A 1 102 ? 68.601  47.135 36.878 1.00 23.11 ? 124  PHE A CE2 1 
ATOM   818  C CZ  . PHE A 1 102 ? 68.072  45.881 37.182 1.00 25.16 ? 124  PHE A CZ  1 
ATOM   819  N N   . LEU A 1 103 ? 74.916  47.963 36.341 1.00 26.31 ? 125  LEU A N   1 
ATOM   820  C CA  . LEU A 1 103 ? 76.253  48.435 36.663 1.00 26.73 ? 125  LEU A CA  1 
ATOM   821  C C   . LEU A 1 103 ? 76.036  49.544 37.686 1.00 27.12 ? 125  LEU A C   1 
ATOM   822  O O   . LEU A 1 103 ? 75.020  50.234 37.659 1.00 26.98 ? 125  LEU A O   1 
ATOM   823  C CB  . LEU A 1 103 ? 76.986  48.951 35.423 1.00 25.50 ? 125  LEU A CB  1 
ATOM   824  C CG  . LEU A 1 103 ? 77.519  47.863 34.480 1.00 25.28 ? 125  LEU A CG  1 
ATOM   825  C CD1 . LEU A 1 103 ? 78.398  48.496 33.406 1.00 23.72 ? 125  LEU A CD1 1 
ATOM   826  C CD2 . LEU A 1 103 ? 78.315  46.841 35.268 1.00 24.24 ? 125  LEU A CD2 1 
ATOM   827  N N   . PRO A 1 104 ? 76.984  49.715 38.613 1.00 27.76 ? 126  PRO A N   1 
ATOM   828  C CA  . PRO A 1 104 ? 76.941  50.717 39.679 1.00 27.86 ? 126  PRO A CA  1 
ATOM   829  C C   . PRO A 1 104 ? 76.876  52.230 39.422 1.00 29.26 ? 126  PRO A C   1 
ATOM   830  O O   . PRO A 1 104 ? 76.680  52.985 40.382 1.00 33.53 ? 126  PRO A O   1 
ATOM   831  C CB  . PRO A 1 104 ? 78.147  50.348 40.534 1.00 26.28 ? 126  PRO A CB  1 
ATOM   832  C CG  . PRO A 1 104 ? 79.083  49.773 39.538 1.00 26.84 ? 126  PRO A CG  1 
ATOM   833  C CD  . PRO A 1 104 ? 78.187  48.881 38.744 1.00 25.94 ? 126  PRO A CD  1 
ATOM   834  N N   . ALA A 1 105 ? 77.025  52.704 38.187 1.00 27.33 ? 127  ALA A N   1 
ATOM   835  C CA  . ALA A 1 105 ? 76.970  54.162 37.955 1.00 26.05 ? 127  ALA A CA  1 
ATOM   836  C C   . ALA A 1 105 ? 78.189  54.877 38.552 1.00 25.43 ? 127  ALA A C   1 
ATOM   837  O O   . ALA A 1 105 ? 78.827  55.698 37.891 1.00 26.96 ? 127  ALA A O   1 
ATOM   838  C CB  . ALA A 1 105 ? 75.680  54.761 38.544 1.00 23.10 ? 127  ALA A CB  1 
ATOM   839  N N   . THR A 1 106 ? 78.495  54.567 39.808 1.00 24.29 ? 128  THR A N   1 
ATOM   840  C CA  . THR A 1 106 ? 79.647  55.132 40.508 1.00 24.26 ? 128  THR A CA  1 
ATOM   841  C C   . THR A 1 106 ? 80.084  54.079 41.537 1.00 23.38 ? 128  THR A C   1 
ATOM   842  O O   . THR A 1 106 ? 79.239  53.437 42.170 1.00 24.54 ? 128  THR A O   1 
ATOM   843  C CB  . THR A 1 106 ? 79.278  56.484 41.203 1.00 24.63 ? 128  THR A CB  1 
ATOM   844  O OG1 . THR A 1 106 ? 80.473  57.175 41.566 1.00 25.12 ? 128  THR A OG1 1 
ATOM   845  C CG2 . THR A 1 106 ? 78.437  56.262 42.464 1.00 26.00 ? 128  THR A CG2 1 
ATOM   846  N N   . LEU A 1 107 ? 81.388  53.873 41.689 1.00 22.35 ? 129  LEU A N   1 
ATOM   847  C CA  . LEU A 1 107 ? 81.868  52.867 42.635 1.00 21.63 ? 129  LEU A CA  1 
ATOM   848  C C   . LEU A 1 107 ? 81.590  53.267 44.073 1.00 22.02 ? 129  LEU A C   1 
ATOM   849  O O   . LEU A 1 107 ? 81.095  52.466 44.860 1.00 22.80 ? 129  LEU A O   1 
ATOM   850  C CB  . LEU A 1 107 ? 83.363  52.615 42.436 1.00 22.78 ? 129  LEU A CB  1 
ATOM   851  C CG  . LEU A 1 107 ? 83.747  51.137 42.320 1.00 23.94 ? 129  LEU A CG  1 
ATOM   852  C CD1 . LEU A 1 107 ? 83.649  50.444 43.663 1.00 22.94 ? 129  LEU A CD1 1 
ATOM   853  C CD2 . LEU A 1 107 ? 82.817  50.472 41.302 1.00 25.33 ? 129  LEU A CD2 1 
ATOM   854  N N   . THR A 1 108 ? 81.939  54.497 44.426 1.00 23.07 ? 130  THR A N   1 
ATOM   855  C CA  . THR A 1 108 ? 81.665  55.009 45.763 1.00 24.76 ? 130  THR A CA  1 
ATOM   856  C C   . THR A 1 108 ? 81.102  56.408 45.581 1.00 25.50 ? 130  THR A C   1 
ATOM   857  O O   . THR A 1 108 ? 81.255  57.016 44.520 1.00 23.92 ? 130  THR A O   1 
ATOM   858  C CB  . THR A 1 108 ? 82.922  55.120 46.660 1.00 25.29 ? 130  THR A CB  1 
ATOM   859  O OG1 . THR A 1 108 ? 83.820  56.095 46.118 1.00 27.12 ? 130  THR A OG1 1 
ATOM   860  C CG2 . THR A 1 108 ? 83.621  53.789 46.773 1.00 26.66 ? 130  THR A CG2 1 
ATOM   861  N N   . MET A 1 109 ? 80.442  56.910 46.617 1.00 25.99 ? 131  MET A N   1 
ATOM   862  C CA  . MET A 1 109 ? 79.858  58.239 46.576 1.00 27.22 ? 131  MET A CA  1 
ATOM   863  C C   . MET A 1 109 ? 79.981  58.818 47.979 1.00 27.01 ? 131  MET A C   1 
ATOM   864  O O   . MET A 1 109 ? 79.715  58.134 48.958 1.00 27.69 ? 131  MET A O   1 
ATOM   865  C CB  . MET A 1 109 ? 78.390  58.156 46.147 1.00 28.82 ? 131  MET A CB  1 
ATOM   866  C CG  . MET A 1 109 ? 77.794  59.486 45.718 1.00 33.40 ? 131  MET A CG  1 
ATOM   867  S SD  . MET A 1 109 ? 76.065  59.356 45.190 1.00 38.34 ? 131  MET A SD  1 
ATOM   868  C CE  . MET A 1 109 ? 75.211  60.038 46.642 1.00 37.13 ? 131  MET A CE  1 
ATOM   869  N N   . THR A 1 110 ? 80.420  60.069 48.073 1.00 28.00 ? 132  THR A N   1 
ATOM   870  C CA  . THR A 1 110 ? 80.583  60.728 49.364 1.00 27.64 ? 132  THR A CA  1 
ATOM   871  C C   . THR A 1 110 ? 79.583  61.865 49.496 1.00 27.82 ? 132  THR A C   1 
ATOM   872  O O   . THR A 1 110 ? 79.385  62.650 48.569 1.00 27.04 ? 132  THR A O   1 
ATOM   873  C CB  . THR A 1 110 ? 81.998  61.319 49.541 1.00 27.26 ? 132  THR A CB  1 
ATOM   874  O OG1 . THR A 1 110 ? 82.980  60.305 49.311 1.00 28.21 ? 132  THR A OG1 1 
ATOM   875  C CG2 . THR A 1 110 ? 82.172  61.843 50.949 1.00 27.43 ? 132  THR A CG2 1 
ATOM   876  N N   . VAL A 1 111 ? 78.954  61.936 50.662 1.00 28.68 ? 133  VAL A N   1 
ATOM   877  C CA  . VAL A 1 111 ? 77.968  62.960 50.959 1.00 28.90 ? 133  VAL A CA  1 
ATOM   878  C C   . VAL A 1 111 ? 78.186  63.454 52.384 1.00 29.59 ? 133  VAL A C   1 
ATOM   879  O O   . VAL A 1 111 ? 78.998  62.904 53.134 1.00 28.58 ? 133  VAL A O   1 
ATOM   880  C CB  . VAL A 1 111 ? 76.541  62.394 50.838 1.00 29.49 ? 133  VAL A CB  1 
ATOM   881  C CG1 . VAL A 1 111 ? 76.285  61.928 49.411 1.00 29.28 ? 133  VAL A CG1 1 
ATOM   882  C CG2 . VAL A 1 111 ? 76.361  61.227 51.811 1.00 30.32 ? 133  VAL A CG2 1 
ATOM   883  N N   . ASP A 1 112 ? 77.461  64.501 52.749 1.00 30.89 ? 134  ASP A N   1 
ATOM   884  C CA  . ASP A 1 112 ? 77.560  65.064 54.081 1.00 33.65 ? 134  ASP A CA  1 
ATOM   885  C C   . ASP A 1 112 ? 76.403  64.535 54.914 1.00 35.26 ? 134  ASP A C   1 
ATOM   886  O O   . ASP A 1 112 ? 75.398  64.094 54.362 1.00 35.89 ? 134  ASP A O   1 
ATOM   887  C CB  . ASP A 1 112 ? 77.511  66.586 54.003 1.00 34.23 ? 134  ASP A CB  1 
ATOM   888  C CG  . ASP A 1 112 ? 78.619  67.160 53.138 1.00 36.15 ? 134  ASP A CG  1 
ATOM   889  O OD1 . ASP A 1 112 ? 78.299  67.755 52.081 1.00 36.79 ? 134  ASP A OD1 1 
ATOM   890  O OD2 . ASP A 1 112 ? 79.805  67.013 53.517 1.00 35.60 ? 134  ASP A OD2 1 
ATOM   891  N N   . LYS A 1 113 ? 76.542  64.573 56.237 1.00 37.82 ? 135  LYS A N   1 
ATOM   892  C CA  . LYS A 1 113 ? 75.492  64.077 57.118 1.00 40.08 ? 135  LYS A CA  1 
ATOM   893  C C   . LYS A 1 113 ? 74.137  64.672 56.754 1.00 40.99 ? 135  LYS A C   1 
ATOM   894  O O   . LYS A 1 113 ? 73.107  64.034 56.936 1.00 42.19 ? 135  LYS A O   1 
ATOM   895  C CB  . LYS A 1 113 ? 75.813  64.383 58.585 1.00 42.37 ? 135  LYS A CB  1 
ATOM   896  C CG  . LYS A 1 113 ? 75.113  63.431 59.560 1.00 44.44 ? 135  LYS A CG  1 
ATOM   897  C CD  . LYS A 1 113 ? 75.237  63.868 61.018 1.00 46.60 ? 135  LYS A CD  1 
ATOM   898  C CE  . LYS A 1 113 ? 74.387  65.107 61.321 1.00 47.63 ? 135  LYS A CE  1 
ATOM   899  N NZ  . LYS A 1 113 ? 72.935  64.893 61.039 1.00 47.22 ? 135  LYS A NZ  1 
ATOM   900  N N   . GLY A 1 114 ? 74.122  65.894 56.242 1.00 41.45 ? 136  GLY A N   1 
ATOM   901  C CA  . GLY A 1 114 ? 72.847  66.472 55.860 1.00 42.51 ? 136  GLY A CA  1 
ATOM   902  C C   . GLY A 1 114 ? 72.314  65.785 54.614 1.00 43.24 ? 136  GLY A C   1 
ATOM   903  O O   . GLY A 1 114 ? 71.323  65.061 54.658 1.00 42.61 ? 136  GLY A O   1 
ATOM   904  N N   . ASP A 1 115 ? 73.009  66.038 53.507 1.00 44.06 ? 137  ASP A N   1 
ATOM   905  C CA  . ASP A 1 115 ? 72.738  65.516 52.169 1.00 43.98 ? 137  ASP A CA  1 
ATOM   906  C C   . ASP A 1 115 ? 71.643  64.497 51.895 1.00 43.19 ? 137  ASP A C   1 
ATOM   907  O O   . ASP A 1 115 ? 71.530  63.480 52.565 1.00 42.94 ? 137  ASP A O   1 
ATOM   908  C CB  . ASP A 1 115 ? 74.032  64.960 51.582 1.00 45.50 ? 137  ASP A CB  1 
ATOM   909  C CG  . ASP A 1 115 ? 75.049  66.038 51.309 1.00 47.74 ? 137  ASP A CG  1 
ATOM   910  O OD1 . ASP A 1 115 ? 76.103  65.729 50.716 1.00 50.19 ? 137  ASP A OD1 1 
ATOM   911  O OD2 . ASP A 1 115 ? 74.790  67.196 51.686 1.00 49.18 ? 137  ASP A OD2 1 
ATOM   912  N N   . ASN A 1 116 ? 70.860  64.776 50.863 1.00 42.66 ? 138  ASN A N   1 
ATOM   913  C CA  . ASN A 1 116 ? 69.812  63.872 50.430 1.00 43.12 ? 138  ASN A CA  1 
ATOM   914  C C   . ASN A 1 116 ? 70.441  63.039 49.315 1.00 42.83 ? 138  ASN A C   1 
ATOM   915  O O   . ASN A 1 116 ? 70.604  63.503 48.189 1.00 41.58 ? 138  ASN A O   1 
ATOM   916  C CB  . ASN A 1 116 ? 68.604  64.653 49.909 1.00 45.82 ? 138  ASN A CB  1 
ATOM   917  C CG  . ASN A 1 116 ? 67.773  65.262 51.038 1.00 47.85 ? 138  ASN A CG  1 
ATOM   918  O OD1 . ASN A 1 116 ? 68.222  66.182 51.735 1.00 49.12 ? 138  ASN A OD1 1 
ATOM   919  N ND2 . ASN A 1 116 ? 66.559  64.747 51.227 1.00 47.72 ? 138  ASN A ND2 1 
ATOM   920  N N   . VAL A 1 117 ? 70.809  61.808 49.649 1.00 41.74 ? 139  VAL A N   1 
ATOM   921  C CA  . VAL A 1 117 ? 71.442  60.906 48.700 1.00 41.06 ? 139  VAL A CA  1 
ATOM   922  C C   . VAL A 1 117 ? 70.494  60.336 47.634 1.00 40.75 ? 139  VAL A C   1 
ATOM   923  O O   . VAL A 1 117 ? 69.279  60.254 47.824 1.00 40.16 ? 139  VAL A O   1 
ATOM   924  C CB  . VAL A 1 117 ? 72.155  59.748 49.463 1.00 40.17 ? 139  VAL A CB  1 
ATOM   925  C CG1 . VAL A 1 117 ? 72.808  58.775 48.487 1.00 39.78 ? 139  VAL A CG1 1 
ATOM   926  C CG2 . VAL A 1 117 ? 73.204  60.327 50.398 1.00 40.72 ? 139  VAL A CG2 1 
ATOM   927  N N   . ASN A 1 118 ? 71.078  59.932 46.510 1.00 39.41 ? 140  ASN A N   1 
ATOM   928  C CA  . ASN A 1 118 ? 70.324  59.376 45.400 1.00 37.28 ? 140  ASN A CA  1 
ATOM   929  C C   . ASN A 1 118 ? 71.116  58.233 44.759 1.00 35.12 ? 140  ASN A C   1 
ATOM   930  O O   . ASN A 1 118 ? 71.748  58.426 43.726 1.00 35.50 ? 140  ASN A O   1 
ATOM   931  C CB  . ASN A 1 118 ? 70.094  60.482 44.390 1.00 39.94 ? 140  ASN A CB  1 
ATOM   932  C CG  . ASN A 1 118 ? 68.996  60.166 43.432 1.00 42.72 ? 140  ASN A CG  1 
ATOM   933  O OD1 . ASN A 1 118 ? 68.536  59.028 43.360 1.00 42.42 ? 140  ASN A OD1 1 
ATOM   934  N ND2 . ASN A 1 118 ? 68.582  61.175 42.670 1.00 47.45 ? 140  ASN A ND2 1 
ATOM   935  N N   . ILE A 1 119 ? 71.076  57.049 45.371 1.00 32.96 ? 141  ILE A N   1 
ATOM   936  C CA  . ILE A 1 119 ? 71.817  55.888 44.866 1.00 31.95 ? 141  ILE A CA  1 
ATOM   937  C C   . ILE A 1 119 ? 71.230  55.228 43.612 1.00 31.48 ? 141  ILE A C   1 
ATOM   938  O O   . ILE A 1 119 ? 70.133  54.677 43.635 1.00 31.15 ? 141  ILE A O   1 
ATOM   939  C CB  . ILE A 1 119 ? 71.976  54.813 45.958 1.00 30.68 ? 141  ILE A CB  1 
ATOM   940  C CG1 . ILE A 1 119 ? 72.623  55.432 47.192 1.00 31.34 ? 141  ILE A CG1 1 
ATOM   941  C CG2 . ILE A 1 119 ? 72.861  53.686 45.457 1.00 29.32 ? 141  ILE A CG2 1 
ATOM   942  C CD1 . ILE A 1 119 ? 72.829  54.459 48.325 1.00 33.13 ? 141  ILE A CD1 1 
ATOM   943  N N   . SER A 1 120 ? 71.996  55.258 42.524 1.00 32.16 ? 142  SER A N   1 
ATOM   944  C CA  . SER A 1 120 ? 71.542  54.704 41.253 1.00 32.05 ? 142  SER A CA  1 
ATOM   945  C C   . SER A 1 120 ? 72.446  53.704 40.516 1.00 31.34 ? 142  SER A C   1 
ATOM   946  O O   . SER A 1 120 ? 73.669  53.799 40.535 1.00 31.21 ? 142  SER A O   1 
ATOM   947  C CB  . SER A 1 120 ? 71.201  55.860 40.311 1.00 31.66 ? 142  SER A CB  1 
ATOM   948  O OG  . SER A 1 120 ? 72.215  56.847 40.335 1.00 33.67 ? 142  SER A OG  1 
ATOM   949  N N   . PHE A 1 121 ? 71.806  52.741 39.860 1.00 32.43 ? 143  PHE A N   1 
ATOM   950  C CA  . PHE A 1 121 ? 72.492  51.714 39.079 1.00 31.46 ? 143  PHE A CA  1 
ATOM   951  C C   . PHE A 1 121 ? 71.924  51.766 37.678 1.00 30.17 ? 143  PHE A C   1 
ATOM   952  O O   . PHE A 1 121 ? 70.733  51.989 37.511 1.00 29.61 ? 143  PHE A O   1 
ATOM   953  C CB  . PHE A 1 121 ? 72.230  50.326 39.656 1.00 31.44 ? 143  PHE A CB  1 
ATOM   954  C CG  . PHE A 1 121 ? 72.665  50.168 41.078 1.00 32.69 ? 143  PHE A CG  1 
ATOM   955  C CD1 . PHE A 1 121 ? 71.897  50.685 42.117 1.00 33.65 ? 143  PHE A CD1 1 
ATOM   956  C CD2 . PHE A 1 121 ? 73.836  49.484 41.385 1.00 33.60 ? 143  PHE A CD2 1 
ATOM   957  C CE1 . PHE A 1 121 ? 72.288  50.517 43.454 1.00 33.75 ? 143  PHE A CE1 1 
ATOM   958  C CE2 . PHE A 1 121 ? 74.235  49.311 42.716 1.00 33.99 ? 143  PHE A CE2 1 
ATOM   959  C CZ  . PHE A 1 121 ? 73.458  49.829 43.751 1.00 33.27 ? 143  PHE A CZ  1 
ATOM   960  N N   . LYS A 1 122 ? 72.766  51.557 36.674 1.00 30.92 ? 144  LYS A N   1 
ATOM   961  C CA  . LYS A 1 122 ? 72.302  51.582 35.289 1.00 32.67 ? 144  LYS A CA  1 
ATOM   962  C C   . LYS A 1 122 ? 71.955  50.178 34.776 1.00 32.38 ? 144  LYS A C   1 
ATOM   963  O O   . LYS A 1 122 ? 72.750  49.250 34.879 1.00 33.09 ? 144  LYS A O   1 
ATOM   964  C CB  . LYS A 1 122 ? 73.360  52.233 34.391 1.00 34.59 ? 144  LYS A CB  1 
ATOM   965  C CG  . LYS A 1 122 ? 72.918  52.450 32.945 1.00 37.12 ? 144  LYS A CG  1 
ATOM   966  C CD  . LYS A 1 122 ? 73.749  53.545 32.251 1.00 39.17 ? 144  LYS A CD  1 
ATOM   967  C CE  . LYS A 1 122 ? 75.258  53.261 32.285 1.00 40.12 ? 144  LYS A CE  1 
ATOM   968  N NZ  . LYS A 1 122 ? 76.078  54.420 31.789 1.00 39.94 ? 144  LYS A NZ  1 
ATOM   969  N N   . LYS A 1 123 ? 70.754  50.031 34.228 1.00 32.38 ? 145  LYS A N   1 
ATOM   970  C CA  . LYS A 1 123 ? 70.291  48.751 33.708 1.00 31.90 ? 145  LYS A CA  1 
ATOM   971  C C   . LYS A 1 123 ? 71.056  48.337 32.448 1.00 31.76 ? 145  LYS A C   1 
ATOM   972  O O   . LYS A 1 123 ? 71.180  49.111 31.491 1.00 31.66 ? 145  LYS A O   1 
ATOM   973  C CB  . LYS A 1 123 ? 68.796  48.844 33.407 1.00 32.81 ? 145  LYS A CB  1 
ATOM   974  C CG  . LYS A 1 123 ? 68.103  47.534 33.069 1.00 34.55 ? 145  LYS A CG  1 
ATOM   975  C CD  . LYS A 1 123 ? 66.654  47.810 32.689 1.00 36.39 ? 145  LYS A CD  1 
ATOM   976  C CE  . LYS A 1 123 ? 65.837  46.539 32.573 1.00 37.76 ? 145  LYS A CE  1 
ATOM   977  N NZ  . LYS A 1 123 ? 64.459  46.863 32.112 1.00 39.59 ? 145  LYS A NZ  1 
ATOM   978  N N   . VAL A 1 124 ? 71.563  47.108 32.454 1.00 31.53 ? 146  VAL A N   1 
ATOM   979  C CA  . VAL A 1 124 ? 72.312  46.578 31.321 1.00 31.85 ? 146  VAL A CA  1 
ATOM   980  C C   . VAL A 1 124 ? 71.558  45.455 30.593 1.00 34.05 ? 146  VAL A C   1 
ATOM   981  O O   . VAL A 1 124 ? 71.410  45.495 29.369 1.00 34.42 ? 146  VAL A O   1 
ATOM   982  C CB  . VAL A 1 124 ? 73.674  46.038 31.782 1.00 30.31 ? 146  VAL A CB  1 
ATOM   983  C CG1 . VAL A 1 124 ? 74.469  45.541 30.597 1.00 28.60 ? 146  VAL A CG1 1 
ATOM   984  C CG2 . VAL A 1 124 ? 74.427  47.117 32.514 1.00 29.43 ? 146  VAL A CG2 1 
ATOM   985  N N   . LEU A 1 125 ? 71.101  44.456 31.350 1.00 35.51 ? 147  LEU A N   1 
ATOM   986  C CA  . LEU A 1 125 ? 70.365  43.321 30.800 1.00 36.71 ? 147  LEU A CA  1 
ATOM   987  C C   . LEU A 1 125 ? 68.885  43.434 31.117 1.00 37.32 ? 147  LEU A C   1 
ATOM   988  O O   . LEU A 1 125 ? 68.509  43.657 32.268 1.00 37.64 ? 147  LEU A O   1 
ATOM   989  C CB  . LEU A 1 125 ? 70.894  41.998 31.375 1.00 38.30 ? 147  LEU A CB  1 
ATOM   990  C CG  . LEU A 1 125 ? 72.234  41.462 30.837 1.00 40.42 ? 147  LEU A CG  1 
ATOM   991  C CD1 . LEU A 1 125 ? 72.714  40.248 31.661 1.00 37.84 ? 147  LEU A CD1 1 
ATOM   992  C CD2 . LEU A 1 125 ? 72.066  41.093 29.356 1.00 39.70 ? 147  LEU A CD2 1 
ATOM   993  N N   . ILE A 1 126 ? 68.049  43.273 30.094 1.00 37.23 ? 148  ILE A N   1 
ATOM   994  C CA  . ILE A 1 126 ? 66.600  43.347 30.257 1.00 35.80 ? 148  ILE A CA  1 
ATOM   995  C C   . ILE A 1 126 ? 66.016  41.958 30.465 1.00 37.36 ? 148  ILE A C   1 
ATOM   996  O O   . ILE A 1 126 ? 65.950  41.166 29.527 1.00 39.16 ? 148  ILE A O   1 
ATOM   997  C CB  . ILE A 1 126 ? 65.931  43.975 29.019 1.00 33.72 ? 148  ILE A CB  1 
ATOM   998  C CG1 . ILE A 1 126 ? 66.233  45.473 28.964 1.00 32.42 ? 148  ILE A CG1 1 
ATOM   999  C CG2 . ILE A 1 126 ? 64.437  43.736 29.057 1.00 31.96 ? 148  ILE A CG2 1 
ATOM   1000 C CD1 . ILE A 1 126 ? 65.739  46.154 27.711 1.00 31.59 ? 148  ILE A CD1 1 
ATOM   1001 N N   . LYS A 1 127 ? 65.609  41.663 31.696 1.00 38.08 ? 149  LYS A N   1 
ATOM   1002 C CA  . LYS A 1 127 ? 65.012  40.376 32.038 1.00 39.31 ? 149  LYS A CA  1 
ATOM   1003 C C   . LYS A 1 127 ? 63.617  40.668 32.531 1.00 40.03 ? 149  LYS A C   1 
ATOM   1004 O O   . LYS A 1 127 ? 63.411  41.654 33.226 1.00 41.84 ? 149  LYS A O   1 
ATOM   1005 C CB  . LYS A 1 127 ? 65.794  39.689 33.160 1.00 39.47 ? 149  LYS A CB  1 
ATOM   1006 C CG  . LYS A 1 127 ? 67.202  39.255 32.784 1.00 41.77 ? 149  LYS A CG  1 
ATOM   1007 C CD  . LYS A 1 127 ? 67.886  38.538 33.942 1.00 41.21 ? 149  LYS A CD  1 
ATOM   1008 C CE  . LYS A 1 127 ? 69.366  38.316 33.659 1.00 40.98 ? 149  LYS A CE  1 
ATOM   1009 N NZ  . LYS A 1 127 ? 70.056  37.768 34.860 1.00 41.06 ? 149  LYS A NZ  1 
ATOM   1010 N N   . GLU A 1 128 ? 62.654  39.821 32.194 1.00 42.34 ? 150  GLU A N   1 
ATOM   1011 C CA  . GLU A 1 128 ? 61.282  40.050 32.640 1.00 43.78 ? 150  GLU A CA  1 
ATOM   1012 C C   . GLU A 1 128 ? 61.049  39.588 34.077 1.00 43.92 ? 150  GLU A C   1 
ATOM   1013 O O   . GLU A 1 128 ? 60.364  38.597 34.313 1.00 43.79 ? 150  GLU A O   1 
ATOM   1014 C CB  . GLU A 1 128 ? 60.278  39.354 31.704 1.00 44.87 ? 150  GLU A CB  1 
ATOM   1015 C CG  . GLU A 1 128 ? 60.860  38.885 30.368 1.00 46.90 ? 150  GLU A CG  1 
ATOM   1016 C CD  . GLU A 1 128 ? 61.500  37.508 30.466 1.00 48.74 ? 150  GLU A CD  1 
ATOM   1017 O OE1 . GLU A 1 128 ? 60.764  36.543 30.764 1.00 49.05 ? 150  GLU A OE1 1 
ATOM   1018 O OE2 . GLU A 1 128 ? 62.729  37.388 30.253 1.00 47.84 ? 150  GLU A OE2 1 
ATOM   1019 N N   . GLU A 1 129 ? 61.637  40.299 35.033 1.00 44.25 ? 151  GLU A N   1 
ATOM   1020 C CA  . GLU A 1 129 ? 61.450  39.971 36.440 1.00 45.42 ? 151  GLU A CA  1 
ATOM   1021 C C   . GLU A 1 129 ? 61.817  41.119 37.378 1.00 45.46 ? 151  GLU A C   1 
ATOM   1022 O O   . GLU A 1 129 ? 62.393  42.117 36.954 1.00 45.59 ? 151  GLU A O   1 
ATOM   1023 C CB  . GLU A 1 129 ? 62.211  38.696 36.829 1.00 45.43 ? 151  GLU A CB  1 
ATOM   1024 C CG  . GLU A 1 129 ? 63.715  38.763 36.812 1.00 46.46 ? 151  GLU A CG  1 
ATOM   1025 C CD  . GLU A 1 129 ? 64.340  37.466 37.320 1.00 48.18 ? 151  GLU A CD  1 
ATOM   1026 O OE1 . GLU A 1 129 ? 64.001  36.385 36.788 1.00 47.09 ? 151  GLU A OE1 1 
ATOM   1027 O OE2 . GLU A 1 129 ? 65.168  37.524 38.257 1.00 49.92 ? 151  GLU A OE2 1 
ATOM   1028 N N   . ASP A 1 130 ? 61.449  40.969 38.648 1.00 45.25 ? 152  ASP A N   1 
ATOM   1029 C CA  . ASP A 1 130 ? 61.687  41.978 39.675 1.00 44.63 ? 152  ASP A CA  1 
ATOM   1030 C C   . ASP A 1 130 ? 63.147  42.321 39.895 1.00 43.41 ? 152  ASP A C   1 
ATOM   1031 O O   . ASP A 1 130 ? 64.020  41.461 39.813 1.00 42.37 ? 152  ASP A O   1 
ATOM   1032 C CB  . ASP A 1 130 ? 61.097  41.522 41.015 1.00 46.40 ? 152  ASP A CB  1 
ATOM   1033 C CG  . ASP A 1 130 ? 59.585  41.620 41.062 1.00 47.29 ? 152  ASP A CG  1 
ATOM   1034 O OD1 . ASP A 1 130 ? 59.004  41.253 42.105 1.00 48.38 ? 152  ASP A OD1 1 
ATOM   1035 O OD2 . ASP A 1 130 ? 58.976  42.065 40.070 1.00 48.41 ? 152  ASP A OD2 1 
ATOM   1036 N N   . ALA A 1 131 ? 63.388  43.593 40.191 1.00 42.93 ? 153  ALA A N   1 
ATOM   1037 C CA  . ALA A 1 131 ? 64.723  44.105 40.463 1.00 43.51 ? 153  ALA A CA  1 
ATOM   1038 C C   . ALA A 1 131 ? 64.760  44.497 41.940 1.00 43.57 ? 153  ALA A C   1 
ATOM   1039 O O   . ALA A 1 131 ? 63.786  45.037 42.474 1.00 43.69 ? 153  ALA A O   1 
ATOM   1040 C CB  . ALA A 1 131 ? 65.013  45.323 39.585 1.00 42.42 ? 153  ALA A CB  1 
ATOM   1041 N N   . VAL A 1 132 ? 65.871  44.207 42.608 1.00 42.97 ? 154  VAL A N   1 
ATOM   1042 C CA  . VAL A 1 132 ? 65.994  44.551 44.016 1.00 42.78 ? 154  VAL A CA  1 
ATOM   1043 C C   . VAL A 1 132 ? 67.338  45.158 44.374 1.00 41.94 ? 154  VAL A C   1 
ATOM   1044 O O   . VAL A 1 132 ? 68.371  44.850 43.784 1.00 41.70 ? 154  VAL A O   1 
ATOM   1045 C CB  . VAL A 1 132 ? 65.718  43.327 44.942 1.00 43.35 ? 154  VAL A CB  1 
ATOM   1046 C CG1 . VAL A 1 132 ? 64.302  42.826 44.706 1.00 43.86 ? 154  VAL A CG1 1 
ATOM   1047 C CG2 . VAL A 1 132 ? 66.735  42.218 44.704 1.00 43.03 ? 154  VAL A CG2 1 
ATOM   1048 N N   . ILE A 1 133 ? 67.295  46.040 45.356 1.00 41.94 ? 155  ILE A N   1 
ATOM   1049 C CA  . ILE A 1 133 ? 68.471  46.734 45.825 1.00 41.70 ? 155  ILE A CA  1 
ATOM   1050 C C   . ILE A 1 133 ? 68.676  46.413 47.290 1.00 42.42 ? 155  ILE A C   1 
ATOM   1051 O O   . ILE A 1 133 ? 67.901  46.850 48.130 1.00 43.26 ? 155  ILE A O   1 
ATOM   1052 C CB  . ILE A 1 133 ? 68.284  48.243 45.669 1.00 39.95 ? 155  ILE A CB  1 
ATOM   1053 C CG1 . ILE A 1 133 ? 68.450  48.630 44.201 1.00 39.42 ? 155  ILE A CG1 1 
ATOM   1054 C CG2 . ILE A 1 133 ? 69.248  48.980 46.568 1.00 40.85 ? 155  ILE A CG2 1 
ATOM   1055 C CD1 . ILE A 1 133 ? 68.160  50.088 43.921 1.00 38.62 ? 155  ILE A CD1 1 
ATOM   1056 N N   . TYR A 1 134 ? 69.714  45.646 47.596 1.00 43.68 ? 156  TYR A N   1 
ATOM   1057 C CA  . TYR A 1 134 ? 70.010  45.284 48.977 1.00 45.39 ? 156  TYR A CA  1 
ATOM   1058 C C   . TYR A 1 134 ? 71.091  46.177 49.576 1.00 46.01 ? 156  TYR A C   1 
ATOM   1059 O O   . TYR A 1 134 ? 71.614  47.066 48.911 1.00 45.97 ? 156  TYR A O   1 
ATOM   1060 C CB  . TYR A 1 134 ? 70.456  43.818 49.067 1.00 46.80 ? 156  TYR A CB  1 
ATOM   1061 C CG  . TYR A 1 134 ? 69.322  42.833 48.954 1.00 49.50 ? 156  TYR A CG  1 
ATOM   1062 C CD1 . TYR A 1 134 ? 69.009  42.231 47.740 1.00 50.50 ? 156  TYR A CD1 1 
ATOM   1063 C CD2 . TYR A 1 134 ? 68.521  42.546 50.058 1.00 52.26 ? 156  TYR A CD2 1 
ATOM   1064 C CE1 . TYR A 1 134 ? 67.918  41.362 47.621 1.00 53.05 ? 156  TYR A CE1 1 
ATOM   1065 C CE2 . TYR A 1 134 ? 67.423  41.682 49.956 1.00 54.20 ? 156  TYR A CE2 1 
ATOM   1066 C CZ  . TYR A 1 134 ? 67.125  41.093 48.733 1.00 55.20 ? 156  TYR A CZ  1 
ATOM   1067 O OH  . TYR A 1 134 ? 66.026  40.256 48.627 1.00 56.06 ? 156  TYR A OH  1 
ATOM   1068 N N   . LYS A 1 135 ? 71.410  45.938 50.844 1.00 47.80 ? 157  LYS A N   1 
ATOM   1069 C CA  . LYS A 1 135 ? 72.445  46.687 51.548 1.00 48.22 ? 157  LYS A CA  1 
ATOM   1070 C C   . LYS A 1 135 ? 73.120  45.730 52.525 1.00 48.60 ? 157  LYS A C   1 
ATOM   1071 O O   . LYS A 1 135 ? 72.632  45.538 53.636 1.00 48.69 ? 157  LYS A O   1 
ATOM   1072 C CB  . LYS A 1 135 ? 71.832  47.856 52.320 1.00 48.79 ? 157  LYS A CB  1 
ATOM   1073 C CG  . LYS A 1 135 ? 72.855  48.800 52.923 1.00 49.34 ? 157  LYS A CG  1 
ATOM   1074 C CD  . LYS A 1 135 ? 72.181  49.843 53.806 1.00 49.53 ? 157  LYS A CD  1 
ATOM   1075 C CE  . LYS A 1 135 ? 73.193  50.742 54.497 1.00 48.19 ? 157  LYS A CE  1 
ATOM   1076 N NZ  . LYS A 1 135 ? 74.189  49.954 55.259 1.00 46.69 ? 157  LYS A NZ  1 
ATOM   1077 N N   . ASN A 1 136 ? 74.227  45.121 52.098 1.00 49.31 ? 158  ASN A N   1 
ATOM   1078 C CA  . ASN A 1 136 ? 74.990  44.172 52.918 1.00 50.06 ? 158  ASN A CA  1 
ATOM   1079 C C   . ASN A 1 136 ? 74.321  42.799 52.975 1.00 49.61 ? 158  ASN A C   1 
ATOM   1080 O O   . ASN A 1 136 ? 74.982  41.766 52.836 1.00 50.06 ? 158  ASN A O   1 
ATOM   1081 C CB  . ASN A 1 136 ? 75.189  44.717 54.340 1.00 50.43 ? 158  ASN A CB  1 
ATOM   1082 C CG  . ASN A 1 136 ? 76.070  43.826 55.189 1.00 52.09 ? 158  ASN A CG  1 
ATOM   1083 O OD1 . ASN A 1 136 ? 75.665  42.750 55.618 1.00 52.82 ? 158  ASN A OD1 1 
ATOM   1084 N ND2 . ASN A 1 136 ? 77.293  44.270 55.425 1.00 53.94 ? 158  ASN A ND2 1 
ATOM   1085 N N   . GLY A 1 137 ? 73.009  42.792 53.175 1.00 48.91 ? 159  GLY A N   1 
ATOM   1086 C CA  . GLY A 1 137 ? 72.277  41.543 53.229 1.00 47.27 ? 159  GLY A CA  1 
ATOM   1087 C C   . GLY A 1 137 ? 70.800  41.821 53.388 1.00 46.63 ? 159  GLY A C   1 
ATOM   1088 O O   . GLY A 1 137 ? 69.957  41.028 52.980 1.00 45.58 ? 159  GLY A O   1 
ATOM   1089 N N   . SER A 1 138 ? 70.489  42.975 53.965 1.00 46.61 ? 160  SER A N   1 
ATOM   1090 C CA  . SER A 1 138 ? 69.109  43.360 54.199 1.00 47.31 ? 160  SER A CA  1 
ATOM   1091 C C   . SER A 1 138 ? 68.427  44.088 53.037 1.00 47.76 ? 160  SER A C   1 
ATOM   1092 O O   . SER A 1 138 ? 69.073  44.691 52.181 1.00 46.87 ? 160  SER A O   1 
ATOM   1093 C CB  . SER A 1 138 ? 69.029  44.210 55.460 1.00 47.46 ? 160  SER A CB  1 
ATOM   1094 O OG  . SER A 1 138 ? 69.805  45.381 55.318 1.00 49.29 ? 160  SER A OG  1 
ATOM   1095 N N   . PHE A 1 139 ? 67.100  44.016 53.039 1.00 48.14 ? 161  PHE A N   1 
ATOM   1096 C CA  . PHE A 1 139 ? 66.246  44.627 52.023 1.00 48.77 ? 161  PHE A CA  1 
ATOM   1097 C C   . PHE A 1 139 ? 66.297  46.156 52.094 1.00 48.57 ? 161  PHE A C   1 
ATOM   1098 O O   . PHE A 1 139 ? 66.534  46.722 53.157 1.00 49.58 ? 161  PHE A O   1 
ATOM   1099 C CB  . PHE A 1 139 ? 64.812  44.165 52.249 1.00 48.85 ? 161  PHE A CB  1 
ATOM   1100 C CG  . PHE A 1 139 ? 63.918  44.340 51.059 1.00 50.54 ? 161  PHE A CG  1 
ATOM   1101 C CD1 . PHE A 1 139 ? 63.812  43.334 50.091 1.00 50.03 ? 161  PHE A CD1 1 
ATOM   1102 C CD2 . PHE A 1 139 ? 63.160  45.506 50.910 1.00 50.47 ? 161  PHE A CD2 1 
ATOM   1103 C CE1 . PHE A 1 139 ? 62.958  43.489 48.992 1.00 49.50 ? 161  PHE A CE1 1 
ATOM   1104 C CE2 . PHE A 1 139 ? 62.305  45.672 49.818 1.00 49.07 ? 161  PHE A CE2 1 
ATOM   1105 C CZ  . PHE A 1 139 ? 62.203  44.661 48.859 1.00 49.37 ? 161  PHE A CZ  1 
ATOM   1106 N N   . ILE A 1 140 ? 66.056  46.822 50.969 1.00 47.68 ? 162  ILE A N   1 
ATOM   1107 C CA  . ILE A 1 140 ? 66.093  48.279 50.931 1.00 47.56 ? 162  ILE A CA  1 
ATOM   1108 C C   . ILE A 1 140 ? 65.068  48.818 49.950 1.00 48.03 ? 162  ILE A C   1 
ATOM   1109 O O   . ILE A 1 140 ? 64.355  49.767 50.248 1.00 48.64 ? 162  ILE A O   1 
ATOM   1110 C CB  . ILE A 1 140 ? 67.477  48.806 50.475 1.00 47.98 ? 162  ILE A CB  1 
ATOM   1111 C CG1 . ILE A 1 140 ? 68.574  48.348 51.438 1.00 49.47 ? 162  ILE A CG1 1 
ATOM   1112 C CG2 . ILE A 1 140 ? 67.448  50.324 50.362 1.00 47.16 ? 162  ILE A CG2 1 
ATOM   1113 C CD1 . ILE A 1 140 ? 68.514  48.977 52.822 1.00 51.08 ? 162  ILE A CD1 1 
ATOM   1114 N N   . HIS A 1 141 ? 65.001  48.214 48.771 1.00 47.74 ? 163  HIS A N   1 
ATOM   1115 C CA  . HIS A 1 141 ? 64.074  48.677 47.756 1.00 48.51 ? 163  HIS A CA  1 
ATOM   1116 C C   . HIS A 1 141 ? 63.669  47.538 46.835 1.00 48.79 ? 163  HIS A C   1 
ATOM   1117 O O   . HIS A 1 141 ? 64.318  46.499 46.796 1.00 49.40 ? 163  HIS A O   1 
ATOM   1118 C CB  . HIS A 1 141 ? 64.730  49.788 46.942 1.00 48.72 ? 163  HIS A CB  1 
ATOM   1119 C CG  . HIS A 1 141 ? 63.779  50.534 46.063 1.00 49.64 ? 163  HIS A CG  1 
ATOM   1120 N ND1 . HIS A 1 141 ? 64.186  51.176 44.910 1.00 50.09 ? 163  HIS A ND1 1 
ATOM   1121 C CD2 . HIS A 1 141 ? 62.454  50.768 46.175 1.00 50.12 ? 163  HIS A CD2 1 
ATOM   1122 C CE1 . HIS A 1 141 ? 63.148  51.769 44.353 1.00 50.74 ? 163  HIS A CE1 1 
ATOM   1123 N NE2 . HIS A 1 141 ? 62.081  51.540 45.099 1.00 50.61 ? 163  HIS A NE2 1 
ATOM   1124 N N   . SER A 1 142 ? 62.591  47.742 46.089 1.00 49.50 ? 164  SER A N   1 
ATOM   1125 C CA  . SER A 1 142 ? 62.101  46.729 45.169 1.00 48.98 ? 164  SER A CA  1 
ATOM   1126 C C   . SER A 1 142 ? 61.324  47.359 44.035 1.00 49.51 ? 164  SER A C   1 
ATOM   1127 O O   . SER A 1 142 ? 60.611  48.338 44.231 1.00 49.90 ? 164  SER A O   1 
ATOM   1128 C CB  . SER A 1 142 ? 61.197  45.743 45.897 1.00 49.57 ? 164  SER A CB  1 
ATOM   1129 O OG  . SER A 1 142 ? 60.636  44.821 44.983 1.00 50.93 ? 164  SER A OG  1 
ATOM   1130 N N   . VAL A 1 143 ? 61.463  46.792 42.845 1.00 49.90 ? 165  VAL A N   1 
ATOM   1131 C CA  . VAL A 1 143 ? 60.754  47.305 41.689 1.00 50.76 ? 165  VAL A CA  1 
ATOM   1132 C C   . VAL A 1 143 ? 60.017  46.167 40.991 1.00 51.82 ? 165  VAL A C   1 
ATOM   1133 O O   . VAL A 1 143 ? 60.549  45.067 40.849 1.00 51.45 ? 165  VAL A O   1 
ATOM   1134 C CB  . VAL A 1 143 ? 61.718  47.984 40.710 1.00 49.83 ? 165  VAL A CB  1 
ATOM   1135 C CG1 . VAL A 1 143 ? 60.950  48.532 39.527 1.00 50.49 ? 165  VAL A CG1 1 
ATOM   1136 C CG2 . VAL A 1 143 ? 62.454  49.102 41.412 1.00 49.75 ? 165  VAL A CG2 1 
ATOM   1137 N N   . PRO A 1 144 ? 58.769  46.416 40.559 1.00 53.78 ? 166  PRO A N   1 
ATOM   1138 C CA  . PRO A 1 144 ? 57.966  45.397 39.880 1.00 54.61 ? 166  PRO A CA  1 
ATOM   1139 C C   . PRO A 1 144 ? 58.436  45.030 38.469 1.00 56.08 ? 166  PRO A C   1 
ATOM   1140 O O   . PRO A 1 144 ? 58.938  45.868 37.718 1.00 55.29 ? 166  PRO A O   1 
ATOM   1141 C CB  . PRO A 1 144 ? 56.567  46.003 39.900 1.00 54.73 ? 166  PRO A CB  1 
ATOM   1142 C CG  . PRO A 1 144 ? 56.847  47.477 39.773 1.00 54.53 ? 166  PRO A CG  1 
ATOM   1143 C CD  . PRO A 1 144 ? 57.991  47.659 40.743 1.00 54.23 ? 166  PRO A CD  1 
ATOM   1144 N N   . ARG A 1 145 ? 58.247  43.757 38.135 1.00 57.61 ? 167  ARG A N   1 
ATOM   1145 C CA  . ARG A 1 145 ? 58.624  43.168 36.859 1.00 58.93 ? 167  ARG A CA  1 
ATOM   1146 C C   . ARG A 1 145 ? 58.573  44.094 35.645 1.00 60.26 ? 167  ARG A C   1 
ATOM   1147 O O   . ARG A 1 145 ? 59.609  44.543 35.150 1.00 61.00 ? 167  ARG A O   1 
ATOM   1148 C CB  . ARG A 1 145 ? 57.739  41.955 36.595 1.00 59.52 ? 167  ARG A CB  1 
ATOM   1149 C CG  . ARG A 1 145 ? 58.311  40.987 35.585 1.00 61.98 ? 167  ARG A CG  1 
ATOM   1150 C CD  . ARG A 1 145 ? 57.276  39.963 35.183 1.00 63.35 ? 167  ARG A CD  1 
ATOM   1151 N NE  . ARG A 1 145 ? 56.527  39.466 36.332 1.00 64.66 ? 167  ARG A NE  1 
ATOM   1152 C CZ  . ARG A 1 145 ? 55.566  38.553 36.247 1.00 65.98 ? 167  ARG A CZ  1 
ATOM   1153 N NH1 . ARG A 1 145 ? 55.247  38.040 35.063 1.00 65.09 ? 167  ARG A NH1 1 
ATOM   1154 N NH2 . ARG A 1 145 ? 54.918  38.158 37.339 1.00 66.71 ? 167  ARG A NH2 1 
ATOM   1155 N N   . HIS A 1 146 ? 57.363  44.366 35.165 1.00 60.63 ? 168  HIS A N   1 
ATOM   1156 C CA  . HIS A 1 146 ? 57.149  45.212 33.989 1.00 60.68 ? 168  HIS A CA  1 
ATOM   1157 C C   . HIS A 1 146 ? 57.405  46.711 34.199 1.00 58.84 ? 168  HIS A C   1 
ATOM   1158 O O   . HIS A 1 146 ? 57.058  47.524 33.342 1.00 58.17 ? 168  HIS A O   1 
ATOM   1159 C CB  . HIS A 1 146 ? 55.717  45.020 33.495 1.00 63.84 ? 168  HIS A CB  1 
ATOM   1160 C CG  . HIS A 1 146 ? 54.686  45.324 34.538 1.00 68.08 ? 168  HIS A CG  1 
ATOM   1161 N ND1 . HIS A 1 146 ? 54.631  44.657 35.743 1.00 69.81 ? 168  HIS A ND1 1 
ATOM   1162 C CD2 . HIS A 1 146 ? 53.701  46.256 34.578 1.00 69.34 ? 168  HIS A CD2 1 
ATOM   1163 C CE1 . HIS A 1 146 ? 53.660  45.167 36.484 1.00 70.63 ? 168  HIS A CE1 1 
ATOM   1164 N NE2 . HIS A 1 146 ? 53.082  46.137 35.798 1.00 70.60 ? 168  HIS A NE2 1 
ATOM   1165 N N   . GLU A 1 147 ? 58.016  47.085 35.317 1.00 56.41 ? 169  GLU A N   1 
ATOM   1166 C CA  . GLU A 1 147 ? 58.264  48.495 35.573 1.00 54.05 ? 169  GLU A CA  1 
ATOM   1167 C C   . GLU A 1 147 ? 59.679  48.846 36.020 1.00 50.79 ? 169  GLU A C   1 
ATOM   1168 O O   . GLU A 1 147 ? 59.883  49.868 36.664 1.00 49.96 ? 169  GLU A O   1 
ATOM   1169 C CB  . GLU A 1 147 ? 57.262  48.997 36.605 1.00 57.05 ? 169  GLU A CB  1 
ATOM   1170 C CG  . GLU A 1 147 ? 55.818  48.903 36.140 1.00 61.32 ? 169  GLU A CG  1 
ATOM   1171 C CD  . GLU A 1 147 ? 54.837  49.443 37.167 1.00 63.92 ? 169  GLU A CD  1 
ATOM   1172 O OE1 . GLU A 1 147 ? 53.658  49.669 36.805 1.00 64.25 ? 169  GLU A OE1 1 
ATOM   1173 O OE2 . GLU A 1 147 ? 55.249  49.638 38.334 1.00 65.22 ? 169  GLU A OE2 1 
ATOM   1174 N N   . VAL A 1 148 ? 60.649  48.004 35.671 1.00 47.61 ? 170  VAL A N   1 
ATOM   1175 C CA  . VAL A 1 148 ? 62.054  48.222 36.031 1.00 44.23 ? 170  VAL A CA  1 
ATOM   1176 C C   . VAL A 1 148 ? 62.678  49.160 35.000 1.00 40.99 ? 170  VAL A C   1 
ATOM   1177 O O   . VAL A 1 148 ? 62.975  48.739 33.885 1.00 40.47 ? 170  VAL A O   1 
ATOM   1178 C CB  . VAL A 1 148 ? 62.854  46.889 36.012 1.00 45.37 ? 170  VAL A CB  1 
ATOM   1179 C CG1 . VAL A 1 148 ? 64.195  47.075 36.694 1.00 45.56 ? 170  VAL A CG1 1 
ATOM   1180 C CG2 . VAL A 1 148 ? 62.059  45.783 36.687 1.00 44.68 ? 170  VAL A CG2 1 
ATOM   1181 N N   . PRO A 1 149 ? 62.907  50.434 35.366 1.00 38.45 ? 171  PRO A N   1 
ATOM   1182 C CA  . PRO A 1 149 ? 63.491  51.449 34.479 1.00 37.16 ? 171  PRO A CA  1 
ATOM   1183 C C   . PRO A 1 149 ? 64.969  51.347 34.092 1.00 36.21 ? 171  PRO A C   1 
ATOM   1184 O O   . PRO A 1 149 ? 65.729  50.563 34.653 1.00 34.91 ? 171  PRO A O   1 
ATOM   1185 C CB  . PRO A 1 149 ? 63.184  52.748 35.212 1.00 36.36 ? 171  PRO A CB  1 
ATOM   1186 C CG  . PRO A 1 149 ? 63.317  52.348 36.628 1.00 36.36 ? 171  PRO A CG  1 
ATOM   1187 C CD  . PRO A 1 149 ? 62.588  51.021 36.678 1.00 37.50 ? 171  PRO A CD  1 
ATOM   1188 N N   . ASP A 1 150 ? 65.350  52.166 33.114 1.00 37.04 ? 172  ASP A N   1 
ATOM   1189 C CA  . ASP A 1 150 ? 66.715  52.232 32.596 1.00 38.67 ? 172  ASP A CA  1 
ATOM   1190 C C   . ASP A 1 150 ? 67.741  52.559 33.668 1.00 38.70 ? 172  ASP A C   1 
ATOM   1191 O O   . ASP A 1 150 ? 68.933  52.304 33.499 1.00 39.32 ? 172  ASP A O   1 
ATOM   1192 C CB  . ASP A 1 150 ? 66.796  53.279 31.489 1.00 40.63 ? 172  ASP A CB  1 
ATOM   1193 C CG  . ASP A 1 150 ? 66.720  52.667 30.102 1.00 43.33 ? 172  ASP A CG  1 
ATOM   1194 O OD1 . ASP A 1 150 ? 66.137  51.561 29.965 1.00 41.98 ? 172  ASP A OD1 1 
ATOM   1195 O OD2 . ASP A 1 150 ? 67.240  53.305 29.152 1.00 44.61 ? 172  ASP A OD2 1 
ATOM   1196 N N   . ILE A 1 151 ? 67.271  53.150 34.758 1.00 37.52 ? 173  ILE A N   1 
ATOM   1197 C CA  . ILE A 1 151 ? 68.126  53.494 35.876 1.00 36.05 ? 173  ILE A CA  1 
ATOM   1198 C C   . ILE A 1 151 ? 67.378  53.124 37.149 1.00 36.02 ? 173  ILE A C   1 
ATOM   1199 O O   . ILE A 1 151 ? 66.272  53.595 37.398 1.00 35.48 ? 173  ILE A O   1 
ATOM   1200 C CB  . ILE A 1 151 ? 68.504  54.989 35.857 1.00 34.70 ? 173  ILE A CB  1 
ATOM   1201 C CG1 . ILE A 1 151 ? 69.484  55.252 34.709 1.00 32.34 ? 173  ILE A CG1 1 
ATOM   1202 C CG2 . ILE A 1 151 ? 69.155  55.379 37.167 1.00 33.94 ? 173  ILE A CG2 1 
ATOM   1203 C CD1 . ILE A 1 151 ? 69.937  56.687 34.601 1.00 31.95 ? 173  ILE A CD1 1 
ATOM   1204 N N   . LEU A 1 152 ? 67.997  52.250 37.932 1.00 36.22 ? 174  LEU A N   1 
ATOM   1205 C CA  . LEU A 1 152 ? 67.437  51.730 39.173 1.00 36.83 ? 174  LEU A CA  1 
ATOM   1206 C C   . LEU A 1 152 ? 67.975  52.510 40.371 1.00 37.57 ? 174  LEU A C   1 
ATOM   1207 O O   . LEU A 1 152 ? 69.097  52.272 40.797 1.00 38.62 ? 174  LEU A O   1 
ATOM   1208 C CB  . LEU A 1 152 ? 67.852  50.268 39.299 1.00 36.10 ? 174  LEU A CB  1 
ATOM   1209 C CG  . LEU A 1 152 ? 66.872  49.223 39.795 1.00 37.10 ? 174  LEU A CG  1 
ATOM   1210 C CD1 . LEU A 1 152 ? 67.669  48.001 40.237 1.00 37.50 ? 174  LEU A CD1 1 
ATOM   1211 C CD2 . LEU A 1 152 ? 66.049  49.773 40.946 1.00 38.20 ? 174  LEU A CD2 1 
ATOM   1212 N N   . GLU A 1 153 ? 67.181  53.419 40.931 1.00 38.49 ? 175  GLU A N   1 
ATOM   1213 C CA  . GLU A 1 153 ? 67.642  54.219 42.067 1.00 38.61 ? 175  GLU A CA  1 
ATOM   1214 C C   . GLU A 1 153 ? 66.947  53.930 43.398 1.00 38.96 ? 175  GLU A C   1 
ATOM   1215 O O   . GLU A 1 153 ? 65.892  53.303 43.455 1.00 39.61 ? 175  GLU A O   1 
ATOM   1216 C CB  . GLU A 1 153 ? 67.467  55.715 41.783 1.00 38.36 ? 175  GLU A CB  1 
ATOM   1217 C CG  . GLU A 1 153 ? 67.860  56.203 40.404 1.00 38.96 ? 175  GLU A CG  1 
ATOM   1218 C CD  . GLU A 1 153 ? 67.684  57.716 40.270 1.00 40.60 ? 175  GLU A CD  1 
ATOM   1219 O OE1 . GLU A 1 153 ? 66.628  58.222 40.705 1.00 42.32 ? 175  GLU A OE1 1 
ATOM   1220 O OE2 . GLU A 1 153 ? 68.583  58.404 39.735 1.00 38.80 ? 175  GLU A OE2 1 
ATOM   1221 N N   . VAL A 1 154 ? 67.566  54.417 44.468 1.00 40.32 ? 176  VAL A N   1 
ATOM   1222 C CA  . VAL A 1 154 ? 67.042  54.294 45.825 1.00 40.91 ? 176  VAL A CA  1 
ATOM   1223 C C   . VAL A 1 154 ? 67.190  55.710 46.323 1.00 41.62 ? 176  VAL A C   1 
ATOM   1224 O O   . VAL A 1 154 ? 68.257  56.294 46.169 1.00 42.78 ? 176  VAL A O   1 
ATOM   1225 C CB  . VAL A 1 154 ? 67.918  53.424 46.751 1.00 40.63 ? 176  VAL A CB  1 
ATOM   1226 C CG1 . VAL A 1 154 ? 67.038  52.716 47.761 1.00 40.65 ? 176  VAL A CG1 1 
ATOM   1227 C CG2 . VAL A 1 154 ? 68.759  52.451 45.949 1.00 41.60 ? 176  VAL A CG2 1 
ATOM   1228 N N   . HIS A 1 155 ? 66.148  56.275 46.912 1.00 42.83 ? 177  HIS A N   1 
ATOM   1229 C CA  . HIS A 1 155 ? 66.267  57.635 47.395 1.00 43.43 ? 177  HIS A CA  1 
ATOM   1230 C C   . HIS A 1 155 ? 66.492  57.697 48.892 1.00 42.81 ? 177  HIS A C   1 
ATOM   1231 O O   . HIS A 1 155 ? 65.661  57.247 49.677 1.00 43.08 ? 177  HIS A O   1 
ATOM   1232 C CB  . HIS A 1 155 ? 65.030  58.449 47.047 1.00 46.52 ? 177  HIS A CB  1 
ATOM   1233 C CG  . HIS A 1 155 ? 65.125  59.881 47.465 1.00 49.73 ? 177  HIS A CG  1 
ATOM   1234 N ND1 . HIS A 1 155 ? 65.922  60.799 46.806 1.00 51.14 ? 177  HIS A ND1 1 
ATOM   1235 C CD2 . HIS A 1 155 ? 64.553  60.554 48.492 1.00 50.79 ? 177  HIS A CD2 1 
ATOM   1236 C CE1 . HIS A 1 155 ? 65.834  61.968 47.409 1.00 51.97 ? 177  HIS A CE1 1 
ATOM   1237 N NE2 . HIS A 1 155 ? 65.009  61.848 48.438 1.00 52.69 ? 177  HIS A NE2 1 
ATOM   1238 N N   . LEU A 1 156 ? 67.632  58.260 49.275 1.00 42.82 ? 178  LEU A N   1 
ATOM   1239 C CA  . LEU A 1 156 ? 67.987  58.426 50.678 1.00 42.32 ? 178  LEU A CA  1 
ATOM   1240 C C   . LEU A 1 156 ? 67.865  59.895 51.057 1.00 41.84 ? 178  LEU A C   1 
ATOM   1241 O O   . LEU A 1 156 ? 68.780  60.679 50.820 1.00 41.08 ? 178  LEU A O   1 
ATOM   1242 C CB  . LEU A 1 156 ? 69.427  57.969 50.934 1.00 43.15 ? 178  LEU A CB  1 
ATOM   1243 C CG  . LEU A 1 156 ? 69.699  56.539 51.403 1.00 43.96 ? 178  LEU A CG  1 
ATOM   1244 C CD1 . LEU A 1 156 ? 69.186  56.367 52.829 1.00 44.14 ? 178  LEU A CD1 1 
ATOM   1245 C CD2 . LEU A 1 156 ? 69.042  55.548 50.450 1.00 44.60 ? 178  LEU A CD2 1 
ATOM   1246 N N   . PRO A 1 157 ? 66.717  60.297 51.615 1.00 41.33 ? 179  PRO A N   1 
ATOM   1247 C CA  . PRO A 1 157 ? 66.592  61.707 51.992 1.00 40.55 ? 179  PRO A CA  1 
ATOM   1248 C C   . PRO A 1 157 ? 67.267  61.867 53.356 1.00 39.64 ? 179  PRO A C   1 
ATOM   1249 O O   . PRO A 1 157 ? 67.174  60.970 54.205 1.00 39.40 ? 179  PRO A O   1 
ATOM   1250 C CB  . PRO A 1 157 ? 65.084  61.914 52.032 1.00 40.22 ? 179  PRO A CB  1 
ATOM   1251 C CG  . PRO A 1 157 ? 64.604  60.588 52.546 1.00 41.07 ? 179  PRO A CG  1 
ATOM   1252 C CD  . PRO A 1 157 ? 65.437  59.585 51.780 1.00 41.39 ? 179  PRO A CD  1 
ATOM   1253 N N   . HIS A 1 158 ? 67.967  62.984 53.551 1.00 38.11 ? 180  HIS A N   1 
ATOM   1254 C CA  . HIS A 1 158 ? 68.682  63.253 54.807 1.00 37.00 ? 180  HIS A CA  1 
ATOM   1255 C C   . HIS A 1 158 ? 69.530  62.060 55.273 1.00 35.59 ? 180  HIS A C   1 
ATOM   1256 O O   . HIS A 1 158 ? 69.320  61.523 56.354 1.00 35.15 ? 180  HIS A O   1 
ATOM   1257 C CB  . HIS A 1 158 ? 67.688  63.647 55.900 1.00 36.31 ? 180  HIS A CB  1 
ATOM   1258 C CG  . HIS A 1 158 ? 66.785  64.772 55.507 1.00 36.34 ? 180  HIS A CG  1 
ATOM   1259 N ND1 . HIS A 1 158 ? 67.264  65.993 55.081 1.00 37.29 ? 180  HIS A ND1 1 
ATOM   1260 C CD2 . HIS A 1 158 ? 65.436  64.865 55.482 1.00 36.66 ? 180  HIS A CD2 1 
ATOM   1261 C CE1 . HIS A 1 158 ? 66.245  66.793 54.813 1.00 37.70 ? 180  HIS A CE1 1 
ATOM   1262 N NE2 . HIS A 1 158 ? 65.126  66.134 55.048 1.00 38.03 ? 180  HIS A NE2 1 
ATOM   1263 N N   . ALA A 1 159 ? 70.497  61.674 54.446 1.00 34.29 ? 181  ALA A N   1 
ATOM   1264 C CA  . ALA A 1 159 ? 71.381  60.549 54.720 1.00 33.70 ? 181  ALA A CA  1 
ATOM   1265 C C   . ALA A 1 159 ? 72.149  60.653 56.032 1.00 33.71 ? 181  ALA A C   1 
ATOM   1266 O O   . ALA A 1 159 ? 72.799  61.651 56.311 1.00 33.18 ? 181  ALA A O   1 
ATOM   1267 C CB  . ALA A 1 159 ? 72.358  60.372 53.564 1.00 33.39 ? 181  ALA A CB  1 
ATOM   1268 N N   . GLN A 1 160 ? 72.084  59.597 56.828 1.00 33.85 ? 182  GLN A N   1 
ATOM   1269 C CA  . GLN A 1 160 ? 72.767  59.573 58.105 1.00 35.36 ? 182  GLN A CA  1 
ATOM   1270 C C   . GLN A 1 160 ? 73.898  58.562 58.063 1.00 35.78 ? 182  GLN A C   1 
ATOM   1271 O O   . GLN A 1 160 ? 73.940  57.701 57.184 1.00 36.38 ? 182  GLN A O   1 
ATOM   1272 C CB  . GLN A 1 160 ? 71.783  59.200 59.218 1.00 37.04 ? 182  GLN A CB  1 
ATOM   1273 C CG  . GLN A 1 160 ? 70.679  60.223 59.465 1.00 38.46 ? 182  GLN A CG  1 
ATOM   1274 C CD  . GLN A 1 160 ? 71.213  61.569 59.940 1.00 39.50 ? 182  GLN A CD  1 
ATOM   1275 O OE1 . GLN A 1 160 ? 71.953  61.642 60.924 1.00 39.73 ? 182  GLN A OE1 1 
ATOM   1276 N NE2 . GLN A 1 160 ? 70.831  62.645 59.243 1.00 40.13 ? 182  GLN A NE2 1 
ATOM   1277 N N   . PRO A 1 161 ? 74.842  58.662 59.010 1.00 36.10 ? 183  PRO A N   1 
ATOM   1278 C CA  . PRO A 1 161 ? 75.979  57.746 59.079 1.00 35.67 ? 183  PRO A CA  1 
ATOM   1279 C C   . PRO A 1 161 ? 75.611  56.272 58.963 1.00 36.46 ? 183  PRO A C   1 
ATOM   1280 O O   . PRO A 1 161 ? 76.377  55.482 58.411 1.00 36.36 ? 183  PRO A O   1 
ATOM   1281 C CB  . PRO A 1 161 ? 76.595  58.096 60.420 1.00 34.38 ? 183  PRO A CB  1 
ATOM   1282 C CG  . PRO A 1 161 ? 76.465  59.574 60.412 1.00 35.37 ? 183  PRO A CG  1 
ATOM   1283 C CD  . PRO A 1 161 ? 75.033  59.782 59.947 1.00 35.07 ? 183  PRO A CD  1 
ATOM   1284 N N   . GLN A 1 162 ? 74.440  55.902 59.471 1.00 36.43 ? 184  GLN A N   1 
ATOM   1285 C CA  . GLN A 1 162 ? 74.012  54.509 59.412 1.00 36.79 ? 184  GLN A CA  1 
ATOM   1286 C C   . GLN A 1 162 ? 73.693  54.071 57.984 1.00 34.75 ? 184  GLN A C   1 
ATOM   1287 O O   . GLN A 1 162 ? 73.723  52.882 57.674 1.00 34.83 ? 184  GLN A O   1 
ATOM   1288 C CB  . GLN A 1 162 ? 72.782  54.285 60.301 1.00 39.97 ? 184  GLN A CB  1 
ATOM   1289 C CG  . GLN A 1 162 ? 72.978  54.664 61.770 1.00 44.48 ? 184  GLN A CG  1 
ATOM   1290 C CD  . GLN A 1 162 ? 72.640  56.125 62.062 1.00 47.62 ? 184  GLN A CD  1 
ATOM   1291 O OE1 . GLN A 1 162 ? 71.473  56.534 61.997 1.00 47.06 ? 184  GLN A OE1 1 
ATOM   1292 N NE2 . GLN A 1 162 ? 73.664  56.918 62.383 1.00 47.89 ? 184  GLN A NE2 1 
ATOM   1293 N N   . ASP A 1 163 ? 73.395  55.037 57.122 1.00 32.73 ? 185  ASP A N   1 
ATOM   1294 C CA  . ASP A 1 163 ? 73.056  54.753 55.735 1.00 30.95 ? 185  ASP A CA  1 
ATOM   1295 C C   . ASP A 1 163 ? 74.253  54.425 54.860 1.00 30.02 ? 185  ASP A C   1 
ATOM   1296 O O   . ASP A 1 163 ? 74.101  54.134 53.673 1.00 29.48 ? 185  ASP A O   1 
ATOM   1297 C CB  . ASP A 1 163 ? 72.303  55.929 55.131 1.00 31.74 ? 185  ASP A CB  1 
ATOM   1298 C CG  . ASP A 1 163 ? 70.928  56.099 55.730 1.00 33.36 ? 185  ASP A CG  1 
ATOM   1299 O OD1 . ASP A 1 163 ? 70.149  55.121 55.689 1.00 34.93 ? 185  ASP A OD1 1 
ATOM   1300 O OD2 . ASP A 1 163 ? 70.622  57.203 56.237 1.00 33.98 ? 185  ASP A OD2 1 
ATOM   1301 N N   . ALA A 1 164 ? 75.444  54.472 55.443 1.00 28.11 ? 186  ALA A N   1 
ATOM   1302 C CA  . ALA A 1 164 ? 76.653  54.168 54.700 1.00 25.42 ? 186  ALA A CA  1 
ATOM   1303 C C   . ALA A 1 164 ? 76.783  52.661 54.560 1.00 24.67 ? 186  ALA A C   1 
ATOM   1304 O O   . ALA A 1 164 ? 76.226  51.905 55.351 1.00 23.83 ? 186  ALA A O   1 
ATOM   1305 C CB  . ALA A 1 164 ? 77.863  54.735 55.419 1.00 24.69 ? 186  ALA A CB  1 
ATOM   1306 N N   . GLY A 1 165 ? 77.520  52.224 53.550 1.00 23.49 ? 187  GLY A N   1 
ATOM   1307 C CA  . GLY A 1 165 ? 77.693  50.804 53.356 1.00 23.09 ? 187  GLY A CA  1 
ATOM   1308 C C   . GLY A 1 165 ? 77.600  50.405 51.904 1.00 23.43 ? 187  GLY A C   1 
ATOM   1309 O O   . GLY A 1 165 ? 77.368  51.233 51.028 1.00 24.28 ? 187  GLY A O   1 
ATOM   1310 N N   . VAL A 1 166 ? 77.772  49.121 51.645 1.00 23.33 ? 188  VAL A N   1 
ATOM   1311 C CA  . VAL A 1 166 ? 77.724  48.636 50.286 1.00 23.65 ? 188  VAL A CA  1 
ATOM   1312 C C   . VAL A 1 166 ? 76.291  48.366 49.865 1.00 24.59 ? 188  VAL A C   1 
ATOM   1313 O O   . VAL A 1 166 ? 75.578  47.627 50.534 1.00 28.28 ? 188  VAL A O   1 
ATOM   1314 C CB  . VAL A 1 166 ? 78.554  47.348 50.158 1.00 22.27 ? 188  VAL A CB  1 
ATOM   1315 C CG1 . VAL A 1 166 ? 78.481  46.811 48.748 1.00 23.21 ? 188  VAL A CG1 1 
ATOM   1316 C CG2 . VAL A 1 166 ? 79.988  47.637 50.526 1.00 21.95 ? 188  VAL A CG2 1 
ATOM   1317 N N   . TYR A 1 167 ? 75.859  48.981 48.769 1.00 24.19 ? 189  TYR A N   1 
ATOM   1318 C CA  . TYR A 1 167 ? 74.511  48.755 48.267 1.00 22.37 ? 189  TYR A CA  1 
ATOM   1319 C C   . TYR A 1 167 ? 74.593  47.828 47.058 1.00 22.71 ? 189  TYR A C   1 
ATOM   1320 O O   . TYR A 1 167 ? 75.346  48.076 46.125 1.00 21.70 ? 189  TYR A O   1 
ATOM   1321 C CB  . TYR A 1 167 ? 73.848  50.074 47.866 1.00 22.57 ? 189  TYR A CB  1 
ATOM   1322 C CG  . TYR A 1 167 ? 73.350  50.885 49.030 1.00 24.24 ? 189  TYR A CG  1 
ATOM   1323 C CD1 . TYR A 1 167 ? 74.216  51.626 49.820 1.00 25.08 ? 189  TYR A CD1 1 
ATOM   1324 C CD2 . TYR A 1 167 ? 72.010  50.873 49.372 1.00 25.94 ? 189  TYR A CD2 1 
ATOM   1325 C CE1 . TYR A 1 167 ? 73.750  52.334 50.926 1.00 27.16 ? 189  TYR A CE1 1 
ATOM   1326 C CE2 . TYR A 1 167 ? 71.535  51.571 50.470 1.00 25.81 ? 189  TYR A CE2 1 
ATOM   1327 C CZ  . TYR A 1 167 ? 72.401  52.299 51.245 1.00 27.30 ? 189  TYR A CZ  1 
ATOM   1328 O OH  . TYR A 1 167 ? 71.907  52.980 52.347 1.00 29.57 ? 189  TYR A OH  1 
ATOM   1329 N N   . SER A 1 168 ? 73.819  46.753 47.086 1.00 22.82 ? 190  SER A N   1 
ATOM   1330 C CA  . SER A 1 168 ? 73.800  45.786 46.000 1.00 22.14 ? 190  SER A CA  1 
ATOM   1331 C C   . SER A 1 168 ? 72.587  46.057 45.123 1.00 22.98 ? 190  SER A C   1 
ATOM   1332 O O   . SER A 1 168 ? 71.661  46.765 45.523 1.00 23.26 ? 190  SER A O   1 
ATOM   1333 C CB  . SER A 1 168 ? 73.706  44.373 46.563 1.00 22.27 ? 190  SER A CB  1 
ATOM   1334 O OG  . SER A 1 168 ? 74.357  44.296 47.821 1.00 25.26 ? 190  SER A OG  1 
ATOM   1335 N N   . ALA A 1 169 ? 72.595  45.490 43.924 1.00 22.37 ? 191  ALA A N   1 
ATOM   1336 C CA  . ALA A 1 169 ? 71.495  45.664 42.990 1.00 20.87 ? 191  ALA A CA  1 
ATOM   1337 C C   . ALA A 1 169 ? 71.512  44.476 42.046 1.00 21.26 ? 191  ALA A C   1 
ATOM   1338 O O   . ALA A 1 169 ? 72.580  44.041 41.613 1.00 19.66 ? 191  ALA A O   1 
ATOM   1339 C CB  . ALA A 1 169 ? 71.664  46.959 42.220 1.00 19.33 ? 191  ALA A CB  1 
ATOM   1340 N N   . ARG A 1 170 ? 70.332  43.943 41.746 1.00 21.95 ? 192  ARG A N   1 
ATOM   1341 C CA  . ARG A 1 170 ? 70.221  42.798 40.848 1.00 23.70 ? 192  ARG A CA  1 
ATOM   1342 C C   . ARG A 1 170 ? 68.766  42.392 40.632 1.00 24.37 ? 192  ARG A C   1 
ATOM   1343 O O   . ARG A 1 170 ? 67.848  42.985 41.202 1.00 22.56 ? 192  ARG A O   1 
ATOM   1344 C CB  . ARG A 1 170 ? 70.993  41.597 41.413 1.00 22.56 ? 192  ARG A CB  1 
ATOM   1345 C CG  . ARG A 1 170 ? 70.405  41.022 42.687 1.00 23.10 ? 192  ARG A CG  1 
ATOM   1346 C CD  . ARG A 1 170 ? 71.057  39.699 43.020 1.00 27.40 ? 192  ARG A CD  1 
ATOM   1347 N NE  . ARG A 1 170 ? 70.102  38.765 43.610 1.00 31.73 ? 192  ARG A NE  1 
ATOM   1348 C CZ  . ARG A 1 170 ? 69.704  38.795 44.876 1.00 34.33 ? 192  ARG A CZ  1 
ATOM   1349 N NH1 . ARG A 1 170 ? 70.187  39.717 45.699 1.00 36.69 ? 192  ARG A NH1 1 
ATOM   1350 N NH2 . ARG A 1 170 ? 68.816  37.911 45.315 1.00 35.03 ? 192  ARG A NH2 1 
ATOM   1351 N N   . TYR A 1 171 ? 68.563  41.384 39.788 1.00 25.15 ? 193  TYR A N   1 
ATOM   1352 C CA  . TYR A 1 171 ? 67.228  40.876 39.535 1.00 26.02 ? 193  TYR A CA  1 
ATOM   1353 C C   . TYR A 1 171 ? 66.996  39.857 40.634 1.00 27.13 ? 193  TYR A C   1 
ATOM   1354 O O   . TYR A 1 171 ? 67.935  39.213 41.092 1.00 26.79 ? 193  TYR A O   1 
ATOM   1355 C CB  . TYR A 1 171 ? 67.145  40.239 38.149 1.00 24.01 ? 193  TYR A CB  1 
ATOM   1356 C CG  . TYR A 1 171 ? 66.949  41.247 37.032 1.00 24.83 ? 193  TYR A CG  1 
ATOM   1357 C CD1 . TYR A 1 171 ? 67.861  41.355 35.990 1.00 24.43 ? 193  TYR A CD1 1 
ATOM   1358 C CD2 . TYR A 1 171 ? 65.827  42.068 37.001 1.00 25.82 ? 193  TYR A CD2 1 
ATOM   1359 C CE1 . TYR A 1 171 ? 67.659  42.252 34.938 1.00 25.03 ? 193  TYR A CE1 1 
ATOM   1360 C CE2 . TYR A 1 171 ? 65.614  42.970 35.951 1.00 26.34 ? 193  TYR A CE2 1 
ATOM   1361 C CZ  . TYR A 1 171 ? 66.533  43.056 34.917 1.00 26.27 ? 193  TYR A CZ  1 
ATOM   1362 O OH  . TYR A 1 171 ? 66.309  43.925 33.855 1.00 25.07 ? 193  TYR A OH  1 
ATOM   1363 N N   . ILE A 1 172 ? 65.749  39.726 41.066 1.00 30.88 ? 194  ILE A N   1 
ATOM   1364 C CA  . ILE A 1 172 ? 65.398  38.820 42.156 1.00 33.73 ? 194  ILE A CA  1 
ATOM   1365 C C   . ILE A 1 172 ? 65.948  37.388 42.027 1.00 35.55 ? 194  ILE A C   1 
ATOM   1366 O O   . ILE A 1 172 ? 66.385  36.801 43.023 1.00 37.31 ? 194  ILE A O   1 
ATOM   1367 C CB  . ILE A 1 172 ? 63.847  38.797 42.360 1.00 33.62 ? 194  ILE A CB  1 
ATOM   1368 C CG1 . ILE A 1 172 ? 63.520  38.586 43.836 1.00 33.53 ? 194  ILE A CG1 1 
ATOM   1369 C CG2 . ILE A 1 172 ? 63.206  37.695 41.525 1.00 33.29 ? 194  ILE A CG2 1 
ATOM   1370 C CD1 . ILE A 1 172 ? 62.114  39.001 44.210 1.00 35.27 ? 194  ILE A CD1 1 
ATOM   1371 N N   . GLY A 1 173 ? 65.957  36.830 40.818 1.00 34.85 ? 195  GLY A N   1 
ATOM   1372 C CA  . GLY A 1 173 ? 66.456  35.476 40.655 1.00 35.79 ? 195  GLY A CA  1 
ATOM   1373 C C   . GLY A 1 173 ? 67.960  35.268 40.795 1.00 37.64 ? 195  GLY A C   1 
ATOM   1374 O O   . GLY A 1 173 ? 68.428  34.133 40.724 1.00 37.60 ? 195  GLY A O   1 
ATOM   1375 N N   . GLY A 1 174 ? 68.725  36.340 40.998 1.00 38.53 ? 196  GLY A N   1 
ATOM   1376 C CA  . GLY A 1 174 ? 70.168  36.197 41.112 1.00 39.47 ? 196  GLY A CA  1 
ATOM   1377 C C   . GLY A 1 174 ? 70.679  35.952 42.516 1.00 41.23 ? 196  GLY A C   1 
ATOM   1378 O O   . GLY A 1 174 ? 69.933  35.509 43.388 1.00 41.90 ? 196  GLY A O   1 
ATOM   1379 N N   . ASN A 1 175 ? 71.962  36.232 42.732 1.00 42.80 ? 197  ASN A N   1 
ATOM   1380 C CA  . ASN A 1 175 ? 72.589  36.062 44.044 1.00 44.86 ? 197  ASN A CA  1 
ATOM   1381 C C   . ASN A 1 175 ? 73.696  37.101 44.229 1.00 44.75 ? 197  ASN A C   1 
ATOM   1382 O O   . ASN A 1 175 ? 73.924  37.923 43.343 1.00 45.53 ? 197  ASN A O   1 
ATOM   1383 C CB  . ASN A 1 175 ? 73.158  34.652 44.172 1.00 45.80 ? 197  ASN A CB  1 
ATOM   1384 C CG  . ASN A 1 175 ? 74.116  34.318 43.059 1.00 47.75 ? 197  ASN A CG  1 
ATOM   1385 O OD1 . ASN A 1 175 ? 75.258  34.774 43.050 1.00 49.64 ? 197  ASN A OD1 1 
ATOM   1386 N ND2 . ASN A 1 175 ? 73.651  33.529 42.097 1.00 49.27 ? 197  ASN A ND2 1 
ATOM   1387 N N   . LEU A 1 176 ? 74.385  37.063 45.368 1.00 43.92 ? 198  LEU A N   1 
ATOM   1388 C CA  . LEU A 1 176 ? 75.447  38.032 45.644 1.00 44.20 ? 198  LEU A CA  1 
ATOM   1389 C C   . LEU A 1 176 ? 76.546  38.057 44.579 1.00 44.59 ? 198  LEU A C   1 
ATOM   1390 O O   . LEU A 1 176 ? 76.911  39.121 44.090 1.00 43.13 ? 198  LEU A O   1 
ATOM   1391 C CB  . LEU A 1 176 ? 76.057  37.772 47.034 1.00 43.38 ? 198  LEU A CB  1 
ATOM   1392 C CG  . LEU A 1 176 ? 77.111  38.742 47.591 1.00 42.50 ? 198  LEU A CG  1 
ATOM   1393 C CD1 . LEU A 1 176 ? 77.261  38.546 49.082 1.00 42.22 ? 198  LEU A CD1 1 
ATOM   1394 C CD2 . LEU A 1 176 ? 78.446  38.514 46.908 1.00 43.18 ? 198  LEU A CD2 1 
ATOM   1395 N N   . PHE A 1 177 ? 77.062  36.886 44.219 1.00 46.82 ? 199  PHE A N   1 
ATOM   1396 C CA  . PHE A 1 177 ? 78.127  36.765 43.223 1.00 48.17 ? 199  PHE A CA  1 
ATOM   1397 C C   . PHE A 1 177 ? 77.781  37.408 41.883 1.00 48.01 ? 199  PHE A C   1 
ATOM   1398 O O   . PHE A 1 177 ? 78.628  37.486 40.989 1.00 48.35 ? 199  PHE A O   1 
ATOM   1399 C CB  . PHE A 1 177 ? 78.450  35.291 42.971 1.00 51.83 ? 199  PHE A CB  1 
ATOM   1400 C CG  . PHE A 1 177 ? 78.843  34.524 44.208 1.00 56.08 ? 199  PHE A CG  1 
ATOM   1401 C CD1 . PHE A 1 177 ? 79.153  33.164 44.123 1.00 57.26 ? 199  PHE A CD1 1 
ATOM   1402 C CD2 . PHE A 1 177 ? 78.915  35.154 45.457 1.00 56.68 ? 199  PHE A CD2 1 
ATOM   1403 C CE1 . PHE A 1 177 ? 79.530  32.442 45.261 1.00 58.40 ? 199  PHE A CE1 1 
ATOM   1404 C CE2 . PHE A 1 177 ? 79.290  34.445 46.604 1.00 57.98 ? 199  PHE A CE2 1 
ATOM   1405 C CZ  . PHE A 1 177 ? 79.600  33.085 46.506 1.00 58.84 ? 199  PHE A CZ  1 
ATOM   1406 N N   . THR A 1 178 ? 76.542  37.862 41.738 1.00 46.14 ? 200  THR A N   1 
ATOM   1407 C CA  . THR A 1 178 ? 76.107  38.467 40.487 1.00 44.06 ? 200  THR A CA  1 
ATOM   1408 C C   . THR A 1 178 ? 75.429  39.824 40.666 1.00 42.31 ? 200  THR A C   1 
ATOM   1409 O O   . THR A 1 178 ? 74.659  40.252 39.807 1.00 42.87 ? 200  THR A O   1 
ATOM   1410 C CB  . THR A 1 178 ? 75.116  37.549 39.775 1.00 44.70 ? 200  THR A CB  1 
ATOM   1411 O OG1 . THR A 1 178 ? 73.964  37.367 40.611 1.00 45.03 ? 200  THR A OG1 1 
ATOM   1412 C CG2 . THR A 1 178 ? 75.750  36.200 39.488 1.00 43.86 ? 200  THR A CG2 1 
ATOM   1413 N N   . SER A 1 179 ? 75.706  40.501 41.773 1.00 39.26 ? 201  SER A N   1 
ATOM   1414 C CA  . SER A 1 179 ? 75.098  41.798 42.023 1.00 36.34 ? 201  SER A CA  1 
ATOM   1415 C C   . SER A 1 179 ? 76.006  42.933 41.583 1.00 35.32 ? 201  SER A C   1 
ATOM   1416 O O   . SER A 1 179 ? 77.166  42.720 41.251 1.00 35.00 ? 201  SER A O   1 
ATOM   1417 C CB  . SER A 1 179 ? 74.784  41.965 43.512 1.00 36.33 ? 201  SER A CB  1 
ATOM   1418 O OG  . SER A 1 179 ? 73.860  40.990 43.962 1.00 36.46 ? 201  SER A OG  1 
ATOM   1419 N N   . ALA A 1 180 ? 75.456  44.141 41.558 1.00 32.92 ? 202  ALA A N   1 
ATOM   1420 C CA  . ALA A 1 180 ? 76.219  45.322 41.207 1.00 30.23 ? 202  ALA A CA  1 
ATOM   1421 C C   . ALA A 1 180 ? 76.485  45.935 42.571 1.00 29.47 ? 202  ALA A C   1 
ATOM   1422 O O   . ALA A 1 180 ? 75.599  45.909 43.425 1.00 29.49 ? 202  ALA A O   1 
ATOM   1423 C CB  . ALA A 1 180 ? 75.383  46.252 40.361 1.00 28.50 ? 202  ALA A CB  1 
ATOM   1424 N N   . PHE A 1 181 ? 77.686  46.468 42.792 1.00 27.74 ? 203  PHE A N   1 
ATOM   1425 C CA  . PHE A 1 181 ? 78.008  47.060 44.089 1.00 26.40 ? 203  PHE A CA  1 
ATOM   1426 C C   . PHE A 1 181 ? 78.329  48.551 44.084 1.00 25.00 ? 203  PHE A C   1 
ATOM   1427 O O   . PHE A 1 181 ? 78.975  49.041 43.177 1.00 25.52 ? 203  PHE A O   1 
ATOM   1428 C CB  . PHE A 1 181 ? 79.173  46.305 44.719 1.00 25.79 ? 203  PHE A CB  1 
ATOM   1429 C CG  . PHE A 1 181 ? 78.877  44.868 44.987 1.00 25.90 ? 203  PHE A CG  1 
ATOM   1430 C CD1 . PHE A 1 181 ? 79.778  43.879 44.612 1.00 25.90 ? 203  PHE A CD1 1 
ATOM   1431 C CD2 . PHE A 1 181 ? 77.692  44.493 45.617 1.00 27.32 ? 203  PHE A CD2 1 
ATOM   1432 C CE1 . PHE A 1 181 ? 79.506  42.528 44.860 1.00 26.47 ? 203  PHE A CE1 1 
ATOM   1433 C CE2 . PHE A 1 181 ? 77.405  43.141 45.873 1.00 27.60 ? 203  PHE A CE2 1 
ATOM   1434 C CZ  . PHE A 1 181 ? 78.313  42.163 45.493 1.00 27.33 ? 203  PHE A CZ  1 
ATOM   1435 N N   . THR A 1 182 ? 77.866  49.263 45.108 1.00 24.33 ? 204  THR A N   1 
ATOM   1436 C CA  . THR A 1 182 ? 78.135  50.694 45.258 1.00 23.80 ? 204  THR A CA  1 
ATOM   1437 C C   . THR A 1 182 ? 78.302  51.037 46.729 1.00 22.55 ? 204  THR A C   1 
ATOM   1438 O O   . THR A 1 182 ? 77.500  50.631 47.575 1.00 22.01 ? 204  THR A O   1 
ATOM   1439 C CB  . THR A 1 182 ? 77.009  51.585 44.712 1.00 25.30 ? 204  THR A CB  1 
ATOM   1440 O OG1 . THR A 1 182 ? 76.764  51.249 43.347 1.00 31.74 ? 204  THR A OG1 1 
ATOM   1441 C CG2 . THR A 1 182 ? 77.417  53.061 44.776 1.00 25.39 ? 204  THR A CG2 1 
ATOM   1442 N N   . ARG A 1 183 ? 79.348  51.800 47.019 1.00 19.81 ? 205  ARG A N   1 
ATOM   1443 C CA  . ARG A 1 183 ? 79.642  52.200 48.376 1.00 17.49 ? 205  ARG A CA  1 
ATOM   1444 C C   . ARG A 1 183 ? 79.317  53.661 48.668 1.00 18.28 ? 205  ARG A C   1 
ATOM   1445 O O   . ARG A 1 183 ? 79.862  54.565 48.035 1.00 20.32 ? 205  ARG A O   1 
ATOM   1446 C CB  . ARG A 1 183 ? 81.108  51.931 48.671 1.00 13.93 ? 205  ARG A CB  1 
ATOM   1447 C CG  . ARG A 1 183 ? 81.545  52.388 50.030 1.00 10.48 ? 205  ARG A CG  1 
ATOM   1448 C CD  . ARG A 1 183 ? 82.465  51.385 50.663 1.00 11.38 ? 205  ARG A CD  1 
ATOM   1449 N NE  . ARG A 1 183 ? 82.844  51.835 51.988 1.00 14.10 ? 205  ARG A NE  1 
ATOM   1450 C CZ  . ARG A 1 183 ? 83.709  52.813 52.224 1.00 11.64 ? 205  ARG A CZ  1 
ATOM   1451 N NH1 . ARG A 1 183 ? 84.302  53.443 51.214 1.00 10.66 ? 205  ARG A NH1 1 
ATOM   1452 N NH2 . ARG A 1 183 ? 83.962  53.170 53.472 1.00 10.52 ? 205  ARG A NH2 1 
ATOM   1453 N N   . LEU A 1 184 ? 78.429  53.883 49.633 1.00 17.30 ? 206  LEU A N   1 
ATOM   1454 C CA  . LEU A 1 184 ? 78.049  55.234 50.030 1.00 17.19 ? 206  LEU A CA  1 
ATOM   1455 C C   . LEU A 1 184 ? 78.930  55.573 51.232 1.00 18.34 ? 206  LEU A C   1 
ATOM   1456 O O   . LEU A 1 184 ? 78.997  54.817 52.201 1.00 19.53 ? 206  LEU A O   1 
ATOM   1457 C CB  . LEU A 1 184 ? 76.563  55.278 50.439 1.00 16.19 ? 206  LEU A CB  1 
ATOM   1458 C CG  . LEU A 1 184 ? 75.700  56.557 50.440 1.00 14.18 ? 206  LEU A CG  1 
ATOM   1459 C CD1 . LEU A 1 184 ? 75.010  56.683 51.767 1.00 12.04 ? 206  LEU A CD1 1 
ATOM   1460 C CD2 . LEU A 1 184 ? 76.526  57.785 50.186 1.00 15.54 ? 206  LEU A CD2 1 
ATOM   1461 N N   . ILE A 1 185 ? 79.621  56.698 51.154 1.00 17.56 ? 207  ILE A N   1 
ATOM   1462 C CA  . ILE A 1 185 ? 80.478  57.149 52.231 1.00 18.21 ? 207  ILE A CA  1 
ATOM   1463 C C   . ILE A 1 185 ? 79.865  58.427 52.784 1.00 20.07 ? 207  ILE A C   1 
ATOM   1464 O O   . ILE A 1 185 ? 79.811  59.441 52.088 1.00 21.78 ? 207  ILE A O   1 
ATOM   1465 C CB  . ILE A 1 185 ? 81.872  57.440 51.701 1.00 17.87 ? 207  ILE A CB  1 
ATOM   1466 C CG1 . ILE A 1 185 ? 82.417  56.178 51.041 1.00 19.11 ? 207  ILE A CG1 1 
ATOM   1467 C CG2 . ILE A 1 185 ? 82.771  57.927 52.816 1.00 15.31 ? 207  ILE A CG2 1 
ATOM   1468 C CD1 . ILE A 1 185 ? 83.758  56.376 50.361 1.00 20.08 ? 207  ILE A CD1 1 
ATOM   1469 N N   . VAL A 1 186 ? 79.408  58.379 54.031 1.00 20.78 ? 208  VAL A N   1 
ATOM   1470 C CA  . VAL A 1 186 ? 78.771  59.534 54.660 1.00 21.97 ? 208  VAL A CA  1 
ATOM   1471 C C   . VAL A 1 186 ? 79.633  60.228 55.687 1.00 21.93 ? 208  VAL A C   1 
ATOM   1472 O O   . VAL A 1 186 ? 79.898  59.658 56.735 1.00 23.28 ? 208  VAL A O   1 
ATOM   1473 C CB  . VAL A 1 186 ? 77.473  59.128 55.390 1.00 22.31 ? 208  VAL A CB  1 
ATOM   1474 C CG1 . VAL A 1 186 ? 76.889  60.330 56.112 1.00 24.70 ? 208  VAL A CG1 1 
ATOM   1475 C CG2 . VAL A 1 186 ? 76.468  58.558 54.410 1.00 24.56 ? 208  VAL A CG2 1 
ATOM   1476 N N   . ARG A 1 187 ? 80.047  61.460 55.416 1.00 24.55 ? 209  ARG A N   1 
ATOM   1477 C CA  . ARG A 1 187 ? 80.858  62.194 56.388 1.00 26.23 ? 209  ARG A CA  1 
ATOM   1478 C C   . ARG A 1 187 ? 80.012  62.431 57.637 1.00 28.91 ? 209  ARG A C   1 
ATOM   1479 O O   . ARG A 1 187 ? 78.819  62.716 57.534 1.00 28.62 ? 209  ARG A O   1 
ATOM   1480 C CB  . ARG A 1 187 ? 81.285  63.544 55.827 1.00 26.36 ? 209  ARG A CB  1 
ATOM   1481 C CG  . ARG A 1 187 ? 82.025  63.474 54.526 1.00 26.21 ? 209  ARG A CG  1 
ATOM   1482 C CD  . ARG A 1 187 ? 82.411  64.860 54.053 1.00 26.72 ? 209  ARG A CD  1 
ATOM   1483 N NE  . ARG A 1 187 ? 83.441  65.479 54.881 1.00 25.27 ? 209  ARG A NE  1 
ATOM   1484 C CZ  . ARG A 1 187 ? 83.249  66.570 55.610 1.00 25.12 ? 209  ARG A CZ  1 
ATOM   1485 N NH1 . ARG A 1 187 ? 82.059  67.153 55.614 1.00 22.63 ? 209  ARG A NH1 1 
ATOM   1486 N NH2 . ARG A 1 187 ? 84.253  67.090 56.316 1.00 24.24 ? 209  ARG A NH2 1 
ATOM   1487 N N   . ARG A 1 188 ? 80.620  62.321 58.815 1.00 31.35 ? 210  ARG A N   1 
ATOM   1488 C CA  . ARG A 1 188 ? 79.876  62.530 60.056 1.00 34.50 ? 210  ARG A CA  1 
ATOM   1489 C C   . ARG A 1 188 ? 79.510  63.993 60.339 1.00 35.68 ? 210  ARG A C   1 
ATOM   1490 O O   . ARG A 1 188 ? 78.797  64.289 61.299 1.00 35.48 ? 210  ARG A O   1 
ATOM   1491 C CB  . ARG A 1 188 ? 80.652  61.947 61.240 1.00 35.02 ? 210  ARG A CB  1 
ATOM   1492 C CG  . ARG A 1 188 ? 82.130  62.196 61.187 1.00 36.10 ? 210  ARG A CG  1 
ATOM   1493 C CD  . ARG A 1 188 ? 82.797  61.511 62.338 1.00 36.83 ? 210  ARG A CD  1 
ATOM   1494 N NE  . ARG A 1 188 ? 82.472  62.183 63.583 1.00 38.19 ? 210  ARG A NE  1 
ATOM   1495 C CZ  . ARG A 1 188 ? 82.986  63.352 63.954 1.00 39.42 ? 210  ARG A CZ  1 
ATOM   1496 N NH1 . ARG A 1 188 ? 83.853  63.976 63.171 1.00 39.05 ? 210  ARG A NH1 1 
ATOM   1497 N NH2 . ARG A 1 188 ? 82.635  63.896 65.115 1.00 41.13 ? 210  ARG A NH2 1 
ATOM   1498 N N   . CYS A 1 189 ? 79.997  64.904 59.502 1.00 36.47 ? 211  CYS A N   1 
ATOM   1499 C CA  . CYS A 1 189 ? 79.701  66.322 59.659 1.00 38.05 ? 211  CYS A CA  1 
ATOM   1500 C C   . CYS A 1 189 ? 79.110  66.857 58.361 1.00 38.13 ? 211  CYS A C   1 
ATOM   1501 O O   . CYS A 1 189 ? 79.222  66.219 57.314 1.00 37.97 ? 211  CYS A O   1 
ATOM   1502 C CB  . CYS A 1 189 ? 80.969  67.110 59.997 1.00 38.15 ? 211  CYS A CB  1 
ATOM   1503 S SG  . CYS A 1 189 ? 81.677  66.809 61.644 1.00 42.01 ? 211  CYS A SG  1 
ATOM   1504 N N   . GLU A 1 190 ? 78.480  68.025 58.424 1.00 38.85 ? 212  GLU A N   1 
ATOM   1505 C CA  . GLU A 1 190 ? 77.901  68.599 57.226 1.00 39.38 ? 212  GLU A CA  1 
ATOM   1506 C C   . GLU A 1 190 ? 79.036  69.194 56.420 1.00 39.17 ? 212  GLU A C   1 
ATOM   1507 O O   . GLU A 1 190 ? 80.187  69.162 56.855 1.00 39.22 ? 212  GLU A O   1 
ATOM   1508 C CB  . GLU A 1 190 ? 76.872  69.670 57.580 1.00 42.65 ? 212  GLU A CB  1 
ATOM   1509 C CG  . GLU A 1 190 ? 77.423  70.889 58.296 1.00 47.71 ? 212  GLU A CG  1 
ATOM   1510 C CD  . GLU A 1 190 ? 76.425  72.051 58.322 1.00 50.83 ? 212  GLU A CD  1 
ATOM   1511 O OE1 . GLU A 1 190 ? 75.348  71.899 58.944 1.00 52.03 ? 212  GLU A OE1 1 
ATOM   1512 O OE2 . GLU A 1 190 ? 76.716  73.112 57.712 1.00 51.73 ? 212  GLU A OE2 1 
ATOM   1513 N N   . ALA A 1 191 ? 78.722  69.737 55.249 1.00 38.72 ? 213  ALA A N   1 
ATOM   1514 C CA  . ALA A 1 191 ? 79.744  70.325 54.380 1.00 38.29 ? 213  ALA A CA  1 
ATOM   1515 C C   . ALA A 1 191 ? 80.643  71.336 55.075 1.00 37.25 ? 213  ALA A C   1 
ATOM   1516 O O   . ALA A 1 191 ? 80.196  72.127 55.901 1.00 37.04 ? 213  ALA A O   1 
ATOM   1517 C CB  . ALA A 1 191 ? 79.095  70.981 53.166 1.00 38.73 ? 213  ALA A CB  1 
ATOM   1518 N N   . GLN A 1 192 ? 81.919  71.289 54.725 1.00 35.80 ? 214  GLN A N   1 
ATOM   1519 C CA  . GLN A 1 192 ? 82.912  72.199 55.266 1.00 35.99 ? 214  GLN A CA  1 
ATOM   1520 C C   . GLN A 1 192 ? 83.103  72.167 56.791 1.00 35.32 ? 214  GLN A C   1 
ATOM   1521 O O   . GLN A 1 192 ? 83.937  72.901 57.319 1.00 34.91 ? 214  GLN A O   1 
ATOM   1522 C CB  . GLN A 1 192 ? 82.587  73.624 54.813 1.00 35.48 ? 214  GLN A CB  1 
ATOM   1523 C CG  . GLN A 1 192 ? 82.101  73.732 53.370 1.00 36.32 ? 214  GLN A CG  1 
ATOM   1524 C CD  . GLN A 1 192 ? 82.978  72.971 52.392 1.00 38.55 ? 214  GLN A CD  1 
ATOM   1525 O OE1 . GLN A 1 192 ? 84.205  73.100 52.405 1.00 38.26 ? 214  GLN A OE1 1 
ATOM   1526 N NE2 . GLN A 1 192 ? 82.349  72.176 51.526 1.00 38.08 ? 214  GLN A NE2 1 
ATOM   1527 N N   . LYS A 1 193 ? 82.355  71.325 57.499 1.00 34.31 ? 215  LYS A N   1 
ATOM   1528 C CA  . LYS A 1 193 ? 82.501  71.253 58.952 1.00 35.62 ? 215  LYS A CA  1 
ATOM   1529 C C   . LYS A 1 193 ? 83.343  70.047 59.369 1.00 36.81 ? 215  LYS A C   1 
ATOM   1530 O O   . LYS A 1 193 ? 83.365  69.036 58.668 1.00 38.26 ? 215  LYS A O   1 
ATOM   1531 C CB  . LYS A 1 193 ? 81.131  71.177 59.634 1.00 35.86 ? 215  LYS A CB  1 
ATOM   1532 C CG  . LYS A 1 193 ? 80.256  72.410 59.468 1.00 35.78 ? 215  LYS A CG  1 
ATOM   1533 C CD  . LYS A 1 193 ? 80.877  73.629 60.107 1.00 36.86 ? 215  LYS A CD  1 
ATOM   1534 C CE  . LYS A 1 193 ? 79.846  74.394 60.916 1.00 38.75 ? 215  LYS A CE  1 
ATOM   1535 N NZ  . LYS A 1 193 ? 78.648  74.723 60.099 1.00 39.46 ? 215  LYS A NZ  1 
ATOM   1536 N N   . TRP A 1 194 ? 84.035  70.164 60.505 1.00 37.11 ? 216  TRP A N   1 
ATOM   1537 C CA  . TRP A 1 194 ? 84.880  69.088 61.025 1.00 36.46 ? 216  TRP A CA  1 
ATOM   1538 C C   . TRP A 1 194 ? 85.104  69.301 62.513 1.00 36.84 ? 216  TRP A C   1 
ATOM   1539 O O   . TRP A 1 194 ? 84.882  70.398 63.017 1.00 38.03 ? 216  TRP A O   1 
ATOM   1540 C CB  . TRP A 1 194 ? 86.225  69.071 60.294 1.00 36.02 ? 216  TRP A CB  1 
ATOM   1541 C CG  . TRP A 1 194 ? 87.405  69.410 61.148 1.00 35.59 ? 216  TRP A CG  1 
ATOM   1542 C CD1 . TRP A 1 194 ? 88.043  68.596 62.040 1.00 36.02 ? 216  TRP A CD1 1 
ATOM   1543 C CD2 . TRP A 1 194 ? 88.101  70.651 61.171 1.00 35.13 ? 216  TRP A CD2 1 
ATOM   1544 N NE1 . TRP A 1 194 ? 89.104  69.254 62.616 1.00 35.83 ? 216  TRP A NE1 1 
ATOM   1545 C CE2 . TRP A 1 194 ? 89.162  70.518 62.098 1.00 35.74 ? 216  TRP A CE2 1 
ATOM   1546 C CE3 . TRP A 1 194 ? 87.936  71.861 60.492 1.00 34.28 ? 216  TRP A CE3 1 
ATOM   1547 C CZ2 . TRP A 1 194 ? 90.051  71.559 62.365 1.00 36.06 ? 216  TRP A CZ2 1 
ATOM   1548 C CZ3 . TRP A 1 194 ? 88.820  72.897 60.755 1.00 36.97 ? 216  TRP A CZ3 1 
ATOM   1549 C CH2 . TRP A 1 194 ? 89.868  72.739 61.684 1.00 37.67 ? 216  TRP A CH2 1 
ATOM   1550 N N   . GLY A 1 195 ? 85.547  68.256 63.210 1.00 36.72 ? 217  GLY A N   1 
ATOM   1551 C CA  . GLY A 1 195 ? 85.792  68.365 64.640 1.00 36.99 ? 217  GLY A CA  1 
ATOM   1552 C C   . GLY A 1 195 ? 84.968  67.358 65.418 1.00 37.92 ? 217  GLY A C   1 
ATOM   1553 O O   . GLY A 1 195 ? 83.986  66.841 64.892 1.00 39.39 ? 217  GLY A O   1 
ATOM   1554 N N   . PRO A 1 196 ? 85.330  67.054 66.672 1.00 38.37 ? 218  PRO A N   1 
ATOM   1555 C CA  . PRO A 1 196 ? 84.560  66.085 67.457 1.00 39.05 ? 218  PRO A CA  1 
ATOM   1556 C C   . PRO A 1 196 ? 83.108  66.518 67.659 1.00 39.89 ? 218  PRO A C   1 
ATOM   1557 O O   . PRO A 1 196 ? 82.251  65.720 68.048 1.00 39.75 ? 218  PRO A O   1 
ATOM   1558 C CB  . PRO A 1 196 ? 85.347  66.000 68.760 1.00 39.19 ? 218  PRO A CB  1 
ATOM   1559 C CG  . PRO A 1 196 ? 85.940  67.366 68.879 1.00 38.90 ? 218  PRO A CG  1 
ATOM   1560 C CD  . PRO A 1 196 ? 86.416  67.633 67.478 1.00 38.78 ? 218  PRO A CD  1 
ATOM   1561 N N   . GLU A 1 197 ? 82.848  67.790 67.373 1.00 41.40 ? 219  GLU A N   1 
ATOM   1562 C CA  . GLU A 1 197 ? 81.517  68.375 67.492 1.00 42.41 ? 219  GLU A CA  1 
ATOM   1563 C C   . GLU A 1 197 ? 81.171  69.182 66.235 1.00 42.40 ? 219  GLU A C   1 
ATOM   1564 O O   . GLU A 1 197 ? 80.320  70.067 66.268 1.00 42.48 ? 219  GLU A O   1 
ATOM   1565 C CB  . GLU A 1 197 ? 81.435  69.270 68.738 1.00 44.84 ? 219  GLU A CB  1 
ATOM   1566 C CG  . GLU A 1 197 ? 82.793  69.608 69.390 1.00 48.00 ? 219  GLU A CG  1 
ATOM   1567 C CD  . GLU A 1 197 ? 83.647  70.605 68.591 1.00 48.72 ? 219  GLU A CD  1 
ATOM   1568 O OE1 . GLU A 1 197 ? 83.890  70.371 67.385 1.00 49.10 ? 219  GLU A OE1 1 
ATOM   1569 O OE2 . GLU A 1 197 ? 84.087  71.621 69.178 1.00 47.99 ? 219  GLU A OE2 1 
ATOM   1570 N N   . CYS A 1 198 ? 81.836  68.862 65.127 1.00 41.60 ? 220  CYS A N   1 
ATOM   1571 C CA  . CYS A 1 198 ? 81.614  69.537 63.855 1.00 40.75 ? 220  CYS A CA  1 
ATOM   1572 C C   . CYS A 1 198 ? 81.593  71.047 64.042 1.00 40.44 ? 220  CYS A C   1 
ATOM   1573 O O   . CYS A 1 198 ? 80.918  71.775 63.314 1.00 40.43 ? 220  CYS A O   1 
ATOM   1574 C CB  . CYS A 1 198 ? 80.296  69.069 63.235 1.00 41.21 ? 220  CYS A CB  1 
ATOM   1575 S SG  . CYS A 1 198 ? 80.152  67.266 62.932 1.00 45.83 ? 220  CYS A SG  1 
ATOM   1576 N N   . ASN A 1 199 ? 82.367  71.505 65.015 1.00 40.02 ? 221  ASN A N   1 
ATOM   1577 C CA  . ASN A 1 199 ? 82.456  72.913 65.365 1.00 40.68 ? 221  ASN A CA  1 
ATOM   1578 C C   . ASN A 1 199 ? 83.493  73.723 64.576 1.00 39.27 ? 221  ASN A C   1 
ATOM   1579 O O   . ASN A 1 199 ? 83.702  74.899 64.870 1.00 39.89 ? 221  ASN A O   1 
ATOM   1580 C CB  . ASN A 1 199 ? 82.767  73.014 66.861 1.00 43.66 ? 221  ASN A CB  1 
ATOM   1581 C CG  . ASN A 1 199 ? 82.799  74.439 67.364 1.00 47.52 ? 221  ASN A CG  1 
ATOM   1582 O OD1 . ASN A 1 199 ? 83.581  74.778 68.260 1.00 49.19 ? 221  ASN A OD1 1 
ATOM   1583 N ND2 . ASN A 1 199 ? 81.938  75.284 66.802 1.00 50.28 ? 221  ASN A ND2 1 
ATOM   1584 N N   . HIS A 1 200 ? 84.143  73.130 63.578 1.00 37.93 ? 222  HIS A N   1 
ATOM   1585 C CA  . HIS A 1 200 ? 85.162  73.884 62.839 1.00 35.80 ? 222  HIS A CA  1 
ATOM   1586 C C   . HIS A 1 200 ? 85.013  73.973 61.329 1.00 34.62 ? 222  HIS A C   1 
ATOM   1587 O O   . HIS A 1 200 ? 84.343  73.151 60.704 1.00 35.11 ? 222  HIS A O   1 
ATOM   1588 C CB  . HIS A 1 200 ? 86.554  73.348 63.171 1.00 35.61 ? 222  HIS A CB  1 
ATOM   1589 C CG  . HIS A 1 200 ? 86.738  73.035 64.620 1.00 35.11 ? 222  HIS A CG  1 
ATOM   1590 N ND1 . HIS A 1 200 ? 86.260  73.854 65.619 1.00 34.88 ? 222  HIS A ND1 1 
ATOM   1591 C CD2 . HIS A 1 200 ? 87.302  71.973 65.238 1.00 35.02 ? 222  HIS A CD2 1 
ATOM   1592 C CE1 . HIS A 1 200 ? 86.515  73.306 66.791 1.00 35.23 ? 222  HIS A CE1 1 
ATOM   1593 N NE2 . HIS A 1 200 ? 87.147  72.164 66.589 1.00 36.37 ? 222  HIS A NE2 1 
ATOM   1594 N N   . LEU A 1 201 ? 85.663  74.987 60.761 1.00 32.34 ? 223  LEU A N   1 
ATOM   1595 C CA  . LEU A 1 201 ? 85.631  75.257 59.329 1.00 31.18 ? 223  LEU A CA  1 
ATOM   1596 C C   . LEU A 1 201 ? 86.787  74.614 58.574 1.00 30.24 ? 223  LEU A C   1 
ATOM   1597 O O   . LEU A 1 201 ? 87.947  74.948 58.789 1.00 30.47 ? 223  LEU A O   1 
ATOM   1598 C CB  . LEU A 1 201 ? 85.643  76.769 59.087 1.00 29.75 ? 223  LEU A CB  1 
ATOM   1599 C CG  . LEU A 1 201 ? 85.745  77.245 57.635 1.00 28.25 ? 223  LEU A CG  1 
ATOM   1600 C CD1 . LEU A 1 201 ? 84.505  76.818 56.864 1.00 28.24 ? 223  LEU A CD1 1 
ATOM   1601 C CD2 . LEU A 1 201 ? 85.907  78.753 57.613 1.00 26.37 ? 223  LEU A CD2 1 
ATOM   1602 N N   . CYS A 1 202 ? 86.441  73.697 57.678 1.00 31.26 ? 224  CYS A N   1 
ATOM   1603 C CA  . CYS A 1 202 ? 87.398  72.966 56.854 1.00 31.17 ? 224  CYS A CA  1 
ATOM   1604 C C   . CYS A 1 202 ? 88.338  73.818 56.031 1.00 31.34 ? 224  CYS A C   1 
ATOM   1605 O O   . CYS A 1 202 ? 88.133  75.021 55.854 1.00 32.74 ? 224  CYS A O   1 
ATOM   1606 C CB  . CYS A 1 202 ? 86.657  72.071 55.868 1.00 32.16 ? 224  CYS A CB  1 
ATOM   1607 S SG  . CYS A 1 202 ? 86.156  70.455 56.507 1.00 37.45 ? 224  CYS A SG  1 
ATOM   1608 N N   . THR A 1 203 ? 89.373  73.168 55.512 1.00 29.96 ? 225  THR A N   1 
ATOM   1609 C CA  . THR A 1 203 ? 90.312  73.836 54.631 1.00 29.13 ? 225  THR A CA  1 
ATOM   1610 C C   . THR A 1 203 ? 89.583  73.712 53.307 1.00 28.26 ? 225  THR A C   1 
ATOM   1611 O O   . THR A 1 203 ? 89.119  72.627 52.969 1.00 29.29 ? 225  THR A O   1 
ATOM   1612 C CB  . THR A 1 203 ? 91.617  73.074 54.507 1.00 29.67 ? 225  THR A CB  1 
ATOM   1613 O OG1 . THR A 1 203 ? 92.235  72.967 55.793 1.00 29.30 ? 225  THR A OG1 1 
ATOM   1614 C CG2 . THR A 1 203 ? 92.546  73.797 53.546 1.00 30.89 ? 225  THR A CG2 1 
ATOM   1615 N N   . ALA A 1 204 ? 89.459  74.803 52.566 1.00 26.26 ? 226  ALA A N   1 
ATOM   1616 C CA  . ALA A 1 204 ? 88.750  74.750 51.295 1.00 26.04 ? 226  ALA A CA  1 
ATOM   1617 C C   . ALA A 1 204 ? 89.476  73.888 50.245 1.00 26.18 ? 226  ALA A C   1 
ATOM   1618 O O   . ALA A 1 204 ? 90.487  74.301 49.693 1.00 27.46 ? 226  ALA A O   1 
ATOM   1619 C CB  . ALA A 1 204 ? 88.545  76.151 50.782 1.00 24.03 ? 226  ALA A CB  1 
ATOM   1620 N N   . CYS A 1 205 ? 88.957  72.693 49.969 1.00 25.41 ? 227  CYS A N   1 
ATOM   1621 C CA  . CYS A 1 205 ? 89.583  71.805 48.995 1.00 25.46 ? 227  CYS A CA  1 
ATOM   1622 C C   . CYS A 1 205 ? 89.028  72.009 47.602 1.00 25.87 ? 227  CYS A C   1 
ATOM   1623 O O   . CYS A 1 205 ? 87.830  71.823 47.387 1.00 27.57 ? 227  CYS A O   1 
ATOM   1624 C CB  . CYS A 1 205 ? 89.353  70.340 49.348 1.00 25.55 ? 227  CYS A CB  1 
ATOM   1625 S SG  . CYS A 1 205 ? 89.401  69.923 51.113 1.00 30.63 ? 227  CYS A SG  1 
ATOM   1626 N N   . MET A 1 206 ? 89.892  72.376 46.658 1.00 24.58 ? 228  MET A N   1 
ATOM   1627 C CA  . MET A 1 206 ? 89.479  72.551 45.269 1.00 23.24 ? 228  MET A CA  1 
ATOM   1628 C C   . MET A 1 206 ? 89.788  71.252 44.520 1.00 21.93 ? 228  MET A C   1 
ATOM   1629 O O   . MET A 1 206 ? 90.331  70.311 45.091 1.00 23.99 ? 228  MET A O   1 
ATOM   1630 C CB  . MET A 1 206 ? 90.249  73.702 44.612 1.00 25.77 ? 228  MET A CB  1 
ATOM   1631 C CG  . MET A 1 206 ? 90.192  75.044 45.352 1.00 28.37 ? 228  MET A CG  1 
ATOM   1632 S SD  . MET A 1 206 ? 88.520  75.628 45.626 1.00 29.30 ? 228  MET A SD  1 
ATOM   1633 C CE  . MET A 1 206 ? 88.340  75.148 47.318 1.00 26.32 ? 228  MET A CE  1 
ATOM   1634 N N   . ASN A 1 207 ? 89.441  71.205 43.241 1.00 19.61 ? 229  ASN A N   1 
ATOM   1635 C CA  . ASN A 1 207 ? 89.690  70.035 42.398 1.00 17.17 ? 229  ASN A CA  1 
ATOM   1636 C C   . ASN A 1 207 ? 89.138  68.691 42.903 1.00 16.30 ? 229  ASN A C   1 
ATOM   1637 O O   . ASN A 1 207 ? 89.687  67.627 42.618 1.00 17.31 ? 229  ASN A O   1 
ATOM   1638 C CB  . ASN A 1 207 ? 91.189  69.932 42.103 1.00 14.15 ? 229  ASN A CB  1 
ATOM   1639 C CG  . ASN A 1 207 ? 91.712  71.144 41.331 1.00 15.81 ? 229  ASN A CG  1 
ATOM   1640 O OD1 . ASN A 1 207 ? 91.066  71.626 40.398 1.00 14.75 ? 229  ASN A OD1 1 
ATOM   1641 N ND2 . ASN A 1 207 ? 92.887  71.631 41.710 1.00 14.75 ? 229  ASN A ND2 1 
ATOM   1642 N N   . ASN A 1 208 ? 88.026  68.760 43.626 1.00 15.06 ? 230  ASN A N   1 
ATOM   1643 C CA  . ASN A 1 208 ? 87.326  67.598 44.170 1.00 13.36 ? 230  ASN A CA  1 
ATOM   1644 C C   . ASN A 1 208 ? 87.947  66.817 45.315 1.00 14.50 ? 230  ASN A C   1 
ATOM   1645 O O   . ASN A 1 208 ? 87.556  65.677 45.581 1.00 15.38 ? 230  ASN A O   1 
ATOM   1646 C CB  . ASN A 1 208 ? 86.940  66.634 43.052 1.00 12.52 ? 230  ASN A CB  1 
ATOM   1647 C CG  . ASN A 1 208 ? 85.564  66.938 42.484 1.00 14.23 ? 230  ASN A CG  1 
ATOM   1648 O OD1 . ASN A 1 208 ? 84.950  67.934 42.857 1.00 13.36 ? 230  ASN A OD1 1 
ATOM   1649 N ND2 . ASN A 1 208 ? 85.073  66.083 41.575 1.00 14.22 ? 230  ASN A ND2 1 
ATOM   1650 N N   . GLY A 1 209 ? 88.907  67.422 46.003 1.00 15.10 ? 231  GLY A N   1 
ATOM   1651 C CA  . GLY A 1 209 ? 89.488  66.748 47.143 1.00 15.49 ? 231  GLY A CA  1 
ATOM   1652 C C   . GLY A 1 209 ? 88.418  66.872 48.210 1.00 16.70 ? 231  GLY A C   1 
ATOM   1653 O O   . GLY A 1 209 ? 87.530  67.713 48.088 1.00 16.32 ? 231  GLY A O   1 
ATOM   1654 N N   . VAL A 1 210 ? 88.465  66.051 49.246 1.00 17.00 ? 232  VAL A N   1 
ATOM   1655 C CA  . VAL A 1 210 ? 87.454  66.159 50.279 1.00 19.44 ? 232  VAL A CA  1 
ATOM   1656 C C   . VAL A 1 210 ? 88.116  66.431 51.615 1.00 20.40 ? 232  VAL A C   1 
ATOM   1657 O O   . VAL A 1 210 ? 89.296  66.136 51.799 1.00 20.23 ? 232  VAL A O   1 
ATOM   1658 C CB  . VAL A 1 210 ? 86.598  64.880 50.371 1.00 19.95 ? 232  VAL A CB  1 
ATOM   1659 C CG1 . VAL A 1 210 ? 86.096  64.501 48.985 1.00 21.64 ? 232  VAL A CG1 1 
ATOM   1660 C CG2 . VAL A 1 210 ? 87.406  63.748 50.982 1.00 22.27 ? 232  VAL A CG2 1 
ATOM   1661 N N   . CYS A 1 211 ? 87.343  66.992 52.540 1.00 22.11 ? 233  CYS A N   1 
ATOM   1662 C CA  . CYS A 1 211 ? 87.829  67.341 53.866 1.00 24.34 ? 233  CYS A CA  1 
ATOM   1663 C C   . CYS A 1 211 ? 87.555  66.252 54.887 1.00 23.04 ? 233  CYS A C   1 
ATOM   1664 O O   . CYS A 1 211 ? 86.434  65.762 55.005 1.00 23.04 ? 233  CYS A O   1 
ATOM   1665 C CB  . CYS A 1 211 ? 87.187  68.649 54.306 1.00 27.85 ? 233  CYS A CB  1 
ATOM   1666 S SG  . CYS A 1 211 ? 87.691  69.227 55.954 1.00 37.93 ? 233  CYS A SG  1 
ATOM   1667 N N   . HIS A 1 212 ? 88.595  65.888 55.627 1.00 22.91 ? 234  HIS A N   1 
ATOM   1668 C CA  . HIS A 1 212 ? 88.517  64.840 56.634 1.00 23.34 ? 234  HIS A CA  1 
ATOM   1669 C C   . HIS A 1 212 ? 87.890  65.388 57.921 1.00 24.24 ? 234  HIS A C   1 
ATOM   1670 O O   . HIS A 1 212 ? 88.406  66.333 58.515 1.00 26.56 ? 234  HIS A O   1 
ATOM   1671 C CB  . HIS A 1 212 ? 89.923  64.312 56.906 1.00 24.00 ? 234  HIS A CB  1 
ATOM   1672 C CG  . HIS A 1 212 ? 89.954  63.107 57.790 1.00 24.84 ? 234  HIS A CG  1 
ATOM   1673 N ND1 . HIS A 1 212 ? 90.039  61.824 57.295 1.00 24.75 ? 234  HIS A ND1 1 
ATOM   1674 C CD2 . HIS A 1 212 ? 89.857  62.987 59.136 1.00 23.46 ? 234  HIS A CD2 1 
ATOM   1675 C CE1 . HIS A 1 212 ? 89.989  60.964 58.296 1.00 23.85 ? 234  HIS A CE1 1 
ATOM   1676 N NE2 . HIS A 1 212 ? 89.877  61.644 59.424 1.00 24.13 ? 234  HIS A NE2 1 
ATOM   1677 N N   . GLU A 1 213 ? 86.790  64.784 58.360 1.00 24.21 ? 235  GLU A N   1 
ATOM   1678 C CA  . GLU A 1 213 ? 86.078  65.250 59.546 1.00 24.20 ? 235  GLU A CA  1 
ATOM   1679 C C   . GLU A 1 213 ? 86.863  65.278 60.857 1.00 23.88 ? 235  GLU A C   1 
ATOM   1680 O O   . GLU A 1 213 ? 86.479  65.992 61.785 1.00 23.92 ? 235  GLU A O   1 
ATOM   1681 C CB  . GLU A 1 213 ? 84.802  64.430 59.750 1.00 25.35 ? 235  GLU A CB  1 
ATOM   1682 C CG  . GLU A 1 213 ? 84.032  64.173 58.475 1.00 27.98 ? 235  GLU A CG  1 
ATOM   1683 C CD  . GLU A 1 213 ? 84.250  62.770 57.940 1.00 28.83 ? 235  GLU A CD  1 
ATOM   1684 O OE1 . GLU A 1 213 ? 83.397  61.901 58.217 1.00 30.15 ? 235  GLU A OE1 1 
ATOM   1685 O OE2 . GLU A 1 213 ? 85.271  62.531 57.258 1.00 27.35 ? 235  GLU A OE2 1 
ATOM   1686 N N   . ASP A 1 214 ? 87.946  64.511 60.950 1.00 22.90 ? 236  ASP A N   1 
ATOM   1687 C CA  . ASP A 1 214 ? 88.730  64.502 62.183 1.00 23.78 ? 236  ASP A CA  1 
ATOM   1688 C C   . ASP A 1 214 ? 89.964  65.409 62.131 1.00 23.95 ? 236  ASP A C   1 
ATOM   1689 O O   . ASP A 1 214 ? 90.714  65.482 63.097 1.00 24.72 ? 236  ASP A O   1 
ATOM   1690 C CB  . ASP A 1 214 ? 89.172  63.074 62.546 1.00 22.79 ? 236  ASP A CB  1 
ATOM   1691 C CG  . ASP A 1 214 ? 87.997  62.117 62.720 1.00 26.35 ? 236  ASP A CG  1 
ATOM   1692 O OD1 . ASP A 1 214 ? 86.924  62.546 63.200 1.00 27.20 ? 236  ASP A OD1 1 
ATOM   1693 O OD2 . ASP A 1 214 ? 88.151  60.921 62.388 1.00 27.23 ? 236  ASP A OD2 1 
ATOM   1694 N N   . THR A 1 215 ? 90.167  66.116 61.023 1.00 23.63 ? 237  THR A N   1 
ATOM   1695 C CA  . THR A 1 215 ? 91.341  66.975 60.908 1.00 22.84 ? 237  THR A CA  1 
ATOM   1696 C C   . THR A 1 215 ? 91.118  68.314 60.205 1.00 23.03 ? 237  THR A C   1 
ATOM   1697 O O   . THR A 1 215 ? 91.813  69.292 60.481 1.00 22.88 ? 237  THR A O   1 
ATOM   1698 C CB  . THR A 1 215 ? 92.466  66.243 60.166 1.00 22.37 ? 237  THR A CB  1 
ATOM   1699 O OG1 . THR A 1 215 ? 92.074  66.024 58.804 1.00 21.72 ? 237  THR A OG1 1 
ATOM   1700 C CG2 . THR A 1 215 ? 92.743  64.909 60.824 1.00 20.43 ? 237  THR A CG2 1 
ATOM   1701 N N   . GLY A 1 216 ? 90.160  68.356 59.290 1.00 22.72 ? 238  GLY A N   1 
ATOM   1702 C CA  . GLY A 1 216 ? 89.904  69.585 58.568 1.00 21.85 ? 238  GLY A CA  1 
ATOM   1703 C C   . GLY A 1 216 ? 90.826  69.703 57.375 1.00 22.23 ? 238  GLY A C   1 
ATOM   1704 O O   . GLY A 1 216 ? 90.673  70.597 56.549 1.00 21.63 ? 238  GLY A O   1 
ATOM   1705 N N   . GLU A 1 217 ? 91.794  68.799 57.281 1.00 22.97 ? 239  GLU A N   1 
ATOM   1706 C CA  . GLU A 1 217 ? 92.721  68.818 56.166 1.00 25.08 ? 239  GLU A CA  1 
ATOM   1707 C C   . GLU A 1 217 ? 92.189  68.039 54.956 1.00 25.56 ? 239  GLU A C   1 
ATOM   1708 O O   . GLU A 1 217 ? 91.410  67.100 55.119 1.00 27.08 ? 239  GLU A O   1 
ATOM   1709 C CB  . GLU A 1 217 ? 94.073  68.283 56.619 1.00 26.94 ? 239  GLU A CB  1 
ATOM   1710 C CG  . GLU A 1 217 ? 94.890  69.323 57.355 1.00 31.72 ? 239  GLU A CG  1 
ATOM   1711 C CD  . GLU A 1 217 ? 94.860  70.688 56.655 1.00 35.35 ? 239  GLU A CD  1 
ATOM   1712 O OE1 . GLU A 1 217 ? 95.119  70.755 55.427 1.00 36.89 ? 239  GLU A OE1 1 
ATOM   1713 O OE2 . GLU A 1 217 ? 94.576  71.698 57.336 1.00 36.85 ? 239  GLU A OE2 1 
ATOM   1714 N N   . CYS A 1 218 ? 92.612  68.428 53.752 1.00 24.31 ? 240  CYS A N   1 
ATOM   1715 C CA  . CYS A 1 218 ? 92.143  67.793 52.516 1.00 24.18 ? 240  CYS A CA  1 
ATOM   1716 C C   . CYS A 1 218 ? 92.841  66.543 52.019 1.00 23.61 ? 240  CYS A C   1 
ATOM   1717 O O   . CYS A 1 218 ? 94.051  66.374 52.175 1.00 24.24 ? 240  CYS A O   1 
ATOM   1718 C CB  . CYS A 1 218 ? 92.186  68.782 51.357 1.00 25.07 ? 240  CYS A CB  1 
ATOM   1719 S SG  . CYS A 1 218 ? 91.308  70.333 51.659 1.00 30.62 ? 240  CYS A SG  1 
ATOM   1720 N N   . ILE A 1 219 ? 92.048  65.679 51.392 1.00 22.69 ? 241  ILE A N   1 
ATOM   1721 C CA  . ILE A 1 219 ? 92.551  64.465 50.772 1.00 21.12 ? 241  ILE A CA  1 
ATOM   1722 C C   . ILE A 1 219 ? 92.312  64.725 49.289 1.00 22.03 ? 241  ILE A C   1 
ATOM   1723 O O   . ILE A 1 219 ? 91.170  64.766 48.837 1.00 21.97 ? 241  ILE A O   1 
ATOM   1724 C CB  . ILE A 1 219 ? 91.772  63.242 51.218 1.00 21.99 ? 241  ILE A CB  1 
ATOM   1725 C CG1 . ILE A 1 219 ? 91.985  63.029 52.718 1.00 22.40 ? 241  ILE A CG1 1 
ATOM   1726 C CG2 . ILE A 1 219 ? 92.231  62.018 50.424 1.00 23.12 ? 241  ILE A CG2 1 
ATOM   1727 C CD1 . ILE A 1 219 ? 91.426  61.723 53.230 1.00 21.65 ? 241  ILE A CD1 1 
ATOM   1728 N N   . CYS A 1 220 ? 93.398  64.931 48.548 1.00 22.10 ? 242  CYS A N   1 
ATOM   1729 C CA  . CYS A 1 220 ? 93.335  65.243 47.124 1.00 19.66 ? 242  CYS A CA  1 
ATOM   1730 C C   . CYS A 1 220 ? 93.245  64.070 46.180 1.00 19.11 ? 242  CYS A C   1 
ATOM   1731 O O   . CYS A 1 220 ? 93.713  62.977 46.471 1.00 18.81 ? 242  CYS A O   1 
ATOM   1732 C CB  . CYS A 1 220 ? 94.552  66.058 46.707 1.00 22.89 ? 242  CYS A CB  1 
ATOM   1733 S SG  . CYS A 1 220 ? 94.891  67.485 47.766 1.00 28.35 ? 242  CYS A SG  1 
ATOM   1734 N N   . PRO A 1 221 ? 92.641  64.297 45.011 1.00 19.27 ? 243  PRO A N   1 
ATOM   1735 C CA  . PRO A 1 221 ? 92.524  63.217 44.035 1.00 13.12 ? 243  PRO A CA  1 
ATOM   1736 C C   . PRO A 1 221 ? 93.909  62.961 43.437 1.00 14.39 ? 243  PRO A C   1 
ATOM   1737 O O   . PRO A 1 221 ? 94.794  63.818 43.514 1.00 12.52 ? 243  PRO A O   1 
ATOM   1738 C CB  . PRO A 1 221 ? 91.542  63.787 43.019 1.00 14.71 ? 243  PRO A CB  1 
ATOM   1739 C CG  . PRO A 1 221 ? 91.846  65.247 43.055 1.00 13.81 ? 243  PRO A CG  1 
ATOM   1740 C CD  . PRO A 1 221 ? 91.986  65.526 44.525 1.00 14.49 ? 243  PRO A CD  1 
ATOM   1741 N N   . PRO A 1 222 ? 94.123  61.771 42.856 1.00 16.33 ? 244  PRO A N   1 
ATOM   1742 C CA  . PRO A 1 222 ? 95.429  61.477 42.263 1.00 11.64 ? 244  PRO A CA  1 
ATOM   1743 C C   . PRO A 1 222 ? 95.753  62.481 41.166 1.00 13.11 ? 244  PRO A C   1 
ATOM   1744 O O   . PRO A 1 222 ? 94.971  62.670 40.224 1.00 12.21 ? 244  PRO A O   1 
ATOM   1745 C CB  . PRO A 1 222 ? 95.243  60.067 41.727 1.00 12.52 ? 244  PRO A CB  1 
ATOM   1746 C CG  . PRO A 1 222 ? 94.325  59.468 42.731 1.00 13.49 ? 244  PRO A CG  1 
ATOM   1747 C CD  . PRO A 1 222 ? 93.291  60.557 42.900 1.00 13.42 ? 244  PRO A CD  1 
ATOM   1748 N N   . GLY A 1 223 ? 96.897  63.139 41.300 1.00 13.89 ? 245  GLY A N   1 
ATOM   1749 C CA  . GLY A 1 223 ? 97.294  64.117 40.305 1.00 14.54 ? 245  GLY A CA  1 
ATOM   1750 C C   . GLY A 1 223 ? 97.420  65.535 40.819 1.00 14.76 ? 245  GLY A C   1 
ATOM   1751 O O   . GLY A 1 223 ? 97.968  66.387 40.130 1.00 16.21 ? 245  GLY A O   1 
ATOM   1752 N N   . PHE A 1 224 ? 96.889  65.797 42.012 1.00 14.90 ? 246  PHE A N   1 
ATOM   1753 C CA  . PHE A 1 224 ? 96.980  67.120 42.619 1.00 14.41 ? 246  PHE A CA  1 
ATOM   1754 C C   . PHE A 1 224 ? 97.575  66.959 44.002 1.00 15.84 ? 246  PHE A C   1 
ATOM   1755 O O   . PHE A 1 224 ? 97.672  65.840 44.501 1.00 18.35 ? 246  PHE A O   1 
ATOM   1756 C CB  . PHE A 1 224 ? 95.603  67.788 42.710 1.00 12.56 ? 246  PHE A CB  1 
ATOM   1757 C CG  . PHE A 1 224 ? 95.000  68.089 41.378 1.00 11.24 ? 246  PHE A CG  1 
ATOM   1758 C CD1 . PHE A 1 224 ? 94.209  67.150 40.730 1.00 12.78 ? 246  PHE A CD1 1 
ATOM   1759 C CD2 . PHE A 1 224 ? 95.284  69.282 40.729 1.00 12.14 ? 246  PHE A CD2 1 
ATOM   1760 C CE1 . PHE A 1 224 ? 93.712  67.395 39.440 1.00 12.20 ? 246  PHE A CE1 1 
ATOM   1761 C CE2 . PHE A 1 224 ? 94.791  69.535 39.440 1.00 12.60 ? 246  PHE A CE2 1 
ATOM   1762 C CZ  . PHE A 1 224 ? 94.008  68.590 38.799 1.00 11.21 ? 246  PHE A CZ  1 
ATOM   1763 N N   . MET A 1 225 ? 97.993  68.063 44.614 1.00 16.25 ? 247  MET A N   1 
ATOM   1764 C CA  . MET A 1 225 ? 98.574  68.014 45.948 1.00 17.55 ? 247  MET A CA  1 
ATOM   1765 C C   . MET A 1 225 ? 98.564  69.415 46.537 1.00 19.06 ? 247  MET A C   1 
ATOM   1766 O O   . MET A 1 225 ? 98.115  70.352 45.886 1.00 20.20 ? 247  MET A O   1 
ATOM   1767 C CB  . MET A 1 225 ? 100.009 67.462 45.906 1.00 17.83 ? 247  MET A CB  1 
ATOM   1768 C CG  . MET A 1 225 ? 101.047 68.370 45.247 1.00 20.30 ? 247  MET A CG  1 
ATOM   1769 S SD  . MET A 1 225 ? 102.757 67.929 45.715 1.00 25.72 ? 247  MET A SD  1 
ATOM   1770 C CE  . MET A 1 225 ? 103.684 68.381 44.252 1.00 19.79 ? 247  MET A CE  1 
ATOM   1771 N N   . GLY A 1 226 ? 99.066  69.563 47.760 1.00 19.25 ? 248  GLY A N   1 
ATOM   1772 C CA  . GLY A 1 226 ? 99.072  70.865 48.397 1.00 19.90 ? 248  GLY A CA  1 
ATOM   1773 C C   . GLY A 1 226 ? 97.912  70.947 49.371 1.00 21.50 ? 248  GLY A C   1 
ATOM   1774 O O   . GLY A 1 226 ? 96.926  70.234 49.212 1.00 21.31 ? 248  GLY A O   1 
ATOM   1775 N N   . ARG A 1 227 ? 98.018  71.818 50.369 1.00 22.50 ? 249  ARG A N   1 
ATOM   1776 C CA  . ARG A 1 227 ? 96.977  71.973 51.382 1.00 25.35 ? 249  ARG A CA  1 
ATOM   1777 C C   . ARG A 1 227 ? 95.553  72.090 50.875 1.00 26.34 ? 249  ARG A C   1 
ATOM   1778 O O   . ARG A 1 227 ? 94.622  71.652 51.546 1.00 28.09 ? 249  ARG A O   1 
ATOM   1779 C CB  . ARG A 1 227 ? 97.249  73.189 52.257 1.00 25.44 ? 249  ARG A CB  1 
ATOM   1780 C CG  . ARG A 1 227 ? 98.438  73.067 53.147 1.00 28.80 ? 249  ARG A CG  1 
ATOM   1781 C CD  . ARG A 1 227 ? 98.309  74.089 54.248 1.00 33.75 ? 249  ARG A CD  1 
ATOM   1782 N NE  . ARG A 1 227 ? 97.081  73.883 55.008 1.00 35.30 ? 249  ARG A NE  1 
ATOM   1783 C CZ  . ARG A 1 227 ? 96.808  74.474 56.165 1.00 35.14 ? 249  ARG A CZ  1 
ATOM   1784 N NH1 . ARG A 1 227 ? 97.670  75.323 56.705 1.00 35.16 ? 249  ARG A NH1 1 
ATOM   1785 N NH2 . ARG A 1 227 ? 95.682  74.188 56.799 1.00 36.46 ? 249  ARG A NH2 1 
ATOM   1786 N N   . THR A 1 228 ? 95.374  72.687 49.707 1.00 25.77 ? 250  THR A N   1 
ATOM   1787 C CA  . THR A 1 228 ? 94.039  72.861 49.178 1.00 26.79 ? 250  THR A CA  1 
ATOM   1788 C C   . THR A 1 228 ? 93.839  72.190 47.830 1.00 28.44 ? 250  THR A C   1 
ATOM   1789 O O   . THR A 1 228 ? 92.942  72.561 47.064 1.00 29.71 ? 250  THR A O   1 
ATOM   1790 C CB  . THR A 1 228 ? 93.716  74.348 49.060 1.00 26.57 ? 250  THR A CB  1 
ATOM   1791 O OG1 . THR A 1 228 ? 94.665  74.982 48.191 1.00 25.84 ? 250  THR A OG1 1 
ATOM   1792 C CG2 . THR A 1 228 ? 93.777  74.989 50.430 1.00 25.28 ? 250  THR A CG2 1 
ATOM   1793 N N   . CYS A 1 229 ? 94.686  71.206 47.540 1.00 27.86 ? 251  CYS A N   1 
ATOM   1794 C CA  . CYS A 1 229 ? 94.605  70.448 46.292 1.00 28.82 ? 251  CYS A CA  1 
ATOM   1795 C C   . CYS A 1 229 ? 94.651  71.275 45.002 1.00 27.74 ? 251  CYS A C   1 
ATOM   1796 O O   . CYS A 1 229 ? 94.044  70.886 44.005 1.00 28.13 ? 251  CYS A O   1 
ATOM   1797 C CB  . CYS A 1 229 ? 93.328  69.607 46.286 1.00 26.58 ? 251  CYS A CB  1 
ATOM   1798 S SG  . CYS A 1 229 ? 93.138  68.518 47.726 1.00 32.31 ? 251  CYS A SG  1 
ATOM   1799 N N   . GLU A 1 230 ? 95.375  72.391 44.997 1.00 27.67 ? 252  GLU A N   1 
ATOM   1800 C CA  . GLU A 1 230 ? 95.425  73.216 43.794 1.00 28.23 ? 252  GLU A CA  1 
ATOM   1801 C C   . GLU A 1 230 ? 96.669  73.020 42.939 1.00 26.14 ? 252  GLU A C   1 
ATOM   1802 O O   . GLU A 1 230 ? 96.695  73.442 41.789 1.00 26.37 ? 252  GLU A O   1 
ATOM   1803 C CB  . GLU A 1 230 ? 95.258  74.695 44.162 1.00 29.80 ? 252  GLU A CB  1 
ATOM   1804 C CG  . GLU A 1 230 ? 93.980  74.942 44.939 1.00 36.36 ? 252  GLU A CG  1 
ATOM   1805 C CD  . GLU A 1 230 ? 93.731  76.401 45.285 1.00 40.42 ? 252  GLU A CD  1 
ATOM   1806 O OE1 . GLU A 1 230 ? 94.565  77.014 45.993 1.00 42.74 ? 252  GLU A OE1 1 
ATOM   1807 O OE2 . GLU A 1 230 ? 92.682  76.934 44.854 1.00 43.57 ? 252  GLU A OE2 1 
ATOM   1808 N N   . LYS A 1 231 ? 97.692  72.372 43.484 1.00 23.67 ? 253  LYS A N   1 
ATOM   1809 C CA  . LYS A 1 231 ? 98.917  72.145 42.725 1.00 22.38 ? 253  LYS A CA  1 
ATOM   1810 C C   . LYS A 1 231 ? 98.759  70.982 41.752 1.00 22.42 ? 253  LYS A C   1 
ATOM   1811 O O   . LYS A 1 231 ? 98.557  69.845 42.165 1.00 21.87 ? 253  LYS A O   1 
ATOM   1812 C CB  . LYS A 1 231 ? 100.075 71.852 43.669 1.00 21.90 ? 253  LYS A CB  1 
ATOM   1813 C CG  . LYS A 1 231 ? 101.380 71.512 42.967 1.00 22.40 ? 253  LYS A CG  1 
ATOM   1814 C CD  . LYS A 1 231 ? 101.880 72.668 42.142 1.00 22.83 ? 253  LYS A CD  1 
ATOM   1815 C CE  . LYS A 1 231 ? 103.304 72.439 41.663 1.00 23.69 ? 253  LYS A CE  1 
ATOM   1816 N NZ  . LYS A 1 231 ? 103.798 73.620 40.873 1.00 25.84 ? 253  LYS A NZ  1 
ATOM   1817 N N   . ALA A 1 232 ? 98.842  71.265 40.456 1.00 22.53 ? 254  ALA A N   1 
ATOM   1818 C CA  . ALA A 1 232 ? 98.717  70.211 39.459 1.00 21.10 ? 254  ALA A CA  1 
ATOM   1819 C C   . ALA A 1 232 ? 100.041 69.495 39.436 1.00 20.10 ? 254  ALA A C   1 
ATOM   1820 O O   . ALA A 1 232 ? 101.078 70.121 39.274 1.00 22.44 ? 254  ALA A O   1 
ATOM   1821 C CB  . ALA A 1 232 ? 98.419  70.796 38.095 1.00 20.61 ? 254  ALA A CB  1 
ATOM   1822 N N   . CYS A 1 233 ? 100.002 68.183 39.599 1.00 19.72 ? 255  CYS A N   1 
ATOM   1823 C CA  . CYS A 1 233 ? 101.209 67.377 39.620 1.00 21.04 ? 255  CYS A CA  1 
ATOM   1824 C C   . CYS A 1 233 ? 101.739 67.034 38.245 1.00 21.38 ? 255  CYS A C   1 
ATOM   1825 O O   . CYS A 1 233 ? 101.173 67.450 37.239 1.00 21.43 ? 255  CYS A O   1 
ATOM   1826 C CB  . CYS A 1 233 ? 100.931 66.098 40.381 1.00 22.82 ? 255  CYS A CB  1 
ATOM   1827 S SG  . CYS A 1 233 ? 100.851 66.334 42.180 1.00 29.62 ? 255  CYS A SG  1 
ATOM   1828 N N   . GLU A 1 234 ? 102.850 66.296 38.207 1.00 22.96 ? 256  GLU A N   1 
ATOM   1829 C CA  . GLU A 1 234 ? 103.436 65.866 36.939 1.00 22.18 ? 256  GLU A CA  1 
ATOM   1830 C C   . GLU A 1 234 ? 102.411 64.905 36.366 1.00 22.34 ? 256  GLU A C   1 
ATOM   1831 O O   . GLU A 1 234 ? 101.729 64.215 37.121 1.00 22.86 ? 256  GLU A O   1 
ATOM   1832 C CB  . GLU A 1 234 ? 104.778 65.171 37.161 1.00 22.92 ? 256  GLU A CB  1 
ATOM   1833 C CG  . GLU A 1 234 ? 105.961 66.132 37.127 1.00 27.03 ? 256  GLU A CG  1 
ATOM   1834 C CD  . GLU A 1 234 ? 107.298 65.433 37.322 1.00 29.89 ? 256  GLU A CD  1 
ATOM   1835 O OE1 . GLU A 1 234 ? 107.473 64.342 36.727 1.00 30.39 ? 256  GLU A OE1 1 
ATOM   1836 O OE2 . GLU A 1 234 ? 108.167 65.977 38.056 1.00 29.28 ? 256  GLU A OE2 1 
ATOM   1837 N N   . LEU A 1 235 ? 102.309 64.850 35.044 1.00 21.11 ? 257  LEU A N   1 
ATOM   1838 C CA  . LEU A 1 235 ? 101.305 64.024 34.391 1.00 22.44 ? 257  LEU A CA  1 
ATOM   1839 C C   . LEU A 1 235 ? 100.745 62.741 35.006 1.00 23.88 ? 257  LEU A C   1 
ATOM   1840 O O   . LEU A 1 235 ? 99.668  62.771 35.617 1.00 28.68 ? 257  LEU A O   1 
ATOM   1841 C CB  . LEU A 1 235 ? 101.704 63.754 32.945 1.00 19.12 ? 257  LEU A CB  1 
ATOM   1842 C CG  . LEU A 1 235 ? 101.294 64.955 32.100 1.00 17.42 ? 257  LEU A CG  1 
ATOM   1843 C CD1 . LEU A 1 235 ? 101.719 64.733 30.669 1.00 17.50 ? 257  LEU A CD1 1 
ATOM   1844 C CD2 . LEU A 1 235 ? 99.793  65.182 32.193 1.00 13.54 ? 257  LEU A CD2 1 
ATOM   1845 N N   . HIS A 1 236 ? 101.423 61.616 34.880 1.00 20.78 ? 258  HIS A N   1 
ATOM   1846 C CA  . HIS A 1 236 ? 100.803 60.409 35.402 1.00 20.36 ? 258  HIS A CA  1 
ATOM   1847 C C   . HIS A 1 236 ? 101.249 59.957 36.778 1.00 20.81 ? 258  HIS A C   1 
ATOM   1848 O O   . HIS A 1 236 ? 101.857 58.904 36.924 1.00 22.82 ? 258  HIS A O   1 
ATOM   1849 C CB  . HIS A 1 236 ? 101.005 59.312 34.378 1.00 19.71 ? 258  HIS A CB  1 
ATOM   1850 C CG  . HIS A 1 236 ? 100.810 59.790 32.978 1.00 18.76 ? 258  HIS A CG  1 
ATOM   1851 N ND1 . HIS A 1 236 ? 99.614  60.302 32.537 1.00 19.06 ? 258  HIS A ND1 1 
ATOM   1852 C CD2 . HIS A 1 236 ? 101.677 59.902 31.947 1.00 17.59 ? 258  HIS A CD2 1 
ATOM   1853 C CE1 . HIS A 1 236 ? 99.751  60.712 31.287 1.00 18.95 ? 258  HIS A CE1 1 
ATOM   1854 N NE2 . HIS A 1 236 ? 100.992 60.482 30.908 1.00 18.17 ? 258  HIS A NE2 1 
ATOM   1855 N N   . THR A 1 237 ? 100.920 60.730 37.802 1.00 20.25 ? 259  THR A N   1 
ATOM   1856 C CA  . THR A 1 237 ? 101.351 60.365 39.138 1.00 18.97 ? 259  THR A CA  1 
ATOM   1857 C C   . THR A 1 237 ? 100.234 60.306 40.161 1.00 18.94 ? 259  THR A C   1 
ATOM   1858 O O   . THR A 1 237 ? 99.076  60.618 39.863 1.00 21.49 ? 259  THR A O   1 
ATOM   1859 C CB  . THR A 1 237 ? 102.402 61.354 39.639 1.00 19.74 ? 259  THR A CB  1 
ATOM   1860 O OG1 . THR A 1 237 ? 101.783 62.610 39.960 1.00 19.64 ? 259  THR A OG1 1 
ATOM   1861 C CG2 . THR A 1 237 ? 103.444 61.576 38.560 1.00 19.62 ? 259  THR A CG2 1 
ATOM   1862 N N   . PHE A 1 238 ? 100.590 59.883 41.366 1.00 15.75 ? 260  PHE A N   1 
ATOM   1863 C CA  . PHE A 1 238 ? 99.648  59.823 42.458 1.00 14.65 ? 260  PHE A CA  1 
ATOM   1864 C C   . PHE A 1 238 ? 100.425 59.788 43.758 1.00 15.87 ? 260  PHE A C   1 
ATOM   1865 O O   . PHE A 1 238 ? 101.644 59.779 43.729 1.00 17.08 ? 260  PHE A O   1 
ATOM   1866 C CB  . PHE A 1 238 ? 98.698  58.637 42.304 1.00 13.04 ? 260  PHE A CB  1 
ATOM   1867 C CG  . PHE A 1 238 ? 99.372  57.311 42.108 1.00 13.79 ? 260  PHE A CG  1 
ATOM   1868 C CD1 . PHE A 1 238 ? 99.528  56.430 43.180 1.00 11.49 ? 260  PHE A CD1 1 
ATOM   1869 C CD2 . PHE A 1 238 ? 99.787  56.904 40.836 1.00 13.14 ? 260  PHE A CD2 1 
ATOM   1870 C CE1 . PHE A 1 238 ? 100.076 55.166 42.987 1.00 9.49  ? 260  PHE A CE1 1 
ATOM   1871 C CE2 . PHE A 1 238 ? 100.338 55.633 40.639 1.00 11.10 ? 260  PHE A CE2 1 
ATOM   1872 C CZ  . PHE A 1 238 ? 100.480 54.768 41.714 1.00 7.94  ? 260  PHE A CZ  1 
ATOM   1873 N N   . GLY A 1 239 ? 99.733  59.794 44.892 1.00 16.72 ? 261  GLY A N   1 
ATOM   1874 C CA  . GLY A 1 239 ? 100.408 59.819 46.181 1.00 16.03 ? 261  GLY A CA  1 
ATOM   1875 C C   . GLY A 1 239 ? 100.419 61.258 46.688 1.00 16.39 ? 261  GLY A C   1 
ATOM   1876 O O   . GLY A 1 239 ? 100.597 62.186 45.900 1.00 14.89 ? 261  GLY A O   1 
ATOM   1877 N N   . ARG A 1 240 ? 100.222 61.451 47.989 1.00 16.87 ? 262  ARG A N   1 
ATOM   1878 C CA  . ARG A 1 240 ? 100.194 62.786 48.573 1.00 17.37 ? 262  ARG A CA  1 
ATOM   1879 C C   . ARG A 1 240 ? 101.262 63.755 48.086 1.00 18.59 ? 262  ARG A C   1 
ATOM   1880 O O   . ARG A 1 240 ? 101.005 64.947 47.991 1.00 21.43 ? 262  ARG A O   1 
ATOM   1881 C CB  . ARG A 1 240 ? 100.289 62.708 50.097 1.00 19.24 ? 262  ARG A CB  1 
ATOM   1882 C CG  . ARG A 1 240 ? 99.016  62.327 50.793 1.00 20.25 ? 262  ARG A CG  1 
ATOM   1883 C CD  . ARG A 1 240 ? 98.921  63.017 52.156 1.00 22.72 ? 262  ARG A CD  1 
ATOM   1884 N NE  . ARG A 1 240 ? 99.001  62.082 53.280 1.00 21.82 ? 262  ARG A NE  1 
ATOM   1885 C CZ  . ARG A 1 240 ? 100.131 61.557 53.738 1.00 22.85 ? 262  ARG A CZ  1 
ATOM   1886 N NH1 . ARG A 1 240 ? 101.285 61.878 53.170 1.00 24.98 ? 262  ARG A NH1 1 
ATOM   1887 N NH2 . ARG A 1 240 ? 100.110 60.715 54.760 1.00 21.85 ? 262  ARG A NH2 1 
ATOM   1888 N N   . THR A 1 241 ? 102.468 63.262 47.813 1.00 20.68 ? 263  THR A N   1 
ATOM   1889 C CA  . THR A 1 241 ? 103.561 64.123 47.336 1.00 20.35 ? 263  THR A CA  1 
ATOM   1890 C C   . THR A 1 241 ? 103.800 63.893 45.849 1.00 21.91 ? 263  THR A C   1 
ATOM   1891 O O   . THR A 1 241 ? 104.774 64.387 45.289 1.00 21.22 ? 263  THR A O   1 
ATOM   1892 C CB  . THR A 1 241 ? 104.891 63.823 48.042 1.00 19.47 ? 263  THR A CB  1 
ATOM   1893 O OG1 . THR A 1 241 ? 105.416 62.591 47.536 1.00 19.32 ? 263  THR A OG1 1 
ATOM   1894 C CG2 . THR A 1 241 ? 104.705 63.730 49.565 1.00 17.05 ? 263  THR A CG2 1 
ATOM   1895 N N   . CYS A 1 242 ? 102.909 63.119 45.233 1.00 23.60 ? 264  CYS A N   1 
ATOM   1896 C CA  . CYS A 1 242 ? 102.972 62.794 43.813 1.00 26.20 ? 264  CYS A CA  1 
ATOM   1897 C C   . CYS A 1 242 ? 104.282 62.146 43.359 1.00 27.04 ? 264  CYS A C   1 
ATOM   1898 O O   . CYS A 1 242 ? 104.751 62.383 42.252 1.00 25.42 ? 264  CYS A O   1 
ATOM   1899 C CB  . CYS A 1 242 ? 102.677 64.049 42.979 1.00 26.91 ? 264  CYS A CB  1 
ATOM   1900 S SG  . CYS A 1 242 ? 100.891 64.427 42.850 1.00 32.94 ? 264  CYS A SG  1 
ATOM   1901 N N   . LYS A 1 243 ? 104.859 61.310 44.214 1.00 28.33 ? 265  LYS A N   1 
ATOM   1902 C CA  . LYS A 1 243 ? 106.100 60.642 43.874 1.00 28.89 ? 265  LYS A CA  1 
ATOM   1903 C C   . LYS A 1 243 ? 105.903 59.196 43.422 1.00 28.02 ? 265  LYS A C   1 
ATOM   1904 O O   . LYS A 1 243 ? 106.846 58.413 43.384 1.00 28.89 ? 265  LYS A O   1 
ATOM   1905 C CB  . LYS A 1 243 ? 107.081 60.726 45.045 1.00 30.27 ? 265  LYS A CB  1 
ATOM   1906 C CG  . LYS A 1 243 ? 107.737 62.092 45.172 1.00 33.15 ? 265  LYS A CG  1 
ATOM   1907 C CD  . LYS A 1 243 ? 108.874 62.089 46.201 1.00 38.57 ? 265  LYS A CD  1 
ATOM   1908 C CE  . LYS A 1 243 ? 110.099 61.256 45.757 1.00 40.18 ? 265  LYS A CE  1 
ATOM   1909 N NZ  . LYS A 1 243 ? 111.205 61.282 46.774 1.00 39.95 ? 265  LYS A NZ  1 
ATOM   1910 N N   . GLU A 1 244 ? 104.668 58.842 43.092 1.00 26.90 ? 266  GLU A N   1 
ATOM   1911 C CA  . GLU A 1 244 ? 104.369 57.509 42.580 1.00 28.18 ? 266  GLU A CA  1 
ATOM   1912 C C   . GLU A 1 244 ? 104.073 57.714 41.096 1.00 29.12 ? 266  GLU A C   1 
ATOM   1913 O O   . GLU A 1 244 ? 103.583 58.771 40.709 1.00 30.64 ? 266  GLU A O   1 
ATOM   1914 C CB  . GLU A 1 244 ? 103.131 56.911 43.251 1.00 26.19 ? 266  GLU A CB  1 
ATOM   1915 C CG  . GLU A 1 244 ? 103.334 56.383 44.655 1.00 27.78 ? 266  GLU A CG  1 
ATOM   1916 C CD  . GLU A 1 244 ? 104.540 55.471 44.781 1.00 28.86 ? 266  GLU A CD  1 
ATOM   1917 O OE1 . GLU A 1 244 ? 104.799 54.666 43.857 1.00 30.33 ? 266  GLU A OE1 1 
ATOM   1918 O OE2 . GLU A 1 244 ? 105.227 55.557 45.819 1.00 28.17 ? 266  GLU A OE2 1 
ATOM   1919 N N   . ARG A 1 245 ? 104.368 56.727 40.259 1.00 29.86 ? 267  ARG A N   1 
ATOM   1920 C CA  . ARG A 1 245 ? 104.086 56.876 38.835 1.00 30.48 ? 267  ARG A CA  1 
ATOM   1921 C C   . ARG A 1 245 ? 103.316 55.711 38.266 1.00 31.56 ? 267  ARG A C   1 
ATOM   1922 O O   . ARG A 1 245 ? 103.656 54.557 38.509 1.00 32.77 ? 267  ARG A O   1 
ATOM   1923 C CB  . ARG A 1 245 ? 105.379 57.047 38.051 1.00 30.09 ? 267  ARG A CB  1 
ATOM   1924 C CG  . ARG A 1 245 ? 106.068 58.350 38.347 1.00 31.51 ? 267  ARG A CG  1 
ATOM   1925 C CD  . ARG A 1 245 ? 107.435 58.408 37.728 1.00 30.56 ? 267  ARG A CD  1 
ATOM   1926 N NE  . ARG A 1 245 ? 108.053 59.705 37.965 1.00 31.78 ? 267  ARG A NE  1 
ATOM   1927 C CZ  . ARG A 1 245 ? 107.684 60.826 37.357 1.00 32.69 ? 267  ARG A CZ  1 
ATOM   1928 N NH1 . ARG A 1 245 ? 106.696 60.810 36.466 1.00 32.97 ? 267  ARG A NH1 1 
ATOM   1929 N NH2 . ARG A 1 245 ? 108.304 61.964 37.642 1.00 32.98 ? 267  ARG A NH2 1 
ATOM   1930 N N   . CYS A 1 246 ? 102.267 56.011 37.514 1.00 32.81 ? 268  CYS A N   1 
ATOM   1931 C CA  . CYS A 1 246 ? 101.483 54.957 36.897 1.00 34.49 ? 268  CYS A CA  1 
ATOM   1932 C C   . CYS A 1 246 ? 102.343 54.246 35.866 1.00 36.85 ? 268  CYS A C   1 
ATOM   1933 O O   . CYS A 1 246 ? 102.804 54.852 34.894 1.00 36.15 ? 268  CYS A O   1 
ATOM   1934 C CB  . CYS A 1 246 ? 100.229 55.529 36.239 1.00 33.38 ? 268  CYS A CB  1 
ATOM   1935 S SG  . CYS A 1 246 ? 98.974  55.972 37.474 1.00 35.32 ? 268  CYS A SG  1 
ATOM   1936 N N   . SER A 1 247 ? 102.575 52.958 36.104 1.00 40.29 ? 269  SER A N   1 
ATOM   1937 C CA  . SER A 1 247 ? 103.372 52.137 35.200 1.00 43.96 ? 269  SER A CA  1 
ATOM   1938 C C   . SER A 1 247 ? 102.572 51.859 33.930 1.00 44.52 ? 269  SER A C   1 
ATOM   1939 O O   . SER A 1 247 ? 101.440 51.381 33.986 1.00 43.30 ? 269  SER A O   1 
ATOM   1940 C CB  . SER A 1 247 ? 103.743 50.807 35.863 1.00 44.53 ? 269  SER A CB  1 
ATOM   1941 O OG  . SER A 1 247 ? 102.589 50.011 36.070 1.00 44.82 ? 269  SER A OG  1 
ATOM   1942 N N   . GLY A 1 248 ? 103.173 52.164 32.789 1.00 45.69 ? 270  GLY A N   1 
ATOM   1943 C CA  . GLY A 1 248 ? 102.505 51.948 31.528 1.00 47.92 ? 270  GLY A CA  1 
ATOM   1944 C C   . GLY A 1 248 ? 102.693 53.144 30.620 1.00 49.95 ? 270  GLY A C   1 
ATOM   1945 O O   . GLY A 1 248 ? 102.804 54.287 31.081 1.00 50.06 ? 270  GLY A O   1 
ATOM   1946 N N   . GLN A 1 249 ? 102.723 52.873 29.320 1.00 50.89 ? 271  GLN A N   1 
ATOM   1947 C CA  . GLN A 1 249 ? 102.902 53.908 28.313 1.00 50.46 ? 271  GLN A CA  1 
ATOM   1948 C C   . GLN A 1 249 ? 101.609 54.707 28.126 1.00 48.73 ? 271  GLN A C   1 
ATOM   1949 O O   . GLN A 1 249 ? 101.590 55.714 27.416 1.00 48.90 ? 271  GLN A O   1 
ATOM   1950 C CB  . GLN A 1 249 ? 103.302 53.261 26.982 1.00 53.22 ? 271  GLN A CB  1 
ATOM   1951 C CG  . GLN A 1 249 ? 104.360 52.153 27.087 1.00 56.77 ? 271  GLN A CG  1 
ATOM   1952 C CD  . GLN A 1 249 ? 105.756 52.669 27.431 1.00 58.63 ? 271  GLN A CD  1 
ATOM   1953 O OE1 . GLN A 1 249 ? 105.998 53.172 28.534 1.00 59.16 ? 271  GLN A OE1 1 
ATOM   1954 N NE2 . GLN A 1 249 ? 106.683 52.540 26.481 1.00 59.21 ? 271  GLN A NE2 1 
ATOM   1955 N N   . GLU A 1 250 ? 100.537 54.256 28.773 1.00 46.15 ? 272  GLU A N   1 
ATOM   1956 C CA  . GLU A 1 250 ? 99.233  54.905 28.659 1.00 43.03 ? 272  GLU A CA  1 
ATOM   1957 C C   . GLU A 1 250 ? 98.808  55.765 29.851 1.00 39.65 ? 272  GLU A C   1 
ATOM   1958 O O   . GLU A 1 250 ? 97.635  56.115 29.971 1.00 39.23 ? 272  GLU A O   1 
ATOM   1959 C CB  . GLU A 1 250 ? 98.162  53.844 28.407 1.00 45.00 ? 272  GLU A CB  1 
ATOM   1960 C CG  . GLU A 1 250 ? 97.752  53.688 26.962 1.00 47.56 ? 272  GLU A CG  1 
ATOM   1961 C CD  . GLU A 1 250 ? 96.956  54.877 26.455 1.00 49.98 ? 272  GLU A CD  1 
ATOM   1962 O OE1 . GLU A 1 250 ? 96.382  54.770 25.351 1.00 49.92 ? 272  GLU A OE1 1 
ATOM   1963 O OE2 . GLU A 1 250 ? 96.903  55.913 27.159 1.00 50.04 ? 272  GLU A OE2 1 
ATOM   1964 N N   . GLY A 1 251 ? 99.748  56.102 30.728 1.00 35.65 ? 273  GLY A N   1 
ATOM   1965 C CA  . GLY A 1 251 ? 99.408  56.912 31.879 1.00 30.48 ? 273  GLY A CA  1 
ATOM   1966 C C   . GLY A 1 251 ? 98.715  56.109 32.962 1.00 28.47 ? 273  GLY A C   1 
ATOM   1967 O O   . GLY A 1 251 ? 99.092  54.979 33.220 1.00 27.44 ? 273  GLY A O   1 
ATOM   1968 N N   . CYS A 1 252 ? 97.711  56.699 33.604 1.00 27.68 ? 274  CYS A N   1 
ATOM   1969 C CA  . CYS A 1 252 ? 96.965  56.031 34.666 1.00 27.90 ? 274  CYS A CA  1 
ATOM   1970 C C   . CYS A 1 252 ? 95.651  55.511 34.117 1.00 29.02 ? 274  CYS A C   1 
ATOM   1971 O O   . CYS A 1 252 ? 94.716  55.276 34.875 1.00 30.34 ? 274  CYS A O   1 
ATOM   1972 C CB  . CYS A 1 252 ? 96.639  56.994 35.815 1.00 27.31 ? 274  CYS A CB  1 
ATOM   1973 S SG  . CYS A 1 252 ? 98.048  57.638 36.766 1.00 30.44 ? 274  CYS A SG  1 
ATOM   1974 N N   . LYS A 1 253 ? 95.589  55.323 32.803 1.00 28.32 ? 275  LYS A N   1 
ATOM   1975 C CA  . LYS A 1 253 ? 94.373  54.867 32.147 1.00 27.35 ? 275  LYS A CA  1 
ATOM   1976 C C   . LYS A 1 253 ? 93.545  53.772 32.819 1.00 27.77 ? 275  LYS A C   1 
ATOM   1977 O O   . LYS A 1 253 ? 92.443  54.035 33.301 1.00 29.94 ? 275  LYS A O   1 
ATOM   1978 C CB  . LYS A 1 253 ? 94.672  54.443 30.709 1.00 26.15 ? 275  LYS A CB  1 
ATOM   1979 C CG  . LYS A 1 253 ? 93.424  54.123 29.920 1.00 23.75 ? 275  LYS A CG  1 
ATOM   1980 C CD  . LYS A 1 253 ? 93.755  53.702 28.519 1.00 24.65 ? 275  LYS A CD  1 
ATOM   1981 C CE  . LYS A 1 253 ? 92.519  53.202 27.794 1.00 24.49 ? 275  LYS A CE  1 
ATOM   1982 N NZ  . LYS A 1 253 ? 92.851  52.837 26.393 1.00 25.93 ? 275  LYS A NZ  1 
ATOM   1983 N N   . SER A 1 254 ? 94.028  52.543 32.864 1.00 26.01 ? 276  SER A N   1 
ATOM   1984 C CA  . SER A 1 254 ? 93.178  51.525 33.468 1.00 25.84 ? 276  SER A CA  1 
ATOM   1985 C C   . SER A 1 254 ? 93.386  51.314 34.963 1.00 24.32 ? 276  SER A C   1 
ATOM   1986 O O   . SER A 1 254 ? 93.292  50.194 35.445 1.00 23.79 ? 276  SER A O   1 
ATOM   1987 C CB  . SER A 1 254 ? 93.331  50.205 32.713 1.00 25.97 ? 276  SER A CB  1 
ATOM   1988 N N   . TYR A 1 255 ? 93.665  52.396 35.688 1.00 24.43 ? 277  TYR A N   1 
ATOM   1989 C CA  . TYR A 1 255 ? 93.887  52.340 37.139 1.00 23.22 ? 277  TYR A CA  1 
ATOM   1990 C C   . TYR A 1 255 ? 92.749  53.008 37.904 1.00 19.69 ? 277  TYR A C   1 
ATOM   1991 O O   . TYR A 1 255 ? 92.303  54.084 37.532 1.00 20.17 ? 277  TYR A O   1 
ATOM   1992 C CB  . TYR A 1 255 ? 95.143  53.105 37.556 1.00 28.10 ? 277  TYR A CB  1 
ATOM   1993 C CG  . TYR A 1 255 ? 96.497  52.494 37.301 1.00 33.42 ? 277  TYR A CG  1 
ATOM   1994 C CD1 . TYR A 1 255 ? 97.552  52.781 38.166 1.00 37.06 ? 277  TYR A CD1 1 
ATOM   1995 C CD2 . TYR A 1 255 ? 96.768  51.745 36.162 1.00 35.47 ? 277  TYR A CD2 1 
ATOM   1996 C CE1 . TYR A 1 255 ? 98.848  52.358 37.909 1.00 38.58 ? 277  TYR A CE1 1 
ATOM   1997 C CE2 . TYR A 1 255 ? 98.074  51.308 35.885 1.00 39.38 ? 277  TYR A CE2 1 
ATOM   1998 C CZ  . TYR A 1 255 ? 99.112  51.628 36.771 1.00 41.34 ? 277  TYR A CZ  1 
ATOM   1999 O OH  . TYR A 1 255 ? 100.423 51.260 36.516 1.00 42.26 ? 277  TYR A OH  1 
ATOM   2000 N N   . VAL A 1 256 ? 92.309  52.391 38.989 1.00 16.37 ? 278  VAL A N   1 
ATOM   2001 C CA  . VAL A 1 256 ? 91.260  52.967 39.825 1.00 15.23 ? 278  VAL A CA  1 
ATOM   2002 C C   . VAL A 1 256 ? 91.878  53.168 41.202 1.00 14.74 ? 278  VAL A C   1 
ATOM   2003 O O   . VAL A 1 256 ? 92.334  52.212 41.834 1.00 15.05 ? 278  VAL A O   1 
ATOM   2004 C CB  . VAL A 1 256 ? 90.041  52.019 39.973 1.00 14.71 ? 278  VAL A CB  1 
ATOM   2005 C CG1 . VAL A 1 256 ? 89.052  52.599 40.974 1.00 14.65 ? 278  VAL A CG1 1 
ATOM   2006 C CG2 . VAL A 1 256 ? 89.368  51.813 38.635 1.00 14.09 ? 278  VAL A CG2 1 
ATOM   2007 N N   . PHE A 1 257 ? 91.901  54.401 41.682 1.00 14.09 ? 279  PHE A N   1 
ATOM   2008 C CA  . PHE A 1 257 ? 92.499  54.643 42.986 1.00 13.43 ? 279  PHE A CA  1 
ATOM   2009 C C   . PHE A 1 257 ? 91.488  54.858 44.097 1.00 13.00 ? 279  PHE A C   1 
ATOM   2010 O O   . PHE A 1 257 ? 90.516  55.582 43.931 1.00 14.34 ? 279  PHE A O   1 
ATOM   2011 C CB  . PHE A 1 257 ? 93.418  55.872 42.944 1.00 14.74 ? 279  PHE A CB  1 
ATOM   2012 C CG  . PHE A 1 257 ? 94.445  55.841 41.851 1.00 16.13 ? 279  PHE A CG  1 
ATOM   2013 C CD1 . PHE A 1 257 ? 94.095  56.147 40.535 1.00 17.27 ? 279  PHE A CD1 1 
ATOM   2014 C CD2 . PHE A 1 257 ? 95.774  55.530 42.138 1.00 17.99 ? 279  PHE A CD2 1 
ATOM   2015 C CE1 . PHE A 1 257 ? 95.060  56.143 39.512 1.00 18.08 ? 279  PHE A CE1 1 
ATOM   2016 C CE2 . PHE A 1 257 ? 96.747  55.523 41.123 1.00 17.89 ? 279  PHE A CE2 1 
ATOM   2017 C CZ  . PHE A 1 257 ? 96.385  55.832 39.809 1.00 18.25 ? 279  PHE A CZ  1 
ATOM   2018 N N   . CYS A 1 258 ? 91.730  54.231 45.241 1.00 15.94 ? 280  CYS A N   1 
ATOM   2019 C CA  . CYS A 1 258 ? 90.871  54.404 46.411 1.00 17.65 ? 280  CYS A CA  1 
ATOM   2020 C C   . CYS A 1 258 ? 91.792  54.919 47.501 1.00 16.86 ? 280  CYS A C   1 
ATOM   2021 O O   . CYS A 1 258 ? 92.843  54.348 47.741 1.00 17.91 ? 280  CYS A O   1 
ATOM   2022 C CB  . CYS A 1 258 ? 90.262  53.085 46.852 1.00 19.25 ? 280  CYS A CB  1 
ATOM   2023 S SG  . CYS A 1 258 ? 89.306  52.185 45.583 1.00 30.00 ? 280  CYS A SG  1 
ATOM   2024 N N   . LEU A 1 259 ? 91.404  56.004 48.154 1.00 19.01 ? 281  LEU A N   1 
ATOM   2025 C CA  . LEU A 1 259 ? 92.233  56.580 49.199 1.00 20.49 ? 281  LEU A CA  1 
ATOM   2026 C C   . LEU A 1 259 ? 91.527  56.447 50.540 1.00 23.75 ? 281  LEU A C   1 
ATOM   2027 O O   . LEU A 1 259 ? 90.415  55.911 50.611 1.00 25.38 ? 281  LEU A O   1 
ATOM   2028 C CB  . LEU A 1 259 ? 92.496  58.051 48.876 1.00 18.66 ? 281  LEU A CB  1 
ATOM   2029 C CG  . LEU A 1 259 ? 93.081  58.302 47.483 1.00 17.49 ? 281  LEU A CG  1 
ATOM   2030 C CD1 . LEU A 1 259 ? 93.225  59.785 47.232 1.00 14.87 ? 281  LEU A CD1 1 
ATOM   2031 C CD2 . LEU A 1 259 ? 94.418  57.616 47.371 1.00 15.60 ? 281  LEU A CD2 1 
ATOM   2032 N N   . PRO A 1 260 ? 92.168  56.904 51.633 1.00 24.08 ? 282  PRO A N   1 
ATOM   2033 C CA  . PRO A 1 260 ? 91.515  56.805 52.938 1.00 23.53 ? 282  PRO A CA  1 
ATOM   2034 C C   . PRO A 1 260 ? 90.058  57.301 52.913 1.00 24.54 ? 282  PRO A C   1 
ATOM   2035 O O   . PRO A 1 260 ? 89.725  58.344 52.360 1.00 22.21 ? 282  PRO A O   1 
ATOM   2036 C CB  . PRO A 1 260 ? 92.443  57.609 53.825 1.00 23.19 ? 282  PRO A CB  1 
ATOM   2037 C CG  . PRO A 1 260 ? 93.764  57.169 53.312 1.00 22.97 ? 282  PRO A CG  1 
ATOM   2038 C CD  . PRO A 1 260 ? 93.587  57.258 51.798 1.00 22.84 ? 282  PRO A CD  1 
ATOM   2039 N N   . ASP A 1 261 ? 89.214  56.510 53.555 1.00 29.30 ? 283  ASP A N   1 
ATOM   2040 C CA  . ASP A 1 261 ? 87.768  56.675 53.621 1.00 32.22 ? 283  ASP A CA  1 
ATOM   2041 C C   . ASP A 1 261 ? 86.928  57.897 53.297 1.00 33.42 ? 283  ASP A C   1 
ATOM   2042 O O   . ASP A 1 261 ? 86.024  57.791 52.459 1.00 38.89 ? 283  ASP A O   1 
ATOM   2043 C CB  . ASP A 1 261 ? 87.245  56.153 54.930 1.00 34.04 ? 283  ASP A CB  1 
ATOM   2044 C CG  . ASP A 1 261 ? 85.815  55.763 54.811 1.00 34.65 ? 283  ASP A CG  1 
ATOM   2045 O OD1 . ASP A 1 261 ? 85.520  55.100 53.792 1.00 32.25 ? 283  ASP A OD1 1 
ATOM   2046 O OD2 . ASP A 1 261 ? 85.007  56.115 55.702 1.00 37.16 ? 283  ASP A OD2 1 
ATOM   2047 N N   . PRO A 1 262 ? 87.155  59.053 53.948 1.00 30.43 ? 284  PRO A N   1 
ATOM   2048 C CA  . PRO A 1 262 ? 86.267  60.166 53.549 1.00 26.91 ? 284  PRO A CA  1 
ATOM   2049 C C   . PRO A 1 262 ? 86.237  60.459 52.047 1.00 24.46 ? 284  PRO A C   1 
ATOM   2050 O O   . PRO A 1 262 ? 85.336  61.134 51.570 1.00 25.33 ? 284  PRO A O   1 
ATOM   2051 C CB  . PRO A 1 262 ? 86.795  61.343 54.351 1.00 25.42 ? 284  PRO A CB  1 
ATOM   2052 C CG  . PRO A 1 262 ? 88.264  61.010 54.470 1.00 29.15 ? 284  PRO A CG  1 
ATOM   2053 C CD  . PRO A 1 262 ? 88.271  59.527 54.780 1.00 27.25 ? 284  PRO A CD  1 
ATOM   2054 N N   . TYR A 1 263 ? 87.209  59.917 51.313 1.00 22.31 ? 285  TYR A N   1 
ATOM   2055 C CA  . TYR A 1 263 ? 87.357  60.121 49.866 1.00 21.87 ? 285  TYR A CA  1 
ATOM   2056 C C   . TYR A 1 263 ? 86.736  59.044 48.972 1.00 21.94 ? 285  TYR A C   1 
ATOM   2057 O O   . TYR A 1 263 ? 86.022  59.351 48.010 1.00 21.37 ? 285  TYR A O   1 
ATOM   2058 C CB  . TYR A 1 263 ? 88.844  60.232 49.521 1.00 19.56 ? 285  TYR A CB  1 
ATOM   2059 C CG  . TYR A 1 263 ? 89.121  60.550 48.076 1.00 18.67 ? 285  TYR A CG  1 
ATOM   2060 C CD1 . TYR A 1 263 ? 89.252  61.865 47.648 1.00 17.64 ? 285  TYR A CD1 1 
ATOM   2061 C CD2 . TYR A 1 263 ? 89.235  59.536 47.125 1.00 18.86 ? 285  TYR A CD2 1 
ATOM   2062 C CE1 . TYR A 1 263 ? 89.490  62.168 46.303 1.00 16.60 ? 285  TYR A CE1 1 
ATOM   2063 C CE2 . TYR A 1 263 ? 89.466  59.831 45.777 1.00 16.59 ? 285  TYR A CE2 1 
ATOM   2064 C CZ  . TYR A 1 263 ? 89.589  61.151 45.377 1.00 14.98 ? 285  TYR A CZ  1 
ATOM   2065 O OH  . TYR A 1 263 ? 89.762  61.453 44.050 1.00 14.59 ? 285  TYR A OH  1 
ATOM   2066 N N   . GLY A 1 264 ? 87.043  57.786 49.267 1.00 20.56 ? 286  GLY A N   1 
ATOM   2067 C CA  . GLY A 1 264 ? 86.506  56.702 48.469 1.00 20.55 ? 286  GLY A CA  1 
ATOM   2068 C C   . GLY A 1 264 ? 87.385  56.356 47.286 1.00 20.79 ? 286  GLY A C   1 
ATOM   2069 O O   . GLY A 1 264 ? 88.604  56.405 47.391 1.00 22.36 ? 286  GLY A O   1 
ATOM   2070 N N   . CYS A 1 265 ? 86.780  56.000 46.158 1.00 20.62 ? 287  CYS A N   1 
ATOM   2071 C CA  . CYS A 1 265 ? 87.560  55.652 44.978 1.00 20.50 ? 287  CYS A CA  1 
ATOM   2072 C C   . CYS A 1 265 ? 87.233  56.611 43.845 1.00 19.20 ? 287  CYS A C   1 
ATOM   2073 O O   . CYS A 1 265 ? 86.256  57.341 43.911 1.00 18.79 ? 287  CYS A O   1 
ATOM   2074 C CB  . CYS A 1 265 ? 87.251  54.220 44.525 1.00 21.43 ? 287  CYS A CB  1 
ATOM   2075 S SG  . CYS A 1 265 ? 87.392  52.889 45.778 1.00 28.35 ? 287  CYS A SG  1 
ATOM   2076 N N   . SER A 1 266 ? 88.071  56.608 42.813 1.00 19.29 ? 288  SER A N   1 
ATOM   2077 C CA  . SER A 1 266 ? 87.870  57.435 41.629 1.00 18.80 ? 288  SER A CA  1 
ATOM   2078 C C   . SER A 1 266 ? 88.998  57.161 40.651 1.00 19.36 ? 288  SER A C   1 
ATOM   2079 O O   . SER A 1 266 ? 89.929  56.406 40.948 1.00 18.73 ? 288  SER A O   1 
ATOM   2080 C CB  . SER A 1 266 ? 87.883  58.920 41.982 1.00 20.32 ? 288  SER A CB  1 
ATOM   2081 O OG  . SER A 1 266 ? 89.198  59.358 42.291 1.00 21.61 ? 288  SER A OG  1 
ATOM   2082 N N   . CYS A 1 267 ? 88.907  57.772 39.477 1.00 18.07 ? 289  CYS A N   1 
ATOM   2083 C CA  . CYS A 1 267 ? 89.952  57.630 38.477 1.00 17.41 ? 289  CYS A CA  1 
ATOM   2084 C C   . CYS A 1 267 ? 90.973  58.677 38.839 1.00 16.08 ? 289  CYS A C   1 
ATOM   2085 O O   . CYS A 1 267 ? 90.725  59.516 39.698 1.00 17.17 ? 289  CYS A O   1 
ATOM   2086 C CB  . CYS A 1 267 ? 89.416  57.943 37.089 1.00 16.52 ? 289  CYS A CB  1 
ATOM   2087 S SG  . CYS A 1 267 ? 88.106  56.803 36.594 1.00 22.65 ? 289  CYS A SG  1 
ATOM   2088 N N   . ALA A 1 268 ? 92.129  58.634 38.203 1.00 15.26 ? 290  ALA A N   1 
ATOM   2089 C CA  . ALA A 1 268 ? 93.109  59.660 38.478 1.00 13.46 ? 290  ALA A CA  1 
ATOM   2090 C C   . ALA A 1 268 ? 92.617  60.824 37.620 1.00 13.14 ? 290  ALA A C   1 
ATOM   2091 O O   . ALA A 1 268 ? 91.726  60.659 36.792 1.00 11.49 ? 290  ALA A O   1 
ATOM   2092 C CB  . ALA A 1 268 ? 94.485  59.210 38.038 1.00 13.17 ? 290  ALA A CB  1 
ATOM   2093 N N   . THR A 1 269 ? 93.183  62.000 37.833 1.00 13.90 ? 291  THR A N   1 
ATOM   2094 C CA  . THR A 1 269 ? 92.811  63.178 37.076 1.00 13.02 ? 291  THR A CA  1 
ATOM   2095 C C   . THR A 1 269 ? 92.932  62.866 35.594 1.00 13.29 ? 291  THR A C   1 
ATOM   2096 O O   . THR A 1 269 ? 93.891  62.210 35.177 1.00 14.03 ? 291  THR A O   1 
ATOM   2097 C CB  . THR A 1 269 ? 93.766  64.313 37.391 1.00 13.07 ? 291  THR A CB  1 
ATOM   2098 O OG1 . THR A 1 269 ? 93.335  65.515 36.744 1.00 14.90 ? 291  THR A OG1 1 
ATOM   2099 C CG2 . THR A 1 269 ? 95.138  63.957 36.901 1.00 14.05 ? 291  THR A CG2 1 
ATOM   2100 N N   . GLY A 1 270 ? 91.960  63.325 34.809 1.00 13.17 ? 292  GLY A N   1 
ATOM   2101 C CA  . GLY A 1 270 ? 91.989  63.111 33.372 1.00 14.42 ? 292  GLY A CA  1 
ATOM   2102 C C   . GLY A 1 270 ? 91.330  61.860 32.816 1.00 15.36 ? 292  GLY A C   1 
ATOM   2103 O O   . GLY A 1 270 ? 91.351  61.643 31.597 1.00 14.54 ? 292  GLY A O   1 
ATOM   2104 N N   . TRP A 1 271 ? 90.733  61.045 33.684 1.00 15.25 ? 293  TRP A N   1 
ATOM   2105 C CA  . TRP A 1 271 ? 90.093  59.802 33.257 1.00 16.63 ? 293  TRP A CA  1 
ATOM   2106 C C   . TRP A 1 271 ? 88.740  59.583 33.917 1.00 17.95 ? 293  TRP A C   1 
ATOM   2107 O O   . TRP A 1 271 ? 88.481  60.113 35.000 1.00 18.94 ? 293  TRP A O   1 
ATOM   2108 C CB  . TRP A 1 271 ? 90.996  58.615 33.589 1.00 18.17 ? 293  TRP A CB  1 
ATOM   2109 C CG  . TRP A 1 271 ? 92.311  58.607 32.861 1.00 18.91 ? 293  TRP A CG  1 
ATOM   2110 C CD1 . TRP A 1 271 ? 93.543  58.882 33.379 1.00 17.91 ? 293  TRP A CD1 1 
ATOM   2111 C CD2 . TRP A 1 271 ? 92.524  58.243 31.491 1.00 18.93 ? 293  TRP A CD2 1 
ATOM   2112 N NE1 . TRP A 1 271 ? 94.513  58.699 32.419 1.00 17.82 ? 293  TRP A NE1 1 
ATOM   2113 C CE2 . TRP A 1 271 ? 93.914  58.307 31.253 1.00 19.11 ? 293  TRP A CE2 1 
ATOM   2114 C CE3 . TRP A 1 271 ? 91.671  57.861 30.445 1.00 17.53 ? 293  TRP A CE3 1 
ATOM   2115 C CZ2 . TRP A 1 271 ? 94.471  58.002 30.003 1.00 20.14 ? 293  TRP A CZ2 1 
ATOM   2116 C CZ3 . TRP A 1 271 ? 92.223  57.557 29.204 1.00 17.81 ? 293  TRP A CZ3 1 
ATOM   2117 C CH2 . TRP A 1 271 ? 93.608  57.628 28.994 1.00 20.61 ? 293  TRP A CH2 1 
ATOM   2118 N N   . LYS A 1 272 ? 87.887  58.775 33.284 1.00 18.37 ? 294  LYS A N   1 
ATOM   2119 C CA  . LYS A 1 272 ? 86.553  58.511 33.831 1.00 17.59 ? 294  LYS A CA  1 
ATOM   2120 C C   . LYS A 1 272 ? 85.945  57.170 33.467 1.00 18.59 ? 294  LYS A C   1 
ATOM   2121 O O   . LYS A 1 272 ? 86.453  56.427 32.624 1.00 18.58 ? 294  LYS A O   1 
ATOM   2122 C CB  . LYS A 1 272 ? 85.560  59.586 33.389 1.00 15.58 ? 294  LYS A CB  1 
ATOM   2123 C CG  . LYS A 1 272 ? 85.275  59.586 31.902 1.00 14.31 ? 294  LYS A CG  1 
ATOM   2124 C CD  . LYS A 1 272 ? 84.149  60.544 31.590 1.00 16.59 ? 294  LYS A CD  1 
ATOM   2125 C CE  . LYS A 1 272 ? 83.845  60.613 30.086 1.00 18.40 ? 294  LYS A CE  1 
ATOM   2126 N NZ  . LYS A 1 272 ? 83.383  59.326 29.499 1.00 17.50 ? 294  LYS A NZ  1 
ATOM   2127 N N   . GLY A 1 273 ? 84.817  56.902 34.118 1.00 19.26 ? 295  GLY A N   1 
ATOM   2128 C CA  . GLY A 1 273 ? 84.074  55.682 33.908 1.00 17.71 ? 295  GLY A CA  1 
ATOM   2129 C C   . GLY A 1 273 ? 84.599  54.564 34.766 1.00 18.68 ? 295  GLY A C   1 
ATOM   2130 O O   . GLY A 1 273 ? 85.729  54.619 35.234 1.00 16.96 ? 295  GLY A O   1 
ATOM   2131 N N   . LEU A 1 274 ? 83.764  53.562 35.014 1.00 21.38 ? 296  LEU A N   1 
ATOM   2132 C CA  . LEU A 1 274 ? 84.219  52.399 35.766 1.00 24.23 ? 296  LEU A CA  1 
ATOM   2133 C C   . LEU A 1 274 ? 85.330  51.923 34.846 1.00 25.27 ? 296  LEU A C   1 
ATOM   2134 O O   . LEU A 1 274 ? 85.175  51.981 33.622 1.00 27.38 ? 296  LEU A O   1 
ATOM   2135 C CB  . LEU A 1 274 ? 83.131  51.329 35.810 1.00 24.45 ? 296  LEU A CB  1 
ATOM   2136 C CG  . LEU A 1 274 ? 81.941  51.372 36.764 1.00 25.92 ? 296  LEU A CG  1 
ATOM   2137 C CD1 . LEU A 1 274 ? 81.240  52.716 36.748 1.00 27.29 ? 296  LEU A CD1 1 
ATOM   2138 C CD2 . LEU A 1 274 ? 80.989  50.267 36.346 1.00 27.21 ? 296  LEU A CD2 1 
ATOM   2139 N N   . GLN A 1 275 ? 86.439  51.454 35.393 1.00 24.90 ? 297  GLN A N   1 
ATOM   2140 C CA  . GLN A 1 275 ? 87.539  51.004 34.533 1.00 25.34 ? 297  GLN A CA  1 
ATOM   2141 C C   . GLN A 1 275 ? 88.416  52.209 34.192 1.00 24.97 ? 297  GLN A C   1 
ATOM   2142 O O   . GLN A 1 275 ? 89.583  52.056 33.851 1.00 27.92 ? 297  GLN A O   1 
ATOM   2143 C CB  . GLN A 1 275 ? 87.010  50.338 33.241 1.00 24.15 ? 297  GLN A CB  1 
ATOM   2144 C CG  . GLN A 1 275 ? 85.980  49.226 33.486 1.00 23.39 ? 297  GLN A CG  1 
ATOM   2145 C CD  . GLN A 1 275 ? 86.525  48.143 34.386 1.00 23.92 ? 297  GLN A CD  1 
ATOM   2146 O OE1 . GLN A 1 275 ? 87.285  47.288 33.949 1.00 24.98 ? 297  GLN A OE1 1 
ATOM   2147 N NE2 . GLN A 1 275 ? 86.162  48.190 35.662 1.00 23.18 ? 297  GLN A NE2 1 
ATOM   2148 N N   . CYS A 1 276 ? 87.858  53.410 34.281 1.00 23.20 ? 298  CYS A N   1 
ATOM   2149 C CA  . CYS A 1 276 ? 88.651  54.602 34.027 1.00 24.19 ? 298  CYS A CA  1 
ATOM   2150 C C   . CYS A 1 276 ? 89.360  54.610 32.675 1.00 26.69 ? 298  CYS A C   1 
ATOM   2151 O O   . CYS A 1 276 ? 90.385  55.268 32.513 1.00 29.00 ? 298  CYS A O   1 
ATOM   2152 C CB  . CYS A 1 276 ? 89.706  54.749 35.131 1.00 21.16 ? 298  CYS A CB  1 
ATOM   2153 S SG  . CYS A 1 276 ? 89.006  54.993 36.791 1.00 21.21 ? 298  CYS A SG  1 
ATOM   2154 N N   . ASN A 1 277 ? 88.827  53.897 31.698 1.00 28.16 ? 299  ASN A N   1 
ATOM   2155 C CA  . ASN A 1 277 ? 89.484  53.853 30.405 1.00 29.86 ? 299  ASN A CA  1 
ATOM   2156 C C   . ASN A 1 277 ? 89.062  54.946 29.438 1.00 30.22 ? 299  ASN A C   1 
ATOM   2157 O O   . ASN A 1 277 ? 89.558  55.000 28.314 1.00 30.66 ? 299  ASN A O   1 
ATOM   2158 C CB  . ASN A 1 277 ? 89.255  52.487 29.746 1.00 31.76 ? 299  ASN A CB  1 
ATOM   2159 C CG  . ASN A 1 277 ? 87.779  52.100 29.676 1.00 32.87 ? 299  ASN A CG  1 
ATOM   2160 O OD1 . ASN A 1 277 ? 86.886  52.944 29.833 1.00 33.41 ? 299  ASN A OD1 1 
ATOM   2161 N ND2 . ASN A 1 277 ? 87.518  50.814 29.425 1.00 32.97 ? 299  ASN A ND2 1 
ATOM   2162 N N   . GLU A 1 278 ? 88.158  55.818 29.859 1.00 29.56 ? 300  GLU A N   1 
ATOM   2163 C CA  . GLU A 1 278 ? 87.685  56.868 28.972 1.00 30.31 ? 300  GLU A CA  1 
ATOM   2164 C C   . GLU A 1 278 ? 88.358  58.213 29.212 1.00 30.66 ? 300  GLU A C   1 
ATOM   2165 O O   . GLU A 1 278 ? 88.417  58.684 30.344 1.00 31.78 ? 300  GLU A O   1 
ATOM   2166 C CB  . GLU A 1 278 ? 86.168  57.013 29.120 1.00 32.15 ? 300  GLU A CB  1 
ATOM   2167 C CG  . GLU A 1 278 ? 85.377  55.790 28.673 1.00 35.93 ? 300  GLU A CG  1 
ATOM   2168 C CD  . GLU A 1 278 ? 83.902  55.846 29.080 1.00 39.81 ? 300  GLU A CD  1 
ATOM   2169 O OE1 . GLU A 1 278 ? 83.240  56.875 28.828 1.00 40.31 ? 300  GLU A OE1 1 
ATOM   2170 O OE2 . GLU A 1 278 ? 83.396  54.853 29.648 1.00 41.78 ? 300  GLU A OE2 1 
ATOM   2171 N N   . ALA A 1 279 ? 88.874  58.825 28.148 1.00 30.70 ? 301  ALA A N   1 
ATOM   2172 C CA  . ALA A 1 279 ? 89.513  60.133 28.260 1.00 31.64 ? 301  ALA A CA  1 
ATOM   2173 C C   . ALA A 1 279 ? 88.397  61.161 28.380 1.00 33.41 ? 301  ALA A C   1 
ATOM   2174 O O   . ALA A 1 279 ? 87.219  60.818 28.276 1.00 34.78 ? 301  ALA A O   1 
ATOM   2175 C CB  . ALA A 1 279 ? 90.351  60.419 27.040 1.00 29.99 ? 301  ALA A CB  1 
ATOM   2176 N N   . CYS A 1 280 ? 88.749  62.424 28.571 1.00 33.74 ? 302  CYS A N   1 
ATOM   2177 C CA  . CYS A 1 280 ? 87.727  63.453 28.730 1.00 35.62 ? 302  CYS A CA  1 
ATOM   2178 C C   . CYS A 1 280 ? 87.432  64.354 27.563 1.00 36.49 ? 302  CYS A C   1 
ATOM   2179 O O   . CYS A 1 280 ? 88.312  64.702 26.770 1.00 38.81 ? 302  CYS A O   1 
ATOM   2180 C CB  . CYS A 1 280 ? 88.085  64.311 29.909 1.00 35.98 ? 302  CYS A CB  1 
ATOM   2181 S SG  . CYS A 1 280 ? 88.583  63.202 31.231 1.00 42.04 ? 302  CYS A SG  1 
ATOM   2182 N N   . HIS A 1 281 ? 86.171  64.745 27.473 1.00 35.60 ? 303  HIS A N   1 
ATOM   2183 C CA  . HIS A 1 281 ? 85.762  65.626 26.411 1.00 35.49 ? 303  HIS A CA  1 
ATOM   2184 C C   . HIS A 1 281 ? 86.277  67.000 26.815 1.00 33.47 ? 303  HIS A C   1 
ATOM   2185 O O   . HIS A 1 281 ? 86.436  67.273 27.997 1.00 32.82 ? 303  HIS A O   1 
ATOM   2186 C CB  . HIS A 1 281 ? 84.236  65.595 26.266 1.00 37.12 ? 303  HIS A CB  1 
ATOM   2187 C CG  . HIS A 1 281 ? 83.699  64.240 25.894 1.00 38.30 ? 303  HIS A CG  1 
ATOM   2188 N ND1 . HIS A 1 281 ? 83.195  63.359 26.821 1.00 38.65 ? 303  HIS A ND1 1 
ATOM   2189 C CD2 . HIS A 1 281 ? 83.629  63.615 24.694 1.00 37.92 ? 303  HIS A CD2 1 
ATOM   2190 C CE1 . HIS A 1 281 ? 82.830  62.240 26.210 1.00 37.53 ? 303  HIS A CE1 1 
ATOM   2191 N NE2 . HIS A 1 281 ? 83.084  62.371 24.925 1.00 37.96 ? 303  HIS A NE2 1 
ATOM   2192 N N   . PRO A 1 282 ? 86.579  67.864 25.830 1.00 32.17 ? 304  PRO A N   1 
ATOM   2193 C CA  . PRO A 1 282 ? 87.089  69.226 26.008 1.00 29.98 ? 304  PRO A CA  1 
ATOM   2194 C C   . PRO A 1 282 ? 86.352  70.067 27.045 1.00 29.68 ? 304  PRO A C   1 
ATOM   2195 O O   . PRO A 1 282 ? 85.120  70.099 27.076 1.00 29.87 ? 304  PRO A O   1 
ATOM   2196 C CB  . PRO A 1 282 ? 86.972  69.808 24.612 1.00 30.21 ? 304  PRO A CB  1 
ATOM   2197 C CG  . PRO A 1 282 ? 87.273  68.628 23.765 1.00 30.22 ? 304  PRO A CG  1 
ATOM   2198 C CD  . PRO A 1 282 ? 86.438  67.557 24.397 1.00 30.28 ? 304  PRO A CD  1 
ATOM   2199 N N   . GLY A 1 283 ? 87.120  70.740 27.896 1.00 29.32 ? 305  GLY A N   1 
ATOM   2200 C CA  . GLY A 1 283 ? 86.539  71.582 28.922 1.00 29.14 ? 305  GLY A CA  1 
ATOM   2201 C C   . GLY A 1 283 ? 86.460  70.978 30.308 1.00 30.19 ? 305  GLY A C   1 
ATOM   2202 O O   . GLY A 1 283 ? 86.014  71.644 31.243 1.00 31.72 ? 305  GLY A O   1 
ATOM   2203 N N   . PHE A 1 284 ? 86.888  69.733 30.464 1.00 29.06 ? 306  PHE A N   1 
ATOM   2204 C CA  . PHE A 1 284 ? 86.824  69.094 31.770 1.00 30.42 ? 306  PHE A CA  1 
ATOM   2205 C C   . PHE A 1 284 ? 88.190  68.565 32.178 1.00 30.45 ? 306  PHE A C   1 
ATOM   2206 O O   . PHE A 1 284 ? 89.012  68.289 31.298 1.00 31.51 ? 306  PHE A O   1 
ATOM   2207 C CB  . PHE A 1 284 ? 85.787  67.981 31.721 1.00 31.67 ? 306  PHE A CB  1 
ATOM   2208 C CG  . PHE A 1 284 ? 84.436  68.453 31.270 1.00 34.74 ? 306  PHE A CG  1 
ATOM   2209 C CD1 . PHE A 1 284 ? 84.204  68.778 29.933 1.00 35.02 ? 306  PHE A CD1 1 
ATOM   2210 C CD2 . PHE A 1 284 ? 83.406  68.622 32.190 1.00 36.37 ? 306  PHE A CD2 1 
ATOM   2211 C CE1 . PHE A 1 284 ? 82.964  69.266 29.522 1.00 36.35 ? 306  PHE A CE1 1 
ATOM   2212 C CE2 . PHE A 1 284 ? 82.158  69.110 31.790 1.00 36.63 ? 306  PHE A CE2 1 
ATOM   2213 C CZ  . PHE A 1 284 ? 81.938  69.433 30.455 1.00 36.54 ? 306  PHE A CZ  1 
ATOM   2214 N N   . TYR A 1 285 ? 88.447  68.409 33.484 1.00 28.56 ? 307  TYR A N   1 
ATOM   2215 C CA  . TYR A 1 285 ? 89.769  67.948 33.885 1.00 28.26 ? 307  TYR A CA  1 
ATOM   2216 C C   . TYR A 1 285 ? 90.068  67.180 35.178 1.00 29.41 ? 307  TYR A C   1 
ATOM   2217 O O   . TYR A 1 285 ? 91.097  66.510 35.253 1.00 32.38 ? 307  TYR A O   1 
ATOM   2218 C CB  . TYR A 1 285 ? 90.729  69.133 33.826 1.00 26.46 ? 307  TYR A CB  1 
ATOM   2219 C CG  . TYR A 1 285 ? 90.617  70.101 34.986 1.00 25.33 ? 307  TYR A CG  1 
ATOM   2220 C CD1 . TYR A 1 285 ? 91.355  69.915 36.152 1.00 23.47 ? 307  TYR A CD1 1 
ATOM   2221 C CD2 . TYR A 1 285 ? 89.778  71.207 34.914 1.00 24.92 ? 307  TYR A CD2 1 
ATOM   2222 C CE1 . TYR A 1 285 ? 91.258  70.808 37.220 1.00 24.02 ? 307  TYR A CE1 1 
ATOM   2223 C CE2 . TYR A 1 285 ? 89.672  72.106 35.973 1.00 23.11 ? 307  TYR A CE2 1 
ATOM   2224 C CZ  . TYR A 1 285 ? 90.412  71.901 37.126 1.00 24.04 ? 307  TYR A CZ  1 
ATOM   2225 O OH  . TYR A 1 285 ? 90.286  72.781 38.188 1.00 24.82 ? 307  TYR A OH  1 
ATOM   2226 N N   . GLY A 1 286 ? 89.233  67.246 36.202 1.00 28.68 ? 308  GLY A N   1 
ATOM   2227 C CA  . GLY A 1 286 ? 89.610  66.537 37.422 1.00 27.60 ? 308  GLY A CA  1 
ATOM   2228 C C   . GLY A 1 286 ? 89.430  65.029 37.434 1.00 26.65 ? 308  GLY A C   1 
ATOM   2229 O O   . GLY A 1 286 ? 89.391  64.397 36.378 1.00 27.43 ? 308  GLY A O   1 
ATOM   2230 N N   . PRO A 1 287 ? 89.342  64.416 38.628 1.00 25.46 ? 309  PRO A N   1 
ATOM   2231 C CA  . PRO A 1 287 ? 89.149  62.969 38.758 1.00 24.39 ? 309  PRO A CA  1 
ATOM   2232 C C   . PRO A 1 287 ? 87.747  62.627 38.258 1.00 23.30 ? 309  PRO A C   1 
ATOM   2233 O O   . PRO A 1 287 ? 86.796  63.347 38.552 1.00 22.17 ? 309  PRO A O   1 
ATOM   2234 C CB  . PRO A 1 287 ? 89.296  62.744 40.252 1.00 25.14 ? 309  PRO A CB  1 
ATOM   2235 C CG  . PRO A 1 287 ? 88.767  64.030 40.829 1.00 25.54 ? 309  PRO A CG  1 
ATOM   2236 C CD  . PRO A 1 287 ? 89.445  65.045 39.954 1.00 25.19 ? 309  PRO A CD  1 
ATOM   2237 N N   . ASP A 1 288 ? 87.625  61.531 37.513 1.00 24.26 ? 310  ASP A N   1 
ATOM   2238 C CA  . ASP A 1 288 ? 86.347  61.109 36.938 1.00 26.04 ? 310  ASP A CA  1 
ATOM   2239 C C   . ASP A 1 288 ? 85.811  62.252 36.075 1.00 27.04 ? 310  ASP A C   1 
ATOM   2240 O O   . ASP A 1 288 ? 84.617  62.345 35.784 1.00 26.86 ? 310  ASP A O   1 
ATOM   2241 C CB  . ASP A 1 288 ? 85.335  60.751 38.032 1.00 27.19 ? 310  ASP A CB  1 
ATOM   2242 C CG  . ASP A 1 288 ? 85.755  59.534 38.845 1.00 31.28 ? 310  ASP A CG  1 
ATOM   2243 O OD1 . ASP A 1 288 ? 86.500  58.691 38.303 1.00 30.48 ? 310  ASP A OD1 1 
ATOM   2244 O OD2 . ASP A 1 288 ? 85.329  59.410 40.020 1.00 33.43 ? 310  ASP A OD2 1 
ATOM   2245 N N   . CYS A 1 289 ? 86.734  63.114 35.669 1.00 27.95 ? 311  CYS A N   1 
ATOM   2246 C CA  . CYS A 1 289 ? 86.454  64.280 34.850 1.00 29.31 ? 311  CYS A CA  1 
ATOM   2247 C C   . CYS A 1 289 ? 85.222  65.110 35.190 1.00 28.77 ? 311  CYS A C   1 
ATOM   2248 O O   . CYS A 1 289 ? 84.457  65.549 34.323 1.00 28.30 ? 311  CYS A O   1 
ATOM   2249 C CB  . CYS A 1 289 ? 86.506  63.886 33.376 1.00 30.14 ? 311  CYS A CB  1 
ATOM   2250 S SG  . CYS A 1 289 ? 88.203  64.299 32.863 1.00 39.43 ? 311  CYS A SG  1 
ATOM   2251 N N   . LYS A 1 290 ? 85.098  65.382 36.483 1.00 26.97 ? 312  LYS A N   1 
ATOM   2252 C CA  . LYS A 1 290 ? 83.995  66.151 37.017 1.00 26.69 ? 312  LYS A CA  1 
ATOM   2253 C C   . LYS A 1 290 ? 84.229  67.670 37.091 1.00 25.76 ? 312  LYS A C   1 
ATOM   2254 O O   . LYS A 1 290 ? 83.282  68.427 37.274 1.00 25.39 ? 312  LYS A O   1 
ATOM   2255 C CB  . LYS A 1 290 ? 83.663  65.625 38.408 1.00 27.66 ? 312  LYS A CB  1 
ATOM   2256 C CG  . LYS A 1 290 ? 83.380  64.143 38.465 1.00 26.83 ? 312  LYS A CG  1 
ATOM   2257 C CD  . LYS A 1 290 ? 83.077  63.747 39.896 1.00 28.06 ? 312  LYS A CD  1 
ATOM   2258 C CE  . LYS A 1 290 ? 82.525  62.345 39.998 1.00 28.57 ? 312  LYS A CE  1 
ATOM   2259 N NZ  . LYS A 1 290 ? 81.987  62.122 41.368 1.00 29.26 ? 312  LYS A NZ  1 
ATOM   2260 N N   . LEU A 1 291 ? 85.474  68.116 36.963 1.00 23.98 ? 313  LEU A N   1 
ATOM   2261 C CA  . LEU A 1 291 ? 85.762  69.547 37.031 1.00 23.51 ? 313  LEU A CA  1 
ATOM   2262 C C   . LEU A 1 291 ? 85.594  70.233 35.677 1.00 24.66 ? 313  LEU A C   1 
ATOM   2263 O O   . LEU A 1 291 ? 86.087  69.756 34.662 1.00 25.88 ? 313  LEU A O   1 
ATOM   2264 C CB  . LEU A 1 291 ? 87.183  69.778 37.545 1.00 21.04 ? 313  LEU A CB  1 
ATOM   2265 C CG  . LEU A 1 291 ? 87.587  69.065 38.843 1.00 22.00 ? 313  LEU A CG  1 
ATOM   2266 C CD1 . LEU A 1 291 ? 89.055  69.343 39.110 1.00 20.28 ? 313  LEU A CD1 1 
ATOM   2267 C CD2 . LEU A 1 291 ? 86.729  69.526 40.026 1.00 20.71 ? 313  LEU A CD2 1 
ATOM   2268 N N   . ARG A 1 292 ? 84.889  71.355 35.653 1.00 26.30 ? 314  ARG A N   1 
ATOM   2269 C CA  . ARG A 1 292 ? 84.697  72.074 34.405 1.00 28.39 ? 314  ARG A CA  1 
ATOM   2270 C C   . ARG A 1 292 ? 85.685  73.225 34.360 1.00 29.12 ? 314  ARG A C   1 
ATOM   2271 O O   . ARG A 1 292 ? 85.743  74.021 35.287 1.00 29.00 ? 314  ARG A O   1 
ATOM   2272 C CB  . ARG A 1 292 ? 83.270  72.622 34.313 1.00 28.83 ? 314  ARG A CB  1 
ATOM   2273 C CG  . ARG A 1 292 ? 83.024  73.461 33.067 1.00 31.96 ? 314  ARG A CG  1 
ATOM   2274 C CD  . ARG A 1 292 ? 81.676  74.179 33.071 1.00 34.01 ? 314  ARG A CD  1 
ATOM   2275 N NE  . ARG A 1 292 ? 80.799  73.705 32.001 1.00 36.79 ? 314  ARG A NE  1 
ATOM   2276 C CZ  . ARG A 1 292 ? 80.092  72.579 32.051 1.00 38.00 ? 314  ARG A CZ  1 
ATOM   2277 N NH1 . ARG A 1 292 ? 80.146  71.800 33.123 1.00 37.98 ? 314  ARG A NH1 1 
ATOM   2278 N NH2 . ARG A 1 292 ? 79.333  72.225 31.021 1.00 39.23 ? 314  ARG A NH2 1 
ATOM   2279 N N   . CYS A 1 293 ? 86.476  73.309 33.296 1.00 30.90 ? 315  CYS A N   1 
ATOM   2280 C CA  . CYS A 1 293 ? 87.429  74.404 33.184 1.00 33.10 ? 315  CYS A CA  1 
ATOM   2281 C C   . CYS A 1 293 ? 86.663  75.699 33.004 1.00 33.80 ? 315  CYS A C   1 
ATOM   2282 O O   . CYS A 1 293 ? 85.539  75.705 32.514 1.00 34.47 ? 315  CYS A O   1 
ATOM   2283 C CB  . CYS A 1 293 ? 88.343  74.232 31.976 1.00 33.67 ? 315  CYS A CB  1 
ATOM   2284 S SG  . CYS A 1 293 ? 89.791  73.135 32.153 1.00 38.88 ? 315  CYS A SG  1 
ATOM   2285 N N   . SER A 1 294 ? 87.275  76.799 33.408 1.00 35.29 ? 316  SER A N   1 
ATOM   2286 C CA  . SER A 1 294 ? 86.660  78.109 33.260 1.00 35.55 ? 316  SER A CA  1 
ATOM   2287 C C   . SER A 1 294 ? 87.763  79.144 33.237 1.00 35.32 ? 316  SER A C   1 
ATOM   2288 O O   . SER A 1 294 ? 87.809  80.062 34.050 1.00 36.08 ? 316  SER A O   1 
ATOM   2289 C CB  . SER A 1 294 ? 85.684  78.372 34.399 1.00 34.82 ? 316  SER A CB  1 
ATOM   2290 O OG  . SER A 1 294 ? 84.552  77.542 34.227 1.00 37.25 ? 316  SER A OG  1 
ATOM   2291 N N   . CYS A 1 295 ? 88.659  78.971 32.280 1.00 34.47 ? 317  CYS A N   1 
ATOM   2292 C CA  . CYS A 1 295 ? 89.787  79.858 32.134 1.00 35.83 ? 317  CYS A CA  1 
ATOM   2293 C C   . CYS A 1 295 ? 89.291  81.196 31.597 1.00 35.34 ? 317  CYS A C   1 
ATOM   2294 O O   . CYS A 1 295 ? 88.952  81.329 30.423 1.00 36.50 ? 317  CYS A O   1 
ATOM   2295 C CB  . CYS A 1 295 ? 90.823  79.212 31.202 1.00 35.53 ? 317  CYS A CB  1 
ATOM   2296 S SG  . CYS A 1 295 ? 90.912  77.383 31.329 1.00 37.69 ? 317  CYS A SG  1 
ATOM   2297 N N   . ASN A 1 296 ? 89.246  82.179 32.488 1.00 35.38 ? 318  ASN A N   1 
ATOM   2298 C CA  . ASN A 1 296 ? 88.781  83.527 32.177 1.00 35.44 ? 318  ASN A CA  1 
ATOM   2299 C C   . ASN A 1 296 ? 89.062  84.073 30.772 1.00 35.55 ? 318  ASN A C   1 
ATOM   2300 O O   . ASN A 1 296 ? 88.246  84.807 30.216 1.00 35.72 ? 318  ASN A O   1 
ATOM   2301 C CB  . ASN A 1 296 ? 89.336  84.499 33.217 1.00 35.24 ? 318  ASN A CB  1 
ATOM   2302 C CG  . ASN A 1 296 ? 88.845  84.192 34.615 1.00 35.86 ? 318  ASN A CG  1 
ATOM   2303 O OD1 . ASN A 1 296 ? 89.349  84.737 35.594 1.00 35.76 ? 318  ASN A OD1 1 
ATOM   2304 N ND2 . ASN A 1 296 ? 87.846  83.316 34.716 1.00 35.93 ? 318  ASN A ND2 1 
ATOM   2305 N N   . ASN A 1 297 ? 90.204  83.728 30.191 1.00 34.94 ? 319  ASN A N   1 
ATOM   2306 C CA  . ASN A 1 297 ? 90.519  84.242 28.867 1.00 34.41 ? 319  ASN A CA  1 
ATOM   2307 C C   . ASN A 1 297 ? 90.613  83.227 27.762 1.00 32.39 ? 319  ASN A C   1 
ATOM   2308 O O   . ASN A 1 297 ? 91.217  83.508 26.734 1.00 33.69 ? 319  ASN A O   1 
ATOM   2309 C CB  . ASN A 1 297 ? 91.814  85.037 28.906 1.00 35.27 ? 319  ASN A CB  1 
ATOM   2310 C CG  . ASN A 1 297 ? 91.650  86.357 29.597 1.00 38.84 ? 319  ASN A CG  1 
ATOM   2311 O OD1 . ASN A 1 297 ? 92.601  87.127 29.709 1.00 42.30 ? 319  ASN A OD1 1 
ATOM   2312 N ND2 . ASN A 1 297 ? 90.434  86.640 30.065 1.00 37.85 ? 319  ASN A ND2 1 
ATOM   2313 N N   . GLY A 1 298 ? 90.021  82.057 27.963 1.00 30.95 ? 320  GLY A N   1 
ATOM   2314 C CA  . GLY A 1 298 ? 90.065  81.031 26.934 1.00 30.65 ? 320  GLY A CA  1 
ATOM   2315 C C   . GLY A 1 298 ? 91.350  80.219 26.915 1.00 29.61 ? 320  GLY A C   1 
ATOM   2316 O O   . GLY A 1 298 ? 91.674  79.576 25.919 1.00 27.88 ? 320  GLY A O   1 
ATOM   2317 N N   . GLU A 1 299 ? 92.079  80.241 28.024 1.00 29.01 ? 321  GLU A N   1 
ATOM   2318 C CA  . GLU A 1 299 ? 93.316  79.499 28.132 1.00 29.16 ? 321  GLU A CA  1 
ATOM   2319 C C   . GLU A 1 299 ? 93.093  77.999 28.004 1.00 30.58 ? 321  GLU A C   1 
ATOM   2320 O O   . GLU A 1 299 ? 92.025  77.494 28.343 1.00 29.92 ? 321  GLU A O   1 
ATOM   2321 C CB  . GLU A 1 299 ? 93.991  79.802 29.468 1.00 29.41 ? 321  GLU A CB  1 
ATOM   2322 C CG  . GLU A 1 299 ? 94.437  81.244 29.600 1.00 31.01 ? 321  GLU A CG  1 
ATOM   2323 C CD  . GLU A 1 299 ? 93.411  82.127 30.280 1.00 31.89 ? 321  GLU A CD  1 
ATOM   2324 O OE1 . GLU A 1 299 ? 92.198  81.843 30.169 1.00 29.75 ? 321  GLU A OE1 1 
ATOM   2325 O OE2 . GLU A 1 299 ? 93.830  83.117 30.918 1.00 32.82 ? 321  GLU A OE2 1 
ATOM   2326 N N   . MET A 1 300 ? 94.115  77.297 27.517 1.00 31.82 ? 322  MET A N   1 
ATOM   2327 C CA  . MET A 1 300 ? 94.081  75.843 27.350 1.00 33.08 ? 322  MET A CA  1 
ATOM   2328 C C   . MET A 1 300 ? 93.510  75.127 28.557 1.00 32.74 ? 322  MET A C   1 
ATOM   2329 O O   . MET A 1 300 ? 93.830  75.455 29.697 1.00 33.18 ? 322  MET A O   1 
ATOM   2330 C CB  . MET A 1 300 ? 95.487  75.294 27.134 1.00 34.26 ? 322  MET A CB  1 
ATOM   2331 C CG  . MET A 1 300 ? 95.822  74.913 25.716 1.00 37.61 ? 322  MET A CG  1 
ATOM   2332 S SD  . MET A 1 300 ? 97.510  74.287 25.634 1.00 41.92 ? 322  MET A SD  1 
ATOM   2333 C CE  . MET A 1 300 ? 97.220  72.509 25.653 1.00 39.81 ? 322  MET A CE  1 
ATOM   2334 N N   . CYS A 1 301 ? 92.671  74.137 28.302 1.00 31.72 ? 323  CYS A N   1 
ATOM   2335 C CA  . CYS A 1 301 ? 92.099  73.350 29.371 1.00 30.66 ? 323  CYS A CA  1 
ATOM   2336 C C   . CYS A 1 301 ? 92.693  71.964 29.209 1.00 29.85 ? 323  CYS A C   1 
ATOM   2337 O O   . CYS A 1 301 ? 92.289  71.215 28.319 1.00 30.34 ? 323  CYS A O   1 
ATOM   2338 C CB  . CYS A 1 301 ? 90.583  73.271 29.238 1.00 32.47 ? 323  CYS A CB  1 
ATOM   2339 S SG  . CYS A 1 301 ? 89.765  72.115 30.402 1.00 38.08 ? 323  CYS A SG  1 
ATOM   2340 N N   . ASP A 1 302 ? 93.673  71.630 30.042 1.00 28.65 ? 324  ASP A N   1 
ATOM   2341 C CA  . ASP A 1 302 ? 94.284  70.313 29.970 1.00 26.76 ? 324  ASP A CA  1 
ATOM   2342 C C   . ASP A 1 302 ? 93.510  69.372 30.892 1.00 25.09 ? 324  ASP A C   1 
ATOM   2343 O O   . ASP A 1 302 ? 93.284  69.685 32.061 1.00 25.66 ? 324  ASP A O   1 
ATOM   2344 C CB  . ASP A 1 302 ? 95.761  70.393 30.366 1.00 28.66 ? 324  ASP A CB  1 
ATOM   2345 C CG  . ASP A 1 302 ? 96.417  69.030 30.441 1.00 29.19 ? 324  ASP A CG  1 
ATOM   2346 O OD1 . ASP A 1 302 ? 96.468  68.469 31.549 1.00 30.78 ? 324  ASP A OD1 1 
ATOM   2347 O OD2 . ASP A 1 302 ? 96.866  68.508 29.399 1.00 30.86 ? 324  ASP A OD2 1 
ATOM   2348 N N   . ARG A 1 303 ? 93.102  68.226 30.348 1.00 22.69 ? 325  ARG A N   1 
ATOM   2349 C CA  . ARG A 1 303 ? 92.321  67.232 31.076 1.00 20.31 ? 325  ARG A CA  1 
ATOM   2350 C C   . ARG A 1 303 ? 92.937  66.750 32.386 1.00 20.26 ? 325  ARG A C   1 
ATOM   2351 O O   . ARG A 1 303 ? 92.233  66.194 33.226 1.00 19.63 ? 325  ARG A O   1 
ATOM   2352 C CB  . ARG A 1 303 ? 92.042  66.022 30.175 1.00 19.86 ? 325  ARG A CB  1 
ATOM   2353 C CG  . ARG A 1 303 ? 93.292  65.236 29.797 1.00 22.26 ? 325  ARG A CG  1 
ATOM   2354 C CD  . ARG A 1 303 ? 93.049  64.198 28.699 1.00 21.19 ? 325  ARG A CD  1 
ATOM   2355 N NE  . ARG A 1 303 ? 92.600  62.922 29.235 1.00 22.75 ? 325  ARG A NE  1 
ATOM   2356 C CZ  . ARG A 1 303 ? 93.143  61.747 28.927 1.00 23.11 ? 325  ARG A CZ  1 
ATOM   2357 N NH1 . ARG A 1 303 ? 94.156  61.682 28.086 1.00 21.70 ? 325  ARG A NH1 1 
ATOM   2358 N NH2 . ARG A 1 303 ? 92.677  60.633 29.467 1.00 24.65 ? 325  ARG A NH2 1 
ATOM   2359 N N   . PHE A 1 304 ? 94.240  66.954 32.570 1.00 19.49 ? 326  PHE A N   1 
ATOM   2360 C CA  . PHE A 1 304 ? 94.900  66.505 33.797 1.00 18.18 ? 326  PHE A CA  1 
ATOM   2361 C C   . PHE A 1 304 ? 95.154  67.610 34.814 1.00 18.65 ? 326  PHE A C   1 
ATOM   2362 O O   . PHE A 1 304 ? 94.895  67.441 36.005 1.00 19.95 ? 326  PHE A O   1 
ATOM   2363 C CB  . PHE A 1 304 ? 96.248  65.852 33.491 1.00 16.26 ? 326  PHE A CB  1 
ATOM   2364 C CG  . PHE A 1 304 ? 96.186  64.744 32.484 1.00 17.35 ? 326  PHE A CG  1 
ATOM   2365 C CD1 . PHE A 1 304 ? 96.693  64.924 31.198 1.00 17.50 ? 326  PHE A CD1 1 
ATOM   2366 C CD2 . PHE A 1 304 ? 95.703  63.489 32.836 1.00 17.61 ? 326  PHE A CD2 1 
ATOM   2367 C CE1 . PHE A 1 304 ? 96.730  63.862 30.280 1.00 16.39 ? 326  PHE A CE1 1 
ATOM   2368 C CE2 . PHE A 1 304 ? 95.734  62.424 31.923 1.00 16.70 ? 326  PHE A CE2 1 
ATOM   2369 C CZ  . PHE A 1 304 ? 96.253  62.615 30.647 1.00 15.96 ? 326  PHE A CZ  1 
ATOM   2370 N N   . GLN A 1 305 ? 95.666  68.743 34.347 1.00 19.13 ? 327  GLN A N   1 
ATOM   2371 C CA  . GLN A 1 305 ? 96.006  69.840 35.248 1.00 19.91 ? 327  GLN A CA  1 
ATOM   2372 C C   . GLN A 1 305 ? 95.009  70.976 35.325 1.00 20.11 ? 327  GLN A C   1 
ATOM   2373 O O   . GLN A 1 305 ? 95.051  71.767 36.277 1.00 21.89 ? 327  GLN A O   1 
ATOM   2374 C CB  . GLN A 1 305 ? 97.369  70.421 34.868 1.00 17.76 ? 327  GLN A CB  1 
ATOM   2375 C CG  . GLN A 1 305 ? 98.453  69.397 34.709 1.00 15.92 ? 327  GLN A CG  1 
ATOM   2376 C CD  . GLN A 1 305 ? 99.815  70.028 34.688 1.00 17.21 ? 327  GLN A CD  1 
ATOM   2377 O OE1 . GLN A 1 305 ? 100.093 70.914 33.873 1.00 18.20 ? 327  GLN A OE1 1 
ATOM   2378 N NE2 . GLN A 1 305 ? 100.685 69.579 35.586 1.00 16.56 ? 327  GLN A NE2 1 
ATOM   2379 N N   . GLY A 1 306 ? 94.132  71.066 34.325 1.00 19.46 ? 328  GLY A N   1 
ATOM   2380 C CA  . GLY A 1 306 ? 93.146  72.135 34.299 1.00 19.85 ? 328  GLY A CA  1 
ATOM   2381 C C   . GLY A 1 306 ? 93.550  73.258 33.362 1.00 21.31 ? 328  GLY A C   1 
ATOM   2382 O O   . GLY A 1 306 ? 94.027  73.002 32.260 1.00 23.42 ? 328  GLY A O   1 
ATOM   2383 N N   . CYS A 1 307 ? 93.374  74.502 33.796 1.00 21.86 ? 329  CYS A N   1 
ATOM   2384 C CA  . CYS A 1 307 ? 93.725  75.646 32.965 1.00 23.10 ? 329  CYS A CA  1 
ATOM   2385 C C   . CYS A 1 307 ? 95.216  75.892 32.899 1.00 23.06 ? 329  CYS A C   1 
ATOM   2386 O O   . CYS A 1 307 ? 95.890  75.972 33.924 1.00 23.10 ? 329  CYS A O   1 
ATOM   2387 C CB  . CYS A 1 307 ? 93.056  76.934 33.467 1.00 26.31 ? 329  CYS A CB  1 
ATOM   2388 S SG  . CYS A 1 307 ? 91.245  76.987 33.305 1.00 34.14 ? 329  CYS A SG  1 
ATOM   2389 N N   . LEU A 1 308 ? 95.720  76.026 31.678 1.00 22.91 ? 330  LEU A N   1 
ATOM   2390 C CA  . LEU A 1 308 ? 97.125  76.310 31.446 1.00 22.05 ? 330  LEU A CA  1 
ATOM   2391 C C   . LEU A 1 308 ? 97.201  77.814 31.217 1.00 21.87 ? 330  LEU A C   1 
ATOM   2392 O O   . LEU A 1 308 ? 96.964  78.292 30.108 1.00 22.30 ? 330  LEU A O   1 
ATOM   2393 C CB  . LEU A 1 308 ? 97.607  75.540 30.221 1.00 19.26 ? 330  LEU A CB  1 
ATOM   2394 C CG  . LEU A 1 308 ? 97.460  74.028 30.398 1.00 18.55 ? 330  LEU A CG  1 
ATOM   2395 C CD1 . LEU A 1 308 ? 97.984  73.265 29.167 1.00 16.71 ? 330  LEU A CD1 1 
ATOM   2396 C CD2 . LEU A 1 308 ? 98.222  73.626 31.649 1.00 15.23 ? 330  LEU A CD2 1 
ATOM   2397 N N   . CYS A 1 309 ? 97.514  78.554 32.279 1.00 21.34 ? 331  CYS A N   1 
ATOM   2398 C CA  . CYS A 1 309 ? 97.574  80.008 32.215 1.00 22.12 ? 331  CYS A CA  1 
ATOM   2399 C C   . CYS A 1 309 ? 98.759  80.570 31.446 1.00 21.70 ? 331  CYS A C   1 
ATOM   2400 O O   . CYS A 1 309 ? 99.751  79.876 31.220 1.00 24.23 ? 331  CYS A O   1 
ATOM   2401 C CB  . CYS A 1 309 ? 97.566  80.579 33.625 1.00 23.45 ? 331  CYS A CB  1 
ATOM   2402 S SG  . CYS A 1 309 ? 96.201  79.968 34.664 1.00 31.47 ? 331  CYS A SG  1 
ATOM   2403 N N   . SER A 1 310 ? 98.654  81.833 31.039 1.00 19.79 ? 332  SER A N   1 
ATOM   2404 C CA  . SER A 1 310 ? 99.730  82.480 30.296 1.00 17.70 ? 332  SER A CA  1 
ATOM   2405 C C   . SER A 1 310 ? 100.670 83.178 31.267 1.00 15.99 ? 332  SER A C   1 
ATOM   2406 O O   . SER A 1 310 ? 100.325 83.397 32.416 1.00 14.01 ? 332  SER A O   1 
ATOM   2407 C CB  . SER A 1 310 ? 99.167  83.493 29.283 1.00 18.73 ? 332  SER A CB  1 
ATOM   2408 O OG  . SER A 1 310 ? 98.402  84.520 29.903 1.00 19.97 ? 332  SER A OG  1 
ATOM   2409 N N   . PRO A 1 311 ? 101.880 83.526 30.813 1.00 16.30 ? 333  PRO A N   1 
ATOM   2410 C CA  . PRO A 1 311 ? 102.844 84.199 31.679 1.00 17.05 ? 333  PRO A CA  1 
ATOM   2411 C C   . PRO A 1 311 ? 102.184 85.278 32.530 1.00 18.62 ? 333  PRO A C   1 
ATOM   2412 O O   . PRO A 1 311 ? 101.425 86.093 32.020 1.00 20.79 ? 333  PRO A O   1 
ATOM   2413 C CB  . PRO A 1 311 ? 103.838 84.782 30.682 1.00 16.16 ? 333  PRO A CB  1 
ATOM   2414 C CG  . PRO A 1 311 ? 103.868 83.748 29.610 1.00 15.14 ? 333  PRO A CG  1 
ATOM   2415 C CD  . PRO A 1 311 ? 102.402 83.419 29.436 1.00 16.27 ? 333  PRO A CD  1 
ATOM   2416 N N   . GLY A 1 312 ? 102.463 85.268 33.827 1.00 19.57 ? 334  GLY A N   1 
ATOM   2417 C CA  . GLY A 1 312 ? 101.899 86.273 34.706 1.00 21.66 ? 334  GLY A CA  1 
ATOM   2418 C C   . GLY A 1 312 ? 100.610 85.941 35.436 1.00 23.36 ? 334  GLY A C   1 
ATOM   2419 O O   . GLY A 1 312 ? 100.222 86.680 36.335 1.00 23.94 ? 334  GLY A O   1 
ATOM   2420 N N   . TRP A 1 313 ? 99.947  84.845 35.083 1.00 24.84 ? 335  TRP A N   1 
ATOM   2421 C CA  . TRP A 1 313 ? 98.695  84.494 35.743 1.00 26.55 ? 335  TRP A CA  1 
ATOM   2422 C C   . TRP A 1 313 ? 98.614  83.082 36.310 1.00 28.05 ? 335  TRP A C   1 
ATOM   2423 O O   . TRP A 1 313 ? 98.793  82.100 35.600 1.00 27.89 ? 335  TRP A O   1 
ATOM   2424 C CB  . TRP A 1 313 ? 97.525  84.723 34.789 1.00 27.19 ? 335  TRP A CB  1 
ATOM   2425 C CG  . TRP A 1 313 ? 97.430  86.131 34.312 1.00 28.92 ? 335  TRP A CG  1 
ATOM   2426 C CD1 . TRP A 1 313 ? 98.159  86.703 33.319 1.00 29.55 ? 335  TRP A CD1 1 
ATOM   2427 C CD2 . TRP A 1 313 ? 96.560  87.156 34.817 1.00 30.56 ? 335  TRP A CD2 1 
ATOM   2428 N NE1 . TRP A 1 313 ? 97.800  88.021 33.165 1.00 32.46 ? 335  TRP A NE1 1 
ATOM   2429 C CE2 . TRP A 1 313 ? 96.823  88.325 34.074 1.00 32.04 ? 335  TRP A CE2 1 
ATOM   2430 C CE3 . TRP A 1 313 ? 95.592  87.198 35.828 1.00 30.46 ? 335  TRP A CE3 1 
ATOM   2431 C CZ2 . TRP A 1 313 ? 96.145  89.527 34.306 1.00 30.43 ? 335  TRP A CZ2 1 
ATOM   2432 C CZ3 . TRP A 1 313 ? 94.921  88.392 36.059 1.00 29.38 ? 335  TRP A CZ3 1 
ATOM   2433 C CH2 . TRP A 1 313 ? 95.203  89.539 35.302 1.00 29.83 ? 335  TRP A CH2 1 
ATOM   2434 N N   . GLN A 1 314 ? 98.312  83.005 37.602 1.00 29.78 ? 336  GLN A N   1 
ATOM   2435 C CA  . GLN A 1 314 ? 98.197  81.747 38.332 1.00 31.66 ? 336  GLN A CA  1 
ATOM   2436 C C   . GLN A 1 314 ? 96.715  81.552 38.666 1.00 31.94 ? 336  GLN A C   1 
ATOM   2437 O O   . GLN A 1 314 ? 95.864  82.280 38.152 1.00 31.48 ? 336  GLN A O   1 
ATOM   2438 C CB  . GLN A 1 314 ? 99.027  81.840 39.621 1.00 34.14 ? 336  GLN A CB  1 
ATOM   2439 C CG  . GLN A 1 314 ? 100.021 80.695 39.847 1.00 38.82 ? 336  GLN A CG  1 
ATOM   2440 C CD  . GLN A 1 314 ? 99.442  79.557 40.691 1.00 41.76 ? 336  GLN A CD  1 
ATOM   2441 O OE1 . GLN A 1 314 ? 99.061  79.759 41.850 1.00 41.42 ? 336  GLN A OE1 1 
ATOM   2442 N NE2 . GLN A 1 314 ? 99.379  78.357 40.113 1.00 40.99 ? 336  GLN A NE2 1 
ATOM   2443 N N   . GLY A 1 315 ? 96.406  80.567 39.509 1.00 31.31 ? 337  GLY A N   1 
ATOM   2444 C CA  . GLY A 1 315 ? 95.023  80.329 39.894 1.00 30.37 ? 337  GLY A CA  1 
ATOM   2445 C C   . GLY A 1 315 ? 94.285  79.265 39.104 1.00 29.66 ? 337  GLY A C   1 
ATOM   2446 O O   . GLY A 1 315 ? 94.707  78.887 38.012 1.00 31.30 ? 337  GLY A O   1 
ATOM   2447 N N   . LEU A 1 316 ? 93.173  78.782 39.653 1.00 28.87 ? 338  LEU A N   1 
ATOM   2448 C CA  . LEU A 1 316 ? 92.384  77.748 38.996 1.00 29.05 ? 338  LEU A CA  1 
ATOM   2449 C C   . LEU A 1 316 ? 91.804  78.220 37.673 1.00 32.02 ? 338  LEU A C   1 
ATOM   2450 O O   . LEU A 1 316 ? 91.760  77.453 36.707 1.00 35.47 ? 338  LEU A O   1 
ATOM   2451 C CB  . LEU A 1 316 ? 91.255  77.268 39.913 1.00 26.16 ? 338  LEU A CB  1 
ATOM   2452 C CG  . LEU A 1 316 ? 91.364  75.909 40.616 1.00 23.49 ? 338  LEU A CG  1 
ATOM   2453 C CD1 . LEU A 1 316 ? 92.803  75.493 40.795 1.00 23.04 ? 338  LEU A CD1 1 
ATOM   2454 C CD2 . LEU A 1 316 ? 90.669  76.002 41.963 1.00 22.80 ? 338  LEU A CD2 1 
ATOM   2455 N N   . GLN A 1 317 ? 91.367  79.474 37.611 1.00 32.88 ? 339  GLN A N   1 
ATOM   2456 C CA  . GLN A 1 317 ? 90.798  79.998 36.372 1.00 33.66 ? 339  GLN A CA  1 
ATOM   2457 C C   . GLN A 1 317 ? 91.645  81.112 35.761 1.00 33.12 ? 339  GLN A C   1 
ATOM   2458 O O   . GLN A 1 317 ? 91.175  81.884 34.923 1.00 30.48 ? 339  GLN A O   1 
ATOM   2459 C CB  . GLN A 1 317 ? 89.386  80.504 36.629 1.00 35.47 ? 339  GLN A CB  1 
ATOM   2460 C CG  . GLN A 1 317 ? 88.495  79.490 37.299 1.00 38.47 ? 339  GLN A CG  1 
ATOM   2461 C CD  . GLN A 1 317 ? 87.178  80.096 37.719 1.00 40.71 ? 339  GLN A CD  1 
ATOM   2462 O OE1 . GLN A 1 317 ? 86.418  80.589 36.888 1.00 40.97 ? 339  GLN A OE1 1 
ATOM   2463 N NE2 . GLN A 1 317 ? 86.902  80.070 39.018 1.00 41.95 ? 339  GLN A NE2 1 
ATOM   2464 N N   . CYS A 1 318 ? 92.901  81.176 36.186 1.00 31.88 ? 340  CYS A N   1 
ATOM   2465 C CA  . CYS A 1 318 ? 93.826  82.176 35.692 1.00 32.93 ? 340  CYS A CA  1 
ATOM   2466 C C   . CYS A 1 318 ? 93.274  83.539 36.051 1.00 34.43 ? 340  CYS A C   1 
ATOM   2467 O O   . CYS A 1 318 ? 93.278  84.462 35.240 1.00 35.56 ? 340  CYS A O   1 
ATOM   2468 C CB  . CYS A 1 318 ? 93.991  82.046 34.174 1.00 30.79 ? 340  CYS A CB  1 
ATOM   2469 S SG  . CYS A 1 318 ? 94.493  80.385 33.606 1.00 32.92 ? 340  CYS A SG  1 
ATOM   2470 N N   . GLU A 1 319 ? 92.805  83.661 37.283 1.00 35.26 ? 341  GLU A N   1 
ATOM   2471 C CA  . GLU A 1 319 ? 92.235  84.911 37.751 1.00 36.79 ? 341  GLU A CA  1 
ATOM   2472 C C   . GLU A 1 319 ? 93.120  85.700 38.710 1.00 37.48 ? 341  GLU A C   1 
ATOM   2473 O O   . GLU A 1 319 ? 92.717  86.758 39.179 1.00 38.23 ? 341  GLU A O   1 
ATOM   2474 C CB  . GLU A 1 319 ? 90.872  84.644 38.406 1.00 37.05 ? 341  GLU A CB  1 
ATOM   2475 C CG  . GLU A 1 319 ? 90.640  83.198 38.828 1.00 37.53 ? 341  GLU A CG  1 
ATOM   2476 C CD  . GLU A 1 319 ? 91.479  82.769 40.019 1.00 38.28 ? 341  GLU A CD  1 
ATOM   2477 O OE1 . GLU A 1 319 ? 91.999  81.633 40.003 1.00 37.71 ? 341  GLU A OE1 1 
ATOM   2478 O OE2 . GLU A 1 319 ? 91.606  83.556 40.977 1.00 38.09 ? 341  GLU A OE2 1 
ATOM   2479 N N   . ARG A 1 320 ? 94.323  85.206 38.991 1.00 38.13 ? 342  ARG A N   1 
ATOM   2480 C CA  . ARG A 1 320 ? 95.222  85.893 39.920 1.00 38.86 ? 342  ARG A CA  1 
ATOM   2481 C C   . ARG A 1 320 ? 96.559  86.349 39.333 1.00 38.41 ? 342  ARG A C   1 
ATOM   2482 O O   . ARG A 1 320 ? 97.017  85.842 38.316 1.00 38.09 ? 342  ARG A O   1 
ATOM   2483 C CB  . ARG A 1 320 ? 95.507  84.997 41.116 1.00 41.29 ? 342  ARG A CB  1 
ATOM   2484 C CG  . ARG A 1 320 ? 94.278  84.442 41.796 1.00 45.90 ? 342  ARG A CG  1 
ATOM   2485 C CD  . ARG A 1 320 ? 94.692  83.708 43.055 1.00 49.87 ? 342  ARG A CD  1 
ATOM   2486 N NE  . ARG A 1 320 ? 95.655  82.658 42.744 1.00 53.38 ? 342  ARG A NE  1 
ATOM   2487 C CZ  . ARG A 1 320 ? 96.532  82.167 43.611 1.00 54.61 ? 342  ARG A CZ  1 
ATOM   2488 N NH1 . ARG A 1 320 ? 96.567  82.641 44.852 1.00 55.75 ? 342  ARG A NH1 1 
ATOM   2489 N NH2 . ARG A 1 320 ? 97.368  81.204 43.237 1.00 53.83 ? 342  ARG A NH2 1 
ATOM   2490 N N   . GLU A 1 321 ? 97.190  87.308 39.998 1.00 38.78 ? 343  GLU A N   1 
ATOM   2491 C CA  . GLU A 1 321 ? 98.478  87.820 39.556 1.00 39.64 ? 343  GLU A CA  1 
ATOM   2492 C C   . GLU A 1 321 ? 99.473  87.737 40.706 1.00 40.22 ? 343  GLU A C   1 
ATOM   2493 O O   . GLU A 1 321 ? 99.665  86.666 41.285 1.00 42.47 ? 343  GLU A O   1 
ATOM   2494 C CB  . GLU A 1 321 ? 98.331  89.260 39.082 1.00 40.04 ? 343  GLU A CB  1 
ATOM   2495 C CG  . GLU A 1 321 ? 97.351  89.418 37.942 1.00 42.24 ? 343  GLU A CG  1 
ATOM   2496 C CD  . GLU A 1 321 ? 97.164  90.863 37.558 1.00 43.82 ? 343  GLU A CD  1 
ATOM   2497 O OE1 . GLU A 1 321 ? 98.154  91.493 37.134 1.00 45.37 ? 343  GLU A OE1 1 
ATOM   2498 O OE2 . GLU A 1 321 ? 96.033  91.373 37.688 1.00 44.79 ? 343  GLU A OE2 1 
ATOM   2499 N N   . GLY A 1 322 ? 100.111 88.851 41.045 1.00 39.21 ? 344  GLY A N   1 
ATOM   2500 C CA  . GLY A 1 322 ? 101.069 88.827 42.140 1.00 38.69 ? 344  GLY A CA  1 
ATOM   2501 C C   . GLY A 1 322 ? 102.116 87.722 42.072 1.00 37.54 ? 344  GLY A C   1 
ATOM   2502 O O   . GLY A 1 322 ? 102.183 86.953 41.106 1.00 37.09 ? 344  GLY A O   1 
ATOM   2503 N N   . ILE A 1 323 ? 102.943 87.645 43.110 1.00 36.59 ? 345  ILE A N   1 
ATOM   2504 C CA  . ILE A 1 323 ? 104.002 86.644 43.177 1.00 35.21 ? 345  ILE A CA  1 
ATOM   2505 C C   . ILE A 1 323 ? 103.483 85.231 42.904 1.00 33.74 ? 345  ILE A C   1 
ATOM   2506 O O   . ILE A 1 323 ? 102.557 84.768 43.571 1.00 32.47 ? 345  ILE A O   1 
ATOM   2507 C CB  . ILE A 1 323 ? 104.673 86.618 44.569 1.00 35.53 ? 345  ILE A CB  1 
ATOM   2508 C CG1 . ILE A 1 323 ? 105.118 88.020 44.978 1.00 35.81 ? 345  ILE A CG1 1 
ATOM   2509 C CG2 . ILE A 1 323 ? 105.852 85.673 44.550 1.00 35.60 ? 345  ILE A CG2 1 
ATOM   2510 C CD1 . ILE A 1 323 ? 104.061 88.800 45.717 1.00 35.70 ? 345  ILE A CD1 1 
ATOM   2511 N N   . PRO A 1 324 ? 104.075 84.530 41.919 1.00 32.65 ? 346  PRO A N   1 
ATOM   2512 C CA  . PRO A 1 324 ? 103.649 83.165 41.591 1.00 32.62 ? 346  PRO A CA  1 
ATOM   2513 C C   . PRO A 1 324 ? 104.132 82.159 42.650 1.00 32.53 ? 346  PRO A C   1 
ATOM   2514 O O   . PRO A 1 324 ? 105.199 82.333 43.238 1.00 32.92 ? 346  PRO A O   1 
ATOM   2515 C CB  . PRO A 1 324 ? 104.284 82.931 40.223 1.00 32.20 ? 346  PRO A CB  1 
ATOM   2516 C CG  . PRO A 1 324 ? 105.546 83.706 40.310 1.00 31.21 ? 346  PRO A CG  1 
ATOM   2517 C CD  . PRO A 1 324 ? 105.104 84.994 40.970 1.00 32.57 ? 346  PRO A CD  1 
ATOM   2518 N N   . ARG A 1 325 ? 103.348 81.115 42.890 1.00 31.93 ? 347  ARG A N   1 
ATOM   2519 C CA  . ARG A 1 325 ? 103.695 80.105 43.885 1.00 29.01 ? 347  ARG A CA  1 
ATOM   2520 C C   . ARG A 1 325 ? 104.913 79.248 43.562 1.00 30.29 ? 347  ARG A C   1 
ATOM   2521 O O   . ARG A 1 325 ? 105.274 79.052 42.405 1.00 30.32 ? 347  ARG A O   1 
ATOM   2522 C CB  . ARG A 1 325 ? 102.493 79.196 44.138 1.00 26.54 ? 347  ARG A CB  1 
ATOM   2523 C CG  . ARG A 1 325 ? 101.433 79.867 44.962 1.00 23.54 ? 347  ARG A CG  1 
ATOM   2524 C CD  . ARG A 1 325 ? 100.158 79.081 45.058 1.00 19.94 ? 347  ARG A CD  1 
ATOM   2525 N NE  . ARG A 1 325 ? 99.133  79.918 45.669 1.00 19.60 ? 347  ARG A NE  1 
ATOM   2526 C CZ  . ARG A 1 325 ? 97.863  79.568 45.826 1.00 16.94 ? 347  ARG A CZ  1 
ATOM   2527 N NH1 . ARG A 1 325 ? 97.440  78.380 45.412 1.00 12.68 ? 347  ARG A NH1 1 
ATOM   2528 N NH2 . ARG A 1 325 ? 97.024  80.411 46.413 1.00 13.48 ? 347  ARG A NH2 1 
ATOM   2529 N N   . MET A 1 326 ? 105.539 78.745 44.618 1.00 30.67 ? 348  MET A N   1 
ATOM   2530 C CA  . MET A 1 326 ? 106.704 77.886 44.519 1.00 30.59 ? 348  MET A CA  1 
ATOM   2531 C C   . MET A 1 326 ? 106.494 76.733 45.479 1.00 30.15 ? 348  MET A C   1 
ATOM   2532 O O   . MET A 1 326 ? 106.331 76.960 46.676 1.00 32.03 ? 348  MET A O   1 
ATOM   2533 C CB  . MET A 1 326 ? 107.951 78.633 44.955 1.00 33.08 ? 348  MET A CB  1 
ATOM   2534 C CG  . MET A 1 326 ? 108.692 79.350 43.865 1.00 38.58 ? 348  MET A CG  1 
ATOM   2535 S SD  . MET A 1 326 ? 110.249 80.008 44.523 1.00 44.83 ? 348  MET A SD  1 
ATOM   2536 C CE  . MET A 1 326 ? 109.706 81.760 44.982 1.00 42.23 ? 348  MET A CE  1 
ATOM   2537 N N   . THR A 1 327 ? 106.499 75.503 44.975 1.00 28.49 ? 349  THR A N   1 
ATOM   2538 C CA  . THR A 1 327 ? 106.321 74.341 45.847 1.00 27.42 ? 349  THR A CA  1 
ATOM   2539 C C   . THR A 1 327 ? 107.423 74.353 46.922 1.00 26.85 ? 349  THR A C   1 
ATOM   2540 O O   . THR A 1 327 ? 108.542 74.800 46.668 1.00 25.68 ? 349  THR A O   1 
ATOM   2541 C CB  . THR A 1 327 ? 106.397 73.034 45.031 1.00 27.21 ? 349  THR A CB  1 
ATOM   2542 O OG1 . THR A 1 327 ? 105.525 73.131 43.901 1.00 28.36 ? 349  THR A OG1 1 
ATOM   2543 C CG2 . THR A 1 327 ? 105.949 71.852 45.862 1.00 28.45 ? 349  THR A CG2 1 
ATOM   2544 N N   . PRO A 1 328 ? 107.117 73.885 48.145 1.00 27.03 ? 350  PRO A N   1 
ATOM   2545 C CA  . PRO A 1 328 ? 108.172 73.903 49.160 1.00 27.29 ? 350  PRO A CA  1 
ATOM   2546 C C   . PRO A 1 328 ? 109.375 73.107 48.703 1.00 28.06 ? 350  PRO A C   1 
ATOM   2547 O O   . PRO A 1 328 ? 109.293 72.317 47.765 1.00 29.33 ? 350  PRO A O   1 
ATOM   2548 C CB  . PRO A 1 328 ? 107.497 73.288 50.382 1.00 27.32 ? 350  PRO A CB  1 
ATOM   2549 C CG  . PRO A 1 328 ? 106.094 73.708 50.235 1.00 28.45 ? 350  PRO A CG  1 
ATOM   2550 C CD  . PRO A 1 328 ? 105.834 73.480 48.743 1.00 27.98 ? 350  PRO A CD  1 
ATOM   2551 N N   . LYS A 1 329 ? 110.491 73.313 49.381 1.00 28.68 ? 351  LYS A N   1 
ATOM   2552 C CA  . LYS A 1 329 ? 111.720 72.634 49.028 1.00 31.13 ? 351  LYS A CA  1 
ATOM   2553 C C   . LYS A 1 329 ? 112.536 72.453 50.317 1.00 31.40 ? 351  LYS A C   1 
ATOM   2554 O O   . LYS A 1 329 ? 112.810 73.422 51.017 1.00 32.40 ? 351  LYS A O   1 
ATOM   2555 C CB  . LYS A 1 329 ? 112.454 73.508 48.005 1.00 31.24 ? 351  LYS A CB  1 
ATOM   2556 C CG  . LYS A 1 329 ? 113.428 72.797 47.109 1.00 35.56 ? 351  LYS A CG  1 
ATOM   2557 C CD  . LYS A 1 329 ? 113.766 73.643 45.880 1.00 38.89 ? 351  LYS A CD  1 
ATOM   2558 C CE  . LYS A 1 329 ? 114.409 74.985 46.254 1.00 41.57 ? 351  LYS A CE  1 
ATOM   2559 N NZ  . LYS A 1 329 ? 115.735 74.842 46.929 1.00 41.47 ? 351  LYS A NZ  1 
ATOM   2560 N N   . ILE A 1 330 ? 112.894 71.218 50.654 1.00 31.57 ? 352  ILE A N   1 
ATOM   2561 C CA  . ILE A 1 330 ? 113.674 70.986 51.867 1.00 32.45 ? 352  ILE A CA  1 
ATOM   2562 C C   . ILE A 1 330 ? 115.124 71.270 51.510 1.00 34.92 ? 352  ILE A C   1 
ATOM   2563 O O   . ILE A 1 330 ? 115.715 70.561 50.691 1.00 35.26 ? 352  ILE A O   1 
ATOM   2564 C CB  . ILE A 1 330 ? 113.590 69.526 52.347 1.00 31.66 ? 352  ILE A CB  1 
ATOM   2565 C CG1 . ILE A 1 330 ? 112.137 69.033 52.355 1.00 30.08 ? 352  ILE A CG1 1 
ATOM   2566 C CG2 . ILE A 1 330 ? 114.204 69.419 53.728 1.00 30.98 ? 352  ILE A CG2 1 
ATOM   2567 C CD1 . ILE A 1 330 ? 111.266 69.652 53.404 1.00 28.74 ? 352  ILE A CD1 1 
ATOM   2568 N N   . VAL A 1 331 ? 115.705 72.296 52.124 1.00 37.20 ? 353  VAL A N   1 
ATOM   2569 C CA  . VAL A 1 331 ? 117.084 72.665 51.812 1.00 39.00 ? 353  VAL A CA  1 
ATOM   2570 C C   . VAL A 1 331 ? 118.074 72.474 52.952 1.00 39.27 ? 353  VAL A C   1 
ATOM   2571 O O   . VAL A 1 331 ? 117.743 72.713 54.113 1.00 40.03 ? 353  VAL A O   1 
ATOM   2572 C CB  . VAL A 1 331 ? 117.175 74.138 51.359 1.00 39.08 ? 353  VAL A CB  1 
ATOM   2573 C CG1 . VAL A 1 331 ? 118.539 74.391 50.729 1.00 41.67 ? 353  VAL A CG1 1 
ATOM   2574 C CG2 . VAL A 1 331 ? 116.068 74.457 50.373 1.00 38.70 ? 353  VAL A CG2 1 
ATOM   2575 N N   . ASP A 1 332 ? 119.290 72.050 52.598 1.00 40.69 ? 354  ASP A N   1 
ATOM   2576 C CA  . ASP A 1 332 ? 120.390 71.825 53.552 1.00 41.90 ? 354  ASP A CA  1 
ATOM   2577 C C   . ASP A 1 332 ? 120.249 70.628 54.492 1.00 41.68 ? 354  ASP A C   1 
ATOM   2578 O O   . ASP A 1 332 ? 120.850 70.621 55.561 1.00 43.27 ? 354  ASP A O   1 
ATOM   2579 C CB  . ASP A 1 332 ? 120.628 73.077 54.405 1.00 42.36 ? 354  ASP A CB  1 
ATOM   2580 C CG  . ASP A 1 332 ? 121.191 74.237 53.605 1.00 44.20 ? 354  ASP A CG  1 
ATOM   2581 O OD1 . ASP A 1 332 ? 121.375 75.323 54.201 1.00 45.72 ? 354  ASP A OD1 1 
ATOM   2582 O OD2 . ASP A 1 332 ? 121.451 74.072 52.392 1.00 43.58 ? 354  ASP A OD2 1 
ATOM   2583 N N   . LEU A 1 333 ? 119.471 69.622 54.097 1.00 41.10 ? 355  LEU A N   1 
ATOM   2584 C CA  . LEU A 1 333 ? 119.256 68.430 54.923 1.00 39.22 ? 355  LEU A CA  1 
ATOM   2585 C C   . LEU A 1 333 ? 120.225 67.330 54.513 1.00 39.08 ? 355  LEU A C   1 
ATOM   2586 O O   . LEU A 1 333 ? 120.196 66.867 53.376 1.00 39.42 ? 355  LEU A O   1 
ATOM   2587 C CB  . LEU A 1 333 ? 117.824 67.914 54.746 1.00 38.51 ? 355  LEU A CB  1 
ATOM   2588 C CG  . LEU A 1 333 ? 116.998 67.420 55.942 1.00 37.34 ? 355  LEU A CG  1 
ATOM   2589 C CD1 . LEU A 1 333 ? 116.283 66.148 55.521 1.00 36.56 ? 355  LEU A CD1 1 
ATOM   2590 C CD2 . LEU A 1 333 ? 117.865 67.168 57.168 1.00 36.22 ? 355  LEU A CD2 1 
ATOM   2591 N N   . PRO A 1 334 ? 121.094 66.894 55.436 1.00 38.89 ? 356  PRO A N   1 
ATOM   2592 C CA  . PRO A 1 334 ? 122.084 65.843 55.184 1.00 39.71 ? 356  PRO A CA  1 
ATOM   2593 C C   . PRO A 1 334 ? 121.462 64.497 54.821 1.00 40.86 ? 356  PRO A C   1 
ATOM   2594 O O   . PRO A 1 334 ? 120.256 64.309 54.942 1.00 42.06 ? 356  PRO A O   1 
ATOM   2595 C CB  . PRO A 1 334 ? 122.842 65.767 56.506 1.00 38.95 ? 356  PRO A CB  1 
ATOM   2596 C CG  . PRO A 1 334 ? 122.726 67.144 57.045 1.00 38.25 ? 356  PRO A CG  1 
ATOM   2597 C CD  . PRO A 1 334 ? 121.294 67.481 56.769 1.00 38.47 ? 356  PRO A CD  1 
ATOM   2598 N N   . ASP A 1 335 ? 122.290 63.562 54.373 1.00 41.98 ? 357  ASP A N   1 
ATOM   2599 C CA  . ASP A 1 335 ? 121.816 62.223 54.039 1.00 44.06 ? 357  ASP A CA  1 
ATOM   2600 C C   . ASP A 1 335 ? 121.969 61.368 55.299 1.00 45.17 ? 357  ASP A C   1 
ATOM   2601 O O   . ASP A 1 335 ? 121.312 60.344 55.454 1.00 45.07 ? 357  ASP A O   1 
ATOM   2602 C CB  . ASP A 1 335 ? 122.649 61.628 52.894 1.00 45.76 ? 357  ASP A CB  1 
ATOM   2603 C CG  . ASP A 1 335 ? 122.153 62.053 51.513 1.00 47.65 ? 357  ASP A CG  1 
ATOM   2604 O OD1 . ASP A 1 335 ? 121.870 63.253 51.313 1.00 49.73 ? 357  ASP A OD1 1 
ATOM   2605 O OD2 . ASP A 1 335 ? 122.057 61.185 50.618 1.00 48.75 ? 357  ASP A OD2 1 
ATOM   2606 N N   . HIS A 1 336 ? 122.837 61.817 56.200 1.00 46.85 ? 358  HIS A N   1 
ATOM   2607 C CA  . HIS A 1 336 ? 123.117 61.125 57.457 1.00 48.53 ? 358  HIS A CA  1 
ATOM   2608 C C   . HIS A 1 336 ? 123.391 62.144 58.560 1.00 48.44 ? 358  HIS A C   1 
ATOM   2609 O O   . HIS A 1 336 ? 123.808 63.262 58.273 1.00 49.18 ? 358  HIS A O   1 
ATOM   2610 C CB  . HIS A 1 336 ? 124.346 60.235 57.286 1.00 50.72 ? 358  HIS A CB  1 
ATOM   2611 C CG  . HIS A 1 336 ? 124.116 59.059 56.395 1.00 52.90 ? 358  HIS A CG  1 
ATOM   2612 N ND1 . HIS A 1 336 ? 123.442 57.930 56.814 1.00 55.38 ? 358  HIS A ND1 1 
ATOM   2613 C CD2 . HIS A 1 336 ? 124.434 58.849 55.098 1.00 53.91 ? 358  HIS A CD2 1 
ATOM   2614 C CE1 . HIS A 1 336 ? 123.355 57.076 55.811 1.00 56.23 ? 358  HIS A CE1 1 
ATOM   2615 N NE2 . HIS A 1 336 ? 123.949 57.609 54.758 1.00 56.09 ? 358  HIS A NE2 1 
ATOM   2616 N N   . ILE A 1 337 ? 123.178 61.773 59.818 1.00 48.16 ? 359  ILE A N   1 
ATOM   2617 C CA  . ILE A 1 337 ? 123.434 62.722 60.889 1.00 49.61 ? 359  ILE A CA  1 
ATOM   2618 C C   . ILE A 1 337 ? 124.409 62.232 61.954 1.00 50.86 ? 359  ILE A C   1 
ATOM   2619 O O   . ILE A 1 337 ? 125.339 62.958 62.320 1.00 52.11 ? 359  ILE A O   1 
ATOM   2620 C CB  . ILE A 1 337 ? 122.121 63.170 61.567 1.00 49.64 ? 359  ILE A CB  1 
ATOM   2621 C CG1 . ILE A 1 337 ? 121.249 63.916 60.556 1.00 50.00 ? 359  ILE A CG1 1 
ATOM   2622 C CG2 . ILE A 1 337 ? 122.415 64.104 62.735 1.00 49.57 ? 359  ILE A CG2 1 
ATOM   2623 C CD1 . ILE A 1 337 ? 121.896 65.167 59.981 1.00 50.32 ? 359  ILE A CD1 1 
ATOM   2624 N N   . GLU A 1 338 ? 124.213 61.006 62.438 1.00 50.49 ? 360  GLU A N   1 
ATOM   2625 C CA  . GLU A 1 338 ? 125.074 60.430 63.483 1.00 49.75 ? 360  GLU A CA  1 
ATOM   2626 C C   . GLU A 1 338 ? 125.048 61.296 64.744 1.00 48.33 ? 360  GLU A C   1 
ATOM   2627 O O   . GLU A 1 338 ? 125.742 62.307 64.824 1.00 47.92 ? 360  GLU A O   1 
ATOM   2628 C CB  . GLU A 1 338 ? 126.528 60.313 63.010 1.00 50.53 ? 360  GLU A CB  1 
ATOM   2629 C CG  . GLU A 1 338 ? 126.714 60.140 61.520 1.00 53.26 ? 360  GLU A CG  1 
ATOM   2630 C CD  . GLU A 1 338 ? 127.338 61.375 60.876 1.00 55.89 ? 360  GLU A CD  1 
ATOM   2631 O OE1 . GLU A 1 338 ? 127.514 61.379 59.631 1.00 56.30 ? 360  GLU A OE1 1 
ATOM   2632 O OE2 . GLU A 1 338 ? 127.654 62.339 61.619 1.00 55.30 ? 360  GLU A OE2 1 
ATOM   2633 N N   . VAL A 1 339 ? 124.254 60.904 65.731 1.00 46.88 ? 361  VAL A N   1 
ATOM   2634 C CA  . VAL A 1 339 ? 124.175 61.683 66.961 1.00 46.98 ? 361  VAL A CA  1 
ATOM   2635 C C   . VAL A 1 339 ? 124.189 60.787 68.189 1.00 46.30 ? 361  VAL A C   1 
ATOM   2636 O O   . VAL A 1 339 ? 123.751 59.638 68.127 1.00 46.95 ? 361  VAL A O   1 
ATOM   2637 C CB  . VAL A 1 339 ? 122.892 62.537 66.999 1.00 47.03 ? 361  VAL A CB  1 
ATOM   2638 C CG1 . VAL A 1 339 ? 121.679 61.641 66.993 1.00 47.57 ? 361  VAL A CG1 1 
ATOM   2639 C CG2 . VAL A 1 339 ? 122.888 63.419 68.234 1.00 48.06 ? 361  VAL A CG2 1 
ATOM   2640 N N   . ASN A 1 340 ? 124.692 61.310 69.306 1.00 45.65 ? 362  ASN A N   1 
ATOM   2641 C CA  . ASN A 1 340 ? 124.738 60.531 70.540 1.00 44.57 ? 362  ASN A CA  1 
ATOM   2642 C C   . ASN A 1 340 ? 123.420 60.641 71.289 1.00 42.84 ? 362  ASN A C   1 
ATOM   2643 O O   . ASN A 1 340 ? 122.720 61.644 71.184 1.00 41.78 ? 362  ASN A O   1 
ATOM   2644 C CB  . ASN A 1 340 ? 125.875 61.002 71.454 1.00 46.76 ? 362  ASN A CB  1 
ATOM   2645 C CG  . ASN A 1 340 ? 127.252 60.814 70.835 1.00 48.13 ? 362  ASN A CG  1 
ATOM   2646 O OD1 . ASN A 1 340 ? 127.623 59.715 70.409 1.00 47.20 ? 362  ASN A OD1 1 
ATOM   2647 N ND2 . ASN A 1 340 ? 128.025 61.895 70.796 1.00 49.95 ? 362  ASN A ND2 1 
ATOM   2648 N N   . SER A 1 341 ? 123.098 59.604 72.054 1.00 42.18 ? 363  SER A N   1 
ATOM   2649 C CA  . SER A 1 341 ? 121.865 59.553 72.825 1.00 41.09 ? 363  SER A CA  1 
ATOM   2650 C C   . SER A 1 341 ? 121.737 60.719 73.783 1.00 41.05 ? 363  SER A C   1 
ATOM   2651 O O   . SER A 1 341 ? 122.686 61.078 74.479 1.00 39.81 ? 363  SER A O   1 
ATOM   2652 C CB  . SER A 1 341 ? 121.795 58.252 73.616 1.00 41.47 ? 363  SER A CB  1 
ATOM   2653 O OG  . SER A 1 341 ? 121.994 57.147 72.761 1.00 43.23 ? 363  SER A OG  1 
ATOM   2654 N N   . GLY A 1 342 ? 120.546 61.302 73.820 1.00 41.72 ? 364  GLY A N   1 
ATOM   2655 C CA  . GLY A 1 342 ? 120.295 62.423 74.704 1.00 42.98 ? 364  GLY A CA  1 
ATOM   2656 C C   . GLY A 1 342 ? 119.423 63.464 74.036 1.00 43.11 ? 364  GLY A C   1 
ATOM   2657 O O   . GLY A 1 342 ? 118.726 63.162 73.070 1.00 42.71 ? 364  GLY A O   1 
ATOM   2658 N N   . LYS A 1 343 ? 119.444 64.684 74.564 1.00 43.81 ? 365  LYS A N   1 
ATOM   2659 C CA  . LYS A 1 343 ? 118.669 65.766 73.984 1.00 44.23 ? 365  LYS A CA  1 
ATOM   2660 C C   . LYS A 1 343 ? 119.016 65.820 72.495 1.00 43.96 ? 365  LYS A C   1 
ATOM   2661 O O   . LYS A 1 343 ? 120.186 65.710 72.120 1.00 44.62 ? 365  LYS A O   1 
ATOM   2662 C CB  . LYS A 1 343 ? 119.041 67.102 74.639 1.00 44.96 ? 365  LYS A CB  1 
ATOM   2663 C CG  . LYS A 1 343 ? 118.444 67.361 76.026 1.00 46.90 ? 365  LYS A CG  1 
ATOM   2664 C CD  . LYS A 1 343 ? 118.964 66.428 77.147 1.00 47.85 ? 365  LYS A CD  1 
ATOM   2665 C CE  . LYS A 1 343 ? 120.434 66.658 77.522 1.00 46.27 ? 365  LYS A CE  1 
ATOM   2666 N NZ  . LYS A 1 343 ? 121.367 65.925 76.620 1.00 43.59 ? 365  LYS A NZ  1 
ATOM   2667 N N   . PHE A 1 344 ? 118.002 65.965 71.649 1.00 42.98 ? 366  PHE A N   1 
ATOM   2668 C CA  . PHE A 1 344 ? 118.218 66.055 70.210 1.00 40.99 ? 366  PHE A CA  1 
ATOM   2669 C C   . PHE A 1 344 ? 117.340 67.184 69.675 1.00 39.61 ? 366  PHE A C   1 
ATOM   2670 O O   . PHE A 1 344 ? 116.151 67.254 69.994 1.00 38.82 ? 366  PHE A O   1 
ATOM   2671 C CB  . PHE A 1 344 ? 117.856 64.737 69.531 1.00 41.79 ? 366  PHE A CB  1 
ATOM   2672 C CG  . PHE A 1 344 ? 118.242 64.681 68.087 1.00 42.39 ? 366  PHE A CG  1 
ATOM   2673 C CD1 . PHE A 1 344 ? 119.574 64.815 67.708 1.00 42.94 ? 366  PHE A CD1 1 
ATOM   2674 C CD2 . PHE A 1 344 ? 117.275 64.506 67.099 1.00 42.43 ? 366  PHE A CD2 1 
ATOM   2675 C CE1 . PHE A 1 344 ? 119.943 64.778 66.359 1.00 43.84 ? 366  PHE A CE1 1 
ATOM   2676 C CE2 . PHE A 1 344 ? 117.632 64.466 65.749 1.00 43.82 ? 366  PHE A CE2 1 
ATOM   2677 C CZ  . PHE A 1 344 ? 118.969 64.602 65.378 1.00 43.86 ? 366  PHE A CZ  1 
ATOM   2678 N N   . ASN A 1 345 ? 117.927 68.066 68.871 1.00 37.43 ? 367  ASN A N   1 
ATOM   2679 C CA  . ASN A 1 345 ? 117.188 69.199 68.322 1.00 36.26 ? 367  ASN A CA  1 
ATOM   2680 C C   . ASN A 1 345 ? 117.458 69.383 66.847 1.00 35.88 ? 367  ASN A C   1 
ATOM   2681 O O   . ASN A 1 345 ? 118.246 70.233 66.447 1.00 35.05 ? 367  ASN A O   1 
ATOM   2682 C CB  . ASN A 1 345 ? 117.562 70.469 69.072 1.00 35.21 ? 367  ASN A CB  1 
ATOM   2683 C CG  . ASN A 1 345 ? 117.105 70.438 70.500 1.00 34.24 ? 367  ASN A CG  1 
ATOM   2684 O OD1 . ASN A 1 345 ? 115.907 70.560 70.786 1.00 32.33 ? 367  ASN A OD1 1 
ATOM   2685 N ND2 . ASN A 1 345 ? 118.051 70.250 71.416 1.00 33.82 ? 367  ASN A ND2 1 
ATOM   2686 N N   . PRO A 1 346 ? 116.786 68.587 66.015 1.00 35.95 ? 368  PRO A N   1 
ATOM   2687 C CA  . PRO A 1 346 ? 116.931 68.625 64.567 1.00 35.83 ? 368  PRO A CA  1 
ATOM   2688 C C   . PRO A 1 346 ? 116.178 69.779 63.932 1.00 36.08 ? 368  PRO A C   1 
ATOM   2689 O O   . PRO A 1 346 ? 115.206 70.291 64.486 1.00 35.92 ? 368  PRO A O   1 
ATOM   2690 C CB  . PRO A 1 346 ? 116.364 67.285 64.153 1.00 36.23 ? 368  PRO A CB  1 
ATOM   2691 C CG  . PRO A 1 346 ? 115.193 67.169 65.072 1.00 36.01 ? 368  PRO A CG  1 
ATOM   2692 C CD  . PRO A 1 346 ? 115.785 67.580 66.405 1.00 36.58 ? 368  PRO A CD  1 
ATOM   2693 N N   . ILE A 1 347 ? 116.628 70.172 62.752 1.00 36.09 ? 369  ILE A N   1 
ATOM   2694 C CA  . ILE A 1 347 ? 115.992 71.260 62.045 1.00 36.11 ? 369  ILE A CA  1 
ATOM   2695 C C   . ILE A 1 347 ? 115.673 70.875 60.614 1.00 35.99 ? 369  ILE A C   1 
ATOM   2696 O O   . ILE A 1 347 ? 116.421 70.131 59.983 1.00 36.65 ? 369  ILE A O   1 
ATOM   2697 C CB  . ILE A 1 347 ? 116.903 72.494 62.014 1.00 37.08 ? 369  ILE A CB  1 
ATOM   2698 C CG1 . ILE A 1 347 ? 117.007 73.097 63.417 1.00 38.17 ? 369  ILE A CG1 1 
ATOM   2699 C CG2 . ILE A 1 347 ? 116.380 73.501 61.000 1.00 36.80 ? 369  ILE A CG2 1 
ATOM   2700 C CD1 . ILE A 1 347 ? 117.966 74.280 63.513 1.00 39.17 ? 369  ILE A CD1 1 
ATOM   2701 N N   . CYS A 1 348 ? 114.535 71.351 60.126 1.00 34.62 ? 370  CYS A N   1 
ATOM   2702 C CA  . CYS A 1 348 ? 114.145 71.130 58.741 1.00 35.08 ? 370  CYS A CA  1 
ATOM   2703 C C   . CYS A 1 348 ? 114.135 72.550 58.209 1.00 34.44 ? 370  CYS A C   1 
ATOM   2704 O O   . CYS A 1 348 ? 113.744 73.476 58.919 1.00 34.89 ? 370  CYS A O   1 
ATOM   2705 C CB  . CYS A 1 348 ? 112.735 70.540 58.609 1.00 35.20 ? 370  CYS A CB  1 
ATOM   2706 S SG  . CYS A 1 348 ? 112.463 68.853 59.249 1.00 38.07 ? 370  CYS A SG  1 
ATOM   2707 N N   . LYS A 1 349 ? 114.573 72.739 56.978 1.00 34.04 ? 371  LYS A N   1 
ATOM   2708 C CA  . LYS A 1 349 ? 114.585 74.081 56.415 1.00 33.79 ? 371  LYS A CA  1 
ATOM   2709 C C   . LYS A 1 349 ? 113.928 74.025 55.045 1.00 32.37 ? 371  LYS A C   1 
ATOM   2710 O O   . LYS A 1 349 ? 114.300 73.206 54.205 1.00 32.80 ? 371  LYS A O   1 
ATOM   2711 C CB  . LYS A 1 349 ? 116.021 74.583 56.314 1.00 34.78 ? 371  LYS A CB  1 
ATOM   2712 C CG  . LYS A 1 349 ? 116.159 76.064 56.089 1.00 37.50 ? 371  LYS A CG  1 
ATOM   2713 C CD  . LYS A 1 349 ? 117.628 76.434 55.974 1.00 38.86 ? 371  LYS A CD  1 
ATOM   2714 C CE  . LYS A 1 349 ? 117.813 77.922 55.771 1.00 40.13 ? 371  LYS A CE  1 
ATOM   2715 N NZ  . LYS A 1 349 ? 119.250 78.259 55.810 1.00 41.63 ? 371  LYS A NZ  1 
ATOM   2716 N N   . ALA A 1 350 ? 112.942 74.887 54.822 1.00 31.62 ? 372  ALA A N   1 
ATOM   2717 C CA  . ALA A 1 350 ? 112.239 74.883 53.550 1.00 31.01 ? 372  ALA A CA  1 
ATOM   2718 C C   . ALA A 1 350 ? 112.014 76.248 52.928 1.00 31.05 ? 372  ALA A C   1 
ATOM   2719 O O   . ALA A 1 350 ? 111.786 77.237 53.621 1.00 30.65 ? 372  ALA A O   1 
ATOM   2720 C CB  . ALA A 1 350 ? 110.903 74.169 53.703 1.00 29.81 ? 372  ALA A CB  1 
ATOM   2721 N N   . SER A 1 351 ? 112.078 76.278 51.602 1.00 31.04 ? 373  SER A N   1 
ATOM   2722 C CA  . SER A 1 351 ? 111.843 77.485 50.835 1.00 32.04 ? 373  SER A CA  1 
ATOM   2723 C C   . SER A 1 351 ? 110.466 77.329 50.192 1.00 33.56 ? 373  SER A C   1 
ATOM   2724 O O   . SER A 1 351 ? 109.783 76.333 50.420 1.00 34.75 ? 373  SER A O   1 
ATOM   2725 C CB  . SER A 1 351 ? 112.907 77.628 49.759 1.00 31.93 ? 373  SER A CB  1 
ATOM   2726 O OG  . SER A 1 351 ? 112.904 76.506 48.898 1.00 32.63 ? 373  SER A OG  1 
ATOM   2727 N N   . GLY A 1 352 ? 110.066 78.306 49.384 1.00 35.68 ? 374  GLY A N   1 
ATOM   2728 C CA  . GLY A 1 352 ? 108.772 78.265 48.714 1.00 37.38 ? 374  GLY A CA  1 
ATOM   2729 C C   . GLY A 1 352 ? 108.180 79.646 48.835 1.00 39.22 ? 374  GLY A C   1 
ATOM   2730 O O   . GLY A 1 352 ? 108.497 80.325 49.811 1.00 38.58 ? 374  GLY A O   1 
ATOM   2731 N N   . TRP A 1 353 ? 107.349 80.098 47.893 1.00 41.76 ? 375  TRP A N   1 
ATOM   2732 C CA  . TRP A 1 353 ? 106.830 81.451 48.072 1.00 44.57 ? 375  TRP A CA  1 
ATOM   2733 C C   . TRP A 1 353 ? 105.818 81.537 49.180 1.00 44.10 ? 375  TRP A C   1 
ATOM   2734 O O   . TRP A 1 353 ? 105.943 82.389 50.066 1.00 47.74 ? 375  TRP A O   1 
ATOM   2735 C CB  . TRP A 1 353 ? 106.189 82.066 46.834 1.00 46.24 ? 375  TRP A CB  1 
ATOM   2736 C CG  . TRP A 1 353 ? 105.585 83.390 47.239 1.00 48.58 ? 375  TRP A CG  1 
ATOM   2737 C CD1 . TRP A 1 353 ? 106.209 84.385 47.938 1.00 49.21 ? 375  TRP A CD1 1 
ATOM   2738 C CD2 . TRP A 1 353 ? 104.231 83.819 47.060 1.00 51.18 ? 375  TRP A CD2 1 
ATOM   2739 N NE1 . TRP A 1 353 ? 105.328 85.401 48.211 1.00 50.73 ? 375  TRP A NE1 1 
ATOM   2740 C CE2 . TRP A 1 353 ? 104.108 85.082 47.681 1.00 52.08 ? 375  TRP A CE2 1 
ATOM   2741 C CE3 . TRP A 1 353 ? 103.106 83.259 46.435 1.00 54.30 ? 375  TRP A CE3 1 
ATOM   2742 C CZ2 . TRP A 1 353 ? 102.896 85.800 47.694 1.00 54.38 ? 375  TRP A CZ2 1 
ATOM   2743 C CZ3 . TRP A 1 353 ? 101.891 83.979 46.449 1.00 55.91 ? 375  TRP A CZ3 1 
ATOM   2744 C CH2 . TRP A 1 353 ? 101.803 85.234 47.074 1.00 55.32 ? 375  TRP A CH2 1 
ATOM   2745 N N   . PRO A 1 354 ? 104.782 80.686 49.143 1.00 41.06 ? 376  PRO A N   1 
ATOM   2746 C CA  . PRO A 1 354 ? 103.850 80.839 50.262 1.00 37.17 ? 376  PRO A CA  1 
ATOM   2747 C C   . PRO A 1 354 ? 104.537 80.468 51.579 1.00 35.39 ? 376  PRO A C   1 
ATOM   2748 O O   . PRO A 1 354 ? 103.872 80.137 52.558 1.00 37.73 ? 376  PRO A O   1 
ATOM   2749 C CB  . PRO A 1 354 ? 102.699 79.915 49.885 1.00 37.25 ? 376  PRO A CB  1 
ATOM   2750 C CG  . PRO A 1 354 ? 102.724 79.969 48.356 1.00 39.92 ? 376  PRO A CG  1 
ATOM   2751 C CD  . PRO A 1 354 ? 104.208 79.865 48.063 1.00 39.02 ? 376  PRO A CD  1 
ATOM   2752 N N   . LEU A 1 355 ? 105.869 80.550 51.584 1.00 30.68 ? 377  LEU A N   1 
ATOM   2753 C CA  . LEU A 1 355 ? 106.707 80.258 52.747 1.00 28.75 ? 377  LEU A CA  1 
ATOM   2754 C C   . LEU A 1 355 ? 105.998 79.474 53.831 1.00 26.76 ? 377  LEU A C   1 
ATOM   2755 O O   . LEU A 1 355 ? 105.105 79.987 54.505 1.00 26.32 ? 377  LEU A O   1 
ATOM   2756 C CB  . LEU A 1 355 ? 107.268 81.549 53.365 1.00 28.04 ? 377  LEU A CB  1 
ATOM   2757 C CG  . LEU A 1 355 ? 108.600 82.171 52.901 1.00 26.45 ? 377  LEU A CG  1 
ATOM   2758 C CD1 . LEU A 1 355 ? 108.909 83.364 53.803 1.00 26.60 ? 377  LEU A CD1 1 
ATOM   2759 C CD2 . LEU A 1 355 ? 109.738 81.170 52.973 1.00 23.41 ? 377  LEU A CD2 1 
ATOM   2760 N N   . PRO A 1 356 ? 106.389 78.210 54.010 1.00 25.18 ? 378  PRO A N   1 
ATOM   2761 C CA  . PRO A 1 356 ? 105.747 77.403 55.036 1.00 24.66 ? 378  PRO A CA  1 
ATOM   2762 C C   . PRO A 1 356 ? 105.691 78.125 56.366 1.00 24.91 ? 378  PRO A C   1 
ATOM   2763 O O   . PRO A 1 356 ? 106.655 78.762 56.776 1.00 23.69 ? 378  PRO A O   1 
ATOM   2764 C CB  . PRO A 1 356 ? 106.599 76.129 55.067 1.00 25.20 ? 378  PRO A CB  1 
ATOM   2765 C CG  . PRO A 1 356 ? 107.884 76.528 54.413 1.00 25.28 ? 378  PRO A CG  1 
ATOM   2766 C CD  . PRO A 1 356 ? 107.442 77.448 53.330 1.00 24.20 ? 378  PRO A CD  1 
ATOM   2767 N N   . THR A 1 357 ? 104.530 78.049 57.006 1.00 25.62 ? 379  THR A N   1 
ATOM   2768 C CA  . THR A 1 357 ? 104.308 78.657 58.303 1.00 27.97 ? 379  THR A CA  1 
ATOM   2769 C C   . THR A 1 357 ? 104.665 77.573 59.317 1.00 29.23 ? 379  THR A C   1 
ATOM   2770 O O   . THR A 1 357 ? 105.052 76.473 58.929 1.00 32.15 ? 379  THR A O   1 
ATOM   2771 C CB  . THR A 1 357 ? 102.825 79.080 58.472 1.00 29.01 ? 379  THR A CB  1 
ATOM   2772 O OG1 . THR A 1 357 ? 101.983 77.920 58.540 1.00 33.36 ? 379  THR A OG1 1 
ATOM   2773 C CG2 . THR A 1 357 ? 102.381 79.919 57.295 1.00 28.26 ? 379  THR A CG2 1 
ATOM   2774 N N   . ASN A 1 358 ? 104.536 77.861 60.605 1.00 30.03 ? 380  ASN A N   1 
ATOM   2775 C CA  . ASN A 1 358 ? 104.863 76.870 61.628 1.00 30.27 ? 380  ASN A CA  1 
ATOM   2776 C C   . ASN A 1 358 ? 103.905 75.674 61.684 1.00 29.90 ? 380  ASN A C   1 
ATOM   2777 O O   . ASN A 1 358 ? 104.294 74.577 62.077 1.00 29.52 ? 380  ASN A O   1 
ATOM   2778 C CB  . ASN A 1 358 ? 104.928 77.549 63.003 1.00 31.19 ? 380  ASN A CB  1 
ATOM   2779 C CG  . ASN A 1 358 ? 105.066 76.557 64.137 1.00 32.60 ? 380  ASN A CG  1 
ATOM   2780 O OD1 . ASN A 1 358 ? 104.076 76.015 64.628 1.00 34.37 ? 380  ASN A OD1 1 
ATOM   2781 N ND2 . ASN A 1 358 ? 106.298 76.302 64.552 1.00 34.11 ? 380  ASN A ND2 1 
ATOM   2782 N N   . GLU A 1 359 ? 102.657 75.885 61.289 1.00 29.96 ? 381  GLU A N   1 
ATOM   2783 C CA  . GLU A 1 359 ? 101.662 74.821 61.325 1.00 31.41 ? 381  GLU A CA  1 
ATOM   2784 C C   . GLU A 1 359 ? 101.777 73.871 60.123 1.00 30.78 ? 381  GLU A C   1 
ATOM   2785 O O   . GLU A 1 359 ? 101.060 72.873 60.052 1.00 32.15 ? 381  GLU A O   1 
ATOM   2786 C CB  . GLU A 1 359 ? 100.254 75.438 61.358 1.00 34.70 ? 381  GLU A CB  1 
ATOM   2787 C CG  . GLU A 1 359 ? 99.880  76.148 60.041 1.00 42.30 ? 381  GLU A CG  1 
ATOM   2788 C CD  . GLU A 1 359 ? 98.508  76.825 60.052 1.00 45.10 ? 381  GLU A CD  1 
ATOM   2789 O OE1 . GLU A 1 359 ? 97.516  76.183 60.473 1.00 46.20 ? 381  GLU A OE1 1 
ATOM   2790 O OE2 . GLU A 1 359 ? 98.426  78.000 59.622 1.00 46.21 ? 381  GLU A OE2 1 
ATOM   2791 N N   . GLU A 1 360 ? 102.678 74.170 59.190 1.00 28.82 ? 382  GLU A N   1 
ATOM   2792 C CA  . GLU A 1 360 ? 102.826 73.347 57.992 1.00 27.81 ? 382  GLU A CA  1 
ATOM   2793 C C   . GLU A 1 360 ? 104.118 72.530 57.905 1.00 27.21 ? 382  GLU A C   1 
ATOM   2794 O O   . GLU A 1 360 ? 104.410 71.918 56.864 1.00 26.89 ? 382  GLU A O   1 
ATOM   2795 C CB  . GLU A 1 360 ? 102.716 74.233 56.752 1.00 28.87 ? 382  GLU A CB  1 
ATOM   2796 C CG  . GLU A 1 360 ? 101.427 75.020 56.672 1.00 29.98 ? 382  GLU A CG  1 
ATOM   2797 C CD  . GLU A 1 360 ? 101.441 76.045 55.561 1.00 29.63 ? 382  GLU A CD  1 
ATOM   2798 O OE1 . GLU A 1 360 ? 102.337 76.910 55.562 1.00 30.61 ? 382  GLU A OE1 1 
ATOM   2799 O OE2 . GLU A 1 360 ? 100.557 75.990 54.687 1.00 29.76 ? 382  GLU A OE2 1 
ATOM   2800 N N   . MET A 1 361 ? 104.887 72.520 58.989 1.00 24.70 ? 383  MET A N   1 
ATOM   2801 C CA  . MET A 1 361 ? 106.136 71.776 59.023 1.00 23.12 ? 383  MET A CA  1 
ATOM   2802 C C   . MET A 1 361 ? 106.065 70.699 60.088 1.00 22.05 ? 383  MET A C   1 
ATOM   2803 O O   . MET A 1 361 ? 105.617 70.946 61.199 1.00 23.25 ? 383  MET A O   1 
ATOM   2804 C CB  . MET A 1 361 ? 107.311 72.722 59.296 1.00 22.37 ? 383  MET A CB  1 
ATOM   2805 C CG  . MET A 1 361 ? 107.523 73.746 58.190 1.00 22.82 ? 383  MET A CG  1 
ATOM   2806 S SD  . MET A 1 361 ? 108.886 74.910 58.445 1.00 24.95 ? 383  MET A SD  1 
ATOM   2807 C CE  . MET A 1 361 ? 110.205 74.140 57.479 1.00 17.27 ? 383  MET A CE  1 
ATOM   2808 N N   . THR A 1 362 ? 106.485 69.495 59.736 1.00 20.66 ? 384  THR A N   1 
ATOM   2809 C CA  . THR A 1 362 ? 106.467 68.392 60.675 1.00 20.06 ? 384  THR A CA  1 
ATOM   2810 C C   . THR A 1 362 ? 107.689 67.514 60.446 1.00 21.71 ? 384  THR A C   1 
ATOM   2811 O O   . THR A 1 362 ? 108.319 67.563 59.383 1.00 21.78 ? 384  THR A O   1 
ATOM   2812 C CB  . THR A 1 362 ? 105.184 67.530 60.518 1.00 18.83 ? 384  THR A CB  1 
ATOM   2813 O OG1 . THR A 1 362 ? 105.094 67.033 59.182 1.00 18.92 ? 384  THR A OG1 1 
ATOM   2814 C CG2 . THR A 1 362 ? 103.947 68.344 60.812 1.00 17.92 ? 384  THR A CG2 1 
ATOM   2815 N N   . LEU A 1 363 ? 108.037 66.733 61.460 1.00 21.56 ? 385  LEU A N   1 
ATOM   2816 C CA  . LEU A 1 363 ? 109.164 65.822 61.369 1.00 22.24 ? 385  LEU A CA  1 
ATOM   2817 C C   . LEU A 1 363 ? 108.541 64.471 61.707 1.00 22.44 ? 385  LEU A C   1 
ATOM   2818 O O   . LEU A 1 363 ? 107.919 64.331 62.758 1.00 22.08 ? 385  LEU A O   1 
ATOM   2819 C CB  . LEU A 1 363 ? 110.239 66.185 62.398 1.00 21.78 ? 385  LEU A CB  1 
ATOM   2820 C CG  . LEU A 1 363 ? 111.697 65.881 62.023 1.00 22.87 ? 385  LEU A CG  1 
ATOM   2821 C CD1 . LEU A 1 363 ? 112.569 65.964 63.271 1.00 23.43 ? 385  LEU A CD1 1 
ATOM   2822 C CD2 . LEU A 1 363 ? 111.816 64.502 61.414 1.00 23.16 ? 385  LEU A CD2 1 
ATOM   2823 N N   . VAL A 1 364 ? 108.683 63.494 60.814 1.00 20.41 ? 386  VAL A N   1 
ATOM   2824 C CA  . VAL A 1 364 ? 108.112 62.170 61.039 1.00 19.74 ? 386  VAL A CA  1 
ATOM   2825 C C   . VAL A 1 364 ? 109.205 61.168 61.380 1.00 19.62 ? 386  VAL A C   1 
ATOM   2826 O O   . VAL A 1 364 ? 110.209 61.084 60.675 1.00 19.30 ? 386  VAL A O   1 
ATOM   2827 C CB  . VAL A 1 364 ? 107.327 61.676 59.785 1.00 19.22 ? 386  VAL A CB  1 
ATOM   2828 C CG1 . VAL A 1 364 ? 106.534 60.405 60.119 1.00 17.75 ? 386  VAL A CG1 1 
ATOM   2829 C CG2 . VAL A 1 364 ? 106.396 62.773 59.294 1.00 16.61 ? 386  VAL A CG2 1 
ATOM   2830 N N   . LYS A 1 365 ? 109.004 60.419 62.466 1.00 20.51 ? 387  LYS A N   1 
ATOM   2831 C CA  . LYS A 1 365 ? 109.965 59.417 62.929 1.00 22.54 ? 387  LYS A CA  1 
ATOM   2832 C C   . LYS A 1 365 ? 109.849 58.131 62.112 1.00 21.99 ? 387  LYS A C   1 
ATOM   2833 O O   . LYS A 1 365 ? 108.825 57.874 61.491 1.00 22.18 ? 387  LYS A O   1 
ATOM   2834 C CB  . LYS A 1 365 ? 109.728 59.087 64.411 1.00 24.42 ? 387  LYS A CB  1 
ATOM   2835 C CG  . LYS A 1 365 ? 109.826 60.267 65.371 1.00 27.35 ? 387  LYS A CG  1 
ATOM   2836 C CD  . LYS A 1 365 ? 109.689 59.823 66.833 1.00 29.70 ? 387  LYS A CD  1 
ATOM   2837 C CE  . LYS A 1 365 ? 110.845 58.897 67.251 1.00 32.38 ? 387  LYS A CE  1 
ATOM   2838 N NZ  . LYS A 1 365 ? 110.669 58.299 68.616 1.00 32.65 ? 387  LYS A NZ  1 
ATOM   2839 N N   . PRO A 1 366 ? 110.895 57.295 62.120 1.00 22.24 ? 388  PRO A N   1 
ATOM   2840 C CA  . PRO A 1 366 ? 110.844 56.049 61.355 1.00 22.69 ? 388  PRO A CA  1 
ATOM   2841 C C   . PRO A 1 366 ? 109.622 55.210 61.674 1.00 23.30 ? 388  PRO A C   1 
ATOM   2842 O O   . PRO A 1 366 ? 109.075 54.558 60.796 1.00 24.47 ? 388  PRO A O   1 
ATOM   2843 C CB  . PRO A 1 366 ? 112.130 55.336 61.758 1.00 21.68 ? 388  PRO A CB  1 
ATOM   2844 C CG  . PRO A 1 366 ? 113.060 56.457 62.079 1.00 21.74 ? 388  PRO A CG  1 
ATOM   2845 C CD  . PRO A 1 366 ? 112.172 57.413 62.843 1.00 21.78 ? 388  PRO A CD  1 
ATOM   2846 N N   . ASP A 1 367 ? 109.184 55.226 62.928 1.00 25.01 ? 389  ASP A N   1 
ATOM   2847 C CA  . ASP A 1 367 ? 108.033 54.418 63.315 1.00 25.77 ? 389  ASP A CA  1 
ATOM   2848 C C   . ASP A 1 367 ? 106.694 55.144 63.146 1.00 25.14 ? 389  ASP A C   1 
ATOM   2849 O O   . ASP A 1 367 ? 105.685 54.747 63.719 1.00 25.86 ? 389  ASP A O   1 
ATOM   2850 C CB  . ASP A 1 367 ? 108.205 53.919 64.756 1.00 28.28 ? 389  ASP A CB  1 
ATOM   2851 C CG  . ASP A 1 367 ? 107.678 54.903 65.790 1.00 31.54 ? 389  ASP A CG  1 
ATOM   2852 O OD1 . ASP A 1 367 ? 107.874 56.132 65.618 1.00 31.10 ? 389  ASP A OD1 1 
ATOM   2853 O OD2 . ASP A 1 367 ? 107.072 54.431 66.780 1.00 32.71 ? 389  ASP A OD2 1 
ATOM   2854 N N   . GLY A 1 368 ? 106.686 56.213 62.363 1.00 23.01 ? 390  GLY A N   1 
ATOM   2855 C CA  . GLY A 1 368 ? 105.442 56.914 62.128 1.00 22.23 ? 390  GLY A CA  1 
ATOM   2856 C C   . GLY A 1 368 ? 105.084 58.105 62.998 1.00 21.96 ? 390  GLY A C   1 
ATOM   2857 O O   . GLY A 1 368 ? 104.219 58.894 62.604 1.00 21.02 ? 390  GLY A O   1 
ATOM   2858 N N   . THR A 1 369 ? 105.712 58.247 64.164 1.00 21.39 ? 391  THR A N   1 
ATOM   2859 C CA  . THR A 1 369 ? 105.399 59.383 65.038 1.00 21.50 ? 391  THR A CA  1 
ATOM   2860 C C   . THR A 1 369 ? 105.520 60.701 64.288 1.00 19.77 ? 391  THR A C   1 
ATOM   2861 O O   . THR A 1 369 ? 106.451 60.882 63.512 1.00 19.46 ? 391  THR A O   1 
ATOM   2862 C CB  . THR A 1 369 ? 106.342 59.463 66.259 1.00 22.70 ? 391  THR A CB  1 
ATOM   2863 O OG1 . THR A 1 369 ? 106.210 58.276 67.048 1.00 25.71 ? 391  THR A OG1 1 
ATOM   2864 C CG2 . THR A 1 369 ? 105.997 60.668 67.119 1.00 20.37 ? 391  THR A CG2 1 
ATOM   2865 N N   . VAL A 1 370 ? 104.583 61.615 64.510 1.00 18.31 ? 392  VAL A N   1 
ATOM   2866 C CA  . VAL A 1 370 ? 104.653 62.907 63.836 1.00 19.01 ? 392  VAL A CA  1 
ATOM   2867 C C   . VAL A 1 370 ? 104.953 64.028 64.829 1.00 21.16 ? 392  VAL A C   1 
ATOM   2868 O O   . VAL A 1 370 ? 104.183 64.278 65.752 1.00 21.86 ? 392  VAL A O   1 
ATOM   2869 C CB  . VAL A 1 370 ? 103.348 63.234 63.078 1.00 15.68 ? 392  VAL A CB  1 
ATOM   2870 C CG1 . VAL A 1 370 ? 103.429 64.630 62.506 1.00 13.71 ? 392  VAL A CG1 1 
ATOM   2871 C CG2 . VAL A 1 370 ? 103.139 62.249 61.966 1.00 12.81 ? 392  VAL A CG2 1 
ATOM   2872 N N   . LEU A 1 371 ? 106.075 64.707 64.629 1.00 22.55 ? 393  LEU A N   1 
ATOM   2873 C CA  . LEU A 1 371 ? 106.468 65.779 65.530 1.00 25.11 ? 393  LEU A CA  1 
ATOM   2874 C C   . LEU A 1 371 ? 106.246 67.157 64.935 1.00 27.54 ? 393  LEU A C   1 
ATOM   2875 O O   . LEU A 1 371 ? 106.439 67.373 63.739 1.00 27.63 ? 393  LEU A O   1 
ATOM   2876 C CB  . LEU A 1 371 ? 107.943 65.634 65.906 1.00 23.65 ? 393  LEU A CB  1 
ATOM   2877 C CG  . LEU A 1 371 ? 108.413 64.301 66.483 1.00 23.14 ? 393  LEU A CG  1 
ATOM   2878 C CD1 . LEU A 1 371 ? 109.903 64.394 66.746 1.00 22.97 ? 393  LEU A CD1 1 
ATOM   2879 C CD2 . LEU A 1 371 ? 107.660 63.979 67.749 1.00 22.31 ? 393  LEU A CD2 1 
ATOM   2880 N N   . HIS A 1 372 ? 105.839 68.088 65.788 1.00 30.06 ? 394  HIS A N   1 
ATOM   2881 C CA  . HIS A 1 372 ? 105.607 69.462 65.384 1.00 32.89 ? 394  HIS A CA  1 
ATOM   2882 C C   . HIS A 1 372 ? 106.762 70.303 65.925 1.00 34.39 ? 394  HIS A C   1 
ATOM   2883 O O   . HIS A 1 372 ? 107.401 69.928 66.903 1.00 34.27 ? 394  HIS A O   1 
ATOM   2884 C CB  . HIS A 1 372 ? 104.264 69.920 65.934 1.00 33.59 ? 394  HIS A CB  1 
ATOM   2885 C CG  . HIS A 1 372 ? 103.106 69.158 65.371 1.00 36.33 ? 394  HIS A CG  1 
ATOM   2886 N ND1 . HIS A 1 372 ? 102.515 69.482 64.166 1.00 38.10 ? 394  HIS A ND1 1 
ATOM   2887 C CD2 . HIS A 1 372 ? 102.471 68.045 65.812 1.00 36.21 ? 394  HIS A CD2 1 
ATOM   2888 C CE1 . HIS A 1 372 ? 101.568 68.604 63.891 1.00 37.28 ? 394  HIS A CE1 1 
ATOM   2889 N NE2 . HIS A 1 372 ? 101.522 67.721 64.873 1.00 37.49 ? 394  HIS A NE2 1 
ATOM   2890 N N   . PRO A 1 373 ? 107.059 71.445 65.286 1.00 36.71 ? 395  PRO A N   1 
ATOM   2891 C CA  . PRO A 1 373 ? 108.160 72.308 65.738 1.00 38.20 ? 395  PRO A CA  1 
ATOM   2892 C C   . PRO A 1 373 ? 107.959 72.830 67.166 1.00 39.82 ? 395  PRO A C   1 
ATOM   2893 O O   . PRO A 1 373 ? 106.826 72.927 67.639 1.00 39.59 ? 395  PRO A O   1 
ATOM   2894 C CB  . PRO A 1 373 ? 108.156 73.444 64.712 1.00 38.08 ? 395  PRO A CB  1 
ATOM   2895 C CG  . PRO A 1 373 ? 107.467 72.850 63.513 1.00 37.02 ? 395  PRO A CG  1 
ATOM   2896 C CD  . PRO A 1 373 ? 106.372 72.032 64.124 1.00 36.43 ? 395  PRO A CD  1 
ATOM   2897 N N   . LYS A 1 374 ? 109.055 73.157 67.848 1.00 41.88 ? 396  LYS A N   1 
ATOM   2898 C CA  . LYS A 1 374 ? 108.972 73.685 69.207 1.00 44.65 ? 396  LYS A CA  1 
ATOM   2899 C C   . LYS A 1 374 ? 109.287 75.177 69.170 1.00 46.28 ? 396  LYS A C   1 
ATOM   2900 O O   . LYS A 1 374 ? 108.849 75.947 70.023 1.00 47.15 ? 396  LYS A O   1 
ATOM   2901 C CB  . LYS A 1 374 ? 109.955 72.969 70.134 1.00 45.17 ? 396  LYS A CB  1 
ATOM   2902 C CG  . LYS A 1 374 ? 109.691 73.258 71.592 1.00 47.67 ? 396  LYS A CG  1 
ATOM   2903 C CD  . LYS A 1 374 ? 110.767 72.700 72.494 1.00 49.32 ? 396  LYS A CD  1 
ATOM   2904 C CE  . LYS A 1 374 ? 110.434 72.979 73.955 1.00 49.37 ? 396  LYS A CE  1 
ATOM   2905 N NZ  . LYS A 1 374 ? 111.494 72.461 74.859 1.00 50.27 ? 396  LYS A NZ  1 
ATOM   2906 N N   . ASP A 1 375 ? 110.062 75.568 68.168 1.00 48.31 ? 397  ASP A N   1 
ATOM   2907 C CA  . ASP A 1 375 ? 110.433 76.957 67.955 1.00 50.86 ? 397  ASP A CA  1 
ATOM   2908 C C   . ASP A 1 375 ? 110.395 77.145 66.436 1.00 51.53 ? 397  ASP A C   1 
ATOM   2909 O O   . ASP A 1 375 ? 110.439 76.166 65.680 1.00 51.13 ? 397  ASP A O   1 
ATOM   2910 C CB  . ASP A 1 375 ? 111.828 77.241 68.532 1.00 53.88 ? 397  ASP A CB  1 
ATOM   2911 C CG  . ASP A 1 375 ? 112.167 78.725 68.549 1.00 56.49 ? 397  ASP A CG  1 
ATOM   2912 O OD1 . ASP A 1 375 ? 111.226 79.540 68.675 1.00 56.74 ? 397  ASP A OD1 1 
ATOM   2913 O OD2 . ASP A 1 375 ? 113.371 79.078 68.451 1.00 57.84 ? 397  ASP A OD2 1 
ATOM   2914 N N   . PHE A 1 376 ? 110.308 78.389 65.983 1.00 52.35 ? 398  PHE A N   1 
ATOM   2915 C CA  . PHE A 1 376 ? 110.210 78.644 64.552 1.00 53.07 ? 398  PHE A CA  1 
ATOM   2916 C C   . PHE A 1 376 ? 110.640 80.057 64.170 1.00 53.96 ? 398  PHE A C   1 
ATOM   2917 O O   . PHE A 1 376 ? 110.532 80.988 64.969 1.00 54.33 ? 398  PHE A O   1 
ATOM   2918 C CB  . PHE A 1 376 ? 108.760 78.432 64.121 1.00 51.78 ? 398  PHE A CB  1 
ATOM   2919 C CG  . PHE A 1 376 ? 108.546 78.527 62.653 1.00 51.29 ? 398  PHE A CG  1 
ATOM   2920 C CD1 . PHE A 1 376 ? 108.780 77.429 61.832 1.00 51.90 ? 398  PHE A CD1 1 
ATOM   2921 C CD2 . PHE A 1 376 ? 108.092 79.707 62.085 1.00 51.17 ? 398  PHE A CD2 1 
ATOM   2922 C CE1 . PHE A 1 376 ? 108.557 77.506 60.456 1.00 51.60 ? 398  PHE A CE1 1 
ATOM   2923 C CE2 . PHE A 1 376 ? 107.867 79.796 60.714 1.00 51.93 ? 398  PHE A CE2 1 
ATOM   2924 C CZ  . PHE A 1 376 ? 108.099 78.690 59.897 1.00 51.69 ? 398  PHE A CZ  1 
ATOM   2925 N N   . ASN A 1 377 ? 111.123 80.209 62.943 1.00 54.65 ? 399  ASN A N   1 
ATOM   2926 C CA  . ASN A 1 377 ? 111.532 81.512 62.436 1.00 56.78 ? 399  ASN A CA  1 
ATOM   2927 C C   . ASN A 1 377 ? 111.839 81.391 60.954 1.00 58.46 ? 399  ASN A C   1 
ATOM   2928 O O   . ASN A 1 377 ? 112.137 80.300 60.470 1.00 59.51 ? 399  ASN A O   1 
ATOM   2929 C CB  . ASN A 1 377 ? 112.748 82.055 63.201 1.00 54.58 ? 399  ASN A CB  1 
ATOM   2930 C CG  . ASN A 1 377 ? 113.993 81.218 63.010 1.00 54.15 ? 399  ASN A CG  1 
ATOM   2931 O OD1 . ASN A 1 377 ? 114.523 81.105 61.908 1.00 51.23 ? 399  ASN A OD1 1 
ATOM   2932 N ND2 . ASN A 1 377 ? 114.472 80.628 64.101 1.00 54.88 ? 399  ASN A ND2 1 
ATOM   2933 N N   . HIS A 1 378 ? 111.737 82.498 60.225 1.00 60.09 ? 400  HIS A N   1 
ATOM   2934 C CA  . HIS A 1 378 ? 112.017 82.465 58.796 1.00 61.31 ? 400  HIS A CA  1 
ATOM   2935 C C   . HIS A 1 378 ? 112.900 83.619 58.349 1.00 61.20 ? 400  HIS A C   1 
ATOM   2936 O O   . HIS A 1 378 ? 112.624 84.779 58.636 1.00 60.90 ? 400  HIS A O   1 
ATOM   2937 C CB  . HIS A 1 378 ? 110.716 82.458 57.983 1.00 61.76 ? 400  HIS A CB  1 
ATOM   2938 C CG  . HIS A 1 378 ? 109.896 83.697 58.141 1.00 62.09 ? 400  HIS A CG  1 
ATOM   2939 N ND1 . HIS A 1 378 ? 109.423 84.121 59.361 1.00 62.97 ? 400  HIS A ND1 1 
ATOM   2940 C CD2 . HIS A 1 378 ? 109.471 84.602 57.230 1.00 62.38 ? 400  HIS A CD2 1 
ATOM   2941 C CE1 . HIS A 1 378 ? 108.737 85.240 59.198 1.00 63.22 ? 400  HIS A CE1 1 
ATOM   2942 N NE2 . HIS A 1 378 ? 108.752 85.553 57.916 1.00 62.73 ? 400  HIS A NE2 1 
ATOM   2943 N N   . THR A 1 379 ? 113.970 83.282 57.644 1.00 61.66 ? 401  THR A N   1 
ATOM   2944 C CA  . THR A 1 379 ? 114.907 84.271 57.148 1.00 62.65 ? 401  THR A CA  1 
ATOM   2945 C C   . THR A 1 379 ? 114.332 84.949 55.912 1.00 62.58 ? 401  THR A C   1 
ATOM   2946 O O   . THR A 1 379 ? 113.113 84.963 55.701 1.00 61.96 ? 401  THR A O   1 
ATOM   2947 C CB  . THR A 1 379 ? 116.249 83.619 56.757 1.00 63.86 ? 401  THR A CB  1 
ATOM   2948 O OG1 . THR A 1 379 ? 116.136 83.032 55.452 1.00 64.38 ? 401  THR A OG1 1 
ATOM   2949 C CG2 . THR A 1 379 ? 116.630 82.532 57.765 1.00 63.74 ? 401  THR A CG2 1 
ATOM   2950 N N   . ASP A 1 380 ? 115.227 85.507 55.100 1.00 63.16 ? 402  ASP A N   1 
ATOM   2951 C CA  . ASP A 1 380 ? 114.853 86.191 53.866 1.00 63.16 ? 402  ASP A CA  1 
ATOM   2952 C C   . ASP A 1 380 ? 113.768 85.415 53.104 1.00 62.46 ? 402  ASP A C   1 
ATOM   2953 O O   . ASP A 1 380 ? 112.706 85.958 52.789 1.00 61.55 ? 402  ASP A O   1 
ATOM   2954 C CB  . ASP A 1 380 ? 116.109 86.410 52.994 1.00 63.26 ? 402  ASP A CB  1 
ATOM   2955 C CG  . ASP A 1 380 ? 117.023 85.182 52.935 1.00 62.60 ? 402  ASP A CG  1 
ATOM   2956 O OD1 . ASP A 1 380 ? 117.389 84.644 54.001 1.00 60.88 ? 402  ASP A OD1 1 
ATOM   2957 O OD2 . ASP A 1 380 ? 117.390 84.763 51.815 1.00 61.90 ? 402  ASP A OD2 1 
ATOM   2958 N N   . HIS A 1 381 ? 114.037 84.144 52.822 1.00 61.30 ? 403  HIS A N   1 
ATOM   2959 C CA  . HIS A 1 381 ? 113.077 83.295 52.131 1.00 60.01 ? 403  HIS A CA  1 
ATOM   2960 C C   . HIS A 1 381 ? 113.377 81.812 52.347 1.00 57.51 ? 403  HIS A C   1 
ATOM   2961 O O   . HIS A 1 381 ? 113.563 81.045 51.401 1.00 57.54 ? 403  HIS A O   1 
ATOM   2962 C CB  . HIS A 1 381 ? 113.025 83.633 50.638 1.00 63.08 ? 403  HIS A CB  1 
ATOM   2963 C CG  . HIS A 1 381 ? 114.364 83.879 50.018 1.00 65.97 ? 403  HIS A CG  1 
ATOM   2964 N ND1 . HIS A 1 381 ? 115.370 82.935 50.013 1.00 67.13 ? 403  HIS A ND1 1 
ATOM   2965 C CD2 . HIS A 1 381 ? 114.859 84.960 49.368 1.00 66.84 ? 403  HIS A CD2 1 
ATOM   2966 C CE1 . HIS A 1 381 ? 116.425 83.424 49.387 1.00 68.63 ? 403  HIS A CE1 1 
ATOM   2967 N NE2 . HIS A 1 381 ? 116.140 84.652 48.985 1.00 68.65 ? 403  HIS A NE2 1 
ATOM   2968 N N   . PHE A 1 382 ? 113.423 81.440 53.622 1.00 54.77 ? 404  PHE A N   1 
ATOM   2969 C CA  . PHE A 1 382 ? 113.663 80.075 54.077 1.00 51.75 ? 404  PHE A CA  1 
ATOM   2970 C C   . PHE A 1 382 ? 112.957 79.966 55.417 1.00 49.33 ? 404  PHE A C   1 
ATOM   2971 O O   . PHE A 1 382 ? 113.164 80.806 56.285 1.00 48.86 ? 404  PHE A O   1 
ATOM   2972 C CB  . PHE A 1 382 ? 115.156 79.814 54.298 1.00 52.51 ? 404  PHE A CB  1 
ATOM   2973 C CG  . PHE A 1 382 ? 115.910 79.456 53.050 1.00 53.49 ? 404  PHE A CG  1 
ATOM   2974 C CD1 . PHE A 1 382 ? 117.214 79.909 52.859 1.00 54.14 ? 404  PHE A CD1 1 
ATOM   2975 C CD2 . PHE A 1 382 ? 115.333 78.646 52.074 1.00 53.96 ? 404  PHE A CD2 1 
ATOM   2976 C CE1 . PHE A 1 382 ? 117.933 79.568 51.709 1.00 54.06 ? 404  PHE A CE1 1 
ATOM   2977 C CE2 . PHE A 1 382 ? 116.044 78.296 50.918 1.00 54.31 ? 404  PHE A CE2 1 
ATOM   2978 C CZ  . PHE A 1 382 ? 117.345 78.757 50.739 1.00 54.41 ? 404  PHE A CZ  1 
ATOM   2979 N N   . SER A 1 383 ? 112.115 78.952 55.586 1.00 47.64 ? 405  SER A N   1 
ATOM   2980 C CA  . SER A 1 383 ? 111.418 78.748 56.856 1.00 44.90 ? 405  SER A CA  1 
ATOM   2981 C C   . SER A 1 383 ? 112.233 77.737 57.635 1.00 42.11 ? 405  SER A C   1 
ATOM   2982 O O   . SER A 1 383 ? 112.759 76.786 57.061 1.00 41.36 ? 405  SER A O   1 
ATOM   2983 C CB  . SER A 1 383 ? 110.017 78.189 56.632 1.00 46.14 ? 405  SER A CB  1 
ATOM   2984 O OG  . SER A 1 383 ? 109.235 79.079 55.861 1.00 49.78 ? 405  SER A OG  1 
ATOM   2985 N N   . VAL A 1 384 ? 112.350 77.944 58.939 1.00 40.00 ? 406  VAL A N   1 
ATOM   2986 C CA  . VAL A 1 384 ? 113.118 77.028 59.764 1.00 37.24 ? 406  VAL A CA  1 
ATOM   2987 C C   . VAL A 1 384 ? 112.346 76.592 60.987 1.00 35.97 ? 406  VAL A C   1 
ATOM   2988 O O   . VAL A 1 384 ? 112.057 77.398 61.865 1.00 36.04 ? 406  VAL A O   1 
ATOM   2989 C CB  . VAL A 1 384 ? 114.439 77.657 60.242 1.00 37.43 ? 406  VAL A CB  1 
ATOM   2990 C CG1 . VAL A 1 384 ? 115.139 76.705 61.191 1.00 37.10 ? 406  VAL A CG1 1 
ATOM   2991 C CG2 . VAL A 1 384 ? 115.340 77.972 59.054 1.00 38.12 ? 406  VAL A CG2 1 
ATOM   2992 N N   . ALA A 1 385 ? 112.013 75.312 61.039 1.00 35.23 ? 407  ALA A N   1 
ATOM   2993 C CA  . ALA A 1 385 ? 111.295 74.765 62.173 1.00 35.25 ? 407  ALA A CA  1 
ATOM   2994 C C   . ALA A 1 385 ? 112.320 74.020 62.999 1.00 35.92 ? 407  ALA A C   1 
ATOM   2995 O O   . ALA A 1 385 ? 113.216 73.389 62.444 1.00 35.74 ? 407  ALA A O   1 
ATOM   2996 C CB  . ALA A 1 385 ? 110.223 73.813 61.699 1.00 34.74 ? 407  ALA A CB  1 
ATOM   2997 N N   . ILE A 1 386 ? 112.217 74.109 64.320 1.00 37.22 ? 408  ILE A N   1 
ATOM   2998 C CA  . ILE A 1 386 ? 113.156 73.386 65.174 1.00 38.95 ? 408  ILE A CA  1 
ATOM   2999 C C   . ILE A 1 386 ? 112.389 72.402 66.054 1.00 39.28 ? 408  ILE A C   1 
ATOM   3000 O O   . ILE A 1 386 ? 111.423 72.767 66.735 1.00 39.55 ? 408  ILE A O   1 
ATOM   3001 C CB  . ILE A 1 386 ? 114.018 74.342 66.046 1.00 39.03 ? 408  ILE A CB  1 
ATOM   3002 C CG1 . ILE A 1 386 ? 114.821 75.283 65.138 1.00 40.43 ? 408  ILE A CG1 1 
ATOM   3003 C CG2 . ILE A 1 386 ? 115.012 73.536 66.874 1.00 39.02 ? 408  ILE A CG2 1 
ATOM   3004 C CD1 . ILE A 1 386 ? 115.688 76.280 65.870 1.00 39.54 ? 408  ILE A CD1 1 
ATOM   3005 N N   . PHE A 1 387 ? 112.815 71.142 66.007 1.00 37.97 ? 409  PHE A N   1 
ATOM   3006 C CA  . PHE A 1 387 ? 112.163 70.096 66.776 1.00 37.09 ? 409  PHE A CA  1 
ATOM   3007 C C   . PHE A 1 387 ? 112.966 69.697 67.992 1.00 36.84 ? 409  PHE A C   1 
ATOM   3008 O O   . PHE A 1 387 ? 114.196 69.779 67.998 1.00 35.18 ? 409  PHE A O   1 
ATOM   3009 C CB  . PHE A 1 387 ? 111.920 68.874 65.892 1.00 33.79 ? 409  PHE A CB  1 
ATOM   3010 C CG  . PHE A 1 387 ? 111.130 69.184 64.666 1.00 32.35 ? 409  PHE A CG  1 
ATOM   3011 C CD1 . PHE A 1 387 ? 111.752 69.677 63.527 1.00 31.61 ? 409  PHE A CD1 1 
ATOM   3012 C CD2 . PHE A 1 387 ? 109.751 69.024 64.655 1.00 32.84 ? 409  PHE A CD2 1 
ATOM   3013 C CE1 . PHE A 1 387 ? 111.014 70.013 62.401 1.00 29.49 ? 409  PHE A CE1 1 
ATOM   3014 C CE2 . PHE A 1 387 ? 109.007 69.361 63.529 1.00 31.60 ? 409  PHE A CE2 1 
ATOM   3015 C CZ  . PHE A 1 387 ? 109.646 69.851 62.403 1.00 30.40 ? 409  PHE A CZ  1 
ATOM   3016 N N   . THR A 1 388 ? 112.260 69.255 69.024 1.00 36.83 ? 410  THR A N   1 
ATOM   3017 C CA  . THR A 1 388 ? 112.915 68.839 70.247 1.00 38.38 ? 410  THR A CA  1 
ATOM   3018 C C   . THR A 1 388 ? 112.552 67.428 70.677 1.00 39.08 ? 410  THR A C   1 
ATOM   3019 O O   . THR A 1 388 ? 111.393 67.131 70.945 1.00 38.56 ? 410  THR A O   1 
ATOM   3020 C CB  . THR A 1 388 ? 112.595 69.804 71.409 1.00 38.42 ? 410  THR A CB  1 
ATOM   3021 O OG1 . THR A 1 388 ? 113.330 71.020 71.230 1.00 38.84 ? 410  THR A OG1 1 
ATOM   3022 C CG2 . THR A 1 388 ? 112.985 69.191 72.739 1.00 38.13 ? 410  THR A CG2 1 
ATOM   3023 N N   . ILE A 1 389 ? 113.552 66.555 70.728 1.00 39.86 ? 411  ILE A N   1 
ATOM   3024 C CA  . ILE A 1 389 ? 113.328 65.192 71.180 1.00 41.58 ? 411  ILE A CA  1 
ATOM   3025 C C   . ILE A 1 389 ? 114.000 65.072 72.542 1.00 42.86 ? 411  ILE A C   1 
ATOM   3026 O O   . ILE A 1 389 ? 115.213 65.246 72.669 1.00 42.50 ? 411  ILE A O   1 
ATOM   3027 C CB  . ILE A 1 389 ? 113.932 64.138 70.227 1.00 41.33 ? 411  ILE A CB  1 
ATOM   3028 C CG1 . ILE A 1 389 ? 113.132 64.083 68.920 1.00 40.92 ? 411  ILE A CG1 1 
ATOM   3029 C CG2 . ILE A 1 389 ? 113.936 62.775 70.899 1.00 41.00 ? 411  ILE A CG2 1 
ATOM   3030 C CD1 . ILE A 1 389 ? 113.390 65.241 67.978 1.00 40.43 ? 411  ILE A CD1 1 
ATOM   3031 N N   . HIS A 1 390 ? 113.189 64.805 73.558 1.00 43.87 ? 412  HIS A N   1 
ATOM   3032 C CA  . HIS A 1 390 ? 113.662 64.657 74.921 1.00 45.45 ? 412  HIS A CA  1 
ATOM   3033 C C   . HIS A 1 390 ? 114.980 63.896 74.984 1.00 45.64 ? 412  HIS A C   1 
ATOM   3034 O O   . HIS A 1 390 ? 116.039 64.492 75.178 1.00 46.18 ? 412  HIS A O   1 
ATOM   3035 C CB  . HIS A 1 390 ? 112.593 63.935 75.754 1.00 49.28 ? 412  HIS A CB  1 
ATOM   3036 C CG  . HIS A 1 390 ? 111.796 62.927 74.979 1.00 51.96 ? 412  HIS A CG  1 
ATOM   3037 N ND1 . HIS A 1 390 ? 110.909 63.283 73.977 1.00 52.37 ? 412  HIS A ND1 1 
ATOM   3038 C CD2 . HIS A 1 390 ? 111.754 61.573 75.043 1.00 51.71 ? 412  HIS A CD2 1 
ATOM   3039 C CE1 . HIS A 1 390 ? 110.364 62.197 73.465 1.00 52.39 ? 412  HIS A CE1 1 
ATOM   3040 N NE2 . HIS A 1 390 ? 110.860 61.143 74.095 1.00 52.01 ? 412  HIS A NE2 1 
ATOM   3041 N N   . ARG A 1 391 ? 114.905 62.581 74.801 1.00 45.25 ? 413  ARG A N   1 
ATOM   3042 C CA  . ARG A 1 391 ? 116.076 61.708 74.848 1.00 45.43 ? 413  ARG A CA  1 
ATOM   3043 C C   . ARG A 1 391 ? 116.087 60.730 73.669 1.00 43.56 ? 413  ARG A C   1 
ATOM   3044 O O   . ARG A 1 391 ? 115.549 59.628 73.779 1.00 44.18 ? 413  ARG A O   1 
ATOM   3045 C CB  . ARG A 1 391 ? 116.065 60.907 76.159 1.00 48.32 ? 413  ARG A CB  1 
ATOM   3046 C CG  . ARG A 1 391 ? 114.745 60.144 76.384 1.00 52.31 ? 413  ARG A CG  1 
ATOM   3047 C CD  . ARG A 1 391 ? 114.820 59.055 77.462 1.00 55.32 ? 413  ARG A CD  1 
ATOM   3048 N NE  . ARG A 1 391 ? 114.790 59.571 78.831 1.00 58.27 ? 413  ARG A NE  1 
ATOM   3049 C CZ  . ARG A 1 391 ? 114.727 58.799 79.913 1.00 58.95 ? 413  ARG A CZ  1 
ATOM   3050 N NH1 . ARG A 1 391 ? 114.684 57.478 79.773 1.00 59.36 ? 413  ARG A NH1 1 
ATOM   3051 N NH2 . ARG A 1 391 ? 114.711 59.341 81.129 1.00 57.79 ? 413  ARG A NH2 1 
ATOM   3052 N N   . ILE A 1 392 ? 116.689 61.112 72.546 1.00 40.83 ? 414  ILE A N   1 
ATOM   3053 C CA  . ILE A 1 392 ? 116.737 60.197 71.408 1.00 39.28 ? 414  ILE A CA  1 
ATOM   3054 C C   . ILE A 1 392 ? 117.608 58.989 71.777 1.00 38.81 ? 414  ILE A C   1 
ATOM   3055 O O   . ILE A 1 392 ? 118.758 59.138 72.204 1.00 39.79 ? 414  ILE A O   1 
ATOM   3056 C CB  . ILE A 1 392 ? 117.303 60.876 70.136 1.00 38.48 ? 414  ILE A CB  1 
ATOM   3057 C CG1 . ILE A 1 392 ? 117.095 59.953 68.933 1.00 37.01 ? 414  ILE A CG1 1 
ATOM   3058 C CG2 . ILE A 1 392 ? 118.784 61.200 70.315 1.00 36.09 ? 414  ILE A CG2 1 
ATOM   3059 C CD1 . ILE A 1 392 ? 117.494 60.562 67.625 1.00 36.42 ? 414  ILE A CD1 1 
ATOM   3060 N N   . LEU A 1 393 ? 117.046 57.795 71.613 1.00 37.48 ? 415  LEU A N   1 
ATOM   3061 C CA  . LEU A 1 393 ? 117.734 56.552 71.953 1.00 36.73 ? 415  LEU A CA  1 
ATOM   3062 C C   . LEU A 1 393 ? 118.167 55.782 70.721 1.00 35.92 ? 415  LEU A C   1 
ATOM   3063 O O   . LEU A 1 393 ? 117.724 56.075 69.617 1.00 36.24 ? 415  LEU A O   1 
ATOM   3064 C CB  . LEU A 1 393 ? 116.809 55.672 72.790 1.00 36.36 ? 415  LEU A CB  1 
ATOM   3065 C CG  . LEU A 1 393 ? 116.285 56.336 74.060 1.00 36.07 ? 415  LEU A CG  1 
ATOM   3066 C CD1 . LEU A 1 393 ? 115.104 55.552 74.595 1.00 35.73 ? 415  LEU A CD1 1 
ATOM   3067 C CD2 . LEU A 1 393 ? 117.412 56.430 75.077 1.00 35.62 ? 415  LEU A CD2 1 
ATOM   3068 N N   . PRO A 1 394 ? 119.034 54.774 70.903 1.00 35.10 ? 416  PRO A N   1 
ATOM   3069 C CA  . PRO A 1 394 ? 119.569 53.916 69.840 1.00 34.70 ? 416  PRO A CA  1 
ATOM   3070 C C   . PRO A 1 394 ? 118.546 53.306 68.874 1.00 34.67 ? 416  PRO A C   1 
ATOM   3071 O O   . PRO A 1 394 ? 118.699 53.407 67.651 1.00 34.16 ? 416  PRO A O   1 
ATOM   3072 C CB  . PRO A 1 394 ? 120.327 52.845 70.618 1.00 35.43 ? 416  PRO A CB  1 
ATOM   3073 C CG  . PRO A 1 394 ? 120.869 53.616 71.761 1.00 35.93 ? 416  PRO A CG  1 
ATOM   3074 C CD  . PRO A 1 394 ? 119.681 54.460 72.190 1.00 34.53 ? 416  PRO A CD  1 
ATOM   3075 N N   . PRO A 1 395 ? 117.492 52.660 69.402 1.00 33.80 ? 417  PRO A N   1 
ATOM   3076 C CA  . PRO A 1 395 ? 116.503 52.066 68.492 1.00 33.24 ? 417  PRO A CA  1 
ATOM   3077 C C   . PRO A 1 395 ? 115.768 53.055 67.574 1.00 33.22 ? 417  PRO A C   1 
ATOM   3078 O O   . PRO A 1 395 ? 115.317 52.676 66.492 1.00 34.41 ? 417  PRO A O   1 
ATOM   3079 C CB  . PRO A 1 395 ? 115.567 51.317 69.442 1.00 31.85 ? 417  PRO A CB  1 
ATOM   3080 C CG  . PRO A 1 395 ? 115.630 52.133 70.692 1.00 32.43 ? 417  PRO A CG  1 
ATOM   3081 C CD  . PRO A 1 395 ? 117.099 52.470 70.810 1.00 32.52 ? 417  PRO A CD  1 
ATOM   3082 N N   . ASP A 1 396 ? 115.664 54.317 67.993 1.00 32.21 ? 418  ASP A N   1 
ATOM   3083 C CA  . ASP A 1 396 ? 114.985 55.339 67.194 1.00 31.19 ? 418  ASP A CA  1 
ATOM   3084 C C   . ASP A 1 396 ? 115.727 55.656 65.903 1.00 29.87 ? 418  ASP A C   1 
ATOM   3085 O O   . ASP A 1 396 ? 115.183 56.311 65.022 1.00 28.44 ? 418  ASP A O   1 
ATOM   3086 C CB  . ASP A 1 396 ? 114.817 56.642 67.986 1.00 33.37 ? 418  ASP A CB  1 
ATOM   3087 C CG  . ASP A 1 396 ? 113.908 56.487 69.191 1.00 35.64 ? 418  ASP A CG  1 
ATOM   3088 O OD1 . ASP A 1 396 ? 112.810 55.911 69.038 1.00 37.76 ? 418  ASP A OD1 1 
ATOM   3089 O OD2 . ASP A 1 396 ? 114.284 56.953 70.292 1.00 36.31 ? 418  ASP A OD2 1 
ATOM   3090 N N   . SER A 1 397 ? 116.970 55.204 65.791 1.00 28.71 ? 419  SER A N   1 
ATOM   3091 C CA  . SER A 1 397 ? 117.745 55.474 64.587 1.00 29.16 ? 419  SER A CA  1 
ATOM   3092 C C   . SER A 1 397 ? 117.143 54.781 63.372 1.00 28.93 ? 419  SER A C   1 
ATOM   3093 O O   . SER A 1 397 ? 116.769 53.612 63.421 1.00 29.75 ? 419  SER A O   1 
ATOM   3094 C CB  . SER A 1 397 ? 119.205 55.042 64.772 1.00 28.84 ? 419  SER A CB  1 
ATOM   3095 O OG  . SER A 1 397 ? 119.300 53.686 65.143 1.00 28.99 ? 419  SER A OG  1 
ATOM   3096 N N   . GLY A 1 398 ? 117.046 55.524 62.281 1.00 29.14 ? 420  GLY A N   1 
ATOM   3097 C CA  . GLY A 1 398 ? 116.487 54.995 61.057 1.00 28.51 ? 420  GLY A CA  1 
ATOM   3098 C C   . GLY A 1 398 ? 116.340 56.144 60.084 1.00 29.55 ? 420  GLY A C   1 
ATOM   3099 O O   . GLY A 1 398 ? 117.083 57.125 60.171 1.00 30.32 ? 420  GLY A O   1 
ATOM   3100 N N   . VAL A 1 399 ? 115.390 56.040 59.159 1.00 29.27 ? 421  VAL A N   1 
ATOM   3101 C CA  . VAL A 1 399 ? 115.172 57.105 58.187 1.00 27.99 ? 421  VAL A CA  1 
ATOM   3102 C C   . VAL A 1 399 ? 114.035 58.026 58.607 1.00 27.87 ? 421  VAL A C   1 
ATOM   3103 O O   . VAL A 1 399 ? 112.869 57.659 58.475 1.00 28.45 ? 421  VAL A O   1 
ATOM   3104 C CB  . VAL A 1 399 ? 114.857 56.529 56.793 1.00 27.22 ? 421  VAL A CB  1 
ATOM   3105 C CG1 . VAL A 1 399 ? 114.507 57.660 55.827 1.00 24.06 ? 421  VAL A CG1 1 
ATOM   3106 C CG2 . VAL A 1 399 ? 116.069 55.735 56.278 1.00 24.89 ? 421  VAL A CG2 1 
ATOM   3107 N N   . TRP A 1 400 ? 114.386 59.207 59.125 1.00 26.77 ? 422  TRP A N   1 
ATOM   3108 C CA  . TRP A 1 400 ? 113.408 60.215 59.560 1.00 25.34 ? 422  TRP A CA  1 
ATOM   3109 C C   . TRP A 1 400 ? 113.019 61.054 58.367 1.00 24.02 ? 422  TRP A C   1 
ATOM   3110 O O   . TRP A 1 400 ? 113.727 61.086 57.366 1.00 25.95 ? 422  TRP A O   1 
ATOM   3111 C CB  . TRP A 1 400 ? 113.997 61.130 60.632 1.00 24.77 ? 422  TRP A CB  1 
ATOM   3112 C CG  . TRP A 1 400 ? 114.258 60.431 61.929 1.00 24.56 ? 422  TRP A CG  1 
ATOM   3113 C CD1 . TRP A 1 400 ? 114.933 59.259 62.106 1.00 24.23 ? 422  TRP A CD1 1 
ATOM   3114 C CD2 . TRP A 1 400 ? 113.853 60.864 63.235 1.00 23.89 ? 422  TRP A CD2 1 
ATOM   3115 N NE1 . TRP A 1 400 ? 114.968 58.932 63.441 1.00 25.00 ? 422  TRP A NE1 1 
ATOM   3116 C CE2 . TRP A 1 400 ? 114.312 59.897 64.155 1.00 23.62 ? 422  TRP A CE2 1 
ATOM   3117 C CE3 . TRP A 1 400 ? 113.139 61.968 63.714 1.00 23.73 ? 422  TRP A CE3 1 
ATOM   3118 C CZ2 . TRP A 1 400 ? 114.086 60.009 65.534 1.00 21.70 ? 422  TRP A CZ2 1 
ATOM   3119 C CZ3 . TRP A 1 400 ? 112.916 62.075 65.090 1.00 23.56 ? 422  TRP A CZ3 1 
ATOM   3120 C CH2 . TRP A 1 400 ? 113.386 61.097 65.978 1.00 21.19 ? 422  TRP A CH2 1 
ATOM   3121 N N   . VAL A 1 401 ? 111.911 61.764 58.469 1.00 23.22 ? 423  VAL A N   1 
ATOM   3122 C CA  . VAL A 1 401 ? 111.470 62.547 57.334 1.00 21.76 ? 423  VAL A CA  1 
ATOM   3123 C C   . VAL A 1 401 ? 110.947 63.941 57.662 1.00 22.56 ? 423  VAL A C   1 
ATOM   3124 O O   . VAL A 1 401 ? 110.146 64.123 58.583 1.00 22.36 ? 423  VAL A O   1 
ATOM   3125 C CB  . VAL A 1 401 ? 110.387 61.757 56.563 1.00 20.47 ? 423  VAL A CB  1 
ATOM   3126 C CG1 . VAL A 1 401 ? 109.762 62.607 55.484 1.00 20.71 ? 423  VAL A CG1 1 
ATOM   3127 C CG2 . VAL A 1 401 ? 111.005 60.517 55.951 1.00 19.98 ? 423  VAL A CG2 1 
ATOM   3128 N N   . CYS A 1 402 ? 111.429 64.929 56.913 1.00 23.25 ? 424  CYS A N   1 
ATOM   3129 C CA  . CYS A 1 402 ? 110.964 66.298 57.080 1.00 24.73 ? 424  CYS A CA  1 
ATOM   3130 C C   . CYS A 1 402 ? 109.782 66.417 56.145 1.00 24.08 ? 424  CYS A C   1 
ATOM   3131 O O   . CYS A 1 402 ? 109.840 65.942 55.014 1.00 25.26 ? 424  CYS A O   1 
ATOM   3132 C CB  . CYS A 1 402 ? 112.031 67.310 56.663 1.00 27.23 ? 424  CYS A CB  1 
ATOM   3133 S SG  . CYS A 1 402 ? 113.344 67.614 57.895 1.00 35.35 ? 424  CYS A SG  1 
ATOM   3134 N N   . SER A 1 403 ? 108.700 67.026 56.607 1.00 23.22 ? 425  SER A N   1 
ATOM   3135 C CA  . SER A 1 403 ? 107.541 67.174 55.746 1.00 22.96 ? 425  SER A CA  1 
ATOM   3136 C C   . SER A 1 403 ? 107.008 68.611 55.762 1.00 22.08 ? 425  SER A C   1 
ATOM   3137 O O   . SER A 1 403 ? 106.752 69.180 56.822 1.00 22.97 ? 425  SER A O   1 
ATOM   3138 C CB  . SER A 1 403 ? 106.451 66.181 56.173 1.00 23.46 ? 425  SER A CB  1 
ATOM   3139 O OG  . SER A 1 403 ? 105.391 66.145 55.229 1.00 26.80 ? 425  SER A OG  1 
ATOM   3140 N N   . VAL A 1 404 ? 106.857 69.192 54.578 1.00 20.62 ? 426  VAL A N   1 
ATOM   3141 C CA  . VAL A 1 404 ? 106.345 70.549 54.432 1.00 19.46 ? 426  VAL A CA  1 
ATOM   3142 C C   . VAL A 1 404 ? 105.186 70.534 53.437 1.00 19.98 ? 426  VAL A C   1 
ATOM   3143 O O   . VAL A 1 404 ? 105.322 70.011 52.327 1.00 18.10 ? 426  VAL A O   1 
ATOM   3144 C CB  . VAL A 1 404 ? 107.448 71.502 53.925 1.00 20.51 ? 426  VAL A CB  1 
ATOM   3145 C CG1 . VAL A 1 404 ? 106.900 72.914 53.743 1.00 19.16 ? 426  VAL A CG1 1 
ATOM   3146 C CG2 . VAL A 1 404 ? 108.599 71.515 54.914 1.00 20.94 ? 426  VAL A CG2 1 
ATOM   3147 N N   . ASN A 1 405 ? 104.051 71.109 53.846 1.00 21.50 ? 427  ASN A N   1 
ATOM   3148 C CA  . ASN A 1 405 ? 102.846 71.156 53.013 1.00 22.58 ? 427  ASN A CA  1 
ATOM   3149 C C   . ASN A 1 405 ? 102.113 72.507 53.061 1.00 22.42 ? 427  ASN A C   1 
ATOM   3150 O O   . ASN A 1 405 ? 101.609 72.919 54.102 1.00 24.74 ? 427  ASN A O   1 
ATOM   3151 C CB  . ASN A 1 405 ? 101.903 70.021 53.439 1.00 23.66 ? 427  ASN A CB  1 
ATOM   3152 C CG  . ASN A 1 405 ? 100.627 69.961 52.612 1.00 25.55 ? 427  ASN A CG  1 
ATOM   3153 O OD1 . ASN A 1 405 ? 100.621 70.252 51.415 1.00 26.91 ? 427  ASN A OD1 1 
ATOM   3154 N ND2 . ASN A 1 405 ? 99.543  69.550 53.249 1.00 25.75 ? 427  ASN A ND2 1 
ATOM   3155 N N   . THR A 1 406 ? 102.062 73.183 51.918 1.00 21.95 ? 428  THR A N   1 
ATOM   3156 C CA  . THR A 1 406 ? 101.404 74.480 51.792 1.00 21.75 ? 428  THR A CA  1 
ATOM   3157 C C   . THR A 1 406 ? 100.443 74.434 50.597 1.00 23.79 ? 428  THR A C   1 
ATOM   3158 O O   . THR A 1 406 ? 100.087 73.356 50.128 1.00 24.98 ? 428  THR A O   1 
ATOM   3159 C CB  . THR A 1 406 ? 102.431 75.586 51.537 1.00 20.01 ? 428  THR A CB  1 
ATOM   3160 O OG1 . THR A 1 406 ? 102.919 75.485 50.192 1.00 16.88 ? 428  THR A OG1 1 
ATOM   3161 C CG2 . THR A 1 406 ? 103.599 75.442 52.491 1.00 18.48 ? 428  THR A CG2 1 
ATOM   3162 N N   . VAL A 1 407 ? 100.017 75.591 50.102 1.00 23.35 ? 429  VAL A N   1 
ATOM   3163 C CA  . VAL A 1 407 ? 99.124  75.597 48.955 1.00 22.82 ? 429  VAL A CA  1 
ATOM   3164 C C   . VAL A 1 407 ? 99.931  75.429 47.670 1.00 24.80 ? 429  VAL A C   1 
ATOM   3165 O O   . VAL A 1 407 ? 99.374  75.220 46.588 1.00 28.25 ? 429  VAL A O   1 
ATOM   3166 C CB  . VAL A 1 407 ? 98.301  76.908 48.859 1.00 19.96 ? 429  VAL A CB  1 
ATOM   3167 C CG1 . VAL A 1 407 ? 97.341  76.990 50.001 1.00 19.31 ? 429  VAL A CG1 1 
ATOM   3168 C CG2 . VAL A 1 407 ? 99.212  78.101 48.869 1.00 18.54 ? 429  VAL A CG2 1 
ATOM   3169 N N   . ALA A 1 408 ? 101.246 75.513 47.770 1.00 24.47 ? 430  ALA A N   1 
ATOM   3170 C CA  . ALA A 1 408 ? 102.055 75.381 46.574 1.00 24.36 ? 430  ALA A CA  1 
ATOM   3171 C C   . ALA A 1 408 ? 102.382 73.926 46.339 1.00 25.08 ? 430  ALA A C   1 
ATOM   3172 O O   . ALA A 1 408 ? 103.039 73.581 45.359 1.00 25.88 ? 430  ALA A O   1 
ATOM   3173 C CB  . ALA A 1 408 ? 103.326 76.186 46.716 1.00 23.91 ? 430  ALA A CB  1 
ATOM   3174 N N   . GLY A 1 409 ? 101.918 73.072 47.243 1.00 25.59 ? 431  GLY A N   1 
ATOM   3175 C CA  . GLY A 1 409 ? 102.192 71.650 47.124 1.00 24.07 ? 431  GLY A CA  1 
ATOM   3176 C C   . GLY A 1 409 ? 102.835 71.112 48.389 1.00 22.62 ? 431  GLY A C   1 
ATOM   3177 O O   . GLY A 1 409 ? 102.966 71.830 49.381 1.00 22.46 ? 431  GLY A O   1 
ATOM   3178 N N   . MET A 1 410 ? 103.246 69.851 48.357 1.00 20.95 ? 432  MET A N   1 
ATOM   3179 C CA  . MET A 1 410 ? 103.873 69.235 49.514 1.00 20.26 ? 432  MET A CA  1 
ATOM   3180 C C   . MET A 1 410 ? 105.210 68.572 49.157 1.00 20.58 ? 432  MET A C   1 
ATOM   3181 O O   . MET A 1 410 ? 105.404 68.127 48.027 1.00 20.14 ? 432  MET A O   1 
ATOM   3182 C CB  . MET A 1 410 ? 102.914 68.202 50.105 1.00 18.92 ? 432  MET A CB  1 
ATOM   3183 C CG  . MET A 1 410 ? 103.405 67.509 51.348 1.00 18.40 ? 432  MET A CG  1 
ATOM   3184 S SD  . MET A 1 410 ? 102.212 66.307 51.941 1.00 24.45 ? 432  MET A SD  1 
ATOM   3185 C CE  . MET A 1 410 ? 103.272 64.946 52.540 1.00 22.92 ? 432  MET A CE  1 
ATOM   3186 N N   . VAL A 1 411 ? 106.136 68.522 50.116 1.00 21.22 ? 433  VAL A N   1 
ATOM   3187 C CA  . VAL A 1 411 ? 107.429 67.868 49.899 1.00 21.88 ? 433  VAL A CA  1 
ATOM   3188 C C   . VAL A 1 411 ? 107.909 67.127 51.132 1.00 21.58 ? 433  VAL A C   1 
ATOM   3189 O O   . VAL A 1 411 ? 107.606 67.510 52.261 1.00 22.29 ? 433  VAL A O   1 
ATOM   3190 C CB  . VAL A 1 411 ? 108.532 68.859 49.528 1.00 21.73 ? 433  VAL A CB  1 
ATOM   3191 C CG1 . VAL A 1 411 ? 108.194 69.535 48.214 1.00 24.24 ? 433  VAL A CG1 1 
ATOM   3192 C CG2 . VAL A 1 411 ? 108.702 69.876 50.646 1.00 23.50 ? 433  VAL A CG2 1 
ATOM   3193 N N   . GLU A 1 412 ? 108.656 66.055 50.909 1.00 21.70 ? 434  GLU A N   1 
ATOM   3194 C CA  . GLU A 1 412 ? 109.211 65.280 52.005 1.00 22.11 ? 434  GLU A CA  1 
ATOM   3195 C C   . GLU A 1 412 ? 110.644 64.928 51.660 1.00 22.41 ? 434  GLU A C   1 
ATOM   3196 O O   . GLU A 1 412 ? 110.963 64.608 50.521 1.00 20.98 ? 434  GLU A O   1 
ATOM   3197 C CB  . GLU A 1 412 ? 108.420 63.998 52.233 1.00 22.42 ? 434  GLU A CB  1 
ATOM   3198 C CG  . GLU A 1 412 ? 106.982 64.214 52.634 1.00 26.81 ? 434  GLU A CG  1 
ATOM   3199 C CD  . GLU A 1 412 ? 106.309 62.928 53.045 1.00 29.49 ? 434  GLU A CD  1 
ATOM   3200 O OE1 . GLU A 1 412 ? 106.426 61.931 52.292 1.00 30.52 ? 434  GLU A OE1 1 
ATOM   3201 O OE2 . GLU A 1 412 ? 105.662 62.918 54.115 1.00 29.96 ? 434  GLU A OE2 1 
ATOM   3202 N N   . LYS A 1 413 ? 111.523 65.007 52.642 1.00 23.70 ? 435  LYS A N   1 
ATOM   3203 C CA  . LYS A 1 413 ? 112.896 64.658 52.392 1.00 24.48 ? 435  LYS A CA  1 
ATOM   3204 C C   . LYS A 1 413 ? 113.313 63.720 53.504 1.00 24.64 ? 435  LYS A C   1 
ATOM   3205 O O   . LYS A 1 413 ? 113.076 63.983 54.682 1.00 23.92 ? 435  LYS A O   1 
ATOM   3206 C CB  . LYS A 1 413 ? 113.763 65.906 52.353 1.00 25.97 ? 435  LYS A CB  1 
ATOM   3207 C CG  . LYS A 1 413 ? 115.018 65.722 51.536 1.00 26.67 ? 435  LYS A CG  1 
ATOM   3208 C CD  . LYS A 1 413 ? 115.348 66.991 50.783 1.00 28.83 ? 435  LYS A CD  1 
ATOM   3209 C CE  . LYS A 1 413 ? 116.622 66.810 49.999 1.00 30.80 ? 435  LYS A CE  1 
ATOM   3210 N NZ  . LYS A 1 413 ? 117.695 66.353 50.913 1.00 32.42 ? 435  LYS A NZ  1 
ATOM   3211 N N   . PRO A 1 414 ? 113.917 62.585 53.136 1.00 25.55 ? 436  PRO A N   1 
ATOM   3212 C CA  . PRO A 1 414 ? 114.351 61.611 54.133 1.00 26.04 ? 436  PRO A CA  1 
ATOM   3213 C C   . PRO A 1 414 ? 115.832 61.699 54.464 1.00 26.77 ? 436  PRO A C   1 
ATOM   3214 O O   . PRO A 1 414 ? 116.658 61.881 53.572 1.00 27.96 ? 436  PRO A O   1 
ATOM   3215 C CB  . PRO A 1 414 ? 114.020 60.292 53.456 1.00 26.06 ? 436  PRO A CB  1 
ATOM   3216 C CG  . PRO A 1 414 ? 114.468 60.567 52.045 1.00 24.46 ? 436  PRO A CG  1 
ATOM   3217 C CD  . PRO A 1 414 ? 113.965 61.998 51.782 1.00 24.63 ? 436  PRO A CD  1 
ATOM   3218 N N   . PHE A 1 415 ? 116.164 61.583 55.744 1.00 25.46 ? 437  PHE A N   1 
ATOM   3219 C CA  . PHE A 1 415 ? 117.557 61.573 56.160 1.00 24.95 ? 437  PHE A CA  1 
ATOM   3220 C C   . PHE A 1 415 ? 117.719 60.453 57.194 1.00 25.87 ? 437  PHE A C   1 
ATOM   3221 O O   . PHE A 1 415 ? 116.826 60.216 58.018 1.00 27.18 ? 437  PHE A O   1 
ATOM   3222 C CB  . PHE A 1 415 ? 117.998 62.935 56.709 1.00 24.45 ? 437  PHE A CB  1 
ATOM   3223 C CG  . PHE A 1 415 ? 117.284 63.370 57.961 1.00 25.41 ? 437  PHE A CG  1 
ATOM   3224 C CD1 . PHE A 1 415 ? 118.012 63.696 59.101 1.00 25.14 ? 437  PHE A CD1 1 
ATOM   3225 C CD2 . PHE A 1 415 ? 115.898 63.510 57.990 1.00 25.44 ? 437  PHE A CD2 1 
ATOM   3226 C CE1 . PHE A 1 415 ? 117.374 64.158 60.245 1.00 25.31 ? 437  PHE A CE1 1 
ATOM   3227 C CE2 . PHE A 1 415 ? 115.254 63.972 59.136 1.00 25.44 ? 437  PHE A CE2 1 
ATOM   3228 C CZ  . PHE A 1 415 ? 115.991 64.296 60.261 1.00 24.86 ? 437  PHE A CZ  1 
ATOM   3229 N N   . ASN A 1 416 ? 118.848 59.747 57.120 1.00 26.21 ? 438  ASN A N   1 
ATOM   3230 C CA  . ASN A 1 416 ? 119.150 58.614 58.001 1.00 25.20 ? 438  ASN A CA  1 
ATOM   3231 C C   . ASN A 1 416 ? 119.864 59.089 59.254 1.00 24.39 ? 438  ASN A C   1 
ATOM   3232 O O   . ASN A 1 416 ? 120.906 59.731 59.163 1.00 26.04 ? 438  ASN A O   1 
ATOM   3233 C CB  . ASN A 1 416 ? 120.051 57.608 57.262 1.00 24.94 ? 438  ASN A CB  1 
ATOM   3234 C CG  . ASN A 1 416 ? 119.934 56.176 57.807 1.00 26.21 ? 438  ASN A CG  1 
ATOM   3235 O OD1 . ASN A 1 416 ? 120.134 55.922 58.996 1.00 25.16 ? 438  ASN A OD1 1 
ATOM   3236 N ND2 . ASN A 1 416 ? 119.618 55.236 56.925 1.00 27.13 ? 438  ASN A ND2 1 
ATOM   3237 N N   . ILE A 1 417 ? 119.302 58.780 60.417 1.00 23.89 ? 439  ILE A N   1 
ATOM   3238 C CA  . ILE A 1 417 ? 119.918 59.155 61.685 1.00 24.14 ? 439  ILE A CA  1 
ATOM   3239 C C   . ILE A 1 417 ? 120.471 57.925 62.415 1.00 26.23 ? 439  ILE A C   1 
ATOM   3240 O O   . ILE A 1 417 ? 119.776 56.913 62.589 1.00 26.11 ? 439  ILE A O   1 
ATOM   3241 C CB  . ILE A 1 417 ? 118.918 59.818 62.637 1.00 23.32 ? 439  ILE A CB  1 
ATOM   3242 C CG1 . ILE A 1 417 ? 118.223 60.978 61.942 1.00 23.14 ? 439  ILE A CG1 1 
ATOM   3243 C CG2 . ILE A 1 417 ? 119.639 60.293 63.888 1.00 22.93 ? 439  ILE A CG2 1 
ATOM   3244 C CD1 . ILE A 1 417 ? 117.299 61.764 62.852 1.00 23.84 ? 439  ILE A CD1 1 
ATOM   3245 N N   . SER A 1 418 ? 121.729 58.004 62.828 1.00 27.23 ? 440  SER A N   1 
ATOM   3246 C CA  . SER A 1 418 ? 122.346 56.915 63.567 1.00 28.99 ? 440  SER A CA  1 
ATOM   3247 C C   . SER A 1 418 ? 122.573 57.389 64.979 1.00 30.82 ? 440  SER A C   1 
ATOM   3248 O O   . SER A 1 418 ? 123.146 58.457 65.203 1.00 30.50 ? 440  SER A O   1 
ATOM   3249 C CB  . SER A 1 418 ? 123.670 56.517 62.948 1.00 28.38 ? 440  SER A CB  1 
ATOM   3250 O OG  . SER A 1 418 ? 123.431 55.739 61.796 1.00 31.80 ? 440  SER A OG  1 
ATOM   3251 N N   . VAL A 1 419 ? 122.114 56.596 65.934 1.00 31.90 ? 441  VAL A N   1 
ATOM   3252 C CA  . VAL A 1 419 ? 122.258 56.964 67.324 1.00 34.33 ? 441  VAL A CA  1 
ATOM   3253 C C   . VAL A 1 419 ? 123.042 55.923 68.085 1.00 37.20 ? 441  VAL A C   1 
ATOM   3254 O O   . VAL A 1 419 ? 122.690 54.744 68.068 1.00 39.98 ? 441  VAL A O   1 
ATOM   3255 C CB  . VAL A 1 419 ? 120.885 57.108 67.997 1.00 33.75 ? 441  VAL A CB  1 
ATOM   3256 C CG1 . VAL A 1 419 ? 121.059 57.394 69.477 1.00 32.32 ? 441  VAL A CG1 1 
ATOM   3257 C CG2 . VAL A 1 419 ? 120.093 58.204 67.323 1.00 32.99 ? 441  VAL A CG2 1 
ATOM   3258 N N   . LYS A 1 420 ? 124.108 56.355 68.745 1.00 38.50 ? 442  LYS A N   1 
ATOM   3259 C CA  . LYS A 1 420 ? 124.917 55.457 69.555 1.00 39.39 ? 442  LYS A CA  1 
ATOM   3260 C C   . LYS A 1 420 ? 125.047 56.126 70.902 1.00 39.80 ? 442  LYS A C   1 
ATOM   3261 O O   . LYS A 1 420 ? 124.812 57.326 71.022 1.00 39.20 ? 442  LYS A O   1 
ATOM   3262 C CB  . LYS A 1 420 ? 126.308 55.259 68.949 1.00 40.14 ? 442  LYS A CB  1 
ATOM   3263 C CG  . LYS A 1 420 ? 126.337 54.349 67.730 1.00 41.95 ? 442  LYS A CG  1 
ATOM   3264 C CD  . LYS A 1 420 ? 127.759 54.181 67.184 1.00 43.22 ? 442  LYS A CD  1 
ATOM   3265 C CE  . LYS A 1 420 ? 127.825 53.090 66.109 1.00 44.38 ? 442  LYS A CE  1 
ATOM   3266 N NZ  . LYS A 1 420 ? 126.921 53.338 64.946 1.00 44.05 ? 442  LYS A NZ  1 
ATOM   3267 N N   . VAL A 1 421 ? 125.393 55.353 71.922 1.00 41.44 ? 443  VAL A N   1 
ATOM   3268 C CA  . VAL A 1 421 ? 125.582 55.921 73.249 1.00 42.55 ? 443  VAL A CA  1 
ATOM   3269 C C   . VAL A 1 421 ? 127.076 56.142 73.462 1.00 43.00 ? 443  VAL A C   1 
ATOM   3270 O O   . VAL A 1 421 ? 127.902 55.346 73.006 1.00 42.85 ? 443  VAL A O   1 
ATOM   3271 C CB  . VAL A 1 421 ? 125.044 54.991 74.360 1.00 41.95 ? 443  VAL A CB  1 
ATOM   3272 C CG1 . VAL A 1 421 ? 123.534 55.056 74.401 1.00 42.35 ? 443  VAL A CG1 1 
ATOM   3273 C CG2 . VAL A 1 421 ? 125.498 53.568 74.111 1.00 43.06 ? 443  VAL A CG2 1 
ATOM   3274 N N   . LEU A 1 422 ? 127.420 57.239 74.127 1.00 44.40 ? 444  LEU A N   1 
ATOM   3275 C CA  . LEU A 1 422 ? 128.815 57.549 74.405 1.00 44.73 ? 444  LEU A CA  1 
ATOM   3276 C C   . LEU A 1 422 ? 129.387 56.475 75.318 1.00 45.26 ? 444  LEU A C   1 
ATOM   3277 O O   . LEU A 1 422 ? 128.729 56.039 76.278 1.00 45.51 ? 444  LEU A O   1 
ATOM   3278 C CB  . LEU A 1 422 ? 128.934 58.919 75.081 1.00 44.60 ? 444  LEU A CB  1 
ATOM   3279 C CG  . LEU A 1 422 ? 128.645 60.098 74.149 1.00 45.52 ? 444  LEU A CG  1 
ATOM   3280 C CD1 . LEU A 1 422 ? 128.452 61.389 74.936 1.00 44.98 ? 444  LEU A CD1 1 
ATOM   3281 C CD2 . LEU A 1 422 ? 129.793 60.215 73.153 1.00 45.10 ? 444  LEU A CD2 1 
ATOM   3282 N N   . PRO A 1 423 ? 130.616 56.021 75.024 1.00 44.98 ? 445  PRO A N   1 
ATOM   3283 C CA  . PRO A 1 423 ? 131.287 54.991 75.823 1.00 45.68 ? 445  PRO A CA  1 
ATOM   3284 C C   . PRO A 1 423 ? 131.301 55.346 77.316 1.00 46.85 ? 445  PRO A C   1 
ATOM   3285 O O   . PRO A 1 423 ? 131.946 56.358 77.674 1.00 47.75 ? 445  PRO A O   1 
ATOM   3286 C CB  . PRO A 1 423 ? 132.683 54.954 75.214 1.00 44.98 ? 445  PRO A CB  1 
ATOM   3287 C CG  . PRO A 1 423 ? 132.408 55.244 73.773 1.00 43.60 ? 445  PRO A CG  1 
ATOM   3288 C CD  . PRO A 1 423 ? 131.433 56.393 73.856 1.00 43.47 ? 445  PRO A CD  1 
ATOM   3289 O OXT . PRO A 1 423 ? 130.656 54.622 78.111 1.00 47.16 ? 445  PRO A OXT 1 
HETATM 3290 C C1  . NAG B 2 .   ? 67.721  62.212 43.217 1.00 48.61 ? 1140 NAG A C1  1 
HETATM 3291 C C2  . NAG B 2 .   ? 68.182  63.588 42.709 1.00 51.07 ? 1140 NAG A C2  1 
HETATM 3292 C C3  . NAG B 2 .   ? 67.229  64.698 43.170 1.00 52.11 ? 1140 NAG A C3  1 
HETATM 3293 C C4  . NAG B 2 .   ? 65.787  64.357 42.799 1.00 52.42 ? 1140 NAG A C4  1 
HETATM 3294 C C5  . NAG B 2 .   ? 65.432  62.980 43.372 1.00 52.20 ? 1140 NAG A C5  1 
HETATM 3295 C C6  . NAG B 2 .   ? 64.013  62.540 43.013 1.00 50.74 ? 1140 NAG A C6  1 
HETATM 3296 C C7  . NAG B 2 .   ? 70.448  64.345 42.373 1.00 54.37 ? 1140 NAG A C7  1 
HETATM 3297 C C8  . NAG B 2 .   ? 70.652  65.858 42.363 1.00 53.58 ? 1140 NAG A C8  1 
HETATM 3298 N N2  . NAG B 2 .   ? 69.523  63.862 43.200 1.00 53.93 ? 1140 NAG A N2  1 
HETATM 3299 O O3  . NAG B 2 .   ? 67.611  65.936 42.581 1.00 49.67 ? 1140 NAG A O3  1 
HETATM 3300 O O4  . NAG B 2 .   ? 64.896  65.343 43.315 1.00 53.24 ? 1140 NAG A O4  1 
HETATM 3301 O O5  . NAG B 2 .   ? 66.346  61.973 42.858 1.00 51.50 ? 1140 NAG A O5  1 
HETATM 3302 O O6  . NAG B 2 .   ? 63.661  62.950 41.700 1.00 47.96 ? 1140 NAG A O6  1 
HETATM 3303 O O7  . NAG B 2 .   ? 71.119  63.624 41.626 1.00 55.60 ? 1140 NAG A O7  1 
HETATM 3304 C C1  . NDG C 3 .   ? 76.708  43.885 58.110 1.00 25.20 ? 1158 NDG A C1  1 
HETATM 3305 C C2  . NDG C 3 .   ? 76.922  42.864 59.209 1.00 29.46 ? 1158 NDG A C2  1 
HETATM 3306 C C3  . NDG C 3 .   ? 76.907  43.442 60.635 1.00 29.98 ? 1158 NDG A C3  1 
HETATM 3307 C C4  . NDG C 3 .   ? 77.458  44.878 60.761 1.00 29.36 ? 1158 NDG A C4  1 
HETATM 3308 C C5  . NDG C 3 .   ? 77.087  45.724 59.555 1.00 26.77 ? 1158 NDG A C5  1 
HETATM 3309 C C6  . NDG C 3 .   ? 77.816  47.048 59.552 1.00 30.12 ? 1158 NDG A C6  1 
HETATM 3310 C C7  . NDG C 3 .   ? 76.122  40.630 59.305 1.00 38.91 ? 1158 NDG A C7  1 
HETATM 3311 C C8  . NDG C 3 .   ? 76.544  40.154 60.710 1.00 39.32 ? 1158 NDG A C8  1 
HETATM 3312 O O5  . NDG C 3 .   ? 77.480  45.053 58.357 1.00 25.27 ? 1158 NDG A O5  1 
HETATM 3313 O O3  . NDG C 3 .   ? 77.648  42.566 61.488 1.00 32.25 ? 1158 NDG A O3  1 
HETATM 3314 O O4  . NDG C 3 .   ? 76.917  45.493 61.926 1.00 30.28 ? 1158 NDG A O4  1 
HETATM 3315 O O6  . NDG C 3 .   ? 78.280  47.358 58.241 1.00 28.62 ? 1158 NDG A O6  1 
HETATM 3316 O O7  . NDG C 3 .   ? 76.082  39.833 58.362 1.00 41.41 ? 1158 NDG A O7  1 
HETATM 3317 N N2  . NDG C 3 .   ? 75.843  41.912 59.140 1.00 35.60 ? 1158 NDG A N2  1 
HETATM 3318 O O1  . NDG C 3 .   ? 75.376  44.242 58.038 1.00 29.46 ? 1158 NDG A O1  1 
HETATM 3319 C C1  . NDG D 3 .   ? 116.882 79.998 63.429 1.00 42.93 ? 1399 NDG A C1  1 
HETATM 3320 C C2  . NDG D 3 .   ? 118.114 80.579 62.753 1.00 43.55 ? 1399 NDG A C2  1 
HETATM 3321 C C3  . NDG D 3 .   ? 119.378 79.820 63.193 1.00 42.46 ? 1399 NDG A C3  1 
HETATM 3322 C C4  . NDG D 3 .   ? 119.394 79.316 64.670 1.00 44.16 ? 1399 NDG A C4  1 
HETATM 3323 C C5  . NDG D 3 .   ? 118.006 79.038 65.292 1.00 44.67 ? 1399 NDG A C5  1 
HETATM 3324 C C6  . NDG D 3 .   ? 118.074 79.117 66.816 1.00 48.85 ? 1399 NDG A C6  1 
HETATM 3325 C C7  . NDG D 3 .   ? 118.134 81.449 60.484 1.00 48.11 ? 1399 NDG A C7  1 
HETATM 3326 C C8  . NDG D 3 .   ? 119.123 81.279 59.323 1.00 48.57 ? 1399 NDG A C8  1 
HETATM 3327 O O5  . NDG D 3 .   ? 117.044 80.020 64.854 1.00 44.17 ? 1399 NDG A O5  1 
HETATM 3328 O O3  . NDG D 3 .   ? 120.519 80.646 62.977 1.00 39.68 ? 1399 NDG A O3  1 
HETATM 3329 O O4  . NDG D 3 .   ? 120.134 78.098 64.724 1.00 43.96 ? 1399 NDG A O4  1 
HETATM 3330 O O6  . NDG D 3 .   ? 117.094 78.298 67.446 1.00 50.99 ? 1399 NDG A O6  1 
HETATM 3331 O O7  . NDG D 3 .   ? 117.524 82.524 60.618 1.00 50.09 ? 1399 NDG A O7  1 
HETATM 3332 N N2  . NDG D 3 .   ? 117.961 80.416 61.314 1.00 47.01 ? 1399 NDG A N2  1 
HETATM 3333 O O1  . NDG D 3 .   ? 116.758 78.675 63.041 1.00 47.65 ? 1399 NDG A O1  1 
HETATM 3334 C C1  . NDG E 3 .   ? 121.512 53.565 57.468 1.00 28.96 ? 1438 NDG A C1  1 
HETATM 3335 C C2  . NDG E 3 .   ? 121.512 52.322 56.572 1.00 31.09 ? 1438 NDG A C2  1 
HETATM 3336 C C3  . NDG E 3 .   ? 122.518 51.296 57.096 1.00 34.39 ? 1438 NDG A C3  1 
HETATM 3337 C C4  . NDG E 3 .   ? 123.897 51.925 57.323 1.00 34.87 ? 1438 NDG A C4  1 
HETATM 3338 C C5  . NDG E 3 .   ? 123.730 53.114 58.259 1.00 33.09 ? 1438 NDG A C5  1 
HETATM 3339 C C6  . NDG E 3 .   ? 125.092 53.768 58.545 1.00 35.30 ? 1438 NDG A C6  1 
HETATM 3340 C C7  . NDG E 3 .   ? 119.127 52.458 56.336 1.00 33.56 ? 1438 NDG A C7  1 
HETATM 3341 C C8  . NDG E 3 .   ? 118.110 52.660 57.479 1.00 36.36 ? 1438 NDG A C8  1 
HETATM 3342 O O5  . NDG E 3 .   ? 122.854 54.081 57.613 1.00 29.57 ? 1438 NDG A O5  1 
HETATM 3343 O O3  . NDG E 3 .   ? 122.636 50.218 56.166 1.00 34.36 ? 1438 NDG A O3  1 
HETATM 3344 O O4  . NDG E 3 .   ? 124.778 50.960 57.903 1.00 36.29 ? 1438 NDG A O4  1 
HETATM 3345 O O6  . NDG E 3 .   ? 126.082 53.335 57.594 1.00 31.59 ? 1438 NDG A O6  1 
HETATM 3346 O O7  . NDG E 3 .   ? 118.928 52.978 55.205 1.00 34.65 ? 1438 NDG A O7  1 
HETATM 3347 N N2  . NDG E 3 .   ? 120.202 51.718 56.613 1.00 35.11 ? 1438 NDG A N2  1 
HETATM 3348 O O1  . NDG E 3 .   ? 121.067 53.193 58.731 1.00 36.31 ? 1438 NDG A O1  1 
HETATM 3349 C C1  . NDG F 3 .   ? 125.070 48.887 56.747 1.00 43.48 ? 1439 NDG A C1  1 
HETATM 3350 C C2  . NDG F 3 .   ? 124.591 47.645 57.505 1.00 46.32 ? 1439 NDG A C2  1 
HETATM 3351 C C3  . NDG F 3 .   ? 124.845 46.366 56.673 1.00 48.74 ? 1439 NDG A C3  1 
HETATM 3352 C C4  . NDG F 3 .   ? 124.444 46.511 55.194 1.00 47.83 ? 1439 NDG A C4  1 
HETATM 3353 C C5  . NDG F 3 .   ? 124.858 47.860 54.602 1.00 46.78 ? 1439 NDG A C5  1 
HETATM 3354 C C6  . NDG F 3 .   ? 124.163 48.091 53.282 1.00 45.91 ? 1439 NDG A C6  1 
HETATM 3355 C C7  . NDG F 3 .   ? 124.908 48.227 59.838 1.00 48.75 ? 1439 NDG A C7  1 
HETATM 3356 C C8  . NDG F 3 .   ? 124.602 47.402 61.103 1.00 50.51 ? 1439 NDG A C8  1 
HETATM 3357 O O5  . NDG F 3 .   ? 124.446 48.945 55.465 1.00 44.03 ? 1439 NDG A O5  1 
HETATM 3358 O O3  . NDG F 3 .   ? 124.117 45.275 57.245 1.00 49.48 ? 1439 NDG A O3  1 
HETATM 3359 O O4  . NDG F 3 .   ? 125.059 45.469 54.442 1.00 47.13 ? 1439 NDG A O4  1 
HETATM 3360 O O6  . NDG F 3 .   ? 123.078 48.998 53.451 1.00 47.81 ? 1439 NDG A O6  1 
HETATM 3361 O O7  . NDG F 3 .   ? 124.772 49.464 59.849 1.00 48.39 ? 1439 NDG A O7  1 
HETATM 3362 N N2  . NDG F 3 .   ? 125.324 47.554 58.760 1.00 49.31 ? 1439 NDG A N2  1 
HETATM 3363 O O1  . NDG F 3 .   ? 126.446 48.813 56.548 1.00 44.84 ? 1439 NDG A O1  1 
HETATM 3364 S S   . SO4 G 4 .   ? 86.984  52.051 59.848 1.00 32.20 ? 1    SO4 A S   1 
HETATM 3365 O O1  . SO4 G 4 .   ? 86.598  52.657 58.564 1.00 31.59 ? 1    SO4 A O1  1 
HETATM 3366 O O2  . SO4 G 4 .   ? 86.265  50.778 60.023 1.00 31.36 ? 1    SO4 A O2  1 
HETATM 3367 O O3  . SO4 G 4 .   ? 86.623  52.957 60.953 1.00 31.86 ? 1    SO4 A O3  1 
HETATM 3368 O O4  . SO4 G 4 .   ? 88.438  51.826 59.859 1.00 31.26 ? 1    SO4 A O4  1 
HETATM 3369 S S   . SO4 H 4 .   ? 70.925  38.408 37.810 1.00 53.53 ? 3    SO4 A S   1 
HETATM 3370 O O1  . SO4 H 4 .   ? 72.031  38.041 36.910 1.00 52.96 ? 3    SO4 A O1  1 
HETATM 3371 O O2  . SO4 H 4 .   ? 70.067  37.232 38.027 1.00 53.67 ? 3    SO4 A O2  1 
HETATM 3372 O O3  . SO4 H 4 .   ? 70.136  39.474 37.183 1.00 52.28 ? 3    SO4 A O3  1 
HETATM 3373 O O4  . SO4 H 4 .   ? 71.450  38.880 39.105 1.00 52.42 ? 3    SO4 A O4  1 
HETATM 3374 S S   . SO4 I 4 .   ? 88.203  47.280 64.606 1.00 66.11 ? 4    SO4 A S   1 
HETATM 3375 O O1  . SO4 I 4 .   ? 88.740  46.582 63.422 1.00 65.27 ? 4    SO4 A O1  1 
HETATM 3376 O O2  . SO4 I 4 .   ? 89.209  48.245 65.103 1.00 66.00 ? 4    SO4 A O2  1 
HETATM 3377 O O3  . SO4 I 4 .   ? 86.974  48.015 64.245 1.00 64.69 ? 4    SO4 A O3  1 
HETATM 3378 O O4  . SO4 I 4 .   ? 87.909  46.280 65.653 1.00 65.16 ? 4    SO4 A O4  1 
HETATM 3379 S S   . SO4 J 4 .   ? 108.347 70.901 41.532 1.00 95.90 ? 5    SO4 A S   1 
HETATM 3380 O O1  . SO4 J 4 .   ? 108.877 69.621 41.003 1.00 95.02 ? 5    SO4 A O1  1 
HETATM 3381 O O2  . SO4 J 4 .   ? 108.148 70.784 42.992 1.00 95.72 ? 5    SO4 A O2  1 
HETATM 3382 O O3  . SO4 J 4 .   ? 109.314 71.990 41.264 1.00 95.25 ? 5    SO4 A O3  1 
HETATM 3383 O O4  . SO4 J 4 .   ? 107.053 71.214 40.880 1.00 94.84 ? 5    SO4 A O4  1 
# 
loop_
_pdbx_poly_seq_scheme.asym_id 
_pdbx_poly_seq_scheme.entity_id 
_pdbx_poly_seq_scheme.seq_id 
_pdbx_poly_seq_scheme.mon_id 
_pdbx_poly_seq_scheme.ndb_seq_num 
_pdbx_poly_seq_scheme.pdb_seq_num 
_pdbx_poly_seq_scheme.auth_seq_num 
_pdbx_poly_seq_scheme.pdb_mon_id 
_pdbx_poly_seq_scheme.auth_mon_id 
_pdbx_poly_seq_scheme.pdb_strand_id 
_pdbx_poly_seq_scheme.pdb_ins_code 
_pdbx_poly_seq_scheme.hetero 
A 1 1   ALA 1   23  23  ALA ALA A . n 
A 1 2   MET 2   24  24  MET MET A . n 
A 1 3   ASP 3   25  25  ASP ASP A . n 
A 1 4   LEU 4   26  26  LEU LEU A . n 
A 1 5   ILE 5   27  27  ILE ILE A . n 
A 1 6   LEU 6   28  28  LEU LEU A . n 
A 1 7   ILE 7   29  29  ILE ILE A . n 
A 1 8   ASN 8   30  30  ASN ASN A . n 
A 1 9   SER 9   31  31  SER SER A . n 
A 1 10  LEU 10  32  32  LEU LEU A . n 
A 1 11  PRO 11  33  33  PRO PRO A . n 
A 1 12  LEU 12  34  34  LEU LEU A . n 
A 1 13  VAL 13  35  35  VAL VAL A . n 
A 1 14  SER 14  36  36  SER SER A . n 
A 1 15  ASP 15  37  37  ASP ASP A . n 
A 1 16  ALA 16  38  38  ALA ALA A . n 
A 1 17  GLU 17  39  39  GLU GLU A . n 
A 1 18  THR 18  40  40  THR THR A . n 
A 1 19  SER 19  41  41  SER SER A . n 
A 1 20  LEU 20  42  42  LEU LEU A . n 
A 1 21  THR 21  43  43  THR THR A . n 
A 1 22  CYS 22  44  44  CYS CYS A . n 
A 1 23  ILE 23  45  45  ILE ILE A . n 
A 1 24  ALA 24  46  46  ALA ALA A . n 
A 1 25  SER 25  47  47  SER SER A . n 
A 1 26  GLY 26  48  48  GLY GLY A . n 
A 1 27  TRP 27  49  49  TRP TRP A . n 
A 1 28  ARG 28  50  50  ARG ARG A . n 
A 1 29  PRO 29  51  51  PRO PRO A . n 
A 1 30  HIS 30  52  52  HIS HIS A . n 
A 1 31  GLU 31  53  53  GLU GLU A . n 
A 1 32  PRO 32  54  54  PRO PRO A . n 
A 1 33  ILE 33  55  55  ILE ILE A . n 
A 1 34  THR 34  56  56  THR THR A . n 
A 1 35  ILE 35  57  57  ILE ILE A . n 
A 1 36  GLY 36  58  58  GLY GLY A . n 
A 1 37  ARG 37  59  59  ARG ARG A . n 
A 1 38  ASP 38  60  60  ASP ASP A . n 
A 1 39  PHE 39  61  61  PHE PHE A . n 
A 1 40  GLU 40  62  62  GLU GLU A . n 
A 1 41  ALA 41  63  63  ALA ALA A . n 
A 1 42  LEU 42  64  64  LEU LEU A . n 
A 1 43  MET 43  65  65  MET MET A . n 
A 1 44  ASN 44  66  66  ASN ASN A . n 
A 1 45  GLN 45  67  67  GLN GLN A . n 
A 1 46  HIS 46  68  68  HIS HIS A . n 
A 1 47  GLN 47  69  69  GLN GLN A . n 
A 1 48  ASP 48  70  70  ASP ASP A . n 
A 1 49  PRO 49  71  71  PRO PRO A . n 
A 1 50  LEU 50  72  72  LEU LEU A . n 
A 1 51  GLU 51  73  73  GLU GLU A . n 
A 1 52  VAL 52  74  74  VAL VAL A . n 
A 1 53  THR 53  75  75  THR THR A . n 
A 1 54  GLN 54  76  76  GLN GLN A . n 
A 1 55  ASP 55  77  77  ASP ASP A . n 
A 1 56  VAL 56  78  78  VAL VAL A . n 
A 1 57  THR 57  79  79  THR THR A . n 
A 1 58  ARG 58  80  80  ARG ARG A . n 
A 1 59  GLU 59  81  81  GLU GLU A . n 
A 1 60  TRP 60  82  82  TRP TRP A . n 
A 1 61  ALA 61  83  83  ALA ALA A . n 
A 1 62  LYS 62  84  84  LYS LYS A . n 
A 1 63  LYS 63  85  85  LYS LYS A . n 
A 1 64  VAL 64  86  86  VAL VAL A . n 
A 1 65  VAL 65  87  87  VAL VAL A . n 
A 1 66  TRP 66  88  88  TRP TRP A . n 
A 1 67  LYS 67  89  89  LYS LYS A . n 
A 1 68  ARG 68  90  90  ARG ARG A . n 
A 1 69  GLU 69  91  91  GLU GLU A . n 
A 1 70  LYS 70  92  92  LYS LYS A . n 
A 1 71  ALA 71  93  93  ALA ALA A . n 
A 1 72  SER 72  94  94  SER SER A . n 
A 1 73  LYS 73  95  95  LYS LYS A . n 
A 1 74  ILE 74  96  96  ILE ILE A . n 
A 1 75  ASN 75  97  97  ASN ASN A . n 
A 1 76  GLY 76  98  98  GLY GLY A . n 
A 1 77  ALA 77  99  99  ALA ALA A . n 
A 1 78  TYR 78  100 100 TYR TYR A . n 
A 1 79  PHE 79  101 101 PHE PHE A . n 
A 1 80  CYS 80  102 102 CYS CYS A . n 
A 1 81  GLU 81  103 103 GLU GLU A . n 
A 1 82  GLY 82  104 104 GLY GLY A . n 
A 1 83  ARG 83  105 105 ARG ARG A . n 
A 1 84  VAL 84  106 106 VAL VAL A . n 
A 1 85  ARG 85  107 107 ARG ARG A . n 
A 1 86  GLY 86  108 108 GLY GLY A . n 
A 1 87  GLU 87  109 109 GLU GLU A . n 
A 1 88  ALA 88  110 110 ALA ALA A . n 
A 1 89  ILE 89  111 111 ILE ILE A . n 
A 1 90  ARG 90  112 112 ARG ARG A . n 
A 1 91  ILE 91  113 113 ILE ILE A . n 
A 1 92  ARG 92  114 114 ARG ARG A . n 
A 1 93  THR 93  115 115 THR THR A . n 
A 1 94  MET 94  116 116 MET MET A . n 
A 1 95  LYS 95  117 117 LYS LYS A . n 
A 1 96  MET 96  118 118 MET MET A . n 
A 1 97  ARG 97  119 119 ARG ARG A . n 
A 1 98  GLN 98  120 120 GLN GLN A . n 
A 1 99  GLN 99  121 121 GLN GLN A . n 
A 1 100 ALA 100 122 122 ALA ALA A . n 
A 1 101 SER 101 123 123 SER SER A . n 
A 1 102 PHE 102 124 124 PHE PHE A . n 
A 1 103 LEU 103 125 125 LEU LEU A . n 
A 1 104 PRO 104 126 126 PRO PRO A . n 
A 1 105 ALA 105 127 127 ALA ALA A . n 
A 1 106 THR 106 128 128 THR THR A . n 
A 1 107 LEU 107 129 129 LEU LEU A . n 
A 1 108 THR 108 130 130 THR THR A . n 
A 1 109 MET 109 131 131 MET MET A . n 
A 1 110 THR 110 132 132 THR THR A . n 
A 1 111 VAL 111 133 133 VAL VAL A . n 
A 1 112 ASP 112 134 134 ASP ASP A . n 
A 1 113 LYS 113 135 135 LYS LYS A . n 
A 1 114 GLY 114 136 136 GLY GLY A . n 
A 1 115 ASP 115 137 137 ASP ASP A . n 
A 1 116 ASN 116 138 138 ASN ASN A . n 
A 1 117 VAL 117 139 139 VAL VAL A . n 
A 1 118 ASN 118 140 140 ASN ASN A . n 
A 1 119 ILE 119 141 141 ILE ILE A . n 
A 1 120 SER 120 142 142 SER SER A . n 
A 1 121 PHE 121 143 143 PHE PHE A . n 
A 1 122 LYS 122 144 144 LYS LYS A . n 
A 1 123 LYS 123 145 145 LYS LYS A . n 
A 1 124 VAL 124 146 146 VAL VAL A . n 
A 1 125 LEU 125 147 147 LEU LEU A . n 
A 1 126 ILE 126 148 148 ILE ILE A . n 
A 1 127 LYS 127 149 149 LYS LYS A . n 
A 1 128 GLU 128 150 150 GLU GLU A . n 
A 1 129 GLU 129 151 151 GLU GLU A . n 
A 1 130 ASP 130 152 152 ASP ASP A . n 
A 1 131 ALA 131 153 153 ALA ALA A . n 
A 1 132 VAL 132 154 154 VAL VAL A . n 
A 1 133 ILE 133 155 155 ILE ILE A . n 
A 1 134 TYR 134 156 156 TYR TYR A . n 
A 1 135 LYS 135 157 157 LYS LYS A . n 
A 1 136 ASN 136 158 158 ASN ASN A . n 
A 1 137 GLY 137 159 159 GLY GLY A . n 
A 1 138 SER 138 160 160 SER SER A . n 
A 1 139 PHE 139 161 161 PHE PHE A . n 
A 1 140 ILE 140 162 162 ILE ILE A . n 
A 1 141 HIS 141 163 163 HIS HIS A . n 
A 1 142 SER 142 164 164 SER SER A . n 
A 1 143 VAL 143 165 165 VAL VAL A . n 
A 1 144 PRO 144 166 166 PRO PRO A . n 
A 1 145 ARG 145 167 167 ARG ARG A . n 
A 1 146 HIS 146 168 168 HIS HIS A . n 
A 1 147 GLU 147 169 169 GLU GLU A . n 
A 1 148 VAL 148 170 170 VAL VAL A . n 
A 1 149 PRO 149 171 171 PRO PRO A . n 
A 1 150 ASP 150 172 172 ASP ASP A . n 
A 1 151 ILE 151 173 173 ILE ILE A . n 
A 1 152 LEU 152 174 174 LEU LEU A . n 
A 1 153 GLU 153 175 175 GLU GLU A . n 
A 1 154 VAL 154 176 176 VAL VAL A . n 
A 1 155 HIS 155 177 177 HIS HIS A . n 
A 1 156 LEU 156 178 178 LEU LEU A . n 
A 1 157 PRO 157 179 179 PRO PRO A . n 
A 1 158 HIS 158 180 180 HIS HIS A . n 
A 1 159 ALA 159 181 181 ALA ALA A . n 
A 1 160 GLN 160 182 182 GLN GLN A . n 
A 1 161 PRO 161 183 183 PRO PRO A . n 
A 1 162 GLN 162 184 184 GLN GLN A . n 
A 1 163 ASP 163 185 185 ASP ASP A . n 
A 1 164 ALA 164 186 186 ALA ALA A . n 
A 1 165 GLY 165 187 187 GLY GLY A . n 
A 1 166 VAL 166 188 188 VAL VAL A . n 
A 1 167 TYR 167 189 189 TYR TYR A . n 
A 1 168 SER 168 190 190 SER SER A . n 
A 1 169 ALA 169 191 191 ALA ALA A . n 
A 1 170 ARG 170 192 192 ARG ARG A . n 
A 1 171 TYR 171 193 193 TYR TYR A . n 
A 1 172 ILE 172 194 194 ILE ILE A . n 
A 1 173 GLY 173 195 195 GLY GLY A . n 
A 1 174 GLY 174 196 196 GLY GLY A . n 
A 1 175 ASN 175 197 197 ASN ASN A . n 
A 1 176 LEU 176 198 198 LEU LEU A . n 
A 1 177 PHE 177 199 199 PHE PHE A . n 
A 1 178 THR 178 200 200 THR THR A . n 
A 1 179 SER 179 201 201 SER SER A . n 
A 1 180 ALA 180 202 202 ALA ALA A . n 
A 1 181 PHE 181 203 203 PHE PHE A . n 
A 1 182 THR 182 204 204 THR THR A . n 
A 1 183 ARG 183 205 205 ARG ARG A . n 
A 1 184 LEU 184 206 206 LEU LEU A . n 
A 1 185 ILE 185 207 207 ILE ILE A . n 
A 1 186 VAL 186 208 208 VAL VAL A . n 
A 1 187 ARG 187 209 209 ARG ARG A . n 
A 1 188 ARG 188 210 210 ARG ARG A . n 
A 1 189 CYS 189 211 211 CYS CYS A . n 
A 1 190 GLU 190 212 212 GLU GLU A . n 
A 1 191 ALA 191 213 213 ALA ALA A . n 
A 1 192 GLN 192 214 214 GLN GLN A . n 
A 1 193 LYS 193 215 215 LYS LYS A . n 
A 1 194 TRP 194 216 216 TRP TRP A . n 
A 1 195 GLY 195 217 217 GLY GLY A . n 
A 1 196 PRO 196 218 218 PRO PRO A . n 
A 1 197 GLU 197 219 219 GLU GLU A . n 
A 1 198 CYS 198 220 220 CYS CYS A . n 
A 1 199 ASN 199 221 221 ASN ASN A . n 
A 1 200 HIS 200 222 222 HIS HIS A . n 
A 1 201 LEU 201 223 223 LEU LEU A . n 
A 1 202 CYS 202 224 224 CYS CYS A . n 
A 1 203 THR 203 225 225 THR THR A . n 
A 1 204 ALA 204 226 226 ALA ALA A . n 
A 1 205 CYS 205 227 227 CYS CYS A . n 
A 1 206 MET 206 228 228 MET MET A . n 
A 1 207 ASN 207 229 229 ASN ASN A . n 
A 1 208 ASN 208 230 230 ASN ASN A . n 
A 1 209 GLY 209 231 231 GLY GLY A . n 
A 1 210 VAL 210 232 232 VAL VAL A . n 
A 1 211 CYS 211 233 233 CYS CYS A . n 
A 1 212 HIS 212 234 234 HIS HIS A . n 
A 1 213 GLU 213 235 235 GLU GLU A . n 
A 1 214 ASP 214 236 236 ASP ASP A . n 
A 1 215 THR 215 237 237 THR THR A . n 
A 1 216 GLY 216 238 238 GLY GLY A . n 
A 1 217 GLU 217 239 239 GLU GLU A . n 
A 1 218 CYS 218 240 240 CYS CYS A . n 
A 1 219 ILE 219 241 241 ILE ILE A . n 
A 1 220 CYS 220 242 242 CYS CYS A . n 
A 1 221 PRO 221 243 243 PRO PRO A . n 
A 1 222 PRO 222 244 244 PRO PRO A . n 
A 1 223 GLY 223 245 245 GLY GLY A . n 
A 1 224 PHE 224 246 246 PHE PHE A . n 
A 1 225 MET 225 247 247 MET MET A . n 
A 1 226 GLY 226 248 248 GLY GLY A . n 
A 1 227 ARG 227 249 249 ARG ARG A . n 
A 1 228 THR 228 250 250 THR THR A . n 
A 1 229 CYS 229 251 251 CYS CYS A . n 
A 1 230 GLU 230 252 252 GLU GLU A . n 
A 1 231 LYS 231 253 253 LYS LYS A . n 
A 1 232 ALA 232 254 254 ALA ALA A . n 
A 1 233 CYS 233 255 255 CYS CYS A . n 
A 1 234 GLU 234 256 256 GLU GLU A . n 
A 1 235 LEU 235 257 257 LEU LEU A . n 
A 1 236 HIS 236 258 258 HIS HIS A . n 
A 1 237 THR 237 259 259 THR THR A . n 
A 1 238 PHE 238 260 260 PHE PHE A . n 
A 1 239 GLY 239 261 261 GLY GLY A . n 
A 1 240 ARG 240 262 262 ARG ARG A . n 
A 1 241 THR 241 263 263 THR THR A . n 
A 1 242 CYS 242 264 264 CYS CYS A . n 
A 1 243 LYS 243 265 265 LYS LYS A . n 
A 1 244 GLU 244 266 266 GLU GLU A . n 
A 1 245 ARG 245 267 267 ARG ARG A . n 
A 1 246 CYS 246 268 268 CYS CYS A . n 
A 1 247 SER 247 269 269 SER SER A . n 
A 1 248 GLY 248 270 270 GLY GLY A . n 
A 1 249 GLN 249 271 271 GLN GLN A . n 
A 1 250 GLU 250 272 272 GLU GLU A . n 
A 1 251 GLY 251 273 273 GLY GLY A . n 
A 1 252 CYS 252 274 274 CYS CYS A . n 
A 1 253 LYS 253 275 275 LYS LYS A . n 
A 1 254 SER 254 276 276 SER SER A . n 
A 1 255 TYR 255 277 277 TYR TYR A . n 
A 1 256 VAL 256 278 278 VAL VAL A . n 
A 1 257 PHE 257 279 279 PHE PHE A . n 
A 1 258 CYS 258 280 280 CYS CYS A . n 
A 1 259 LEU 259 281 281 LEU LEU A . n 
A 1 260 PRO 260 282 282 PRO PRO A . n 
A 1 261 ASP 261 283 283 ASP ASP A . n 
A 1 262 PRO 262 284 284 PRO PRO A . n 
A 1 263 TYR 263 285 285 TYR TYR A . n 
A 1 264 GLY 264 286 286 GLY GLY A . n 
A 1 265 CYS 265 287 287 CYS CYS A . n 
A 1 266 SER 266 288 288 SER SER A . n 
A 1 267 CYS 267 289 289 CYS CYS A . n 
A 1 268 ALA 268 290 290 ALA ALA A . n 
A 1 269 THR 269 291 291 THR THR A . n 
A 1 270 GLY 270 292 292 GLY GLY A . n 
A 1 271 TRP 271 293 293 TRP TRP A . n 
A 1 272 LYS 272 294 294 LYS LYS A . n 
A 1 273 GLY 273 295 295 GLY GLY A . n 
A 1 274 LEU 274 296 296 LEU LEU A . n 
A 1 275 GLN 275 297 297 GLN GLN A . n 
A 1 276 CYS 276 298 298 CYS CYS A . n 
A 1 277 ASN 277 299 299 ASN ASN A . n 
A 1 278 GLU 278 300 300 GLU GLU A . n 
A 1 279 ALA 279 301 301 ALA ALA A . n 
A 1 280 CYS 280 302 302 CYS CYS A . n 
A 1 281 HIS 281 303 303 HIS HIS A . n 
A 1 282 PRO 282 304 304 PRO PRO A . n 
A 1 283 GLY 283 305 305 GLY GLY A . n 
A 1 284 PHE 284 306 306 PHE PHE A . n 
A 1 285 TYR 285 307 307 TYR TYR A . n 
A 1 286 GLY 286 308 308 GLY GLY A . n 
A 1 287 PRO 287 309 309 PRO PRO A . n 
A 1 288 ASP 288 310 310 ASP ASP A . n 
A 1 289 CYS 289 311 311 CYS CYS A . n 
A 1 290 LYS 290 312 312 LYS LYS A . n 
A 1 291 LEU 291 313 313 LEU LEU A . n 
A 1 292 ARG 292 314 314 ARG ARG A . n 
A 1 293 CYS 293 315 315 CYS CYS A . n 
A 1 294 SER 294 316 316 SER SER A . n 
A 1 295 CYS 295 317 317 CYS CYS A . n 
A 1 296 ASN 296 318 318 ASN ASN A . n 
A 1 297 ASN 297 319 319 ASN ASN A . n 
A 1 298 GLY 298 320 320 GLY GLY A . n 
A 1 299 GLU 299 321 321 GLU GLU A . n 
A 1 300 MET 300 322 322 MET MET A . n 
A 1 301 CYS 301 323 323 CYS CYS A . n 
A 1 302 ASP 302 324 324 ASP ASP A . n 
A 1 303 ARG 303 325 325 ARG ARG A . n 
A 1 304 PHE 304 326 326 PHE PHE A . n 
A 1 305 GLN 305 327 327 GLN GLN A . n 
A 1 306 GLY 306 328 328 GLY GLY A . n 
A 1 307 CYS 307 329 329 CYS CYS A . n 
A 1 308 LEU 308 330 330 LEU LEU A . n 
A 1 309 CYS 309 331 331 CYS CYS A . n 
A 1 310 SER 310 332 332 SER SER A . n 
A 1 311 PRO 311 333 333 PRO PRO A . n 
A 1 312 GLY 312 334 334 GLY GLY A . n 
A 1 313 TRP 313 335 335 TRP TRP A . n 
A 1 314 GLN 314 336 336 GLN GLN A . n 
A 1 315 GLY 315 337 337 GLY GLY A . n 
A 1 316 LEU 316 338 338 LEU LEU A . n 
A 1 317 GLN 317 339 339 GLN GLN A . n 
A 1 318 CYS 318 340 340 CYS CYS A . n 
A 1 319 GLU 319 341 341 GLU GLU A . n 
A 1 320 ARG 320 342 342 ARG ARG A . n 
A 1 321 GLU 321 343 343 GLU GLU A . n 
A 1 322 GLY 322 344 344 GLY GLY A . n 
A 1 323 ILE 323 345 345 ILE ILE A . n 
A 1 324 PRO 324 346 346 PRO PRO A . n 
A 1 325 ARG 325 347 347 ARG ARG A . n 
A 1 326 MET 326 348 348 MET MET A . n 
A 1 327 THR 327 349 349 THR THR A . n 
A 1 328 PRO 328 350 350 PRO PRO A . n 
A 1 329 LYS 329 351 351 LYS LYS A . n 
A 1 330 ILE 330 352 352 ILE ILE A . n 
A 1 331 VAL 331 353 353 VAL VAL A . n 
A 1 332 ASP 332 354 354 ASP ASP A . n 
A 1 333 LEU 333 355 355 LEU LEU A . n 
A 1 334 PRO 334 356 356 PRO PRO A . n 
A 1 335 ASP 335 357 357 ASP ASP A . n 
A 1 336 HIS 336 358 358 HIS HIS A . n 
A 1 337 ILE 337 359 359 ILE ILE A . n 
A 1 338 GLU 338 360 360 GLU GLU A . n 
A 1 339 VAL 339 361 361 VAL VAL A . n 
A 1 340 ASN 340 362 362 ASN ASN A . n 
A 1 341 SER 341 363 363 SER SER A . n 
A 1 342 GLY 342 364 364 GLY GLY A . n 
A 1 343 LYS 343 365 365 LYS LYS A . n 
A 1 344 PHE 344 366 366 PHE PHE A . n 
A 1 345 ASN 345 367 367 ASN ASN A . n 
A 1 346 PRO 346 368 368 PRO PRO A . n 
A 1 347 ILE 347 369 369 ILE ILE A . n 
A 1 348 CYS 348 370 370 CYS CYS A . n 
A 1 349 LYS 349 371 371 LYS LYS A . n 
A 1 350 ALA 350 372 372 ALA ALA A . n 
A 1 351 SER 351 373 373 SER SER A . n 
A 1 352 GLY 352 374 374 GLY GLY A . n 
A 1 353 TRP 353 375 375 TRP TRP A . n 
A 1 354 PRO 354 376 376 PRO PRO A . n 
A 1 355 LEU 355 377 377 LEU LEU A . n 
A 1 356 PRO 356 378 378 PRO PRO A . n 
A 1 357 THR 357 379 379 THR THR A . n 
A 1 358 ASN 358 380 380 ASN ASN A . n 
A 1 359 GLU 359 381 381 GLU GLU A . n 
A 1 360 GLU 360 382 382 GLU GLU A . n 
A 1 361 MET 361 383 383 MET MET A . n 
A 1 362 THR 362 384 384 THR THR A . n 
A 1 363 LEU 363 385 385 LEU LEU A . n 
A 1 364 VAL 364 386 386 VAL VAL A . n 
A 1 365 LYS 365 387 387 LYS LYS A . n 
A 1 366 PRO 366 388 388 PRO PRO A . n 
A 1 367 ASP 367 389 389 ASP ASP A . n 
A 1 368 GLY 368 390 390 GLY GLY A . n 
A 1 369 THR 369 391 391 THR THR A . n 
A 1 370 VAL 370 392 392 VAL VAL A . n 
A 1 371 LEU 371 393 393 LEU LEU A . n 
A 1 372 HIS 372 394 394 HIS HIS A . n 
A 1 373 PRO 373 395 395 PRO PRO A . n 
A 1 374 LYS 374 396 396 LYS LYS A . n 
A 1 375 ASP 375 397 397 ASP ASP A . n 
A 1 376 PHE 376 398 398 PHE PHE A . n 
A 1 377 ASN 377 399 399 ASN ASN A . n 
A 1 378 HIS 378 400 400 HIS HIS A . n 
A 1 379 THR 379 401 401 THR THR A . n 
A 1 380 ASP 380 402 402 ASP ASP A . n 
A 1 381 HIS 381 403 403 HIS HIS A . n 
A 1 382 PHE 382 404 404 PHE PHE A . n 
A 1 383 SER 383 405 405 SER SER A . n 
A 1 384 VAL 384 406 406 VAL VAL A . n 
A 1 385 ALA 385 407 407 ALA ALA A . n 
A 1 386 ILE 386 408 408 ILE ILE A . n 
A 1 387 PHE 387 409 409 PHE PHE A . n 
A 1 388 THR 388 410 410 THR THR A . n 
A 1 389 ILE 389 411 411 ILE ILE A . n 
A 1 390 HIS 390 412 412 HIS HIS A . n 
A 1 391 ARG 391 413 413 ARG ARG A . n 
A 1 392 ILE 392 414 414 ILE ILE A . n 
A 1 393 LEU 393 415 415 LEU LEU A . n 
A 1 394 PRO 394 416 416 PRO PRO A . n 
A 1 395 PRO 395 417 417 PRO PRO A . n 
A 1 396 ASP 396 418 418 ASP ASP A . n 
A 1 397 SER 397 419 419 SER SER A . n 
A 1 398 GLY 398 420 420 GLY GLY A . n 
A 1 399 VAL 399 421 421 VAL VAL A . n 
A 1 400 TRP 400 422 422 TRP TRP A . n 
A 1 401 VAL 401 423 423 VAL VAL A . n 
A 1 402 CYS 402 424 424 CYS CYS A . n 
A 1 403 SER 403 425 425 SER SER A . n 
A 1 404 VAL 404 426 426 VAL VAL A . n 
A 1 405 ASN 405 427 427 ASN ASN A . n 
A 1 406 THR 406 428 428 THR THR A . n 
A 1 407 VAL 407 429 429 VAL VAL A . n 
A 1 408 ALA 408 430 430 ALA ALA A . n 
A 1 409 GLY 409 431 431 GLY GLY A . n 
A 1 410 MET 410 432 432 MET MET A . n 
A 1 411 VAL 411 433 433 VAL VAL A . n 
A 1 412 GLU 412 434 434 GLU GLU A . n 
A 1 413 LYS 413 435 435 LYS LYS A . n 
A 1 414 PRO 414 436 436 PRO PRO A . n 
A 1 415 PHE 415 437 437 PHE PHE A . n 
A 1 416 ASN 416 438 438 ASN ASN A . n 
A 1 417 ILE 417 439 439 ILE ILE A . n 
A 1 418 SER 418 440 440 SER SER A . n 
A 1 419 VAL 419 441 441 VAL VAL A . n 
A 1 420 LYS 420 442 442 LYS LYS A . n 
A 1 421 VAL 421 443 443 VAL VAL A . n 
A 1 422 LEU 422 444 444 LEU LEU A . n 
A 1 423 PRO 423 445 445 PRO PRO A . n 
# 
loop_
_pdbx_nonpoly_scheme.asym_id 
_pdbx_nonpoly_scheme.entity_id 
_pdbx_nonpoly_scheme.mon_id 
_pdbx_nonpoly_scheme.ndb_seq_num 
_pdbx_nonpoly_scheme.pdb_seq_num 
_pdbx_nonpoly_scheme.auth_seq_num 
_pdbx_nonpoly_scheme.pdb_mon_id 
_pdbx_nonpoly_scheme.auth_mon_id 
_pdbx_nonpoly_scheme.pdb_strand_id 
_pdbx_nonpoly_scheme.pdb_ins_code 
B 2 NAG 1 1140 1140 NAG NAG A . 
C 3 NDG 1 1158 1158 NDG NAG A . 
D 3 NDG 1 1399 1399 NDG NAG A . 
E 3 NDG 1 1438 1438 NDG NAG A . 
F 3 NDG 1 1439 1439 NDG NAG A . 
G 4 SO4 1 1    1    SO4 SO4 A . 
H 4 SO4 1 3    3    SO4 SO4 A . 
I 4 SO4 1 4    4    SO4 SO4 A . 
J 4 SO4 1 5    5    SO4 SO4 A . 
# 
_pdbx_struct_mod_residue.id               1 
_pdbx_struct_mod_residue.label_asym_id    A 
_pdbx_struct_mod_residue.label_comp_id    ASN 
_pdbx_struct_mod_residue.label_seq_id     118 
_pdbx_struct_mod_residue.auth_asym_id     A 
_pdbx_struct_mod_residue.auth_comp_id     ASN 
_pdbx_struct_mod_residue.auth_seq_id      140 
_pdbx_struct_mod_residue.PDB_ins_code     ? 
_pdbx_struct_mod_residue.parent_comp_id   ASN 
_pdbx_struct_mod_residue.details          'GLYCOSYLATION SITE' 
# 
_pdbx_struct_assembly.id                   1 
_pdbx_struct_assembly.details              author_defined_assembly 
_pdbx_struct_assembly.method_details       ? 
_pdbx_struct_assembly.oligomeric_details   monomeric 
_pdbx_struct_assembly.oligomeric_count     1 
# 
_pdbx_struct_assembly_gen.assembly_id       1 
_pdbx_struct_assembly_gen.oper_expression   1 
_pdbx_struct_assembly_gen.asym_id_list      A,B,C,D,E,F,G,H,I,J 
# 
_pdbx_struct_oper_list.id                   1 
_pdbx_struct_oper_list.type                 'identity operation' 
_pdbx_struct_oper_list.name                 1_555 
_pdbx_struct_oper_list.symmetry_operation   x,y,z 
_pdbx_struct_oper_list.matrix[1][1]         1.0000000000 
_pdbx_struct_oper_list.matrix[1][2]         0.0000000000 
_pdbx_struct_oper_list.matrix[1][3]         0.0000000000 
_pdbx_struct_oper_list.vector[1]            0.0000000000 
_pdbx_struct_oper_list.matrix[2][1]         0.0000000000 
_pdbx_struct_oper_list.matrix[2][2]         1.0000000000 
_pdbx_struct_oper_list.matrix[2][3]         0.0000000000 
_pdbx_struct_oper_list.vector[2]            0.0000000000 
_pdbx_struct_oper_list.matrix[3][1]         0.0000000000 
_pdbx_struct_oper_list.matrix[3][2]         0.0000000000 
_pdbx_struct_oper_list.matrix[3][3]         1.0000000000 
_pdbx_struct_oper_list.vector[3]            0.0000000000 
# 
loop_
_pdbx_audit_revision_history.ordinal 
_pdbx_audit_revision_history.data_content_type 
_pdbx_audit_revision_history.major_revision 
_pdbx_audit_revision_history.minor_revision 
_pdbx_audit_revision_history.revision_date 
1 'Structure model' 1 0 2006-06-06 
2 'Structure model' 1 1 2008-05-01 
3 'Structure model' 1 2 2011-07-13 
4 'Structure model' 2 0 2020-07-29 
# 
loop_
_pdbx_audit_revision_details.ordinal 
_pdbx_audit_revision_details.revision_ordinal 
_pdbx_audit_revision_details.data_content_type 
_pdbx_audit_revision_details.provider 
_pdbx_audit_revision_details.type 
_pdbx_audit_revision_details.description 
_pdbx_audit_revision_details.details 
1 1 'Structure model' repository 'Initial release' ?                          ? 
2 4 'Structure model' repository Remediation       'Carbohydrate remediation' ? 
# 
loop_
_pdbx_audit_revision_group.ordinal 
_pdbx_audit_revision_group.revision_ordinal 
_pdbx_audit_revision_group.data_content_type 
_pdbx_audit_revision_group.group 
1 2 'Structure model' 'Version format compliance' 
2 3 'Structure model' 'Non-polymer description'   
3 3 'Structure model' 'Version format compliance' 
4 4 'Structure model' 'Atomic model'              
5 4 'Structure model' 'Data collection'           
6 4 'Structure model' 'Derived calculations'      
7 4 'Structure model' 'Structure summary'         
# 
loop_
_pdbx_audit_revision_category.ordinal 
_pdbx_audit_revision_category.revision_ordinal 
_pdbx_audit_revision_category.data_content_type 
_pdbx_audit_revision_category.category 
1 4 'Structure model' atom_site                 
2 4 'Structure model' chem_comp                 
3 4 'Structure model' entity                    
4 4 'Structure model' pdbx_chem_comp_identifier 
5 4 'Structure model' pdbx_entity_nonpoly       
6 4 'Structure model' struct_conn               
7 4 'Structure model' struct_site               
8 4 'Structure model' struct_site_gen           
# 
loop_
_pdbx_audit_revision_item.ordinal 
_pdbx_audit_revision_item.revision_ordinal 
_pdbx_audit_revision_item.data_content_type 
_pdbx_audit_revision_item.item 
1 4 'Structure model' '_atom_site.auth_atom_id'             
2 4 'Structure model' '_atom_site.label_atom_id'            
3 4 'Structure model' '_chem_comp.name'                     
4 4 'Structure model' '_chem_comp.type'                     
5 4 'Structure model' '_entity.pdbx_description'            
6 4 'Structure model' '_pdbx_entity_nonpoly.name'           
7 4 'Structure model' '_struct_conn.pdbx_leaving_atom_flag' 
8 4 'Structure model' '_struct_conn.pdbx_role'              
# 
loop_
_software.name 
_software.version 
_software.date 
_software.type 
_software.contact_author 
_software.contact_author_email 
_software.classification 
_software.location 
_software.language 
_software.citation_id 
_software.pdbx_ordinal 
CNS         1.0   ?                package 'Axel T. Brunger' axel.brunger@yale.edu    refinement        
http://cns.csb.yale.edu/v1.1/    Fortran_77 ? 1 
PDB_EXTRACT 2.000 'April. 3, 2006' package PDB               sw-help@rcsb.rutgers.edu 'data extraction' 
http://pdb.rutgers.edu/software/ C++        ? 2 
ADSC        .     ?                ?       ?                 ?                        'data collection' ? ?          ? 3 
DENZO       .     ?                ?       ?                 ?                        'data reduction'  ? ?          ? 4 
SCALEPACK   .     ?                ?       ?                 ?                        'data scaling'    ? ?          ? 5 
SHARP       .     ?                ?       ?                 ?                        phasing           ? ?          ? 6 
# 
_pdbx_validate_rmsd_angle.id                         1 
_pdbx_validate_rmsd_angle.PDB_model_num              1 
_pdbx_validate_rmsd_angle.auth_atom_id_1             N 
_pdbx_validate_rmsd_angle.auth_asym_id_1             A 
_pdbx_validate_rmsd_angle.auth_comp_id_1             ASP 
_pdbx_validate_rmsd_angle.auth_seq_id_1              283 
_pdbx_validate_rmsd_angle.PDB_ins_code_1             ? 
_pdbx_validate_rmsd_angle.label_alt_id_1             ? 
_pdbx_validate_rmsd_angle.auth_atom_id_2             CA 
_pdbx_validate_rmsd_angle.auth_asym_id_2             A 
_pdbx_validate_rmsd_angle.auth_comp_id_2             ASP 
_pdbx_validate_rmsd_angle.auth_seq_id_2              283 
_pdbx_validate_rmsd_angle.PDB_ins_code_2             ? 
_pdbx_validate_rmsd_angle.label_alt_id_2             ? 
_pdbx_validate_rmsd_angle.auth_atom_id_3             C 
_pdbx_validate_rmsd_angle.auth_asym_id_3             A 
_pdbx_validate_rmsd_angle.auth_comp_id_3             ASP 
_pdbx_validate_rmsd_angle.auth_seq_id_3              283 
_pdbx_validate_rmsd_angle.PDB_ins_code_3             ? 
_pdbx_validate_rmsd_angle.label_alt_id_3             ? 
_pdbx_validate_rmsd_angle.angle_value                129.11 
_pdbx_validate_rmsd_angle.angle_target_value         111.00 
_pdbx_validate_rmsd_angle.angle_deviation            18.11 
_pdbx_validate_rmsd_angle.angle_standard_deviation   2.70 
_pdbx_validate_rmsd_angle.linker_flag                N 
# 
loop_
_pdbx_validate_torsion.id 
_pdbx_validate_torsion.PDB_model_num 
_pdbx_validate_torsion.auth_comp_id 
_pdbx_validate_torsion.auth_asym_id 
_pdbx_validate_torsion.auth_seq_id 
_pdbx_validate_torsion.PDB_ins_code 
_pdbx_validate_torsion.label_alt_id 
_pdbx_validate_torsion.phi 
_pdbx_validate_torsion.psi 
1  1 SER A 31  ? ? -64.59  83.58   
2  1 LEU A 32  ? ? 75.40   103.27  
3  1 SER A 36  ? ? -146.72 -142.38 
4  1 ARG A 80  ? ? -152.06 42.77   
5  1 GLU A 81  ? ? 57.14   -103.83 
6  1 GLU A 91  ? ? 55.37   0.87    
7  1 SER A 94  ? ? -62.73  -131.76 
8  1 ALA A 122 ? ? -30.31  149.96  
9  1 ALA A 127 ? ? 69.12   -48.70  
10 1 ASP A 137 ? ? -4.85   132.83  
11 1 ASN A 158 ? ? 77.35   -44.60  
12 1 ILE A 162 ? ? -146.08 -44.98  
13 1 ARG A 167 ? ? -31.31  -75.80  
14 1 PHE A 199 ? ? -55.62  -6.70   
15 1 GLN A 214 ? ? 59.85   -0.21   
16 1 THR A 237 ? ? -141.36 -28.85  
17 1 LEU A 257 ? ? -28.65  -82.45  
18 1 LYS A 275 ? ? -41.06  -70.15  
19 1 SER A 276 ? ? -91.50  35.96   
20 1 ASP A 283 ? ? -16.37  -57.69  
21 1 GLN A 297 ? ? 86.61   -22.64  
22 1 TYR A 307 ? ? -153.28 -21.31  
23 1 SER A 316 ? ? -155.97 57.93   
24 1 ASN A 318 ? ? -33.63  -35.38  
25 1 GLU A 343 ? ? -126.39 -125.89 
26 1 GLU A 360 ? ? 59.06   99.16   
27 1 PRO A 376 ? ? -65.44  22.99   
28 1 LEU A 377 ? ? 16.81   110.17  
29 1 THR A 401 ? ? -78.05  -157.28 
30 1 HIS A 403 ? ? -160.05 56.43   
31 1 HIS A 412 ? ? -40.04  -75.39  
32 1 THR A 428 ? ? -129.30 -162.76 
# 
_pdbx_unobs_or_zero_occ_atoms.id               1 
_pdbx_unobs_or_zero_occ_atoms.PDB_model_num    1 
_pdbx_unobs_or_zero_occ_atoms.polymer_flag     Y 
_pdbx_unobs_or_zero_occ_atoms.occupancy_flag   1 
_pdbx_unobs_or_zero_occ_atoms.auth_asym_id     A 
_pdbx_unobs_or_zero_occ_atoms.auth_comp_id     SER 
_pdbx_unobs_or_zero_occ_atoms.auth_seq_id      276 
_pdbx_unobs_or_zero_occ_atoms.PDB_ins_code     ? 
_pdbx_unobs_or_zero_occ_atoms.auth_atom_id     OG 
_pdbx_unobs_or_zero_occ_atoms.label_alt_id     ? 
_pdbx_unobs_or_zero_occ_atoms.label_asym_id    A 
_pdbx_unobs_or_zero_occ_atoms.label_comp_id    SER 
_pdbx_unobs_or_zero_occ_atoms.label_seq_id     254 
_pdbx_unobs_or_zero_occ_atoms.label_atom_id    OG 
# 
loop_
_pdbx_chem_comp_identifier.comp_id 
_pdbx_chem_comp_identifier.type 
_pdbx_chem_comp_identifier.program 
_pdbx_chem_comp_identifier.program_version 
_pdbx_chem_comp_identifier.identifier 
NAG 'CONDENSED IUPAC CARBOHYDRATE SYMBOL' GMML     1.0 DGlcpNAcb                      
NAG 'COMMON NAME'                         GMML     1.0 N-acetyl-b-D-glucopyranosamine 
NAG 'IUPAC CARBOHYDRATE SYMBOL'           PDB-CARE 1.0 b-D-GlcpNAc                    
NAG 'SNFG CARBOHYDRATE SYMBOL'            GMML     1.0 GlcNAc                         
NDG 'CONDENSED IUPAC CARBOHYDRATE SYMBOL' GMML     1.0 DGlcpNAca                      
NDG 'COMMON NAME'                         GMML     1.0 N-acetyl-a-D-glucopyranosamine 
NDG 'IUPAC CARBOHYDRATE SYMBOL'           PDB-CARE 1.0 a-D-GlcpNAc                    
NDG 'SNFG CARBOHYDRATE SYMBOL'            GMML     1.0 GlcNAc                         
# 
loop_
_pdbx_entity_nonpoly.entity_id 
_pdbx_entity_nonpoly.name 
_pdbx_entity_nonpoly.comp_id 
2 2-acetamido-2-deoxy-beta-D-glucopyranose  NAG 
3 2-acetamido-2-deoxy-alpha-D-glucopyranose NDG 
4 'SULFATE ION'                             SO4 
# 
