# Supplementary material for: Structural insights into the allosteric inhibition of P2X4 receptors
Source: Nat Commun. 2023 Oct 13;14:6437. doi: 10.1038/s41467-023-42164-y (PMC10575874; doi:10.1038/s41467-023-42164-y)
Supplement: Supplementary file 4 — Supplementary Dataset 1 [file 41467_2023_42164_MOESM4_ESM.zip › hP2X1trimer_a111a/hP2X1trimer_a111a_env/templates_101/2gy7.cif]

data_2GY7
# 
_entry.id   2GY7 
# 
_audit_conform.dict_name       mmcif_pdbx.dic 
_audit_conform.dict_version    5.329 
_audit_conform.dict_location   http://mmcif.pdb.org/dictionaries/ascii/mmcif_pdbx.dic 
# 
loop_
_database_2.database_id 
_database_2.database_code 
PDB   2GY7         
RCSB  RCSB037694   
WWPDB D_1000037694 
# 
loop_
_pdbx_database_related.db_name 
_pdbx_database_related.db_id 
_pdbx_database_related.details 
_pdbx_database_related.content_type 
PDB 2GY5 'Tie2 Ligand-binding domain'             unspecified 
PDB 1Z3S 'Angiopoietin-2 Receptor-binding domain' unspecified 
# 
_pdbx_database_status.entry_id                        2GY7 
_pdbx_database_status.deposit_site                    RCSB 
_pdbx_database_status.process_site                    RCSB 
_pdbx_database_status.recvd_initial_deposition_date   2006-05-09 
_pdbx_database_status.status_code                     REL 
_pdbx_database_status.status_code_sf                  REL 
_pdbx_database_status.status_code_mr                  ? 
_pdbx_database_status.SG_entry                        ? 
_pdbx_database_status.pdb_format_compatible           Y 
_pdbx_database_status.status_code_cs                  ? 
_pdbx_database_status.status_code_nmr_data            ? 
_pdbx_database_status.methods_development_category    ? 
# 
loop_
_audit_author.name 
_audit_author.pdbx_ordinal 
'Barton, W.A.'  1 
'Nikolov, D.B.' 2 
# 
_citation.id                        primary 
_citation.title                     'Crystal structures of the Tie2 receptor ectodomain and the angiopoietin-2-Tie2 complex.' 
_citation.journal_abbrev            Nat.Struct.Mol.Biol. 
_citation.journal_volume            13 
_citation.page_first                524 
_citation.page_last                 532 
_citation.year                      2006 
_citation.journal_id_ASTM           ? 
_citation.country                   US 
_citation.journal_id_ISSN           1545-9993 
_citation.journal_id_CSD            ? 
_citation.book_publisher            ? 
_citation.pdbx_database_id_PubMed   16732286 
_citation.pdbx_database_id_DOI      10.1038/nsmb1101 
# 
loop_
_citation_author.citation_id 
_citation_author.name 
_citation_author.ordinal 
_citation_author.identifier_ORCID 
primary 'Barton, W.A.'        1 ? 
primary 'Tzvetkova-Robev, D.' 2 ? 
primary 'Miranda, E.P.'       3 ? 
primary 'Kolev, M.V.'         4 ? 
primary 'Rajashankar, K.R.'   5 ? 
primary 'Himanen, J.P.'       6 ? 
primary 'Nikolov, D.B.'       7 ? 
# 
_cell.entry_id           2GY7 
_cell.length_a           165.636 
_cell.length_b           165.636 
_cell.length_c           115.310 
_cell.angle_alpha        90.00 
_cell.angle_beta         90.00 
_cell.angle_gamma        90.00 
_cell.Z_PDB              8 
_cell.pdbx_unique_axis   ? 
_cell.length_a_esd       ? 
_cell.length_b_esd       ? 
_cell.length_c_esd       ? 
_cell.angle_alpha_esd    ? 
_cell.angle_beta_esd     ? 
_cell.angle_gamma_esd    ? 
# 
_symmetry.entry_id                         2GY7 
_symmetry.space_group_name_H-M             'P 41 21 2' 
_symmetry.pdbx_full_space_group_name_H-M   ? 
_symmetry.cell_setting                     ? 
_symmetry.Int_Tables_number                92 
_symmetry.space_group_name_Hall            ? 
# 
loop_
_entity.id 
_entity.type 
_entity.src_method 
_entity.pdbx_description 
_entity.formula_weight 
_entity.pdbx_number_of_molecules 
_entity.pdbx_ec 
_entity.pdbx_mutation 
_entity.pdbx_fragment 
_entity.details 
1 polymer     man Angiopoietin-2 24752.512 1 ?        ? 'Angiopoietin-2 Receptor binding domain (residues 281-495)' ? 
2 polymer     man 'Angiopoietin-1 receptor' 47186.148 1 2.7.10.1 ? 'Tie2 Ligand-binding domain (residues 23-445)'              ? 
3 branched    man 
;2-acetamido-2-deoxy-alpha-D-glucopyranose-(1-4)-2-acetamido-2-deoxy-beta-D-glucopyranose-(1-4)-2-acetamido-2-deoxy-beta-D-glucopyranose-(1-4)-2-acetamido-2-deoxy-beta-D-glucopyranose
;
830.786   1 ?        ? ?                                                           ? 
4 branched    man '2-acetamido-2-deoxy-beta-D-glucopyranose-(1-4)-2-acetamido-2-deoxy-beta-D-glucopyranose' 424.401   2 ?        ? 
?                                                           ? 
5 non-polymer syn 'CALCIUM ION' 40.078    1 ?        ? ?                                                           ? 
6 non-polymer man 2-acetamido-2-deoxy-beta-D-glucopyranose 221.208   1 ?        ? ? ? 
7 non-polymer syn 'SULFATE ION' 96.063    2 ?        ? ?                                                           ? 
# 
loop_
_entity_name_com.entity_id 
_entity_name_com.name 
1 ANG-2 
2 
;Tyrosine-protein kinase receptor TIE-2, hTIE2, Tyrosine-protein kinase receptor TEK, p140 TEK, Tunica interna endothelial cell kinase, CD202b antigen
;
# 
loop_
_entity_poly.entity_id 
_entity_poly.type 
_entity_poly.nstd_linkage 
_entity_poly.nstd_monomer 
_entity_poly.pdbx_seq_one_letter_code 
_entity_poly.pdbx_seq_one_letter_code_can 
_entity_poly.pdbx_strand_id 
_entity_poly.pdbx_target_identifier 
1 'polypeptide(L)' no no 
;EFRDCAEVFKSGHTTNGIYTLTFPNSTEEIKAYCDMEAGGGGWTIIQRREDGSVDFQRTWKEYKVGFGNPSGEYWLGNEF
VSQLTNQQRYVLKIHLKDWEGNEAYSLYEHFYLSSEELNYRIHLKGLTGTAGKISSISQPGNDFSTKDGDNDKCICKCSQ
MLTGGWWFDACGPSNLNGMYYPQRQNTNKFNGIKWYYWKGSGYSLKATTMMIRPAD
;
;EFRDCAEVFKSGHTTNGIYTLTFPNSTEEIKAYCDMEAGGGGWTIIQRREDGSVDFQRTWKEYKVGFGNPSGEYWLGNEF
VSQLTNQQRYVLKIHLKDWEGNEAYSLYEHFYLSSEELNYRIHLKGLTGTAGKISSISQPGNDFSTKDGDNDKCICKCSQ
MLTGGWWFDACGPSNLNGMYYPQRQNTNKFNGIKWYYWKGSGYSLKATTMMIRPAD
;
A ? 
2 'polypeptide(L)' no no 
;AMDLILINSLPLVSDAETSLTCIASGWRPHEPITIGRDFEALMNQHQDPLEVTQDVTREWAKKVVWKREKASKINGAYFC
EGRVRGEAIRIRTMKMRQQASFLPATLTMTVDKGDNVNISFKKVLIKEEDAVIYKNGSFIHSVPRHEVPDILEVHLPHAQ
PQDAGVYSARYIGGNLFTSAFTRLIVRRCEAQKWGPECNHLCTACMNNGVCHEDTGECICPPGFMGRTCEKACELHTFGR
TCKERCSGQEGCKSYVFCLPDPYGCSCATGWKGLQCNEACHPGFYGPDCKLRCSCNNGEMCDRFQGCLCSPGWQGLQCER
EGIPRMTPKIVDLPDHIEVNSGKFNPICKASGWPLPTNEEMTLVKPDGTVLHPKDFNHTDHFSVAIFTIHRILPPDSGVW
VCSVNTVAGMVEKPFNISVKVLP
;
;AMDLILINSLPLVSDAETSLTCIASGWRPHEPITIGRDFEALMNQHQDPLEVTQDVTREWAKKVVWKREKASKINGAYFC
EGRVRGEAIRIRTMKMRQQASFLPATLTMTVDKGDNVNISFKKVLIKEEDAVIYKNGSFIHSVPRHEVPDILEVHLPHAQ
PQDAGVYSARYIGGNLFTSAFTRLIVRRCEAQKWGPECNHLCTACMNNGVCHEDTGECICPPGFMGRTCEKACELHTFGR
TCKERCSGQEGCKSYVFCLPDPYGCSCATGWKGLQCNEACHPGFYGPDCKLRCSCNNGEMCDRFQGCLCSPGWQGLQCER
EGIPRMTPKIVDLPDHIEVNSGKFNPICKASGWPLPTNEEMTLVKPDGTVLHPKDFNHTDHFSVAIFTIHRILPPDSGVW
VCSVNTVAGMVEKPFNISVKVLP
;
B ? 
# 
loop_
_entity_poly_seq.entity_id 
_entity_poly_seq.num 
_entity_poly_seq.mon_id 
_entity_poly_seq.hetero 
1 1   GLU n 
1 2   PHE n 
1 3   ARG n 
1 4   ASP n 
1 5   CYS n 
1 6   ALA n 
1 7   GLU n 
1 8   VAL n 
1 9   PHE n 
1 10  LYS n 
1 11  SER n 
1 12  GLY n 
1 13  HIS n 
1 14  THR n 
1 15  THR n 
1 16  ASN n 
1 17  GLY n 
1 18  ILE n 
1 19  TYR n 
1 20  THR n 
1 21  LEU n 
1 22  THR n 
1 23  PHE n 
1 24  PRO n 
1 25  ASN n 
1 26  SER n 
1 27  THR n 
1 28  GLU n 
1 29  GLU n 
1 30  ILE n 
1 31  LYS n 
1 32  ALA n 
1 33  TYR n 
1 34  CYS n 
1 35  ASP n 
1 36  MET n 
1 37  GLU n 
1 38  ALA n 
1 39  GLY n 
1 40  GLY n 
1 41  GLY n 
1 42  GLY n 
1 43  TRP n 
1 44  THR n 
1 45  ILE n 
1 46  ILE n 
1 47  GLN n 
1 48  ARG n 
1 49  ARG n 
1 50  GLU n 
1 51  ASP n 
1 52  GLY n 
1 53  SER n 
1 54  VAL n 
1 55  ASP n 
1 56  PHE n 
1 57  GLN n 
1 58  ARG n 
1 59  THR n 
1 60  TRP n 
1 61  LYS n 
1 62  GLU n 
1 63  TYR n 
1 64  LYS n 
1 65  VAL n 
1 66  GLY n 
1 67  PHE n 
1 68  GLY n 
1 69  ASN n 
1 70  PRO n 
1 71  SER n 
1 72  GLY n 
1 73  GLU n 
1 74  TYR n 
1 75  TRP n 
1 76  LEU n 
1 77  GLY n 
1 78  ASN n 
1 79  GLU n 
1 80  PHE n 
1 81  VAL n 
1 82  SER n 
1 83  GLN n 
1 84  LEU n 
1 85  THR n 
1 86  ASN n 
1 87  GLN n 
1 88  GLN n 
1 89  ARG n 
1 90  TYR n 
1 91  VAL n 
1 92  LEU n 
1 93  LYS n 
1 94  ILE n 
1 95  HIS n 
1 96  LEU n 
1 97  LYS n 
1 98  ASP n 
1 99  TRP n 
1 100 GLU n 
1 101 GLY n 
1 102 ASN n 
1 103 GLU n 
1 104 ALA n 
1 105 TYR n 
1 106 SER n 
1 107 LEU n 
1 108 TYR n 
1 109 GLU n 
1 110 HIS n 
1 111 PHE n 
1 112 TYR n 
1 113 LEU n 
1 114 SER n 
1 115 SER n 
1 116 GLU n 
1 117 GLU n 
1 118 LEU n 
1 119 ASN n 
1 120 TYR n 
1 121 ARG n 
1 122 ILE n 
1 123 HIS n 
1 124 LEU n 
1 125 LYS n 
1 126 GLY n 
1 127 LEU n 
1 128 THR n 
1 129 GLY n 
1 130 THR n 
1 131 ALA n 
1 132 GLY n 
1 133 LYS n 
1 134 ILE n 
1 135 SER n 
1 136 SER n 
1 137 ILE n 
1 138 SER n 
1 139 GLN n 
1 140 PRO n 
1 141 GLY n 
1 142 ASN n 
1 143 ASP n 
1 144 PHE n 
1 145 SER n 
1 146 THR n 
1 147 LYS n 
1 148 ASP n 
1 149 GLY n 
1 150 ASP n 
1 151 ASN n 
1 152 ASP n 
1 153 LYS n 
1 154 CYS n 
1 155 ILE n 
1 156 CYS n 
1 157 LYS n 
1 158 CYS n 
1 159 SER n 
1 160 GLN n 
1 161 MET n 
1 162 LEU n 
1 163 THR n 
1 164 GLY n 
1 165 GLY n 
1 166 TRP n 
1 167 TRP n 
1 168 PHE n 
1 169 ASP n 
1 170 ALA n 
1 171 CYS n 
1 172 GLY n 
1 173 PRO n 
1 174 SER n 
1 175 ASN n 
1 176 LEU n 
1 177 ASN n 
1 178 GLY n 
1 179 MET n 
1 180 TYR n 
1 181 TYR n 
1 182 PRO n 
1 183 GLN n 
1 184 ARG n 
1 185 GLN n 
1 186 ASN n 
1 187 THR n 
1 188 ASN n 
1 189 LYS n 
1 190 PHE n 
1 191 ASN n 
1 192 GLY n 
1 193 ILE n 
1 194 LYS n 
1 195 TRP n 
1 196 TYR n 
1 197 TYR n 
1 198 TRP n 
1 199 LYS n 
1 200 GLY n 
1 201 SER n 
1 202 GLY n 
1 203 TYR n 
1 204 SER n 
1 205 LEU n 
1 206 LYS n 
1 207 ALA n 
1 208 THR n 
1 209 THR n 
1 210 MET n 
1 211 MET n 
1 212 ILE n 
1 213 ARG n 
1 214 PRO n 
1 215 ALA n 
1 216 ASP n 
2 1   ALA n 
2 2   MET n 
2 3   ASP n 
2 4   LEU n 
2 5   ILE n 
2 6   LEU n 
2 7   ILE n 
2 8   ASN n 
2 9   SER n 
2 10  LEU n 
2 11  PRO n 
2 12  LEU n 
2 13  VAL n 
2 14  SER n 
2 15  ASP n 
2 16  ALA n 
2 17  GLU n 
2 18  THR n 
2 19  SER n 
2 20  LEU n 
2 21  THR n 
2 22  CYS n 
2 23  ILE n 
2 24  ALA n 
2 25  SER n 
2 26  GLY n 
2 27  TRP n 
2 28  ARG n 
2 29  PRO n 
2 30  HIS n 
2 31  GLU n 
2 32  PRO n 
2 33  ILE n 
2 34  THR n 
2 35  ILE n 
2 36  GLY n 
2 37  ARG n 
2 38  ASP n 
2 39  PHE n 
2 40  GLU n 
2 41  ALA n 
2 42  LEU n 
2 43  MET n 
2 44  ASN n 
2 45  GLN n 
2 46  HIS n 
2 47  GLN n 
2 48  ASP n 
2 49  PRO n 
2 50  LEU n 
2 51  GLU n 
2 52  VAL n 
2 53  THR n 
2 54  GLN n 
2 55  ASP n 
2 56  VAL n 
2 57  THR n 
2 58  ARG n 
2 59  GLU n 
2 60  TRP n 
2 61  ALA n 
2 62  LYS n 
2 63  LYS n 
2 64  VAL n 
2 65  VAL n 
2 66  TRP n 
2 67  LYS n 
2 68  ARG n 
2 69  GLU n 
2 70  LYS n 
2 71  ALA n 
2 72  SER n 
2 73  LYS n 
2 74  ILE n 
2 75  ASN n 
2 76  GLY n 
2 77  ALA n 
2 78  TYR n 
2 79  PHE n 
2 80  CYS n 
2 81  GLU n 
2 82  GLY n 
2 83  ARG n 
2 84  VAL n 
2 85  ARG n 
2 86  GLY n 
2 87  GLU n 
2 88  ALA n 
2 89  ILE n 
2 90  ARG n 
2 91  ILE n 
2 92  ARG n 
2 93  THR n 
2 94  MET n 
2 95  LYS n 
2 96  MET n 
2 97  ARG n 
2 98  GLN n 
2 99  GLN n 
2 100 ALA n 
2 101 SER n 
2 102 PHE n 
2 103 LEU n 
2 104 PRO n 
2 105 ALA n 
2 106 THR n 
2 107 LEU n 
2 108 THR n 
2 109 MET n 
2 110 THR n 
2 111 VAL n 
2 112 ASP n 
2 113 LYS n 
2 114 GLY n 
2 115 ASP n 
2 116 ASN n 
2 117 VAL n 
2 118 ASN n 
2 119 ILE n 
2 120 SER n 
2 121 PHE n 
2 122 LYS n 
2 123 LYS n 
2 124 VAL n 
2 125 LEU n 
2 126 ILE n 
2 127 LYS n 
2 128 GLU n 
2 129 GLU n 
2 130 ASP n 
2 131 ALA n 
2 132 VAL n 
2 133 ILE n 
2 134 TYR n 
2 135 LYS n 
2 136 ASN n 
2 137 GLY n 
2 138 SER n 
2 139 PHE n 
2 140 ILE n 
2 141 HIS n 
2 142 SER n 
2 143 VAL n 
2 144 PRO n 
2 145 ARG n 
2 146 HIS n 
2 147 GLU n 
2 148 VAL n 
2 149 PRO n 
2 150 ASP n 
2 151 ILE n 
2 152 LEU n 
2 153 GLU n 
2 154 VAL n 
2 155 HIS n 
2 156 LEU n 
2 157 PRO n 
2 158 HIS n 
2 159 ALA n 
2 160 GLN n 
2 161 PRO n 
2 162 GLN n 
2 163 ASP n 
2 164 ALA n 
2 165 GLY n 
2 166 VAL n 
2 167 TYR n 
2 168 SER n 
2 169 ALA n 
2 170 ARG n 
2 171 TYR n 
2 172 ILE n 
2 173 GLY n 
2 174 GLY n 
2 175 ASN n 
2 176 LEU n 
2 177 PHE n 
2 178 THR n 
2 179 SER n 
2 180 ALA n 
2 181 PHE n 
2 182 THR n 
2 183 ARG n 
2 184 LEU n 
2 185 ILE n 
2 186 VAL n 
2 187 ARG n 
2 188 ARG n 
2 189 CYS n 
2 190 GLU n 
2 191 ALA n 
2 192 GLN n 
2 193 LYS n 
2 194 TRP n 
2 195 GLY n 
2 196 PRO n 
2 197 GLU n 
2 198 CYS n 
2 199 ASN n 
2 200 HIS n 
2 201 LEU n 
2 202 CYS n 
2 203 THR n 
2 204 ALA n 
2 205 CYS n 
2 206 MET n 
2 207 ASN n 
2 208 ASN n 
2 209 GLY n 
2 210 VAL n 
2 211 CYS n 
2 212 HIS n 
2 213 GLU n 
2 214 ASP n 
2 215 THR n 
2 216 GLY n 
2 217 GLU n 
2 218 CYS n 
2 219 ILE n 
2 220 CYS n 
2 221 PRO n 
2 222 PRO n 
2 223 GLY n 
2 224 PHE n 
2 225 MET n 
2 226 GLY n 
2 227 ARG n 
2 228 THR n 
2 229 CYS n 
2 230 GLU n 
2 231 LYS n 
2 232 ALA n 
2 233 CYS n 
2 234 GLU n 
2 235 LEU n 
2 236 HIS n 
2 237 THR n 
2 238 PHE n 
2 239 GLY n 
2 240 ARG n 
2 241 THR n 
2 242 CYS n 
2 243 LYS n 
2 244 GLU n 
2 245 ARG n 
2 246 CYS n 
2 247 SER n 
2 248 GLY n 
2 249 GLN n 
2 250 GLU n 
2 251 GLY n 
2 252 CYS n 
2 253 LYS n 
2 254 SER n 
2 255 TYR n 
2 256 VAL n 
2 257 PHE n 
2 258 CYS n 
2 259 LEU n 
2 260 PRO n 
2 261 ASP n 
2 262 PRO n 
2 263 TYR n 
2 264 GLY n 
2 265 CYS n 
2 266 SER n 
2 267 CYS n 
2 268 ALA n 
2 269 THR n 
2 270 GLY n 
2 271 TRP n 
2 272 LYS n 
2 273 GLY n 
2 274 LEU n 
2 275 GLN n 
2 276 CYS n 
2 277 ASN n 
2 278 GLU n 
2 279 ALA n 
2 280 CYS n 
2 281 HIS n 
2 282 PRO n 
2 283 GLY n 
2 284 PHE n 
2 285 TYR n 
2 286 GLY n 
2 287 PRO n 
2 288 ASP n 
2 289 CYS n 
2 290 LYS n 
2 291 LEU n 
2 292 ARG n 
2 293 CYS n 
2 294 SER n 
2 295 CYS n 
2 296 ASN n 
2 297 ASN n 
2 298 GLY n 
2 299 GLU n 
2 300 MET n 
2 301 CYS n 
2 302 ASP n 
2 303 ARG n 
2 304 PHE n 
2 305 GLN n 
2 306 GLY n 
2 307 CYS n 
2 308 LEU n 
2 309 CYS n 
2 310 SER n 
2 311 PRO n 
2 312 GLY n 
2 313 TRP n 
2 314 GLN n 
2 315 GLY n 
2 316 LEU n 
2 317 GLN n 
2 318 CYS n 
2 319 GLU n 
2 320 ARG n 
2 321 GLU n 
2 322 GLY n 
2 323 ILE n 
2 324 PRO n 
2 325 ARG n 
2 326 MET n 
2 327 THR n 
2 328 PRO n 
2 329 LYS n 
2 330 ILE n 
2 331 VAL n 
2 332 ASP n 
2 333 LEU n 
2 334 PRO n 
2 335 ASP n 
2 336 HIS n 
2 337 ILE n 
2 338 GLU n 
2 339 VAL n 
2 340 ASN n 
2 341 SER n 
2 342 GLY n 
2 343 LYS n 
2 344 PHE n 
2 345 ASN n 
2 346 PRO n 
2 347 ILE n 
2 348 CYS n 
2 349 LYS n 
2 350 ALA n 
2 351 SER n 
2 352 GLY n 
2 353 TRP n 
2 354 PRO n 
2 355 LEU n 
2 356 PRO n 
2 357 THR n 
2 358 ASN n 
2 359 GLU n 
2 360 GLU n 
2 361 MET n 
2 362 THR n 
2 363 LEU n 
2 364 VAL n 
2 365 LYS n 
2 366 PRO n 
2 367 ASP n 
2 368 GLY n 
2 369 THR n 
2 370 VAL n 
2 371 LEU n 
2 372 HIS n 
2 373 PRO n 
2 374 LYS n 
2 375 ASP n 
2 376 PHE n 
2 377 ASN n 
2 378 HIS n 
2 379 THR n 
2 380 ASP n 
2 381 HIS n 
2 382 PHE n 
2 383 SER n 
2 384 VAL n 
2 385 ALA n 
2 386 ILE n 
2 387 PHE n 
2 388 THR n 
2 389 ILE n 
2 390 HIS n 
2 391 ARG n 
2 392 ILE n 
2 393 LEU n 
2 394 PRO n 
2 395 PRO n 
2 396 ASP n 
2 397 SER n 
2 398 GLY n 
2 399 VAL n 
2 400 TRP n 
2 401 VAL n 
2 402 CYS n 
2 403 SER n 
2 404 VAL n 
2 405 ASN n 
2 406 THR n 
2 407 VAL n 
2 408 ALA n 
2 409 GLY n 
2 410 MET n 
2 411 VAL n 
2 412 GLU n 
2 413 LYS n 
2 414 PRO n 
2 415 PHE n 
2 416 ASN n 
2 417 ILE n 
2 418 SER n 
2 419 VAL n 
2 420 LYS n 
2 421 VAL n 
2 422 LEU n 
2 423 PRO n 
# 
loop_
_entity_src_gen.entity_id 
_entity_src_gen.pdbx_src_id 
_entity_src_gen.pdbx_alt_source_flag 
_entity_src_gen.pdbx_seq_type 
_entity_src_gen.pdbx_beg_seq_num 
_entity_src_gen.pdbx_end_seq_num 
_entity_src_gen.gene_src_common_name 
_entity_src_gen.gene_src_genus 
_entity_src_gen.pdbx_gene_src_gene 
_entity_src_gen.gene_src_species 
_entity_src_gen.gene_src_strain 
_entity_src_gen.gene_src_tissue 
_entity_src_gen.gene_src_tissue_fraction 
_entity_src_gen.gene_src_details 
_entity_src_gen.pdbx_gene_src_fragment 
_entity_src_gen.pdbx_gene_src_scientific_name 
_entity_src_gen.pdbx_gene_src_ncbi_taxonomy_id 
_entity_src_gen.pdbx_gene_src_variant 
_entity_src_gen.pdbx_gene_src_cell_line 
_entity_src_gen.pdbx_gene_src_atcc 
_entity_src_gen.pdbx_gene_src_organ 
_entity_src_gen.pdbx_gene_src_organelle 
_entity_src_gen.pdbx_gene_src_cell 
_entity_src_gen.pdbx_gene_src_cellular_location 
_entity_src_gen.host_org_common_name 
_entity_src_gen.pdbx_host_org_scientific_name 
_entity_src_gen.pdbx_host_org_ncbi_taxonomy_id 
_entity_src_gen.host_org_genus 
_entity_src_gen.pdbx_host_org_gene 
_entity_src_gen.pdbx_host_org_organ 
_entity_src_gen.host_org_species 
_entity_src_gen.pdbx_host_org_tissue 
_entity_src_gen.pdbx_host_org_tissue_fraction 
_entity_src_gen.pdbx_host_org_strain 
_entity_src_gen.pdbx_host_org_variant 
_entity_src_gen.pdbx_host_org_cell_line 
_entity_src_gen.pdbx_host_org_atcc 
_entity_src_gen.pdbx_host_org_culture_collection 
_entity_src_gen.pdbx_host_org_cell 
_entity_src_gen.pdbx_host_org_organelle 
_entity_src_gen.pdbx_host_org_cellular_location 
_entity_src_gen.pdbx_host_org_vector_type 
_entity_src_gen.pdbx_host_org_vector 
_entity_src_gen.host_org_details 
_entity_src_gen.expression_system_id 
_entity_src_gen.plasmid_name 
_entity_src_gen.plasmid_details 
_entity_src_gen.pdbx_description 
1 1 sample ? ? ? human Homo ?           ? ? ? ? ? ? 'Homo sapiens' 9606 ? ? ? ? ? ? ? ? ? ? ? ? ? ? ? ? ? ? 'HEK 293' ? ? ? ? ? ? 
'pcDNA3.1 (Invitrogen)' ? ? ? ? ? 
2 1 sample ? ? ? human Homo 'TEK, TIE2' ? ? ? ? ? ? 'Homo sapiens' 9606 ? ? ? ? ? ? ? ? ? ? ? ? ? ? ? ? ? ? 'HEK 293' ? ? ? ? ? ? 
'pcDNA3.1 (Invitrogen)' ? ? ? ? ? 
# 
loop_
_struct_ref.id 
_struct_ref.db_name 
_struct_ref.db_code 
_struct_ref.pdbx_db_accession 
_struct_ref.entity_id 
_struct_ref.pdbx_seq_one_letter_code 
_struct_ref.pdbx_align_begin 
_struct_ref.pdbx_db_isoform 
1 UNP ANGP2_HUMAN O15123 1 
;FRDCAEVFKSGHTTNGIYTLTFPNSTEEIKAYCDMEAGGGGWTIIQRREDGSVDFQRTWKEYKVGFGNPSGEYWLGNEFV
SQLTNQQRYVLKIHLKDWEGNEAYSLYEHFYLSSEELNYRIHLKGLTGTAGKISSISQPGNDFSTKDGDNDKCICKCSQM
LTGGWWFDACGPSNLNGMYYPQRQNTNKFNGIKWYYWKGSGYSLKATTMMIRPAD
;
281 ? 
2 UNP TIE2_HUMAN  Q02763 2 
;AMDLILINSLPLVSDAETSLTCIASGWRPHEPITIGRDFEALMNQHQDPLEVTQDVTREWAKKVVWKREKASKINGAYFC
EGRVRGEAIRIRTMKMRQQASFLPATLTMTVDKGDNVNISFKKVLIKEEDAVIYKNGSFIHSVPRHEVPDILEVHLPHAQ
PQDAGVYSARYIGGNLFTSAFTRLIVRRCEAQKWGPECNHLCTACMNNGVCHEDTGECICPPGFMGRTCEKACELHTFGR
TCKERCSGQEGCKSYVFCLPDPYGCSCATGWKGLQCNEACHPGFYGPDCKLRCSCNNGEMCDRFQGCLCSPGWQGLQCER
EGIPRMTPKIVDLPDHIEVNSGKFNPICKASGWPLPTNEEMTLVKPDGTVLHPKDFNHTDHFSVAIFTIHRILPPDSGVW
VCSVNTVAGMVEKPFNISVKVLP
;
23  ? 
# 
loop_
_struct_ref_seq.align_id 
_struct_ref_seq.ref_id 
_struct_ref_seq.pdbx_PDB_id_code 
_struct_ref_seq.pdbx_strand_id 
_struct_ref_seq.seq_align_beg 
_struct_ref_seq.pdbx_seq_align_beg_ins_code 
_struct_ref_seq.seq_align_end 
_struct_ref_seq.pdbx_seq_align_end_ins_code 
_struct_ref_seq.pdbx_db_accession 
_struct_ref_seq.db_align_beg 
_struct_ref_seq.pdbx_db_align_beg_ins_code 
_struct_ref_seq.db_align_end 
_struct_ref_seq.pdbx_db_align_end_ins_code 
_struct_ref_seq.pdbx_auth_seq_align_beg 
_struct_ref_seq.pdbx_auth_seq_align_end 
1 1 2GY7 A 2 ? 216 ? O15123 281 ? 495 ? 281 495 
2 2 2GY7 B 1 ? 423 ? Q02763 23  ? 445 ? 23  445 
# 
_struct_ref_seq_dif.align_id                     1 
_struct_ref_seq_dif.pdbx_pdb_id_code             2GY7 
_struct_ref_seq_dif.mon_id                       GLU 
_struct_ref_seq_dif.pdbx_pdb_strand_id           A 
_struct_ref_seq_dif.seq_num                      1 
_struct_ref_seq_dif.pdbx_pdb_ins_code            ? 
_struct_ref_seq_dif.pdbx_seq_db_name             UNP 
_struct_ref_seq_dif.pdbx_seq_db_accession_code   O15123 
_struct_ref_seq_dif.db_mon_id                    ? 
_struct_ref_seq_dif.pdbx_seq_db_seq_num          ? 
_struct_ref_seq_dif.details                      'cloning artifact' 
_struct_ref_seq_dif.pdbx_auth_seq_num            280 
_struct_ref_seq_dif.pdbx_ordinal                 1 
# 
loop_
_chem_comp.id 
_chem_comp.type 
_chem_comp.mon_nstd_flag 
_chem_comp.name 
_chem_comp.pdbx_synonyms 
_chem_comp.formula 
_chem_comp.formula_weight 
ALA 'L-peptide linking'           y ALANINE                                   ? 'C3 H7 N O2'     89.093  
ARG 'L-peptide linking'           y ARGININE                                  ? 'C6 H15 N4 O2 1' 175.209 
ASN 'L-peptide linking'           y ASPARAGINE                                ? 'C4 H8 N2 O3'    132.118 
ASP 'L-peptide linking'           y 'ASPARTIC ACID'                           ? 'C4 H7 N O4'     133.103 
CA  non-polymer                   . 'CALCIUM ION'                             ? 'Ca 2'           40.078  
CYS 'L-peptide linking'           y CYSTEINE                                  ? 'C3 H7 N O2 S'   121.158 
GLN 'L-peptide linking'           y GLUTAMINE                                 ? 'C5 H10 N2 O3'   146.144 
GLU 'L-peptide linking'           y 'GLUTAMIC ACID'                           ? 'C5 H9 N O4'     147.129 
GLY 'peptide linking'             y GLYCINE                                   ? 'C2 H5 N O2'     75.067  
HIS 'L-peptide linking'           y HISTIDINE                                 ? 'C6 H10 N3 O2 1' 156.162 
ILE 'L-peptide linking'           y ISOLEUCINE                                ? 'C6 H13 N O2'    131.173 
LEU 'L-peptide linking'           y LEUCINE                                   ? 'C6 H13 N O2'    131.173 
LYS 'L-peptide linking'           y LYSINE                                    ? 'C6 H15 N2 O2 1' 147.195 
MET 'L-peptide linking'           y METHIONINE                                ? 'C5 H11 N O2 S'  149.211 
NAG 'D-saccharide, beta linking'  . 2-acetamido-2-deoxy-beta-D-glucopyranose  ? 'C8 H15 N O6'    221.208 
NDG 'D-saccharide, alpha linking' . 2-acetamido-2-deoxy-alpha-D-glucopyranose ? 'C8 H15 N O6'    221.208 
PHE 'L-peptide linking'           y PHENYLALANINE                             ? 'C9 H11 N O2'    165.189 
PRO 'L-peptide linking'           y PROLINE                                   ? 'C5 H9 N O2'     115.130 
SER 'L-peptide linking'           y SERINE                                    ? 'C3 H7 N O3'     105.093 
SO4 non-polymer                   . 'SULFATE ION'                             ? 'O4 S -2'        96.063  
THR 'L-peptide linking'           y THREONINE                                 ? 'C4 H9 N O3'     119.119 
TRP 'L-peptide linking'           y TRYPTOPHAN                                ? 'C11 H12 N2 O2'  204.225 
TYR 'L-peptide linking'           y TYROSINE                                  ? 'C9 H11 N O3'    181.189 
VAL 'L-peptide linking'           y VALINE                                    ? 'C5 H11 N O2'    117.146 
# 
_exptl.crystals_number   1 
_exptl.entry_id          2GY7 
_exptl.method            'X-RAY DIFFRACTION' 
# 
_exptl_crystal.id                    1 
_exptl_crystal.density_Matthews      5.494241 
_exptl_crystal.density_meas          ? 
_exptl_crystal.density_percent_sol   77.612923 
_exptl_crystal.description           ? 
_exptl_crystal.F_000                 ? 
_exptl_crystal.preparation           ? 
# 
_exptl_crystal_grow.crystal_id      1 
_exptl_crystal_grow.method          'VAPOR DIFFUSION, HANGING DROP' 
_exptl_crystal_grow.pH              6.0 
_exptl_crystal_grow.temp            293 
_exptl_crystal_grow.temp_details    ? 
_exptl_crystal_grow.pdbx_details    '2.2 M Ammonium Sulfate, 0.1M MES, pH 6.0, VAPOR DIFFUSION, HANGING DROP, temperature 293K' 
_exptl_crystal_grow.pdbx_pH_range   . 
# 
_diffrn.id                     1 
_diffrn.ambient_temp           100 
_diffrn.ambient_temp_details   ? 
_diffrn.crystal_id             1 
# 
_diffrn_detector.diffrn_id              1 
_diffrn_detector.detector               CCD 
_diffrn_detector.type                   'ADSC QUANTUM 315' 
_diffrn_detector.pdbx_collection_date   2005-08-01 
_diffrn_detector.details                ? 
# 
_diffrn_radiation.diffrn_id                        1 
_diffrn_radiation.wavelength_id                    1 
_diffrn_radiation.pdbx_diffrn_protocol             'SINGLE WAVELENGTH' 
_diffrn_radiation.monochromator                    'SAGITALLY FOCUSED Si(111)' 
_diffrn_radiation.pdbx_monochromatic_or_laue_m_l   M 
_diffrn_radiation.pdbx_scattering_type             x-ray 
# 
_diffrn_radiation_wavelength.id           1 
_diffrn_radiation_wavelength.wavelength   1.1 
_diffrn_radiation_wavelength.wt           1.0 
# 
_diffrn_source.diffrn_id                   1 
_diffrn_source.source                      SYNCHROTRON 
_diffrn_source.type                        'NSLS BEAMLINE X29A' 
_diffrn_source.pdbx_wavelength             ? 
_diffrn_source.pdbx_wavelength_list        1.1 
_diffrn_source.pdbx_synchrotron_site       NSLS 
_diffrn_source.pdbx_synchrotron_beamline   X29A 
# 
_reflns.entry_id                     2GY7 
_reflns.observed_criterion_sigma_F   0 
_reflns.observed_criterion_sigma_I   0 
_reflns.d_resolution_high            3.5 
_reflns.d_resolution_low             50.0 
_reflns.number_all                   78706 
_reflns.number_obs                   74377 
_reflns.percent_possible_obs         94.5 
_reflns.pdbx_Rmerge_I_obs            ? 
_reflns.pdbx_Rsym_value              ? 
_reflns.pdbx_netI_over_sigmaI        ? 
_reflns.B_iso_Wilson_estimate        ? 
_reflns.pdbx_redundancy              ? 
_reflns.R_free_details               ? 
_reflns.limit_h_max                  ? 
_reflns.limit_h_min                  ? 
_reflns.limit_k_max                  ? 
_reflns.limit_k_min                  ? 
_reflns.limit_l_max                  ? 
_reflns.limit_l_min                  ? 
_reflns.observed_criterion_F_max     ? 
_reflns.observed_criterion_F_min     ? 
_reflns.pdbx_chi_squared             ? 
_reflns.pdbx_scaling_rejects         ? 
_reflns.pdbx_ordinal                 1 
_reflns.pdbx_diffrn_id               1 
# 
_reflns_shell.d_res_high             3.5 
_reflns_shell.d_res_low              3.63 
_reflns_shell.percent_possible_obs   ? 
_reflns_shell.percent_possible_all   91.0 
_reflns_shell.Rmerge_I_obs           ? 
_reflns_shell.meanI_over_sigI_obs    ? 
_reflns_shell.pdbx_Rsym_value        ? 
_reflns_shell.pdbx_redundancy        ? 
_reflns_shell.number_unique_all      ? 
_reflns_shell.number_measured_all    ? 
_reflns_shell.number_measured_obs    ? 
_reflns_shell.number_unique_obs      ? 
_reflns_shell.pdbx_chi_squared       ? 
_reflns_shell.pdbx_ordinal           1 
_reflns_shell.pdbx_diffrn_id         1 
# 
_refine.entry_id                                 2GY7 
_refine.ls_d_res_high                            3.700 
_refine.ls_d_res_low                             8.000 
_refine.pdbx_ls_sigma_F                          0.00 
_refine.ls_percent_reflns_obs                    88.400 
_refine.ls_number_reflns_obs                     26048 
_refine.ls_R_factor_R_work                       0.24 
_refine.ls_R_factor_R_free                       0.317 
_refine.ls_percent_reflns_R_free                 4.200 
_refine.ls_number_reflns_R_free                  1244 
_refine.B_iso_mean                               6.676 
_refine.solvent_model_param_bsol                 82.677 
_refine.aniso_B[1][1]                            1.737 
_refine.aniso_B[2][2]                            1.737 
_refine.aniso_B[3][3]                            -3.473 
_refine.aniso_B[1][2]                            0.000 
_refine.aniso_B[1][3]                            0.000 
_refine.aniso_B[2][3]                            0.000 
_refine.pdbx_ls_sigma_I                          ? 
_refine.ls_number_reflns_all                     ? 
_refine.ls_R_factor_all                          ? 
_refine.ls_R_factor_obs                          ? 
_refine.ls_redundancy_reflns_obs                 ? 
_refine.pdbx_data_cutoff_high_absF               ? 
_refine.pdbx_data_cutoff_low_absF                ? 
_refine.ls_number_parameters                     ? 
_refine.ls_number_restraints                     ? 
_refine.ls_R_factor_R_free_error                 ? 
_refine.ls_R_factor_R_free_error_details         ? 
_refine.pdbx_method_to_determine_struct          'MOLECULAR REPLACEMENT' 
_refine.pdbx_starting_model                      ? 
_refine.pdbx_ls_cross_valid_method               ? 
_refine.pdbx_R_Free_selection_details            random 
_refine.pdbx_stereochem_target_val_spec_case     ? 
_refine.pdbx_stereochemistry_target_values       'Engh & Huber' 
_refine.solvent_model_details                    ? 
_refine.solvent_model_param_ksol                 ? 
_refine.occupancy_max                            ? 
_refine.occupancy_min                            ? 
_refine.pdbx_isotropic_thermal_model             ? 
_refine.details                                  ? 
_refine.B_iso_min                                ? 
_refine.B_iso_max                                ? 
_refine.correlation_coeff_Fo_to_Fc               ? 
_refine.correlation_coeff_Fo_to_Fc_free          ? 
_refine.pdbx_solvent_vdw_probe_radii             ? 
_refine.pdbx_solvent_ion_probe_radii             ? 
_refine.pdbx_solvent_shrinkage_radii             ? 
_refine.overall_SU_R_Cruickshank_DPI             ? 
_refine.overall_SU_R_free                        ? 
_refine.overall_SU_ML                            ? 
_refine.overall_SU_B                             ? 
_refine.pdbx_overall_ESU_R_Free                  ? 
_refine.pdbx_data_cutoff_high_rms_absF           ? 
_refine.pdbx_overall_ESU_R                       ? 
_refine.ls_wR_factor_R_free                      ? 
_refine.ls_wR_factor_R_work                      ? 
_refine.overall_FOM_free_R_set                   ? 
_refine.overall_FOM_work_R_set                   ? 
_refine.pdbx_refine_id                           'X-RAY DIFFRACTION' 
_refine.pdbx_diffrn_id                           1 
_refine.pdbx_TLS_residual_ADP_flag               ? 
_refine.pdbx_overall_phase_error                 ? 
_refine.pdbx_overall_SU_R_free_Cruickshank_DPI   ? 
_refine.pdbx_overall_SU_R_Blow_DPI               ? 
_refine.pdbx_overall_SU_R_free_Blow_DPI          ? 
# 
_refine_hist.pdbx_refine_id                   'X-RAY DIFFRACTION' 
_refine_hist.cycle_id                         LAST 
_refine_hist.pdbx_number_atoms_protein        5032 
_refine_hist.pdbx_number_atoms_nucleic_acid   0 
_refine_hist.pdbx_number_atoms_ligand         137 
_refine_hist.number_atoms_solvent             0 
_refine_hist.number_atoms_total               5169 
_refine_hist.d_res_high                       3.700 
_refine_hist.d_res_low                        8.000 
# 
loop_
_refine_ls_restr.type 
_refine_ls_restr.number 
_refine_ls_restr.dev_ideal 
_refine_ls_restr.dev_ideal_target 
_refine_ls_restr.weight 
_refine_ls_restr.pdbx_refine_id 
_refine_ls_restr.pdbx_restraint_function 
c_bond_d     ? 0.009 ?     ? 'X-RAY DIFFRACTION' ? 
c_angle_deg  ? 1.690 ?     ? 'X-RAY DIFFRACTION' ? 
c_mcbond_it  ? 0.943 1.500 ? 'X-RAY DIFFRACTION' ? 
c_scbond_it  ? 1.201 2.000 ? 'X-RAY DIFFRACTION' ? 
c_mcangle_it ? 1.522 2.000 ? 'X-RAY DIFFRACTION' ? 
c_scangle_it ? 1.952 2.500 ? 'X-RAY DIFFRACTION' ? 
# 
loop_
_pdbx_xplor_file.serial_no 
_pdbx_xplor_file.param_file 
_pdbx_xplor_file.topol_file 
_pdbx_xplor_file.pdbx_refine_id 
1 CNS_TOPPAR:protein_rep.param  CNS_TOPPAR:protein.top      'X-RAY DIFFRACTION' 
2 CNS_TOPPAR:dna-rna_rep.param  CNS_TOPPAR:dna-rna.top      'X-RAY DIFFRACTION' 
3 CNS_TOPPAR:water_rep.param    CNS_TOPPAR:water.top        'X-RAY DIFFRACTION' 
4 CNS_TOPPAR:ion.param          CNS_TOPPAR:ion.top          'X-RAY DIFFRACTION' 
5 CNS_TOPPAR:carbohydrate.param CNS_TOPPAR:carbohydrate.top 'X-RAY DIFFRACTION' 
# 
_struct.entry_id                  2GY7 
_struct.title                     'Angiopoietin-2/Tie2 Complex Crystal Structure' 
_struct.pdbx_descriptor           'Angiopoietin-2, Angiopoietin-1 receptor (E.C.2.7.10.1)' 
_struct.pdbx_model_details        ? 
_struct.pdbx_CASP_flag            ? 
_struct.pdbx_model_type_details   ? 
# 
_struct_keywords.entry_id        2GY7 
_struct_keywords.pdbx_keywords   'SIGNALING PROTEIN' 
_struct_keywords.text            'Receptor-Ligand Complex, Signaling Protein' 
# 
loop_
_struct_asym.id 
_struct_asym.pdbx_blank_PDB_chainid_flag 
_struct_asym.pdbx_modified 
_struct_asym.entity_id 
_struct_asym.details 
A N N 1 ? 
B N N 2 ? 
C N N 3 ? 
D N N 4 ? 
E N N 4 ? 
F N N 5 ? 
G N N 6 ? 
H N N 7 ? 
I N N 7 ? 
# 
_struct_biol.id   1 
# 
loop_
_struct_conf.conf_type_id 
_struct_conf.id 
_struct_conf.pdbx_PDB_helix_id 
_struct_conf.beg_label_comp_id 
_struct_conf.beg_label_asym_id 
_struct_conf.beg_label_seq_id 
_struct_conf.pdbx_beg_PDB_ins_code 
_struct_conf.end_label_comp_id 
_struct_conf.end_label_asym_id 
_struct_conf.end_label_seq_id 
_struct_conf.pdbx_end_PDB_ins_code 
_struct_conf.beg_auth_comp_id 
_struct_conf.beg_auth_asym_id 
_struct_conf.beg_auth_seq_id 
_struct_conf.end_auth_comp_id 
_struct_conf.end_auth_asym_id 
_struct_conf.end_auth_seq_id 
_struct_conf.pdbx_PDB_helix_class 
_struct_conf.details 
_struct_conf.pdbx_PDB_helix_length 
HELX_P HELX_P1  1  ASP A 4   ? SER A 11  ? ASP A 283 SER A 290 1 ? 8  
HELX_P HELX_P2  2  LYS A 61  ? GLY A 66  ? LYS A 340 GLY A 345 1 ? 6  
HELX_P HELX_P3  3  GLY A 77  ? GLN A 87  ? GLY A 356 GLN A 366 1 ? 11 
HELX_P HELX_P4  4  LYS A 157 ? THR A 163 ? LYS A 436 THR A 442 1 ? 7  
HELX_P HELX_P5  5  PRO A 182 ? ASN A 186 ? PRO A 461 ASN A 465 5 ? 5  
HELX_P HELX_P6  6  TRP A 195 ? LYS A 199 ? TRP A 474 LYS A 478 5 ? 5  
HELX_P HELX_P7  7  PRO B 144 ? VAL B 148 ? PRO B 166 VAL B 170 5 ? 5  
HELX_P HELX_P8  8  GLN B 160 ? ALA B 164 ? GLN B 182 ALA B 186 5 ? 5  
HELX_P HELX_P9  9  GLY B 286 ? LYS B 290 ? GLY B 308 LYS B 312 5 ? 5  
HELX_P HELX_P10 10 THR B 357 ? GLU B 359 ? THR B 379 GLU B 381 5 ? 3  
HELX_P HELX_P11 11 LEU B 393 ? SER B 397 ? LEU B 415 SER B 419 5 ? 5  
# 
_struct_conf_type.id          HELX_P 
_struct_conf_type.criteria    ? 
_struct_conf_type.reference   ? 
# 
loop_
_struct_conn.id 
_struct_conn.conn_type_id 
_struct_conn.pdbx_leaving_atom_flag 
_struct_conn.pdbx_PDB_id 
_struct_conn.ptnr1_label_asym_id 
_struct_conn.ptnr1_label_comp_id 
_struct_conn.ptnr1_label_seq_id 
_struct_conn.ptnr1_label_atom_id 
_struct_conn.pdbx_ptnr1_label_alt_id 
_struct_conn.pdbx_ptnr1_PDB_ins_code 
_struct_conn.pdbx_ptnr1_standard_comp_id 
_struct_conn.ptnr1_symmetry 
_struct_conn.ptnr2_label_asym_id 
_struct_conn.ptnr2_label_comp_id 
_struct_conn.ptnr2_label_seq_id 
_struct_conn.ptnr2_label_atom_id 
_struct_conn.pdbx_ptnr2_label_alt_id 
_struct_conn.pdbx_ptnr2_PDB_ins_code 
_struct_conn.ptnr1_auth_asym_id 
_struct_conn.ptnr1_auth_comp_id 
_struct_conn.ptnr1_auth_seq_id 
_struct_conn.ptnr2_auth_asym_id 
_struct_conn.ptnr2_auth_comp_id 
_struct_conn.ptnr2_auth_seq_id 
_struct_conn.ptnr2_symmetry 
_struct_conn.pdbx_ptnr3_label_atom_id 
_struct_conn.pdbx_ptnr3_label_seq_id 
_struct_conn.pdbx_ptnr3_label_comp_id 
_struct_conn.pdbx_ptnr3_label_asym_id 
_struct_conn.pdbx_ptnr3_label_alt_id 
_struct_conn.pdbx_ptnr3_PDB_ins_code 
_struct_conn.details 
_struct_conn.pdbx_dist_value 
_struct_conn.pdbx_value_order 
_struct_conn.pdbx_role 
disulf1  disulf ?    ? A CYS 5   SG  ? ? ? 1_555 A CYS 34  SG  ? ? A CYS 284 A CYS 313  1_555 ? ? ? ? ? ? ? 2.029 ? ? 
disulf2  disulf ?    ? A CYS 154 SG  ? ? ? 1_555 A CYS 156 SG  ? ? A CYS 433 A CYS 435  1_555 ? ? ? ? ? ? ? 2.041 ? ? 
disulf3  disulf ?    ? A CYS 158 SG  ? ? ? 1_555 A CYS 171 SG  ? ? A CYS 437 A CYS 450  1_555 ? ? ? ? ? ? ? 2.032 ? ? 
disulf4  disulf ?    ? B CYS 22  SG  ? ? ? 1_555 B CYS 80  SG  ? ? B CYS 44  B CYS 102  1_555 ? ? ? ? ? ? ? 2.029 ? ? 
disulf5  disulf ?    ? B CYS 189 SG  ? ? ? 1_555 B CYS 198 SG  ? ? B CYS 211 B CYS 220  1_555 ? ? ? ? ? ? ? 2.037 ? ? 
disulf6  disulf ?    ? B CYS 202 SG  ? ? ? 1_555 B CYS 211 SG  ? ? B CYS 224 B CYS 233  1_555 ? ? ? ? ? ? ? 2.026 ? ? 
disulf7  disulf ?    ? B CYS 205 SG  ? ? ? 1_555 B CYS 218 SG  ? ? B CYS 227 B CYS 240  1_555 ? ? ? ? ? ? ? 2.031 ? ? 
disulf8  disulf ?    ? B CYS 220 SG  ? ? ? 1_555 B CYS 229 SG  ? ? B CYS 242 B CYS 251  1_555 ? ? ? ? ? ? ? 2.033 ? ? 
disulf9  disulf ?    ? B CYS 233 SG  ? ? ? 1_555 B CYS 242 SG  ? ? B CYS 255 B CYS 264  1_555 ? ? ? ? ? ? ? 2.018 ? ? 
disulf10 disulf ?    ? B CYS 246 SG  ? ? ? 1_555 B CYS 252 SG  ? ? B CYS 268 B CYS 274  1_555 ? ? ? ? ? ? ? 2.037 ? ? 
disulf11 disulf ?    ? B CYS 258 SG  ? ? ? 1_555 B CYS 265 SG  ? ? B CYS 280 B CYS 287  1_555 ? ? ? ? ? ? ? 2.035 ? ? 
disulf12 disulf ?    ? B CYS 267 SG  ? ? ? 1_555 B CYS 276 SG  ? ? B CYS 289 B CYS 298  1_555 ? ? ? ? ? ? ? 2.031 ? ? 
disulf13 disulf ?    ? B CYS 280 SG  ? ? ? 1_555 B CYS 289 SG  ? ? B CYS 302 B CYS 311  1_555 ? ? ? ? ? ? ? 2.005 ? ? 
disulf14 disulf ?    ? B CYS 293 SG  ? ? ? 1_555 B CYS 301 SG  ? ? B CYS 315 B CYS 323  1_555 ? ? ? ? ? ? ? 2.031 ? ? 
disulf15 disulf ?    ? B CYS 295 SG  ? ? ? 1_555 B CYS 307 SG  ? ? B CYS 317 B CYS 329  1_555 ? ? ? ? ? ? ? 2.041 ? ? 
disulf16 disulf ?    ? B CYS 309 SG  ? ? ? 1_555 B CYS 318 SG  ? ? B CYS 331 B CYS 340  1_555 ? ? ? ? ? ? ? 2.035 ? ? 
disulf17 disulf ?    ? B CYS 348 SG  ? ? ? 1_555 B CYS 402 SG  ? ? B CYS 370 B CYS 424  1_555 ? ? ? ? ? ? ? 2.038 ? ? 
covale1  covale one  ? B ASN 118 OD1 ? ? ? 1_555 G NAG .   C1  ? ? B ASN 140 B NAG 1140 1_555 ? ? ? ? ? ? ? 2.068 ? ? 
covale2  covale one  ? B ASN 136 ND2 ? ? ? 1_555 C NAG .   C1  ? ? B ASN 158 C NAG 1    1_555 ? ? ? ? ? ? ? 1.826 ? 
N-Glycosylation 
covale3  covale one  ? B ASN 377 ND2 ? ? ? 1_555 D NAG .   C1  ? ? B ASN 399 D NAG 1    1_555 ? ? ? ? ? ? ? 1.049 ? 
N-Glycosylation 
covale4  covale none ? B ASN 377 ND2 ? ? ? 1_555 D NAG .   C2  ? ? B ASN 399 D NAG 1    1_555 ? ? ? ? ? ? ? 1.815 ? ? 
covale5  covale one  ? B ASN 416 ND2 ? ? ? 1_555 E NAG .   C1  ? ? B ASN 438 E NAG 1    1_555 ? ? ? ? ? ? ? 1.829 ? 
N-Glycosylation 
covale6  covale both ? C NAG .   O4  ? ? ? 1_555 C NAG .   C1  ? ? C NAG 1   C NAG 2    1_555 ? ? ? ? ? ? ? 1.391 ? ? 
covale7  covale both ? C NAG .   O4  ? ? ? 1_555 C NAG .   C1  ? ? C NAG 2   C NAG 3    1_555 ? ? ? ? ? ? ? 1.385 ? ? 
covale8  covale both ? C NAG .   O4  ? ? ? 1_555 C NDG .   C1  ? ? C NAG 3   C NDG 4    1_555 ? ? ? ? ? ? ? 1.402 ? ? 
covale9  covale both ? D NAG .   O4  ? ? ? 1_555 D NAG .   C1  ? ? D NAG 1   D NAG 2    1_555 ? ? ? ? ? ? ? 1.402 ? ? 
covale10 covale both ? E NAG .   O4  ? ? ? 1_555 E NAG .   C1  ? ? E NAG 1   E NAG 2    1_555 ? ? ? ? ? ? ? 1.410 ? ? 
metalc1  metalc ?    ? F CA  .   CA  ? ? ? 1_555 A ASP 150 OD1 ? ? A CA  1   A ASP 429  1_555 ? ? ? ? ? ? ? 2.823 ? ? 
metalc2  metalc ?    ? F CA  .   CA  ? ? ? 1_555 A ASP 150 OD2 ? ? A CA  1   A ASP 429  1_555 ? ? ? ? ? ? ? 2.148 ? ? 
metalc3  metalc ?    ? F CA  .   CA  ? ? ? 1_555 A ASP 152 OD1 ? ? A CA  1   A ASP 431  1_555 ? ? ? ? ? ? ? 3.080 ? ? 
metalc4  metalc ?    ? F CA  .   CA  ? ? ? 1_555 A ASP 152 OD2 ? ? A CA  1   A ASP 431  1_555 ? ? ? ? ? ? ? 1.711 ? ? 
metalc5  metalc ?    ? F CA  .   CA  ? ? ? 1_555 A CYS 154 O   ? ? A CA  1   A CYS 433  1_555 ? ? ? ? ? ? ? 3.384 ? ? 
metalc6  metalc ?    ? F CA  .   CA  ? ? ? 1_555 A CYS 156 O   ? ? A CA  1   A CYS 435  1_555 ? ? ? ? ? ? ? 2.568 ? ? 
# 
loop_
_struct_conn_type.id 
_struct_conn_type.criteria 
_struct_conn_type.reference 
disulf ? ? 
covale ? ? 
metalc ? ? 
# 
loop_
_struct_sheet.id 
_struct_sheet.type 
_struct_sheet.number_strands 
_struct_sheet.details 
A ? 7 ? 
B ? 6 ? 
C ? 4 ? 
D ? 2 ? 
E ? 5 ? 
F ? 2 ? 
G ? 2 ? 
H ? 2 ? 
I ? 2 ? 
J ? 2 ? 
K ? 2 ? 
L ? 2 ? 
M ? 2 ? 
N ? 3 ? 
O ? 4 ? 
# 
loop_
_struct_sheet_order.sheet_id 
_struct_sheet_order.range_id_1 
_struct_sheet_order.range_id_2 
_struct_sheet_order.offset 
_struct_sheet_order.sense 
A 1 2 ? anti-parallel 
A 2 3 ? anti-parallel 
A 3 4 ? anti-parallel 
A 4 5 ? anti-parallel 
A 5 6 ? anti-parallel 
A 6 7 ? anti-parallel 
B 1 2 ? anti-parallel 
B 2 3 ? anti-parallel 
B 3 4 ? anti-parallel 
B 4 5 ? anti-parallel 
B 5 6 ? anti-parallel 
C 1 2 ? parallel      
C 2 3 ? anti-parallel 
C 3 4 ? anti-parallel 
D 1 2 ? anti-parallel 
E 1 2 ? parallel      
E 2 3 ? anti-parallel 
E 3 4 ? anti-parallel 
E 4 5 ? anti-parallel 
F 1 2 ? anti-parallel 
G 1 2 ? anti-parallel 
H 1 2 ? anti-parallel 
I 1 2 ? anti-parallel 
J 1 2 ? anti-parallel 
K 1 2 ? anti-parallel 
L 1 2 ? anti-parallel 
M 1 2 ? anti-parallel 
N 1 2 ? anti-parallel 
N 2 3 ? anti-parallel 
O 1 2 ? anti-parallel 
O 2 3 ? anti-parallel 
O 3 4 ? anti-parallel 
# 
loop_
_struct_sheet_range.sheet_id 
_struct_sheet_range.id 
_struct_sheet_range.beg_label_comp_id 
_struct_sheet_range.beg_label_asym_id 
_struct_sheet_range.beg_label_seq_id 
_struct_sheet_range.pdbx_beg_PDB_ins_code 
_struct_sheet_range.end_label_comp_id 
_struct_sheet_range.end_label_asym_id 
_struct_sheet_range.end_label_seq_id 
_struct_sheet_range.pdbx_end_PDB_ins_code 
_struct_sheet_range.beg_auth_comp_id 
_struct_sheet_range.beg_auth_asym_id 
_struct_sheet_range.beg_auth_seq_id 
_struct_sheet_range.end_auth_comp_id 
_struct_sheet_range.end_auth_asym_id 
_struct_sheet_range.end_auth_seq_id 
A 1 GLY A 17  ? THR A 22  ? GLY A 296 THR A 301 
A 2 GLU A 29  ? CYS A 34  ? GLU A 308 CYS A 313 
A 3 THR A 44  ? GLN A 47  ? THR A 323 GLN A 326 
A 4 ALA A 207 ? ILE A 212 ? ALA A 486 ILE A 491 
A 5 TYR A 90  ? ASP A 98  ? TYR A 369 ASP A 377 
A 6 ASN A 102 ? TYR A 112 ? ASN A 381 TYR A 391 
A 7 HIS A 123 ? GLY A 129 ? HIS A 402 GLY A 408 
B 1 THR B 53  ? ASP B 55  ? THR B 75  ASP B 77  
B 2 ALA B 61  ? TRP B 66  ? ALA B 83  TRP B 88  
B 3 THR B 18  ? ALA B 24  ? THR B 40  ALA B 46  
B 4 LEU B 4   ? SER B 9   ? LEU B 26  SER B 31  
B 5 TYR B 255 ? LEU B 259 ? TYR B 277 LEU B 281 
B 6 GLY B 264 ? CYS B 267 ? GLY B 286 CYS B 289 
C 1 LEU B 12  ? VAL B 13  ? LEU B 34  VAL B 35  
C 2 THR B 93  ? ARG B 97  ? THR B 115 ARG B 119 
C 3 GLY B 76  ? PHE B 79  ? GLY B 98  PHE B 101 
C 4 GLY B 36  ? ARG B 37  ? GLY B 58  ARG B 59  
D 1 PHE B 102 ? LEU B 103 ? PHE B 124 LEU B 125 
D 2 LYS B 122 ? LYS B 123 ? LYS B 144 LYS B 145 
E 1 THR B 110 ? ASP B 112 ? THR B 132 ASP B 134 
E 2 ARG B 183 ? ARG B 187 ? ARG B 205 ARG B 209 
E 3 GLY B 165 ? TYR B 171 ? GLY B 187 TYR B 193 
E 4 ALA B 131 ? LYS B 135 ? ALA B 153 LYS B 157 
E 5 SER B 138 ? VAL B 143 ? SER B 160 VAL B 165 
F 1 VAL B 117 ? ASN B 118 ? VAL B 139 ASN B 140 
F 2 HIS B 155 ? LEU B 156 ? HIS B 177 LEU B 178 
G 1 LYS B 193 ? TRP B 194 ? LYS B 215 TRP B 216 
G 2 HIS B 200 ? LEU B 201 ? HIS B 222 LEU B 223 
H 1 VAL B 210 ? CYS B 211 ? VAL B 232 CYS B 233 
H 2 CYS B 218 ? ILE B 219 ? CYS B 240 ILE B 241 
I 1 PHE B 224 ? MET B 225 ? PHE B 246 MET B 247 
I 2 LYS B 231 ? ALA B 232 ? LYS B 253 ALA B 254 
J 1 THR B 237 ? PHE B 238 ? THR B 259 PHE B 260 
J 2 GLU B 244 ? ARG B 245 ? GLU B 266 ARG B 267 
K 1 CYS B 301 ? ASP B 302 ? CYS B 323 ASP B 324 
K 2 GLY B 306 ? CYS B 307 ? GLY B 328 CYS B 329 
L 1 TRP B 313 ? GLN B 314 ? TRP B 335 GLN B 336 
L 2 ARG B 320 ? GLU B 321 ? ARG B 342 GLU B 343 
M 1 GLY B 342 ? PHE B 344 ? GLY B 364 PHE B 366 
M 2 ILE B 389 ? ILE B 392 ? ILE B 411 ILE B 414 
N 1 ILE B 347 ? ALA B 350 ? ILE B 369 ALA B 372 
N 2 SER B 383 ? ILE B 386 ? SER B 405 ILE B 408 
N 3 ASP B 375 ? PHE B 376 ? ASP B 397 PHE B 398 
O 1 VAL B 370 ? LEU B 371 ? VAL B 392 LEU B 393 
O 2 MET B 361 ? VAL B 364 ? MET B 383 VAL B 386 
O 3 GLY B 398 ? THR B 406 ? GLY B 420 THR B 428 
O 4 GLY B 409 ? ILE B 417 ? GLY B 431 ILE B 439 
# 
loop_
_pdbx_struct_sheet_hbond.sheet_id 
_pdbx_struct_sheet_hbond.range_id_1 
_pdbx_struct_sheet_hbond.range_id_2 
_pdbx_struct_sheet_hbond.range_1_label_atom_id 
_pdbx_struct_sheet_hbond.range_1_label_comp_id 
_pdbx_struct_sheet_hbond.range_1_label_asym_id 
_pdbx_struct_sheet_hbond.range_1_label_seq_id 
_pdbx_struct_sheet_hbond.range_1_PDB_ins_code 
_pdbx_struct_sheet_hbond.range_1_auth_atom_id 
_pdbx_struct_sheet_hbond.range_1_auth_comp_id 
_pdbx_struct_sheet_hbond.range_1_auth_asym_id 
_pdbx_struct_sheet_hbond.range_1_auth_seq_id 
_pdbx_struct_sheet_hbond.range_2_label_atom_id 
_pdbx_struct_sheet_hbond.range_2_label_comp_id 
_pdbx_struct_sheet_hbond.range_2_label_asym_id 
_pdbx_struct_sheet_hbond.range_2_label_seq_id 
_pdbx_struct_sheet_hbond.range_2_PDB_ins_code 
_pdbx_struct_sheet_hbond.range_2_auth_atom_id 
_pdbx_struct_sheet_hbond.range_2_auth_comp_id 
_pdbx_struct_sheet_hbond.range_2_auth_asym_id 
_pdbx_struct_sheet_hbond.range_2_auth_seq_id 
A 1 2 N GLY A 17  ? N GLY A 296 O CYS A 34  ? O CYS A 313 
A 2 3 N TYR A 33  ? N TYR A 312 O ILE A 45  ? O ILE A 324 
A 3 4 N GLN A 47  ? N GLN A 326 O MET A 210 ? O MET A 489 
A 4 5 O THR A 209 ? O THR A 488 N HIS A 95  ? N HIS A 374 
A 5 6 N ILE A 94  ? N ILE A 373 O SER A 106 ? O SER A 385 
A 6 7 N LEU A 107 ? N LEU A 386 O THR A 128 ? O THR A 407 
B 1 2 N THR B 53  ? N THR B 75  O LYS B 63  ? O LYS B 85  
B 2 3 O VAL B 64  ? O VAL B 86  N LEU B 20  ? N LEU B 42  
B 3 4 O THR B 21  ? O THR B 43  N ILE B 7   ? N ILE B 29  
B 4 5 N ASN B 8   ? N ASN B 30  O VAL B 256 ? O VAL B 278 
B 5 6 N LEU B 259 ? N LEU B 281 O GLY B 264 ? O GLY B 286 
C 1 2 N VAL B 13  ? N VAL B 35  O MET B 96  ? O MET B 118 
C 2 3 O THR B 93  ? O THR B 115 N TYR B 78  ? N TYR B 100 
C 3 4 O PHE B 79  ? O PHE B 101 N GLY B 36  ? N GLY B 58  
D 1 2 N LEU B 103 ? N LEU B 125 O LYS B 122 ? O LYS B 144 
E 1 2 N VAL B 111 ? N VAL B 133 O ILE B 185 ? O ILE B 207 
E 2 3 O LEU B 184 ? O LEU B 206 N GLY B 165 ? N GLY B 187 
E 3 4 O ARG B 170 ? O ARG B 192 N VAL B 132 ? N VAL B 154 
E 4 5 N ALA B 131 ? N ALA B 153 O VAL B 143 ? O VAL B 165 
F 1 2 N VAL B 117 ? N VAL B 139 O LEU B 156 ? O LEU B 178 
G 1 2 N TRP B 194 ? N TRP B 216 O HIS B 200 ? O HIS B 222 
H 1 2 N VAL B 210 ? N VAL B 232 O ILE B 219 ? O ILE B 241 
I 1 2 N MET B 225 ? N MET B 247 O LYS B 231 ? O LYS B 253 
J 1 2 O PHE B 238 ? O PHE B 260 N GLU B 244 ? N GLU B 266 
K 1 2 N ASP B 302 ? N ASP B 324 O GLY B 306 ? O GLY B 328 
L 1 2 N GLN B 314 ? N GLN B 336 O ARG B 320 ? O ARG B 342 
M 1 2 N PHE B 344 ? N PHE B 366 O ILE B 389 ? O ILE B 411 
N 1 2 N CYS B 348 ? N CYS B 370 O ALA B 385 ? O ALA B 407 
N 2 3 O ILE B 386 ? O ILE B 408 N ASP B 375 ? N ASP B 397 
O 1 2 O LEU B 371 ? O LEU B 393 N LEU B 363 ? N LEU B 385 
O 2 3 N THR B 362 ? N THR B 384 O SER B 403 ? O SER B 425 
O 3 4 N VAL B 404 ? N VAL B 426 O VAL B 411 ? O VAL B 433 
# 
_atom_sites.entry_id                    2GY7 
_atom_sites.fract_transf_matrix[1][1]   0.006037 
_atom_sites.fract_transf_matrix[1][2]   0.000000 
_atom_sites.fract_transf_matrix[1][3]   0.000000 
_atom_sites.fract_transf_matrix[2][1]   0.000000 
_atom_sites.fract_transf_matrix[2][2]   0.006037 
_atom_sites.fract_transf_matrix[2][3]   0.000000 
_atom_sites.fract_transf_matrix[3][1]   0.000000 
_atom_sites.fract_transf_matrix[3][2]   0.000000 
_atom_sites.fract_transf_matrix[3][3]   0.008672 
_atom_sites.fract_transf_vector[1]      0.00000 
_atom_sites.fract_transf_vector[2]      0.00000 
_atom_sites.fract_transf_vector[3]      0.00000 
# 
loop_
_atom_type.symbol 
C  
CA 
N  
O  
S  
# 
loop_
_atom_site.group_PDB 
_atom_site.id 
_atom_site.type_symbol 
_atom_site.label_atom_id 
_atom_site.label_alt_id 
_atom_site.label_comp_id 
_atom_site.label_asym_id 
_atom_site.label_entity_id 
_atom_site.label_seq_id 
_atom_site.pdbx_PDB_ins_code 
_atom_site.Cartn_x 
_atom_site.Cartn_y 
_atom_site.Cartn_z 
_atom_site.occupancy 
_atom_site.B_iso_or_equiv 
_atom_site.pdbx_formal_charge 
_atom_site.auth_seq_id 
_atom_site.auth_comp_id 
_atom_site.auth_asym_id 
_atom_site.auth_atom_id 
_atom_site.pdbx_PDB_model_num 
ATOM   1    N  N   . GLU A 1 1   ? -6.870  40.429  41.254 1.00 6.62  ? 280  GLU A N   1 
ATOM   2    C  CA  . GLU A 1 1   ? -6.606  41.869  41.542 1.00 6.76  ? 280  GLU A CA  1 
ATOM   3    C  C   . GLU A 1 1   ? -5.302  42.309  40.889 1.00 6.14  ? 280  GLU A C   1 
ATOM   4    O  O   . GLU A 1 1   ? -5.253  42.607  39.690 1.00 4.43  ? 280  GLU A O   1 
ATOM   5    C  CB  . GLU A 1 1   ? -6.519  42.123  43.066 1.00 7.89  ? 280  GLU A CB  1 
ATOM   6    C  CG  . GLU A 1 1   ? -7.803  41.842  43.875 1.00 9.98  ? 280  GLU A CG  1 
ATOM   7    C  CD  . GLU A 1 1   ? -8.928  42.846  43.615 1.00 11.00 ? 280  GLU A CD  1 
ATOM   8    O  OE1 . GLU A 1 1   ? -8.797  44.009  44.056 1.00 10.39 ? 280  GLU A OE1 1 
ATOM   9    O  OE2 . GLU A 1 1   ? -9.938  42.470  42.968 1.00 10.83 ? 280  GLU A OE2 1 
ATOM   10   N  N   . PHE A 1 2   ? -4.245  42.324  41.692 1.00 5.55  ? 281  PHE A N   1 
ATOM   11   C  CA  . PHE A 1 2   ? -2.935  42.758  41.241 1.00 5.09  ? 281  PHE A CA  1 
ATOM   12   C  C   . PHE A 1 2   ? -2.147  41.761  40.424 1.00 4.76  ? 281  PHE A C   1 
ATOM   13   O  O   . PHE A 1 2   ? -1.772  40.699  40.919 1.00 4.63  ? 281  PHE A O   1 
ATOM   14   C  CB  . PHE A 1 2   ? -2.098  43.167  42.438 1.00 4.26  ? 281  PHE A CB  1 
ATOM   15   C  CG  . PHE A 1 2   ? -2.703  44.271  43.237 1.00 4.12  ? 281  PHE A CG  1 
ATOM   16   C  CD1 . PHE A 1 2   ? -2.957  45.510  42.657 1.00 3.77  ? 281  PHE A CD1 1 
ATOM   17   C  CD2 . PHE A 1 2   ? -3.008  44.079  44.580 1.00 4.23  ? 281  PHE A CD2 1 
ATOM   18   C  CE1 . PHE A 1 2   ? -3.507  46.541  43.407 1.00 3.29  ? 281  PHE A CE1 1 
ATOM   19   C  CE2 . PHE A 1 2   ? -3.557  45.107  45.337 1.00 4.20  ? 281  PHE A CE2 1 
ATOM   20   C  CZ  . PHE A 1 2   ? -3.805  46.342  44.745 1.00 4.04  ? 281  PHE A CZ  1 
ATOM   21   N  N   . ARG A 1 3   ? -1.872  42.144  39.179 1.00 5.11  ? 282  ARG A N   1 
ATOM   22   C  CA  . ARG A 1 3   ? -1.106  41.323  38.251 1.00 4.43  ? 282  ARG A CA  1 
ATOM   23   C  C   . ARG A 1 3   ? 0.382   41.288  38.630 1.00 4.45  ? 282  ARG A C   1 
ATOM   24   O  O   . ARG A 1 3   ? 0.911   40.226  38.962 1.00 4.17  ? 282  ARG A O   1 
ATOM   25   C  CB  . ARG A 1 3   ? -1.312  41.847  36.821 1.00 5.45  ? 282  ARG A CB  1 
ATOM   26   C  CG  . ARG A 1 3   ? -1.139  43.352  36.650 1.00 7.00  ? 282  ARG A CG  1 
ATOM   27   C  CD  . ARG A 1 3   ? -1.771  43.841  35.347 1.00 9.07  ? 282  ARG A CD  1 
ATOM   28   N  NE  . ARG A 1 3   ? -3.233  43.761  35.393 1.00 11.58 ? 282  ARG A NE  1 
ATOM   29   C  CZ  . ARG A 1 3   ? -4.047  44.043  34.374 1.00 12.37 ? 282  ARG A CZ  1 
ATOM   30   N  NH1 . ARG A 1 3   ? -3.549  44.429  33.200 1.00 12.55 ? 282  ARG A NH1 1 
ATOM   31   N  NH2 . ARG A 1 3   ? -5.366  43.944  34.533 1.00 12.32 ? 282  ARG A NH2 1 
ATOM   32   N  N   . ASP A 1 4   ? 1.052   42.439  38.585 1.00 4.01  ? 283  ASP A N   1 
ATOM   33   C  CA  . ASP A 1 4   ? 2.464   42.517  38.955 1.00 2.91  ? 283  ASP A CA  1 
ATOM   34   C  C   . ASP A 1 4   ? 2.634   43.618  40.002 1.00 2.99  ? 283  ASP A C   1 
ATOM   35   O  O   . ASP A 1 4   ? 1.665   44.272  40.374 1.00 2.71  ? 283  ASP A O   1 
ATOM   36   C  CB  . ASP A 1 4   ? 3.334   42.771  37.712 1.00 2.71  ? 283  ASP A CB  1 
ATOM   37   C  CG  . ASP A 1 4   ? 3.167   44.170  37.141 1.00 3.63  ? 283  ASP A CG  1 
ATOM   38   O  OD1 . ASP A 1 4   ? 3.949   45.061  37.529 1.00 3.90  ? 283  ASP A OD1 1 
ATOM   39   O  OD2 . ASP A 1 4   ? 2.260   44.386  36.307 1.00 3.92  ? 283  ASP A OD2 1 
ATOM   40   N  N   . CYS A 1 5   ? 3.854   43.819  40.485 1.00 3.23  ? 284  CYS A N   1 
ATOM   41   C  CA  . CYS A 1 5   ? 4.104   44.825  41.512 1.00 4.56  ? 284  CYS A CA  1 
ATOM   42   C  C   . CYS A 1 5   ? 3.870   46.289  41.141 1.00 5.60  ? 284  CYS A C   1 
ATOM   43   O  O   . CYS A 1 5   ? 3.626   47.104  42.027 1.00 7.10  ? 284  CYS A O   1 
ATOM   44   C  CB  . CYS A 1 5   ? 5.519   44.685  42.063 1.00 4.78  ? 284  CYS A CB  1 
ATOM   45   S  SG  . CYS A 1 5   ? 5.863   43.107  42.903 1.00 6.02  ? 284  CYS A SG  1 
ATOM   46   N  N   . ALA A 1 6   ? 3.952   46.644  39.861 1.00 6.17  ? 285  ALA A N   1 
ATOM   47   C  CA  . ALA A 1 6   ? 3.719   48.039  39.468 1.00 5.69  ? 285  ALA A CA  1 
ATOM   48   C  C   . ALA A 1 6   ? 2.322   48.439  39.894 1.00 5.51  ? 285  ALA A C   1 
ATOM   49   O  O   . ALA A 1 6   ? 2.122   49.482  40.503 1.00 4.51  ? 285  ALA A O   1 
ATOM   50   C  CB  . ALA A 1 6   ? 3.862   48.213  37.954 1.00 6.43  ? 285  ALA A CB  1 
ATOM   51   N  N   . GLU A 1 7   ? 1.360   47.588  39.564 1.00 7.04  ? 286  GLU A N   1 
ATOM   52   C  CA  . GLU A 1 7   ? -0.034  47.825  39.901 1.00 8.87  ? 286  GLU A CA  1 
ATOM   53   C  C   . GLU A 1 7   ? -0.200  47.964  41.426 1.00 8.40  ? 286  GLU A C   1 
ATOM   54   O  O   . GLU A 1 7   ? -1.122  48.627  41.905 1.00 8.74  ? 286  GLU A O   1 
ATOM   55   C  CB  . GLU A 1 7   ? -0.889  46.675  39.344 1.00 10.40 ? 286  GLU A CB  1 
ATOM   56   C  CG  . GLU A 1 7   ? -2.367  46.997  39.185 1.00 12.47 ? 286  GLU A CG  1 
ATOM   57   C  CD  . GLU A 1 7   ? -3.116  45.939  38.391 1.00 13.36 ? 286  GLU A CD  1 
ATOM   58   O  OE1 . GLU A 1 7   ? -3.131  44.761  38.811 1.00 13.96 ? 286  GLU A OE1 1 
ATOM   59   O  OE2 . GLU A 1 7   ? -3.695  46.290  37.340 1.00 14.47 ? 286  GLU A OE2 1 
ATOM   60   N  N   . VAL A 1 8   ? 0.707   47.352  42.183 1.00 7.09  ? 287  VAL A N   1 
ATOM   61   C  CA  . VAL A 1 8   ? 0.666   47.432  43.642 1.00 6.22  ? 287  VAL A CA  1 
ATOM   62   C  C   . VAL A 1 8   ? 1.171   48.811  44.038 1.00 6.18  ? 287  VAL A C   1 
ATOM   63   O  O   . VAL A 1 8   ? 0.561   49.524  44.830 1.00 5.78  ? 287  VAL A O   1 
ATOM   64   C  CB  . VAL A 1 8   ? 1.591   46.384  44.290 1.00 5.52  ? 287  VAL A CB  1 
ATOM   65   C  CG1 . VAL A 1 8   ? 1.364   46.336  45.783 1.00 4.32  ? 287  VAL A CG1 1 
ATOM   66   C  CG2 . VAL A 1 8   ? 1.343   45.036  43.672 1.00 6.38  ? 287  VAL A CG2 1 
ATOM   67   N  N   . PHE A 1 9   ? 2.303   49.175  43.460 1.00 6.09  ? 288  PHE A N   1 
ATOM   68   C  CA  . PHE A 1 9   ? 2.929   50.454  43.723 1.00 6.35  ? 288  PHE A CA  1 
ATOM   69   C  C   . PHE A 1 9   ? 1.978   51.606  43.394 1.00 6.55  ? 288  PHE A C   1 
ATOM   70   O  O   . PHE A 1 9   ? 1.645   52.405  44.266 1.00 6.60  ? 288  PHE A O   1 
ATOM   71   C  CB  . PHE A 1 9   ? 4.205   50.561  42.881 1.00 6.74  ? 288  PHE A CB  1 
ATOM   72   C  CG  . PHE A 1 9   ? 5.198   51.572  43.388 1.00 6.15  ? 288  PHE A CG  1 
ATOM   73   C  CD1 . PHE A 1 9   ? 5.712   52.546  42.529 1.00 5.05  ? 288  PHE A CD1 1 
ATOM   74   C  CD2 . PHE A 1 9   ? 5.630   51.548  44.719 1.00 5.35  ? 288  PHE A CD2 1 
ATOM   75   C  CE1 . PHE A 1 9   ? 6.638   53.480  42.987 1.00 5.09  ? 288  PHE A CE1 1 
ATOM   76   C  CE2 . PHE A 1 9   ? 6.555   52.477  45.184 1.00 4.66  ? 288  PHE A CE2 1 
ATOM   77   C  CZ  . PHE A 1 9   ? 7.057   53.443  44.317 1.00 5.06  ? 288  PHE A CZ  1 
ATOM   78   N  N   . LYS A 1 10  ? 1.545   51.697  42.139 1.00 7.57  ? 289  LYS A N   1 
ATOM   79   C  CA  . LYS A 1 10  ? 0.642   52.774  41.746 1.00 8.44  ? 289  LYS A CA  1 
ATOM   80   C  C   . LYS A 1 10  ? -0.560  52.810  42.676 1.00 8.06  ? 289  LYS A C   1 
ATOM   81   O  O   . LYS A 1 10  ? -1.174  53.856  42.866 1.00 8.01  ? 289  LYS A O   1 
ATOM   82   C  CB  . LYS A 1 10  ? 0.173   52.616  40.294 1.00 9.68  ? 289  LYS A CB  1 
ATOM   83   C  CG  . LYS A 1 10  ? 1.292   52.658  39.251 1.00 11.76 ? 289  LYS A CG  1 
ATOM   84   C  CD  . LYS A 1 10  ? 2.131   53.945  39.307 1.00 13.32 ? 289  LYS A CD  1 
ATOM   85   C  CE  . LYS A 1 10  ? 3.158   53.989  38.155 1.00 14.52 ? 289  LYS A CE  1 
ATOM   86   N  NZ  . LYS A 1 10  ? 4.080   55.174  38.183 1.00 14.02 ? 289  LYS A NZ  1 
ATOM   87   N  N   . SER A 1 11  ? -0.906  51.670  43.259 1.00 7.14  ? 290  SER A N   1 
ATOM   88   C  CA  . SER A 1 11  ? -2.022  51.647  44.187 1.00 7.38  ? 290  SER A CA  1 
ATOM   89   C  C   . SER A 1 11  ? -1.497  52.182  45.513 1.00 7.20  ? 290  SER A C   1 
ATOM   90   O  O   . SER A 1 11  ? -1.955  51.793  46.585 1.00 7.44  ? 290  SER A O   1 
ATOM   91   C  CB  . SER A 1 11  ? -2.549  50.225  44.364 1.00 8.83  ? 290  SER A CB  1 
ATOM   92   O  OG  . SER A 1 11  ? -3.700  50.205  45.201 1.00 10.08 ? 290  SER A OG  1 
ATOM   93   N  N   . GLY A 1 12  ? -0.510  53.067  45.423 1.00 7.17  ? 291  GLY A N   1 
ATOM   94   C  CA  . GLY A 1 12  ? 0.082   53.660  46.608 1.00 7.28  ? 291  GLY A CA  1 
ATOM   95   C  C   . GLY A 1 12  ? 0.646   52.709  47.655 1.00 7.02  ? 291  GLY A C   1 
ATOM   96   O  O   . GLY A 1 12  ? 1.039   53.155  48.736 1.00 8.02  ? 291  GLY A O   1 
ATOM   97   N  N   . HIS A 1 13  ? 0.702   51.414  47.355 1.00 6.46  ? 292  HIS A N   1 
ATOM   98   C  CA  . HIS A 1 13  ? 1.224   50.444  48.312 1.00 5.06  ? 292  HIS A CA  1 
ATOM   99   C  C   . HIS A 1 13  ? 2.727   50.486  48.543 1.00 4.59  ? 292  HIS A C   1 
ATOM   100  O  O   . HIS A 1 13  ? 3.319   49.510  48.997 1.00 3.83  ? 292  HIS A O   1 
ATOM   101  C  CB  . HIS A 1 13  ? 0.819   49.045  47.898 1.00 5.32  ? 292  HIS A CB  1 
ATOM   102  C  CG  . HIS A 1 13  ? -0.487  48.622  48.473 1.00 6.96  ? 292  HIS A CG  1 
ATOM   103  N  ND1 . HIS A 1 13  ? -0.693  48.514  49.832 1.00 8.44  ? 292  HIS A ND1 1 
ATOM   104  C  CD2 . HIS A 1 13  ? -1.669  48.326  47.886 1.00 7.78  ? 292  HIS A CD2 1 
ATOM   105  C  CE1 . HIS A 1 13  ? -1.949  48.172  50.057 1.00 9.54  ? 292  HIS A CE1 1 
ATOM   106  N  NE2 . HIS A 1 13  ? -2.563  48.052  48.892 1.00 9.72  ? 292  HIS A NE2 1 
ATOM   107  N  N   . THR A 1 14  ? 3.328   51.632  48.251 1.00 4.12  ? 293  THR A N   1 
ATOM   108  C  CA  . THR A 1 14  ? 4.758   51.834  48.404 1.00 5.11  ? 293  THR A CA  1 
ATOM   109  C  C   . THR A 1 14  ? 5.381   51.394  49.738 1.00 6.36  ? 293  THR A C   1 
ATOM   110  O  O   . THR A 1 14  ? 5.666   52.226  50.609 1.00 6.95  ? 293  THR A O   1 
ATOM   111  C  CB  . THR A 1 14  ? 5.098   53.296  48.186 1.00 3.25  ? 293  THR A CB  1 
ATOM   112  O  OG1 . THR A 1 14  ? 6.450   53.519  48.582 1.00 3.87  ? 293  THR A OG1 1 
ATOM   113  C  CG2 . THR A 1 14  ? 4.185   54.179  49.010 1.00 2.23  ? 293  THR A CG2 1 
ATOM   114  N  N   . THR A 1 15  ? 5.603   50.085  49.876 1.00 8.29  ? 294  THR A N   1 
ATOM   115  C  CA  . THR A 1 15  ? 6.218   49.468  51.067 1.00 10.11 ? 294  THR A CA  1 
ATOM   116  C  C   . THR A 1 15  ? 6.873   48.148  50.652 1.00 9.78  ? 294  THR A C   1 
ATOM   117  O  O   . THR A 1 15  ? 6.187   47.260  50.137 1.00 10.80 ? 294  THR A O   1 
ATOM   118  C  CB  . THR A 1 15  ? 5.182   49.112  52.169 1.00 10.70 ? 294  THR A CB  1 
ATOM   119  O  OG1 . THR A 1 15  ? 4.596   50.311  52.693 1.00 13.08 ? 294  THR A OG1 1 
ATOM   120  C  CG2 . THR A 1 15  ? 5.859   48.321  53.304 1.00 9.59  ? 294  THR A CG2 1 
ATOM   121  N  N   . ASN A 1 16  ? 8.179   48.004  50.868 1.00 8.21  ? 295  ASN A N   1 
ATOM   122  C  CA  . ASN A 1 16  ? 8.825   46.754  50.492 1.00 5.69  ? 295  ASN A CA  1 
ATOM   123  C  C   . ASN A 1 16  ? 8.049   45.647  51.185 1.00 4.15  ? 295  ASN A C   1 
ATOM   124  O  O   . ASN A 1 16  ? 7.752   45.755  52.372 1.00 3.99  ? 295  ASN A O   1 
ATOM   125  C  CB  . ASN A 1 16  ? 10.288  46.735  50.936 1.00 5.20  ? 295  ASN A CB  1 
ATOM   126  C  CG  . ASN A 1 16  ? 11.222  47.329  49.892 1.00 4.70  ? 295  ASN A CG  1 
ATOM   127  O  OD1 . ASN A 1 16  ? 10.927  47.298  48.697 1.00 3.81  ? 295  ASN A OD1 1 
ATOM   128  N  ND2 . ASN A 1 16  ? 12.366  47.845  50.336 1.00 3.87  ? 295  ASN A ND2 1 
ATOM   129  N  N   . GLY A 1 17  ? 7.685   44.604  50.444 1.00 2.92  ? 296  GLY A N   1 
ATOM   130  C  CA  . GLY A 1 17  ? 6.931   43.527  51.059 1.00 2.76  ? 296  GLY A CA  1 
ATOM   131  C  C   . GLY A 1 17  ? 6.291   42.468  50.174 1.00 3.09  ? 296  GLY A C   1 
ATOM   132  O  O   . GLY A 1 17  ? 6.177   42.619  48.949 1.00 3.20  ? 296  GLY A O   1 
ATOM   133  N  N   . ILE A 1 18  ? 5.865   41.384  50.824 1.00 3.18  ? 297  ILE A N   1 
ATOM   134  C  CA  . ILE A 1 18  ? 5.230   40.253  50.161 1.00 2.19  ? 297  ILE A CA  1 
ATOM   135  C  C   . ILE A 1 18  ? 3.814   40.625  49.785 1.00 2.14  ? 297  ILE A C   1 
ATOM   136  O  O   . ILE A 1 18  ? 3.109   41.238  50.573 1.00 1.00  ? 297  ILE A O   1 
ATOM   137  C  CB  . ILE A 1 18  ? 5.156   39.020  51.085 1.00 2.22  ? 297  ILE A CB  1 
ATOM   138  C  CG1 . ILE A 1 18  ? 6.556   38.580  51.518 1.00 2.07  ? 297  ILE A CG1 1 
ATOM   139  C  CG2 . ILE A 1 18  ? 4.434   37.897  50.375 1.00 1.78  ? 297  ILE A CG2 1 
ATOM   140  C  CD1 . ILE A 1 18  ? 7.152   39.403  52.651 1.00 3.38  ? 297  ILE A CD1 1 
ATOM   141  N  N   . TYR A 1 19  ? 3.408   40.250  48.579 1.00 2.54  ? 298  TYR A N   1 
ATOM   142  C  CA  . TYR A 1 19  ? 2.060   40.528  48.089 1.00 4.24  ? 298  TYR A CA  1 
ATOM   143  C  C   . TYR A 1 19  ? 1.547   39.348  47.263 1.00 4.54  ? 298  TYR A C   1 
ATOM   144  O  O   . TYR A 1 19  ? 2.326   38.493  46.831 1.00 5.34  ? 298  TYR A O   1 
ATOM   145  C  CB  . TYR A 1 19  ? 2.040   41.780  47.205 1.00 3.05  ? 298  TYR A CB  1 
ATOM   146  C  CG  . TYR A 1 19  ? 2.358   43.070  47.918 1.00 2.15  ? 298  TYR A CG  1 
ATOM   147  C  CD1 . TYR A 1 19  ? 1.593   43.500  48.994 1.00 2.64  ? 298  TYR A CD1 1 
ATOM   148  C  CD2 . TYR A 1 19  ? 3.413   43.870  47.507 1.00 2.53  ? 298  TYR A CD2 1 
ATOM   149  C  CE1 . TYR A 1 19  ? 1.875   44.705  49.652 1.00 2.02  ? 298  TYR A CE1 1 
ATOM   150  C  CE2 . TYR A 1 19  ? 3.704   45.073  48.151 1.00 1.67  ? 298  TYR A CE2 1 
ATOM   151  C  CZ  . TYR A 1 19  ? 2.933   45.484  49.225 1.00 2.46  ? 298  TYR A CZ  1 
ATOM   152  O  OH  . TYR A 1 19  ? 3.235   46.661  49.880 1.00 2.03  ? 298  TYR A OH  1 
ATOM   153  N  N   . THR A 1 20  ? 0.236   39.294  47.051 1.00 3.99  ? 299  THR A N   1 
ATOM   154  C  CA  . THR A 1 20  ? -0.347  38.227  46.252 1.00 2.61  ? 299  THR A CA  1 
ATOM   155  C  C   . THR A 1 20  ? -0.728  38.841  44.923 1.00 3.54  ? 299  THR A C   1 
ATOM   156  O  O   . THR A 1 20  ? -1.295  39.925  44.872 1.00 3.50  ? 299  THR A O   1 
ATOM   157  C  CB  . THR A 1 20  ? -1.612  37.642  46.898 1.00 1.79  ? 299  THR A CB  1 
ATOM   158  O  OG1 . THR A 1 20  ? -1.293  37.115  48.192 1.00 1.05  ? 299  THR A OG1 1 
ATOM   159  C  CG2 . THR A 1 20  ? -2.181  36.526  46.024 1.00 1.00  ? 299  THR A CG2 1 
ATOM   160  N  N   . LEU A 1 21  ? -0.392  38.159  43.842 1.00 3.68  ? 300  LEU A N   1 
ATOM   161  C  CA  . LEU A 1 21  ? -0.723  38.652  42.514 1.00 3.69  ? 300  LEU A CA  1 
ATOM   162  C  C   . LEU A 1 21  ? -1.576  37.587  41.866 1.00 3.68  ? 300  LEU A C   1 
ATOM   163  O  O   . LEU A 1 21  ? -1.829  36.546  42.475 1.00 4.96  ? 300  LEU A O   1 
ATOM   164  C  CB  . LEU A 1 21  ? 0.547   38.850  41.704 1.00 3.86  ? 300  LEU A CB  1 
ATOM   165  C  CG  . LEU A 1 21  ? 1.517   39.830  42.350 1.00 4.54  ? 300  LEU A CG  1 
ATOM   166  C  CD1 . LEU A 1 21  ? 2.899   39.685  41.739 1.00 5.32  ? 300  LEU A CD1 1 
ATOM   167  C  CD2 . LEU A 1 21  ? 0.979   41.234  42.170 1.00 5.31  ? 300  LEU A CD2 1 
ATOM   168  N  N   . THR A 1 22  ? -2.023  37.836  40.640 1.00 3.78  ? 301  THR A N   1 
ATOM   169  C  CA  . THR A 1 22  ? -2.834  36.849  39.937 1.00 3.31  ? 301  THR A CA  1 
ATOM   170  C  C   . THR A 1 22  ? -2.409  36.754  38.483 1.00 2.92  ? 301  THR A C   1 
ATOM   171  O  O   . THR A 1 22  ? -2.107  37.756  37.838 1.00 2.74  ? 301  THR A O   1 
ATOM   172  C  CB  . THR A 1 22  ? -4.329  37.198  39.967 1.00 2.73  ? 301  THR A CB  1 
ATOM   173  O  OG1 . THR A 1 22  ? -4.592  38.227  39.003 1.00 2.69  ? 301  THR A OG1 1 
ATOM   174  C  CG2 . THR A 1 22  ? -4.740  37.667  41.360 1.00 2.49  ? 301  THR A CG2 1 
ATOM   175  N  N   . PHE A 1 23  ? -2.387  35.536  37.968 1.00 3.71  ? 302  PHE A N   1 
ATOM   176  C  CA  . PHE A 1 23  ? -2.001  35.313  36.590 1.00 4.95  ? 302  PHE A CA  1 
ATOM   177  C  C   . PHE A 1 23  ? -2.834  36.124  35.624 1.00 5.33  ? 302  PHE A C   1 
ATOM   178  O  O   . PHE A 1 23  ? -4.017  36.374  35.865 1.00 5.94  ? 302  PHE A O   1 
ATOM   179  C  CB  . PHE A 1 23  ? -2.156  33.848  36.254 1.00 4.03  ? 302  PHE A CB  1 
ATOM   180  C  CG  . PHE A 1 23  ? -1.081  32.993  36.823 1.00 3.60  ? 302  PHE A CG  1 
ATOM   181  C  CD1 . PHE A 1 23  ? -0.052  32.525  36.006 1.00 3.54  ? 302  PHE A CD1 1 
ATOM   182  C  CD2 . PHE A 1 23  ? -1.093  32.636  38.170 1.00 2.67  ? 302  PHE A CD2 1 
ATOM   183  C  CE1 . PHE A 1 23  ? 0.946   31.712  36.518 1.00 2.83  ? 302  PHE A CE1 1 
ATOM   184  C  CE2 . PHE A 1 23  ? -0.096  31.823  38.691 1.00 2.14  ? 302  PHE A CE2 1 
ATOM   185  C  CZ  . PHE A 1 23  ? 0.922   31.361  37.861 1.00 3.38  ? 302  PHE A CZ  1 
ATOM   186  N  N   . PRO A 1 24  ? -2.226  36.558  34.512 1.00 6.90  ? 303  PRO A N   1 
ATOM   187  C  CA  . PRO A 1 24  ? -3.003  37.337  33.556 1.00 7.94  ? 303  PRO A CA  1 
ATOM   188  C  C   . PRO A 1 24  ? -3.990  36.414  32.835 1.00 8.41  ? 303  PRO A C   1 
ATOM   189  O  O   . PRO A 1 24  ? -3.720  35.224  32.636 1.00 8.57  ? 303  PRO A O   1 
ATOM   190  C  CB  . PRO A 1 24  ? -1.928  37.920  32.642 1.00 7.08  ? 303  PRO A CB  1 
ATOM   191  C  CG  . PRO A 1 24  ? -0.905  36.850  32.621 1.00 6.17  ? 303  PRO A CG  1 
ATOM   192  C  CD  . PRO A 1 24  ? -0.821  36.458  34.083 1.00 6.36  ? 303  PRO A CD  1 
ATOM   193  N  N   . ASN A 1 25  ? -5.140  36.969  32.471 1.00 9.82  ? 304  ASN A N   1 
ATOM   194  C  CA  . ASN A 1 25  ? -6.186  36.223  31.784 1.00 11.33 ? 304  ASN A CA  1 
ATOM   195  C  C   . ASN A 1 25  ? -6.573  34.955  32.538 1.00 10.47 ? 304  ASN A C   1 
ATOM   196  O  O   . ASN A 1 25  ? -7.048  33.994  31.935 1.00 9.63  ? 304  ASN A O   1 
ATOM   197  C  CB  . ASN A 1 25  ? -5.741  35.871  30.357 1.00 13.85 ? 304  ASN A CB  1 
ATOM   198  C  CG  . ASN A 1 25  ? -6.801  36.211  29.307 1.00 16.04 ? 304  ASN A CG  1 
ATOM   199  O  OD1 . ASN A 1 25  ? -6.552  36.128  28.098 1.00 17.19 ? 304  ASN A OD1 1 
ATOM   200  N  ND2 . ASN A 1 25  ? -7.989  36.598  29.768 1.00 17.68 ? 304  ASN A ND2 1 
ATOM   201  N  N   . SER A 1 26  ? -6.369  34.957  33.855 1.00 10.80 ? 305  SER A N   1 
ATOM   202  C  CA  . SER A 1 26  ? -6.719  33.800  34.681 1.00 11.84 ? 305  SER A CA  1 
ATOM   203  C  C   . SER A 1 26  ? -7.209  34.142  36.086 1.00 13.08 ? 305  SER A C   1 
ATOM   204  O  O   . SER A 1 26  ? -7.277  35.312  36.476 1.00 13.66 ? 305  SER A O   1 
ATOM   205  C  CB  . SER A 1 26  ? -5.538  32.844  34.810 1.00 10.37 ? 305  SER A CB  1 
ATOM   206  O  OG  . SER A 1 26  ? -5.911  31.722  35.594 1.00 8.41  ? 305  SER A OG  1 
ATOM   207  N  N   . THR A 1 27  ? -7.535  33.096  36.843 1.00 14.68 ? 306  THR A N   1 
ATOM   208  C  CA  . THR A 1 27  ? -8.032  33.224  38.215 1.00 16.01 ? 306  THR A CA  1 
ATOM   209  C  C   . THR A 1 27  ? -7.094  32.577  39.253 1.00 15.04 ? 306  THR A C   1 
ATOM   210  O  O   . THR A 1 27  ? -7.490  32.337  40.404 1.00 13.54 ? 306  THR A O   1 
ATOM   211  C  CB  . THR A 1 27  ? -9.447  32.589  38.337 1.00 16.83 ? 306  THR A CB  1 
ATOM   212  O  OG1 . THR A 1 27  ? -9.415  31.237  37.845 1.00 17.67 ? 306  THR A OG1 1 
ATOM   213  C  CG2 . THR A 1 27  ? -10.479 33.408  37.537 1.00 15.73 ? 306  THR A CG2 1 
ATOM   214  N  N   . GLU A 1 28  ? -5.856  32.306  38.827 1.00 15.78 ? 307  GLU A N   1 
ATOM   215  C  CA  . GLU A 1 28  ? -4.829  31.700  39.678 1.00 16.15 ? 307  GLU A CA  1 
ATOM   216  C  C   . GLU A 1 28  ? -3.953  32.787  40.302 1.00 14.18 ? 307  GLU A C   1 
ATOM   217  O  O   . GLU A 1 28  ? -3.563  33.746  39.632 1.00 12.73 ? 307  GLU A O   1 
ATOM   218  C  CB  . GLU A 1 28  ? -3.945  30.741  38.868 1.00 18.56 ? 307  GLU A CB  1 
ATOM   219  C  CG  . GLU A 1 28  ? -3.085  29.820  39.746 1.00 22.45 ? 307  GLU A CG  1 
ATOM   220  C  CD  . GLU A 1 28  ? -1.996  29.075  38.980 1.00 23.53 ? 307  GLU A CD  1 
ATOM   221  O  OE1 . GLU A 1 28  ? -2.310  28.445  37.945 1.00 24.10 ? 307  GLU A OE1 1 
ATOM   222  O  OE2 . GLU A 1 28  ? -0.829  29.111  39.431 1.00 23.82 ? 307  GLU A OE2 1 
ATOM   223  N  N   . GLU A 1 29  ? -3.628  32.611  41.579 1.00 12.42 ? 308  GLU A N   1 
ATOM   224  C  CA  . GLU A 1 29  ? -2.833  33.581  42.321 1.00 10.95 ? 308  GLU A CA  1 
ATOM   225  C  C   . GLU A 1 29  ? -1.490  33.014  42.753 1.00 8.97  ? 308  GLU A C   1 
ATOM   226  O  O   . GLU A 1 29  ? -1.405  31.882  43.222 1.00 8.84  ? 308  GLU A O   1 
ATOM   227  C  CB  . GLU A 1 29  ? -3.630  34.037  43.546 1.00 13.04 ? 308  GLU A CB  1 
ATOM   228  C  CG  . GLU A 1 29  ? -5.122  34.206  43.232 1.00 16.73 ? 308  GLU A CG  1 
ATOM   229  C  CD  . GLU A 1 29  ? -5.983  34.465  44.456 1.00 18.32 ? 308  GLU A CD  1 
ATOM   230  O  OE1 . GLU A 1 29  ? -7.226  34.318  44.347 1.00 18.38 ? 308  GLU A OE1 1 
ATOM   231  O  OE2 . GLU A 1 29  ? -5.419  34.820  45.517 1.00 19.93 ? 308  GLU A OE2 1 
ATOM   232  N  N   . ILE A 1 30  ? -0.441  33.807  42.581 1.00 6.94  ? 309  ILE A N   1 
ATOM   233  C  CA  . ILE A 1 30  ? 0.904   33.399  42.957 1.00 4.53  ? 309  ILE A CA  1 
ATOM   234  C  C   . ILE A 1 30  ? 1.471   34.498  43.849 1.00 4.10  ? 309  ILE A C   1 
ATOM   235  O  O   . ILE A 1 30  ? 1.433   35.676  43.498 1.00 4.47  ? 309  ILE A O   1 
ATOM   236  C  CB  . ILE A 1 30  ? 1.812   33.201  41.694 1.00 4.35  ? 309  ILE A CB  1 
ATOM   237  C  CG1 . ILE A 1 30  ? 3.145   32.562  42.084 1.00 3.36  ? 309  ILE A CG1 1 
ATOM   238  C  CG2 . ILE A 1 30  ? 2.081   34.523  41.010 1.00 3.37  ? 309  ILE A CG2 1 
ATOM   239  C  CD1 . ILE A 1 30  ? 3.025   31.099  42.455 1.00 3.49  ? 309  ILE A CD1 1 
ATOM   240  N  N   . LYS A 1 31  ? 1.971   34.117  45.016 1.00 3.45  ? 310  LYS A N   1 
ATOM   241  C  CA  . LYS A 1 31  ? 2.531   35.092  45.936 1.00 3.20  ? 310  LYS A CA  1 
ATOM   242  C  C   . LYS A 1 31  ? 3.973   35.400  45.550 1.00 3.44  ? 310  LYS A C   1 
ATOM   243  O  O   . LYS A 1 31  ? 4.622   34.596  44.884 1.00 4.80  ? 310  LYS A O   1 
ATOM   244  C  CB  . LYS A 1 31  ? 2.460   34.554  47.364 1.00 2.12  ? 310  LYS A CB  1 
ATOM   245  C  CG  . LYS A 1 31  ? 2.977   35.516  48.415 1.00 2.81  ? 310  LYS A CG  1 
ATOM   246  C  CD  . LYS A 1 31  ? 2.291   35.279  49.747 1.00 3.73  ? 310  LYS A CD  1 
ATOM   247  C  CE  . LYS A 1 31  ? 0.820   35.681  49.677 1.00 5.08  ? 310  LYS A CE  1 
ATOM   248  N  NZ  . LYS A 1 31  ? 0.050   35.321  50.901 1.00 5.47  ? 310  LYS A NZ  1 
ATOM   249  N  N   . ALA A 1 32  ? 4.468   36.564  45.960 1.00 3.31  ? 311  ALA A N   1 
ATOM   250  C  CA  . ALA A 1 32  ? 5.836   36.969  45.646 1.00 2.68  ? 311  ALA A CA  1 
ATOM   251  C  C   . ALA A 1 32  ? 6.294   38.080  46.574 1.00 2.73  ? 311  ALA A C   1 
ATOM   252  O  O   . ALA A 1 32  ? 5.647   38.376  47.579 1.00 3.02  ? 311  ALA A O   1 
ATOM   253  C  CB  . ALA A 1 32  ? 5.924   37.443  44.196 1.00 2.50  ? 311  ALA A CB  1 
ATOM   254  N  N   . TYR A 1 33  ? 7.409   38.705  46.219 1.00 3.02  ? 312  TYR A N   1 
ATOM   255  C  CA  . TYR A 1 33  ? 7.964   39.788  47.018 1.00 3.27  ? 312  TYR A CA  1 
ATOM   256  C  C   . TYR A 1 33  ? 8.153   41.023  46.135 1.00 3.59  ? 312  TYR A C   1 
ATOM   257  O  O   . TYR A 1 33  ? 8.775   40.938  45.080 1.00 3.83  ? 312  TYR A O   1 
ATOM   258  C  CB  . TYR A 1 33  ? 9.313   39.350  47.624 1.00 2.46  ? 312  TYR A CB  1 
ATOM   259  C  CG  . TYR A 1 33  ? 9.814   40.259  48.711 1.00 1.77  ? 312  TYR A CG  1 
ATOM   260  C  CD1 . TYR A 1 33  ? 10.380  41.491  48.412 1.00 1.24  ? 312  TYR A CD1 1 
ATOM   261  C  CD2 . TYR A 1 33  ? 9.657   39.916  50.045 1.00 1.70  ? 312  TYR A CD2 1 
ATOM   262  C  CE1 . TYR A 1 33  ? 10.775  42.367  49.424 1.00 1.84  ? 312  TYR A CE1 1 
ATOM   263  C  CE2 . TYR A 1 33  ? 10.044  40.780  51.064 1.00 1.86  ? 312  TYR A CE2 1 
ATOM   264  C  CZ  . TYR A 1 33  ? 10.601  42.005  50.750 1.00 1.83  ? 312  TYR A CZ  1 
ATOM   265  O  OH  . TYR A 1 33  ? 10.972  42.869  51.760 1.00 2.89  ? 312  TYR A OH  1 
ATOM   266  N  N   . CYS A 1 34  ? 7.606   42.162  46.553 1.00 3.39  ? 313  CYS A N   1 
ATOM   267  C  CA  . CYS A 1 34  ? 7.755   43.396  45.792 1.00 3.11  ? 313  CYS A CA  1 
ATOM   268  C  C   . CYS A 1 34  ? 8.806   44.290  46.447 1.00 3.53  ? 313  CYS A C   1 
ATOM   269  O  O   . CYS A 1 34  ? 8.813   44.461  47.660 1.00 3.60  ? 313  CYS A O   1 
ATOM   270  C  CB  . CYS A 1 34  ? 6.420   44.138  45.714 1.00 4.19  ? 313  CYS A CB  1 
ATOM   271  S  SG  . CYS A 1 34  ? 5.090   43.325  44.766 1.00 5.60  ? 313  CYS A SG  1 
ATOM   272  N  N   . ASP A 1 35  ? 9.688   44.864  45.637 1.00 4.12  ? 314  ASP A N   1 
ATOM   273  C  CA  . ASP A 1 35  ? 10.751  45.734  46.142 1.00 4.89  ? 314  ASP A CA  1 
ATOM   274  C  C   . ASP A 1 35  ? 10.445  47.201  45.888 1.00 5.11  ? 314  ASP A C   1 
ATOM   275  O  O   . ASP A 1 35  ? 11.094  47.845  45.060 1.00 4.61  ? 314  ASP A O   1 
ATOM   276  C  CB  . ASP A 1 35  ? 12.087  45.384  45.475 1.00 6.16  ? 314  ASP A CB  1 
ATOM   277  C  CG  . ASP A 1 35  ? 13.277  46.043  46.159 1.00 6.77  ? 314  ASP A CG  1 
ATOM   278  O  OD1 . ASP A 1 35  ? 14.431  45.737  45.765 1.00 6.87  ? 314  ASP A OD1 1 
ATOM   279  O  OD2 . ASP A 1 35  ? 13.053  46.860  47.086 1.00 6.42  ? 314  ASP A OD2 1 
ATOM   280  N  N   . MET A 1 36  ? 9.465   47.729  46.611 1.00 6.64  ? 315  MET A N   1 
ATOM   281  C  CA  . MET A 1 36  ? 9.067   49.126  46.451 1.00 9.34  ? 315  MET A CA  1 
ATOM   282  C  C   . MET A 1 36  ? 10.187  50.099  46.844 1.00 11.43 ? 315  MET A C   1 
ATOM   283  O  O   . MET A 1 36  ? 10.625  50.932  46.043 1.00 12.03 ? 315  MET A O   1 
ATOM   284  C  CB  . MET A 1 36  ? 7.817   49.392  47.285 1.00 7.63  ? 315  MET A CB  1 
ATOM   285  C  CG  . MET A 1 36  ? 6.822   48.262  47.195 1.00 6.04  ? 315  MET A CG  1 
ATOM   286  S  SD  . MET A 1 36  ? 6.523   47.795  45.477 1.00 7.66  ? 315  MET A SD  1 
ATOM   287  C  CE  . MET A 1 36  ? 4.728   47.422  45.493 1.00 5.94  ? 315  MET A CE  1 
ATOM   288  N  N   . GLU A 1 37  ? 10.639  49.998  48.087 1.00 13.42 ? 316  GLU A N   1 
ATOM   289  C  CA  . GLU A 1 37  ? 11.720  50.843  48.565 1.00 15.00 ? 316  GLU A CA  1 
ATOM   290  C  C   . GLU A 1 37  ? 12.971  50.324  47.874 1.00 14.93 ? 316  GLU A C   1 
ATOM   291  O  O   . GLU A 1 37  ? 13.729  49.531  48.445 1.00 15.18 ? 316  GLU A O   1 
ATOM   292  C  CB  . GLU A 1 37  ? 11.877  50.692  50.073 1.00 16.52 ? 316  GLU A CB  1 
ATOM   293  C  CG  . GLU A 1 37  ? 10.570  50.706  50.825 1.00 19.28 ? 316  GLU A CG  1 
ATOM   294  C  CD  . GLU A 1 37  ? 10.730  50.234  52.252 1.00 21.32 ? 316  GLU A CD  1 
ATOM   295  O  OE1 . GLU A 1 37  ? 11.492  50.884  53.010 1.00 23.10 ? 316  GLU A OE1 1 
ATOM   296  O  OE2 . GLU A 1 37  ? 10.095  49.212  52.608 1.00 22.12 ? 316  GLU A OE2 1 
ATOM   297  N  N   . ALA A 1 38  ? 13.172  50.752  46.636 1.00 14.44 ? 317  ALA A N   1 
ATOM   298  C  CA  . ALA A 1 38  ? 14.331  50.319  45.875 1.00 14.07 ? 317  ALA A CA  1 
ATOM   299  C  C   . ALA A 1 38  ? 14.679  51.395  44.868 1.00 14.01 ? 317  ALA A C   1 
ATOM   300  O  O   . ALA A 1 38  ? 14.725  52.575  45.213 1.00 14.56 ? 317  ALA A O   1 
ATOM   301  C  CB  . ALA A 1 38  ? 14.029  49.004  45.165 1.00 15.02 ? 317  ALA A CB  1 
ATOM   302  N  N   . GLY A 1 39  ? 14.927  50.984  43.627 1.00 12.93 ? 318  GLY A N   1 
ATOM   303  C  CA  . GLY A 1 39  ? 15.254  51.940  42.591 1.00 12.39 ? 318  GLY A CA  1 
ATOM   304  C  C   . GLY A 1 39  ? 14.040  52.812  42.372 1.00 12.05 ? 318  GLY A C   1 
ATOM   305  O  O   . GLY A 1 39  ? 13.551  53.455  43.305 1.00 12.57 ? 318  GLY A O   1 
ATOM   306  N  N   . GLY A 1 40  ? 13.539  52.833  41.144 1.00 11.87 ? 319  GLY A N   1 
ATOM   307  C  CA  . GLY A 1 40  ? 12.367  53.637  40.861 1.00 11.16 ? 319  GLY A CA  1 
ATOM   308  C  C   . GLY A 1 40  ? 11.232  53.258  41.801 1.00 10.16 ? 319  GLY A C   1 
ATOM   309  O  O   . GLY A 1 40  ? 10.320  54.055  42.061 1.00 10.42 ? 319  GLY A O   1 
ATOM   310  N  N   . GLY A 1 41  ? 11.298  52.034  42.320 1.00 8.49  ? 320  GLY A N   1 
ATOM   311  C  CA  . GLY A 1 41  ? 10.262  51.558  43.212 1.00 6.95  ? 320  GLY A CA  1 
ATOM   312  C  C   . GLY A 1 41  ? 9.216   50.778  42.442 1.00 5.93  ? 320  GLY A C   1 
ATOM   313  O  O   . GLY A 1 41  ? 8.505   51.325  41.590 1.00 6.35  ? 320  GLY A O   1 
ATOM   314  N  N   . GLY A 1 42  ? 9.117   49.491  42.743 1.00 4.49  ? 321  GLY A N   1 
ATOM   315  C  CA  . GLY A 1 42  ? 8.153   48.663  42.060 1.00 3.30  ? 321  GLY A CA  1 
ATOM   316  C  C   . GLY A 1 42  ? 8.859   47.625  41.223 1.00 3.46  ? 321  GLY A C   1 
ATOM   317  O  O   . GLY A 1 42  ? 8.909   47.734  39.994 1.00 2.67  ? 321  GLY A O   1 
ATOM   318  N  N   . TRP A 1 43  ? 9.427   46.632  41.907 1.00 3.41  ? 322  TRP A N   1 
ATOM   319  C  CA  . TRP A 1 43  ? 10.130  45.519  41.272 1.00 2.63  ? 322  TRP A CA  1 
ATOM   320  C  C   . TRP A 1 43  ? 9.526   44.201  41.736 1.00 1.88  ? 322  TRP A C   1 
ATOM   321  O  O   . TRP A 1 43  ? 9.079   44.085  42.873 1.00 1.90  ? 322  TRP A O   1 
ATOM   322  C  CB  . TRP A 1 43  ? 11.624  45.553  41.612 1.00 1.90  ? 322  TRP A CB  1 
ATOM   323  C  CG  . TRP A 1 43  ? 12.330  46.679  40.937 1.00 1.50  ? 322  TRP A CG  1 
ATOM   324  C  CD1 . TRP A 1 43  ? 12.564  47.905  41.448 1.00 2.41  ? 322  TRP A CD1 1 
ATOM   325  C  CD2 . TRP A 1 43  ? 12.804  46.709  39.586 1.00 1.15  ? 322  TRP A CD2 1 
ATOM   326  N  NE1 . TRP A 1 43  ? 13.151  48.713  40.507 1.00 2.51  ? 322  TRP A NE1 1 
ATOM   327  C  CE2 . TRP A 1 43  ? 13.310  48.001  39.351 1.00 1.72  ? 322  TRP A CE2 1 
ATOM   328  C  CE3 . TRP A 1 43  ? 12.844  45.768  38.549 1.00 2.05  ? 322  TRP A CE3 1 
ATOM   329  C  CZ2 . TRP A 1 43  ? 13.852  48.382  38.121 1.00 1.44  ? 322  TRP A CZ2 1 
ATOM   330  C  CZ3 . TRP A 1 43  ? 13.384  46.146  37.319 1.00 2.46  ? 322  TRP A CZ3 1 
ATOM   331  C  CH2 . TRP A 1 43  ? 13.880  47.443  37.119 1.00 2.87  ? 322  TRP A CH2 1 
ATOM   332  N  N   . THR A 1 44  ? 9.501   43.212  40.854 1.00 2.01  ? 323  THR A N   1 
ATOM   333  C  CA  . THR A 1 44  ? 8.952   41.923  41.224 1.00 2.59  ? 323  THR A CA  1 
ATOM   334  C  C   . THR A 1 44  ? 10.062  40.892  41.288 1.00 2.96  ? 323  THR A C   1 
ATOM   335  O  O   . THR A 1 44  ? 10.489  40.346  40.266 1.00 3.85  ? 323  THR A O   1 
ATOM   336  C  CB  . THR A 1 44  ? 7.898   41.457  40.226 1.00 3.24  ? 323  THR A CB  1 
ATOM   337  O  OG1 . THR A 1 44  ? 7.082   42.574  39.856 1.00 4.93  ? 323  THR A OG1 1 
ATOM   338  C  CG2 . THR A 1 44  ? 7.014   40.370  40.854 1.00 2.22  ? 323  THR A CG2 1 
ATOM   339  N  N   . ILE A 1 45  ? 10.521  40.636  42.507 1.00 2.90  ? 324  ILE A N   1 
ATOM   340  C  CA  . ILE A 1 45  ? 11.582  39.684  42.743 1.00 2.40  ? 324  ILE A CA  1 
ATOM   341  C  C   . ILE A 1 45  ? 11.201  38.292  42.298 1.00 1.85  ? 324  ILE A C   1 
ATOM   342  O  O   . ILE A 1 45  ? 10.344  37.635  42.888 1.00 1.12  ? 324  ILE A O   1 
ATOM   343  C  CB  . ILE A 1 45  ? 11.964  39.641  44.211 1.00 3.11  ? 324  ILE A CB  1 
ATOM   344  C  CG1 . ILE A 1 45  ? 12.423  41.030  44.651 1.00 3.99  ? 324  ILE A CG1 1 
ATOM   345  C  CG2 . ILE A 1 45  ? 13.085  38.636  44.425 1.00 2.64  ? 324  ILE A CG2 1 
ATOM   346  C  CD1 . ILE A 1 45  ? 12.764  41.130  46.128 1.00 5.95  ? 324  ILE A CD1 1 
ATOM   347  N  N   . ILE A 1 46  ? 11.865  37.862  41.235 1.00 2.06  ? 325  ILE A N   1 
ATOM   348  C  CA  . ILE A 1 46  ? 11.664  36.558  40.648 1.00 1.84  ? 325  ILE A CA  1 
ATOM   349  C  C   . ILE A 1 46  ? 12.646  35.572  41.266 1.00 1.51  ? 325  ILE A C   1 
ATOM   350  O  O   . ILE A 1 46  ? 12.553  34.366  41.047 1.00 1.00  ? 325  ILE A O   1 
ATOM   351  C  CB  . ILE A 1 46  ? 11.863  36.647  39.147 1.00 1.71  ? 325  ILE A CB  1 
ATOM   352  C  CG1 . ILE A 1 46  ? 10.825  37.616  38.577 1.00 2.55  ? 325  ILE A CG1 1 
ATOM   353  C  CG2 . ILE A 1 46  ? 11.778  35.270  38.524 1.00 3.11  ? 325  ILE A CG2 1 
ATOM   354  C  CD1 . ILE A 1 46  ? 10.889  37.778  37.086 1.00 6.33  ? 325  ILE A CD1 1 
ATOM   355  N  N   . GLN A 1 47  ? 13.587  36.102  42.046 1.00 2.79  ? 326  GLN A N   1 
ATOM   356  C  CA  . GLN A 1 47  ? 14.569  35.281  42.745 1.00 4.37  ? 326  GLN A CA  1 
ATOM   357  C  C   . GLN A 1 47  ? 15.489  36.083  43.666 1.00 5.65  ? 326  GLN A C   1 
ATOM   358  O  O   . GLN A 1 47  ? 15.775  37.261  43.421 1.00 3.84  ? 326  GLN A O   1 
ATOM   359  C  CB  . GLN A 1 47  ? 15.430  34.491  41.758 1.00 4.29  ? 326  GLN A CB  1 
ATOM   360  C  CG  . GLN A 1 47  ? 16.841  35.054  41.599 1.00 3.87  ? 326  GLN A CG  1 
ATOM   361  C  CD  . GLN A 1 47  ? 17.888  33.970  41.391 1.00 3.17  ? 326  GLN A CD  1 
ATOM   362  O  OE1 . GLN A 1 47  ? 19.088  34.242  41.412 1.00 2.89  ? 326  GLN A OE1 1 
ATOM   363  N  NE2 . GLN A 1 47  ? 17.436  32.736  41.188 1.00 2.59  ? 326  GLN A NE2 1 
ATOM   364  N  N   . ARG A 1 48  ? 15.944  35.414  44.725 1.00 8.43  ? 327  ARG A N   1 
ATOM   365  C  CA  . ARG A 1 48  ? 16.865  35.985  45.708 1.00 11.28 ? 327  ARG A CA  1 
ATOM   366  C  C   . ARG A 1 48  ? 17.854  34.880  46.132 1.00 10.59 ? 327  ARG A C   1 
ATOM   367  O  O   . ARG A 1 48  ? 17.568  33.690  45.976 1.00 10.96 ? 327  ARG A O   1 
ATOM   368  C  CB  . ARG A 1 48  ? 16.097  36.501  46.939 1.00 15.86 ? 327  ARG A CB  1 
ATOM   369  C  CG  . ARG A 1 48  ? 16.911  37.423  47.873 1.00 20.69 ? 327  ARG A CG  1 
ATOM   370  C  CD  . ARG A 1 48  ? 16.555  38.912  47.685 1.00 25.65 ? 327  ARG A CD  1 
ATOM   371  N  NE  . ARG A 1 48  ? 15.660  39.442  48.720 1.00 28.67 ? 327  ARG A NE  1 
ATOM   372  C  CZ  . ARG A 1 48  ? 15.228  40.704  48.774 1.00 30.04 ? 327  ARG A CZ  1 
ATOM   373  N  NH1 . ARG A 1 48  ? 15.594  41.588  47.852 1.00 30.28 ? 327  ARG A NH1 1 
ATOM   374  N  NH2 . ARG A 1 48  ? 14.443  41.094  49.768 1.00 31.32 ? 327  ARG A NH2 1 
ATOM   375  N  N   . ARG A 1 49  ? 19.014  35.281  46.652 1.00 8.71  ? 328  ARG A N   1 
ATOM   376  C  CA  . ARG A 1 49  ? 20.051  34.354  47.112 1.00 5.86  ? 328  ARG A CA  1 
ATOM   377  C  C   . ARG A 1 49  ? 20.836  35.094  48.181 1.00 5.16  ? 328  ARG A C   1 
ATOM   378  O  O   . ARG A 1 49  ? 21.879  35.687  47.921 1.00 1.39  ? 328  ARG A O   1 
ATOM   379  C  CB  . ARG A 1 49  ? 20.962  33.965  45.950 1.00 4.78  ? 328  ARG A CB  1 
ATOM   380  C  CG  . ARG A 1 49  ? 20.309  33.038  44.951 1.00 4.35  ? 328  ARG A CG  1 
ATOM   381  C  CD  . ARG A 1 49  ? 20.235  31.629  45.516 1.00 4.53  ? 328  ARG A CD  1 
ATOM   382  N  NE  . ARG A 1 49  ? 21.225  30.735  44.913 1.00 5.18  ? 328  ARG A NE  1 
ATOM   383  C  CZ  . ARG A 1 49  ? 21.669  29.601  45.460 1.00 5.55  ? 328  ARG A CZ  1 
ATOM   384  N  NH1 . ARG A 1 49  ? 21.222  29.187  46.642 1.00 4.82  ? 328  ARG A NH1 1 
ATOM   385  N  NH2 . ARG A 1 49  ? 22.581  28.878  44.823 1.00 5.28  ? 328  ARG A NH2 1 
ATOM   386  N  N   . GLU A 1 50  ? 20.316  35.065  49.398 1.00 6.46  ? 329  GLU A N   1 
ATOM   387  C  CA  . GLU A 1 50  ? 20.952  35.785  50.490 1.00 9.47  ? 329  GLU A CA  1 
ATOM   388  C  C   . GLU A 1 50  ? 21.744  34.945  51.483 1.00 9.16  ? 329  GLU A C   1 
ATOM   389  O  O   . GLU A 1 50  ? 22.570  35.483  52.226 1.00 8.45  ? 329  GLU A O   1 
ATOM   390  C  CB  . GLU A 1 50  ? 19.902  36.629  51.237 1.00 11.34 ? 329  GLU A CB  1 
ATOM   391  C  CG  . GLU A 1 50  ? 18.695  35.859  51.787 1.00 12.30 ? 329  GLU A CG  1 
ATOM   392  C  CD  . GLU A 1 50  ? 17.618  36.780  52.351 1.00 12.91 ? 329  GLU A CD  1 
ATOM   393  O  OE1 . GLU A 1 50  ? 16.617  36.254  52.888 1.00 13.49 ? 329  GLU A OE1 1 
ATOM   394  O  OE2 . GLU A 1 50  ? 17.765  38.025  52.257 1.00 12.06 ? 329  GLU A OE2 1 
ATOM   395  N  N   . ASP A 1 51  ? 21.507  33.637  51.489 1.00 9.49  ? 330  ASP A N   1 
ATOM   396  C  CA  . ASP A 1 51  ? 22.217  32.755  52.408 1.00 10.21 ? 330  ASP A CA  1 
ATOM   397  C  C   . ASP A 1 51  ? 22.001  31.306  52.034 1.00 8.80  ? 330  ASP A C   1 
ATOM   398  O  O   . ASP A 1 51  ? 21.529  30.998  50.942 1.00 9.06  ? 330  ASP A O   1 
ATOM   399  C  CB  . ASP A 1 51  ? 21.702  32.953  53.819 1.00 12.47 ? 330  ASP A CB  1 
ATOM   400  C  CG  . ASP A 1 51  ? 20.232  32.649  53.925 1.00 14.71 ? 330  ASP A CG  1 
ATOM   401  O  OD1 . ASP A 1 51  ? 19.425  33.519  53.532 1.00 15.24 ? 330  ASP A OD1 1 
ATOM   402  O  OD2 . ASP A 1 51  ? 19.890  31.529  54.373 1.00 16.34 ? 330  ASP A OD2 1 
ATOM   403  N  N   . GLY A 1 52  ? 22.335  30.422  52.969 1.00 7.84  ? 331  GLY A N   1 
ATOM   404  C  CA  . GLY A 1 52  ? 22.169  28.998  52.746 1.00 6.33  ? 331  GLY A CA  1 
ATOM   405  C  C   . GLY A 1 52  ? 20.757  28.683  52.306 1.00 5.33  ? 331  GLY A C   1 
ATOM   406  O  O   . GLY A 1 52  ? 20.531  28.280  51.166 1.00 5.35  ? 331  GLY A O   1 
ATOM   407  N  N   . SER A 1 53  ? 19.811  28.879  53.219 1.00 4.35  ? 332  SER A N   1 
ATOM   408  C  CA  . SER A 1 53  ? 18.401  28.632  52.960 1.00 3.01  ? 332  SER A CA  1 
ATOM   409  C  C   . SER A 1 53  ? 18.135  27.370  52.159 1.00 4.22  ? 332  SER A C   1 
ATOM   410  O  O   . SER A 1 53  ? 18.931  26.437  52.166 1.00 4.82  ? 332  SER A O   1 
ATOM   411  C  CB  . SER A 1 53  ? 17.794  29.825  52.246 1.00 2.71  ? 332  SER A CB  1 
ATOM   412  O  OG  . SER A 1 53  ? 17.877  30.968  53.065 1.00 1.82  ? 332  SER A OG  1 
ATOM   413  N  N   . VAL A 1 54  ? 17.012  27.347  51.453 1.00 5.75  ? 333  VAL A N   1 
ATOM   414  C  CA  . VAL A 1 54  ? 16.646  26.175  50.672 1.00 8.50  ? 333  VAL A CA  1 
ATOM   415  C  C   . VAL A 1 54  ? 17.342  26.074  49.318 1.00 7.51  ? 333  VAL A C   1 
ATOM   416  O  O   . VAL A 1 54  ? 17.411  27.043  48.564 1.00 7.32  ? 333  VAL A O   1 
ATOM   417  C  CB  . VAL A 1 54  ? 15.106  26.103  50.475 1.00 10.32 ? 333  VAL A CB  1 
ATOM   418  C  CG1 . VAL A 1 54  ? 14.759  25.071  49.400 1.00 10.50 ? 333  VAL A CG1 1 
ATOM   419  C  CG2 . VAL A 1 54  ? 14.428  25.731  51.812 1.00 10.72 ? 333  VAL A CG2 1 
ATOM   420  N  N   . ASP A 1 55  ? 17.843  24.876  49.025 1.00 8.31  ? 334  ASP A N   1 
ATOM   421  C  CA  . ASP A 1 55  ? 18.551  24.586  47.786 1.00 8.53  ? 334  ASP A CA  1 
ATOM   422  C  C   . ASP A 1 55  ? 17.777  24.982  46.546 1.00 8.21  ? 334  ASP A C   1 
ATOM   423  O  O   . ASP A 1 55  ? 16.665  25.505  46.619 1.00 7.75  ? 334  ASP A O   1 
ATOM   424  C  CB  . ASP A 1 55  ? 18.852  23.099  47.671 1.00 8.84  ? 334  ASP A CB  1 
ATOM   425  C  CG  . ASP A 1 55  ? 17.696  22.324  47.070 1.00 8.69  ? 334  ASP A CG  1 
ATOM   426  O  OD1 . ASP A 1 55  ? 16.722  22.052  47.801 1.00 9.68  ? 334  ASP A OD1 1 
ATOM   427  O  OD2 . ASP A 1 55  ? 17.757  22.003  45.865 1.00 8.07  ? 334  ASP A OD2 1 
ATOM   428  N  N   . PHE A 1 56  ? 18.379  24.683  45.400 1.00 8.13  ? 335  PHE A N   1 
ATOM   429  C  CA  . PHE A 1 56  ? 17.796  25.003  44.112 1.00 8.50  ? 335  PHE A CA  1 
ATOM   430  C  C   . PHE A 1 56  ? 17.832  23.837  43.144 1.00 9.63  ? 335  PHE A C   1 
ATOM   431  O  O   . PHE A 1 56  ? 17.148  23.883  42.126 1.00 11.38 ? 335  PHE A O   1 
ATOM   432  C  CB  . PHE A 1 56  ? 18.505  26.210  43.491 1.00 7.16  ? 335  PHE A CB  1 
ATOM   433  C  CG  . PHE A 1 56  ? 18.153  27.529  44.144 1.00 4.67  ? 335  PHE A CG  1 
ATOM   434  C  CD1 . PHE A 1 56  ? 17.210  28.370  43.577 1.00 3.06  ? 335  PHE A CD1 1 
ATOM   435  C  CD2 . PHE A 1 56  ? 18.754  27.922  45.336 1.00 3.55  ? 335  PHE A CD2 1 
ATOM   436  C  CE1 . PHE A 1 56  ? 16.876  29.576  44.188 1.00 1.27  ? 335  PHE A CE1 1 
ATOM   437  C  CE2 . PHE A 1 56  ? 18.416  29.125  45.943 1.00 1.00  ? 335  PHE A CE2 1 
ATOM   438  C  CZ  . PHE A 1 56  ? 17.481  29.947  45.368 1.00 1.00  ? 335  PHE A CZ  1 
ATOM   439  N  N   . GLN A 1 57  ? 18.631  22.808  43.429 1.00 10.62 ? 336  GLN A N   1 
ATOM   440  C  CA  . GLN A 1 57  ? 18.669  21.635  42.545 1.00 10.73 ? 336  GLN A CA  1 
ATOM   441  C  C   . GLN A 1 57  ? 17.296  20.950  42.645 1.00 10.42 ? 336  GLN A C   1 
ATOM   442  O  O   . GLN A 1 57  ? 17.115  20.031  43.449 1.00 10.60 ? 336  GLN A O   1 
ATOM   443  C  CB  . GLN A 1 57  ? 19.779  20.656  42.972 1.00 11.19 ? 336  GLN A CB  1 
ATOM   444  C  CG  . GLN A 1 57  ? 21.196  21.051  42.534 1.00 12.68 ? 336  GLN A CG  1 
ATOM   445  C  CD  . GLN A 1 57  ? 22.204  19.892  42.601 1.00 13.22 ? 336  GLN A CD  1 
ATOM   446  O  OE1 . GLN A 1 57  ? 22.556  19.409  43.685 1.00 13.56 ? 336  GLN A OE1 1 
ATOM   447  N  NE2 . GLN A 1 57  ? 22.670  19.444  41.432 1.00 12.06 ? 336  GLN A NE2 1 
ATOM   448  N  N   . ARG A 1 58  ? 16.342  21.390  41.819 1.00 9.43  ? 337  ARG A N   1 
ATOM   449  C  CA  . ARG A 1 58  ? 14.975  20.866  41.860 1.00 9.05  ? 337  ARG A CA  1 
ATOM   450  C  C   . ARG A 1 58  ? 14.365  20.425  40.530 1.00 7.94  ? 337  ARG A C   1 
ATOM   451  O  O   . ARG A 1 58  ? 14.828  20.807  39.462 1.00 8.51  ? 337  ARG A O   1 
ATOM   452  C  CB  . ARG A 1 58  ? 14.067  21.917  42.489 1.00 10.12 ? 337  ARG A CB  1 
ATOM   453  C  CG  . ARG A 1 58  ? 14.571  22.434  43.831 1.00 12.11 ? 337  ARG A CG  1 
ATOM   454  C  CD  . ARG A 1 58  ? 14.375  21.422  44.957 1.00 13.60 ? 337  ARG A CD  1 
ATOM   455  N  NE  . ARG A 1 58  ? 13.482  21.955  45.982 1.00 14.87 ? 337  ARG A NE  1 
ATOM   456  C  CZ  . ARG A 1 58  ? 13.713  23.075  46.667 1.00 16.39 ? 337  ARG A CZ  1 
ATOM   457  N  NH1 . ARG A 1 58  ? 14.815  23.785  46.439 1.00 16.01 ? 337  ARG A NH1 1 
ATOM   458  N  NH2 . ARG A 1 58  ? 12.837  23.496  47.574 1.00 17.94 ? 337  ARG A NH2 1 
ATOM   459  N  N   . THR A 1 59  ? 13.301  19.632  40.617 1.00 6.83  ? 338  THR A N   1 
ATOM   460  C  CA  . THR A 1 59  ? 12.608  19.112  39.442 1.00 5.47  ? 338  THR A CA  1 
ATOM   461  C  C   . THR A 1 59  ? 12.332  20.219  38.454 1.00 3.55  ? 338  THR A C   1 
ATOM   462  O  O   . THR A 1 59  ? 12.079  21.349  38.846 1.00 3.82  ? 338  THR A O   1 
ATOM   463  C  CB  . THR A 1 59  ? 11.244  18.489  39.812 1.00 6.64  ? 338  THR A CB  1 
ATOM   464  O  OG1 . THR A 1 59  ? 10.345  19.527  40.218 1.00 6.15  ? 338  THR A OG1 1 
ATOM   465  C  CG2 . THR A 1 59  ? 11.392  17.474  40.954 1.00 7.34  ? 338  THR A CG2 1 
ATOM   466  N  N   . TRP A 1 60  ? 12.371  19.893  37.171 1.00 2.49  ? 339  TRP A N   1 
ATOM   467  C  CA  . TRP A 1 60  ? 12.099  20.893  36.159 1.00 3.00  ? 339  TRP A CA  1 
ATOM   468  C  C   . TRP A 1 60  ? 10.765  21.533  36.460 1.00 3.50  ? 339  TRP A C   1 
ATOM   469  O  O   . TRP A 1 60  ? 10.564  22.727  36.221 1.00 1.78  ? 339  TRP A O   1 
ATOM   470  C  CB  . TRP A 1 60  ? 12.072  20.254  34.774 1.00 2.40  ? 339  TRP A CB  1 
ATOM   471  C  CG  . TRP A 1 60  ? 11.302  21.040  33.753 1.00 1.72  ? 339  TRP A CG  1 
ATOM   472  C  CD1 . TRP A 1 60  ? 9.966   20.979  33.522 1.00 2.61  ? 339  TRP A CD1 1 
ATOM   473  C  CD2 . TRP A 1 60  ? 11.825  22.003  32.832 1.00 2.04  ? 339  TRP A CD2 1 
ATOM   474  N  NE1 . TRP A 1 60  ? 9.618   21.839  32.512 1.00 3.81  ? 339  TRP A NE1 1 
ATOM   475  C  CE2 . TRP A 1 60  ? 10.745  22.482  32.071 1.00 3.03  ? 339  TRP A CE2 1 
ATOM   476  C  CE3 . TRP A 1 60  ? 13.102  22.508  32.574 1.00 1.48  ? 339  TRP A CE3 1 
ATOM   477  C  CZ2 . TRP A 1 60  ? 10.905  23.448  31.064 1.00 3.29  ? 339  TRP A CZ2 1 
ATOM   478  C  CZ3 . TRP A 1 60  ? 13.259  23.467  31.572 1.00 1.84  ? 339  TRP A CZ3 1 
ATOM   479  C  CH2 . TRP A 1 60  ? 12.169  23.924  30.834 1.00 2.02  ? 339  TRP A CH2 1 
ATOM   480  N  N   . LYS A 1 61  ? 9.854   20.727  36.995 1.00 5.36  ? 340  LYS A N   1 
ATOM   481  C  CA  . LYS A 1 61  ? 8.516   21.213  37.328 1.00 8.00  ? 340  LYS A CA  1 
ATOM   482  C  C   . LYS A 1 61  ? 8.562   22.158  38.525 1.00 8.54  ? 340  LYS A C   1 
ATOM   483  O  O   . LYS A 1 61  ? 7.723   23.057  38.646 1.00 9.08  ? 340  LYS A O   1 
ATOM   484  C  CB  . LYS A 1 61  ? 7.549   20.040  37.610 1.00 8.08  ? 340  LYS A CB  1 
ATOM   485  C  CG  . LYS A 1 61  ? 6.059   20.422  37.484 1.00 7.73  ? 340  LYS A CG  1 
ATOM   486  C  CD  . LYS A 1 61  ? 5.145   19.195  37.455 1.00 8.28  ? 340  LYS A CD  1 
ATOM   487  C  CE  . LYS A 1 61  ? 3.785   19.523  36.821 1.00 8.26  ? 340  LYS A CE  1 
ATOM   488  N  NZ  . LYS A 1 61  ? 3.885   19.949  35.383 1.00 7.74  ? 340  LYS A NZ  1 
ATOM   489  N  N   . GLU A 1 62  ? 9.538   21.959  39.407 1.00 8.91  ? 341  GLU A N   1 
ATOM   490  C  CA  . GLU A 1 62  ? 9.663   22.826  40.570 1.00 8.55  ? 341  GLU A CA  1 
ATOM   491  C  C   . GLU A 1 62  ? 10.045  24.222  40.094 1.00 7.82  ? 341  GLU A C   1 
ATOM   492  O  O   . GLU A 1 62  ? 9.526   25.219  40.590 1.00 7.27  ? 341  GLU A O   1 
ATOM   493  C  CB  . GLU A 1 62  ? 10.687  22.257  41.557 1.00 9.89  ? 341  GLU A CB  1 
ATOM   494  C  CG  . GLU A 1 62  ? 10.058  21.245  42.527 1.00 11.39 ? 341  GLU A CG  1 
ATOM   495  C  CD  . GLU A 1 62  ? 11.074  20.548  43.422 1.00 12.51 ? 341  GLU A CD  1 
ATOM   496  O  OE1 . GLU A 1 62  ? 11.830  19.685  42.919 1.00 12.65 ? 341  GLU A OE1 1 
ATOM   497  O  OE2 . GLU A 1 62  ? 11.120  20.866  44.631 1.00 13.52 ? 341  GLU A OE2 1 
ATOM   498  N  N   . TYR A 1 63  ? 10.930  24.286  39.106 1.00 6.86  ? 342  TYR A N   1 
ATOM   499  C  CA  . TYR A 1 63  ? 11.337  25.567  38.537 1.00 6.69  ? 342  TYR A CA  1 
ATOM   500  C  C   . TYR A 1 63  ? 10.194  26.104  37.678 1.00 6.26  ? 342  TYR A C   1 
ATOM   501  O  O   . TYR A 1 63  ? 10.268  27.202  37.127 1.00 6.52  ? 342  TYR A O   1 
ATOM   502  C  CB  . TYR A 1 63  ? 12.597  25.395  37.680 1.00 4.99  ? 342  TYR A CB  1 
ATOM   503  C  CG  . TYR A 1 63  ? 13.882  25.567  38.450 1.00 2.49  ? 342  TYR A CG  1 
ATOM   504  C  CD1 . TYR A 1 63  ? 14.357  26.823  38.771 1.00 2.01  ? 342  TYR A CD1 1 
ATOM   505  C  CD2 . TYR A 1 63  ? 14.612  24.473  38.870 1.00 2.57  ? 342  TYR A CD2 1 
ATOM   506  C  CE1 . TYR A 1 63  ? 15.528  26.982  39.488 1.00 1.41  ? 342  TYR A CE1 1 
ATOM   507  C  CE2 . TYR A 1 63  ? 15.784  24.623  39.589 1.00 1.71  ? 342  TYR A CE2 1 
ATOM   508  C  CZ  . TYR A 1 63  ? 16.238  25.879  39.894 1.00 1.12  ? 342  TYR A CZ  1 
ATOM   509  O  OH  . TYR A 1 63  ? 17.411  26.028  40.605 1.00 2.36  ? 342  TYR A OH  1 
ATOM   510  N  N   . LYS A 1 64  ? 9.130   25.320  37.574 1.00 5.74  ? 343  LYS A N   1 
ATOM   511  C  CA  . LYS A 1 64  ? 7.976   25.710  36.783 1.00 5.49  ? 343  LYS A CA  1 
ATOM   512  C  C   . LYS A 1 64  ? 6.975   26.479  37.619 1.00 4.87  ? 343  LYS A C   1 
ATOM   513  O  O   . LYS A 1 64  ? 6.534   27.553  37.221 1.00 5.73  ? 343  LYS A O   1 
ATOM   514  C  CB  . LYS A 1 64  ? 7.306   24.468  36.198 1.00 7.26  ? 343  LYS A CB  1 
ATOM   515  C  CG  . LYS A 1 64  ? 6.023   24.717  35.412 1.00 8.21  ? 343  LYS A CG  1 
ATOM   516  C  CD  . LYS A 1 64  ? 5.348   23.378  35.127 1.00 8.72  ? 343  LYS A CD  1 
ATOM   517  C  CE  . LYS A 1 64  ? 4.038   23.505  34.375 1.00 8.77  ? 343  LYS A CE  1 
ATOM   518  N  NZ  . LYS A 1 64  ? 3.444   22.146  34.196 1.00 8.66  ? 343  LYS A NZ  1 
ATOM   519  N  N   . VAL A 1 65  ? 6.610   25.929  38.772 1.00 4.43  ? 344  VAL A N   1 
ATOM   520  C  CA  . VAL A 1 65  ? 5.641   26.598  39.623 1.00 4.16  ? 344  VAL A CA  1 
ATOM   521  C  C   . VAL A 1 65  ? 6.323   27.364  40.731 1.00 4.90  ? 344  VAL A C   1 
ATOM   522  O  O   . VAL A 1 65  ? 5.671   28.087  41.479 1.00 5.09  ? 344  VAL A O   1 
ATOM   523  C  CB  . VAL A 1 65  ? 4.656   25.614  40.281 1.00 4.67  ? 344  VAL A CB  1 
ATOM   524  C  CG1 . VAL A 1 65  ? 4.098   24.649  39.235 1.00 5.16  ? 344  VAL A CG1 1 
ATOM   525  C  CG2 . VAL A 1 65  ? 5.340   24.892  41.437 1.00 4.31  ? 344  VAL A CG2 1 
ATOM   526  N  N   . GLY A 1 66  ? 7.632   27.191  40.854 1.00 5.20  ? 345  GLY A N   1 
ATOM   527  C  CA  . GLY A 1 66  ? 8.361   27.903  41.891 1.00 6.93  ? 345  GLY A CA  1 
ATOM   528  C  C   . GLY A 1 66  ? 8.571   27.131  43.182 1.00 7.22  ? 345  GLY A C   1 
ATOM   529  O  O   . GLY A 1 66  ? 7.982   26.064  43.395 1.00 8.87  ? 345  GLY A O   1 
ATOM   530  N  N   . PHE A 1 67  ? 9.422   27.670  44.047 1.00 5.27  ? 346  PHE A N   1 
ATOM   531  C  CA  . PHE A 1 67  ? 9.713   27.027  45.309 1.00 6.14  ? 346  PHE A CA  1 
ATOM   532  C  C   . PHE A 1 67  ? 10.393  28.021  46.220 1.00 7.07  ? 346  PHE A C   1 
ATOM   533  O  O   . PHE A 1 67  ? 10.899  29.041  45.751 1.00 7.12  ? 346  PHE A O   1 
ATOM   534  C  CB  . PHE A 1 67  ? 10.599  25.794  45.086 1.00 4.94  ? 346  PHE A CB  1 
ATOM   535  C  CG  . PHE A 1 67  ? 11.783  26.034  44.179 1.00 3.72  ? 346  PHE A CG  1 
ATOM   536  C  CD1 . PHE A 1 67  ? 11.968  25.253  43.041 1.00 3.29  ? 346  PHE A CD1 1 
ATOM   537  C  CD2 . PHE A 1 67  ? 12.722  27.026  44.464 1.00 2.34  ? 346  PHE A CD2 1 
ATOM   538  C  CE1 . PHE A 1 67  ? 13.070  25.460  42.203 1.00 2.97  ? 346  PHE A CE1 1 
ATOM   539  C  CE2 . PHE A 1 67  ? 13.821  27.234  43.631 1.00 1.43  ? 346  PHE A CE2 1 
ATOM   540  C  CZ  . PHE A 1 67  ? 13.990  26.452  42.506 1.00 2.25  ? 346  PHE A CZ  1 
ATOM   541  N  N   . GLY A 1 68  ? 10.406  27.716  47.517 1.00 8.20  ? 347  GLY A N   1 
ATOM   542  C  CA  . GLY A 1 68  ? 11.009  28.605  48.496 1.00 10.12 ? 347  GLY A CA  1 
ATOM   543  C  C   . GLY A 1 68  ? 10.027  29.687  48.914 1.00 11.02 ? 347  GLY A C   1 
ATOM   544  O  O   . GLY A 1 68  ? 9.207   30.125  48.109 1.00 11.53 ? 347  GLY A O   1 
ATOM   545  N  N   . ASN A 1 69  ? 10.080  30.124  50.168 1.00 12.17 ? 348  ASN A N   1 
ATOM   546  C  CA  . ASN A 1 69  ? 9.152   31.163  50.603 1.00 12.86 ? 348  ASN A CA  1 
ATOM   547  C  C   . ASN A 1 69  ? 9.668   32.512  50.112 1.00 11.63 ? 348  ASN A C   1 
ATOM   548  O  O   . ASN A 1 69  ? 10.877  32.711  49.975 1.00 11.49 ? 348  ASN A O   1 
ATOM   549  C  CB  . ASN A 1 69  ? 9.010   31.161  52.135 1.00 14.79 ? 348  ASN A CB  1 
ATOM   550  C  CG  . ASN A 1 69  ? 7.828   32.004  52.623 1.00 15.11 ? 348  ASN A CG  1 
ATOM   551  O  OD1 . ASN A 1 69  ? 6.719   31.923  52.081 1.00 14.38 ? 348  ASN A OD1 1 
ATOM   552  N  ND2 . ASN A 1 69  ? 8.061   32.801  53.661 1.00 14.44 ? 348  ASN A ND2 1 
ATOM   553  N  N   . PRO A 1 70  ? 8.754   33.442  49.801 1.00 12.13 ? 349  PRO A N   1 
ATOM   554  C  CA  . PRO A 1 70  ? 9.177   34.757  49.325 1.00 10.25 ? 349  PRO A CA  1 
ATOM   555  C  C   . PRO A 1 70  ? 9.755   35.617  50.440 1.00 10.29 ? 349  PRO A C   1 
ATOM   556  O  O   . PRO A 1 70  ? 10.268  36.707  50.185 1.00 11.70 ? 349  PRO A O   1 
ATOM   557  C  CB  . PRO A 1 70  ? 7.897   35.342  48.735 1.00 10.48 ? 349  PRO A CB  1 
ATOM   558  C  CG  . PRO A 1 70  ? 7.146   34.133  48.294 1.00 11.29 ? 349  PRO A CG  1 
ATOM   559  C  CD  . PRO A 1 70  ? 7.337   33.214  49.480 1.00 11.33 ? 349  PRO A CD  1 
ATOM   560  N  N   . SER A 1 71  ? 9.664   35.139  51.678 1.00 10.34 ? 350  SER A N   1 
ATOM   561  C  CA  . SER A 1 71  ? 10.224  35.882  52.804 1.00 10.15 ? 350  SER A CA  1 
ATOM   562  C  C   . SER A 1 71  ? 11.748  35.927  52.620 1.00 10.32 ? 350  SER A C   1 
ATOM   563  O  O   . SER A 1 71  ? 12.373  36.980  52.788 1.00 10.99 ? 350  SER A O   1 
ATOM   564  C  CB  . SER A 1 71  ? 9.874   35.198  54.132 1.00 9.41  ? 350  SER A CB  1 
ATOM   565  O  OG  . SER A 1 71  ? 8.474   35.143  54.329 1.00 8.92  ? 350  SER A OG  1 
ATOM   566  N  N   . GLY A 1 72  ? 12.330  34.778  52.259 1.00 9.99  ? 351  GLY A N   1 
ATOM   567  C  CA  . GLY A 1 72  ? 13.768  34.681  52.035 1.00 8.37  ? 351  GLY A CA  1 
ATOM   568  C  C   . GLY A 1 72  ? 14.087  34.529  50.558 1.00 7.54  ? 351  GLY A C   1 
ATOM   569  O  O   . GLY A 1 72  ? 13.768  35.414  49.751 1.00 6.50  ? 351  GLY A O   1 
ATOM   570  N  N   . GLU A 1 73  ? 14.721  33.416  50.195 1.00 6.83  ? 352  GLU A N   1 
ATOM   571  C  CA  . GLU A 1 73  ? 15.040  33.174  48.791 1.00 7.23  ? 352  GLU A CA  1 
ATOM   572  C  C   . GLU A 1 73  ? 14.022  32.254  48.141 1.00 5.91  ? 352  GLU A C   1 
ATOM   573  O  O   . GLU A 1 73  ? 13.436  31.393  48.799 1.00 6.07  ? 352  GLU A O   1 
ATOM   574  C  CB  . GLU A 1 73  ? 16.458  32.604  48.622 1.00 9.90  ? 352  GLU A CB  1 
ATOM   575  C  CG  . GLU A 1 73  ? 16.847  31.418  49.502 1.00 13.20 ? 352  GLU A CG  1 
ATOM   576  C  CD  . GLU A 1 73  ? 18.335  31.053  49.348 1.00 15.07 ? 352  GLU A CD  1 
ATOM   577  O  OE1 . GLU A 1 73  ? 19.211  31.935  49.547 1.00 14.24 ? 352  GLU A OE1 1 
ATOM   578  O  OE2 . GLU A 1 73  ? 18.626  29.880  49.029 1.00 16.75 ? 352  GLU A OE2 1 
ATOM   579  N  N   . TYR A 1 74  ? 13.807  32.444  46.846 1.00 3.50  ? 353  TYR A N   1 
ATOM   580  C  CA  . TYR A 1 74  ? 12.832  31.642  46.133 1.00 3.34  ? 353  TYR A CA  1 
ATOM   581  C  C   . TYR A 1 74  ? 13.041  31.808  44.645 1.00 2.43  ? 353  TYR A C   1 
ATOM   582  O  O   . TYR A 1 74  ? 13.954  32.519  44.234 1.00 1.00  ? 353  TYR A O   1 
ATOM   583  C  CB  . TYR A 1 74  ? 11.418  32.083  46.525 1.00 3.69  ? 353  TYR A CB  1 
ATOM   584  C  CG  . TYR A 1 74  ? 11.086  33.537  46.229 1.00 3.96  ? 353  TYR A CG  1 
ATOM   585  C  CD1 . TYR A 1 74  ? 11.800  34.580  46.815 1.00 4.65  ? 353  TYR A CD1 1 
ATOM   586  C  CD2 . TYR A 1 74  ? 10.048  33.868  45.364 1.00 3.59  ? 353  TYR A CD2 1 
ATOM   587  C  CE1 . TYR A 1 74  ? 11.481  35.922  46.539 1.00 3.82  ? 353  TYR A CE1 1 
ATOM   588  C  CE2 . TYR A 1 74  ? 9.725   35.201  45.086 1.00 2.83  ? 353  TYR A CE2 1 
ATOM   589  C  CZ  . TYR A 1 74  ? 10.443  36.215  45.673 1.00 2.35  ? 353  TYR A CZ  1 
ATOM   590  O  OH  . TYR A 1 74  ? 10.127  37.520  45.384 1.00 2.01  ? 353  TYR A OH  1 
ATOM   591  N  N   . TRP A 1 75  ? 12.196  31.163  43.843 1.00 2.07  ? 354  TRP A N   1 
ATOM   592  C  CA  . TRP A 1 75  ? 12.310  31.257  42.396 1.00 2.51  ? 354  TRP A CA  1 
ATOM   593  C  C   . TRP A 1 75  ? 11.001  31.692  41.737 1.00 2.82  ? 354  TRP A C   1 
ATOM   594  O  O   . TRP A 1 75  ? 10.962  32.020  40.543 1.00 3.51  ? 354  TRP A O   1 
ATOM   595  C  CB  . TRP A 1 75  ? 12.770  29.919  41.812 1.00 1.52  ? 354  TRP A CB  1 
ATOM   596  C  CG  . TRP A 1 75  ? 12.920  29.957  40.303 1.00 2.14  ? 354  TRP A CG  1 
ATOM   597  C  CD1 . TRP A 1 75  ? 12.158  29.293  39.394 1.00 2.11  ? 354  TRP A CD1 1 
ATOM   598  C  CD2 . TRP A 1 75  ? 13.834  30.763  39.542 1.00 1.26  ? 354  TRP A CD2 1 
ATOM   599  N  NE1 . TRP A 1 75  ? 12.530  29.633  38.116 1.00 1.79  ? 354  TRP A NE1 1 
ATOM   600  C  CE2 . TRP A 1 75  ? 13.558  30.534  38.179 1.00 1.27  ? 354  TRP A CE2 1 
ATOM   601  C  CE3 . TRP A 1 75  ? 14.855  31.658  39.880 1.00 1.00  ? 354  TRP A CE3 1 
ATOM   602  C  CZ2 . TRP A 1 75  ? 14.262  31.165  37.157 1.00 1.00  ? 354  TRP A CZ2 1 
ATOM   603  C  CZ3 . TRP A 1 75  ? 15.555  32.287  38.859 1.00 1.01  ? 354  TRP A CZ3 1 
ATOM   604  C  CH2 . TRP A 1 75  ? 15.254  32.036  37.516 1.00 1.00  ? 354  TRP A CH2 1 
ATOM   605  N  N   . LEU A 1 76  ? 9.927   31.702  42.517 1.00 3.18  ? 355  LEU A N   1 
ATOM   606  C  CA  . LEU A 1 76  ? 8.612   32.102  42.006 1.00 3.85  ? 355  LEU A CA  1 
ATOM   607  C  C   . LEU A 1 76  ? 8.010   31.067  41.044 1.00 4.16  ? 355  LEU A C   1 
ATOM   608  O  O   . LEU A 1 76  ? 7.047   30.380  41.407 1.00 3.22  ? 355  LEU A O   1 
ATOM   609  C  CB  . LEU A 1 76  ? 8.697   33.489  41.333 1.00 2.85  ? 355  LEU A CB  1 
ATOM   610  C  CG  . LEU A 1 76  ? 7.492   34.110  40.598 1.00 1.67  ? 355  LEU A CG  1 
ATOM   611  C  CD1 . LEU A 1 76  ? 6.202   34.012  41.399 1.00 1.78  ? 355  LEU A CD1 1 
ATOM   612  C  CD2 . LEU A 1 76  ? 7.819   35.552  40.313 1.00 1.73  ? 355  LEU A CD2 1 
ATOM   613  N  N   . GLY A 1 77  ? 8.562   30.960  39.833 1.00 3.19  ? 356  GLY A N   1 
ATOM   614  C  CA  . GLY A 1 77  ? 8.045   29.991  38.877 1.00 3.76  ? 356  GLY A CA  1 
ATOM   615  C  C   . GLY A 1 77  ? 7.968   30.485  37.444 1.00 4.06  ? 356  GLY A C   1 
ATOM   616  O  O   . GLY A 1 77  ? 7.119   31.306  37.107 1.00 4.25  ? 356  GLY A O   1 
ATOM   617  N  N   . ASN A 1 78  ? 8.832   29.950  36.588 1.00 4.50  ? 357  ASN A N   1 
ATOM   618  C  CA  . ASN A 1 78  ? 8.894   30.354  35.187 1.00 4.86  ? 357  ASN A CA  1 
ATOM   619  C  C   . ASN A 1 78  ? 7.577   30.595  34.464 1.00 4.97  ? 357  ASN A C   1 
ATOM   620  O  O   . ASN A 1 78  ? 7.449   31.575  33.731 1.00 4.37  ? 357  ASN A O   1 
ATOM   621  C  CB  . ASN A 1 78  ? 9.719   29.348  34.389 1.00 5.18  ? 357  ASN A CB  1 
ATOM   622  C  CG  . ASN A 1 78  ? 11.114  29.189  34.936 1.00 5.37  ? 357  ASN A CG  1 
ATOM   623  O  OD1 . ASN A 1 78  ? 11.728  30.152  35.387 1.00 4.96  ? 357  ASN A OD1 1 
ATOM   624  N  ND2 . ASN A 1 78  ? 11.629  27.971  34.894 1.00 6.86  ? 357  ASN A ND2 1 
ATOM   625  N  N   . GLU A 1 79  ? 6.597   29.718  34.661 1.00 5.43  ? 358  GLU A N   1 
ATOM   626  C  CA  . GLU A 1 79  ? 5.316   29.876  33.974 1.00 7.07  ? 358  GLU A CA  1 
ATOM   627  C  C   . GLU A 1 79  ? 4.705   31.271  34.195 1.00 6.09  ? 358  GLU A C   1 
ATOM   628  O  O   . GLU A 1 79  ? 4.301   31.935  33.234 1.00 5.49  ? 358  GLU A O   1 
ATOM   629  C  CB  . GLU A 1 79  ? 4.345   28.760  34.400 1.00 8.68  ? 358  GLU A CB  1 
ATOM   630  C  CG  . GLU A 1 79  ? 3.038   28.661  33.567 1.00 13.44 ? 358  GLU A CG  1 
ATOM   631  C  CD  . GLU A 1 79  ? 3.243   28.326  32.068 1.00 15.98 ? 358  GLU A CD  1 
ATOM   632  O  OE1 . GLU A 1 79  ? 3.755   29.195  31.320 1.00 17.44 ? 358  GLU A OE1 1 
ATOM   633  O  OE2 . GLU A 1 79  ? 2.883   27.197  31.635 1.00 16.18 ? 358  GLU A OE2 1 
ATOM   634  N  N   . PHE A 1 80  ? 4.649   31.721  35.449 1.00 5.31  ? 359  PHE A N   1 
ATOM   635  C  CA  . PHE A 1 80  ? 4.107   33.046  35.762 1.00 4.14  ? 359  PHE A CA  1 
ATOM   636  C  C   . PHE A 1 80  ? 4.996   34.091  35.101 1.00 3.22  ? 359  PHE A C   1 
ATOM   637  O  O   . PHE A 1 80  ? 4.518   35.036  34.486 1.00 2.95  ? 359  PHE A O   1 
ATOM   638  C  CB  . PHE A 1 80  ? 4.077   33.269  37.286 1.00 4.28  ? 359  PHE A CB  1 
ATOM   639  C  CG  . PHE A 1 80  ? 3.800   34.699  37.704 1.00 3.70  ? 359  PHE A CG  1 
ATOM   640  C  CD1 . PHE A 1 80  ? 2.529   35.260  37.563 1.00 2.92  ? 359  PHE A CD1 1 
ATOM   641  C  CD2 . PHE A 1 80  ? 4.826   35.495  38.227 1.00 3.44  ? 359  PHE A CD2 1 
ATOM   642  C  CE1 . PHE A 1 80  ? 2.289   36.600  37.936 1.00 2.18  ? 359  PHE A CE1 1 
ATOM   643  C  CE2 . PHE A 1 80  ? 4.588   36.833  38.599 1.00 1.50  ? 359  PHE A CE2 1 
ATOM   644  C  CZ  . PHE A 1 80  ? 3.326   37.381  38.453 1.00 1.00  ? 359  PHE A CZ  1 
ATOM   645  N  N   . VAL A 1 81  ? 6.298   33.908  35.235 1.00 2.48  ? 360  VAL A N   1 
ATOM   646  C  CA  . VAL A 1 81  ? 7.251   34.829  34.659 1.00 1.92  ? 360  VAL A CA  1 
ATOM   647  C  C   . VAL A 1 81  ? 7.193   34.801  33.140 1.00 2.02  ? 360  VAL A C   1 
ATOM   648  O  O   . VAL A 1 81  ? 7.574   35.763  32.481 1.00 1.23  ? 360  VAL A O   1 
ATOM   649  C  CB  . VAL A 1 81  ? 8.671   34.481  35.112 1.00 1.92  ? 360  VAL A CB  1 
ATOM   650  C  CG1 . VAL A 1 81  ? 9.667   35.482  34.549 1.00 2.11  ? 360  VAL A CG1 1 
ATOM   651  C  CG2 . VAL A 1 81  ? 8.725   34.466  36.625 1.00 1.81  ? 360  VAL A CG2 1 
ATOM   652  N  N   . SER A 1 82  ? 6.708   33.699  32.584 1.00 3.03  ? 361  SER A N   1 
ATOM   653  C  CA  . SER A 1 82  ? 6.618   33.556  31.130 1.00 4.45  ? 361  SER A CA  1 
ATOM   654  C  C   . SER A 1 82  ? 5.483   34.371  30.524 1.00 4.72  ? 361  SER A C   1 
ATOM   655  O  O   . SER A 1 82  ? 5.663   35.098  29.540 1.00 4.93  ? 361  SER A O   1 
ATOM   656  C  CB  . SER A 1 82  ? 6.426   32.084  30.752 1.00 4.38  ? 361  SER A CB  1 
ATOM   657  O  OG  . SER A 1 82  ? 6.396   31.932  29.343 1.00 3.96  ? 361  SER A OG  1 
ATOM   658  N  N   . GLN A 1 83  ? 4.307   34.229  31.116 1.00 4.72  ? 362  GLN A N   1 
ATOM   659  C  CA  . GLN A 1 83  ? 3.124   34.931  30.655 1.00 4.09  ? 362  GLN A CA  1 
ATOM   660  C  C   . GLN A 1 83  ? 3.157   36.412  31.071 1.00 3.33  ? 362  GLN A C   1 
ATOM   661  O  O   . GLN A 1 83  ? 2.973   37.311  30.248 1.00 3.66  ? 362  GLN A O   1 
ATOM   662  C  CB  . GLN A 1 83  ? 1.895   34.215  31.223 1.00 4.28  ? 362  GLN A CB  1 
ATOM   663  C  CG  . GLN A 1 83  ? 1.827   32.731  30.832 1.00 5.23  ? 362  GLN A CG  1 
ATOM   664  C  CD  . GLN A 1 83  ? 0.902   31.920  31.728 1.00 6.22  ? 362  GLN A CD  1 
ATOM   665  O  OE1 . GLN A 1 83  ? 0.535   30.785  31.403 1.00 7.26  ? 362  GLN A OE1 1 
ATOM   666  N  NE2 . GLN A 1 83  ? 0.531   32.495  32.869 1.00 6.35  ? 362  GLN A NE2 1 
ATOM   667  N  N   . LEU A 1 84  ? 3.420   36.648  32.351 1.00 2.19  ? 363  LEU A N   1 
ATOM   668  C  CA  . LEU A 1 84  ? 3.481   37.983  32.927 1.00 1.84  ? 363  LEU A CA  1 
ATOM   669  C  C   . LEU A 1 84  ? 4.410   38.908  32.154 1.00 1.77  ? 363  LEU A C   1 
ATOM   670  O  O   . LEU A 1 84  ? 4.468   40.103  32.420 1.00 1.00  ? 363  LEU A O   1 
ATOM   671  C  CB  . LEU A 1 84  ? 3.938   37.862  34.383 1.00 2.09  ? 363  LEU A CB  1 
ATOM   672  C  CG  . LEU A 1 84  ? 3.864   39.018  35.383 1.00 2.56  ? 363  LEU A CG  1 
ATOM   673  C  CD1 . LEU A 1 84  ? 5.020   39.970  35.187 1.00 3.02  ? 363  LEU A CD1 1 
ATOM   674  C  CD2 . LEU A 1 84  ? 2.532   39.718  35.231 1.00 4.19  ? 363  LEU A CD2 1 
ATOM   675  N  N   . THR A 1 85  ? 5.130   38.355  31.187 1.00 3.15  ? 364  THR A N   1 
ATOM   676  C  CA  . THR A 1 85  ? 6.062   39.147  30.397 1.00 5.48  ? 364  THR A CA  1 
ATOM   677  C  C   . THR A 1 85  ? 5.572   39.539  29.002 1.00 7.77  ? 364  THR A C   1 
ATOM   678  O  O   . THR A 1 85  ? 5.824   40.660  28.545 1.00 8.33  ? 364  THR A O   1 
ATOM   679  C  CB  . THR A 1 85  ? 7.415   38.421  30.261 1.00 5.06  ? 364  THR A CB  1 
ATOM   680  O  OG1 . THR A 1 85  ? 7.194   37.007  30.183 1.00 4.02  ? 364  THR A OG1 1 
ATOM   681  C  CG2 . THR A 1 85  ? 8.320   38.744  31.444 1.00 3.91  ? 364  THR A CG2 1 
ATOM   682  N  N   . ASN A 1 86  ? 4.882   38.624  28.323 1.00 10.13 ? 365  ASN A N   1 
ATOM   683  C  CA  . ASN A 1 86  ? 4.362   38.901  26.979 1.00 12.44 ? 365  ASN A CA  1 
ATOM   684  C  C   . ASN A 1 86  ? 3.122   39.805  26.995 1.00 13.41 ? 365  ASN A C   1 
ATOM   685  O  O   . ASN A 1 86  ? 2.599   40.185  25.946 1.00 12.95 ? 365  ASN A O   1 
ATOM   686  C  CB  . ASN A 1 86  ? 4.032   37.594  26.256 1.00 12.56 ? 365  ASN A CB  1 
ATOM   687  C  CG  . ASN A 1 86  ? 5.269   36.807  25.893 1.00 12.27 ? 365  ASN A CG  1 
ATOM   688  O  OD1 . ASN A 1 86  ? 6.025   36.391  26.768 1.00 12.14 ? 365  ASN A OD1 1 
ATOM   689  N  ND2 . ASN A 1 86  ? 5.485   36.601  24.596 1.00 12.35 ? 365  ASN A ND2 1 
ATOM   690  N  N   . GLN A 1 87  ? 2.654   40.135  28.193 1.00 15.11 ? 366  GLN A N   1 
ATOM   691  C  CA  . GLN A 1 87  ? 1.501   41.002  28.347 1.00 16.69 ? 366  GLN A CA  1 
ATOM   692  C  C   . GLN A 1 87  ? 1.866   42.411  27.910 1.00 16.62 ? 366  GLN A C   1 
ATOM   693  O  O   . GLN A 1 87  ? 1.254   42.975  27.000 1.00 16.67 ? 366  GLN A O   1 
ATOM   694  C  CB  . GLN A 1 87  ? 1.062   41.006  29.806 1.00 18.34 ? 366  GLN A CB  1 
ATOM   695  C  CG  . GLN A 1 87  ? 0.337   39.748  30.189 1.00 20.43 ? 366  GLN A CG  1 
ATOM   696  C  CD  . GLN A 1 87  ? -0.985  39.632  29.469 1.00 21.95 ? 366  GLN A CD  1 
ATOM   697  O  OE1 . GLN A 1 87  ? -1.495  38.527  29.265 1.00 23.45 ? 366  GLN A OE1 1 
ATOM   698  N  NE2 . GLN A 1 87  ? -1.559  40.777  29.086 1.00 21.56 ? 366  GLN A NE2 1 
ATOM   699  N  N   . GLN A 1 88  ? 2.872   42.966  28.579 1.00 16.56 ? 367  GLN A N   1 
ATOM   700  C  CA  . GLN A 1 88  ? 3.374   44.304  28.299 1.00 17.05 ? 367  GLN A CA  1 
ATOM   701  C  C   . GLN A 1 88  ? 4.804   44.071  27.839 1.00 17.49 ? 367  GLN A C   1 
ATOM   702  O  O   . GLN A 1 88  ? 5.092   43.096  27.145 1.00 16.78 ? 367  GLN A O   1 
ATOM   703  C  CB  . GLN A 1 88  ? 3.395   45.141  29.587 1.00 17.31 ? 367  GLN A CB  1 
ATOM   704  C  CG  . GLN A 1 88  ? 2.228   44.881  30.544 1.00 17.70 ? 367  GLN A CG  1 
ATOM   705  C  CD  . GLN A 1 88  ? 2.350   45.633  31.873 1.00 17.67 ? 367  GLN A CD  1 
ATOM   706  O  OE1 . GLN A 1 88  ? 2.339   46.869  31.913 1.00 17.70 ? 367  GLN A OE1 1 
ATOM   707  N  NE2 . GLN A 1 88  ? 2.459   44.882  32.967 1.00 17.11 ? 367  GLN A NE2 1 
ATOM   708  N  N   . ARG A 1 89  ? 5.695   44.976  28.231 1.00 18.93 ? 368  ARG A N   1 
ATOM   709  C  CA  . ARG A 1 89  ? 7.114   44.841  27.921 1.00 19.39 ? 368  ARG A CA  1 
ATOM   710  C  C   . ARG A 1 89  ? 7.897   45.166  29.193 1.00 17.58 ? 368  ARG A C   1 
ATOM   711  O  O   . ARG A 1 89  ? 7.845   46.293  29.703 1.00 16.21 ? 368  ARG A O   1 
ATOM   712  C  CB  . ARG A 1 89  ? 7.548   45.771  26.778 1.00 22.23 ? 368  ARG A CB  1 
ATOM   713  C  CG  . ARG A 1 89  ? 8.951   45.427  26.265 1.00 25.92 ? 368  ARG A CG  1 
ATOM   714  C  CD  . ARG A 1 89  ? 9.437   46.319  25.134 1.00 29.60 ? 368  ARG A CD  1 
ATOM   715  N  NE  . ARG A 1 89  ? 10.803  45.972  24.734 1.00 33.25 ? 368  ARG A NE  1 
ATOM   716  C  CZ  . ARG A 1 89  ? 11.540  46.671  23.872 1.00 35.37 ? 368  ARG A CZ  1 
ATOM   717  N  NH1 . ARG A 1 89  ? 11.047  47.770  23.307 1.00 37.21 ? 368  ARG A NH1 1 
ATOM   718  N  NH2 . ARG A 1 89  ? 12.772  46.276  23.574 1.00 35.59 ? 368  ARG A NH2 1 
ATOM   719  N  N   . TYR A 1 90  ? 8.605   44.160  29.704 1.00 15.89 ? 369  TYR A N   1 
ATOM   720  C  CA  . TYR A 1 90  ? 9.396   44.295  30.926 1.00 14.15 ? 369  TYR A CA  1 
ATOM   721  C  C   . TYR A 1 90  ? 10.903  44.344  30.682 1.00 12.56 ? 369  TYR A C   1 
ATOM   722  O  O   . TYR A 1 90  ? 11.398  43.933  29.621 1.00 12.94 ? 369  TYR A O   1 
ATOM   723  C  CB  . TYR A 1 90  ? 9.135   43.119  31.871 1.00 13.97 ? 369  TYR A CB  1 
ATOM   724  C  CG  . TYR A 1 90  ? 7.829   43.136  32.614 1.00 13.80 ? 369  TYR A CG  1 
ATOM   725  C  CD1 . TYR A 1 90  ? 7.802   43.273  33.994 1.00 13.84 ? 369  TYR A CD1 1 
ATOM   726  C  CD2 . TYR A 1 90  ? 6.622   42.943  31.954 1.00 14.19 ? 369  TYR A CD2 1 
ATOM   727  C  CE1 . TYR A 1 90  ? 6.605   43.210  34.707 1.00 13.80 ? 369  TYR A CE1 1 
ATOM   728  C  CE2 . TYR A 1 90  ? 5.411   42.879  32.659 1.00 13.90 ? 369  TYR A CE2 1 
ATOM   729  C  CZ  . TYR A 1 90  ? 5.414   43.011  34.035 1.00 13.59 ? 369  TYR A CZ  1 
ATOM   730  O  OH  . TYR A 1 90  ? 4.236   42.927  34.741 1.00 13.21 ? 369  TYR A OH  1 
ATOM   731  N  N   . VAL A 1 91  ? 11.619  44.851  31.682 1.00 9.75  ? 370  VAL A N   1 
ATOM   732  C  CA  . VAL A 1 91  ? 13.068  44.911  31.644 1.00 7.09  ? 370  VAL A CA  1 
ATOM   733  C  C   . VAL A 1 91  ? 13.465  43.845  32.629 1.00 5.42  ? 370  VAL A C   1 
ATOM   734  O  O   . VAL A 1 91  ? 12.647  43.018  33.014 1.00 5.94  ? 370  VAL A O   1 
ATOM   735  C  CB  . VAL A 1 91  ? 13.636  46.239  32.177 1.00 6.33  ? 370  VAL A CB  1 
ATOM   736  C  CG1 . VAL A 1 91  ? 13.491  47.327  31.142 1.00 6.25  ? 370  VAL A CG1 1 
ATOM   737  C  CG2 . VAL A 1 91  ? 12.943  46.610  33.477 1.00 5.43  ? 370  VAL A CG2 1 
ATOM   738  N  N   . LEU A 1 92  ? 14.716  43.887  33.053 1.00 3.42  ? 371  LEU A N   1 
ATOM   739  C  CA  . LEU A 1 92  ? 15.226  42.940  34.017 1.00 2.27  ? 371  LEU A CA  1 
ATOM   740  C  C   . LEU A 1 92  ? 16.415  43.584  34.681 1.00 1.00  ? 371  LEU A C   1 
ATOM   741  O  O   . LEU A 1 92  ? 17.286  44.117  34.008 1.00 1.62  ? 371  LEU A O   1 
ATOM   742  C  CB  . LEU A 1 92  ? 15.651  41.654  33.318 1.00 1.77  ? 371  LEU A CB  1 
ATOM   743  C  CG  . LEU A 1 92  ? 16.486  40.702  34.167 1.00 1.99  ? 371  LEU A CG  1 
ATOM   744  C  CD1 . LEU A 1 92  ? 15.807  40.476  35.507 1.00 1.58  ? 371  LEU A CD1 1 
ATOM   745  C  CD2 . LEU A 1 92  ? 16.686  39.394  33.409 1.00 2.18  ? 371  LEU A CD2 1 
ATOM   746  N  N   . LYS A 1 93  ? 16.449  43.564  36.001 1.00 1.00  ? 372  LYS A N   1 
ATOM   747  C  CA  . LYS A 1 93  ? 17.582  44.145  36.692 1.00 2.23  ? 372  LYS A CA  1 
ATOM   748  C  C   . LYS A 1 93  ? 18.154  43.087  37.588 1.00 1.97  ? 372  LYS A C   1 
ATOM   749  O  O   . LYS A 1 93  ? 17.455  42.544  38.440 1.00 1.00  ? 372  LYS A O   1 
ATOM   750  C  CB  . LYS A 1 93  ? 17.181  45.355  37.539 1.00 4.22  ? 372  LYS A CB  1 
ATOM   751  C  CG  . LYS A 1 93  ? 18.357  45.970  38.317 1.00 6.08  ? 372  LYS A CG  1 
ATOM   752  C  CD  . LYS A 1 93  ? 17.944  47.138  39.228 1.00 5.25  ? 372  LYS A CD  1 
ATOM   753  C  CE  . LYS A 1 93  ? 17.759  48.435  38.453 1.00 4.50  ? 372  LYS A CE  1 
ATOM   754  N  NZ  . LYS A 1 93  ? 17.485  49.583  39.358 1.00 4.28  ? 372  LYS A NZ  1 
ATOM   755  N  N   . ILE A 1 94  ? 19.429  42.788  37.380 1.00 1.40  ? 373  ILE A N   1 
ATOM   756  C  CA  . ILE A 1 94  ? 20.106  41.796  38.179 1.00 1.99  ? 373  ILE A CA  1 
ATOM   757  C  C   . ILE A 1 94  ? 21.085  42.483  39.122 1.00 2.25  ? 373  ILE A C   1 
ATOM   758  O  O   . ILE A 1 94  ? 22.005  43.183  38.685 1.00 2.06  ? 373  ILE A O   1 
ATOM   759  C  CB  . ILE A 1 94  ? 20.845  40.769  37.286 1.00 1.32  ? 373  ILE A CB  1 
ATOM   760  C  CG1 . ILE A 1 94  ? 19.831  39.960  36.474 1.00 1.68  ? 373  ILE A CG1 1 
ATOM   761  C  CG2 . ILE A 1 94  ? 21.650  39.815  38.145 1.00 2.94  ? 373  ILE A CG2 1 
ATOM   762  C  CD1 . ILE A 1 94  ? 20.398  38.687  35.867 1.00 1.00  ? 373  ILE A CD1 1 
ATOM   763  N  N   . HIS A 1 95  ? 20.855  42.297  40.421 1.00 2.32  ? 374  HIS A N   1 
ATOM   764  C  CA  . HIS A 1 95  ? 21.702  42.877  41.452 1.00 3.83  ? 374  HIS A CA  1 
ATOM   765  C  C   . HIS A 1 95  ? 22.262  41.783  42.347 1.00 3.83  ? 374  HIS A C   1 
ATOM   766  O  O   . HIS A 1 95  ? 21.528  40.909  42.802 1.00 3.73  ? 374  HIS A O   1 
ATOM   767  C  CB  . HIS A 1 95  ? 20.917  43.874  42.307 1.00 3.53  ? 374  HIS A CB  1 
ATOM   768  C  CG  . HIS A 1 95  ? 21.484  44.059  43.681 1.00 4.96  ? 374  HIS A CG  1 
ATOM   769  N  ND1 . HIS A 1 95  ? 22.819  44.317  43.906 1.00 5.67  ? 374  HIS A ND1 1 
ATOM   770  C  CD2 . HIS A 1 95  ? 20.903  43.996  44.904 1.00 5.41  ? 374  HIS A CD2 1 
ATOM   771  C  CE1 . HIS A 1 95  ? 23.036  44.406  45.207 1.00 5.88  ? 374  HIS A CE1 1 
ATOM   772  N  NE2 . HIS A 1 95  ? 21.890  44.215  45.835 1.00 5.32  ? 374  HIS A NE2 1 
ATOM   773  N  N   . LEU A 1 96  ? 23.564  41.852  42.608 1.00 4.74  ? 375  LEU A N   1 
ATOM   774  C  CA  . LEU A 1 96  ? 24.242  40.864  43.449 1.00 5.22  ? 375  LEU A CA  1 
ATOM   775  C  C   . LEU A 1 96  ? 25.278  41.513  44.374 1.00 5.26  ? 375  LEU A C   1 
ATOM   776  O  O   . LEU A 1 96  ? 25.845  42.559  44.043 1.00 5.92  ? 375  LEU A O   1 
ATOM   777  C  CB  . LEU A 1 96  ? 24.906  39.803  42.556 1.00 4.03  ? 375  LEU A CB  1 
ATOM   778  C  CG  . LEU A 1 96  ? 24.996  40.150  41.060 1.00 1.93  ? 375  LEU A CG  1 
ATOM   779  C  CD1 . LEU A 1 96  ? 26.096  41.174  40.830 1.00 1.00  ? 375  LEU A CD1 1 
ATOM   780  C  CD2 . LEU A 1 96  ? 25.258  38.892  40.257 1.00 1.32  ? 375  LEU A CD2 1 
ATOM   781  N  N   . LYS A 1 97  ? 25.502  40.894  45.534 1.00 4.86  ? 376  LYS A N   1 
ATOM   782  C  CA  . LYS A 1 97  ? 26.463  41.386  46.527 1.00 4.06  ? 376  LYS A CA  1 
ATOM   783  C  C   . LYS A 1 97  ? 27.528  40.324  46.821 1.00 3.72  ? 376  LYS A C   1 
ATOM   784  O  O   . LYS A 1 97  ? 27.210  39.166  47.093 1.00 2.77  ? 376  LYS A O   1 
ATOM   785  C  CB  . LYS A 1 97  ? 25.736  41.777  47.829 1.00 3.46  ? 376  LYS A CB  1 
ATOM   786  C  CG  . LYS A 1 97  ? 25.106  43.173  47.837 1.00 2.47  ? 376  LYS A CG  1 
ATOM   787  C  CD  . LYS A 1 97  ? 24.053  43.353  48.956 1.00 3.69  ? 376  LYS A CD  1 
ATOM   788  C  CE  . LYS A 1 97  ? 22.628  42.939  48.518 1.00 4.05  ? 376  LYS A CE  1 
ATOM   789  N  NZ  . LYS A 1 97  ? 21.546  43.205  49.532 1.00 3.84  ? 376  LYS A NZ  1 
ATOM   790  N  N   . ASP A 1 98  ? 28.794  40.724  46.766 1.00 4.10  ? 377  ASP A N   1 
ATOM   791  C  CA  . ASP A 1 98  ? 29.889  39.798  47.011 1.00 6.04  ? 377  ASP A CA  1 
ATOM   792  C  C   . ASP A 1 98  ? 30.351  39.843  48.463 1.00 7.42  ? 377  ASP A C   1 
ATOM   793  O  O   . ASP A 1 98  ? 30.096  40.818  49.172 1.00 8.18  ? 377  ASP A O   1 
ATOM   794  C  CB  . ASP A 1 98  ? 31.062  40.122  46.091 1.00 6.13  ? 377  ASP A CB  1 
ATOM   795  C  CG  . ASP A 1 98  ? 31.931  41.227  46.630 1.00 5.94  ? 377  ASP A CG  1 
ATOM   796  O  OD1 . ASP A 1 98  ? 32.634  40.987  47.633 1.00 6.25  ? 377  ASP A OD1 1 
ATOM   797  O  OD2 . ASP A 1 98  ? 31.912  42.333  46.055 1.00 6.12  ? 377  ASP A OD2 1 
ATOM   798  N  N   . TRP A 1 99  ? 31.048  38.790  48.891 1.00 9.10  ? 378  TRP A N   1 
ATOM   799  C  CA  . TRP A 1 99  ? 31.542  38.686  50.259 1.00 9.62  ? 378  TRP A CA  1 
ATOM   800  C  C   . TRP A 1 99  ? 32.488  39.792  50.666 1.00 11.94 ? 378  TRP A C   1 
ATOM   801  O  O   . TRP A 1 99  ? 32.192  40.536  51.600 1.00 13.49 ? 378  TRP A O   1 
ATOM   802  C  CB  . TRP A 1 99  ? 32.201  37.330  50.484 1.00 6.21  ? 378  TRP A CB  1 
ATOM   803  C  CG  . TRP A 1 99  ? 31.199  36.233  50.461 1.00 4.68  ? 378  TRP A CG  1 
ATOM   804  C  CD1 . TRP A 1 99  ? 30.854  35.466  49.397 1.00 3.17  ? 378  TRP A CD1 1 
ATOM   805  C  CD2 . TRP A 1 99  ? 30.335  35.847  51.534 1.00 4.97  ? 378  TRP A CD2 1 
ATOM   806  N  NE1 . TRP A 1 99  ? 29.821  34.620  49.732 1.00 3.92  ? 378  TRP A NE1 1 
ATOM   807  C  CE2 . TRP A 1 99  ? 29.483  34.835  51.041 1.00 4.51  ? 378  TRP A CE2 1 
ATOM   808  C  CE3 . TRP A 1 99  ? 30.195  36.260  52.867 1.00 4.85  ? 378  TRP A CE3 1 
ATOM   809  C  CZ2 . TRP A 1 99  ? 28.502  34.229  51.836 1.00 4.62  ? 378  TRP A CZ2 1 
ATOM   810  C  CZ3 . TRP A 1 99  ? 29.218  35.655  53.663 1.00 4.66  ? 378  TRP A CZ3 1 
ATOM   811  C  CH2 . TRP A 1 99  ? 28.387  34.652  53.142 1.00 5.30  ? 378  TRP A CH2 1 
ATOM   812  N  N   . GLU A 1 100 ? 33.616  39.911  49.970 1.00 14.48 ? 379  GLU A N   1 
ATOM   813  C  CA  . GLU A 1 100 ? 34.599  40.946  50.288 1.00 16.61 ? 379  GLU A CA  1 
ATOM   814  C  C   . GLU A 1 100 ? 33.947  42.243  50.771 1.00 16.66 ? 379  GLU A C   1 
ATOM   815  O  O   . GLU A 1 100 ? 34.418  42.868  51.724 1.00 18.19 ? 379  GLU A O   1 
ATOM   816  C  CB  . GLU A 1 100 ? 35.501  41.222  49.080 1.00 18.95 ? 379  GLU A CB  1 
ATOM   817  C  CG  . GLU A 1 100 ? 36.768  40.344  49.001 1.00 23.82 ? 379  GLU A CG  1 
ATOM   818  C  CD  . GLU A 1 100 ? 36.493  38.834  49.064 1.00 26.67 ? 379  GLU A CD  1 
ATOM   819  O  OE1 . GLU A 1 100 ? 36.190  38.309  50.166 1.00 27.24 ? 379  GLU A OE1 1 
ATOM   820  O  OE2 . GLU A 1 100 ? 36.582  38.170  48.002 1.00 27.96 ? 379  GLU A OE2 1 
ATOM   821  N  N   . GLY A 1 101 ? 32.854  42.643  50.132 1.00 15.92 ? 380  GLY A N   1 
ATOM   822  C  CA  . GLY A 1 101 ? 32.179  43.850  50.566 1.00 15.22 ? 380  GLY A CA  1 
ATOM   823  C  C   . GLY A 1 101 ? 31.922  44.856  49.471 1.00 15.20 ? 380  GLY A C   1 
ATOM   824  O  O   . GLY A 1 101 ? 32.296  46.020  49.603 1.00 16.24 ? 380  GLY A O   1 
ATOM   825  N  N   . ASN A 1 102 ? 31.287  44.408  48.390 1.00 14.06 ? 381  ASN A N   1 
ATOM   826  C  CA  . ASN A 1 102 ? 30.949  45.270  47.256 1.00 13.25 ? 381  ASN A CA  1 
ATOM   827  C  C   . ASN A 1 102 ? 29.556  44.904  46.749 1.00 13.93 ? 381  ASN A C   1 
ATOM   828  O  O   . ASN A 1 102 ? 28.848  44.108  47.384 1.00 14.19 ? 381  ASN A O   1 
ATOM   829  C  CB  . ASN A 1 102 ? 31.977  45.110  46.133 1.00 11.07 ? 381  ASN A CB  1 
ATOM   830  C  CG  . ASN A 1 102 ? 33.276  45.817  46.435 1.00 10.11 ? 381  ASN A CG  1 
ATOM   831  O  OD1 . ASN A 1 102 ? 33.332  47.049  46.439 1.00 9.45  ? 381  ASN A OD1 1 
ATOM   832  N  ND2 . ASN A 1 102 ? 34.330  45.046  46.700 1.00 7.56  ? 381  ASN A ND2 1 
ATOM   833  N  N   . GLU A 1 103 ? 29.158  45.486  45.618 1.00 13.35 ? 382  GLU A N   1 
ATOM   834  C  CA  . GLU A 1 103 ? 27.845  45.199  45.044 1.00 12.48 ? 382  GLU A CA  1 
ATOM   835  C  C   . GLU A 1 103 ? 27.629  45.927  43.727 1.00 10.76 ? 382  GLU A C   1 
ATOM   836  O  O   . GLU A 1 103 ? 28.031  47.081  43.571 1.00 10.96 ? 382  GLU A O   1 
ATOM   837  C  CB  . GLU A 1 103 ? 26.743  45.607  46.013 1.00 14.56 ? 382  GLU A CB  1 
ATOM   838  C  CG  . GLU A 1 103 ? 26.718  47.088  46.282 1.00 18.88 ? 382  GLU A CG  1 
ATOM   839  C  CD  . GLU A 1 103 ? 25.506  47.500  47.077 1.00 21.80 ? 382  GLU A CD  1 
ATOM   840  O  OE1 . GLU A 1 103 ? 24.376  47.342  46.561 1.00 22.44 ? 382  GLU A OE1 1 
ATOM   841  O  OE2 . GLU A 1 103 ? 25.689  47.976  48.219 1.00 24.59 ? 382  GLU A OE2 1 
ATOM   842  N  N   . ALA A 1 104 ? 26.981  45.250  42.786 1.00 8.37  ? 383  ALA A N   1 
ATOM   843  C  CA  . ALA A 1 104 ? 26.702  45.840  41.486 1.00 6.49  ? 383  ALA A CA  1 
ATOM   844  C  C   . ALA A 1 104 ? 25.459  45.221  40.845 1.00 5.53  ? 383  ALA A C   1 
ATOM   845  O  O   . ALA A 1 104 ? 25.033  44.115  41.198 1.00 4.65  ? 383  ALA A O   1 
ATOM   846  C  CB  . ALA A 1 104 ? 27.909  45.684  40.570 1.00 4.90  ? 383  ALA A CB  1 
ATOM   847  N  N   . TYR A 1 105 ? 24.880  45.961  39.905 1.00 5.50  ? 384  TYR A N   1 
ATOM   848  C  CA  . TYR A 1 105 ? 23.687  45.530  39.189 1.00 4.11  ? 384  TYR A CA  1 
ATOM   849  C  C   . TYR A 1 105 ? 23.947  45.437  37.698 1.00 2.87  ? 384  TYR A C   1 
ATOM   850  O  O   . TYR A 1 105 ? 24.995  45.831  37.183 1.00 1.41  ? 384  TYR A O   1 
ATOM   851  C  CB  . TYR A 1 105 ? 22.532  46.526  39.388 1.00 5.66  ? 384  TYR A CB  1 
ATOM   852  C  CG  . TYR A 1 105 ? 22.747  47.898  38.725 1.00 7.26  ? 384  TYR A CG  1 
ATOM   853  C  CD1 . TYR A 1 105 ? 23.442  48.917  39.386 1.00 7.66  ? 384  TYR A CD1 1 
ATOM   854  C  CD2 . TYR A 1 105 ? 22.284  48.165  37.429 1.00 5.74  ? 384  TYR A CD2 1 
ATOM   855  C  CE1 . TYR A 1 105 ? 23.673  50.159  38.779 1.00 7.57  ? 384  TYR A CE1 1 
ATOM   856  C  CE2 . TYR A 1 105 ? 22.516  49.411  36.814 1.00 5.70  ? 384  TYR A CE2 1 
ATOM   857  C  CZ  . TYR A 1 105 ? 23.212  50.397  37.496 1.00 7.20  ? 384  TYR A CZ  1 
ATOM   858  O  OH  . TYR A 1 105 ? 23.481  51.621  36.910 1.00 8.67  ? 384  TYR A OH  1 
ATOM   859  N  N   . SER A 1 106 ? 22.944  44.931  37.011 1.00 1.91  ? 385  SER A N   1 
ATOM   860  C  CA  . SER A 1 106 ? 22.982  44.807  35.578 1.00 2.86  ? 385  SER A CA  1 
ATOM   861  C  C   . SER A 1 106 ? 21.543  45.003  35.176 1.00 3.87  ? 385  SER A C   1 
ATOM   862  O  O   . SER A 1 106 ? 20.639  44.384  35.741 1.00 4.37  ? 385  SER A O   1 
ATOM   863  C  CB  . SER A 1 106 ? 23.486  43.433  35.163 1.00 3.31  ? 385  SER A CB  1 
ATOM   864  O  OG  . SER A 1 106 ? 24.894  43.379  35.303 1.00 4.30  ? 385  SER A OG  1 
ATOM   865  N  N   . LEU A 1 107 ? 21.331  45.889  34.214 1.00 3.75  ? 386  LEU A N   1 
ATOM   866  C  CA  . LEU A 1 107 ? 19.994  46.186  33.758 1.00 3.09  ? 386  LEU A CA  1 
ATOM   867  C  C   . LEU A 1 107 ? 19.839  45.875  32.274 1.00 2.48  ? 386  LEU A C   1 
ATOM   868  O  O   . LEU A 1 107 ? 20.629  46.312  31.429 1.00 1.00  ? 386  LEU A O   1 
ATOM   869  C  CB  . LEU A 1 107 ? 19.681  47.652  34.065 1.00 2.90  ? 386  LEU A CB  1 
ATOM   870  C  CG  . LEU A 1 107 ? 18.279  48.226  33.873 1.00 2.46  ? 386  LEU A CG  1 
ATOM   871  C  CD1 . LEU A 1 107 ? 18.130  49.448  34.766 1.00 2.14  ? 386  LEU A CD1 1 
ATOM   872  C  CD2 . LEU A 1 107 ? 18.046  48.594  32.411 1.00 3.31  ? 386  LEU A CD2 1 
ATOM   873  N  N   . TYR A 1 108 ? 18.821  45.073  31.986 1.00 3.06  ? 387  TYR A N   1 
ATOM   874  C  CA  . TYR A 1 108 ? 18.477  44.665  30.631 1.00 3.34  ? 387  TYR A CA  1 
ATOM   875  C  C   . TYR A 1 108 ? 17.284  45.541  30.209 1.00 3.25  ? 387  TYR A C   1 
ATOM   876  O  O   . TYR A 1 108 ? 16.392  45.817  31.014 1.00 3.49  ? 387  TYR A O   1 
ATOM   877  C  CB  . TYR A 1 108 ? 18.117  43.169  30.627 1.00 2.31  ? 387  TYR A CB  1 
ATOM   878  C  CG  . TYR A 1 108 ? 19.312  42.259  30.818 1.00 1.86  ? 387  TYR A CG  1 
ATOM   879  C  CD1 . TYR A 1 108 ? 19.954  41.688  29.725 1.00 1.46  ? 387  TYR A CD1 1 
ATOM   880  C  CD2 . TYR A 1 108 ? 19.846  42.029  32.079 1.00 1.41  ? 387  TYR A CD2 1 
ATOM   881  C  CE1 . TYR A 1 108 ? 21.107  40.910  29.880 1.00 1.26  ? 387  TYR A CE1 1 
ATOM   882  C  CE2 . TYR A 1 108 ? 21.002  41.256  32.246 1.00 1.29  ? 387  TYR A CE2 1 
ATOM   883  C  CZ  . TYR A 1 108 ? 21.628  40.700  31.140 1.00 1.23  ? 387  TYR A CZ  1 
ATOM   884  O  OH  . TYR A 1 108 ? 22.783  39.959  31.280 1.00 1.00  ? 387  TYR A OH  1 
ATOM   885  N  N   . GLU A 1 109 ? 17.264  45.994  28.962 1.00 2.65  ? 388  GLU A N   1 
ATOM   886  C  CA  . GLU A 1 109 ? 16.184  46.859  28.526 1.00 2.44  ? 388  GLU A CA  1 
ATOM   887  C  C   . GLU A 1 109 ? 14.907  46.107  28.213 1.00 2.65  ? 388  GLU A C   1 
ATOM   888  O  O   . GLU A 1 109 ? 13.848  46.716  28.081 1.00 3.62  ? 388  GLU A O   1 
ATOM   889  C  CB  . GLU A 1 109 ? 16.619  47.661  27.305 1.00 3.53  ? 388  GLU A CB  1 
ATOM   890  C  CG  . GLU A 1 109 ? 15.757  48.881  27.035 1.00 5.11  ? 388  GLU A CG  1 
ATOM   891  C  CD  . GLU A 1 109 ? 15.571  49.754  28.275 1.00 6.46  ? 388  GLU A CD  1 
ATOM   892  O  OE1 . GLU A 1 109 ? 16.534  49.874  29.066 1.00 7.40  ? 388  GLU A OE1 1 
ATOM   893  O  OE2 . GLU A 1 109 ? 14.467  50.325  28.451 1.00 6.35  ? 388  GLU A OE2 1 
ATOM   894  N  N   . HIS A 1 110 ? 15.002  44.786  28.103 1.00 2.61  ? 389  HIS A N   1 
ATOM   895  C  CA  . HIS A 1 110 ? 13.837  43.971  27.782 1.00 2.13  ? 389  HIS A CA  1 
ATOM   896  C  C   . HIS A 1 110 ? 14.086  42.501  28.052 1.00 2.00  ? 389  HIS A C   1 
ATOM   897  O  O   . HIS A 1 110 ? 15.117  41.962  27.657 1.00 2.46  ? 389  HIS A O   1 
ATOM   898  C  CB  . HIS A 1 110 ? 13.481  44.162  26.314 1.00 2.49  ? 389  HIS A CB  1 
ATOM   899  C  CG  . HIS A 1 110 ? 12.314  43.346  25.868 1.00 3.15  ? 389  HIS A CG  1 
ATOM   900  N  ND1 . HIS A 1 110 ? 11.112  43.341  26.542 1.00 3.36  ? 389  HIS A ND1 1 
ATOM   901  C  CD2 . HIS A 1 110 ? 12.159  42.520  24.807 1.00 3.84  ? 389  HIS A CD2 1 
ATOM   902  C  CE1 . HIS A 1 110 ? 10.265  42.546  25.912 1.00 4.13  ? 389  HIS A CE1 1 
ATOM   903  N  NE2 . HIS A 1 110 ? 10.875  42.037  24.855 1.00 4.27  ? 389  HIS A NE2 1 
ATOM   904  N  N   . PHE A 1 111 ? 13.127  41.852  28.707 1.00 2.52  ? 390  PHE A N   1 
ATOM   905  C  CA  . PHE A 1 111 ? 13.239  40.433  29.047 1.00 1.75  ? 390  PHE A CA  1 
ATOM   906  C  C   . PHE A 1 111 ? 11.928  39.677  28.971 1.00 1.51  ? 390  PHE A C   1 
ATOM   907  O  O   . PHE A 1 111 ? 10.860  40.217  29.246 1.00 1.00  ? 390  PHE A O   1 
ATOM   908  C  CB  . PHE A 1 111 ? 13.846  40.287  30.453 1.00 3.08  ? 390  PHE A CB  1 
ATOM   909  C  CG  . PHE A 1 111 ? 13.415  39.041  31.206 1.00 3.74  ? 390  PHE A CG  1 
ATOM   910  C  CD1 . PHE A 1 111 ? 12.662  39.155  32.377 1.00 4.06  ? 390  PHE A CD1 1 
ATOM   911  C  CD2 . PHE A 1 111 ? 13.832  37.773  30.810 1.00 3.83  ? 390  PHE A CD2 1 
ATOM   912  C  CE1 . PHE A 1 111 ? 12.339  38.027  33.147 1.00 1.67  ? 390  PHE A CE1 1 
ATOM   913  C  CE2 . PHE A 1 111 ? 13.510  36.640  31.580 1.00 3.44  ? 390  PHE A CE2 1 
ATOM   914  C  CZ  . PHE A 1 111 ? 12.765  36.778  32.748 1.00 1.92  ? 390  PHE A CZ  1 
ATOM   915  N  N   . TYR A 1 112 ? 12.033  38.413  28.593 1.00 1.68  ? 391  TYR A N   1 
ATOM   916  C  CA  . TYR A 1 112 ? 10.877  37.553  28.504 1.00 1.77  ? 391  TYR A CA  1 
ATOM   917  C  C   . TYR A 1 112 ? 11.293  36.129  28.188 1.00 2.34  ? 391  TYR A C   1 
ATOM   918  O  O   . TYR A 1 112 ? 12.377  35.892  27.654 1.00 1.90  ? 391  TYR A O   1 
ATOM   919  C  CB  . TYR A 1 112 ? 9.909   38.047  27.434 1.00 2.86  ? 391  TYR A CB  1 
ATOM   920  C  CG  . TYR A 1 112 ? 10.365  37.830  26.016 1.00 2.73  ? 391  TYR A CG  1 
ATOM   921  C  CD1 . TYR A 1 112 ? 11.272  38.696  25.418 1.00 2.28  ? 391  TYR A CD1 1 
ATOM   922  C  CD2 . TYR A 1 112 ? 9.862   36.773  25.260 1.00 1.51  ? 391  TYR A CD2 1 
ATOM   923  C  CE1 . TYR A 1 112 ? 11.667  38.520  24.093 1.00 2.14  ? 391  TYR A CE1 1 
ATOM   924  C  CE2 . TYR A 1 112 ? 10.251  36.584  23.937 1.00 1.97  ? 391  TYR A CE2 1 
ATOM   925  C  CZ  . TYR A 1 112 ? 11.155  37.463  23.361 1.00 2.20  ? 391  TYR A CZ  1 
ATOM   926  O  OH  . TYR A 1 112 ? 11.566  37.291  22.058 1.00 2.79  ? 391  TYR A OH  1 
ATOM   927  N  N   . LEU A 1 113 ? 10.408  35.191  28.511 1.00 3.11  ? 392  LEU A N   1 
ATOM   928  C  CA  . LEU A 1 113 ? 10.650  33.776  28.285 1.00 3.24  ? 392  LEU A CA  1 
ATOM   929  C  C   . LEU A 1 113 ? 9.725   33.246  27.192 1.00 4.05  ? 392  LEU A C   1 
ATOM   930  O  O   . LEU A 1 113 ? 9.176   34.021  26.415 1.00 4.04  ? 392  LEU A O   1 
ATOM   931  C  CB  . LEU A 1 113 ? 10.449  33.019  29.596 1.00 2.67  ? 392  LEU A CB  1 
ATOM   932  C  CG  . LEU A 1 113 ? 11.329  33.550  30.738 1.00 2.00  ? 392  LEU A CG  1 
ATOM   933  C  CD1 . LEU A 1 113 ? 10.758  33.129  32.081 1.00 2.21  ? 392  LEU A CD1 1 
ATOM   934  C  CD2 . LEU A 1 113 ? 12.754  33.057  30.572 1.00 1.53  ? 392  LEU A CD2 1 
ATOM   935  N  N   . SER A 1 114 ? 9.547   31.931  27.134 1.00 5.57  ? 393  SER A N   1 
ATOM   936  C  CA  . SER A 1 114 ? 8.715   31.336  26.097 1.00 7.38  ? 393  SER A CA  1 
ATOM   937  C  C   . SER A 1 114 ? 7.937   30.116  26.553 1.00 7.63  ? 393  SER A C   1 
ATOM   938  O  O   . SER A 1 114 ? 7.966   29.753  27.727 1.00 8.00  ? 393  SER A O   1 
ATOM   939  C  CB  . SER A 1 114 ? 9.582   30.952  24.895 1.00 8.34  ? 393  SER A CB  1 
ATOM   940  O  OG  . SER A 1 114 ? 10.293  32.078  24.396 1.00 10.65 ? 393  SER A OG  1 
ATOM   941  N  N   . SER A 1 115 ? 7.257   29.482  25.600 1.00 8.72  ? 394  SER A N   1 
ATOM   942  C  CA  . SER A 1 115 ? 6.429   28.301  25.857 1.00 9.41  ? 394  SER A CA  1 
ATOM   943  C  C   . SER A 1 115 ? 7.146   27.160  26.551 1.00 9.39  ? 394  SER A C   1 
ATOM   944  O  O   . SER A 1 115 ? 8.300   26.865  26.248 1.00 9.37  ? 394  SER A O   1 
ATOM   945  C  CB  . SER A 1 115 ? 5.834   27.770  24.543 1.00 10.43 ? 394  SER A CB  1 
ATOM   946  O  OG  . SER A 1 115 ? 5.106   26.562  24.745 1.00 8.82  ? 394  SER A OG  1 
ATOM   947  N  N   . GLU A 1 116 ? 6.448   26.516  27.480 1.00 9.44  ? 395  GLU A N   1 
ATOM   948  C  CA  . GLU A 1 116 ? 7.016   25.381  28.185 1.00 10.34 ? 395  GLU A CA  1 
ATOM   949  C  C   . GLU A 1 116 ? 7.468   24.406  27.098 1.00 11.15 ? 395  GLU A C   1 
ATOM   950  O  O   . GLU A 1 116 ? 8.439   23.674  27.266 1.00 11.54 ? 395  GLU A O   1 
ATOM   951  C  CB  . GLU A 1 116 ? 5.963   24.742  29.085 1.00 10.85 ? 395  GLU A CB  1 
ATOM   952  C  CG  . GLU A 1 116 ? 6.488   23.638  29.981 1.00 11.14 ? 395  GLU A CG  1 
ATOM   953  C  CD  . GLU A 1 116 ? 5.535   23.316  31.120 1.00 12.08 ? 395  GLU A CD  1 
ATOM   954  O  OE1 . GLU A 1 116 ? 5.811   22.351  31.872 1.00 12.04 ? 395  GLU A OE1 1 
ATOM   955  O  OE2 . GLU A 1 116 ? 4.516   24.035  31.265 1.00 11.75 ? 395  GLU A OE2 1 
ATOM   956  N  N   . GLU A 1 117 ? 6.747   24.396  25.981 1.00 12.39 ? 396  GLU A N   1 
ATOM   957  C  CA  . GLU A 1 117 ? 7.116   23.549  24.849 1.00 12.98 ? 396  GLU A CA  1 
ATOM   958  C  C   . GLU A 1 117 ? 7.988   24.478  24.013 1.00 11.36 ? 396  GLU A C   1 
ATOM   959  O  O   . GLU A 1 117 ? 7.636   24.884  22.906 1.00 11.35 ? 396  GLU A O   1 
ATOM   960  C  CB  . GLU A 1 117 ? 5.877   23.093  24.048 1.00 15.83 ? 396  GLU A CB  1 
ATOM   961  C  CG  . GLU A 1 117 ? 5.051   21.934  24.668 1.00 18.82 ? 396  GLU A CG  1 
ATOM   962  C  CD  . GLU A 1 117 ? 5.747   20.559  24.633 1.00 20.43 ? 396  GLU A CD  1 
ATOM   963  O  OE1 . GLU A 1 117 ? 6.128   20.096  23.528 1.00 20.71 ? 396  GLU A OE1 1 
ATOM   964  O  OE2 . GLU A 1 117 ? 5.893   19.935  25.716 1.00 20.46 ? 396  GLU A OE2 1 
ATOM   965  N  N   . LEU A 1 118 ? 9.121   24.835  24.594 1.00 9.83  ? 397  LEU A N   1 
ATOM   966  C  CA  . LEU A 1 118 ? 10.081  25.729  23.972 1.00 9.49  ? 397  LEU A CA  1 
ATOM   967  C  C   . LEU A 1 118 ? 11.059  25.946  25.112 1.00 8.74  ? 397  LEU A C   1 
ATOM   968  O  O   . LEU A 1 118 ? 11.943  26.809  25.071 1.00 9.34  ? 397  LEU A O   1 
ATOM   969  C  CB  . LEU A 1 118 ? 9.403   27.044  23.567 1.00 8.95  ? 397  LEU A CB  1 
ATOM   970  C  CG  . LEU A 1 118 ? 9.841   27.719  22.254 1.00 9.38  ? 397  LEU A CG  1 
ATOM   971  C  CD1 . LEU A 1 118 ? 11.260  28.280  22.376 1.00 8.32  ? 397  LEU A CD1 1 
ATOM   972  C  CD2 . LEU A 1 118 ? 9.749   26.708  21.108 1.00 8.70  ? 397  LEU A CD2 1 
ATOM   973  N  N   . ASN A 1 119 ? 10.842  25.139  26.145 1.00 8.11  ? 398  ASN A N   1 
ATOM   974  C  CA  . ASN A 1 119 ? 11.646  25.113  27.355 1.00 7.14  ? 398  ASN A CA  1 
ATOM   975  C  C   . ASN A 1 119 ? 11.960  26.459  28.006 1.00 5.55  ? 398  ASN A C   1 
ATOM   976  O  O   . ASN A 1 119 ? 13.035  26.643  28.565 1.00 6.87  ? 398  ASN A O   1 
ATOM   977  C  CB  . ASN A 1 119 ? 12.929  24.340  27.061 1.00 7.18  ? 398  ASN A CB  1 
ATOM   978  C  CG  . ASN A 1 119 ? 12.648  22.965  26.468 1.00 8.19  ? 398  ASN A CG  1 
ATOM   979  O  OD1 . ASN A 1 119 ? 12.227  22.035  27.171 1.00 8.81  ? 398  ASN A OD1 1 
ATOM   980  N  ND2 . ASN A 1 119 ? 12.860  22.835  25.163 1.00 6.92  ? 398  ASN A ND2 1 
ATOM   981  N  N   . TYR A 1 120 ? 11.024  27.396  27.937 1.00 3.71  ? 399  TYR A N   1 
ATOM   982  C  CA  . TYR A 1 120 ? 11.207  28.699  28.558 1.00 2.96  ? 399  TYR A CA  1 
ATOM   983  C  C   . TYR A 1 120 ? 12.477  29.413  28.136 1.00 2.56  ? 399  TYR A C   1 
ATOM   984  O  O   . TYR A 1 120 ? 13.190  29.972  28.970 1.00 1.98  ? 399  TYR A O   1 
ATOM   985  C  CB  . TYR A 1 120 ? 11.190  28.543  30.076 1.00 2.36  ? 399  TYR A CB  1 
ATOM   986  C  CG  . TYR A 1 120 ? 9.912   27.930  30.573 1.00 2.31  ? 399  TYR A CG  1 
ATOM   987  C  CD1 . TYR A 1 120 ? 8.683   28.517  30.283 1.00 2.57  ? 399  TYR A CD1 1 
ATOM   988  C  CD2 . TYR A 1 120 ? 9.919   26.754  31.311 1.00 1.97  ? 399  TYR A CD2 1 
ATOM   989  C  CE1 . TYR A 1 120 ? 7.484   27.946  30.713 1.00 2.32  ? 399  TYR A CE1 1 
ATOM   990  C  CE2 . TYR A 1 120 ? 8.719   26.173  31.750 1.00 2.18  ? 399  TYR A CE2 1 
ATOM   991  C  CZ  . TYR A 1 120 ? 7.507   26.778  31.445 1.00 2.00  ? 399  TYR A CZ  1 
ATOM   992  O  OH  . TYR A 1 120 ? 6.327   26.225  31.884 1.00 1.66  ? 399  TYR A OH  1 
ATOM   993  N  N   . ARG A 1 121 ? 12.750  29.389  26.838 1.00 3.03  ? 400  ARG A N   1 
ATOM   994  C  CA  . ARG A 1 121 ? 13.924  30.044  26.274 1.00 3.61  ? 400  ARG A CA  1 
ATOM   995  C  C   . ARG A 1 121 ? 13.908  31.503  26.731 1.00 3.72  ? 400  ARG A C   1 
ATOM   996  O  O   . ARG A 1 121 ? 12.875  32.163  26.651 1.00 3.01  ? 400  ARG A O   1 
ATOM   997  C  CB  . ARG A 1 121 ? 13.844  29.977  24.745 1.00 6.40  ? 400  ARG A CB  1 
ATOM   998  C  CG  . ARG A 1 121 ? 15.076  30.471  23.981 1.00 8.70  ? 400  ARG A CG  1 
ATOM   999  C  CD  . ARG A 1 121 ? 14.756  30.644  22.486 1.00 9.91  ? 400  ARG A CD  1 
ATOM   1000 N  NE  . ARG A 1 121 ? 14.060  29.481  21.918 1.00 11.77 ? 400  ARG A NE  1 
ATOM   1001 C  CZ  . ARG A 1 121 ? 14.622  28.292  21.702 1.00 12.65 ? 400  ARG A CZ  1 
ATOM   1002 N  NH1 . ARG A 1 121 ? 15.905  28.095  21.998 1.00 13.12 ? 400  ARG A NH1 1 
ATOM   1003 N  NH2 . ARG A 1 121 ? 13.898  27.295  21.205 1.00 11.54 ? 400  ARG A NH2 1 
ATOM   1004 N  N   . ILE A 1 122 ? 15.041  32.008  27.212 1.00 3.62  ? 401  ILE A N   1 
ATOM   1005 C  CA  . ILE A 1 122 ? 15.104  33.397  27.668 1.00 1.43  ? 401  ILE A CA  1 
ATOM   1006 C  C   . ILE A 1 122 ? 15.557  34.298  26.538 1.00 1.47  ? 401  ILE A C   1 
ATOM   1007 O  O   . ILE A 1 122 ? 16.182  33.843  25.590 1.00 1.24  ? 401  ILE A O   1 
ATOM   1008 C  CB  . ILE A 1 122 ? 16.071  33.559  28.871 1.00 1.92  ? 401  ILE A CB  1 
ATOM   1009 C  CG1 . ILE A 1 122 ? 15.956  34.959  29.465 1.00 1.39  ? 401  ILE A CG1 1 
ATOM   1010 C  CG2 . ILE A 1 122 ? 17.494  33.341  28.431 1.00 2.05  ? 401  ILE A CG2 1 
ATOM   1011 C  CD1 . ILE A 1 122 ? 16.596  35.074  30.822 1.00 1.80  ? 401  ILE A CD1 1 
ATOM   1012 N  N   . HIS A 1 123 ? 15.225  35.575  26.632 1.00 1.00  ? 402  HIS A N   1 
ATOM   1013 C  CA  . HIS A 1 123 ? 15.619  36.520  25.604 1.00 2.78  ? 402  HIS A CA  1 
ATOM   1014 C  C   . HIS A 1 123 ? 15.909  37.839  26.310 1.00 2.76  ? 402  HIS A C   1 
ATOM   1015 O  O   . HIS A 1 123 ? 15.013  38.404  26.929 1.00 4.17  ? 402  HIS A O   1 
ATOM   1016 C  CB  . HIS A 1 123 ? 14.477  36.732  24.610 1.00 4.19  ? 402  HIS A CB  1 
ATOM   1017 C  CG  . HIS A 1 123 ? 13.788  35.475  24.169 1.00 5.09  ? 402  HIS A CG  1 
ATOM   1018 N  ND1 . HIS A 1 123 ? 14.080  34.844  22.978 1.00 5.28  ? 402  HIS A ND1 1 
ATOM   1019 C  CD2 . HIS A 1 123 ? 12.760  34.782  24.717 1.00 5.34  ? 402  HIS A CD2 1 
ATOM   1020 C  CE1 . HIS A 1 123 ? 13.256  33.825  22.808 1.00 5.13  ? 402  HIS A CE1 1 
ATOM   1021 N  NE2 . HIS A 1 123 ? 12.444  33.767  23.848 1.00 5.37  ? 402  HIS A NE2 1 
ATOM   1022 N  N   . LEU A 1 124 ? 17.140  38.332  26.228 1.00 3.02  ? 403  LEU A N   1 
ATOM   1023 C  CA  . LEU A 1 124 ? 17.489  39.588  26.887 1.00 3.86  ? 403  LEU A CA  1 
ATOM   1024 C  C   . LEU A 1 124 ? 18.149  40.543  25.920 1.00 5.28  ? 403  LEU A C   1 
ATOM   1025 O  O   . LEU A 1 124 ? 19.107  40.177  25.245 1.00 6.58  ? 403  LEU A O   1 
ATOM   1026 C  CB  . LEU A 1 124 ? 18.458  39.349  28.039 1.00 2.29  ? 403  LEU A CB  1 
ATOM   1027 C  CG  . LEU A 1 124 ? 18.139  38.305  29.101 1.00 1.05  ? 403  LEU A CG  1 
ATOM   1028 C  CD1 . LEU A 1 124 ? 18.492  36.925  28.615 1.00 1.00  ? 403  LEU A CD1 1 
ATOM   1029 C  CD2 . LEU A 1 124 ? 18.950  38.621  30.327 1.00 1.38  ? 403  LEU A CD2 1 
ATOM   1030 N  N   . LYS A 1 125 ? 17.655  41.772  25.859 1.00 6.79  ? 404  LYS A N   1 
ATOM   1031 C  CA  . LYS A 1 125 ? 18.236  42.755  24.954 1.00 8.29  ? 404  LYS A CA  1 
ATOM   1032 C  C   . LYS A 1 125 ? 18.434  44.127  25.597 1.00 7.61  ? 404  LYS A C   1 
ATOM   1033 O  O   . LYS A 1 125 ? 17.818  44.453  26.614 1.00 7.12  ? 404  LYS A O   1 
ATOM   1034 C  CB  . LYS A 1 125 ? 17.388  42.873  23.678 1.00 10.97 ? 404  LYS A CB  1 
ATOM   1035 C  CG  . LYS A 1 125 ? 17.597  41.726  22.682 1.00 14.30 ? 404  LYS A CG  1 
ATOM   1036 C  CD  . LYS A 1 125 ? 16.912  41.989  21.333 1.00 17.60 ? 404  LYS A CD  1 
ATOM   1037 C  CE  . LYS A 1 125 ? 17.340  40.966  20.270 1.00 19.33 ? 404  LYS A CE  1 
ATOM   1038 N  NZ  . LYS A 1 125 ? 16.754  41.187  18.910 1.00 19.33 ? 404  LYS A NZ  1 
ATOM   1039 N  N   . GLY A 1 126 ? 19.309  44.925  24.991 1.00 7.15  ? 405  GLY A N   1 
ATOM   1040 C  CA  . GLY A 1 126 ? 19.597  46.243  25.521 1.00 5.91  ? 405  GLY A CA  1 
ATOM   1041 C  C   . GLY A 1 126 ? 20.219  46.128  26.900 1.00 5.11  ? 405  GLY A C   1 
ATOM   1042 O  O   . GLY A 1 126 ? 19.545  46.337  27.905 1.00 4.18  ? 405  GLY A O   1 
ATOM   1043 N  N   . LEU A 1 127 ? 21.507  45.798  26.946 1.00 5.09  ? 406  LEU A N   1 
ATOM   1044 C  CA  . LEU A 1 127 ? 22.213  45.641  28.213 1.00 5.47  ? 406  LEU A CA  1 
ATOM   1045 C  C   . LEU A 1 127 ? 22.935  46.884  28.724 1.00 6.63  ? 406  LEU A C   1 
ATOM   1046 O  O   . LEU A 1 127 ? 23.664  47.565  27.991 1.00 6.59  ? 406  LEU A O   1 
ATOM   1047 C  CB  . LEU A 1 127 ? 23.231  44.511  28.125 1.00 3.59  ? 406  LEU A CB  1 
ATOM   1048 C  CG  . LEU A 1 127 ? 23.984  44.353  29.442 1.00 2.41  ? 406  LEU A CG  1 
ATOM   1049 C  CD1 . LEU A 1 127 ? 23.031  43.801  30.476 1.00 1.05  ? 406  LEU A CD1 1 
ATOM   1050 C  CD2 . LEU A 1 127 ? 25.169  43.438  29.267 1.00 2.44  ? 406  LEU A CD2 1 
ATOM   1051 N  N   . THR A 1 128 ? 22.737  47.153  30.008 1.00 7.15  ? 407  THR A N   1 
ATOM   1052 C  CA  . THR A 1 128 ? 23.360  48.288  30.673 1.00 6.77  ? 407  THR A CA  1 
ATOM   1053 C  C   . THR A 1 128 ? 23.814  47.718  32.006 1.00 5.83  ? 407  THR A C   1 
ATOM   1054 O  O   . THR A 1 128 ? 23.651  46.523  32.251 1.00 5.47  ? 407  THR A O   1 
ATOM   1055 C  CB  . THR A 1 128 ? 22.334  49.395  30.948 1.00 6.95  ? 407  THR A CB  1 
ATOM   1056 O  OG1 . THR A 1 128 ? 21.667  49.122  32.187 1.00 7.28  ? 407  THR A OG1 1 
ATOM   1057 C  CG2 . THR A 1 128 ? 21.283  49.439  29.836 1.00 6.15  ? 407  THR A CG2 1 
ATOM   1058 N  N   . GLY A 1 129 ? 24.386  48.549  32.868 1.00 5.48  ? 408  GLY A N   1 
ATOM   1059 C  CA  . GLY A 1 129 ? 24.792  48.035  34.162 1.00 5.08  ? 408  GLY A CA  1 
ATOM   1060 C  C   . GLY A 1 129 ? 26.201  48.316  34.636 1.00 4.69  ? 408  GLY A C   1 
ATOM   1061 O  O   . GLY A 1 129 ? 27.010  48.918  33.933 1.00 4.27  ? 408  GLY A O   1 
ATOM   1062 N  N   . THR A 1 130 ? 26.482  47.866  35.855 1.00 3.92  ? 409  THR A N   1 
ATOM   1063 C  CA  . THR A 1 130 ? 27.788  48.042  36.466 1.00 3.91  ? 409  THR A CA  1 
ATOM   1064 C  C   . THR A 1 130 ? 28.486  46.687  36.591 1.00 3.64  ? 409  THR A C   1 
ATOM   1065 O  O   . THR A 1 130 ? 29.700  46.620  36.809 1.00 3.71  ? 409  THR A O   1 
ATOM   1066 C  CB  . THR A 1 130 ? 27.665  48.687  37.876 1.00 3.64  ? 409  THR A CB  1 
ATOM   1067 O  OG1 . THR A 1 130 ? 26.993  47.795  38.776 1.00 3.84  ? 409  THR A OG1 1 
ATOM   1068 C  CG2 . THR A 1 130 ? 26.877  49.985  37.793 1.00 3.47  ? 409  THR A CG2 1 
ATOM   1069 N  N   . ALA A 1 131 ? 27.716  45.610  36.439 1.00 3.35  ? 410  ALA A N   1 
ATOM   1070 C  CA  . ALA A 1 131 ? 28.264  44.263  36.552 1.00 2.43  ? 410  ALA A CA  1 
ATOM   1071 C  C   . ALA A 1 131 ? 28.629  43.650  35.215 1.00 1.61  ? 410  ALA A C   1 
ATOM   1072 O  O   . ALA A 1 131 ? 28.446  42.455  35.001 1.00 1.00  ? 410  ALA A O   1 
ATOM   1073 C  CB  . ALA A 1 131 ? 27.288  43.366  37.270 1.00 3.14  ? 410  ALA A CB  1 
ATOM   1074 N  N   . GLY A 1 132 ? 29.143  44.467  34.312 1.00 2.14  ? 411  GLY A N   1 
ATOM   1075 C  CA  . GLY A 1 132 ? 29.543  43.928  33.035 1.00 3.06  ? 411  GLY A CA  1 
ATOM   1076 C  C   . GLY A 1 132 ? 29.217  44.788  31.843 1.00 3.56  ? 411  GLY A C   1 
ATOM   1077 O  O   . GLY A 1 132 ? 28.340  45.647  31.912 1.00 3.81  ? 411  GLY A O   1 
ATOM   1078 N  N   . LYS A 1 133 ? 29.943  44.543  30.752 1.00 4.17  ? 412  LYS A N   1 
ATOM   1079 C  CA  . LYS A 1 133 ? 29.773  45.247  29.484 1.00 3.97  ? 412  LYS A CA  1 
ATOM   1080 C  C   . LYS A 1 133 ? 29.210  44.220  28.500 1.00 2.88  ? 412  LYS A C   1 
ATOM   1081 O  O   . LYS A 1 133 ? 28.769  44.544  27.395 1.00 2.04  ? 412  LYS A O   1 
ATOM   1082 C  CB  . LYS A 1 133 ? 31.129  45.785  28.995 1.00 6.22  ? 412  LYS A CB  1 
ATOM   1083 C  CG  . LYS A 1 133 ? 31.715  46.935  29.835 1.00 7.59  ? 412  LYS A CG  1 
ATOM   1084 C  CD  . LYS A 1 133 ? 31.145  48.311  29.449 1.00 8.91  ? 412  LYS A CD  1 
ATOM   1085 C  CE  . LYS A 1 133 ? 31.614  48.762  28.056 1.00 9.19  ? 412  LYS A CE  1 
ATOM   1086 N  NZ  . LYS A 1 133 ? 31.103  50.118  27.663 1.00 8.62  ? 412  LYS A NZ  1 
ATOM   1087 N  N   . ILE A 1 134 ? 29.229  42.966  28.918 1.00 1.69  ? 413  ILE A N   1 
ATOM   1088 C  CA  . ILE A 1 134 ? 28.714  41.913  28.086 1.00 1.69  ? 413  ILE A CA  1 
ATOM   1089 C  C   . ILE A 1 134 ? 27.744  41.127  28.938 1.00 2.43  ? 413  ILE A C   1 
ATOM   1090 O  O   . ILE A 1 134 ? 27.995  40.892  30.121 1.00 1.22  ? 413  ILE A O   1 
ATOM   1091 C  CB  . ILE A 1 134 ? 29.838  40.992  27.595 1.00 2.28  ? 413  ILE A CB  1 
ATOM   1092 C  CG1 . ILE A 1 134 ? 30.913  41.823  26.890 1.00 3.44  ? 413  ILE A CG1 1 
ATOM   1093 C  CG2 . ILE A 1 134 ? 29.272  39.914  26.666 1.00 2.97  ? 413  ILE A CG2 1 
ATOM   1094 C  CD1 . ILE A 1 134 ? 31.858  42.564  27.833 1.00 1.62  ? 413  ILE A CD1 1 
ATOM   1095 N  N   . SER A 1 135 ? 26.627  40.733  28.332 1.00 3.61  ? 414  SER A N   1 
ATOM   1096 C  CA  . SER A 1 135 ? 25.596  39.976  29.032 1.00 4.02  ? 414  SER A CA  1 
ATOM   1097 C  C   . SER A 1 135 ? 26.169  38.727  29.648 1.00 3.39  ? 414  SER A C   1 
ATOM   1098 O  O   . SER A 1 135 ? 26.636  37.844  28.941 1.00 2.90  ? 414  SER A O   1 
ATOM   1099 C  CB  . SER A 1 135 ? 24.463  39.582  28.080 1.00 4.88  ? 414  SER A CB  1 
ATOM   1100 O  OG  . SER A 1 135 ? 23.518  38.758  28.751 1.00 6.38  ? 414  SER A OG  1 
ATOM   1101 N  N   . SER A 1 136 ? 26.118  38.654  30.969 1.00 2.82  ? 415  SER A N   1 
ATOM   1102 C  CA  . SER A 1 136 ? 26.636  37.501  31.675 1.00 3.74  ? 415  SER A CA  1 
ATOM   1103 C  C   . SER A 1 136 ? 25.760  36.280  31.416 1.00 4.59  ? 415  SER A C   1 
ATOM   1104 O  O   . SER A 1 136 ? 26.229  35.142  31.497 1.00 5.57  ? 415  SER A O   1 
ATOM   1105 C  CB  . SER A 1 136 ? 26.682  37.811  33.151 1.00 3.97  ? 415  SER A CB  1 
ATOM   1106 O  OG  . SER A 1 136 ? 26.891  39.199  33.316 1.00 4.41  ? 415  SER A OG  1 
ATOM   1107 N  N   . ILE A 1 137 ? 24.483  36.516  31.127 1.00 4.47  ? 416  ILE A N   1 
ATOM   1108 C  CA  . ILE A 1 137 ? 23.570  35.427  30.821 1.00 2.73  ? 416  ILE A CA  1 
ATOM   1109 C  C   . ILE A 1 137 ? 23.815  35.178  29.351 1.00 4.43  ? 416  ILE A C   1 
ATOM   1110 O  O   . ILE A 1 137 ? 23.690  36.085  28.536 1.00 3.41  ? 416  ILE A O   1 
ATOM   1111 C  CB  . ILE A 1 137 ? 22.102  35.825  31.080 1.00 2.63  ? 416  ILE A CB  1 
ATOM   1112 C  CG1 . ILE A 1 137 ? 21.827  35.781  32.587 1.00 1.44  ? 416  ILE A CG1 1 
ATOM   1113 C  CG2 . ILE A 1 137 ? 21.157  34.886  30.350 1.00 2.77  ? 416  ILE A CG2 1 
ATOM   1114 C  CD1 . ILE A 1 137 ? 20.391  36.052  32.961 1.00 1.64  ? 416  ILE A CD1 1 
ATOM   1115 N  N   . SER A 1 138 ? 24.187  33.949  29.024 1.00 4.94  ? 417  SER A N   1 
ATOM   1116 C  CA  . SER A 1 138 ? 24.512  33.576  27.656 1.00 6.60  ? 417  SER A CA  1 
ATOM   1117 C  C   . SER A 1 138 ? 23.652  34.200  26.570 1.00 7.58  ? 417  SER A C   1 
ATOM   1118 O  O   . SER A 1 138 ? 22.446  33.955  26.505 1.00 7.87  ? 417  SER A O   1 
ATOM   1119 C  CB  . SER A 1 138 ? 24.479  32.058  27.509 1.00 7.85  ? 417  SER A CB  1 
ATOM   1120 O  OG  . SER A 1 138 ? 25.225  31.663  26.370 1.00 10.12 ? 417  SER A OG  1 
ATOM   1121 N  N   . GLN A 1 139 ? 24.283  34.990  25.704 1.00 8.19  ? 418  GLN A N   1 
ATOM   1122 C  CA  . GLN A 1 139 ? 23.570  35.630  24.613 1.00 8.27  ? 418  GLN A CA  1 
ATOM   1123 C  C   . GLN A 1 139 ? 22.712  34.602  23.907 1.00 8.74  ? 418  GLN A C   1 
ATOM   1124 O  O   . GLN A 1 139 ? 22.867  33.405  24.146 1.00 8.28  ? 418  GLN A O   1 
ATOM   1125 C  CB  . GLN A 1 139 ? 24.547  36.283  23.652 1.00 10.64 ? 418  GLN A CB  1 
ATOM   1126 C  CG  . GLN A 1 139 ? 24.881  37.735  24.007 1.00 14.00 ? 418  GLN A CG  1 
ATOM   1127 C  CD  . GLN A 1 139 ? 23.672  38.670  23.963 1.00 14.57 ? 418  GLN A CD  1 
ATOM   1128 O  OE1 . GLN A 1 139 ? 22.982  38.875  24.968 1.00 13.31 ? 418  GLN A OE1 1 
ATOM   1129 N  NE2 . GLN A 1 139 ? 23.413  39.239  22.788 1.00 15.69 ? 418  GLN A NE2 1 
ATOM   1130 N  N   . PRO A 1 140 ? 21.865  35.039  22.958 1.00 10.72 ? 419  PRO A N   1 
ATOM   1131 C  CA  . PRO A 1 140 ? 21.035  34.020  22.334 1.00 9.00  ? 419  PRO A CA  1 
ATOM   1132 C  C   . PRO A 1 140 ? 20.555  33.012  23.366 1.00 10.11 ? 419  PRO A C   1 
ATOM   1133 O  O   . PRO A 1 140 ? 20.989  31.861  23.416 1.00 10.27 ? 419  PRO A O   1 
ATOM   1134 C  CB  . PRO A 1 140 ? 21.945  33.516  21.241 1.00 9.63  ? 419  PRO A CB  1 
ATOM   1135 C  CG  . PRO A 1 140 ? 22.391  34.903  20.666 1.00 11.04 ? 419  PRO A CG  1 
ATOM   1136 C  CD  . PRO A 1 140 ? 22.355  35.905  21.877 1.00 10.35 ? 419  PRO A CD  1 
ATOM   1137 N  N   . GLY A 1 141 ? 19.666  33.525  24.216 1.00 9.49  ? 420  GLY A N   1 
ATOM   1138 C  CA  . GLY A 1 141 ? 19.073  32.760  25.284 1.00 8.33  ? 420  GLY A CA  1 
ATOM   1139 C  C   . GLY A 1 141 ? 18.820  31.339  24.866 1.00 8.48  ? 420  GLY A C   1 
ATOM   1140 O  O   . GLY A 1 141 ? 18.260  31.049  23.801 1.00 9.07  ? 420  GLY A O   1 
ATOM   1141 N  N   . ASN A 1 142 ? 19.251  30.443  25.729 1.00 7.75  ? 421  ASN A N   1 
ATOM   1142 C  CA  . ASN A 1 142 ? 19.104  29.035  25.487 1.00 7.18  ? 421  ASN A CA  1 
ATOM   1143 C  C   . ASN A 1 142 ? 17.910  28.587  26.304 1.00 6.34  ? 421  ASN A C   1 
ATOM   1144 O  O   . ASN A 1 142 ? 17.285  29.392  26.987 1.00 5.45  ? 421  ASN A O   1 
ATOM   1145 C  CB  . ASN A 1 142 ? 20.392  28.352  25.930 1.00 7.26  ? 421  ASN A CB  1 
ATOM   1146 C  CG  . ASN A 1 142 ? 21.624  29.181  25.585 1.00 7.16  ? 421  ASN A CG  1 
ATOM   1147 O  OD1 . ASN A 1 142 ? 21.855  30.251  26.157 1.00 6.37  ? 421  ASN A OD1 1 
ATOM   1148 N  ND2 . ASN A 1 142 ? 22.406  28.699  24.629 1.00 7.77  ? 421  ASN A ND2 1 
ATOM   1149 N  N   . ASP A 1 143 ? 17.573  27.312  26.223 1.00 6.87  ? 422  ASP A N   1 
ATOM   1150 C  CA  . ASP A 1 143 ? 16.454  26.811  26.992 1.00 7.37  ? 422  ASP A CA  1 
ATOM   1151 C  C   . ASP A 1 143 ? 16.843  26.701  28.455 1.00 6.56  ? 422  ASP A C   1 
ATOM   1152 O  O   . ASP A 1 143 ? 18.017  26.546  28.795 1.00 6.58  ? 422  ASP A O   1 
ATOM   1153 C  CB  . ASP A 1 143 ? 16.031  25.443  26.473 1.00 9.31  ? 422  ASP A CB  1 
ATOM   1154 C  CG  . ASP A 1 143 ? 15.508  25.509  25.070 1.00 11.37 ? 422  ASP A CG  1 
ATOM   1155 O  OD1 . ASP A 1 143 ? 15.219  24.441  24.482 1.00 12.47 ? 422  ASP A OD1 1 
ATOM   1156 O  OD2 . ASP A 1 143 ? 15.387  26.646  24.563 1.00 12.36 ? 422  ASP A OD2 1 
ATOM   1157 N  N   . PHE A 1 144 ? 15.845  26.790  29.322 1.00 5.18  ? 423  PHE A N   1 
ATOM   1158 C  CA  . PHE A 1 144 ? 16.069  26.677  30.749 1.00 3.73  ? 423  PHE A CA  1 
ATOM   1159 C  C   . PHE A 1 144 ? 16.339  25.195  31.013 1.00 4.02  ? 423  PHE A C   1 
ATOM   1160 O  O   . PHE A 1 144 ? 15.571  24.342  30.573 1.00 4.02  ? 423  PHE A O   1 
ATOM   1161 C  CB  . PHE A 1 144 ? 14.819  27.137  31.496 1.00 2.30  ? 423  PHE A CB  1 
ATOM   1162 C  CG  . PHE A 1 144 ? 15.031  27.345  32.961 1.00 2.11  ? 423  PHE A CG  1 
ATOM   1163 C  CD1 . PHE A 1 144 ? 15.343  26.275  33.807 1.00 2.57  ? 423  PHE A CD1 1 
ATOM   1164 C  CD2 . PHE A 1 144 ? 14.923  28.615  33.505 1.00 2.01  ? 423  PHE A CD2 1 
ATOM   1165 C  CE1 . PHE A 1 144 ? 15.542  26.479  35.177 1.00 2.09  ? 423  PHE A CE1 1 
ATOM   1166 C  CE2 . PHE A 1 144 ? 15.121  28.827  34.873 1.00 2.11  ? 423  PHE A CE2 1 
ATOM   1167 C  CZ  . PHE A 1 144 ? 15.430  27.757  35.705 1.00 2.29  ? 423  PHE A CZ  1 
ATOM   1168 N  N   . SER A 1 145 ? 17.430  24.888  31.715 1.00 3.71  ? 424  SER A N   1 
ATOM   1169 C  CA  . SER A 1 145 ? 17.783  23.502  32.008 1.00 2.37  ? 424  SER A CA  1 
ATOM   1170 C  C   . SER A 1 145 ? 17.706  23.202  33.484 1.00 2.16  ? 424  SER A C   1 
ATOM   1171 O  O   . SER A 1 145 ? 17.874  24.085  34.320 1.00 1.66  ? 424  SER A O   1 
ATOM   1172 C  CB  . SER A 1 145 ? 19.199  23.187  31.514 1.00 2.33  ? 424  SER A CB  1 
ATOM   1173 O  OG  . SER A 1 145 ? 19.281  23.209  30.099 1.00 1.10  ? 424  SER A OG  1 
ATOM   1174 N  N   . THR A 1 146 ? 17.461  21.939  33.794 1.00 2.56  ? 425  THR A N   1 
ATOM   1175 C  CA  . THR A 1 146 ? 17.363  21.504  35.176 1.00 5.52  ? 425  THR A CA  1 
ATOM   1176 C  C   . THR A 1 146 ? 17.983  20.135  35.335 1.00 6.41  ? 425  THR A C   1 
ATOM   1177 O  O   . THR A 1 146 ? 18.490  19.558  34.372 1.00 7.34  ? 425  THR A O   1 
ATOM   1178 C  CB  . THR A 1 146 ? 15.915  21.377  35.629 1.00 5.85  ? 425  THR A CB  1 
ATOM   1179 O  OG1 . THR A 1 146 ? 15.313  20.244  34.982 1.00 6.69  ? 425  THR A OG1 1 
ATOM   1180 C  CG2 . THR A 1 146 ? 15.149  22.646  35.297 1.00 7.07  ? 425  THR A CG2 1 
ATOM   1181 N  N   . LYS A 1 147 ? 17.923  19.617  36.556 1.00 6.86  ? 426  LYS A N   1 
ATOM   1182 C  CA  . LYS A 1 147 ? 18.465  18.311  36.841 1.00 7.35  ? 426  LYS A CA  1 
ATOM   1183 C  C   . LYS A 1 147 ? 18.077  17.363  35.715 1.00 8.80  ? 426  LYS A C   1 
ATOM   1184 O  O   . LYS A 1 147 ? 18.923  16.668  35.153 1.00 8.59  ? 426  LYS A O   1 
ATOM   1185 C  CB  . LYS A 1 147 ? 17.912  17.818  38.160 1.00 7.45  ? 426  LYS A CB  1 
ATOM   1186 C  CG  . LYS A 1 147 ? 18.071  18.835  39.269 1.00 8.53  ? 426  LYS A CG  1 
ATOM   1187 C  CD  . LYS A 1 147 ? 18.024  18.163  40.627 1.00 9.90  ? 426  LYS A CD  1 
ATOM   1188 C  CE  . LYS A 1 147 ? 16.783  17.293  40.796 1.00 10.26 ? 426  LYS A CE  1 
ATOM   1189 N  NZ  . LYS A 1 147 ? 16.820  16.540  42.082 1.00 10.07 ? 426  LYS A NZ  1 
ATOM   1190 N  N   . ASP A 1 148 ? 16.799  17.369  35.357 1.00 10.24 ? 427  ASP A N   1 
ATOM   1191 C  CA  . ASP A 1 148 ? 16.316  16.500  34.291 1.00 12.17 ? 427  ASP A CA  1 
ATOM   1192 C  C   . ASP A 1 148 ? 15.910  17.315  33.068 1.00 11.24 ? 427  ASP A C   1 
ATOM   1193 O  O   . ASP A 1 148 ? 15.179  16.844  32.193 1.00 10.69 ? 427  ASP A O   1 
ATOM   1194 C  CB  . ASP A 1 148 ? 15.130  15.665  34.793 1.00 15.48 ? 427  ASP A CB  1 
ATOM   1195 C  CG  . ASP A 1 148 ? 13.889  16.507  35.061 1.00 17.90 ? 427  ASP A CG  1 
ATOM   1196 O  OD1 . ASP A 1 148 ? 14.013  17.550  35.750 1.00 18.64 ? 427  ASP A OD1 1 
ATOM   1197 O  OD2 . ASP A 1 148 ? 12.793  16.116  34.588 1.00 18.80 ? 427  ASP A OD2 1 
ATOM   1198 N  N   . GLY A 1 149 ? 16.405  18.542  33.005 1.00 10.94 ? 428  GLY A N   1 
ATOM   1199 C  CA  . GLY A 1 149 ? 16.065  19.400  31.888 1.00 11.61 ? 428  GLY A CA  1 
ATOM   1200 C  C   . GLY A 1 149 ? 17.187  19.674  30.905 1.00 11.34 ? 428  GLY A C   1 
ATOM   1201 O  O   . GLY A 1 149 ? 17.472  20.841  30.599 1.00 10.97 ? 428  GLY A O   1 
ATOM   1202 N  N   . ASP A 1 150 ? 17.814  18.610  30.398 1.00 10.62 ? 429  ASP A N   1 
ATOM   1203 C  CA  . ASP A 1 150 ? 18.910  18.768  29.444 1.00 9.77  ? 429  ASP A CA  1 
ATOM   1204 C  C   . ASP A 1 150 ? 18.392  19.385  28.147 1.00 8.36  ? 429  ASP A C   1 
ATOM   1205 O  O   . ASP A 1 150 ? 17.900  18.695  27.255 1.00 7.30  ? 429  ASP A O   1 
ATOM   1206 C  CB  . ASP A 1 150 ? 19.599  17.424  29.142 1.00 10.74 ? 429  ASP A CB  1 
ATOM   1207 C  CG  . ASP A 1 150 ? 21.050  17.596  28.645 1.00 10.64 ? 429  ASP A CG  1 
ATOM   1208 O  OD1 . ASP A 1 150 ? 21.634  16.618  28.118 1.00 9.44  ? 429  ASP A OD1 1 
ATOM   1209 O  OD2 . ASP A 1 150 ? 21.610  18.706  28.796 1.00 9.70  ? 429  ASP A OD2 1 
ATOM   1210 N  N   . ASN A 1 151 ? 18.495  20.704  28.079 1.00 7.35  ? 430  ASN A N   1 
ATOM   1211 C  CA  . ASN A 1 151 ? 18.077  21.472  26.926 1.00 7.64  ? 430  ASN A CA  1 
ATOM   1212 C  C   . ASN A 1 151 ? 19.107  22.579  26.780 1.00 6.95  ? 430  ASN A C   1 
ATOM   1213 O  O   . ASN A 1 151 ? 18.783  23.759  26.639 1.00 6.62  ? 430  ASN A O   1 
ATOM   1214 C  CB  . ASN A 1 151 ? 16.672  22.027  27.157 1.00 9.23  ? 430  ASN A CB  1 
ATOM   1215 C  CG  . ASN A 1 151 ? 15.596  20.951  27.018 1.00 11.83 ? 430  ASN A CG  1 
ATOM   1216 O  OD1 . ASN A 1 151 ? 15.426  20.367  25.938 1.00 12.97 ? 430  ASN A OD1 1 
ATOM   1217 N  ND2 . ASN A 1 151 ? 14.867  20.680  28.107 1.00 12.63 ? 430  ASN A ND2 1 
ATOM   1218 N  N   . ASP A 1 152 ? 20.368  22.158  26.830 1.00 6.44  ? 431  ASP A N   1 
ATOM   1219 C  CA  . ASP A 1 152 ? 21.524  23.039  26.719 1.00 5.21  ? 431  ASP A CA  1 
ATOM   1220 C  C   . ASP A 1 152 ? 22.301  22.687  25.462 1.00 4.19  ? 431  ASP A C   1 
ATOM   1221 O  O   . ASP A 1 152 ? 21.833  21.908  24.631 1.00 3.43  ? 431  ASP A O   1 
ATOM   1222 C  CB  . ASP A 1 152 ? 22.435  22.874  27.948 1.00 6.49  ? 431  ASP A CB  1 
ATOM   1223 C  CG  . ASP A 1 152 ? 22.911  21.429  28.152 1.00 7.08  ? 431  ASP A CG  1 
ATOM   1224 O  OD1 . ASP A 1 152 ? 23.586  21.163  29.171 1.00 6.70  ? 431  ASP A OD1 1 
ATOM   1225 O  OD2 . ASP A 1 152 ? 22.615  20.563  27.298 1.00 7.53  ? 431  ASP A OD2 1 
ATOM   1226 N  N   . LYS A 1 153 ? 23.492  23.251  25.328 1.00 3.40  ? 432  LYS A N   1 
ATOM   1227 C  CA  . LYS A 1 153 ? 24.308  22.964  24.168 1.00 3.64  ? 432  LYS A CA  1 
ATOM   1228 C  C   . LYS A 1 153 ? 25.605  22.230  24.489 1.00 3.91  ? 432  LYS A C   1 
ATOM   1229 O  O   . LYS A 1 153 ? 26.330  21.854  23.573 1.00 4.34  ? 432  LYS A O   1 
ATOM   1230 C  CB  . LYS A 1 153 ? 24.595  24.252  23.392 1.00 3.58  ? 432  LYS A CB  1 
ATOM   1231 C  CG  . LYS A 1 153 ? 23.446  24.702  22.502 1.00 3.86  ? 432  LYS A CG  1 
ATOM   1232 C  CD  . LYS A 1 153 ? 23.162  23.686  21.373 1.00 6.17  ? 432  LYS A CD  1 
ATOM   1233 C  CE  . LYS A 1 153 ? 22.227  22.535  21.799 1.00 6.18  ? 432  LYS A CE  1 
ATOM   1234 N  NZ  . LYS A 1 153 ? 21.988  21.519  20.716 1.00 5.46  ? 432  LYS A NZ  1 
ATOM   1235 N  N   . CYS A 1 154 ? 25.918  22.021  25.769 1.00 4.58  ? 433  CYS A N   1 
ATOM   1236 C  CA  . CYS A 1 154 ? 27.144  21.288  26.087 1.00 4.96  ? 433  CYS A CA  1 
ATOM   1237 C  C   . CYS A 1 154 ? 26.948  19.924  25.480 1.00 5.15  ? 433  CYS A C   1 
ATOM   1238 O  O   . CYS A 1 154 ? 25.816  19.440  25.375 1.00 5.09  ? 433  CYS A O   1 
ATOM   1239 C  CB  . CYS A 1 154 ? 27.361  21.089  27.598 1.00 4.98  ? 433  CYS A CB  1 
ATOM   1240 S  SG  . CYS A 1 154 ? 28.978  20.302  28.006 1.00 4.85  ? 433  CYS A SG  1 
ATOM   1241 N  N   . ILE A 1 155 ? 28.041  19.294  25.079 1.00 5.14  ? 434  ILE A N   1 
ATOM   1242 C  CA  . ILE A 1 155 ? 27.925  17.963  24.525 1.00 5.73  ? 434  ILE A CA  1 
ATOM   1243 C  C   . ILE A 1 155 ? 27.729  17.086  25.753 1.00 5.32  ? 434  ILE A C   1 
ATOM   1244 O  O   . ILE A 1 155 ? 27.739  15.851  25.694 1.00 5.44  ? 434  ILE A O   1 
ATOM   1245 C  CB  . ILE A 1 155 ? 29.181  17.613  23.724 1.00 6.02  ? 434  ILE A CB  1 
ATOM   1246 C  CG1 . ILE A 1 155 ? 29.381  18.707  22.657 1.00 7.13  ? 434  ILE A CG1 1 
ATOM   1247 C  CG2 . ILE A 1 155 ? 29.031  16.222  23.083 1.00 5.72  ? 434  ILE A CG2 1 
ATOM   1248 C  CD1 . ILE A 1 155 ? 30.661  18.604  21.839 1.00 7.17  ? 434  ILE A CD1 1 
ATOM   1249 N  N   . CYS A 1 156 ? 27.504  17.783  26.866 1.00 5.06  ? 435  CYS A N   1 
ATOM   1250 C  CA  . CYS A 1 156 ? 27.281  17.196  28.176 1.00 4.76  ? 435  CYS A CA  1 
ATOM   1251 C  C   . CYS A 1 156 ? 26.070  17.860  28.812 1.00 4.86  ? 435  CYS A C   1 
ATOM   1252 O  O   . CYS A 1 156 ? 25.352  18.607  28.149 1.00 4.82  ? 435  CYS A O   1 
ATOM   1253 C  CB  . CYS A 1 156 ? 28.499  17.428  29.049 1.00 4.34  ? 435  CYS A CB  1 
ATOM   1254 S  SG  . CYS A 1 156 ? 28.697  19.132  29.654 1.00 4.60  ? 435  CYS A SG  1 
ATOM   1255 N  N   . LYS A 1 157 ? 25.853  17.605  30.099 1.00 5.58  ? 436  LYS A N   1 
ATOM   1256 C  CA  . LYS A 1 157 ? 24.701  18.177  30.802 1.00 6.32  ? 436  LYS A CA  1 
ATOM   1257 C  C   . LYS A 1 157 ? 25.103  19.153  31.914 1.00 5.66  ? 436  LYS A C   1 
ATOM   1258 O  O   . LYS A 1 157 ? 25.350  18.747  33.053 1.00 5.76  ? 436  LYS A O   1 
ATOM   1259 C  CB  . LYS A 1 157 ? 23.819  17.049  31.371 1.00 7.89  ? 436  LYS A CB  1 
ATOM   1260 C  CG  . LYS A 1 157 ? 23.384  16.006  30.326 1.00 8.23  ? 436  LYS A CG  1 
ATOM   1261 C  CD  . LYS A 1 157 ? 22.196  15.158  30.790 1.00 9.65  ? 436  LYS A CD  1 
ATOM   1262 C  CE  . LYS A 1 157 ? 22.494  14.368  32.063 1.00 10.35 ? 436  LYS A CE  1 
ATOM   1263 N  NZ  . LYS A 1 157 ? 21.354  13.471  32.455 1.00 11.22 ? 436  LYS A NZ  1 
ATOM   1264 N  N   . CYS A 1 158 ? 25.134  20.442  31.576 1.00 5.04  ? 437  CYS A N   1 
ATOM   1265 C  CA  . CYS A 1 158 ? 25.537  21.494  32.514 1.00 3.88  ? 437  CYS A CA  1 
ATOM   1266 C  C   . CYS A 1 158 ? 24.790  21.549  33.840 1.00 3.35  ? 437  CYS A C   1 
ATOM   1267 O  O   . CYS A 1 158 ? 25.372  21.906  34.862 1.00 1.78  ? 437  CYS A O   1 
ATOM   1268 C  CB  . CYS A 1 158 ? 25.456  22.873  31.845 1.00 3.39  ? 437  CYS A CB  1 
ATOM   1269 S  SG  . CYS A 1 158 ? 26.421  23.027  30.305 1.00 2.42  ? 437  CYS A SG  1 
ATOM   1270 N  N   . SER A 1 159 ? 23.511  21.196  33.832 1.00 3.81  ? 438  SER A N   1 
ATOM   1271 C  CA  . SER A 1 159 ? 22.724  21.241  35.059 1.00 4.69  ? 438  SER A CA  1 
ATOM   1272 C  C   . SER A 1 159 ? 23.238  20.291  36.147 1.00 5.37  ? 438  SER A C   1 
ATOM   1273 O  O   . SER A 1 159 ? 23.506  20.724  37.273 1.00 5.22  ? 438  SER A O   1 
ATOM   1274 C  CB  . SER A 1 159 ? 21.253  20.949  34.752 1.00 4.57  ? 438  SER A CB  1 
ATOM   1275 O  OG  . SER A 1 159 ? 20.458  21.046  35.924 1.00 4.79  ? 438  SER A OG  1 
ATOM   1276 N  N   . GLN A 1 160 ? 23.371  19.004  35.820 1.00 6.17  ? 439  GLN A N   1 
ATOM   1277 C  CA  . GLN A 1 160 ? 23.865  18.030  36.796 1.00 6.14  ? 439  GLN A CA  1 
ATOM   1278 C  C   . GLN A 1 160 ? 25.302  18.390  37.127 1.00 6.32  ? 439  GLN A C   1 
ATOM   1279 O  O   . GLN A 1 160 ? 25.859  17.975  38.157 1.00 6.41  ? 439  GLN A O   1 
ATOM   1280 C  CB  . GLN A 1 160 ? 23.829  16.611  36.229 1.00 5.99  ? 439  GLN A CB  1 
ATOM   1281 C  CG  . GLN A 1 160 ? 22.449  16.069  35.969 1.00 6.09  ? 439  GLN A CG  1 
ATOM   1282 C  CD  . GLN A 1 160 ? 22.436  14.556  35.955 1.00 7.52  ? 439  GLN A CD  1 
ATOM   1283 O  OE1 . GLN A 1 160 ? 23.161  13.919  35.180 1.00 8.56  ? 439  GLN A OE1 1 
ATOM   1284 N  NE2 . GLN A 1 160 ? 21.614  13.965  36.820 1.00 7.44  ? 439  GLN A NE2 1 
ATOM   1285 N  N   . MET A 1 161 ? 25.888  19.176  36.232 1.00 5.71  ? 440  MET A N   1 
ATOM   1286 C  CA  . MET A 1 161 ? 27.258  19.613  36.362 1.00 4.48  ? 440  MET A CA  1 
ATOM   1287 C  C   . MET A 1 161 ? 27.358  20.812  37.294 1.00 2.73  ? 440  MET A C   1 
ATOM   1288 O  O   . MET A 1 161 ? 28.087  20.768  38.279 1.00 2.26  ? 440  MET A O   1 
ATOM   1289 C  CB  . MET A 1 161 ? 27.804  19.953  34.973 1.00 6.20  ? 440  MET A CB  1 
ATOM   1290 C  CG  . MET A 1 161 ? 29.304  20.148  34.907 1.00 9.81  ? 440  MET A CG  1 
ATOM   1291 S  SD  . MET A 1 161 ? 29.938  20.148  33.206 1.00 13.04 ? 440  MET A SD  1 
ATOM   1292 C  CE  . MET A 1 161 ? 30.584  18.405  33.069 1.00 13.11 ? 440  MET A CE  1 
ATOM   1293 N  N   . LEU A 1 162 ? 26.589  21.859  37.010 1.00 1.77  ? 441  LEU A N   1 
ATOM   1294 C  CA  . LEU A 1 162 ? 26.640  23.080  37.808 1.00 2.11  ? 441  LEU A CA  1 
ATOM   1295 C  C   . LEU A 1 162 ? 25.599  23.245  38.938 1.00 2.34  ? 441  LEU A C   1 
ATOM   1296 O  O   . LEU A 1 162 ? 25.578  24.276  39.607 1.00 2.29  ? 441  LEU A O   1 
ATOM   1297 C  CB  . LEU A 1 162 ? 26.601  24.287  36.855 1.00 1.88  ? 441  LEU A CB  1 
ATOM   1298 C  CG  . LEU A 1 162 ? 27.734  24.302  35.808 1.00 1.00  ? 441  LEU A CG  1 
ATOM   1299 C  CD1 . LEU A 1 162 ? 27.455  25.281  34.684 1.00 1.00  ? 441  LEU A CD1 1 
ATOM   1300 C  CD2 . LEU A 1 162 ? 29.028  24.663  36.496 1.00 1.59  ? 441  LEU A CD2 1 
ATOM   1301 N  N   . THR A 1 163 ? 24.761  22.234  39.159 1.00 3.34  ? 442  THR A N   1 
ATOM   1302 C  CA  . THR A 1 163 ? 23.733  22.273  40.206 1.00 4.25  ? 442  THR A CA  1 
ATOM   1303 C  C   . THR A 1 163 ? 22.716  23.391  40.020 1.00 6.36  ? 442  THR A C   1 
ATOM   1304 O  O   . THR A 1 163 ? 23.088  24.562  39.961 1.00 8.04  ? 442  THR A O   1 
ATOM   1305 C  CB  . THR A 1 163 ? 24.328  22.477  41.608 1.00 2.58  ? 442  THR A CB  1 
ATOM   1306 O  OG1 . THR A 1 163 ? 24.660  23.854  41.800 1.00 1.39  ? 442  THR A OG1 1 
ATOM   1307 C  CG2 . THR A 1 163 ? 25.564  21.657  41.774 1.00 2.97  ? 442  THR A CG2 1 
ATOM   1308 N  N   . GLY A 1 164 ? 21.433  23.026  39.943 1.00 8.49  ? 443  GLY A N   1 
ATOM   1309 C  CA  . GLY A 1 164 ? 20.363  24.008  39.792 1.00 7.41  ? 443  GLY A CA  1 
ATOM   1310 C  C   . GLY A 1 164 ? 19.946  24.338  38.366 1.00 6.29  ? 443  GLY A C   1 
ATOM   1311 O  O   . GLY A 1 164 ? 20.689  24.102  37.412 1.00 6.03  ? 443  GLY A O   1 
ATOM   1312 N  N   . GLY A 1 165 ? 18.751  24.896  38.218 1.00 5.76  ? 444  GLY A N   1 
ATOM   1313 C  CA  . GLY A 1 165 ? 18.268  25.258  36.898 1.00 4.65  ? 444  GLY A CA  1 
ATOM   1314 C  C   . GLY A 1 165 ? 18.730  26.629  36.445 1.00 3.74  ? 444  GLY A C   1 
ATOM   1315 O  O   . GLY A 1 165 ? 18.776  27.582  37.226 1.00 3.37  ? 444  GLY A O   1 
ATOM   1316 N  N   . TRP A 1 166 ? 19.076  26.734  35.171 1.00 3.05  ? 445  TRP A N   1 
ATOM   1317 C  CA  . TRP A 1 166 ? 19.531  28.000  34.633 1.00 1.99  ? 445  TRP A CA  1 
ATOM   1318 C  C   . TRP A 1 166 ? 19.685  27.902  33.126 1.00 1.66  ? 445  TRP A C   1 
ATOM   1319 O  O   . TRP A 1 166 ? 19.807  26.814  32.571 1.00 1.36  ? 445  TRP A O   1 
ATOM   1320 C  CB  . TRP A 1 166 ? 20.849  28.402  35.294 1.00 1.10  ? 445  TRP A CB  1 
ATOM   1321 C  CG  . TRP A 1 166 ? 21.348  29.726  34.862 1.00 1.00  ? 445  TRP A CG  1 
ATOM   1322 C  CD1 . TRP A 1 166 ? 22.173  29.977  33.829 1.00 1.00  ? 445  TRP A CD1 1 
ATOM   1323 C  CD2 . TRP A 1 166 ? 21.051  30.987  35.458 1.00 1.09  ? 445  TRP A CD2 1 
ATOM   1324 N  NE1 . TRP A 1 166 ? 22.425  31.318  33.734 1.00 1.00  ? 445  TRP A NE1 1 
ATOM   1325 C  CE2 . TRP A 1 166 ? 21.742  31.962  34.728 1.00 1.00  ? 445  TRP A CE2 1 
ATOM   1326 C  CE3 . TRP A 1 166 ? 20.264  31.388  36.540 1.00 1.41  ? 445  TRP A CE3 1 
ATOM   1327 C  CZ2 . TRP A 1 166 ? 21.673  33.315  35.040 1.00 1.00  ? 445  TRP A CZ2 1 
ATOM   1328 C  CZ3 . TRP A 1 166 ? 20.192  32.739  36.852 1.00 1.61  ? 445  TRP A CZ3 1 
ATOM   1329 C  CH2 . TRP A 1 166 ? 20.891  33.682  36.106 1.00 1.00  ? 445  TRP A CH2 1 
ATOM   1330 N  N   . TRP A 1 167 ? 19.665  29.052  32.469 1.00 1.00  ? 446  TRP A N   1 
ATOM   1331 C  CA  . TRP A 1 167 ? 19.779  29.131  31.018 1.00 1.52  ? 446  TRP A CA  1 
ATOM   1332 C  C   . TRP A 1 167 ? 21.176  28.808  30.471 1.00 2.24  ? 446  TRP A C   1 
ATOM   1333 O  O   . TRP A 1 167 ? 21.727  29.571  29.675 1.00 2.90  ? 446  TRP A O   1 
ATOM   1334 C  CB  . TRP A 1 167 ? 19.357  30.534  30.563 1.00 2.45  ? 446  TRP A CB  1 
ATOM   1335 C  CG  . TRP A 1 167 ? 17.912  30.881  30.887 1.00 2.60  ? 446  TRP A CG  1 
ATOM   1336 C  CD1 . TRP A 1 167 ? 16.803  30.516  30.183 1.00 3.34  ? 446  TRP A CD1 1 
ATOM   1337 C  CD2 . TRP A 1 167 ? 17.438  31.632  32.011 1.00 2.25  ? 446  TRP A CD2 1 
ATOM   1338 N  NE1 . TRP A 1 167 ? 15.668  30.993  30.797 1.00 3.60  ? 446  TRP A NE1 1 
ATOM   1339 C  CE2 . TRP A 1 167 ? 16.032  31.682  31.923 1.00 2.68  ? 446  TRP A CE2 1 
ATOM   1340 C  CE3 . TRP A 1 167 ? 18.066  32.266  33.086 1.00 2.40  ? 446  TRP A CE3 1 
ATOM   1341 C  CZ2 . TRP A 1 167 ? 15.247  32.341  32.868 1.00 2.15  ? 446  TRP A CZ2 1 
ATOM   1342 C  CZ3 . TRP A 1 167 ? 17.284  32.920  34.028 1.00 2.21  ? 446  TRP A CZ3 1 
ATOM   1343 C  CH2 . TRP A 1 167 ? 15.891  32.952  33.912 1.00 1.97  ? 446  TRP A CH2 1 
ATOM   1344 N  N   . PHE A 1 168 ? 21.729  27.667  30.872 1.00 2.22  ? 447  PHE A N   1 
ATOM   1345 C  CA  . PHE A 1 168 ? 23.065  27.251  30.445 1.00 1.53  ? 447  PHE A CA  1 
ATOM   1346 C  C   . PHE A 1 168 ? 23.282  27.118  28.947 1.00 1.48  ? 447  PHE A C   1 
ATOM   1347 O  O   . PHE A 1 168 ? 22.460  26.540  28.248 1.00 1.77  ? 447  PHE A O   1 
ATOM   1348 C  CB  . PHE A 1 168 ? 23.417  25.902  31.057 1.00 1.47  ? 447  PHE A CB  1 
ATOM   1349 C  CG  . PHE A 1 168 ? 23.275  25.845  32.545 1.00 1.17  ? 447  PHE A CG  1 
ATOM   1350 C  CD1 . PHE A 1 168 ? 23.994  26.705  33.366 1.00 1.29  ? 447  PHE A CD1 1 
ATOM   1351 C  CD2 . PHE A 1 168 ? 22.467  24.882  33.136 1.00 1.61  ? 447  PHE A CD2 1 
ATOM   1352 C  CE1 . PHE A 1 168 ? 23.911  26.605  34.759 1.00 1.00  ? 447  PHE A CE1 1 
ATOM   1353 C  CE2 . PHE A 1 168 ? 22.379  24.774  34.528 1.00 1.84  ? 447  PHE A CE2 1 
ATOM   1354 C  CZ  . PHE A 1 168 ? 23.104  25.635  35.336 1.00 1.18  ? 447  PHE A CZ  1 
ATOM   1355 N  N   . ASP A 1 169 ? 24.409  27.625  28.462 1.00 1.90  ? 448  ASP A N   1 
ATOM   1356 C  CA  . ASP A 1 169 ? 24.745  27.492  27.050 1.00 3.36  ? 448  ASP A CA  1 
ATOM   1357 C  C   . ASP A 1 169 ? 25.369  26.103  26.961 1.00 4.41  ? 448  ASP A C   1 
ATOM   1358 O  O   . ASP A 1 169 ? 24.654  25.093  26.971 1.00 5.15  ? 448  ASP A O   1 
ATOM   1359 C  CB  . ASP A 1 169 ? 25.784  28.522  26.631 1.00 4.30  ? 448  ASP A CB  1 
ATOM   1360 C  CG  . ASP A 1 169 ? 26.084  28.454  25.149 1.00 6.48  ? 448  ASP A CG  1 
ATOM   1361 O  OD1 . ASP A 1 169 ? 25.402  29.156  24.374 1.00 8.21  ? 448  ASP A OD1 1 
ATOM   1362 O  OD2 . ASP A 1 169 ? 26.979  27.680  24.748 1.00 5.97  ? 448  ASP A OD2 1 
ATOM   1363 N  N   . ALA A 1 170 ? 26.700  26.067  26.856 1.00 5.25  ? 449  ALA A N   1 
ATOM   1364 C  CA  . ALA A 1 170 ? 27.478  24.823  26.855 1.00 4.45  ? 449  ALA A CA  1 
ATOM   1365 C  C   . ALA A 1 170 ? 28.142  25.012  28.193 1.00 4.54  ? 449  ALA A C   1 
ATOM   1366 O  O   . ALA A 1 170 ? 29.310  24.706  28.376 1.00 4.40  ? 449  ALA A O   1 
ATOM   1367 C  CB  . ALA A 1 170 ? 28.522  24.822  25.769 1.00 4.42  ? 449  ALA A CB  1 
ATOM   1368 N  N   . CYS A 1 171 ? 27.337  25.560  29.100 1.00 4.49  ? 450  CYS A N   1 
ATOM   1369 C  CA  . CYS A 1 171 ? 27.687  25.911  30.466 1.00 4.19  ? 450  CYS A CA  1 
ATOM   1370 C  C   . CYS A 1 171 ? 28.250  27.310  30.309 1.00 4.41  ? 450  CYS A C   1 
ATOM   1371 O  O   . CYS A 1 171 ? 29.454  27.504  30.150 1.00 3.65  ? 450  CYS A O   1 
ATOM   1372 C  CB  . CYS A 1 171 ? 28.726  24.962  31.059 1.00 4.34  ? 450  CYS A CB  1 
ATOM   1373 S  SG  . CYS A 1 171 ? 28.348  23.178  30.933 1.00 5.44  ? 450  CYS A SG  1 
ATOM   1374 N  N   . GLY A 1 172 ? 27.341  28.280  30.334 1.00 4.68  ? 451  GLY A N   1 
ATOM   1375 C  CA  . GLY A 1 172 ? 27.700  29.678  30.151 1.00 5.11  ? 451  GLY A CA  1 
ATOM   1376 C  C   . GLY A 1 172 ? 28.476  30.414  31.225 1.00 3.29  ? 451  GLY A C   1 
ATOM   1377 O  O   . GLY A 1 172 ? 28.972  29.812  32.168 1.00 4.77  ? 451  GLY A O   1 
ATOM   1378 N  N   . PRO A 1 173 ? 28.610  31.737  31.087 1.00 1.03  ? 452  PRO A N   1 
ATOM   1379 C  CA  . PRO A 1 173 ? 29.338  32.542  32.058 1.00 1.12  ? 452  PRO A CA  1 
ATOM   1380 C  C   . PRO A 1 173 ? 28.498  32.779  33.286 1.00 2.19  ? 452  PRO A C   1 
ATOM   1381 O  O   . PRO A 1 173 ? 28.890  33.528  34.181 1.00 1.82  ? 452  PRO A O   1 
ATOM   1382 C  CB  . PRO A 1 173 ? 29.584  33.841  31.307 1.00 1.21  ? 452  PRO A CB  1 
ATOM   1383 C  CG  . PRO A 1 173 ? 29.554  33.438  29.891 1.00 1.00  ? 452  PRO A CG  1 
ATOM   1384 C  CD  . PRO A 1 173 ? 28.397  32.504  29.856 1.00 1.00  ? 452  PRO A CD  1 
ATOM   1385 N  N   . SER A 1 174 ? 27.343  32.130  33.344 1.00 3.00  ? 453  SER A N   1 
ATOM   1386 C  CA  . SER A 1 174 ? 26.464  32.354  34.474 1.00 1.96  ? 453  SER A CA  1 
ATOM   1387 C  C   . SER A 1 174 ? 25.626  31.198  34.970 1.00 1.86  ? 453  SER A C   1 
ATOM   1388 O  O   . SER A 1 174 ? 25.312  30.257  34.245 1.00 1.30  ? 453  SER A O   1 
ATOM   1389 C  CB  . SER A 1 174 ? 25.517  33.500  34.135 1.00 3.71  ? 453  SER A CB  1 
ATOM   1390 O  OG  . SER A 1 174 ? 24.714  33.150  33.015 1.00 4.00  ? 453  SER A OG  1 
ATOM   1391 N  N   . ASN A 1 175 ? 25.264  31.324  36.238 1.00 1.00  ? 454  ASN A N   1 
ATOM   1392 C  CA  . ASN A 1 175 ? 24.396  30.404  36.950 1.00 1.64  ? 454  ASN A CA  1 
ATOM   1393 C  C   . ASN A 1 175 ? 24.213  31.006  38.334 1.00 2.40  ? 454  ASN A C   1 
ATOM   1394 O  O   . ASN A 1 175 ? 25.095  30.893  39.180 1.00 2.16  ? 454  ASN A O   1 
ATOM   1395 C  CB  . ASN A 1 175 ? 25.003  29.016  37.079 1.00 2.12  ? 454  ASN A CB  1 
ATOM   1396 C  CG  . ASN A 1 175 ? 24.060  28.043  37.759 1.00 1.41  ? 454  ASN A CG  1 
ATOM   1397 O  OD1 . ASN A 1 175 ? 22.993  28.429  38.236 1.00 1.00  ? 454  ASN A OD1 1 
ATOM   1398 N  ND2 . ASN A 1 175 ? 24.449  26.778  37.811 1.00 1.18  ? 454  ASN A ND2 1 
ATOM   1399 N  N   . LEU A 1 176 ? 23.074  31.669  38.541 1.00 2.47  ? 455  LEU A N   1 
ATOM   1400 C  CA  . LEU A 1 176 ? 22.758  32.316  39.812 1.00 1.85  ? 455  LEU A CA  1 
ATOM   1401 C  C   . LEU A 1 176 ? 22.045  31.353  40.728 1.00 1.00  ? 455  LEU A C   1 
ATOM   1402 O  O   . LEU A 1 176 ? 21.576  31.712  41.801 1.00 1.27  ? 455  LEU A O   1 
ATOM   1403 C  CB  . LEU A 1 176 ? 21.903  33.558  39.574 1.00 1.00  ? 455  LEU A CB  1 
ATOM   1404 C  CG  . LEU A 1 176 ? 22.624  34.914  39.617 1.00 1.00  ? 455  LEU A CG  1 
ATOM   1405 C  CD1 . LEU A 1 176 ? 23.924  34.876  38.848 1.00 1.92  ? 455  LEU A CD1 1 
ATOM   1406 C  CD2 . LEU A 1 176 ? 21.704  35.976  39.047 1.00 2.21  ? 455  LEU A CD2 1 
ATOM   1407 N  N   . ASN A 1 177 ? 21.985  30.113  40.280 1.00 2.46  ? 456  ASN A N   1 
ATOM   1408 C  CA  . ASN A 1 177 ? 21.363  29.051  41.036 1.00 4.31  ? 456  ASN A CA  1 
ATOM   1409 C  C   . ASN A 1 177 ? 22.401  27.941  41.183 1.00 5.24  ? 456  ASN A C   1 
ATOM   1410 O  O   . ASN A 1 177 ? 22.326  26.920  40.497 1.00 5.23  ? 456  ASN A O   1 
ATOM   1411 C  CB  . ASN A 1 177 ? 20.136  28.538  40.285 1.00 4.02  ? 456  ASN A CB  1 
ATOM   1412 C  CG  . ASN A 1 177 ? 19.106  29.610  40.073 1.00 3.58  ? 456  ASN A CG  1 
ATOM   1413 O  OD1 . ASN A 1 177 ? 19.435  30.723  39.674 1.00 4.34  ? 456  ASN A OD1 1 
ATOM   1414 N  ND2 . ASN A 1 177 ? 17.849  29.286  40.334 1.00 3.33  ? 456  ASN A ND2 1 
ATOM   1415 N  N   . GLY A 1 178 ? 23.375  28.150  42.067 1.00 5.36  ? 457  GLY A N   1 
ATOM   1416 C  CA  . GLY A 1 178 ? 24.403  27.147  42.256 1.00 5.93  ? 457  GLY A CA  1 
ATOM   1417 C  C   . GLY A 1 178 ? 25.118  27.151  43.590 1.00 6.42  ? 457  GLY A C   1 
ATOM   1418 O  O   . GLY A 1 178 ? 25.884  28.060  43.897 1.00 6.42  ? 457  GLY A O   1 
ATOM   1419 N  N   . MET A 1 179 ? 24.858  26.117  44.379 1.00 7.48  ? 458  MET A N   1 
ATOM   1420 C  CA  . MET A 1 179 ? 25.473  25.926  45.687 1.00 8.95  ? 458  MET A CA  1 
ATOM   1421 C  C   . MET A 1 179 ? 25.926  27.200  46.406 1.00 9.34  ? 458  MET A C   1 
ATOM   1422 O  O   . MET A 1 179 ? 26.981  27.769  46.084 1.00 9.08  ? 458  MET A O   1 
ATOM   1423 C  CB  . MET A 1 179 ? 26.656  24.974  45.537 1.00 10.19 ? 458  MET A CB  1 
ATOM   1424 C  CG  . MET A 1 179 ? 26.313  23.709  44.762 1.00 12.98 ? 458  MET A CG  1 
ATOM   1425 S  SD  . MET A 1 179 ? 24.903  22.806  45.456 1.00 16.48 ? 458  MET A SD  1 
ATOM   1426 C  CE  . MET A 1 179 ? 25.741  21.632  46.556 1.00 16.69 ? 458  MET A CE  1 
ATOM   1427 N  N   . TYR A 1 180 ? 25.126  27.639  47.386 1.00 9.80  ? 459  TYR A N   1 
ATOM   1428 C  CA  . TYR A 1 180 ? 25.458  28.842  48.158 1.00 8.39  ? 459  TYR A CA  1 
ATOM   1429 C  C   . TYR A 1 180 ? 26.653  28.527  49.017 1.00 6.76  ? 459  TYR A C   1 
ATOM   1430 O  O   . TYR A 1 180 ? 26.539  27.830  50.023 1.00 6.77  ? 459  TYR A O   1 
ATOM   1431 C  CB  . TYR A 1 180 ? 24.294  29.300  49.063 1.00 7.09  ? 459  TYR A CB  1 
ATOM   1432 C  CG  . TYR A 1 180 ? 24.546  30.649  49.724 1.00 5.76  ? 459  TYR A CG  1 
ATOM   1433 C  CD1 . TYR A 1 180 ? 25.307  30.761  50.881 1.00 4.59  ? 459  TYR A CD1 1 
ATOM   1434 C  CD2 . TYR A 1 180 ? 24.074  31.819  49.148 1.00 5.25  ? 459  TYR A CD2 1 
ATOM   1435 C  CE1 . TYR A 1 180 ? 25.594  32.019  51.442 1.00 3.94  ? 459  TYR A CE1 1 
ATOM   1436 C  CE2 . TYR A 1 180 ? 24.358  33.073  49.699 1.00 4.54  ? 459  TYR A CE2 1 
ATOM   1437 C  CZ  . TYR A 1 180 ? 25.118  33.167  50.840 1.00 3.59  ? 459  TYR A CZ  1 
ATOM   1438 O  OH  . TYR A 1 180 ? 25.409  34.415  51.355 1.00 2.61  ? 459  TYR A OH  1 
ATOM   1439 N  N   . TYR A 1 181 ? 27.805  29.033  48.613 1.00 5.28  ? 460  TYR A N   1 
ATOM   1440 C  CA  . TYR A 1 181 ? 28.997  28.778  49.375 1.00 4.14  ? 460  TYR A CA  1 
ATOM   1441 C  C   . TYR A 1 181 ? 29.250  29.926  50.329 1.00 5.54  ? 460  TYR A C   1 
ATOM   1442 O  O   . TYR A 1 181 ? 29.072  31.094  49.969 1.00 3.61  ? 460  TYR A O   1 
ATOM   1443 C  CB  . TYR A 1 181 ? 30.172  28.555  48.435 1.00 4.07  ? 460  TYR A CB  1 
ATOM   1444 C  CG  . TYR A 1 181 ? 30.144  27.199  47.772 1.00 2.90  ? 460  TYR A CG  1 
ATOM   1445 C  CD1 . TYR A 1 181 ? 30.207  26.035  48.526 1.00 2.92  ? 460  TYR A CD1 1 
ATOM   1446 C  CD2 . TYR A 1 181 ? 30.097  27.075  46.393 1.00 2.54  ? 460  TYR A CD2 1 
ATOM   1447 C  CE1 . TYR A 1 181 ? 30.233  24.773  47.918 1.00 3.18  ? 460  TYR A CE1 1 
ATOM   1448 C  CE2 . TYR A 1 181 ? 30.124  25.816  45.776 1.00 2.07  ? 460  TYR A CE2 1 
ATOM   1449 C  CZ  . TYR A 1 181 ? 30.193  24.674  46.545 1.00 2.53  ? 460  TYR A CZ  1 
ATOM   1450 O  OH  . TYR A 1 181 ? 30.236  23.435  45.948 1.00 2.51  ? 460  TYR A OH  1 
ATOM   1451 N  N   . PRO A 1 182 ? 29.620  29.595  51.580 1.00 6.00  ? 461  PRO A N   1 
ATOM   1452 C  CA  . PRO A 1 182 ? 29.918  30.518  52.678 1.00 7.46  ? 461  PRO A CA  1 
ATOM   1453 C  C   . PRO A 1 182 ? 31.107  31.450  52.451 1.00 8.60  ? 461  PRO A C   1 
ATOM   1454 O  O   . PRO A 1 182 ? 31.803  31.361  51.436 1.00 9.12  ? 461  PRO A O   1 
ATOM   1455 C  CB  . PRO A 1 182 ? 30.133  29.577  53.864 1.00 7.56  ? 461  PRO A CB  1 
ATOM   1456 C  CG  . PRO A 1 182 ? 29.177  28.460  53.566 1.00 6.97  ? 461  PRO A CG  1 
ATOM   1457 C  CD  . PRO A 1 182 ? 29.486  28.222  52.105 1.00 6.69  ? 461  PRO A CD  1 
ATOM   1458 N  N   . GLN A 1 183 ? 31.326  32.342  53.415 1.00 8.81  ? 462  GLN A N   1 
ATOM   1459 C  CA  . GLN A 1 183 ? 32.410  33.309  53.353 1.00 8.90  ? 462  GLN A CA  1 
ATOM   1460 C  C   . GLN A 1 183 ? 33.751  32.683  52.950 1.00 9.38  ? 462  GLN A C   1 
ATOM   1461 O  O   . GLN A 1 183 ? 34.180  32.800  51.801 1.00 8.63  ? 462  GLN A O   1 
ATOM   1462 C  CB  . GLN A 1 183 ? 32.520  34.023  54.706 1.00 8.20  ? 462  GLN A CB  1 
ATOM   1463 C  CG  . GLN A 1 183 ? 33.738  34.913  54.849 1.00 8.34  ? 462  GLN A CG  1 
ATOM   1464 C  CD  . GLN A 1 183 ? 33.950  35.809  53.644 1.00 8.79  ? 462  GLN A CD  1 
ATOM   1465 O  OE1 . GLN A 1 183 ? 33.124  36.665  53.337 1.00 9.36  ? 462  GLN A OE1 1 
ATOM   1466 N  NE2 . GLN A 1 183 ? 35.062  35.608  52.948 1.00 9.01  ? 462  GLN A NE2 1 
ATOM   1467 N  N   . ARG A 1 184 ? 34.402  32.005  53.890 1.00 11.12 ? 463  ARG A N   1 
ATOM   1468 C  CA  . ARG A 1 184 ? 35.700  31.384  53.628 1.00 11.76 ? 463  ARG A CA  1 
ATOM   1469 C  C   . ARG A 1 184 ? 35.586  30.089  52.835 1.00 10.57 ? 463  ARG A C   1 
ATOM   1470 O  O   . ARG A 1 184 ? 36.004  29.026  53.291 1.00 10.59 ? 463  ARG A O   1 
ATOM   1471 C  CB  . ARG A 1 184 ? 36.450  31.119  54.950 1.00 14.57 ? 463  ARG A CB  1 
ATOM   1472 C  CG  . ARG A 1 184 ? 37.069  32.366  55.645 1.00 16.50 ? 463  ARG A CG  1 
ATOM   1473 C  CD  . ARG A 1 184 ? 36.075  33.120  56.553 1.00 17.49 ? 463  ARG A CD  1 
ATOM   1474 N  NE  . ARG A 1 184 ? 36.666  34.323  57.146 1.00 18.18 ? 463  ARG A NE  1 
ATOM   1475 C  CZ  . ARG A 1 184 ? 37.075  35.384  56.450 1.00 18.56 ? 463  ARG A CZ  1 
ATOM   1476 N  NH1 . ARG A 1 184 ? 36.958  35.407  55.130 1.00 18.36 ? 463  ARG A NH1 1 
ATOM   1477 N  NH2 . ARG A 1 184 ? 37.620  36.422  57.071 1.00 18.93 ? 463  ARG A NH2 1 
ATOM   1478 N  N   . GLN A 1 185 ? 35.024  30.192  51.640 1.00 9.70  ? 464  GLN A N   1 
ATOM   1479 C  CA  . GLN A 1 185 ? 34.843  29.050  50.752 1.00 8.85  ? 464  GLN A CA  1 
ATOM   1480 C  C   . GLN A 1 185 ? 34.219  29.608  49.496 1.00 8.24  ? 464  GLN A C   1 
ATOM   1481 O  O   . GLN A 1 185 ? 33.646  28.867  48.702 1.00 8.11  ? 464  GLN A O   1 
ATOM   1482 C  CB  . GLN A 1 185 ? 33.882  28.008  51.348 1.00 8.44  ? 464  GLN A CB  1 
ATOM   1483 C  CG  . GLN A 1 185 ? 34.546  26.814  52.040 1.00 8.23  ? 464  GLN A CG  1 
ATOM   1484 C  CD  . GLN A 1 185 ? 33.583  25.639  52.262 1.00 8.12  ? 464  GLN A CD  1 
ATOM   1485 O  OE1 . GLN A 1 185 ? 33.171  24.971  51.306 1.00 8.80  ? 464  GLN A OE1 1 
ATOM   1486 N  NE2 . GLN A 1 185 ? 33.222  25.385  53.524 1.00 6.62  ? 464  GLN A NE2 1 
ATOM   1487 N  N   . ASN A 1 186 ? 34.330  30.921  49.329 1.00 8.00  ? 465  ASN A N   1 
ATOM   1488 C  CA  . ASN A 1 186 ? 33.742  31.596  48.183 1.00 8.22  ? 465  ASN A CA  1 
ATOM   1489 C  C   . ASN A 1 186 ? 34.661  31.706  46.982 1.00 7.78  ? 465  ASN A C   1 
ATOM   1490 O  O   . ASN A 1 186 ? 34.484  32.601  46.154 1.00 7.61  ? 465  ASN A O   1 
ATOM   1491 C  CB  . ASN A 1 186 ? 33.300  33.004  48.565 1.00 9.74  ? 465  ASN A CB  1 
ATOM   1492 C  CG  . ASN A 1 186 ? 34.473  33.928  48.793 1.00 11.26 ? 465  ASN A CG  1 
ATOM   1493 O  OD1 . ASN A 1 186 ? 34.492  35.071  48.318 1.00 11.51 ? 465  ASN A OD1 1 
ATOM   1494 N  ND2 . ASN A 1 186 ? 35.467  33.438  49.528 1.00 13.35 ? 465  ASN A ND2 1 
ATOM   1495 N  N   . THR A 1 187 ? 35.639  30.818  46.873 1.00 7.54  ? 466  THR A N   1 
ATOM   1496 C  CA  . THR A 1 187 ? 36.536  30.893  45.734 1.00 7.91  ? 466  THR A CA  1 
ATOM   1497 C  C   . THR A 1 187 ? 36.836  29.578  45.045 1.00 7.06  ? 466  THR A C   1 
ATOM   1498 O  O   . THR A 1 187 ? 36.633  28.496  45.594 1.00 5.14  ? 466  THR A O   1 
ATOM   1499 C  CB  . THR A 1 187 ? 37.880  31.561  46.107 1.00 9.21  ? 466  THR A CB  1 
ATOM   1500 O  OG1 . THR A 1 187 ? 38.288  31.129  47.413 1.00 11.32 ? 466  THR A OG1 1 
ATOM   1501 C  CG2 . THR A 1 187 ? 37.751  33.081  46.070 1.00 10.03 ? 466  THR A CG2 1 
ATOM   1502 N  N   . ASN A 1 188 ? 37.327  29.709  43.821 1.00 6.78  ? 467  ASN A N   1 
ATOM   1503 C  CA  . ASN A 1 188 ? 37.693  28.580  42.999 1.00 6.44  ? 467  ASN A CA  1 
ATOM   1504 C  C   . ASN A 1 188 ? 36.706  27.459  43.176 1.00 6.24  ? 467  ASN A C   1 
ATOM   1505 O  O   . ASN A 1 188 ? 37.074  26.353  43.557 1.00 7.48  ? 467  ASN A O   1 
ATOM   1506 C  CB  . ASN A 1 188 ? 39.106  28.135  43.354 1.00 6.27  ? 467  ASN A CB  1 
ATOM   1507 C  CG  . ASN A 1 188 ? 40.124  29.231  43.103 1.00 7.63  ? 467  ASN A CG  1 
ATOM   1508 O  OD1 . ASN A 1 188 ? 40.044  30.318  43.686 1.00 8.71  ? 467  ASN A OD1 1 
ATOM   1509 N  ND2 . ASN A 1 188 ? 41.075  28.963  42.220 1.00 8.59  ? 467  ASN A ND2 1 
ATOM   1510 N  N   . LYS A 1 189 ? 35.442  27.778  42.913 1.00 6.32  ? 468  LYS A N   1 
ATOM   1511 C  CA  . LYS A 1 189 ? 34.341  26.830  42.999 1.00 6.95  ? 468  LYS A CA  1 
ATOM   1512 C  C   . LYS A 1 189 ? 33.575  26.905  41.679 1.00 5.67  ? 468  LYS A C   1 
ATOM   1513 O  O   . LYS A 1 189 ? 33.281  27.992  41.182 1.00 4.89  ? 468  LYS A O   1 
ATOM   1514 C  CB  . LYS A 1 189 ? 33.419  27.187  44.173 1.00 8.72  ? 468  LYS A CB  1 
ATOM   1515 C  CG  . LYS A 1 189 ? 33.924  26.780  45.570 1.00 10.81 ? 468  LYS A CG  1 
ATOM   1516 C  CD  . LYS A 1 189 ? 33.559  25.326  45.924 1.00 12.23 ? 468  LYS A CD  1 
ATOM   1517 C  CE  . LYS A 1 189 ? 34.039  24.940  47.328 1.00 13.36 ? 468  LYS A CE  1 
ATOM   1518 N  NZ  . LYS A 1 189 ? 33.690  23.537  47.721 1.00 13.46 ? 468  LYS A NZ  1 
ATOM   1519 N  N   . PHE A 1 190 ? 33.251  25.748  41.114 1.00 5.00  ? 469  PHE A N   1 
ATOM   1520 C  CA  . PHE A 1 190 ? 32.548  25.697  39.837 1.00 5.28  ? 469  PHE A CA  1 
ATOM   1521 C  C   . PHE A 1 190 ? 31.032  25.726  39.933 1.00 5.13  ? 469  PHE A C   1 
ATOM   1522 O  O   . PHE A 1 190 ? 30.372  26.416  39.162 1.00 5.83  ? 469  PHE A O   1 
ATOM   1523 C  CB  . PHE A 1 190 ? 32.971  24.452  39.059 1.00 6.39  ? 469  PHE A CB  1 
ATOM   1524 C  CG  . PHE A 1 190 ? 32.746  24.558  37.581 1.00 7.19  ? 469  PHE A CG  1 
ATOM   1525 C  CD1 . PHE A 1 190 ? 32.902  25.787  36.922 1.00 7.78  ? 469  PHE A CD1 1 
ATOM   1526 C  CD2 . PHE A 1 190 ? 32.439  23.427  36.832 1.00 7.03  ? 469  PHE A CD2 1 
ATOM   1527 C  CE1 . PHE A 1 190 ? 32.760  25.886  35.539 1.00 7.63  ? 469  PHE A CE1 1 
ATOM   1528 C  CE2 . PHE A 1 190 ? 32.295  23.511  35.443 1.00 7.66  ? 469  PHE A CE2 1 
ATOM   1529 C  CZ  . PHE A 1 190 ? 32.457  24.744  34.799 1.00 8.18  ? 469  PHE A CZ  1 
ATOM   1530 N  N   . ASN A 1 191 ? 30.472  24.966  40.862 1.00 4.68  ? 470  ASN A N   1 
ATOM   1531 C  CA  . ASN A 1 191 ? 29.025  24.931  41.019 1.00 4.27  ? 470  ASN A CA  1 
ATOM   1532 C  C   . ASN A 1 191 ? 28.540  26.019  41.960 1.00 4.76  ? 470  ASN A C   1 
ATOM   1533 O  O   . ASN A 1 191 ? 27.583  25.819  42.712 1.00 4.23  ? 470  ASN A O   1 
ATOM   1534 C  CB  . ASN A 1 191 ? 28.583  23.564  41.543 1.00 4.73  ? 470  ASN A CB  1 
ATOM   1535 C  CG  . ASN A 1 191 ? 29.296  23.167  42.822 1.00 5.25  ? 470  ASN A CG  1 
ATOM   1536 O  OD1 . ASN A 1 191 ? 29.169  22.032  43.289 1.00 5.96  ? 470  ASN A OD1 1 
ATOM   1537 N  ND2 . ASN A 1 191 ? 30.049  24.100  43.398 1.00 5.08  ? 470  ASN A ND2 1 
ATOM   1538 N  N   . GLY A 1 192 ? 29.209  27.170  41.912 1.00 4.63  ? 471  GLY A N   1 
ATOM   1539 C  CA  . GLY A 1 192 ? 28.850  28.293  42.764 1.00 4.15  ? 471  GLY A CA  1 
ATOM   1540 C  C   . GLY A 1 192 ? 28.109  29.388  42.022 1.00 4.09  ? 471  GLY A C   1 
ATOM   1541 O  O   . GLY A 1 192 ? 28.105  29.427  40.792 1.00 4.58  ? 471  GLY A O   1 
ATOM   1542 N  N   . ILE A 1 193 ? 27.477  30.277  42.779 1.00 3.85  ? 472  ILE A N   1 
ATOM   1543 C  CA  . ILE A 1 193 ? 26.711  31.390  42.225 1.00 2.77  ? 472  ILE A CA  1 
ATOM   1544 C  C   . ILE A 1 193 ? 27.638  32.392  41.538 1.00 2.46  ? 472  ILE A C   1 
ATOM   1545 O  O   . ILE A 1 193 ? 28.176  33.289  42.184 1.00 1.77  ? 472  ILE A O   1 
ATOM   1546 C  CB  . ILE A 1 193 ? 25.945  32.099  43.351 1.00 2.45  ? 472  ILE A CB  1 
ATOM   1547 C  CG1 . ILE A 1 193 ? 25.185  31.065  44.178 1.00 1.43  ? 472  ILE A CG1 1 
ATOM   1548 C  CG2 . ILE A 1 193 ? 24.975  33.110  42.776 1.00 2.79  ? 472  ILE A CG2 1 
ATOM   1549 C  CD1 . ILE A 1 193 ? 24.603  31.624  45.434 1.00 1.48  ? 472  ILE A CD1 1 
ATOM   1550 N  N   . LYS A 1 194 ? 27.810  32.251  40.226 1.00 2.87  ? 473  LYS A N   1 
ATOM   1551 C  CA  . LYS A 1 194 ? 28.708  33.141  39.493 1.00 4.27  ? 473  LYS A CA  1 
ATOM   1552 C  C   . LYS A 1 194 ? 28.063  33.961  38.397 1.00 3.29  ? 473  LYS A C   1 
ATOM   1553 O  O   . LYS A 1 194 ? 27.140  33.506  37.728 1.00 3.06  ? 473  LYS A O   1 
ATOM   1554 C  CB  . LYS A 1 194 ? 29.871  32.342  38.883 1.00 6.71  ? 473  LYS A CB  1 
ATOM   1555 C  CG  . LYS A 1 194 ? 29.500  31.385  37.719 1.00 7.71  ? 473  LYS A CG  1 
ATOM   1556 C  CD  . LYS A 1 194 ? 30.771  30.739  37.097 1.00 9.11  ? 473  LYS A CD  1 
ATOM   1557 C  CE  . LYS A 1 194 ? 30.468  29.684  36.015 1.00 8.97  ? 473  LYS A CE  1 
ATOM   1558 N  NZ  . LYS A 1 194 ? 31.704  29.083  35.392 1.00 8.14  ? 473  LYS A NZ  1 
ATOM   1559 N  N   . TRP A 1 195 ? 28.591  35.167  38.211 1.00 2.65  ? 474  TRP A N   1 
ATOM   1560 C  CA  . TRP A 1 195 ? 28.109  36.094  37.197 1.00 2.75  ? 474  TRP A CA  1 
ATOM   1561 C  C   . TRP A 1 195 ? 29.305  36.551  36.379 1.00 3.36  ? 474  TRP A C   1 
ATOM   1562 O  O   . TRP A 1 195 ? 29.320  37.642  35.825 1.00 2.78  ? 474  TRP A O   1 
ATOM   1563 C  CB  . TRP A 1 195 ? 27.430  37.295  37.858 1.00 2.72  ? 474  TRP A CB  1 
ATOM   1564 C  CG  . TRP A 1 195 ? 26.808  38.293  36.900 1.00 2.18  ? 474  TRP A CG  1 
ATOM   1565 C  CD1 . TRP A 1 195 ? 27.275  39.534  36.591 1.00 2.04  ? 474  TRP A CD1 1 
ATOM   1566 C  CD2 . TRP A 1 195 ? 25.586  38.136  36.175 1.00 1.69  ? 474  TRP A CD2 1 
ATOM   1567 N  NE1 . TRP A 1 195 ? 26.419  40.166  35.726 1.00 1.00  ? 474  TRP A NE1 1 
ATOM   1568 C  CE2 . TRP A 1 195 ? 25.372  39.328  35.453 1.00 1.29  ? 474  TRP A CE2 1 
ATOM   1569 C  CE3 . TRP A 1 195 ? 24.648  37.101  36.065 1.00 1.62  ? 474  TRP A CE3 1 
ATOM   1570 C  CZ2 . TRP A 1 195 ? 24.258  39.513  34.630 1.00 1.98  ? 474  TRP A CZ2 1 
ATOM   1571 C  CZ3 . TRP A 1 195 ? 23.536  37.284  35.245 1.00 1.74  ? 474  TRP A CZ3 1 
ATOM   1572 C  CH2 . TRP A 1 195 ? 23.354  38.480  34.540 1.00 1.98  ? 474  TRP A CH2 1 
ATOM   1573 N  N   . TYR A 1 196 ? 30.320  35.698  36.337 1.00 4.18  ? 475  TYR A N   1 
ATOM   1574 C  CA  . TYR A 1 196 ? 31.559  35.938  35.587 1.00 4.47  ? 475  TYR A CA  1 
ATOM   1575 C  C   . TYR A 1 196 ? 32.090  37.360  35.440 1.00 5.58  ? 475  TYR A C   1 
ATOM   1576 O  O   . TYR A 1 196 ? 32.917  37.818  36.231 1.00 7.31  ? 475  TYR A O   1 
ATOM   1577 C  CB  . TYR A 1 196 ? 31.442  35.370  34.181 1.00 3.41  ? 475  TYR A CB  1 
ATOM   1578 C  CG  . TYR A 1 196 ? 32.746  35.383  33.445 1.00 1.63  ? 475  TYR A CG  1 
ATOM   1579 C  CD1 . TYR A 1 196 ? 33.800  34.582  33.863 1.00 1.91  ? 475  TYR A CD1 1 
ATOM   1580 C  CD2 . TYR A 1 196 ? 32.910  36.140  32.304 1.00 1.20  ? 475  TYR A CD2 1 
ATOM   1581 C  CE1 . TYR A 1 196 ? 34.985  34.523  33.153 1.00 1.52  ? 475  TYR A CE1 1 
ATOM   1582 C  CE2 . TYR A 1 196 ? 34.096  36.093  31.583 1.00 2.30  ? 475  TYR A CE2 1 
ATOM   1583 C  CZ  . TYR A 1 196 ? 35.130  35.275  32.012 1.00 1.96  ? 475  TYR A CZ  1 
ATOM   1584 O  OH  . TYR A 1 196 ? 36.299  35.177  31.285 1.00 1.53  ? 475  TYR A OH  1 
ATOM   1585 N  N   . TYR A 1 197 ? 31.636  38.029  34.383 1.00 5.55  ? 476  TYR A N   1 
ATOM   1586 C  CA  . TYR A 1 197 ? 32.053  39.389  34.059 1.00 4.99  ? 476  TYR A CA  1 
ATOM   1587 C  C   . TYR A 1 197 ? 32.111  40.438  35.193 1.00 4.74  ? 476  TYR A C   1 
ATOM   1588 O  O   . TYR A 1 197 ? 32.618  41.542  34.970 1.00 4.02  ? 476  TYR A O   1 
ATOM   1589 C  CB  . TYR A 1 197 ? 31.207  39.893  32.881 1.00 3.83  ? 476  TYR A CB  1 
ATOM   1590 C  CG  . TYR A 1 197 ? 31.501  39.170  31.583 1.00 2.68  ? 476  TYR A CG  1 
ATOM   1591 C  CD1 . TYR A 1 197 ? 32.736  39.292  30.961 1.00 3.13  ? 476  TYR A CD1 1 
ATOM   1592 C  CD2 . TYR A 1 197 ? 30.552  38.373  30.974 1.00 2.32  ? 476  TYR A CD2 1 
ATOM   1593 C  CE1 . TYR A 1 197 ? 33.019  38.632  29.745 1.00 3.66  ? 476  TYR A CE1 1 
ATOM   1594 C  CE2 . TYR A 1 197 ? 30.824  37.708  29.761 1.00 2.35  ? 476  TYR A CE2 1 
ATOM   1595 C  CZ  . TYR A 1 197 ? 32.057  37.844  29.153 1.00 2.60  ? 476  TYR A CZ  1 
ATOM   1596 O  OH  . TYR A 1 197 ? 32.323  37.208  27.955 1.00 2.16  ? 476  TYR A OH  1 
ATOM   1597 N  N   . TRP A 1 198 ? 31.609  40.118  36.390 1.00 3.84  ? 477  TRP A N   1 
ATOM   1598 C  CA  . TRP A 1 198 ? 31.696  41.067  37.502 1.00 3.45  ? 477  TRP A CA  1 
ATOM   1599 C  C   . TRP A 1 198 ? 32.711  40.614  38.540 1.00 3.30  ? 477  TRP A C   1 
ATOM   1600 O  O   . TRP A 1 198 ? 33.288  41.424  39.276 1.00 2.68  ? 477  TRP A O   1 
ATOM   1601 C  CB  . TRP A 1 198 ? 30.372  41.257  38.210 1.00 3.40  ? 477  TRP A CB  1 
ATOM   1602 C  CG  . TRP A 1 198 ? 30.538  42.234  39.339 1.00 4.27  ? 477  TRP A CG  1 
ATOM   1603 C  CD1 . TRP A 1 198 ? 30.854  43.555  39.234 1.00 4.00  ? 477  TRP A CD1 1 
ATOM   1604 C  CD2 . TRP A 1 198 ? 30.414  41.962  40.742 1.00 4.83  ? 477  TRP A CD2 1 
ATOM   1605 N  NE1 . TRP A 1 198 ? 30.928  44.130  40.482 1.00 4.28  ? 477  TRP A NE1 1 
ATOM   1606 C  CE2 . TRP A 1 198 ? 30.661  43.173  41.426 1.00 4.35  ? 477  TRP A CE2 1 
ATOM   1607 C  CE3 . TRP A 1 198 ? 30.112  40.814  41.490 1.00 4.53  ? 477  TRP A CE3 1 
ATOM   1608 C  CZ2 . TRP A 1 198 ? 30.613  43.265  42.825 1.00 4.02  ? 477  TRP A CZ2 1 
ATOM   1609 C  CZ3 . TRP A 1 198 ? 30.063  40.909  42.887 1.00 3.48  ? 477  TRP A CZ3 1 
ATOM   1610 C  CH2 . TRP A 1 198 ? 30.310  42.124  43.534 1.00 3.45  ? 477  TRP A CH2 1 
ATOM   1611 N  N   . LYS A 1 199 ? 32.885  39.306  38.629 1.00 3.95  ? 478  LYS A N   1 
ATOM   1612 C  CA  . LYS A 1 199 ? 33.858  38.729  39.537 1.00 4.64  ? 478  LYS A CA  1 
ATOM   1613 C  C   . LYS A 1 199 ? 34.688  37.790  38.685 1.00 4.85  ? 478  LYS A C   1 
ATOM   1614 O  O   . LYS A 1 199 ? 35.238  38.199  37.654 1.00 5.20  ? 478  LYS A O   1 
ATOM   1615 C  CB  . LYS A 1 199 ? 33.175  37.960  40.667 1.00 4.78  ? 478  LYS A CB  1 
ATOM   1616 C  CG  . LYS A 1 199 ? 32.822  38.820  41.863 1.00 5.60  ? 478  LYS A CG  1 
ATOM   1617 C  CD  . LYS A 1 199 ? 34.071  39.235  42.621 1.00 6.76  ? 478  LYS A CD  1 
ATOM   1618 C  CE  . LYS A 1 199 ? 33.722  40.069  43.843 1.00 6.82  ? 478  LYS A CE  1 
ATOM   1619 N  NZ  . LYS A 1 199 ? 34.909  40.280  44.717 1.00 7.55  ? 478  LYS A NZ  1 
ATOM   1620 N  N   . GLY A 1 200 ? 34.765  36.531  39.099 1.00 4.36  ? 479  GLY A N   1 
ATOM   1621 C  CA  . GLY A 1 200 ? 35.530  35.562  38.338 1.00 4.83  ? 479  GLY A CA  1 
ATOM   1622 C  C   . GLY A 1 200 ? 34.746  34.283  38.161 1.00 3.61  ? 479  GLY A C   1 
ATOM   1623 O  O   . GLY A 1 200 ? 33.670  34.140  38.743 1.00 4.27  ? 479  GLY A O   1 
ATOM   1624 N  N   . SER A 1 201 ? 35.260  33.358  37.359 1.00 1.79  ? 480  SER A N   1 
ATOM   1625 C  CA  . SER A 1 201 ? 34.561  32.101  37.167 1.00 1.00  ? 480  SER A CA  1 
ATOM   1626 C  C   . SER A 1 201 ? 34.583  31.339  38.486 1.00 1.76  ? 480  SER A C   1 
ATOM   1627 O  O   . SER A 1 201 ? 33.687  30.543  38.784 1.00 1.61  ? 480  SER A O   1 
ATOM   1628 C  CB  . SER A 1 201 ? 35.243  31.271  36.086 1.00 1.50  ? 480  SER A CB  1 
ATOM   1629 O  OG  . SER A 1 201 ? 34.666  29.980  36.006 1.00 2.64  ? 480  SER A OG  1 
ATOM   1630 N  N   . GLY A 1 202 ? 35.610  31.606  39.286 1.00 1.70  ? 481  GLY A N   1 
ATOM   1631 C  CA  . GLY A 1 202 ? 35.743  30.922  40.555 1.00 2.13  ? 481  GLY A CA  1 
ATOM   1632 C  C   . GLY A 1 202 ? 35.034  31.563  41.723 1.00 2.89  ? 481  GLY A C   1 
ATOM   1633 O  O   . GLY A 1 202 ? 35.079  31.024  42.826 1.00 4.22  ? 481  GLY A O   1 
ATOM   1634 N  N   . TYR A 1 203 ? 34.369  32.692  41.502 1.00 2.78  ? 482  TYR A N   1 
ATOM   1635 C  CA  . TYR A 1 203 ? 33.685  33.368  42.602 1.00 2.33  ? 482  TYR A CA  1 
ATOM   1636 C  C   . TYR A 1 203 ? 32.257  32.884  42.832 1.00 1.96  ? 482  TYR A C   1 
ATOM   1637 O  O   . TYR A 1 203 ? 31.564  32.499  41.888 1.00 2.38  ? 482  TYR A O   1 
ATOM   1638 C  CB  . TYR A 1 203 ? 33.666  34.881  42.375 1.00 2.30  ? 482  TYR A CB  1 
ATOM   1639 C  CG  . TYR A 1 203 ? 33.703  35.663  43.661 1.00 2.71  ? 482  TYR A CG  1 
ATOM   1640 C  CD1 . TYR A 1 203 ? 34.900  36.188  44.143 1.00 3.56  ? 482  TYR A CD1 1 
ATOM   1641 C  CD2 . TYR A 1 203 ? 32.557  35.834  44.426 1.00 2.25  ? 482  TYR A CD2 1 
ATOM   1642 C  CE1 . TYR A 1 203 ? 34.957  36.865  45.363 1.00 3.60  ? 482  TYR A CE1 1 
ATOM   1643 C  CE2 . TYR A 1 203 ? 32.599  36.508  45.646 1.00 3.27  ? 482  TYR A CE2 1 
ATOM   1644 C  CZ  . TYR A 1 203 ? 33.801  37.020  46.107 1.00 3.91  ? 482  TYR A CZ  1 
ATOM   1645 O  OH  . TYR A 1 203 ? 33.842  37.687  47.308 1.00 3.93  ? 482  TYR A OH  1 
ATOM   1646 N  N   . SER A 1 204 ? 31.833  32.898  44.095 1.00 1.49  ? 483  SER A N   1 
ATOM   1647 C  CA  . SER A 1 204 ? 30.484  32.489  44.472 1.00 1.37  ? 483  SER A CA  1 
ATOM   1648 C  C   . SER A 1 204 ? 29.877  33.649  45.215 1.00 1.50  ? 483  SER A C   1 
ATOM   1649 O  O   . SER A 1 204 ? 30.173  33.835  46.386 1.00 2.83  ? 483  SER A O   1 
ATOM   1650 C  CB  . SER A 1 204 ? 30.509  31.286  45.410 1.00 1.92  ? 483  SER A CB  1 
ATOM   1651 O  OG  . SER A 1 204 ? 29.265  31.149  46.085 1.00 2.45  ? 483  SER A OG  1 
ATOM   1652 N  N   . LEU A 1 205 ? 29.032  34.418  44.536 1.00 2.39  ? 484  LEU A N   1 
ATOM   1653 C  CA  . LEU A 1 205 ? 28.378  35.587  45.120 1.00 2.54  ? 484  LEU A CA  1 
ATOM   1654 C  C   . LEU A 1 205 ? 27.779  35.332  46.495 1.00 2.44  ? 484  LEU A C   1 
ATOM   1655 O  O   . LEU A 1 205 ? 27.511  34.186  46.866 1.00 2.36  ? 484  LEU A O   1 
ATOM   1656 C  CB  . LEU A 1 205 ? 27.291  36.079  44.173 1.00 2.33  ? 484  LEU A CB  1 
ATOM   1657 C  CG  . LEU A 1 205 ? 27.834  36.341  42.769 1.00 3.13  ? 484  LEU A CG  1 
ATOM   1658 C  CD1 . LEU A 1 205 ? 26.702  36.385  41.747 1.00 4.11  ? 484  LEU A CD1 1 
ATOM   1659 C  CD2 . LEU A 1 205 ? 28.624  37.639  42.782 1.00 3.03  ? 484  LEU A CD2 1 
ATOM   1660 N  N   . LYS A 1 206 ? 27.579  36.409  47.251 1.00 3.50  ? 485  LYS A N   1 
ATOM   1661 C  CA  . LYS A 1 206 ? 27.009  36.311  48.594 1.00 5.45  ? 485  LYS A CA  1 
ATOM   1662 C  C   . LYS A 1 206 ? 25.520  36.608  48.518 1.00 5.32  ? 485  LYS A C   1 
ATOM   1663 O  O   . LYS A 1 206 ? 24.713  36.077  49.289 1.00 5.69  ? 485  LYS A O   1 
ATOM   1664 C  CB  . LYS A 1 206 ? 27.672  37.319  49.538 1.00 6.92  ? 485  LYS A CB  1 
ATOM   1665 C  CG  . LYS A 1 206 ? 27.132  37.269  50.961 1.00 9.47  ? 485  LYS A CG  1 
ATOM   1666 C  CD  . LYS A 1 206 ? 27.560  38.476  51.780 1.00 11.47 ? 485  LYS A CD  1 
ATOM   1667 C  CE  . LYS A 1 206 ? 26.972  38.430  53.197 1.00 14.30 ? 485  LYS A CE  1 
ATOM   1668 N  NZ  . LYS A 1 206 ? 25.472  38.374  53.258 1.00 14.99 ? 485  LYS A NZ  1 
ATOM   1669 N  N   . ALA A 1 207 ? 25.168  37.471  47.574 1.00 5.31  ? 486  ALA A N   1 
ATOM   1670 C  CA  . ALA A 1 207 ? 23.788  37.863  47.375 1.00 4.76  ? 486  ALA A CA  1 
ATOM   1671 C  C   . ALA A 1 207 ? 23.446  37.842  45.898 1.00 4.22  ? 486  ALA A C   1 
ATOM   1672 O  O   . ALA A 1 207 ? 24.301  38.060  45.032 1.00 3.33  ? 486  ALA A O   1 
ATOM   1673 C  CB  . ALA A 1 207 ? 23.557  39.238  47.938 1.00 6.28  ? 486  ALA A CB  1 
ATOM   1674 N  N   . THR A 1 208 ? 22.173  37.605  45.624 1.00 3.85  ? 487  THR A N   1 
ATOM   1675 C  CA  . THR A 1 208 ? 21.703  37.504  44.264 1.00 2.41  ? 487  THR A CA  1 
ATOM   1676 C  C   . THR A 1 208 ? 20.216  37.784  44.172 1.00 2.47  ? 487  THR A C   1 
ATOM   1677 O  O   . THR A 1 208 ? 19.400  36.927  44.515 1.00 1.02  ? 487  THR A O   1 
ATOM   1678 C  CB  . THR A 1 208 ? 21.975  36.092  43.732 1.00 2.35  ? 487  THR A CB  1 
ATOM   1679 O  OG1 . THR A 1 208 ? 23.350  35.985  43.344 1.00 2.15  ? 487  THR A OG1 1 
ATOM   1680 C  CG2 . THR A 1 208 ? 21.075  35.777  42.564 1.00 1.98  ? 487  THR A CG2 1 
ATOM   1681 N  N   . THR A 1 209 ? 19.875  38.981  43.697 1.00 3.42  ? 488  THR A N   1 
ATOM   1682 C  CA  . THR A 1 209 ? 18.482  39.401  43.532 1.00 1.97  ? 488  THR A CA  1 
ATOM   1683 C  C   . THR A 1 209 ? 18.142  39.671  42.066 1.00 2.05  ? 488  THR A C   1 
ATOM   1684 O  O   . THR A 1 209 ? 18.714  40.568  41.446 1.00 1.41  ? 488  THR A O   1 
ATOM   1685 C  CB  . THR A 1 209 ? 18.202  40.687  44.301 1.00 1.21  ? 488  THR A CB  1 
ATOM   1686 O  OG1 . THR A 1 209 ? 18.779  40.594  45.605 1.00 2.50  ? 488  THR A OG1 1 
ATOM   1687 C  CG2 . THR A 1 209 ? 16.724  40.905  44.434 1.00 1.00  ? 488  THR A CG2 1 
ATOM   1688 N  N   . MET A 1 210 ? 17.227  38.883  41.509 1.00 1.66  ? 489  MET A N   1 
ATOM   1689 C  CA  . MET A 1 210 ? 16.799  39.076  40.129 1.00 1.99  ? 489  MET A CA  1 
ATOM   1690 C  C   . MET A 1 210 ? 15.370  39.621  40.202 1.00 2.92  ? 489  MET A C   1 
ATOM   1691 O  O   . MET A 1 210 ? 14.517  38.995  40.820 1.00 4.48  ? 489  MET A O   1 
ATOM   1692 C  CB  . MET A 1 210 ? 16.814  37.748  39.364 1.00 1.28  ? 489  MET A CB  1 
ATOM   1693 C  CG  . MET A 1 210 ? 18.178  37.072  39.248 1.00 1.00  ? 489  MET A CG  1 
ATOM   1694 S  SD  . MET A 1 210 ? 18.439  36.248  37.643 1.00 1.00  ? 489  MET A SD  1 
ATOM   1695 C  CE  . MET A 1 210 ? 16.849  35.518  37.350 1.00 1.00  ? 489  MET A CE  1 
ATOM   1696 N  N   . MET A 1 211 ? 15.103  40.777  39.595 1.00 2.96  ? 490  MET A N   1 
ATOM   1697 C  CA  . MET A 1 211 ? 13.761  41.368  39.649 1.00 3.17  ? 490  MET A CA  1 
ATOM   1698 C  C   . MET A 1 211 ? 13.351  42.037  38.330 1.00 4.26  ? 490  MET A C   1 
ATOM   1699 O  O   . MET A 1 211 ? 14.225  42.396  37.536 1.00 6.62  ? 490  MET A O   1 
ATOM   1700 C  CB  . MET A 1 211 ? 13.703  42.376  40.794 1.00 3.76  ? 490  MET A CB  1 
ATOM   1701 C  CG  . MET A 1 211 ? 14.855  43.376  40.795 1.00 4.14  ? 490  MET A CG  1 
ATOM   1702 S  SD  . MET A 1 211 ? 15.035  44.160  42.419 1.00 8.19  ? 490  MET A SD  1 
ATOM   1703 C  CE  . MET A 1 211 ? 16.431  45.295  42.121 1.00 6.77  ? 490  MET A CE  1 
ATOM   1704 N  N   . ILE A 1 212 ? 12.039  42.204  38.101 1.00 2.82  ? 491  ILE A N   1 
ATOM   1705 C  CA  . ILE A 1 212 ? 11.533  42.809  36.858 1.00 1.88  ? 491  ILE A CA  1 
ATOM   1706 C  C   . ILE A 1 212 ? 10.448  43.875  36.972 1.00 1.96  ? 491  ILE A C   1 
ATOM   1707 O  O   . ILE A 1 212 ? 9.652   43.883  37.901 1.00 2.17  ? 491  ILE A O   1 
ATOM   1708 C  CB  . ILE A 1 212 ? 10.941  41.755  35.902 1.00 1.00  ? 491  ILE A CB  1 
ATOM   1709 C  CG1 . ILE A 1 212 ? 9.872   40.954  36.631 1.00 1.59  ? 491  ILE A CG1 1 
ATOM   1710 C  CG2 . ILE A 1 212 ? 12.010  40.854  35.371 1.00 1.20  ? 491  ILE A CG2 1 
ATOM   1711 C  CD1 . ILE A 1 212 ? 9.085   40.054  35.731 1.00 1.00  ? 491  ILE A CD1 1 
ATOM   1712 N  N   . ARG A 1 213 ? 10.414  44.751  35.973 1.00 3.04  ? 492  ARG A N   1 
ATOM   1713 C  CA  . ARG A 1 213 ? 9.425   45.829  35.869 1.00 4.46  ? 492  ARG A CA  1 
ATOM   1714 C  C   . ARG A 1 213 ? 9.190   46.062  34.368 1.00 5.28  ? 492  ARG A C   1 
ATOM   1715 O  O   . ARG A 1 213 ? 9.823   45.414  33.528 1.00 5.12  ? 492  ARG A O   1 
ATOM   1716 C  CB  . ARG A 1 213 ? 9.943   47.120  36.542 1.00 5.49  ? 492  ARG A CB  1 
ATOM   1717 C  CG  . ARG A 1 213 ? 10.010  48.384  35.637 1.00 4.81  ? 492  ARG A CG  1 
ATOM   1718 C  CD  . ARG A 1 213 ? 10.794  49.513  36.296 1.00 3.01  ? 492  ARG A CD  1 
ATOM   1719 N  NE  . ARG A 1 213 ? 10.156  49.957  37.528 1.00 2.70  ? 492  ARG A NE  1 
ATOM   1720 C  CZ  . ARG A 1 213 ? 10.700  50.802  38.393 1.00 1.91  ? 492  ARG A CZ  1 
ATOM   1721 N  NH1 . ARG A 1 213 ? 11.910  51.303  38.172 1.00 1.65  ? 492  ARG A NH1 1 
ATOM   1722 N  NH2 . ARG A 1 213 ? 10.020  51.149  39.477 1.00 3.06  ? 492  ARG A NH2 1 
ATOM   1723 N  N   . PRO A 1 214 ? 8.256   46.960  34.016 1.00 4.73  ? 493  PRO A N   1 
ATOM   1724 C  CA  . PRO A 1 214 ? 7.989   47.229  32.598 1.00 5.08  ? 493  PRO A CA  1 
ATOM   1725 C  C   . PRO A 1 214 ? 8.678   48.480  32.023 1.00 5.62  ? 493  PRO A C   1 
ATOM   1726 O  O   . PRO A 1 214 ? 9.495   48.396  31.102 1.00 3.61  ? 493  PRO A O   1 
ATOM   1727 C  CB  . PRO A 1 214 ? 6.461   47.364  32.551 1.00 5.37  ? 493  PRO A CB  1 
ATOM   1728 C  CG  . PRO A 1 214 ? 5.983   46.790  33.882 1.00 4.23  ? 493  PRO A CG  1 
ATOM   1729 C  CD  . PRO A 1 214 ? 7.052   47.233  34.814 1.00 2.66  ? 493  PRO A CD  1 
ATOM   1730 N  N   . ALA A 1 215 ? 8.314   49.636  32.578 1.00 7.65  ? 494  ALA A N   1 
ATOM   1731 C  CA  . ALA A 1 215 ? 8.823   50.951  32.159 1.00 7.70  ? 494  ALA A CA  1 
ATOM   1732 C  C   . ALA A 1 215 ? 7.853   52.036  32.680 1.00 7.69  ? 494  ALA A C   1 
ATOM   1733 O  O   . ALA A 1 215 ? 7.282   52.810  31.904 1.00 5.57  ? 494  ALA A O   1 
ATOM   1734 C  CB  . ALA A 1 215 ? 8.919   51.019  30.623 1.00 7.69  ? 494  ALA A CB  1 
ATOM   1735 N  N   . ASP A 1 216 ? 7.666   52.067  34.001 1.00 7.60  ? 495  ASP A N   1 
ATOM   1736 C  CA  . ASP A 1 216 ? 6.774   53.032  34.636 1.00 7.79  ? 495  ASP A CA  1 
ATOM   1737 C  C   . ASP A 1 216 ? 7.484   54.355  34.913 1.00 9.65  ? 495  ASP A C   1 
ATOM   1738 O  O   . ASP A 1 216 ? 6.926   55.412  34.526 1.00 11.45 ? 495  ASP A O   1 
ATOM   1739 C  CB  . ASP A 1 216 ? 6.166   52.462  35.943 1.00 5.35  ? 495  ASP A CB  1 
ATOM   1740 C  CG  . ASP A 1 216 ? 7.211   52.125  37.013 1.00 2.52  ? 495  ASP A CG  1 
ATOM   1741 O  OD1 . ASP A 1 216 ? 6.823   51.901  38.183 1.00 1.00  ? 495  ASP A OD1 1 
ATOM   1742 O  OD2 . ASP A 1 216 ? 8.411   52.067  36.699 1.00 1.24  ? 495  ASP A OD2 1 
ATOM   1743 O  OXT . ASP A 1 216 ? 8.585   54.322  35.508 1.00 10.74 ? 495  ASP A OXT 1 
ATOM   1744 N  N   . ALA B 2 1   ? 76.714  10.627  44.173 1.00 9.10  ? 23   ALA B N   1 
ATOM   1745 C  CA  . ALA B 2 1   ? 76.104  9.789   45.252 1.00 8.89  ? 23   ALA B CA  1 
ATOM   1746 C  C   . ALA B 2 1   ? 74.798  9.136   44.781 1.00 9.15  ? 23   ALA B C   1 
ATOM   1747 O  O   . ALA B 2 1   ? 74.333  8.152   45.373 1.00 7.13  ? 23   ALA B O   1 
ATOM   1748 C  CB  . ALA B 2 1   ? 75.851  10.650  46.490 1.00 9.13  ? 23   ALA B CB  1 
ATOM   1749 N  N   . MET B 2 2   ? 74.222  9.698   43.713 1.00 8.22  ? 24   MET B N   1 
ATOM   1750 C  CA  . MET B 2 2   ? 72.979  9.208   43.114 1.00 7.08  ? 24   MET B CA  1 
ATOM   1751 C  C   . MET B 2 2   ? 72.641  9.969   41.821 1.00 6.58  ? 24   MET B C   1 
ATOM   1752 O  O   . MET B 2 2   ? 72.241  11.129  41.868 1.00 6.97  ? 24   MET B O   1 
ATOM   1753 C  CB  . MET B 2 2   ? 71.819  9.320   44.120 1.00 7.48  ? 24   MET B CB  1 
ATOM   1754 C  CG  . MET B 2 2   ? 71.566  10.721  44.695 1.00 8.97  ? 24   MET B CG  1 
ATOM   1755 S  SD  . MET B 2 2   ? 72.827  11.403  45.835 1.00 10.67 ? 24   MET B SD  1 
ATOM   1756 C  CE  . MET B 2 2   ? 73.727  12.595  44.744 1.00 8.02  ? 24   MET B CE  1 
ATOM   1757 N  N   . ASP B 2 3   ? 72.823  9.315   40.671 1.00 5.39  ? 25   ASP B N   1 
ATOM   1758 C  CA  . ASP B 2 3   ? 72.526  9.918   39.363 1.00 3.20  ? 25   ASP B CA  1 
ATOM   1759 C  C   . ASP B 2 3   ? 71.356  9.175   38.783 1.00 1.22  ? 25   ASP B C   1 
ATOM   1760 O  O   . ASP B 2 3   ? 71.511  8.100   38.218 1.00 1.00  ? 25   ASP B O   1 
ATOM   1761 C  CB  . ASP B 2 3   ? 73.712  9.798   38.393 1.00 4.87  ? 25   ASP B CB  1 
ATOM   1762 C  CG  . ASP B 2 3   ? 73.509  10.600  37.092 1.00 4.90  ? 25   ASP B CG  1 
ATOM   1763 O  OD1 . ASP B 2 3   ? 73.190  11.803  37.162 1.00 3.35  ? 25   ASP B OD1 1 
ATOM   1764 O  OD2 . ASP B 2 3   ? 73.689  10.033  35.993 1.00 4.68  ? 25   ASP B OD2 1 
ATOM   1765 N  N   . LEU B 2 4   ? 70.183  9.757   38.940 1.00 1.12  ? 26   LEU B N   1 
ATOM   1766 C  CA  . LEU B 2 4   ? 68.964  9.158   38.449 1.00 1.00  ? 26   LEU B CA  1 
ATOM   1767 C  C   . LEU B 2 4   ? 68.634  9.922   37.196 1.00 1.00  ? 26   LEU B C   1 
ATOM   1768 O  O   . LEU B 2 4   ? 68.994  11.077  37.084 1.00 1.35  ? 26   LEU B O   1 
ATOM   1769 C  CB  . LEU B 2 4   ? 67.864  9.353   39.490 1.00 1.00  ? 26   LEU B CB  1 
ATOM   1770 C  CG  . LEU B 2 4   ? 67.005  8.183   39.954 1.00 1.08  ? 26   LEU B CG  1 
ATOM   1771 C  CD1 . LEU B 2 4   ? 67.856  6.949   40.148 1.00 2.88  ? 26   LEU B CD1 1 
ATOM   1772 C  CD2 . LEU B 2 4   ? 66.327  8.565   41.254 1.00 1.13  ? 26   LEU B CD2 1 
ATOM   1773 N  N   . ILE B 2 5   ? 67.962  9.288   36.249 1.00 1.00  ? 27   ILE B N   1 
ATOM   1774 C  CA  . ILE B 2 5   ? 67.594  9.969   35.029 1.00 1.00  ? 27   ILE B CA  1 
ATOM   1775 C  C   . ILE B 2 5   ? 66.384  9.287   34.483 1.00 1.00  ? 27   ILE B C   1 
ATOM   1776 O  O   . ILE B 2 5   ? 66.502  8.239   33.874 1.00 3.02  ? 27   ILE B O   1 
ATOM   1777 C  CB  . ILE B 2 5   ? 68.669  9.864   33.966 1.00 1.39  ? 27   ILE B CB  1 
ATOM   1778 C  CG1 . ILE B 2 5   ? 69.937  10.551  34.449 1.00 1.54  ? 27   ILE B CG1 1 
ATOM   1779 C  CG2 . ILE B 2 5   ? 68.162  10.475  32.666 1.00 1.00  ? 27   ILE B CG2 1 
ATOM   1780 C  CD1 . ILE B 2 5   ? 71.115  10.359  33.534 1.00 2.05  ? 27   ILE B CD1 1 
ATOM   1781 N  N   . LEU B 2 6   ? 65.216  9.876   34.691 1.00 1.27  ? 28   LEU B N   1 
ATOM   1782 C  CA  . LEU B 2 6   ? 63.980  9.283   34.187 1.00 1.81  ? 28   LEU B CA  1 
ATOM   1783 C  C   . LEU B 2 6   ? 63.835  9.605   32.710 1.00 1.30  ? 28   LEU B C   1 
ATOM   1784 O  O   . LEU B 2 6   ? 64.100  10.721  32.279 1.00 1.38  ? 28   LEU B O   1 
ATOM   1785 C  CB  . LEU B 2 6   ? 62.768  9.825   34.969 1.00 2.39  ? 28   LEU B CB  1 
ATOM   1786 C  CG  . LEU B 2 6   ? 61.372  9.210   34.789 1.00 1.00  ? 28   LEU B CG  1 
ATOM   1787 C  CD1 . LEU B 2 6   ? 60.722  9.714   33.529 1.00 1.00  ? 28   LEU B CD1 1 
ATOM   1788 C  CD2 . LEU B 2 6   ? 61.488  7.703   34.774 1.00 1.22  ? 28   LEU B CD2 1 
ATOM   1789 N  N   . ILE B 2 7   ? 63.419  8.630   31.926 1.00 1.00  ? 29   ILE B N   1 
ATOM   1790 C  CA  . ILE B 2 7   ? 63.249  8.879   30.515 1.00 1.63  ? 29   ILE B CA  1 
ATOM   1791 C  C   . ILE B 2 7   ? 61.780  8.751   30.127 1.00 1.52  ? 29   ILE B C   1 
ATOM   1792 O  O   . ILE B 2 7   ? 61.095  7.829   30.560 1.00 3.11  ? 29   ILE B O   1 
ATOM   1793 C  CB  . ILE B 2 7   ? 64.117  7.923   29.705 1.00 1.17  ? 29   ILE B CB  1 
ATOM   1794 C  CG1 . ILE B 2 7   ? 65.584  8.311   29.884 1.00 2.67  ? 29   ILE B CG1 1 
ATOM   1795 C  CG2 . ILE B 2 7   ? 63.729  7.975   28.251 1.00 2.42  ? 29   ILE B CG2 1 
ATOM   1796 C  CD1 . ILE B 2 7   ? 66.550  7.464   29.093 1.00 3.06  ? 29   ILE B CD1 1 
ATOM   1797 N  N   . ASN B 2 8   ? 61.301  9.692   29.321 1.00 1.58  ? 30   ASN B N   1 
ATOM   1798 C  CA  . ASN B 2 8   ? 59.915  9.710   28.887 1.00 1.00  ? 30   ASN B CA  1 
ATOM   1799 C  C   . ASN B 2 8   ? 59.916  9.494   27.393 1.00 1.00  ? 30   ASN B C   1 
ATOM   1800 O  O   . ASN B 2 8   ? 60.297  10.390  26.660 1.00 2.83  ? 30   ASN B O   1 
ATOM   1801 C  CB  . ASN B 2 8   ? 59.314  11.078  29.205 1.00 1.67  ? 30   ASN B CB  1 
ATOM   1802 C  CG  . ASN B 2 8   ? 57.838  11.173  28.878 1.00 2.11  ? 30   ASN B CG  1 
ATOM   1803 O  OD1 . ASN B 2 8   ? 57.407  10.830  27.781 1.00 3.35  ? 30   ASN B OD1 1 
ATOM   1804 N  ND2 . ASN B 2 8   ? 57.057  11.664  29.831 1.00 2.64  ? 30   ASN B ND2 1 
ATOM   1805 N  N   . SER B 2 9   ? 59.526  8.308   26.936 1.00 1.45  ? 31   SER B N   1 
ATOM   1806 C  CA  . SER B 2 9   ? 59.476  8.043   25.505 1.00 1.00  ? 31   SER B CA  1 
ATOM   1807 C  C   . SER B 2 9   ? 58.272  8.812   24.998 1.00 1.60  ? 31   SER B C   1 
ATOM   1808 O  O   . SER B 2 9   ? 57.144  8.315   25.028 1.00 1.00  ? 31   SER B O   1 
ATOM   1809 C  CB  . SER B 2 9   ? 59.291  6.559   25.234 1.00 1.00  ? 31   SER B CB  1 
ATOM   1810 O  OG  . SER B 2 9   ? 59.374  6.310   23.848 1.00 1.26  ? 31   SER B OG  1 
ATOM   1811 N  N   . LEU B 2 10  ? 58.537  10.037  24.548 1.00 3.07  ? 32   LEU B N   1 
ATOM   1812 C  CA  . LEU B 2 10  ? 57.528  10.973  24.053 1.00 2.98  ? 32   LEU B CA  1 
ATOM   1813 C  C   . LEU B 2 10  ? 56.319  11.060  24.956 1.00 2.37  ? 32   LEU B C   1 
ATOM   1814 O  O   . LEU B 2 10  ? 55.454  10.194  24.942 1.00 2.87  ? 32   LEU B O   1 
ATOM   1815 C  CB  . LEU B 2 10  ? 57.082  10.617  22.641 1.00 3.73  ? 32   LEU B CB  1 
ATOM   1816 C  CG  . LEU B 2 10  ? 58.167  10.763  21.574 1.00 5.73  ? 32   LEU B CG  1 
ATOM   1817 C  CD1 . LEU B 2 10  ? 57.506  10.977  20.209 1.00 7.36  ? 32   LEU B CD1 1 
ATOM   1818 C  CD2 . LEU B 2 10  ? 59.079  11.940  21.918 1.00 5.45  ? 32   LEU B CD2 1 
ATOM   1819 N  N   . PRO B 2 11  ? 56.249  12.120  25.761 1.00 1.41  ? 33   PRO B N   1 
ATOM   1820 C  CA  . PRO B 2 11  ? 55.140  12.327  26.681 1.00 1.44  ? 33   PRO B CA  1 
ATOM   1821 C  C   . PRO B 2 11  ? 53.803  12.436  25.972 1.00 1.14  ? 33   PRO B C   1 
ATOM   1822 O  O   . PRO B 2 11  ? 52.757  12.363  26.601 1.00 1.00  ? 33   PRO B O   1 
ATOM   1823 C  CB  . PRO B 2 11  ? 55.536  13.606  27.406 1.00 2.80  ? 33   PRO B CB  1 
ATOM   1824 C  CG  . PRO B 2 11  ? 56.342  14.337  26.389 1.00 1.84  ? 33   PRO B CG  1 
ATOM   1825 C  CD  . PRO B 2 11  ? 57.192  13.246  25.816 1.00 2.31  ? 33   PRO B CD  1 
ATOM   1826 N  N   . LEU B 2 12  ? 53.835  12.605  24.658 1.00 1.00  ? 34   LEU B N   1 
ATOM   1827 C  CA  . LEU B 2 12  ? 52.599  12.703  23.894 1.00 1.00  ? 34   LEU B CA  1 
ATOM   1828 C  C   . LEU B 2 12  ? 52.234  11.347  23.297 1.00 1.41  ? 34   LEU B C   1 
ATOM   1829 O  O   . LEU B 2 12  ? 52.651  11.019  22.184 1.00 1.25  ? 34   LEU B O   1 
ATOM   1830 C  CB  . LEU B 2 12  ? 52.751  13.753  22.793 1.00 1.00  ? 34   LEU B CB  1 
ATOM   1831 C  CG  . LEU B 2 12  ? 52.995  15.156  23.350 1.00 1.00  ? 34   LEU B CG  1 
ATOM   1832 C  CD1 . LEU B 2 12  ? 53.467  16.080  22.268 1.00 1.00  ? 34   LEU B CD1 1 
ATOM   1833 C  CD2 . LEU B 2 12  ? 51.728  15.675  23.980 1.00 1.00  ? 34   LEU B CD2 1 
ATOM   1834 N  N   . VAL B 2 13  ? 51.448  10.572  24.049 1.00 2.11  ? 35   VAL B N   1 
ATOM   1835 C  CA  . VAL B 2 13  ? 51.010  9.222   23.659 1.00 3.02  ? 35   VAL B CA  1 
ATOM   1836 C  C   . VAL B 2 13  ? 50.089  9.131   22.451 1.00 5.12  ? 35   VAL B C   1 
ATOM   1837 O  O   . VAL B 2 13  ? 49.094  9.836   22.368 1.00 5.58  ? 35   VAL B O   1 
ATOM   1838 C  CB  . VAL B 2 13  ? 50.268  8.518   24.806 1.00 2.62  ? 35   VAL B CB  1 
ATOM   1839 C  CG1 . VAL B 2 13  ? 49.707  7.188   24.314 1.00 1.99  ? 35   VAL B CG1 1 
ATOM   1840 C  CG2 . VAL B 2 13  ? 51.199  8.306   25.984 1.00 2.36  ? 35   VAL B CG2 1 
ATOM   1841 N  N   . SER B 2 14  ? 50.393  8.234   21.526 1.00 6.58  ? 36   SER B N   1 
ATOM   1842 C  CA  . SER B 2 14  ? 49.540  8.096   20.358 1.00 8.95  ? 36   SER B CA  1 
ATOM   1843 C  C   . SER B 2 14  ? 49.220  6.632   20.179 1.00 10.54 ? 36   SER B C   1 
ATOM   1844 O  O   . SER B 2 14  ? 49.250  5.861   21.133 1.00 11.02 ? 36   SER B O   1 
ATOM   1845 C  CB  . SER B 2 14  ? 50.255  8.600   19.114 1.00 9.62  ? 36   SER B CB  1 
ATOM   1846 O  OG  . SER B 2 14  ? 51.309  7.717   18.786 1.00 10.08 ? 36   SER B OG  1 
ATOM   1847 N  N   . ASP B 2 15  ? 48.924  6.253   18.944 1.00 12.29 ? 37   ASP B N   1 
ATOM   1848 C  CA  . ASP B 2 15  ? 48.613  4.869   18.633 1.00 13.58 ? 37   ASP B CA  1 
ATOM   1849 C  C   . ASP B 2 15  ? 49.875  4.060   18.893 1.00 13.08 ? 37   ASP B C   1 
ATOM   1850 O  O   . ASP B 2 15  ? 49.811  2.845   19.072 1.00 13.44 ? 37   ASP B O   1 
ATOM   1851 C  CB  . ASP B 2 15  ? 48.235  4.715   17.157 1.00 16.41 ? 37   ASP B CB  1 
ATOM   1852 C  CG  . ASP B 2 15  ? 47.334  5.835   16.653 1.00 19.37 ? 37   ASP B CG  1 
ATOM   1853 O  OD1 . ASP B 2 15  ? 47.119  5.900   15.420 1.00 20.77 ? 37   ASP B OD1 1 
ATOM   1854 O  OD2 . ASP B 2 15  ? 46.844  6.645   17.475 1.00 19.84 ? 37   ASP B OD2 1 
ATOM   1855 N  N   . ALA B 2 16  ? 51.022  4.739   18.898 1.00 12.42 ? 38   ALA B N   1 
ATOM   1856 C  CA  . ALA B 2 16  ? 52.307  4.075   19.115 1.00 11.99 ? 38   ALA B CA  1 
ATOM   1857 C  C   . ALA B 2 16  ? 52.601  3.837   20.591 1.00 12.05 ? 38   ALA B C   1 
ATOM   1858 O  O   . ALA B 2 16  ? 52.040  4.508   21.464 1.00 12.61 ? 38   ALA B O   1 
ATOM   1859 C  CB  . ALA B 2 16  ? 53.436  4.888   18.482 1.00 12.01 ? 38   ALA B CB  1 
ATOM   1860 N  N   . GLU B 2 17  ? 53.488  2.879   20.855 1.00 11.01 ? 39   GLU B N   1 
ATOM   1861 C  CA  . GLU B 2 17  ? 53.873  2.509   22.214 1.00 9.53  ? 39   GLU B CA  1 
ATOM   1862 C  C   . GLU B 2 17  ? 54.713  3.589   22.897 1.00 7.75  ? 39   GLU B C   1 
ATOM   1863 O  O   . GLU B 2 17  ? 55.553  4.236   22.260 1.00 6.91  ? 39   GLU B O   1 
ATOM   1864 C  CB  . GLU B 2 17  ? 54.671  1.199   22.181 1.00 11.07 ? 39   GLU B CB  1 
ATOM   1865 C  CG  . GLU B 2 17  ? 55.916  1.280   21.286 1.00 14.18 ? 39   GLU B CG  1 
ATOM   1866 C  CD  . GLU B 2 17  ? 56.931  0.154   21.529 1.00 15.87 ? 39   GLU B CD  1 
ATOM   1867 O  OE1 . GLU B 2 17  ? 57.277  -0.112  22.706 1.00 16.01 ? 39   GLU B OE1 1 
ATOM   1868 O  OE2 . GLU B 2 17  ? 57.398  -0.455  20.536 1.00 16.48 ? 39   GLU B OE2 1 
ATOM   1869 N  N   . THR B 2 18  ? 54.468  3.790   24.190 1.00 5.84  ? 40   THR B N   1 
ATOM   1870 C  CA  . THR B 2 18  ? 55.234  4.757   24.969 1.00 4.33  ? 40   THR B CA  1 
ATOM   1871 C  C   . THR B 2 18  ? 55.878  4.019   26.130 1.00 4.13  ? 40   THR B C   1 
ATOM   1872 O  O   . THR B 2 18  ? 55.574  2.844   26.370 1.00 4.41  ? 40   THR B O   1 
ATOM   1873 C  CB  . THR B 2 18  ? 54.363  5.906   25.530 1.00 3.03  ? 40   THR B CB  1 
ATOM   1874 O  OG1 . THR B 2 18  ? 53.267  5.374   26.286 1.00 1.00  ? 40   THR B OG1 1 
ATOM   1875 C  CG2 . THR B 2 18  ? 53.855  6.770   24.403 1.00 2.63  ? 40   THR B CG2 1 
ATOM   1876 N  N   . SER B 2 19  ? 56.769  4.703   26.844 1.00 3.46  ? 41   SER B N   1 
ATOM   1877 C  CA  . SER B 2 19  ? 57.455  4.092   27.972 1.00 2.02  ? 41   SER B CA  1 
ATOM   1878 C  C   . SER B 2 19  ? 58.126  5.080   28.911 1.00 1.97  ? 41   SER B C   1 
ATOM   1879 O  O   . SER B 2 19  ? 58.269  6.257   28.606 1.00 1.95  ? 41   SER B O   1 
ATOM   1880 C  CB  . SER B 2 19  ? 58.497  3.103   27.464 1.00 1.00  ? 41   SER B CB  1 
ATOM   1881 O  OG  . SER B 2 19  ? 59.276  3.695   26.445 1.00 2.08  ? 41   SER B OG  1 
ATOM   1882 N  N   . LEU B 2 20  ? 58.531  4.564   30.064 1.00 2.04  ? 42   LEU B N   1 
ATOM   1883 C  CA  . LEU B 2 20  ? 59.214  5.325   31.096 1.00 1.29  ? 42   LEU B CA  1 
ATOM   1884 C  C   . LEU B 2 20  ? 60.439  4.494   31.449 1.00 1.15  ? 42   LEU B C   1 
ATOM   1885 O  O   . LEU B 2 20  ? 60.368  3.268   31.516 1.00 1.00  ? 42   LEU B O   1 
ATOM   1886 C  CB  . LEU B 2 20  ? 58.314  5.499   32.328 1.00 1.00  ? 42   LEU B CB  1 
ATOM   1887 C  CG  . LEU B 2 20  ? 57.544  6.812   32.513 1.00 1.00  ? 42   LEU B CG  1 
ATOM   1888 C  CD1 . LEU B 2 20  ? 56.994  7.282   31.189 1.00 1.31  ? 42   LEU B CD1 1 
ATOM   1889 C  CD2 . LEU B 2 20  ? 56.428  6.612   33.524 1.00 1.00  ? 42   LEU B CD2 1 
ATOM   1890 N  N   . THR B 2 21  ? 61.563  5.166   31.647 1.00 1.80  ? 43   THR B N   1 
ATOM   1891 C  CA  . THR B 2 21  ? 62.805  4.499   31.987 1.00 1.07  ? 43   THR B CA  1 
ATOM   1892 C  C   . THR B 2 21  ? 63.517  5.293   33.081 1.00 2.30  ? 43   THR B C   1 
ATOM   1893 O  O   . THR B 2 21  ? 63.866  6.460   32.884 1.00 2.32  ? 43   THR B O   1 
ATOM   1894 C  CB  . THR B 2 21  ? 63.709  4.401   30.764 1.00 1.40  ? 43   THR B CB  1 
ATOM   1895 O  OG1 . THR B 2 21  ? 62.961  3.878   29.668 1.00 1.00  ? 43   THR B OG1 1 
ATOM   1896 C  CG2 . THR B 2 21  ? 64.864  3.476   31.038 1.00 1.00  ? 43   THR B CG2 1 
ATOM   1897 N  N   . CYS B 2 22  ? 63.710  4.659   34.236 1.00 1.88  ? 44   CYS B N   1 
ATOM   1898 C  CA  . CYS B 2 22  ? 64.370  5.288   35.372 1.00 1.61  ? 44   CYS B CA  1 
ATOM   1899 C  C   . CYS B 2 22  ? 65.713  4.607   35.509 1.00 1.00  ? 44   CYS B C   1 
ATOM   1900 O  O   . CYS B 2 22  ? 65.817  3.542   36.114 1.00 1.00  ? 44   CYS B O   1 
ATOM   1901 C  CB  . CYS B 2 22  ? 63.544  5.082   36.635 1.00 2.18  ? 44   CYS B CB  1 
ATOM   1902 S  SG  . CYS B 2 22  ? 63.904  6.177   38.044 1.00 2.21  ? 44   CYS B SG  1 
ATOM   1903 N  N   . ILE B 2 23  ? 66.727  5.229   34.910 1.00 1.82  ? 45   ILE B N   1 
ATOM   1904 C  CA  . ILE B 2 23  ? 68.103  4.736   34.915 1.00 1.71  ? 45   ILE B CA  1 
ATOM   1905 C  C   . ILE B 2 23  ? 68.887  5.302   36.089 1.00 1.48  ? 45   ILE B C   1 
ATOM   1906 O  O   . ILE B 2 23  ? 68.778  6.481   36.410 1.00 1.63  ? 45   ILE B O   1 
ATOM   1907 C  CB  . ILE B 2 23  ? 68.905  5.180   33.657 1.00 1.00  ? 45   ILE B CB  1 
ATOM   1908 C  CG1 . ILE B 2 23  ? 68.006  5.307   32.431 1.00 1.27  ? 45   ILE B CG1 1 
ATOM   1909 C  CG2 . ILE B 2 23  ? 70.007  4.185   33.381 1.00 1.06  ? 45   ILE B CG2 1 
ATOM   1910 C  CD1 . ILE B 2 23  ? 68.657  6.095   31.288 1.00 1.00  ? 45   ILE B CD1 1 
ATOM   1911 N  N   . ALA B 2 24  ? 69.682  4.458   36.725 1.00 2.10  ? 46   ALA B N   1 
ATOM   1912 C  CA  . ALA B 2 24  ? 70.526  4.905   37.812 1.00 3.02  ? 46   ALA B CA  1 
ATOM   1913 C  C   . ALA B 2 24  ? 71.927  4.591   37.283 1.00 4.04  ? 46   ALA B C   1 
ATOM   1914 O  O   . ALA B 2 24  ? 72.320  3.421   37.218 1.00 5.11  ? 46   ALA B O   1 
ATOM   1915 C  CB  . ALA B 2 24  ? 70.221  4.119   39.071 1.00 2.55  ? 46   ALA B CB  1 
ATOM   1916 N  N   . SER B 2 25  ? 72.665  5.619   36.864 1.00 4.23  ? 47   SER B N   1 
ATOM   1917 C  CA  . SER B 2 25  ? 74.005  5.400   36.321 1.00 5.24  ? 47   SER B CA  1 
ATOM   1918 C  C   . SER B 2 25  ? 75.096  5.819   37.291 1.00 6.54  ? 47   SER B C   1 
ATOM   1919 O  O   . SER B 2 25  ? 75.118  6.957   37.763 1.00 5.25  ? 47   SER B O   1 
ATOM   1920 C  CB  . SER B 2 25  ? 74.181  6.139   34.989 1.00 4.15  ? 47   SER B CB  1 
ATOM   1921 O  OG  . SER B 2 25  ? 74.295  7.537   35.161 1.00 2.63  ? 47   SER B OG  1 
ATOM   1922 N  N   . GLY B 2 26  ? 76.001  4.883   37.578 1.00 8.51  ? 48   GLY B N   1 
ATOM   1923 C  CA  . GLY B 2 26  ? 77.087  5.146   38.505 1.00 11.39 ? 48   GLY B CA  1 
ATOM   1924 C  C   . GLY B 2 26  ? 76.947  4.325   39.777 1.00 13.77 ? 48   GLY B C   1 
ATOM   1925 O  O   . GLY B 2 26  ? 77.816  3.500   40.077 1.00 14.38 ? 48   GLY B O   1 
ATOM   1926 N  N   . TRP B 2 27  ? 75.860  4.550   40.520 1.00 15.31 ? 49   TRP B N   1 
ATOM   1927 C  CA  . TRP B 2 27  ? 75.592  3.828   41.761 1.00 16.75 ? 49   TRP B CA  1 
ATOM   1928 C  C   . TRP B 2 27  ? 74.790  2.546   41.533 1.00 15.28 ? 49   TRP B C   1 
ATOM   1929 O  O   . TRP B 2 27  ? 73.860  2.506   40.727 1.00 14.69 ? 49   TRP B O   1 
ATOM   1930 C  CB  . TRP B 2 27  ? 74.839  4.723   42.765 1.00 20.22 ? 49   TRP B CB  1 
ATOM   1931 C  CG  . TRP B 2 27  ? 73.478  5.225   42.271 1.00 27.02 ? 49   TRP B CG  1 
ATOM   1932 C  CD1 . TRP B 2 27  ? 73.138  5.532   40.982 1.00 28.80 ? 49   TRP B CD1 1 
ATOM   1933 C  CD2 . TRP B 2 27  ? 72.337  5.599   43.077 1.00 29.53 ? 49   TRP B CD2 1 
ATOM   1934 N  NE1 . TRP B 2 27  ? 71.873  6.079   40.933 1.00 29.83 ? 49   TRP B NE1 1 
ATOM   1935 C  CE2 . TRP B 2 27  ? 71.360  6.134   42.203 1.00 29.53 ? 49   TRP B CE2 1 
ATOM   1936 C  CE3 . TRP B 2 27  ? 72.050  5.541   44.448 1.00 30.71 ? 49   TRP B CE3 1 
ATOM   1937 C  CZ2 . TRP B 2 27  ? 70.120  6.610   42.659 1.00 28.86 ? 49   TRP B CZ2 1 
ATOM   1938 C  CZ3 . TRP B 2 27  ? 70.803  6.021   44.900 1.00 30.09 ? 49   TRP B CZ3 1 
ATOM   1939 C  CH2 . TRP B 2 27  ? 69.864  6.545   44.004 1.00 28.59 ? 49   TRP B CH2 1 
ATOM   1940 N  N   . ARG B 2 28  ? 75.205  1.496   42.236 1.00 13.24 ? 50   ARG B N   1 
ATOM   1941 C  CA  . ARG B 2 28  ? 74.558  0.189   42.235 1.00 10.86 ? 50   ARG B CA  1 
ATOM   1942 C  C   . ARG B 2 28  ? 73.618  0.439   43.421 1.00 10.03 ? 50   ARG B C   1 
ATOM   1943 O  O   . ARG B 2 28  ? 73.878  0.013   44.541 1.00 10.69 ? 50   ARG B O   1 
ATOM   1944 C  CB  . ARG B 2 28  ? 75.631  -0.879  42.542 1.00 11.17 ? 50   ARG B CB  1 
ATOM   1945 C  CG  . ARG B 2 28  ? 75.169  -2.269  43.038 1.00 11.36 ? 50   ARG B CG  1 
ATOM   1946 C  CD  . ARG B 2 28  ? 76.377  -3.235  43.424 1.00 10.14 ? 50   ARG B CD  1 
ATOM   1947 N  NE  . ARG B 2 28  ? 77.384  -2.657  44.339 1.00 8.09  ? 50   ARG B NE  1 
ATOM   1948 C  CZ  . ARG B 2 28  ? 78.180  -3.352  45.157 1.00 4.16  ? 50   ARG B CZ  1 
ATOM   1949 N  NH1 . ARG B 2 28  ? 78.112  -4.671  45.206 1.00 3.09  ? 50   ARG B NH1 1 
ATOM   1950 N  NH2 . ARG B 2 28  ? 79.052  -2.724  45.930 1.00 3.36  ? 50   ARG B NH2 1 
ATOM   1951 N  N   . PRO B 2 29  ? 72.509  1.156   43.183 1.00 7.38  ? 51   PRO B N   1 
ATOM   1952 C  CA  . PRO B 2 29  ? 71.571  1.456   44.267 1.00 5.42  ? 51   PRO B CA  1 
ATOM   1953 C  C   . PRO B 2 29  ? 71.151  0.254   45.094 1.00 4.89  ? 51   PRO B C   1 
ATOM   1954 O  O   . PRO B 2 29  ? 70.853  -0.807  44.552 1.00 4.34  ? 51   PRO B O   1 
ATOM   1955 C  CB  . PRO B 2 29  ? 70.400  2.070   43.527 1.00 6.00  ? 51   PRO B CB  1 
ATOM   1956 C  CG  . PRO B 2 29  ? 70.365  1.246   42.278 1.00 5.73  ? 51   PRO B CG  1 
ATOM   1957 C  CD  . PRO B 2 29  ? 71.825  1.252   41.879 1.00 6.65  ? 51   PRO B CD  1 
ATOM   1958 N  N   . HIS B 2 30  ? 71.138  0.417   46.410 1.00 3.60  ? 52   HIS B N   1 
ATOM   1959 C  CA  . HIS B 2 30  ? 70.714  -0.666  47.284 1.00 3.10  ? 52   HIS B CA  1 
ATOM   1960 C  C   . HIS B 2 30  ? 69.193  -0.577  47.391 1.00 3.12  ? 52   HIS B C   1 
ATOM   1961 O  O   . HIS B 2 30  ? 68.478  -1.476  46.942 1.00 2.81  ? 52   HIS B O   1 
ATOM   1962 C  CB  . HIS B 2 30  ? 71.394  -0.545  48.653 1.00 3.23  ? 52   HIS B CB  1 
ATOM   1963 C  CG  . HIS B 2 30  ? 72.874  -0.779  48.602 1.00 3.23  ? 52   HIS B CG  1 
ATOM   1964 N  ND1 . HIS B 2 30  ? 73.780  0.016   49.272 1.00 2.99  ? 52   HIS B ND1 1 
ATOM   1965 C  CD2 . HIS B 2 30  ? 73.608  -1.689  47.918 1.00 3.29  ? 52   HIS B CD2 1 
ATOM   1966 C  CE1 . HIS B 2 30  ? 75.008  -0.390  48.998 1.00 2.71  ? 52   HIS B CE1 1 
ATOM   1967 N  NE2 . HIS B 2 30  ? 74.931  -1.422  48.177 1.00 2.90  ? 52   HIS B NE2 1 
ATOM   1968 N  N   . GLU B 2 31  ? 68.686  0.506   47.966 1.00 3.20  ? 53   GLU B N   1 
ATOM   1969 C  CA  . GLU B 2 31  ? 67.240  0.673   48.051 1.00 3.09  ? 53   GLU B CA  1 
ATOM   1970 C  C   . GLU B 2 31  ? 66.712  0.587   46.616 1.00 2.20  ? 53   GLU B C   1 
ATOM   1971 O  O   . GLU B 2 31  ? 67.086  1.391   45.763 1.00 1.76  ? 53   GLU B O   1 
ATOM   1972 C  CB  . GLU B 2 31  ? 66.886  2.036   48.665 1.00 3.40  ? 53   GLU B CB  1 
ATOM   1973 C  CG  . GLU B 2 31  ? 66.893  2.060   50.196 1.00 4.10  ? 53   GLU B CG  1 
ATOM   1974 C  CD  . GLU B 2 31  ? 65.662  1.389   50.814 1.00 4.68  ? 53   GLU B CD  1 
ATOM   1975 O  OE1 . GLU B 2 31  ? 65.628  1.235   52.057 1.00 3.84  ? 53   GLU B OE1 1 
ATOM   1976 O  OE2 . GLU B 2 31  ? 64.724  1.025   50.063 1.00 3.60  ? 53   GLU B OE2 1 
ATOM   1977 N  N   . PRO B 2 32  ? 65.849  -0.399  46.333 1.00 1.63  ? 54   PRO B N   1 
ATOM   1978 C  CA  . PRO B 2 32  ? 65.252  -0.629  45.017 1.00 1.73  ? 54   PRO B CA  1 
ATOM   1979 C  C   . PRO B 2 32  ? 64.596  0.564   44.294 1.00 2.60  ? 54   PRO B C   1 
ATOM   1980 O  O   . PRO B 2 32  ? 63.858  1.352   44.891 1.00 2.86  ? 54   PRO B O   1 
ATOM   1981 C  CB  . PRO B 2 32  ? 64.273  -1.775  45.288 1.00 1.00  ? 54   PRO B CB  1 
ATOM   1982 C  CG  . PRO B 2 32  ? 64.009  -1.684  46.733 1.00 1.00  ? 54   PRO B CG  1 
ATOM   1983 C  CD  . PRO B 2 32  ? 65.348  -1.392  47.289 1.00 1.00  ? 54   PRO B CD  1 
ATOM   1984 N  N   . ILE B 2 33  ? 64.879  0.675   42.994 1.00 2.52  ? 55   ILE B N   1 
ATOM   1985 C  CA  . ILE B 2 33  ? 64.355  1.743   42.138 1.00 1.07  ? 55   ILE B CA  1 
ATOM   1986 C  C   . ILE B 2 33  ? 62.850  1.629   41.917 1.00 1.76  ? 55   ILE B C   1 
ATOM   1987 O  O   . ILE B 2 33  ? 62.357  0.592   41.472 1.00 1.98  ? 55   ILE B O   1 
ATOM   1988 C  CB  . ILE B 2 33  ? 65.063  1.727   40.760 1.00 1.38  ? 55   ILE B CB  1 
ATOM   1989 C  CG1 . ILE B 2 33  ? 66.527  2.144   40.917 1.00 1.00  ? 55   ILE B CG1 1 
ATOM   1990 C  CG2 . ILE B 2 33  ? 64.359  2.640   39.789 1.00 1.03  ? 55   ILE B CG2 1 
ATOM   1991 C  CD1 . ILE B 2 33  ? 66.723  3.514   41.517 1.00 1.00  ? 55   ILE B CD1 1 
ATOM   1992 N  N   . THR B 2 34  ? 62.126  2.704   42.214 1.00 1.67  ? 56   THR B N   1 
ATOM   1993 C  CA  . THR B 2 34  ? 60.670  2.720   42.063 1.00 1.33  ? 56   THR B CA  1 
ATOM   1994 C  C   . THR B 2 34  ? 60.218  3.504   40.839 1.00 1.00  ? 56   THR B C   1 
ATOM   1995 O  O   . THR B 2 34  ? 60.939  4.360   40.348 1.00 2.14  ? 56   THR B O   1 
ATOM   1996 C  CB  . THR B 2 34  ? 59.985  3.383   43.280 1.00 1.43  ? 56   THR B CB  1 
ATOM   1997 O  OG1 . THR B 2 34  ? 60.569  2.904   44.495 1.00 3.69  ? 56   THR B OG1 1 
ATOM   1998 C  CG2 . THR B 2 34  ? 58.505  3.071   43.291 1.00 2.12  ? 56   THR B CG2 1 
ATOM   1999 N  N   . ILE B 2 35  ? 59.019  3.198   40.357 1.00 1.09  ? 57   ILE B N   1 
ATOM   2000 C  CA  . ILE B 2 35  ? 58.408  3.897   39.236 1.00 1.00  ? 57   ILE B CA  1 
ATOM   2001 C  C   . ILE B 2 35  ? 56.921  3.808   39.474 1.00 1.18  ? 57   ILE B C   1 
ATOM   2002 O  O   . ILE B 2 35  ? 56.461  2.901   40.154 1.00 1.55  ? 57   ILE B O   1 
ATOM   2003 C  CB  . ILE B 2 35  ? 58.665  3.245   37.904 1.00 1.00  ? 57   ILE B CB  1 
ATOM   2004 C  CG1 . ILE B 2 35  ? 60.132  3.323   37.556 1.00 1.00  ? 57   ILE B CG1 1 
ATOM   2005 C  CG2 . ILE B 2 35  ? 57.894  3.968   36.841 1.00 1.00  ? 57   ILE B CG2 1 
ATOM   2006 C  CD1 . ILE B 2 35  ? 60.447  2.729   36.218 1.00 2.73  ? 57   ILE B CD1 1 
ATOM   2007 N  N   . GLY B 2 36  ? 56.157  4.736   38.923 1.00 1.00  ? 58   GLY B N   1 
ATOM   2008 C  CA  . GLY B 2 36  ? 54.725  4.665   39.132 1.00 1.71  ? 58   GLY B CA  1 
ATOM   2009 C  C   . GLY B 2 36  ? 53.995  5.992   39.162 1.00 2.02  ? 58   GLY B C   1 
ATOM   2010 O  O   . GLY B 2 36  ? 54.603  7.052   39.043 1.00 2.83  ? 58   GLY B O   1 
ATOM   2011 N  N   . ARG B 2 37  ? 52.680  5.935   39.320 1.00 1.97  ? 59   ARG B N   1 
ATOM   2012 C  CA  . ARG B 2 37  ? 51.888  7.145   39.354 1.00 1.59  ? 59   ARG B CA  1 
ATOM   2013 C  C   . ARG B 2 37  ? 52.162  7.958   40.601 1.00 1.53  ? 59   ARG B C   1 
ATOM   2014 O  O   . ARG B 2 37  ? 52.086  7.448   41.718 1.00 2.04  ? 59   ARG B O   1 
ATOM   2015 C  CB  . ARG B 2 37  ? 50.401  6.814   39.290 1.00 2.46  ? 59   ARG B CB  1 
ATOM   2016 C  CG  . ARG B 2 37  ? 49.977  6.093   38.042 1.00 1.77  ? 59   ARG B CG  1 
ATOM   2017 C  CD  . ARG B 2 37  ? 48.481  6.171   37.872 1.00 1.89  ? 59   ARG B CD  1 
ATOM   2018 N  NE  . ARG B 2 37  ? 48.068  5.570   36.614 1.00 2.55  ? 59   ARG B NE  1 
ATOM   2019 C  CZ  . ARG B 2 37  ? 48.242  4.288   36.315 1.00 4.60  ? 59   ARG B CZ  1 
ATOM   2020 N  NH1 . ARG B 2 37  ? 48.823  3.480   37.193 1.00 5.21  ? 59   ARG B NH1 1 
ATOM   2021 N  NH2 . ARG B 2 37  ? 47.846  3.813   35.137 1.00 4.25  ? 59   ARG B NH2 1 
ATOM   2022 N  N   . ASP B 2 38  ? 52.477  9.232   40.392 1.00 2.13  ? 60   ASP B N   1 
ATOM   2023 C  CA  . ASP B 2 38  ? 52.742  10.159  41.480 1.00 1.28  ? 60   ASP B CA  1 
ATOM   2024 C  C   . ASP B 2 38  ? 51.424  10.742  41.995 1.00 1.77  ? 60   ASP B C   1 
ATOM   2025 O  O   . ASP B 2 38  ? 51.239  11.957  42.034 1.00 1.56  ? 60   ASP B O   1 
ATOM   2026 C  CB  . ASP B 2 38  ? 53.646  11.279  40.994 1.00 1.00  ? 60   ASP B CB  1 
ATOM   2027 C  CG  . ASP B 2 38  ? 53.882  12.300  42.054 1.00 1.20  ? 60   ASP B CG  1 
ATOM   2028 O  OD1 . ASP B 2 38  ? 53.772  11.928  43.240 1.00 3.05  ? 60   ASP B OD1 1 
ATOM   2029 O  OD2 . ASP B 2 38  ? 54.177  13.462  41.718 1.00 2.14  ? 60   ASP B OD2 1 
ATOM   2030 N  N   . PHE B 2 39  ? 50.522  9.848   42.391 1.00 2.46  ? 61   PHE B N   1 
ATOM   2031 C  CA  . PHE B 2 39  ? 49.192  10.183  42.890 1.00 2.10  ? 61   PHE B CA  1 
ATOM   2032 C  C   . PHE B 2 39  ? 48.952  11.547  43.503 1.00 2.34  ? 61   PHE B C   1 
ATOM   2033 O  O   . PHE B 2 39  ? 47.884  12.117  43.320 1.00 2.91  ? 61   PHE B O   1 
ATOM   2034 C  CB  . PHE B 2 39  ? 48.745  9.137   43.890 1.00 2.17  ? 61   PHE B CB  1 
ATOM   2035 C  CG  . PHE B 2 39  ? 48.470  7.804   43.285 1.00 1.75  ? 61   PHE B CG  1 
ATOM   2036 C  CD1 . PHE B 2 39  ? 49.167  6.680   43.713 1.00 2.59  ? 61   PHE B CD1 1 
ATOM   2037 C  CD2 . PHE B 2 39  ? 47.479  7.652   42.316 1.00 3.16  ? 61   PHE B CD2 1 
ATOM   2038 C  CE1 . PHE B 2 39  ? 48.876  5.411   43.186 1.00 3.95  ? 61   PHE B CE1 1 
ATOM   2039 C  CE2 . PHE B 2 39  ? 47.180  6.381   41.781 1.00 3.65  ? 61   PHE B CE2 1 
ATOM   2040 C  CZ  . PHE B 2 39  ? 47.879  5.265   42.219 1.00 3.68  ? 61   PHE B CZ  1 
ATOM   2041 N  N   . GLU B 2 40  ? 49.911  12.058  44.260 1.00 3.00  ? 62   GLU B N   1 
ATOM   2042 C  CA  . GLU B 2 40  ? 49.747  13.360  44.890 1.00 3.83  ? 62   GLU B CA  1 
ATOM   2043 C  C   . GLU B 2 40  ? 49.550  14.478  43.890 1.00 2.59  ? 62   GLU B C   1 
ATOM   2044 O  O   . GLU B 2 40  ? 48.595  15.238  43.988 1.00 2.45  ? 62   GLU B O   1 
ATOM   2045 C  CB  . GLU B 2 40  ? 50.959  13.688  45.750 1.00 6.03  ? 62   GLU B CB  1 
ATOM   2046 C  CG  . GLU B 2 40  ? 51.086  12.827  46.971 1.00 10.84 ? 62   GLU B CG  1 
ATOM   2047 C  CD  . GLU B 2 40  ? 51.196  13.656  48.225 1.00 14.15 ? 62   GLU B CD  1 
ATOM   2048 O  OE1 . GLU B 2 40  ? 52.191  14.413  48.359 1.00 15.57 ? 62   GLU B OE1 1 
ATOM   2049 O  OE2 . GLU B 2 40  ? 50.277  13.551  49.068 1.00 15.90 ? 62   GLU B OE2 1 
ATOM   2050 N  N   . ALA B 2 41  ? 50.467  14.575  42.934 1.00 2.39  ? 63   ALA B N   1 
ATOM   2051 C  CA  . ALA B 2 41  ? 50.425  15.614  41.911 1.00 2.37  ? 63   ALA B CA  1 
ATOM   2052 C  C   . ALA B 2 41  ? 49.110  15.688  41.149 1.00 2.46  ? 63   ALA B C   1 
ATOM   2053 O  O   . ALA B 2 41  ? 48.266  16.525  41.447 1.00 2.14  ? 63   ALA B O   1 
ATOM   2054 C  CB  . ALA B 2 41  ? 51.565  15.426  40.945 1.00 3.93  ? 63   ALA B CB  1 
ATOM   2055 N  N   . LEU B 2 42  ? 48.936  14.837  40.148 1.00 2.73  ? 64   LEU B N   1 
ATOM   2056 C  CA  . LEU B 2 42  ? 47.697  14.851  39.392 1.00 2.74  ? 64   LEU B CA  1 
ATOM   2057 C  C   . LEU B 2 42  ? 46.685  13.998  40.140 1.00 4.72  ? 64   LEU B C   1 
ATOM   2058 O  O   . LEU B 2 42  ? 46.695  12.778  39.996 1.00 4.90  ? 64   LEU B O   1 
ATOM   2059 C  CB  . LEU B 2 42  ? 47.912  14.262  38.011 1.00 2.23  ? 64   LEU B CB  1 
ATOM   2060 C  CG  . LEU B 2 42  ? 46.751  14.670  37.123 1.00 1.00  ? 64   LEU B CG  1 
ATOM   2061 C  CD1 . LEU B 2 42  ? 47.034  16.049  36.604 1.00 1.11  ? 64   LEU B CD1 1 
ATOM   2062 C  CD2 . LEU B 2 42  ? 46.572  13.712  35.987 1.00 1.00  ? 64   LEU B CD2 1 
ATOM   2063 N  N   . MET B 2 43  ? 45.814  14.629  40.930 1.00 6.07  ? 65   MET B N   1 
ATOM   2064 C  CA  . MET B 2 43  ? 44.818  13.899  41.724 1.00 7.88  ? 65   MET B CA  1 
ATOM   2065 C  C   . MET B 2 43  ? 43.664  13.317  40.911 1.00 8.94  ? 65   MET B C   1 
ATOM   2066 O  O   . MET B 2 43  ? 43.428  13.725  39.772 1.00 9.45  ? 65   MET B O   1 
ATOM   2067 C  CB  . MET B 2 43  ? 44.243  14.797  42.823 1.00 8.03  ? 65   MET B CB  1 
ATOM   2068 C  CG  . MET B 2 43  ? 43.230  15.823  42.332 1.00 8.47  ? 65   MET B CG  1 
ATOM   2069 S  SD  . MET B 2 43  ? 42.523  16.814  43.677 1.00 10.26 ? 65   MET B SD  1 
ATOM   2070 C  CE  . MET B 2 43  ? 40.910  15.968  43.939 1.00 9.38  ? 65   MET B CE  1 
ATOM   2071 N  N   . ASN B 2 44  ? 42.944  12.370  41.513 1.00 10.25 ? 66   ASN B N   1 
ATOM   2072 C  CA  . ASN B 2 44  ? 41.810  11.709  40.869 1.00 10.99 ? 66   ASN B CA  1 
ATOM   2073 C  C   . ASN B 2 44  ? 42.272  10.737  39.782 1.00 9.37  ? 66   ASN B C   1 
ATOM   2074 O  O   . ASN B 2 44  ? 41.480  10.305  38.953 1.00 8.86  ? 66   ASN B O   1 
ATOM   2075 C  CB  . ASN B 2 44  ? 40.842  12.742  40.252 1.00 14.69 ? 66   ASN B CB  1 
ATOM   2076 C  CG  . ASN B 2 44  ? 40.170  13.650  41.300 1.00 17.75 ? 66   ASN B CG  1 
ATOM   2077 O  OD1 . ASN B 2 44  ? 39.455  13.177  42.196 1.00 18.71 ? 66   ASN B OD1 1 
ATOM   2078 N  ND2 . ASN B 2 44  ? 40.393  14.961  41.177 1.00 17.78 ? 66   ASN B ND2 1 
ATOM   2079 N  N   . GLN B 2 45  ? 43.554  10.397  39.782 1.00 8.78  ? 67   GLN B N   1 
ATOM   2080 C  CA  . GLN B 2 45  ? 44.070  9.469   38.787 1.00 9.84  ? 67   GLN B CA  1 
ATOM   2081 C  C   . GLN B 2 45  ? 43.581  8.057   39.072 1.00 11.24 ? 67   GLN B C   1 
ATOM   2082 O  O   . GLN B 2 45  ? 43.461  7.658   40.230 1.00 11.19 ? 67   GLN B O   1 
ATOM   2083 C  CB  . GLN B 2 45  ? 45.602  9.478   38.767 1.00 9.62  ? 67   GLN B CB  1 
ATOM   2084 C  CG  . GLN B 2 45  ? 46.229  10.676  38.055 1.00 8.92  ? 67   GLN B CG  1 
ATOM   2085 C  CD  . GLN B 2 45  ? 47.697  10.462  37.722 1.00 8.19  ? 67   GLN B CD  1 
ATOM   2086 O  OE1 . GLN B 2 45  ? 48.057  9.484   37.060 1.00 7.56  ? 67   GLN B OE1 1 
ATOM   2087 N  NE2 . GLN B 2 45  ? 48.551  11.378  38.176 1.00 7.06  ? 67   GLN B NE2 1 
ATOM   2088 N  N   . HIS B 2 46  ? 43.301  7.300   38.016 1.00 13.32 ? 68   HIS B N   1 
ATOM   2089 C  CA  . HIS B 2 46  ? 42.827  5.932   38.180 1.00 15.19 ? 68   HIS B CA  1 
ATOM   2090 C  C   . HIS B 2 46  ? 43.983  5.018   38.633 1.00 14.01 ? 68   HIS B C   1 
ATOM   2091 O  O   . HIS B 2 46  ? 45.043  5.003   38.021 1.00 13.87 ? 68   HIS B O   1 
ATOM   2092 C  CB  . HIS B 2 46  ? 42.208  5.430   36.863 1.00 18.24 ? 68   HIS B CB  1 
ATOM   2093 C  CG  . HIS B 2 46  ? 41.172  4.359   37.053 1.00 22.05 ? 68   HIS B CG  1 
ATOM   2094 N  ND1 . HIS B 2 46  ? 40.597  3.679   35.998 1.00 22.87 ? 68   HIS B ND1 1 
ATOM   2095 C  CD2 . HIS B 2 46  ? 40.613  3.847   38.179 1.00 22.60 ? 68   HIS B CD2 1 
ATOM   2096 C  CE1 . HIS B 2 46  ? 39.733  2.794   36.467 1.00 23.51 ? 68   HIS B CE1 1 
ATOM   2097 N  NE2 . HIS B 2 46  ? 39.724  2.875   37.787 1.00 23.32 ? 68   HIS B NE2 1 
ATOM   2098 N  N   . GLN B 2 47  ? 43.761  4.258   39.705 1.00 13.17 ? 69   GLN B N   1 
ATOM   2099 C  CA  . GLN B 2 47  ? 44.770  3.361   40.281 1.00 12.73 ? 69   GLN B CA  1 
ATOM   2100 C  C   . GLN B 2 47  ? 44.978  2.001   39.608 1.00 11.60 ? 69   GLN B C   1 
ATOM   2101 O  O   . GLN B 2 47  ? 44.398  1.001   40.010 1.00 10.96 ? 69   GLN B O   1 
ATOM   2102 C  CB  . GLN B 2 47  ? 44.449  3.146   41.760 1.00 13.80 ? 69   GLN B CB  1 
ATOM   2103 C  CG  . GLN B 2 47  ? 42.958  3.076   42.055 1.00 15.08 ? 69   GLN B CG  1 
ATOM   2104 C  CD  . GLN B 2 47  ? 42.662  2.902   43.535 1.00 16.50 ? 69   GLN B CD  1 
ATOM   2105 O  OE1 . GLN B 2 47  ? 43.196  3.628   44.374 1.00 16.99 ? 69   GLN B OE1 1 
ATOM   2106 N  NE2 . GLN B 2 47  ? 41.801  1.941   43.862 1.00 17.89 ? 69   GLN B NE2 1 
ATOM   2107 N  N   . ASP B 2 48  ? 45.846  1.962   38.608 1.00 11.79 ? 70   ASP B N   1 
ATOM   2108 C  CA  . ASP B 2 48  ? 46.115  0.731   37.875 1.00 11.87 ? 70   ASP B CA  1 
ATOM   2109 C  C   . ASP B 2 48  ? 47.532  0.227   38.064 1.00 9.71  ? 70   ASP B C   1 
ATOM   2110 O  O   . ASP B 2 48  ? 48.474  1.005   38.051 1.00 10.13 ? 70   ASP B O   1 
ATOM   2111 C  CB  . ASP B 2 48  ? 45.871  0.971   36.386 1.00 15.80 ? 70   ASP B CB  1 
ATOM   2112 C  CG  . ASP B 2 48  ? 46.615  -0.018  35.494 1.00 18.71 ? 70   ASP B CG  1 
ATOM   2113 O  OD1 . ASP B 2 48  ? 46.277  -1.227  35.510 1.00 20.05 ? 70   ASP B OD1 1 
ATOM   2114 O  OD2 . ASP B 2 48  ? 47.541  0.425   34.773 1.00 20.20 ? 70   ASP B OD2 1 
ATOM   2115 N  N   . PRO B 2 49  ? 47.704  -1.091  38.225 1.00 8.70  ? 71   PRO B N   1 
ATOM   2116 C  CA  . PRO B 2 49  ? 49.048  -1.651  38.406 1.00 8.07  ? 71   PRO B CA  1 
ATOM   2117 C  C   . PRO B 2 49  ? 49.840  -1.635  37.090 1.00 7.87  ? 71   PRO B C   1 
ATOM   2118 O  O   . PRO B 2 49  ? 49.453  -2.308  36.138 1.00 9.55  ? 71   PRO B O   1 
ATOM   2119 C  CB  . PRO B 2 49  ? 48.771  -3.089  38.869 1.00 7.58  ? 71   PRO B CB  1 
ATOM   2120 C  CG  . PRO B 2 49  ? 47.384  -3.047  39.414 1.00 7.27  ? 71   PRO B CG  1 
ATOM   2121 C  CD  . PRO B 2 49  ? 46.677  -2.117  38.464 1.00 7.89  ? 71   PRO B CD  1 
ATOM   2122 N  N   . LEU B 2 50  ? 50.934  -0.880  37.019 1.00 7.65  ? 72   LEU B N   1 
ATOM   2123 C  CA  . LEU B 2 50  ? 51.738  -0.857  35.792 1.00 7.81  ? 72   LEU B CA  1 
ATOM   2124 C  C   . LEU B 2 50  ? 52.984  -1.711  35.993 1.00 8.04  ? 72   LEU B C   1 
ATOM   2125 O  O   . LEU B 2 50  ? 53.797  -1.432  36.867 1.00 8.36  ? 72   LEU B O   1 
ATOM   2126 C  CB  . LEU B 2 50  ? 52.135  0.575   35.409 1.00 5.91  ? 72   LEU B CB  1 
ATOM   2127 C  CG  . LEU B 2 50  ? 52.785  1.497   36.444 1.00 4.31  ? 72   LEU B CG  1 
ATOM   2128 C  CD1 . LEU B 2 50  ? 53.596  2.574   35.751 1.00 3.33  ? 72   LEU B CD1 1 
ATOM   2129 C  CD2 . LEU B 2 50  ? 51.716  2.118   37.308 1.00 3.35  ? 72   LEU B CD2 1 
ATOM   2130 N  N   . GLU B 2 51  ? 53.126  -2.756  35.184 1.00 9.16  ? 73   GLU B N   1 
ATOM   2131 C  CA  . GLU B 2 51  ? 54.261  -3.673  35.297 1.00 10.19 ? 73   GLU B CA  1 
ATOM   2132 C  C   . GLU B 2 51  ? 55.593  -2.982  35.031 1.00 9.20  ? 73   GLU B C   1 
ATOM   2133 O  O   . GLU B 2 51  ? 55.785  -2.383  33.972 1.00 8.36  ? 73   GLU B O   1 
ATOM   2134 C  CB  . GLU B 2 51  ? 54.121  -4.834  34.301 1.00 13.32 ? 73   GLU B CB  1 
ATOM   2135 C  CG  . GLU B 2 51  ? 52.695  -5.331  34.033 1.00 16.55 ? 73   GLU B CG  1 
ATOM   2136 C  CD  . GLU B 2 51  ? 52.627  -6.334  32.866 1.00 17.79 ? 73   GLU B CD  1 
ATOM   2137 O  OE1 . GLU B 2 51  ? 51.506  -6.698  32.438 1.00 18.57 ? 73   GLU B OE1 1 
ATOM   2138 O  OE2 . GLU B 2 51  ? 53.697  -6.761  32.379 1.00 18.40 ? 73   GLU B OE2 1 
ATOM   2139 N  N   . VAL B 2 52  ? 56.518  -3.081  35.983 1.00 8.16  ? 74   VAL B N   1 
ATOM   2140 C  CA  . VAL B 2 52  ? 57.842  -2.471  35.823 1.00 6.37  ? 74   VAL B CA  1 
ATOM   2141 C  C   . VAL B 2 52  ? 58.907  -3.543  35.613 1.00 6.15  ? 74   VAL B C   1 
ATOM   2142 O  O   . VAL B 2 52  ? 59.493  -4.055  36.564 1.00 5.47  ? 74   VAL B O   1 
ATOM   2143 C  CB  . VAL B 2 52  ? 58.251  -1.601  37.053 1.00 6.09  ? 74   VAL B CB  1 
ATOM   2144 C  CG1 . VAL B 2 52  ? 59.694  -1.134  36.902 1.00 5.35  ? 74   VAL B CG1 1 
ATOM   2145 C  CG2 . VAL B 2 52  ? 57.334  -0.387  37.176 1.00 4.35  ? 74   VAL B CG2 1 
ATOM   2146 N  N   . THR B 2 53  ? 59.145  -3.881  34.355 1.00 5.51  ? 75   THR B N   1 
ATOM   2147 C  CA  . THR B 2 53  ? 60.132  -4.883  34.006 1.00 4.83  ? 75   THR B CA  1 
ATOM   2148 C  C   . THR B 2 53  ? 61.515  -4.251  33.972 1.00 3.87  ? 75   THR B C   1 
ATOM   2149 O  O   . THR B 2 53  ? 61.645  -3.032  34.014 1.00 3.97  ? 75   THR B O   1 
ATOM   2150 C  CB  . THR B 2 53  ? 59.808  -5.468  32.650 1.00 6.60  ? 75   THR B CB  1 
ATOM   2151 O  OG1 . THR B 2 53  ? 59.731  -4.406  31.692 1.00 7.86  ? 75   THR B OG1 1 
ATOM   2152 C  CG2 . THR B 2 53  ? 58.463  -6.185  32.698 1.00 7.38  ? 75   THR B CG2 1 
ATOM   2153 N  N   . GLN B 2 54  ? 62.547  -5.078  33.878 1.00 3.15  ? 76   GLN B N   1 
ATOM   2154 C  CA  . GLN B 2 54  ? 63.919  -4.589  33.875 1.00 2.92  ? 76   GLN B CA  1 
ATOM   2155 C  C   . GLN B 2 54  ? 64.408  -4.284  32.479 1.00 2.52  ? 76   GLN B C   1 
ATOM   2156 O  O   . GLN B 2 54  ? 63.962  -4.901  31.518 1.00 2.52  ? 76   GLN B O   1 
ATOM   2157 C  CB  . GLN B 2 54  ? 64.827  -5.636  34.504 1.00 5.24  ? 76   GLN B CB  1 
ATOM   2158 C  CG  . GLN B 2 54  ? 66.249  -5.201  34.762 1.00 6.66  ? 76   GLN B CG  1 
ATOM   2159 C  CD  . GLN B 2 54  ? 67.183  -6.397  34.834 1.00 8.39  ? 76   GLN B CD  1 
ATOM   2160 O  OE1 . GLN B 2 54  ? 67.781  -6.786  33.827 1.00 9.41  ? 76   GLN B OE1 1 
ATOM   2161 N  NE2 . GLN B 2 54  ? 67.292  -7.006  36.018 1.00 8.77  ? 76   GLN B NE2 1 
ATOM   2162 N  N   . ASP B 2 55  ? 65.333  -3.337  32.369 1.00 2.68  ? 77   ASP B N   1 
ATOM   2163 C  CA  . ASP B 2 55  ? 65.877  -2.980  31.064 1.00 4.34  ? 77   ASP B CA  1 
ATOM   2164 C  C   . ASP B 2 55  ? 67.316  -3.434  30.935 1.00 4.24  ? 77   ASP B C   1 
ATOM   2165 O  O   . ASP B 2 55  ? 68.103  -3.292  31.870 1.00 4.80  ? 77   ASP B O   1 
ATOM   2166 C  CB  . ASP B 2 55  ? 65.825  -1.477  30.829 1.00 4.65  ? 77   ASP B CB  1 
ATOM   2167 C  CG  . ASP B 2 55  ? 66.278  -1.111  29.439 1.00 4.63  ? 77   ASP B CG  1 
ATOM   2168 O  OD1 . ASP B 2 55  ? 66.371  0.094   29.128 1.00 5.85  ? 77   ASP B OD1 1 
ATOM   2169 O  OD2 . ASP B 2 55  ? 66.534  -2.047  28.654 1.00 3.59  ? 77   ASP B OD2 1 
ATOM   2170 N  N   . VAL B 2 56  ? 67.672  -3.950  29.765 1.00 3.49  ? 78   VAL B N   1 
ATOM   2171 C  CA  . VAL B 2 56  ? 69.025  -4.441  29.567 1.00 2.48  ? 78   VAL B CA  1 
ATOM   2172 C  C   . VAL B 2 56  ? 69.894  -3.747  28.527 1.00 2.19  ? 78   VAL B C   1 
ATOM   2173 O  O   . VAL B 2 56  ? 70.798  -4.370  27.973 1.00 2.35  ? 78   VAL B O   1 
ATOM   2174 C  CB  . VAL B 2 56  ? 69.002  -5.932  29.243 1.00 1.83  ? 78   VAL B CB  1 
ATOM   2175 C  CG1 . VAL B 2 56  ? 68.716  -6.729  30.501 1.00 1.55  ? 78   VAL B CG1 1 
ATOM   2176 C  CG2 . VAL B 2 56  ? 67.942  -6.202  28.194 1.00 1.69  ? 78   VAL B CG2 1 
ATOM   2177 N  N   . THR B 2 57  ? 69.628  -2.474  28.251 1.00 2.10  ? 79   THR B N   1 
ATOM   2178 C  CA  . THR B 2 57  ? 70.448  -1.735  27.294 1.00 2.25  ? 79   THR B CA  1 
ATOM   2179 C  C   . THR B 2 57  ? 71.392  -0.880  28.112 1.00 2.33  ? 79   THR B C   1 
ATOM   2180 O  O   . THR B 2 57  ? 72.396  -0.382  27.610 1.00 4.29  ? 79   THR B O   1 
ATOM   2181 C  CB  . THR B 2 57  ? 69.641  -0.774  26.411 1.00 1.83  ? 79   THR B CB  1 
ATOM   2182 O  OG1 . THR B 2 57  ? 68.864  0.088   27.250 1.00 1.27  ? 79   THR B OG1 1 
ATOM   2183 C  CG2 . THR B 2 57  ? 68.747  -1.536  25.439 1.00 1.28  ? 79   THR B CG2 1 
ATOM   2184 N  N   . ARG B 2 58  ? 71.055  -0.708  29.380 1.00 2.00  ? 80   ARG B N   1 
ATOM   2185 C  CA  . ARG B 2 58  ? 71.869  0.089   30.274 1.00 1.42  ? 80   ARG B CA  1 
ATOM   2186 C  C   . ARG B 2 58  ? 72.108  -0.749  31.509 1.00 1.75  ? 80   ARG B C   1 
ATOM   2187 O  O   . ARG B 2 58  ? 71.279  -1.580  31.863 1.00 1.48  ? 80   ARG B O   1 
ATOM   2188 C  CB  . ARG B 2 58  ? 71.122  1.364   30.623 1.00 2.00  ? 80   ARG B CB  1 
ATOM   2189 C  CG  . ARG B 2 58  ? 70.484  2.013   29.413 1.00 2.27  ? 80   ARG B CG  1 
ATOM   2190 C  CD  . ARG B 2 58  ? 69.651  3.213   29.786 1.00 2.55  ? 80   ARG B CD  1 
ATOM   2191 N  NE  . ARG B 2 58  ? 69.002  3.777   28.613 1.00 2.41  ? 80   ARG B NE  1 
ATOM   2192 C  CZ  . ARG B 2 58  ? 69.641  4.399   27.627 1.00 1.29  ? 80   ARG B CZ  1 
ATOM   2193 N  NH1 . ARG B 2 58  ? 70.965  4.552   27.665 1.00 1.00  ? 80   ARG B NH1 1 
ATOM   2194 N  NH2 . ARG B 2 58  ? 68.944  4.851   26.590 1.00 2.02  ? 80   ARG B NH2 1 
ATOM   2195 N  N   . GLU B 2 59  ? 73.237  -0.527  32.166 1.00 2.49  ? 81   GLU B N   1 
ATOM   2196 C  CA  . GLU B 2 59  ? 73.596  -1.301  33.345 1.00 3.24  ? 81   GLU B CA  1 
ATOM   2197 C  C   . GLU B 2 59  ? 72.551  -1.454  34.443 1.00 5.13  ? 81   GLU B C   1 
ATOM   2198 O  O   . GLU B 2 59  ? 72.215  -2.578  34.797 1.00 5.82  ? 81   GLU B O   1 
ATOM   2199 C  CB  . GLU B 2 59  ? 74.881  -0.752  33.940 1.00 2.72  ? 81   GLU B CB  1 
ATOM   2200 C  CG  . GLU B 2 59  ? 75.329  -1.446  35.197 1.00 2.08  ? 81   GLU B CG  1 
ATOM   2201 C  CD  . GLU B 2 59  ? 76.718  -1.013  35.595 1.00 2.54  ? 81   GLU B CD  1 
ATOM   2202 O  OE1 . GLU B 2 59  ? 76.961  0.209   35.658 1.00 2.87  ? 81   GLU B OE1 1 
ATOM   2203 O  OE2 . GLU B 2 59  ? 77.576  -1.884  35.843 1.00 2.95  ? 81   GLU B OE2 1 
ATOM   2204 N  N   . TRP B 2 60  ? 72.039  -0.354  34.992 1.00 6.21  ? 82   TRP B N   1 
ATOM   2205 C  CA  . TRP B 2 60  ? 71.037  -0.453  36.060 1.00 7.17  ? 82   TRP B CA  1 
ATOM   2206 C  C   . TRP B 2 60  ? 69.800  0.420   35.872 1.00 6.26  ? 82   TRP B C   1 
ATOM   2207 O  O   . TRP B 2 60  ? 69.813  1.582   36.258 1.00 6.01  ? 82   TRP B O   1 
ATOM   2208 C  CB  . TRP B 2 60  ? 71.671  -0.112  37.419 1.00 10.16 ? 82   TRP B CB  1 
ATOM   2209 C  CG  . TRP B 2 60  ? 72.774  -1.057  37.880 1.00 13.63 ? 82   TRP B CG  1 
ATOM   2210 C  CD1 . TRP B 2 60  ? 72.727  -2.420  37.925 1.00 14.59 ? 82   TRP B CD1 1 
ATOM   2211 C  CD2 . TRP B 2 60  ? 74.051  -0.689  38.406 1.00 15.14 ? 82   TRP B CD2 1 
ATOM   2212 N  NE1 . TRP B 2 60  ? 73.893  -2.924  38.449 1.00 14.42 ? 82   TRP B NE1 1 
ATOM   2213 C  CE2 . TRP B 2 60  ? 74.724  -1.881  38.753 1.00 15.62 ? 82   TRP B CE2 1 
ATOM   2214 C  CE3 . TRP B 2 60  ? 74.695  0.538   38.621 1.00 17.05 ? 82   TRP B CE3 1 
ATOM   2215 C  CZ2 . TRP B 2 60  ? 76.016  -1.883  39.304 1.00 18.77 ? 82   TRP B CZ2 1 
ATOM   2216 C  CZ3 . TRP B 2 60  ? 75.989  0.539   39.172 1.00 19.44 ? 82   TRP B CZ3 1 
ATOM   2217 C  CH2 . TRP B 2 60  ? 76.632  -0.666  39.505 1.00 19.56 ? 82   TRP B CH2 1 
ATOM   2218 N  N   . ALA B 2 61  ? 68.727  -0.145  35.313 1.00 5.46  ? 83   ALA B N   1 
ATOM   2219 C  CA  . ALA B 2 61  ? 67.488  0.614   35.091 1.00 4.90  ? 83   ALA B CA  1 
ATOM   2220 C  C   . ALA B 2 61  ? 66.203  -0.211  34.855 1.00 4.94  ? 83   ALA B C   1 
ATOM   2221 O  O   . ALA B 2 61  ? 66.234  -1.265  34.206 1.00 4.56  ? 83   ALA B O   1 
ATOM   2222 C  CB  . ALA B 2 61  ? 67.691  1.582   33.934 1.00 5.03  ? 83   ALA B CB  1 
ATOM   2223 N  N   . LYS B 2 62  ? 65.079  0.293   35.378 1.00 3.73  ? 84   LYS B N   1 
ATOM   2224 C  CA  . LYS B 2 62  ? 63.770  -0.352  35.249 1.00 1.99  ? 84   LYS B CA  1 
ATOM   2225 C  C   . LYS B 2 62  ? 62.985  0.421   34.219 1.00 2.11  ? 84   LYS B C   1 
ATOM   2226 O  O   . LYS B 2 62  ? 63.187  1.621   34.095 1.00 2.09  ? 84   LYS B O   1 
ATOM   2227 C  CB  . LYS B 2 62  ? 63.027  -0.311  36.585 1.00 1.50  ? 84   LYS B CB  1 
ATOM   2228 C  CG  . LYS B 2 62  ? 63.741  -1.067  37.687 1.00 2.66  ? 84   LYS B CG  1 
ATOM   2229 C  CD  . LYS B 2 62  ? 62.986  -1.097  39.021 1.00 3.66  ? 84   LYS B CD  1 
ATOM   2230 C  CE  . LYS B 2 62  ? 63.775  -1.933  40.062 1.00 3.68  ? 84   LYS B CE  1 
ATOM   2231 N  NZ  . LYS B 2 62  ? 63.114  -2.118  41.394 1.00 2.61  ? 84   LYS B NZ  1 
ATOM   2232 N  N   . LYS B 2 63  ? 62.100  -0.245  33.478 1.00 1.26  ? 85   LYS B N   1 
ATOM   2233 C  CA  . LYS B 2 63  ? 61.300  0.449   32.464 1.00 1.83  ? 85   LYS B CA  1 
ATOM   2234 C  C   . LYS B 2 63  ? 59.814  0.156   32.531 1.00 1.85  ? 85   LYS B C   1 
ATOM   2235 O  O   . LYS B 2 63  ? 59.389  -0.776  33.201 1.00 2.66  ? 85   LYS B O   1 
ATOM   2236 C  CB  . LYS B 2 63  ? 61.808  0.134   31.053 1.00 2.35  ? 85   LYS B CB  1 
ATOM   2237 C  CG  . LYS B 2 63  ? 61.787  -1.331  30.640 1.00 2.99  ? 85   LYS B CG  1 
ATOM   2238 C  CD  . LYS B 2 63  ? 62.565  -1.503  29.313 1.00 3.97  ? 85   LYS B CD  1 
ATOM   2239 C  CE  . LYS B 2 63  ? 62.915  -2.977  28.987 1.00 5.60  ? 85   LYS B CE  1 
ATOM   2240 N  NZ  . LYS B 2 63  ? 63.974  -3.143  27.916 1.00 3.81  ? 85   LYS B NZ  1 
ATOM   2241 N  N   . VAL B 2 64  ? 59.027  0.965   31.835 1.00 1.67  ? 86   VAL B N   1 
ATOM   2242 C  CA  . VAL B 2 64  ? 57.589  0.781   31.822 1.00 2.68  ? 86   VAL B CA  1 
ATOM   2243 C  C   . VAL B 2 64  ? 57.020  1.056   30.451 1.00 3.81  ? 86   VAL B C   1 
ATOM   2244 O  O   . VAL B 2 64  ? 56.863  2.206   30.067 1.00 6.50  ? 86   VAL B O   1 
ATOM   2245 C  CB  . VAL B 2 64  ? 56.897  1.720   32.798 1.00 2.54  ? 86   VAL B CB  1 
ATOM   2246 C  CG1 . VAL B 2 64  ? 55.396  1.540   32.695 1.00 2.22  ? 86   VAL B CG1 1 
ATOM   2247 C  CG2 . VAL B 2 64  ? 57.376  1.446   34.204 1.00 1.85  ? 86   VAL B CG2 1 
ATOM   2248 N  N   . VAL B 2 65  ? 56.685  0.004   29.717 1.00 5.09  ? 87   VAL B N   1 
ATOM   2249 C  CA  . VAL B 2 65  ? 56.141  0.169   28.377 1.00 5.49  ? 87   VAL B CA  1 
ATOM   2250 C  C   . VAL B 2 65  ? 54.646  -0.150  28.260 1.00 5.94  ? 87   VAL B C   1 
ATOM   2251 O  O   . VAL B 2 65  ? 54.192  -1.229  28.647 1.00 5.25  ? 87   VAL B O   1 
ATOM   2252 C  CB  . VAL B 2 65  ? 56.932  -0.699  27.388 1.00 5.15  ? 87   VAL B CB  1 
ATOM   2253 C  CG1 . VAL B 2 65  ? 58.352  -0.180  27.279 1.00 4.43  ? 87   VAL B CG1 1 
ATOM   2254 C  CG2 . VAL B 2 65  ? 56.969  -2.141  27.875 1.00 5.46  ? 87   VAL B CG2 1 
ATOM   2255 N  N   . TRP B 2 66  ? 53.885  0.808   27.739 1.00 7.09  ? 88   TRP B N   1 
ATOM   2256 C  CA  . TRP B 2 66  ? 52.444  0.639   27.541 1.00 9.06  ? 88   TRP B CA  1 
ATOM   2257 C  C   . TRP B 2 66  ? 52.187  0.175   26.112 1.00 12.70 ? 88   TRP B C   1 
ATOM   2258 O  O   . TRP B 2 66  ? 52.153  0.993   25.174 1.00 13.61 ? 88   TRP B O   1 
ATOM   2259 C  CB  . TRP B 2 66  ? 51.713  1.953   27.777 1.00 6.33  ? 88   TRP B CB  1 
ATOM   2260 C  CG  . TRP B 2 66  ? 51.607  2.312   29.212 1.00 4.46  ? 88   TRP B CG  1 
ATOM   2261 C  CD1 . TRP B 2 66  ? 50.655  1.899   30.081 1.00 4.44  ? 88   TRP B CD1 1 
ATOM   2262 C  CD2 . TRP B 2 66  ? 52.486  3.168   29.954 1.00 3.52  ? 88   TRP B CD2 1 
ATOM   2263 N  NE1 . TRP B 2 66  ? 50.873  2.446   31.322 1.00 4.36  ? 88   TRP B NE1 1 
ATOM   2264 C  CE2 . TRP B 2 66  ? 51.995  3.230   31.270 1.00 3.43  ? 88   TRP B CE2 1 
ATOM   2265 C  CE3 . TRP B 2 66  ? 53.643  3.890   29.634 1.00 2.29  ? 88   TRP B CE3 1 
ATOM   2266 C  CZ2 . TRP B 2 66  ? 52.620  3.986   32.267 1.00 2.91  ? 88   TRP B CZ2 1 
ATOM   2267 C  CZ3 . TRP B 2 66  ? 54.264  4.640   30.625 1.00 1.40  ? 88   TRP B CZ3 1 
ATOM   2268 C  CH2 . TRP B 2 66  ? 53.752  4.682   31.922 1.00 1.79  ? 88   TRP B CH2 1 
ATOM   2269 N  N   . LYS B 2 67  ? 51.994  -1.141  25.972 1.00 15.36 ? 89   LYS B N   1 
ATOM   2270 C  CA  . LYS B 2 67  ? 51.761  -1.820  24.691 1.00 15.41 ? 89   LYS B CA  1 
ATOM   2271 C  C   . LYS B 2 67  ? 50.675  -1.234  23.788 1.00 16.70 ? 89   LYS B C   1 
ATOM   2272 O  O   . LYS B 2 67  ? 49.556  -0.930  24.224 1.00 15.34 ? 89   LYS B O   1 
ATOM   2273 C  CB  . LYS B 2 67  ? 51.494  -3.310  24.945 1.00 13.80 ? 89   LYS B CB  1 
ATOM   2274 C  CG  . LYS B 2 67  ? 52.729  -4.053  25.438 1.00 12.28 ? 89   LYS B CG  1 
ATOM   2275 C  CD  . LYS B 2 67  ? 52.417  -5.451  25.941 1.00 12.10 ? 89   LYS B CD  1 
ATOM   2276 C  CE  . LYS B 2 67  ? 53.694  -6.175  26.366 1.00 11.42 ? 89   LYS B CE  1 
ATOM   2277 N  NZ  . LYS B 2 67  ? 53.440  -7.558  26.862 1.00 10.97 ? 89   LYS B NZ  1 
ATOM   2278 N  N   . ARG B 2 68  ? 51.043  -1.090  22.516 1.00 18.67 ? 90   ARG B N   1 
ATOM   2279 C  CA  . ARG B 2 68  ? 50.179  -0.541  21.474 1.00 20.58 ? 90   ARG B CA  1 
ATOM   2280 C  C   . ARG B 2 68  ? 48.705  -0.949  21.625 1.00 22.38 ? 90   ARG B C   1 
ATOM   2281 O  O   . ARG B 2 68  ? 48.381  -2.108  21.938 1.00 22.01 ? 90   ARG B O   1 
ATOM   2282 C  CB  . ARG B 2 68  ? 50.726  -0.944  20.087 1.00 19.62 ? 90   ARG B CB  1 
ATOM   2283 C  CG  . ARG B 2 68  ? 52.055  -1.740  20.131 1.00 18.92 ? 90   ARG B CG  1 
ATOM   2284 C  CD  . ARG B 2 68  ? 52.752  -1.823  18.765 1.00 18.04 ? 90   ARG B CD  1 
ATOM   2285 N  NE  . ARG B 2 68  ? 53.411  -0.561  18.402 1.00 18.20 ? 90   ARG B NE  1 
ATOM   2286 C  CZ  . ARG B 2 68  ? 53.932  -0.286  17.203 1.00 16.97 ? 90   ARG B CZ  1 
ATOM   2287 N  NH1 . ARG B 2 68  ? 53.877  -1.183  16.219 1.00 16.14 ? 90   ARG B NH1 1 
ATOM   2288 N  NH2 . ARG B 2 68  ? 54.517  0.891   16.992 1.00 15.15 ? 90   ARG B NH2 1 
ATOM   2289 N  N   . GLU B 2 69  ? 47.825  0.033   21.415 1.00 24.41 ? 91   GLU B N   1 
ATOM   2290 C  CA  . GLU B 2 69  ? 46.373  -0.134  21.516 1.00 25.76 ? 91   GLU B CA  1 
ATOM   2291 C  C   . GLU B 2 69  ? 45.936  -0.333  22.963 1.00 25.11 ? 91   GLU B C   1 
ATOM   2292 O  O   . GLU B 2 69  ? 44.777  -0.083  23.325 1.00 24.27 ? 91   GLU B O   1 
ATOM   2293 C  CB  . GLU B 2 69  ? 45.892  -1.315  20.647 1.00 28.04 ? 91   GLU B CB  1 
ATOM   2294 C  CG  . GLU B 2 69  ? 45.818  -1.008  19.142 1.00 30.38 ? 91   GLU B CG  1 
ATOM   2295 C  CD  . GLU B 2 69  ? 45.113  -2.100  18.343 1.00 31.61 ? 91   GLU B CD  1 
ATOM   2296 O  OE1 . GLU B 2 69  ? 43.939  -2.402  18.649 1.00 32.58 ? 91   GLU B OE1 1 
ATOM   2297 O  OE2 . GLU B 2 69  ? 45.728  -2.652  17.404 1.00 32.16 ? 91   GLU B OE2 1 
ATOM   2298 N  N   . LYS B 2 70  ? 46.875  -0.774  23.793 1.00 24.31 ? 92   LYS B N   1 
ATOM   2299 C  CA  . LYS B 2 70  ? 46.576  -0.999  25.191 1.00 24.10 ? 92   LYS B CA  1 
ATOM   2300 C  C   . LYS B 2 70  ? 46.738  0.311   25.941 1.00 22.81 ? 92   LYS B C   1 
ATOM   2301 O  O   . LYS B 2 70  ? 46.134  0.513   26.990 1.00 22.49 ? 92   LYS B O   1 
ATOM   2302 C  CB  . LYS B 2 70  ? 47.499  -2.082  25.774 1.00 25.69 ? 92   LYS B CB  1 
ATOM   2303 C  CG  . LYS B 2 70  ? 46.957  -2.741  27.063 1.00 27.13 ? 92   LYS B CG  1 
ATOM   2304 C  CD  . LYS B 2 70  ? 45.548  -3.343  26.859 1.00 26.04 ? 92   LYS B CD  1 
ATOM   2305 C  CE  . LYS B 2 70  ? 44.934  -3.811  28.174 1.00 24.68 ? 92   LYS B CE  1 
ATOM   2306 N  NZ  . LYS B 2 70  ? 43.510  -4.204  27.994 1.00 24.30 ? 92   LYS B NZ  1 
ATOM   2307 N  N   . ALA B 2 71  ? 47.545  1.208   25.387 1.00 22.16 ? 93   ALA B N   1 
ATOM   2308 C  CA  . ALA B 2 71  ? 47.778  2.510   26.010 1.00 22.49 ? 93   ALA B CA  1 
ATOM   2309 C  C   . ALA B 2 71  ? 46.482  3.340   26.156 1.00 21.96 ? 93   ALA B C   1 
ATOM   2310 O  O   . ALA B 2 71  ? 46.185  4.221   25.332 1.00 21.90 ? 93   ALA B O   1 
ATOM   2311 C  CB  . ALA B 2 71  ? 48.830  3.291   25.204 1.00 22.55 ? 93   ALA B CB  1 
ATOM   2312 N  N   . SER B 2 72  ? 45.725  3.058   27.218 1.00 20.33 ? 94   SER B N   1 
ATOM   2313 C  CA  . SER B 2 72  ? 44.467  3.749   27.487 1.00 18.15 ? 94   SER B CA  1 
ATOM   2314 C  C   . SER B 2 72  ? 44.492  4.513   28.826 1.00 16.47 ? 94   SER B C   1 
ATOM   2315 O  O   . SER B 2 72  ? 44.060  5.672   28.909 1.00 15.22 ? 94   SER B O   1 
ATOM   2316 C  CB  . SER B 2 72  ? 43.320  2.731   27.461 1.00 17.73 ? 94   SER B CB  1 
ATOM   2317 O  OG  . SER B 2 72  ? 43.345  1.985   26.253 1.00 16.21 ? 94   SER B OG  1 
ATOM   2318 N  N   . LYS B 2 73  ? 44.989  3.859   29.872 1.00 14.99 ? 95   LYS B N   1 
ATOM   2319 C  CA  . LYS B 2 73  ? 45.086  4.497   31.181 1.00 14.03 ? 95   LYS B CA  1 
ATOM   2320 C  C   . LYS B 2 73  ? 46.537  4.869   31.443 1.00 12.85 ? 95   LYS B C   1 
ATOM   2321 O  O   . LYS B 2 73  ? 47.156  4.374   32.394 1.00 13.02 ? 95   LYS B O   1 
ATOM   2322 C  CB  . LYS B 2 73  ? 44.588  3.560   32.289 1.00 13.69 ? 95   LYS B CB  1 
ATOM   2323 C  CG  . LYS B 2 73  ? 43.091  3.687   32.636 1.00 12.32 ? 95   LYS B CG  1 
ATOM   2324 C  CD  . LYS B 2 73  ? 42.708  5.059   33.224 1.00 9.08  ? 95   LYS B CD  1 
ATOM   2325 C  CE  . LYS B 2 73  ? 42.057  5.969   32.180 1.00 7.52  ? 95   LYS B CE  1 
ATOM   2326 N  NZ  . LYS B 2 73  ? 42.976  6.487   31.118 1.00 5.76  ? 95   LYS B NZ  1 
ATOM   2327 N  N   . ILE B 2 74  ? 47.079  5.742   30.596 1.00 11.31 ? 96   ILE B N   1 
ATOM   2328 C  CA  . ILE B 2 74  ? 48.467  6.156   30.740 1.00 9.30  ? 96   ILE B CA  1 
ATOM   2329 C  C   . ILE B 2 74  ? 48.620  7.628   31.066 1.00 6.61  ? 96   ILE B C   1 
ATOM   2330 O  O   . ILE B 2 74  ? 49.718  8.066   31.395 1.00 6.85  ? 96   ILE B O   1 
ATOM   2331 C  CB  . ILE B 2 74  ? 49.309  5.874   29.450 1.00 8.66  ? 96   ILE B CB  1 
ATOM   2332 C  CG1 . ILE B 2 74  ? 49.021  6.928   28.378 1.00 8.73  ? 96   ILE B CG1 1 
ATOM   2333 C  CG2 . ILE B 2 74  ? 48.973  4.502   28.884 1.00 8.61  ? 96   ILE B CG2 1 
ATOM   2334 C  CD1 . ILE B 2 74  ? 47.659  6.805   27.725 1.00 9.44  ? 96   ILE B CD1 1 
ATOM   2335 N  N   . ASN B 2 75  ? 47.532  8.388   30.991 1.00 3.81  ? 97   ASN B N   1 
ATOM   2336 C  CA  . ASN B 2 75  ? 47.614  9.822   31.246 1.00 2.50  ? 97   ASN B CA  1 
ATOM   2337 C  C   . ASN B 2 75  ? 47.669  10.208  32.715 1.00 1.88  ? 97   ASN B C   1 
ATOM   2338 O  O   . ASN B 2 75  ? 47.072  9.554   33.563 1.00 1.22  ? 97   ASN B O   1 
ATOM   2339 C  CB  . ASN B 2 75  ? 46.452  10.523  30.560 1.00 3.54  ? 97   ASN B CB  1 
ATOM   2340 C  CG  . ASN B 2 75  ? 46.394  10.218  29.077 1.00 3.98  ? 97   ASN B CG  1 
ATOM   2341 O  OD1 . ASN B 2 75  ? 46.955  10.940  28.256 1.00 4.33  ? 97   ASN B OD1 1 
ATOM   2342 N  ND2 . ASN B 2 75  ? 45.725  9.130   28.728 1.00 4.73  ? 97   ASN B ND2 1 
ATOM   2343 N  N   . GLY B 2 76  ? 48.403  11.274  33.014 1.00 1.00  ? 98   GLY B N   1 
ATOM   2344 C  CA  . GLY B 2 76  ? 48.523  11.717  34.393 1.00 1.29  ? 98   GLY B CA  1 
ATOM   2345 C  C   . GLY B 2 76  ? 49.922  12.148  34.808 1.00 1.30  ? 98   GLY B C   1 
ATOM   2346 O  O   . GLY B 2 76  ? 50.622  12.811  34.050 1.00 1.00  ? 98   GLY B O   1 
ATOM   2347 N  N   . ALA B 2 77  ? 50.332  11.768  36.014 1.00 1.53  ? 99   ALA B N   1 
ATOM   2348 C  CA  . ALA B 2 77  ? 51.657  12.109  36.516 1.00 1.60  ? 99   ALA B CA  1 
ATOM   2349 C  C   . ALA B 2 77  ? 52.379  10.901  37.114 1.00 1.46  ? 99   ALA B C   1 
ATOM   2350 O  O   . ALA B 2 77  ? 51.865  10.260  38.024 1.00 1.56  ? 99   ALA B O   1 
ATOM   2351 C  CB  . ALA B 2 77  ? 51.546  13.203  37.550 1.00 1.58  ? 99   ALA B CB  1 
ATOM   2352 N  N   . TYR B 2 78  ? 53.569  10.597  36.596 1.00 1.68  ? 100  TYR B N   1 
ATOM   2353 C  CA  . TYR B 2 78  ? 54.372  9.478   37.084 1.00 1.65  ? 100  TYR B CA  1 
ATOM   2354 C  C   . TYR B 2 78  ? 55.652  10.025  37.682 1.00 1.43  ? 100  TYR B C   1 
ATOM   2355 O  O   . TYR B 2 78  ? 55.912  11.213  37.581 1.00 3.09  ? 100  TYR B O   1 
ATOM   2356 C  CB  . TYR B 2 78  ? 54.717  8.518   35.952 1.00 1.27  ? 100  TYR B CB  1 
ATOM   2357 C  CG  . TYR B 2 78  ? 53.512  7.959   35.283 1.00 1.00  ? 100  TYR B CG  1 
ATOM   2358 C  CD1 . TYR B 2 78  ? 52.842  8.684   34.324 1.00 1.00  ? 100  TYR B CD1 1 
ATOM   2359 C  CD2 . TYR B 2 78  ? 53.016  6.719   35.635 1.00 1.00  ? 100  TYR B CD2 1 
ATOM   2360 C  CE1 . TYR B 2 78  ? 51.699  8.196   33.718 1.00 2.04  ? 100  TYR B CE1 1 
ATOM   2361 C  CE2 . TYR B 2 78  ? 51.866  6.213   35.041 1.00 2.40  ? 100  TYR B CE2 1 
ATOM   2362 C  CZ  . TYR B 2 78  ? 51.210  6.960   34.077 1.00 2.37  ? 100  TYR B CZ  1 
ATOM   2363 O  OH  . TYR B 2 78  ? 50.068  6.481   33.462 1.00 2.90  ? 100  TYR B OH  1 
ATOM   2364 N  N   . PHE B 2 79  ? 56.456  9.157   38.287 1.00 1.00  ? 101  PHE B N   1 
ATOM   2365 C  CA  . PHE B 2 79  ? 57.699  9.577   38.920 1.00 1.00  ? 101  PHE B CA  1 
ATOM   2366 C  C   . PHE B 2 79  ? 58.534  8.352   39.148 1.00 1.31  ? 101  PHE B C   1 
ATOM   2367 O  O   . PHE B 2 79  ? 58.135  7.264   38.773 1.00 2.79  ? 101  PHE B O   1 
ATOM   2368 C  CB  . PHE B 2 79  ? 57.403  10.106  40.288 1.00 1.36  ? 101  PHE B CB  1 
ATOM   2369 C  CG  . PHE B 2 79  ? 57.047  9.027   41.252 1.00 1.00  ? 101  PHE B CG  1 
ATOM   2370 C  CD1 . PHE B 2 79  ? 57.958  8.581   42.190 1.00 1.00  ? 101  PHE B CD1 1 
ATOM   2371 C  CD2 . PHE B 2 79  ? 55.818  8.410   41.184 1.00 1.15  ? 101  PHE B CD2 1 
ATOM   2372 C  CE1 . PHE B 2 79  ? 57.641  7.539   43.045 1.00 1.00  ? 101  PHE B CE1 1 
ATOM   2373 C  CE2 . PHE B 2 79  ? 55.501  7.367   42.039 1.00 1.82  ? 101  PHE B CE2 1 
ATOM   2374 C  CZ  . PHE B 2 79  ? 56.415  6.935   42.965 1.00 1.00  ? 101  PHE B CZ  1 
ATOM   2375 N  N   . CYS B 2 80  ? 59.670  8.529   39.816 1.00 1.55  ? 102  CYS B N   1 
ATOM   2376 C  CA  . CYS B 2 80  ? 60.526  7.401   40.166 1.00 1.50  ? 102  CYS B CA  1 
ATOM   2377 C  C   . CYS B 2 80  ? 61.611  7.771   41.161 1.00 1.04  ? 102  CYS B C   1 
ATOM   2378 O  O   . CYS B 2 80  ? 62.330  8.734   40.968 1.00 1.00  ? 102  CYS B O   1 
ATOM   2379 C  CB  . CYS B 2 80  ? 61.100  6.741   38.911 1.00 1.76  ? 102  CYS B CB  1 
ATOM   2380 S  SG  . CYS B 2 80  ? 62.419  7.558   37.986 1.00 1.85  ? 102  CYS B SG  1 
ATOM   2381 N  N   . GLU B 2 81  ? 61.687  6.999   42.244 1.00 1.00  ? 103  GLU B N   1 
ATOM   2382 C  CA  . GLU B 2 81  ? 62.634  7.230   43.334 1.00 1.13  ? 103  GLU B CA  1 
ATOM   2383 C  C   . GLU B 2 81  ? 63.980  6.551   43.124 1.00 1.38  ? 103  GLU B C   1 
ATOM   2384 O  O   . GLU B 2 81  ? 64.171  5.822   42.154 1.00 1.59  ? 103  GLU B O   1 
ATOM   2385 C  CB  . GLU B 2 81  ? 62.050  6.741   44.676 1.00 1.73  ? 103  GLU B CB  1 
ATOM   2386 C  CG  . GLU B 2 81  ? 60.615  7.193   45.008 1.00 1.84  ? 103  GLU B CG  1 
ATOM   2387 C  CD  . GLU B 2 81  ? 60.153  6.785   46.424 1.00 2.08  ? 103  GLU B CD  1 
ATOM   2388 O  OE1 . GLU B 2 81  ? 58.940  6.502   46.617 1.00 1.00  ? 103  GLU B OE1 1 
ATOM   2389 O  OE2 . GLU B 2 81  ? 61.007  6.767   47.340 1.00 1.62  ? 103  GLU B OE2 1 
ATOM   2390 N  N   . GLY B 2 82  ? 64.901  6.799   44.057 1.00 1.72  ? 104  GLY B N   1 
ATOM   2391 C  CA  . GLY B 2 82  ? 66.230  6.217   44.004 1.00 2.27  ? 104  GLY B CA  1 
ATOM   2392 C  C   . GLY B 2 82  ? 66.706  5.831   45.395 1.00 2.33  ? 104  GLY B C   1 
ATOM   2393 O  O   . GLY B 2 82  ? 67.144  4.701   45.613 1.00 3.60  ? 104  GLY B O   1 
ATOM   2394 N  N   . ARG B 2 83  ? 66.628  6.776   46.332 1.00 1.56  ? 105  ARG B N   1 
ATOM   2395 C  CA  . ARG B 2 83  ? 67.019  6.565   47.733 1.00 1.80  ? 105  ARG B CA  1 
ATOM   2396 C  C   . ARG B 2 83  ? 68.441  6.119   48.082 1.00 1.88  ? 105  ARG B C   1 
ATOM   2397 O  O   . ARG B 2 83  ? 68.811  4.965   47.869 1.00 1.69  ? 105  ARG B O   1 
ATOM   2398 C  CB  . ARG B 2 83  ? 66.045  5.594   48.394 1.00 1.79  ? 105  ARG B CB  1 
ATOM   2399 C  CG  . ARG B 2 83  ? 64.746  6.242   48.830 1.00 2.41  ? 105  ARG B CG  1 
ATOM   2400 C  CD  . ARG B 2 83  ? 63.763  5.197   49.317 1.00 2.35  ? 105  ARG B CD  1 
ATOM   2401 N  NE  . ARG B 2 83  ? 63.417  4.279   48.241 1.00 1.68  ? 105  ARG B NE  1 
ATOM   2402 C  CZ  . ARG B 2 83  ? 62.855  3.091   48.419 1.00 1.77  ? 105  ARG B CZ  1 
ATOM   2403 N  NH1 . ARG B 2 83  ? 62.570  2.658   49.641 1.00 1.99  ? 105  ARG B NH1 1 
ATOM   2404 N  NH2 . ARG B 2 83  ? 62.571  2.342   47.365 1.00 1.93  ? 105  ARG B NH2 1 
ATOM   2405 N  N   . VAL B 2 84  ? 69.217  7.043   48.646 1.00 2.23  ? 106  VAL B N   1 
ATOM   2406 C  CA  . VAL B 2 84  ? 70.581  6.771   49.084 1.00 2.23  ? 106  VAL B CA  1 
ATOM   2407 C  C   . VAL B 2 84  ? 70.462  6.675   50.595 1.00 2.81  ? 106  VAL B C   1 
ATOM   2408 O  O   . VAL B 2 84  ? 69.358  6.640   51.114 1.00 3.90  ? 106  VAL B O   1 
ATOM   2409 C  CB  . VAL B 2 84  ? 71.531  7.929   48.776 1.00 2.91  ? 106  VAL B CB  1 
ATOM   2410 C  CG1 . VAL B 2 84  ? 72.961  7.459   48.906 1.00 2.93  ? 106  VAL B CG1 1 
ATOM   2411 C  CG2 . VAL B 2 84  ? 71.258  8.486   47.392 1.00 3.42  ? 106  VAL B CG2 1 
ATOM   2412 N  N   . ARG B 2 85  ? 71.580  6.656   51.306 1.00 3.65  ? 107  ARG B N   1 
ATOM   2413 C  CA  . ARG B 2 85  ? 71.551  6.553   52.763 1.00 4.96  ? 107  ARG B CA  1 
ATOM   2414 C  C   . ARG B 2 85  ? 70.337  7.268   53.355 1.00 4.76  ? 107  ARG B C   1 
ATOM   2415 O  O   . ARG B 2 85  ? 70.367  8.474   53.566 1.00 4.43  ? 107  ARG B O   1 
ATOM   2416 C  CB  . ARG B 2 85  ? 72.842  7.135   53.360 1.00 7.20  ? 107  ARG B CB  1 
ATOM   2417 C  CG  . ARG B 2 85  ? 73.165  6.635   54.768 1.00 10.44 ? 107  ARG B CG  1 
ATOM   2418 C  CD  . ARG B 2 85  ? 74.391  7.313   55.392 1.00 12.98 ? 107  ARG B CD  1 
ATOM   2419 N  NE  . ARG B 2 85  ? 74.675  6.768   56.725 1.00 17.28 ? 107  ARG B NE  1 
ATOM   2420 C  CZ  . ARG B 2 85  ? 75.575  7.252   57.585 1.00 18.72 ? 107  ARG B CZ  1 
ATOM   2421 N  NH1 . ARG B 2 85  ? 76.310  8.316   57.274 1.00 19.03 ? 107  ARG B NH1 1 
ATOM   2422 N  NH2 . ARG B 2 85  ? 75.739  6.667   58.769 1.00 18.40 ? 107  ARG B NH2 1 
ATOM   2423 N  N   . GLY B 2 86  ? 69.267  6.517   53.603 1.00 5.73  ? 108  GLY B N   1 
ATOM   2424 C  CA  . GLY B 2 86  ? 68.056  7.079   54.182 1.00 8.03  ? 108  GLY B CA  1 
ATOM   2425 C  C   . GLY B 2 86  ? 67.304  8.184   53.442 1.00 10.31 ? 108  GLY B C   1 
ATOM   2426 O  O   . GLY B 2 86  ? 66.081  8.286   53.575 1.00 11.05 ? 108  GLY B O   1 
ATOM   2427 N  N   . GLU B 2 87  ? 68.005  9.012   52.669 1.00 11.70 ? 109  GLU B N   1 
ATOM   2428 C  CA  . GLU B 2 87  ? 67.357  10.112  51.948 1.00 12.52 ? 109  GLU B CA  1 
ATOM   2429 C  C   . GLU B 2 87  ? 66.636  9.669   50.680 1.00 11.18 ? 109  GLU B C   1 
ATOM   2430 O  O   . GLU B 2 87  ? 66.592  8.485   50.353 1.00 11.32 ? 109  GLU B O   1 
ATOM   2431 C  CB  . GLU B 2 87  ? 68.379  11.192  51.589 1.00 15.02 ? 109  GLU B CB  1 
ATOM   2432 C  CG  . GLU B 2 87  ? 69.387  10.766  50.525 1.00 18.32 ? 109  GLU B CG  1 
ATOM   2433 C  CD  . GLU B 2 87  ? 70.450  11.824  50.252 1.00 20.02 ? 109  GLU B CD  1 
ATOM   2434 O  OE1 . GLU B 2 87  ? 71.279  12.090  51.160 1.00 20.26 ? 109  GLU B OE1 1 
ATOM   2435 O  OE2 . GLU B 2 87  ? 70.446  12.382  49.128 1.00 20.50 ? 109  GLU B OE2 1 
ATOM   2436 N  N   . ALA B 2 88  ? 66.089  10.639  49.956 1.00 10.08 ? 110  ALA B N   1 
ATOM   2437 C  CA  . ALA B 2 88  ? 65.345  10.358  48.738 1.00 8.16  ? 110  ALA B CA  1 
ATOM   2438 C  C   . ALA B 2 88  ? 65.940  10.949  47.468 1.00 6.78  ? 110  ALA B C   1 
ATOM   2439 O  O   . ALA B 2 88  ? 67.102  11.355  47.424 1.00 7.25  ? 110  ALA B O   1 
ATOM   2440 C  CB  . ALA B 2 88  ? 63.923  10.849  48.899 1.00 8.43  ? 110  ALA B CB  1 
ATOM   2441 N  N   . ILE B 2 89  ? 65.111  10.986  46.434 1.00 5.17  ? 111  ILE B N   1 
ATOM   2442 C  CA  . ILE B 2 89  ? 65.481  11.516  45.131 1.00 3.71  ? 111  ILE B CA  1 
ATOM   2443 C  C   . ILE B 2 89  ? 64.393  11.016  44.176 1.00 3.67  ? 111  ILE B C   1 
ATOM   2444 O  O   . ILE B 2 89  ? 64.236  9.805   43.988 1.00 3.56  ? 111  ILE B O   1 
ATOM   2445 C  CB  . ILE B 2 89  ? 66.882  11.001  44.702 1.00 3.25  ? 111  ILE B CB  1 
ATOM   2446 C  CG1 . ILE B 2 89  ? 67.300  11.611  43.364 1.00 2.35  ? 111  ILE B CG1 1 
ATOM   2447 C  CG2 . ILE B 2 89  ? 66.876  9.488   44.620 1.00 4.03  ? 111  ILE B CG2 1 
ATOM   2448 C  CD1 . ILE B 2 89  ? 68.693  11.217  42.934 1.00 1.32  ? 111  ILE B CD1 1 
ATOM   2449 N  N   . ARG B 2 90  ? 63.619  11.946  43.608 1.00 3.06  ? 112  ARG B N   1 
ATOM   2450 C  CA  . ARG B 2 90  ? 62.535  11.587  42.692 1.00 1.68  ? 112  ARG B CA  1 
ATOM   2451 C  C   . ARG B 2 90  ? 62.473  12.474  41.458 1.00 1.39  ? 112  ARG B C   1 
ATOM   2452 O  O   . ARG B 2 90  ? 62.863  13.634  41.491 1.00 1.71  ? 112  ARG B O   1 
ATOM   2453 C  CB  . ARG B 2 90  ? 61.180  11.688  43.387 1.00 1.21  ? 112  ARG B CB  1 
ATOM   2454 C  CG  . ARG B 2 90  ? 61.172  11.483  44.879 1.00 1.00  ? 112  ARG B CG  1 
ATOM   2455 C  CD  . ARG B 2 90  ? 59.758  11.661  45.376 1.00 1.00  ? 112  ARG B CD  1 
ATOM   2456 N  NE  . ARG B 2 90  ? 59.645  11.791  46.823 1.00 1.00  ? 112  ARG B NE  1 
ATOM   2457 C  CZ  . ARG B 2 90  ? 59.856  10.810  47.694 1.00 2.01  ? 112  ARG B CZ  1 
ATOM   2458 N  NH1 . ARG B 2 90  ? 60.207  9.605   47.265 1.00 2.28  ? 112  ARG B NH1 1 
ATOM   2459 N  NH2 . ARG B 2 90  ? 59.687  11.027  48.996 1.00 1.03  ? 112  ARG B NH2 1 
ATOM   2460 N  N   . ILE B 2 91  ? 61.953  11.921  40.372 1.00 1.00  ? 113  ILE B N   1 
ATOM   2461 C  CA  . ILE B 2 91  ? 61.804  12.662  39.134 1.00 1.18  ? 113  ILE B CA  1 
ATOM   2462 C  C   . ILE B 2 91  ? 60.398  12.468  38.593 1.00 1.55  ? 113  ILE B C   1 
ATOM   2463 O  O   . ILE B 2 91  ? 59.983  11.347  38.326 1.00 1.00  ? 113  ILE B O   1 
ATOM   2464 C  CB  . ILE B 2 91  ? 62.823  12.196  38.119 1.00 1.75  ? 113  ILE B CB  1 
ATOM   2465 C  CG1 . ILE B 2 91  ? 64.179  12.791  38.485 1.00 3.05  ? 113  ILE B CG1 1 
ATOM   2466 C  CG2 . ILE B 2 91  ? 62.395  12.588  36.719 1.00 1.10  ? 113  ILE B CG2 1 
ATOM   2467 C  CD1 . ILE B 2 91  ? 65.276  12.369  37.562 1.00 4.74  ? 113  ILE B CD1 1 
ATOM   2468 N  N   . ARG B 2 92  ? 59.673  13.571  38.433 1.00 2.00  ? 114  ARG B N   1 
ATOM   2469 C  CA  . ARG B 2 92  ? 58.288  13.546  37.968 1.00 4.37  ? 114  ARG B CA  1 
ATOM   2470 C  C   . ARG B 2 92  ? 58.095  13.949  36.509 1.00 7.05  ? 114  ARG B C   1 
ATOM   2471 O  O   . ARG B 2 92  ? 58.864  14.739  35.976 1.00 7.43  ? 114  ARG B O   1 
ATOM   2472 C  CB  . ARG B 2 92  ? 57.445  14.474  38.847 1.00 3.33  ? 114  ARG B CB  1 
ATOM   2473 C  CG  . ARG B 2 92  ? 57.507  14.173  40.340 1.00 2.26  ? 114  ARG B CG  1 
ATOM   2474 C  CD  . ARG B 2 92  ? 56.701  15.182  41.141 1.00 2.16  ? 114  ARG B CD  1 
ATOM   2475 N  NE  . ARG B 2 92  ? 56.564  14.821  42.549 1.00 1.14  ? 114  ARG B NE  1 
ATOM   2476 C  CZ  . ARG B 2 92  ? 57.562  14.785  43.423 1.00 1.00  ? 114  ARG B CZ  1 
ATOM   2477 N  NH1 . ARG B 2 92  ? 57.328  14.443  44.678 1.00 1.00  ? 114  ARG B NH1 1 
ATOM   2478 N  NH2 . ARG B 2 92  ? 58.787  15.094  43.051 1.00 1.00  ? 114  ARG B NH2 1 
ATOM   2479 N  N   . THR B 2 93  ? 57.056  13.415  35.871 1.00 8.03  ? 115  THR B N   1 
ATOM   2480 C  CA  . THR B 2 93  ? 56.767  13.747  34.484 1.00 10.97 ? 115  THR B CA  1 
ATOM   2481 C  C   . THR B 2 93  ? 55.286  13.637  34.243 1.00 14.17 ? 115  THR B C   1 
ATOM   2482 O  O   . THR B 2 93  ? 54.510  13.590  35.190 1.00 14.20 ? 115  THR B O   1 
ATOM   2483 C  CB  . THR B 2 93  ? 57.440  12.799  33.520 1.00 10.52 ? 115  THR B CB  1 
ATOM   2484 O  OG1 . THR B 2 93  ? 58.687  12.375  34.071 1.00 13.11 ? 115  THR B OG1 1 
ATOM   2485 C  CG2 . THR B 2 93  ? 57.701  13.501  32.197 1.00 11.17 ? 115  THR B CG2 1 
ATOM   2486 N  N   . MET B 2 94  ? 54.905  13.596  32.969 1.00 16.10 ? 116  MET B N   1 
ATOM   2487 C  CA  . MET B 2 94  ? 53.505  13.482  32.559 1.00 19.46 ? 116  MET B CA  1 
ATOM   2488 C  C   . MET B 2 94  ? 53.336  12.669  31.272 1.00 20.77 ? 116  MET B C   1 
ATOM   2489 O  O   . MET B 2 94  ? 54.261  12.552  30.473 1.00 21.12 ? 116  MET B O   1 
ATOM   2490 C  CB  . MET B 2 94  ? 52.888  14.867  32.341 1.00 21.39 ? 116  MET B CB  1 
ATOM   2491 C  CG  . MET B 2 94  ? 52.060  15.406  33.499 1.00 23.43 ? 116  MET B CG  1 
ATOM   2492 S  SD  . MET B 2 94  ? 52.989  16.431  34.639 1.00 24.02 ? 116  MET B SD  1 
ATOM   2493 C  CE  . MET B 2 94  ? 53.490  17.758  33.551 1.00 25.70 ? 116  MET B CE  1 
ATOM   2494 N  N   . LYS B 2 95  ? 52.144  12.107  31.091 1.00 21.18 ? 117  LYS B N   1 
ATOM   2495 C  CA  . LYS B 2 95  ? 51.810  11.322  29.908 1.00 22.28 ? 117  LYS B CA  1 
ATOM   2496 C  C   . LYS B 2 95  ? 50.451  11.844  29.466 1.00 23.31 ? 117  LYS B C   1 
ATOM   2497 O  O   . LYS B 2 95  ? 49.512  11.877  30.262 1.00 23.43 ? 117  LYS B O   1 
ATOM   2498 C  CB  . LYS B 2 95  ? 51.707  9.840   30.259 1.00 22.13 ? 117  LYS B CB  1 
ATOM   2499 C  CG  . LYS B 2 95  ? 52.476  8.909   29.330 1.00 23.06 ? 117  LYS B CG  1 
ATOM   2500 C  CD  . LYS B 2 95  ? 53.973  9.028   29.566 1.00 23.43 ? 117  LYS B CD  1 
ATOM   2501 C  CE  . LYS B 2 95  ? 54.761  8.013   28.752 1.00 23.34 ? 117  LYS B CE  1 
ATOM   2502 N  NZ  . LYS B 2 95  ? 54.739  8.300   27.296 1.00 23.73 ? 117  LYS B NZ  1 
ATOM   2503 N  N   . MET B 2 96  ? 50.341  12.258  28.208 1.00 23.81 ? 118  MET B N   1 
ATOM   2504 C  CA  . MET B 2 96  ? 49.089  12.810  27.712 1.00 24.88 ? 118  MET B CA  1 
ATOM   2505 C  C   . MET B 2 96  ? 48.755  12.449  26.281 1.00 26.46 ? 118  MET B C   1 
ATOM   2506 O  O   . MET B 2 96  ? 49.635  12.242  25.457 1.00 26.73 ? 118  MET B O   1 
ATOM   2507 C  CB  . MET B 2 96  ? 49.118  14.326  27.840 1.00 23.83 ? 118  MET B CB  1 
ATOM   2508 C  CG  . MET B 2 96  ? 50.259  14.970  27.096 1.00 23.26 ? 118  MET B CG  1 
ATOM   2509 S  SD  . MET B 2 96  ? 50.388  16.694  27.513 1.00 20.63 ? 118  MET B SD  1 
ATOM   2510 C  CE  . MET B 2 96  ? 49.104  17.339  26.463 1.00 23.26 ? 118  MET B CE  1 
ATOM   2511 N  N   . ARG B 2 97  ? 47.462  12.386  25.995 1.00 28.80 ? 119  ARG B N   1 
ATOM   2512 C  CA  . ARG B 2 97  ? 46.986  12.061  24.665 1.00 30.67 ? 119  ARG B CA  1 
ATOM   2513 C  C   . ARG B 2 97  ? 47.663  13.018  23.704 1.00 32.23 ? 119  ARG B C   1 
ATOM   2514 O  O   . ARG B 2 97  ? 47.805  14.193  24.011 1.00 33.47 ? 119  ARG B O   1 
ATOM   2515 C  CB  . ARG B 2 97  ? 45.474  12.259  24.581 1.00 31.25 ? 119  ARG B CB  1 
ATOM   2516 C  CG  . ARG B 2 97  ? 44.703  11.841  25.832 1.00 32.69 ? 119  ARG B CG  1 
ATOM   2517 C  CD  . ARG B 2 97  ? 43.212  11.673  25.521 1.00 33.74 ? 119  ARG B CD  1 
ATOM   2518 N  NE  . ARG B 2 97  ? 42.409  11.271  26.679 1.00 33.09 ? 119  ARG B NE  1 
ATOM   2519 C  CZ  . ARG B 2 97  ? 41.416  10.380  26.637 1.00 32.90 ? 119  ARG B CZ  1 
ATOM   2520 N  NH1 . ARG B 2 97  ? 41.093  9.779   25.493 1.00 31.49 ? 119  ARG B NH1 1 
ATOM   2521 N  NH2 . ARG B 2 97  ? 40.735  10.098  27.743 1.00 32.74 ? 119  ARG B NH2 1 
ATOM   2522 N  N   . GLN B 2 98  ? 48.100  12.522  22.554 1.00 34.20 ? 120  GLN B N   1 
ATOM   2523 C  CA  . GLN B 2 98  ? 48.745  13.386  21.573 1.00 35.94 ? 120  GLN B CA  1 
ATOM   2524 C  C   . GLN B 2 98  ? 47.626  14.195  20.938 1.00 35.45 ? 120  GLN B C   1 
ATOM   2525 O  O   . GLN B 2 98  ? 47.818  15.337  20.532 1.00 36.14 ? 120  GLN B O   1 
ATOM   2526 C  CB  . GLN B 2 98  ? 49.475  12.545  20.515 1.00 37.20 ? 120  GLN B CB  1 
ATOM   2527 C  CG  . GLN B 2 98  ? 50.342  13.340  19.534 1.00 38.28 ? 120  GLN B CG  1 
ATOM   2528 C  CD  . GLN B 2 98  ? 51.263  12.448  18.707 1.00 39.11 ? 120  GLN B CD  1 
ATOM   2529 O  OE1 . GLN B 2 98  ? 52.185  11.818  19.238 1.00 39.32 ? 120  GLN B OE1 1 
ATOM   2530 N  NE2 . GLN B 2 98  ? 51.015  12.388  17.403 1.00 39.35 ? 120  GLN B NE2 1 
ATOM   2531 N  N   . GLN B 2 99  ? 46.448  13.587  20.868 1.00 35.05 ? 121  GLN B N   1 
ATOM   2532 C  CA  . GLN B 2 99  ? 45.287  14.245  20.297 1.00 34.10 ? 121  GLN B CA  1 
ATOM   2533 C  C   . GLN B 2 99  ? 44.846  15.361  21.230 1.00 32.07 ? 121  GLN B C   1 
ATOM   2534 O  O   . GLN B 2 99  ? 45.354  16.481  21.160 1.00 32.32 ? 121  GLN B O   1 
ATOM   2535 C  CB  . GLN B 2 99  ? 44.154  13.234  20.108 1.00 35.68 ? 121  GLN B CB  1 
ATOM   2536 C  CG  . GLN B 2 99  ? 44.398  12.230  18.987 1.00 37.66 ? 121  GLN B CG  1 
ATOM   2537 C  CD  . GLN B 2 99  ? 44.491  12.883  17.607 1.00 38.70 ? 121  GLN B CD  1 
ATOM   2538 O  OE1 . GLN B 2 99  ? 45.441  13.612  17.308 1.00 38.35 ? 121  GLN B OE1 1 
ATOM   2539 N  NE2 . GLN B 2 99  ? 43.498  12.621  16.761 1.00 38.99 ? 121  GLN B NE2 1 
ATOM   2540 N  N   . ALA B 2 100 ? 43.901  15.046  22.108 1.00 31.10 ? 122  ALA B N   1 
ATOM   2541 C  CA  . ALA B 2 100 ? 43.396  16.019  23.071 1.00 27.31 ? 122  ALA B CA  1 
ATOM   2542 C  C   . ALA B 2 100 ? 42.716  17.222  22.422 1.00 23.29 ? 122  ALA B C   1 
ATOM   2543 O  O   . ALA B 2 100 ? 41.815  17.076  21.589 1.00 24.47 ? 122  ALA B O   1 
ATOM   2544 C  CB  . ALA B 2 100 ? 44.534  16.498  23.973 1.00 27.65 ? 122  ALA B CB  1 
ATOM   2545 N  N   . SER B 2 101 ? 43.163  18.414  22.805 1.00 20.38 ? 123  SER B N   1 
ATOM   2546 C  CA  . SER B 2 101 ? 42.580  19.645  22.289 1.00 15.14 ? 123  SER B CA  1 
ATOM   2547 C  C   . SER B 2 101 ? 43.534  20.818  22.454 1.00 10.36 ? 123  SER B C   1 
ATOM   2548 O  O   . SER B 2 101 ? 43.540  21.753  21.655 1.00 10.92 ? 123  SER B O   1 
ATOM   2549 C  CB  . SER B 2 101 ? 41.274  19.924  23.032 1.00 15.84 ? 123  SER B CB  1 
ATOM   2550 O  OG  . SER B 2 101 ? 41.457  19.742  24.429 1.00 16.36 ? 123  SER B OG  1 
ATOM   2551 N  N   . PHE B 2 102 ? 44.330  20.762  23.510 1.00 9.61  ? 124  PHE B N   1 
ATOM   2552 C  CA  . PHE B 2 102 ? 45.308  21.801  23.795 1.00 6.40  ? 124  PHE B CA  1 
ATOM   2553 C  C   . PHE B 2 102 ? 46.681  21.129  23.887 1.00 4.67  ? 124  PHE B C   1 
ATOM   2554 O  O   . PHE B 2 102 ? 46.782  19.906  23.803 1.00 5.57  ? 124  PHE B O   1 
ATOM   2555 C  CB  . PHE B 2 102 ? 44.975  22.472  25.124 1.00 4.51  ? 124  PHE B CB  1 
ATOM   2556 C  CG  . PHE B 2 102 ? 43.805  23.422  25.068 1.00 2.95  ? 124  PHE B CG  1 
ATOM   2557 C  CD1 . PHE B 2 102 ? 43.971  24.724  24.613 1.00 2.30  ? 124  PHE B CD1 1 
ATOM   2558 C  CD2 . PHE B 2 102 ? 42.558  23.047  25.570 1.00 2.35  ? 124  PHE B CD2 1 
ATOM   2559 C  CE1 . PHE B 2 102 ? 42.912  25.638  24.669 1.00 1.45  ? 124  PHE B CE1 1 
ATOM   2560 C  CE2 . PHE B 2 102 ? 41.497  23.964  25.625 1.00 1.00  ? 124  PHE B CE2 1 
ATOM   2561 C  CZ  . PHE B 2 102 ? 41.680  25.256  25.178 1.00 1.00  ? 124  PHE B CZ  1 
ATOM   2562 N  N   . LEU B 2 103 ? 47.736  21.919  24.051 1.00 3.46  ? 125  LEU B N   1 
ATOM   2563 C  CA  . LEU B 2 103 ? 49.084  21.363  24.160 1.00 2.34  ? 125  LEU B CA  1 
ATOM   2564 C  C   . LEU B 2 103 ? 50.029  22.306  24.884 1.00 1.65  ? 125  LEU B C   1 
ATOM   2565 O  O   . LEU B 2 103 ? 50.305  23.408  24.429 1.00 1.85  ? 125  LEU B O   1 
ATOM   2566 C  CB  . LEU B 2 103 ? 49.633  21.023  22.779 1.00 2.47  ? 125  LEU B CB  1 
ATOM   2567 C  CG  . LEU B 2 103 ? 49.547  19.542  22.433 1.00 1.00  ? 125  LEU B CG  1 
ATOM   2568 C  CD1 . LEU B 2 103 ? 49.574  19.341  20.936 1.00 1.00  ? 125  LEU B CD1 1 
ATOM   2569 C  CD2 . LEU B 2 103 ? 50.698  18.836  23.106 1.00 1.51  ? 125  LEU B CD2 1 
ATOM   2570 N  N   . PRO B 2 104 ? 50.560  21.854  26.014 1.00 1.00  ? 126  PRO B N   1 
ATOM   2571 C  CA  . PRO B 2 104 ? 51.481  22.533  26.924 1.00 2.67  ? 126  PRO B CA  1 
ATOM   2572 C  C   . PRO B 2 104 ? 52.546  23.485  26.375 1.00 2.58  ? 126  PRO B C   1 
ATOM   2573 O  O   . PRO B 2 104 ? 52.909  24.466  27.040 1.00 2.38  ? 126  PRO B O   1 
ATOM   2574 C  CB  . PRO B 2 104 ? 52.085  21.376  27.718 1.00 2.37  ? 126  PRO B CB  1 
ATOM   2575 C  CG  . PRO B 2 104 ? 51.969  20.222  26.777 1.00 1.65  ? 126  PRO B CG  1 
ATOM   2576 C  CD  . PRO B 2 104 ? 50.594  20.405  26.245 1.00 1.00  ? 126  PRO B CD  1 
ATOM   2577 N  N   . ALA B 2 105 ? 53.044  23.216  25.174 1.00 2.56  ? 127  ALA B N   1 
ATOM   2578 C  CA  . ALA B 2 105 ? 54.085  24.062  24.599 1.00 2.14  ? 127  ALA B CA  1 
ATOM   2579 C  C   . ALA B 2 105 ? 55.293  23.968  25.510 1.00 2.20  ? 127  ALA B C   1 
ATOM   2580 O  O   . ALA B 2 105 ? 56.122  24.876  25.522 1.00 2.23  ? 127  ALA B O   1 
ATOM   2581 C  CB  . ALA B 2 105 ? 53.620  25.504  24.515 1.00 2.62  ? 127  ALA B CB  1 
ATOM   2582 N  N   . THR B 2 106 ? 55.353  22.874  26.281 1.00 2.39  ? 128  THR B N   1 
ATOM   2583 C  CA  . THR B 2 106 ? 56.437  22.570  27.229 1.00 1.00  ? 128  THR B CA  1 
ATOM   2584 C  C   . THR B 2 106 ? 55.908  21.714  28.383 1.00 1.36  ? 128  THR B C   1 
ATOM   2585 O  O   . THR B 2 106 ? 54.817  21.956  28.882 1.00 1.00  ? 128  THR B O   1 
ATOM   2586 C  CB  . THR B 2 106 ? 57.089  23.872  27.785 1.00 1.83  ? 128  THR B CB  1 
ATOM   2587 O  OG1 . THR B 2 106 ? 58.116  23.545  28.728 1.00 1.21  ? 128  THR B OG1 1 
ATOM   2588 C  CG2 . THR B 2 106 ? 56.043  24.758  28.436 1.00 3.41  ? 128  THR B CG2 1 
ATOM   2589 N  N   . LEU B 2 107 ? 56.661  20.699  28.795 1.00 1.00  ? 129  LEU B N   1 
ATOM   2590 C  CA  . LEU B 2 107 ? 56.211  19.845  29.893 1.00 1.18  ? 129  LEU B CA  1 
ATOM   2591 C  C   . LEU B 2 107 ? 56.497  20.429  31.260 1.00 2.25  ? 129  LEU B C   1 
ATOM   2592 O  O   . LEU B 2 107 ? 55.706  20.264  32.186 1.00 2.32  ? 129  LEU B O   1 
ATOM   2593 C  CB  . LEU B 2 107 ? 56.862  18.467  29.843 1.00 1.41  ? 129  LEU B CB  1 
ATOM   2594 C  CG  . LEU B 2 107 ? 56.286  17.384  28.941 1.00 1.11  ? 129  LEU B CG  1 
ATOM   2595 C  CD1 . LEU B 2 107 ? 56.733  17.593  27.495 1.00 2.39  ? 129  LEU B CD1 1 
ATOM   2596 C  CD2 . LEU B 2 107 ? 56.769  16.044  29.463 1.00 2.01  ? 129  LEU B CD2 1 
ATOM   2597 N  N   . THR B 2 108 ? 57.639  21.099  31.386 1.00 2.30  ? 130  THR B N   1 
ATOM   2598 C  CA  . THR B 2 108 ? 58.049  21.697  32.652 1.00 1.74  ? 130  THR B CA  1 
ATOM   2599 C  C   . THR B 2 108 ? 58.357  23.187  32.533 1.00 1.42  ? 130  THR B C   1 
ATOM   2600 O  O   . THR B 2 108 ? 58.530  23.710  31.440 1.00 3.43  ? 130  THR B O   1 
ATOM   2601 C  CB  . THR B 2 108 ? 59.277  20.980  33.200 1.00 2.10  ? 130  THR B CB  1 
ATOM   2602 O  OG1 . THR B 2 108 ? 60.371  21.151  32.294 1.00 2.20  ? 130  THR B OG1 1 
ATOM   2603 C  CG2 . THR B 2 108 ? 58.991  19.499  33.333 1.00 2.14  ? 130  THR B CG2 1 
ATOM   2604 N  N   . MET B 2 109 ? 58.441  23.869  33.664 1.00 1.00  ? 131  MET B N   1 
ATOM   2605 C  CA  . MET B 2 109 ? 58.704  25.292  33.646 1.00 1.00  ? 131  MET B CA  1 
ATOM   2606 C  C   . MET B 2 109 ? 59.360  25.677  34.953 1.00 2.13  ? 131  MET B C   1 
ATOM   2607 O  O   . MET B 2 109 ? 58.728  25.594  36.006 1.00 4.86  ? 131  MET B O   1 
ATOM   2608 C  CB  . MET B 2 109 ? 57.386  26.030  33.485 1.00 1.38  ? 131  MET B CB  1 
ATOM   2609 C  CG  . MET B 2 109 ? 57.504  27.533  33.441 1.00 2.20  ? 131  MET B CG  1 
ATOM   2610 S  SD  . MET B 2 109 ? 55.871  28.269  33.208 1.00 3.30  ? 131  MET B SD  1 
ATOM   2611 C  CE  . MET B 2 109 ? 55.692  28.189  31.392 1.00 2.08  ? 131  MET B CE  1 
ATOM   2612 N  N   . THR B 2 110 ? 60.622  26.099  34.895 1.00 2.58  ? 132  THR B N   1 
ATOM   2613 C  CA  . THR B 2 110 ? 61.341  26.468  36.113 1.00 2.49  ? 132  THR B CA  1 
ATOM   2614 C  C   . THR B 2 110 ? 61.411  27.972  36.346 1.00 2.62  ? 132  THR B C   1 
ATOM   2615 O  O   . THR B 2 110 ? 61.749  28.730  35.438 1.00 2.59  ? 132  THR B O   1 
ATOM   2616 C  CB  . THR B 2 110 ? 62.782  25.923  36.114 1.00 1.55  ? 132  THR B CB  1 
ATOM   2617 O  OG1 . THR B 2 110 ? 62.776  24.527  35.803 1.00 1.39  ? 132  THR B OG1 1 
ATOM   2618 C  CG2 . THR B 2 110 ? 63.395  26.100  37.480 1.00 1.11  ? 132  THR B CG2 1 
ATOM   2619 N  N   . VAL B 2 111 ? 61.079  28.389  37.569 1.00 1.83  ? 133  VAL B N   1 
ATOM   2620 C  CA  . VAL B 2 111 ? 61.111  29.793  37.955 1.00 1.00  ? 133  VAL B CA  1 
ATOM   2621 C  C   . VAL B 2 111 ? 61.532  29.899  39.391 1.00 1.00  ? 133  VAL B C   1 
ATOM   2622 O  O   . VAL B 2 111 ? 61.461  28.935  40.143 1.00 1.21  ? 133  VAL B O   1 
ATOM   2623 C  CB  . VAL B 2 111 ? 59.751  30.467  37.844 1.00 1.02  ? 133  VAL B CB  1 
ATOM   2624 C  CG1 . VAL B 2 111 ? 59.221  30.336  36.443 1.00 1.97  ? 133  VAL B CG1 1 
ATOM   2625 C  CG2 . VAL B 2 111 ? 58.808  29.860  38.833 1.00 1.26  ? 133  VAL B CG2 1 
ATOM   2626 N  N   . ASP B 2 112 ? 61.954  31.095  39.765 1.00 1.00  ? 134  ASP B N   1 
ATOM   2627 C  CA  . ASP B 2 112 ? 62.411  31.354  41.114 1.00 2.11  ? 134  ASP B CA  1 
ATOM   2628 C  C   . ASP B 2 112 ? 61.326  32.076  41.907 1.00 1.58  ? 134  ASP B C   1 
ATOM   2629 O  O   . ASP B 2 112 ? 60.499  32.775  41.334 1.00 2.11  ? 134  ASP B O   1 
ATOM   2630 C  CB  . ASP B 2 112 ? 63.689  32.201  41.061 1.00 5.42  ? 134  ASP B CB  1 
ATOM   2631 C  CG  . ASP B 2 112 ? 64.716  31.672  40.044 1.00 7.06  ? 134  ASP B CG  1 
ATOM   2632 O  OD1 . ASP B 2 112 ? 64.487  31.814  38.820 1.00 8.25  ? 134  ASP B OD1 1 
ATOM   2633 O  OD2 . ASP B 2 112 ? 65.754  31.110  40.468 1.00 8.66  ? 134  ASP B OD2 1 
ATOM   2634 N  N   . LYS B 2 113 ? 61.334  31.904  43.224 1.00 1.00  ? 135  LYS B N   1 
ATOM   2635 C  CA  . LYS B 2 113 ? 60.347  32.537  44.092 1.00 1.51  ? 135  LYS B CA  1 
ATOM   2636 C  C   . LYS B 2 113 ? 60.095  34.011  43.801 1.00 1.70  ? 135  LYS B C   1 
ATOM   2637 O  O   . LYS B 2 113 ? 60.868  34.866  44.225 1.00 1.44  ? 135  LYS B O   1 
ATOM   2638 C  CB  . LYS B 2 113 ? 60.768  32.379  45.554 1.00 2.61  ? 135  LYS B CB  1 
ATOM   2639 C  CG  . LYS B 2 113 ? 59.907  33.147  46.549 1.00 4.36  ? 135  LYS B CG  1 
ATOM   2640 C  CD  . LYS B 2 113 ? 60.209  32.754  47.999 1.00 6.33  ? 135  LYS B CD  1 
ATOM   2641 C  CE  . LYS B 2 113 ? 59.266  33.487  48.970 1.00 8.76  ? 135  LYS B CE  1 
ATOM   2642 N  NZ  . LYS B 2 113 ? 59.224  32.921  50.362 1.00 8.81  ? 135  LYS B NZ  1 
ATOM   2643 N  N   . GLY B 2 114 ? 59.014  34.307  43.083 1.00 1.00  ? 136  GLY B N   1 
ATOM   2644 C  CA  . GLY B 2 114 ? 58.692  35.691  42.781 1.00 1.60  ? 136  GLY B CA  1 
ATOM   2645 C  C   . GLY B 2 114 ? 58.819  36.126  41.330 1.00 2.64  ? 136  GLY B C   1 
ATOM   2646 O  O   . GLY B 2 114 ? 59.109  37.293  41.058 1.00 2.99  ? 136  GLY B O   1 
ATOM   2647 N  N   . ASP B 2 115 ? 58.620  35.202  40.395 1.00 3.51  ? 137  ASP B N   1 
ATOM   2648 C  CA  . ASP B 2 115 ? 58.693  35.537  38.976 1.00 4.48  ? 137  ASP B CA  1 
ATOM   2649 C  C   . ASP B 2 115 ? 57.278  35.567  38.455 1.00 5.47  ? 137  ASP B C   1 
ATOM   2650 O  O   . ASP B 2 115 ? 56.477  34.702  38.793 1.00 6.45  ? 137  ASP B O   1 
ATOM   2651 C  CB  . ASP B 2 115 ? 59.441  34.471  38.177 1.00 4.54  ? 137  ASP B CB  1 
ATOM   2652 C  CG  . ASP B 2 115 ? 60.904  34.380  38.532 1.00 4.95  ? 137  ASP B CG  1 
ATOM   2653 O  OD1 . ASP B 2 115 ? 61.617  33.630  37.832 1.00 4.78  ? 137  ASP B OD1 1 
ATOM   2654 O  OD2 . ASP B 2 115 ? 61.344  35.043  39.497 1.00 5.35  ? 137  ASP B OD2 1 
ATOM   2655 N  N   . ASN B 2 116 ? 56.949  36.556  37.643 1.00 8.02  ? 138  ASN B N   1 
ATOM   2656 C  CA  . ASN B 2 116 ? 55.611  36.592  37.080 1.00 10.49 ? 138  ASN B CA  1 
ATOM   2657 C  C   . ASN B 2 116 ? 55.746  35.543  35.984 1.00 10.44 ? 138  ASN B C   1 
ATOM   2658 O  O   . ASN B 2 116 ? 56.703  35.591  35.208 1.00 10.51 ? 138  ASN B O   1 
ATOM   2659 C  CB  . ASN B 2 116 ? 55.313  37.982  36.506 1.00 13.51 ? 138  ASN B CB  1 
ATOM   2660 C  CG  . ASN B 2 116 ? 55.402  39.088  37.570 1.00 16.76 ? 138  ASN B CG  1 
ATOM   2661 O  OD1 . ASN B 2 116 ? 55.395  40.292  37.258 1.00 17.32 ? 138  ASN B OD1 1 
ATOM   2662 N  ND2 . ASN B 2 116 ? 55.479  38.677  38.836 1.00 17.42 ? 138  ASN B ND2 1 
ATOM   2663 N  N   . VAL B 2 117 ? 54.830  34.574  35.944 1.00 11.01 ? 139  VAL B N   1 
ATOM   2664 C  CA  . VAL B 2 117 ? 54.902  33.505  34.939 1.00 10.53 ? 139  VAL B CA  1 
ATOM   2665 C  C   . VAL B 2 117 ? 53.645  33.310  34.094 1.00 10.76 ? 139  VAL B C   1 
ATOM   2666 O  O   . VAL B 2 117 ? 52.553  33.738  34.470 1.00 10.05 ? 139  VAL B O   1 
ATOM   2667 C  CB  . VAL B 2 117 ? 55.259  32.147  35.590 1.00 9.80  ? 139  VAL B CB  1 
ATOM   2668 C  CG1 . VAL B 2 117 ? 56.609  32.243  36.267 1.00 9.74  ? 139  VAL B CG1 1 
ATOM   2669 C  CG2 . VAL B 2 117 ? 54.193  31.745  36.587 1.00 9.15  ? 139  VAL B CG2 1 
ATOM   2670 N  N   . ASN B 2 118 ? 53.810  32.662  32.945 1.00 10.56 ? 140  ASN B N   1 
ATOM   2671 C  CA  . ASN B 2 118 ? 52.688  32.420  32.050 1.00 11.23 ? 140  ASN B CA  1 
ATOM   2672 C  C   . ASN B 2 118 ? 52.567  30.957  31.632 1.00 10.78 ? 140  ASN B C   1 
ATOM   2673 O  O   . ASN B 2 118 ? 53.236  30.518  30.693 1.00 11.18 ? 140  ASN B O   1 
ATOM   2674 C  CB  . ASN B 2 118 ? 52.810  33.305  30.798 1.00 14.96 ? 140  ASN B CB  1 
ATOM   2675 C  CG  . ASN B 2 118 ? 52.036  34.627  30.920 1.00 18.29 ? 140  ASN B CG  1 
ATOM   2676 O  OD1 . ASN B 2 118 ? 52.099  35.484  30.028 1.00 19.23 ? 140  ASN B OD1 1 
ATOM   2677 N  ND2 . ASN B 2 118 ? 51.298  34.790  32.020 1.00 18.82 ? 140  ASN B ND2 1 
ATOM   2678 N  N   . ILE B 2 119 ? 51.719  30.207  32.338 1.00 8.82  ? 141  ILE B N   1 
ATOM   2679 C  CA  . ILE B 2 119 ? 51.487  28.793  32.028 1.00 5.42  ? 141  ILE B CA  1 
ATOM   2680 C  C   . ILE B 2 119 ? 50.555  28.761  30.830 1.00 3.94  ? 141  ILE B C   1 
ATOM   2681 O  O   . ILE B 2 119 ? 49.351  28.944  30.977 1.00 2.41  ? 141  ILE B O   1 
ATOM   2682 C  CB  . ILE B 2 119 ? 50.800  28.042  33.199 1.00 5.68  ? 141  ILE B CB  1 
ATOM   2683 C  CG1 . ILE B 2 119 ? 51.778  27.853  34.364 1.00 5.06  ? 141  ILE B CG1 1 
ATOM   2684 C  CG2 . ILE B 2 119 ? 50.270  26.705  32.715 1.00 5.66  ? 141  ILE B CG2 1 
ATOM   2685 C  CD1 . ILE B 2 119 ? 52.011  29.101  35.192 1.00 4.70  ? 141  ILE B CD1 1 
ATOM   2686 N  N   . SER B 2 120 ? 51.110  28.517  29.650 1.00 3.37  ? 142  SER B N   1 
ATOM   2687 C  CA  . SER B 2 120 ? 50.324  28.519  28.420 1.00 3.02  ? 142  SER B CA  1 
ATOM   2688 C  C   . SER B 2 120 ? 49.784  27.187  27.947 1.00 2.37  ? 142  SER B C   1 
ATOM   2689 O  O   . SER B 2 120 ? 50.150  26.130  28.453 1.00 3.65  ? 142  SER B O   1 
ATOM   2690 C  CB  . SER B 2 120 ? 51.145  29.121  27.287 1.00 3.39  ? 142  SER B CB  1 
ATOM   2691 O  OG  . SER B 2 120 ? 52.246  28.283  26.981 1.00 4.81  ? 142  SER B OG  1 
ATOM   2692 N  N   . PHE B 2 121 ? 48.923  27.261  26.940 1.00 2.26  ? 143  PHE B N   1 
ATOM   2693 C  CA  . PHE B 2 121 ? 48.303  26.088  26.352 1.00 1.60  ? 143  PHE B CA  1 
ATOM   2694 C  C   . PHE B 2 121 ? 47.851  26.410  24.946 1.00 2.95  ? 143  PHE B C   1 
ATOM   2695 O  O   . PHE B 2 121 ? 47.029  27.304  24.750 1.00 3.15  ? 143  PHE B O   1 
ATOM   2696 C  CB  . PHE B 2 121 ? 47.096  25.669  27.169 1.00 1.00  ? 143  PHE B CB  1 
ATOM   2697 C  CG  . PHE B 2 121 ? 47.443  25.023  28.457 1.00 1.00  ? 143  PHE B CG  1 
ATOM   2698 C  CD1 . PHE B 2 121 ? 46.941  25.517  29.645 1.00 1.04  ? 143  PHE B CD1 1 
ATOM   2699 C  CD2 . PHE B 2 121 ? 48.250  23.894  28.484 1.00 1.00  ? 143  PHE B CD2 1 
ATOM   2700 C  CE1 . PHE B 2 121 ? 47.239  24.890  30.846 1.00 1.95  ? 143  PHE B CE1 1 
ATOM   2701 C  CE2 . PHE B 2 121 ? 48.550  23.263  29.676 1.00 1.00  ? 143  PHE B CE2 1 
ATOM   2702 C  CZ  . PHE B 2 121 ? 48.044  23.761  30.856 1.00 1.90  ? 143  PHE B CZ  1 
ATOM   2703 N  N   . LYS B 2 122 ? 48.373  25.680  23.968 1.00 2.63  ? 144  LYS B N   1 
ATOM   2704 C  CA  . LYS B 2 122 ? 47.995  25.926  22.586 1.00 3.40  ? 144  LYS B CA  1 
ATOM   2705 C  C   . LYS B 2 122 ? 46.655  25.287  22.294 1.00 3.17  ? 144  LYS B C   1 
ATOM   2706 O  O   . LYS B 2 122 ? 46.448  24.111  22.575 1.00 2.11  ? 144  LYS B O   1 
ATOM   2707 C  CB  . LYS B 2 122 ? 49.049  25.379  21.614 1.00 4.78  ? 144  LYS B CB  1 
ATOM   2708 C  CG  . LYS B 2 122 ? 50.371  26.169  21.581 1.00 6.88  ? 144  LYS B CG  1 
ATOM   2709 C  CD  . LYS B 2 122 ? 51.385  25.590  20.565 1.00 7.70  ? 144  LYS B CD  1 
ATOM   2710 C  CE  . LYS B 2 122 ? 52.700  26.398  20.521 1.00 8.10  ? 144  LYS B CE  1 
ATOM   2711 N  NZ  . LYS B 2 122 ? 53.650  25.947  19.451 1.00 6.49  ? 144  LYS B NZ  1 
ATOM   2712 N  N   . LYS B 2 123 ? 45.740  26.083  21.754 1.00 3.30  ? 145  LYS B N   1 
ATOM   2713 C  CA  . LYS B 2 123 ? 44.421  25.593  21.398 1.00 4.22  ? 145  LYS B CA  1 
ATOM   2714 C  C   . LYS B 2 123 ? 44.664  24.914  20.064 1.00 4.83  ? 145  LYS B C   1 
ATOM   2715 O  O   . LYS B 2 123 ? 45.343  25.481  19.200 1.00 5.38  ? 145  LYS B O   1 
ATOM   2716 C  CB  . LYS B 2 123 ? 43.432  26.761  21.247 1.00 4.49  ? 145  LYS B CB  1 
ATOM   2717 C  CG  . LYS B 2 123 ? 41.953  26.338  21.147 1.00 4.64  ? 145  LYS B CG  1 
ATOM   2718 C  CD  . LYS B 2 123 ? 40.970  27.500  21.377 1.00 3.71  ? 145  LYS B CD  1 
ATOM   2719 C  CE  . LYS B 2 123 ? 41.101  28.596  20.328 1.00 3.48  ? 145  LYS B CE  1 
ATOM   2720 N  NZ  . LYS B 2 123 ? 39.884  29.461  20.278 1.00 4.51  ? 145  LYS B NZ  1 
ATOM   2721 N  N   . VAL B 2 124 ? 44.126  23.708  19.889 1.00 5.47  ? 146  VAL B N   1 
ATOM   2722 C  CA  . VAL B 2 124 ? 44.358  22.978  18.647 1.00 6.71  ? 146  VAL B CA  1 
ATOM   2723 C  C   . VAL B 2 124 ? 43.143  22.402  17.921 1.00 7.05  ? 146  VAL B C   1 
ATOM   2724 O  O   . VAL B 2 124 ? 43.069  22.494  16.695 1.00 9.93  ? 146  VAL B O   1 
ATOM   2725 C  CB  . VAL B 2 124 ? 45.367  21.828  18.875 1.00 6.18  ? 146  VAL B CB  1 
ATOM   2726 C  CG1 . VAL B 2 124 ? 45.726  21.164  17.542 1.00 5.88  ? 146  VAL B CG1 1 
ATOM   2727 C  CG2 . VAL B 2 124 ? 46.616  22.370  19.550 1.00 6.19  ? 146  VAL B CG2 1 
ATOM   2728 N  N   . LEU B 2 125 ? 42.205  21.805  18.653 1.00 7.29  ? 147  LEU B N   1 
ATOM   2729 C  CA  . LEU B 2 125 ? 41.025  21.207  18.028 1.00 7.00  ? 147  LEU B CA  1 
ATOM   2730 C  C   . LEU B 2 125 ? 39.729  21.898  18.429 1.00 5.68  ? 147  LEU B C   1 
ATOM   2731 O  O   . LEU B 2 125 ? 38.756  21.232  18.772 1.00 5.77  ? 147  LEU B O   1 
ATOM   2732 C  CB  . LEU B 2 125 ? 40.956  19.721  18.391 1.00 8.22  ? 147  LEU B CB  1 
ATOM   2733 C  CG  . LEU B 2 125 ? 41.179  18.658  17.299 1.00 10.63 ? 147  LEU B CG  1 
ATOM   2734 C  CD1 . LEU B 2 125 ? 42.301  19.079  16.335 1.00 10.76 ? 147  LEU B CD1 1 
ATOM   2735 C  CD2 . LEU B 2 125 ? 41.504  17.315  17.973 1.00 10.06 ? 147  LEU B CD2 1 
ATOM   2736 N  N   . ILE B 2 126 ? 39.724  23.230  18.365 1.00 4.73  ? 148  ILE B N   1 
ATOM   2737 C  CA  . ILE B 2 126 ? 38.573  24.067  18.733 1.00 3.19  ? 148  ILE B CA  1 
ATOM   2738 C  C   . ILE B 2 126 ? 37.151  23.497  18.621 1.00 3.03  ? 148  ILE B C   1 
ATOM   2739 O  O   . ILE B 2 126 ? 36.706  23.089  17.543 1.00 2.40  ? 148  ILE B O   1 
ATOM   2740 C  CB  . ILE B 2 126 ? 38.567  25.424  17.952 1.00 3.15  ? 148  ILE B CB  1 
ATOM   2741 C  CG1 . ILE B 2 126 ? 38.560  25.196  16.433 1.00 2.83  ? 148  ILE B CG1 1 
ATOM   2742 C  CG2 . ILE B 2 126 ? 39.752  26.268  18.368 1.00 2.52  ? 148  ILE B CG2 1 
ATOM   2743 C  CD1 . ILE B 2 126 ? 39.922  24.964  15.805 1.00 2.45  ? 148  ILE B CD1 1 
ATOM   2744 N  N   . LYS B 2 127 ? 36.444  23.494  19.751 1.00 2.96  ? 149  LYS B N   1 
ATOM   2745 C  CA  . LYS B 2 127 ? 35.060  23.032  19.815 1.00 3.10  ? 149  LYS B CA  1 
ATOM   2746 C  C   . LYS B 2 127 ? 34.157  24.129  20.400 1.00 2.77  ? 149  LYS B C   1 
ATOM   2747 O  O   . LYS B 2 127 ? 34.633  25.099  20.990 1.00 2.91  ? 149  LYS B O   1 
ATOM   2748 C  CB  . LYS B 2 127 ? 34.942  21.745  20.643 1.00 2.40  ? 149  LYS B CB  1 
ATOM   2749 C  CG  . LYS B 2 127 ? 35.422  20.495  19.901 1.00 3.92  ? 149  LYS B CG  1 
ATOM   2750 C  CD  . LYS B 2 127 ? 34.687  19.212  20.338 1.00 5.03  ? 149  LYS B CD  1 
ATOM   2751 C  CE  . LYS B 2 127 ? 35.118  18.703  21.718 1.00 4.38  ? 149  LYS B CE  1 
ATOM   2752 N  NZ  . LYS B 2 127 ? 34.308  17.527  22.181 1.00 3.18  ? 149  LYS B NZ  1 
ATOM   2753 N  N   . GLU B 2 128 ? 32.853  23.978  20.213 1.00 3.11  ? 150  GLU B N   1 
ATOM   2754 C  CA  . GLU B 2 128 ? 31.882  24.947  20.702 1.00 3.41  ? 150  GLU B CA  1 
ATOM   2755 C  C   . GLU B 2 128 ? 31.693  24.774  22.207 1.00 3.37  ? 150  GLU B C   1 
ATOM   2756 O  O   . GLU B 2 128 ? 30.573  24.571  22.674 1.00 3.18  ? 150  GLU B O   1 
ATOM   2757 C  CB  . GLU B 2 128 ? 30.545  24.726  19.987 1.00 4.44  ? 150  GLU B CB  1 
ATOM   2758 C  CG  . GLU B 2 128 ? 30.004  25.905  19.185 1.00 5.76  ? 150  GLU B CG  1 
ATOM   2759 C  CD  . GLU B 2 128 ? 30.813  26.205  17.936 1.00 6.11  ? 150  GLU B CD  1 
ATOM   2760 O  OE1 . GLU B 2 128 ? 31.676  27.109  17.989 1.00 5.98  ? 150  GLU B OE1 1 
ATOM   2761 O  OE2 . GLU B 2 128 ? 30.582  25.533  16.904 1.00 6.00  ? 150  GLU B OE2 1 
ATOM   2762 N  N   . GLU B 2 129 ? 32.780  24.856  22.970 1.00 3.19  ? 151  GLU B N   1 
ATOM   2763 C  CA  . GLU B 2 129 ? 32.697  24.681  24.421 1.00 2.46  ? 151  GLU B CA  1 
ATOM   2764 C  C   . GLU B 2 129 ? 33.558  25.605  25.251 1.00 1.53  ? 151  GLU B C   1 
ATOM   2765 O  O   . GLU B 2 129 ? 34.320  26.404  24.727 1.00 1.40  ? 151  GLU B O   1 
ATOM   2766 C  CB  . GLU B 2 129 ? 33.035  23.248  24.793 1.00 3.88  ? 151  GLU B CB  1 
ATOM   2767 C  CG  . GLU B 2 129 ? 31.843  22.456  25.239 1.00 5.69  ? 151  GLU B CG  1 
ATOM   2768 C  CD  . GLU B 2 129 ? 32.034  20.975  25.028 1.00 6.98  ? 151  GLU B CD  1 
ATOM   2769 O  OE1 . GLU B 2 129 ? 33.034  20.412  25.543 1.00 5.74  ? 151  GLU B OE1 1 
ATOM   2770 O  OE2 . GLU B 2 129 ? 31.173  20.382  24.338 1.00 8.10  ? 151  GLU B OE2 1 
ATOM   2771 N  N   . ASP B 2 130 ? 33.448  25.471  26.564 1.00 1.00  ? 152  ASP B N   1 
ATOM   2772 C  CA  . ASP B 2 130 ? 34.209  26.329  27.452 1.00 3.00  ? 152  ASP B CA  1 
ATOM   2773 C  C   . ASP B 2 130 ? 35.558  25.752  27.854 1.00 2.20  ? 152  ASP B C   1 
ATOM   2774 O  O   . ASP B 2 130 ? 35.767  24.543  27.825 1.00 2.70  ? 152  ASP B O   1 
ATOM   2775 C  CB  . ASP B 2 130 ? 33.387  26.649  28.704 1.00 5.58  ? 152  ASP B CB  1 
ATOM   2776 C  CG  . ASP B 2 130 ? 32.031  27.262  28.377 1.00 7.64  ? 152  ASP B CG  1 
ATOM   2777 O  OD1 . ASP B 2 130 ? 31.149  26.529  27.873 1.00 10.33 ? 152  ASP B OD1 1 
ATOM   2778 O  OD2 . ASP B 2 130 ? 31.843  28.477  28.619 1.00 8.02  ? 152  ASP B OD2 1 
ATOM   2779 N  N   . ALA B 2 131 ? 36.467  26.640  28.235 1.00 1.53  ? 153  ALA B N   1 
ATOM   2780 C  CA  . ALA B 2 131 ? 37.799  26.251  28.645 1.00 1.00  ? 153  ALA B CA  1 
ATOM   2781 C  C   . ALA B 2 131 ? 37.862  26.173  30.157 1.00 1.42  ? 153  ALA B C   1 
ATOM   2782 O  O   . ALA B 2 131 ? 37.194  26.933  30.847 1.00 1.80  ? 153  ALA B O   1 
ATOM   2783 C  CB  . ALA B 2 131 ? 38.808  27.261  28.130 1.00 1.68  ? 153  ALA B CB  1 
ATOM   2784 N  N   . VAL B 2 132 ? 38.668  25.241  30.660 1.00 2.30  ? 154  VAL B N   1 
ATOM   2785 C  CA  . VAL B 2 132 ? 38.848  25.043  32.092 1.00 1.62  ? 154  VAL B CA  1 
ATOM   2786 C  C   . VAL B 2 132 ? 40.275  24.635  32.449 1.00 1.53  ? 154  VAL B C   1 
ATOM   2787 O  O   . VAL B 2 132 ? 40.844  23.726  31.848 1.00 1.86  ? 154  VAL B O   1 
ATOM   2788 C  CB  . VAL B 2 132 ? 37.910  23.960  32.621 1.00 1.42  ? 154  VAL B CB  1 
ATOM   2789 C  CG1 . VAL B 2 132 ? 36.473  24.392  32.471 1.00 1.82  ? 154  VAL B CG1 1 
ATOM   2790 C  CG2 . VAL B 2 132 ? 38.146  22.682  31.880 1.00 1.61  ? 154  VAL B CG2 1 
ATOM   2791 N  N   . ILE B 2 133 ? 40.834  25.322  33.439 1.00 1.70  ? 155  ILE B N   1 
ATOM   2792 C  CA  . ILE B 2 133 ? 42.187  25.075  33.929 1.00 2.11  ? 155  ILE B CA  1 
ATOM   2793 C  C   . ILE B 2 133 ? 42.104  24.237  35.197 1.00 2.26  ? 155  ILE B C   1 
ATOM   2794 O  O   . ILE B 2 133 ? 41.238  24.470  36.035 1.00 1.85  ? 155  ILE B O   1 
ATOM   2795 C  CB  . ILE B 2 133 ? 42.886  26.405  34.269 1.00 2.47  ? 155  ILE B CB  1 
ATOM   2796 C  CG1 . ILE B 2 133 ? 43.123  27.206  32.989 1.00 2.60  ? 155  ILE B CG1 1 
ATOM   2797 C  CG2 . ILE B 2 133 ? 44.186  26.151  35.007 1.00 2.58  ? 155  ILE B CG2 1 
ATOM   2798 C  CD1 . ILE B 2 133 ? 43.976  26.488  31.962 1.00 2.72  ? 155  ILE B CD1 1 
ATOM   2799 N  N   . TYR B 2 134 ? 42.996  23.268  35.353 1.00 3.17  ? 156  TYR B N   1 
ATOM   2800 C  CA  . TYR B 2 134 ? 42.951  22.428  36.552 1.00 4.46  ? 156  TYR B CA  1 
ATOM   2801 C  C   . TYR B 2 134 ? 44.308  22.153  37.232 1.00 5.00  ? 156  TYR B C   1 
ATOM   2802 O  O   . TYR B 2 134 ? 45.118  21.357  36.739 1.00 4.84  ? 156  TYR B O   1 
ATOM   2803 C  CB  . TYR B 2 134 ? 42.279  21.078  36.234 1.00 6.38  ? 156  TYR B CB  1 
ATOM   2804 C  CG  . TYR B 2 134 ? 40.769  21.080  36.135 1.00 5.97  ? 156  TYR B CG  1 
ATOM   2805 C  CD1 . TYR B 2 134 ? 40.117  21.607  35.030 1.00 6.23  ? 156  TYR B CD1 1 
ATOM   2806 C  CD2 . TYR B 2 134 ? 39.999  20.514  37.136 1.00 7.09  ? 156  TYR B CD2 1 
ATOM   2807 C  CE1 . TYR B 2 134 ? 38.722  21.561  34.923 1.00 7.03  ? 156  TYR B CE1 1 
ATOM   2808 C  CE2 . TYR B 2 134 ? 38.607  20.464  37.043 1.00 8.44  ? 156  TYR B CE2 1 
ATOM   2809 C  CZ  . TYR B 2 134 ? 37.972  20.988  35.934 1.00 8.42  ? 156  TYR B CZ  1 
ATOM   2810 O  OH  . TYR B 2 134 ? 36.591  20.937  35.848 1.00 9.31  ? 156  TYR B OH  1 
ATOM   2811 N  N   . LYS B 2 135 ? 44.540  22.781  38.382 1.00 4.32  ? 157  LYS B N   1 
ATOM   2812 C  CA  . LYS B 2 135 ? 45.788  22.569  39.090 1.00 2.48  ? 157  LYS B CA  1 
ATOM   2813 C  C   . LYS B 2 135 ? 45.686  21.368  39.978 1.00 2.39  ? 157  LYS B C   1 
ATOM   2814 O  O   . LYS B 2 135 ? 44.781  21.265  40.792 1.00 1.00  ? 157  LYS B O   1 
ATOM   2815 C  CB  . LYS B 2 135 ? 46.175  23.755  39.961 1.00 2.62  ? 157  LYS B CB  1 
ATOM   2816 C  CG  . LYS B 2 135 ? 47.563  23.559  40.542 1.00 2.51  ? 157  LYS B CG  1 
ATOM   2817 C  CD  . LYS B 2 135 ? 47.902  24.461  41.702 1.00 3.26  ? 157  LYS B CD  1 
ATOM   2818 C  CE  . LYS B 2 135 ? 49.238  24.040  42.293 1.00 3.11  ? 157  LYS B CE  1 
ATOM   2819 N  NZ  . LYS B 2 135 ? 49.530  24.727  43.569 1.00 4.07  ? 157  LYS B NZ  1 
ATOM   2820 N  N   . ASN B 2 136 ? 46.623  20.487  39.850 1.00 3.24  ? 158  ASN B N   1 
ATOM   2821 C  CA  . ASN B 2 136 ? 46.714  19.254  40.610 1.00 3.33  ? 158  ASN B CA  1 
ATOM   2822 C  C   . ASN B 2 136 ? 45.501  18.399  40.310 1.00 2.60  ? 158  ASN B C   1 
ATOM   2823 O  O   . ASN B 2 136 ? 44.748  18.021  41.205 1.00 2.23  ? 158  ASN B O   1 
ATOM   2824 C  CB  . ASN B 2 136 ? 46.839  19.556  42.120 1.00 4.16  ? 158  ASN B CB  1 
ATOM   2825 C  CG  . ASN B 2 136 ? 48.293  19.861  42.548 1.00 4.97  ? 158  ASN B CG  1 
ATOM   2826 O  OD1 . ASN B 2 136 ? 49.192  20.001  41.709 1.00 3.78  ? 158  ASN B OD1 1 
ATOM   2827 N  ND2 . ASN B 2 136 ? 48.513  19.978  43.860 1.00 5.22  ? 158  ASN B ND2 1 
ATOM   2828 N  N   . GLY B 2 137 ? 44.745  18.403  39.542 1.00 1.17  ? 159  GLY B N   1 
ATOM   2829 C  CA  . GLY B 2 137 ? 43.431  17.809  39.482 1.00 2.01  ? 159  GLY B CA  1 
ATOM   2830 C  C   . GLY B 2 137 ? 42.362  18.578  40.219 1.00 2.41  ? 159  GLY B C   1 
ATOM   2831 O  O   . GLY B 2 137 ? 41.285  18.051  40.489 1.00 3.60  ? 159  GLY B O   1 
ATOM   2832 N  N   . SER B 2 138 ? 42.649  19.819  40.566 1.00 2.18  ? 160  SER B N   1 
ATOM   2833 C  CA  . SER B 2 138 ? 41.654  20.623  41.246 1.00 2.47  ? 160  SER B CA  1 
ATOM   2834 C  C   . SER B 2 138 ? 41.281  21.746  40.304 1.00 3.23  ? 160  SER B C   1 
ATOM   2835 O  O   . SER B 2 138 ? 42.114  22.221  39.537 1.00 4.07  ? 160  SER B O   1 
ATOM   2836 C  CB  . SER B 2 138 ? 42.213  21.197  42.544 1.00 2.83  ? 160  SER B CB  1 
ATOM   2837 O  OG  . SER B 2 138 ? 41.339  22.173  43.086 1.00 2.42  ? 160  SER B OG  1 
ATOM   2838 N  N   . PHE B 2 139 ? 40.026  22.165  40.354 1.00 2.88  ? 161  PHE B N   1 
ATOM   2839 C  CA  . PHE B 2 139 ? 39.564  23.237  39.498 1.00 1.59  ? 161  PHE B CA  1 
ATOM   2840 C  C   . PHE B 2 139 ? 40.079  24.576  39.992 1.00 1.05  ? 161  PHE B C   1 
ATOM   2841 O  O   . PHE B 2 139 ? 40.183  24.807  41.190 1.00 1.00  ? 161  PHE B O   1 
ATOM   2842 C  CB  . PHE B 2 139 ? 38.044  23.255  39.491 1.00 1.89  ? 161  PHE B CB  1 
ATOM   2843 C  CG  . PHE B 2 139 ? 37.454  24.451  38.811 1.00 2.64  ? 161  PHE B CG  1 
ATOM   2844 C  CD1 . PHE B 2 139 ? 37.424  24.542  37.420 1.00 3.24  ? 161  PHE B CD1 1 
ATOM   2845 C  CD2 . PHE B 2 139 ? 36.919  25.496  39.562 1.00 2.40  ? 161  PHE B CD2 1 
ATOM   2846 C  CE1 . PHE B 2 139 ? 36.862  25.660  36.782 1.00 2.85  ? 161  PHE B CE1 1 
ATOM   2847 C  CE2 . PHE B 2 139 ? 36.359  26.612  38.937 1.00 2.45  ? 161  PHE B CE2 1 
ATOM   2848 C  CZ  . PHE B 2 139 ? 36.332  26.691  37.544 1.00 2.57  ? 161  PHE B CZ  1 
ATOM   2849 N  N   . ILE B 2 140 ? 40.413  25.460  39.067 1.00 1.54  ? 162  ILE B N   1 
ATOM   2850 C  CA  . ILE B 2 140 ? 40.867  26.790  39.440 1.00 1.97  ? 162  ILE B CA  1 
ATOM   2851 C  C   . ILE B 2 140 ? 39.832  27.727  38.861 1.00 3.43  ? 162  ILE B C   1 
ATOM   2852 O  O   . ILE B 2 140 ? 39.148  28.429  39.600 1.00 4.12  ? 162  ILE B O   1 
ATOM   2853 C  CB  . ILE B 2 140 ? 42.203  27.164  38.817 1.00 3.09  ? 162  ILE B CB  1 
ATOM   2854 C  CG1 . ILE B 2 140 ? 43.254  26.109  39.135 1.00 2.70  ? 162  ILE B CG1 1 
ATOM   2855 C  CG2 . ILE B 2 140 ? 42.660  28.501  39.373 1.00 4.01  ? 162  ILE B CG2 1 
ATOM   2856 C  CD1 . ILE B 2 140 ? 44.603  26.428  38.527 1.00 2.36  ? 162  ILE B CD1 1 
ATOM   2857 N  N   . HIS B 2 141 ? 39.730  27.720  37.529 1.00 4.27  ? 163  HIS B N   1 
ATOM   2858 C  CA  . HIS B 2 141 ? 38.758  28.537  36.791 1.00 4.44  ? 163  HIS B CA  1 
ATOM   2859 C  C   . HIS B 2 141 ? 38.443  28.043  35.376 1.00 3.79  ? 163  HIS B C   1 
ATOM   2860 O  O   . HIS B 2 141 ? 38.934  26.998  34.941 1.00 3.58  ? 163  HIS B O   1 
ATOM   2861 C  CB  . HIS B 2 141 ? 39.226  29.990  36.727 1.00 5.18  ? 163  HIS B CB  1 
ATOM   2862 C  CG  . HIS B 2 141 ? 40.653  30.140  36.322 1.00 4.92  ? 163  HIS B CG  1 
ATOM   2863 N  ND1 . HIS B 2 141 ? 41.670  29.454  36.946 1.00 4.31  ? 163  HIS B ND1 1 
ATOM   2864 C  CD2 . HIS B 2 141 ? 41.236  30.894  35.362 1.00 5.67  ? 163  HIS B CD2 1 
ATOM   2865 C  CE1 . HIS B 2 141 ? 42.822  29.779  36.389 1.00 6.02  ? 163  HIS B CE1 1 
ATOM   2866 N  NE2 . HIS B 2 141 ? 42.586  30.652  35.425 1.00 6.85  ? 163  HIS B NE2 1 
ATOM   2867 N  N   . SER B 2 142 ? 37.608  28.800  34.669 1.00 2.76  ? 164  SER B N   1 
ATOM   2868 C  CA  . SER B 2 142 ? 37.223  28.453  33.305 1.00 2.73  ? 164  SER B CA  1 
ATOM   2869 C  C   . SER B 2 142 ? 37.159  29.688  32.409 1.00 2.87  ? 164  SER B C   1 
ATOM   2870 O  O   . SER B 2 142 ? 37.267  30.816  32.879 1.00 2.65  ? 164  SER B O   1 
ATOM   2871 C  CB  . SER B 2 142 ? 35.863  27.734  33.297 1.00 2.80  ? 164  SER B CB  1 
ATOM   2872 O  OG  . SER B 2 142 ? 34.795  28.583  33.696 1.00 1.87  ? 164  SER B OG  1 
ATOM   2873 N  N   . VAL B 2 143 ? 36.985  29.465  31.113 1.00 2.75  ? 165  VAL B N   1 
ATOM   2874 C  CA  . VAL B 2 143 ? 36.895  30.552  30.148 1.00 2.27  ? 165  VAL B CA  1 
ATOM   2875 C  C   . VAL B 2 143 ? 35.612  30.358  29.352 1.00 2.87  ? 165  VAL B C   1 
ATOM   2876 O  O   . VAL B 2 143 ? 35.374  29.276  28.822 1.00 3.76  ? 165  VAL B O   1 
ATOM   2877 C  CB  . VAL B 2 143 ? 38.070  30.513  29.177 1.00 1.50  ? 165  VAL B CB  1 
ATOM   2878 C  CG1 . VAL B 2 143 ? 38.039  31.725  28.297 1.00 2.12  ? 165  VAL B CG1 1 
ATOM   2879 C  CG2 . VAL B 2 143 ? 39.362  30.435  29.939 1.00 1.18  ? 165  VAL B CG2 1 
ATOM   2880 N  N   . PRO B 2 144 ? 34.768  31.397  29.255 1.00 2.87  ? 166  PRO B N   1 
ATOM   2881 C  CA  . PRO B 2 144 ? 33.507  31.302  28.511 1.00 2.84  ? 166  PRO B CA  1 
ATOM   2882 C  C   . PRO B 2 144 ? 33.649  31.086  27.005 1.00 3.10  ? 166  PRO B C   1 
ATOM   2883 O  O   . PRO B 2 144 ? 34.289  31.862  26.299 1.00 2.08  ? 166  PRO B O   1 
ATOM   2884 C  CB  . PRO B 2 144 ? 32.803  32.606  28.859 1.00 2.39  ? 166  PRO B CB  1 
ATOM   2885 C  CG  . PRO B 2 144 ? 33.931  33.543  29.073 1.00 3.09  ? 166  PRO B CG  1 
ATOM   2886 C  CD  . PRO B 2 144 ? 34.905  32.720  29.879 1.00 2.83  ? 166  PRO B CD  1 
ATOM   2887 N  N   . ARG B 2 145 ? 33.018  30.011  26.545 1.00 4.67  ? 167  ARG B N   1 
ATOM   2888 C  CA  . ARG B 2 145 ? 33.025  29.563  25.157 1.00 6.83  ? 167  ARG B CA  1 
ATOM   2889 C  C   . ARG B 2 145 ? 33.292  30.580  24.059 1.00 6.93  ? 167  ARG B C   1 
ATOM   2890 O  O   . ARG B 2 145 ? 34.132  30.350  23.187 1.00 6.67  ? 167  ARG B O   1 
ATOM   2891 C  CB  . ARG B 2 145 ? 31.708  28.838  24.859 1.00 8.24  ? 167  ARG B CB  1 
ATOM   2892 C  CG  . ARG B 2 145 ? 31.673  28.086  23.538 1.00 10.97 ? 167  ARG B CG  1 
ATOM   2893 C  CD  . ARG B 2 145 ? 31.560  29.023  22.356 1.00 13.59 ? 167  ARG B CD  1 
ATOM   2894 N  NE  . ARG B 2 145 ? 30.433  29.942  22.490 1.00 15.89 ? 167  ARG B NE  1 
ATOM   2895 C  CZ  . ARG B 2 145 ? 29.156  29.587  22.380 1.00 17.46 ? 167  ARG B CZ  1 
ATOM   2896 N  NH1 . ARG B 2 145 ? 28.825  28.322  22.131 1.00 17.99 ? 167  ARG B NH1 1 
ATOM   2897 N  NH2 . ARG B 2 145 ? 28.208  30.504  22.515 1.00 18.42 ? 167  ARG B NH2 1 
ATOM   2898 N  N   . HIS B 2 146 ? 32.565  31.687  24.075 1.00 8.45  ? 168  HIS B N   1 
ATOM   2899 C  CA  . HIS B 2 146 ? 32.729  32.690  23.033 1.00 10.09 ? 168  HIS B CA  1 
ATOM   2900 C  C   . HIS B 2 146 ? 34.041  33.472  23.032 1.00 9.79  ? 168  HIS B C   1 
ATOM   2901 O  O   . HIS B 2 146 ? 34.410  34.052  22.006 1.00 9.35  ? 168  HIS B O   1 
ATOM   2902 C  CB  . HIS B 2 146 ? 31.554  33.666  23.058 1.00 11.96 ? 168  HIS B CB  1 
ATOM   2903 C  CG  . HIS B 2 146 ? 30.647  33.536  21.875 1.00 14.27 ? 168  HIS B CG  1 
ATOM   2904 N  ND1 . HIS B 2 146 ? 29.763  32.489  21.728 1.00 14.45 ? 168  HIS B ND1 1 
ATOM   2905 C  CD2 . HIS B 2 146 ? 30.519  34.298  20.761 1.00 15.59 ? 168  HIS B CD2 1 
ATOM   2906 C  CE1 . HIS B 2 146 ? 29.128  32.611  20.575 1.00 16.32 ? 168  HIS B CE1 1 
ATOM   2907 N  NE2 . HIS B 2 146 ? 29.568  33.700  19.968 1.00 17.36 ? 168  HIS B NE2 1 
ATOM   2908 N  N   . GLU B 2 147 ? 34.739  33.496  24.168 1.00 9.75  ? 169  GLU B N   1 
ATOM   2909 C  CA  . GLU B 2 147 ? 36.012  34.214  24.265 1.00 9.17  ? 169  GLU B CA  1 
ATOM   2910 C  C   . GLU B 2 147 ? 37.116  33.315  24.832 1.00 8.12  ? 169  GLU B C   1 
ATOM   2911 O  O   . GLU B 2 147 ? 37.647  33.562  25.918 1.00 7.65  ? 169  GLU B O   1 
ATOM   2912 C  CB  . GLU B 2 147 ? 35.861  35.477  25.134 1.00 9.74  ? 169  GLU B CB  1 
ATOM   2913 C  CG  . GLU B 2 147 ? 37.059  36.445  25.059 1.00 12.23 ? 169  GLU B CG  1 
ATOM   2914 C  CD  . GLU B 2 147 ? 37.122  37.253  23.752 1.00 13.39 ? 169  GLU B CD  1 
ATOM   2915 O  OE1 . GLU B 2 147 ? 38.243  37.644  23.339 1.00 13.28 ? 169  GLU B OE1 1 
ATOM   2916 O  OE2 . GLU B 2 147 ? 36.052  37.511  23.148 1.00 13.60 ? 169  GLU B OE2 1 
ATOM   2917 N  N   . VAL B 2 148 ? 37.451  32.271  24.079 1.00 6.86  ? 170  VAL B N   1 
ATOM   2918 C  CA  . VAL B 2 148 ? 38.488  31.328  24.466 1.00 6.65  ? 170  VAL B CA  1 
ATOM   2919 C  C   . VAL B 2 148 ? 39.764  31.692  23.742 1.00 7.95  ? 170  VAL B C   1 
ATOM   2920 O  O   . VAL B 2 148 ? 39.849  31.555  22.523 1.00 7.62  ? 170  VAL B O   1 
ATOM   2921 C  CB  . VAL B 2 148 ? 38.139  29.910  24.058 1.00 6.55  ? 170  VAL B CB  1 
ATOM   2922 C  CG1 . VAL B 2 148 ? 39.206  28.949  24.572 1.00 6.38  ? 170  VAL B CG1 1 
ATOM   2923 C  CG2 . VAL B 2 148 ? 36.774  29.555  24.578 1.00 7.13  ? 170  VAL B CG2 1 
ATOM   2924 N  N   . PRO B 2 149 ? 40.783  32.140  24.488 1.00 8.65  ? 171  PRO B N   1 
ATOM   2925 C  CA  . PRO B 2 149 ? 42.085  32.539  23.942 1.00 8.98  ? 171  PRO B CA  1 
ATOM   2926 C  C   . PRO B 2 149 ? 42.637  31.613  22.872 1.00 8.82  ? 171  PRO B C   1 
ATOM   2927 O  O   . PRO B 2 149 ? 42.130  30.513  22.658 1.00 7.97  ? 171  PRO B O   1 
ATOM   2928 C  CB  . PRO B 2 149 ? 42.975  32.583  25.181 1.00 9.62  ? 171  PRO B CB  1 
ATOM   2929 C  CG  . PRO B 2 149 ? 42.018  33.065  26.247 1.00 10.04 ? 171  PRO B CG  1 
ATOM   2930 C  CD  . PRO B 2 149 ? 40.778  32.235  25.963 1.00 9.39  ? 171  PRO B CD  1 
ATOM   2931 N  N   . ASP B 2 150 ? 43.680  32.075  22.195 1.00 10.15 ? 172  ASP B N   1 
ATOM   2932 C  CA  . ASP B 2 150 ? 44.324  31.276  21.166 1.00 12.70 ? 172  ASP B CA  1 
ATOM   2933 C  C   . ASP B 2 150 ? 45.457  30.485  21.841 1.00 11.96 ? 172  ASP B C   1 
ATOM   2934 O  O   . ASP B 2 150 ? 45.673  29.307  21.548 1.00 12.16 ? 172  ASP B O   1 
ATOM   2935 C  CB  . ASP B 2 150 ? 44.877  32.183  20.061 1.00 16.10 ? 172  ASP B CB  1 
ATOM   2936 C  CG  . ASP B 2 150 ? 44.956  31.477  18.715 1.00 18.71 ? 172  ASP B CG  1 
ATOM   2937 O  OD1 . ASP B 2 150 ? 43.910  30.933  18.286 1.00 19.23 ? 172  ASP B OD1 1 
ATOM   2938 O  OD2 . ASP B 2 150 ? 46.049  31.470  18.092 1.00 20.12 ? 172  ASP B OD2 1 
ATOM   2939 N  N   . ILE B 2 151 ? 46.171  31.150  22.746 1.00 10.89 ? 173  ILE B N   1 
ATOM   2940 C  CA  . ILE B 2 151 ? 47.259  30.540  23.505 1.00 9.10  ? 173  ILE B CA  1 
ATOM   2941 C  C   . ILE B 2 151 ? 46.872  30.673  24.964 1.00 7.16  ? 173  ILE B C   1 
ATOM   2942 O  O   . ILE B 2 151 ? 47.454  31.454  25.708 1.00 6.79  ? 173  ILE B O   1 
ATOM   2943 C  CB  . ILE B 2 151 ? 48.595  31.271  23.292 1.00 9.60  ? 173  ILE B CB  1 
ATOM   2944 C  CG1 . ILE B 2 151 ? 48.389  32.786  23.431 1.00 10.66 ? 173  ILE B CG1 1 
ATOM   2945 C  CG2 . ILE B 2 151 ? 49.189  30.873  21.949 1.00 10.03 ? 173  ILE B CG2 1 
ATOM   2946 C  CD1 . ILE B 2 151 ? 49.671  33.610  23.361 1.00 11.64 ? 173  ILE B CD1 1 
ATOM   2947 N  N   . LEU B 2 152 ? 45.868  29.904  25.352 1.00 5.35  ? 174  LEU B N   1 
ATOM   2948 C  CA  . LEU B 2 152 ? 45.335  29.905  26.705 1.00 5.39  ? 174  LEU B CA  1 
ATOM   2949 C  C   . LEU B 2 152 ? 46.393  30.027  27.804 1.00 5.85  ? 174  LEU B C   1 
ATOM   2950 O  O   . LEU B 2 152 ? 47.055  29.047  28.135 1.00 6.32  ? 174  LEU B O   1 
ATOM   2951 C  CB  . LEU B 2 152 ? 44.523  28.629  26.896 1.00 3.76  ? 174  LEU B CB  1 
ATOM   2952 C  CG  . LEU B 2 152 ? 43.359  28.668  27.878 1.00 2.69  ? 174  LEU B CG  1 
ATOM   2953 C  CD1 . LEU B 2 152 ? 42.453  27.469  27.644 1.00 1.00  ? 174  LEU B CD1 1 
ATOM   2954 C  CD2 . LEU B 2 152 ? 43.893  28.690  29.289 1.00 2.88  ? 174  LEU B CD2 1 
ATOM   2955 N  N   . GLU B 2 153 ? 46.540  31.225  28.373 1.00 6.93  ? 175  GLU B N   1 
ATOM   2956 C  CA  . GLU B 2 153 ? 47.522  31.468  29.439 1.00 8.03  ? 175  GLU B CA  1 
ATOM   2957 C  C   . GLU B 2 153 ? 46.911  31.280  30.820 1.00 8.22  ? 175  GLU B C   1 
ATOM   2958 O  O   . GLU B 2 153 ? 45.719  31.004  30.961 1.00 8.55  ? 175  GLU B O   1 
ATOM   2959 C  CB  . GLU B 2 153 ? 48.080  32.900  29.375 1.00 8.99  ? 175  GLU B CB  1 
ATOM   2960 C  CG  . GLU B 2 153 ? 48.610  33.346  28.022 1.00 12.55 ? 175  GLU B CG  1 
ATOM   2961 C  CD  . GLU B 2 153 ? 49.922  32.683  27.624 1.00 14.21 ? 175  GLU B CD  1 
ATOM   2962 O  OE1 . GLU B 2 153 ? 50.950  32.922  28.293 1.00 15.38 ? 175  GLU B OE1 1 
ATOM   2963 O  OE2 . GLU B 2 153 ? 49.924  31.924  26.632 1.00 15.43 ? 175  GLU B OE2 1 
ATOM   2964 N  N   . VAL B 2 154 ? 47.752  31.438  31.834 1.00 7.98  ? 176  VAL B N   1 
ATOM   2965 C  CA  . VAL B 2 154 ? 47.351  31.340  33.230 1.00 7.63  ? 176  VAL B CA  1 
ATOM   2966 C  C   . VAL B 2 154 ? 48.377  32.209  33.929 1.00 8.72  ? 176  VAL B C   1 
ATOM   2967 O  O   . VAL B 2 154 ? 49.514  31.793  34.113 1.00 8.82  ? 176  VAL B O   1 
ATOM   2968 C  CB  . VAL B 2 154 ? 47.460  29.909  33.767 1.00 7.50  ? 176  VAL B CB  1 
ATOM   2969 C  CG1 . VAL B 2 154 ? 47.099  29.895  35.231 1.00 7.89  ? 176  VAL B CG1 1 
ATOM   2970 C  CG2 . VAL B 2 154 ? 46.536  28.982  33.001 1.00 7.43  ? 176  VAL B CG2 1 
ATOM   2971 N  N   . HIS B 2 155 ? 47.980  33.418  34.307 1.00 10.77 ? 177  HIS B N   1 
ATOM   2972 C  CA  . HIS B 2 155 ? 48.905  34.356  34.931 1.00 12.47 ? 177  HIS B CA  1 
ATOM   2973 C  C   . HIS B 2 155 ? 48.985  34.290  36.452 1.00 10.75 ? 177  HIS B C   1 
ATOM   2974 O  O   . HIS B 2 155 ? 47.979  34.353  37.157 1.00 8.99  ? 177  HIS B O   1 
ATOM   2975 C  CB  . HIS B 2 155 ? 48.567  35.784  34.482 1.00 17.27 ? 177  HIS B CB  1 
ATOM   2976 C  CG  . HIS B 2 155 ? 49.745  36.714  34.469 1.00 22.77 ? 177  HIS B CG  1 
ATOM   2977 N  ND1 . HIS B 2 155 ? 50.459  37.035  35.606 1.00 25.34 ? 177  HIS B ND1 1 
ATOM   2978 C  CD2 . HIS B 2 155 ? 50.325  37.403  33.455 1.00 24.42 ? 177  HIS B CD2 1 
ATOM   2979 C  CE1 . HIS B 2 155 ? 51.427  37.881  35.294 1.00 25.98 ? 177  HIS B CE1 1 
ATOM   2980 N  NE2 . HIS B 2 155 ? 51.367  38.120  33.995 1.00 25.94 ? 177  HIS B NE2 1 
ATOM   2981 N  N   . LEU B 2 156 ? 50.215  34.163  36.938 1.00 9.96  ? 178  LEU B N   1 
ATOM   2982 C  CA  . LEU B 2 156 ? 50.505  34.084  38.363 1.00 9.63  ? 178  LEU B CA  1 
ATOM   2983 C  C   . LEU B 2 156 ? 51.718  34.965  38.613 1.00 10.18 ? 178  LEU B C   1 
ATOM   2984 O  O   . LEU B 2 156 ? 52.854  34.530  38.433 1.00 10.81 ? 178  LEU B O   1 
ATOM   2985 C  CB  . LEU B 2 156 ? 50.872  32.653  38.775 1.00 7.94  ? 178  LEU B CB  1 
ATOM   2986 C  CG  . LEU B 2 156 ? 50.084  31.462  38.223 1.00 6.49  ? 178  LEU B CG  1 
ATOM   2987 C  CD1 . LEU B 2 156 ? 50.817  30.165  38.554 1.00 3.81  ? 178  LEU B CD1 1 
ATOM   2988 C  CD2 . LEU B 2 156 ? 48.670  31.467  38.796 1.00 6.60  ? 178  LEU B CD2 1 
ATOM   2989 N  N   . PRO B 2 157 ? 51.500  36.224  39.002 1.00 10.45 ? 179  PRO B N   1 
ATOM   2990 C  CA  . PRO B 2 157 ? 52.658  37.083  39.255 1.00 10.60 ? 179  PRO B CA  1 
ATOM   2991 C  C   . PRO B 2 157 ? 53.214  36.765  40.647 1.00 11.08 ? 179  PRO B C   1 
ATOM   2992 O  O   . PRO B 2 157 ? 52.446  36.469  41.566 1.00 11.53 ? 179  PRO B O   1 
ATOM   2993 C  CB  . PRO B 2 157 ? 52.061  38.481  39.163 1.00 10.43 ? 179  PRO B CB  1 
ATOM   2994 C  CG  . PRO B 2 157 ? 50.705  38.280  39.766 1.00 10.21 ? 179  PRO B CG  1 
ATOM   2995 C  CD  . PRO B 2 157 ? 50.242  36.983  39.121 1.00 10.10 ? 179  PRO B CD  1 
ATOM   2996 N  N   . HIS B 2 158 ? 54.538  36.811  40.792 1.00 11.29 ? 180  HIS B N   1 
ATOM   2997 C  CA  . HIS B 2 158 ? 55.210  36.529  42.070 1.00 10.88 ? 180  HIS B CA  1 
ATOM   2998 C  C   . HIS B 2 158 ? 54.936  35.113  42.608 1.00 9.47  ? 180  HIS B C   1 
ATOM   2999 O  O   . HIS B 2 158 ? 54.520  34.950  43.756 1.00 9.62  ? 180  HIS B O   1 
ATOM   3000 C  CB  . HIS B 2 158 ? 54.788  37.559  43.129 1.00 12.83 ? 180  HIS B CB  1 
ATOM   3001 C  CG  . HIS B 2 158 ? 55.077  38.981  42.751 1.00 15.00 ? 180  HIS B CG  1 
ATOM   3002 N  ND1 . HIS B 2 158 ? 54.581  39.563  41.602 1.00 15.80 ? 180  HIS B ND1 1 
ATOM   3003 C  CD2 . HIS B 2 158 ? 55.791  39.945  43.381 1.00 15.92 ? 180  HIS B CD2 1 
ATOM   3004 C  CE1 . HIS B 2 158 ? 54.977  40.823  41.541 1.00 16.13 ? 180  HIS B CE1 1 
ATOM   3005 N  NE2 . HIS B 2 158 ? 55.712  41.080  42.608 1.00 16.31 ? 180  HIS B NE2 1 
ATOM   3006 N  N   . ALA B 2 159 ? 55.192  34.095  41.790 1.00 7.43  ? 181  ALA B N   1 
ATOM   3007 C  CA  . ALA B 2 159 ? 54.950  32.709  42.187 1.00 5.15  ? 181  ALA B CA  1 
ATOM   3008 C  C   . ALA B 2 159 ? 55.730  32.270  43.412 1.00 3.79  ? 181  ALA B C   1 
ATOM   3009 O  O   . ALA B 2 159 ? 56.926  32.495  43.504 1.00 3.59  ? 181  ALA B O   1 
ATOM   3010 C  CB  . ALA B 2 159 ? 55.261  31.774  41.030 1.00 4.08  ? 181  ALA B CB  1 
ATOM   3011 N  N   . GLN B 2 160 ? 55.043  31.651  44.358 1.00 3.06  ? 182  GLN B N   1 
ATOM   3012 C  CA  . GLN B 2 160 ? 55.697  31.153  45.552 1.00 4.28  ? 182  GLN B CA  1 
ATOM   3013 C  C   . GLN B 2 160 ? 55.912  29.678  45.284 1.00 5.06  ? 182  GLN B C   1 
ATOM   3014 O  O   . GLN B 2 160 ? 55.458  29.172  44.264 1.00 6.31  ? 182  GLN B O   1 
ATOM   3015 C  CB  . GLN B 2 160 ? 54.799  31.348  46.767 1.00 4.88  ? 182  GLN B CB  1 
ATOM   3016 C  CG  . GLN B 2 160 ? 54.455  32.788  46.988 1.00 5.74  ? 182  GLN B CG  1 
ATOM   3017 C  CD  . GLN B 2 160 ? 55.689  33.645  47.141 1.00 6.01  ? 182  GLN B CD  1 
ATOM   3018 O  OE1 . GLN B 2 160 ? 56.288  33.712  48.215 1.00 6.33  ? 182  GLN B OE1 1 
ATOM   3019 N  NE2 . GLN B 2 160 ? 56.089  34.296  46.059 1.00 6.78  ? 182  GLN B NE2 1 
ATOM   3020 N  N   . PRO B 2 161 ? 56.594  28.963  46.192 1.00 4.84  ? 183  PRO B N   1 
ATOM   3021 C  CA  . PRO B 2 161 ? 56.837  27.535  45.986 1.00 5.43  ? 183  PRO B CA  1 
ATOM   3022 C  C   . PRO B 2 161 ? 55.594  26.665  46.126 1.00 5.67  ? 183  PRO B C   1 
ATOM   3023 O  O   . PRO B 2 161 ? 55.409  25.721  45.360 1.00 5.84  ? 183  PRO B O   1 
ATOM   3024 C  CB  . PRO B 2 161 ? 57.886  27.217  47.040 1.00 4.84  ? 183  PRO B CB  1 
ATOM   3025 C  CG  . PRO B 2 161 ? 57.448  28.068  48.172 1.00 5.21  ? 183  PRO B CG  1 
ATOM   3026 C  CD  . PRO B 2 161 ? 57.163  29.395  47.478 1.00 5.09  ? 183  PRO B CD  1 
ATOM   3027 N  N   . GLN B 2 162 ? 54.743  26.971  47.101 1.00 6.31  ? 184  GLN B N   1 
ATOM   3028 C  CA  . GLN B 2 162 ? 53.539  26.174  47.288 1.00 6.93  ? 184  GLN B CA  1 
ATOM   3029 C  C   . GLN B 2 162 ? 52.559  26.483  46.171 1.00 5.08  ? 184  GLN B C   1 
ATOM   3030 O  O   . GLN B 2 162 ? 51.385  26.132  46.252 1.00 4.53  ? 184  GLN B O   1 
ATOM   3031 C  CB  . GLN B 2 162 ? 52.885  26.449  48.654 1.00 10.01 ? 184  GLN B CB  1 
ATOM   3032 C  CG  . GLN B 2 162 ? 52.174  27.806  48.783 1.00 14.58 ? 184  GLN B CG  1 
ATOM   3033 C  CD  . GLN B 2 162 ? 50.715  27.682  49.252 1.00 16.64 ? 184  GLN B CD  1 
ATOM   3034 O  OE1 . GLN B 2 162 ? 50.418  27.017  50.249 1.00 17.88 ? 184  GLN B OE1 1 
ATOM   3035 N  NE2 . GLN B 2 162 ? 49.806  28.335  48.533 1.00 17.54 ? 184  GLN B NE2 1 
ATOM   3036 N  N   . ASP B 2 163 ? 53.041  27.143  45.126 1.00 3.90  ? 185  ASP B N   1 
ATOM   3037 C  CA  . ASP B 2 163 ? 52.179  27.478  44.007 1.00 3.22  ? 185  ASP B CA  1 
ATOM   3038 C  C   . ASP B 2 163 ? 52.540  26.666  42.762 1.00 3.02  ? 185  ASP B C   1 
ATOM   3039 O  O   . ASP B 2 163 ? 52.179  27.015  41.635 1.00 3.28  ? 185  ASP B O   1 
ATOM   3040 C  CB  . ASP B 2 163 ? 52.273  28.964  43.699 1.00 3.11  ? 185  ASP B CB  1 
ATOM   3041 C  CG  . ASP B 2 163 ? 51.132  29.437  42.842 1.00 2.87  ? 185  ASP B CG  1 
ATOM   3042 O  OD1 . ASP B 2 163 ? 51.336  30.404  42.078 1.00 3.68  ? 185  ASP B OD1 1 
ATOM   3043 O  OD2 . ASP B 2 163 ? 50.032  28.841  42.943 1.00 1.11  ? 185  ASP B OD2 1 
ATOM   3044 N  N   . ALA B 2 164 ? 53.258  25.573  42.974 1.00 2.71  ? 186  ALA B N   1 
ATOM   3045 C  CA  . ALA B 2 164 ? 53.651  24.717  41.875 1.00 1.83  ? 186  ALA B CA  1 
ATOM   3046 C  C   . ALA B 2 164 ? 52.795  23.465  41.871 1.00 1.51  ? 186  ALA B C   1 
ATOM   3047 O  O   . ALA B 2 164 ? 52.168  23.111  42.875 1.00 1.06  ? 186  ALA B O   1 
ATOM   3048 C  CB  . ALA B 2 164 ? 55.106  24.347  42.005 1.00 2.91  ? 186  ALA B CB  1 
ATOM   3049 N  N   . GLY B 2 165 ? 52.779  22.790  40.732 1.00 1.26  ? 187  GLY B N   1 
ATOM   3050 C  CA  . GLY B 2 165 ? 51.996  21.577  40.613 1.00 2.29  ? 187  GLY B CA  1 
ATOM   3051 C  C   . GLY B 2 165 ? 51.788  21.234  39.158 1.00 1.96  ? 187  GLY B C   1 
ATOM   3052 O  O   . GLY B 2 165 ? 52.645  21.521  38.317 1.00 2.21  ? 187  GLY B O   1 
ATOM   3053 N  N   . VAL B 2 166 ? 50.648  20.628  38.853 1.00 1.64  ? 188  VAL B N   1 
ATOM   3054 C  CA  . VAL B 2 166 ? 50.345  20.262  37.485 1.00 1.80  ? 188  VAL B CA  1 
ATOM   3055 C  C   . VAL B 2 166 ? 49.092  20.957  36.988 1.00 1.79  ? 188  VAL B C   1 
ATOM   3056 O  O   . VAL B 2 166 ? 47.979  20.589  37.357 1.00 1.74  ? 188  VAL B O   1 
ATOM   3057 C  CB  . VAL B 2 166 ? 50.153  18.761  37.358 1.00 1.86  ? 188  VAL B CB  1 
ATOM   3058 C  CG1 . VAL B 2 166 ? 49.948  18.391  35.902 1.00 1.51  ? 188  VAL B CG1 1 
ATOM   3059 C  CG2 . VAL B 2 166 ? 51.355  18.051  37.932 1.00 2.48  ? 188  VAL B CG2 1 
ATOM   3060 N  N   . TYR B 2 167 ? 49.277  21.967  36.146 1.00 1.40  ? 189  TYR B N   1 
ATOM   3061 C  CA  . TYR B 2 167 ? 48.157  22.706  35.591 1.00 1.78  ? 189  TYR B CA  1 
ATOM   3062 C  C   . TYR B 2 167 ? 47.633  21.989  34.356 1.00 1.30  ? 189  TYR B C   1 
ATOM   3063 O  O   . TYR B 2 167 ? 48.402  21.615  33.478 1.00 1.63  ? 189  TYR B O   1 
ATOM   3064 C  CB  . TYR B 2 167 ? 48.601  24.116  35.231 1.00 2.21  ? 189  TYR B CB  1 
ATOM   3065 C  CG  . TYR B 2 167 ? 48.931  24.923  36.435 1.00 2.74  ? 189  TYR B CG  1 
ATOM   3066 C  CD1 . TYR B 2 167 ? 49.972  24.561  37.271 1.00 2.54  ? 189  TYR B CD1 1 
ATOM   3067 C  CD2 . TYR B 2 167 ? 48.155  26.007  36.789 1.00 4.01  ? 189  TYR B CD2 1 
ATOM   3068 C  CE1 . TYR B 2 167 ? 50.232  25.262  38.449 1.00 4.32  ? 189  TYR B CE1 1 
ATOM   3069 C  CE2 . TYR B 2 167 ? 48.400  26.720  37.968 1.00 5.00  ? 189  TYR B CE2 1 
ATOM   3070 C  CZ  . TYR B 2 167 ? 49.441  26.342  38.797 1.00 5.18  ? 189  TYR B CZ  1 
ATOM   3071 O  OH  . TYR B 2 167 ? 49.674  27.034  39.972 1.00 5.24  ? 189  TYR B OH  1 
ATOM   3072 N  N   . SER B 2 168 ? 46.324  21.794  34.291 1.00 1.02  ? 190  SER B N   1 
ATOM   3073 C  CA  . SER B 2 168 ? 45.728  21.110  33.161 1.00 1.29  ? 190  SER B CA  1 
ATOM   3074 C  C   . SER B 2 168 ? 44.870  22.042  32.361 1.00 1.00  ? 190  SER B C   1 
ATOM   3075 O  O   . SER B 2 168 ? 44.665  23.191  32.733 1.00 1.00  ? 190  SER B O   1 
ATOM   3076 C  CB  . SER B 2 168 ? 44.857  19.958  33.628 1.00 1.01  ? 190  SER B CB  1 
ATOM   3077 O  OG  . SER B 2 168 ? 45.596  19.060  34.423 1.00 1.70  ? 190  SER B OG  1 
ATOM   3078 N  N   . ALA B 2 169 ? 44.350  21.523  31.261 1.00 1.35  ? 191  ALA B N   1 
ATOM   3079 C  CA  . ALA B 2 169 ? 43.496  22.299  30.393 1.00 1.08  ? 191  ALA B CA  1 
ATOM   3080 C  C   . ALA B 2 169 ? 42.693  21.371  29.503 1.00 1.67  ? 191  ALA B C   1 
ATOM   3081 O  O   . ALA B 2 169 ? 43.257  20.542  28.784 1.00 1.14  ? 191  ALA B O   1 
ATOM   3082 C  CB  . ALA B 2 169 ? 44.331  23.229  29.558 1.00 1.43  ? 191  ALA B CB  1 
ATOM   3083 N  N   . ARG B 2 170 ? 41.372  21.517  29.570 1.00 1.74  ? 192  ARG B N   1 
ATOM   3084 C  CA  . ARG B 2 170 ? 40.451  20.715  28.778 1.00 1.25  ? 192  ARG B CA  1 
ATOM   3085 C  C   . ARG B 2 170 ? 39.219  21.546  28.431 1.00 1.28  ? 192  ARG B C   1 
ATOM   3086 O  O   . ARG B 2 170 ? 38.902  22.512  29.116 1.00 1.26  ? 192  ARG B O   1 
ATOM   3087 C  CB  . ARG B 2 170 ? 40.013  19.465  29.562 1.00 1.00  ? 192  ARG B CB  1 
ATOM   3088 C  CG  . ARG B 2 170 ? 38.845  19.676  30.534 1.00 1.05  ? 192  ARG B CG  1 
ATOM   3089 C  CD  . ARG B 2 170 ? 38.236  18.354  31.034 1.00 1.00  ? 192  ARG B CD  1 
ATOM   3090 N  NE  . ARG B 2 170 ? 38.894  17.853  32.238 1.00 3.95  ? 192  ARG B NE  1 
ATOM   3091 C  CZ  . ARG B 2 170 ? 38.422  18.016  33.473 1.00 4.91  ? 192  ARG B CZ  1 
ATOM   3092 N  NH1 . ARG B 2 170 ? 37.275  18.662  33.664 1.00 5.20  ? 192  ARG B NH1 1 
ATOM   3093 N  NH2 . ARG B 2 170 ? 39.104  17.551  34.522 1.00 3.45  ? 192  ARG B NH2 1 
ATOM   3094 N  N   . TYR B 2 171 ? 38.538  21.183  27.355 1.00 1.75  ? 193  TYR B N   1 
ATOM   3095 C  CA  . TYR B 2 171 ? 37.321  21.882  26.972 1.00 2.54  ? 193  TYR B CA  1 
ATOM   3096 C  C   . TYR B 2 171 ? 36.229  21.328  27.894 1.00 2.99  ? 193  TYR B C   1 
ATOM   3097 O  O   . TYR B 2 171 ? 35.812  20.183  27.735 1.00 3.71  ? 193  TYR B O   1 
ATOM   3098 C  CB  . TYR B 2 171 ? 36.969  21.577  25.510 1.00 3.01  ? 193  TYR B CB  1 
ATOM   3099 C  CG  . TYR B 2 171 ? 37.549  22.518  24.477 1.00 3.12  ? 193  TYR B CG  1 
ATOM   3100 C  CD1 . TYR B 2 171 ? 37.752  22.098  23.174 1.00 4.00  ? 193  TYR B CD1 1 
ATOM   3101 C  CD2 . TYR B 2 171 ? 37.862  23.829  24.787 1.00 3.87  ? 193  TYR B CD2 1 
ATOM   3102 C  CE1 . TYR B 2 171 ? 38.260  22.966  22.193 1.00 3.76  ? 193  TYR B CE1 1 
ATOM   3103 C  CE2 . TYR B 2 171 ? 38.370  24.710  23.814 1.00 3.55  ? 193  TYR B CE2 1 
ATOM   3104 C  CZ  . TYR B 2 171 ? 38.567  24.271  22.518 1.00 3.69  ? 193  TYR B CZ  1 
ATOM   3105 O  OH  . TYR B 2 171 ? 39.073  25.119  21.548 1.00 3.88  ? 193  TYR B OH  1 
ATOM   3106 N  N   . ILE B 2 172 ? 35.775  22.134  28.853 1.00 3.15  ? 194  ILE B N   1 
ATOM   3107 C  CA  . ILE B 2 172 ? 34.746  21.720  29.817 1.00 2.67  ? 194  ILE B CA  1 
ATOM   3108 C  C   . ILE B 2 172 ? 34.270  20.274  29.703 1.00 2.71  ? 194  ILE B C   1 
ATOM   3109 O  O   . ILE B 2 172 ? 34.596  19.437  30.539 1.00 1.14  ? 194  ILE B O   1 
ATOM   3110 C  CB  . ILE B 2 172 ? 33.513  22.663  29.761 1.00 2.63  ? 194  ILE B CB  1 
ATOM   3111 C  CG1 . ILE B 2 172 ? 32.381  22.104  30.629 1.00 2.06  ? 194  ILE B CG1 1 
ATOM   3112 C  CG2 . ILE B 2 172 ? 33.081  22.875  28.321 1.00 2.39  ? 194  ILE B CG2 1 
ATOM   3113 C  CD1 . ILE B 2 172 ? 32.690  22.080  32.111 1.00 1.62  ? 194  ILE B CD1 1 
ATOM   3114 N  N   . GLY B 2 173 ? 33.498  19.981  28.667 1.00 3.52  ? 195  GLY B N   1 
ATOM   3115 C  CA  . GLY B 2 173 ? 32.999  18.630  28.495 1.00 5.53  ? 195  GLY B CA  1 
ATOM   3116 C  C   . GLY B 2 173 ? 34.055  17.666  27.995 1.00 6.13  ? 195  GLY B C   1 
ATOM   3117 O  O   . GLY B 2 173 ? 34.397  17.671  26.807 1.00 6.27  ? 195  GLY B O   1 
ATOM   3118 N  N   . GLY B 2 174 ? 34.565  16.828  28.894 1.00 6.79  ? 196  GLY B N   1 
ATOM   3119 C  CA  . GLY B 2 174 ? 35.587  15.872  28.507 1.00 7.79  ? 196  GLY B CA  1 
ATOM   3120 C  C   . GLY B 2 174 ? 36.312  15.262  29.694 1.00 8.07  ? 196  GLY B C   1 
ATOM   3121 O  O   . GLY B 2 174 ? 36.416  15.888  30.755 1.00 7.90  ? 196  GLY B O   1 
ATOM   3122 N  N   . ASN B 2 175 ? 36.831  14.047  29.504 1.00 8.29  ? 197  ASN B N   1 
ATOM   3123 C  CA  . ASN B 2 175 ? 37.535  13.315  30.561 1.00 7.20  ? 197  ASN B CA  1 
ATOM   3124 C  C   . ASN B 2 175 ? 38.559  14.145  31.314 1.00 5.99  ? 197  ASN B C   1 
ATOM   3125 O  O   . ASN B 2 175 ? 39.036  15.172  30.835 1.00 4.47  ? 197  ASN B O   1 
ATOM   3126 C  CB  . ASN B 2 175 ? 38.240  12.064  30.002 1.00 8.33  ? 197  ASN B CB  1 
ATOM   3127 C  CG  . ASN B 2 175 ? 37.278  11.081  29.326 1.00 8.86  ? 197  ASN B CG  1 
ATOM   3128 O  OD1 . ASN B 2 175 ? 36.163  10.831  29.817 1.00 8.60  ? 197  ASN B OD1 1 
ATOM   3129 N  ND2 . ASN B 2 175 ? 37.717  10.504  28.199 1.00 8.15  ? 197  ASN B ND2 1 
ATOM   3130 N  N   . LEU B 2 176 ? 38.882  13.683  32.512 1.00 6.22  ? 198  LEU B N   1 
ATOM   3131 C  CA  . LEU B 2 176 ? 39.870  14.348  33.352 1.00 7.36  ? 198  LEU B CA  1 
ATOM   3132 C  C   . LEU B 2 176 ? 41.222  13.764  32.902 1.00 7.41  ? 198  LEU B C   1 
ATOM   3133 O  O   . LEU B 2 176 ? 42.284  13.986  33.514 1.00 6.45  ? 198  LEU B O   1 
ATOM   3134 C  CB  . LEU B 2 176 ? 39.593  14.033  34.842 1.00 7.08  ? 198  LEU B CB  1 
ATOM   3135 C  CG  . LEU B 2 176 ? 38.274  14.453  35.532 1.00 4.54  ? 198  LEU B CG  1 
ATOM   3136 C  CD1 . LEU B 2 176 ? 37.101  13.674  34.938 1.00 2.74  ? 198  LEU B CD1 1 
ATOM   3137 C  CD2 . LEU B 2 176 ? 38.368  14.205  37.047 1.00 2.58  ? 198  LEU B CD2 1 
ATOM   3138 N  N   . PHE B 2 177 ? 41.149  13.003  31.815 1.00 7.69  ? 199  PHE B N   1 
ATOM   3139 C  CA  . PHE B 2 177 ? 42.304  12.346  31.242 1.00 8.42  ? 199  PHE B CA  1 
ATOM   3140 C  C   . PHE B 2 177 ? 42.496  12.779  29.797 1.00 7.94  ? 199  PHE B C   1 
ATOM   3141 O  O   . PHE B 2 177 ? 43.540  12.524  29.195 1.00 7.63  ? 199  PHE B O   1 
ATOM   3142 C  CB  . PHE B 2 177 ? 42.113  10.838  31.333 1.00 11.74 ? 199  PHE B CB  1 
ATOM   3143 C  CG  . PHE B 2 177 ? 42.037  10.328  32.747 1.00 16.83 ? 199  PHE B CG  1 
ATOM   3144 C  CD1 . PHE B 2 177 ? 41.603  9.024   33.014 1.00 19.18 ? 199  PHE B CD1 1 
ATOM   3145 C  CD2 . PHE B 2 177 ? 42.388  11.154  33.827 1.00 18.38 ? 199  PHE B CD2 1 
ATOM   3146 C  CE1 . PHE B 2 177 ? 41.511  8.539   34.345 1.00 20.43 ? 199  PHE B CE1 1 
ATOM   3147 C  CE2 . PHE B 2 177 ? 42.301  10.689  35.153 1.00 20.91 ? 199  PHE B CE2 1 
ATOM   3148 C  CZ  . PHE B 2 177 ? 41.859  9.374   35.412 1.00 21.20 ? 199  PHE B CZ  1 
ATOM   3149 N  N   . THR B 2 178 ? 41.482  13.430  29.236 1.00 6.56  ? 200  THR B N   1 
ATOM   3150 C  CA  . THR B 2 178 ? 41.561  13.929  27.865 1.00 3.00  ? 200  THR B CA  1 
ATOM   3151 C  C   . THR B 2 178 ? 42.248  15.296  27.922 1.00 3.46  ? 200  THR B C   1 
ATOM   3152 O  O   . THR B 2 178 ? 42.488  15.948  26.903 1.00 1.89  ? 200  THR B O   1 
ATOM   3153 C  CB  . THR B 2 178 ? 40.154  14.087  27.241 1.00 2.37  ? 200  THR B CB  1 
ATOM   3154 O  OG1 . THR B 2 178 ? 40.279  14.657  25.941 1.00 2.01  ? 200  THR B OG1 1 
ATOM   3155 C  CG2 . THR B 2 178 ? 39.292  15.001  28.060 1.00 1.00  ? 200  THR B CG2 1 
ATOM   3156 N  N   . SER B 2 179 ? 42.566  15.700  29.149 1.00 2.83  ? 201  SER B N   1 
ATOM   3157 C  CA  . SER B 2 179 ? 43.211  16.971  29.446 1.00 2.07  ? 201  SER B CA  1 
ATOM   3158 C  C   . SER B 2 179 ? 44.631  16.998  28.911 1.00 1.56  ? 201  SER B C   1 
ATOM   3159 O  O   . SER B 2 179 ? 45.156  15.972  28.490 1.00 1.00  ? 201  SER B O   1 
ATOM   3160 C  CB  . SER B 2 179 ? 43.250  17.193  30.967 1.00 2.78  ? 201  SER B CB  1 
ATOM   3161 O  OG  . SER B 2 179 ? 42.079  16.708  31.612 1.00 3.02  ? 201  SER B OG  1 
ATOM   3162 N  N   . ALA B 2 180 ? 45.236  18.183  28.938 1.00 1.78  ? 202  ALA B N   1 
ATOM   3163 C  CA  . ALA B 2 180 ? 46.609  18.391  28.488 1.00 2.20  ? 202  ALA B CA  1 
ATOM   3164 C  C   . ALA B 2 180 ? 47.397  18.820  29.719 1.00 2.70  ? 202  ALA B C   1 
ATOM   3165 O  O   . ALA B 2 180 ? 46.964  19.730  30.431 1.00 3.97  ? 202  ALA B O   1 
ATOM   3166 C  CB  . ALA B 2 180 ? 46.650  19.483  27.432 1.00 1.00  ? 202  ALA B CB  1 
ATOM   3167 N  N   . PHE B 2 181 ? 48.544  18.185  29.973 1.00 3.51  ? 203  PHE B N   1 
ATOM   3168 C  CA  . PHE B 2 181 ? 49.339  18.518  31.158 1.00 1.80  ? 203  PHE B CA  1 
ATOM   3169 C  C   . PHE B 2 181 ? 50.574  19.390  30.970 1.00 2.77  ? 203  PHE B C   1 
ATOM   3170 O  O   . PHE B 2 181 ? 51.003  19.655  29.852 1.00 2.82  ? 203  PHE B O   1 
ATOM   3171 C  CB  . PHE B 2 181 ? 49.761  17.243  31.870 1.00 1.00  ? 203  PHE B CB  1 
ATOM   3172 C  CG  . PHE B 2 181 ? 48.627  16.357  32.208 1.00 1.00  ? 203  PHE B CG  1 
ATOM   3173 C  CD1 . PHE B 2 181 ? 48.438  15.169  31.521 1.00 1.72  ? 203  PHE B CD1 1 
ATOM   3174 C  CD2 . PHE B 2 181 ? 47.711  16.726  33.181 1.00 1.62  ? 203  PHE B CD2 1 
ATOM   3175 C  CE1 . PHE B 2 181 ? 47.345  14.348  31.800 1.00 2.00  ? 203  PHE B CE1 1 
ATOM   3176 C  CE2 . PHE B 2 181 ? 46.615  15.918  33.468 1.00 1.00  ? 203  PHE B CE2 1 
ATOM   3177 C  CZ  . PHE B 2 181 ? 46.433  14.729  32.776 1.00 2.32  ? 203  PHE B CZ  1 
ATOM   3178 N  N   . THR B 2 182 ? 51.133  19.822  32.100 1.00 2.64  ? 204  THR B N   1 
ATOM   3179 C  CA  . THR B 2 182 ? 52.330  20.652  32.148 1.00 1.25  ? 204  THR B CA  1 
ATOM   3180 C  C   . THR B 2 182 ? 52.625  21.015  33.605 1.00 1.00  ? 204  THR B C   1 
ATOM   3181 O  O   . THR B 2 182 ? 51.747  21.463  34.343 1.00 1.00  ? 204  THR B O   1 
ATOM   3182 C  CB  . THR B 2 182 ? 52.160  21.932  31.319 1.00 1.03  ? 204  THR B CB  1 
ATOM   3183 O  OG1 . THR B 2 182 ? 53.428  22.573  31.174 1.00 1.43  ? 204  THR B OG1 1 
ATOM   3184 C  CG2 . THR B 2 182 ? 51.211  22.885  31.995 1.00 1.87  ? 204  THR B CG2 1 
ATOM   3185 N  N   . ARG B 2 183 ? 53.872  20.812  34.008 1.00 1.15  ? 205  ARG B N   1 
ATOM   3186 C  CA  . ARG B 2 183 ? 54.323  21.079  35.370 1.00 1.74  ? 205  ARG B CA  1 
ATOM   3187 C  C   . ARG B 2 183 ? 55.040  22.433  35.489 1.00 2.76  ? 205  ARG B C   1 
ATOM   3188 O  O   . ARG B 2 183 ? 55.752  22.852  34.573 1.00 3.81  ? 205  ARG B O   1 
ATOM   3189 C  CB  . ARG B 2 183 ? 55.251  19.933  35.792 1.00 1.45  ? 205  ARG B CB  1 
ATOM   3190 C  CG  . ARG B 2 183 ? 55.970  20.083  37.126 1.00 1.61  ? 205  ARG B CG  1 
ATOM   3191 C  CD  . ARG B 2 183 ? 56.827  18.838  37.428 1.00 1.70  ? 205  ARG B CD  1 
ATOM   3192 N  NE  . ARG B 2 183 ? 56.585  18.351  38.781 1.00 1.62  ? 205  ARG B NE  1 
ATOM   3193 C  CZ  . ARG B 2 183 ? 57.190  18.812  39.870 1.00 1.99  ? 205  ARG B CZ  1 
ATOM   3194 N  NH1 . ARG B 2 183 ? 58.101  19.768  39.768 1.00 2.03  ? 205  ARG B NH1 1 
ATOM   3195 N  NH2 . ARG B 2 183 ? 56.839  18.354  41.068 1.00 2.56  ? 205  ARG B NH2 1 
ATOM   3196 N  N   . LEU B 2 184 ? 54.835  23.122  36.610 1.00 3.47  ? 206  LEU B N   1 
ATOM   3197 C  CA  . LEU B 2 184 ? 55.468  24.423  36.875 1.00 3.50  ? 206  LEU B CA  1 
ATOM   3198 C  C   . LEU B 2 184 ? 56.312  24.187  38.123 1.00 2.98  ? 206  LEU B C   1 
ATOM   3199 O  O   . LEU B 2 184 ? 55.807  23.637  39.103 1.00 4.08  ? 206  LEU B O   1 
ATOM   3200 C  CB  . LEU B 2 184 ? 54.388  25.491  37.133 1.00 3.74  ? 206  LEU B CB  1 
ATOM   3201 C  CG  . LEU B 2 184 ? 54.664  26.973  37.444 1.00 2.97  ? 206  LEU B CG  1 
ATOM   3202 C  CD1 . LEU B 2 184 ? 54.971  27.151  38.903 1.00 2.11  ? 206  LEU B CD1 1 
ATOM   3203 C  CD2 . LEU B 2 184 ? 55.783  27.494  36.581 1.00 3.08  ? 206  LEU B CD2 1 
ATOM   3204 N  N   . ILE B 2 185 ? 57.583  24.578  38.103 1.00 1.95  ? 207  ILE B N   1 
ATOM   3205 C  CA  . ILE B 2 185 ? 58.436  24.326  39.254 1.00 1.00  ? 207  ILE B CA  1 
ATOM   3206 C  C   . ILE B 2 185 ? 59.031  25.562  39.872 1.00 1.00  ? 207  ILE B C   1 
ATOM   3207 O  O   . ILE B 2 185 ? 59.867  26.216  39.264 1.00 1.52  ? 207  ILE B O   1 
ATOM   3208 C  CB  . ILE B 2 185 ? 59.598  23.413  38.892 1.00 1.30  ? 207  ILE B CB  1 
ATOM   3209 C  CG1 . ILE B 2 185 ? 59.164  22.412  37.831 1.00 2.01  ? 207  ILE B CG1 1 
ATOM   3210 C  CG2 . ILE B 2 185 ? 60.043  22.659  40.120 1.00 1.00  ? 207  ILE B CG2 1 
ATOM   3211 C  CD1 . ILE B 2 185 ? 60.300  21.604  37.278 1.00 2.28  ? 207  ILE B CD1 1 
ATOM   3212 N  N   . VAL B 2 186 ? 58.618  25.874  41.094 1.00 1.25  ? 208  VAL B N   1 
ATOM   3213 C  CA  . VAL B 2 186 ? 59.145  27.038  41.789 1.00 1.14  ? 208  VAL B CA  1 
ATOM   3214 C  C   . VAL B 2 186 ? 60.128  26.546  42.818 1.00 1.28  ? 208  VAL B C   1 
ATOM   3215 O  O   . VAL B 2 186 ? 59.910  25.513  43.445 1.00 2.23  ? 208  VAL B O   1 
ATOM   3216 C  CB  . VAL B 2 186 ? 58.068  27.809  42.541 1.00 1.42  ? 208  VAL B CB  1 
ATOM   3217 C  CG1 . VAL B 2 186 ? 58.699  28.991  43.236 1.00 2.50  ? 208  VAL B CG1 1 
ATOM   3218 C  CG2 . VAL B 2 186 ? 56.986  28.275  41.593 1.00 1.58  ? 208  VAL B CG2 1 
ATOM   3219 N  N   . ARG B 2 187 ? 61.208  27.287  43.004 1.00 1.00  ? 209  ARG B N   1 
ATOM   3220 C  CA  . ARG B 2 187 ? 62.208  26.888  43.970 1.00 1.24  ? 209  ARG B CA  1 
ATOM   3221 C  C   . ARG B 2 187 ? 62.237  27.865  45.116 1.00 1.13  ? 209  ARG B C   1 
ATOM   3222 O  O   . ARG B 2 187 ? 62.131  29.068  44.922 1.00 1.10  ? 209  ARG B O   1 
ATOM   3223 C  CB  . ARG B 2 187 ? 63.574  26.799  43.300 1.00 1.49  ? 209  ARG B CB  1 
ATOM   3224 C  CG  . ARG B 2 187 ? 63.662  27.553  41.985 1.00 1.48  ? 209  ARG B CG  1 
ATOM   3225 C  CD  . ARG B 2 187 ? 65.079  27.563  41.448 1.00 1.56  ? 209  ARG B CD  1 
ATOM   3226 N  NE  . ARG B 2 187 ? 66.016  28.046  42.453 1.00 1.55  ? 209  ARG B NE  1 
ATOM   3227 C  CZ  . ARG B 2 187 ? 67.262  28.413  42.198 1.00 1.00  ? 209  ARG B CZ  1 
ATOM   3228 N  NH1 . ARG B 2 187 ? 67.730  28.358  40.963 1.00 1.33  ? 209  ARG B NH1 1 
ATOM   3229 N  NH2 . ARG B 2 187 ? 68.037  28.825  43.184 1.00 1.00  ? 209  ARG B NH2 1 
ATOM   3230 N  N   . ARG B 2 188 ? 62.381  27.321  46.313 1.00 3.01  ? 210  ARG B N   1 
ATOM   3231 C  CA  . ARG B 2 188 ? 62.412  28.083  47.555 1.00 5.38  ? 210  ARG B CA  1 
ATOM   3232 C  C   . ARG B 2 188 ? 63.071  29.457  47.516 1.00 4.18  ? 210  ARG B C   1 
ATOM   3233 O  O   . ARG B 2 188 ? 62.581  30.406  48.134 1.00 4.03  ? 210  ARG B O   1 
ATOM   3234 C  CB  . ARG B 2 188 ? 63.101  27.250  48.632 1.00 8.59  ? 210  ARG B CB  1 
ATOM   3235 C  CG  . ARG B 2 188 ? 63.155  27.896  50.007 1.00 13.18 ? 210  ARG B CG  1 
ATOM   3236 C  CD  . ARG B 2 188 ? 64.312  27.309  50.796 1.00 16.95 ? 210  ARG B CD  1 
ATOM   3237 N  NE  . ARG B 2 188 ? 64.323  25.852  50.732 1.00 20.42 ? 210  ARG B NE  1 
ATOM   3238 C  CZ  . ARG B 2 188 ? 65.336  25.096  51.140 1.00 23.29 ? 210  ARG B CZ  1 
ATOM   3239 N  NH1 . ARG B 2 188 ? 66.431  25.661  51.642 1.00 24.33 ? 210  ARG B NH1 1 
ATOM   3240 N  NH2 . ARG B 2 188 ? 65.252  23.773  51.053 1.00 24.94 ? 210  ARG B NH2 1 
ATOM   3241 N  N   . CYS B 2 189 ? 64.189  29.558  46.813 1.00 2.33  ? 211  CYS B N   1 
ATOM   3242 C  CA  . CYS B 2 189 ? 64.912  30.815  46.741 1.00 2.37  ? 211  CYS B CA  1 
ATOM   3243 C  C   . CYS B 2 189 ? 64.756  31.513  45.407 1.00 1.78  ? 211  CYS B C   1 
ATOM   3244 O  O   . CYS B 2 189 ? 64.016  31.057  44.542 1.00 1.49  ? 211  CYS B O   1 
ATOM   3245 C  CB  . CYS B 2 189 ? 66.392  30.567  46.968 1.00 5.28  ? 211  CYS B CB  1 
ATOM   3246 S  SG  . CYS B 2 189 ? 66.818  29.703  48.504 1.00 8.02  ? 211  CYS B SG  1 
ATOM   3247 N  N   . GLU B 2 190 ? 65.460  32.631  45.248 1.00 1.10  ? 212  GLU B N   1 
ATOM   3248 C  CA  . GLU B 2 190 ? 65.435  33.374  43.994 1.00 1.33  ? 212  GLU B CA  1 
ATOM   3249 C  C   . GLU B 2 190 ? 66.621  32.937  43.164 1.00 1.04  ? 212  GLU B C   1 
ATOM   3250 O  O   . GLU B 2 190 ? 67.472  32.186  43.626 1.00 1.35  ? 212  GLU B O   1 
ATOM   3251 C  CB  . GLU B 2 190 ? 65.510  34.881  44.213 1.00 2.18  ? 212  GLU B CB  1 
ATOM   3252 C  CG  . GLU B 2 190 ? 66.322  35.316  45.404 1.00 5.05  ? 212  GLU B CG  1 
ATOM   3253 C  CD  . GLU B 2 190 ? 65.505  35.298  46.679 1.00 6.76  ? 212  GLU B CD  1 
ATOM   3254 O  OE1 . GLU B 2 190 ? 65.216  34.198  47.201 1.00 6.91  ? 212  GLU B OE1 1 
ATOM   3255 O  OE2 . GLU B 2 190 ? 65.132  36.394  47.153 1.00 7.53  ? 212  GLU B OE2 1 
ATOM   3256 N  N   . ALA B 2 191 ? 66.690  33.410  41.934 1.00 1.00  ? 213  ALA B N   1 
ATOM   3257 C  CA  . ALA B 2 191 ? 67.779  32.999  41.084 1.00 1.85  ? 213  ALA B CA  1 
ATOM   3258 C  C   . ALA B 2 191 ? 69.118  33.236  41.759 1.00 2.00  ? 213  ALA B C   1 
ATOM   3259 O  O   . ALA B 2 191 ? 69.258  34.129  42.595 1.00 2.62  ? 213  ALA B O   1 
ATOM   3260 C  CB  . ALA B 2 191 ? 67.704  33.734  39.754 1.00 3.26  ? 213  ALA B CB  1 
ATOM   3261 N  N   . GLN B 2 192 ? 70.089  32.399  41.411 1.00 2.70  ? 214  GLN B N   1 
ATOM   3262 C  CA  . GLN B 2 192 ? 71.442  32.515  41.932 1.00 2.64  ? 214  GLN B CA  1 
ATOM   3263 C  C   . GLN B 2 192 ? 71.624  32.448  43.461 1.00 1.96  ? 214  GLN B C   1 
ATOM   3264 O  O   . GLN B 2 192 ? 72.750  32.557  43.947 1.00 2.35  ? 214  GLN B O   1 
ATOM   3265 C  CB  . GLN B 2 192 ? 72.061  33.803  41.380 1.00 3.40  ? 214  GLN B CB  1 
ATOM   3266 C  CG  . GLN B 2 192 ? 72.014  33.913  39.847 1.00 4.60  ? 214  GLN B CG  1 
ATOM   3267 C  CD  . GLN B 2 192 ? 73.209  33.262  39.159 1.00 6.02  ? 214  GLN B CD  1 
ATOM   3268 O  OE1 . GLN B 2 192 ? 73.226  33.094  37.933 1.00 6.43  ? 214  GLN B OE1 1 
ATOM   3269 N  NE2 . GLN B 2 192 ? 74.223  32.906  39.944 1.00 6.70  ? 214  GLN B NE2 1 
ATOM   3270 N  N   . LYS B 2 193 ? 70.546  32.260  44.222 1.00 1.19  ? 215  LYS B N   1 
ATOM   3271 C  CA  . LYS B 2 193 ? 70.669  32.170  45.679 1.00 1.33  ? 215  LYS B CA  1 
ATOM   3272 C  C   . LYS B 2 193 ? 70.157  30.829  46.183 1.00 1.42  ? 215  LYS B C   1 
ATOM   3273 O  O   . LYS B 2 193 ? 69.134  30.355  45.720 1.00 3.28  ? 215  LYS B O   1 
ATOM   3274 C  CB  . LYS B 2 193 ? 69.880  33.292  46.369 1.00 1.79  ? 215  LYS B CB  1 
ATOM   3275 C  CG  . LYS B 2 193 ? 70.215  34.701  45.876 1.00 4.65  ? 215  LYS B CG  1 
ATOM   3276 C  CD  . LYS B 2 193 ? 69.637  35.805  46.792 1.00 6.12  ? 215  LYS B CD  1 
ATOM   3277 C  CE  . LYS B 2 193 ? 70.673  36.338  47.803 1.00 5.63  ? 215  LYS B CE  1 
ATOM   3278 N  NZ  . LYS B 2 193 ? 71.842  37.042  47.162 1.00 5.60  ? 215  LYS B NZ  1 
ATOM   3279 N  N   . TRP B 2 194 ? 70.876  30.209  47.113 1.00 1.38  ? 216  TRP B N   1 
ATOM   3280 C  CA  . TRP B 2 194 ? 70.451  28.934  47.692 1.00 1.00  ? 216  TRP B CA  1 
ATOM   3281 C  C   . TRP B 2 194 ? 70.714  29.050  49.166 1.00 1.31  ? 216  TRP B C   1 
ATOM   3282 O  O   . TRP B 2 194 ? 71.273  30.042  49.611 1.00 1.00  ? 216  TRP B O   1 
ATOM   3283 C  CB  . TRP B 2 194 ? 71.258  27.755  47.135 1.00 2.42  ? 216  TRP B CB  1 
ATOM   3284 C  CG  . TRP B 2 194 ? 72.731  27.737  47.524 1.00 3.53  ? 216  TRP B CG  1 
ATOM   3285 C  CD1 . TRP B 2 194 ? 73.747  28.419  46.922 1.00 5.81  ? 216  TRP B CD1 1 
ATOM   3286 C  CD2 . TRP B 2 194 ? 73.331  27.004  48.601 1.00 3.11  ? 216  TRP B CD2 1 
ATOM   3287 N  NE1 . TRP B 2 194 ? 74.941  28.158  47.553 1.00 3.65  ? 216  TRP B NE1 1 
ATOM   3288 C  CE2 . TRP B 2 194 ? 74.712  27.293  48.588 1.00 2.52  ? 216  TRP B CE2 1 
ATOM   3289 C  CE3 . TRP B 2 194 ? 72.837  26.132  49.575 1.00 2.54  ? 216  TRP B CE3 1 
ATOM   3290 C  CZ2 . TRP B 2 194 ? 75.597  26.744  49.506 1.00 2.03  ? 216  TRP B CZ2 1 
ATOM   3291 C  CZ3 . TRP B 2 194 ? 73.723  25.584  50.492 1.00 2.01  ? 216  TRP B CZ3 1 
ATOM   3292 C  CH2 . TRP B 2 194 ? 75.085  25.893  50.449 1.00 2.14  ? 216  TRP B CH2 1 
ATOM   3293 N  N   . GLY B 2 195 ? 70.309  28.055  49.936 1.00 2.73  ? 217  GLY B N   1 
ATOM   3294 C  CA  . GLY B 2 195 ? 70.575  28.133  51.358 1.00 5.03  ? 217  GLY B CA  1 
ATOM   3295 C  C   . GLY B 2 195 ? 69.444  27.825  52.314 1.00 6.24  ? 217  GLY B C   1 
ATOM   3296 O  O   . GLY B 2 195 ? 68.265  27.965  51.986 1.00 6.64  ? 217  GLY B O   1 
ATOM   3297 N  N   . PRO B 2 196 ? 69.788  27.405  53.535 1.00 6.30  ? 218  PRO B N   1 
ATOM   3298 C  CA  . PRO B 2 196 ? 68.766  27.084  54.526 1.00 8.38  ? 218  PRO B CA  1 
ATOM   3299 C  C   . PRO B 2 196 ? 67.907  28.307  54.843 1.00 9.30  ? 218  PRO B C   1 
ATOM   3300 O  O   . PRO B 2 196 ? 66.954  28.233  55.611 1.00 10.14 ? 218  PRO B O   1 
ATOM   3301 C  CB  . PRO B 2 196 ? 69.593  26.603  55.716 1.00 7.26  ? 218  PRO B CB  1 
ATOM   3302 C  CG  . PRO B 2 196 ? 70.870  27.374  55.585 1.00 6.13  ? 218  PRO B CG  1 
ATOM   3303 C  CD  . PRO B 2 196 ? 71.141  27.296  54.112 1.00 6.69  ? 218  PRO B CD  1 
ATOM   3304 N  N   . GLU B 2 197 ? 68.250  29.435  54.238 1.00 11.02 ? 219  GLU B N   1 
ATOM   3305 C  CA  . GLU B 2 197 ? 67.515  30.675  54.448 1.00 13.55 ? 219  GLU B CA  1 
ATOM   3306 C  C   . GLU B 2 197 ? 67.801  31.585  53.253 1.00 13.33 ? 219  GLU B C   1 
ATOM   3307 O  O   . GLU B 2 197 ? 67.536  32.799  53.272 1.00 13.15 ? 219  GLU B O   1 
ATOM   3308 C  CB  . GLU B 2 197 ? 67.956  31.341  55.760 1.00 14.94 ? 219  GLU B CB  1 
ATOM   3309 C  CG  . GLU B 2 197 ? 69.152  30.679  56.462 1.00 18.08 ? 219  GLU B CG  1 
ATOM   3310 C  CD  . GLU B 2 197 ? 70.455  30.735  55.654 1.00 19.66 ? 219  GLU B CD  1 
ATOM   3311 O  OE1 . GLU B 2 197 ? 71.535  30.673  56.284 1.00 19.97 ? 219  GLU B OE1 1 
ATOM   3312 O  OE2 . GLU B 2 197 ? 70.413  30.830  54.402 1.00 19.56 ? 219  GLU B OE2 1 
ATOM   3313 N  N   . CYS B 2 198 ? 68.343  30.963  52.210 1.00 13.20 ? 220  CYS B N   1 
ATOM   3314 C  CA  . CYS B 2 198 ? 68.694  31.645  50.975 1.00 13.07 ? 220  CYS B CA  1 
ATOM   3315 C  C   . CYS B 2 198 ? 69.657  32.793  51.245 1.00 13.24 ? 220  CYS B C   1 
ATOM   3316 O  O   . CYS B 2 198 ? 69.415  33.934  50.848 1.00 13.56 ? 220  CYS B O   1 
ATOM   3317 C  CB  . CYS B 2 198 ? 67.439  32.169  50.260 1.00 11.81 ? 220  CYS B CB  1 
ATOM   3318 S  SG  . CYS B 2 198 ? 66.101  30.958  49.939 1.00 11.39 ? 220  CYS B SG  1 
ATOM   3319 N  N   . ASN B 2 199 ? 70.746  32.482  51.940 1.00 13.43 ? 221  ASN B N   1 
ATOM   3320 C  CA  . ASN B 2 199 ? 71.763  33.475  52.235 1.00 14.18 ? 221  ASN B CA  1 
ATOM   3321 C  C   . ASN B 2 199 ? 73.119  32.990  51.742 1.00 14.13 ? 221  ASN B C   1 
ATOM   3322 O  O   . ASN B 2 199 ? 74.143  33.248  52.371 1.00 14.49 ? 221  ASN B O   1 
ATOM   3323 C  CB  . ASN B 2 199 ? 71.829  33.789  53.736 1.00 15.56 ? 221  ASN B CB  1 
ATOM   3324 C  CG  . ASN B 2 199 ? 70.780  34.814  54.174 1.00 16.93 ? 221  ASN B CG  1 
ATOM   3325 O  OD1 . ASN B 2 199 ? 69.600  34.488  54.345 1.00 17.09 ? 221  ASN B OD1 1 
ATOM   3326 N  ND2 . ASN B 2 199 ? 71.212  36.064  54.350 1.00 17.18 ? 221  ASN B ND2 1 
ATOM   3327 N  N   . HIS B 2 200 ? 73.105  32.259  50.627 1.00 13.30 ? 222  HIS B N   1 
ATOM   3328 C  CA  . HIS B 2 200 ? 74.324  31.758  49.974 1.00 12.50 ? 222  HIS B CA  1 
ATOM   3329 C  C   . HIS B 2 200 ? 74.106  31.891  48.466 1.00 11.27 ? 222  HIS B C   1 
ATOM   3330 O  O   . HIS B 2 200 ? 72.966  31.883  47.995 1.00 11.81 ? 222  HIS B O   1 
ATOM   3331 C  CB  . HIS B 2 200 ? 74.595  30.290  50.286 1.00 13.27 ? 222  HIS B CB  1 
ATOM   3332 C  CG  . HIS B 2 200 ? 74.547  29.953  51.738 1.00 15.53 ? 222  HIS B CG  1 
ATOM   3333 N  ND1 . HIS B 2 200 ? 73.449  30.223  52.527 1.00 16.97 ? 222  HIS B ND1 1 
ATOM   3334 C  CD2 . HIS B 2 200 ? 75.417  29.275  52.523 1.00 16.99 ? 222  HIS B CD2 1 
ATOM   3335 C  CE1 . HIS B 2 200 ? 73.642  29.719  53.733 1.00 17.95 ? 222  HIS B CE1 1 
ATOM   3336 N  NE2 . HIS B 2 200 ? 74.828  29.137  53.757 1.00 17.95 ? 222  HIS B NE2 1 
ATOM   3337 N  N   . LEU B 2 201 ? 75.192  31.993  47.707 1.00 9.44  ? 223  LEU B N   1 
ATOM   3338 C  CA  . LEU B 2 201 ? 75.086  32.144  46.261 1.00 6.54  ? 223  LEU B CA  1 
ATOM   3339 C  C   . LEU B 2 201 ? 75.325  30.854  45.480 1.00 4.05  ? 223  LEU B C   1 
ATOM   3340 O  O   . LEU B 2 201 ? 76.238  30.078  45.758 1.00 1.00  ? 223  LEU B O   1 
ATOM   3341 C  CB  . LEU B 2 201 ? 76.043  33.240  45.767 1.00 6.99  ? 223  LEU B CB  1 
ATOM   3342 C  CG  . LEU B 2 201 ? 77.553  33.068  45.978 1.00 7.56  ? 223  LEU B CG  1 
ATOM   3343 C  CD1 . LEU B 2 201 ? 78.283  34.095  45.145 1.00 7.22  ? 223  LEU B CD1 1 
ATOM   3344 C  CD2 . LEU B 2 201 ? 77.920  33.219  47.452 1.00 7.88  ? 223  LEU B CD2 1 
ATOM   3345 N  N   . CYS B 2 202 ? 74.473  30.638  44.493 1.00 3.09  ? 224  CYS B N   1 
ATOM   3346 C  CA  . CYS B 2 202 ? 74.552  29.467  43.640 1.00 3.39  ? 224  CYS B CA  1 
ATOM   3347 C  C   . CYS B 2 202 ? 75.802  29.486  42.768 1.00 2.60  ? 224  CYS B C   1 
ATOM   3348 O  O   . CYS B 2 202 ? 76.199  30.532  42.263 1.00 1.84  ? 224  CYS B O   1 
ATOM   3349 C  CB  . CYS B 2 202 ? 73.335  29.414  42.717 1.00 4.57  ? 224  CYS B CB  1 
ATOM   3350 S  SG  . CYS B 2 202 ? 71.802  28.627  43.314 1.00 6.27  ? 224  CYS B SG  1 
ATOM   3351 N  N   . THR B 2 203 ? 76.404  28.320  42.572 1.00 2.88  ? 225  THR B N   1 
ATOM   3352 C  CA  . THR B 2 203 ? 77.584  28.226  41.727 1.00 2.58  ? 225  THR B CA  1 
ATOM   3353 C  C   . THR B 2 203 ? 77.115  28.563  40.330 1.00 2.00  ? 225  THR B C   1 
ATOM   3354 O  O   . THR B 2 203 ? 76.888  27.671  39.527 1.00 1.00  ? 225  THR B O   1 
ATOM   3355 C  CB  . THR B 2 203 ? 78.172  26.795  41.687 1.00 3.67  ? 225  THR B CB  1 
ATOM   3356 O  OG1 . THR B 2 203 ? 78.385  26.313  43.018 1.00 4.74  ? 225  THR B OG1 1 
ATOM   3357 C  CG2 . THR B 2 203 ? 79.495  26.788  40.935 1.00 2.99  ? 225  THR B CG2 1 
ATOM   3358 N  N   . ALA B 2 204 ? 76.953  29.845  40.047 1.00 2.19  ? 226  ALA B N   1 
ATOM   3359 C  CA  . ALA B 2 204 ? 76.493  30.261  38.734 1.00 3.16  ? 226  ALA B CA  1 
ATOM   3360 C  C   . ALA B 2 204 ? 76.774  29.179  37.690 1.00 2.51  ? 226  ALA B C   1 
ATOM   3361 O  O   . ALA B 2 204 ? 77.894  28.672  37.592 1.00 1.00  ? 226  ALA B O   1 
ATOM   3362 C  CB  . ALA B 2 204 ? 77.162  31.582  38.336 1.00 5.99  ? 226  ALA B CB  1 
ATOM   3363 N  N   . CYS B 2 205 ? 75.739  28.833  36.927 1.00 2.44  ? 227  CYS B N   1 
ATOM   3364 C  CA  . CYS B 2 205 ? 75.834  27.814  35.889 1.00 3.29  ? 227  CYS B CA  1 
ATOM   3365 C  C   . CYS B 2 205 ? 75.578  28.406  34.512 1.00 2.81  ? 227  CYS B C   1 
ATOM   3366 O  O   . CYS B 2 205 ? 74.800  29.351  34.379 1.00 2.27  ? 227  CYS B O   1 
ATOM   3367 C  CB  . CYS B 2 205 ? 74.798  26.724  36.126 1.00 3.63  ? 227  CYS B CB  1 
ATOM   3368 S  SG  . CYS B 2 205 ? 74.367  26.460  37.872 1.00 5.18  ? 227  CYS B SG  1 
ATOM   3369 N  N   . MET B 2 206 ? 76.231  27.841  33.497 1.00 1.87  ? 228  MET B N   1 
ATOM   3370 C  CA  . MET B 2 206 ? 76.052  28.290  32.123 1.00 1.77  ? 228  MET B CA  1 
ATOM   3371 C  C   . MET B 2 206 ? 75.234  27.241  31.383 1.00 1.28  ? 228  MET B C   1 
ATOM   3372 O  O   . MET B 2 206 ? 74.635  26.376  32.007 1.00 1.00  ? 228  MET B O   1 
ATOM   3373 C  CB  . MET B 2 206 ? 77.401  28.506  31.424 1.00 1.00  ? 228  MET B CB  1 
ATOM   3374 C  CG  . MET B 2 206 ? 78.284  29.579  32.055 1.00 1.44  ? 228  MET B CG  1 
ATOM   3375 S  SD  . MET B 2 206 ? 77.482  31.190  32.211 1.00 2.19  ? 228  MET B SD  1 
ATOM   3376 C  CE  . MET B 2 206 ? 78.782  32.172  33.106 1.00 3.81  ? 228  MET B CE  1 
ATOM   3377 N  N   . ASN B 2 207 ? 75.211  27.316  30.060 1.00 1.67  ? 229  ASN B N   1 
ATOM   3378 C  CA  . ASN B 2 207 ? 74.439  26.381  29.245 1.00 2.12  ? 229  ASN B CA  1 
ATOM   3379 C  C   . ASN B 2 207 ? 73.098  25.909  29.812 1.00 2.04  ? 229  ASN B C   1 
ATOM   3380 O  O   . ASN B 2 207 ? 72.767  24.720  29.802 1.00 1.00  ? 229  ASN B O   1 
ATOM   3381 C  CB  . ASN B 2 207 ? 75.294  25.183  28.854 1.00 2.34  ? 229  ASN B CB  1 
ATOM   3382 C  CG  . ASN B 2 207 ? 76.285  25.532  27.775 1.00 2.04  ? 229  ASN B CG  1 
ATOM   3383 O  OD1 . ASN B 2 207 ? 76.003  26.366  26.917 1.00 1.00  ? 229  ASN B OD1 1 
ATOM   3384 N  ND2 . ASN B 2 207 ? 77.445  24.897  27.802 1.00 2.03  ? 229  ASN B ND2 1 
ATOM   3385 N  N   . ASN B 2 208 ? 72.336  26.882  30.300 1.00 2.49  ? 230  ASN B N   1 
ATOM   3386 C  CA  . ASN B 2 208 ? 71.005  26.664  30.832 1.00 2.39  ? 230  ASN B CA  1 
ATOM   3387 C  C   . ASN B 2 208 ? 70.946  25.541  31.843 1.00 2.57  ? 230  ASN B C   1 
ATOM   3388 O  O   . ASN B 2 208 ? 70.282  24.535  31.623 1.00 2.76  ? 230  ASN B O   1 
ATOM   3389 C  CB  . ASN B 2 208 ? 70.062  26.359  29.677 1.00 2.81  ? 230  ASN B CB  1 
ATOM   3390 C  CG  . ASN B 2 208 ? 68.676  26.899  29.903 1.00 3.84  ? 230  ASN B CG  1 
ATOM   3391 O  OD1 . ASN B 2 208 ? 68.229  27.809  29.202 1.00 2.87  ? 230  ASN B OD1 1 
ATOM   3392 N  ND2 . ASN B 2 208 ? 67.982  26.346  30.887 1.00 5.54  ? 230  ASN B ND2 1 
ATOM   3393 N  N   . GLY B 2 209 ? 71.646  25.709  32.953 1.00 2.18  ? 231  GLY B N   1 
ATOM   3394 C  CA  . GLY B 2 209 ? 71.633  24.688  33.977 1.00 1.67  ? 231  GLY B CA  1 
ATOM   3395 C  C   . GLY B 2 209 ? 70.992  25.335  35.173 1.00 1.15  ? 231  GLY B C   1 
ATOM   3396 O  O   . GLY B 2 209 ? 71.179  26.531  35.384 1.00 1.66  ? 231  GLY B O   1 
ATOM   3397 N  N   . VAL B 2 210 ? 70.226  24.577  35.947 1.00 1.40  ? 232  VAL B N   1 
ATOM   3398 C  CA  . VAL B 2 210 ? 69.587  25.151  37.113 1.00 1.00  ? 232  VAL B CA  1 
ATOM   3399 C  C   . VAL B 2 210 ? 70.371  24.827  38.348 1.00 1.00  ? 232  VAL B C   1 
ATOM   3400 O  O   . VAL B 2 210 ? 71.163  23.896  38.371 1.00 1.00  ? 232  VAL B O   1 
ATOM   3401 C  CB  . VAL B 2 210 ? 68.186  24.639  37.305 1.00 1.64  ? 232  VAL B CB  1 
ATOM   3402 C  CG1 . VAL B 2 210 ? 67.534  25.395  38.444 1.00 1.00  ? 232  VAL B CG1 1 
ATOM   3403 C  CG2 . VAL B 2 210 ? 67.404  24.793  36.017 1.00 2.49  ? 232  VAL B CG2 1 
ATOM   3404 N  N   . CYS B 2 211 ? 70.126  25.593  39.389 1.00 1.00  ? 233  CYS B N   1 
ATOM   3405 C  CA  . CYS B 2 211 ? 70.843  25.421  40.617 1.00 1.00  ? 233  CYS B CA  1 
ATOM   3406 C  C   . CYS B 2 211 ? 69.982  24.952  41.753 1.00 1.00  ? 233  CYS B C   1 
ATOM   3407 O  O   . CYS B 2 211 ? 68.932  25.514  42.032 1.00 1.00  ? 233  CYS B O   1 
ATOM   3408 C  CB  . CYS B 2 211 ? 71.482  26.727  41.000 1.00 1.00  ? 233  CYS B CB  1 
ATOM   3409 S  SG  . CYS B 2 211 ? 72.031  26.705  42.715 1.00 4.04  ? 233  CYS B SG  1 
ATOM   3410 N  N   . HIS B 2 212 ? 70.460  23.923  42.427 1.00 1.36  ? 234  HIS B N   1 
ATOM   3411 C  CA  . HIS B 2 212 ? 69.753  23.340  43.550 1.00 2.08  ? 234  HIS B CA  1 
ATOM   3412 C  C   . HIS B 2 212 ? 69.832  24.283  44.747 1.00 2.88  ? 234  HIS B C   1 
ATOM   3413 O  O   . HIS B 2 212 ? 70.899  24.463  45.320 1.00 3.98  ? 234  HIS B O   1 
ATOM   3414 C  CB  . HIS B 2 212 ? 70.407  22.003  43.880 1.00 2.35  ? 234  HIS B CB  1 
ATOM   3415 C  CG  . HIS B 2 212 ? 69.614  21.149  44.811 1.00 2.81  ? 234  HIS B CG  1 
ATOM   3416 N  ND1 . HIS B 2 212 ? 68.288  20.849  44.597 1.00 3.18  ? 234  HIS B ND1 1 
ATOM   3417 C  CD2 . HIS B 2 212 ? 69.975  20.490  45.935 1.00 3.07  ? 234  HIS B CD2 1 
ATOM   3418 C  CE1 . HIS B 2 212 ? 67.863  20.039  45.549 1.00 3.94  ? 234  HIS B CE1 1 
ATOM   3419 N  NE2 . HIS B 2 212 ? 68.868  19.805  46.374 1.00 4.19  ? 234  HIS B NE2 1 
ATOM   3420 N  N   . GLU B 2 213 ? 68.711  24.891  45.126 1.00 3.75  ? 235  GLU B N   1 
ATOM   3421 C  CA  . GLU B 2 213 ? 68.699  25.816  46.268 1.00 3.19  ? 235  GLU B CA  1 
ATOM   3422 C  C   . GLU B 2 213 ? 68.783  25.111  47.621 1.00 3.07  ? 235  GLU B C   1 
ATOM   3423 O  O   . GLU B 2 213 ? 68.285  25.613  48.626 1.00 3.29  ? 235  GLU B O   1 
ATOM   3424 C  CB  . GLU B 2 213 ? 67.454  26.720  46.211 1.00 4.50  ? 235  GLU B CB  1 
ATOM   3425 C  CG  . GLU B 2 213 ? 66.311  26.160  45.371 1.00 5.40  ? 235  GLU B CG  1 
ATOM   3426 C  CD  . GLU B 2 213 ? 65.571  25.041  46.067 1.00 5.80  ? 235  GLU B CD  1 
ATOM   3427 O  OE1 . GLU B 2 213 ? 65.005  24.164  45.371 1.00 6.58  ? 235  GLU B OE1 1 
ATOM   3428 O  OE2 . GLU B 2 213 ? 65.547  25.047  47.317 1.00 6.70  ? 235  GLU B OE2 1 
ATOM   3429 N  N   . ASP B 2 214 ? 69.426  23.945  47.628 1.00 2.68  ? 236  ASP B N   1 
ATOM   3430 C  CA  . ASP B 2 214 ? 69.611  23.144  48.835 1.00 1.40  ? 236  ASP B CA  1 
ATOM   3431 C  C   . ASP B 2 214 ? 71.084  22.834  49.024 1.00 1.40  ? 236  ASP B C   1 
ATOM   3432 O  O   . ASP B 2 214 ? 71.555  22.624  50.136 1.00 2.03  ? 236  ASP B O   1 
ATOM   3433 C  CB  . ASP B 2 214 ? 68.868  21.815  48.720 1.00 1.34  ? 236  ASP B CB  1 
ATOM   3434 C  CG  . ASP B 2 214 ? 67.615  21.773  49.548 1.00 1.00  ? 236  ASP B CG  1 
ATOM   3435 O  OD1 . ASP B 2 214 ? 66.581  22.320  49.109 1.00 1.92  ? 236  ASP B OD1 1 
ATOM   3436 O  OD2 . ASP B 2 214 ? 67.673  21.194  50.651 1.00 1.48  ? 236  ASP B OD2 1 
ATOM   3437 N  N   . THR B 2 215 ? 71.813  22.814  47.922 1.00 1.09  ? 237  THR B N   1 
ATOM   3438 C  CA  . THR B 2 215 ? 73.218  22.483  47.964 1.00 1.58  ? 237  THR B CA  1 
ATOM   3439 C  C   . THR B 2 215 ? 74.094  23.538  47.352 1.00 1.79  ? 237  THR B C   1 
ATOM   3440 O  O   . THR B 2 215 ? 75.155  23.843  47.874 1.00 2.93  ? 237  THR B O   1 
ATOM   3441 C  CB  . THR B 2 215 ? 73.443  21.204  47.224 1.00 3.65  ? 237  THR B CB  1 
ATOM   3442 O  OG1 . THR B 2 215 ? 72.786  21.284  45.953 1.00 4.30  ? 237  THR B OG1 1 
ATOM   3443 C  CG2 . THR B 2 215 ? 72.863  20.051  48.001 1.00 5.11  ? 237  THR B CG2 1 
ATOM   3444 N  N   . GLY B 2 216 ? 73.667  24.082  46.226 1.00 1.00  ? 238  GLY B N   1 
ATOM   3445 C  CA  . GLY B 2 216 ? 74.463  25.110  45.605 1.00 1.00  ? 238  GLY B CA  1 
ATOM   3446 C  C   . GLY B 2 216 ? 75.111  24.651  44.326 1.00 1.28  ? 238  GLY B C   1 
ATOM   3447 O  O   . GLY B 2 216 ? 75.801  25.433  43.673 1.00 1.11  ? 238  GLY B O   1 
ATOM   3448 N  N   . GLU B 2 217 ? 74.908  23.392  43.959 1.00 1.88  ? 239  GLU B N   1 
ATOM   3449 C  CA  . GLU B 2 217 ? 75.495  22.899  42.721 1.00 3.64  ? 239  GLU B CA  1 
ATOM   3450 C  C   . GLU B 2 217 ? 74.488  22.947  41.585 1.00 3.34  ? 239  GLU B C   1 
ATOM   3451 O  O   . GLU B 2 217 ? 73.310  23.225  41.804 1.00 3.43  ? 239  GLU B O   1 
ATOM   3452 C  CB  . GLU B 2 217 ? 76.038  21.476  42.899 1.00 5.79  ? 239  GLU B CB  1 
ATOM   3453 C  CG  . GLU B 2 217 ? 77.397  21.409  43.620 1.00 10.00 ? 239  GLU B CG  1 
ATOM   3454 C  CD  . GLU B 2 217 ? 78.442  22.385  43.036 1.00 12.78 ? 239  GLU B CD  1 
ATOM   3455 O  OE1 . GLU B 2 217 ? 78.508  22.530  41.789 1.00 13.99 ? 239  GLU B OE1 1 
ATOM   3456 O  OE2 . GLU B 2 217 ? 79.207  22.999  43.824 1.00 12.16 ? 239  GLU B OE2 1 
ATOM   3457 N  N   . CYS B 2 218 ? 74.951  22.689  40.368 1.00 3.64  ? 240  CYS B N   1 
ATOM   3458 C  CA  . CYS B 2 218 ? 74.068  22.722  39.207 1.00 3.90  ? 240  CYS B CA  1 
ATOM   3459 C  C   . CYS B 2 218 ? 73.678  21.352  38.689 1.00 2.85  ? 240  CYS B C   1 
ATOM   3460 O  O   . CYS B 2 218 ? 74.467  20.408  38.730 1.00 3.37  ? 240  CYS B O   1 
ATOM   3461 C  CB  . CYS B 2 218 ? 74.730  23.462  38.054 1.00 4.59  ? 240  CYS B CB  1 
ATOM   3462 S  SG  . CYS B 2 218 ? 75.620  24.983  38.484 1.00 6.62  ? 240  CYS B SG  1 
ATOM   3463 N  N   . ILE B 2 219 ? 72.455  21.249  38.195 1.00 2.15  ? 241  ILE B N   1 
ATOM   3464 C  CA  . ILE B 2 219 ? 72.007  20.004  37.614 1.00 3.32  ? 241  ILE B CA  1 
ATOM   3465 C  C   . ILE B 2 219 ? 72.109  20.294  36.129 1.00 3.45  ? 241  ILE B C   1 
ATOM   3466 O  O   . ILE B 2 219 ? 71.162  20.793  35.533 1.00 3.82  ? 241  ILE B O   1 
ATOM   3467 C  CB  . ILE B 2 219 ? 70.546  19.706  37.935 1.00 3.00  ? 241  ILE B CB  1 
ATOM   3468 C  CG1 . ILE B 2 219 ? 70.325  19.656  39.443 1.00 1.48  ? 241  ILE B CG1 1 
ATOM   3469 C  CG2 . ILE B 2 219 ? 70.158  18.379  37.317 1.00 5.44  ? 241  ILE B CG2 1 
ATOM   3470 C  CD1 . ILE B 2 219 ? 68.873  19.455  39.816 1.00 1.00  ? 241  ILE B CD1 1 
ATOM   3471 N  N   . CYS B 2 220 ? 73.258  20.005  35.533 1.00 3.27  ? 242  CYS B N   1 
ATOM   3472 C  CA  . CYS B 2 220 ? 73.457  20.283  34.119 1.00 2.17  ? 242  CYS B CA  1 
ATOM   3473 C  C   . CYS B 2 220 ? 72.418  19.669  33.228 1.00 1.59  ? 242  CYS B C   1 
ATOM   3474 O  O   . CYS B 2 220 ? 71.726  18.744  33.618 1.00 2.83  ? 242  CYS B O   1 
ATOM   3475 C  CB  . CYS B 2 220 ? 74.828  19.816  33.685 1.00 2.98  ? 242  CYS B CB  1 
ATOM   3476 S  SG  . CYS B 2 220 ? 76.095  20.610  34.692 1.00 5.69  ? 242  CYS B SG  1 
ATOM   3477 N  N   . PRO B 2 221 ? 72.303  20.178  32.003 1.00 1.49  ? 243  PRO B N   1 
ATOM   3478 C  CA  . PRO B 2 221 ? 71.328  19.669  31.051 1.00 1.00  ? 243  PRO B CA  1 
ATOM   3479 C  C   . PRO B 2 221 ? 71.921  18.473  30.356 1.00 1.00  ? 243  PRO B C   1 
ATOM   3480 O  O   . PRO B 2 221 ? 73.123  18.415  30.147 1.00 1.00  ? 243  PRO B O   1 
ATOM   3481 C  CB  . PRO B 2 221 ? 71.136  20.835  30.080 1.00 2.26  ? 243  PRO B CB  1 
ATOM   3482 C  CG  . PRO B 2 221 ? 71.973  21.977  30.646 1.00 2.60  ? 243  PRO B CG  1 
ATOM   3483 C  CD  . PRO B 2 221 ? 73.048  21.293  31.416 1.00 1.64  ? 243  PRO B CD  1 
ATOM   3484 N  N   . PRO B 2 222 ? 71.087  17.502  29.982 1.00 1.00  ? 244  PRO B N   1 
ATOM   3485 C  CA  . PRO B 2 222 ? 71.604  16.321  29.304 1.00 1.32  ? 244  PRO B CA  1 
ATOM   3486 C  C   . PRO B 2 222 ? 72.450  16.720  28.112 1.00 1.42  ? 244  PRO B C   1 
ATOM   3487 O  O   . PRO B 2 222 ? 71.912  17.007  27.036 1.00 1.00  ? 244  PRO B O   1 
ATOM   3488 C  CB  . PRO B 2 222 ? 70.340  15.587  28.894 1.00 1.00  ? 244  PRO B CB  1 
ATOM   3489 C  CG  . PRO B 2 222 ? 69.392  16.689  28.651 1.00 1.56  ? 244  PRO B CG  1 
ATOM   3490 C  CD  . PRO B 2 222 ? 69.625  17.559  29.859 1.00 1.00  ? 244  PRO B CD  1 
ATOM   3491 N  N   . GLY B 2 223 ? 73.770  16.753  28.322 1.00 1.85  ? 245  GLY B N   1 
ATOM   3492 C  CA  . GLY B 2 223 ? 74.695  17.106  27.256 1.00 1.31  ? 245  GLY B CA  1 
ATOM   3493 C  C   . GLY B 2 223 ? 75.915  17.887  27.691 1.00 1.00  ? 245  GLY B C   1 
ATOM   3494 O  O   . GLY B 2 223 ? 76.836  18.120  26.907 1.00 1.00  ? 245  GLY B O   1 
ATOM   3495 N  N   . PHE B 2 224 ? 75.915  18.311  28.945 1.00 1.00  ? 246  PHE B N   1 
ATOM   3496 C  CA  . PHE B 2 224 ? 77.034  19.073  29.473 1.00 1.31  ? 246  PHE B CA  1 
ATOM   3497 C  C   . PHE B 2 224 ? 77.324  18.659  30.906 1.00 1.00  ? 246  PHE B C   1 
ATOM   3498 O  O   . PHE B 2 224 ? 76.432  18.256  31.642 1.00 1.14  ? 246  PHE B O   1 
ATOM   3499 C  CB  . PHE B 2 224 ? 76.738  20.574  29.443 1.00 2.42  ? 246  PHE B CB  1 
ATOM   3500 C  CG  . PHE B 2 224 ? 76.340  21.094  28.095 1.00 2.96  ? 246  PHE B CG  1 
ATOM   3501 C  CD1 . PHE B 2 224 ? 75.028  20.974  27.642 1.00 4.53  ? 246  PHE B CD1 1 
ATOM   3502 C  CD2 . PHE B 2 224 ? 77.272  21.709  27.272 1.00 2.43  ? 246  PHE B CD2 1 
ATOM   3503 C  CE1 . PHE B 2 224 ? 74.648  21.464  26.378 1.00 2.93  ? 246  PHE B CE1 1 
ATOM   3504 C  CE2 . PHE B 2 224 ? 76.902  22.200  26.010 1.00 2.83  ? 246  PHE B CE2 1 
ATOM   3505 C  CZ  . PHE B 2 224 ? 75.586  22.074  25.570 1.00 2.81  ? 246  PHE B CZ  1 
ATOM   3506 N  N   . MET B 2 225 ? 78.581  18.771  31.301 1.00 1.00  ? 247  MET B N   1 
ATOM   3507 C  CA  . MET B 2 225 ? 78.974  18.402  32.643 1.00 1.00  ? 247  MET B CA  1 
ATOM   3508 C  C   . MET B 2 225 ? 79.789  19.533  33.226 1.00 1.09  ? 247  MET B C   1 
ATOM   3509 O  O   . MET B 2 225 ? 79.903  20.587  32.609 1.00 1.00  ? 247  MET B O   1 
ATOM   3510 C  CB  . MET B 2 225 ? 79.810  17.129  32.604 1.00 1.17  ? 247  MET B CB  1 
ATOM   3511 C  CG  . MET B 2 225 ? 81.191  17.313  32.032 1.00 1.11  ? 247  MET B CG  1 
ATOM   3512 S  SD  . MET B 2 225 ? 82.148  15.830  32.248 1.00 1.00  ? 247  MET B SD  1 
ATOM   3513 C  CE  . MET B 2 225 ? 83.337  16.031  31.001 1.00 1.00  ? 247  MET B CE  1 
ATOM   3514 N  N   . GLY B 2 226 ? 80.346  19.315  34.415 1.00 1.00  ? 248  GLY B N   1 
ATOM   3515 C  CA  . GLY B 2 226 ? 81.165  20.337  35.045 1.00 1.69  ? 248  GLY B CA  1 
ATOM   3516 C  C   . GLY B 2 226 ? 80.490  21.129  36.143 1.00 1.00  ? 248  GLY B C   1 
ATOM   3517 O  O   . GLY B 2 226 ? 79.296  21.381  36.094 1.00 1.00  ? 248  GLY B O   1 
ATOM   3518 N  N   . ARG B 2 227 ? 81.261  21.553  37.131 1.00 1.00  ? 249  ARG B N   1 
ATOM   3519 C  CA  . ARG B 2 227 ? 80.693  22.301  38.236 1.00 1.69  ? 249  ARG B CA  1 
ATOM   3520 C  C   . ARG B 2 227 ? 79.849  23.484  37.807 1.00 1.52  ? 249  ARG B C   1 
ATOM   3521 O  O   . ARG B 2 227 ? 79.101  24.026  38.606 1.00 1.19  ? 249  ARG B O   1 
ATOM   3522 C  CB  . ARG B 2 227 ? 81.799  22.790  39.164 1.00 2.46  ? 249  ARG B CB  1 
ATOM   3523 C  CG  . ARG B 2 227 ? 82.662  21.681  39.727 1.00 3.93  ? 249  ARG B CG  1 
ATOM   3524 C  CD  . ARG B 2 227 ? 83.577  22.202  40.827 1.00 4.62  ? 249  ARG B CD  1 
ATOM   3525 N  NE  . ARG B 2 227 ? 82.822  22.935  41.835 1.00 4.07  ? 249  ARG B NE  1 
ATOM   3526 C  CZ  . ARG B 2 227 ? 82.786  24.257  41.914 1.00 3.40  ? 249  ARG B CZ  1 
ATOM   3527 N  NH1 . ARG B 2 227 ? 83.473  24.991  41.047 1.00 2.94  ? 249  ARG B NH1 1 
ATOM   3528 N  NH2 . ARG B 2 227 ? 82.046  24.840  42.846 1.00 3.88  ? 249  ARG B NH2 1 
ATOM   3529 N  N   . THR B 2 228 ? 79.958  23.885  36.553 1.00 1.35  ? 250  THR B N   1 
ATOM   3530 C  CA  . THR B 2 228 ? 79.198  25.023  36.093 1.00 1.00  ? 250  THR B CA  1 
ATOM   3531 C  C   . THR B 2 228 ? 78.497  24.699  34.801 1.00 1.00  ? 250  THR B C   1 
ATOM   3532 O  O   . THR B 2 228 ? 77.886  25.555  34.177 1.00 1.00  ? 250  THR B O   1 
ATOM   3533 C  CB  . THR B 2 228 ? 80.113  26.185  35.885 1.00 1.00  ? 250  THR B CB  1 
ATOM   3534 O  OG1 . THR B 2 228 ? 81.107  25.821  34.926 1.00 1.06  ? 250  THR B OG1 1 
ATOM   3535 C  CG2 . THR B 2 228 ? 80.786  26.539  37.187 1.00 1.00  ? 250  THR B CG2 1 
ATOM   3536 N  N   . CYS B 2 229 ? 78.606  23.441  34.404 1.00 1.55  ? 251  CYS B N   1 
ATOM   3537 C  CA  . CYS B 2 229 ? 77.985  22.942  33.188 1.00 1.88  ? 251  CYS B CA  1 
ATOM   3538 C  C   . CYS B 2 229 ? 78.591  23.490  31.895 1.00 1.74  ? 251  CYS B C   1 
ATOM   3539 O  O   . CYS B 2 229 ? 78.019  23.319  30.823 1.00 1.46  ? 251  CYS B O   1 
ATOM   3540 C  CB  . CYS B 2 229 ? 76.485  23.240  33.215 1.00 2.41  ? 251  CYS B CB  1 
ATOM   3541 S  SG  . CYS B 2 229 ? 75.592  22.580  34.663 1.00 2.79  ? 251  CYS B SG  1 
ATOM   3542 N  N   . GLU B 2 230 ? 79.750  24.131  31.989 1.00 1.62  ? 252  GLU B N   1 
ATOM   3543 C  CA  . GLU B 2 230 ? 80.397  24.710  30.819 1.00 1.00  ? 252  GLU B CA  1 
ATOM   3544 C  C   . GLU B 2 230 ? 81.029  23.698  29.875 1.00 1.00  ? 252  GLU B C   1 
ATOM   3545 O  O   . GLU B 2 230 ? 81.337  24.020  28.733 1.00 1.00  ? 252  GLU B O   1 
ATOM   3546 C  CB  . GLU B 2 230 ? 81.468  25.699  31.257 1.00 1.00  ? 252  GLU B CB  1 
ATOM   3547 C  CG  . GLU B 2 230 ? 80.945  26.992  31.848 1.00 3.00  ? 252  GLU B CG  1 
ATOM   3548 C  CD  . GLU B 2 230 ? 82.068  27.901  32.332 1.00 4.38  ? 252  GLU B CD  1 
ATOM   3549 O  OE1 . GLU B 2 230 ? 83.078  28.026  31.607 1.00 4.96  ? 252  GLU B OE1 1 
ATOM   3550 O  OE2 . GLU B 2 230 ? 81.945  28.498  33.427 1.00 4.00  ? 252  GLU B OE2 1 
ATOM   3551 N  N   . LYS B 2 231 ? 81.220  22.475  30.350 1.00 1.11  ? 253  LYS B N   1 
ATOM   3552 C  CA  . LYS B 2 231 ? 81.853  21.427  29.556 1.00 1.00  ? 253  LYS B CA  1 
ATOM   3553 C  C   . LYS B 2 231 ? 80.948  20.685  28.594 1.00 1.00  ? 253  LYS B C   1 
ATOM   3554 O  O   . LYS B 2 231 ? 79.934  20.121  28.988 1.00 1.00  ? 253  LYS B O   1 
ATOM   3555 C  CB  . LYS B 2 231 ? 82.522  20.420  30.489 1.00 1.75  ? 253  LYS B CB  1 
ATOM   3556 C  CG  . LYS B 2 231 ? 83.100  19.199  29.804 1.00 2.35  ? 253  LYS B CG  1 
ATOM   3557 C  CD  . LYS B 2 231 ? 84.141  19.572  28.772 1.00 3.33  ? 253  LYS B CD  1 
ATOM   3558 C  CE  . LYS B 2 231 ? 84.697  18.338  28.089 1.00 2.50  ? 253  LYS B CE  1 
ATOM   3559 N  NZ  . LYS B 2 231 ? 85.374  18.676  26.808 1.00 2.46  ? 253  LYS B NZ  1 
ATOM   3560 N  N   . ALA B 2 232 ? 81.345  20.663  27.327 1.00 2.05  ? 254  ALA B N   1 
ATOM   3561 C  CA  . ALA B 2 232 ? 80.576  19.984  26.285 1.00 3.11  ? 254  ALA B CA  1 
ATOM   3562 C  C   . ALA B 2 232 ? 80.972  18.517  26.167 1.00 2.86  ? 254  ALA B C   1 
ATOM   3563 O  O   . ALA B 2 232 ? 82.074  18.191  25.710 1.00 2.88  ? 254  ALA B O   1 
ATOM   3564 C  CB  . ALA B 2 232 ? 80.779  20.689  24.941 1.00 4.54  ? 254  ALA B CB  1 
ATOM   3565 N  N   . CYS B 2 233 ? 80.063  17.640  26.572 1.00 2.75  ? 255  CYS B N   1 
ATOM   3566 C  CA  . CYS B 2 233 ? 80.296  16.204  26.530 1.00 2.68  ? 255  CYS B CA  1 
ATOM   3567 C  C   . CYS B 2 233 ? 80.472  15.665  25.139 1.00 2.54  ? 255  CYS B C   1 
ATOM   3568 O  O   . CYS B 2 233 ? 80.449  16.417  24.169 1.00 3.73  ? 255  CYS B O   1 
ATOM   3569 C  CB  . CYS B 2 233 ? 79.127  15.477  27.152 1.00 4.26  ? 255  CYS B CB  1 
ATOM   3570 S  SG  . CYS B 2 233 ? 79.183  15.384  28.960 1.00 6.49  ? 255  CYS B SG  1 
ATOM   3571 N  N   . GLU B 2 234 ? 80.645  14.349  25.052 1.00 2.49  ? 256  GLU B N   1 
ATOM   3572 C  CA  . GLU B 2 234 ? 80.778  13.698  23.763 1.00 3.24  ? 256  GLU B CA  1 
ATOM   3573 C  C   . GLU B 2 234 ? 79.444  13.880  23.052 1.00 3.57  ? 256  GLU B C   1 
ATOM   3574 O  O   . GLU B 2 234 ? 78.381  13.877  23.680 1.00 2.85  ? 256  GLU B O   1 
ATOM   3575 C  CB  . GLU B 2 234 ? 81.069  12.201  23.917 1.00 4.63  ? 256  GLU B CB  1 
ATOM   3576 C  CG  . GLU B 2 234 ? 82.542  11.833  24.081 1.00 6.54  ? 256  GLU B CG  1 
ATOM   3577 C  CD  . GLU B 2 234 ? 82.794  10.339  23.884 1.00 6.97  ? 256  GLU B CD  1 
ATOM   3578 O  OE1 . GLU B 2 234 ? 82.345  9.806   22.846 1.00 6.37  ? 256  GLU B OE1 1 
ATOM   3579 O  OE2 . GLU B 2 234 ? 83.438  9.701   24.754 1.00 5.66  ? 256  GLU B OE2 1 
ATOM   3580 N  N   . LEU B 2 235 ? 79.506  14.040  21.738 1.00 2.74  ? 257  LEU B N   1 
ATOM   3581 C  CA  . LEU B 2 235 ? 78.312  14.233  20.940 1.00 1.78  ? 257  LEU B CA  1 
ATOM   3582 C  C   . LEU B 2 235 ? 77.374  13.073  21.178 1.00 1.88  ? 257  LEU B C   1 
ATOM   3583 O  O   . LEU B 2 235 ? 77.791  11.924  21.090 1.00 2.27  ? 257  LEU B O   1 
ATOM   3584 C  CB  . LEU B 2 235 ? 78.681  14.279  19.459 1.00 1.69  ? 257  LEU B CB  1 
ATOM   3585 C  CG  . LEU B 2 235 ? 78.010  15.328  18.579 1.00 1.00  ? 257  LEU B CG  1 
ATOM   3586 C  CD1 . LEU B 2 235 ? 78.447  15.129  17.153 1.00 1.09  ? 257  LEU B CD1 1 
ATOM   3587 C  CD2 . LEU B 2 235 ? 76.512  15.215  18.684 1.00 1.59  ? 257  LEU B CD2 1 
ATOM   3588 N  N   . HIS B 2 236 ? 76.119  13.369  21.490 1.00 1.27  ? 258  HIS B N   1 
ATOM   3589 C  CA  . HIS B 2 236 ? 75.120  12.326  21.694 1.00 1.41  ? 258  HIS B CA  1 
ATOM   3590 C  C   . HIS B 2 236 ? 75.228  11.556  23.002 1.00 1.85  ? 258  HIS B C   1 
ATOM   3591 O  O   . HIS B 2 236 ? 74.906  10.371  23.037 1.00 1.39  ? 258  HIS B O   1 
ATOM   3592 C  CB  . HIS B 2 236 ? 75.170  11.296  20.556 1.00 1.47  ? 258  HIS B CB  1 
ATOM   3593 C  CG  . HIS B 2 236 ? 75.123  11.887  19.184 1.00 1.00  ? 258  HIS B CG  1 
ATOM   3594 N  ND1 . HIS B 2 236 ? 74.040  12.592  18.713 1.00 1.00  ? 258  HIS B ND1 1 
ATOM   3595 C  CD2 . HIS B 2 236 ? 76.016  11.842  18.168 1.00 1.00  ? 258  HIS B CD2 1 
ATOM   3596 C  CE1 . HIS B 2 236 ? 74.265  12.953  17.463 1.00 1.00  ? 258  HIS B CE1 1 
ATOM   3597 N  NE2 . HIS B 2 236 ? 75.457  12.511  17.108 1.00 1.00  ? 258  HIS B NE2 1 
ATOM   3598 N  N   . THR B 2 237 ? 75.668  12.192  24.078 1.00 1.35  ? 259  THR B N   1 
ATOM   3599 C  CA  . THR B 2 237 ? 75.769  11.469  25.341 1.00 1.21  ? 259  THR B CA  1 
ATOM   3600 C  C   . THR B 2 237 ? 74.811  12.054  26.363 1.00 1.74  ? 259  THR B C   1 
ATOM   3601 O  O   . THR B 2 237 ? 74.078  12.993  26.068 1.00 1.70  ? 259  THR B O   1 
ATOM   3602 C  CB  . THR B 2 237 ? 77.205  11.550  25.930 1.00 2.32  ? 259  THR B CB  1 
ATOM   3603 O  OG1 . THR B 2 237 ? 77.652  12.912  25.915 1.00 3.53  ? 259  THR B OG1 1 
ATOM   3604 C  CG2 . THR B 2 237 ? 78.174  10.687  25.137 1.00 1.58  ? 259  THR B CG2 1 
ATOM   3605 N  N   . PHE B 2 238 ? 74.804  11.465  27.553 1.00 2.13  ? 260  PHE B N   1 
ATOM   3606 C  CA  . PHE B 2 238 ? 74.015  11.958  28.676 1.00 1.61  ? 260  PHE B CA  1 
ATOM   3607 C  C   . PHE B 2 238 ? 74.435  11.182  29.914 1.00 2.41  ? 260  PHE B C   1 
ATOM   3608 O  O   . PHE B 2 238 ? 75.101  10.152  29.811 1.00 2.09  ? 260  PHE B O   1 
ATOM   3609 C  CB  . PHE B 2 238 ? 72.502  11.876  28.419 1.00 1.00  ? 260  PHE B CB  1 
ATOM   3610 C  CG  . PHE B 2 238 ? 71.909  10.533  28.621 1.00 1.00  ? 260  PHE B CG  1 
ATOM   3611 C  CD1 . PHE B 2 238 ? 71.508  10.108  29.884 1.00 1.00  ? 260  PHE B CD1 1 
ATOM   3612 C  CD2 . PHE B 2 238 ? 71.672  9.715   27.534 1.00 1.00  ? 260  PHE B CD2 1 
ATOM   3613 C  CE1 . PHE B 2 238 ? 70.866  8.875   30.056 1.00 1.00  ? 260  PHE B CE1 1 
ATOM   3614 C  CE2 . PHE B 2 238 ? 71.037  8.489   27.697 1.00 2.19  ? 260  PHE B CE2 1 
ATOM   3615 C  CZ  . PHE B 2 238 ? 70.630  8.072   28.963 1.00 1.24  ? 260  PHE B CZ  1 
ATOM   3616 N  N   . GLY B 2 239 ? 74.073  11.692  31.084 1.00 3.03  ? 261  GLY B N   1 
ATOM   3617 C  CA  . GLY B 2 239 ? 74.471  11.043  32.320 1.00 2.88  ? 261  GLY B CA  1 
ATOM   3618 C  C   . GLY B 2 239 ? 75.258  12.055  33.124 1.00 2.84  ? 261  GLY B C   1 
ATOM   3619 O  O   . GLY B 2 239 ? 75.897  12.930  32.547 1.00 1.85  ? 261  GLY B O   1 
ATOM   3620 N  N   . ARG B 2 240 ? 75.230  11.941  34.445 1.00 3.14  ? 262  ARG B N   1 
ATOM   3621 C  CA  . ARG B 2 240 ? 75.931  12.905  35.282 1.00 3.42  ? 262  ARG B CA  1 
ATOM   3622 C  C   . ARG B 2 240 ? 77.346  13.275  34.817 1.00 2.35  ? 262  ARG B C   1 
ATOM   3623 O  O   . ARG B 2 240 ? 77.808  14.385  35.065 1.00 2.23  ? 262  ARG B O   1 
ATOM   3624 C  CB  . ARG B 2 240 ? 75.982  12.403  36.725 1.00 4.93  ? 262  ARG B CB  1 
ATOM   3625 C  CG  . ARG B 2 240 ? 76.027  13.515  37.768 1.00 7.81  ? 262  ARG B CG  1 
ATOM   3626 C  CD  . ARG B 2 240 ? 76.069  12.967  39.195 1.00 10.30 ? 262  ARG B CD  1 
ATOM   3627 N  NE  . ARG B 2 240 ? 75.650  13.960  40.188 1.00 13.02 ? 262  ARG B NE  1 
ATOM   3628 C  CZ  . ARG B 2 240 ? 76.323  15.071  40.488 1.00 13.94 ? 262  ARG B CZ  1 
ATOM   3629 N  NH1 . ARG B 2 240 ? 77.469  15.353  39.877 1.00 13.81 ? 262  ARG B NH1 1 
ATOM   3630 N  NH2 . ARG B 2 240 ? 75.843  15.909  41.402 1.00 14.34 ? 262  ARG B NH2 1 
ATOM   3631 N  N   . THR B 2 241 ? 78.022  12.363  34.129 1.00 1.54  ? 263  THR B N   1 
ATOM   3632 C  CA  . THR B 2 241 ? 79.385  12.616  33.674 1.00 1.86  ? 263  THR B CA  1 
ATOM   3633 C  C   . THR B 2 241 ? 79.544  12.163  32.253 1.00 2.20  ? 263  THR B C   1 
ATOM   3634 O  O   . THR B 2 241 ? 80.652  12.130  31.725 1.00 2.18  ? 263  THR B O   1 
ATOM   3635 C  CB  . THR B 2 241 ? 80.390  11.801  34.451 1.00 2.67  ? 263  THR B CB  1 
ATOM   3636 O  OG1 . THR B 2 241 ? 80.259  10.425  34.063 1.00 1.92  ? 263  THR B OG1 1 
ATOM   3637 C  CG2 . THR B 2 241 ? 80.154  11.939  35.943 1.00 2.29  ? 263  THR B CG2 1 
ATOM   3638 N  N   . CYS B 2 242 ? 78.436  11.780  31.646 1.00 3.69  ? 264  CYS B N   1 
ATOM   3639 C  CA  . CYS B 2 242 ? 78.464  11.301  30.279 1.00 4.67  ? 264  CYS B CA  1 
ATOM   3640 C  C   . CYS B 2 242 ? 79.194  9.986   30.203 1.00 4.41  ? 264  CYS B C   1 
ATOM   3641 O  O   . CYS B 2 242 ? 80.407  9.919   30.339 1.00 5.54  ? 264  CYS B O   1 
ATOM   3642 C  CB  . CYS B 2 242 ? 79.104  12.340  29.361 1.00 4.58  ? 264  CYS B CB  1 
ATOM   3643 S  SG  . CYS B 2 242 ? 78.003  13.782  29.298 1.00 6.16  ? 264  CYS B SG  1 
ATOM   3644 N  N   . LYS B 2 243 ? 78.406  8.940   30.009 1.00 3.96  ? 265  LYS B N   1 
ATOM   3645 C  CA  . LYS B 2 243 ? 78.872  7.570   29.906 1.00 3.87  ? 265  LYS B CA  1 
ATOM   3646 C  C   . LYS B 2 243 ? 77.627  6.781   29.502 1.00 3.96  ? 265  LYS B C   1 
ATOM   3647 O  O   . LYS B 2 243 ? 77.585  5.552   29.594 1.00 4.21  ? 265  LYS B O   1 
ATOM   3648 C  CB  . LYS B 2 243 ? 79.409  7.086   31.259 1.00 3.82  ? 265  LYS B CB  1 
ATOM   3649 C  CG  . LYS B 2 243 ? 80.862  7.460   31.551 1.00 3.44  ? 265  LYS B CG  1 
ATOM   3650 C  CD  . LYS B 2 243 ? 81.824  6.796   30.565 1.00 3.35  ? 265  LYS B CD  1 
ATOM   3651 C  CE  . LYS B 2 243 ? 83.135  6.425   31.240 1.00 2.87  ? 265  LYS B CE  1 
ATOM   3652 N  NZ  . LYS B 2 243 ? 82.956  5.325   32.247 1.00 2.95  ? 265  LYS B NZ  1 
ATOM   3653 N  N   . GLU B 2 244 ? 76.616  7.529   29.056 1.00 3.29  ? 266  GLU B N   1 
ATOM   3654 C  CA  . GLU B 2 244 ? 75.334  6.985   28.616 1.00 2.13  ? 266  GLU B CA  1 
ATOM   3655 C  C   . GLU B 2 244 ? 75.040  7.413   27.167 1.00 1.54  ? 266  GLU B C   1 
ATOM   3656 O  O   . GLU B 2 244 ? 74.820  8.591   26.882 1.00 1.00  ? 266  GLU B O   1 
ATOM   3657 C  CB  . GLU B 2 244 ? 74.226  7.493   29.534 1.00 2.24  ? 266  GLU B CB  1 
ATOM   3658 C  CG  . GLU B 2 244 ? 73.452  6.423   30.271 1.00 1.90  ? 266  GLU B CG  1 
ATOM   3659 C  CD  . GLU B 2 244 ? 74.093  6.032   31.584 1.00 2.71  ? 266  GLU B CD  1 
ATOM   3660 O  OE1 . GLU B 2 244 ? 74.634  6.928   32.271 1.00 1.44  ? 266  GLU B OE1 1 
ATOM   3661 O  OE2 . GLU B 2 244 ? 74.036  4.834   31.935 1.00 3.27  ? 266  GLU B OE2 1 
ATOM   3662 N  N   . ARG B 2 245 ? 75.034  6.451   26.255 1.00 1.04  ? 267  ARG B N   1 
ATOM   3663 C  CA  . ARG B 2 245 ? 74.775  6.737   24.853 1.00 1.00  ? 267  ARG B CA  1 
ATOM   3664 C  C   . ARG B 2 245 ? 73.302  6.770   24.501 1.00 1.51  ? 267  ARG B C   1 
ATOM   3665 O  O   . ARG B 2 245 ? 72.564  5.846   24.830 1.00 1.00  ? 267  ARG B O   1 
ATOM   3666 C  CB  . ARG B 2 245 ? 75.451  5.695   23.953 1.00 1.11  ? 267  ARG B CB  1 
ATOM   3667 C  CG  . ARG B 2 245 ? 76.878  6.003   23.580 1.00 2.29  ? 267  ARG B CG  1 
ATOM   3668 C  CD  . ARG B 2 245 ? 77.727  6.205   24.817 1.00 4.02  ? 267  ARG B CD  1 
ATOM   3669 N  NE  . ARG B 2 245 ? 79.129  6.492   24.502 1.00 5.32  ? 267  ARG B NE  1 
ATOM   3670 C  CZ  . ARG B 2 245 ? 79.541  7.444   23.664 1.00 5.26  ? 267  ARG B CZ  1 
ATOM   3671 N  NH1 . ARG B 2 245 ? 78.662  8.217   23.039 1.00 4.17  ? 267  ARG B NH1 1 
ATOM   3672 N  NH2 . ARG B 2 245 ? 80.839  7.624   23.449 1.00 4.96  ? 267  ARG B NH2 1 
ATOM   3673 N  N   . CYS B 2 246 ? 72.872  7.844   23.842 1.00 2.68  ? 268  CYS B N   1 
ATOM   3674 C  CA  . CYS B 2 246 ? 71.491  7.938   23.388 1.00 2.49  ? 268  CYS B CA  1 
ATOM   3675 C  C   . CYS B 2 246 ? 71.484  6.773   22.392 1.00 2.30  ? 268  CYS B C   1 
ATOM   3676 O  O   . CYS B 2 246 ? 72.416  6.604   21.598 1.00 1.21  ? 268  CYS B O   1 
ATOM   3677 C  CB  . CYS B 2 246 ? 71.208  9.289   22.672 1.00 3.70  ? 268  CYS B CB  1 
ATOM   3678 S  SG  . CYS B 2 246 ? 70.876  10.780  23.712 1.00 2.39  ? 268  CYS B SG  1 
ATOM   3679 N  N   . SER B 2 247 ? 70.452  5.950   22.455 1.00 2.90  ? 269  SER B N   1 
ATOM   3680 C  CA  . SER B 2 247 ? 70.356  4.787   21.584 1.00 3.58  ? 269  SER B CA  1 
ATOM   3681 C  C   . SER B 2 247 ? 70.112  5.095   20.113 1.00 4.62  ? 269  SER B C   1 
ATOM   3682 O  O   . SER B 2 247 ? 71.040  5.140   19.296 1.00 3.75  ? 269  SER B O   1 
ATOM   3683 C  CB  . SER B 2 247 ? 69.233  3.892   22.090 1.00 2.42  ? 269  SER B CB  1 
ATOM   3684 O  OG  . SER B 2 247 ? 68.685  4.425   23.287 1.00 2.12  ? 269  SER B OG  1 
ATOM   3685 N  N   . GLY B 2 248 ? 68.831  5.291   19.813 1.00 6.82  ? 270  GLY B N   1 
ATOM   3686 C  CA  . GLY B 2 248 ? 68.336  5.567   18.474 1.00 10.00 ? 270  GLY B CA  1 
ATOM   3687 C  C   . GLY B 2 248 ? 69.138  6.351   17.450 1.00 11.45 ? 270  GLY B C   1 
ATOM   3688 O  O   . GLY B 2 248 ? 69.370  7.554   17.609 1.00 11.80 ? 270  GLY B O   1 
ATOM   3689 N  N   . GLN B 2 249 ? 69.516  5.651   16.380 1.00 12.51 ? 271  GLN B N   1 
ATOM   3690 C  CA  . GLN B 2 249 ? 70.273  6.195   15.252 1.00 13.85 ? 271  GLN B CA  1 
ATOM   3691 C  C   . GLN B 2 249 ? 70.427  7.724   15.166 1.00 13.59 ? 271  GLN B C   1 
ATOM   3692 O  O   . GLN B 2 249 ? 71.549  8.239   15.236 1.00 13.68 ? 271  GLN B O   1 
ATOM   3693 C  CB  . GLN B 2 249 ? 69.661  5.679   13.943 1.00 17.02 ? 271  GLN B CB  1 
ATOM   3694 C  CG  . GLN B 2 249 ? 68.142  5.934   13.783 1.00 20.52 ? 271  GLN B CG  1 
ATOM   3695 C  CD  . GLN B 2 249 ? 67.278  4.755   14.236 1.00 22.57 ? 271  GLN B CD  1 
ATOM   3696 O  OE1 . GLN B 2 249 ? 67.422  3.631   13.739 1.00 22.96 ? 271  GLN B OE1 1 
ATOM   3697 N  NE2 . GLN B 2 249 ? 66.370  5.011   15.176 1.00 23.38 ? 271  GLN B NE2 1 
ATOM   3698 N  N   . GLU B 2 250 ? 69.322  8.451   14.997 1.00 12.63 ? 272  GLU B N   1 
ATOM   3699 C  CA  . GLU B 2 250 ? 69.410  9.907   14.901 1.00 11.67 ? 272  GLU B CA  1 
ATOM   3700 C  C   . GLU B 2 250 ? 69.702  10.512  16.266 1.00 9.84  ? 272  GLU B C   1 
ATOM   3701 O  O   . GLU B 2 250 ? 68.811  11.078  16.894 1.00 11.10 ? 272  GLU B O   1 
ATOM   3702 C  CB  . GLU B 2 250 ? 68.104  10.515  14.378 1.00 13.61 ? 272  GLU B CB  1 
ATOM   3703 C  CG  . GLU B 2 250 ? 67.519  9.881   13.127 1.00 17.52 ? 272  GLU B CG  1 
ATOM   3704 C  CD  . GLU B 2 250 ? 66.545  10.813  12.393 1.00 20.18 ? 272  GLU B CD  1 
ATOM   3705 O  OE1 . GLU B 2 250 ? 65.726  10.308  11.586 1.00 21.84 ? 272  GLU B OE1 1 
ATOM   3706 O  OE2 . GLU B 2 250 ? 66.612  12.049  12.611 1.00 20.48 ? 272  GLU B OE2 1 
ATOM   3707 N  N   . GLY B 2 251 ? 70.939  10.391  16.735 1.00 7.77  ? 273  GLY B N   1 
ATOM   3708 C  CA  . GLY B 2 251 ? 71.285  10.950  18.033 1.00 5.56  ? 273  GLY B CA  1 
ATOM   3709 C  C   . GLY B 2 251 ? 70.242  10.690  19.105 1.00 2.22  ? 273  GLY B C   1 
ATOM   3710 O  O   . GLY B 2 251 ? 70.019  9.543   19.477 1.00 1.00  ? 273  GLY B O   1 
ATOM   3711 N  N   . CYS B 2 252 ? 69.602  11.748  19.598 1.00 2.46  ? 274  CYS B N   1 
ATOM   3712 C  CA  . CYS B 2 252 ? 68.580  11.605  20.637 1.00 2.19  ? 274  CYS B CA  1 
ATOM   3713 C  C   . CYS B 2 252 ? 67.185  12.070  20.161 1.00 2.01  ? 274  CYS B C   1 
ATOM   3714 O  O   . CYS B 2 252 ? 66.308  12.380  20.974 1.00 2.34  ? 274  CYS B O   1 
ATOM   3715 C  CB  . CYS B 2 252 ? 68.985  12.403  21.894 1.00 2.37  ? 274  CYS B CB  1 
ATOM   3716 S  SG  . CYS B 2 252 ? 70.740  12.337  22.406 1.00 1.00  ? 274  CYS B SG  1 
ATOM   3717 N  N   . LYS B 2 253 ? 66.990  12.091  18.846 1.00 1.56  ? 275  LYS B N   1 
ATOM   3718 C  CA  . LYS B 2 253 ? 65.742  12.537  18.223 1.00 1.17  ? 275  LYS B CA  1 
ATOM   3719 C  C   . LYS B 2 253 ? 64.416  11.912  18.692 1.00 1.32  ? 275  LYS B C   1 
ATOM   3720 O  O   . LYS B 2 253 ? 63.568  11.577  17.865 1.00 1.19  ? 275  LYS B O   1 
ATOM   3721 C  CB  . LYS B 2 253 ? 65.846  12.369  16.704 1.00 1.18  ? 275  LYS B CB  1 
ATOM   3722 C  CG  . LYS B 2 253 ? 64.725  13.039  15.918 1.00 2.65  ? 275  LYS B CG  1 
ATOM   3723 C  CD  . LYS B 2 253 ? 64.434  12.302  14.613 1.00 4.83  ? 275  LYS B CD  1 
ATOM   3724 C  CE  . LYS B 2 253 ? 63.353  13.012  13.775 1.00 6.20  ? 275  LYS B CE  1 
ATOM   3725 N  NZ  . LYS B 2 253 ? 62.891  12.244  12.554 1.00 5.36  ? 275  LYS B NZ  1 
ATOM   3726 N  N   . SER B 2 254 ? 64.213  11.761  19.996 1.00 1.29  ? 276  SER B N   1 
ATOM   3727 C  CA  . SER B 2 254 ? 62.956  11.197  20.468 1.00 1.26  ? 276  SER B CA  1 
ATOM   3728 C  C   . SER B 2 254 ? 62.954  10.931  21.951 1.00 2.77  ? 276  SER B C   1 
ATOM   3729 O  O   . SER B 2 254 ? 62.071  10.225  22.438 1.00 4.19  ? 276  SER B O   1 
ATOM   3730 C  CB  . SER B 2 254 ? 62.648  9.905   19.737 1.00 2.13  ? 276  SER B CB  1 
ATOM   3731 N  N   . TYR B 2 255 ? 63.937  11.477  22.664 1.00 3.69  ? 277  TYR B N   1 
ATOM   3732 C  CA  . TYR B 2 255 ? 64.039  11.273  24.108 1.00 3.74  ? 277  TYR B CA  1 
ATOM   3733 C  C   . TYR B 2 255 ? 63.808  12.549  24.903 1.00 1.72  ? 277  TYR B C   1 
ATOM   3734 O  O   . TYR B 2 255 ? 64.512  13.536  24.729 1.00 1.69  ? 277  TYR B O   1 
ATOM   3735 C  CB  . TYR B 2 255 ? 65.419  10.721  24.483 1.00 6.56  ? 277  TYR B CB  1 
ATOM   3736 C  CG  . TYR B 2 255 ? 65.760  9.375   23.905 1.00 9.58  ? 277  TYR B CG  1 
ATOM   3737 C  CD1 . TYR B 2 255 ? 67.043  8.852   24.040 1.00 11.07 ? 277  TYR B CD1 1 
ATOM   3738 C  CD2 . TYR B 2 255 ? 64.817  8.631   23.199 1.00 12.03 ? 277  TYR B CD2 1 
ATOM   3739 C  CE1 . TYR B 2 255 ? 67.388  7.618   23.478 1.00 13.57 ? 277  TYR B CE1 1 
ATOM   3740 C  CE2 . TYR B 2 255 ? 65.144  7.396   22.631 1.00 14.30 ? 277  TYR B CE2 1 
ATOM   3741 C  CZ  . TYR B 2 255 ? 66.431  6.897   22.771 1.00 15.39 ? 277  TYR B CZ  1 
ATOM   3742 O  OH  . TYR B 2 255 ? 66.761  5.691   22.185 1.00 17.15 ? 277  TYR B OH  1 
ATOM   3743 N  N   . VAL B 2 256 ? 62.825  12.532  25.785 1.00 1.00  ? 278  VAL B N   1 
ATOM   3744 C  CA  . VAL B 2 256 ? 62.571  13.699  26.594 1.00 1.00  ? 278  VAL B CA  1 
ATOM   3745 C  C   . VAL B 2 256 ? 63.187  13.393  27.931 1.00 1.00  ? 278  VAL B C   1 
ATOM   3746 O  O   . VAL B 2 256 ? 62.619  12.631  28.703 1.00 1.00  ? 278  VAL B O   1 
ATOM   3747 C  CB  . VAL B 2 256 ? 61.069  13.953  26.794 1.00 1.00  ? 278  VAL B CB  1 
ATOM   3748 C  CG1 . VAL B 2 256 ? 60.854  14.961  27.903 1.00 1.00  ? 278  VAL B CG1 1 
ATOM   3749 C  CG2 . VAL B 2 256 ? 60.462  14.487  25.526 1.00 1.84  ? 278  VAL B CG2 1 
ATOM   3750 N  N   . PHE B 2 257 ? 64.348  13.975  28.210 1.00 1.04  ? 279  PHE B N   1 
ATOM   3751 C  CA  . PHE B 2 257 ? 65.020  13.728  29.484 1.00 1.40  ? 279  PHE B CA  1 
ATOM   3752 C  C   . PHE B 2 257 ? 64.465  14.510  30.681 1.00 1.73  ? 279  PHE B C   1 
ATOM   3753 O  O   . PHE B 2 257 ? 63.980  15.627  30.520 1.00 1.85  ? 279  PHE B O   1 
ATOM   3754 C  CB  . PHE B 2 257 ? 66.515  14.002  29.340 1.00 1.00  ? 279  PHE B CB  1 
ATOM   3755 C  CG  . PHE B 2 257 ? 67.185  13.067  28.415 1.00 1.23  ? 279  PHE B CG  1 
ATOM   3756 C  CD1 . PHE B 2 257 ? 67.293  13.369  27.071 1.00 1.40  ? 279  PHE B CD1 1 
ATOM   3757 C  CD2 . PHE B 2 257 ? 67.606  11.823  28.857 1.00 1.00  ? 279  PHE B CD2 1 
ATOM   3758 C  CE1 . PHE B 2 257 ? 67.807  12.435  26.171 1.00 1.00  ? 279  PHE B CE1 1 
ATOM   3759 C  CE2 . PHE B 2 257 ? 68.118  10.885  27.960 1.00 1.00  ? 279  PHE B CE2 1 
ATOM   3760 C  CZ  . PHE B 2 257 ? 68.214  11.194  26.623 1.00 1.00  ? 279  PHE B CZ  1 
ATOM   3761 N  N   . CYS B 2 258 ? 64.530  13.918  31.877 1.00 1.17  ? 280  CYS B N   1 
ATOM   3762 C  CA  . CYS B 2 258 ? 64.043  14.572  33.090 1.00 1.26  ? 280  CYS B CA  1 
ATOM   3763 C  C   . CYS B 2 258 ? 65.039  14.375  34.202 1.00 1.19  ? 280  CYS B C   1 
ATOM   3764 O  O   . CYS B 2 258 ? 65.429  13.263  34.473 1.00 1.09  ? 280  CYS B O   1 
ATOM   3765 C  CB  . CYS B 2 258 ? 62.720  13.967  33.552 1.00 1.00  ? 280  CYS B CB  1 
ATOM   3766 S  SG  . CYS B 2 258 ? 61.217  14.190  32.532 1.00 2.62  ? 280  CYS B SG  1 
ATOM   3767 N  N   . LEU B 2 259 ? 65.425  15.441  34.879 1.00 1.00  ? 281  LEU B N   1 
ATOM   3768 C  CA  . LEU B 2 259 ? 66.384  15.321  35.967 1.00 1.38  ? 281  LEU B CA  1 
ATOM   3769 C  C   . LEU B 2 259 ? 65.772  15.740  37.293 1.00 1.00  ? 281  LEU B C   1 
ATOM   3770 O  O   . LEU B 2 259 ? 64.643  16.213  37.335 1.00 1.00  ? 281  LEU B O   1 
ATOM   3771 C  CB  . LEU B 2 259 ? 67.589  16.203  35.686 1.00 1.66  ? 281  LEU B CB  1 
ATOM   3772 C  CG  . LEU B 2 259 ? 67.984  16.284  34.222 1.00 1.00  ? 281  LEU B CG  1 
ATOM   3773 C  CD1 . LEU B 2 259 ? 69.167  17.209  34.095 1.00 1.92  ? 281  LEU B CD1 1 
ATOM   3774 C  CD2 . LEU B 2 259 ? 68.310  14.908  33.701 1.00 1.00  ? 281  LEU B CD2 1 
ATOM   3775 N  N   . PRO B 2 260 ? 66.514  15.573  38.397 1.00 1.00  ? 282  PRO B N   1 
ATOM   3776 C  CA  . PRO B 2 260 ? 65.997  15.957  39.710 1.00 1.73  ? 282  PRO B CA  1 
ATOM   3777 C  C   . PRO B 2 260 ? 65.284  17.308  39.686 1.00 2.38  ? 282  PRO B C   1 
ATOM   3778 O  O   . PRO B 2 260 ? 65.779  18.278  39.113 1.00 2.71  ? 282  PRO B O   1 
ATOM   3779 C  CB  . PRO B 2 260 ? 67.242  15.925  40.571 1.00 2.60  ? 282  PRO B CB  1 
ATOM   3780 C  CG  . PRO B 2 260 ? 67.908  14.687  40.044 1.00 1.97  ? 282  PRO B CG  1 
ATOM   3781 C  CD  . PRO B 2 260 ? 67.808  14.883  38.538 1.00 1.00  ? 282  PRO B CD  1 
ATOM   3782 N  N   . ASP B 2 261 ? 64.124  17.345  40.340 1.00 3.12  ? 283  ASP B N   1 
ATOM   3783 C  CA  . ASP B 2 261 ? 63.240  18.502  40.353 1.00 3.45  ? 283  ASP B CA  1 
ATOM   3784 C  C   . ASP B 2 261 ? 63.788  19.915  40.298 1.00 2.65  ? 283  ASP B C   1 
ATOM   3785 O  O   . ASP B 2 261 ? 63.107  20.816  39.804 1.00 6.40  ? 283  ASP B O   1 
ATOM   3786 C  CB  . ASP B 2 261 ? 62.222  18.397  41.491 1.00 3.09  ? 283  ASP B CB  1 
ATOM   3787 C  CG  . ASP B 2 261 ? 60.838  18.873  41.058 1.00 3.80  ? 283  ASP B CG  1 
ATOM   3788 O  OD1 . ASP B 2 261 ? 60.310  18.344  40.049 1.00 3.07  ? 283  ASP B OD1 1 
ATOM   3789 O  OD2 . ASP B 2 261 ? 60.279  19.781  41.711 1.00 5.18  ? 283  ASP B OD2 1 
ATOM   3790 N  N   . PRO B 2 262 ? 65.001  20.156  40.790 1.00 1.51  ? 284  PRO B N   1 
ATOM   3791 C  CA  . PRO B 2 262 ? 65.323  21.575  40.623 1.00 1.00  ? 284  PRO B CA  1 
ATOM   3792 C  C   . PRO B 2 262 ? 65.511  21.971  39.159 1.00 1.00  ? 284  PRO B C   1 
ATOM   3793 O  O   . PRO B 2 262 ? 65.515  23.151  38.838 1.00 1.00  ? 284  PRO B O   1 
ATOM   3794 C  CB  . PRO B 2 262 ? 66.574  21.735  41.454 1.00 1.02  ? 284  PRO B CB  1 
ATOM   3795 C  CG  . PRO B 2 262 ? 66.287  20.821  42.586 1.00 2.35  ? 284  PRO B CG  1 
ATOM   3796 C  CD  . PRO B 2 262 ? 65.752  19.577  41.909 1.00 1.00  ? 284  PRO B CD  1 
ATOM   3797 N  N   . TYR B 2 263 ? 65.630  20.971  38.280 1.00 1.53  ? 285  TYR B N   1 
ATOM   3798 C  CA  . TYR B 2 263 ? 65.812  21.164  36.831 1.00 1.75  ? 285  TYR B CA  1 
ATOM   3799 C  C   . TYR B 2 263 ? 64.497  21.014  36.050 1.00 2.67  ? 285  TYR B C   1 
ATOM   3800 O  O   . TYR B 2 263 ? 63.924  21.998  35.568 1.00 3.27  ? 285  TYR B O   1 
ATOM   3801 C  CB  . TYR B 2 263 ? 66.820  20.146  36.294 1.00 1.00  ? 285  TYR B CB  1 
ATOM   3802 C  CG  . TYR B 2 263 ? 67.096  20.249  34.815 1.00 1.00  ? 285  TYR B CG  1 
ATOM   3803 C  CD1 . TYR B 2 263 ? 67.975  21.194  34.314 1.00 1.00  ? 285  TYR B CD1 1 
ATOM   3804 C  CD2 . TYR B 2 263 ? 66.495  19.385  33.916 1.00 1.00  ? 285  TYR B CD2 1 
ATOM   3805 C  CE1 . TYR B 2 263 ? 68.259  21.274  32.941 1.00 1.17  ? 285  TYR B CE1 1 
ATOM   3806 C  CE2 . TYR B 2 263 ? 66.768  19.458  32.546 1.00 1.00  ? 285  TYR B CE2 1 
ATOM   3807 C  CZ  . TYR B 2 263 ? 67.653  20.402  32.068 1.00 1.00  ? 285  TYR B CZ  1 
ATOM   3808 O  OH  . TYR B 2 263 ? 67.929  20.451  30.723 1.00 1.00  ? 285  TYR B OH  1 
ATOM   3809 N  N   . GLY B 2 264 ? 64.034  19.775  35.907 1.00 2.28  ? 286  GLY B N   1 
ATOM   3810 C  CA  . GLY B 2 264 ? 62.792  19.528  35.193 1.00 2.14  ? 286  GLY B CA  1 
ATOM   3811 C  C   . GLY B 2 264 ? 62.908  18.476  34.108 1.00 2.31  ? 286  GLY B C   1 
ATOM   3812 O  O   . GLY B 2 264 ? 63.427  17.386  34.338 1.00 2.23  ? 286  GLY B O   1 
ATOM   3813 N  N   . CYS B 2 265 ? 62.407  18.798  32.921 1.00 2.18  ? 287  CYS B N   1 
ATOM   3814 C  CA  . CYS B 2 265 ? 62.462  17.886  31.790 1.00 1.39  ? 287  CYS B CA  1 
ATOM   3815 C  C   . CYS B 2 265 ? 62.684  18.699  30.531 1.00 1.52  ? 287  CYS B C   1 
ATOM   3816 O  O   . CYS B 2 265 ? 61.839  19.500  30.153 1.00 1.00  ? 287  CYS B O   1 
ATOM   3817 C  CB  . CYS B 2 265 ? 61.152  17.117  31.613 1.00 1.28  ? 287  CYS B CB  1 
ATOM   3818 S  SG  . CYS B 2 265 ? 60.535  16.058  32.963 1.00 1.00  ? 287  CYS B SG  1 
ATOM   3819 N  N   . SER B 2 266 ? 63.819  18.495  29.882 1.00 1.48  ? 288  SER B N   1 
ATOM   3820 C  CA  . SER B 2 266 ? 64.131  19.202  28.648 1.00 1.10  ? 288  SER B CA  1 
ATOM   3821 C  C   . SER B 2 266 ? 64.574  18.178  27.625 1.00 1.00  ? 288  SER B C   1 
ATOM   3822 O  O   . SER B 2 266 ? 64.829  17.023  27.950 1.00 1.00  ? 288  SER B O   1 
ATOM   3823 C  CB  . SER B 2 266 ? 65.269  20.210  28.865 1.00 1.87  ? 288  SER B CB  1 
ATOM   3824 O  OG  . SER B 2 266 ? 66.547  19.588  28.852 1.00 1.00  ? 288  SER B OG  1 
ATOM   3825 N  N   . CYS B 2 267 ? 64.643  18.587  26.374 1.00 1.00  ? 289  CYS B N   1 
ATOM   3826 C  CA  . CYS B 2 267 ? 65.121  17.680  25.360 1.00 1.49  ? 289  CYS B CA  1 
ATOM   3827 C  C   . CYS B 2 267 ? 66.629  17.684  25.561 1.00 2.04  ? 289  CYS B C   1 
ATOM   3828 O  O   . CYS B 2 267 ? 67.137  18.511  26.324 1.00 1.40  ? 289  CYS B O   1 
ATOM   3829 C  CB  . CYS B 2 267 ? 64.780  18.218  23.990 1.00 1.00  ? 289  CYS B CB  1 
ATOM   3830 S  SG  . CYS B 2 267 ? 63.005  18.174  23.641 1.00 1.00  ? 289  CYS B SG  1 
ATOM   3831 N  N   . ALA B 2 268 ? 67.340  16.764  24.906 1.00 2.58  ? 290  ALA B N   1 
ATOM   3832 C  CA  . ALA B 2 268 ? 68.799  16.701  25.026 1.00 1.98  ? 290  ALA B CA  1 
ATOM   3833 C  C   . ALA B 2 268 ? 69.322  17.858  24.192 1.00 2.74  ? 290  ALA B C   1 
ATOM   3834 O  O   . ALA B 2 268 ? 68.652  18.288  23.253 1.00 3.06  ? 290  ALA B O   1 
ATOM   3835 C  CB  . ALA B 2 268 ? 69.315  15.381  24.488 1.00 2.26  ? 290  ALA B CB  1 
ATOM   3836 N  N   . THR B 2 269 ? 70.500  18.376  24.513 1.00 2.41  ? 291  THR B N   1 
ATOM   3837 C  CA  . THR B 2 269 ? 71.003  19.503  23.743 1.00 1.48  ? 291  THR B CA  1 
ATOM   3838 C  C   . THR B 2 269 ? 71.054  19.160  22.276 1.00 1.34  ? 291  THR B C   1 
ATOM   3839 O  O   . THR B 2 269 ? 71.704  18.207  21.867 1.00 1.00  ? 291  THR B O   1 
ATOM   3840 C  CB  . THR B 2 269 ? 72.394  19.936  24.198 1.00 2.15  ? 291  THR B CB  1 
ATOM   3841 O  OG1 . THR B 2 269 ? 72.986  20.767  23.194 1.00 1.64  ? 291  THR B OG1 1 
ATOM   3842 C  CG2 . THR B 2 269 ? 73.263  18.734  24.433 1.00 3.97  ? 291  THR B CG2 1 
ATOM   3843 N  N   . GLY B 2 270 ? 70.338  19.930  21.479 1.00 1.00  ? 292  GLY B N   1 
ATOM   3844 C  CA  . GLY B 2 270 ? 70.347  19.674  20.059 1.00 1.08  ? 292  GLY B CA  1 
ATOM   3845 C  C   . GLY B 2 270 ? 68.974  19.503  19.465 1.00 1.45  ? 292  GLY B C   1 
ATOM   3846 O  O   . GLY B 2 270 ? 68.833  19.419  18.253 1.00 2.77  ? 292  GLY B O   1 
ATOM   3847 N  N   . TRP B 2 271 ? 67.947  19.448  20.299 1.00 1.86  ? 293  TRP B N   1 
ATOM   3848 C  CA  . TRP B 2 271 ? 66.616  19.276  19.753 1.00 2.18  ? 293  TRP B CA  1 
ATOM   3849 C  C   . TRP B 2 271 ? 65.538  20.158  20.368 1.00 3.13  ? 293  TRP B C   1 
ATOM   3850 O  O   . TRP B 2 271 ? 65.432  20.313  21.586 1.00 2.46  ? 293  TRP B O   1 
ATOM   3851 C  CB  . TRP B 2 271 ? 66.207  17.812  19.838 1.00 2.20  ? 293  TRP B CB  1 
ATOM   3852 C  CG  . TRP B 2 271 ? 67.281  16.881  19.392 1.00 1.54  ? 293  TRP B CG  1 
ATOM   3853 C  CD1 . TRP B 2 271 ? 68.297  16.393  20.145 1.00 2.27  ? 293  TRP B CD1 1 
ATOM   3854 C  CD2 . TRP B 2 271 ? 67.438  16.313  18.094 1.00 1.01  ? 293  TRP B CD2 1 
ATOM   3855 N  NE1 . TRP B 2 271 ? 69.082  15.546  19.403 1.00 2.00  ? 293  TRP B NE1 1 
ATOM   3856 C  CE2 . TRP B 2 271 ? 68.572  15.481  18.135 1.00 1.61  ? 293  TRP B CE2 1 
ATOM   3857 C  CE3 . TRP B 2 271 ? 66.728  16.425  16.896 1.00 1.62  ? 293  TRP B CE3 1 
ATOM   3858 C  CZ2 . TRP B 2 271 ? 69.011  14.763  17.027 1.00 1.65  ? 293  TRP B CZ2 1 
ATOM   3859 C  CZ3 . TRP B 2 271 ? 67.168  15.706  15.788 1.00 3.15  ? 293  TRP B CZ3 1 
ATOM   3860 C  CH2 . TRP B 2 271 ? 68.296  14.888  15.864 1.00 2.52  ? 293  TRP B CH2 1 
ATOM   3861 N  N   . LYS B 2 272 ? 64.742  20.734  19.478 1.00 3.20  ? 294  LYS B N   1 
ATOM   3862 C  CA  . LYS B 2 272 ? 63.639  21.610  19.805 1.00 2.23  ? 294  LYS B CA  1 
ATOM   3863 C  C   . LYS B 2 272 ? 62.436  20.694  19.656 1.00 2.09  ? 294  LYS B C   1 
ATOM   3864 O  O   . LYS B 2 272 ? 62.484  19.740  18.882 1.00 1.43  ? 294  LYS B O   1 
ATOM   3865 C  CB  . LYS B 2 272 ? 63.616  22.736  18.767 1.00 3.72  ? 294  LYS B CB  1 
ATOM   3866 C  CG  . LYS B 2 272 ? 62.504  23.762  18.852 1.00 5.95  ? 294  LYS B CG  1 
ATOM   3867 C  CD  . LYS B 2 272 ? 62.731  24.799  17.746 1.00 7.89  ? 294  LYS B CD  1 
ATOM   3868 C  CE  . LYS B 2 272 ? 61.617  25.841  17.652 1.00 10.48 ? 294  LYS B CE  1 
ATOM   3869 N  NZ  . LYS B 2 272 ? 61.860  26.824  16.536 1.00 11.88 ? 294  LYS B NZ  1 
ATOM   3870 N  N   . GLY B 2 273 ? 61.375  20.947  20.409 1.00 1.95  ? 295  GLY B N   1 
ATOM   3871 C  CA  . GLY B 2 273 ? 60.204  20.103  20.282 1.00 2.26  ? 295  GLY B CA  1 
ATOM   3872 C  C   . GLY B 2 273 ? 59.474  19.762  21.564 1.00 2.55  ? 295  GLY B C   1 
ATOM   3873 O  O   . GLY B 2 273 ? 59.902  20.119  22.662 1.00 2.01  ? 295  GLY B O   1 
ATOM   3874 N  N   . LEU B 2 274 ? 58.347  19.075  21.410 1.00 3.52  ? 296  LEU B N   1 
ATOM   3875 C  CA  . LEU B 2 274 ? 57.540  18.656  22.544 1.00 4.07  ? 296  LEU B CA  1 
ATOM   3876 C  C   . LEU B 2 274 ? 57.761  17.159  22.614 1.00 3.64  ? 296  LEU B C   1 
ATOM   3877 O  O   . LEU B 2 274 ? 57.455  16.501  23.607 1.00 3.85  ? 296  LEU B O   1 
ATOM   3878 C  CB  . LEU B 2 274 ? 56.059  18.985  22.298 1.00 4.68  ? 296  LEU B CB  1 
ATOM   3879 C  CG  . LEU B 2 274 ? 55.360  19.837  23.374 1.00 4.12  ? 296  LEU B CG  1 
ATOM   3880 C  CD1 . LEU B 2 274 ? 53.944  20.195  22.939 1.00 4.40  ? 296  LEU B CD1 1 
ATOM   3881 C  CD2 . LEU B 2 274 ? 55.342  19.083  24.690 1.00 3.89  ? 296  LEU B CD2 1 
ATOM   3882 N  N   . GLN B 2 275 ? 58.320  16.649  21.525 1.00 3.33  ? 297  GLN B N   1 
ATOM   3883 C  CA  . GLN B 2 275 ? 58.641  15.245  21.368 1.00 3.88  ? 297  GLN B CA  1 
ATOM   3884 C  C   . GLN B 2 275 ? 60.130  15.197  20.981 1.00 3.35  ? 297  GLN B C   1 
ATOM   3885 O  O   . GLN B 2 275 ? 60.703  14.134  20.717 1.00 3.12  ? 297  GLN B O   1 
ATOM   3886 C  CB  . GLN B 2 275 ? 57.753  14.645  20.267 1.00 4.25  ? 297  GLN B CB  1 
ATOM   3887 C  CG  . GLN B 2 275 ? 56.241  14.779  20.534 1.00 4.04  ? 297  GLN B CG  1 
ATOM   3888 C  CD  . GLN B 2 275 ? 55.652  13.606  21.323 1.00 4.10  ? 297  GLN B CD  1 
ATOM   3889 O  OE1 . GLN B 2 275 ? 55.102  12.660  20.746 1.00 3.33  ? 297  GLN B OE1 1 
ATOM   3890 N  NE2 . GLN B 2 275 ? 55.774  13.664  22.646 1.00 4.09  ? 297  GLN B NE2 1 
ATOM   3891 N  N   . CYS B 2 276 ? 60.743  16.378  20.959 1.00 2.45  ? 298  CYS B N   1 
ATOM   3892 C  CA  . CYS B 2 276 ? 62.152  16.535  20.622 1.00 1.04  ? 298  CYS B CA  1 
ATOM   3893 C  C   . CYS B 2 276 ? 62.498  15.991  19.257 1.00 1.73  ? 298  CYS B C   1 
ATOM   3894 O  O   . CYS B 2 276 ? 63.628  15.602  19.026 1.00 1.00  ? 298  CYS B O   1 
ATOM   3895 C  CB  . CYS B 2 276 ? 63.030  15.834  21.643 1.00 1.00  ? 298  CYS B CB  1 
ATOM   3896 S  SG  . CYS B 2 276 ? 62.635  16.194  23.383 1.00 1.00  ? 298  CYS B SG  1 
ATOM   3897 N  N   . ASN B 2 277 ? 61.529  15.974  18.353 1.00 2.65  ? 299  ASN B N   1 
ATOM   3898 C  CA  . ASN B 2 277 ? 61.719  15.460  16.995 1.00 3.20  ? 299  ASN B CA  1 
ATOM   3899 C  C   . ASN B 2 277 ? 62.412  16.458  16.076 1.00 3.20  ? 299  ASN B C   1 
ATOM   3900 O  O   . ASN B 2 277 ? 62.875  16.106  14.995 1.00 2.50  ? 299  ASN B O   1 
ATOM   3901 C  CB  . ASN B 2 277 ? 60.359  15.115  16.390 1.00 5.00  ? 299  ASN B CB  1 
ATOM   3902 C  CG  . ASN B 2 277 ? 59.385  16.294  16.437 1.00 6.12  ? 299  ASN B CG  1 
ATOM   3903 O  OD1 . ASN B 2 277 ? 58.852  16.635  17.497 1.00 6.01  ? 299  ASN B OD1 1 
ATOM   3904 N  ND2 . ASN B 2 277 ? 59.163  16.928  15.286 1.00 6.46  ? 299  ASN B ND2 1 
ATOM   3905 N  N   . GLU B 2 278 ? 62.487  17.702  16.519 1.00 3.97  ? 300  GLU B N   1 
ATOM   3906 C  CA  . GLU B 2 278 ? 63.074  18.755  15.717 1.00 4.08  ? 300  GLU B CA  1 
ATOM   3907 C  C   . GLU B 2 278 ? 64.468  19.204  16.111 1.00 2.49  ? 300  GLU B C   1 
ATOM   3908 O  O   . GLU B 2 278 ? 64.709  19.537  17.255 1.00 1.19  ? 300  GLU B O   1 
ATOM   3909 C  CB  . GLU B 2 278 ? 62.123  19.939  15.736 1.00 7.37  ? 300  GLU B CB  1 
ATOM   3910 C  CG  . GLU B 2 278 ? 62.726  21.265  15.366 1.00 12.32 ? 300  GLU B CG  1 
ATOM   3911 C  CD  . GLU B 2 278 ? 61.673  22.352  15.368 1.00 15.58 ? 300  GLU B CD  1 
ATOM   3912 O  OE1 . GLU B 2 278 ? 60.872  22.381  16.335 1.00 16.95 ? 300  GLU B OE1 1 
ATOM   3913 O  OE2 . GLU B 2 278 ? 61.643  23.166  14.412 1.00 17.78 ? 300  GLU B OE2 1 
ATOM   3914 N  N   . ALA B 2 279 ? 65.380  19.215  15.146 1.00 1.42  ? 301  ALA B N   1 
ATOM   3915 C  CA  . ALA B 2 279 ? 66.749  19.656  15.378 1.00 1.00  ? 301  ALA B CA  1 
ATOM   3916 C  C   . ALA B 2 279 ? 66.662  21.159  15.550 1.00 1.00  ? 301  ALA B C   1 
ATOM   3917 O  O   . ALA B 2 279 ? 65.563  21.694  15.626 1.00 2.04  ? 301  ALA B O   1 
ATOM   3918 C  CB  . ALA B 2 279 ? 67.625  19.320  14.199 1.00 1.00  ? 301  ALA B CB  1 
ATOM   3919 N  N   . CYS B 2 280 ? 67.799  21.849  15.568 1.00 1.00  ? 302  CYS B N   1 
ATOM   3920 C  CA  . CYS B 2 280 ? 67.777  23.286  15.805 1.00 1.00  ? 302  CYS B CA  1 
ATOM   3921 C  C   . CYS B 2 280 ? 68.199  24.258  14.757 1.00 2.87  ? 302  CYS B C   1 
ATOM   3922 O  O   . CYS B 2 280 ? 69.256  24.113  14.160 1.00 1.56  ? 302  CYS B O   1 
ATOM   3923 C  CB  . CYS B 2 280 ? 68.563  23.601  17.058 1.00 1.45  ? 302  CYS B CB  1 
ATOM   3924 S  SG  . CYS B 2 280 ? 67.746  22.872  18.500 1.00 1.38  ? 302  CYS B SG  1 
ATOM   3925 N  N   . HIS B 2 281 ? 67.369  25.286  14.582 1.00 5.86  ? 303  HIS B N   1 
ATOM   3926 C  CA  . HIS B 2 281 ? 67.632  26.346  13.621 1.00 8.33  ? 303  HIS B CA  1 
ATOM   3927 C  C   . HIS B 2 281 ? 69.058  26.799  13.879 1.00 6.99  ? 303  HIS B C   1 
ATOM   3928 O  O   . HIS B 2 281 ? 69.547  26.742  15.009 1.00 7.30  ? 303  HIS B O   1 
ATOM   3929 C  CB  . HIS B 2 281 ? 66.654  27.514  13.810 1.00 12.60 ? 303  HIS B CB  1 
ATOM   3930 C  CG  . HIS B 2 281 ? 65.234  27.197  13.428 1.00 18.61 ? 303  HIS B CG  1 
ATOM   3931 N  ND1 . HIS B 2 281 ? 64.544  26.116  13.938 1.00 20.96 ? 303  HIS B ND1 1 
ATOM   3932 C  CD2 . HIS B 2 281 ? 64.354  27.859  12.635 1.00 20.68 ? 303  HIS B CD2 1 
ATOM   3933 C  CE1 . HIS B 2 281 ? 63.302  26.129  13.481 1.00 21.63 ? 303  HIS B CE1 1 
ATOM   3934 N  NE2 . HIS B 2 281 ? 63.161  27.176  12.689 1.00 21.47 ? 303  HIS B NE2 1 
ATOM   3935 N  N   . PRO B 2 282 ? 69.753  27.230  12.828 1.00 5.41  ? 304  PRO B N   1 
ATOM   3936 C  CA  . PRO B 2 282 ? 71.137  27.685  12.939 1.00 4.90  ? 304  PRO B CA  1 
ATOM   3937 C  C   . PRO B 2 282 ? 71.295  28.924  13.796 1.00 4.64  ? 304  PRO B C   1 
ATOM   3938 O  O   . PRO B 2 282 ? 70.520  29.875  13.662 1.00 4.84  ? 304  PRO B O   1 
ATOM   3939 C  CB  . PRO B 2 282 ? 71.528  27.934  11.487 1.00 5.31  ? 304  PRO B CB  1 
ATOM   3940 C  CG  . PRO B 2 282 ? 70.683  26.944  10.740 1.00 5.56  ? 304  PRO B CG  1 
ATOM   3941 C  CD  . PRO B 2 282 ? 69.351  27.125  11.420 1.00 5.18  ? 304  PRO B CD  1 
ATOM   3942 N  N   . GLY B 2 283 ? 72.301  28.907  14.669 1.00 3.33  ? 305  GLY B N   1 
ATOM   3943 C  CA  . GLY B 2 283 ? 72.549  30.045  15.532 1.00 2.10  ? 305  GLY B CA  1 
ATOM   3944 C  C   . GLY B 2 283 ? 72.285  29.798  17.001 1.00 1.78  ? 305  GLY B C   1 
ATOM   3945 O  O   . GLY B 2 283 ? 72.831  30.487  17.858 1.00 2.05  ? 305  GLY B O   1 
ATOM   3946 N  N   . PHE B 2 284 ? 71.439  28.821  17.298 1.00 2.05  ? 306  PHE B N   1 
ATOM   3947 C  CA  . PHE B 2 284 ? 71.107  28.485  18.678 1.00 1.86  ? 306  PHE B CA  1 
ATOM   3948 C  C   . PHE B 2 284 ? 71.757  27.139  18.994 1.00 1.79  ? 306  PHE B C   1 
ATOM   3949 O  O   . PHE B 2 284 ? 72.306  26.513  18.085 1.00 1.83  ? 306  PHE B O   1 
ATOM   3950 C  CB  . PHE B 2 284 ? 69.591  28.426  18.833 1.00 1.79  ? 306  PHE B CB  1 
ATOM   3951 C  CG  . PHE B 2 284 ? 68.912  29.758  18.646 1.00 1.73  ? 306  PHE B CG  1 
ATOM   3952 C  CD1 . PHE B 2 284 ? 68.860  30.367  17.399 1.00 1.96  ? 306  PHE B CD1 1 
ATOM   3953 C  CD2 . PHE B 2 284 ? 68.322  30.410  19.730 1.00 2.04  ? 306  PHE B CD2 1 
ATOM   3954 C  CE1 . PHE B 2 284 ? 68.224  31.610  17.236 1.00 2.61  ? 306  PHE B CE1 1 
ATOM   3955 C  CE2 . PHE B 2 284 ? 67.686  31.649  19.577 1.00 1.92  ? 306  PHE B CE2 1 
ATOM   3956 C  CZ  . PHE B 2 284 ? 67.639  32.243  18.329 1.00 2.10  ? 306  PHE B CZ  1 
ATOM   3957 N  N   . TYR B 2 285 ? 71.709  26.674  20.246 1.00 1.78  ? 307  TYR B N   1 
ATOM   3958 C  CA  . TYR B 2 285 ? 72.376  25.405  20.525 1.00 2.04  ? 307  TYR B CA  1 
ATOM   3959 C  C   . TYR B 2 285 ? 72.078  24.517  21.745 1.00 1.62  ? 307  TYR B C   1 
ATOM   3960 O  O   . TYR B 2 285 ? 72.140  23.301  21.628 1.00 2.76  ? 307  TYR B O   1 
ATOM   3961 C  CB  . TYR B 2 285 ? 73.890  25.640  20.467 1.00 2.03  ? 307  TYR B CB  1 
ATOM   3962 C  CG  . TYR B 2 285 ? 74.486  26.240  21.715 1.00 1.00  ? 307  TYR B CG  1 
ATOM   3963 C  CD1 . TYR B 2 285 ? 74.775  25.451  22.820 1.00 1.00  ? 307  TYR B CD1 1 
ATOM   3964 C  CD2 . TYR B 2 285 ? 74.793  27.584  21.780 1.00 1.00  ? 307  TYR B CD2 1 
ATOM   3965 C  CE1 . TYR B 2 285 ? 75.361  25.986  23.955 1.00 1.33  ? 307  TYR B CE1 1 
ATOM   3966 C  CE2 . TYR B 2 285 ? 75.383  28.130  22.915 1.00 1.66  ? 307  TYR B CE2 1 
ATOM   3967 C  CZ  . TYR B 2 285 ? 75.666  27.323  23.996 1.00 1.69  ? 307  TYR B CZ  1 
ATOM   3968 O  OH  . TYR B 2 285 ? 76.269  27.849  25.114 1.00 2.08  ? 307  TYR B OH  1 
ATOM   3969 N  N   . GLY B 2 286 ? 71.787  25.078  22.910 1.00 1.00  ? 308  GLY B N   1 
ATOM   3970 C  CA  . GLY B 2 286 ? 71.570  24.220  24.071 1.00 1.24  ? 308  GLY B CA  1 
ATOM   3971 C  C   . GLY B 2 286 ? 70.418  23.223  24.093 1.00 1.00  ? 308  GLY B C   1 
ATOM   3972 O  O   . GLY B 2 286 ? 70.043  22.654  23.077 1.00 1.47  ? 308  GLY B O   1
[truncated: 158,838 more chars]
