# Supplementary material for: Structural insights into the allosteric inhibition of P2X4 receptors
Source: Nat Commun. 2023 Oct 13;14:6437. doi: 10.1038/s41467-023-42164-y (PMC10575874; doi:10.1038/s41467-023-42164-y)
Supplement: Supplementary file 4 — Supplementary Dataset 1 [file 41467_2023_42164_MOESM4_ESM.zip › hP2X1trimer_a111a/hP2X1trimer_a111a_env/templates_101/2rup.cif]

data_2RUP
# 
_entry.id   2RUP 
# 
_audit_conform.dict_name       mmcif_pdbx.dic 
_audit_conform.dict_version    5.320 
_audit_conform.dict_location   http://mmcif.pdb.org/dictionaries/ascii/mmcif_pdbx.dic 
# 
loop_
_database_2.database_code 
_database_2.database_id 
RCSB150289   RCSB  
2RUP         PDB   
11583        BMRB  
D_1000150289 WWPDB 
# 
_pdbx_database_related.db_id          11583 
_pdbx_database_related.db_name        BMRB 
_pdbx_database_related.content_type   unspecified 
_pdbx_database_related.details        . 
# 
_pdbx_database_status.deposit_site                    BMRB 
_pdbx_database_status.entry_id                        2RUP 
_pdbx_database_status.methods_development_category    ? 
_pdbx_database_status.process_site                    PDBJ 
_pdbx_database_status.recvd_initial_deposition_date   2014-11-12 
_pdbx_database_status.SG_entry                        ? 
_pdbx_database_status.status_code                     REL 
_pdbx_database_status.status_code_mr                  REL 
_pdbx_database_status.status_code_sf                  ? 
_pdbx_database_status.status_code_cs                  REL 
_pdbx_database_status.pdb_format_compatible           Y 
# 
loop_
_audit_author.name 
_audit_author.pdbx_ordinal 
'Abe, Y.'   1 
'Igawa, T.' 2 
'Tsuda, M.' 3 
'Inoue, K.' 4 
'Ueda, T.'  5 
# 
_citation.id                        primary 
_citation.title                     'Solution structure of the rat P2X4 receptor head domain involved in inhibitory metal binding' 
_citation.journal_abbrev            'FEBS Lett.' 
_citation.journal_volume            589 
_citation.page_first                680 
_citation.page_last                 686 
_citation.year                      2015 
_citation.journal_id_ASTM           FEBLAL 
_citation.country                   NE 
_citation.journal_id_ISSN           1873-3468 
_citation.journal_id_CSD            0165 
_citation.book_publisher            ? 
_citation.pdbx_database_id_PubMed   25662851 
_citation.pdbx_database_id_DOI      10.1016/j.febslet.2015.01.034 
# 
loop_
_citation_author.citation_id 
_citation_author.name 
_citation_author.ordinal 
_citation_author.identifier_ORCID 
primary 'Igawa, T.' 1 ? 
primary 'Abe, Y.'   2 ? 
primary 'Tsuda, M.' 3 ? 
primary 'Inoue, K.' 4 ? 
primary 'Ueda, T.'  5 ? 
# 
_entity.id                         1 
_entity.type                       polymer 
_entity.src_method                 man 
_entity.pdbx_description           'P2X purinoceptor 4' 
_entity.formula_weight             6066.719 
_entity.pdbx_number_of_molecules   1 
_entity.pdbx_ec                    ? 
_entity.pdbx_mutation              ? 
_entity.pdbx_fragment              'UNP residues 111-167' 
_entity.details                    ? 
# 
_entity_name_com.entity_id   1 
_entity_name_com.name        'P2X4, ATP receptor, Purinergic receptor' 
# 
_entity_poly.entity_id                      1 
_entity_poly.type                           'polypeptide(L)' 
_entity_poly.nstd_linkage                   no 
_entity_poly.nstd_monomer                   no 
_entity_poly.pdbx_seq_one_letter_code       MQTQSTCPEIPDKTSICNSDADCTPGSVDTHSSGVATGRCVPFNESVKTCEVAAWCPV 
_entity_poly.pdbx_seq_one_letter_code_can   MQTQSTCPEIPDKTSICNSDADCTPGSVDTHSSGVATGRCVPFNESVKTCEVAAWCPV 
_entity_poly.pdbx_strand_id                 A 
_entity_poly.pdbx_target_identifier         ? 
# 
loop_
_entity_poly_seq.entity_id 
_entity_poly_seq.num 
_entity_poly_seq.mon_id 
_entity_poly_seq.hetero 
1 1  MET n 
1 2  GLN n 
1 3  THR n 
1 4  GLN n 
1 5  SER n 
1 6  THR n 
1 7  CYS n 
1 8  PRO n 
1 9  GLU n 
1 10 ILE n 
1 11 PRO n 
1 12 ASP n 
1 13 LYS n 
1 14 THR n 
1 15 SER n 
1 16 ILE n 
1 17 CYS n 
1 18 ASN n 
1 19 SER n 
1 20 ASP n 
1 21 ALA n 
1 22 ASP n 
1 23 CYS n 
1 24 THR n 
1 25 PRO n 
1 26 GLY n 
1 27 SER n 
1 28 VAL n 
1 29 ASP n 
1 30 THR n 
1 31 HIS n 
1 32 SER n 
1 33 SER n 
1 34 GLY n 
1 35 VAL n 
1 36 ALA n 
1 37 THR n 
1 38 GLY n 
1 39 ARG n 
1 40 CYS n 
1 41 VAL n 
1 42 PRO n 
1 43 PHE n 
1 44 ASN n 
1 45 GLU n 
1 46 SER n 
1 47 VAL n 
1 48 LYS n 
1 49 THR n 
1 50 CYS n 
1 51 GLU n 
1 52 VAL n 
1 53 ALA n 
1 54 ALA n 
1 55 TRP n 
1 56 CYS n 
1 57 PRO n 
1 58 VAL n 
# 
_entity_src_gen.entity_id                          1 
_entity_src_gen.pdbx_src_id                        1 
_entity_src_gen.pdbx_alt_source_flag               sample 
_entity_src_gen.pdbx_seq_type                      ? 
_entity_src_gen.pdbx_beg_seq_num                   ? 
_entity_src_gen.pdbx_end_seq_num                   ? 
_entity_src_gen.gene_src_common_name               'brown rat,rat,rats' 
_entity_src_gen.gene_src_genus                     ? 
_entity_src_gen.pdbx_gene_src_gene                 P2rx4 
_entity_src_gen.gene_src_species                   ? 
_entity_src_gen.gene_src_strain                    ? 
_entity_src_gen.gene_src_tissue                    ? 
_entity_src_gen.gene_src_tissue_fraction           ? 
_entity_src_gen.gene_src_details                   ? 
_entity_src_gen.pdbx_gene_src_fragment             ? 
_entity_src_gen.pdbx_gene_src_scientific_name      'Rattus norvegicus' 
_entity_src_gen.pdbx_gene_src_ncbi_taxonomy_id     10116 
_entity_src_gen.pdbx_gene_src_variant              ? 
_entity_src_gen.pdbx_gene_src_cell_line            ? 
_entity_src_gen.pdbx_gene_src_atcc                 ? 
_entity_src_gen.pdbx_gene_src_organ                ? 
_entity_src_gen.pdbx_gene_src_organelle            ? 
_entity_src_gen.pdbx_gene_src_cell                 ? 
_entity_src_gen.pdbx_gene_src_cellular_location    ? 
_entity_src_gen.host_org_common_name               ? 
_entity_src_gen.pdbx_host_org_scientific_name      'Escherichia coli' 
_entity_src_gen.pdbx_host_org_ncbi_taxonomy_id     562 
_entity_src_gen.host_org_genus                     ? 
_entity_src_gen.pdbx_host_org_gene                 ? 
_entity_src_gen.pdbx_host_org_organ                ? 
_entity_src_gen.host_org_species                   ? 
_entity_src_gen.pdbx_host_org_tissue               ? 
_entity_src_gen.pdbx_host_org_tissue_fraction      ? 
_entity_src_gen.pdbx_host_org_strain               ? 
_entity_src_gen.pdbx_host_org_variant              ? 
_entity_src_gen.pdbx_host_org_cell_line            ? 
_entity_src_gen.pdbx_host_org_atcc                 ? 
_entity_src_gen.pdbx_host_org_culture_collection   ? 
_entity_src_gen.pdbx_host_org_cell                 ? 
_entity_src_gen.pdbx_host_org_organelle            ? 
_entity_src_gen.pdbx_host_org_cellular_location    ? 
_entity_src_gen.pdbx_host_org_vector_type          ? 
_entity_src_gen.pdbx_host_org_vector               'pET-22b(+)' 
_entity_src_gen.host_org_details                   ? 
_entity_src_gen.expression_system_id               ? 
_entity_src_gen.plasmid_name                       ? 
_entity_src_gen.plasmid_details                    ? 
_entity_src_gen.pdbx_description                   ? 
# 
_struct_ref.id                         1 
_struct_ref.db_name                    UNP 
_struct_ref.db_code                    P2RX4_RAT 
_struct_ref.pdbx_db_accession          P51577 
_struct_ref.entity_id                  1 
_struct_ref.pdbx_seq_one_letter_code   QTQSTCPEIPDKTSICNSDADCTPGSVDTHSSGVATGRCVPFNESVKTCEVAAWCPV 
_struct_ref.pdbx_align_begin           111 
_struct_ref.pdbx_db_isoform            ? 
# 
_struct_ref_seq.align_id                      1 
_struct_ref_seq.ref_id                        1 
_struct_ref_seq.pdbx_PDB_id_code              2RUP 
_struct_ref_seq.pdbx_strand_id                A 
_struct_ref_seq.seq_align_beg                 2 
_struct_ref_seq.pdbx_seq_align_beg_ins_code   ? 
_struct_ref_seq.seq_align_end                 58 
_struct_ref_seq.pdbx_seq_align_end_ins_code   ? 
_struct_ref_seq.pdbx_db_accession             P51577 
_struct_ref_seq.db_align_beg                  111 
_struct_ref_seq.pdbx_db_align_beg_ins_code    ? 
_struct_ref_seq.db_align_end                  167 
_struct_ref_seq.pdbx_db_align_end_ins_code    ? 
_struct_ref_seq.pdbx_auth_seq_align_beg       111 
_struct_ref_seq.pdbx_auth_seq_align_end       167 
# 
_struct_ref_seq_dif.align_id                     1 
_struct_ref_seq_dif.pdbx_pdb_id_code             2RUP 
_struct_ref_seq_dif.mon_id                       MET 
_struct_ref_seq_dif.pdbx_pdb_strand_id           A 
_struct_ref_seq_dif.seq_num                      1 
_struct_ref_seq_dif.pdbx_pdb_ins_code            ? 
_struct_ref_seq_dif.pdbx_seq_db_name             UNP 
_struct_ref_seq_dif.pdbx_seq_db_accession_code   P51577 
_struct_ref_seq_dif.db_mon_id                    ? 
_struct_ref_seq_dif.pdbx_seq_db_seq_num          ? 
_struct_ref_seq_dif.details                      'expression tag' 
_struct_ref_seq_dif.pdbx_auth_seq_num            110 
_struct_ref_seq_dif.pdbx_ordinal                 1 
# 
loop_
_chem_comp.id 
_chem_comp.type 
_chem_comp.mon_nstd_flag 
_chem_comp.name 
_chem_comp.pdbx_synonyms 
_chem_comp.formula 
_chem_comp.formula_weight 
ALA 'L-peptide linking' y ALANINE         ? 'C3 H7 N O2'     89.093  
ARG 'L-peptide linking' y ARGININE        ? 'C6 H15 N4 O2 1' 175.209 
ASN 'L-peptide linking' y ASPARAGINE      ? 'C4 H8 N2 O3'    132.118 
ASP 'L-peptide linking' y 'ASPARTIC ACID' ? 'C4 H7 N O4'     133.103 
CYS 'L-peptide linking' y CYSTEINE        ? 'C3 H7 N O2 S'   121.158 
GLN 'L-peptide linking' y GLUTAMINE       ? 'C5 H10 N2 O3'   146.144 
GLU 'L-peptide linking' y 'GLUTAMIC ACID' ? 'C5 H9 N O4'     147.129 
GLY 'peptide linking'   y GLYCINE         ? 'C2 H5 N O2'     75.067  
HIS 'L-peptide linking' y HISTIDINE       ? 'C6 H10 N3 O2 1' 156.162 
ILE 'L-peptide linking' y ISOLEUCINE      ? 'C6 H13 N O2'    131.173 
LYS 'L-peptide linking' y LYSINE          ? 'C6 H15 N2 O2 1' 147.195 
MET 'L-peptide linking' y METHIONINE      ? 'C5 H11 N O2 S'  149.211 
PHE 'L-peptide linking' y PHENYLALANINE   ? 'C9 H11 N O2'    165.189 
PRO 'L-peptide linking' y PROLINE         ? 'C5 H9 N O2'     115.130 
SER 'L-peptide linking' y SERINE          ? 'C3 H7 N O3'     105.093 
THR 'L-peptide linking' y THREONINE       ? 'C4 H9 N O3'     119.119 
TRP 'L-peptide linking' y TRYPTOPHAN      ? 'C11 H12 N2 O2'  204.225 
VAL 'L-peptide linking' y VALINE          ? 'C5 H11 N O2'    117.146 
# 
loop_
_pdbx_nmr_exptl.conditions_id 
_pdbx_nmr_exptl.experiment_id 
_pdbx_nmr_exptl.solution_id 
_pdbx_nmr_exptl.type 
1 1  1 '2D 1H-15N HSQC'           
1 2  1 '2D 1H-13C HSQC aliphatic' 
1 3  1 '2D 1H-13C HSQC aromatic'  
1 4  1 '3D CBCA(CO)NH'            
1 5  1 '3D C(CO)NH'               
1 6  1 '3D HNCO'                  
1 7  1 '3D HNCA'                  
1 8  1 '3D HNCACB'                
1 9  1 '3D HN(CO)CA'              
1 10 1 '3D H(CCO)NH'              
1 11 1 '3D 1H-15N NOESY'          
1 12 1 '3D 1H-15N TOCSY'          
1 13 1 '3D HCCH-TOCSY'            
1 14 1 '3D HCCH-COSY'             
1 15 1 '3D 1H-13C NOESY'          
# 
_pdbx_nmr_exptl_sample_conditions.conditions_id       1 
_pdbx_nmr_exptl_sample_conditions.ionic_strength      0 
_pdbx_nmr_exptl_sample_conditions.pH                  5.0 
_pdbx_nmr_exptl_sample_conditions.pressure            ambient 
_pdbx_nmr_exptl_sample_conditions.pressure_units      ? 
_pdbx_nmr_exptl_sample_conditions.temperature         297 
_pdbx_nmr_exptl_sample_conditions.temperature_units   K 
# 
_pdbx_nmr_sample_details.contents         
'0.5 mM [U-99% 13C; U-99% 15N] entity-1, 50 mM Urea-2, 10 mM sodium acetate-3, 90% H2O/10% D2O' 
_pdbx_nmr_sample_details.solution_id      1 
_pdbx_nmr_sample_details.solvent_system   '90% H2O/10% D2O' 
# 
_pdbx_nmr_spectrometer.field_strength    600 
_pdbx_nmr_spectrometer.manufacturer      Varian 
_pdbx_nmr_spectrometer.model             INOVA 
_pdbx_nmr_spectrometer.spectrometer_id   1 
_pdbx_nmr_spectrometer.type              'Varian INOVA' 
# 
_pdbx_nmr_refine.entry_id           2RUP 
_pdbx_nmr_refine.method             'torsion angle dynamics' 
_pdbx_nmr_refine.details            ? 
_pdbx_nmr_refine.software_ordinal   1 
# 
_pdbx_nmr_ensemble.average_constraint_violations_per_residue     ? 
_pdbx_nmr_ensemble.average_constraints_per_residue               ? 
_pdbx_nmr_ensemble.average_distance_constraint_violation         ? 
_pdbx_nmr_ensemble.average_torsion_angle_constraint_violation    ? 
_pdbx_nmr_ensemble.conformer_selection_criteria                  'structures with the lowest energy' 
_pdbx_nmr_ensemble.conformers_calculated_total_number            200 
_pdbx_nmr_ensemble.conformers_submitted_total_number             20 
_pdbx_nmr_ensemble.distance_constraint_violation_method          ? 
_pdbx_nmr_ensemble.entry_id                                      2RUP 
_pdbx_nmr_ensemble.maximum_distance_constraint_violation         ? 
_pdbx_nmr_ensemble.maximum_lower_distance_constraint_violation   ? 
_pdbx_nmr_ensemble.maximum_torsion_angle_constraint_violation    ? 
_pdbx_nmr_ensemble.maximum_upper_distance_constraint_violation   ? 
_pdbx_nmr_ensemble.representative_conformer                      1 
_pdbx_nmr_ensemble.torsion_angle_constraint_violation_method     ? 
# 
_pdbx_nmr_representative.conformer_id         1 
_pdbx_nmr_representative.entry_id             2RUP 
_pdbx_nmr_representative.selection_criteria   'lowest energy' 
# 
loop_
_pdbx_nmr_software.authors 
_pdbx_nmr_software.classification 
_pdbx_nmr_software.name 
_pdbx_nmr_software.ordinal 
_pdbx_nmr_software.version 
'G ntert P.'                   'structure solution'        CYANA 1  2.1 
'G ntert P.'                   'data analysis'             CYANA 2  2.1 
'G ntert P.'                   'chemical shift assignment' CYANA 3  2.1 
'Cornilescu, Delaglio and Bax' 'structure solution'        CYANA 4  2.1 
'Cornilescu, Delaglio and Bax' 'data analysis'             CYANA 5  2.1 
'Cornilescu, Delaglio and Bax' 'chemical shift assignment' CYANA 6  2.1 
'Hokkaido University'          'structure solution'        CYANA 7  2.1 
'Hokkaido University'          'data analysis'             CYANA 8  2.1 
'Hokkaido University'          'chemical shift assignment' CYANA 9  2.1 
'G ntert P.'                   'structure solution'        CYANA 10 2.1 
'G ntert P.'                   'data analysis'             CYANA 11 2.1 
'G ntert P.'                   'chemical shift assignment' CYANA 12 2.1 
'Cornilescu, Delaglio and Bax' 'structure solution'        CYANA 13 2.1 
'Cornilescu, Delaglio and Bax' 'data analysis'             CYANA 14 2.1 
'Cornilescu, Delaglio and Bax' 'chemical shift assignment' CYANA 15 2.1 
'Hokkaido University'          'structure solution'        CYANA 16 2.1 
'Hokkaido University'          'data analysis'             CYANA 17 2.1 
'Hokkaido University'          'chemical shift assignment' CYANA 18 2.1 
'G ntert P.'                   'structure solution'        CYANA 19 2.1 
'G ntert P.'                   'data analysis'             CYANA 20 2.1 
'G ntert P.'                   'chemical shift assignment' CYANA 21 2.1 
'Cornilescu, Delaglio and Bax' 'structure solution'        CYANA 22 2.1 
'Cornilescu, Delaglio and Bax' 'data analysis'             CYANA 23 2.1 
'Cornilescu, Delaglio and Bax' 'chemical shift assignment' CYANA 24 2.1 
'Hokkaido University'          'structure solution'        CYANA 25 2.1 
'Hokkaido University'          'data analysis'             CYANA 26 2.1 
'Hokkaido University'          'chemical shift assignment' CYANA 27 2.1 
?                              refinement                  CYANA 28 ?   
# 
_exptl.absorpt_coefficient_mu     ? 
_exptl.absorpt_correction_T_max   ? 
_exptl.absorpt_correction_T_min   ? 
_exptl.absorpt_correction_type    ? 
_exptl.absorpt_process_details    ? 
_exptl.crystals_number            ? 
_exptl.details                    ? 
_exptl.entry_id                   2RUP 
_exptl.method                     'SOLUTION NMR' 
_exptl.method_details             ? 
# 
_struct.entry_id                  2RUP 
_struct.title                     'Solution structure of rat P2X4 receptor head domain' 
_struct.pdbx_descriptor           'P2X purinoceptor 4' 
_struct.pdbx_model_details        'lowest energy, model1' 
_struct.pdbx_CASP_flag            ? 
_struct.pdbx_model_type_details   ? 
# 
_struct_keywords.entry_id        2RUP 
_struct_keywords.pdbx_keywords   'TRANSPORT PROTEIN' 
_struct_keywords.text            'P2X4 receptor, head domain, CANION TRANSPORT, METAL ION BINDING, TRANSPORT PROTEIN' 
# 
_struct_asym.id                            A 
_struct_asym.pdbx_blank_PDB_chainid_flag   N 
_struct_asym.pdbx_modified                 N 
_struct_asym.entity_id                     1 
_struct_asym.details                       ? 
# 
loop_
_struct_conn.id 
_struct_conn.conn_type_id 
_struct_conn.pdbx_leaving_atom_flag 
_struct_conn.pdbx_PDB_id 
_struct_conn.ptnr1_label_asym_id 
_struct_conn.ptnr1_label_comp_id 
_struct_conn.ptnr1_label_seq_id 
_struct_conn.ptnr1_label_atom_id 
_struct_conn.pdbx_ptnr1_label_alt_id 
_struct_conn.pdbx_ptnr1_PDB_ins_code 
_struct_conn.pdbx_ptnr1_standard_comp_id 
_struct_conn.ptnr1_symmetry 
_struct_conn.ptnr2_label_asym_id 
_struct_conn.ptnr2_label_comp_id 
_struct_conn.ptnr2_label_seq_id 
_struct_conn.ptnr2_label_atom_id 
_struct_conn.pdbx_ptnr2_label_alt_id 
_struct_conn.pdbx_ptnr2_PDB_ins_code 
_struct_conn.ptnr1_auth_asym_id 
_struct_conn.ptnr1_auth_comp_id 
_struct_conn.ptnr1_auth_seq_id 
_struct_conn.ptnr2_auth_asym_id 
_struct_conn.ptnr2_auth_comp_id 
_struct_conn.ptnr2_auth_seq_id 
_struct_conn.ptnr2_symmetry 
_struct_conn.pdbx_ptnr3_label_atom_id 
_struct_conn.pdbx_ptnr3_label_seq_id 
_struct_conn.pdbx_ptnr3_label_comp_id 
_struct_conn.pdbx_ptnr3_label_asym_id 
_struct_conn.pdbx_ptnr3_label_alt_id 
_struct_conn.pdbx_ptnr3_PDB_ins_code 
_struct_conn.details 
_struct_conn.pdbx_dist_value 
_struct_conn.pdbx_value_order 
disulf1 disulf ? ? A CYS 7  SG ? ? ? 1_555 A CYS 56 SG ? ? A CYS 116 A CYS 165 1_555 ? ? ? ? ? ? ? 2.000 ? 
disulf2 disulf ? ? A CYS 17 SG ? ? ? 1_555 A CYS 40 SG ? ? A CYS 126 A CYS 149 1_555 ? ? ? ? ? ? ? 2.119 ? 
disulf3 disulf ? ? A CYS 23 SG ? ? ? 1_555 A CYS 50 SG ? ? A CYS 132 A CYS 159 1_555 ? ? ? ? ? ? ? 1.950 ? 
# 
_struct_conn_type.id          disulf 
_struct_conn_type.criteria    ? 
_struct_conn_type.reference   ? 
# 
_struct_sheet.id               A 
_struct_sheet.type             ? 
_struct_sheet.number_strands   3 
_struct_sheet.details          ? 
# 
loop_
_struct_sheet_order.sheet_id 
_struct_sheet_order.range_id_1 
_struct_sheet_order.range_id_2 
_struct_sheet_order.offset 
_struct_sheet_order.sense 
A 1 2 ? anti-parallel 
A 2 3 ? anti-parallel 
# 
loop_
_struct_sheet_range.sheet_id 
_struct_sheet_range.id 
_struct_sheet_range.beg_label_comp_id 
_struct_sheet_range.beg_label_asym_id 
_struct_sheet_range.beg_label_seq_id 
_struct_sheet_range.pdbx_beg_PDB_ins_code 
_struct_sheet_range.end_label_comp_id 
_struct_sheet_range.end_label_asym_id 
_struct_sheet_range.end_label_seq_id 
_struct_sheet_range.pdbx_end_PDB_ins_code 
_struct_sheet_range.beg_auth_comp_id 
_struct_sheet_range.beg_auth_asym_id 
_struct_sheet_range.beg_auth_seq_id 
_struct_sheet_range.end_auth_comp_id 
_struct_sheet_range.end_auth_asym_id 
_struct_sheet_range.end_auth_seq_id 
A 1 SER A 5  ? PRO A 8  ? SER A 114 PRO A 117 
A 2 THR A 49 ? ALA A 54 ? THR A 158 ALA A 163 
A 3 VAL A 35 ? VAL A 41 ? VAL A 144 VAL A 150 
# 
loop_
_pdbx_struct_sheet_hbond.sheet_id 
_pdbx_struct_sheet_hbond.range_id_1 
_pdbx_struct_sheet_hbond.range_id_2 
_pdbx_struct_sheet_hbond.range_1_label_atom_id 
_pdbx_struct_sheet_hbond.range_1_label_comp_id 
_pdbx_struct_sheet_hbond.range_1_label_asym_id 
_pdbx_struct_sheet_hbond.range_1_label_seq_id 
_pdbx_struct_sheet_hbond.range_1_PDB_ins_code 
_pdbx_struct_sheet_hbond.range_1_auth_atom_id 
_pdbx_struct_sheet_hbond.range_1_auth_comp_id 
_pdbx_struct_sheet_hbond.range_1_auth_asym_id 
_pdbx_struct_sheet_hbond.range_1_auth_seq_id 
_pdbx_struct_sheet_hbond.range_2_label_atom_id 
_pdbx_struct_sheet_hbond.range_2_label_comp_id 
_pdbx_struct_sheet_hbond.range_2_label_asym_id 
_pdbx_struct_sheet_hbond.range_2_label_seq_id 
_pdbx_struct_sheet_hbond.range_2_PDB_ins_code 
_pdbx_struct_sheet_hbond.range_2_auth_atom_id 
_pdbx_struct_sheet_hbond.range_2_auth_comp_id 
_pdbx_struct_sheet_hbond.range_2_auth_asym_id 
_pdbx_struct_sheet_hbond.range_2_auth_seq_id 
A 1 2 N CYS A 7  ? N CYS A 116 O VAL A 52 ? O VAL A 161 
A 2 3 O GLU A 51 ? O GLU A 160 N THR A 37 ? N THR A 146 
# 
_atom_sites.entry_id                    2RUP 
_atom_sites.fract_transf_matrix[1][1]   1.000000 
_atom_sites.fract_transf_matrix[1][2]   0.000000 
_atom_sites.fract_transf_matrix[1][3]   0.000000 
_atom_sites.fract_transf_matrix[2][1]   0.000000 
_atom_sites.fract_transf_matrix[2][2]   1.000000 
_atom_sites.fract_transf_matrix[2][3]   0.000000 
_atom_sites.fract_transf_matrix[3][1]   0.000000 
_atom_sites.fract_transf_matrix[3][2]   0.000000 
_atom_sites.fract_transf_matrix[3][3]   1.000000 
_atom_sites.fract_transf_vector[1]      0.00000 
_atom_sites.fract_transf_vector[2]      0.00000 
_atom_sites.fract_transf_vector[3]      0.00000 
# 
loop_
_atom_type.symbol 
C 
H 
N 
O 
S 
# 
loop_
_atom_site.group_PDB 
_atom_site.id 
_atom_site.type_symbol 
_atom_site.label_atom_id 
_atom_site.label_alt_id 
_atom_site.label_comp_id 
_atom_site.label_asym_id 
_atom_site.label_entity_id 
_atom_site.label_seq_id 
_atom_site.pdbx_PDB_ins_code 
_atom_site.Cartn_x 
_atom_site.Cartn_y 
_atom_site.Cartn_z 
_atom_site.occupancy 
_atom_site.B_iso_or_equiv 
_atom_site.pdbx_formal_charge 
_atom_site.auth_seq_id 
_atom_site.auth_comp_id 
_atom_site.auth_asym_id 
_atom_site.auth_atom_id 
_atom_site.pdbx_PDB_model_num 
ATOM 1     N N    . MET A 1 1  ? 1.329  0.000   0.000   1.00 0.00  ? 110 MET A N    1  
ATOM 2     C CA   . MET A 1 1  ? 2.093  -0.001  -1.242  1.00 52.33 ? 110 MET A CA   1  
ATOM 3     C C    . MET A 1 1  ? 3.445  -0.680  -1.049  1.00 33.21 ? 110 MET A C    1  
ATOM 4     O O    . MET A 1 1  ? 3.798  -1.072  0.063   1.00 62.32 ? 110 MET A O    1  
ATOM 5     C CB   . MET A 1 1  ? 2.295  1.431   -1.742  1.00 64.12 ? 110 MET A CB   1  
ATOM 6     C CG   . MET A 1 1  ? 3.101  2.299   -0.789  1.00 41.15 ? 110 MET A CG   1  
ATOM 7     S SD   . MET A 1 1  ? 2.067  3.153   0.415   1.00 14.23 ? 110 MET A SD   1  
ATOM 8     C CE   . MET A 1 1  ? 3.312  3.850   1.498   1.00 62.42 ? 110 MET A CE   1  
ATOM 9     H H1   . MET A 1 1  ? 1.808  -0.000  0.855   1.00 20.41 ? 110 MET A H1   1  
ATOM 10    H HA   . MET A 1 1  ? 1.528  -0.553  -1.978  1.00 54.31 ? 110 MET A HA   1  
ATOM 11    H HB2  . MET A 1 1  ? 2.812  1.399   -2.690  1.00 13.00 ? 110 MET A HB2  1  
ATOM 12    H HB3  . MET A 1 1  ? 1.329  1.891   -1.883  1.00 73.02 ? 110 MET A HB3  1  
ATOM 13    H HG2  . MET A 1 1  ? 3.803  1.673   -0.259  1.00 44.23 ? 110 MET A HG2  1  
ATOM 14    H HG3  . MET A 1 1  ? 3.642  3.035   -1.366  1.00 10.02 ? 110 MET A HG3  1  
ATOM 15    H HE1  . MET A 1 1  ? 3.273  3.355   2.457   1.00 11.10 ? 110 MET A HE1  1  
ATOM 16    H HE2  . MET A 1 1  ? 4.289  3.708   1.060   1.00 40.44 ? 110 MET A HE2  1  
ATOM 17    H HE3  . MET A 1 1  ? 3.125  4.906   1.629   1.00 72.40 ? 110 MET A HE3  1  
ATOM 18    N N    . GLN A 1 2  ? 4.195  -0.816  -2.138  1.00 31.14 ? 111 GLN A N    1  
ATOM 19    C CA   . GLN A 1 2  ? 5.507  -1.449  -2.086  1.00 62.52 ? 111 GLN A CA   1  
ATOM 20    C C    . GLN A 1 2  ? 6.479  -0.766  -3.043  1.00 21.52 ? 111 GLN A C    1  
ATOM 21    O O    . GLN A 1 2  ? 6.120  0.188   -3.733  1.00 45.04 ? 111 GLN A O    1  
ATOM 22    C CB   . GLN A 1 2  ? 5.394  -2.935  -2.431  1.00 34.52 ? 111 GLN A CB   1  
ATOM 23    C CG   . GLN A 1 2  ? 4.711  -3.760  -1.351  1.00 50.23 ? 111 GLN A CG   1  
ATOM 24    C CD   . GLN A 1 2  ? 5.558  -3.901  -0.102  1.00 14.33 ? 111 GLN A CD   1  
ATOM 25    O OE1  . GLN A 1 2  ? 5.247  -3.324  0.941   1.00 42.42 ? 111 GLN A OE1  1  
ATOM 26    N NE2  . GLN A 1 2  ? 6.635  -4.671  -0.200  1.00 33.22 ? 111 GLN A NE2  1  
ATOM 27    H H    . GLN A 1 2  ? 3.858  -0.483  -2.995  1.00 30.31 ? 111 GLN A H    1  
ATOM 28    H HA   . GLN A 1 2  ? 5.884  -1.351  -1.079  1.00 54.34 ? 111 GLN A HA   1  
ATOM 29    H HB2  . GLN A 1 2  ? 4.828  -3.039  -3.345  1.00 13.34 ? 111 GLN A HB2  1  
ATOM 30    H HB3  . GLN A 1 2  ? 6.386  -3.334  -2.584  1.00 34.10 ? 111 GLN A HB3  1  
ATOM 31    H HG2  . GLN A 1 2  ? 3.781  -3.281  -1.084  1.00 54.35 ? 111 GLN A HG2  1  
ATOM 32    H HG3  . GLN A 1 2  ? 4.507  -4.745  -1.744  1.00 24.11 ? 111 GLN A HG3  1  
ATOM 33    H HE21 . GLN A 1 2  ? 6.820  -5.099  -1.063  1.00 4.44  ? 111 GLN A HE21 1  
ATOM 34    H HE22 . GLN A 1 2  ? 7.200  -4.779  0.592   1.00 22.21 ? 111 GLN A HE22 1  
ATOM 35    N N    . THR A 1 3  ? 7.713  -1.261  -3.079  1.00 33.15 ? 112 THR A N    1  
ATOM 36    C CA   . THR A 1 3  ? 8.737  -0.698  -3.949  1.00 0.11  ? 112 THR A CA   1  
ATOM 37    C C    . THR A 1 3  ? 9.551  -1.797  -4.622  1.00 44.31 ? 112 THR A C    1  
ATOM 38    O O    . THR A 1 3  ? 9.637  -2.915  -4.117  1.00 22.43 ? 112 THR A O    1  
ATOM 39    C CB   . THR A 1 3  ? 9.690  0.227   -3.169  1.00 42.41 ? 112 THR A CB   1  
ATOM 40    O OG1  . THR A 1 3  ? 8.986  0.867   -2.099  1.00 54.12 ? 112 THR A OG1  1  
ATOM 41    C CG2  . THR A 1 3  ? 10.293 1.280   -4.087  1.00 5.13  ? 112 THR A CG2  1  
ATOM 42    H H    . THR A 1 3  ? 7.938  -2.023  -2.504  1.00 52.35 ? 112 THR A H    1  
ATOM 43    H HA   . THR A 1 3  ? 8.243  -0.112  -4.710  1.00 54.20 ? 112 THR A HA   1  
ATOM 44    H HB   . THR A 1 3  ? 10.490 -0.371  -2.757  1.00 3.55  ? 112 THR A HB   1  
ATOM 45    H HG1  . THR A 1 3  ? 9.489  0.778   -1.286  1.00 74.20 ? 112 THR A HG1  1  
ATOM 46    H HG21 . THR A 1 3  ? 11.054 0.826   -4.704  1.00 45.21 ? 112 THR A HG21 1  
ATOM 47    H HG22 . THR A 1 3  ? 10.734 2.066   -3.492  1.00 12.32 ? 112 THR A HG22 1  
ATOM 48    H HG23 . THR A 1 3  ? 9.520  1.694   -4.716  1.00 1.43  ? 112 THR A HG23 1  
ATOM 49    N N    . GLN A 1 4  ? 10.148 -1.470  -5.764  1.00 12.41 ? 113 GLN A N    1  
ATOM 50    C CA   . GLN A 1 4  ? 10.956 -2.430  -6.506  1.00 33.43 ? 113 GLN A CA   1  
ATOM 51    C C    . GLN A 1 4  ? 12.266 -2.716  -5.779  1.00 51.22 ? 113 GLN A C    1  
ATOM 52    O O    . GLN A 1 4  ? 12.955 -1.797  -5.337  1.00 51.41 ? 113 GLN A O    1  
ATOM 53    C CB   . GLN A 1 4  ? 11.243 -1.907  -7.914  1.00 62.21 ? 113 GLN A CB   1  
ATOM 54    C CG   . GLN A 1 4  ? 12.138 -2.824  -8.733  1.00 11.12 ? 113 GLN A CG   1  
ATOM 55    C CD   . GLN A 1 4  ? 12.544 -2.211  -10.059 1.00 32.33 ? 113 GLN A CD   1  
ATOM 56    O OE1  . GLN A 1 4  ? 13.445 -1.374  -10.119 1.00 33.01 ? 113 GLN A OE1  1  
ATOM 57    N NE2  . GLN A 1 4  ? 11.880 -2.626  -11.131 1.00 73.50 ? 113 GLN A NE2  1  
ATOM 58    H H    . GLN A 1 4  ? 10.042 -0.562  -6.116  1.00 13.23 ? 113 GLN A H    1  
ATOM 59    H HA   . GLN A 1 4  ? 10.393 -3.348  -6.581  1.00 31.52 ? 113 GLN A HA   1  
ATOM 60    H HB2  . GLN A 1 4  ? 10.307 -1.789  -8.440  1.00 24.44 ? 113 GLN A HB2  1  
ATOM 61    H HB3  . GLN A 1 4  ? 11.727 -0.945  -7.836  1.00 13.42 ? 113 GLN A HB3  1  
ATOM 62    H HG2  . GLN A 1 4  ? 13.031 -3.036  -8.164  1.00 31.40 ? 113 GLN A HG2  1  
ATOM 63    H HG3  . GLN A 1 4  ? 11.607 -3.745  -8.925  1.00 45.24 ? 113 GLN A HG3  1  
ATOM 64    H HE21 . GLN A 1 4  ? 11.173 -3.295  -11.007 1.00 63.22 ? 113 GLN A HE21 1  
ATOM 65    H HE22 . GLN A 1 4  ? 12.121 -2.247  -12.001 1.00 12.44 ? 113 GLN A HE22 1  
ATOM 66    N N    . SER A 1 5  ? 12.604 -3.996  -5.659  1.00 53.21 ? 114 SER A N    1  
ATOM 67    C CA   . SER A 1 5  ? 13.829 -4.403  -4.982  1.00 45.42 ? 114 SER A CA   1  
ATOM 68    C C    . SER A 1 5  ? 14.747 -5.166  -5.932  1.00 71.34 ? 114 SER A C    1  
ATOM 69    O O    . SER A 1 5  ? 14.367 -5.485  -7.060  1.00 21.34 ? 114 SER A O    1  
ATOM 70    C CB   . SER A 1 5  ? 13.501 -5.270  -3.765  1.00 44.41 ? 114 SER A CB   1  
ATOM 71    O OG   . SER A 1 5  ? 12.293 -4.853  -3.153  1.00 4.23  ? 114 SER A OG   1  
ATOM 72    H H    . SER A 1 5  ? 12.013 -4.683  -6.033  1.00 14.14 ? 114 SER A H    1  
ATOM 73    H HA   . SER A 1 5  ? 14.337 -3.509  -4.651  1.00 23.23 ? 114 SER A HA   1  
ATOM 74    H HB2  . SER A 1 5  ? 13.397 -6.298  -4.076  1.00 51.24 ? 114 SER A HB2  1  
ATOM 75    H HB3  . SER A 1 5  ? 14.303 -5.191  -3.044  1.00 74.14 ? 114 SER A HB3  1  
ATOM 76    H HG   . SER A 1 5  ? 11.801 -5.623  -2.859  1.00 0.43  ? 114 SER A HG   1  
ATOM 77    N N    . THR A 1 6  ? 15.959 -5.457  -5.469  1.00 53.10 ? 115 THR A N    1  
ATOM 78    C CA   . THR A 1 6  ? 16.932 -6.182  -6.276  1.00 41.41 ? 115 THR A CA   1  
ATOM 79    C C    . THR A 1 6  ? 17.035 -7.638  -5.837  1.00 2.30  ? 115 THR A C    1  
ATOM 80    O O    . THR A 1 6  ? 16.983 -7.943  -4.645  1.00 52.31 ? 115 THR A O    1  
ATOM 81    C CB   . THR A 1 6  ? 18.326 -5.532  -6.192  1.00 62.05 ? 115 THR A CB   1  
ATOM 82    O OG1  . THR A 1 6  ? 19.281 -6.328  -6.903  1.00 21.20 ? 115 THR A OG1  1  
ATOM 83    C CG2  . THR A 1 6  ? 18.765 -5.377  -4.744  1.00 60.12 ? 115 THR A CG2  1  
ATOM 84    H H    . THR A 1 6  ? 16.203 -5.176  -4.563  1.00 13.34 ? 115 THR A H    1  
ATOM 85    H HA   . THR A 1 6  ? 16.603 -6.148  -7.305  1.00 24.22 ? 115 THR A HA   1  
ATOM 86    H HB   . THR A 1 6  ? 18.278 -4.552  -6.645  1.00 72.04 ? 115 THR A HB   1  
ATOM 87    H HG1  . THR A 1 6  ? 20.168 -6.094  -6.619  1.00 30.35 ? 115 THR A HG1  1  
ATOM 88    H HG21 . THR A 1 6  ? 19.808 -5.099  -4.712  1.00 22.33 ? 115 THR A HG21 1  
ATOM 89    H HG22 . THR A 1 6  ? 18.625 -6.313  -4.224  1.00 11.34 ? 115 THR A HG22 1  
ATOM 90    H HG23 . THR A 1 6  ? 18.174 -4.609  -4.270  1.00 14.33 ? 115 THR A HG23 1  
ATOM 91    N N    . CYS A 1 7  ? 17.183 -8.534  -6.807  1.00 31.24 ? 116 CYS A N    1  
ATOM 92    C CA   . CYS A 1 7  ? 17.294 -9.959  -6.521  1.00 30.43 ? 116 CYS A CA   1  
ATOM 93    C C    . CYS A 1 7  ? 17.505 -10.757 -7.804  1.00 71.04 ? 116 CYS A C    1  
ATOM 94    O O    . CYS A 1 7  ? 17.165 -10.315 -8.902  1.00 65.03 ? 116 CYS A O    1  
ATOM 95    C CB   . CYS A 1 7  ? 16.039 -10.456 -5.799  1.00 42.55 ? 116 CYS A CB   1  
ATOM 96    S SG   . CYS A 1 7  ? 14.480 -9.833  -6.507  1.00 30.40 ? 116 CYS A SG   1  
ATOM 97    H H    . CYS A 1 7  ? 17.218 -8.230  -7.738  1.00 51.25 ? 116 CYS A H    1  
ATOM 98    H HA   . CYS A 1 7  ? 18.149 -10.103 -5.878  1.00 32.44 ? 116 CYS A HA   1  
ATOM 99    H HB2  . CYS A 1 7  ? 16.011 -11.535 -5.843  1.00 42.41 ? 116 CYS A HB2  1  
ATOM 100   H HB3  . CYS A 1 7  ? 16.080 -10.143 -4.766  1.00 72.25 ? 116 CYS A HB3  1  
ATOM 101   N N    . PRO A 1 8  ? 18.079 -11.961 -7.665  1.00 73.31 ? 117 PRO A N    1  
ATOM 102   C CA   . PRO A 1 8  ? 18.347 -12.847 -8.802  1.00 43.43 ? 117 PRO A CA   1  
ATOM 103   C C    . PRO A 1 8  ? 17.069 -13.417 -9.407  1.00 41.15 ? 117 PRO A C    1  
ATOM 104   O O    . PRO A 1 8  ? 16.269 -14.042 -8.713  1.00 72.40 ? 117 PRO A O    1  
ATOM 105   C CB   . PRO A 1 8  ? 19.194 -13.965 -8.189  1.00 52.21 ? 117 PRO A CB   1  
ATOM 106   C CG   . PRO A 1 8  ? 18.817 -13.979 -6.748  1.00 15.30 ? 117 PRO A CG   1  
ATOM 107   C CD   . PRO A 1 8  ? 18.509 -12.552 -6.387  1.00 0.14  ? 117 PRO A CD   1  
ATOM 108   H HA   . PRO A 1 8  ? 18.915 -12.343 -9.571  1.00 71.43 ? 117 PRO A HA   1  
ATOM 109   H HB2  . PRO A 1 8  ? 18.957 -14.904 -8.670  1.00 11.25 ? 117 PRO A HB2  1  
ATOM 110   H HB3  . PRO A 1 8  ? 20.242 -13.741 -8.320  1.00 72.25 ? 117 PRO A HB3  1  
ATOM 111   H HG2  . PRO A 1 8  ? 17.945 -14.599 -6.602  1.00 41.45 ? 117 PRO A HG2  1  
ATOM 112   H HG3  . PRO A 1 8  ? 19.642 -14.345 -6.156  1.00 64.13 ? 117 PRO A HG3  1  
ATOM 113   H HD2  . PRO A 1 8  ? 17.715 -12.510 -5.656  1.00 31.40 ? 117 PRO A HD2  1  
ATOM 114   H HD3  . PRO A 1 8  ? 19.394 -12.058 -6.013  1.00 61.02 ? 117 PRO A HD3  1  
ATOM 115   N N    . GLU A 1 9  ? 16.885 -13.197 -10.705 1.00 52.35 ? 118 GLU A N    1  
ATOM 116   C CA   . GLU A 1 9  ? 15.703 -13.689 -11.403 1.00 33.32 ? 118 GLU A CA   1  
ATOM 117   C C    . GLU A 1 9  ? 15.499 -15.179 -11.143 1.00 62.20 ? 118 GLU A C    1  
ATOM 118   O O    . GLU A 1 9  ? 16.463 -15.934 -11.009 1.00 50.23 ? 118 GLU A O    1  
ATOM 119   C CB   . GLU A 1 9  ? 15.827 -13.435 -12.906 1.00 43.05 ? 118 GLU A CB   1  
ATOM 120   C CG   . GLU A 1 9  ? 14.490 -13.261 -13.607 1.00 44.42 ? 118 GLU A CG   1  
ATOM 121   C CD   . GLU A 1 9  ? 13.902 -14.577 -14.078 1.00 3.33  ? 118 GLU A CD   1  
ATOM 122   O OE1  . GLU A 1 9  ? 14.676 -15.441 -14.540 1.00 34.21 ? 118 GLU A OE1  1  
ATOM 123   O OE2  . GLU A 1 9  ? 12.668 -14.742 -13.983 1.00 51.32 ? 118 GLU A OE2  1  
ATOM 124   H H    . GLU A 1 9  ? 17.559 -12.691 -11.205 1.00 51.04 ? 118 GLU A H    1  
ATOM 125   H HA   . GLU A 1 9  ? 14.847 -13.150 -11.026 1.00 33.41 ? 118 GLU A HA   1  
ATOM 126   H HB2  . GLU A 1 9  ? 16.411 -12.540 -13.061 1.00 3.41  ? 118 GLU A HB2  1  
ATOM 127   H HB3  . GLU A 1 9  ? 16.340 -14.271 -13.359 1.00 5.31  ? 118 GLU A HB3  1  
ATOM 128   H HG2  . GLU A 1 9  ? 13.796 -12.799 -12.921 1.00 43.11 ? 118 GLU A HG2  1  
ATOM 129   H HG3  . GLU A 1 9  ? 14.629 -12.618 -14.464 1.00 53.02 ? 118 GLU A HG3  1  
ATOM 130   N N    . ILE A 1 10 ? 14.239 -15.595 -11.072 1.00 40.45 ? 119 ILE A N    1  
ATOM 131   C CA   . ILE A 1 10 ? 13.909 -16.993 -10.829 1.00 71.43 ? 119 ILE A CA   1  
ATOM 132   C C    . ILE A 1 10 ? 14.373 -17.876 -11.983 1.00 22.34 ? 119 ILE A C    1  
ATOM 133   O O    . ILE A 1 10 ? 14.144 -17.580 -13.155 1.00 74.23 ? 119 ILE A O    1  
ATOM 134   C CB   . ILE A 1 10 ? 12.395 -17.187 -10.627 1.00 35.34 ? 119 ILE A CB   1  
ATOM 135   C CG1  . ILE A 1 10 ? 11.893 -16.301 -9.484  1.00 62.43 ? 119 ILE A CG1  1  
ATOM 136   C CG2  . ILE A 1 10 ? 12.081 -18.649 -10.347 1.00 75.52 ? 119 ILE A CG2  1  
ATOM 137   C CD1  . ILE A 1 10 ? 12.489 -16.655 -8.139  1.00 51.25 ? 119 ILE A CD1  1  
ATOM 138   H H    . ILE A 1 10 ? 13.514 -14.945 -11.187 1.00 64.44 ? 119 ILE A H    1  
ATOM 139   H HA   . ILE A 1 10 ? 14.415 -17.303 -9.926  1.00 43.14 ? 119 ILE A HA   1  
ATOM 140   H HB   . ILE A 1 10 ? 11.893 -16.904 -11.539 1.00 74.31 ? 119 ILE A HB   1  
ATOM 141   H HG12 . ILE A 1 10 ? 12.143 -15.274 -9.697  1.00 60.14 ? 119 ILE A HG12 1  
ATOM 142   H HG13 . ILE A 1 10 ? 10.820 -16.398 -9.408  1.00 73.24 ? 119 ILE A HG13 1  
ATOM 143   H HG21 . ILE A 1 10 ? 11.010 -18.783 -10.288 1.00 43.22 ? 119 ILE A HG21 1  
ATOM 144   H HG22 . ILE A 1 10 ? 12.475 -19.261 -11.145 1.00 51.30 ? 119 ILE A HG22 1  
ATOM 145   H HG23 . ILE A 1 10 ? 12.532 -18.943 -9.412  1.00 0.45  ? 119 ILE A HG23 1  
ATOM 146   H HD11 . ILE A 1 10 ? 13.564 -16.566 -8.187  1.00 62.31 ? 119 ILE A HD11 1  
ATOM 147   H HD12 . ILE A 1 10 ? 12.104 -15.983 -7.387  1.00 63.10 ? 119 ILE A HD12 1  
ATOM 148   H HD13 . ILE A 1 10 ? 12.223 -17.671 -7.884  1.00 44.22 ? 119 ILE A HD13 1  
ATOM 149   N N    . PRO A 1 11 ? 15.041 -18.989 -11.644 1.00 23.10 ? 120 PRO A N    1  
ATOM 150   C CA   . PRO A 1 11 ? 15.550 -19.940 -12.637 1.00 0.01  ? 120 PRO A CA   1  
ATOM 151   C C    . PRO A 1 11 ? 14.430 -20.706 -13.333 1.00 23.34 ? 120 PRO A C    1  
ATOM 152   O O    . PRO A 1 11 ? 13.439 -21.080 -12.706 1.00 32.51 ? 120 PRO A O    1  
ATOM 153   C CB   . PRO A 1 11 ? 16.414 -20.892 -11.806 1.00 73.30 ? 120 PRO A CB   1  
ATOM 154   C CG   . PRO A 1 11 ? 15.847 -20.815 -10.430 1.00 41.24 ? 120 PRO A CG   1  
ATOM 155   C CD   . PRO A 1 11 ? 15.351 -19.405 -10.266 1.00 11.13 ? 120 PRO A CD   1  
ATOM 156   H HA   . PRO A 1 11 ? 16.163 -19.449 -13.378 1.00 65.23 ? 120 PRO A HA   1  
ATOM 157   H HB2  . PRO A 1 11 ? 16.340 -21.893 -12.209 1.00 3.23  ? 120 PRO A HB2  1  
ATOM 158   H HB3  . PRO A 1 11 ? 17.442 -20.564 -11.828 1.00 52.33 ? 120 PRO A HB3  1  
ATOM 159   H HG2  . PRO A 1 11 ? 15.031 -21.514 -10.329 1.00 51.24 ? 120 PRO A HG2  1  
ATOM 160   H HG3  . PRO A 1 11 ? 16.617 -21.028 -9.704  1.00 4.30  ? 120 PRO A HG3  1  
ATOM 161   H HD2  . PRO A 1 11 ? 14.465 -19.386 -9.649  1.00 34.40 ? 120 PRO A HD2  1  
ATOM 162   H HD3  . PRO A 1 11 ? 16.122 -18.781 -9.840  1.00 4.34  ? 120 PRO A HD3  1  
ATOM 163   N N    . ASP A 1 12 ? 14.595 -20.937 -14.630 1.00 42.14 ? 121 ASP A N    1  
ATOM 164   C CA   . ASP A 1 12 ? 13.598 -21.660 -15.411 1.00 65.52 ? 121 ASP A CA   1  
ATOM 165   C C    . ASP A 1 12 ? 14.261 -22.702 -16.307 1.00 45.35 ? 121 ASP A C    1  
ATOM 166   O O    . ASP A 1 12 ? 15.413 -22.544 -16.714 1.00 73.14 ? 121 ASP A O    1  
ATOM 167   C CB   . ASP A 1 12 ? 12.779 -20.687 -16.259 1.00 52.24 ? 121 ASP A CB   1  
ATOM 168   C CG   . ASP A 1 12 ? 12.146 -19.587 -15.430 1.00 32.34 ? 121 ASP A CG   1  
ATOM 169   O OD1  . ASP A 1 12 ? 11.422 -19.913 -14.465 1.00 24.31 ? 121 ASP A OD1  1  
ATOM 170   O OD2  . ASP A 1 12 ? 12.374 -18.401 -15.744 1.00 44.22 ? 121 ASP A OD2  1  
ATOM 171   H H    . ASP A 1 12 ? 15.407 -20.613 -15.074 1.00 24.21 ? 121 ASP A H    1  
ATOM 172   H HA   . ASP A 1 12 ? 12.939 -22.165 -14.721 1.00 63.23 ? 121 ASP A HA   1  
ATOM 173   H HB2  . ASP A 1 12 ? 13.424 -20.230 -16.996 1.00 31.00 ? 121 ASP A HB2  1  
ATOM 174   H HB3  . ASP A 1 12 ? 11.994 -21.231 -16.763 1.00 35.33 ? 121 ASP A HB3  1  
ATOM 175   N N    . LYS A 1 13 ? 13.528 -23.767 -16.611 1.00 34.00 ? 122 LYS A N    1  
ATOM 176   C CA   . LYS A 1 13 ? 14.043 -24.835 -17.459 1.00 71.31 ? 122 LYS A CA   1  
ATOM 177   C C    . LYS A 1 13 ? 14.229 -24.350 -18.893 1.00 54.21 ? 122 LYS A C    1  
ATOM 178   O O    . LYS A 1 13 ? 14.858 -25.022 -19.711 1.00 3.41  ? 122 LYS A O    1  
ATOM 179   C CB   . LYS A 1 13 ? 13.095 -26.036 -17.435 1.00 34.13 ? 122 LYS A CB   1  
ATOM 180   C CG   . LYS A 1 13 ? 13.390 -27.022 -16.318 1.00 24.20 ? 122 LYS A CG   1  
ATOM 181   C CD   . LYS A 1 13 ? 14.490 -27.995 -16.710 1.00 34.21 ? 122 LYS A CD   1  
ATOM 182   C CE   . LYS A 1 13 ? 14.852 -28.920 -15.558 1.00 61.10 ? 122 LYS A CE   1  
ATOM 183   N NZ   . LYS A 1 13 ? 13.835 -29.991 -15.365 1.00 50.41 ? 122 LYS A NZ   1  
ATOM 184   H H    . LYS A 1 13 ? 12.616 -23.836 -16.256 1.00 70.02 ? 122 LYS A H    1  
ATOM 185   H HA   . LYS A 1 13 ? 15.002 -25.137 -17.067 1.00 2.12  ? 122 LYS A HA   1  
ATOM 186   H HB2  . LYS A 1 13 ? 12.083 -25.678 -17.312 1.00 71.33 ? 122 LYS A HB2  1  
ATOM 187   H HB3  . LYS A 1 13 ? 13.171 -26.559 -18.377 1.00 53.24 ? 122 LYS A HB3  1  
ATOM 188   H HG2  . LYS A 1 13 ? 13.704 -26.476 -15.441 1.00 42.30 ? 122 LYS A HG2  1  
ATOM 189   H HG3  . LYS A 1 13 ? 12.492 -27.579 -16.095 1.00 35.43 ? 122 LYS A HG3  1  
ATOM 190   H HD2  . LYS A 1 13 ? 14.150 -28.593 -17.543 1.00 11.42 ? 122 LYS A HD2  1  
ATOM 191   H HD3  . LYS A 1 13 ? 15.367 -27.435 -17.000 1.00 63.25 ? 122 LYS A HD3  1  
ATOM 192   H HE2  . LYS A 1 13 ? 15.807 -29.377 -15.767 1.00 3.40  ? 122 LYS A HE2  1  
ATOM 193   H HE3  . LYS A 1 13 ? 14.923 -28.335 -14.653 1.00 20.21 ? 122 LYS A HE3  1  
ATOM 194   H HZ1  . LYS A 1 13 ? 13.282 -29.806 -14.504 1.00 30.44 ? 122 LYS A HZ1  1  
ATOM 195   H HZ2  . LYS A 1 13 ? 14.302 -30.915 -15.272 1.00 42.22 ? 122 LYS A HZ2  1  
ATOM 196   H HZ3  . LYS A 1 13 ? 13.189 -30.021 -16.179 1.00 52.23 ? 122 LYS A HZ3  1  
ATOM 197   N N    . THR A 1 14 ? 13.678 -23.177 -19.192 1.00 73.44 ? 123 THR A N    1  
ATOM 198   C CA   . THR A 1 14 ? 13.783 -22.602 -20.527 1.00 51.12 ? 123 THR A CA   1  
ATOM 199   C C    . THR A 1 14 ? 14.528 -21.272 -20.496 1.00 20.53 ? 123 THR A C    1  
ATOM 200   O O    . THR A 1 14 ? 14.997 -20.788 -21.526 1.00 32.13 ? 123 THR A O    1  
ATOM 201   C CB   . THR A 1 14 ? 12.394 -22.384 -21.156 1.00 72.12 ? 123 THR A CB   1  
ATOM 202   O OG1  . THR A 1 14 ? 11.588 -21.571 -20.295 1.00 63.44 ? 123 THR A OG1  1  
ATOM 203   C CG2  . THR A 1 14 ? 11.698 -23.714 -21.404 1.00 54.34 ? 123 THR A CG2  1  
ATOM 204   H H    . THR A 1 14 ? 13.188 -22.689 -18.498 1.00 23.33 ? 123 THR A H    1  
ATOM 205   H HA   . THR A 1 14 ? 14.331 -23.296 -21.148 1.00 30.35 ? 123 THR A HA   1  
ATOM 206   H HB   . THR A 1 14 ? 12.519 -21.878 -22.103 1.00 24.02 ? 123 THR A HB   1  
ATOM 207   H HG1  . THR A 1 14 ? 10.692 -21.534 -20.637 1.00 75.20 ? 123 THR A HG1  1  
ATOM 208   H HG21 . THR A 1 14 ? 10.806 -23.549 -21.991 1.00 32.20 ? 123 THR A HG21 1  
ATOM 209   H HG22 . THR A 1 14 ? 11.430 -24.162 -20.459 1.00 54.51 ? 123 THR A HG22 1  
ATOM 210   H HG23 . THR A 1 14 ? 12.363 -24.374 -21.940 1.00 4.43  ? 123 THR A HG23 1  
ATOM 211   N N    . SER A 1 15 ? 14.634 -20.687 -19.307 1.00 65.11 ? 124 SER A N    1  
ATOM 212   C CA   . SER A 1 15 ? 15.321 -19.411 -19.142 1.00 73.01 ? 124 SER A CA   1  
ATOM 213   C C    . SER A 1 15 ? 16.556 -19.569 -18.261 1.00 44.53 ? 124 SER A C    1  
ATOM 214   O O    . SER A 1 15 ? 16.448 -19.827 -17.062 1.00 42.32 ? 124 SER A O    1  
ATOM 215   C CB   . SER A 1 15 ? 14.375 -18.374 -18.533 1.00 31.32 ? 124 SER A CB   1  
ATOM 216   O OG   . SER A 1 15 ? 14.782 -17.057 -18.862 1.00 34.32 ? 124 SER A OG   1  
ATOM 217   H H    . SER A 1 15 ? 14.240 -21.123 -18.523 1.00 14.02 ? 124 SER A H    1  
ATOM 218   H HA   . SER A 1 15 ? 15.631 -19.073 -20.120 1.00 15.54 ? 124 SER A HA   1  
ATOM 219   H HB2  . SER A 1 15 ? 13.377 -18.535 -18.911 1.00 51.12 ? 124 SER A HB2  1  
ATOM 220   H HB3  . SER A 1 15 ? 14.374 -18.480 -17.458 1.00 32.25 ? 124 SER A HB3  1  
ATOM 221   H HG   . SER A 1 15 ? 14.214 -16.710 -19.554 1.00 31.12 ? 124 SER A HG   1  
ATOM 222   N N    . ILE A 1 16 ? 17.729 -19.411 -18.865 1.00 64.31 ? 125 ILE A N    1  
ATOM 223   C CA   . ILE A 1 16 ? 18.986 -19.535 -18.136 1.00 52.25 ? 125 ILE A CA   1  
ATOM 224   C C    . ILE A 1 16 ? 19.826 -18.270 -18.271 1.00 41.52 ? 125 ILE A C    1  
ATOM 225   O O    . ILE A 1 16 ? 19.619 -17.468 -19.183 1.00 3.34  ? 125 ILE A O    1  
ATOM 226   C CB   . ILE A 1 16 ? 19.808 -20.739 -18.632 1.00 41.02 ? 125 ILE A CB   1  
ATOM 227   C CG1  . ILE A 1 16 ? 18.880 -21.835 -19.160 1.00 24.31 ? 125 ILE A CG1  1  
ATOM 228   C CG2  . ILE A 1 16 ? 20.689 -21.276 -17.514 1.00 14.44 ? 125 ILE A CG2  1  
ATOM 229   C CD1  . ILE A 1 16 ? 17.903 -22.350 -18.126 1.00 5.42  ? 125 ILE A CD1  1  
ATOM 230   H H    . ILE A 1 16 ? 17.750 -19.207 -19.823 1.00 5.40  ? 125 ILE A H    1  
ATOM 231   H HA   . ILE A 1 16 ? 18.752 -19.689 -17.093 1.00 34.31 ? 125 ILE A HA   1  
ATOM 232   H HB   . ILE A 1 16 ? 20.449 -20.404 -19.433 1.00 2.51  ? 125 ILE A HB   1  
ATOM 233   H HG12 . ILE A 1 16 ? 18.311 -21.448 -19.990 1.00 14.25 ? 125 ILE A HG12 1  
ATOM 234   H HG13 . ILE A 1 16 ? 19.478 -22.670 -19.497 1.00 73.13 ? 125 ILE A HG13 1  
ATOM 235   H HG21 . ILE A 1 16 ? 21.502 -20.588 -17.335 1.00 21.04 ? 125 ILE A HG21 1  
ATOM 236   H HG22 . ILE A 1 16 ? 20.102 -21.380 -16.613 1.00 62.02 ? 125 ILE A HG22 1  
ATOM 237   H HG23 . ILE A 1 16 ? 21.087 -22.238 -17.798 1.00 55.14 ? 125 ILE A HG23 1  
ATOM 238   H HD11 . ILE A 1 16 ? 16.894 -22.198 -18.477 1.00 75.44 ? 125 ILE A HD11 1  
ATOM 239   H HD12 . ILE A 1 16 ? 18.074 -23.403 -17.960 1.00 44.45 ? 125 ILE A HD12 1  
ATOM 240   H HD13 . ILE A 1 16 ? 18.045 -21.812 -17.199 1.00 31.43 ? 125 ILE A HD13 1  
ATOM 241   N N    . CYS A 1 17 ? 20.777 -18.097 -17.359 1.00 34.23 ? 126 CYS A N    1  
ATOM 242   C CA   . CYS A 1 17 ? 21.651 -16.930 -17.375 1.00 74.52 ? 126 CYS A CA   1  
ATOM 243   C C    . CYS A 1 17 ? 23.064 -17.315 -17.804 1.00 33.43 ? 126 CYS A C    1  
ATOM 244   O O    . CYS A 1 17 ? 23.562 -18.382 -17.447 1.00 44.04 ? 126 CYS A O    1  
ATOM 245   C CB   . CYS A 1 17 ? 21.686 -16.274 -15.994 1.00 32.14 ? 126 CYS A CB   1  
ATOM 246   S SG   . CYS A 1 17 ? 22.925 -14.948 -15.832 1.00 34.33 ? 126 CYS A SG   1  
ATOM 247   H H    . CYS A 1 17 ? 20.893 -18.772 -16.656 1.00 42.41 ? 126 CYS A H    1  
ATOM 248   H HA   . CYS A 1 17 ? 21.251 -16.226 -18.089 1.00 33.14 ? 126 CYS A HA   1  
ATOM 249   H HB2  . CYS A 1 17 ? 20.717 -15.845 -15.783 1.00 0.13  ? 126 CYS A HB2  1  
ATOM 250   H HB3  . CYS A 1 17 ? 21.910 -17.026 -15.252 1.00 34.33 ? 126 CYS A HB3  1  
ATOM 251   N N    . ASN A 1 18 ? 23.703 -16.438 -18.571 1.00 20.23 ? 127 ASN A N    1  
ATOM 252   C CA   . ASN A 1 18 ? 25.059 -16.686 -19.048 1.00 55.25 ? 127 ASN A CA   1  
ATOM 253   C C    . ASN A 1 18 ? 26.080 -15.931 -18.203 1.00 53.41 ? 127 ASN A C    1  
ATOM 254   O O    . ASN A 1 18 ? 25.718 -15.200 -17.281 1.00 4.22  ? 127 ASN A O    1  
ATOM 255   C CB   . ASN A 1 18 ? 25.188 -16.272 -20.516 1.00 1.54  ? 127 ASN A CB   1  
ATOM 256   C CG   . ASN A 1 18 ? 24.264 -17.061 -21.423 1.00 10.50 ? 127 ASN A CG   1  
ATOM 257   O OD1  . ASN A 1 18 ? 24.645 -18.098 -21.966 1.00 5.43  ? 127 ASN A OD1  1  
ATOM 258   N ND2  . ASN A 1 18 ? 23.041 -16.571 -21.592 1.00 2.02  ? 127 ASN A ND2  1  
ATOM 259   H H    . ASN A 1 18 ? 23.253 -15.605 -18.822 1.00 13.32 ? 127 ASN A H    1  
ATOM 260   H HA   . ASN A 1 18 ? 25.251 -17.745 -18.964 1.00 42.43 ? 127 ASN A HA   1  
ATOM 261   H HB2  . ASN A 1 18 ? 24.945 -15.223 -20.610 1.00 73.22 ? 127 ASN A HB2  1  
ATOM 262   H HB3  . ASN A 1 18 ? 26.205 -16.431 -20.841 1.00 21.54 ? 127 ASN A HB3  1  
ATOM 263   H HD21 . ASN A 1 18 ? 22.807 -15.740 -21.128 1.00 52.21 ? 127 ASN A HD21 1  
ATOM 264   H HD22 . ASN A 1 18 ? 22.423 -17.061 -22.173 1.00 31.42 ? 127 ASN A HD22 1  
ATOM 265   N N    . SER A 1 19 ? 27.356 -16.112 -18.525 1.00 25.30 ? 128 SER A N    1  
ATOM 266   C CA   . SER A 1 19 ? 28.431 -15.451 -17.794 1.00 13.15 ? 128 SER A CA   1  
ATOM 267   C C    . SER A 1 19 ? 28.312 -13.934 -17.907 1.00 72.13 ? 128 SER A C    1  
ATOM 268   O O    . SER A 1 19 ? 27.518 -13.420 -18.696 1.00 24.11 ? 128 SER A O    1  
ATOM 269   C CB   . SER A 1 19 ? 29.792 -15.908 -18.321 1.00 21.11 ? 128 SER A CB   1  
ATOM 270   O OG   . SER A 1 19 ? 30.055 -17.252 -17.956 1.00 61.05 ? 128 SER A OG   1  
ATOM 271   H H    . SER A 1 19 ? 27.581 -16.707 -19.271 1.00 21.53 ? 128 SER A H    1  
ATOM 272   H HA   . SER A 1 19 ? 28.345 -15.730 -16.754 1.00 33.00 ? 128 SER A HA   1  
ATOM 273   H HB2  . SER A 1 19 ? 29.803 -15.831 -19.397 1.00 74.14 ? 128 SER A HB2  1  
ATOM 274   H HB3  . SER A 1 19 ? 30.566 -15.277 -17.907 1.00 74.22 ? 128 SER A HB3  1  
ATOM 275   H HG   . SER A 1 19 ? 30.990 -17.438 -18.071 1.00 51.01 ? 128 SER A HG   1  
ATOM 276   N N    . ASP A 1 20 ? 29.106 -13.224 -17.114 1.00 10.20 ? 129 ASP A N    1  
ATOM 277   C CA   . ASP A 1 20 ? 29.092 -11.766 -17.125 1.00 52.41 ? 129 ASP A CA   1  
ATOM 278   C C    . ASP A 1 20 ? 29.360 -11.230 -18.528 1.00 74.22 ? 129 ASP A C    1  
ATOM 279   O O    . ASP A 1 20 ? 28.813 -10.202 -18.925 1.00 42.35 ? 129 ASP A O    1  
ATOM 280   C CB   . ASP A 1 20 ? 30.133 -11.217 -16.149 1.00 4.31  ? 129 ASP A CB   1  
ATOM 281   C CG   . ASP A 1 20 ? 31.553 -11.428 -16.638 1.00 12.32 ? 129 ASP A CG   1  
ATOM 282   O OD1  . ASP A 1 20 ? 31.918 -12.589 -16.914 1.00 24.35 ? 129 ASP A OD1  1  
ATOM 283   O OD2  . ASP A 1 20 ? 32.299 -10.431 -16.744 1.00 35.33 ? 129 ASP A OD2  1  
ATOM 284   H H    . ASP A 1 20 ? 29.717 -13.691 -16.507 1.00 22.53 ? 129 ASP A H    1  
ATOM 285   H HA   . ASP A 1 20 ? 28.111 -11.441 -16.811 1.00 23.12 ? 129 ASP A HA   1  
ATOM 286   H HB2  . ASP A 1 20 ? 29.972 -10.157 -16.018 1.00 55.52 ? 129 ASP A HB2  1  
ATOM 287   H HB3  . ASP A 1 20 ? 30.022 -11.714 -15.197 1.00 12.25 ? 129 ASP A HB3  1  
ATOM 288   N N    . ALA A 1 21 ? 30.205 -11.935 -19.273 1.00 51.25 ? 130 ALA A N    1  
ATOM 289   C CA   . ALA A 1 21 ? 30.545 -11.531 -20.632 1.00 55.02 ? 130 ALA A CA   1  
ATOM 290   C C    . ALA A 1 21 ? 29.368 -11.744 -21.578 1.00 52.45 ? 130 ALA A C    1  
ATOM 291   O O    . ALA A 1 21 ? 29.391 -11.294 -22.724 1.00 42.13 ? 130 ALA A O    1  
ATOM 292   C CB   . ALA A 1 21 ? 31.763 -12.299 -21.122 1.00 5.31  ? 130 ALA A CB   1  
ATOM 293   H H    . ALA A 1 21 ? 30.608 -12.746 -18.901 1.00 25.11 ? 130 ALA A H    1  
ATOM 294   H HA   . ALA A 1 21 ? 30.795 -10.480 -20.615 1.00 54.24 ? 130 ALA A HA   1  
ATOM 295   H HB1  . ALA A 1 21 ? 32.258 -11.731 -21.896 1.00 45.41 ? 130 ALA A HB1  1  
ATOM 296   H HB2  . ALA A 1 21 ? 32.444 -12.456 -20.299 1.00 4.43  ? 130 ALA A HB2  1  
ATOM 297   H HB3  . ALA A 1 21 ? 31.452 -13.253 -21.519 1.00 33.11 ? 130 ALA A HB3  1  
ATOM 298   N N    . ASP A 1 22 ? 28.341 -12.432 -21.092 1.00 51.14 ? 131 ASP A N    1  
ATOM 299   C CA   . ASP A 1 22 ? 27.154 -12.704 -21.895 1.00 42.02 ? 131 ASP A CA   1  
ATOM 300   C C    . ASP A 1 22 ? 25.908 -12.116 -21.240 1.00 23.53 ? 131 ASP A C    1  
ATOM 301   O O    . ASP A 1 22 ? 24.810 -12.189 -21.792 1.00 61.22 ? 131 ASP A O    1  
ATOM 302   C CB   . ASP A 1 22 ? 26.980 -14.211 -22.092 1.00 12.31 ? 131 ASP A CB   1  
ATOM 303   C CG   . ASP A 1 22 ? 27.796 -14.741 -23.254 1.00 72.14 ? 131 ASP A CG   1  
ATOM 304   O OD1  . ASP A 1 22 ? 28.811 -14.104 -23.607 1.00 31.23 ? 131 ASP A OD1  1  
ATOM 305   O OD2  . ASP A 1 22 ? 27.420 -15.793 -23.811 1.00 72.43 ? 131 ASP A OD2  1  
ATOM 306   H H    . ASP A 1 22 ? 28.381 -12.764 -20.171 1.00 65.51 ? 131 ASP A H    1  
ATOM 307   H HA   . ASP A 1 22 ? 27.292 -12.238 -22.859 1.00 70.12 ? 131 ASP A HA   1  
ATOM 308   H HB2  . ASP A 1 22 ? 27.293 -14.723 -21.194 1.00 35.14 ? 131 ASP A HB2  1  
ATOM 309   H HB3  . ASP A 1 22 ? 25.938 -14.424 -22.279 1.00 71.42 ? 131 ASP A HB3  1  
ATOM 310   N N    . CYS A 1 23 ? 26.086 -11.535 -20.058 1.00 72.21 ? 132 CYS A N    1  
ATOM 311   C CA   . CYS A 1 23 ? 24.977 -10.936 -19.326 1.00 33.35 ? 132 CYS A CA   1  
ATOM 312   C C    . CYS A 1 23 ? 25.198 -9.439  -19.133 1.00 13.31 ? 132 CYS A C    1  
ATOM 313   O O    . CYS A 1 23 ? 26.247 -9.011  -18.651 1.00 43.11 ? 132 CYS A O    1  
ATOM 314   C CB   . CYS A 1 23 ? 24.809 -11.617 -17.966 1.00 23.42 ? 132 CYS A CB   1  
ATOM 315   S SG   . CYS A 1 23 ? 23.085 -11.705 -17.385 1.00 52.33 ? 132 CYS A SG   1  
ATOM 316   H H    . CYS A 1 23 ? 26.986 -11.508 -19.668 1.00 74.44 ? 132 CYS A H    1  
ATOM 317   H HA   . CYS A 1 23 ? 24.078 -11.083 -19.905 1.00 62.31 ? 132 CYS A HA   1  
ATOM 318   H HB2  . CYS A 1 23 ? 25.185 -12.628 -18.030 1.00 22.25 ? 132 CYS A HB2  1  
ATOM 319   H HB3  . CYS A 1 23 ? 25.378 -11.073 -17.227 1.00 24.23 ? 132 CYS A HB3  1  
ATOM 320   N N    . THR A 1 24 ? 24.201 -8.645  -19.512 1.00 73.34 ? 133 THR A N    1  
ATOM 321   C CA   . THR A 1 24 ? 24.285 -7.196  -19.383 1.00 24.23 ? 133 THR A CA   1  
ATOM 322   C C    . THR A 1 24 ? 23.062 -6.636  -18.666 1.00 3.13  ? 133 THR A C    1  
ATOM 323   O O    . THR A 1 24 ? 21.957 -7.168  -18.765 1.00 74.03 ? 133 THR A O    1  
ATOM 324   C CB   . THR A 1 24 ? 24.416 -6.516  -20.758 1.00 43.34 ? 133 THR A CB   1  
ATOM 325   O OG1  . THR A 1 24 ? 23.220 -6.715  -21.519 1.00 71.25 ? 133 THR A OG1  1  
ATOM 326   C CG2  . THR A 1 24 ? 25.609 -7.069  -21.524 1.00 53.33 ? 133 THR A CG2  1  
ATOM 327   H H    . THR A 1 24 ? 23.390 -9.046  -19.889 1.00 54.22 ? 133 THR A H    1  
ATOM 328   H HA   . THR A 1 24 ? 25.168 -6.964  -18.804 1.00 73.11 ? 133 THR A HA   1  
ATOM 329   H HB   . THR A 1 24 ? 24.565 -5.456  -20.606 1.00 72.23 ? 133 THR A HB   1  
ATOM 330   H HG1  . THR A 1 24 ? 22.887 -5.866  -21.821 1.00 60.40 ? 133 THR A HG1  1  
ATOM 331   H HG21 . THR A 1 24 ? 25.269 -7.809  -22.233 1.00 63.42 ? 133 THR A HG21 1  
ATOM 332   H HG22 . THR A 1 24 ? 26.302 -7.523  -20.832 1.00 73.31 ? 133 THR A HG22 1  
ATOM 333   H HG23 . THR A 1 24 ? 26.101 -6.266  -22.052 1.00 0.44  ? 133 THR A HG23 1  
ATOM 334   N N    . PRO A 1 25 ? 23.262 -5.535  -17.925 1.00 71.44 ? 134 PRO A N    1  
ATOM 335   C CA   . PRO A 1 25 ? 22.186 -4.878  -17.178 1.00 73.10 ? 134 PRO A CA   1  
ATOM 336   C C    . PRO A 1 25 ? 21.175 -4.197  -18.095 1.00 23.12 ? 134 PRO A C    1  
ATOM 337   O O    . PRO A 1 25 ? 21.212 -4.371  -19.312 1.00 54.42 ? 134 PRO A O    1  
ATOM 338   C CB   . PRO A 1 25 ? 22.925 -3.839  -16.332 1.00 0.15  ? 134 PRO A CB   1  
ATOM 339   C CG   . PRO A 1 25 ? 24.178 -3.557  -17.087 1.00 30.34 ? 134 PRO A CG   1  
ATOM 340   C CD   . PRO A 1 25 ? 24.554 -4.847  -17.761 1.00 74.55 ? 134 PRO A CD   1  
ATOM 341   H HA   . PRO A 1 25 ? 21.671 -5.573  -16.530 1.00 42.41 ? 134 PRO A HA   1  
ATOM 342   H HB2  . PRO A 1 25 ? 22.315 -2.952  -16.232 1.00 31.11 ? 134 PRO A HB2  1  
ATOM 343   H HB3  . PRO A 1 25 ? 23.136 -4.249  -15.355 1.00 43.24 ? 134 PRO A HB3  1  
ATOM 344   H HG2  . PRO A 1 25 ? 23.999 -2.788  -17.822 1.00 14.22 ? 134 PRO A HG2  1  
ATOM 345   H HG3  . PRO A 1 25 ? 24.957 -3.252  -16.404 1.00 12.44 ? 134 PRO A HG3  1  
ATOM 346   H HD2  . PRO A 1 25 ? 25.011 -4.653  -18.720 1.00 42.31 ? 134 PRO A HD2  1  
ATOM 347   H HD3  . PRO A 1 25 ? 25.219 -5.422  -17.134 1.00 34.13 ? 134 PRO A HD3  1  
ATOM 348   N N    . GLY A 1 26 ? 20.274 -3.421  -17.501 1.00 54.44 ? 135 GLY A N    1  
ATOM 349   C CA   . GLY A 1 26 ? 19.266 -2.725  -18.280 1.00 41.05 ? 135 GLY A CA   1  
ATOM 350   C C    . GLY A 1 26 ? 17.932 -3.444  -18.278 1.00 31.55 ? 135 GLY A C    1  
ATOM 351   O O    . GLY A 1 26 ? 17.200 -3.405  -17.289 1.00 12.13 ? 135 GLY A O    1  
ATOM 352   H H    . GLY A 1 26 ? 20.293 -3.320  -16.527 1.00 12.54 ? 135 GLY A H    1  
ATOM 353   H HA2  . GLY A 1 26 ? 19.130 -1.735  -17.871 1.00 44.03 ? 135 GLY A HA2  1  
ATOM 354   H HA3  . GLY A 1 26 ? 19.613 -2.638  -19.300 1.00 15.11 ? 135 GLY A HA3  1  
ATOM 355   N N    . SER A 1 27 ? 17.614 -4.103  -19.388 1.00 11.34 ? 136 SER A N    1  
ATOM 356   C CA   . SER A 1 27 ? 16.356 -4.830  -19.511 1.00 51.33 ? 136 SER A CA   1  
ATOM 357   C C    . SER A 1 27 ? 16.390 -5.775  -20.708 1.00 42.04 ? 136 SER A C    1  
ATOM 358   O O    . SER A 1 27 ? 16.434 -5.338  -21.858 1.00 40.34 ? 136 SER A O    1  
ATOM 359   C CB   . SER A 1 27 ? 15.189 -3.851  -19.653 1.00 74.02 ? 136 SER A CB   1  
ATOM 360   O OG   . SER A 1 27 ? 15.172 -3.260  -20.941 1.00 63.01 ? 136 SER A OG   1  
ATOM 361   H H    . SER A 1 27 ? 18.239 -4.097  -20.142 1.00 44.13 ? 136 SER A H    1  
ATOM 362   H HA   . SER A 1 27 ? 16.219 -5.412  -18.612 1.00 4.51  ? 136 SER A HA   1  
ATOM 363   H HB2  . SER A 1 27 ? 14.259 -4.378  -19.501 1.00 23.43 ? 136 SER A HB2  1  
ATOM 364   H HB3  . SER A 1 27 ? 15.285 -3.070  -18.913 1.00 23.13 ? 136 SER A HB3  1  
ATOM 365   H HG   . SER A 1 27 ? 14.750 -2.399  -20.893 1.00 72.32 ? 136 SER A HG   1  
ATOM 366   N N    . VAL A 1 28 ? 16.370 -7.074  -20.429 1.00 71.52 ? 137 VAL A N    1  
ATOM 367   C CA   . VAL A 1 28 ? 16.398 -8.083  -21.482 1.00 34.14 ? 137 VAL A CA   1  
ATOM 368   C C    . VAL A 1 28 ? 15.118 -8.911  -21.483 1.00 34.32 ? 137 VAL A C    1  
ATOM 369   O O    . VAL A 1 28 ? 14.738 -9.484  -22.504 1.00 71.51 ? 137 VAL A O    1  
ATOM 370   C CB   . VAL A 1 28 ? 17.606 -9.026  -21.324 1.00 54.52 ? 137 VAL A CB   1  
ATOM 371   C CG1  . VAL A 1 28 ? 17.617 -10.069 -22.431 1.00 42.43 ? 137 VAL A CG1  1  
ATOM 372   C CG2  . VAL A 1 28 ? 18.903 -8.231  -21.315 1.00 71.23 ? 137 VAL A CG2  1  
ATOM 373   H H    . VAL A 1 28 ? 16.335 -7.362  -19.493 1.00 12.41 ? 137 VAL A H    1  
ATOM 374   H HA   . VAL A 1 28 ? 16.486 -7.574  -22.430 1.00 43.42 ? 137 VAL A HA   1  
ATOM 375   H HB   . VAL A 1 28 ? 17.516 -9.538  -20.378 1.00 34.32 ? 137 VAL A HB   1  
ATOM 376   H HG11 . VAL A 1 28 ? 17.145 -10.973 -22.078 1.00 35.32 ? 137 VAL A HG11 1  
ATOM 377   H HG12 . VAL A 1 28 ? 17.079 -9.691  -23.288 1.00 50.41 ? 137 VAL A HG12 1  
ATOM 378   H HG13 . VAL A 1 28 ? 18.638 -10.283 -22.713 1.00 32.13 ? 137 VAL A HG13 1  
ATOM 379   H HG21 . VAL A 1 28 ? 18.924 -7.587  -20.449 1.00 33.12 ? 137 VAL A HG21 1  
ATOM 380   H HG22 . VAL A 1 28 ? 19.742 -8.911  -21.278 1.00 72.13 ? 137 VAL A HG22 1  
ATOM 381   H HG23 . VAL A 1 28 ? 18.965 -7.632  -22.211 1.00 60.25 ? 137 VAL A HG23 1  
ATOM 382   N N    . ASP A 1 29 ? 14.456 -8.969  -20.332 1.00 61.33 ? 138 ASP A N    1  
ATOM 383   C CA   . ASP A 1 29 ? 13.217 -9.726  -20.200 1.00 73.43 ? 138 ASP A CA   1  
ATOM 384   C C    . ASP A 1 29 ? 12.011 -8.793  -20.167 1.00 53.15 ? 138 ASP A C    1  
ATOM 385   O O    . ASP A 1 29 ? 11.609 -8.316  -19.105 1.00 72.33 ? 138 ASP A O    1  
ATOM 386   C CB   . ASP A 1 29 ? 13.249 -10.582 -18.933 1.00 65.31 ? 138 ASP A CB   1  
ATOM 387   C CG   . ASP A 1 29 ? 14.339 -11.635 -18.974 1.00 23.32 ? 138 ASP A CG   1  
ATOM 388   O OD1  . ASP A 1 29 ? 15.083 -11.680 -19.976 1.00 23.25 ? 138 ASP A OD1  1  
ATOM 389   O OD2  . ASP A 1 29 ? 14.448 -12.415 -18.004 1.00 72.21 ? 138 ASP A OD2  1  
ATOM 390   H H    . ASP A 1 29 ? 14.810 -8.491  -19.553 1.00 54.21 ? 138 ASP A H    1  
ATOM 391   H HA   . ASP A 1 29 ? 13.131 -10.375 -21.059 1.00 50.42 ? 138 ASP A HA   1  
ATOM 392   H HB2  . ASP A 1 29 ? 13.424 -9.944  -18.079 1.00 52.43 ? 138 ASP A HB2  1  
ATOM 393   H HB3  . ASP A 1 29 ? 12.297 -11.079 -18.818 1.00 25.15 ? 138 ASP A HB3  1  
ATOM 394   N N    . THR A 1 30 ? 11.437 -8.534  -21.338 1.00 72.25 ? 139 THR A N    1  
ATOM 395   C CA   . THR A 1 30 ? 10.278 -7.656  -21.445 1.00 24.15 ? 139 THR A CA   1  
ATOM 396   C C    . THR A 1 30 ? 9.133  -8.148  -20.567 1.00 24.14 ? 139 THR A C    1  
ATOM 397   O O    . THR A 1 30 ? 8.265  -7.371  -20.168 1.00 41.02 ? 139 THR A O    1  
ATOM 398   C CB   . THR A 1 30 ? 9.785  -7.550  -22.900 1.00 23.00 ? 139 THR A CB   1  
ATOM 399   O OG1  . THR A 1 30 ? 8.722  -6.595  -22.989 1.00 4.53  ? 139 THR A OG1  1  
ATOM 400   C CG2  . THR A 1 30 ? 9.304  -8.901  -23.408 1.00 15.41 ? 139 THR A CG2  1  
ATOM 401   H H    . THR A 1 30 ? 11.803 -8.944  -22.150 1.00 10.12 ? 139 THR A H    1  
ATOM 402   H HA   . THR A 1 30 ? 10.575 -6.671  -21.114 1.00 61.23 ? 139 THR A HA   1  
ATOM 403   H HB   . THR A 1 30 ? 10.607 -7.221  -23.520 1.00 25.35 ? 139 THR A HB   1  
ATOM 404   H HG1  . THR A 1 30 ? 8.628  -6.304  -23.899 1.00 44.11 ? 139 THR A HG1  1  
ATOM 405   H HG21 . THR A 1 30 ? 8.266  -9.036  -23.142 1.00 33.24 ? 139 THR A HG21 1  
ATOM 406   H HG22 . THR A 1 30 ? 9.896  -9.685  -22.961 1.00 73.20 ? 139 THR A HG22 1  
ATOM 407   H HG23 . THR A 1 30 ? 9.407  -8.938  -24.482 1.00 20.52 ? 139 THR A HG23 1  
ATOM 408   N N    . HIS A 1 31 ? 9.137  -9.443  -20.267 1.00 64.25 ? 140 HIS A N    1  
ATOM 409   C CA   . HIS A 1 31 ? 8.099  -10.039 -19.435 1.00 14.35 ? 140 HIS A CA   1  
ATOM 410   C C    . HIS A 1 31 ? 8.377  -9.787  -17.956 1.00 0.32  ? 140 HIS A C    1  
ATOM 411   O O    . HIS A 1 31 ? 7.463  -9.797  -17.131 1.00 71.34 ? 140 HIS A O    1  
ATOM 412   C CB   . HIS A 1 31 ? 8.003  -11.542 -19.699 1.00 12.35 ? 140 HIS A CB   1  
ATOM 413   C CG   . HIS A 1 31 ? 6.923  -12.220 -18.913 1.00 21.21 ? 140 HIS A CG   1  
ATOM 414   N ND1  . HIS A 1 31 ? 7.174  -12.978 -17.789 1.00 35.14 ? 140 HIS A ND1  1  
ATOM 415   C CD2  . HIS A 1 31 ? 5.582  -12.250 -19.094 1.00 61.21 ? 140 HIS A CD2  1  
ATOM 416   C CE1  . HIS A 1 31 ? 6.033  -13.447 -17.313 1.00 45.52 ? 140 HIS A CE1  1  
ATOM 417   N NE2  . HIS A 1 31 ? 5.052  -13.019 -18.087 1.00 43.11 ? 140 HIS A NE2  1  
ATOM 418   H H    . HIS A 1 31 ? 9.856  -10.012 -20.615 1.00 0.53  ? 140 HIS A H    1  
ATOM 419   H HA   . HIS A 1 31 ? 7.159  -9.576  -19.695 1.00 11.21 ? 140 HIS A HA   1  
ATOM 420   H HB2  . HIS A 1 31 ? 7.801  -11.704 -20.747 1.00 64.11 ? 140 HIS A HB2  1  
ATOM 421   H HB3  . HIS A 1 31 ? 8.944  -12.007 -19.441 1.00 53.43 ? 140 HIS A HB3  1  
ATOM 422   H HD1  . HIS A 1 31 ? 8.056  -13.149 -17.398 1.00 53.34 ? 140 HIS A HD1  1  
ATOM 423   H HD2  . HIS A 1 31 ? 5.030  -11.761 -19.884 1.00 41.15 ? 140 HIS A HD2  1  
ATOM 424   H HE1  . HIS A 1 31 ? 5.922  -14.072 -16.440 1.00 73.03 ? 140 HIS A HE1  1  
ATOM 425   N N    . SER A 1 32 ? 9.645  -9.561  -17.627 1.00 61.13 ? 141 SER A N    1  
ATOM 426   C CA   . SER A 1 32 ? 10.044 -9.311  -16.247 1.00 64.13 ? 141 SER A CA   1  
ATOM 427   C C    . SER A 1 32 ? 9.796  -7.855  -15.865 1.00 43.03 ? 141 SER A C    1  
ATOM 428   O O    . SER A 1 32 ? 9.481  -7.548  -14.716 1.00 21.45 ? 141 SER A O    1  
ATOM 429   C CB   . SER A 1 32 ? 11.522 -9.657  -16.051 1.00 13.00 ? 141 SER A CB   1  
ATOM 430   O OG   . SER A 1 32 ? 11.966 -9.282  -14.759 1.00 10.33 ? 141 SER A OG   1  
ATOM 431   H H    . SER A 1 32 ? 10.329 -9.565  -18.330 1.00 34.50 ? 141 SER A H    1  
ATOM 432   H HA   . SER A 1 32 ? 9.447  -9.945  -15.609 1.00 61.23 ? 141 SER A HA   1  
ATOM 433   H HB2  . SER A 1 32 ? 11.659 -10.721 -16.171 1.00 13.14 ? 141 SER A HB2  1  
ATOM 434   H HB3  . SER A 1 32 ? 12.112 -9.133  -16.788 1.00 43.43 ? 141 SER A HB3  1  
ATOM 435   H HG   . SER A 1 32 ? 12.198 -10.068 -14.259 1.00 13.12 ? 141 SER A HG   1  
ATOM 436   N N    . SER A 1 33 ? 9.941  -6.961  -16.839 1.00 20.54 ? 142 SER A N    1  
ATOM 437   C CA   . SER A 1 33 ? 9.737  -5.537  -16.605 1.00 13.31 ? 142 SER A CA   1  
ATOM 438   C C    . SER A 1 33 ? 10.633 -5.037  -15.476 1.00 21.31 ? 142 SER A C    1  
ATOM 439   O O    . SER A 1 33 ? 10.322 -4.050  -14.811 1.00 52.14 ? 142 SER A O    1  
ATOM 440   C CB   . SER A 1 33 ? 8.270  -5.259  -16.268 1.00 44.32 ? 142 SER A CB   1  
ATOM 441   O OG   . SER A 1 33 ? 8.045  -5.331  -14.871 1.00 25.20 ? 142 SER A OG   1  
ATOM 442   H H    . SER A 1 33 ? 10.194 -7.268  -17.735 1.00 32.02 ? 142 SER A H    1  
ATOM 443   H HA   . SER A 1 33 ? 9.995  -5.012  -17.513 1.00 14.44 ? 142 SER A HA   1  
ATOM 444   H HB2  . SER A 1 33 ? 8.006  -4.270  -16.612 1.00 72.53 ? 142 SER A HB2  1  
ATOM 445   H HB3  . SER A 1 33 ? 7.646  -5.991  -16.760 1.00 41.51 ? 142 SER A HB3  1  
ATOM 446   H HG   . SER A 1 33 ? 7.717  -4.486  -14.555 1.00 72.41 ? 142 SER A HG   1  
ATOM 447   N N    . GLY A 1 34 ? 11.749 -5.729  -15.265 1.00 3.51  ? 143 GLY A N    1  
ATOM 448   C CA   . GLY A 1 34 ? 12.674 -5.341  -14.216 1.00 65.50 ? 143 GLY A CA   1  
ATOM 449   C C    . GLY A 1 34 ? 13.920 -4.670  -14.760 1.00 54.31 ? 143 GLY A C    1  
ATOM 450   O O    . GLY A 1 34 ? 14.005 -4.376  -15.953 1.00 13.35 ? 143 GLY A O    1  
ATOM 451   H H    . GLY A 1 34 ? 11.946 -6.508  -15.826 1.00 50.31 ? 143 GLY A H    1  
ATOM 452   H HA2  . GLY A 1 34 ? 12.175 -4.660  -13.544 1.00 32.02 ? 143 GLY A HA2  1  
ATOM 453   H HA3  . GLY A 1 34 ? 12.967 -6.224  -13.666 1.00 71.02 ? 143 GLY A HA3  1  
ATOM 454   N N    . VAL A 1 35 ? 14.889 -4.424  -13.884 1.00 33.21 ? 144 VAL A N    1  
ATOM 455   C CA   . VAL A 1 35 ? 16.135 -3.782  -14.283 1.00 24.13 ? 144 VAL A CA   1  
ATOM 456   C C    . VAL A 1 35 ? 17.316 -4.735  -14.135 1.00 22.02 ? 144 VAL A C    1  
ATOM 457   O O    . VAL A 1 35 ? 17.793 -4.982  -13.027 1.00 52.34 ? 144 VAL A O    1  
ATOM 458   C CB   . VAL A 1 35 ? 16.405 -2.515  -13.450 1.00 43.43 ? 144 VAL A CB   1  
ATOM 459   C CG1  . VAL A 1 35 ? 17.572 -1.732  -14.032 1.00 45.12 ? 144 VAL A CG1  1  
ATOM 460   C CG2  . VAL A 1 35 ? 15.156 -1.650  -13.377 1.00 41.43 ? 144 VAL A CG2  1  
ATOM 461   H H    . VAL A 1 35 ? 14.762 -4.682  -12.947 1.00 3.11  ? 144 VAL A H    1  
ATOM 462   H HA   . VAL A 1 35 ? 16.046 -3.494  -15.320 1.00 54.20 ? 144 VAL A HA   1  
ATOM 463   H HB   . VAL A 1 35 ? 16.668 -2.816  -12.447 1.00 33.51 ? 144 VAL A HB   1  
ATOM 464   H HG11 . VAL A 1 35 ? 18.106 -2.353  -14.737 1.00 3.23  ? 144 VAL A HG11 1  
ATOM 465   H HG12 . VAL A 1 35 ? 17.201 -0.852  -14.536 1.00 13.43 ? 144 VAL A HG12 1  
ATOM 466   H HG13 . VAL A 1 35 ? 18.240 -1.437  -13.236 1.00 41.41 ? 144 VAL A HG13 1  
ATOM 467   H HG21 . VAL A 1 35 ? 14.789 -1.465  -14.376 1.00 15.44 ? 144 VAL A HG21 1  
ATOM 468   H HG22 . VAL A 1 35 ? 14.397 -2.161  -12.803 1.00 54.24 ? 144 VAL A HG22 1  
ATOM 469   H HG23 . VAL A 1 35 ? 15.395 -0.711  -12.901 1.00 42.52 ? 144 VAL A HG23 1  
ATOM 470   N N    . ALA A 1 36 ? 17.784 -5.268  -15.259 1.00 0.31  ? 145 ALA A N    1  
ATOM 471   C CA   . ALA A 1 36 ? 18.911 -6.192  -15.255 1.00 42.11 ? 145 ALA A CA   1  
ATOM 472   C C    . ALA A 1 36 ? 20.128 -5.571  -14.578 1.00 1.32  ? 145 ALA A C    1  
ATOM 473   O O    . ALA A 1 36 ? 20.410 -4.384  -14.750 1.00 60.30 ? 145 ALA A O    1  
ATOM 474   C CB   . ALA A 1 36 ? 19.253 -6.613  -16.677 1.00 4.14  ? 145 ALA A CB   1  
ATOM 475   H H    . ALA A 1 36 ? 17.362 -5.032  -16.111 1.00 71.32 ? 145 ALA A H    1  
ATOM 476   H HA   . ALA A 1 36 ? 18.617 -7.075  -14.705 1.00 42.53 ? 145 ALA A HA   1  
ATOM 477   H HB1  . ALA A 1 36 ? 19.159 -5.762  -17.336 1.00 4.25  ? 145 ALA A HB1  1  
ATOM 478   H HB2  . ALA A 1 36 ? 20.267 -6.983  -16.708 1.00 2.10  ? 145 ALA A HB2  1  
ATOM 479   H HB3  . ALA A 1 36 ? 18.576 -7.391  -16.994 1.00 54.12 ? 145 ALA A HB3  1  
ATOM 480   N N    . THR A 1 37 ? 20.847 -6.380  -13.806 1.00 1.55  ? 146 THR A N    1  
ATOM 481   C CA   . THR A 1 37 ? 22.033 -5.909  -13.101 1.00 13.23 ? 146 THR A CA   1  
ATOM 482   C C    . THR A 1 37 ? 23.302 -6.249  -13.872 1.00 65.05 ? 146 THR A C    1  
ATOM 483   O O    . THR A 1 37 ? 24.285 -5.510  -13.828 1.00 13.42 ? 146 THR A O    1  
ATOM 484   C CB   . THR A 1 37 ? 22.125 -6.517  -11.689 1.00 23.24 ? 146 THR A CB   1  
ATOM 485   O OG1  . THR A 1 37 ? 20.838 -6.497  -11.061 1.00 44.20 ? 146 THR A OG1  1  
ATOM 486   C CG2  . THR A 1 37 ? 23.124 -5.752  -10.834 1.00 0.41  ? 146 THR A CG2  1  
ATOM 487   H H    . THR A 1 37 ? 20.572 -7.315  -13.708 1.00 12.11 ? 146 THR A H    1  
ATOM 488   H HA   . THR A 1 37 ? 21.959 -4.835  -13.003 1.00 73.44 ? 146 THR A HA   1  
ATOM 489   H HB   . THR A 1 37 ? 22.459 -7.541  -11.776 1.00 31.44 ? 146 THR A HB   1  
ATOM 490   H HG1  . THR A 1 37 ? 20.947 -6.494  -10.107 1.00 24.31 ? 146 THR A HG1  1  
ATOM 491   H HG21 . THR A 1 37 ? 24.124 -5.929  -11.202 1.00 33.31 ? 146 THR A HG21 1  
ATOM 492   H HG22 . THR A 1 37 ? 23.052 -6.086  -9.810  1.00 23.22 ? 146 THR A HG22 1  
ATOM 493   H HG23 . THR A 1 37 ? 22.905 -4.696  -10.884 1.00 50.31 ? 146 THR A HG23 1  
ATOM 494   N N    . GLY A 1 38 ? 23.275 -7.374  -14.581 1.00 45.34 ? 147 GLY A N    1  
ATOM 495   C CA   . GLY A 1 38 ? 24.431 -7.792  -15.354 1.00 12.42 ? 147 GLY A CA   1  
ATOM 496   C C    . GLY A 1 38 ? 25.202 -8.912  -14.684 1.00 12.42 ? 147 GLY A C    1  
ATOM 497   O O    . GLY A 1 38 ? 25.737 -9.794  -15.355 1.00 51.02 ? 147 GLY A O    1  
ATOM 498   H H    . GLY A 1 38 ? 22.464 -7.924  -14.580 1.00 24.13 ? 147 GLY A H    1  
ATOM 499   H HA2  . GLY A 1 38 ? 24.099 -8.128  -16.325 1.00 14.33 ? 147 GLY A HA2  1  
ATOM 500   H HA3  . GLY A 1 38 ? 25.089 -6.945  -15.483 1.00 14.41 ? 147 GLY A HA3  1  
ATOM 501   N N    . ARG A 1 39 ? 25.261 -8.876  -13.357 1.00 13.24 ? 148 ARG A N    1  
ATOM 502   C CA   . ARG A 1 39 ? 25.975 -9.894  -12.596 1.00 32.11 ? 148 ARG A CA   1  
ATOM 503   C C    . ARG A 1 39 ? 25.180 -11.196 -12.551 1.00 23.10 ? 148 ARG A C    1  
ATOM 504   O O    . ARG A 1 39 ? 24.024 -11.216 -12.128 1.00 70.10 ? 148 ARG A O    1  
ATOM 505   C CB   . ARG A 1 39 ? 26.247 -9.401  -11.174 1.00 21.15 ? 148 ARG A CB   1  
ATOM 506   C CG   . ARG A 1 39 ? 27.546 -8.623  -11.037 1.00 31.53 ? 148 ARG A CG   1  
ATOM 507   C CD   . ARG A 1 39 ? 27.943 -8.454  -9.579  1.00 32.15 ? 148 ARG A CD   1  
ATOM 508   N NE   . ARG A 1 39 ? 28.759 -7.262  -9.368  1.00 42.54 ? 148 ARG A NE   1  
ATOM 509   C CZ   . ARG A 1 39 ? 29.437 -7.022  -8.251  1.00 60.44 ? 148 ARG A CZ   1  
ATOM 510   N NH1  . ARG A 1 39 ? 29.397 -7.889  -7.249  1.00 73.31 ? 148 ARG A NH1  1  
ATOM 511   N NH2  . ARG A 1 39 ? 30.158 -5.914  -8.136  1.00 33.35 ? 148 ARG A NH2  1  
ATOM 512   H H    . ARG A 1 39 ? 24.814 -8.147  -12.877 1.00 41.14 ? 148 ARG A H    1  
ATOM 513   H HA   . ARG A 1 39 ? 26.917 -10.078 -13.090 1.00 51.02 ? 148 ARG A HA   1  
ATOM 514   H HB2  . ARG A 1 39 ? 25.435 -8.759  -10.866 1.00 31.04 ? 148 ARG A HB2  1  
ATOM 515   H HB3  . ARG A 1 39 ? 26.292 -10.253 -10.513 1.00 31.54 ? 148 ARG A HB3  1  
ATOM 516   H HG2  . ARG A 1 39 ? 28.331 -9.158  -11.552 1.00 14.40 ? 148 ARG A HG2  1  
ATOM 517   H HG3  . ARG A 1 39 ? 27.419 -7.648  -11.482 1.00 70.11 ? 148 ARG A HG3  1  
ATOM 518   H HD2  . ARG A 1 39 ? 27.046 -8.374  -8.982  1.00 62.41 ? 148 ARG A HD2  1  
ATOM 519   H HD3  . ARG A 1 39 ? 28.504 -9.323  -9.269  1.00 45.13 ? 148 ARG A HD3  1  
ATOM 520   H HE   . ARG A 1 39 ? 28.803 -6.608  -10.096 1.00 40.44 ? 148 ARG A HE   1  
ATOM 521   H HH11 . ARG A 1 39 ? 28.855 -8.726  -7.334  1.00 4.40  ? 148 ARG A HH11 1  
ATOM 522   H HH12 . ARG A 1 39 ? 29.909 -7.707  -6.409  1.00 61.54 ? 148 ARG A HH12 1  
ATOM 523   H HH21 . ARG A 1 39 ? 30.191 -5.258  -8.889  1.00 73.51 ? 148 ARG A HH21 1  
ATOM 524   H HH22 . ARG A 1 39 ? 30.667 -5.735  -7.295  1.00 23.14 ? 148 ARG A HH22 1  
ATOM 525   N N    . CYS A 1 40 ? 25.808 -12.282 -12.990 1.00 41.34 ? 149 CYS A N    1  
ATOM 526   C CA   . CYS A 1 40 ? 25.161 -13.588 -13.002 1.00 11.01 ? 149 CYS A CA   1  
ATOM 527   C C    . CYS A 1 40 ? 25.627 -14.437 -11.823 1.00 5.45  ? 149 CYS A C    1  
ATOM 528   O O    . CYS A 1 40 ? 26.782 -14.356 -11.404 1.00 44.10 ? 149 CYS A O    1  
ATOM 529   C CB   . CYS A 1 40 ? 25.455 -14.315 -14.316 1.00 5.25  ? 149 CYS A CB   1  
ATOM 530   S SG   . CYS A 1 40 ? 24.425 -15.791 -14.596 1.00 4.03  ? 149 CYS A SG   1  
ATOM 531   H H    . CYS A 1 40 ? 26.730 -12.203 -13.316 1.00 2.55  ? 149 CYS A H    1  
ATOM 532   H HA   . CYS A 1 40 ? 24.096 -13.432 -12.918 1.00 2.31  ? 149 CYS A HA   1  
ATOM 533   H HB2  . CYS A 1 40 ? 25.287 -13.636 -15.139 1.00 75.31 ? 149 CYS A HB2  1  
ATOM 534   H HB3  . CYS A 1 40 ? 26.489 -14.628 -14.321 1.00 32.54 ? 149 CYS A HB3  1  
ATOM 535   N N    . VAL A 1 41 ? 24.721 -15.251 -11.291 1.00 11.51 ? 150 VAL A N    1  
ATOM 536   C CA   . VAL A 1 41 ? 25.039 -16.115 -10.161 1.00 70.41 ? 150 VAL A CA   1  
ATOM 537   C C    . VAL A 1 41 ? 24.225 -17.403 -10.209 1.00 32.44 ? 150 VAL A C    1  
ATOM 538   O O    . VAL A 1 41 ? 23.089 -17.432 -10.683 1.00 62.25 ? 150 VAL A O    1  
ATOM 539   C CB   . VAL A 1 41 ? 24.778 -15.405 -8.820  1.00 33.14 ? 150 VAL A CB   1  
ATOM 540   C CG1  . VAL A 1 41 ? 25.537 -14.089 -8.755  1.00 43.23 ? 150 VAL A CG1  1  
ATOM 541   C CG2  . VAL A 1 41 ? 23.287 -15.180 -8.618  1.00 32.22 ? 150 VAL A CG2  1  
ATOM 542   H H    . VAL A 1 41 ? 23.817 -15.270 -11.668 1.00 73.42 ? 150 VAL A H    1  
ATOM 543   H HA   . VAL A 1 41 ? 26.089 -16.363 -10.215 1.00 3.40  ? 150 VAL A HA   1  
ATOM 544   H HB   . VAL A 1 41 ? 25.136 -16.041 -8.023  1.00 54.11 ? 150 VAL A HB   1  
ATOM 545   H HG11 . VAL A 1 41 ? 25.570 -13.742 -7.733  1.00 21.22 ? 150 VAL A HG11 1  
ATOM 546   H HG12 . VAL A 1 41 ? 26.544 -14.235 -9.120  1.00 35.33 ? 150 VAL A HG12 1  
ATOM 547   H HG13 . VAL A 1 41 ? 25.036 -13.354 -9.368  1.00 13.14 ? 150 VAL A HG13 1  
ATOM 548   H HG21 . VAL A 1 41 ? 23.136 -14.333 -7.966  1.00 4.31  ? 150 VAL A HG21 1  
ATOM 549   H HG22 . VAL A 1 41 ? 22.819 -14.987 -9.572  1.00 72.44 ? 150 VAL A HG22 1  
ATOM 550   H HG23 . VAL A 1 41 ? 22.847 -16.060 -8.173  1.00 35.01 ? 150 VAL A HG23 1  
ATOM 551   N N    . PRO A 1 42 ? 24.817 -18.496 -9.705  1.00 34.54 ? 151 PRO A N    1  
ATOM 552   C CA   . PRO A 1 42 ? 24.164 -19.809 -9.677  1.00 13.41 ? 151 PRO A CA   1  
ATOM 553   C C    . PRO A 1 42 ? 23.006 -19.859 -8.686  1.00 74.12 ? 151 PRO A C    1  
ATOM 554   O O    . PRO A 1 42 ? 23.183 -20.236 -7.527  1.00 53.45 ? 151 PRO A O    1  
ATOM 555   C CB   . PRO A 1 42 ? 25.285 -20.754 -9.237  1.00 51.53 ? 151 PRO A CB   1  
ATOM 556   C CG   . PRO A 1 42 ? 26.230 -19.891 -8.474  1.00 51.13 ? 151 PRO A CG   1  
ATOM 557   C CD   . PRO A 1 42 ? 26.169 -18.535 -9.122  1.00 74.43 ? 151 PRO A CD   1  
ATOM 558   H HA   . PRO A 1 42 ? 23.811 -20.097 -10.656 1.00 51.03 ? 151 PRO A HA   1  
ATOM 559   H HB2  . PRO A 1 42 ? 24.875 -21.538 -8.616  1.00 43.14 ? 151 PRO A HB2  1  
ATOM 560   H HB3  . PRO A 1 42 ? 25.758 -21.185 -10.106 1.00 44.14 ? 151 PRO A HB3  1  
ATOM 561   H HG2  . PRO A 1 42 ? 25.918 -19.828 -7.443  1.00 4.12  ? 151 PRO A HG2  1  
ATOM 562   H HG3  . PRO A 1 42 ? 27.230 -20.293 -8.542  1.00 32.31 ? 151 PRO A HG3  1  
ATOM 563   H HD2  . PRO A 1 42 ? 26.293 -17.758 -8.383  1.00 53.22 ? 151 PRO A HD2  1  
ATOM 564   H HD3  . PRO A 1 42 ? 26.922 -18.451 -9.892  1.00 14.31 ? 151 PRO A HD3  1  
ATOM 565   N N    . PHE A 1 43 ? 21.820 -19.478 -9.149  1.00 53.14 ? 152 PHE A N    1  
ATOM 566   C CA   . PHE A 1 43 ? 20.632 -19.479 -8.303  1.00 61.43 ? 152 PHE A CA   1  
ATOM 567   C C    . PHE A 1 43 ? 20.446 -20.836 -7.630  1.00 55.01 ? 152 PHE A C    1  
ATOM 568   O O    . PHE A 1 43 ? 20.393 -20.931 -6.405  1.00 13.53 ? 152 PHE A O    1  
ATOM 569   C CB   . PHE A 1 43 ? 19.391 -19.132 -9.129  1.00 24.12 ? 152 PHE A CB   1  
ATOM 570   C CG   . PHE A 1 43 ? 18.183 -18.820 -8.293  1.00 21.32 ? 152 PHE A CG   1  
ATOM 571   C CD1  . PHE A 1 43 ? 17.532 -19.823 -7.592  1.00 11.30 ? 152 PHE A CD1  1  
ATOM 572   C CD2  . PHE A 1 43 ? 17.699 -17.525 -8.207  1.00 71.03 ? 152 PHE A CD2  1  
ATOM 573   C CE1  . PHE A 1 43 ? 16.419 -19.538 -6.823  1.00 24.53 ? 152 PHE A CE1  1  
ATOM 574   C CE2  . PHE A 1 43 ? 16.587 -17.235 -7.439  1.00 40.33 ? 152 PHE A CE2  1  
ATOM 575   C CZ   . PHE A 1 43 ? 15.947 -18.243 -6.745  1.00 41.22 ? 152 PHE A CZ   1  
ATOM 576   H H    . PHE A 1 43 ? 21.742 -19.188 -10.083 1.00 32.03 ? 152 PHE A H    1  
ATOM 577   H HA   . PHE A 1 43 ? 20.768 -18.728 -7.541  1.00 24.22 ? 152 PHE A HA   1  
ATOM 578   H HB2  . PHE A 1 43 ? 19.604 -18.267 -9.739  1.00 22.22 ? 152 PHE A HB2  1  
ATOM 579   H HB3  . PHE A 1 43 ? 19.148 -19.967 -9.768  1.00 20.42 ? 152 PHE A HB3  1  
ATOM 580   H HD1  . PHE A 1 43 ? 17.901 -20.836 -7.651  1.00 34.24 ? 152 PHE A HD1  1  
ATOM 581   H HD2  . PHE A 1 43 ? 18.199 -16.735 -8.750  1.00 63.20 ? 152 PHE A HD2  1  
ATOM 582   H HE1  . PHE A 1 43 ? 15.921 -20.328 -6.281  1.00 20.42 ? 152 PHE A HE1  1  
ATOM 583   H HE2  . PHE A 1 43 ? 16.221 -16.220 -7.381  1.00 74.51 ? 152 PHE A HE2  1  
ATOM 584   H HZ   . PHE A 1 43 ? 15.078 -18.018 -6.145  1.00 70.32 ? 152 PHE A HZ   1  
ATOM 585   N N    . ASN A 1 44 ? 20.346 -21.884 -8.442  1.00 12.24 ? 153 ASN A N    1  
ATOM 586   C CA   . ASN A 1 44 ? 20.164 -23.236 -7.925  1.00 51.35 ? 153 ASN A CA   1  
ATOM 587   C C    . ASN A 1 44 ? 21.436 -24.060 -8.098  1.00 43.32 ? 153 ASN A C    1  
ATOM 588   O O    . ASN A 1 44 ? 22.492 -23.525 -8.435  1.00 60.23 ? 153 ASN A O    1  
ATOM 589   C CB   . ASN A 1 44 ? 18.997 -23.923 -8.638  1.00 22.14 ? 153 ASN A CB   1  
ATOM 590   C CG   . ASN A 1 44 ? 18.087 -24.662 -7.676  1.00 23.35 ? 153 ASN A CG   1  
ATOM 591   O OD1  . ASN A 1 44 ? 17.810 -25.849 -7.853  1.00 43.42 ? 153 ASN A OD1  1  
ATOM 592   N ND2  . ASN A 1 44 ? 17.617 -23.962 -6.650  1.00 25.24 ? 153 ASN A ND2  1  
ATOM 593   H H    . ASN A 1 44 ? 20.395 -21.745 -9.410  1.00 44.05 ? 153 ASN A H    1  
ATOM 594   H HA   . ASN A 1 44 ? 19.938 -23.161 -6.873  1.00 15.44 ? 153 ASN A HA   1  
ATOM 595   H HB2  . ASN A 1 44 ? 18.411 -23.178 -9.156  1.00 61.45 ? 153 ASN A HB2  1  
ATOM 596   H HB3  . ASN A 1 44 ? 19.386 -24.632 -9.353  1.00 45.41 ? 153 ASN A HB3  1  
ATOM 597   H HD21 . ASN A 1 44 ? 17.880 -23.021 -6.572  1.00 23.13 ? 153 ASN A HD21 1  
ATOM 598   H HD22 . ASN A 1 44 ? 17.028 -24.416 -6.012  1.00 15.41 ? 153 ASN A HD22 1  
ATOM 599   N N    . GLU A 1 45 ? 21.326 -25.364 -7.865  1.00 44.11 ? 154 GLU A N    1  
ATOM 600   C CA   . GLU A 1 45 ? 22.468 -26.261 -7.995  1.00 25.22 ? 154 GLU A CA   1  
ATOM 601   C C    . GLU A 1 45 ? 22.815 -26.491 -9.463  1.00 25.41 ? 154 GLU A C    1  
ATOM 602   O O    . GLU A 1 45 ? 23.929 -26.204 -9.901  1.00 24.01 ? 154 GLU A O    1  
ATOM 603   C CB   . GLU A 1 45 ? 22.174 -27.599 -7.313  1.00 62.11 ? 154 GLU A CB   1  
ATOM 604   C CG   . GLU A 1 45 ? 22.023 -27.493 -5.805  1.00 34.40 ? 154 GLU A CG   1  
ATOM 605   C CD   . GLU A 1 45 ? 21.724 -28.830 -5.154  1.00 13.34 ? 154 GLU A CD   1  
ATOM 606   O OE1  . GLU A 1 45 ? 20.555 -29.266 -5.203  1.00 70.43 ? 154 GLU A OE1  1  
ATOM 607   O OE2  . GLU A 1 45 ? 22.660 -29.439 -4.594  1.00 54.22 ? 154 GLU A OE2  1  
ATOM 608   H H    . GLU A 1 45 ? 20.458 -25.731 -7.599  1.00 54.22 ? 154 GLU A H    1  
ATOM 609   H HA   . GLU A 1 45 ? 23.312 -25.797 -7.507  1.00 30.13 ? 154 GLU A HA   1  
ATOM 610   H HB2  . GLU A 1 45 ? 21.258 -28.003 -7.719  1.00 44.33 ? 154 GLU A HB2  1  
ATOM 611   H HB3  . GLU A 1 45 ? 22.983 -28.283 -7.525  1.00 41.43 ? 154 GLU A HB3  1  
ATOM 612   H HG2  . GLU A 1 45 ? 22.941 -27.106 -5.390  1.00 12.31 ? 154 GLU A HG2  1  
ATOM 613   H HG3  . GLU A 1 45 ? 21.214 -26.813 -5.584  1.00 55.21 ? 154 GLU A HG3  1  
ATOM 614   N N    . SER A 1 46 ? 21.853 -27.012 -10.218 1.00 23.33 ? 155 SER A N    1  
ATOM 615   C CA   . SER A 1 46 ? 22.057 -27.286 -11.635 1.00 45.34 ? 155 SER A CA   1  
ATOM 616   C C    . SER A 1 46 ? 21.433 -26.191 -12.495 1.00 44.32 ? 155 SER A C    1  
ATOM 617   O O    . SER A 1 46 ? 21.107 -26.411 -13.662 1.00 22.44 ? 155 SER A O    1  
ATOM 618   C CB   . SER A 1 46 ? 21.459 -28.644 -12.006 1.00 30.12 ? 155 SER A CB   1  
ATOM 619   O OG   . SER A 1 46 ? 21.977 -29.672 -11.179 1.00 74.02 ? 155 SER A OG   1  
ATOM 620   H H    . SER A 1 46 ? 20.986 -27.220 -9.810  1.00 63.02 ? 155 SER A H    1  
ATOM 621   H HA   . SER A 1 46 ? 23.121 -27.309 -11.819 1.00 4.43  ? 155 SER A HA   1  
ATOM 622   H HB2  . SER A 1 46 ? 20.387 -28.607 -11.885 1.00 60.31 ? 155 SER A HB2  1  
ATOM 623   H HB3  . SER A 1 46 ? 21.698 -28.871 -13.035 1.00 11.01 ? 155 SER A HB3  1  
ATOM 624   H HG   . SER A 1 46 ? 21.989 -30.499 -11.666 1.00 64.14 ? 155 SER A HG   1  
ATOM 625   N N    . VAL A 1 47 ? 21.270 -25.008 -11.910 1.00 22.41 ? 156 VAL A N    1  
ATOM 626   C CA   . VAL A 1 47 ? 20.686 -23.877 -12.621 1.00 64.41 ? 156 VAL A CA   1  
ATOM 627   C C    . VAL A 1 47 ? 21.327 -22.564 -12.186 1.00 22.43 ? 156 VAL A C    1  
ATOM 628   O O    . VAL A 1 47 ? 21.783 -22.430 -11.050 1.00 42.50 ? 156 VAL A O    1  
ATOM 629   C CB   . VAL A 1 47 ? 19.166 -23.795 -12.392 1.00 14.42 ? 156 VAL A CB   1  
ATOM 630   C CG1  . VAL A 1 47 ? 18.544 -22.750 -13.306 1.00 13.12 ? 156 VAL A CG1  1  
ATOM 631   C CG2  . VAL A 1 47 ? 18.520 -25.155 -12.607 1.00 30.22 ? 156 VAL A CG2  1  
ATOM 632   H H    . VAL A 1 47 ? 21.550 -24.894 -10.978 1.00 12.03 ? 156 VAL A H    1  
ATOM 633   H HA   . VAL A 1 47 ? 20.863 -24.020 -13.677 1.00 72.14 ? 156 VAL A HA   1  
ATOM 634   H HB   . VAL A 1 47 ? 18.992 -23.495 -11.369 1.00 10.22 ? 156 VAL A HB   1  
ATOM 635   H HG11 . VAL A 1 47 ? 18.656 -21.771 -12.862 1.00 62.43 ? 156 VAL A HG11 1  
ATOM 636   H HG12 . VAL A 1 47 ? 19.038 -22.771 -14.266 1.00 4.42  ? 156 VAL A HG12 1  
ATOM 637   H HG13 . VAL A 1 47 ? 17.494 -22.966 -13.437 1.00 35.01 ? 156 VAL A HG13 1  
ATOM 638   H HG21 . VAL A 1 47 ? 17.446 -25.053 -12.567 1.00 73.25 ? 156 VAL A HG21 1  
ATOM 639   H HG22 . VAL A 1 47 ? 18.809 -25.543 -13.573 1.00 24.02 ? 156 VAL A HG22 1  
ATOM 640   H HG23 . VAL A 1 47 ? 18.846 -25.835 -11.834 1.00 62.10 ? 156 VAL A HG23 1  
ATOM 641   N N    . LYS A 1 48 ? 21.358 -21.597 -13.096 1.00 64.21 ? 157 LYS A N    1  
ATOM 642   C CA   . LYS A 1 48 ? 21.942 -20.292 -12.807 1.00 74.43 ? 157 LYS A CA   1  
ATOM 643   C C    . LYS A 1 48 ? 21.102 -19.174 -13.416 1.00 74.21 ? 157 LYS A C    1  
ATOM 644   O O    . LYS A 1 48 ? 20.550 -19.321 -14.507 1.00 73.23 ? 157 LYS A O    1  
ATOM 645   C CB   . LYS A 1 48 ? 23.373 -20.220 -13.345 1.00 34.22 ? 157 LYS A CB   1  
ATOM 646   C CG   . LYS A 1 48 ? 23.496 -20.630 -14.802 1.00 43.32 ? 157 LYS A CG   1  
ATOM 647   C CD   . LYS A 1 48 ? 24.950 -20.728 -15.232 1.00 64.51 ? 157 LYS A CD   1  
ATOM 648   C CE   . LYS A 1 48 ? 25.093 -21.476 -16.549 1.00 54.22 ? 157 LYS A CE   1  
ATOM 649   N NZ   . LYS A 1 48 ? 26.506 -21.857 -16.821 1.00 3.11  ? 157 LYS A NZ   1  
ATOM 650   H H    . LYS A 1 48 ? 20.979 -21.765 -13.985 1.00 13.14 ? 157 LYS A H    1  
ATOM 651   H HA   . LYS A 1 48 ? 21.962 -20.168 -11.735 1.00 70.12 ? 157 LYS A HA   1  
ATOM 652   H HB2  . LYS A 1 48 ? 23.731 -19.206 -13.246 1.00 32.13 ? 157 LYS A HB2  1  
ATOM 653   H HB3  . LYS A 1 48 ? 23.999 -20.873 -12.755 1.00 23.53 ? 157 LYS A HB3  1  
ATOM 654   H HG2  . LYS A 1 48 ? 23.026 -21.592 -14.938 1.00 21.45 ? 157 LYS A HG2  1  
ATOM 655   H HG3  . LYS A 1 48 ? 22.998 -19.894 -15.417 1.00 13.21 ? 157 LYS A HG3  1  
ATOM 656   H HD2  . LYS A 1 48 ? 25.350 -19.732 -15.352 1.00 21.43 ? 157 LYS A HD2  1  
ATOM 657   H HD3  . LYS A 1 48 ? 25.508 -21.253 -14.469 1.00 14.34 ? 157 LYS A HD3  1  
ATOM 658   H HE2  . LYS A 1 48 ? 24.489 -22.370 -16.508 1.00 5.32  ? 157 LYS A HE2  1  
ATOM 659   H HE3  . LYS A 1 48 ? 24.740 -20.840 -17.348 1.00 71.52 ? 157 LYS A HE3  1  
ATOM 660   H HZ1  . LYS A 1 48 ? 26.540 -22.763 -17.331 1.00 1.20  ? 157 LYS A HZ1  1  
ATOM 661   H HZ2  . LYS A 1 48 ? 27.028 -21.956 -15.927 1.00 33.23 ? 157 LYS A HZ2  1  
ATOM 662   H HZ3  . LYS A 1 48 ? 26.968 -21.127 -17.400 1.00 63.42 ? 157 LYS A HZ3  1  
ATOM 663   N N    . THR A 1 49 ? 21.009 -18.055 -12.705 1.00 3.22  ? 158 THR A N    1  
ATOM 664   C CA   . THR A 1 49 ? 20.237 -16.912 -13.175 1.00 43.31 ? 158 THR A CA   1  
ATOM 665   C C    . THR A 1 49 ? 21.043 -15.622 -13.067 1.00 70.24 ? 158 THR A C    1  
ATOM 666   O O    . THR A 1 49 ? 22.159 -15.617 -12.547 1.00 11.13 ? 158 THR A O    1  
ATOM 667   C CB   . THR A 1 49 ? 18.927 -16.753 -12.380 1.00 64.23 ? 158 THR A CB   1  
ATOM 668   O OG1  . THR A 1 49 ? 19.217 -16.396 -11.024 1.00 63.03 ? 158 THR A OG1  1  
ATOM 669   C CG2  . THR A 1 49 ? 18.118 -18.041 -12.409 1.00 12.21 ? 158 THR A CG2  1  
ATOM 670   H H    . THR A 1 49 ? 21.472 -17.998 -11.843 1.00 33.34 ? 158 THR A H    1  
ATOM 671   H HA   . THR A 1 49 ? 19.986 -17.083 -14.212 1.00 3.40  ? 158 THR A HA   1  
ATOM 672   H HB   . THR A 1 49 ? 18.342 -15.967 -12.834 1.00 55.34 ? 158 THR A HB   1  
ATOM 673   H HG1  . THR A 1 49 ? 18.680 -15.642 -10.770 1.00 44.51 ? 158 THR A HG1  1  
ATOM 674   H HG21 . THR A 1 49 ? 17.279 -17.954 -11.735 1.00 14.43 ? 158 THR A HG21 1  
ATOM 675   H HG22 . THR A 1 49 ? 18.743 -18.866 -12.101 1.00 51.24 ? 158 THR A HG22 1  
ATOM 676   H HG23 . THR A 1 49 ? 17.757 -18.216 -13.411 1.00 70.31 ? 158 THR A HG23 1  
ATOM 677   N N    . CYS A 1 50 ? 20.471 -14.530 -13.562 1.00 50.50 ? 159 CYS A N    1  
ATOM 678   C CA   . CYS A 1 50 ? 21.136 -13.233 -13.521 1.00 54.44 ? 159 CYS A CA   1  
ATOM 679   C C    . CYS A 1 50 ? 20.423 -12.286 -12.559 1.00 65.41 ? 159 CYS A C    1  
ATOM 680   O O    . CYS A 1 50 ? 19.222 -12.412 -12.326 1.00 31.04 ? 159 CYS A O    1  
ATOM 681   C CB   . CYS A 1 50 ? 21.181 -12.615 -14.921 1.00 22.44 ? 159 CYS A CB   1  
ATOM 682   S SG   . CYS A 1 50 ? 22.865 -12.312 -15.545 1.00 24.00 ? 159 CYS A SG   1  
ATOM 683   H H    . CYS A 1 50 ? 19.579 -14.597 -13.965 1.00 42.10 ? 159 CYS A H    1  
ATOM 684   H HA   . CYS A 1 50 ? 22.145 -13.388 -13.173 1.00 3.21  ? 159 CYS A HA   1  
ATOM 685   H HB2  . CYS A 1 50 ? 20.689 -13.281 -15.615 1.00 41.33 ? 159 CYS A HB2  1  
ATOM 686   H HB3  . CYS A 1 50 ? 20.660 -11.670 -14.906 1.00 1.43  ? 159 CYS A HB3  1  
ATOM 687   N N    . GLU A 1 51 ? 21.174 -11.340 -12.004 1.00 43.25 ? 160 GLU A N    1  
ATOM 688   C CA   . GLU A 1 51 ? 20.615 -10.373 -11.067 1.00 75.03 ? 160 GLU A CA   1  
ATOM 689   C C    . GLU A 1 51 ? 19.741 -9.354  -11.794 1.00 2.04  ? 160 GLU A C    1  
ATOM 690   O O    . GLU A 1 51 ? 20.111 -8.844  -12.851 1.00 63.23 ? 160 GLU A O    1  
ATOM 691   C CB   . GLU A 1 51 ? 21.734 -9.655  -10.312 1.00 3.35  ? 160 GLU A CB   1  
ATOM 692   C CG   . GLU A 1 51 ? 21.923 -10.150 -8.888  1.00 21.53 ? 160 GLU A CG   1  
ATOM 693   C CD   . GLU A 1 51 ? 22.958 -11.254 -8.787  1.00 5.35  ? 160 GLU A CD   1  
ATOM 694   O OE1  . GLU A 1 51 ? 22.733 -12.335 -9.369  1.00 44.34 ? 160 GLU A OE1  1  
ATOM 695   O OE2  . GLU A 1 51 ? 23.994 -11.035 -8.124  1.00 65.10 ? 160 GLU A OE2  1  
ATOM 696   H H    . GLU A 1 51 ? 22.127 -11.291 -12.230 1.00 55.14 ? 160 GLU A H    1  
ATOM 697   H HA   . GLU A 1 51 ? 20.004 -10.913 -10.359 1.00 51.44 ? 160 GLU A HA   1  
ATOM 698   H HB2  . GLU A 1 51 ? 22.662 -9.796  -10.846 1.00 71.35 ? 160 GLU A HB2  1  
ATOM 699   H HB3  . GLU A 1 51 ? 21.508 -8.599  -10.276 1.00 31.35 ? 160 GLU A HB3  1  
ATOM 700   H HG2  . GLU A 1 51 ? 22.240 -9.323  -8.271  1.00 0.01  ? 160 GLU A HG2  1  
ATOM 701   H HG3  . GLU A 1 51 ? 20.979 -10.528 -8.524  1.00 20.45 ? 160 GLU A HG3  1  
ATOM 702   N N    . VAL A 1 52 ? 18.579 -9.062  -11.218 1.00 60.31 ? 161 VAL A N    1  
ATOM 703   C CA   . VAL A 1 52 ? 17.652 -8.104  -11.809 1.00 63.31 ? 161 VAL A CA   1  
ATOM 704   C C    . VAL A 1 52 ? 16.856 -7.375  -10.733 1.00 52.32 ? 161 VAL A C    1  
ATOM 705   O O    . VAL A 1 52 ? 16.745 -7.846  -9.602  1.00 2.23  ? 161 VAL A O    1  
ATOM 706   C CB   . VAL A 1 52 ? 16.674 -8.794  -12.778 1.00 34.43 ? 161 VAL A CB   1  
ATOM 707   C CG1  . VAL A 1 52 ? 17.434 -9.572  -13.841 1.00 32.30 ? 161 VAL A CG1  1  
ATOM 708   C CG2  . VAL A 1 52 ? 15.724 -9.706  -12.015 1.00 61.12 ? 161 VAL A CG2  1  
ATOM 709   H H    . VAL A 1 52 ? 18.340 -9.501  -10.375 1.00 74.33 ? 161 VAL A H    1  
ATOM 710   H HA   . VAL A 1 52 ? 18.230 -7.382  -12.368 1.00 32.21 ? 161 VAL A HA   1  
ATOM 711   H HB   . VAL A 1 52 ? 16.089 -8.032  -13.271 1.00 13.35 ? 161 VAL A HB   1  
ATOM 712   H HG11 . VAL A 1 52 ? 18.256 -8.974  -14.205 1.00 40.23 ? 161 VAL A HG11 1  
ATOM 713   H HG12 . VAL A 1 52 ? 17.815 -10.488 -13.414 1.00 30.31 ? 161 VAL A HG12 1  
ATOM 714   H HG13 . VAL A 1 52 ? 16.769 -9.806  -14.660 1.00 2.31  ? 161 VAL A HG13 1  
ATOM 715   H HG21 . VAL A 1 52 ? 15.431 -10.530 -12.649 1.00 24.25 ? 161 VAL A HG21 1  
ATOM 716   H HG22 . VAL A 1 52 ? 16.220 -10.088 -11.134 1.00 42.34 ? 161 VAL A HG22 1  
ATOM 717   H HG23 . VAL A 1 52 ? 14.848 -9.149  -11.721 1.00 15.51 ? 161 VAL A HG23 1  
ATOM 718   N N    . ALA A 1 53 ? 16.302 -6.222  -11.094 1.00 51.14 ? 162 ALA A N    1  
ATOM 719   C CA   . ALA A 1 53 ? 15.513 -5.428  -10.161 1.00 11.22 ? 162 ALA A CA   1  
ATOM 720   C C    . ALA A 1 53 ? 14.020 -5.601  -10.418 1.00 31.42 ? 162 ALA A C    1  
ATOM 721   O O    . ALA A 1 53 ? 13.504 -5.171  -11.448 1.00 53.55 ? 162 ALA A O    1  
ATOM 722   C CB   . ALA A 1 53 ? 15.900 -3.960  -10.258 1.00 41.34 ? 162 ALA A CB   1  
ATOM 723   H H    . ALA A 1 53 ? 16.426 -5.899  -12.011 1.00 13.40 ? 162 ALA A H    1  
ATOM 724   H HA   . ALA A 1 53 ? 15.738 -5.768  -9.160  1.00 73.31 ? 162 ALA A HA   1  
ATOM 725   H HB1  . ALA A 1 53 ? 15.204 -3.447  -10.907 1.00 22.22 ? 162 ALA A HB1  1  
ATOM 726   H HB2  . ALA A 1 53 ? 15.872 -3.514  -9.275  1.00 72.13 ? 162 ALA A HB2  1  
ATOM 727   H HB3  . ALA A 1 53 ? 16.898 -3.877  -10.663 1.00 55.12 ? 162 ALA A HB3  1  
ATOM 728   N N    . ALA A 1 54 ? 13.332 -6.236  -9.474  1.00 55.34 ? 163 ALA A N    1  
ATOM 729   C CA   . ALA A 1 54 ? 11.897 -6.465  -9.599  1.00 4.13  ? 163 ALA A CA   1  
ATOM 730   C C    . ALA A 1 54 ? 11.235 -6.555  -8.228  1.00 41.11 ? 163 ALA A C    1  
ATOM 731   O O    . ALA A 1 54 ? 11.873 -6.313  -7.203  1.00 72.23 ? 163 ALA A O    1  
ATOM 732   C CB   . ALA A 1 54 ? 11.633 -7.732  -10.399 1.00 52.51 ? 163 ALA A CB   1  
ATOM 733   H H    . ALA A 1 54 ? 13.799 -6.556  -8.675  1.00 42.12 ? 163 ALA A H    1  
ATOM 734   H HA   . ALA A 1 54 ? 11.472 -5.631  -10.139 1.00 72.50 ? 163 ALA A HA   1  
ATOM 735   H HB1  . ALA A 1 54 ? 12.547 -8.052  -10.877 1.00 42.22 ? 163 ALA A HB1  1  
ATOM 736   H HB2  . ALA A 1 54 ? 11.281 -8.509  -9.737  1.00 51.51 ? 163 ALA A HB2  1  
ATOM 737   H HB3  . ALA A 1 54 ? 10.884 -7.532  -11.151 1.00 0.01  ? 163 ALA A HB3  1  
ATOM 738   N N    . TRP A 1 55 ? 9.953  -6.903  -8.218  1.00 5.24  ? 164 TRP A N    1  
ATOM 739   C CA   . TRP A 1 55 ? 9.205  -7.024  -6.972  1.00 13.33 ? 164 TRP A CA   1  
ATOM 740   C C    . TRP A 1 55 ? 9.538  -8.331  -6.261  1.00 11.20 ? 164 TRP A C    1  
ATOM 741   O O    . TRP A 1 55 ? 9.090  -9.403  -6.670  1.00 3.25  ? 164 TRP A O    1  
ATOM 742   C CB   . TRP A 1 55 ? 7.702  -6.947  -7.246  1.00 40.23 ? 164 TRP A CB   1  
ATOM 743   C CG   . TRP A 1 55 ? 7.322  -5.819  -8.158  1.00 33.51 ? 164 TRP A CG   1  
ATOM 744   C CD1  . TRP A 1 55 ? 7.056  -5.901  -9.495  1.00 44.41 ? 164 TRP A CD1  1  
ATOM 745   C CD2  . TRP A 1 55 ? 7.166  -4.442  -7.799  1.00 24.21 ? 164 TRP A CD2  1  
ATOM 746   N NE1  . TRP A 1 55 ? 6.746  -4.657  -9.989  1.00 54.40 ? 164 TRP A NE1  1  
ATOM 747   C CE2  . TRP A 1 55 ? 6.805  -3.745  -8.968  1.00 61.04 ? 164 TRP A CE2  1  
ATOM 748   C CE3  . TRP A 1 55 ? 7.295  -3.730  -6.603  1.00 63.43 ? 164 TRP A CE3  1  
ATOM 749   C CZ2  . TRP A 1 55 ? 6.573  -2.372  -8.975  1.00 24.24 ? 164 TRP A CZ2  1  
ATOM 750   C CZ3  . TRP A 1 55 ? 7.065  -2.368  -6.611  1.00 43.12 ? 164 TRP A CZ3  1  
ATOM 751   C CH2  . TRP A 1 55 ? 6.707  -1.700  -7.790  1.00 31.41 ? 164 TRP A CH2  1  
ATOM 752   H H    . TRP A 1 55 ? 9.499  -7.083  -9.068  1.00 5.14  ? 164 TRP A H    1  
ATOM 753   H HA   . TRP A 1 55 ? 9.488  -6.199  -6.335  1.00 12.34 ? 164 TRP A HA   1  
ATOM 754   H HB2  . TRP A 1 55 ? 7.378  -7.869  -7.704  1.00 63.43 ? 164 TRP A HB2  1  
ATOM 755   H HB3  . TRP A 1 55 ? 7.179  -6.811  -6.311  1.00 3.34  ? 164 TRP A HB3  1  
ATOM 756   H HD1  . TRP A 1 55 ? 7.092  -6.815  -10.067 1.00 53.15 ? 164 TRP A HD1  1  
ATOM 757   H HE1  . TRP A 1 55 ? 6.517  -4.456  -10.921 1.00 14.30 ? 164 TRP A HE1  1  
ATOM 758   H HE3  . TRP A 1 55 ? 7.571  -4.227  -5.685  1.00 34.15 ? 164 TRP A HE3  1  
ATOM 759   H HZ2  . TRP A 1 55 ? 6.296  -1.843  -9.875  1.00 31.33 ? 164 TRP A HZ2  1  
ATOM 760   H HZ3  . TRP A 1 55 ? 7.161  -1.801  -5.697  1.00 14.04 ? 164 TRP A HZ3  1  
ATOM 761   H HH2  . TRP A 1 55 ? 6.537  -0.636  -7.749  1.00 41.45 ? 164 TRP A HH2  1  
ATOM 762   N N    . CYS A 1 56 ? 10.326 -8.236  -5.195  1.00 51.33 ? 165 CYS A N    1  
ATOM 763   C CA   . CYS A 1 56 ? 10.719 -9.411  -4.427  1.00 44.33 ? 165 CYS A CA   1  
ATOM 764   C C    . CYS A 1 56 ? 10.149 -9.352  -3.013  1.00 72.52 ? 165 CYS A C    1  
ATOM 765   O O    . CYS A 1 56 ? 9.765  -8.294  -2.515  1.00 21.11 ? 165 CYS A O    1  
ATOM 766   C CB   . CYS A 1 56 ? 12.244 -9.521  -4.370  1.00 3.14  ? 165 CYS A CB   1  
ATOM 767   S SG   . CYS A 1 56 ? 12.950 -10.705 -5.560  1.00 72.24 ? 165 CYS A SG   1  
ATOM 768   H H    . CYS A 1 56 ? 10.651 -7.353  -4.918  1.00 44.21 ? 165 CYS A H    1  
ATOM 769   H HA   . CYS A 1 56 ? 10.323 -10.282 -4.927  1.00 10.35 ? 165 CYS A HA   1  
ATOM 770   H HB2  . CYS A 1 56 ? 12.676 -8.552  -4.576  1.00 74.14 ? 165 CYS A HB2  1  
ATOM 771   H HB3  . CYS A 1 56 ? 12.538 -9.836  -3.379  1.00 53.50 ? 165 CYS A HB3  1  
ATOM 772   N N    . PRO A 1 57 ? 10.091 -10.517 -2.350  1.00 43.01 ? 166 PRO A N    1  
ATOM 773   C CA   . PRO A 1 57 ? 9.570  -10.625 -0.984  1.00 61.33 ? 166 PRO A CA   1  
ATOM 774   C C    . PRO A 1 57 ? 10.492 -9.974  0.041   1.00 31.43 ? 166 PRO A C    1  
ATOM 775   O O    . PRO A 1 57 ? 11.656 -9.696  -0.244  1.00 45.45 ? 166 PRO A O    1  
ATOM 776   C CB   . PRO A 1 57 ? 9.494  -12.136 -0.752  1.00 64.43 ? 166 PRO A CB   1  
ATOM 777   C CG   . PRO A 1 57 ? 10.513 -12.713 -1.674  1.00 53.34 ? 166 PRO A CG   1  
ATOM 778   C CD   . PRO A 1 57 ? 10.531 -11.818 -2.882  1.00 42.45 ? 166 PRO A CD   1  
ATOM 779   H HA   . PRO A 1 57 ? 8.582  -10.197 -0.902  1.00 10.34 ? 166 PRO A HA   1  
ATOM 780   H HB2  . PRO A 1 57 ? 9.726  -12.357 0.280   1.00 14.45 ? 166 PRO A HB2  1  
ATOM 781   H HB3  . PRO A 1 57 ? 8.503  -12.491 -0.988  1.00 75.34 ? 166 PRO A HB3  1  
ATOM 782   H HG2  . PRO A 1 57 ? 11.480 -12.717 -1.196  1.00 63.32 ? 166 PRO A HG2  1  
ATOM 783   H HG3  . PRO A 1 57 ? 10.227 -13.715 -1.956  1.00 32.52 ? 166 PRO A HG3  1  
ATOM 784   H HD2  . PRO A 1 57 ? 11.530 -11.751 -3.287  1.00 41.33 ? 166 PRO A HD2  1  
ATOM 785   H HD3  . PRO A 1 57 ? 9.842  -12.180 -3.631  1.00 41.11 ? 166 PRO A HD3  1  
ATOM 786   N N    . VAL A 1 58 ? 9.964  -9.735  1.237   1.00 14.14 ? 167 VAL A N    1  
ATOM 787   C CA   . VAL A 1 58 ? 10.740 -9.118  2.306   1.00 31.24 ? 167 VAL A CA   1  
ATOM 788   C C    . VAL A 1 58 ? 10.590 -9.892  3.611   1.00 24.42 ? 167 VAL A C    1  
ATOM 789   O O    . VAL A 1 58 ? 9.699  -10.730 3.749   1.00 24.32 ? 167 VAL A O    1  
ATOM 790   C CB   . VAL A 1 58 ? 10.314 -7.656  2.538   1.00 73.31 ? 167 VAL A CB   1  
ATOM 791   C CG1  . VAL A 1 58 ? 8.856  -7.586  2.967   1.00 61.50 ? 167 VAL A CG1  1  
ATOM 792   C CG2  . VAL A 1 58 ? 11.214 -6.996  3.571   1.00 24.51 ? 167 VAL A CG2  1  
ATOM 793   H H    . VAL A 1 58 ? 9.030  -9.980  1.405   1.00 53.30 ? 167 VAL A H    1  
ATOM 794   H HA   . VAL A 1 58 ? 11.779 -9.126  2.012   1.00 42.35 ? 167 VAL A HA   1  
ATOM 795   H HB   . VAL A 1 58 ? 10.418 -7.120  1.606   1.00 75.31 ? 167 VAL A HB   1  
ATOM 796   H HG11 . VAL A 1 58 ? 8.232  -7.997  2.187   1.00 14.00 ? 167 VAL A HG11 1  
ATOM 797   H HG12 . VAL A 1 58 ? 8.720  -8.155  3.875   1.00 2.24  ? 167 VAL A HG12 1  
ATOM 798   H HG13 . VAL A 1 58 ? 8.582  -6.556  3.142   1.00 74.51 ? 167 VAL A HG13 1  
ATOM 799   H HG21 . VAL A 1 58 ? 11.236 -5.930  3.400   1.00 32.54 ? 167 VAL A HG21 1  
ATOM 800   H HG22 . VAL A 1 58 ? 10.832 -7.194  4.562   1.00 33.50 ? 167 VAL A HG22 1  
ATOM 801   H HG23 . VAL A 1 58 ? 12.214 -7.396  3.485   1.00 11.44 ? 167 VAL A HG23 1  
ATOM 802   N N    . MET A 1 1  ? 1.761  2.750   -4.573  1.00 24.11 ? 110 MET A N    2  
ATOM 803   C CA   . MET A 1 1  ? 3.122  2.613   -5.079  1.00 41.53 ? 110 MET A CA   2  
ATOM 804   C C    . MET A 1 1  ? 3.881  1.533   -4.315  1.00 72.14 ? 110 MET A C    2  
ATOM 805   O O    . MET A 1 1  ? 3.576  1.250   -3.157  1.00 70.01 ? 110 MET A O    2  
ATOM 806   C CB   . MET A 1 1  ? 3.865  3.947   -4.973  1.00 31.34 ? 110 MET A CB   2  
ATOM 807   C CG   . MET A 1 1  ? 5.054  4.057   -5.914  1.00 14.14 ? 110 MET A CG   2  
ATOM 808   S SD   . MET A 1 1  ? 6.195  5.370   -5.440  1.00 21.24 ? 110 MET A SD   2  
ATOM 809   C CE   . MET A 1 1  ? 5.075  6.761   -5.307  1.00 50.24 ? 110 MET A CE   2  
ATOM 810   H H1   . MET A 1 1  ? 1.616  2.809   -3.605  1.00 54.35 ? 110 MET A H1   2  
ATOM 811   H HA   . MET A 1 1  ? 3.061  2.328   -6.119  1.00 24.23 ? 110 MET A HA   2  
ATOM 812   H HB2  . MET A 1 1  ? 3.177  4.747   -5.200  1.00 44.53 ? 110 MET A HB2  2  
ATOM 813   H HB3  . MET A 1 1  ? 4.222  4.066   -3.961  1.00 5.52  ? 110 MET A HB3  2  
ATOM 814   H HG2  . MET A 1 1  ? 5.587  3.118   -5.911  1.00 11.22 ? 110 MET A HG2  2  
ATOM 815   H HG3  . MET A 1 1  ? 4.688  4.258   -6.910  1.00 5.11  ? 110 MET A HG3  2  
ATOM 816   H HE1  . MET A 1 1  ? 5.459  7.589   -5.886  1.00 34.44 ? 110 MET A HE1  2  
ATOM 817   H HE2  . MET A 1 1  ? 4.104  6.478   -5.685  1.00 34.13 ? 110 MET A HE2  2  
ATOM 818   H HE3  . MET A 1 1  ? 4.988  7.056   -4.271  1.00 72.55 ? 110 MET A HE3  2  
ATOM 819   N N    . GLN A 1 2  ? 4.869  0.933   -4.972  1.00 13.22 ? 111 GLN A N    2  
ATOM 820   C CA   . GLN A 1 2  ? 5.669  -0.117  -4.353  1.00 43.14 ? 111 GLN A CA   2  
ATOM 821   C C    . GLN A 1 2  ? 7.158  0.130   -4.577  1.00 14.42 ? 111 GLN A C    2  
ATOM 822   O O    . GLN A 1 2  ? 7.550  0.816   -5.522  1.00 34.30 ? 111 GLN A O    2  
ATOM 823   C CB   . GLN A 1 2  ? 5.277  -1.484  -4.916  1.00 24.31 ? 111 GLN A CB   2  
ATOM 824   C CG   . GLN A 1 2  ? 5.377  -1.570  -6.430  1.00 70.53 ? 111 GLN A CG   2  
ATOM 825   C CD   . GLN A 1 2  ? 5.096  -2.965  -6.955  1.00 54.53 ? 111 GLN A CD   2  
ATOM 826   O OE1  . GLN A 1 2  ? 4.437  -3.768  -6.295  1.00 32.05 ? 111 GLN A OE1  2  
ATOM 827   N NE2  . GLN A 1 2  ? 5.595  -3.259  -8.150  1.00 75.41 ? 111 GLN A NE2  2  
ATOM 828   H H    . GLN A 1 2  ? 5.063  1.203   -5.893  1.00 63.21 ? 111 GLN A H    2  
ATOM 829   H HA   . GLN A 1 2  ? 5.470  -0.104  -3.293  1.00 3.24  ? 111 GLN A HA   2  
ATOM 830   H HB2  . GLN A 1 2  ? 5.926  -2.235  -4.490  1.00 45.14 ? 111 GLN A HB2  2  
ATOM 831   H HB3  . GLN A 1 2  ? 4.258  -1.698  -4.631  1.00 73.44 ? 111 GLN A HB3  2  
ATOM 832   H HG2  . GLN A 1 2  ? 4.662  -0.888  -6.865  1.00 34.11 ? 111 GLN A HG2  2  
ATOM 833   H HG3  . GLN A 1 2  ? 6.374  -1.283  -6.729  1.00 62.23 ? 111 GLN A HG3  2  
ATOM 834   H HE21 . GLN A 1 2  ? 6.111  -2.570  -8.619  1.00 14.34 ? 111 GLN A HE21 2  
ATOM 835   H HE22 . GLN A 1 2  ? 5.429  -4.153  -8.513  1.00 73.42 ? 111 GLN A HE22 2  
ATOM 836   N N    . THR A 1 3  ? 7.984  -0.432  -3.700  1.00 41.22 ? 112 THR A N    2  
ATOM 837   C CA   . THR A 1 3  ? 9.429  -0.271  -3.800  1.00 61.35 ? 112 THR A CA   2  
ATOM 838   C C    . THR A 1 3  ? 10.082 -1.518  -4.386  1.00 75.23 ? 112 THR A C    2  
ATOM 839   O O    . THR A 1 3  ? 9.989  -2.604  -3.815  1.00 22.14 ? 112 THR A O    2  
ATOM 840   C CB   . THR A 1 3  ? 10.058 0.026   -2.426  1.00 61.11 ? 112 THR A CB   2  
ATOM 841   O OG1  . THR A 1 3  ? 9.645  -0.961  -1.475  1.00 21.24 ? 112 THR A OG1  2  
ATOM 842   C CG2  . THR A 1 3  ? 9.658  1.409   -1.936  1.00 11.14 ? 112 THR A CG2  2  
ATOM 843   H H    . THR A 1 3  ? 7.611  -0.967  -2.969  1.00 3.55  ? 112 THR A H    2  
ATOM 844   H HA   . THR A 1 3  ? 9.627  0.567   -4.453  1.00 1.15  ? 112 THR A HA   2  
ATOM 845   H HB   . THR A 1 3  ? 11.134 -0.008  -2.525  1.00 13.34 ? 112 THR A HB   2  
ATOM 846   H HG1  . THR A 1 3  ? 10.237 -0.944  -0.718  1.00 73.23 ? 112 THR A HG1  2  
ATOM 847   H HG21 . THR A 1 3  ? 9.629  2.093   -2.771  1.00 74.00 ? 112 THR A HG21 2  
ATOM 848   H HG22 . THR A 1 3  ? 10.379 1.756   -1.211  1.00 10.53 ? 112 THR A HG22 2  
ATOM 849   H HG23 . THR A 1 3  ? 8.682  1.360   -1.477  1.00 73.53 ? 112 THR A HG23 2  
ATOM 850   N N    . GLN A 1 4  ? 10.741 -1.354  -5.529  1.00 31.44 ? 113 GLN A N    2  
ATOM 851   C CA   . GLN A 1 4  ? 11.409 -2.468  -6.191  1.00 72.40 ? 113 GLN A CA   2  
ATOM 852   C C    . GLN A 1 4  ? 12.665 -2.881  -5.430  1.00 54.40 ? 113 GLN A C    2  
ATOM 853   O O    . GLN A 1 4  ? 13.398 -2.035  -4.918  1.00 51.44 ? 113 GLN A O    2  
ATOM 854   C CB   . GLN A 1 4  ? 11.770 -2.092  -7.629  1.00 1.21  ? 113 GLN A CB   2  
ATOM 855   C CG   . GLN A 1 4  ? 12.757 -0.940  -7.726  1.00 41.24 ? 113 GLN A CG   2  
ATOM 856   C CD   . GLN A 1 4  ? 12.584 -0.129  -8.996  1.00 3.04  ? 113 GLN A CD   2  
ATOM 857   O OE1  . GLN A 1 4  ? 11.719 0.744   -9.075  1.00 65.15 ? 113 GLN A OE1  2  
ATOM 858   N NE2  . GLN A 1 4  ? 13.408 -0.414  -9.997  1.00 45.41 ? 113 GLN A NE2  2  
ATOM 859   H H    . GLN A 1 4  ? 10.779 -0.464  -5.935  1.00 73.32 ? 113 GLN A H    2  
ATOM 860   H HA   . GLN A 1 4  ? 10.724 -3.302  -6.208  1.00 72.45 ? 113 GLN A HA   2  
ATOM 861   H HB2  . GLN A 1 4  ? 12.205 -2.952  -8.116  1.00 35.24 ? 113 GLN A HB2  2  
ATOM 862   H HB3  . GLN A 1 4  ? 10.868 -1.810  -8.152  1.00 3.51  ? 113 GLN A HB3  2  
ATOM 863   H HG2  . GLN A 1 4  ? 12.613 -0.287  -6.878  1.00 45.45 ? 113 GLN A HG2  2  
ATOM 864   H HG3  . GLN A 1 4  ? 13.760 -1.340  -7.705  1.00 42.45 ? 113 GLN A HG3  2  
ATOM 865   H HE21 . GLN A 1 4  ? 14.072 -1.123  -9.862  1.00 42.24 ? 113 GLN A HE21 2  
ATOM 866   H HE22 . GLN A 1 4  ? 13.318 0.094   -10.829 1.00 45.23 ? 113 GLN A HE22 2  
ATOM 867   N N    . SER A 1 5  ? 12.906 -4.186  -5.359  1.00 50.21 ? 114 SER A N    2  
ATOM 868   C CA   . SER A 1 5  ? 14.071 -4.711  -4.657  1.00 1.44  ? 114 SER A CA   2  
ATOM 869   C C    . SER A 1 5  ? 14.985 -5.470  -5.613  1.00 65.10 ? 114 SER A C    2  
ATOM 870   O O    . SER A 1 5  ? 14.635 -5.708  -6.769  1.00 72.43 ? 114 SER A O    2  
ATOM 871   C CB   . SER A 1 5  ? 13.633 -5.629  -3.514  1.00 63.12 ? 114 SER A CB   2  
ATOM 872   O OG   . SER A 1 5  ? 12.708 -6.602  -3.968  1.00 10.22 ? 114 SER A OG   2  
ATOM 873   H H    . SER A 1 5  ? 12.284 -4.811  -5.787  1.00 51.44 ? 114 SER A H    2  
ATOM 874   H HA   . SER A 1 5  ? 14.615 -3.873  -4.246  1.00 23.43 ? 114 SER A HA   2  
ATOM 875   H HB2  . SER A 1 5  ? 14.498 -6.133  -3.110  1.00 34.34 ? 114 SER A HB2  2  
ATOM 876   H HB3  . SER A 1 5  ? 13.166 -5.038  -2.740  1.00 31.01 ? 114 SER A HB3  2  
ATOM 877   H HG   . SER A 1 5  ? 12.854 -6.772  -4.901  1.00 60.13 ? 114 SER A HG   2  
ATOM 878   N N    . THR A 1 6  ? 16.162 -5.849  -5.122  1.00 54.42 ? 115 THR A N    2  
ATOM 879   C CA   . THR A 1 6  ? 17.128 -6.580  -5.932  1.00 1.14  ? 115 THR A CA   2  
ATOM 880   C C    . THR A 1 6  ? 17.155 -8.057  -5.555  1.00 1.20  ? 115 THR A C    2  
ATOM 881   O O    . THR A 1 6  ? 17.052 -8.410  -4.380  1.00 23.41 ? 115 THR A O    2  
ATOM 882   C CB   . THR A 1 6  ? 18.545 -5.997  -5.778  1.00 4.40  ? 115 THR A CB   2  
ATOM 883   O OG1  . THR A 1 6  ? 18.821 -5.735  -4.397  1.00 74.52 ? 115 THR A OG1  2  
ATOM 884   C CG2  . THR A 1 6  ? 18.692 -4.713  -6.581  1.00 63.12 ? 115 THR A CG2  2  
ATOM 885   H H    . THR A 1 6  ? 16.384 -5.629  -4.193  1.00 75.33 ? 115 THR A H    2  
ATOM 886   H HA   . THR A 1 6  ? 16.834 -6.488  -6.967  1.00 53.40 ? 115 THR A HA   2  
ATOM 887   H HB   . THR A 1 6  ? 19.258 -6.720  -6.149  1.00 11.51 ? 115 THR A HB   2  
ATOM 888   H HG1  . THR A 1 6  ? 19.770 -5.683  -4.264  1.00 63.24 ? 115 THR A HG1  2  
ATOM 889   H HG21 . THR A 1 6  ? 18.576 -4.931  -7.633  1.00 3.14  ? 115 THR A HG21 2  
ATOM 890   H HG22 . THR A 1 6  ? 19.670 -4.289  -6.407  1.00 20.32 ? 115 THR A HG22 2  
ATOM 891   H HG23 . THR A 1 6  ? 17.934 -4.008  -6.274  1.00 63.34 ? 115 THR A HG23 2  
ATOM 892   N N    . CYS A 1 7  ? 17.295 -8.916  -6.559  1.00 32.22 ? 116 CYS A N    2  
ATOM 893   C CA   . CYS A 1 7  ? 17.336 -10.356 -6.333  1.00 52.15 ? 116 CYS A CA   2  
ATOM 894   C C    . CYS A 1 7  ? 17.632 -11.101 -7.632  1.00 24.45 ? 116 CYS A C    2  
ATOM 895   O O    . CYS A 1 7  ? 17.394 -10.602 -8.732  1.00 21.55 ? 116 CYS A O    2  
ATOM 896   C CB   . CYS A 1 7  ? 16.008 -10.839 -5.747  1.00 22.53 ? 116 CYS A CB   2  
ATOM 897   S SG   . CYS A 1 7  ? 14.536 -10.158 -6.576  1.00 45.31 ? 116 CYS A SG   2  
ATOM 898   H H    . CYS A 1 7  ? 17.372 -8.574  -7.475  1.00 11.43 ? 116 CYS A H    2  
ATOM 899   H HA   . CYS A 1 7  ? 18.127 -10.559 -5.628  1.00 34.05 ? 116 CYS A HA   2  
ATOM 900   H HB2  . CYS A 1 7  ? 15.959 -11.916 -5.825  1.00 45.14 ? 116 CYS A HB2  2  
ATOM 901   H HB3  . CYS A 1 7  ? 15.960 -10.557 -4.705  1.00 74.54 ? 116 CYS A HB3  2  
ATOM 902   N N    . PRO A 1 8  ? 18.165 -12.326 -7.502  1.00 51.32 ? 117 PRO A N    2  
ATOM 903   C CA   . PRO A 1 8  ? 18.505 -13.167 -8.654  1.00 11.23 ? 117 PRO A CA   2  
ATOM 904   C C    . PRO A 1 8  ? 17.268 -13.675 -9.385  1.00 74.35 ? 117 PRO A C    2  
ATOM 905   O O    . PRO A 1 8  ? 16.384 -14.281 -8.781  1.00 35.02 ? 117 PRO A O    2  
ATOM 906   C CB   . PRO A 1 8  ? 19.272 -14.333 -8.027  1.00 24.34 ? 117 PRO A CB   2  
ATOM 907   C CG   . PRO A 1 8  ? 18.779 -14.401 -6.623  1.00 15.43 ? 117 PRO A CG   2  
ATOM 908   C CD   . PRO A 1 8  ? 18.476 -12.983 -6.222  1.00 34.42 ? 117 PRO A CD   2  
ATOM 909   H HA   . PRO A 1 8  ? 19.145 -12.646 -9.350  1.00 50.54 ? 117 PRO A HA   2  
ATOM 910   H HB2  . PRO A 1 8  ? 19.054 -15.243 -8.567  1.00 71.43 ? 117 PRO A HB2  2  
ATOM 911   H HB3  . PRO A 1 8  ? 20.333 -14.132 -8.063  1.00 35.24 ? 117 PRO A HB3  2  
ATOM 912   H HG2  . PRO A 1 8  ? 17.884 -15.003 -6.577  1.00 10.24 ? 117 PRO A HG2  2  
ATOM 913   H HG3  . PRO A 1 8  ? 19.545 -14.815 -5.984  1.00 14.31 ? 117 PRO A HG3  2  
ATOM 914   H HD2  . PRO A 1 8  ? 17.626 -12.953 -5.556  1.00 54.13 ? 117 PRO A HD2  2  
ATOM 915   H HD3  . PRO A 1 8  ? 19.338 -12.530 -5.756  1.00 24.41 ? 117 PRO A HD3  2  
ATOM 916   N N    . GLU A 1 9  ? 17.212 -13.425 -10.690 1.00 25.10 ? 118 GLU A N    2  
ATOM 917   C CA   . GLU A 1 9  ? 16.082 -13.858 -11.503 1.00 62.31 ? 118 GLU A CA   2  
ATOM 918   C C    . GLU A 1 9  ? 15.800 -15.343 -11.295 1.00 71.53 ? 118 GLU A C    2  
ATOM 919   O O    . GLU A 1 9  ? 16.699 -16.116 -10.963 1.00 22.22 ? 118 GLU A O    2  
ATOM 920   C CB   . GLU A 1 9  ? 16.355 -13.582 -12.983 1.00 55.22 ? 118 GLU A CB   2  
ATOM 921   C CG   . GLU A 1 9  ? 15.094 -13.364 -13.804 1.00 3.35  ? 118 GLU A CG   2  
ATOM 922   C CD   . GLU A 1 9  ? 15.374 -12.698 -15.137 1.00 62.20 ? 118 GLU A CD   2  
ATOM 923   O OE1  . GLU A 1 9  ? 16.558 -12.427 -15.429 1.00 13.04 ? 118 GLU A OE1  2  
ATOM 924   O OE2  . GLU A 1 9  ? 14.409 -12.449 -15.889 1.00 72.12 ? 118 GLU A OE2  2  
ATOM 925   H H    . GLU A 1 9  ? 17.949 -12.938 -11.115 1.00 54.41 ? 118 GLU A H    2  
ATOM 926   H HA   . GLU A 1 9  ? 15.216 -13.293 -11.195 1.00 32.15 ? 118 GLU A HA   2  
ATOM 927   H HB2  . GLU A 1 9  ? 16.970 -12.698 -13.065 1.00 24.33 ? 118 GLU A HB2  2  
ATOM 928   H HB3  . GLU A 1 9  ? 16.889 -14.422 -13.401 1.00 5.01  ? 118 GLU A HB3  2  
ATOM 929   H HG2  . GLU A 1 9  ? 14.629 -14.321 -13.987 1.00 43.40 ? 118 GLU A HG2  2  
ATOM 930   H HG3  . GLU A 1 9  ? 14.417 -12.738 -13.241 1.00 5.14  ? 118 GLU A HG3  2  
ATOM 931   N N    . ILE A 1 10 ? 14.546 -15.735 -11.493 1.00 54.51 ? 119 ILE A N    2  
ATOM 932   C CA   . ILE A 1 10 ? 14.145 -17.126 -11.328 1.00 72.21 ? 119 ILE A CA   2  
ATOM 933   C C    . ILE A 1 10 ? 14.670 -17.989 -12.471 1.00 11.33 ? 119 ILE A C    2  
ATOM 934   O O    . ILE A 1 10 ? 14.550 -17.645 -13.647 1.00 32.02 ? 119 ILE A O    2  
ATOM 935   C CB   . ILE A 1 10 ? 12.613 -17.266 -11.256 1.00 73.15 ? 119 ILE A CB   2  
ATOM 936   C CG1  . ILE A 1 10 ? 12.052 -16.397 -10.129 1.00 75.10 ? 119 ILE A CG1  2  
ATOM 937   C CG2  . ILE A 1 10 ? 12.223 -18.723 -11.054 1.00 52.31 ? 119 ILE A CG2  2  
ATOM 938   C CD1  . ILE A 1 10 ? 12.572 -16.774 -8.760  1.00 34.25 ? 119 ILE A CD1  2  
ATOM 939   H H    . ILE A 1 10 ? 13.874 -15.072 -11.757 1.00 1.31  ? 119 ILE A H    2  
ATOM 940   H HA   . ILE A 1 10 ? 14.563 -17.485 -10.399 1.00 31.24 ? 119 ILE A HA   2  
ATOM 941   H HB   . ILE A 1 10 ? 12.199 -16.935 -12.197 1.00 10.04 ? 119 ILE A HB   2  
ATOM 942   H HG12 . ILE A 1 10 ? 12.315 -15.367 -10.311 1.00 62.42 ? 119 ILE A HG12 2  
ATOM 943   H HG13 . ILE A 1 10 ? 10.975 -16.492 -10.114 1.00 3.42  ? 119 ILE A HG13 2  
ATOM 944   H HG21 . ILE A 1 10 ? 12.581 -19.061 -10.093 1.00 64.12 ? 119 ILE A HG21 2  
ATOM 945   H HG22 . ILE A 1 10 ? 11.148 -18.815 -11.089 1.00 33.21 ? 119 ILE A HG22 2  
ATOM 946   H HG23 . ILE A 1 10 ? 12.662 -19.325 -11.835 1.00 30.11 ? 119 ILE A HG23 2  
ATOM 947   H HD11 . ILE A 1 10 ? 12.155 -16.107 -8.020  1.00 4.45  ? 119 ILE A HD11 2  
ATOM 948   H HD12 . ILE A 1 10 ? 12.285 -17.790 -8.532  1.00 12.41 ? 119 ILE A HD12 2  
ATOM 949   H HD13 . ILE A 1 10 ? 13.649 -16.694 -8.749  1.00 63.04 ? 119 ILE A HD13 2  
ATOM 950   N N    . PRO A 1 11 ? 15.265 -19.138 -12.119 1.00 44.01 ? 120 PRO A N    2  
ATOM 951   C CA   . PRO A 1 11 ? 15.819 -20.075 -13.101 1.00 31.41 ? 120 PRO A CA   2  
ATOM 952   C C    . PRO A 1 11 ? 14.733 -20.773 -13.913 1.00 52.40 ? 120 PRO A C    2  
ATOM 953   O O    . PRO A 1 11 ? 13.684 -21.136 -13.381 1.00 74.03 ? 120 PRO A O    2  
ATOM 954   C CB   . PRO A 1 11 ? 16.574 -21.089 -12.237 1.00 42.42 ? 120 PRO A CB   2  
ATOM 955   C CG   . PRO A 1 11 ? 15.899 -21.034 -10.911 1.00 14.34 ? 120 PRO A CG   2  
ATOM 956   C CD   . PRO A 1 11 ? 15.444 -19.611 -10.736 1.00 74.21 ? 120 PRO A CD   2  
ATOM 957   H HA   . PRO A 1 11 ? 16.510 -19.586 -13.771 1.00 53.44 ? 120 PRO A HA   2  
ATOM 958   H HB2  . PRO A 1 11 ? 16.497 -22.072 -12.680 1.00 41.55 ? 120 PRO A HB2  2  
ATOM 959   H HB3  . PRO A 1 11 ? 17.612 -20.801 -12.163 1.00 63.25 ? 120 PRO A HB3  2  
ATOM 960   H HG2  . PRO A 1 11 ? 15.051 -21.702 -10.902 1.00 63.20 ? 120 PRO A HG2  2  
ATOM 961   H HG3  . PRO A 1 11 ? 16.597 -21.301 -10.132 1.00 25.42 ? 120 PRO A HG3  2  
ATOM 962   H HD2  . PRO A 1 11 ? 14.510 -19.577 -10.194 1.00 25.34 ? 120 PRO A HD2  2  
ATOM 963   H HD3  . PRO A 1 11 ? 16.200 -19.033 -10.226 1.00 50.10 ? 120 PRO A HD3  2  
ATOM 964   N N    . ASP A 1 12 ? 14.992 -20.956 -15.203 1.00 35.50 ? 121 ASP A N    2  
ATOM 965   C CA   . ASP A 1 12 ? 14.036 -21.612 -16.089 1.00 2.05  ? 121 ASP A CA   2  
ATOM 966   C C    . ASP A 1 12 ? 14.733 -22.639 -16.975 1.00 63.30 ? 121 ASP A C    2  
ATOM 967   O O    . ASP A 1 12 ? 15.891 -22.463 -17.356 1.00 31.53 ? 121 ASP A O    2  
ATOM 968   C CB   . ASP A 1 12 ? 13.318 -20.576 -16.955 1.00 34.32 ? 121 ASP A CB   2  
ATOM 969   C CG   . ASP A 1 12 ? 11.913 -20.286 -16.464 1.00 52.33 ? 121 ASP A CG   2  
ATOM 970   O OD1  . ASP A 1 12 ? 11.187 -21.249 -16.141 1.00 12.41 ? 121 ASP A OD1  2  
ATOM 971   O OD2  . ASP A 1 12 ? 11.539 -19.095 -16.405 1.00 22.44 ? 121 ASP A OD2  2  
ATOM 972   H H    . ASP A 1 12 ? 15.846 -20.644 -15.568 1.00 61.53 ? 121 ASP A H    2  
ATOM 973   H HA   . ASP A 1 12 ? 13.309 -22.120 -15.474 1.00 31.32 ? 121 ASP A HA   2  
ATOM 974   H HB2  . ASP A 1 12 ? 13.880 -19.654 -16.944 1.00 25.24 ? 121 ASP A HB2  2  
ATOM 975   H HB3  . ASP A 1 12 ? 13.257 -20.944 -17.968 1.00 61.24 ? 121 ASP A HB3  2  
ATOM 976   N N    . LYS A 1 13 ? 14.021 -23.713 -17.300 1.00 23.12 ? 122 LYS A N    2  
ATOM 977   C CA   . LYS A 1 13 ? 14.570 -24.770 -18.141 1.00 41.35 ? 122 LYS A CA   2  
ATOM 978   C C    . LYS A 1 13 ? 14.882 -24.245 -19.539 1.00 50.14 ? 122 LYS A C    2  
ATOM 979   O O    . LYS A 1 13 ? 15.604 -24.882 -20.307 1.00 22.32 ? 122 LYS A O    2  
ATOM 980   C CB   . LYS A 1 13 ? 13.588 -25.940 -18.232 1.00 0.12  ? 122 LYS A CB   2  
ATOM 981   C CG   . LYS A 1 13 ? 13.855 -27.038 -17.217 1.00 1.11  ? 122 LYS A CG   2  
ATOM 982   C CD   . LYS A 1 13 ? 12.739 -28.069 -17.204 1.00 50.10 ? 122 LYS A CD   2  
ATOM 983   C CE   . LYS A 1 13 ? 12.866 -29.013 -16.018 1.00 14.41 ? 122 LYS A CE   2  
ATOM 984   N NZ   . LYS A 1 13 ? 12.303 -28.418 -14.774 1.00 21.33 ? 122 LYS A NZ   2  
ATOM 985   H H    . LYS A 1 13 ? 13.103 -23.797 -16.966 1.00 2.35  ? 122 LYS A H    2  
ATOM 986   H HA   . LYS A 1 13 ? 15.486 -25.114 -17.687 1.00 24.15 ? 122 LYS A HA   2  
ATOM 987   H HB2  . LYS A 1 13 ? 12.587 -25.567 -18.073 1.00 31.11 ? 122 LYS A HB2  2  
ATOM 988   H HB3  . LYS A 1 13 ? 13.650 -26.370 -19.221 1.00 72.41 ? 122 LYS A HB3  2  
ATOM 989   H HG2  . LYS A 1 13 ? 14.783 -27.530 -17.468 1.00 75.54 ? 122 LYS A HG2  2  
ATOM 990   H HG3  . LYS A 1 13 ? 13.935 -26.595 -16.234 1.00 64.21 ? 122 LYS A HG3  2  
ATOM 991   H HD2  . LYS A 1 13 ? 11.789 -27.558 -17.143 1.00 64.33 ? 122 LYS A HD2  2  
ATOM 992   H HD3  . LYS A 1 13 ? 12.782 -28.645 -18.118 1.00 3.14  ? 122 LYS A HD3  2  
ATOM 993   H HE2  . LYS A 1 13 ? 12.335 -29.925 -16.242 1.00 61.14 ? 122 LYS A HE2  2  
ATOM 994   H HE3  . LYS A 1 13 ? 13.911 -29.233 -15.861 1.00 21.44 ? 122 LYS A HE3  2  
ATOM 995   H HZ1  . LYS A 1 13 ? 11.831 -29.153 -14.209 1.00 21.21 ? 122 LYS A HZ1  2  
ATOM 996   H HZ2  . LYS A 1 13 ? 11.609 -27.681 -15.012 1.00 21.42 ? 122 LYS A HZ2  2  
ATOM 997   H HZ3  . LYS A 1 13 ? 13.063 -27.993 -14.205 1.00 71.41 ? 122 LYS A HZ3  2  
ATOM 998   N N    . THR A 1 14 ? 14.334 -23.078 -19.865 1.00 22.05 ? 123 THR A N    2  
ATOM 999   C CA   . THR A 1 14 ? 14.554 -22.468 -21.169 1.00 42.45 ? 123 THR A CA   2  
ATOM 1000  C C    . THR A 1 14 ? 15.257 -21.122 -21.035 1.00 41.44 ? 123 THR A C    2  
ATOM 1001  O O    . THR A 1 14 ? 15.769 -20.577 -22.014 1.00 34.50 ? 123 THR A O    2  
ATOM 1002  C CB   . THR A 1 14 ? 13.228 -22.268 -21.927 1.00 70.12 ? 123 THR A CB   2  
ATOM 1003  O OG1  . THR A 1 14 ? 12.162 -22.040 -20.998 1.00 65.11 ? 123 THR A OG1  2  
ATOM 1004  C CG2  . THR A 1 14 ? 12.908 -23.482 -22.786 1.00 74.11 ? 123 THR A CG2  2  
ATOM 1005  H H    . THR A 1 14 ? 13.768 -22.618 -19.210 1.00 60.21 ? 123 THR A H    2  
ATOM 1006  H HA   . THR A 1 14 ? 15.179 -23.133 -21.748 1.00 14.00 ? 123 THR A HA   2  
ATOM 1007  H HB   . THR A 1 14 ? 13.325 -21.406 -22.571 1.00 10.51 ? 123 THR A HB   2  
ATOM 1008  H HG1  . THR A 1 14 ? 11.322 -22.062 -21.463 1.00 24.02 ? 123 THR A HG1  2  
ATOM 1009  H HG21 . THR A 1 14 ? 11.989 -23.934 -22.442 1.00 71.04 ? 123 THR A HG21 2  
ATOM 1010  H HG22 . THR A 1 14 ? 13.712 -24.199 -22.711 1.00 11.43 ? 123 THR A HG22 2  
ATOM 1011  H HG23 . THR A 1 14 ? 12.794 -23.175 -23.815 1.00 2.23  ? 123 THR A HG23 2  
ATOM 1012  N N    . SER A 1 15 ? 15.279 -20.590 -19.818 1.00 3.54  ? 124 SER A N    2  
ATOM 1013  C CA   . SER A 1 15 ? 15.917 -19.305 -19.556 1.00 45.43 ? 124 SER A CA   2  
ATOM 1014  C C    . SER A 1 15 ? 17.109 -19.471 -18.617 1.00 55.44 ? 124 SER A C    2  
ATOM 1015  O O    . SER A 1 15 ? 16.944 -19.786 -17.439 1.00 21.04 ? 124 SER A O    2  
ATOM 1016  C CB   . SER A 1 15 ? 14.910 -18.324 -18.952 1.00 61.51 ? 124 SER A CB   2  
ATOM 1017  O OG   . SER A 1 15 ? 13.581 -18.701 -19.267 1.00 54.53 ? 124 SER A OG   2  
ATOM 1018  H H    . SER A 1 15 ? 14.854 -21.072 -19.078 1.00 10.23 ? 124 SER A H    2  
ATOM 1019  H HA   . SER A 1 15 ? 16.269 -18.911 -20.499 1.00 32.44 ? 124 SER A HA   2  
ATOM 1020  H HB2  . SER A 1 15 ? 15.023 -18.312 -17.879 1.00 31.12 ? 124 SER A HB2  2  
ATOM 1021  H HB3  . SER A 1 15 ? 15.095 -17.335 -19.345 1.00 73.11 ? 124 SER A HB3  2  
ATOM 1022  H HG   . SER A 1 15 ? 13.550 -19.641 -19.456 1.00 20.31 ? 124 SER A HG   2  
ATOM 1023  N N    . ILE A 1 16 ? 18.307 -19.256 -19.149 1.00 42.11 ? 125 ILE A N    2  
ATOM 1024  C CA   . ILE A 1 16 ? 19.526 -19.380 -18.359 1.00 70.44 ? 125 ILE A CA   2  
ATOM 1025  C C    . ILE A 1 16 ? 20.338 -18.090 -18.394 1.00 15.22 ? 125 ILE A C    2  
ATOM 1026  O O    . ILE A 1 16 ? 20.157 -17.253 -19.279 1.00 72.10 ? 125 ILE A O    2  
ATOM 1027  C CB   . ILE A 1 16 ? 20.406 -20.540 -18.861 1.00 70.43 ? 125 ILE A CB   2  
ATOM 1028  C CG1  . ILE A 1 16 ? 19.536 -21.645 -19.466 1.00 2.43  ? 125 ILE A CG1  2  
ATOM 1029  C CG2  . ILE A 1 16 ? 21.256 -21.090 -17.726 1.00 30.14 ? 125 ILE A CG2  2  
ATOM 1030  C CD1  . ILE A 1 16 ? 18.525 -22.216 -18.497 1.00 12.33 ? 125 ILE A CD1  2  
ATOM 1031  H H    . ILE A 1 16 ? 18.373 -19.007 -20.094 1.00 63.24 ? 125 ILE A H    2  
ATOM 1032  H HA   . ILE A 1 16 ? 19.241 -19.587 -17.338 1.00 1.13  ? 125 ILE A HA   2  
ATOM 1033  H HB   . ILE A 1 16 ? 21.069 -20.157 -19.622 1.00 33.02 ? 125 ILE A HB   2  
ATOM 1034  H HG12 . ILE A 1 16 ? 18.997 -21.247 -20.311 1.00 70.41 ? 125 ILE A HG12 2  
ATOM 1035  H HG13 . ILE A 1 16 ? 20.172 -22.453 -19.797 1.00 45.41 ? 125 ILE A HG13 2  
ATOM 1036  H HG21 . ILE A 1 16 ? 20.637 -21.241 -16.853 1.00 70.55 ? 125 ILE A HG21 2  
ATOM 1037  H HG22 . ILE A 1 16 ? 21.690 -22.032 -18.025 1.00 45.01 ? 125 ILE A HG22 2  
ATOM 1038  H HG23 . ILE A 1 16 ? 22.042 -20.388 -17.492 1.00 22.44 ? 125 ILE A HG23 2  
ATOM 1039  H HD11 . ILE A 1 16 ? 18.756 -23.253 -18.304 1.00 74.15 ? 125 ILE A HD11 2  
ATOM 1040  H HD12 . ILE A 1 16 ? 18.559 -21.661 -17.571 1.00 53.24 ? 125 ILE A HD12 2  
ATOM 1041  H HD13 . ILE A 1 16 ? 17.535 -22.142 -18.924 1.00 41.44 ? 125 ILE A HD13 2  
ATOM 1042  N N    . CYS A 1 17 ? 21.234 -17.935 -17.425 1.00 60.12 ? 126 CYS A N    2  
ATOM 1043  C CA   . CYS A 1 17 ? 22.076 -16.747 -17.344 1.00 74.51 ? 126 CYS A CA   2  
ATOM 1044  C C    . CYS A 1 17 ? 23.519 -17.077 -17.715 1.00 32.15 ? 126 CYS A C    2  
ATOM 1045  O O    . CYS A 1 17 ? 24.026 -18.148 -17.383 1.00 43.41 ? 126 CYS A O    2  
ATOM 1046  C CB   . CYS A 1 17 ? 22.022 -16.154 -15.935 1.00 21.22 ? 126 CYS A CB   2  
ATOM 1047  S SG   . CYS A 1 17 ? 23.248 -14.841 -15.634 1.00 10.21 ? 126 CYS A SG   2  
ATOM 1048  H H    . CYS A 1 17 ? 21.332 -18.637 -16.747 1.00 61.44 ? 126 CYS A H    2  
ATOM 1049  H HA   . CYS A 1 17 ? 21.694 -16.021 -18.046 1.00 32.55 ? 126 CYS A HA   2  
ATOM 1050  H HB2  . CYS A 1 17 ? 21.042 -15.732 -15.767 1.00 72.13 ? 126 CYS A HB2  2  
ATOM 1051  H HB3  . CYS A 1 17 ? 22.198 -16.940 -15.215 1.00 13.21 ? 126 CYS A HB3  2  
ATOM 1052  N N    . ASN A 1 18 ? 24.174 -16.149 -18.404 1.00 13.40 ? 127 ASN A N    2  
ATOM 1053  C CA   . ASN A 1 18 ? 25.558 -16.340 -18.820 1.00 63.10 ? 127 ASN A CA   2  
ATOM 1054  C C    . ASN A 1 18 ? 26.514 -15.608 -17.883 1.00 2.00  ? 127 ASN A C    2  
ATOM 1055  O O    . ASN A 1 18 ? 26.086 -14.933 -16.946 1.00 64.53 ? 127 ASN A O    2  
ATOM 1056  C CB   . ASN A 1 18 ? 25.755 -15.846 -20.255 1.00 34.03 ? 127 ASN A CB   2  
ATOM 1057  C CG   . ASN A 1 18 ? 24.712 -16.402 -21.205 1.00 53.43 ? 127 ASN A CG   2  
ATOM 1058  O OD1  . ASN A 1 18 ? 24.934 -17.418 -21.864 1.00 4.51  ? 127 ASN A OD1  2  
ATOM 1059  N ND2  . ASN A 1 18 ? 23.565 -15.735 -21.281 1.00 24.34 ? 127 ASN A ND2  2  
ATOM 1060  H H    . ASN A 1 18 ? 23.715 -15.315 -18.639 1.00 3.11  ? 127 ASN A H    2  
ATOM 1061  H HA   . ASN A 1 18 ? 25.773 -17.397 -18.780 1.00 70.33 ? 127 ASN A HA   2  
ATOM 1062  H HB2  . ASN A 1 18 ? 25.689 -14.768 -20.270 1.00 1.22  ? 127 ASN A HB2  2  
ATOM 1063  H HB3  . ASN A 1 18 ? 26.731 -16.148 -20.603 1.00 74.23 ? 127 ASN A HB3  2  
ATOM 1064  H HD21 . ASN A 1 18 ? 23.458 -14.934 -20.727 1.00 1.14  ? 127 ASN A HD21 2  
ATOM 1065  H HD22 . ASN A 1 18 ? 22.873 -16.073 -21.887 1.00 4.12  ? 127 ASN A HD22 2  
ATOM 1066  N N    . SER A 1 19 ? 27.810 -15.746 -18.143 1.00 4.30  ? 128 SER A N    2  
ATOM 1067  C CA   . SER A 1 19 ? 28.828 -15.100 -17.321 1.00 74.23 ? 128 SER A CA   2  
ATOM 1068  C C    . SER A 1 19 ? 28.679 -13.582 -17.366 1.00 22.41 ? 128 SER A C    2  
ATOM 1069  O O    . SER A 1 19 ? 27.911 -13.046 -18.165 1.00 2.14  ? 128 SER A O    2  
ATOM 1070  C CB   . SER A 1 19 ? 30.226 -15.501 -17.795 1.00 30.42 ? 128 SER A CB   2  
ATOM 1071  O OG   . SER A 1 19 ? 30.487 -16.866 -17.516 1.00 32.11 ? 128 SER A OG   2  
ATOM 1072  H H    . SER A 1 19 ? 28.089 -16.297 -18.904 1.00 40.22 ? 128 SER A H    2  
ATOM 1073  H HA   . SER A 1 19 ? 28.692 -15.434 -16.303 1.00 41.33 ? 128 SER A HA   2  
ATOM 1074  H HB2  . SER A 1 19 ? 30.302 -15.343 -18.860 1.00 32.42 ? 128 SER A HB2  2  
ATOM 1075  H HB3  . SER A 1 19 ? 30.962 -14.895 -17.287 1.00 64.24 ? 128 SER A HB3  2  
ATOM 1076  H HG   . SER A 1 19 ? 31.434 -17.003 -17.445 1.00 64.23 ? 128 SER A HG   2  
ATOM 1077  N N    . ASP A 1 20 ? 29.420 -12.897 -16.502 1.00 53.42 ? 129 ASP A N    2  
ATOM 1078  C CA   . ASP A 1 20 ? 29.373 -11.440 -16.442 1.00 74.23 ? 129 ASP A CA   2  
ATOM 1079  C C    . ASP A 1 20 ? 29.717 -10.829 -17.797 1.00 75.21 ? 129 ASP A C    2  
ATOM 1080  O O    . ASP A 1 20 ? 29.205 -9.770  -18.159 1.00 71.33 ? 129 ASP A O    2  
ATOM 1081  C CB   . ASP A 1 20 ? 30.337 -10.921 -15.375 1.00 1.10  ? 129 ASP A CB   2  
ATOM 1082  C CG   . ASP A 1 20 ? 30.416 -9.407  -15.353 1.00 60.12 ? 129 ASP A CG   2  
ATOM 1083  O OD1  . ASP A 1 20 ? 31.249 -8.845  -16.096 1.00 33.34 ? 129 ASP A OD1  2  
ATOM 1084  O OD2  . ASP A 1 20 ? 29.645 -8.784  -14.595 1.00 35.15 ? 129 ASP A OD2  2  
ATOM 1085  H H    . ASP A 1 20 ? 30.013 -13.381 -15.891 1.00 30.44 ? 129 ASP A H    2  
ATOM 1086  H HA   . ASP A 1 20 ? 28.367 -11.152 -16.176 1.00 51.44 ? 129 ASP A HA   2  
ATOM 1087  H HB2  . ASP A 1 20 ? 30.006 -11.259 -14.404 1.00 34.30 ? 129 ASP A HB2  2  
ATOM 1088  H HB3  . ASP A 1 20 ? 31.325 -11.312 -15.570 1.00 75.53 ? 129 ASP A HB3  2  
ATOM 1089  N N    . ALA A 1 21 ? 30.587 -11.504 -18.541 1.00 4.43  ? 130 ALA A N    2  
ATOM 1090  C CA   . ALA A 1 21 ? 30.999 -11.028 -19.855 1.00 41.35 ? 130 ALA A CA   2  
ATOM 1091  C C    . ALA A 1 21 ? 29.941 -11.340 -20.908 1.00 63.34 ? 130 ALA A C    2  
ATOM 1092  O O    . ALA A 1 21 ? 30.084 -10.970 -22.074 1.00 73.40 ? 130 ALA A O    2  
ATOM 1093  C CB   . ALA A 1 21 ? 32.334 -11.645 -20.246 1.00 51.20 ? 130 ALA A CB   2  
ATOM 1094  H H    . ALA A 1 21 ? 30.961 -12.342 -18.197 1.00 52.13 ? 130 ALA A H    2  
ATOM 1095  H HA   . ALA A 1 21 ? 31.129 -9.957  -19.797 1.00 51.51 ? 130 ALA A HA   2  
ATOM 1096  H HB1  . ALA A 1 21 ? 32.269 -12.720 -20.168 1.00 32.43 ? 130 ALA A HB1  2  
ATOM 1097  H HB2  . ALA A 1 21 ? 32.573 -11.371 -21.263 1.00 31.32 ? 130 ALA A HB2  2  
ATOM 1098  H HB3  . ALA A 1 21 ? 33.105 -11.281 -19.584 1.00 65.50 ? 130 ALA A HB3  2  
ATOM 1099  N N    . ASP A 1 22 ? 28.881 -12.024 -20.491 1.00 5.32  ? 131 ASP A N    2  
ATOM 1100  C CA   . ASP A 1 22 ? 27.799 -12.386 -21.398 1.00 50.03 ? 131 ASP A CA   2  
ATOM 1101  C C    . ASP A 1 22 ? 26.449 -11.953 -20.834 1.00 62.42 ? 131 ASP A C    2  
ATOM 1102  O O    . ASP A 1 22 ? 25.403 -12.223 -21.424 1.00 55.23 ? 131 ASP A O    2  
ATOM 1103  C CB   . ASP A 1 22 ? 27.800 -13.894 -21.651 1.00 63.35 ? 131 ASP A CB   2  
ATOM 1104  C CG   . ASP A 1 22 ? 28.921 -14.325 -22.577 1.00 73.14 ? 131 ASP A CG   2  
ATOM 1105  O OD1  . ASP A 1 22 ? 28.853 -14.002 -23.782 1.00 74.21 ? 131 ASP A OD1  2  
ATOM 1106  O OD2  . ASP A 1 22 ? 29.866 -14.984 -22.097 1.00 62.33 ? 131 ASP A OD2  2  
ATOM 1107  H H    . ASP A 1 22 ? 28.825 -12.290 -19.549 1.00 64.41 ? 131 ASP A H    2  
ATOM 1108  H HA   . ASP A 1 22 ? 27.965 -11.873 -22.334 1.00 31.33 ? 131 ASP A HA   2  
ATOM 1109  H HB2  . ASP A 1 22 ? 27.918 -14.411 -20.710 1.00 2.21  ? 131 ASP A HB2  2  
ATOM 1110  H HB3  . ASP A 1 22 ? 26.859 -14.179 -22.098 1.00 12.41 ? 131 ASP A HB3  2  
ATOM 1111  N N    . CYS A 1 23 ? 26.481 -11.282 -19.688 1.00 35.32 ? 132 CYS A N    2  
ATOM 1112  C CA   . CYS A 1 23 ? 25.260 -10.813 -19.042 1.00 64.50 ? 132 CYS A CA   2  
ATOM 1113  C C    . CYS A 1 23 ? 25.252 -9.291  -18.936 1.00 33.23 ? 132 CYS A C    2  
ATOM 1114  O O    . CYS A 1 23 ? 26.202 -8.686  -18.437 1.00 72.45 ? 132 CYS A O    2  
ATOM 1115  C CB   . CYS A 1 23 ? 25.125 -11.434 -17.650 1.00 55.40 ? 132 CYS A CB   2  
ATOM 1116  S SG   . CYS A 1 23 ? 23.403 -11.613 -17.081 1.00 24.31 ? 132 CYS A SG   2  
ATOM 1117  H H    . CYS A 1 23 ? 27.346 -11.098 -19.265 1.00 1.22  ? 132 CYS A H    2  
ATOM 1118  H HA   . CYS A 1 23 ? 24.423 -11.124 -19.648 1.00 64.43 ? 132 CYS A HA   2  
ATOM 1119  H HB2  . CYS A 1 23 ? 25.572 -12.417 -17.657 1.00 75.24 ? 132 CYS A HB2  2  
ATOM 1120  H HB3  . CYS A 1 23 ? 25.645 -10.813 -16.935 1.00 74.04 ? 132 CYS A HB3  2  
ATOM 1121  N N    . THR A 1 24 ? 24.171 -8.677  -19.408 1.00 4.44  ? 133 THR A N    2  
ATOM 1122  C CA   . THR A 1 24 ? 24.038 -7.226  -19.367 1.00 3.10  ? 133 THR A CA   2  
ATOM 1123  C C    . THR A 1 24 ? 22.778 -6.810  -18.617 1.00 21.23 ? 133 THR A C    2  
ATOM 1124  O O    . THR A 1 24 ? 21.752 -7.489  -18.654 1.00 71.40 ? 133 THR A O    2  
ATOM 1125  C CB   . THR A 1 24 ? 24.000 -6.625  -20.785 1.00 34.31 ? 133 THR A CB   2  
ATOM 1126  O OG1  . THR A 1 24 ? 23.473 -5.294  -20.739 1.00 24.40 ? 133 THR A OG1  2  
ATOM 1127  C CG2  . THR A 1 24 ? 23.149 -7.481  -21.712 1.00 1.32  ? 133 THR A CG2  2  
ATOM 1128  H H    . THR A 1 24 ? 23.448 -9.213  -19.793 1.00 35.32 ? 133 THR A H    2  
ATOM 1129  H HA   . THR A 1 24 ? 24.900 -6.826  -18.853 1.00 23.23 ? 133 THR A HA   2  
ATOM 1130  H HB   . THR A 1 24 ? 25.008 -6.593  -21.173 1.00 54.32 ? 133 THR A HB   2  
ATOM 1131  H HG1  . THR A 1 24 ? 23.850 -4.776  -21.454 1.00 63.33 ? 133 THR A HG1  2  
ATOM 1132  H HG21 . THR A 1 24 ? 23.786 -8.153  -22.267 1.00 23.33 ? 133 THR A HG21 2  
ATOM 1133  H HG22 . THR A 1 24 ? 22.613 -6.843  -22.399 1.00 20.11 ? 133 THR A HG22 2  
ATOM 1134  H HG23 . THR A 1 24 ? 22.445 -8.053  -21.127 1.00 53.03 ? 133 THR A HG23 2  
ATOM 1135  N N    . PRO A 1 25 ? 22.854 -5.667  -17.919 1.00 32.21 ? 134 PRO A N    2  
ATOM 1136  C CA   . PRO A 1 25 ? 21.727 -5.135  -17.147 1.00 51.33 ? 134 PRO A CA   2  
ATOM 1137  C C    . PRO A 1 25 ? 20.600 -4.629  -18.041 1.00 51.33 ? 134 PRO A C    2  
ATOM 1138  O O    . PRO A 1 25 ? 20.618 -4.831  -19.255 1.00 23.45 ? 134 PRO A O    2  
ATOM 1139  C CB   . PRO A 1 25 ? 22.349 -3.976  -16.364 1.00 63.11 ? 134 PRO A CB   2  
ATOM 1140  C CG   . PRO A 1 25 ? 23.523 -3.555  -17.179 1.00 24.51 ? 134 PRO A CG   2  
ATOM 1141  C CD   . PRO A 1 25 ? 24.045 -4.807  -17.830 1.00 3.53  ? 134 PRO A CD   2  
ATOM 1142  H HA   . PRO A 1 25 ? 21.336 -5.869  -16.458 1.00 0.41  ? 134 PRO A HA   2  
ATOM 1143  H HB2  . PRO A 1 25 ? 21.629 -3.176  -16.266 1.00 35.52 ? 134 PRO A HB2  2  
ATOM 1144  H HB3  . PRO A 1 25 ? 22.650 -4.319  -15.386 1.00 5.03  ? 134 PRO A HB3  2  
ATOM 1145  H HG2  . PRO A 1 25 ? 23.214 -2.844  -17.929 1.00 11.42 ? 134 PRO A HG2  2  
ATOM 1146  H HG3  . PRO A 1 25 ? 24.278 -3.124  -16.538 1.00 44.35 ? 134 PRO A HG3  2  
ATOM 1147  H HD2  . PRO A 1 25 ? 24.436 -4.586  -18.812 1.00 2.00  ? 134 PRO A HD2  2  
ATOM 1148  H HD3  . PRO A 1 25 ? 24.805 -5.264  -17.213 1.00 41.22 ? 134 PRO A HD3  2  
ATOM 1149  N N    . GLY A 1 26 ? 19.619 -3.968  -17.433 1.00 62.20 ? 135 GLY A N    2  
ATOM 1150  C CA   . GLY A 1 26 ? 18.498 -3.443  -18.190 1.00 33.22 ? 135 GLY A CA   2  
ATOM 1151  C C    . GLY A 1 26 ? 17.558 -4.533  -18.666 1.00 64.41 ? 135 GLY A C    2  
ATOM 1152  O O    . GLY A 1 26 ? 17.135 -5.383  -17.883 1.00 33.14 ? 135 GLY A O    2  
ATOM 1153  H H    . GLY A 1 26 ? 19.657 -3.836  -16.462 1.00 65.55 ? 135 GLY A H    2  
ATOM 1154  H HA2  . GLY A 1 26 ? 17.947 -2.755  -17.566 1.00 21.10 ? 135 GLY A HA2  2  
ATOM 1155  H HA3  . GLY A 1 26 ? 18.877 -2.910  -19.049 1.00 55.14 ? 135 GLY A HA3  2  
ATOM 1156  N N    . SER A 1 27 ? 17.231 -4.509  -19.954 1.00 34.00 ? 136 SER A N    2  
ATOM 1157  C CA   . SER A 1 27 ? 16.331 -5.500  -20.533 1.00 13.15 ? 136 SER A CA   2  
ATOM 1158  C C    . SER A 1 27 ? 15.043 -5.604  -19.721 1.00 21.03 ? 136 SER A C    2  
ATOM 1159  O O    . SER A 1 27 ? 14.893 -6.496  -18.885 1.00 53.33 ? 136 SER A O    2  
ATOM 1160  C CB   . SER A 1 27 ? 17.017 -6.866  -20.599 1.00 52.33 ? 136 SER A CB   2  
ATOM 1161  O OG   . SER A 1 27 ? 18.276 -6.773  -21.243 1.00 73.03 ? 136 SER A OG   2  
ATOM 1162  H H    . SER A 1 27 ? 17.601 -3.806  -20.528 1.00 21.10 ? 136 SER A H    2  
ATOM 1163  H HA   . SER A 1 27 ? 16.086 -5.180  -21.534 1.00 72.25 ? 136 SER A HA   2  
ATOM 1164  H HB2  . SER A 1 27 ? 17.165 -7.241  -19.598 1.00 50.51 ? 136 SER A HB2  2  
ATOM 1165  H HB3  . SER A 1 27 ? 16.392 -7.552  -21.152 1.00 63.43 ? 136 SER A HB3  2  
ATOM 1166  H HG   . SER A 1 27 ? 18.568 -7.650  -21.503 1.00 10.21 ? 136 SER A HG   2  
ATOM 1167  N N    . VAL A 1 28 ? 14.116 -4.685  -19.973 1.00 21.33 ? 137 VAL A N    2  
ATOM 1168  C CA   . VAL A 1 28 ? 12.840 -4.673  -19.267 1.00 43.10 ? 137 VAL A CA   2  
ATOM 1169  C C    . VAL A 1 28 ? 11.959 -5.837  -19.705 1.00 55.24 ? 137 VAL A C    2  
ATOM 1170  O O    . VAL A 1 28 ? 11.076 -5.677  -20.549 1.00 21.01 ? 137 VAL A O    2  
ATOM 1171  C CB   . VAL A 1 28 ? 12.082 -3.353  -19.501 1.00 4.43  ? 137 VAL A CB   2  
ATOM 1172  C CG1  . VAL A 1 28 ? 10.745 -3.369  -18.777 1.00 32.14 ? 137 VAL A CG1  2  
ATOM 1173  C CG2  . VAL A 1 28 ? 12.926 -2.168  -19.053 1.00 73.31 ? 137 VAL A CG2  2  
ATOM 1174  H H    . VAL A 1 28 ? 14.294 -4.000  -20.650 1.00 42.10 ? 137 VAL A H    2  
ATOM 1175  H HA   . VAL A 1 28 ? 13.043 -4.765  -18.210 1.00 35.32 ? 137 VAL A HA   2  
ATOM 1176  H HB   . VAL A 1 28 ? 11.892 -3.253  -20.559 1.00 43.42 ? 137 VAL A HB   2  
ATOM 1177  H HG11 . VAL A 1 28 ? 10.890 -3.705  -17.760 1.00 62.44 ? 137 VAL A HG11 2  
ATOM 1178  H HG12 . VAL A 1 28 ? 10.326 -2.374  -18.771 1.00 54.43 ? 137 VAL A HG12 2  
ATOM 1179  H HG13 . VAL A 1 28 ? 10.069 -4.042  -19.284 1.00 43.13 ? 137 VAL A HG13 2  
ATOM 1180  H HG21 . VAL A 1 28 ? 13.069 -1.495  -19.885 1.00 4.12  ? 137 VAL A HG21 2  
ATOM 1181  H HG22 . VAL A 1 28 ? 12.420 -1.648  -18.252 1.00 64.01 ? 137 VAL A HG22 2  
ATOM 1182  H HG23 . VAL A 1 28 ? 13.885 -2.520  -18.704 1.00 60.22 ? 137 VAL A HG23 2  
ATOM 1183  N N    . ASP A 1 29 ? 12.203 -7.007  -19.127 1.00 31.41 ? 138 ASP A N    2  
ATOM 1184  C CA   . ASP A 1 29 ? 11.430 -8.199  -19.456 1.00 72.24 ? 138 ASP A CA   2  
ATOM 1185  C C    . ASP A 1 29 ? 9.980  -8.049  -19.005 1.00 43.34 ? 138 ASP A C    2  
ATOM 1186  O O    . ASP A 1 29 ? 9.704  -7.497  -17.940 1.00 11.42 ? 138 ASP A O    2  
ATOM 1187  C CB   . ASP A 1 29 ? 12.054 -9.434  -18.805 1.00 61.20 ? 138 ASP A CB   2  
ATOM 1188  C CG   . ASP A 1 29 ? 12.929 -10.215 -19.765 1.00 62.43 ? 138 ASP A CG   2  
ATOM 1189  O OD1  . ASP A 1 29 ? 12.593 -10.267 -20.967 1.00 74.41 ? 138 ASP A OD1  2  
ATOM 1190  O OD2  . ASP A 1 29 ? 13.951 -10.774 -19.315 1.00 62.15 ? 138 ASP A OD2  2  
ATOM 1191  H H    . ASP A 1 29 ? 12.920 -7.071  -18.462 1.00 20.34 ? 138 ASP A H    2  
ATOM 1192  H HA   . ASP A 1 29 ? 11.449 -8.321  -20.529 1.00 10.11 ? 138 ASP A HA   2  
ATOM 1193  H HB2  . ASP A 1 29 ? 12.661 -9.123  -17.967 1.00 35.44 ? 138 ASP A HB2  2  
ATOM 1194  H HB3  . ASP A 1 29 ? 11.267 -10.084 -18.453 1.00 73.31 ? 138 ASP A HB3  2  
ATOM 1195  N N    . THR A 1 30 ? 9.057  -8.543  -19.824 1.00 54.41 ? 139 THR A N    2  
ATOM 1196  C CA   . THR A 1 30 ? 7.636  -8.461  -19.511 1.00 74.31 ? 139 THR A CA   2  
ATOM 1197  C C    . THR A 1 30 ? 7.256  -9.452  -18.416 1.00 42.40 ? 139 THR A C    2  
ATOM 1198  O O    . THR A 1 30 ? 6.370  -9.185  -17.603 1.00 42.15 ? 139 THR A O    2  
ATOM 1199  C CB   . THR A 1 30 ? 6.770  -8.733  -20.756 1.00 13.03 ? 139 THR A CB   2  
ATOM 1200  O OG1  . THR A 1 30 ? 5.383  -8.591  -20.428 1.00 71.21 ? 139 THR A OG1  2  
ATOM 1201  C CG2  . THR A 1 30 ? 7.027  -10.130 -21.300 1.00 22.14 ? 139 THR A CG2  2  
ATOM 1202  H H    . THR A 1 30 ? 9.339  -8.971  -20.659 1.00 23.01 ? 139 THR A H    2  
ATOM 1203  H HA   . THR A 1 30 ? 7.427  -7.459  -19.165 1.00 21.30 ? 139 THR A HA   2  
ATOM 1204  H HB   . THR A 1 30 ? 7.027  -8.012  -21.519 1.00 21.42 ? 139 THR A HB   2  
ATOM 1205  H HG1  . THR A 1 30 ? 4.847  -8.894  -21.165 1.00 62.33 ? 139 THR A HG1  2  
ATOM 1206  H HG21 . THR A 1 30 ? 6.258  -10.801 -20.948 1.00 33.15 ? 139 THR A HG21 2  
ATOM 1207  H HG22 . THR A 1 30 ? 7.991  -10.477 -20.959 1.00 3.13  ? 139 THR A HG22 2  
ATOM 1208  H HG23 . THR A 1 30 ? 7.015  -10.104 -22.379 1.00 11.43 ? 139 THR A HG23 2  
ATOM 1209  N N    . HIS A 1 31 ? 7.933  -10.596 -18.399 1.00 53.21 ? 140 HIS A N    2  
ATOM 1210  C CA   . HIS A 1 31 ? 7.667  -11.626 -17.402 1.00 32.34 ? 140 HIS A CA   2  
ATOM 1211  C C    . HIS A 1 31 ? 8.484  -11.382 -16.137 1.00 24.02 ? 140 HIS A C    2  
ATOM 1212  O O    . HIS A 1 31 ? 8.127  -11.848 -15.055 1.00 71.52 ? 140 HIS A O    2  
ATOM 1213  C CB   . HIS A 1 31 ? 7.985  -13.010 -17.970 1.00 3.35  ? 140 HIS A CB   2  
ATOM 1214  C CG   . HIS A 1 31 ? 7.439  -14.135 -17.146 1.00 62.42 ? 140 HIS A CG   2  
ATOM 1215  N ND1  . HIS A 1 31 ? 6.268  -14.795 -17.456 1.00 4.14  ? 140 HIS A ND1  2  
ATOM 1216  C CD2  . HIS A 1 31 ? 7.912  -14.719 -16.020 1.00 14.31 ? 140 HIS A CD2  2  
ATOM 1217  C CE1  . HIS A 1 31 ? 6.043  -15.734 -16.554 1.00 63.11 ? 140 HIS A CE1  2  
ATOM 1218  N NE2  . HIS A 1 31 ? 7.026  -15.709 -15.672 1.00 61.00 ? 140 HIS A NE2  2  
ATOM 1219  H H    . HIS A 1 31 ? 8.627  -10.750 -19.073 1.00 21.32 ? 140 HIS A H    2  
ATOM 1220  H HA   . HIS A 1 31 ? 6.618  -11.583 -17.151 1.00 52.51 ? 140 HIS A HA   2  
ATOM 1221  H HB2  . HIS A 1 31 ? 7.565  -13.090 -18.961 1.00 74.10 ? 140 HIS A HB2  2  
ATOM 1222  H HB3  . HIS A 1 31 ? 9.058  -13.130 -18.028 1.00 14.13 ? 140 HIS A HB3  2  
ATOM 1223  H HD1  . HIS A 1 31 ? 5.688  -14.602 -18.221 1.00 21.12 ? 140 HIS A HD1  2  
ATOM 1224  H HD2  . HIS A 1 31 ? 8.817  -14.455 -15.491 1.00 50.55 ? 140 HIS A HD2  2  
ATOM 1225  H HE1  . HIS A 1 31 ? 5.200  -16.408 -16.540 1.00 61.23 ? 140 HIS A HE1  2  
ATOM 1226  N N    . SER A 1 32 ? 9.584  -10.649 -16.281 1.00 13.21 ? 141 SER A N    2  
ATOM 1227  C CA   . SER A 1 32 ? 10.454 -10.347 -15.151 1.00 5.50  ? 141 SER A CA   2  
ATOM 1228  C C    . SER A 1 32 ? 10.029 -9.050  -14.468 1.00 74.34 ? 141 SER A C    2  
ATOM 1229  O O    . SER A 1 32 ? 10.107 -8.925  -13.246 1.00 54.44 ? 141 SER A O    2  
ATOM 1230  C CB   . SER A 1 32 ? 11.908 -10.238 -15.615 1.00 62.10 ? 141 SER A CB   2  
ATOM 1231  O OG   . SER A 1 32 ? 12.805 -10.504 -14.550 1.00 53.12 ? 141 SER A OG   2  
ATOM 1232  H H    . SER A 1 32 ? 9.816  -10.305 -17.169 1.00 74.12 ? 141 SER A H    2  
ATOM 1233  H HA   . SER A 1 32 ? 10.371 -11.157 -14.442 1.00 63.03 ? 141 SER A HA   2  
ATOM 1234  H HB2  . SER A 1 32 ? 12.085 -10.952 -16.405 1.00 44.43 ? 141 SER A HB2  2  
ATOM 1235  H HB3  . SER A 1 32 ? 12.092 -9.239  -15.984 1.00 32.22 ? 141 SER A HB3  2  
ATOM 1236  H HG   . SER A 1 32 ? 12.677 -11.404 -14.241 1.00 43.14 ? 141 SER A HG   2  
ATOM 1237  N N    . SER A 1 33 ? 9.578  -8.088  -15.267 1.00 71.55 ? 142 SER A N    2  
ATOM 1238  C CA   . SER A 1 33 ? 9.143  -6.800  -14.742 1.00 52.43 ? 142 SER A CA   2  
ATOM 1239  C C    . SER A 1 33 ? 10.237 -6.162  -13.892 1.00 23.01 ? 142 SER A C    2  
ATOM 1240  O O    . SER A 1 33 ? 9.958  -5.372  -12.991 1.00 22.21 ? 142 SER A O    2  
ATOM 1241  C CB   . SER A 1 33 ? 7.869  -6.967  -13.912 1.00 73.10 ? 142 SER A CB   2  
ATOM 1242  O OG   . SER A 1 33 ? 7.139  -5.754  -13.848 1.00 33.32 ? 142 SER A OG   2  
ATOM 1243  H H    . SER A 1 33 ? 9.540  -8.249  -16.234 1.00 34.02 ? 142 SER A H    2  
ATOM 1244  H HA   . SER A 1 33 ? 8.933  -6.153  -15.582 1.00 30.44 ? 142 SER A HA   2  
ATOM 1245  H HB2  . SER A 1 33 ? 7.246  -7.725  -14.362 1.00 53.34 ? 142 SER A HB2  2  
ATOM 1246  H HB3  . SER A 1 33 ? 8.133  -7.268  -12.909 1.00 24.14 ? 142 SER A HB3  2  
ATOM 1247  H HG   . SER A 1 33 ? 7.588  -5.141  -13.262 1.00 14.25 ? 142 SER A HG   2  
ATOM 1248  N N    . GLY A 1 34 ? 11.486 -6.512  -14.186 1.00 0.10  ? 143 GLY A N    2  
ATOM 1249  C CA   . GLY A 1 34 ? 12.605 -5.966  -13.440 1.00 53.42 ? 143 GLY A CA   2  
ATOM 1250  C C    . GLY A 1 34 ? 13.745 -5.532  -14.340 1.00 12.31 ? 143 GLY A C    2  
ATOM 1251  O O    . GLY A 1 34 ? 13.700 -5.734  -15.553 1.00 75.43 ? 143 GLY A O    2  
ATOM 1252  H H    . GLY A 1 34 ? 11.649 -7.146  -14.915 1.00 72.23 ? 143 GLY A H    2  
ATOM 1253  H HA2  . GLY A 1 34 ? 12.263 -5.113  -12.873 1.00 11.13 ? 143 GLY A HA2  2  
ATOM 1254  H HA3  . GLY A 1 34 ? 12.968 -6.718  -12.756 1.00 62.40 ? 143 GLY A HA3  2  
ATOM 1255  N N    . VAL A 1 35 ? 14.770 -4.931  -13.745 1.00 4.21  ? 144 VAL A N    2  
ATOM 1256  C CA   . VAL A 1 35 ? 15.927 -4.466  -14.501 1.00 24.13 ? 144 VAL A CA   2  
ATOM 1257  C C    . VAL A 1 35 ? 17.181 -5.248  -14.123 1.00 13.43 ? 144 VAL A C    2  
ATOM 1258  O O    . VAL A 1 35 ? 17.647 -5.180  -12.986 1.00 21.40 ? 144 VAL A O    2  
ATOM 1259  C CB   . VAL A 1 35 ? 16.183 -2.965  -14.270 1.00 13.24 ? 144 VAL A CB   2  
ATOM 1260  C CG1  . VAL A 1 35 ? 17.414 -2.508  -15.037 1.00 21.12 ? 144 VAL A CG1  2  
ATOM 1261  C CG2  . VAL A 1 35 ? 14.962 -2.150  -14.670 1.00 3.52  ? 144 VAL A CG2  2  
ATOM 1262  H H    . VAL A 1 35 ? 14.749 -4.798  -12.774 1.00 53.53 ? 144 VAL A H    2  
ATOM 1263  H HA   . VAL A 1 35 ? 15.723 -4.618  -15.551 1.00 3.43  ? 144 VAL A HA   2  
ATOM 1264  H HB   . VAL A 1 35 ? 16.364 -2.809  -13.216 1.00 71.13 ? 144 VAL A HB   2  
ATOM 1265  H HG11 . VAL A 1 35 ? 17.783 -3.323  -15.643 1.00 11.22 ? 144 VAL A HG11 2  
ATOM 1266  H HG12 . VAL A 1 35 ? 17.154 -1.674  -15.672 1.00 61.11 ? 144 VAL A HG12 2  
ATOM 1267  H HG13 . VAL A 1 35 ? 18.181 -2.204  -14.339 1.00 35.31 ? 144 VAL A HG13 2  
ATOM 1268  H HG21 . VAL A 1 35 ? 15.280 -1.191  -15.051 1.00 43.33 ? 144 VAL A HG21 2  
ATOM 1269  H HG22 . VAL A 1 35 ? 14.412 -2.677  -15.436 1.00 13.25 ? 144 VAL A HG22 2  
ATOM 1270  H HG23 . VAL A 1 35 ? 14.329 -2.003  -13.808 1.00 55.41 ? 144 VAL A HG23 2  
ATOM 1271  N N    . ALA A 1 36 ? 17.722 -5.989  -15.084 1.00 53.53 ? 145 ALA A N    2  
ATOM 1272  C CA   . ALA A 1 36 ? 18.923 -6.781  -14.853 1.00 71.23 ? 145 ALA A CA   2  
ATOM 1273  C C    . ALA A 1 36 ? 20.062 -5.912  -14.331 1.00 21.40 ? 145 ALA A C    2  
ATOM 1274  O O    . ALA A 1 36 ? 20.141 -4.722  -14.638 1.00 33.33 ? 145 ALA A O    2  
ATOM 1275  C CB   . ALA A 1 36 ? 19.341 -7.490  -16.133 1.00 23.42 ? 145 ALA A CB   2  
ATOM 1276  H H    . ALA A 1 36 ? 17.304 -6.001  -15.970 1.00 72.13 ? 145 ALA A H    2  
ATOM 1277  H HA   . ALA A 1 36 ? 18.689 -7.534  -14.114 1.00 2.33  ? 145 ALA A HA   2  
ATOM 1278  H HB1  . ALA A 1 36 ? 20.371 -7.806  -16.048 1.00 20.42 ? 145 ALA A HB1  2  
ATOM 1279  H HB2  . ALA A 1 36 ? 18.711 -8.353  -16.289 1.00 21.15 ? 145 ALA A HB2  2  
ATOM 1280  H HB3  . ALA A 1 36 ? 19.240 -6.814  -16.968 1.00 71.24 ? 145 ALA A HB3  2  
ATOM 1281  N N    . THR A 1 37 ? 20.944 -6.514  -13.539 1.00 21.21 ? 146 THR A N    2  
ATOM 1282  C CA   . THR A 1 37 ? 22.078 -5.795  -12.972 1.00 60.03 ? 146 THR A CA   2  
ATOM 1283  C C    . THR A 1 37 ? 23.359 -6.095  -13.741 1.00 65.43 ? 146 THR A C    2  
ATOM 1284  O O    . THR A 1 37 ? 24.193 -5.214  -13.946 1.00 23.32 ? 146 THR A O    2  
ATOM 1285  C CB   . THR A 1 37 ? 22.287 -6.154  -11.489 1.00 73.30 ? 146 THR A CB   2  
ATOM 1286  O OG1  . THR A 1 37 ? 22.877 -7.454  -11.378 1.00 71.21 ? 146 THR A OG1  2  
ATOM 1287  C CG2  . THR A 1 37 ? 20.966 -6.125  -10.734 1.00 62.33 ? 146 THR A CG2  2  
ATOM 1288  H H    . THR A 1 37 ? 20.828 -7.465  -13.331 1.00 54.31 ? 146 THR A H    2  
ATOM 1289  H HA   . THR A 1 37 ? 21.869 -4.737  -13.039 1.00 20.21 ? 146 THR A HA   2  
ATOM 1290  H HB   . THR A 1 37 ? 22.952 -5.426  -11.048 1.00 64.02 ? 146 THR A HB   2  
ATOM 1291  H HG1  . THR A 1 37 ? 23.538 -7.447  -10.682 1.00 30.24 ? 146 THR A HG1  2  
ATOM 1292  H HG21 . THR A 1 37 ? 21.138 -6.379  -9.699  1.00 12.45 ? 146 THR A HG21 2  
ATOM 1293  H HG22 . THR A 1 37 ? 20.286 -6.840  -11.172 1.00 74.21 ? 146 THR A HG22 2  
ATOM 1294  H HG23 . THR A 1 37 ? 20.538 -5.136  -10.796 1.00 64.13 ? 146 THR A HG23 2  
ATOM 1295  N N    . GLY A 1 38 ? 23.510 -7.346  -14.166 1.00 71.34 ? 147 GLY A N    2  
ATOM 1296  C CA   . GLY A 1 38 ? 24.693 -7.740  -14.909 1.00 71.21 ? 147 GLY A CA   2  
ATOM 1297  C C    . GLY A 1 38 ? 25.434 -8.888  -14.253 1.00 2.25  ? 147 GLY A C    2  
ATOM 1298  O O    . GLY A 1 38 ? 26.001 -9.741  -14.935 1.00 71.15 ? 147 GLY A O    2  
ATOM 1299  H H    . GLY A 1 38 ? 22.812 -8.007  -13.974 1.00 71.01 ? 147 GLY A H    2  
ATOM 1300  H HA2  . GLY A 1 38 ? 24.397 -8.038  -15.904 1.00 24.21 ? 147 GLY A HA2  2  
ATOM 1301  H HA3  . GLY A 1 38 ? 25.358 -6.892  -14.981 1.00 13.11 ? 147 GLY A HA3  2  
ATOM 1302  N N    . ARG A 1 39 ? 25.432 -8.908  -12.924 1.00 21.53 ? 148 ARG A N    2  
ATOM 1303  C CA   . ARG A 1 39 ? 26.112 -9.958  -12.175 1.00 22.41 ? 148 ARG A CA   2  
ATOM 1304  C C    . ARG A 1 39 ? 25.317 -11.260 -12.219 1.00 40.02 ? 148 ARG A C    2  
ATOM 1305  O O    . ARG A 1 39 ? 24.122 -11.281 -11.922 1.00 41.42 ? 148 ARG A O    2  
ATOM 1306  C CB   . ARG A 1 39 ? 26.321 -9.525  -10.723 1.00 31.13 ? 148 ARG A CB   2  
ATOM 1307  C CG   . ARG A 1 39 ? 27.479 -10.232 -10.037 1.00 13.43 ? 148 ARG A CG   2  
ATOM 1308  C CD   . ARG A 1 39 ? 28.817 -9.797  -10.613 1.00 50.24 ? 148 ARG A CD   2  
ATOM 1309  N NE   . ARG A 1 39 ? 29.941 -10.328 -9.848  1.00 25.03 ? 148 ARG A NE   2  
ATOM 1310  C CZ   . ARG A 1 39 ? 30.341 -11.593 -9.911  1.00 23.21 ? 148 ARG A CZ   2  
ATOM 1311  N NH1  . ARG A 1 39 ? 29.712 -12.452 -10.701 1.00 32.23 ? 148 ARG A NH1  2  
ATOM 1312  N NH2  . ARG A 1 39 ? 31.373 -12.001 -9.184  1.00 23.35 ? 148 ARG A NH2  2  
ATOM 1313  H H    . ARG A 1 39 ? 24.963 -8.200  -12.435 1.00 32.40 ? 148 ARG A H    2  
ATOM 1314  H HA   . ARG A 1 39 ? 27.075 -10.123 -12.634 1.00 43.01 ? 148 ARG A HA   2  
ATOM 1315  H HB2  . ARG A 1 39 ? 26.513 -8.462  -10.700 1.00 74.31 ? 148 ARG A HB2  2  
ATOM 1316  H HB3  . ARG A 1 39 ? 25.420 -9.732  -10.165 1.00 61.10 ? 148 ARG A HB3  2  
ATOM 1317  H HG2  . ARG A 1 39 ? 27.460 -9.995  -8.983  1.00 54.21 ? 148 ARG A HG2  2  
ATOM 1318  H HG3  . ARG A 1 39 ? 27.368 -11.297 -10.170 1.00 73.34 ? 148 ARG A HG3  2  
ATOM 1319  H HD2  . ARG A 1 39 ? 28.888 -10.151 -11.631 1.00 34.11 ? 148 ARG A HD2  2  
ATOM 1320  H HD3  . ARG A 1 39 ? 28.864 -8.718  -10.604 1.00 23.21 ? 148 ARG A HD3  2  
ATOM 1321  H HE   . ARG A 1 39 ? 30.421 -9.710  -9.258  1.00 31.43 ? 148 ARG A HE   2  
ATOM 1322  H HH11 . ARG A 1 39 ? 28.934 -12.147 -11.251 1.00 25.33 ? 148 ARG A HH11 2  
ATOM 1323  H HH12 . ARG A 1 39 ? 30.016 -13.404 -10.747 1.00 74.14 ? 148 ARG A HH12 2  
ATOM 1324  H HH21 . ARG A 1 39 ? 31.851 -11.357 -8.587  1.00 55.52 ? 148 ARG A HH21 2  
ATOM 1325  H HH22 . ARG A 1 39 ? 31.673 -12.953 -9.232  1.00 23.44 ? 148 ARG A HH22 2  
ATOM 1326  N N    . CYS A 1 40 ? 25.988 -12.345 -12.592 1.00 52.45 ? 149 CYS A N    2  
ATOM 1327  C CA   . CYS A 1 40 ? 25.345 -13.650 -12.677 1.00 61.42 ? 149 CYS A CA   2  
ATOM 1328  C C    . CYS A 1 40 ? 25.742 -14.530 -11.495 1.00 44.11 ? 149 CYS A C    2  
ATOM 1329  O O    . CYS A 1 40 ? 26.873 -14.466 -11.012 1.00 60.32 ? 149 CYS A O    2  
ATOM 1330  C CB   . CYS A 1 40 ? 25.719 -14.342 -13.990 1.00 11.12 ? 149 CYS A CB   2  
ATOM 1331  S SG   . CYS A 1 40 ? 24.688 -15.790 -14.387 1.00 73.11 ? 149 CYS A SG   2  
ATOM 1332  H H    . CYS A 1 40 ? 26.939 -12.265 -12.817 1.00 63.01 ? 149 CYS A H    2  
ATOM 1333  H HA   . CYS A 1 40 ? 24.277 -13.497 -12.653 1.00 0.12  ? 149 CYS A HA   2  
ATOM 1334  H HB2  . CYS A 1 40 ? 25.618 -13.636 -14.801 1.00 44.41 ? 149 CYS A HB2  2  
ATOM 1335  H HB3  . CYS A 1 40 ? 26.745 -14.674 -13.933 1.00 41.34 ? 149 CYS A HB3  2  
ATOM 1336  N N    . VAL A 1 41 ? 24.804 -15.351 -11.034 1.00 1.23  ? 150 VAL A N    2  
ATOM 1337  C CA   . VAL A 1 41 ? 25.056 -16.244 -9.909  1.00 73.44 ? 150 VAL A CA   2  
ATOM 1338  C C    . VAL A 1 41 ? 24.249 -17.532 -10.040 1.00 5.34  ? 150 VAL A C    2  
ATOM 1339  O O    . VAL A 1 41 ? 23.144 -17.549 -10.580 1.00 54.14 ? 150 VAL A O    2  
ATOM 1340  C CB   . VAL A 1 41 ? 24.712 -15.570 -8.568  1.00 52.43 ? 150 VAL A CB   2  
ATOM 1341  C CG1  . VAL A 1 41 ? 25.456 -14.250 -8.428  1.00 31.42 ? 150 VAL A CG1  2  
ATOM 1342  C CG2  . VAL A 1 41 ? 23.210 -15.360 -8.448  1.00 0.34  ? 150 VAL A CG2  2  
ATOM 1343  H H    . VAL A 1 41 ? 23.922 -15.356 -11.460 1.00 71.02 ? 150 VAL A H    2  
ATOM 1344  H HA   . VAL A 1 41 ? 26.108 -16.489 -9.906  1.00 41.21 ? 150 VAL A HA   2  
ATOM 1345  H HB   . VAL A 1 41 ? 25.028 -16.223 -7.768  1.00 42.33 ? 150 VAL A HB   2  
ATOM 1346  H HG11 . VAL A 1 41 ? 25.438 -13.936 -7.395  1.00 3.14  ? 150 VAL A HG11 2  
ATOM 1347  H HG12 . VAL A 1 41 ? 26.479 -14.378 -8.749  1.00 41.35 ? 150 VAL A HG12 2  
ATOM 1348  H HG13 . VAL A 1 41 ? 24.977 -13.500 -9.040  1.00 35.24 ? 150 VAL A HG13 2  
ATOM 1349  H HG21 . VAL A 1 41 ? 22.752 -16.258 -8.061  1.00 53.22 ? 150 VAL A HG21 2  
ATOM 1350  H HG22 . VAL A 1 41 ? 23.014 -14.538 -7.774  1.00 52.55 ? 150 VAL A HG22 2  
ATOM 1351  H HG23 . VAL A 1 41 ? 22.798 -15.134 -9.420  1.00 23.21 ? 150 VAL A HG23 2  
ATOM 1352  N N    . PRO A 1 42 ? 24.814 -18.637 -9.532  1.00 22.41 ? 151 PRO A N    2  
ATOM 1353  C CA   . PRO A 1 42 ? 24.165 -19.951 -9.578  1.00 54.32 ? 151 PRO A CA   2  
ATOM 1354  C C    . PRO A 1 42 ? 22.951 -20.030 -8.658  1.00 51.15 ? 151 PRO A C    2  
ATOM 1355  O O    . PRO A 1 42 ? 23.068 -20.403 -7.491  1.00 15.00 ? 151 PRO A O    2  
ATOM 1356  C CB   . PRO A 1 42 ? 25.261 -20.906 -9.100  1.00 41.21 ? 151 PRO A CB   2  
ATOM 1357  C CG   . PRO A 1 42 ? 26.158 -20.063 -8.260  1.00 35.21 ? 151 PRO A CG   2  
ATOM 1358  C CD   . PRO A 1 42 ? 26.130 -18.690 -8.873  1.00 61.51 ? 151 PRO A CD   2  
ATOM 1359  H HA   . PRO A 1 42 ? 23.870 -20.213 -10.584 1.00 43.50 ? 151 PRO A HA   2  
ATOM 1360  H HB2  . PRO A 1 42 ? 24.818 -21.707 -8.526  1.00 24.52 ? 151 PRO A HB2  2  
ATOM 1361  H HB3  . PRO A 1 42 ? 25.786 -21.313 -9.951  1.00 53.55 ? 151 PRO A HB3  2  
ATOM 1362  H HG2  . PRO A 1 42 ? 25.786 -20.029 -7.247  1.00 44.00 ? 151 PRO A HG2  2  
ATOM 1363  H HG3  . PRO A 1 42 ? 27.161 -20.462 -8.280  1.00 71.22 ? 151 PRO A HG3  2  
ATOM 1364  H HD2  . PRO A 1 42 ? 26.209 -17.933 -8.107  1.00 73.31 ? 151 PRO A HD2  2  
ATOM 1365  H HD3  . PRO A 1 42 ? 26.926 -18.584 -9.595  1.00 4.40  ? 151 PRO A HD3  2  
ATOM 1366  N N    . PHE A 1 43 ? 21.786 -19.677 -9.192  1.00 20.11 ? 152 PHE A N    2  
ATOM 1367  C CA   . PHE A 1 43 ? 20.550 -19.708 -8.418  1.00 43.13 ? 152 PHE A CA   2  
ATOM 1368  C C    . PHE A 1 43 ? 20.321 -21.090 -7.815  1.00 31.45 ? 152 PHE A C    2  
ATOM 1369  O O    . PHE A 1 43 ? 20.198 -21.236 -6.599  1.00 53.22 ? 152 PHE A O    2  
ATOM 1370  C CB   . PHE A 1 43 ? 19.362 -19.321 -9.300  1.00 54.44 ? 152 PHE A CB   2  
ATOM 1371  C CG   . PHE A 1 43 ? 18.125 -18.976 -8.522  1.00 15.54 ? 152 PHE A CG   2  
ATOM 1372  C CD1  . PHE A 1 43 ? 17.459 -19.944 -7.788  1.00 20.21 ? 152 PHE A CD1  2  
ATOM 1373  C CD2  . PHE A 1 43 ? 17.627 -17.682 -8.524  1.00 32.41 ? 152 PHE A CD2  2  
ATOM 1374  C CE1  . PHE A 1 43 ? 16.321 -19.630 -7.070  1.00 15.02 ? 152 PHE A CE1  2  
ATOM 1375  C CE2  . PHE A 1 43 ? 16.489 -17.362 -7.807  1.00 61.24 ? 152 PHE A CE2  2  
ATOM 1376  C CZ   . PHE A 1 43 ? 15.834 -18.337 -7.081  1.00 25.34 ? 152 PHE A CZ   2  
ATOM 1377  H H    . PHE A 1 43 ? 21.757 -19.388 -10.128 1.00 60.44 ? 152 PHE A H    2  
ATOM 1378  H HA   . PHE A 1 43 ? 20.643 -18.990 -7.618  1.00 41.23 ? 152 PHE A HA   2  
ATOM 1379  H HB2  . PHE A 1 43 ? 19.629 -18.460 -9.895  1.00 61.43 ? 152 PHE A HB2  2  
ATOM 1380  H HB3  . PHE A 1 43 ? 19.124 -20.146 -9.954  1.00 42.05 ? 152 PHE A HB3  2  
ATOM 1381  H HD1  . PHE A 1 43 ? 17.839 -20.956 -7.779  1.00 74.51 ? 152 PHE A HD1  2  
ATOM 1382  H HD2  . PHE A 1 43 ? 18.137 -16.919 -9.093  1.00 11.14 ? 152 PHE A HD2  2  
ATOM 1383  H HE1  . PHE A 1 43 ? 15.811 -20.395 -6.503  1.00 24.13 ? 152 PHE A HE1  2  
ATOM 1384  H HE2  . PHE A 1 43 ? 16.111 -16.351 -7.818  1.00 11.23 ? 152 PHE A HE2  2  
ATOM 1385  H HZ   . PHE A 1 43 ? 14.946 -18.090 -6.520  1.00 13.52 ? 152 PHE A HZ   2  
ATOM 1386  N N    . ASN A 1 44 ? 20.264 -22.103 -8.674  1.00 3.22  ? 153 ASN A N    2  
ATOM 1387  C CA   . ASN A 1 44 ? 20.049 -23.474 -8.226  1.00 55.03 ? 153 ASN A CA   2  
ATOM 1388  C C    . ASN A 1 44 ? 21.335 -24.288 -8.329  1.00 34.42 ? 153 ASN A C    2  
ATOM 1389  O O    . ASN A 1 44 ? 22.411 -23.739 -8.560  1.00 22.31 ? 153 ASN A O    2  
ATOM 1390  C CB   . ASN A 1 44 ? 18.945 -24.135 -9.055  1.00 64.30 ? 153 ASN A CB   2  
ATOM 1391  C CG   . ASN A 1 44 ? 17.986 -24.943 -8.202  1.00 3.54  ? 153 ASN A CG   2  
ATOM 1392  O OD1  . ASN A 1 44 ? 18.243 -25.188 -7.023  1.00 31.12 ? 153 ASN A OD1  2  
ATOM 1393  N ND2  . ASN A 1 44 ? 16.874 -25.360 -8.795  1.00 41.31 ? 153 ASN A ND2  2  
ATOM 1394  H H    . ASN A 1 44 ? 20.370 -21.924 -9.632  1.00 13.24 ? 153 ASN A H    2  
ATOM 1395  H HA   . ASN A 1 44 ? 19.739 -23.440 -7.193  1.00 32.33 ? 153 ASN A HA   2  
ATOM 1396  H HB2  . ASN A 1 44 ? 18.382 -23.370 -9.569  1.00 62.13 ? 153 ASN A HB2  2  
ATOM 1397  H HB3  . ASN A 1 44 ? 19.395 -24.795 -9.782  1.00 22.14 ? 153 ASN A HB3  2  
ATOM 1398  H HD21 . ASN A 1 44 ? 16.736 -25.127 -9.737  1.00 43.22 ? 153 ASN A HD21 2  
ATOM 1399  H HD22 . ASN A 1 44 ? 16.236 -25.883 -8.266  1.00 62.14 ? 153 ASN A HD22 2  
ATOM 1400  N N    . GLU A 1 45 ? 21.213 -25.601 -8.156  1.00 11.23 ? 154 GLU A N    2  
ATOM 1401  C CA   . GLU A 1 45 ? 22.366 -26.490 -8.229  1.00 20.44 ? 154 GLU A CA   2  
ATOM 1402  C C    . GLU A 1 45 ? 22.836 -26.655 -9.671  1.00 51.21 ? 154 GLU A C    2  
ATOM 1403  O O    . GLU A 1 45 ? 23.977 -26.334 -10.004 1.00 31.32 ? 154 GLU A O    2  
ATOM 1404  C CB   . GLU A 1 45 ? 22.022 -27.857 -7.634  1.00 31.52 ? 154 GLU A CB   2  
ATOM 1405  C CG   . GLU A 1 45 ? 23.241 -28.682 -7.257  1.00 5.44  ? 154 GLU A CG   2  
ATOM 1406  C CD   . GLU A 1 45 ? 22.903 -29.833 -6.330  1.00 65.30 ? 154 GLU A CD   2  
ATOM 1407  O OE1  . GLU A 1 45 ? 22.675 -29.580 -5.129  1.00 13.14 ? 154 GLU A OE1  2  
ATOM 1408  O OE2  . GLU A 1 45 ? 22.868 -30.987 -6.806  1.00 31.35 ? 154 GLU A OE2  2  
ATOM 1409  H H    . GLU A 1 45 ? 20.327 -25.979 -7.974  1.00 65.42 ? 154 GLU A H    2  
ATOM 1410  H HA   . GLU A 1 45 ? 23.163 -26.048 -7.651  1.00 45.43 ? 154 GLU A HA   2  
ATOM 1411  H HB2  . GLU A 1 45 ? 21.423 -27.711 -6.747  1.00 4.52  ? 154 GLU A HB2  2  
ATOM 1412  H HB3  . GLU A 1 45 ? 21.446 -28.416 -8.357  1.00 20.12 ? 154 GLU A HB3  2  
ATOM 1413  H HG2  . GLU A 1 45 ? 23.682 -29.082 -8.157  1.00 42.02 ? 154 GLU A HG2  2  
ATOM 1414  H HG3  . GLU A 1 45 ? 23.956 -28.039 -6.763  1.00 34.13 ? 154 GLU A HG3  2  
ATOM 1415  N N    . SER A 1 46 ? 21.948 -27.157 -10.523 1.00 32.10 ? 155 SER A N    2  
ATOM 1416  C CA   . SER A 1 46 ? 22.272 -27.369 -11.929 1.00 0.22  ? 155 SER A CA   2  
ATOM 1417  C C    . SER A 1 46 ? 21.703 -26.247 -12.792 1.00 71.24 ? 155 SER A C    2  
ATOM 1418  O O    . SER A 1 46 ? 21.455 -26.430 -13.984 1.00 72.42 ? 155 SER A O    2  
ATOM 1419  C CB   . SER A 1 46 ? 21.728 -28.718 -12.402 1.00 20.20 ? 155 SER A CB   2  
ATOM 1420  O OG   . SER A 1 46 ? 22.408 -29.164 -13.563 1.00 1.43  ? 155 SER A OG   2  
ATOM 1421  H H    . SER A 1 46 ? 21.054 -27.393 -10.197 1.00 70.41 ? 155 SER A H    2  
ATOM 1422  H HA   . SER A 1 46 ? 23.348 -27.370 -12.024 1.00 74.44 ? 155 SER A HA   2  
ATOM 1423  H HB2  . SER A 1 46 ? 21.859 -29.450 -11.620 1.00 34.32 ? 155 SER A HB2  2  
ATOM 1424  H HB3  . SER A 1 46 ? 20.677 -28.619 -12.631 1.00 33.03 ? 155 SER A HB3  2  
ATOM 1425  H HG   . SER A 1 46 ? 22.429 -30.123 -13.573 1.00 72.34 ? 155 SER A HG   2  
ATOM 1426  N N    . VAL A 1 47 ? 21.498 -25.084 -12.182 1.00 22.44 ? 156 VAL A N    2  
ATOM 1427  C CA   . VAL A 1 47 ? 20.959 -23.931 -12.893 1.00 64.52 ? 156 VAL A CA   2  
ATOM 1428  C C    . VAL A 1 47 ? 21.571 -22.633 -12.378 1.00 74.14 ? 156 VAL A C    2  
ATOM 1429  O O    . VAL A 1 47 ? 21.967 -22.538 -11.217 1.00 22.12 ? 156 VAL A O    2  
ATOM 1430  C CB   . VAL A 1 47 ? 19.427 -23.854 -12.757 1.00 41.14 ? 156 VAL A CB   2  
ATOM 1431  C CG1  . VAL A 1 47 ? 18.862 -22.790 -13.685 1.00 52.44 ? 156 VAL A CG1  2  
ATOM 1432  C CG2  . VAL A 1 47 ? 18.798 -25.210 -13.042 1.00 2.42  ? 156 VAL A CG2  2  
ATOM 1433  H H    . VAL A 1 47 ? 21.715 -25.000 -11.230 1.00 5.32  ? 156 VAL A H    2  
ATOM 1434  H HA   . VAL A 1 47 ? 21.202 -24.042 -13.940 1.00 71.02 ? 156 VAL A HA   2  
ATOM 1435  H HB   . VAL A 1 47 ? 19.190 -23.577 -11.741 1.00 14.41 ? 156 VAL A HB   2  
ATOM 1436  H HG11 . VAL A 1 47 ? 17.817 -22.991 -13.869 1.00 54.01 ? 156 VAL A HG11 2  
ATOM 1437  H HG12 . VAL A 1 47 ? 18.967 -21.818 -13.226 1.00 3.22  ? 156 VAL A HG12 2  
ATOM 1438  H HG13 . VAL A 1 47 ? 19.400 -22.806 -14.622 1.00 4.34  ? 156 VAL A HG13 2  
ATOM 1439  H HG21 . VAL A 1 47 ? 17.724 -25.106 -13.083 1.00 42.33 ? 156 VAL A HG21 2  
ATOM 1440  H HG22 . VAL A 1 47 ? 19.160 -25.583 -13.989 1.00 23.53 ? 156 VAL A HG22 2  
ATOM 1441  H HG23 . VAL A 1 47 ? 19.064 -25.902 -12.257 1.00 15.22 ? 156 VAL A HG23 2  
ATOM 1442  N N    . LYS A 1 48 ? 21.644 -21.633 -13.251 1.00 35.53 ? 157 LYS A N    2  
ATOM 1443  C CA   . LYS A 1 48 ? 22.205 -20.338 -12.885 1.00 73.25 ? 157 LYS A CA   2  
ATOM 1444  C C    . LYS A 1 48 ? 21.395 -19.201 -13.501 1.00 31.42 ? 157 LYS A C    2  
ATOM 1445  O O    . LYS A 1 48 ? 20.938 -19.296 -14.640 1.00 72.34 ? 157 LYS A O    2  
ATOM 1446  C CB   . LYS A 1 48 ? 23.663 -20.244 -13.341 1.00 32.43 ? 157 LYS A CB   2  
ATOM 1447  C CG   . LYS A 1 48 ? 24.490 -21.469 -12.989 1.00 12.12 ? 157 LYS A CG   2  
ATOM 1448  C CD   . LYS A 1 48 ? 25.932 -21.317 -13.443 1.00 72.21 ? 157 LYS A CD   2  
ATOM 1449  C CE   . LYS A 1 48 ? 26.639 -20.202 -12.689 1.00 43.32 ? 157 LYS A CE   2  
ATOM 1450  N NZ   . LYS A 1 48 ? 26.576 -18.908 -13.424 1.00 73.23 ? 157 LYS A NZ   2  
ATOM 1451  H H    . LYS A 1 48 ? 21.311 -21.770 -14.163 1.00 34.11 ? 157 LYS A H    2  
ATOM 1452  H HA   . LYS A 1 48 ? 22.166 -20.251 -11.810 1.00 52.03 ? 157 LYS A HA   2  
ATOM 1453  H HB2  . LYS A 1 48 ? 23.685 -20.116 -14.413 1.00 21.51 ? 157 LYS A HB2  2  
ATOM 1454  H HB3  . LYS A 1 48 ? 24.118 -19.382 -12.874 1.00 61.44 ? 157 LYS A HB3  2  
ATOM 1455  H HG2  . LYS A 1 48 ? 24.474 -21.607 -11.918 1.00 31.40 ? 157 LYS A HG2  2  
ATOM 1456  H HG3  . LYS A 1 48 ? 24.059 -22.334 -13.472 1.00 74.11 ? 157 LYS A HG3  2  
ATOM 1457  H HD2  . LYS A 1 48 ? 26.456 -22.245 -13.266 1.00 13.43 ? 157 LYS A HD2  2  
ATOM 1458  H HD3  . LYS A 1 48 ? 25.945 -21.091 -14.500 1.00 1.40  ? 157 LYS A HD3  2  
ATOM 1459  H HE2  . LYS A 1 48 ? 26.169 -20.082 -11.725 1.00 51.44 ? 157 LYS A HE2  2  
ATOM 1460  H HE3  . LYS A 1 48 ? 27.674 -20.478 -12.552 1.00 45.15 ? 157 LYS A HE3  2  
ATOM 1461  H HZ1  . LYS A 1 48 ? 26.003 -19.015 -14.286 1.00 34.02 ? 157 LYS A HZ1  2  
ATOM 1462  H HZ2  . LYS A 1 48 ? 27.532 -18.603 -13.694 1.00 64.11 ? 157 LYS A HZ2  2  
ATOM 1463  H HZ3  . LYS A 1 48 ? 26.146 -18.176 -12.823 1.00 63.25 ? 157 LYS A HZ3  2  
ATOM 1464  N N    . THR A 1 49 ? 21.222 -18.125 -12.740 1.00 54.11 ? 158 THR A N    2  
ATOM 1465  C CA   . THR A 1 49 ? 20.468 -16.970 -13.211 1.00 15.14 ? 158 THR A CA   2  
ATOM 1466  C C    . THR A 1 49 ? 21.251 -15.679 -13.002 1.00 24.34 ? 158 THR A C    2  
ATOM 1467  O O    . THR A 1 49 ? 22.340 -15.688 -12.426 1.00 32.13 ? 158 THR A O    2  
ATOM 1468  C CB   . THR A 1 49 ? 19.110 -16.855 -12.492 1.00 51.31 ? 158 THR A CB   2  
ATOM 1469  O OG1  . THR A 1 49 ? 19.312 -16.521 -11.114 1.00 74.42 ? 158 THR A OG1  2  
ATOM 1470  C CG2  . THR A 1 49 ? 18.331 -18.157 -12.595 1.00 72.13 ? 158 THR A CG2  2  
ATOM 1471  H H    . THR A 1 49 ? 21.610 -18.109 -11.841 1.00 22.14 ? 158 THR A H    2  
ATOM 1472  H HA   . THR A 1 49 ? 20.282 -17.100 -14.267 1.00 23.31 ? 158 THR A HA   2  
ATOM 1473  H HB   . THR A 1 49 ? 18.535 -16.070 -12.964 1.00 65.30 ? 158 THR A HB   2  
ATOM 1474  H HG1  . THR A 1 49 ? 18.891 -15.679 -10.924 1.00 24.23 ? 158 THR A HG1  2  
ATOM 1475  H HG21 . THR A 1 49 ? 17.291 -17.940 -12.792 1.00 22.31 ? 158 THR A HG21 2  
ATOM 1476  H HG22 . THR A 1 49 ? 18.416 -18.702 -11.667 1.00 11.01 ? 158 THR A HG22 2  
ATOM 1477  H HG23 . THR A 1 49 ? 18.732 -18.753 -13.401 1.00 22.21 ? 158 THR A HG23 2  
ATOM 1478  N N    . CYS A 1 50 ? 20.692 -14.570 -13.472 1.00 53.23 ? 159 CYS A N    2  
ATOM 1479  C CA   . CYS A 1 50 ? 21.338 -13.270 -13.337 1.00 11.00 ? 159 CYS A CA   2  
ATOM 1480  C C    . CYS A 1 50 ? 20.566 -12.377 -12.370 1.00 22.04 ? 159 CYS A C    2  
ATOM 1481  O O    . CYS A 1 50 ? 19.366 -12.557 -12.167 1.00 21.12 ? 159 CYS A O    2  
ATOM 1482  C CB   . CYS A 1 50 ? 21.448 -12.587 -14.702 1.00 35.13 ? 159 CYS A CB   2  
ATOM 1483  S SG   . CYS A 1 50 ? 23.156 -12.402 -15.306 1.00 23.45 ? 159 CYS A SG   2  
ATOM 1484  H H    . CYS A 1 50 ? 19.822 -14.626 -13.922 1.00 60.44 ? 159 CYS A H    2  
ATOM 1485  H HA   . CYS A 1 50 ? 22.330 -13.432 -12.944 1.00 42.24 ? 159 CYS A HA   2  
ATOM 1486  H HB2  . CYS A 1 50 ? 20.903 -13.169 -15.431 1.00 42.24 ? 159 CYS A HB2  2  
ATOM 1487  H HB3  . CYS A 1 50 ? 21.012 -11.601 -14.638 1.00 43.21 ? 159 CYS A HB3  2  
ATOM 1488  N N    . GLU A 1 51 ? 21.265 -11.414 -11.776 1.00 71.22 ? 160 GLU A N    2  
ATOM 1489  C CA   . GLU A 1 51 ? 20.645 -10.494 -10.830 1.00 42.20 ? 160 GLU A CA   2  
ATOM 1490  C C    . GLU A 1 51 ? 19.744 -9.496  -11.552 1.00 62.21 ? 160 GLU A C    2  
ATOM 1491  O O    . GLU A 1 51 ? 20.042 -9.067  -12.667 1.00 60.40 ? 160 GLU A O    2  
ATOM 1492  C CB   . GLU A 1 51 ? 21.718 -9.746  -10.035 1.00 34.44 ? 160 GLU A CB   2  
ATOM 1493  C CG   . GLU A 1 51 ? 21.829 -10.199 -8.588  1.00 55.23 ? 160 GLU A CG   2  
ATOM 1494  C CD   . GLU A 1 51 ? 22.696 -9.277  -7.754  1.00 12.44 ? 160 GLU A CD   2  
ATOM 1495  O OE1  . GLU A 1 51 ? 23.248 -8.309  -8.317  1.00 55.32 ? 160 GLU A OE1  2  
ATOM 1496  O OE2  . GLU A 1 51 ? 22.822 -9.523  -6.536  1.00 21.42 ? 160 GLU A OE2  2  
ATOM 1497  H H    . GLU A 1 51 ? 22.219 -11.321 -11.979 1.00 61.10 ? 160 GLU A H    2  
ATOM 1498  H HA   . GLU A 1 51 ? 20.044 -11.075 -10.148 1.00 32.04 ? 160 GLU A HA   2  
ATOM 1499  H HB2  . GLU A 1 51 ? 22.674 -9.898  -10.512 1.00 43.15 ? 160 GLU A HB2  2  
ATOM 1500  H HB3  . GLU A 1 51 ? 21.485 -8.692  -10.043 1.00 15.11 ? 160 GLU A HB3  2  
ATOM 1501  H HG2  . GLU A 1 51 ? 20.839 -10.226 -8.156  1.00 65.21 ? 160 GLU A HG2  2  
ATOM 1502  H HG3  . GLU A 1 51 ? 22.257 -11.190 -8.566  1.00 43.13 ? 160 GLU A HG3  2  
ATOM 1503  N N    . VAL A 1 52 ? 18.640 -9.131  -10.908 1.00 70.23 ? 161 VAL A N    2  
ATOM 1504  C CA   . VAL A 1 52 ? 17.695 -8.184  -11.488 1.00 11.05 ? 161 VAL A CA   2  
ATOM 1505  C C    . VAL A 1 52 ? 17.059 -7.313  -10.410 1.00 24.03 ? 161 VAL A C    2  
ATOM 1506  O O    . VAL A 1 52 ? 17.190 -7.589  -9.218  1.00 12.14 ? 161 VAL A O    2  
ATOM 1507  C CB   . VAL A 1 52 ? 16.583 -8.908  -12.269 1.00 54.11 ? 161 VAL A CB   2  
ATOM 1508  C CG1  . VAL A 1 52 ? 17.182 -9.850  -13.302 1.00 71.10 ? 161 VAL A CG1  2  
ATOM 1509  C CG2  . VAL A 1 52 ? 15.666 -9.661  -11.317 1.00 23.04 ? 161 VAL A CG2  2  
ATOM 1510  H H    . VAL A 1 52 ? 18.457 -9.507  -10.022 1.00 60.31 ? 161 VAL A H    2  
ATOM 1511  H HA   . VAL A 1 52 ? 18.236 -7.551  -12.176 1.00 0.12  ? 161 VAL A HA   2  
ATOM 1512  H HB   . VAL A 1 52 ? 15.995 -8.166  -12.789 1.00 72.04 ? 161 VAL A HB   2  
ATOM 1513  H HG11 . VAL A 1 52 ? 17.482 -10.769 -12.819 1.00 51.35 ? 161 VAL A HG11 2  
ATOM 1514  H HG12 . VAL A 1 52 ? 16.446 -10.065 -14.063 1.00 63.22 ? 161 VAL A HG12 2  
ATOM 1515  H HG13 . VAL A 1 52 ? 18.045 -9.385  -13.756 1.00 15.42 ? 161 VAL A HG13 2  
ATOM 1516  H HG21 . VAL A 1 52 ? 15.163 -8.957  -10.671 1.00 30.23 ? 161 VAL A HG21 2  
ATOM 1517  H HG22 . VAL A 1 52 ? 14.933 -10.216 -11.884 1.00 43.25 ? 161 VAL A HG22 2  
ATOM 1518  H HG23 . VAL A 1 52 ? 16.251 -10.345 -10.719 1.00 53.42 ? 161 VAL A HG23 2  
ATOM 1519  N N    . ALA A 1 53 ? 16.371 -6.260  -10.838 1.00 35.14 ? 162 ALA A N    2  
ATOM 1520  C CA   . ALA A 1 53 ? 15.712 -5.349  -9.909  1.00 60.53 ? 162 ALA A CA   2  
ATOM 1521  C C    . ALA A 1 53 ? 14.201 -5.353  -10.116 1.00 1.04  ? 162 ALA A C    2  
ATOM 1522  O O    . ALA A 1 53 ? 13.692 -4.743  -11.055 1.00 42.23 ? 162 ALA A O    2  
ATOM 1523  C CB   . ALA A 1 53 ? 16.265 -3.941  -10.070 1.00 23.25 ? 162 ALA A CB   2  
ATOM 1524  H H    . ALA A 1 53 ? 16.303 -6.093  -11.801 1.00 15.35 ? 162 ALA A H    2  
ATOM 1525  H HA   . ALA A 1 53 ? 15.929 -5.683  -8.904  1.00 52.25 ? 162 ALA A HA   2  
ATOM 1526  H HB1  . ALA A 1 53 ? 16.249 -3.438  -9.114  1.00 21.15 ? 162 ALA A HB1  2  
ATOM 1527  H HB2  . ALA A 1 53 ? 17.281 -3.993  -10.433 1.00 11.25 ? 162 ALA A HB2  2  
ATOM 1528  H HB3  . ALA A 1 53 ? 15.658 -3.394  -10.775 1.00 33.23 ? 162 ALA A HB3  2  
ATOM 1529  N N    . ALA A 1 54 ? 13.489 -6.045  -9.232  1.00 5.22  ? 163 ALA A N    2  
ATOM 1530  C CA   . ALA A 1 54 ? 12.037 -6.126  -9.317  1.00 34.32 ? 163 ALA A CA   2  
ATOM 1531  C C    . ALA A 1 54 ? 11.417 -6.342  -7.940  1.00 44.11 ? 163 ALA A C    2  
ATOM 1532  O O    . ALA A 1 54 ? 12.112 -6.304  -6.924  1.00 53.02 ? 163 ALA A O    2  
ATOM 1533  C CB   . ALA A 1 54 ? 11.625 -7.244  -10.264 1.00 23.14 ? 163 ALA A CB   2  
ATOM 1534  H H    . ALA A 1 54 ? 13.953 -6.510  -8.505  1.00 34.24 ? 163 ALA A H    2  
ATOM 1535  H HA   . ALA A 1 54 ? 11.673 -5.193  -9.722  1.00 1.22  ? 163 ALA A HA   2  
ATOM 1536  H HB1  . ALA A 1 54 ? 11.044 -7.977  -9.723  1.00 14.31 ? 163 ALA A HB1  2  
ATOM 1537  H HB2  . ALA A 1 54 ? 11.032 -6.835  -11.067 1.00 51.44 ? 163 ALA A HB2  2  
ATOM 1538  H HB3  . ALA A 1 54 ? 12.508 -7.714  -10.670 1.00 61.13 ? 163 ALA A HB3  2  
ATOM 1539  N N    . TRP A 1 55 ? 10.109 -6.567  -7.914  1.00 71.11 ? 164 TRP A N    2  
ATOM 1540  C CA   . TRP A 1 55 ? 9.396  -6.788  -6.661  1.00 3.13  ? 164 TRP A CA   2  
ATOM 1541  C C    . TRP A 1 55 ? 9.622  -8.206  -6.149  1.00 21.23 ? 164 TRP A C    2  
ATOM 1542  O O    . TRP A 1 55 ? 9.057  -9.165  -6.676  1.00 52.41 ? 164 TRP A O    2  
ATOM 1543  C CB   . TRP A 1 55 ? 7.900  -6.533  -6.849  1.00 41.41 ? 164 TRP A CB   2  
ATOM 1544  C CG   . TRP A 1 55 ? 7.111  -6.663  -5.581  1.00 41.44 ? 164 TRP A CG   2  
ATOM 1545  C CD1  . TRP A 1 55 ? 6.275  -7.686  -5.238  1.00 21.42 ? 164 TRP A CD1  2  
ATOM 1546  C CD2  . TRP A 1 55 ? 7.083  -5.736  -4.491  1.00 1.24  ? 164 TRP A CD2  2  
ATOM 1547  N NE1  . TRP A 1 55 ? 5.729  -7.452  -3.999  1.00 1.21  ? 164 TRP A NE1  2  
ATOM 1548  C CE2  . TRP A 1 55 ? 6.209  -6.262  -3.519  1.00 25.20 ? 164 TRP A CE2  2  
ATOM 1549  C CE3  . TRP A 1 55 ? 7.712  -4.514  -4.239  1.00 4.31  ? 164 TRP A CE3  2  
ATOM 1550  C CZ2  . TRP A 1 55 ? 5.951  -5.607  -2.318  1.00 55.11 ? 164 TRP A CZ2  2  
ATOM 1551  C CZ3  . TRP A 1 55 ? 7.454  -3.865  -3.047  1.00 1.52  ? 164 TRP A CZ3  2  
ATOM 1552  C CH2  . TRP A 1 55 ? 6.580  -4.412  -2.098  1.00 62.11 ? 164 TRP A CH2  2  
ATOM 1553  H H    . TRP A 1 55 ? 9.610  -6.585  -8.758  1.00 34.45 ? 164 TRP A H    2  
ATOM 1554  H HA   . TRP A 1 55 ? 9.783  -6.089  -5.933  1.00 73.33 ? 164 TRP A HA   2  
ATOM 1555  H HB2  . TRP A 1 55 ? 7.757  -5.532  -7.230  1.00 31.44 ? 164 TRP A HB2  2  
ATOM 1556  H HB3  . TRP A 1 55 ? 7.508  -7.244  -7.561  1.00 70.42 ? 164 TRP A HB3  2  
ATOM 1557  H HD1  . TRP A 1 55 ? 6.080  -8.547  -5.860  1.00 11.35 ? 164 TRP A HD1  2  
ATOM 1558  H HE1  . TRP A 1 55 ? 5.099  -8.042  -3.534  1.00 41.00 ? 164 TRP A HE1  2  
ATOM 1559  H HE3  . TRP A 1 55 ? 8.389  -4.076  -4.958  1.00 2.33  ? 164 TRP A HE3  2  
ATOM 1560  H HZ2  . TRP A 1 55 ? 5.280  -6.016  -1.577  1.00 30.34 ? 164 TRP A HZ2  2  
ATOM 1561  H HZ3  . TRP A 1 55 ? 7.931  -2.919  -2.835  1.00 51.30 ? 164 TRP A HZ3  2  
ATOM 1562  H HH2  . TRP A 1 55 ? 6.408  -3.870  -1.181  1.00 72.20 ? 164 TRP A HH2  2  
ATOM 1563  N N    . CYS A 1 56 ? 10.451 -8.334  -5.118  1.00 43.33 ? 165 CYS A N    2  
ATOM 1564  C CA   . CYS A 1 56 ? 10.752 -9.635  -4.535  1.00 22.43 ? 165 CYS A CA   2  
ATOM 1565  C C    . CYS A 1 56 ? 10.160 -9.753  -3.133  1.00 62.12 ? 165 CYS A C    2  
ATOM 1566  O O    . CYS A 1 56 ? 9.840  -8.759  -2.482  1.00 2.42  ? 165 CYS A O    2  
ATOM 1567  C CB   . CYS A 1 56 ? 12.265 -9.856  -4.481  1.00 61.34 ? 165 CYS A CB   2  
ATOM 1568  S SG   . CYS A 1 56 ? 12.900 -10.969 -5.776  1.00 61.42 ? 165 CYS A SG   2  
ATOM 1569  H H    . CYS A 1 56 ? 10.872 -7.532  -4.741  1.00 20.14 ? 165 CYS A H    2  
ATOM 1570  H HA   . CYS A 1 56 ? 10.309 -10.392 -5.164  1.00 53.20 ? 165 CYS A HA   2  
ATOM 1571  H HB2  . CYS A 1 56 ? 12.764 -8.905  -4.594  1.00 3.33  ? 165 CYS A HB2  2  
ATOM 1572  H HB3  . CYS A 1 56 ? 12.525 -10.283 -3.524  1.00 5.41  ? 165 CYS A HB3  2  
ATOM 1573  N N    . PRO A 1 57 ? 10.011 -10.998 -2.657  1.00 32.02 ? 166 PRO A N    2  
ATOM 1574  C CA   . PRO A 1 57 ? 9.458  -11.276 -1.328  1.00 33.00 ? 166 PRO A CA   2  
ATOM 1575  C C    . PRO A 1 57 ? 10.402 -10.855 -0.207  1.00 62.32 ? 166 PRO A C    2  
ATOM 1576  O O    . PRO A 1 57 ? 11.205 -11.655 0.275   1.00 52.32 ? 166 PRO A O    2  
ATOM 1577  C CB   . PRO A 1 57 ? 9.275  -12.796 -1.331  1.00 13.22 ? 166 PRO A CB   2  
ATOM 1578  C CG   . PRO A 1 57 ? 10.269 -13.295 -2.322  1.00 34.12 ? 166 PRO A CG   2  
ATOM 1579  C CD   . PRO A 1 57 ? 10.371 -12.230 -3.378  1.00 70.14 ? 166 PRO A CD   2  
ATOM 1580  H HA   . PRO A 1 57 ? 8.500  -10.797 -1.189  1.00 13.32 ? 166 PRO A HA   2  
ATOM 1581  H HB2  . PRO A 1 57 ? 9.471  -13.186 -0.342  1.00 72.31 ? 166 PRO A HB2  2  
ATOM 1582  H HB3  . PRO A 1 57 ? 8.266  -13.040 -1.627  1.00 14.03 ? 166 PRO A HB3  2  
ATOM 1583  H HG2  . PRO A 1 57 ? 11.224 -13.441 -1.842  1.00 44.50 ? 166 PRO A HG2  2  
ATOM 1584  H HG3  . PRO A 1 57 ? 9.920  -14.221 -2.756  1.00 4.21  ? 166 PRO A HG3  2  
ATOM 1585  H HD2  . PRO A 1 57 ? 11.380 -12.173 -3.760  1.00 14.31 ? 166 PRO A HD2  2  
ATOM 1586  H HD3  . PRO A 1 57 ? 9.673  -12.425 -4.179  1.00 41.13 ? 166 PRO A HD3  2  
ATOM 1587  N N    . VAL A 1 58 ? 10.301 -9.595  0.204   1.00 61.20 ? 167 VAL A N    2  
ATOM 1588  C CA   . VAL A 1 58 ? 11.145 -9.069  1.270   1.00 45.34 ? 167 VAL A CA   2  
ATOM 1589  C C    . VAL A 1 58 ? 10.775 -9.679  2.617   1.00 63.45 ? 167 VAL A C    2  
ATOM 1590  O O    . VAL A 1 58 ? 9.637  -9.563  3.071   1.00 44.30 ? 167 VAL A O    2  
ATOM 1591  C CB   . VAL A 1 58 ? 11.037 -7.535  1.366   1.00 34.42 ? 167 VAL A CB   2  
ATOM 1592  C CG1  . VAL A 1 58 ? 11.958 -7.002  2.452   1.00 10.25 ? 167 VAL A CG1  2  
ATOM 1593  C CG2  . VAL A 1 58 ? 11.354 -6.894  0.024   1.00 53.41 ? 167 VAL A CG2  2  
ATOM 1594  H H    . VAL A 1 58 ? 9.642  -9.006  -0.219  1.00 2.10  ? 167 VAL A H    2  
ATOM 1595  H HA   . VAL A 1 58 ? 12.170 -9.322  1.040   1.00 62.14 ? 167 VAL A HA   2  
ATOM 1596  H HB   . VAL A 1 58 ? 10.020 -7.283  1.631   1.00 4.21  ? 167 VAL A HB   2  
ATOM 1597  H HG11 . VAL A 1 58 ? 12.491 -6.139  2.080   1.00 23.40 ? 167 VAL A HG11 2  
ATOM 1598  H HG12 . VAL A 1 58 ? 11.372 -6.720  3.315   1.00 4.22  ? 167 VAL A HG12 2  
ATOM 1599  H HG13 . VAL A 1 58 ? 12.666 -7.768  2.732   1.00 32.32 ? 167 VAL A HG13 2  
ATOM 1600  H HG21 . VAL A 1 58 ? 12.273 -7.307  -0.364  1.00 0.25  ? 167 VAL A HG21 2  
ATOM 1601  H HG22 . VAL A 1 58 ? 10.549 -7.092  -0.670  1.00 25.32 ? 167 VAL A HG22 2  
ATOM 1602  H HG23 . VAL A 1 58 ? 11.463 -5.827  0.151   1.00 2.02  ? 167 VAL A HG23 2  
ATOM 1603  N N    . MET A 1 1  ? 1.522  -0.126  -0.399  1.00 24.12 ? 110 MET A N    3  
ATOM 1604  C CA   . MET A 1 1  ? 2.720  0.699   -0.508  1.00 11.13 ? 110 MET A CA   3  
ATOM 1605  C C    . MET A 1 1  ? 3.975  -0.166  -0.541  1.00 24.52 ? 110 MET A C    3  
ATOM 1606  O O    . MET A 1 1  ? 4.481  -0.581  0.502   1.00 61.13 ? 110 MET A O    3  
ATOM 1607  C CB   . MET A 1 1  ? 2.795  1.683   0.661   1.00 3.04  ? 110 MET A CB   3  
ATOM 1608  C CG   . MET A 1 1  ? 3.899  2.718   0.515   1.00 61.34 ? 110 MET A CG   3  
ATOM 1609  S SD   . MET A 1 1  ? 4.377  3.452   2.091   1.00 61.33 ? 110 MET A SD   3  
ATOM 1610  C CE   . MET A 1 1  ? 2.796  4.057   2.676   1.00 61.42 ? 110 MET A CE   3  
ATOM 1611  H H1   . MET A 1 1  ? 1.250  -0.458  0.482   1.00 32.12 ? 110 MET A H1   3  
ATOM 1612  H HA   . MET A 1 1  ? 2.656  1.255   -1.431  1.00 13.21 ? 110 MET A HA   3  
ATOM 1613  H HB2  . MET A 1 1  ? 1.852  2.203   0.740   1.00 23.13 ? 110 MET A HB2  3  
ATOM 1614  H HB3  . MET A 1 1  ? 2.970  1.130   1.572   1.00 34.50 ? 110 MET A HB3  3  
ATOM 1615  H HG2  . MET A 1 1  ? 4.765  2.242   0.079   1.00 50.14 ? 110 MET A HG2  3  
ATOM 1616  H HG3  . MET A 1 1  ? 3.553  3.502   -0.142  1.00 71.13 ? 110 MET A HG3  3  
ATOM 1617  H HE1  . MET A 1 1  ? 2.333  4.658   1.907   1.00 64.50 ? 110 MET A HE1  3  
ATOM 1618  H HE2  . MET A 1 1  ? 2.156  3.220   2.913   1.00 61.33 ? 110 MET A HE2  3  
ATOM 1619  H HE3  . MET A 1 1  ? 2.946  4.658   3.561   1.00 63.30 ? 110 MET A HE3  3  
ATOM 1620  N N    . GLN A 1 2  ? 4.472  -0.435  -1.744  1.00 62.10 ? 111 GLN A N    3  
ATOM 1621  C CA   . GLN A 1 2  ? 5.668  -1.252  -1.911  1.00 60.42 ? 111 GLN A CA   3  
ATOM 1622  C C    . GLN A 1 2  ? 6.648  -0.593  -2.876  1.00 55.04 ? 111 GLN A C    3  
ATOM 1623  O O    . GLN A 1 2  ? 6.360  0.460   -3.447  1.00 63.35 ? 111 GLN A O    3  
ATOM 1624  C CB   . GLN A 1 2  ? 5.292  -2.645  -2.419  1.00 64.44 ? 111 GLN A CB   3  
ATOM 1625  C CG   . GLN A 1 2  ? 4.841  -3.593  -1.320  1.00 12.12 ? 111 GLN A CG   3  
ATOM 1626  C CD   . GLN A 1 2  ? 3.417  -3.329  -0.871  1.00 22.25 ? 111 GLN A CD   3  
ATOM 1627  O OE1  . GLN A 1 2  ? 3.161  -3.087  0.309   1.00 21.23 ? 111 GLN A OE1  3  
ATOM 1628  N NE2  . GLN A 1 2  ? 2.481  -3.375  -1.811  1.00 42.43 ? 111 GLN A NE2  3  
ATOM 1629  H H    . GLN A 1 2  ? 4.024  -0.076  -2.537  1.00 50.22 ? 111 GLN A H    3  
ATOM 1630  H HA   . GLN A 1 2  ? 6.142  -1.347  -0.946  1.00 61.20 ? 111 GLN A HA   3  
ATOM 1631  H HB2  . GLN A 1 2  ? 4.490  -2.550  -3.135  1.00 72.14 ? 111 GLN A HB2  3  
ATOM 1632  H HB3  . GLN A 1 2  ? 6.151  -3.080  -2.909  1.00 62.51 ? 111 GLN A HB3  3  
ATOM 1633  H HG2  . GLN A 1 2  ? 4.904  -4.607  -1.687  1.00 53.52 ? 111 GLN A HG2  3  
ATOM 1634  H HG3  . GLN A 1 2  ? 5.498  -3.478  -0.471  1.00 3.52  ? 111 GLN A HG3  3  
ATOM 1635  H HE21 . GLN A 1 2  ? 2.759  -3.575  -2.730  1.00 54.44 ? 111 GLN A HE21 3  
ATOM 1636  H HE22 . GLN A 1 2  ? 1.553  -3.209  -1.549  1.00 14.11 ? 111 GLN A HE22 3  
ATOM 1637  N N    . THR A 1 3  ? 7.807  -1.219  -3.055  1.00 0.43  ? 112 THR A N    3  
ATOM 1638  C CA   . THR A 1 3  ? 8.830  -0.692  -3.949  1.00 71.14 ? 112 THR A CA   3  
ATOM 1639  C C    . THR A 1 3  ? 9.614  -1.819  -4.612  1.00 20.12 ? 112 THR A C    3  
ATOM 1640  O O    . THR A 1 3  ? 9.628  -2.948  -4.122  1.00 41.00 ? 112 THR A O    3  
ATOM 1641  C CB   . THR A 1 3  ? 9.811  0.229   -3.201  1.00 0.54  ? 112 THR A CB   3  
ATOM 1642  O OG1  . THR A 1 3  ? 10.159 -0.349  -1.938  1.00 3.33  ? 112 THR A OG1  3  
ATOM 1643  C CG2  . THR A 1 3  ? 9.201  1.606   -2.983  1.00 5.20  ? 112 THR A CG2  3  
ATOM 1644  H H    . THR A 1 3  ? 7.977  -2.054  -2.571  1.00 44.24 ? 112 THR A H    3  
ATOM 1645  H HA   . THR A 1 3  ? 8.336  -0.111  -4.715  1.00 64.32 ? 112 THR A HA   3  
ATOM 1646  H HB   . THR A 1 3  ? 10.706 0.338   -3.797  1.00 54.31 ? 112 THR A HB   3  
ATOM 1647  H HG1  . THR A 1 3  ? 10.852 0.174   -1.526  1.00 52.22 ? 112 THR A HG1  3  
ATOM 1648  H HG21 . THR A 1 3  ? 8.931  2.035   -3.937  1.00 2.15  ? 112 THR A HG21 3  
ATOM 1649  H HG22 . THR A 1 3  ? 9.921  2.245   -2.492  1.00 35.55 ? 112 THR A HG22 3  
ATOM 1650  H HG23 . THR A 1 3  ? 8.320  1.516   -2.367  1.00 32.53 ? 112 THR A HG23 3  
ATOM 1651  N N    . GLN A 1 4  ? 10.265 -1.505  -5.727  1.00 5.32  ? 113 GLN A N    3  
ATOM 1652  C CA   . GLN A 1 4  ? 11.052 -2.493  -6.456  1.00 1.43  ? 113 GLN A CA   3  
ATOM 1653  C C    . GLN A 1 4  ? 12.316 -2.858  -5.685  1.00 4.00  ? 113 GLN A C    3  
ATOM 1654  O O    . GLN A 1 4  ? 13.014 -1.985  -5.168  1.00 61.51 ? 113 GLN A O    3  
ATOM 1655  C CB   . GLN A 1 4  ? 11.421 -1.960  -7.841  1.00 63.03 ? 113 GLN A CB   3  
ATOM 1656  C CG   . GLN A 1 4  ? 10.269 -1.994  -8.833  1.00 4.42  ? 113 GLN A CG   3  
ATOM 1657  C CD   . GLN A 1 4  ? 10.722 -1.763  -10.261 1.00 71.52 ? 113 GLN A CD   3  
ATOM 1658  O OE1  . GLN A 1 4  ? 10.800 -2.699  -11.058 1.00 42.11 ? 113 GLN A OE1  3  
ATOM 1659  N NE2  . GLN A 1 4  ? 11.023 -0.513  -10.593 1.00 72.40 ? 113 GLN A NE2  3  
ATOM 1660  H H    . GLN A 1 4  ? 10.216 -0.588  -6.067  1.00 54.32 ? 113 GLN A H    3  
ATOM 1661  H HA   . GLN A 1 4  ? 10.447 -3.379  -6.570  1.00 52.14 ? 113 GLN A HA   3  
ATOM 1662  H HB2  . GLN A 1 4  ? 11.755 -0.938  -7.744  1.00 12.30 ? 113 GLN A HB2  3  
ATOM 1663  H HB3  . GLN A 1 4  ? 12.228 -2.557  -8.240  1.00 61.11 ? 113 GLN A HB3  3  
ATOM 1664  H HG2  . GLN A 1 4  ? 9.789  -2.959  -8.775  1.00 65.31 ? 113 GLN A HG2  3  
ATOM 1665  H HG3  . GLN A 1 4  ? 9.560  -1.224  -8.567  1.00 1.14  ? 113 GLN A HG3  3  
ATOM 1666  H HE21 . GLN A 1 4  ? 10.938 0.181   -9.905  1.00 61.45 ? 113 GLN A HE21 3  
ATOM 1667  H HE22 . GLN A 1 4  ? 11.319 -0.336  -11.509 1.00 72.23 ? 113 GLN A HE22 3  
ATOM 1668  N N    . SER A 1 5  ? 12.605 -4.153  -5.612  1.00 23.33 ? 114 SER A N    3  
ATOM 1669  C CA   . SER A 1 5  ? 13.784 -4.635  -4.900  1.00 53.33 ? 114 SER A CA   3  
ATOM 1670  C C    . SER A 1 5  ? 14.720 -5.384  -5.844  1.00 12.41 ? 114 SER A C    3  
ATOM 1671  O O    . SER A 1 5  ? 14.384 -5.635  -7.002  1.00 35.34 ? 114 SER A O    3  
ATOM 1672  C CB   . SER A 1 5  ? 13.370 -5.547  -3.744  1.00 0.12  ? 114 SER A CB   3  
ATOM 1673  O OG   . SER A 1 5  ? 13.046 -4.792  -2.589  1.00 41.33 ? 114 SER A OG   3  
ATOM 1674  H H    . SER A 1 5  ? 12.010 -4.801  -6.045  1.00 0.25  ? 114 SER A H    3  
ATOM 1675  H HA   . SER A 1 5  ? 14.304 -3.776  -4.502  1.00 61.41 ? 114 SER A HA   3  
ATOM 1676  H HB2  . SER A 1 5  ? 12.506 -6.124  -4.035  1.00 61.45 ? 114 SER A HB2  3  
ATOM 1677  H HB3  . SER A 1 5  ? 14.186 -6.214  -3.506  1.00 72.30 ? 114 SER A HB3  3  
ATOM 1678  H HG   . SER A 1 5  ? 13.745 -4.157  -2.415  1.00 60.11 ? 114 SER A HG   3  
ATOM 1679  N N    . THR A 1 6  ? 15.898 -5.738  -5.341  1.00 3.24  ? 115 THR A N    3  
ATOM 1680  C CA   . THR A 1 6  ? 16.885 -6.457  -6.137  1.00 54.40 ? 115 THR A CA   3  
ATOM 1681  C C    . THR A 1 6  ? 16.923 -7.934  -5.762  1.00 40.34 ? 115 THR A C    3  
ATOM 1682  O O    . THR A 1 6  ? 16.808 -8.291  -4.590  1.00 13.45 ? 115 THR A O    3  
ATOM 1683  C CB   . THR A 1 6  ? 18.293 -5.857  -5.962  1.00 32.52 ? 115 THR A CB   3  
ATOM 1684  O OG1  . THR A 1 6  ? 18.448 -5.353  -4.631  1.00 25.14 ? 115 THR A OG1  3  
ATOM 1685  C CG2  . THR A 1 6  ? 18.534 -4.739  -6.965  1.00 32.25 ? 115 THR A CG2  3  
ATOM 1686  H H    . THR A 1 6  ? 16.108 -5.509  -4.411  1.00 41.32 ? 115 THR A H    3  
ATOM 1687  H HA   . THR A 1 6  ? 16.604 -6.366  -7.176  1.00 44.25 ? 115 THR A HA   3  
ATOM 1688  H HB   . THR A 1 6  ? 19.023 -6.636  -6.131  1.00 75.42 ? 115 THR A HB   3  
ATOM 1689  H HG1  . THR A 1 6  ? 19.379 -5.353  -4.395  1.00 24.50 ? 115 THR A HG1  3  
ATOM 1690  H HG21 . THR A 1 6  ? 18.516 -5.143  -7.966  1.00 32.41 ? 115 THR A HG21 3  
ATOM 1691  H HG22 . THR A 1 6  ? 19.496 -4.288  -6.776  1.00 2.55  ? 115 THR A HG22 3  
ATOM 1692  H HG23 . THR A 1 6  ? 17.760 -3.993  -6.864  1.00 71.30 ? 115 THR A HG23 3  
ATOM 1693  N N    . CYS A 1 7  ? 17.086 -8.790  -6.766  1.00 4.34  ? 116 CYS A N    3  
ATOM 1694  C CA   . CYS A 1 7  ? 17.141 -10.229 -6.542  1.00 75.30 ? 116 CYS A CA   3  
ATOM 1695  C C    . CYS A 1 7  ? 17.428 -10.972 -7.844  1.00 4.51  ? 116 CYS A C    3  
ATOM 1696  O O    . CYS A 1 7  ? 17.178 -10.472 -8.941  1.00 3.31  ? 116 CYS A O    3  
ATOM 1697  C CB   . CYS A 1 7  ? 15.823 -10.723 -5.941  1.00 71.12 ? 116 CYS A CB   3  
ATOM 1698  S SG   . CYS A 1 7  ? 14.337 -10.038 -6.743  1.00 24.31 ? 116 CYS A SG   3  
ATOM 1699  H H    . CYS A 1 7  ? 17.173 -8.445  -7.680  1.00 14.32 ? 116 CYS A H    3  
ATOM 1700  H HA   . CYS A 1 7  ? 17.940 -10.427 -5.845  1.00 24.21 ? 116 CYS A HA   3  
ATOM 1701  H HB2  . CYS A 1 7  ? 15.777 -11.799 -6.030  1.00 13.22 ? 116 CYS A HB2  3  
ATOM 1702  H HB3  . CYS A 1 7  ? 15.788 -10.451 -4.897  1.00 23.44 ? 116 CYS A HB3  3  
ATOM 1703  N N    . PRO A 1 8  ? 17.967 -12.194 -7.721  1.00 52.14 ? 117 PRO A N    3  
ATOM 1704  C CA   . PRO A 1 8  ? 18.300 -13.032 -8.877  1.00 53.33 ? 117 PRO A CA   3  
ATOM 1705  C C    . PRO A 1 8  ? 17.058 -13.544 -9.599  1.00 11.02 ? 117 PRO A C    3  
ATOM 1706  O O    . PRO A 1 8  ? 16.166 -14.125 -8.981  1.00 62.03 ? 117 PRO A O    3  
ATOM 1707  C CB   . PRO A 1 8  ? 19.077 -14.196 -8.259  1.00 64.20 ? 117 PRO A CB   3  
ATOM 1708  C CG   . PRO A 1 8  ? 18.596 -14.268 -6.851  1.00 4.21  ? 117 PRO A CG   3  
ATOM 1709  C CD   . PRO A 1 8  ? 18.292 -12.852 -6.445  1.00 35.40 ? 117 PRO A CD   3  
ATOM 1710  H HA   . PRO A 1 8  ? 18.931 -12.507 -9.579  1.00 5.11  ? 117 PRO A HA   3  
ATOM 1711  H HB2  . PRO A 1 8  ? 18.858 -15.106 -8.799  1.00 74.33 ? 117 PRO A HB2  3  
ATOM 1712  H HB3  . PRO A 1 8  ? 20.136 -13.991 -8.304  1.00 43.02 ? 117 PRO A HB3  3  
ATOM 1713  H HG2  . PRO A 1 8  ? 17.705 -14.874 -6.798  1.00 14.42 ? 117 PRO A HG2  3  
ATOM 1714  H HG3  . PRO A 1 8  ? 19.370 -14.680 -6.220  1.00 12.03 ? 117 PRO A HG3  3  
ATOM 1715  H HD2  . PRO A 1 8  ? 17.447 -12.826 -5.772  1.00 24.41 ? 117 PRO A HD2  3  
ATOM 1716  H HD3  . PRO A 1 8  ? 19.157 -12.397 -5.986  1.00 54.21 ? 117 PRO A HD3  3  
ATOM 1717  N N    . GLU A 1 9  ? 17.008 -13.325 -10.909 1.00 55.40 ? 118 GLU A N    3  
ATOM 1718  C CA   . GLU A 1 9  ? 15.874 -13.765 -11.714 1.00 13.45 ? 118 GLU A CA   3  
ATOM 1719  C C    . GLU A 1 9  ? 15.583 -15.245 -11.481 1.00 2.51  ? 118 GLU A C    3  
ATOM 1720  O O    . GLU A 1 9  ? 16.465 -16.005 -11.081 1.00 61.54 ? 118 GLU A O    3  
ATOM 1721  C CB   . GLU A 1 9  ? 16.146 -13.514 -13.198 1.00 74.23 ? 118 GLU A CB   3  
ATOM 1722  C CG   . GLU A 1 9  ? 14.905 -13.616 -14.070 1.00 2.21  ? 118 GLU A CG   3  
ATOM 1723  C CD   . GLU A 1 9  ? 13.754 -12.779 -13.546 1.00 60.20 ? 118 GLU A CD   3  
ATOM 1724  O OE1  . GLU A 1 9  ? 13.736 -11.560 -13.817 1.00 23.04 ? 118 GLU A OE1  3  
ATOM 1725  O OE2  . GLU A 1 9  ? 12.872 -13.343 -12.866 1.00 14.12 ? 118 GLU A OE2  3  
ATOM 1726  H H    . GLU A 1 9  ? 17.750 -12.856 -11.344 1.00 53.35 ? 118 GLU A H    3  
ATOM 1727  H HA   . GLU A 1 9  ? 15.011 -13.189 -11.413 1.00 70.42 ? 118 GLU A HA   3  
ATOM 1728  H HB2  . GLU A 1 9  ? 16.562 -12.524 -13.314 1.00 21.42 ? 118 GLU A HB2  3  
ATOM 1729  H HB3  . GLU A 1 9  ? 16.865 -14.240 -13.547 1.00 61.21 ? 118 GLU A HB3  3  
ATOM 1730  H HG2  . GLU A 1 9  ? 15.151 -13.278 -15.065 1.00 44.13 ? 118 GLU A HG2  3  
ATOM 1731  H HG3  . GLU A 1 9  ? 14.592 -14.649 -14.109 1.00 12.31 ? 118 GLU A HG3  3  
ATOM 1732  N N    . ILE A 1 10 ? 14.341 -15.644 -11.733 1.00 65.31 ? 119 ILE A N    3  
ATOM 1733  C CA   . ILE A 1 10 ? 13.935 -17.032 -11.552 1.00 33.31 ? 119 ILE A CA   3  
ATOM 1734  C C    . ILE A 1 10 ? 14.497 -17.919 -12.658 1.00 1.22  ? 119 ILE A C    3  
ATOM 1735  O O    . ILE A 1 10 ? 14.419 -17.599 -13.844 1.00 51.02 ? 119 ILE A O    3  
ATOM 1736  C CB   . ILE A 1 10 ? 12.401 -17.171 -11.528 1.00 50.14 ? 119 ILE A CB   3  
ATOM 1737  C CG1  . ILE A 1 10 ? 11.803 -16.278 -10.440 1.00 0.44  ? 119 ILE A CG1  3  
ATOM 1738  C CG2  . ILE A 1 10 ? 12.004 -18.623 -11.307 1.00 52.22 ? 119 ILE A CG2  3  
ATOM 1739  C CD1  . ILE A 1 10 ? 12.304 -16.602 -9.050  1.00 13.35 ? 119 ILE A CD1  3  
ATOM 1740  H H    . ILE A 1 10 ? 13.684 -14.991 -12.049 1.00 53.22 ? 119 ILE A H    3  
ATOM 1741  H HA   . ILE A 1 10 ? 14.321 -17.371 -10.602 1.00 25.24 ? 119 ILE A HA   3  
ATOM 1742  H HB   . ILE A 1 10 ? 12.019 -16.861 -12.489 1.00 10.42 ? 119 ILE A HB   3  
ATOM 1743  H HG12 . ILE A 1 10 ? 12.052 -15.249 -10.650 1.00 35.34 ? 119 ILE A HG12 3  
ATOM 1744  H HG13 . ILE A 1 10 ? 10.729 -16.391 -10.441 1.00 75.52 ? 119 ILE A HG13 3  
ATOM 1745  H HG21 . ILE A 1 10 ? 10.930 -18.717 -11.380 1.00 64.34 ? 119 ILE A HG21 3  
ATOM 1746  H HG22 . ILE A 1 10 ? 12.471 -19.242 -12.059 1.00 13.34 ? 119 ILE A HG22 3  
ATOM 1747  H HG23 . ILE A 1 10 ? 12.327 -18.940 -10.327 1.00 42.42 ? 119 ILE A HG23 3  
ATOM 1748  H HD11 . ILE A 1 10 ? 12.988 -17.436 -9.098  1.00 75.21 ? 119 ILE A HD11 3  
ATOM 1749  H HD12 . ILE A 1 10 ? 12.812 -15.742 -8.640  1.00 13.03 ? 119 ILE A HD12 3  
ATOM 1750  H HD13 . ILE A 1 10 ? 11.467 -16.860 -8.417  1.00 35.22 ? 119 ILE A HD13 3  
ATOM 1751  N N    . PRO A 1 11 ? 15.077 -19.062 -12.262 1.00 40.24 ? 120 PRO A N    3  
ATOM 1752  C CA   . PRO A 1 11 ? 15.662 -20.020 -13.205 1.00 70.10 ? 120 PRO A CA   3  
ATOM 1753  C C    . PRO A 1 11 ? 14.603 -20.732 -14.040 1.00 41.43 ? 120 PRO A C    3  
ATOM 1754  O O    . PRO A 1 11 ? 13.529 -21.068 -13.542 1.00 55.42 ? 120 PRO A O    3  
ATOM 1755  C CB   . PRO A 1 11 ? 16.384 -21.017 -12.295 1.00 42.11 ? 120 PRO A CB   3  
ATOM 1756  C CG   . PRO A 1 11 ? 15.663 -20.934 -10.994 1.00 51.33 ? 120 PRO A CG   3  
ATOM 1757  C CD   . PRO A 1 11 ? 15.206 -19.507 -10.865 1.00 33.13 ? 120 PRO A CD   3  
ATOM 1758  H HA   . PRO A 1 11 ? 16.377 -19.545 -13.861 1.00 20.31 ? 120 PRO A HA   3  
ATOM 1759  H HB2  . PRO A 1 11 ? 16.320 -22.008 -12.721 1.00 21.42 ? 120 PRO A HB2  3  
ATOM 1760  H HB3  . PRO A 1 11 ? 17.420 -20.730 -12.191 1.00 53.01 ? 120 PRO A HB3  3  
ATOM 1761  H HG2  . PRO A 1 11 ? 14.814 -21.600 -11.002 1.00 21.33 ? 120 PRO A HG2  3  
ATOM 1762  H HG3  . PRO A 1 11 ? 16.333 -21.187 -10.186 1.00 45.34 ? 120 PRO A HG3  3  
ATOM 1763  H HD2  . PRO A 1 11 ? 14.254 -19.460 -10.356 1.00 23.41 ? 120 PRO A HD2  3  
ATOM 1764  H HD3  . PRO A 1 11 ? 15.945 -18.920 -10.340 1.00 43.04 ? 120 PRO A HD3  3  
ATOM 1765  N N    . ASP A 1 12 ? 14.914 -20.959 -15.312 1.00 14.32 ? 121 ASP A N    3  
ATOM 1766  C CA   . ASP A 1 12 ? 13.989 -21.632 -16.216 1.00 72.21 ? 121 ASP A CA   3  
ATOM 1767  C C    . ASP A 1 12 ? 14.711 -22.694 -17.040 1.00 13.01 ? 121 ASP A C    3  
ATOM 1768  O O    . ASP A 1 12 ? 15.886 -22.543 -17.376 1.00 14.55 ? 121 ASP A O    3  
ATOM 1769  C CB   . ASP A 1 12 ? 13.319 -20.617 -17.144 1.00 20.32 ? 121 ASP A CB   3  
ATOM 1770  C CG   . ASP A 1 12 ? 11.903 -20.287 -16.715 1.00 32.40 ? 121 ASP A CG   3  
ATOM 1771  O OD1  . ASP A 1 12 ? 11.183 -21.212 -16.283 1.00 65.13 ? 121 ASP A OD1  3  
ATOM 1772  O OD2  . ASP A 1 12 ? 11.513 -19.105 -16.812 1.00 5.51  ? 121 ASP A OD2  3  
ATOM 1773  H H    . ASP A 1 12 ? 15.786 -20.667 -15.650 1.00 41.13 ? 121 ASP A H    3  
ATOM 1774  H HA   . ASP A 1 12 ? 13.231 -22.114 -15.617 1.00 54.51 ? 121 ASP A HA   3  
ATOM 1775  H HB2  . ASP A 1 12 ? 13.897 -19.704 -17.145 1.00 74.30 ? 121 ASP A HB2  3  
ATOM 1776  H HB3  . ASP A 1 12 ? 13.288 -21.020 -18.145 1.00 64.44 ? 121 ASP A HB3  3  
ATOM 1777  N N    . LYS A 1 13 ? 14.000 -23.770 -17.362 1.00 5.30  ? 122 LYS A N    3  
ATOM 1778  C CA   . LYS A 1 13 ? 14.572 -24.858 -18.147 1.00 11.25 ? 122 LYS A CA   3  
ATOM 1779  C C    . LYS A 1 13 ? 14.965 -24.376 -19.539 1.00 65.02 ? 122 LYS A C    3  
ATOM 1780  O O    . LYS A 1 13 ? 15.725 -25.039 -20.246 1.00 21.51 ? 122 LYS A O    3  
ATOM 1781  C CB   . LYS A 1 13 ? 13.574 -26.013 -18.258 1.00 11.42 ? 122 LYS A CB   3  
ATOM 1782  C CG   . LYS A 1 13 ? 13.735 -27.062 -17.172 1.00 71.40 ? 122 LYS A CG   3  
ATOM 1783  C CD   . LYS A 1 13 ? 12.770 -28.220 -17.368 1.00 42.02 ? 122 LYS A CD   3  
ATOM 1784  C CE   . LYS A 1 13 ? 12.695 -29.099 -16.129 1.00 14.51 ? 122 LYS A CE   3  
ATOM 1785  N NZ   . LYS A 1 13 ? 12.332 -30.503 -16.466 1.00 24.10 ? 122 LYS A NZ   3  
ATOM 1786  H H    . LYS A 1 13 ? 13.068 -23.833 -17.065 1.00 71.02 ? 122 LYS A H    3  
ATOM 1787  H HA   . LYS A 1 13 ? 15.457 -25.206 -17.636 1.00 12.13 ? 122 LYS A HA   3  
ATOM 1788  H HB2  . LYS A 1 13 ? 12.572 -25.614 -18.198 1.00 40.33 ? 122 LYS A HB2  3  
ATOM 1789  H HB3  . LYS A 1 13 ? 13.704 -26.494 -19.217 1.00 2.24  ? 122 LYS A HB3  3  
ATOM 1790  H HG2  . LYS A 1 13 ? 14.745 -27.442 -17.198 1.00 5.04  ? 122 LYS A HG2  3  
ATOM 1791  H HG3  . LYS A 1 13 ? 13.544 -26.605 -16.211 1.00 61.53 ? 122 LYS A HG3  3  
ATOM 1792  H HD2  . LYS A 1 13 ? 11.787 -27.826 -17.577 1.00 34.41 ? 122 LYS A HD2  3  
ATOM 1793  H HD3  . LYS A 1 13 ? 13.105 -28.819 -18.203 1.00 42.45 ? 122 LYS A HD3  3  
ATOM 1794  H HE2  . LYS A 1 13 ? 13.656 -29.092 -15.639 1.00 43.53 ? 122 LYS A HE2  3  
ATOM 1795  H HE3  . LYS A 1 13 ? 11.948 -28.693 -15.462 1.00 22.43 ? 122 LYS A HE3  3  
ATOM 1796  H HZ1  . LYS A 1 13 ? 11.309 -30.647 -16.344 1.00 45.03 ? 122 LYS A HZ1  3  
ATOM 1797  H HZ2  . LYS A 1 13 ? 12.840 -31.162 -15.842 1.00 60.55 ? 122 LYS A HZ2  3  
ATOM 1798  H HZ3  . LYS A 1 13 ? 12.586 -30.711 -17.453 1.00 1.22  ? 122 LYS A HZ3  3  
ATOM 1799  N N    . THR A 1 14 ? 14.445 -23.216 -19.928 1.00 71.25 ? 123 THR A N    3  
ATOM 1800  C CA   . THR A 1 14 ? 14.742 -22.646 -21.236 1.00 41.51 ? 123 THR A CA   3  
ATOM 1801  C C    . THR A 1 14 ? 15.461 -21.308 -21.102 1.00 11.01 ? 123 THR A C    3  
ATOM 1802  O O    . THR A 1 14 ? 16.045 -20.807 -22.063 1.00 20.23 ? 123 THR A O    3  
ATOM 1803  C CB   . THR A 1 14 ? 13.460 -22.445 -22.066 1.00 61.43 ? 123 THR A CB   3  
ATOM 1804  O OG1  . THR A 1 14 ? 12.596 -21.507 -21.415 1.00 63.21 ? 123 THR A OG1  3  
ATOM 1805  C CG2  . THR A 1 14 ? 12.729 -23.765 -22.260 1.00 23.50 ? 123 THR A CG2  3  
ATOM 1806  H H    . THR A 1 14 ? 13.846 -22.734 -19.321 1.00 22.35 ? 123 THR A H    3  
ATOM 1807  H HA   . THR A 1 14 ? 15.383 -23.337 -21.764 1.00 4.33  ? 123 THR A HA   3  
ATOM 1808  H HB   . THR A 1 14 ? 13.735 -22.057 -23.037 1.00 32.13 ? 123 THR A HB   3  
ATOM 1809  H HG1  . THR A 1 14 ? 12.964 -20.624 -21.496 1.00 41.20 ? 123 THR A HG1  3  
ATOM 1810  H HG21 . THR A 1 14 ? 12.121 -23.971 -21.392 1.00 22.25 ? 123 THR A HG21 3  
ATOM 1811  H HG22 . THR A 1 14 ? 13.449 -24.559 -22.392 1.00 63.40 ? 123 THR A HG22 3  
ATOM 1812  H HG23 . THR A 1 14 ? 12.099 -23.702 -23.134 1.00 35.33 ? 123 THR A HG23 3  
ATOM 1813  N N    . SER A 1 15 ? 15.415 -20.734 -19.904 1.00 32.33 ? 124 SER A N    3  
ATOM 1814  C CA   . SER A 1 15 ? 16.060 -19.452 -19.645 1.00 34.32 ? 124 SER A CA   3  
ATOM 1815  C C    . SER A 1 15 ? 17.207 -19.612 -18.652 1.00 41.01 ? 124 SER A C    3  
ATOM 1816  O O    . SER A 1 15 ? 16.988 -19.896 -17.474 1.00 50.50 ? 124 SER A O    3  
ATOM 1817  C CB   . SER A 1 15 ? 15.042 -18.445 -19.107 1.00 55.20 ? 124 SER A CB   3  
ATOM 1818  O OG   . SER A 1 15 ? 15.220 -17.172 -19.703 1.00 3.41  ? 124 SER A OG   3  
ATOM 1819  H H    . SER A 1 15 ? 14.933 -21.183 -19.177 1.00 63.14 ? 124 SER A H    3  
ATOM 1820  H HA   . SER A 1 15 ? 16.456 -19.086 -20.580 1.00 4.12  ? 124 SER A HA   3  
ATOM 1821  H HB2  . SER A 1 15 ? 14.044 -18.794 -19.325 1.00 52.11 ? 124 SER A HB2  3  
ATOM 1822  H HB3  . SER A 1 15 ? 15.164 -18.349 -18.038 1.00 21.32 ? 124 SER A HB3  3  
ATOM 1823  H HG   . SER A 1 15 ? 15.444 -17.280 -20.630 1.00 62.41 ? 124 SER A HG   3  
ATOM 1824  N N    . ILE A 1 16 ? 18.430 -19.428 -19.137 1.00 64.01 ? 125 ILE A N    3  
ATOM 1825  C CA   . ILE A 1 16 ? 19.613 -19.550 -18.293 1.00 75.42 ? 125 ILE A CA   3  
ATOM 1826  C C    . ILE A 1 16 ? 20.445 -18.274 -18.325 1.00 45.53 ? 125 ILE A C    3  
ATOM 1827  O O    . ILE A 1 16 ? 20.312 -17.455 -19.236 1.00 24.04 ? 125 ILE A O    3  
ATOM 1828  C CB   . ILE A 1 16 ? 20.494 -20.736 -18.728 1.00 21.12 ? 125 ILE A CB   3  
ATOM 1829  C CG1  . ILE A 1 16 ? 19.634 -21.840 -19.345 1.00 74.41 ? 125 ILE A CG1  3  
ATOM 1830  C CG2  . ILE A 1 16 ? 21.283 -21.272 -17.542 1.00 71.14 ? 125 ILE A CG2  3  
ATOM 1831  C CD1  . ILE A 1 16 ? 18.573 -22.374 -18.409 1.00 35.35 ? 125 ILE A CD1  3  
ATOM 1832  H H    . ILE A 1 16 ? 18.540 -19.204 -20.084 1.00 44.14 ? 125 ILE A H    3  
ATOM 1833  H HA   . ILE A 1 16 ? 19.281 -19.726 -17.280 1.00 24.32 ? 125 ILE A HA   3  
ATOM 1834  H HB   . ILE A 1 16 ? 21.197 -20.382 -19.466 1.00 52.33 ? 125 ILE A HB   3  
ATOM 1835  H HG12 . ILE A 1 16 ? 19.138 -21.454 -20.221 1.00 74.25 ? 125 ILE A HG12 3  
ATOM 1836  H HG13 . ILE A 1 16 ? 20.270 -22.665 -19.631 1.00 65.01 ? 125 ILE A HG13 3  
ATOM 1837  H HG21 . ILE A 1 16 ? 22.069 -20.576 -17.289 1.00 64.44 ? 125 ILE A HG21 3  
ATOM 1838  H HG22 . ILE A 1 16 ? 20.623 -21.391 -16.696 1.00 63.41 ? 125 ILE A HG22 3  
ATOM 1839  H HG23 . ILE A 1 16 ? 21.716 -22.227 -17.800 1.00 12.13 ? 125 ILE A HG23 3  
ATOM 1840  H HD11 . ILE A 1 16 ? 17.604 -22.298 -18.880 1.00 71.22 ? 125 ILE A HD11 3  
ATOM 1841  H HD12 . ILE A 1 16 ? 18.782 -23.408 -18.178 1.00 52.03 ? 125 ILE A HD12 3  
ATOM 1842  H HD13 . ILE A 1 16 ? 18.574 -21.795 -17.496 1.00 73.30 ? 125 ILE A HD13 3  
ATOM 1843  N N    . CYS A 1 17 ? 21.306 -18.110 -17.326 1.00 64.04 ? 126 CYS A N    3  
ATOM 1844  C CA   . CYS A 1 17 ? 22.163 -16.934 -17.240 1.00 3.25  ? 126 CYS A CA   3  
ATOM 1845  C C    . CYS A 1 17 ? 23.613 -17.293 -17.552 1.00 2.22  ? 126 CYS A C    3  
ATOM 1846  O O    . CYS A 1 17 ? 24.092 -18.364 -17.182 1.00 35.03 ? 126 CYS A O    3  
ATOM 1847  C CB   . CYS A 1 17 ? 22.070 -16.311 -15.845 1.00 54.54 ? 126 CYS A CB   3  
ATOM 1848  S SG   . CYS A 1 17 ? 23.301 -15.006 -15.530 1.00 2.11  ? 126 CYS A SG   3  
ATOM 1849  H H    . CYS A 1 17 ? 21.367 -18.798 -16.630 1.00 0.35  ? 126 CYS A H    3  
ATOM 1850  H HA   . CYS A 1 17 ? 21.818 -16.217 -17.969 1.00 11.13 ? 126 CYS A HA   3  
ATOM 1851  H HB2  . CYS A 1 17 ? 21.090 -15.873 -15.720 1.00 74.22 ? 126 CYS A HB2  3  
ATOM 1852  H HB3  . CYS A 1 17 ? 22.211 -17.083 -15.104 1.00 13.11 ? 126 CYS A HB3  3  
ATOM 1853  N N    . ASN A 1 18 ? 24.307 -16.388 -18.235 1.00 71.32 ? 127 ASN A N    3  
ATOM 1854  C CA   . ASN A 1 18 ? 25.702 -16.609 -18.598 1.00 21.22 ? 127 ASN A CA   3  
ATOM 1855  C C    . ASN A 1 18 ? 26.636 -15.878 -17.638 1.00 51.44 ? 127 ASN A C    3  
ATOM 1856  O O    . ASN A 1 18 ? 26.186 -15.180 -16.730 1.00 3.34  ? 127 ASN A O    3  
ATOM 1857  C CB   . ASN A 1 18 ? 25.958 -16.142 -20.032 1.00 62.11 ? 127 ASN A CB   3  
ATOM 1858  C CG   . ASN A 1 18 ? 24.916 -16.660 -21.004 1.00 35.33 ? 127 ASN A CG   3  
ATOM 1859  O OD1  . ASN A 1 18 ? 25.050 -17.756 -21.550 1.00 13.53 ? 127 ASN A OD1  3  
ATOM 1860  N ND2  . ASN A 1 18 ? 23.869 -15.873 -21.224 1.00 42.22 ? 127 ASN A ND2  3  
ATOM 1861  H H    . ASN A 1 18 ? 23.870 -15.553 -18.503 1.00 4.55  ? 127 ASN A H    3  
ATOM 1862  H HA   . ASN A 1 18 ? 25.897 -17.669 -18.534 1.00 23.14 ? 127 ASN A HA   3  
ATOM 1863  H HB2  . ASN A 1 18 ? 25.943 -15.062 -20.061 1.00 22.25 ? 127 ASN A HB2  3  
ATOM 1864  H HB3  . ASN A 1 18 ? 26.928 -16.493 -20.351 1.00 72.14 ? 127 ASN A HB3  3  
ATOM 1865  H HD21 . ASN A 1 18 ? 23.829 -15.014 -20.754 1.00 51.52 ? 127 ASN A HD21 3  
ATOM 1866  H HD22 . ASN A 1 18 ? 23.180 -16.184 -21.847 1.00 52.54 ? 127 ASN A HD22 3  
ATOM 1867  N N    . SER A 1 19 ? 27.938 -16.042 -17.848 1.00 62.01 ? 128 SER A N    3  
ATOM 1868  C CA   . SER A 1 19 ? 28.936 -15.400 -17.000 1.00 71.13 ? 128 SER A CA   3  
ATOM 1869  C C    . SER A 1 19 ? 28.814 -13.881 -17.073 1.00 31.04 ? 128 SER A C    3  
ATOM 1870  O O    . SER A 1 19 ? 28.084 -13.345 -17.906 1.00 52.24 ? 128 SER A O    3  
ATOM 1871  C CB   . SER A 1 19 ? 30.344 -15.830 -17.418 1.00 35.44 ? 128 SER A CB   3  
ATOM 1872  O OG   . SER A 1 19 ? 30.711 -17.047 -16.792 1.00 23.43 ? 128 SER A OG   3  
ATOM 1873  H H    . SER A 1 19 ? 28.235 -16.611 -18.589 1.00 54.03 ? 128 SER A H    3  
ATOM 1874  H HA   . SER A 1 19 ? 28.759 -15.716 -15.983 1.00 0.31  ? 128 SER A HA   3  
ATOM 1875  H HB2  . SER A 1 19 ? 30.373 -15.967 -18.488 1.00 10.11 ? 128 SER A HB2  3  
ATOM 1876  H HB3  . SER A 1 19 ? 31.050 -15.064 -17.133 1.00 23.54 ? 128 SER A HB3  3  
ATOM 1877  H HG   . SER A 1 19 ? 30.636 -17.767 -17.422 1.00 74.50 ? 128 SER A HG   3  
ATOM 1878  N N    . ASP A 1 20 ? 29.534 -13.194 -16.193 1.00 50.40 ? 129 ASP A N    3  
ATOM 1879  C CA   . ASP A 1 20 ? 29.508 -11.736 -16.156 1.00 63.04 ? 129 ASP A CA   3  
ATOM 1880  C C    . ASP A 1 20 ? 29.913 -11.151 -17.506 1.00 73.31 ? 129 ASP A C    3  
ATOM 1881  O O    . ASP A 1 20 ? 29.441 -10.084 -17.898 1.00 21.33 ? 129 ASP A O    3  
ATOM 1882  C CB   . ASP A 1 20 ? 30.441 -11.216 -15.061 1.00 55.42 ? 129 ASP A CB   3  
ATOM 1883  C CG   . ASP A 1 20 ? 31.786 -11.915 -15.065 1.00 75.21 ? 129 ASP A CG   3  
ATOM 1884  O OD1  . ASP A 1 20 ? 31.890 -13.003 -14.461 1.00 10.44 ? 129 ASP A OD1  3  
ATOM 1885  O OD2  . ASP A 1 20 ? 32.734 -11.375 -15.672 1.00 40.31 ? 129 ASP A OD2  3  
ATOM 1886  H H    . ASP A 1 20 ? 30.097 -13.678 -15.553 1.00 60.23 ? 129 ASP A H    3  
ATOM 1887  H HA   . ASP A 1 20 ? 28.498 -11.428 -15.933 1.00 2.41  ? 129 ASP A HA   3  
ATOM 1888  H HB2  . ASP A 1 20 ? 30.605 -10.158 -15.210 1.00 64.30 ? 129 ASP A HB2  3  
ATOM 1889  H HB3  . ASP A 1 20 ? 29.976 -11.371 -14.098 1.00 64.45 ? 129 ASP A HB3  3  
ATOM 1890  N N    . ALA A 1 21 ? 30.790 -11.857 -18.212 1.00 71.21 ? 130 ALA A N    3  
ATOM 1891  C CA   . ALA A 1 21 ? 31.257 -11.409 -19.518 1.00 1.20  ? 130 ALA A CA   3  
ATOM 1892  C C    . ALA A 1 21 ? 30.233 -11.719 -20.604 1.00 35.21 ? 130 ALA A C    3  
ATOM 1893  O O    . ALA A 1 21 ? 30.422 -11.368 -21.768 1.00 43.44 ? 130 ALA A O    3  
ATOM 1894  C CB   . ALA A 1 21 ? 32.594 -12.055 -19.851 1.00 11.23 ? 130 ALA A CB   3  
ATOM 1895  H H    . ALA A 1 21 ? 31.130 -12.700 -17.847 1.00 33.35 ? 130 ALA A H    3  
ATOM 1896  H HA   . ALA A 1 21 ? 31.404 -10.339 -19.471 1.00 32.23 ? 130 ALA A HA   3  
ATOM 1897  H HB1  . ALA A 1 21 ? 32.655 -13.021 -19.370 1.00 44.42 ? 130 ALA A HB1  3  
ATOM 1898  H HB2  . ALA A 1 21 ? 32.678 -12.178 -20.920 1.00 75.21 ? 130 ALA A HB2  3  
ATOM 1899  H HB3  . ALA A 1 21 ? 33.396 -11.425 -19.497 1.00 12.44 ? 130 ALA A HB3  3  
ATOM 1900  N N    . ASP A 1 22 ? 29.148 -12.380 -20.215 1.00 74.04 ? 131 ASP A N    3  
ATOM 1901  C CA   . ASP A 1 22 ? 28.092 -12.738 -21.156 1.00 43.33 ? 131 ASP A CA   3  
ATOM 1902  C C    . ASP A 1 22 ? 26.729 -12.290 -20.639 1.00 73.22 ? 131 ASP A C    3  
ATOM 1903  O O    . ASP A 1 22 ? 25.698 -12.566 -21.254 1.00 63.25 ? 131 ASP A O    3  
ATOM 1904  C CB   . ASP A 1 22 ? 28.088 -14.247 -21.401 1.00 64.44 ? 131 ASP A CB   3  
ATOM 1905  C CG   . ASP A 1 22 ? 29.256 -14.698 -22.258 1.00 14.14 ? 131 ASP A CG   3  
ATOM 1906  O OD1  . ASP A 1 22 ? 30.413 -14.454 -21.858 1.00 40.40 ? 131 ASP A OD1  3  
ATOM 1907  O OD2  . ASP A 1 22 ? 29.012 -15.294 -23.328 1.00 34.13 ? 131 ASP A OD2  3  
ATOM 1908  H H    . ASP A 1 22 ? 29.054 -12.633 -19.273 1.00 13.21 ? 131 ASP A H    3  
ATOM 1909  H HA   . ASP A 1 22 ? 28.294 -12.232 -22.088 1.00 55.43 ? 131 ASP A HA   3  
ATOM 1910  H HB2  . ASP A 1 22 ? 28.144 -14.760 -20.452 1.00 12.10 ? 131 ASP A HB2  3  
ATOM 1911  H HB3  . ASP A 1 22 ? 27.171 -14.522 -21.901 1.00 41.12 ? 131 ASP A HB3  3  
ATOM 1912  N N    . CYS A 1 23 ? 26.730 -11.599 -19.504 1.00 53.14 ? 132 CYS A N    3  
ATOM 1913  C CA   . CYS A 1 23 ? 25.493 -11.114 -18.903 1.00 24.13 ? 132 CYS A CA   3  
ATOM 1914  C C    . CYS A 1 23 ? 25.490 -9.590  -18.819 1.00 61.41 ? 132 CYS A C    3  
ATOM 1915  O O    . CYS A 1 23 ? 26.430 -8.983  -18.305 1.00 10.01 ? 132 CYS A O    3  
ATOM 1916  C CB   . CYS A 1 23 ? 25.312 -11.713 -17.506 1.00 43.24 ? 132 CYS A CB   3  
ATOM 1917  S SG   . CYS A 1 23 ? 23.574 -11.877 -16.987 1.00 52.44 ? 132 CYS A SG   3  
ATOM 1918  H H    . CYS A 1 23 ? 27.583 -11.410 -19.060 1.00 24.01 ? 132 CYS A H    3  
ATOM 1919  H HA   . CYS A 1 23 ? 24.673 -11.430 -19.529 1.00 42.43 ? 132 CYS A HA   3  
ATOM 1920  H HB2  . CYS A 1 23 ? 25.755 -12.698 -17.486 1.00 33.25 ? 132 CYS A HB2  3  
ATOM 1921  H HB3  . CYS A 1 23 ? 25.813 -11.084 -16.786 1.00 3.24  ? 132 CYS A HB3  3  
ATOM 1922  N N    . THR A 1 24 ? 24.426 -8.978  -19.328 1.00 51.54 ? 133 THR A N    3  
ATOM 1923  C CA   . THR A 1 24 ? 24.300 -7.526  -19.313 1.00 14.33 ? 133 THR A CA   3  
ATOM 1924  C C    . THR A 1 24 ? 23.077 -7.089  -18.514 1.00 53.25 ? 133 THR A C    3  
ATOM 1925  O O    . THR A 1 24 ? 22.056 -7.776  -18.471 1.00 11.20 ? 133 THR A O    3  
ATOM 1926  C CB   . THR A 1 24 ? 24.198 -6.955  -20.740 1.00 32.21 ? 133 THR A CB   3  
ATOM 1927  O OG1  . THR A 1 24 ? 23.464 -7.856  -21.576 1.00 75.14 ? 133 THR A OG1  3  
ATOM 1928  C CG2  . THR A 1 24 ? 25.581 -6.721  -21.329 1.00 74.11 ? 133 THR A CG2  3  
ATOM 1929  H H    . THR A 1 24 ? 23.710 -9.516  -19.725 1.00 34.34 ? 133 THR A H    3  
ATOM 1930  H HA   . THR A 1 24 ? 25.186 -7.119  -18.847 1.00 53.12 ? 133 THR A HA   3  
ATOM 1931  H HB   . THR A 1 24 ? 23.676 -6.010  -20.697 1.00 1.31  ? 133 THR A HB   3  
ATOM 1932  H HG1  . THR A 1 24 ? 22.734 -7.387  -21.989 1.00 31.42 ? 133 THR A HG1  3  
ATOM 1933  H HG21 . THR A 1 24 ? 26.012 -7.667  -21.622 1.00 40.21 ? 133 THR A HG21 3  
ATOM 1934  H HG22 . THR A 1 24 ? 26.212 -6.251  -20.590 1.00 12.31 ? 133 THR A HG22 3  
ATOM 1935  H HG23 . THR A 1 24 ? 25.499 -6.080  -22.194 1.00 0.13  ? 133 THR A HG23 3  
ATOM 1936  N N    . PRO A 1 25 ? 23.179 -5.918  -17.867 1.00 74.43 ? 134 PRO A N    3  
ATOM 1937  C CA   . PRO A 1 25 ? 22.089 -5.363  -17.059 1.00 52.04 ? 134 PRO A CA   3  
ATOM 1938  C C    . PRO A 1 25 ? 20.912 -4.901  -17.912 1.00 44.34 ? 134 PRO A C    3  
ATOM 1939  O O    . PRO A 1 25 ? 20.863 -5.164  -19.113 1.00 55.52 ? 134 PRO A O    3  
ATOM 1940  C CB   . PRO A 1 25 ? 22.741 -4.170  -16.356 1.00 50.13 ? 134 PRO A CB   3  
ATOM 1941  C CG   . PRO A 1 25 ? 23.867 -3.774  -17.248 1.00 23.34 ? 134 PRO A CG   3  
ATOM 1942  C CD   . PRO A 1 25 ? 24.366 -5.047  -17.875 1.00 15.21 ? 134 PRO A CD   3  
ATOM 1943  H HA   . PRO A 1 25 ? 21.741 -6.071  -16.322 1.00 31.41 ? 134 PRO A HA   3  
ATOM 1944  H HB2  . PRO A 1 25 ? 22.019 -3.372  -16.252 1.00 44.22 ? 134 PRO A HB2  3  
ATOM 1945  H HB3  . PRO A 1 25 ? 23.096 -4.471  -15.382 1.00 72.33 ? 134 PRO A HB3  3  
ATOM 1946  H HG2  . PRO A 1 25 ? 23.513 -3.095  -18.008 1.00 31.11 ? 134 PRO A HG2  3  
ATOM 1947  H HG3  . PRO A 1 25 ? 24.651 -3.312  -16.665 1.00 72.23 ? 134 PRO A HG3  3  
ATOM 1948  H HD2  . PRO A 1 25 ? 24.703 -4.863  -18.884 1.00 73.13 ? 134 PRO A HD2  3  
ATOM 1949  H HD3  . PRO A 1 25 ? 25.160 -5.474  -17.281 1.00 65.05 ? 134 PRO A HD3  3  
ATOM 1950  N N    . GLY A 1 26 ? 19.966 -4.210  -17.283 1.00 44.43 ? 135 GLY A N    3  
ATOM 1951  C CA   . GLY A 1 26 ? 18.803 -3.722  -18.001 1.00 2.53  ? 135 GLY A CA   3  
ATOM 1952  C C    . GLY A 1 26 ? 18.027 -4.836  -18.673 1.00 61.35 ? 135 GLY A C    3  
ATOM 1953  O O    . GLY A 1 26 ? 17.431 -5.679  -18.003 1.00 25.50 ? 135 GLY A O    3  
ATOM 1954  H H    . GLY A 1 26 ? 20.059 -4.030  -16.324 1.00 43.22 ? 135 GLY A H    3  
ATOM 1955  H HA2  . GLY A 1 26 ? 18.153 -3.212  -17.306 1.00 35.45 ? 135 GLY A HA2  3  
ATOM 1956  H HA3  . GLY A 1 26 ? 19.128 -3.019  -18.755 1.00 20.35 ? 135 GLY A HA3  3  
ATOM 1957  N N    . SER A 1 27 ? 18.032 -4.840  -20.003 1.00 31.24 ? 136 SER A N    3  
ATOM 1958  C CA   . SER A 1 27 ? 17.318 -5.857  -20.767 1.00 2.43  ? 136 SER A CA   3  
ATOM 1959  C C    . SER A 1 27 ? 15.870 -5.969  -20.301 1.00 32.33 ? 136 SER A C    3  
ATOM 1960  O O    . SER A 1 27 ? 15.447 -7.009  -19.795 1.00 62.21 ? 136 SER A O    3  
ATOM 1961  C CB   . SER A 1 27 ? 18.016 -7.211  -20.631 1.00 25.14 ? 136 SER A CB   3  
ATOM 1962  O OG   . SER A 1 27 ? 17.584 -8.111  -21.636 1.00 34.32 ? 136 SER A OG   3  
ATOM 1963  H H    . SER A 1 27 ? 18.525 -4.141  -20.481 1.00 4.14  ? 136 SER A H    3  
ATOM 1964  H HA   . SER A 1 27 ? 17.328 -5.559  -21.805 1.00 10.24 ? 136 SER A HA   3  
ATOM 1965  H HB2  . SER A 1 27 ? 19.083 -7.074  -20.722 1.00 61.12 ? 136 SER A HB2  3  
ATOM 1966  H HB3  . SER A 1 27 ? 17.789 -7.634  -19.663 1.00 25.23 ? 136 SER A HB3  3  
ATOM 1967  H HG   . SER A 1 27 ? 17.314 -7.617  -22.414 1.00 23.43 ? 136 SER A HG   3  
ATOM 1968  N N    . VAL A 1 28 ? 15.113 -4.890  -20.475 1.00 21.33 ? 137 VAL A N    3  
ATOM 1969  C CA   . VAL A 1 28 ? 13.712 -4.867  -20.074 1.00 14.34 ? 137 VAL A CA   3  
ATOM 1970  C C    . VAL A 1 28 ? 12.956 -6.060  -20.646 1.00 72.34 ? 137 VAL A C    3  
ATOM 1971  O O    . VAL A 1 28 ? 12.631 -6.091  -21.834 1.00 24.14 ? 137 VAL A O    3  
ATOM 1972  C CB   . VAL A 1 28 ? 13.019 -3.568  -20.529 1.00 24.22 ? 137 VAL A CB   3  
ATOM 1973  C CG1  . VAL A 1 28 ? 13.289 -3.308  -22.003 1.00 53.10 ? 137 VAL A CG1  3  
ATOM 1974  C CG2  . VAL A 1 28 ? 11.524 -3.638  -20.256 1.00 5.14  ? 137 VAL A CG2  3  
ATOM 1975  H H    . VAL A 1 28 ? 15.507 -4.091  -20.883 1.00 72.43 ? 137 VAL A H    3  
ATOM 1976  H HA   . VAL A 1 28 ? 13.672 -4.912  -18.995 1.00 1.31  ? 137 VAL A HA   3  
ATOM 1977  H HB   . VAL A 1 28 ? 13.430 -2.747  -19.960 1.00 50.22 ? 137 VAL A HB   3  
ATOM 1978  H HG11 . VAL A 1 28 ? 13.763 -4.174  -22.440 1.00 70.34 ? 137 VAL A HG11 3  
ATOM 1979  H HG12 . VAL A 1 28 ? 12.356 -3.112  -22.511 1.00 14.13 ? 137 VAL A HG12 3  
ATOM 1980  H HG13 . VAL A 1 28 ? 13.940 -2.452  -22.104 1.00 65.50 ? 137 VAL A HG13 3  
ATOM 1981  H HG21 . VAL A 1 28 ? 11.027 -4.098  -21.096 1.00 71.22 ? 137 VAL A HG21 3  
ATOM 1982  H HG22 . VAL A 1 28 ? 11.347 -4.226  -19.367 1.00 25.04 ? 137 VAL A HG22 3  
ATOM 1983  H HG23 . VAL A 1 28 ? 11.138 -2.640  -20.110 1.00 32.44 ? 137 VAL A HG23 3  
ATOM 1984  N N    . ASP A 1 29 ? 12.678 -7.041  -19.795 1.00 30.41 ? 138 ASP A N    3  
ATOM 1985  C CA   . ASP A 1 29 ? 11.958 -8.238  -20.216 1.00 3.04  ? 138 ASP A CA   3  
ATOM 1986  C C    . ASP A 1 29 ? 10.480 -8.139  -19.853 1.00 10.34 ? 138 ASP A C    3  
ATOM 1987  O O    . ASP A 1 29 ? 10.119 -7.567  -18.823 1.00 53.04 ? 138 ASP A O    3  
ATOM 1988  C CB   . ASP A 1 29 ? 12.572 -9.481  -19.571 1.00 23.55 ? 138 ASP A CB   3  
ATOM 1989  C CG   . ASP A 1 29 ? 13.303 -10.353 -20.573 1.00 74.11 ? 138 ASP A CG   3  
ATOM 1990  O OD1  . ASP A 1 29 ? 12.694 -10.709 -21.603 1.00 72.34 ? 138 ASP A OD1  3  
ATOM 1991  O OD2  . ASP A 1 29 ? 14.483 -10.680 -20.327 1.00 52.21 ? 138 ASP A OD2  3  
ATOM 1992  H H    . ASP A 1 29 ? 12.963 -6.959  -18.861 1.00 1.54  ? 138 ASP A H    3  
ATOM 1993  H HA   . ASP A 1 29 ? 12.048 -8.319  -21.288 1.00 51.13 ? 138 ASP A HA   3  
ATOM 1994  H HB2  . ASP A 1 29 ? 13.275 -9.175  -18.809 1.00 40.44 ? 138 ASP A HB2  3  
ATOM 1995  H HB3  . ASP A 1 29 ? 11.788 -10.067 -19.115 1.00 74.30 ? 138 ASP A HB3  3  
ATOM 1996  N N    . THR A 1 30 ? 9.627  -8.699  -20.705 1.00 44.54 ? 139 THR A N    3  
ATOM 1997  C CA   . THR A 1 30 ? 8.188  -8.671  -20.476 1.00 64.42 ? 139 THR A CA   3  
ATOM 1998  C C    . THR A 1 30 ? 7.788  -9.648  -19.376 1.00 43.30 ? 139 THR A C    3  
ATOM 1999  O O    . THR A 1 30 ? 6.920  -9.351  -18.555 1.00 31.43 ? 139 THR A O    3  
ATOM 2000  C CB   . THR A 1 30 ? 7.409  -9.014  -21.760 1.00 35.14 ? 139 THR A CB   3  
ATOM 2001  O OG1  . THR A 1 30 ? 8.049  -8.421  -22.895 1.00 15.21 ? 139 THR A OG1  3  
ATOM 2002  C CG2  . THR A 1 30 ? 5.972  -8.523  -21.667 1.00 73.20 ? 139 THR A CG2  3  
ATOM 2003  H H    . THR A 1 30 ? 9.976  -9.139  -21.508 1.00 62.40 ? 139 THR A H    3  
ATOM 2004  H HA   . THR A 1 30 ? 7.918  -7.671  -20.172 1.00 50.40 ? 139 THR A HA   3  
ATOM 2005  H HB   . THR A 1 30 ? 7.399  -10.088 -21.881 1.00 44.12 ? 139 THR A HB   3  
ATOM 2006  H HG1  . THR A 1 30 ? 8.364  -7.544  -22.663 1.00 24.24 ? 139 THR A HG1  3  
ATOM 2007  H HG21 . THR A 1 30 ? 5.932  -7.475  -21.925 1.00 31.14 ? 139 THR A HG21 3  
ATOM 2008  H HG22 . THR A 1 30 ? 5.609  -8.661  -20.659 1.00 54.34 ? 139 THR A HG22 3  
ATOM 2009  H HG23 . THR A 1 30 ? 5.355  -9.085  -22.352 1.00 30.21 ? 139 THR A HG23 3  
ATOM 2010  N N    . HIS A 1 31 ? 8.427  -10.813 -19.364 1.00 63.35 ? 140 HIS A N    3  
ATOM 2011  C CA   . HIS A 1 31 ? 8.138  -11.834 -18.363 1.00 43.30 ? 140 HIS A CA   3  
ATOM 2012  C C    . HIS A 1 31 ? 8.982  -11.619 -17.110 1.00 35.03 ? 140 HIS A C    3  
ATOM 2013  O O    . HIS A 1 31 ? 8.946  -12.426 -16.181 1.00 4.45  ? 140 HIS A O    3  
ATOM 2014  C CB   . HIS A 1 31 ? 8.399  -13.228 -18.935 1.00 10.44 ? 140 HIS A CB   3  
ATOM 2015  C CG   . HIS A 1 31 ? 7.294  -13.732 -19.811 1.00 10.11 ? 140 HIS A CG   3  
ATOM 2016  N ND1  . HIS A 1 31 ? 5.981  -13.811 -19.396 1.00 63.23 ? 140 HIS A ND1  3  
ATOM 2017  C CD2  . HIS A 1 31 ? 7.312  -14.183 -21.087 1.00 52.41 ? 140 HIS A CD2  3  
ATOM 2018  C CE1  . HIS A 1 31 ? 5.240  -14.290 -20.379 1.00 33.51 ? 140 HIS A CE1  3  
ATOM 2019  N NE2  . HIS A 1 31 ? 6.023  -14.524 -21.417 1.00 0.45  ? 140 HIS A NE2  3  
ATOM 2020  H H    . HIS A 1 31 ? 9.109  -10.991 -20.045 1.00 63.01 ? 140 HIS A H    3  
ATOM 2021  H HA   . HIS A 1 31 ? 7.095  -11.752 -18.098 1.00 61.20 ? 140 HIS A HA   3  
ATOM 2022  H HB2  . HIS A 1 31 ? 9.304  -13.205 -19.523 1.00 42.43 ? 140 HIS A HB2  3  
ATOM 2023  H HB3  . HIS A 1 31 ? 8.523  -13.927 -18.120 1.00 13.52 ? 140 HIS A HB3  3  
ATOM 2024  H HD1  . HIS A 1 31 ? 5.644  -13.556 -18.513 1.00 12.22 ? 140 HIS A HD1  3  
ATOM 2025  H HD2  . HIS A 1 31 ? 8.179  -14.260 -21.728 1.00 73.43 ? 140 HIS A HD2  3  
ATOM 2026  H HE1  . HIS A 1 31 ? 4.174  -14.462 -20.341 1.00 64.14 ? 140 HIS A HE1  3  
ATOM 2027  N N    . SER A 1 32 ? 9.739  -10.527 -17.092 1.00 22.01 ? 141 SER A N    3  
ATOM 2028  C CA   . SER A 1 32 ? 10.595 -10.209 -15.955 1.00 11.11 ? 141 SER A CA   3  
ATOM 2029  C C    . SER A 1 32 ? 10.162 -8.902  -15.298 1.00 41.52 ? 141 SER A C    3  
ATOM 2030  O O    . SER A 1 32 ? 10.111 -8.797  -14.073 1.00 3.42  ? 141 SER A O    3  
ATOM 2031  C CB   . SER A 1 32 ? 12.055 -10.110 -16.400 1.00 42.15 ? 141 SER A CB   3  
ATOM 2032  O OG   . SER A 1 32 ? 12.402 -8.773  -16.717 1.00 4.02  ? 141 SER A OG   3  
ATOM 2033  H H    . SER A 1 32 ? 9.724  -9.922  -17.863 1.00 71.43 ? 141 SER A H    3  
ATOM 2034  H HA   . SER A 1 32 ? 10.500 -11.008 -15.235 1.00 65.20 ? 141 SER A HA   3  
ATOM 2035  H HB2  . SER A 1 32 ? 12.696 -10.457 -15.604 1.00 41.33 ? 141 SER A HB2  3  
ATOM 2036  H HB3  . SER A 1 32 ? 12.204 -10.725 -17.276 1.00 73.03 ? 141 SER A HB3  3  
ATOM 2037  H HG   . SER A 1 32 ? 13.296 -8.594  -16.414 1.00 53.13 ? 141 SER A HG   3  
ATOM 2038  N N    . SER A 1 33 ? 9.851  -7.907  -16.123 1.00 40.13 ? 142 SER A N    3  
ATOM 2039  C CA   . SER A 1 33 ? 9.426  -6.604  -15.624 1.00 60.32 ? 142 SER A CA   3  
ATOM 2040  C C    . SER A 1 33 ? 10.444 -6.043  -14.636 1.00 14.13 ? 142 SER A C    3  
ATOM 2041  O O    . SER A 1 33 ? 10.098 -5.267  -13.745 1.00 64.24 ? 142 SER A O    3  
ATOM 2042  C CB   . SER A 1 33 ? 8.055  -6.714  -14.955 1.00 14.31 ? 142 SER A CB   3  
ATOM 2043  O OG   . SER A 1 33 ? 7.195  -7.568  -15.690 1.00 2.23  ? 142 SER A OG   3  
ATOM 2044  H H    . SER A 1 33 ? 9.911  -8.052  -17.091 1.00 24.22 ? 142 SER A H    3  
ATOM 2045  H HA   . SER A 1 33 ? 9.353  -5.934  -16.468 1.00 1.15  ? 142 SER A HA   3  
ATOM 2046  H HB2  . SER A 1 33 ? 8.174  -7.113  -13.959 1.00 54.22 ? 142 SER A HB2  3  
ATOM 2047  H HB3  . SER A 1 33 ? 7.606  -5.733  -14.898 1.00 54.54 ? 142 SER A HB3  3  
ATOM 2048  H HG   . SER A 1 33 ? 7.526  -8.468  -15.649 1.00 5.04  ? 142 SER A HG   3  
ATOM 2049  N N    . GLY A 1 34 ? 11.701 -6.442  -14.800 1.00 4.30  ? 143 GLY A N    3  
ATOM 2050  C CA   . GLY A 1 34 ? 12.751 -5.970  -13.916 1.00 12.42 ? 143 GLY A CA   3  
ATOM 2051  C C    . GLY A 1 34 ? 13.945 -5.424  -14.673 1.00 62.10 ? 143 GLY A C    3  
ATOM 2052  O O    . GLY A 1 34 ? 13.936 -5.366  -15.903 1.00 2.23  ? 143 GLY A O    3  
ATOM 2053  H H    . GLY A 1 34 ? 11.918 -7.062  -15.528 1.00 4.34  ? 143 GLY A H    3  
ATOM 2054  H HA2  . GLY A 1 34 ? 12.351 -5.190  -13.285 1.00 1.04  ? 143 GLY A HA2  3  
ATOM 2055  H HA3  . GLY A 1 34 ? 13.078 -6.790  -13.294 1.00 32.01 ? 143 GLY A HA3  3  
ATOM 2056  N N    . VAL A 1 35 ? 14.977 -5.022  -13.938 1.00 12.54 ? 144 VAL A N    3  
ATOM 2057  C CA   . VAL A 1 35 ? 16.184 -4.477  -14.547 1.00 62.23 ? 144 VAL A CA   3  
ATOM 2058  C C    . VAL A 1 35 ? 17.412 -5.292  -14.158 1.00 21.44 ? 144 VAL A C    3  
ATOM 2059  O O    . VAL A 1 35 ? 17.851 -5.262  -13.008 1.00 51.23 ? 144 VAL A O    3  
ATOM 2060  C CB   . VAL A 1 35 ? 16.406 -3.009  -14.139 1.00 52.42 ? 144 VAL A CB   3  
ATOM 2061  C CG1  . VAL A 1 35 ? 17.578 -2.413  -14.904 1.00 3.04  ? 144 VAL A CG1  3  
ATOM 2062  C CG2  . VAL A 1 35 ? 15.141 -2.196  -14.369 1.00 12.53 ? 144 VAL A CG2  3  
ATOM 2063  H H    . VAL A 1 35 ? 14.925 -5.093  -12.962 1.00 33.03 ? 144 VAL A H    3  
ATOM 2064  H HA   . VAL A 1 35 ? 16.063 -4.516  -15.620 1.00 64.51 ? 144 VAL A HA   3  
ATOM 2065  H HB   . VAL A 1 35 ? 16.640 -2.980  -13.085 1.00 64.43 ? 144 VAL A HB   3  
ATOM 2066  H HG11 . VAL A 1 35 ? 17.207 -1.810  -15.719 1.00 13.30 ? 144 VAL A HG11 3  
ATOM 2067  H HG12 . VAL A 1 35 ? 18.167 -1.798  -14.239 1.00 22.54 ? 144 VAL A HG12 3  
ATOM 2068  H HG13 . VAL A 1 35 ? 18.193 -3.209  -15.297 1.00 72.33 ? 144 VAL A HG13 3  
ATOM 2069  H HG21 . VAL A 1 35 ? 15.351 -1.150  -14.201 1.00 53.43 ? 144 VAL A HG21 3  
ATOM 2070  H HG22 . VAL A 1 35 ? 14.801 -2.336  -15.385 1.00 22.12 ? 144 VAL A HG22 3  
ATOM 2071  H HG23 . VAL A 1 35 ? 14.373 -2.523  -13.684 1.00 74.24 ? 144 VAL A HG23 3  
ATOM 2072  N N    . ALA A 1 36 ? 17.963 -6.021  -15.123 1.00 53.22 ? 145 ALA A N    3  
ATOM 2073  C CA   . ALA A 1 36 ? 19.142 -6.843  -14.882 1.00 41.30 ? 145 ALA A CA   3  
ATOM 2074  C C    . ALA A 1 36 ? 20.285 -6.009  -14.312 1.00 33.33 ? 145 ALA A C    3  
ATOM 2075  O O    . ALA A 1 36 ? 20.390 -4.812  -14.582 1.00 71.51 ? 145 ALA A O    3  
ATOM 2076  C CB   . ALA A 1 36 ? 19.578 -7.530  -16.167 1.00 61.24 ? 145 ALA A CB   3  
ATOM 2077  H H    . ALA A 1 36 ? 17.567 -6.004  -16.019 1.00 41.24 ? 145 ALA A H    3  
ATOM 2078  H HA   . ALA A 1 36 ? 18.875 -7.607  -14.166 1.00 65.24 ? 145 ALA A HA   3  
ATOM 2079  H HB1  . ALA A 1 36 ? 18.956 -8.397  -16.340 1.00 2.31  ? 145 ALA A HB1  3  
ATOM 2080  H HB2  . ALA A 1 36 ? 19.477 -6.844  -16.995 1.00 3.34  ? 145 ALA A HB2  3  
ATOM 2081  H HB3  . ALA A 1 36 ? 20.609 -7.839  -16.078 1.00 50.34 ? 145 ALA A HB3  3  
ATOM 2082  N N    . THR A 1 37 ? 21.140 -6.649  -13.520 1.00 31.02 ? 146 THR A N    3  
ATOM 2083  C CA   . THR A 1 37 ? 22.274 -5.966  -12.910 1.00 32.43 ? 146 THR A CA   3  
ATOM 2084  C C    . THR A 1 37 ? 23.573 -6.304  -13.632 1.00 72.53 ? 146 THR A C    3  
ATOM 2085  O O    . THR A 1 37 ? 24.441 -5.450  -13.801 1.00 4.24  ? 146 THR A O    3  
ATOM 2086  C CB   . THR A 1 37 ? 22.417 -6.335  -11.421 1.00 32.10 ? 146 THR A CB   3  
ATOM 2087  O OG1  . THR A 1 37 ? 21.138 -6.679  -10.876 1.00 52.43 ? 146 THR A OG1  3  
ATOM 2088  C CG2  . THR A 1 37 ? 23.016 -5.180  -10.633 1.00 31.34 ? 146 THR A CG2  3  
ATOM 2089  H H    . THR A 1 37 ? 21.003 -7.603  -13.342 1.00 51.10 ? 146 THR A H    3  
ATOM 2090  H HA   . THR A 1 37 ? 22.100 -4.902  -12.980 1.00 60.44 ? 146 THR A HA   3  
ATOM 2091  H HB   . THR A 1 37 ? 23.075 -7.188  -11.339 1.00 5.13  ? 146 THR A HB   3  
ATOM 2092  H HG1  . THR A 1 37 ? 20.608 -5.884  -10.777 1.00 3.42  ? 146 THR A HG1  3  
ATOM 2093  H HG21 . THR A 1 37 ? 22.907 -4.265  -11.196 1.00 24.22 ? 146 THR A HG21 3  
ATOM 2094  H HG22 . THR A 1 37 ? 24.064 -5.372  -10.454 1.00 55.41 ? 146 THR A HG22 3  
ATOM 2095  H HG23 . THR A 1 37 ? 22.501 -5.084  -9.688  1.00 63.45 ? 146 THR A HG23 3  
ATOM 2096  N N    . GLY A 1 38 ? 23.699 -7.558  -14.059 1.00 13.43 ? 147 GLY A N    3  
ATOM 2097  C CA   . GLY A 1 38 ? 24.895 -7.986  -14.759 1.00 63.12 ? 147 GLY A CA   3  
ATOM 2098  C C    . GLY A 1 38 ? 25.592 -9.139  -14.065 1.00 30.41 ? 147 GLY A C    3  
ATOM 2099  O O    . GLY A 1 38 ? 26.167 -10.010 -14.718 1.00 43.23 ? 147 GLY A O    3  
ATOM 2100  H H    . GLY A 1 38 ? 22.973 -8.196  -13.896 1.00 62.32 ? 147 GLY A H    3  
ATOM 2101  H HA2  . GLY A 1 38 ? 24.624 -8.292  -15.759 1.00 2.14  ? 147 GLY A HA2  3  
ATOM 2102  H HA3  . GLY A 1 38 ? 25.580 -7.153  -14.822 1.00 13.32 ? 147 GLY A HA3  3  
ATOM 2103  N N    . ARG A 1 39 ? 25.542 -9.146  -12.737 1.00 0.32  ? 148 ARG A N    3  
ATOM 2104  C CA   . ARG A 1 39 ? 26.176 -10.199 -11.953 1.00 71.34 ? 148 ARG A CA   3  
ATOM 2105  C C    . ARG A 1 39 ? 25.359 -11.487 -12.013 1.00 3.14  ? 148 ARG A C    3  
ATOM 2106  O O    . ARG A 1 39 ? 24.162 -11.490 -11.723 1.00 44.43 ? 148 ARG A O    3  
ATOM 2107  C CB   . ARG A 1 39 ? 26.341 -9.754  -10.499 1.00 51.23 ? 148 ARG A CB   3  
ATOM 2108  C CG   . ARG A 1 39 ? 27.590 -8.923  -10.255 1.00 22.33 ? 148 ARG A CG   3  
ATOM 2109  C CD   . ARG A 1 39 ? 27.402 -7.486  -10.715 1.00 25.05 ? 148 ARG A CD   3  
ATOM 2110  N NE   . ARG A 1 39 ? 28.611 -6.688  -10.525 1.00 62.52 ? 148 ARG A NE   3  
ATOM 2111  C CZ   . ARG A 1 39 ? 29.647 -6.716  -11.356 1.00 41.43 ? 148 ARG A CZ   3  
ATOM 2112  N NH1  . ARG A 1 39 ? 29.621 -7.496  -12.428 1.00 4.21  ? 148 ARG A NH1  3  
ATOM 2113  N NH2  . ARG A 1 39 ? 30.712 -5.961  -11.116 1.00 53.33 ? 148 ARG A NH2  3  
ATOM 2114  H H    . ARG A 1 39 ? 25.068 -8.424  -12.272 1.00 63.25 ? 148 ARG A H    3  
ATOM 2115  H HA   . ARG A 1 39 ? 27.152 -10.386 -12.376 1.00 54.03 ? 148 ARG A HA   3  
ATOM 2116  H HB2  . ARG A 1 39 ? 25.482 -9.163  -10.216 1.00 31.41 ? 148 ARG A HB2  3  
ATOM 2117  H HB3  . ARG A 1 39 ? 26.389 -10.630 -9.870  1.00 54.04 ? 148 ARG A HB3  3  
ATOM 2118  H HG2  . ARG A 1 39 ? 27.811 -8.925  -9.198  1.00 24.25 ? 148 ARG A HG2  3  
ATOM 2119  H HG3  . ARG A 1 39 ? 28.414 -9.361  -10.798 1.00 22.52 ? 148 ARG A HG3  3  
ATOM 2120  H HD2  . ARG A 1 39 ? 27.145 -7.488  -11.763 1.00 70.21 ? 148 ARG A HD2  3  
ATOM 2121  H HD3  . ARG A 1 39 ? 26.597 -7.043  -10.147 1.00 64.24 ? 148 ARG A HD3  3  
ATOM 2122  H HE   . ARG A 1 39 ? 28.651 -6.105  -9.740  1.00 4.24  ? 148 ARG A HE   3  
ATOM 2123  H HH11 . ARG A 1 39 ? 28.820 -8.065  -12.612 1.00 1.12  ? 148 ARG A HH11 3  
ATOM 2124  H HH12 . ARG A 1 39 ? 30.402 -7.513  -13.053 1.00 23.42 ? 148 ARG A HH12 3  
ATOM 2125  H HH21 . ARG A 1 39 ? 30.735 -5.371  -10.309 1.00 74.15 ? 148 ARG A HH21 3  
ATOM 2126  H HH22 . ARG A 1 39 ? 31.491 -5.982  -11.742 1.00 53.20 ? 148 ARG A HH22 3  
ATOM 2127  N N    . CYS A 1 40 ? 26.014 -12.580 -12.390 1.00 2.11  ? 149 CYS A N    3  
ATOM 2128  C CA   . CYS A 1 40 ? 25.350 -13.874 -12.488 1.00 42.05 ? 149 CYS A CA   3  
ATOM 2129  C C    . CYS A 1 40 ? 25.715 -14.764 -11.304 1.00 33.03 ? 149 CYS A C    3  
ATOM 2130  O O    . CYS A 1 40 ? 26.837 -14.717 -10.800 1.00 20.00 ? 149 CYS A O    3  
ATOM 2131  C CB   . CYS A 1 40 ? 25.731 -14.568 -13.798 1.00 3.32  ? 149 CYS A CB   3  
ATOM 2132  S SG   . CYS A 1 40 ? 24.669 -15.984 -14.225 1.00 75.24 ? 149 CYS A SG   3  
ATOM 2133  H H    . CYS A 1 40 ? 26.968 -12.515 -12.608 1.00 4.41  ? 149 CYS A H    3  
ATOM 2134  H HA   . CYS A 1 40 ? 24.285 -13.702 -12.479 1.00 72.02 ? 149 CYS A HA   3  
ATOM 2135  H HB2  . CYS A 1 40 ? 25.667 -13.854 -14.606 1.00 51.03 ? 149 CYS A HB2  3  
ATOM 2136  H HB3  . CYS A 1 40 ? 26.746 -14.928 -13.723 1.00 65.40 ? 149 CYS A HB3  3  
ATOM 2137  N N    . VAL A 1 41 ? 24.758 -15.575 -10.864 1.00 30.23 ? 150 VAL A N    3  
ATOM 2138  C CA   . VAL A 1 41 ? 24.978 -16.477 -9.739  1.00 73.35 ? 150 VAL A CA   3  
ATOM 2139  C C    . VAL A 1 41 ? 24.122 -17.732 -9.867  1.00 32.53 ? 150 VAL A C    3  
ATOM 2140  O O    . VAL A 1 41 ? 23.043 -17.721 -10.460 1.00 42.01 ? 150 VAL A O    3  
ATOM 2141  C CB   . VAL A 1 41 ? 24.664 -15.789 -8.398  1.00 13.11 ? 150 VAL A CB   3  
ATOM 2142  C CG1  . VAL A 1 41 ? 25.506 -14.533 -8.232  1.00 32.11 ? 150 VAL A CG1  3  
ATOM 2143  C CG2  . VAL A 1 41 ? 23.181 -15.463 -8.301  1.00 31.22 ? 150 VAL A CG2  3  
ATOM 2144  H H    . VAL A 1 41 ? 23.884 -15.567 -11.306 1.00 73.32 ? 150 VAL A H    3  
ATOM 2145  H HA   . VAL A 1 41 ? 26.020 -16.762 -9.739  1.00 32.33 ? 150 VAL A HA   3  
ATOM 2146  H HB   . VAL A 1 41 ? 24.914 -16.471 -7.599  1.00 31.40 ? 150 VAL A HB   3  
ATOM 2147  H HG11 . VAL A 1 41 ? 26.525 -14.743 -8.522  1.00 51.41 ? 150 VAL A HG11 3  
ATOM 2148  H HG12 . VAL A 1 41 ? 25.107 -13.747 -8.856  1.00 12.33 ? 150 VAL A HG12 3  
ATOM 2149  H HG13 . VAL A 1 41 ? 25.484 -14.219 -7.199  1.00 31.45 ? 150 VAL A HG13 3  
ATOM 2150  H HG21 . VAL A 1 41 ? 22.606 -16.370 -8.416  1.00 52.23 ? 150 VAL A HG21 3  
ATOM 2151  H HG22 . VAL A 1 41 ? 22.971 -15.024 -7.336  1.00 74.21 ? 150 VAL A HG22 3  
ATOM 2152  H HG23 . VAL A 1 41 ? 22.914 -14.765 -9.080  1.00 14.24 ? 150 VAL A HG23 3  
ATOM 2153  N N    . PRO A 1 42 ? 24.612 -18.843 -9.296  1.00 71.11 ? 151 PRO A N    3  
ATOM 2154  C CA   . PRO A 1 42 ? 23.907 -20.128 -9.331  1.00 63.01 ? 151 PRO A CA   3  
ATOM 2155  C C    . PRO A 1 42 ? 22.649 -20.123 -8.470  1.00 0.23  ? 151 PRO A C    3  
ATOM 2156  O O    . PRO A 1 42 ? 22.693 -20.464 -7.288  1.00 35.15 ? 151 PRO A O    3  
ATOM 2157  C CB   . PRO A 1 42 ? 24.936 -21.112 -8.769  1.00 22.21 ? 151 PRO A CB   3  
ATOM 2158  C CG   . PRO A 1 42 ? 25.828 -20.280 -7.914  1.00 24.11 ? 151 PRO A CG   3  
ATOM 2159  C CD   . PRO A 1 42 ? 25.891 -18.930 -8.572  1.00 44.33 ? 151 PRO A CD   3  
ATOM 2160  H HA   . PRO A 1 42 ? 23.650 -20.412 -10.341 1.00 14.20 ? 151 PRO A HA   3  
ATOM 2161  H HB2  . PRO A 1 42 ? 24.431 -21.874 -8.191  1.00 3.50  ? 151 PRO A HB2  3  
ATOM 2162  H HB3  . PRO A 1 42 ? 25.482 -21.571 -9.580  1.00 12.52 ? 151 PRO A HB3  3  
ATOM 2163  H HG2  . PRO A 1 42 ? 25.412 -20.195 -6.922  1.00 54.30 ? 151 PRO A HG2  3  
ATOM 2164  H HG3  . PRO A 1 42 ? 26.813 -20.722 -7.872  1.00 32.40 ? 151 PRO A HG3  3  
ATOM 2165  H HD2  . PRO A 1 42 ? 25.967 -18.150 -7.829  1.00 23.44 ? 151 PRO A HD2  3  
ATOM 2166  H HD3  . PRO A 1 42 ? 26.725 -18.882 -9.257  1.00 60.45 ? 151 PRO A HD3  3  
ATOM 2167  N N    . PHE A 1 43 ? 21.529 -19.734 -9.069  1.00 73.14 ? 152 PHE A N    3  
ATOM 2168  C CA   . PHE A 1 43 ? 20.258 -19.684 -8.356  1.00 74.23 ? 152 PHE A CA   3  
ATOM 2169  C C    . PHE A 1 43 ? 19.955 -21.023 -7.689  1.00 43.21 ? 152 PHE A C    3  
ATOM 2170  O O    . PHE A 1 43 ? 19.497 -21.070 -6.549  1.00 33.24 ? 152 PHE A O    3  
ATOM 2171  C CB   . PHE A 1 43 ? 19.125 -19.312 -9.315  1.00 72.44 ? 152 PHE A CB   3  
ATOM 2172  C CG   . PHE A 1 43 ? 17.855 -18.915 -8.618  1.00 43.21 ? 152 PHE A CG   3  
ATOM 2173  C CD1  . PHE A 1 43 ? 17.102 -19.854 -7.933  1.00 71.53 ? 152 PHE A CD1  3  
ATOM 2174  C CD2  . PHE A 1 43 ? 17.415 -17.601 -8.648  1.00 70.31 ? 152 PHE A CD2  3  
ATOM 2175  C CE1  . PHE A 1 43 ? 15.933 -19.492 -7.290  1.00 43.12 ? 152 PHE A CE1  3  
ATOM 2176  C CE2  . PHE A 1 43 ? 16.248 -17.233 -8.007  1.00 14.13 ? 152 PHE A CE2  3  
ATOM 2177  C CZ   . PHE A 1 43 ? 15.505 -18.179 -7.328  1.00 22.40 ? 152 PHE A CZ   3  
ATOM 2178  H H    . PHE A 1 43 ? 21.558 -19.474 -10.014 1.00 53.12 ? 152 PHE A H    3  
ATOM 2179  H HA   . PHE A 1 43 ? 20.336 -18.925 -7.594  1.00 11.13 ? 152 PHE A HA   3  
ATOM 2180  H HB2  . PHE A 1 43 ? 19.440 -18.482 -9.929  1.00 0.44  ? 152 PHE A HB2  3  
ATOM 2181  H HB3  . PHE A 1 43 ? 18.906 -20.159 -9.948  1.00 64.22 ? 152 PHE A HB3  3  
ATOM 2182  H HD1  . PHE A 1 43 ? 17.436 -20.882 -7.903  1.00 61.24 ? 152 PHE A HD1  3  
ATOM 2183  H HD2  . PHE A 1 43 ? 17.994 -16.860 -9.179  1.00 72.14 ? 152 PHE A HD2  3  
ATOM 2184  H HE1  . PHE A 1 43 ? 15.355 -20.235 -6.761  1.00 5.24  ? 152 PHE A HE1  3  
ATOM 2185  H HE2  . PHE A 1 43 ? 15.915 -16.206 -8.038  1.00 32.11 ? 152 PHE A HE2  3  
ATOM 2186  H HZ   . PHE A 1 43 ? 14.593 -17.894 -6.826  1.00 10.12 ? 152 PHE A HZ   3  
ATOM 2187  N N    . ASN A 1 44 ? 20.216 -22.109 -8.410  1.00 13.40 ? 153 ASN A N    3  
ATOM 2188  C CA   . ASN A 1 44 ? 19.971 -23.449 -7.889  1.00 53.31 ? 153 ASN A CA   3  
ATOM 2189  C C    . ASN A 1 44 ? 21.179 -24.351 -8.120  1.00 21.14 ? 153 ASN A C    3  
ATOM 2190  O O    . ASN A 1 44 ? 22.250 -23.884 -8.507  1.00 15.03 ? 153 ASN A O    3  
ATOM 2191  C CB   . ASN A 1 44 ? 18.732 -24.057 -8.550  1.00 43.13 ? 153 ASN A CB   3  
ATOM 2192  C CG   . ASN A 1 44 ? 17.911 -24.889 -7.584  1.00 60.15 ? 153 ASN A CG   3  
ATOM 2193  O OD1  . ASN A 1 44 ? 17.863 -26.115 -7.689  1.00 50.23 ? 153 ASN A OD1  3  
ATOM 2194  N ND2  . ASN A 1 44 ? 17.260 -24.224 -6.637  1.00 74.52 ? 153 ASN A ND2  3  
ATOM 2195  H H    . ASN A 1 44 ? 20.581 -22.007 -9.314  1.00 12.33 ? 153 ASN A H    3  
ATOM 2196  H HA   . ASN A 1 44 ? 19.796 -23.365 -6.827  1.00 42.51 ? 153 ASN A HA   3  
ATOM 2197  H HB2  . ASN A 1 44 ? 18.108 -23.262 -8.931  1.00 13.31 ? 153 ASN A HB2  3  
ATOM 2198  H HB3  . ASN A 1 44 ? 19.042 -24.689 -9.369  1.00 31.12 ? 153 ASN A HB3  3  
ATOM 2199  H HD21 . ASN A 1 44 ? 17.344 -23.248 -6.615  1.00 31.24 ? 153 ASN A HD21 3  
ATOM 2200  H HD22 . ASN A 1 44 ? 16.722 -24.738 -5.999  1.00 15.21 ? 153 ASN A HD22 3  
ATOM 2201  N N    . GLU A 1 45 ? 20.998 -25.646 -7.879  1.00 62.12 ? 154 GLU A N    3  
ATOM 2202  C CA   . GLU A 1 45 ? 22.074 -26.614 -8.061  1.00 0.54  ? 154 GLU A CA   3  
ATOM 2203  C C    . GLU A 1 45 ? 21.968 -27.296 -9.421  1.00 61.32 ? 154 GLU A C    3  
ATOM 2204  O O    . GLU A 1 45 ? 22.789 -28.146 -9.767  1.00 34.44 ? 154 GLU A O    3  
ATOM 2205  C CB   . GLU A 1 45 ? 22.040 -27.663 -6.947  1.00 54.43 ? 154 GLU A CB   3  
ATOM 2206  C CG   . GLU A 1 45 ? 22.305 -27.092 -5.564  1.00 42.45 ? 154 GLU A CG   3  
ATOM 2207  C CD   . GLU A 1 45 ? 22.341 -28.160 -4.489  1.00 74.00 ? 154 GLU A CD   3  
ATOM 2208  O OE1  . GLU A 1 45 ? 23.431 -28.715 -4.239  1.00 13.12 ? 154 GLU A OE1  3  
ATOM 2209  O OE2  . GLU A 1 45 ? 21.277 -28.441 -3.897  1.00 40.24 ? 154 GLU A OE2  3  
ATOM 2210  H H    . GLU A 1 45 ? 20.121 -25.958 -7.572  1.00 43.23 ? 154 GLU A H    3  
ATOM 2211  H HA   . GLU A 1 45 ? 23.011 -26.080 -8.011  1.00 23.40 ? 154 GLU A HA   3  
ATOM 2212  H HB2  . GLU A 1 45 ? 21.066 -28.131 -6.940  1.00 64.14 ? 154 GLU A HB2  3  
ATOM 2213  H HB3  . GLU A 1 45 ? 22.789 -28.413 -7.154  1.00 15.05 ? 154 GLU A HB3  3  
ATOM 2214  H HG2  . GLU A 1 45 ? 23.257 -26.583 -5.576  1.00 3.32  ? 154 GLU A HG2  3  
ATOM 2215  H HG3  . GLU A 1 45 ? 21.524 -26.386 -5.324  1.00 51.53 ? 154 GLU A HG3  3  
ATOM 2216  N N    . SER A 1 46 ? 20.951 -26.918 -10.189 1.00 1.10  ? 155 SER A N    3  
ATOM 2217  C CA   . SER A 1 46 ? 20.734 -27.496 -11.510 1.00 23.10 ? 155 SER A CA   3  
ATOM 2218  C C    . SER A 1 46 ? 20.858 -26.432 -12.596 1.00 3.41  ? 155 SER A C    3  
ATOM 2219  O O    . SER A 1 46 ? 21.193 -26.733 -13.742 1.00 32.13 ? 155 SER A O    3  
ATOM 2220  C CB   . SER A 1 46 ? 19.356 -28.155 -11.581 1.00 75.33 ? 155 SER A CB   3  
ATOM 2221  O OG   . SER A 1 46 ? 18.434 -27.505 -10.723 1.00 25.54 ? 155 SER A OG   3  
ATOM 2222  H H    . SER A 1 46 ? 20.331 -26.235 -9.858  1.00 35.34 ? 155 SER A H    3  
ATOM 2223  H HA   . SER A 1 46 ? 21.492 -28.248 -11.671 1.00 62.12 ? 155 SER A HA   3  
ATOM 2224  H HB2  . SER A 1 46 ? 18.985 -28.101 -12.594 1.00 3.03  ? 155 SER A HB2  3  
ATOM 2225  H HB3  . SER A 1 46 ? 19.439 -29.191 -11.283 1.00 52.44 ? 155 SER A HB3  3  
ATOM 2226  H HG   . SER A 1 46 ? 17.880 -26.914 -11.237 1.00 33.15 ? 155 SER A HG   3  
ATOM 2227  N N    . VAL A 1 47 ? 20.586 -25.184 -12.227 1.00 20.03 ? 156 VAL A N    3  
ATOM 2228  C CA   . VAL A 1 47 ? 20.668 -24.073 -13.168 1.00 33.25 ? 156 VAL A CA   3  
ATOM 2229  C C    . VAL A 1 47 ? 21.096 -22.789 -12.466 1.00 61.20 ? 156 VAL A C    3  
ATOM 2230  O O    . VAL A 1 47 ? 21.082 -22.705 -11.238 1.00 11.12 ? 156 VAL A O    3  
ATOM 2231  C CB   . VAL A 1 47 ? 19.319 -23.835 -13.873 1.00 3.44  ? 156 VAL A CB   3  
ATOM 2232  C CG1  . VAL A 1 47 ? 19.075 -24.898 -14.932 1.00 31.50 ? 156 VAL A CG1  3  
ATOM 2233  C CG2  . VAL A 1 47 ? 18.185 -23.810 -12.859 1.00 4.32  ? 156 VAL A CG2  3  
ATOM 2234  H H    . VAL A 1 47 ? 20.325 -25.006 -11.299 1.00 73.41 ? 156 VAL A H    3  
ATOM 2235  H HA   . VAL A 1 47 ? 21.403 -24.325 -13.918 1.00 40.40 ? 156 VAL A HA   3  
ATOM 2236  H HB   . VAL A 1 47 ? 19.357 -22.873 -14.362 1.00 43.34 ? 156 VAL A HB   3  
ATOM 2237  H HG11 . VAL A 1 47 ? 19.996 -25.098 -15.460 1.00 72.30 ? 156 VAL A HG11 3  
ATOM 2238  H HG12 . VAL A 1 47 ? 18.726 -25.805 -14.459 1.00 14.50 ? 156 VAL A HG12 3  
ATOM 2239  H HG13 . VAL A 1 47 ? 18.330 -24.546 -15.630 1.00 71.23 ? 156 VAL A HG13 3  
ATOM 2240  H HG21 . VAL A 1 47 ? 18.350 -23.007 -12.156 1.00 13.31 ? 156 VAL A HG21 3  
ATOM 2241  H HG22 . VAL A 1 47 ? 17.247 -23.653 -13.371 1.00 60.11 ? 156 VAL A HG22 3  
ATOM 2242  H HG23 . VAL A 1 47 ? 18.154 -24.751 -12.330 1.00 53.23 ? 156 VAL A HG23 3  
ATOM 2243  N N    . LYS A 1 48 ? 21.477 -21.790 -13.254 1.00 52.33 ? 157 LYS A N    3  
ATOM 2244  C CA   . LYS A 1 48 ? 21.908 -20.507 -12.711 1.00 22.45 ? 157 LYS A CA   3  
ATOM 2245  C C    . LYS A 1 48 ? 21.145 -19.357 -13.359 1.00 42.13 ? 157 LYS A C    3  
ATOM 2246  O O    . LYS A 1 48 ? 20.625 -19.490 -14.468 1.00 13.45 ? 157 LYS A O    3  
ATOM 2247  C CB   . LYS A 1 48 ? 23.412 -20.320 -12.923 1.00 21.01 ? 157 LYS A CB   3  
ATOM 2248  C CG   . LYS A 1 48 ? 24.231 -21.557 -12.598 1.00 60.30 ? 157 LYS A CG   3  
ATOM 2249  C CD   . LYS A 1 48 ? 25.709 -21.229 -12.465 1.00 53.14 ? 157 LYS A CD   3  
ATOM 2250  C CE   . LYS A 1 48 ? 26.553 -22.490 -12.369 1.00 64.11 ? 157 LYS A CE   3  
ATOM 2251  N NZ   . LYS A 1 48 ? 28.010 -22.181 -12.336 1.00 32.02 ? 157 LYS A NZ   3  
ATOM 2252  H H    . LYS A 1 48 ? 21.466 -21.917 -14.227 1.00 25.44 ? 157 LYS A H    3  
ATOM 2253  H HA   . LYS A 1 48 ? 21.700 -20.509 -11.651 1.00 63.43 ? 157 LYS A HA   3  
ATOM 2254  H HB2  . LYS A 1 48 ? 23.588 -20.058 -13.956 1.00 33.50 ? 157 LYS A HB2  3  
ATOM 2255  H HB3  . LYS A 1 48 ? 23.754 -19.512 -12.293 1.00 4.23  ? 157 LYS A HB3  3  
ATOM 2256  H HG2  . LYS A 1 48 ? 23.881 -21.975 -11.666 1.00 22.13 ? 157 LYS A HG2  3  
ATOM 2257  H HG3  . LYS A 1 48 ? 24.102 -22.281 -13.390 1.00 61.31 ? 157 LYS A HG3  3  
ATOM 2258  H HD2  . LYS A 1 48 ? 26.022 -20.664 -13.331 1.00 25.51 ? 157 LYS A HD2  3  
ATOM 2259  H HD3  . LYS A 1 48 ? 25.858 -20.637 -11.574 1.00 3.24  ? 157 LYS A HD3  3  
ATOM 2260  H HE2  . LYS A 1 48 ? 26.286 -23.019 -11.467 1.00 52.03 ? 157 LYS A HE2  3  
ATOM 2261  H HE3  . LYS A 1 48 ? 26.346 -23.113 -13.227 1.00 13.13 ? 157 LYS A HE3  3  
ATOM 2262  H HZ1  . LYS A 1 48 ? 28.563 -23.057 -12.430 1.00 12.04 ? 157 LYS A HZ1  3  
ATOM 2263  H HZ2  . LYS A 1 48 ? 28.257 -21.723 -11.436 1.00 24.13 ? 157 LYS A HZ2  3  
ATOM 2264  H HZ3  . LYS A 1 48 ? 28.258 -21.542 -13.118 1.00 14.44 ? 157 LYS A HZ3  3  
ATOM 2265  N N    . THR A 1 49 ? 21.083 -18.226 -12.663 1.00 23.24 ? 158 THR A N    3  
ATOM 2266  C CA   . THR A 1 49 ? 20.385 -17.053 -13.171 1.00 14.41 ? 158 THR A CA   3  
ATOM 2267  C C    . THR A 1 49 ? 21.200 -15.785 -12.943 1.00 24.34 ? 158 THR A C    3  
ATOM 2268  O O    . THR A 1 49 ? 22.268 -15.824 -12.331 1.00 3.24  ? 158 THR A O    3  
ATOM 2269  C CB   . THR A 1 49 ? 19.005 -16.888 -12.506 1.00 20.32 ? 158 THR A CB   3  
ATOM 2270  O OG1  . THR A 1 49 ? 19.165 -16.535 -11.127 1.00 73.13 ? 158 THR A OG1  3  
ATOM 2271  C CG2  . THR A 1 49 ? 18.195 -18.171 -12.615 1.00 62.43 ? 158 THR A CG2  3  
ATOM 2272  H H    . THR A 1 49 ? 21.518 -18.182 -11.785 1.00 70.35 ? 158 THR A H    3  
ATOM 2273  H HA   . THR A 1 49 ? 20.236 -17.187 -14.232 1.00 55.15 ? 158 THR A HA   3  
ATOM 2274  H HB   . THR A 1 49 ? 18.470 -16.098 -13.012 1.00 51.24 ? 158 THR A HB   3  
ATOM 2275  H HG1  . THR A 1 49 ? 19.335 -15.593 -11.056 1.00 4.21  ? 158 THR A HG1  3  
ATOM 2276  H HG21 . THR A 1 49 ? 18.216 -18.692 -11.669 1.00 72.03 ? 158 THR A HG21 3  
ATOM 2277  H HG22 . THR A 1 49 ? 18.621 -18.801 -13.383 1.00 15.05 ? 158 THR A HG22 3  
ATOM 2278  H HG23 . THR A 1 49 ? 17.174 -17.931 -12.871 1.00 63.33 ? 158 THR A HG23 3  
ATOM 2279  N N    . CYS A 1 50 ? 20.691 -14.662 -13.437 1.00 60.24 ? 159 CYS A N    3  
ATOM 2280  C CA   . CYS A 1 50 ? 21.372 -13.382 -13.287 1.00 40.13 ? 159 CYS A CA   3  
ATOM 2281  C C    . CYS A 1 50 ? 20.594 -12.458 -12.354 1.00 64.22 ? 159 CYS A C    3  
ATOM 2282  O O    . CYS A 1 50 ? 19.414 -12.681 -12.087 1.00 1.11  ? 159 CYS A O    3  
ATOM 2283  C CB   . CYS A 1 50 ? 21.552 -12.713 -14.652 1.00 34.04 ? 159 CYS A CB   3  
ATOM 2284  S SG   . CYS A 1 50 ? 23.290 -12.494 -15.149 1.00 63.22 ? 159 CYS A SG   3  
ATOM 2285  H H    . CYS A 1 50 ? 19.835 -14.695 -13.916 1.00 4.10  ? 159 CYS A H    3  
ATOM 2286  H HA   . CYS A 1 50 ? 22.344 -13.571 -12.858 1.00 61.22 ? 159 CYS A HA   3  
ATOM 2287  H HB2  . CYS A 1 50 ? 21.068 -13.317 -15.406 1.00 44.41 ? 159 CYS A HB2  3  
ATOM 2288  H HB3  . CYS A 1 50 ? 21.090 -11.737 -14.629 1.00 2.11  ? 159 CYS A HB3  3  
ATOM 2289  N N    . GLU A 1 51 ? 21.265 -11.421 -11.863 1.00 24.24 ? 160 GLU A N    3  
ATOM 2290  C CA   . GLU A 1 51 ? 20.637 -10.465 -10.959 1.00 42.51 ? 160 GLU A CA   3  
ATOM 2291  C C    . GLU A 1 51 ? 19.661 -9.565  -11.712 1.00 62.02 ? 160 GLU A C    3  
ATOM 2292  O O    . GLU A 1 51 ? 19.903 -9.192  -12.860 1.00 51.22 ? 160 GLU A O    3  
ATOM 2293  C CB   . GLU A 1 51 ? 21.700 -9.612  -10.263 1.00 65.14 ? 160 GLU A CB   3  
ATOM 2294  C CG   . GLU A 1 51 ? 21.194 -8.903  -9.019  1.00 14.02 ? 160 GLU A CG   3  
ATOM 2295  C CD   . GLU A 1 51 ? 22.250 -8.025  -8.377  1.00 10.04 ? 160 GLU A CD   3  
ATOM 2296  O OE1  . GLU A 1 51 ? 23.418 -8.460  -8.301  1.00 31.14 ? 160 GLU A OE1  3  
ATOM 2297  O OE2  . GLU A 1 51 ? 21.908 -6.902  -7.950  1.00 40.13 ? 160 GLU A OE2  3  
ATOM 2298  H H    . GLU A 1 51 ? 22.205 -11.297 -12.113 1.00 33.12 ? 160 GLU A H    3  
ATOM 2299  H HA   . GLU A 1 51 ? 20.091 -11.022 -10.213 1.00 64.00 ? 160 GLU A HA   3  
ATOM 2300  H HB2  . GLU A 1 51 ? 22.526 -10.248 -9.980  1.00 32.43 ? 160 GLU A HB2  3  
ATOM 2301  H HB3  . GLU A 1 51 ? 22.056 -8.865  -10.958 1.00 21.22 ? 160 GLU A HB3  3  
ATOM 2302  H HG2  . GLU A 1 51 ? 20.351 -8.285  -9.290  1.00 73.31 ? 160 GLU A HG2  3  
ATOM 2303  H HG3  . GLU A 1 51 ? 20.878 -9.645  -8.300  1.00 70.35 ? 160 GLU A HG3  3  
ATOM 2304  N N    . VAL A 1 52 ? 18.557 -9.221  -11.057 1.00 52.13 ? 161 VAL A N    3  
ATOM 2305  C CA   . VAL A 1 52 ? 17.544 -8.365  -11.663 1.00 71.14 ? 161 VAL A CA   3  
ATOM 2306  C C    . VAL A 1 52 ? 16.824 -7.533  -10.608 1.00 4.00  ? 161 VAL A C    3  
ATOM 2307  O O    . VAL A 1 52 ? 16.705 -7.944  -9.454  1.00 44.31 ? 161 VAL A O    3  
ATOM 2308  C CB   . VAL A 1 52 ? 16.506 -9.192  -12.445 1.00 54.43 ? 161 VAL A CB   3  
ATOM 2309  C CG1  . VAL A 1 52 ? 17.113 -9.735  -13.730 1.00 11.32 ? 161 VAL A CG1  3  
ATOM 2310  C CG2  . VAL A 1 52 ? 15.965 -10.322 -11.582 1.00 2.50  ? 161 VAL A CG2  3  
ATOM 2311  H H    . VAL A 1 52 ? 18.420 -9.550  -10.144 1.00 45.14 ? 161 VAL A H    3  
ATOM 2312  H HA   . VAL A 1 52 ? 18.039 -7.700  -12.356 1.00 63.31 ? 161 VAL A HA   3  
ATOM 2313  H HB   . VAL A 1 52 ? 15.683 -8.543  -12.708 1.00 41.24 ? 161 VAL A HB   3  
ATOM 2314  H HG11 . VAL A 1 52 ? 17.998 -10.308 -13.495 1.00 13.01 ? 161 VAL A HG11 3  
ATOM 2315  H HG12 . VAL A 1 52 ? 16.394 -10.368 -14.229 1.00 11.03 ? 161 VAL A HG12 3  
ATOM 2316  H HG13 . VAL A 1 52 ? 17.379 -8.912  -14.377 1.00 63.44 ? 161 VAL A HG13 3  
ATOM 2317  H HG21 . VAL A 1 52 ? 15.325 -10.955 -12.178 1.00 44.34 ? 161 VAL A HG21 3  
ATOM 2318  H HG22 . VAL A 1 52 ? 16.788 -10.905 -11.195 1.00 3.44  ? 161 VAL A HG22 3  
ATOM 2319  H HG23 . VAL A 1 52 ? 15.399 -9.908  -10.760 1.00 63.54 ? 161 VAL A HG23 3  
ATOM 2320  N N    . ALA A 1 53 ? 16.346 -6.361  -11.012 1.00 15.12 ? 162 ALA A N    3  
ATOM 2321  C CA   . ALA A 1 53 ? 15.635 -5.471  -10.102 1.00 20.45 ? 162 ALA A CA   3  
ATOM 2322  C C    . ALA A 1 53 ? 14.137 -5.475  -10.388 1.00 43.42 ? 162 ALA A C    3  
ATOM 2323  O O    . ALA A 1 53 ? 13.686 -4.917  -11.388 1.00 61.32 ? 162 ALA A O    3  
ATOM 2324  C CB   . ALA A 1 53 ? 16.191 -4.059  -10.203 1.00 53.42 ? 162 ALA A CB   3  
ATOM 2325  H H    . ALA A 1 53 ? 16.472 -6.089  -11.944 1.00 50.34 ? 162 ALA A H    3  
ATOM 2326  H HA   . ALA A 1 53 ? 15.799 -5.825  -9.094  1.00 2.34  ? 162 ALA A HA   3  
ATOM 2327  H HB1  . ALA A 1 53 ? 16.549 -3.743  -9.234  1.00 64.30 ? 162 ALA A HB1  3  
ATOM 2328  H HB2  . ALA A 1 53 ? 17.005 -4.043  -10.912 1.00 3.53  ? 162 ALA A HB2  3  
ATOM 2329  H HB3  . ALA A 1 53 ? 15.412 -3.389  -10.534 1.00 55.43 ? 162 ALA A HB3  3  
ATOM 2330  N N    . ALA A 1 54 ? 13.372 -6.107  -9.505  1.00 12.33 ? 163 ALA A N    3  
ATOM 2331  C CA   . ALA A 1 54 ? 11.925 -6.181  -9.663  1.00 33.23 ? 163 ALA A CA   3  
ATOM 2332  C C    . ALA A 1 54 ? 11.231 -6.313  -8.311  1.00 51.51 ? 163 ALA A C    3  
ATOM 2333  O O    . ALA A 1 54 ? 11.870 -6.221  -7.263  1.00 65.43 ? 163 ALA A O    3  
ATOM 2334  C CB   . ALA A 1 54 ? 11.552 -7.348  -10.565 1.00 53.12 ? 163 ALA A CB   3  
ATOM 2335  H H    . ALA A 1 54 ? 13.790 -6.532  -8.727  1.00 42.24 ? 163 ALA A H    3  
ATOM 2336  H HA   . ALA A 1 54 ? 11.594 -5.269  -10.139 1.00 34.41 ? 163 ALA A HA   3  
ATOM 2337  H HB1  . ALA A 1 54 ? 11.406 -8.234  -9.965  1.00 20.13 ? 163 ALA A HB1  3  
ATOM 2338  H HB2  . ALA A 1 54 ? 10.639 -7.117  -11.094 1.00 11.54 ? 163 ALA A HB2  3  
ATOM 2339  H HB3  . ALA A 1 54 ? 12.346 -7.521  -11.276 1.00 12.00 ? 163 ALA A HB3  3  
ATOM 2340  N N    . TRP A 1 55 ? 9.921  -6.526  -8.343  1.00 35.14 ? 164 TRP A N    3  
ATOM 2341  C CA   . TRP A 1 55 ? 9.140  -6.669  -7.119  1.00 20.12 ? 164 TRP A CA   3  
ATOM 2342  C C    . TRP A 1 55 ? 9.325  -8.056  -6.514  1.00 62.41 ? 164 TRP A C    3  
ATOM 2343  O O    . TRP A 1 55 ? 8.779  -9.040  -7.014  1.00 34.34 ? 164 TRP A O    3  
ATOM 2344  C CB   . TRP A 1 55 ? 7.658  -6.416  -7.402  1.00 24.20 ? 164 TRP A CB   3  
ATOM 2345  C CG   . TRP A 1 55 ? 7.413  -5.197  -8.238  1.00 41.13 ? 164 TRP A CG   3  
ATOM 2346  C CD1  . TRP A 1 55 ? 7.359  -5.135  -9.602  1.00 24.35 ? 164 TRP A CD1  3  
ATOM 2347  C CD2  . TRP A 1 55 ? 7.190  -3.864  -7.765  1.00 44.04 ? 164 TRP A CD2  3  
ATOM 2348  N NE1  . TRP A 1 55 ? 7.117  -3.844  -10.005 1.00 33.34 ? 164 TRP A NE1  3  
ATOM 2349  C CE2  . TRP A 1 55 ? 7.008  -3.045  -8.897  1.00 62.42 ? 164 TRP A CE2  3  
ATOM 2350  C CE3  . TRP A 1 55 ? 7.125  -3.283  -6.496  1.00 41.33 ? 164 TRP A CE3  3  
ATOM 2351  C CZ2  . TRP A 1 55 ? 6.767  -1.678  -8.795  1.00 52.04 ? 164 TRP A CZ2  3  
ATOM 2352  C CZ3  . TRP A 1 55 ? 6.886  -1.925  -6.397  1.00 32.30 ? 164 TRP A CZ3  3  
ATOM 2353  C CH2  . TRP A 1 55 ? 6.708  -1.135  -7.541  1.00 21.35 ? 164 TRP A CH2  3  
ATOM 2354  H H    . TRP A 1 55 ? 9.467  -6.589  -9.209  1.00 74.13 ? 164 TRP A H    3  
ATOM 2355  H HA   . TRP A 1 55 ? 9.493  -5.931  -6.413  1.00 64.53 ? 164 TRP A HA   3  
ATOM 2356  H HB2  . TRP A 1 55 ? 7.248  -7.267  -7.925  1.00 12.02 ? 164 TRP A HB2  3  
ATOM 2357  H HB3  . TRP A 1 55 ? 7.137  -6.289  -6.464  1.00 41.42 ? 164 TRP A HB3  3  
ATOM 2358  H HD1  . TRP A 1 55 ? 7.492  -5.985  -10.254 1.00 41.41 ? 164 TRP A HD1  3  
ATOM 2359  H HE1  . TRP A 1 55 ? 7.033  -3.545  -10.935 1.00 23.05 ? 164 TRP A HE1  3  
ATOM 2360  H HE3  . TRP A 1 55 ? 7.259  -3.875  -5.603  1.00 44.12 ? 164 TRP A HE3  3  
ATOM 2361  H HZ2  . TRP A 1 55 ? 6.627  -1.056  -9.667  1.00 41.43 ? 164 TRP A HZ2  3  
ATOM 2362  H HZ3  . TRP A 1 55 ? 6.832  -1.458  -5.424  1.00 64.34 ? 164 TRP A HZ3  3  
ATOM 2363  H HH2  . TRP A 1 55 ? 6.524  -0.080  -7.416  1.00 13.55 ? 164 TRP A HH2  3  
ATOM 2364  N N    . CYS A 1 56 ? 10.099 -8.129  -5.436  1.00 53.20 ? 165 CYS A N    3  
ATOM 2365  C CA   . CYS A 1 56 ? 10.356 -9.396  -4.763  1.00 3.02  ? 165 CYS A CA   3  
ATOM 2366  C C    . CYS A 1 56 ? 10.672 -9.173  -3.286  1.00 73.35 ? 165 CYS A C    3  
ATOM 2367  O O    . CYS A 1 56 ? 11.154 -8.115  -2.882  1.00 23.53 ? 165 CYS A O    3  
ATOM 2368  C CB   . CYS A 1 56 ? 11.516 -10.130 -5.438  1.00 45.24 ? 165 CYS A CB   3  
ATOM 2369  S SG   . CYS A 1 56 ? 13.147 -9.374  -5.143  1.00 4.15  ? 165 CYS A SG   3  
ATOM 2370  H H    . CYS A 1 56 ? 10.507 -7.309  -5.084  1.00 61.32 ? 165 CYS A H    3  
ATOM 2371  H HA   . CYS A 1 56 ? 9.466  -10.000 -4.841  1.00 35.43 ? 165 CYS A HA   3  
ATOM 2372  H HB2  . CYS A 1 56 ? 11.554 -11.145 -5.070  1.00 11.44 ? 165 CYS A HB2  3  
ATOM 2373  H HB3  . CYS A 1 56 ? 11.350 -10.146 -6.505  1.00 73.02 ? 165 CYS A HB3  3  
ATOM 2374  N N    . PRO A 1 57 ? 10.393 -10.194 -2.462  1.00 1.34  ? 166 PRO A N    3  
ATOM 2375  C CA   . PRO A 1 57 ? 10.639 -10.134 -1.018  1.00 25.42 ? 166 PRO A CA   3  
ATOM 2376  C C    . PRO A 1 57 ? 12.127 -10.141 -0.683  1.00 20.42 ? 166 PRO A C    3  
ATOM 2377  O O    . PRO A 1 57 ? 12.789 -11.176 -0.770  1.00 55.02 ? 166 PRO A O    3  
ATOM 2378  C CB   . PRO A 1 57 ? 9.967  -11.404 -0.491  1.00 33.33 ? 166 PRO A CB   3  
ATOM 2379  C CG   . PRO A 1 57 ? 9.966  -12.341 -1.649  1.00 23.42 ? 166 PRO A CG   3  
ATOM 2380  C CD   . PRO A 1 57 ? 9.817  -11.484 -2.875  1.00 73.11 ? 166 PRO A CD   3  
ATOM 2381  H HA   . PRO A 1 57 ? 10.175 -9.267  -0.571  1.00 62.24 ? 166 PRO A HA   3  
ATOM 2382  H HB2  . PRO A 1 57 ? 10.537 -11.799 0.338   1.00 21.32 ? 166 PRO A HB2  3  
ATOM 2383  H HB3  . PRO A 1 57 ? 8.962  -11.176 -0.167  1.00 62.24 ? 166 PRO A HB3  3  
ATOM 2384  H HG2  . PRO A 1 57 ? 10.899 -12.884 -1.682  1.00 75.32 ? 166 PRO A HG2  3  
ATOM 2385  H HG3  . PRO A 1 57 ? 9.135  -13.026 -1.567  1.00 13.54 ? 166 PRO A HG3  3  
ATOM 2386  H HD2  . PRO A 1 57 ? 10.370 -11.907 -3.701  1.00 12.33 ? 166 PRO A HD2  3  
ATOM 2387  H HD3  . PRO A 1 57 ? 8.774  -11.374 -3.134  1.00 32.51 ? 166 PRO A HD3  3  
ATOM 2388  N N    . VAL A 1 58 ? 12.648 -8.980  -0.298  1.00 71.34 ? 167 VAL A N    3  
ATOM 2389  C CA   . VAL A 1 58 ? 14.058 -8.853  0.052   1.00 74.35 ? 167 VAL A CA   3  
ATOM 2390  C C    . VAL A 1 58 ? 14.314 -9.320  1.480   1.00 35.31 ? 167 VAL A C    3  
ATOM 2391  O O    . VAL A 1 58 ? 13.385 -9.453  2.277   1.00 55.34 ? 167 VAL A O    3  
ATOM 2392  C CB   . VAL A 1 58 ? 14.544 -7.399  -0.097  1.00 32.35 ? 167 VAL A CB   3  
ATOM 2393  C CG1  . VAL A 1 58 ? 13.711 -6.467  0.770   1.00 41.21 ? 167 VAL A CG1  3  
ATOM 2394  C CG2  . VAL A 1 58 ? 16.020 -7.293  0.257   1.00 54.11 ? 167 VAL A CG2  3  
ATOM 2395  H H    . VAL A 1 58 ? 12.070 -8.191  -0.248  1.00 40.51 ? 167 VAL A H    3  
ATOM 2396  H HA   . VAL A 1 58 ? 14.627 -9.472  -0.627  1.00 21.03 ? 167 VAL A HA   3  
ATOM 2397  H HB   . VAL A 1 58 ? 14.420 -7.103  -1.128  1.00 11.13 ? 167 VAL A HB   3  
ATOM 2398  H HG11 . VAL A 1 58 ? 13.057 -7.051  1.401   1.00 52.33 ? 167 VAL A HG11 3  
ATOM 2399  H HG12 . VAL A 1 58 ? 14.365 -5.867  1.385   1.00 2.51  ? 167 VAL A HG12 3  
ATOM 2400  H HG13 . VAL A 1 58 ? 13.119 -5.822  0.138   1.00 53.23 ? 167 VAL A HG13 3  
ATOM 2401  H HG21 . VAL A 1 58 ? 16.121 -6.965  1.281   1.00 71.03 ? 167 VAL A HG21 3  
ATOM 2402  H HG22 . VAL A 1 58 ? 16.489 -8.259  0.141   1.00 72.35 ? 167 VAL A HG22 3  
ATOM 2403  H HG23 . VAL A 1 58 ? 16.497 -6.580  -0.399  1.00 32.31 ? 167 VAL A HG23 3  
ATOM 2404  N N    . MET A 1 1  ? 1.692  -0.397  -1.290  1.00 51.21 ? 110 MET A N    4  
ATOM 2405  C CA   . MET A 1 1  ? 2.872  0.343   -0.859  1.00 1.31  ? 110 MET A CA   4  
ATOM 2406  C C    . MET A 1 1  ? 4.118  -0.534  -0.925  1.00 62.01 ? 110 MET A C    4  
ATOM 2407  O O    . MET A 1 1  ? 4.503  -1.155  0.065   1.00 21.30 ? 110 MET A O    4  
ATOM 2408  C CB   . MET A 1 1  ? 2.679  0.869   0.565   1.00 60.31 ? 110 MET A CB   4  
ATOM 2409  C CG   . MET A 1 1  ? 3.798  1.785   1.031   1.00 3.25  ? 110 MET A CG   4  
ATOM 2410  S SD   . MET A 1 1  ? 3.581  3.486   0.474   1.00 11.22 ? 110 MET A SD   4  
ATOM 2411  C CE   . MET A 1 1  ? 2.780  4.211   1.903   1.00 21.10 ? 110 MET A CE   4  
ATOM 2412  H H1   . MET A 1 1  ? 0.980  -0.580  -0.642  1.00 12.11 ? 110 MET A H1   4  
ATOM 2413  H HA   . MET A 1 1  ? 3.000  1.181   -1.528  1.00 1.12  ? 110 MET A HA   4  
ATOM 2414  H HB2  . MET A 1 1  ? 1.751  1.418   0.610   1.00 35.25 ? 110 MET A HB2  4  
ATOM 2415  H HB3  . MET A 1 1  ? 2.625  0.029   1.242   1.00 42.11 ? 110 MET A HB3  4  
ATOM 2416  H HG2  . MET A 1 1  ? 3.827  1.777   2.111   1.00 72.41 ? 110 MET A HG2  4  
ATOM 2417  H HG3  . MET A 1 1  ? 4.735  1.411   0.646   1.00 41.01 ? 110 MET A HG3  4  
ATOM 2418  H HE1  . MET A 1 1  ? 1.970  3.573   2.224   1.00 22.22 ? 110 MET A HE1  4  
ATOM 2419  H HE2  . MET A 1 1  ? 3.497  4.313   2.704   1.00 42.21 ? 110 MET A HE2  4  
ATOM 2420  H HE3  . MET A 1 1  ? 2.390  5.184   1.642   1.00 70.04 ? 110 MET A HE3  4  
ATOM 2421  N N    . GLN A 1 2  ? 4.743  -0.580  -2.097  1.00 50.53 ? 111 GLN A N    4  
ATOM 2422  C CA   . GLN A 1 2  ? 5.945  -1.382  -2.291  1.00 72.01 ? 111 GLN A CA   4  
ATOM 2423  C C    . GLN A 1 2  ? 7.025  -0.580  -3.009  1.00 3.34  ? 111 GLN A C    4  
ATOM 2424  O O    . GLN A 1 2  ? 6.816  0.578   -3.372  1.00 4.43  ? 111 GLN A O    4  
ATOM 2425  C CB   . GLN A 1 2  ? 5.617  -2.645  -3.089  1.00 32.43 ? 111 GLN A CB   4  
ATOM 2426  C CG   . GLN A 1 2  ? 4.742  -3.632  -2.333  1.00 32.23 ? 111 GLN A CG   4  
ATOM 2427  C CD   . GLN A 1 2  ? 5.548  -4.603  -1.493  1.00 64.45 ? 111 GLN A CD   4  
ATOM 2428  O OE1  . GLN A 1 2  ? 5.860  -4.330  -0.334  1.00 52.20 ? 111 GLN A OE1  4  
ATOM 2429  N NE2  . GLN A 1 2  ? 5.891  -5.746  -2.076  1.00 24.40 ? 111 GLN A NE2  4  
ATOM 2430  H H    . GLN A 1 2  ? 4.387  -0.062  -2.849  1.00 24.01 ? 111 GLN A H    4  
ATOM 2431  H HA   . GLN A 1 2  ? 6.313  -1.668  -1.317  1.00 41.35 ? 111 GLN A HA   4  
ATOM 2432  H HB2  . GLN A 1 2  ? 5.103  -2.361  -3.995  1.00 34.53 ? 111 GLN A HB2  4  
ATOM 2433  H HB3  . GLN A 1 2  ? 6.540  -3.142  -3.349  1.00 31.32 ? 111 GLN A HB3  4  
ATOM 2434  H HG2  . GLN A 1 2  ? 4.080  -3.081  -1.681  1.00 21.21 ? 111 GLN A HG2  4  
ATOM 2435  H HG3  . GLN A 1 2  ? 4.157  -4.194  -3.046  1.00 20.32 ? 111 GLN A HG3  4  
ATOM 2436  H HE21 . GLN A 1 2  ? 5.609  -5.896  -3.003  1.00 42.32 ? 111 GLN A HE21 4  
ATOM 2437  H HE22 . GLN A 1 2  ? 6.413  -6.392  -1.557  1.00 44.11 ? 111 GLN A HE22 4  
ATOM 2438  N N    . THR A 1 3  ? 8.183  -1.202  -3.210  1.00 74.41 ? 112 THR A N    4  
ATOM 2439  C CA   . THR A 1 3  ? 9.297  -0.546  -3.883  1.00 33.35 ? 112 THR A CA   4  
ATOM 2440  C C    . THR A 1 3  ? 10.126 -1.548  -4.678  1.00 32.01 ? 112 THR A C    4  
ATOM 2441  O O    . THR A 1 3  ? 10.232 -2.715  -4.302  1.00 64.15 ? 112 THR A O    4  
ATOM 2442  C CB   . THR A 1 3  ? 10.212 0.177   -2.877  1.00 43.31 ? 112 THR A CB   4  
ATOM 2443  O OG1  . THR A 1 3  ? 10.269 -0.557  -1.649  1.00 71.54 ? 112 THR A OG1  4  
ATOM 2444  C CG2  . THR A 1 3  ? 9.711  1.588   -2.607  1.00 44.01 ? 112 THR A CG2  4  
ATOM 2445  H H    . THR A 1 3  ? 8.288  -2.125  -2.898  1.00 22.24 ? 112 THR A H    4  
ATOM 2446  H HA   . THR A 1 3  ? 8.890  0.189   -4.561  1.00 40.42 ? 112 THR A HA   4  
ATOM 2447  H HB   . THR A 1 3  ? 11.206 0.238   -3.298  1.00 10.24 ? 112 THR A HB   4  
ATOM 2448  H HG1  . THR A 1 3  ? 10.772 -1.365  -1.782  1.00 52.32 ? 112 THR A HG1  4  
ATOM 2449  H HG21 . THR A 1 3  ? 10.312 2.041   -1.832  1.00 53.10 ? 112 THR A HG21 4  
ATOM 2450  H HG22 . THR A 1 3  ? 8.681  1.549   -2.288  1.00 55.00 ? 112 THR A HG22 4  
ATOM 2451  H HG23 . THR A 1 3  ? 9.787  2.175   -3.510  1.00 0.22  ? 112 THR A HG23 4  
ATOM 2452  N N    . GLN A 1 4  ? 10.711 -1.084  -5.777  1.00 63.12 ? 113 GLN A N    4  
ATOM 2453  C CA   . GLN A 1 4  ? 11.531 -1.941  -6.625  1.00 63.12 ? 113 GLN A CA   4  
ATOM 2454  C C    . GLN A 1 4  ? 12.846 -2.291  -5.936  1.00 61.11 ? 113 GLN A C    4  
ATOM 2455  O O    . GLN A 1 4  ? 13.604 -1.407  -5.538  1.00 11.25 ? 113 GLN A O    4  
ATOM 2456  C CB   . GLN A 1 4  ? 11.810 -1.254  -7.963  1.00 62.01 ? 113 GLN A CB   4  
ATOM 2457  C CG   . GLN A 1 4  ? 10.552 -0.814  -8.695  1.00 65.41 ? 113 GLN A CG   4  
ATOM 2458  C CD   . GLN A 1 4  ? 10.127 0.594   -8.330  1.00 11.00 ? 113 GLN A CD   4  
ATOM 2459  O OE1  . GLN A 1 4  ? 9.361  0.799   -7.388  1.00 23.05 ? 113 GLN A OE1  4  
ATOM 2460  N NE2  . GLN A 1 4  ? 10.622 1.575   -9.076  1.00 22.41 ? 113 GLN A NE2  4  
ATOM 2461  H H    . GLN A 1 4  ? 10.589 -0.144  -6.024  1.00 34.22 ? 113 GLN A H    4  
ATOM 2462  H HA   . GLN A 1 4  ? 10.981 -2.852  -6.807  1.00 10.24 ? 113 GLN A HA   4  
ATOM 2463  H HB2  . GLN A 1 4  ? 12.421 -0.382  -7.786  1.00 4.21  ? 113 GLN A HB2  4  
ATOM 2464  H HB3  . GLN A 1 4  ? 12.350 -1.939  -8.600  1.00 42.12 ? 113 GLN A HB3  4  
ATOM 2465  H HG2  . GLN A 1 4  ? 10.738 -0.853  -9.758  1.00 72.33 ? 113 GLN A HG2  4  
ATOM 2466  H HG3  . GLN A 1 4  ? 9.751  -1.494  -8.446  1.00 14.55 ? 113 GLN A HG3  4  
ATOM 2467  H HE21 . GLN A 1 4  ? 11.226 1.336   -9.811  1.00 54.43 ? 113 GLN A HE21 4  
ATOM 2468  H HE22 . GLN A 1 4  ? 10.363 2.494   -8.863  1.00 2.42  ? 113 GLN A HE22 4  
ATOM 2469  N N    . SER A 1 5  ? 13.110 -3.587  -5.799  1.00 0.42  ? 114 SER A N    4  
ATOM 2470  C CA   . SER A 1 5  ? 14.332 -4.054  -5.154  1.00 14.32 ? 114 SER A CA   4  
ATOM 2471  C C    . SER A 1 5  ? 15.170 -4.888  -6.117  1.00 71.05 ? 114 SER A C    4  
ATOM 2472  O O    . SER A 1 5  ? 14.734 -5.206  -7.224  1.00 75.03 ? 114 SER A O    4  
ATOM 2473  C CB   . SER A 1 5  ? 13.994 -4.877  -3.909  1.00 73.15 ? 114 SER A CB   4  
ATOM 2474  O OG   . SER A 1 5  ? 15.122 -5.007  -3.062  1.00 61.53 ? 114 SER A OG   4  
ATOM 2475  H H    . SER A 1 5  ? 12.466 -4.244  -6.137  1.00 42.22 ? 114 SER A H    4  
ATOM 2476  H HA   . SER A 1 5  ? 14.902 -3.186  -4.857  1.00 22.30 ? 114 SER A HA   4  
ATOM 2477  H HB2  . SER A 1 5  ? 13.202 -4.389  -3.362  1.00 1.12  ? 114 SER A HB2  4  
ATOM 2478  H HB3  . SER A 1 5  ? 13.669 -5.863  -4.211  1.00 14.52 ? 114 SER A HB3  4  
ATOM 2479  H HG   . SER A 1 5  ? 15.524 -5.869  -3.194  1.00 70.32 ? 114 SER A HG   4  
ATOM 2480  N N    . THR A 1 6  ? 16.378 -5.240  -5.689  1.00 21.23 ? 115 THR A N    4  
ATOM 2481  C CA   . THR A 1 6  ? 17.279 -6.036  -6.512  1.00 63.21 ? 115 THR A CA   4  
ATOM 2482  C C    . THR A 1 6  ? 17.333 -7.481  -6.030  1.00 33.32 ? 115 THR A C    4  
ATOM 2483  O O    . THR A 1 6  ? 17.319 -7.746  -4.827  1.00 64.23 ? 115 THR A O    4  
ATOM 2484  C CB   . THR A 1 6  ? 18.705 -5.453  -6.510  1.00 20.13 ? 115 THR A CB   4  
ATOM 2485  O OG1  . THR A 1 6  ? 19.525 -6.160  -7.447  1.00 21.24 ? 115 THR A OG1  4  
ATOM 2486  C CG2  . THR A 1 6  ? 19.322 -5.539  -5.122  1.00 3.30  ? 115 THR A CG2  4  
ATOM 2487  H H    . THR A 1 6  ? 16.669 -4.956  -4.797  1.00 61.31 ? 115 THR A H    4  
ATOM 2488  H HA   . THR A 1 6  ? 16.907 -6.019  -7.526  1.00 45.24 ? 115 THR A HA   4  
ATOM 2489  H HB   . THR A 1 6  ? 18.653 -4.414  -6.801  1.00 10.30 ? 115 THR A HB   4  
ATOM 2490  H HG1  . THR A 1 6  ? 20.449 -6.052  -7.209  1.00 2.21  ? 115 THR A HG1  4  
ATOM 2491  H HG21 . THR A 1 6  ? 19.764 -4.587  -4.865  1.00 63.41 ? 115 THR A HG21 4  
ATOM 2492  H HG22 . THR A 1 6  ? 20.084 -6.304  -5.114  1.00 1.14  ? 115 THR A HG22 4  
ATOM 2493  H HG23 . THR A 1 6  ? 18.556 -5.785  -4.402  1.00 63.24 ? 115 THR A HG23 4  
ATOM 2494  N N    . CYS A 1 7  ? 17.394 -8.414  -6.975  1.00 11.44 ? 116 CYS A N    4  
ATOM 2495  C CA   . CYS A 1 7  ? 17.450 -9.833  -6.647  1.00 32.04 ? 116 CYS A CA   4  
ATOM 2496  C C    . CYS A 1 7  ? 17.578 -10.679 -7.910  1.00 44.33 ? 116 CYS A C    4  
ATOM 2497  O O    . CYS A 1 7  ? 17.204 -10.262 -9.007  1.00 34.53 ? 116 CYS A O    4  
ATOM 2498  C CB   . CYS A 1 7  ? 16.200 -10.247 -5.867  1.00 70.44 ? 116 CYS A CB   4  
ATOM 2499  S SG   . CYS A 1 7  ? 14.642 -9.624  -6.576  1.00 14.04 ? 116 CYS A SG   4  
ATOM 2500  H H    . CYS A 1 7  ? 17.401 -8.140  -7.917  1.00 24.43 ? 116 CYS A H    4  
ATOM 2501  H HA   . CYS A 1 7  ? 18.319 -9.997  -6.029  1.00 4.14  ? 116 CYS A HA   4  
ATOM 2502  H HB2  . CYS A 1 7  ? 16.141 -11.326 -5.844  1.00 51.10 ? 116 CYS A HB2  4  
ATOM 2503  H HB3  . CYS A 1 7  ? 16.275 -9.874  -4.857  1.00 30.32 ? 116 CYS A HB3  4  
ATOM 2504  N N    . PRO A 1 8  ? 18.121 -11.896 -7.755  1.00 50.51 ? 117 PRO A N    4  
ATOM 2505  C CA   . PRO A 1 8  ? 18.311 -12.826 -8.872  1.00 0.21  ? 117 PRO A CA   4  
ATOM 2506  C C    . PRO A 1 8  ? 16.990 -13.375 -9.400  1.00 42.44 ? 117 PRO A C    4  
ATOM 2507  O O    . PRO A 1 8  ? 16.204 -13.953 -8.651  1.00 23.11 ? 117 PRO A O    4  
ATOM 2508  C CB   . PRO A 1 8  ? 19.150 -13.950 -8.259  1.00 11.25 ? 117 PRO A CB   4  
ATOM 2509  C CG   . PRO A 1 8  ? 18.838 -13.904 -6.803  1.00 35.24 ? 117 PRO A CG   4  
ATOM 2510  C CD   . PRO A 1 8  ? 18.590 -12.457 -6.477  1.00 62.12 ? 117 PRO A CD   4  
ATOM 2511  H HA   . PRO A 1 8  ? 18.859 -12.367 -9.682  1.00 14.41 ? 117 PRO A HA   4  
ATOM 2512  H HB2  . PRO A 1 8  ? 18.863 -14.896 -8.696  1.00 1.14  ? 117 PRO A HB2  4  
ATOM 2513  H HB3  . PRO A 1 8  ? 20.197 -13.764 -8.443  1.00 62.24 ? 117 PRO A HB3  4  
ATOM 2514  H HG2  . PRO A 1 8  ? 17.955 -14.491 -6.598  1.00 0.22  ? 117 PRO A HG2  4  
ATOM 2515  H HG3  . PRO A 1 8  ? 19.678 -14.277 -6.236  1.00 33.05 ? 117 PRO A HG3  4  
ATOM 2516  H HD2  . PRO A 1 8  ? 17.831 -12.366 -5.714  1.00 63.22 ? 117 PRO A HD2  4  
ATOM 2517  H HD3  . PRO A 1 8  ? 19.506 -11.980 -6.160  1.00 53.22 ? 117 PRO A HD3  4  
ATOM 2518  N N    . GLU A 1 9  ? 16.753 -13.189 -10.695 1.00 63.34 ? 118 GLU A N    4  
ATOM 2519  C CA   . GLU A 1 9  ? 15.527 -13.666 -11.323 1.00 35.32 ? 118 GLU A CA   4  
ATOM 2520  C C    . GLU A 1 9  ? 15.319 -15.153 -11.051 1.00 20.52 ? 118 GLU A C    4  
ATOM 2521  O O    . GLU A 1 9  ? 16.185 -15.817 -10.480 1.00 32.32 ? 118 GLU A O    4  
ATOM 2522  C CB   . GLU A 1 9  ? 15.567 -13.413 -12.831 1.00 61.33 ? 118 GLU A CB   4  
ATOM 2523  C CG   . GLU A 1 9  ? 16.787 -14.007 -13.515 1.00 40.04 ? 118 GLU A CG   4  
ATOM 2524  C CD   . GLU A 1 9  ? 17.086 -13.349 -14.848 1.00 44.13 ? 118 GLU A CD   4  
ATOM 2525  O OE1  . GLU A 1 9  ? 16.144 -13.173 -15.649 1.00 3.13  ? 118 GLU A OE1  4  
ATOM 2526  O OE2  . GLU A 1 9  ? 18.264 -13.010 -15.091 1.00 12.45 ? 118 GLU A OE2  4  
ATOM 2527  H H    . GLU A 1 9  ? 17.419 -12.721 -11.241 1.00 53.51 ? 118 GLU A H    4  
ATOM 2528  H HA   . GLU A 1 9  ? 14.701 -13.116 -10.897 1.00 71.42 ? 118 GLU A HA   4  
ATOM 2529  H HB2  . GLU A 1 9  ? 14.683 -13.842 -13.280 1.00 63.31 ? 118 GLU A HB2  4  
ATOM 2530  H HB3  . GLU A 1 9  ? 15.566 -12.347 -13.005 1.00 64.30 ? 118 GLU A HB3  4  
ATOM 2531  H HG2  . GLU A 1 9  ? 17.643 -13.881 -12.869 1.00 70.54 ? 118 GLU A HG2  4  
ATOM 2532  H HG3  . GLU A 1 9  ? 16.614 -15.060 -13.681 1.00 61.23 ? 118 GLU A HG3  4  
ATOM 2533  N N    . ILE A 1 10 ? 14.166 -15.669 -11.463 1.00 52.10 ? 119 ILE A N    4  
ATOM 2534  C CA   . ILE A 1 10 ? 13.845 -17.077 -11.265 1.00 14.24 ? 119 ILE A CA   4  
ATOM 2535  C C    . ILE A 1 10 ? 14.376 -17.929 -12.412 1.00 53.13 ? 119 ILE A C    4  
ATOM 2536  O O    . ILE A 1 10 ? 14.197 -17.611 -13.588 1.00 64.34 ? 119 ILE A O    4  
ATOM 2537  C CB   . ILE A 1 10 ? 12.325 -17.295 -11.138 1.00 63.23 ? 119 ILE A CB   4  
ATOM 2538  C CG1  . ILE A 1 10 ? 11.759 -16.445 -10.000 1.00 13.24 ? 119 ILE A CG1  4  
ATOM 2539  C CG2  . ILE A 1 10 ? 12.019 -18.768 -10.910 1.00 1.21  ? 119 ILE A CG2  4  
ATOM 2540  C CD1  . ILE A 1 10 ? 10.266 -16.605 -9.811  1.00 4.32  ? 119 ILE A CD1  4  
ATOM 2541  H H    . ILE A 1 10 ? 13.516 -15.089 -11.912 1.00 22.02 ? 119 ILE A H    4  
ATOM 2542  H HA   . ILE A 1 10 ? 14.312 -17.399 -10.345 1.00 41.41 ? 119 ILE A HA   4  
ATOM 2543  H HB   . ILE A 1 10 ? 11.863 -16.996 -12.066 1.00 53.13 ? 119 ILE A HB   4  
ATOM 2544  H HG12 . ILE A 1 10 ? 12.241 -16.723 -9.076  1.00 70.50 ? 119 ILE A HG12 4  
ATOM 2545  H HG13 . ILE A 1 10 ? 11.958 -15.403 -10.205 1.00 3.11  ? 119 ILE A HG13 4  
ATOM 2546  H HG21 . ILE A 1 10 ? 12.429 -19.078 -9.960  1.00 3.51  ? 119 ILE A HG21 4  
ATOM 2547  H HG22 . ILE A 1 10 ? 10.950 -18.916 -10.905 1.00 33.05 ? 119 ILE A HG22 4  
ATOM 2548  H HG23 . ILE A 1 10 ? 12.461 -19.355 -11.701 1.00 54.32 ? 119 ILE A HG23 4  
ATOM 2549  H HD11 . ILE A 1 10 ? 9.795  -15.633 -9.825  1.00 22.04 ? 119 ILE A HD11 4  
ATOM 2550  H HD12 . ILE A 1 10 ? 9.865  -17.212 -10.608 1.00 21.01 ? 119 ILE A HD12 4  
ATOM 2551  H HD13 . ILE A 1 10 ? 10.073 -17.084 -8.861  1.00 42.35 ? 119 ILE A HD13 4  
ATOM 2552  N N    . PRO A 1 11 ? 15.043 -19.039 -12.065 1.00 62.31 ? 120 PRO A N    4  
ATOM 2553  C CA   . PRO A 1 11 ? 15.612 -19.962 -13.052 1.00 21.11 ? 120 PRO A CA   4  
ATOM 2554  C C    . PRO A 1 11 ? 14.538 -20.729 -13.816 1.00 13.35 ? 120 PRO A C    4  
ATOM 2555  O O    . PRO A 1 11 ? 13.535 -21.152 -13.239 1.00 44.41 ? 120 PRO A O    4  
ATOM 2556  C CB   . PRO A 1 11 ? 16.449 -20.920 -12.201 1.00 4.24  ? 120 PRO A CB   4  
ATOM 2557  C CG   . PRO A 1 11 ? 15.817 -20.879 -10.852 1.00 64.01 ? 120 PRO A CG   4  
ATOM 2558  C CD   . PRO A 1 11 ? 15.293 -19.480 -10.682 1.00 45.25 ? 120 PRO A CD   4  
ATOM 2559  H HA   . PRO A 1 11 ? 16.253 -19.447 -13.753 1.00 74.53 ? 120 PRO A HA   4  
ATOM 2560  H HB2  . PRO A 1 11 ? 16.410 -21.912 -12.627 1.00 33.53 ? 120 PRO A HB2  4  
ATOM 2561  H HB3  . PRO A 1 11 ? 17.473 -20.577 -12.167 1.00 55.14 ? 120 PRO A HB3  4  
ATOM 2562  H HG2  . PRO A 1 11 ? 15.008 -21.591 -10.804 1.00 73.13 ? 120 PRO A HG2  4  
ATOM 2563  H HG3  . PRO A 1 11 ? 16.556 -21.097 -10.095 1.00 13.35 ? 120 PRO A HG3  4  
ATOM 2564  H HD2  . PRO A 1 11 ? 14.379 -19.486 -10.108 1.00 71.43 ? 120 PRO A HD2  4  
ATOM 2565  H HD3  . PRO A 1 11 ? 16.035 -18.854 -10.208 1.00 31.24 ? 120 PRO A HD3  4  
ATOM 2566  N N    . ASP A 1 12 ? 14.753 -20.905 -15.114 1.00 45.34 ? 121 ASP A N    4  
ATOM 2567  C CA   . ASP A 1 12 ? 13.804 -21.622 -15.957 1.00 32.31 ? 121 ASP A CA   4  
ATOM 2568  C C    . ASP A 1 12 ? 14.525 -22.609 -16.870 1.00 50.21 ? 121 ASP A C    4  
ATOM 2569  O O    . ASP A 1 12 ? 15.718 -22.465 -17.139 1.00 31.23 ? 121 ASP A O    4  
ATOM 2570  C CB   . ASP A 1 12 ? 12.986 -20.637 -16.794 1.00 23.30 ? 121 ASP A CB   4  
ATOM 2571  C CG   . ASP A 1 12 ? 11.824 -21.305 -17.502 1.00 52.11 ? 121 ASP A CG   4  
ATOM 2572  O OD1  . ASP A 1 12 ? 10.790 -21.548 -16.845 1.00 41.12 ? 121 ASP A OD1  4  
ATOM 2573  O OD2  . ASP A 1 12 ? 11.948 -21.585 -18.713 1.00 20.21 ? 121 ASP A OD2  4  
ATOM 2574  H H    . ASP A 1 12 ? 15.572 -20.544 -15.516 1.00 53.12 ? 121 ASP A H    4  
ATOM 2575  H HA   . ASP A 1 12 ? 13.136 -22.172 -15.311 1.00 2.35  ? 121 ASP A HA   4  
ATOM 2576  H HB2  . ASP A 1 12 ? 12.594 -19.865 -16.148 1.00 43.23 ? 121 ASP A HB2  4  
ATOM 2577  H HB3  . ASP A 1 12 ? 13.628 -20.188 -17.538 1.00 32.03 ? 121 ASP A HB3  4  
ATOM 2578  N N    . LYS A 1 13 ? 13.794 -23.612 -17.344 1.00 54.21 ? 122 LYS A N    4  
ATOM 2579  C CA   . LYS A 1 13 ? 14.362 -24.623 -18.227 1.00 71.04 ? 122 LYS A CA   4  
ATOM 2580  C C    . LYS A 1 13 ? 14.620 -24.049 -19.617 1.00 2.23  ? 122 LYS A C    4  
ATOM 2581  O O    . LYS A 1 13 ? 15.282 -24.674 -20.446 1.00 23.23 ? 122 LYS A O    4  
ATOM 2582  C CB   . LYS A 1 13 ? 13.423 -25.827 -18.328 1.00 61.43 ? 122 LYS A CB   4  
ATOM 2583  C CG   . LYS A 1 13 ? 13.725 -26.920 -17.318 1.00 21.34 ? 122 LYS A CG   4  
ATOM 2584  C CD   . LYS A 1 13 ? 13.245 -28.278 -17.804 1.00 44.40 ? 122 LYS A CD   4  
ATOM 2585  C CE   . LYS A 1 13 ? 13.515 -29.365 -16.776 1.00 24.42 ? 122 LYS A CE   4  
ATOM 2586  N NZ   . LYS A 1 13 ? 14.974 -29.577 -16.562 1.00 12.10 ? 122 LYS A NZ   4  
ATOM 2587  H H    . LYS A 1 13 ? 12.847 -23.673 -17.094 1.00 43.21 ? 122 LYS A H    4  
ATOM 2588  H HA   . LYS A 1 13 ? 15.301 -24.944 -17.803 1.00 62.03 ? 122 LYS A HA   4  
ATOM 2589  H HB2  . LYS A 1 13 ? 12.408 -25.492 -18.172 1.00 44.22 ? 122 LYS A HB2  4  
ATOM 2590  H HB3  . LYS A 1 13 ? 13.505 -26.250 -19.319 1.00 73.24 ? 122 LYS A HB3  4  
ATOM 2591  H HG2  . LYS A 1 13 ? 14.792 -26.964 -17.156 1.00 71.33 ? 122 LYS A HG2  4  
ATOM 2592  H HG3  . LYS A 1 13 ? 13.228 -26.685 -16.387 1.00 52.03 ? 122 LYS A HG3  4  
ATOM 2593  H HD2  . LYS A 1 13 ? 12.183 -28.229 -17.989 1.00 73.24 ? 122 LYS A HD2  4  
ATOM 2594  H HD3  . LYS A 1 13 ? 13.762 -28.525 -18.721 1.00 13.31 ? 122 LYS A HD3  4  
ATOM 2595  H HE2  . LYS A 1 13 ? 13.061 -29.079 -15.840 1.00 10.31 ? 122 LYS A HE2  4  
ATOM 2596  H HE3  . LYS A 1 13 ? 13.073 -30.288 -17.123 1.00 4.22  ? 122 LYS A HE3  4  
ATOM 2597  H HZ1  . LYS A 1 13 ? 15.378 -28.773 -16.040 1.00 44.04 ? 122 LYS A HZ1  4  
ATOM 2598  H HZ2  . LYS A 1 13 ? 15.460 -29.662 -17.477 1.00 5.20  ? 122 LYS A HZ2  4  
ATOM 2599  H HZ3  . LYS A 1 13 ? 15.133 -30.447 -16.015 1.00 14.32 ? 122 LYS A HZ3  4  
ATOM 2600  N N    . THR A 1 14 ? 14.095 -22.853 -19.865 1.00 73.12 ? 123 THR A N    4  
ATOM 2601  C CA   . THR A 1 14 ? 14.269 -22.195 -21.154 1.00 13.54 ? 123 THR A CA   4  
ATOM 2602  C C    . THR A 1 14 ? 15.036 -20.886 -21.003 1.00 10.00 ? 123 THR A C    4  
ATOM 2603  O O    . THR A 1 14 ? 15.574 -20.355 -21.975 1.00 31.43 ? 123 THR A O    4  
ATOM 2604  C CB   . THR A 1 14 ? 12.913 -21.907 -21.825 1.00 53.03 ? 123 THR A CB   4  
ATOM 2605  O OG1  . THR A 1 14 ? 12.265 -20.810 -21.171 1.00 72.22 ? 123 THR A OG1  4  
ATOM 2606  C CG2  . THR A 1 14 ? 12.015 -23.134 -21.779 1.00 13.04 ? 123 THR A CG2  4  
ATOM 2607  H H    . THR A 1 14 ? 13.577 -22.405 -19.164 1.00 50.23 ? 123 THR A H    4  
ATOM 2608  H HA   . THR A 1 14 ? 14.831 -22.859 -21.794 1.00 54.54 ? 123 THR A HA   4  
ATOM 2609  H HB   . THR A 1 14 ? 13.088 -21.647 -22.859 1.00 43.33 ? 123 THR A HB   4  
ATOM 2610  H HG1  . THR A 1 14 ? 11.363 -20.733 -21.492 1.00 70.43 ? 123 THR A HG1  4  
ATOM 2611  H HG21 . THR A 1 14 ? 11.644 -23.271 -20.774 1.00 14.34 ? 123 THR A HG21 4  
ATOM 2612  H HG22 . THR A 1 14 ? 12.580 -24.005 -22.076 1.00 14.13 ? 123 THR A HG22 4  
ATOM 2613  H HG23 . THR A 1 14 ? 11.183 -22.997 -22.453 1.00 41.32 ? 123 THR A HG23 4  
ATOM 2614  N N    . SER A 1 15 ? 15.083 -20.370 -19.779 1.00 21.53 ? 124 SER A N    4  
ATOM 2615  C CA   . SER A 1 15 ? 15.783 -19.121 -19.502 1.00 34.44 ? 124 SER A CA   4  
ATOM 2616  C C    . SER A 1 15 ? 16.959 -19.355 -18.558 1.00 73.03 ? 124 SER A C    4  
ATOM 2617  O O    . SER A 1 15 ? 16.772 -19.673 -17.383 1.00 42.23 ? 124 SER A O    4  
ATOM 2618  C CB   . SER A 1 15 ? 14.822 -18.098 -18.893 1.00 74.21 ? 124 SER A CB   4  
ATOM 2619  O OG   . SER A 1 15 ? 14.608 -17.011 -19.777 1.00 31.04 ? 124 SER A OG   4  
ATOM 2620  H H    . SER A 1 15 ? 14.634 -20.841 -19.045 1.00 3.42  ? 124 SER A H    4  
ATOM 2621  H HA   . SER A 1 15 ? 16.158 -18.737 -20.438 1.00 63.12 ? 124 SER A HA   4  
ATOM 2622  H HB2  . SER A 1 15 ? 13.874 -18.574 -18.691 1.00 40.22 ? 124 SER A HB2  4  
ATOM 2623  H HB3  . SER A 1 15 ? 15.239 -17.721 -17.971 1.00 10.22 ? 124 SER A HB3  4  
ATOM 2624  H HG   . SER A 1 15 ? 14.927 -16.201 -19.371 1.00 61.43 ? 124 SER A HG   4  
ATOM 2625  N N    . ILE A 1 16 ? 18.169 -19.195 -19.082 1.00 25.42 ? 125 ILE A N    4  
ATOM 2626  C CA   . ILE A 1 16 ? 19.376 -19.388 -18.287 1.00 42.31 ? 125 ILE A CA   4  
ATOM 2627  C C    . ILE A 1 16 ? 20.252 -18.139 -18.306 1.00 73.32 ? 125 ILE A C    4  
ATOM 2628  O O    . ILE A 1 16 ? 20.120 -17.289 -19.187 1.00 2.31  ? 125 ILE A O    4  
ATOM 2629  C CB   . ILE A 1 16 ? 20.199 -20.586 -18.795 1.00 24.24 ? 125 ILE A CB   4  
ATOM 2630  C CG1  . ILE A 1 16 ? 19.282 -21.625 -19.444 1.00 1.34  ? 125 ILE A CG1  4  
ATOM 2631  C CG2  . ILE A 1 16 ? 20.988 -21.209 -17.652 1.00 43.43 ? 125 ILE A CG2  4  
ATOM 2632  C CD1  . ILE A 1 16 ? 18.229 -22.172 -18.505 1.00 43.51 ? 125 ILE A CD1  4  
ATOM 2633  H H    . ILE A 1 16 ? 18.253 -18.942 -20.024 1.00 42.43 ? 125 ILE A H    4  
ATOM 2634  H HA   . ILE A 1 16 ? 19.076 -19.588 -17.269 1.00 33.23 ? 125 ILE A HA   4  
ATOM 2635  H HB   . ILE A 1 16 ? 20.902 -20.226 -19.531 1.00 34.31 ? 125 ILE A HB   4  
ATOM 2636  H HG12 . ILE A 1 16 ? 18.776 -21.174 -20.283 1.00 31.53 ? 125 ILE A HG12 4  
ATOM 2637  H HG13 . ILE A 1 16 ? 19.880 -22.454 -19.792 1.00 63.32 ? 125 ILE A HG13 4  
ATOM 2638  H HG21 . ILE A 1 16 ? 21.805 -20.556 -17.382 1.00 2.04  ? 125 ILE A HG21 4  
ATOM 2639  H HG22 . ILE A 1 16 ? 20.340 -21.345 -16.800 1.00 11.42 ? 125 ILE A HG22 4  
ATOM 2640  H HG23 . ILE A 1 16 ? 21.380 -22.165 -17.964 1.00 33.22 ? 125 ILE A HG23 4  
ATOM 2641  H HD11 . ILE A 1 16 ? 18.332 -21.704 -17.537 1.00 20.53 ? 125 ILE A HD11 4  
ATOM 2642  H HD12 . ILE A 1 16 ? 17.248 -21.964 -18.904 1.00 11.11 ? 125 ILE A HD12 4  
ATOM 2643  H HD13 . ILE A 1 16 ? 18.358 -23.240 -18.404 1.00 13.23 ? 125 ILE A HD13 4  
ATOM 2644  N N    . CYS A 1 17 ? 21.147 -18.036 -17.330 1.00 21.42 ? 126 CYS A N    4  
ATOM 2645  C CA   . CYS A 1 17 ? 22.047 -16.893 -17.234 1.00 33.11 ? 126 CYS A CA   4  
ATOM 2646  C C    . CYS A 1 17 ? 23.475 -17.294 -17.590 1.00 43.45 ? 126 CYS A C    4  
ATOM 2647  O O    . CYS A 1 17 ? 23.924 -18.391 -17.261 1.00 53.21 ? 126 CYS A O    4  
ATOM 2648  C CB   . CYS A 1 17 ? 22.008 -16.304 -15.822 1.00 53.15 ? 126 CYS A CB   4  
ATOM 2649  S SG   . CYS A 1 17 ? 23.278 -15.036 -15.511 1.00 14.51 ? 126 CYS A SG   4  
ATOM 2650  H H    . CYS A 1 17 ? 21.205 -18.747 -16.656 1.00 75.23 ? 126 CYS A H    4  
ATOM 2651  H HA   . CYS A 1 17 ? 21.710 -16.146 -17.936 1.00 13.31 ? 126 CYS A HA   4  
ATOM 2652  H HB2  . CYS A 1 17 ? 21.042 -15.848 -15.658 1.00 20.35 ? 126 CYS A HB2  4  
ATOM 2653  H HB3  . CYS A 1 17 ? 22.152 -17.098 -15.105 1.00 63.00 ? 126 CYS A HB3  4  
ATOM 2654  N N    . ASN A 1 18 ? 24.185 -16.395 -18.266 1.00 32.23 ? 127 ASN A N    4  
ATOM 2655  C CA   . ASN A 1 18 ? 25.563 -16.654 -18.668 1.00 34.55 ? 127 ASN A CA   4  
ATOM 2656  C C    . ASN A 1 18 ? 26.544 -15.978 -17.715 1.00 34.13 ? 127 ASN A C    4  
ATOM 2657  O O    . ASN A 1 18 ? 26.140 -15.290 -16.778 1.00 11.44 ? 127 ASN A O    4  
ATOM 2658  C CB   . ASN A 1 18 ? 25.800 -16.162 -20.096 1.00 43.14 ? 127 ASN A CB   4  
ATOM 2659  C CG   . ASN A 1 18 ? 24.678 -16.555 -21.038 1.00 10.34 ? 127 ASN A CG   4  
ATOM 2660  O OD1  . ASN A 1 18 ? 24.704 -17.629 -21.639 1.00 1.24  ? 127 ASN A OD1  4  
ATOM 2661  N ND2  . ASN A 1 18 ? 23.685 -15.683 -21.170 1.00 32.10 ? 127 ASN A ND2  4  
ATOM 2662  H H    . ASN A 1 18 ? 23.772 -15.538 -18.500 1.00 2.42  ? 127 ASN A H    4  
ATOM 2663  H HA   . ASN A 1 18 ? 25.723 -17.722 -18.633 1.00 14.52 ? 127 ASN A HA   4  
ATOM 2664  H HB2  . ASN A 1 18 ? 25.879 -15.084 -20.091 1.00 33.41 ? 127 ASN A HB2  4  
ATOM 2665  H HB3  . ASN A 1 18 ? 26.722 -16.584 -20.468 1.00 51.01 ? 127 ASN A HB3  4  
ATOM 2666  H HD21 . ASN A 1 18 ? 23.731 -14.847 -20.660 1.00 71.22 ? 127 ASN A HD21 4  
ATOM 2667  H HD22 . ASN A 1 18 ? 22.946 -15.912 -21.772 1.00 11.14 ? 127 ASN A HD22 4  
ATOM 2668  N N    . SER A 1 19 ? 27.834 -16.179 -17.962 1.00 20.02 ? 128 SER A N    4  
ATOM 2669  C CA   . SER A 1 19 ? 28.873 -15.591 -17.124 1.00 62.54 ? 128 SER A CA   4  
ATOM 2670  C C    . SER A 1 19 ? 28.800 -14.068 -17.156 1.00 52.14 ? 128 SER A C    4  
ATOM 2671  O O    . SER A 1 19 ? 28.072 -13.487 -17.962 1.00 62.20 ? 128 SER A O    4  
ATOM 2672  C CB   . SER A 1 19 ? 30.255 -16.057 -17.588 1.00 10.40 ? 128 SER A CB   4  
ATOM 2673  O OG   . SER A 1 19 ? 30.636 -17.255 -16.934 1.00 53.20 ? 128 SER A OG   4  
ATOM 2674  H H    . SER A 1 19 ? 28.093 -16.738 -18.724 1.00 60.13 ? 128 SER A H    4  
ATOM 2675  H HA   . SER A 1 19 ? 28.711 -15.927 -16.111 1.00 2.21  ? 128 SER A HA   4  
ATOM 2676  H HB2  . SER A 1 19 ? 30.234 -16.233 -18.653 1.00 2.14  ? 128 SER A HB2  4  
ATOM 2677  H HB3  . SER A 1 19 ? 30.983 -15.291 -17.364 1.00 4.22  ? 128 SER A HB3  4  
ATOM 2678  H HG   . SER A 1 19 ? 30.816 -17.934 -17.588 1.00 42.55 ? 128 SER A HG   4  
ATOM 2679  N N    . ASP A 1 20 ? 29.559 -13.427 -16.274 1.00 54.13 ? 129 ASP A N    4  
ATOM 2680  C CA   . ASP A 1 20 ? 29.582 -11.971 -16.201 1.00 15.42 ? 129 ASP A CA   4  
ATOM 2681  C C    . ASP A 1 20 ? 29.991 -11.365 -17.540 1.00 31.41 ? 129 ASP A C    4  
ATOM 2682  O O    . ASP A 1 20 ? 29.584 -10.255 -17.881 1.00 32.22 ? 129 ASP A O    4  
ATOM 2683  C CB   . ASP A 1 20 ? 30.542 -11.509 -15.104 1.00 31.14 ? 129 ASP A CB   4  
ATOM 2684  C CG   . ASP A 1 20 ? 30.244 -12.154 -13.764 1.00 71.34 ? 129 ASP A CG   4  
ATOM 2685  O OD1  . ASP A 1 20 ? 29.286 -11.715 -13.095 1.00 73.40 ? 129 ASP A OD1  4  
ATOM 2686  O OD2  . ASP A 1 20 ? 30.970 -13.098 -13.385 1.00 54.43 ? 129 ASP A OD2  4  
ATOM 2687  H H    . ASP A 1 20 ? 30.117 -13.946 -15.658 1.00 43.31 ? 129 ASP A H    4  
ATOM 2688  H HA   . ASP A 1 20 ? 28.585 -11.635 -15.958 1.00 74.02 ? 129 ASP A HA   4  
ATOM 2689  H HB2  . ASP A 1 20 ? 31.553 -11.764 -15.388 1.00 35.21 ? 129 ASP A HB2  4  
ATOM 2690  H HB3  . ASP A 1 20 ? 30.463 -10.438 -14.993 1.00 1.35  ? 129 ASP A HB3  4  
ATOM 2691  N N    . ALA A 1 21 ? 30.799 -12.103 -18.294 1.00 44.43 ? 130 ALA A N    4  
ATOM 2692  C CA   . ALA A 1 21 ? 31.263 -11.639 -19.596 1.00 61.01 ? 130 ALA A CA   4  
ATOM 2693  C C    . ALA A 1 21 ? 30.248 -11.962 -20.687 1.00 62.34 ? 130 ALA A C    4  
ATOM 2694  O O    . ALA A 1 21 ? 30.441 -11.611 -21.851 1.00 61.05 ? 130 ALA A O    4  
ATOM 2695  C CB   . ALA A 1 21 ? 32.613 -12.259 -19.927 1.00 75.12 ? 130 ALA A CB   4  
ATOM 2696  H H    . ALA A 1 21 ? 31.090 -12.980 -17.968 1.00 13.40 ? 130 ALA A H    4  
ATOM 2697  H HA   . ALA A 1 21 ? 31.390 -10.567 -19.543 1.00 23.21 ? 130 ALA A HA   4  
ATOM 2698  H HB1  . ALA A 1 21 ? 32.780 -12.207 -20.993 1.00 74.33 ? 130 ALA A HB1  4  
ATOM 2699  H HB2  . ALA A 1 21 ? 33.393 -11.718 -19.413 1.00 51.13 ? 130 ALA A HB2  4  
ATOM 2700  H HB3  . ALA A 1 21 ? 32.621 -13.291 -19.611 1.00 23.41 ? 130 ALA A HB3  4  
ATOM 2701  N N    . ASP A 1 22 ? 29.168 -12.634 -20.304 1.00 1.20  ? 131 ASP A N    4  
ATOM 2702  C CA   . ASP A 1 22 ? 28.122 -13.004 -21.250 1.00 62.33 ? 131 ASP A CA   4  
ATOM 2703  C C    . ASP A 1 22 ? 26.754 -12.549 -20.753 1.00 54.15 ? 131 ASP A C    4  
ATOM 2704  O O    . ASP A 1 22 ? 25.726 -12.868 -21.352 1.00 41.14 ? 131 ASP A O    4  
ATOM 2705  C CB   . ASP A 1 22 ? 28.120 -14.517 -21.474 1.00 32.41 ? 131 ASP A CB   4  
ATOM 2706  C CG   . ASP A 1 22 ? 29.344 -14.993 -22.232 1.00 12.52 ? 131 ASP A CG   4  
ATOM 2707  O OD1  . ASP A 1 22 ? 30.451 -14.953 -21.655 1.00 55.11 ? 131 ASP A OD1  4  
ATOM 2708  O OD2  . ASP A 1 22 ? 29.195 -15.403 -23.402 1.00 21.31 ? 131 ASP A OD2  4  
ATOM 2709  H H    . ASP A 1 22 ? 29.071 -12.886 -19.361 1.00 44.35 ? 131 ASP A H    4  
ATOM 2710  H HA   . ASP A 1 22 ? 28.333 -12.512 -22.187 1.00 41.33 ? 131 ASP A HA   4  
ATOM 2711  H HB2  . ASP A 1 22 ? 28.097 -15.016 -20.516 1.00 34.41 ? 131 ASP A HB2  4  
ATOM 2712  H HB3  . ASP A 1 22 ? 27.240 -14.790 -22.038 1.00 43.24 ? 131 ASP A HB3  4  
ATOM 2713  N N    . CYS A 1 23 ? 26.747 -11.802 -19.654 1.00 63.23 ? 132 CYS A N    4  
ATOM 2714  C CA   . CYS A 1 23 ? 25.506 -11.304 -19.075 1.00 52.41 ? 132 CYS A CA   4  
ATOM 2715  C C    . CYS A 1 23 ? 25.482 -9.778  -19.069 1.00 44.24 ? 132 CYS A C    4  
ATOM 2716  O O    . CYS A 1 23 ? 26.414 -9.133  -18.587 1.00 40.44 ? 132 CYS A O    4  
ATOM 2717  C CB   . CYS A 1 23 ? 25.335 -11.833 -17.650 1.00 2.54  ? 132 CYS A CB   4  
ATOM 2718  S SG   . CYS A 1 23 ? 23.605 -11.902 -17.085 1.00 33.15 ? 132 CYS A SG   4  
ATOM 2719  H H    . CYS A 1 23 ? 27.599 -11.581 -19.221 1.00 42.23 ? 132 CYS A H    4  
ATOM 2720  H HA   . CYS A 1 23 ? 24.689 -11.662 -19.683 1.00 13.43 ? 132 CYS A HA   4  
ATOM 2721  H HB2  . CYS A 1 23 ? 25.738 -12.833 -17.595 1.00 23.44 ? 132 CYS A HB2  4  
ATOM 2722  H HB3  . CYS A 1 23 ? 25.878 -11.193 -16.969 1.00 63.53 ? 132 CYS A HB3  4  
ATOM 2723  N N    . THR A 1 24 ? 24.410 -9.206  -19.609 1.00 2.12  ? 133 THR A N    4  
ATOM 2724  C CA   . THR A 1 24 ? 24.265 -7.757  -19.667 1.00 52.02 ? 133 THR A CA   4  
ATOM 2725  C C    . THR A 1 24 ? 23.033 -7.297  -18.897 1.00 13.44 ? 133 THR A C    4  
ATOM 2726  O O    . THR A 1 24 ? 22.024 -7.998  -18.814 1.00 62.04 ? 133 THR A O    4  
ATOM 2727  C CB   . THR A 1 24 ? 24.162 -7.261  -21.122 1.00 14.12 ? 133 THR A CB   4  
ATOM 2728  O OG1  . THR A 1 24 ? 23.350 -8.157  -21.889 1.00 20.33 ? 133 THR A OG1  4  
ATOM 2729  C CG2  . THR A 1 24 ? 25.540 -7.150  -21.755 1.00 4.53  ? 133 THR A CG2  4  
ATOM 2730  H H    . THR A 1 24 ? 23.701 -9.774  -19.977 1.00 2.44  ? 133 THR A H    4  
ATOM 2731  H HA   . THR A 1 24 ? 25.143 -7.315  -19.220 1.00 23.33 ? 133 THR A HA   4  
ATOM 2732  H HB   . THR A 1 24 ? 23.702 -6.283  -21.121 1.00 1.33  ? 133 THR A HB   4  
ATOM 2733  H HG1  . THR A 1 24 ? 22.423 -7.951  -21.747 1.00 11.13 ? 133 THR A HG1  4  
ATOM 2734  H HG21 . THR A 1 24 ? 25.536 -6.359  -22.490 1.00 43.40 ? 133 THR A HG21 4  
ATOM 2735  H HG22 . THR A 1 24 ? 25.794 -8.084  -22.232 1.00 73.33 ? 133 THR A HG22 4  
ATOM 2736  H HG23 . THR A 1 24 ? 26.270 -6.926  -20.991 1.00 34.34 ? 133 THR A HG23 4  
ATOM 2737  N N    . PRO A 1 25 ? 23.113 -6.089  -18.318 1.00 74.10 ? 134 PRO A N    4  
ATOM 2738  C CA   . PRO A 1 25 ? 22.012 -5.507  -17.545 1.00 34.55 ? 134 PRO A CA   4  
ATOM 2739  C C    . PRO A 1 25 ? 20.829 -5.116  -18.424 1.00 32.32 ? 134 PRO A C    4  
ATOM 2740  O O    . PRO A 1 25 ? 20.787 -5.447  -19.608 1.00 32.31 ? 134 PRO A O    4  
ATOM 2741  C CB   . PRO A 1 25 ? 22.641 -4.264  -16.911 1.00 21.41 ? 134 PRO A CB   4  
ATOM 2742  C CG   . PRO A 1 25 ? 23.762 -3.901  -17.823 1.00 11.15 ? 134 PRO A CG   4  
ATOM 2743  C CD   . PRO A 1 25 ? 24.284 -5.198  -18.375 1.00 31.41 ? 134 PRO A CD   4  
ATOM 2744  H HA   . PRO A 1 25 ? 21.675 -6.178  -16.768 1.00 32.33 ? 134 PRO A HA   4  
ATOM 2745  H HB2  . PRO A 1 25 ? 21.905 -3.475  -16.854 1.00 2.43  ? 134 PRO A HB2  4  
ATOM 2746  H HB3  . PRO A 1 25 ? 22.999 -4.503  -15.921 1.00 3.32  ? 134 PRO A HB3  4  
ATOM 2747  H HG2  . PRO A 1 25 ? 23.397 -3.273  -18.621 1.00 70.11 ? 134 PRO A HG2  4  
ATOM 2748  H HG3  . PRO A 1 25 ? 24.536 -3.392  -17.267 1.00 71.12 ? 134 PRO A HG3  4  
ATOM 2749  H HD2  . PRO A 1 25 ? 24.620 -5.067  -19.393 1.00 34.31 ? 134 PRO A HD2  4  
ATOM 2750  H HD3  . PRO A 1 25 ? 25.085 -5.576  -17.757 1.00 61.40 ? 134 PRO A HD3  4  
ATOM 2751  N N    . GLY A 1 26 ? 19.868 -4.409  -17.836 1.00 45.20 ? 135 GLY A N    4  
ATOM 2752  C CA   . GLY A 1 26 ? 18.698 -3.984  -18.581 1.00 41.04 ? 135 GLY A CA   4  
ATOM 2753  C C    . GLY A 1 26 ? 17.905 -5.153  -19.131 1.00 13.03 ? 135 GLY A C    4  
ATOM 2754  O O    . GLY A 1 26 ? 17.416 -5.991  -18.373 1.00 52.11 ? 135 GLY A O    4  
ATOM 2755  H H    . GLY A 1 26 ? 19.956 -4.174  -16.888 1.00 54.45 ? 135 GLY A H    4  
ATOM 2756  H HA2  . GLY A 1 26 ? 18.061 -3.404  -17.930 1.00 61.14 ? 135 GLY A HA2  4  
ATOM 2757  H HA3  . GLY A 1 26 ? 19.016 -3.362  -19.405 1.00 3.52  ? 135 GLY A HA3  4  
ATOM 2758  N N    . SER A 1 27 ? 17.775 -5.209  -20.452 1.00 71.14 ? 136 SER A N    4  
ATOM 2759  C CA   . SER A 1 27 ? 17.030 -6.281  -21.102 1.00 62.24 ? 136 SER A CA   4  
ATOM 2760  C C    . SER A 1 27 ? 15.645 -6.435  -20.482 1.00 1.55  ? 136 SER A C    4  
ATOM 2761  O O    . SER A 1 27 ? 15.297 -7.497  -19.966 1.00 61.01 ? 136 SER A O    4  
ATOM 2762  C CB   . SER A 1 27 ? 17.798 -7.601  -20.997 1.00 53.50 ? 136 SER A CB   4  
ATOM 2763  O OG   . SER A 1 27 ? 19.010 -7.545  -21.728 1.00 4.21  ? 136 SER A OG   4  
ATOM 2764  H H    . SER A 1 27 ? 18.188 -4.511  -21.003 1.00 72.20 ? 136 SER A H    4  
ATOM 2765  H HA   . SER A 1 27 ? 16.918 -6.022  -22.145 1.00 20.23 ? 136 SER A HA   4  
ATOM 2766  H HB2  . SER A 1 27 ? 18.025 -7.800  -19.961 1.00 32.11 ? 136 SER A HB2  4  
ATOM 2767  H HB3  . SER A 1 27 ? 17.189 -8.400  -21.393 1.00 32.51 ? 136 SER A HB3  4  
ATOM 2768  H HG   . SER A 1 27 ? 19.130 -8.364  -22.214 1.00 34.22 ? 136 SER A HG   4  
ATOM 2769  N N    . VAL A 1 28 ? 14.858 -5.365  -20.535 1.00 10.43 ? 137 VAL A N    4  
ATOM 2770  C CA   . VAL A 1 28 ? 13.510 -5.379  -19.979 1.00 40.10 ? 137 VAL A CA   4  
ATOM 2771  C C    . VAL A 1 28 ? 12.711 -6.566  -20.505 1.00 63.01 ? 137 VAL A C    4  
ATOM 2772  O O    . VAL A 1 28 ? 12.234 -6.552  -21.640 1.00 62.40 ? 137 VAL A O    4  
ATOM 2773  C CB   . VAL A 1 28 ? 12.753 -4.078  -20.309 1.00 24.44 ? 137 VAL A CB   4  
ATOM 2774  C CG1  . VAL A 1 28 ? 12.858 -3.761  -21.793 1.00 31.14 ? 137 VAL A CG1  4  
ATOM 2775  C CG2  . VAL A 1 28 ? 11.298 -4.186  -19.879 1.00 50.13 ? 137 VAL A CG2  4  
ATOM 2776  H H    . VAL A 1 28 ? 15.192 -4.546  -20.958 1.00 74.54 ? 137 VAL A H    4  
ATOM 2777  H HA   . VAL A 1 28 ? 13.592 -5.460  -18.905 1.00 24.31 ? 137 VAL A HA   4  
ATOM 2778  H HB   . VAL A 1 28 ? 13.211 -3.270  -19.757 1.00 73.03 ? 137 VAL A HB   4  
ATOM 2779  H HG11 . VAL A 1 28 ? 13.468 -2.881  -21.930 1.00 3.52  ? 137 VAL A HG11 4  
ATOM 2780  H HG12 . VAL A 1 28 ? 13.307 -4.597  -22.309 1.00 5.51  ? 137 VAL A HG12 4  
ATOM 2781  H HG13 . VAL A 1 28 ? 11.871 -3.579  -22.192 1.00 31.51 ? 137 VAL A HG13 4  
ATOM 2782  H HG21 . VAL A 1 28 ? 11.187 -5.009  -19.189 1.00 1.42  ? 137 VAL A HG21 4  
ATOM 2783  H HG22 . VAL A 1 28 ? 10.996 -3.268  -19.396 1.00 53.24 ? 137 VAL A HG22 4  
ATOM 2784  H HG23 . VAL A 1 28 ? 10.678 -4.357  -20.747 1.00 11.15 ? 137 VAL A HG23 4  
ATOM 2785  N N    . ASP A 1 29 ? 12.569 -7.592  -19.673 1.00 11.41 ? 138 ASP A N    4  
ATOM 2786  C CA   . ASP A 1 29 ? 11.826 -8.787  -20.053 1.00 60.42 ? 138 ASP A CA   4  
ATOM 2787  C C    . ASP A 1 29 ? 10.375 -8.696  -19.591 1.00 40.43 ? 138 ASP A C    4  
ATOM 2788  O O    . ASP A 1 29 ? 10.079 -8.112  -18.548 1.00 44.30 ? 138 ASP A O    4  
ATOM 2789  C CB   . ASP A 1 29 ? 12.485 -10.033 -19.460 1.00 22.52 ? 138 ASP A CB   4  
ATOM 2790  C CG   . ASP A 1 29 ? 12.518 -11.192 -20.437 1.00 31.21 ? 138 ASP A CG   4  
ATOM 2791  O OD1  . ASP A 1 29 ? 11.505 -11.917 -20.532 1.00 63.30 ? 138 ASP A OD1  4  
ATOM 2792  O OD2  . ASP A 1 29 ? 13.556 -11.373 -21.107 1.00 74.51 ? 138 ASP A OD2  4  
ATOM 2793  H H    . ASP A 1 29 ? 12.973 -7.543  -18.781 1.00 14.21 ? 138 ASP A H    4  
ATOM 2794  H HA   . ASP A 1 29 ? 11.844 -8.860  -21.130 1.00 73.40 ? 138 ASP A HA   4  
ATOM 2795  H HB2  . ASP A 1 29 ? 13.501 -9.796  -19.178 1.00 32.10 ? 138 ASP A HB2  4  
ATOM 2796  H HB3  . ASP A 1 29 ? 11.935 -10.341 -18.583 1.00 0.34  ? 138 ASP A HB3  4  
ATOM 2797  N N    . THR A 1 30 ? 9.472  -9.275  -20.376 1.00 34.43 ? 139 THR A N    4  
ATOM 2798  C CA   . THR A 1 30 ? 8.051  -9.257  -20.049 1.00 24.21 ? 139 THR A CA   4  
ATOM 2799  C C    . THR A 1 30 ? 7.736  -10.226 -18.915 1.00 12.32 ? 139 THR A C    4  
ATOM 2800  O O    . THR A 1 30 ? 6.822  -9.994  -18.123 1.00 55.41 ? 139 THR A O    4  
ATOM 2801  C CB   . THR A 1 30 ? 7.189  -9.619  -21.273 1.00 13.23 ? 139 THR A CB   4  
ATOM 2802  O OG1  . THR A 1 30 ? 7.687  -10.812 -21.888 1.00 44.54 ? 139 THR A OG1  4  
ATOM 2803  C CG2  . THR A 1 30 ? 7.183  -8.484  -22.285 1.00 41.53 ? 139 THR A CG2  4  
ATOM 2804  H H    . THR A 1 30 ? 9.769  -9.725  -21.194 1.00 20.11 ? 139 THR A H    4  
ATOM 2805  H HA   . THR A 1 30 ? 7.794  -8.256  -19.736 1.00 51.44 ? 139 THR A HA   4  
ATOM 2806  H HB   . THR A 1 30 ? 6.175  -9.791  -20.941 1.00 53.21 ? 139 THR A HB   4  
ATOM 2807  H HG1  . THR A 1 30 ? 6.962  -11.284 -22.304 1.00 64.25 ? 139 THR A HG1  4  
ATOM 2808  H HG21 . THR A 1 30 ? 6.183  -8.087  -22.376 1.00 13.10 ? 139 THR A HG21 4  
ATOM 2809  H HG22 . THR A 1 30 ? 7.512  -8.855  -23.244 1.00 73.24 ? 139 THR A HG22 4  
ATOM 2810  H HG23 . THR A 1 30 ? 7.851  -7.703  -21.954 1.00 14.34 ? 139 THR A HG23 4  
ATOM 2811  N N    . HIS A 1 31 ? 8.498  -11.312 -18.841 1.00 62.11 ? 140 HIS A N    4  
ATOM 2812  C CA   . HIS A 1 31 ? 8.300  -12.316 -17.802 1.00 31.04 ? 140 HIS A CA   4  
ATOM 2813  C C    . HIS A 1 31 ? 9.084  -11.957 -16.543 1.00 11.10 ? 140 HIS A C    4  
ATOM 2814  O O    . HIS A 1 31 ? 8.765  -12.421 -15.448 1.00 44.21 ? 140 HIS A O    4  
ATOM 2815  C CB   . HIS A 1 31 ? 8.727  -13.695 -18.307 1.00 12.45 ? 140 HIS A CB   4  
ATOM 2816  C CG   . HIS A 1 31 ? 7.733  -14.328 -19.231 1.00 20.23 ? 140 HIS A CG   4  
ATOM 2817  N ND1  . HIS A 1 31 ? 8.098  -15.080 -20.328 1.00 1.52  ? 140 HIS A ND1  4  
ATOM 2818  C CD2  . HIS A 1 31 ? 6.380  -14.320 -19.215 1.00 74.43 ? 140 HIS A CD2  4  
ATOM 2819  C CE1  . HIS A 1 31 ? 7.012  -15.505 -20.948 1.00 62.13 ? 140 HIS A CE1  4  
ATOM 2820  N NE2  . HIS A 1 31 ? 5.956  -15.059 -20.293 1.00 11.50 ? 140 HIS A NE2  4  
ATOM 2821  H H    . HIS A 1 31 ? 9.211  -11.441 -19.501 1.00 31.22 ? 140 HIS A H    4  
ATOM 2822  H HA   . HIS A 1 31 ? 7.248  -12.340 -17.561 1.00 21.54 ? 140 HIS A HA   4  
ATOM 2823  H HB2  . HIS A 1 31 ? 9.662  -13.602 -18.839 1.00 10.10 ? 140 HIS A HB2  4  
ATOM 2824  H HB3  . HIS A 1 31 ? 8.863  -14.354 -17.462 1.00 31.24 ? 140 HIS A HB3  4  
ATOM 2825  H HD1  . HIS A 1 31 ? 9.016  -15.271 -20.610 1.00 42.25 ? 140 HIS A HD1  4  
ATOM 2826  H HD2  . HIS A 1 31 ? 5.749  -13.825 -18.490 1.00 72.24 ? 140 HIS A HD2  4  
ATOM 2827  H HE1  . HIS A 1 31 ? 6.991  -16.115 -21.839 1.00 52.31 ? 140 HIS A HE1  4  
ATOM 2828  N N    . SER A 1 32 ? 10.111 -11.129 -16.707 1.00 54.11 ? 141 SER A N    4  
ATOM 2829  C CA   . SER A 1 32 ? 10.943 -10.711 -15.585 1.00 30.41 ? 141 SER A CA   4  
ATOM 2830  C C    . SER A 1 32 ? 10.433 -9.404  -14.987 1.00 50.43 ? 141 SER A C    4  
ATOM 2831  O O    . SER A 1 32 ? 10.440 -9.220  -13.770 1.00 72.21 ? 141 SER A O    4  
ATOM 2832  C CB   . SER A 1 32 ? 12.396 -10.548 -16.034 1.00 3.33  ? 141 SER A CB   4  
ATOM 2833  O OG   . SER A 1 32 ? 12.615 -9.266  -16.596 1.00 50.44 ? 141 SER A OG   4  
ATOM 2834  H H    . SER A 1 32 ? 10.314 -10.793 -17.605 1.00 45.12 ? 141 SER A H    4  
ATOM 2835  H HA   . SER A 1 32 ? 10.893 -11.482 -14.830 1.00 72.13 ? 141 SER A HA   4  
ATOM 2836  H HB2  . SER A 1 32 ? 13.049 -10.670 -15.183 1.00 21.10 ? 141 SER A HB2  4  
ATOM 2837  H HB3  . SER A 1 32 ? 12.628 -11.298 -16.776 1.00 54.01 ? 141 SER A HB3  4  
ATOM 2838  H HG   . SER A 1 32 ? 13.486 -9.236  -16.998 1.00 63.54 ? 141 SER A HG   4  
ATOM 2839  N N    . SER A 1 33 ? 9.991  -8.497  -15.853 1.00 61.23 ? 142 SER A N    4  
ATOM 2840  C CA   . SER A 1 33 ? 9.481  -7.204  -15.413 1.00 33.23 ? 142 SER A CA   4  
ATOM 2841  C C    . SER A 1 33 ? 10.505 -6.484  -14.541 1.00 63.03 ? 142 SER A C    4  
ATOM 2842  O O    . SER A 1 33 ? 10.151 -5.660  -13.699 1.00 60.21 ? 142 SER A O    4  
ATOM 2843  C CB   . SER A 1 33 ? 8.173  -7.385  -14.639 1.00 4.11  ? 142 SER A CB   4  
ATOM 2844  O OG   . SER A 1 33 ? 7.075  -7.536  -15.522 1.00 1.14  ? 142 SER A OG   4  
ATOM 2845  H H    . SER A 1 33 ? 10.011 -8.702  -16.812 1.00 23.44 ? 142 SER A H    4  
ATOM 2846  H HA   . SER A 1 33 ? 9.289  -6.607  -16.291 1.00 43.55 ? 142 SER A HA   4  
ATOM 2847  H HB2  . SER A 1 33 ? 8.244  -8.265  -14.018 1.00 42.10 ? 142 SER A HB2  4  
ATOM 2848  H HB3  . SER A 1 33 ? 8.004  -6.518  -14.017 1.00 12.21 ? 142 SER A HB3  4  
ATOM 2849  H HG   . SER A 1 33 ? 6.369  -6.941  -15.259 1.00 50.21 ? 142 SER A HG   4  
ATOM 2850  N N    . GLY A 1 34 ? 11.779 -6.802  -14.751 1.00 43.00 ? 143 GLY A N    4  
ATOM 2851  C CA   . GLY A 1 34 ? 12.837 -6.177  -13.978 1.00 33.42 ? 143 GLY A CA   4  
ATOM 2852  C C    . GLY A 1 34 ? 13.997 -5.724  -14.842 1.00 55.00 ? 143 GLY A C    4  
ATOM 2853  O O    . GLY A 1 34 ? 14.008 -5.957  -16.051 1.00 20.22 ? 143 GLY A O    4  
ATOM 2854  H H    . GLY A 1 34 ? 12.003 -7.466  -15.436 1.00 71.23 ? 143 GLY A H    4  
ATOM 2855  H HA2  . GLY A 1 34 ? 12.431 -5.321  -13.459 1.00 61.35 ? 143 GLY A HA2  4  
ATOM 2856  H HA3  . GLY A 1 34 ? 13.202 -6.887  -13.250 1.00 15.14 ? 143 GLY A HA3  4  
ATOM 2857  N N    . VAL A 1 35 ? 14.975 -5.072  -14.222 1.00 62.20 ? 144 VAL A N    4  
ATOM 2858  C CA   . VAL A 1 35 ? 16.145 -4.584  -14.943 1.00 31.05 ? 144 VAL A CA   4  
ATOM 2859  C C    . VAL A 1 35 ? 17.400 -5.349  -14.536 1.00 14.55 ? 144 VAL A C    4  
ATOM 2860  O O    . VAL A 1 35 ? 17.866 -5.238  -13.402 1.00 40.42 ? 144 VAL A O    4  
ATOM 2861  C CB   . VAL A 1 35 ? 16.370 -3.081  -14.694 1.00 50.44 ? 144 VAL A CB   4  
ATOM 2862  C CG1  . VAL A 1 35 ? 17.531 -2.569  -15.533 1.00 5.14  ? 144 VAL A CG1  4  
ATOM 2863  C CG2  . VAL A 1 35 ? 15.101 -2.296  -14.992 1.00 31.25 ? 144 VAL A CG2  4  
ATOM 2864  H H    . VAL A 1 35 ? 14.909 -4.917  -13.257 1.00 1.42  ? 144 VAL A H    4  
ATOM 2865  H HA   . VAL A 1 35 ? 15.972 -4.731  -15.999 1.00 20.23 ? 144 VAL A HA   4  
ATOM 2866  H HB   . VAL A 1 35 ? 16.618 -2.942  -13.652 1.00 43.44 ? 144 VAL A HB   4  
ATOM 2867  H HG11 . VAL A 1 35 ? 17.151 -1.966  -16.344 1.00 60.23 ? 144 VAL A HG11 4  
ATOM 2868  H HG12 . VAL A 1 35 ? 18.186 -1.972  -14.915 1.00 10.50 ? 144 VAL A HG12 4  
ATOM 2869  H HG13 . VAL A 1 35 ? 18.081 -3.407  -15.935 1.00 24.01 ? 144 VAL A HG13 4  
ATOM 2870  H HG21 . VAL A 1 35 ? 15.360 -1.287  -15.274 1.00 45.10 ? 144 VAL A HG21 4  
ATOM 2871  H HG22 . VAL A 1 35 ? 14.566 -2.770  -15.802 1.00 35.13 ? 144 VAL A HG22 4  
ATOM 2872  H HG23 . VAL A 1 35 ? 14.476 -2.275  -14.111 1.00 52.04 ? 144 VAL A HG23 4  
ATOM 2873  N N    . ALA A 1 36 ? 17.942 -6.124  -15.468 1.00 72.45 ? 145 ALA A N    4  
ATOM 2874  C CA   . ALA A 1 36 ? 19.144 -6.906  -15.208 1.00 3.31  ? 145 ALA A CA   4  
ATOM 2875  C C    . ALA A 1 36 ? 20.281 -6.016  -14.717 1.00 24.22 ? 145 ALA A C    4  
ATOM 2876  O O    . ALA A 1 36 ? 20.396 -4.857  -15.118 1.00 74.53 ? 145 ALA A O    4  
ATOM 2877  C CB   . ALA A 1 36 ? 19.565 -7.660  -16.460 1.00 62.24 ? 145 ALA A CB   4  
ATOM 2878  H H    . ALA A 1 36 ? 17.524 -6.171  -16.353 1.00 73.13 ? 145 ALA A H    4  
ATOM 2879  H HA   . ALA A 1 36 ? 18.912 -7.631  -14.442 1.00 35.24 ? 145 ALA A HA   4  
ATOM 2880  H HB1  . ALA A 1 36 ? 19.475 -7.010  -17.318 1.00 44.25 ? 145 ALA A HB1  4  
ATOM 2881  H HB2  . ALA A 1 36 ? 20.590 -7.983  -16.358 1.00 64.15 ? 145 ALA A HB2  4  
ATOM 2882  H HB3  . ALA A 1 36 ? 18.927 -8.521  -16.593 1.00 24.31 ? 145 ALA A HB3  4  
ATOM 2883  N N    . THR A 1 37 ? 21.122 -6.565  -13.845 1.00 15.34 ? 146 THR A N    4  
ATOM 2884  C CA   . THR A 1 37 ? 22.249 -5.820  -13.297 1.00 74.42 ? 146 THR A CA   4  
ATOM 2885  C C    . THR A 1 37 ? 23.540 -6.158  -14.033 1.00 22.51 ? 146 THR A C    4  
ATOM 2886  O O    . THR A 1 37 ? 24.378 -5.289  -14.268 1.00 51.21 ? 146 THR A O    4  
ATOM 2887  C CB   . THR A 1 37 ? 22.436 -6.109  -11.796 1.00 0.43  ? 146 THR A CB   4  
ATOM 2888  O OG1  . THR A 1 37 ? 23.016 -7.405  -11.614 1.00 73.43 ? 146 THR A OG1  4  
ATOM 2889  C CG2  . THR A 1 37 ? 21.106 -6.035  -11.060 1.00 44.43 ? 146 THR A CG2  4  
ATOM 2890  H H    . THR A 1 37 ? 20.978 -7.492  -13.563 1.00 20.30 ? 146 THR A H    4  
ATOM 2891  H HA   . THR A 1 37 ? 22.042 -4.767  -13.417 1.00 43.31 ? 146 THR A HA   4  
ATOM 2892  H HB   . THR A 1 37 ? 23.101 -5.364  -11.382 1.00 63.20 ? 146 THR A HB   4  
ATOM 2893  H HG1  . THR A 1 37 ? 23.897 -7.313  -11.245 1.00 63.21 ? 146 THR A HG1  4  
ATOM 2894  H HG21 . THR A 1 37 ? 21.273 -5.696  -10.048 1.00 52.25 ? 146 THR A HG21 4  
ATOM 2895  H HG22 . THR A 1 37 ? 20.650 -7.013  -11.042 1.00 62.22 ? 146 THR A HG22 4  
ATOM 2896  H HG23 . THR A 1 37 ? 20.453 -5.342  -11.568 1.00 53.24 ? 146 THR A HG23 4  
ATOM 2897  N N    . GLY A 1 38 ? 23.695 -7.428  -14.395 1.00 73.51 ? 147 GLY A N    4  
ATOM 2898  C CA   . GLY A 1 38 ? 24.887 -7.859  -15.101 1.00 43.55 ? 147 GLY A CA   4  
ATOM 2899  C C    . GLY A 1 38 ? 25.577 -9.023  -14.419 1.00 70.21 ? 147 GLY A C    4  
ATOM 2900  O O    . GLY A 1 38 ? 26.119 -9.907  -15.082 1.00 65.15 ? 147 GLY A O    4  
ATOM 2901  H H    . GLY A 1 38 ? 22.993 -8.079  -14.181 1.00 2.32  ? 147 GLY A H    4  
ATOM 2902  H HA2  . GLY A 1 38 ? 24.613 -8.153  -16.103 1.00 75.03 ? 147 GLY A HA2  4  
ATOM 2903  H HA3  . GLY A 1 38 ? 25.577 -7.029  -15.157 1.00 63.43 ? 147 GLY A HA3  4  
ATOM 2904  N N    . ARG A 1 39 ? 25.558 -9.024  -13.090 1.00 40.03 ? 148 ARG A N    4  
ATOM 2905  C CA   . ARG A 1 39 ? 26.189 -10.087 -12.318 1.00 20.32 ? 148 ARG A CA   4  
ATOM 2906  C C    . ARG A 1 39 ? 25.347 -11.359 -12.355 1.00 31.23 ? 148 ARG A C    4  
ATOM 2907  O O    . ARG A 1 39 ? 24.122 -11.309 -12.243 1.00 13.03 ? 148 ARG A O    4  
ATOM 2908  C CB   . ARG A 1 39 ? 26.395 -9.641  -10.869 1.00 70.01 ? 148 ARG A CB   4  
ATOM 2909  C CG   . ARG A 1 39 ? 27.172 -10.641 -10.028 1.00 40.24 ? 148 ARG A CG   4  
ATOM 2910  C CD   . ARG A 1 39 ? 27.363 -10.142 -8.605  1.00 3.13  ? 148 ARG A CD   4  
ATOM 2911  N NE   . ARG A 1 39 ? 27.927 -8.795  -8.568  1.00 15.12 ? 148 ARG A NE   4  
ATOM 2912  C CZ   . ARG A 1 39 ? 29.214 -8.531  -8.761  1.00 21.23 ? 148 ARG A CZ   4  
ATOM 2913  N NH1  . ARG A 1 39 ? 30.067 -9.517  -9.003  1.00 40.12 ? 148 ARG A NH1  4  
ATOM 2914  N NH2  . ARG A 1 39 ? 29.651 -7.279  -8.712  1.00 33.14 ? 148 ARG A NH2  4  
ATOM 2915  H H    . ARG A 1 39 ? 25.110 -8.292  -12.618 1.00 13.42 ? 148 ARG A H    4  
ATOM 2916  H HA   . ARG A 1 39 ? 27.151 -10.294 -12.762 1.00 3.22  ? 148 ARG A HA   4  
ATOM 2917  H HB2  . ARG A 1 39 ? 26.935 -8.705  -10.866 1.00 34.30 ? 148 ARG A HB2  4  
ATOM 2918  H HB3  . ARG A 1 39 ? 25.429 -9.492  -10.411 1.00 1.24  ? 148 ARG A HB3  4  
ATOM 2919  H HG2  . ARG A 1 39 ? 26.628 -11.574 -10.001 1.00 4.30  ? 148 ARG A HG2  4  
ATOM 2920  H HG3  . ARG A 1 39 ? 28.141 -10.799 -10.479 1.00 34.34 ? 148 ARG A HG3  4  
ATOM 2921  H HD2  . ARG A 1 39 ? 26.405 -10.134 -8.108  1.00 75.42 ? 148 ARG A HD2  4  
ATOM 2922  H HD3  . ARG A 1 39 ? 28.031 -10.816 -8.088  1.00 54.43 ? 148 ARG A HD3  4  
ATOM 2923  H HE   . ARG A 1 39 ? 27.314 -8.052  -8.390  1.00 51.41 ? 148 ARG A HE   4  
ATOM 2924  H HH11 . ARG A 1 39 ? 29.741 -10.461 -9.042  1.00 33.13 ? 148 ARG A HH11 4  
ATOM 2925  H HH12 . ARG A 1 39 ? 31.036 -9.315  -9.149  1.00 71.43 ? 148 ARG A HH12 4  
ATOM 2926  H HH21 . ARG A 1 39 ? 29.011 -6.533  -8.529  1.00 74.43 ? 148 ARG A HH21 4  
ATOM 2927  H HH22 . ARG A 1 39 ? 30.620 -7.082  -8.857  1.00 14.33 ? 148 ARG A HH22 4  
ATOM 2928  N N    . CYS A 1 40 ? 26.012 -12.499 -12.513 1.00 1.41  ? 149 CYS A N    4  
ATOM 2929  C CA   . CYS A 1 40 ? 25.326 -13.784 -12.566 1.00 24.02 ? 149 CYS A CA   4  
ATOM 2930  C C    . CYS A 1 40 ? 25.654 -14.626 -11.336 1.00 33.10 ? 149 CYS A C    4  
ATOM 2931  O O    . CYS A 1 40 ? 26.758 -14.555 -10.797 1.00 43.31 ? 149 CYS A O    4  
ATOM 2932  C CB   . CYS A 1 40 ? 25.718 -14.543 -13.836 1.00 15.54 ? 149 CYS A CB   4  
ATOM 2933  S SG   . CYS A 1 40 ? 24.650 -15.971 -14.207 1.00 20.21 ? 149 CYS A SG   4  
ATOM 2934  H H    . CYS A 1 40 ? 26.989 -12.475 -12.597 1.00 2.44  ? 149 CYS A H    4  
ATOM 2935  H HA   . CYS A 1 40 ? 24.264 -13.593 -12.584 1.00 22.23 ? 149 CYS A HA   4  
ATOM 2936  H HB2  . CYS A 1 40 ? 25.667 -13.868 -14.678 1.00 63.23 ? 149 CYS A HB2  4  
ATOM 2937  H HB3  . CYS A 1 40 ? 26.729 -14.906 -13.732 1.00 3.53  ? 149 CYS A HB3  4  
ATOM 2938  N N    . VAL A 1 41 ? 24.685 -15.424 -10.897 1.00 63.23 ? 150 VAL A N    4  
ATOM 2939  C CA   . VAL A 1 41 ? 24.870 -16.281 -9.732  1.00 60.33 ? 150 VAL A CA   4  
ATOM 2940  C C    . VAL A 1 41 ? 24.047 -17.559 -9.854  1.00 14.42 ? 150 VAL A C    4  
ATOM 2941  O O    . VAL A 1 41 ? 22.957 -17.572 -10.427 1.00 63.34 ? 150 VAL A O    4  
ATOM 2942  C CB   . VAL A 1 41 ? 24.479 -15.553 -8.432  1.00 64.44 ? 150 VAL A CB   4  
ATOM 2943  C CG1  . VAL A 1 41 ? 25.252 -14.250 -8.297  1.00 52.03 ? 150 VAL A CG1  4  
ATOM 2944  C CG2  . VAL A 1 41 ? 22.980 -15.301 -8.394  1.00 11.52 ? 150 VAL A CG2  4  
ATOM 2945  H H    . VAL A 1 41 ? 23.826 -15.437 -11.369 1.00 24.31 ? 150 VAL A H    4  
ATOM 2946  H HA   . VAL A 1 41 ? 25.916 -16.543 -9.673  1.00 65.20 ? 150 VAL A HA   4  
ATOM 2947  H HB   . VAL A 1 41 ? 24.738 -16.187 -7.597  1.00 71.40 ? 150 VAL A HB   4  
ATOM 2948  H HG11 . VAL A 1 41 ? 26.288 -14.418 -8.550  1.00 63.42 ? 150 VAL A HG11 4  
ATOM 2949  H HG12 . VAL A 1 41 ? 24.832 -13.512 -8.965  1.00 3.42  ? 150 VAL A HG12 4  
ATOM 2950  H HG13 . VAL A 1 41 ? 25.184 -13.895 -7.279  1.00 73.42 ? 150 VAL A HG13 4  
ATOM 2951  H HG21 . VAL A 1 41 ? 22.761 -14.552 -7.647  1.00 40.54 ? 150 VAL A HG21 4  
ATOM 2952  H HG22 . VAL A 1 41 ? 22.648 -14.952 -9.361  1.00 70.12 ? 150 VAL A HG22 4  
ATOM 2953  H HG23 . VAL A 1 41 ? 22.466 -16.217 -8.146  1.00 70.32 ? 150 VAL A HG23 4  
ATOM 2954  N N    . PRO A 1 42 ? 24.577 -18.659 -9.301  1.00 22.41 ? 151 PRO A N    4  
ATOM 2955  C CA   . PRO A 1 42 ? 23.907 -19.963 -9.333  1.00 45.11 ? 151 PRO A CA   4  
ATOM 2956  C C    . PRO A 1 42 ? 22.666 -19.999 -8.449  1.00 54.40 ? 151 PRO A C    4  
ATOM 2957  O O    . PRO A 1 42 ? 22.725 -20.421 -7.294  1.00 64.11 ? 151 PRO A O    4  
ATOM 2958  C CB   . PRO A 1 42 ? 24.973 -20.923 -8.797  1.00 50.54 ? 151 PRO A CB   4  
ATOM 2959  C CG   . PRO A 1 42 ? 25.858 -20.073 -7.952  1.00 52.44 ? 151 PRO A CG   4  
ATOM 2960  C CD   . PRO A 1 42 ? 25.872 -18.716 -8.601  1.00 73.12 ? 151 PRO A CD   4  
ATOM 2961  H HA   . PRO A 1 42 ? 23.639 -20.246 -10.340 1.00 61.34 ? 151 PRO A HA   4  
ATOM 2962  H HB2  . PRO A 1 42 ? 24.500 -21.702 -8.216  1.00 51.34 ? 151 PRO A HB2  4  
ATOM 2963  H HB3  . PRO A 1 42 ? 25.516 -21.360 -9.622  1.00 10.23 ? 151 PRO A HB3  4  
ATOM 2964  H HG2  . PRO A 1 42 ? 25.457 -20.006 -6.952  1.00 40.14 ? 151 PRO A HG2  4  
ATOM 2965  H HG3  . PRO A 1 42 ? 26.855 -20.488 -7.932  1.00 15.12 ? 151 PRO A HG3  4  
ATOM 2966  H HD2  . PRO A 1 42 ? 25.940 -17.941 -7.853  1.00 10.51 ? 151 PRO A HD2  4  
ATOM 2967  H HD3  . PRO A 1 42 ? 26.691 -18.641 -9.301  1.00 70.00 ? 151 PRO A HD3  4  
ATOM 2968  N N    . PHE A 1 43 ? 21.541 -19.553 -8.999  1.00 33.14 ? 152 PHE A N    4  
ATOM 2969  C CA   . PHE A 1 43 ? 20.284 -19.534 -8.259  1.00 50.31 ? 152 PHE A CA   4  
ATOM 2970  C C    . PHE A 1 43 ? 19.985 -20.904 -7.658  1.00 63.23 ? 152 PHE A C    4  
ATOM 2971  O O    . PHE A 1 43 ? 19.586 -21.012 -6.500  1.00 12.02 ? 152 PHE A O    4  
ATOM 2972  C CB   . PHE A 1 43 ? 19.136 -19.104 -9.175  1.00 34.54 ? 152 PHE A CB   4  
ATOM 2973  C CG   . PHE A 1 43 ? 17.884 -18.733 -8.432  1.00 72.21 ? 152 PHE A CG   4  
ATOM 2974  C CD1  . PHE A 1 43 ? 17.156 -19.695 -7.751  1.00 34.22 ? 152 PHE A CD1  4  
ATOM 2975  C CD2  . PHE A 1 43 ? 17.436 -17.422 -8.415  1.00 74.31 ? 152 PHE A CD2  4  
ATOM 2976  C CE1  . PHE A 1 43 ? 16.003 -19.356 -7.068  1.00 21.34 ? 152 PHE A CE1  4  
ATOM 2977  C CE2  . PHE A 1 43 ? 16.284 -17.077 -7.733  1.00 72.32 ? 152 PHE A CE2  4  
ATOM 2978  C CZ   . PHE A 1 43 ? 15.567 -18.046 -7.058  1.00 3.43  ? 152 PHE A CZ   4  
ATOM 2979  H H    . PHE A 1 43 ? 21.556 -19.229 -9.924  1.00 4.13  ? 152 PHE A H    4  
ATOM 2980  H HA   . PHE A 1 43 ? 20.382 -18.817 -7.459  1.00 3.22  ? 152 PHE A HA   4  
ATOM 2981  H HB2  . PHE A 1 43 ? 19.446 -18.246 -9.751  1.00 13.11 ? 152 PHE A HB2  4  
ATOM 2982  H HB3  . PHE A 1 43 ? 18.897 -19.916 -9.845  1.00 70.12 ? 152 PHE A HB3  4  
ATOM 2983  H HD1  . PHE A 1 43 ? 17.496 -20.720 -7.757  1.00 34.44 ? 152 PHE A HD1  4  
ATOM 2984  H HD2  . PHE A 1 43 ? 17.996 -16.664 -8.943  1.00 40.44 ? 152 PHE A HD2  4  
ATOM 2985  H HE1  . PHE A 1 43 ? 15.445 -20.115 -6.540  1.00 33.11 ? 152 PHE A HE1  4  
ATOM 2986  H HE2  . PHE A 1 43 ? 15.946 -16.052 -7.728  1.00 2.53  ? 152 PHE A HE2  4  
ATOM 2987  H HZ   . PHE A 1 43 ? 14.667 -17.778 -6.525  1.00 31.41 ? 152 PHE A HZ   4  
ATOM 2988  N N    . ASN A 1 44 ? 20.182 -21.949 -8.456  1.00 51.00 ? 153 ASN A N    4  
ATOM 2989  C CA   . ASN A 1 44 ? 19.933 -23.313 -8.004  1.00 72.13 ? 153 ASN A CA   4  
ATOM 2990  C C    . ASN A 1 44 ? 21.226 -24.121 -7.975  1.00 25.20 ? 153 ASN A C    4  
ATOM 2991  O O    . ASN A 1 44 ? 22.306 -23.591 -8.233  1.00 4.00  ? 153 ASN A O    4  
ATOM 2992  C CB   . ASN A 1 44 ? 18.912 -23.996 -8.917  1.00 21.23 ? 153 ASN A CB   4  
ATOM 2993  C CG   . ASN A 1 44 ? 17.503 -23.481 -8.696  1.00 30.14 ? 153 ASN A CG   4  
ATOM 2994  O OD1  . ASN A 1 44 ? 17.168 -23.001 -7.612  1.00 65.14 ? 153 ASN A OD1  4  
ATOM 2995  N ND2  . ASN A 1 44 ? 16.669 -23.579 -9.724  1.00 62.24 ? 153 ASN A ND2  4  
ATOM 2996  H H    . ASN A 1 44 ? 20.502 -21.799 -9.370  1.00 73.42 ? 153 ASN A H    4  
ATOM 2997  H HA   . ASN A 1 44 ? 19.531 -23.262 -7.004  1.00 33.53 ? 153 ASN A HA   4  
ATOM 2998  H HB2  . ASN A 1 44 ? 19.183 -23.817 -9.947  1.00 55.41 ? 153 ASN A HB2  4  
ATOM 2999  H HB3  . ASN A 1 44 ? 18.922 -25.059 -8.726  1.00 53.22 ? 153 ASN A HB3  4  
ATOM 3000  H HD21 . ASN A 1 44 ? 17.005 -23.973 -10.557 1.00 11.20 ? 153 ASN A HD21 4  
ATOM 3001  H HD22 . ASN A 1 44 ? 15.752 -23.253 -9.609  1.00 62.22 ? 153 ASN A HD22 4  
ATOM 3002  N N    . GLU A 1 45 ? 21.108 -25.407 -7.659  1.00 74.13 ? 154 GLU A N    4  
ATOM 3003  C CA   . GLU A 1 45 ? 22.268 -26.288 -7.596  1.00 40.14 ? 154 GLU A CA   4  
ATOM 3004  C C    . GLU A 1 45 ? 22.724 -26.688 -8.997  1.00 3.34  ? 154 GLU A C    4  
ATOM 3005  O O    . GLU A 1 45 ? 23.907 -26.939 -9.228  1.00 31.15 ? 154 GLU A O    4  
ATOM 3006  C CB   . GLU A 1 45 ? 21.943 -27.539 -6.778  1.00 13.15 ? 154 GLU A CB   4  
ATOM 3007  C CG   . GLU A 1 45 ? 23.140 -28.447 -6.551  1.00 50.33 ? 154 GLU A CG   4  
ATOM 3008  C CD   . GLU A 1 45 ? 24.019 -27.979 -5.408  1.00 1.31  ? 154 GLU A CD   4  
ATOM 3009  O OE1  . GLU A 1 45 ? 24.012 -26.765 -5.113  1.00 50.03 ? 154 GLU A OE1  4  
ATOM 3010  O OE2  . GLU A 1 45 ? 24.714 -28.825 -4.808  1.00 61.12 ? 154 GLU A OE2  4  
ATOM 3011  H H    . GLU A 1 45 ? 20.219 -25.772 -7.464  1.00 3.41  ? 154 GLU A H    4  
ATOM 3012  H HA   . GLU A 1 45 ? 23.067 -25.749 -7.111  1.00 24.13 ? 154 GLU A HA   4  
ATOM 3013  H HB2  . GLU A 1 45 ? 21.560 -27.235 -5.814  1.00 50.24 ? 154 GLU A HB2  4  
ATOM 3014  H HB3  . GLU A 1 45 ? 21.182 -28.104 -7.295  1.00 34.54 ? 154 GLU A HB3  4  
ATOM 3015  H HG2  . GLU A 1 45 ? 22.784 -29.441 -6.328  1.00 24.34 ? 154 GLU A HG2  4  
ATOM 3016  H HG3  . GLU A 1 45 ? 23.732 -28.472 -7.454  1.00 61.03 ? 154 GLU A HG3  4  
ATOM 3017  N N    . SER A 1 46 ? 21.777 -26.745 -9.927  1.00 42.35 ? 155 SER A N    4  
ATOM 3018  C CA   . SER A 1 46 ? 22.080 -27.118 -11.304 1.00 71.12 ? 155 SER A CA   4  
ATOM 3019  C C    . SER A 1 46 ? 21.776 -25.967 -12.259 1.00 20.25 ? 155 SER A C    4  
ATOM 3020  O O    . SER A 1 46 ? 22.374 -25.859 -13.329 1.00 41.31 ? 155 SER A O    4  
ATOM 3021  C CB   . SER A 1 46 ? 21.276 -28.356 -11.708 1.00 4.13  ? 155 SER A CB   4  
ATOM 3022  O OG   . SER A 1 46 ? 19.903 -28.197 -11.395 1.00 44.35 ? 155 SER A OG   4  
ATOM 3023  H H    . SER A 1 46 ? 20.852 -26.533 -9.681  1.00 42.04 ? 155 SER A H    4  
ATOM 3024  H HA   . SER A 1 46 ? 23.133 -27.349 -11.361 1.00 43.20 ? 155 SER A HA   4  
ATOM 3025  H HB2  . SER A 1 46 ? 21.375 -28.515 -12.771 1.00 23.45 ? 155 SER A HB2  4  
ATOM 3026  H HB3  . SER A 1 46 ? 21.657 -29.217 -11.177 1.00 72.03 ? 155 SER A HB3  4  
ATOM 3027  H HG   . SER A 1 46 ? 19.433 -27.879 -12.170 1.00 64.41 ? 155 SER A HG   4  
ATOM 3028  N N    . VAL A 1 47 ? 20.841 -25.109 -11.862 1.00 63.22 ? 156 VAL A N    4  
ATOM 3029  C CA   . VAL A 1 47 ? 20.457 -23.965 -12.680 1.00 63.14 ? 156 VAL A CA   4  
ATOM 3030  C C    . VAL A 1 47 ? 21.030 -22.670 -12.117 1.00 44.41 ? 156 VAL A C    4  
ATOM 3031  O O    . VAL A 1 47 ? 21.254 -22.548 -10.912 1.00 73.24 ? 156 VAL A O    4  
ATOM 3032  C CB   . VAL A 1 47 ? 18.926 -23.835 -12.780 1.00 72.45 ? 156 VAL A CB   4  
ATOM 3033  C CG1  . VAL A 1 47 ? 18.545 -22.789 -13.817 1.00 30.13 ? 156 VAL A CG1  4  
ATOM 3034  C CG2  . VAL A 1 47 ? 18.298 -25.181 -13.113 1.00 42.44 ? 156 VAL A CG2  4  
ATOM 3035  H H    . VAL A 1 47 ? 20.400 -25.249 -10.998 1.00 51.45 ? 156 VAL A H    4  
ATOM 3036  H HA   . VAL A 1 47 ? 20.850 -24.119 -13.675 1.00 3.10  ? 156 VAL A HA   4  
ATOM 3037  H HB   . VAL A 1 47 ? 18.549 -23.513 -11.821 1.00 34.51 ? 156 VAL A HB   4  
ATOM 3038  H HG11 . VAL A 1 47 ? 17.520 -22.942 -14.122 1.00 41.20 ? 156 VAL A HG11 4  
ATOM 3039  H HG12 . VAL A 1 47 ? 18.652 -21.803 -13.389 1.00 54.11 ? 156 VAL A HG12 4  
ATOM 3040  H HG13 . VAL A 1 47 ? 19.193 -22.881 -14.676 1.00 20.31 ? 156 VAL A HG13 4  
ATOM 3041  H HG21 . VAL A 1 47 ? 18.036 -25.691 -12.199 1.00 12.34 ? 156 VAL A HG21 4  
ATOM 3042  H HG22 . VAL A 1 47 ? 17.409 -25.026 -13.707 1.00 72.43 ? 156 VAL A HG22 4  
ATOM 3043  H HG23 . VAL A 1 47 ? 19.003 -25.779 -13.671 1.00 22.23 ? 156 VAL A HG23 4  
ATOM 3044  N N    . LYS A 1 48 ? 21.266 -21.702 -12.997 1.00 5.04  ? 157 LYS A N    4  
ATOM 3045  C CA   . LYS A 1 48 ? 21.812 -20.413 -12.588 1.00 42.15 ? 157 LYS A CA   4  
ATOM 3046  C C    . LYS A 1 48 ? 21.073 -19.268 -13.273 1.00 42.25 ? 157 LYS A C    4  
ATOM 3047  O O    . LYS A 1 48 ? 20.586 -19.412 -14.395 1.00 42.24 ? 157 LYS A O    4  
ATOM 3048  C CB   . LYS A 1 48 ? 23.305 -20.340 -12.918 1.00 72.32 ? 157 LYS A CB   4  
ATOM 3049  C CG   . LYS A 1 48 ? 23.617 -20.592 -14.383 1.00 60.42 ? 157 LYS A CG   4  
ATOM 3050  C CD   . LYS A 1 48 ? 25.113 -20.708 -14.623 1.00 1.53  ? 157 LYS A CD   4  
ATOM 3051  C CE   . LYS A 1 48 ? 25.791 -19.347 -14.579 1.00 10.43 ? 157 LYS A CE   4  
ATOM 3052  N NZ   . LYS A 1 48 ? 27.269 -19.459 -14.718 1.00 4.40  ? 157 LYS A NZ   4  
ATOM 3053  H H    . LYS A 1 48 ? 21.068 -21.859 -13.944 1.00 52.50 ? 157 LYS A H    4  
ATOM 3054  H HA   . LYS A 1 48 ? 21.683 -20.321 -11.521 1.00 22.03 ? 157 LYS A HA   4  
ATOM 3055  H HB2  . LYS A 1 48 ? 23.672 -19.359 -12.657 1.00 54.42 ? 157 LYS A HB2  4  
ATOM 3056  H HB3  . LYS A 1 48 ? 23.828 -21.079 -12.328 1.00 72.21 ? 157 LYS A HB3  4  
ATOM 3057  H HG2  . LYS A 1 48 ? 23.143 -21.513 -14.690 1.00 15.40 ? 157 LYS A HG2  4  
ATOM 3058  H HG3  . LYS A 1 48 ? 23.230 -19.772 -14.971 1.00 34.04 ? 157 LYS A HG3  4  
ATOM 3059  H HD2  . LYS A 1 48 ? 25.544 -21.336 -13.858 1.00 22.40 ? 157 LYS A HD2  4  
ATOM 3060  H HD3  . LYS A 1 48 ? 25.280 -21.152 -15.594 1.00 22.24 ? 157 LYS A HD3  4  
ATOM 3061  H HE2  . LYS A 1 48 ? 25.407 -18.741 -15.386 1.00 31.55 ? 157 LYS A HE2  4  
ATOM 3062  H HE3  . LYS A 1 48 ? 25.561 -18.875 -13.635 1.00 24.25 ? 157 LYS A HE3  4  
ATOM 3063  H HZ1  . LYS A 1 48 ? 27.511 -20.282 -15.306 1.00 2.12  ? 157 LYS A HZ1  4  
ATOM 3064  H HZ2  . LYS A 1 48 ? 27.709 -19.574 -13.783 1.00 34.04 ? 157 LYS A HZ2  4  
ATOM 3065  H HZ3  . LYS A 1 48 ? 27.652 -18.602 -15.166 1.00 3.32  ? 157 LYS A HZ3  4  
ATOM 3066  N N    . THR A 1 49 ? 20.994 -18.129 -12.592 1.00 51.12 ? 158 THR A N    4  
ATOM 3067  C CA   . THR A 1 49 ? 20.315 -16.959 -13.135 1.00 71.20 ? 158 THR A CA   4  
ATOM 3068  C C    . THR A 1 49 ? 21.152 -15.700 -12.944 1.00 41.42 ? 158 THR A C    4  
ATOM 3069  O O    . THR A 1 49 ? 22.224 -15.740 -12.340 1.00 0.15  ? 158 THR A O    4  
ATOM 3070  C CB   . THR A 1 49 ? 18.939 -16.752 -12.475 1.00 55.12 ? 158 THR A CB   4  
ATOM 3071  O OG1  . THR A 1 49 ? 19.105 -16.369 -11.106 1.00 14.44 ? 158 THR A OG1  4  
ATOM 3072  C CG2  . THR A 1 49 ? 18.104 -18.021 -12.554 1.00 71.33 ? 158 THR A CG2  4  
ATOM 3073  H H    . THR A 1 49 ? 21.402 -18.076 -11.703 1.00 12.03 ? 158 THR A H    4  
ATOM 3074  H HA   . THR A 1 49 ? 20.163 -17.122 -14.192 1.00 62.32 ? 158 THR A HA   4  
ATOM 3075  H HB   . THR A 1 49 ? 18.419 -15.964 -13.001 1.00 40.24 ? 158 THR A HB   4  
ATOM 3076  H HG1  . THR A 1 49 ? 18.801 -15.465 -10.987 1.00 33.42 ? 158 THR A HG1  4  
ATOM 3077  H HG21 . THR A 1 49 ? 17.057 -17.761 -12.613 1.00 64.14 ? 158 THR A HG21 4  
ATOM 3078  H HG22 . THR A 1 49 ? 18.277 -18.621 -11.673 1.00 72.22 ? 158 THR A HG22 4  
ATOM 3079  H HG23 . THR A 1 49 ? 18.385 -18.582 -13.433 1.00 21.23 ? 158 THR A HG23 4  
ATOM 3080  N N    . CYS A 1 50 ? 20.656 -14.581 -13.463 1.00 23.13 ? 159 CYS A N    4  
ATOM 3081  C CA   . CYS A 1 50 ? 21.358 -13.308 -13.349 1.00 62.44 ? 159 CYS A CA   4  
ATOM 3082  C C    . CYS A 1 50 ? 20.604 -12.351 -12.431 1.00 22.22 ? 159 CYS A C    4  
ATOM 3083  O O    . CYS A 1 50 ? 19.397 -12.486 -12.235 1.00 52.41 ? 159 CYS A O    4  
ATOM 3084  C CB   . CYS A 1 50 ? 21.534 -12.675 -14.731 1.00 4.53  ? 159 CYS A CB   4  
ATOM 3085  S SG   . CYS A 1 50 ? 23.265 -12.581 -15.290 1.00 44.34 ? 159 CYS A SG   4  
ATOM 3086  H H    . CYS A 1 50 ? 19.796 -14.612 -13.934 1.00 25.12 ? 159 CYS A H    4  
ATOM 3087  H HA   . CYS A 1 50 ? 22.332 -13.503 -12.925 1.00 54.34 ? 159 CYS A HA   4  
ATOM 3088  H HB2  . CYS A 1 50 ? 20.986 -13.256 -15.458 1.00 0.04  ? 159 CYS A HB2  4  
ATOM 3089  H HB3  . CYS A 1 50 ? 21.140 -11.669 -14.710 1.00 70.40 ? 159 CYS A HB3  4  
ATOM 3090  N N    . GLU A 1 51 ? 21.326 -11.385 -11.871 1.00 31.32 ? 160 GLU A N    4  
ATOM 3091  C CA   . GLU A 1 51 ? 20.725 -10.406 -10.973 1.00 32.44 ? 160 GLU A CA   4  
ATOM 3092  C C    . GLU A 1 51 ? 19.863 -9.414  -11.748 1.00 33.11 ? 160 GLU A C    4  
ATOM 3093  O O    . GLU A 1 51 ? 20.239 -8.959  -12.828 1.00 71.43 ? 160 GLU A O    4  
ATOM 3094  C CB   . GLU A 1 51 ? 21.811 -9.658  -10.197 1.00 61.03 ? 160 GLU A CB   4  
ATOM 3095  C CG   . GLU A 1 51 ? 21.895 -10.053 -8.732  1.00 52.14 ? 160 GLU A CG   4  
ATOM 3096  C CD   . GLU A 1 51 ? 22.819 -11.232 -8.498  1.00 73.20 ? 160 GLU A CD   4  
ATOM 3097  O OE1  . GLU A 1 51 ? 22.427 -12.368 -8.838  1.00 63.43 ? 160 GLU A OE1  4  
ATOM 3098  O OE2  . GLU A 1 51 ? 23.932 -11.019 -7.975  1.00 22.55 ? 160 GLU A OE2  4  
ATOM 3099  H H    . GLU A 1 51 ? 22.285 -11.330 -12.066 1.00 33.34 ? 160 GLU A H    4  
ATOM 3100  H HA   . GLU A 1 51 ? 20.098 -10.939 -10.273 1.00 45.10 ? 160 GLU A HA   4  
ATOM 3101  H HB2  . GLU A 1 51 ? 22.767 -9.857  -10.658 1.00 44.02 ? 160 GLU A HB2  4  
ATOM 3102  H HB3  . GLU A 1 51 ? 21.609 -8.598  -10.252 1.00 23.44 ? 160 GLU A HB3  4  
ATOM 3103  H HG2  . GLU A 1 51 ? 22.262 -9.210  -8.166  1.00 34.10 ? 160 GLU A HG2  4  
ATOM 3104  H HG3  . GLU A 1 51 ? 20.906 -10.315 -8.386  1.00 52.32 ? 160 GLU A HG3  4  
ATOM 3105  N N    . VAL A 1 52 ? 18.703 -9.083  -11.188 1.00 63.12 ? 161 VAL A N    4  
ATOM 3106  C CA   . VAL A 1 52 ? 17.787 -8.145  -11.825 1.00 41.24 ? 161 VAL A CA   4  
ATOM 3107  C C    . VAL A 1 52 ? 17.126 -7.237  -10.795 1.00 13.32 ? 161 VAL A C    4  
ATOM 3108  O O    . VAL A 1 52 ? 17.209 -7.482  -9.592  1.00 22.22 ? 161 VAL A O    4  
ATOM 3109  C CB   . VAL A 1 52 ? 16.693 -8.881  -12.622 1.00 25.24 ? 161 VAL A CB   4  
ATOM 3110  C CG1  . VAL A 1 52 ? 17.317 -9.827  -13.636 1.00 61.33 ? 161 VAL A CG1  4  
ATOM 3111  C CG2  . VAL A 1 52 ? 15.764 -9.633  -11.680 1.00 45.33 ? 161 VAL A CG2  4  
ATOM 3112  H H    . VAL A 1 52 ? 18.459 -9.479  -10.326 1.00 13.22 ? 161 VAL A H    4  
ATOM 3113  H HA   . VAL A 1 52 ? 18.357 -7.537  -12.514 1.00 34.23 ? 161 VAL A HA   4  
ATOM 3114  H HB   . VAL A 1 52 ? 16.111 -8.147  -13.158 1.00 51.31 ? 161 VAL A HB   4  
ATOM 3115  H HG11 . VAL A 1 52 ? 16.678 -9.896  -14.504 1.00 51.34 ? 161 VAL A HG11 4  
ATOM 3116  H HG12 . VAL A 1 52 ? 18.287 -9.453  -13.930 1.00 53.30 ? 161 VAL A HG12 4  
ATOM 3117  H HG13 . VAL A 1 52 ? 17.428 -10.807 -13.194 1.00 50.42 ? 161 VAL A HG13 4  
ATOM 3118  H HG21 . VAL A 1 52 ? 16.331 -10.368 -11.128 1.00 75.24 ? 161 VAL A HG21 4  
ATOM 3119  H HG22 . VAL A 1 52 ? 15.310 -8.936  -10.990 1.00 61.42 ? 161 VAL A HG22 4  
ATOM 3120  H HG23 . VAL A 1 52 ? 14.993 -10.126 -12.253 1.00 24.33 ? 161 VAL A HG23 4  
ATOM 3121  N N    . ALA A 1 53 ? 16.468 -6.187  -11.275 1.00 51.40 ? 162 ALA A N    4  
ATOM 3122  C CA   . ALA A 1 53 ? 15.789 -5.243  -10.396 1.00 5.44  ? 162 ALA A CA   4  
ATOM 3123  C C    . ALA A 1 53 ? 14.278 -5.303  -10.587 1.00 32.11 ? 162 ALA A C    4  
ATOM 3124  O O    . ALA A 1 53 ? 13.751 -4.832  -11.594 1.00 51.32 ? 162 ALA A O    4  
ATOM 3125  C CB   . ALA A 1 53 ? 16.299 -3.831  -10.644 1.00 12.53 ? 162 ALA A CB   4  
ATOM 3126  H H    . ALA A 1 53 ? 16.437 -6.044  -12.244 1.00 20.21 ? 162 ALA A H    4  
ATOM 3127  H HA   . ALA A 1 53 ? 16.024 -5.509  -9.375  1.00 60.41 ? 162 ALA A HA   4  
ATOM 3128  H HB1  . ALA A 1 53 ? 16.711 -3.432  -9.728  1.00 42.42 ? 162 ALA A HB1  4  
ATOM 3129  H HB2  . ALA A 1 53 ? 17.065 -3.853  -11.404 1.00 53.34 ? 162 ALA A HB2  4  
ATOM 3130  H HB3  . ALA A 1 53 ? 15.482 -3.206  -10.973 1.00 33.13 ? 162 ALA A HB3  4  
ATOM 3131  N N    . ALA A 1 54 ? 13.586 -5.887  -9.614  1.00 52.20 ? 163 ALA A N    4  
ATOM 3132  C CA   . ALA A 1 54 ? 12.134 -6.007  -9.675  1.00 65.53 ? 163 ALA A CA   4  
ATOM 3133  C C    . ALA A 1 54 ? 11.528 -6.053  -8.277  1.00 71.10 ? 163 ALA A C    4  
ATOM 3134  O O    . ALA A 1 54 ? 12.227 -5.866  -7.281  1.00 34.21 ? 163 ALA A O    4  
ATOM 3135  C CB   . ALA A 1 54 ? 11.741 -7.248  -10.464 1.00 51.42 ? 163 ALA A CB   4  
ATOM 3136  H H    . ALA A 1 54 ? 14.063 -6.243  -8.836  1.00 34.40 ? 163 ALA A H    4  
ATOM 3137  H HA   . ALA A 1 54 ? 11.749 -5.142  -10.196 1.00 23.41 ? 163 ALA A HA   4  
ATOM 3138  H HB1  . ALA A 1 54 ? 11.165 -6.954  -11.330 1.00 61.51 ? 163 ALA A HB1  4  
ATOM 3139  H HB2  . ALA A 1 54 ? 12.631 -7.769  -10.783 1.00 1.12  ? 163 ALA A HB2  4  
ATOM 3140  H HB3  . ALA A 1 54 ? 11.147 -7.897  -9.840  1.00 35.54 ? 163 ALA A HB3  4  
ATOM 3141  N N    . TRP A 1 55 ? 10.225 -6.302  -8.211  1.00 0.45  ? 164 TRP A N    4  
ATOM 3142  C CA   . TRP A 1 55 ? 9.525  -6.371  -6.933  1.00 55.21 ? 164 TRP A CA   4  
ATOM 3143  C C    . TRP A 1 55 ? 9.787  -7.703  -6.240  1.00 21.03 ? 164 TRP A C    4  
ATOM 3144  O O    . TRP A 1 55 ? 9.243  -8.736  -6.631  1.00 53.10 ? 164 TRP A O    4  
ATOM 3145  C CB   . TRP A 1 55 ? 8.022  -6.178  -7.141  1.00 54.51 ? 164 TRP A CB   4  
ATOM 3146  C CG   . TRP A 1 55 ? 7.690  -5.030  -8.046  1.00 71.04 ? 164 TRP A CG   4  
ATOM 3147  C CD1  . TRP A 1 55 ? 7.516  -5.078  -9.400  1.00 45.22 ? 164 TRP A CD1  4  
ATOM 3148  C CD2  . TRP A 1 55 ? 7.494  -3.665  -7.663  1.00 0.43  ? 164 TRP A CD2  4  
ATOM 3149  N NE1  . TRP A 1 55 ? 7.225  -3.824  -9.881  1.00 75.23 ? 164 TRP A NE1  4  
ATOM 3150  C CE2  . TRP A 1 55 ? 7.204  -2.940  -8.835  1.00 50.14 ? 164 TRP A CE2  4  
ATOM 3151  C CE3  . TRP A 1 55 ? 7.533  -2.984  -6.443  1.00 22.11 ? 164 TRP A CE3  4  
ATOM 3152  C CZ2  . TRP A 1 55 ? 6.956  -1.570  -8.821  1.00 45.12 ? 164 TRP A CZ2  4  
ATOM 3153  C CZ3  . TRP A 1 55 ? 7.288  -1.624  -6.431  1.00 33.34 ? 164 TRP A CZ3  4  
ATOM 3154  C CH2  . TRP A 1 55 ? 7.002  -0.929  -7.613  1.00 55.10 ? 164 TRP A CH2  4  
ATOM 3155  H H    . TRP A 1 55 ? 9.722  -6.442  -9.040  1.00 33.10 ? 164 TRP A H    4  
ATOM 3156  H HA   . TRP A 1 55 ? 9.898  -5.573  -6.308  1.00 33.02 ? 164 TRP A HA   4  
ATOM 3157  H HB2  . TRP A 1 55 ? 7.606  -7.075  -7.574  1.00 40.25 ? 164 TRP A HB2  4  
ATOM 3158  H HB3  . TRP A 1 55 ? 7.554  -5.994  -6.184  1.00 61.24 ? 164 TRP A HB3  4  
ATOM 3159  H HD1  . TRP A 1 55 ? 7.601  -5.976  -9.993  1.00 4.23  ? 164 TRP A HD1  4  
ATOM 3160  H HE1  . TRP A 1 55 ? 7.057  -3.601  -10.821 1.00 15.40 ? 164 TRP A HE1  4  
ATOM 3161  H HE3  . TRP A 1 55 ? 7.752  -3.502  -5.521  1.00 31.51 ? 164 TRP A HE3  4  
ATOM 3162  H HZ2  . TRP A 1 55 ? 6.734  -1.020  -9.724  1.00 11.11 ? 164 TRP A HZ2  4  
ATOM 3163  H HZ3  . TRP A 1 55 ? 7.314  -1.081  -5.497  1.00 62.32 ? 164 TRP A HZ3  4  
ATOM 3164  H HH2  . TRP A 1 55 ? 6.816  0.133   -7.556  1.00 65.42 ? 164 TRP A HH2  4  
ATOM 3165  N N    . CYS A 1 56 ? 10.624 -7.673  -5.208  1.00 61.40 ? 165 CYS A N    4  
ATOM 3166  C CA   . CYS A 1 56 ? 10.959 -8.879  -4.460  1.00 3.23  ? 165 CYS A CA   4  
ATOM 3167  C C    . CYS A 1 56 ? 10.404 -8.810  -3.040  1.00 55.02 ? 165 CYS A C    4  
ATOM 3168  O O    . CYS A 1 56 ? 10.085 -7.739  -2.523  1.00 34.21 ? 165 CYS A O    4  
ATOM 3169  C CB   . CYS A 1 56 ? 12.476 -9.072  -4.416  1.00 64.14 ? 165 CYS A CB   4  
ATOM 3170  S SG   . CYS A 1 56 ? 13.097 -10.346 -5.561  1.00 74.03 ? 165 CYS A SG   4  
ATOM 3171  H H    . CYS A 1 56 ? 11.027 -6.819  -4.943  1.00 60.11 ? 165 CYS A H    4  
ATOM 3172  H HA   . CYS A 1 56 ? 10.512 -9.720  -4.968  1.00 4.25  ? 165 CYS A HA   4  
ATOM 3173  H HB2  . CYS A 1 56 ? 12.958 -8.139  -4.672  1.00 73.32 ? 165 CYS A HB2  4  
ATOM 3174  H HB3  . CYS A 1 56 ? 12.767 -9.358  -3.416  1.00 73.54 ? 165 CYS A HB3  4  
ATOM 3175  N N    . PRO A 1 57 ? 10.285 -9.979  -2.394  1.00 75.41 ? 166 PRO A N    4  
ATOM 3176  C CA   . PRO A 1 57 ? 9.768  -10.079 -1.026  1.00 2.12  ? 166 PRO A CA   4  
ATOM 3177  C C    . PRO A 1 57 ? 10.733 -9.498  0.002   1.00 44.53 ? 166 PRO A C    4  
ATOM 3178  O O    . PRO A 1 57 ? 11.699 -10.150 0.400   1.00 13.51 ? 166 PRO A O    4  
ATOM 3179  C CB   . PRO A 1 57 ? 9.608  -11.587 -0.816  1.00 0.42  ? 166 PRO A CB   4  
ATOM 3180  C CG   . PRO A 1 57 ? 10.585 -12.206 -1.755  1.00 12.31 ? 166 PRO A CG   4  
ATOM 3181  C CD   . PRO A 1 57 ? 10.645 -11.295 -2.950  1.00 4.44  ? 166 PRO A CD   4  
ATOM 3182  H HA   . PRO A 1 57 ? 8.807  -9.596  -0.928  1.00 52.04 ? 166 PRO A HA   4  
ATOM 3183  H HB2  . PRO A 1 57 ? 9.834  -11.836 0.212   1.00 40.54 ? 166 PRO A HB2  4  
ATOM 3184  H HB3  . PRO A 1 57 ? 8.596  -11.881 -1.049  1.00 12.30 ? 166 PRO A HB3  4  
ATOM 3185  H HG2  . PRO A 1 57 ? 11.554 -12.273 -1.285  1.00 2.10  ? 166 PRO A HG2  4  
ATOM 3186  H HG3  . PRO A 1 57 ? 10.240 -13.186 -2.049  1.00 20.11 ? 166 PRO A HG3  4  
ATOM 3187  H HD2  . PRO A 1 57 ? 11.643 -11.278 -3.362  1.00 24.53 ? 166 PRO A HD2  4  
ATOM 3188  H HD3  . PRO A 1 57 ? 9.931  -11.605 -3.698  1.00 21.42 ? 166 PRO A HD3  4  
ATOM 3189  N N    . VAL A 1 58 ? 10.466 -8.267  0.428   1.00 64.02 ? 167 VAL A N    4  
ATOM 3190  C CA   . VAL A 1 58 ? 11.311 -7.598  1.411   1.00 73.34 ? 167 VAL A CA   4  
ATOM 3191  C C    . VAL A 1 58 ? 11.007 -8.090  2.821   1.00 13.34 ? 167 VAL A C    4  
ATOM 3192  O O    . VAL A 1 58 ? 11.916 -8.333  3.614   1.00 20.34 ? 167 VAL A O    4  
ATOM 3193  C CB   . VAL A 1 58 ? 11.128 -6.070  1.361   1.00 55.24 ? 167 VAL A CB   4  
ATOM 3194  C CG1  . VAL A 1 58 ? 9.719  -5.686  1.787   1.00 32.45 ? 167 VAL A CG1  4  
ATOM 3195  C CG2  . VAL A 1 58 ? 12.165 -5.381  2.234   1.00 15.54 ? 167 VAL A CG2  4  
ATOM 3196  H H    . VAL A 1 58 ? 9.682  -7.798  0.073   1.00 24.13 ? 167 VAL A H    4  
ATOM 3197  H HA   . VAL A 1 58 ? 12.341 -7.824  1.175   1.00 34.31 ? 167 VAL A HA   4  
ATOM 3198  H HB   . VAL A 1 58 ? 11.272 -5.743  0.341   1.00 22.42 ? 167 VAL A HB   4  
ATOM 3199  H HG11 . VAL A 1 58 ? 9.007  -6.097  1.087   1.00 55.22 ? 167 VAL A HG11 4  
ATOM 3200  H HG12 . VAL A 1 58 ? 9.522  -6.079  2.774   1.00 1.45  ? 167 VAL A HG12 4  
ATOM 3201  H HG13 . VAL A 1 58 ? 9.628  -4.610  1.803   1.00 60.23 ? 167 VAL A HG13 4  
ATOM 3202  H HG21 . VAL A 1 58 ? 11.845 -5.414  3.265   1.00 20.23 ? 167 VAL A HG21 4  
ATOM 3203  H HG22 . VAL A 1 58 ? 13.114 -5.887  2.135   1.00 33.12 ? 167 VAL A HG22 4  
ATOM 3204  H HG23 . VAL A 1 58 ? 12.272 -4.352  1.923   1.00 33.15 ? 167 VAL A HG23 4  
ATOM 3205  N N    . MET A 1 1  ? 1.990  2.833   -1.737  1.00 74.32 ? 110 MET A N    5  
ATOM 3206  C CA   . MET A 1 1  ? 3.103  3.370   -2.511  1.00 53.31 ? 110 MET A CA   5  
ATOM 3207  C C    . MET A 1 1  ? 3.797  2.267   -3.303  1.00 51.15 ? 110 MET A C    5  
ATOM 3208  O O    . MET A 1 1  ? 3.548  1.082   -3.083  1.00 12.33 ? 110 MET A O    5  
ATOM 3209  C CB   . MET A 1 1  ? 4.108  4.060   -1.587  1.00 51.41 ? 110 MET A CB   5  
ATOM 3210  C CG   . MET A 1 1  ? 3.574  5.333   -0.951  1.00 11.42 ? 110 MET A CG   5  
ATOM 3211  S SD   . MET A 1 1  ? 3.799  6.782   -2.000  1.00 41.05 ? 110 MET A SD   5  
ATOM 3212  C CE   . MET A 1 1  ? 3.025  8.049   -0.999  1.00 43.50 ? 110 MET A CE   5  
ATOM 3213  H H1   . MET A 1 1  ? 2.057  2.806   -0.760  1.00 35.12 ? 110 MET A H1   5  
ATOM 3214  H HA   . MET A 1 1  ? 2.704  4.098   -3.202  1.00 64.23 ? 110 MET A HA   5  
ATOM 3215  H HB2  . MET A 1 1  ? 4.382  3.377   -0.798  1.00 32.52 ? 110 MET A HB2  5  
ATOM 3216  H HB3  . MET A 1 1  ? 4.990  4.312   -2.157  1.00 71.22 ? 110 MET A HB3  5  
ATOM 3217  H HG2  . MET A 1 1  ? 2.519  5.208   -0.757  1.00 0.43  ? 110 MET A HG2  5  
ATOM 3218  H HG3  . MET A 1 1  ? 4.092  5.497   -0.018  1.00 3.43  ? 110 MET A HG3  5  
ATOM 3219  H HE1  . MET A 1 1  ? 3.684  8.902   -0.924  1.00 24.40 ? 110 MET A HE1  5  
ATOM 3220  H HE2  . MET A 1 1  ? 2.096  8.352   -1.458  1.00 13.44 ? 110 MET A HE2  5  
ATOM 3221  H HE3  . MET A 1 1  ? 2.829  7.658   -0.011  1.00 64.44 ? 110 MET A HE3  5  
ATOM 3222  N N    . GLN A 1 2  ? 4.667  2.665   -4.226  1.00 2.02  ? 111 GLN A N    5  
ATOM 3223  C CA   . GLN A 1 2  ? 5.396  1.709   -5.051  1.00 32.20 ? 111 GLN A CA   5  
ATOM 3224  C C    . GLN A 1 2  ? 6.870  1.667   -4.662  1.00 70.34 ? 111 GLN A C    5  
ATOM 3225  O O    . GLN A 1 2  ? 7.447  2.678   -4.260  1.00 72.23 ? 111 GLN A O    5  
ATOM 3226  C CB   . GLN A 1 2  ? 5.256  2.070   -6.531  1.00 23.11 ? 111 GLN A CB   5  
ATOM 3227  C CG   . GLN A 1 2  ? 5.887  3.405   -6.894  1.00 21.45 ? 111 GLN A CG   5  
ATOM 3228  C CD   . GLN A 1 2  ? 7.371  3.290   -7.180  1.00 63.14 ? 111 GLN A CD   5  
ATOM 3229  O OE1  . GLN A 1 2  ? 7.900  2.190   -7.345  1.00 43.21 ? 111 GLN A OE1  5  
ATOM 3230  N NE2  . GLN A 1 2  ? 8.052  4.428   -7.242  1.00 3.21  ? 111 GLN A NE2  5  
ATOM 3231  H H    . GLN A 1 2  ? 4.822  3.623   -4.355  1.00 5.44  ? 111 GLN A H    5  
ATOM 3232  H HA   . GLN A 1 2  ? 4.965  0.733   -4.886  1.00 30.01 ? 111 GLN A HA   5  
ATOM 3233  H HB2  . GLN A 1 2  ? 5.728  1.300   -7.123  1.00 41.10 ? 111 GLN A HB2  5  
ATOM 3234  H HB3  . GLN A 1 2  ? 4.207  2.113   -6.781  1.00 74.12 ? 111 GLN A HB3  5  
ATOM 3235  H HG2  . GLN A 1 2  ? 5.396  3.794   -7.773  1.00 33.40 ? 111 GLN A HG2  5  
ATOM 3236  H HG3  . GLN A 1 2  ? 5.746  4.090   -6.071  1.00 31.11 ? 111 GLN A HG3  5  
ATOM 3237  H HE21 . GLN A 1 2  ? 7.565  5.267   -7.099  1.00 72.12 ? 111 GLN A HE21 5  
ATOM 3238  H HE22 . GLN A 1 2  ? 9.013  4.383   -7.425  1.00 41.40 ? 111 GLN A HE22 5  
ATOM 3239  N N    . THR A 1 3  ? 7.476  0.490   -4.785  1.00 32.45 ? 112 THR A N    5  
ATOM 3240  C CA   . THR A 1 3  ? 8.882  0.315   -4.445  1.00 23.02 ? 112 THR A CA   5  
ATOM 3241  C C    . THR A 1 3  ? 9.500  -0.833  -5.235  1.00 44.30 ? 112 THR A C    5  
ATOM 3242  O O    . THR A 1 3  ? 8.812  -1.783  -5.607  1.00 42.44 ? 112 THR A O    5  
ATOM 3243  C CB   . THR A 1 3  ? 9.067  0.045   -2.940  1.00 3.04  ? 112 THR A CB   5  
ATOM 3244  O OG1  . THR A 1 3  ? 8.354  1.024   -2.175  1.00 65.21 ? 112 THR A OG1  5  
ATOM 3245  C CG2  . THR A 1 3  ? 10.541 0.074   -2.562  1.00 34.42 ? 112 THR A CG2  5  
ATOM 3246  H H    . THR A 1 3  ? 6.963  -0.279  -5.110  1.00 71.14 ? 112 THR A H    5  
ATOM 3247  H HA   . THR A 1 3  ? 9.401  1.230   -4.692  1.00 21.14 ? 112 THR A HA   5  
ATOM 3248  H HB   . THR A 1 3  ? 8.672  -0.935  -2.714  1.00 32.11 ? 112 THR A HB   5  
ATOM 3249  H HG1  . THR A 1 3  ? 7.640  0.597   -1.696  1.00 13.40 ? 112 THR A HG1  5  
ATOM 3250  H HG21 . THR A 1 3  ? 10.638 0.276   -1.505  1.00 74.33 ? 112 THR A HG21 5  
ATOM 3251  H HG22 . THR A 1 3  ? 11.041 0.847   -3.124  1.00 44.52 ? 112 THR A HG22 5  
ATOM 3252  H HG23 . THR A 1 3  ? 10.988 -0.883  -2.787  1.00 41.44 ? 112 THR A HG23 5  
ATOM 3253  N N    . GLN A 1 4  ? 10.802 -0.738  -5.487  1.00 20.22 ? 113 GLN A N    5  
ATOM 3254  C CA   . GLN A 1 4  ? 11.512 -1.770  -6.233  1.00 41.13 ? 113 GLN A CA   5  
ATOM 3255  C C    . GLN A 1 4  ? 12.582 -2.429  -5.369  1.00 14.04 ? 113 GLN A C    5  
ATOM 3256  O O    . GLN A 1 4  ? 13.273 -1.759  -4.601  1.00 34.31 ? 113 GLN A O    5  
ATOM 3257  C CB   . GLN A 1 4  ? 12.151 -1.173  -7.488  1.00 52.34 ? 113 GLN A CB   5  
ATOM 3258  C CG   . GLN A 1 4  ? 11.140 -0.739  -8.538  1.00 2.32  ? 113 GLN A CG   5  
ATOM 3259  C CD   . GLN A 1 4  ? 11.791 -0.081  -9.739  1.00 24.44 ? 113 GLN A CD   5  
ATOM 3260  O OE1  . GLN A 1 4  ? 12.559 0.871   -9.599  1.00 52.41 ? 113 GLN A OE1  5  
ATOM 3261  N NE2  . GLN A 1 4  ? 11.488 -0.588  -10.928 1.00 63.10 ? 113 GLN A NE2  5  
ATOM 3262  H H    . GLN A 1 4  ? 11.296 0.043   -5.163  1.00 51.35 ? 113 GLN A H    5  
ATOM 3263  H HA   . GLN A 1 4  ? 10.793 -2.519  -6.528  1.00 64.33 ? 113 GLN A HA   5  
ATOM 3264  H HB2  . GLN A 1 4  ? 12.736 -0.311  -7.205  1.00 0.22  ? 113 GLN A HB2  5  
ATOM 3265  H HB3  . GLN A 1 4  ? 12.803 -1.911  -7.932  1.00 10.41 ? 113 GLN A HB3  5  
ATOM 3266  H HG2  . GLN A 1 4  ? 10.594 -1.608  -8.875  1.00 5.42  ? 113 GLN A HG2  5  
ATOM 3267  H HG3  . GLN A 1 4  ? 10.454 -0.036  -8.089  1.00 11.03 ? 113 GLN A HG3  5  
ATOM 3268  H HE21 . GLN A 1 4  ? 10.868 -1.347  -10.963 1.00 2.01  ? 113 GLN A HE21 5  
ATOM 3269  H HE22 . GLN A 1 4  ? 11.894 -0.182  -11.721 1.00 62.21 ? 113 GLN A HE22 5  
ATOM 3270  N N    . SER A 1 5  ? 12.712 -3.745  -5.498  1.00 62.42 ? 114 SER A N    5  
ATOM 3271  C CA   . SER A 1 5  ? 13.695 -4.496  -4.725  1.00 51.23 ? 114 SER A CA   5  
ATOM 3272  C C    . SER A 1 5  ? 14.689 -5.198  -5.646  1.00 12.33 ? 114 SER A C    5  
ATOM 3273  O O    . SER A 1 5  ? 14.527 -5.202  -6.867  1.00 5.14  ? 114 SER A O    5  
ATOM 3274  C CB   . SER A 1 5  ? 12.996 -5.523  -3.832  1.00 42.04 ? 114 SER A CB   5  
ATOM 3275  O OG   . SER A 1 5  ? 13.919 -6.152  -2.960  1.00 61.34 ? 114 SER A OG   5  
ATOM 3276  H H    . SER A 1 5  ? 12.132 -4.223  -6.127  1.00 73.31 ? 114 SER A H    5  
ATOM 3277  H HA   . SER A 1 5  ? 14.231 -3.796  -4.102  1.00 44.24 ? 114 SER A HA   5  
ATOM 3278  H HB2  . SER A 1 5  ? 12.241 -5.028  -3.241  1.00 42.21 ? 114 SER A HB2  5  
ATOM 3279  H HB3  . SER A 1 5  ? 12.532 -6.277  -4.451  1.00 72.13 ? 114 SER A HB3  5  
ATOM 3280  H HG   . SER A 1 5  ? 13.641 -6.021  -2.051  1.00 23.11 ? 114 SER A HG   5  
ATOM 3281  N N    . THR A 1 6  ? 15.719 -5.792  -5.051  1.00 50.30 ? 115 THR A N    5  
ATOM 3282  C CA   . THR A 1 6  ? 16.741 -6.496  -5.815  1.00 54.04 ? 115 THR A CA   5  
ATOM 3283  C C    . THR A 1 6  ? 16.751 -7.983  -5.480  1.00 11.12 ? 115 THR A C    5  
ATOM 3284  O O    . THR A 1 6  ? 16.580 -8.370  -4.323  1.00 73.15 ? 115 THR A O    5  
ATOM 3285  C CB   . THR A 1 6  ? 18.141 -5.912  -5.552  1.00 65.11 ? 115 THR A CB   5  
ATOM 3286  O OG1  . THR A 1 6  ? 18.458 -6.008  -4.159  1.00 2.20  ? 115 THR A OG1  5  
ATOM 3287  C CG2  . THR A 1 6  ? 18.214 -4.459  -5.995  1.00 50.42 ? 115 THR A CG2  5  
ATOM 3288  H H    . THR A 1 6  ? 15.793 -5.754  -4.075  1.00 14.34 ? 115 THR A H    5  
ATOM 3289  H HA   . THR A 1 6  ? 16.514 -6.375  -6.865  1.00 25.11 ? 115 THR A HA   5  
ATOM 3290  H HB   . THR A 1 6  ? 18.865 -6.482  -6.118  1.00 75.10 ? 115 THR A HB   5  
ATOM 3291  H HG1  . THR A 1 6  ? 19.211 -5.445  -3.963  1.00 25.55 ? 115 THR A HG1  5  
ATOM 3292  H HG21 . THR A 1 6  ? 19.045 -3.974  -5.505  1.00 45.13 ? 115 THR A HG21 5  
ATOM 3293  H HG22 . THR A 1 6  ? 17.296 -3.955  -5.730  1.00 22.32 ? 115 THR A HG22 5  
ATOM 3294  H HG23 . THR A 1 6  ? 18.352 -4.415  -7.065  1.00 22.41 ? 115 THR A HG23 5  
ATOM 3295  N N    . CYS A 1 7  ? 16.954 -8.813  -6.497  1.00 55.05 ? 116 CYS A N    5  
ATOM 3296  C CA   . CYS A 1 7  ? 16.987 -10.258 -6.311  1.00 33.50 ? 116 CYS A CA   5  
ATOM 3297  C C    . CYS A 1 7  ? 17.239 -10.972 -7.636  1.00 75.20 ? 116 CYS A C    5  
ATOM 3298  O O    . CYS A 1 7  ? 16.968 -10.445 -8.715  1.00 41.21 ? 116 CYS A O    5  
ATOM 3299  C CB   . CYS A 1 7  ? 15.672 -10.745 -5.699  1.00 33.11 ? 116 CYS A CB   5  
ATOM 3300  S SG   . CYS A 1 7  ? 14.183 -10.049 -6.485  1.00 61.34 ? 116 CYS A SG   5  
ATOM 3301  H H    . CYS A 1 7  ? 17.084 -8.444  -7.397  1.00 73.21 ? 116 CYS A H    5  
ATOM 3302  H HA   . CYS A 1 7  ? 17.795 -10.487 -5.634  1.00 23.33 ? 116 CYS A HA   5  
ATOM 3303  H HB2  . CYS A 1 7  ? 15.618 -11.820 -5.789  1.00 73.31 ? 116 CYS A HB2  5  
ATOM 3304  H HB3  . CYS A 1 7  ? 15.648 -10.475 -4.653  1.00 65.34 ? 116 CYS A HB3  5  
ATOM 3305  N N    . PRO A 1 8  ? 17.769 -12.202 -7.554  1.00 51.53 ? 117 PRO A N    5  
ATOM 3306  C CA   . PRO A 1 8  ? 18.068 -13.015 -8.737  1.00 3.33  ? 117 PRO A CA   5  
ATOM 3307  C C    . PRO A 1 8  ? 16.806 -13.500 -9.441  1.00 40.45 ? 117 PRO A C    5  
ATOM 3308  O O    . PRO A 1 8  ? 15.881 -13.998 -8.802  1.00 74.41 ? 117 PRO A O    5  
ATOM 3309  C CB   . PRO A 1 8  ? 18.850 -14.200 -8.164  1.00 14.33 ? 117 PRO A CB   5  
ATOM 3310  C CG   . PRO A 1 8  ? 18.400 -14.300 -6.747  1.00 31.40 ? 117 PRO A CG   5  
ATOM 3311  C CD   . PRO A 1 8  ? 18.117 -12.892 -6.301  1.00 73.53 ? 117 PRO A CD   5  
ATOM 3312  H HA   . PRO A 1 8  ? 18.689 -12.479 -9.440  1.00 54.31 ? 117 PRO A HA   5  
ATOM 3313  H HB2  . PRO A 1 8  ? 18.610 -15.095 -8.720  1.00 33.01 ? 117 PRO A HB2  5  
ATOM 3314  H HB3  . PRO A 1 8  ? 19.909 -14.002 -8.228  1.00 70.12 ? 117 PRO A HB3  5  
ATOM 3315  H HG2  . PRO A 1 8  ? 17.504 -14.900 -6.688  1.00 3.13  ? 117 PRO A HG2  5  
ATOM 3316  H HG3  . PRO A 1 8  ? 19.184 -14.734 -6.143  1.00 52.44 ? 117 PRO A HG3  5  
ATOM 3317  H HD2  . PRO A 1 8  ? 17.288 -12.875 -5.609  1.00 23.33 ? 117 PRO A HD2  5  
ATOM 3318  H HD3  . PRO A 1 8  ? 18.996 -12.455 -5.852  1.00 11.12 ? 117 PRO A HD3  5  
ATOM 3319  N N    . GLU A 1 9  ? 16.776 -13.350 -10.762 1.00 44.11 ? 118 GLU A N    5  
ATOM 3320  C CA   . GLU A 1 9  ? 15.626 -13.773 -11.552 1.00 64.05 ? 118 GLU A CA   5  
ATOM 3321  C C    . GLU A 1 9  ? 15.419 -15.281 -11.448 1.00 23.34 ? 118 GLU A C    5  
ATOM 3322  O O    . GLU A 1 9  ? 16.377 -16.054 -11.486 1.00 4.13  ? 118 GLU A O    5  
ATOM 3323  C CB   . GLU A 1 9  ? 15.812 -13.373 -13.018 1.00 33.32 ? 118 GLU A CB   5  
ATOM 3324  C CG   . GLU A 1 9  ? 16.833 -14.222 -13.756 1.00 23.13 ? 118 GLU A CG   5  
ATOM 3325  C CD   . GLU A 1 9  ? 16.950 -13.851 -15.221 1.00 64.34 ? 118 GLU A CD   5  
ATOM 3326  O OE1  . GLU A 1 9  ? 17.662 -12.873 -15.531 1.00 71.25 ? 118 GLU A OE1  5  
ATOM 3327  O OE2  . GLU A 1 9  ? 16.330 -14.540 -16.058 1.00 61.24 ? 118 GLU A OE2  5  
ATOM 3328  H H    . GLU A 1 9  ? 17.545 -12.945 -11.215 1.00 63.21 ? 118 GLU A H    5  
ATOM 3329  H HA   . GLU A 1 9  ? 14.753 -13.274 -11.161 1.00 0.03  ? 118 GLU A HA   5  
ATOM 3330  H HB2  . GLU A 1 9  ? 14.863 -13.465 -13.526 1.00 41.42 ? 118 GLU A HB2  5  
ATOM 3331  H HB3  . GLU A 1 9  ? 16.134 -12.343 -13.059 1.00 31.31 ? 118 GLU A HB3  5  
ATOM 3332  H HG2  . GLU A 1 9  ? 17.798 -14.089 -13.289 1.00 34.23 ? 118 GLU A HG2  5  
ATOM 3333  H HG3  . GLU A 1 9  ? 16.540 -15.259 -13.684 1.00 71.12 ? 118 GLU A HG3  5  
ATOM 3334  N N    . ILE A 1 10 ? 14.163 -15.692 -11.315 1.00 33.11 ? 119 ILE A N    5  
ATOM 3335  C CA   . ILE A 1 10 ? 13.830 -17.107 -11.205 1.00 53.10 ? 119 ILE A CA   5  
ATOM 3336  C C    . ILE A 1 10 ? 14.388 -17.896 -12.384 1.00 64.40 ? 119 ILE A C    5  
ATOM 3337  O O    . ILE A 1 10 ? 14.247 -17.510 -13.545 1.00 32.35 ? 119 ILE A O    5  
ATOM 3338  C CB   . ILE A 1 10 ? 12.307 -17.323 -11.133 1.00 15.23 ? 119 ILE A CB   5  
ATOM 3339  C CG1  . ILE A 1 10 ? 11.713 -16.535 -9.963  1.00 52.01 ? 119 ILE A CG1  5  
ATOM 3340  C CG2  . ILE A 1 10 ? 11.987 -18.804 -10.997 1.00 64.10 ? 119 ILE A CG2  5  
ATOM 3341  C CD1  . ILE A 1 10 ? 10.219 -16.717 -9.808  1.00 61.04 ? 119 ILE A CD1  5  
ATOM 3342  H H    . ILE A 1 10 ? 13.443 -15.028 -11.291 1.00 73.31 ? 119 ILE A H    5  
ATOM 3343  H HA   . ILE A 1 10 ? 14.270 -17.483 -10.293 1.00 2.23  ? 119 ILE A HA   5  
ATOM 3344  H HB   . ILE A 1 10 ? 11.871 -16.968 -12.054 1.00 60.34 ? 119 ILE A HB   5  
ATOM 3345  H HG12 . ILE A 1 10 ? 12.182 -16.855 -9.046  1.00 60.14 ? 119 ILE A HG12 5  
ATOM 3346  H HG13 . ILE A 1 10 ? 11.906 -15.482 -10.113 1.00 71.51 ? 119 ILE A HG13 5  
ATOM 3347  H HG21 . ILE A 1 10 ? 12.453 -19.348 -11.805 1.00 62.15 ? 119 ILE A HG21 5  
ATOM 3348  H HG22 . ILE A 1 10 ? 12.366 -19.169 -10.054 1.00 1.50  ? 119 ILE A HG22 5  
ATOM 3349  H HG23 . ILE A 1 10 ? 10.918 -18.947 -11.036 1.00 21.43 ? 119 ILE A HG23 5  
ATOM 3350  H HD11 . ILE A 1 10 ? 9.742  -15.750 -9.751  1.00 41.32 ? 119 ILE A HD11 5  
ATOM 3351  H HD12 . ILE A 1 10 ? 9.832  -17.261 -10.657 1.00 2.22  ? 119 ILE A HD12 5  
ATOM 3352  H HD13 . ILE A 1 10 ? 10.016 -17.271 -8.903  1.00 61.20 ? 119 ILE A HD13 5  
ATOM 3353  N N    . PRO A 1 11 ? 15.038 -19.031 -12.082 1.00 54.42 ? 120 PRO A N    5  
ATOM 3354  C CA   . PRO A 1 11 ? 15.629 -19.900 -13.104 1.00 32.14 ? 120 PRO A CA   5  
ATOM 3355  C C    . PRO A 1 11 ? 14.572 -20.612 -13.941 1.00 30.52 ? 120 PRO A C    5  
ATOM 3356  O O    . PRO A 1 11 ? 13.554 -21.066 -13.418 1.00 11.23 ? 120 PRO A O    5  
ATOM 3357  C CB   . PRO A 1 11 ? 16.434 -20.912 -12.285 1.00 21.31 ? 120 PRO A CB   5  
ATOM 3358  C CG   . PRO A 1 11 ? 15.763 -20.943 -10.955 1.00 61.42 ? 120 PRO A CG   5  
ATOM 3359  C CD   . PRO A 1 11 ? 15.244 -19.552 -10.721 1.00 1.25  ? 120 PRO A CD   5  
ATOM 3360  H HA   . PRO A 1 11 ? 16.293 -19.352 -13.755 1.00 42.33 ? 120 PRO A HA   5  
ATOM 3361  H HB2  . PRO A 1 11 ? 16.400 -21.879 -12.768 1.00 40.54 ? 120 PRO A HB2  5  
ATOM 3362  H HB3  . PRO A 1 11 ? 17.458 -20.581 -12.202 1.00 42.35 ? 120 PRO A HB3  5  
ATOM 3363  H HG2  . PRO A 1 11 ? 14.947 -21.650 -10.972 1.00 24.01 ? 120 PRO A HG2  5  
ATOM 3364  H HG3  . PRO A 1 11 ? 16.477 -21.211 -10.190 1.00 43.53 ? 120 PRO A HG3  5  
ATOM 3365  H HD2  . PRO A 1 11 ? 14.313 -19.583 -10.174 1.00 61.33 ? 120 PRO A HD2  5  
ATOM 3366  H HD3  . PRO A 1 11 ? 15.976 -18.961 -10.189 1.00 54.12 ? 120 PRO A HD3  5  
ATOM 3367  N N    . ASP A 1 12 ? 14.821 -20.708 -15.242 1.00 55.12 ? 121 ASP A N    5  
ATOM 3368  C CA   . ASP A 1 12 ? 13.891 -21.367 -16.152 1.00 14.01 ? 121 ASP A CA   5  
ATOM 3369  C C    . ASP A 1 12 ? 14.632 -22.296 -17.108 1.00 42.22 ? 121 ASP A C    5  
ATOM 3370  O O    . ASP A 1 12 ? 15.759 -22.013 -17.517 1.00 33.42 ? 121 ASP A O    5  
ATOM 3371  C CB   . ASP A 1 12 ? 13.096 -20.328 -16.944 1.00 50.32 ? 121 ASP A CB   5  
ATOM 3372  C CG   . ASP A 1 12 ? 11.905 -20.933 -17.662 1.00 3.14  ? 121 ASP A CG   5  
ATOM 3373  O OD1  . ASP A 1 12 ? 12.074 -21.387 -18.813 1.00 31.43 ? 121 ASP A OD1  5  
ATOM 3374  O OD2  . ASP A 1 12 ? 10.805 -20.953 -17.072 1.00 1.24  ? 121 ASP A OD2  5  
ATOM 3375  H H    . ASP A 1 12 ? 15.650 -20.327 -15.600 1.00 11.43 ? 121 ASP A H    5  
ATOM 3376  H HA   . ASP A 1 12 ? 13.206 -21.954 -15.559 1.00 21.05 ? 121 ASP A HA   5  
ATOM 3377  H HB2  . ASP A 1 12 ? 12.736 -19.567 -16.267 1.00 53.43 ? 121 ASP A HB2  5  
ATOM 3378  H HB3  . ASP A 1 12 ? 13.744 -19.873 -17.679 1.00 55.22 ? 121 ASP A HB3  5  
ATOM 3379  N N    . LYS A 1 13 ? 13.993 -23.406 -17.461 1.00 22.11 ? 122 LYS A N    5  
ATOM 3380  C CA   . LYS A 1 13 ? 14.591 -24.378 -18.369 1.00 52.32 ? 122 LYS A CA   5  
ATOM 3381  C C    . LYS A 1 13 ? 14.864 -23.751 -19.733 1.00 23.32 ? 122 LYS A C    5  
ATOM 3382  O O    . LYS A 1 13 ? 15.647 -24.278 -20.524 1.00 71.04 ? 122 LYS A O    5  
ATOM 3383  C CB   . LYS A 1 13 ? 13.671 -25.591 -18.528 1.00 42.54 ? 122 LYS A CB   5  
ATOM 3384  C CG   . LYS A 1 13 ? 13.839 -26.629 -17.433 1.00 63.31 ? 122 LYS A CG   5  
ATOM 3385  C CD   . LYS A 1 13 ? 15.161 -27.367 -17.562 1.00 45.21 ? 122 LYS A CD   5  
ATOM 3386  C CE   . LYS A 1 13 ? 15.079 -28.483 -18.592 1.00 32.34 ? 122 LYS A CE   5  
ATOM 3387  N NZ   . LYS A 1 13 ? 16.344 -29.265 -18.665 1.00 20.34 ? 122 LYS A NZ   5  
ATOM 3388  H H    . LYS A 1 13 ? 13.097 -23.576 -17.102 1.00 14.01 ? 122 LYS A H    5  
ATOM 3389  H HA   . LYS A 1 13 ? 15.527 -24.701 -17.940 1.00 43.53 ? 122 LYS A HA   5  
ATOM 3390  H HB2  . LYS A 1 13 ? 12.645 -25.253 -18.521 1.00 44.23 ? 122 LYS A HB2  5  
ATOM 3391  H HB3  . LYS A 1 13 ? 13.879 -26.063 -19.478 1.00 42.50 ? 122 LYS A HB3  5  
ATOM 3392  H HG2  . LYS A 1 13 ? 13.807 -26.136 -16.473 1.00 40.32 ? 122 LYS A HG2  5  
ATOM 3393  H HG3  . LYS A 1 13 ? 13.031 -27.344 -17.500 1.00 51.40 ? 122 LYS A HG3  5  
ATOM 3394  H HD2  . LYS A 1 13 ? 15.926 -26.667 -17.867 1.00 32.50 ? 122 LYS A HD2  5  
ATOM 3395  H HD3  . LYS A 1 13 ? 15.422 -27.792 -16.603 1.00 13.21 ? 122 LYS A HD3  5  
ATOM 3396  H HE2  . LYS A 1 13 ? 14.271 -29.146 -18.321 1.00 3.03  ? 122 LYS A HE2  5  
ATOM 3397  H HE3  . LYS A 1 13 ? 14.878 -28.048 -19.560 1.00 30.24 ? 122 LYS A HE3  5  
ATOM 3398  H HZ1  . LYS A 1 13 ? 16.909 -28.955 -19.481 1.00 1.32  ? 122 LYS A HZ1  5  
ATOM 3399  H HZ2  . LYS A 1 13 ? 16.133 -30.278 -18.769 1.00 74.03 ? 122 LYS A HZ2  5  
ATOM 3400  H HZ3  . LYS A 1 13 ? 16.901 -29.126 -17.798 1.00 30.04 ? 122 LYS A HZ3  5  
ATOM 3401  N N    . THR A 1 14 ? 14.216 -22.622 -20.001 1.00 75.34 ? 123 THR A N    5  
ATOM 3402  C CA   . THR A 1 14 ? 14.389 -21.924 -21.269 1.00 21.02 ? 123 THR A CA   5  
ATOM 3403  C C    . THR A 1 14 ? 15.149 -20.617 -21.077 1.00 5.13  ? 123 THR A C    5  
ATOM 3404  O O    . THR A 1 14 ? 15.683 -20.052 -22.031 1.00 53.25 ? 123 THR A O    5  
ATOM 3405  C CB   . THR A 1 14 ? 13.033 -21.623 -21.935 1.00 1.15  ? 123 THR A CB   5  
ATOM 3406  O OG1  . THR A 1 14 ? 12.379 -20.548 -21.250 1.00 63.23 ? 123 THR A OG1  5  
ATOM 3407  C CG2  . THR A 1 14 ? 12.140 -22.854 -21.925 1.00 62.52 ? 123 THR A CG2  5  
ATOM 3408  H H    . THR A 1 14 ? 13.605 -22.252 -19.330 1.00 42.12 ? 123 THR A H    5  
ATOM 3409  H HA   . THR A 1 14 ? 14.956 -22.565 -21.928 1.00 74.51 ? 123 THR A HA   5  
ATOM 3410  H HB   . THR A 1 14 ? 13.210 -21.332 -22.960 1.00 75.13 ? 123 THR A HB   5  
ATOM 3411  H HG1  . THR A 1 14 ? 12.230 -19.823 -21.862 1.00 3.12  ? 123 THR A HG1  5  
ATOM 3412  H HG21 . THR A 1 14 ? 11.545 -22.875 -22.826 1.00 40.41 ? 123 THR A HG21 5  
ATOM 3413  H HG22 . THR A 1 14 ? 11.489 -22.821 -21.064 1.00 45.31 ? 123 THR A HG22 5  
ATOM 3414  H HG23 . THR A 1 14 ? 12.753 -23.742 -21.879 1.00 72.21 ? 123 THR A HG23 5  
ATOM 3415  N N    . SER A 1 15 ? 15.196 -20.142 -19.836 1.00 41.53 ? 124 SER A N    5  
ATOM 3416  C CA   . SER A 1 15 ? 15.889 -18.898 -19.520 1.00 23.33 ? 124 SER A CA   5  
ATOM 3417  C C    . SER A 1 15 ? 17.064 -19.155 -18.581 1.00 22.31 ? 124 SER A C    5  
ATOM 3418  O O    . SER A 1 15 ? 16.876 -19.518 -17.419 1.00 44.12 ? 124 SER A O    5  
ATOM 3419  C CB   . SER A 1 15 ? 14.922 -17.898 -18.883 1.00 23.30 ? 124 SER A CB   5  
ATOM 3420  O OG   . SER A 1 15 ? 13.604 -18.084 -19.368 1.00 71.12 ? 124 SER A OG   5  
ATOM 3421  H H    . SER A 1 15 ? 14.751 -20.638 -19.117 1.00 43.25 ? 124 SER A H    5  
ATOM 3422  H HA   . SER A 1 15 ? 16.266 -18.484 -20.443 1.00 74.12 ? 124 SER A HA   5  
ATOM 3423  H HB2  . SER A 1 15 ? 14.921 -18.034 -17.812 1.00 63.23 ? 124 SER A HB2  5  
ATOM 3424  H HB3  . SER A 1 15 ? 15.242 -16.893 -19.118 1.00 73.32 ? 124 SER A HB3  5  
ATOM 3425  H HG   . SER A 1 15 ? 13.228 -17.234 -19.607 1.00 54.21 ? 124 SER A HG   5  
ATOM 3426  N N    . ILE A 1 16 ? 18.275 -18.965 -19.093 1.00 43.22 ? 125 ILE A N    5  
ATOM 3427  C CA   . ILE A 1 16 ? 19.481 -19.175 -18.301 1.00 52.42 ? 125 ILE A CA   5  
ATOM 3428  C C    . ILE A 1 16 ? 20.340 -17.915 -18.264 1.00 20.43 ? 125 ILE A C    5  
ATOM 3429  O O    . ILE A 1 16 ? 20.202 -17.031 -19.109 1.00 51.22 ? 125 ILE A O    5  
ATOM 3430  C CB   . ILE A 1 16 ? 20.322 -20.340 -18.854 1.00 71.22 ? 125 ILE A CB   5  
ATOM 3431  C CG1  . ILE A 1 16 ? 19.426 -21.342 -19.586 1.00 22.14 ? 125 ILE A CG1  5  
ATOM 3432  C CG2  . ILE A 1 16 ? 21.083 -21.025 -17.729 1.00 11.12 ? 125 ILE A CG2  5  
ATOM 3433  C CD1  . ILE A 1 16 ? 18.366 -21.962 -18.702 1.00 62.13 ? 125 ILE A CD1  5  
ATOM 3434  H H    . ILE A 1 16 ? 18.360 -18.676 -20.025 1.00 50.43 ? 125 ILE A H    5  
ATOM 3435  H HA   . ILE A 1 16 ? 19.178 -19.421 -17.294 1.00 25.44 ? 125 ILE A HA   5  
ATOM 3436  H HB   . ILE A 1 16 ? 21.042 -19.937 -19.550 1.00 32.01 ? 125 ILE A HB   5  
ATOM 3437  H HG12 . ILE A 1 16 ? 18.927 -20.842 -20.400 1.00 40.42 ? 125 ILE A HG12 5  
ATOM 3438  H HG13 . ILE A 1 16 ? 20.039 -22.140 -19.980 1.00 52.01 ? 125 ILE A HG13 5  
ATOM 3439  H HG21 . ILE A 1 16 ? 20.421 -21.179 -16.889 1.00 5.01  ? 125 ILE A HG21 5  
ATOM 3440  H HG22 . ILE A 1 16 ? 21.453 -21.979 -18.074 1.00 3.45  ? 125 ILE A HG22 5  
ATOM 3441  H HG23 . ILE A 1 16 ? 21.912 -20.404 -17.425 1.00 23.41 ? 125 ILE A HG23 5  
ATOM 3442  H HD11 . ILE A 1 16 ? 18.429 -21.537 -17.711 1.00 51.15 ? 125 ILE A HD11 5  
ATOM 3443  H HD12 . ILE A 1 16 ? 17.390 -21.766 -19.119 1.00 12.55 ? 125 ILE A HD12 5  
ATOM 3444  H HD13 . ILE A 1 16 ? 18.525 -23.030 -18.645 1.00 53.44 ? 125 ILE A HD13 5  
ATOM 3445  N N    . CYS A 1 17 ? 21.229 -17.842 -17.279 1.00 1.50  ? 126 CYS A N    5  
ATOM 3446  C CA   . CYS A 1 17 ? 22.113 -16.692 -17.131 1.00 1.22  ? 126 CYS A CA   5  
ATOM 3447  C C    . CYS A 1 17 ? 23.549 -17.059 -17.495 1.00 53.23 ? 126 CYS A C    5  
ATOM 3448  O O    . CYS A 1 17 ? 24.005 -18.168 -17.221 1.00 4.42  ? 126 CYS A O    5  
ATOM 3449  C CB   . CYS A 1 17 ? 22.059 -16.162 -15.697 1.00 0.05  ? 126 CYS A CB   5  
ATOM 3450  S SG   . CYS A 1 17 ? 23.308 -14.889 -15.327 1.00 1.43  ? 126 CYS A SG   5  
ATOM 3451  H H    . CYS A 1 17 ? 21.292 -18.579 -16.635 1.00 44.11 ? 126 CYS A H    5  
ATOM 3452  H HA   . CYS A 1 17 ? 21.770 -15.920 -17.803 1.00 61.43 ? 126 CYS A HA   5  
ATOM 3453  H HB2  . CYS A 1 17 ? 21.086 -15.728 -15.518 1.00 31.13 ? 126 CYS A HB2  5  
ATOM 3454  H HB3  . CYS A 1 17 ? 22.213 -16.983 -15.012 1.00 13.33 ? 126 CYS A HB3  5  
ATOM 3455  N N    . ASN A 1 18 ? 24.255 -16.119 -18.115 1.00 53.23 ? 127 ASN A N    5  
ATOM 3456  C CA   . ASN A 1 18 ? 25.638 -16.343 -18.518 1.00 4.10  ? 127 ASN A CA   5  
ATOM 3457  C C    . ASN A 1 18 ? 26.605 -15.718 -17.516 1.00 54.54 ? 127 ASN A C    5  
ATOM 3458  O O    . ASN A 1 18 ? 26.186 -15.090 -16.544 1.00 2.42  ? 127 ASN A O    5  
ATOM 3459  C CB   . ASN A 1 18 ? 25.886 -15.764 -19.912 1.00 51.33 ? 127 ASN A CB   5  
ATOM 3460  C CG   . ASN A 1 18 ? 24.691 -15.934 -20.830 1.00 35.23 ? 127 ASN A CG   5  
ATOM 3461  O OD1  . ASN A 1 18 ? 24.289 -15.000 -21.524 1.00 60.54 ? 127 ASN A OD1  5  
ATOM 3462  N ND2  . ASN A 1 18 ? 24.115 -17.131 -20.836 1.00 25.13 ? 127 ASN A ND2  5  
ATOM 3463  H H    . ASN A 1 18 ? 23.836 -15.254 -18.307 1.00 55.01 ? 127 ASN A H    5  
ATOM 3464  H HA   . ASN A 1 18 ? 25.807 -17.409 -18.546 1.00 11.13 ? 127 ASN A HA   5  
ATOM 3465  H HB2  . ASN A 1 18 ? 26.100 -14.708 -19.824 1.00 72.32 ? 127 ASN A HB2  5  
ATOM 3466  H HB3  . ASN A 1 18 ? 26.733 -16.263 -20.358 1.00 42.51 ? 127 ASN A HB3  5  
ATOM 3467  H HD21 . ASN A 1 18 ? 24.489 -17.828 -20.256 1.00 43.41 ? 127 ASN A HD21 5  
ATOM 3468  H HD22 . ASN A 1 18 ? 23.341 -17.269 -21.420 1.00 61.21 ? 127 ASN A HD22 5  
ATOM 3469  N N    . SER A 1 19 ? 27.899 -15.893 -17.762 1.00 30.40 ? 128 SER A N    5  
ATOM 3470  C CA   . SER A 1 19 ? 28.925 -15.349 -16.880 1.00 61.34 ? 128 SER A CA   5  
ATOM 3471  C C    . SER A 1 19 ? 28.830 -13.828 -16.810 1.00 31.22 ? 128 SER A C    5  
ATOM 3472  O O    . SER A 1 19 ? 28.106 -13.204 -17.586 1.00 1.13  ? 128 SER A O    5  
ATOM 3473  C CB   . SER A 1 19 ? 30.316 -15.763 -17.366 1.00 11.43 ? 128 SER A CB   5  
ATOM 3474  O OG   . SER A 1 19 ? 30.893 -16.726 -16.501 1.00 14.42 ? 128 SER A OG   5  
ATOM 3475  H H    . SER A 1 19 ? 28.170 -16.404 -18.554 1.00 11.31 ? 128 SER A H    5  
ATOM 3476  H HA   . SER A 1 19 ? 28.763 -15.755 -15.893 1.00 14.32 ? 128 SER A HA   5  
ATOM 3477  H HB2  . SER A 1 19 ? 30.238 -16.186 -18.355 1.00 71.23 ? 128 SER A HB2  5  
ATOM 3478  H HB3  . SER A 1 19 ? 30.957 -14.893 -17.396 1.00 33.14 ? 128 SER A HB3  5  
ATOM 3479  H HG   . SER A 1 19 ? 31.692 -17.077 -16.900 1.00 32.00 ? 128 SER A HG   5  
ATOM 3480  N N    . ASP A 1 20 ? 29.566 -13.239 -15.874 1.00 14.31 ? 129 ASP A N    5  
ATOM 3481  C CA   . ASP A 1 20 ? 29.566 -11.791 -15.701 1.00 41.32 ? 129 ASP A CA   5  
ATOM 3482  C C    . ASP A 1 20 ? 29.967 -11.089 -16.995 1.00 71.22 ? 129 ASP A C    5  
ATOM 3483  O O    . ASP A 1 20 ? 29.517 -9.979  -17.276 1.00 55.10 ? 129 ASP A O    5  
ATOM 3484  C CB   . ASP A 1 20 ? 30.519 -11.390 -14.573 1.00 74.54 ? 129 ASP A CB   5  
ATOM 3485  C CG   . ASP A 1 20 ? 30.308 -12.214 -13.318 1.00 61.32 ? 129 ASP A CG   5  
ATOM 3486  O OD1  . ASP A 1 20 ? 30.857 -13.333 -13.245 1.00 32.53 ? 129 ASP A OD1  5  
ATOM 3487  O OD2  . ASP A 1 20 ? 29.594 -11.740 -12.410 1.00 20.23 ? 129 ASP A OD2  5  
ATOM 3488  H H    . ASP A 1 20 ? 30.122 -13.791 -15.286 1.00 5.35  ? 129 ASP A H    5  
ATOM 3489  H HA   . ASP A 1 20 ? 28.564 -11.488 -15.438 1.00 10.31 ? 129 ASP A HA   5  
ATOM 3490  H HB2  . ASP A 1 20 ? 31.537 -11.529 -14.905 1.00 44.53 ? 129 ASP A HB2  5  
ATOM 3491  H HB3  . ASP A 1 20 ? 30.361 -10.350 -14.330 1.00 43.04 ? 129 ASP A HB3  5  
ATOM 3492  N N    . ALA A 1 21 ? 30.817 -11.745 -17.779 1.00 11.42 ? 130 ALA A N    5  
ATOM 3493  C CA   . ALA A 1 21 ? 31.278 -11.184 -19.043 1.00 73.41 ? 130 ALA A CA   5  
ATOM 3494  C C    . ALA A 1 21 ? 30.311 -11.515 -20.175 1.00 32.20 ? 130 ALA A C    5  
ATOM 3495  O O    . ALA A 1 21 ? 30.506 -11.092 -21.314 1.00 51.15 ? 130 ALA A O    5  
ATOM 3496  C CB   . ALA A 1 21 ? 32.672 -11.697 -19.371 1.00 21.43 ? 130 ALA A CB   5  
ATOM 3497  H H    . ALA A 1 21 ? 31.141 -12.626 -17.501 1.00 33.55 ? 130 ALA A H    5  
ATOM 3498  H HA   . ALA A 1 21 ? 31.333 -10.111 -18.932 1.00 54.22 ? 130 ALA A HA   5  
ATOM 3499  H HB1  . ALA A 1 21 ? 33.274 -11.699 -18.474 1.00 2.34  ? 130 ALA A HB1  5  
ATOM 3500  H HB2  . ALA A 1 21 ? 32.604 -12.702 -19.760 1.00 75.03 ? 130 ALA A HB2  5  
ATOM 3501  H HB3  . ALA A 1 21 ? 33.127 -11.055 -20.109 1.00 45.41 ? 130 ALA A HB3  5  
ATOM 3502  N N    . ASP A 1 22 ? 29.269 -12.274 -19.854 1.00 31.12 ? 131 ASP A N    5  
ATOM 3503  C CA   . ASP A 1 22 ? 28.271 -12.662 -20.844 1.00 50.51 ? 131 ASP A CA   5  
ATOM 3504  C C    . ASP A 1 22 ? 26.870 -12.271 -20.385 1.00 53.41 ? 131 ASP A C    5  
ATOM 3505  O O    . ASP A 1 22 ? 25.874 -12.643 -21.007 1.00 45.15 ? 131 ASP A O    5  
ATOM 3506  C CB   . ASP A 1 22 ? 28.335 -14.168 -21.102 1.00 1.23  ? 131 ASP A CB   5  
ATOM 3507  C CG   . ASP A 1 22 ? 29.585 -14.573 -21.858 1.00 72.21 ? 131 ASP A CG   5  
ATOM 3508  O OD1  . ASP A 1 22 ? 29.891 -13.932 -22.886 1.00 31.43 ? 131 ASP A OD1  5  
ATOM 3509  O OD2  . ASP A 1 22 ? 30.257 -15.531 -21.422 1.00 43.41 ? 131 ASP A OD2  5  
ATOM 3510  H H    . ASP A 1 22 ? 29.168 -12.581 -18.928 1.00 41.41 ? 131 ASP A H    5  
ATOM 3511  H HA   . ASP A 1 22 ? 28.494 -12.139 -21.762 1.00 3.01  ? 131 ASP A HA   5  
ATOM 3512  H HB2  . ASP A 1 22 ? 28.325 -14.689 -20.155 1.00 72.14 ? 131 ASP A HB2  5  
ATOM 3513  H HB3  . ASP A 1 22 ? 27.473 -14.464 -21.681 1.00 20.32 ? 131 ASP A HB3  5  
ATOM 3514  N N    . CYS A 1 23 ? 26.799 -11.519 -19.292 1.00 10.32 ? 132 CYS A N    5  
ATOM 3515  C CA   . CYS A 1 23 ? 25.520 -11.078 -18.748 1.00 23.05 ? 132 CYS A CA   5  
ATOM 3516  C C    . CYS A 1 23 ? 25.421 -9.555  -18.756 1.00 62.32 ? 132 CYS A C    5  
ATOM 3517  O O    . CYS A 1 23 ? 26.306 -8.861  -18.254 1.00 14.12 ? 132 CYS A O    5  
ATOM 3518  C CB   . CYS A 1 23 ? 25.341 -11.604 -17.322 1.00 12.41 ? 132 CYS A CB   5  
ATOM 3519  S SG   . CYS A 1 23 ? 23.602 -11.761 -16.801 1.00 63.31 ? 132 CYS A SG   5  
ATOM 3520  H H    . CYS A 1 23 ? 27.628 -11.254 -18.839 1.00 52.50 ? 132 CYS A H    5  
ATOM 3521  H HA   . CYS A 1 23 ? 24.737 -11.481 -19.372 1.00 3.14  ? 132 CYS A HA   5  
ATOM 3522  H HB2  . CYS A 1 23 ? 25.795 -12.581 -17.247 1.00 2.10  ? 132 CYS A HB2  5  
ATOM 3523  H HB3  . CYS A 1 23 ? 25.831 -10.931 -16.634 1.00 10.20 ? 132 CYS A HB3  5  
ATOM 3524  N N    . THR A 1 24 ? 24.338 -9.041  -19.331 1.00 30.53 ? 133 THR A N    5  
ATOM 3525  C CA   . THR A 1 24 ? 24.123 -7.602  -19.406 1.00 73.01 ? 133 THR A CA   5  
ATOM 3526  C C    . THR A 1 24 ? 22.869 -7.193  -18.642 1.00 12.20 ? 133 THR A C    5  
ATOM 3527  O O    . THR A 1 24 ? 21.882 -7.927  -18.582 1.00 51.42 ? 133 THR A O    5  
ATOM 3528  C CB   . THR A 1 24 ? 23.998 -7.128  -20.867 1.00 34.55 ? 133 THR A CB   5  
ATOM 3529  O OG1  . THR A 1 24 ? 23.405 -5.826  -20.910 1.00 54.20 ? 133 THR A OG1  5  
ATOM 3530  C CG2  . THR A 1 24 ? 23.158 -8.101  -21.681 1.00 14.03 ? 133 THR A CG2  5  
ATOM 3531  H H    . THR A 1 24 ? 23.669 -9.646  -19.713 1.00 73.43 ? 133 THR A H    5  
ATOM 3532  H HA   . THR A 1 24 ? 24.978 -7.113  -18.963 1.00 63.22 ? 133 THR A HA   5  
ATOM 3533  H HB   . THR A 1 24 ? 24.987 -7.080  -21.299 1.00 74.24 ? 133 THR A HB   5  
ATOM 3534  H HG1  . THR A 1 24 ? 24.058 -5.187  -21.205 1.00 55.45 ? 133 THR A HG1  5  
ATOM 3535  H HG21 . THR A 1 24 ? 22.238 -8.311  -21.154 1.00 41.45 ? 133 THR A HG21 5  
ATOM 3536  H HG22 . THR A 1 24 ? 23.708 -9.019  -21.824 1.00 51.13 ? 133 THR A HG22 5  
ATOM 3537  H HG23 . THR A 1 24 ? 22.931 -7.663  -22.641 1.00 35.20 ? 133 THR A HG23 5  
ATOM 3538  N N    . PRO A 1 25 ? 22.905 -5.993  -18.043 1.00 72.13 ? 134 PRO A N    5  
ATOM 3539  C CA   . PRO A 1 25 ? 21.778 -5.459  -17.273 1.00 0.32  ? 134 PRO A CA   5  
ATOM 3540  C C    . PRO A 1 25 ? 20.593 -5.090  -18.159 1.00 31.23 ? 134 PRO A C    5  
ATOM 3541  O O    . PRO A 1 25 ? 20.575 -5.400  -19.349 1.00 42.01 ? 134 PRO A O    5  
ATOM 3542  C CB   . PRO A 1 25 ? 22.362 -4.207  -16.612 1.00 74.24 ? 134 PRO A CB   5  
ATOM 3543  C CG   . PRO A 1 25 ? 23.480 -3.794  -17.506 1.00 21.13 ? 134 PRO A CG   5  
ATOM 3544  C CD   . PRO A 1 25 ? 24.048 -5.066  -18.073 1.00 2.41  ? 134 PRO A CD   5  
ATOM 3545  H HA   . PRO A 1 25 ? 21.454 -6.152  -16.511 1.00 22.35 ? 134 PRO A HA   5  
ATOM 3546  H HB2  . PRO A 1 25 ? 21.601 -3.442  -16.551 1.00 12.33 ? 134 PRO A HB2  5  
ATOM 3547  H HB3  . PRO A 1 25 ? 22.717 -4.450  -15.622 1.00 73.43 ? 134 PRO A HB3  5  
ATOM 3548  H HG2  . PRO A 1 25 ? 23.104 -3.165  -18.298 1.00 61.10 ? 134 PRO A HG2  5  
ATOM 3549  H HG3  . PRO A 1 25 ? 24.232 -3.271  -16.934 1.00 11.33 ? 134 PRO A HG3  5  
ATOM 3550  H HD2  . PRO A 1 25 ? 24.390 -4.908  -19.085 1.00 4.51  ? 134 PRO A HD2  5  
ATOM 3551  H HD3  . PRO A 1 25 ? 24.854 -5.429  -17.452 1.00 43.54 ? 134 PRO A HD3  5  
ATOM 3552  N N    . GLY A 1 26 ? 19.603 -4.426  -17.569 1.00 41.14 ? 135 GLY A N    5  
ATOM 3553  C CA   . GLY A 1 26 ? 18.428 -4.026  -18.321 1.00 13.13 ? 135 GLY A CA   5  
ATOM 3554  C C    . GLY A 1 26 ? 17.554 -5.205  -18.701 1.00 14.53 ? 135 GLY A C    5  
ATOM 3555  O O    . GLY A 1 26 ? 17.125 -5.971  -17.839 1.00 32.44 ? 135 GLY A O    5  
ATOM 3556  H H    . GLY A 1 26 ? 19.672 -4.206  -16.617 1.00 13.13 ? 135 GLY A H    5  
ATOM 3557  H HA2  . GLY A 1 26 ? 17.848 -3.339  -17.722 1.00 60.03 ? 135 GLY A HA2  5  
ATOM 3558  H HA3  . GLY A 1 26 ? 18.745 -3.523  -19.222 1.00 41.33 ? 135 GLY A HA3  5  
ATOM 3559  N N    . SER A 1 27 ? 17.287 -5.349  -19.995 1.00 1.21  ? 136 SER A N    5  
ATOM 3560  C CA   . SER A 1 27 ? 16.453 -6.439  -20.487 1.00 24.43 ? 136 SER A CA   5  
ATOM 3561  C C    . SER A 1 27 ? 15.131 -6.497  -19.728 1.00 21.11 ? 136 SER A C    5  
ATOM 3562  O O    . SER A 1 27 ? 14.951 -7.323  -18.833 1.00 2.23  ? 136 SER A O    5  
ATOM 3563  C CB   . SER A 1 27 ? 17.190 -7.773  -20.352 1.00 63.42 ? 136 SER A CB   5  
ATOM 3564  O OG   . SER A 1 27 ? 16.711 -8.718  -21.293 1.00 73.04 ? 136 SER A OG   5  
ATOM 3565  H H    . SER A 1 27 ? 17.658 -4.705  -20.634 1.00 2.53  ? 136 SER A H    5  
ATOM 3566  H HA   . SER A 1 27 ? 16.248 -6.255  -21.531 1.00 2.14  ? 136 SER A HA   5  
ATOM 3567  H HB2  . SER A 1 27 ? 18.245 -7.618  -20.522 1.00 12.12 ? 136 SER A HB2  5  
ATOM 3568  H HB3  . SER A 1 27 ? 17.040 -8.166  -19.357 1.00 15.11 ? 136 SER A HB3  5  
ATOM 3569  H HG   . SER A 1 27 ? 16.759 -9.599  -20.916 1.00 21.32 ? 136 SER A HG   5  
ATOM 3570  N N    . VAL A 1 28 ? 14.208 -5.613  -20.093 1.00 34.32 ? 137 VAL A N    5  
ATOM 3571  C CA   . VAL A 1 28 ? 12.901 -5.563  -19.448 1.00 73.03 ? 137 VAL A CA   5  
ATOM 3572  C C    . VAL A 1 28 ? 12.033 -6.743  -19.872 1.00 24.11 ? 137 VAL A C    5  
ATOM 3573  O O    . VAL A 1 28 ? 11.139 -6.602  -20.706 1.00 12.52 ? 137 VAL A O    5  
ATOM 3574  C CB   . VAL A 1 28 ? 12.162 -4.252  -19.779 1.00 20.52 ? 137 VAL A CB   5  
ATOM 3575  C CG1  . VAL A 1 28 ? 10.801 -4.221  -19.100 1.00 2.50  ? 137 VAL A CG1  5  
ATOM 3576  C CG2  . VAL A 1 28 ? 13.000 -3.051  -19.368 1.00 60.04 ? 137 VAL A CG2  5  
ATOM 3577  H H    . VAL A 1 28 ? 14.410 -4.981  -20.813 1.00 51.51 ? 137 VAL A H    5  
ATOM 3578  H HA   . VAL A 1 28 ? 13.053 -5.606  -18.380 1.00 24.03 ? 137 VAL A HA   5  
ATOM 3579  H HB   . VAL A 1 28 ? 12.008 -4.209  -20.847 1.00 32.31 ? 137 VAL A HB   5  
ATOM 3580  H HG11 . VAL A 1 28 ? 10.746 -3.363  -18.446 1.00 14.40 ? 137 VAL A HG11 5  
ATOM 3581  H HG12 . VAL A 1 28 ? 10.026 -4.154  -19.849 1.00 61.54 ? 137 VAL A HG12 5  
ATOM 3582  H HG13 . VAL A 1 28 ? 10.667 -5.123  -18.521 1.00 52.51 ? 137 VAL A HG13 5  
ATOM 3583  H HG21 . VAL A 1 28 ? 13.608 -3.312  -18.515 1.00 63.03 ? 137 VAL A HG21 5  
ATOM 3584  H HG22 . VAL A 1 28 ? 13.639 -2.759  -20.190 1.00 35.32 ? 137 VAL A HG22 5  
ATOM 3585  H HG23 . VAL A 1 28 ? 12.349 -2.229  -19.109 1.00 63.25 ? 137 VAL A HG23 5  
ATOM 3586  N N    . ASP A 1 29 ? 12.304 -7.907  -19.291 1.00 74.05 ? 138 ASP A N    5  
ATOM 3587  C CA   . ASP A 1 29 ? 11.547 -9.113  -19.607 1.00 53.13 ? 138 ASP A CA   5  
ATOM 3588  C C    . ASP A 1 29 ? 10.126 -9.021  -19.060 1.00 32.51 ? 138 ASP A C    5  
ATOM 3589  O O    . ASP A 1 29 ? 9.904  -8.519  -17.958 1.00 11.42 ? 138 ASP A O    5  
ATOM 3590  C CB   . ASP A 1 29 ? 12.249 -10.346 -19.035 1.00 55.43 ? 138 ASP A CB   5  
ATOM 3591  C CG   . ASP A 1 29 ? 13.120 -11.044 -20.061 1.00 1.52  ? 138 ASP A CG   5  
ATOM 3592  O OD1  . ASP A 1 29 ? 12.603 -11.383 -21.146 1.00 4.53  ? 138 ASP A OD1  5  
ATOM 3593  O OD2  . ASP A 1 29 ? 14.319 -11.252 -19.778 1.00 51.41 ? 138 ASP A OD2  5  
ATOM 3594  H H    . ASP A 1 29 ? 13.029 -7.956  -18.634 1.00 63.32 ? 138 ASP A H    5  
ATOM 3595  H HA   . ASP A 1 29 ? 11.500 -9.203  -20.682 1.00 31.11 ? 138 ASP A HA   5  
ATOM 3596  H HB2  . ASP A 1 29 ? 12.872 -10.045 -18.206 1.00 10.41 ? 138 ASP A HB2  5  
ATOM 3597  H HB3  . ASP A 1 29 ? 11.504 -11.046 -18.685 1.00 41.44 ? 138 ASP A HB3  5  
ATOM 3598  N N    . THR A 1 30 ? 9.165  -9.510  -19.838 1.00 33.22 ? 139 THR A N    5  
ATOM 3599  C CA   . THR A 1 30 ? 7.765  -9.482  -19.433 1.00 0.24  ? 139 THR A CA   5  
ATOM 3600  C C    . THR A 1 30 ? 7.484  -10.522 -18.354 1.00 54.23 ? 139 THR A C    5  
ATOM 3601  O O    . THR A 1 30 ? 6.593  -10.343 -17.523 1.00 31.33 ? 139 THR A O    5  
ATOM 3602  C CB   . THR A 1 30 ? 6.829  -9.733  -20.629 1.00 75.44 ? 139 THR A CB   5  
ATOM 3603  O OG1  . THR A 1 30 ? 7.316  -9.044  -21.786 1.00 71.32 ? 139 THR A OG1  5  
ATOM 3604  C CG2  . THR A 1 30 ? 5.414  -9.271  -20.316 1.00 14.20 ? 139 THR A CG2  5  
ATOM 3605  H H    . THR A 1 30 ? 9.404  -9.898  -20.705 1.00 64.11 ? 139 THR A H    5  
ATOM 3606  H HA   . THR A 1 30 ? 7.552  -8.499  -19.036 1.00 64.52 ? 139 THR A HA   5  
ATOM 3607  H HB   . THR A 1 30 ? 6.808  -10.794 -20.834 1.00 34.42 ? 139 THR A HB   5  
ATOM 3608  H HG1  . THR A 1 30 ? 7.375  -8.105  -21.598 1.00 12.51 ? 139 THR A HG1  5  
ATOM 3609  H HG21 . THR A 1 30 ? 4.755  -9.555  -21.123 1.00 33.41 ? 139 THR A HG21 5  
ATOM 3610  H HG22 . THR A 1 30 ? 5.403  -8.197  -20.204 1.00 13.15 ? 139 THR A HG22 5  
ATOM 3611  H HG23 . THR A 1 30 ? 5.079  -9.732  -19.399 1.00 64.42 ? 139 THR A HG23 5  
ATOM 3612  N N    . HIS A 1 31 ? 8.249  -11.609 -18.373 1.00 15.32 ? 140 HIS A N    5  
ATOM 3613  C CA   . HIS A 1 31 ? 8.082  -12.678 -17.395 1.00 13.24 ? 140 HIS A CA   5  
ATOM 3614  C C    . HIS A 1 31 ? 8.901  -12.397 -16.138 1.00 72.33 ? 140 HIS A C    5  
ATOM 3615  O O    . HIS A 1 31 ? 8.594  -12.905 -15.059 1.00 41.55 ? 140 HIS A O    5  
ATOM 3616  C CB   . HIS A 1 31 ? 8.496  -14.020 -17.999 1.00 3.23  ? 140 HIS A CB   5  
ATOM 3617  C CG   . HIS A 1 31 ? 7.462  -14.614 -18.905 1.00 0.15  ? 140 HIS A CG   5  
ATOM 3618  N ND1  . HIS A 1 31 ? 7.777  -15.407 -19.988 1.00 35.13 ? 140 HIS A ND1  5  
ATOM 3619  C CD2  . HIS A 1 31 ? 6.111  -14.528 -18.882 1.00 64.24 ? 140 HIS A CD2  5  
ATOM 3620  C CE1  . HIS A 1 31 ? 6.664  -15.782 -20.594 1.00 22.12 ? 140 HIS A CE1  5  
ATOM 3621  N NE2  . HIS A 1 31 ? 5.639  -15.262 -19.942 1.00 63.54 ? 140 HIS A NE2  5  
ATOM 3622  H H    . HIS A 1 31 ? 8.942  -11.693 -19.060 1.00 74.52 ? 140 HIS A H    5  
ATOM 3623  H HA   . HIS A 1 31 ? 7.037  -12.721 -17.126 1.00 22.22 ? 140 HIS A HA   5  
ATOM 3624  H HB2  . HIS A 1 31 ? 9.401  -13.884 -18.573 1.00 30.42 ? 140 HIS A HB2  5  
ATOM 3625  H HB3  . HIS A 1 31 ? 8.684  -14.724 -17.201 1.00 12.02 ? 140 HIS A HB3  5  
ATOM 3626  H HD1  . HIS A 1 31 ? 8.680  -15.656 -20.271 1.00 65.40 ? 140 HIS A HD1  5  
ATOM 3627  H HD2  . HIS A 1 31 ? 5.514  -13.983 -18.165 1.00 5.14  ? 140 HIS A HD2  5  
ATOM 3628  H HE1  . HIS A 1 31 ? 6.602  -16.407 -21.472 1.00 24.43 ? 140 HIS A HE1  5  
ATOM 3629  N N    . SER A 1 32 ? 9.944  -11.587 -16.286 1.00 61.15 ? 141 SER A N    5  
ATOM 3630  C CA   . SER A 1 32 ? 10.810 -11.243 -15.165 1.00 0.12  ? 141 SER A CA   5  
ATOM 3631  C C    . SER A 1 32 ? 10.323 -9.974  -14.472 1.00 42.21 ? 141 SER A C    5  
ATOM 3632  O O    . SER A 1 32 ? 10.386 -9.858  -13.248 1.00 73.42 ? 141 SER A O    5  
ATOM 3633  C CB   . SER A 1 32 ? 12.251 -11.055 -15.644 1.00 73.33 ? 141 SER A CB   5  
ATOM 3634  O OG   . SER A 1 32 ? 13.174 -11.336 -14.607 1.00 1.45  ? 141 SER A OG   5  
ATOM 3635  H H    . SER A 1 32 ? 10.137 -11.214 -17.172 1.00 42.02 ? 141 SER A H    5  
ATOM 3636  H HA   . SER A 1 32 ? 10.778 -12.059 -14.459 1.00 21.32 ? 141 SER A HA   5  
ATOM 3637  H HB2  . SER A 1 32 ? 12.442 -11.723 -16.470 1.00 64.02 ? 141 SER A HB2  5  
ATOM 3638  H HB3  . SER A 1 32 ? 12.389 -10.034 -15.967 1.00 43.44 ? 141 SER A HB3  5  
ATOM 3639  H HG   . SER A 1 32 ? 13.603 -12.177 -14.778 1.00 44.23 ? 141 SER A HG   5  
ATOM 3640  N N    . SER A 1 33 ? 9.838  -9.023  -15.265 1.00 21.43 ? 142 SER A N    5  
ATOM 3641  C CA   . SER A 1 33 ? 9.344  -7.760  -14.730 1.00 33.35 ? 142 SER A CA   5  
ATOM 3642  C C    . SER A 1 33 ? 10.412 -7.073  -13.885 1.00 1.21  ? 142 SER A C    5  
ATOM 3643  O O    . SER A 1 33 ? 10.102 -6.285  -12.992 1.00 61.22 ? 142 SER A O    5  
ATOM 3644  C CB   . SER A 1 33 ? 8.087  -7.995  -13.890 1.00 34.02 ? 142 SER A CB   5  
ATOM 3645  O OG   . SER A 1 33 ? 7.040  -8.534  -14.678 1.00 53.25 ? 142 SER A OG   5  
ATOM 3646  H H    . SER A 1 33 ? 9.815  -9.175  -16.233 1.00 13.20 ? 142 SER A H    5  
ATOM 3647  H HA   . SER A 1 33 ? 9.095  -7.122  -15.564 1.00 12.52 ? 142 SER A HA   5  
ATOM 3648  H HB2  . SER A 1 33 ? 8.313  -8.687  -13.093 1.00 1.21  ? 142 SER A HB2  5  
ATOM 3649  H HB3  . SER A 1 33 ? 7.758  -7.056  -13.469 1.00 13.21 ? 142 SER A HB3  5  
ATOM 3650  H HG   . SER A 1 33 ? 6.497  -7.820  -15.021 1.00 33.01 ? 142 SER A HG   5  
ATOM 3651  N N    . GLY A 1 34 ? 11.674 -7.378  -14.175 1.00 14.44 ? 143 GLY A N    5  
ATOM 3652  C CA   . GLY A 1 34 ? 12.770 -6.782  -13.434 1.00 13.54 ? 143 GLY A CA   5  
ATOM 3653  C C    . GLY A 1 34 ? 13.881 -6.287  -14.339 1.00 34.31 ? 143 GLY A C    5  
ATOM 3654  O O    . GLY A 1 34 ? 13.905 -6.597  -15.530 1.00 54.12 ? 143 GLY A O    5  
ATOM 3655  H H    . GLY A 1 34 ? 11.861 -8.013  -14.897 1.00 43.44 ? 143 GLY A H    5  
ATOM 3656  H HA2  . GLY A 1 34 ? 12.391 -5.950  -12.859 1.00 10.33 ? 143 GLY A HA2  5  
ATOM 3657  H HA3  . GLY A 1 34 ? 13.175 -7.519  -12.757 1.00 33.45 ? 143 GLY A HA3  5  
ATOM 3658  N N    . VAL A 1 35 ? 14.803 -5.515  -13.774 1.00 0.23  ? 144 VAL A N    5  
ATOM 3659  C CA   . VAL A 1 35 ? 15.922 -4.976  -14.538 1.00 14.10 ? 144 VAL A CA   5  
ATOM 3660  C C    . VAL A 1 35 ? 17.231 -5.650  -14.145 1.00 3.12  ? 144 VAL A C    5  
ATOM 3661  O O    . VAL A 1 35 ? 17.732 -5.457  -13.037 1.00 62.44 ? 144 VAL A O    5  
ATOM 3662  C CB   . VAL A 1 35 ? 16.059 -3.455  -14.336 1.00 33.23 ? 144 VAL A CB   5  
ATOM 3663  C CG1  . VAL A 1 35 ? 17.109 -2.884  -15.275 1.00 45.14 ? 144 VAL A CG1  5  
ATOM 3664  C CG2  . VAL A 1 35 ? 14.717 -2.768  -14.542 1.00 3.35  ? 144 VAL A CG2  5  
ATOM 3665  H H    . VAL A 1 35 ? 14.730 -5.303  -12.820 1.00 32.02 ? 144 VAL A H    5  
ATOM 3666  H HA   . VAL A 1 35 ? 15.732 -5.163  -15.585 1.00 13.00 ? 144 VAL A HA   5  
ATOM 3667  H HB   . VAL A 1 35 ? 16.380 -3.275  -13.320 1.00 53.13 ? 144 VAL A HB   5  
ATOM 3668  H HG11 . VAL A 1 35 ? 17.494 -1.961  -14.866 1.00 70.05 ? 144 VAL A HG11 5  
ATOM 3669  H HG12 . VAL A 1 35 ? 17.916 -3.593  -15.388 1.00 23.32 ? 144 VAL A HG12 5  
ATOM 3670  H HG13 . VAL A 1 35 ? 16.663 -2.691  -16.240 1.00 13.43 ? 144 VAL A HG13 5  
ATOM 3671  H HG21 . VAL A 1 35 ? 14.845 -1.699  -14.457 1.00 12.14 ? 144 VAL A HG21 5  
ATOM 3672  H HG22 . VAL A 1 35 ? 14.336 -3.008  -15.524 1.00 1.34  ? 144 VAL A HG22 5  
ATOM 3673  H HG23 . VAL A 1 35 ? 14.019 -3.108  -13.792 1.00 31.32 ? 144 VAL A HG23 5  
ATOM 3674  N N    . ALA A 1 36 ? 17.781 -6.441  -15.060 1.00 44.12 ? 145 ALA A N    5  
ATOM 3675  C CA   . ALA A 1 36 ? 19.035 -7.142  -14.810 1.00 53.13 ? 145 ALA A CA   5  
ATOM 3676  C C    . ALA A 1 36 ? 20.136 -6.169  -14.401 1.00 34.31 ? 145 ALA A C    5  
ATOM 3677  O O    . ALA A 1 36 ? 20.194 -5.039  -14.888 1.00 34.54 ? 145 ALA A O    5  
ATOM 3678  C CB   . ALA A 1 36 ? 19.454 -7.928  -16.043 1.00 64.52 ? 145 ALA A CB   5  
ATOM 3679  H H    . ALA A 1 36 ? 17.334 -6.554  -15.925 1.00 24.44 ? 145 ALA A H    5  
ATOM 3680  H HA   . ALA A 1 36 ? 18.870 -7.843  -14.005 1.00 21.22 ? 145 ALA A HA   5  
ATOM 3681  H HB1  . ALA A 1 36 ? 18.812 -8.790  -16.155 1.00 51.25 ? 145 ALA A HB1  5  
ATOM 3682  H HB2  . ALA A 1 36 ? 19.370 -7.300  -16.917 1.00 3.31  ? 145 ALA A HB2  5  
ATOM 3683  H HB3  . ALA A 1 36 ? 20.478 -8.255  -15.931 1.00 15.43 ? 145 ALA A HB3  5  
ATOM 3684  N N    . THR A 1 37 ? 21.008 -6.615  -13.502 1.00 43.52 ? 146 THR A N    5  
ATOM 3685  C CA   . THR A 1 37 ? 22.106 -5.783  -13.026 1.00 3.02  ? 146 THR A CA   5  
ATOM 3686  C C    . THR A 1 37 ? 23.406 -6.124  -13.745 1.00 25.22 ? 146 THR A C    5  
ATOM 3687  O O    . THR A 1 37 ? 24.206 -5.242  -14.055 1.00 12.02 ? 146 THR A O    5  
ATOM 3688  C CB   . THR A 1 37 ? 22.315 -5.943  -11.508 1.00 71.31 ? 146 THR A CB   5  
ATOM 3689  O OG1  . THR A 1 37 ? 22.929 -7.206  -11.229 1.00 31.43 ? 146 THR A OG1  5  
ATOM 3690  C CG2  . THR A 1 37 ? 20.991 -5.842  -10.766 1.00 73.12 ? 146 THR A CG2  5  
ATOM 3691  H H    . THR A 1 37 ? 20.909 -7.524  -13.151 1.00 65.25 ? 146 THR A H    5  
ATOM 3692  H HA   . THR A 1 37 ? 21.855 -4.752  -13.227 1.00 0.44  ? 146 THR A HA   5  
ATOM 3693  H HB   . THR A 1 37 ? 22.965 -5.152  -11.164 1.00 10.41 ? 146 THR A HB   5  
ATOM 3694  H HG1  . THR A 1 37 ? 22.593 -7.867  -11.839 1.00 64.43 ? 146 THR A HG1  5  
ATOM 3695  H HG21 . THR A 1 37 ? 20.339 -6.644  -11.081 1.00 42.35 ? 146 THR A HG21 5  
ATOM 3696  H HG22 . THR A 1 37 ? 20.526 -4.893  -10.987 1.00 4.54  ? 146 THR A HG22 5  
ATOM 3697  H HG23 . THR A 1 37 ? 21.167 -5.919  -9.704  1.00 1.00  ? 146 THR A HG23 5  
ATOM 3698  N N    . GLY A 1 38 ? 23.612 -7.411  -14.008 1.00 73.33 ? 147 GLY A N    5  
ATOM 3699  C CA   . GLY A 1 38 ? 24.817 -7.846  -14.690 1.00 11.02 ? 147 GLY A CA   5  
ATOM 3700  C C    . GLY A 1 38 ? 25.498 -9.001  -13.983 1.00 72.44 ? 147 GLY A C    5  
ATOM 3701  O O    . GLY A 1 38 ? 26.119 -9.850  -14.624 1.00 35.13 ? 147 GLY A O    5  
ATOM 3702  H H    . GLY A 1 38 ? 22.939 -8.071  -13.737 1.00 42.05 ? 147 GLY A H    5  
ATOM 3703  H HA2  . GLY A 1 38 ? 24.560 -8.152  -15.693 1.00 33.01 ? 147 GLY A HA2  5  
ATOM 3704  H HA3  . GLY A 1 38 ? 25.506 -7.016  -14.743 1.00 52.31 ? 147 GLY A HA3  5  
ATOM 3705  N N    . ARG A 1 39 ? 25.383 -9.034  -12.660 1.00 4.33  ? 148 ARG A N    5  
ATOM 3706  C CA   . ARG A 1 39 ? 25.996 -10.092 -11.866 1.00 34.04 ? 148 ARG A CA   5  
ATOM 3707  C C    . ARG A 1 39 ? 25.207 -11.392 -11.992 1.00 33.12 ? 148 ARG A C    5  
ATOM 3708  O O    . ARG A 1 39 ? 23.975 -11.388 -11.974 1.00 25.05 ? 148 ARG A O    5  
ATOM 3709  C CB   . ARG A 1 39 ? 26.078 -9.674  -10.396 1.00 42.44 ? 148 ARG A CB   5  
ATOM 3710  C CG   . ARG A 1 39 ? 26.869 -8.395  -10.171 1.00 32.33 ? 148 ARG A CG   5  
ATOM 3711  C CD   . ARG A 1 39 ? 28.312 -8.545  -10.625 1.00 62.51 ? 148 ARG A CD   5  
ATOM 3712  N NE   . ARG A 1 39 ? 29.186 -7.549  -10.011 1.00 72.20 ? 148 ARG A NE   5  
ATOM 3713  C CZ   . ARG A 1 39 ? 29.246 -6.282  -10.404 1.00 54.24 ? 148 ARG A CZ   5  
ATOM 3714  N NH1  . ARG A 1 39 ? 28.486 -5.858  -11.405 1.00 64.45 ? 148 ARG A NH1  5  
ATOM 3715  N NH2  . ARG A 1 39 ? 30.066 -5.435  -9.796  1.00 12.14 ? 148 ARG A NH2  5  
ATOM 3716  H H    . ARG A 1 39 ? 24.876 -8.329  -12.206 1.00 52.30 ? 148 ARG A H    5  
ATOM 3717  H HA   . ARG A 1 39 ? 26.995 -10.253 -12.241 1.00 71.24 ? 148 ARG A HA   5  
ATOM 3718  H HB2  . ARG A 1 39 ? 25.077 -9.523  -10.020 1.00 50.52 ? 148 ARG A HB2  5  
ATOM 3719  H HB3  . ARG A 1 39 ? 26.549 -10.466 -9.835  1.00 61.40 ? 148 ARG A HB3  5  
ATOM 3720  H HG2  . ARG A 1 39 ? 26.408 -7.595  -10.731 1.00 5.45  ? 148 ARG A HG2  5  
ATOM 3721  H HG3  . ARG A 1 39 ? 26.855 -8.156  -9.118  1.00 13.21 ? 148 ARG A HG3  5  
ATOM 3722  H HD2  . ARG A 1 39 ? 28.660 -9.531  -10.354 1.00 63.13 ? 148 ARG A HD2  5  
ATOM 3723  H HD3  . ARG A 1 39 ? 28.351 -8.433  -11.698 1.00 41.52 ? 148 ARG A HD3  5  
ATOM 3724  H HE   . ARG A 1 39 ? 29.756 -7.841  -9.269  1.00 55.44 ? 148 ARG A HE   5  
ATOM 3725  H HH11 . ARG A 1 39 ? 27.867 -6.494  -11.865 1.00 73.13 ? 148 ARG A HH11 5  
ATOM 3726  H HH12 . ARG A 1 39 ? 28.532 -4.903  -11.699 1.00 24.30 ? 148 ARG A HH12 5  
ATOM 3727  H HH21 . ARG A 1 39 ? 30.640 -5.750  -9.040  1.00 74.44 ? 148 ARG A HH21 5  
ATOM 3728  H HH22 . ARG A 1 39 ? 30.110 -4.482  -10.092 1.00 42.44 ? 148 ARG A HH22 5  
ATOM 3729  N N    . CYS A 1 40 ? 25.924 -12.503 -12.120 1.00 60.23 ? 149 CYS A N    5  
ATOM 3730  C CA   . CYS A 1 40 ? 25.293 -13.811 -12.251 1.00 13.23 ? 149 CYS A CA   5  
ATOM 3731  C C    . CYS A 1 40 ? 25.662 -14.713 -11.077 1.00 1.35  ? 149 CYS A C    5  
ATOM 3732  O O    . CYS A 1 40 ? 26.769 -14.635 -10.544 1.00 2.42  ? 149 CYS A O    5  
ATOM 3733  C CB   . CYS A 1 40 ? 25.708 -14.472 -13.566 1.00 61.13 ? 149 CYS A CB   5  
ATOM 3734  S SG   . CYS A 1 40 ? 24.672 -15.892 -14.044 1.00 62.32 ? 149 CYS A SG   5  
ATOM 3735  H H    . CYS A 1 40 ? 26.903 -12.443 -12.128 1.00 40.40 ? 149 CYS A H    5  
ATOM 3736  H HA   . CYS A 1 40 ? 24.223 -13.664 -12.253 1.00 63.35 ? 149 CYS A HA   5  
ATOM 3737  H HB2  . CYS A 1 40 ? 25.650 -13.742 -14.361 1.00 23.40 ? 149 CYS A HB2  5  
ATOM 3738  H HB3  . CYS A 1 40 ? 26.726 -14.822 -13.479 1.00 41.40 ? 149 CYS A HB3  5  
ATOM 3739  N N    . VAL A 1 41 ? 24.727 -15.569 -10.678 1.00 72.21 ? 150 VAL A N    5  
ATOM 3740  C CA   . VAL A 1 41 ? 24.954 -16.487 -9.568  1.00 75.24 ? 150 VAL A CA   5  
ATOM 3741  C C    . VAL A 1 41 ? 24.132 -17.761 -9.733  1.00 24.25 ? 150 VAL A C    5  
ATOM 3742  O O    . VAL A 1 41 ? 23.056 -17.763 -10.330 1.00 12.12 ? 150 VAL A O    5  
ATOM 3743  C CB   . VAL A 1 41 ? 24.603 -15.834 -8.219  1.00 15.44 ? 150 VAL A CB   5  
ATOM 3744  C CG1  . VAL A 1 41 ? 25.539 -14.671 -7.929  1.00 3.15  ? 150 VAL A CG1  5  
ATOM 3745  C CG2  . VAL A 1 41 ? 23.152 -15.375 -8.210  1.00 60.32 ? 150 VAL A CG2  5  
ATOM 3746  H H    . VAL A 1 41 ? 23.864 -15.584 -11.142 1.00 72.43 ? 150 VAL A H    5  
ATOM 3747  H HA   . VAL A 1 41 ? 26.003 -16.745 -9.558  1.00 35.44 ? 150 VAL A HA   5  
ATOM 3748  H HB   . VAL A 1 41 ? 24.729 -16.572 -7.440  1.00 43.14 ? 150 VAL A HB   5  
ATOM 3749  H HG11 . VAL A 1 41 ? 26.533 -14.915 -8.275  1.00 0.24  ? 150 VAL A HG11 5  
ATOM 3750  H HG12 . VAL A 1 41 ? 25.186 -13.787 -8.439  1.00 74.10 ? 150 VAL A HG12 5  
ATOM 3751  H HG13 . VAL A 1 41 ? 25.565 -14.486 -6.865  1.00 31.45 ? 150 VAL A HG13 5  
ATOM 3752  H HG21 . VAL A 1 41 ? 22.949 -14.843 -7.293  1.00 32.21 ? 150 VAL A HG21 5  
ATOM 3753  H HG22 . VAL A 1 41 ? 22.976 -14.721 -9.052  1.00 73.41 ? 150 VAL A HG22 5  
ATOM 3754  H HG23 . VAL A 1 41 ? 22.502 -16.235 -8.280  1.00 40.32 ? 150 VAL A HG23 5  
ATOM 3755  N N    . PRO A 1 42 ? 24.650 -18.873 -9.190  1.00 24.02 ? 151 PRO A N    5  
ATOM 3756  C CA   . PRO A 1 42 ? 23.981 -20.175 -9.262  1.00 31.11 ? 151 PRO A CA   5  
ATOM 3757  C C    . PRO A 1 42 ? 22.720 -20.227 -8.406  1.00 1.12  ? 151 PRO A C    5  
ATOM 3758  O O    . PRO A 1 42 ? 22.766 -20.613 -7.238  1.00 23.13 ? 151 PRO A O    5  
ATOM 3759  C CB   . PRO A 1 42 ? 25.034 -21.146 -8.722  1.00 1.11  ? 151 PRO A CB   5  
ATOM 3760  C CG   . PRO A 1 42 ? 25.901 -20.313 -7.841  1.00 73.35 ? 151 PRO A CG   5  
ATOM 3761  C CD   . PRO A 1 42 ? 25.929 -18.944 -8.463  1.00 63.54 ? 151 PRO A CD   5  
ATOM 3762  H HA   . PRO A 1 42 ? 23.734 -20.439 -10.280 1.00 44.41 ? 151 PRO A HA   5  
ATOM 3763  H HB2  . PRO A 1 42 ? 24.548 -21.936 -8.167  1.00 1.24  ? 151 PRO A HB2  5  
ATOM 3764  H HB3  . PRO A 1 42 ? 25.595 -21.567 -9.543  1.00 33.54 ? 151 PRO A HB3  5  
ATOM 3765  H HG2  . PRO A 1 42 ? 25.478 -20.266 -6.849  1.00 43.34 ? 151 PRO A HG2  5  
ATOM 3766  H HG3  . PRO A 1 42 ? 26.897 -20.730 -7.807  1.00 54.24 ? 151 PRO A HG3  5  
ATOM 3767  H HD2  . PRO A 1 42 ? 25.982 -18.184 -7.699  1.00 14.42 ? 151 PRO A HD2  5  
ATOM 3768  H HD3  . PRO A 1 42 ? 26.764 -18.856 -9.144  1.00 34.54 ? 151 PRO A HD3  5  
ATOM 3769  N N    . PHE A 1 43 ? 21.594 -19.836 -8.994  1.00 65.12 ? 152 PHE A N    5  
ATOM 3770  C CA   . PHE A 1 43 ? 20.320 -19.838 -8.285  1.00 5.43  ? 152 PHE A CA   5  
ATOM 3771  C C    . PHE A 1 43 ? 20.021 -21.218 -7.708  1.00 72.21 ? 152 PHE A C    5  
ATOM 3772  O O    . PHE A 1 43 ? 19.819 -21.369 -6.504  1.00 72.00 ? 152 PHE A O    5  
ATOM 3773  C CB   . PHE A 1 43 ? 19.190 -19.408 -9.222  1.00 1.41  ? 152 PHE A CB   5  
ATOM 3774  C CG   . PHE A 1 43 ? 17.907 -19.092 -8.508  1.00 10.51 ? 152 PHE A CG   5  
ATOM 3775  C CD1  . PHE A 1 43 ? 17.152 -20.101 -7.933  1.00 72.12 ? 152 PHE A CD1  5  
ATOM 3776  C CD2  . PHE A 1 43 ? 17.456 -17.785 -8.411  1.00 3.10  ? 152 PHE A CD2  5  
ATOM 3777  C CE1  . PHE A 1 43 ? 15.970 -19.813 -7.276  1.00 44.04 ? 152 PHE A CE1  5  
ATOM 3778  C CE2  . PHE A 1 43 ? 16.276 -17.491 -7.755  1.00 12.30 ? 152 PHE A CE2  5  
ATOM 3779  C CZ   . PHE A 1 43 ? 15.532 -18.506 -7.186  1.00 65.11 ? 152 PHE A CZ   5  
ATOM 3780  H H    . PHE A 1 43 ? 21.622 -19.539 -9.928  1.00 54.21 ? 152 PHE A H    5  
ATOM 3781  H HA   . PHE A 1 43 ? 20.393 -19.130 -7.474  1.00 10.25 ? 152 PHE A HA   5  
ATOM 3782  H HB2  . PHE A 1 43 ? 19.496 -18.523 -9.761  1.00 34.51 ? 152 PHE A HB2  5  
ATOM 3783  H HB3  . PHE A 1 43 ? 18.993 -20.203 -9.925  1.00 1.21  ? 152 PHE A HB3  5  
ATOM 3784  H HD1  . PHE A 1 43 ? 17.493 -21.124 -8.002  1.00 43.50 ? 152 PHE A HD1  5  
ATOM 3785  H HD2  . PHE A 1 43 ? 18.038 -16.989 -8.856  1.00 33.33 ? 152 PHE A HD2  5  
ATOM 3786  H HE1  . PHE A 1 43 ? 15.391 -20.609 -6.832  1.00 41.32 ? 152 PHE A HE1  5  
ATOM 3787  H HE2  . PHE A 1 43 ? 15.937 -16.468 -7.686  1.00 54.33 ? 152 PHE A HE2  5  
ATOM 3788  H HZ   . PHE A 1 43 ? 14.610 -18.279 -6.674  1.00 14.42 ? 152 PHE A HZ   5  
ATOM 3789  N N    . ASN A 1 44 ? 19.993 -22.223 -8.578  1.00 3.12  ? 153 ASN A N    5  
ATOM 3790  C CA   . ASN A 1 44 ? 19.717 -23.591 -8.156  1.00 61.41 ? 153 ASN A CA   5  
ATOM 3791  C C    . ASN A 1 44 ? 20.983 -24.442 -8.207  1.00 34.11 ? 153 ASN A C    5  
ATOM 3792  O O    . ASN A 1 44 ? 22.084 -23.923 -8.382  1.00 42.25 ? 153 ASN A O    5  
ATOM 3793  C CB   . ASN A 1 44 ? 18.636 -24.212 -9.043  1.00 70.11 ? 153 ASN A CB   5  
ATOM 3794  C CG   . ASN A 1 44 ? 17.641 -25.038 -8.250  1.00 43.22 ? 153 ASN A CG   5  
ATOM 3795  O OD1  . ASN A 1 44 ? 17.496 -26.239 -8.475  1.00 62.41 ? 153 ASN A OD1  5  
ATOM 3796  N ND2  . ASN A 1 44 ? 16.950 -24.395 -7.316  1.00 41.44 ? 153 ASN A ND2  5  
ATOM 3797  H H    . ASN A 1 44 ? 20.162 -22.040 -9.526  1.00 3.14  ? 153 ASN A H    5  
ATOM 3798  H HA   . ASN A 1 44 ? 19.360 -23.559 -7.138  1.00 11.31 ? 153 ASN A HA   5  
ATOM 3799  H HB2  . ASN A 1 44 ? 18.098 -23.424 -9.549  1.00 14.20 ? 153 ASN A HB2  5  
ATOM 3800  H HB3  . ASN A 1 44 ? 19.103 -24.851 -9.777  1.00 24.52 ? 153 ASN A HB3  5  
ATOM 3801  H HD21 . ASN A 1 44 ? 17.118 -23.437 -7.193  1.00 1.12  ? 153 ASN A HD21 5  
ATOM 3802  H HD22 . ASN A 1 44 ? 16.301 -24.904 -6.788  1.00 74.35 ? 153 ASN A HD22 5  
ATOM 3803  N N    . GLU A 1 45 ? 20.815 -25.752 -8.052  1.00 43.14 ? 154 GLU A N    5  
ATOM 3804  C CA   . GLU A 1 45 ? 21.945 -26.674 -8.081  1.00 35.15 ? 154 GLU A CA   5  
ATOM 3805  C C    . GLU A 1 45 ? 22.489 -26.825 -9.498  1.00 55.03 ? 154 GLU A C    5  
ATOM 3806  O O    . GLU A 1 45 ? 23.674 -26.605 -9.746  1.00 61.53 ? 154 GLU A O    5  
ATOM 3807  C CB   . GLU A 1 45 ? 21.529 -28.041 -7.534  1.00 33.32 ? 154 GLU A CB   5  
ATOM 3808  C CG   . GLU A 1 45 ? 22.698 -28.892 -7.068  1.00 65.14 ? 154 GLU A CG   5  
ATOM 3809  C CD   . GLU A 1 45 ? 22.255 -30.183 -6.408  1.00 73.01 ? 154 GLU A CD   5  
ATOM 3810  O OE1  . GLU A 1 45 ? 21.977 -30.161 -5.191  1.00 14.23 ? 154 GLU A OE1  5  
ATOM 3811  O OE2  . GLU A 1 45 ? 22.186 -31.215 -7.108  1.00 14.21 ? 154 GLU A OE2  5  
ATOM 3812  H H    . GLU A 1 45 ? 19.912 -26.106 -7.916  1.00 11.02 ? 154 GLU A H    5  
ATOM 3813  H HA   . GLU A 1 45 ? 22.721 -26.266 -7.451  1.00 63.45 ? 154 GLU A HA   5  
ATOM 3814  H HB2  . GLU A 1 45 ? 20.862 -27.894 -6.697  1.00 51.52 ? 154 GLU A HB2  5  
ATOM 3815  H HB3  . GLU A 1 45 ? 21.005 -28.581 -8.309  1.00 13.21 ? 154 GLU A HB3  5  
ATOM 3816  H HG2  . GLU A 1 45 ? 23.312 -29.136 -7.923  1.00 4.54  ? 154 GLU A HG2  5  
ATOM 3817  H HG3  . GLU A 1 45 ? 23.281 -28.323 -6.358  1.00 72.44 ? 154 GLU A HG3  5  
ATOM 3818  N N    . SER A 1 46 ? 21.613 -27.202 -10.425 1.00 1.13  ? 155 SER A N    5  
ATOM 3819  C CA   . SER A 1 46 ? 22.005 -27.387 -11.817 1.00 4.11  ? 155 SER A CA   5  
ATOM 3820  C C    . SER A 1 46 ? 21.479 -26.248 -12.686 1.00 31.45 ? 155 SER A C    5  
ATOM 3821  O O    . SER A 1 46 ? 21.256 -26.419 -13.884 1.00 52.32 ? 155 SER A O    5  
ATOM 3822  C CB   . SER A 1 46 ? 21.485 -28.726 -12.342 1.00 22.53 ? 155 SER A CB   5  
ATOM 3823  O OG   . SER A 1 46 ? 22.074 -29.811 -11.645 1.00 4.30  ? 155 SER A OG   5  
ATOM 3824  H H    . SER A 1 46 ? 20.682 -27.362 -10.165 1.00 15.23 ? 155 SER A H    5  
ATOM 3825  H HA   . SER A 1 46 ? 23.084 -27.388 -11.860 1.00 3.40  ? 155 SER A HA   5  
ATOM 3826  H HB2  . SER A 1 46 ? 20.415 -28.770 -12.212 1.00 14.04 ? 155 SER A HB2  5  
ATOM 3827  H HB3  . SER A 1 46 ? 21.724 -28.816 -13.392 1.00 3.14  ? 155 SER A HB3  5  
ATOM 3828  H HG   . SER A 1 46 ? 21.808 -30.637 -12.054 1.00 62.25 ? 155 SER A HG   5  
ATOM 3829  N N    . VAL A 1 47 ? 21.282 -25.086 -12.071 1.00 64.03 ? 156 VAL A N    5  
ATOM 3830  C CA   . VAL A 1 47 ? 20.783 -23.918 -12.787 1.00 42.01 ? 156 VAL A CA   5  
ATOM 3831  C C    . VAL A 1 47 ? 21.411 -22.636 -12.252 1.00 14.24 ? 156 VAL A C    5  
ATOM 3832  O O    . VAL A 1 47 ? 21.781 -22.555 -11.080 1.00 43.44 ? 156 VAL A O    5  
ATOM 3833  C CB   . VAL A 1 47 ? 19.250 -23.809 -12.683 1.00 44.31 ? 156 VAL A CB   5  
ATOM 3834  C CG1  . VAL A 1 47 ? 18.728 -22.721 -13.609 1.00 44.40 ? 156 VAL A CG1  5  
ATOM 3835  C CG2  . VAL A 1 47 ? 18.599 -25.147 -12.999 1.00 13.43 ? 156 VAL A CG2  5  
ATOM 3836  H H    . VAL A 1 47 ? 21.478 -25.012 -11.114 1.00 65.21 ? 156 VAL A H    5  
ATOM 3837  H HA   . VAL A 1 47 ? 21.045 -24.028 -13.829 1.00 45.34 ? 156 VAL A HA   5  
ATOM 3838  H HB   . VAL A 1 47 ? 18.997 -23.539 -11.668 1.00 71.14 ? 156 VAL A HB   5  
ATOM 3839  H HG11 . VAL A 1 47 ? 18.787 -21.765 -13.110 1.00 5.35  ? 156 VAL A HG11 5  
ATOM 3840  H HG12 . VAL A 1 47 ? 19.326 -22.696 -14.509 1.00 12.24 ? 156 VAL A HG12 5  
ATOM 3841  H HG13 . VAL A 1 47 ? 17.700 -22.929 -13.865 1.00 10.00 ? 156 VAL A HG13 5  
ATOM 3842  H HG21 . VAL A 1 47 ? 18.941 -25.494 -13.962 1.00 72.31 ? 156 VAL A HG21 5  
ATOM 3843  H HG22 . VAL A 1 47 ? 18.868 -25.867 -12.240 1.00 3.12  ? 156 VAL A HG22 5  
ATOM 3844  H HG23 . VAL A 1 47 ? 17.526 -25.029 -13.018 1.00 34.21 ? 156 VAL A HG23 5  
ATOM 3845  N N    . LYS A 1 48 ? 21.527 -21.634 -13.117 1.00 74.30 ? 157 LYS A N    5  
ATOM 3846  C CA   . LYS A 1 48 ? 22.108 -20.353 -12.732 1.00 75.53 ? 157 LYS A CA   5  
ATOM 3847  C C    . LYS A 1 48 ? 21.328 -19.196 -13.347 1.00 54.32 ? 157 LYS A C    5  
ATOM 3848  O O    . LYS A 1 48 ? 20.911 -19.259 -14.504 1.00 51.34 ? 157 LYS A O    5  
ATOM 3849  C CB   . LYS A 1 48 ? 23.573 -20.283 -13.168 1.00 30.42 ? 157 LYS A CB   5  
ATOM 3850  C CG   . LYS A 1 48 ? 23.776 -20.498 -14.658 1.00 13.33 ? 157 LYS A CG   5  
ATOM 3851  C CD   . LYS A 1 48 ? 25.243 -20.397 -15.041 1.00 55.21 ? 157 LYS A CD   5  
ATOM 3852  C CE   . LYS A 1 48 ? 25.976 -21.706 -14.790 1.00 14.41 ? 157 LYS A CE   5  
ATOM 3853  N NZ   . LYS A 1 48 ? 27.410 -21.622 -15.181 1.00 1.35  ? 157 LYS A NZ   5  
ATOM 3854  H H    . LYS A 1 48 ? 21.213 -21.760 -14.038 1.00 13.54 ? 157 LYS A H    5  
ATOM 3855  H HA   . LYS A 1 48 ? 22.056 -20.275 -11.657 1.00 22.50 ? 157 LYS A HA   5  
ATOM 3856  H HB2  . LYS A 1 48 ? 23.967 -19.312 -12.908 1.00 22.11 ? 157 LYS A HB2  5  
ATOM 3857  H HB3  . LYS A 1 48 ? 24.130 -21.042 -12.637 1.00 62.23 ? 157 LYS A HB3  5  
ATOM 3858  H HG2  . LYS A 1 48 ? 23.412 -21.479 -14.924 1.00 51.11 ? 157 LYS A HG2  5  
ATOM 3859  H HG3  . LYS A 1 48 ? 23.219 -19.746 -15.199 1.00 72.02 ? 157 LYS A HG3  5  
ATOM 3860  H HD2  . LYS A 1 48 ? 25.316 -20.152 -16.090 1.00 73.24 ? 157 LYS A HD2  5  
ATOM 3861  H HD3  . LYS A 1 48 ? 25.706 -19.616 -14.454 1.00 61.15 ? 157 LYS A HD3  5  
ATOM 3862  H HE2  . LYS A 1 48 ? 25.911 -21.943 -13.739 1.00 72.43 ? 157 LYS A HE2  5  
ATOM 3863  H HE3  . LYS A 1 48 ? 25.499 -22.486 -15.366 1.00 5.44  ? 157 LYS A HE3  5  
ATOM 3864  H HZ1  . LYS A 1 48 ? 27.586 -22.209 -16.020 1.00 64.54 ? 157 LYS A HZ1  5  
ATOM 3865  H HZ2  . LYS A 1 48 ? 28.012 -21.959 -14.403 1.00 25.01 ? 157 LYS A HZ2  5  
ATOM 3866  H HZ3  . LYS A 1 48 ? 27.664 -20.637 -15.400 1.00 21.42 ? 157 LYS A HZ3  5  
ATOM 3867  N N    . THR A 1 49 ? 21.134 -18.137 -12.566 1.00 62.32 ? 158 THR A N    5  
ATOM 3868  C CA   . THR A 1 49 ? 20.405 -16.965 -13.034 1.00 30.41 ? 158 THR A CA   5  
ATOM 3869  C C    . THR A 1 49 ? 21.200 -15.688 -12.788 1.00 65.50 ? 158 THR A C    5  
ATOM 3870  O O    . THR A 1 49 ? 22.263 -15.717 -12.166 1.00 14.45 ? 158 THR A O    5  
ATOM 3871  C CB   . THR A 1 49 ? 19.034 -16.844 -12.342 1.00 50.23 ? 158 THR A CB   5  
ATOM 3872  O OG1  . THR A 1 49 ? 19.211 -16.575 -10.947 1.00 43.21 ? 158 THR A OG1  5  
ATOM 3873  C CG2  . THR A 1 49 ? 18.224 -18.119 -12.519 1.00 73.11 ? 158 THR A CG2  5  
ATOM 3874  H H    . THR A 1 49 ? 21.491 -18.147 -11.653 1.00 55.24 ? 158 THR A H    5  
ATOM 3875  H HA   . THR A 1 49 ? 20.240 -17.077 -14.096 1.00 5.21  ? 158 THR A HA   5  
ATOM 3876  H HB   . THR A 1 49 ? 18.492 -16.025 -12.793 1.00 52.11 ? 158 THR A HB   5  
ATOM 3877  H HG1  . THR A 1 49 ? 18.678 -15.816 -10.697 1.00 45.12 ? 158 THR A HG1  5  
ATOM 3878  H HG21 . THR A 1 49 ? 17.182 -17.868 -12.651 1.00 35.35 ? 158 THR A HG21 5  
ATOM 3879  H HG22 . THR A 1 49 ? 18.337 -18.742 -11.644 1.00 40.32 ? 158 THR A HG22 5  
ATOM 3880  H HG23 . THR A 1 49 ? 18.578 -18.652 -13.389 1.00 34.13 ? 158 THR A HG23 5  
ATOM 3881  N N    . CYS A 1 50 ? 20.680 -14.569 -13.280 1.00 4.13  ? 159 CYS A N    5  
ATOM 3882  C CA   . CYS A 1 50 ? 21.342 -13.280 -13.113 1.00 73.44 ? 159 CYS A CA   5  
ATOM 3883  C C    . CYS A 1 50 ? 20.544 -12.377 -12.177 1.00 43.45 ? 159 CYS A C    5  
ATOM 3884  O O    . CYS A 1 50 ? 19.335 -12.541 -12.022 1.00 11.02 ? 159 CYS A O    5  
ATOM 3885  C CB   . CYS A 1 50 ? 21.521 -12.597 -14.470 1.00 40.33 ? 159 CYS A CB   5  
ATOM 3886  S SG   . CYS A 1 50 ? 23.256 -12.451 -15.006 1.00 1.53  ? 159 CYS A SG   5  
ATOM 3887  H H    . CYS A 1 50 ? 19.830 -14.610 -13.767 1.00 62.13 ? 159 CYS A H    5  
ATOM 3888  H HA   . CYS A 1 50 ? 22.313 -13.460 -12.679 1.00 44.42 ? 159 CYS A HA   5  
ATOM 3889  H HB2  . CYS A 1 50 ? 20.993 -13.164 -15.223 1.00 15.41 ? 159 CYS A HB2  5  
ATOM 3890  H HB3  . CYS A 1 50 ? 21.107 -11.601 -14.420 1.00 53.44 ? 159 CYS A HB3  5  
ATOM 3891  N N    . GLU A 1 51 ? 21.232 -11.422 -11.558 1.00 34.35 ? 160 GLU A N    5  
ATOM 3892  C CA   . GLU A 1 51 ? 20.587 -10.493 -10.637 1.00 22.11 ? 160 GLU A CA   5  
ATOM 3893  C C    . GLU A 1 51 ? 19.727 -9.486  -11.394 1.00 55.11 ? 160 GLU A C    5  
ATOM 3894  O O    . GLU A 1 51 ? 20.115 -8.992  -12.453 1.00 30.41 ? 160 GLU A O    5  
ATOM 3895  C CB   . GLU A 1 51 ? 21.637 -9.757  -9.802  1.00 22.32 ? 160 GLU A CB   5  
ATOM 3896  C CG   . GLU A 1 51 ? 21.054 -8.684  -8.899  1.00 14.42 ? 160 GLU A CG   5  
ATOM 3897  C CD   . GLU A 1 51 ? 20.220 -9.260  -7.770  1.00 44.25 ? 160 GLU A CD   5  
ATOM 3898  O OE1  . GLU A 1 51 ? 20.042 -10.495 -7.735  1.00 31.11 ? 160 GLU A OE1  5  
ATOM 3899  O OE2  . GLU A 1 51 ? 19.747 -8.474  -6.923  1.00 21.45 ? 160 GLU A OE2  5  
ATOM 3900  H H    . GLU A 1 51 ? 22.194 -11.342 -11.723 1.00 1.32  ? 160 GLU A H    5  
ATOM 3901  H HA   . GLU A 1 51 ? 19.953 -11.066 -9.977  1.00 41.03 ? 160 GLU A HA   5  
ATOM 3902  H HB2  . GLU A 1 51 ? 22.156 -10.475 -9.184  1.00 65.33 ? 160 GLU A HB2  5  
ATOM 3903  H HB3  . GLU A 1 51 ? 22.347 -9.290  -10.469 1.00 33.23 ? 160 GLU A HB3  5  
ATOM 3904  H HG2  . GLU A 1 51 ? 21.863 -8.111  -8.472  1.00 23.34 ? 160 GLU A HG2  5  
ATOM 3905  H HG3  . GLU A 1 51 ? 20.428 -8.033  -9.492  1.00 44.23 ? 160 GLU A HG3  5  
ATOM 3906  N N    . VAL A 1 52 ? 18.554 -9.186  -10.844 1.00 4.25  ? 161 VAL A N    5  
ATOM 3907  C CA   . VAL A 1 52 ? 17.638 -8.237  -11.465 1.00 60.54 ? 161 VAL A CA   5  
ATOM 3908  C C    . VAL A 1 52 ? 16.983 -7.340  -10.421 1.00 61.51 ? 161 VAL A C    5  
ATOM 3909  O O    . VAL A 1 52 ? 17.089 -7.589  -9.221  1.00 35.25 ? 161 VAL A O    5  
ATOM 3910  C CB   . VAL A 1 52 ? 16.539 -8.961  -12.266 1.00 63.41 ? 161 VAL A CB   5  
ATOM 3911  C CG1  . VAL A 1 52 ? 17.141 -9.698  -13.453 1.00 51.45 ? 161 VAL A CG1  5  
ATOM 3912  C CG2  . VAL A 1 52 ? 15.770 -9.919  -11.369 1.00 10.03 ? 161 VAL A CG2  5  
ATOM 3913  H H    . VAL A 1 52 ? 18.300 -9.612  -9.998  1.00 43.24 ? 161 VAL A H    5  
ATOM 3914  H HA   . VAL A 1 52 ? 18.206 -7.623  -12.149 1.00 2.14  ? 161 VAL A HA   5  
ATOM 3915  H HB   . VAL A 1 52 ? 15.849 -8.221  -12.642 1.00 50.23 ? 161 VAL A HB   5  
ATOM 3916  H HG11 . VAL A 1 52 ? 16.478 -10.496 -13.755 1.00 4.21  ? 161 VAL A HG11 5  
ATOM 3917  H HG12 . VAL A 1 52 ? 17.274 -9.009  -14.275 1.00 12.22 ? 161 VAL A HG12 5  
ATOM 3918  H HG13 . VAL A 1 52 ? 18.098 -10.112 -13.172 1.00 72.23 ? 161 VAL A HG13 5  
ATOM 3919  H HG21 . VAL A 1 52 ? 16.440 -10.681 -10.999 1.00 75.45 ? 161 VAL A HG21 5  
ATOM 3920  H HG22 . VAL A 1 52 ? 15.351 -9.374  -10.535 1.00 51.12 ? 161 VAL A HG22 5  
ATOM 3921  H HG23 . VAL A 1 52 ? 14.974 -10.381 -11.933 1.00 53.20 ? 161 VAL A HG23 5  
ATOM 3922  N N    . ALA A 1 53 ? 16.306 -6.296  -10.887 1.00 30.10 ? 162 ALA A N    5  
ATOM 3923  C CA   . ALA A 1 53 ? 15.631 -5.363  -9.993  1.00 42.14 ? 162 ALA A CA   5  
ATOM 3924  C C    . ALA A 1 53 ? 14.119 -5.419  -10.181 1.00 50.25 ? 162 ALA A C    5  
ATOM 3925  O O    . ALA A 1 53 ? 13.591 -4.939  -11.184 1.00 14.11 ? 162 ALA A O    5  
ATOM 3926  C CB   . ALA A 1 53 ? 16.142 -3.948  -10.224 1.00 72.33 ? 162 ALA A CB   5  
ATOM 3927  H H    . ALA A 1 53 ? 16.258 -6.151  -11.855 1.00 0.23  ? 162 ALA A H    5  
ATOM 3928  H HA   . ALA A 1 53 ? 15.868 -5.643  -8.977  1.00 61.41 ? 162 ALA A HA   5  
ATOM 3929  H HB1  . ALA A 1 53 ? 16.953 -3.971  -10.937 1.00 62.43 ? 162 ALA A HB1  5  
ATOM 3930  H HB2  . ALA A 1 53 ? 15.341 -3.335  -10.609 1.00 71.14 ? 162 ALA A HB2  5  
ATOM 3931  H HB3  . ALA A 1 53 ? 16.494 -3.536  -9.291  1.00 24.44 ? 162 ALA A HB3  5  
ATOM 3932  N N    . ALA A 1 54 ? 13.428 -6.008  -9.211  1.00 61.22 ? 163 ALA A N    5  
ATOM 3933  C CA   . ALA A 1 54 ? 11.976 -6.125  -9.270  1.00 24.51 ? 163 ALA A CA   5  
ATOM 3934  C C    . ALA A 1 54 ? 11.374 -6.188  -7.870  1.00 53.25 ? 163 ALA A C    5  
ATOM 3935  O O    . ALA A 1 54 ? 12.083 -6.055  -6.873  1.00 33.41 ? 163 ALA A O    5  
ATOM 3936  C CB   . ALA A 1 54 ? 11.578 -7.355  -10.073 1.00 42.43 ? 163 ALA A CB   5  
ATOM 3937  H H    . ALA A 1 54 ? 13.906 -6.372  -8.437  1.00 41.40 ? 163 ALA A H    5  
ATOM 3938  H HA   . ALA A 1 54 ? 11.591 -5.253  -9.778  1.00 63.12 ? 163 ALA A HA   5  
ATOM 3939  H HB1  . ALA A 1 54 ? 11.703 -8.238  -9.464  1.00 15.13 ? 163 ALA A HB1  5  
ATOM 3940  H HB2  . ALA A 1 54 ? 10.545 -7.268  -10.376 1.00 2.34  ? 163 ALA A HB2  5  
ATOM 3941  H HB3  . ALA A 1 54 ? 12.205 -7.430  -10.949 1.00 70.32 ? 163 ALA A HB3  5  
ATOM 3942  N N    . TRP A 1 55 ? 10.063 -6.389  -7.805  1.00 33.12 ? 164 TRP A N    5  
ATOM 3943  C CA   . TRP A 1 55 ? 9.365  -6.468  -6.526  1.00 71.14 ? 164 TRP A CA   5  
ATOM 3944  C C    . TRP A 1 55 ? 9.360  -7.898  -5.997  1.00 15.35 ? 164 TRP A C    5  
ATOM 3945  O O    . TRP A 1 55 ? 8.619  -8.750  -6.489  1.00 3.05  ? 164 TRP A O    5  
ATOM 3946  C CB   . TRP A 1 55 ? 7.930  -5.960  -6.673  1.00 73.03 ? 164 TRP A CB   5  
ATOM 3947  C CG   . TRP A 1 55 ? 7.191  -5.883  -5.372  1.00 35.54 ? 164 TRP A CG   5  
ATOM 3948  C CD1  . TRP A 1 55 ? 6.064  -6.575  -5.027  1.00 2.41  ? 164 TRP A CD1  5  
ATOM 3949  C CD2  . TRP A 1 55 ? 7.525  -5.069  -4.243  1.00 0.31  ? 164 TRP A CD2  5  
ATOM 3950  N NE1  . TRP A 1 55 ? 5.678  -6.238  -3.752  1.00 23.43 ? 164 TRP A NE1  5  
ATOM 3951  C CE2  . TRP A 1 55 ? 6.558  -5.317  -3.249  1.00 25.23 ? 164 TRP A CE2  5  
ATOM 3952  C CE3  . TRP A 1 55 ? 8.548  -4.155  -3.974  1.00 72.23 ? 164 TRP A CE3  5  
ATOM 3953  C CZ2  . TRP A 1 55 ? 6.586  -4.684  -2.009  1.00 41.32 ? 164 TRP A CZ2  5  
ATOM 3954  C CZ3  . TRP A 1 55 ? 8.574  -3.527  -2.744  1.00 33.03 ? 164 TRP A CZ3  5  
ATOM 3955  C CH2  . TRP A 1 55 ? 7.599  -3.794  -1.773  1.00 53.14 ? 164 TRP A CH2  5  
ATOM 3956  H H    . TRP A 1 55 ? 9.551  -6.487  -8.635  1.00 63.24 ? 164 TRP A H    5  
ATOM 3957  H HA   . TRP A 1 55 ? 9.890  -5.838  -5.824  1.00 0.03  ? 164 TRP A HA   5  
ATOM 3958  H HB2  . TRP A 1 55 ? 7.947  -4.971  -7.105  1.00 51.24 ? 164 TRP A HB2  5  
ATOM 3959  H HB3  . TRP A 1 55 ? 7.386  -6.625  -7.328  1.00 35.51 ? 164 TRP A HB3  5  
ATOM 3960  H HD1  . TRP A 1 55 ? 5.561  -7.277  -5.673  1.00 35.32 ? 164 TRP A HD1  5  
ATOM 3961  H HE1  . TRP A 1 55 ? 4.900  -6.601  -3.279  1.00 32.32 ? 164 TRP A HE1  5  
ATOM 3962  H HE3  . TRP A 1 55 ? 9.308  -3.936  -4.709  1.00 63.33 ? 164 TRP A HE3  5  
ATOM 3963  H HZ2  . TRP A 1 55 ? 5.842  -4.879  -1.251  1.00 23.14 ? 164 TRP A HZ2  5  
ATOM 3964  H HZ3  . TRP A 1 55 ? 9.356  -2.817  -2.518  1.00 63.54 ? 164 TRP A HZ3  5  
ATOM 3965  H HH2  . TRP A 1 55 ? 7.658  -3.280  -0.826  1.00 70.14 ? 164 TRP A HH2  5  
ATOM 3966  N N    . CYS A 1 56 ? 10.189 -8.154  -4.991  1.00 30.44 ? 165 CYS A N    5  
ATOM 3967  C CA   . CYS A 1 56 ? 10.280 -9.481  -4.394  1.00 21.33 ? 165 CYS A CA   5  
ATOM 3968  C C    . CYS A 1 56 ? 10.415 -9.387  -2.877  1.00 32.25 ? 165 CYS A C    5  
ATOM 3969  O O    . CYS A 1 56 ? 10.852 -8.375  -2.329  1.00 22.02 ? 165 CYS A O    5  
ATOM 3970  C CB   . CYS A 1 56 ? 11.471 -10.245 -4.976  1.00 3.30  ? 165 CYS A CB   5  
ATOM 3971  S SG   . CYS A 1 56 ? 13.006 -9.268  -5.071  1.00 0.14  ? 165 CYS A SG   5  
ATOM 3972  H H    . CYS A 1 56 ? 10.755 -7.433  -4.641  1.00 35.32 ? 165 CYS A H    5  
ATOM 3973  H HA   . CYS A 1 56 ? 9.372  -10.015 -4.630  1.00 11.44 ? 165 CYS A HA   5  
ATOM 3974  H HB2  . CYS A 1 56 ? 11.671 -11.109 -4.360  1.00 32.52 ? 165 CYS A HB2  5  
ATOM 3975  H HB3  . CYS A 1 56 ? 11.226 -10.571 -5.976  1.00 2.40  ? 165 CYS A HB3  5  
ATOM 3976  N N    . PRO A 1 57 ? 10.030 -10.467 -2.180  1.00 63.34 ? 166 PRO A N    5  
ATOM 3977  C CA   . PRO A 1 57 ? 10.099 -10.532 -0.717  1.00 43.15 ? 166 PRO A CA   5  
ATOM 3978  C C    . PRO A 1 57 ? 11.535 -10.593 -0.207  1.00 11.30 ? 166 PRO A C    5  
ATOM 3979  O O    . PRO A 1 57 ? 11.814 -10.232 0.937   1.00 75.23 ? 166 PRO A O    5  
ATOM 3980  C CB   . PRO A 1 57 ? 9.358  -11.829 -0.384  1.00 70.15 ? 166 PRO A CB   5  
ATOM 3981  C CG   . PRO A 1 57 ? 9.492  -12.667 -1.609  1.00 31.01 ? 166 PRO A CG   5  
ATOM 3982  C CD   . PRO A 1 57 ? 9.499  -11.709 -2.768  1.00 2.33  ? 166 PRO A CD   5  
ATOM 3983  H HA   . PRO A 1 57 ? 9.590  -9.697  -0.259  1.00 45.40 ? 166 PRO A HA   5  
ATOM 3984  H HB2  . PRO A 1 57 ? 9.820  -12.301 0.471   1.00 23.40 ? 166 PRO A HB2  5  
ATOM 3985  H HB3  . PRO A 1 57 ? 8.323  -11.611 -0.167  1.00 23.02 ? 166 PRO A HB3  5  
ATOM 3986  H HG2  . PRO A 1 57 ? 10.417 -13.222 -1.575  1.00 42.41 ? 166 PRO A HG2  5  
ATOM 3987  H HG3  . PRO A 1 57 ? 8.651  -13.341 -1.686  1.00 4.02  ? 166 PRO A HG3  5  
ATOM 3988  H HD2  . PRO A 1 57 ? 10.146 -12.071 -3.553  1.00 73.21 ? 166 PRO A HD2  5  
ATOM 3989  H HD3  . PRO A 1 57 ? 8.496  -11.560 -3.140  1.00 44.25 ? 166 PRO A HD3  5  
ATOM 3990  N N    . VAL A 1 58 ? 12.443 -11.051 -1.062  1.00 45.44 ? 167 VAL A N    5  
ATOM 3991  C CA   . VAL A 1 58 ? 13.851 -11.157 -0.698  1.00 43.02 ? 167 VAL A CA   5  
ATOM 3992  C C    . VAL A 1 58 ? 14.696 -10.150 -1.470  1.00 63.14 ? 167 VAL A C    5  
ATOM 3993  O O    . VAL A 1 58 ? 15.524 -9.446  -0.892  1.00 62.14 ? 167 VAL A O    5  
ATOM 3994  C CB   . VAL A 1 58 ? 14.393 -12.574 -0.961  1.00 65.51 ? 167 VAL A CB   5  
ATOM 3995  C CG1  . VAL A 1 58 ? 14.393 -12.879 -2.451  1.00 52.34 ? 167 VAL A CG1  5  
ATOM 3996  C CG2  . VAL A 1 58 ? 15.790 -12.727 -0.378  1.00 43.32 ? 167 VAL A CG2  5  
ATOM 3997  H H    . VAL A 1 58 ? 12.160 -11.323 -1.960  1.00 43.32 ? 167 VAL A H    5  
ATOM 3998  H HA   . VAL A 1 58 ? 13.939 -10.951 0.359   1.00 43.13 ? 167 VAL A HA   5  
ATOM 3999  H HB   . VAL A 1 58 ? 13.743 -13.284 -0.471  1.00 55.42 ? 167 VAL A HB   5  
ATOM 4000  H HG11 . VAL A 1 58 ? 15.248 -12.409 -2.915  1.00 11.32 ? 167 VAL A HG11 5  
ATOM 4001  H HG12 . VAL A 1 58 ? 14.442 -13.947 -2.601  1.00 65.31 ? 167 VAL A HG12 5  
ATOM 4002  H HG13 . VAL A 1 58 ? 13.487 -12.494 -2.897  1.00 32.35 ? 167 VAL A HG13 5  
ATOM 4003  H HG21 . VAL A 1 58 ? 16.093 -11.795 0.076   1.00 24.22 ? 167 VAL A HG21 5  
ATOM 4004  H HG22 . VAL A 1 58 ? 15.786 -13.507 0.369   1.00 0.03  ? 167 VAL A HG22 5  
ATOM 4005  H HG23 . VAL A 1 58 ? 16.483 -12.986 -1.165  1.00 31.32 ? 167 VAL A HG23 5  
ATOM 4006  N N    . MET A 1 1  ? 1.174  -1.678  -1.421  1.00 74.50 ? 110 MET A N    6  
ATOM 4007  C CA   . MET A 1 1  ? 2.251  -1.087  -2.207  1.00 34.32 ? 110 MET A CA   6  
ATOM 4008  C C    . MET A 1 1  ? 3.537  -1.893  -2.058  1.00 44.31 ? 110 MET A C    6  
ATOM 4009  O O    . MET A 1 1  ? 3.723  -2.605  -1.072  1.00 2.22  ? 110 MET A O    6  
ATOM 4010  C CB   . MET A 1 1  ? 2.489  0.361   -1.776  1.00 41.21 ? 110 MET A CB   6  
ATOM 4011  C CG   . MET A 1 1  ? 3.109  1.224   -2.863  1.00 43.10 ? 110 MET A CG   6  
ATOM 4012  S SD   . MET A 1 1  ? 3.734  2.793   -2.232  1.00 43.30 ? 110 MET A SD   6  
ATOM 4013  C CE   . MET A 1 1  ? 2.211  3.718   -2.054  1.00 74.31 ? 110 MET A CE   6  
ATOM 4014  H H1   . MET A 1 1  ? 1.257  -1.712  -0.445  1.00 42.50 ? 110 MET A H1   6  
ATOM 4015  H HA   . MET A 1 1  ? 1.949  -1.100  -3.243  1.00 64.15 ? 110 MET A HA   6  
ATOM 4016  H HB2  . MET A 1 1  ? 1.544  0.800   -1.493  1.00 42.41 ? 110 MET A HB2  6  
ATOM 4017  H HB3  . MET A 1 1  ? 3.150  0.367   -0.922  1.00 72.41 ? 110 MET A HB3  6  
ATOM 4018  H HG2  . MET A 1 1  ? 3.928  0.682   -3.312  1.00 22.22 ? 110 MET A HG2  6  
ATOM 4019  H HG3  . MET A 1 1  ? 2.360  1.426   -3.614  1.00 11.11 ? 110 MET A HG3  6  
ATOM 4020  H HE1  . MET A 1 1  ? 2.301  4.405   -1.226  1.00 34.43 ? 110 MET A HE1  6  
ATOM 4021  H HE2  . MET A 1 1  ? 2.018  4.271   -2.961  1.00 74.13 ? 110 MET A HE2  6  
ATOM 4022  H HE3  . MET A 1 1  ? 1.395  3.034   -1.868  1.00 51.01 ? 110 MET A HE3  6  
ATOM 4023  N N    . GLN A 1 2  ? 4.421  -1.775  -3.044  1.00 3.13  ? 111 GLN A N    6  
ATOM 4024  C CA   . GLN A 1 2  ? 5.690  -2.494  -3.022  1.00 12.45 ? 111 GLN A CA   6  
ATOM 4025  C C    . GLN A 1 2  ? 6.837  -1.587  -3.454  1.00 51.44 ? 111 GLN A C    6  
ATOM 4026  O O    . GLN A 1 2  ? 6.643  -0.395  -3.700  1.00 32.41 ? 111 GLN A O    6  
ATOM 4027  C CB   . GLN A 1 2  ? 5.621  -3.720  -3.933  1.00 44.24 ? 111 GLN A CB   6  
ATOM 4028  C CG   . GLN A 1 2  ? 4.537  -4.710  -3.541  1.00 22.32 ? 111 GLN A CG   6  
ATOM 4029  C CD   . GLN A 1 2  ? 4.965  -5.627  -2.412  1.00 65.43 ? 111 GLN A CD   6  
ATOM 4030  O OE1  . GLN A 1 2  ? 5.375  -6.766  -2.643  1.00 54.32 ? 111 GLN A OE1  6  
ATOM 4031  N NE2  . GLN A 1 2  ? 4.874  -5.136  -1.182  1.00 52.32 ? 111 GLN A NE2  6  
ATOM 4032  H H    . GLN A 1 2  ? 4.215  -1.192  -3.803  1.00 44.22 ? 111 GLN A H    6  
ATOM 4033  H HA   . GLN A 1 2  ? 5.868  -2.820  -2.008  1.00 41.41 ? 111 GLN A HA   6  
ATOM 4034  H HB2  . GLN A 1 2  ? 5.431  -3.392  -4.944  1.00 52.33 ? 111 GLN A HB2  6  
ATOM 4035  H HB3  . GLN A 1 2  ? 6.573  -4.230  -3.902  1.00 72.04 ? 111 GLN A HB3  6  
ATOM 4036  H HG2  . GLN A 1 2  ? 3.663  -4.161  -3.225  1.00 13.01 ? 111 GLN A HG2  6  
ATOM 4037  H HG3  . GLN A 1 2  ? 4.290  -5.314  -4.402  1.00 2.32  ? 111 GLN A HG3  6  
ATOM 4038  H HE21 . GLN A 1 2  ? 4.538  -4.221  -1.074  1.00 12.21 ? 111 GLN A HE21 6  
ATOM 4039  H HE22 . GLN A 1 2  ? 5.143  -5.707  -0.434  1.00 41.10 ? 111 GLN A HE22 6  
ATOM 4040  N N    . THR A 1 3  ? 8.034  -2.157  -3.546  1.00 61.40 ? 112 THR A N    6  
ATOM 4041  C CA   . THR A 1 3  ? 9.213  -1.401  -3.948  1.00 0.44  ? 112 THR A CA   6  
ATOM 4042  C C    . THR A 1 3  ? 10.111 -2.226  -4.861  1.00 65.14 ? 112 THR A C    6  
ATOM 4043  O O    . THR A 1 3  ? 10.224 -3.441  -4.703  1.00 35.32 ? 112 THR A O    6  
ATOM 4044  C CB   . THR A 1 3  ? 10.028 -0.940  -2.725  1.00 4.14  ? 112 THR A CB   6  
ATOM 4045  O OG1  . THR A 1 3  ? 9.153  -0.682  -1.621  1.00 61.40 ? 112 THR A OG1  6  
ATOM 4046  C CG2  . THR A 1 3  ? 10.827 0.314   -3.048  1.00 25.51 ? 112 THR A CG2  6  
ATOM 4047  H H    . THR A 1 3  ? 8.125  -3.111  -3.337  1.00 41.44 ? 112 THR A H    6  
ATOM 4048  H HA   . THR A 1 3  ? 8.880  -0.523  -4.483  1.00 72.41 ? 112 THR A HA   6  
ATOM 4049  H HB   . THR A 1 3  ? 10.717 -1.727  -2.452  1.00 75.54 ? 112 THR A HB   6  
ATOM 4050  H HG1  . THR A 1 3  ? 8.568  -1.433  -1.495  1.00 32.24 ? 112 THR A HG1  6  
ATOM 4051  H HG21 . THR A 1 3  ? 10.777 0.998   -2.214  1.00 25.43 ? 112 THR A HG21 6  
ATOM 4052  H HG22 . THR A 1 3  ? 10.415 0.786   -3.927  1.00 2.42  ? 112 THR A HG22 6  
ATOM 4053  H HG23 . THR A 1 3  ? 11.857 0.046   -3.232  1.00 71.02 ? 112 THR A HG23 6  
ATOM 4054  N N    . GLN A 1 4  ? 10.750 -1.558  -5.817  1.00 33.11 ? 113 GLN A N    6  
ATOM 4055  C CA   . GLN A 1 4  ? 11.639 -2.232  -6.756  1.00 54.20 ? 113 GLN A CA   6  
ATOM 4056  C C    . GLN A 1 4  ? 12.931 -2.661  -6.070  1.00 22.23 ? 113 GLN A C    6  
ATOM 4057  O O    . GLN A 1 4  ? 13.742 -1.825  -5.672  1.00 13.42 ? 113 GLN A O    6  
ATOM 4058  C CB   . GLN A 1 4  ? 11.955 -1.315  -7.939  1.00 5.34  ? 113 GLN A CB   6  
ATOM 4059  C CG   . GLN A 1 4  ? 12.755 -1.995  -9.039  1.00 15.53 ? 113 GLN A CG   6  
ATOM 4060  C CD   . GLN A 1 4  ? 13.444 -1.004  -9.956  1.00 72.14 ? 113 GLN A CD   6  
ATOM 4061  O OE1  . GLN A 1 4  ? 12.853 -0.519  -10.922 1.00 33.33 ? 113 GLN A OE1  6  
ATOM 4062  N NE2  . GLN A 1 4  ? 14.701 -0.698  -9.660  1.00 4.24  ? 113 GLN A NE2  6  
ATOM 4063  H H    . GLN A 1 4  ? 10.619 -0.590  -5.892  1.00 64.43 ? 113 GLN A H    6  
ATOM 4064  H HA   . GLN A 1 4  ? 11.130 -3.111  -7.121  1.00 22.43 ? 113 GLN A HA   6  
ATOM 4065  H HB2  . GLN A 1 4  ? 11.028 -0.961  -8.363  1.00 11.41 ? 113 GLN A HB2  6  
ATOM 4066  H HB3  . GLN A 1 4  ? 12.524 -0.469  -7.581  1.00 23.23 ? 113 GLN A HB3  6  
ATOM 4067  H HG2  . GLN A 1 4  ? 13.506 -2.623  -8.584  1.00 72.44 ? 113 GLN A HG2  6  
ATOM 4068  H HG3  . GLN A 1 4  ? 12.085 -2.604  -9.628  1.00 0.32  ? 113 GLN A HG3  6  
ATOM 4069  H HE21 . GLN A 1 4  ? 15.108 -1.124  -8.876  1.00 5.01  ? 113 GLN A HE21 6  
ATOM 4070  H HE22 . GLN A 1 4  ? 15.171 -0.061  -10.236 1.00 61.13 ? 113 GLN A HE22 6  
ATOM 4071  N N    . SER A 1 5  ? 13.117 -3.970  -5.934  1.00 72.31 ? 114 SER A N    6  
ATOM 4072  C CA   . SER A 1 5  ? 14.309 -4.511  -5.292  1.00 1.22  ? 114 SER A CA   6  
ATOM 4073  C C    . SER A 1 5  ? 15.092 -5.396  -6.257  1.00 32.43 ? 114 SER A C    6  
ATOM 4074  O O    . SER A 1 5  ? 14.618 -5.718  -7.347  1.00 44.53 ? 114 SER A O    6  
ATOM 4075  C CB   . SER A 1 5  ? 13.925 -5.310  -4.045  1.00 72.44 ? 114 SER A CB   6  
ATOM 4076  O OG   . SER A 1 5  ? 13.182 -4.515  -3.138  1.00 54.13 ? 114 SER A OG   6  
ATOM 4077  H H    . SER A 1 5  ? 12.434 -4.587  -6.272  1.00 31.21 ? 114 SER A H    6  
ATOM 4078  H HA   . SER A 1 5  ? 14.933 -3.680  -4.998  1.00 11.11 ? 114 SER A HA   6  
ATOM 4079  H HB2  . SER A 1 5  ? 13.325 -6.159  -4.336  1.00 73.12 ? 114 SER A HB2  6  
ATOM 4080  H HB3  . SER A 1 5  ? 14.822 -5.656  -3.552  1.00 11.31 ? 114 SER A HB3  6  
ATOM 4081  H HG   . SER A 1 5  ? 12.741 -5.082  -2.501  1.00 62.22 ? 114 SER A HG   6  
ATOM 4082  N N    . THR A 1 6  ? 16.294 -5.789  -5.847  1.00 43.32 ? 115 THR A N    6  
ATOM 4083  C CA   . THR A 1 6  ? 17.144 -6.636  -6.674  1.00 4.10  ? 115 THR A CA   6  
ATOM 4084  C C    . THR A 1 6  ? 17.141 -8.075  -6.172  1.00 21.22 ? 115 THR A C    6  
ATOM 4085  O O    . THR A 1 6  ? 17.136 -8.323  -4.966  1.00 3.34  ? 115 THR A O    6  
ATOM 4086  C CB   . THR A 1 6  ? 18.595 -6.118  -6.704  1.00 12.23 ? 115 THR A CB   6  
ATOM 4087  O OG1  . THR A 1 6  ? 18.974 -5.647  -5.405  1.00 74.34 ? 115 THR A OG1  6  
ATOM 4088  C CG2  . THR A 1 6  ? 18.748 -4.996  -7.720  1.00 21.21 ? 115 THR A CG2  6  
ATOM 4089  H H    . THR A 1 6  ? 16.616 -5.500  -4.968  1.00 2.11  ? 115 THR A H    6  
ATOM 4090  H HA   . THR A 1 6  ? 16.756 -6.615  -7.682  1.00 63.40 ? 115 THR A HA   6  
ATOM 4091  H HB   . THR A 1 6  ? 19.246 -6.932  -6.987  1.00 61.23 ? 115 THR A HB   6  
ATOM 4092  H HG1  . THR A 1 6  ? 18.518 -6.160  -4.733  1.00 54.15 ? 115 THR A HG1  6  
ATOM 4093  H HG21 . THR A 1 6  ? 19.785 -4.699  -7.775  1.00 30.23 ? 115 THR A HG21 6  
ATOM 4094  H HG22 . THR A 1 6  ? 18.147 -4.152  -7.417  1.00 51.23 ? 115 THR A HG22 6  
ATOM 4095  H HG23 . THR A 1 6  ? 18.422 -5.342  -8.689  1.00 35.11 ? 115 THR A HG23 6  
ATOM 4096  N N    . CYS A 1 7  ? 17.144 -9.022  -7.104  1.00 64.10 ? 116 CYS A N    6  
ATOM 4097  C CA   . CYS A 1 7  ? 17.142 -10.438 -6.757  1.00 0.14  ? 116 CYS A CA   6  
ATOM 4098  C C    . CYS A 1 7  ? 17.458 -11.298 -7.977  1.00 32.11 ? 116 CYS A C    6  
ATOM 4099  O O    . CYS A 1 7  ? 17.264 -10.890 -9.122  1.00 74.01 ? 116 CYS A O    6  
ATOM 4100  C CB   . CYS A 1 7  ? 15.786 -10.839 -6.173  1.00 73.23 ? 116 CYS A CB   6  
ATOM 4101  S SG   . CYS A 1 7  ? 14.357 -10.216 -7.117  1.00 21.44 ? 116 CYS A SG   6  
ATOM 4102  H H    . CYS A 1 7  ? 17.148 -8.762  -8.050  1.00 22.41 ? 116 CYS A H    6  
ATOM 4103  H HA   . CYS A 1 7  ? 17.906 -10.598 -6.011  1.00 61.13 ? 116 CYS A HA   6  
ATOM 4104  H HB2  . CYS A 1 7  ? 15.718 -11.917 -6.149  1.00 73.11 ? 116 CYS A HB2  6  
ATOM 4105  H HB3  . CYS A 1 7  ? 15.708 -10.456 -5.167  1.00 31.24 ? 116 CYS A HB3  6  
ATOM 4106  N N    . PRO A 1 8  ? 17.956 -12.518 -7.728  1.00 24.03 ? 117 PRO A N    6  
ATOM 4107  C CA   . PRO A 1 8  ? 18.309 -13.462 -8.793  1.00 10.24 ? 117 PRO A CA   6  
ATOM 4108  C C    . PRO A 1 8  ? 17.081 -14.004 -9.516  1.00 63.04 ? 117 PRO A C    6  
ATOM 4109  O O    . PRO A 1 8  ? 16.190 -14.583 -8.896  1.00 40.04 ? 117 PRO A O    6  
ATOM 4110  C CB   . PRO A 1 8  ? 19.030 -14.587 -8.045  1.00 55.34 ? 117 PRO A CB   6  
ATOM 4111  C CG   . PRO A 1 8  ? 18.494 -14.523 -6.657  1.00 12.02 ? 117 PRO A CG   6  
ATOM 4112  C CD   . PRO A 1 8  ? 18.214 -13.070 -6.387  1.00 71.42 ? 117 PRO A CD   6  
ATOM 4113  H HA   . PRO A 1 8  ? 18.981 -13.016 -9.511  1.00 64.10 ? 117 PRO A HA   6  
ATOM 4114  H HB2  . PRO A 1 8  ? 18.805 -15.535 -8.513  1.00 54.24 ? 117 PRO A HB2  6  
ATOM 4115  H HB3  . PRO A 1 8  ? 20.095 -14.413 -8.066  1.00 12.44 ? 117 PRO A HB3  6  
ATOM 4116  H HG2  . PRO A 1 8  ? 17.584 -15.099 -6.587  1.00 71.44 ? 117 PRO A HG2  6  
ATOM 4117  H HG3  . PRO A 1 8  ? 19.231 -14.897 -5.962  1.00 32.52 ? 117 PRO A HG3  6  
ATOM 4118  H HD2  . PRO A 1 8  ? 17.346 -12.965 -5.753  1.00 41.42 ? 117 PRO A HD2  6  
ATOM 4119  H HD3  . PRO A 1 8  ? 19.074 -12.598 -5.935  1.00 74.10 ? 117 PRO A HD3  6  
ATOM 4120  N N    . GLU A 1 9  ? 17.043 -13.813 -10.831 1.00 54.34 ? 118 GLU A N    6  
ATOM 4121  C CA   . GLU A 1 9  ? 15.923 -14.283 -11.639 1.00 20.25 ? 118 GLU A CA   6  
ATOM 4122  C C    . GLU A 1 9  ? 15.653 -15.763 -11.384 1.00 31.30 ? 118 GLU A C    6  
ATOM 4123  O O    . GLU A 1 9  ? 16.579 -16.546 -11.171 1.00 61.44 ? 118 GLU A O    6  
ATOM 4124  C CB   . GLU A 1 9  ? 16.205 -14.053 -13.125 1.00 33.12 ? 118 GLU A CB   6  
ATOM 4125  C CG   . GLU A 1 9  ? 15.099 -14.554 -14.039 1.00 31.25 ? 118 GLU A CG   6  
ATOM 4126  C CD   . GLU A 1 9  ? 15.219 -14.014 -15.450 1.00 40.13 ? 118 GLU A CD   6  
ATOM 4127  O OE1  . GLU A 1 9  ? 15.611 -12.838 -15.603 1.00 63.04 ? 118 GLU A OE1  6  
ATOM 4128  O OE2  . GLU A 1 9  ? 14.921 -14.766 -16.401 1.00 52.14 ? 118 GLU A OE2  6  
ATOM 4129  H H    . GLU A 1 9  ? 17.784 -13.344 -11.269 1.00 12.13 ? 118 GLU A H    6  
ATOM 4130  H HA   . GLU A 1 9  ? 15.049 -13.716 -11.356 1.00 30.45 ? 118 GLU A HA   6  
ATOM 4131  H HB2  . GLU A 1 9  ? 16.333 -12.994 -13.295 1.00 74.30 ? 118 GLU A HB2  6  
ATOM 4132  H HB3  . GLU A 1 9  ? 17.119 -14.564 -13.388 1.00 42.32 ? 118 GLU A HB3  6  
ATOM 4133  H HG2  . GLU A 1 9  ? 15.142 -15.632 -14.078 1.00 23.35 ? 118 GLU A HG2  6  
ATOM 4134  H HG3  . GLU A 1 9  ? 14.146 -14.248 -13.631 1.00 45.03 ? 118 GLU A HG3  6  
ATOM 4135  N N    . ILE A 1 10 ? 14.378 -16.138 -11.407 1.00 24.53 ? 119 ILE A N    6  
ATOM 4136  C CA   . ILE A 1 10 ? 13.986 -17.524 -11.179 1.00 42.30 ? 119 ILE A CA   6  
ATOM 4137  C C    . ILE A 1 10 ? 14.514 -18.433 -12.283 1.00 64.22 ? 119 ILE A C    6  
ATOM 4138  O O    . ILE A 1 10 ? 14.373 -18.152 -13.474 1.00 22.34 ? 119 ILE A O    6  
ATOM 4139  C CB   . ILE A 1 10 ? 12.455 -17.669 -11.098 1.00 61.31 ? 119 ILE A CB   6  
ATOM 4140  C CG1  . ILE A 1 10 ? 11.886 -16.719 -10.042 1.00 72.25 ? 119 ILE A CG1  6  
ATOM 4141  C CG2  . ILE A 1 10 ? 12.076 -19.109 -10.783 1.00 11.51 ? 119 ILE A CG2  6  
ATOM 4142  C CD1  . ILE A 1 10 ? 12.395 -16.994 -8.645  1.00 35.12 ? 119 ILE A CD1  6  
ATOM 4143  H H    . ILE A 1 10 ? 13.686 -15.468 -11.581 1.00 73.04 ? 119 ILE A H    6  
ATOM 4144  H HA   . ILE A 1 10 ? 14.408 -17.838 -10.235 1.00 62.54 ? 119 ILE A HA   6  
ATOM 4145  H HB   . ILE A 1 10 ? 12.040 -17.416 -12.062 1.00 3.24  ? 119 ILE A HB   6  
ATOM 4146  H HG12 . ILE A 1 10 ? 12.152 -15.706 -10.298 1.00 52.22 ? 119 ILE A HG12 6  
ATOM 4147  H HG13 . ILE A 1 10 ? 10.809 -16.812 -10.029 1.00 3.11  ? 119 ILE A HG13 6  
ATOM 4148  H HG21 . ILE A 1 10 ? 11.000 -19.198 -10.748 1.00 41.21 ? 119 ILE A HG21 6  
ATOM 4149  H HG22 . ILE A 1 10 ? 12.465 -19.759 -11.551 1.00 64.41 ? 119 ILE A HG22 6  
ATOM 4150  H HG23 . ILE A 1 10 ? 12.492 -19.390 -9.827  1.00 54.31 ? 119 ILE A HG23 6  
ATOM 4151  H HD11 . ILE A 1 10 ? 13.083 -17.826 -8.669  1.00 32.12 ? 119 ILE A HD11 6  
ATOM 4152  H HD12 . ILE A 1 10 ? 12.900 -16.118 -8.266  1.00 74.51 ? 119 ILE A HD12 6  
ATOM 4153  H HD13 . ILE A 1 10 ? 11.562 -17.236 -8.000  1.00 33.01 ? 119 ILE A HD13 6  
ATOM 4154  N N    . PRO A 1 11 ? 15.137 -19.551 -11.882 1.00 33.44 ? 120 PRO A N    6  
ATOM 4155  C CA   . PRO A 1 11 ? 15.697 -20.527 -12.822 1.00 13.13 ? 120 PRO A CA   6  
ATOM 4156  C C    . PRO A 1 11 ? 14.615 -21.285 -13.583 1.00 71.31 ? 120 PRO A C    6  
ATOM 4157  O O    . PRO A 1 11 ? 13.569 -21.620 -13.026 1.00 41.11 ? 120 PRO A O    6  
ATOM 4158  C CB   . PRO A 1 11 ? 16.482 -21.480 -11.918 1.00 24.13 ? 120 PRO A CB   6  
ATOM 4159  C CG   . PRO A 1 11 ? 15.822 -21.371 -10.587 1.00 10.42 ? 120 PRO A CG   6  
ATOM 4160  C CD   . PRO A 1 11 ? 15.341 -19.950 -10.479 1.00 1.02  ? 120 PRO A CD   6  
ATOM 4161  H HA   . PRO A 1 11 ? 16.369 -20.059 -13.525 1.00 45.23 ? 120 PRO A HA   6  
ATOM 4162  H HB2  . PRO A 1 11 ? 16.419 -22.486 -12.309 1.00 43.45 ? 120 PRO A HB2  6  
ATOM 4163  H HB3  . PRO A 1 11 ? 17.515 -21.170 -11.872 1.00 43.44 ? 120 PRO A HB3  6  
ATOM 4164  H HG2  . PRO A 1 11 ? 14.988 -22.054 -10.533 1.00 42.12 ? 120 PRO A HG2  6  
ATOM 4165  H HG3  . PRO A 1 11 ? 16.535 -21.585 -9.805  1.00 4.22  ? 120 PRO A HG3  6  
ATOM 4166  H HD2  . PRO A 1 11 ? 14.414 -19.906 -9.927  1.00 21.35 ? 120 PRO A HD2  6  
ATOM 4167  H HD3  . PRO A 1 11 ? 16.092 -19.332 -10.009 1.00 30.12 ? 120 PRO A HD3  6  
ATOM 4168  N N    . ASP A 1 12 ? 14.873 -21.554 -14.858 1.00 42.32 ? 121 ASP A N    6  
ATOM 4169  C CA   . ASP A 1 12 ? 13.922 -22.274 -15.696 1.00 33.51 ? 121 ASP A CA   6  
ATOM 4170  C C    . ASP A 1 12 ? 14.625 -23.355 -16.511 1.00 30.31 ? 121 ASP A C    6  
ATOM 4171  O O    . ASP A 1 12 ? 15.784 -23.202 -16.896 1.00 24.31 ? 121 ASP A O    6  
ATOM 4172  C CB   . ASP A 1 12 ? 13.196 -21.305 -16.630 1.00 73.20 ? 121 ASP A CB   6  
ATOM 4173  C CG   . ASP A 1 12 ? 11.788 -20.995 -16.161 1.00 53.54 ? 121 ASP A CG   6  
ATOM 4174  O OD1  . ASP A 1 12 ? 11.627 -20.065 -15.343 1.00 32.41 ? 121 ASP A OD1  6  
ATOM 4175  O OD2  . ASP A 1 12 ? 10.847 -21.681 -16.613 1.00 32.05 ? 121 ASP A OD2  6  
ATOM 4176  H H    . ASP A 1 12 ? 15.725 -21.261 -15.245 1.00 51.33 ? 121 ASP A H    6  
ATOM 4177  H HA   . ASP A 1 12 ? 13.198 -22.744 -15.047 1.00 21.40 ? 121 ASP A HA   6  
ATOM 4178  H HB2  . ASP A 1 12 ? 13.751 -20.380 -16.680 1.00 13.40 ? 121 ASP A HB2  6  
ATOM 4179  H HB3  . ASP A 1 12 ? 13.140 -21.740 -17.617 1.00 31.41 ? 121 ASP A HB3  6  
ATOM 4180  N N    . LYS A 1 13 ? 13.916 -24.449 -16.770 1.00 24.13 ? 122 LYS A N    6  
ATOM 4181  C CA   . LYS A 1 13 ? 14.471 -25.557 -17.539 1.00 2.51  ? 122 LYS A CA   6  
ATOM 4182  C C    . LYS A 1 13 ? 14.773 -25.127 -18.971 1.00 2.10  ? 122 LYS A C    6  
ATOM 4183  O O    . LYS A 1 13 ? 15.488 -25.816 -19.700 1.00 3.34  ? 122 LYS A O    6  
ATOM 4184  C CB   . LYS A 1 13 ? 13.499 -26.738 -17.544 1.00 60.50 ? 122 LYS A CB   6  
ATOM 4185  C CG   . LYS A 1 13 ? 14.128 -28.046 -17.094 1.00 44.34 ? 122 LYS A CG   6  
ATOM 4186  C CD   . LYS A 1 13 ? 13.216 -29.228 -17.372 1.00 32.41 ? 122 LYS A CD   6  
ATOM 4187  C CE   . LYS A 1 13 ? 13.855 -30.539 -16.940 1.00 63.21 ? 122 LYS A CE   6  
ATOM 4188  N NZ   . LYS A 1 13 ? 13.108 -31.718 -17.459 1.00 65.34 ? 122 LYS A NZ   6  
ATOM 4189  H H    . LYS A 1 13 ? 12.997 -24.513 -16.436 1.00 14.44 ? 122 LYS A H    6  
ATOM 4190  H HA   . LYS A 1 13 ? 15.392 -25.861 -17.065 1.00 42.13 ? 122 LYS A HA   6  
ATOM 4191  H HB2  . LYS A 1 13 ? 12.675 -26.514 -16.883 1.00 53.14 ? 122 LYS A HB2  6  
ATOM 4192  H HB3  . LYS A 1 13 ? 13.119 -26.872 -18.547 1.00 23.32 ? 122 LYS A HB3  6  
ATOM 4193  H HG2  . LYS A 1 13 ? 15.057 -28.189 -17.626 1.00 64.20 ? 122 LYS A HG2  6  
ATOM 4194  H HG3  . LYS A 1 13 ? 14.323 -27.994 -16.033 1.00 24.24 ? 122 LYS A HG3  6  
ATOM 4195  H HD2  . LYS A 1 13 ? 12.292 -29.095 -16.828 1.00 65.30 ? 122 LYS A HD2  6  
ATOM 4196  H HD3  . LYS A 1 13 ? 13.008 -29.271 -18.432 1.00 24.01 ? 122 LYS A HD3  6  
ATOM 4197  H HE2  . LYS A 1 13 ? 14.867 -30.571 -17.314 1.00 60.52 ? 122 LYS A HE2  6  
ATOM 4198  H HE3  . LYS A 1 13 ? 13.869 -30.579 -15.861 1.00 22.21 ? 122 LYS A HE3  6  
ATOM 4199  H HZ1  . LYS A 1 13 ? 13.750 -32.531 -17.561 1.00 41.42 ? 122 LYS A HZ1  6  
ATOM 4200  H HZ2  . LYS A 1 13 ? 12.696 -31.499 -18.388 1.00 55.12 ? 122 LYS A HZ2  6  
ATOM 4201  H HZ3  . LYS A 1 13 ? 12.343 -31.974 -16.803 1.00 64.33 ? 122 LYS A HZ3  6  
ATOM 4202  N N    . THR A 1 14 ? 14.225 -23.983 -19.369 1.00 71.01 ? 123 THR A N    6  
ATOM 4203  C CA   . THR A 1 14 ? 14.436 -23.461 -20.714 1.00 31.55 ? 123 THR A CA   6  
ATOM 4204  C C    . THR A 1 14 ? 15.103 -22.091 -20.673 1.00 61.44 ? 123 THR A C    6  
ATOM 4205  O O    . THR A 1 14 ? 15.582 -21.594 -21.692 1.00 50.42 ? 123 THR A O    6  
ATOM 4206  C CB   . THR A 1 14 ? 13.109 -23.351 -21.488 1.00 30.20 ? 123 THR A CB   6  
ATOM 4207  O OG1  . THR A 1 14 ? 12.134 -22.667 -20.694 1.00 35.13 ? 123 THR A OG1  6  
ATOM 4208  C CG2  . THR A 1 14 ? 12.587 -24.729 -21.866 1.00 32.22 ? 123 THR A CG2  6  
ATOM 4209  H H    . THR A 1 14 ? 13.665 -23.479 -18.743 1.00 33.35 ? 123 THR A H    6  
ATOM 4210  H HA   . THR A 1 14 ? 15.080 -24.150 -21.241 1.00 3.20  ? 123 THR A HA   6  
ATOM 4211  H HB   . THR A 1 14 ? 13.284 -22.788 -22.394 1.00 20.04 ? 123 THR A HB   6  
ATOM 4212  H HG1  . THR A 1 14 ? 11.262 -22.794 -21.077 1.00 43.23 ? 123 THR A HG1  6  
ATOM 4213  H HG21 . THR A 1 14 ? 12.614 -24.842 -22.939 1.00 75.55 ? 123 THR A HG21 6  
ATOM 4214  H HG22 . THR A 1 14 ? 11.570 -24.837 -21.517 1.00 44.23 ? 123 THR A HG22 6  
ATOM 4215  H HG23 . THR A 1 14 ? 13.206 -25.486 -21.409 1.00 23.01 ? 123 THR A HG23 6  
ATOM 4216  N N    . SER A 1 15 ? 15.132 -21.487 -19.490 1.00 54.31 ? 124 SER A N    6  
ATOM 4217  C CA   . SER A 1 15 ? 15.738 -20.172 -19.318 1.00 50.31 ? 124 SER A CA   6  
ATOM 4218  C C    . SER A 1 15 ? 16.943 -20.247 -18.385 1.00 51.13 ? 124 SER A C    6  
ATOM 4219  O O    . SER A 1 15 ? 16.799 -20.482 -17.185 1.00 73.43 ? 124 SER A O    6  
ATOM 4220  C CB   . SER A 1 15 ? 14.711 -19.182 -18.765 1.00 3.34  ? 124 SER A CB   6  
ATOM 4221  O OG   . SER A 1 15 ? 13.389 -19.638 -18.992 1.00 10.11 ? 124 SER A OG   6  
ATOM 4222  H H    . SER A 1 15 ? 14.733 -21.935 -18.715 1.00 11.12 ? 124 SER A H    6  
ATOM 4223  H HA   . SER A 1 15 ? 16.069 -19.830 -20.288 1.00 12.15 ? 124 SER A HA   6  
ATOM 4224  H HB2  . SER A 1 15 ? 14.862 -19.067 -17.702 1.00 71.20 ? 124 SER A HB2  6  
ATOM 4225  H HB3  . SER A 1 15 ? 14.838 -18.226 -19.252 1.00 5.44  ? 124 SER A HB3  6  
ATOM 4226  H HG   . SER A 1 15 ? 12.800 -19.251 -18.340 1.00 40.31 ? 124 SER A HG   6  
ATOM 4227  N N    . ILE A 1 16 ? 18.131 -20.045 -18.946 1.00 34.30 ? 125 ILE A N    6  
ATOM 4228  C CA   . ILE A 1 16 ? 19.361 -20.089 -18.165 1.00 73.02 ? 125 ILE A CA   6  
ATOM 4229  C C    . ILE A 1 16 ? 20.152 -18.794 -18.313 1.00 12.22 ? 125 ILE A C    6  
ATOM 4230  O O    . ILE A 1 16 ? 19.948 -18.033 -19.259 1.00 72.25 ? 125 ILE A O    6  
ATOM 4231  C CB   . ILE A 1 16 ? 20.252 -21.273 -18.585 1.00 42.41 ? 125 ILE A CB   6  
ATOM 4232  C CG1  . ILE A 1 16 ? 19.392 -22.432 -19.092 1.00 64.31 ? 125 ILE A CG1  6  
ATOM 4233  C CG2  . ILE A 1 16 ? 21.121 -21.721 -17.420 1.00 3.45  ? 125 ILE A CG2  6  
ATOM 4234  C CD1  . ILE A 1 16 ? 18.405 -22.945 -18.067 1.00 61.54 ? 125 ILE A CD1  6  
ATOM 4235  H H    . ILE A 1 16 ? 18.181 -19.862 -19.907 1.00 74.11 ? 125 ILE A H    6  
ATOM 4236  H HA   . ILE A 1 16 ? 19.091 -20.218 -17.127 1.00 4.43  ? 125 ILE A HA   6  
ATOM 4237  H HB   . ILE A 1 16 ? 20.902 -20.941 -19.380 1.00 53.35 ? 125 ILE A HB   6  
ATOM 4238  H HG12 . ILE A 1 16 ? 18.834 -22.108 -19.956 1.00 2.41  ? 125 ILE A HG12 6  
ATOM 4239  H HG13 . ILE A 1 16 ? 20.037 -23.253 -19.373 1.00 3.43  ? 125 ILE A HG13 6  
ATOM 4240  H HG21 . ILE A 1 16 ? 20.512 -21.819 -16.533 1.00 71.12 ? 125 ILE A HG21 6  
ATOM 4241  H HG22 . ILE A 1 16 ? 21.572 -22.673 -17.653 1.00 23.32 ? 125 ILE A HG22 6  
ATOM 4242  H HG23 . ILE A 1 16 ? 21.895 -20.988 -17.245 1.00 22.42 ? 125 ILE A HG23 6  
ATOM 4243  H HD11 . ILE A 1 16 ? 18.429 -22.311 -17.194 1.00 42.41 ? 125 ILE A HD11 6  
ATOM 4244  H HD12 . ILE A 1 16 ? 17.412 -22.941 -18.490 1.00 12.11 ? 125 ILE A HD12 6  
ATOM 4245  H HD13 . ILE A 1 16 ? 18.671 -23.954 -17.785 1.00 62.21 ? 125 ILE A HD13 6  
ATOM 4246  N N    . CYS A 1 17 ? 21.057 -18.549 -17.371 1.00 61.44 ? 126 CYS A N    6  
ATOM 4247  C CA   . CYS A 1 17 ? 21.881 -17.347 -17.396 1.00 23.10 ? 126 CYS A CA   6  
ATOM 4248  C C    . CYS A 1 17 ? 23.325 -17.684 -17.759 1.00 34.30 ? 126 CYS A C    6  
ATOM 4249  O O    . CYS A 1 17 ? 23.856 -18.713 -17.342 1.00 40.43 ? 126 CYS A O    6  
ATOM 4250  C CB   . CYS A 1 17 ? 21.836 -16.645 -16.038 1.00 3.35  ? 126 CYS A CB   6  
ATOM 4251  S SG   . CYS A 1 17 ? 23.036 -15.285 -15.863 1.00 62.22 ? 126 CYS A SG   6  
ATOM 4252  H H    . CYS A 1 17 ? 21.174 -19.194 -16.641 1.00 40.21 ? 126 CYS A H    6  
ATOM 4253  H HA   . CYS A 1 17 ? 21.480 -16.685 -18.147 1.00 54.44 ? 126 CYS A HA   6  
ATOM 4254  H HB2  . CYS A 1 17 ? 20.849 -16.232 -15.887 1.00 3.11  ? 126 CYS A HB2  6  
ATOM 4255  H HB3  . CYS A 1 17 ? 22.041 -17.366 -15.261 1.00 22.53 ? 126 CYS A HB3  6  
ATOM 4256  N N    . ASN A 1 18 ? 23.953 -16.810 -18.538 1.00 53.22 ? 127 ASN A N    6  
ATOM 4257  C CA   . ASN A 1 18 ? 25.334 -17.015 -18.958 1.00 4.51  ? 127 ASN A CA   6  
ATOM 4258  C C    . ASN A 1 18 ? 26.289 -16.176 -18.114 1.00 2.23  ? 127 ASN A C    6  
ATOM 4259  O O    . ASN A 1 18 ? 25.863 -15.432 -17.230 1.00 62.31 ? 127 ASN A O    6  
ATOM 4260  C CB   . ASN A 1 18 ? 25.498 -16.660 -20.437 1.00 52.32 ? 127 ASN A CB   6  
ATOM 4261  C CG   . ASN A 1 18 ? 24.573 -17.464 -21.330 1.00 62.23 ? 127 ASN A CG   6  
ATOM 4262  O OD1  . ASN A 1 18 ? 24.961 -18.499 -21.873 1.00 3.21  ? 127 ASN A OD1  6  
ATOM 4263  N ND2  . ASN A 1 18 ? 23.342 -16.991 -21.487 1.00 4.21  ? 127 ASN A ND2  6  
ATOM 4264  H H    . ASN A 1 18 ? 23.476 -16.008 -18.839 1.00 0.04  ? 127 ASN A H    6  
ATOM 4265  H HA   . ASN A 1 18 ? 25.572 -18.058 -18.819 1.00 34.41 ? 127 ASN A HA   6  
ATOM 4266  H HB2  . ASN A 1 18 ? 25.278 -15.611 -20.576 1.00 30.10 ? 127 ASN A HB2  6  
ATOM 4267  H HB3  . ASN A 1 18 ? 26.517 -16.853 -20.737 1.00 53.54 ? 127 ASN A HB3  6  
ATOM 4268  H HD21 . ASN A 1 18 ? 23.103 -16.161 -21.024 1.00 40.40 ? 127 ASN A HD21 6  
ATOM 4269  H HD22 . ASN A 1 18 ? 22.724 -17.491 -22.059 1.00 34.45 ? 127 ASN A HD22 6  
ATOM 4270  N N    . SER A 1 19 ? 27.583 -16.301 -18.393 1.00 53.20 ? 128 SER A N    6  
ATOM 4271  C CA   . SER A 1 19 ? 28.599 -15.557 -17.658 1.00 32.03 ? 128 SER A CA   6  
ATOM 4272  C C    . SER A 1 19 ? 28.402 -14.054 -17.829 1.00 44.23 ? 128 SER A C    6  
ATOM 4273  O O    . SER A 1 19 ? 27.656 -13.610 -18.702 1.00 13.23 ? 128 SER A O    6  
ATOM 4274  C CB   . SER A 1 19 ? 29.997 -15.957 -18.132 1.00 22.52 ? 128 SER A CB   6  
ATOM 4275  O OG   . SER A 1 19 ? 30.329 -17.264 -17.695 1.00 2.13  ? 128 SER A OG   6  
ATOM 4276  H H    . SER A 1 19 ? 27.860 -16.910 -19.109 1.00 41.13 ? 128 SER A H    6  
ATOM 4277  H HA   . SER A 1 19 ? 28.498 -15.804 -16.611 1.00 63.24 ? 128 SER A HA   6  
ATOM 4278  H HB2  . SER A 1 19 ? 30.030 -15.933 -19.210 1.00 54.24 ? 128 SER A HB2  6  
ATOM 4279  H HB3  . SER A 1 19 ? 30.722 -15.262 -17.734 1.00 20.13 ? 128 SER A HB3  6  
ATOM 4280  H HG   . SER A 1 19 ? 31.273 -17.315 -17.526 1.00 71.21 ? 128 SER A HG   6  
ATOM 4281  N N    . ASP A 1 20 ? 29.078 -13.276 -16.991 1.00 12.13 ? 129 ASP A N    6  
ATOM 4282  C CA   . ASP A 1 20 ? 28.979 -11.822 -17.049 1.00 25.11 ? 129 ASP A CA   6  
ATOM 4283  C C    . ASP A 1 20 ? 29.281 -11.313 -18.455 1.00 2.11  ? 129 ASP A C    6  
ATOM 4284  O O    . ASP A 1 20 ? 28.629 -10.391 -18.945 1.00 63.52 ? 129 ASP A O    6  
ATOM 4285  C CB   . ASP A 1 20 ? 29.941 -11.184 -16.045 1.00 14.02 ? 129 ASP A CB   6  
ATOM 4286  C CG   . ASP A 1 20 ? 31.363 -11.681 -16.209 1.00 45.11 ? 129 ASP A CG   6  
ATOM 4287  O OD1  . ASP A 1 20 ? 32.099 -11.108 -17.039 1.00 43.04 ? 129 ASP A OD1  6  
ATOM 4288  O OD2  . ASP A 1 20 ? 31.741 -12.643 -15.508 1.00 30.20 ? 129 ASP A OD2  6  
ATOM 4289  H H    . ASP A 1 20 ? 29.657 -13.689 -16.317 1.00 23.43 ? 129 ASP A H    6  
ATOM 4290  H HA   . ASP A 1 20 ? 27.968 -11.547 -16.790 1.00 22.53 ? 129 ASP A HA   6  
ATOM 4291  H HB2  . ASP A 1 20 ? 29.935 -10.112 -16.182 1.00 64.41 ? 129 ASP A HB2  6  
ATOM 4292  H HB3  . ASP A 1 20 ? 29.610 -11.416 -15.043 1.00 24.00 ? 129 ASP A HB3  6  
ATOM 4293  N N    . ALA A 1 21 ? 30.274 -11.919 -19.098 1.00 3.43  ? 130 ALA A N    6  
ATOM 4294  C CA   . ALA A 1 21 ? 30.662 -11.527 -20.447 1.00 72.32 ? 130 ALA A CA   6  
ATOM 4295  C C    . ALA A 1 21 ? 29.503 -11.700 -21.423 1.00 13.40 ? 130 ALA A C    6  
ATOM 4296  O O    . ALA A 1 21 ? 29.500 -11.117 -22.507 1.00 53.53 ? 130 ALA A O    6  
ATOM 4297  C CB   . ALA A 1 21 ? 31.866 -12.337 -20.906 1.00 54.23 ? 130 ALA A CB   6  
ATOM 4298  H H    . ALA A 1 21 ? 30.757 -12.647 -18.654 1.00 52.11 ? 130 ALA A H    6  
ATOM 4299  H HA   . ALA A 1 21 ? 30.947 -10.485 -20.424 1.00 24.44 ? 130 ALA A HA   6  
ATOM 4300  H HB1  . ALA A 1 21 ? 32.006 -12.200 -21.969 1.00 2.12  ? 130 ALA A HB1  6  
ATOM 4301  H HB2  . ALA A 1 21 ? 32.747 -12.001 -20.380 1.00 34.51 ? 130 ALA A HB2  6  
ATOM 4302  H HB3  . ALA A 1 21 ? 31.697 -13.382 -20.697 1.00 73.52 ? 130 ALA A HB3  6
[truncated: 1,043,122 more chars]
