# Supplementary material for: Structural insights into the allosteric inhibition of P2X4 receptors
Source: Nat Commun. 2023 Oct 13;14:6437. doi: 10.1038/s41467-023-42164-y (PMC10575874; doi:10.1038/s41467-023-42164-y)
Supplement: Supplementary file 4 — Supplementary Dataset 1 [file 41467_2023_42164_MOESM4_ESM.zip › hP2X1trimer_a111a/hP2X1trimer_a111a_env/templates_101/4dw0.cif]

data_4DW0
# 
_entry.id   4DW0 
# 
_audit_conform.dict_name       mmcif_pdbx.dic 
_audit_conform.dict_version    5.329 
_audit_conform.dict_location   http://mmcif.pdb.org/dictionaries/ascii/mmcif_pdbx.dic 
# 
loop_
_database_2.database_id 
_database_2.database_code 
PDB   4DW0         
RCSB  RCSB070852   
WWPDB D_1000070852 
# 
_pdbx_database_related.db_name        PDB 
_pdbx_database_related.db_id          4DW1 
_pdbx_database_related.details        . 
_pdbx_database_related.content_type   unspecified 
# 
_pdbx_database_status.status_code                     REL 
_pdbx_database_status.entry_id                        4DW0 
_pdbx_database_status.recvd_initial_deposition_date   2012-02-24 
_pdbx_database_status.deposit_site                    RCSB 
_pdbx_database_status.process_site                    RCSB 
_pdbx_database_status.status_code_sf                  REL 
_pdbx_database_status.status_code_mr                  ? 
_pdbx_database_status.SG_entry                        ? 
_pdbx_database_status.status_code_cs                  ? 
_pdbx_database_status.methods_development_category    ? 
_pdbx_database_status.pdb_format_compatible           Y 
_pdbx_database_status.status_code_nmr_data            ? 
# 
loop_
_audit_author.name 
_audit_author.pdbx_ordinal 
'Hattori, M.' 1 
'Gouaux, E.'  2 
# 
_citation.id                        primary 
_citation.title                     'Molecular mechanism of ATP binding and ion channel activation in P2X receptors.' 
_citation.journal_abbrev            Nature 
_citation.journal_volume            485 
_citation.page_first                207 
_citation.page_last                 212 
_citation.year                      2012 
_citation.journal_id_ASTM           NATUAS 
_citation.country                   UK 
_citation.journal_id_ISSN           0028-0836 
_citation.journal_id_CSD            0006 
_citation.book_publisher            ? 
_citation.pdbx_database_id_PubMed   22535247 
_citation.pdbx_database_id_DOI      10.1038/nature11010 
# 
loop_
_citation_author.citation_id 
_citation_author.name 
_citation_author.ordinal 
_citation_author.identifier_ORCID 
primary 'Hattori, M.' 1 ? 
primary 'Gouaux, E.'  2 ? 
# 
_cell.entry_id           4DW0 
_cell.length_a           99.626 
_cell.length_b           99.626 
_cell.length_c           441.539 
_cell.angle_alpha        90.00 
_cell.angle_beta         90.00 
_cell.angle_gamma        120.00 
_cell.Z_PDB              18 
_cell.pdbx_unique_axis   ? 
_cell.length_a_esd       ? 
_cell.length_b_esd       ? 
_cell.length_c_esd       ? 
_cell.angle_alpha_esd    ? 
_cell.angle_beta_esd     ? 
_cell.angle_gamma_esd    ? 
# 
_symmetry.entry_id                         4DW0 
_symmetry.space_group_name_H-M             'H 3 2' 
_symmetry.pdbx_full_space_group_name_H-M   ? 
_symmetry.cell_setting                     ? 
_symmetry.Int_Tables_number                155 
_symmetry.space_group_name_Hall            ? 
# 
loop_
_entity.id 
_entity.type 
_entity.src_method 
_entity.pdbx_description 
_entity.formula_weight 
_entity.pdbx_number_of_molecules 
_entity.pdbx_ec 
_entity.pdbx_mutation 
_entity.pdbx_fragment 
_entity.details 
1 polymer     man 'P2X purinoceptor' 38161.656 1  ? 'C51F, N78K, N187R, H252R' 'UNP residues 28-381' ? 
2 branched    man 
;alpha-D-mannopyranose-(1-3)-beta-D-mannopyranose-(1-4)-2-acetamido-2-deoxy-beta-D-glucopyranose-(1-4)-2-acetamido-2-deoxy-beta-D-glucopyranose
;
748.682   1  ? ?                          ?                     ? 
3 non-polymer man 2-acetamido-2-deoxy-beta-D-glucopyranose 221.208   1  ? ?                          ?                     ? 
4 non-polymer syn 'GADOLINIUM ATOM' 157.250   1  ? ?                          ?                     ? 
5 non-polymer syn GLYCEROL 92.094    4  ? ?                          ?                     ? 
6 water       nat water 18.015    79 ? ?                          ?                     ? 
# 
_entity_poly.entity_id                      1 
_entity_poly.type                           'polypeptide(L)' 
_entity_poly.nstd_linkage                   no 
_entity_poly.nstd_monomer                   no 
_entity_poly.pdbx_seq_one_letter_code       
;GSSKKVGTLNRFTQALVIAYVIGYVFVYNKGYQDTDTVLSSVTTKVKGIALTKTSELGERIWDVADYIIPPQEDGSFFVL
TNMIITTNQTQSKCAENPTPASTCTSHRDCKRGFNDARGDGVRTGRCVSYSASVKTCEVLSWCPLEKIVDPPNPPLLADA
ERFTVLIKNNIRYPKFNFNKRNILPNINSSYLTHCVFSRKTDPDCPIFRLGDIVGEAEEDFQIMAVRGGVMGVQIRWDCD
LDMPQSWCVPRYTFRRLDNKDPDNNVAPGYNFRFAKYYKNSDGTETRTLIKGYGIRFDVMVFGQAGKFNIIPTLLNIGAG
LALLGLVNVICDWIVLTFMK
;
_entity_poly.pdbx_seq_one_letter_code_can   
;GSSKKVGTLNRFTQALVIAYVIGYVFVYNKGYQDTDTVLSSVTTKVKGIALTKTSELGERIWDVADYIIPPQEDGSFFVL
TNMIITTNQTQSKCAENPTPASTCTSHRDCKRGFNDARGDGVRTGRCVSYSASVKTCEVLSWCPLEKIVDPPNPPLLADA
ERFTVLIKNNIRYPKFNFNKRNILPNINSSYLTHCVFSRKTDPDCPIFRLGDIVGEAEEDFQIMAVRGGVMGVQIRWDCD
LDMPQSWCVPRYTFRRLDNKDPDNNVAPGYNFRFAKYYKNSDGTETRTLIKGYGIRFDVMVFGQAGKFNIIPTLLNIGAG
LALLGLVNVICDWIVLTFMK
;
_entity_poly.pdbx_strand_id                 A 
_entity_poly.pdbx_target_identifier         ? 
# 
loop_
_entity_poly_seq.entity_id 
_entity_poly_seq.num 
_entity_poly_seq.mon_id 
_entity_poly_seq.hetero 
1 1   GLY n 
1 2   SER n 
1 3   SER n 
1 4   LYS n 
1 5   LYS n 
1 6   VAL n 
1 7   GLY n 
1 8   THR n 
1 9   LEU n 
1 10  ASN n 
1 11  ARG n 
1 12  PHE n 
1 13  THR n 
1 14  GLN n 
1 15  ALA n 
1 16  LEU n 
1 17  VAL n 
1 18  ILE n 
1 19  ALA n 
1 20  TYR n 
1 21  VAL n 
1 22  ILE n 
1 23  GLY n 
1 24  TYR n 
1 25  VAL n 
1 26  PHE n 
1 27  VAL n 
1 28  TYR n 
1 29  ASN n 
1 30  LYS n 
1 31  GLY n 
1 32  TYR n 
1 33  GLN n 
1 34  ASP n 
1 35  THR n 
1 36  ASP n 
1 37  THR n 
1 38  VAL n 
1 39  LEU n 
1 40  SER n 
1 41  SER n 
1 42  VAL n 
1 43  THR n 
1 44  THR n 
1 45  LYS n 
1 46  VAL n 
1 47  LYS n 
1 48  GLY n 
1 49  ILE n 
1 50  ALA n 
1 51  LEU n 
1 52  THR n 
1 53  LYS n 
1 54  THR n 
1 55  SER n 
1 56  GLU n 
1 57  LEU n 
1 58  GLY n 
1 59  GLU n 
1 60  ARG n 
1 61  ILE n 
1 62  TRP n 
1 63  ASP n 
1 64  VAL n 
1 65  ALA n 
1 66  ASP n 
1 67  TYR n 
1 68  ILE n 
1 69  ILE n 
1 70  PRO n 
1 71  PRO n 
1 72  GLN n 
1 73  GLU n 
1 74  ASP n 
1 75  GLY n 
1 76  SER n 
1 77  PHE n 
1 78  PHE n 
1 79  VAL n 
1 80  LEU n 
1 81  THR n 
1 82  ASN n 
1 83  MET n 
1 84  ILE n 
1 85  ILE n 
1 86  THR n 
1 87  THR n 
1 88  ASN n 
1 89  GLN n 
1 90  THR n 
1 91  GLN n 
1 92  SER n 
1 93  LYS n 
1 94  CYS n 
1 95  ALA n 
1 96  GLU n 
1 97  ASN n 
1 98  PRO n 
1 99  THR n 
1 100 PRO n 
1 101 ALA n 
1 102 SER n 
1 103 THR n 
1 104 CYS n 
1 105 THR n 
1 106 SER n 
1 107 HIS n 
1 108 ARG n 
1 109 ASP n 
1 110 CYS n 
1 111 LYS n 
1 112 ARG n 
1 113 GLY n 
1 114 PHE n 
1 115 ASN n 
1 116 ASP n 
1 117 ALA n 
1 118 ARG n 
1 119 GLY n 
1 120 ASP n 
1 121 GLY n 
1 122 VAL n 
1 123 ARG n 
1 124 THR n 
1 125 GLY n 
1 126 ARG n 
1 127 CYS n 
1 128 VAL n 
1 129 SER n 
1 130 TYR n 
1 131 SER n 
1 132 ALA n 
1 133 SER n 
1 134 VAL n 
1 135 LYS n 
1 136 THR n 
1 137 CYS n 
1 138 GLU n 
1 139 VAL n 
1 140 LEU n 
1 141 SER n 
1 142 TRP n 
1 143 CYS n 
1 144 PRO n 
1 145 LEU n 
1 146 GLU n 
1 147 LYS n 
1 148 ILE n 
1 149 VAL n 
1 150 ASP n 
1 151 PRO n 
1 152 PRO n 
1 153 ASN n 
1 154 PRO n 
1 155 PRO n 
1 156 LEU n 
1 157 LEU n 
1 158 ALA n 
1 159 ASP n 
1 160 ALA n 
1 161 GLU n 
1 162 ARG n 
1 163 PHE n 
1 164 THR n 
1 165 VAL n 
1 166 LEU n 
1 167 ILE n 
1 168 LYS n 
1 169 ASN n 
1 170 ASN n 
1 171 ILE n 
1 172 ARG n 
1 173 TYR n 
1 174 PRO n 
1 175 LYS n 
1 176 PHE n 
1 177 ASN n 
1 178 PHE n 
1 179 ASN n 
1 180 LYS n 
1 181 ARG n 
1 182 ASN n 
1 183 ILE n 
1 184 LEU n 
1 185 PRO n 
1 186 ASN n 
1 187 ILE n 
1 188 ASN n 
1 189 SER n 
1 190 SER n 
1 191 TYR n 
1 192 LEU n 
1 193 THR n 
1 194 HIS n 
1 195 CYS n 
1 196 VAL n 
1 197 PHE n 
1 198 SER n 
1 199 ARG n 
1 200 LYS n 
1 201 THR n 
1 202 ASP n 
1 203 PRO n 
1 204 ASP n 
1 205 CYS n 
1 206 PRO n 
1 207 ILE n 
1 208 PHE n 
1 209 ARG n 
1 210 LEU n 
1 211 GLY n 
1 212 ASP n 
1 213 ILE n 
1 214 VAL n 
1 215 GLY n 
1 216 GLU n 
1 217 ALA n 
1 218 GLU n 
1 219 GLU n 
1 220 ASP n 
1 221 PHE n 
1 222 GLN n 
1 223 ILE n 
1 224 MET n 
1 225 ALA n 
1 226 VAL n 
1 227 ARG n 
1 228 GLY n 
1 229 GLY n 
1 230 VAL n 
1 231 MET n 
1 232 GLY n 
1 233 VAL n 
1 234 GLN n 
1 235 ILE n 
1 236 ARG n 
1 237 TRP n 
1 238 ASP n 
1 239 CYS n 
1 240 ASP n 
1 241 LEU n 
1 242 ASP n 
1 243 MET n 
1 244 PRO n 
1 245 GLN n 
1 246 SER n 
1 247 TRP n 
1 248 CYS n 
1 249 VAL n 
1 250 PRO n 
1 251 ARG n 
1 252 TYR n 
1 253 THR n 
1 254 PHE n 
1 255 ARG n 
1 256 ARG n 
1 257 LEU n 
1 258 ASP n 
1 259 ASN n 
1 260 LYS n 
1 261 ASP n 
1 262 PRO n 
1 263 ASP n 
1 264 ASN n 
1 265 ASN n 
1 266 VAL n 
1 267 ALA n 
1 268 PRO n 
1 269 GLY n 
1 270 TYR n 
1 271 ASN n 
1 272 PHE n 
1 273 ARG n 
1 274 PHE n 
1 275 ALA n 
1 276 LYS n 
1 277 TYR n 
1 278 TYR n 
1 279 LYS n 
1 280 ASN n 
1 281 SER n 
1 282 ASP n 
1 283 GLY n 
1 284 THR n 
1 285 GLU n 
1 286 THR n 
1 287 ARG n 
1 288 THR n 
1 289 LEU n 
1 290 ILE n 
1 291 LYS n 
1 292 GLY n 
1 293 TYR n 
1 294 GLY n 
1 295 ILE n 
1 296 ARG n 
1 297 PHE n 
1 298 ASP n 
1 299 VAL n 
1 300 MET n 
1 301 VAL n 
1 302 PHE n 
1 303 GLY n 
1 304 GLN n 
1 305 ALA n 
1 306 GLY n 
1 307 LYS n 
1 308 PHE n 
1 309 ASN n 
1 310 ILE n 
1 311 ILE n 
1 312 PRO n 
1 313 THR n 
1 314 LEU n 
1 315 LEU n 
1 316 ASN n 
1 317 ILE n 
1 318 GLY n 
1 319 ALA n 
1 320 GLY n 
1 321 LEU n 
1 322 ALA n 
1 323 LEU n 
1 324 LEU n 
1 325 GLY n 
1 326 LEU n 
1 327 VAL n 
1 328 ASN n 
1 329 VAL n 
1 330 ILE n 
1 331 CYS n 
1 332 ASP n 
1 333 TRP n 
1 334 ILE n 
1 335 VAL n 
1 336 LEU n 
1 337 THR n 
1 338 PHE n 
1 339 MET n 
1 340 LYS n 
# 
_entity_src_gen.entity_id                          1 
_entity_src_gen.pdbx_src_id                        1 
_entity_src_gen.pdbx_alt_source_flag               sample 
_entity_src_gen.pdbx_seq_type                      ? 
_entity_src_gen.pdbx_beg_seq_num                   ? 
_entity_src_gen.pdbx_end_seq_num                   ? 
_entity_src_gen.gene_src_common_name               'leopard danio,zebra danio,zebra fish' 
_entity_src_gen.gene_src_genus                     ? 
_entity_src_gen.pdbx_gene_src_gene                 p2rx4a 
_entity_src_gen.gene_src_species                   ? 
_entity_src_gen.gene_src_strain                    ? 
_entity_src_gen.gene_src_tissue                    ? 
_entity_src_gen.gene_src_tissue_fraction           ? 
_entity_src_gen.gene_src_details                   ? 
_entity_src_gen.pdbx_gene_src_fragment             ? 
_entity_src_gen.pdbx_gene_src_scientific_name      'Danio rerio' 
_entity_src_gen.pdbx_gene_src_ncbi_taxonomy_id     7955 
_entity_src_gen.pdbx_gene_src_variant              ? 
_entity_src_gen.pdbx_gene_src_cell_line            ? 
_entity_src_gen.pdbx_gene_src_atcc                 ? 
_entity_src_gen.pdbx_gene_src_organ                ? 
_entity_src_gen.pdbx_gene_src_organelle            ? 
_entity_src_gen.pdbx_gene_src_cell                 ? 
_entity_src_gen.pdbx_gene_src_cellular_location    ? 
_entity_src_gen.host_org_common_name               ? 
_entity_src_gen.pdbx_host_org_scientific_name      'Spodoptera frugiperda' 
_entity_src_gen.pdbx_host_org_ncbi_taxonomy_id     7108 
_entity_src_gen.host_org_genus                     ? 
_entity_src_gen.pdbx_host_org_gene                 ? 
_entity_src_gen.pdbx_host_org_organ                ? 
_entity_src_gen.host_org_species                   ? 
_entity_src_gen.pdbx_host_org_tissue               ? 
_entity_src_gen.pdbx_host_org_tissue_fraction      ? 
_entity_src_gen.pdbx_host_org_strain               Sf9 
_entity_src_gen.pdbx_host_org_variant              ? 
_entity_src_gen.pdbx_host_org_cell_line            ? 
_entity_src_gen.pdbx_host_org_atcc                 ? 
_entity_src_gen.pdbx_host_org_culture_collection   ? 
_entity_src_gen.pdbx_host_org_cell                 ? 
_entity_src_gen.pdbx_host_org_organelle            ? 
_entity_src_gen.pdbx_host_org_cellular_location    ? 
_entity_src_gen.pdbx_host_org_vector_type          Bacmid 
_entity_src_gen.pdbx_host_org_vector               ? 
_entity_src_gen.host_org_details                   ? 
_entity_src_gen.expression_system_id               ? 
_entity_src_gen.plasmid_name                       pFastBac 
_entity_src_gen.plasmid_details                    ? 
_entity_src_gen.pdbx_description                   ? 
# 
_struct_ref.id                         1 
_struct_ref.db_name                    UNP 
_struct_ref.db_code                    Q6NYR1_DANRE 
_struct_ref.pdbx_db_accession          Q6NYR1 
_struct_ref.entity_id                  1 
_struct_ref.pdbx_seq_one_letter_code   
;SKKVGTLNRFTQALVIAYVIGYVCVYNKGYQDTDTVLSSVTTKVKGIALTNTSELGERIWDVADYIIPPQEDGSFFVLTN
MIITTNQTQSKCAENPTPASTCTSHRDCKRGFNDARGDGVRTGRCVSYSASVKTCEVLSWCPLEKIVDPPNPPLLADAEN
FTVLIKNNIRYPKFNFNKRNILPNINSSYLTHCVFSRKTDPDCPIFRLGDIVGEAEEDFQIMAVHGGVMGVQIRWDCDLD
MPQSWCVPRYTFRRLDNKDPDNNVAPGYNFRFAKYYKNSDGTETRTLIKGYGIRFDVMVFGQAGKFNIIPTLLNIGAGLA
LLGLVNVICDWIVLTFMK
;
_struct_ref.pdbx_align_begin           28 
_struct_ref.pdbx_db_isoform            ? 
# 
_struct_ref_seq.align_id                      1 
_struct_ref_seq.ref_id                        1 
_struct_ref_seq.pdbx_PDB_id_code              4DW0 
_struct_ref_seq.pdbx_strand_id                A 
_struct_ref_seq.seq_align_beg                 3 
_struct_ref_seq.pdbx_seq_align_beg_ins_code   ? 
_struct_ref_seq.seq_align_end                 340 
_struct_ref_seq.pdbx_seq_align_end_ins_code   ? 
_struct_ref_seq.pdbx_db_accession             Q6NYR1 
_struct_ref_seq.db_align_beg                  28 
_struct_ref_seq.pdbx_db_align_beg_ins_code    ? 
_struct_ref_seq.db_align_end                  365 
_struct_ref_seq.pdbx_db_align_end_ins_code    ? 
_struct_ref_seq.pdbx_auth_seq_align_beg       28 
_struct_ref_seq.pdbx_auth_seq_align_end       365 
# 
loop_
_struct_ref_seq_dif.align_id 
_struct_ref_seq_dif.pdbx_pdb_id_code 
_struct_ref_seq_dif.mon_id 
_struct_ref_seq_dif.pdbx_pdb_strand_id 
_struct_ref_seq_dif.seq_num 
_struct_ref_seq_dif.pdbx_pdb_ins_code 
_struct_ref_seq_dif.pdbx_seq_db_name 
_struct_ref_seq_dif.pdbx_seq_db_accession_code 
_struct_ref_seq_dif.db_mon_id 
_struct_ref_seq_dif.pdbx_seq_db_seq_num 
_struct_ref_seq_dif.details 
_struct_ref_seq_dif.pdbx_auth_seq_num 
_struct_ref_seq_dif.pdbx_ordinal 
1 4DW0 GLY A 1   ? UNP Q6NYR1 ?   ?   'expression tag'      26  1 
1 4DW0 SER A 2   ? UNP Q6NYR1 ?   ?   'expression tag'      27  2 
1 4DW0 PHE A 26  ? UNP Q6NYR1 CYS 51  'engineered mutation' 51  3 
1 4DW0 LYS A 53  ? UNP Q6NYR1 ASN 78  'engineered mutation' 78  4 
1 4DW0 ARG A 162 ? UNP Q6NYR1 ASN 187 'engineered mutation' 187 5 
1 4DW0 ARG A 227 ? UNP Q6NYR1 HIS 252 'engineered mutation' 252 6 
# 
loop_
_chem_comp.id 
_chem_comp.type 
_chem_comp.mon_nstd_flag 
_chem_comp.name 
_chem_comp.pdbx_synonyms 
_chem_comp.formula 
_chem_comp.formula_weight 
ALA 'L-peptide linking'           y ALANINE                                  ?                               'C3 H7 N O2'     
89.093  
ARG 'L-peptide linking'           y ARGININE                                 ?                               'C6 H15 N4 O2 1' 
175.209 
ASN 'L-peptide linking'           y ASPARAGINE                               ?                               'C4 H8 N2 O3'    
132.118 
ASP 'L-peptide linking'           y 'ASPARTIC ACID'                          ?                               'C4 H7 N O4'     
133.103 
BMA 'D-saccharide, beta linking'  . beta-D-mannopyranose                     ?                               'C6 H12 O6'      
180.156 
CYS 'L-peptide linking'           y CYSTEINE                                 ?                               'C3 H7 N O2 S'   
121.158 
GD  non-polymer                   . 'GADOLINIUM ATOM'                        ?                               Gd               
157.250 
GLN 'L-peptide linking'           y GLUTAMINE                                ?                               'C5 H10 N2 O3'   
146.144 
GLU 'L-peptide linking'           y 'GLUTAMIC ACID'                          ?                               'C5 H9 N O4'     
147.129 
GLY 'peptide linking'             y GLYCINE                                  ?                               'C2 H5 N O2'     
75.067  
GOL non-polymer                   . GLYCEROL                                 'GLYCERIN; PROPANE-1,2,3-TRIOL' 'C3 H8 O3'       
92.094  
HIS 'L-peptide linking'           y HISTIDINE                                ?                               'C6 H10 N3 O2 1' 
156.162 
HOH non-polymer                   . WATER                                    ?                               'H2 O'           
18.015  
ILE 'L-peptide linking'           y ISOLEUCINE                               ?                               'C6 H13 N O2'    
131.173 
LEU 'L-peptide linking'           y LEUCINE                                  ?                               'C6 H13 N O2'    
131.173 
LYS 'L-peptide linking'           y LYSINE                                   ?                               'C6 H15 N2 O2 1' 
147.195 
MAN 'D-saccharide, alpha linking' . alpha-D-mannopyranose                    ?                               'C6 H12 O6'      
180.156 
MET 'L-peptide linking'           y METHIONINE                               ?                               'C5 H11 N O2 S'  
149.211 
NAG 'D-saccharide, beta linking'  . 2-acetamido-2-deoxy-beta-D-glucopyranose ?                               'C8 H15 N O6'    
221.208 
PHE 'L-peptide linking'           y PHENYLALANINE                            ?                               'C9 H11 N O2'    
165.189 
PRO 'L-peptide linking'           y PROLINE                                  ?                               'C5 H9 N O2'     
115.130 
SER 'L-peptide linking'           y SERINE                                   ?                               'C3 H7 N O3'     
105.093 
THR 'L-peptide linking'           y THREONINE                                ?                               'C4 H9 N O3'     
119.119 
TRP 'L-peptide linking'           y TRYPTOPHAN                               ?                               'C11 H12 N2 O2'  
204.225 
TYR 'L-peptide linking'           y TYROSINE                                 ?                               'C9 H11 N O3'    
181.189 
VAL 'L-peptide linking'           y VALINE                                   ?                               'C5 H11 N O2'    
117.146 
# 
_exptl.entry_id          4DW0 
_exptl.method            'X-RAY DIFFRACTION' 
_exptl.crystals_number   1 
# 
_exptl_crystal.id                    1 
_exptl_crystal.density_meas          ? 
_exptl_crystal.density_Matthews      5.53 
_exptl_crystal.density_percent_sol   77.74 
_exptl_crystal.description           ? 
_exptl_crystal.F_000                 ? 
_exptl_crystal.preparation           ? 
# 
_exptl_crystal_grow.crystal_id      1 
_exptl_crystal_grow.method          'VAPOR DIFFUSION, HANGING DROP' 
_exptl_crystal_grow.temp            277 
_exptl_crystal_grow.temp_details    ? 
_exptl_crystal_grow.pH              6.5 
_exptl_crystal_grow.pdbx_pH_range   ? 
_exptl_crystal_grow.pdbx_details    
'1 mM GdCl3, 20% PEG 3350, 100 mM MgCl2, 2M NaCl and 100 mM imidazole, pH 6.5, VAPOR DIFFUSION, HANGING DROP, temperature 277K' 
# 
_diffrn.id                     1 
_diffrn.ambient_temp           100 
_diffrn.ambient_temp_details   ? 
_diffrn.crystal_id             1 
# 
_diffrn_detector.diffrn_id              1 
_diffrn_detector.detector               CCD 
_diffrn_detector.type                   'ADSC QUANTUM 315' 
_diffrn_detector.pdbx_collection_date   2011-03-10 
_diffrn_detector.details                ? 
# 
_diffrn_radiation.diffrn_id                        1 
_diffrn_radiation.wavelength_id                    1 
_diffrn_radiation.pdbx_monochromatic_or_laue_m_l   M 
_diffrn_radiation.monochromator                    'Cryo-Cooled Si(111) double crystal' 
_diffrn_radiation.pdbx_diffrn_protocol             'SINGLE WAVELENGTH' 
_diffrn_radiation.pdbx_scattering_type             x-ray 
# 
_diffrn_radiation_wavelength.id           1 
_diffrn_radiation_wavelength.wavelength   0.97918 
_diffrn_radiation_wavelength.wt           1.0 
# 
_diffrn_source.diffrn_id                   1 
_diffrn_source.source                      SYNCHROTRON 
_diffrn_source.type                        'APS BEAMLINE 24-ID-C' 
_diffrn_source.pdbx_synchrotron_site       APS 
_diffrn_source.pdbx_synchrotron_beamline   24-ID-C 
_diffrn_source.pdbx_wavelength             ? 
_diffrn_source.pdbx_wavelength_list        0.97918 
# 
_reflns.pdbx_diffrn_id               1 
_reflns.pdbx_ordinal                 1 
_reflns.entry_id                     4DW0 
_reflns.observed_criterion_sigma_I   -1 
_reflns.observed_criterion_sigma_F   ? 
_reflns.d_resolution_low             50 
_reflns.d_resolution_high            2.9 
_reflns.number_obs                   18934 
_reflns.number_all                   19275 
_reflns.percent_possible_obs         98.3 
_reflns.pdbx_Rmerge_I_obs            ? 
_reflns.pdbx_Rsym_value              ? 
_reflns.pdbx_netI_over_sigmaI        ? 
_reflns.B_iso_Wilson_estimate        ? 
_reflns.pdbx_redundancy              4.6 
_reflns.R_free_details               ? 
_reflns.limit_h_max                  ? 
_reflns.limit_h_min                  ? 
_reflns.limit_k_max                  ? 
_reflns.limit_k_min                  ? 
_reflns.limit_l_max                  ? 
_reflns.limit_l_min                  ? 
_reflns.observed_criterion_F_max     ? 
_reflns.observed_criterion_F_min     ? 
_reflns.pdbx_chi_squared             ? 
_reflns.pdbx_scaling_rejects         ? 
# 
_reflns_shell.pdbx_diffrn_id         1 
_reflns_shell.pdbx_ordinal           1 
_reflns_shell.d_res_high             2.9 
_reflns_shell.d_res_low              2.95 
_reflns_shell.percent_possible_all   98.8 
_reflns_shell.Rmerge_I_obs           ? 
_reflns_shell.pdbx_Rsym_value        ? 
_reflns_shell.meanI_over_sigI_obs    ? 
_reflns_shell.pdbx_redundancy        ? 
_reflns_shell.percent_possible_obs   ? 
_reflns_shell.number_unique_all      ? 
_reflns_shell.number_measured_all    ? 
_reflns_shell.number_measured_obs    ? 
_reflns_shell.number_unique_obs      ? 
_reflns_shell.pdbx_chi_squared       ? 
# 
_refine.pdbx_refine_id                           'X-RAY DIFFRACTION' 
_refine.entry_id                                 4DW0 
_refine.pdbx_diffrn_id                           1 
_refine.pdbx_TLS_residual_ADP_flag               ? 
_refine.ls_number_reflns_obs                     18911 
_refine.ls_number_reflns_all                     ? 
_refine.pdbx_ls_sigma_I                          ? 
_refine.pdbx_ls_sigma_F                          0.00 
_refine.pdbx_data_cutoff_high_absF               ? 
_refine.pdbx_data_cutoff_low_absF                ? 
_refine.pdbx_data_cutoff_high_rms_absF           ? 
_refine.ls_d_res_low                             47.184 
_refine.ls_d_res_high                            2.9 
_refine.ls_percent_reflns_obs                    97.10 
_refine.ls_R_factor_obs                          0.2209 
_refine.ls_R_factor_all                          ? 
_refine.ls_R_factor_R_work                       0.2196 
_refine.ls_R_factor_R_free                       0.2442 
_refine.ls_R_factor_R_free_error                 ? 
_refine.ls_R_factor_R_free_error_details         ? 
_refine.ls_percent_reflns_R_free                 5.12 
_refine.ls_number_reflns_R_free                  968 
_refine.ls_number_parameters                     ? 
_refine.ls_number_restraints                     ? 
_refine.occupancy_min                            ? 
_refine.occupancy_max                            ? 
_refine.correlation_coeff_Fo_to_Fc               ? 
_refine.correlation_coeff_Fo_to_Fc_free          ? 
_refine.B_iso_mean                               ? 
_refine.aniso_B[1][1]                            -25.6468 
_refine.aniso_B[2][2]                            -25.6468 
_refine.aniso_B[3][3]                            51.2935 
_refine.aniso_B[1][2]                            -0.0000 
_refine.aniso_B[1][3]                            0.0000 
_refine.aniso_B[2][3]                            0.0000 
_refine.solvent_model_details                    'FLAT BULK SOLVENT MODEL' 
_refine.solvent_model_param_ksol                 0.306 
_refine.solvent_model_param_bsol                 80.000 
_refine.pdbx_solvent_vdw_probe_radii             1.00 
_refine.pdbx_solvent_ion_probe_radii             ? 
_refine.pdbx_solvent_shrinkage_radii             0.72 
_refine.pdbx_ls_cross_valid_method               ? 
_refine.details                                  
;AUTHORS STATED THAT EVEN THOUGH THERE IS AN APPARENT GAP IN THE LATTICE, AUTHORS KNOW THAT THERE ARE STILL MANY AMINO ACID RESIDUES THAT AUTHORS HAVE NOT BEEN ABLE TO MODEL IN THE STRUCTURE AND WE BELIEVE THAT THESE RESIDUES ARE WHAT PROVIDE THE INTERACTIONS BETWEEN THE LAYERS
;
_refine.pdbx_starting_model                      ? 
_refine.pdbx_method_to_determine_struct          'MOLECULAR REPLACEMENT' 
_refine.pdbx_isotropic_thermal_model             ? 
_refine.pdbx_stereochemistry_target_values       ML 
_refine.pdbx_stereochem_target_val_spec_case     ? 
_refine.pdbx_R_Free_selection_details            ? 
_refine.pdbx_overall_ESU_R                       ? 
_refine.pdbx_overall_ESU_R_Free                  ? 
_refine.overall_SU_ML                            0.41 
_refine.pdbx_overall_phase_error                 27.41 
_refine.overall_SU_B                             ? 
_refine.overall_SU_R_Cruickshank_DPI             ? 
_refine.pdbx_overall_SU_R_free_Cruickshank_DPI   ? 
_refine.pdbx_overall_SU_R_Blow_DPI               ? 
_refine.pdbx_overall_SU_R_free_Blow_DPI          ? 
_refine.ls_redundancy_reflns_obs                 ? 
_refine.B_iso_min                                ? 
_refine.B_iso_max                                ? 
_refine.overall_SU_R_free                        ? 
_refine.ls_wR_factor_R_free                      ? 
_refine.ls_wR_factor_R_work                      ? 
_refine.overall_FOM_free_R_set                   ? 
_refine.overall_FOM_work_R_set                   ? 
# 
_refine_hist.pdbx_refine_id                   'X-RAY DIFFRACTION' 
_refine_hist.cycle_id                         LAST 
_refine_hist.pdbx_number_atoms_protein        2502 
_refine_hist.pdbx_number_atoms_nucleic_acid   0 
_refine_hist.pdbx_number_atoms_ligand         89 
_refine_hist.number_atoms_solvent             79 
_refine_hist.number_atoms_total               2670 
_refine_hist.d_res_high                       2.9 
_refine_hist.d_res_low                        47.184 
# 
loop_
_refine_ls_restr.type 
_refine_ls_restr.dev_ideal 
_refine_ls_restr.dev_ideal_target 
_refine_ls_restr.weight 
_refine_ls_restr.number 
_refine_ls_restr.pdbx_refine_id 
_refine_ls_restr.pdbx_restraint_function 
f_bond_d           0.011  ? ? 2735 'X-RAY DIFFRACTION' ? 
f_angle_d          1.385  ? ? 3608 'X-RAY DIFFRACTION' ? 
f_dihedral_angle_d 19.362 ? ? 962  'X-RAY DIFFRACTION' ? 
f_chiral_restr     0.093  ? ? 417  'X-RAY DIFFRACTION' ? 
f_plane_restr      0.006  ? ? 462  'X-RAY DIFFRACTION' ? 
# 
loop_
_refine_ls_shell.pdbx_refine_id 
_refine_ls_shell.pdbx_total_number_of_bins_used 
_refine_ls_shell.d_res_high 
_refine_ls_shell.d_res_low 
_refine_ls_shell.number_reflns_R_work 
_refine_ls_shell.R_factor_R_work 
_refine_ls_shell.percent_reflns_obs 
_refine_ls_shell.R_factor_R_free 
_refine_ls_shell.R_factor_R_free_error 
_refine_ls_shell.percent_reflns_R_free 
_refine_ls_shell.number_reflns_R_free 
_refine_ls_shell.number_reflns_all 
_refine_ls_shell.R_factor_all 
_refine_ls_shell.redundancy_reflns_obs 
_refine_ls_shell.number_reflns_obs 
'X-RAY DIFFRACTION' . 2.8921 3.0446  2370 0.3194 91.00 0.3056 . . 115 . . . . 
'X-RAY DIFFRACTION' . 3.0446 3.2353  2536 0.2491 99.00 0.2972 . . 155 . . . . 
'X-RAY DIFFRACTION' . 3.2353 3.4850  2578 0.2031 99.00 0.1942 . . 148 . . . . 
'X-RAY DIFFRACTION' . 3.4850 3.8356  2592 0.1806 99.00 0.2209 . . 135 . . . . 
'X-RAY DIFFRACTION' . 3.8356 4.3903  2598 0.1920 99.00 0.2431 . . 133 . . . . 
'X-RAY DIFFRACTION' . 4.3903 5.5299  2600 0.1776 98.00 0.2200 . . 141 . . . . 
'X-RAY DIFFRACTION' . 5.5299 47.1901 2669 0.2651 96.00 0.2703 . . 141 . . . . 
# 
_struct.entry_id                  4DW0 
_struct.title                     'Crystal structure of the ATP-gated P2X4 ion channel in the closed, apo state at 2.9 Angstroms' 
_struct.pdbx_descriptor           'P2X purinoceptor' 
_struct.pdbx_model_details        ? 
_struct.pdbx_CASP_flag            ? 
_struct.pdbx_model_type_details   ? 
# 
_struct_keywords.entry_id        4DW0 
_struct_keywords.pdbx_keywords   'TRANSPORT PROTEIN' 
_struct_keywords.text            'ion channel, TRANSPORT PROTEIN' 
# 
loop_
_struct_asym.id 
_struct_asym.pdbx_blank_PDB_chainid_flag 
_struct_asym.pdbx_modified 
_struct_asym.entity_id 
_struct_asym.details 
A N N 1 ? 
B N N 2 ? 
C N N 3 ? 
D N N 4 ? 
E N N 5 ? 
F N N 5 ? 
G N N 5 ? 
H N N 5 ? 
I N N 6 ? 
# 
_struct_biol.id        1 
_struct_biol.details   
;The biological assembly is a trimer generated from the protomer 
in the asymmetric unit by the operations:  -y, x-y, z and  
y-x, -x, z.
;
# 
loop_
_struct_conf.conf_type_id 
_struct_conf.id 
_struct_conf.pdbx_PDB_helix_id 
_struct_conf.beg_label_comp_id 
_struct_conf.beg_label_asym_id 
_struct_conf.beg_label_seq_id 
_struct_conf.pdbx_beg_PDB_ins_code 
_struct_conf.end_label_comp_id 
_struct_conf.end_label_asym_id 
_struct_conf.end_label_seq_id 
_struct_conf.pdbx_end_PDB_ins_code 
_struct_conf.beg_auth_comp_id 
_struct_conf.beg_auth_asym_id 
_struct_conf.beg_auth_seq_id 
_struct_conf.end_auth_comp_id 
_struct_conf.end_auth_asym_id 
_struct_conf.end_auth_seq_id 
_struct_conf.pdbx_PDB_helix_class 
_struct_conf.details 
_struct_conf.pdbx_PDB_helix_length 
HELX_P HELX_P1 1 LEU A 9   ? TYR A 24  ? LEU A 34  TYR A 49  1 ? 16 
HELX_P HELX_P2 2 ASP A 63  ? ILE A 68  ? ASP A 88  ILE A 93  1 ? 6  
HELX_P HELX_P3 3 LEU A 157 ? ARG A 162 ? LEU A 182 ARG A 187 5 ? 6  
HELX_P HELX_P4 4 ASN A 188 ? CYS A 195 ? ASN A 213 CYS A 220 1 ? 8  
HELX_P HELX_P5 5 LEU A 210 ? ALA A 217 ? LEU A 235 ALA A 242 1 ? 8  
HELX_P HELX_P6 6 ASP A 220 ? ALA A 225 ? ASP A 245 ALA A 250 1 ? 6  
HELX_P HELX_P7 7 PRO A 244 ? CYS A 248 ? PRO A 269 CYS A 273 5 ? 5  
HELX_P HELX_P8 8 ASN A 309 ? TRP A 333 ? ASN A 334 TRP A 358 1 ? 25 
# 
_struct_conf_type.id          HELX_P 
_struct_conf_type.criteria    ? 
_struct_conf_type.reference   ? 
# 
loop_
_struct_conn.id 
_struct_conn.conn_type_id 
_struct_conn.pdbx_leaving_atom_flag 
_struct_conn.pdbx_PDB_id 
_struct_conn.ptnr1_label_asym_id 
_struct_conn.ptnr1_label_comp_id 
_struct_conn.ptnr1_label_seq_id 
_struct_conn.ptnr1_label_atom_id 
_struct_conn.pdbx_ptnr1_label_alt_id 
_struct_conn.pdbx_ptnr1_PDB_ins_code 
_struct_conn.pdbx_ptnr1_standard_comp_id 
_struct_conn.ptnr1_symmetry 
_struct_conn.ptnr2_label_asym_id 
_struct_conn.ptnr2_label_comp_id 
_struct_conn.ptnr2_label_seq_id 
_struct_conn.ptnr2_label_atom_id 
_struct_conn.pdbx_ptnr2_label_alt_id 
_struct_conn.pdbx_ptnr2_PDB_ins_code 
_struct_conn.ptnr1_auth_asym_id 
_struct_conn.ptnr1_auth_comp_id 
_struct_conn.ptnr1_auth_seq_id 
_struct_conn.ptnr2_auth_asym_id 
_struct_conn.ptnr2_auth_comp_id 
_struct_conn.ptnr2_auth_seq_id 
_struct_conn.ptnr2_symmetry 
_struct_conn.pdbx_ptnr3_label_atom_id 
_struct_conn.pdbx_ptnr3_label_seq_id 
_struct_conn.pdbx_ptnr3_label_comp_id 
_struct_conn.pdbx_ptnr3_label_asym_id 
_struct_conn.pdbx_ptnr3_label_alt_id 
_struct_conn.pdbx_ptnr3_PDB_ins_code 
_struct_conn.details 
_struct_conn.pdbx_dist_value 
_struct_conn.pdbx_value_order 
_struct_conn.pdbx_role 
disulf1 disulf ?    ? A CYS 94  SG  ? ? ? 1_555 A CYS 143 SG ? ? A CYS 119 A CYS 168 1_555 ? ? ? ? ? ? ? 2.078 ? ?               
disulf2 disulf ?    ? A CYS 104 SG  ? ? ? 1_555 A CYS 127 SG ? ? A CYS 129 A CYS 152 1_555 ? ? ? ? ? ? ? 2.030 ? ?               
disulf3 disulf ?    ? A CYS 110 SG  ? ? ? 1_555 A CYS 137 SG ? ? A CYS 135 A CYS 162 1_555 ? ? ? ? ? ? ? 2.042 ? ?               
disulf4 disulf ?    ? A CYS 195 SG  ? ? ? 1_555 A CYS 205 SG ? ? A CYS 220 A CYS 230 1_555 ? ? ? ? ? ? ? 2.033 ? ?               
disulf5 disulf ?    ? A CYS 239 SG  ? ? ? 1_555 A CYS 248 SG ? ? A CYS 264 A CYS 273 1_555 ? ? ? ? ? ? ? 2.037 ? ?               
covale1 covale one  ? A ASN 88  ND2 ? ? ? 1_555 C NAG .   C1 ? ? A ASN 113 A NAG 505 1_555 ? ? ? ? ? ? ? 1.429 ? N-Glycosylation 
covale2 covale one  ? A ASN 188 ND2 ? ? ? 1_555 B NAG .   C1 ? ? A ASN 213 B NAG 1   1_555 ? ? ? ? ? ? ? 1.446 ? N-Glycosylation 
covale3 covale both ? B NAG .   O4  ? ? ? 1_555 B NAG .   C1 ? ? B NAG 1   B NAG 2   1_555 ? ? ? ? ? ? ? 1.448 ? ?               
covale4 covale both ? B NAG .   O4  ? ? ? 1_555 B BMA .   C1 ? ? B NAG 2   B BMA 3   1_555 ? ? ? ? ? ? ? 1.473 ? ?               
covale5 covale both ? B BMA .   O3  ? ? ? 1_555 B MAN .   C1 ? ? B BMA 3   B MAN 4   1_555 ? ? ? ? ? ? ? 1.453 ? ?               
metalc1 metalc ?    ? D GD  .   GD  ? ? ? 1_555 I HOH .   O  ? ? A GD  506 A HOH 629 1_555 ? ? ? ? ? ? ? 3.056 ? ?               
metalc2 metalc ?    ? D GD  .   GD  ? ? ? 1_555 I HOH .   O  ? ? A GD  506 A HOH 633 1_555 ? ? ? ? ? ? ? 2.704 ? ?               
metalc3 metalc ?    ? D GD  .   GD  ? ? ? 1_555 I HOH .   O  ? ? A GD  506 A HOH 674 1_555 ? ? ? ? ? ? ? 2.593 ? ?               
# 
loop_
_struct_conn_type.id 
_struct_conn_type.criteria 
_struct_conn_type.reference 
disulf ? ? 
covale ? ? 
metalc ? ? 
# 
loop_
_struct_mon_prot_cis.pdbx_id 
_struct_mon_prot_cis.label_comp_id 
_struct_mon_prot_cis.label_seq_id 
_struct_mon_prot_cis.label_asym_id 
_struct_mon_prot_cis.label_alt_id 
_struct_mon_prot_cis.pdbx_PDB_ins_code 
_struct_mon_prot_cis.auth_comp_id 
_struct_mon_prot_cis.auth_seq_id 
_struct_mon_prot_cis.auth_asym_id 
_struct_mon_prot_cis.pdbx_label_comp_id_2 
_struct_mon_prot_cis.pdbx_label_seq_id_2 
_struct_mon_prot_cis.pdbx_label_asym_id_2 
_struct_mon_prot_cis.pdbx_PDB_ins_code_2 
_struct_mon_prot_cis.pdbx_auth_comp_id_2 
_struct_mon_prot_cis.pdbx_auth_seq_id_2 
_struct_mon_prot_cis.pdbx_auth_asym_id_2 
_struct_mon_prot_cis.pdbx_PDB_model_num 
_struct_mon_prot_cis.pdbx_omega_angle 
1 ILE 69  A . ? ILE 94  A PRO 70  A ? PRO 95  A 1 -16.19 
2 CYS 143 A . ? CYS 168 A PRO 144 A ? PRO 169 A 1 6.63   
3 ASN 153 A . ? ASN 178 A PRO 154 A ? PRO 179 A 1 -9.41  
# 
loop_
_struct_sheet.id 
_struct_sheet.type 
_struct_sheet.number_strands 
_struct_sheet.details 
A ? 4 ? 
B ? 5 ? 
C ? 3 ? 
D ? 3 ? 
E ? 2 ? 
# 
loop_
_struct_sheet_order.sheet_id 
_struct_sheet_order.range_id_1 
_struct_sheet_order.range_id_2 
_struct_sheet_order.offset 
_struct_sheet_order.sense 
A 1 2 ? anti-parallel 
A 2 3 ? parallel      
A 3 4 ? anti-parallel 
B 1 2 ? anti-parallel 
B 2 3 ? anti-parallel 
B 3 4 ? anti-parallel 
B 4 5 ? anti-parallel 
C 1 2 ? anti-parallel 
C 2 3 ? anti-parallel 
D 1 2 ? anti-parallel 
D 2 3 ? anti-parallel 
E 1 2 ? anti-parallel 
# 
loop_
_struct_sheet_range.sheet_id 
_struct_sheet_range.id 
_struct_sheet_range.beg_label_comp_id 
_struct_sheet_range.beg_label_asym_id 
_struct_sheet_range.beg_label_seq_id 
_struct_sheet_range.pdbx_beg_PDB_ins_code 
_struct_sheet_range.end_label_comp_id 
_struct_sheet_range.end_label_asym_id 
_struct_sheet_range.end_label_seq_id 
_struct_sheet_range.pdbx_end_PDB_ins_code 
_struct_sheet_range.beg_auth_comp_id 
_struct_sheet_range.beg_auth_asym_id 
_struct_sheet_range.beg_auth_seq_id 
_struct_sheet_range.end_auth_comp_id 
_struct_sheet_range.end_auth_asym_id 
_struct_sheet_range.end_auth_seq_id 
A 1 GLN A 33  ? THR A 37  ? GLN A 58  THR A 62  
A 2 THR A 284 ? PHE A 308 ? THR A 309 PHE A 333 
A 3 GLY A 229 ? ASP A 240 ? GLY A 254 ASP A 265 
A 4 PRO A 250 ? ARG A 256 ? PRO A 275 ARG A 281 
B 1 VAL A 122 ? VAL A 128 ? VAL A 147 VAL A 153 
B 2 THR A 136 ? CYS A 143 ? THR A 161 CYS A 168 
B 3 SER A 76  ? ALA A 95  ? SER A 101 ALA A 120 
B 4 THR A 284 ? PHE A 308 ? THR A 309 PHE A 333 
B 5 ASN A 271 ? ASN A 280 ? ASN A 296 ASN A 305 
C 1 LEU A 39  ? LYS A 47  ? LEU A 64  LYS A 72  
C 2 THR A 164 ? TYR A 173 ? THR A 189 TYR A 198 
C 3 PHE A 178 ? ARG A 181 ? PHE A 203 ARG A 206 
D 1 LEU A 39  ? LYS A 47  ? LEU A 64  LYS A 72  
D 2 THR A 164 ? TYR A 173 ? THR A 189 TYR A 198 
D 3 ILE A 207 ? ARG A 209 ? ILE A 232 ARG A 234 
E 1 ALA A 50  ? THR A 54  ? ALA A 75  THR A 79  
E 2 GLY A 58  ? TRP A 62  ? GLY A 83  TRP A 87  
# 
loop_
_pdbx_struct_sheet_hbond.sheet_id 
_pdbx_struct_sheet_hbond.range_id_1 
_pdbx_struct_sheet_hbond.range_id_2 
_pdbx_struct_sheet_hbond.range_1_label_atom_id 
_pdbx_struct_sheet_hbond.range_1_label_comp_id 
_pdbx_struct_sheet_hbond.range_1_label_asym_id 
_pdbx_struct_sheet_hbond.range_1_label_seq_id 
_pdbx_struct_sheet_hbond.range_1_PDB_ins_code 
_pdbx_struct_sheet_hbond.range_1_auth_atom_id 
_pdbx_struct_sheet_hbond.range_1_auth_comp_id 
_pdbx_struct_sheet_hbond.range_1_auth_asym_id 
_pdbx_struct_sheet_hbond.range_1_auth_seq_id 
_pdbx_struct_sheet_hbond.range_2_label_atom_id 
_pdbx_struct_sheet_hbond.range_2_label_comp_id 
_pdbx_struct_sheet_hbond.range_2_label_asym_id 
_pdbx_struct_sheet_hbond.range_2_label_seq_id 
_pdbx_struct_sheet_hbond.range_2_PDB_ins_code 
_pdbx_struct_sheet_hbond.range_2_auth_atom_id 
_pdbx_struct_sheet_hbond.range_2_auth_comp_id 
_pdbx_struct_sheet_hbond.range_2_auth_asym_id 
_pdbx_struct_sheet_hbond.range_2_auth_seq_id 
A 1 2 N ASP A 36  ? N ASP A 61  O ALA A 305 ? O ALA A 330 
A 2 3 O GLY A 294 ? O GLY A 319 N GLY A 229 ? N GLY A 254 
A 3 4 N GLY A 232 ? N GLY A 257 O ARG A 255 ? O ARG A 280 
B 1 2 N VAL A 128 ? N VAL A 153 O THR A 136 ? O THR A 161 
B 2 3 O SER A 141 ? O SER A 166 N SER A 92  ? N SER A 117 
B 3 4 N PHE A 77  ? N PHE A 102 O PHE A 297 ? O PHE A 322 
B 4 5 O THR A 286 ? O THR A 311 N TYR A 278 ? N TYR A 303 
C 1 2 N LYS A 47  ? N LYS A 72  O THR A 164 ? O THR A 189 
C 2 3 N ILE A 171 ? N ILE A 196 O LYS A 180 ? O LYS A 205 
D 1 2 N LYS A 47  ? N LYS A 72  O THR A 164 ? O THR A 189 
D 2 3 N VAL A 165 ? N VAL A 190 O PHE A 208 ? O PHE A 233 
E 1 2 N THR A 52  ? N THR A 77  O ARG A 60  ? O ARG A 85  
# 
_database_PDB_matrix.entry_id          4DW0 
_database_PDB_matrix.origx[1][1]       1.000000 
_database_PDB_matrix.origx[1][2]       0.000000 
_database_PDB_matrix.origx[1][3]       0.000000 
_database_PDB_matrix.origx[2][1]       0.000000 
_database_PDB_matrix.origx[2][2]       1.000000 
_database_PDB_matrix.origx[2][3]       0.000000 
_database_PDB_matrix.origx[3][1]       0.000000 
_database_PDB_matrix.origx[3][2]       0.000000 
_database_PDB_matrix.origx[3][3]       1.000000 
_database_PDB_matrix.origx_vector[1]   0.00000 
_database_PDB_matrix.origx_vector[2]   0.00000 
_database_PDB_matrix.origx_vector[3]   0.00000 
# 
_atom_sites.entry_id                    4DW0 
_atom_sites.fract_transf_matrix[1][1]   0.010038 
_atom_sites.fract_transf_matrix[1][2]   0.005795 
_atom_sites.fract_transf_matrix[1][3]   0.000000 
_atom_sites.fract_transf_matrix[2][1]   0.000000 
_atom_sites.fract_transf_matrix[2][2]   0.011590 
_atom_sites.fract_transf_matrix[2][3]   0.000000 
_atom_sites.fract_transf_matrix[3][1]   0.000000 
_atom_sites.fract_transf_matrix[3][2]   0.000000 
_atom_sites.fract_transf_matrix[3][3]   0.002265 
_atom_sites.fract_transf_vector[1]      0.00000 
_atom_sites.fract_transf_vector[2]      0.00000 
_atom_sites.fract_transf_vector[3]      0.00000 
# 
loop_
_atom_type.symbol 
C  
GD 
N  
O  
S  
# 
loop_
_atom_site.group_PDB 
_atom_site.id 
_atom_site.type_symbol 
_atom_site.label_atom_id 
_atom_site.label_alt_id 
_atom_site.label_comp_id 
_atom_site.label_asym_id 
_atom_site.label_entity_id 
_atom_site.label_seq_id 
_atom_site.pdbx_PDB_ins_code 
_atom_site.Cartn_x 
_atom_site.Cartn_y 
_atom_site.Cartn_z 
_atom_site.occupancy 
_atom_site.B_iso_or_equiv 
_atom_site.pdbx_formal_charge 
_atom_site.auth_seq_id 
_atom_site.auth_comp_id 
_atom_site.auth_asym_id 
_atom_site.auth_atom_id 
_atom_site.pdbx_PDB_model_num 
ATOM   1    N  N   . GLY A 1 7   ? -43.033 14.797 5.823   1.00 179.38 ? 32  GLY A N   1 
ATOM   2    C  CA  . GLY A 1 7   ? -41.820 14.137 5.372   1.00 182.90 ? 32  GLY A CA  1 
ATOM   3    C  C   . GLY A 1 7   ? -40.823 13.915 6.493   1.00 183.40 ? 32  GLY A C   1 
ATOM   4    O  O   . GLY A 1 7   ? -41.157 14.065 7.669   1.00 182.50 ? 32  GLY A O   1 
ATOM   5    N  N   . THR A 1 8   ? -39.594 13.556 6.128   1.00 184.33 ? 33  THR A N   1 
ATOM   6    C  CA  . THR A 1 8   ? -38.533 13.328 7.107   1.00 183.62 ? 33  THR A CA  1 
ATOM   7    C  C   . THR A 1 8   ? -38.428 14.501 8.079   1.00 185.09 ? 33  THR A C   1 
ATOM   8    O  O   . THR A 1 8   ? -38.248 14.310 9.283   1.00 182.96 ? 33  THR A O   1 
ATOM   9    C  CB  . THR A 1 8   ? -37.167 13.103 6.425   1.00 177.96 ? 33  THR A CB  1 
ATOM   10   N  N   . LEU A 1 9   ? -38.536 15.715 7.545   1.00 185.05 ? 34  LEU A N   1 
ATOM   11   C  CA  . LEU A 1 9   ? -38.535 16.921 8.364   1.00 181.68 ? 34  LEU A CA  1 
ATOM   12   C  C   . LEU A 1 9   ? -39.841 17.067 9.147   1.00 181.07 ? 34  LEU A C   1 
ATOM   13   O  O   . LEU A 1 9   ? -39.826 17.194 10.370  1.00 180.93 ? 34  LEU A O   1 
ATOM   14   C  CB  . LEU A 1 9   ? -38.310 18.158 7.488   1.00 179.51 ? 34  LEU A CB  1 
ATOM   15   C  CG  . LEU A 1 9   ? -38.250 19.512 8.198   1.00 178.83 ? 34  LEU A CG  1 
ATOM   16   C  CD1 . LEU A 1 9   ? -37.014 19.593 9.074   1.00 177.64 ? 34  LEU A CD1 1 
ATOM   17   C  CD2 . LEU A 1 9   ? -38.266 20.656 7.194   1.00 175.52 ? 34  LEU A CD2 1 
ATOM   18   N  N   . ASN A 1 10  ? -40.965 17.036 8.436   1.00 179.36 ? 35  ASN A N   1 
ATOM   19   C  CA  . ASN A 1 10  ? -42.273 17.325 9.032   1.00 180.07 ? 35  ASN A CA  1 
ATOM   20   C  C   . ASN A 1 10  ? -42.849 16.250 9.966   1.00 180.88 ? 35  ASN A C   1 
ATOM   21   O  O   . ASN A 1 10  ? -43.199 16.538 11.117  1.00 180.25 ? 35  ASN A O   1 
ATOM   22   C  CB  . ASN A 1 10  ? -43.290 17.667 7.936   1.00 177.66 ? 35  ASN A CB  1 
ATOM   23   N  N   . ARG A 1 11  ? -42.949 15.018 9.470   1.00 180.44 ? 36  ARG A N   1 
ATOM   24   C  CA  . ARG A 1 11  ? -43.571 13.931 10.226  1.00 176.32 ? 36  ARG A CA  1 
ATOM   25   C  C   . ARG A 1 11  ? -42.757 13.549 11.461  1.00 173.50 ? 36  ARG A C   1 
ATOM   26   O  O   . ARG A 1 11  ? -43.307 13.369 12.554  1.00 169.19 ? 36  ARG A O   1 
ATOM   27   C  CB  . ARG A 1 11  ? -43.780 12.706 9.333   1.00 175.89 ? 36  ARG A CB  1 
ATOM   28   N  N   . PHE A 1 12  ? -41.446 13.427 11.281  1.00 174.85 ? 37  PHE A N   1 
ATOM   29   C  CA  . PHE A 1 12  ? -40.554 13.125 12.393  1.00 175.66 ? 37  PHE A CA  1 
ATOM   30   C  C   . PHE A 1 12  ? -40.677 14.165 13.505  1.00 173.28 ? 37  PHE A C   1 
ATOM   31   O  O   . PHE A 1 12  ? -40.923 13.820 14.664  1.00 171.07 ? 37  PHE A O   1 
ATOM   32   C  CB  . PHE A 1 12  ? -39.105 13.038 11.922  1.00 175.29 ? 37  PHE A CB  1 
ATOM   33   C  CG  . PHE A 1 12  ? -38.112 13.419 12.978  1.00 176.16 ? 37  PHE A CG  1 
ATOM   34   C  CD1 . PHE A 1 12  ? -37.806 12.543 14.006  1.00 173.73 ? 37  PHE A CD1 1 
ATOM   35   C  CD2 . PHE A 1 12  ? -37.496 14.661 12.951  1.00 176.78 ? 37  PHE A CD2 1 
ATOM   36   C  CE1 . PHE A 1 12  ? -36.896 12.896 14.985  1.00 175.50 ? 37  PHE A CE1 1 
ATOM   37   C  CE2 . PHE A 1 12  ? -36.584 15.021 13.925  1.00 174.72 ? 37  PHE A CE2 1 
ATOM   38   C  CZ  . PHE A 1 12  ? -36.283 14.138 14.943  1.00 174.52 ? 37  PHE A CZ  1 
ATOM   39   N  N   . THR A 1 13  ? -40.500 15.435 13.153  1.00 171.74 ? 38  THR A N   1 
ATOM   40   C  CA  . THR A 1 13  ? -40.644 16.509 14.129  1.00 171.30 ? 38  THR A CA  1 
ATOM   41   C  C   . THR A 1 13  ? -42.009 16.445 14.818  1.00 168.03 ? 38  THR A C   1 
ATOM   42   O  O   . THR A 1 13  ? -42.096 16.545 16.041  1.00 164.09 ? 38  THR A O   1 
ATOM   43   C  CB  . THR A 1 13  ? -40.426 17.910 13.504  1.00 174.17 ? 38  THR A CB  1 
ATOM   44   O  OG1 . THR A 1 13  ? -41.309 18.092 12.391  1.00 173.18 ? 38  THR A OG1 1 
ATOM   45   C  CG2 . THR A 1 13  ? -38.984 18.076 13.040  1.00 174.43 ? 38  THR A CG2 1 
ATOM   46   N  N   . GLN A 1 14  ? -43.069 16.267 14.031  1.00 169.14 ? 39  GLN A N   1 
ATOM   47   C  CA  . GLN A 1 14  ? -44.418 16.153 14.584  1.00 164.30 ? 39  GLN A CA  1 
ATOM   48   C  C   . GLN A 1 14  ? -44.486 15.085 15.679  1.00 161.79 ? 39  GLN A C   1 
ATOM   49   O  O   . GLN A 1 14  ? -44.945 15.353 16.795  1.00 157.85 ? 39  GLN A O   1 
ATOM   50   C  CB  . GLN A 1 14  ? -45.432 15.849 13.478  1.00 162.34 ? 39  GLN A CB  1 
ATOM   51   N  N   . ALA A 1 15  ? -44.022 13.878 15.359  1.00 163.57 ? 40  ALA A N   1 
ATOM   52   C  CA  . ALA A 1 15  ? -44.022 12.778 16.324  1.00 161.40 ? 40  ALA A CA  1 
ATOM   53   C  C   . ALA A 1 15  ? -43.175 13.119 17.547  1.00 159.92 ? 40  ALA A C   1 
ATOM   54   O  O   . ALA A 1 15  ? -43.483 12.704 18.669  1.00 157.10 ? 40  ALA A O   1 
ATOM   55   C  CB  . ALA A 1 15  ? -43.520 11.499 15.675  1.00 160.47 ? 40  ALA A CB  1 
ATOM   56   N  N   . LEU A 1 16  ? -42.109 13.881 17.315  1.00 161.75 ? 41  LEU A N   1 
ATOM   57   C  CA  . LEU A 1 16  ? -41.191 14.287 18.374  1.00 160.61 ? 41  LEU A CA  1 
ATOM   58   C  C   . LEU A 1 16  ? -41.879 15.200 19.387  1.00 154.26 ? 41  LEU A C   1 
ATOM   59   O  O   . LEU A 1 16  ? -41.860 14.934 20.588  1.00 150.09 ? 41  LEU A O   1 
ATOM   60   C  CB  . LEU A 1 16  ? -39.965 14.985 17.776  1.00 163.58 ? 41  LEU A CB  1 
ATOM   61   C  CG  . LEU A 1 16  ? -38.701 15.051 18.638  1.00 163.42 ? 41  LEU A CG  1 
ATOM   62   C  CD1 . LEU A 1 16  ? -38.177 13.651 18.943  1.00 157.40 ? 41  LEU A CD1 1 
ATOM   63   C  CD2 . LEU A 1 16  ? -37.629 15.889 17.954  1.00 159.94 ? 41  LEU A CD2 1 
ATOM   64   N  N   . VAL A 1 17  ? -42.487 16.275 18.898  1.00 155.80 ? 42  VAL A N   1 
ATOM   65   C  CA  . VAL A 1 17  ? -43.218 17.186 19.772  1.00 155.43 ? 42  VAL A CA  1 
ATOM   66   C  C   . VAL A 1 17  ? -44.382 16.464 20.442  1.00 150.42 ? 42  VAL A C   1 
ATOM   67   O  O   . VAL A 1 17  ? -44.689 16.719 21.605  1.00 147.79 ? 42  VAL A O   1 
ATOM   68   C  CB  . VAL A 1 17  ? -43.737 18.435 19.026  1.00 156.14 ? 42  VAL A CB  1 
ATOM   69   C  CG1 . VAL A 1 17  ? -42.607 19.093 18.247  1.00 155.17 ? 42  VAL A CG1 1 
ATOM   70   C  CG2 . VAL A 1 17  ? -44.902 18.079 18.107  1.00 154.48 ? 42  VAL A CG2 1 
ATOM   71   N  N   . ILE A 1 18  ? -45.030 15.561 19.715  1.00 149.18 ? 43  ILE A N   1 
ATOM   72   C  CA  . ILE A 1 18  ? -46.072 14.756 20.328  1.00 148.66 ? 43  ILE A CA  1 
ATOM   73   C  C   . ILE A 1 18  ? -45.502 14.057 21.556  1.00 145.74 ? 43  ILE A C   1 
ATOM   74   O  O   . ILE A 1 18  ? -46.074 14.124 22.647  1.00 141.90 ? 43  ILE A O   1 
ATOM   75   C  CB  . ILE A 1 18  ? -46.641 13.714 19.359  1.00 151.46 ? 43  ILE A CB  1 
ATOM   76   C  CG1 . ILE A 1 18  ? -47.495 14.400 18.295  1.00 149.45 ? 43  ILE A CG1 1 
ATOM   77   C  CG2 . ILE A 1 18  ? -47.469 12.687 20.113  1.00 148.58 ? 43  ILE A CG2 1 
ATOM   78   C  CD1 . ILE A 1 18  ? -48.209 13.440 17.377  1.00 151.74 ? 43  ILE A CD1 1 
ATOM   79   N  N   . ALA A 1 19  ? -44.361 13.399 21.371  1.00 147.60 ? 44  ALA A N   1 
ATOM   80   C  CA  . ALA A 1 19  ? -43.702 12.702 22.469  1.00 145.20 ? 44  ALA A CA  1 
ATOM   81   C  C   . ALA A 1 19  ? -43.405 13.665 23.610  1.00 140.14 ? 44  ALA A C   1 
ATOM   82   O  O   . ALA A 1 19  ? -43.579 13.333 24.780  1.00 138.21 ? 44  ALA A O   1 
ATOM   83   C  CB  . ALA A 1 19  ? -42.423 12.036 21.985  1.00 143.16 ? 44  ALA A CB  1 
ATOM   84   N  N   . TYR A 1 20  ? -42.957 14.863 23.259  1.00 139.29 ? 45  TYR A N   1 
ATOM   85   C  CA  . TYR A 1 20  ? -42.615 15.865 24.255  1.00 137.80 ? 45  TYR A CA  1 
ATOM   86   C  C   . TYR A 1 20  ? -43.808 16.239 25.118  1.00 136.70 ? 45  TYR A C   1 
ATOM   87   O  O   . TYR A 1 20  ? -43.718 16.239 26.342  1.00 136.41 ? 45  TYR A O   1 
ATOM   88   C  CB  . TYR A 1 20  ? -42.067 17.114 23.579  1.00 137.94 ? 45  TYR A CB  1 
ATOM   89   C  CG  . TYR A 1 20  ? -42.111 18.352 24.443  1.00 136.49 ? 45  TYR A CG  1 
ATOM   90   C  CD1 . TYR A 1 20  ? -41.091 18.630 25.347  1.00 134.93 ? 45  TYR A CD1 1 
ATOM   91   C  CD2 . TYR A 1 20  ? -43.166 19.254 24.346  1.00 134.23 ? 45  TYR A CD2 1 
ATOM   92   C  CE1 . TYR A 1 20  ? -41.122 19.768 26.135  1.00 133.30 ? 45  TYR A CE1 1 
ATOM   93   C  CE2 . TYR A 1 20  ? -43.205 20.395 25.128  1.00 131.81 ? 45  TYR A CE2 1 
ATOM   94   C  CZ  . TYR A 1 20  ? -42.182 20.647 26.022  1.00 132.61 ? 45  TYR A CZ  1 
ATOM   95   O  OH  . TYR A 1 20  ? -42.213 21.781 26.805  1.00 129.24 ? 45  TYR A OH  1 
ATOM   96   N  N   . VAL A 1 21  ? -44.930 16.550 24.478  1.00 136.36 ? 46  VAL A N   1 
ATOM   97   C  CA  . VAL A 1 21  ? -46.101 17.012 25.207  1.00 134.11 ? 46  VAL A CA  1 
ATOM   98   C  C   . VAL A 1 21  ? -46.742 15.858 25.950  1.00 133.17 ? 46  VAL A C   1 
ATOM   99   O  O   . VAL A 1 21  ? -46.799 15.856 27.177  1.00 132.89 ? 46  VAL A O   1 
ATOM   100  C  CB  . VAL A 1 21  ? -47.150 17.650 24.285  1.00 131.43 ? 46  VAL A CB  1 
ATOM   101  C  CG1 . VAL A 1 21  ? -48.401 17.968 25.073  1.00 127.78 ? 46  VAL A CG1 1 
ATOM   102  C  CG2 . VAL A 1 21  ? -46.597 18.907 23.637  1.00 131.85 ? 46  VAL A CG2 1 
ATOM   103  N  N   . ILE A 1 22  ? -47.225 14.874 25.204  1.00 133.73 ? 47  ILE A N   1 
ATOM   104  C  CA  . ILE A 1 22  ? -47.901 13.750 25.824  1.00 135.23 ? 47  ILE A CA  1 
ATOM   105  C  C   . ILE A 1 22  ? -47.007 13.129 26.876  1.00 132.71 ? 47  ILE A C   1 
ATOM   106  O  O   . ILE A 1 22  ? -47.367 13.057 28.047  1.00 132.63 ? 47  ILE A O   1 
ATOM   107  C  CB  . ILE A 1 22  ? -48.272 12.675 24.797  1.00 138.29 ? 47  ILE A CB  1 
ATOM   108  C  CG1 . ILE A 1 22  ? -49.255 13.246 23.773  1.00 135.02 ? 47  ILE A CG1 1 
ATOM   109  C  CG2 . ILE A 1 22  ? -48.856 11.450 25.498  1.00 134.22 ? 47  ILE A CG2 1 
ATOM   110  C  CD1 . ILE A 1 22  ? -50.480 13.867 24.395  1.00 128.50 ? 47  ILE A CD1 1 
ATOM   111  N  N   . GLY A 1 23  ? -45.825 12.699 26.463  1.00 133.73 ? 48  GLY A N   1 
ATOM   112  C  CA  . GLY A 1 23  ? -44.926 12.048 27.388  1.00 135.23 ? 48  GLY A CA  1 
ATOM   113  C  C   . GLY A 1 23  ? -44.455 12.981 28.487  1.00 133.78 ? 48  GLY A C   1 
ATOM   114  O  O   . GLY A 1 23  ? -44.709 12.733 29.664  1.00 131.52 ? 48  GLY A O   1 
ATOM   115  N  N   . TYR A 1 24  ? -43.818 14.082 28.103  1.00 132.51 ? 49  TYR A N   1 
ATOM   116  C  CA  . TYR A 1 24  ? -43.118 14.921 29.071  1.00 129.80 ? 49  TYR A CA  1 
ATOM   117  C  C   . TYR A 1 24  ? -44.028 15.871 29.829  1.00 129.12 ? 49  TYR A C   1 
ATOM   118  O  O   . TYR A 1 24  ? -44.165 15.774 31.045  1.00 130.11 ? 49  TYR A O   1 
ATOM   119  C  CB  . TYR A 1 24  ? -42.005 15.714 28.394  1.00 129.07 ? 49  TYR A CB  1 
ATOM   120  C  CG  . TYR A 1 24  ? -41.075 16.379 29.375  1.00 131.90 ? 49  TYR A CG  1 
ATOM   121  C  CD1 . TYR A 1 24  ? -40.350 15.623 30.286  1.00 131.83 ? 49  TYR A CD1 1 
ATOM   122  C  CD2 . TYR A 1 24  ? -40.911 17.758 29.390  1.00 131.29 ? 49  TYR A CD2 1 
ATOM   123  C  CE1 . TYR A 1 24  ? -39.492 16.216 31.189  1.00 130.73 ? 49  TYR A CE1 1 
ATOM   124  C  CE2 . TYR A 1 24  ? -40.050 18.363 30.293  1.00 129.29 ? 49  TYR A CE2 1 
ATOM   125  C  CZ  . TYR A 1 24  ? -39.344 17.584 31.190  1.00 130.59 ? 49  TYR A CZ  1 
ATOM   126  O  OH  . TYR A 1 24  ? -38.487 18.167 32.094  1.00 130.47 ? 49  TYR A OH  1 
ATOM   127  N  N   . VAL A 1 25  ? -44.633 16.802 29.104  1.00 129.16 ? 50  VAL A N   1 
ATOM   128  C  CA  . VAL A 1 25  ? -45.469 17.817 29.725  1.00 129.11 ? 50  VAL A CA  1 
ATOM   129  C  C   . VAL A 1 25  ? -46.770 17.243 30.285  1.00 129.18 ? 50  VAL A C   1 
ATOM   130  O  O   . VAL A 1 25  ? -47.374 17.836 31.172  1.00 128.65 ? 50  VAL A O   1 
ATOM   131  C  CB  . VAL A 1 25  ? -45.791 18.962 28.743  1.00 127.66 ? 50  VAL A CB  1 
ATOM   132  C  CG1 . VAL A 1 25  ? -46.141 20.230 29.501  1.00 118.33 ? 50  VAL A CG1 1 
ATOM   133  C  CG2 . VAL A 1 25  ? -44.612 19.214 27.837  1.00 128.28 ? 50  VAL A CG2 1 
ATOM   134  N  N   . PHE A 1 26  ? -47.207 16.093 29.782  1.00 129.39 ? 51  PHE A N   1 
ATOM   135  C  CA  . PHE A 1 26  ? -48.478 15.546 30.243  1.00 129.46 ? 51  PHE A CA  1 
ATOM   136  C  C   . PHE A 1 26  ? -48.345 14.361 31.183  1.00 129.91 ? 51  PHE A C   1 
ATOM   137  O  O   . PHE A 1 26  ? -48.469 14.511 32.391  1.00 129.49 ? 51  PHE A O   1 
ATOM   138  C  CB  . PHE A 1 26  ? -49.355 15.142 29.059  1.00 129.60 ? 51  PHE A CB  1 
ATOM   139  C  CG  . PHE A 1 26  ? -50.239 16.238 28.565  1.00 127.69 ? 51  PHE A CG  1 
ATOM   140  C  CD1 . PHE A 1 26  ? -50.698 17.211 29.427  1.00 129.38 ? 51  PHE A CD1 1 
ATOM   141  C  CD2 . PHE A 1 26  ? -50.608 16.302 27.235  1.00 129.84 ? 51  PHE A CD2 1 
ATOM   142  C  CE1 . PHE A 1 26  ? -51.517 18.230 28.971  1.00 132.17 ? 51  PHE A CE1 1 
ATOM   143  C  CE2 . PHE A 1 26  ? -51.426 17.319 26.774  1.00 129.95 ? 51  PHE A CE2 1 
ATOM   144  C  CZ  . PHE A 1 26  ? -51.881 18.283 27.642  1.00 129.72 ? 51  PHE A CZ  1 
ATOM   145  N  N   . VAL A 1 27  ? -48.067 13.187 30.631  1.00 133.15 ? 52  VAL A N   1 
ATOM   146  C  CA  . VAL A 1 27  ? -48.135 11.963 31.422  1.00 131.60 ? 52  VAL A CA  1 
ATOM   147  C  C   . VAL A 1 27  ? -47.019 11.954 32.447  1.00 128.65 ? 52  VAL A C   1 
ATOM   148  O  O   . VAL A 1 27  ? -47.117 11.307 33.487  1.00 126.01 ? 52  VAL A O   1 
ATOM   149  C  CB  . VAL A 1 27  ? -48.074 10.696 30.542  1.00 128.48 ? 52  VAL A CB  1 
ATOM   150  C  CG1 . VAL A 1 27  ? -49.132 10.771 29.449  1.00 129.06 ? 52  VAL A CG1 1 
ATOM   151  C  CG2 . VAL A 1 27  ? -46.689 10.517 29.943  1.00 123.18 ? 52  VAL A CG2 1 
ATOM   152  N  N   . TYR A 1 28  ? -45.966 12.702 32.152  1.00 129.00 ? 53  TYR A N   1 
ATOM   153  C  CA  . TYR A 1 28  ? -44.824 12.790 33.040  1.00 129.80 ? 53  TYR A CA  1 
ATOM   154  C  C   . TYR A 1 28  ? -45.006 13.912 34.045  1.00 131.28 ? 53  TYR A C   1 
ATOM   155  O  O   . TYR A 1 28  ? -45.065 13.670 35.250  1.00 130.24 ? 53  TYR A O   1 
ATOM   156  C  CB  . TYR A 1 28  ? -43.552 13.026 32.238  1.00 131.21 ? 53  TYR A CB  1 
ATOM   157  C  CG  . TYR A 1 28  ? -42.362 13.381 33.088  1.00 133.83 ? 53  TYR A CG  1 
ATOM   158  C  CD1 . TYR A 1 28  ? -41.486 12.399 33.531  1.00 135.72 ? 53  TYR A CD1 1 
ATOM   159  C  CD2 . TYR A 1 28  ? -42.112 14.700 33.449  1.00 135.31 ? 53  TYR A CD2 1 
ATOM   160  C  CE1 . TYR A 1 28  ? -40.387 12.716 34.309  1.00 135.88 ? 53  TYR A CE1 1 
ATOM   161  C  CE2 . TYR A 1 28  ? -41.018 15.029 34.231  1.00 140.03 ? 53  TYR A CE2 1 
ATOM   162  C  CZ  . TYR A 1 28  ? -40.157 14.032 34.657  1.00 139.32 ? 53  TYR A CZ  1 
ATOM   163  O  OH  . TYR A 1 28  ? -39.065 14.350 35.434  1.00 136.97 ? 53  TYR A OH  1 
ATOM   164  N  N   . ASN A 1 29  ? -45.078 15.139 33.534  1.00 131.91 ? 54  ASN A N   1 
ATOM   165  C  CA  . ASN A 1 29  ? -45.144 16.335 34.371  1.00 127.88 ? 54  ASN A CA  1 
ATOM   166  C  C   . ASN A 1 29  ? -46.569 16.783 34.705  1.00 125.54 ? 54  ASN A C   1 
ATOM   167  O  O   . ASN A 1 29  ? -46.770 17.811 35.345  1.00 124.69 ? 54  ASN A O   1 
ATOM   168  C  CB  . ASN A 1 29  ? -44.352 17.480 33.735  1.00 123.38 ? 54  ASN A CB  1 
ATOM   169  N  N   . LYS A 1 30  ? -47.557 16.014 34.263  1.00 127.03 ? 55  LYS A N   1 
ATOM   170  C  CA  . LYS A 1 30  ? -48.944 16.249 34.661  1.00 126.07 ? 55  LYS A CA  1 
ATOM   171  C  C   . LYS A 1 30  ? -49.506 17.589 34.199  1.00 125.05 ? 55  LYS A C   1 
ATOM   172  O  O   . LYS A 1 30  ? -50.303 18.199 34.907  1.00 126.05 ? 55  LYS A O   1 
ATOM   173  C  CB  . LYS A 1 30  ? -49.083 16.153 36.183  1.00 123.45 ? 55  LYS A CB  1 
ATOM   174  C  CG  . LYS A 1 30  ? -49.846 14.936 36.673  1.00 122.34 ? 55  LYS A CG  1 
ATOM   175  C  CD  . LYS A 1 30  ? -49.031 13.667 36.534  1.00 121.86 ? 55  LYS A CD  1 
ATOM   176  C  CE  . LYS A 1 30  ? -49.789 12.482 37.107  1.00 121.55 ? 55  LYS A CE  1 
ATOM   177  N  NZ  . LYS A 1 30  ? -48.965 11.239 37.111  1.00 128.09 ? 55  LYS A NZ  1 
ATOM   178  N  N   . GLY A 1 31  ? -49.112 18.036 33.012  1.00 124.84 ? 56  GLY A N   1 
ATOM   179  C  CA  . GLY A 1 31  ? -49.539 19.333 32.514  1.00 125.73 ? 56  GLY A CA  1 
ATOM   180  C  C   . GLY A 1 31  ? -51.025 19.450 32.202  1.00 127.05 ? 56  GLY A C   1 
ATOM   181  O  O   . GLY A 1 31  ? -51.514 20.521 31.834  1.00 127.14 ? 56  GLY A O   1 
ATOM   182  N  N   . TYR A 1 32  ? -51.751 18.349 32.342  1.00 124.63 ? 57  TYR A N   1 
ATOM   183  C  CA  . TYR A 1 32  ? -53.175 18.345 32.047  1.00 122.00 ? 57  TYR A CA  1 
ATOM   184  C  C   . TYR A 1 32  ? -53.978 18.629 33.307  1.00 121.71 ? 57  TYR A C   1 
ATOM   185  O  O   . TYR A 1 32  ? -55.210 18.600 33.291  1.00 123.18 ? 57  TYR A O   1 
ATOM   186  C  CB  . TYR A 1 32  ? -53.589 16.998 31.459  1.00 122.71 ? 57  TYR A CB  1 
ATOM   187  C  CG  . TYR A 1 32  ? -53.322 15.839 32.387  1.00 120.93 ? 57  TYR A CG  1 
ATOM   188  C  CD1 . TYR A 1 32  ? -54.316 15.360 33.228  1.00 117.43 ? 57  TYR A CD1 1 
ATOM   189  C  CD2 . TYR A 1 32  ? -52.072 15.235 32.433  1.00 120.40 ? 57  TYR A CD2 1 
ATOM   190  C  CE1 . TYR A 1 32  ? -54.078 14.306 34.082  1.00 118.64 ? 57  TYR A CE1 1 
ATOM   191  C  CE2 . TYR A 1 32  ? -51.823 14.181 33.286  1.00 121.04 ? 57  TYR A CE2 1 
ATOM   192  C  CZ  . TYR A 1 32  ? -52.832 13.719 34.109  1.00 119.32 ? 57  TYR A CZ  1 
ATOM   193  O  OH  . TYR A 1 32  ? -52.601 12.667 34.967  1.00 113.80 ? 57  TYR A OH  1 
ATOM   194  N  N   . GLN A 1 33  ? -53.278 18.912 34.399  1.00 118.94 ? 58  GLN A N   1 
ATOM   195  C  CA  . GLN A 1 33  ? -53.939 19.045 35.691  1.00 118.32 ? 58  GLN A CA  1 
ATOM   196  C  C   . GLN A 1 33  ? -53.991 20.476 36.208  1.00 121.06 ? 58  GLN A C   1 
ATOM   197  O  O   . GLN A 1 33  ? -53.151 21.315 35.870  1.00 119.76 ? 58  GLN A O   1 
ATOM   198  C  CB  . GLN A 1 33  ? -53.294 18.137 36.743  1.00 117.04 ? 58  GLN A CB  1 
ATOM   199  C  CG  . GLN A 1 33  ? -53.615 16.664 36.572  1.00 116.32 ? 58  GLN A CG  1 
ATOM   200  C  CD  . GLN A 1 33  ? -53.368 15.863 37.834  1.00 113.24 ? 58  GLN A CD  1 
ATOM   201  O  OE1 . GLN A 1 33  ? -52.515 16.208 38.649  1.00 115.48 ? 58  GLN A OE1 1 
ATOM   202  N  NE2 . GLN A 1 33  ? -54.123 14.791 38.007  1.00 111.55 ? 58  GLN A NE2 1 
ATOM   203  N  N   . ASP A 1 34  ? -55.014 20.727 37.020  1.00 119.30 ? 59  ASP A N   1 
ATOM   204  C  CA  . ASP A 1 34  ? -55.217 21.975 37.742  1.00 112.50 ? 59  ASP A CA  1 
ATOM   205  C  C   . ASP A 1 34  ? -54.927 21.684 39.218  1.00 110.94 ? 59  ASP A C   1 
ATOM   206  O  O   . ASP A 1 34  ? -55.121 20.551 39.665  1.00 116.60 ? 59  ASP A O   1 
ATOM   207  C  CB  . ASP A 1 34  ? -56.666 22.408 37.558  1.00 113.25 ? 59  ASP A CB  1 
ATOM   208  C  CG  . ASP A 1 34  ? -57.042 23.580 38.429  1.00 119.54 ? 59  ASP A CG  1 
ATOM   209  O  OD1 . ASP A 1 34  ? -56.141 24.398 38.734  1.00 124.16 ? 59  ASP A OD1 1 
ATOM   210  O  OD2 . ASP A 1 34  ? -58.240 23.685 38.797  1.00 112.44 ? 59  ASP A OD2 1 
ATOM   211  N  N   . THR A 1 35  ? -54.440 22.670 39.972  1.00 106.95 ? 60  THR A N   1 
ATOM   212  C  CA  . THR A 1 35  ? -53.974 22.393 41.341  1.00 108.26 ? 60  THR A CA  1 
ATOM   213  C  C   . THR A 1 35  ? -54.668 23.140 42.485  1.00 105.21 ? 60  THR A C   1 
ATOM   214  O  O   . THR A 1 35  ? -55.253 24.206 42.299  1.00 106.56 ? 60  THR A O   1 
ATOM   215  C  CB  . THR A 1 35  ? -52.438 22.602 41.502  1.00 108.37 ? 60  THR A CB  1 
ATOM   216  O  OG1 . THR A 1 35  ? -52.051 23.862 40.938  1.00 108.66 ? 60  THR A OG1 1 
ATOM   217  C  CG2 . THR A 1 35  ? -51.656 21.474 40.841  1.00 102.15 ? 60  THR A CG2 1 
ATOM   218  N  N   . ASP A 1 36  ? -54.569 22.555 43.676  1.00 100.35 ? 61  ASP A N   1 
ATOM   219  C  CA  . ASP A 1 36  ? -55.060 23.160 44.907  1.00 96.11  ? 61  ASP A CA  1 
ATOM   220  C  C   . ASP A 1 36  ? -54.054 22.852 46.010  1.00 94.83  ? 61  ASP A C   1 
ATOM   221  O  O   . ASP A 1 36  ? -53.295 21.888 45.906  1.00 98.49  ? 61  ASP A O   1 
ATOM   222  C  CB  . ASP A 1 36  ? -56.427 22.575 45.265  1.00 98.90  ? 61  ASP A CB  1 
ATOM   223  C  CG  . ASP A 1 36  ? -57.166 23.390 46.324  1.00 101.02 ? 61  ASP A CG  1 
ATOM   224  O  OD1 . ASP A 1 36  ? -56.825 24.584 46.529  1.00 98.83  ? 61  ASP A OD1 1 
ATOM   225  O  OD2 . ASP A 1 36  ? -58.110 22.828 46.936  1.00 99.12  ? 61  ASP A OD2 1 
ATOM   226  N  N   . THR A 1 37  ? -54.046 23.652 47.071  1.00 90.00  ? 62  THR A N   1 
ATOM   227  C  CA  . THR A 1 37  ? -53.129 23.405 48.176  1.00 86.15  ? 62  THR A CA  1 
ATOM   228  C  C   . THR A 1 37  ? -53.898 23.183 49.452  1.00 81.55  ? 62  THR A C   1 
ATOM   229  O  O   . THR A 1 37  ? -55.087 23.429 49.524  1.00 83.62  ? 62  THR A O   1 
ATOM   230  C  CB  . THR A 1 37  ? -52.072 24.515 48.378  1.00 88.75  ? 62  THR A CB  1 
ATOM   231  O  OG1 . THR A 1 37  ? -52.708 25.741 48.750  1.00 88.96  ? 62  THR A OG1 1 
ATOM   232  C  CG2 . THR A 1 37  ? -51.247 24.719 47.112  1.00 88.92  ? 62  THR A CG2 1 
ATOM   233  N  N   . VAL A 1 38  ? -53.206 22.672 50.452  1.00 86.49  ? 63  VAL A N   1 
ATOM   234  C  CA  . VAL A 1 38  ? -53.867 22.095 51.606  1.00 88.99  ? 63  VAL A CA  1 
ATOM   235  C  C   . VAL A 1 38  ? -54.356 23.094 52.663  1.00 84.36  ? 63  VAL A C   1 
ATOM   236  O  O   . VAL A 1 38  ? -53.671 24.060 52.998  1.00 84.10  ? 63  VAL A O   1 
ATOM   237  C  CB  . VAL A 1 38  ? -52.961 21.019 52.241  1.00 85.73  ? 63  VAL A CB  1 
ATOM   238  C  CG1 . VAL A 1 38  ? -53.022 21.079 53.756  1.00 83.66  ? 63  VAL A CG1 1 
ATOM   239  C  CG2 . VAL A 1 38  ? -53.356 19.647 51.724  1.00 86.63  ? 63  VAL A CG2 1 
ATOM   240  N  N   . LEU A 1 39  ? -55.569 22.859 53.156  1.00 85.19  ? 64  LEU A N   1 
ATOM   241  C  CA  . LEU A 1 39  ? -56.016 23.439 54.422  1.00 84.62  ? 64  LEU A CA  1 
ATOM   242  C  C   . LEU A 1 39  ? -55.881 22.312 55.455  1.00 82.16  ? 64  LEU A C   1 
ATOM   243  O  O   . LEU A 1 39  ? -56.166 21.144 55.151  1.00 85.26  ? 64  LEU A O   1 
ATOM   244  C  CB  . LEU A 1 39  ? -57.460 23.978 54.338  1.00 75.74  ? 64  LEU A CB  1 
ATOM   245  N  N   . SER A 1 40  ? -55.436 22.650 56.661  1.00 74.29  ? 65  SER A N   1 
ATOM   246  C  CA  . SER A 1 40  ? -54.935 21.632 57.576  1.00 76.02  ? 65  SER A CA  1 
ATOM   247  C  C   . SER A 1 40  ? -55.314 21.897 59.031  1.00 72.71  ? 65  SER A C   1 
ATOM   248  O  O   . SER A 1 40  ? -55.342 23.046 59.473  1.00 68.99  ? 65  SER A O   1 
ATOM   249  C  CB  . SER A 1 40  ? -53.404 21.553 57.435  1.00 75.11  ? 65  SER A CB  1 
ATOM   250  O  OG  . SER A 1 40  ? -52.833 20.596 58.302  1.00 71.44  ? 65  SER A OG  1 
ATOM   251  N  N   . SER A 1 41  ? -55.605 20.827 59.768  1.00 70.89  ? 66  SER A N   1 
ATOM   252  C  CA  . SER A 1 41  ? -55.699 20.912 61.225  1.00 75.54  ? 66  SER A CA  1 
ATOM   253  C  C   . SER A 1 41  ? -54.976 19.762 61.933  1.00 75.86  ? 66  SER A C   1 
ATOM   254  O  O   . SER A 1 41  ? -55.159 18.580 61.586  1.00 73.99  ? 66  SER A O   1 
ATOM   255  C  CB  . SER A 1 41  ? -57.147 20.988 61.702  1.00 73.15  ? 66  SER A CB  1 
ATOM   256  O  OG  . SER A 1 41  ? -57.201 21.022 63.123  1.00 72.16  ? 66  SER A OG  1 
ATOM   257  N  N   . VAL A 1 42  ? -54.164 20.121 62.931  1.00 70.65  ? 67  VAL A N   1 
ATOM   258  C  CA  . VAL A 1 42  ? -53.379 19.142 63.676  1.00 75.91  ? 67  VAL A CA  1 
ATOM   259  C  C   . VAL A 1 42  ? -53.711 19.108 65.175  1.00 74.14  ? 67  VAL A C   1 
ATOM   260  O  O   . VAL A 1 42  ? -53.790 20.148 65.826  1.00 73.20  ? 67  VAL A O   1 
ATOM   261  C  CB  . VAL A 1 42  ? -51.856 19.382 63.491  1.00 72.56  ? 67  VAL A CB  1 
ATOM   262  C  CG1 . VAL A 1 42  ? -51.054 18.398 64.319  1.00 69.49  ? 67  VAL A CG1 1 
ATOM   263  C  CG2 . VAL A 1 42  ? -51.467 19.276 62.025  1.00 70.89  ? 67  VAL A CG2 1 
ATOM   264  N  N   . THR A 1 43  ? -53.896 17.901 65.709  1.00 69.98  ? 68  THR A N   1 
ATOM   265  C  CA  . THR A 1 43  ? -53.993 17.681 67.148  1.00 69.32  ? 68  THR A CA  1 
ATOM   266  C  C   . THR A 1 43  ? -52.873 16.729 67.564  1.00 66.42  ? 68  THR A C   1 
ATOM   267  O  O   . THR A 1 43  ? -52.586 15.779 66.848  1.00 65.27  ? 68  THR A O   1 
ATOM   268  C  CB  . THR A 1 43  ? -55.355 17.063 67.543  1.00 65.61  ? 68  THR A CB  1 
ATOM   269  O  OG1 . THR A 1 43  ? -56.390 18.043 67.403  1.00 68.93  ? 68  THR A OG1 1 
ATOM   270  C  CG2 . THR A 1 43  ? -55.341 16.584 68.985  1.00 59.17  ? 68  THR A CG2 1 
ATOM   271  N  N   . THR A 1 44  ? -52.237 16.981 68.708  1.00 63.52  ? 69  THR A N   1 
ATOM   272  C  CA  . THR A 1 44  ? -51.192 16.089 69.216  1.00 52.66  ? 69  THR A CA  1 
ATOM   273  C  C   . THR A 1 44  ? -51.495 15.621 70.640  1.00 51.19  ? 69  THR A C   1 
ATOM   274  O  O   . THR A 1 44  ? -52.075 16.353 71.411  1.00 61.46  ? 69  THR A O   1 
ATOM   275  C  CB  . THR A 1 44  ? -49.789 16.771 69.176  1.00 55.93  ? 69  THR A CB  1 
ATOM   276  O  OG1 . THR A 1 44  ? -49.690 17.803 70.182  1.00 56.02  ? 69  THR A OG1 1 
ATOM   277  C  CG2 . THR A 1 44  ? -49.500 17.338 67.783  1.00 51.03  ? 69  THR A CG2 1 
ATOM   278  N  N   . LYS A 1 45  ? -51.122 14.404 71.004  1.00 55.41  ? 70  LYS A N   1 
ATOM   279  C  CA  . LYS A 1 45  ? -51.286 13.974 72.390  1.00 57.65  ? 70  LYS A CA  1 
ATOM   280  C  C   . LYS A 1 45  ? -50.076 13.188 72.895  1.00 59.56  ? 70  LYS A C   1 
ATOM   281  O  O   . LYS A 1 45  ? -49.753 12.120 72.390  1.00 63.21  ? 70  LYS A O   1 
ATOM   282  C  CB  . LYS A 1 45  ? -52.572 13.158 72.559  1.00 59.80  ? 70  LYS A CB  1 
ATOM   283  C  CG  . LYS A 1 45  ? -52.893 12.801 73.999  1.00 60.27  ? 70  LYS A CG  1 
ATOM   284  C  CD  . LYS A 1 45  ? -54.399 12.918 74.275  1.00 76.42  ? 70  LYS A CD  1 
ATOM   285  C  CE  . LYS A 1 45  ? -54.660 13.420 75.714  1.00 78.36  ? 70  LYS A CE  1 
ATOM   286  N  NZ  . LYS A 1 45  ? -56.110 13.613 76.062  1.00 63.02  ? 70  LYS A NZ  1 
ATOM   287  N  N   . VAL A 1 46  ? -49.414 13.706 73.916  1.00 60.68  ? 71  VAL A N   1 
ATOM   288  C  CA  . VAL A 1 46  ? -48.195 13.069 74.392  1.00 63.15  ? 71  VAL A CA  1 
ATOM   289  C  C   . VAL A 1 46  ? -48.531 12.185 75.575  1.00 63.55  ? 71  VAL A C   1 
ATOM   290  O  O   . VAL A 1 46  ? -49.220 12.621 76.497  1.00 60.70  ? 71  VAL A O   1 
ATOM   291  C  CB  . VAL A 1 46  ? -47.091 14.114 74.766  1.00 60.11  ? 71  VAL A CB  1 
ATOM   292  C  CG1 . VAL A 1 46  ? -45.944 13.446 75.537  1.00 55.50  ? 71  VAL A CG1 1 
ATOM   293  C  CG2 . VAL A 1 46  ? -46.585 14.854 73.512  1.00 46.95  ? 71  VAL A CG2 1 
ATOM   294  N  N   . LYS A 1 47  ? -48.074 10.934 75.524  1.00 65.21  ? 72  LYS A N   1 
ATOM   295  C  CA  . LYS A 1 47  ? -48.176 10.027 76.662  1.00 65.82  ? 72  LYS A CA  1 
ATOM   296  C  C   . LYS A 1 47  ? -46.776 9.671  77.144  1.00 67.17  ? 72  LYS A C   1 
ATOM   297  O  O   . LYS A 1 47  ? -45.857 9.475  76.344  1.00 63.17  ? 72  LYS A O   1 
ATOM   298  C  CB  . LYS A 1 47  ? -48.909 8.734  76.281  1.00 72.02  ? 72  LYS A CB  1 
ATOM   299  C  CG  . LYS A 1 47  ? -50.430 8.836  76.124  1.00 80.00  ? 72  LYS A CG  1 
ATOM   300  C  CD  . LYS A 1 47  ? -50.857 8.905  74.646  1.00 82.21  ? 72  LYS A CD  1 
ATOM   301  C  CE  . LYS A 1 47  ? -50.106 7.879  73.790  1.00 80.40  ? 72  LYS A CE  1 
ATOM   302  N  NZ  . LYS A 1 47  ? -50.426 8.041  72.347  1.00 78.13  ? 72  LYS A NZ  1 
ATOM   303  N  N   . GLY A 1 48  ? -46.607 9.614  78.455  1.00 66.83  ? 73  GLY A N   1 
ATOM   304  C  CA  . GLY A 1 48  ? -45.417 9.029  79.023  1.00 63.46  ? 73  GLY A CA  1 
ATOM   305  C  C   . GLY A 1 48  ? -45.124 9.586  80.391  1.00 65.22  ? 73  GLY A C   1 
ATOM   306  O  O   . GLY A 1 48  ? -45.701 10.579 80.796  1.00 71.27  ? 73  GLY A O   1 
ATOM   307  N  N   . ILE A 1 49  ? -44.189 8.972  81.099  1.00 73.01  ? 74  ILE A N   1 
ATOM   308  C  CA  . ILE A 1 49  ? -43.772 9.494  82.394  1.00 73.09  ? 74  ILE A CA  1 
ATOM   309  C  C   . ILE A 1 49  ? -42.261 9.509  82.550  1.00 66.40  ? 74  ILE A C   1 
ATOM   310  O  O   . ILE A 1 49  ? -41.581 8.588  82.115  1.00 70.07  ? 74  ILE A O   1 
ATOM   311  C  CB  . ILE A 1 49  ? -44.397 8.711  83.546  1.00 75.54  ? 74  ILE A CB  1 
ATOM   312  C  CG1 . ILE A 1 49  ? -45.835 9.153  83.725  1.00 78.82  ? 74  ILE A CG1 1 
ATOM   313  C  CG2 . ILE A 1 49  ? -43.645 8.968  84.846  1.00 73.13  ? 74  ILE A CG2 1 
ATOM   314  C  CD1 . ILE A 1 49  ? -46.402 8.656  84.978  1.00 88.70  ? 74  ILE A CD1 1 
ATOM   315  N  N   . ALA A 1 50  ? -41.738 10.572 83.147  1.00 67.48  ? 75  ALA A N   1 
ATOM   316  C  CA  . ALA A 1 50  ? -40.311 10.625 83.402  1.00 68.29  ? 75  ALA A CA  1 
ATOM   317  C  C   . ALA A 1 50  ? -40.055 10.560 84.890  1.00 70.53  ? 75  ALA A C   1 
ATOM   318  O  O   . ALA A 1 50  ? -40.859 11.035 85.697  1.00 70.95  ? 75  ALA A O   1 
ATOM   319  C  CB  . ALA A 1 50  ? -39.685 11.866 82.788  1.00 63.68  ? 75  ALA A CB  1 
ATOM   320  N  N   . LEU A 1 51  ? -38.935 9.939  85.239  1.00 73.41  ? 76  LEU A N   1 
ATOM   321  C  CA  . LEU A 1 51  ? -38.512 9.821  86.624  1.00 75.98  ? 76  LEU A CA  1 
ATOM   322  C  C   . LEU A 1 51  ? -37.217 10.575 86.811  1.00 77.52  ? 76  LEU A C   1 
ATOM   323  O  O   . LEU A 1 51  ? -36.353 10.559 85.929  1.00 74.07  ? 76  LEU A O   1 
ATOM   324  C  CB  . LEU A 1 51  ? -38.309 8.364  86.986  1.00 71.30  ? 76  LEU A CB  1 
ATOM   325  C  CG  . LEU A 1 51  ? -37.660 8.096  88.334  1.00 77.06  ? 76  LEU A CG  1 
ATOM   326  C  CD1 . LEU A 1 51  ? -38.261 8.954  89.422  1.00 80.14  ? 76  LEU A CD1 1 
ATOM   327  C  CD2 . LEU A 1 51  ? -37.803 6.613  88.657  1.00 83.61  ? 76  LEU A CD2 1 
ATOM   328  N  N   . THR A 1 52  ? -37.094 11.268 87.939  1.00 79.73  ? 77  THR A N   1 
ATOM   329  C  CA  . THR A 1 52  ? -35.850 11.968 88.239  1.00 85.10  ? 77  THR A CA  1 
ATOM   330  C  C   . THR A 1 52  ? -35.408 11.741 89.675  1.00 92.59  ? 77  THR A C   1 
ATOM   331  O  O   . THR A 1 52  ? -36.234 11.620 90.578  1.00 92.41  ? 77  THR A O   1 
ATOM   332  C  CB  . THR A 1 52  ? -35.931 13.489 87.946  1.00 82.66  ? 77  THR A CB  1 
ATOM   333  O  OG1 . THR A 1 52  ? -36.769 14.135 88.914  1.00 86.90  ? 77  THR A OG1 1 
ATOM   334  C  CG2 . THR A 1 52  ? -36.460 13.737 86.543  1.00 74.68  ? 77  THR A CG2 1 
ATOM   335  N  N   . LYS A 1 53  ? -34.096 11.649 89.868  1.00 99.59  ? 78  LYS A N   1 
ATOM   336  C  CA  . LYS A 1 53  ? -33.522 11.608 91.204  1.00 105.35 ? 78  LYS A CA  1 
ATOM   337  C  C   . LYS A 1 53  ? -32.467 12.709 91.309  1.00 105.37 ? 78  LYS A C   1 
ATOM   338  O  O   . LYS A 1 53  ? -31.592 12.834 90.449  1.00 102.83 ? 78  LYS A O   1 
ATOM   339  C  CB  . LYS A 1 53  ? -32.920 10.234 91.500  1.00 104.62 ? 78  LYS A CB  1 
ATOM   340  C  CG  . LYS A 1 53  ? -32.652 10.005 92.979  1.00 113.92 ? 78  LYS A CG  1 
ATOM   341  C  CD  . LYS A 1 53  ? -32.023 8.640  93.243  1.00 122.40 ? 78  LYS A CD  1 
ATOM   342  C  CE  . LYS A 1 53  ? -31.680 8.447  94.722  1.00 124.74 ? 78  LYS A CE  1 
ATOM   343  N  NZ  . LYS A 1 53  ? -30.750 7.294  94.939  1.00 117.59 ? 78  LYS A NZ  1 
ATOM   344  N  N   . THR A 1 54  ? -32.574 13.537 92.340  1.00 109.01 ? 79  THR A N   1 
ATOM   345  C  CA  . THR A 1 54  ? -31.725 14.714 92.414  1.00 112.18 ? 79  THR A CA  1 
ATOM   346  C  C   . THR A 1 54  ? -31.405 15.185 93.825  1.00 115.68 ? 79  THR A C   1 
ATOM   347  O  O   . THR A 1 54  ? -32.261 15.221 94.715  1.00 114.81 ? 79  THR A O   1 
ATOM   348  C  CB  . THR A 1 54  ? -32.317 15.851 91.559  1.00 112.10 ? 79  THR A CB  1 
ATOM   349  O  OG1 . THR A 1 54  ? -32.093 15.556 90.176  1.00 107.30 ? 79  THR A OG1 1 
ATOM   350  C  CG2 . THR A 1 54  ? -31.691 17.202 91.876  1.00 117.67 ? 79  THR A CG2 1 
ATOM   351  N  N   . SER A 1 55  ? -30.138 15.543 93.994  1.00 120.58 ? 80  SER A N   1 
ATOM   352  C  CA  . SER A 1 55  ? -29.654 16.243 95.165  1.00 125.64 ? 80  SER A CA  1 
ATOM   353  C  C   . SER A 1 55  ? -30.300 17.621 95.109  1.00 127.56 ? 80  SER A C   1 
ATOM   354  O  O   . SER A 1 55  ? -30.188 18.337 94.096  1.00 125.78 ? 80  SER A O   1 
ATOM   355  C  CB  . SER A 1 55  ? -28.145 16.413 95.071  1.00 128.25 ? 80  SER A CB  1 
ATOM   356  O  OG  . SER A 1 55  ? -27.816 17.287 93.988  1.00 128.84 ? 80  SER A OG  1 
ATOM   357  N  N   . GLU A 1 56  ? -30.954 17.993 96.208  1.00 127.58 ? 81  GLU A N   1 
ATOM   358  C  CA  . GLU A 1 56  ? -31.706 19.249 96.310  1.00 127.18 ? 81  GLU A CA  1 
ATOM   359  C  C   . GLU A 1 56  ? -33.114 19.082 95.757  1.00 119.52 ? 81  GLU A C   1 
ATOM   360  O  O   . GLU A 1 56  ? -33.919 20.010 95.810  1.00 124.83 ? 81  GLU A O   1 
ATOM   361  C  CB  . GLU A 1 56  ? -30.973 20.422 95.633  1.00 121.16 ? 81  GLU A CB  1 
ATOM   362  N  N   . LEU A 1 57  ? -33.408 17.904 95.217  1.00 117.64 ? 82  LEU A N   1 
ATOM   363  C  CA  . LEU A 1 57  ? -34.768 17.649 94.755  1.00 125.14 ? 82  LEU A CA  1 
ATOM   364  C  C   . LEU A 1 57  ? -35.454 16.447 95.421  1.00 124.58 ? 82  LEU A C   1 
ATOM   365  O  O   . LEU A 1 57  ? -36.302 16.616 96.302  1.00 125.98 ? 82  LEU A O   1 
ATOM   366  C  CB  . LEU A 1 57  ? -34.796 17.493 93.232  1.00 123.05 ? 82  LEU A CB  1 
ATOM   367  N  N   . GLY A 1 58  ? -35.110 15.241 94.985  1.00 115.56 ? 83  GLY A N   1 
ATOM   368  C  CA  . GLY A 1 58  ? -35.680 14.045 95.573  1.00 113.40 ? 83  GLY A CA  1 
ATOM   369  C  C   . GLY A 1 58  ? -35.907 12.985 94.516  1.00 111.06 ? 83  GLY A C   1 
ATOM   370  O  O   . GLY A 1 58  ? -35.405 13.098 93.394  1.00 108.24 ? 83  GLY A O   1 
ATOM   371  N  N   . GLU A 1 59  ? -36.671 11.957 94.875  1.00 109.41 ? 84  GLU A N   1 
ATOM   372  C  CA  . GLU A 1 59  ? -37.240 11.032 93.894  1.00 105.95 ? 84  GLU A CA  1 
ATOM   373  C  C   . GLU A 1 59  ? -38.566 11.606 93.388  1.00 101.49 ? 84  GLU A C   1 
ATOM   374  O  O   . GLU A 1 59  ? -39.479 11.845 94.175  1.00 98.38  ? 84  GLU A O   1 
ATOM   375  C  CB  . GLU A 1 59  ? -37.484 9.679  94.537  1.00 104.95 ? 84  GLU A CB  1 
ATOM   376  C  CG  . GLU A 1 59  ? -36.309 8.744  94.465  1.00 113.12 ? 84  GLU A CG  1 
ATOM   377  C  CD  . GLU A 1 59  ? -36.578 7.593  93.529  1.00 115.29 ? 84  GLU A CD  1 
ATOM   378  O  OE1 . GLU A 1 59  ? -36.669 7.844  92.308  1.00 111.04 ? 84  GLU A OE1 1 
ATOM   379  O  OE2 . GLU A 1 59  ? -36.721 6.448  94.015  1.00 121.24 ? 84  GLU A OE2 1 
ATOM   380  N  N   . ARG A 1 60  ? -38.680 11.818 92.081  1.00 98.63  ? 85  ARG A N   1 
ATOM   381  C  CA  . ARG A 1 60  ? -39.765 12.643 91.551  1.00 89.91  ? 85  ARG A CA  1 
ATOM   382  C  C   . ARG A 1 60  ? -40.349 12.132 90.233  1.00 84.16  ? 85  ARG A C   1 
ATOM   383  O  O   . ARG A 1 60  ? -39.629 11.635 89.359  1.00 84.00  ? 85  ARG A O   1 
ATOM   384  C  CB  . ARG A 1 60  ? -39.275 14.089 91.366  1.00 85.13  ? 85  ARG A CB  1 
ATOM   385  C  CG  . ARG A 1 60  ? -40.353 15.140 91.550  1.00 82.58  ? 85  ARG A CG  1 
ATOM   386  C  CD  . ARG A 1 60  ? -39.975 16.479 90.922  1.00 84.06  ? 85  ARG A CD  1 
ATOM   387  N  NE  . ARG A 1 60  ? -40.930 17.541 91.251  1.00 84.11  ? 85  ARG A NE  1 
ATOM   388  C  CZ  . ARG A 1 60  ? -42.017 17.841 90.535  1.00 85.92  ? 85  ARG A CZ  1 
ATOM   389  N  NH1 . ARG A 1 60  ? -42.315 17.164 89.423  1.00 78.62  ? 85  ARG A NH1 1 
ATOM   390  N  NH2 . ARG A 1 60  ? -42.814 18.827 90.935  1.00 89.17  ? 85  ARG A NH2 1 
ATOM   391  N  N   . ILE A 1 61  ? -41.661 12.289 90.097  1.00 81.14  ? 86  ILE A N   1 
ATOM   392  C  CA  . ILE A 1 61  ? -42.371 11.993 88.857  1.00 79.00  ? 86  ILE A CA  1 
ATOM   393  C  C   . ILE A 1 61  ? -42.639 13.271 88.047  1.00 72.18  ? 86  ILE A C   1 
ATOM   394  O  O   . ILE A 1 61  ? -42.875 14.340 88.602  1.00 67.84  ? 86  ILE A O   1 
ATOM   395  C  CB  . ILE A 1 61  ? -43.690 11.220 89.155  1.00 82.63  ? 86  ILE A CB  1 
ATOM   396  C  CG1 . ILE A 1 61  ? -43.363 9.764  89.443  1.00 81.99  ? 86  ILE A CG1 1 
ATOM   397  C  CG2 . ILE A 1 61  ? -44.668 11.278 87.991  1.00 77.96  ? 86  ILE A CG2 1 
ATOM   398  C  CD1 . ILE A 1 61  ? -42.491 9.156  88.376  1.00 84.18  ? 86  ILE A CD1 1 
ATOM   399  N  N   . TRP A 1 62  ? -42.538 13.162 86.729  1.00 68.66  ? 87  TRP A N   1 
ATOM   400  C  CA  . TRP A 1 62  ? -42.975 14.235 85.860  1.00 68.36  ? 87  TRP A CA  1 
ATOM   401  C  C   . TRP A 1 62  ? -43.898 13.659 84.803  1.00 69.87  ? 87  TRP A C   1 
ATOM   402  O  O   . TRP A 1 62  ? -43.451 12.884 83.934  1.00 66.82  ? 87  TRP A O   1 
ATOM   403  C  CB  . TRP A 1 62  ? -41.780 14.907 85.194  1.00 71.91  ? 87  TRP A CB  1 
ATOM   404  C  CG  . TRP A 1 62  ? -40.766 15.423 86.180  1.00 78.73  ? 87  TRP A CG  1 
ATOM   405  C  CD1 . TRP A 1 62  ? -39.952 14.675 86.997  1.00 80.66  ? 87  TRP A CD1 1 
ATOM   406  C  CD2 . TRP A 1 62  ? -40.444 16.792 86.442  1.00 73.17  ? 87  TRP A CD2 1 
ATOM   407  N  NE1 . TRP A 1 62  ? -39.163 15.499 87.757  1.00 78.85  ? 87  TRP A NE1 1 
ATOM   408  C  CE2 . TRP A 1 62  ? -39.439 16.797 87.433  1.00 76.30  ? 87  TRP A CE2 1 
ATOM   409  C  CE3 . TRP A 1 62  ? -40.911 18.004 85.942  1.00 77.66  ? 87  TRP A CE3 1 
ATOM   410  C  CZ2 . TRP A 1 62  ? -38.898 17.978 87.932  1.00 75.71  ? 87  TRP A CZ2 1 
ATOM   411  C  CZ3 . TRP A 1 62  ? -40.369 19.177 86.437  1.00 82.77  ? 87  TRP A CZ3 1 
ATOM   412  C  CH2 . TRP A 1 62  ? -39.373 19.154 87.425  1.00 82.96  ? 87  TRP A CH2 1 
ATOM   413  N  N   . ASP A 1 63  ? -45.176 14.038 84.887  1.00 65.98  ? 88  ASP A N   1 
ATOM   414  C  CA  . ASP A 1 63  ? -46.185 13.636 83.899  1.00 71.25  ? 88  ASP A CA  1 
ATOM   415  C  C   . ASP A 1 63  ? -46.558 14.777 82.945  1.00 66.47  ? 88  ASP A C   1 
ATOM   416  O  O   . ASP A 1 63  ? -46.085 15.903 83.087  1.00 62.34  ? 88  ASP A O   1 
ATOM   417  C  CB  . ASP A 1 63  ? -47.454 13.071 84.570  1.00 72.59  ? 88  ASP A CB  1 
ATOM   418  C  CG  . ASP A 1 63  ? -48.191 14.107 85.458  1.00 77.26  ? 88  ASP A CG  1 
ATOM   419  O  OD1 . ASP A 1 63  ? -48.138 15.337 85.171  1.00 74.57  ? 88  ASP A OD1 1 
ATOM   420  O  OD2 . ASP A 1 63  ? -48.836 13.676 86.451  1.00 72.87  ? 88  ASP A OD2 1 
ATOM   421  N  N   . VAL A 1 64  ? -47.452 14.475 82.010  1.00 67.53  ? 89  VAL A N   1 
ATOM   422  C  CA  . VAL A 1 64  ? -47.740 15.351 80.881  1.00 62.50  ? 89  VAL A CA  1 
ATOM   423  C  C   . VAL A 1 64  ? -48.022 16.792 81.274  1.00 65.35  ? 89  VAL A C   1 
ATOM   424  O  O   . VAL A 1 64  ? -47.643 17.718 80.551  1.00 63.33  ? 89  VAL A O   1 
ATOM   425  C  CB  . VAL A 1 64  ? -48.915 14.821 80.051  1.00 51.98  ? 89  VAL A CB  1 
ATOM   426  C  CG1 . VAL A 1 64  ? -48.835 15.363 78.657  1.00 51.50  ? 89  VAL A CG1 1 
ATOM   427  C  CG2 . VAL A 1 64  ? -48.837 13.340 79.978  1.00 68.81  ? 89  VAL A CG2 1 
ATOM   428  N  N   . ALA A 1 65  ? -48.680 16.984 82.414  1.00 65.55  ? 90  ALA A N   1 
ATOM   429  C  CA  . ALA A 1 65  ? -48.935 18.328 82.913  1.00 61.71  ? 90  ALA A CA  1 
ATOM   430  C  C   . ALA A 1 65  ? -47.618 19.041 83.289  1.00 66.33  ? 90  ALA A C   1 
ATOM   431  O  O   . ALA A 1 65  ? -47.451 20.241 83.069  1.00 64.71  ? 90  ALA A O   1 
ATOM   432  C  CB  . ALA A 1 65  ? -49.862 18.275 84.088  1.00 59.27  ? 90  ALA A CB  1 
ATOM   433  N  N   . ASP A 1 66  ? -46.682 18.292 83.850  1.00 66.57  ? 91  ASP A N   1 
ATOM   434  C  CA  . ASP A 1 66  ? -45.383 18.842 84.197  1.00 66.82  ? 91  ASP A CA  1 
ATOM   435  C  C   . ASP A 1 66  ? -44.518 19.176 82.983  1.00 64.16  ? 91  ASP A C   1 
ATOM   436  O  O   . ASP A 1 66  ? -43.863 20.221 82.939  1.00 66.85  ? 91  ASP A O   1 
ATOM   437  C  CB  . ASP A 1 66  ? -44.633 17.861 85.098  1.00 69.62  ? 91  ASP A CB  1 
ATOM   438  C  CG  . ASP A 1 66  ? -45.389 17.563 86.375  1.00 72.23  ? 91  ASP A CG  1 
ATOM   439  O  OD1 . ASP A 1 66  ? -46.000 18.508 86.918  1.00 74.90  ? 91  ASP A OD1 1 
ATOM   440  O  OD2 . ASP A 1 66  ? -45.385 16.397 86.825  1.00 69.16  ? 91  ASP A OD2 1 
ATOM   441  N  N   . TYR A 1 67  ? -44.459 18.267 82.025  1.00 58.05  ? 92  TYR A N   1 
ATOM   442  C  CA  . TYR A 1 67  ? -43.459 18.409 80.982  1.00 60.05  ? 92  TYR A CA  1 
ATOM   443  C  C   . TYR A 1 67  ? -43.928 18.959 79.632  1.00 56.02  ? 92  TYR A C   1 
ATOM   444  O  O   . TYR A 1 67  ? -43.118 19.183 78.723  1.00 56.12  ? 92  TYR A O   1 
ATOM   445  C  CB  . TYR A 1 67  ? -42.657 17.107 80.833  1.00 60.95  ? 92  TYR A CB  1 
ATOM   446  C  CG  . TYR A 1 67  ? -43.479 15.936 80.382  1.00 58.28  ? 92  TYR A CG  1 
ATOM   447  C  CD1 . TYR A 1 67  ? -43.901 15.843 79.064  1.00 56.02  ? 92  TYR A CD1 1 
ATOM   448  C  CD2 . TYR A 1 67  ? -43.834 14.926 81.264  1.00 62.01  ? 92  TYR A CD2 1 
ATOM   449  C  CE1 . TYR A 1 67  ? -44.649 14.794 78.634  1.00 56.84  ? 92  TYR A CE1 1 
ATOM   450  C  CE2 . TYR A 1 67  ? -44.594 13.850 80.836  1.00 61.18  ? 92  TYR A CE2 1 
ATOM   451  C  CZ  . TYR A 1 67  ? -44.991 13.796 79.518  1.00 59.40  ? 92  TYR A CZ  1 
ATOM   452  O  OH  . TYR A 1 67  ? -45.726 12.744 79.052  1.00 62.34  ? 92  TYR A OH  1 
ATOM   453  N  N   . ILE A 1 68  ? -45.219 19.188 79.485  1.00 55.04  ? 93  ILE A N   1 
ATOM   454  C  CA  . ILE A 1 68  ? -45.676 19.834 78.261  1.00 58.22  ? 93  ILE A CA  1 
ATOM   455  C  C   . ILE A 1 68  ? -45.964 21.289 78.595  1.00 60.19  ? 93  ILE A C   1 
ATOM   456  O  O   . ILE A 1 68  ? -46.654 21.588 79.565  1.00 63.42  ? 93  ILE A O   1 
ATOM   457  C  CB  . ILE A 1 68  ? -46.888 19.121 77.636  1.00 58.98  ? 93  ILE A CB  1 
ATOM   458  C  CG1 . ILE A 1 68  ? -46.562 17.645 77.434  1.00 54.79  ? 93  ILE A CG1 1 
ATOM   459  C  CG2 . ILE A 1 68  ? -47.265 19.751 76.299  1.00 56.03  ? 93  ILE A CG2 1 
ATOM   460  C  CD1 . ILE A 1 68  ? -45.444 17.409 76.448  1.00 54.81  ? 93  ILE A CD1 1 
ATOM   461  N  N   . ILE A 1 69  ? -45.349 22.204 77.859  1.00 64.50  ? 94  ILE A N   1 
ATOM   462  C  CA  . ILE A 1 69  ? -45.500 23.604 78.210  1.00 65.01  ? 94  ILE A CA  1 
ATOM   463  C  C   . ILE A 1 69  ? -45.594 24.533 77.008  1.00 67.57  ? 94  ILE A C   1 
ATOM   464  O  O   . ILE A 1 69  ? -44.770 24.476 76.097  1.00 70.55  ? 94  ILE A O   1 
ATOM   465  C  CB  . ILE A 1 69  ? -44.297 24.022 79.040  1.00 62.33  ? 94  ILE A CB  1 
ATOM   466  C  CG1 . ILE A 1 69  ? -44.224 23.174 80.308  1.00 64.22  ? 94  ILE A CG1 1 
ATOM   467  C  CG2 . ILE A 1 69  ? -44.322 25.504 79.349  1.00 64.56  ? 94  ILE A CG2 1 
ATOM   468  C  CD1 . ILE A 1 69  ? -42.822 22.697 80.601  1.00 61.13  ? 94  ILE A CD1 1 
ATOM   469  N  N   . PRO A 1 70  ? -46.589 25.425 77.025  1.00 69.20  ? 95  PRO A N   1 
ATOM   470  C  CA  . PRO A 1 70  ? -47.721 25.276 77.943  1.00 70.45  ? 95  PRO A CA  1 
ATOM   471  C  C   . PRO A 1 70  ? -48.570 24.046 77.520  1.00 70.80  ? 95  PRO A C   1 
ATOM   472  O  O   . PRO A 1 70  ? -48.165 23.312 76.616  1.00 67.12  ? 95  PRO A O   1 
ATOM   473  C  CB  . PRO A 1 70  ? -48.478 26.579 77.731  1.00 70.19  ? 95  PRO A CB  1 
ATOM   474  C  CG  . PRO A 1 70  ? -48.228 26.887 76.291  1.00 72.88  ? 95  PRO A CG  1 
ATOM   475  C  CD  . PRO A 1 70  ? -46.802 26.518 76.062  1.00 69.31  ? 95  PRO A CD  1 
ATOM   476  N  N   . PRO A 1 71  ? -49.727 23.812 78.165  1.00 75.17  ? 96  PRO A N   1 
ATOM   477  C  CA  . PRO A 1 71  ? -50.482 22.601 77.851  1.00 73.31  ? 96  PRO A CA  1 
ATOM   478  C  C   . PRO A 1 71  ? -50.828 22.471 76.372  1.00 79.76  ? 96  PRO A C   1 
ATOM   479  O  O   . PRO A 1 71  ? -50.904 21.334 75.894  1.00 86.43  ? 96  PRO A O   1 
ATOM   480  C  CB  . PRO A 1 71  ? -51.757 22.769 78.669  1.00 70.51  ? 96  PRO A CB  1 
ATOM   481  C  CG  . PRO A 1 71  ? -51.374 23.640 79.777  1.00 70.58  ? 96  PRO A CG  1 
ATOM   482  C  CD  . PRO A 1 71  ? -50.443 24.628 79.159  1.00 79.06  ? 96  PRO A CD  1 
ATOM   483  N  N   . GLN A 1 72  ? -51.065 23.569 75.657  1.00 79.17  ? 97  GLN A N   1 
ATOM   484  C  CA  . GLN A 1 72  ? -51.104 23.451 74.193  1.00 84.86  ? 97  GLN A CA  1 
ATOM   485  C  C   . GLN A 1 72  ? -50.676 24.649 73.325  1.00 88.81  ? 97  GLN A C   1 
ATOM   486  O  O   . GLN A 1 72  ? -51.073 25.794 73.556  1.00 89.05  ? 97  GLN A O   1 
ATOM   487  C  CB  . GLN A 1 72  ? -52.465 22.928 73.730  1.00 83.40  ? 97  GLN A CB  1 
ATOM   488  C  CG  . GLN A 1 72  ? -53.634 23.824 74.056  1.00 81.40  ? 97  GLN A CG  1 
ATOM   489  C  CD  . GLN A 1 72  ? -54.915 23.269 73.485  1.00 85.71  ? 97  GLN A CD  1 
ATOM   490  O  OE1 . GLN A 1 72  ? -55.168 22.055 73.584  1.00 83.64  ? 97  GLN A OE1 1 
ATOM   491  N  NE2 . GLN A 1 72  ? -55.721 24.135 72.848  1.00 70.85  ? 97  GLN A NE2 1 
ATOM   492  N  N   . GLU A 1 73  ? -49.906 24.348 72.282  1.00 91.65  ? 98  GLU A N   1 
ATOM   493  C  CA  . GLU A 1 73  ? -49.624 25.308 71.223  1.00 90.45  ? 98  GLU A CA  1 
ATOM   494  C  C   . GLU A 1 73  ? -50.309 24.759 69.992  1.00 93.12  ? 98  GLU A C   1 
ATOM   495  O  O   . GLU A 1 73  ? -50.302 23.548 69.780  1.00 83.45  ? 98  GLU A O   1 
ATOM   496  C  CB  . GLU A 1 73  ? -48.126 25.400 70.964  1.00 85.67  ? 98  GLU A CB  1 
ATOM   497  C  CG  . GLU A 1 73  ? -47.311 25.636 72.213  1.00 86.55  ? 98  GLU A CG  1 
ATOM   498  C  CD  . GLU A 1 73  ? -45.891 25.112 72.077  1.00 87.44  ? 98  GLU A CD  1 
ATOM   499  O  OE1 . GLU A 1 73  ? -45.149 25.606 71.193  1.00 88.71  ? 98  GLU A OE1 1 
ATOM   500  O  OE2 . GLU A 1 73  ? -45.522 24.195 72.848  1.00 81.98  ? 98  GLU A OE2 1 
ATOM   501  N  N   . ASP A 1 74  ? -50.920 25.621 69.187  1.00 94.46  ? 99  ASP A N   1 
ATOM   502  C  CA  . ASP A 1 74  ? -51.586 25.110 67.997  1.00 93.18  ? 99  ASP A CA  1 
ATOM   503  C  C   . ASP A 1 74  ? -50.540 24.630 66.989  1.00 89.68  ? 99  ASP A C   1 
ATOM   504  O  O   . ASP A 1 74  ? -49.628 25.381 66.629  1.00 90.64  ? 99  ASP A O   1 
ATOM   505  C  CB  . ASP A 1 74  ? -52.524 26.153 67.381  1.00 89.86  ? 99  ASP A CB  1 
ATOM   506  C  CG  . ASP A 1 74  ? -53.575 25.524 66.450  1.00 95.62  ? 99  ASP A CG  1 
ATOM   507  O  OD1 . ASP A 1 74  ? -54.278 24.564 66.868  1.00 87.95  ? 99  ASP A OD1 1 
ATOM   508  O  OD2 . ASP A 1 74  ? -53.689 25.987 65.289  1.00 100.75 ? 99  ASP A OD2 1 
ATOM   509  N  N   . GLY A 1 75  ? -50.662 23.370 66.566  1.00 82.81  ? 100 GLY A N   1 
ATOM   510  C  CA  . GLY A 1 75  ? -49.749 22.762 65.598  1.00 88.70  ? 100 GLY A CA  1 
ATOM   511  C  C   . GLY A 1 75  ? -48.318 22.363 66.010  1.00 81.29  ? 100 GLY A C   1 
ATOM   512  O  O   . GLY A 1 75  ? -47.532 21.913 65.175  1.00 71.75  ? 100 GLY A O   1 
ATOM   513  N  N   . SER A 1 76  ? -47.961 22.546 67.277  1.00 80.14  ? 101 SER A N   1 
ATOM   514  C  CA  . SER A 1 76  ? -46.653 22.136 67.750  1.00 71.56  ? 101 SER A CA  1 
ATOM   515  C  C   . SER A 1 76  ? -46.660 21.941 69.262  1.00 72.27  ? 101 SER A C   1 
ATOM   516  O  O   . SER A 1 76  ? -47.455 22.548 69.966  1.00 82.06  ? 101 SER A O   1 
ATOM   517  C  CB  . SER A 1 76  ? -45.610 23.189 67.360  1.00 77.17  ? 101 SER A CB  1 
ATOM   518  O  OG  . SER A 1 76  ? -45.613 24.282 68.255  1.00 79.85  ? 101 SER A OG  1 
ATOM   519  N  N   . PHE A 1 77  ? -45.751 21.125 69.773  1.00 69.77  ? 102 PHE A N   1 
ATOM   520  C  CA  . PHE A 1 77  ? -45.671 20.904 71.216  1.00 68.90  ? 102 PHE A CA  1 
ATOM   521  C  C   . PHE A 1 77  ? -44.227 20.927 71.683  1.00 59.16  ? 102 PHE A C   1 
ATOM   522  O  O   . PHE A 1 77  ? -43.326 20.437 70.991  1.00 51.57  ? 102 PHE A O   1 
ATOM   523  C  CB  . PHE A 1 77  ? -46.345 19.579 71.634  1.00 55.92  ? 102 PHE A CB  1 
ATOM   524  C  CG  . PHE A 1 77  ? -45.841 18.389 70.883  1.00 53.42  ? 102 PHE A CG  1 
ATOM   525  C  CD1 . PHE A 1 77  ? -44.936 17.509 71.469  1.00 60.40  ? 102 PHE A CD1 1 
ATOM   526  C  CD2 . PHE A 1 77  ? -46.256 18.155 69.577  1.00 54.35  ? 102 PHE A CD2 1 
ATOM   527  C  CE1 . PHE A 1 77  ? -44.443 16.407 70.767  1.00 53.73  ? 102 PHE A CE1 1 
ATOM   528  C  CE2 . PHE A 1 77  ? -45.785 17.073 68.867  1.00 52.54  ? 102 PHE A CE2 1 
ATOM   529  C  CZ  . PHE A 1 77  ? -44.862 16.190 69.463  1.00 56.51  ? 102 PHE A CZ  1 
ATOM   530  N  N   . PHE A 1 78  ? -44.031 21.496 72.867  1.00 53.06  ? 103 PHE A N   1 
ATOM   531  C  CA  . PHE A 1 78  ? -42.726 21.506 73.478  1.00 59.12  ? 103 PHE A CA  1 
ATOM   532  C  C   . PHE A 1 78  ? -42.620 20.458 74.571  1.00 59.02  ? 103 PHE A C   1 
ATOM   533  O  O   . PHE A 1 78  ? -43.416 20.438 75.506  1.00 58.84  ? 103 PHE A O   1 
ATOM   534  C  CB  . PHE A 1 78  ? -42.386 22.876 74.050  1.00 60.10  ? 103 PHE A CB  1 
ATOM   535  C  CG  . PHE A 1 78  ? -41.209 22.858 74.953  1.00 55.22  ? 103 PHE A CG  1 
ATOM   536  C  CD1 . PHE A 1 78  ? -39.927 22.801 74.436  1.00 55.92  ? 103 PHE A CD1 1 
ATOM   537  C  CD2 . PHE A 1 78  ? -41.376 22.863 76.328  1.00 55.58  ? 103 PHE A CD2 1 
ATOM   538  C  CE1 . PHE A 1 78  ? -38.820 22.768 75.286  1.00 54.04  ? 103 PHE A CE1 1 
ATOM   539  C  CE2 . PHE A 1 78  ? -40.263 22.828 77.182  1.00 56.24  ? 103 PHE A CE2 1 
ATOM   540  C  CZ  . PHE A 1 78  ? -38.994 22.774 76.661  1.00 48.07  ? 103 PHE A CZ  1 
ATOM   541  N  N   . VAL A 1 79  ? -41.615 19.594 74.449  1.00 57.00  ? 104 VAL A N   1 
ATOM   542  C  CA  . VAL A 1 79  ? -41.347 18.592 75.466  1.00 56.95  ? 104 VAL A CA  1 
ATOM   543  C  C   . VAL A 1 79  ? -40.163 18.982 76.346  1.00 54.41  ? 104 VAL A C   1 
ATOM   544  O  O   . VAL A 1 79  ? -39.068 19.234 75.852  1.00 52.06  ? 104 VAL A O   1 
ATOM   545  C  CB  . VAL A 1 79  ? -41.049 17.239 74.835  1.00 55.49  ? 104 VAL A CB  1 
ATOM   546  C  CG1 . VAL A 1 79  ? -40.681 16.259 75.909  1.00 52.08  ? 104 VAL A CG1 1 
ATOM   547  C  CG2 . VAL A 1 79  ? -42.254 16.739 74.014  1.00 52.57  ? 104 VAL A CG2 1 
ATOM   548  N  N   . LEU A 1 80  ? -40.404 19.032 77.651  1.00 53.54  ? 105 LEU A N   1 
ATOM   549  C  CA  . LEU A 1 80  ? -39.364 19.312 78.622  1.00 50.46  ? 105 LEU A CA  1 
ATOM   550  C  C   . LEU A 1 80  ? -38.367 18.126 78.762  1.00 60.26  ? 105 LEU A C   1 
ATOM   551  O  O   . LEU A 1 80  ? -38.734 16.989 79.045  1.00 56.77  ? 105 LEU A O   1 
ATOM   552  C  CB  . LEU A 1 80  ? -39.989 19.633 79.979  1.00 50.29  ? 105 LEU A CB  1 
ATOM   553  C  CG  . LEU A 1 80  ? -39.011 20.386 80.881  1.00 53.74  ? 105 LEU A CG  1 
ATOM   554  C  CD1 . LEU A 1 80  ? -38.687 21.720 80.236  1.00 50.73  ? 105 LEU A CD1 1 
ATOM   555  C  CD2 . LEU A 1 80  ? -39.487 20.543 82.334  1.00 52.09  ? 105 LEU A CD2 1 
ATOM   556  N  N   . THR A 1 81  ? -37.090 18.411 78.578  1.00 58.77  ? 106 THR A N   1 
ATOM   557  C  CA  . THR A 1 81  ? -36.057 17.400 78.650  1.00 54.26  ? 106 THR A CA  1 
ATOM   558  C  C   . THR A 1 81  ? -35.117 17.739 79.812  1.00 61.48  ? 106 THR A C   1 
ATOM   559  O  O   . THR A 1 81  ? -34.833 16.897 80.653  1.00 65.35  ? 106 THR A O   1 
ATOM   560  C  CB  . THR A 1 81  ? -35.345 17.210 77.305  1.00 50.53  ? 106 THR A CB  1 
ATOM   561  O  OG1 . THR A 1 81  ? -34.772 18.446 76.892  1.00 57.81  ? 106 THR A OG1 1 
ATOM   562  C  CG2 . THR A 1 81  ? -36.337 16.814 76.260  1.00 49.09  ? 106 THR A CG2 1 
ATOM   563  N  N   . ASN A 1 82  ? -34.569 18.950 79.813  1.00 62.22  ? 107 ASN A N   1 
ATOM   564  C  CA  . ASN A 1 82  ? -33.655 19.361 80.880  1.00 59.66  ? 107 ASN A CA  1 
ATOM   565  C  C   . ASN A 1 82  ? -34.144 20.608 81.621  1.00 62.30  ? 107 ASN A C   1 
ATOM   566  O  O   . ASN A 1 82  ? -35.070 21.287 81.161  1.00 60.13  ? 107 ASN A O   1 
ATOM   567  C  CB  . ASN A 1 82  ? -32.264 19.607 80.302  1.00 58.27  ? 107 ASN A CB  1 
ATOM   568  C  CG  . ASN A 1 82  ? -31.166 18.984 81.144  1.00 65.93  ? 107 ASN A CG  1 
ATOM   569  O  OD1 . ASN A 1 82  ? -31.433 18.387 82.202  1.00 64.47  ? 107 ASN A OD1 1 
ATOM   570  N  ND2 . ASN A 1 82  ? -29.917 19.111 80.677  1.00 63.47  ? 107 ASN A ND2 1 
ATOM   571  N  N   . MET A 1 83  ? -33.570 20.882 82.791  1.00 59.11  ? 108 MET A N   1 
ATOM   572  C  CA  . MET A 1 83  ? -33.853 22.152 83.450  1.00 61.53  ? 108 MET A CA  1 
ATOM   573  C  C   . MET A 1 83  ? -32.828 22.632 84.482  1.00 62.22  ? 108 MET A C   1 
ATOM   574  O  O   . MET A 1 83  ? -32.084 21.849 85.052  1.00 67.87  ? 108 MET A O   1 
ATOM   575  C  CB  . MET A 1 83  ? -35.241 22.119 84.095  1.00 59.96  ? 108 MET A CB  1 
ATOM   576  C  CG  . MET A 1 83  ? -35.296 21.326 85.363  1.00 65.32  ? 108 MET A CG  1 
ATOM   577  S  SD  . MET A 1 83  ? -36.607 20.078 85.287  1.00 91.03  ? 108 MET A SD  1 
ATOM   578  C  CE  . MET A 1 83  ? -36.067 18.990 83.955  1.00 63.90  ? 108 MET A CE  1 
ATOM   579  N  N   . ILE A 1 84  ? -32.824 23.939 84.720  1.00 61.68  ? 109 ILE A N   1 
ATOM   580  C  CA  . ILE A 1 84  ? -32.156 24.545 85.866  1.00 59.48  ? 109 ILE A CA  1 
ATOM   581  C  C   . ILE A 1 84  ? -33.239 25.191 86.740  1.00 59.73  ? 109 ILE A C   1 
ATOM   582  O  O   . ILE A 1 84  ? -34.064 25.974 86.253  1.00 58.87  ? 109 ILE A O   1 
ATOM   583  C  CB  . ILE A 1 84  ? -31.102 25.575 85.413  1.00 55.29  ? 109 ILE A CB  1 
ATOM   584  C  CG1 . ILE A 1 84  ? -29.974 24.851 84.675  1.00 62.02  ? 109 ILE A CG1 1 
ATOM   585  C  CG2 . ILE A 1 84  ? -30.569 26.351 86.597  1.00 58.74  ? 109 ILE A CG2 1 
ATOM   586  C  CD1 . ILE A 1 84  ? -29.039 25.740 83.879  1.00 62.78  ? 109 ILE A CD1 1 
ATOM   587  N  N   . ILE A 1 85  ? -33.260 24.851 88.022  1.00 60.51  ? 110 ILE A N   1 
ATOM   588  C  CA  . ILE A 1 85  ? -34.386 25.242 88.865  1.00 61.02  ? 110 ILE A CA  1 
ATOM   589  C  C   . ILE A 1 85  ? -33.981 26.033 90.086  1.00 61.01  ? 110 ILE A C   1 
ATOM   590  O  O   . ILE A 1 85  ? -33.216 25.559 90.912  1.00 68.12  ? 110 ILE A O   1 
ATOM   591  C  CB  . ILE A 1 85  ? -35.186 24.013 89.356  1.00 62.44  ? 110 ILE A CB  1 
ATOM   592  C  CG1 . ILE A 1 85  ? -35.666 23.177 88.158  1.00 62.71  ? 110 ILE A CG1 1 
ATOM   593  C  CG2 . ILE A 1 85  ? -36.314 24.461 90.301  1.00 56.15  ? 110 ILE A CG2 1 
ATOM   594  C  CD1 . ILE A 1 85  ? -36.659 22.075 88.499  1.00 60.16  ? 110 ILE A CD1 1 
ATOM   595  N  N   . THR A 1 86  ? -34.530 27.227 90.216  1.00 63.10  ? 111 THR A N   1 
ATOM   596  C  CA  . THR A 1 86  ? -34.229 28.084 91.351  1.00 67.34  ? 111 THR A CA  1 
ATOM   597  C  C   . THR A 1 86  ? -35.496 28.286 92.172  1.00 66.87  ? 111 THR A C   1 
ATOM   598  O  O   . THR A 1 86  ? -36.501 28.766 91.646  1.00 67.09  ? 111 THR A O   1 
ATOM   599  C  CB  . THR A 1 86  ? -33.741 29.440 90.847  1.00 65.56  ? 111 THR A CB  1 
ATOM   600  O  OG1 . THR A 1 86  ? -32.920 29.241 89.691  1.00 65.33  ? 111 THR A OG1 1 
ATOM   601  C  CG2 . THR A 1 86  ? -32.971 30.164 91.919  1.00 64.56  ? 111 THR A CG2 1 
ATOM   602  N  N   . THR A 1 87  ? -35.470 27.951 93.458  1.00 65.31  ? 112 THR A N   1 
ATOM   603  C  CA  . THR A 1 87  ? -36.721 28.005 94.212  1.00 71.02  ? 112 THR A CA  1 
ATOM   604  C  C   . THR A 1 87  ? -36.730 29.099 95.273  1.00 74.26  ? 112 THR A C   1 
ATOM   605  O  O   . THR A 1 87  ? -35.715 29.739 95.522  1.00 79.74  ? 112 THR A O   1 
ATOM   606  C  CB  . THR A 1 87  ? -36.996 26.674 94.927  1.00 74.86  ? 112 THR A CB  1 
ATOM   607  O  OG1 . THR A 1 87  ? -36.228 26.625 96.136  1.00 77.24  ? 112 THR A OG1 1 
ATOM   608  C  CG2 . THR A 1 87  ? -36.671 25.458 94.020  1.00 64.14  ? 112 THR A CG2 1 
ATOM   609  N  N   . ASN A 1 88  ? -37.873 29.314 95.940  1.00 73.61  ? 113 ASN A N   1 
ATOM   610  C  CA  . ASN A 1 88  ? -38.026 30.320 96.991  1.00 81.28  ? 113 ASN A CA  1 
ATOM   611  C  C   . ASN A 1 88  ? -37.423 31.653 96.657  1.00 84.39  ? 113 ASN A C   1 
ATOM   612  O  O   . ASN A 1 88  ? -36.820 32.321 97.491  1.00 90.07  ? 113 ASN A O   1 
ATOM   613  C  CB  . ASN A 1 88  ? -37.456 29.842 98.318  1.00 90.13  ? 113 ASN A CB  1 
ATOM   614  C  CG  . ASN A 1 88  ? -38.283 30.265 99.528  1.00 104.73 ? 113 ASN A CG  1 
ATOM   615  O  OD1 . ASN A 1 88  ? -39.389 30.812 99.406  1.00 102.43 ? 113 ASN A OD1 1 
ATOM   616  N  ND2 . ASN A 1 88  ? -37.764 29.926 100.704 1.00 112.35 ? 113 ASN A ND2 1 
ATOM   617  N  N   . GLN A 1 89  ? -37.589 32.043 95.393  1.00 81.59  ? 114 GLN A N   1 
ATOM   618  C  CA  . GLN A 1 89  ? -37.309 33.417 94.998  1.00 77.90  ? 114 GLN A CA  1 
ATOM   619  C  C   . GLN A 1 89  ? -38.435 34.336 95.472  1.00 81.13  ? 114 GLN A C   1 
ATOM   620  O  O   . GLN A 1 89  ? -39.612 33.962 95.432  1.00 84.07  ? 114 GLN A O   1 
ATOM   621  C  CB  . GLN A 1 89  ? -37.237 33.519 93.482  1.00 74.45  ? 114 GLN A CB  1 
ATOM   622  C  CG  . GLN A 1 89  ? -35.954 33.087 92.854  1.00 70.20  ? 114 GLN A CG  1 
ATOM   623  C  CD  . GLN A 1 89  ? -35.932 33.452 91.388  1.00 71.19  ? 114 GLN A CD  1 
ATOM   624  O  OE1 . GLN A 1 89  ? -36.988 33.669 90.774  1.00 68.43  ? 114 GLN A OE1 1 
ATOM   625  N  NE2 . GLN A 1 89  ? -34.735 33.540 90.815  1.00 70.67  ? 114 GLN A NE2 1 
ATOM   626  N  N   . THR A 1 90  ? -38.078 35.540 95.903  1.00 81.42  ? 115 THR A N   1 
ATOM   627  C  CA  . THR A 1 90  ? -39.067 36.570 96.210  1.00 82.70  ? 115 THR A CA  1 
ATOM   628  C  C   . THR A 1 90  ? -38.537 37.915 95.732  1.00 82.03  ? 115 THR A C   1 
ATOM   629  O  O   . THR A 1 90  ? -37.321 38.107 95.661  1.00 73.94  ? 115 THR A O   1 
ATOM   630  C  CB  . THR A 1 90  ? -39.321 36.693 97.720  1.00 82.34  ? 115 THR A CB  1 
ATOM   631  O  OG1 . THR A 1 90  ? -38.119 37.131 98.359  1.00 85.02  ? 115 THR A OG1 1 
ATOM   632  C  CG2 . THR A 1 90  ? -39.737 35.375 98.313  1.00 86.43  ? 115 THR A CG2 1 
ATOM   633  N  N   . GLN A 1 91  ? -39.443 38.858 95.457  1.00 86.79  ? 116 GLN A N   1 
ATOM   634  C  CA  . GLN A 1 91  ? -39.030 40.190 95.014  1.00 81.94  ? 116 GLN A CA  1 
ATOM   635  C  C   . GLN A 1 91  ? -38.306 40.838 96.171  1.00 80.73  ? 116 GLN A C   1 
ATOM   636  O  O   . GLN A 1 91  ? -38.881 41.032 97.247  1.00 74.74  ? 116 GLN A O   1 
ATOM   637  C  CB  . GLN A 1 91  ? -40.243 41.053 94.647  1.00 76.11  ? 116 GLN A CB  1 
ATOM   638  C  CG  . GLN A 1 91  ? -40.874 40.748 93.292  1.00 77.15  ? 116 GLN A CG  1 
ATOM   639  C  CD  . GLN A 1 91  ? -40.127 41.405 92.157  1.00 76.11  ? 116 GLN A CD  1 
ATOM   640  O  OE1 . GLN A 1 91  ? -39.041 41.935 92.354  1.00 84.33  ? 116 GLN A OE1 1 
ATOM   641  N  NE2 . GLN A 1 91  ? -40.704 41.380 90.966  1.00 74.93  ? 116 GLN A NE2 1 
ATOM   642  N  N   . SER A 1 92  ? -37.042 41.174 95.927  1.00 84.42  ? 117 SER A N   1 
ATOM   643  C  CA  . SER A 1 92  ? -36.133 41.660 96.956  1.00 81.95  ? 117 SER A CA  1 
ATOM   644  C  C   . SER A 1 92  ? -34.850 42.175 96.320  1.00 85.91  ? 117 SER A C   1 
ATOM   645  O  O   . SER A 1 92  ? -34.772 42.333 95.110  1.00 89.47  ? 117 SER A O   1 
ATOM   646  C  CB  . SER A 1 92  ? -35.820 40.565 97.969  1.00 84.66  ? 117 SER A CB  1 
ATOM   647  O  OG  . SER A 1 92  ? -35.133 41.125 99.072  1.00 93.29  ? 117 SER A OG  1 
ATOM   648  N  N   . LYS A 1 93  ? -33.851 42.475 97.137  1.00 87.63  ? 118 LYS A N   1 
ATOM   649  C  CA  . LYS A 1 93  ? -32.545 42.844 96.613  1.00 84.28  ? 118 LYS A CA  1 
ATOM   650  C  C   . LYS A 1 93  ? -31.551 41.743 96.962  1.00 87.06  ? 118 LYS A C   1 
ATOM   651  O  O   . LYS A 1 93  ? -31.732 41.039 97.957  1.00 89.52  ? 118 LYS A O   1 
ATOM   652  C  CB  . LYS A 1 93  ? -32.104 44.181 97.208  1.00 86.82  ? 118 LYS A CB  1 
ATOM   653  N  N   . CYS A 1 94  ? -30.518 41.574 96.139  1.00 88.35  ? 119 CYS A N   1 
ATOM   654  C  CA  . CYS A 1 94  ? -29.459 40.604 96.431  1.00 87.73  ? 119 CYS A CA  1 
ATOM   655  C  C   . CYS A 1 94  ? -28.187 40.828 95.612  1.00 97.10  ? 119 CYS A C   1 
ATOM   656  O  O   . CYS A 1 94  ? -28.141 41.686 94.725  1.00 97.78  ? 119 CYS A O   1 
ATOM   657  C  CB  . CYS A 1 94  ? -29.951 39.172 96.218  1.00 75.36  ? 119 CYS A CB  1 
ATOM   658  S  SG  . CYS A 1 94  ? -30.776 38.891 94.632  1.00 86.35  ? 119 CYS A SG  1 
ATOM   659  N  N   . ALA A 1 95  ? -27.168 40.021 95.900  1.00 96.20  ? 120 ALA A N   1 
ATOM   660  C  CA  . ALA A 1 95  ? -25.866 40.146 95.258  1.00 100.19 ? 120 ALA A CA  1 
ATOM   661  C  C   . ALA A 1 95  ? -25.795 39.454 93.897  1.00 97.28  ? 120 ALA A C   1 
ATOM   662  O  O   . ALA A 1 95  ? -26.057 38.259 93.779  1.00 92.71  ? 120 ALA A O   1 
ATOM   663  C  CB  . ALA A 1 95  ? -24.776 39.609 96.179  1.00 114.19 ? 120 ALA A CB  1 
ATOM   664  N  N   . GLU A 1 96  ? -25.382 40.210 92.888  1.00 98.10  ? 121 GLU A N   1 
ATOM   665  C  CA  . GLU A 1 96  ? -25.266 39.715 91.525  1.00 99.03  ? 121 GLU A CA  1 
ATOM   666  C  C   . GLU A 1 96  ? -24.245 38.565 91.434  1.00 108.51 ? 121 GLU A C   1 
ATOM   667  O  O   . GLU A 1 96  ? -23.424 38.383 92.336  1.00 113.56 ? 121 GLU A O   1 
ATOM   668  C  CB  . GLU A 1 96  ? -24.860 40.882 90.632  1.00 98.99  ? 121 GLU A CB  1 
ATOM   669  C  CG  . GLU A 1 96  ? -24.746 40.589 89.161  1.00 104.37 ? 121 GLU A CG  1 
ATOM   670  C  CD  . GLU A 1 96  ? -24.676 41.870 88.350  1.00 110.12 ? 121 GLU A CD  1 
ATOM   671  O  OE1 . GLU A 1 96  ? -24.025 41.884 87.281  1.00 112.57 ? 121 GLU A OE1 1 
ATOM   672  O  OE2 . GLU A 1 96  ? -25.281 42.869 88.791  1.00 110.79 ? 121 GLU A OE2 1 
ATOM   673  N  N   . ASN A 1 97  ? -24.334 37.749 90.383  1.00 107.38 ? 122 ASN A N   1 
ATOM   674  C  CA  . ASN A 1 97  ? -23.355 36.682 90.157  1.00 102.98 ? 122 ASN A CA  1 
ATOM   675  C  C   . ASN A 1 97  ? -22.040 37.232 89.628  1.00 110.22 ? 122 ASN A C   1 
ATOM   676  O  O   . ASN A 1 97  ? -22.048 38.154 88.815  1.00 110.06 ? 122 ASN A O   1 
ATOM   677  C  CB  . ASN A 1 97  ? -23.883 35.669 89.147  1.00 100.21 ? 122 ASN A CB  1 
ATOM   678  C  CG  . ASN A 1 97  ? -25.017 34.842 89.689  1.00 93.95  ? 122 ASN A CG  1 
ATOM   679  O  OD1 . ASN A 1 97  ? -25.952 34.516 88.964  1.00 95.77  ? 122 ASN A OD1 1 
ATOM   680  N  ND2 . ASN A 1 97  ? -24.944 34.493 90.967  1.00 96.25  ? 122 ASN A ND2 1 
ATOM   681  N  N   . PRO A 1 98  ? -20.904 36.657 90.067  1.00 112.29 ? 123 PRO A N   1 
ATOM   682  C  CA  . PRO A 1 98  ? -19.613 37.188 89.620  1.00 110.04 ? 123 PRO A CA  1 
ATOM   683  C  C   . PRO A 1 98  ? -19.433 37.041 88.109  1.00 109.72 ? 123 PRO A C   1 
ATOM   684  O  O   . PRO A 1 98  ? -19.484 35.935 87.579  1.00 112.08 ? 123 PRO A O   1 
ATOM   685  C  CB  . PRO A 1 98  ? -18.606 36.295 90.348  1.00 107.05 ? 123 PRO A CB  1 
ATOM   686  C  CG  . PRO A 1 98  ? -19.375 35.650 91.460  1.00 103.22 ? 123 PRO A CG  1 
ATOM   687  C  CD  . PRO A 1 98  ? -20.741 35.468 90.915  1.00 108.62 ? 123 PRO A CD  1 
ATOM   688  N  N   . THR A 1 99  ? -19.176 38.159 87.443  1.00 107.37 ? 124 THR A N   1 
ATOM   689  C  CA  . THR A 1 99  ? -18.966 38.220 86.008  1.00 107.96 ? 124 THR A CA  1 
ATOM   690  C  C   . THR A 1 99  ? -17.987 39.361 85.934  1.00 115.19 ? 124 THR A C   1 
ATOM   691  O  O   . THR A 1 99  ? -17.956 40.184 86.849  1.00 117.04 ? 124 THR A O   1 
ATOM   692  C  CB  . THR A 1 99  ? -20.249 38.631 85.247  1.00 113.84 ? 124 THR A CB  1 
ATOM   693  O  OG1 . THR A 1 99  ? -21.399 38.015 85.843  1.00 113.75 ? 124 THR A OG1 1 
ATOM   694  C  CG2 . THR A 1 99  ? -20.174 38.238 83.774  1.00 112.76 ? 124 THR A CG2 1 
ATOM   695  N  N   . PRO A 1 100 ? -17.177 39.435 84.867  1.00 120.69 ? 125 PRO A N   1 
ATOM   696  C  CA  . PRO A 1 100 ? -16.211 40.534 84.885  1.00 116.67 ? 125 PRO A CA  1 
ATOM   697  C  C   . PRO A 1 100 ? -16.882 41.847 85.285  1.00 114.45 ? 125 PRO A C   1 
ATOM   698  O  O   . PRO A 1 100 ? -16.338 42.587 86.108  1.00 112.01 ? 125 PRO A O   1 
ATOM   699  C  CB  . PRO A 1 100 ? -15.729 40.580 83.437  1.00 113.12 ? 125 PRO A CB  1 
ATOM   700  C  CG  . PRO A 1 100 ? -15.781 39.148 83.005  1.00 109.69 ? 125 PRO A CG  1 
ATOM   701  C  CD  . PRO A 1 100 ? -16.985 38.549 83.703  1.00 118.76 ? 125 PRO A CD  1 
ATOM   702  N  N   . ALA A 1 101 ? -18.073 42.103 84.755  1.00 116.92 ? 126 ALA A N   1 
ATOM   703  C  CA  . ALA A 1 101 ? -18.774 43.350 85.048  1.00 122.49 ? 126 ALA A CA  1 
ATOM   704  C  C   . ALA A 1 101 ? -19.497 43.312 86.395  1.00 119.57 ? 126 ALA A C   1 
ATOM   705  O  O   . ALA A 1 101 ? -19.882 44.357 86.926  1.00 124.27 ? 126 ALA A O   1 
ATOM   706  C  CB  . ALA A 1 101 ? -19.750 43.700 83.922  1.00 119.94 ? 126 ALA A CB  1 
ATOM   707  N  N   . SER A 1 102 ? -19.678 42.111 86.939  1.00 111.62 ? 127 SER A N   1 
ATOM   708  C  CA  . SER A 1 102 ? -20.437 41.924 88.176  1.00 113.52 ? 127 SER A CA  1 
ATOM   709  C  C   . SER A 1 102 ? -19.661 42.261 89.438  1.00 112.49 ? 127 SER A C   1 
ATOM   710  O  O   . SER A 1 102 ? -20.171 42.925 90.342  1.00 113.14 ? 127 SER A O   1 
ATOM   711  C  CB  . SER A 1 102 ? -20.923 40.482 88.287  1.00 111.99 ? 127 SER A CB  1 
ATOM   712  O  OG  . SER A 1 102 ? -21.734 40.122 87.187  1.00 114.30 ? 127 SER A OG  1 
ATOM   713  N  N   . THR A 1 103 ? -18.431 41.771 89.497  1.00 113.33 ? 128 THR A N   1 
ATOM   714  C  CA  . THR A 1 103 ? -17.594 41.915 90.679  1.00 115.51 ? 128 THR A CA  1 
ATOM   715  C  C   . THR A 1 103 ? -17.206 43.369 90.910  1.00 118.64 ? 128 THR A C   1 
ATOM   716  O  O   . THR A 1 103 ? -16.740 44.064 89.998  1.00 109.77 ? 128 THR A O   1 
ATOM   717  C  CB  . THR A 1 103 ? -16.330 41.090 90.537  1.00 115.96 ? 128 THR A CB  1 
ATOM   718  O  OG1 . THR A 1 103 ? -15.738 41.376 89.261  1.00 118.32 ? 128 THR A OG1 1 
ATOM   719  C  CG2 . THR A 1 103 ? -16.658 39.594 90.629  1.00 109.28 ? 128 THR A CG2 1 
ATOM   720  N  N   . CYS A 1 104 ? -17.401 43.816 92.145  1.00 121.86 ? 129 CYS A N   1 
ATOM   721  C  CA  . CYS A 1 104 ? -17.167 45.201 92.501  1.00 122.78 ? 129 CYS A CA  1 
ATOM   722  C  C   . CYS A 1 104 ? -16.454 45.333 93.844  1.00 126.64 ? 129 CYS A C   1 
ATOM   723  O  O   . CYS A 1 104 ? -16.752 44.610 94.802  1.00 121.05 ? 129 CYS A O   1 
ATOM   724  C  CB  . CYS A 1 104 ? -18.482 45.976 92.529  1.00 121.14 ? 129 CYS A CB  1 
ATOM   725  S  SG  . CYS A 1 104 ? -19.372 45.879 94.105  1.00 122.84 ? 129 CYS A SG  1 
ATOM   726  N  N   . THR A 1 105 ? -15.511 46.272 93.888  1.00 131.73 ? 130 THR A N   1 
ATOM   727  C  CA  . THR A 1 105 ? -14.772 46.630 95.098  1.00 131.54 ? 130 THR A CA  1 
ATOM   728  C  C   . THR A 1 105 ? -15.552 47.593 96.010  1.00 125.27 ? 130 THR A C   1 
ATOM   729  O  O   . THR A 1 105 ? -15.533 47.449 97.235  1.00 121.20 ? 130 THR A O   1 
ATOM   730  C  CB  . THR A 1 105 ? -13.435 47.278 94.717  1.00 128.66 ? 130 THR A CB  1 
ATOM   731  O  OG1 . THR A 1 105 ? -13.685 48.556 94.111  1.00 131.49 ? 130 THR A OG1 1 
ATOM   732  C  CG2 . THR A 1 105 ? -12.693 46.394 93.726  1.00 123.22 ? 130 THR A CG2 1 
ATOM   733  N  N   . SER A 1 106 ? -16.222 48.578 95.407  1.00 122.24 ? 131 SER A N   1 
ATOM   734  C  CA  . SER A 1 106 ? -17.011 49.553 96.165  1.00 124.79 ? 131 SER A CA  1 
ATOM   735  C  C   . SER A 1 106 ? -18.164 50.127 95.339  1.00 126.32 ? 131 SER A C   1 
ATOM   736  O  O   . SER A 1 106 ? -18.373 49.741 94.187  1.00 127.55 ? 131 SER A O   1 
ATOM   737  C  CB  . SER A 1 106 ? -16.133 50.700 96.654  1.00 121.47 ? 131 SER A CB  1 
ATOM   738  O  OG  . SER A 1 106 ? -15.965 51.657 95.624  1.00 125.03 ? 131 SER A OG  1 
ATOM   739  N  N   . HIS A 1 107 ? -18.890 51.073 95.929  1.00 119.82 ? 132 HIS A N   1 
ATOM   740  C  CA  . HIS A 1 107 ? -20.121 51.581 95.334  1.00 115.95 ? 132 HIS A CA  1 
ATOM   741  C  C   . HIS A 1 107 ? -19.902 52.395 94.070  1.00 119.19 ? 132 HIS A C   1 
ATOM   742  O  O   . HIS A 1 107 ? -20.840 52.627 93.309  1.00 123.27 ? 132 HIS A O   1 
ATOM   743  C  CB  . HIS A 1 107 ? -20.906 52.396 96.358  1.00 113.02 ? 132 HIS A CB  1 
ATOM   744  C  CG  . HIS A 1 107 ? -21.259 51.621 97.584  1.00 115.90 ? 132 HIS A CG  1 
ATOM   745  N  ND1 . HIS A 1 107 ? -20.343 50.845 98.264  1.00 117.66 ? 132 HIS A ND1 1 
ATOM   746  C  CD2 . HIS A 1 107 ? -22.432 51.483 98.249  1.00 116.88 ? 132 HIS A CD2 1 
ATOM   747  C  CE1 . HIS A 1 107 ? -20.933 50.270 99.296  1.00 118.76 ? 132 HIS A CE1 1 
ATOM   748  N  NE2 . HIS A 1 107 ? -22.202 50.645 99.311  1.00 117.74 ? 132 HIS A NE2 1 
ATOM   749  N  N   . ARG A 1 108 ? -18.673 52.837 93.844  1.00 121.98 ? 133 ARG A N   1 
ATOM   750  C  CA  . ARG A 1 108 ? -18.370 53.582 92.631  1.00 126.47 ? 133 ARG A CA  1 
ATOM   751  C  C   . ARG A 1 108 ? -18.594 52.676 91.427  1.00 126.38 ? 133 ARG A C   1 
ATOM   752  O  O   . ARG A 1 108 ? -19.056 53.120 90.373  1.00 122.71 ? 133 ARG A O   1 
ATOM   753  C  CB  . ARG A 1 108 ? -16.924 54.084 92.652  1.00 124.60 ? 133 ARG A CB  1 
ATOM   754  N  N   . ASP A 1 109 ? -18.272 51.398 91.607  1.00 126.46 ? 134 ASP A N   1 
ATOM   755  C  CA  . ASP A 1 109 ? -18.341 50.413 90.533  1.00 127.84 ? 134 ASP A CA  1 
ATOM   756  C  C   . ASP A 1 109 ? -19.771 50.017 90.193  1.00 129.26 ? 134 ASP A C   1 
ATOM   757  O  O   . ASP A 1 109 ? -20.039 49.496 89.108  1.00 132.00 ? 134 ASP A O   1 
ATOM   758  C  CB  . ASP A 1 109 ? -17.536 49.173 90.913  1.00 129.63 ? 134 ASP A CB  1 
ATOM   759  C  CG  . ASP A 1 109 ? -16.090 49.498 91.212  1.00 130.10 ? 134 ASP A CG  1 
ATOM   760  O  OD1 . ASP A 1 109 ? -15.589 50.483 90.634  1.00 131.44 ? 134 ASP A OD1 1 
ATOM   761  O  OD2 . ASP A 1 109 ? -15.463 48.782 92.024  1.00 128.20 ? 134 ASP A OD2 1 
ATOM   762  N  N   . CYS A 1 110 ? -20.688 50.267 91.121  1.00 126.02 ? 135 CYS A N   1 
ATOM   763  C  CA  . CYS A 1 110 ? -22.083 49.920 90.914  1.00 118.33 ? 135 CYS A CA  1 
ATOM   764  C  C   . CYS A 1 110 ? -22.923 51.164 90.674  1.00 115.62 ? 135 CYS A C   1 
ATOM   765  O  O   . CYS A 1 110 ? -23.198 51.920 91.607  1.00 114.74 ? 135 CYS A O   1 
ATOM   766  C  CB  . CYS A 1 110 ? -22.611 49.172 92.140  1.00 120.45 ? 135 CYS A CB  1 
ATOM   767  S  SG  . CYS A 1 110 ? -21.699 47.655 92.548  1.00 128.84 ? 135 CYS A SG  1 
ATOM   768  N  N   . LYS A 1 111 ? -23.363 51.356 89.434  1.00 114.84 ? 136 LYS A N   1 
ATOM   769  C  CA  . LYS A 1 111 ? -24.193 52.515 89.106  1.00 118.14 ? 136 LYS A CA  1 
ATOM   770  C  C   . LYS A 1 111 ? -25.694 52.202 89.204  1.00 113.09 ? 136 LYS A C   1 
ATOM   771  O  O   . LYS A 1 111 ? -26.247 51.458 88.387  1.00 115.81 ? 136 LYS A O   1 
ATOM   772  C  CB  . LYS A 1 111 ? -23.845 53.059 87.714  1.00 114.55 ? 136 LYS A CB  1 
ATOM   773  N  N   . ARG A 1 112 ? -26.346 52.798 90.198  1.00 107.13 ? 137 ARG A N   1 
ATOM   774  C  CA  . ARG A 1 112 ? -27.765 52.572 90.449  1.00 106.90 ? 137 ARG A CA  1 
ATOM   775  C  C   . ARG A 1 112 ? -28.617 52.843 89.204  1.00 113.10 ? 137 ARG A C   1 
ATOM   776  O  O   . ARG A 1 112 ? -28.296 53.730 88.411  1.00 115.07 ? 137 ARG A O   1 
ATOM   777  C  CB  . ARG A 1 112 ? -28.233 53.408 91.654  1.00 100.25 ? 137 ARG A CB  1 
ATOM   778  C  CG  . ARG A 1 112 ? -29.711 53.797 91.670  1.00 104.05 ? 137 ARG A CG  1 
ATOM   779  C  CD  . ARG A 1 112 ? -30.323 53.649 93.071  1.00 108.07 ? 137 ARG A CD  1 
ATOM   780  N  NE  . ARG A 1 112 ? -31.579 54.392 93.228  1.00 113.25 ? 137 ARG A NE  1 
ATOM   781  C  CZ  . ARG A 1 112 ? -32.475 54.171 94.193  1.00 115.88 ? 137 ARG A CZ  1 
ATOM   782  N  NH1 . ARG A 1 112 ? -32.274 53.209 95.091  1.00 112.75 ? 137 ARG A NH1 1 
ATOM   783  N  NH2 . ARG A 1 112 ? -33.584 54.903 94.256  1.00 108.98 ? 137 ARG A NH2 1 
ATOM   784  N  N   . GLY A 1 113 ? -29.667 52.038 89.018  1.00 112.31 ? 138 GLY A N   1 
ATOM   785  C  CA  . GLY A 1 113 ? -30.650 52.238 87.963  1.00 105.93 ? 138 GLY A CA  1 
ATOM   786  C  C   . GLY A 1 113 ? -30.272 51.637 86.624  1.00 107.02 ? 138 GLY A C   1 
ATOM   787  O  O   . GLY A 1 113 ? -30.977 51.811 85.633  1.00 102.67 ? 138 GLY A O   1 
ATOM   788  N  N   . PHE A 1 114 ? -29.154 50.920 86.594  1.00 115.74 ? 139 PHE A N   1 
ATOM   789  C  CA  . PHE A 1 114 ? -28.651 50.350 85.348  1.00 120.16 ? 139 PHE A CA  1 
ATOM   790  C  C   . PHE A 1 114 ? -28.798 48.831 85.328  1.00 119.24 ? 139 PHE A C   1 
ATOM   791  O  O   . PHE A 1 114 ? -28.756 48.179 86.378  1.00 112.87 ? 139 PHE A O   1 
ATOM   792  C  CB  . PHE A 1 114 ? -27.182 50.734 85.120  1.00 114.74 ? 139 PHE A CB  1 
ATOM   793  C  CG  . PHE A 1 114 ? -26.642 50.272 83.795  1.00 120.38 ? 139 PHE A CG  1 
ATOM   794  C  CD1 . PHE A 1 114 ? -27.022 50.912 82.618  1.00 124.20 ? 139 PHE A CD1 1 
ATOM   795  C  CD2 . PHE A 1 114 ? -25.772 49.189 83.718  1.00 117.24 ? 139 PHE A CD2 1 
ATOM   796  C  CE1 . PHE A 1 114 ? -26.539 50.482 81.388  1.00 125.86 ? 139 PHE A CE1 1 
ATOM   797  C  CE2 . PHE A 1 114 ? -25.283 48.750 82.493  1.00 114.68 ? 139 PHE A CE2 1 
ATOM   798  C  CZ  . PHE A 1 114 ? -25.665 49.397 81.328  1.00 121.03 ? 139 PHE A CZ  1 
ATOM   799  N  N   . ASN A 1 115 ? -28.941 48.276 84.126  1.00 120.83 ? 140 ASN A N   1 
ATOM   800  C  CA  . ASN A 1 115 ? -29.082 46.833 83.944  1.00 117.14 ? 140 ASN A CA  1 
ATOM   801  C  C   . ASN A 1 115 ? -27.791 46.067 84.258  1.00 116.57 ? 140 ASN A C   1 
ATOM   802  O  O   . ASN A 1 115 ? -26.763 46.662 84.584  1.00 120.75 ? 140 ASN A O   1 
ATOM   803  C  CB  . ASN A 1 115 ? -29.509 46.544 82.506  1.00 114.94 ? 140 ASN A CB  1 
ATOM   804  C  CG  . ASN A 1 115 ? -30.747 45.685 82.431  1.00 115.00 ? 140 ASN A CG  1 
ATOM   805  O  OD1 . ASN A 1 115 ? -30.656 44.474 82.217  1.00 111.71 ? 140 ASN A OD1 1 
ATOM   806  N  ND2 . ASN A 1 115 ? -31.920 46.304 82.617  1.00 103.51 ? 140 ASN A ND2 1 
ATOM   807  N  N   . ASP A 1 116 ? -27.837 44.747 84.139  1.00 116.27 ? 141 ASP A N   1 
ATOM   808  C  CA  . ASP A 1 116 ? -26.694 43.915 84.511  1.00 113.71 ? 141 ASP A CA  1 
ATOM   809  C  C   . ASP A 1 116 ? -26.295 42.982 83.361  1.00 114.61 ? 141 ASP A C   1 
ATOM   810  O  O   . ASP A 1 116 ? -27.031 42.839 82.377  1.00 112.03 ? 141 ASP A O   1 
ATOM   811  C  CB  . ASP A 1 116 ? -27.006 43.107 85.777  1.00 108.14 ? 141 ASP A CB  1 
ATOM   812  C  CG  . ASP A 1 116 ? -27.607 41.738 85.467  1.00 108.32 ? 141 ASP A CG  1 
ATOM   813  O  OD1 . ASP A 1 116 ? -28.841 41.645 85.291  1.00 103.13 ? 141 ASP A OD1 1 
ATOM   814  O  OD2 . ASP A 1 116 ? -26.840 40.749 85.400  1.00 114.25 ? 141 ASP A OD2 1 
ATOM   815  N  N   . ALA A 1 117 ? -25.124 42.357 83.485  1.00 115.82 ? 142 ALA A N   1 
ATOM   816  C  CA  . ALA A 1 117 ? -24.623 41.449 82.450  1.00 115.97 ? 142 ALA A CA  1 
ATOM   817  C  C   . ALA A 1 117 ? -25.674 40.415 82.036  1.00 111.24 ? 142 ALA A C   1 
ATOM   818  O  O   . ALA A 1 117 ? -26.020 40.308 80.853  1.00 107.85 ? 142 ALA A O   1 
ATOM   819  C  CB  . ALA A 1 117 ? -23.346 40.753 82.920  1.00 110.83 ? 142 ALA A CB  1 
ATOM   820  N  N   . ARG A 1 118 ? -26.187 39.671 83.015  1.00 109.63 ? 143 ARG A N   1 
ATOM   821  C  CA  . ARG A 1 118 ? -27.241 38.679 82.774  1.00 111.85 ? 143 ARG A CA  1 
ATOM   822  C  C   . ARG A 1 118 ? -28.529 39.335 82.265  1.00 109.47 ? 143 ARG A C   1 
ATOM   823  O  O   . ARG A 1 118 ? -29.262 38.757 81.454  1.00 105.03 ? 143 ARG A O   1 
ATOM   824  C  CB  . ARG A 1 118 ? -27.559 37.899 84.057  1.00 106.77 ? 143 ARG A CB  1 
ATOM   825  C  CG  . ARG A 1 118 ? -26.346 37.429 84.841  1.00 107.89 ? 143 ARG A CG  1 
ATOM   826  C  CD  . ARG A 1 118 ? -26.108 35.929 84.670  1.00 104.69 ? 143 ARG A CD  1 
ATOM   827  N  NE  . ARG A 1 118 ? -26.674 35.144 85.768  1.00 104.94 ? 143 ARG A NE  1 
ATOM   828  C  CZ  . ARG A 1 118 ? -27.845 34.505 85.722  1.00 105.30 ? 143 ARG A CZ  1 
ATOM   829  N  NH1 . ARG A 1 118 ? -28.599 34.552 84.626  1.00 103.15 ? 143 ARG A NH1 1 
ATOM   830  N  NH2 . ARG A 1 118 ? -28.265 33.813 86.777  1.00 95.52  ? 143 ARG A NH2 1 
ATOM   831  N  N   . GLY A 1 119 ? -28.801 40.542 82.755  1.00 107.14 ? 144 GLY A N   1 
ATOM   832  C  CA  . GLY A 1 119 ? -30.069 41.198 82.502  1.00 103.60 ? 144 GLY A CA  1 
ATOM   833  C  C   . GLY A 1 119 ? -31.180 40.584 83.341  1.00 97.03  ? 144 GLY A C   1 
ATOM   834  O  O   . GLY A 1 119 ? -32.327 40.524 82.909  1.00 90.39  ? 144 GLY A O   1 
ATOM   835  N  N   . ASP A 1 120 ? -30.827 40.045 84.505  1.00 95.82  ? 145 ASP A N   1 
ATOM   836  C  CA  . ASP A 1 120 ? -31.830 39.627 85.488  1.00 94.83  ? 145 ASP A CA  1 
ATOM   837  C  C   . ASP A 1 120 ? -32.059 40.579 86.676  1.00 83.72  ? 145 ASP A C   1 
ATOM   838  O  O   . ASP A 1 120 ? -32.811 40.267 87.592  1.00 81.94  ? 145 ASP A O   1 
ATOM   839  C  CB  . ASP A 1 120 ? -31.661 38.163 85.929  1.00 97.49  ? 145 ASP A CB  1 
ATOM   840  C  CG  . ASP A 1 120 ? -30.238 37.814 86.279  1.00 99.16  ? 145 ASP A CG  1 
ATOM   841  O  OD1 . ASP A 1 120 ? -29.451 38.741 86.600  1.00 101.49 ? 145 ASP A OD1 1 
ATOM   842  O  OD2 . ASP A 1 120 ? -29.922 36.601 86.235  1.00 95.97  ? 145 ASP A OD2 1 
ATOM   843  N  N   . GLY A 1 121 ? -31.406 41.727 86.682  1.00 85.73  ? 146 GLY A N   1 
ATOM   844  C  CA  . GLY A 1 121 ? -31.636 42.672 87.760  1.00 87.45  ? 146 GLY A CA  1 
ATOM   845  C  C   . GLY A 1 121 ? -31.345 44.123 87.427  1.00 87.73  ? 146 GLY A C   1 
ATOM   846  O  O   . GLY A 1 121 ? -30.780 44.451 86.377  1.00 90.65  ? 146 GLY A O   1 
ATOM   847  N  N   . VAL A 1 122 ? -31.752 45.001 88.337  1.00 91.83  ? 147 VAL A N   1 
ATOM   848  C  CA  . VAL A 1 122 ? -31.434 46.425 88.239  1.00 97.43  ? 147 VAL A CA  1 
ATOM   849  C  C   . VAL A 1 122 ? -30.586 46.829 89.439  1.00 100.58 ? 147 VAL A C   1 
ATOM   850  O  O   . VAL A 1 122 ? -31.003 46.625 90.582  1.00 98.75  ? 147 VAL A O   1 
ATOM   851  C  CB  . VAL A 1 122 ? -32.685 47.306 88.237  1.00 84.36  ? 147 VAL A CB  1 
ATOM   852  C  CG1 . VAL A 1 122 ? -32.293 48.726 88.561  1.00 96.05  ? 147 VAL A CG1 1 
ATOM   853  C  CG2 . VAL A 1 122 ? -33.398 47.236 86.895  1.00 82.46  ? 147 VAL A CG2 1 
ATOM   854  N  N   . ARG A 1 123 ? -29.408 47.404 89.183  1.00 102.91 ? 148 ARG A N   1 
ATOM   855  C  CA  . ARG A 1 123 ? -28.455 47.696 90.253  1.00 101.70 ? 148 ARG A CA  1 
ATOM   856  C  C   . ARG A 1 123 ? -28.904 48.856 91.135  1.00 103.45 ? 148 ARG A C   1 
ATOM   857  O  O   . ARG A 1 123 ? -29.188 49.943 90.644  1.00 106.11 ? 148 ARG A O   1 
ATOM   858  C  CB  . ARG A 1 123 ? -27.057 47.993 89.690  1.00 104.11 ? 148 ARG A CB  1 
ATOM   859  C  CG  . ARG A 1 123 ? -26.553 46.981 88.675  1.00 108.91 ? 148 ARG A CG  1 
ATOM   860  C  CD  . ARG A 1 123 ? -25.025 46.909 88.627  1.00 109.08 ? 148 ARG A CD  1 
ATOM   861  N  NE  . ARG A 1 123 ? -24.554 46.146 87.470  1.00 112.46 ? 148 ARG A NE  1 
ATOM   862  C  CZ  . ARG A 1 123 ? -23.280 45.847 87.226  1.00 116.48 ? 148 ARG A CZ  1 
ATOM   863  N  NH1 . ARG A 1 123 ? -22.328 46.239 88.062  1.00 116.67 ? 148 ARG A NH1 1 
ATOM   864  N  NH2 . ARG A 1 123 ? -22.953 45.150 86.144  1.00 118.35 ? 148 ARG A NH2 1 
ATOM   865  N  N   . THR A 1 124 ? -28.990 48.608 92.438  1.00 101.40 ? 149 THR A N   1 
ATOM   866  C  CA  . THR A 1 124 ? -28.970 49.687 93.410  1.00 102.94 ? 149 THR A CA  1 
ATOM   867  C  C   . THR A 1 124 ? -27.480 49.973 93.574  1.00 111.70 ? 149 THR A C   1 
ATOM   868  O  O   . THR A 1 124 ? -26.670 49.032 93.653  1.00 115.55 ? 149 THR A O   1 
ATOM   869  C  CB  . THR A 1 124 ? -29.597 49.257 94.748  1.00 101.43 ? 149 THR A CB  1 
ATOM   870  O  OG1 . THR A 1 124 ? -28.709 48.378 95.449  1.00 101.91 ? 149 THR A OG1 1 
ATOM   871  C  CG2 . THR A 1 124 ? -30.894 48.526 94.500  1.00 101.05 ? 149 THR A CG2 1 
ATOM   872  N  N   . GLY A 1 125 ? -27.103 51.250 93.599  1.00 107.43 ? 150 GLY A N   1 
ATOM   873  C  CA  . GLY A 1 125 ? -25.694 51.622 93.558  1.00 107.37 ? 150 GLY A CA  1 
ATOM   874  C  C   . GLY A 1 125 ? -24.858 50.925 94.617  1.00 107.22 ? 150 GLY A C   1 
ATOM   875  O  O   . GLY A 1 125 ? -23.642 50.774 94.466  1.00 106.96 ? 150 GLY A O   1 
ATOM   876  N  N   . ARG A 1 126 ? -25.521 50.501 95.690  1.00 103.14 ? 151 ARG A N   1 
ATOM   877  C  CA  . ARG A 1 126 ? -24.876 49.745 96.752  1.00 105.64 ? 151 ARG A CA  1 
ATOM   878  C  C   . ARG A 1 126 ? -24.177 48.489 96.230  1.00 110.11 ? 151 ARG A C   1 
ATOM   879  O  O   . ARG A 1 126 ? -24.761 47.667 95.499  1.00 108.10 ? 151 ARG A O   1 
ATOM   880  C  CB  . ARG A 1 126 ? -25.877 49.375 97.849  1.00 100.07 ? 151 ARG A CB  1 
ATOM   881  N  N   . CYS A 1 127 ? -22.910 48.369 96.608  1.00 112.74 ? 152 CYS A N   1 
ATOM   882  C  CA  . CYS A 1 127 ? -22.132 47.164 96.396  1.00 115.73 ? 152 CYS A CA  1 
ATOM   883  C  C   . CYS A 1 127 ? -22.271 46.268 97.630  1.00 116.80 ? 152 CYS A C   1 
ATOM   884  O  O   . CYS A 1 127 ? -22.081 46.722 98.761  1.00 116.67 ? 152 CYS A O   1 
ATOM   885  C  CB  . CYS A 1 127 ? -20.666 47.532 96.165  1.00 115.20 ? 152 CYS A CB  1 
ATOM   886  S  SG  . CYS A 1 127 ? -19.544 46.109 96.115  1.00 122.53 ? 152 CYS A SG  1 
ATOM   887  N  N   . VAL A 1 128 ? -22.612 45.000 97.412  1.00 115.60 ? 153 VAL A N   1 
ATOM   888  C  CA  . VAL A 1 128 ? -22.802 44.064 98.516  1.00 118.39 ? 153 VAL A CA  1 
ATOM   889  C  C   . VAL A 1 128 ? -21.946 42.834 98.300  1.00 122.00 ? 153 VAL A C   1 
ATOM   890  O  O   . VAL A 1 128 ? -21.650 42.476 97.167  1.00 123.02 ? 153 VAL A O   1 
ATOM   891  C  CB  . VAL A 1 128 ? -24.271 43.612 98.647  1.00 114.09 ? 153 VAL A CB  1 
ATOM   892  C  CG1 . VAL A 1 128 ? -25.121 44.713 99.267  1.00 108.77 ? 153 VAL A CG1 1 
ATOM   893  C  CG2 . VAL A 1 128 ? -24.814 43.180 97.290  1.00 107.92 ? 153 VAL A CG2 1 
ATOM   894  N  N   . SER A 1 129 ? -21.555 42.177 99.384  1.00 124.76 ? 154 SER A N   1 
ATOM   895  C  CA  . SER A 1 129 ? -20.671 41.024 99.278  1.00 130.92 ? 154 SER A CA  1 
ATOM   896  C  C   . SER A 1 129 ? -21.434 39.753 98.902  1.00 133.75 ? 154 SER A C   1 
ATOM   897  O  O   . SER A 1 129 ? -22.340 39.313 99.623  1.00 129.59 ? 154 SER A O   1 
ATOM   898  C  CB  . SER A 1 129 ? -19.906 40.825 100.585 1.00 133.75 ? 154 SER A CB  1 
ATOM   899  O  OG  . SER A 1 129 ? -20.797 40.855 101.689 1.00 137.90 ? 154 SER A OG  1 
ATOM   900  N  N   . TYR A 1 130 ? -21.057 39.169 97.767  1.00 134.44 ? 155 TYR A N   1 
ATOM   901  C  CA  . TYR A 1 130 ? -21.643 37.910 97.314  1.00 134.47 ? 155 TYR A CA  1 
ATOM   902  C  C   . TYR A 1 130 ? -21.415 36.812 98.353  1.00 137.24 ? 155 TYR A C   1 
ATOM   903  O  O   . TYR A 1 130 ? -22.367 36.206 98.850  1.00 137.31 ? 155 TYR A O   1 
ATOM   904  C  CB  . TYR A 1 130 ? -21.027 37.492 95.976  1.00 130.37 ? 155 TYR A CB  1 
ATOM   905  C  CG  . TYR A 1 130 ? -21.591 36.212 95.410  1.00 125.64 ? 155 TYR A CG  1 
ATOM   906  C  CD1 . TYR A 1 130 ? -21.176 35.734 94.178  1.00 121.67 ? 155 TYR A CD1 1 
ATOM   907  C  CD2 . TYR A 1 130 ? -22.550 35.487 96.104  1.00 128.77 ? 155 TYR A CD2 1 
ATOM   908  C  CE1 . TYR A 1 130 ? -21.696 34.562 93.657  1.00 122.96 ? 155 TYR A CE1 1 
ATOM   909  C  CE2 . TYR A 1 130 ? -23.075 34.317 95.595  1.00 129.03 ? 155 TYR A CE2 1 
ATOM   910  C  CZ  . TYR A 1 130 ? -22.648 33.857 94.369  1.00 125.91 ? 155 TYR A CZ  1 
ATOM   911  O  OH  . TYR A 1 130 ? -23.174 32.688 93.861  1.00 119.89 ? 155 TYR A OH  1 
ATOM   912  N  N   . SER A 1 131 ? -20.144 36.568 98.668  1.00 140.34 ? 156 SER A N   1 
ATOM   913  C  CA  . SER A 1 131 ? -19.751 35.579 99.669  1.00 139.64 ? 156 SER A CA  1 
ATOM   914  C  C   . SER A 1 131 ? -18.718 36.182 100.603 1.00 140.16 ? 156 SER A C   1 
ATOM   915  O  O   . SER A 1 131 ? -18.360 37.352 100.463 1.00 141.66 ? 156 SER A O   1 
ATOM   916  C  CB  . SER A 1 131 ? -19.168 34.345 98.993  1.00 137.58 ? 156 SER A CB  1 
ATOM   917  O  OG  . SER A 1 131 ? -20.112 33.785 98.100  1.00 141.46 ? 156 SER A OG  1 
ATOM   918  N  N   . ALA A 1 132 ? -18.235 35.384 101.552 1.00 138.76 ? 157 ALA A N   1 
ATOM   919  C  CA  . ALA A 1 132 ? -17.197 35.847 102.467 1.00 138.25 ? 157 ALA A CA  1 
ATOM   920  C  C   . ALA A 1 132 ? -15.984 36.335 101.679 1.00 134.89 ? 157 ALA A C   1 
ATOM   921  O  O   . ALA A 1 132 ? -15.310 37.287 102.072 1.00 134.08 ? 157 ALA A O   1 
ATOM   922  C  CB  . ALA A 1 132 ? -16.802 34.740 103.429 1.00 134.93 ? 157 ALA A CB  1 
ATOM   923  N  N   . SER A 1 133 ? -15.718 35.675 100.558 1.00 138.38 ? 158 SER A N   1 
ATOM   924  C  CA  . SER A 1 133 ? -14.583 36.030 99.714  1.00 139.23 ? 158 SER A CA  1 
ATOM   925  C  C   . SER A 1 133 ? -14.852 37.224 98.802  1.00 132.72 ? 158 SER A C   1 
ATOM   926  O  O   . SER A 1 133 ? -13.994 38.092 98.649  1.00 125.42 ? 158 SER A O   1 
ATOM   927  C  CB  . SER A 1 133 ? -14.104 34.818 98.894  1.00 141.08 ? 158 SER A CB  1 
ATOM   928  O  OG  . SER A 1 133 ? -15.182 34.140 98.264  1.00 143.94 ? 158 SER A OG  1 
ATOM   929  N  N   . VAL A 1 134 ? -16.043 37.286 98.211  1.00 136.78 ? 159 VAL A N   1 
ATOM   930  C  CA  . VAL A 1 134 ? -16.257 38.251 97.137  1.00 138.52 ? 159 VAL A CA  1 
ATOM   931  C  C   . VAL A 1 134 ? -17.228 39.388 97.464  1.00 135.92 ? 159 VAL A C   1 
ATOM   932  O  O   . VAL A 1 134 ? -17.884 39.410 98.510  1.00 133.45 ? 159 VAL A O   1 
ATOM   933  C  CB  . VAL A 1 134 ? -16.762 37.546 95.849  1.00 132.07 ? 159 VAL A CB  1 
ATOM   934  C  CG1 . VAL A 1 134 ? -16.377 38.347 94.603  1.00 125.01 ? 159 VAL A CG1 1 
ATOM   935  C  CG2 . VAL A 1 134 ? -16.209 36.140 95.764  1.00 131.34 ? 159 VAL A CG2 1 
ATOM   936  N  N   . LYS A 1 135 ? -17.315 40.321 96.523  1.00 132.21 ? 160 LYS A N   1 
ATOM   937  C  CA  . LYS A 1 135 ? -18.248 41.429 96.579  1.00 128.58 ? 160 LYS A CA  1 
ATOM   938  C  C   . LYS A 1 135 ? -18.633 41.725 95.138  1.00 125.59 ? 160 LYS A C   1 
ATOM   939  O  O   . LYS A 1 135 ? -17.834 41.545 94.210  1.00 122.43 ? 160 LYS A O   1 
ATOM   940  C  CB  . LYS A 1 135 ? -17.615 42.661 97.238  1.00 124.77 ? 160 LYS A CB  1 
ATOM   941  N  N   . THR A 1 136 ? -19.875 42.144 94.959  1.00 123.94 ? 161 THR A N   1 
ATOM   942  C  CA  . THR A 1 136 ? -20.451 42.357 93.644  1.00 118.75 ? 161 THR A CA  1 
ATOM   943  C  C   . THR A 1 136 ? -21.643 43.302 93.797  1.00 113.77 ? 161 THR A C   1 
ATOM   944  O  O   . THR A 1 136 ? -22.095 43.565 94.916  1.00 113.59 ? 161 THR A O   1 
ATOM   945  C  CB  . THR A 1 136 ? -20.849 41.012 92.996  1.00 117.00 ? 161 THR A CB  1 
ATOM   946  O  OG1 . THR A 1 136 ? -21.423 41.240 91.704  1.00 116.22 ? 161 THR A OG1 1 
ATOM   947  C  CG2 . THR A 1 136 ? -21.829 40.246 93.886  1.00 110.69 ? 161 THR A CG2 1 
ATOM   948  N  N   . CYS A 1 137 ? -22.132 43.843 92.690  1.00 110.56 ? 162 CYS A N   1 
ATOM   949  C  CA  . CYS A 1 137 ? -23.228 44.808 92.758  1.00 112.50 ? 162 CYS A CA  1 
ATOM   950  C  C   . CYS A 1 137 ? -24.556 44.252 93.292  1.00 107.43 ? 162 CYS A C   1 
ATOM   951  O  O   . CYS A 1 137 ? -24.972 43.143 92.957  1.00 103.75 ? 162 CYS A O   1 
ATOM   952  C  CB  . CYS A 1 137 ? -23.430 45.471 91.398  1.00 114.23 ? 162 CYS A CB  1 
ATOM   953  S  SG  . CYS A 1 137 ? -22.010 46.473 90.912  1.00 127.80 ? 162 CYS A SG  1 
ATOM   954  N  N   . GLU A 1 138 ? -25.221 45.038 94.131  1.00 108.37 ? 163 GLU A N   1 
ATOM   955  C  CA  . GLU A 1 138 ? -26.546 44.665 94.591  1.00 100.45 ? 163 GLU A CA  1 
ATOM   956  C  C   . GLU A 1 138 ? -27.563 45.060 93.528  1.00 99.59  ? 163 GLU A C   1 
ATOM   957  O  O   . GLU A 1 138 ? -27.452 46.133 92.930  1.00 101.44 ? 163 GLU A O   1 
ATOM   958  C  CB  . GLU A 1 138 ? -26.863 45.376 95.899  1.00 100.43 ? 163 GLU A CB  1 
ATOM   959  C  CG  . GLU A 1 138 ? -28.032 44.803 96.653  1.00 92.30  ? 163 GLU A CG  1 
ATOM   960  C  CD  . GLU A 1 138 ? -28.422 45.678 97.818  1.00 98.97  ? 163 GLU A CD  1 
ATOM   961  O  OE1 . GLU A 1 138 ? -28.536 45.154 98.944  1.00 95.27  ? 163 GLU A OE1 1 
ATOM   962  O  OE2 . GLU A 1 138 ? -28.616 46.897 97.608  1.00 105.71 ? 163 GLU A OE2 1 
ATOM   963  N  N   . VAL A 1 139 ? -28.537 44.184 93.284  1.00 96.76  ? 164 VAL A N   1 
ATOM   964  C  CA  . VAL A 1 139 ? -29.630 44.466 92.358  1.00 90.63  ? 164 VAL A CA  1 
ATOM   965  C  C   . VAL A 1 139 ? -30.966 44.162 93.003  1.00 88.91  ? 164 VAL A C   1 
ATOM   966  O  O   . VAL A 1 139 ? -31.059 43.409 93.974  1.00 87.19  ? 164 VAL A O   1 
ATOM   967  C  CB  . VAL A 1 139 ? -29.574 43.613 91.066  1.00 90.26  ? 164 VAL A CB  1 
ATOM   968  C  CG1 . VAL A 1 139 ? -28.490 44.102 90.114  1.00 88.70  ? 164 VAL A CG1 1 
ATOM   969  C  CG2 . VAL A 1 139 ? -29.429 42.118 91.403  1.00 87.80  ? 164 VAL A CG2 1 
ATOM   970  N  N   . LEU A 1 140 ? -32.005 44.754 92.434  1.00 91.75  ? 165 LEU A N   1 
ATOM   971  C  CA  . LEU A 1 140 ? -33.376 44.413 92.768  1.00 88.64  ? 165 LEU A CA  1 
ATOM   972  C  C   . LEU A 1 140 ? -33.811 43.344 91.777  1.00 84.00  ? 165 LEU A C   1 
ATOM   973  O  O   . LEU A 1 140 ? -33.596 43.487 90.571  1.00 83.40  ? 165 LEU A O   1 
ATOM   974  C  CB  . LEU A 1 140 ? -34.262 45.646 92.618  1.00 90.72  ? 165 LEU A CB  1 
ATOM   975  C  CG  . LEU A 1 140 ? -35.465 45.748 93.548  1.00 91.45  ? 165 LEU A CG  1 
ATOM   976  C  CD1 . LEU A 1 140 ? -35.068 46.457 94.829  1.00 89.51  ? 165 LEU A CD1 1 
ATOM   977  C  CD2 . LEU A 1 140 ? -36.580 46.493 92.855  1.00 92.15  ? 165 LEU A CD2 1 
ATOM   978  N  N   . SER A 1 141 ? -34.402 42.267 92.283  1.00 86.24  ? 166 SER A N   1 
ATOM   979  C  CA  . SER A 1 141 ? -34.786 41.135 91.447  1.00 81.65  ? 166 SER A CA  1 
ATOM   980  C  C   . SER A 1 141 ? -35.657 40.141 92.197  1.00 78.55  ? 166 SER A C   1 
ATOM   981  O  O   . SER A 1 141 ? -36.029 40.354 93.347  1.00 79.54  ? 166 SER A O   1 
ATOM   982  C  CB  . SER A 1 141 ? -33.539 40.407 90.951  1.00 79.83  ? 166 SER A CB  1 
ATOM   983  O  OG  . SER A 1 141 ? -33.860 39.549 89.877  1.00 80.08  ? 166 SER A OG  1 
ATOM   984  N  N   . TRP A 1 142 ? -35.998 39.056 91.521  1.00 80.16  ? 167 TRP A N   1 
ATOM   985  C  CA  . TRP A 1 142 ? -36.453 37.856 92.197  1.00 76.11  ? 167 TRP A CA  1 
ATOM   986  C  C   . TRP A 1 142 ? -35.205 37.226 92.802  1.00 75.20  ? 167 TRP A C   1 
ATOM   987  O  O   . TRP A 1 142 ? -34.207 37.033 92.106  1.00 73.11  ? 167 TRP A O   1 
ATOM   988  C  CB  . TRP A 1 142 ? -37.068 36.909 91.189  1.00 72.06  ? 167 TRP A CB  1 
ATOM   989  C  CG  . TRP A 1 142 ? -38.410 37.318 90.722  1.00 69.62  ? 167 TRP A CG  1 
ATOM   990  C  CD1 . TRP A 1 142 ? -38.718 37.945 89.553  1.00 70.78  ? 167 TRP A CD1 1 
ATOM   991  C  CD2 . TRP A 1 142 ? -39.648 37.111 91.408  1.00 72.01  ? 167 TRP A CD2 1 
ATOM   992  N  NE1 . TRP A 1 142 ? -40.079 38.147 89.466  1.00 71.63  ? 167 TRP A NE1 1 
ATOM   993  C  CE2 . TRP A 1 142 ? -40.671 37.641 90.595  1.00 71.44  ? 167 TRP A CE2 1 
ATOM   994  C  CE3 . TRP A 1 142 ? -39.992 36.520 92.630  1.00 70.92  ? 167 TRP A CE3 1 
ATOM   995  C  CZ2 . TRP A 1 142 ? -42.009 37.601 90.962  1.00 74.10  ? 167 TRP A CZ2 1 
ATOM   996  C  CZ3 . TRP A 1 142 ? -41.313 36.480 92.995  1.00 73.21  ? 167 TRP A CZ3 1 
ATOM   997  C  CH2 . TRP A 1 142 ? -42.313 37.012 92.163  1.00 78.04  ? 167 TRP A CH2 1 
ATOM   998  N  N   . CYS A 1 143 ? -35.244 36.932 94.098  1.00 76.45  ? 168 CYS A N   1 
ATOM   999  C  CA  . CYS A 1 143 ? -34.035 36.510 94.809  1.00 79.54  ? 168 CYS A CA  1 
ATOM   1000 C  C   . CYS A 1 143 ? -34.246 35.276 95.700  1.00 81.24  ? 168 CYS A C   1 
ATOM   1001 O  O   . CYS A 1 143 ? -35.269 35.138 96.383  1.00 78.77  ? 168 CYS A O   1 
ATOM   1002 C  CB  . CYS A 1 143 ? -33.449 37.675 95.624  1.00 80.50  ? 168 CYS A CB  1 
ATOM   1003 S  SG  . CYS A 1 143 ? -32.845 39.089 94.644  1.00 89.90  ? 168 CYS A SG  1 
ATOM   1004 N  N   . PRO A 1 144 ? -33.248 34.387 95.721  1.00 80.16  ? 169 PRO A N   1 
ATOM   1005 C  CA  . PRO A 1 144 ? -31.950 34.596 95.071  1.00 76.77  ? 169 PRO A CA  1 
ATOM   1006 C  C   . PRO A 1 144 ? -31.941 34.354 93.563  1.00 73.90  ? 169 PRO A C   1 
ATOM   1007 O  O   . PRO A 1 144 ? -32.736 33.563 93.040  1.00 72.17  ? 169 PRO A O   1 
ATOM   1008 C  CB  . PRO A 1 144 ? -31.053 33.552 95.749  1.00 79.32  ? 169 PRO A CB  1 
ATOM   1009 C  CG  . PRO A 1 144 ? -32.001 32.587 96.472  1.00 79.90  ? 169 PRO A CG  1 
ATOM   1010 C  CD  . PRO A 1 144 ? -33.410 33.001 96.184  1.00 76.29  ? 169 PRO A CD  1 
ATOM   1011 N  N   . LEU A 1 145 ? -30.998 35.000 92.887  1.00 72.81  ? 170 LEU A N   1 
ATOM   1012 C  CA  . LEU A 1 145 ? -30.765 34.777 91.467  1.00 74.71  ? 170 LEU A CA  1 
ATOM   1013 C  C   . LEU A 1 145 ? -30.515 33.305 91.135  1.00 79.79  ? 170 LEU A C   1 
ATOM   1014 O  O   . LEU A 1 145 ? -29.991 32.520 91.938  1.00 78.13  ? 170 LEU A O   1 
ATOM   1015 C  CB  . LEU A 1 145 ? -29.572 35.604 90.958  1.00 80.94  ? 170 LEU A CB  1 
ATOM   1016 C  CG  . LEU A 1 145 ? -29.624 37.129 90.711  1.00 81.91  ? 170 LEU A CG  1 
ATOM   1017 C  CD1 . LEU A 1 145 ? -30.793 37.573 89.817  1.00 77.34  ? 170 LEU A CD1 1 
ATOM   1018 C  CD2 . LEU A 1 145 ? -29.632 37.918 92.005  1.00 80.12  ? 170 LEU A CD2 1 
ATOM   1019 N  N   . GLU A 1 146 ? -30.942 32.937 89.940  1.00 80.02  ? 171 GLU A N   1 
ATOM   1020 C  CA  . GLU A 1 146 ? -30.556 31.688 89.323  1.00 76.10  ? 171 GLU A CA  1 
ATOM   1021 C  C   . GLU A 1 146 ? -29.031 31.668 89.284  1.00 83.48  ? 171 GLU A C   1 
ATOM   1022 O  O   . GLU A 1 146 ? -28.403 32.709 89.048  1.00 83.00  ? 171 GLU A O   1 
ATOM   1023 C  CB  . GLU A 1 146 ? -31.131 31.704 87.919  1.00 72.58  ? 171 GLU A CB  1 
ATOM   1024 C  CG  . GLU A 1 146 ? -30.774 30.570 87.032  1.00 78.13  ? 171 GLU A CG  1 
ATOM   1025 C  CD  . GLU A 1 146 ? -31.306 30.818 85.637  1.00 82.93  ? 171 GLU A CD  1 
ATOM   1026 O  OE1 . GLU A 1 146 ? -32.549 30.750 85.447  1.00 76.27  ? 171 GLU A OE1 1 
ATOM   1027 O  OE2 . GLU A 1 146 ? -30.479 31.112 84.741  1.00 86.08  ? 171 GLU A OE2 1 
ATOM   1028 N  N   . LYS A 1 147 ? -28.430 30.508 89.550  1.00 84.85  ? 172 LYS A N   1 
ATOM   1029 C  CA  . LYS A 1 147 ? -26.963 30.389 89.544  1.00 85.02  ? 172 LYS A CA  1 
ATOM   1030 C  C   . LYS A 1 147 ? -26.437 30.166 88.137  1.00 82.45  ? 172 LYS A C   1 
ATOM   1031 O  O   . LYS A 1 147 ? -27.088 29.513 87.333  1.00 84.97  ? 172 LYS A O   1 
ATOM   1032 C  CB  . LYS A 1 147 ? -26.496 29.249 90.452  1.00 78.23  ? 172 LYS A CB  1 
ATOM   1033 C  CG  . LYS A 1 147 ? -26.654 29.531 91.933  1.00 80.99  ? 172 LYS A CG  1 
ATOM   1034 C  CD  . LYS A 1 147 ? -26.371 28.289 92.755  1.00 87.00  ? 172 LYS A CD  1 
ATOM   1035 C  CE  . LYS A 1 147 ? -26.890 28.404 94.190  1.00 90.74  ? 172 LYS A CE  1 
ATOM   1036 N  NZ  . LYS A 1 147 ? -26.433 29.638 94.888  1.00 97.72  ? 172 LYS A NZ  1 
ATOM   1037 N  N   . ILE A 1 148 ? -25.257 30.681 87.825  1.00 81.57  ? 173 ILE A N   1 
ATOM   1038 C  CA  . ILE A 1 148 ? -24.721 30.402 86.503  1.00 84.65  ? 173 ILE A CA  1 
ATOM   1039 C  C   . ILE A 1 148 ? -24.155 28.981 86.494  1.00 83.83  ? 173 ILE A C   1 
ATOM   1040 O  O   . ILE A 1 148 ? -23.163 28.668 87.166  1.00 87.29  ? 173 ILE A O   1 
ATOM   1041 C  CB  . ILE A 1 148 ? -23.614 31.403 86.091  1.00 87.27  ? 173 ILE A CB  1 
ATOM   1042 C  CG1 . ILE A 1 148 ? -24.200 32.814 85.933  1.00 91.74  ? 173 ILE A CG1 1 
ATOM   1043 C  CG2 . ILE A 1 148 ? -22.909 30.924 84.809  1.00 81.59  ? 173 ILE A CG2 1 
ATOM   1044 C  CD1 . ILE A 1 148 ? -23.207 33.870 85.471  1.00 96.55  ? 173 ILE A CD1 1 
ATOM   1045 N  N   . VAL A 1 149 ? -24.783 28.130 85.695  1.00 80.39  ? 174 VAL A N   1 
ATOM   1046 C  CA  . VAL A 1 149 ? -24.421 26.725 85.617  1.00 77.22  ? 174 VAL A CA  1 
ATOM   1047 C  C   . VAL A 1 149 ? -24.935 26.206 84.293  1.00 73.26  ? 174 VAL A C   1 
ATOM   1048 O  O   . VAL A 1 149 ? -25.858 26.802 83.698  1.00 70.26  ? 174 VAL A O   1 
ATOM   1049 C  CB  . VAL A 1 149 ? -25.075 25.891 86.745  1.00 73.43  ? 174 VAL A CB  1 
ATOM   1050 C  CG1 . VAL A 1 149 ? -24.558 26.313 88.118  1.00 76.38  ? 174 VAL A CG1 1 
ATOM   1051 C  CG2 . VAL A 1 149 ? -26.583 26.030 86.692  1.00 76.50  ? 174 VAL A CG2 1 
ATOM   1052 N  N   . ASP A 1 150 ? -24.349 25.104 83.830  1.00 66.19  ? 175 ASP A N   1 
ATOM   1053 C  CA  . ASP A 1 150 ? -24.899 24.415 82.680  1.00 67.27  ? 175 ASP A CA  1 
ATOM   1054 C  C   . ASP A 1 150 ? -25.985 23.448 83.154  1.00 69.38  ? 175 ASP A C   1 
ATOM   1055 O  O   . ASP A 1 150 ? -25.966 22.986 84.302  1.00 65.75  ? 175 ASP A O   1 
ATOM   1056 C  CB  . ASP A 1 150 ? -23.828 23.648 81.922  1.00 70.92  ? 175 ASP A CB  1 
ATOM   1057 C  CG  . ASP A 1 150 ? -22.551 24.435 81.754  1.00 75.64  ? 175 ASP A CG  1 
ATOM   1058 O  OD1 . ASP A 1 150 ? -22.484 25.281 80.833  1.00 74.74  ? 175 ASP A OD1 1 
ATOM   1059 O  OD2 . ASP A 1 150 ? -21.603 24.178 82.532  1.00 84.06  ? 175 ASP A OD2 1 
ATOM   1060 N  N   . PRO A 1 151 ? -26.951 23.155 82.276  1.00 64.24  ? 176 PRO A N   1 
ATOM   1061 C  CA  . PRO A 1 151 ? -27.963 22.163 82.645  1.00 66.52  ? 176 PRO A CA  1 
ATOM   1062 C  C   . PRO A 1 151 ? -27.268 20.813 82.791  1.00 67.74  ? 176 PRO A C   1 
ATOM   1063 O  O   . PRO A 1 151 ? -26.177 20.642 82.234  1.00 64.21  ? 176 PRO A O   1 
ATOM   1064 C  CB  . PRO A 1 151 ? -28.908 22.161 81.441  1.00 64.52  ? 176 PRO A CB  1 
ATOM   1065 C  CG  . PRO A 1 151 ? -28.047 22.643 80.285  1.00 65.02  ? 176 PRO A CG  1 
ATOM   1066 C  CD  . PRO A 1 151 ? -27.046 23.583 80.867  1.00 60.62  ? 176 PRO A CD  1 
ATOM   1067 N  N   . PRO A 1 152 ? -27.884 19.874 83.527  1.00 67.89  ? 177 PRO A N   1 
ATOM   1068 C  CA  . PRO A 1 152 ? -27.264 18.585 83.832  1.00 65.26  ? 177 PRO A CA  1 
ATOM   1069 C  C   . PRO A 1 152 ? -27.014 17.734 82.596  1.00 63.22  ? 177 PRO A C   1 
ATOM   1070 O  O   . PRO A 1 152 ? -27.783 17.776 81.638  1.00 57.49  ? 177 PRO A O   1 
ATOM   1071 C  CB  . PRO A 1 152 ? -28.293 17.912 84.736  1.00 59.82  ? 177 PRO A CB  1 
ATOM   1072 C  CG  . PRO A 1 152 ? -29.067 19.038 85.314  1.00 66.50  ? 177 PRO A CG  1 
ATOM   1073 C  CD  . PRO A 1 152 ? -29.181 20.021 84.203  1.00 67.63  ? 177 PRO A CD  1 
ATOM   1074 N  N   . ASN A 1 153 ? -25.908 16.993 82.625  1.00 62.69  ? 178 ASN A N   1 
ATOM   1075 C  CA  . ASN A 1 153 ? -25.675 15.969 81.642  1.00 61.15  ? 178 ASN A CA  1 
ATOM   1076 C  C   . ASN A 1 153 ? -25.451 14.657 82.382  1.00 67.22  ? 178 ASN A C   1 
ATOM   1077 O  O   . ASN A 1 153 ? -24.658 14.597 83.321  1.00 66.84  ? 178 ASN A O   1 
ATOM   1078 C  CB  . ASN A 1 153 ? -24.424 16.335 80.875  1.00 57.43  ? 178 ASN A CB  1 
ATOM   1079 C  CG  . ASN A 1 153 ? -24.159 15.421 79.708  1.00 69.60  ? 178 ASN A CG  1 
ATOM   1080 O  OD1 . ASN A 1 153 ? -24.278 14.190 79.806  1.00 73.88  ? 178 ASN A OD1 1 
ATOM   1081 N  ND2 . ASN A 1 153 ? -23.787 16.019 78.580  1.00 68.23  ? 178 ASN A ND2 1 
ATOM   1082 N  N   . PRO A 1 154 ? -26.141 13.586 81.954  1.00 66.80  ? 179 PRO A N   1 
ATOM   1083 C  CA  . PRO A 1 154 ? -27.242 13.559 80.967  1.00 65.81  ? 179 PRO A CA  1 
ATOM   1084 C  C   . PRO A 1 154 ? -28.495 14.325 81.463  1.00 64.90  ? 179 PRO A C   1 
ATOM   1085 O  O   . PRO A 1 154 ? -28.577 14.634 82.656  1.00 66.05  ? 179 PRO A O   1 
ATOM   1086 C  CB  . PRO A 1 154 ? -27.560 12.064 80.837  1.00 60.43  ? 179 PRO A CB  1 
ATOM   1087 C  CG  . PRO A 1 154 ? -26.422 11.348 81.546  1.00 59.54  ? 179 PRO A CG  1 
ATOM   1088 C  CD  . PRO A 1 154 ? -25.936 12.276 82.589  1.00 59.02  ? 179 PRO A CD  1 
ATOM   1089 N  N   . PRO A 1 155 ? -29.450 14.642 80.559  1.00 63.24  ? 180 PRO A N   1 
ATOM   1090 C  CA  . PRO A 1 155 ? -30.605 15.492 80.900  1.00 62.15  ? 180 PRO A CA  1 
ATOM   1091 C  C   . PRO A 1 155 ? -31.529 14.830 81.917  1.00 61.15  ? 180 PRO A C   1 
ATOM   1092 O  O   . PRO A 1 155 ? -31.698 13.617 81.817  1.00 65.03  ? 180 PRO A O   1 
ATOM   1093 C  CB  . PRO A 1 155 ? -31.328 15.629 79.555  1.00 62.23  ? 180 PRO A CB  1 
ATOM   1094 C  CG  . PRO A 1 155 ? -30.966 14.371 78.817  1.00 54.49  ? 180 PRO A CG  1 
ATOM   1095 C  CD  . PRO A 1 155 ? -29.531 14.151 79.170  1.00 58.23  ? 180 PRO A CD  1 
ATOM   1096 N  N   . LEU A 1 156 ? -32.117 15.590 82.847  1.00 59.35  ? 181 LEU A N   1 
ATOM   1097 C  CA  . LEU A 1 156 ? -33.010 15.031 83.894  1.00 66.11  ? 181 LEU A CA  1 
ATOM   1098 C  C   . LEU A 1 156 ? -34.215 14.218 83.379  1.00 65.42  ? 181 LEU A C   1 
ATOM   1099 O  O   . LEU A 1 156 ? -34.607 13.195 83.950  1.00 66.10  ? 181 LEU A O   1 
ATOM   1100 C  CB  . LEU A 1 156 ? -33.546 16.142 84.806  1.00 63.22  ? 181 LEU A CB  1 
ATOM   1101 C  CG  . LEU A 1 156 ? -32.544 17.090 85.462  1.00 63.89  ? 181 LEU A CG  1 
ATOM   1102 C  CD1 . LEU A 1 156 ? -33.293 18.106 86.295  1.00 68.91  ? 181 LEU A CD1 1 
ATOM   1103 C  CD2 . LEU A 1 156 ? -31.565 16.331 86.321  1.00 65.62  ? 181 LEU A CD2 1 
ATOM   1104 N  N   . LEU A 1 157 ? -34.810 14.715 82.309  1.00 60.17  ? 182 LEU A N   1 
ATOM   1105 C  CA  . LEU A 1 157 ? -35.994 14.138 81.691  1.00 53.89  ? 182 LEU A CA  1 
ATOM   1106 C  C   . LEU A 1 157 ? -35.689 13.171 80.563  1.00 53.77  ? 182 LEU A C   1 
ATOM   1107 O  O   . LEU A 1 157 ? -36.418 13.110 79.595  1.00 56.80  ? 182 LEU A O   1 
ATOM   1108 C  CB  . LEU A 1 157 ? -37.053 15.180 81.328  1.00 61.32  ? 182 LEU A CB  1 
ATOM   1109 C  CG  . LEU A 1 157 ? -38.048 15.455 82.463  1.00 61.07  ? 182 LEU A CG  1 
ATOM   1110 C  CD1 . LEU A 1 157 ? -37.351 15.496 83.809  1.00 60.66  ? 182 LEU A CD1 1 
ATOM   1111 C  CD2 . LEU A 1 157 ? -38.821 16.752 82.219  1.00 62.53  ? 182 LEU A CD2 1 
ATOM   1112 N  N   . ALA A 1 158 ? -34.515 12.567 80.579  1.00 60.12  ? 183 ALA A N   1 
ATOM   1113 C  CA  . ALA A 1 158 ? -34.182 11.602 79.536  1.00 57.92  ? 183 ALA A CA  1 
ATOM   1114 C  C   . ALA A 1 158 ? -35.284 10.574 79.274  1.00 52.67  ? 183 ALA A C   1 
ATOM   1115 O  O   . ALA A 1 158 ? -35.459 10.136 78.141  1.00 52.87  ? 183 ALA A O   1 
ATOM   1116 C  CB  . ALA A 1 158 ? -32.889 10.911 79.846  1.00 55.94  ? 183 ALA A CB  1 
ATOM   1117 N  N   . ASP A 1 159 ? -36.034 10.200 80.304  1.00 50.62  ? 184 ASP A N   1 
ATOM   1118 C  CA  . ASP A 1 159 ? -37.117 9.236  80.126  1.00 60.18  ? 184 ASP A CA  1 
ATOM   1119 C  C   . ASP A 1 159 ? -38.020 9.607  78.926  1.00 60.78  ? 184 ASP A C   1 
ATOM   1120 O  O   . ASP A 1 159 ? -38.631 8.745  78.285  1.00 58.84  ? 184 ASP A O   1 
ATOM   1121 C  CB  . ASP A 1 159 ? -37.953 9.147  81.405  1.00 65.55  ? 184 ASP A CB  1 
ATOM   1122 C  CG  . ASP A 1 159 ? -37.319 8.263  82.466  1.00 70.34  ? 184 ASP A CG  1 
ATOM   1123 O  OD1 . ASP A 1 159 ? -36.544 7.347  82.095  1.00 74.41  ? 184 ASP A OD1 1 
ATOM   1124 O  OD2 . ASP A 1 159 ? -37.608 8.469  83.668  1.00 65.91  ? 184 ASP A OD2 1 
ATOM   1125 N  N   . ALA A 1 160 ? -38.085 10.901 78.633  1.00 53.84  ? 185 ALA A N   1 
ATOM   1126 C  CA  . ALA A 1 160 ? -38.819 11.436 77.495  1.00 52.83  ? 185 ALA A CA  1 
ATOM   1127 C  C   . ALA A 1 160 ? -38.474 10.832 76.134  1.00 55.61  ? 185 ALA A C   1 
ATOM   1128 O  O   . ALA A 1 160 ? -39.272 10.921 75.202  1.00 53.96  ? 185 ALA A O   1 
ATOM   1129 C  CB  . ALA A 1 160 ? -38.654 12.963 77.437  1.00 54.18  ? 185 ALA A CB  1 
ATOM   1130 N  N   . GLU A 1 161 ? -37.284 10.268 75.973  1.00 56.32  ? 186 GLU A N   1 
ATOM   1131 C  CA  . GLU A 1 161 ? -36.993 9.632  74.699  1.00 56.40  ? 186 GLU A CA  1 
ATOM   1132 C  C   . GLU A 1 161 ? -38.095 8.603  74.417  1.00 59.46  ? 186 GLU A C   1 
ATOM   1133 O  O   . GLU A 1 161 ? -38.515 8.400  73.273  1.00 58.63  ? 186 GLU A O   1 
ATOM   1134 C  CB  . GLU A 1 161 ? -35.634 8.956  74.724  1.00 57.84  ? 186 GLU A CB  1 
ATOM   1135 C  CG  . GLU A 1 161 ? -35.343 8.152  73.466  1.00 58.46  ? 186 GLU A CG  1 
ATOM   1136 C  CD  . GLU A 1 161 ? -33.893 7.723  73.374  1.00 66.95  ? 186 GLU A CD  1 
ATOM   1137 O  OE1 . GLU A 1 161 ? -33.415 7.536  72.231  1.00 71.91  ? 186 GLU A OE1 1 
ATOM   1138 O  OE2 . GLU A 1 161 ? -33.230 7.579  74.434  1.00 63.71  ? 186 GLU A OE2 1 
ATOM   1139 N  N   . ARG A 1 162 ? -38.577 7.983  75.487  1.00 56.16  ? 187 ARG A N   1 
ATOM   1140 C  CA  . ARG A 1 162 ? -39.503 6.872  75.381  1.00 63.59  ? 187 ARG A CA  1 
ATOM   1141 C  C   . ARG A 1 162 ? -40.962 7.335  75.284  1.00 64.10  ? 187 ARG A C   1 
ATOM   1142 O  O   . ARG A 1 162 ? -41.845 6.520  75.063  1.00 60.22  ? 187 ARG A O   1 
ATOM   1143 C  CB  . ARG A 1 162 ? -39.303 5.907  76.568  1.00 74.99  ? 187 ARG A CB  1 
ATOM   1144 C  CG  . ARG A 1 162 ? -39.922 6.392  77.919  1.00 82.94  ? 187 ARG A CG  1 
ATOM   1145 C  CD  . ARG A 1 162 ? -39.323 5.649  79.149  1.00 94.07  ? 187 ARG A CD  1 
ATOM   1146 N  NE  . ARG A 1 162 ? -40.069 5.887  80.400  1.00 99.57  ? 187 ARG A NE  1 
ATOM   1147 C  CZ  . ARG A 1 162 ? -39.807 5.282  81.567  1.00 100.65 ? 187 ARG A CZ  1 
ATOM   1148 N  NH1 . ARG A 1 162 ? -38.803 4.401  81.658  1.00 92.98  ? 187 ARG A NH1 1 
ATOM   1149 N  NH2 . ARG A 1 162 ? -40.544 5.558  82.649  1.00 87.04  ? 187 ARG A NH2 1 
ATOM   1150 N  N   . PHE A 1 163 ? -41.198 8.642  75.451  1.00 63.14  ? 188 PHE A N   1 
ATOM   1151 C  CA  . PHE A 1 163 ? -42.536 9.230  75.332  1.00 56.50  ? 188 PHE A CA  1 
ATOM   1152 C  C   . PHE A 1 163 ? -43.139 9.023  73.942  1.00 58.24  ? 188 PHE A C   1 
ATOM   1153 O  O   . PHE A 1 163 ? -42.414 8.909  72.939  1.00 55.08  ? 188 PHE A O   1 
ATOM   1154 C  CB  . PHE A 1 163 ? -42.504 10.732 75.611  1.00 52.43  ? 188 PHE A CB  1 
ATOM   1155 C  CG  . PHE A 1 163 ? -42.248 11.088 77.044  1.00 55.18  ? 188 PHE A CG  1 
ATOM   1156 C  CD1 . PHE A 1 163 ? -42.108 10.107 78.010  1.00 56.43  ? 188 PHE A CD1 1 
ATOM   1157 C  CD2 . PHE A 1 163 ? -42.138 12.429 77.426  1.00 56.56  ? 188 PHE A CD2 1 
ATOM   1158 C  CE1 . PHE A 1 163 ? -41.867 10.448 79.336  1.00 57.32  ? 188 PHE A CE1 1 
ATOM   1159 C  CE2 . PHE A 1 163 ? -41.892 12.784 78.755  1.00 53.51  ? 188 PHE A CE2 1 
ATOM   1160 C  CZ  . PHE A 1 163 ? -41.761 11.786 79.709  1.00 59.45  ? 188 PHE A CZ  1 
ATOM   1161 N  N   . THR A 1 164 ? -44.472 8.982  73.892  1.00 56.68  ? 189 THR A N   1 
ATOM   1162 C  CA  . THR A 1 164 ? -45.188 8.798  72.634  1.00 55.49  ? 189 THR A CA  1 
ATOM   1163 C  C   . THR A 1 164 ? -46.153 9.945  72.386  1.00 61.47  ? 189 THR A C   1 
ATOM   1164 O  O   . THR A 1 164 ? -46.719 10.528 73.318  1.00 61.84  ? 189 THR A O   1 
ATOM   1165 C  CB  . THR A 1 164 ? -45.987 7.482  72.604  1.00 60.31  ? 189 THR A CB  1 
ATOM   1166 O  OG1 . THR A 1 164 ? -47.091 7.580  73.511  1.00 69.23  ? 189 THR A OG1 1 
ATOM   1167 C  CG2 . THR A 1 164 ? -45.116 6.288  73.009  1.00 60.53  ? 189 THR A CG2 1 
ATOM   1168 N  N   . VAL A 1 165 ? -46.334 10.256 71.110  1.00 60.83  ? 190 VAL A N   1 
ATOM   1169 C  CA  . VAL A 1 165 ? -47.201 11.328 70.678  1.00 57.61  ? 190 VAL A CA  1 
ATOM   1170 C  C   . VAL A 1 165 ? -48.126 10.782 69.612  1.00 57.75  ? 190 VAL A C   1 
ATOM   1171 O  O   . VAL A 1 165 ? -47.678 10.342 68.560  1.00 58.66  ? 190 VAL A O   1 
ATOM   1172 C  CB  . VAL A 1 165 ? -46.387 12.544 70.102  1.00 59.37  ? 190 VAL A CB  1 
ATOM   1173 C  CG1 . VAL A 1 165 ? -45.720 12.194 68.781  1.00 53.03  ? 190 VAL A CG1 1 
ATOM   1174 C  CG2 . VAL A 1 165 ? -47.279 13.794 69.923  1.00 56.63  ? 190 VAL A CG2 1 
ATOM   1175 N  N   . LEU A 1 166 ? -49.419 10.789 69.906  1.00 61.63  ? 191 LEU A N   1 
ATOM   1176 C  CA  . LEU A 1 166 ? -50.446 10.629 68.896  1.00 61.00  ? 191 LEU A CA  1 
ATOM   1177 C  C   . LEU A 1 166 ? -50.470 11.911 68.079  1.00 58.74  ? 191 LEU A C   1 
ATOM   1178 O  O   . LEU A 1 166 ? -50.473 12.995 68.641  1.00 53.33  ? 191 LEU A O   1 
ATOM   1179 C  CB  . LEU A 1 166 ? -51.806 10.426 69.572  1.00 63.10  ? 191 LEU A CB  1 
ATOM   1180 C  CG  . LEU A 1 166 ? -53.077 10.543 68.715  1.00 64.22  ? 191 LEU A CG  1 
ATOM   1181 C  CD1 . LEU A 1 166 ? -52.936 9.762  67.413  1.00 65.54  ? 191 LEU A CD1 1 
ATOM   1182 C  CD2 . LEU A 1 166 ? -54.307 10.080 69.477  1.00 62.37  ? 191 LEU A CD2 1 
ATOM   1183 N  N   . ILE A 1 167 ? -50.448 11.791 66.757  1.00 59.58  ? 192 ILE A N   1 
ATOM   1184 C  CA  . ILE A 1 167 ? -50.694 12.947 65.908  1.00 55.13  ? 192 ILE A CA  1 
ATOM   1185 C  C   . ILE A 1 167 ? -51.863 12.729 64.968  1.00 61.92  ? 192 ILE A C   1 
ATOM   1186 O  O   . ILE A 1 167 ? -51.749 11.977 64.007  1.00 68.20  ? 192 ILE A O   1 
ATOM   1187 C  CB  . ILE A 1 167 ? -49.507 13.213 65.008  1.00 60.99  ? 192 ILE A CB  1 
ATOM   1188 C  CG1 . ILE A 1 167 ? -48.252 13.509 65.844  1.00 60.68  ? 192 ILE A CG1 1 
ATOM   1189 C  CG2 . ILE A 1 167 ? -49.852 14.314 64.003  1.00 56.07  ? 192 ILE A CG2 1 
ATOM   1190 C  CD1 . ILE A 1 167 ? -47.055 13.888 65.020  1.00 53.84  ? 192 ILE A CD1 1 
ATOM   1191 N  N   . LYS A 1 168 ? -52.971 13.419 65.216  1.00 66.08  ? 193 LYS A N   1 
ATOM   1192 C  CA  . LYS A 1 168 ? -54.117 13.418 64.307  1.00 59.82  ? 193 LYS A CA  1 
ATOM   1193 C  C   . LYS A 1 168 ? -54.018 14.617 63.371  1.00 64.18  ? 193 LYS A C   1 
ATOM   1194 O  O   . LYS A 1 168 ? -53.820 15.750 63.819  1.00 65.56  ? 193 LYS A O   1 
ATOM   1195 C  CB  . LYS A 1 168 ? -55.416 13.532 65.103  1.00 64.89  ? 193 LYS A CB  1 
ATOM   1196 C  CG  . LYS A 1 168 ? -55.709 12.378 66.057  1.00 64.46  ? 193 LYS A CG  1 
ATOM   1197 C  CD  . LYS A 1 168 ? -57.165 12.432 66.501  1.00 66.13  ? 193 LYS A CD  1 
ATOM   1198 C  CE  . LYS A 1 168 ? -57.365 12.004 67.943  1.00 67.60  ? 193 LYS A CE  1 
ATOM   1199 N  NZ  . LYS A 1 168 ? -58.820 11.887 68.260  1.00 76.68  ? 193 LYS A NZ  1 
ATOM   1200 N  N   . ASN A 1 169 ? -54.130 14.382 62.071  1.00 61.66  ? 194 ASN A N   1 
ATOM   1201 C  CA  . ASN A 1 169 ? -54.147 15.491 61.125  1.00 67.12  ? 194 ASN A CA  1 
ATOM   1202 C  C   . ASN A 1 169 ? -55.238 15.345 60.079  1.00 73.82  ? 194 ASN A C   1 
ATOM   1203 O  O   . ASN A 1 169 ? -55.194 14.419 59.270  1.00 72.86  ? 194 ASN A O   1 
ATOM   1204 C  CB  . ASN A 1 169 ? -52.776 15.621 60.458  1.00 70.12  ? 194 ASN A CB  1 
ATOM   1205 C  CG  . ASN A 1 169 ? -52.803 16.431 59.161  1.00 72.00  ? 194 ASN A CG  1 
ATOM   1206 O  OD1 . ASN A 1 169 ? -52.324 15.956 58.119  1.00 68.14  ? 194 ASN A OD1 1 
ATOM   1207 N  ND2 . ASN A 1 169 ? -53.345 17.660 59.220  1.00 65.84  ? 194 ASN A ND2 1 
ATOM   1208 N  N   . ASN A 1 170 ? -56.203 16.265 60.080  1.00 73.04  ? 195 ASN A N   1 
ATOM   1209 C  CA  . ASN A 1 170 ? -57.224 16.293 59.030  1.00 74.71  ? 195 ASN A CA  1 
ATOM   1210 C  C   . ASN A 1 170 ? -56.983 17.409 58.025  1.00 76.23  ? 195 ASN A C   1 
ATOM   1211 O  O   . ASN A 1 170 ? -56.764 18.555 58.414  1.00 79.56  ? 195 ASN A O   1 
ATOM   1212 C  CB  . ASN A 1 170 ? -58.625 16.437 59.640  1.00 86.12  ? 195 ASN A CB  1 
ATOM   1213 C  CG  . ASN A 1 170 ? -59.586 17.268 58.764  1.00 87.34  ? 195 ASN A CG  1 
ATOM   1214 O  OD1 . ASN A 1 170 ? -59.685 17.065 57.545  1.00 90.77  ? 195 ASN A OD1 1 
ATOM   1215 N  ND2 . ASN A 1 170 ? -60.310 18.197 59.397  1.00 76.98  ? 195 ASN A ND2 1 
ATOM   1216 N  N   . ILE A 1 171 ? -57.041 17.080 56.735  1.00 77.52  ? 196 ILE A N   1 
ATOM   1217 C  CA  . ILE A 1 171 ? -56.896 18.088 55.679  1.00 81.32  ? 196 ILE A CA  1 
ATOM   1218 C  C   . ILE A 1 171 ? -58.097 18.204 54.723  1.00 77.74  ? 196 ILE A C   1 
ATOM   1219 O  O   . ILE A 1 171 ? -58.933 17.298 54.621  1.00 75.60  ? 196 ILE A O   1 
ATOM   1220 C  CB  . ILE A 1 171 ? -55.608 17.866 54.841  1.00 78.87  ? 196 ILE A CB  1 
ATOM   1221 C  CG1 . ILE A 1 171 ? -55.672 16.529 54.101  1.00 77.53  ? 196 ILE A CG1 1 
ATOM   1222 C  CG2 . ILE A 1 171 ? -54.367 17.961 55.723  1.00 75.12  ? 196 ILE A CG2 1 
ATOM   1223 C  CD1 . ILE A 1 171 ? -55.716 16.670 52.588  1.00 78.94  ? 196 ILE A CD1 1 
ATOM   1224 N  N   . ARG A 1 172 ? -58.178 19.343 54.038  1.00 84.16  ? 197 ARG A N   1 
ATOM   1225 C  CA  . ARG A 1 172 ? -59.131 19.511 52.939  1.00 87.87  ? 197 ARG A CA  1 
ATOM   1226 C  C   . ARG A 1 172 ? -58.556 20.384 51.833  1.00 84.94  ? 197 ARG A C   1 
ATOM   1227 O  O   . ARG A 1 172 ? -57.822 21.336 52.103  1.00 82.38  ? 197 ARG A O   1 
ATOM   1228 C  CB  . ARG A 1 172 ? -60.438 20.131 53.423  1.00 88.24  ? 197 ARG A CB  1 
ATOM   1229 C  CG  . ARG A 1 172 ? -60.381 21.634 53.519  1.00 90.28  ? 197 ARG A CG  1 
ATOM   1230 C  CD  . ARG A 1 172 ? -61.765 22.260 53.412  1.00 89.84  ? 197 ARG A CD  1 
ATOM   1231 N  NE  . ARG A 1 172 ? -62.617 21.519 52.488  1.00 95.53  ? 197 ARG A NE  1 
ATOM   1232 C  CZ  . ARG A 1 172 ? -63.683 22.028 51.876  1.00 98.72  ? 197 ARG A CZ  1 
ATOM   1233 N  NH1 . ARG A 1 172 ? -64.023 23.301 52.074  1.00 87.06  ? 197 ARG A NH1 1 
ATOM   1234 N  NH2 . ARG A 1 172 ? -64.400 21.261 51.055  1.00 95.42  ? 197 ARG A NH2 1 
ATOM   1235 N  N   . TYR A 1 173 ? -58.879 20.035 50.590  1.00 86.20  ? 198 TYR A N   1 
ATOM   1236 C  CA  . TYR A 1 173 ? -58.575 20.881 49.445  1.00 89.56  ? 198 TYR A CA  1 
ATOM   1237 C  C   . TYR A 1 173 ? -59.847 21.609 49.059  1.00 92.65  ? 198 TYR A C   1 
ATOM   1238 O  O   . TYR A 1 173 ? -60.768 21.009 48.507  1.00 95.98  ? 198 TYR A O   1 
ATOM   1239 C  CB  . TYR A 1 173 ? -58.096 20.054 48.258  1.00 89.56  ? 198 TYR A CB  1 
ATOM   1240 C  CG  . TYR A 1 173 ? -56.790 19.345 48.485  1.00 94.61  ? 198 TYR A CG  1 
ATOM   1241 C  CD1 . TYR A 1 173 ? -56.762 17.997 48.854  1.00 97.73  ? 198 TYR A CD1 1 
ATOM   1242 C  CD2 . TYR A 1 173 ? -55.579 20.011 48.323  1.00 90.98  ? 198 TYR A CD2 1 
ATOM   1243 C  CE1 . TYR A 1 173 ? -55.560 17.336 49.062  1.00 92.75  ? 198 TYR A CE1 1 
ATOM   1244 C  CE2 . TYR A 1 173 ? -54.374 19.360 48.524  1.00 91.01  ? 198 TYR A CE2 1 
ATOM   1245 C  CZ  . TYR A 1 173 ? -54.372 18.027 48.895  1.00 96.14  ? 198 TYR A CZ  1 
ATOM   1246 O  OH  . TYR A 1 173 ? -53.178 17.377 49.101  1.00 99.82  ? 198 TYR A OH  1 
ATOM   1247 N  N   . PRO A 1 174 ? -59.903 22.912 49.341  1.00 90.81  ? 199 PRO A N   1 
ATOM   1248 C  CA  . PRO A 1 174 ? -61.141 23.668 49.146  1.00 91.48  ? 199 PRO A CA  1 
ATOM   1249 C  C   . PRO A 1 174 ? -61.638 23.588 47.705  1.00 94.90  ? 199 PRO A C   1 
ATOM   1250 O  O   . PRO A 1 174 ? -62.797 23.255 47.473  1.00 98.12  ? 199 PRO A O   1 
ATOM   1251 C  CB  . PRO A 1 174 ? -60.717 25.101 49.466  1.00 93.20  ? 199 PRO A CB  1 
ATOM   1252 C  CG  . PRO A 1 174 ? -59.518 24.957 50.353  1.00 93.41  ? 199 PRO A CG  1 
ATOM   1253 C  CD  . PRO A 1 174 ? -58.805 23.751 49.847  1.00 89.96  ? 199 PRO A CD  1 
ATOM   1254 N  N   . LYS A 1 175 ? -60.746 23.844 46.756  1.00 96.05  ? 200 LYS A N   1 
ATOM   1255 C  CA  . LYS A 1 175 ? -61.072 23.816 45.335  1.00 96.04  ? 200 LYS A CA  1 
ATOM   1256 C  C   . LYS A 1 175 ? -61.766 22.511 44.935  1.00 97.67  ? 200 LYS A C   1 
ATOM   1257 O  O   . LYS A 1 175 ? -62.799 22.529 44.274  1.00 102.40 ? 200 LYS A O   1 
ATOM   1258 C  CB  . LYS A 1 175 ? -59.790 23.997 44.519  1.00 99.32  ? 200 LYS A CB  1 
ATOM   1259 C  CG  . LYS A 1 175 ? -59.942 24.617 43.133  1.00 98.09  ? 200 LYS A CG  1 
ATOM   1260 C  CD  . LYS A 1 175 ? -58.557 24.785 42.492  1.00 103.64 ? 200 LYS A CD  1 
ATOM   1261 C  CE  . LYS A 1 175 ? -58.530 25.841 41.389  1.00 112.88 ? 200 LYS A CE  1 
ATOM   1262 N  NZ  . LYS A 1 175 ? -57.127 26.286 41.071  1.00 108.90 ? 200 LYS A NZ  1 
ATOM   1263 N  N   . PHE A 1 176 ? -61.209 21.376 45.337  1.00 95.85  ? 201 PHE A N   1 
ATOM   1264 C  CA  . PHE A 1 176 ? -61.742 20.095 44.886  1.00 95.83  ? 201 PHE A CA  1 
ATOM   1265 C  C   . PHE A 1 176 ? -62.712 19.458 45.869  1.00 98.58  ? 201 PHE A C   1 
ATOM   1266 O  O   . PHE A 1 176 ? -63.233 18.358 45.616  1.00 96.71  ? 201 PHE A O   1 
ATOM   1267 C  CB  . PHE A 1 176 ? -60.604 19.135 44.561  1.00 103.21 ? 201 PHE A CB  1 
ATOM   1268 C  CG  . PHE A 1 176 ? -59.590 19.713 43.621  1.00 105.93 ? 201 PHE A CG  1 
ATOM   1269 C  CD1 . PHE A 1 176 ? -59.974 20.626 42.652  1.00 100.77 ? 201 PHE A CD1 1 
ATOM   1270 C  CD2 . PHE A 1 176 ? -58.255 19.361 43.717  1.00 102.69 ? 201 PHE A CD2 1 
ATOM   1271 C  CE1 . PHE A 1 176 ? -59.052 21.159 41.787  1.00 103.28 ? 201 PHE A CE1 1 
ATOM   1272 C  CE2 . PHE A 1 176 ? -57.329 19.893 42.855  1.00 103.40 ? 201 PHE A CE2 1 
ATOM   1273 C  CZ  . PHE A 1 176 ? -57.724 20.794 41.888  1.00 104.95 ? 201 PHE A CZ  1 
ATOM   1274 N  N   . ASN A 1 177 ? -62.951 20.143 46.988  1.00 98.70  ? 202 ASN A N   1 
ATOM   1275 C  CA  . ASN A 1 177 ? -63.990 19.708 47.917  1.00 102.59 ? 202 ASN A CA  1 
ATOM   1276 C  C   . ASN A 1 177 ? -63.635 18.384 48.614  1.00 101.02 ? 202 ASN A C   1 
ATOM   1277 O  O   . ASN A 1 177 ? -64.436 17.823 49.368  1.00 100.09 ? 202 ASN A O   1 
ATOM   1278 C  CB  . ASN A 1 177 ? -65.343 19.619 47.205  1.00 101.04 ? 202 ASN A CB  1 
ATOM   1279 C  CG  . ASN A 1 177 ? -66.506 19.565 48.170  1.00 98.04  ? 202 ASN A CG  1 
ATOM   1280 O  OD1 . ASN A 1 177 ? -66.515 20.251 49.194  1.00 95.81  ? 202 ASN A OD1 1 
ATOM   1281 N  ND2 . ASN A 1 177 ? -67.495 18.737 47.853  1.00 103.03 ? 202 ASN A ND2 1 
ATOM   1282 N  N   . PHE A 1 178 ? -62.456 17.861 48.297  1.00 96.43  ? 203 PHE A N   1 
ATOM   1283 C  CA  . PHE A 1 178 ? -61.977 16.608 48.865  1.00 93.64  ? 203 PHE A CA  1 
ATOM   1284 C  C   . PHE A 1 178 ? -61.501 16.802 50.300  1.00 88.73  ? 203 PHE A C   1 
ATOM   1285 O  O   . PHE A 1 178 ? -60.804 17.767 50.595  1.00 90.74  ? 203 PHE A O   1 
ATOM   1286 C  CB  . PHE A 1 178 ? -60.845 16.066 47.987  1.00 97.13  ? 203 PHE A CB  1 
ATOM   1287 C  CG  . PHE A 1 178 ? -60.156 14.855 48.545  1.00 94.62  ? 203 PHE A CG  1 
ATOM   1288 C  CD1 . PHE A 1 178 ? -58.959 14.978 49.234  1.00 96.28  ? 203 PHE A CD1 1 
ATOM   1289 C  CD2 . PHE A 1 178 ? -60.687 13.600 48.363  1.00 93.15  ? 203 PHE A CD2 1 
ATOM   1290 C  CE1 . PHE A 1 178 ? -58.315 13.871 49.740  1.00 93.60  ? 203 PHE A CE1 1 
ATOM   1291 C  CE2 . PHE A 1 178 ? -60.048 12.486 48.870  1.00 100.79 ? 203 PHE A CE2 1 
ATOM   1292 C  CZ  . PHE A 1 178 ? -58.858 12.622 49.556  1.00 99.12  ? 203 PHE A CZ  1 
ATOM   1293 N  N   . ASN A 1 179 ? -61.889 15.889 51.188  1.00 85.39  ? 204 ASN A N   1 
ATOM   1294 C  CA  . ASN A 1 179 ? -61.393 15.887 52.563  1.00 86.69  ? 204 ASN A CA  1 
ATOM   1295 C  C   . ASN A 1 179 ? -60.769 14.546 52.931  1.00 87.41  ? 204 ASN A C   1 
ATOM   1296 O  O   . ASN A 1 179 ? -61.218 13.505 52.460  1.00 91.59  ? 204 ASN A O   1 
ATOM   1297 C  CB  . ASN A 1 179 ? -62.510 16.204 53.552  1.00 82.38  ? 204 ASN A CB  1 
ATOM   1298 C  CG  . ASN A 1 179 ? -63.161 17.537 53.282  1.00 95.56  ? 204 ASN A CG  1 
ATOM   1299 O  OD1 . ASN A 1 179 ? -62.672 18.323 52.475  1.00 100.34 ? 204 ASN A OD1 1 
ATOM   1300 N  ND2 . ASN A 1 179 ? -64.271 17.806 53.961  1.00 98.14  ? 204 ASN A ND2 1 
ATOM   1301 N  N   . LYS A 1 180 ? -59.733 14.563 53.766  1.00 86.54  ? 205 LYS A N   1 
ATOM   1302 C  CA  . LYS A 1 180 ? -59.205 13.307 54.293  1.00 83.75  ? 205 LYS A CA  1 
ATOM   1303 C  C   . LYS A 1 180 ? -58.540 13.425 55.667  1.00 81.41  ? 205 LYS A C   1 
ATOM   1304 O  O   . LYS A 1 180 ? -58.099 14.496 56.073  1.00 79.60  ? 205 LYS A O   1 
ATOM   1305 C  CB  . LYS A 1 180 ? -58.287 12.611 53.280  1.00 87.74  ? 205 LYS A CB  1 
ATOM   1306 C  CG  . LYS A 1 180 ? -58.253 11.090 53.466  1.00 86.67  ? 205 LYS A CG  1 
ATOM   1307 C  CD  . LYS A 1 180 ? -57.612 10.324 52.306  1.00 89.73  ? 205 LYS A CD  1 
ATOM   1308 C  CE  . LYS A 1 180 ? -57.416 8.855  52.717  1.00 98.92  ? 205 LYS A CE  1 
ATOM   1309 N  NZ  . LYS A 1 180 ? -57.217 7.881  51.599  1.00 100.84 ? 205 LYS A NZ  1 
ATOM   1310 N  N   . ARG A 1 181 ? -58.501 12.308 56.384  1.00 82.88  ? 206 ARG A N   1 
ATOM   1311 C  CA  . ARG A 1 181 ? -57.876 12.237 57.700  1.00 83.29  ? 206 ARG A CA  1 
ATOM   1312 C  C   . ARG A 1 181 ? -56.558 11.468 57.585  1.00 80.76  ? 206 ARG A C   1 
ATOM   1313 O  O   . ARG A 1 181 ? -56.401 10.616 56.714  1.00 83.20  ? 206 ARG A O   1 
ATOM   1314 C  CB  . ARG A 1 181 ? -58.811 11.555 58.712  1.00 89.45  ? 206 ARG A CB  1 
ATOM   1315 C  CG  . ARG A 1 181 ? -60.245 12.091 58.712  1.00 92.16  ? 206 ARG A CG  1 
ATOM   1316 C  CD  . ARG A 1 181 ? -60.921 12.016 60.092  1.00 93.23  ? 206 ARG A CD  1 
ATOM   1317 N  NE  . ARG A 1 181 ? -61.823 13.155 60.330  1.00 91.44  ? 206 ARG A NE  1 
ATOM   1318 C  CZ  . ARG A 1 181 ? -63.133 13.151 60.069  1.00 95.64  ? 206 ARG A CZ  1 
ATOM   1319 N  NH1 . ARG A 1 181 ? -63.720 12.061 59.564  1.00 93.97  ? 206 ARG A NH1 1 
ATOM   1320 N  NH2 . ARG A 1 181 ? -63.866 14.239 60.316  1.00 90.72  ? 206 ARG A NH2 1 
ATOM   1321 N  N   . ASN A 1 182 ? -55.589 11.788 58.432  1.00 84.20  ? 207 ASN A N   1 
ATOM   1322 C  CA  . ASN A 1 182 ? -54.310 11.084 58.370  1.00 76.81  ? 207 ASN A CA  1 
ATOM   1323 C  C   . ASN A 1 182 ? -54.419 9.699  58.974  1.00 77.96  ? 207 ASN A C   1 
ATOM   1324 O  O   . ASN A 1 182 ? -53.558 8.862  58.747  1.00 85.80  ? 207 ASN A O   1 
ATOM   1325 C  CB  . ASN A 1 182 ? -53.151 11.907 58.962  1.00 72.56  ? 207 ASN A CB  1 
ATOM   1326 C  CG  . ASN A 1 182 ? -52.958 11.704 60.464  1.00 68.32  ? 207 ASN A CG  1 
ATOM   1327 O  OD1 . ASN A 1 182 ? -53.868 11.877 61.269  1.00 65.17  ? 207 ASN A OD1 1 
ATOM   1328 N  ND2 . ASN A 1 182 ? -51.735 11.366 60.844  1.00 73.84  ? 207 ASN A ND2 1 
ATOM   1329 N  N   . ILE A 1 183 ? -55.496 9.450  59.714  1.00 78.99  ? 208 ILE A N   1 
ATOM   1330 C  CA  . ILE A 1 183 ? -55.824 8.083  60.130  1.00 84.15  ? 208 ILE A CA  1 
ATOM   1331 C  C   . ILE A 1 183 ? -56.738 7.433  59.084  1.00 88.59  ? 208 ILE A C   1 
ATOM   1332 O  O   . ILE A 1 183 ? -57.886 7.839  58.899  1.00 91.74  ? 208 ILE A O   1 
ATOM   1333 C  CB  . ILE A 1 183 ? -56.526 8.045  61.501  1.00 80.18  ? 208 ILE A CB  1 
ATOM   1334 C  CG1 . ILE A 1 183 ? -55.518 8.191  62.642  1.00 71.79  ? 208 ILE A CG1 1 
ATOM   1335 C  CG2 . ILE A 1 183 ? -57.321 6.756  61.663  1.00 77.45  ? 208 ILE A CG2 1 
ATOM   1336 C  CD1 . ILE A 1 183 ? -56.127 7.856  64.001  1.00 69.36  ? 208 ILE A CD1 1 
ATOM   1337 N  N   . LEU A 1 184 ? -56.235 6.411  58.407  1.00 90.51  ? 209 LEU A N   1 
ATOM   1338 C  CA  . LEU A 1 184 ? -56.945 5.853  57.257  1.00 94.85  ? 209 LEU A CA  1 
ATOM   1339 C  C   . LEU A 1 184 ? -58.069 4.851  57.624  1.00 98.13  ? 209 LEU A C   1 
ATOM   1340 O  O   . LEU A 1 184 ? -58.056 4.234  58.695  1.00 93.51  ? 209 LEU A O   1 
ATOM   1341 C  CB  . LEU A 1 184 ? -55.932 5.264  56.262  1.00 97.69  ? 209 LEU A CB  1 
ATOM   1342 C  CG  . LEU A 1 184 ? -54.741 6.186  55.941  1.00 90.52  ? 209 LEU A CG  1 
ATOM   1343 C  CD1 . LEU A 1 184 ? -53.780 5.521  54.974  1.00 81.05  ? 209 LEU A CD1 1 
ATOM   1344 C  CD2 . LEU A 1 184 ? -55.193 7.551  55.396  1.00 87.75  ? 209 LEU A CD2 1 
ATOM   1345 N  N   . PRO A 1 185 ? -59.063 4.713  56.735  1.00 102.85 ? 210 PRO A N   1 
ATOM   1346 C  CA  . PRO A 1 185 ? -60.269 3.911  56.986  1.00 107.08 ? 210 PRO A CA  1 
ATOM   1347 C  C   . PRO A 1 185 ? -60.020 2.460  57.437  1.00 104.48 ? 210 PRO A C   1 
ATOM   1348 O  O   . PRO A 1 185 ? -60.664 1.989  58.377  1.00 103.46 ? 210 PRO A O   1 
ATOM   1349 C  CB  . PRO A 1 185 ? -60.991 3.936  55.628  1.00 111.95 ? 210 PRO A CB  1 
ATOM   1350 C  CG  . PRO A 1 185 ? -59.970 4.463  54.635  1.00 105.56 ? 210 PRO A CG  1 
ATOM   1351 C  CD  . PRO A 1 185 ? -59.122 5.386  55.427  1.00 101.49 ? 210 PRO A CD  1 
ATOM   1352 N  N   . ASN A 1 186 ? -59.109 1.754  56.784  1.00 99.86  ? 211 ASN A N   1 
ATOM   1353 C  CA  . ASN A 1 186 ? -58.853 0.373  57.177  1.00 104.72 ? 211 ASN A CA  1 
ATOM   1354 C  C   . ASN A 1 186 ? -58.632 0.263  58.688  1.00 102.81 ? 211 ASN A C   1 
ATOM   1355 O  O   . ASN A 1 186 ? -59.338 -0.459 59.396  1.00 103.46 ? 211 ASN A O   1 
ATOM   1356 C  CB  . ASN A 1 186 ? -57.619 -0.169 56.443  1.00 105.63 ? 211 ASN A CB  1 
ATOM   1357 N  N   . ILE A 1 187 ? -57.672 1.044  59.164  1.00 102.88 ? 212 ILE A N   1 
ATOM   1358 C  CA  . ILE A 1 187 ? -57.153 0.985  60.524  1.00 96.74  ? 212 ILE A CA  1 
ATOM   1359 C  C   . ILE A 1 187 ? -58.257 0.994  61.588  1.00 90.30  ? 212 ILE A C   1 
ATOM   1360 O  O   . ILE A 1 187 ? -59.185 1.794  61.528  1.00 90.16  ? 212 ILE A O   1 
ATOM   1361 C  CB  . ILE A 1 187 ? -56.169 2.178  60.749  1.00 91.32  ? 212 ILE A CB  1 
ATOM   1362 C  CG1 . ILE A 1 187 ? -55.007 2.116  59.751  1.00 90.17  ? 212 ILE A CG1 1 
ATOM   1363 C  CG2 . ILE A 1 187 ? -55.638 2.206  62.159  1.00 85.91  ? 212 ILE A CG2 1 
ATOM   1364 C  CD1 . ILE A 1 187 ? -55.365 2.527  58.325  1.00 89.81  ? 212 ILE A CD1 1 
ATOM   1365 N  N   . ASN A 1 188 ? -58.119 0.115  62.575  1.00 87.23  ? 213 ASN A N   1 
ATOM   1366 C  CA  . ASN A 1 188 ? -59.118 -0.061 63.621  1.00 86.83  ? 213 ASN A CA  1 
ATOM   1367 C  C   . ASN A 1 188 ? -58.643 0.395  65.009  1.00 81.68  ? 213 ASN A C   1 
ATOM   1368 O  O   . ASN A 1 188 ? -57.457 0.441  65.284  1.00 85.20  ? 213 ASN A O   1 
ATOM   1369 C  CB  . ASN A 1 188 ? -59.603 -1.520 63.660  1.00 84.78  ? 213 ASN A CB  1 
ATOM   1370 C  CG  . ASN A 1 188 ? -58.529 -2.513 63.250  1.00 93.15  ? 213 ASN A CG  1 
ATOM   1371 O  OD1 . ASN A 1 188 ? -57.783 -3.024 64.089  1.00 95.70  ? 213 ASN A OD1 1 
ATOM   1372 N  ND2 . ASN A 1 188 ? -58.458 -2.809 61.954  1.00 98.67  ? 213 ASN A ND2 1 
ATOM   1373 N  N   . SER A 1 189 ? -59.589 0.742  65.873  1.00 83.40  ? 214 SER A N   1 
ATOM   1374 C  CA  . SER A 1 189 ? -59.298 1.315  67.190  1.00 84.20  ? 214 SER A CA  1 
ATOM   1375 C  C   . SER A 1 189 ? -58.309 0.575  68.090  1.00 82.93  ? 214 SER A C   1 
ATOM   1376 O  O   . SER A 1 189 ? -57.456 1.212  68.698  1.00 90.25  ? 214 SER A O   1 
ATOM   1377 C  CB  . SER A 1 189 ? -60.594 1.563  67.973  1.00 85.01  ? 214 SER A CB  1 
ATOM   1378 O  OG  . SER A 1 189 ? -61.257 2.715  67.493  1.00 86.55  ? 214 SER A OG  1 
ATOM   1379 N  N   . SER A 1 190 ? -58.444 -0.744 68.210  1.00 85.20  ? 215 SER A N   1 
ATOM   1380 C  CA  . SER A 1 190 ? -57.592 -1.534 69.108  1.00 85.75  ? 215 SER A CA  1 
ATOM   1381 C  C   . SER A 1 190 ? -56.148 -1.424 68.670  1.00 83.60  ? 215 SER A C   1 
ATOM   1382 O  O   . SER A 1 190 ? -55.239 -1.182 69.484  1.00 84.60  ? 215 SER A O   1 
ATOM   1383 C  CB  . SER A 1 190 ? -58.010 -3.009 69.096  1.00 87.66  ? 215 SER A CB  1 
ATOM   1384 O  OG  . SER A 1 190 ? -59.338 -3.170 69.548  1.00 89.34  ? 215 SER A OG  1 
ATOM   1385 N  N   . TYR A 1 191 ? -55.958 -1.608 67.366  1.00 81.97  ? 216 TYR A N   1 
ATOM   1386 C  CA  . TYR A 1 191 ? -54.676 -1.411 66.731  1.00 83.14  ? 216 TYR A CA  1 
ATOM   1387 C  C   . TYR A 1 191 ? -54.117 -0.093 67.218  1.00 83.45  ? 216 TYR A C   1 
ATOM   1388 O  O   . TYR A 1 191 ? -52.941 0.010  67.543  1.00 88.54  ? 216 TYR A O   1 
ATOM   1389 C  CB  . TYR A 1 191 ? -54.848 -1.359 65.214  1.00 85.25  ? 216 TYR A CB  1 
ATOM   1390 C  CG  . TYR A 1 191 ? -53.553 -1.121 64.475  1.00 90.91  ? 216 TYR A CG  1 
ATOM   1391 C  CD1 . TYR A 1 191 ? -52.465 -1.983 64.648  1.00 84.04  ? 216 TYR A CD1 1 
ATOM   1392 C  CD2 . TYR A 1 191 ? -53.412 -0.042 63.602  1.00 84.78  ? 216 TYR A CD2 1 
ATOM   1393 C  CE1 . TYR A 1 191 ? -51.276 -1.774 63.977  1.00 87.18  ? 216 TYR A CE1 1 
ATOM   1394 C  CE2 . TYR A 1 191 ? -52.223 0.175  62.922  1.00 87.95  ? 216 TYR A CE2 1 
ATOM   1395 C  CZ  . TYR A 1 191 ? -51.153 -0.697 63.113  1.00 90.42  ? 216 TYR A CZ  1 
ATOM   1396 O  OH  . TYR A 1 191 ? -49.960 -0.490 62.443  1.00 83.69  ? 216 TYR A OH  1 
ATOM   1397 N  N   . LEU A 1 192 ? -54.982 0.907  67.306  1.00 81.94  ? 217 LEU A N   1 
ATOM   1398 C  CA  . LEU A 1 192 ? -54.559 2.243  67.672  1.00 80.37  ? 217 LEU A CA  1 
ATOM   1399 C  C   . LEU A 1 192 ? -54.430 2.421  69.181  1.00 83.04  ? 217 LEU A C   1 
ATOM   1400 O  O   . LEU A 1 192 ? -53.906 3.427  69.650  1.00 86.29  ? 217 LEU A O   1 
ATOM   1401 C  CB  . LEU A 1 192 ? -55.471 3.278  67.024  1.00 77.40  ? 217 LEU A CB  1 
ATOM   1402 C  CG  . LEU A 1 192 ? -55.445 3.031  65.516  1.00 77.42  ? 217 LEU A CG  1 
ATOM   1403 C  CD1 . LEU A 1 192 ? -55.764 4.246  64.671  1.00 69.40  ? 217 LEU A CD1 1 
ATOM   1404 C  CD2 . LEU A 1 192 ? -54.071 2.519  65.161  1.00 88.68  ? 217 LEU A CD2 1 
ATOM   1405 N  N   . THR A 1 193 ? -54.881 1.423  69.931  1.00 80.45  ? 218 THR A N   1 
ATOM   1406 C  CA  . THR A 1 193 ? -54.528 1.312  71.335  1.00 85.56  ? 218 THR A CA  1 
ATOM   1407 C  C   . THR A 1 193 ? -53.064 0.921  71.434  1.00 88.18  ? 218 THR A C   1 
ATOM   1408 O  O   . THR A 1 193 ? -52.297 1.526  72.185  1.00 93.31  ? 218 THR A O   1 
ATOM   1409 C  CB  . THR A 1 193 ? -55.296 0.178  72.040  1.00 90.96  ? 218 THR A CB  1 
ATOM   1410 O  OG1 . THR A 1 193 ? -56.707 0.332  71.846  1.00 95.23  ? 218 THR A OG1 1 
ATOM   1411 C  CG2 . THR A 1 193 ? -54.974 0.165  73.536  1.00 90.08  ? 218 THR A CG2 1 
ATOM   1412 N  N   . HIS A 1 194 ? -52.696 -0.126 70.696  1.00 85.76  ? 219 HIS A N   1 
ATOM   1413 C  CA  . HIS A 1 194 ? -51.357 -0.715 70.799  1.00 83.36  ? 219 HIS A CA  1 
ATOM   1414 C  C   . HIS A 1 194 ? -50.340 -0.183 69.775  1.00 84.04  ? 219 HIS A C   1 
ATOM   1415 O  O   . HIS A 1 194 ? -49.139 -0.455 69.864  1.00 82.18  ? 219 HIS A O   1 
ATOM   1416 C  CB  . HIS A 1 194 ? -51.455 -2.244 70.697  1.00 84.81  ? 219 HIS A CB  1 
ATOM   1417 N  N   . CYS A 1 195 ? -50.832 0.583  68.813  1.00 80.35  ? 220 CYS A N   1 
ATOM   1418 C  CA  . CYS A 1 195 ? -50.041 1.065  67.684  1.00 79.02  ? 220 CYS A CA  1 
ATOM   1419 C  C   . CYS A 1 195 ? -48.771 1.870  68.078  1.00 78.66  ? 220 CYS A C   1 
ATOM   1420 O  O   . CYS A 1 195 ? -48.804 2.668  69.024  1.00 79.88  ? 220 CYS A O   1 
ATOM   1421 C  CB  . CYS A 1 195 ? -50.968 1.953  66.854  1.00 80.45  ? 220 CYS A CB  1 
ATOM   1422 S  SG  . CYS A 1 195 ? -50.451 2.313  65.184  1.00 92.90  ? 220 CYS A SG  1 
ATOM   1423 N  N   . VAL A 1 196 ? -47.659 1.653  67.371  1.00 70.12  ? 221 VAL A N   1 
ATOM   1424 C  CA  . VAL A 1 196 ? -46.537 2.617  67.354  1.00 69.31  ? 221 VAL A CA  1 
ATOM   1425 C  C   . VAL A 1 196 ? -45.931 2.739  65.952  1.00 67.21  ? 221 VAL A C   1 
ATOM   1426 O  O   . VAL A 1 196 ? -45.544 1.757  65.351  1.00 70.51  ? 221 VAL A O   1 
ATOM   1427 C  CB  . VAL A 1 196 ? -45.402 2.280  68.342  1.00 59.88  ? 221 VAL A CB  1 
ATOM   1428 C  CG1 . VAL A 1 196 ? -44.203 3.120  68.029  1.00 50.03  ? 221 VAL A CG1 1 
ATOM   1429 C  CG2 . VAL A 1 196 ? -45.832 2.497  69.780  1.00 58.37  ? 221 VAL A CG2 1 
ATOM   1430 N  N   . PHE A 1 197 ? -45.834 3.950  65.430  1.00 71.10  ? 222 PHE A N   1 
ATOM   1431 C  CA  . PHE A 1 197 ? -45.408 4.107  64.043  1.00 72.51  ? 222 PHE A CA  1 
ATOM   1432 C  C   . PHE A 1 197 ? -44.105 3.388  63.757  1.00 73.25  ? 222 PHE A C   1 
ATOM   1433 O  O   . PHE A 1 197 ? -43.147 3.505  64.519  1.00 72.60  ? 222 PHE A O   1 
ATOM   1434 C  CB  . PHE A 1 197 ? -45.260 5.578  63.671  1.00 64.77  ? 222 PHE A CB  1 
ATOM   1435 C  CG  . PHE A 1 197 ? -44.649 5.796  62.321  1.00 64.97  ? 222 PHE A CG  1 
ATOM   1436 C  CD1 . PHE A 1 197 ? -45.418 5.716  61.179  1.00 69.47  ? 222 PHE A CD1 1 
ATOM   1437 C  CD2 . PHE A 1 197 ? -43.307 6.097  62.193  1.00 69.46  ? 222 PHE A CD2 1 
ATOM   1438 C  CE1 . PHE A 1 197 ? -44.866 5.929  59.928  1.00 72.99  ? 222 PHE A CE1 1 
ATOM   1439 C  CE2 . PHE A 1 197 ? -42.744 6.316  60.938  1.00 72.77  ? 222 PHE A CE2 1 
ATOM   1440 C  CZ  . PHE A 1 197 ? -43.528 6.226  59.806  1.00 72.90  ? 222 PHE A CZ  1 
ATOM   1441 N  N   . SER A 1 198 ? -44.089 2.635  62.660  1.00 80.92  ? 223 SER A N   1 
ATOM   1442 C  CA  . SER A 1 198 ? -42.881 1.982  62.155  1.00 78.39  ? 223 SER A CA  1 
ATOM   1443 C  C   . SER A 1 198 ? -42.844 2.055  60.639  1.00 79.41  ? 223 SER A C   1 
ATOM   1444 O  O   . SER A 1 198 ? -43.792 1.662  59.967  1.00 85.85  ? 223 SER A O   1 
ATOM   1445 C  CB  . SER A 1 198 ? -42.828 0.522  62.587  1.00 81.55  ? 223 SER A CB  1 
ATOM   1446 O  OG  . SER A 1 198 ? -41.830 -0.156 61.849  1.00 90.72  ? 223 SER A OG  1 
ATOM   1447 N  N   . ARG A 1 199 ? -41.740 2.542  60.102  1.00 80.58  ? 224 ARG A N   1 
ATOM   1448 C  CA  . ARG A 1 199 ? -41.605 2.726  58.666  1.00 84.29  ? 224 ARG A CA  1 
ATOM   1449 C  C   . ARG A 1 199 ? -41.726 1.373  57.931  1.00 87.60  ? 224 ARG A C   1 
ATOM   1450 O  O   . ARG A 1 199 ? -42.249 1.307  56.815  1.00 88.03  ? 224 ARG A O   1 
ATOM   1451 C  CB  . ARG A 1 199 ? -40.275 3.444  58.375  1.00 82.70  ? 224 ARG A CB  1 
ATOM   1452 C  CG  . ARG A 1 199 ? -40.167 4.100  57.010  1.00 86.90  ? 224 ARG A CG  1 
ATOM   1453 C  CD  . ARG A 1 199 ? -41.341 5.040  56.714  1.00 94.79  ? 224 ARG A CD  1 
ATOM   1454 N  NE  . ARG A 1 199 ? -41.252 6.324  57.422  1.00 97.78  ? 224 ARG A NE  1 
ATOM   1455 C  CZ  . ARG A 1 199 ? -40.573 7.385  56.985  1.00 94.52  ? 224 ARG A CZ  1 
ATOM   1456 N  NH1 . ARG A 1 199 ? -39.898 7.316  55.842  1.00 100.44 ? 224 ARG A NH1 1 
ATOM   1457 N  NH2 . ARG A 1 199 ? -40.555 8.514  57.694  1.00 82.45  ? 224 ARG A NH2 1 
ATOM   1458 N  N   . LYS A 1 200 ? -41.272 0.297  58.574  1.00 84.14  ? 225 LYS A N   1 
ATOM   1459 C  CA  . LYS A 1 200 ? -41.374 -1.054 58.001  1.00 93.64  ? 225 LYS A CA  1 
ATOM   1460 C  C   . LYS A 1 200 ? -42.684 -1.748 58.368  1.00 92.24  ? 225 LYS A C   1 
ATOM   1461 O  O   . LYS A 1 200 ? -43.562 -1.919 57.527  1.00 96.81  ? 225 LYS A O   1 
ATOM   1462 C  CB  . LYS A 1 200 ? -40.197 -1.936 58.444  1.00 93.64  ? 225 LYS A CB  1 
ATOM   1463 N  N   . THR A 1 201 ? -42.815 -2.141 59.629  1.00 88.04  ? 226 THR A N   1 
ATOM   1464 C  CA  . THR A 1 201 ? -44.030 -2.807 60.090  1.00 96.20  ? 226 THR A CA  1 
ATOM   1465 C  C   . THR A 1 201 ? -45.318 -1.939 60.165  1.00 95.65  ? 226 THR A C   1 
ATOM   1466 O  O   . THR A 1 201 ? -46.346 -2.325 59.610  1.00 99.27  ? 226 THR A O   1 
ATOM   1467 C  CB  . THR A 1 201 ? -43.796 -3.514 61.434  1.00 98.74  ? 226 THR A CB  1 
ATOM   1468 O  OG1 . THR A 1 201 ? -43.838 -2.558 62.499  1.00 102.49 ? 226 THR A OG1 1 
ATOM   1469 C  CG2 . THR A 1 201 ? -42.449 -4.189 61.431  1.00 95.47  ? 226 THR A CG2 1 
ATOM   1470 N  N   . ASP A 1 202 ? -45.284 -0.783 60.830  1.00 90.29  ? 227 ASP A N   1 
ATOM   1471 C  CA  . ASP A 1 202 ? -46.538 -0.053 61.074  1.00 87.91  ? 227 ASP A CA  1 
ATOM   1472 C  C   . ASP A 1 202 ? -46.581 1.377  60.516  1.00 82.42  ? 227 ASP A C   1 
ATOM   1473 O  O   . ASP A 1 202 ? -46.732 2.327  61.279  1.00 78.31  ? 227 ASP A O   1 
ATOM   1474 C  CB  . ASP A 1 202 ? -46.859 -0.004 62.578  1.00 86.29  ? 227 ASP A CB  1 
ATOM   1475 C  CG  . ASP A 1 202 ? -46.918 -1.386 63.225  1.00 93.19  ? 227 ASP A CG  1 
ATOM   1476 O  OD1 . ASP A 1 202 ? -47.875 -2.133 62.947  1.00 95.84  ? 227 ASP A OD1 1 
ATOM   1477 O  OD2 . ASP A 1 202 ? -46.028 -1.714 64.040  1.00 92.53  ? 227 ASP A OD2 1 
ATOM   1478 N  N   . PRO A 1 203 ? -46.507 1.525  59.181  1.00 80.56  ? 228 PRO A N   1 
ATOM   1479 C  CA  . PRO A 1 203 ? -46.410 2.803  58.467  1.00 81.97  ? 228 PRO A CA  1 
ATOM   1480 C  C   . PRO A 1 203 ? -47.665 3.673  58.571  1.00 85.01  ? 228 PRO A C   1 
ATOM   1481 O  O   . PRO A 1 203 ? -47.618 4.901  58.382  1.00 84.39  ? 228 PRO A O   1 
ATOM   1482 C  CB  . PRO A 1 203 ? -46.213 2.365  57.013  1.00 79.87  ? 228 PRO A CB  1 
ATOM   1483 C  CG  . PRO A 1 203 ? -46.866 1.069  56.941  1.00 86.52  ? 228 PRO A CG  1 
ATOM   1484 C  CD  . PRO A 1 203 ? -46.543 0.397  58.240  1.00 87.72  ? 228 PRO A CD  1 
ATOM   1485 N  N   . ASP A 1 204 ? -48.790 3.030  58.831  1.00 80.25  ? 229 ASP A N   1 
ATOM   1486 C  CA  . ASP A 1 204 ? -50.051 3.742  58.987  1.00 80.01  ? 229 ASP A CA  1 
ATOM   1487 C  C   . ASP A 1 204 ? -50.427 4.034  60.443  1.00 78.29  ? 229 ASP A C   1 
ATOM   1488 O  O   . ASP A 1 204 ? -51.565 4.394  60.736  1.00 72.03  ? 229 ASP A O   1 
ATOM   1489 C  CB  . ASP A 1 204 ? -51.170 3.057  58.209  1.00 84.06  ? 229 ASP A CB  1 
ATOM   1490 C  CG  . ASP A 1 204 ? -50.856 2.956  56.726  1.00 88.16  ? 229 ASP A CG  1 
ATOM   1491 O  OD1 . ASP A 1 204 ? -50.689 4.019  56.080  1.00 84.15  ? 229 ASP A OD1 1 
ATOM   1492 O  OD2 . ASP A 1 204 ? -50.775 1.816  56.211  1.00 96.06  ? 229 ASP A OD2 1 
ATOM   1493 N  N   . CYS A 1 205 ? -49.496 3.797  61.360  1.00 74.97  ? 230 CYS A N   1 
ATOM   1494 C  CA  . CYS A 1 205 ? -49.711 4.182  62.746  1.00 73.10  ? 230 CYS A CA  1 
ATOM   1495 C  C   . CYS A 1 205 ? -49.312 5.637  63.038  1.00 74.58  ? 230 CYS A C   1 
ATOM   1496 O  O   . CYS A 1 205 ? -48.149 6.000  62.930  1.00 69.47  ? 230 CYS A O   1 
ATOM   1497 C  CB  . CYS A 1 205 ? -48.946 3.272  63.684  1.00 75.42  ? 230 CYS A CB  1 
ATOM   1498 S  SG  . CYS A 1 205 ? -49.109 3.827  65.381  1.00 80.32  ? 230 CYS A SG  1 
ATOM   1499 N  N   . PRO A 1 206 ? -50.297 6.468  63.418  1.00 79.39  ? 231 PRO A N   1 
ATOM   1500 C  CA  . PRO A 1 206 ? -50.226 7.895  63.772  1.00 71.80  ? 231 PRO A CA  1 
ATOM   1501 C  C   . PRO A 1 206 ? -49.523 8.154  65.106  1.00 68.79  ? 231 PRO A C   1 
ATOM   1502 O  O   . PRO A 1 206 ? -49.341 9.316  65.479  1.00 68.52  ? 231 PRO A O   1 
ATOM   1503 C  CB  . PRO A 1 206 ? -51.696 8.310  63.845  1.00 74.87  ? 231 PRO A CB  1 
ATOM   1504 C  CG  . PRO A 1 206 ? -52.385 7.072  64.333  1.00 76.64  ? 231 PRO A CG  1 
ATOM   1505 C  CD  . PRO A 1 206 ? -51.631 5.904  63.714  1.00 79.42  ? 231 PRO A CD  1 
ATOM   1506 N  N   . ILE A 1 207 ? -49.254 7.102  65.874  1.00 66.30  ? 232 ILE A N   1 
ATOM   1507 C  CA  . ILE A 1 207 ? -48.555 7.274  67.146  1.00 66.68  ? 232 ILE A CA  1 
ATOM   1508 C  C   . ILE A 1 207 ? -47.039 7.107  67.000  1.00 66.08  ? 232 ILE A C   1 
ATOM   1509 O  O   . ILE A 1 207 ? -46.546 6.002  66.742  1.00 60.51  ? 232 ILE A O   1 
ATOM   1510 C  CB  . ILE A 1 207 ? -49.077 6.302  68.213  1.00 66.42  ? 232 ILE A CB  1 
ATOM   1511 C  CG1 . ILE A 1 207 ? -50.583 6.467  68.368  1.00 64.48  ? 232 ILE A CG1 1 
ATOM   1512 C  CG2 . ILE A 1 207 ? -48.357 6.525  69.545  1.00 63.42  ? 232 ILE A CG2 1 
ATOM   1513 C  CD1 . ILE A 1 207 ? -51.058 6.236  69.771  1.00 66.89  ? 232 ILE A CD1 1 
ATOM   1514 N  N   . PHE A 1 208 ? -46.313 8.212  67.182  1.00 63.13  ? 233 PHE A N   1 
ATOM   1515 C  CA  . PHE A 1 208 ? -44.864 8.235  67.004  1.00 61.29  ? 233 PHE A CA  1 
ATOM   1516 C  C   . PHE A 1 208 ? -44.134 8.317  68.331  1.00 59.84  ? 233 PHE A C   1 
ATOM   1517 O  O   . PHE A 1 208 ? -44.627 8.900  69.290  1.00 58.02  ? 233 PHE A O   1 
ATOM   1518 C  CB  . PHE A 1 208 ? -44.452 9.414  66.141  1.00 58.02  ? 233 PHE A CB  1 
ATOM   1519 C  CG  . PHE A 1 208 ? -45.219 9.524  64.869  1.00 60.22  ? 233 PHE A CG  1 
ATOM   1520 C  CD1 . PHE A 1 208 ? -44.715 8.995  63.696  1.00 60.36  ? 233 PHE A CD1 1 
ATOM   1521 C  CD2 . PHE A 1 208 ? -46.441 10.169 64.839  1.00 59.78  ? 233 PHE A CD2 1 
ATOM   1522 C  CE1 . PHE A 1 208 ? -45.411 9.104  62.504  1.00 60.78  ? 233 PHE A CE1 1 
ATOM   1523 C  CE2 . PHE A 1 208 ? -47.143 10.291 63.654  1.00 62.11  ? 233 PHE A CE2 1 
ATOM   1524 C  CZ  . PHE A 1 208 ? -46.628 9.749  62.483  1.00 64.07  ? 233 PHE A CZ  1 
ATOM   1525 N  N   . ARG A 1 209 ? -42.960 7.707  68.386  1.00 62.66  ? 234 ARG A N   1 
ATOM   1526 C  CA  . ARG A 1 209 ? -42.152 7.754  69.592  1.00 65.50  ? 234 ARG A CA  1 
ATOM   1527 C  C   . ARG A 1 209 ? -41.055 8.852  69.498  1.00 66.33  ? 234 ARG A C   1 
ATOM   1528 O  O   . ARG A 1 209 ? -40.282 8.926  68.519  1.00 61.75  ? 234 ARG A O   1 
ATOM   1529 C  CB  . ARG A 1 209 ? -41.573 6.370  69.890  1.00 63.47  ? 234 ARG A CB  1 
ATOM   1530 C  CG  . ARG A 1 209 ? -40.759 6.323  71.178  1.00 70.06  ? 234 ARG A CG  1 
ATOM   1531 C  CD  . ARG A 1 209 ? -40.517 4.891  71.650  1.00 70.12  ? 234 ARG A CD  1 
ATOM   1532 N  NE  . ARG A 1 209 ? -41.195 4.618  72.918  1.00 69.47  ? 234 ARG A NE  1 
ATOM   1533 C  CZ  . ARG A 1 209 ? -42.168 3.722  73.073  1.00 72.34  ? 234 ARG A CZ  1 
ATOM   1534 N  NH1 . ARG A 1 209 ? -42.581 3.003  72.032  1.00 68.63  ? 234 ARG A NH1 1 
ATOM   1535 N  NH2 . ARG A 1 209 ? -42.728 3.541  74.271  1.00 70.81  ? 234 ARG A NH2 1 
ATOM   1536 N  N   . LEU A 1 210 ? -40.996 9.702  70.519  1.00 61.27  ? 235 LEU A N   1 
ATOM   1537 C  CA  . LEU A 1 210 ? -40.175 10.903 70.445  1.00 60.72  ? 235 LEU A CA  1 
ATOM   1538 C  C   . LEU A 1 210 ? -38.767 10.571 69.954  1.00 61.44  ? 235 LEU A C   1 
ATOM   1539 O  O   . LEU A 1 210 ? -38.280 11.129 68.943  1.00 56.82  ? 235 LEU A O   1 
ATOM   1540 C  CB  . LEU A 1 210 ? -40.159 11.611 71.809  1.00 59.85  ? 235 LEU A CB  1 
ATOM   1541 C  CG  . LEU A 1 210 ? -41.566 12.095 72.188  1.00 55.04  ? 235 LEU A CG  1 
ATOM   1542 C  CD1 . LEU A 1 210 ? -41.562 13.083 73.349  1.00 49.42  ? 235 LEU A CD1 1 
ATOM   1543 C  CD2 . LEU A 1 210 ? -42.232 12.700 70.959  1.00 46.96  ? 235 LEU A CD2 1 
ATOM   1544 N  N   . GLY A 1 211 ? -38.142 9.627  70.658  1.00 63.20  ? 236 GLY A N   1 
ATOM   1545 C  CA  . GLY A 1 211 ? -36.829 9.134  70.299  1.00 59.02  ? 236 GLY A CA  1 
ATOM   1546 C  C   . GLY A 1 211 ? -36.792 8.714  68.841  1.00 62.32  ? 236 GLY A C   1 
ATOM   1547 O  O   . GLY A 1 211 ? -35.824 9.000  68.138  1.00 61.84  ? 236 GLY A O   1 
ATOM   1548 N  N   . ASP A 1 212 ? -37.843 8.046  68.374  1.00 59.80  ? 237 ASP A N   1 
ATOM   1549 C  CA  . ASP A 1 212 ? -37.854 7.551  67.000  1.00 60.20  ? 237 ASP A CA  1 
ATOM   1550 C  C   . ASP A 1 212 ? -37.954 8.654  65.970  1.00 65.05  ? 237 ASP A C   1 
ATOM   1551 O  O   . ASP A 1 212 ? -37.506 8.489  64.843  1.00 61.93  ? 237 ASP A O   1 
ATOM   1552 C  CB  . ASP A 1 212 ? -38.988 6.555  66.779  1.00 67.78  ? 237 ASP A CB  1 
ATOM   1553 C  CG  . ASP A 1 212 ? -38.683 5.205  67.372  1.00 71.89  ? 237 ASP A CG  1 
ATOM   1554 O  OD1 . ASP A 1 212 ? -37.498 4.981  67.698  1.00 79.24  ? 237 ASP A OD1 1 
ATOM   1555 O  OD2 . ASP A 1 212 ? -39.609 4.373  67.514  1.00 75.24  ? 237 ASP A OD2 1 
ATOM   1556 N  N   . ILE A 1 213 ? -38.586 9.763  66.339  1.00 66.69  ? 238 ILE A N   1 
ATOM   1557 C  CA  . ILE A 1 213 ? -38.647 10.906 65.444  1.00 64.35  ? 238 ILE A CA  1 
ATOM   1558 C  C   . ILE A 1 213 ? -37.250 11.515 65.341  1.00 63.61  ? 238 ILE A C   1 
ATOM   1559 O  O   . ILE A 1 213 ? -36.710 11.707 64.231  1.00 62.56  ? 238 ILE A O   1 
ATOM   1560 C  CB  . ILE A 1 213 ? -39.611 11.966 65.972  1.00 66.99  ? 238 ILE A CB  1 
ATOM   1561 C  CG1 . ILE A 1 213 ? -41.034 11.432 66.008  1.00 64.30  ? 238 ILE A CG1 1 
ATOM   1562 C  CG2 . ILE A 1 213 ? -39.546 13.222 65.117  1.00 69.73  ? 238 ILE A CG2 1 
ATOM   1563 C  CD1 . ILE A 1 213 ? -41.995 12.380 66.683  1.00 57.77  ? 238 ILE A CD1 1 
ATOM   1564 N  N   . VAL A 1 214 ? -36.657 11.809 66.501  1.00 63.10  ? 239 VAL A N   1 
ATOM   1565 C  CA  . VAL A 1 214 ? -35.315 12.386 66.515  1.00 61.01  ? 239 VAL A CA  1 
ATOM   1566 C  C   . VAL A 1 214 ? -34.453 11.505 65.638  1.00 61.91  ? 239 VAL A C   1 
ATOM   1567 O  O   . VAL A 1 214 ? -33.892 11.956 64.635  1.00 56.91  ? 239 VAL A O   1 
ATOM   1568 C  CB  . VAL A 1 214 ? -34.681 12.324 67.918  1.00 57.83  ? 239 VAL A CB  1 
ATOM   1569 C  CG1 . VAL A 1 214 ? -33.328 13.028 67.921  1.00 55.42  ? 239 VAL A CG1 1 
ATOM   1570 C  CG2 . VAL A 1 214 ? -35.609 12.910 68.954  1.00 62.05  ? 239 VAL A CG2 1 
ATOM   1571 N  N   . GLY A 1 215 ? -34.408 10.225 66.021  1.00 60.25  ? 240 GLY A N   1 
ATOM   1572 C  CA  . GLY A 1 215 ? -33.606 9.225  65.370  1.00 54.95  ? 240 GLY A CA  1 
ATOM   1573 C  C   . GLY A 1 215 ? -33.850 9.223  63.882  1.00 60.16  ? 240 GLY A C   1 
ATOM   1574 O  O   . GLY A 1 215 ? -32.936 9.366  63.086  1.00 66.45  ? 240 GLY A O   1 
ATOM   1575 N  N   . GLU A 1 216 ? -35.103 9.089  63.504  1.00 60.61  ? 241 GLU A N   1 
ATOM   1576 C  CA  . GLU A 1 216 ? -35.476 9.009  62.112  1.00 59.63  ? 241 GLU A CA  1 
ATOM   1577 C  C   . GLU A 1 216 ? -34.919 10.217 61.361  1.00 62.27  ? 241 GLU A C   1 
ATOM   1578 O  O   . GLU A 1 216 ? -34.733 10.175 60.141  1.00 60.50  ? 241 GLU A O   1 
ATOM   1579 C  CB  . GLU A 1 216 ? -36.995 8.966  62.021  1.00 63.45  ? 241 GLU A CB  1 
ATOM   1580 C  CG  . GLU A 1 216 ? -37.519 9.029  60.623  1.00 72.09  ? 241 GLU A CG  1 
ATOM   1581 C  CD  . GLU A 1 216 ? -37.539 7.688  59.975  1.00 73.78  ? 241 GLU A CD  1 
ATOM   1582 O  OE1 . GLU A 1 216 ? -37.378 6.708  60.723  1.00 79.25  ? 241 GLU A OE1 1 
ATOM   1583 O  OE2 . GLU A 1 216 ? -37.713 7.617  58.736  1.00 77.46  ? 241 GLU A OE2 1 
ATOM   1584 N  N   . ALA A 1 217 ? -34.645 11.293 62.099  1.00 63.47  ? 242 ALA A N   1 
ATOM   1585 C  CA  . ALA A 1 217 ? -34.090 12.518 61.504  1.00 61.25  ? 242 ALA A CA  1 
ATOM   1586 C  C   . ALA A 1 217 ? -32.563 12.496 61.452  1.00 66.11  ? 242 ALA A C   1 
ATOM   1587 O  O   . ALA A 1 217 ? -31.927 13.505 61.148  1.00 68.68  ? 242 ALA A O   1 
ATOM   1588 C  CB  . ALA A 1 217 ? -34.564 13.731 62.254  1.00 58.94  ? 242 ALA A CB  1 
ATOM   1589 N  N   . GLU A 1 218 ? -31.982 11.350 61.797  1.00 68.93  ? 243 GLU A N   1 
ATOM   1590 C  CA  . GLU A 1 218 ? -30.526 11.176 61.868  1.00 66.54  ? 243 GLU A CA  1 
ATOM   1591 C  C   . GLU A 1 218 ? -29.889 12.068 62.936  1.00 60.38  ? 243 GLU A C   1 
ATOM   1592 O  O   . GLU A 1 218 ? -28.855 12.693 62.707  1.00 62.52  ? 243 GLU A O   1 
ATOM   1593 C  CB  . GLU A 1 218 ? -29.872 11.384 60.499  1.00 69.47  ? 243 GLU A CB  1 
ATOM   1594 C  CG  . GLU A 1 218 ? -30.163 10.279 59.496  1.00 73.78  ? 243 GLU A CG  1 
ATOM   1595 C  CD  . GLU A 1 218 ? -29.587 10.565 58.108  1.00 87.65  ? 243 GLU A CD  1 
ATOM   1596 O  OE1 . GLU A 1 218 ? -29.300 11.745 57.800  1.00 91.49  ? 243 GLU A OE1 1 
ATOM   1597 O  OE2 . GLU A 1 218 ? -29.423 9.606  57.319  1.00 91.41  ? 243 GLU A OE2 1 
ATOM   1598 N  N   . GLU A 1 219 ? -30.528 12.104 64.100  1.00 55.96  ? 244 GLU A N   1 
ATOM   1599 C  CA  . GLU A 1 219 ? -30.038 12.823 65.264  1.00 57.99  ? 244 GLU A CA  1 
ATOM   1600 C  C   . GLU A 1 219 ? -30.212 11.852 66.412  1.00 51.99  ? 244 GLU A C   1 
ATOM   1601 O  O   . GLU A 1 219 ? -30.629 10.744 66.196  1.00 51.55  ? 244 GLU A O   1 
ATOM   1602 C  CB  . GLU A 1 219 ? -30.881 14.088 65.512  1.00 62.79  ? 244 GLU A CB  1 
ATOM   1603 C  CG  . GLU A 1 219 ? -31.008 15.025 64.316  1.00 60.57  ? 244 GLU A CG  1 
ATOM   1604 C  CD  . GLU A 1 219 ? -29.724 15.792 64.011  1.00 67.93  ? 244 GLU A CD  1 
ATOM   1605 O  OE1 . GLU A 1 219 ? -29.048 16.246 64.967  1.00 64.88  ? 244 GLU A OE1 1 
ATOM   1606 O  OE2 . GLU A 1 219 ? -29.398 15.944 62.809  1.00 69.91  ? 244 GLU A OE2 1 
ATOM   1607 N  N   . ASP A 1 220 ? -29.910 12.256 67.633  1.00 53.75  ? 245 ASP A N   1 
ATOM   1608 C  CA  . ASP A 1 220 ? -30.160 11.386 68.767  1.00 54.07  ? 245 ASP A CA  1 
ATOM   1609 C  C   . ASP A 1 220 ? -30.860 12.149 69.879  1.00 57.09  ? 245 ASP A C   1 
ATOM   1610 O  O   . ASP A 1 220 ? -30.399 13.212 70.292  1.00 56.78  ? 245 ASP A O   1 
ATOM   1611 C  CB  . ASP A 1 220 ? -28.854 10.814 69.295  1.00 56.67  ? 245 ASP A CB  1 
ATOM   1612 C  CG  . ASP A 1 220 ? -29.042 10.001 70.573  1.00 63.22  ? 245 ASP A CG  1 
ATOM   1613 O  OD1 . ASP A 1 220 ? -29.143 8.738  70.486  1.00 64.71  ? 245 ASP A OD1 1 
ATOM   1614 O  OD2 . ASP A 1 220 ? -29.072 10.633 71.660  1.00 58.73  ? 245 ASP A OD2 1 
ATOM   1615 N  N   . PHE A 1 221 ? -31.961 11.592 70.373  1.00 57.57  ? 246 PHE A N   1 
ATOM   1616 C  CA  . PHE A 1 221 ? -32.703 12.221 71.451  1.00 56.19  ? 246 PHE A CA  1 
ATOM   1617 C  C   . PHE A 1 221 ? -31.780 12.671 72.567  1.00 56.78  ? 246 PHE A C   1 
ATOM   1618 O  O   . PHE A 1 221 ? -31.647 13.854 72.813  1.00 56.56  ? 246 PHE A O   1 
ATOM   1619 C  CB  . PHE A 1 221 ? -33.759 11.287 72.031  1.00 55.17  ? 246 PHE A CB  1 
ATOM   1620 C  CG  . PHE A 1 221 ? -34.864 12.010 72.733  1.00 53.85  ? 246 PHE A CG  1 
ATOM   1621 C  CD1 . PHE A 1 221 ? -35.990 12.429 72.036  1.00 55.73  ? 246 PHE A CD1 1 
ATOM   1622 C  CD2 . PHE A 1 221 ? -34.773 12.301 74.084  1.00 56.98  ? 246 PHE A CD2 1 
ATOM   1623 C  CE1 . PHE A 1 221 ? -37.012 13.112 72.680  1.00 54.89  ? 246 PHE A CE1 1 
ATOM   1624 C  CE2 . PHE A 1 221 ? -35.801 12.997 74.742  1.00 54.33  ? 246 PHE A CE2 1 
ATOM   1625 C  CZ  . PHE A 1 221 ? -36.913 13.398 74.040  1.00 51.84  ? 246 PHE A CZ  1 
ATOM   1626 N  N   . GLN A 1 222 ? -31.150 11.718 73.243  1.00 59.10  ? 247 GLN A N   1 
ATOM   1627 C  CA  . GLN A 1 222 ? -30.321 12.001 74.411  1.00 56.69  ? 247 GLN A CA  1 
ATOM   1628 C  C   . GLN A 1 222 ? -29.319 13.119 74.202  1.00 60.45  ? 247 GLN A C   1 
ATOM   1629 O  O   . GLN A 1 222 ? -29.142 13.986 75.066  1.00 57.46  ? 247 GLN A O   1 
ATOM   1630 C  CB  . GLN A 1 222 ? -29.580 10.738 74.816  1.00 56.01  ? 247 GLN A CB  1 
ATOM   1631 C  CG  . GLN A 1 222 ? -30.530 9.714  75.315  1.00 67.69  ? 247 GLN A CG  1 
ATOM   1632 C  CD  . GLN A 1 222 ? -31.339 10.266 76.461  1.00 59.38  ? 247 GLN A CD  1 
ATOM   1633 O  OE1 . GLN A 1 222 ? -30.762 10.834 77.395  1.00 56.59  ? 247 GLN A OE1 1 
ATOM   1634 N  NE2 . GLN A 1 222 ? -32.669 10.122 76.398  1.00 47.32  ? 247 GLN A NE2 1 
ATOM   1635 N  N   . ILE A 1 223 ? -28.635 13.067 73.066  1.00 61.76  ? 248 ILE A N   1 
ATOM   1636 C  CA  . ILE A 1 223 ? -27.674 14.093 72.710  1.00 59.36  ? 248 ILE A CA  1 
ATOM   1637 C  C   . ILE A 1 223 ? -28.392 15.425 72.708  1.00 53.36  ? 248 ILE A C   1 
ATOM   1638 O  O   . ILE A 1 223 ? -28.110 16.294 73.527  1.00 52.01  ? 248 ILE A O   1 
ATOM   1639 C  CB  . ILE A 1 223 ? -27.023 13.776 71.344  1.00 63.97  ? 248 ILE A CB  1 
ATOM   1640 C  CG1 . ILE A 1 223 ? -26.080 12.566 71.498  1.00 61.73  ? 248 ILE A CG1 1 
ATOM   1641 C  CG2 . ILE A 1 223 ? -26.305 14.996 70.758  1.00 49.55  ? 248 ILE A CG2 1 
ATOM   1642 C  CD1 . ILE A 1 223 ? -25.165 12.330 70.297  1.00 64.28  ? 248 ILE A CD1 1 
ATOM   1643 N  N   . MET A 1 224 ? -29.361 15.538 71.807  1.00 55.09  ? 249 MET A N   1 
ATOM   1644 C  CA  . MET A 1 224 ? -30.145 16.757 71.574  1.00 56.96  ? 249 MET A CA  1 
ATOM   1645 C  C   . MET A 1 224 ? -30.928 17.258 72.788  1.00 52.01  ? 249 MET A C   1 
ATOM   1646 O  O   . MET A 1 224 ? -31.396 18.394 72.815  1.00 48.42  ? 249 MET A O   1 
ATOM   1647 C  CB  . MET A 1 224 ? -31.103 16.480 70.420  1.00 54.24  ? 249 MET A CB  1 
ATOM   1648 C  CG  . MET A 1 224 ? -32.016 17.596 70.009  1.00 60.13  ? 249 MET A CG  1 
ATOM   1649 S  SD  . MET A 1 224 ? -32.874 16.999 68.533  1.00 71.53  ? 249 MET A SD  1 
ATOM   1650 C  CE  . MET A 1 224 ? -34.064 18.298 68.214  1.00 52.64  ? 249 MET A CE  1 
ATOM   1651 N  N   . ALA A 1 225 ? -31.032 16.405 73.798  1.00 52.85  ? 250 ALA A N   1 
ATOM   1652 C  CA  . ALA A 1 225 ? -31.918 16.628 74.929  1.00 55.45  ? 250 ALA A CA  1 
ATOM   1653 C  C   . ALA A 1 225 ? -31.278 17.426 76.057  1.00 57.53  ? 250 ALA A C   1 
ATOM   1654 O  O   . ALA A 1 225 ? -31.971 17.909 76.948  1.00 61.08  ? 250 ALA A O   1 
ATOM   1655 C  CB  . ALA A 1 225 ? -32.451 15.302 75.448  1.00 51.86  ? 250 ALA A CB  1 
ATOM   1656 N  N   . VAL A 1 226 ? -29.958 17.565 76.028  1.00 58.28  ? 251 VAL A N   1 
ATOM   1657 C  CA  . VAL A 1 226 ? -29.297 18.344 77.064  1.00 59.82  ? 251 VAL A CA  1 
ATOM   1658 C  C   . VAL A 1 226 ? -29.621 19.817 76.852  1.00 59.73  ? 251 VAL A C   1 
ATOM   1659 O  O   . VAL A 1 226 ? -30.120 20.474 77.760  1.00 59.76  ? 251 VAL A O   1 
ATOM   1660 C  CB  . VAL A 1 226 ? -27.747 18.147 77.080  1.00 63.06  ? 251 VAL A CB  1 
ATOM   1661 C  CG1 . VAL A 1 226 ? -27.170 18.552 78.446  1.00 58.84  ? 251 VAL A CG1 1 
ATOM   1662 C  CG2 . VAL A 1 226 ? -27.365 16.698 76.731  1.00 57.91  ? 251 VAL A CG2 1 
ATOM   1663 N  N   . ARG A 1 227 ? -29.323 20.316 75.647  1.00 59.87  ? 252 ARG A N   1 
ATOM   1664 C  CA  . ARG A 1 227 ? -29.471 21.732 75.288  1.00 56.77  ? 252 ARG A CA  1 
ATOM   1665 C  C   . ARG A 1 227 ? -30.799 22.060 74.606  1.00 64.46  ? 252 ARG A C   1 
ATOM   1666 O  O   . ARG A 1 227 ? -31.115 23.245 74.399  1.00 62.34  ? 252 ARG A O   1 
ATOM   1667 C  CB  . ARG A 1 227 ? -28.348 22.174 74.352  1.00 59.18  ? 252 ARG A CB  1 
ATOM   1668 C  CG  . ARG A 1 227 ? -26.993 22.386 75.017  1.00 66.64  ? 252 ARG A CG  1 
ATOM   1669 C  CD  . ARG A 1 227 ? -27.117 23.247 76.263  1.00 70.56  ? 252 ARG A CD  1 
ATOM   1670 N  NE  . ARG A 1 227 ? -26.460 22.644 77.422  1.00 77.51  ? 252 ARG A NE  1 
ATOM   1671 C  CZ  . ARG A 1 227 ? -25.264 23.007 77.885  1.00 78.06  ? 252 ARG A CZ  1 
ATOM   1672 N  NH1 . ARG A 1 227 ? -24.581 23.987 77.287  1.00 58.32  ? 252 ARG A NH1 1 
ATOM   1673 N  NH2 . ARG A 1 227 ? -24.757 22.385 78.951  1.00 74.87  ? 252 ARG A NH2 1 
ATOM   1674 N  N   . GLY A 1 228 ? -31.566 21.029 74.237  1.00 57.94  ? 253 GLY A N   1 
ATOM   1675 C  CA  . GLY A 1 228 ? -32.854 21.254 73.602  1.00 53.28  ? 253 GLY A CA  1 
ATOM   1676 C  C   . GLY A 1 228 ? -32.751 21.452 72.099  1.00 53.51  ? 253 GLY A C   1 
ATOM   1677 O  O   . GLY A 1 228 ? -31.667 21.434 71.542  1.00 57.10  ? 253 GLY A O   1 
ATOM   1678 N  N   . GLY A 1 229 ? -33.886 21.630 71.435  1.00 52.47  ? 254 GLY A N   1 
ATOM   1679 C  CA  . GLY A 1 229 ? -33.884 21.809 69.994  1.00 54.97  ? 254 GLY A CA  1 
ATOM   1680 C  C   . GLY A 1 229 ? -35.267 21.671 69.367  1.00 53.90  ? 254 GLY A C   1 
ATOM   1681 O  O   . GLY A 1 229 ? -36.275 21.479 70.062  1.00 47.98  ? 254 GLY A O   1 
ATOM   1682 N  N   . VAL A 1 230 ? -35.292 21.731 68.037  1.00 49.79  ? 255 VAL A N   1 
ATOM   1683 C  CA  . VAL A 1 230 ? -36.522 21.764 67.280  1.00 52.10  ? 255 VAL A CA  1 
ATOM   1684 C  C   . VAL A 1 230 ? -36.617 20.694 66.202  1.00 55.18  ? 255 VAL A C   1 
ATOM   1685 O  O   . VAL A 1 230 ? -35.883 20.738 65.224  1.00 59.39  ? 255 VAL A O   1 
ATOM   1686 C  CB  . VAL A 1 230 ? -36.650 23.104 66.555  1.00 57.85  ? 255 VAL A CB  1 
ATOM   1687 C  CG1 . VAL A 1 230 ? -37.918 23.132 65.700  1.00 56.67  ? 255 VAL A CG1 1 
ATOM   1688 C  CG2 . VAL A 1 230 ? -36.595 24.258 67.553  1.00 60.17  ? 255 VAL A CG2 1 
ATOM   1689 N  N   . MET A 1 231 ? -37.558 19.769 66.350  1.00 54.08  ? 256 MET A N   1 
ATOM   1690 C  CA  . MET A 1 231 ? -37.880 18.844 65.271  1.00 55.37  ? 256 MET A CA  1 
ATOM   1691 C  C   . MET A 1 231 ? -39.073 19.321 64.442  1.00 62.77  ? 256 MET A C   1 
ATOM   1692 O  O   . MET A 1 231 ? -40.130 19.673 64.991  1.00 61.83  ? 256 MET A O   1 
ATOM   1693 C  CB  . MET A 1 231 ? -38.177 17.451 65.832  1.00 57.70  ? 256 MET A CB  1 
ATOM   1694 C  CG  . MET A 1 231 ? -36.949 16.741 66.424  1.00 68.37  ? 256 MET A CG  1 
ATOM   1695 S  SD  . MET A 1 231 ? -35.565 16.743 65.257  1.00 67.71  ? 256 MET A SD  1 
ATOM   1696 C  CE  . MET A 1 231 ? -36.339 15.946 63.838  1.00 61.42  ? 256 MET A CE  1 
ATOM   1697 N  N   . GLY A 1 232 ? -38.875 19.430 63.131  1.00 63.36  ? 257 GLY A N   1 
ATOM   1698 C  CA  . GLY A 1 232 ? -39.978 19.423 62.181  1.00 56.78  ? 257 GLY A CA  1 
ATOM   1699 C  C   . GLY A 1 232 ? -40.484 18.022 61.902  1.00 63.52  ? 257 GLY A C   1 
ATOM   1700 O  O   . GLY A 1 232 ? -39.702 17.150 61.484  1.00 66.11  ? 257 GLY A O   1 
ATOM   1701 N  N   . VAL A 1 233 ? -41.791 17.813 62.079  1.00 68.54  ? 258 VAL A N   1 
ATOM   1702 C  CA  . VAL A 1 233 ? -42.462 16.588 61.634  1.00 61.73  ? 258 VAL A CA  1 
ATOM   1703 C  C   . VAL A 1 233 ? -43.257 16.964 60.412  1.00 60.98  ? 258 VAL A C   1 
ATOM   1704 O  O   . VAL A 1 233 ? -44.244 17.672 60.521  1.00 65.47  ? 258 VAL A O   1 
ATOM   1705 C  CB  . VAL A 1 233 ? -43.471 16.098 62.654  1.00 56.71  ? 258 VAL A CB  1 
ATOM   1706 C  CG1 . VAL A 1 233 ? -44.307 14.982 62.048  1.00 57.33  ? 258 VAL A CG1 1 
ATOM   1707 C  CG2 . VAL A 1 233 ? -42.771 15.651 63.930  1.00 59.33  ? 258 VAL A CG2 1 
ATOM   1708 N  N   . GLN A 1 234 ? -42.834 16.523 59.241  1.00 62.41  ? 259 GLN A N   1 
ATOM   1709 C  CA  . GLN A 1 234 ? -43.446 17.036 58.029  1.00 65.53  ? 259 GLN A CA  1 
ATOM   1710 C  C   . GLN A 1 234 ? -44.423 16.028 57.503  1.00 75.29  ? 259 GLN A C   1 
ATOM   1711 O  O   . GLN A 1 234 ? -44.072 14.844 57.342  1.00 74.42  ? 259 GLN A O   1 
ATOM   1712 C  CB  . GLN A 1 234 ? -42.392 17.390 56.979  1.00 69.46  ? 259 GLN A CB  1 
ATOM   1713 C  CG  . GLN A 1 234 ? -41.674 18.711 57.285  1.00 73.76  ? 259 GLN A CG  1 
ATOM   1714 C  CD  . GLN A 1 234 ? -40.224 18.736 56.814  1.00 85.05  ? 259 GLN A CD  1 
ATOM   1715 O  OE1 . GLN A 1 234 ? -39.694 19.792 56.432  1.00 81.57  ? 259 GLN A OE1 1 
ATOM   1716 N  NE2 . GLN A 1 234 ? -39.567 17.573 56.857  1.00 78.23  ? 259 GLN A NE2 1 
ATOM   1717 N  N   . ILE A 1 235 ? -45.658 16.486 57.284  1.00 69.70  ? 260 ILE A N   1 
ATOM   1718 C  CA  . ILE A 1 235 ? -46.672 15.639 56.676  1.00 69.20  ? 260 ILE A CA  1 
ATOM   1719 C  C   . ILE A 1 235 ? -46.922 16.196 55.296  1.00 71.56  ? 260 ILE A C   1 
ATOM   1720 O  O   . ILE A 1 235 ? -47.102 17.396 55.143  1.00 75.16  ? 260 ILE A O   1 
ATOM   1721 C  CB  . ILE A 1 235 ? -47.990 15.618 57.485  1.00 72.90  ? 260 ILE A CB  1 
ATOM   1722 C  CG1 . ILE A 1 235 ? -47.719 15.369 58.974  1.00 70.80  ? 260 ILE A CG1 1 
ATOM   1723 C  CG2 . ILE A 1 235 ? -48.956 14.566 56.925  1.00 70.77  ? 260 ILE A CG2 1 
ATOM   1724 C  CD1 . ILE A 1 235 ? -48.974 15.063 59.806  1.00 64.54  ? 260 ILE A CD1 1 
ATOM   1725 N  N   . ARG A 1 236 ? -46.914 15.339 54.284  1.00 71.77  ? 261 ARG A N   1 
ATOM   1726 C  CA  . ARG A 1 236 ? -47.115 15.817 52.928  1.00 77.99  ? 261 ARG A CA  1 
ATOM   1727 C  C   . ARG A 1 236 ? -48.287 15.112 52.287  1.00 83.52  ? 261 ARG A C   1 
ATOM   1728 O  O   . ARG A 1 236 ? -48.320 13.874 52.247  1.00 82.32  ? 261 ARG A O   1 
ATOM   1729 C  CB  . ARG A 1 236 ? -45.869 15.592 52.083  1.00 79.52  ? 261 ARG A CB  1 
ATOM   1730 C  CG  . ARG A 1 236 ? -45.900 16.328 50.767  1.00 81.87  ? 261 ARG A CG  1 
ATOM   1731 C  CD  . ARG A 1 236 ? -44.701 15.994 49.898  1.00 88.74  ? 261 ARG A CD  1 
ATOM   1732 N  NE  . ARG A 1 236 ? -44.955 14.833 49.052  1.00 95.12  ? 261 ARG A NE  1 
ATOM   1733 C  CZ  . ARG A 1 236 ? -44.192 13.743 49.019  1.00 98.74  ? 261 ARG A CZ  1 
ATOM   1734 N  NH1 . ARG A 1 236 ? -43.111 13.664 49.790  1.00 97.05  ? 261 ARG A NH1 1 
ATOM   1735 N  NH2 . ARG A 1 236 ? -44.513 12.733 48.215  1.00 94.38  ? 261 ARG A NH2 1 
ATOM   1736 N  N   . TRP A 1 237 ? -49.256 15.886 51.794  1.00 83.71  ? 262 TRP A N   1 
ATOM   1737 C  CA  . TRP A 1 237 ? -50.341 15.274 51.041  1.00 84.05  ? 262 TRP A CA  1 
ATOM   1738 C  C   . TRP A 1 237 ? -50.254 15.711 49.605  1.00 87.28  ? 262 TRP A C   1 
ATOM   1739 O  O   . TRP A 1 237 ? -50.750 16.758 49.241  1.00 90.27  ? 262 TRP A O   1 
ATOM   1740 C  CB  . TRP A 1 237 ? -51.686 15.732 51.580  1.00 76.34  ? 262 TRP A CB  1 
ATOM   1741 C  CG  . TRP A 1 237 ? -51.948 15.332 52.985  1.00 76.00  ? 262 TRP A CG  1 
ATOM   1742 C  CD1 . TRP A 1 237 ? -51.454 15.922 54.113  1.00 74.63  ? 262 TRP A CD1 1 
ATOM   1743 C  CD2 . TRP A 1 237 ? -52.799 14.266 53.426  1.00 75.76  ? 262 TRP A CD2 1 
ATOM   1744 N  NE1 . TRP A 1 237 ? -51.932 15.281 55.230  1.00 72.77  ? 262 TRP A NE1 1 
ATOM   1745 C  CE2 . TRP A 1 237 ? -52.763 14.263 54.838  1.00 74.36  ? 262 TRP A CE2 1 
ATOM   1746 C  CE3 . TRP A 1 237 ? -53.587 13.314 52.766  1.00 76.08  ? 262 TRP A CE3 1 
ATOM   1747 C  CZ2 . TRP A 1 237 ? -53.485 13.339 55.601  1.00 72.50  ? 262 TRP A CZ2 1 
ATOM   1748 C  CZ3 . TRP A 1 237 ? -54.301 12.397 53.525  1.00 77.74  ? 262 TRP A CZ3 1 
ATOM   1749 C  CH2 . TRP A 1 237 ? -54.245 12.418 54.928  1.00 77.02  ? 262 TRP A CH2 1 
ATOM   1750 N  N   . ASP A 1 238 ? -49.716 14.849 48.764  1.00 92.52  ? 263 ASP A N   1 
ATOM   1751 C  CA  . ASP A 1 238 ? -49.705 15.119 47.348  1.00 93.29  ? 263 ASP A CA  1 
ATOM   1752 C  C   . ASP A 1 238 ? -50.713 14.151 46.799  1.00 95.51  ? 263 ASP A C   1 
ATOM   1753 O  O   . ASP A 1 238 ? -50.696 12.969 47.127  1.00 94.26  ? 263 ASP A O   1 
ATOM   1754 C  CB  . ASP A 1 238 ? -48.318 14.905 46.743  1.00 90.11  ? 263 ASP A CB  1 
ATOM   1755 C  CG  . ASP A 1 238 ? -47.400 16.112 46.943  1.00 99.90  ? 263 ASP A CG  1 
ATOM   1756 O  OD1 . ASP A 1 238 ? -47.910 17.241 47.159  1.00 99.17  ? 263 ASP A OD1 1 
ATOM   1757 O  OD2 . ASP A 1 238 ? -46.164 15.935 46.878  1.00 99.36  ? 263 ASP A OD2 1 
ATOM   1758 N  N   . CYS A 1 239 ? -51.643 14.653 46.013  1.00 97.25  ? 264 CYS A N   1 
ATOM   1759 C  CA  . CYS A 1 239 ? -52.690 13.783 45.546  1.00 100.71 ? 264 CYS A CA  1 
ATOM   1760 C  C   . CYS A 1 239 ? -53.046 14.076 44.104  1.00 103.94 ? 264 CYS A C   1 
ATOM   1761 O  O   . CYS A 1 239 ? -53.169 15.234 43.703  1.00 103.95 ? 264 CYS A O   1 
ATOM   1762 C  CB  . CYS A 1 239 ? -53.911 13.873 46.475  1.00 102.01 ? 264 CYS A CB  1 
ATOM   1763 S  SG  . CYS A 1 239 ? -53.627 13.175 48.156  1.00 103.17 ? 264 CYS A SG  1 
ATOM   1764 N  N   . ASP A 1 240 ? -53.156 13.008 43.320  1.00 107.74 ? 265 ASP A N   1 
ATOM   1765 C  CA  . ASP A 1 240 ? -53.810 13.080 42.030  1.00 110.79 ? 265 ASP A CA  1 
ATOM   1766 C  C   . ASP A 1 240 ? -55.252 12.692 42.306  1.00 111.74 ? 265 ASP A C   1 
ATOM   1767 O  O   . ASP A 1 240 ? -55.536 11.554 42.689  1.00 109.63 ? 265 ASP A O   1 
ATOM   1768 C  CB  . ASP A 1 240 ? -53.178 12.110 41.036  1.00 109.19 ? 265 ASP A CB  1 
ATOM   1769 C  CG  . ASP A 1 240 ? -53.744 12.261 39.638  1.00 114.97 ? 265 ASP A CG  1 
ATOM   1770 O  OD1 . ASP A 1 240 ? -54.851 12.824 39.503  1.00 115.83 ? 265 ASP A OD1 1 
ATOM   1771 O  OD2 . ASP A 1 240 ? -53.086 11.818 38.673  1.00 117.17 ? 265 ASP A OD2 1 
ATOM   1772 N  N   . LEU A 1 241 ? -56.158 13.649 42.137  1.00 108.33 ? 266 LEU A N   1 
ATOM   1773 C  CA  . LEU A 1 241 ? -57.554 13.425 42.473  1.00 113.32 ? 266 LEU A CA  1 
ATOM   1774 C  C   . LEU A 1 241 ? -58.309 12.741 41.332  1.00 116.60 ? 266 LEU A C   1 
ATOM   1775 O  O   . LEU A 1 241 ? -59.515 12.496 41.427  1.00 116.00 ? 266 LEU A O   1 
ATOM   1776 C  CB  . LEU A 1 241 ? -58.230 14.729 42.910  1.00 110.91 ? 266 LEU A CB  1 
ATOM   1777 C  CG  . LEU A 1 241 ? -58.116 15.004 44.413  1.00 105.76 ? 266 LEU A CG  1 
ATOM   1778 C  CD1 . LEU A 1 241 ? -58.724 16.352 44.791  1.00 100.72 ? 266 LEU A CD1 1 
ATOM   1779 C  CD2 . LEU A 1 241 ? -58.770 13.878 45.214  1.00 102.12 ? 266 LEU A CD2 1 
ATOM   1780 N  N   . ASP A 1 242 ? -57.586 12.436 40.257  1.00 115.17 ? 267 ASP A N   1 
ATOM   1781 C  CA  . ASP A 1 242 ? -58.116 11.591 39.197  1.00 115.01 ? 267 ASP A CA  1 
ATOM   1782 C  C   . ASP A 1 242 ? -58.177 10.156 39.705  1.00 116.45 ? 267 ASP A C   1 
ATOM   1783 O  O   . ASP A 1 242 ? -59.142 9.435  39.453  1.00 121.73 ? 267 ASP A O   1 
ATOM   1784 C  CB  . ASP A 1 242 ? -57.236 11.664 37.947  1.00 114.48 ? 267 ASP A CB  1 
ATOM   1785 C  CG  . ASP A 1 242 ? -57.069 13.085 37.425  1.00 117.89 ? 267 ASP A CG  1 
ATOM   1786 O  OD1 . ASP A 1 242 ? -55.993 13.379 36.860  1.00 118.93 ? 267 ASP A OD1 1 
ATOM   1787 O  OD2 . ASP A 1 242 ? -58.004 13.902 37.578  1.00 113.46 ? 267 ASP A OD2 1 
ATOM   1788 N  N   . MET A 1 243 ? -57.139 9.759  40.435  1.00 114.81 ? 268 MET A N   1 
ATOM   1789 C  CA  . MET A 1 243 ? -57.026 8.416  41.000  1.00 113.22 ? 268 MET A CA  1 
ATOM   1790 C  C   . MET A 1 243 ? -57.994 8.191  42.165  1.00 116.16 ? 268 MET A C   1 
ATOM   1791 O  O   . MET A 1 243 ? -58.757 9.093  42.531  1.00 114.03 ? 268 MET A O   1 
ATOM   1792 C  CB  . MET A 1 243 ? -55.595 8.186  41.480  1.00 113.19 ? 268 MET A CB  1 
ATOM   1793 C  CG  . MET A 1 243 ? -54.524 8.732  40.545  1.00 119.07 ? 268 MET A CG  1 
ATOM   1794 S  SD  . MET A 1 243 ? -54.240 7.742  39.063  1.00 129.57 ? 268 MET A SD  1 
ATOM   1795 C  CE  . MET A 1 243 ? -55.716 8.090  38.094  1.00 121.33 ? 268 MET A CE  1 
ATOM   1796 N  N   . PRO A 1 244 ? -57.967 6.980  42.754  1.00 117.80 ? 269 PRO A N   1 
ATOM   1797 C  CA  . PRO A 1 244 ? -58.829 6.711  43.912  1.00 116.30 ? 269 PRO A CA  1 
ATOM   1798 C  C   . PRO A 1 244 ? -58.490 7.594  45.118  1.00 107.72 ? 269 PRO A C   1 
ATOM   1799 O  O   . PRO A 1 244 ? -57.308 7.819  45.411  1.00 102.49 ? 269 PRO A O   1 
ATOM   1800 C  CB  . PRO A 1 244 ? -58.527 5.236  44.246  1.00 109.25 ? 269 PRO A CB  1 
ATOM   1801 C  CG  . PRO A 1 244 ? -57.986 4.656  42.996  1.00 105.14 ? 269 PRO A CG  1 
ATOM   1802 C  CD  . PRO A 1 244 ? -57.253 5.769  42.305  1.00 112.65 ? 269 PRO A CD  1 
ATOM   1803 N  N   . GLN A 1 245 ? -59.528 8.070  45.803  1.00 103.56 ? 270 GLN A N   1 
ATOM   1804 C  CA  . GLN A 1 245 ? -59.371 8.722  47.098  1.00 104.49 ? 270 GLN A CA  1 
ATOM   1805 C  C   . GLN A 1 245 ? -58.451 7.863  47.966  1.00 102.99 ? 270 GLN A C   1 
ATOM   1806 O  O   . GLN A 1 245 ? -57.608 8.371  48.704  1.00 103.61 ? 270 GLN A O   1 
ATOM   1807 C  CB  . GLN A 1 245 ? -60.747 8.911  47.770  1.00 106.96 ? 270 GLN A CB  1 
ATOM   1808 C  CG  . GLN A 1 245 ? -60.738 9.006  49.315  1.00 108.95 ? 270 GLN A CG  1 
ATOM   1809 C  CD  . GLN A 1 245 ? -60.691 7.634  50.014  1.00 112.87 ? 270 GLN A CD  1 
ATOM   1810 O  OE1 . GLN A 1 245 ? -60.074 7.475  51.081  1.00 104.16 ? 270 GLN A OE1 1 
ATOM   1811 N  NE2 . GLN A 1 245 ? -61.349 6.643  49.411  1.00 115.75 ? 270 GLN A NE2 1 
ATOM   1812 N  N   . SER A 1 246 ? -58.617 6.552  47.858  1.00 102.00 ? 271 SER A N   1 
ATOM   1813 C  CA  . SER A 1 246 ? -57.818 5.614  48.619  1.00 101.76 ? 271 SER A CA  1 
ATOM   1814 C  C   . SER A 1 246 ? -56.334 5.914  48.483  1.00 99.39  ? 271 SER A C   1 
ATOM   1815 O  O   . SER A 1 246 ? -55.579 5.781  49.444  1.00 94.97  ? 271 SER A O   1 
ATOM   1816 C  CB  . SER A 1 246 ? -58.097 4.193  48.135  1.00 105.41 ? 271 SER A CB  1 
ATOM   1817 O  OG  . SER A 1 246 ? -57.148 3.284  48.667  1.00 108.48 ? 271 SER A OG  1 
ATOM   1818 N  N   . TRP A 1 247 ? -55.924 6.334  47.289  1.00 102.66 ? 272 TRP A N   1 
ATOM   1819 C  CA  . TRP A 1 247 ? -54.505 6.514  46.977  1.00 103.69 ? 272 TRP A CA  1 
ATOM   1820 C  C   . TRP A 1 247 ? -53.966 7.840  47.476  1.00 104.22 ? 272 TRP A C   1 
ATOM   1821 O  O   . TRP A 1 247 ? -52.769 8.134  47.332  1.00 102.88 ? 272 TRP A O   1 
ATOM   1822 C  CB  . TRP A 1 247 ? -54.269 6.437  45.474  1.00 107.00 ? 272 TRP A CB  1 
ATOM   1823 C  CG  . TRP A 1 247 ? -54.477 5.087  44.898  1.00 112.76 ? 272 TRP A CG  1 
ATOM   1824 C  CD1 . TRP A 1 247 ? -54.971 3.981  45.536  1.00 110.39 ? 272 TRP A CD1 1 
ATOM   1825 C  CD2 . TRP A 1 247 ? -54.197 4.688  43.556  1.00 114.10 ? 272 TRP A CD2 1 
ATOM   1826 N  NE1 . TRP A 1 247 ? -55.015 2.917  44.667  1.00 112.51 ? 272 TRP A NE1 1 
ATOM   1827 C  CE2 . TRP A 1 247 ? -54.546 3.325  43.443  1.00 115.84 ? 272 TRP A CE2 1 
ATOM   1828 C  CE3 . TRP A 1 247 ? -53.686 5.350  42.434  1.00 110.56 ? 272 TRP A CE3 1 
ATOM   1829 C  CZ2 . TRP A 1 247 ? -54.397 2.614  42.256  1.00 118.57 ? 272 TRP A CZ2 1 
ATOM   1830 C  CZ3 . TRP A 1 247 ? -53.540 4.645  41.257  1.00 110.76 ? 272 TRP A CZ3 1 
ATOM   1831 C  CH2 . TRP A 1 247 ? -53.892 3.291  41.176  1.00 116.77 ? 272 TRP A CH2 1 
ATOM   1832 N  N   . CYS A 1 248 ? -54.847 8.645  48.060  1.00 99.81  ? 273 CYS A N   1 
ATOM   1833 C  CA  . CYS A 1 248 ? -54.418 9.899  48.625  1.00 93.38  ? 273 CYS A CA  1 
ATOM   1834 C  C   . CYS A 1 248 ? -54.043 9.624  50.062  1.00 89.68  ? 273 CYS A C   1 
ATOM   1835 O  O   . CYS A 1 248 ? -54.907 9.354  50.893  1.00 86.28  ? 273 CYS A O   1 
ATOM   1836 C  CB  . CYS A 1 248 ? -55.547 10.920 48.583  1.00 97.08  ? 273 CYS A CB  1 
ATOM   1837 S  SG  . CYS A 1 248 ? -55.101 12.482 49.379  1.00 100.35 ? 273 CYS A SG  1 
ATOM   1838 N  N   . VAL A 1 249 ? -52.746 9.706  50.348  1.00 89.30  ? 274 VAL A N   1 
ATOM   1839 C  CA  . VAL A 1 249 ? -52.245 9.439  51.688  1.00 83.78  ? 274 VAL A CA  1 
ATOM   1840 C  C   . VAL A 1 249 ? -51.166 10.428 52.095  1.00 83.19  ? 274 VAL A C   1 
ATOM   1841 O  O   . VAL A 1 249 ? -50.543 11.076 51.240  1.00 82.61  ? 274 VAL A O   1 
ATOM   1842 C  CB  . VAL A 1 249 ? -51.699 8.009  51.814  1.00 80.96  ? 274 VAL A CB  1 
ATOM   1843 C  CG1 . VAL A 1 249 ? -52.840 7.006  51.701  1.00 87.34  ? 274 VAL A CG1 1 
ATOM   1844 C  CG2 . VAL A 1 249 ? -50.638 7.750  50.759  1.00 79.62  ? 274 VAL A CG2 1 
ATOM   1845 N  N   . PRO A 1 250 ? -50.962 10.566 53.414  1.00 81.22  ? 275 PRO A N   1 
ATOM   1846 C  CA  . PRO A 1 250 ? -49.901 11.396 53.989  1.00 80.10  ? 275 PRO A CA  1 
ATOM   1847 C  C   . PRO A 1 250 ? -48.534 10.718 53.893  1.00 80.51  ? 275 PRO A C   1 
ATOM   1848 O  O   . PRO A 1 250 ? -48.464 9.497  54.007  1.00 76.44  ? 275 PRO A O   1 
ATOM   1849 C  CB  . PRO A 1 250 ? -50.317 11.505 55.458  1.00 76.97  ? 275 PRO A CB  1 
ATOM   1850 C  CG  . PRO A 1 250 ? -51.050 10.252 55.726  1.00 77.35  ? 275 PRO A CG  1 
ATOM   1851 C  CD  . PRO A 1 250 ? -51.783 9.920  54.455  1.00 77.83  ? 275 PRO A CD  1 
ATOM   1852 N  N   . ARG A 1 251 ? -47.477 11.501 53.680  1.00 84.05  ? 276 ARG A N   1 
ATOM   1853 C  CA  . ARG A 1 251 ? -46.102 11.015 53.804  1.00 82.52  ? 276 ARG A CA  1 
ATOM   1854 C  C   . ARG A 1 251 ? -45.460 11.730 54.985  1.00 78.52  ? 276 ARG A C   1 
ATOM   1855 O  O   . ARG A 1 251 ? -45.556 12.948 55.102  1.00 77.26  ? 276 ARG A O   1 
ATOM   1856 C  CB  . ARG A 1 251 ? -45.274 11.304 52.541  1.00 85.60  ? 276 ARG A CB  1 
ATOM   1857 C  CG  . ARG A 1 251 ? -45.881 10.824 51.220  1.00 93.24  ? 276 ARG A CG  1 
ATOM   1858 C  CD  . ARG A 1 251 ? -45.812 9.308  51.046  1.00 97.10  ? 276 ARG A CD  1 
ATOM   1859 N  NE  . ARG A 1 251 ? -46.516 8.877  49.835  1.00 102.72 ? 276 ARG A NE  1 
ATOM   1860 C  CZ  . ARG A 1 251 ? -46.938 7.632  49.606  1.00 108.10 ? 276 ARG A CZ  1 
ATOM   1861 N  NH1 . ARG A 1 251 ? -46.739 6.673  50.505  1.00 100.52 ? 276 ARG A NH1 1 
ATOM   1862 N  NH2 . ARG A 1 251 ? -47.574 7.345  48.474  1.00 105.76 ? 276 ARG A NH2 1 
ATOM   1863 N  N   . TYR A 1 252 ? -44.803 10.976 55.859  1.00 78.76  ? 277 TYR A N   1 
ATOM   1864 C  CA  . TYR A 1 252 ? -44.096 11.566 56.992  1.00 76.32  ? 277 TYR A CA  1 
ATOM   1865 C  C   . TYR A 1 252 ? -42.587 11.639 56.772  1.00 76.93  ? 277 TYR A C   1 
ATOM   1866 O  O   . TYR A 1 252 ? -41.944 10.620 56.514  1.00 80.95  ? 277 TYR A O   1 
ATOM   1867 C  CB  . TYR A 1 252 ? -44.368 10.755 58.253  1.00 71.48  ? 277 TYR A CB  1 
ATOM   1868 C  CG  . TYR A 1 252 ? -45.833 10.636 58.573  1.00 78.59  ? 277 TYR A CG  1 
ATOM   1869 C  CD1 . TYR A 1 252 ? -46.560 9.533  58.172  1.00 76.59  ? 277 TYR A CD1 1 
ATOM   1870 C  CD2 . TYR A 1 252 ? -46.496 11.641 59.271  1.00 78.66  ? 277 TYR A CD2 1 
ATOM   1871 C  CE1 . TYR A 1 252 ? -47.900 9.429  58.459  1.00 75.09  ? 277 TYR A CE1 1 
ATOM   1872 C  CE2 . TYR A 1 252 ? -47.838 11.538 59.570  1.00 74.31  ? 277 TYR A CE2 1 
ATOM   1873 C  CZ  . TYR A 1 252 ? -48.538 10.431 59.158  1.00 75.25  ? 277 TYR A CZ  1 
ATOM   1874 O  OH  . TYR A 1 252 ? -49.885 10.320 59.445  1.00 76.45  ? 277 TYR A OH  1 
ATOM   1875 N  N   . THR A 1 253 ? -42.015 12.835 56.875  1.00 73.70  ? 278 THR A N   1 
ATOM   1876 C  CA  . THR A 1 253 ? -40.563 12.939 56.977  1.00 72.99  ? 278 THR A CA  1 
ATOM   1877 C  C   . THR A 1 253 ? -40.189 13.703 58.247  1.00 71.40  ? 278 THR A C   1 
ATOM   1878 O  O   . THR A 1 253 ? -41.024 14.365 58.846  1.00 71.41  ? 278 THR A O   1 
ATOM   1879 C  CB  . THR A 1 253 ? -39.926 13.622 55.761  1.00 70.96  ? 278 THR A CB  1 
ATOM   1880 O  OG1 . THR A 1 253 ? -40.037 15.038 55.907  1.00 78.22  ? 278 THR A OG1 1 
ATOM   1881 C  CG2 . THR A 1 253 ? -40.598 13.188 54.474  1.00 70.38  ? 278 THR A CG2 1 
ATOM   1882 N  N   . PHE A 1 254 ? -38.935 13.605 58.665  1.00 72.15  ? 279 PHE A N   1 
ATOM   1883 C  CA  . PHE A 1 254 ? -38.520 14.241 59.908  1.00 71.96  ? 279 PHE A CA  1 
ATOM   1884 C  C   . PHE A 1 254 ? -37.205 15.016 59.725  1.00 67.48  ? 279 PHE A C   1 
ATOM   1885 O  O   . PHE A 1 254 ? -36.277 14.517 59.102  1.00 68.66  ? 279 PHE A O   1 
ATOM   1886 C  CB  . PHE A 1 254 ? -38.428 13.180 61.004  1.00 66.11  ? 279 PHE A CB  1 
ATOM   1887 C  CG  . PHE A 1 254 ? -39.644 12.307 61.080  1.00 71.39  ? 279 PHE A CG  1 
ATOM   1888 C  CD1 . PHE A 1 254 ? -40.756 12.699 61.813  1.00 73.05  ? 279 PHE A CD1 1 
ATOM   1889 C  CD2 . PHE A 1 254 ? -39.699 11.112 60.389  1.00 74.16  ? 279 PHE A CD2 1 
ATOM   1890 C  CE1 . PHE A 1 254 ? -41.894 11.896 61.877  1.00 68.03  ? 279 PHE A CE1 1 
ATOM   1891 C  CE2 . PHE A 1 254 ? -40.834 10.303 60.446  1.00 73.96  ? 279 PHE A CE2 1 
ATOM   1892 C  CZ  . PHE A 1 254 ? -41.931 10.701 61.190  1.00 69.87  ? 279 PHE A CZ  1 
ATOM   1893 N  N   . ARG A 1 255 ? -37.144 16.243 60.237  1.00 59.93  ? 280 ARG A N   1 
ATOM   1894 C  CA  . ARG A 1 255 ? -35.968 17.079 60.039  1.00 60.92  ? 280 ARG A CA  1 
ATOM   1895 C  C   . ARG A 1 255 ? -35.627 17.873 61.285  1.00 66.28  ? 280 ARG A C   1 
ATOM   1896 O  O   . ARG A 1 255 ? -36.481 18.570 61.833  1.00 66.11  ? 280 ARG A O   1 
ATOM   1897 C  CB  . ARG A 1 255 ? -36.214 18.102 58.935  1.00 69.27  ? 280 ARG A CB  1 
ATOM   1898 C  CG  . ARG A 1 255 ? -36.070 17.630 57.504  1.00 77.72  ? 280 ARG A CG  1 
ATOM   1899 C  CD  . ARG A 1 255 ? -35.914 18.862 56.599  1.00 83.52  ? 280 ARG A CD  1 
ATOM   1900 N  NE  . ARG A 1 255 ? -37.015 19.808 56.795  1.00 89.78  ? 280 ARG A NE  1 
ATOM   1901 C  CZ  . ARG A 1 255 ? -36.906 21.137 56.753  1.00 90.80  ? 280 ARG A CZ  1 
ATOM   1902 N  NH1 . ARG A 1 255 ? -35.733 21.714 56.522  1.00 87.56  ? 280 ARG A NH1 1 
ATOM   1903 N  NH2 . ARG A 1 255 ? -37.980 21.897 56.942  1.00 85.51  ? 280 ARG A NH2 1 
ATOM   1904 N  N   . ARG A 1 256 ? -34.378 17.830 61.728  1.00 64.86  ? 281 ARG A N   1 
ATOM   1905 C  CA  . ARG A 1 256 ? -34.021 18.735 62.799  1.00 60.47  ? 281 ARG A CA  1 
ATOM   1906 C  C   . ARG A 1 256 ? -33.932 20.132 62.193  1.00 64.16  ? 281 ARG A C   1 
ATOM   1907 O  O   . ARG A 1 256 ? -33.316 20.325 61.148  1.00 65.56  ? 281 ARG A O   1 
ATOM   1908 C  CB  . ARG A 1 256 ? -32.736 18.330 63.489  1.00 56.35  ? 281 ARG A CB  1 
ATOM   1909 C  CG  . ARG A 1 256 ? -32.491 19.158 64.713  1.00 60.91  ? 281 ARG A CG  1 
ATOM   1910 C  CD  . ARG A 1 256 ? -31.285 18.694 65.456  1.00 65.69  ? 281 ARG A CD  1 
ATOM   1911 N  NE  . ARG A 1 256 ? -30.845 19.668 66.444  1.00 66.20  ? 281 ARG A NE  1 
ATOM   1912 C  CZ  . ARG A 1 256 ? -30.026 19.369 67.447  1.00 69.47  ? 281 ARG A CZ  1 
ATOM   1913 N  NH1 . ARG A 1 256 ? -29.578 18.122 67.589  1.00 63.52  ? 281 ARG A NH1 1 
ATOM   1914 N  NH2 . ARG A 1 256 ? -29.662 20.309 68.311  1.00 66.07  ? 281 ARG A NH2 1 
ATOM   1915 N  N   . LEU A 1 257 ? -34.639 21.081 62.792  1.00 63.31  ? 282 LEU A N   1 
ATOM   1916 C  CA  . LEU A 1 257 ? -34.703 22.443 62.269  1.00 65.79  ? 282 LEU A CA  1 
ATOM   1917 C  C   . LEU A 1 257 ? -33.617 23.430 62.696  1.00 70.19  ? 282 LEU A C   1 
ATOM   1918 O  O   . LEU A 1 257 ? -33.275 24.339 61.936  1.00 73.89  ? 282 LEU A O   1 
ATOM   1919 C  CB  . LEU A 1 257 ? -36.085 23.025 62.519  1.00 66.01  ? 282 LEU A CB  1 
ATOM   1920 C  CG  . LEU A 1 257 ? -37.155 22.083 61.987  1.00 60.07  ? 282 LEU A CG  1 
ATOM   1921 C  CD1 . LEU A 1 257 ? -38.500 22.635 62.356  1.00 58.21  ? 282 LEU A CD1 1 
ATOM   1922 C  CD2 . LEU A 1 257 ? -37.007 21.869 60.480  1.00 58.24  ? 282 LEU A CD2 1 
ATOM   1923 N  N   . ASP A 1 258 ? -33.153 23.314 63.937  1.00 64.58  ? 283 ASP A N   1 
ATOM   1924 C  CA  . ASP A 1 258 ? -32.158 24.246 64.469  1.00 68.60  ? 283 ASP A CA  1 
ATOM   1925 C  C   . ASP A 1 258 ? -30.719 23.931 64.045  1.00 76.37  ? 283 ASP A C   1 
ATOM   1926 O  O   . ASP A 1 258 ? -30.424 22.822 63.594  1.00 76.31  ? 283 ASP A O   1 
ATOM   1927 C  CB  . ASP A 1 258 ? -32.267 24.383 65.982  1.00 65.27  ? 283 ASP A CB  1 
ATOM   1928 C  CG  . ASP A 1 258 ? -32.117 23.066 66.698  1.00 72.51  ? 283 ASP A CG  1 
ATOM   1929 O  OD1 . ASP A 1 258 ? -32.800 22.080 66.314  1.00 68.40  ? 283 ASP A OD1 1 
ATOM   1930 O  OD2 . ASP A 1 258 ? -31.313 23.029 67.653  1.00 72.98  ? 283 ASP A OD2 1 
ATOM   1931 N  N   . ASN A 1 259 ? -29.840 24.924 64.153  1.00 77.12  ? 284 ASN A N   1 
ATOM   1932 C  CA  . ASN A 1 259 ? -28.424 24.744 63.844  1.00 79.96  ? 284 ASN A CA  1 
ATOM   1933 C  C   . ASN A 1 259 ? -27.653 24.061 64.963  1.00 80.32  ? 284 ASN A C   1 
ATOM   1934 O  O   . ASN A 1 259 ? -27.711 24.490 66.114  1.00 80.34  ? 284 ASN A O   1 
ATOM   1935 C  CB  . ASN A 1 259 ? -27.767 26.095 63.579  1.00 85.08  ? 284 ASN A CB  1 
ATOM   1936 C  CG  . ASN A 1 259 ? -26.894 26.089 62.346  1.00 87.54  ? 284 ASN A CG  1 
ATOM   1937 O  OD1 . ASN A 1 259 ? -26.368 25.049 61.941  1.00 87.55  ? 284 ASN A OD1 1 
ATOM   1938 N  ND2 . ASN A 1 259 ? -26.745 27.259 61.730  1.00 92.93  ? 284 ASN A ND2 1 
ATOM   1939 N  N   . LYS A 1 260 ? -26.919 23.006 64.624  1.00 81.47  ? 285 LYS A N   1 
ATOM   1940 C  CA  . LYS A 1 260 ? -26.013 22.393 65.586  1.00 82.85  ? 285 LYS A CA  1 
ATOM   1941 C  C   . LYS A 1 260 ? -24.704 23.198 65.695  1.00 85.48  ? 285 LYS A C   1 
ATOM   1942 O  O   . LYS A 1 260 ? -24.013 23.147 66.714  1.00 86.14  ? 285 LYS A O   1 
ATOM   1943 C  CB  . LYS A 1 260 ? -25.718 20.933 65.228  1.00 76.45  ? 285 LYS A CB  1 
ATOM   1944 C  CG  . LYS A 1 260 ? -26.913 20.008 65.240  1.00 76.40  ? 285 LYS A CG  1 
ATOM   1945 C  CD  . LYS A 1 260 ? -26.497 18.570 65.674  1.00 77.68  ? 285 LYS A CD  1 
ATOM   1946 C  CE  . LYS A 1 260 ? -26.727 17.505 64.580  1.00 71.64  ? 285 LYS A CE  1 
ATOM   1947 N  NZ  . LYS A 1 260 ? -25.796 17.617 63.405  1.00 77.25  ? 285 LYS A NZ  1 
ATOM   1948 N  N   . ASP A 1 261 ? -24.349 23.939 64.652  1.00 81.25  ? 286 ASP A N   1 
ATOM   1949 C  CA  . ASP A 1 261 ? -23.161 24.772 64.765  1.00 92.16  ? 286 ASP A CA  1 
ATOM   1950 C  C   . ASP A 1 261 ? -23.285 25.809 65.897  1.00 95.00  ? 286 ASP A C   1 
ATOM   1951 O  O   . ASP A 1 261 ? -24.170 26.667 65.874  1.00 91.81  ? 286 ASP A O   1 
ATOM   1952 C  CB  . ASP A 1 261 ? -22.820 25.467 63.448  1.00 93.89  ? 286 ASP A CB  1 
ATOM   1953 C  CG  . ASP A 1 261 ? -21.412 26.038 63.458  1.00 100.44 ? 286 ASP A CG  1 
ATOM   1954 O  OD1 . ASP A 1 261 ? -20.487 25.316 63.910  1.00 98.65  ? 286 ASP A OD1 1 
ATOM   1955 O  OD2 . ASP A 1 261 ? -21.234 27.207 63.046  1.00 103.08 ? 286 ASP A OD2 1 
ATOM   1956 N  N   . PRO A 1 262 ? -22.398 25.718 66.901  1.00 96.67  ? 287 PRO A N   1 
ATOM   1957 C  CA  . PRO A 1 262 ? -22.364 26.654 68.031  1.00 97.04  ? 287 PRO A CA  1 
ATOM   1958 C  C   . PRO A 1 262 ? -21.783 28.015 67.612  1.00 98.56  ? 287 PRO A C   1 
ATOM   1959 O  O   . PRO A 1 262 ? -22.073 29.040 68.245  1.00 94.32  ? 287 PRO A O   1 
ATOM   1960 C  CB  . PRO A 1 262 ? -21.405 25.964 68.995  1.00 96.13  ? 287 PRO A CB  1 
ATOM   1961 C  CG  . PRO A 1 262 ? -20.385 25.343 68.060  1.00 91.11  ? 287 PRO A CG  1 
ATOM   1962 C  CD  . PRO A 1 262 ? -21.177 24.888 66.845  1.00 92.43  ? 287 PRO A CD  1 
ATOM   1963 N  N   . ASP A 1 263 ? -20.940 27.991 66.575  1.00 89.74  ? 288 ASP A N   1 
ATOM   1964 C  CA  . ASP A 1 263 ? -20.176 29.149 66.134  1.00 89.58  ? 288 ASP A CA  1 
ATOM   1965 C  C   . ASP A 1 263 ? -20.919 30.153 65.222  1.00 96.76  ? 288 ASP A C   1 
ATOM   1966 O  O   . ASP A 1 263 ? -20.681 31.366 65.275  1.00 92.81  ? 288 ASP A O   1 
ATOM   1967 C  CB  . ASP A 1 263 ? -18.858 28.686 65.504  1.00 96.71  ? 288 ASP A CB  1 
ATOM   1968 C  CG  . ASP A 1 263 ? -17.836 28.229 66.553  1.00 106.37 ? 288 ASP A CG  1 
ATOM   1969 O  OD1 . ASP A 1 263 ? -18.239 27.977 67.716  1.00 103.13 ? 288 ASP A OD1 1 
ATOM   1970 O  OD2 . ASP A 1 263 ? -16.632 28.116 66.213  1.00 110.80 ? 288 ASP A OD2 1 
ATOM   1971 N  N   . ASN A 1 264 ? -21.820 29.656 64.389  1.00 99.21  ? 289 ASN A N   1 
ATOM   1972 C  CA  . ASN A 1 264 ? -22.590 30.542 63.522  1.00 93.31  ? 289 ASN A CA  1 
ATOM   1973 C  C   . ASN A 1 264 ? -23.928 31.039 64.109  1.00 92.75  ? 289 ASN A C   1 
ATOM   1974 O  O   . ASN A 1 264 ? -24.663 31.734 63.416  1.00 98.13  ? 289 ASN A O   1 
ATOM   1975 C  CB  . ASN A 1 264 ? -22.805 29.896 62.144  1.00 93.86  ? 289 ASN A CB  1 
ATOM   1976 C  CG  . ASN A 1 264 ? -23.167 30.909 61.065  1.00 98.55  ? 289 ASN A CG  1 
ATOM   1977 O  OD1 . ASN A 1 264 ? -24.322 31.013 60.649  1.00 102.66 ? 289 ASN A OD1 1 
ATOM   1978 N  ND2 . ASN A 1 264 ? -22.176 31.651 60.599  1.00 102.83 ? 289 ASN A ND2 1 
ATOM   1979 N  N   . ASN A 1 265 ? -24.264 30.706 65.358  1.00 84.94  ? 290 ASN A N   1 
ATOM   1980 C  CA  . ASN A 1 265 ? -25.498 31.277 65.926  1.00 93.93  ? 290 ASN A CA  1 
ATOM   1981 C  C   . ASN A 1 265 ? -25.517 31.787 67.387  1.00 92.37  ? 290 ASN A C   1 
ATOM   1982 O  O   . ASN A 1 265 ? -24.469 31.942 68.023  1.00 88.54  ? 290 ASN A O   1 
ATOM   1983 C  CB  . ASN A 1 265 ? -26.770 30.454 65.574  1.00 93.28  ? 290 ASN A CB  1 
ATOM   1984 C  CG  . ASN A 1 265 ? -26.763 29.053 66.145  1.00 94.07  ? 290 ASN A CG  1 
ATOM   1985 O  OD1 . ASN A 1 265 ? -26.373 28.102 65.462  1.00 96.57  ? 290 ASN A OD1 1 
ATOM   1986 N  ND2 . ASN A 1 265 ? -27.241 28.905 67.385  1.00 89.88  ? 290 ASN A ND2 1 
ATOM   1987 N  N   . VAL A 1 266 ? -26.723 32.119 67.859  1.00 86.42  ? 291 VAL A N   1 
ATOM   1988 C  CA  . VAL A 1 266 ? -26.954 32.605 69.219  1.00 84.14  ? 291 VAL A CA  1 
ATOM   1989 C  C   . VAL A 1 266 ? -27.973 31.695 69.868  1.00 80.49  ? 291 VAL A C   1 
ATOM   1990 O  O   . VAL A 1 266 ? -28.936 31.296 69.216  1.00 81.61  ? 291 VAL A O   1 
ATOM   1991 C  CB  . VAL A 1 266 ? -27.606 34.038 69.245  1.00 80.10  ? 291 VAL A CB  1 
ATOM   1992 C  CG1 . VAL A 1 266 ? -27.087 34.866 70.418  1.00 69.14  ? 291 VAL A CG1 1 
ATOM   1993 C  CG2 . VAL A 1 266 ? -27.444 34.770 67.921  1.00 71.87  ? 291 VAL A CG2 1 
ATOM   1994 N  N   . ALA A 1 267 ? -27.796 31.396 71.152  1.00 80.69  ? 292 ALA A N   1 
ATOM   1995 C  CA  . ALA A 1 267 ? -28.830 30.671 71.903  1.00 81.29  ? 292 ALA A CA  1 
ATOM   1996 C  C   . ALA A 1 267 ? -29.189 29.280 71.309  1.00 81.37  ? 292 ALA A C   1 
ATOM   1997 O  O   . ALA A 1 267 ? -30.363 28.962 71.075  1.00 77.37  ? 292 ALA A O   1 
ATOM   1998 C  CB  . ALA A 1 267 ? -30.082 31.554 72.033  1.00 73.48  ? 292 ALA A CB  1 
ATOM   1999 N  N   . PRO A 1 268 ? -28.171 28.436 71.086  1.00 79.41  ? 293 PRO A N   1 
ATOM   2000 C  CA  . PRO A 1 268 ? -28.362 27.125 70.457  1.00 80.50  ? 293 PRO A CA  1 
ATOM   2001 C  C   . PRO A 1 268 ? -29.268 26.201 71.279  1.00 74.15  ? 293 PRO A C   1 
ATOM   2002 O  O   . PRO A 1 268 ? -29.464 26.408 72.480  1.00 71.19  ? 293 PRO A O   1 
ATOM   2003 C  CB  . PRO A 1 268 ? -26.941 26.548 70.431  1.00 78.77  ? 293 PRO A CB  1 
ATOM   2004 C  CG  . PRO A 1 268 ? -26.053 27.707 70.600  1.00 76.96  ? 293 PRO A CG  1 
ATOM   2005 C  CD  . PRO A 1 268 ? -26.773 28.644 71.486  1.00 71.56  ? 293 PRO A CD  1 
ATOM   2006 N  N   . GLY A 1 269 ? -29.796 25.167 70.638  1.00 71.84  ? 294 GLY A N   1 
ATOM   2007 C  CA  . GLY A 1 269 ? -30.696 24.257 71.321  1.00 66.42  ? 294 GLY A CA  1 
ATOM   2008 C  C   . GLY A 1 269 ? -32.029 24.939 71.526  1.00 63.43  ? 294 GLY A C   1 
ATOM   2009 O  O   . GLY A 1 269 ? -32.427 25.790 70.730  1.00 67.33  ? 294 GLY A O   1 
ATOM   2010 N  N   . TYR A 1 270 ? -32.757 24.541 72.556  1.00 54.97  ? 295 TYR A N   1 
ATOM   2011 C  CA  . TYR A 1 270 ? -33.992 25.230 72.854  1.00 54.21  ? 295 TYR A CA  1 
ATOM   2012 C  C   . TYR A 1 270 ? -34.254 25.305 74.357  1.00 54.15  ? 295 TYR A C   1 
ATOM   2013 O  O   . TYR A 1 270 ? -34.459 24.285 75.013  1.00 56.31  ? 295 TYR A O   1 
ATOM   2014 C  CB  . TYR A 1 270 ? -35.123 24.511 72.124  1.00 56.52  ? 295 TYR A CB  1 
ATOM   2015 C  CG  . TYR A 1 270 ? -36.357 25.316 71.931  1.00 56.31  ? 295 TYR A CG  1 
ATOM   2016 C  CD1 . TYR A 1 270 ? -36.506 26.130 70.824  1.00 60.93  ? 295 TYR A CD1 1 
ATOM   2017 C  CD2 . TYR A 1 270 ? -37.390 25.255 72.853  1.00 59.21  ? 295 TYR A CD2 1 
ATOM   2018 C  CE1 . TYR A 1 270 ? -37.666 26.886 70.643  1.00 65.36  ? 295 TYR A CE1 1 
ATOM   2019 C  CE2 . TYR A 1 270 ? -38.542 26.004 72.687  1.00 66.21  ? 295 TYR A CE2 1 
ATOM   2020 C  CZ  . TYR A 1 270 ? -38.675 26.813 71.577  1.00 66.25  ? 295 TYR A CZ  1 
ATOM   2021 O  OH  . TYR A 1 270 ? -39.820 27.537 71.404  1.00 68.78  ? 295 TYR A OH  1 
ATOM   2022 N  N   . ASN A 1 271 ? -34.329 26.507 74.899  1.00 53.50  ? 296 ASN A N   1 
ATOM   2023 C  CA  . ASN A 1 271 ? -34.633 26.649 76.310  1.00 53.54  ? 296 ASN A CA  1 
ATOM   2024 C  C   . ASN A 1 271 ? -35.392 27.934 76.511  1.00 60.19  ? 296 ASN A C   1 
ATOM   2025 O  O   . ASN A 1 271 ? -35.214 28.882 75.749  1.00 63.26  ? 296 ASN A O   1 
ATOM   2026 C  CB  . ASN A 1 271 ? -33.361 26.693 77.148  1.00 56.71  ? 296 ASN A CB  1 
ATOM   2027 C  CG  . ASN A 1 271 ? -32.703 28.071 77.150  1.00 66.72  ? 296 ASN A CG  1 
ATOM   2028 O  OD1 . ASN A 1 271 ? -33.201 29.015 77.797  1.00 66.75  ? 296 ASN A OD1 1 
ATOM   2029 N  ND2 . ASN A 1 271 ? -31.569 28.195 76.437  1.00 56.44  ? 296 ASN A ND2 1 
ATOM   2030 N  N   . PHE A 1 272 ? -36.244 27.967 77.527  1.00 57.78  ? 297 PHE A N   1 
ATOM   2031 C  CA  . PHE A 1 272 ? -36.912 29.194 77.893  1.00 52.82  ? 297 PHE A CA  1 
ATOM   2032 C  C   . PHE A 1 272 ? -37.194 29.229 79.400  1.00 54.15  ? 297 PHE A C   1 
ATOM   2033 O  O   . PHE A 1 272 ? -37.160 28.202 80.073  1.00 55.55  ? 297 PHE A O   1 
ATOM   2034 C  CB  . PHE A 1 272 ? -38.164 29.385 77.051  1.00 54.47  ? 297 PHE A CB  1 
ATOM   2035 C  CG  . PHE A 1 272 ? -39.217 28.339 77.282  1.00 64.04  ? 297 PHE A CG  1 
ATOM   2036 C  CD1 . PHE A 1 272 ? -39.377 27.288 76.392  1.00 64.16  ? 297 PHE A CD1 1 
ATOM   2037 C  CD2 . PHE A 1 272 ? -40.060 28.411 78.389  1.00 61.45  ? 297 PHE A CD2 1 
ATOM   2038 C  CE1 . PHE A 1 272 ? -40.351 26.322 76.608  1.00 63.20  ? 297 PHE A CE1 1 
ATOM   2039 C  CE2 . PHE A 1 272 ? -41.028 27.438 78.610  1.00 61.76  ? 297 PHE A CE2 1 
ATOM   2040 C  CZ  . PHE A 1 272 ? -41.178 26.401 77.719  1.00 59.66  ? 297 PHE A CZ  1 
ATOM   2041 N  N   . ARG A 1 273 ? -37.426 30.419 79.940  1.00 52.31  ? 298 ARG A N   1 
ATOM   2042 C  CA  . ARG A 1 273 ? -37.699 30.528 81.366  1.00 56.66  ? 298 ARG A CA  1 
ATOM   2043 C  C   . ARG A 1 273 ? -39.219 30.635 81.634  1.00 60.53  ? 298 ARG A C   1 
ATOM   2044 O  O   . ARG A 1 273 ? -39.970 31.204 80.842  1.00 55.94  ? 298 ARG A O   1 
ATOM   2045 C  CB  . ARG A 1 273 ? -36.920 31.689 81.989  1.00 47.71  ? 298 ARG A CB  1 
ATOM   2046 C  CG  . ARG A 1 273 ? -35.717 31.246 82.764  1.00 62.38  ? 298 ARG A CG  1 
ATOM   2047 C  CD  . ARG A 1 273 ? -34.899 32.418 83.311  1.00 73.51  ? 298 ARG A CD  1 
ATOM   2048 N  NE  . ARG A 1 273 ? -33.885 32.926 82.385  1.00 71.61  ? 298 ARG A NE  1 
ATOM   2049 C  CZ  . ARG A 1 273 ? -32.660 32.425 82.293  1.00 74.71  ? 298 ARG A CZ  1 
ATOM   2050 N  NH1 . ARG A 1 273 ? -32.327 31.401 83.060  1.00 73.62  ? 298 ARG A NH1 1 
ATOM   2051 N  NH2 . ARG A 1 273 ? -31.776 32.933 81.437  1.00 76.75  ? 298 ARG A NH2 1 
ATOM   2052 N  N   . PHE A 1 274 ? -39.665 30.039 82.727  1.00 55.04  ? 299 PHE A N   1 
ATOM   2053 C  CA  . PHE A 1 274 ? -41.053 30.095 83.102  1.00 55.75  ? 299 PHE A CA  1 
ATOM   2054 C  C   . PHE A 1 274 ? -41.153 29.785 84.583  1.00 59.69  ? 299 PHE A C   1 
ATOM   2055 O  O   . PHE A 1 274 ? -40.236 29.235 85.160  1.00 66.05  ? 299 PHE A O   1 
ATOM   2056 C  CB  . PHE A 1 274 ? -41.865 29.125 82.258  1.00 58.66  ? 299 PHE A CB  1 
ATOM   2057 C  CG  . PHE A 1 274 ? -41.537 27.687 82.502  1.00 62.86  ? 299 PHE A CG  1 
ATOM   2058 C  CD1 . PHE A 1 274 ? -40.584 27.039 81.732  1.00 65.77  ? 299 PHE A CD1 1 
ATOM   2059 C  CD2 . PHE A 1 274 ? -42.188 26.973 83.489  1.00 65.88  ? 299 PHE A CD2 1 
ATOM   2060 C  CE1 . PHE A 1 274 ? -40.278 25.696 81.948  1.00 68.32  ? 299 PHE A CE1 1 
ATOM   2061 C  CE2 . PHE A 1 274 ? -41.888 25.631 83.713  1.00 71.87  ? 299 PHE A CE2 1 
ATOM   2062 C  CZ  . PHE A 1 274 ? -40.931 24.992 82.942  1.00 67.65  ? 299 PHE A CZ  1 
ATOM   2063 N  N   . ALA A 1 275 ? -42.247 30.138 85.227  1.00 63.36  ? 300 ALA A N   1 
ATOM   2064 C  CA  . ALA A 1 275 ? -42.209 30.093 86.681  1.00 67.99  ? 300 ALA A CA  1 
ATOM   2065 C  C   . ALA A 1 275 ? -43.468 29.553 87.312  1.00 67.67  ? 300 ALA A C   1 
ATOM   2066 O  O   . ALA A 1 275 ? -44.502 29.428 86.662  1.00 66.24  ? 300 ALA A O   1 
ATOM   2067 C  CB  . ALA A 1 275 ? -41.885 31.475 87.247  1.00 70.55  ? 300 ALA A CB  1 
ATOM   2068 N  N   . LYS A 1 276 ? -43.355 29.225 88.591  1.00 67.72  ? 301 LYS A N   1 
ATOM   2069 C  CA  . LYS A 1 276 ? -44.494 28.804 89.373  1.00 70.47  ? 301 LYS A CA  1 
ATOM   2070 C  C   . LYS A 1 276 ? -44.613 29.767 90.542  1.00 71.25  ? 301 LYS A C   1 
ATOM   2071 O  O   . LYS A 1 276 ? -43.654 29.978 91.262  1.00 74.00  ? 301 LYS A O   1 
ATOM   2072 C  CB  . LYS A 1 276 ? -44.320 27.357 89.850  1.00 71.21  ? 301 LYS A CB  1 
ATOM   2073 C  CG  . LYS A 1 276 ? -44.261 26.336 88.717  1.00 73.81  ? 301 LYS A CG  1 
ATOM   2074 C  CD  . LYS A 1 276 ? -45.462 26.484 87.778  1.00 81.45  ? 301 LYS A CD  1 
ATOM   2075 C  CE  . LYS A 1 276 ? -45.247 25.804 86.407  1.00 81.62  ? 301 LYS A CE  1 
ATOM   2076 N  NZ  . LYS A 1 276 ? -46.279 26.217 85.382  1.00 79.20  ? 301 LYS A NZ  1 
ATOM   2077 N  N   . TYR A 1 277 ? -45.788 30.358 90.724  1.00 73.99  ? 302 TYR A N   1 
ATOM   2078 C  CA  . TYR A 1 277 ? -45.968 31.369 91.755  1.00 73.73  ? 302 TYR A CA  1 
ATOM   2079 C  C   . TYR A 1 277 ? -46.808 30.863 92.922  1.00 75.18  ? 302 TYR A C   1 
ATOM   2080 O  O   . TYR A 1 277 ? -47.863 30.260 92.734  1.00 77.77  ? 302 TYR A O   1 
ATOM   2081 C  CB  . TYR A 1 277 ? -46.611 32.615 91.160  1.00 69.00  ? 302 TYR A CB  1 
ATOM   2082 C  CG  . TYR A 1 277 ? -45.888 33.194 89.963  1.00 67.44  ? 302 TYR A CG  1 
ATOM   2083 C  CD1 . TYR A 1 277 ? -46.127 32.711 88.682  1.00 67.38  ? 302 TYR A CD1 1 
ATOM   2084 C  CD2 . TYR A 1 277 ? -44.981 34.243 90.110  1.00 71.97  ? 302 TYR A CD2 1 
ATOM   2085 C  CE1 . TYR A 1 277 ? -45.475 33.243 87.574  1.00 67.87  ? 302 TYR A CE1 1 
ATOM   2086 C  CE2 . TYR A 1 277 ? -44.324 34.793 89.006  1.00 71.58  ? 302 TYR A CE2 1 
ATOM   2087 C  CZ  . TYR A 1 277 ? -44.581 34.288 87.739  1.00 73.71  ? 302 TYR A CZ  1 
ATOM   2088 O  OH  . TYR A 1 277 ? -43.945 34.826 86.637  1.00 76.32  ? 302 TYR A OH  1 
ATOM   2089 N  N   . TYR A 1 278 ? -46.326 31.129 94.128  1.00 76.54  ? 303 TYR A N   1 
ATOM   2090 C  CA  . TYR A 1 278 ? -46.987 30.732 95.358  1.00 78.88  ? 303 TYR A CA  1 
ATOM   2091 C  C   . TYR A 1 278 ? -47.151 31.927 96.273  1.00 86.27  ? 303 TYR A C   1 
ATOM   2092 O  O   . TYR A 1 278 ? -46.379 32.887 96.202  1.00 89.42  ? 303 TYR A O   1 
ATOM   2093 C  CB  . TYR A 1 278 ? -46.133 29.701 96.080  1.00 82.35  ? 303 TYR A CB  1 
ATOM   2094 C  CG  . TYR A 1 278 ? -45.652 28.591 95.177  1.00 83.54  ? 303 TYR A CG  1 
ATOM   2095 C  CD1 . TYR A 1 278 ? -46.494 27.545 94.826  1.00 80.36  ? 303 TYR A CD1 1 
ATOM   2096 C  CD2 . TYR A 1 278 ? -44.363 28.591 94.671  1.00 80.91  ? 303 TYR A CD2 1 
ATOM   2097 C  CE1 . TYR A 1 278 ? -46.071 26.541 94.006  1.00 77.35  ? 303 TYR A CE1 1 
ATOM   2098 C  CE2 . TYR A 1 278 ? -43.932 27.582 93.842  1.00 77.68  ? 303 TYR A CE2 1 
ATOM   2099 C  CZ  . TYR A 1 278 ? -44.792 26.554 93.520  1.00 76.91  ? 303 TYR A CZ  1 
ATOM   2100 O  OH  . TYR A 1 278 ? -44.371 25.533 92.698  1.00 83.08  ? 303 TYR A OH  1 
ATOM   2101 N  N   . LYS A 1 279 ? -48.154 31.876 97.139  1.00 87.93  ? 304 LYS A N   1 
ATOM   2102 C  CA  . LYS A 1 279 ? -48.223 32.844 98.220  1.00 97.35  ? 304 LYS A CA  1 
ATOM   2103 C  C   . LYS A 1 279 ? -47.944 32.129 99.540  1.00 107.96 ? 304 LYS A C   1 
ATOM   2104 O  O   . LYS A 1 279 ? -48.719 31.271 99.982  1.00 104.59 ? 304 LYS A O   1 
ATOM   2105 C  CB  . LYS A 1 279 ? -49.565 33.594 98.246  1.00 93.07  ? 304 LYS A CB  1 
ATOM   2106 N  N   . ASN A 1 280 ? -46.796 32.453 100.130 1.00 113.34 ? 305 ASN A N   1 
ATOM   2107 C  CA  . ASN A 1 280 ? -46.530 32.108 101.514 1.00 121.46 ? 305 ASN A CA  1 
ATOM   2108 C  C   . ASN A 1 280 ? -47.637 32.743 102.351 1.00 126.54 ? 305 ASN A C   1 
ATOM   2109 O  O   . ASN A 1 280 ? -48.016 33.899 102.110 1.00 123.24 ? 305 ASN A O   1 
ATOM   2110 C  CB  . ASN A 1 280 ? -45.153 32.633 101.928 1.00 125.11 ? 305 ASN A CB  1 
ATOM   2111 C  CG  . ASN A 1 280 ? -44.914 32.548 103.428 1.00 133.73 ? 305 ASN A CG  1 
ATOM   2112 O  OD1 . ASN A 1 280 ? -45.642 31.861 104.154 1.00 134.62 ? 305 ASN A OD1 1 
ATOM   2113 N  ND2 . ASN A 1 280 ? -43.884 33.248 103.900 1.00 129.99 ? 305 ASN A ND2 1 
ATOM   2114 N  N   . SER A 1 281 ? -48.131 31.997 103.339 1.00 130.76 ? 306 SER A N   1 
ATOM   2115 C  CA  . SER A 1 281 ? -49.369 32.337 104.058 1.00 130.38 ? 306 SER A CA  1 
ATOM   2116 C  C   . SER A 1 281 ? -49.393 33.753 104.643 1.00 129.56 ? 306 SER A C   1 
ATOM   2117 O  O   . SER A 1 281 ? -50.462 34.277 104.963 1.00 126.35 ? 306 SER A O   1 
ATOM   2118 C  CB  . SER A 1 281 ? -49.634 31.318 105.174 1.00 132.65 ? 306 SER A CB  1 
ATOM   2119 O  OG  . SER A 1 281 ? -48.597 31.340 106.145 1.00 136.39 ? 306 SER A OG  1 
ATOM   2120 N  N   . ASP A 1 282 ? -48.218 34.361 104.785 1.00 130.62 ? 307 ASP A N   1 
ATOM   2121 C  CA  . ASP A 1 282 ? -48.116 35.738 105.253 1.00 128.57 ? 307 ASP A CA  1 
ATOM   2122 C  C   . ASP A 1 282 ? -48.912 36.667 104.341 1.00 122.41 ? 307 ASP A C   1 
ATOM   2123 O  O   . ASP A 1 282 ? -49.311 37.758 104.745 1.00 117.48 ? 307 ASP A O   1 
ATOM   2124 C  CB  . ASP A 1 282 ? -46.651 36.191 105.281 1.00 130.72 ? 307 ASP A CB  1 
ATOM   2125 C  CG  . ASP A 1 282 ? -45.758 35.269 106.103 1.00 136.43 ? 307 ASP A CG  1 
ATOM   2126 O  OD1 . ASP A 1 282 ? -46.285 34.405 106.841 1.00 137.82 ? 307 ASP A OD1 1 
ATOM   2127 O  OD2 . ASP A 1 282 ? -44.520 35.417 106.012 1.00 136.10 ? 307 ASP A OD2 1 
ATOM   2128 N  N   . GLY A 1 283 ? -49.148 36.213 103.113 1.00 121.92 ? 308 GLY A N   1 
ATOM   2129 C  CA  . GLY A 1 283 ? -49.736 37.043 102.076 1.00 119.86 ? 308 GLY A CA  1 
ATOM   2130 C  C   . GLY A 1 283 ? -48.634 37.480 101.133 1.00 116.73 ? 308 GLY A C   1 
ATOM   2131 O  O   . GLY A 1 283 ? -48.844 38.257 100.199 1.00 111.17 ? 308 GLY A O   1 
ATOM   2132 N  N   . THR A 1 284 ? -47.446 36.946 101.386 1.00 118.08 ? 309 THR A N   1 
ATOM   2133 C  CA  . THR A 1 284 ? -46.248 37.319 100.658 1.00 110.11 ? 309 THR A CA  1 
ATOM   2134 C  C   . THR A 1 284 ? -46.032 36.389 99.479  1.00 105.79 ? 309 THR A C   1 
ATOM   2135 O  O   . THR A 1 284 ? -46.158 35.168 99.612  1.00 105.59 ? 309 THR A O   1 
ATOM   2136 C  CB  . THR A 1 284 ? -45.034 37.225 101.576 1.00 114.49 ? 309 THR A CB  1 
ATOM   2137 O  OG1 . THR A 1 284 ? -45.278 38.001 102.755 1.00 120.65 ? 309 THR A OG1 1 
ATOM   2138 C  CG2 . THR A 1 284 ? -43.803 37.747 100.876 1.00 112.24 ? 309 THR A CG2 1 
ATOM   2139 N  N   . GLU A 1 285 ? -45.701 36.964 98.328  1.00 95.56  ? 310 GLU A N   1 
ATOM   2140 C  CA  . GLU A 1 285 ? -45.474 36.166 97.129  1.00 92.00  ? 310 GLU A CA  1 
ATOM   2141 C  C   . GLU A 1 285 ? -44.040 35.598 97.017  1.00 92.49  ? 310 GLU A C   1 
ATOM   2142 O  O   . GLU A 1 285 ? -43.062 36.227 97.426  1.00 93.13  ? 310 GLU A O   1 
ATOM   2143 C  CB  . GLU A 1 285 ? -45.839 36.965 95.876  1.00 87.59  ? 310 GLU A CB  1 
ATOM   2144 C  CG  . GLU A 1 285 ? -46.168 36.080 94.675  1.00 91.68  ? 310 GLU A CG  1 
ATOM   2145 C  CD  . GLU A 1 285 ? -46.360 36.857 93.367  1.00 98.51  ? 310 GLU A CD  1 
ATOM   2146 O  OE1 . GLU A 1 285 ? -46.073 38.083 93.315  1.00 93.87  ? 310 GLU A OE1 1 
ATOM   2147 O  OE2 . GLU A 1 285 ? -46.808 36.225 92.380  1.00 93.54  ? 310 GLU A OE2 1 
ATOM   2148 N  N   . THR A 1 286 ? -43.930 34.386 96.484  1.00 89.51  ? 311 THR A N   1 
ATOM   2149 C  CA  . THR A 1 286 ? -42.639 33.779 96.180  1.00 84.21  ? 311 THR A CA  1 
ATOM   2150 C  C   . THR A 1 286 ? -42.812 32.954 94.914  1.00 81.10  ? 311 THR A C   1 
ATOM   2151 O  O   . THR A 1 286 ? -43.905 32.477 94.639  1.00 76.46  ? 311 THR A O   1 
ATOM   2152 C  CB  . THR A 1 286 ? -42.168 32.836 97.302  1.00 87.19  ? 311 THR A CB  1 
ATOM   2153 O  OG1 . THR A 1 286 ? -42.921 31.615 97.256  1.00 88.39  ? 311 THR A OG1 1 
ATOM   2154 C  CG2 . THR A 1 286 ? -42.350 33.487 98.658  1.00 92.32  ? 311 THR A CG2 1 
ATOM   2155 N  N   . ARG A 1 287 ? -41.749 32.781 94.136  1.00 78.71  ? 312 ARG A N   1 
ATOM   2156 C  CA  . ARG A 1 287 ? -41.861 31.944 92.947  1.00 74.90  ? 312 ARG A CA  1 
ATOM   2157 C  C   . ARG A 1 287 ? -40.693 30.996 92.820  1.00 74.27  ? 312 ARG A C   1 
ATOM   2158 O  O   . ARG A 1 287 ? -39.686 31.129 93.516  1.00 74.09  ? 312 ARG A O   1 
ATOM   2159 C  CB  . ARG A 1 287 ? -41.959 32.768 91.664  1.00 71.02  ? 312 ARG A CB  1 
ATOM   2160 C  CG  . ARG A 1 287 ? -40.601 33.204 91.160  1.00 72.27  ? 312 ARG A CG  1 
ATOM   2161 C  CD  . ARG A 1 287 ? -40.657 33.975 89.850  1.00 68.99  ? 312 ARG A CD  1 
ATOM   2162 N  NE  . ARG A 1 287 ? -39.289 34.230 89.392  1.00 71.69  ? 312 ARG A NE  1 
ATOM   2163 C  CZ  . ARG A 1 287 ? -38.967 34.919 88.300  1.00 72.22  ? 312 ARG A CZ  1 
ATOM   2164 N  NH1 . ARG A 1 287 ? -39.916 35.445 87.525  1.00 70.74  ? 312 ARG A NH1 1 
ATOM   2165 N  NH2 . ARG A 1 287 ? -37.691 35.078 87.986  1.00 67.56  ? 312 ARG A NH2 1 
ATOM   2166 N  N   . THR A 1 288 ? -40.872 30.033 91.920  1.00 72.92  ? 313 THR A N   1 
ATOM   2167 C  CA  . THR A 1 288 ? -39.848 29.106 91.490  1.00 70.70  ? 313 THR A CA  1 
ATOM   2168 C  C   . THR A 1 288 ? -39.584 29.334 90.002  1.00 67.75  ? 313 THR A C   1 
ATOM   2169 O  O   . THR A 1 288 ? -40.485 29.209 89.165  1.00 67.25  ? 313 THR A O   1 
ATOM   2170 C  CB  . THR A 1 288 ? -40.297 27.653 91.708  1.00 74.05  ? 313 THR A CB  1 
ATOM   2171 O  OG1 . THR A 1 288 ? -40.388 27.383 93.115  1.00 77.15  ? 313 THR A OG1 1 
ATOM   2172 C  CG2 . THR A 1 288 ? -39.308 26.683 91.062  1.00 67.35  ? 313 THR A CG2 1 
ATOM   2173 N  N   . LEU A 1 289 ? -38.346 29.690 89.684  1.00 66.61  ? 314 LEU A N   1 
ATOM   2174 C  CA  . LEU A 1 289 ? -37.939 29.909 88.309  1.00 65.08  ? 314 LEU A CA  1 
ATOM   2175 C  C   . LEU A 1 289 ? -37.371 28.645 87.688  1.00 60.88  ? 314 LEU A C   1 
ATOM   2176 O  O   . LEU A 1 289 ? -36.437 28.061 88.216  1.00 64.97  ? 314 LEU A O   1 
ATOM   2177 C  CB  . LEU A 1 289 ? -36.866 30.980 88.254  1.00 67.17  ? 314 LEU A CB  1 
ATOM   2178 C  CG  . LEU A 1 289 ? -36.377 31.249 86.836  1.00 66.89  ? 314 LEU A CG  1 
ATOM   2179 C  CD1 . LEU A 1 289 ? -37.552 31.755 85.961  1.00 61.14  ? 314 LEU A CD1 1 
ATOM   2180 C  CD2 . LEU A 1 289 ? -35.202 32.238 86.876  1.00 65.50  ? 314 LEU A CD2 1 
ATOM   2181 N  N   . ILE A 1 290 ? -37.931 28.226 86.566  1.00 55.25  ? 315 ILE A N   1 
ATOM   2182 C  CA  . ILE A 1 290 ? -37.351 27.133 85.823  1.00 57.58  ? 315 ILE A CA  1 
ATOM   2183 C  C   . ILE A 1 290 ? -36.836 27.654 84.513  1.00 60.07  ? 315 ILE A C   1 
ATOM   2184 O  O   . ILE A 1 290 ? -37.556 28.330 83.765  1.00 53.90  ? 315 ILE A O   1 
ATOM   2185 C  CB  . ILE A 1 290 ? -38.358 26.021 85.466  1.00 63.69  ? 315 ILE A CB  1 
ATOM   2186 C  CG1 . ILE A 1 290 ? -38.762 25.215 86.700  1.00 58.98  ? 315 ILE A CG1 1 
ATOM   2187 C  CG2 . ILE A 1 290 ? -37.749 25.098 84.406  1.00 63.06  ? 315 ILE A CG2 1 
ATOM   2188 C  CD1 . ILE A 1 290 ? -39.842 25.865 87.511  1.00 66.86  ? 315 ILE A CD1 1 
ATOM   2189 N  N   . LYS A 1 291 ? -35.584 27.323 84.222  1.00 62.64  ? 316 LYS A N   1 
ATOM   2190 C  CA  . LYS A 1 291 ? -35.103 27.475 82.871  1.00 59.42  ? 316 LYS A CA  1 
ATOM   2191 C  C   . LYS A 1 291 ? -35.146 26.070 82.270  1.00 58.22  ? 316 LYS A C   1 
ATOM   2192 O  O   . LYS A 1 291 ? -34.351 25.216 82.628  1.00 59.95  ? 316 LYS A O   1 
ATOM   2193 C  CB  . LYS A 1 291 ? -33.697 28.038 82.883  1.00 58.54  ? 316 LYS A CB  1 
ATOM   2194 C  CG  . LYS A 1 291 ? -33.143 28.316 81.502  1.00 64.00  ? 316 LYS A CG  1 
ATOM   2195 C  CD  . LYS A 1 291 ? -31.625 28.556 81.563  1.00 62.11  ? 316 LYS A CD  1 
ATOM   2196 C  CE  . LYS A 1 291 ? -31.075 28.894 80.189  1.00 56.54  ? 316 LYS A CE  1 
ATOM   2197 N  NZ  . LYS A 1 291 ? -29.658 29.313 80.227  1.00 60.94  ? 316 LYS A NZ  1 
ATOM   2198 N  N   . GLY A 1 292 ? -36.104 25.824 81.384  1.00 56.09  ? 317 GLY A N   1 
ATOM   2199 C  CA  . GLY A 1 292 ? -36.208 24.533 80.746  1.00 54.69  ? 317 GLY A CA  1 
ATOM   2200 C  C   . GLY A 1 292 ? -35.551 24.418 79.380  1.00 54.97  ? 317 GLY A C   1 
ATOM   2201 O  O   . GLY A 1 292 ? -35.479 25.380 78.610  1.00 54.56  ? 317 GLY A O   1 
ATOM   2202 N  N   . TYR A 1 293 ? -35.114 23.203 79.063  1.00 52.95  ? 318 TYR A N   1 
ATOM   2203 C  CA  . TYR A 1 293 ? -34.642 22.878 77.727  1.00 54.90  ? 318 TYR A CA  1 
ATOM   2204 C  C   . TYR A 1 293 ? -35.494 21.732 77.278  1.00 51.53  ? 318 TYR A C   1 
ATOM   2205 O  O   . TYR A 1 293 ? -35.927 20.910 78.098  1.00 47.38  ? 318 TYR A O   1 
ATOM   2206 C  CB  . TYR A 1 293 ? -33.176 22.407 77.715  1.00 55.15  ? 318 TYR A CB  1 
ATOM   2207 C  CG  . TYR A 1 293 ? -32.226 23.334 78.413  1.00 52.23  ? 318 TYR A CG  1 
ATOM   2208 C  CD1 . TYR A 1 293 ? -31.384 24.163 77.690  1.00 50.15  ? 318 TYR A CD1 1 
ATOM   2209 C  CD2 . TYR A 1 293 ? -32.186 23.393 79.806  1.00 53.46  ? 318 TYR A CD2 1 
ATOM   2210 C  CE1 . TYR A 1 293 ? -30.540 25.040 78.329  1.00 53.33  ? 318 TYR A CE1 1 
ATOM   2211 C  CE2 . TYR A 1 293 ? -31.332 24.253 80.453  1.00 56.19  ? 318 TYR A CE2 1 
ATOM   2212 C  CZ  . TYR A 1 293 ? -30.507 25.075 79.711  1.00 54.11  ? 318 TYR A CZ  1 
ATOM   2213 O  OH  . TYR A 1 293 ? -29.646 25.933 80.354  1.00 50.50  ? 318 TYR A OH  1 
ATOM   2214 N  N   . GLY A 1 294 ? -35.705 21.661 75.973  1.00 47.32  ? 319 GLY A N   1 
ATOM   2215 C  CA  . GLY A 1 294 ? -36.372 20.521 75.411  1.00 48.53  ? 319 GLY A CA  1 
ATOM   2216 C  C   . GLY A 1 294 ? -36.388 20.564 73.912  1.00 50.96  ? 319 GLY A C   1 
ATOM   2217 O  O   . GLY A 1 294 ? -35.651 21.311 73.264  1.00 47.54  ? 319 GLY A O   1 
ATOM   2218 N  N   . ILE A 1 295 ? -37.259 19.736 73.362  1.00 52.13  ? 320 ILE A N   1 
ATOM   2219 C  CA  . ILE A 1 295 ? -37.449 19.677 71.934  1.00 52.75  ? 320 ILE A CA  1 
ATOM   2220 C  C   . ILE A 1 295 ? -38.875 20.091 71.603  1.00 55.24  ? 320 ILE A C   1 
ATOM   2221 O  O   . ILE A 1 295 ? -39.856 19.470 72.039  1.00 56.41  ? 320 ILE A O   1 
ATOM   2222 C  CB  . ILE A 1 295 ? -37.120 18.274 71.399  1.00 54.78  ? 320 ILE A CB  1 
ATOM   2223 C  CG1 . ILE A 1 295 ? -35.651 17.946 71.726  1.00 55.38  ? 320 ILE A CG1 1 
ATOM   2224 C  CG2 . ILE A 1 295 ? -37.421 18.185 69.892  1.00 52.18  ? 320 ILE A CG2 1 
ATOM   2225 C  CD1 . ILE A 1 295 ? -35.306 16.460 71.673  1.00 61.24  ? 320 ILE A CD1 1 
ATOM   2226 N  N   . ARG A 1 296 ? -38.971 21.186 70.867  1.00 56.33  ? 321 ARG A N   1 
ATOM   2227 C  CA  . ARG A 1 296 ? -40.216 21.613 70.280  1.00 55.59  ? 321 ARG A CA  1 
ATOM   2228 C  C   . ARG A 1 296 ? -40.430 20.757 69.036  1.00 57.45  ? 321 ARG A C   1 
ATOM   2229 O  O   . ARG A 1 296 ? -39.506 20.544 68.254  1.00 55.24  ? 321 ARG A O   1 
ATOM   2230 C  CB  . ARG A 1 296 ? -40.118 23.077 69.878  1.00 57.45  ? 321 ARG A CB  1 
ATOM   2231 C  CG  . ARG A 1 296 ? -41.463 23.783 69.840  1.00 71.02  ? 321 ARG A CG  1 
ATOM   2232 C  CD  . ARG A 1 296 ? -41.713 24.491 68.516  1.00 71.51  ? 321 ARG A CD  1 
ATOM   2233 N  NE  . ARG A 1 296 ? -41.053 25.785 68.456  1.00 71.62  ? 321 ARG A NE  1 
ATOM   2234 C  CZ  . ARG A 1 296 ? -40.688 26.388 67.328  1.00 73.46  ? 321 ARG A CZ  1 
ATOM   2235 N  NH1 . ARG A 1 296 ? -40.912 25.821 66.148  1.00 66.27  ? 321 ARG A NH1 1 
ATOM   2236 N  NH2 . ARG A 1 296 ? -40.084 27.566 67.384  1.00 78.25  ? 321 ARG A NH2 1 
ATOM   2237 N  N   . PHE A 1 297 ? -41.639 20.246 68.848  1.00 59.32  ? 322 PHE A N   1 
ATOM   2238 C  CA  . PHE A 1 297 ? -41.920 19.565 67.603  1.00 55.96  ? 322 PHE A CA  1 
ATOM   2239 C  C   . PHE A 1 297 ? -42.939 20.338 66.814  1.00 57.74  ? 322 PHE A C   1 
ATOM   2240 O  O   . PHE A 1 297 ? -43.994 20.672 67.321  1.00 58.99  ? 322 PHE A O   1 
ATOM   2241 C  CB  . PHE A 1 297 ? -42.385 18.155 67.867  1.00 52.30  ? 322 PHE A CB  1 
ATOM   2242 C  CG  . PHE A 1 297 ? -41.477 17.397 68.767  1.00 55.13  ? 322 PHE A CG  1 
ATOM   2243 C  CD1 . PHE A 1 297 ? -41.352 17.759 70.103  1.00 54.50  ? 322 PHE A CD1 1 
ATOM   2244 C  CD2 . PHE A 1 297 ? -40.731 16.331 68.283  1.00 54.14  ? 322 PHE A CD2 1 
ATOM   2245 C  CE1 . PHE A 1 297 ? -40.522 17.054 70.945  1.00 54.22  ? 322 PHE A CE1 1 
ATOM   2246 C  CE2 . PHE A 1 297 ? -39.896 15.612 69.122  1.00 50.56  ? 322 PHE A CE2 1 
ATOM   2247 C  CZ  . PHE A 1 297 ? -39.794 15.973 70.457  1.00 51.95  ? 322 PHE A CZ  1 
ATOM   2248 N  N   . ASP A 1 298 ? -42.593 20.658 65.580  1.00 59.84  ? 323 ASP A N   1 
ATOM   2249 C  CA  . ASP A 1 298 ? -43.486 21.395 64.711  1.00 60.41  ? 323 ASP A CA  1 
ATOM   2250 C  C   . ASP A 1 298 ? -44.064 20.422 63.736  1.00 64.36  ? 323 ASP A C   1 
ATOM   2251 O  O   . ASP A 1 298 ? -43.357 19.924 62.866  1.00 67.28  ? 323 ASP A O   1 
ATOM   2252 C  CB  . ASP A 1 298 ? -42.727 22.455 63.910  1.00 60.37  ? 323 ASP A CB  1 
ATOM   2253 C  CG  . ASP A 1 298 ? -42.425 23.690 64.724  1.00 73.84  ? 323 ASP A CG  1 
ATOM   2254 O  OD1 . ASP A 1 298 ? -42.619 23.628 65.958  1.00 74.60  ? 323 ASP A OD1 1 
ATOM   2255 O  OD2 . ASP A 1 298 ? -41.993 24.716 64.141  1.00 76.92  ? 323 ASP A OD2 1 
ATOM   2256 N  N   . VAL A 1 299 ? -45.346 20.128 63.856  1.00 62.55  ? 324 VAL A N   1 
ATOM   2257 C  CA  . VAL A 1 299 ? -45.976 19.431 62.758  1.00 62.39  ? 324 VAL A CA  1 
ATOM   2258 C  C   . VAL A 1 299 ? -46.141 20.455 61.634  1.00 64.43  ? 324 VAL A C   1 
ATOM   2259 O  O   . VAL A 1 299 ? -46.636 21.569 61.858  1.00 60.14  ? 324 VAL A O   1 
ATOM   2260 C  CB  . VAL A 1 299 ? -47.291 18.820 63.171  1.00 60.76  ? 324 VAL A CB  1 
ATOM   2261 C  CG1 . VAL A 1 299 ? -47.730 17.784 62.149  1.00 61.19  ? 324 VAL A CG1 1 
ATOM   2262 C  CG2 . VAL A 1 299 ? -47.130 18.197 64.544  1.00 60.80  ? 324 VAL A CG2 1 
ATOM   2263 N  N   . MET A 1 300 ? -45.671 20.087 60.445  1.00 63.08  ? 325 MET A N   1 
ATOM   2264 C  CA  . MET A 1 300 ? -45.720 20.962 59.287  1.00 60.99  ? 325 MET A CA  1 
ATOM   2265 C  C   . MET A 1 300 ? -46.355 20.235 58.112  1.00 67.55  ? 325 MET A C   1 
ATOM   2266 O  O   . MET A 1 300 ? -45.781 19.273 57.588  1.00 67.60  ? 325 MET A O   1 
ATOM   2267 C  CB  . MET A 1 300 ? -44.320 21.403 58.914  1.00 59.09  ? 325 MET A CB  1 
ATOM   2268 C  CG  . MET A 1 300 ? -43.478 21.872 60.086  1.00 64.62  ? 325 MET A CG  1 
ATOM   2269 S  SD  . MET A 1 300 ? -41.807 22.351 59.539  1.00 74.49  ? 325 MET A SD  1 
ATOM   2270 C  CE  . MET A 1 300 ? -41.311 23.439 60.862  1.00 70.54  ? 325 MET A CE  1 
ATOM   2271 N  N   . VAL A 1 301 ? -47.536 20.705 57.702  1.00 69.96  ? 326 VAL A N   1 
ATOM   2272 C  CA  . VAL A 1 301 ? -48.326 20.032 56.672  1.00 70.57  ? 326 VAL A CA  1 
ATOM   2273 C  C   . VAL A 1 301 ? -48.418 20.838 55.388  1.00 73.70  ? 326 VAL A C   1 
ATOM   2274 O  O   . VAL A 1 301 ? -48.725 22.020 55.420  1.00 74.11  ? 326 VAL A O   1 
ATOM   2275 C  CB  . VAL A 1 301 ? -49.745 19.767 57.140  1.00 66.10  ? 326 VAL A CB  1 
ATOM   2276 C  CG1 . VAL A 1 301 ? -50.560 19.231 55.984  1.00 73.06  ? 326 VAL A CG1 1 
ATOM   2277 C  CG2 . VAL A 1 301 ? -49.754 18.812 58.321  1.00 61.42  ? 326 VAL A CG2 1 
ATOM   2278 N  N   . PHE A 1 302 ? -48.083 20.217 54.264  1.00 78.39  ? 327 PHE A N   1 
ATOM   2279 C  CA  . PHE A 1 302 ? -48.227 20.874 52.972  1.00 78.99  ? 327 PHE A CA  1 
ATOM   2280 C  C   . PHE A 1 302 ? -48.708 19.896 51.917  1.00 79.65  ? 327 PHE A C   1 
ATOM   2281 O  O   . PHE A 1 302 ? -48.052 18.916 51.630  1.00 83.05  ? 327 PHE A O   1 
ATOM   2282 C  CB  . PHE A 1 302 ? -46.900 21.504 52.557  1.00 83.39  ? 327 PHE A CB  1 
ATOM   2283 C  CG  . PHE A 1 302 ? -45.735 20.545 52.596  1.00 84.42  ? 327 PHE A CG  1 
ATOM   2284 C  CD1 . PHE A 1 302 ? -45.181 20.152 53.806  1.00 80.04  ? 327 PHE A CD1 1 
ATOM   2285 C  CD2 . PHE A 1 302 ? -45.195 20.038 51.421  1.00 81.21  ? 327 PHE A CD2 1 
ATOM   2286 C  CE1 . PHE A 1 302 ? -44.115 19.265 53.837  1.00 81.94  ? 327 PHE A CE1 1 
ATOM   2287 C  CE2 . PHE A 1 302 ? -44.138 19.166 51.452  1.00 81.06  ? 327 PHE A CE2 1 
ATOM   2288 C  CZ  . PHE A 1 302 ? -43.593 18.779 52.661  1.00 81.59  ? 327 PHE A CZ  1 
ATOM   2289 N  N   . GLY A 1 303 ? -49.882 20.128 51.362  1.00 94.14  ? 328 GLY A N   1 
ATOM   2290 C  CA  . GLY A 1 303 ? -50.296 19.331 50.230  1.00 96.73  ? 328 GLY A CA  1 
ATOM   2291 C  C   . GLY A 1 303 ? -50.358 20.048 48.904  1.00 93.72  ? 328 GLY A C   1 
ATOM   2292 O  O   . GLY A 1 303 ? -50.404 21.268 48.841  1.00 97.77  ? 328 GLY A O   1 
ATOM   2293 N  N   . GLN A 1 304 ? -50.429 19.274 47.837  1.00 95.40  ? 329 GLN A N   1 
ATOM   2294 C  CA  . GLN A 1 304 ? -50.953 19.786 46.590  1.00 97.52  ? 329 GLN A CA  1 
ATOM   2295 C  C   . GLN A 1 304 ? -51.758 18.684 45.920  1.00 102.31 ? 329 GLN A C   1 
ATOM   2296 O  O   . GLN A 1 304 ? -51.304 17.537 45.815  1.00 97.58  ? 329 GLN A O   1 
ATOM   2297 C  CB  . GLN A 1 304 ? -49.846 20.290 45.675  1.00 97.07  ? 329 GLN A CB  1 
ATOM   2298 C  CG  . GLN A 1 304 ? -50.368 21.067 44.480  1.00 98.55  ? 329 GLN A CG  1 
ATOM   2299 C  CD  . GLN A 1 304 ? -49.263 21.790 43.729  1.00 105.59 ? 329 GLN A CD  1 
ATOM   2300 O  OE1 . GLN A 1 304 ? -48.460 21.163 43.031  1.00 103.43 ? 329 GLN A OE1 1 
ATOM   2301 N  NE2 . GLN A 1 304 ? -49.211 23.119 43.875  1.00 100.23 ? 329 GLN A NE2 1 
ATOM   2302 N  N   . ALA A 1 305 ? -52.960 19.040 45.477  1.00 102.99 ? 330 ALA A N   1 
ATOM   2303 C  CA  . ALA A 1 305 ? -53.810 18.119 44.746  1.00 98.45  ? 330 ALA A CA  1 
ATOM   2304 C  C   . ALA A 1 305 ? -53.902 18.643 43.326  1.00 101.95 ? 330 ALA A C   1 
ATOM   2305 O  O   . ALA A 1 305 ? -53.702 19.836 43.082  1.00 103.78 ? 330 ALA A O   1 
ATOM   2306 C  CB  . ALA A 1 305 ? -55.179 18.052 45.376  1.00 93.78  ? 330 ALA A CB  1 
ATOM   2307 N  N   . GLY A 1 306 ? -54.193 17.754 42.387  1.00 102.86 ? 331 GLY A N   1 
ATOM   2308 C  CA  . GLY A 1 306 ? -54.379 18.164 41.009  1.00 107.86 ? 331 GLY A CA  1 
ATOM   2309 C  C   . GLY A 1 306 ? -55.385 17.250 40.344  1.00 112.88 ? 331 GLY A C   1 
ATOM   2310 O  O   . GLY A 1 306 ? -55.559 16.098 40.745  1.00 114.38 ? 331 GLY A O   1 
ATOM   2311 N  N   . LYS A 1 307 ? -56.062 17.771 39.329  1.00 111.50 ? 332 LYS A N   1 
ATOM   2312 C  CA  . LYS A 1 307 ? -57.095 17.004 38.653  1.00 112.04 ? 332 LYS A CA  1 
ATOM   2313 C  C   . LYS A 1 307 ? -57.257 17.481 37.220  1.00 116.38 ? 332 LYS A C   1 
ATOM   2314 O  O   . LYS A 1 307 ? -57.016 18.649 36.926  1.00 117.63 ? 332 LYS A O   1 
ATOM   2315 C  CB  . LYS A 1 307 ? -58.415 17.097 39.415  1.00 109.21 ? 332 LYS A CB  1 
ATOM   2316 C  CG  . LYS A 1 307 ? -59.557 16.388 38.721  1.00 115.45 ? 332 LYS A CG  1 
ATOM   2317 C  CD  . LYS A 1 307 ? -60.534 15.799 39.721  1.00 118.83 ? 332 LYS A CD  1 
ATOM   2318 C  CE  . LYS A 1 307 ? -61.189 16.880 40.569  1.00 114.28 ? 332 LYS A CE  1 
ATOM   2319 N  NZ  . LYS A 1 307 ? -62.186 16.300 41.521  1.00 111.72 ? 332 LYS A NZ  1 
ATOM   2320 N  N   . PHE A 1 308 ? -57.668 16.586 36.327  1.00 118.81 ? 333 PHE A N   1 
ATOM   2321 C  CA  . PHE A 1 308 ? -57.792 16.950 34.921  1.00 121.28 ? 333 PHE A CA  1 
ATOM   2322 C  C   . PHE A 1 308 ? -58.619 18.218 34.713  1.00 119.96 ? 333 PHE A C   1 
ATOM   2323 O  O   . PHE A 1 308 ? -59.638 18.431 35.367  1.00 116.07 ? 333 PHE A O   1 
ATOM   2324 C  CB  . PHE A 1 308 ? -58.404 15.823 34.094  1.00 121.80 ? 333 PHE A CB  1 
ATOM   2325 C  CG  . PHE A 1 308 ? -58.914 16.282 32.756  1.00 122.68 ? 333 PHE A CG  1 
ATOM   2326 C  CD1 . PHE A 1 308 ? -60.192 16.807 32.630  1.00 119.91 ? 333 PHE A CD1 1 
ATOM   2327 C  CD2 . PHE A 1 308 ? -58.107 16.220 31.633  1.00 122.74 ? 333 PHE A CD2 1 
ATOM   2328 C  CE1 . PHE A 1 308 ? -60.661 17.247 31.410  1.00 119.08 ? 333 PHE A CE1 1 
ATOM   2329 C  CE2 . PHE A 1 308 ? -58.573 16.654 30.408  1.00 123.55 ? 333 PHE A CE2 1 
ATOM   2330 C  CZ  . PHE A 1 308 ? -59.853 17.168 30.297  1.00 121.21 ? 333 PHE A CZ  1 
ATOM   2331 N  N   . ASN A 1 309 ? -58.158 19.057 33.795  1.00 119.52 ? 334 ASN A N   1 
ATOM   2332 C  CA  . ASN A 1 309 ? -58.885 20.247 33.402  1.00 121.12 ? 334 ASN A CA  1 
ATOM   2333 C  C   . ASN A 1 309 ? -58.662 20.477 31.911  1.00 125.62 ? 334 ASN A C   1 
ATOM   2334 O  O   . ASN A 1 309 ? -57.535 20.343 31.416  1.00 120.76 ? 334 ASN A O   1 
ATOM   2335 C  CB  . ASN A 1 309 ? -58.403 21.444 34.229  1.00 123.36 ? 334 ASN A CB  1 
ATOM   2336 C  CG  . ASN A 1 309 ? -59.305 22.667 34.101  1.00 118.40 ? 334 ASN A CG  1 
ATOM   2337 O  OD1 . ASN A 1 309 ? -59.590 23.139 32.999  1.00 120.68 ? 334 ASN A OD1 1 
ATOM   2338 N  ND2 . ASN A 1 309 ? -59.745 23.191 35.238  1.00 111.76 ? 334 ASN A ND2 1 
ATOM   2339 N  N   . ILE A 1 310 ? -59.739 20.804 31.198  1.00 126.03 ? 335 ILE A N   1 
ATOM   2340 C  CA  . ILE A 1 310 ? -59.651 21.110 29.774  1.00 123.83 ? 335 ILE A CA  1 
ATOM   2341 C  C   . ILE A 1 310 ? -58.703 22.281 29.513  1.00 126.29 ? 335 ILE A C   1 
ATOM   2342 O  O   . ILE A 1 310 ? -57.741 22.148 28.760  1.00 128.86 ? 335 ILE A O   1 
ATOM   2343 C  CB  . ILE A 1 310 ? -61.030 21.445 29.183  1.00 116.79 ? 335 ILE A CB  1 
ATOM   2344 N  N   . ILE A 1 311 ? -58.965 23.415 30.160  1.00 124.77 ? 336 ILE A N   1 
ATOM   2345 C  CA  . ILE A 1 311 ? -58.238 24.661 29.886  1.00 129.81 ? 336 ILE A CA  1 
ATOM   2346 C  C   . ILE A 1 311 ? -56.705 24.532 29.756  1.00 130.11 ? 336 ILE A C   1 
ATOM   2347 O  O   . ILE A 1 311 ? -56.137 24.938 28.736  1.00 129.15 ? 336 ILE A O   1 
ATOM   2348 C  CB  . ILE A 1 311 ? -58.597 25.769 30.913  1.00 123.37 ? 336 ILE A CB  1 
ATOM   2349 N  N   . PRO A 1 312 ? -56.032 23.971 30.781  1.00 128.09 ? 337 PRO A N   1 
ATOM   2350 C  CA  . PRO A 1 312 ? -54.572 23.812 30.739  1.00 125.91 ? 337 PRO A CA  1 
ATOM   2351 C  C   . PRO A 1 312 ? -54.124 22.792 29.694  1.00 130.31 ? 337 PRO A C   1 
ATOM   2352 O  O   . PRO A 1 312 ? -53.093 22.984 29.043  1.00 131.48 ? 337 PRO A O   1 
ATOM   2353 C  CB  . PRO A 1 312 ? -54.243 23.298 32.140  1.00 123.27 ? 337 PRO A CB  1 
ATOM   2354 C  CG  . PRO A 1 312 ? -55.476 22.604 32.578  1.00 122.82 ? 337 PRO A CG  1 
ATOM   2355 C  CD  . PRO A 1 312 ? -56.603 23.415 32.021  1.00 124.21 ? 337 PRO A CD  1 
ATOM   2356 N  N   . THR A 1 313 ? -54.896 21.719 29.549  1.00 129.24 ? 338 THR A N   1 
ATOM   2357 C  CA  . THR A 1 313 ? -54.657 20.726 28.509  1.00 129.90 ? 338 THR A CA  1 
ATOM   2358 C  C   . THR A 1 313 ? -54.549 21.421 27.159  1.00 132.40 ? 338 THR A C   1 
ATOM   2359 O  O   . THR A 1 313 ? -53.490 21.436 26.519  1.00 133.71 ? 338 THR A O   1 
ATOM   2360 C  CB  . THR A 1 313 ? -55.823 19.716 28.425  1.00 128.24 ? 338 THR A CB  1 
ATOM   2361 O  OG1 . THR A 1 313 ? -55.874 18.919 29.616  1.00 127.13 ? 338 THR A OG1 1 
ATOM   2362 C  CG2 . THR A 1 313 ? -55.649 18.812 27.227  1.00 128.48 ? 338 THR A CG2 1 
ATOM   2363 N  N   . LEU A 1 314 ? -55.669 22.002 26.741  1.00 131.62 ? 339 LEU A N   1 
ATOM   2364 C  CA  . LEU A 1 314 ? -55.774 22.695 25.468  1.00 131.98 ? 339 LEU A CA  1 
ATOM   2365 C  C   . LEU A 1 314 ? -54.690 23.751 25.330  1.00 135.33 ? 339 LEU A C   1 
ATOM   2366 O  O   . LEU A 1 314 ? -54.048 23.857 24.288  1.00 137.59 ? 339 LEU A O   1 
ATOM   2367 C  CB  . LEU A 1 314 ? -57.162 23.318 25.338  1.00 129.01 ? 339 LEU A CB  1 
ATOM   2368 C  CG  . LEU A 1 314 ? -58.251 22.311 25.729  1.00 131.99 ? 339 LEU A CG  1 
ATOM   2369 C  CD1 . LEU A 1 314 ? -59.648 22.899 25.584  1.00 129.05 ? 339 LEU A CD1 1 
ATOM   2370 C  CD2 . LEU A 1 314 ? -58.120 21.012 24.934  1.00 120.26 ? 339 LEU A CD2 1 
ATOM   2371 N  N   . LEU A 1 315 ? -54.479 24.524 26.389  1.00 135.52 ? 340 LEU A N   1 
ATOM   2372 C  CA  . LEU A 1 315 ? -53.396 25.496 26.414  1.00 133.34 ? 340 LEU A CA  1 
ATOM   2373 C  C   . LEU A 1 315 ? -52.094 24.855 25.941  1.00 137.30 ? 340 LEU A C   1 
ATOM   2374 O  O   . LEU A 1 315 ? -51.518 25.269 24.931  1.00 140.85 ? 340 LEU A O   1 
ATOM   2375 C  CB  . LEU A 1 315 ? -53.215 26.049 27.822  1.00 133.34 ? 340 LEU A CB  1 
ATOM   2376 C  CG  . LEU A 1 315 ? -52.217 27.198 27.936  1.00 135.77 ? 340 LEU A CG  1 
ATOM   2377 C  CD1 . LEU A 1 315 ? -52.850 28.494 27.456  1.00 137.12 ? 340 LEU A CD1 1 
ATOM   2378 C  CD2 . LEU A 1 315 ? -51.733 27.340 29.366  1.00 134.12 ? 340 LEU A CD2 1 
ATOM   2379 N  N   . ASN A 1 316 ? -51.629 23.853 26.684  1.00 136.37 ? 341 ASN A N   1 
ATOM   2380 C  CA  . ASN A 1 316 ? -50.411 23.122 26.333  1.00 136.24 ? 341 ASN A CA  1 
ATOM   2381 C  C   . ASN A 1 316 ? -50.381 22.607 24.901  1.00 138.50 ? 341 ASN A C   1 
ATOM   2382 O  O   . ASN A 1 316 ? -49.352 22.685 24.230  1.00 134.94 ? 341 ASN A O   1 
ATOM   2383 C  CB  . ASN A 1 316 ? -50.193 21.953 27.287  1.00 133.01 ? 341 ASN A CB  1 
ATOM   2384 C  CG  . ASN A 1 316 ? -49.411 22.350 28.510  1.00 134.64 ? 341 ASN A CG  1 
ATOM   2385 O  OD1 . ASN A 1 316 ? -48.423 23.076 28.420  1.00 135.87 ? 341 ASN A OD1 1 
ATOM   2386 N  ND2 . ASN A 1 316 ? -49.846 21.870 29.669  1.00 134.26 ? 341 ASN A ND2 1 
ATOM   2387 N  N   . ILE A 1 317 ? -51.507 22.062 24.446  1.00 140.11 ? 342 ILE A N   1 
ATOM   2388 C  CA  . ILE A 1 317 ? -51.623 21.599 23.067  1.00 138.96 ? 342 ILE A CA  1 
ATOM   2389 C  C   . ILE A 1 317 ? -51.312 22.727 22.093  1.00 142.20 ? 342 ILE A C   1 
ATOM   2390 O  O   . ILE A 1 317 ? -50.426 22.603 21.250  1.00 143.86 ? 342 ILE A O   1 
ATOM   2391 C  CB  . ILE A 1 317 ? -53.031 21.089 22.764  1.00 136.12 ? 342 ILE A CB  1 
ATOM   2392 C  CG1 . ILE A 1 317 ? -53.360 19.891 23.651  1.00 134.66 ? 342 ILE A CG1 1 
ATOM   2393 C  CG2 . ILE A 1 317 ? -53.151 20.722 21.298  1.00 136.18 ? 342 ILE A CG2 1 
ATOM   2394 C  CD1 . ILE A 1 317 ? -54.808 19.490 23.585  1.00 132.20 ? 342 ILE A CD1 1 
ATOM   2395 N  N   . GLY A 1 318 ? -52.050 23.826 22.216  1.00 140.75 ? 343 GLY A N   1 
ATOM   2396 C  CA  . GLY A 1 318 ? -51.811 25.001 21.404  1.00 143.29 ? 343 GLY A CA  1 
ATOM   2397 C  C   . GLY A 1 318 ? -50.343 25.366 21.428  1.00 144.64 ? 343 GLY A C   1 
ATOM   2398 O  O   . GLY A 1 318 ? -49.751 25.667 20.391  1.00 148.83 ? 343 GLY A O   1 
ATOM   2399 N  N   . ALA A 1 319 ? -49.749 25.327 22.616  1.00 142.36 ? 344 ALA A N   1 
ATOM   2400 C  CA  . ALA A 1 319 ? -48.325 25.605 22.756  1.00 145.61 ? 344 ALA A CA  1 
ATOM   2401 C  C   . ALA A 1 319 ? -47.504 24.676 21.867  1.00 148.84 ? 344 ALA A C   1 
ATOM   2402 O  O   . ALA A 1 319 ? -46.556 25.107 21.204  1.00 150.77 ? 344 ALA A O   1 
ATOM   2403 C  CB  . ALA A 1 319 ? -47.897 25.469 24.206  1.00 143.94 ? 344 ALA A CB  1 
ATOM   2404 N  N   . GLY A 1 320 ? -47.876 23.400 21.853  1.00 146.50 ? 345 GLY A N   1 
ATOM   2405 C  CA  . GLY A 1 320 ? -47.186 22.416 21.041  1.00 148.99 ? 345 GLY A CA  1 
ATOM   2406 C  C   . GLY A 1 320 ? -47.298 22.736 19.563  1.00 153.09 ? 345 GLY A C   1 
ATOM   2407 O  O   . GLY A 1 320 ? -46.289 22.846 18.862  1.00 155.39 ? 345 GLY A O   1 
ATOM   2408 N  N   . LEU A 1 321 ? -48.532 22.895 19.094  1.00 150.30 ? 346 LEU A N   1 
ATOM   2409 C  CA  . LEU A 1 321 ? -48.796 23.213 17.696  1.00 151.59 ? 346 LEU A CA  1 
ATOM   2410 C  C   . LEU A 1 321 ? -48.008 24.442 17.242  1.00 152.92 ? 346 LEU A C   1 
ATOM   2411 O  O   . LEU A 1 321 ? -47.393 24.441 16.177  1.00 154.66 ? 346 LEU A O   1 
ATOM   2412 C  CB  . LEU A 1 321 ? -50.295 23.422 17.477  1.00 149.89 ? 346 LEU A CB  1 
ATOM   2413 C  CG  . LEU A 1 321 ? -51.176 22.223 17.839  1.00 149.28 ? 346 LEU A CG  1 
ATOM   2414 C  CD1 . LEU A 1 321 ? -52.656 22.570 17.722  1.00 149.85 ? 346 LEU A CD1 1 
ATOM   2415 C  CD2 . LEU A 1 321 ? -50.825 21.023 16.971  1.00 146.33 ? 346 LEU A CD2 1 
ATOM   2416 N  N   . ALA A 1 322 ? -48.020 25.488 18.056  1.00 150.62 ? 347 ALA A N   1 
ATOM   2417 C  CA  . ALA A 1 322 ? -47.255 26.684 17.737  1.00 151.21 ? 347 ALA A CA  1 
ATOM   2418 C  C   . ALA A 1 322 ? -45.756 26.384 17.721  1.00 154.79 ? 347 ALA A C   1 
ATOM   2419 O  O   . ALA A 1 322 ? -45.002 26.973 16.945  1.00 154.88 ? 347 ALA A O   1 
ATOM   2420 C  CB  . ALA A 1 322 ? -47.569 27.792 18.728  1.00 148.46 ? 347 ALA A CB  1 
ATOM   2421 N  N   . LEU A 1 323 ? -45.330 25.460 18.578  1.00 155.09 ? 348 LEU A N   1 
ATOM   2422 C  CA  . LEU A 1 323 ? -43.914 25.120 18.688  1.00 156.85 ? 348 LEU A CA  1 
ATOM   2423 C  C   . LEU A 1 323 ? -43.390 24.373 17.458  1.00 161.43 ? 348 LEU A C   1 
ATOM   2424 O  O   . LEU A 1 323 ? -42.282 24.641 16.983  1.00 162.67 ? 348 LEU A O   1 
ATOM   2425 C  CB  . LEU A 1 323 ? -43.649 24.306 19.958  1.00 149.29 ? 348 LEU A CB  1 
ATOM   2426 N  N   . LEU A 1 324 ? -44.186 23.440 16.940  1.00 160.06 ? 349 LEU A N   1 
ATOM   2427 C  CA  . LEU A 1 324 ? -43.751 22.626 15.805  1.00 162.50 ? 349 LEU A CA  1 
ATOM   2428 C  C   . LEU A 1 324 ? -43.347 23.485 14.607  1.00 165.08 ? 349 LEU A C   1 
ATOM   2429 O  O   . LEU A 1 324 ? -42.412 23.148 13.872  1.00 165.90 ? 349 LEU A O   1 
ATOM   2430 C  CB  . LEU A 1 324 ? -44.827 21.612 15.406  1.00 158.90 ? 349 LEU A CB  1 
ATOM   2431 C  CG  . LEU A 1 324 ? -46.167 22.146 14.897  1.00 157.32 ? 349 LEU A CG  1 
ATOM   2432 C  CD1 . LEU A 1 324 ? -46.082 22.612 13.449  1.00 154.98 ? 349 LEU A CD1 1 
ATOM   2433 C  CD2 . LEU A 1 324 ? -47.231 21.075 15.048  1.00 156.59 ? 349 LEU A CD2 1 
ATOM   2434 N  N   . GLY A 1 325 ? -44.054 24.595 14.415  1.00 163.42 ? 350 GLY A N   1 
ATOM   2435 C  CA  . GLY A 1 325 ? -43.732 25.513 13.340  1.00 165.04 ? 350 GLY A CA  1 
ATOM   2436 C  C   . GLY A 1 325 ? -42.251 25.827 13.367  1.00 167.74 ? 350 GLY A C   1 
ATOM   2437 O  O   . GLY A 1 325 ? -41.558 25.739 12.351  1.00 170.04 ? 350 GLY A O   1 
ATOM   2438 N  N   . LEU A 1 326 ? -41.757 26.173 14.549  1.00 165.68 ? 351 LEU A N   1 
ATOM   2439 C  CA  . LEU A 1 326 ? -40.341 26.452 14.720  1.00 165.05 ? 351 LEU A CA  1 
ATOM   2440 C  C   . LEU A 1 326 ? -39.543 25.152 14.659  1.00 166.17 ? 351 LEU A C   1 
ATOM   2441 O  O   . LEU A 1 326 ? -38.376 25.151 14.272  1.00 169.15 ? 351 LEU A O   1 
ATOM   2442 C  CB  . LEU A 1 326 ? -40.098 27.186 16.041  1.00 161.95 ? 351 LEU A CB  1 
ATOM   2443 C  CG  . LEU A 1 326 ? -38.811 28.007 16.163  1.00 160.90 ? 351 LEU A CG  1 
ATOM   2444 C  CD1 . LEU A 1 326 ? -37.613 27.122 16.467  1.00 165.81 ? 351 LEU A CD1 1 
ATOM   2445 C  CD2 . LEU A 1 326 ? -38.574 28.828 14.906  1.00 158.19 ? 351 LEU A CD2 1 
ATOM   2446 N  N   . VAL A 1 327 ? -40.180 24.044 15.030  1.00 165.52 ? 352 VAL A N   1 
ATOM   2447 C  CA  . VAL A 1 327 ? -39.517 22.740 14.998  1.00 168.92 ? 352 VAL A CA  1 
ATOM   2448 C  C   . VAL A 1 327 ? -39.014 22.383 13.598  1.00 173.43 ? 352 VAL A C   1 
ATOM   2449 O  O   . VAL A 1 327 ? -37.907 21.859 13.438  1.00 173.15 ? 352 VAL A O   1 
ATOM   2450 C  CB  . VAL A 1 327 ? -40.439 21.613 15.504  1.00 164.69 ? 352 VAL A CB  1 
ATOM   2451 N  N   . ASN A 1 328 ? -39.833 22.669 12.588  1.00 173.71 ? 353 ASN A N   1 
ATOM   2452 C  CA  . ASN A 1 328 ? -39.466 22.388 11.202  1.00 174.14 ? 353 ASN A CA  1 
ATOM   2453 C  C   . ASN A 1 328 ? -38.235 23.166 10.753  1.00 174.15 ? 353 ASN A C   1 
ATOM   2454 O  O   . ASN A 1 328 ? -37.324 22.607 10.144  1.00 174.33 ? 353 ASN A O   1 
ATOM   2455 C  CB  . ASN A 1 328 ? -40.639 22.677 10.266  1.00 173.84 ? 353 ASN A CB  1 
ATOM   2456 C  CG  . ASN A 1 328 ? -41.815 21.753 10.509  1.00 176.70 ? 353 ASN A CG  1 
ATOM   2457 O  OD1 . ASN A 1 328 ? -41.641 20.608 10.929  1.00 177.82 ? 353 ASN A OD1 1 
ATOM   2458 N  ND2 . ASN A 1 328 ? -43.022 22.247 10.248  1.00 170.37 ? 353 ASN A ND2 1 
ATOM   2459 N  N   . VAL A 1 329 ? -38.219 24.460 11.056  1.00 172.18 ? 354 VAL A N   1 
ATOM   2460 C  CA  . VAL A 1 329 ? -37.085 25.313 10.724  1.00 172.26 ? 354 VAL A CA  1 
ATOM   2461 C  C   . VAL A 1 329 ? -35.819 24.870 11.459  1.00 173.65 ? 354 VAL A C   1 
ATOM   2462 O  O   . VAL A 1 329 ? -34.765 24.686 10.847  1.00 173.67 ? 354 VAL A O   1 
ATOM   2463 C  CB  . VAL A 1 329 ? -37.375 26.786 11.064  1.00 167.45 ? 354 VAL A CB  1 
ATOM   2464 N  N   . ILE A 1 330 ? -35.933 24.700 12.773  1.00 173.15 ? 355 ILE A N   1 
ATOM   2465 C  CA  . ILE A 1 330 ? -34.796 24.313 13.602  1.00 172.40 ? 355 ILE A CA  1 
ATOM   2466 C  C   . ILE A 1 330 ? -34.221 22.967 13.177  1.00 174.70 ? 355 ILE A C   1 
ATOM   2467 O  O   . ILE A 1 330 ? -33.013 22.744 13.266  1.00 172.04 ? 355 ILE A O   1 
ATOM   2468 C  CB  . ILE A 1 330 ? -35.180 24.242 15.092  1.00 168.27 ? 355 ILE A CB  1 
ATOM   2469 N  N   . CYS A 1 331 ? -35.093 22.073 12.717  1.00 175.70 ? 356 CYS A N   1 
ATOM   2470 C  CA  . CYS A 1 331 ? -34.671 20.745 12.281  1.00 176.73 ? 356 CYS A CA  1 
ATOM   2471 C  C   . CYS A 1 331 ? -34.024 20.799 10.900  1.00 177.45 ? 356 CYS A C   1 
ATOM   2472 O  O   . CYS A 1 331 ? -32.997 20.161 10.652  1.00 176.65 ? 356 CYS A O   1 
ATOM   2473 C  CB  . CYS A 1 331 ? -35.862 19.784 12.270  1.00 177.57 ? 356 CYS A CB  1 
ATOM   2474 S  SG  . CYS A 1 331 ? -35.460 18.091 11.760  1.00 185.97 ? 356 CYS A SG  1 
ATOM   2475 N  N   . ASP A 1 332 ? -34.633 21.572 10.007  1.00 175.96 ? 357 ASP A N   1 
ATOM   2476 C  CA  . ASP A 1 332 ? -34.127 21.745 8.652   1.00 176.21 ? 357 ASP A CA  1 
ATOM   2477 C  C   . ASP A 1 332 ? -32.708 22.309 8.661   1.00 175.89 ? 357 ASP A C   1 
ATOM   2478 O  O   . ASP A 1 332 ? -31.784 21.702 8.116   1.00 174.40 ? 357 ASP A O   1 
ATOM   2479 C  CB  . ASP A 1 332 ? -35.061 22.665 7.863   1.00 173.82 ? 357 ASP A CB  1 
ATOM   2480 C  CG  . ASP A 1 332 ? -34.567 22.934 6.459   1.00 171.37 ? 357 ASP A CG  1 
ATOM   2481 O  OD1 . ASP A 1 332 ? -33.867 22.066 5.896   1.00 172.05 ? 357 ASP A OD1 1 
ATOM   2482 O  OD2 . ASP A 1 332 ? -34.882 24.015 5.918   1.00 165.59 ? 357 ASP A OD2 1 
ATOM   2483 N  N   . TRP A 1 333 ? -32.542 23.467 9.295   1.00 175.20 ? 358 TRP A N   1 
ATOM   2484 C  CA  . TRP A 1 333 ? -31.245 24.134 9.365   1.00 176.21 ? 358 TRP A CA  1 
ATOM   2485 C  C   . TRP A 1 333 ? -30.233 23.346 10.198  1.00 177.13 ? 358 TRP A C   1 
ATOM   2486 O  O   . TRP A 1 333 ? -29.043 23.666 10.209  1.00 173.39 ? 358 TRP A O   1 
ATOM   2487 C  CB  . TRP A 1 333 ? -31.404 25.550 9.927   1.00 171.86 ? 358 TRP A CB  1 
ATOM   2488 N  N   . ILE A 1 334 ? -30.714 22.321 10.898  1.00 176.32 ? 359 ILE A N   1 
ATOM   2489 C  CA  . ILE A 1 334 ? -29.848 21.474 11.710  1.00 175.73 ? 359 ILE A CA  1 
ATOM   2490 C  C   . ILE A 1 334 ? -29.168 20.403 10.862  1.00 178.14 ? 359 ILE A C   1 
ATOM   2491 O  O   . ILE A 1 334 ? -28.186 19.795 11.288  1.00 176.44 ? 359 ILE A O   1 
ATOM   2492 C  CB  . ILE A 1 334 ? -30.629 20.793 12.851  1.00 173.74 ? 359 ILE A CB  1 
ATOM   2493 N  N   . VAL A 1 335 ? -29.694 20.180 9.659   1.00 179.38 ? 360 VAL A N   1 
ATOM   2494 C  CA  . VAL A 1 335 ? -29.142 19.179 8.748   1.00 177.47 ? 360 VAL A CA  1 
ATOM   2495 C  C   . VAL A 1 335 ? -28.039 19.768 7.868   1.00 177.21 ? 360 VAL A C   1 
ATOM   2496 O  O   . VAL A 1 335 ? -28.273 20.716 7.114   1.00 175.55 ? 360 VAL A O   1 
ATOM   2497 C  CB  . VAL A 1 335 ? -30.235 18.562 7.852   1.00 173.64 ? 360 VAL A CB  1 
ATOM   2498 N  N   . LEU A 1 336 ? -26.842 19.196 7.970   1.00 176.11 ? 361 LEU A N   1 
ATOM   2499 C  CA  . LEU A 1 336 ? -25.682 19.676 7.223   1.00 173.34 ? 361 LEU A CA  1 
ATOM   2500 C  C   . LEU A 1 336 ? -25.537 21.192 7.335   1.00 171.44 ? 361 LEU A C   1 
ATOM   2501 O  O   . LEU A 1 336 ? -25.698 21.762 8.414   1.00 168.06 ? 361 LEU A O   1 
ATOM   2502 C  CB  . LEU A 1 336 ? -25.769 19.254 5.753   1.00 167.02 ? 361 LEU A CB  1 
HETATM 2503 C  C1  . NAG B 2 .   ? -57.281 -3.634 61.795  1.00 104.84 ? 1   NAG B C1  1 
HETATM 2504 C  C2  . NAG B 2 .   ? -57.295 -5.170 61.759  1.00 109.85 ? 1   NAG B C2  1 
HETATM 2505 C  C3  . NAG B 2 .   ? -56.247 -5.850 60.860  1.00 111.58 ? 1   NAG B C3  1 
HETATM 2506 C  C4  . NAG B 2 .   ? -54.915 -5.107 60.740  1.00 113.00 ? 1   NAG B C4  1 
HETATM 2507 C  C5  . NAG B 2 .   ? -54.966 -3.658 61.244  1.00 103.92 ? 1   NAG B C5  1 
HETATM 2508 C  C6  . NAG B 2 .   ? -54.001 -2.769 60.472  1.00 101.46 ? 1   NAG B C6  1 
HETATM 2509 C  C7  . NAG B 2 .   ? -58.134 -6.587 63.508  1.00 109.50 ? 1   NAG B C7  1 
HETATM 2510 C  C8  . NAG B 2 .   ? -57.610 -7.841 64.158  1.00 102.55 ? 1   NAG B C8  1 
HETATM 2511 N  N2  . NAG B 2 .   ? -57.213 -5.712 63.106  1.00 111.16 ? 1   NAG B N2  1 
HETATM 2512 O  O3  . NAG B 2 .   ? -56.783 -6.056 59.568  1.00 117.28 ? 1   NAG B O3  1 
HETATM 2513 O  O4  . NAG B 2 .   ? -53.912 -5.880 61.375  1.00 111.80 ? 1   NAG B O4  1 
HETATM 2514 O  O5  . NAG B 2 .   ? -56.234 -3.098 61.006  1.00 103.60 ? 1   NAG B O5  1 
HETATM 2515 O  O6  . NAG B 2 .   ? -52.666 -3.100 60.787  1.00 107.93 ? 1   NAG B O6  1 
HETATM 2516 O  O7  . NAG B 2 .   ? -59.346 -6.393 63.345  1.00 98.35  ? 1   NAG B O7  1 
HETATM 2517 C  C1  . NAG B 2 .   ? -52.748 -5.935 60.516  1.00 116.19 ? 2   NAG B C1  1 
HETATM 2518 C  C2  . NAG B 2 .   ? -51.561 -6.441 61.342  1.00 120.99 ? 2   NAG B C2  1 
HETATM 2519 C  C3  . NAG B 2 .   ? -50.686 -7.459 60.591  1.00 126.17 ? 2   NAG B C3  1 
HETATM 2520 C  C4  . NAG B 2 .   ? -50.487 -7.075 59.114  1.00 123.90 ? 2   NAG B C4  1 
HETATM 2521 C  C5  . NAG B 2 .   ? -51.827 -6.729 58.440  1.00 121.99 ? 2   NAG B C5  1 
HETATM 2522 C  C6  . NAG B 2 .   ? -52.142 -7.690 57.288  1.00 125.54 ? 2   NAG B C6  1 
HETATM 2523 C  C7  . NAG B 2 .   ? -50.508 -5.358 63.210  1.00 113.80 ? 2   NAG B C7  1 
HETATM 2524 C  C8  . NAG B 2 .   ? -49.130 -4.943 63.649  1.00 106.60 ? 2   NAG B C8  1 
HETATM 2525 N  N2  . NAG B 2 .   ? -50.762 -5.352 61.897  1.00 112.33 ? 2   NAG B N2  1 
HETATM 2526 O  O3  . NAG B 2 .   ? -51.180 -8.787 60.733  1.00 116.17 ? 2   NAG B O3  1 
HETATM 2527 O  O4  . NAG B 2 .   ? -49.569 -5.994 58.946  1.00 125.83 ? 2   NAG B O4  1 
HETATM 2528 O  O5  . NAG B 2 .   ? -52.921 -6.729 59.351  1.00 121.30 ? 2   NAG B O5  1 
HETATM 2529 O  O6  . NAG B 2 .   ? -52.153 -9.039 57.725  1.00 118.03 ? 2   NAG B O6  1 
HETATM 2530 O  O7  . NAG B 2 .   ? -51.356 -5.700 64.047  1.00 108.90 ? 2   NAG B O7  1 
HETATM 2531 C  C1  . BMA B 2 .   ? -48.124 -6.277 58.977  1.00 129.79 ? 3   BMA B C1  1 
HETATM 2532 C  C2  . BMA B 2 .   ? -47.654 -7.343 59.986  1.00 131.65 ? 3   BMA B C2  1 
HETATM 2533 C  C3  . BMA B 2 .   ? -46.122 -7.388 59.967  1.00 132.75 ? 3   BMA B C3  1 
HETATM 2534 C  C4  . BMA B 2 .   ? -45.689 -7.775 58.554  1.00 130.71 ? 3   BMA B C4  1 
HETATM 2535 C  C5  . BMA B 2 .   ? -46.155 -6.655 57.618  1.00 128.16 ? 3   BMA B C5  1 
HETATM 2536 C  C6  . BMA B 2 .   ? -45.740 -6.925 56.172  1.00 126.09 ? 3   BMA B C6  1 
HETATM 2537 O  O2  . BMA B 2 .   ? -48.186 -8.634 59.717  1.00 129.23 ? 3   BMA B O2  1 
HETATM 2538 O  O3  . BMA B 2 .   ? -45.606 -8.235 60.985  1.00 132.12 ? 3   BMA B O3  1 
HETATM 2539 O  O4  . BMA B 2 .   ? -44.294 -8.003 58.474  1.00 124.55 ? 3   BMA B O4  1 
HETATM 2540 O  O5  . BMA B 2 .   ? -47.572 -6.543 57.686  1.00 133.96 ? 3   BMA B O5  1 
HETATM 2541 O  O6  . BMA B 2 .   ? -45.743 -5.729 55.417  1.00 120.95 ? 3   BMA B O6  1 
HETATM 2542 C  C1  . MAN B 2 .   ? -46.300 -7.907 62.219  1.00 132.16 ? 4   MAN B C1  1 
HETATM 2543 C  C2  . MAN B 2 .   ? -45.938 -6.505 62.731  1.00 125.68 ? 4   MAN B C2  1 
HETATM 2544 C  C3  . MAN B 2 .   ? -45.778 -6.506 64.254  1.00 124.47 ? 4   MAN B C3  1 
HETATM 2545 C  C4  . MAN B 2 .   ? -46.850 -7.329 64.957  1.00 127.99 ? 4   MAN B C4  1 
HETATM 2546 C  C5  . MAN B 2 .   ? -47.040 -8.696 64.294  1.00 131.03 ? 4   MAN B C5  1 
HETATM 2547 C  C6  . MAN B 2 .   ? -48.461 -8.883 63.748  1.00 123.96 ? 4   MAN B C6  1 
HETATM 2548 O  O2  . MAN B 2 .   ? -46.892 -5.543 62.318  1.00 117.02 ? 4   MAN B O2  1 
HETATM 2549 O  O3  . MAN B 2 .   ? -45.857 -5.195 64.759  1.00 123.01 ? 4   MAN B O3  1 
HETATM 2550 O  O4  . MAN B 2 .   ? -46.449 -7.480 66.303  1.00 127.46 ? 4   MAN B O4  1 
HETATM 2551 O  O5  . MAN B 2 .   ? -46.093 -8.852 63.250  1.00 134.14 ? 4   MAN B O5  1 
HETATM 2552 O  O6  . MAN B 2 .   ? -49.390 -9.082 64.797  1.00 115.35 ? 4   MAN B O6  1 
HETATM 2553 C  C1  . NAG C 3 .   ? -37.668 30.992 101.651 1.00 127.79 ? 505 NAG A C1  1 
HETATM 2554 C  C2  . NAG C 3 .   ? -37.955 30.211 102.943 1.00 125.86 ? 505 NAG A C2  1 
HETATM 2555 C  C3  . NAG C 3 .   ? -37.530 30.918 104.242 1.00 128.34 ? 505 NAG A C3  1 
HETATM 2556 C  C4  . NAG C 3 .   ? -36.301 31.832 104.045 1.00 129.74 ? 505 NAG A C4  1 
HETATM 2557 C  C5  . NAG C 3 .   ? -36.356 32.554 102.697 1.00 129.69 ? 505 NAG A C5  1 
HETATM 2558 C  C6  . NAG C 3 .   ? -35.288 33.653 102.548 1.00 122.28 ? 505 NAG A C6  1 
HETATM 2559 C  C7  . NAG C 3 .   ? -39.519 28.369 103.077 1.00 129.74 ? 505 NAG A C7  1 
HETATM 2560 C  C8  . NAG C 3 .   ? -40.913 27.770 102.981 1.00 121.64 ? 505 NAG A C8  1 
HETATM 2561 N  N2  . NAG C 3 .   ? -39.336 29.711 103.016 1.00 124.17 ? 505 NAG A N2  1 
HETATM 2562 O  O3  . NAG C 3 .   ? -37.202 29.888 105.155 1.00 127.90 ? 505 NAG A O3  1 
HETATM 2563 O  O4  . NAG C 3 .   ? -36.223 32.784 105.091 1.00 131.46 ? 505 NAG A O4  1 
HETATM 2564 O  O5  . NAG C 3 .   ? -36.345 31.527 101.715 1.00 130.47 ? 505 NAG A O5  1 
HETATM 2565 O  O6  . NAG C 3 .   ? -35.555 34.410 101.387 1.00 117.93 ? 505 NAG A O6  1 
HETATM 2566 O  O7  . NAG C 3 .   ? -38.548 27.595 103.205 1.00 130.67 ? 505 NAG A O7  1 
HETATM 2567 GD GD  . GD  D 4 .   ? -29.719 6.045  73.590  0.22 97.84  ? 506 GD  A GD  1 
HETATM 2568 C  C1  . GOL E 5 .   ? -57.738 17.334 62.736  1.00 82.97  ? 507 GOL A C1  1 
HETATM 2569 O  O1  . GOL E 5 .   ? -58.418 18.362 62.051  1.00 82.28  ? 507 GOL A O1  1 
HETATM 2570 C  C2  . GOL E 5 .   ? -58.134 17.415 64.205  1.00 79.93  ? 507 GOL A C2  1 
HETATM 2571 O  O2  . GOL E 5 .   ? -57.359 18.455 64.803  1.00 77.50  ? 507 GOL A O2  1 
HETATM 2572 C  C3  . GOL E 5 .   ? -57.913 16.030 64.835  1.00 71.15  ? 507 GOL A C3  1 
HETATM 2573 O  O3  . GOL E 5 .   ? -58.633 15.952 66.048  1.00 73.87  ? 507 GOL A O3  1 
HETATM 2574 C  C1  . GOL F 5 .   ? -50.001 10.170 81.881  1.00 90.64  ? 508 GOL A C1  1 
HETATM 2575 O  O1  . GOL F 5 .   ? -48.938 11.026 81.508  1.00 78.37  ? 508 GOL A O1  1 
HETATM 2576 C  C2  . GOL F 5 .   ? -50.195 9.084  80.820  1.00 97.81  ? 508 GOL A C2  1 
HETATM 2577 O  O2  . GOL F 5 .   ? -51.277 9.422  79.965  1.00 99.65  ? 508 GOL A O2  1 
HETATM 2578 C  C3  . GOL F 5 .   ? -48.909 8.919  80.003  1.00 89.44  ? 508 GOL A C3  1 
HETATM 2579 O  O3  . GOL F 5 .   ? -48.218 7.750  80.390  1.00 88.49  ? 508 GOL A O3  1 
HETATM 2580 C  C1  . GOL G 5 .   ? -45.936 4.631  78.551  1.00 93.29  ? 509 GOL A C1  1 
HETATM 2581 O  O1  . GOL G 5 .   ? -47.140 5.193  79.038  1.00 90.02  ? 509 GOL A O1  1 
HETATM 2582 C  C2  . GOL G 5 .   ? -45.214 5.620  77.625  1.00 86.79  ? 509 GOL A C2  1 
HETATM 2583 O  O2  . GOL G 5 .   ? -45.602 5.440  76.266  1.00 75.69  ? 509 GOL A O2  1 
HETATM 2584 C  C3  . GOL G 5 .   ? -43.688 5.531  77.808  1.00 83.78  ? 509 GOL A C3  1 
HETATM 2585 O  O3  . GOL G 5 .   ? -43.219 6.396  78.830  1.00 76.52  ? 509 GOL A O3  1 
HETATM 2586 C  C1  . GOL H 5 .   ? -50.416 20.822 68.835  1.00 81.88  ? 510 GOL A C1  1 
HETATM 2587 O  O1  . GOL H 5 .   ? -50.032 20.419 67.538  1.00 75.27  ? 510 GOL A O1  1 
HETATM 2588 C  C2  . GOL H 5 .   ? -51.708 21.661 68.862  1.00 89.63  ? 510 GOL A C2  1 
HETATM 2589 O  O2  . GOL H 5 .   ? -52.185 22.192 67.638  1.00 82.66  ? 510 GOL A O2  1 
HETATM 2590 C  C3  . GOL H 5 .   ? -52.802 20.999 69.681  1.00 88.16  ? 510 GOL A C3  1 
HETATM 2591 O  O3  . GOL H 5 .   ? -52.482 21.233 71.036  1.00 91.60  ? 510 GOL A O3  1 
HETATM 2592 O  O   . HOH I 6 .   ? -43.721 20.593 89.166  1.00 74.43  ? 601 HOH A O   1 
HETATM 2593 O  O   . HOH I 6 .   ? -27.933 29.829 84.732  1.00 84.62  ? 602 HOH A O   1 
HETATM 2594 O  O   . HOH I 6 .   ? -15.543 38.648 87.199  1.00 93.25  ? 603 HOH A O   1 
HETATM 2595 O  O   . HOH I 6 .   ? -51.798 -0.211 74.059  1.00 99.52  ? 604 HOH A O   1 
HETATM 2596 O  O   . HOH I 6 .   ? -33.573 28.725 87.107  1.00 55.09  ? 605 HOH A O   1 
HETATM 2597 O  O   . HOH I 6 .   ? -28.727 20.428 70.884  1.00 55.49  ? 606 HOH A O   1 
HETATM 2598 O  O   . HOH I 6 .   ? -51.035 18.360 77.416  1.00 65.99  ? 607 HOH A O   1 
HETATM 2599 O  O   . HOH I 6 .   ? -30.378 25.883 75.086  1.00 59.20  ? 608 HOH A O   1 
HETATM 2600 O  O   . HOH I 6 .   ? -35.662 10.906 82.888  1.00 56.30  ? 609 HOH A O   1 
HETATM 2601 O  O   . HOH I 6 .   ? -41.031 2.038  70.133  1.00 69.48  ? 610 HOH A O   1 
HETATM 2602 O  O   . HOH I 6 .   ? -37.495 10.974 57.522  1.00 77.93  ? 611 HOH A O   1 
HETATM 2603 O  O   . HOH I 6 .   ? -48.819 39.544 90.928  1.00 72.22  ? 612 HOH A O   1 
HETATM 2604 O  O   . HOH I 6 .   ? -44.320 27.940 101.583 1.00 111.24 ? 613 HOH A O   1 
HETATM 2605 O  O   . HOH I 6 .   ? -31.789 22.842 90.952  1.00 66.83  ? 614 HOH A O   1 
HETATM 2606 O  O   . HOH I 6 .   ? -30.253 27.932 90.616  1.00 74.46  ? 615 HOH A O   1 
HETATM 2607 O  O   . HOH I 6 .   ? -23.323 32.101 89.020  1.00 87.29  ? 616 HOH A O   1 
HETATM 2608 O  O   . HOH I 6 .   ? -26.861 34.040 92.576  1.00 92.93  ? 617 HOH A O   1 
HETATM 2609 O  O   . HOH I 6 .   ? -23.296 53.879 94.173  1.00 92.11  ? 618 HOH A O   1 
HETATM 2610 O  O   . HOH I 6 .   ? -54.416 -5.643 64.867  1.00 87.03  ? 619 HOH A O   1 
HETATM 2611 O  O   . HOH I 6 .   ? -53.689 24.846 56.570  1.00 70.18  ? 620 HOH A O   1 
HETATM 2612 O  O   . HOH I 6 .   ? -51.756 22.245 60.485  1.00 68.38  ? 621 HOH A O   1 
HETATM 2613 O  O   . HOH I 6 .   ? -53.398 23.096 64.033  1.00 75.72  ? 622 HOH A O   1 
HETATM 2614 O  O   . HOH I 6 .   ? -32.573 11.549 85.084  1.00 68.28  ? 623 HOH A O   1 
HETATM 2615 O  O   . HOH I 6 .   ? -26.931 22.456 61.856  1.00 74.50  ? 624 HOH A O   1 
HETATM 2616 O  O   . HOH I 6 .   ? -29.341 25.350 67.942  1.00 81.43  ? 625 HOH A O   1 
HETATM 2617 O  O   . HOH I 6 .   ? -49.816 28.757 93.849  0.33 79.31  ? 626 HOH A O   1 
HETATM 2618 O  O   . HOH I 6 .   ? -49.828 28.754 99.298  0.33 98.46  ? 627 HOH A O   1 
HETATM 2619 O  O   . HOH I 6 .   ? -40.836 28.855 95.922  1.00 69.79  ? 628 HOH A O   1 
HETATM 2620 O  O   . HOH I 6 .   ? -30.957 6.582  76.332  1.00 59.80  ? 629 HOH A O   1 
HETATM 2621 O  O   . HOH I 6 .   ? -31.542 3.562  71.784  0.50 55.60  ? 630 HOH A O   1 
HETATM 2622 O  O   . HOH I 6 .   ? -34.082 6.108  77.396  1.00 58.42  ? 631 HOH A O   1 
HETATM 2623 O  O   . HOH I 6 .   ? -33.168 8.986  69.178  1.00 53.62  ? 632 HOH A O   1 
HETATM 2624 O  O   . HOH I 6 .   ? -30.996 7.272  71.547  0.97 69.20  ? 633 HOH A O   1 
HETATM 2625 O  O   . HOH I 6 .   ? -33.013 28.970 70.314  1.00 68.02  ? 634 HOH A O   1 
HETATM 2626 O  O   . HOH I 6 .   ? -49.809 0.248  59.216  1.00 77.86  ? 635 HOH A O   1 
HETATM 2627 O  O   . HOH I 6 .   ? -31.114 22.103 87.795  1.00 70.50  ? 636 HOH A O   1 
HETATM 2628 O  O   . HOH I 6 .   ? -27.374 14.367 85.124  1.00 62.96  ? 637 HOH A O   1 
HETATM 2629 O  O   . HOH I 6 .   ? -26.754 23.151 89.273  1.00 78.89  ? 638 HOH A O   1 
HETATM 2630 O  O   . HOH I 6 .   ? -29.179 20.806 61.383  1.00 88.92  ? 639 HOH A O   1 
HETATM 2631 O  O   . HOH I 6 .   ? -56.364 26.464 49.805  1.00 82.65  ? 640 HOH A O   1 
HETATM 2632 O  O   . HOH I 6 .   ? -24.964 16.393 85.389  1.00 63.36  ? 641 HOH A O   1 
HETATM 2633 O  O   . HOH I 6 .   ? -33.325 26.448 94.622  1.00 71.90  ? 642 HOH A O   1 
HETATM 2634 O  O   . HOH I 6 .   ? -33.876 23.519 94.392  1.00 79.63  ? 643 HOH A O   1 
HETATM 2635 O  O   . HOH I 6 .   ? -30.839 26.015 92.280  1.00 76.10  ? 644 HOH A O   1 
HETATM 2636 O  O   . HOH I 6 .   ? -29.713 29.424 92.570  1.00 75.96  ? 645 HOH A O   1 
HETATM 2637 O  O   . HOH I 6 .   ? -59.948 13.013 65.217  1.00 56.52  ? 646 HOH A O   1 
HETATM 2638 O  O   . HOH I 6 .   ? -61.509 14.775 55.807  1.00 80.86  ? 647 HOH A O   1 
HETATM 2639 O  O   . HOH I 6 .   ? -60.653 4.904  46.356  1.00 99.81  ? 648 HOH A O   1 
HETATM 2640 O  O   . HOH I 6 .   ? -24.588 22.890 59.533  1.00 78.05  ? 649 HOH A O   1 
HETATM 2641 O  O   . HOH I 6 .   ? -49.819 28.753 96.661  0.33 80.63  ? 650 HOH A O   1 
HETATM 2642 O  O   . HOH I 6 .   ? -46.824 24.267 63.754  1.00 72.68  ? 651 HOH A O   1 
HETATM 2643 O  O   . HOH I 6 .   ? -35.784 14.710 91.504  1.00 99.49  ? 652 HOH A O   1 
HETATM 2644 O  O   . HOH I 6 .   ? -35.844 56.331 92.787  1.00 91.97  ? 653 HOH A O   1 
HETATM 2645 O  O   . HOH I 6 .   ? -60.439 14.479 68.257  1.00 77.07  ? 654 HOH A O   1 
HETATM 2646 O  O   . HOH I 6 .   ? -49.798 28.743 103.100 0.33 120.98 ? 655 HOH A O   1 
HETATM 2647 O  O   . HOH I 6 .   ? -53.919 -9.446 59.597  1.00 91.00  ? 656 HOH A O   1 
HETATM 2648 O  O   . HOH I 6 .   ? -28.468 19.253 73.218  1.00 56.27  ? 657 HOH A O   1 
HETATM 2649 O  O   . HOH I 6 .   ? -24.817 31.615 91.317  1.00 99.15  ? 658 HOH A O   1 
HETATM 2650 O  O   . HOH I 6 .   ? -32.850 28.758 73.096  1.00 71.98  ? 659 HOH A O   1 
HETATM 2651 O  O   . HOH I 6 .   ? -43.655 20.970 86.077  1.00 77.12  ? 660 HOH A O   1 
HETATM 2652 O  O   . HOH I 6 .   ? -58.179 -2.262 66.238  1.00 88.99  ? 661 HOH A O   1 
HETATM 2653 O  O   . HOH I 6 .   ? -21.511 23.941 60.310  1.00 86.50  ? 662 HOH A O   1 
HETATM 2654 O  O   . HOH I 6 .   ? -62.580 14.888 43.943  1.00 88.24  ? 663 HOH A O   1 
HETATM 2655 O  O   . HOH I 6 .   ? -32.105 34.835 88.358  1.00 72.42  ? 664 HOH A O   1 
HETATM 2656 O  O   . HOH I 6 .   ? -28.780 30.186 76.450  1.00 52.37  ? 665 HOH A O   1 
HETATM 2657 O  O   . HOH I 6 .   ? -48.050 6.353  54.225  1.00 78.72  ? 666 HOH A O   1 
HETATM 2658 O  O   . HOH I 6 .   ? -33.689 36.246 84.697  1.00 79.63  ? 667 HOH A O   1 
HETATM 2659 O  O   . HOH I 6 .   ? -24.686 13.039 85.924  1.00 72.59  ? 668 HOH A O   1 
HETATM 2660 O  O   . HOH I 6 .   ? -34.138 36.003 89.176  1.00 70.34  ? 669 HOH A O   1 
HETATM 2661 O  O   . HOH I 6 .   ? -32.189 34.359 85.405  1.00 82.66  ? 670 HOH A O   1 
HETATM 2662 O  O   . HOH I 6 .   ? -49.823 21.490 72.430  1.00 73.80  ? 671 HOH A O   1 
HETATM 2663 O  O   . HOH I 6 .   ? -46.867 22.618 74.124  1.00 72.76  ? 672 HOH A O   1 
HETATM 2664 O  O   . HOH I 6 .   ? -42.205 28.886 99.523  1.00 90.62  ? 673 HOH A O   1 
HETATM 2665 O  O   . HOH I 6 .   ? -28.202 8.098  74.044  0.50 64.36  ? 674 HOH A O   1 
HETATM 2666 O  O   . HOH I 6 .   ? -26.865 22.171 86.477  1.00 77.63  ? 675 HOH A O   1 
HETATM 2667 O  O   . HOH I 6 .   ? -32.628 6.493  79.885  1.00 49.21  ? 676 HOH A O   1 
HETATM 2668 O  O   . HOH I 6 .   ? -46.577 23.606 83.727  1.00 65.17  ? 677 HOH A O   1 
HETATM 2669 O  O   . HOH I 6 .   ? -55.060 23.745 61.931  1.00 85.78  ? 678 HOH A O   1 
HETATM 2670 O  O   . HOH I 6 .   ? -53.230 18.885 71.481  1.00 61.04  ? 679 HOH A O   1 
# 
loop_
_pdbx_poly_seq_scheme.asym_id 
_pdbx_poly_seq_scheme.entity_id 
_pdbx_poly_seq_scheme.seq_id 
_pdbx_poly_seq_scheme.mon_id 
_pdbx_poly_seq_scheme.ndb_seq_num 
_pdbx_poly_seq_scheme.pdb_seq_num 
_pdbx_poly_seq_scheme.auth_seq_num 
_pdbx_poly_seq_scheme.pdb_mon_id 
_pdbx_poly_seq_scheme.auth_mon_id 
_pdbx_poly_seq_scheme.pdb_strand_id 
_pdbx_poly_seq_scheme.pdb_ins_code 
_pdbx_poly_seq_scheme.hetero 
A 1 1   GLY 1   26  ?   ?   ?   A . n 
A 1 2   SER 2   27  ?   ?   ?   A . n 
A 1 3   SER 3   28  ?   ?   ?   A . n 
A 1 4   LYS 4   29  ?   ?   ?   A . n 
A 1 5   LYS 5   30  ?   ?   ?   A . n 
A 1 6   VAL 6   31  ?   ?   ?   A . n 
A 1 7   GLY 7   32  32  GLY GLY A . n 
A 1 8   THR 8   33  33  THR THR A . n 
A 1 9   LEU 9   34  34  LEU LEU A . n 
A 1 10  ASN 10  35  35  ASN ASN A . n 
A 1 11  ARG 11  36  36  ARG ARG A . n 
A 1 12  PHE 12  37  37  PHE PHE A . n 
A 1 13  THR 13  38  38  THR THR A . n 
A 1 14  GLN 14  39  39  GLN GLN A . n 
A 1 15  ALA 15  40  40  ALA ALA A . n 
A 1 16  LEU 16  41  41  LEU LEU A . n 
A 1 17  VAL 17  42  42  VAL VAL A . n 
A 1 18  ILE 18  43  43  ILE ILE A . n 
A 1 19  ALA 19  44  44  ALA ALA A . n 
A 1 20  TYR 20  45  45  TYR TYR A . n 
A 1 21  VAL 21  46  46  VAL VAL A . n 
A 1 22  ILE 22  47  47  ILE ILE A . n 
A 1 23  GLY 23  48  48  GLY GLY A . n 
A 1 24  TYR 24  49  49  TYR TYR A . n 
A 1 25  VAL 25  50  50  VAL VAL A . n 
A 1 26  PHE 26  51  51  PHE PHE A . n 
A 1 27  VAL 27  52  52  VAL VAL A . n 
A 1 28  TYR 28  53  53  TYR TYR A . n 
A 1 29  ASN 29  54  54  ASN ASN A . n 
A 1 30  LYS 30  55  55  LYS LYS A . n 
A 1 31  GLY 31  56  56  GLY GLY A . n 
A 1 32  TYR 32  57  57  TYR TYR A . n 
A 1 33  GLN 33  58  58  GLN GLN A . n 
A 1 34  ASP 34  59  59  ASP ASP A . n 
A 1 35  THR 35  60  60  THR THR A . n 
A 1 36  ASP 36  61  61  ASP ASP A . n 
A 1 37  THR 37  62  62  THR THR A . n 
A 1 38  VAL 38  63  63  VAL VAL A . n 
A 1 39  LEU 39  64  64  LEU LEU A . n 
A 1 40  SER 40  65  65  SER SER A . n 
A 1 41  SER 41  66  66  SER SER A . n 
A 1 42  VAL 42  67  67  VAL VAL A . n 
A 1 43  THR 43  68  68  THR THR A . n 
A 1 44  THR 44  69  69  THR THR A . n 
A 1 45  LYS 45  70  70  LYS LYS A . n 
A 1 46  VAL 46  71  71  VAL VAL A . n 
A 1 47  LYS 47  72  72  LYS LYS A . n 
A 1 48  GLY 48  73  73  GLY GLY A . n 
A 1 49  ILE 49  74  74  ILE ILE A . n 
A 1 50  ALA 50  75  75  ALA ALA A . n 
A 1 51  LEU 51  76  76  LEU LEU A . n 
A 1 52  THR 52  77  77  THR THR A . n 
A 1 53  LYS 53  78  78  LYS LYS A . n 
A 1 54  THR 54  79  79  THR THR A . n 
A 1 55  SER 55  80  80  SER SER A . n 
A 1 56  GLU 56  81  81  GLU GLU A . n 
A 1 57  LEU 57  82  82  LEU LEU A . n 
A 1 58  GLY 58  83  83  GLY GLY A . n 
A 1 59  GLU 59  84  84  GLU GLU A . n 
A 1 60  ARG 60  85  85  ARG ARG A . n 
A 1 61  ILE 61  86  86  ILE ILE A . n 
A 1 62  TRP 62  87  87  TRP TRP A . n 
A 1 63  ASP 63  88  88  ASP ASP A . n 
A 1 64  VAL 64  89  89  VAL VAL A . n 
A 1 65  ALA 65  90  90  ALA ALA A . n 
A 1 66  ASP 66  91  91  ASP ASP A . n 
A 1 67  TYR 67  92  92  TYR TYR A . n 
A 1 68  ILE 68  93  93  ILE ILE A . n 
A 1 69  ILE 69  94  94  ILE ILE A . n 
A 1 70  PRO 70  95  95  PRO PRO A . n 
A 1 71  PRO 71  96  96  PRO PRO A . n 
A 1 72  GLN 72  97  97  GLN GLN A . n 
A 1 73  GLU 73  98  98  GLU GLU A . n 
A 1 74  ASP 74  99  99  ASP ASP A . n 
A 1 75  GLY 75  100 100 GLY GLY A . n 
A 1 76  SER 76  101 101 SER SER A . n 
A 1 77  PHE 77  102 102 PHE PHE A . n 
A 1 78  PHE 78  103 103 PHE PHE A . n 
A 1 79  VAL 79  104 104 VAL VAL A . n 
A 1 80  LEU 80  105 105 LEU LEU A . n 
A 1 81  THR 81  106 106 THR THR A . n 
A 1 82  ASN 82  107 107 ASN ASN A . n 
A 1 83  MET 83  108 108 MET MET A . n 
A 1 84  ILE 84  109 109 ILE ILE A . n 
A 1 85  ILE 85  110 110 ILE ILE A . n 
A 1 86  THR 86  111 111 THR THR A . n 
A 1 87  THR 87  112 112 THR THR A . n 
A 1 88  ASN 88  113 113 ASN ASN A . n 
A 1 89  GLN 89  114 114 GLN GLN A . n 
A 1 90  THR 90  115 115 THR THR A . n 
A 1 91  GLN 91  116 116 GLN GLN A . n 
A 1 92  SER 92  117 117 SER SER A . n 
A 1 93  LYS 93  118 118 LYS LYS A . n 
A 1 94  CYS 94  119 119 CYS CYS A . n 
A 1 95  ALA 95  120 120 ALA ALA A . n 
A 1 96  GLU 96  121 121 GLU GLU A . n 
A 1 97  ASN 97  122 122 ASN ASN A . n 
A 1 98  PRO 98  123 123 PRO PRO A . n 
A 1 99  THR 99  124 124 THR THR A . n 
A 1 100 PRO 100 125 125 PRO PRO A . n 
A 1 101 ALA 101 126 126 ALA ALA A . n 
A 1 102 SER 102 127 127 SER SER A . n 
A 1 103 THR 103 128 128 THR THR A . n 
A 1 104 CYS 104 129 129 CYS CYS A . n 
A 1 105 THR 105 130 130 THR THR A . n 
A 1 106 SER 106 131 131 SER SER A . n 
A 1 107 HIS 107 132 132 HIS HIS A . n 
A 1 108 ARG 108 133 133 ARG ARG A . n 
A 1 109 ASP 109 134 134 ASP ASP A . n 
A 1 110 CYS 110 135 135 CYS CYS A . n 
A 1 111 LYS 111 136 136 LYS LYS A . n 
A 1 112 ARG 112 137 137 ARG ARG A . n 
A 1 113 GLY 113 138 138 GLY GLY A . n 
A 1 114 PHE 114 139 139 PHE PHE A . n 
A 1 115 ASN 115 140 140 ASN ASN A . n 
A 1 116 ASP 116 141 141 ASP ASP A . n 
A 1 117 ALA 117 142 142 ALA ALA A . n 
A 1 118 ARG 118 143 143 ARG ARG A . n 
A 1 119 GLY 119 144 144 GLY GLY A . n 
A 1 120 ASP 120 145 145 ASP ASP A . n 
A 1 121 GLY 121 146 146 GLY GLY A . n 
A 1 122 VAL 122 147 147 VAL VAL A . n 
A 1 123 ARG 123 148 148 ARG ARG A . n 
A 1 124 THR 124 149 149 THR THR A . n 
A 1 125 GLY 125 150 150 GLY GLY A . n 
A 1 126 ARG 126 151 151 ARG ARG A . n 
A 1 127 CYS 127 152 152 CYS CYS A . n 
A 1 128 VAL 128 153 153 VAL VAL A . n 
A 1 129 SER 129 154 154 SER SER A . n 
A 1 130 TYR 130 155 155 TYR TYR A . n 
A 1 131 SER 131 156 156 SER SER A . n 
A 1 132 ALA 132 157 157 ALA ALA A . n 
A 1 133 SER 133 158 158 SER SER A . n 
A 1 134 VAL 134 159 159 VAL VAL A . n 
A 1 135 LYS 135 160 160 LYS LYS A . n 
A 1 136 THR 136 161 161 THR THR A . n 
A 1 137 CYS 137 162 162 CYS CYS A . n 
A 1 138 GLU 138 163 163 GLU GLU A . n 
A 1 139 VAL 139 164 164 VAL VAL A . n 
A 1 140 LEU 140 165 165 LEU LEU A . n 
A 1 141 SER 141 166 166 SER SER A . n 
A 1 142 TRP 142 167 167 TRP TRP A . n 
A 1 143 CYS 143 168 168 CYS CYS A . n 
A 1 144 PRO 144 169 169 PRO PRO A . n 
A 1 145 LEU 145 170 170 LEU LEU A . n 
A 1 146 GLU 146 171 171 GLU GLU A . n 
A 1 147 LYS 147 172 172 LYS LYS A . n 
A 1 148 ILE 148 173 173 ILE ILE A . n 
A 1 149 VAL 149 174 174 VAL VAL A . n 
A 1 150 ASP 150 175 175 ASP ASP A . n 
A 1 151 PRO 151 176 176 PRO PRO A . n 
A 1 152 PRO 152 177 177 PRO PRO A . n 
A 1 153 ASN 153 178 178 ASN ASN A . n 
A 1 154 PRO 154 179 179 PRO PRO A . n 
A 1 155 PRO 155 180 180 PRO PRO A . n 
A 1 156 LEU 156 181 181 LEU LEU A . n 
A 1 157 LEU 157 182 182 LEU LEU A . n 
A 1 158 ALA 158 183 183 ALA ALA A . n 
A 1 159 ASP 159 184 184 ASP ASP A . n 
A 1 160 ALA 160 185 185 ALA ALA A . n 
A 1 161 GLU 161 186 186 GLU GLU A . n 
A 1 162 ARG 162 187 187 ARG ARG A . n 
A 1 163 PHE 163 188 188 PHE PHE A . n 
A 1 164 THR 164 189 189 THR THR A . n 
A 1 165 VAL 165 190 190 VAL VAL A . n 
A 1 166 LEU 166 191 191 LEU LEU A . n 
A 1 167 ILE 167 192 192 ILE ILE A . n 
A 1 168 LYS 168 193 193 LYS LYS A . n 
A 1 169 ASN 169 194 194 ASN ASN A . n 
A 1 170 ASN 170 195 195 ASN ASN A . n 
A 1 171 ILE 171 196 196 ILE ILE A . n 
A 1 172 ARG 172 197 197 ARG ARG A . n 
A 1 173 TYR 173 198 198 TYR TYR A . n 
A 1 174 PRO 174 199 199 PRO PRO A . n 
A 1 175 LYS 175 200 200 LYS LYS A . n 
A 1 176 PHE 176 201 201 PHE PHE A . n 
A 1 177 ASN 177 202 202 ASN ASN A . n 
A 1 178 PHE 178 203 203 PHE PHE A . n 
A 1 179 ASN 179 204 204 ASN ASN A . n 
A 1 180 LYS 180 205 205 LYS LYS A . n 
A 1 181 ARG 181 206 206 ARG ARG A . n 
A 1 182 ASN 182 207 207 ASN ASN A . n 
A 1 183 ILE 183 208 208 ILE ILE A . n 
A 1 184 LEU 184 209 209 LEU LEU A . n 
A 1 185 PRO 185 210 210 PRO PRO A . n 
A 1 186 ASN 186 211 211 ASN ASN A . n 
A 1 187 ILE 187 212 212 ILE ILE A . n 
A 1 188 ASN 188 213 213 ASN ASN A . n 
A 1 189 SER 189 214 214 SER SER A . n 
A 1 190 SER 190 215 215 SER SER A . n 
A 1 191 TYR 191 216 216 TYR TYR A . n 
A 1 192 LEU 192 217 217 LEU LEU A . n 
A 1 193 THR 193 218 218 THR THR A . n 
A 1 194 HIS 194 219 219 HIS HIS A . n 
A 1 195 CYS 195 220 220 CYS CYS A . n 
A 1 196 VAL 196 221 221 VAL VAL A . n 
A 1 197 PHE 197 222 222 PHE PHE A . n 
A 1 198 SER 198 223 223 SER SER A . n 
A 1 199 ARG 199 224 224 ARG ARG A . n 
A 1 200 LYS 200 225 225 LYS LYS A . n 
A 1 201 THR 201 226 226 THR THR A . n 
A 1 202 ASP 202 227 227 ASP ASP A . n 
A 1 203 PRO 203 228 228 PRO PRO A . n 
A 1 204 ASP 204 229 229 ASP ASP A . n 
A 1 205 CYS 205 230 230 CYS CYS A . n 
A 1 206 PRO 206 231 231 PRO PRO A . n 
A 1 207 ILE 207 232 232 ILE ILE A . n 
A 1 208 PHE 208 233 233 PHE PHE A . n 
A 1 209 ARG 209 234 234 ARG ARG A . n 
A 1 210 LEU 210 235 235 LEU LEU A . n 
A 1 211 GLY 211 236 236 GLY GLY A . n 
A 1 212 ASP 212 237 237 ASP ASP A . n 
A 1 213 ILE 213 238 238 ILE ILE A . n 
A 1 214 VAL 214 239 239 VAL VAL A . n 
A 1 215 GLY 215 240 240 GLY GLY A . n 
A 1 216 GLU 216 241 241 GLU GLU A . n 
A 1 217 ALA 217 242 242 ALA ALA A . n 
A 1 218 GLU 218 243 243 GLU GLU A . n 
A 1 219 GLU 219 244 244 GLU GLU A . n 
A 1 220 ASP 220 245 245 ASP ASP A . n 
A 1 221 PHE 221 246 246 PHE PHE A . n 
A 1 222 GLN 222 247 247 GLN GLN A . n 
A 1 223 ILE 223 248 248 ILE ILE A . n 
A 1 224 MET 224 249 249 MET MET A . n 
A 1 225 ALA 225 250 250 ALA ALA A . n 
A 1 226 VAL 226 251 251 VAL VAL A . n 
A 1 227 ARG 227 252 252 ARG ARG A . n 
A 1 228 GLY 228 253 253 GLY GLY A . n 
A 1 229 GLY 229 254 254 GLY GLY A . n 
A 1 230 VAL 230 255 255 VAL VAL A . n 
A 1 231 MET 231 256 256 MET MET A . n 
A 1 232 GLY 232 257 257 GLY GLY A . n 
A 1 233 VAL 233 258 258 VAL VAL A . n 
A 1 234 GLN 234 259 259 GLN GLN A . n 
A 1 235 ILE 235 260 260 ILE ILE A . n 
A 1 236 ARG 236 261 261 ARG ARG A . n 
A 1 237 TRP 237 262 262 TRP TRP A . n 
A 1 238 ASP 238 263 263 ASP ASP A . n 
A 1 239 CYS 239 264 264 CYS CYS A . n 
A 1 240 ASP 240 265 265 ASP ASP A . n 
A 1 241 LEU 241 266 266 LEU LEU A . n 
A 1 242 ASP 242 267 267 ASP ASP A . n 
A 1 243 MET 243 268 268 MET MET A . n 
A 1 244 PRO 244 269 269 PRO PRO A . n 
A 1 245 GLN 245 270 270 GLN GLN A . n 
A 1 246 SER 246 271 271 SER SER A . n 
A 1 247 TRP 247 272 272 TRP TRP A . n 
A 1 248 CYS 248 273 273 CYS CYS A . n 
A 1 249 VAL 249 274 274 VAL VAL A . n 
A 1 250 PRO 250 275 275 PRO PRO A . n 
A 1 251 ARG 251 276 276 ARG ARG A . n 
A 1 252 TYR 252 277 277 TYR TYR A . n 
A 1 253 THR 253 278 278 THR THR A . n 
A 1 254 PHE 254 279 279 PHE PHE A . n 
A 1 255 ARG 255 280 280 ARG ARG A . n 
A 1 256 ARG 256 281 281 ARG ARG A . n 
A 1 257 LEU 257 282 282 LEU LEU A . n 
A 1 258 ASP 258 283 283 ASP ASP A . n 
A 1 259 ASN 259 284 284 ASN ASN A . n 
A 1 260 LYS 260 285 285 LYS LYS A . n 
A 1 261 ASP 261 286 286 ASP ASP A . n 
A 1 262 PRO 262 287 287 PRO PRO A . n 
A 1 263 ASP 263 288 288 ASP ASP A . n 
A 1 264 ASN 264 289 289 ASN ASN A . n 
A 1 265 ASN 265 290 290 ASN ASN A . n 
A 1 266 VAL 266 291 291 VAL VAL A . n 
A 1 267 ALA 267 292 292 ALA ALA A . n 
A 1 268 PRO 268 293 293 PRO PRO A . n 
A 1 269 GLY 269 294 294 GLY GLY A . n 
A 1 270 TYR 270 295 295 TYR TYR A . n 
A 1 271 ASN 271 296 296 ASN ASN A . n 
A 1 272 PHE 272 297 297 PHE PHE A . n 
A 1 273 ARG 273 298 298 ARG ARG A . n 
A 1 274 PHE 274 299 299 PHE PHE A . n 
A 1 275 ALA 275 300 300 ALA ALA A . n 
A 1 276 LYS 276 301 301 LYS LYS A . n 
A 1 277 TYR 277 302 302 TYR TYR A . n 
A 1 278 TYR 278 303 303 TYR TYR A . n 
A 1 279 LYS 279 304 304 LYS LYS A . n 
A 1 280 ASN 280 305 305 ASN ASN A . n 
A 1 281 SER 281 306 306 SER SER A . n 
A 1 282 ASP 282 307 307 ASP ASP A . n 
A 1 283 GLY 283 308 308 GLY GLY A . n 
A 1 284 THR 284 309 309 THR THR A . n 
A 1 285 GLU 285 310 310 GLU GLU A . n 
A 1 286 THR 286 311 311 THR THR A . n 
A 1 287 ARG 287 312 312 ARG ARG A . n 
A 1 288 THR 288 313 313 THR THR A . n 
A 1 289 LEU 289 314 314 LEU LEU A . n 
A 1 290 ILE 290 315 315 ILE ILE A . n 
A 1 291 LYS 291 316 316 LYS LYS A . n 
A 1 292 GLY 292 317 317 GLY GLY A . n 
A 1 293 TYR 293 318 318 TYR TYR A . n 
A 1 294 GLY 294 319 319 GLY GLY A . n 
A 1 295 ILE 295 320 320 ILE ILE A . n 
A 1 296 ARG 296 321 321 ARG ARG A . n 
A 1 297 PHE 297 322 322 PHE PHE A . n 
A 1 298 ASP 298 323 323 ASP ASP A . n 
A 1 299 VAL 299 324 324 VAL VAL A . n 
A 1 300 MET 300 325 325 MET MET A . n 
A 1 301 VAL 301 326 326 VAL VAL A . n 
A 1 302 PHE 302 327 327 PHE PHE A . n 
A 1 303 GLY 303 328 328 GLY GLY A . n 
A 1 304 GLN 304 329 329 GLN GLN A . n 
A 1 305 ALA 305 330 330 ALA ALA A . n 
A 1 306 GLY 306 331 331 GLY GLY A . n 
A 1 307 LYS 307 332 332 LYS LYS A . n 
A 1 308 PHE 308 333 333 PHE PHE A . n 
A 1 309 ASN 309 334 334 ASN ASN A . n 
A 1 310 ILE 310 335 335 ILE ILE A . n 
A 1 311 ILE 311 336 336 ILE ILE A . n 
A 1 312 PRO 312 337 337 PRO PRO A . n 
A 1 313 THR 313 338 338 THR THR A . n 
A 1 314 LEU 314 339 339 LEU LEU A . n 
A 1 315 LEU 315 340 340 LEU LEU A . n 
A 1 316 ASN 316 341 341 ASN ASN A . n 
A 1 317 ILE 317 342 342 ILE ILE A . n 
A 1 318 GLY 318 343 343 GLY GLY A . n 
A 1 319 ALA 319 344 344 ALA ALA A . n 
A 1 320 GLY 320 345 345 GLY GLY A . n 
A 1 321 LEU 321 346 346 LEU LEU A . n 
A 1 322 ALA 322 347 347 ALA ALA A . n 
A 1 323 LEU 323 348 348 LEU LEU A . n 
A 1 324 LEU 324 349 349 LEU LEU A . n 
A 1 325 GLY 325 350 350 GLY GLY A . n 
A 1 326 LEU 326 351 351 LEU LEU A . n 
A 1 327 VAL 327 352 352 VAL VAL A . n 
A 1 328 ASN 328 353 353 ASN ASN A . n 
A 1 329 VAL 329 354 354 VAL VAL A . n 
A 1 330 ILE 330 355 355 ILE ILE A . n 
A 1 331 CYS 331 356 356 CYS CYS A . n 
A 1 332 ASP 332 357 357 ASP ASP A . n 
A 1 333 TRP 333 358 358 TRP TRP A . n 
A 1 334 ILE 334 359 359 ILE ILE A . n 
A 1 335 VAL 335 360 360 VAL VAL A . n 
A 1 336 LEU 336 361 361 LEU LEU A . n 
A 1 337 THR 337 362 ?   ?   ?   A . n 
A 1 338 PHE 338 363 ?   ?   ?   A . n 
A 1 339 MET 339 364 ?   ?   ?   A . n 
A 1 340 LYS 340 365 ?   ?   ?   A . n 
# 
loop_
_pdbx_nonpoly_scheme.asym_id 
_pdbx_nonpoly_scheme.entity_id 
_pdbx_nonpoly_scheme.mon_id 
_pdbx_nonpoly_scheme.ndb_seq_num 
_pdbx_nonpoly_scheme.pdb_seq_num 
_pdbx_nonpoly_scheme.auth_seq_num 
_pdbx_nonpoly_scheme.pdb_mon_id 
_pdbx_nonpoly_scheme.auth_mon_id 
_pdbx_nonpoly_scheme.pdb_strand_id 
_pdbx_nonpoly_scheme.pdb_ins_code 
C 3 NAG 1  505 511 NAG NAG A . 
D 4 GD  1  506 1   GD  GD  A . 
E 5 GOL 1  507 1   GOL GOL A . 
F 5 GOL 1  508 3   GOL GOL A . 
G 5 GOL 1  509 4   GOL GOL A . 
H 5 GOL 1  510 5   GOL GOL A . 
I 6 HOH 1  601 1   HOH HOH A . 
I 6 HOH 2  602 2   HOH HOH A . 
I 6 HOH 3  603 3   HOH HOH A . 
I 6 HOH 4  604 4   HOH HOH A . 
I 6 HOH 5  605 5   HOH HOH A . 
I 6 HOH 6  606 6   HOH HOH A . 
I 6 HOH 7  607 7   HOH HOH A . 
I 6 HOH 8  608 8   HOH HOH A . 
I 6 HOH 9  609 9   HOH HOH A . 
I 6 HOH 10 610 10  HOH HOH A . 
I 6 HOH 11 611 11  HOH HOH A . 
I 6 HOH 12 612 12  HOH HOH A . 
I 6 HOH 13 613 13  HOH HOH A . 
I 6 HOH 14 614 14  HOH HOH A . 
I 6 HOH 15 615 15  HOH HOH A . 
I 6 HOH 16 616 16  HOH HOH A . 
I 6 HOH 17 617 17  HOH HOH A . 
I 6 HOH 18 618 18  HOH HOH A . 
I 6 HOH 19 619 19  HOH HOH A . 
I 6 HOH 20 620 20  HOH HOH A . 
I 6 HOH 21 621 21  HOH HOH A . 
I 6 HOH 22 622 22  HOH HOH A . 
I 6 HOH 23 623 23  HOH HOH A . 
I 6 HOH 24 624 24  HOH HOH A . 
I 6 HOH 25 625 25  HOH HOH A . 
I 6 HOH 26 626 26  HOH HOH A . 
I 6 HOH 27 627 27  HOH HOH A . 
I 6 HOH 28 628 28  HOH HOH A . 
I 6 HOH 29 629 29  HOH HOH A . 
I 6 HOH 30 630 30  HOH HOH A . 
I 6 HOH 31 631 31  HOH HOH A . 
I 6 HOH 32 632 32  HOH HOH A . 
I 6 HOH 33 633 33  HOH HOH A . 
I 6 HOH 34 634 34  HOH HOH A . 
I 6 HOH 35 635 35  HOH HOH A . 
I 6 HOH 36 636 36  HOH HOH A . 
I 6 HOH 37 637 37  HOH HOH A . 
I 6 HOH 38 638 38  HOH HOH A . 
I 6 HOH 39 639 39  HOH HOH A . 
I 6 HOH 40 640 40  HOH HOH A . 
I 6 HOH 41 641 41  HOH HOH A . 
I 6 HOH 42 642 42  HOH HOH A . 
I 6 HOH 43 643 43  HOH HOH A . 
I 6 HOH 44 644 44  HOH HOH A . 
I 6 HOH 45 645 45  HOH HOH A . 
I 6 HOH 46 646 46  HOH HOH A . 
I 6 HOH 47 647 47  HOH HOH A . 
I 6 HOH 48 648 48  HOH HOH A . 
I 6 HOH 49 649 49  HOH HOH A . 
I 6 HOH 50 650 50  HOH HOH A . 
I 6 HOH 51 651 51  HOH HOH A . 
I 6 HOH 52 652 52  HOH HOH A . 
I 6 HOH 53 653 53  HOH HOH A . 
I 6 HOH 54 654 54  HOH HOH A . 
I 6 HOH 55 655 55  HOH HOH A . 
I 6 HOH 56 656 56  HOH HOH A . 
I 6 HOH 57 657 57  HOH HOH A . 
I 6 HOH 58 658 58  HOH HOH A . 
I 6 HOH 59 659 59  HOH HOH A . 
I 6 HOH 60 660 60  HOH HOH A . 
I 6 HOH 61 661 61  HOH HOH A . 
I 6 HOH 62 662 62  HOH HOH A . 
I 6 HOH 63 663 63  HOH HOH A . 
I 6 HOH 64 664 64  HOH HOH A . 
I 6 HOH 65 665 65  HOH HOH A . 
I 6 HOH 66 666 66  HOH HOH A . 
I 6 HOH 67 667 67  HOH HOH A . 
I 6 HOH 68 668 68  HOH HOH A . 
I 6 HOH 69 669 69  HOH HOH A . 
I 6 HOH 70 670 70  HOH HOH A . 
I 6 HOH 71 671 71  HOH HOH A . 
I 6 HOH 72 672 72  HOH HOH A . 
I 6 HOH 73 673 73  HOH HOH A . 
I 6 HOH 74 674 74  HOH HOH A . 
I 6 HOH 75 675 75  HOH HOH A . 
I 6 HOH 76 676 76  HOH HOH A . 
I 6 HOH 77 677 77  HOH HOH A . 
I 6 HOH 78 678 79  HOH HOH A . 
I 6 HOH 79 679 80  HOH HOH A . 
# 
loop_
_pdbx_struct_mod_residue.id 
_pdbx_struct_mod_residue.label_asym_id 
_pdbx_struct_mod_residue.label_comp_id 
_pdbx_struct_mod_residue.label_seq_id 
_pdbx_struct_mod_residue.auth_asym_id 
_pdbx_struct_mod_residue.auth_comp_id 
_pdbx_struct_mod_residue.auth_seq_id 
_pdbx_struct_mod_residue.PDB_ins_code 
_pdbx_struct_mod_residue.parent_comp_id 
_pdbx_struct_mod_residue.details 
1 A ASN 88  A ASN 113 ? ASN 'GLYCOSYLATION SITE' 
2 A ASN 188 A ASN 213 ? ASN 'GLYCOSYLATION SITE' 
# 
_pdbx_struct_assembly.id                   1 
_pdbx_struct_assembly.details              author_and_software_defined_assembly 
_pdbx_struct_assembly.method_details       PISA 
_pdbx_struct_assembly.oligomeric_details   trimeric 
_pdbx_struct_assembly.oligomeric_count     3 
# 
_pdbx_struct_assembly_gen.assembly_id       1 
_pdbx_struct_assembly_gen.oper_expression   1,2,3 
_pdbx_struct_assembly_gen.asym_id_list      A,B,C,D,E,F,G,H,I 
# 
loop_
_pdbx_struct_assembly_prop.biol_id 
_pdbx_struct_assembly_prop.type 
_pdbx_struct_assembly_prop.value 
_pdbx_struct_assembly_prop.details 
1 'ABSA (A^2)' 19690 ? 
1 MORE         22    ? 
1 'SSA (A^2)'  43010 ? 
# 
loop_
_pdbx_struct_oper_list.id 
_pdbx_struct_oper_list.type 
_pdbx_struct_oper_list.name 
_pdbx_struct_oper_list.symmetry_operation 
_pdbx_struct_oper_list.matrix[1][1] 
_pdbx_struct_oper_list.matrix[1][2] 
_pdbx_struct_oper_list.matrix[1][3] 
_pdbx_struct_oper_list.vector[1] 
_pdbx_struct_oper_list.matrix[2][1] 
_pdbx_struct_oper_list.matrix[2][2] 
_pdbx_struct_oper_list.matrix[2][3] 
_pdbx_struct_oper_list.vector[2] 
_pdbx_struct_oper_list.matrix[3][1] 
_pdbx_struct_oper_list.matrix[3][2] 
_pdbx_struct_oper_list.matrix[3][3] 
_pdbx_struct_oper_list.vector[3] 
1 'identity operation'         1_555 x,y,z       1.0000000000  0.0000000000  0.0000000000 0.0000000000   0.0000000000  
1.0000000000  0.0000000000 0.0000000000  0.0000000000 0.0000000000 1.0000000000 0.0000000000 
2 'crystal symmetry operation' 2_565 -y,x-y+1,z  -0.5000000000 -0.8660254038 0.0000000000 -49.8130000000 0.8660254038  
-0.5000000000 0.0000000000 86.2786468774 0.0000000000 0.0000000000 1.0000000000 0.0000000000 
3 'crystal symmetry operation' 3_455 -x+y-1,-x,z -0.5000000000 0.8660254038  0.0000000000 -99.6260000000 -0.8660254038 
-0.5000000000 0.0000000000 0.0000000000  0.0000000000 0.0000000000 1.0000000000 0.0000000000 
# 
loop_
_pdbx_struct_special_symmetry.id 
_pdbx_struct_special_symmetry.PDB_model_num 
_pdbx_struct_special_symmetry.auth_asym_id 
_pdbx_struct_special_symmetry.auth_comp_id 
_pdbx_struct_special_symmetry.auth_seq_id 
_pdbx_struct_special_symmetry.PDB_ins_code 
_pdbx_struct_special_symmetry.label_asym_id 
_pdbx_struct_special_symmetry.label_comp_id 
_pdbx_struct_special_symmetry.label_seq_id 
1 1 A GD  506 ? D GD  . 
2 1 A HOH 626 ? I HOH . 
3 1 A HOH 627 ? I HOH . 
4 1 A HOH 650 ? I HOH . 
5 1 A HOH 655 ? I HOH . 
# 
loop_
_pdbx_struct_conn_angle.id 
_pdbx_struct_conn_angle.ptnr1_label_atom_id 
_pdbx_struct_conn_angle.ptnr1_label_alt_id 
_pdbx_struct_conn_angle.ptnr1_label_asym_id 
_pdbx_struct_conn_angle.ptnr1_label_comp_id 
_pdbx_struct_conn_angle.ptnr1_label_seq_id 
_pdbx_struct_conn_angle.ptnr1_auth_atom_id 
_pdbx_struct_conn_angle.ptnr1_auth_asym_id 
_pdbx_struct_conn_angle.ptnr1_auth_comp_id 
_pdbx_struct_conn_angle.ptnr1_auth_seq_id 
_pdbx_struct_conn_angle.ptnr1_PDB_ins_code 
_pdbx_struct_conn_angle.ptnr1_symmetry 
_pdbx_struct_conn_angle.ptnr2_label_atom_id 
_pdbx_struct_conn_angle.ptnr2_label_alt_id 
_pdbx_struct_conn_angle.ptnr2_label_asym_id 
_pdbx_struct_conn_angle.ptnr2_label_comp_id 
_pdbx_struct_conn_angle.ptnr2_label_seq_id 
_pdbx_struct_conn_angle.ptnr2_auth_atom_id 
_pdbx_struct_conn_angle.ptnr2_auth_asym_id 
_pdbx_struct_conn_angle.ptnr2_auth_comp_id 
_pdbx_struct_conn_angle.ptnr2_auth_seq_id 
_pdbx_struct_conn_angle.ptnr2_PDB_ins_code 
_pdbx_struct_conn_angle.ptnr2_symmetry 
_pdbx_struct_conn_angle.ptnr3_label_atom_id 
_pdbx_struct_conn_angle.ptnr3_label_alt_id 
_pdbx_struct_conn_angle.ptnr3_label_asym_id 
_pdbx_struct_conn_angle.ptnr3_label_comp_id 
_pdbx_struct_conn_angle.ptnr3_label_seq_id 
_pdbx_struct_conn_angle.ptnr3_auth_atom_id 
_pdbx_struct_conn_angle.ptnr3_auth_asym_id 
_pdbx_struct_conn_angle.ptnr3_auth_comp_id 
_pdbx_struct_conn_angle.ptnr3_auth_seq_id 
_pdbx_struct_conn_angle.ptnr3_PDB_ins_code 
_pdbx_struct_conn_angle.ptnr3_symmetry 
_pdbx_struct_conn_angle.value 
_pdbx_struct_conn_angle.value_esd 
1 O ? I HOH . ? A HOH 629 ? 1_555 GD ? D GD . ? A GD 506 ? 1_555 O ? I HOH . ? A HOH 633 ? 1_555 114.0 ? 
2 O ? I HOH . ? A HOH 629 ? 1_555 GD ? D GD . ? A GD 506 ? 1_555 O ? I HOH . ? A HOH 674 ? 1_555 86.6  ? 
3 O ? I HOH . ? A HOH 633 ? 1_555 GD ? D GD . ? A GD 506 ? 1_555 O ? I HOH . ? A HOH 674 ? 1_555 92.8  ? 
# 
loop_
_pdbx_audit_revision_history.ordinal 
_pdbx_audit_revision_history.data_content_type 
_pdbx_audit_revision_history.major_revision 
_pdbx_audit_revision_history.minor_revision 
_pdbx_audit_revision_history.revision_date 
1 'Structure model' 1 0 2012-04-25 
2 'Structure model' 1 1 2012-05-02 
3 'Structure model' 1 2 2013-01-09 
4 'Structure model' 2 0 2020-07-29 
# 
loop_
_pdbx_audit_revision_details.ordinal 
_pdbx_audit_revision_details.revision_ordinal 
_pdbx_audit_revision_details.data_content_type 
_pdbx_audit_revision_details.provider 
_pdbx_audit_revision_details.type 
_pdbx_audit_revision_details.description 
_pdbx_audit_revision_details.details 
1 1 'Structure model' repository 'Initial release' ?                          ? 
2 4 'Structure model' repository Remediation       'Carbohydrate remediation' ? 
# 
loop_
_pdbx_audit_revision_group.ordinal 
_pdbx_audit_revision_group.revision_ordinal 
_pdbx_audit_revision_group.data_content_type 
_pdbx_audit_revision_group.group 
1 2 'Structure model' 'Database references'  
2 3 'Structure model' 'Database references'  
3 4 'Structure model' 'Atomic model'         
4 4 'Structure model' 'Data collection'      
5 4 'Structure model' 'Database references'  
6 4 'Structure model' 'Derived calculations' 
7 4 'Structure model' 'Structure summary'    
# 
loop_
_pdbx_audit_revision_category.ordinal 
_pdbx_audit_revision_category.revision_ordinal 
_pdbx_audit_revision_category.data_content_type 
_pdbx_audit_revision_category.category 
1  4 'Structure model' atom_site                     
2  4 'Structure model' chem_comp                     
3  4 'Structure model' entity                        
4  4 'Structure model' pdbx_branch_scheme            
5  4 'Structure model' pdbx_chem_comp_identifier     
6  4 'Structure model' pdbx_entity_branch            
7  4 'Structure model' pdbx_entity_branch_descriptor 
8  4 'Structure model' pdbx_entity_branch_link       
9  4 'Structure model' pdbx_entity_branch_list       
10 4 'Structure model' pdbx_entity_nonpoly           
11 4 'Structure model' pdbx_nonpoly_scheme           
12 4 'Structure model' pdbx_struct_assembly_gen      
13 4 'Structure model' pdbx_struct_conn_angle        
14 4 'Structure model' pdbx_struct_special_symmetry  
15 4 'Structure model' struct_asym                   
16 4 'Structure model' struct_conn                   
17 4 'Structure model' struct_ref_seq_dif            
18 4 'Structure model' struct_site                   
19 4 'Structure model' struct_site_gen               
# 
loop_
_pdbx_audit_revision_item.ordinal 
_pdbx_audit_revision_item.revision_ordinal 
_pdbx_audit_revision_item.data_content_type 
_pdbx_audit_revision_item.item 
1  4 'Structure model' '_atom_site.auth_asym_id'                     
2  4 'Structure model' '_atom_site.auth_seq_id'                      
3  4 'Structure model' '_atom_site.label_asym_id'                    
4  4 'Structure model' '_atom_site.label_entity_id'                  
5  4 'Structure model' '_chem_comp.name'                             
6  4 'Structure model' '_chem_comp.type'                             
7  4 'Structure model' '_pdbx_struct_assembly_gen.asym_id_list'      
8  4 'Structure model' '_pdbx_struct_conn_angle.ptnr1_auth_seq_id'   
9  4 'Structure model' '_pdbx_struct_conn_angle.ptnr1_label_asym_id' 
10 4 'Structure model' '_pdbx_struct_conn_angle.ptnr2_label_asym_id' 
11 4 'Structure model' '_pdbx_struct_conn_angle.ptnr3_auth_seq_id'   
12 4 'Structure model' '_pdbx_struct_conn_angle.ptnr3_label_asym_id' 
13 4 'Structure model' '_pdbx_struct_conn_angle.value'               
14 4 'Structure model' '_pdbx_struct_special_symmetry.label_asym_id' 
15 4 'Structure model' '_struct_conn.pdbx_dist_value'                
16 4 'Structure model' '_struct_conn.pdbx_leaving_atom_flag'         
17 4 'Structure model' '_struct_conn.pdbx_role'                      
18 4 'Structure model' '_struct_conn.ptnr1_auth_asym_id'             
19 4 'Structure model' '_struct_conn.ptnr1_auth_comp_id'             
20 4 'Structure model' '_struct_conn.ptnr1_auth_seq_id'              
21 4 'Structure model' '_struct_conn.ptnr1_label_asym_id'            
22 4 'Structure model' '_struct_conn.ptnr1_label_atom_id'            
23 4 'Structure model' '_struct_conn.ptnr1_label_comp_id'            
24 4 'Structure model' '_struct_conn.ptnr2_auth_asym_id'             
25 4 'Structure model' '_struct_conn.ptnr2_auth_comp_id'             
26 4 'Structure model' '_struct_conn.ptnr2_auth_seq_id'              
27 4 'Structure model' '_struct_conn.ptnr2_label_asym_id'            
28 4 'Structure model' '_struct_conn.ptnr2_label_comp_id'            
29 4 'Structure model' '_struct_ref_seq_dif.details'                 
# 
loop_
_software.name 
_software.classification 
_software.version 
_software.citation_id 
_software.pdbx_ordinal 
ADSC     'data collection' Quantum                    ? 1 
PHASER   phasing           .                          ? 2 
PHENIX   refinement        '(phenix.refine: 1.7_650)' ? 3 
HKL-2000 'data reduction'  .                          ? 4 
HKL-2000 'data scaling'    .                          ? 5 
# 
_pdbx_validate_rmsd_angle.id                         1 
_pdbx_validate_rmsd_angle.PDB_model_num              1 
_pdbx_validate_rmsd_angle.auth_atom_id_1             C 
_pdbx_validate_rmsd_angle.auth_asym_id_1             A 
_pdbx_validate_rmsd_angle.auth_comp_id_1             CYS 
_pdbx_validate_rmsd_angle.auth_seq_id_1              230 
_pdbx_validate_rmsd_angle.PDB_ins_code_1             ? 
_pdbx_validate_rmsd_angle.label_alt_id_1             ? 
_pdbx_validate_rmsd_angle.auth_atom_id_2             N 
_pdbx_validate_rmsd_angle.auth_asym_id_2             A 
_pdbx_validate_rmsd_angle.auth_comp_id_2             PRO 
_pdbx_validate_rmsd_angle.auth_seq_id_2              231 
_pdbx_validate_rmsd_angle.PDB_ins_code_2             ? 
_pdbx_validate_rmsd_angle.label_alt_id_2             ? 
_pdbx_validate_rmsd_angle.auth_atom_id_3             CA 
_pdbx_validate_rmsd_angle.auth_asym_id_3             A 
_pdbx_validate_rmsd_angle.auth_comp_id_3             PRO 
_pdbx_validate_rmsd_angle.auth_seq_id_3              231 
_pdbx_validate_rmsd_angle.PDB_ins_code_3             ? 
_pdbx_validate_rmsd_angle.label_alt_id_3             ? 
_pdbx_validate_rmsd_angle.angle_value                129.22 
_pdbx_validate_rmsd_angle.angle_target_value         119.30 
_pdbx_validate_rmsd_angle.angle_deviation            9.92 
_pdbx_validate_rmsd_angle.angle_standard_deviation   1.50 
_pdbx_validate_rmsd_angle.linker_flag                Y 
# 
loop_
_pdbx_validate_torsion.id 
_pdbx_validate_torsion.PDB_model_num 
_pdbx_validate_torsion.auth_comp_id 
_pdbx_validate_torsion.auth_asym_id 
_pdbx_validate_torsion.auth_seq_id 
_pdbx_validate_torsion.PDB_ins_code 
_pdbx_validate_torsion.label_alt_id 
_pdbx_validate_torsion.phi 
_pdbx_validate_torsion.psi 
1 1 PHE A 51  ? ? -105.32 -78.06  
2 1 GLU A 81  ? ? 84.81   -3.81   
3 1 LEU A 82  ? ? -121.37 -78.11  
4 1 PRO A 95  ? ? -68.50  -173.93 
5 1 SER A 117 ? ? -170.44 -170.73 
6 1 LYS A 225 ? ? -89.09  -71.45  
# 
loop_
_pdbx_unobs_or_zero_occ_atoms.id 
_pdbx_unobs_or_zero_occ_atoms.PDB_model_num 
_pdbx_unobs_or_zero_occ_atoms.polymer_flag 
_pdbx_unobs_or_zero_occ_atoms.occupancy_flag 
_pdbx_unobs_or_zero_occ_atoms.auth_asym_id 
_pdbx_unobs_or_zero_occ_atoms.auth_comp_id 
_pdbx_unobs_or_zero_occ_atoms.auth_seq_id 
_pdbx_unobs_or_zero_occ_atoms.PDB_ins_code 
_pdbx_unobs_or_zero_occ_atoms.auth_atom_id 
_pdbx_unobs_or_zero_occ_atoms.label_alt_id 
_pdbx_unobs_or_zero_occ_atoms.label_asym_id 
_pdbx_unobs_or_zero_occ_atoms.label_comp_id 
_pdbx_unobs_or_zero_occ_atoms.label_seq_id 
_pdbx_unobs_or_zero_occ_atoms.label_atom_id 
1   1 Y 1 A THR 33  ? OG1 ? A THR 8   OG1 
2   1 Y 1 A THR 33  ? CG2 ? A THR 8   CG2 
3   1 Y 1 A ASN 35  ? CG  ? A ASN 10  CG  
4   1 Y 1 A ASN 35  ? OD1 ? A ASN 10  OD1 
5   1 Y 1 A ASN 35  ? ND2 ? A ASN 10  ND2 
6   1 Y 1 A ARG 36  ? CG  ? A ARG 11  CG  
7   1 Y 1 A ARG 36  ? CD  ? A ARG 11  CD  
8   1 Y 1 A ARG 36  ? NE  ? A ARG 11  NE  
9   1 Y 1 A ARG 36  ? CZ  ? A ARG 11  CZ  
10  1 Y 1 A ARG 36  ? NH1 ? A ARG 11  NH1 
11  1 Y 1 A ARG 36  ? NH2 ? A ARG 11  NH2 
12  1 Y 1 A GLN 39  ? CG  ? A GLN 14  CG  
13  1 Y 1 A GLN 39  ? CD  ? A GLN 14  CD  
14  1 Y 1 A GLN 39  ? OE1 ? A GLN 14  OE1 
15  1 Y 1 A GLN 39  ? NE2 ? A GLN 14  NE2 
16  1 Y 1 A ASN 54  ? CG  ? A ASN 29  CG  
17  1 Y 1 A ASN 54  ? OD1 ? A ASN 29  OD1 
18  1 Y 1 A ASN 54  ? ND2 ? A ASN 29  ND2 
19  1 Y 1 A LEU 64  ? CG  ? A LEU 39  CG  
20  1 Y 1 A LEU 64  ? CD1 ? A LEU 39  CD1 
21  1 Y 1 A LEU 64  ? CD2 ? A LEU 39  CD2 
22  1 Y 1 A GLU 81  ? CG  ? A GLU 56  CG  
23  1 Y 1 A GLU 81  ? CD  ? A GLU 56  CD  
24  1 Y 1 A GLU 81  ? OE1 ? A GLU 56  OE1 
25  1 Y 1 A GLU 81  ? OE2 ? A GLU 56  OE2 
26  1 Y 1 A LEU 82  ? CG  ? A LEU 57  CG  
27  1 Y 1 A LEU 82  ? CD1 ? A LEU 57  CD1 
28  1 Y 1 A LEU 82  ? CD2 ? A LEU 57  CD2 
29  1 Y 1 A LYS 118 ? CG  ? A LYS 93  CG  
30  1 Y 1 A LYS 118 ? CD  ? A LYS 93  CD  
31  1 Y 1 A LYS 118 ? CE  ? A LYS 93  CE  
32  1 Y 1 A LYS 118 ? NZ  ? A LYS 93  NZ  
33  1 Y 1 A ARG 133 ? CG  ? A ARG 108 CG  
34  1 Y 1 A ARG 133 ? CD  ? A ARG 108 CD  
35  1 Y 1 A ARG 133 ? NE  ? A ARG 108 NE  
36  1 Y 1 A ARG 133 ? CZ  ? A ARG 108 CZ  
37  1 Y 1 A ARG 133 ? NH1 ? A ARG 108 NH1 
38  1 Y 1 A ARG 133 ? NH2 ? A ARG 108 NH2 
39  1 Y 1 A LYS 136 ? CG  ? A LYS 111 CG  
40  1 Y 1 A LYS 136 ? CD  ? A LYS 111 CD  
41  1 Y 1 A LYS 136 ? CE  ? A LYS 111 CE  
42  1 Y 1 A LYS 136 ? NZ  ? A LYS 111 NZ  
43  1 Y 1 A ARG 151 ? CG  ? A ARG 126 CG  
44  1 Y 1 A ARG 151 ? CD  ? A ARG 126 CD  
45  1 Y 1 A ARG 151 ? NE  ? A ARG 126 NE  
46  1 Y 1 A ARG 151 ? CZ  ? A ARG 126 CZ  
47  1 Y 1 A ARG 151 ? NH1 ? A ARG 126 NH1 
48  1 Y 1 A ARG 151 ? NH2 ? A ARG 126 NH2 
49  1 Y 1 A LYS 160 ? CG  ? A LYS 135 CG  
50  1 Y 1 A LYS 160 ? CD  ? A LYS 135 CD  
51  1 Y 1 A LYS 160 ? CE  ? A LYS 135 CE  
52  1 Y 1 A LYS 160 ? NZ  ? A LYS 135 NZ  
53  1 Y 1 A ASN 211 ? CG  ? A ASN 186 CG  
54  1 Y 1 A ASN 211 ? OD1 ? A ASN 186 OD1 
55  1 Y 1 A ASN 211 ? ND2 ? A ASN 186 ND2 
56  1 Y 1 A HIS 219 ? CG  ? A HIS 194 CG  
57  1 Y 1 A HIS 219 ? ND1 ? A HIS 194 ND1 
58  1 Y 1 A HIS 219 ? CD2 ? A HIS 194 CD2 
59  1 Y 1 A HIS 219 ? CE1 ? A HIS 194 CE1 
60  1 Y 1 A HIS 219 ? NE2 ? A HIS 194 NE2 
61  1 Y 1 A LYS 225 ? CG  ? A LYS 200 CG  
62  1 Y 1 A LYS 225 ? CD  ? A LYS 200 CD  
63  1 Y 1 A LYS 225 ? CE  ? A LYS 200 CE  
64  1 Y 1 A LYS 225 ? NZ  ? A LYS 200 NZ  
65  1 Y 1 A LYS 304 ? CG  ? A LYS 279 CG  
66  1 Y 1 A LYS 304 ? CD  ? A LYS 279 CD  
67  1 Y 1 A LYS 304 ? CE  ? A LYS 279 CE  
68  1 Y 1 A LYS 304 ? NZ  ? A LYS 279 NZ  
69  1 Y 1 A ILE 335 ? CG1 ? A ILE 310 CG1 
70  1 Y 1 A ILE 335 ? CG2 ? A ILE 310 CG2 
71  1 Y 1 A ILE 335 ? CD1 ? A ILE 310 CD1 
72  1 Y 1 A ILE 336 ? CG1 ? A ILE 311 CG1 
73  1 Y 1 A ILE 336 ? CG2 ? A ILE 311 CG2 
74  1 Y 1 A ILE 336 ? CD1 ? A ILE 311 CD1 
75  1 Y 1 A LEU 348 ? CG  ? A LEU 323 CG  
76  1 Y 1 A LEU 348 ? CD1 ? A LEU 323 CD1 
77  1 Y 1 A LEU 348 ? CD2 ? A LEU 323 CD2 
78  1 Y 1 A VAL 352 ? CG1 ? A VAL 327 CG1 
79  1 Y 1 A VAL 352 ? CG2 ? A VAL 327 CG2 
80  1 Y 1 A VAL 354 ? CG1 ? A VAL 329 CG1 
81  1 Y 1 A VAL 354 ? CG2 ? A VAL 329 CG2 
82  1 Y 1 A ILE 355 ? CG1 ? A ILE 330 CG1 
83  1 Y 1 A ILE 355 ? CG2 ? A ILE 330 CG2 
84  1 Y 1 A ILE 355 ? CD1 ? A ILE 330 CD1 
85  1 Y 1 A TRP 358 ? CG  ? A TRP 333 CG  
86  1 Y 1 A TRP 358 ? CD1 ? A TRP 333 CD1 
87  1 Y 1 A TRP 358 ? CD2 ? A TRP 333 CD2 
88  1 Y 1 A TRP 358 ? NE1 ? A TRP 333 NE1 
89  1 Y 1 A TRP 358 ? CE2 ? A TRP 333 CE2 
90  1 Y 1 A TRP 358 ? CE3 ? A TRP 333 CE3 
91  1 Y 1 A TRP 358 ? CZ2 ? A TRP 333 CZ2 
92  1 Y 1 A TRP 358 ? CZ3 ? A TRP 333 CZ3 
93  1 Y 1 A TRP 358 ? CH2 ? A TRP 333 CH2 
94  1 Y 1 A ILE 359 ? CG1 ? A ILE 334 CG1 
95  1 Y 1 A ILE 359 ? CG2 ? A ILE 334 CG2 
96  1 Y 1 A ILE 359 ? CD1 ? A ILE 334 CD1 
97  1 Y 1 A VAL 360 ? CG1 ? A VAL 335 CG1 
98  1 Y 1 A VAL 360 ? CG2 ? A VAL 335 CG2 
99  1 Y 1 A LEU 361 ? CG  ? A LEU 336 CG  
100 1 Y 1 A LEU 361 ? CD1 ? A LEU 336 CD1 
101 1 Y 1 A LEU 361 ? CD2 ? A LEU 336 CD2 
# 
loop_
_pdbx_unobs_or_zero_occ_residues.id 
_pdbx_unobs_or_zero_occ_residues.PDB_model_num 
_pdbx_unobs_or_zero_occ_residues.polymer_flag 
_pdbx_unobs_or_zero_occ_residues.occupancy_flag 
_pdbx_unobs_or_zero_occ_residues.auth_asym_id 
_pdbx_unobs_or_zero_occ_residues.auth_comp_id 
_pdbx_unobs_or_zero_occ_residues.auth_seq_id 
_pdbx_unobs_or_zero_occ_residues.PDB_ins_code 
_pdbx_unobs_or_zero_occ_residues.label_asym_id 
_pdbx_unobs_or_zero_occ_residues.label_comp_id 
_pdbx_unobs_or_zero_occ_residues.label_seq_id 
1  1 Y 1 A GLY 26  ? A GLY 1   
2  1 Y 1 A SER 27  ? A SER 2   
3  1 Y 1 A SER 28  ? A SER 3   
4  1 Y 1 A LYS 29  ? A LYS 4   
5  1 Y 1 A LYS 30  ? A LYS 5   
6  1 Y 1 A VAL 31  ? A VAL 6   
7  1 Y 1 A THR 362 ? A THR 337 
8  1 Y 1 A PHE 363 ? A PHE 338 
9  1 Y 1 A MET 364 ? A MET 339 
10 1 Y 1 A LYS 365 ? A LYS 340 
# 
loop_
_pdbx_branch_scheme.asym_id 
_pdbx_branch_scheme.entity_id 
_pdbx_branch_scheme.mon_id 
_pdbx_branch_scheme.num 
_pdbx_branch_scheme.pdb_asym_id 
_pdbx_branch_scheme.pdb_mon_id 
_pdbx_branch_scheme.pdb_seq_num 
_pdbx_branch_scheme.auth_asym_id 
_pdbx_branch_scheme.auth_mon_id 
_pdbx_branch_scheme.auth_seq_num 
_pdbx_branch_scheme.hetero 
B 2 NAG 1 B NAG 1 A NAG 501 n 
B 2 NAG 2 B NAG 2 A NAG 502 n 
B 2 BMA 3 B BMA 3 A BMA 503 n 
B 2 MAN 4 B MAN 4 A MAN 505 n 
# 
loop_
_pdbx_chem_comp_identifier.comp_id 
_pdbx_chem_comp_identifier.type 
_pdbx_chem_comp_identifier.program 
_pdbx_chem_comp_identifier.program_version 
_pdbx_chem_comp_identifier.identifier 
BMA 'CONDENSED IUPAC CARBOHYDRATE SYMBOL' GMML     1.0 DManpb                         
BMA 'COMMON NAME'                         GMML     1.0 b-D-mannopyranose              
BMA 'IUPAC CARBOHYDRATE SYMBOL'           PDB-CARE 1.0 b-D-Manp                       
BMA 'SNFG CARBOHYDRATE SYMBOL'            GMML     1.0 Man                            
MAN 'CONDENSED IUPAC CARBOHYDRATE SYMBOL' GMML     1.0 DManpa                         
MAN 'COMMON NAME'                         GMML     1.0 a-D-mannopyranose              
MAN 'IUPAC CARBOHYDRATE SYMBOL'           PDB-CARE 1.0 a-D-Manp                       
MAN 'SNFG CARBOHYDRATE SYMBOL'            GMML     1.0 Man                            
NAG 'CONDENSED IUPAC CARBOHYDRATE SYMBOL' GMML     1.0 DGlcpNAcb                      
NAG 'COMMON NAME'                         GMML     1.0 N-acetyl-b-D-glucopyranosamine 
NAG 'IUPAC CARBOHYDRATE SYMBOL'           PDB-CARE 1.0 b-D-GlcpNAc                    
NAG 'SNFG CARBOHYDRATE SYMBOL'            GMML     1.0 GlcNAc                         
# 
_pdbx_entity_branch.entity_id   2 
_pdbx_entity_branch.type        oligosaccharide 
# 
loop_
_pdbx_entity_branch_descriptor.ordinal 
_pdbx_entity_branch_descriptor.entity_id 
_pdbx_entity_branch_descriptor.descriptor 
_pdbx_entity_branch_descriptor.type 
_pdbx_entity_branch_descriptor.program 
_pdbx_entity_branch_descriptor.program_version 
1 2 DManpa1-3DManpb1-4DGlcpNAcb1-4DGlcpNAcb1-                                                           
'Glycam Condensed Sequence' GMML       1.0   
2 2 'WURCS=2.0/3,4,3/[a2122h-1b_1-5_2*NCC/3=O][a1122h-1b_1-5][a1122h-1a_1-5]/1-1-2-3/a4-b1_b4-c1_c3-d1' WURCS PDB2Glycan 1.1.0 
3 2 '[]{[(4+1)][b-D-GlcpNAc]{[(4+1)][b-D-GlcpNAc]{[(4+1)][b-D-Manp]{[(3+1)][a-D-Manp]{}}}}}'            LINUCS PDB-CARE   ?     
# 
loop_
_pdbx_entity_branch_link.link_id 
_pdbx_entity_branch_link.entity_id 
_pdbx_entity_branch_link.entity_branch_list_num_1 
_pdbx_entity_branch_link.comp_id_1 
_pdbx_entity_branch_link.atom_id_1 
_pdbx_entity_branch_link.leaving_atom_id_1 
_pdbx_entity_branch_link.entity_branch_list_num_2 
_pdbx_entity_branch_link.comp_id_2 
_pdbx_entity_branch_link.atom_id_2 
_pdbx_entity_branch_link.leaving_atom_id_2 
_pdbx_entity_branch_link.value_order 
_pdbx_entity_branch_link.details 
1 2 2 NAG C1 O1 1 NAG O4 HO4 sing ? 
2 2 3 BMA C1 O1 2 NAG O4 HO4 sing ? 
3 2 4 MAN C1 O1 3 BMA O3 HO3 sing ? 
# 
loop_
_pdbx_entity_branch_list.entity_id 
_pdbx_entity_branch_list.comp_id 
_pdbx_entity_branch_list.num 
_pdbx_entity_branch_list.hetero 
2 NAG 1 n 
2 NAG 2 n 
2 BMA 3 n 
2 MAN 4 n 
# 
loop_
_pdbx_entity_nonpoly.entity_id 
_pdbx_entity_nonpoly.name 
_pdbx_entity_nonpoly.comp_id 
3 2-acetamido-2-deoxy-beta-D-glucopyranose NAG 
4 'GADOLINIUM ATOM'                        GD  
5 GLYCEROL                                 GOL 
6 water                                    HOH 
# 
