# Supplementary material for: Structural insights into the allosteric inhibition of P2X4 receptors
Source: Nat Commun. 2023 Oct 13;14:6437. doi: 10.1038/s41467-023-42164-y (PMC10575874; doi:10.1038/s41467-023-42164-y)
Supplement: Supplementary file 4 — Supplementary Dataset 1 [file 41467_2023_42164_MOESM4_ESM.zip › hP2X1trimer_a111a/hP2X1trimer_a111a_env/templates_101/4k0v.cif]

data_4K0V
# 
_entry.id   4K0V 
# 
_audit_conform.dict_name       mmcif_pdbx.dic 
_audit_conform.dict_version    5.281 
_audit_conform.dict_location   http://mmcif.pdb.org/dictionaries/ascii/mmcif_pdbx.dic 
# 
loop_
_database_2.database_id 
_database_2.database_code 
PDB   4K0V         
RCSB  RCSB078749   
WWPDB D_1000078749 
# 
_pdbx_database_status.status_code                     REL 
_pdbx_database_status.entry_id                        4K0V 
_pdbx_database_status.recvd_initial_deposition_date   2013-04-04 
_pdbx_database_status.deposit_site                    RCSB 
_pdbx_database_status.process_site                    RCSB 
_pdbx_database_status.status_code_sf                  REL 
_pdbx_database_status.status_code_mr                  ? 
_pdbx_database_status.SG_entry                        ? 
_pdbx_database_status.status_code_cs                  ? 
_pdbx_database_status.methods_development_category    ? 
_pdbx_database_status.pdb_format_compatible           Y 
# 
loop_
_audit_author.name 
_audit_author.pdbx_ordinal 
'Yu, X.'              1 
'Seegar, T.C.M.'      2 
'Dalton, A.C.'        3 
'Tzvetkova-Robev, D.' 4 
'Goldgur, Y.'         5 
'Nikolov, D.B.'       6 
'Barton, W.A.'        7 
# 
_citation.id                        primary 
_citation.title                     'Structural basis for angiopoietin-1-mediated signaling initiation.' 
_citation.journal_abbrev            Proc.Natl.Acad.Sci.USA 
_citation.journal_volume            110 
_citation.page_first                7205 
_citation.page_last                 7210 
_citation.year                      2013 
_citation.journal_id_ASTM           PNASA6 
_citation.country                   US 
_citation.journal_id_ISSN           0027-8424 
_citation.journal_id_CSD            0040 
_citation.book_publisher            ? 
_citation.pdbx_database_id_PubMed   23592718 
_citation.pdbx_database_id_DOI      10.1073/pnas.1216890110 
# 
loop_
_citation_author.citation_id 
_citation_author.name 
_citation_author.ordinal 
primary 'Yu, X.'              1 
primary 'Seegar, T.C.'        2 
primary 'Dalton, A.C.'        3 
primary 'Tzvetkova-Robev, D.' 4 
primary 'Goldgur, Y.'         5 
primary 'Rajashankar, K.R.'   6 
primary 'Nikolov, D.B.'       7 
primary 'Barton, W.A.'        8 
# 
_cell.entry_id           4K0V 
_cell.length_a           189.533 
_cell.length_b           189.533 
_cell.length_c           334.867 
_cell.angle_alpha        90.00 
_cell.angle_beta         90.00 
_cell.angle_gamma        90.00 
_cell.Z_PDB              16 
_cell.pdbx_unique_axis   ? 
_cell.length_a_esd       ? 
_cell.length_b_esd       ? 
_cell.length_c_esd       ? 
_cell.angle_alpha_esd    ? 
_cell.angle_beta_esd     ? 
_cell.angle_gamma_esd    ? 
# 
_symmetry.entry_id                         4K0V 
_symmetry.space_group_name_H-M             'I 41 2 2' 
_symmetry.pdbx_full_space_group_name_H-M   ? 
_symmetry.cell_setting                     ? 
_symmetry.Int_Tables_number                98 
_symmetry.space_group_name_Hall            ? 
# 
loop_
_entity.id 
_entity.type 
_entity.src_method 
_entity.pdbx_description 
_entity.formula_weight 
_entity.pdbx_number_of_molecules 
_entity.pdbx_ec 
_entity.pdbx_mutation 
_entity.pdbx_fragment 
_entity.details 
1 polymer man 'TEK tyrosine kinase variant' 58896.340 1 ? ? ? ? 
2 polymer man Angiopoietin-1                26313.697 1 ? ? ? ? 
# 
_entity_name_com.entity_id   2 
_entity_name_com.name        ANG-1 
# 
loop_
_entity_poly.entity_id 
_entity_poly.type 
_entity_poly.nstd_linkage 
_entity_poly.nstd_monomer 
_entity_poly.pdbx_seq_one_letter_code 
_entity_poly.pdbx_seq_one_letter_code_can 
_entity_poly.pdbx_strand_id 
_entity_poly.pdbx_target_identifier 
1 'polypeptide(L)' no no 
;AMDLILINSLPLVSDAETSLTCIASGWRPHEPITIGRDFEALMNQHQDPLEVTQDVTREWAKKVVWKREKASKINGAYFC
EGRVRGEAIRIRTMKMRQQASFLPATLTMTVDKGDNVNISFKKVLIKEEDAVIYKNGSFIHSVPRHEVPDILEVHLPHAQ
PQDAGVYSARYIGGNLFTSAFTRLIVRRCEAQKWGPECNHLCTACMNNGVCHEDTGECICPPGFMGRTCEKACELHTFGR
TCKERCSGQEGCKSYVFCLPDPYGCSCATGWKGLQCNEACHPGFYGPDCKLRCSCNNGEMCDRFQGCLCSPGWQGLQCER
EGIPRMTPKIVDLPDHIEVNSGKFNPICKASGWPLPTNEEMTLVKPDGTVLHPKDFNHTDHFSVAIFTIHRILPPDSGVW
VCSVNTVAGMVEKPFNISVKVLPKPLNAPNVIDTGHNFAVINISSEPYFGDGPIKSKKLLYKPVNHYEAWQHIQVTNEIV
TLNYLEPRTEYELCVQLVRRGEGGEGHPGPVRRFTTASIGGSASGLVPR
;
;AMDLILINSLPLVSDAETSLTCIASGWRPHEPITIGRDFEALMNQHQDPLEVTQDVTREWAKKVVWKREKASKINGAYFC
EGRVRGEAIRIRTMKMRQQASFLPATLTMTVDKGDNVNISFKKVLIKEEDAVIYKNGSFIHSVPRHEVPDILEVHLPHAQ
PQDAGVYSARYIGGNLFTSAFTRLIVRRCEAQKWGPECNHLCTACMNNGVCHEDTGECICPPGFMGRTCEKACELHTFGR
TCKERCSGQEGCKSYVFCLPDPYGCSCATGWKGLQCNEACHPGFYGPDCKLRCSCNNGEMCDRFQGCLCSPGWQGLQCER
EGIPRMTPKIVDLPDHIEVNSGKFNPICKASGWPLPTNEEMTLVKPDGTVLHPKDFNHTDHFSVAIFTIHRILPPDSGVW
VCSVNTVAGMVEKPFNISVKVLPKPLNAPNVIDTGHNFAVINISSEPYFGDGPIKSKKLLYKPVNHYEAWQHIQVTNEIV
TLNYLEPRTEYELCVQLVRRGEGGEGHPGPVRRFTTASIGGSASGLVPR
;
A ? 
2 'polypeptide(L)' no no 
;AELASEKPFRDCADVYQAGFNKSGIYTIYINNMPEPKKVFCNMDVNGGGWTVIQHREDGSLDFQRGWKEYKMGFGNPSGE
YWLGNEFIFAITSQRQYMLRIELMDWEGNRAYSQYDRFHIGNEKQNYRLYLKGHTGTAGKQSSLILHGADFSTKDADNDN
CMCKCALMLTGGWWFDACGPSNLNGMFYTAGQNHGKLNGIKWHYFKGPSYSLRSTTMMIRPLDFGSLVPR
;
;AELASEKPFRDCADVYQAGFNKSGIYTIYINNMPEPKKVFCNMDVNGGGWTVIQHREDGSLDFQRGWKEYKMGFGNPSGE
YWLGNEFIFAITSQRQYMLRIELMDWEGNRAYSQYDRFHIGNEKQNYRLYLKGHTGTAGKQSSLILHGADFSTKDADNDN
CMCKCALMLTGGWWFDACGPSNLNGMFYTAGQNHGKLNGIKWHYFKGPSYSLRSTTMMIRPLDFGSLVPR
;
B ? 
# 
loop_
_entity_poly_seq.entity_id 
_entity_poly_seq.num 
_entity_poly_seq.mon_id 
_entity_poly_seq.hetero 
1 1   ALA n 
1 2   MET n 
1 3   ASP n 
1 4   LEU n 
1 5   ILE n 
1 6   LEU n 
1 7   ILE n 
1 8   ASN n 
1 9   SER n 
1 10  LEU n 
1 11  PRO n 
1 12  LEU n 
1 13  VAL n 
1 14  SER n 
1 15  ASP n 
1 16  ALA n 
1 17  GLU n 
1 18  THR n 
1 19  SER n 
1 20  LEU n 
1 21  THR n 
1 22  CYS n 
1 23  ILE n 
1 24  ALA n 
1 25  SER n 
1 26  GLY n 
1 27  TRP n 
1 28  ARG n 
1 29  PRO n 
1 30  HIS n 
1 31  GLU n 
1 32  PRO n 
1 33  ILE n 
1 34  THR n 
1 35  ILE n 
1 36  GLY n 
1 37  ARG n 
1 38  ASP n 
1 39  PHE n 
1 40  GLU n 
1 41  ALA n 
1 42  LEU n 
1 43  MET n 
1 44  ASN n 
1 45  GLN n 
1 46  HIS n 
1 47  GLN n 
1 48  ASP n 
1 49  PRO n 
1 50  LEU n 
1 51  GLU n 
1 52  VAL n 
1 53  THR n 
1 54  GLN n 
1 55  ASP n 
1 56  VAL n 
1 57  THR n 
1 58  ARG n 
1 59  GLU n 
1 60  TRP n 
1 61  ALA n 
1 62  LYS n 
1 63  LYS n 
1 64  VAL n 
1 65  VAL n 
1 66  TRP n 
1 67  LYS n 
1 68  ARG n 
1 69  GLU n 
1 70  LYS n 
1 71  ALA n 
1 72  SER n 
1 73  LYS n 
1 74  ILE n 
1 75  ASN n 
1 76  GLY n 
1 77  ALA n 
1 78  TYR n 
1 79  PHE n 
1 80  CYS n 
1 81  GLU n 
1 82  GLY n 
1 83  ARG n 
1 84  VAL n 
1 85  ARG n 
1 86  GLY n 
1 87  GLU n 
1 88  ALA n 
1 89  ILE n 
1 90  ARG n 
1 91  ILE n 
1 92  ARG n 
1 93  THR n 
1 94  MET n 
1 95  LYS n 
1 96  MET n 
1 97  ARG n 
1 98  GLN n 
1 99  GLN n 
1 100 ALA n 
1 101 SER n 
1 102 PHE n 
1 103 LEU n 
1 104 PRO n 
1 105 ALA n 
1 106 THR n 
1 107 LEU n 
1 108 THR n 
1 109 MET n 
1 110 THR n 
1 111 VAL n 
1 112 ASP n 
1 113 LYS n 
1 114 GLY n 
1 115 ASP n 
1 116 ASN n 
1 117 VAL n 
1 118 ASN n 
1 119 ILE n 
1 120 SER n 
1 121 PHE n 
1 122 LYS n 
1 123 LYS n 
1 124 VAL n 
1 125 LEU n 
1 126 ILE n 
1 127 LYS n 
1 128 GLU n 
1 129 GLU n 
1 130 ASP n 
1 131 ALA n 
1 132 VAL n 
1 133 ILE n 
1 134 TYR n 
1 135 LYS n 
1 136 ASN n 
1 137 GLY n 
1 138 SER n 
1 139 PHE n 
1 140 ILE n 
1 141 HIS n 
1 142 SER n 
1 143 VAL n 
1 144 PRO n 
1 145 ARG n 
1 146 HIS n 
1 147 GLU n 
1 148 VAL n 
1 149 PRO n 
1 150 ASP n 
1 151 ILE n 
1 152 LEU n 
1 153 GLU n 
1 154 VAL n 
1 155 HIS n 
1 156 LEU n 
1 157 PRO n 
1 158 HIS n 
1 159 ALA n 
1 160 GLN n 
1 161 PRO n 
1 162 GLN n 
1 163 ASP n 
1 164 ALA n 
1 165 GLY n 
1 166 VAL n 
1 167 TYR n 
1 168 SER n 
1 169 ALA n 
1 170 ARG n 
1 171 TYR n 
1 172 ILE n 
1 173 GLY n 
1 174 GLY n 
1 175 ASN n 
1 176 LEU n 
1 177 PHE n 
1 178 THR n 
1 179 SER n 
1 180 ALA n 
1 181 PHE n 
1 182 THR n 
1 183 ARG n 
1 184 LEU n 
1 185 ILE n 
1 186 VAL n 
1 187 ARG n 
1 188 ARG n 
1 189 CYS n 
1 190 GLU n 
1 191 ALA n 
1 192 GLN n 
1 193 LYS n 
1 194 TRP n 
1 195 GLY n 
1 196 PRO n 
1 197 GLU n 
1 198 CYS n 
1 199 ASN n 
1 200 HIS n 
1 201 LEU n 
1 202 CYS n 
1 203 THR n 
1 204 ALA n 
1 205 CYS n 
1 206 MET n 
1 207 ASN n 
1 208 ASN n 
1 209 GLY n 
1 210 VAL n 
1 211 CYS n 
1 212 HIS n 
1 213 GLU n 
1 214 ASP n 
1 215 THR n 
1 216 GLY n 
1 217 GLU n 
1 218 CYS n 
1 219 ILE n 
1 220 CYS n 
1 221 PRO n 
1 222 PRO n 
1 223 GLY n 
1 224 PHE n 
1 225 MET n 
1 226 GLY n 
1 227 ARG n 
1 228 THR n 
1 229 CYS n 
1 230 GLU n 
1 231 LYS n 
1 232 ALA n 
1 233 CYS n 
1 234 GLU n 
1 235 LEU n 
1 236 HIS n 
1 237 THR n 
1 238 PHE n 
1 239 GLY n 
1 240 ARG n 
1 241 THR n 
1 242 CYS n 
1 243 LYS n 
1 244 GLU n 
1 245 ARG n 
1 246 CYS n 
1 247 SER n 
1 248 GLY n 
1 249 GLN n 
1 250 GLU n 
1 251 GLY n 
1 252 CYS n 
1 253 LYS n 
1 254 SER n 
1 255 TYR n 
1 256 VAL n 
1 257 PHE n 
1 258 CYS n 
1 259 LEU n 
1 260 PRO n 
1 261 ASP n 
1 262 PRO n 
1 263 TYR n 
1 264 GLY n 
1 265 CYS n 
1 266 SER n 
1 267 CYS n 
1 268 ALA n 
1 269 THR n 
1 270 GLY n 
1 271 TRP n 
1 272 LYS n 
1 273 GLY n 
1 274 LEU n 
1 275 GLN n 
1 276 CYS n 
1 277 ASN n 
1 278 GLU n 
1 279 ALA n 
1 280 CYS n 
1 281 HIS n 
1 282 PRO n 
1 283 GLY n 
1 284 PHE n 
1 285 TYR n 
1 286 GLY n 
1 287 PRO n 
1 288 ASP n 
1 289 CYS n 
1 290 LYS n 
1 291 LEU n 
1 292 ARG n 
1 293 CYS n 
1 294 SER n 
1 295 CYS n 
1 296 ASN n 
1 297 ASN n 
1 298 GLY n 
1 299 GLU n 
1 300 MET n 
1 301 CYS n 
1 302 ASP n 
1 303 ARG n 
1 304 PHE n 
1 305 GLN n 
1 306 GLY n 
1 307 CYS n 
1 308 LEU n 
1 309 CYS n 
1 310 SER n 
1 311 PRO n 
1 312 GLY n 
1 313 TRP n 
1 314 GLN n 
1 315 GLY n 
1 316 LEU n 
1 317 GLN n 
1 318 CYS n 
1 319 GLU n 
1 320 ARG n 
1 321 GLU n 
1 322 GLY n 
1 323 ILE n 
1 324 PRO n 
1 325 ARG n 
1 326 MET n 
1 327 THR n 
1 328 PRO n 
1 329 LYS n 
1 330 ILE n 
1 331 VAL n 
1 332 ASP n 
1 333 LEU n 
1 334 PRO n 
1 335 ASP n 
1 336 HIS n 
1 337 ILE n 
1 338 GLU n 
1 339 VAL n 
1 340 ASN n 
1 341 SER n 
1 342 GLY n 
1 343 LYS n 
1 344 PHE n 
1 345 ASN n 
1 346 PRO n 
1 347 ILE n 
1 348 CYS n 
1 349 LYS n 
1 350 ALA n 
1 351 SER n 
1 352 GLY n 
1 353 TRP n 
1 354 PRO n 
1 355 LEU n 
1 356 PRO n 
1 357 THR n 
1 358 ASN n 
1 359 GLU n 
1 360 GLU n 
1 361 MET n 
1 362 THR n 
1 363 LEU n 
1 364 VAL n 
1 365 LYS n 
1 366 PRO n 
1 367 ASP n 
1 368 GLY n 
1 369 THR n 
1 370 VAL n 
1 371 LEU n 
1 372 HIS n 
1 373 PRO n 
1 374 LYS n 
1 375 ASP n 
1 376 PHE n 
1 377 ASN n 
1 378 HIS n 
1 379 THR n 
1 380 ASP n 
1 381 HIS n 
1 382 PHE n 
1 383 SER n 
1 384 VAL n 
1 385 ALA n 
1 386 ILE n 
1 387 PHE n 
1 388 THR n 
1 389 ILE n 
1 390 HIS n 
1 391 ARG n 
1 392 ILE n 
1 393 LEU n 
1 394 PRO n 
1 395 PRO n 
1 396 ASP n 
1 397 SER n 
1 398 GLY n 
1 399 VAL n 
1 400 TRP n 
1 401 VAL n 
1 402 CYS n 
1 403 SER n 
1 404 VAL n 
1 405 ASN n 
1 406 THR n 
1 407 VAL n 
1 408 ALA n 
1 409 GLY n 
1 410 MET n 
1 411 VAL n 
1 412 GLU n 
1 413 LYS n 
1 414 PRO n 
1 415 PHE n 
1 416 ASN n 
1 417 ILE n 
1 418 SER n 
1 419 VAL n 
1 420 LYS n 
1 421 VAL n 
1 422 LEU n 
1 423 PRO n 
1 424 LYS n 
1 425 PRO n 
1 426 LEU n 
1 427 ASN n 
1 428 ALA n 
1 429 PRO n 
1 430 ASN n 
1 431 VAL n 
1 432 ILE n 
1 433 ASP n 
1 434 THR n 
1 435 GLY n 
1 436 HIS n 
1 437 ASN n 
1 438 PHE n 
1 439 ALA n 
1 440 VAL n 
1 441 ILE n 
1 442 ASN n 
1 443 ILE n 
1 444 SER n 
1 445 SER n 
1 446 GLU n 
1 447 PRO n 
1 448 TYR n 
1 449 PHE n 
1 450 GLY n 
1 451 ASP n 
1 452 GLY n 
1 453 PRO n 
1 454 ILE n 
1 455 LYS n 
1 456 SER n 
1 457 LYS n 
1 458 LYS n 
1 459 LEU n 
1 460 LEU n 
1 461 TYR n 
1 462 LYS n 
1 463 PRO n 
1 464 VAL n 
1 465 ASN n 
1 466 HIS n 
1 467 TYR n 
1 468 GLU n 
1 469 ALA n 
1 470 TRP n 
1 471 GLN n 
1 472 HIS n 
1 473 ILE n 
1 474 GLN n 
1 475 VAL n 
1 476 THR n 
1 477 ASN n 
1 478 GLU n 
1 479 ILE n 
1 480 VAL n 
1 481 THR n 
1 482 LEU n 
1 483 ASN n 
1 484 TYR n 
1 485 LEU n 
1 486 GLU n 
1 487 PRO n 
1 488 ARG n 
1 489 THR n 
1 490 GLU n 
1 491 TYR n 
1 492 GLU n 
1 493 LEU n 
1 494 CYS n 
1 495 VAL n 
1 496 GLN n 
1 497 LEU n 
1 498 VAL n 
1 499 ARG n 
1 500 ARG n 
1 501 GLY n 
1 502 GLU n 
1 503 GLY n 
1 504 GLY n 
1 505 GLU n 
1 506 GLY n 
1 507 HIS n 
1 508 PRO n 
1 509 GLY n 
1 510 PRO n 
1 511 VAL n 
1 512 ARG n 
1 513 ARG n 
1 514 PHE n 
1 515 THR n 
1 516 THR n 
1 517 ALA n 
1 518 SER n 
1 519 ILE n 
1 520 GLY n 
1 521 GLY n 
1 522 SER n 
1 523 ALA n 
1 524 SER n 
1 525 GLY n 
1 526 LEU n 
1 527 VAL n 
1 528 PRO n 
1 529 ARG n 
2 1   ALA n 
2 2   GLU n 
2 3   LEU n 
2 4   ALA n 
2 5   SER n 
2 6   GLU n 
2 7   LYS n 
2 8   PRO n 
2 9   PHE n 
2 10  ARG n 
2 11  ASP n 
2 12  CYS n 
2 13  ALA n 
2 14  ASP n 
2 15  VAL n 
2 16  TYR n 
2 17  GLN n 
2 18  ALA n 
2 19  GLY n 
2 20  PHE n 
2 21  ASN n 
2 22  LYS n 
2 23  SER n 
2 24  GLY n 
2 25  ILE n 
2 26  TYR n 
2 27  THR n 
2 28  ILE n 
2 29  TYR n 
2 30  ILE n 
2 31  ASN n 
2 32  ASN n 
2 33  MET n 
2 34  PRO n 
2 35  GLU n 
2 36  PRO n 
2 37  LYS n 
2 38  LYS n 
2 39  VAL n 
2 40  PHE n 
2 41  CYS n 
2 42  ASN n 
2 43  MET n 
2 44  ASP n 
2 45  VAL n 
2 46  ASN n 
2 47  GLY n 
2 48  GLY n 
2 49  GLY n 
2 50  TRP n 
2 51  THR n 
2 52  VAL n 
2 53  ILE n 
2 54  GLN n 
2 55  HIS n 
2 56  ARG n 
2 57  GLU n 
2 58  ASP n 
2 59  GLY n 
2 60  SER n 
2 61  LEU n 
2 62  ASP n 
2 63  PHE n 
2 64  GLN n 
2 65  ARG n 
2 66  GLY n 
2 67  TRP n 
2 68  LYS n 
2 69  GLU n 
2 70  TYR n 
2 71  LYS n 
2 72  MET n 
2 73  GLY n 
2 74  PHE n 
2 75  GLY n 
2 76  ASN n 
2 77  PRO n 
2 78  SER n 
2 79  GLY n 
2 80  GLU n 
2 81  TYR n 
2 82  TRP n 
2 83  LEU n 
2 84  GLY n 
2 85  ASN n 
2 86  GLU n 
2 87  PHE n 
2 88  ILE n 
2 89  PHE n 
2 90  ALA n 
2 91  ILE n 
2 92  THR n 
2 93  SER n 
2 94  GLN n 
2 95  ARG n 
2 96  GLN n 
2 97  TYR n 
2 98  MET n 
2 99  LEU n 
2 100 ARG n 
2 101 ILE n 
2 102 GLU n 
2 103 LEU n 
2 104 MET n 
2 105 ASP n 
2 106 TRP n 
2 107 GLU n 
2 108 GLY n 
2 109 ASN n 
2 110 ARG n 
2 111 ALA n 
2 112 TYR n 
2 113 SER n 
2 114 GLN n 
2 115 TYR n 
2 116 ASP n 
2 117 ARG n 
2 118 PHE n 
2 119 HIS n 
2 120 ILE n 
2 121 GLY n 
2 122 ASN n 
2 123 GLU n 
2 124 LYS n 
2 125 GLN n 
2 126 ASN n 
2 127 TYR n 
2 128 ARG n 
2 129 LEU n 
2 130 TYR n 
2 131 LEU n 
2 132 LYS n 
2 133 GLY n 
2 134 HIS n 
2 135 THR n 
2 136 GLY n 
2 137 THR n 
2 138 ALA n 
2 139 GLY n 
2 140 LYS n 
2 141 GLN n 
2 142 SER n 
2 143 SER n 
2 144 LEU n 
2 145 ILE n 
2 146 LEU n 
2 147 HIS n 
2 148 GLY n 
2 149 ALA n 
2 150 ASP n 
2 151 PHE n 
2 152 SER n 
2 153 THR n 
2 154 LYS n 
2 155 ASP n 
2 156 ALA n 
2 157 ASP n 
2 158 ASN n 
2 159 ASP n 
2 160 ASN n 
2 161 CYS n 
2 162 MET n 
2 163 CYS n 
2 164 LYS n 
2 165 CYS n 
2 166 ALA n 
2 167 LEU n 
2 168 MET n 
2 169 LEU n 
2 170 THR n 
2 171 GLY n 
2 172 GLY n 
2 173 TRP n 
2 174 TRP n 
2 175 PHE n 
2 176 ASP n 
2 177 ALA n 
2 178 CYS n 
2 179 GLY n 
2 180 PRO n 
2 181 SER n 
2 182 ASN n 
2 183 LEU n 
2 184 ASN n 
2 185 GLY n 
2 186 MET n 
2 187 PHE n 
2 188 TYR n 
2 189 THR n 
2 190 ALA n 
2 191 GLY n 
2 192 GLN n 
2 193 ASN n 
2 194 HIS n 
2 195 GLY n 
2 196 LYS n 
2 197 LEU n 
2 198 ASN n 
2 199 GLY n 
2 200 ILE n 
2 201 LYS n 
2 202 TRP n 
2 203 HIS n 
2 204 TYR n 
2 205 PHE n 
2 206 LYS n 
2 207 GLY n 
2 208 PRO n 
2 209 SER n 
2 210 TYR n 
2 211 SER n 
2 212 LEU n 
2 213 ARG n 
2 214 SER n 
2 215 THR n 
2 216 THR n 
2 217 MET n 
2 218 MET n 
2 219 ILE n 
2 220 ARG n 
2 221 PRO n 
2 222 LEU n 
2 223 ASP n 
2 224 PHE n 
2 225 GLY n 
2 226 SER n 
2 227 LEU n 
2 228 VAL n 
2 229 PRO n 
2 230 ARG n 
# 
loop_
_entity_src_gen.entity_id 
_entity_src_gen.pdbx_src_id 
_entity_src_gen.pdbx_alt_source_flag 
_entity_src_gen.pdbx_seq_type 
_entity_src_gen.pdbx_beg_seq_num 
_entity_src_gen.pdbx_end_seq_num 
_entity_src_gen.gene_src_common_name 
_entity_src_gen.gene_src_genus 
_entity_src_gen.pdbx_gene_src_gene 
_entity_src_gen.gene_src_species 
_entity_src_gen.gene_src_strain 
_entity_src_gen.gene_src_tissue 
_entity_src_gen.gene_src_tissue_fraction 
_entity_src_gen.gene_src_details 
_entity_src_gen.pdbx_gene_src_fragment 
_entity_src_gen.pdbx_gene_src_scientific_name 
_entity_src_gen.pdbx_gene_src_ncbi_taxonomy_id 
_entity_src_gen.pdbx_gene_src_variant 
_entity_src_gen.pdbx_gene_src_cell_line 
_entity_src_gen.pdbx_gene_src_atcc 
_entity_src_gen.pdbx_gene_src_organ 
_entity_src_gen.pdbx_gene_src_organelle 
_entity_src_gen.pdbx_gene_src_cell 
_entity_src_gen.pdbx_gene_src_cellular_location 
_entity_src_gen.host_org_common_name 
_entity_src_gen.pdbx_host_org_scientific_name 
_entity_src_gen.pdbx_host_org_ncbi_taxonomy_id 
_entity_src_gen.host_org_genus 
_entity_src_gen.pdbx_host_org_gene 
_entity_src_gen.pdbx_host_org_organ 
_entity_src_gen.host_org_species 
_entity_src_gen.pdbx_host_org_tissue 
_entity_src_gen.pdbx_host_org_tissue_fraction 
_entity_src_gen.pdbx_host_org_strain 
_entity_src_gen.pdbx_host_org_variant 
_entity_src_gen.pdbx_host_org_cell_line 
_entity_src_gen.pdbx_host_org_atcc 
_entity_src_gen.pdbx_host_org_culture_collection 
_entity_src_gen.pdbx_host_org_cell 
_entity_src_gen.pdbx_host_org_organelle 
_entity_src_gen.pdbx_host_org_cellular_location 
_entity_src_gen.pdbx_host_org_vector_type 
_entity_src_gen.pdbx_host_org_vector 
_entity_src_gen.host_org_details 
_entity_src_gen.expression_system_id 
_entity_src_gen.plasmid_name 
_entity_src_gen.plasmid_details 
_entity_src_gen.pdbx_description 
1 1 sample ? ? ? human ? ?                  ? ? ? ? ? ? 'Homo sapiens' 9606 ? ? ? ? ? ? ? ? 'Spodoptera frugiperda' 7108 ? ? ? ? ? 
? ? ? 'HEK 293' ? ? ? ? ? ? ? ? ? ? ? ? 
2 1 sample ? ? ? human ? 'ANGPT1, KIAA0003' ? ? ? ? ? ? 'Homo sapiens' 9606 ? ? ? ? ? ? ? ? 'Spodoptera frugiperda' 7108 ? ? ? ? ? 
? ? ? 'HEK 293' ? ? ? ? ? ? ? ? ? ? ? ? 
# 
loop_
_struct_ref.id 
_struct_ref.db_name 
_struct_ref.db_code 
_struct_ref.pdbx_db_accession 
_struct_ref.entity_id 
_struct_ref.pdbx_seq_one_letter_code 
_struct_ref.pdbx_align_begin 
_struct_ref.pdbx_db_isoform 
1 UNP Q59HG2_HUMAN Q59HG2 1 
;AMDLILINSLPLVSDAETSLTCIASGWRPHEPITIGRDFEALMNQHQDPLEVTQDVTREWAKKVVWKREKASKINGAYFC
EGRVRGEAIRIRTMKMRQQASFLPATLTMTVDKGDNVNISFKKVLIKEEDAVIYKNGSFIHSVPRHEVPDILEVHLPHAQ
PQDAGVYSARYIGGNLFTSAFTRLIVRRCEAQKWGPECNHLCTACMNNGVCHEDTGECICPPGFMGRTCEKACELHTFGR
TCKERCSGQEGCKSYVFCLPDPYGCSCATGWKGLQCNEACHPGFYGPDCKLRCSCNNGEMCDRFQGCLCSPGWQGLQCER
EGIPRMTPKIVDLPDHIEVNSGKFNPICKASGWPLPTNEEMTLVKPDGTVLHPKDFNHTDHFSVAIFTIHRILPPDSGVW
VCSVNTVAGMVEKPFNISVKVLPKPLNAPNVIDTGHNFAVINISSEPYFGDGPIKSKKLLYKPVNHYEAWQHIQVTNEIV
TLNYLEPRTEYELCVQLVRRGEGGEGHPGPVRRFTTASIG
;
56  ? 
2 UNP ANGP1_HUMAN  Q15389 2 
;EKPFRDCADVYQAGFNKSGIYTIYINNMPEPKKVFCNMDVNGGGWTVIQHREDGSLDFQRGWKEYKMGFGNPSGEYWLGN
EFIFAITSQRQYMLRIELMDWEGNRAYSQYDRFHIGNEKQNYRLYLKGHTGTAGKQSSLILHGADFSTKDADNDNCMCKC
ALMLTGGWWFDACGPSNLNGMFYTAGQNHGKLNGIKWHYFKGPSYSLRSTTMMIRPLDF
;
280 ? 
# 
loop_
_struct_ref_seq.align_id 
_struct_ref_seq.ref_id 
_struct_ref_seq.pdbx_PDB_id_code 
_struct_ref_seq.pdbx_strand_id 
_struct_ref_seq.seq_align_beg 
_struct_ref_seq.pdbx_seq_align_beg_ins_code 
_struct_ref_seq.seq_align_end 
_struct_ref_seq.pdbx_seq_align_end_ins_code 
_struct_ref_seq.pdbx_db_accession 
_struct_ref_seq.db_align_beg 
_struct_ref_seq.pdbx_db_align_beg_ins_code 
_struct_ref_seq.db_align_end 
_struct_ref_seq.pdbx_db_align_end_ins_code 
_struct_ref_seq.pdbx_auth_seq_align_beg 
_struct_ref_seq.pdbx_auth_seq_align_end 
1 1 4K0V A 1 ? 520 ? Q59HG2 56  ? 575 ? 23 542 
2 2 4K0V B 6 ? 224 ? Q15389 280 ? 498 ? 1  219 
# 
loop_
_struct_ref_seq_dif.align_id 
_struct_ref_seq_dif.pdbx_pdb_id_code 
_struct_ref_seq_dif.mon_id 
_struct_ref_seq_dif.pdbx_pdb_strand_id 
_struct_ref_seq_dif.seq_num 
_struct_ref_seq_dif.pdbx_pdb_ins_code 
_struct_ref_seq_dif.pdbx_seq_db_name 
_struct_ref_seq_dif.pdbx_seq_db_accession_code 
_struct_ref_seq_dif.db_mon_id 
_struct_ref_seq_dif.pdbx_seq_db_seq_num 
_struct_ref_seq_dif.details 
_struct_ref_seq_dif.pdbx_auth_seq_num 
_struct_ref_seq_dif.pdbx_ordinal 
1 4K0V GLY A 521 ? UNP Q59HG2 ? ? 'EXPRESSION TAG' 543 1  
1 4K0V SER A 522 ? UNP Q59HG2 ? ? 'EXPRESSION TAG' 544 2  
1 4K0V ALA A 523 ? UNP Q59HG2 ? ? 'EXPRESSION TAG' 545 3  
1 4K0V SER A 524 ? UNP Q59HG2 ? ? 'EXPRESSION TAG' 546 4  
1 4K0V GLY A 525 ? UNP Q59HG2 ? ? 'EXPRESSION TAG' 547 5  
1 4K0V LEU A 526 ? UNP Q59HG2 ? ? 'EXPRESSION TAG' 548 6  
1 4K0V VAL A 527 ? UNP Q59HG2 ? ? 'EXPRESSION TAG' 549 7  
1 4K0V PRO A 528 ? UNP Q59HG2 ? ? 'EXPRESSION TAG' 550 8  
1 4K0V ARG A 529 ? UNP Q59HG2 ? ? 'EXPRESSION TAG' 551 9  
2 4K0V ALA B 1   ? UNP Q15389 ? ? 'EXPRESSION TAG' -4  10 
2 4K0V GLU B 2   ? UNP Q15389 ? ? 'EXPRESSION TAG' -3  11 
2 4K0V LEU B 3   ? UNP Q15389 ? ? 'EXPRESSION TAG' -2  12 
2 4K0V ALA B 4   ? UNP Q15389 ? ? 'EXPRESSION TAG' -1  13 
2 4K0V SER B 5   ? UNP Q15389 ? ? 'EXPRESSION TAG' 0   14 
2 4K0V GLY B 225 ? UNP Q15389 ? ? 'EXPRESSION TAG' 220 15 
2 4K0V SER B 226 ? UNP Q15389 ? ? 'EXPRESSION TAG' 221 16 
2 4K0V LEU B 227 ? UNP Q15389 ? ? 'EXPRESSION TAG' 222 17 
2 4K0V VAL B 228 ? UNP Q15389 ? ? 'EXPRESSION TAG' 223 18 
2 4K0V PRO B 229 ? UNP Q15389 ? ? 'EXPRESSION TAG' 224 19 
2 4K0V ARG B 230 ? UNP Q15389 ? ? 'EXPRESSION TAG' 225 20 
# 
loop_
_chem_comp.id 
_chem_comp.type 
_chem_comp.mon_nstd_flag 
_chem_comp.name 
_chem_comp.pdbx_synonyms 
_chem_comp.formula 
_chem_comp.formula_weight 
ALA 'L-peptide linking' y ALANINE         ? 'C3 H7 N O2'     89.093  
ARG 'L-peptide linking' y ARGININE        ? 'C6 H15 N4 O2 1' 175.209 
ASN 'L-peptide linking' y ASPARAGINE      ? 'C4 H8 N2 O3'    132.118 
ASP 'L-peptide linking' y 'ASPARTIC ACID' ? 'C4 H7 N O4'     133.103 
CYS 'L-peptide linking' y CYSTEINE        ? 'C3 H7 N O2 S'   121.158 
GLN 'L-peptide linking' y GLUTAMINE       ? 'C5 H10 N2 O3'   146.144 
GLU 'L-peptide linking' y 'GLUTAMIC ACID' ? 'C5 H9 N O4'     147.129 
GLY 'peptide linking'   y GLYCINE         ? 'C2 H5 N O2'     75.067  
HIS 'L-peptide linking' y HISTIDINE       ? 'C6 H10 N3 O2 1' 156.162 
ILE 'L-peptide linking' y ISOLEUCINE      ? 'C6 H13 N O2'    131.173 
LEU 'L-peptide linking' y LEUCINE         ? 'C6 H13 N O2'    131.173 
LYS 'L-peptide linking' y LYSINE          ? 'C6 H15 N2 O2 1' 147.195 
MET 'L-peptide linking' y METHIONINE      ? 'C5 H11 N O2 S'  149.211 
PHE 'L-peptide linking' y PHENYLALANINE   ? 'C9 H11 N O2'    165.189 
PRO 'L-peptide linking' y PROLINE         ? 'C5 H9 N O2'     115.130 
SER 'L-peptide linking' y SERINE          ? 'C3 H7 N O3'     105.093 
THR 'L-peptide linking' y THREONINE       ? 'C4 H9 N O3'     119.119 
TRP 'L-peptide linking' y TRYPTOPHAN      ? 'C11 H12 N2 O2'  204.225 
TYR 'L-peptide linking' y TYROSINE        ? 'C9 H11 N O3'    181.189 
VAL 'L-peptide linking' y VALINE          ? 'C5 H11 N O2'    117.146 
# 
_exptl.entry_id          4K0V 
_exptl.method            'X-RAY DIFFRACTION' 
_exptl.crystals_number   1 
# 
_exptl_crystal.id                    1 
_exptl_crystal.density_meas          ? 
_exptl_crystal.density_Matthews      ? 
_exptl_crystal.density_percent_sol   ? 
_exptl_crystal.description           ? 
_exptl_crystal.F_000                 ? 
_exptl_crystal.preparation           ? 
# 
_exptl_crystal_grow.crystal_id      1 
_exptl_crystal_grow.method          'VAPOR DIFFUSION, SITTING DROP' 
_exptl_crystal_grow.temp            293 
_exptl_crystal_grow.temp_details    ? 
_exptl_crystal_grow.pH              4.2 
_exptl_crystal_grow.pdbx_pH_range   ? 
_exptl_crystal_grow.pdbx_details    
'1.6 M NaH2PO4, 0.4 M K2HPO4, 0.1 M phosphate-citrate, pH 4.2, VAPOR DIFFUSION, SITTING DROP, temperature 293K' 
# 
_diffrn.id                     1 
_diffrn.ambient_temp           100 
_diffrn.ambient_temp_details   ? 
_diffrn.crystal_id             1 
# 
_diffrn_detector.diffrn_id              1 
_diffrn_detector.detector               CCD 
_diffrn_detector.type                   'ADSC QUANTUM 315' 
_diffrn_detector.pdbx_collection_date   2008-02-10 
_diffrn_detector.details                ? 
# 
_diffrn_radiation.diffrn_id                        1 
_diffrn_radiation.wavelength_id                    1 
_diffrn_radiation.pdbx_monochromatic_or_laue_m_l   M 
_diffrn_radiation.monochromator                    ? 
_diffrn_radiation.pdbx_diffrn_protocol             'SINGLE WAVELENGTH' 
_diffrn_radiation.pdbx_scattering_type             x-ray 
# 
_diffrn_radiation_wavelength.id           1 
_diffrn_radiation_wavelength.wavelength   0.97918 
_diffrn_radiation_wavelength.wt           1.0 
# 
_diffrn_source.diffrn_id                   1 
_diffrn_source.source                      SYNCHROTRON 
_diffrn_source.type                        'APS BEAMLINE 24-ID-E' 
_diffrn_source.pdbx_synchrotron_site       APS 
_diffrn_source.pdbx_synchrotron_beamline   24-ID-E 
_diffrn_source.pdbx_wavelength             0.97918 
_diffrn_source.pdbx_wavelength_list        ? 
# 
_reflns.pdbx_diffrn_id               1 
_reflns.pdbx_ordinal                 1 
_reflns.entry_id                     4K0V 
_reflns.observed_criterion_sigma_I   ? 
_reflns.observed_criterion_sigma_F   -3.0 
_reflns.d_resolution_low             30.012 
_reflns.d_resolution_high            4.51 
_reflns.number_obs                   18062 
_reflns.number_all                   18336 
_reflns.percent_possible_obs         98.5 
_reflns.pdbx_Rmerge_I_obs            ? 
_reflns.pdbx_Rsym_value              0.140 
_reflns.pdbx_netI_over_sigmaI        17.5 
_reflns.B_iso_Wilson_estimate        ? 
_reflns.pdbx_redundancy              5.5 
_reflns.R_free_details               ? 
_reflns.limit_h_max                  ? 
_reflns.limit_h_min                  ? 
_reflns.limit_k_max                  ? 
_reflns.limit_k_min                  ? 
_reflns.limit_l_max                  ? 
_reflns.limit_l_min                  ? 
_reflns.observed_criterion_F_max     ? 
_reflns.observed_criterion_F_min     ? 
_reflns.pdbx_chi_squared             ? 
_reflns.pdbx_scaling_rejects         ? 
# 
_refine.pdbx_refine_id                           'X-RAY DIFFRACTION' 
_refine.entry_id                                 4K0V 
_refine.pdbx_diffrn_id                           1 
_refine.pdbx_TLS_residual_ADP_flag               ? 
_refine.ls_number_reflns_obs                     17061 
_refine.ls_number_reflns_all                     18336 
_refine.pdbx_ls_sigma_I                          ? 
_refine.pdbx_ls_sigma_F                          0.00 
_refine.pdbx_data_cutoff_high_absF               ? 
_refine.pdbx_data_cutoff_low_absF                ? 
_refine.pdbx_data_cutoff_high_rms_absF           ? 
_refine.ls_d_res_low                             30.012 
_refine.ls_d_res_high                            4.51 
_refine.ls_percent_reflns_obs                    93.08 
_refine.ls_R_factor_obs                          0.2496 
_refine.ls_R_factor_all                          ? 
_refine.ls_R_factor_R_work                       0.2484 
_refine.ls_R_factor_R_free                       0.2878 
_refine.ls_R_factor_R_free_error                 ? 
_refine.ls_R_factor_R_free_error_details         ? 
_refine.ls_percent_reflns_R_free                 3.03 
_refine.ls_number_reflns_R_free                  517 
_refine.ls_number_parameters                     ? 
_refine.ls_number_restraints                     ? 
_refine.occupancy_min                            ? 
_refine.occupancy_max                            ? 
_refine.correlation_coeff_Fo_to_Fc               ? 
_refine.correlation_coeff_Fo_to_Fc_free          ? 
_refine.B_iso_mean                               ? 
_refine.aniso_B[1][1]                            18.6528 
_refine.aniso_B[2][2]                            18.6528 
_refine.aniso_B[3][3]                            -37.3055 
_refine.aniso_B[1][2]                            0.0000 
_refine.aniso_B[1][3]                            -0.0000 
_refine.aniso_B[2][3]                            0.0000 
_refine.solvent_model_details                    'FLAT BULK SOLVENT MODEL' 
_refine.solvent_model_param_ksol                 ? 
_refine.solvent_model_param_bsol                 ? 
_refine.pdbx_solvent_vdw_probe_radii             1.11 
_refine.pdbx_solvent_ion_probe_radii             ? 
_refine.pdbx_solvent_shrinkage_radii             0.90 
_refine.pdbx_ls_cross_valid_method               ? 
_refine.details                                  ? 
_refine.pdbx_starting_model                      'PDB entry 2GY7' 
_refine.pdbx_method_to_determine_struct          'MOLECULAR REPLACEMENT' 
_refine.pdbx_isotropic_thermal_model             ? 
_refine.pdbx_stereochemistry_target_values       ML 
_refine.pdbx_stereochem_target_val_spec_case     ? 
_refine.pdbx_R_Free_selection_details            ? 
_refine.pdbx_overall_ESU_R                       ? 
_refine.pdbx_overall_ESU_R_Free                  ? 
_refine.overall_SU_ML                            0.53 
_refine.pdbx_overall_phase_error                 32.31 
_refine.overall_SU_B                             ? 
_refine.overall_SU_R_Cruickshank_DPI             ? 
_refine.pdbx_overall_SU_R_free_Cruickshank_DPI   ? 
_refine.pdbx_overall_SU_R_Blow_DPI               ? 
_refine.pdbx_overall_SU_R_free_Blow_DPI          ? 
_refine.ls_redundancy_reflns_obs                 ? 
_refine.B_iso_min                                ? 
_refine.B_iso_max                                ? 
_refine.overall_SU_R_free                        ? 
_refine.ls_wR_factor_R_free                      ? 
_refine.ls_wR_factor_R_work                      ? 
_refine.overall_FOM_free_R_set                   ? 
_refine.overall_FOM_work_R_set                   ? 
# 
_refine_hist.pdbx_refine_id                   'X-RAY DIFFRACTION' 
_refine_hist.cycle_id                         LAST 
_refine_hist.pdbx_number_atoms_protein        5775 
_refine_hist.pdbx_number_atoms_nucleic_acid   0 
_refine_hist.pdbx_number_atoms_ligand         0 
_refine_hist.number_atoms_solvent             0 
_refine_hist.number_atoms_total               5775 
_refine_hist.d_res_high                       4.51 
_refine_hist.d_res_low                        30.012 
# 
loop_
_refine_ls_restr.type 
_refine_ls_restr.dev_ideal 
_refine_ls_restr.dev_ideal_target 
_refine_ls_restr.weight 
_refine_ls_restr.number 
_refine_ls_restr.pdbx_refine_id 
_refine_ls_restr.pdbx_restraint_function 
f_bond_d           0.011  ? ? 5949 'X-RAY DIFFRACTION' ? 
f_angle_d          1.625  ? ? 8033 'X-RAY DIFFRACTION' ? 
f_dihedral_angle_d 18.633 ? ? 2189 'X-RAY DIFFRACTION' ? 
f_chiral_restr     0.109  ? ? 833  'X-RAY DIFFRACTION' ? 
f_plane_restr      0.008  ? ? 1054 'X-RAY DIFFRACTION' ? 
# 
loop_
_refine_ls_shell.pdbx_refine_id 
_refine_ls_shell.pdbx_total_number_of_bins_used 
_refine_ls_shell.d_res_high 
_refine_ls_shell.d_res_low 
_refine_ls_shell.number_reflns_R_work 
_refine_ls_shell.R_factor_R_work 
_refine_ls_shell.percent_reflns_obs 
_refine_ls_shell.R_factor_R_free 
_refine_ls_shell.R_factor_R_free_error 
_refine_ls_shell.percent_reflns_R_free 
_refine_ls_shell.number_reflns_R_free 
_refine_ls_shell.number_reflns_all 
_refine_ls_shell.R_factor_all 
_refine_ls_shell.redundancy_reflns_obs 
_refine_ls_shell.number_reflns_obs 
'X-RAY DIFFRACTION' . 4.51   4.9601  3784 0.2441 87.00 0.3035 . . 124 . . . . 
'X-RAY DIFFRACTION' . 4.9601 5.6736  4041 0.2372 92.00 0.2755 . . 123 . . . . 
'X-RAY DIFFRACTION' . 5.6736 7.1322  4222 0.2910 95.00 0.3654 . . 130 . . . . 
'X-RAY DIFFRACTION' . 7.1322 30.0123 4497 0.2367 98.00 0.2581 . . 140 . . . . 
# 
_pdbx_refine.pdbx_refine_id                              'X-RAY DIFFRACTION' 
_pdbx_refine.entry_id                                    4K0V 
_pdbx_refine.R_factor_all_no_cutoff                      ? 
_pdbx_refine.R_factor_obs_no_cutoff                      ? 
_pdbx_refine.free_R_factor_no_cutoff                     ? 
_pdbx_refine.free_R_error_no_cutoff                      ? 
_pdbx_refine.free_R_val_test_set_size_perc_no_cutoff     ? 
_pdbx_refine.free_R_val_test_set_ct_no_cutoff            ? 
_pdbx_refine.R_factor_all_4sig_cutoff                    ? 
_pdbx_refine.R_factor_obs_4sig_cutoff                    ? 
_pdbx_refine.free_R_factor_4sig_cutoff                   ? 
_pdbx_refine.free_R_val_test_set_size_perc_4sig_cutoff   ? 
_pdbx_refine.free_R_val_test_set_ct_4sig_cutoff          ? 
_pdbx_refine.number_reflns_obs_4sig_cutoff               ? 
# 
_struct.entry_id                  4K0V 
_struct.title                     'Structural basis for angiopoietin-1 mediated signaling initiation' 
_struct.pdbx_descriptor           'TEK tyrosine kinase variant, Angiopoietin-1' 
_struct.pdbx_model_details        ? 
_struct.pdbx_CASP_flag            ? 
_struct.pdbx_model_type_details   ? 
# 
_struct_keywords.entry_id        4K0V 
_struct_keywords.pdbx_keywords   'SIGNALING PROTEIN/TRANSFERASE' 
_struct_keywords.text            'cellular signaling, Tie receptor tyrosine kinase, SIGNALING PROTEIN-TRANSFERASE complex' 
# 
loop_
_struct_asym.id 
_struct_asym.pdbx_blank_PDB_chainid_flag 
_struct_asym.pdbx_modified 
_struct_asym.entity_id 
_struct_asym.details 
A N N 1 ? 
B N N 2 ? 
# 
_struct_biol.id        1 
_struct_biol.details   ? 
# 
loop_
_struct_conf.conf_type_id 
_struct_conf.id 
_struct_conf.pdbx_PDB_helix_id 
_struct_conf.beg_label_comp_id 
_struct_conf.beg_label_asym_id 
_struct_conf.beg_label_seq_id 
_struct_conf.pdbx_beg_PDB_ins_code 
_struct_conf.end_label_comp_id 
_struct_conf.end_label_asym_id 
_struct_conf.end_label_seq_id 
_struct_conf.pdbx_end_PDB_ins_code 
_struct_conf.beg_auth_comp_id 
_struct_conf.beg_auth_asym_id 
_struct_conf.beg_auth_seq_id 
_struct_conf.end_auth_comp_id 
_struct_conf.end_auth_asym_id 
_struct_conf.end_auth_seq_id 
_struct_conf.pdbx_PDB_helix_class 
_struct_conf.details 
_struct_conf.pdbx_PDB_helix_length 
HELX_P HELX_P1 1 GLY A 286 ? LYS A 290 ? GLY A 308 LYS A 312 5 ? 5 
HELX_P HELX_P2 2 THR A 357 ? GLU A 359 ? THR A 379 GLU A 381 5 ? 3 
HELX_P HELX_P3 3 LEU A 393 ? SER A 397 ? LEU A 415 SER A 419 5 ? 5 
HELX_P HELX_P4 4 ASP B 11  ? ALA B 18  ? ASP B 6   ALA B 13  1 ? 8 
HELX_P HELX_P5 5 GLY B 66  ? GLY B 73  ? GLY B 61  GLY B 68  1 ? 8 
HELX_P HELX_P6 6 GLY B 84  ? THR B 92  ? GLY B 79  THR B 87  1 ? 9 
HELX_P HELX_P7 7 CYS B 165 ? THR B 170 ? CYS B 160 THR B 165 1 ? 6 
HELX_P HELX_P8 8 HIS B 203 ? GLY B 207 ? HIS B 198 GLY B 202 1 ? 5 
# 
_struct_conf_type.id          HELX_P 
_struct_conf_type.criteria    ? 
_struct_conf_type.reference   ? 
# 
loop_
_struct_conn.id 
_struct_conn.conn_type_id 
_struct_conn.pdbx_leaving_atom_flag 
_struct_conn.pdbx_PDB_id 
_struct_conn.ptnr1_label_asym_id 
_struct_conn.ptnr1_label_comp_id 
_struct_conn.ptnr1_label_seq_id 
_struct_conn.ptnr1_label_atom_id 
_struct_conn.pdbx_ptnr1_label_alt_id 
_struct_conn.pdbx_ptnr1_PDB_ins_code 
_struct_conn.pdbx_ptnr1_standard_comp_id 
_struct_conn.ptnr1_symmetry 
_struct_conn.ptnr2_label_asym_id 
_struct_conn.ptnr2_label_comp_id 
_struct_conn.ptnr2_label_seq_id 
_struct_conn.ptnr2_label_atom_id 
_struct_conn.pdbx_ptnr2_label_alt_id 
_struct_conn.pdbx_ptnr2_PDB_ins_code 
_struct_conn.ptnr1_auth_asym_id 
_struct_conn.ptnr1_auth_comp_id 
_struct_conn.ptnr1_auth_seq_id 
_struct_conn.ptnr2_auth_asym_id 
_struct_conn.ptnr2_auth_comp_id 
_struct_conn.ptnr2_auth_seq_id 
_struct_conn.ptnr2_symmetry 
_struct_conn.pdbx_ptnr3_label_atom_id 
_struct_conn.pdbx_ptnr3_label_seq_id 
_struct_conn.pdbx_ptnr3_label_comp_id 
_struct_conn.pdbx_ptnr3_label_asym_id 
_struct_conn.pdbx_ptnr3_label_alt_id 
_struct_conn.pdbx_ptnr3_PDB_ins_code 
_struct_conn.details 
_struct_conn.pdbx_dist_value 
_struct_conn.pdbx_value_order 
disulf1  disulf ? ? A CYS 22  SG ? ? ? 1_555 A CYS 80  SG ? ? A CYS 44  A CYS 102 1_555 ? ? ? ? ? ? ? 2.048 ? 
disulf2  disulf ? ? A CYS 189 SG ? ? ? 1_555 A CYS 198 SG ? ? A CYS 211 A CYS 220 1_555 ? ? ? ? ? ? ? 2.043 ? 
disulf3  disulf ? ? A CYS 202 SG ? ? ? 1_555 A CYS 211 SG ? ? A CYS 224 A CYS 233 1_555 ? ? ? ? ? ? ? 2.032 ? 
disulf4  disulf ? ? A CYS 205 SG ? ? ? 1_555 A CYS 218 SG ? ? A CYS 227 A CYS 240 1_555 ? ? ? ? ? ? ? 2.021 ? 
disulf5  disulf ? ? A CYS 220 SG ? ? ? 1_555 A CYS 229 SG ? ? A CYS 242 A CYS 251 1_555 ? ? ? ? ? ? ? 2.001 ? 
disulf6  disulf ? ? A CYS 233 SG ? ? ? 1_555 A CYS 242 SG ? ? A CYS 255 A CYS 264 1_555 ? ? ? ? ? ? ? 2.038 ? 
disulf7  disulf ? ? A CYS 246 SG ? ? ? 1_555 A CYS 252 SG ? ? A CYS 268 A CYS 274 1_555 ? ? ? ? ? ? ? 2.036 ? 
disulf8  disulf ? ? A CYS 258 SG ? ? ? 1_555 A CYS 265 SG ? ? A CYS 280 A CYS 287 1_555 ? ? ? ? ? ? ? 2.040 ? 
disulf9  disulf ? ? A CYS 267 SG ? ? ? 1_555 A CYS 276 SG ? ? A CYS 289 A CYS 298 1_555 ? ? ? ? ? ? ? 2.013 ? 
disulf10 disulf ? ? A CYS 280 SG ? ? ? 1_555 A CYS 289 SG ? ? A CYS 302 A CYS 311 1_555 ? ? ? ? ? ? ? 2.049 ? 
disulf11 disulf ? ? A CYS 293 SG ? ? ? 1_555 A CYS 301 SG ? ? A CYS 315 A CYS 323 1_555 ? ? ? ? ? ? ? 2.024 ? 
disulf12 disulf ? ? A CYS 295 SG ? ? ? 1_555 A CYS 307 SG ? ? A CYS 317 A CYS 329 1_555 ? ? ? ? ? ? ? 2.034 ? 
disulf13 disulf ? ? A CYS 309 SG ? ? ? 1_555 A CYS 318 SG ? ? A CYS 331 A CYS 340 1_555 ? ? ? ? ? ? ? 2.027 ? 
disulf14 disulf ? ? A CYS 348 SG ? ? ? 1_555 A CYS 402 SG ? ? A CYS 370 A CYS 424 1_555 ? ? ? ? ? ? ? 2.030 ? 
disulf15 disulf ? ? B CYS 12  SG ? ? ? 1_555 B CYS 41  SG ? ? B CYS 7   B CYS 36  1_555 ? ? ? ? ? ? ? 2.034 ? 
disulf16 disulf ? ? B CYS 161 SG ? ? ? 1_555 B CYS 163 SG ? ? B CYS 156 B CYS 158 1_555 ? ? ? ? ? ? ? 2.059 ? 
disulf17 disulf ? ? B CYS 165 SG ? ? ? 1_555 B CYS 178 SG ? ? B CYS 160 B CYS 173 1_555 ? ? ? ? ? ? ? 2.052 ? 
# 
_struct_conn_type.id          disulf 
_struct_conn_type.criteria    ? 
_struct_conn_type.reference   ? 
# 
_struct_mon_prot_cis.pdbx_id                1 
_struct_mon_prot_cis.label_comp_id          ARG 
_struct_mon_prot_cis.label_seq_id           28 
_struct_mon_prot_cis.label_asym_id          A 
_struct_mon_prot_cis.label_alt_id           . 
_struct_mon_prot_cis.pdbx_PDB_ins_code      ? 
_struct_mon_prot_cis.auth_comp_id           ARG 
_struct_mon_prot_cis.auth_seq_id            50 
_struct_mon_prot_cis.auth_asym_id           A 
_struct_mon_prot_cis.pdbx_label_comp_id_2   PRO 
_struct_mon_prot_cis.pdbx_label_seq_id_2    29 
_struct_mon_prot_cis.pdbx_label_asym_id_2   A 
_struct_mon_prot_cis.pdbx_PDB_ins_code_2    ? 
_struct_mon_prot_cis.pdbx_auth_comp_id_2    PRO 
_struct_mon_prot_cis.pdbx_auth_seq_id_2     51 
_struct_mon_prot_cis.pdbx_auth_asym_id_2    A 
_struct_mon_prot_cis.pdbx_PDB_model_num     1 
_struct_mon_prot_cis.pdbx_omega_angle       -3.17 
# 
loop_
_struct_sheet.id 
_struct_sheet.type 
_struct_sheet.number_strands 
_struct_sheet.details 
A ? 6 ? 
B ? 4 ? 
C ? 2 ? 
D ? 5 ? 
E ? 2 ? 
F ? 2 ? 
G ? 2 ? 
H ? 2 ? 
I ? 2 ? 
J ? 2 ? 
K ? 3 ? 
L ? 4 ? 
M ? 3 ? 
N ? 3 ? 
O ? 5 ? 
P ? 7 ? 
Q ? 2 ? 
R ? 2 ? 
# 
loop_
_struct_sheet_order.sheet_id 
_struct_sheet_order.range_id_1 
_struct_sheet_order.range_id_2 
_struct_sheet_order.offset 
_struct_sheet_order.sense 
A 1 2 ? anti-parallel 
A 2 3 ? anti-parallel 
A 3 4 ? anti-parallel 
A 4 5 ? anti-parallel 
A 5 6 ? anti-parallel 
B 1 2 ? parallel      
B 2 3 ? anti-parallel 
B 3 4 ? anti-parallel 
C 1 2 ? anti-parallel 
D 1 2 ? parallel      
D 2 3 ? anti-parallel 
D 3 4 ? anti-parallel 
D 4 5 ? anti-parallel 
E 1 2 ? anti-parallel 
F 1 2 ? anti-parallel 
G 1 2 ? anti-parallel 
H 1 2 ? anti-parallel 
I 1 2 ? anti-parallel 
J 1 2 ? anti-parallel 
K 1 2 ? anti-parallel 
K 2 3 ? anti-parallel 
L 1 2 ? anti-parallel 
L 2 3 ? anti-parallel 
L 3 4 ? anti-parallel 
M 1 2 ? anti-parallel 
M 2 3 ? anti-parallel 
N 1 2 ? anti-parallel 
N 2 3 ? anti-parallel 
O 1 2 ? anti-parallel 
O 2 3 ? anti-parallel 
O 3 4 ? anti-parallel 
O 4 5 ? anti-parallel 
P 1 2 ? anti-parallel 
P 2 3 ? anti-parallel 
P 3 4 ? anti-parallel 
P 4 5 ? anti-parallel 
P 5 6 ? anti-parallel 
P 6 7 ? anti-parallel 
Q 1 2 ? anti-parallel 
R 1 2 ? anti-parallel 
# 
loop_
_struct_sheet_range.sheet_id 
_struct_sheet_range.id 
_struct_sheet_range.beg_label_comp_id 
_struct_sheet_range.beg_label_asym_id 
_struct_sheet_range.beg_label_seq_id 
_struct_sheet_range.pdbx_beg_PDB_ins_code 
_struct_sheet_range.end_label_comp_id 
_struct_sheet_range.end_label_asym_id 
_struct_sheet_range.end_label_seq_id 
_struct_sheet_range.pdbx_end_PDB_ins_code 
_struct_sheet_range.beg_auth_comp_id 
_struct_sheet_range.beg_auth_asym_id 
_struct_sheet_range.beg_auth_seq_id 
_struct_sheet_range.end_auth_comp_id 
_struct_sheet_range.end_auth_asym_id 
_struct_sheet_range.end_auth_seq_id 
A 1 THR A 53  ? ASP A 55  ? THR A 75  ASP A 77  
A 2 TRP A 60  ? TRP A 66  ? TRP A 82  TRP A 88  
A 3 THR A 18  ? SER A 25  ? THR A 40  SER A 47  
A 4 ASP A 3   ? SER A 9   ? ASP A 25  SER A 31  
A 5 VAL A 256 ? LEU A 259 ? VAL A 278 LEU A 281 
A 6 GLY A 264 ? CYS A 267 ? GLY A 286 CYS A 289 
B 1 LEU A 12  ? VAL A 13  ? LEU A 34  VAL A 35  
B 2 ARG A 90  ? ARG A 97  ? ARG A 112 ARG A 119 
B 3 GLY A 76  ? GLU A 81  ? GLY A 98  GLU A 103 
B 4 THR A 34  ? ARG A 37  ? THR A 56  ARG A 59  
C 1 PHE A 102 ? LEU A 103 ? PHE A 124 LEU A 125 
C 2 LYS A 122 ? LYS A 123 ? LYS A 144 LYS A 145 
D 1 THR A 108 ? ASP A 112 ? THR A 130 ASP A 134 
D 2 THR A 182 ? ARG A 187 ? THR A 204 ARG A 209 
D 3 GLY A 165 ? ARG A 170 ? GLY A 187 ARG A 192 
D 4 ALA A 131 ? LYS A 135 ? ALA A 153 LYS A 157 
D 5 SER A 138 ? VAL A 143 ? SER A 160 VAL A 165 
E 1 VAL A 117 ? ASN A 118 ? VAL A 139 ASN A 140 
E 2 HIS A 155 ? LEU A 156 ? HIS A 177 LEU A 178 
F 1 LYS A 193 ? TRP A 194 ? LYS A 215 TRP A 216 
F 2 HIS A 200 ? LEU A 201 ? HIS A 222 LEU A 223 
G 1 VAL A 210 ? CYS A 211 ? VAL A 232 CYS A 233 
G 2 CYS A 218 ? ILE A 219 ? CYS A 240 ILE A 241 
H 1 PHE A 224 ? MET A 225 ? PHE A 246 MET A 247 
H 2 LYS A 231 ? ALA A 232 ? LYS A 253 ALA A 254 
I 1 THR A 237 ? PHE A 238 ? THR A 259 PHE A 260 
I 2 GLU A 244 ? ARG A 245 ? GLU A 266 ARG A 267 
J 1 CYS A 301 ? ASP A 302 ? CYS A 323 ASP A 324 
J 2 GLY A 306 ? CYS A 307 ? GLY A 328 CYS A 329 
K 1 ILE A 347 ? ALA A 350 ? ILE A 369 ALA A 372 
K 2 SER A 383 ? ILE A 386 ? SER A 405 ILE A 408 
K 3 ASP A 375 ? ASN A 377 ? ASP A 397 ASN A 399 
L 1 VAL A 370 ? LEU A 371 ? VAL A 392 LEU A 393 
L 2 MET A 361 ? VAL A 364 ? MET A 383 VAL A 386 
L 3 GLY A 398 ? THR A 406 ? GLY A 420 THR A 428 
L 4 GLY A 409 ? ILE A 417 ? GLY A 431 ILE A 439 
M 1 ASN A 430 ? ASP A 433 ? ASN A 452 ASP A 455 
M 2 VAL A 440 ? ASN A 442 ? VAL A 462 ASN A 464 
M 3 ASN A 477 ? ILE A 479 ? ASN A 499 ILE A 501 
N 1 LYS A 458 ? LYS A 462 ? LYS A 480 LYS A 484 
N 2 THR A 489 ? CYS A 494 ? THR A 511 CYS A 516 
N 3 VAL A 511 ? ARG A 512 ? VAL A 533 ARG A 534 
O 1 GLY B 24  ? ILE B 28  ? GLY B 19  ILE B 23  
O 2 LYS B 37  ? ASN B 42  ? LYS B 32  ASN B 37  
O 3 TRP B 50  ? HIS B 55  ? TRP B 45  HIS B 50  
O 4 TYR B 81  ? TRP B 82  ? TYR B 76  TRP B 77  
O 5 PHE B 74  ? GLY B 75  ? PHE B 69  GLY B 70  
P 1 GLY B 24  ? ILE B 28  ? GLY B 19  ILE B 23  
P 2 LYS B 37  ? ASN B 42  ? LYS B 32  ASN B 37  
P 3 TRP B 50  ? HIS B 55  ? TRP B 45  HIS B 50  
P 4 THR B 216 ? PRO B 221 ? THR B 211 PRO B 216 
P 5 TYR B 97  ? MET B 104 ? TYR B 92  MET B 99  
P 6 ARG B 110 ? ILE B 120 ? ARG B 105 ILE B 115 
P 7 LEU B 129 ? GLY B 136 ? LEU B 124 GLY B 131 
Q 1 PHE B 151 ? THR B 153 ? PHE B 146 THR B 148 
Q 2 GLY B 172 ? TRP B 174 ? GLY B 167 TRP B 169 
R 1 SER B 181 ? ASN B 182 ? SER B 176 ASN B 177 
R 2 LYS B 201 ? TRP B 202 ? LYS B 196 TRP B 197 
# 
loop_
_pdbx_struct_sheet_hbond.sheet_id 
_pdbx_struct_sheet_hbond.range_id_1 
_pdbx_struct_sheet_hbond.range_id_2 
_pdbx_struct_sheet_hbond.range_1_label_atom_id 
_pdbx_struct_sheet_hbond.range_1_label_comp_id 
_pdbx_struct_sheet_hbond.range_1_label_asym_id 
_pdbx_struct_sheet_hbond.range_1_label_seq_id 
_pdbx_struct_sheet_hbond.range_1_PDB_ins_code 
_pdbx_struct_sheet_hbond.range_1_auth_atom_id 
_pdbx_struct_sheet_hbond.range_1_auth_comp_id 
_pdbx_struct_sheet_hbond.range_1_auth_asym_id 
_pdbx_struct_sheet_hbond.range_1_auth_seq_id 
_pdbx_struct_sheet_hbond.range_2_label_atom_id 
_pdbx_struct_sheet_hbond.range_2_label_comp_id 
_pdbx_struct_sheet_hbond.range_2_label_asym_id 
_pdbx_struct_sheet_hbond.range_2_label_seq_id 
_pdbx_struct_sheet_hbond.range_2_PDB_ins_code 
_pdbx_struct_sheet_hbond.range_2_auth_atom_id 
_pdbx_struct_sheet_hbond.range_2_auth_comp_id 
_pdbx_struct_sheet_hbond.range_2_auth_asym_id 
_pdbx_struct_sheet_hbond.range_2_auth_seq_id 
A 1 2 N ASP A 55  ? N ASP A 77  O ALA A 61  ? O ALA A 83  
A 2 3 O LYS A 62  ? O LYS A 84  N CYS A 22  ? N CYS A 44  
A 3 4 O THR A 21  ? O THR A 43  N ILE A 7   ? N ILE A 29  
A 4 5 N ASN A 8   ? N ASN A 30  O VAL A 256 ? O VAL A 278 
A 5 6 N PHE A 257 ? N PHE A 279 O SER A 266 ? O SER A 288 
B 1 2 N VAL A 13  ? N VAL A 35  O MET A 96  ? O MET A 118 
B 2 3 O THR A 93  ? O THR A 115 N TYR A 78  ? N TYR A 100 
B 3 4 O PHE A 79  ? O PHE A 101 N GLY A 36  ? N GLY A 58  
C 1 2 N LEU A 103 ? N LEU A 125 O LYS A 122 ? O LYS A 144 
D 1 2 N VAL A 111 ? N VAL A 133 O ILE A 185 ? O ILE A 207 
D 2 3 O THR A 182 ? O THR A 204 N TYR A 167 ? N TYR A 189 
D 3 4 O SER A 168 ? O SER A 190 N TYR A 134 ? N TYR A 156 
D 4 5 N LYS A 135 ? N LYS A 157 O SER A 138 ? O SER A 160 
E 1 2 N VAL A 117 ? N VAL A 139 O LEU A 156 ? O LEU A 178 
F 1 2 N TRP A 194 ? N TRP A 216 O HIS A 200 ? O HIS A 222 
G 1 2 N VAL A 210 ? N VAL A 232 O ILE A 219 ? O ILE A 241 
H 1 2 N MET A 225 ? N MET A 247 O LYS A 231 ? O LYS A 253 
I 1 2 N PHE A 238 ? N PHE A 260 O GLU A 244 ? O GLU A 266 
J 1 2 N ASP A 302 ? N ASP A 324 O GLY A 306 ? O GLY A 328 
K 1 2 N CYS A 348 ? N CYS A 370 O ALA A 385 ? O ALA A 407 
K 2 3 O VAL A 384 ? O VAL A 406 N ASN A 377 ? N ASN A 399 
L 1 2 O LEU A 371 ? O LEU A 393 N LEU A 363 ? N LEU A 385 
L 2 3 N THR A 362 ? N THR A 384 O SER A 403 ? O SER A 425 
L 3 4 N VAL A 404 ? N VAL A 426 O VAL A 411 ? O VAL A 433 
M 1 2 N ASN A 430 ? N ASN A 452 O ASN A 442 ? O ASN A 464 
M 2 3 N ILE A 441 ? N ILE A 463 O GLU A 478 ? O GLU A 500 
N 1 2 N LYS A 462 ? N LYS A 484 O GLU A 490 ? O GLU A 512 
N 2 3 N THR A 489 ? N THR A 511 O ARG A 512 ? O ARG A 534 
O 1 2 N TYR B 26  ? N TYR B 21  O VAL B 39  ? O VAL B 34  
O 2 3 N ASN B 42  ? N ASN B 37  O TRP B 50  ? O TRP B 45  
O 3 4 N HIS B 55  ? N HIS B 50  O TYR B 81  ? O TYR B 76  
O 4 5 O TRP B 82  ? O TRP B 77  N PHE B 74  ? N PHE B 69  
P 1 2 N TYR B 26  ? N TYR B 21  O VAL B 39  ? O VAL B 34  
P 2 3 N ASN B 42  ? N ASN B 37  O TRP B 50  ? O TRP B 45  
P 3 4 N THR B 51  ? N THR B 46  O ILE B 219 ? O ILE B 214 
P 4 5 O THR B 216 ? O THR B 211 N GLU B 102 ? N GLU B 97  
P 5 6 N LEU B 99  ? N LEU B 94  O TYR B 115 ? O TYR B 110 
P 6 7 N GLN B 114 ? N GLN B 109 O THR B 135 ? O THR B 130 
Q 1 2 N SER B 152 ? N SER B 147 O TRP B 173 ? O TRP B 168 
R 1 2 N ASN B 182 ? N ASN B 177 O LYS B 201 ? O LYS B 196 
# 
_database_PDB_matrix.entry_id          4K0V 
_database_PDB_matrix.origx[1][1]       1.000000 
_database_PDB_matrix.origx[1][2]       0.000000 
_database_PDB_matrix.origx[1][3]       0.000000 
_database_PDB_matrix.origx[2][1]       0.000000 
_database_PDB_matrix.origx[2][2]       1.000000 
_database_PDB_matrix.origx[2][3]       0.000000 
_database_PDB_matrix.origx[3][1]       0.000000 
_database_PDB_matrix.origx[3][2]       0.000000 
_database_PDB_matrix.origx[3][3]       1.000000 
_database_PDB_matrix.origx_vector[1]   0.00000 
_database_PDB_matrix.origx_vector[2]   0.00000 
_database_PDB_matrix.origx_vector[3]   0.00000 
# 
_atom_sites.entry_id                    4K0V 
_atom_sites.fract_transf_matrix[1][1]   0.005276 
_atom_sites.fract_transf_matrix[1][2]   0.000000 
_atom_sites.fract_transf_matrix[1][3]   0.000000 
_atom_sites.fract_transf_matrix[2][1]   0.000000 
_atom_sites.fract_transf_matrix[2][2]   0.005276 
_atom_sites.fract_transf_matrix[2][3]   0.000000 
_atom_sites.fract_transf_matrix[3][1]   0.000000 
_atom_sites.fract_transf_matrix[3][2]   0.000000 
_atom_sites.fract_transf_matrix[3][3]   0.002986 
_atom_sites.fract_transf_vector[1]      0.00000 
_atom_sites.fract_transf_vector[2]      0.00000 
_atom_sites.fract_transf_vector[3]      0.00000 
# 
loop_
_atom_type.symbol 
C  
CA 
N  
O  
S  
# 
loop_
_atom_site.group_PDB 
_atom_site.id 
_atom_site.type_symbol 
_atom_site.label_atom_id 
_atom_site.label_alt_id 
_atom_site.label_comp_id 
_atom_site.label_asym_id 
_atom_site.label_entity_id 
_atom_site.label_seq_id 
_atom_site.pdbx_PDB_ins_code 
_atom_site.Cartn_x 
_atom_site.Cartn_y 
_atom_site.Cartn_z 
_atom_site.occupancy 
_atom_site.B_iso_or_equiv 
_atom_site.pdbx_formal_charge 
_atom_site.auth_seq_id 
_atom_site.auth_comp_id 
_atom_site.auth_asym_id 
_atom_site.auth_atom_id 
_atom_site.pdbx_PDB_model_num 
ATOM 1    N N   . ALA A 1 1   ? -31.158  -10.731 14.061  1.00 266.92 ? 23  ALA A N   1 
ATOM 2    C CA  . ALA A 1 1   ? -32.255  -11.368 14.791  1.00 268.96 ? 23  ALA A CA  1 
ATOM 3    C C   . ALA A 1 1   ? -33.130  -12.318 13.930  1.00 284.76 ? 23  ALA A C   1 
ATOM 4    O O   . ALA A 1 1   ? -33.945  -13.081 14.462  1.00 285.86 ? 23  ALA A O   1 
ATOM 5    C CB  . ALA A 1 1   ? -33.101  -10.295 15.487  1.00 246.95 ? 23  ALA A CB  1 
ATOM 6    N N   . MET A 1 2   ? -32.925  -12.288 12.610  1.00 280.83 ? 24  MET A N   1 
ATOM 7    C CA  . MET A 1 2   ? -33.796  -12.954 11.638  1.00 257.94 ? 24  MET A CA  1 
ATOM 8    C C   . MET A 1 2   ? -33.269  -12.616 10.223  1.00 252.24 ? 24  MET A C   1 
ATOM 9    O O   . MET A 1 2   ? -33.080  -11.444 9.909   1.00 252.81 ? 24  MET A O   1 
ATOM 10   C CB  . MET A 1 2   ? -35.260  -12.474 11.822  1.00 251.32 ? 24  MET A CB  1 
ATOM 11   C CG  . MET A 1 2   ? -35.488  -10.958 11.618  1.00 256.06 ? 24  MET A CG  1 
ATOM 12   S SD  . MET A 1 2   ? -35.159  -9.842  13.017  1.00 277.24 ? 24  MET A SD  1 
ATOM 13   C CE  . MET A 1 2   ? -34.266  -8.480  12.299  1.00 280.79 ? 24  MET A CE  1 
ATOM 14   N N   . ASP A 1 3   ? -32.986  -13.613 9.378   1.00 243.21 ? 25  ASP A N   1 
ATOM 15   C CA  . ASP A 1 3   ? -32.723  -13.348 7.926   1.00 238.75 ? 25  ASP A CA  1 
ATOM 16   C C   . ASP A 1 3   ? -33.706  -14.080 6.946   1.00 222.94 ? 25  ASP A C   1 
ATOM 17   O O   . ASP A 1 3   ? -33.466  -15.221 6.524   1.00 213.84 ? 25  ASP A O   1 
ATOM 18   C CB  . ASP A 1 3   ? -31.230  -13.580 7.540   1.00 240.56 ? 25  ASP A CB  1 
ATOM 19   C CG  . ASP A 1 3   ? -30.914  -13.246 6.052   1.00 226.16 ? 25  ASP A CG  1 
ATOM 20   O OD1 . ASP A 1 3   ? -31.005  -12.066 5.668   1.00 221.43 ? 25  ASP A OD1 1 
ATOM 21   O OD2 . ASP A 1 3   ? -30.523  -14.149 5.274   1.00 207.25 ? 25  ASP A OD2 1 
ATOM 22   N N   . LEU A 1 4   ? -34.806  -13.403 6.596   1.00 212.21 ? 26  LEU A N   1 
ATOM 23   C CA  . LEU A 1 4   ? -35.877  -13.988 5.782   1.00 195.47 ? 26  LEU A CA  1 
ATOM 24   C C   . LEU A 1 4   ? -35.889  -13.556 4.321   1.00 198.73 ? 26  LEU A C   1 
ATOM 25   O O   . LEU A 1 4   ? -36.042  -12.376 3.987   1.00 196.75 ? 26  LEU A O   1 
ATOM 26   C CB  . LEU A 1 4   ? -37.248  -13.726 6.395   1.00 186.67 ? 26  LEU A CB  1 
ATOM 27   C CG  . LEU A 1 4   ? -38.282  -14.782 6.014   1.00 193.01 ? 26  LEU A CG  1 
ATOM 28   C CD1 . LEU A 1 4   ? -37.857  -16.113 6.612   1.00 194.36 ? 26  LEU A CD1 1 
ATOM 29   C CD2 . LEU A 1 4   ? -39.677  -14.386 6.481   1.00 204.00 ? 26  LEU A CD2 1 
ATOM 30   N N   . ILE A 1 5   ? -35.751  -14.557 3.462   1.00 197.42 ? 27  ILE A N   1 
ATOM 31   C CA  . ILE A 1 5   ? -35.706  -14.385 2.026   1.00 184.14 ? 27  ILE A CA  1 
ATOM 32   C C   . ILE A 1 5   ? -36.869  -15.142 1.377   1.00 189.14 ? 27  ILE A C   1 
ATOM 33   O O   . ILE A 1 5   ? -37.138  -16.303 1.710   1.00 192.83 ? 27  ILE A O   1 
ATOM 34   C CB  . ILE A 1 5   ? -34.326  -14.831 1.483   1.00 176.87 ? 27  ILE A CB  1 
ATOM 35   C CG1 . ILE A 1 5   ? -33.374  -13.638 1.518   1.00 178.10 ? 27  ILE A CG1 1 
ATOM 36   C CG2 . ILE A 1 5   ? -34.430  -15.417 0.069   1.00 182.07 ? 27  ILE A CG2 1 
ATOM 37   C CD1 . ILE A 1 5   ? -32.044  -13.965 2.109   1.00 197.57 ? 27  ILE A CD1 1 
ATOM 38   N N   . LEU A 1 6   ? -37.578  -14.446 0.488   1.00 200.80 ? 28  LEU A N   1 
ATOM 39   C CA  . LEU A 1 6   ? -38.602  -15.063 -0.340  1.00 196.11 ? 28  LEU A CA  1 
ATOM 40   C C   . LEU A 1 6   ? -38.068  -15.281 -1.741  1.00 188.83 ? 28  LEU A C   1 
ATOM 41   O O   . LEU A 1 6   ? -37.705  -14.351 -2.452  1.00 188.38 ? 28  LEU A O   1 
ATOM 42   C CB  . LEU A 1 6   ? -39.918  -14.262 -0.352  1.00 186.61 ? 28  LEU A CB  1 
ATOM 43   C CG  . LEU A 1 6   ? -41.119  -15.071 -0.874  1.00 187.95 ? 28  LEU A CG  1 
ATOM 44   C CD1 . LEU A 1 6   ? -41.204  -15.108 -2.406  1.00 190.06 ? 28  LEU A CD1 1 
ATOM 45   C CD2 . LEU A 1 6   ? -41.061  -16.502 -0.336  1.00 191.76 ? 28  LEU A CD2 1 
ATOM 46   N N   . ILE A 1 7   ? -38.035  -16.542 -2.128  1.00 185.20 ? 29  ILE A N   1 
ATOM 47   C CA  . ILE A 1 7   ? -37.684  -16.886 -3.487  1.00 183.19 ? 29  ILE A CA  1 
ATOM 48   C C   . ILE A 1 7   ? -38.956  -17.187 -4.287  1.00 198.76 ? 29  ILE A C   1 
ATOM 49   O O   . ILE A 1 7   ? -39.749  -18.047 -3.894  1.00 201.96 ? 29  ILE A O   1 
ATOM 50   C CB  . ILE A 1 7   ? -36.709  -18.072 -3.529  1.00 173.85 ? 29  ILE A CB  1 
ATOM 51   C CG1 . ILE A 1 7   ? -35.286  -17.551 -3.350  1.00 168.43 ? 29  ILE A CG1 1 
ATOM 52   C CG2 . ILE A 1 7   ? -36.849  -18.884 -4.849  1.00 182.71 ? 29  ILE A CG2 1 
ATOM 53   C CD1 . ILE A 1 7   ? -34.251  -18.293 -4.187  1.00 184.78 ? 29  ILE A CD1 1 
ATOM 54   N N   . ASN A 1 8   ? -39.146  -16.444 -5.385  1.00 198.47 ? 30  ASN A N   1 
ATOM 55   C CA  . ASN A 1 8   ? -40.169  -16.708 -6.392  1.00 184.87 ? 30  ASN A CA  1 
ATOM 56   C C   . ASN A 1 8   ? -39.515  -17.395 -7.585  1.00 187.95 ? 30  ASN A C   1 
ATOM 57   O O   . ASN A 1 8   ? -38.704  -16.779 -8.275  1.00 188.67 ? 30  ASN A O   1 
ATOM 58   C CB  . ASN A 1 8   ? -40.809  -15.395 -6.829  1.00 176.00 ? 30  ASN A CB  1 
ATOM 59   C CG  . ASN A 1 8   ? -42.207  -15.581 -7.302  1.00 179.84 ? 30  ASN A CG  1 
ATOM 60   O OD1 . ASN A 1 8   ? -42.554  -16.639 -7.825  1.00 182.12 ? 30  ASN A OD1 1 
ATOM 61   N ND2 . ASN A 1 8   ? -43.039  -14.569 -7.101  1.00 181.78 ? 30  ASN A ND2 1 
ATOM 62   N N   . SER A 1 9   ? -39.813  -18.676 -7.804  1.00 189.26 ? 31  SER A N   1 
ATOM 63   C CA  . SER A 1 9   ? -39.278  -19.331 -8.995  1.00 194.34 ? 31  SER A CA  1 
ATOM 64   C C   . SER A 1 9   ? -40.209  -18.989 -10.139 1.00 195.48 ? 31  SER A C   1 
ATOM 65   O O   . SER A 1 9   ? -41.099  -19.741 -10.543 1.00 191.93 ? 31  SER A O   1 
ATOM 66   C CB  . SER A 1 9   ? -39.052  -20.835 -8.841  1.00 199.56 ? 31  SER A CB  1 
ATOM 67   O OG  . SER A 1 9   ? -38.288  -21.345 -9.924  1.00 197.84 ? 31  SER A OG  1 
ATOM 68   N N   . LEU A 1 10  ? -39.965  -17.784 -10.619 1.00 201.68 ? 32  LEU A N   1 
ATOM 69   C CA  . LEU A 1 10  ? -40.687  -17.151 -11.705 1.00 194.71 ? 32  LEU A CA  1 
ATOM 70   C C   . LEU A 1 10  ? -42.164  -16.934 -11.394 1.00 193.45 ? 32  LEU A C   1 
ATOM 71   O O   . LEU A 1 10  ? -42.921  -17.887 -11.188 1.00 190.12 ? 32  LEU A O   1 
ATOM 72   C CB  . LEU A 1 10  ? -40.384  -17.820 -13.053 1.00 199.86 ? 32  LEU A CB  1 
ATOM 73   C CG  . LEU A 1 10  ? -38.915  -17.455 -13.378 1.00 203.09 ? 32  LEU A CG  1 
ATOM 74   C CD1 . LEU A 1 10  ? -38.388  -17.953 -14.724 1.00 215.41 ? 32  LEU A CD1 1 
ATOM 75   C CD2 . LEU A 1 10  ? -38.688  -15.940 -13.250 1.00 202.03 ? 32  LEU A CD2 1 
ATOM 76   N N   . PRO A 1 11  ? -42.554  -15.653 -11.322 1.00 193.15 ? 33  PRO A N   1 
ATOM 77   C CA  . PRO A 1 11  ? -43.871  -15.181 -10.906 1.00 194.55 ? 33  PRO A CA  1 
ATOM 78   C C   . PRO A 1 11  ? -44.861  -15.249 -12.072 1.00 201.86 ? 33  PRO A C   1 
ATOM 79   O O   . PRO A 1 11  ? -46.039  -14.963 -11.893 1.00 202.62 ? 33  PRO A O   1 
ATOM 80   C CB  . PRO A 1 11  ? -43.594  -13.734 -10.518 1.00 187.58 ? 33  PRO A CB  1 
ATOM 81   C CG  . PRO A 1 11  ? -42.522  -13.323 -11.452 1.00 186.51 ? 33  PRO A CG  1 
ATOM 82   C CD  . PRO A 1 11  ? -41.681  -14.536 -11.723 1.00 190.81 ? 33  PRO A CD  1 
ATOM 83   N N   . LEU A 1 12  ? -44.385  -15.635 -13.252 1.00 206.20 ? 34  LEU A N   1 
ATOM 84   C CA  . LEU A 1 12  ? -45.246  -15.752 -14.420 1.00 209.98 ? 34  LEU A CA  1 
ATOM 85   C C   . LEU A 1 12  ? -45.509  -17.225 -14.708 1.00 211.29 ? 34  LEU A C   1 
ATOM 86   O O   . LEU A 1 12  ? -44.608  -17.977 -15.091 1.00 209.03 ? 34  LEU A O   1 
ATOM 87   C CB  . LEU A 1 12  ? -44.641  -15.017 -15.625 1.00 209.00 ? 34  LEU A CB  1 
ATOM 88   C CG  . LEU A 1 12  ? -44.480  -13.506 -15.403 1.00 202.78 ? 34  LEU A CG  1 
ATOM 89   C CD1 . LEU A 1 12  ? -43.642  -12.821 -16.477 1.00 198.63 ? 34  LEU A CD1 1 
ATOM 90   C CD2 . LEU A 1 12  ? -45.841  -12.836 -15.285 1.00 204.57 ? 34  LEU A CD2 1 
ATOM 91   N N   . VAL A 1 13  ? -46.756  -17.632 -14.498 1.00 213.91 ? 35  VAL A N   1 
ATOM 92   C CA  . VAL A 1 13  ? -47.134  -19.031 -14.628 1.00 224.40 ? 35  VAL A CA  1 
ATOM 93   C C   . VAL A 1 13  ? -47.451  -19.421 -16.071 1.00 235.37 ? 35  VAL A C   1 
ATOM 94   O O   . VAL A 1 13  ? -48.254  -18.774 -16.745 1.00 236.99 ? 35  VAL A O   1 
ATOM 95   C CB  . VAL A 1 13  ? -48.338  -19.367 -13.725 1.00 225.65 ? 35  VAL A CB  1 
ATOM 96   C CG1 . VAL A 1 13  ? -48.631  -20.846 -13.769 1.00 227.84 ? 35  VAL A CG1 1 
ATOM 97   C CG2 . VAL A 1 13  ? -48.061  -18.931 -12.297 1.00 219.91 ? 35  VAL A CG2 1 
ATOM 98   N N   . SER A 1 14  ? -46.800  -20.481 -16.539 1.00 237.29 ? 36  SER A N   1 
ATOM 99   C CA  . SER A 1 14  ? -47.173  -21.119 -17.791 1.00 235.45 ? 36  SER A CA  1 
ATOM 100  C C   . SER A 1 14  ? -47.822  -22.464 -17.477 1.00 244.29 ? 36  SER A C   1 
ATOM 101  O O   . SER A 1 14  ? -48.571  -22.600 -16.497 1.00 248.82 ? 36  SER A O   1 
ATOM 102  C CB  . SER A 1 14  ? -45.945  -21.331 -18.671 1.00 234.83 ? 36  SER A CB  1 
ATOM 103  O OG  . SER A 1 14  ? -44.973  -22.112 -17.997 1.00 232.81 ? 36  SER A OG  1 
ATOM 104  N N   . ASP A 1 15  ? -47.537  -23.460 -18.309 1.00 246.57 ? 37  ASP A N   1 
ATOM 105  C CA  . ASP A 1 15  ? -48.083  -24.792 -18.091 1.00 250.42 ? 37  ASP A CA  1 
ATOM 106  C C   . ASP A 1 15  ? -47.132  -25.570 -17.202 1.00 247.86 ? 37  ASP A C   1 
ATOM 107  O O   . ASP A 1 15  ? -47.516  -26.555 -16.574 1.00 249.94 ? 37  ASP A O   1 
ATOM 108  C CB  . ASP A 1 15  ? -48.279  -25.541 -19.412 1.00 263.20 ? 37  ASP A CB  1 
ATOM 109  C CG  . ASP A 1 15  ? -48.907  -24.678 -20.504 1.00 280.76 ? 37  ASP A CG  1 
ATOM 110  O OD1 . ASP A 1 15  ? -48.589  -24.920 -21.691 1.00 290.63 ? 37  ASP A OD1 1 
ATOM 111  O OD2 . ASP A 1 15  ? -49.718  -23.772 -20.193 1.00 285.53 ? 37  ASP A OD2 1 
ATOM 112  N N   . ALA A 1 16  ? -45.882  -25.121 -17.158 1.00 241.75 ? 38  ALA A N   1 
ATOM 113  C CA  . ALA A 1 16  ? -44.903  -25.743 -16.291 1.00 238.05 ? 38  ALA A CA  1 
ATOM 114  C C   . ALA A 1 16  ? -45.175  -25.340 -14.845 1.00 238.46 ? 38  ALA A C   1 
ATOM 115  O O   . ALA A 1 16  ? -46.122  -24.606 -14.537 1.00 239.15 ? 38  ALA A O   1 
ATOM 116  C CB  . ALA A 1 16  ? -43.498  -25.349 -16.700 1.00 232.01 ? 38  ALA A CB  1 
ATOM 117  N N   . GLU A 1 17  ? -44.337  -25.830 -13.951 1.00 232.30 ? 39  GLU A N   1 
ATOM 118  C CA  . GLU A 1 17  ? -44.508  -25.535 -12.549 1.00 224.08 ? 39  GLU A CA  1 
ATOM 119  C C   . GLU A 1 17  ? -43.835  -24.240 -12.154 1.00 217.49 ? 39  GLU A C   1 
ATOM 120  O O   . GLU A 1 17  ? -42.874  -23.798 -12.785 1.00 220.45 ? 39  GLU A O   1 
ATOM 121  C CB  . GLU A 1 17  ? -43.906  -26.663 -11.731 1.00 228.67 ? 39  GLU A CB  1 
ATOM 122  C CG  . GLU A 1 17  ? -42.519  -27.038 -12.183 1.00 233.74 ? 39  GLU A CG  1 
ATOM 123  C CD  . GLU A 1 17  ? -41.835  -27.967 -11.214 1.00 240.99 ? 39  GLU A CD  1 
ATOM 124  O OE1 . GLU A 1 17  ? -41.888  -27.690 -9.992  1.00 237.12 ? 39  GLU A OE1 1 
ATOM 125  O OE2 . GLU A 1 17  ? -41.261  -28.978 -11.675 1.00 245.39 ? 39  GLU A OE2 1 
ATOM 126  N N   . THR A 1 18  ? -44.345  -23.636 -11.092 1.00 210.74 ? 40  THR A N   1 
ATOM 127  C CA  . THR A 1 18  ? -43.602  -22.606 -10.395 1.00 206.21 ? 40  THR A CA  1 
ATOM 128  C C   . THR A 1 18  ? -43.592  -22.957 -8.924  1.00 198.63 ? 40  THR A C   1 
ATOM 129  O O   . THR A 1 18  ? -44.311  -23.842 -8.469  1.00 198.93 ? 40  THR A O   1 
ATOM 130  C CB  . THR A 1 18  ? -44.235  -21.237 -10.532 1.00 200.99 ? 40  THR A CB  1 
ATOM 131  O OG1 . THR A 1 18  ? -45.224  -21.096 -9.504  1.00 195.62 ? 40  THR A OG1 1 
ATOM 132  C CG2 . THR A 1 18  ? -44.842  -21.057 -11.936 1.00 205.49 ? 40  THR A CG2 1 
ATOM 133  N N   . SER A 1 19  ? -42.782  -22.233 -8.171  1.00 195.82 ? 41  SER A N   1 
ATOM 134  C CA  . SER A 1 19  ? -42.519  -22.607 -6.795  1.00 190.90 ? 41  SER A CA  1 
ATOM 135  C C   . SER A 1 19  ? -42.155  -21.383 -5.972  1.00 186.04 ? 41  SER A C   1 
ATOM 136  O O   . SER A 1 19  ? -41.518  -20.447 -6.463  1.00 183.68 ? 41  SER A O   1 
ATOM 137  C CB  . SER A 1 19  ? -41.426  -23.682 -6.735  1.00 183.07 ? 41  SER A CB  1 
ATOM 138  O OG  . SER A 1 19  ? -40.146  -23.134 -7.045  1.00 182.61 ? 41  SER A OG  1 
ATOM 139  N N   . LEU A 1 20  ? -42.602  -21.400 -4.724  1.00 183.69 ? 42  LEU A N   1 
ATOM 140  C CA  . LEU A 1 20  ? -42.275  -20.365 -3.766  1.00 183.83 ? 42  LEU A CA  1 
ATOM 141  C C   . LEU A 1 20  ? -41.487  -20.954 -2.603  1.00 191.33 ? 42  LEU A C   1 
ATOM 142  O O   . LEU A 1 20  ? -42.024  -21.755 -1.847  1.00 199.36 ? 42  LEU A O   1 
ATOM 143  C CB  . LEU A 1 20  ? -43.565  -19.741 -3.241  1.00 179.96 ? 42  LEU A CB  1 
ATOM 144  C CG  . LEU A 1 20  ? -43.717  -18.261 -3.565  1.00 180.69 ? 42  LEU A CG  1 
ATOM 145  C CD1 . LEU A 1 20  ? -43.229  -18.032 -4.975  1.00 188.92 ? 42  LEU A CD1 1 
ATOM 146  C CD2 . LEU A 1 20  ? -45.166  -17.800 -3.424  1.00 188.84 ? 42  LEU A CD2 1 
ATOM 147  N N   . THR A 1 21  ? -40.217  -20.568 -2.459  1.00 188.91 ? 43  THR A N   1 
ATOM 148  C CA  . THR A 1 21  ? -39.391  -21.053 -1.348  1.00 182.82 ? 43  THR A CA  1 
ATOM 149  C C   . THR A 1 21  ? -39.096  -19.936 -0.364  1.00 183.81 ? 43  THR A C   1 
ATOM 150  O O   . THR A 1 21  ? -38.586  -18.889 -0.752  1.00 182.64 ? 43  THR A O   1 
ATOM 151  C CB  . THR A 1 21  ? -38.061  -21.650 -1.809  1.00 178.13 ? 43  THR A CB  1 
ATOM 152  O OG1 . THR A 1 21  ? -38.223  -22.254 -3.097  1.00 186.95 ? 43  THR A OG1 1 
ATOM 153  C CG2 . THR A 1 21  ? -37.630  -22.695 -0.820  1.00 184.97 ? 43  THR A CG2 1 
ATOM 154  N N   . CYS A 1 22  ? -39.444  -20.169 0.903   1.00 187.93 ? 44  CYS A N   1 
ATOM 155  C CA  . CYS A 1 22  ? -39.220  -19.215 1.989   1.00 184.35 ? 44  CYS A CA  1 
ATOM 156  C C   . CYS A 1 22  ? -38.076  -19.686 2.866   1.00 184.24 ? 44  CYS A C   1 
ATOM 157  O O   . CYS A 1 22  ? -38.196  -20.666 3.588   1.00 190.47 ? 44  CYS A O   1 
ATOM 158  C CB  . CYS A 1 22  ? -40.486  -19.038 2.831   1.00 182.08 ? 44  CYS A CB  1 
ATOM 159  S SG  . CYS A 1 22  ? -40.722  -17.389 3.575   1.00 184.26 ? 44  CYS A SG  1 
ATOM 160  N N   . ILE A 1 23  ? -36.963  -18.970 2.788   1.00 185.58 ? 45  ILE A N   1 
ATOM 161  C CA  . ILE A 1 23  ? -35.728  -19.334 3.490   1.00 200.00 ? 45  ILE A CA  1 
ATOM 162  C C   . ILE A 1 23  ? -35.454  -18.480 4.722   1.00 213.36 ? 45  ILE A C   1 
ATOM 163  O O   . ILE A 1 23  ? -35.531  -17.251 4.666   1.00 217.76 ? 45  ILE A O   1 
ATOM 164  C CB  . ILE A 1 23  ? -34.498  -19.158 2.581   1.00 194.43 ? 45  ILE A CB  1 
ATOM 165  C CG1 . ILE A 1 23  ? -34.722  -19.854 1.243   1.00 195.59 ? 45  ILE A CG1 1 
ATOM 166  C CG2 . ILE A 1 23  ? -33.226  -19.658 3.273   1.00 204.05 ? 45  ILE A CG2 1 
ATOM 167  C CD1 . ILE A 1 23  ? -33.853  -19.300 0.143   1.00 210.02 ? 45  ILE A CD1 1 
ATOM 168  N N   . ALA A 1 24  ? -35.109  -19.128 5.828   1.00 216.21 ? 46  ALA A N   1 
ATOM 169  C CA  . ALA A 1 24  ? -34.728  -18.414 7.027   1.00 209.70 ? 46  ALA A CA  1 
ATOM 170  C C   . ALA A 1 24  ? -33.298  -18.790 7.415   1.00 219.77 ? 46  ALA A C   1 
ATOM 171  O O   . ALA A 1 24  ? -32.941  -19.963 7.459   1.00 223.43 ? 46  ALA A O   1 
ATOM 172  C CB  . ALA A 1 24  ? -35.706  -18.746 8.150   1.00 204.27 ? 46  ALA A CB  1 
ATOM 173  N N   . SER A 1 25  ? -32.469  -17.785 7.658   1.00 227.22 ? 47  SER A N   1 
ATOM 174  C CA  . SER A 1 25  ? -31.167  -18.011 8.270   1.00 227.01 ? 47  SER A CA  1 
ATOM 175  C C   . SER A 1 25  ? -31.267  -17.792 9.777   1.00 222.32 ? 47  SER A C   1 
ATOM 176  O O   . SER A 1 25  ? -31.255  -16.658 10.297  1.00 211.54 ? 47  SER A O   1 
ATOM 177  C CB  . SER A 1 25  ? -30.077  -17.151 7.634   1.00 230.26 ? 47  SER A CB  1 
ATOM 178  O OG  . SER A 1 25  ? -30.068  -17.299 6.229   1.00 232.76 ? 47  SER A OG  1 
ATOM 179  N N   . GLY A 1 26  ? -31.403  -18.923 10.454  1.00 229.63 ? 48  GLY A N   1 
ATOM 180  C CA  . GLY A 1 26  ? -31.545  -18.999 11.892  1.00 238.32 ? 48  GLY A CA  1 
ATOM 181  C C   . GLY A 1 26  ? -31.087  -20.387 12.303  1.00 246.07 ? 48  GLY A C   1 
ATOM 182  O O   . GLY A 1 26  ? -30.723  -21.199 11.448  1.00 248.42 ? 48  GLY A O   1 
ATOM 183  N N   . TRP A 1 27  ? -31.110  -20.664 13.603  1.00 246.65 ? 49  TRP A N   1 
ATOM 184  C CA  . TRP A 1 27  ? -30.592  -21.927 14.125  1.00 253.59 ? 49  TRP A CA  1 
ATOM 185  C C   . TRP A 1 27  ? -30.985  -22.202 15.593  1.00 263.57 ? 49  TRP A C   1 
ATOM 186  O O   . TRP A 1 27  ? -30.839  -21.332 16.444  1.00 257.55 ? 49  TRP A O   1 
ATOM 187  C CB  . TRP A 1 27  ? -29.068  -22.041 13.895  1.00 245.11 ? 49  TRP A CB  1 
ATOM 188  C CG  . TRP A 1 27  ? -28.232  -20.751 13.967  1.00 230.30 ? 49  TRP A CG  1 
ATOM 189  C CD1 . TRP A 1 27  ? -28.589  -19.546 14.517  1.00 220.01 ? 49  TRP A CD1 1 
ATOM 190  C CD2 . TRP A 1 27  ? -26.891  -20.581 13.481  1.00 220.13 ? 49  TRP A CD2 1 
ATOM 191  N NE1 . TRP A 1 27  ? -27.559  -18.645 14.396  1.00 197.56 ? 49  TRP A NE1 1 
ATOM 192  C CE2 . TRP A 1 27  ? -26.505  -19.256 13.768  1.00 201.65 ? 49  TRP A CE2 1 
ATOM 193  C CE3 . TRP A 1 27  ? -25.980  -21.426 12.832  1.00 219.12 ? 49  TRP A CE3 1 
ATOM 194  C CZ2 . TRP A 1 27  ? -25.254  -18.756 13.428  1.00 193.63 ? 49  TRP A CZ2 1 
ATOM 195  C CZ3 . TRP A 1 27  ? -24.741  -20.931 12.497  1.00 211.84 ? 49  TRP A CZ3 1 
ATOM 196  C CH2 . TRP A 1 27  ? -24.387  -19.606 12.792  1.00 201.27 ? 49  TRP A CH2 1 
ATOM 197  N N   . ARG A 1 28  ? -31.486  -23.413 15.865  1.00 270.63 ? 50  ARG A N   1 
ATOM 198  C CA  . ARG A 1 28  ? -32.014  -23.817 17.184  1.00 269.91 ? 50  ARG A CA  1 
ATOM 199  C C   . ARG A 1 28  ? -33.053  -22.823 17.746  1.00 272.28 ? 50  ARG A C   1 
ATOM 200  O O   . ARG A 1 28  ? -32.695  -21.894 18.459  1.00 269.25 ? 50  ARG A O   1 
ATOM 201  C CB  . ARG A 1 28  ? -30.875  -24.058 18.211  1.00 280.59 ? 50  ARG A CB  1 
ATOM 202  C CG  . ARG A 1 28  ? -30.483  -25.554 18.555  1.00 291.98 ? 50  ARG A CG  1 
ATOM 203  C CD  . ARG A 1 28  ? -29.664  -25.663 19.890  1.00 296.92 ? 50  ARG A CD  1 
ATOM 204  N NE  . ARG A 1 28  ? -28.559  -26.635 19.923  1.00 299.05 ? 50  ARG A NE  1 
ATOM 205  C CZ  . ARG A 1 28  ? -27.345  -26.416 19.417  1.00 302.71 ? 50  ARG A CZ  1 
ATOM 206  N NH1 . ARG A 1 28  ? -27.070  -25.268 18.813  1.00 305.42 ? 50  ARG A NH1 1 
ATOM 207  N NH2 . ARG A 1 28  ? -26.396  -27.339 19.510  1.00 304.49 ? 50  ARG A NH2 1 
ATOM 208  N N   . PRO A 1 29  ? -34.347  -23.005 17.424  1.00 274.32 ? 51  PRO A N   1 
ATOM 209  C CA  . PRO A 1 29  ? -34.946  -24.001 16.541  1.00 286.58 ? 51  PRO A CA  1 
ATOM 210  C C   . PRO A 1 29  ? -35.168  -23.384 15.170  1.00 295.94 ? 51  PRO A C   1 
ATOM 211  O O   . PRO A 1 29  ? -34.206  -22.911 14.581  1.00 299.82 ? 51  PRO A O   1 
ATOM 212  C CB  . PRO A 1 29  ? -36.293  -24.265 17.208  1.00 290.61 ? 51  PRO A CB  1 
ATOM 213  C CG  . PRO A 1 29  ? -36.634  -22.967 17.901  1.00 286.89 ? 51  PRO A CG  1 
ATOM 214  C CD  . PRO A 1 29  ? -35.385  -22.117 17.974  1.00 279.74 ? 51  PRO A CD  1 
ATOM 215  N N   . HIS A 1 30  ? -36.401  -23.365 14.679  1.00 303.79 ? 52  HIS A N   1 
ATOM 216  C CA  . HIS A 1 30  ? -36.667  -22.796 13.369  1.00 303.79 ? 52  HIS A CA  1 
ATOM 217  C C   . HIS A 1 30  ? -38.085  -22.254 13.289  1.00 301.87 ? 52  HIS A C   1 
ATOM 218  O O   . HIS A 1 30  ? -38.994  -22.932 12.806  1.00 302.34 ? 52  HIS A O   1 
ATOM 219  C CB  . HIS A 1 30  ? -36.414  -23.849 12.298  1.00 299.96 ? 52  HIS A CB  1 
ATOM 220  C CG  . HIS A 1 30  ? -34.965  -24.066 11.992  1.00 303.33 ? 52  HIS A CG  1 
ATOM 221  N ND1 . HIS A 1 30  ? -34.366  -25.304 12.049  1.00 301.29 ? 52  HIS A ND1 1 
ATOM 222  C CD2 . HIS A 1 30  ? -33.991  -23.197 11.620  1.00 309.55 ? 52  HIS A CD2 1 
ATOM 223  C CE1 . HIS A 1 30  ? -33.089  -25.194 11.725  1.00 306.54 ? 52  HIS A CE1 1 
ATOM 224  N NE2 . HIS A 1 30  ? -32.840  -23.924 11.459  1.00 311.82 ? 52  HIS A NE2 1 
ATOM 225  N N   . GLU A 1 31  ? -38.245  -21.028 13.784  1.00 279.29 ? 53  GLU A N   1 
ATOM 226  C CA  . GLU A 1 31  ? -39.535  -20.349 13.884  1.00 274.10 ? 53  GLU A CA  1 
ATOM 227  C C   . GLU A 1 31  ? -40.434  -20.648 12.713  1.00 268.08 ? 53  GLU A C   1 
ATOM 228  O O   . GLU A 1 31  ? -40.062  -20.400 11.572  1.00 271.75 ? 53  GLU A O   1 
ATOM 229  C CB  . GLU A 1 31  ? -39.331  -18.841 13.983  1.00 285.34 ? 53  GLU A CB  1 
ATOM 230  C CG  . GLU A 1 31  ? -38.411  -18.441 15.106  1.00 296.57 ? 53  GLU A CG  1 
ATOM 231  C CD  . GLU A 1 31  ? -38.759  -19.162 16.381  1.00 303.92 ? 53  GLU A CD  1 
ATOM 232  O OE1 . GLU A 1 31  ? -37.852  -19.765 16.993  1.00 305.71 ? 53  GLU A OE1 1 
ATOM 233  O OE2 . GLU A 1 31  ? -39.947  -19.135 16.764  1.00 312.95 ? 53  GLU A OE2 1 
ATOM 234  N N   . PRO A 1 32  ? -41.621  -21.184 13.001  1.00 264.91 ? 54  PRO A N   1 
ATOM 235  C CA  . PRO A 1 32  ? -42.505  -21.747 11.975  1.00 264.87 ? 54  PRO A CA  1 
ATOM 236  C C   . PRO A 1 32  ? -42.722  -20.787 10.792  1.00 254.87 ? 54  PRO A C   1 
ATOM 237  O O   . PRO A 1 32  ? -43.224  -19.675 10.959  1.00 250.52 ? 54  PRO A O   1 
ATOM 238  C CB  . PRO A 1 32  ? -43.797  -22.036 12.750  1.00 262.52 ? 54  PRO A CB  1 
ATOM 239  C CG  . PRO A 1 32  ? -43.721  -21.170 13.971  1.00 258.24 ? 54  PRO A CG  1 
ATOM 240  C CD  . PRO A 1 32  ? -42.277  -21.079 14.315  1.00 263.95 ? 54  PRO A CD  1 
ATOM 241  N N   . ILE A 1 33  ? -42.281  -21.216 9.611   1.00 243.58 ? 55  ILE A N   1 
ATOM 242  C CA  . ILE A 1 33  ? -42.385  -20.407 8.411   1.00 222.54 ? 55  ILE A CA  1 
ATOM 243  C C   . ILE A 1 33  ? -43.807  -20.514 7.915   1.00 218.33 ? 55  ILE A C   1 
ATOM 244  O O   . ILE A 1 33  ? -44.281  -21.612 7.607   1.00 215.49 ? 55  ILE A O   1 
ATOM 245  C CB  . ILE A 1 33  ? -41.424  -20.903 7.325   1.00 213.05 ? 55  ILE A CB  1 
ATOM 246  C CG1 . ILE A 1 33  ? -39.991  -20.745 7.798   1.00 218.46 ? 55  ILE A CG1 1 
ATOM 247  C CG2 . ILE A 1 33  ? -41.599  -20.120 6.056   1.00 208.60 ? 55  ILE A CG2 1 
ATOM 248  C CD1 . ILE A 1 33  ? -39.595  -19.317 8.019   1.00 221.52 ? 55  ILE A CD1 1 
ATOM 249  N N   . THR A 1 34  ? -44.502  -19.380 7.886   1.00 217.87 ? 56  THR A N   1 
ATOM 250  C CA  . THR A 1 34  ? -45.835  -19.313 7.296   1.00 217.19 ? 56  THR A CA  1 
ATOM 251  C C   . THR A 1 34  ? -45.721  -19.060 5.796   1.00 219.59 ? 56  THR A C   1 
ATOM 252  O O   . THR A 1 34  ? -44.890  -18.280 5.353   1.00 216.30 ? 56  THR A O   1 
ATOM 253  C CB  . THR A 1 34  ? -46.701  -18.179 7.917   1.00 213.17 ? 56  THR A CB  1 
ATOM 254  O OG1 . THR A 1 34  ? -46.107  -17.727 9.137   1.00 222.73 ? 56  THR A OG1 1 
ATOM 255  C CG2 . THR A 1 34  ? -48.133  -18.648 8.176   1.00 201.69 ? 56  THR A CG2 1 
ATOM 256  N N   . ILE A 1 35  ? -46.536  -19.760 5.015   1.00 218.89 ? 57  ILE A N   1 
ATOM 257  C CA  . ILE A 1 35  ? -46.742  -19.428 3.607   1.00 211.36 ? 57  ILE A CA  1 
ATOM 258  C C   . ILE A 1 35  ? -48.218  -19.638 3.341   1.00 211.42 ? 57  ILE A C   1 
ATOM 259  O O   . ILE A 1 35  ? -48.716  -20.767 3.413   1.00 217.82 ? 57  ILE A O   1 
ATOM 260  C CB  . ILE A 1 35  ? -45.943  -20.319 2.609   1.00 200.59 ? 57  ILE A CB  1 
ATOM 261  C CG1 . ILE A 1 35  ? -44.438  -20.297 2.887   1.00 191.53 ? 57  ILE A CG1 1 
ATOM 262  C CG2 . ILE A 1 35  ? -46.189  -19.849 1.196   1.00 196.30 ? 57  ILE A CG2 1 
ATOM 263  C CD1 . ILE A 1 35  ? -43.624  -21.166 1.940   1.00 178.55 ? 57  ILE A CD1 1 
ATOM 264  N N   . GLY A 1 36  ? -48.919  -18.544 3.066   1.00 205.64 ? 58  GLY A N   1 
ATOM 265  C CA  . GLY A 1 36  ? -50.348  -18.583 2.815   1.00 208.01 ? 58  GLY A CA  1 
ATOM 266  C C   . GLY A 1 36  ? -50.663  -17.611 1.706   1.00 210.96 ? 58  GLY A C   1 
ATOM 267  O O   . GLY A 1 36  ? -49.797  -16.822 1.325   1.00 211.11 ? 58  GLY A O   1 
ATOM 268  N N   . ARG A 1 37  ? -51.879  -17.669 1.170   1.00 211.51 ? 59  ARG A N   1 
ATOM 269  C CA  . ARG A 1 37  ? -52.312  -16.641 0.226   1.00 214.03 ? 59  ARG A CA  1 
ATOM 270  C C   . ARG A 1 37  ? -52.441  -15.286 0.948   1.00 214.71 ? 59  ARG A C   1 
ATOM 271  O O   . ARG A 1 37  ? -52.755  -15.251 2.135   1.00 217.37 ? 59  ARG A O   1 
ATOM 272  C CB  . ARG A 1 37  ? -53.627  -17.033 -0.468  1.00 210.50 ? 59  ARG A CB  1 
ATOM 273  C CG  . ARG A 1 37  ? -53.485  -17.965 -1.657  1.00 212.90 ? 59  ARG A CG  1 
ATOM 274  C CD  . ARG A 1 37  ? -54.772  -18.043 -2.478  1.00 213.28 ? 59  ARG A CD  1 
ATOM 275  N NE  . ARG A 1 37  ? -54.606  -18.914 -3.637  1.00 217.16 ? 59  ARG A NE  1 
ATOM 276  C CZ  . ARG A 1 37  ? -54.564  -20.241 -3.555  1.00 226.70 ? 59  ARG A CZ  1 
ATOM 277  N NH1 . ARG A 1 37  ? -54.676  -20.817 -2.370  1.00 231.85 ? 59  ARG A NH1 1 
ATOM 278  N NH2 . ARG A 1 37  ? -54.402  -20.994 -4.637  1.00 225.26 ? 59  ARG A NH2 1 
ATOM 279  N N   . ASP A 1 38  ? -52.183  -14.183 0.237   1.00 212.87 ? 60  ASP A N   1 
ATOM 280  C CA  . ASP A 1 38  ? -52.168  -12.829 0.829   1.00 219.97 ? 60  ASP A CA  1 
ATOM 281  C C   . ASP A 1 38  ? -53.504  -12.071 0.650   1.00 227.48 ? 60  ASP A C   1 
ATOM 282  O O   . ASP A 1 38  ? -53.538  -10.995 0.048   1.00 234.51 ? 60  ASP A O   1 
ATOM 283  C CB  . ASP A 1 38  ? -50.986  -12.018 0.244   1.00 217.90 ? 60  ASP A CB  1 
ATOM 284  C CG  . ASP A 1 38  ? -50.693  -10.709 1.007   1.00 222.80 ? 60  ASP A CG  1 
ATOM 285  O OD1 . ASP A 1 38  ? -51.415  -10.372 1.975   1.00 229.23 ? 60  ASP A OD1 1 
ATOM 286  O OD2 . ASP A 1 38  ? -49.719  -10.015 0.621   1.00 221.92 ? 60  ASP A OD2 1 
ATOM 287  N N   . PHE A 1 39  ? -54.585  -12.618 1.207   1.00 225.43 ? 61  PHE A N   1 
ATOM 288  C CA  . PHE A 1 39  ? -55.954  -12.129 0.969   1.00 226.95 ? 61  PHE A CA  1 
ATOM 289  C C   . PHE A 1 39  ? -56.210  -10.622 1.149   1.00 232.95 ? 61  PHE A C   1 
ATOM 290  O O   . PHE A 1 39  ? -57.211  -10.104 0.649   1.00 240.16 ? 61  PHE A O   1 
ATOM 291  C CB  . PHE A 1 39  ? -56.961  -12.889 1.841   1.00 216.11 ? 61  PHE A CB  1 
ATOM 292  C CG  . PHE A 1 39  ? -57.033  -14.377 1.575   1.00 209.56 ? 61  PHE A CG  1 
ATOM 293  C CD1 . PHE A 1 39  ? -55.947  -15.206 1.810   1.00 209.55 ? 61  PHE A CD1 1 
ATOM 294  C CD2 . PHE A 1 39  ? -58.220  -14.956 1.154   1.00 214.32 ? 61  PHE A CD2 1 
ATOM 295  C CE1 . PHE A 1 39  ? -56.037  -16.575 1.598   1.00 211.66 ? 61  PHE A CE1 1 
ATOM 296  C CE2 . PHE A 1 39  ? -58.315  -16.327 0.935   1.00 219.84 ? 61  PHE A CE2 1 
ATOM 297  C CZ  . PHE A 1 39  ? -57.220  -17.135 1.155   1.00 219.72 ? 61  PHE A CZ  1 
ATOM 298  N N   . GLU A 1 40  ? -55.337  -9.913  1.855   1.00 228.09 ? 62  GLU A N   1 
ATOM 299  C CA  . GLU A 1 40  ? -55.609  -8.498  2.097   1.00 235.86 ? 62  GLU A CA  1 
ATOM 300  C C   . GLU A 1 40  ? -55.298  -7.569  0.911   1.00 239.77 ? 62  GLU A C   1 
ATOM 301  O O   . GLU A 1 40  ? -56.129  -6.733  0.555   1.00 244.01 ? 62  GLU A O   1 
ATOM 302  C CB  . GLU A 1 40  ? -54.949  -8.005  3.398   1.00 246.81 ? 62  GLU A CB  1 
ATOM 303  C CG  . GLU A 1 40  ? -55.874  -8.047  4.640   1.00 255.01 ? 62  GLU A CG  1 
ATOM 304  C CD  . GLU A 1 40  ? -56.180  -6.666  5.239   1.00 265.63 ? 62  GLU A CD  1 
ATOM 305  O OE1 . GLU A 1 40  ? -55.252  -6.035  5.796   1.00 268.79 ? 62  GLU A OE1 1 
ATOM 306  O OE2 . GLU A 1 40  ? -57.353  -6.221  5.161   1.00 273.54 ? 62  GLU A OE2 1 
ATOM 307  N N   . ALA A 1 41  ? -54.126  -7.732  0.295   1.00 236.24 ? 63  ALA A N   1 
ATOM 308  C CA  . ALA A 1 41  ? -53.617  -6.790  -0.721  1.00 235.65 ? 63  ALA A CA  1 
ATOM 309  C C   . ALA A 1 41  ? -54.269  -6.931  -2.100  1.00 245.37 ? 63  ALA A C   1 
ATOM 310  O O   . ALA A 1 41  ? -54.112  -6.059  -2.972  1.00 243.46 ? 63  ALA A O   1 
ATOM 311  C CB  . ALA A 1 41  ? -52.113  -6.920  -0.845  1.00 230.46 ? 63  ALA A CB  1 
ATOM 312  N N   . LEU A 1 42  ? -54.971  -8.051  -2.278  1.00 250.70 ? 64  LEU A N   1 
ATOM 313  C CA  . LEU A 1 42  ? -55.769  -8.340  -3.464  1.00 244.01 ? 64  LEU A CA  1 
ATOM 314  C C   . LEU A 1 42  ? -56.982  -9.188  -3.093  1.00 238.54 ? 64  LEU A C   1 
ATOM 315  O O   . LEU A 1 42  ? -56.948  -10.422 -3.190  1.00 239.88 ? 64  LEU A O   1 
ATOM 316  C CB  . LEU A 1 42  ? -54.938  -9.078  -4.503  1.00 234.07 ? 64  LEU A CB  1 
ATOM 317  C CG  . LEU A 1 42  ? -55.464  -8.893  -5.923  1.00 241.53 ? 64  LEU A CG  1 
ATOM 318  C CD1 . LEU A 1 42  ? -54.872  -7.648  -6.591  1.00 232.61 ? 64  LEU A CD1 1 
ATOM 319  C CD2 . LEU A 1 42  ? -55.218  -10.148 -6.745  1.00 237.90 ? 64  LEU A CD2 1 
ATOM 320  N N   . MET A 1 43  ? -58.054  -8.519  -2.673  1.00 250.65 ? 65  MET A N   1 
ATOM 321  C CA  . MET A 1 43  ? -59.246  -9.224  -2.203  1.00 255.49 ? 65  MET A CA  1 
ATOM 322  C C   . MET A 1 43  ? -59.873  -10.069 -3.311  1.00 258.68 ? 65  MET A C   1 
ATOM 323  O O   . MET A 1 43  ? -59.466  -9.983  -4.469  1.00 258.73 ? 65  MET A O   1 
ATOM 324  C CB  . MET A 1 43  ? -60.277  -8.308  -1.458  1.00 258.72 ? 65  MET A CB  1 
ATOM 325  C CG  . MET A 1 43  ? -60.275  -6.765  -1.725  1.00 264.16 ? 65  MET A CG  1 
ATOM 326  S SD  . MET A 1 43  ? -60.825  -5.581  -0.394  1.00 256.22 ? 65  MET A SD  1 
ATOM 327  C CE  . MET A 1 43  ? -62.575  -5.345  -0.725  1.00 254.99 ? 65  MET A CE  1 
ATOM 328  N N   . ASN A 1 44  ? -60.826  -10.912 -2.926  1.00 263.12 ? 66  ASN A N   1 
ATOM 329  C CA  . ASN A 1 44  ? -61.571  -11.770 -3.845  1.00 264.55 ? 66  ASN A CA  1 
ATOM 330  C C   . ASN A 1 44  ? -60.754  -12.884 -4.492  1.00 257.47 ? 66  ASN A C   1 
ATOM 331  O O   . ASN A 1 44  ? -61.186  -13.473 -5.483  1.00 251.54 ? 66  ASN A O   1 
ATOM 332  C CB  . ASN A 1 44  ? -62.287  -10.938 -4.908  1.00 269.39 ? 66  ASN A CB  1 
ATOM 333  C CG  . ASN A 1 44  ? -62.831  -9.642  -4.349  1.00 277.80 ? 66  ASN A CG  1 
ATOM 334  O OD1 . ASN A 1 44  ? -62.412  -8.551  -4.746  1.00 278.29 ? 66  ASN A OD1 1 
ATOM 335  N ND2 . ASN A 1 44  ? -63.749  -9.753  -3.398  1.00 276.50 ? 66  ASN A ND2 1 
ATOM 336  N N   . GLN A 1 45  ? -59.584  -13.169 -3.924  1.00 251.64 ? 67  GLN A N   1 
ATOM 337  C CA  . GLN A 1 45  ? -58.839  -14.370 -4.273  1.00 243.96 ? 67  GLN A CA  1 
ATOM 338  C C   . GLN A 1 45  ? -59.706  -15.586 -3.996  1.00 248.04 ? 67  GLN A C   1 
ATOM 339  O O   . GLN A 1 45  ? -60.576  -15.542 -3.128  1.00 252.72 ? 67  GLN A O   1 
ATOM 340  C CB  . GLN A 1 45  ? -57.577  -14.485 -3.425  1.00 230.58 ? 67  GLN A CB  1 
ATOM 341  C CG  . GLN A 1 45  ? -56.519  -13.458 -3.697  1.00 221.55 ? 67  GLN A CG  1 
ATOM 342  C CD  . GLN A 1 45  ? -55.147  -14.089 -3.749  1.00 214.77 ? 67  GLN A CD  1 
ATOM 343  O OE1 . GLN A 1 45  ? -55.002  -15.264 -4.107  1.00 209.78 ? 67  GLN A OE1 1 
ATOM 344  N NE2 . GLN A 1 45  ? -54.132  -13.324 -3.376  1.00 210.64 ? 67  GLN A NE2 1 
ATOM 345  N N   . HIS A 1 46  ? -59.489  -16.681 -4.714  1.00 245.37 ? 68  HIS A N   1 
ATOM 346  C CA  . HIS A 1 46  ? -60.255  -17.881 -4.391  1.00 251.56 ? 68  HIS A CA  1 
ATOM 347  C C   . HIS A 1 46  ? -59.460  -18.725 -3.396  1.00 251.78 ? 68  HIS A C   1 
ATOM 348  O O   . HIS A 1 46  ? -58.271  -19.003 -3.598  1.00 240.48 ? 68  HIS A O   1 
ATOM 349  C CB  . HIS A 1 46  ? -60.694  -18.642 -5.648  1.00 242.88 ? 68  HIS A CB  1 
ATOM 350  C CG  . HIS A 1 46  ? -61.593  -19.829 -5.394  1.00 246.48 ? 68  HIS A CG  1 
ATOM 351  N ND1 . HIS A 1 46  ? -62.208  -20.512 -6.407  1.00 241.39 ? 68  HIS A ND1 1 
ATOM 352  C CD2 . HIS A 1 46  ? -61.965  -20.437 -4.237  1.00 247.59 ? 68  HIS A CD2 1 
ATOM 353  C CE1 . HIS A 1 46  ? -62.929  -21.506 -5.892  1.00 239.21 ? 68  HIS A CE1 1 
ATOM 354  N NE2 . HIS A 1 46  ? -62.798  -21.479 -4.587  1.00 230.72 ? 68  HIS A NE2 1 
ATOM 355  N N   . GLN A 1 47  ? -60.149  -19.089 -2.311  1.00 254.91 ? 69  GLN A N   1 
ATOM 356  C CA  . GLN A 1 47  ? -59.585  -19.762 -1.139  1.00 246.78 ? 69  GLN A CA  1 
ATOM 357  C C   . GLN A 1 47  ? -59.306  -21.254 -1.340  1.00 246.00 ? 69  GLN A C   1 
ATOM 358  O O   . GLN A 1 47  ? -60.167  -22.026 -1.784  1.00 248.69 ? 69  GLN A O   1 
ATOM 359  C CB  . GLN A 1 47  ? -60.515  -19.562 0.057   1.00 244.62 ? 69  GLN A CB  1 
ATOM 360  C CG  . GLN A 1 47  ? -61.975  -19.846 -0.257  1.00 255.48 ? 69  GLN A CG  1 
ATOM 361  C CD  . GLN A 1 47  ? -62.869  -19.518 0.907   1.00 272.27 ? 69  GLN A CD  1 
ATOM 362  O OE1 . GLN A 1 47  ? -62.438  -18.861 1.855   1.00 276.60 ? 69  GLN A OE1 1 
ATOM 363  N NE2 . GLN A 1 47  ? -64.120  -19.974 0.853   1.00 274.89 ? 69  GLN A NE2 1 
ATOM 364  N N   . ASP A 1 48  ? -58.088  -21.640 -0.976  1.00 243.65 ? 70  ASP A N   1 
ATOM 365  C CA  . ASP A 1 48  ? -57.541  -22.957 -1.258  1.00 241.79 ? 70  ASP A CA  1 
ATOM 366  C C   . ASP A 1 48  ? -56.472  -23.169 -0.188  1.00 239.96 ? 70  ASP A C   1 
ATOM 367  O O   . ASP A 1 48  ? -55.583  -22.329 -0.014  1.00 235.62 ? 70  ASP A O   1 
ATOM 368  C CB  . ASP A 1 48  ? -56.916  -22.948 -2.662  1.00 240.08 ? 70  ASP A CB  1 
ATOM 369  C CG  . ASP A 1 48  ? -56.751  -24.336 -3.262  1.00 239.75 ? 70  ASP A CG  1 
ATOM 370  O OD1 . ASP A 1 48  ? -57.545  -25.240 -2.921  1.00 239.76 ? 70  ASP A OD1 1 
ATOM 371  O OD2 . ASP A 1 48  ? -55.832  -24.503 -4.098  1.00 236.76 ? 70  ASP A OD2 1 
ATOM 372  N N   . PRO A 1 49  ? -56.571  -24.270 0.569   1.00 240.22 ? 71  PRO A N   1 
ATOM 373  C CA  . PRO A 1 49  ? -55.537  -24.519 1.576   1.00 232.53 ? 71  PRO A CA  1 
ATOM 374  C C   . PRO A 1 49  ? -54.271  -24.971 0.866   1.00 227.63 ? 71  PRO A C   1 
ATOM 375  O O   . PRO A 1 49  ? -54.220  -26.098 0.353   1.00 230.81 ? 71  PRO A O   1 
ATOM 376  C CB  . PRO A 1 49  ? -56.117  -25.674 2.410   1.00 236.96 ? 71  PRO A CB  1 
ATOM 377  C CG  . PRO A 1 49  ? -57.572  -25.785 1.999   1.00 244.58 ? 71  PRO A CG  1 
ATOM 378  C CD  . PRO A 1 49  ? -57.607  -25.312 0.578   1.00 246.07 ? 71  PRO A CD  1 
ATOM 379  N N   . LEU A 1 50  ? -53.274  -24.093 0.813   1.00 218.04 ? 72  LEU A N   1 
ATOM 380  C CA  . LEU A 1 50  ? -52.052  -24.381 0.073   1.00 213.65 ? 72  LEU A CA  1 
ATOM 381  C C   . LEU A 1 50  ? -51.112  -25.212 0.910   1.00 215.65 ? 72  LEU A C   1 
ATOM 382  O O   . LEU A 1 50  ? -50.942  -24.957 2.106   1.00 216.56 ? 72  LEU A O   1 
ATOM 383  C CB  . LEU A 1 50  ? -51.359  -23.108 -0.416  1.00 200.78 ? 72  LEU A CB  1 
ATOM 384  C CG  . LEU A 1 50  ? -50.864  -22.023 0.538   1.00 198.24 ? 72  LEU A CG  1 
ATOM 385  C CD1 . LEU A 1 50  ? -50.146  -20.991 -0.287  1.00 195.28 ? 72  LEU A CD1 1 
ATOM 386  C CD2 . LEU A 1 50  ? -51.997  -21.379 1.314   1.00 200.49 ? 72  LEU A CD2 1 
ATOM 387  N N   . GLU A 1 51  ? -50.519  -26.221 0.280   1.00 218.87 ? 73  GLU A N   1 
ATOM 388  C CA  . GLU A 1 51  ? -49.634  -27.135 0.986   1.00 219.30 ? 73  GLU A CA  1 
ATOM 389  C C   . GLU A 1 51  ? -48.255  -26.537 1.155   1.00 218.31 ? 73  GLU A C   1 
ATOM 390  O O   . GLU A 1 51  ? -47.593  -26.210 0.166   1.00 214.50 ? 73  GLU A O   1 
ATOM 391  C CB  . GLU A 1 51  ? -49.494  -28.443 0.232   1.00 224.13 ? 73  GLU A CB  1 
ATOM 392  C CG  . GLU A 1 51  ? -50.596  -28.699 -0.747  1.00 237.70 ? 73  GLU A CG  1 
ATOM 393  C CD  . GLU A 1 51  ? -50.393  -30.015 -1.434  1.00 255.89 ? 73  GLU A CD  1 
ATOM 394  O OE1 . GLU A 1 51  ? -51.162  -30.328 -2.369  1.00 264.98 ? 73  GLU A OE1 1 
ATOM 395  O OE2 . GLU A 1 51  ? -49.452  -30.734 -1.024  1.00 255.41 ? 73  GLU A OE2 1 
ATOM 396  N N   . VAL A 1 52  ? -47.823  -26.397 2.406   1.00 218.82 ? 74  VAL A N   1 
ATOM 397  C CA  . VAL A 1 52  ? -46.469  -25.947 2.692   1.00 210.24 ? 74  VAL A CA  1 
ATOM 398  C C   . VAL A 1 52  ? -45.605  -27.160 3.018   1.00 209.43 ? 74  VAL A C   1 
ATOM 399  O O   . VAL A 1 52  ? -45.623  -27.654 4.142   1.00 214.17 ? 74  VAL A O   1 
ATOM 400  C CB  . VAL A 1 52  ? -46.410  -24.981 3.893   1.00 206.59 ? 74  VAL A CB  1 
ATOM 401  C CG1 . VAL A 1 52  ? -45.186  -24.098 3.765   1.00 197.90 ? 74  VAL A CG1 1 
ATOM 402  C CG2 . VAL A 1 52  ? -47.703  -24.145 4.019   1.00 206.72 ? 74  VAL A CG2 1 
ATOM 403  N N   . THR A 1 53  ? -44.867  -27.658 2.035   1.00 207.75 ? 75  THR A N   1 
ATOM 404  C CA  . THR A 1 53  ? -43.933  -28.752 2.286   1.00 210.70 ? 75  THR A CA  1 
ATOM 405  C C   . THR A 1 53  ? -42.615  -28.190 2.815   1.00 210.62 ? 75  THR A C   1 
ATOM 406  O O   . THR A 1 53  ? -42.486  -26.975 2.997   1.00 209.28 ? 75  THR A O   1 
ATOM 407  C CB  . THR A 1 53  ? -43.678  -29.582 1.017   1.00 213.67 ? 75  THR A CB  1 
ATOM 408  O OG1 . THR A 1 53  ? -43.099  -28.752 -0.004  1.00 208.09 ? 75  THR A OG1 1 
ATOM 409  C CG2 . THR A 1 53  ? -44.987  -30.171 0.505   1.00 216.62 ? 75  THR A CG2 1 
ATOM 410  N N   . GLN A 1 54  ? -41.640  -29.058 3.074   1.00 211.15 ? 76  GLN A N   1 
ATOM 411  C CA  . GLN A 1 54  ? -40.337  -28.576 3.525   1.00 209.48 ? 76  GLN A CA  1 
ATOM 412  C C   . GLN A 1 54  ? -39.250  -28.789 2.487   1.00 208.06 ? 76  GLN A C   1 
ATOM 413  O O   . GLN A 1 54  ? -39.215  -29.807 1.791   1.00 203.82 ? 76  GLN A O   1 
ATOM 414  C CB  . GLN A 1 54  ? -39.911  -29.205 4.850   1.00 211.93 ? 76  GLN A CB  1 
ATOM 415  C CG  . GLN A 1 54  ? -38.933  -28.339 5.627   1.00 220.80 ? 76  GLN A CG  1 
ATOM 416  C CD  . GLN A 1 54  ? -37.990  -29.148 6.504   1.00 231.82 ? 76  GLN A CD  1 
ATOM 417  O OE1 . GLN A 1 54  ? -37.215  -29.964 6.007   1.00 231.35 ? 76  GLN A OE1 1 
ATOM 418  N NE2 . GLN A 1 54  ? -38.053  -28.927 7.813   1.00 235.31 ? 76  GLN A NE2 1 
ATOM 419  N N   . ASP A 1 55  ? -38.365  -27.801 2.412   1.00 210.79 ? 77  ASP A N   1 
ATOM 420  C CA  . ASP A 1 55  ? -37.301  -27.740 1.419   1.00 214.87 ? 77  ASP A CA  1 
ATOM 421  C C   . ASP A 1 55  ? -35.993  -28.216 2.006   1.00 214.81 ? 77  ASP A C   1 
ATOM 422  O O   . ASP A 1 55  ? -35.697  -27.983 3.171   1.00 219.81 ? 77  ASP A O   1 
ATOM 423  C CB  . ASP A 1 55  ? -37.140  -26.304 0.910   1.00 217.60 ? 77  ASP A CB  1 
ATOM 424  C CG  . ASP A 1 55  ? -35.831  -26.086 0.156   1.00 224.88 ? 77  ASP A CG  1 
ATOM 425  O OD1 . ASP A 1 55  ? -35.220  -25.002 0.313   1.00 224.90 ? 77  ASP A OD1 1 
ATOM 426  O OD2 . ASP A 1 55  ? -35.419  -26.992 -0.602  1.00 230.23 ? 77  ASP A OD2 1 
ATOM 427  N N   . VAL A 1 56  ? -35.189  -28.845 1.169   1.00 215.41 ? 78  VAL A N   1 
ATOM 428  C CA  . VAL A 1 56  ? -34.073  -29.616 1.648   1.00 217.03 ? 78  VAL A CA  1 
ATOM 429  C C   . VAL A 1 56  ? -32.806  -29.328 0.855   1.00 219.55 ? 78  VAL A C   1 
ATOM 430  O O   . VAL A 1 56  ? -31.788  -29.991 1.037   1.00 215.18 ? 78  VAL A O   1 
ATOM 431  C CB  . VAL A 1 56  ? -34.424  -31.079 1.540   1.00 216.05 ? 78  VAL A CB  1 
ATOM 432  C CG1 . VAL A 1 56  ? -35.526  -31.422 2.546   1.00 214.05 ? 78  VAL A CG1 1 
ATOM 433  C CG2 . VAL A 1 56  ? -34.895  -31.367 0.124   1.00 213.69 ? 78  VAL A CG2 1 
ATOM 434  N N   . THR A 1 57  ? -32.871  -28.349 -0.041  1.00 227.88 ? 79  THR A N   1 
ATOM 435  C CA  . THR A 1 57  ? -31.647  -27.863 -0.676  1.00 240.39 ? 79  THR A CA  1 
ATOM 436  C C   . THR A 1 57  ? -30.919  -26.892 0.273   1.00 240.82 ? 79  THR A C   1 
ATOM 437  O O   . THR A 1 57  ? -29.765  -26.529 0.017   1.00 246.75 ? 79  THR A O   1 
ATOM 438  C CB  . THR A 1 57  ? -31.844  -27.213 -2.127  1.00 251.22 ? 79  THR A CB  1 
ATOM 439  O OG1 . THR A 1 57  ? -32.699  -26.060 -2.075  1.00 255.34 ? 79  THR A OG1 1 
ATOM 440  C CG2 . THR A 1 57  ? -32.387  -28.215 -3.168  1.00 245.55 ? 79  THR A CG2 1 
ATOM 441  N N   . ARG A 1 58  ? -31.595  -26.477 1.355   1.00 235.21 ? 80  ARG A N   1 
ATOM 442  C CA  . ARG A 1 58  ? -31.050  -25.499 2.330   1.00 241.72 ? 80  ARG A CA  1 
ATOM 443  C C   . ARG A 1 58  ? -31.219  -25.954 3.790   1.00 234.39 ? 80  ARG A C   1 
ATOM 444  O O   . ARG A 1 58  ? -31.872  -26.966 4.040   1.00 227.92 ? 80  ARG A O   1 
ATOM 445  C CB  . ARG A 1 58  ? -31.702  -24.116 2.148   1.00 237.59 ? 80  ARG A CB  1 
ATOM 446  C CG  . ARG A 1 58  ? -31.987  -23.757 0.705   1.00 224.04 ? 80  ARG A CG  1 
ATOM 447  C CD  . ARG A 1 58  ? -32.071  -22.276 0.447   1.00 213.52 ? 80  ARG A CD  1 
ATOM 448  N NE  . ARG A 1 58  ? -32.252  -22.070 -0.985  1.00 219.81 ? 80  ARG A NE  1 
ATOM 449  C CZ  . ARG A 1 58  ? -31.252  -22.024 -1.866  1.00 225.16 ? 80  ARG A CZ  1 
ATOM 450  N NH1 . ARG A 1 58  ? -29.991  -22.145 -1.451  1.00 217.93 ? 80  ARG A NH1 1 
ATOM 451  N NH2 . ARG A 1 58  ? -31.509  -21.848 -3.162  1.00 225.78 ? 80  ARG A NH2 1 
ATOM 452  N N   . GLU A 1 59  ? -30.640  -25.216 4.747   1.00 231.30 ? 81  GLU A N   1 
ATOM 453  C CA  . GLU A 1 59  ? -30.798  -25.572 6.158   1.00 231.54 ? 81  GLU A CA  1 
ATOM 454  C C   . GLU A 1 59  ? -32.273  -25.571 6.482   1.00 232.12 ? 81  GLU A C   1 
ATOM 455  O O   . GLU A 1 59  ? -32.906  -26.619 6.557   1.00 234.49 ? 81  GLU A O   1 
ATOM 456  C CB  . GLU A 1 59  ? -30.037  -24.626 7.114   1.00 245.70 ? 81  GLU A CB  1 
ATOM 457  C CG  . GLU A 1 59  ? -30.199  -25.006 8.617   1.00 261.13 ? 81  GLU A CG  1 
ATOM 458  C CD  . GLU A 1 59  ? -29.185  -24.344 9.564   1.00 267.98 ? 81  GLU A CD  1 
ATOM 459  O OE1 . GLU A 1 59  ? -29.021  -23.104 9.505   1.00 268.64 ? 81  GLU A OE1 1 
ATOM 460  O OE2 . GLU A 1 59  ? -28.559  -25.069 10.374  1.00 264.33 ? 81  GLU A OE2 1 
ATOM 461  N N   . TRP A 1 60  ? -32.834  -24.387 6.637   1.00 233.91 ? 82  TRP A N   1 
ATOM 462  C CA  . TRP A 1 60  ? -34.236  -24.300 6.986   1.00 237.68 ? 82  TRP A CA  1 
ATOM 463  C C   . TRP A 1 60  ? -34.976  -23.520 5.913   1.00 227.44 ? 82  TRP A C   1 
ATOM 464  O O   . TRP A 1 60  ? -34.672  -22.348 5.693   1.00 229.06 ? 82  TRP A O   1 
ATOM 465  C CB  . TRP A 1 60  ? -34.390  -23.656 8.376   1.00 255.57 ? 82  TRP A CB  1 
ATOM 466  C CG  . TRP A 1 60  ? -35.819  -23.402 8.809   1.00 262.89 ? 82  TRP A CG  1 
ATOM 467  C CD1 . TRP A 1 60  ? -36.404  -22.184 9.029   1.00 261.04 ? 82  TRP A CD1 1 
ATOM 468  C CD2 . TRP A 1 60  ? -36.840  -24.388 9.065   1.00 266.54 ? 82  TRP A CD2 1 
ATOM 469  N NE1 . TRP A 1 60  ? -37.720  -22.352 9.406   1.00 265.69 ? 82  TRP A NE1 1 
ATOM 470  C CE2 . TRP A 1 60  ? -38.013  -23.690 9.432   1.00 268.97 ? 82  TRP A CE2 1 
ATOM 471  C CE3 . TRP A 1 60  ? -36.873  -25.786 9.019   1.00 259.91 ? 82  TRP A CE3 1 
ATOM 472  C CZ2 . TRP A 1 60  ? -39.211  -24.352 9.753   1.00 264.09 ? 82  TRP A CZ2 1 
ATOM 473  C CZ3 . TRP A 1 60  ? -38.063  -26.435 9.341   1.00 255.55 ? 82  TRP A CZ3 1 
ATOM 474  C CH2 . TRP A 1 60  ? -39.215  -25.718 9.699   1.00 252.36 ? 82  TRP A CH2 1 
ATOM 475  N N   . ALA A 1 61  ? -35.921  -24.180 5.234   1.00 220.33 ? 83  ALA A N   1 
ATOM 476  C CA  . ALA A 1 61  ? -36.813  -23.514 4.275   1.00 205.58 ? 83  ALA A CA  1 
ATOM 477  C C   . ALA A 1 61  ? -38.075  -24.326 3.980   1.00 196.02 ? 83  ALA A C   1 
ATOM 478  O O   . ALA A 1 61  ? -38.021  -25.540 3.843   1.00 200.08 ? 83  ALA A O   1 
ATOM 479  C CB  . ALA A 1 61  ? -36.082  -23.220 2.992   1.00 206.14 ? 83  ALA A CB  1 
ATOM 480  N N   . LYS A 1 62  ? -39.214  -23.655 3.877   1.00 190.12 ? 84  LYS A N   1 
ATOM 481  C CA  . LYS A 1 62  ? -40.435  -24.343 3.478   1.00 196.83 ? 84  LYS A CA  1 
ATOM 482  C C   . LYS A 1 62  ? -40.801  -23.871 2.081   1.00 198.66 ? 84  LYS A C   1 
ATOM 483  O O   . LYS A 1 62  ? -40.680  -22.684 1.791   1.00 197.95 ? 84  LYS A O   1 
ATOM 484  C CB  . LYS A 1 62  ? -41.588  -24.073 4.453   1.00 201.04 ? 84  LYS A CB  1 
ATOM 485  C CG  . LYS A 1 62  ? -41.418  -24.693 5.844   1.00 208.01 ? 84  LYS A CG  1 
ATOM 486  C CD  . LYS A 1 62  ? -42.749  -24.774 6.607   1.00 213.61 ? 84  LYS A CD  1 
ATOM 487  C CE  . LYS A 1 62  ? -42.646  -25.535 7.929   1.00 214.82 ? 84  LYS A CE  1 
ATOM 488  N NZ  . LYS A 1 62  ? -43.970  -25.660 8.613   1.00 208.60 ? 84  LYS A NZ  1 
ATOM 489  N N   . LYS A 1 63  ? -41.239  -24.787 1.217   1.00 200.00 ? 85  LYS A N   1 
ATOM 490  C CA  . LYS A 1 63  ? -41.531  -24.441 -0.173  1.00 191.87 ? 85  LYS A CA  1 
ATOM 491  C C   . LYS A 1 63  ? -42.923  -24.914 -0.641  1.00 198.13 ? 85  LYS A C   1 
ATOM 492  O O   . LYS A 1 63  ? -43.400  -25.977 -0.244  1.00 202.06 ? 85  LYS A O   1 
ATOM 493  C CB  . LYS A 1 63  ? -40.450  -25.014 -1.086  1.00 178.78 ? 85  LYS A CB  1 
ATOM 494  C CG  . LYS A 1 63  ? -40.663  -26.471 -1.315  1.00 181.98 ? 85  LYS A CG  1 
ATOM 495  C CD  . LYS A 1 63  ? -39.543  -27.167 -2.005  1.00 186.15 ? 85  LYS A CD  1 
ATOM 496  C CE  . LYS A 1 63  ? -39.904  -28.639 -2.090  1.00 192.03 ? 85  LYS A CE  1 
ATOM 497  N NZ  . LYS A 1 63  ? -38.824  -29.484 -2.645  1.00 198.66 ? 85  LYS A NZ  1 
ATOM 498  N N   . VAL A 1 64  ? -43.564  -24.103 -1.487  1.00 197.91 ? 86  VAL A N   1 
ATOM 499  C CA  . VAL A 1 64  ? -44.876  -24.415 -2.074  1.00 195.24 ? 86  VAL A CA  1 
ATOM 500  C C   . VAL A 1 64  ? -44.770  -24.623 -3.579  1.00 196.95 ? 86  VAL A C   1 
ATOM 501  O O   . VAL A 1 64  ? -44.684  -23.667 -4.355  1.00 196.93 ? 86  VAL A O   1 
ATOM 502  C CB  . VAL A 1 64  ? -45.957  -23.329 -1.785  1.00 194.61 ? 86  VAL A CB  1 
ATOM 503  C CG1 . VAL A 1 64  ? -47.303  -23.766 -2.337  1.00 197.41 ? 86  VAL A CG1 1 
ATOM 504  C CG2 . VAL A 1 64  ? -46.069  -23.085 -0.288  1.00 204.88 ? 86  VAL A CG2 1 
ATOM 505  N N   . VAL A 1 65  ? -44.754  -25.894 -3.968  1.00 201.23 ? 87  VAL A N   1 
ATOM 506  C CA  . VAL A 1 65  ? -44.747  -26.294 -5.366  1.00 204.30 ? 87  VAL A CA  1 
ATOM 507  C C   . VAL A 1 65  ? -46.152  -26.634 -5.863  1.00 212.87 ? 87  VAL A C   1 
ATOM 508  O O   . VAL A 1 65  ? -46.771  -27.588 -5.376  1.00 217.01 ? 87  VAL A O   1 
ATOM 509  C CB  . VAL A 1 65  ? -43.873  -27.540 -5.568  1.00 197.51 ? 87  VAL A CB  1 
ATOM 510  C CG1 . VAL A 1 65  ? -42.477  -27.133 -6.020  1.00 194.70 ? 87  VAL A CG1 1 
ATOM 511  C CG2 . VAL A 1 65  ? -43.855  -28.395 -4.287  1.00 193.70 ? 87  VAL A CG2 1 
ATOM 512  N N   . TRP A 1 66  ? -46.671  -25.854 -6.810  1.00 208.17 ? 88  TRP A N   1 
ATOM 513  C CA  . TRP A 1 66  ? -47.817  -26.326 -7.571  1.00 211.36 ? 88  TRP A CA  1 
ATOM 514  C C   . TRP A 1 66  ? -47.220  -27.017 -8.757  1.00 224.63 ? 88  TRP A C   1 
ATOM 515  O O   . TRP A 1 66  ? -46.280  -26.504 -9.360  1.00 225.48 ? 88  TRP A O   1 
ATOM 516  C CB  . TRP A 1 66  ? -48.686  -25.202 -8.088  1.00 204.72 ? 88  TRP A CB  1 
ATOM 517  C CG  . TRP A 1 66  ? -49.187  -24.335 -7.063  1.00 199.59 ? 88  TRP A CG  1 
ATOM 518  C CD1 . TRP A 1 66  ? -50.240  -24.561 -6.233  1.00 204.40 ? 88  TRP A CD1 1 
ATOM 519  C CD2 . TRP A 1 66  ? -48.665  -23.054 -6.732  1.00 203.97 ? 88  TRP A CD2 1 
ATOM 520  N NE1 . TRP A 1 66  ? -50.410  -23.482 -5.392  1.00 212.66 ? 88  TRP A NE1 1 
ATOM 521  C CE2 . TRP A 1 66  ? -49.451  -22.543 -5.680  1.00 214.13 ? 88  TRP A CE2 1 
ATOM 522  C CE3 . TRP A 1 66  ? -47.601  -22.287 -7.224  1.00 202.58 ? 88  TRP A CE3 1 
ATOM 523  C CZ2 . TRP A 1 66  ? -49.206  -21.294 -5.106  1.00 216.84 ? 88  TRP A CZ2 1 
ATOM 524  C CZ3 . TRP A 1 66  ? -47.356  -21.044 -6.660  1.00 204.16 ? 88  TRP A CZ3 1 
ATOM 525  C CH2 . TRP A 1 66  ? -48.157  -20.559 -5.609  1.00 210.77 ? 88  TRP A CH2 1 
ATOM 526  N N   . LYS A 1 67  ? -47.775  -28.172 -9.102  1.00 233.29 ? 89  LYS A N   1 
ATOM 527  C CA  . LYS A 1 67  ? -47.231  -28.997 -10.171 1.00 233.45 ? 89  LYS A CA  1 
ATOM 528  C C   . LYS A 1 67  ? -47.787  -28.575 -11.533 1.00 235.62 ? 89  LYS A C   1 
ATOM 529  O O   . LYS A 1 67  ? -48.816  -27.891 -11.614 1.00 232.17 ? 89  LYS A O   1 
ATOM 530  C CB  . LYS A 1 67  ? -47.463  -30.476 -9.835  1.00 231.86 ? 89  LYS A CB  1 
ATOM 531  C CG  . LYS A 1 67  ? -47.048  -30.779 -8.377  1.00 229.80 ? 89  LYS A CG  1 
ATOM 532  C CD  . LYS A 1 67  ? -47.593  -32.082 -7.816  1.00 224.85 ? 89  LYS A CD  1 
ATOM 533  C CE  . LYS A 1 67  ? -47.259  -32.213 -6.337  1.00 220.49 ? 89  LYS A CE  1 
ATOM 534  N NZ  . LYS A 1 67  ? -47.643  -33.552 -5.816  1.00 228.76 ? 89  LYS A NZ  1 
ATOM 535  N N   . ARG A 1 68  ? -47.076  -28.951 -12.591 1.00 240.81 ? 90  ARG A N   1 
ATOM 536  C CA  . ARG A 1 68  ? -47.408  -28.482 -13.928 1.00 244.23 ? 90  ARG A CA  1 
ATOM 537  C C   . ARG A 1 68  ? -48.852  -28.804 -14.255 1.00 244.73 ? 90  ARG A C   1 
ATOM 538  O O   . ARG A 1 68  ? -49.360  -29.836 -13.825 1.00 246.38 ? 90  ARG A O   1 
ATOM 539  C CB  . ARG A 1 68  ? -46.453  -29.060 -14.976 1.00 243.74 ? 90  ARG A CB  1 
ATOM 540  C CG  . ARG A 1 68  ? -46.350  -30.572 -15.013 1.00 240.80 ? 90  ARG A CG  1 
ATOM 541  C CD  . ARG A 1 68  ? -45.159  -30.966 -15.881 1.00 245.56 ? 90  ARG A CD  1 
ATOM 542  N NE  . ARG A 1 68  ? -44.124  -29.936 -15.814 1.00 250.90 ? 90  ARG A NE  1 
ATOM 543  C CZ  . ARG A 1 68  ? -42.846  -30.100 -16.151 1.00 257.28 ? 90  ARG A CZ  1 
ATOM 544  N NH1 . ARG A 1 68  ? -42.392  -31.272 -16.588 1.00 255.45 ? 90  ARG A NH1 1 
ATOM 545  N NH2 . ARG A 1 68  ? -42.013  -29.073 -16.038 1.00 256.12 ? 90  ARG A NH2 1 
ATOM 546  N N   . GLU A 1 69  ? -49.501  -27.886 -14.972 1.00 247.02 ? 91  GLU A N   1 
ATOM 547  C CA  . GLU A 1 69  ? -50.932  -27.948 -15.304 1.00 252.00 ? 91  GLU A CA  1 
ATOM 548  C C   . GLU A 1 69  ? -51.883  -27.597 -14.136 1.00 251.89 ? 91  GLU A C   1 
ATOM 549  O O   . GLU A 1 69  ? -52.944  -27.003 -14.364 1.00 258.44 ? 91  GLU A O   1 
ATOM 550  C CB  . GLU A 1 69  ? -51.333  -29.294 -15.946 1.00 259.08 ? 91  GLU A CB  1 
ATOM 551  C CG  . GLU A 1 69  ? -51.006  -29.475 -17.428 1.00 263.91 ? 91  GLU A CG  1 
ATOM 552  C CD  . GLU A 1 69  ? -51.603  -30.766 -17.995 1.00 282.10 ? 91  GLU A CD  1 
ATOM 553  O OE1 . GLU A 1 69  ? -52.846  -30.879 -18.041 1.00 283.08 ? 91  GLU A OE1 1 
ATOM 554  O OE2 . GLU A 1 69  ? -50.835  -31.676 -18.377 1.00 294.45 ? 91  GLU A OE2 1 
ATOM 555  N N   . LYS A 1 70  ? -51.513  -27.958 -12.903 1.00 242.00 ? 92  LYS A N   1 
ATOM 556  C CA  . LYS A 1 70  ? -52.387  -27.736 -11.753 1.00 229.58 ? 92  LYS A CA  1 
ATOM 557  C C   . LYS A 1 70  ? -52.209  -26.308 -11.283 1.00 223.04 ? 92  LYS A C   1 
ATOM 558  O O   . LYS A 1 70  ? -52.831  -25.868 -10.318 1.00 217.62 ? 92  LYS A O   1 
ATOM 559  C CB  . LYS A 1 70  ? -52.094  -28.730 -10.628 1.00 226.31 ? 92  LYS A CB  1 
ATOM 560  C CG  . LYS A 1 70  ? -53.191  -28.829 -9.572  1.00 229.94 ? 92  LYS A CG  1 
ATOM 561  C CD  . LYS A 1 70  ? -54.420  -29.563 -10.097 1.00 240.54 ? 92  LYS A CD  1 
ATOM 562  C CE  . LYS A 1 70  ? -55.499  -29.704 -9.020  1.00 253.73 ? 92  LYS A CE  1 
ATOM 563  N NZ  . LYS A 1 70  ? -56.696  -30.474 -9.491  1.00 256.42 ? 92  LYS A NZ  1 
ATOM 564  N N   . ALA A 1 71  ? -51.347  -25.589 -11.993 1.00 225.68 ? 93  ALA A N   1 
ATOM 565  C CA  . ALA A 1 71  ? -51.237  -24.144 -11.876 1.00 226.61 ? 93  ALA A CA  1 
ATOM 566  C C   . ALA A 1 71  ? -52.537  -23.425 -12.312 1.00 231.48 ? 93  ALA A C   1 
ATOM 567  O O   . ALA A 1 71  ? -52.577  -22.749 -13.358 1.00 226.19 ? 93  ALA A O   1 
ATOM 568  C CB  . ALA A 1 71  ? -50.047  -23.670 -12.681 1.00 220.09 ? 93  ALA A CB  1 
ATOM 569  N N   . SER A 1 72  ? -53.573  -23.581 -11.471 1.00 229.57 ? 94  SER A N   1 
ATOM 570  C CA  . SER A 1 72  ? -54.949  -23.080 -11.672 1.00 225.66 ? 94  SER A CA  1 
ATOM 571  C C   . SER A 1 72  ? -55.271  -21.816 -10.872 1.00 225.44 ? 94  SER A C   1 
ATOM 572  O O   . SER A 1 72  ? -55.024  -20.680 -11.301 1.00 227.04 ? 94  SER A O   1 
ATOM 573  C CB  . SER A 1 72  ? -55.962  -24.142 -11.213 1.00 219.08 ? 94  SER A CB  1 
ATOM 574  O OG  . SER A 1 72  ? -56.495  -24.892 -12.280 1.00 221.55 ? 94  SER A OG  1 
ATOM 575  N N   . LYS A 1 73  ? -55.877  -22.051 -9.711  1.00 228.06 ? 95  LYS A N   1 
ATOM 576  C CA  . LYS A 1 73  ? -56.125  -21.017 -8.715  1.00 233.16 ? 95  LYS A CA  1 
ATOM 577  C C   . LYS A 1 73  ? -54.829  -20.639 -8.002  1.00 230.95 ? 95  LYS A C   1 
ATOM 578  O O   . LYS A 1 73  ? -54.698  -20.826 -6.786  1.00 236.88 ? 95  LYS A O   1 
ATOM 579  C CB  . LYS A 1 73  ? -57.143  -21.504 -7.673  1.00 234.40 ? 95  LYS A CB  1 
ATOM 580  C CG  . LYS A 1 73  ? -58.533  -21.759 -8.214  1.00 225.19 ? 95  LYS A CG  1 
ATOM 581  C CD  . LYS A 1 73  ? -59.448  -20.655 -7.801  1.00 223.11 ? 95  LYS A CD  1 
ATOM 582  C CE  . LYS A 1 73  ? -59.691  -19.604 -8.882  1.00 236.56 ? 95  LYS A CE  1 
ATOM 583  N NZ  . LYS A 1 73  ? -58.477  -18.867 -9.356  1.00 242.59 ? 95  LYS A NZ  1 
ATOM 584  N N   . ILE A 1 74  ? -53.864  -20.121 -8.750  1.00 221.66 ? 96  ILE A N   1 
ATOM 585  C CA  . ILE A 1 74  ? -52.633  -19.666 -8.131  1.00 218.59 ? 96  ILE A CA  1 
ATOM 586  C C   . ILE A 1 74  ? -52.494  -18.183 -8.361  1.00 216.95 ? 96  ILE A C   1 
ATOM 587  O O   . ILE A 1 74  ? -51.623  -17.541 -7.781  1.00 218.86 ? 96  ILE A O   1 
ATOM 588  C CB  . ILE A 1 74  ? -51.366  -20.398 -8.645  1.00 214.98 ? 96  ILE A CB  1 
ATOM 589  C CG1 . ILE A 1 74  ? -50.915  -19.853 -10.009 1.00 218.11 ? 96  ILE A CG1 1 
ATOM 590  C CG2 . ILE A 1 74  ? -51.574  -21.907 -8.650  1.00 219.32 ? 96  ILE A CG2 1 
ATOM 591  C CD1 . ILE A 1 74  ? -51.816  -20.231 -11.194 1.00 229.28 ? 96  ILE A CD1 1 
ATOM 592  N N   . ASN A 1 75  ? -53.359  -17.641 -9.208  1.00 214.59 ? 97  ASN A N   1 
ATOM 593  C CA  . ASN A 1 75  ? -53.373  -16.209 -9.431  1.00 216.68 ? 97  ASN A CA  1 
ATOM 594  C C   . ASN A 1 75  ? -53.658  -15.478 -8.129  1.00 217.03 ? 97  ASN A C   1 
ATOM 595  O O   . ASN A 1 75  ? -54.475  -15.928 -7.328  1.00 220.57 ? 97  ASN A O   1 
ATOM 596  C CB  . ASN A 1 75  ? -54.380  -15.869 -10.508 1.00 222.64 ? 97  ASN A CB  1 
ATOM 597  C CG  . ASN A 1 75  ? -53.989  -16.449 -11.830 1.00 222.58 ? 97  ASN A CG  1 
ATOM 598  O OD1 . ASN A 1 75  ? -53.168  -15.874 -12.543 1.00 216.25 ? 97  ASN A OD1 1 
ATOM 599  N ND2 . ASN A 1 75  ? -54.536  -17.618 -12.154 1.00 223.28 ? 97  ASN A ND2 1 
ATOM 600  N N   . GLY A 1 76  ? -52.953  -14.376 -7.895  1.00 214.36 ? 98  GLY A N   1 
ATOM 601  C CA  . GLY A 1 76  ? -53.052  -13.692 -6.614  1.00 215.28 ? 98  GLY A CA  1 
ATOM 602  C C   . GLY A 1 76  ? -51.725  -13.256 -6.013  1.00 207.77 ? 98  GLY A C   1 
ATOM 603  O O   . GLY A 1 76  ? -50.682  -13.366 -6.657  1.00 205.05 ? 98  GLY A O   1 
ATOM 604  N N   . ALA A 1 77  ? -51.773  -12.737 -4.788  1.00 203.97 ? 99  ALA A N   1 
ATOM 605  C CA  . ALA A 1 77  ? -50.584  -12.287 -4.082  1.00 202.98 ? 99  ALA A CA  1 
ATOM 606  C C   . ALA A 1 77  ? -50.302  -13.242 -2.932  1.00 204.73 ? 99  ALA A C   1 
ATOM 607  O O   . ALA A 1 77  ? -51.189  -13.964 -2.494  1.00 202.56 ? 99  ALA A O   1 
ATOM 608  C CB  . ALA A 1 77  ? -50.779  -10.855 -3.576  1.00 202.91 ? 99  ALA A CB  1 
ATOM 609  N N   . TYR A 1 78  ? -49.060  -13.278 -2.466  1.00 204.09 ? 100 TYR A N   1 
ATOM 610  C CA  . TYR A 1 78  ? -48.666  -14.259 -1.459  1.00 202.42 ? 100 TYR A CA  1 
ATOM 611  C C   . TYR A 1 78  ? -47.689  -13.676 -0.432  1.00 210.76 ? 100 TYR A C   1 
ATOM 612  O O   . TYR A 1 78  ? -47.188  -12.562 -0.609  1.00 209.86 ? 100 TYR A O   1 
ATOM 613  C CB  . TYR A 1 78  ? -48.053  -15.483 -2.135  1.00 192.49 ? 100 TYR A CB  1 
ATOM 614  C CG  . TYR A 1 78  ? -49.035  -16.294 -2.945  1.00 194.32 ? 100 TYR A CG  1 
ATOM 615  C CD1 . TYR A 1 78  ? -49.429  -15.883 -4.205  1.00 198.07 ? 100 TYR A CD1 1 
ATOM 616  C CD2 . TYR A 1 78  ? -49.557  -17.479 -2.456  1.00 203.51 ? 100 TYR A CD2 1 
ATOM 617  C CE1 . TYR A 1 78  ? -50.330  -16.608 -4.949  1.00 206.07 ? 100 TYR A CE1 1 
ATOM 618  C CE2 . TYR A 1 78  ? -50.453  -18.223 -3.200  1.00 207.92 ? 100 TYR A CE2 1 
ATOM 619  C CZ  . TYR A 1 78  ? -50.838  -17.780 -4.448  1.00 208.04 ? 100 TYR A CZ  1 
ATOM 620  O OH  . TYR A 1 78  ? -51.732  -18.507 -5.200  1.00 216.29 ? 100 TYR A OH  1 
ATOM 621  N N   . PHE A 1 79  ? -47.416  -14.430 0.637   1.00 212.57 ? 101 PHE A N   1 
ATOM 622  C CA  . PHE A 1 79  ? -46.521  -13.950 1.697   1.00 208.26 ? 101 PHE A CA  1 
ATOM 623  C C   . PHE A 1 79  ? -45.835  -15.034 2.535   1.00 204.23 ? 101 PHE A C   1 
ATOM 624  O O   . PHE A 1 79  ? -46.290  -16.181 2.586   1.00 201.52 ? 101 PHE A O   1 
ATOM 625  C CB  . PHE A 1 79  ? -47.279  -13.001 2.625   1.00 206.75 ? 101 PHE A CB  1 
ATOM 626  C CG  . PHE A 1 79  ? -48.061  -13.693 3.704   1.00 203.85 ? 101 PHE A CG  1 
ATOM 627  C CD1 . PHE A 1 79  ? -48.084  -13.155 4.978   1.00 208.08 ? 101 PHE A CD1 1 
ATOM 628  C CD2 . PHE A 1 79  ? -48.782  -14.861 3.449   1.00 200.99 ? 101 PHE A CD2 1 
ATOM 629  C CE1 . PHE A 1 79  ? -48.790  -13.765 5.979   1.00 209.60 ? 101 PHE A CE1 1 
ATOM 630  C CE2 . PHE A 1 79  ? -49.484  -15.485 4.445   1.00 202.55 ? 101 PHE A CE2 1 
ATOM 631  C CZ  . PHE A 1 79  ? -49.494  -14.938 5.714   1.00 209.20 ? 101 PHE A CZ  1 
ATOM 632  N N   . CYS A 1 80  ? -44.743  -14.661 3.193   1.00 204.07 ? 102 CYS A N   1 
ATOM 633  C CA  . CYS A 1 80  ? -44.196  -15.511 4.242   1.00 213.33 ? 102 CYS A CA  1 
ATOM 634  C C   . CYS A 1 80  ? -43.726  -14.714 5.473   1.00 224.89 ? 102 CYS A C   1 
ATOM 635  O O   . CYS A 1 80  ? -43.087  -13.670 5.345   1.00 226.92 ? 102 CYS A O   1 
ATOM 636  C CB  . CYS A 1 80  ? -43.099  -16.443 3.711   1.00 205.18 ? 102 CYS A CB  1 
ATOM 637  S SG  . CYS A 1 80  ? -41.648  -15.652 3.008   1.00 208.51 ? 102 CYS A SG  1 
ATOM 638  N N   . GLU A 1 81  ? -44.076  -15.205 6.662   1.00 226.72 ? 103 GLU A N   1 
ATOM 639  C CA  . GLU A 1 81  ? -43.721  -14.549 7.914   1.00 222.38 ? 103 GLU A CA  1 
ATOM 640  C C   . GLU A 1 81  ? -42.565  -15.304 8.487   1.00 221.29 ? 103 GLU A C   1 
ATOM 641  O O   . GLU A 1 81  ? -42.404  -16.495 8.245   1.00 220.53 ? 103 GLU A O   1 
ATOM 642  C CB  . GLU A 1 81  ? -44.853  -14.614 8.934   1.00 227.40 ? 103 GLU A CB  1 
ATOM 643  C CG  . GLU A 1 81  ? -46.166  -14.027 8.497   1.00 229.28 ? 103 GLU A CG  1 
ATOM 644  C CD  . GLU A 1 81  ? -47.240  -14.262 9.532   1.00 235.60 ? 103 GLU A CD  1 
ATOM 645  O OE1 . GLU A 1 81  ? -48.309  -14.815 9.181   1.00 227.87 ? 103 GLU A OE1 1 
ATOM 646  O OE2 . GLU A 1 81  ? -46.994  -13.911 10.708  1.00 248.09 ? 103 GLU A OE2 1 
ATOM 647  N N   . GLY A 1 82  ? -41.760  -14.614 9.266   1.00 230.87 ? 104 GLY A N   1 
ATOM 648  C CA  . GLY A 1 82  ? -40.628  -15.261 9.891   1.00 241.62 ? 104 GLY A CA  1 
ATOM 649  C C   . GLY A 1 82  ? -40.560  -14.941 11.365  1.00 257.00 ? 104 GLY A C   1 
ATOM 650  O O   . GLY A 1 82  ? -40.226  -15.792 12.188  1.00 259.13 ? 104 GLY A O   1 
ATOM 651  N N   . ARG A 1 83  ? -40.870  -13.692 11.687  1.00 265.53 ? 105 ARG A N   1 
ATOM 652  C CA  . ARG A 1 83  ? -40.965  -13.238 13.064  1.00 275.70 ? 105 ARG A CA  1 
ATOM 653  C C   . ARG A 1 83  ? -39.623  -13.274 13.820  1.00 274.91 ? 105 ARG A C   1 
ATOM 654  O O   . ARG A 1 83  ? -38.565  -13.640 13.260  1.00 252.22 ? 105 ARG A O   1 
ATOM 655  C CB  . ARG A 1 83  ? -42.129  -13.951 13.801  1.00 278.41 ? 105 ARG A CB  1 
ATOM 656  C CG  . ARG A 1 83  ? -43.522  -13.757 13.102  1.00 272.02 ? 105 ARG A CG  1 
ATOM 657  C CD  . ARG A 1 83  ? -44.742  -14.422 13.813  1.00 269.82 ? 105 ARG A CD  1 
ATOM 658  N NE  . ARG A 1 83  ? -45.071  -15.773 13.326  1.00 272.86 ? 105 ARG A NE  1 
ATOM 659  C CZ  . ARG A 1 83  ? -46.174  -16.457 13.650  1.00 273.29 ? 105 ARG A CZ  1 
ATOM 660  N NH1 . ARG A 1 83  ? -47.084  -15.926 14.462  1.00 276.35 ? 105 ARG A NH1 1 
ATOM 661  N NH2 . ARG A 1 83  ? -46.375  -17.676 13.158  1.00 261.18 ? 105 ARG A NH2 1 
ATOM 662  N N   . VAL A 1 84  ? -39.690  -12.770 15.061  1.00 291.92 ? 106 VAL A N   1 
ATOM 663  C CA  . VAL A 1 84  ? -38.567  -12.527 15.990  1.00 298.01 ? 106 VAL A CA  1 
ATOM 664  C C   . VAL A 1 84  ? -39.168  -12.348 17.416  1.00 298.36 ? 106 VAL A C   1 
ATOM 665  O O   . VAL A 1 84  ? -40.120  -13.053 17.758  1.00 297.69 ? 106 VAL A O   1 
ATOM 666  C CB  . VAL A 1 84  ? -37.711  -11.280 15.618  1.00 286.34 ? 106 VAL A CB  1 
ATOM 667  C CG1 . VAL A 1 84  ? -36.265  -11.484 16.003  1.00 276.62 ? 106 VAL A CG1 1 
ATOM 668  C CG2 . VAL A 1 84  ? -37.806  -10.954 14.151  1.00 281.98 ? 106 VAL A CG2 1 
ATOM 669  N N   . ARG A 1 85  ? -38.659  -11.425 18.246  1.00 301.93 ? 107 ARG A N   1 
ATOM 670  C CA  . ARG A 1 85  ? -39.210  -11.274 19.626  1.00 312.81 ? 107 ARG A CA  1 
ATOM 671  C C   . ARG A 1 85  ? -40.468  -10.392 19.746  1.00 318.30 ? 107 ARG A C   1 
ATOM 672  O O   . ARG A 1 85  ? -40.378  -9.202  20.067  1.00 317.69 ? 107 ARG A O   1 
ATOM 673  C CB  . ARG A 1 85  ? -38.152  -10.803 20.655  1.00 296.80 ? 107 ARG A CB  1 
ATOM 674  C CG  . ARG A 1 85  ? -38.664  -10.736 22.132  1.00 291.84 ? 107 ARG A CG  1 
ATOM 675  C CD  . ARG A 1 85  ? -37.679  -10.004 23.036  1.00 286.31 ? 107 ARG A CD  1 
ATOM 676  N NE  . ARG A 1 85  ? -38.095  -9.877  24.431  1.00 301.13 ? 107 ARG A NE  1 
ATOM 677  C CZ  . ARG A 1 85  ? -38.693  -8.801  24.931  1.00 312.61 ? 107 ARG A CZ  1 
ATOM 678  N NH1 . ARG A 1 85  ? -38.957  -7.765  24.144  1.00 320.22 ? 107 ARG A NH1 1 
ATOM 679  N NH2 . ARG A 1 85  ? -39.032  -8.760  26.212  1.00 317.23 ? 107 ARG A NH2 1 
ATOM 680  N N   . GLY A 1 86  ? -41.638  -10.988 19.514  1.00 317.32 ? 108 GLY A N   1 
ATOM 681  C CA  . GLY A 1 86  ? -42.888  -10.244 19.477  1.00 309.24 ? 108 GLY A CA  1 
ATOM 682  C C   . GLY A 1 86  ? -43.068  -9.467  18.179  1.00 307.33 ? 108 GLY A C   1 
ATOM 683  O O   . GLY A 1 86  ? -44.190  -9.081  17.835  1.00 302.19 ? 108 GLY A O   1 
ATOM 684  N N   . GLU A 1 87  ? -41.953  -9.246  17.471  1.00 308.84 ? 109 GLU A N   1 
ATOM 685  C CA  . GLU A 1 87  ? -41.898  -8.502  16.210  1.00 295.98 ? 109 GLU A CA  1 
ATOM 686  C C   . GLU A 1 87  ? -42.053  -9.472  15.042  1.00 288.95 ? 109 GLU A C   1 
ATOM 687  O O   . GLU A 1 87  ? -41.504  -10.573 15.068  1.00 285.93 ? 109 GLU A O   1 
ATOM 688  C CB  . GLU A 1 87  ? -40.586  -7.682  16.113  1.00 288.19 ? 109 GLU A CB  1 
ATOM 689  C CG  . GLU A 1 87  ? -39.442  -8.291  15.281  1.00 282.79 ? 109 GLU A CG  1 
ATOM 690  C CD  . GLU A 1 87  ? -38.035  -7.990  15.837  1.00 283.47 ? 109 GLU A CD  1 
ATOM 691  O OE1 . GLU A 1 87  ? -37.937  -7.604  17.014  1.00 285.86 ? 109 GLU A OE1 1 
ATOM 692  O OE2 . GLU A 1 87  ? -37.020  -8.146  15.113  1.00 277.83 ? 109 GLU A OE2 1 
ATOM 693  N N   . ALA A 1 88  ? -42.828  -9.072  14.037  1.00 288.85 ? 110 ALA A N   1 
ATOM 694  C CA  . ALA A 1 88  ? -43.080  -9.919  12.877  1.00 272.56 ? 110 ALA A CA  1 
ATOM 695  C C   . ALA A 1 88  ? -42.077  -9.622  11.785  1.00 258.76 ? 110 ALA A C   1 
ATOM 696  O O   . ALA A 1 88  ? -40.973  -9.157  12.063  1.00 261.13 ? 110 ALA A O   1 
ATOM 697  C CB  . ALA A 1 88  ? -44.507  -9.709  12.351  1.00 267.05 ? 110 ALA A CB  1 
ATOM 698  N N   . ILE A 1 89  ? -42.487  -9.932  10.555  1.00 247.59 ? 111 ILE A N   1 
ATOM 699  C CA  . ILE A 1 89  ? -41.791  -9.602  9.309   1.00 238.58 ? 111 ILE A CA  1 
ATOM 700  C C   . ILE A 1 89  ? -42.402  -10.404 8.147   1.00 237.26 ? 111 ILE A C   1 
ATOM 701  O O   . ILE A 1 89  ? -42.463  -11.633 8.195   1.00 233.71 ? 111 ILE A O   1 
ATOM 702  C CB  . ILE A 1 89  ? -40.245  -9.819  9.367   1.00 239.03 ? 111 ILE A CB  1 
ATOM 703  C CG1 . ILE A 1 89  ? -39.629  -9.595  7.989   1.00 232.48 ? 111 ILE A CG1 1 
ATOM 704  C CG2 . ILE A 1 89  ? -39.879  -11.194 9.913   1.00 250.24 ? 111 ILE A CG2 1 
ATOM 705  C CD1 . ILE A 1 89  ? -38.160  -9.896  7.929   1.00 229.17 ? 111 ILE A CD1 1 
ATOM 706  N N   . ARG A 1 90  ? -42.884  -9.710  7.117   1.00 237.53 ? 112 ARG A N   1 
ATOM 707  C CA  . ARG A 1 90  ? -43.436  -10.396 5.949   1.00 228.08 ? 112 ARG A CA  1 
ATOM 708  C C   . ARG A 1 90  ? -43.037  -9.776  4.614   1.00 219.01 ? 112 ARG A C   1 
ATOM 709  O O   . ARG A 1 90  ? -42.909  -8.557  4.472   1.00 215.52 ? 112 ARG A O   1 
ATOM 710  C CB  . ARG A 1 90  ? -44.960  -10.549 6.056   1.00 225.88 ? 112 ARG A CB  1 
ATOM 711  C CG  . ARG A 1 90  ? -45.548  -9.713  7.156   1.00 236.82 ? 112 ARG A CG  1 
ATOM 712  C CD  . ARG A 1 90  ? -47.052  -9.848  7.284   1.00 238.55 ? 112 ARG A CD  1 
ATOM 713  N NE  . ARG A 1 90  ? -47.500  -9.057  8.432   1.00 263.22 ? 112 ARG A NE  1 
ATOM 714  C CZ  . ARG A 1 90  ? -47.390  -9.441  9.709   1.00 267.43 ? 112 ARG A CZ  1 
ATOM 715  N NH1 . ARG A 1 90  ? -46.858  -10.623 10.019  1.00 262.64 ? 112 ARG A NH1 1 
ATOM 716  N NH2 . ARG A 1 90  ? -47.817  -8.642  10.685  1.00 262.09 ? 112 ARG A NH2 1 
ATOM 717  N N   . ILE A 1 91  ? -42.839  -10.670 3.651   1.00 211.92 ? 113 ILE A N   1 
ATOM 718  C CA  . ILE A 1 91  ? -42.424  -10.354 2.300   1.00 210.80 ? 113 ILE A CA  1 
ATOM 719  C C   . ILE A 1 91  ? -43.540  -10.784 1.378   1.00 213.36 ? 113 ILE A C   1 
ATOM 720  O O   . ILE A 1 91  ? -44.019  -11.912 1.475   1.00 209.45 ? 113 ILE A O   1 
ATOM 721  C CB  . ILE A 1 91  ? -41.186  -11.161 1.932   1.00 201.28 ? 113 ILE A CB  1 
ATOM 722  C CG1 . ILE A 1 91  ? -40.008  -10.732 2.783   1.00 203.85 ? 113 ILE A CG1 1 
ATOM 723  C CG2 . ILE A 1 91  ? -40.812  -10.944 0.502   1.00 200.21 ? 113 ILE A CG2 1 
ATOM 724  C CD1 . ILE A 1 91  ? -38.778  -11.516 2.467   1.00 204.57 ? 113 ILE A CD1 1 
ATOM 725  N N   . ARG A 1 92  ? -43.938  -9.880  0.483   1.00 213.21 ? 114 ARG A N   1 
ATOM 726  C CA  . ARG A 1 92  ? -45.087  -10.083 -0.390  1.00 202.83 ? 114 ARG A CA  1 
ATOM 727  C C   . ARG A 1 92  ? -44.730  -10.099 -1.861  1.00 198.89 ? 114 ARG A C   1 
ATOM 728  O O   . ARG A 1 92  ? -44.083  -9.180  -2.368  1.00 205.25 ? 114 ARG A O   1 
ATOM 729  C CB  . ARG A 1 92  ? -46.095  -8.972  -0.180  1.00 202.40 ? 114 ARG A CB  1 
ATOM 730  C CG  . ARG A 1 92  ? -46.679  -8.950  1.186   1.00 206.60 ? 114 ARG A CG  1 
ATOM 731  C CD  . ARG A 1 92  ? -46.987  -7.525  1.551   1.00 214.77 ? 114 ARG A CD  1 
ATOM 732  N NE  . ARG A 1 92  ? -47.576  -7.427  2.881   1.00 232.11 ? 114 ARG A NE  1 
ATOM 733  C CZ  . ARG A 1 92  ? -46.870  -7.347  4.014   1.00 243.33 ? 114 ARG A CZ  1 
ATOM 734  N NH1 . ARG A 1 92  ? -47.490  -7.262  5.188   1.00 243.93 ? 114 ARG A NH1 1 
ATOM 735  N NH2 . ARG A 1 92  ? -45.537  -7.350  3.986   1.00 237.18 ? 114 ARG A NH2 1 
ATOM 736  N N   . THR A 1 93  ? -45.169  -11.152 -2.542  1.00 192.34 ? 115 THR A N   1 
ATOM 737  C CA  . THR A 1 93  ? -45.093  -11.206 -3.998  1.00 200.33 ? 115 THR A CA  1 
ATOM 738  C C   . THR A 1 93  ? -46.416  -11.582 -4.645  1.00 205.18 ? 115 THR A C   1 
ATOM 739  O O   . THR A 1 93  ? -47.474  -11.575 -4.002  1.00 206.08 ? 115 THR A O   1 
ATOM 740  C CB  . THR A 1 93  ? -43.997  -12.152 -4.518  1.00 194.15 ? 115 THR A CB  1 
ATOM 741  O OG1 . THR A 1 93  ? -43.065  -12.415 -3.475  1.00 198.05 ? 115 THR A OG1 1 
ATOM 742  C CG2 . THR A 1 93  ? -43.246  -11.527 -5.696  1.00 192.91 ? 115 THR A CG2 1 
ATOM 743  N N   . MET A 1 94  ? -46.322  -11.901 -5.933  1.00 207.05 ? 116 MET A N   1 
ATOM 744  C CA  . MET A 1 94  ? -47.474  -12.158 -6.772  1.00 203.32 ? 116 MET A CA  1 
ATOM 745  C C   . MET A 1 94  ? -47.200  -13.317 -7.740  1.00 197.34 ? 116 MET A C   1 
ATOM 746  O O   . MET A 1 94  ? -46.068  -13.772 -7.908  1.00 193.88 ? 116 MET A O   1 
ATOM 747  C CB  . MET A 1 94  ? -47.849  -10.889 -7.552  1.00 204.06 ? 116 MET A CB  1 
ATOM 748  C CG  . MET A 1 94  ? -48.515  -9.768  -6.724  1.00 205.99 ? 116 MET A CG  1 
ATOM 749  S SD  . MET A 1 94  ? -47.405  -8.569  -5.947  1.00 218.64 ? 116 MET A SD  1 
ATOM 750  C CE  . MET A 1 94  ? -46.021  -8.510  -7.063  1.00 201.86 ? 116 MET A CE  1 
ATOM 751  N N   . LYS A 1 95  ? -48.265  -13.789 -8.366  1.00 196.31 ? 117 LYS A N   1 
ATOM 752  C CA  . LYS A 1 95  ? -48.206  -14.897 -9.295  1.00 194.63 ? 117 LYS A CA  1 
ATOM 753  C C   . LYS A 1 95  ? -49.360  -14.653 -10.258 1.00 207.49 ? 117 LYS A C   1 
ATOM 754  O O   . LYS A 1 95  ? -50.453  -14.259 -9.839  1.00 207.79 ? 117 LYS A O   1 
ATOM 755  C CB  . LYS A 1 95  ? -48.394  -16.217 -8.552  1.00 186.38 ? 117 LYS A CB  1 
ATOM 756  C CG  . LYS A 1 95  ? -47.468  -17.329 -8.970  1.00 182.21 ? 117 LYS A CG  1 
ATOM 757  C CD  . LYS A 1 95  ? -46.019  -17.023 -8.617  1.00 185.10 ? 117 LYS A CD  1 
ATOM 758  C CE  . LYS A 1 95  ? -45.200  -18.324 -8.485  1.00 187.31 ? 117 LYS A CE  1 
ATOM 759  N NZ  . LYS A 1 95  ? -43.800  -18.336 -9.049  1.00 180.06 ? 117 LYS A NZ  1 
ATOM 760  N N   . MET A 1 96  ? -49.115  -14.861 -11.549 1.00 213.31 ? 118 MET A N   1 
ATOM 761  C CA  . MET A 1 96  ? -50.088  -14.486 -12.571 1.00 213.55 ? 118 MET A CA  1 
ATOM 762  C C   . MET A 1 96  ? -49.953  -15.231 -13.899 1.00 215.76 ? 118 MET A C   1 
ATOM 763  O O   . MET A 1 96  ? -48.870  -15.690 -14.266 1.00 212.47 ? 118 MET A O   1 
ATOM 764  C CB  . MET A 1 96  ? -49.970  -12.991 -12.836 1.00 207.80 ? 118 MET A CB  1 
ATOM 765  C CG  . MET A 1 96  ? -48.533  -12.509 -12.885 1.00 201.14 ? 118 MET A CG  1 
ATOM 766  S SD  . MET A 1 96  ? -48.421  -10.765 -13.319 1.00 188.51 ? 118 MET A SD  1 
ATOM 767  C CE  . MET A 1 96  ? -48.859  -10.877 -15.066 1.00 205.55 ? 118 MET A CE  1 
ATOM 768  N N   . ARG A 1 97  ? -51.074  -15.327 -14.612 1.00 221.31 ? 119 ARG A N   1 
ATOM 769  C CA  . ARG A 1 97  ? -51.092  -15.871 -15.967 1.00 230.86 ? 119 ARG A CA  1 
ATOM 770  C C   . ARG A 1 97  ? -50.006  -15.178 -16.782 1.00 231.41 ? 119 ARG A C   1 
ATOM 771  O O   . ARG A 1 97  ? -49.937  -13.948 -16.823 1.00 230.49 ? 119 ARG A O   1 
ATOM 772  C CB  . ARG A 1 97  ? -52.478  -15.704 -16.632 1.00 240.15 ? 119 ARG A CB  1 
ATOM 773  C CG  . ARG A 1 97  ? -53.607  -16.557 -16.001 1.00 242.97 ? 119 ARG A CG  1 
ATOM 774  C CD  . ARG A 1 97  ? -55.013  -16.263 -16.588 1.00 235.68 ? 119 ARG A CD  1 
ATOM 775  N NE  . ARG A 1 97  ? -56.055  -16.236 -15.551 1.00 235.86 ? 119 ARG A NE  1 
ATOM 776  C CZ  . ARG A 1 97  ? -56.909  -17.225 -15.294 1.00 229.63 ? 119 ARG A CZ  1 
ATOM 777  N NH1 . ARG A 1 97  ? -56.883  -18.340 -16.008 1.00 223.22 ? 119 ARG A NH1 1 
ATOM 778  N NH2 . ARG A 1 97  ? -57.799  -17.093 -14.320 1.00 228.37 ? 119 ARG A NH2 1 
ATOM 779  N N   . GLN A 1 98  ? -49.131  -15.982 -17.380 1.00 234.56 ? 120 GLN A N   1 
ATOM 780  C CA  . GLN A 1 98  ? -48.060  -15.484 -18.236 1.00 235.68 ? 120 GLN A CA  1 
ATOM 781  C C   . GLN A 1 98  ? -48.706  -14.784 -19.404 1.00 237.05 ? 120 GLN A C   1 
ATOM 782  O O   . GLN A 1 98  ? -48.315  -13.683 -19.818 1.00 229.59 ? 120 GLN A O   1 
ATOM 783  C CB  . GLN A 1 98  ? -47.245  -16.656 -18.760 1.00 236.43 ? 120 GLN A CB  1 
ATOM 784  C CG  . GLN A 1 98  ? -46.257  -16.285 -19.823 1.00 235.44 ? 120 GLN A CG  1 
ATOM 785  C CD  . GLN A 1 98  ? -45.093  -17.229 -19.842 1.00 239.54 ? 120 GLN A CD  1 
ATOM 786  O OE1 . GLN A 1 98  ? -44.321  -17.304 -18.881 1.00 239.47 ? 120 GLN A OE1 1 
ATOM 787  N NE2 . GLN A 1 98  ? -44.961  -17.973 -20.931 1.00 245.56 ? 120 GLN A NE2 1 
ATOM 788  N N   . GLN A 1 99  ? -49.705  -15.478 -19.933 1.00 241.15 ? 121 GLN A N   1 
ATOM 789  C CA  . GLN A 1 99  ? -50.626  -14.922 -20.893 1.00 242.34 ? 121 GLN A CA  1 
ATOM 790  C C   . GLN A 1 99  ? -51.265  -13.681 -20.298 1.00 236.33 ? 121 GLN A C   1 
ATOM 791  O O   . GLN A 1 99  ? -50.721  -12.573 -20.423 1.00 229.16 ? 121 GLN A O   1 
ATOM 792  C CB  . GLN A 1 99  ? -51.693  -15.964 -21.241 1.00 245.76 ? 121 GLN A CB  1 
ATOM 793  C CG  . GLN A 1 99  ? -51.140  -17.273 -21.833 1.00 253.98 ? 121 GLN A CG  1 
ATOM 794  C CD  . GLN A 1 99  ? -50.385  -17.073 -23.158 1.00 254.90 ? 121 GLN A CD  1 
ATOM 795  O OE1 . GLN A 1 99  ? -49.370  -16.379 -23.211 1.00 253.17 ? 121 GLN A OE1 1 
ATOM 796  N NE2 . GLN A 1 99  ? -50.875  -17.698 -24.224 1.00 250.75 ? 121 GLN A NE2 1 
ATOM 797  N N   . ALA A 1 100 ? -52.402  -13.889 -19.632 1.00 231.46 ? 122 ALA A N   1 
ATOM 798  C CA  . ALA A 1 100 ? -53.208  -12.796 -19.110 1.00 228.06 ? 122 ALA A CA  1 
ATOM 799  C C   . ALA A 1 100 ? -53.496  -11.825 -20.255 1.00 229.11 ? 122 ALA A C   1 
ATOM 800  O O   . ALA A 1 100 ? -53.715  -12.255 -21.385 1.00 234.68 ? 122 ALA A O   1 
ATOM 801  C CB  . ALA A 1 100 ? -52.489  -12.101 -17.953 1.00 228.30 ? 122 ALA A CB  1 
ATOM 802  N N   . SER A 1 101 ? -53.485  -10.525 -19.988 1.00 222.52 ? 123 SER A N   1 
ATOM 803  C CA  . SER A 1 101 ? -53.714  -9.560  -21.054 1.00 213.52 ? 123 SER A CA  1 
ATOM 804  C C   . SER A 1 101 ? -52.667  -8.480  -20.989 1.00 208.13 ? 123 SER A C   1 
ATOM 805  O O   . SER A 1 101 ? -52.514  -7.687  -21.913 1.00 211.29 ? 123 SER A O   1 
ATOM 806  C CB  . SER A 1 101 ? -55.115  -8.953  -20.946 1.00 216.80 ? 123 SER A CB  1 
ATOM 807  O OG  . SER A 1 101 ? -55.567  -8.935  -19.597 1.00 219.50 ? 123 SER A OG  1 
ATOM 808  N N   . PHE A 1 102 ? -51.946  -8.450  -19.878 1.00 209.22 ? 124 PHE A N   1 
ATOM 809  C CA  . PHE A 1 102 ? -50.939  -7.425  -19.667 1.00 208.25 ? 124 PHE A CA  1 
ATOM 810  C C   . PHE A 1 102 ? -49.731  -7.941  -18.890 1.00 211.25 ? 124 PHE A C   1 
ATOM 811  O O   . PHE A 1 102 ? -49.680  -9.118  -18.513 1.00 211.83 ? 124 PHE A O   1 
ATOM 812  C CB  . PHE A 1 102 ? -51.545  -6.215  -18.957 1.00 206.72 ? 124 PHE A CB  1 
ATOM 813  C CG  . PHE A 1 102 ? -52.459  -5.399  -19.819 1.00 198.75 ? 124 PHE A CG  1 
ATOM 814  C CD1 . PHE A 1 102 ? -51.985  -4.310  -20.513 1.00 196.05 ? 124 PHE A CD1 1 
ATOM 815  C CD2 . PHE A 1 102 ? -53.797  -5.719  -19.921 1.00 200.34 ? 124 PHE A CD2 1 
ATOM 816  C CE1 . PHE A 1 102 ? -52.828  -3.568  -21.287 1.00 198.43 ? 124 PHE A CE1 1 
ATOM 817  C CE2 . PHE A 1 102 ? -54.637  -4.983  -20.701 1.00 204.60 ? 124 PHE A CE2 1 
ATOM 818  C CZ  . PHE A 1 102 ? -54.158  -3.907  -21.381 1.00 202.15 ? 124 PHE A CZ  1 
ATOM 819  N N   . LEU A 1 103 ? -48.763  -7.043  -18.677 1.00 213.22 ? 125 LEU A N   1 
ATOM 820  C CA  . LEU A 1 103 ? -47.465  -7.375  -18.080 1.00 215.52 ? 125 LEU A CA  1 
ATOM 821  C C   . LEU A 1 103 ? -46.838  -6.186  -17.365 1.00 212.52 ? 125 LEU A C   1 
ATOM 822  O O   . LEU A 1 103 ? -46.227  -5.319  -17.986 1.00 214.86 ? 125 LEU A O   1 
ATOM 823  C CB  . LEU A 1 103 ? -46.489  -7.912  -19.128 1.00 215.22 ? 125 LEU A CB  1 
ATOM 824  C CG  . LEU A 1 103 ? -46.831  -9.290  -19.705 1.00 211.04 ? 125 LEU A CG  1 
ATOM 825  C CD1 . LEU A 1 103 ? -45.911  -9.639  -20.868 1.00 205.79 ? 125 LEU A CD1 1 
ATOM 826  C CD2 . LEU A 1 103 ? -46.837  -10.379 -18.613 1.00 215.36 ? 125 LEU A CD2 1 
ATOM 827  N N   . PRO A 1 104 ? -46.954  -6.182  -16.038 1.00 208.77 ? 126 PRO A N   1 
ATOM 828  C CA  . PRO A 1 104 ? -46.601  -5.116  -15.088 1.00 213.38 ? 126 PRO A CA  1 
ATOM 829  C C   . PRO A 1 104 ? -45.238  -4.418  -15.307 1.00 217.66 ? 126 PRO A C   1 
ATOM 830  O O   . PRO A 1 104 ? -44.968  -3.387  -14.661 1.00 216.05 ? 126 PRO A O   1 
ATOM 831  C CB  . PRO A 1 104 ? -46.626  -5.843  -13.732 1.00 211.00 ? 126 PRO A CB  1 
ATOM 832  C CG  . PRO A 1 104 ? -46.694  -7.339  -14.069 1.00 202.85 ? 126 PRO A CG  1 
ATOM 833  C CD  . PRO A 1 104 ? -47.402  -7.407  -15.356 1.00 203.48 ? 126 PRO A CD  1 
ATOM 834  N N   . ALA A 1 105 ? -44.396  -4.978  -16.179 1.00 215.82 ? 127 ALA A N   1 
ATOM 835  C CA  . ALA A 1 105 ? -43.045  -4.455  -16.438 1.00 220.79 ? 127 ALA A CA  1 
ATOM 836  C C   . ALA A 1 105 ? -42.160  -4.228  -15.180 1.00 231.37 ? 127 ALA A C   1 
ATOM 837  O O   . ALA A 1 105 ? -41.079  -3.639  -15.284 1.00 236.91 ? 127 ALA A O   1 
ATOM 838  C CB  . ALA A 1 105 ? -43.109  -3.185  -17.311 1.00 210.80 ? 127 ALA A CB  1 
ATOM 839  N N   . THR A 1 106 ? -42.638  -4.696  -14.018 1.00 229.53 ? 128 THR A N   1 
ATOM 840  C CA  . THR A 1 106 ? -41.911  -4.717  -12.731 1.00 220.84 ? 128 THR A CA  1 
ATOM 841  C C   . THR A 1 106 ? -42.832  -5.161  -11.581 1.00 212.45 ? 128 THR A C   1 
ATOM 842  O O   . THR A 1 106 ? -43.951  -4.646  -11.430 1.00 211.47 ? 128 THR A O   1 
ATOM 843  C CB  . THR A 1 106 ? -41.288  -3.354  -12.352 1.00 223.97 ? 128 THR A CB  1 
ATOM 844  O OG1 . THR A 1 106 ? -40.659  -3.463  -11.057 1.00 227.62 ? 128 THR A OG1 1 
ATOM 845  C CG2 . THR A 1 106 ? -42.363  -2.231  -12.370 1.00 211.12 ? 128 THR A CG2 1 
ATOM 846  N N   . LEU A 1 107 ? -42.367  -6.107  -10.770 1.00 199.96 ? 129 LEU A N   1 
ATOM 847  C CA  . LEU A 1 107 ? -43.210  -6.630  -9.697  1.00 202.65 ? 129 LEU A CA  1 
ATOM 848  C C   . LEU A 1 107 ? -43.389  -5.661  -8.526  1.00 205.12 ? 129 LEU A C   1 
ATOM 849  O O   . LEU A 1 107 ? -44.453  -5.629  -7.913  1.00 203.87 ? 129 LEU A O   1 
ATOM 850  C CB  . LEU A 1 107 ? -42.692  -7.965  -9.174  1.00 203.32 ? 129 LEU A CB  1 
ATOM 851  C CG  . LEU A 1 107 ? -42.527  -9.122  -10.155 1.00 202.19 ? 129 LEU A CG  1 
ATOM 852  C CD1 . LEU A 1 107 ? -41.180  -9.029  -10.931 1.00 194.95 ? 129 LEU A CD1 1 
ATOM 853  C CD2 . LEU A 1 107 ? -42.721  -10.455 -9.394  1.00 193.38 ? 129 LEU A CD2 1 
ATOM 854  N N   . THR A 1 108 ? -42.341  -4.906  -8.188  1.00 208.39 ? 130 THR A N   1 
ATOM 855  C CA  . THR A 1 108 ? -42.452  -3.874  -7.158  1.00 201.43 ? 130 THR A CA  1 
ATOM 856  C C   . THR A 1 108 ? -41.665  -2.610  -7.453  1.00 194.20 ? 130 THR A C   1 
ATOM 857  O O   . THR A 1 108 ? -40.617  -2.607  -8.114  1.00 184.72 ? 130 THR A O   1 
ATOM 858  C CB  . THR A 1 108 ? -42.012  -4.330  -5.736  1.00 206.13 ? 130 THR A CB  1 
ATOM 859  O OG1 . THR A 1 108 ? -40.583  -4.420  -5.692  1.00 209.32 ? 130 THR A OG1 1 
ATOM 860  C CG2 . THR A 1 108 ? -42.669  -5.655  -5.285  1.00 205.57 ? 130 THR A CG2 1 
ATOM 861  N N   . MET A 1 109 ? -42.194  -1.545  -6.881  1.00 198.35 ? 131 MET A N   1 
ATOM 862  C CA  . MET A 1 109 ? -41.655  -0.221  -7.004  1.00 207.84 ? 131 MET A CA  1 
ATOM 863  C C   . MET A 1 109 ? -41.373  0.307   -5.596  1.00 216.35 ? 131 MET A C   1 
ATOM 864  O O   . MET A 1 109 ? -42.212  0.201   -4.707  1.00 214.10 ? 131 MET A O   1 
ATOM 865  C CB  . MET A 1 109 ? -42.713  0.633   -7.681  1.00 208.18 ? 131 MET A CB  1 
ATOM 866  C CG  . MET A 1 109 ? -42.235  1.419   -8.863  1.00 212.27 ? 131 MET A CG  1 
ATOM 867  S SD  . MET A 1 109 ? -43.631  1.950   -9.867  1.00 239.13 ? 131 MET A SD  1 
ATOM 868  C CE  . MET A 1 109 ? -44.041  0.449   -10.773 1.00 222.51 ? 131 MET A CE  1 
ATOM 869  N N   . THR A 1 110 ? -40.186  0.863   -5.381  1.00 219.44 ? 132 THR A N   1 
ATOM 870  C CA  . THR A 1 110 ? -39.864  1.444   -4.080  1.00 213.87 ? 132 THR A CA  1 
ATOM 871  C C   . THR A 1 110 ? -39.776  2.964   -4.183  1.00 219.66 ? 132 THR A C   1 
ATOM 872  O O   . THR A 1 110 ? -38.766  3.508   -4.638  1.00 218.89 ? 132 THR A O   1 
ATOM 873  C CB  . THR A 1 110 ? -38.544  0.901   -3.535  1.00 215.07 ? 132 THR A CB  1 
ATOM 874  O OG1 . THR A 1 110 ? -38.404  -0.481  -3.896  1.00 216.90 ? 132 THR A OG1 1 
ATOM 875  C CG2 . THR A 1 110 ? -38.506  1.062   -2.019  1.00 214.69 ? 132 THR A CG2 1 
ATOM 876  N N   . VAL A 1 111 ? -40.841  3.649   -3.771  1.00 222.71 ? 133 VAL A N   1 
ATOM 877  C CA  . VAL A 1 111 ? -40.903  5.104   -3.927  1.00 227.86 ? 133 VAL A CA  1 
ATOM 878  C C   . VAL A 1 111 ? -41.249  5.877   -2.658  1.00 235.23 ? 133 VAL A C   1 
ATOM 879  O O   . VAL A 1 111 ? -41.948  5.382   -1.777  1.00 234.60 ? 133 VAL A O   1 
ATOM 880  C CB  . VAL A 1 111 ? -41.852  5.516   -5.052  1.00 221.68 ? 133 VAL A CB  1 
ATOM 881  C CG1 . VAL A 1 111 ? -41.214  5.204   -6.404  1.00 221.39 ? 133 VAL A CG1 1 
ATOM 882  C CG2 . VAL A 1 111 ? -43.191  4.821   -4.885  1.00 222.50 ? 133 VAL A CG2 1 
ATOM 883  N N   . ASP A 1 112 ? -40.752  7.107   -2.591  1.00 240.53 ? 134 ASP A N   1 
ATOM 884  C CA  . ASP A 1 112 ? -40.753  7.876   -1.355  1.00 245.07 ? 134 ASP A CA  1 
ATOM 885  C C   . ASP A 1 112 ? -41.882  8.906   -1.324  1.00 241.83 ? 134 ASP A C   1 
ATOM 886  O O   . ASP A 1 112 ? -42.123  9.576   -2.322  1.00 243.46 ? 134 ASP A O   1 
ATOM 887  C CB  . ASP A 1 112 ? -39.395  8.577   -1.182  1.00 253.55 ? 134 ASP A CB  1 
ATOM 888  C CG  . ASP A 1 112 ? -38.203  7.703   -1.611  1.00 253.23 ? 134 ASP A CG  1 
ATOM 889  O OD1 . ASP A 1 112 ? -37.689  7.904   -2.735  1.00 256.17 ? 134 ASP A OD1 1 
ATOM 890  O OD2 . ASP A 1 112 ? -37.761  6.832   -0.825  1.00 248.36 ? 134 ASP A OD2 1 
ATOM 891  N N   . LYS A 1 113 ? -42.558  9.022   -0.176  1.00 240.44 ? 135 LYS A N   1 
ATOM 892  C CA  . LYS A 1 113 ? -43.669  9.965   0.022   1.00 242.60 ? 135 LYS A CA  1 
ATOM 893  C C   . LYS A 1 113 ? -43.439  11.274  -0.721  1.00 248.32 ? 135 LYS A C   1 
ATOM 894  O O   . LYS A 1 113 ? -42.488  11.993  -0.436  1.00 253.36 ? 135 LYS A O   1 
ATOM 895  C CB  . LYS A 1 113 ? -43.905  10.246  1.517   1.00 244.16 ? 135 LYS A CB  1 
ATOM 896  C CG  . LYS A 1 113 ? -45.013  11.268  1.801   1.00 240.36 ? 135 LYS A CG  1 
ATOM 897  C CD  . LYS A 1 113 ? -45.273  11.467  3.290   1.00 242.34 ? 135 LYS A CD  1 
ATOM 898  C CE  . LYS A 1 113 ? -46.196  12.656  3.536   1.00 241.08 ? 135 LYS A CE  1 
ATOM 899  N NZ  . LYS A 1 113 ? -46.640  12.778  4.956   1.00 249.21 ? 135 LYS A NZ  1 
ATOM 900  N N   . GLY A 1 114 ? -44.288  11.554  -1.705  1.00 249.11 ? 136 GLY A N   1 
ATOM 901  C CA  . GLY A 1 114 ? -44.167  12.765  -2.495  1.00 247.31 ? 136 GLY A CA  1 
ATOM 902  C C   . GLY A 1 114 ? -43.280  12.661  -3.726  1.00 251.29 ? 136 GLY A C   1 
ATOM 903  O O   . GLY A 1 114 ? -42.484  13.561  -3.993  1.00 257.93 ? 136 GLY A O   1 
ATOM 904  N N   . ASP A 1 115 ? -43.411  11.566  -4.472  1.00 251.52 ? 137 ASP A N   1 
ATOM 905  C CA  . ASP A 1 115 ? -42.731  11.416  -5.759  1.00 252.50 ? 137 ASP A CA  1 
ATOM 906  C C   . ASP A 1 115 ? -43.803  11.210  -6.830  1.00 244.67 ? 137 ASP A C   1 
ATOM 907  O O   . ASP A 1 115 ? -44.854  10.632  -6.551  1.00 237.57 ? 137 ASP A O   1 
ATOM 908  C CB  . ASP A 1 115 ? -41.753  10.216  -5.756  1.00 253.38 ? 137 ASP A CB  1 
ATOM 909  C CG  . ASP A 1 115 ? -40.373  10.548  -5.163  1.00 246.78 ? 137 ASP A CG  1 
ATOM 910  O OD1 . ASP A 1 115 ? -39.361  10.010  -5.668  1.00 239.38 ? 137 ASP A OD1 1 
ATOM 911  O OD2 . ASP A 1 115 ? -40.298  11.319  -4.188  1.00 246.44 ? 137 ASP A OD2 1 
ATOM 912  N N   . ASN A 1 116 ? -43.546  11.709  -8.038  1.00 249.85 ? 138 ASN A N   1 
ATOM 913  C CA  . ASN A 1 116 ? -44.377  11.390  -9.198  1.00 254.55 ? 138 ASN A CA  1 
ATOM 914  C C   . ASN A 1 116 ? -44.074  9.972   -9.686  1.00 252.04 ? 138 ASN A C   1 
ATOM 915  O O   . ASN A 1 116 ? -42.936  9.669   -10.047 1.00 250.94 ? 138 ASN A O   1 
ATOM 916  C CB  . ASN A 1 116 ? -44.134  12.368  -10.362 1.00 258.57 ? 138 ASN A CB  1 
ATOM 917  C CG  . ASN A 1 116 ? -44.656  13.774  -10.090 1.00 261.57 ? 138 ASN A CG  1 
ATOM 918  O OD1 . ASN A 1 116 ? -45.292  14.037  -9.068  1.00 259.96 ? 138 ASN A OD1 1 
ATOM 919  N ND2 . ASN A 1 116 ? -44.392  14.685  -11.024 1.00 263.75 ? 138 ASN A ND2 1 
ATOM 920  N N   . VAL A 1 117 ? -45.086  9.107   -9.709  1.00 251.28 ? 139 VAL A N   1 
ATOM 921  C CA  . VAL A 1 117 ? -44.898  7.724   -10.165 1.00 249.23 ? 139 VAL A CA  1 
ATOM 922  C C   . VAL A 1 117 ? -45.769  7.323   -11.384 1.00 248.05 ? 139 VAL A C   1 
ATOM 923  O O   . VAL A 1 117 ? -46.928  7.720   -11.489 1.00 248.20 ? 139 VAL A O   1 
ATOM 924  C CB  . VAL A 1 117 ? -45.061  6.726   -8.997  1.00 244.95 ? 139 VAL A CB  1 
ATOM 925  C CG1 . VAL A 1 117 ? -44.138  7.119   -7.853  1.00 248.15 ? 139 VAL A CG1 1 
ATOM 926  C CG2 . VAL A 1 117 ? -46.489  6.698   -8.514  1.00 242.62 ? 139 VAL A CG2 1 
ATOM 927  N N   . ASN A 1 118 ? -45.186  6.549   -12.303 1.00 245.70 ? 140 ASN A N   1 
ATOM 928  C CA  . ASN A 1 118 ? -45.823  6.152   -13.570 1.00 241.47 ? 140 ASN A CA  1 
ATOM 929  C C   . ASN A 1 118 ? -46.022  4.612   -13.592 1.00 236.50 ? 140 ASN A C   1 
ATOM 930  O O   . ASN A 1 118 ? -45.306  3.914   -14.305 1.00 238.06 ? 140 ASN A O   1 
ATOM 931  C CB  . ASN A 1 118 ? -44.961  6.606   -14.793 1.00 246.83 ? 140 ASN A CB  1 
ATOM 932  C CG  . ASN A 1 118 ? -45.321  8.037   -15.337 1.00 242.68 ? 140 ASN A CG  1 
ATOM 933  O OD1 . ASN A 1 118 ? -44.429  8.874   -15.608 1.00 224.36 ? 140 ASN A OD1 1 
ATOM 934  N ND2 . ASN A 1 118 ? -46.621  8.290   -15.524 1.00 246.93 ? 140 ASN A ND2 1 
ATOM 935  N N   . ILE A 1 119 ? -46.966  4.087   -12.800 1.00 232.97 ? 141 ILE A N   1 
ATOM 936  C CA  . ILE A 1 119 ? -47.259  2.635   -12.733 1.00 231.09 ? 141 ILE A CA  1 
ATOM 937  C C   . ILE A 1 119 ? -47.801  2.056   -14.051 1.00 233.06 ? 141 ILE A C   1 
ATOM 938  O O   . ILE A 1 119 ? -48.952  2.306   -14.427 1.00 231.38 ? 141 ILE A O   1 
ATOM 939  C CB  . ILE A 1 119 ? -48.282  2.298   -11.597 1.00 223.48 ? 141 ILE A CB  1 
ATOM 940  C CG1 . ILE A 1 119 ? -47.724  2.665   -10.225 1.00 225.29 ? 141 ILE A CG1 1 
ATOM 941  C CG2 . ILE A 1 119 ? -48.662  0.832   -11.624 1.00 214.74 ? 141 ILE A CG2 1 
ATOM 942  C CD1 . ILE A 1 119 ? -48.365  3.872   -9.630  1.00 228.41 ? 141 ILE A CD1 1 
ATOM 943  N N   . SER A 1 120 ? -46.976  1.266   -14.740 1.00 233.60 ? 142 SER A N   1 
ATOM 944  C CA  . SER A 1 120 ? -47.289  0.817   -16.109 1.00 224.84 ? 142 SER A CA  1 
ATOM 945  C C   . SER A 1 120 ? -47.611  -0.683  -16.306 1.00 222.22 ? 142 SER A C   1 
ATOM 946  O O   . SER A 1 120 ? -47.572  -1.478  -15.360 1.00 226.15 ? 142 SER A O   1 
ATOM 947  C CB  . SER A 1 120 ? -46.168  1.235   -17.078 1.00 221.46 ? 142 SER A CB  1 
ATOM 948  O OG  . SER A 1 120 ? -45.060  0.344   -17.016 1.00 225.81 ? 142 SER A OG  1 
ATOM 949  N N   . PHE A 1 121 ? -47.943  -1.031  -17.554 1.00 216.28 ? 143 PHE A N   1 
ATOM 950  C CA  . PHE A 1 121 ? -48.220  -2.395  -18.011 1.00 210.93 ? 143 PHE A CA  1 
ATOM 951  C C   . PHE A 1 121 ? -48.029  -2.363  -19.524 1.00 210.26 ? 143 PHE A C   1 
ATOM 952  O O   . PHE A 1 121 ? -48.523  -1.451  -20.180 1.00 211.59 ? 143 PHE A O   1 
ATOM 953  C CB  . PHE A 1 121 ? -49.683  -2.802  -17.756 1.00 211.22 ? 143 PHE A CB  1 
ATOM 954  C CG  . PHE A 1 121 ? -50.081  -2.894  -16.293 1.00 206.40 ? 143 PHE A CG  1 
ATOM 955  C CD1 . PHE A 1 121 ? -50.615  -1.794  -15.626 1.00 200.99 ? 143 PHE A CD1 1 
ATOM 956  C CD2 . PHE A 1 121 ? -49.983  -4.093  -15.613 1.00 201.98 ? 143 PHE A CD2 1 
ATOM 957  C CE1 . PHE A 1 121 ? -50.992  -1.879  -14.306 1.00 196.11 ? 143 PHE A CE1 1 
ATOM 958  C CE2 . PHE A 1 121 ? -50.362  -4.181  -14.296 1.00 200.81 ? 143 PHE A CE2 1 
ATOM 959  C CZ  . PHE A 1 121 ? -50.867  -3.073  -13.640 1.00 201.43 ? 143 PHE A CZ  1 
ATOM 960  N N   . LYS A 1 122 ? -47.337  -3.347  -20.089 1.00 214.26 ? 144 LYS A N   1 
ATOM 961  C CA  . LYS A 1 122 ? -47.230  -3.437  -21.547 1.00 217.36 ? 144 LYS A CA  1 
ATOM 962  C C   . LYS A 1 122 ? -48.493  -4.142  -22.031 1.00 217.32 ? 144 LYS A C   1 
ATOM 963  O O   . LYS A 1 122 ? -48.954  -5.102  -21.409 1.00 212.63 ? 144 LYS A O   1 
ATOM 964  C CB  . LYS A 1 122 ? -45.964  -4.200  -22.000 1.00 219.08 ? 144 LYS A CB  1 
ATOM 965  C CG  . LYS A 1 122 ? -44.601  -3.535  -21.643 1.00 227.88 ? 144 LYS A CG  1 
ATOM 966  C CD  . LYS A 1 122 ? -43.490  -4.591  -21.334 1.00 237.59 ? 144 LYS A CD  1 
ATOM 967  C CE  . LYS A 1 122 ? -42.229  -4.004  -20.655 1.00 231.34 ? 144 LYS A CE  1 
ATOM 968  N NZ  . LYS A 1 122 ? -41.302  -5.056  -20.106 1.00 208.93 ? 144 LYS A NZ  1 
ATOM 969  N N   . LYS A 1 123 ? -49.067  -3.637  -23.121 1.00 221.80 ? 145 LYS A N   1 
ATOM 970  C CA  . LYS A 1 123 ? -50.278  -4.215  -23.696 1.00 217.94 ? 145 LYS A CA  1 
ATOM 971  C C   . LYS A 1 123 ? -49.940  -5.403  -24.569 1.00 213.50 ? 145 LYS A C   1 
ATOM 972  O O   . LYS A 1 123 ? -49.255  -5.262  -25.574 1.00 217.69 ? 145 LYS A O   1 
ATOM 973  C CB  . LYS A 1 123 ? -51.043  -3.194  -24.541 1.00 219.24 ? 145 LYS A CB  1 
ATOM 974  C CG  . LYS A 1 123 ? -52.199  -3.830  -25.309 1.00 217.01 ? 145 LYS A CG  1 
ATOM 975  C CD  . LYS A 1 123 ? -53.153  -2.787  -25.856 1.00 222.56 ? 145 LYS A CD  1 
ATOM 976  C CE  . LYS A 1 123 ? -52.509  -1.945  -26.941 1.00 232.06 ? 145 LYS A CE  1 
ATOM 977  N NZ  . LYS A 1 123 ? -53.181  -0.619  -27.035 1.00 234.75 ? 145 LYS A NZ  1 
ATOM 978  N N   . VAL A 1 124 ? -50.430  -6.577  -24.201 1.00 211.17 ? 146 VAL A N   1 
ATOM 979  C CA  . VAL A 1 124 ? -50.043  -7.774  -24.925 1.00 209.34 ? 146 VAL A CA  1 
ATOM 980  C C   . VAL A 1 124 ? -51.152  -8.316  -25.798 1.00 214.61 ? 146 VAL A C   1 
ATOM 981  O O   . VAL A 1 124 ? -51.080  -8.256  -27.023 1.00 219.91 ? 146 VAL A O   1 
ATOM 982  C CB  . VAL A 1 124 ? -49.643  -8.891  -23.971 1.00 212.28 ? 146 VAL A CB  1 
ATOM 983  C CG1 . VAL A 1 124 ? -48.895  -9.974  -24.744 1.00 205.25 ? 146 VAL A CG1 1 
ATOM 984  C CG2 . VAL A 1 124 ? -48.812  -8.328  -22.831 1.00 218.19 ? 146 VAL A CG2 1 
ATOM 985  N N   . LEU A 1 125 ? -52.170  -8.866  -25.147 1.00 219.51 ? 147 LEU A N   1 
ATOM 986  C CA  . LEU A 1 125 ? -53.262  -9.537  -25.841 1.00 223.12 ? 147 LEU A CA  1 
ATOM 987  C C   . LEU A 1 125 ? -54.432  -8.613  -26.120 1.00 228.87 ? 147 LEU A C   1 
ATOM 988  O O   . LEU A 1 125 ? -55.427  -8.641  -25.399 1.00 232.01 ? 147 LEU A O   1 
ATOM 989  C CB  . LEU A 1 125 ? -53.738  -10.751 -25.035 1.00 222.34 ? 147 LEU A CB  1 
ATOM 990  C CG  . LEU A 1 125 ? -53.278  -12.102 -25.589 1.00 226.72 ? 147 LEU A CG  1 
ATOM 991  C CD1 . LEU A 1 125 ? -51.895  -11.992 -26.246 1.00 226.51 ? 147 LEU A CD1 1 
ATOM 992  C CD2 . LEU A 1 125 ? -53.275  -13.176 -24.500 1.00 228.35 ? 147 LEU A CD2 1 
ATOM 993  N N   . ILE A 1 126 ? -54.295  -7.816  -27.180 1.00 228.06 ? 148 ILE A N   1 
ATOM 994  C CA  . ILE A 1 126 ? -55.308  -6.856  -27.637 1.00 224.13 ? 148 ILE A CA  1 
ATOM 995  C C   . ILE A 1 126 ? -56.707  -7.450  -27.928 1.00 225.38 ? 148 ILE A C   1 
ATOM 996  O O   . ILE A 1 126 ? -56.866  -8.300  -28.814 1.00 222.33 ? 148 ILE A O   1 
ATOM 997  C CB  . ILE A 1 126 ? -54.795  -6.097  -28.882 1.00 223.74 ? 148 ILE A CB  1 
ATOM 998  C CG1 . ILE A 1 126 ? -54.177  -7.081  -29.897 1.00 221.66 ? 148 ILE A CG1 1 
ATOM 999  C CG2 . ILE A 1 126 ? -53.808  -5.029  -28.461 1.00 223.30 ? 148 ILE A CG2 1 
ATOM 1000 C CD1 . ILE A 1 126 ? -52.669  -6.920  -30.146 1.00 215.11 ? 148 ILE A CD1 1 
ATOM 1001 N N   . LYS A 1 127 ? -57.707  -6.997  -27.162 1.00 224.70 ? 149 LYS A N   1 
ATOM 1002 C CA  . LYS A 1 127 ? -59.118  -7.380  -27.356 1.00 220.99 ? 149 LYS A CA  1 
ATOM 1003 C C   . LYS A 1 127 ? -60.026  -6.157  -27.521 1.00 223.02 ? 149 LYS A C   1 
ATOM 1004 O O   . LYS A 1 127 ? -59.635  -5.025  -27.199 1.00 219.41 ? 149 LYS A O   1 
ATOM 1005 C CB  . LYS A 1 127 ? -59.652  -8.257  -26.214 1.00 215.50 ? 149 LYS A CB  1 
ATOM 1006 C CG  . LYS A 1 127 ? -59.659  -9.751  -26.508 1.00 209.63 ? 149 LYS A CG  1 
ATOM 1007 C CD  . LYS A 1 127 ? -60.570  -10.487 -25.543 1.00 212.10 ? 149 LYS A CD  1 
ATOM 1008 C CE  . LYS A 1 127 ? -60.041  -10.439 -24.117 1.00 218.33 ? 149 LYS A CE  1 
ATOM 1009 N NZ  . LYS A 1 127 ? -60.958  -11.120 -23.143 1.00 222.17 ? 149 LYS A NZ  1 
ATOM 1010 N N   . GLU A 1 128 ? -61.241  -6.402  -28.019 1.00 226.13 ? 150 GLU A N   1 
ATOM 1011 C CA  . GLU A 1 128 ? -62.170  -5.328  -28.391 1.00 231.10 ? 150 GLU A CA  1 
ATOM 1012 C C   . GLU A 1 128 ? -63.090  -4.900  -27.233 1.00 231.10 ? 150 GLU A C   1 
ATOM 1013 O O   . GLU A 1 128 ? -64.254  -4.553  -27.450 1.00 231.57 ? 150 GLU A O   1 
ATOM 1014 C CB  . GLU A 1 128 ? -62.981  -5.705  -29.656 1.00 231.63 ? 150 GLU A CB  1 
ATOM 1015 C CG  . GLU A 1 128 ? -63.238  -4.546  -30.664 1.00 236.39 ? 150 GLU A CG  1 
ATOM 1016 C CD  . GLU A 1 128 ? -62.430  -4.647  -31.980 1.00 237.23 ? 150 GLU A CD  1 
ATOM 1017 O OE1 . GLU A 1 128 ? -61.873  -3.612  -32.436 1.00 228.44 ? 150 GLU A OE1 1 
ATOM 1018 O OE2 . GLU A 1 128 ? -62.376  -5.753  -32.571 1.00 238.93 ? 150 GLU A OE2 1 
ATOM 1019 N N   . GLU A 1 129 ? -62.554  -4.931  -26.012 1.00 229.66 ? 151 GLU A N   1 
ATOM 1020 C CA  . GLU A 1 129 ? -63.203  -4.322  -24.854 1.00 223.32 ? 151 GLU A CA  1 
ATOM 1021 C C   . GLU A 1 129 ? -62.303  -3.224  -24.311 1.00 223.87 ? 151 GLU A C   1 
ATOM 1022 O O   . GLU A 1 129 ? -61.351  -2.805  -24.973 1.00 225.25 ? 151 GLU A O   1 
ATOM 1023 C CB  . GLU A 1 129 ? -63.464  -5.346  -23.757 1.00 219.19 ? 151 GLU A CB  1 
ATOM 1024 C CG  . GLU A 1 129 ? -64.243  -6.556  -24.204 1.00 225.62 ? 151 GLU A CG  1 
ATOM 1025 C CD  . GLU A 1 129 ? -63.808  -7.821  -23.474 1.00 230.08 ? 151 GLU A CD  1 
ATOM 1026 O OE1 . GLU A 1 129 ? -62.940  -7.729  -22.581 1.00 230.91 ? 151 GLU A OE1 1 
ATOM 1027 O OE2 . GLU A 1 129 ? -64.325  -8.911  -23.792 1.00 229.87 ? 151 GLU A OE2 1 
ATOM 1028 N N   . ASP A 1 130 ? -62.612  -2.760  -23.105 1.00 222.09 ? 152 ASP A N   1 
ATOM 1029 C CA  . ASP A 1 130 ? -61.867  -1.674  -22.480 1.00 223.60 ? 152 ASP A CA  1 
ATOM 1030 C C   . ASP A 1 130 ? -60.753  -2.223  -21.600 1.00 223.91 ? 152 ASP A C   1 
ATOM 1031 O O   . ASP A 1 130 ? -60.733  -3.413  -21.281 1.00 221.87 ? 152 ASP A O   1 
ATOM 1032 C CB  . ASP A 1 130 ? -62.802  -0.815  -21.625 1.00 220.70 ? 152 ASP A CB  1 
ATOM 1033 C CG  . ASP A 1 130 ? -63.959  -0.246  -22.414 1.00 221.43 ? 152 ASP A CG  1 
ATOM 1034 O OD1 . ASP A 1 130 ? -64.345  -0.881  -23.411 1.00 225.98 ? 152 ASP A OD1 1 
ATOM 1035 O OD2 . ASP A 1 130 ? -64.488  0.824   -22.040 1.00 216.57 ? 152 ASP A OD2 1 
ATOM 1036 N N   . ALA A 1 131 ? -59.835  -1.342  -21.211 1.00 225.89 ? 153 ALA A N   1 
ATOM 1037 C CA  . ALA A 1 131 ? -58.804  -1.643  -20.219 1.00 224.59 ? 153 ALA A CA  1 
ATOM 1038 C C   . ALA A 1 131 ? -59.264  -1.178  -18.831 1.00 228.63 ? 153 ALA A C   1 
ATOM 1039 O O   . ALA A 1 131 ? -60.030  -0.230  -18.736 1.00 229.97 ? 153 ALA A O   1 
ATOM 1040 C CB  . ALA A 1 131 ? -57.500  -0.952  -20.607 1.00 218.24 ? 153 ALA A CB  1 
ATOM 1041 N N   . VAL A 1 132 ? -58.825  -1.853  -17.761 1.00 227.59 ? 154 VAL A N   1 
ATOM 1042 C CA  . VAL A 1 132 ? -59.223  -1.490  -16.385 1.00 222.21 ? 154 VAL A CA  1 
ATOM 1043 C C   . VAL A 1 132 ? -58.106  -1.618  -15.314 1.00 223.92 ? 154 VAL A C   1 
ATOM 1044 O O   . VAL A 1 132 ? -57.259  -2.513  -15.398 1.00 220.93 ? 154 VAL A O   1 
ATOM 1045 C CB  . VAL A 1 132 ? -60.458  -2.297  -15.921 1.00 218.44 ? 154 VAL A CB  1 
ATOM 1046 C CG1 . VAL A 1 132 ? -61.596  -2.160  -16.915 1.00 213.70 ? 154 VAL A CG1 1 
ATOM 1047 C CG2 . VAL A 1 132 ? -60.102  -3.751  -15.743 1.00 219.35 ? 154 VAL A CG2 1 
ATOM 1048 N N   . ILE A 1 133 ? -58.134  -0.728  -14.309 1.00 229.08 ? 155 ILE A N   1 
ATOM 1049 C CA  . ILE A 1 133 ? -57.089  -0.602  -13.266 1.00 223.22 ? 155 ILE A CA  1 
ATOM 1050 C C   . ILE A 1 133 ? -57.583  -0.831  -11.808 1.00 224.04 ? 155 ILE A C   1 
ATOM 1051 O O   . ILE A 1 133 ? -58.379  -0.060  -11.275 1.00 229.30 ? 155 ILE A O   1 
ATOM 1052 C CB  . ILE A 1 133 ? -56.420  0.792   -13.349 1.00 215.03 ? 155 ILE A CB  1 
ATOM 1053 C CG1 . ILE A 1 133 ? -55.554  0.906   -14.600 1.00 209.73 ? 155 ILE A CG1 1 
ATOM 1054 C CG2 . ILE A 1 133 ? -55.551  1.037   -12.167 1.00 215.72 ? 155 ILE A CG2 1 
ATOM 1055 C CD1 . ILE A 1 133 ? -54.287  0.065   -14.567 1.00 202.62 ? 155 ILE A CD1 1 
ATOM 1056 N N   . TYR A 1 134 ? -57.082  -1.874  -11.157 1.00 220.50 ? 156 TYR A N   1 
ATOM 1057 C CA  . TYR A 1 134 ? -57.591  -2.267  -9.846  1.00 226.94 ? 156 TYR A CA  1 
ATOM 1058 C C   . TYR A 1 134 ? -56.525  -2.370  -8.753  1.00 237.03 ? 156 TYR A C   1 
ATOM 1059 O O   . TYR A 1 134 ? -55.654  -3.226  -8.825  1.00 236.44 ? 156 TYR A O   1 
ATOM 1060 C CB  . TYR A 1 134 ? -58.284  -3.620  -9.949  1.00 230.15 ? 156 TYR A CB  1 
ATOM 1061 C CG  . TYR A 1 134 ? -59.717  -3.563  -10.395 1.00 236.78 ? 156 TYR A CG  1 
ATOM 1062 C CD1 . TYR A 1 134 ? -60.061  -3.795  -11.717 1.00 238.65 ? 156 TYR A CD1 1 
ATOM 1063 C CD2 . TYR A 1 134 ? -60.732  -3.289  -9.495  1.00 246.34 ? 156 TYR A CD2 1 
ATOM 1064 C CE1 . TYR A 1 134 ? -61.378  -3.752  -12.129 1.00 238.53 ? 156 TYR A CE1 1 
ATOM 1065 C CE2 . TYR A 1 134 ? -62.052  -3.248  -9.900  1.00 248.52 ? 156 TYR A CE2 1 
ATOM 1066 C CZ  . TYR A 1 134 ? -62.371  -3.474  -11.217 1.00 240.01 ? 156 TYR A CZ  1 
ATOM 1067 O OH  . TYR A 1 134 ? -63.690  -3.430  -11.613 1.00 234.08 ? 156 TYR A OH  1 
ATOM 1068 N N   . LYS A 1 135 ? -56.609  -1.520  -7.729  1.00 247.87 ? 157 LYS A N   1 
ATOM 1069 C CA  . LYS A 1 135 ? -55.742  -1.628  -6.542  1.00 243.86 ? 157 LYS A CA  1 
ATOM 1070 C C   . LYS A 1 135 ? -56.534  -2.208  -5.354  1.00 249.31 ? 157 LYS A C   1 
ATOM 1071 O O   . LYS A 1 135 ? -57.746  -2.012  -5.292  1.00 253.04 ? 157 LYS A O   1 
ATOM 1072 C CB  . LYS A 1 135 ? -55.173  -0.245  -6.201  1.00 235.25 ? 157 LYS A CB  1 
ATOM 1073 C CG  . LYS A 1 135 ? -54.517  -0.136  -4.842  1.00 235.65 ? 157 LYS A CG  1 
ATOM 1074 C CD  . LYS A 1 135 ? -54.742  1.234   -4.196  1.00 236.60 ? 157 LYS A CD  1 
ATOM 1075 C CE  . LYS A 1 135 ? -54.148  1.261   -2.774  1.00 240.26 ? 157 LYS A CE  1 
ATOM 1076 N NZ  . LYS A 1 135 ? -54.443  2.487   -1.967  1.00 236.24 ? 157 LYS A NZ  1 
ATOM 1077 N N   . ASN A 1 136 ? -55.866  -2.916  -4.429  1.00 246.99 ? 158 ASN A N   1 
ATOM 1078 C CA  . ASN A 1 136 ? -56.507  -3.569  -3.248  1.00 258.08 ? 158 ASN A CA  1 
ATOM 1079 C C   . ASN A 1 136 ? -57.723  -4.379  -3.673  1.00 256.90 ? 158 ASN A C   1 
ATOM 1080 O O   . ASN A 1 136 ? -58.594  -4.665  -2.872  1.00 264.11 ? 158 ASN A O   1 
ATOM 1081 C CB  . ASN A 1 136 ? -56.875  -2.548  -2.108  1.00 267.01 ? 158 ASN A CB  1 
ATOM 1082 C CG  . ASN A 1 136 ? -57.369  -3.222  -0.744  1.00 258.70 ? 158 ASN A CG  1 
ATOM 1083 O OD1 . ASN A 1 136 ? -56.565  -3.719  0.050   1.00 246.65 ? 158 ASN A OD1 1 
ATOM 1084 N ND2 . ASN A 1 136 ? -58.679  -3.155  -0.473  1.00 252.47 ? 158 ASN A ND2 1 
ATOM 1085 N N   . GLY A 1 137 ? -57.792  -4.736  -4.946  1.00 246.98 ? 159 GLY A N   1 
ATOM 1086 C CA  . GLY A 1 137 ? -59.017  -5.284  -5.484  1.00 258.06 ? 159 GLY A CA  1 
ATOM 1087 C C   . GLY A 1 137 ? -60.214  -4.342  -5.380  1.00 264.62 ? 159 GLY A C   1 
ATOM 1088 O O   . GLY A 1 137 ? -61.352  -4.796  -5.511  1.00 265.21 ? 159 GLY A O   1 
ATOM 1089 N N   . SER A 1 138 ? -59.971  -3.050  -5.130  1.00 261.57 ? 160 SER A N   1 
ATOM 1090 C CA  . SER A 1 138 ? -61.016  -2.011  -5.221  1.00 263.80 ? 160 SER A CA  1 
ATOM 1091 C C   . SER A 1 138 ? -60.880  -1.234  -6.521  1.00 263.28 ? 160 SER A C   1 
ATOM 1092 O O   . SER A 1 138 ? -59.773  -0.936  -6.969  1.00 258.61 ? 160 SER A O   1 
ATOM 1093 C CB  . SER A 1 138 ? -60.977  -1.015  -4.047  1.00 264.29 ? 160 SER A CB  1 
ATOM 1094 O OG  . SER A 1 138 ? -61.955  0.019   -4.200  1.00 255.96 ? 160 SER A OG  1 
ATOM 1095 N N   . PHE A 1 139 ? -62.014  -0.905  -7.121  1.00 272.07 ? 161 PHE A N   1 
ATOM 1096 C CA  . PHE A 1 139 ? -62.027  -0.244  -8.418  1.00 271.54 ? 161 PHE A CA  1 
ATOM 1097 C C   . PHE A 1 139 ? -61.383  1.144   -8.405  1.00 271.26 ? 161 PHE A C   1 
ATOM 1098 O O   . PHE A 1 139 ? -61.386  1.839   -7.390  1.00 272.95 ? 161 PHE A O   1 
ATOM 1099 C CB  . PHE A 1 139 ? -63.460  -0.187  -8.997  1.00 275.01 ? 161 PHE A CB  1 
ATOM 1100 C CG  . PHE A 1 139 ? -64.556  0.050   -7.959  1.00 278.89 ? 161 PHE A CG  1 
ATOM 1101 C CD1 . PHE A 1 139 ? -64.537  1.180   -7.139  1.00 279.93 ? 161 PHE A CD1 1 
ATOM 1102 C CD2 . PHE A 1 139 ? -65.624  -0.843  -7.827  1.00 282.43 ? 161 PHE A CD2 1 
ATOM 1103 C CE1 . PHE A 1 139 ? -65.547  1.404   -6.190  1.00 284.20 ? 161 PHE A CE1 1 
ATOM 1104 C CE2 . PHE A 1 139 ? -66.638  -0.619  -6.882  1.00 287.03 ? 161 PHE A CE2 1 
ATOM 1105 C CZ  . PHE A 1 139 ? -66.595  0.506   -6.066  1.00 287.76 ? 161 PHE A CZ  1 
ATOM 1106 N N   . ILE A 1 140 ? -60.785  1.519   -9.525  1.00 251.70 ? 162 ILE A N   1 
ATOM 1107 C CA  . ILE A 1 140 ? -60.436  2.904   -9.742  1.00 245.22 ? 162 ILE A CA  1 
ATOM 1108 C C   . ILE A 1 140 ? -61.145  3.235   -11.018 1.00 246.99 ? 162 ILE A C   1 
ATOM 1109 O O   . ILE A 1 140 ? -62.370  3.372   -11.055 1.00 237.78 ? 162 ILE A O   1 
ATOM 1110 C CB  . ILE A 1 140 ? -58.932  3.107   -9.992  1.00 232.03 ? 162 ILE A CB  1 
ATOM 1111 C CG1 . ILE A 1 140 ? -58.116  2.187   -9.095  1.00 224.62 ? 162 ILE A CG1 1 
ATOM 1112 C CG2 . ILE A 1 140 ? -58.535  4.579   -9.824  1.00 224.68 ? 162 ILE A CG2 1 
ATOM 1113 C CD1 . ILE A 1 140 ? -56.676  2.352   -9.270  1.00 219.41 ? 162 ILE A CD1 1 
ATOM 1114 N N   . HIS A 1 141 ? -60.348  3.285   -12.080 1.00 249.60 ? 163 HIS A N   1 
ATOM 1115 C CA  . HIS A 1 141 ? -60.759  3.823   -13.368 1.00 249.54 ? 163 HIS A CA  1 
ATOM 1116 C C   . HIS A 1 141 ? -60.368  2.910   -14.541 1.00 243.67 ? 163 HIS A C   1 
ATOM 1117 O O   . HIS A 1 141 ? -60.061  1.733   -14.347 1.00 239.73 ? 163 HIS A O   1 
ATOM 1118 C CB  . HIS A 1 141 ? -60.130  5.209   -13.535 1.00 247.28 ? 163 HIS A CB  1 
ATOM 1119 C CG  . HIS A 1 141 ? -58.756  5.175   -14.126 1.00 242.98 ? 163 HIS A CG  1 
ATOM 1120 N ND1 . HIS A 1 141 ? -58.499  5.541   -15.431 1.00 230.03 ? 163 HIS A ND1 1 
ATOM 1121 C CD2 . HIS A 1 141 ? -57.579  4.752   -13.613 1.00 246.79 ? 163 HIS A CD2 1 
ATOM 1122 C CE1 . HIS A 1 141 ? -57.215  5.377   -15.686 1.00 230.19 ? 163 HIS A CE1 1 
ATOM 1123 N NE2 . HIS A 1 141 ? -56.634  4.895   -14.599 1.00 246.22 ? 163 HIS A NE2 1 
ATOM 1124 N N   . SER A 1 142 ? -60.378  3.456   -15.756 1.00 245.21 ? 164 SER A N   1 
ATOM 1125 C CA  . SER A 1 142 ? -60.218  2.635   -16.945 1.00 241.65 ? 164 SER A CA  1 
ATOM 1126 C C   . SER A 1 142 ? -59.824  3.402   -18.223 1.00 245.24 ? 164 SER A C   1 
ATOM 1127 O O   . SER A 1 142 ? -59.337  4.540   -18.160 1.00 242.71 ? 164 SER A O   1 
ATOM 1128 C CB  . SER A 1 142 ? -61.527  1.907   -17.205 1.00 244.35 ? 164 SER A CB  1 
ATOM 1129 O OG  . SER A 1 142 ? -62.477  2.801   -17.763 1.00 250.78 ? 164 SER A OG  1 
ATOM 1130 N N   . VAL A 1 143 ? -60.063  2.751   -19.371 1.00 247.26 ? 165 VAL A N   1 
ATOM 1131 C CA  . VAL A 1 143 ? -59.740  3.247   -20.717 1.00 240.15 ? 165 VAL A CA  1 
ATOM 1132 C C   . VAL A 1 143 ? -60.808  2.814   -21.735 1.00 234.70 ? 165 VAL A C   1 
ATOM 1133 O O   . VAL A 1 143 ? -61.022  1.618   -21.933 1.00 230.51 ? 165 VAL A O   1 
ATOM 1134 C CB  . VAL A 1 143 ? -58.407  2.659   -21.213 1.00 232.92 ? 165 VAL A CB  1 
ATOM 1135 C CG1 . VAL A 1 143 ? -58.234  2.918   -22.688 1.00 233.25 ? 165 VAL A CG1 1 
ATOM 1136 C CG2 . VAL A 1 143 ? -57.230  3.206   -20.428 1.00 230.14 ? 165 VAL A CG2 1 
ATOM 1137 N N   . PRO A 1 144 ? -61.460  3.780   -22.407 1.00 231.27 ? 166 PRO A N   1 
ATOM 1138 C CA  . PRO A 1 144 ? -62.455  3.432   -23.429 1.00 231.02 ? 166 PRO A CA  1 
ATOM 1139 C C   . PRO A 1 144 ? -61.872  2.488   -24.490 1.00 231.68 ? 166 PRO A C   1 
ATOM 1140 O O   . PRO A 1 144 ? -60.672  2.540   -24.745 1.00 235.25 ? 166 PRO A O   1 
ATOM 1141 C CB  . PRO A 1 144 ? -62.812  4.789   -24.048 1.00 233.06 ? 166 PRO A CB  1 
ATOM 1142 C CG  . PRO A 1 144 ? -61.677  5.699   -23.686 1.00 231.18 ? 166 PRO A CG  1 
ATOM 1143 C CD  . PRO A 1 144 ? -61.223  5.230   -22.342 1.00 231.29 ? 166 PRO A CD  1 
ATOM 1144 N N   . ARG A 1 145 ? -62.717  1.652   -25.089 1.00 230.45 ? 167 ARG A N   1 
ATOM 1145 C CA  . ARG A 1 145 ? -62.305  0.548   -25.971 1.00 231.93 ? 167 ARG A CA  1 
ATOM 1146 C C   . ARG A 1 145 ? -61.328  0.885   -27.108 1.00 235.66 ? 167 ARG A C   1 
ATOM 1147 O O   . ARG A 1 145 ? -60.387  0.124   -27.374 1.00 233.55 ? 167 ARG A O   1 
ATOM 1148 C CB  . ARG A 1 145 ? -63.556  -0.116  -26.565 1.00 230.36 ? 167 ARG A CB  1 
ATOM 1149 C CG  . ARG A 1 145 ? -63.337  -1.490  -27.193 1.00 233.31 ? 167 ARG A CG  1 
ATOM 1150 C CD  . ARG A 1 145 ? -63.201  -1.443  -28.711 1.00 238.11 ? 167 ARG A CD  1 
ATOM 1151 N NE  . ARG A 1 145 ? -64.285  -0.729  -29.385 1.00 235.91 ? 167 ARG A NE  1 
ATOM 1152 C CZ  . ARG A 1 145 ? -65.470  -1.254  -29.672 1.00 229.46 ? 167 ARG A CZ  1 
ATOM 1153 N NH1 . ARG A 1 145 ? -65.753  -2.502  -29.317 1.00 218.90 ? 167 ARG A NH1 1 
ATOM 1154 N NH2 . ARG A 1 145 ? -66.377  -0.525  -30.306 1.00 227.86 ? 167 ARG A NH2 1 
ATOM 1155 N N   . HIS A 1 146 ? -61.567  1.998   -27.796 1.00 236.02 ? 168 HIS A N   1 
ATOM 1156 C CA  . HIS A 1 146 ? -60.812  2.300   -29.007 1.00 234.50 ? 168 HIS A CA  1 
ATOM 1157 C C   . HIS A 1 146 ? -59.543  3.093   -28.742 1.00 232.97 ? 168 HIS A C   1 
ATOM 1158 O O   . HIS A 1 146 ? -58.573  2.976   -29.484 1.00 230.51 ? 168 HIS A O   1 
ATOM 1159 C CB  . HIS A 1 146 ? -61.689  2.993   -30.060 1.00 235.02 ? 168 HIS A CB  1 
ATOM 1160 C CG  . HIS A 1 146 ? -62.105  2.094   -31.185 1.00 237.61 ? 168 HIS A CG  1 
ATOM 1161 N ND1 . HIS A 1 146 ? -63.309  1.422   -31.197 1.00 232.31 ? 168 HIS A ND1 1 
ATOM 1162 C CD2 . HIS A 1 146 ? -61.468  1.744   -32.329 1.00 241.01 ? 168 HIS A CD2 1 
ATOM 1163 C CE1 . HIS A 1 146 ? -63.397  0.701   -32.301 1.00 232.73 ? 168 HIS A CE1 1 
ATOM 1164 N NE2 . HIS A 1 146 ? -62.293  0.878   -33.005 1.00 239.00 ? 168 HIS A NE2 1 
ATOM 1165 N N   . GLU A 1 147 ? -59.542  3.893   -27.685 1.00 238.79 ? 169 GLU A N   1 
ATOM 1166 C CA  . GLU A 1 147 ? -58.341  4.635   -27.326 1.00 245.01 ? 169 GLU A CA  1 
ATOM 1167 C C   . GLU A 1 147 ? -57.570  3.921   -26.206 1.00 245.52 ? 169 GLU A C   1 
ATOM 1168 O O   . GLU A 1 147 ? -57.368  4.483   -25.132 1.00 247.59 ? 169 GLU A O   1 
ATOM 1169 C CB  . GLU A 1 147 ? -58.689  6.088   -26.957 1.00 250.69 ? 169 GLU A CB  1 
ATOM 1170 C CG  . GLU A 1 147 ? -57.490  7.042   -26.823 1.00 257.06 ? 169 GLU A CG  1 
ATOM 1171 C CD  . GLU A 1 147 ? -56.649  7.163   -28.094 1.00 268.22 ? 169 GLU A CD  1 
ATOM 1172 O OE1 . GLU A 1 147 ? -55.417  7.372   -27.980 1.00 272.96 ? 169 GLU A OE1 1 
ATOM 1173 O OE2 . GLU A 1 147 ? -57.217  7.068   -29.205 1.00 269.70 ? 169 GLU A OE2 1 
ATOM 1174 N N   . VAL A 1 148 ? -57.154  2.679   -26.480 1.00 242.75 ? 170 VAL A N   1 
ATOM 1175 C CA  . VAL A 1 148 ? -56.329  1.863   -25.578 1.00 234.67 ? 170 VAL A CA  1 
ATOM 1176 C C   . VAL A 1 148 ? -54.854  1.995   -25.953 1.00 232.57 ? 170 VAL A C   1 
ATOM 1177 O O   . VAL A 1 148 ? -54.435  1.431   -26.960 1.00 235.74 ? 170 VAL A O   1 
ATOM 1178 C CB  . VAL A 1 148 ? -56.715  0.363   -25.695 1.00 228.54 ? 170 VAL A CB  1 
ATOM 1179 C CG1 . VAL A 1 148 ? -55.737  -0.515  -24.956 1.00 218.70 ? 170 VAL A CG1 1 
ATOM 1180 C CG2 . VAL A 1 148 ? -58.115  0.131   -25.180 1.00 234.62 ? 170 VAL A CG2 1 
ATOM 1181 N N   . PRO A 1 149 ? -54.065  2.743   -25.154 1.00 241.43 ? 171 PRO A N   1 
ATOM 1182 C CA  . PRO A 1 149 ? -52.637  3.029   -25.388 1.00 239.93 ? 171 PRO A CA  1 
ATOM 1183 C C   . PRO A 1 149 ? -51.775  1.769   -25.505 1.00 235.68 ? 171 PRO A C   1 
ATOM 1184 O O   . PRO A 1 149 ? -52.291  0.677   -25.294 1.00 233.60 ? 171 PRO A O   1 
ATOM 1185 C CB  . PRO A 1 149 ? -52.232  3.826   -24.145 1.00 239.67 ? 171 PRO A CB  1 
ATOM 1186 C CG  . PRO A 1 149 ? -53.494  4.470   -23.684 1.00 244.32 ? 171 PRO A CG  1 
ATOM 1187 C CD  . PRO A 1 149 ? -54.568  3.439   -23.958 1.00 243.23 ? 171 PRO A CD  1 
ATOM 1188 N N   . ASP A 1 150 ? -50.491  1.912   -25.834 1.00 232.10 ? 172 ASP A N   1 
ATOM 1189 C CA  . ASP A 1 150 ? -49.617  0.744   -26.009 1.00 233.73 ? 172 ASP A CA  1 
ATOM 1190 C C   . ASP A 1 150 ? -48.947  0.385   -24.690 1.00 228.49 ? 172 ASP A C   1 
ATOM 1191 O O   . ASP A 1 150 ? -48.714  -0.793  -24.396 1.00 222.45 ? 172 ASP A O   1 
ATOM 1192 C CB  . ASP A 1 150 ? -48.567  0.981   -27.111 1.00 246.55 ? 172 ASP A CB  1 
ATOM 1193 C CG  . ASP A 1 150 ? -48.265  -0.286  -27.930 1.00 257.36 ? 172 ASP A CG  1 
ATOM 1194 O OD1 . ASP A 1 150 ? -49.179  -1.127  -28.106 1.00 251.16 ? 172 ASP A OD1 1 
ATOM 1195 O OD2 . ASP A 1 150 ? -47.112  -0.432  -28.405 1.00 268.51 ? 172 ASP A OD2 1 
ATOM 1196 N N   . ILE A 1 151 ? -48.625  1.420   -23.915 1.00 227.29 ? 173 ILE A N   1 
ATOM 1197 C CA  . ILE A 1 151 ? -48.177  1.261   -22.535 1.00 213.73 ? 173 ILE A CA  1 
ATOM 1198 C C   . ILE A 1 151 ? -49.197  1.882   -21.590 1.00 210.54 ? 173 ILE A C   1 
ATOM 1199 O O   . ILE A 1 151 ? -49.241  3.095   -21.404 1.00 213.38 ? 173 ILE A O   1 
ATOM 1200 C CB  . ILE A 1 151 ? -46.764  1.852   -22.279 1.00 209.02 ? 173 ILE A CB  1 
ATOM 1201 C CG1 . ILE A 1 151 ? -46.554  3.181   -23.037 1.00 209.44 ? 173 ILE A CG1 1 
ATOM 1202 C CG2 . ILE A 1 151 ? -45.698  0.809   -22.624 1.00 200.23 ? 173 ILE A CG2 1 
ATOM 1203 C CD1 . ILE A 1 151 ? -46.017  4.335   -22.179 1.00 195.76 ? 173 ILE A CD1 1 
ATOM 1204 N N   . LEU A 1 152 ? -50.031  1.024   -21.019 1.00 204.00 ? 174 LEU A N   1 
ATOM 1205 C CA  . LEU A 1 152 ? -51.113  1.443   -20.148 1.00 201.68 ? 174 LEU A CA  1 
ATOM 1206 C C   . LEU A 1 152 ? -50.521  2.107   -18.904 1.00 214.91 ? 174 LEU A C   1 
ATOM 1207 O O   . LEU A 1 152 ? -50.003  1.424   -18.019 1.00 221.49 ? 174 LEU A O   1 
ATOM 1208 C CB  . LEU A 1 152 ? -51.945  0.212   -19.771 1.00 192.76 ? 174 LEU A CB  1 
ATOM 1209 C CG  . LEU A 1 152 ? -53.440  0.316   -19.463 1.00 187.84 ? 174 LEU A CG  1 
ATOM 1210 C CD1 . LEU A 1 152 ? -54.023  -1.069  -19.237 1.00 183.50 ? 174 LEU A CD1 1 
ATOM 1211 C CD2 . LEU A 1 152 ? -53.671  1.186   -18.255 1.00 207.01 ? 174 LEU A CD2 1 
ATOM 1212 N N   . GLU A 1 153 ? -50.591  3.436   -18.837 1.00 218.64 ? 175 GLU A N   1 
ATOM 1213 C CA  . GLU A 1 153 ? -49.972  4.195   -17.738 1.00 221.84 ? 175 GLU A CA  1 
ATOM 1214 C C   . GLU A 1 153 ? -50.964  4.479   -16.592 1.00 226.65 ? 175 GLU A C   1 
ATOM 1215 O O   . GLU A 1 153 ? -52.167  4.448   -16.807 1.00 226.51 ? 175 GLU A O   1 
ATOM 1216 C CB  . GLU A 1 153 ? -49.398  5.517   -18.275 1.00 223.77 ? 175 GLU A CB  1 
ATOM 1217 C CG  . GLU A 1 153 ? -48.188  5.365   -19.197 1.00 229.13 ? 175 GLU A CG  1 
ATOM 1218 C CD  . GLU A 1 153 ? -46.873  5.406   -18.437 1.00 238.58 ? 175 GLU A CD  1 
ATOM 1219 O OE1 . GLU A 1 153 ? -46.627  6.423   -17.745 1.00 243.74 ? 175 GLU A OE1 1 
ATOM 1220 O OE2 . GLU A 1 153 ? -46.095  4.425   -18.523 1.00 239.41 ? 175 GLU A OE2 1 
ATOM 1221 N N   . VAL A 1 154 ? -50.455  4.712   -15.378 1.00 231.56 ? 176 VAL A N   1 
ATOM 1222 C CA  . VAL A 1 154 ? -51.222  5.325   -14.281 1.00 230.06 ? 176 VAL A CA  1 
ATOM 1223 C C   . VAL A 1 154 ? -50.319  6.323   -13.542 1.00 235.10 ? 176 VAL A C   1 
ATOM 1224 O O   . VAL A 1 154 ? -49.299  5.931   -12.974 1.00 236.31 ? 176 VAL A O   1 
ATOM 1225 C CB  . VAL A 1 154 ? -51.775  4.307   -13.246 1.00 217.26 ? 176 VAL A CB  1 
ATOM 1226 C CG1 . VAL A 1 154 ? -52.789  4.994   -12.327 1.00 215.91 ? 176 VAL A CG1 1 
ATOM 1227 C CG2 . VAL A 1 154 ? -52.389  3.088   -13.920 1.00 209.39 ? 176 VAL A CG2 1 
ATOM 1228 N N   . HIS A 1 155 ? -50.677  7.607   -13.554 1.00 238.23 ? 177 HIS A N   1 
ATOM 1229 C CA  . HIS A 1 155 ? -49.809  8.652   -12.998 1.00 244.16 ? 177 HIS A CA  1 
ATOM 1230 C C   . HIS A 1 155 ? -50.337  9.006   -11.602 1.00 248.77 ? 177 HIS A C   1 
ATOM 1231 O O   . HIS A 1 155 ? -51.523  9.296   -11.443 1.00 247.26 ? 177 HIS A O   1 
ATOM 1232 C CB  . HIS A 1 155 ? -49.764  9.884   -13.942 1.00 247.99 ? 177 HIS A CB  1 
ATOM 1233 C CG  . HIS A 1 155 ? -48.465  10.634  -13.932 1.00 254.29 ? 177 HIS A CG  1 
ATOM 1234 N ND1 . HIS A 1 155 ? -47.772  10.938  -15.088 1.00 259.21 ? 177 HIS A ND1 1 
ATOM 1235 C CD2 . HIS A 1 155 ? -47.750  11.172  -12.915 1.00 254.82 ? 177 HIS A CD2 1 
ATOM 1236 C CE1 . HIS A 1 155 ? -46.679  11.612  -14.780 1.00 260.64 ? 177 HIS A CE1 1 
ATOM 1237 N NE2 . HIS A 1 155 ? -46.643  11.770  -13.468 1.00 256.07 ? 177 HIS A NE2 1 
ATOM 1238 N N   . LEU A 1 156 ? -49.460  8.949   -10.597 1.00 252.07 ? 178 LEU A N   1 
ATOM 1239 C CA  . LEU A 1 156 ? -49.782  9.362   -9.222  1.00 251.69 ? 178 LEU A CA  1 
ATOM 1240 C C   . LEU A 1 156 ? -48.755  10.386  -8.743  1.00 257.68 ? 178 LEU A C   1 
ATOM 1241 O O   . LEU A 1 156 ? -47.615  10.022  -8.438  1.00 259.17 ? 178 LEU A O   1 
ATOM 1242 C CB  . LEU A 1 156 ? -49.746  8.175   -8.237  1.00 246.98 ? 178 LEU A CB  1 
ATOM 1243 C CG  . LEU A 1 156 ? -50.867  7.165   -7.971  1.00 241.64 ? 178 LEU A CG  1 
ATOM 1244 C CD1 . LEU A 1 156 ? -50.292  6.013   -7.157  1.00 236.34 ? 178 LEU A CD1 1 
ATOM 1245 C CD2 . LEU A 1 156 ? -52.057  7.785   -7.240  1.00 231.83 ? 178 LEU A CD2 1 
ATOM 1246 N N   . PRO A 1 157 ? -49.139  11.671  -8.667  1.00 261.97 ? 179 PRO A N   1 
ATOM 1247 C CA  . PRO A 1 157 ? -48.147  12.616  -8.143  1.00 264.22 ? 179 PRO A CA  1 
ATOM 1248 C C   . PRO A 1 157 ? -48.264  12.827  -6.629  1.00 260.59 ? 179 PRO A C   1 
ATOM 1249 O O   . PRO A 1 157 ? -49.377  12.822  -6.078  1.00 255.15 ? 179 PRO A O   1 
ATOM 1250 C CB  . PRO A 1 157 ? -48.454  13.901  -8.920  1.00 264.78 ? 179 PRO A CB  1 
ATOM 1251 C CG  . PRO A 1 157 ? -49.922  13.827  -9.178  1.00 267.22 ? 179 PRO A CG  1 
ATOM 1252 C CD  . PRO A 1 157 ? -50.330  12.357  -9.195  1.00 259.92 ? 179 PRO A CD  1 
ATOM 1253 N N   . HIS A 1 158 ? -47.108  12.988  -5.983  1.00 255.03 ? 180 HIS A N   1 
ATOM 1254 C CA  . HIS A 1 158 ? -47.031  13.270  -4.557  1.00 252.00 ? 180 HIS A CA  1 
ATOM 1255 C C   . HIS A 1 158 ? -47.709  12.137  -3.807  1.00 246.34 ? 180 HIS A C   1 
ATOM 1256 O O   . HIS A 1 158 ? -48.619  12.363  -3.012  1.00 245.60 ? 180 HIS A O   1 
ATOM 1257 C CB  . HIS A 1 158 ? -47.687  14.621  -4.224  1.00 254.72 ? 180 HIS A CB  1 
ATOM 1258 C CG  . HIS A 1 158 ? -47.134  15.778  -5.007  1.00 255.62 ? 180 HIS A CG  1 
ATOM 1259 N ND1 . HIS A 1 158 ? -46.666  15.655  -6.297  1.00 252.31 ? 180 HIS A ND1 1 
ATOM 1260 C CD2 . HIS A 1 158 ? -46.985  17.084  -4.677  1.00 257.66 ? 180 HIS A CD2 1 
ATOM 1261 C CE1 . HIS A 1 158 ? -46.245  16.831  -6.729  1.00 254.19 ? 180 HIS A CE1 1 
ATOM 1262 N NE2 . HIS A 1 158 ? -46.427  17.714  -5.766  1.00 260.74 ? 180 HIS A NE2 1 
ATOM 1263 N N   . ALA A 1 159 ? -47.268  10.916  -4.093  1.00 241.92 ? 181 ALA A N   1 
ATOM 1264 C CA  . ALA A 1 159 ? -47.909  9.721   -3.564  1.00 241.84 ? 181 ALA A CA  1 
ATOM 1265 C C   . ALA A 1 159 ? -47.884  9.720   -2.051  1.00 249.27 ? 181 ALA A C   1 
ATOM 1266 O O   . ALA A 1 159 ? -46.831  9.918   -1.452  1.00 255.25 ? 181 ALA A O   1 
ATOM 1267 C CB  . ALA A 1 159 ? -47.219  8.492   -4.088  1.00 238.40 ? 181 ALA A CB  1 
ATOM 1268 N N   . GLN A 1 160 ? -49.043  9.511   -1.433  1.00 252.23 ? 182 GLN A N   1 
ATOM 1269 C CA  . GLN A 1 160 ? -49.121  9.473   0.024   1.00 255.68 ? 182 GLN A CA  1 
ATOM 1270 C C   . GLN A 1 160 ? -48.919  8.053   0.530   1.00 253.35 ? 182 GLN A C   1 
ATOM 1271 O O   . GLN A 1 160 ? -49.051  7.101   -0.232  1.00 247.86 ? 182 GLN A O   1 
ATOM 1272 C CB  . GLN A 1 160 ? -50.431  10.084  0.534   1.00 251.69 ? 182 GLN A CB  1 
ATOM 1273 C CG  . GLN A 1 160 ? -50.470  11.617  0.413   1.00 257.19 ? 182 GLN A CG  1 
ATOM 1274 C CD  . GLN A 1 160 ? -49.235  12.320  1.004   1.00 258.64 ? 182 GLN A CD  1 
ATOM 1275 O OE1 . GLN A 1 160 ? -49.037  12.341  2.221   1.00 259.79 ? 182 GLN A OE1 1 
ATOM 1276 N NE2 . GLN A 1 160 ? -48.413  12.913  0.136   1.00 255.31 ? 182 GLN A NE2 1 
ATOM 1277 N N   . PRO A 1 161 ? -48.548  7.905   1.811   1.00 258.44 ? 183 PRO A N   1 
ATOM 1278 C CA  . PRO A 1 161 ? -48.214  6.547   2.260   1.00 257.88 ? 183 PRO A CA  1 
ATOM 1279 C C   . PRO A 1 161 ? -49.419  5.596   2.345   1.00 253.37 ? 183 PRO A C   1 
ATOM 1280 O O   . PRO A 1 161 ? -49.238  4.378   2.257   1.00 247.77 ? 183 PRO A O   1 
ATOM 1281 C CB  . PRO A 1 161 ? -47.562  6.771   3.639   1.00 264.88 ? 183 PRO A CB  1 
ATOM 1282 C CG  . PRO A 1 161 ? -47.972  8.154   4.068   1.00 265.86 ? 183 PRO A CG  1 
ATOM 1283 C CD  . PRO A 1 161 ? -48.169  8.935   2.799   1.00 262.65 ? 183 PRO A CD  1 
ATOM 1284 N N   . GLN A 1 162 ? -50.622  6.148   2.492   1.00 255.94 ? 184 GLN A N   1 
ATOM 1285 C CA  . GLN A 1 162 ? -51.852  5.356   2.529   1.00 254.27 ? 184 GLN A CA  1 
ATOM 1286 C C   . GLN A 1 162 ? -52.352  5.084   1.110   1.00 249.42 ? 184 GLN A C   1 
ATOM 1287 O O   . GLN A 1 162 ? -53.526  4.780   0.886   1.00 245.46 ? 184 GLN A O   1 
ATOM 1288 C CB  . GLN A 1 162 ? -52.925  6.101   3.326   1.00 254.88 ? 184 GLN A CB  1 
ATOM 1289 C CG  . GLN A 1 162 ? -53.130  7.546   2.872   1.00 254.54 ? 184 GLN A CG  1 
ATOM 1290 C CD  . GLN A 1 162 ? -54.574  7.854   2.533   1.00 255.77 ? 184 GLN A CD  1 
ATOM 1291 O OE1 . GLN A 1 162 ? -55.491  7.487   3.272   1.00 257.70 ? 184 GLN A OE1 1 
ATOM 1292 N NE2 . GLN A 1 162 ? -54.787  8.523   1.403   1.00 250.89 ? 184 GLN A NE2 1 
ATOM 1293 N N   . ASP A 1 163 ? -51.436  5.180   0.156   1.00 247.59 ? 185 ASP A N   1 
ATOM 1294 C CA  . ASP A 1 163 ? -51.776  5.181   -1.254  1.00 245.15 ? 185 ASP A CA  1 
ATOM 1295 C C   . ASP A 1 163 ? -50.961  4.106   -1.991  1.00 241.82 ? 185 ASP A C   1 
ATOM 1296 O O   . ASP A 1 163 ? -50.429  4.340   -3.075  1.00 240.69 ? 185 ASP A O   1 
ATOM 1297 C CB  . ASP A 1 163 ? -51.518  6.596   -1.803  1.00 252.29 ? 185 ASP A CB  1 
ATOM 1298 C CG  . ASP A 1 163 ? -51.824  6.736   -3.288  1.00 260.62 ? 185 ASP A CG  1 
ATOM 1299 O OD1 . ASP A 1 163 ? -51.126  7.530   -3.961  1.00 263.01 ? 185 ASP A OD1 1 
ATOM 1300 O OD2 . ASP A 1 163 ? -52.749  6.058   -3.783  1.00 263.63 ? 185 ASP A OD2 1 
ATOM 1301 N N   . ALA A 1 164 ? -50.865  2.917   -1.404  1.00 234.51 ? 186 ALA A N   1 
ATOM 1302 C CA  . ALA A 1 164 ? -50.012  1.881   -1.975  1.00 219.20 ? 186 ALA A CA  1 
ATOM 1303 C C   . ALA A 1 164 ? -50.603  0.501   -1.794  1.00 209.37 ? 186 ALA A C   1 
ATOM 1304 O O   . ALA A 1 164 ? -51.624  0.333   -1.134  1.00 206.09 ? 186 ALA A O   1 
ATOM 1305 C CB  . ALA A 1 164 ? -48.624  1.945   -1.356  1.00 222.41 ? 186 ALA A CB  1 
ATOM 1306 N N   . GLY A 1 165 ? -49.942  -0.487  -2.380  1.00 203.80 ? 187 GLY A N   1 
ATOM 1307 C CA  . GLY A 1 165 ? -50.430  -1.848  -2.330  1.00 210.97 ? 187 GLY A CA  1 
ATOM 1308 C C   . GLY A 1 165 ? -50.195  -2.586  -3.634  1.00 218.36 ? 187 GLY A C   1 
ATOM 1309 O O   . GLY A 1 165 ? -49.209  -2.342  -4.327  1.00 213.12 ? 187 GLY A O   1 
ATOM 1310 N N   . VAL A 1 166 ? -51.106  -3.497  -3.966  1.00 225.16 ? 188 VAL A N   1 
ATOM 1311 C CA  . VAL A 1 166 ? -51.020  -4.260  -5.211  1.00 219.45 ? 188 VAL A CA  1 
ATOM 1312 C C   . VAL A 1 166 ? -52.000  -3.730  -6.256  1.00 219.42 ? 188 VAL A C   1 
ATOM 1313 O O   . VAL A 1 166 ? -53.200  -3.613  -5.992  1.00 218.92 ? 188 VAL A O   1 
ATOM 1314 C CB  . VAL A 1 166 ? -51.268  -5.788  -4.987  1.00 225.81 ? 188 VAL A CB  1 
ATOM 1315 C CG1 . VAL A 1 166 ? -51.607  -6.478  -6.305  1.00 223.25 ? 188 VAL A CG1 1 
ATOM 1316 C CG2 . VAL A 1 166 ? -50.062  -6.464  -4.296  1.00 216.96 ? 188 VAL A CG2 1 
ATOM 1317 N N   . TYR A 1 167 ? -51.466  -3.406  -7.433  1.00 216.68 ? 189 TYR A N   1 
ATOM 1318 C CA  . TYR A 1 167 ? -52.257  -2.926  -8.569  1.00 223.35 ? 189 TYR A CA  1 
ATOM 1319 C C   . TYR A 1 167 ? -52.523  -4.007  -9.644  1.00 225.24 ? 189 TYR A C   1 
ATOM 1320 O O   . TYR A 1 167 ? -51.636  -4.796  -9.974  1.00 222.09 ? 189 TYR A O   1 
ATOM 1321 C CB  . TYR A 1 167 ? -51.578  -1.709  -9.204  1.00 218.21 ? 189 TYR A CB  1 
ATOM 1322 C CG  . TYR A 1 167 ? -51.642  -0.455  -8.357  1.00 220.87 ? 189 TYR A CG  1 
ATOM 1323 C CD1 . TYR A 1 167 ? -50.799  -0.286  -7.271  1.00 225.83 ? 189 TYR A CD1 1 
ATOM 1324 C CD2 . TYR A 1 167 ? -52.545  0.558   -8.646  1.00 225.17 ? 189 TYR A CD2 1 
ATOM 1325 C CE1 . TYR A 1 167 ? -50.851  0.863   -6.492  1.00 230.99 ? 189 TYR A CE1 1 
ATOM 1326 C CE2 . TYR A 1 167 ? -52.607  1.705   -7.878  1.00 228.07 ? 189 TYR A CE2 1 
ATOM 1327 C CZ  . TYR A 1 167 ? -51.758  1.854   -6.802  1.00 232.22 ? 189 TYR A CZ  1 
ATOM 1328 O OH  . TYR A 1 167 ? -51.810  2.993   -6.031  1.00 236.46 ? 189 TYR A OH  1 
ATOM 1329 N N   . SER A 1 168 ? -53.753  -4.032  -10.175 1.00 227.34 ? 190 SER A N   1 
ATOM 1330 C CA  . SER A 1 168 ? -54.172  -4.979  -11.227 1.00 221.88 ? 190 SER A CA  1 
ATOM 1331 C C   . SER A 1 168 ? -54.329  -4.295  -12.595 1.00 225.48 ? 190 SER A C   1 
ATOM 1332 O O   . SER A 1 168 ? -54.217  -3.072  -12.697 1.00 227.21 ? 190 SER A O   1 
ATOM 1333 C CB  . SER A 1 168 ? -55.505  -5.658  -10.863 1.00 216.82 ? 190 SER A CB  1 
ATOM 1334 O OG  . SER A 1 168 ? -55.446  -6.355  -9.631  1.00 221.24 ? 190 SER A OG  1 
ATOM 1335 N N   . ALA A 1 169 ? -54.602  -5.093  -13.632 1.00 225.93 ? 191 ALA A N   1 
ATOM 1336 C CA  . ALA A 1 169 ? -54.917  -4.588  -14.979 1.00 219.68 ? 191 ALA A CA  1 
ATOM 1337 C C   . ALA A 1 169 ? -55.457  -5.699  -15.884 1.00 216.23 ? 191 ALA A C   1 
ATOM 1338 O O   . ALA A 1 169 ? -54.744  -6.643  -16.217 1.00 216.53 ? 191 ALA A O   1 
ATOM 1339 C CB  . ALA A 1 169 ? -53.702  -3.927  -15.619 1.00 211.79 ? 191 ALA A CB  1 
ATOM 1340 N N   . ARG A 1 170 ? -56.722  -5.587  -16.274 1.00 212.86 ? 192 ARG A N   1 
ATOM 1341 C CA  . ARG A 1 170 ? -57.345  -6.601  -17.111 1.00 217.34 ? 192 ARG A CA  1 
ATOM 1342 C C   . ARG A 1 170 ? -58.232  -5.962  -18.165 1.00 223.28 ? 192 ARG A C   1 
ATOM 1343 O O   . ARG A 1 170 ? -58.521  -4.771  -18.106 1.00 221.27 ? 192 ARG A O   1 
ATOM 1344 C CB  . ARG A 1 170 ? -58.197  -7.551  -16.275 1.00 221.92 ? 192 ARG A CB  1 
ATOM 1345 C CG  . ARG A 1 170 ? -59.661  -7.158  -16.260 1.00 225.44 ? 192 ARG A CG  1 
ATOM 1346 C CD  . ARG A 1 170 ? -60.517  -8.204  -15.635 1.00 229.67 ? 192 ARG A CD  1 
ATOM 1347 N NE  . ARG A 1 170 ? -60.442  -8.120  -14.187 1.00 232.06 ? 192 ARG A NE  1 
ATOM 1348 C CZ  . ARG A 1 170 ? -61.299  -7.430  -13.452 1.00 231.91 ? 192 ARG A CZ  1 
ATOM 1349 N NH1 . ARG A 1 170 ? -62.292  -6.781  -14.042 1.00 219.85 ? 192 ARG A NH1 1 
ATOM 1350 N NH2 . ARG A 1 170 ? -61.166  -7.396  -12.134 1.00 242.48 ? 192 ARG A NH2 1 
ATOM 1351 N N   . TYR A 1 171 ? -58.659  -6.780  -19.126 1.00 228.40 ? 193 TYR A N   1 
ATOM 1352 C CA  . TYR A 1 171 ? -59.643  -6.387  -20.132 1.00 225.15 ? 193 TYR A CA  1 
ATOM 1353 C C   . TYR A 1 171 ? -61.064  -6.591  -19.596 1.00 227.01 ? 193 TYR A C   1 
ATOM 1354 O O   . TYR A 1 171 ? -61.642  -7.669  -19.740 1.00 233.32 ? 193 TYR A O   1 
ATOM 1355 C CB  . TYR A 1 171 ? -59.427  -7.172  -21.434 1.00 223.03 ? 193 TYR A CB  1 
ATOM 1356 C CG  . TYR A 1 171 ? -58.519  -6.469  -22.426 1.00 214.85 ? 193 TYR A CG  1 
ATOM 1357 C CD1 . TYR A 1 171 ? -57.580  -7.171  -23.159 1.00 210.72 ? 193 TYR A CD1 1 
ATOM 1358 C CD2 . TYR A 1 171 ? -58.606  -5.097  -22.624 1.00 215.46 ? 193 TYR A CD2 1 
ATOM 1359 C CE1 . TYR A 1 171 ? -56.752  -6.525  -24.056 1.00 214.64 ? 193 TYR A CE1 1 
ATOM 1360 C CE2 . TYR A 1 171 ? -57.785  -4.440  -23.525 1.00 218.08 ? 193 TYR A CE2 1 
ATOM 1361 C CZ  . TYR A 1 171 ? -56.857  -5.158  -24.245 1.00 216.23 ? 193 TYR A CZ  1 
ATOM 1362 O OH  . TYR A 1 171 ? -56.038  -4.505  -25.151 1.00 212.61 ? 193 TYR A OH  1 
ATOM 1363 N N   . ILE A 1 172 ? -61.584  -5.539  -18.962 1.00 222.07 ? 194 ILE A N   1 
ATOM 1364 C CA  . ILE A 1 172 ? -62.915  -5.463  -18.322 1.00 217.55 ? 194 ILE A CA  1 
ATOM 1365 C C   . ILE A 1 172 ? -63.779  -6.736  -18.118 1.00 218.31 ? 194 ILE A C   1 
ATOM 1366 O O   . ILE A 1 172 ? -63.989  -7.168  -16.984 1.00 214.46 ? 194 ILE A O   1 
ATOM 1367 C CB  . ILE A 1 172 ? -63.749  -4.314  -18.941 1.00 208.03 ? 194 ILE A CB  1 
ATOM 1368 C CG1 . ILE A 1 172 ? -65.099  -4.221  -18.256 1.00 183.09 ? 194 ILE A CG1 1 
ATOM 1369 C CG2 . ILE A 1 172 ? -63.854  -4.466  -20.453 1.00 219.53 ? 194 ILE A CG2 1 
ATOM 1370 C CD1 . ILE A 1 172 ? -65.295  -2.919  -17.638 1.00 163.76 ? 194 ILE A CD1 1 
ATOM 1371 N N   . GLY A 1 173 ? -64.279  -7.326  -19.200 1.00 220.91 ? 195 GLY A N   1 
ATOM 1372 C CA  . GLY A 1 173 ? -65.050  -8.554  -19.105 1.00 227.51 ? 195 GLY A CA  1 
ATOM 1373 C C   . GLY A 1 173 ? -64.100  -9.699  -18.835 1.00 239.41 ? 195 GLY A C   1 
ATOM 1374 O O   . GLY A 1 173 ? -63.719  -10.463 -19.745 1.00 236.06 ? 195 GLY A O   1 
ATOM 1375 N N   . GLY A 1 174 ? -63.698  -9.804  -17.573 1.00 236.73 ? 196 GLY A N   1 
ATOM 1376 C CA  . GLY A 1 174 ? -62.700  -10.774 -17.187 1.00 242.69 ? 196 GLY A CA  1 
ATOM 1377 C C   . GLY A 1 174 ? -62.648  -11.073 -15.701 1.00 241.80 ? 196 GLY A C   1 
ATOM 1378 O O   . GLY A 1 174 ? -63.341  -10.460 -14.882 1.00 235.87 ? 196 GLY A O   1 
ATOM 1379 N N   . ASN A 1 175 ? -61.807  -12.048 -15.378 1.00 246.60 ? 197 ASN A N   1 
ATOM 1380 C CA  . ASN A 1 175 ? -61.539  -12.486 -14.022 1.00 244.38 ? 197 ASN A CA  1 
ATOM 1381 C C   . ASN A 1 175 ? -60.863  -11.398 -13.212 1.00 245.80 ? 197 ASN A C   1 
ATOM 1382 O O   . ASN A 1 175 ? -60.186  -10.534 -13.760 1.00 242.20 ? 197 ASN A O   1 
ATOM 1383 C CB  . ASN A 1 175 ? -60.571  -13.667 -14.079 1.00 249.61 ? 197 ASN A CB  1 
ATOM 1384 C CG  . ASN A 1 175 ? -61.200  -14.976 -13.665 1.00 253.91 ? 197 ASN A CG  1 
ATOM 1385 O OD1 . ASN A 1 175 ? -62.305  -15.011 -13.106 1.00 243.04 ? 197 ASN A OD1 1 
ATOM 1386 N ND2 . ASN A 1 175 ? -60.484  -16.075 -13.927 1.00 255.12 ? 197 ASN A ND2 1 
ATOM 1387 N N   . LEU A 1 176 ? -61.004  -11.475 -11.894 1.00 257.11 ? 198 LEU A N   1 
ATOM 1388 C CA  . LEU A 1 176 ? -60.132  -10.726 -11.000 1.00 260.89 ? 198 LEU A CA  1 
ATOM 1389 C C   . LEU A 1 176 ? -58.790  -11.505 -10.955 1.00 254.44 ? 198 LEU A C   1 
ATOM 1390 O O   . LEU A 1 176 ? -57.876  -11.179 -10.191 1.00 247.31 ? 198 LEU A O   1 
ATOM 1391 C CB  . LEU A 1 176 ? -60.796  -10.539 -9.610  1.00 260.45 ? 198 LEU A CB  1 
ATOM 1392 C CG  . LEU A 1 176 ? -62.158  -9.808  -9.485  1.00 254.52 ? 198 LEU A CG  1 
ATOM 1393 C CD1 . LEU A 1 176 ? -63.370  -10.704 -9.788  1.00 260.75 ? 198 LEU A CD1 1 
ATOM 1394 C CD2 . LEU A 1 176 ? -62.340  -9.136  -8.129  1.00 239.37 ? 198 LEU A CD2 1 
ATOM 1395 N N   . PHE A 1 177 ? -58.695  -12.525 -11.820 1.00 250.95 ? 199 PHE A N   1 
ATOM 1396 C CA  . PHE A 1 177 ? -57.573  -13.458 -11.897 1.00 245.76 ? 199 PHE A CA  1 
ATOM 1397 C C   . PHE A 1 177 ? -56.890  -13.492 -13.286 1.00 238.09 ? 199 PHE A C   1 
ATOM 1398 O O   . PHE A 1 177 ? -55.734  -13.895 -13.378 1.00 239.95 ? 199 PHE A O   1 
ATOM 1399 C CB  . PHE A 1 177 ? -58.008  -14.890 -11.514 1.00 245.00 ? 199 PHE A CB  1 
ATOM 1400 C CG  . PHE A 1 177 ? -58.708  -15.007 -10.167 1.00 252.16 ? 199 PHE A CG  1 
ATOM 1401 C CD1 . PHE A 1 177 ? -59.594  -16.060 -9.932  1.00 254.14 ? 199 PHE A CD1 1 
ATOM 1402 C CD2 . PHE A 1 177 ? -58.479  -14.091 -9.137  1.00 252.89 ? 199 PHE A CD2 1 
ATOM 1403 C CE1 . PHE A 1 177 ? -60.253  -16.196 -8.704  1.00 257.32 ? 199 PHE A CE1 1 
ATOM 1404 C CE2 . PHE A 1 177 ? -59.140  -14.213 -7.905  1.00 257.75 ? 199 PHE A CE2 1 
ATOM 1405 C CZ  . PHE A 1 177 ? -60.025  -15.274 -7.689  1.00 258.04 ? 199 PHE A CZ  1 
ATOM 1406 N N   . THR A 1 178 ? -57.572  -13.086 -14.360 1.00 235.03 ? 200 THR A N   1 
ATOM 1407 C CA  . THR A 1 178 ? -56.902  -13.013 -15.667 1.00 232.25 ? 200 THR A CA  1 
ATOM 1408 C C   . THR A 1 178 ? -55.975  -11.818 -15.724 1.00 232.57 ? 200 THR A C   1 
ATOM 1409 O O   . THR A 1 178 ? -55.298  -11.596 -16.724 1.00 232.52 ? 200 THR A O   1 
ATOM 1410 C CB  . THR A 1 178 ? -57.862  -12.870 -16.875 1.00 228.71 ? 200 THR A CB  1 
ATOM 1411 O OG1 . THR A 1 178 ? -57.088  -12.857 -18.077 1.00 217.39 ? 200 THR A OG1 1 
ATOM 1412 C CG2 . THR A 1 178 ? -58.621  -11.557 -16.828 1.00 226.44 ? 200 THR A CG2 1 
ATOM 1413 N N   . SER A 1 179 ? -55.963  -11.048 -14.643 1.00 230.18 ? 201 SER A N   1 
ATOM 1414 C CA  . SER A 1 179 ? -55.265  -9.774  -14.587 1.00 220.89 ? 201 SER A CA  1 
ATOM 1415 C C   . SER A 1 179 ? -53.737  -9.893  -14.623 1.00 213.84 ? 201 SER A C   1 
ATOM 1416 O O   . SER A 1 179 ? -53.181  -10.984 -14.755 1.00 210.67 ? 201 SER A O   1 
ATOM 1417 C CB  . SER A 1 179 ? -55.724  -9.008  -13.341 1.00 220.21 ? 201 SER A CB  1 
ATOM 1418 O OG  . SER A 1 179 ? -57.143  -8.986  -13.253 1.00 219.78 ? 201 SER A OG  1 
ATOM 1419 N N   . ALA A 1 180 ? -53.078  -8.742  -14.516 1.00 210.90 ? 202 ALA A N   1 
ATOM 1420 C CA  . ALA A 1 180 ? -51.624  -8.641  -14.363 1.00 210.66 ? 202 ALA A CA  1 
ATOM 1421 C C   . ALA A 1 180 ? -51.292  -7.763  -13.134 1.00 217.53 ? 202 ALA A C   1 
ATOM 1422 O O   . ALA A 1 180 ? -51.893  -6.704  -12.968 1.00 220.24 ? 202 ALA A O   1 
ATOM 1423 C CB  . ALA A 1 180 ? -51.018  -8.041  -15.617 1.00 204.26 ? 202 ALA A CB  1 
ATOM 1424 N N   . PHE A 1 181 ? -50.346  -8.183  -12.286 1.00 213.88 ? 203 PHE A N   1 
ATOM 1425 C CA  . PHE A 1 181 ? -50.128  -7.525  -10.987 1.00 204.37 ? 203 PHE A CA  1 
ATOM 1426 C C   . PHE A 1 181 ? -48.788  -6.792  -10.823 1.00 201.62 ? 203 PHE A C   1 
ATOM 1427 O O   . PHE A 1 181 ? -47.745  -7.321  -11.167 1.00 199.96 ? 203 PHE A O   1 
ATOM 1428 C CB  . PHE A 1 181 ? -50.274  -8.545  -9.855  1.00 201.51 ? 203 PHE A CB  1 
ATOM 1429 C CG  . PHE A 1 181 ? -51.520  -9.381  -9.939  1.00 209.19 ? 203 PHE A CG  1 
ATOM 1430 C CD1 . PHE A 1 181 ? -51.445  -10.744 -10.220 1.00 212.22 ? 203 PHE A CD1 1 
ATOM 1431 C CD2 . PHE A 1 181 ? -52.763  -8.815  -9.724  1.00 213.57 ? 203 PHE A CD2 1 
ATOM 1432 C CE1 . PHE A 1 181 ? -52.596  -11.533 -10.290 1.00 214.21 ? 203 PHE A CE1 1 
ATOM 1433 C CE2 . PHE A 1 181 ? -53.913  -9.588  -9.798  1.00 219.90 ? 203 PHE A CE2 1 
ATOM 1434 C CZ  . PHE A 1 181 ? -53.832  -10.953 -10.076 1.00 218.05 ? 203 PHE A CZ  1 
ATOM 1435 N N   . THR A 1 182 ? -48.839  -5.577  -10.275 1.00 205.09 ? 204 THR A N   1 
ATOM 1436 C CA  . THR A 1 182 ? -47.643  -4.824  -9.861  1.00 205.38 ? 204 THR A CA  1 
ATOM 1437 C C   . THR A 1 182 ? -47.854  -4.258  -8.427  1.00 212.28 ? 204 THR A C   1 
ATOM 1438 O O   . THR A 1 182 ? -48.966  -3.844  -8.073  1.00 208.78 ? 204 THR A O   1 
ATOM 1439 C CB  . THR A 1 182 ? -47.259  -3.702  -10.903 1.00 200.68 ? 204 THR A CB  1 
ATOM 1440 O OG1 . THR A 1 182 ? -45.836  -3.505  -10.958 1.00 192.26 ? 204 THR A OG1 1 
ATOM 1441 C CG2 . THR A 1 182 ? -47.933  -2.396  -10.570 1.00 206.08 ? 204 THR A CG2 1 
ATOM 1442 N N   . ARG A 1 183 ? -46.800  -4.286  -7.600  1.00 216.48 ? 205 ARG A N   1 
ATOM 1443 C CA  . ARG A 1 183 ? -46.862  -3.826  -6.202  1.00 210.37 ? 205 ARG A CA  1 
ATOM 1444 C C   . ARG A 1 183 ? -46.176  -2.468  -6.019  1.00 204.28 ? 205 ARG A C   1 
ATOM 1445 O O   . ARG A 1 183 ? -45.076  -2.241  -6.513  1.00 199.60 ? 205 ARG A O   1 
ATOM 1446 C CB  . ARG A 1 183 ? -46.221  -4.859  -5.255  1.00 207.49 ? 205 ARG A CB  1 
ATOM 1447 C CG  . ARG A 1 183 ? -46.612  -4.691  -3.789  1.00 208.04 ? 205 ARG A CG  1 
ATOM 1448 C CD  . ARG A 1 183 ? -45.640  -5.344  -2.788  1.00 211.60 ? 205 ARG A CD  1 
ATOM 1449 N NE  . ARG A 1 183 ? -46.263  -5.368  -1.462  1.00 217.06 ? 205 ARG A NE  1 
ATOM 1450 C CZ  . ARG A 1 183 ? -46.221  -4.366  -0.585  1.00 216.83 ? 205 ARG A CZ  1 
ATOM 1451 N NH1 . ARG A 1 183 ? -45.545  -3.262  -0.862  1.00 219.31 ? 205 ARG A NH1 1 
ATOM 1452 N NH2 . ARG A 1 183 ? -46.851  -4.468  0.578   1.00 214.10 ? 205 ARG A NH2 1 
ATOM 1453 N N   . LEU A 1 184 ? -46.821  -1.571  -5.289  1.00 203.03 ? 206 LEU A N   1 
ATOM 1454 C CA  . LEU A 1 184 ? -46.265  -0.245  -5.076  1.00 204.71 ? 206 LEU A CA  1 
ATOM 1455 C C   . LEU A 1 184 ? -45.995  -0.020  -3.596  1.00 214.94 ? 206 LEU A C   1 
ATOM 1456 O O   . LEU A 1 184 ? -46.909  -0.148  -2.781  1.00 212.46 ? 206 LEU A O   1 
ATOM 1457 C CB  . LEU A 1 184 ? -47.238  0.808   -5.588  1.00 207.79 ? 206 LEU A CB  1 
ATOM 1458 C CG  . LEU A 1 184 ? -46.721  2.213   -5.884  1.00 208.16 ? 206 LEU A CG  1 
ATOM 1459 C CD1 . LEU A 1 184 ? -47.169  3.163   -4.805  1.00 215.21 ? 206 LEU A CD1 1 
ATOM 1460 C CD2 . LEU A 1 184 ? -45.219  2.229   -6.034  1.00 206.21 ? 206 LEU A CD2 1 
ATOM 1461 N N   . ILE A 1 185 ? -44.744  0.321   -3.260  1.00 221.56 ? 207 ILE A N   1 
ATOM 1462 C CA  . ILE A 1 185 ? -44.342  0.598   -1.874  1.00 219.05 ? 207 ILE A CA  1 
ATOM 1463 C C   . ILE A 1 185 ? -43.999  2.062   -1.637  1.00 220.80 ? 207 ILE A C   1 
ATOM 1464 O O   . ILE A 1 185 ? -43.007  2.566   -2.166  1.00 217.44 ? 207 ILE A O   1 
ATOM 1465 C CB  . ILE A 1 185 ? -43.091  -0.197  -1.440  1.00 210.11 ? 207 ILE A CB  1 
ATOM 1466 C CG1 . ILE A 1 185 ? -42.938  -1.478  -2.238  1.00 210.74 ? 207 ILE A CG1 1 
ATOM 1467 C CG2 . ILE A 1 185 ? -43.184  -0.547  0.024   1.00 214.52 ? 207 ILE A CG2 1 
ATOM 1468 C CD1 . ILE A 1 185 ? -41.951  -2.406  -1.638  1.00 205.33 ? 207 ILE A CD1 1 
ATOM 1469 N N   . VAL A 1 186 ? -44.805  2.743   -0.829  1.00 221.05 ? 208 VAL A N   1 
ATOM 1470 C CA  . VAL A 1 186 ? -44.456  4.098   -0.424  1.00 229.13 ? 208 VAL A CA  1 
ATOM 1471 C C   . VAL A 1 186 ? -44.122  4.172   1.050   1.00 236.71 ? 208 VAL A C   1 
ATOM 1472 O O   . VAL A 1 186 ? -44.944  3.835   1.901   1.00 239.75 ? 208 VAL A O   1 
ATOM 1473 C CB  . VAL A 1 186 ? -45.554  5.116   -0.725  1.00 235.41 ? 208 VAL A CB  1 
ATOM 1474 C CG1 . VAL A 1 186 ? -45.015  6.517   -0.508  1.00 244.65 ? 208 VAL A CG1 1 
ATOM 1475 C CG2 . VAL A 1 186 ? -46.001  4.979   -2.139  1.00 231.74 ? 208 VAL A CG2 1 
ATOM 1476 N N   . ARG A 1 187 ? -42.907  4.631   1.331   1.00 239.45 ? 209 ARG A N   1 
ATOM 1477 C CA  . ARG A 1 187 ? -42.393  4.739   2.686   1.00 243.25 ? 209 ARG A CA  1 
ATOM 1478 C C   . ARG A 1 187 ? -42.874  6.024   3.324   1.00 251.51 ? 209 ARG A C   1 
ATOM 1479 O O   . ARG A 1 187 ? -43.234  6.969   2.629   1.00 256.55 ? 209 ARG A O   1 
ATOM 1480 C CB  . ARG A 1 187 ? -40.866  4.710   2.662   1.00 242.43 ? 209 ARG A CB  1 
ATOM 1481 C CG  . ARG A 1 187 ? -40.253  5.020   1.307   1.00 239.47 ? 209 ARG A CG  1 
ATOM 1482 C CD  . ARG A 1 187 ? -38.761  4.794   1.333   1.00 235.60 ? 209 ARG A CD  1 
ATOM 1483 N NE  . ARG A 1 187 ? -38.158  5.500   2.452   1.00 238.04 ? 209 ARG A NE  1 
ATOM 1484 C CZ  . ARG A 1 187 ? -36.854  5.569   2.668   1.00 239.41 ? 209 ARG A CZ  1 
ATOM 1485 N NH1 . ARG A 1 187 ? -36.013  4.968   1.836   1.00 236.71 ? 209 ARG A NH1 1 
ATOM 1486 N NH2 . ARG A 1 187 ? -36.394  6.231   3.720   1.00 243.41 ? 209 ARG A NH2 1 
ATOM 1487 N N   . ARG A 1 188 ? -42.870  6.059   4.648   1.00 250.32 ? 210 ARG A N   1 
ATOM 1488 C CA  . ARG A 1 188 ? -43.359  7.209   5.392   1.00 259.21 ? 210 ARG A CA  1 
ATOM 1489 C C   . ARG A 1 188 ? -42.663  8.535   5.045   1.00 269.35 ? 210 ARG A C   1 
ATOM 1490 O O   . ARG A 1 188 ? -43.315  9.580   5.012   1.00 274.08 ? 210 ARG A O   1 
ATOM 1491 C CB  . ARG A 1 188 ? -43.206  6.916   6.874   1.00 261.61 ? 210 ARG A CB  1 
ATOM 1492 C CG  . ARG A 1 188 ? -43.772  7.935   7.828   1.00 268.22 ? 210 ARG A CG  1 
ATOM 1493 C CD  . ARG A 1 188 ? -43.483  7.451   9.252   1.00 270.89 ? 210 ARG A CD  1 
ATOM 1494 N NE  . ARG A 1 188 ? -43.381  5.983   9.303   1.00 273.44 ? 210 ARG A NE  1 
ATOM 1495 C CZ  . ARG A 1 188 ? -42.293  5.283   9.649   1.00 263.41 ? 210 ARG A CZ  1 
ATOM 1496 N NH1 . ARG A 1 188 ? -41.169  5.895   10.005  1.00 260.10 ? 210 ARG A NH1 1 
ATOM 1497 N NH2 . ARG A 1 188 ? -42.329  3.951   9.648   1.00 255.61 ? 210 ARG A NH2 1 
ATOM 1498 N N   . CYS A 1 189 ? -41.358  8.488   4.766   1.00 275.81 ? 211 CYS A N   1 
ATOM 1499 C CA  . CYS A 1 189 ? -40.548  9.698   4.590   1.00 278.46 ? 211 CYS A CA  1 
ATOM 1500 C C   . CYS A 1 189 ? -39.878  9.770   3.240   1.00 273.32 ? 211 CYS A C   1 
ATOM 1501 O O   . CYS A 1 189 ? -39.798  8.776   2.535   1.00 268.09 ? 211 CYS A O   1 
ATOM 1502 C CB  . CYS A 1 189 ? -39.458  9.721   5.639   1.00 286.69 ? 211 CYS A CB  1 
ATOM 1503 S SG  . CYS A 1 189 ? -40.079  9.266   7.235   1.00 293.76 ? 211 CYS A SG  1 
ATOM 1504 N N   . GLU A 1 190 ? -39.364  10.944  2.892   1.00 263.27 ? 212 GLU A N   1 
ATOM 1505 C CA  . GLU A 1 190 ? -38.676  11.098  1.616   1.00 265.23 ? 212 GLU A CA  1 
ATOM 1506 C C   . GLU A 1 190 ? -37.331  10.380  1.644   1.00 263.15 ? 212 GLU A C   1 
ATOM 1507 O O   . GLU A 1 190 ? -36.841  10.044  2.720   1.00 258.55 ? 212 GLU A O   1 
ATOM 1508 C CB  . GLU A 1 190 ? -38.520  12.574  1.219   1.00 267.91 ? 212 GLU A CB  1 
ATOM 1509 C CG  . GLU A 1 190 ? -38.165  13.526  2.347   1.00 274.46 ? 212 GLU A CG  1 
ATOM 1510 C CD  . GLU A 1 190 ? -39.389  14.102  3.044   1.00 276.70 ? 212 GLU A CD  1 
ATOM 1511 O OE1 . GLU A 1 190 ? -40.264  13.313  3.468   1.00 273.58 ? 212 GLU A OE1 1 
ATOM 1512 O OE2 . GLU A 1 190 ? -39.477  15.345  3.164   1.00 278.26 ? 212 GLU A OE2 1 
ATOM 1513 N N   . ALA A 1 191 ? -36.762  10.128  0.461   1.00 268.13 ? 213 ALA A N   1 
ATOM 1514 C CA  . ALA A 1 191 ? -35.488  9.418   0.334   1.00 262.84 ? 213 ALA A CA  1 
ATOM 1515 C C   . ALA A 1 191 ? -34.434  10.056  1.222   1.00 256.19 ? 213 ALA A C   1 
ATOM 1516 O O   . ALA A 1 191 ? -34.406  11.274  1.402   1.00 254.14 ? 213 ALA A O   1 
ATOM 1517 C CB  . ALA A 1 191 ? -35.015  9.362   -1.128  1.00 261.24 ? 213 ALA A CB  1 
ATOM 1518 N N   . GLN A 1 192 ? -33.595  9.210   1.802   1.00 252.56 ? 214 GLN A N   1 
ATOM 1519 C CA  . GLN A 1 192 ? -32.565  9.643   2.737   1.00 255.07 ? 214 GLN A CA  1 
ATOM 1520 C C   . GLN A 1 192 ? -33.111  10.280  4.034   1.00 260.24 ? 214 GLN A C   1 
ATOM 1521 O O   . GLN A 1 192 ? -32.338  10.794  4.847   1.00 262.48 ? 214 GLN A O   1 
ATOM 1522 C CB  . GLN A 1 192 ? -31.545  10.555  2.042   1.00 248.46 ? 214 GLN A CB  1 
ATOM 1523 C CG  . GLN A 1 192 ? -30.997  10.001  0.735   1.00 240.94 ? 214 GLN A CG  1 
ATOM 1524 C CD  . GLN A 1 192 ? -30.437  8.589   0.861   1.00 239.48 ? 214 GLN A CD  1 
ATOM 1525 O OE1 . GLN A 1 192 ? -29.877  8.209   1.888   1.00 238.14 ? 214 GLN A OE1 1 
ATOM 1526 N NE2 . GLN A 1 192 ? -30.587  7.806   -0.196  1.00 239.37 ? 214 GLN A NE2 1 
ATOM 1527 N N   . LYS A 1 193 ? -34.427  10.240  4.235   1.00 260.77 ? 215 LYS A N   1 
ATOM 1528 C CA  . LYS A 1 193 ? -35.001  10.621  5.525   1.00 260.33 ? 215 LYS A CA  1 
ATOM 1529 C C   . LYS A 1 193 ? -35.670  9.401   6.165   1.00 258.08 ? 215 LYS A C   1 
ATOM 1530 O O   . LYS A 1 193 ? -36.386  8.660   5.493   1.00 260.12 ? 215 LYS A O   1 
ATOM 1531 C CB  . LYS A 1 193 ? -35.998  11.787  5.382   1.00 263.06 ? 215 LYS A CB  1 
ATOM 1532 C CG  . LYS A 1 193 ? -35.385  13.099  4.886   1.00 260.99 ? 215 LYS A CG  1 
ATOM 1533 C CD  . LYS A 1 193 ? -36.253  14.313  5.204   1.00 261.80 ? 215 LYS A CD  1 
ATOM 1534 C CE  . LYS A 1 193 ? -35.740  15.045  6.419   1.00 260.91 ? 215 LYS A CE  1 
ATOM 1535 N NZ  . LYS A 1 193 ? -34.286  15.321  6.304   1.00 267.81 ? 215 LYS A NZ  1 
ATOM 1536 N N   . TRP A 1 194 ? -35.417  9.181   7.454   1.00 252.35 ? 216 TRP A N   1 
ATOM 1537 C CA  . TRP A 1 194 ? -36.084  8.111   8.197   1.00 249.89 ? 216 TRP A CA  1 
ATOM 1538 C C   . TRP A 1 194 ? -36.362  8.543   9.632   1.00 252.81 ? 216 TRP A C   1 
ATOM 1539 O O   . TRP A 1 194 ? -35.909  9.593   10.066  1.00 257.73 ? 216 TRP A O   1 
ATOM 1540 C CB  . TRP A 1 194 ? -35.219  6.854   8.222   1.00 246.04 ? 216 TRP A CB  1 
ATOM 1541 C CG  . TRP A 1 194 ? -34.088  6.975   9.186   1.00 248.52 ? 216 TRP A CG  1 
ATOM 1542 C CD1 . TRP A 1 194 ? -32.891  7.566   8.952   1.00 249.24 ? 216 TRP A CD1 1 
ATOM 1543 C CD2 . TRP A 1 194 ? -34.049  6.511   10.550  1.00 245.45 ? 216 TRP A CD2 1 
ATOM 1544 N NE1 . TRP A 1 194 ? -32.094  7.496   10.071  1.00 248.89 ? 216 TRP A NE1 1 
ATOM 1545 C CE2 . TRP A 1 194 ? -32.783  6.857   11.063  1.00 246.12 ? 216 TRP A CE2 1 
ATOM 1546 C CE3 . TRP A 1 194 ? -34.951  5.824   11.368  1.00 237.88 ? 216 TRP A CE3 1 
ATOM 1547 C CZ2 . TRP A 1 194 ? -32.406  6.548   12.362  1.00 238.34 ? 216 TRP A CZ2 1 
ATOM 1548 C CZ3 . TRP A 1 194 ? -34.579  5.532   12.653  1.00 232.59 ? 216 TRP A CZ3 1 
ATOM 1549 C CH2 . TRP A 1 194 ? -33.315  5.889   13.141  1.00 236.38 ? 216 TRP A CH2 1 
ATOM 1550 N N   . GLY A 1 195 ? -37.099  7.723   10.372  1.00 250.42 ? 217 GLY A N   1 
ATOM 1551 C CA  . GLY A 1 195 ? -37.359  8.003   11.772  1.00 255.82 ? 217 GLY A CA  1 
ATOM 1552 C C   . GLY A 1 195 ? -38.839  8.083   12.047  1.00 265.54 ? 217 GLY A C   1 
ATOM 1553 O O   . GLY A 1 195 ? -39.631  7.990   11.118  1.00 268.49 ? 217 GLY A O   1 
ATOM 1554 N N   . PRO A 1 196 ? -39.221  8.264   13.322  1.00 270.65 ? 218 PRO A N   1 
ATOM 1555 C CA  . PRO A 1 196 ? -40.630  8.306   13.740  1.00 270.44 ? 218 PRO A CA  1 
ATOM 1556 C C   . PRO A 1 196 ? -41.363  9.593   13.369  1.00 279.29 ? 218 PRO A C   1 
ATOM 1557 O O   . PRO A 1 196 ? -42.546  9.725   13.689  1.00 280.00 ? 218 PRO A O   1 
ATOM 1558 C CB  . PRO A 1 196 ? -40.542  8.204   15.261  1.00 265.01 ? 218 PRO A CB  1 
ATOM 1559 C CG  . PRO A 1 196 ? -39.211  8.767   15.592  1.00 275.13 ? 218 PRO A CG  1 
ATOM 1560 C CD  . PRO A 1 196 ? -38.304  8.356   14.470  1.00 273.08 ? 218 PRO A CD  1 
ATOM 1561 N N   . GLU A 1 197 ? -40.666  10.527  12.725  1.00 282.06 ? 219 GLU A N   1 
ATOM 1562 C CA  . GLU A 1 197 ? -41.247  11.810  12.329  1.00 282.22 ? 219 GLU A CA  1 
ATOM 1563 C C   . GLU A 1 197 ? -40.634  12.366  11.034  1.00 282.16 ? 219 GLU A C   1 
ATOM 1564 O O   . GLU A 1 197 ? -41.140  13.348  10.492  1.00 285.06 ? 219 GLU A O   1 
ATOM 1565 C CB  . GLU A 1 197 ? -41.097  12.850  13.450  1.00 281.81 ? 219 GLU A CB  1 
ATOM 1566 C CG  . GLU A 1 197 ? -40.312  12.397  14.688  1.00 284.52 ? 219 GLU A CG  1 
ATOM 1567 C CD  . GLU A 1 197 ? -38.800  12.311  14.472  1.00 284.84 ? 219 GLU A CD  1 
ATOM 1568 O OE1 . GLU A 1 197 ? -38.044  12.530  15.444  1.00 287.93 ? 219 GLU A OE1 1 
ATOM 1569 O OE2 . GLU A 1 197 ? -38.360  12.009  13.343  1.00 282.55 ? 219 GLU A OE2 1 
ATOM 1570 N N   . CYS A 1 198 ? -39.555  11.722  10.571  1.00 279.22 ? 220 CYS A N   1 
ATOM 1571 C CA  . CYS A 1 198 ? -38.721  12.118  9.411   1.00 279.76 ? 220 CYS A CA  1 
ATOM 1572 C C   . CYS A 1 198 ? -37.605  13.128  9.738   1.00 280.26 ? 220 CYS A C   1 
ATOM 1573 O O   . CYS A 1 198 ? -37.210  13.922  8.879   1.00 274.63 ? 220 CYS A O   1 
ATOM 1574 C CB  . CYS A 1 198 ? -39.542  12.586  8.190   1.00 285.52 ? 220 CYS A CB  1 
ATOM 1575 S SG  . CYS A 1 198 ? -40.430  11.278  7.270   1.00 312.88 ? 220 CYS A SG  1 
ATOM 1576 N N   . ASN A 1 199 ? -37.091  13.064  10.969  1.00 282.89 ? 221 ASN A N   1 
ATOM 1577 C CA  . ASN A 1 199 ? -36.084  14.013  11.474  1.00 280.25 ? 221 ASN A CA  1 
ATOM 1578 C C   . ASN A 1 199 ? -34.677  13.444  11.628  1.00 276.99 ? 221 ASN A C   1 
ATOM 1579 O O   . ASN A 1 199 ? -33.839  14.022  12.323  1.00 275.28 ? 221 ASN A O   1 
ATOM 1580 C CB  . ASN A 1 199 ? -36.516  14.599  12.822  1.00 282.20 ? 221 ASN A CB  1 
ATOM 1581 C CG  . ASN A 1 199 ? -37.576  15.672  12.679  1.00 293.15 ? 221 ASN A CG  1 
ATOM 1582 O OD1 . ASN A 1 199 ? -38.764  15.372  12.544  1.00 298.62 ? 221 ASN A OD1 1 
ATOM 1583 N ND2 . ASN A 1 199 ? -37.153  16.935  12.716  1.00 295.30 ? 221 ASN A ND2 1 
ATOM 1584 N N   . HIS A 1 200 ? -34.429  12.303  10.999  1.00 276.81 ? 222 HIS A N   1 
ATOM 1585 C CA  . HIS A 1 200 ? -33.096  11.724  10.974  1.00 268.56 ? 222 HIS A CA  1 
ATOM 1586 C C   . HIS A 1 200 ? -32.753  11.450  9.510   1.00 260.43 ? 222 HIS A C   1 
ATOM 1587 O O   . HIS A 1 200 ? -33.562  11.698  8.611   1.00 261.65 ? 222 HIS A O   1 
ATOM 1588 C CB  . HIS A 1 200 ? -33.030  10.442  11.822  1.00 264.83 ? 222 HIS A CB  1 
ATOM 1589 C CG  . HIS A 1 200 ? -33.693  10.558  13.166  1.00 271.01 ? 222 HIS A CG  1 
ATOM 1590 N ND1 . HIS A 1 200 ? -35.050  10.758  13.317  1.00 277.10 ? 222 HIS A ND1 1 
ATOM 1591 C CD2 . HIS A 1 200 ? -33.187  10.484  14.421  1.00 274.69 ? 222 HIS A CD2 1 
ATOM 1592 C CE1 . HIS A 1 200 ? -35.349  10.813  14.602  1.00 278.48 ? 222 HIS A CE1 1 
ATOM 1593 N NE2 . HIS A 1 200 ? -34.237  10.647  15.294  1.00 282.63 ? 222 HIS A NE2 1 
ATOM 1594 N N   . LEU A 1 201 ? -31.555  10.953  9.260   1.00 253.30 ? 223 LEU A N   1 
ATOM 1595 C CA  . LEU A 1 201 ? -31.164  10.671  7.897   1.00 246.33 ? 223 LEU A CA  1 
ATOM 1596 C C   . LEU A 1 201 ? -30.663  9.245   7.799   1.00 246.29 ? 223 LEU A C   1 
ATOM 1597 O O   . LEU A 1 201 ? -30.206  8.651   8.778   1.00 245.94 ? 223 LEU A O   1 
ATOM 1598 C CB  . LEU A 1 201 ? -30.072  11.628  7.451   1.00 241.99 ? 223 LEU A CB  1 
ATOM 1599 C CG  . LEU A 1 201 ? -28.816  11.386  8.284   1.00 251.40 ? 223 LEU A CG  1 
ATOM 1600 C CD1 . LEU A 1 201 ? -27.584  11.371  7.391   1.00 250.06 ? 223 LEU A CD1 1 
ATOM 1601 C CD2 . LEU A 1 201 ? -28.692  12.404  9.427   1.00 262.09 ? 223 LEU A CD2 1 
ATOM 1602 N N   . CYS A 1 202 ? -30.776  8.683   6.609   1.00 246.87 ? 224 CYS A N   1 
ATOM 1603 C CA  . CYS A 1 202 ? -30.419  7.296   6.397   1.00 241.22 ? 224 CYS A CA  1 
ATOM 1604 C C   . CYS A 1 202 ? -28.916  7.134   6.341   1.00 232.68 ? 224 CYS A C   1 
ATOM 1605 O O   . CYS A 1 202 ? -28.197  8.053   5.947   1.00 229.46 ? 224 CYS A O   1 
ATOM 1606 C CB  . CYS A 1 202 ? -31.009  6.798   5.075   1.00 247.07 ? 224 CYS A CB  1 
ATOM 1607 S SG  . CYS A 1 202 ? -32.827  6.773   4.991   1.00 262.87 ? 224 CYS A SG  1 
ATOM 1608 N N   . THR A 1 203 ? -28.451  5.957   6.749   1.00 229.18 ? 225 THR A N   1 
ATOM 1609 C CA  . THR A 1 203 ? -27.160  5.486   6.305   1.00 226.16 ? 225 THR A CA  1 
ATOM 1610 C C   . THR A 1 203 ? -27.319  5.563   4.810   1.00 222.92 ? 225 THR A C   1 
ATOM 1611 O O   . THR A 1 203 ? -28.251  4.990   4.259   1.00 227.74 ? 225 THR A O   1 
ATOM 1612 C CB  . THR A 1 203 ? -26.908  4.007   6.678   1.00 222.17 ? 225 THR A CB  1 
ATOM 1613 O OG1 . THR A 1 203 ? -27.317  3.753   8.029   1.00 220.83 ? 225 THR A OG1 1 
ATOM 1614 C CG2 . THR A 1 203 ? -25.430  3.667   6.518   1.00 218.48 ? 225 THR A CG2 1 
ATOM 1615 N N   . ALA A 1 204 ? -26.456  6.305   4.141   1.00 217.41 ? 226 ALA A N   1 
ATOM 1616 C CA  . ALA A 1 204 ? -26.584  6.379   2.694   1.00 224.14 ? 226 ALA A CA  1 
ATOM 1617 C C   . ALA A 1 204 ? -26.157  5.041   2.075   1.00 220.94 ? 226 ALA A C   1 
ATOM 1618 O O   . ALA A 1 204 ? -25.001  4.623   2.202   1.00 216.86 ? 226 ALA A O   1 
ATOM 1619 C CB  . ALA A 1 204 ? -25.781  7.531   2.131   1.00 232.26 ? 226 ALA A CB  1 
ATOM 1620 N N   . CYS A 1 205 ? -27.110  4.373   1.429   1.00 216.29 ? 227 CYS A N   1 
ATOM 1621 C CA  . CYS A 1 205 ? -26.908  3.042   0.884   1.00 206.07 ? 227 CYS A CA  1 
ATOM 1622 C C   . CYS A 1 205 ? -26.672  3.115   -0.605  1.00 200.90 ? 227 CYS A C   1 
ATOM 1623 O O   . CYS A 1 205 ? -27.566  3.493   -1.360  1.00 199.22 ? 227 CYS A O   1 
ATOM 1624 C CB  . CYS A 1 205 ? -28.136  2.180   1.153   1.00 208.83 ? 227 CYS A CB  1 
ATOM 1625 S SG  . CYS A 1 205 ? -29.579  3.068   1.824   1.00 228.67 ? 227 CYS A SG  1 
ATOM 1626 N N   . MET A 1 206 ? -25.468  2.749   -1.027  1.00 207.72 ? 228 MET A N   1 
ATOM 1627 C CA  . MET A 1 206 ? -25.126  2.783   -2.444  1.00 210.49 ? 228 MET A CA  1 
ATOM 1628 C C   . MET A 1 206 ? -25.722  1.555   -3.128  1.00 205.05 ? 228 MET A C   1 
ATOM 1629 O O   . MET A 1 206 ? -26.597  0.896   -2.562  1.00 206.08 ? 228 MET A O   1 
ATOM 1630 C CB  . MET A 1 206 ? -23.606  2.831   -2.659  1.00 212.89 ? 228 MET A CB  1 
ATOM 1631 C CG  . MET A 1 206 ? -22.773  3.751   -1.700  1.00 226.27 ? 228 MET A CG  1 
ATOM 1632 S SD  . MET A 1 206 ? -23.290  5.462   -1.307  1.00 240.36 ? 228 MET A SD  1 
ATOM 1633 C CE  . MET A 1 206 ? -21.818  6.118   -0.499  1.00 203.83 ? 228 MET A CE  1 
ATOM 1634 N N   . ASN A 1 207 ? -25.258  1.254   -4.337  1.00 197.82 ? 229 ASN A N   1 
ATOM 1635 C CA  . ASN A 1 207 ? -25.702  0.056   -5.044  1.00 198.03 ? 229 ASN A CA  1 
ATOM 1636 C C   . ASN A 1 207 ? -27.205  -0.236  -5.007  1.00 193.84 ? 229 ASN A C   1 
ATOM 1637 O O   . ASN A 1 207 ? -27.602  -1.392  -4.866  1.00 193.10 ? 229 ASN A O   1 
ATOM 1638 C CB  . ASN A 1 207 ? -24.961  -1.170  -4.516  1.00 199.39 ? 229 ASN A CB  1 
ATOM 1639 C CG  . ASN A 1 207 ? -23.674  -1.441  -5.262  1.00 205.54 ? 229 ASN A CG  1 
ATOM 1640 O OD1 . ASN A 1 207 ? -23.509  -1.047  -6.420  1.00 208.57 ? 229 ASN A OD1 1 
ATOM 1641 N ND2 . ASN A 1 207 ? -22.755  -2.137  -4.605  1.00 206.37 ? 229 ASN A ND2 1 
ATOM 1642 N N   . ASN A 1 208 ? -28.025  0.805   -5.098  1.00 191.32 ? 230 ASN A N   1 
ATOM 1643 C CA  . ASN A 1 208 ? -29.467  0.637   -5.150  1.00 190.88 ? 230 ASN A CA  1 
ATOM 1644 C C   . ASN A 1 208 ? -30.080  0.117   -3.862  1.00 189.47 ? 230 ASN A C   1 
ATOM 1645 O O   . ASN A 1 208 ? -31.202  -0.370  -3.876  1.00 198.22 ? 230 ASN A O   1 
ATOM 1646 C CB  . ASN A 1 208 ? -29.846  -0.314  -6.286  1.00 195.80 ? 230 ASN A CB  1 
ATOM 1647 C CG  . ASN A 1 208 ? -31.156  0.042   -6.931  1.00 204.56 ? 230 ASN A CG  1 
ATOM 1648 O OD1 . ASN A 1 208 ? -31.177  0.806   -7.892  1.00 207.58 ? 230 ASN A OD1 1 
ATOM 1649 N ND2 . ASN A 1 208 ? -32.262  -0.517  -6.422  1.00 203.83 ? 230 ASN A ND2 1 
ATOM 1650 N N   . GLY A 1 209 ? -29.360  0.205   -2.752  1.00 186.25 ? 231 GLY A N   1 
ATOM 1651 C CA  . GLY A 1 209 ? -29.917  -0.213  -1.476  1.00 187.49 ? 231 GLY A CA  1 
ATOM 1652 C C   . GLY A 1 209 ? -31.160  0.604   -1.169  1.00 189.81 ? 231 GLY A C   1 
ATOM 1653 O O   . GLY A 1 209 ? -31.372  1.645   -1.781  1.00 188.76 ? 231 GLY A O   1 
ATOM 1654 N N   . VAL A 1 210 ? -31.997  0.144   -0.243  1.00 196.70 ? 232 VAL A N   1 
ATOM 1655 C CA  . VAL A 1 210 ? -33.149  0.948   0.183   1.00 198.34 ? 232 VAL A CA  1 
ATOM 1656 C C   . VAL A 1 210 ? -33.148  1.243   1.670   1.00 204.35 ? 232 VAL A C   1 
ATOM 1657 O O   . VAL A 1 210 ? -33.058  0.335   2.488   1.00 206.51 ? 232 VAL A O   1 
ATOM 1658 C CB  . VAL A 1 210 ? -34.501  0.290   -0.137  1.00 197.27 ? 232 VAL A CB  1 
ATOM 1659 C CG1 . VAL A 1 210 ? -35.628  1.184   0.357   1.00 198.56 ? 232 VAL A CG1 1 
ATOM 1660 C CG2 . VAL A 1 210 ? -34.638  0.057   -1.622  1.00 209.19 ? 232 VAL A CG2 1 
ATOM 1661 N N   . CYS A 1 211 ? -33.282  2.513   2.022   1.00 206.73 ? 233 CYS A N   1 
ATOM 1662 C CA  . CYS A 1 211 ? -33.148  2.912   3.412   1.00 220.23 ? 233 CYS A CA  1 
ATOM 1663 C C   . CYS A 1 211 ? -34.434  2.736   4.242   1.00 225.45 ? 233 CYS A C   1 
ATOM 1664 O O   . CYS A 1 211 ? -35.399  3.479   4.065   1.00 228.14 ? 233 CYS A O   1 
ATOM 1665 C CB  . CYS A 1 211 ? -32.646  4.354   3.473   1.00 225.37 ? 233 CYS A CB  1 
ATOM 1666 S SG  . CYS A 1 211 ? -32.124  4.871   5.121   1.00 256.43 ? 233 CYS A SG  1 
ATOM 1667 N N   . HIS A 1 212 ? -34.429  1.756   5.151   1.00 220.93 ? 234 HIS A N   1 
ATOM 1668 C CA  . HIS A 1 212 ? -35.582  1.480   6.019   1.00 217.75 ? 234 HIS A CA  1 
ATOM 1669 C C   . HIS A 1 212 ? -35.998  2.748   6.741   1.00 219.25 ? 234 HIS A C   1 
ATOM 1670 O O   . HIS A 1 212 ? -35.164  3.455   7.299   1.00 222.09 ? 234 HIS A O   1 
ATOM 1671 C CB  . HIS A 1 212 ? -35.253  0.372   7.037   1.00 217.97 ? 234 HIS A CB  1 
ATOM 1672 C CG  . HIS A 1 212 ? -36.471  -0.205  7.720   1.00 219.52 ? 234 HIS A CG  1 
ATOM 1673 N ND1 . HIS A 1 212 ? -37.737  0.250   7.522   1.00 224.37 ? 234 HIS A ND1 1 
ATOM 1674 C CD2 . HIS A 1 212 ? -36.564  -1.246  8.605   1.00 217.65 ? 234 HIS A CD2 1 
ATOM 1675 C CE1 . HIS A 1 212 ? -38.592  -0.463  8.257   1.00 223.93 ? 234 HIS A CE1 1 
ATOM 1676 N NE2 . HIS A 1 212 ? -37.905  -1.364  8.912   1.00 219.00 ? 234 HIS A NE2 1 
ATOM 1677 N N   . GLU A 1 213 ? -37.292  3.037   6.707   1.00 223.78 ? 235 GLU A N   1 
ATOM 1678 C CA  . GLU A 1 213 ? -37.838  4.228   7.349   1.00 232.68 ? 235 GLU A CA  1 
ATOM 1679 C C   . GLU A 1 213 ? -38.104  4.047   8.854   1.00 237.53 ? 235 GLU A C   1 
ATOM 1680 O O   . GLU A 1 213 ? -38.576  4.964   9.523   1.00 239.38 ? 235 GLU A O   1 
ATOM 1681 C CB  . GLU A 1 213 ? -39.111  4.684   6.626   1.00 237.68 ? 235 GLU A CB  1 
ATOM 1682 C CG  . GLU A 1 213 ? -39.697  3.650   5.662   1.00 238.44 ? 235 GLU A CG  1 
ATOM 1683 C CD  . GLU A 1 213 ? -40.732  2.725   6.301   1.00 238.63 ? 235 GLU A CD  1 
ATOM 1684 O OE1 . GLU A 1 213 ? -41.032  1.661   5.711   1.00 224.12 ? 235 GLU A OE1 1 
ATOM 1685 O OE2 . GLU A 1 213 ? -41.254  3.059   7.386   1.00 243.26 ? 235 GLU A OE2 1 
ATOM 1686 N N   . ASP A 1 214 ? -37.796  2.870   9.388   1.00 230.89 ? 236 ASP A N   1 
ATOM 1687 C CA  . ASP A 1 214 ? -37.972  2.625   10.816  1.00 221.67 ? 236 ASP A CA  1 
ATOM 1688 C C   . ASP A 1 214 ? -36.633  2.562   11.528  1.00 218.27 ? 236 ASP A C   1 
ATOM 1689 O O   . ASP A 1 214 ? -36.553  2.862   12.705  1.00 221.91 ? 236 ASP A O   1 
ATOM 1690 C CB  . ASP A 1 214 ? -38.758  1.333   11.069  1.00 222.33 ? 236 ASP A CB  1 
ATOM 1691 C CG  . ASP A 1 214 ? -40.236  1.582   11.368  1.00 232.34 ? 236 ASP A CG  1 
ATOM 1692 O OD1 . ASP A 1 214 ? -41.047  1.661   10.419  1.00 238.58 ? 236 ASP A OD1 1 
ATOM 1693 O OD2 . ASP A 1 214 ? -40.600  1.667   12.560  1.00 231.67 ? 236 ASP A OD2 1 
ATOM 1694 N N   . THR A 1 215 ? -35.575  2.184   10.820  1.00 219.00 ? 237 THR A N   1 
ATOM 1695 C CA  . THR A 1 215 ? -34.282  1.991   11.472  1.00 219.88 ? 237 THR A CA  1 
ATOM 1696 C C   . THR A 1 215 ? -33.151  2.877   10.952  1.00 222.89 ? 237 THR A C   1 
ATOM 1697 O O   . THR A 1 215 ? -32.152  3.070   11.633  1.00 223.06 ? 237 THR A O   1 
ATOM 1698 C CB  . THR A 1 215 ? -33.830  0.521   11.398  1.00 216.29 ? 237 THR A CB  1 
ATOM 1699 O OG1 . THR A 1 215 ? -33.274  0.242   10.106  1.00 213.85 ? 237 THR A OG1 1 
ATOM 1700 C CG2 . THR A 1 215 ? -34.999  -0.398  11.670  1.00 213.56 ? 237 THR A CG2 1 
ATOM 1701 N N   . GLY A 1 216 ? -33.289  3.394   9.739   1.00 224.13 ? 238 GLY A N   1 
ATOM 1702 C CA  . GLY A 1 216 ? -32.237  4.210   9.158   1.00 225.75 ? 238 GLY A CA  1 
ATOM 1703 C C   . GLY A 1 216 ? -31.111  3.381   8.600   1.00 222.23 ? 238 GLY A C   1 
ATOM 1704 O O   . GLY A 1 216 ? -30.176  3.909   7.997   1.00 219.70 ? 238 GLY A O   1 
ATOM 1705 N N   . GLU A 1 217 ? -31.200  2.073   8.817   1.00 222.84 ? 239 GLU A N   1 
ATOM 1706 C CA  . GLU A 1 217 ? -30.285  1.129   8.192   1.00 225.38 ? 239 GLU A CA  1 
ATOM 1707 C C   . GLU A 1 217 ? -30.803  0.742   6.812   1.00 220.42 ? 239 GLU A C   1 
ATOM 1708 O O   . GLU A 1 217 ? -31.938  1.066   6.454   1.00 223.17 ? 239 GLU A O   1 
ATOM 1709 C CB  . GLU A 1 217 ? -30.064  -0.108  9.080   1.00 226.06 ? 239 GLU A CB  1 
ATOM 1710 C CG  . GLU A 1 217 ? -29.080  0.129   10.243  1.00 229.68 ? 239 GLU A CG  1 
ATOM 1711 C CD  . GLU A 1 217 ? -27.653  0.472   9.784   1.00 227.88 ? 239 GLU A CD  1 
ATOM 1712 O OE1 . GLU A 1 217 ? -27.308  0.163   8.620   1.00 231.34 ? 239 GLU A OE1 1 
ATOM 1713 O OE2 . GLU A 1 217 ? -26.876  1.052   10.583  1.00 218.96 ? 239 GLU A OE2 1 
ATOM 1714 N N   . CYS A 1 218 ? -29.965  0.064   6.036   1.00 211.28 ? 240 CYS A N   1 
ATOM 1715 C CA  . CYS A 1 218 ? -30.315  -0.297  4.666   1.00 209.78 ? 240 CYS A CA  1 
ATOM 1716 C C   . CYS A 1 218 ? -30.624  -1.794  4.467   1.00 215.03 ? 240 CYS A C   1 
ATOM 1717 O O   . CYS A 1 218 ? -29.882  -2.654  4.971   1.00 220.06 ? 240 CYS A O   1 
ATOM 1718 C CB  . CYS A 1 218 ? -29.176  0.107   3.731   1.00 208.60 ? 240 CYS A CB  1 
ATOM 1719 S SG  . CYS A 1 218 ? -29.115  1.882   3.393   1.00 223.81 ? 240 CYS A SG  1 
ATOM 1720 N N   . ILE A 1 219 ? -31.716  -2.101  3.748   1.00 209.09 ? 241 ILE A N   1 
ATOM 1721 C CA  . ILE A 1 219 ? -31.954  -3.458  3.221   1.00 199.44 ? 241 ILE A CA  1 
ATOM 1722 C C   . ILE A 1 219 ? -31.278  -3.601  1.862   1.00 197.30 ? 241 ILE A C   1 
ATOM 1723 O O   . ILE A 1 219 ? -31.694  -2.993  0.878   1.00 195.54 ? 241 ILE A O   1 
ATOM 1724 C CB  . ILE A 1 219 ? -33.453  -3.810  3.036   1.00 188.75 ? 241 ILE A CB  1 
ATOM 1725 C CG1 . ILE A 1 219 ? -34.330  -3.131  4.088   1.00 191.30 ? 241 ILE A CG1 1 
ATOM 1726 C CG2 . ILE A 1 219 ? -33.653  -5.333  3.031   1.00 180.61 ? 241 ILE A CG2 1 
ATOM 1727 C CD1 . ILE A 1 219 ? -35.792  -3.462  3.948   1.00 197.52 ? 241 ILE A CD1 1 
ATOM 1728 N N   . CYS A 1 220 ? -30.236  -4.420  1.816   1.00 196.94 ? 242 CYS A N   1 
ATOM 1729 C CA  . CYS A 1 220 ? -29.346  -4.473  0.658   1.00 202.05 ? 242 CYS A CA  1 
ATOM 1730 C C   . CYS A 1 220 ? -29.874  -5.392  -0.444  1.00 211.51 ? 242 CYS A C   1 
ATOM 1731 O O   . CYS A 1 220 ? -30.641  -6.315  -0.159  1.00 211.83 ? 242 CYS A O   1 
ATOM 1732 C CB  . CYS A 1 220 ? -27.946  -4.891  1.107   1.00 201.65 ? 242 CYS A CB  1 
ATOM 1733 S SG  . CYS A 1 220 ? -27.146  -3.567  2.026   1.00 215.32 ? 242 CYS A SG  1 
ATOM 1734 N N   . PRO A 1 221 ? -29.488  -5.128  -1.711  1.00 212.73 ? 243 PRO A N   1 
ATOM 1735 C CA  . PRO A 1 221 ? -29.860  -6.018  -2.814  1.00 205.30 ? 243 PRO A CA  1 
ATOM 1736 C C   . PRO A 1 221 ? -28.978  -7.255  -2.762  1.00 203.96 ? 243 PRO A C   1 
ATOM 1737 O O   . PRO A 1 221 ? -27.804  -7.160  -2.388  1.00 202.09 ? 243 PRO A O   1 
ATOM 1738 C CB  . PRO A 1 221 ? -29.553  -5.193  -4.074  1.00 200.11 ? 243 PRO A CB  1 
ATOM 1739 C CG  . PRO A 1 221 ? -29.258  -3.812  -3.601  1.00 203.10 ? 243 PRO A CG  1 
ATOM 1740 C CD  . PRO A 1 221 ? -28.756  -3.949  -2.197  1.00 209.87 ? 243 PRO A CD  1 
ATOM 1741 N N   . PRO A 1 222 ? -29.553  -8.415  -3.109  1.00 203.25 ? 244 PRO A N   1 
ATOM 1742 C CA  . PRO A 1 222 ? -28.948  -9.755  -3.120  1.00 198.74 ? 244 PRO A CA  1 
ATOM 1743 C C   . PRO A 1 222 ? -27.597  -9.871  -3.838  1.00 196.27 ? 244 PRO A C   1 
ATOM 1744 O O   . PRO A 1 222 ? -27.535  -9.839  -5.074  1.00 189.25 ? 244 PRO A O   1 
ATOM 1745 C CB  . PRO A 1 222 ? -30.010  -10.615 -3.832  1.00 194.93 ? 244 PRO A CB  1 
ATOM 1746 C CG  . PRO A 1 222 ? -31.110  -9.655  -4.266  1.00 199.97 ? 244 PRO A CG  1 
ATOM 1747 C CD  . PRO A 1 222 ? -31.000  -8.480  -3.362  1.00 202.52 ? 244 PRO A CD  1 
ATOM 1748 N N   . GLY A 1 223 ? -26.537  -10.041 -3.049  1.00 198.76 ? 245 GLY A N   1 
ATOM 1749 C CA  . GLY A 1 223 ? -25.185  -10.132 -3.568  1.00 195.59 ? 245 GLY A CA  1 
ATOM 1750 C C   . GLY A 1 223 ? -24.384  -8.932  -3.114  1.00 200.45 ? 245 GLY A C   1 
ATOM 1751 O O   . GLY A 1 223 ? -23.259  -8.727  -3.580  1.00 196.90 ? 245 GLY A O   1 
ATOM 1752 N N   . PHE A 1 224 ? -24.985  -8.142  -2.216  1.00 204.58 ? 246 PHE A N   1 
ATOM 1753 C CA  . PHE A 1 224 ? -24.365  -6.958  -1.612  1.00 202.19 ? 246 PHE A CA  1 
ATOM 1754 C C   . PHE A 1 224 ? -24.712  -6.875  -0.127  1.00 202.96 ? 246 PHE A C   1 
ATOM 1755 O O   . PHE A 1 224 ? -25.781  -7.319  0.302   1.00 200.84 ? 246 PHE A O   1 
ATOM 1756 C CB  . PHE A 1 224 ? -24.773  -5.665  -2.346  1.00 197.87 ? 246 PHE A CB  1 
ATOM 1757 C CG  . PHE A 1 224 ? -24.241  -5.586  -3.755  1.00 203.10 ? 246 PHE A CG  1 
ATOM 1758 C CD1 . PHE A 1 224 ? -25.092  -5.438  -4.834  1.00 202.95 ? 246 PHE A CD1 1 
ATOM 1759 C CD2 . PHE A 1 224 ? -22.878  -5.711  -4.004  1.00 205.23 ? 246 PHE A CD2 1 
ATOM 1760 C CE1 . PHE A 1 224 ? -24.584  -5.398  -6.135  1.00 201.13 ? 246 PHE A CE1 1 
ATOM 1761 C CE2 . PHE A 1 224 ? -22.367  -5.670  -5.309  1.00 200.22 ? 246 PHE A CE2 1 
ATOM 1762 C CZ  . PHE A 1 224 ? -23.218  -5.514  -6.366  1.00 195.44 ? 246 PHE A CZ  1 
ATOM 1763 N N   . MET A 1 225 ? -23.787  -6.319  0.651   1.00 201.47 ? 247 MET A N   1 
ATOM 1764 C CA  . MET A 1 225 ? -23.996  -6.123  2.078   1.00 198.08 ? 247 MET A CA  1 
ATOM 1765 C C   . MET A 1 225 ? -23.189  -4.946  2.648   1.00 194.79 ? 247 MET A C   1 
ATOM 1766 O O   . MET A 1 225 ? -22.545  -4.184  1.919   1.00 193.30 ? 247 MET A O   1 
ATOM 1767 C CB  . MET A 1 225 ? -23.638  -7.394  2.827   1.00 194.34 ? 247 MET A CB  1 
ATOM 1768 C CG  . MET A 1 225 ? -22.212  -7.812  2.570   1.00 193.42 ? 247 MET A CG  1 
ATOM 1769 S SD  . MET A 1 225 ? -21.734  -9.259  3.527   1.00 214.62 ? 247 MET A SD  1 
ATOM 1770 C CE  . MET A 1 225 ? -19.944  -9.184  3.471   1.00 199.92 ? 247 MET A CE  1 
ATOM 1771 N N   . GLY A 1 226 ? -23.220  -4.812  3.966   1.00 193.58 ? 248 GLY A N   1 
ATOM 1772 C CA  . GLY A 1 226 ? -22.699  -3.627  4.614   1.00 192.99 ? 248 GLY A CA  1 
ATOM 1773 C C   . GLY A 1 226 ? -23.888  -2.925  5.230   1.00 195.52 ? 248 GLY A C   1 
ATOM 1774 O O   . GLY A 1 226 ? -24.984  -3.499  5.304   1.00 195.19 ? 248 GLY A O   1 
ATOM 1775 N N   . ARG A 1 227 ? -23.677  -1.697  5.687   1.00 196.56 ? 249 ARG A N   1 
ATOM 1776 C CA  . ARG A 1 227 ? -24.752  -0.885  6.236   1.00 200.46 ? 249 ARG A CA  1 
ATOM 1777 C C   . ARG A 1 227 ? -25.144  0.003   5.094   1.00 205.29 ? 249 ARG A C   1 
ATOM 1778 O O   . ARG A 1 227 ? -26.258  0.540   5.038   1.00 202.61 ? 249 ARG A O   1 
ATOM 1779 C CB  . ARG A 1 227 ? -24.229  0.004   7.361   1.00 210.42 ? 249 ARG A CB  1 
ATOM 1780 C CG  . ARG A 1 227 ? -23.334  -0.705  8.367   1.00 215.34 ? 249 ARG A CG  1 
ATOM 1781 C CD  . ARG A 1 227 ? -22.657  0.292   9.295   1.00 219.08 ? 249 ARG A CD  1 
ATOM 1782 N NE  . ARG A 1 227 ? -23.619  1.265   9.794   1.00 223.55 ? 249 ARG A NE  1 
ATOM 1783 C CZ  . ARG A 1 227 ? -23.502  2.576   9.634   1.00 223.08 ? 249 ARG A CZ  1 
ATOM 1784 N NH1 . ARG A 1 227 ? -22.443  3.072   9.001   1.00 224.11 ? 249 ARG A NH1 1 
ATOM 1785 N NH2 . ARG A 1 227 ? -24.440  3.383   10.119  1.00 216.61 ? 249 ARG A NH2 1 
ATOM 1786 N N   . THR A 1 228 ? -24.177  0.151   4.189   1.00 207.94 ? 250 THR A N   1 
ATOM 1787 C CA  . THR A 1 228 ? -24.282  1.028   3.035   1.00 209.03 ? 250 THR A CA  1 
ATOM 1788 C C   . THR A 1 228 ? -24.262  0.209   1.758   1.00 203.14 ? 250 THR A C   1 
ATOM 1789 O O   . THR A 1 228 ? -24.025  0.742   0.687   1.00 203.43 ? 250 THR A O   1 
ATOM 1790 C CB  . THR A 1 228 ? -23.073  1.966   2.924   1.00 208.42 ? 250 THR A CB  1 
ATOM 1791 O OG1 . THR A 1 228 ? -21.899  1.161   2.789   1.00 208.02 ? 250 THR A OG1 1 
ATOM 1792 C CG2 . THR A 1 228 ? -22.945  2.910   4.139   1.00 206.76 ? 250 THR A CG2 1 
ATOM 1793 N N   . CYS A 1 229 ? -24.466  -1.096  1.882   1.00 203.73 ? 251 CYS A N   1 
ATOM 1794 C CA  . CYS A 1 229 ? -24.641  -1.981  0.724   1.00 200.12 ? 251 CYS A CA  1 
ATOM 1795 C C   . CYS A 1 229 ? -23.490  -1.946  -0.282  1.00 192.88 ? 251 CYS A C   1 
ATOM 1796 O O   . CYS A 1 229 ? -23.660  -2.356  -1.434  1.00 191.98 ? 251 CYS A O   1 
ATOM 1797 C CB  . CYS A 1 229 ? -25.961  -1.668  -0.012  1.00 199.02 ? 251 CYS A CB  1 
ATOM 1798 S SG  . CYS A 1 229 ? -27.504  -1.913  0.958   1.00 188.23 ? 251 CYS A SG  1 
ATOM 1799 N N   . GLU A 1 230 ? -22.323  -1.476  0.140   1.00 185.92 ? 252 GLU A N   1 
ATOM 1800 C CA  . GLU A 1 230 ? -21.246  -1.273  -0.814  1.00 187.92 ? 252 GLU A CA  1 
ATOM 1801 C C   . GLU A 1 230 ? -20.452  -2.544  -1.117  1.00 187.39 ? 252 GLU A C   1 
ATOM 1802 O O   . GLU A 1 230 ? -19.589  -2.526  -1.994  1.00 182.00 ? 252 GLU A O   1 
ATOM 1803 C CB  . GLU A 1 230 ? -20.275  -0.219  -0.303  1.00 195.16 ? 252 GLU A CB  1 
ATOM 1804 C CG  . GLU A 1 230 ? -20.854  1.150   -0.061  1.00 206.13 ? 252 GLU A CG  1 
ATOM 1805 C CD  . GLU A 1 230 ? -19.811  2.101   0.518   1.00 220.72 ? 252 GLU A CD  1 
ATOM 1806 O OE1 . GLU A 1 230 ? -18.653  2.047   0.043   1.00 225.55 ? 252 GLU A OE1 1 
ATOM 1807 O OE2 . GLU A 1 230 ? -20.130  2.882   1.453   1.00 225.38 ? 252 GLU A OE2 1 
ATOM 1808 N N   . LYS A 1 231 ? -20.720  -3.636  -0.399  1.00 188.81 ? 253 LYS A N   1 
ATOM 1809 C CA  . LYS A 1 231 ? -19.787  -4.772  -0.416  1.00 184.38 ? 253 LYS A CA  1 
ATOM 1810 C C   . LYS A 1 231 ? -19.989  -5.783  -1.510  1.00 179.50 ? 253 LYS A C   1 
ATOM 1811 O O   . LYS A 1 231 ? -21.034  -6.420  -1.572  1.00 179.54 ? 253 LYS A O   1 
ATOM 1812 C CB  . LYS A 1 231 ? -19.755  -5.529  0.909   1.00 190.77 ? 253 LYS A CB  1 
ATOM 1813 C CG  . LYS A 1 231 ? -18.868  -6.791  0.857   1.00 190.52 ? 253 LYS A CG  1 
ATOM 1814 C CD  . LYS A 1 231 ? -17.408  -6.510  0.425   1.00 186.55 ? 253 LYS A CD  1 
ATOM 1815 C CE  . LYS A 1 231 ? -16.493  -7.694  0.717   1.00 183.34 ? 253 LYS A CE  1 
ATOM 1816 N NZ  . LYS A 1 231 ? -15.289  -7.685  -0.144  1.00 181.55 ? 253 LYS A NZ  1 
ATOM 1817 N N   . ALA A 1 232 ? -18.945  -5.973  -2.313  1.00 187.31 ? 254 ALA A N   1 
ATOM 1818 C CA  . ALA A 1 232 ? -18.985  -6.889  -3.446  1.00 199.92 ? 254 ALA A CA  1 
ATOM 1819 C C   . ALA A 1 232 ? -19.029  -8.357  -3.025  1.00 198.63 ? 254 ALA A C   1 
ATOM 1820 O O   . ALA A 1 232 ? -18.000  -9.055  -3.055  1.00 192.65 ? 254 ALA A O   1 
ATOM 1821 C CB  . ALA A 1 232 ? -17.803  -6.634  -4.390  1.00 202.22 ? 254 ALA A CB  1 
ATOM 1822 N N   . CYS A 1 233 ? -20.231  -8.819  -2.662  1.00 200.21 ? 255 CYS A N   1 
ATOM 1823 C CA  . CYS A 1 233 ? -20.428  -10.193 -2.204  1.00 206.16 ? 255 CYS A CA  1 
ATOM 1824 C C   . CYS A 1 233 ? -20.041  -11.161 -3.280  1.00 203.86 ? 255 CYS A C   1 
ATOM 1825 O O   . CYS A 1 233 ? -20.136  -10.859 -4.468  1.00 202.71 ? 255 CYS A O   1 
ATOM 1826 C CB  . CYS A 1 233 ? -21.862  -10.469 -1.743  1.00 204.05 ? 255 CYS A CB  1 
ATOM 1827 S SG  . CYS A 1 233 ? -21.981  -11.111 -0.056  1.00 213.89 ? 255 CYS A SG  1 
ATOM 1828 N N   . GLU A 1 234 ? -19.603  -12.330 -2.836  1.00 208.10 ? 256 GLU A N   1 
ATOM 1829 C CA  . GLU A 1 234 ? -18.996  -13.325 -3.696  1.00 215.43 ? 256 GLU A CA  1 
ATOM 1830 C C   . GLU A 1 234 ? -19.912  -13.707 -4.864  1.00 217.63 ? 256 GLU A C   1 
ATOM 1831 O O   . GLU A 1 234 ? -21.105  -13.371 -4.881  1.00 217.49 ? 256 GLU A O   1 
ATOM 1832 C CB  . GLU A 1 234 ? -18.655  -14.555 -2.854  1.00 219.56 ? 256 GLU A CB  1 
ATOM 1833 C CG  . GLU A 1 234 ? -17.359  -15.260 -3.229  1.00 221.59 ? 256 GLU A CG  1 
ATOM 1834 C CD  . GLU A 1 234 ? -17.437  -16.755 -2.962  1.00 228.69 ? 256 GLU A CD  1 
ATOM 1835 O OE1 . GLU A 1 234 ? -17.133  -17.548 -3.887  1.00 216.85 ? 256 GLU A OE1 1 
ATOM 1836 O OE2 . GLU A 1 234 ? -17.821  -17.131 -1.828  1.00 239.57 ? 256 GLU A OE2 1 
ATOM 1837 N N   . LEU A 1 235 ? -19.337  -14.399 -5.843  1.00 217.15 ? 257 LEU A N   1 
ATOM 1838 C CA  . LEU A 1 235 ? -20.074  -14.883 -7.005  1.00 211.37 ? 257 LEU A CA  1 
ATOM 1839 C C   . LEU A 1 235 ? -21.148  -15.913 -6.651  1.00 214.87 ? 257 LEU A C   1 
ATOM 1840 O O   . LEU A 1 235 ? -20.858  -16.960 -6.059  1.00 214.11 ? 257 LEU A O   1 
ATOM 1841 C CB  . LEU A 1 235 ? -19.101  -15.494 -8.010  1.00 209.91 ? 257 LEU A CB  1 
ATOM 1842 C CG  . LEU A 1 235 ? -18.861  -14.712 -9.293  1.00 204.12 ? 257 LEU A CG  1 
ATOM 1843 C CD1 . LEU A 1 235 ? -18.444  -15.649 -10.438 1.00 198.88 ? 257 LEU A CD1 1 
ATOM 1844 C CD2 . LEU A 1 235 ? -20.113  -13.942 -9.632  1.00 212.57 ? 257 LEU A CD2 1 
ATOM 1845 N N   . HIS A 1 236 ? -22.379  -15.603 -7.045  1.00 212.89 ? 258 HIS A N   1 
ATOM 1846 C CA  . HIS A 1 236 ? -23.510  -16.504 -6.902  1.00 210.70 ? 258 HIS A CA  1 
ATOM 1847 C C   . HIS A 1 236 ? -23.831  -16.732 -5.421  1.00 205.26 ? 258 HIS A C   1 
ATOM 1848 O O   . HIS A 1 236 ? -24.027  -17.856 -4.980  1.00 211.45 ? 258 HIS A O   1 
ATOM 1849 C CB  . HIS A 1 236 ? -23.280  -17.815 -7.690  1.00 217.89 ? 258 HIS A CB  1 
ATOM 1850 C CG  . HIS A 1 236 ? -22.990  -17.610 -9.157  1.00 228.50 ? 258 HIS A CG  1 
ATOM 1851 N ND1 . HIS A 1 236 ? -23.853  -16.944 -10.006 1.00 236.26 ? 258 HIS A ND1 1 
ATOM 1852 C CD2 . HIS A 1 236 ? -21.937  -17.992 -9.925  1.00 227.99 ? 258 HIS A CD2 1 
ATOM 1853 C CE1 . HIS A 1 236 ? -23.340  -16.916 -11.226 1.00 236.61 ? 258 HIS A CE1 1 
ATOM 1854 N NE2 . HIS A 1 236 ? -22.177  -17.542 -11.204 1.00 233.66 ? 258 HIS A NE2 1 
ATOM 1855 N N   . THR A 1 237 ? -23.872  -15.633 -4.668  1.00 200.11 ? 259 THR A N   1 
ATOM 1856 C CA  . THR A 1 237 ? -24.197  -15.628 -3.234  1.00 201.61 ? 259 THR A CA  1 
ATOM 1857 C C   . THR A 1 237 ? -25.146  -14.488 -2.900  1.00 195.01 ? 259 THR A C   1 
ATOM 1858 O O   . THR A 1 237 ? -25.031  -13.415 -3.480  1.00 197.33 ? 259 THR A O   1 
ATOM 1859 C CB  . THR A 1 237 ? -22.943  -15.413 -2.318  1.00 211.60 ? 259 THR A CB  1 
ATOM 1860 O OG1 . THR A 1 237 ? -22.327  -14.142 -2.590  1.00 209.90 ? 259 THR A OG1 1 
ATOM 1861 C CG2 . THR A 1 237 ? -21.916  -16.530 -2.475  1.00 221.89 ? 259 THR A CG2 1 
ATOM 1862 N N   . PHE A 1 238 ? -26.039  -14.695 -1.932  1.00 191.20 ? 260 PHE A N   1 
ATOM 1863 C CA  . PHE A 1 238 ? -26.998  -13.656 -1.538  1.00 188.90 ? 260 PHE A CA  1 
ATOM 1864 C C   . PHE A 1 238 ? -27.380  -13.588 -0.060  1.00 192.42 ? 260 PHE A C   1 
ATOM 1865 O O   . PHE A 1 238 ? -27.058  -14.478 0.719   1.00 201.66 ? 260 PHE A O   1 
ATOM 1866 C CB  . PHE A 1 238 ? -28.280  -13.822 -2.330  1.00 195.70 ? 260 PHE A CB  1 
ATOM 1867 C CG  . PHE A 1 238 ? -29.025  -15.088 -2.020  1.00 198.89 ? 260 PHE A CG  1 
ATOM 1868 C CD1 . PHE A 1 238 ? -30.107  -15.077 -1.146  1.00 199.05 ? 260 PHE A CD1 1 
ATOM 1869 C CD2 . PHE A 1 238 ? -28.658  -16.284 -2.614  1.00 206.78 ? 260 PHE A CD2 1 
ATOM 1870 C CE1 . PHE A 1 238 ? -30.810  -16.236 -0.862  1.00 199.56 ? 260 PHE A CE1 1 
ATOM 1871 C CE2 . PHE A 1 238 ? -29.352  -17.447 -2.338  1.00 214.44 ? 260 PHE A CE2 1 
ATOM 1872 C CZ  . PHE A 1 238 ? -30.431  -17.423 -1.456  1.00 210.60 ? 260 PHE A CZ  1 
ATOM 1873 N N   . GLY A 1 239 ? -28.091  -12.525 0.309   1.00 188.92 ? 261 GLY A N   1 
ATOM 1874 C CA  . GLY A 1 239 ? -28.668  -12.426 1.638   1.00 195.76 ? 261 GLY A CA  1 
ATOM 1875 C C   . GLY A 1 239 ? -28.270  -11.213 2.451   1.00 204.02 ? 261 GLY A C   1 
ATOM 1876 O O   . GLY A 1 239 ? -27.992  -10.151 1.888   1.00 204.62 ? 261 GLY A O   1 
ATOM 1877 N N   . ARG A 1 240 ? -28.267  -11.376 3.778   1.00 208.50 ? 262 ARG A N   1 
ATOM 1878 C CA  . ARG A 1 240 ? -27.826  -10.334 4.706   1.00 213.28 ? 262 ARG A CA  1 
ATOM 1879 C C   . ARG A 1 240 ? -26.315  -10.393 4.812   1.00 209.59 ? 262 ARG A C   1 
ATOM 1880 O O   . ARG A 1 240 ? -25.636  -9.360  4.832   1.00 212.15 ? 262 ARG A O   1 
ATOM 1881 C CB  . ARG A 1 240 ? -28.437  -10.530 6.105   1.00 213.34 ? 262 ARG A CB  1 
ATOM 1882 C CG  . ARG A 1 240 ? -29.536  -9.534  6.473   1.00 220.91 ? 262 ARG A CG  1 
ATOM 1883 C CD  . ARG A 1 240 ? -29.909  -9.586  7.956   1.00 221.98 ? 262 ARG A CD  1 
ATOM 1884 N NE  . ARG A 1 240 ? -30.713  -8.429  8.346   1.00 227.39 ? 262 ARG A NE  1 
ATOM 1885 C CZ  . ARG A 1 240 ? -30.250  -7.178  8.399   1.00 237.87 ? 262 ARG A CZ  1 
ATOM 1886 N NH1 . ARG A 1 240 ? -28.984  -6.904  8.086   1.00 235.79 ? 262 ARG A NH1 1 
ATOM 1887 N NH2 . ARG A 1 240 ? -31.058  -6.188  8.759   1.00 237.37 ? 262 ARG A NH2 1 
ATOM 1888 N N   . THR A 1 241 ? -25.797  -11.618 4.877   1.00 203.79 ? 263 THR A N   1 
ATOM 1889 C CA  . THR A 1 241 ? -24.381  -11.839 5.110   1.00 199.32 ? 263 THR A CA  1 
ATOM 1890 C C   . THR A 1 241 ? -23.860  -12.824 4.090   1.00 198.16 ? 263 THR A C   1 
ATOM 1891 O O   . THR A 1 241 ? -22.825  -13.442 4.280   1.00 198.95 ? 263 THR A O   1 
ATOM 1892 C CB  . THR A 1 241 ? -24.104  -12.382 6.525   1.00 206.20 ? 263 THR A CB  1 
ATOM 1893 O OG1 . THR A 1 241 ? -24.207  -13.810 6.523   1.00 216.24 ? 263 THR A OG1 1 
ATOM 1894 C CG2 . THR A 1 241 ? -25.074  -11.794 7.561   1.00 209.45 ? 263 THR A CG2 1 
ATOM 1895 N N   . CYS A 1 242 ? -24.613  -12.971 3.013   1.00 199.75 ? 264 CYS A N   1 
ATOM 1896 C CA  . CYS A 1 242 ? -24.134  -13.642 1.807   1.00 209.46 ? 264 CYS A CA  1 
ATOM 1897 C C   . CYS A 1 242 ? -23.525  -15.038 2.048   1.00 209.47 ? 264 CYS A C   1 
ATOM 1898 O O   . CYS A 1 242 ? -22.485  -15.409 1.476   1.00 207.98 ? 264 CYS A O   1 
ATOM 1899 C CB  . CYS A 1 242 ? -23.199  -12.712 0.998   1.00 211.91 ? 264 CYS A CB  1 
ATOM 1900 S SG  . CYS A 1 242 ? -23.977  -11.148 0.352   1.00 214.79 ? 264 CYS A SG  1 
ATOM 1901 N N   . LYS A 1 243 ? -24.204  -15.814 2.886   1.00 203.14 ? 265 LYS A N   1 
ATOM 1902 C CA  . LYS A 1 243 ? -23.821  -17.202 3.106   1.00 210.88 ? 265 LYS A CA  1 
ATOM 1903 C C   . LYS A 1 243 ? -24.656  -18.187 2.280   1.00 214.48 ? 265 LYS A C   1 
ATOM 1904 O O   . LYS A 1 243 ? -24.471  -19.391 2.402   1.00 223.96 ? 265 LYS A O   1 
ATOM 1905 C CB  . LYS A 1 243 ? -23.905  -17.571 4.597   1.00 222.44 ? 265 LYS A CB  1 
ATOM 1906 C CG  . LYS A 1 243 ? -22.782  -16.997 5.500   1.00 228.22 ? 265 LYS A CG  1 
ATOM 1907 C CD  . LYS A 1 243 ? -21.424  -17.695 5.301   1.00 226.83 ? 265 LYS A CD  1 
ATOM 1908 C CE  . LYS A 1 243 ? -20.784  -18.145 6.627   1.00 217.41 ? 265 LYS A CE  1 
ATOM 1909 N NZ  . LYS A 1 243 ? -21.660  -19.036 7.476   1.00 207.59 ? 265 LYS A NZ  1 
ATOM 1910 N N   . GLU A 1 244 ? -25.560  -17.687 1.438   1.00 214.65 ? 266 GLU A N   1 
ATOM 1911 C CA  . GLU A 1 244 ? -26.472  -18.562 0.676   1.00 218.27 ? 266 GLU A CA  1 
ATOM 1912 C C   . GLU A 1 244 ? -26.132  -18.722 -0.822  1.00 214.04 ? 266 GLU A C   1 
ATOM 1913 O O   . GLU A 1 244 ? -25.692  -17.771 -1.463  1.00 211.11 ? 266 GLU A O   1 
ATOM 1914 C CB  . GLU A 1 244 ? -27.933  -18.109 0.841   1.00 213.57 ? 266 GLU A CB  1 
ATOM 1915 C CG  . GLU A 1 244 ? -28.692  -18.746 2.010   1.00 214.75 ? 266 GLU A CG  1 
ATOM 1916 C CD  . GLU A 1 244 ? -28.873  -17.789 3.181   1.00 213.55 ? 266 GLU A CD  1 
ATOM 1917 O OE1 . GLU A 1 244 ? -28.068  -16.834 3.293   1.00 209.51 ? 266 GLU A OE1 1 
ATOM 1918 O OE2 . GLU A 1 244 ? -29.820  -17.985 3.981   1.00 212.41 ? 266 GLU A OE2 1 
ATOM 1919 N N   . ARG A 1 245 ? -26.363  -19.921 -1.371  1.00 212.73 ? 267 ARG A N   1 
ATOM 1920 C CA  . ARG A 1 245 ? -25.996  -20.239 -2.759  1.00 217.31 ? 267 ARG A CA  1 
ATOM 1921 C C   . ARG A 1 245 ? -27.162  -20.344 -3.727  1.00 219.87 ? 267 ARG A C   1 
ATOM 1922 O O   . ARG A 1 245 ? -28.179  -20.956 -3.429  1.00 218.20 ? 267 ARG A O   1 
ATOM 1923 C CB  . ARG A 1 245 ? -25.200  -21.549 -2.828  1.00 220.37 ? 267 ARG A CB  1 
ATOM 1924 C CG  . ARG A 1 245 ? -23.755  -21.365 -3.234  1.00 226.59 ? 267 ARG A CG  1 
ATOM 1925 C CD  . ARG A 1 245 ? -23.127  -20.253 -2.404  1.00 231.99 ? 267 ARG A CD  1 
ATOM 1926 N NE  . ARG A 1 245 ? -21.716  -20.493 -2.116  1.00 246.63 ? 267 ARG A NE  1 
ATOM 1927 C CZ  . ARG A 1 245 ? -20.729  -20.287 -2.987  1.00 249.83 ? 267 ARG A CZ  1 
ATOM 1928 N NH1 . ARG A 1 245 ? -20.990  -19.845 -4.224  1.00 236.58 ? 267 ARG A NH1 1 
ATOM 1929 N NH2 . ARG A 1 245 ? -19.472  -20.531 -2.621  1.00 251.93 ? 267 ARG A NH2 1 
ATOM 1930 N N   . CYS A 1 246 ? -26.999  -19.754 -4.902  1.00 220.83 ? 268 CYS A N   1 
ATOM 1931 C CA  . CYS A 1 246 ? -27.930  -20.015 -5.981  1.00 221.71 ? 268 CYS A CA  1 
ATOM 1932 C C   . CYS A 1 246 ? -27.664  -21.426 -6.505  1.00 225.37 ? 268 CYS A C   1 
ATOM 1933 O O   . CYS A 1 246 ? -26.521  -21.809 -6.781  1.00 214.44 ? 268 CYS A O   1 
ATOM 1934 C CB  . CYS A 1 246 ? -27.808  -18.966 -7.091  1.00 229.03 ? 268 CYS A CB  1 
ATOM 1935 S SG  . CYS A 1 246 ? -28.704  -17.388 -6.793  1.00 217.73 ? 268 CYS A SG  1 
ATOM 1936 N N   . SER A 1 247 ? -28.739  -22.197 -6.609  1.00 236.40 ? 269 SER A N   1 
ATOM 1937 C CA  . SER A 1 247 ? -28.665  -23.590 -7.024  1.00 243.41 ? 269 SER A CA  1 
ATOM 1938 C C   . SER A 1 247 ? -28.142  -23.708 -8.455  1.00 244.20 ? 269 SER A C   1 
ATOM 1939 O O   . SER A 1 247 ? -27.037  -24.220 -8.691  1.00 232.61 ? 269 SER A O   1 
ATOM 1940 C CB  . SER A 1 247 ? -30.039  -24.265 -6.881  1.00 248.67 ? 269 SER A CB  1 
ATOM 1941 O OG  . SER A 1 247 ? -31.056  -23.329 -6.574  1.00 253.56 ? 269 SER A OG  1 
ATOM 1942 N N   . GLY A 1 248 ? -28.950  -23.192 -9.385  1.00 254.12 ? 270 GLY A N   1 
ATOM 1943 C CA  . GLY A 1 248 ? -28.738  -23.253 -10.827 1.00 261.33 ? 270 GLY A CA  1 
ATOM 1944 C C   . GLY A 1 248 ? -27.393  -22.868 -11.427 1.00 268.67 ? 270 GLY A C   1 
ATOM 1945 O O   . GLY A 1 248 ? -26.941  -21.725 -11.317 1.00 271.19 ? 270 GLY A O   1 
ATOM 1946 N N   . GLN A 1 249 ? -26.798  -23.842 -12.115 1.00 263.31 ? 271 GLN A N   1 
ATOM 1947 C CA  . GLN A 1 249 ? -25.471  -23.770 -12.730 1.00 254.12 ? 271 GLN A CA  1 
ATOM 1948 C C   . GLN A 1 249 ? -25.113  -22.457 -13.433 1.00 243.60 ? 271 GLN A C   1 
ATOM 1949 O O   . GLN A 1 249 ? -23.938  -22.133 -13.584 1.00 237.89 ? 271 GLN A O   1 
ATOM 1950 C CB  . GLN A 1 249 ? -25.317  -24.941 -13.706 1.00 254.99 ? 271 GLN A CB  1 
ATOM 1951 C CG  . GLN A 1 249 ? -26.554  -25.192 -14.580 1.00 264.35 ? 271 GLN A CG  1 
ATOM 1952 C CD  . GLN A 1 249 ? -27.575  -26.111 -13.933 1.00 260.43 ? 271 GLN A CD  1 
ATOM 1953 O OE1 . GLN A 1 249 ? -27.271  -27.257 -13.604 1.00 260.18 ? 271 GLN A OE1 1 
ATOM 1954 N NE2 . GLN A 1 249 ? -28.793  -25.609 -13.746 1.00 259.94 ? 271 GLN A NE2 1 
ATOM 1955 N N   . GLU A 1 250 ? -26.126  -21.718 -13.872 1.00 239.51 ? 272 GLU A N   1 
ATOM 1956 C CA  . GLU A 1 250 ? -25.922  -20.408 -14.481 1.00 238.96 ? 272 GLU A CA  1 
ATOM 1957 C C   . GLU A 1 250 ? -26.287  -19.343 -13.439 1.00 241.00 ? 272 GLU A C   1 
ATOM 1958 O O   . GLU A 1 250 ? -26.653  -18.217 -13.778 1.00 243.59 ? 272 GLU A O   1 
ATOM 1959 C CB  . GLU A 1 250 ? -26.769  -20.242 -15.769 1.00 239.31 ? 272 GLU A CB  1 
ATOM 1960 C CG  . GLU A 1 250 ? -26.080  -19.517 -16.978 1.00 233.79 ? 272 GLU A CG  1 
ATOM 1961 C CD  . GLU A 1 250 ? -27.055  -19.116 -18.119 1.00 231.20 ? 272 GLU A CD  1 
ATOM 1962 O OE1 . GLU A 1 250 ? -27.772  -19.991 -18.650 1.00 237.91 ? 272 GLU A OE1 1 
ATOM 1963 O OE2 . GLU A 1 250 ? -27.103  -17.920 -18.495 1.00 232.25 ? 272 GLU A OE2 1 
ATOM 1964 N N   . GLY A 1 251 ? -26.188  -19.694 -12.163 1.00 233.43 ? 273 GLY A N   1 
ATOM 1965 C CA  . GLY A 1 251 ? -26.470  -18.724 -11.127 1.00 221.99 ? 273 GLY A CA  1 
ATOM 1966 C C   . GLY A 1 251 ? -27.956  -18.506 -11.001 1.00 216.22 ? 273 GLY A C   1 
ATOM 1967 O O   . GLY A 1 251 ? -28.713  -19.465 -10.840 1.00 218.99 ? 273 GLY A O   1 
ATOM 1968 N N   . CYS A 1 252 ? -28.383  -17.253 -11.111 1.00 211.69 ? 274 CYS A N   1 
ATOM 1969 C CA  . CYS A 1 252 ? -29.744  -16.892 -10.707 1.00 217.22 ? 274 CYS A CA  1 
ATOM 1970 C C   . CYS A 1 252 ? -30.665  -16.420 -11.851 1.00 212.31 ? 274 CYS A C   1 
ATOM 1971 O O   . CYS A 1 252 ? -31.638  -15.671 -11.651 1.00 201.39 ? 274 CYS A O   1 
ATOM 1972 C CB  . CYS A 1 252 ? -29.665  -15.866 -9.584  1.00 218.17 ? 274 CYS A CB  1 
ATOM 1973 S SG  . CYS A 1 252 ? -28.300  -16.211 -8.404  1.00 230.98 ? 274 CYS A SG  1 
ATOM 1974 N N   . LYS A 1 253 ? -30.364  -16.931 -13.041 1.00 216.07 ? 275 LYS A N   1 
ATOM 1975 C CA  . LYS A 1 253 ? -31.036  -16.582 -14.286 1.00 213.97 ? 275 LYS A CA  1 
ATOM 1976 C C   . LYS A 1 253 ? -32.505  -17.024 -14.299 1.00 211.19 ? 275 LYS A C   1 
ATOM 1977 O O   . LYS A 1 253 ? -33.070  -17.269 -15.365 1.00 219.94 ? 275 LYS A O   1 
ATOM 1978 C CB  . LYS A 1 253 ? -30.271  -17.210 -15.474 1.00 216.41 ? 275 LYS A CB  1 
ATOM 1979 C CG  . LYS A 1 253 ? -30.571  -16.663 -16.884 1.00 219.24 ? 275 LYS A CG  1 
ATOM 1980 C CD  . LYS A 1 253 ? -30.362  -17.741 -17.975 1.00 226.54 ? 275 LYS A CD  1 
ATOM 1981 C CE  . LYS A 1 253 ? -31.028  -17.351 -19.310 1.00 234.03 ? 275 LYS A CE  1 
ATOM 1982 N NZ  . LYS A 1 253 ? -31.177  -18.487 -20.279 1.00 237.56 ? 275 LYS A NZ  1 
ATOM 1983 N N   . SER A 1 254 ? -33.130  -17.117 -13.131 1.00 202.11 ? 276 SER A N   1 
ATOM 1984 C CA  . SER A 1 254 ? -34.553  -17.412 -13.071 1.00 203.86 ? 276 SER A CA  1 
ATOM 1985 C C   . SER A 1 254 ? -35.042  -17.405 -11.645 1.00 210.88 ? 276 SER A C   1 
ATOM 1986 O O   . SER A 1 254 ? -36.061  -18.026 -11.347 1.00 214.50 ? 276 SER A O   1 
ATOM 1987 C CB  . SER A 1 254 ? -34.879  -18.777 -13.691 1.00 195.88 ? 276 SER A CB  1 
ATOM 1988 N N   . TYR A 1 255 ? -34.317  -16.743 -10.751 1.00 203.34 ? 277 TYR A N   1 
ATOM 1989 C CA  . TYR A 1 255 ? -34.818  -16.615 -9.397  1.00 192.87 ? 277 TYR A CA  1 
ATOM 1990 C C   . TYR A 1 255 ? -35.144  -15.177 -9.204  1.00 184.18 ? 277 TYR A C   1 
ATOM 1991 O O   . TYR A 1 255 ? -34.291  -14.315 -9.363  1.00 184.37 ? 277 TYR A O   1 
ATOM 1992 C CB  . TYR A 1 255 ? -33.809  -17.081 -8.349  1.00 203.13 ? 277 TYR A CB  1 
ATOM 1993 C CG  . TYR A 1 255 ? -33.495  -18.556 -8.444  1.00 216.92 ? 277 TYR A CG  1 
ATOM 1994 C CD1 . TYR A 1 255 ? -32.250  -19.055 -8.064  1.00 225.79 ? 277 TYR A CD1 1 
ATOM 1995 C CD2 . TYR A 1 255 ? -34.442  -19.450 -8.923  1.00 217.90 ? 277 TYR A CD2 1 
ATOM 1996 C CE1 . TYR A 1 255 ? -31.954  -20.399 -8.165  1.00 230.93 ? 277 TYR A CE1 1 
ATOM 1997 C CE2 . TYR A 1 255 ? -34.155  -20.801 -9.031  1.00 228.22 ? 277 TYR A CE2 1 
ATOM 1998 C CZ  . TYR A 1 255 ? -32.909  -21.268 -8.650  1.00 235.34 ? 277 TYR A CZ  1 
ATOM 1999 O OH  . TYR A 1 255 ? -32.603  -22.605 -8.748  1.00 247.27 ? 277 TYR A OH  1 
ATOM 2000 N N   . VAL A 1 256 ? -36.416  -14.942 -8.923  1.00 179.39 ? 278 VAL A N   1 
ATOM 2001 C CA  . VAL A 1 256 ? -36.945  -13.637 -8.590  1.00 185.90 ? 278 VAL A CA  1 
ATOM 2002 C C   . VAL A 1 256 ? -36.882  -13.542 -7.067  1.00 193.09 ? 278 VAL A C   1 
ATOM 2003 O O   . VAL A 1 256 ? -37.559  -14.309 -6.381  1.00 200.60 ? 278 VAL A O   1 
ATOM 2004 C CB  . VAL A 1 256 ? -38.429  -13.511 -9.084  1.00 190.34 ? 278 VAL A CB  1 
ATOM 2005 C CG1 . VAL A 1 256 ? -39.217  -12.484 -8.272  1.00 195.92 ? 278 VAL A CG1 1 
ATOM 2006 C CG2 . VAL A 1 256 ? -38.496  -13.200 -10.584 1.00 193.45 ? 278 VAL A CG2 1 
ATOM 2007 N N   . PHE A 1 257 ? -36.044  -12.645 -6.533  1.00 197.18 ? 279 PHE A N   1 
ATOM 2008 C CA  . PHE A 1 257 ? -35.878  -12.518 -5.075  1.00 191.64 ? 279 PHE A CA  1 
ATOM 2009 C C   . PHE A 1 257 ? -36.896  -11.580 -4.477  1.00 193.34 ? 279 PHE A C   1 
ATOM 2010 O O   . PHE A 1 257 ? -37.451  -10.737 -5.184  1.00 196.51 ? 279 PHE A O   1 
ATOM 2011 C CB  . PHE A 1 257 ? -34.458  -12.087 -4.698  1.00 181.84 ? 279 PHE A CB  1 
ATOM 2012 C CG  . PHE A 1 257 ? -33.446  -13.123 -4.994  1.00 184.32 ? 279 PHE A CG  1 
ATOM 2013 C CD1 . PHE A 1 257 ? -32.657  -13.030 -6.124  1.00 192.92 ? 279 PHE A CD1 1 
ATOM 2014 C CD2 . PHE A 1 257 ? -33.331  -14.232 -4.183  1.00 188.40 ? 279 PHE A CD2 1 
ATOM 2015 C CE1 . PHE A 1 257 ? -31.735  -14.008 -6.424  1.00 197.07 ? 279 PHE A CE1 1 
ATOM 2016 C CE2 . PHE A 1 257 ? -32.416  -15.211 -4.469  1.00 197.10 ? 279 PHE A CE2 1 
ATOM 2017 C CZ  . PHE A 1 257 ? -31.609  -15.103 -5.595  1.00 198.31 ? 279 PHE A CZ  1 
ATOM 2018 N N   . CYS A 1 258 ? -37.169  -11.740 -3.187  1.00 189.17 ? 280 CYS A N   1 
ATOM 2019 C CA  . CYS A 1 258 ? -38.065  -10.797 -2.530  1.00 195.96 ? 280 CYS A CA  1 
ATOM 2020 C C   . CYS A 1 258 ? -37.705  -10.517 -1.065  1.00 189.70 ? 280 CYS A C   1 
ATOM 2021 O O   . CYS A 1 258 ? -37.350  -11.419 -0.320  1.00 191.28 ? 280 CYS A O   1 
ATOM 2022 C CB  . CYS A 1 258 ? -39.544  -11.172 -2.760  1.00 202.75 ? 280 CYS A CB  1 
ATOM 2023 S SG  . CYS A 1 258 ? -40.269  -10.563 -4.367  1.00 217.73 ? 280 CYS A SG  1 
ATOM 2024 N N   . LEU A 1 259 ? -37.786  -9.244  -0.683  1.00 192.93 ? 281 LEU A N   1 
ATOM 2025 C CA  . LEU A 1 259 ? -37.117  -8.735  0.510   1.00 198.89 ? 281 LEU A CA  1 
ATOM 2026 C C   . LEU A 1 259 ? -38.047  -7.942  1.439   1.00 204.52 ? 281 LEU A C   1 
ATOM 2027 O O   . LEU A 1 259 ? -39.080  -7.430  0.991   1.00 204.91 ? 281 LEU A O   1 
ATOM 2028 C CB  . LEU A 1 259 ? -35.885  -7.890  0.097   1.00 197.35 ? 281 LEU A CB  1 
ATOM 2029 C CG  . LEU A 1 259 ? -34.762  -8.628  -0.666  1.00 189.24 ? 281 LEU A CG  1 
ATOM 2030 C CD1 . LEU A 1 259 ? -33.545  -7.745  -0.986  1.00 190.11 ? 281 LEU A CD1 1 
ATOM 2031 C CD2 . LEU A 1 259 ? -34.344  -9.885  0.090   1.00 186.96 ? 281 LEU A CD2 1 
ATOM 2032 N N   . PRO A 1 260 ? -37.680  -7.866  2.742   1.00 204.96 ? 282 PRO A N   1 
ATOM 2033 C CA  . PRO A 1 260 ? -38.398  -7.155  3.804   1.00 202.45 ? 282 PRO A CA  1 
ATOM 2034 C C   . PRO A 1 260 ? -39.058  -5.903  3.299   1.00 200.92 ? 282 PRO A C   1 
ATOM 2035 O O   . PRO A 1 260 ? -38.431  -5.163  2.545   1.00 201.12 ? 282 PRO A O   1 
ATOM 2036 C CB  . PRO A 1 260 ? -37.280  -6.764  4.761   1.00 206.50 ? 282 PRO A CB  1 
ATOM 2037 C CG  . PRO A 1 260 ? -36.310  -7.878  4.665   1.00 205.59 ? 282 PRO A CG  1 
ATOM 2038 C CD  . PRO A 1 260 ? -36.470  -8.512  3.289   1.00 200.95 ? 282 PRO A CD  1 
ATOM 2039 N N   . ASP A 1 261 ? -40.282  -5.661  3.748   1.00 201.21 ? 283 ASP A N   1 
ATOM 2040 C CA  . ASP A 1 261 ? -41.188  -4.758  3.047   1.00 219.30 ? 283 ASP A CA  1 
ATOM 2041 C C   . ASP A 1 261 ? -40.609  -3.437  2.460   1.00 223.10 ? 283 ASP A C   1 
ATOM 2042 O O   . ASP A 1 261 ? -40.901  -3.113  1.307   1.00 229.87 ? 283 ASP A O   1 
ATOM 2043 C CB  . ASP A 1 261 ? -42.506  -4.565  3.821   1.00 223.70 ? 283 ASP A CB  1 
ATOM 2044 C CG  . ASP A 1 261 ? -43.695  -4.280  2.889   1.00 237.26 ? 283 ASP A CG  1 
ATOM 2045 O OD1 . ASP A 1 261 ? -43.727  -4.812  1.743   1.00 240.52 ? 283 ASP A OD1 1 
ATOM 2046 O OD2 . ASP A 1 261 ? -44.597  -3.518  3.306   1.00 242.79 ? 283 ASP A OD2 1 
ATOM 2047 N N   . PRO A 1 262 ? -39.756  -2.702  3.208   1.00 215.51 ? 284 PRO A N   1 
ATOM 2048 C CA  . PRO A 1 262 ? -39.209  -1.448  2.646   1.00 207.76 ? 284 PRO A CA  1 
ATOM 2049 C C   . PRO A 1 262 ? -38.400  -1.541  1.329   1.00 204.11 ? 284 PRO A C   1 
ATOM 2050 O O   . PRO A 1 262 ? -38.007  -0.501  0.795   1.00 193.82 ? 284 PRO A O   1 
ATOM 2051 C CB  . PRO A 1 262 ? -38.304  -0.939  3.768   1.00 210.32 ? 284 PRO A CB  1 
ATOM 2052 C CG  . PRO A 1 262 ? -38.980  -1.412  4.996   1.00 216.54 ? 284 PRO A CG  1 
ATOM 2053 C CD  . PRO A 1 262 ? -39.498  -2.793  4.654   1.00 213.90 ? 284 PRO A CD  1 
ATOM 2054 N N   . TYR A 1 263 ? -38.177  -2.752  0.817   1.00 208.62 ? 285 TYR A N   1 
ATOM 2055 C CA  . TYR A 1 263 ? -37.449  -2.969  -0.438  1.00 203.88 ? 285 TYR A CA  1 
ATOM 2056 C C   . TYR A 1 263 ? -38.323  -3.310  -1.650  1.00 206.01 ? 285 TYR A C   1 
ATOM 2057 O O   . TYR A 1 263 ? -38.226  -2.649  -2.680  1.00 211.03 ? 285 TYR A O   1 
ATOM 2058 C CB  . TYR A 1 263 ? -36.413  -4.068  -0.250  1.00 198.42 ? 285 TYR A CB  1 
ATOM 2059 C CG  . TYR A 1 263 ? -35.514  -4.283  -1.448  1.00 193.53 ? 285 TYR A CG  1 
ATOM 2060 C CD1 . TYR A 1 263 ? -34.422  -3.460  -1.681  1.00 199.06 ? 285 TYR A CD1 1 
ATOM 2061 C CD2 . TYR A 1 263 ? -35.741  -5.322  -2.333  1.00 191.57 ? 285 TYR A CD2 1 
ATOM 2062 C CE1 . TYR A 1 263 ? -33.588  -3.662  -2.768  1.00 199.20 ? 285 TYR A CE1 1 
ATOM 2063 C CE2 . TYR A 1 263 ? -34.910  -5.532  -3.419  1.00 194.40 ? 285 TYR A CE2 1 
ATOM 2064 C CZ  . TYR A 1 263 ? -33.833  -4.700  -3.634  1.00 193.44 ? 285 TYR A CZ  1 
ATOM 2065 O OH  . TYR A 1 263 ? -32.994  -4.901  -4.716  1.00 188.86 ? 285 TYR A OH  1 
ATOM 2066 N N   . GLY A 1 264 ? -39.156  -4.346  -1.532  1.00 203.57 ? 286 GLY A N   1 
ATOM 2067 C CA  . GLY A 1 264 ? -39.909  -4.864  -2.666  1.00 207.31 ? 286 GLY A CA  1 
ATOM 2068 C C   . GLY A 1 264 ? -39.220  -6.099  -3.212  1.00 210.77 ? 286 GLY A C   1 
ATOM 2069 O O   . GLY A 1 264 ? -38.548  -6.799  -2.453  1.00 210.61 ? 286 GLY A O   1 
ATOM 2070 N N   . CYS A 1 265 ? -39.368  -6.365  -4.514  1.00 209.77 ? 287 CYS A N   1 
ATOM 2071 C CA  . CYS A 1 265 ? -38.700  -7.507  -5.151  1.00 199.91 ? 287 CYS A CA  1 
ATOM 2072 C C   . CYS A 1 265 ? -37.824  -7.118  -6.366  1.00 191.94 ? 287 CYS A C   1 
ATOM 2073 O O   . CYS A 1 265 ? -37.923  -6.001  -6.889  1.00 192.52 ? 287 CYS A O   1 
ATOM 2074 C CB  . CYS A 1 265 ? -39.715  -8.614  -5.521  1.00 200.26 ? 287 CYS A CB  1 
ATOM 2075 S SG  . CYS A 1 265 ? -41.173  -8.735  -4.411  1.00 219.63 ? 287 CYS A SG  1 
ATOM 2076 N N   . SER A 1 266 ? -36.974  -8.057  -6.797  1.00 190.77 ? 288 SER A N   1 
ATOM 2077 C CA  . SER A 1 266 ? -35.928  -7.812  -7.803  1.00 196.69 ? 288 SER A CA  1 
ATOM 2078 C C   . SER A 1 266 ? -35.160  -9.074  -8.212  1.00 194.31 ? 288 SER A C   1 
ATOM 2079 O O   . SER A 1 266 ? -35.181  -10.079 -7.514  1.00 192.32 ? 288 SER A O   1 
ATOM 2080 C CB  . SER A 1 266 ? -34.900  -6.799  -7.290  1.00 193.83 ? 288 SER A CB  1 
ATOM 2081 O OG  . SER A 1 266 ? -33.590  -7.165  -7.705  1.00 188.72 ? 288 SER A OG  1 
ATOM 2082 N N   . CYS A 1 267 ? -34.472  -9.005  -9.350  1.00 198.11 ? 289 CYS A N   1 
ATOM 2083 C CA  . CYS A 1 267 ? -33.592  -10.084 -9.812  1.00 201.09 ? 289 CYS A CA  1 
ATOM 2084 C C   . CYS A 1 267 ? -32.305  -10.120 -8.989  1.00 199.81 ? 289 CYS A C   1 
ATOM 2085 O O   . CYS A 1 267 ? -32.017  -9.182  -8.237  1.00 197.60 ? 289 CYS A O   1 
ATOM 2086 C CB  . CYS A 1 267 ? -33.222  -9.882  -11.288 1.00 203.91 ? 289 CYS A CB  1 
ATOM 2087 S SG  . CYS A 1 267 ? -34.561  -10.019 -12.521 1.00 211.92 ? 289 CYS A SG  1 
ATOM 2088 N N   . ALA A 1 268 ? -31.523  -11.188 -9.152  1.00 201.67 ? 290 ALA A N   1 
ATOM 2089 C CA  . ALA A 1 268 ? -30.159  -11.209 -8.629  1.00 200.49 ? 290 ALA A CA  1 
ATOM 2090 C C   . ALA A 1 268 ? -29.368  -10.172 -9.400  1.00 204.10 ? 290 ALA A C   1 
ATOM 2091 O O   . ALA A 1 268 ? -29.715  -9.834  -10.538 1.00 209.31 ? 290 ALA A O   1 
ATOM 2092 C CB  . ALA A 1 268 ? -29.535  -12.574 -8.802  1.00 199.83 ? 290 ALA A CB  1 
ATOM 2093 N N   . THR A 1 269 ? -28.307  -9.658  -8.802  1.00 201.85 ? 291 THR A N   1 
ATOM 2094 C CA  . THR A 1 269 ? -27.544  -8.661  -9.524  1.00 206.07 ? 291 THR A CA  1 
ATOM 2095 C C   . THR A 1 269 ? -26.780  -9.284  -10.707 1.00 215.40 ? 291 THR A C   1 
ATOM 2096 O O   . THR A 1 269 ? -25.832  -10.054 -10.532 1.00 215.36 ? 291 THR A O   1 
ATOM 2097 C CB  . THR A 1 269 ? -26.629  -7.845  -8.605  1.00 203.34 ? 291 THR A CB  1 
ATOM 2098 O OG1 . THR A 1 269 ? -25.794  -7.006  -9.410  1.00 200.80 ? 291 THR A OG1 1 
ATOM 2099 C CG2 . THR A 1 269 ? -25.764  -8.763  -7.737  1.00 208.13 ? 291 THR A CG2 1 
ATOM 2100 N N   . GLY A 1 270 ? -27.230  -8.958  -11.915 1.00 217.69 ? 292 GLY A N   1 
ATOM 2101 C CA  . GLY A 1 270 ? -26.684  -9.551  -13.122 1.00 215.15 ? 292 GLY A CA  1 
ATOM 2102 C C   . GLY A 1 270 ? -27.752  -9.921  -14.129 1.00 210.55 ? 292 GLY A C   1 
ATOM 2103 O O   . GLY A 1 270 ? -27.453  -10.512 -15.180 1.00 206.27 ? 292 GLY A O   1 
ATOM 2104 N N   . TRP A 1 271 ? -28.997  -9.557  -13.814 1.00 206.23 ? 293 TRP A N   1 
ATOM 2105 C CA  . TRP A 1 271 ? -30.136  -10.013 -14.596 1.00 206.79 ? 293 TRP A CA  1 
ATOM 2106 C C   . TRP A 1 271 ? -31.253  -8.980  -14.767 1.00 208.97 ? 293 TRP A C   1 
ATOM 2107 O O   . TRP A 1 271 ? -31.861  -8.538  -13.798 1.00 205.78 ? 293 TRP A O   1 
ATOM 2108 C CB  . TRP A 1 271 ? -30.692  -11.306 -14.007 1.00 208.32 ? 293 TRP A CB  1 
ATOM 2109 C CG  . TRP A 1 271 ? -29.657  -12.391 -13.822 1.00 213.38 ? 293 TRP A CG  1 
ATOM 2110 C CD1 . TRP A 1 271 ? -29.146  -12.837 -12.632 1.00 221.68 ? 293 TRP A CD1 1 
ATOM 2111 C CD2 . TRP A 1 271 ? -28.999  -13.151 -14.843 1.00 208.91 ? 293 TRP A CD2 1 
ATOM 2112 N NE1 . TRP A 1 271 ? -28.225  -13.827 -12.850 1.00 223.71 ? 293 TRP A NE1 1 
ATOM 2113 C CE2 . TRP A 1 271 ? -28.118  -14.038 -14.198 1.00 212.40 ? 293 TRP A CE2 1 
ATOM 2114 C CE3 . TRP A 1 271 ? -29.074  -13.172 -16.232 1.00 211.69 ? 293 TRP A CE3 1 
ATOM 2115 C CZ2 . TRP A 1 271 ? -27.323  -14.929 -14.897 1.00 210.87 ? 293 TRP A CZ2 1 
ATOM 2116 C CZ3 . TRP A 1 271 ? -28.287  -14.055 -16.915 1.00 214.44 ? 293 TRP A CZ3 1 
ATOM 2117 C CH2 . TRP A 1 271 ? -27.425  -14.922 -16.252 1.00 215.65 ? 293 TRP A CH2 1 
ATOM 2118 N N   . LYS A 1 272 ? -31.500  -8.635  -16.033 1.00 216.33 ? 294 LYS A N   1 
ATOM 2119 C CA  . LYS A 1 272 ? -32.519  -7.687  -16.489 1.00 216.81 ? 294 LYS A CA  1 
ATOM 2120 C C   . LYS A 1 272 ? -33.796  -8.478  -16.784 1.00 213.09 ? 294 LYS A C   1 
ATOM 2121 O O   . LYS A 1 272 ? -33.733  -9.651  -17.151 1.00 210.00 ? 294 LYS A O   1 
ATOM 2122 C CB  . LYS A 1 272 ? -31.988  -6.992  -17.770 1.00 223.08 ? 294 LYS A CB  1 
ATOM 2123 C CG  . LYS A 1 272 ? -32.825  -5.848  -18.391 1.00 230.31 ? 294 LYS A CG  1 
ATOM 2124 C CD  . LYS A 1 272 ? -32.175  -5.280  -19.692 1.00 225.55 ? 294 LYS A CD  1 
ATOM 2125 C CE  . LYS A 1 272 ? -33.230  -4.645  -20.618 1.00 236.44 ? 294 LYS A CE  1 
ATOM 2126 N NZ  . LYS A 1 272 ? -32.778  -4.358  -22.013 1.00 235.26 ? 294 LYS A NZ  1 
ATOM 2127 N N   . GLY A 1 273 ? -34.956  -7.862  -16.602 1.00 211.46 ? 295 GLY A N   1 
ATOM 2128 C CA  . GLY A 1 273 ? -36.174  -8.487  -17.082 1.00 217.02 ? 295 GLY A CA  1 
ATOM 2129 C C   . GLY A 1 273 ? -37.245  -8.758  -16.052 1.00 213.98 ? 295 GLY A C   1 
ATOM 2130 O O   . GLY A 1 273 ? -37.088  -8.429  -14.875 1.00 214.05 ? 295 GLY A O   1 
ATOM 2131 N N   . LEU A 1 274 ? -38.346  -9.345  -16.518 1.00 212.06 ? 296 LEU A N   1 
ATOM 2132 C CA  . LEU A 1 274 ? -39.461  -9.705  -15.656 1.00 210.18 ? 296 LEU A CA  1 
ATOM 2133 C C   . LEU A 1 274 ? -39.183  -11.080 -15.073 1.00 208.98 ? 296 LEU A C   1 
ATOM 2134 O O   . LEU A 1 274 ? -39.652  -11.423 -13.992 1.00 210.91 ? 296 LEU A O   1 
ATOM 2135 C CB  . LEU A 1 274 ? -40.781  -9.686  -16.442 1.00 209.36 ? 296 LEU A CB  1 
ATOM 2136 C CG  . LEU A 1 274 ? -41.528  -8.340  -16.513 1.00 211.73 ? 296 LEU A CG  1 
ATOM 2137 C CD1 . LEU A 1 274 ? -42.294  -8.137  -17.823 1.00 209.11 ? 296 LEU A CD1 1 
ATOM 2138 C CD2 . LEU A 1 274 ? -42.474  -8.196  -15.333 1.00 209.89 ? 296 LEU A CD2 1 
ATOM 2139 N N   . GLN A 1 275 ? -38.388  -11.860 -15.791 1.00 208.06 ? 297 GLN A N   1 
ATOM 2140 C CA  . GLN A 1 275 ? -38.123  -13.233 -15.398 1.00 210.94 ? 297 GLN A CA  1 
ATOM 2141 C C   . GLN A 1 275 ? -36.668  -13.413 -15.078 1.00 209.71 ? 297 GLN A C   1 
ATOM 2142 O O   . GLN A 1 275 ? -36.209  -14.531 -14.882 1.00 211.77 ? 297 GLN A O   1 
ATOM 2143 C CB  . GLN A 1 275 ? -38.484  -14.198 -16.528 1.00 215.60 ? 297 GLN A CB  1 
ATOM 2144 C CG  . GLN A 1 275 ? -39.906  -14.073 -17.056 1.00 222.53 ? 297 GLN A CG  1 
ATOM 2145 C CD  . GLN A 1 275 ? -40.915  -14.899 -16.267 1.00 221.88 ? 297 GLN A CD  1 
ATOM 2146 O OE1 . GLN A 1 275 ? -41.549  -15.816 -16.811 1.00 218.13 ? 297 GLN A OE1 1 
ATOM 2147 N NE2 . GLN A 1 275 ? -41.088  -14.562 -14.985 1.00 218.25 ? 297 GLN A NE2 1 
ATOM 2148 N N   . CYS A 1 276 ? -35.933  -12.309 -15.071 1.00 209.95 ? 298 CYS A N   1 
ATOM 2149 C CA  . CYS A 1 276 ? -34.496  -12.350 -14.830 1.00 213.20 ? 298 CYS A CA  1 
ATOM 2150 C C   . CYS A 1 276 ? -33.801  -13.228 -15.851 1.00 213.75 ? 298 CYS A C   1 
ATOM 2151 O O   . CYS A 1 276 ? -32.685  -13.676 -15.629 1.00 219.01 ? 298 CYS A O   1 
ATOM 2152 C CB  . CYS A 1 276 ? -34.185  -12.874 -13.424 1.00 207.85 ? 298 CYS A CB  1 
ATOM 2153 S SG  . CYS A 1 276 ? -34.973  -11.946 -12.110 1.00 218.15 ? 298 CYS A SG  1 
ATOM 2154 N N   . ASN A 1 277 ? -34.468  -13.495 -16.961 1.00 208.98 ? 299 ASN A N   1 
ATOM 2155 C CA  . ASN A 1 277 ? -33.908  -14.370 -17.967 1.00 206.92 ? 299 ASN A CA  1 
ATOM 2156 C C   . ASN A 1 277 ? -32.863  -13.627 -18.784 1.00 208.39 ? 299 ASN A C   1 
ATOM 2157 O O   . ASN A 1 277 ? -32.043  -14.244 -19.459 1.00 208.54 ? 299 ASN A O   1 
ATOM 2158 C CB  . ASN A 1 277 ? -35.017  -14.823 -18.897 1.00 216.08 ? 299 ASN A CB  1 
ATOM 2159 C CG  . ASN A 1 277 ? -35.737  -13.643 -19.536 1.00 237.30 ? 299 ASN A CG  1 
ATOM 2160 O OD1 . ASN A 1 277 ? -36.278  -12.782 -18.829 1.00 240.08 ? 299 ASN A OD1 1 
ATOM 2161 N ND2 . ASN A 1 277 ? -35.712  -13.570 -20.874 1.00 245.79 ? 299 ASN A ND2 1 
ATOM 2162 N N   . GLU A 1 278 ? -32.899  -12.297 -18.712 1.00 210.73 ? 300 GLU A N   1 
ATOM 2163 C CA  . GLU A 1 278 ? -32.197  -11.431 -19.671 1.00 219.55 ? 300 GLU A CA  1 
ATOM 2164 C C   . GLU A 1 278 ? -30.826  -10.975 -19.134 1.00 212.93 ? 300 GLU A C   1 
ATOM 2165 O O   . GLU A 1 278 ? -30.760  -10.356 -18.071 1.00 213.97 ? 300 GLU A O   1 
ATOM 2166 C CB  . GLU A 1 278 ? -33.109  -10.222 -20.046 1.00 228.91 ? 300 GLU A CB  1 
ATOM 2167 C CG  . GLU A 1 278 ? -32.732  -9.382  -21.316 1.00 240.22 ? 300 GLU A CG  1 
ATOM 2168 C CD  . GLU A 1 278 ? -33.795  -8.324  -21.728 1.00 237.81 ? 300 GLU A CD  1 
ATOM 2169 O OE1 . GLU A 1 278 ? -34.937  -8.341  -21.189 1.00 215.44 ? 300 GLU A OE1 1 
ATOM 2170 O OE2 . GLU A 1 278 ? -33.473  -7.479  -22.607 1.00 250.04 ? 300 GLU A OE2 1 
ATOM 2171 N N   . ALA A 1 279 ? -29.744  -11.285 -19.858 1.00 214.02 ? 301 ALA A N   1 
ATOM 2172 C CA  . ALA A 1 279 ? -28.402  -10.818 -19.483 1.00 213.26 ? 301 ALA A CA  1 
ATOM 2173 C C   . ALA A 1 279 ? -28.386  -9.293  -19.417 1.00 217.06 ? 301 ALA A C   1 
ATOM 2174 O O   . ALA A 1 279 ? -29.295  -8.633  -19.930 1.00 220.11 ? 301 ALA A O   1 
ATOM 2175 C CB  . ALA A 1 279 ? -27.348  -11.327 -20.464 1.00 205.92 ? 301 ALA A CB  1 
ATOM 2176 N N   . CYS A 1 280 ? -27.363  -8.721  -18.795 1.00 216.94 ? 302 CYS A N   1 
ATOM 2177 C CA  . CYS A 1 280 ? -27.336  -7.268  -18.654 1.00 221.76 ? 302 CYS A CA  1 
ATOM 2178 C C   . CYS A 1 280 ? -26.494  -6.572  -19.722 1.00 230.53 ? 302 CYS A C   1 
ATOM 2179 O O   . CYS A 1 280 ? -25.355  -6.974  -19.993 1.00 230.87 ? 302 CYS A O   1 
ATOM 2180 C CB  . CYS A 1 280 ? -26.875  -6.864  -17.256 1.00 221.62 ? 302 CYS A CB  1 
ATOM 2181 S SG  . CYS A 1 280 ? -28.088  -7.249  -15.944 1.00 226.94 ? 302 CYS A SG  1 
ATOM 2182 N N   . HIS A 1 281 ? -27.066  -5.528  -20.325 1.00 235.01 ? 303 HIS A N   1 
ATOM 2183 C CA  . HIS A 1 281 ? -26.374  -4.768  -21.370 1.00 239.66 ? 303 HIS A CA  1 
ATOM 2184 C C   . HIS A 1 281 ? -25.126  -4.086  -20.796 1.00 236.54 ? 303 HIS A C   1 
ATOM 2185 O O   . HIS A 1 281 ? -25.200  -3.467  -19.736 1.00 235.36 ? 303 HIS A O   1 
ATOM 2186 C CB  . HIS A 1 281 ? -27.327  -3.769  -22.053 1.00 240.90 ? 303 HIS A CB  1 
ATOM 2187 C CG  . HIS A 1 281 ? -28.242  -4.398  -23.065 1.00 242.65 ? 303 HIS A CG  1 
ATOM 2188 N ND1 . HIS A 1 281 ? -29.476  -4.921  -22.732 1.00 245.71 ? 303 HIS A ND1 1 
ATOM 2189 C CD2 . HIS A 1 281 ? -28.096  -4.601  -24.398 1.00 234.16 ? 303 HIS A CD2 1 
ATOM 2190 C CE1 . HIS A 1 281 ? -30.050  -5.414  -23.817 1.00 242.72 ? 303 HIS A CE1 1 
ATOM 2191 N NE2 . HIS A 1 281 ? -29.234  -5.231  -24.841 1.00 238.46 ? 303 HIS A NE2 1 
ATOM 2192 N N   . PRO A 1 282 ? -23.978  -4.217  -21.491 1.00 236.51 ? 304 PRO A N   1 
ATOM 2193 C CA  . PRO A 1 282 ? -22.634  -3.833  -21.022 1.00 235.60 ? 304 PRO A CA  1 
ATOM 2194 C C   . PRO A 1 282 ? -22.572  -2.424  -20.438 1.00 235.41 ? 304 PRO A C   1 
ATOM 2195 O O   . PRO A 1 282 ? -23.151  -1.516  -21.029 1.00 239.39 ? 304 PRO A O   1 
ATOM 2196 C CB  . PRO A 1 282 ? -21.792  -3.888  -22.298 1.00 236.92 ? 304 PRO A CB  1 
ATOM 2197 C CG  . PRO A 1 282 ? -22.486  -4.878  -23.159 1.00 241.06 ? 304 PRO A CG  1 
ATOM 2198 C CD  . PRO A 1 282 ? -23.955  -4.681  -22.890 1.00 238.51 ? 304 PRO A CD  1 
ATOM 2199 N N   . GLY A 1 283 ? -21.883  -2.247  -19.311 1.00 231.69 ? 305 GLY A N   1 
ATOM 2200 C CA  . GLY A 1 283 ? -21.778  -0.939  -18.671 1.00 232.04 ? 305 GLY A CA  1 
ATOM 2201 C C   . GLY A 1 283 ? -22.792  -0.742  -17.559 1.00 221.02 ? 305 GLY A C   1 
ATOM 2202 O O   . GLY A 1 283 ? -22.875  0.315   -16.917 1.00 215.18 ? 305 GLY A O   1 
ATOM 2203 N N   . PHE A 1 284 ? -23.573  -1.791  -17.346 1.00 222.33 ? 306 PHE A N   1 
ATOM 2204 C CA  . PHE A 1 284 ? -24.582  -1.829  -16.301 1.00 225.39 ? 306 PHE A CA  1 
ATOM 2205 C C   . PHE A 1 284 ? -24.345  -3.067  -15.429 1.00 224.42 ? 306 PHE A C   1 
ATOM 2206 O O   . PHE A 1 284 ? -23.865  -4.101  -15.921 1.00 227.16 ? 306 PHE A O   1 
ATOM 2207 C CB  . PHE A 1 284 ? -25.977  -1.844  -16.928 1.00 227.71 ? 306 PHE A CB  1 
ATOM 2208 C CG  . PHE A 1 284 ? -26.322  -0.579  -17.663 1.00 226.03 ? 306 PHE A CG  1 
ATOM 2209 C CD1 . PHE A 1 284 ? -25.803  -0.321  -18.920 1.00 231.56 ? 306 PHE A CD1 1 
ATOM 2210 C CD2 . PHE A 1 284 ? -27.172  0.348   -17.090 1.00 226.45 ? 306 PHE A CD2 1 
ATOM 2211 C CE1 . PHE A 1 284 ? -26.123  0.845   -19.585 1.00 240.69 ? 306 PHE A CE1 1 
ATOM 2212 C CE2 . PHE A 1 284 ? -27.500  1.510   -17.746 1.00 233.49 ? 306 PHE A CE2 1 
ATOM 2213 C CZ  . PHE A 1 284 ? -26.976  1.763   -18.996 1.00 244.81 ? 306 PHE A CZ  1 
ATOM 2214 N N   . TYR A 1 285 ? -24.670  -2.982  -14.141 1.00 212.32 ? 307 TYR A N   1 
ATOM 2215 C CA  . TYR A 1 285 ? -24.227  -4.045  -13.261 1.00 206.65 ? 307 TYR A CA  1 
ATOM 2216 C C   . TYR A 1 285 ? -25.141  -4.450  -12.103 1.00 208.17 ? 307 TYR A C   1 
ATOM 2217 O O   . TYR A 1 285 ? -25.087  -5.595  -11.668 1.00 215.34 ? 307 TYR A O   1 
ATOM 2218 C CB  . TYR A 1 285 ? -22.804  -3.760  -12.773 1.00 208.81 ? 307 TYR A CB  1 
ATOM 2219 C CG  . TYR A 1 285 ? -22.688  -2.783  -11.629 1.00 212.92 ? 307 TYR A CG  1 
ATOM 2220 C CD1 . TYR A 1 285 ? -22.668  -3.223  -10.313 1.00 221.83 ? 307 TYR A CD1 1 
ATOM 2221 C CD2 . TYR A 1 285 ? -22.570  -1.424  -11.853 1.00 216.55 ? 307 TYR A CD2 1 
ATOM 2222 C CE1 . TYR A 1 285 ? -22.542  -2.333  -9.245  1.00 216.90 ? 307 TYR A CE1 1 
ATOM 2223 C CE2 . TYR A 1 285 ? -22.446  -0.530  -10.788 1.00 215.90 ? 307 TYR A CE2 1 
ATOM 2224 C CZ  . TYR A 1 285 ? -22.435  -0.992  -9.489  1.00 210.47 ? 307 TYR A CZ  1 
ATOM 2225 O OH  . TYR A 1 285 ? -22.316  -0.113  -8.435  1.00 210.95 ? 307 TYR A OH  1 
ATOM 2226 N N   . GLY A 1 286 ? -25.984  -3.552  -11.606 1.00 203.27 ? 308 GLY A N   1 
ATOM 2227 C CA  . GLY A 1 286 ? -26.740  -3.847  -10.388 1.00 203.64 ? 308 GLY A CA  1 
ATOM 2228 C C   . GLY A 1 286 ? -27.819  -4.936  -10.373 1.00 202.83 ? 308 GLY A C   1 
ATOM 2229 O O   . GLY A 1 286 ? -27.775  -5.903  -11.135 1.00 204.77 ? 308 GLY A O   1 
ATOM 2230 N N   . PRO A 1 287 ? -28.792  -4.800  -9.457  1.00 198.22 ? 309 PRO A N   1 
ATOM 2231 C CA  . PRO A 1 287 ? -30.006  -5.619  -9.534  1.00 201.88 ? 309 PRO A CA  1 
ATOM 2232 C C   . PRO A 1 287 ? -30.955  -5.051  -10.591 1.00 209.70 ? 309 PRO A C   1 
ATOM 2233 O O   . PRO A 1 287 ? -31.284  -3.861  -10.540 1.00 209.14 ? 309 PRO A O   1 
ATOM 2234 C CB  . PRO A 1 287 ? -30.610  -5.476  -8.132  1.00 202.09 ? 309 PRO A CB  1 
ATOM 2235 C CG  . PRO A 1 287 ? -30.164  -4.128  -7.669  1.00 202.69 ? 309 PRO A CG  1 
ATOM 2236 C CD  . PRO A 1 287 ? -28.785  -3.928  -8.265  1.00 199.79 ? 309 PRO A CD  1 
ATOM 2237 N N   . ASP A 1 288 ? -31.385  -5.907  -11.521 1.00 212.33 ? 310 ASP A N   1 
ATOM 2238 C CA  . ASP A 1 288 ? -32.155  -5.526  -12.724 1.00 210.73 ? 310 ASP A CA  1 
ATOM 2239 C C   . ASP A 1 288 ? -31.246  -4.828  -13.733 1.00 203.09 ? 310 ASP A C   1 
ATOM 2240 O O   . ASP A 1 288 ? -31.702  -4.347  -14.766 1.00 204.51 ? 310 ASP A O   1 
ATOM 2241 C CB  . ASP A 1 288 ? -33.380  -4.639  -12.412 1.00 215.54 ? 310 ASP A CB  1 
ATOM 2242 C CG  . ASP A 1 288 ? -34.486  -5.378  -11.647 1.00 213.20 ? 310 ASP A CG  1 
ATOM 2243 O OD1 . ASP A 1 288 ? -35.041  -4.797  -10.672 1.00 204.09 ? 310 ASP A OD1 1 
ATOM 2244 O OD2 . ASP A 1 288 ? -34.810  -6.527  -12.036 1.00 214.40 ? 310 ASP A OD2 1 
ATOM 2245 N N   . CYS A 1 289 ? -29.958  -4.796  -13.412 1.00 201.51 ? 311 CYS A N   1 
ATOM 2246 C CA  . CYS A 1 289 ? -28.962  -4.043  -14.160 1.00 203.72 ? 311 CYS A CA  1 
ATOM 2247 C C   . CYS A 1 289 ? -29.137  -2.522  -14.025 1.00 207.29 ? 311 CYS A C   1 
ATOM 2248 O O   . CYS A 1 289 ? -28.547  -1.760  -14.788 1.00 211.65 ? 311 CYS A O   1 
ATOM 2249 C CB  . CYS A 1 289 ? -28.911  -4.478  -15.626 1.00 206.31 ? 311 CYS A CB  1 
ATOM 2250 S SG  . CYS A 1 289 ? -27.389  -5.326  -16.050 1.00 216.13 ? 311 CYS A SG  1 
ATOM 2251 N N   . LYS A 1 290 ? -29.909  -2.089  -13.026 1.00 205.74 ? 312 LYS A N   1 
ATOM 2252 C CA  . LYS A 1 290 ? -30.189  -0.662  -12.785 1.00 204.42 ? 312 LYS A CA  1 
ATOM 2253 C C   . LYS A 1 290 ? -29.026  0.203   -12.253 1.00 208.26 ? 312 LYS A C   1 
ATOM 2254 O O   . LYS A 1 290 ? -29.263  1.227   -11.603 1.00 205.69 ? 312 LYS A O   1 
ATOM 2255 C CB  . LYS A 1 290 ? -31.346  -0.502  -11.794 1.00 198.71 ? 312 LYS A CB  1 
ATOM 2256 C CG  . LYS A 1 290 ? -32.654  -1.133  -12.181 1.00 198.21 ? 312 LYS A CG  1 
ATOM 2257 C CD  . LYS A 1 290 ? -33.745  -0.677  -11.212 1.00 206.67 ? 312 LYS A CD  1 
ATOM 2258 C CE  . LYS A 1 290 ? -33.835  0.855   -11.160 1.00 208.96 ? 312 LYS A CE  1 
ATOM 2259 N NZ  . LYS A 1 290 ? -34.684  1.410   -10.048 1.00 206.38 ? 312 LYS A NZ  1 
ATOM 2260 N N   . LEU A 1 291 ? -27.783  -0.187  -12.500 1.00 207.84 ? 313 LEU A N   1 
ATOM 2261 C CA  . LEU A 1 291 ? -26.666  0.615   -12.018 1.00 206.18 ? 313 LEU A CA  1 
ATOM 2262 C C   . LEU A 1 291 ? -25.673  0.769   -13.139 1.00 211.33 ? 313 LEU A C   1 
ATOM 2263 O O   . LEU A 1 291 ? -25.282  -0.222  -13.746 1.00 213.94 ? 313 LEU A O   1 
ATOM 2264 C CB  . LEU A 1 291 ? -25.995  -0.058  -10.825 1.00 208.84 ? 313 LEU A CB  1 
ATOM 2265 C CG  . LEU A 1 291 ? -26.818  -0.264  -9.547  1.00 208.98 ? 313 LEU A CG  1 
ATOM 2266 C CD1 . LEU A 1 291 ? -25.952  -0.926  -8.486  1.00 208.47 ? 313 LEU A CD1 1 
ATOM 2267 C CD2 . LEU A 1 291 ? -27.436  1.050   -9.026  1.00 209.93 ? 313 LEU A CD2 1 
ATOM 2268 N N   . ARG A 1 292 ? -25.260  2.009   -13.398 1.00 209.52 ? 314 ARG A N   1 
ATOM 2269 C CA  . ARG A 1 292 ? -24.392  2.328   -14.531 1.00 216.47 ? 314 ARG A CA  1 
ATOM 2270 C C   . ARG A 1 292 ? -22.941  2.517   -14.110 1.00 212.08 ? 314 ARG A C   1 
ATOM 2271 O O   . ARG A 1 292 ? -22.657  3.213   -13.138 1.00 211.98 ? 314 ARG A O   1 
ATOM 2272 C CB  . ARG A 1 292 ? -24.889  3.600   -15.228 1.00 230.09 ? 314 ARG A CB  1 
ATOM 2273 C CG  . ARG A 1 292 ? -24.570  3.677   -16.731 1.00 240.23 ? 314 ARG A CG  1 
ATOM 2274 C CD  . ARG A 1 292 ? -25.381  4.775   -17.458 1.00 251.40 ? 314 ARG A CD  1 
ATOM 2275 N NE  . ARG A 1 292 ? -25.323  4.635   -18.920 1.00 265.15 ? 314 ARG A NE  1 
ATOM 2276 C CZ  . ARG A 1 292 ? -26.207  5.163   -19.772 1.00 274.14 ? 314 ARG A CZ  1 
ATOM 2277 N NH1 . ARG A 1 292 ? -27.230  5.870   -19.310 1.00 282.96 ? 314 ARG A NH1 1 
ATOM 2278 N NH2 . ARG A 1 292 ? -26.075  4.983   -21.089 1.00 269.19 ? 314 ARG A NH2 1 
ATOM 2279 N N   . CYS A 1 293 ? -22.026  1.923   -14.867 1.00 206.38 ? 315 CYS A N   1 
ATOM 2280 C CA  . CYS A 1 293 ? -20.613  1.925   -14.505 1.00 211.87 ? 315 CYS A CA  1 
ATOM 2281 C C   . CYS A 1 293 ? -19.853  3.219   -14.817 1.00 228.67 ? 315 CYS A C   1 
ATOM 2282 O O   . CYS A 1 293 ? -19.576  3.520   -15.986 1.00 236.99 ? 315 CYS A O   1 
ATOM 2283 C CB  . CYS A 1 293 ? -19.911  0.758   -15.189 1.00 218.00 ? 315 CYS A CB  1 
ATOM 2284 S SG  . CYS A 1 293 ? -19.582  -0.634  -14.107 1.00 223.92 ? 315 CYS A SG  1 
ATOM 2285 N N   . SER A 1 294 ? -19.481  3.954   -13.767 1.00 232.67 ? 316 SER A N   1 
ATOM 2286 C CA  . SER A 1 294 ? -18.747  5.214   -13.918 1.00 243.52 ? 316 SER A CA  1 
ATOM 2287 C C   . SER A 1 294 ? -17.272  5.072   -13.570 1.00 250.94 ? 316 SER A C   1 
ATOM 2288 O O   . SER A 1 294 ? -16.690  5.954   -12.934 1.00 251.18 ? 316 SER A O   1 
ATOM 2289 C CB  . SER A 1 294 ? -19.365  6.312   -13.050 1.00 246.04 ? 316 SER A CB  1 
ATOM 2290 O OG  . SER A 1 294 ? -20.061  7.276   -13.823 1.00 247.90 ? 316 SER A OG  1 
ATOM 2291 N N   . CYS A 1 295 ? -16.681  3.960   -13.996 1.00 254.20 ? 317 CYS A N   1 
ATOM 2292 C CA  . CYS A 1 295 ? -15.267  3.665   -13.760 1.00 263.79 ? 317 CYS A CA  1 
ATOM 2293 C C   . CYS A 1 295 ? -14.335  4.758   -14.290 1.00 269.71 ? 317 CYS A C   1 
ATOM 2294 O O   . CYS A 1 295 ? -14.239  4.951   -15.498 1.00 274.64 ? 317 CYS A O   1 
ATOM 2295 C CB  . CYS A 1 295 ? -14.917  2.316   -14.393 1.00 264.28 ? 317 CYS A CB  1 
ATOM 2296 S SG  . CYS A 1 295 ? -15.788  0.917   -13.613 1.00 272.69 ? 317 CYS A SG  1 
ATOM 2297 N N   . ASN A 1 296 ? -13.640  5.440   -13.376 1.00 269.82 ? 318 ASN A N   1 
ATOM 2298 C CA  . ASN A 1 296 ? -12.859  6.650   -13.668 1.00 267.94 ? 318 ASN A CA  1 
ATOM 2299 C C   . ASN A 1 296 ? -11.716  6.492   -14.662 1.00 269.17 ? 318 ASN A C   1 
ATOM 2300 O O   . ASN A 1 296 ? -11.533  7.308   -15.568 1.00 267.76 ? 318 ASN A O   1 
ATOM 2301 C CB  . ASN A 1 296 ? -12.278  7.230   -12.373 1.00 265.02 ? 318 ASN A CB  1 
ATOM 2302 C CG  . ASN A 1 296 ? -13.322  7.902   -11.506 1.00 260.54 ? 318 ASN A CG  1 
ATOM 2303 O OD1 . ASN A 1 296 ? -13.065  8.201   -10.343 1.00 257.41 ? 318 ASN A OD1 1 
ATOM 2304 N ND2 . ASN A 1 296 ? -14.504  8.143   -12.064 1.00 256.73 ? 318 ASN A ND2 1 
ATOM 2305 N N   . ASN A 1 297 ? -10.930  5.449   -14.461 1.00 270.35 ? 319 ASN A N   1 
ATOM 2306 C CA  . ASN A 1 297 ? -9.740   5.243   -15.249 1.00 271.00 ? 319 ASN A CA  1 
ATOM 2307 C C   . ASN A 1 297 ? -9.907   3.988   -16.067 1.00 275.41 ? 319 ASN A C   1 
ATOM 2308 O O   . ASN A 1 297 ? -8.933   3.316   -16.392 1.00 271.24 ? 319 ASN A O   1 
ATOM 2309 C CB  . ASN A 1 297 ? -8.550   5.111   -14.319 1.00 276.43 ? 319 ASN A CB  1 
ATOM 2310 C CG  . ASN A 1 297 ? -8.757   5.860   -13.022 1.00 279.63 ? 319 ASN A CG  1 
ATOM 2311 O OD1 . ASN A 1 297 ? -9.126   7.035   -13.023 1.00 277.09 ? 319 ASN A OD1 1 
ATOM 2312 N ND2 . ASN A 1 297 ? -8.552   5.175   -11.904 1.00 279.91 ? 319 ASN A ND2 1 
ATOM 2313 N N   . GLY A 1 298 ? -11.160  3.663   -16.369 1.00 275.12 ? 320 GLY A N   1 
ATOM 2314 C CA  . GLY A 1 298 ? -11.484  2.598   -17.301 1.00 278.45 ? 320 GLY A CA  1 
ATOM 2315 C C   . GLY A 1 298 ? -11.137  1.194   -16.847 1.00 275.21 ? 320 GLY A C   1 
ATOM 2316 O O   . GLY A 1 298 ? -10.358  0.493   -17.498 1.00 278.07 ? 320 GLY A O   1 
ATOM 2317 N N   . GLU A 1 299 ? -11.721  0.773   -15.735 1.00 275.57 ? 321 GLU A N   1 
ATOM 2318 C CA  . GLU A 1 299 ? -11.545  -0.591  -15.282 1.00 270.04 ? 321 GLU A CA  1 
ATOM 2319 C C   . GLU A 1 299 ? -12.771  -1.376  -15.710 1.00 268.66 ? 321 GLU A C   1 
ATOM 2320 O O   . GLU A 1 299 ? -13.864  -0.812  -15.795 1.00 267.97 ? 321 GLU A O   1 
ATOM 2321 C CB  . GLU A 1 299 ? -11.374  -0.634  -13.769 1.00 273.71 ? 321 GLU A CB  1 
ATOM 2322 C CG  . GLU A 1 299 ? -10.208  0.207   -13.246 1.00 279.93 ? 321 GLU A CG  1 
ATOM 2323 C CD  . GLU A 1 299 ? -10.584  1.660   -12.972 1.00 280.71 ? 321 GLU A CD  1 
ATOM 2324 O OE1 . GLU A 1 299 ? -11.536  2.172   -13.605 1.00 280.73 ? 321 GLU A OE1 1 
ATOM 2325 O OE2 . GLU A 1 299 ? -9.923   2.291   -12.117 1.00 269.95 ? 321 GLU A OE2 1 
ATOM 2326 N N   . MET A 1 300 ? -12.583  -2.665  -15.991 1.00 266.75 ? 322 MET A N   1 
ATOM 2327 C CA  . MET A 1 300 ? -13.644  -3.516  -16.544 1.00 261.60 ? 322 MET A CA  1 
ATOM 2328 C C   . MET A 1 300 ? -14.954  -3.431  -15.764 1.00 254.95 ? 322 MET A C   1 
ATOM 2329 O O   . MET A 1 300 ? -14.952  -3.135  -14.572 1.00 253.94 ? 322 MET A O   1 
ATOM 2330 C CB  . MET A 1 300 ? -13.188  -4.972  -16.587 1.00 252.38 ? 322 MET A CB  1 
ATOM 2331 C CG  . MET A 1 300 ? -12.915  -5.520  -17.969 1.00 245.32 ? 322 MET A CG  1 
ATOM 2332 S SD  . MET A 1 300 ? -12.853  -7.314  -17.879 1.00 253.48 ? 322 MET A SD  1 
ATOM 2333 C CE  . MET A 1 300 ? -14.506  -7.700  -17.292 1.00 237.68 ? 322 MET A CE  1 
ATOM 2334 N N   . CYS A 1 301 ? -16.069  -3.688  -16.438 1.00 244.27 ? 323 CYS A N   1 
ATOM 2335 C CA  . CYS A 1 301 ? -17.363  -3.641  -15.774 1.00 240.88 ? 323 CYS A CA  1 
ATOM 2336 C C   . CYS A 1 301 ? -18.001  -5.020  -15.687 1.00 243.10 ? 323 CYS A C   1 
ATOM 2337 O O   . CYS A 1 301 ? -18.119  -5.734  -16.695 1.00 240.32 ? 323 CYS A O   1 
ATOM 2338 C CB  . CYS A 1 301 ? -18.302  -2.661  -16.473 1.00 238.27 ? 323 CYS A CB  1 
ATOM 2339 S SG  . CYS A 1 301 ? -19.699  -2.150  -15.443 1.00 235.11 ? 323 CYS A SG  1 
ATOM 2340 N N   . ASP A 1 302 ? -18.410  -5.380  -14.469 1.00 242.12 ? 324 ASP A N   1 
ATOM 2341 C CA  . ASP A 1 302 ? -18.979  -6.700  -14.198 1.00 235.44 ? 324 ASP A CA  1 
ATOM 2342 C C   . ASP A 1 302 ? -20.482  -6.627  -13.903 1.00 227.39 ? 324 ASP A C   1 
ATOM 2343 O O   . ASP A 1 302 ? -20.911  -6.020  -12.910 1.00 216.62 ? 324 ASP A O   1 
ATOM 2344 C CB  . ASP A 1 302 ? -18.223  -7.412  -13.060 1.00 228.42 ? 324 ASP A CB  1 
ATOM 2345 C CG  . ASP A 1 302 ? -18.594  -8.897  -12.929 1.00 228.04 ? 324 ASP A CG  1 
ATOM 2346 O OD1 . ASP A 1 302 ? -19.025  -9.291  -11.825 1.00 226.33 ? 324 ASP A OD1 1 
ATOM 2347 O OD2 . ASP A 1 302 ? -18.431  -9.673  -13.905 1.00 230.02 ? 324 ASP A OD2 1 
ATOM 2348 N N   . ARG A 1 303 ? -21.247  -7.258  -14.800 1.00 225.65 ? 325 ARG A N   1 
ATOM 2349 C CA  . ARG A 1 303 ? -22.687  -7.462  -14.697 1.00 215.01 ? 325 ARG A CA  1 
ATOM 2350 C C   . ARG A 1 303 ? -23.131  -7.981  -13.331 1.00 215.37 ? 325 ARG A C   1 
ATOM 2351 O O   . ARG A 1 303 ? -24.292  -7.856  -12.986 1.00 213.09 ? 325 ARG A O   1 
ATOM 2352 C CB  . ARG A 1 303 ? -23.138  -8.438  -15.791 1.00 205.89 ? 325 ARG A CB  1 
ATOM 2353 C CG  . ARG A 1 303 ? -22.016  -9.372  -16.269 1.00 208.04 ? 325 ARG A CG  1 
ATOM 2354 C CD  . ARG A 1 303 ? -22.551  -10.441 -17.177 1.00 200.33 ? 325 ARG A CD  1 
ATOM 2355 N NE  . ARG A 1 303 ? -23.889  -10.806 -16.748 1.00 198.32 ? 325 ARG A NE  1 
ATOM 2356 C CZ  . ARG A 1 303 ? -24.438  -11.985 -16.977 1.00 201.51 ? 325 ARG A CZ  1 
ATOM 2357 N NH1 . ARG A 1 303 ? -23.752  -12.922 -17.625 1.00 199.60 ? 325 ARG A NH1 1 
ATOM 2358 N NH2 . ARG A 1 303 ? -25.666  -12.219 -16.547 1.00 201.01 ? 325 ARG A NH2 1 
ATOM 2359 N N   . PHE A 1 304 ? -22.206  -8.551  -12.557 1.00 221.10 ? 326 PHE A N   1 
ATOM 2360 C CA  . PHE A 1 304 ? -22.497  -9.079  -11.219 1.00 218.39 ? 326 PHE A CA  1 
ATOM 2361 C C   . PHE A 1 304 ? -22.091  -8.114  -10.047 1.00 219.03 ? 326 PHE A C   1 
ATOM 2362 O O   . PHE A 1 304 ? -22.857  -7.952  -9.082  1.00 213.68 ? 326 PHE A O   1 
ATOM 2363 C CB  . PHE A 1 304 ? -21.835  -10.469 -11.009 1.00 217.63 ? 326 PHE A CB  1 
ATOM 2364 C CG  . PHE A 1 304 ? -22.384  -11.612 -11.886 1.00 209.32 ? 326 PHE A CG  1 
ATOM 2365 C CD1 . PHE A 1 304 ? -21.556  -12.244 -12.829 1.00 209.60 ? 326 PHE A CD1 1 
ATOM 2366 C CD2 . PHE A 1 304 ? -23.674  -12.107 -11.714 1.00 205.38 ? 326 PHE A CD2 1 
ATOM 2367 C CE1 . PHE A 1 304 ? -22.013  -13.318 -13.617 1.00 213.69 ? 326 PHE A CE1 1 
ATOM 2368 C CE2 . PHE A 1 304 ? -24.138  -13.180 -12.505 1.00 211.64 ? 326 PHE A CE2 1 
ATOM 2369 C CZ  . PHE A 1 304 ? -23.301  -13.783 -13.457 1.00 212.67 ? 326 PHE A CZ  1 
ATOM 2370 N N   . GLN A 1 305 ? -20.910  -7.477  -10.125 1.00 220.45 ? 327 GLN A N   1 
ATOM 2371 C CA  . GLN A 1 305 ? -20.322  -6.779  -8.951  1.00 219.46 ? 327 GLN A CA  1 
ATOM 2372 C C   . GLN A 1 305 ? -20.031  -5.283  -9.053  1.00 220.42 ? 327 GLN A C   1 
ATOM 2373 O O   . GLN A 1 305 ? -20.042  -4.571  -8.036  1.00 210.25 ? 327 GLN A O   1 
ATOM 2374 C CB  . GLN A 1 305 ? -19.009  -7.439  -8.554  1.00 218.08 ? 327 GLN A CB  1 
ATOM 2375 C CG  . GLN A 1 305 ? -19.100  -8.920  -8.525  1.00 216.43 ? 327 GLN A CG  1 
ATOM 2376 C CD  . GLN A 1 305 ? -17.801  -9.574  -8.151  1.00 217.42 ? 327 GLN A CD  1 
ATOM 2377 O OE1 . GLN A 1 305 ? -16.715  -9.019  -8.359  1.00 218.72 ? 327 GLN A OE1 1 
ATOM 2378 N NE2 . GLN A 1 305 ? -17.902  -10.775 -7.594  1.00 215.04 ? 327 GLN A NE2 1 
ATOM 2379 N N   . GLY A 1 306 ? -19.704  -4.825  -10.258 1.00 221.83 ? 328 GLY A N   1 
ATOM 2380 C CA  . GLY A 1 306 ? -19.398  -3.425  -10.478 1.00 222.34 ? 328 GLY A CA  1 
ATOM 2381 C C   . GLY A 1 306 ? -18.001  -3.213  -10.997 1.00 228.38 ? 328 GLY A C   1 
ATOM 2382 O O   . GLY A 1 306 ? -17.576  -3.886  -11.926 1.00 231.44 ? 328 GLY A O   1 
ATOM 2383 N N   . CYS A 1 307 ? -17.285  -2.278  -10.386 1.00 229.96 ? 329 CYS A N   1 
ATOM 2384 C CA  . CYS A 1 307 ? -15.947  -1.936  -10.836 1.00 229.98 ? 329 CYS A CA  1 
ATOM 2385 C C   . CYS A 1 307 ? -14.880  -2.858  -10.289 1.00 229.46 ? 329 CYS A C   1 
ATOM 2386 O O   . CYS A 1 307 ? -14.852  -3.157  -9.104  1.00 239.34 ? 329 CYS A O   1 
ATOM 2387 C CB  . CYS A 1 307 ? -15.626  -0.486  -10.494 1.00 240.76 ? 329 CYS A CB  1 
ATOM 2388 S SG  . CYS A 1 307 ? -16.361  0.673   -11.677 1.00 260.45 ? 329 CYS A SG  1 
ATOM 2389 N N   . LEU A 1 308 ? -13.998  -3.305  -11.169 1.00 228.69 ? 330 LEU A N   1 
ATOM 2390 C CA  . LEU A 1 308 ? -12.964  -4.246  -10.783 1.00 238.57 ? 330 LEU A CA  1 
ATOM 2391 C C   . LEU A 1 308 ? -11.628  -3.542  -10.689 1.00 250.96 ? 330 LEU A C   1 
ATOM 2392 O O   . LEU A 1 308 ? -10.743  -3.765  -11.511 1.00 260.14 ? 330 LEU A O   1 
ATOM 2393 C CB  . LEU A 1 308 ? -12.875  -5.382  -11.792 1.00 235.95 ? 330 LEU A CB  1 
ATOM 2394 C CG  . LEU A 1 308 ? -14.204  -6.050  -12.144 1.00 234.70 ? 330 LEU A CG  1 
ATOM 2395 C CD1 . LEU A 1 308 ? -13.941  -7.373  -12.837 1.00 228.96 ? 330 LEU A CD1 1 
ATOM 2396 C CD2 . LEU A 1 308 ? -15.087  -6.249  -10.916 1.00 236.25 ? 330 LEU A CD2 1 
ATOM 2397 N N   . CYS A 1 309 ? -11.490  -2.705  -9.668  1.00 252.13 ? 331 CYS A N   1 
ATOM 2398 C CA  . CYS A 1 309 ? -10.328  -1.838  -9.507  1.00 258.61 ? 331 CYS A CA  1 
ATOM 2399 C C   . CYS A 1 309 ? -8.969   -2.513  -9.667  1.00 262.77 ? 331 CYS A C   1 
ATOM 2400 O O   . CYS A 1 309 ? -8.767   -3.650  -9.242  1.00 260.91 ? 331 CYS A O   1 
ATOM 2401 C CB  . CYS A 1 309 ? -10.406  -1.138  -8.156  1.00 263.38 ? 331 CYS A CB  1 
ATOM 2402 S SG  . CYS A 1 309 ? -12.021  -0.390  -7.869  1.00 268.39 ? 331 CYS A SG  1 
ATOM 2403 N N   . SER A 1 310 ? -8.055   -1.796  -10.315 1.00 276.37 ? 332 SER A N   1 
ATOM 2404 C CA  . SER A 1 310 ? -6.643   -2.155  -10.367 1.00 271.99 ? 332 SER A CA  1 
ATOM 2405 C C   . SER A 1 310 ? -6.152   -2.330  -8.927  1.00 273.38 ? 332 SER A C   1 
ATOM 2406 O O   . SER A 1 310 ? -6.655   -1.662  -8.020  1.00 271.28 ? 332 SER A O   1 
ATOM 2407 C CB  . SER A 1 310 ? -5.866   -1.029  -11.066 1.00 284.48 ? 332 SER A CB  1 
ATOM 2408 O OG  . SER A 1 310 ? -4.494   -1.343  -11.240 1.00 281.99 ? 332 SER A OG  1 
ATOM 2409 N N   . PRO A 1 311 ? -5.195   -3.249  -8.703  1.00 275.03 ? 333 PRO A N   1 
ATOM 2410 C CA  . PRO A 1 311 ? -4.649   -3.471  -7.357  1.00 268.96 ? 333 PRO A CA  1 
ATOM 2411 C C   . PRO A 1 311 ? -4.244   -2.183  -6.628  1.00 260.62 ? 333 PRO A C   1 
ATOM 2412 O O   . PRO A 1 311 ? -3.415   -1.429  -7.130  1.00 261.33 ? 333 PRO A O   1 
ATOM 2413 C CB  . PRO A 1 311 ? -3.417   -4.359  -7.617  1.00 265.85 ? 333 PRO A CB  1 
ATOM 2414 C CG  . PRO A 1 311 ? -3.300   -4.492  -9.126  1.00 261.77 ? 333 PRO A CG  1 
ATOM 2415 C CD  . PRO A 1 311 ? -4.657   -4.216  -9.672  1.00 267.93 ? 333 PRO A CD  1 
ATOM 2416 N N   . GLY A 1 312 ? -4.844   -1.928  -5.469  1.00 250.06 ? 334 GLY A N   1 
ATOM 2417 C CA  . GLY A 1 312 ? -4.460   -0.789  -4.651  1.00 261.30 ? 334 GLY A CA  1 
ATOM 2418 C C   . GLY A 1 312 ? -5.488   0.320   -4.669  1.00 264.48 ? 334 GLY A C   1 
ATOM 2419 O O   . GLY A 1 312 ? -5.414   1.298   -3.919  1.00 264.78 ? 334 GLY A O   1 
ATOM 2420 N N   . TRP A 1 313 ? -6.453   0.169   -5.556  1.00 260.49 ? 335 TRP A N   1 
ATOM 2421 C CA  . TRP A 1 313 ? -7.565   1.082   -5.612  1.00 263.20 ? 335 TRP A CA  1 
ATOM 2422 C C   . TRP A 1 313 ? -8.773   0.300   -5.156  1.00 264.30 ? 335 TRP A C   1 
ATOM 2423 O O   . TRP A 1 313 ? -8.896   -0.876  -5.470  1.00 262.23 ? 335 TRP A O   1 
ATOM 2424 C CB  . TRP A 1 313 ? -7.810   1.510   -7.049  1.00 270.06 ? 335 TRP A CB  1 
ATOM 2425 C CG  . TRP A 1 313 ? -6.828   2.462   -7.660  1.00 272.57 ? 335 TRP A CG  1 
ATOM 2426 C CD1 . TRP A 1 313 ? -5.663   2.154   -8.306  1.00 270.02 ? 335 TRP A CD1 1 
ATOM 2427 C CD2 . TRP A 1 313 ? -6.972   3.878   -7.747  1.00 269.73 ? 335 TRP A CD2 1 
ATOM 2428 N NE1 . TRP A 1 313 ? -5.062   3.300   -8.768  1.00 265.10 ? 335 TRP A NE1 1 
ATOM 2429 C CE2 . TRP A 1 313 ? -5.849   4.372   -8.437  1.00 268.32 ? 335 TRP A CE2 1 
ATOM 2430 C CE3 . TRP A 1 313 ? -7.940   4.780   -7.298  1.00 268.17 ? 335 TRP A CE3 1 
ATOM 2431 C CZ2 . TRP A 1 313 ? -5.668   5.727   -8.682  1.00 271.78 ? 335 TRP A CZ2 1 
ATOM 2432 C CZ3 . TRP A 1 313 ? -7.761   6.119   -7.542  1.00 267.93 ? 335 TRP A CZ3 1 
ATOM 2433 C CH2 . TRP A 1 313 ? -6.633   6.584   -8.225  1.00 270.65 ? 335 TRP A CH2 1 
ATOM 2434 N N   . GLN A 1 314 ? -9.651   0.943   -4.397  1.00 269.29 ? 336 GLN A N   1 
ATOM 2435 C CA  . GLN A 1 314 ? -10.967  0.385   -4.098  1.00 271.77 ? 336 GLN A CA  1 
ATOM 2436 C C   . GLN A 1 314 ? -11.981  1.508   -4.105  1.00 269.95 ? 336 GLN A C   1 
ATOM 2437 O O   . GLN A 1 314 ? -11.616  2.678   -4.013  1.00 269.11 ? 336 GLN A O   1 
ATOM 2438 C CB  . GLN A 1 314 ? -11.021  -0.312  -2.734  1.00 279.22 ? 336 GLN A CB  1 
ATOM 2439 C CG  . GLN A 1 314 ? -9.685   -0.715  -2.140  1.00 280.91 ? 336 GLN A CG  1 
ATOM 2440 C CD  . GLN A 1 314 ? -8.977   0.450   -1.474  1.00 284.71 ? 336 GLN A CD  1 
ATOM 2441 O OE1 . GLN A 1 314 ? -8.016   0.999   -2.024  1.00 289.02 ? 336 GLN A OE1 1 
ATOM 2442 N NE2 . GLN A 1 314 ? -9.450   0.839   -0.284  1.00 277.71 ? 336 GLN A NE2 1 
ATOM 2443 N N   . GLY A 1 315 ? -13.256  1.149   -4.197  1.00 271.16 ? 337 GLY A N   1 
ATOM 2444 C CA  . GLY A 1 315 ? -14.320  2.135   -4.219  1.00 275.74 ? 337 GLY A CA  1 
ATOM 2445 C C   . GLY A 1 315 ? -15.357  1.879   -5.297  1.00 277.66 ? 337 GLY A C   1 
ATOM 2446 O O   . GLY A 1 315 ? -15.090  1.142   -6.253  1.00 275.89 ? 337 GLY A O   1 
ATOM 2447 N N   . LEU A 1 316 ? -16.530  2.500   -5.141  1.00 276.28 ? 338 LEU A N   1 
ATOM 2448 C CA  . LEU A 1 316 ? -17.667  2.318   -6.050  1.00 270.15 ? 338 LEU A CA  1 
ATOM 2449 C C   . LEU A 1 316 ? -17.226  2.432   -7.503  1.00 267.87 ? 338 LEU A C   1 
ATOM 2450 O O   . LEU A 1 316 ? -17.664  1.663   -8.360  1.00 263.94 ? 338 LEU A O   1 
ATOM 2451 C CB  . LEU A 1 316 ? -18.783  3.336   -5.751  1.00 262.09 ? 338 LEU A CB  1 
ATOM 2452 C CG  . LEU A 1 316 ? -20.230  2.818   -5.822  1.00 249.36 ? 338 LEU A CG  1 
ATOM 2453 C CD1 . LEU A 1 316 ? -20.731  2.414   -4.440  1.00 220.61 ? 338 LEU A CD1 1 
ATOM 2454 C CD2 . LEU A 1 316 ? -21.197  3.797   -6.503  1.00 245.31 ? 338 LEU A CD2 1 
ATOM 2455 N N   . GLN A 1 317 ? -16.324  3.372   -7.760  1.00 267.02 ? 339 GLN A N   1 
ATOM 2456 C CA  . GLN A 1 317 ? -15.879  3.646   -9.117  1.00 267.75 ? 339 GLN A CA  1 
ATOM 2457 C C   . GLN A 1 317 ? -14.354  3.731   -9.226  1.00 266.31 ? 339 GLN A C   1 
ATOM 2458 O O   . GLN A 1 317 ? -13.834  4.396   -10.120 1.00 269.97 ? 339 GLN A O   1 
ATOM 2459 C CB  . GLN A 1 317 ? -16.518  4.949   -9.615  1.00 268.08 ? 339 GLN A CB  1 
ATOM 2460 C CG  . GLN A 1 317 ? -18.042  5.002   -9.480  1.00 268.97 ? 339 GLN A CG  1 
ATOM 2461 C CD  . GLN A 1 317 ? -18.599  6.419   -9.491  1.00 272.47 ? 339 GLN A CD  1 
ATOM 2462 O OE1 . GLN A 1 317 ? -18.074  7.305   -10.172 1.00 271.93 ? 339 GLN A OE1 1 
ATOM 2463 N NE2 . GLN A 1 317 ? -19.667  6.638   -8.725  1.00 271.76 ? 339 GLN A NE2 1 
ATOM 2464 N N   . CYS A 1 318 ? -13.647  3.046   -8.332  1.00 262.82 ? 340 CYS A N   1 
ATOM 2465 C CA  . CYS A 1 318 ? -12.191  3.152   -8.258  1.00 264.74 ? 340 CYS A CA  1 
ATOM 2466 C C   . CYS A 1 318 ? -11.783  4.613   -8.095  1.00 265.31 ? 340 CYS A C   1 
ATOM 2467 O O   . CYS A 1 318 ? -10.877  5.121   -8.762  1.00 264.65 ? 340 CYS A O   1 
ATOM 2468 C CB  . CYS A 1 318 ? -11.534  2.495   -9.470  1.00 262.23 ? 340 CYS A CB  1 
ATOM 2469 S SG  . CYS A 1 318 ? -11.916  0.729   -9.556  1.00 263.67 ? 340 CYS A SG  1 
ATOM 2470 N N   . GLU A 1 319 ? -12.485  5.271   -7.180  1.00 267.48 ? 341 GLU A N   1 
ATOM 2471 C CA  . GLU A 1 319 ? -12.341  6.695   -6.936  1.00 268.84 ? 341 GLU A CA  1 
ATOM 2472 C C   . GLU A 1 319 ? -11.721  6.969   -5.585  1.00 271.90 ? 341 GLU A C   1 
ATOM 2473 O O   . GLU A 1 319 ? -12.166  7.863   -4.865  1.00 274.75 ? 341 GLU A O   1 
ATOM 2474 C CB  . GLU A 1 319 ? -13.711  7.367   -6.980  1.00 272.25 ? 341 GLU A CB  1 
ATOM 2475 C CG  . GLU A 1 319 ? -14.886  6.419   -6.772  1.00 270.57 ? 341 GLU A CG  1 
ATOM 2476 C CD  . GLU A 1 319 ? -15.178  6.087   -5.314  1.00 272.80 ? 341 GLU A CD  1 
ATOM 2477 O OE1 . GLU A 1 319 ? -16.025  5.195   -5.088  1.00 274.09 ? 341 GLU A OE1 1 
ATOM 2478 O OE2 . GLU A 1 319 ? -14.590  6.706   -4.397  1.00 270.91 ? 341 GLU A OE2 1 
ATOM 2479 N N   . ARG A 1 320 ? -10.689  6.209   -5.248  1.00 272.40 ? 342 ARG A N   1 
ATOM 2480 C CA  . ARG A 1 320 ? -10.088  6.299   -3.935  1.00 273.41 ? 342 ARG A CA  1 
ATOM 2481 C C   . ARG A 1 320 ? -8.992   5.267   -3.896  1.00 277.03 ? 342 ARG A C   1 
ATOM 2482 O O   . ARG A 1 320 ? -9.141   4.161   -4.415  1.00 274.48 ? 342 ARG A O   1 
ATOM 2483 C CB  . ARG A 1 320 ? -11.126  5.968   -2.871  1.00 267.61 ? 342 ARG A CB  1 
ATOM 2484 C CG  . ARG A 1 320 ? -10.857  6.507   -1.497  1.00 262.68 ? 342 ARG A CG  1 
ATOM 2485 C CD  . ARG A 1 320 ? -11.855  5.849   -0.595  1.00 261.87 ? 342 ARG A CD  1 
ATOM 2486 N NE  . ARG A 1 320 ? -12.164  4.527   -1.126  1.00 258.96 ? 342 ARG A NE  1 
ATOM 2487 C CZ  . ARG A 1 320 ? -13.059  3.704   -0.606  1.00 262.76 ? 342 ARG A CZ  1 
ATOM 2488 N NH1 . ARG A 1 320 ? -13.738  4.068   0.471   1.00 270.13 ? 342 ARG A NH1 1 
ATOM 2489 N NH2 . ARG A 1 320 ? -13.272  2.521   -1.162  1.00 259.67 ? 342 ARG A NH2 1 
ATOM 2490 N N   . GLU A 1 321 ? -7.879   5.642   -3.293  1.00 280.54 ? 343 GLU A N   1 
ATOM 2491 C CA  . GLU A 1 321 ? -6.796   4.717   -3.074  1.00 278.63 ? 343 GLU A CA  1 
ATOM 2492 C C   . GLU A 1 321 ? -6.739   4.559   -1.581  1.00 281.41 ? 343 GLU A C   1 
ATOM 2493 O O   . GLU A 1 321 ? -7.388   5.308   -0.846  1.00 280.56 ? 343 GLU A O   1 
ATOM 2494 C CB  . GLU A 1 321 ? -5.508   5.321   -3.585  1.00 276.88 ? 343 GLU A CB  1 
ATOM 2495 C CG  . GLU A 1 321 ? -5.509   6.833   -3.455  1.00 277.01 ? 343 GLU A CG  1 
ATOM 2496 C CD  . GLU A 1 321 ? -4.320   7.446   -4.124  1.00 273.97 ? 343 GLU A CD  1 
ATOM 2497 O OE1 . GLU A 1 321 ? -3.681   6.714   -4.900  1.00 276.14 ? 343 GLU A OE1 1 
ATOM 2498 O OE2 . GLU A 1 321 ? -4.019   8.635   -3.875  1.00 268.62 ? 343 GLU A OE2 1 
ATOM 2499 N N   . GLY A 1 322 ? -5.966   3.587   -1.128  1.00 284.38 ? 344 GLY A N   1 
ATOM 2500 C CA  . GLY A 1 322 ? -5.897   3.294   0.286   1.00 287.85 ? 344 GLY A CA  1 
ATOM 2501 C C   . GLY A 1 322 ? -5.669   1.813   0.443   1.00 285.42 ? 344 GLY A C   1 
ATOM 2502 O O   . GLY A 1 322 ? -5.570   1.085   -0.554  1.00 282.01 ? 344 GLY A O   1 
ATOM 2503 N N   . ILE A 1 323 ? -5.566   1.368   1.689   1.00 282.86 ? 345 ILE A N   1 
ATOM 2504 C CA  . ILE A 1 323 ? -5.433   -0.048  1.961   1.00 277.58 ? 345 ILE A CA  1 
ATOM 2505 C C   . ILE A 1 323 ? -6.735   -0.756  1.560   1.00 274.31 ? 345 ILE A C   1 
ATOM 2506 O O   . ILE A 1 323 ? -7.828   -0.197  1.703   1.00 273.85 ? 345 ILE A O   1 
ATOM 2507 C CB  . ILE A 1 323 ? -5.002   -0.299  3.430   1.00 274.19 ? 345 ILE A CB  1 
ATOM 2508 C CG1 . ILE A 1 323 ? -5.642   0.726   4.368   1.00 271.23 ? 345 ILE A CG1 1 
ATOM 2509 C CG2 . ILE A 1 323 ? -3.490   -0.172  3.555   1.00 261.29 ? 345 ILE A CG2 1 
ATOM 2510 C CD1 . ILE A 1 323 ? -7.137   0.629   4.464   1.00 266.39 ? 345 ILE A CD1 1 
ATOM 2511 N N   . PRO A 1 324 ? -6.617   -1.961  0.987   1.00 266.88 ? 346 PRO A N   1 
ATOM 2512 C CA  . PRO A 1 324 ? -7.798   -2.705  0.539   1.00 263.11 ? 346 PRO A CA  1 
ATOM 2513 C C   . PRO A 1 324 ? -8.691   -3.113  1.711   1.00 268.89 ? 346 PRO A C   1 
ATOM 2514 O O   . PRO A 1 324 ? -8.379   -4.094  2.385   1.00 268.13 ? 346 PRO A O   1 
ATOM 2515 C CB  . PRO A 1 324 ? -7.185   -3.939  -0.128  1.00 253.37 ? 346 PRO A CB  1 
ATOM 2516 C CG  . PRO A 1 324 ? -5.837   -3.480  -0.574  1.00 252.63 ? 346 PRO A CG  1 
ATOM 2517 C CD  . PRO A 1 324 ? -5.368   -2.588  0.524   1.00 259.27 ? 346 PRO A CD  1 
ATOM 2518 N N   . ARG A 1 325 ? -9.777   -2.367  1.933   1.00 274.22 ? 347 ARG A N   1 
ATOM 2519 C CA  . ARG A 1 325 ? -10.670  -2.532  3.095   1.00 271.15 ? 347 ARG A CA  1 
ATOM 2520 C C   . ARG A 1 325 ? -11.120  -3.983  3.360   1.00 263.07 ? 347 ARG A C   1 
ATOM 2521 O O   . ARG A 1 325 ? -11.777  -4.593  2.517   1.00 263.21 ? 347 ARG A O   1 
ATOM 2522 C CB  . ARG A 1 325 ? -11.897  -1.602  2.958   1.00 269.50 ? 347 ARG A CB  1 
ATOM 2523 C CG  . ARG A 1 325 ? -12.527  -1.539  1.540   1.00 266.36 ? 347 ARG A CG  1 
ATOM 2524 C CD  . ARG A 1 325 ? -13.866  -0.777  1.536   1.00 260.74 ? 347 ARG A CD  1 
ATOM 2525 N NE  . ARG A 1 325 ? -13.785  0.491   2.263   1.00 271.42 ? 347 ARG A NE  1 
ATOM 2526 C CZ  . ARG A 1 325 ? -14.837  1.175   2.708   1.00 264.94 ? 347 ARG A CZ  1 
ATOM 2527 N NH1 . ARG A 1 325 ? -16.068  0.717   2.500   1.00 240.06 ? 347 ARG A NH1 1 
ATOM 2528 N NH2 . ARG A 1 325 ? -14.656  2.317   3.365   1.00 264.45 ? 347 ARG A NH2 1 
ATOM 2529 N N   . MET A 1 326 ? -10.773  -4.530  4.527   1.00 253.09 ? 348 MET A N   1 
ATOM 2530 C CA  . MET A 1 326 ? -11.121  -5.919  4.826   1.00 240.35 ? 348 MET A CA  1 
ATOM 2531 C C   . MET A 1 326 ? -12.361  -6.056  5.708   1.00 228.62 ? 348 MET A C   1 
ATOM 2532 O O   . MET A 1 326 ? -12.530  -5.350  6.700   1.00 226.32 ? 348 MET A O   1 
ATOM 2533 C CB  . MET A 1 326 ? -9.931   -6.699  5.408   1.00 240.97 ? 348 MET A CB  1 
ATOM 2534 C CG  . MET A 1 326 ? -9.262   -6.038  6.597   1.00 246.67 ? 348 MET A CG  1 
ATOM 2535 S SD  . MET A 1 326 ? -8.079   -7.074  7.494   1.00 254.01 ? 348 MET A SD  1 
ATOM 2536 C CE  . MET A 1 326 ? -7.467   -5.929  8.732   1.00 248.03 ? 348 MET A CE  1 
ATOM 2537 N N   . THR A 1 327 ? -13.231  -6.975  5.313   1.00 221.58 ? 349 THR A N   1 
ATOM 2538 C CA  . THR A 1 327 ? -14.494  -7.219  5.993   1.00 214.74 ? 349 THR A CA  1 
ATOM 2539 C C   . THR A 1 327 ? -14.225  -7.869  7.365   1.00 209.52 ? 349 THR A C   1 
ATOM 2540 O O   . THR A 1 327 ? -13.373  -8.759  7.459   1.00 207.02 ? 349 THR A O   1 
ATOM 2541 C CB  . THR A 1 327 ? -15.391  -8.097  5.078   1.00 211.92 ? 349 THR A CB  1 
ATOM 2542 O OG1 . THR A 1 327 ? -16.361  -8.811  5.857   1.00 209.34 ? 349 THR A OG1 1 
ATOM 2543 C CG2 . THR A 1 327 ? -14.532  -9.084  4.248   1.00 209.92 ? 349 THR A CG2 1 
ATOM 2544 N N   . PRO A 1 328 ? -14.921  -7.406  8.432   1.00 199.67 ? 350 PRO A N   1 
ATOM 2545 C CA  . PRO A 1 328 ? -14.706  -7.848  9.819   1.00 198.79 ? 350 PRO A CA  1 
ATOM 2546 C C   . PRO A 1 328 ? -14.769  -9.360  9.997   1.00 204.12 ? 350 PRO A C   1 
ATOM 2547 O O   . PRO A 1 328 ? -15.330  -10.048 9.144   1.00 205.32 ? 350 PRO A O   1 
ATOM 2548 C CB  . PRO A 1 328 ? -15.863  -7.187  10.587  1.00 184.25 ? 350 PRO A CB  1 
ATOM 2549 C CG  . PRO A 1 328 ? -16.843  -6.791  9.558   1.00 187.61 ? 350 PRO A CG  1 
ATOM 2550 C CD  . PRO A 1 328 ? -16.019  -6.431  8.358   1.00 195.13 ? 350 PRO A CD  1 
ATOM 2551 N N   . LYS A 1 329 ? -14.171  -9.865  11.078  1.00 205.27 ? 351 LYS A N   1 
ATOM 2552 C CA  . LYS A 1 329 ? -14.305  -11.270 11.468  1.00 199.93 ? 351 LYS A CA  1 
ATOM 2553 C C   . LYS A 1 329 ? -14.356  -11.360 12.977  1.00 195.14 ? 351 LYS A C   1 
ATOM 2554 O O   . LYS A 1 329 ? -13.520  -10.777 13.655  1.00 197.50 ? 351 LYS A O   1 
ATOM 2555 C CB  . LYS A 1 329 ? -13.117  -12.107 10.991  1.00 205.40 ? 351 LYS A CB  1 
ATOM 2556 C CG  . LYS A 1 329 ? -12.582  -11.800 9.600   1.00 210.61 ? 351 LYS A CG  1 
ATOM 2557 C CD  . LYS A 1 329 ? -11.069  -11.975 9.596   1.00 218.20 ? 351 LYS A CD  1 
ATOM 2558 C CE  . LYS A 1 329 ? -10.507  -11.596 10.970  1.00 221.00 ? 351 LYS A CE  1 
ATOM 2559 N NZ  . LYS A 1 329 ? -9.124   -11.031 10.962  1.00 222.53 ? 351 LYS A NZ  1 
ATOM 2560 N N   . ILE A 1 330 ? -15.328  -12.098 13.497  1.00 190.14 ? 352 ILE A N   1 
ATOM 2561 C CA  . ILE A 1 330 ? -15.464  -12.254 14.938  1.00 196.35 ? 352 ILE A CA  1 
ATOM 2562 C C   . ILE A 1 330 ? -14.450  -13.271 15.484  1.00 206.57 ? 352 ILE A C   1 
ATOM 2563 O O   . ILE A 1 330 ? -14.488  -14.470 15.154  1.00 201.38 ? 352 ILE A O   1 
ATOM 2564 C CB  . ILE A 1 330 ? -16.943  -12.507 15.375  1.00 186.49 ? 352 ILE A CB  1 
ATOM 2565 C CG1 . ILE A 1 330 ? -17.692  -11.178 15.483  1.00 181.76 ? 352 ILE A CG1 1 
ATOM 2566 C CG2 . ILE A 1 330 ? -17.016  -13.158 16.733  1.00 190.13 ? 352 ILE A CG2 1 
ATOM 2567 C CD1 . ILE A 1 330 ? -19.048  -11.189 14.833  1.00 193.30 ? 352 ILE A CD1 1 
ATOM 2568 N N   . VAL A 1 331 ? -13.538  -12.736 16.306  1.00 212.49 ? 353 VAL A N   1 
ATOM 2569 C CA  . VAL A 1 331 ? -12.349  -13.430 16.795  1.00 206.53 ? 353 VAL A CA  1 
ATOM 2570 C C   . VAL A 1 331 ? -12.433  -13.733 18.278  1.00 206.18 ? 353 VAL A C   1 
ATOM 2571 O O   . VAL A 1 331 ? -13.067  -13.006 19.052  1.00 199.03 ? 353 VAL A O   1 
ATOM 2572 C CB  . VAL A 1 331 ? -11.081  -12.587 16.580  1.00 203.34 ? 353 VAL A CB  1 
ATOM 2573 C CG1 . VAL A 1 331 ? -11.009  -12.146 15.141  1.00 210.51 ? 353 VAL A CG1 1 
ATOM 2574 C CG2 . VAL A 1 331 ? -11.079  -11.373 17.498  1.00 201.18 ? 353 VAL A CG2 1 
ATOM 2575 N N   . ASP A 1 332 ? -11.760  -14.814 18.656  1.00 215.98 ? 354 ASP A N   1 
ATOM 2576 C CA  . ASP A 1 332 ? -11.787  -15.347 20.019  1.00 224.67 ? 354 ASP A CA  1 
ATOM 2577 C C   . ASP A 1 332 ? -13.180  -15.435 20.626  1.00 220.81 ? 354 ASP A C   1 
ATOM 2578 O O   . ASP A 1 332 ? -13.463  -14.928 21.720  1.00 215.83 ? 354 ASP A O   1 
ATOM 2579 C CB  . ASP A 1 332 ? -10.771  -14.655 20.926  1.00 228.79 ? 354 ASP A CB  1 
ATOM 2580 C CG  . ASP A 1 332 ? -9.361   -15.136 20.652  1.00 238.19 ? 354 ASP A CG  1 
ATOM 2581 O OD1 . ASP A 1 332 ? -9.153   -16.371 20.607  1.00 243.64 ? 354 ASP A OD1 1 
ATOM 2582 O OD2 . ASP A 1 332 ? -8.471   -14.293 20.434  1.00 241.21 ? 354 ASP A OD2 1 
ATOM 2583 N N   . LEU A 1 333 ? -14.042  -16.094 19.862  1.00 218.27 ? 355 LEU A N   1 
ATOM 2584 C CA  . LEU A 1 333 ? -15.287  -16.604 20.376  1.00 212.20 ? 355 LEU A CA  1 
ATOM 2585 C C   . LEU A 1 333 ? -15.154  -18.118 20.393  1.00 217.67 ? 355 LEU A C   1 
ATOM 2586 O O   . LEU A 1 333 ? -14.639  -18.730 19.431  1.00 217.84 ? 355 LEU A O   1 
ATOM 2587 C CB  . LEU A 1 333 ? -16.454  -16.176 19.501  1.00 204.26 ? 355 LEU A CB  1 
ATOM 2588 C CG  . LEU A 1 333 ? -17.733  -15.845 20.258  1.00 194.87 ? 355 LEU A CG  1 
ATOM 2589 C CD1 . LEU A 1 333 ? -17.461  -15.445 21.690  1.00 192.36 ? 355 LEU A CD1 1 
ATOM 2590 C CD2 . LEU A 1 333 ? -18.412  -14.710 19.526  1.00 194.98 ? 355 LEU A CD2 1 
ATOM 2591 N N   . PRO A 1 334 ? -15.572  -18.731 21.509  1.00 217.39 ? 356 PRO A N   1 
ATOM 2592 C CA  . PRO A 1 334 ? -15.612  -20.187 21.574  1.00 221.89 ? 356 PRO A CA  1 
ATOM 2593 C C   . PRO A 1 334 ? -16.978  -20.680 21.153  1.00 227.01 ? 356 PRO A C   1 
ATOM 2594 O O   . PRO A 1 334 ? -17.904  -19.895 20.902  1.00 217.81 ? 356 PRO A O   1 
ATOM 2595 C CB  . PRO A 1 334 ? -15.399  -20.484 23.063  1.00 209.72 ? 356 PRO A CB  1 
ATOM 2596 C CG  . PRO A 1 334 ? -15.295  -19.133 23.734  1.00 215.61 ? 356 PRO A CG  1 
ATOM 2597 C CD  . PRO A 1 334 ? -15.881  -18.142 22.816  1.00 209.24 ? 356 PRO A CD  1 
ATOM 2598 N N   . ASP A 1 335 ? -17.087  -22.001 21.101  1.00 235.72 ? 357 ASP A N   1 
ATOM 2599 C CA  . ASP A 1 335 ? -18.281  -22.677 20.642  1.00 230.83 ? 357 ASP A CA  1 
ATOM 2600 C C   . ASP A 1 335 ? -19.310  -22.753 21.802  1.00 221.68 ? 357 ASP A C   1 
ATOM 2601 O O   . ASP A 1 335 ? -20.489  -22.438 21.613  1.00 205.24 ? 357 ASP A O   1 
ATOM 2602 C CB  . ASP A 1 335 ? -17.906  -24.069 20.074  1.00 239.36 ? 357 ASP A CB  1 
ATOM 2603 C CG  . ASP A 1 335 ? -16.488  -24.115 19.427  1.00 240.43 ? 357 ASP A CG  1 
ATOM 2604 O OD1 . ASP A 1 335 ? -16.189  -23.317 18.493  1.00 236.47 ? 357 ASP A OD1 1 
ATOM 2605 O OD2 . ASP A 1 335 ? -15.679  -24.974 19.876  1.00 229.53 ? 357 ASP A OD2 1 
ATOM 2606 N N   . HIS A 1 336 ? -18.841  -23.107 23.005  1.00 230.90 ? 358 HIS A N   1 
ATOM 2607 C CA  . HIS A 1 336 ? -19.706  -23.315 24.182  1.00 226.86 ? 358 HIS A CA  1 
ATOM 2608 C C   . HIS A 1 336 ? -19.470  -22.302 25.336  1.00 226.63 ? 358 HIS A C   1 
ATOM 2609 O O   . HIS A 1 336 ? -18.430  -21.642 25.385  1.00 219.55 ? 358 HIS A O   1 
ATOM 2610 C CB  . HIS A 1 336 ? -19.544  -24.742 24.735  1.00 226.25 ? 358 HIS A CB  1 
ATOM 2611 C CG  . HIS A 1 336 ? -19.215  -25.785 23.703  1.00 231.89 ? 358 HIS A CG  1 
ATOM 2612 N ND1 . HIS A 1 336 ? -17.981  -25.876 23.086  1.00 236.47 ? 358 HIS A ND1 1 
ATOM 2613 C CD2 . HIS A 1 336 ? -19.945  -26.820 23.224  1.00 233.92 ? 358 HIS A CD2 1 
ATOM 2614 C CE1 . HIS A 1 336 ? -17.976  -26.903 22.253  1.00 233.92 ? 358 HIS A CE1 1 
ATOM 2615 N NE2 . HIS A 1 336 ? -19.157  -27.493 22.318  1.00 240.12 ? 358 HIS A NE2 1 
ATOM 2616 N N   . ILE A 1 337 ? -20.414  -22.228 26.285  1.00 225.48 ? 359 ILE A N   1 
ATOM 2617 C CA  . ILE A 1 337 ? -20.432  -21.149 27.298  1.00 221.41 ? 359 ILE A CA  1 
ATOM 2618 C C   . ILE A 1 337 ? -20.577  -21.539 28.800  1.00 235.28 ? 359 ILE A C   1 
ATOM 2619 O O   . ILE A 1 337 ? -19.571  -21.558 29.516  1.00 242.56 ? 359 ILE A O   1 
ATOM 2620 C CB  . ILE A 1 337 ? -21.407  -20.000 26.872  1.00 211.62 ? 359 ILE A CB  1 
ATOM 2621 C CG1 . ILE A 1 337 ? -20.701  -19.081 25.889  1.00 208.00 ? 359 ILE A CG1 1 
ATOM 2622 C CG2 . ILE A 1 337 ? -21.892  -19.163 28.037  1.00 212.51 ? 359 ILE A CG2 1 
ATOM 2623 C CD1 . ILE A 1 337 ? -19.254  -18.804 26.261  1.00 197.69 ? 359 ILE A CD1 1 
ATOM 2624 N N   . GLU A 1 338 ? -21.791  -21.842 29.274  1.00 229.48 ? 360 GLU A N   1 
ATOM 2625 C CA  . GLU A 1 338 ? -22.036  -22.133 30.704  1.00 231.03 ? 360 GLU A CA  1 
ATOM 2626 C C   . GLU A 1 338 ? -21.646  -20.999 31.672  1.00 229.88 ? 360 GLU A C   1 
ATOM 2627 O O   . GLU A 1 338 ? -20.527  -20.980 32.185  1.00 229.99 ? 360 GLU A O   1 
ATOM 2628 C CB  . GLU A 1 338 ? -21.322  -23.438 31.128  1.00 251.86 ? 360 GLU A CB  1 
ATOM 2629 C CG  . GLU A 1 338 ? -21.557  -24.639 30.188  1.00 259.11 ? 360 GLU A CG  1 
ATOM 2630 C CD  . GLU A 1 338 ? -20.355  -25.588 30.101  1.00 286.30 ? 360 GLU A CD  1 
ATOM 2631 O OE1 . GLU A 1 338 ? -19.680  -25.605 29.042  1.00 278.17 ? 360 GLU A OE1 1 
ATOM 2632 O OE2 . GLU A 1 338 ? -20.092  -26.323 31.084  1.00 299.16 ? 360 GLU A OE2 1 
ATOM 2633 N N   . VAL A 1 339 ? -22.557  -20.065 31.930  1.00 214.46 ? 361 VAL A N   1 
ATOM 2634 C CA  . VAL A 1 339 ? -22.329  -19.061 32.967  1.00 212.98 ? 361 VAL A CA  1 
ATOM 2635 C C   . VAL A 1 339 ? -23.403  -19.216 34.029  1.00 220.85 ? 361 VAL A C   1 
ATOM 2636 O O   . VAL A 1 339 ? -24.491  -19.719 33.740  1.00 222.31 ? 361 VAL A O   1 
ATOM 2637 C CB  . VAL A 1 339 ? -22.395  -17.634 32.409  1.00 215.30 ? 361 VAL A CB  1 
ATOM 2638 C CG1 . VAL A 1 339 ? -23.826  -17.288 31.983  1.00 217.07 ? 361 VAL A CG1 1 
ATOM 2639 C CG2 . VAL A 1 339 ? -21.879  -16.639 33.443  1.00 215.52 ? 361 VAL A CG2 1 
ATOM 2640 N N   . ASN A 1 340 ? -23.101  -18.808 35.259  1.00 220.17 ? 362 ASN A N   1 
ATOM 2641 C CA  . ASN A 1 340 ? -24.067  -18.934 36.340  1.00 212.95 ? 362 ASN A CA  1 
ATOM 2642 C C   . ASN A 1 340 ? -24.958  -17.707 36.489  1.00 200.64 ? 362 ASN A C   1 
ATOM 2643 O O   . ASN A 1 340 ? -24.612  -16.599 36.074  1.00 193.83 ? 362 ASN A O   1 
ATOM 2644 C CB  . ASN A 1 340 ? -23.397  -19.318 37.659  1.00 221.43 ? 362 ASN A CB  1 
ATOM 2645 C CG  . ASN A 1 340 ? -22.664  -20.660 37.592  1.00 231.68 ? 362 ASN A CG  1 
ATOM 2646 O OD1 . ASN A 1 340 ? -23.273  -21.715 37.376  1.00 228.59 ? 362 ASN A OD1 1 
ATOM 2647 N ND2 . ASN A 1 340 ? -21.353  -20.622 37.801  1.00 244.77 ? 362 ASN A ND2 1 
ATOM 2648 N N   . SER A 1 341 ? -26.117  -17.936 37.088  1.00 196.30 ? 363 SER A N   1 
ATOM 2649 C CA  . SER A 1 341 ? -27.251  -17.046 36.940  1.00 200.71 ? 363 SER A CA  1 
ATOM 2650 C C   . SER A 1 341 ? -27.165  -15.761 37.759  1.00 209.06 ? 363 SER A C   1 
ATOM 2651 O O   . SER A 1 341 ? -27.415  -15.752 38.963  1.00 212.09 ? 363 SER A O   1 
ATOM 2652 C CB  . SER A 1 341 ? -28.541  -17.813 37.248  1.00 198.99 ? 363 SER A CB  1 
ATOM 2653 O OG  . SER A 1 341 ? -28.327  -19.216 37.182  1.00 196.19 ? 363 SER A OG  1 
ATOM 2654 N N   . GLY A 1 342 ? -26.817  -14.671 37.085  1.00 215.69 ? 364 GLY A N   1 
ATOM 2655 C CA  . GLY A 1 342 ? -26.837  -13.352 37.694  1.00 217.21 ? 364 GLY A CA  1 
ATOM 2656 C C   . GLY A 1 342 ? -26.491  -12.259 36.695  1.00 222.70 ? 364 GLY A C   1 
ATOM 2657 O O   . GLY A 1 342 ? -26.744  -12.393 35.497  1.00 221.23 ? 364 GLY A O   1 
ATOM 2658 N N   . LYS A 1 343 ? -25.917  -11.168 37.192  1.00 229.23 ? 365 LYS A N   1 
ATOM 2659 C CA  . LYS A 1 343 ? -25.427  -10.101 36.330  1.00 226.82 ? 365 LYS A CA  1 
ATOM 2660 C C   . LYS A 1 343 ? -24.431  -10.720 35.367  1.00 215.07 ? 365 LYS A C   1 
ATOM 2661 O O   . LYS A 1 343 ? -23.789  -11.735 35.660  1.00 207.96 ? 365 LYS A O   1 
ATOM 2662 C CB  . LYS A 1 343 ? -24.760  -8.977  37.144  1.00 236.22 ? 365 LYS A CB  1 
ATOM 2663 C CG  . LYS A 1 343 ? -25.426  -8.676  38.514  1.00 240.57 ? 365 LYS A CG  1 
ATOM 2664 C CD  . LYS A 1 343 ? -24.646  -9.313  39.698  1.00 238.67 ? 365 LYS A CD  1 
ATOM 2665 C CE  . LYS A 1 343 ? -25.361  -9.186  41.063  1.00 235.42 ? 365 LYS A CE  1 
ATOM 2666 N NZ  . LYS A 1 343 ? -26.590  -10.041 41.223  1.00 236.94 ? 365 LYS A NZ  1 
ATOM 2667 N N   . PHE A 1 344 ? -24.311  -10.121 34.201  1.00 214.62 ? 366 PHE A N   1 
ATOM 2668 C CA  . PHE A 1 344 ? -23.502  -10.741 33.186  1.00 219.72 ? 366 PHE A CA  1 
ATOM 2669 C C   . PHE A 1 344 ? -23.051  -9.752  32.142  1.00 221.30 ? 366 PHE A C   1 
ATOM 2670 O O   . PHE A 1 344 ? -23.853  -9.037  31.536  1.00 218.32 ? 366 PHE A O   1 
ATOM 2671 C CB  . PHE A 1 344 ? -24.279  -11.868 32.525  1.00 222.27 ? 366 PHE A CB  1 
ATOM 2672 C CG  . PHE A 1 344 ? -23.441  -12.749 31.647  1.00 223.67 ? 366 PHE A CG  1 
ATOM 2673 C CD1 . PHE A 1 344 ? -22.054  -12.737 31.739  1.00 224.97 ? 366 PHE A CD1 1 
ATOM 2674 C CD2 . PHE A 1 344 ? -24.045  -13.596 30.728  1.00 216.01 ? 366 PHE A CD2 1 
ATOM 2675 C CE1 . PHE A 1 344 ? -21.290  -13.545 30.929  1.00 222.24 ? 366 PHE A CE1 1 
ATOM 2676 C CE2 . PHE A 1 344 ? -23.289  -14.413 29.919  1.00 210.35 ? 366 PHE A CE2 1 
ATOM 2677 C CZ  . PHE A 1 344 ? -21.910  -14.387 30.015  1.00 215.69 ? 366 PHE A CZ  1 
ATOM 2678 N N   . ASN A 1 345 ? -21.742  -9.767  31.928  1.00 223.05 ? 367 ASN A N   1 
ATOM 2679 C CA  . ASN A 1 345 ? -21.061  -8.842  31.057  1.00 220.24 ? 367 ASN A CA  1 
ATOM 2680 C C   . ASN A 1 345 ? -20.326  -9.638  29.983  1.00 220.54 ? 367 ASN A C   1 
ATOM 2681 O O   . ASN A 1 345 ? -19.201  -10.086 30.209  1.00 218.59 ? 367 ASN A O   1 
ATOM 2682 C CB  . ASN A 1 345 ? -20.106  -8.015  31.906  1.00 223.84 ? 367 ASN A CB  1 
ATOM 2683 C CG  . ASN A 1 345 ? -20.554  -7.947  33.367  1.00 234.73 ? 367 ASN A CG  1 
ATOM 2684 O OD1 . ASN A 1 345 ? -20.304  -8.873  34.146  1.00 237.99 ? 367 ASN A OD1 1 
ATOM 2685 N ND2 . ASN A 1 345 ? -21.243  -6.862  33.736  1.00 234.89 ? 367 ASN A ND2 1 
ATOM 2686 N N   . PRO A 1 346 ? -21.005  -9.863  28.834  1.00 218.60 ? 368 PRO A N   1 
ATOM 2687 C CA  . PRO A 1 346 ? -20.622  -10.534 27.583  1.00 209.17 ? 368 PRO A CA  1 
ATOM 2688 C C   . PRO A 1 346 ? -19.789  -9.654  26.657  1.00 205.81 ? 368 PRO A C   1 
ATOM 2689 O O   . PRO A 1 346 ? -20.065  -8.461  26.540  1.00 205.85 ? 368 PRO A O   1 
ATOM 2690 C CB  . PRO A 1 346 ? -21.974  -10.805 26.915  1.00 205.02 ? 368 PRO A CB  1 
ATOM 2691 C CG  . PRO A 1 346 ? -22.994  -10.638 27.994  1.00 209.37 ? 368 PRO A CG  1 
ATOM 2692 C CD  . PRO A 1 346 ? -22.446  -9.574  28.838  1.00 213.02 ? 368 PRO A CD  1 
ATOM 2693 N N   . ILE A 1 347 ? -18.807  -10.253 25.983  1.00 201.68 ? 369 ILE A N   1 
ATOM 2694 C CA  . ILE A 1 347 ? -17.779  -9.496  25.264  1.00 207.01 ? 369 ILE A CA  1 
ATOM 2695 C C   . ILE A 1 347 ? -17.498  -9.962  23.829  1.00 209.72 ? 369 ILE A C   1 
ATOM 2696 O O   . ILE A 1 347 ? -16.907  -11.028 23.622  1.00 207.07 ? 369 ILE A O   1 
ATOM 2697 C CB  . ILE A 1 347 ? -16.439  -9.553  26.018  1.00 210.08 ? 369 ILE A CB  1 
ATOM 2698 C CG1 . ILE A 1 347 ? -16.656  -9.357  27.522  1.00 215.51 ? 369 ILE A CG1 1 
ATOM 2699 C CG2 . ILE A 1 347 ? -15.500  -8.499  25.484  1.00 211.52 ? 369 ILE A CG2 1 
ATOM 2700 C CD1 . ILE A 1 347 ? -15.441  -9.668  28.384  1.00 213.52 ? 369 ILE A CD1 1 
ATOM 2701 N N   . CYS A 1 348 ? -17.894  -9.138  22.854  1.00 208.33 ? 370 CYS A N   1 
ATOM 2702 C CA  . CYS A 1 348 ? -17.679  -9.412  21.425  1.00 202.39 ? 370 CYS A CA  1 
ATOM 2703 C C   . CYS A 1 348 ? -16.356  -8.850  20.921  1.00 193.21 ? 370 CYS A C   1 
ATOM 2704 O O   . CYS A 1 348 ? -16.079  -7.668  21.110  1.00 199.86 ? 370 CYS A O   1 
ATOM 2705 C CB  . CYS A 1 348 ? -18.814  -8.795  20.592  1.00 207.59 ? 370 CYS A CB  1 
ATOM 2706 S SG  . CYS A 1 348 ? -20.315  -9.824  20.344  1.00 212.34 ? 370 CYS A SG  1 
ATOM 2707 N N   . LYS A 1 349 ? -15.547  -9.674  20.262  1.00 192.41 ? 371 LYS A N   1 
ATOM 2708 C CA  . LYS A 1 349 ? -14.311  -9.149  19.690  1.00 198.52 ? 371 LYS A CA  1 
ATOM 2709 C C   . LYS A 1 349 ? -14.196  -9.376  18.196  1.00 204.37 ? 371 LYS A C   1 
ATOM 2710 O O   . LYS A 1 349 ? -14.276  -10.510 17.736  1.00 203.29 ? 371 LYS A O   1 
ATOM 2711 C CB  . LYS A 1 349 ? -13.071  -9.691  20.395  1.00 203.77 ? 371 LYS A CB  1 
ATOM 2712 C CG  . LYS A 1 349 ? -11.994  -8.626  20.506  1.00 208.27 ? 371 LYS A CG  1 
ATOM 2713 C CD  . LYS A 1 349 ? -10.812  -9.076  21.324  1.00 212.09 ? 371 LYS A CD  1 
ATOM 2714 C CE  . LYS A 1 349 ? -9.684   -9.528  20.426  1.00 222.25 ? 371 LYS A CE  1 
ATOM 2715 N NZ  . LYS A 1 349 ? -8.595   -10.126 21.235  1.00 230.44 ? 371 LYS A NZ  1 
ATOM 2716 N N   . ALA A 1 350 ? -13.972  -8.284  17.455  1.00 209.49 ? 372 ALA A N   1 
ATOM 2717 C CA  . ALA A 1 350 ? -14.033  -8.276  15.983  1.00 202.76 ? 372 ALA A CA  1 
ATOM 2718 C C   . ALA A 1 350 ? -12.864  -7.561  15.309  1.00 198.10 ? 372 ALA A C   1 
ATOM 2719 O O   . ALA A 1 350 ? -12.636  -6.379  15.570  1.00 203.02 ? 372 ALA A O   1 
ATOM 2720 C CB  . ALA A 1 350 ? -15.319  -7.622  15.534  1.00 204.48 ? 372 ALA A CB  1 
ATOM 2721 N N   . SER A 1 351 ? -12.161  -8.265  14.421  1.00 194.94 ? 373 SER A N   1 
ATOM 2722 C CA  . SER A 1 351 ? -11.041  -7.696  13.673  1.00 202.87 ? 373 SER A CA  1 
ATOM 2723 C C   . SER A 1 351 ? -11.505  -6.751  12.564  1.00 209.33 ? 373 SER A C   1 
ATOM 2724 O O   . SER A 1 351 ? -12.438  -5.973  12.754  1.00 210.19 ? 373 SER A O   1 
ATOM 2725 C CB  . SER A 1 351 ? -10.169  -8.812  13.084  1.00 201.67 ? 373 SER A CB  1 
ATOM 2726 O OG  . SER A 1 351 ? -9.821   -8.555  11.721  1.00 197.70 ? 373 SER A OG  1 
ATOM 2727 N N   . GLY A 1 352 ? -10.828  -6.803  11.419  1.00 216.80 ? 374 GLY A N   1 
ATOM 2728 C CA  . GLY A 1 352 ? -11.244  -6.071  10.231  1.00 228.21 ? 374 GLY A CA  1 
ATOM 2729 C C   . GLY A 1 352 ? -10.774  -4.630  10.131  1.00 235.67 ? 374 GLY A C   1 
ATOM 2730 O O   . GLY A 1 352 ? -10.699  -3.939  11.154  1.00 231.04 ? 374 GLY A O   1 
ATOM 2731 N N   . TRP A 1 353 ? -10.480  -4.164  8.909   1.00 243.43 ? 375 TRP A N   1 
ATOM 2732 C CA  . TRP A 1 353 ? -9.880   -2.827  8.743   1.00 251.49 ? 375 TRP A CA  1 
ATOM 2733 C C   . TRP A 1 353 ? -10.846  -1.646  8.860   1.00 250.68 ? 375 TRP A C   1 
ATOM 2734 O O   . TRP A 1 353 ? -10.533  -0.648  9.521   1.00 255.40 ? 375 TRP A O   1 
ATOM 2735 C CB  . TRP A 1 353 ? -8.997   -2.673  7.494   1.00 250.53 ? 375 TRP A CB  1 
ATOM 2736 C CG  . TRP A 1 353 ? -8.240   -1.401  7.604   1.00 255.99 ? 375 TRP A CG  1 
ATOM 2737 C CD1 . TRP A 1 353 ? -6.993   -1.237  8.125   1.00 259.08 ? 375 TRP A CD1 1 
ATOM 2738 C CD2 . TRP A 1 353 ? -8.717   -0.094  7.283   1.00 258.88 ? 375 TRP A CD2 1 
ATOM 2739 N NE1 . TRP A 1 353 ? -6.646   0.088   8.113   1.00 264.52 ? 375 TRP A NE1 1 
ATOM 2740 C CE2 . TRP A 1 353 ? -7.693   0.814   7.612   1.00 265.10 ? 375 TRP A CE2 1 
ATOM 2741 C CE3 . TRP A 1 353 ? -9.907   0.397   6.738   1.00 261.06 ? 375 TRP A CE3 1 
ATOM 2742 C CZ2 . TRP A 1 353 ? -7.816   2.187   7.400   1.00 274.29 ? 375 TRP A CZ2 1 
ATOM 2743 C CZ3 . TRP A 1 353 ? -10.033  1.758   6.539   1.00 275.48 ? 375 TRP A CZ3 1 
ATOM 2744 C CH2 . TRP A 1 353 ? -8.990   2.639   6.863   1.00 279.50 ? 375 TRP A CH2 1 
ATOM 2745 N N   . PRO A 1 354 ? -12.020  -1.735  8.223   1.00 236.71 ? 376 PRO A N   1 
ATOM 2746 C CA  . PRO A 1 354 ? -13.104  -0.839  8.632   1.00 234.60 ? 376 PRO A CA  1 
ATOM 2747 C C   . PRO A 1 354 ? -13.272  -0.726  10.159  1.00 234.25 ? 376 PRO A C   1 
ATOM 2748 O O   . PRO A 1 354 ? -14.061  0.110   10.595  1.00 231.23 ? 376 PRO A O   1 
ATOM 2749 C CB  . PRO A 1 354 ? -14.322  -1.507  8.008   1.00 229.01 ? 376 PRO A CB  1 
ATOM 2750 C CG  . PRO A 1 354 ? -13.770  -2.105  6.737   1.00 230.75 ? 376 PRO A CG  1 
ATOM 2751 C CD  . PRO A 1 354 ? -12.319  -2.401  6.947   1.00 228.34 ? 376 PRO A CD  1 
ATOM 2752 N N   . LEU A 1 355 ? -12.550  -1.573  10.911  1.00 232.97 ? 377 LEU A N   1 
ATOM 2753 C CA  . LEU A 1 355 ? -12.372  -1.538  12.371  1.00 219.73 ? 377 LEU A CA  1 
ATOM 2754 C C   . LEU A 1 355 ? -13.568  -1.001  13.102  1.00 218.74 ? 377 LEU A C   1 
ATOM 2755 O O   . LEU A 1 355 ? -13.664  0.201   13.348  1.00 221.20 ? 377 LEU A O   1 
ATOM 2756 C CB  . LEU A 1 355 ? -11.094  -0.796  12.793  1.00 217.98 ? 377 LEU A CB  1 
ATOM 2757 C CG  . LEU A 1 355 ? -10.036  -1.732  13.383  1.00 212.16 ? 377 LEU A CG  1 
ATOM 2758 C CD1 . LEU A 1 355 ? -8.876   -1.002  14.046  1.00 220.27 ? 377 LEU A CD1 1 
ATOM 2759 C CD2 . LEU A 1 355 ? -10.708  -2.655  14.359  1.00 217.19 ? 377 LEU A CD2 1 
ATOM 2760 N N   . PRO A 1 356 ? -14.488  -1.907  13.441  1.00 216.46 ? 378 PRO A N   1 
ATOM 2761 C CA  . PRO A 1 356 ? -15.798  -1.664  14.050  1.00 218.63 ? 378 PRO A CA  1 
ATOM 2762 C C   . PRO A 1 356 ? -15.840  -0.547  15.098  1.00 219.68 ? 378 PRO A C   1 
ATOM 2763 O O   . PRO A 1 356 ? -14.857  -0.271  15.780  1.00 224.16 ? 378 PRO A O   1 
ATOM 2764 C CB  . PRO A 1 356 ? -16.148  -3.024  14.680  1.00 216.02 ? 378 PRO A CB  1 
ATOM 2765 C CG  . PRO A 1 356 ? -14.954  -3.937  14.416  1.00 211.91 ? 378 PRO A CG  1 
ATOM 2766 C CD  . PRO A 1 356 ? -14.242  -3.345  13.256  1.00 211.59 ? 378 PRO A CD  1 
ATOM 2767 N N   . THR A 1 357 ? -16.989  0.107   15.193  1.00 214.73 ? 379 THR A N   1 
ATOM 2768 C CA  . THR A 1 357 ? -17.221  1.125   16.198  1.00 218.40 ? 379 THR A CA  1 
ATOM 2769 C C   . THR A 1 357 ? -18.502  0.665   16.849  1.00 220.20 ? 379 THR A C   1 
ATOM 2770 O O   . THR A 1 357 ? -19.334  0.094   16.163  1.00 221.19 ? 379 THR A O   1 
ATOM 2771 C CB  . THR A 1 357 ? -17.400  2.502   15.553  1.00 220.80 ? 379 THR A CB  1 
ATOM 2772 O OG1 . THR A 1 357 ? -18.604  2.519   14.779  1.00 221.70 ? 379 THR A OG1 1 
ATOM 2773 C CG2 . THR A 1 357 ? -16.218  2.811   14.636  1.00 217.87 ? 379 THR A CG2 1 
ATOM 2774 N N   . ASN A 1 358 ? -18.664  0.883   18.154  1.00 219.65 ? 380 ASN A N   1 
ATOM 2775 C CA  . ASN A 1 358 ? -19.755  0.246   18.914  1.00 225.70 ? 380 ASN A CA  1 
ATOM 2776 C C   . ASN A 1 358 ? -21.176  0.500   18.371  1.00 233.86 ? 380 ASN A C   1 
ATOM 2777 O O   . ASN A 1 358 ? -22.136  -0.178  18.772  1.00 240.85 ? 380 ASN A O   1 
ATOM 2778 C CB  . ASN A 1 358 ? -19.716  0.636   20.389  1.00 226.18 ? 380 ASN A CB  1 
ATOM 2779 C CG  . ASN A 1 358 ? -20.360  1.972   20.642  1.00 231.98 ? 380 ASN A CG  1 
ATOM 2780 O OD1 . ASN A 1 358 ? -20.133  2.926   19.890  1.00 239.76 ? 380 ASN A OD1 1 
ATOM 2781 N ND2 . ASN A 1 358 ? -21.192  2.051   21.685  1.00 228.50 ? 380 ASN A ND2 1 
ATOM 2782 N N   . GLU A 1 359 ? -21.303  1.489   17.489  1.00 229.40 ? 381 GLU A N   1 
ATOM 2783 C CA  . GLU A 1 359 ? -22.507  1.702   16.701  1.00 223.38 ? 381 GLU A CA  1 
ATOM 2784 C C   . GLU A 1 359 ? -22.812  0.386   15.955  1.00 217.34 ? 381 GLU A C   1 
ATOM 2785 O O   . GLU A 1 359 ? -23.938  -0.143  16.003  1.00 200.81 ? 381 GLU A O   1 
ATOM 2786 C CB  . GLU A 1 359 ? -22.188  2.841   15.732  1.00 226.56 ? 381 GLU A CB  1 
ATOM 2787 C CG  . GLU A 1 359 ? -23.286  3.306   14.803  1.00 239.25 ? 381 GLU A CG  1 
ATOM 2788 C CD  . GLU A 1 359 ? -22.726  4.091   13.606  1.00 250.28 ? 381 GLU A CD  1 
ATOM 2789 O OE1 . GLU A 1 359 ? -23.461  4.254   12.600  1.00 255.56 ? 381 GLU A OE1 1 
ATOM 2790 O OE2 . GLU A 1 359 ? -21.550  4.536   13.667  1.00 247.61 ? 381 GLU A OE2 1 
ATOM 2791 N N   . GLU A 1 360 ? -21.747  -0.151  15.348  1.00 222.58 ? 382 GLU A N   1 
ATOM 2792 C CA  . GLU A 1 360 ? -21.749  -1.296  14.426  1.00 220.15 ? 382 GLU A CA  1 
ATOM 2793 C C   . GLU A 1 360 ? -21.676  -2.707  15.069  1.00 219.04 ? 382 GLU A C   1 
ATOM 2794 O O   . GLU A 1 360 ? -21.608  -3.709  14.349  1.00 214.01 ? 382 GLU A O   1 
ATOM 2795 C CB  . GLU A 1 360 ? -20.574  -1.144  13.424  1.00 219.65 ? 382 GLU A CB  1 
ATOM 2796 C CG  . GLU A 1 360 ? -20.307  0.300   12.907  1.00 226.22 ? 382 GLU A CG  1 
ATOM 2797 C CD  . GLU A 1 360 ? -19.107  0.423   11.941  1.00 226.64 ? 382 GLU A CD  1 
ATOM 2798 O OE1 . GLU A 1 360 ? -19.274  0.978   10.822  1.00 226.52 ? 382 GLU A OE1 1 
ATOM 2799 O OE2 . GLU A 1 360 ? -17.993  -0.011  12.314  1.00 225.35 ? 382 GLU A OE2 1 
ATOM 2800 N N   . MET A 1 361 ? -21.675  -2.789  16.400  1.00 222.53 ? 383 MET A N   1 
ATOM 2801 C CA  . MET A 1 361 ? -21.524  -4.073  17.099  1.00 213.97 ? 383 MET A CA  1 
ATOM 2802 C C   . MET A 1 361 ? -22.726  -4.387  17.979  1.00 211.43 ? 383 MET A C   1 
ATOM 2803 O O   . MET A 1 361 ? -23.141  -3.569  18.805  1.00 208.49 ? 383 MET A O   1 
ATOM 2804 C CB  . MET A 1 361 ? -20.246  -4.096  17.942  1.00 207.85 ? 383 MET A CB  1 
ATOM 2805 C CG  . MET A 1 361 ? -18.999  -3.993  17.097  1.00 209.61 ? 383 MET A CG  1 
ATOM 2806 S SD  . MET A 1 361 ? -17.487  -4.345  17.995  1.00 214.64 ? 383 MET A SD  1 
ATOM 2807 C CE  . MET A 1 361 ? -17.676  -6.092  18.328  1.00 211.15 ? 383 MET A CE  1 
ATOM 2808 N N   . THR A 1 362 ? -23.285  -5.579  17.797  1.00 211.48 ? 384 THR A N   1 
ATOM 2809 C CA  . THR A 1 362 ? -24.435  -5.996  18.586  1.00 210.42 ? 384 THR A CA  1 
ATOM 2810 C C   . THR A 1 362 ? -24.456  -7.500  18.918  1.00 206.18 ? 384 THR A C   1 
ATOM 2811 O O   . THR A 1 362 ? -23.654  -8.291  18.412  1.00 201.54 ? 384 THR A O   1 
ATOM 2812 C CB  . THR A 1 362 ? -25.753  -5.578  17.905  1.00 204.14 ? 384 THR A CB  1 
ATOM 2813 O OG1 . THR A 1 362 ? -25.646  -5.812  16.497  1.00 205.32 ? 384 THR A OG1 1 
ATOM 2814 C CG2 . THR A 1 362 ? -26.064  -4.096  18.140  1.00 205.28 ? 384 THR A CG2 1 
ATOM 2815 N N   . LEU A 1 363 ? -25.395  -7.862  19.783  1.00 206.10 ? 385 LEU A N   1 
ATOM 2816 C CA  . LEU A 1 363 ? -25.521  -9.198  20.326  1.00 201.27 ? 385 LEU A CA  1 
ATOM 2817 C C   . LEU A 1 363 ? -26.996  -9.590  20.172  1.00 203.55 ? 385 LEU A C   1 
ATOM 2818 O O   . LEU A 1 363 ? -27.876  -8.724  20.224  1.00 207.00 ? 385 LEU A O   1 
ATOM 2819 C CB  . LEU A 1 363 ? -25.166  -9.132  21.805  1.00 204.05 ? 385 LEU A CB  1 
ATOM 2820 C CG  . LEU A 1 363 ? -24.278  -10.208 22.412  1.00 203.09 ? 385 LEU A CG  1 
ATOM 2821 C CD1 . LEU A 1 363 ? -24.944  -10.814 23.665  1.00 191.03 ? 385 LEU A CD1 1 
ATOM 2822 C CD2 . LEU A 1 363 ? -23.926  -11.265 21.361  1.00 195.54 ? 385 LEU A CD2 1 
ATOM 2823 N N   . VAL A 1 364 ? -27.300  -10.873 19.999  1.00 191.49 ? 386 VAL A N   1 
ATOM 2824 C CA  . VAL A 1 364 ? -28.709  -11.239 19.883  1.00 187.24 ? 386 VAL A CA  1 
ATOM 2825 C C   . VAL A 1 364 ? -29.207  -12.325 20.801  1.00 191.55 ? 386 VAL A C   1 
ATOM 2826 O O   . VAL A 1 364 ? -28.896  -13.497 20.602  1.00 184.61 ? 386 VAL A O   1 
ATOM 2827 C CB  . VAL A 1 364 ? -29.014  -11.709 18.499  1.00 199.02 ? 386 VAL A CB  1 
ATOM 2828 C CG1 . VAL A 1 364 ? -29.297  -10.509 17.615  1.00 226.50 ? 386 VAL A CG1 1 
ATOM 2829 C CG2 . VAL A 1 364 ? -27.851  -12.520 17.976  1.00 187.43 ? 386 VAL A CG2 1 
ATOM 2830 N N   . LYS A 1 365 ? -30.012  -11.935 21.785  1.00 205.22 ? 387 LYS A N   1 
ATOM 2831 C CA  . LYS A 1 365 ? -30.591  -12.892 22.735  1.00 215.85 ? 387 LYS A CA  1 
ATOM 2832 C C   . LYS A 1 365 ? -31.299  -13.968 21.899  1.00 218.80 ? 387 LYS A C   1 
ATOM 2833 O O   . LYS A 1 365 ? -31.812  -13.649 20.835  1.00 221.85 ? 387 LYS A O   1 
ATOM 2834 C CB  . LYS A 1 365 ? -31.552  -12.175 23.731  1.00 220.13 ? 387 LYS A CB  1 
ATOM 2835 C CG  . LYS A 1 365 ? -31.071  -12.052 25.232  1.00 203.58 ? 387 LYS A CG  1 
ATOM 2836 C CD  . LYS A 1 365 ? -31.442  -10.699 25.897  1.00 194.79 ? 387 LYS A CD  1 
ATOM 2837 C CE  . LYS A 1 365 ? -32.208  -10.855 27.232  1.00 193.19 ? 387 LYS A CE  1 
ATOM 2838 N NZ  . LYS A 1 365 ? -33.728  -10.713 27.195  1.00 177.90 ? 387 LYS A NZ  1 
ATOM 2839 N N   . PRO A 1 366 ? -31.273  -15.245 22.343  1.00 215.88 ? 388 PRO A N   1 
ATOM 2840 C CA  . PRO A 1 366 ? -31.869  -16.358 21.594  1.00 219.77 ? 388 PRO A CA  1 
ATOM 2841 C C   . PRO A 1 366 ? -33.280  -16.003 21.194  1.00 236.95 ? 388 PRO A C   1 
ATOM 2842 O O   . PRO A 1 366 ? -33.697  -16.395 20.109  1.00 247.48 ? 388 PRO A O   1 
ATOM 2843 C CB  . PRO A 1 366 ? -31.882  -17.496 22.610  1.00 209.27 ? 388 PRO A CB  1 
ATOM 2844 C CG  . PRO A 1 366 ? -30.734  -17.205 23.463  1.00 208.44 ? 388 PRO A CG  1 
ATOM 2845 C CD  . PRO A 1 366 ? -30.714  -15.709 23.619  1.00 210.79 ? 388 PRO A CD  1 
ATOM 2846 N N   . ASP A 1 367 ? -33.986  -15.245 22.035  1.00 236.57 ? 389 ASP A N   1 
ATOM 2847 C CA  . ASP A 1 367 ? -35.305  -14.747 21.653  1.00 243.56 ? 389 ASP A CA  1 
ATOM 2848 C C   . ASP A 1 367 ? -35.235  -13.822 20.425  1.00 251.14 ? 389 ASP A C   1 
ATOM 2849 O O   . ASP A 1 367 ? -36.142  -13.812 19.591  1.00 263.47 ? 389 ASP A O   1 
ATOM 2850 C CB  . ASP A 1 367 ? -36.081  -14.135 22.840  1.00 239.00 ? 389 ASP A CB  1 
ATOM 2851 C CG  . ASP A 1 367 ? -35.275  -13.113 23.623  1.00 239.43 ? 389 ASP A CG  1 
ATOM 2852 O OD1 . ASP A 1 367 ? -35.312  -11.912 23.277  1.00 241.64 ? 389 ASP A OD1 1 
ATOM 2853 O OD2 . ASP A 1 367 ? -34.618  -13.508 24.608  1.00 234.87 ? 389 ASP A OD2 1 
ATOM 2854 N N   . GLY A 1 368 ? -34.143  -13.082 20.284  1.00 239.61 ? 390 GLY A N   1 
ATOM 2855 C CA  . GLY A 1 368 ? -33.953  -12.313 19.071  1.00 246.54 ? 390 GLY A CA  1 
ATOM 2856 C C   . GLY A 1 368 ? -33.984  -10.817 19.292  1.00 251.64 ? 390 GLY A C   1 
ATOM 2857 O O   . GLY A 1 368 ? -34.312  -10.071 18.347  1.00 266.38 ? 390 GLY A O   1 
ATOM 2858 N N   . THR A 1 369 ? -33.658  -10.383 20.521  1.00 236.82 ? 391 THR A N   1 
ATOM 2859 C CA  . THR A 1 369 ? -33.491  -8.961  20.807  1.00 222.53 ? 391 THR A CA  1 
ATOM 2860 C C   . THR A 1 369 ? -32.072  -8.528  20.536  1.00 206.40 ? 391 THR A C   1 
ATOM 2861 O O   . THR A 1 369 ? -31.116  -9.291  20.696  1.00 188.19 ? 391 THR A O   1 
ATOM 2862 C CB  . THR A 1 369 ? -33.805  -8.557  22.251  1.00 216.11 ? 391 THR A CB  1 
ATOM 2863 O OG1 . THR A 1 369 ? -34.794  -9.424  22.802  1.00 230.58 ? 391 THR A OG1 1 
ATOM 2864 C CG2 . THR A 1 369 ? -34.298  -7.108  22.290  1.00 198.37 ? 391 THR A CG2 1 
ATOM 2865 N N   . VAL A 1 370 ? -31.974  -7.279  20.112  1.00 213.22 ? 392 VAL A N   1 
ATOM 2866 C CA  . VAL A 1 370 ? -30.715  -6.638  19.861  1.00 213.93 ? 392 VAL A CA  1 
ATOM 2867 C C   . VAL A 1 370 ? -30.280  -5.986  21.172  1.00 223.68 ? 392 VAL A C   1 
ATOM 2868 O O   . VAL A 1 370 ? -31.065  -5.293  21.834  1.00 227.41 ? 392 VAL A O   1 
ATOM 2869 C CB  . VAL A 1 370 ? -30.835  -5.611  18.703  1.00 222.26 ? 392 VAL A CB  1 
ATOM 2870 C CG1 . VAL A 1 370 ? -31.063  -6.340  17.376  1.00 226.71 ? 392 VAL A CG1 1 
ATOM 2871 C CG2 . VAL A 1 370 ? -31.979  -4.617  18.959  1.00 224.71 ? 392 VAL A CG2 1 
ATOM 2872 N N   . LEU A 1 371 ? -29.043  -6.270  21.566  1.00 223.07 ? 393 LEU A N   1 
ATOM 2873 C CA  . LEU A 1 371 ? -28.423  -5.652  22.728  1.00 219.59 ? 393 LEU A CA  1 
ATOM 2874 C C   . LEU A 1 371 ? -27.298  -4.774  22.209  1.00 219.75 ? 393 LEU A C   1 
ATOM 2875 O O   . LEU A 1 371 ? -26.595  -5.150  21.274  1.00 217.77 ? 393 LEU A O   1 
ATOM 2876 C CB  . LEU A 1 371 ? -27.880  -6.713  23.691  1.00 210.23 ? 393 LEU A CB  1 
ATOM 2877 C CG  . LEU A 1 371 ? -28.901  -7.595  24.428  1.00 203.10 ? 393 LEU A CG  1 
ATOM 2878 C CD1 . LEU A 1 371 ? -28.250  -8.837  25.050  1.00 193.40 ? 393 LEU A CD1 1 
ATOM 2879 C CD2 . LEU A 1 371 ? -29.677  -6.795  25.476  1.00 204.03 ? 393 LEU A CD2 1 
ATOM 2880 N N   . HIS A 1 372 ? -27.141  -3.595  22.800  1.00 222.60 ? 394 HIS A N   1 
ATOM 2881 C CA  . HIS A 1 372 ? -26.115  -2.654  22.357  1.00 227.91 ? 394 HIS A CA  1 
ATOM 2882 C C   . HIS A 1 372 ? -25.029  -2.517  23.407  1.00 227.84 ? 394 HIS A C   1 
ATOM 2883 O O   . HIS A 1 372 ? -25.280  -2.760  24.588  1.00 231.43 ? 394 HIS A O   1 
ATOM 2884 C CB  . HIS A 1 372 ? -26.718  -1.274  22.091  1.00 232.15 ? 394 HIS A CB  1 
ATOM 2885 C CG  . HIS A 1 372 ? -27.561  -1.207  20.856  1.00 230.25 ? 394 HIS A CG  1 
ATOM 2886 N ND1 . HIS A 1 372 ? -27.030  -1.314  19.589  1.00 224.64 ? 394 HIS A ND1 1 
ATOM 2887 C CD2 . HIS A 1 372 ? -28.897  -1.036  20.698  1.00 226.32 ? 394 HIS A CD2 1 
ATOM 2888 C CE1 . HIS A 1 372 ? -28.004  -1.215  18.700  1.00 228.69 ? 394 HIS A CE1 1 
ATOM 2889 N NE2 . HIS A 1 372 ? -29.145  -1.047  19.348  1.00 230.54 ? 394 HIS A NE2 1 
ATOM 2890 N N   . PRO A 1 373 ? -23.809  -2.155  22.975  1.00 220.12 ? 395 PRO A N   1 
ATOM 2891 C CA  . PRO A 1 373 ? -22.689  -1.931  23.892  1.00 225.26 ? 395 PRO A CA  1 
ATOM 2892 C C   . PRO A 1 373 ? -22.969  -0.893  24.998  1.00 234.98 ? 395 PRO A C   1 
ATOM 2893 O O   . PRO A 1 373 ? -23.300  0.258   24.703  1.00 235.10 ? 395 PRO A O   1 
ATOM 2894 C CB  . PRO A 1 373 ? -21.583  -1.460  22.949  1.00 219.67 ? 395 PRO A CB  1 
ATOM 2895 C CG  . PRO A 1 373 ? -21.870  -2.200  21.689  1.00 212.02 ? 395 PRO A CG  1 
ATOM 2896 C CD  . PRO A 1 373 ? -23.363  -2.163  21.569  1.00 212.42 ? 395 PRO A CD  1 
ATOM 2897 N N   . LYS A 1 374 ? -22.848  -1.330  26.255  1.00 236.74 ? 396 LYS A N   1 
ATOM 2898 C CA  . LYS A 1 374 ? -22.933  -0.471  27.441  1.00 232.31 ? 396 LYS A CA  1 
ATOM 2899 C C   . LYS A 1 374 ? -21.574  0.248   27.635  1.00 233.88 ? 396 LYS A C   1 
ATOM 2900 O O   . LYS A 1 374 ? -21.502  1.290   28.295  1.00 235.33 ? 396 LYS A O   1 
ATOM 2901 C CB  . LYS A 1 374 ? -23.345  -1.324  28.668  1.00 228.36 ? 396 LYS A CB  1 
ATOM 2902 C CG  . LYS A 1 374 ? -23.486  -0.605  30.032  1.00 238.52 ? 396 LYS A CG  1 
ATOM 2903 C CD  . LYS A 1 374 ? -23.747  -1.594  31.225  1.00 244.52 ? 396 LYS A CD  1 
ATOM 2904 C CE  . LYS A 1 374 ? -22.857  -1.311  32.481  1.00 235.77 ? 396 LYS A CE  1 
ATOM 2905 N NZ  . LYS A 1 374 ? -23.152  -2.154  33.699  1.00 205.54 ? 396 LYS A NZ  1 
ATOM 2906 N N   . ASP A 1 375 ? -20.508  -0.316  27.047  1.00 228.99 ? 397 ASP A N   1 
ATOM 2907 C CA  . ASP A 1 375 ? -19.192  0.343   26.954  1.00 230.26 ? 397 ASP A CA  1 
ATOM 2908 C C   . ASP A 1 375 ? -18.380  -0.207  25.773  1.00 226.30 ? 397 ASP A C   1 
ATOM 2909 O O   . ASP A 1 375 ? -18.742  -1.220  25.171  1.00 220.90 ? 397 ASP A O   1 
ATOM 2910 C CB  . ASP A 1 375 ? -18.392  0.204   28.263  1.00 240.52 ? 397 ASP A CB  1 
ATOM 2911 C CG  . ASP A 1 375 ? -17.166  1.141   28.330  1.00 244.72 ? 397 ASP A CG  1 
ATOM 2912 O OD1 . ASP A 1 375 ? -17.334  2.366   28.135  1.00 249.37 ? 397 ASP A OD1 1 
ATOM 2913 O OD2 . ASP A 1 375 ? -16.036  0.652   28.584  1.00 241.20 ? 397 ASP A OD2 1 
ATOM 2914 N N   . PHE A 1 376 ? -17.269  0.463   25.476  1.00 229.71 ? 398 PHE A N   1 
ATOM 2915 C CA  . PHE A 1 376 ? -16.398  0.136   24.355  1.00 228.80 ? 398 PHE A CA  1 
ATOM 2916 C C   . PHE A 1 376 ? -14.912  0.294   24.756  1.00 234.10 ? 398 PHE A C   1 
ATOM 2917 O O   . PHE A 1 376 ? -14.485  1.399   25.103  1.00 234.25 ? 398 PHE A O   1 
ATOM 2918 C CB  . PHE A 1 376 ? -16.737  1.107   23.225  1.00 229.08 ? 398 PHE A CB  1 
ATOM 2919 C CG  . PHE A 1 376 ? -16.288  0.668   21.860  1.00 234.64 ? 398 PHE A CG  1 
ATOM 2920 C CD1 . PHE A 1 376 ? -16.755  -0.512  21.306  1.00 231.58 ? 398 PHE A CD1 1 
ATOM 2921 C CD2 . PHE A 1 376 ? -15.434  1.475   21.105  1.00 235.49 ? 398 PHE A CD2 1 
ATOM 2922 C CE1 . PHE A 1 376 ? -16.364  -0.891  20.036  1.00 227.06 ? 398 PHE A CE1 1 
ATOM 2923 C CE2 . PHE A 1 376 ? -15.032  1.100   19.835  1.00 228.90 ? 398 PHE A CE2 1 
ATOM 2924 C CZ  . PHE A 1 376 ? -15.501  -0.083  19.301  1.00 226.32 ? 398 PHE A CZ  1 
ATOM 2925 N N   . ASN A 1 377 ? -14.140  -0.805  24.753  1.00 236.85 ? 399 ASN A N   1 
ATOM 2926 C CA  . ASN A 1 377 ? -12.664  -0.745  24.778  1.00 234.02 ? 399 ASN A CA  1 
ATOM 2927 C C   . ASN A 1 377 ? -12.334  -0.625  23.287  1.00 220.63 ? 399 ASN A C   1 
ATOM 2928 O O   . ASN A 1 377 ? -13.203  -0.334  22.472  1.00 220.76 ? 399 ASN A O   1 
ATOM 2929 C CB  . ASN A 1 377 ? -11.982  -2.028  25.381  1.00 236.80 ? 399 ASN A CB  1 
ATOM 2930 C CG  . ASN A 1 377 ? -11.563  -1.906  26.902  1.00 232.80 ? 399 ASN A CG  1 
ATOM 2931 O OD1 . ASN A 1 377 ? -12.040  -1.046  27.647  1.00 233.70 ? 399 ASN A OD1 1 
ATOM 2932 N ND2 . ASN A 1 377 ? -10.685  -2.820  27.343  1.00 212.38 ? 399 ASN A ND2 1 
ATOM 2933 N N   . HIS A 1 378 ? -11.095  -0.886  22.924  1.00 216.80 ? 400 HIS A N   1 
ATOM 2934 C CA  . HIS A 1 378 ? -10.672  -0.818  21.544  1.00 225.02 ? 400 HIS A CA  1 
ATOM 2935 C C   . HIS A 1 378 ? -9.313   -1.445  21.688  1.00 229.84 ? 400 HIS A C   1 
ATOM 2936 O O   . HIS A 1 378 ? -8.968   -1.904  22.783  1.00 220.66 ? 400 HIS A O   1 
ATOM 2937 C CB  . HIS A 1 378 ? -10.543  0.650   21.122  1.00 230.39 ? 400 HIS A CB  1 
ATOM 2938 C CG  . HIS A 1 378 ? -10.445  0.874   19.642  1.00 235.55 ? 400 HIS A CG  1 
ATOM 2939 N ND1 . HIS A 1 378 ? -9.249   0.841   18.954  1.00 233.60 ? 400 HIS A ND1 1 
ATOM 2940 C CD2 . HIS A 1 378 ? -11.392  1.197   18.728  1.00 238.94 ? 400 HIS A CD2 1 
ATOM 2941 C CE1 . HIS A 1 378 ? -9.468   1.104   17.678  1.00 235.29 ? 400 HIS A CE1 1 
ATOM 2942 N NE2 . HIS A 1 378 ? -10.760  1.322   17.514  1.00 242.46 ? 400 HIS A NE2 1 
ATOM 2943 N N   . THR A 1 379 ? -8.562   -1.513  20.595  1.00 238.83 ? 401 THR A N   1 
ATOM 2944 C CA  . THR A 1 379 ? -7.105   -1.699  20.635  1.00 245.04 ? 401 THR A CA  1 
ATOM 2945 C C   . THR A 1 379 ? -6.542   -1.232  19.264  1.00 253.47 ? 401 THR A C   1 
ATOM 2946 O O   . THR A 1 379 ? -7.192   -0.417  18.586  1.00 241.58 ? 401 THR A O   1 
ATOM 2947 C CB  . THR A 1 379 ? -6.611   -3.150  21.158  1.00 241.76 ? 401 THR A CB  1 
ATOM 2948 O OG1 . THR A 1 379 ? -5.520   -3.643  20.371  1.00 246.18 ? 401 THR A OG1 1 
ATOM 2949 C CG2 . THR A 1 379 ? -7.714   -4.205  21.180  1.00 235.15 ? 401 THR A CG2 1 
ATOM 2950 N N   . ASP A 1 380 ? -5.356   -1.719  18.872  1.00 268.98 ? 402 ASP A N   1 
ATOM 2951 C CA  . ASP A 1 380 ? -4.750   -1.442  17.539  1.00 268.97 ? 402 ASP A CA  1 
ATOM 2952 C C   . ASP A 1 380 ? -5.537   -2.064  16.366  1.00 264.35 ? 402 ASP A C   1 
ATOM 2953 O O   . ASP A 1 380 ? -5.884   -1.389  15.378  1.00 253.77 ? 402 ASP A O   1 
ATOM 2954 C CB  . ASP A 1 380 ? -3.268   -1.896  17.476  1.00 267.45 ? 402 ASP A CB  1 
ATOM 2955 C CG  . ASP A 1 380 ? -3.002   -3.222  18.215  1.00 264.01 ? 402 ASP A CG  1 
ATOM 2956 O OD1 . ASP A 1 380 ? -3.374   -4.310  17.720  1.00 259.09 ? 402 ASP A OD1 1 
ATOM 2957 O OD2 . ASP A 1 380 ? -2.380   -3.175  19.293  1.00 262.59 ? 402 ASP A OD2 1 
ATOM 2958 N N   . HIS A 1 381 ? -5.770   -3.370  16.500  1.00 261.17 ? 403 HIS A N   1 
ATOM 2959 C CA  . HIS A 1 381 ? -6.703   -4.146  15.701  1.00 245.22 ? 403 HIS A CA  1 
ATOM 2960 C C   . HIS A 1 381 ? -7.725   -4.658  16.729  1.00 234.88 ? 403 HIS A C   1 
ATOM 2961 O O   . HIS A 1 381 ? -7.445   -4.660  17.925  1.00 235.72 ? 403 HIS A O   1 
ATOM 2962 C CB  . HIS A 1 381 ? -5.974   -5.322  15.039  1.00 246.22 ? 403 HIS A CB  1 
ATOM 2963 C CG  . HIS A 1 381 ? -4.558   -5.018  14.643  1.00 257.36 ? 403 HIS A CG  1 
ATOM 2964 N ND1 . HIS A 1 381 ? -3.550   -4.815  15.563  1.00 259.40 ? 403 HIS A ND1 1 
ATOM 2965 C CD2 . HIS A 1 381 ? -3.979   -4.894  13.424  1.00 266.76 ? 403 HIS A CD2 1 
ATOM 2966 C CE1 . HIS A 1 381 ? -2.416   -4.569  14.930  1.00 258.78 ? 403 HIS A CE1 1 
ATOM 2967 N NE2 . HIS A 1 381 ? -2.649   -4.613  13.632  1.00 264.07 ? 403 HIS A NE2 1 
ATOM 2968 N N   . PHE A 1 382 ? -8.896   -5.086  16.271  1.00 226.06 ? 404 PHE A N   1 
ATOM 2969 C CA  . PHE A 1 382 ? -10.000  -5.541  17.137  1.00 215.03 ? 404 PHE A CA  1 
ATOM 2970 C C   . PHE A 1 382 ? -10.620  -4.489  18.044  1.00 210.66 ? 404 PHE A C   1 
ATOM 2971 O O   . PHE A 1 382 ? -10.079  -4.164  19.093  1.00 216.05 ? 404 PHE A O   1 
ATOM 2972 C CB  . PHE A 1 382 ? -9.626   -6.751  17.998  1.00 212.59 ? 404 PHE A CB  1 
ATOM 2973 C CG  . PHE A 1 382 ? -8.460   -7.515  17.496  1.00 212.06 ? 404 PHE A CG  1 
ATOM 2974 C CD1 . PHE A 1 382 ? -8.518   -8.174  16.293  1.00 217.65 ? 404 PHE A CD1 1 
ATOM 2975 C CD2 . PHE A 1 382 ? -7.301   -7.576  18.235  1.00 217.74 ? 404 PHE A CD2 1 
ATOM 2976 C CE1 . PHE A 1 382 ? -7.437   -8.871  15.833  1.00 225.98 ? 404 PHE A CE1 1 
ATOM 2977 C CE2 . PHE A 1 382 ? -6.220   -8.273  17.780  1.00 223.90 ? 404 PHE A CE2 1 
ATOM 2978 C CZ  . PHE A 1 382 ? -6.286   -8.924  16.581  1.00 228.24 ? 404 PHE A CZ  1 
ATOM 2979 N N   . SER A 1 383 ? -11.772  -3.974  17.639  1.00 209.55 ? 405 SER A N   1 
ATOM 2980 C CA  . SER A 1 383 ? -12.608  -3.224  18.550  1.00 209.65 ? 405 SER A CA  1 
ATOM 2981 C C   . SER A 1 383 ? -13.199  -4.268  19.456  1.00 208.95 ? 405 SER A C   1 
ATOM 2982 O O   . SER A 1 383 ? -13.349  -5.421  19.064  1.00 205.91 ? 405 SER A O   1 
ATOM 2983 C CB  . SER A 1 383 ? -13.724  -2.501  17.807  1.00 215.12 ? 405 SER A CB  1 
ATOM 2984 O OG  . SER A 1 383 ? -13.300  -1.232  17.333  1.00 224.25 ? 405 SER A OG  1 
ATOM 2985 N N   . VAL A 1 384 ? -13.533  -3.861  20.670  1.00 215.80 ? 406 VAL A N   1 
ATOM 2986 C CA  . VAL A 1 384 ? -14.039  -4.780  21.671  1.00 213.01 ? 406 VAL A CA  1 
ATOM 2987 C C   . VAL A 1 384 ? -15.276  -4.189  22.349  1.00 213.24 ? 406 VAL A C   1 
ATOM 2988 O O   . VAL A 1 384 ? -15.227  -3.074  22.864  1.00 213.97 ? 406 VAL A O   1 
ATOM 2989 C CB  . VAL A 1 384 ? -12.974  -5.024  22.736  1.00 214.58 ? 406 VAL A CB  1 
ATOM 2990 C CG1 . VAL A 1 384 ? -13.527  -5.914  23.813  1.00 214.40 ? 406 VAL A CG1 1 
ATOM 2991 C CG2 . VAL A 1 384 ? -11.701  -5.608  22.117  1.00 211.33 ? 406 VAL A CG2 1 
ATOM 2992 N N   . ALA A 1 385 ? -16.380  -4.935  22.347  1.00 209.25 ? 407 ALA A N   1 
ATOM 2993 C CA  . ALA A 1 385 ? -17.652  -4.430  22.865  1.00 213.55 ? 407 ALA A CA  1 
ATOM 2994 C C   . ALA A 1 385 ? -18.182  -5.238  24.043  1.00 213.60 ? 407 ALA A C   1 
ATOM 2995 O O   . ALA A 1 385 ? -18.212  -6.466  24.001  1.00 212.76 ? 407 ALA A O   1 
ATOM 2996 C CB  . ALA A 1 385 ? -18.706  -4.367  21.747  1.00 215.98 ? 407 ALA A CB  1 
ATOM 2997 N N   . ILE A 1 386 ? -18.618  -4.534  25.084  1.00 215.98 ? 408 ILE A N   1 
ATOM 2998 C CA  . ILE A 1 386 ? -19.144  -5.182  26.283  1.00 217.62 ? 408 ILE A CA  1 
ATOM 2999 C C   . ILE A 1 386 ? -20.594  -4.809  26.590  1.00 220.95 ? 408 ILE A C   1 
ATOM 3000 O O   . ILE A 1 386 ? -20.981  -3.646  26.476  1.00 224.03 ? 408 ILE A O   1 
ATOM 3001 C CB  . ILE A 1 386 ? -18.248  -4.919  27.505  1.00 223.61 ? 408 ILE A CB  1 
ATOM 3002 C CG1 . ILE A 1 386 ? -18.011  -3.416  27.710  1.00 229.97 ? 408 ILE A CG1 1 
ATOM 3003 C CG2 . ILE A 1 386 ? -16.923  -5.640  27.335  1.00 223.87 ? 408 ILE A CG2 1 
ATOM 3004 C CD1 . ILE A 1 386 ? -16.991  -3.079  28.839  1.00 235.37 ? 408 ILE A CD1 1 
ATOM 3005 N N   . PHE A 1 387 ? -21.376  -5.813  26.988  1.00 218.60 ? 409 PHE A N   1 
ATOM 3006 C CA  . PHE A 1 387 ? -22.829  -5.702  27.115  1.00 218.51 ? 409 PHE A CA  1 
ATOM 3007 C C   . PHE A 1 387 ? -23.231  -6.076  28.530  1.00 213.36 ? 409 PHE A C   1 
ATOM 3008 O O   . PHE A 1 387 ? -22.414  -6.599  29.277  1.00 214.54 ? 409 PHE A O   1 
ATOM 3009 C CB  . PHE A 1 387 ? -23.507  -6.642  26.108  1.00 217.01 ? 409 PHE A CB  1 
ATOM 3010 C CG  . PHE A 1 387 ? -23.048  -6.441  24.679  1.00 218.72 ? 409 PHE A CG  1 
ATOM 3011 C CD1 . PHE A 1 387 ? -21.819  -6.937  24.244  1.00 215.50 ? 409 PHE A CD1 1 
ATOM 3012 C CD2 . PHE A 1 387 ? -23.845  -5.757  23.767  1.00 222.66 ? 409 PHE A CD2 1 
ATOM 3013 C CE1 . PHE A 1 387 ? -21.391  -6.741  22.930  1.00 217.43 ? 409 PHE A CE1 1 
ATOM 3014 C CE2 . PHE A 1 387 ? -23.423  -5.560  22.454  1.00 221.02 ? 409 PHE A CE2 1 
ATOM 3015 C CZ  . PHE A 1 387 ? -22.196  -6.051  22.037  1.00 218.31 ? 409 PHE A CZ  1 
ATOM 3016 N N   . THR A 1 388 ? -24.468  -5.796  28.921  1.00 206.58 ? 410 THR A N   1 
ATOM 3017 C CA  . THR A 1 388 ? -24.896  -6.225  30.249  1.00 213.92 ? 410 THR A CA  1 
ATOM 3018 C C   . THR A 1 388 ? -26.324  -6.731  30.296  1.00 212.18 ? 410 THR A C   1 
ATOM 3019 O O   . THR A 1 388 ? -27.224  -6.170  29.666  1.00 210.39 ? 410 THR A O   1 
ATOM 3020 C CB  . THR A 1 388 ? -24.633  -5.151  31.355  1.00 226.96 ? 410 THR A CB  1 
ATOM 3021 O OG1 . THR A 1 388 ? -23.232  -5.107  31.655  1.00 232.73 ? 410 THR A OG1 1 
ATOM 3022 C CG2 . THR A 1 388 ? -25.390  -5.462  32.670  1.00 226.26 ? 410 THR A CG2 1 
ATOM 3023 N N   . ILE A 1 389 ? -26.499  -7.826  31.030  1.00 212.96 ? 411 ILE A N   1 
ATOM 3024 C CA  . ILE A 1 389 ? -27.812  -8.307  31.401  1.00 217.06 ? 411 ILE A CA  1 
ATOM 3025 C C   . ILE A 1 389 ? -27.989  -8.235  32.926  1.00 224.70 ? 411 ILE A C   1 
ATOM 3026 O O   . ILE A 1 389 ? -27.200  -8.802  33.694  1.00 220.14 ? 411 ILE A O   1 
ATOM 3027 C CB  . ILE A 1 389 ? -28.024  -9.722  30.873  1.00 204.47 ? 411 ILE A CB  1 
ATOM 3028 C CG1 . ILE A 1 389 ? -26.923  -10.028 29.861  1.00 194.47 ? 411 ILE A CG1 1 
ATOM 3029 C CG2 . ILE A 1 389 ? -29.409  -9.862  30.246  1.00 200.58 ? 411 ILE A CG2 1 
ATOM 3030 C CD1 . ILE A 1 389 ? -26.541  -11.436 29.815  1.00 197.61 ? 411 ILE A CD1 1 
ATOM 3031 N N   . HIS A 1 390 ? -28.981  -7.429  33.310  1.00 230.59 ? 412 HIS A N   1 
ATOM 3032 C CA  . HIS A 1 390 ? -29.693  -7.459  34.590  1.00 225.07 ? 412 HIS A CA  1 
ATOM 3033 C C   . HIS A 1 390 ? -29.412  -8.699  35.458  1.00 223.04 ? 412 HIS A C   1 
ATOM 3034 O O   . HIS A 1 390 ? -28.479  -8.701  36.270  1.00 219.34 ? 412 HIS A O   1 
ATOM 3035 C CB  . HIS A 1 390 ? -31.220  -7.308  34.321  1.00 234.23 ? 412 HIS A CB  1 
ATOM 3036 C CG  . HIS A 1 390 ? -31.698  -7.857  32.985  1.00 236.78 ? 412 HIS A CG  1 
ATOM 3037 N ND1 . HIS A 1 390 ? -31.547  -7.177  31.786  1.00 230.69 ? 412 HIS A ND1 1 
ATOM 3038 C CD2 . HIS A 1 390 ? -32.370  -8.996  32.673  1.00 228.99 ? 412 HIS A CD2 1 
ATOM 3039 C CE1 . HIS A 1 390 ? -32.076  -7.884  30.803  1.00 214.64 ? 412 HIS A CE1 1 
ATOM 3040 N NE2 . HIS A 1 390 ? -32.581  -8.994  31.312  1.00 216.00 ? 412 HIS A NE2 1 
ATOM 3041 N N   . ARG A 1 391 ? -30.256  -9.725  35.295  1.00 225.43 ? 413 ARG A N   1 
ATOM 3042 C CA  . ARG A 1 391 ? -29.974  -11.103 35.721  1.00 221.15 ? 413 ARG A CA  1 
ATOM 3043 C C   . ARG A 1 391 ? -30.191  -12.022 34.513  1.00 214.02 ? 413 ARG A C   1 
ATOM 3044 O O   . ARG A 1 391 ? -31.271  -12.022 33.921  1.00 211.67 ? 413 ARG A O   1 
ATOM 3045 C CB  . ARG A 1 391 ? -30.926  -11.583 36.828  1.00 217.85 ? 413 ARG A CB  1 
ATOM 3046 C CG  . ARG A 1 391 ? -31.018  -10.725 38.066  1.00 225.47 ? 413 ARG A CG  1 
ATOM 3047 C CD  . ARG A 1 391 ? -32.422  -10.821 38.643  1.00 230.54 ? 413 ARG A CD  1 
ATOM 3048 N NE  . ARG A 1 391 ? -32.999  -9.510  38.957  1.00 246.10 ? 413 ARG A NE  1 
ATOM 3049 C CZ  . ARG A 1 391 ? -32.807  -8.844  40.100  1.00 242.67 ? 413 ARG A CZ  1 
ATOM 3050 N NH1 . ARG A 1 391 ? -32.034  -9.347  41.058  1.00 236.22 ? 413 ARG A NH1 1 
ATOM 3051 N NH2 . ARG A 1 391 ? -33.385  -7.663  40.289  1.00 239.68 ? 413 ARG A NH2 1 
ATOM 3052 N N   . ILE A 1 392 ? -29.176  -12.803 34.151  1.00 210.69 ? 414 ILE A N   1 
ATOM 3053 C CA  . ILE A 1 392 ? -29.343  -13.884 33.174  1.00 204.90 ? 414 ILE A CA  1 
ATOM 3054 C C   . ILE A 1 392 ? -29.750  -15.176 33.890  1.00 204.41 ? 414 ILE A C   1 
ATOM 3055 O O   . ILE A 1 392 ? -29.147  -15.564 34.892  1.00 209.18 ? 414 ILE A O   1 
ATOM 3056 C CB  . ILE A 1 392 ? -28.061  -14.116 32.336  1.00 203.72 ? 414 ILE A CB  1 
ATOM 3057 C CG1 . ILE A 1 392 ? -28.255  -15.224 31.302  1.00 200.36 ? 414 ILE A CG1 1 
ATOM 3058 C CG2 . ILE A 1 392 ? -26.889  -14.484 33.213  1.00 205.80 ? 414 ILE A CG2 1 
ATOM 3059 C CD1 . ILE A 1 392 ? -27.006  -15.471 30.475  1.00 197.48 ? 414 ILE A CD1 1 
ATOM 3060 N N   . LEU A 1 393 ? -30.791  -15.832 33.393  1.00 202.46 ? 415 LEU A N   1 
ATOM 3061 C CA  . LEU A 1 393 ? -31.339  -17.002 34.076  1.00 203.60 ? 415 LEU A CA  1 
ATOM 3062 C C   . LEU A 1 393 ? -31.188  -18.261 33.194  1.00 210.39 ? 415 LEU A C   1 
ATOM 3063 O O   . LEU A 1 393 ? -30.612  -18.173 32.104  1.00 209.47 ? 415 LEU A O   1 
ATOM 3064 C CB  . LEU A 1 393 ? -32.788  -16.718 34.501  1.00 195.69 ? 415 LEU A CB  1 
ATOM 3065 C CG  . LEU A 1 393 ? -32.982  -15.394 35.254  1.00 198.88 ? 415 LEU A CG  1 
ATOM 3066 C CD1 . LEU A 1 393 ? -34.395  -15.304 35.777  1.00 198.30 ? 415 LEU A CD1 1 
ATOM 3067 C CD2 . LEU A 1 393 ? -31.976  -15.166 36.386  1.00 201.06 ? 415 LEU A CD2 1 
ATOM 3068 N N   . PRO A 1 394 ? -31.639  -19.443 33.677  1.00 210.92 ? 416 PRO A N   1 
ATOM 3069 C CA  . PRO A 1 394 ? -31.487  -20.651 32.839  1.00 206.33 ? 416 PRO A CA  1 
ATOM 3070 C C   . PRO A 1 394 ? -32.412  -20.793 31.619  1.00 209.79 ? 416 PRO A C   1 
ATOM 3071 O O   . PRO A 1 394 ? -32.087  -21.611 30.756  1.00 207.15 ? 416 PRO A O   1 
ATOM 3072 C CB  . PRO A 1 394 ? -31.753  -21.799 33.819  1.00 207.46 ? 416 PRO A CB  1 
ATOM 3073 C CG  . PRO A 1 394 ? -31.509  -21.210 35.162  1.00 214.39 ? 416 PRO A CG  1 
ATOM 3074 C CD  . PRO A 1 394 ? -31.957  -19.796 35.074  1.00 211.76 ? 416 PRO A CD  1 
ATOM 3075 N N   . PRO A 1 395 ? -33.560  -20.078 31.573  1.00 214.36 ? 417 PRO A N   1 
ATOM 3076 C CA  . PRO A 1 395 ? -34.307  -19.978 30.301  1.00 208.72 ? 417 PRO A CA  1 
ATOM 3077 C C   . PRO A 1 395 ? -33.620  -19.257 29.105  1.00 199.79 ? 417 PRO A C   1 
ATOM 3078 O O   . PRO A 1 395 ? -34.078  -19.448 27.978  1.00 193.00 ? 417 PRO A O   1 
ATOM 3079 C CB  . PRO A 1 395 ? -35.609  -19.254 30.709  1.00 205.56 ? 417 PRO A CB  1 
ATOM 3080 C CG  . PRO A 1 395 ? -35.371  -18.769 32.156  1.00 208.40 ? 417 PRO A CG  1 
ATOM 3081 C CD  . PRO A 1 395 ? -34.435  -19.770 32.721  1.00 207.34 ? 417 PRO A CD  1 
ATOM 3082 N N   . ASP A 1 396 ? -32.568  -18.465 29.333  1.00 200.63 ? 418 ASP A N   1 
ATOM 3083 C CA  . ASP A 1 396 ? -31.794  -17.862 28.238  1.00 193.33 ? 418 ASP A CA  1 
ATOM 3084 C C   . ASP A 1 396 ? -30.710  -18.826 27.720  1.00 191.06 ? 418 ASP A C   1 
ATOM 3085 O O   . ASP A 1 396 ? -29.771  -18.435 27.025  1.00 188.28 ? 418 ASP A O   1 
ATOM 3086 C CB  . ASP A 1 396 ? -31.184  -16.519 28.665  1.00 192.91 ? 418 ASP A CB  1 
ATOM 3087 C CG  . ASP A 1 396 ? -32.240  -15.492 29.104  1.00 195.88 ? 418 ASP A CG  1 
ATOM 3088 O OD1 . ASP A 1 396 ? -33.455  -15.782 29.033  1.00 195.72 ? 418 ASP A OD1 1 
ATOM 3089 O OD2 . ASP A 1 396 ? -31.856  -14.373 29.516  1.00 200.48 ? 418 ASP A OD2 1 
ATOM 3090 N N   . SER A 1 397 ? -30.860  -20.096 28.065  1.00 191.88 ? 419 SER A N   1 
ATOM 3091 C CA  . SER A 1 397 ? -29.940  -21.124 27.621  1.00 194.42 ? 419 SER A CA  1 
ATOM 3092 C C   . SER A 1 397 ? -30.234  -21.447 26.162  1.00 201.43 ? 419 SER A C   1 
ATOM 3093 O O   . SER A 1 397 ? -31.265  -22.041 25.847  1.00 207.94 ? 419 SER A O   1 
ATOM 3094 C CB  . SER A 1 397 ? -30.101  -22.390 28.474  1.00 200.10 ? 419 SER A CB  1 
ATOM 3095 O OG  . SER A 1 397 ? -30.108  -22.106 29.866  1.00 205.36 ? 419 SER A OG  1 
ATOM 3096 N N   . GLY A 1 398 ? -29.334  -21.063 25.265  1.00 206.42 ? 420 GLY A N   1 
ATOM 3097 C CA  . GLY A 1 398 ? -29.528  -21.343 23.846  1.00 211.76 ? 420 GLY A CA  1 
ATOM 3098 C C   . GLY A 1 398 ? -28.396  -20.841 22.958  1.00 209.14 ? 420 GLY A C   1 
ATOM 3099 O O   . GLY A 1 398 ? -27.230  -20.881 23.368  1.00 210.70 ? 420 GLY A O   1 
ATOM 3100 N N   . VAL A 1 399 ? -28.713  -20.387 21.743  1.00 203.01 ? 421 VAL A N   1 
ATOM 3101 C CA  . VAL A 1 399 ? -27.684  -19.781 20.906  1.00 196.44 ? 421 VAL A CA  1 
ATOM 3102 C C   . VAL A 1 399 ? -27.848  -18.272 20.866  1.00 189.70 ? 421 VAL A C   1 
ATOM 3103 O O   . VAL A 1 399 ? -28.962  -17.751 20.791  1.00 189.18 ? 421 VAL A O   1 
ATOM 3104 C CB  . VAL A 1 399 ? -27.604  -20.367 19.473  1.00 200.94 ? 421 VAL A CB  1 
ATOM 3105 C CG1 . VAL A 1 399 ? -26.247  -20.028 18.845  1.00 191.71 ? 421 VAL A CG1 1 
ATOM 3106 C CG2 . VAL A 1 399 ? -27.802  -21.872 19.485  1.00 222.64 ? 421 VAL A CG2 1 
ATOM 3107 N N   . TRP A 1 400 ? -26.713  -17.591 20.968  1.00 188.14 ? 422 TRP A N   1 
ATOM 3108 C CA  . TRP A 1 400 ? -26.627  -16.146 20.901  1.00 186.30 ? 422 TRP A CA  1 
ATOM 3109 C C   . TRP A 1 400 ? -25.616  -15.908 19.794  1.00 172.57 ? 422 TRP A C   1 
ATOM 3110 O O   . TRP A 1 400 ? -24.818  -16.784 19.480  1.00 164.01 ? 422 TRP A O   1 
ATOM 3111 C CB  . TRP A 1 400 ? -26.081  -15.555 22.212  1.00 196.31 ? 422 TRP A CB  1 
ATOM 3112 C CG  . TRP A 1 400 ? -26.863  -15.831 23.509  1.00 197.19 ? 422 TRP A CG  1 
ATOM 3113 C CD1 . TRP A 1 400 ? -27.253  -17.048 24.011  1.00 200.02 ? 422 TRP A CD1 1 
ATOM 3114 C CD2 . TRP A 1 400 ? -27.277  -14.855 24.478  1.00 196.58 ? 422 TRP A CD2 1 
ATOM 3115 N NE1 . TRP A 1 400 ? -27.905  -16.881 25.218  1.00 198.71 ? 422 TRP A NE1 1 
ATOM 3116 C CE2 . TRP A 1 400 ? -27.937  -15.545 25.523  1.00 199.64 ? 422 TRP A CE2 1 
ATOM 3117 C CE3 . TRP A 1 400 ? -27.172  -13.461 24.551  1.00 198.35 ? 422 TRP A CE3 1 
ATOM 3118 C CZ2 . TRP A 1 400 ? -28.494  -14.883 26.625  1.00 199.97 ? 422 TRP A CZ2 1 
ATOM 3119 C CZ3 . TRP A 1 400 ? -27.727  -12.805 25.641  1.00 200.48 ? 422 TRP A CZ3 1 
ATOM 3120 C CH2 . TRP A 1 400 ? -28.378  -13.516 26.666  1.00 201.99 ? 422 TRP A CH2 1 
ATOM 3121 N N   . VAL A 1 401 ? -25.649  -14.723 19.205  1.00 170.20 ? 423 VAL A N   1 
ATOM 3122 C CA  . VAL A 1 401 ? -24.746  -14.402 18.116  1.00 180.75 ? 423 VAL A CA  1 
ATOM 3123 C C   . VAL A 1 401 ? -24.235  -12.981 18.210  1.00 182.36 ? 423 VAL A C   1 
ATOM 3124 O O   . VAL A 1 401 ? -24.948  -12.056 18.589  1.00 172.43 ? 423 VAL A O   1 
ATOM 3125 C CB  . VAL A 1 401 ? -25.388  -14.660 16.704  1.00 197.12 ? 423 VAL A CB  1 
ATOM 3126 C CG1 . VAL A 1 401 ? -24.543  -14.070 15.557  1.00 192.82 ? 423 VAL A CG1 1 
ATOM 3127 C CG2 . VAL A 1 401 ? -25.648  -16.146 16.469  1.00 199.21 ? 423 VAL A CG2 1 
ATOM 3128 N N   . CYS A 1 402 ? -22.955  -12.864 17.879  1.00 191.34 ? 424 CYS A N   1 
ATOM 3129 C CA  . CYS A 1 402 ? -22.250  -11.612 17.730  1.00 197.83 ? 424 CYS A CA  1 
ATOM 3130 C C   . CYS A 1 402 ? -22.566  -11.068 16.360  1.00 196.54 ? 424 CYS A C   1 
ATOM 3131 O O   . CYS A 1 402 ? -22.311  -11.730 15.364  1.00 189.92 ? 424 CYS A O   1 
ATOM 3132 C CB  . CYS A 1 402 ? -20.737  -11.848 17.837  1.00 196.39 ? 424 CYS A CB  1 
ATOM 3133 S SG  . CYS A 1 402 ? -20.059  -11.652 19.500  1.00 200.50 ? 424 CYS A SG  1 
ATOM 3134 N N   . SER A 1 403 ? -23.127  -9.864  16.322  1.00 200.62 ? 425 SER A N   1 
ATOM 3135 C CA  . SER A 1 403 ? -23.391  -9.187  15.065  1.00 195.16 ? 425 SER A CA  1 
ATOM 3136 C C   . SER A 1 403 ? -22.462  -8.018  14.862  1.00 193.64 ? 425 SER A C   1 
ATOM 3137 O O   . SER A 1 403 ? -22.522  -7.021  15.577  1.00 192.66 ? 425 SER A O   1 
ATOM 3138 C CB  . SER A 1 403 ? -24.826  -8.684  14.988  1.00 197.62 ? 425 SER A CB  1 
ATOM 3139 O OG  . SER A 1 403 ? -25.016  -7.943  13.792  1.00 195.20 ? 425 SER A OG  1 
ATOM 3140 N N   . VAL A 1 404 ? -21.598  -8.168  13.868  1.00 197.67 ? 426 VAL A N   1 
ATOM 3141 C CA  . VAL A 1 404 ? -20.723  -7.089  13.426  1.00 205.58 ? 426 VAL A CA  1 
ATOM 3142 C C   . VAL A 1 404 ? -21.029  -6.679  11.999  1.00 208.94 ? 426 VAL A C   1 
ATOM 3143 O O   . VAL A 1 404 ? -20.877  -7.471  11.064  1.00 208.92 ? 426 VAL A O   1 
ATOM 3144 C CB  . VAL A 1 404 ? -19.230  -7.450  13.548  1.00 204.91 ? 426 VAL A CB  1 
ATOM 3145 C CG1 . VAL A 1 404 ? -18.353  -6.347  12.924  1.00 202.56 ? 426 VAL A CG1 1 
ATOM 3146 C CG2 . VAL A 1 404 ? -18.883  -7.666  15.014  1.00 209.22 ? 426 VAL A CG2 1 
ATOM 3147 N N   . ASN A 1 405 ? -21.446  -5.422  11.860  1.00 211.64 ? 427 ASN A N   1 
ATOM 3148 C CA  . ASN A 1 405 ? -21.906  -4.864  10.601  1.00 208.85 ? 427 ASN A CA  1 
ATOM 3149 C C   . ASN A 1 405 ? -21.230  -3.532  10.262  1.00 210.54 ? 427 ASN A C   1 
ATOM 3150 O O   . ASN A 1 405 ? -21.772  -2.467  10.560  1.00 210.85 ? 427 ASN A O   1 
ATOM 3151 C CB  . ASN A 1 405 ? -23.417  -4.658  10.674  1.00 206.04 ? 427 ASN A CB  1 
ATOM 3152 C CG  . ASN A 1 405 ? -24.023  -4.397  9.323   1.00 213.22 ? 427 ASN A CG  1 
ATOM 3153 O OD1 . ASN A 1 405 ? -23.396  -4.677  8.293   1.00 213.46 ? 427 ASN A OD1 1 
ATOM 3154 N ND2 . ASN A 1 405 ? -25.251  -3.866  9.307   1.00 215.07 ? 427 ASN A ND2 1 
ATOM 3155 N N   . THR A 1 406 ? -20.048  -3.594  9.647   1.00 211.17 ? 428 THR A N   1 
ATOM 3156 C CA  . THR A 1 406 ? -19.357  -2.384  9.210   1.00 211.19 ? 428 THR A CA  1 
ATOM 3157 C C   . THR A 1 406 ? -19.740  -2.106  7.776   1.00 213.53 ? 428 THR A C   1 
ATOM 3158 O O   . THR A 1 406 ? -20.566  -2.808  7.195   1.00 213.40 ? 428 THR A O   1 
ATOM 3159 C CB  . THR A 1 406 ? -17.805  -2.473  9.295   1.00 210.82 ? 428 THR A CB  1 
ATOM 3160 O OG1 . THR A 1 406 ? -17.269  -2.981  8.064   1.00 207.48 ? 428 THR A OG1 1 
ATOM 3161 C CG2 . THR A 1 406 ? -17.366  -3.352  10.456  1.00 215.66 ? 428 THR A CG2 1 
ATOM 3162 N N   . VAL A 1 407 ? -19.101  -1.090  7.210   1.00 217.98 ? 429 VAL A N   1 
ATOM 3163 C CA  . VAL A 1 407 ? -19.454  -0.540  5.907   1.00 221.86 ? 429 VAL A CA  1 
ATOM 3164 C C   . VAL A 1 407 ? -18.944  -1.425  4.742   1.00 211.53 ? 429 VAL A C   1 
ATOM 3165 O O   . VAL A 1 407 ? -19.514  -1.423  3.635   1.00 206.76 ? 429 VAL A O   1 
ATOM 3166 C CB  . VAL A 1 407 ? -18.957  0.945   5.832   1.00 221.42 ? 429 VAL A CB  1 
ATOM 3167 C CG1 . VAL A 1 407 ? -17.449  1.000   5.747   1.00 226.25 ? 429 VAL A CG1 1 
ATOM 3168 C CG2 . VAL A 1 407 ? -19.597  1.712   4.689   1.00 222.37 ? 429 VAL A CG2 1 
ATOM 3169 N N   . ALA A 1 408 ? -17.898  -2.206  5.008   1.00 201.85 ? 430 ALA A N   1 
ATOM 3170 C CA  . ALA A 1 408 ? -17.381  -3.133  4.015   1.00 195.12 ? 430 ALA A CA  1 
ATOM 3171 C C   . ALA A 1 408 ? -17.660  -4.577  4.392   1.00 193.72 ? 430 ALA A C   1 
ATOM 3172 O O   . ALA A 1 408 ? -16.894  -5.477  4.055   1.00 192.15 ? 430 ALA A O   1 
ATOM 3173 C CB  . ALA A 1 408 ? -15.904  -2.918  3.794   1.00 210.40 ? 430 ALA A CB  1 
ATOM 3174 N N   . GLY A 1 409 ? -18.766  -4.790  5.093   1.00 200.01 ? 431 GLY A N   1 
ATOM 3175 C CA  . GLY A 1 409 ? -19.273  -6.133  5.307   1.00 203.55 ? 431 GLY A CA  1 
ATOM 3176 C C   . GLY A 1 409 ? -20.093  -6.350  6.565   1.00 200.71 ? 431 GLY A C   1 
ATOM 3177 O O   . GLY A 1 409 ? -20.139  -5.502  7.456   1.00 202.11 ? 431 GLY A O   1 
ATOM 3178 N N   . MET A 1 410 ? -20.759  -7.499  6.620   1.00 194.52 ? 432 MET A N   1 
ATOM 3179 C CA  . MET A 1 410 ? -21.388  -7.976  7.844   1.00 194.72 ? 432 MET A CA  1 
ATOM 3180 C C   . MET A 1 410 ? -20.936  -9.410  8.149   1.00 203.76 ? 432 MET A C   1 
ATOM 3181 O O   . MET A 1 410 ? -20.837  -10.239 7.236   1.00 202.47 ? 432 MET A O   1 
ATOM 3182 C CB  . MET A 1 410 ? -22.912  -7.914  7.746   1.00 193.03 ? 432 MET A CB  1 
ATOM 3183 C CG  . MET A 1 410 ? -23.591  -7.988  9.112   1.00 198.65 ? 432 MET A CG  1 
ATOM 3184 S SD  . MET A 1 410 ? -25.313  -8.521  9.118   1.00 196.77 ? 432 MET A SD  1 
ATOM 3185 C CE  . MET A 1 410 ? -25.800  -7.985  10.768  1.00 200.52 ? 432 MET A CE  1 
ATOM 3186 N N   . VAL A 1 411 ? -20.639  -9.681  9.426   1.00 208.04 ? 433 VAL A N   1 
ATOM 3187 C CA  . VAL A 1 411 ? -20.325  -11.031 9.912   1.00 200.38 ? 433 VAL A CA  1 
ATOM 3188 C C   . VAL A 1 411 ? -21.142  -11.325 11.156  1.00 197.83 ? 433 VAL A C   1 
ATOM 3189 O O   . VAL A 1 411 ? -21.466  -10.430 11.935  1.00 197.37 ? 433 VAL A O   1 
ATOM 3190 C CB  . VAL A 1 411 ? -18.843  -11.214 10.302  1.00 194.92 ? 433 VAL A CB  1 
ATOM 3191 C CG1 . VAL A 1 411 ? -18.022  -11.758 9.124   1.00 198.39 ? 433 VAL A CG1 1 
ATOM 3192 C CG2 . VAL A 1 411 ? -18.267  -9.927  10.905  1.00 193.46 ? 433 VAL A CG2 1 
ATOM 3193 N N   . GLU A 1 412 ? -21.466  -12.596 11.332  1.00 198.70 ? 434 GLU A N   1 
ATOM 3194 C CA  . GLU A 1 412 ? -22.115  -13.062 12.541  1.00 200.45 ? 434 GLU A CA  1 
ATOM 3195 C C   . GLU A 1 412 ? -21.449  -14.374 12.940  1.00 203.17 ? 434 GLU A C   1 
ATOM 3196 O O   . GLU A 1 412 ? -21.071  -15.166 12.063  1.00 202.30 ? 434 GLU A O   1 
ATOM 3197 C CB  . GLU A 1 412 ? -23.620  -13.257 12.309  1.00 196.96 ? 434 GLU A CB  1 
ATOM 3198 C CG  . GLU A 1 412 ? -24.449  -11.971 12.356  1.00 195.81 ? 434 GLU A CG  1 
ATOM 3199 C CD  . GLU A 1 412 ? -25.872  -12.164 11.834  1.00 204.94 ? 434 GLU A CD  1 
ATOM 3200 O OE1 . GLU A 1 412 ? -26.021  -12.816 10.773  1.00 206.63 ? 434 GLU A OE1 1 
ATOM 3201 O OE2 . GLU A 1 412 ? -26.832  -11.668 12.477  1.00 211.56 ? 434 GLU A OE2 1 
ATOM 3202 N N   . LYS A 1 413 ? -21.253  -14.565 14.254  1.00 194.70 ? 435 LYS A N   1 
ATOM 3203 C CA  . LYS A 1 413 ? -20.743  -15.827 14.827  1.00 189.55 ? 435 LYS A CA  1 
ATOM 3204 C C   . LYS A 1 413 ? -21.595  -16.148 16.046  1.00 183.14 ? 435 LYS A C   1 
ATOM 3205 O O   . LYS A 1 413 ? -22.076  -15.239 16.707  1.00 179.00 ? 435 LYS A O   1 
ATOM 3206 C CB  . LYS A 1 413 ? -19.253  -15.739 15.235  1.00 190.42 ? 435 LYS A CB  1 
ATOM 3207 C CG  . LYS A 1 413 ? -18.624  -17.097 15.666  1.00 186.50 ? 435 LYS A CG  1 
ATOM 3208 C CD  . LYS A 1 413 ? -17.087  -17.134 15.803  1.00 186.72 ? 435 LYS A CD  1 
ATOM 3209 C CE  . LYS A 1 413 ? -16.610  -18.453 16.496  1.00 196.63 ? 435 LYS A CE  1 
ATOM 3210 N NZ  . LYS A 1 413 ? -16.115  -19.600 15.637  1.00 209.14 ? 435 LYS A NZ  1 
ATOM 3211 N N   . PRO A 1 414 ? -21.823  -17.444 16.318  1.00 183.71 ? 436 PRO A N   1 
ATOM 3212 C CA  . PRO A 1 414 ? -22.638  -17.890 17.454  1.00 181.89 ? 436 PRO A CA  1 
ATOM 3213 C C   . PRO A 1 414 ? -21.877  -18.573 18.605  1.00 188.18 ? 436 PRO A C   1 
ATOM 3214 O O   . PRO A 1 414 ? -20.706  -18.945 18.453  1.00 192.51 ? 436 PRO A O   1 
ATOM 3215 C CB  . PRO A 1 414 ? -23.552  -18.911 16.797  1.00 187.68 ? 436 PRO A CB  1 
ATOM 3216 C CG  . PRO A 1 414 ? -22.663  -19.560 15.772  1.00 190.09 ? 436 PRO A CG  1 
ATOM 3217 C CD  . PRO A 1 414 ? -21.689  -18.507 15.306  1.00 185.71 ? 436 PRO A CD  1 
ATOM 3218 N N   . PHE A 1 415 ? -22.569  -18.740 19.739  1.00 189.55 ? 437 PHE A N   1 
ATOM 3219 C CA  . PHE A 1 415 ? -22.063  -19.496 20.906  1.00 193.71 ? 437 PHE A CA  1 
ATOM 3220 C C   . PHE A 1 415 ? -23.181  -20.072 21.846  1.00 194.90 ? 437 PHE A C   1 
ATOM 3221 O O   . PHE A 1 415 ? -23.945  -19.318 22.428  1.00 195.73 ? 437 PHE A O   1 
ATOM 3222 C CB  . PHE A 1 415 ? -21.035  -18.644 21.682  1.00 192.31 ? 437 PHE A CB  1 
ATOM 3223 C CG  . PHE A 1 415 ? -21.472  -17.199 21.930  1.00 189.04 ? 437 PHE A CG  1 
ATOM 3224 C CD1 . PHE A 1 415 ? -22.385  -16.885 22.931  1.00 189.62 ? 437 PHE A CD1 1 
ATOM 3225 C CD2 . PHE A 1 415 ? -20.952  -16.162 21.192  1.00 183.67 ? 437 PHE A CD2 1 
ATOM 3226 C CE1 . PHE A 1 415 ? -22.786  -15.574 23.168  1.00 176.75 ? 437 PHE A CE1 1 
ATOM 3227 C CE2 . PHE A 1 415 ? -21.348  -14.851 21.427  1.00 176.90 ? 437 PHE A CE2 1 
ATOM 3228 C CZ  . PHE A 1 415 ? -22.268  -14.563 22.416  1.00 174.02 ? 437 PHE A CZ  1 
ATOM 3229 N N   . ASN A 1 416 ? -23.284  -21.402 21.973  1.00 194.89 ? 438 ASN A N   1 
ATOM 3230 C CA  . ASN A 1 416 ? -24.333  -22.065 22.788  1.00 200.08 ? 438 ASN A CA  1 
ATOM 3231 C C   . ASN A 1 416 ? -24.076  -21.745 24.262  1.00 202.58 ? 438 ASN A C   1 
ATOM 3232 O O   . ASN A 1 416 ? -23.041  -22.135 24.795  1.00 209.51 ? 438 ASN A O   1 
ATOM 3233 C CB  . ASN A 1 416 ? -24.317  -23.616 22.584  1.00 219.91 ? 438 ASN A CB  1 
ATOM 3234 C CG  . ASN A 1 416 ? -25.608  -24.214 21.894  1.00 230.12 ? 438 ASN A CG  1 
ATOM 3235 O OD1 . ASN A 1 416 ? -26.752  -23.802 22.133  1.00 226.64 ? 438 ASN A OD1 1 
ATOM 3236 N ND2 . ASN A 1 416 ? -25.385  -25.241 21.074  1.00 234.29 ? 438 ASN A ND2 1 
ATOM 3237 N N   . ILE A 1 417 ? -25.008  -21.043 24.912  1.00 206.15 ? 439 ILE A N   1 
ATOM 3238 C CA  . ILE A 1 417 ? -24.881  -20.642 26.323  1.00 205.10 ? 439 ILE A CA  1 
ATOM 3239 C C   . ILE A 1 417 ? -25.729  -21.489 27.267  1.00 198.99 ? 439 ILE A C   1 
ATOM 3240 O O   . ILE A 1 417 ? -26.954  -21.425 27.223  1.00 197.45 ? 439 ILE A O   1 
ATOM 3241 C CB  . ILE A 1 417 ? -25.324  -19.178 26.528  1.00 202.48 ? 439 ILE A CB  1 
ATOM 3242 C CG1 . ILE A 1 417 ? -24.371  -18.226 25.798  1.00 200.16 ? 439 ILE A CG1 1 
ATOM 3243 C CG2 . ILE A 1 417 ? -25.437  -18.859 28.023  1.00 202.48 ? 439 ILE A CG2 1 
ATOM 3244 C CD1 . ILE A 1 417 ? -24.643  -16.752 26.014  1.00 199.42 ? 439 ILE A CD1 1 
ATOM 3245 N N   . SER A 1 418 ? -25.094  -22.269 28.132  1.00 196.35 ? 440 SER A N   1 
ATOM 3246 C CA  . SER A 1 418 ? -25.860  -23.116 29.034  1.00 205.56 ? 440 SER A CA  1 
ATOM 3247 C C   . SER A 1 418 ? -25.876  -22.522 30.445  1.00 217.80 ? 440 SER A C   1 
ATOM 3248 O O   . SER A 1 418 ? -25.038  -22.869 31.266  1.00 225.16 ? 440 SER A O   1 
ATOM 3249 C CB  . SER A 1 418 ? -25.297  -24.552 29.028  1.00 204.28 ? 440 SER A CB  1 
ATOM 3250 O OG  . SER A 1 418 ? -26.160  -25.482 29.670  1.00 198.77 ? 440 SER A OG  1 
ATOM 3251 N N   . VAL A 1 419 ? -26.820  -21.628 30.740  1.00 215.49 ? 441 VAL A N   1 
ATOM 3252 C CA  . VAL A 1 419 ? -26.899  -21.066 32.093  1.00 209.49 ? 441 VAL A CA  1 
ATOM 3253 C C   . VAL A 1 419 ? -27.269  -22.106 33.148  1.00 211.97 ? 441 VAL A C   1 
ATOM 3254 O O   . VAL A 1 419 ? -28.329  -22.734 33.075  1.00 211.91 ? 441 VAL A O   1 
ATOM 3255 C CB  . VAL A 1 419 ? -27.854  -19.873 32.186  1.00 204.25 ? 441 VAL A CB  1 
ATOM 3256 C CG1 . VAL A 1 419 ? -28.021  -19.457 33.625  1.00 208.34 ? 441 VAL A CG1 1 
ATOM 3257 C CG2 . VAL A 1 419 ? -27.297  -18.735 31.408  1.00 205.09 ? 441 VAL A CG2 1 
ATOM 3258 N N   . LYS A 1 420 ? -26.371  -22.278 34.117  1.00 211.84 ? 442 LYS A N   1 
ATOM 3259 C CA  . LYS A 1 420 ? -26.523  -23.243 35.198  1.00 213.05 ? 442 LYS A CA  1 
ATOM 3260 C C   . LYS A 1 420 ? -27.022  -22.532 36.471  1.00 213.52 ? 442 LYS A C   1 
ATOM 3261 O O   . LYS A 1 420 ? -26.694  -21.367 36.699  1.00 211.78 ? 442 LYS A O   1 
ATOM 3262 C CB  . LYS A 1 420 ? -25.174  -23.950 35.426  1.00 208.19 ? 442 LYS A CB  1 
ATOM 3263 C CG  . LYS A 1 420 ? -25.197  -25.464 35.201  1.00 220.44 ? 442 LYS A CG  1 
ATOM 3264 C CD  . LYS A 1 420 ? -26.071  -25.868 34.009  1.00 222.25 ? 442 LYS A CD  1 
ATOM 3265 C CE  . LYS A 1 420 ? -26.443  -27.361 34.004  1.00 220.19 ? 442 LYS A CE  1 
ATOM 3266 N NZ  . LYS A 1 420 ? -27.130  -27.760 32.732  1.00 230.25 ? 442 LYS A NZ  1 
ATOM 3267 N N   . VAL A 1 421 ? -27.833  -23.209 37.284  1.00 212.05 ? 443 VAL A N   1 
ATOM 3268 C CA  . VAL A 1 421 ? -28.273  -22.619 38.547  1.00 210.42 ? 443 VAL A CA  1 
ATOM 3269 C C   . VAL A 1 421 ? -27.324  -22.946 39.693  1.00 222.28 ? 443 VAL A C   1 
ATOM 3270 O O   . VAL A 1 421 ? -26.647  -23.974 39.697  1.00 226.93 ? 443 VAL A O   1 
ATOM 3271 C CB  . VAL A 1 421 ? -29.680  -23.060 38.964  1.00 207.07 ? 443 VAL A CB  1 
ATOM 3272 C CG1 . VAL A 1 421 ? -30.298  -22.016 39.895  1.00 210.35 ? 443 VAL A CG1 1 
ATOM 3273 C CG2 . VAL A 1 421 ? -30.539  -23.262 37.762  1.00 208.81 ? 443 VAL A CG2 1 
ATOM 3274 N N   . LEU A 1 422 ? -27.297  -22.045 40.669  1.00 224.09 ? 444 LEU A N   1 
ATOM 3275 C CA  . LEU A 1 422 ? -26.452  -22.141 41.853  1.00 218.11 ? 444 LEU A CA  1 
ATOM 3276 C C   . LEU A 1 422 ? -26.881  -23.284 42.748  1.00 223.24 ? 444 LEU A C   1 
ATOM 3277 O O   . LEU A 1 422 ? -28.048  -23.686 42.719  1.00 226.64 ? 444 LEU A O   1 
ATOM 3278 C CB  . LEU A 1 422 ? -26.579  -20.834 42.615  1.00 210.81 ? 444 LEU A CB  1 
ATOM 3279 C CG  . LEU A 1 422 ? -26.400  -19.731 41.585  1.00 204.30 ? 444 LEU A CG  1 
ATOM 3280 C CD1 . LEU A 1 422 ? -26.956  -18.369 42.006  1.00 191.25 ? 444 LEU A CD1 1 
ATOM 3281 C CD2 . LEU A 1 422 ? -24.925  -19.676 41.278  1.00 218.18 ? 444 LEU A CD2 1 
ATOM 3282 N N   . PRO A 1 423 ? -25.945  -23.804 43.555  1.00 220.79 ? 445 PRO A N   1 
ATOM 3283 C CA  . PRO A 1 423 ? -26.277  -24.881 44.498  1.00 228.44 ? 445 PRO A CA  1 
ATOM 3284 C C   . PRO A 1 423 ? -27.316  -24.533 45.603  1.00 231.82 ? 445 PRO A C   1 
ATOM 3285 O O   . PRO A 1 423 ? -28.491  -24.775 45.333  1.00 236.27 ? 445 PRO A O   1 
ATOM 3286 C CB  . PRO A 1 423 ? -24.917  -25.295 45.066  1.00 227.27 ? 445 PRO A CB  1 
ATOM 3287 C CG  . PRO A 1 423 ? -24.012  -24.163 44.772  1.00 230.42 ? 445 PRO A CG  1 
ATOM 3288 C CD  . PRO A 1 423 ? -24.501  -23.537 43.504  1.00 219.91 ? 445 PRO A CD  1 
ATOM 3289 N N   . LYS A 1 424 ? -26.931  -24.002 46.771  1.00 226.26 ? 446 LYS A N   1 
ATOM 3290 C CA  . LYS A 1 424 ? -27.823  -23.975 47.963  1.00 230.57 ? 446 LYS A CA  1 
ATOM 3291 C C   . LYS A 1 424 ? -28.107  -25.415 48.447  1.00 233.96 ? 446 LYS A C   1 
ATOM 3292 O O   . LYS A 1 424 ? -28.599  -26.239 47.682  1.00 236.87 ? 446 LYS A O   1 
ATOM 3293 C CB  . LYS A 1 424 ? -29.147  -23.183 47.724  1.00 220.61 ? 446 LYS A CB  1 
ATOM 3294 C CG  . LYS A 1 424 ? -30.096  -23.015 48.964  1.00 213.86 ? 446 LYS A CG  1 
ATOM 3295 C CD  . LYS A 1 424 ? -31.514  -22.520 48.584  1.00 200.65 ? 446 LYS A CD  1 
ATOM 3296 C CE  . LYS A 1 424 ? -31.853  -21.101 49.074  1.00 207.64 ? 446 LYS A CE  1 
ATOM 3297 N NZ  . LYS A 1 424 ? -33.181  -20.627 48.573  1.00 200.23 ? 446 LYS A NZ  1 
ATOM 3298 N N   . PRO A 1 425 ? -27.791  -25.728 49.717  1.00 233.71 ? 447 PRO A N   1 
ATOM 3299 C CA  . PRO A 1 425 ? -28.011  -27.096 50.185  1.00 226.99 ? 447 PRO A CA  1 
ATOM 3300 C C   . PRO A 1 425 ? -29.472  -27.314 50.500  1.00 228.40 ? 447 PRO A C   1 
ATOM 3301 O O   . PRO A 1 425 ? -30.239  -26.360 50.635  1.00 224.35 ? 447 PRO A O   1 
ATOM 3302 C CB  . PRO A 1 425 ? -27.218  -27.161 51.487  1.00 228.79 ? 447 PRO A CB  1 
ATOM 3303 C CG  . PRO A 1 425 ? -26.592  -25.805 51.675  1.00 236.73 ? 447 PRO A CG  1 
ATOM 3304 C CD  . PRO A 1 425 ? -27.354  -24.856 50.814  1.00 239.28 ? 447 PRO A CD  1 
ATOM 3305 N N   . LEU A 1 426 ? -29.844  -28.577 50.630  1.00 229.26 ? 448 LEU A N   1 
ATOM 3306 C CA  . LEU A 1 426 ? -31.226  -28.932 50.844  1.00 227.68 ? 448 LEU A CA  1 
ATOM 3307 C C   . LEU A 1 426 ? -31.528  -28.865 52.320  1.00 234.98 ? 448 LEU A C   1 
ATOM 3308 O O   . LEU A 1 426 ? -32.334  -28.049 52.761  1.00 240.16 ? 448 LEU A O   1 
ATOM 3309 C CB  . LEU A 1 426 ? -31.476  -30.340 50.342  1.00 225.52 ? 448 LEU A CB  1 
ATOM 3310 C CG  . LEU A 1 426 ? -32.906  -30.664 49.958  1.00 231.71 ? 448 LEU A CG  1 
ATOM 3311 C CD1 . LEU A 1 426 ? -33.410  -29.616 48.997  1.00 225.60 ? 448 LEU A CD1 1 
ATOM 3312 C CD2 . LEU A 1 426 ? -32.970  -32.026 49.323  1.00 235.93 ? 448 LEU A CD2 1 
ATOM 3313 N N   . ASN A 1 427 ? -30.853  -29.715 53.084  1.00 237.23 ? 449 ASN A N   1 
ATOM 3314 C CA  . ASN A 1 427 ? -31.162  -29.876 54.502  1.00 241.22 ? 449 ASN A CA  1 
ATOM 3315 C C   . ASN A 1 427 ? -30.354  -29.031 55.483  1.00 243.25 ? 449 ASN A C   1 
ATOM 3316 O O   . ASN A 1 427 ? -29.311  -28.472 55.147  1.00 244.74 ? 449 ASN A O   1 
ATOM 3317 C CB  . ASN A 1 427 ? -31.075  -31.348 54.892  1.00 239.52 ? 449 ASN A CB  1 
ATOM 3318 C CG  . ASN A 1 427 ? -32.145  -32.184 54.218  1.00 239.70 ? 449 ASN A CG  1 
ATOM 3319 O OD1 . ASN A 1 427 ? -33.334  -32.044 54.514  1.00 239.82 ? 449 ASN A OD1 1 
ATOM 3320 N ND2 . ASN A 1 427 ? -31.731  -33.054 53.301  1.00 236.14 ? 449 ASN A ND2 1 
ATOM 3321 N N   . ALA A 1 428 ? -30.855  -28.941 56.708  1.00 243.31 ? 450 ALA A N   1 
ATOM 3322 C CA  . ALA A 1 428 ? -30.132  -28.268 57.771  1.00 246.37 ? 450 ALA A CA  1 
ATOM 3323 C C   . ALA A 1 428 ? -28.850  -29.036 58.026  1.00 248.00 ? 450 ALA A C   1 
ATOM 3324 O O   . ALA A 1 428 ? -28.732  -30.194 57.630  1.00 248.98 ? 450 ALA A O   1 
ATOM 3325 C CB  . ALA A 1 428 ? -30.981  -28.223 59.036  1.00 254.93 ? 450 ALA A CB  1 
ATOM 3326 N N   . PRO A 1 429 ? -27.865  -28.398 58.663  1.00 244.85 ? 451 PRO A N   1 
ATOM 3327 C CA  . PRO A 1 429 ? -26.901  -29.334 59.229  1.00 244.32 ? 451 PRO A CA  1 
ATOM 3328 C C   . PRO A 1 429 ? -27.480  -29.939 60.510  1.00 246.16 ? 451 PRO A C   1 
ATOM 3329 O O   . PRO A 1 429 ? -28.372  -29.384 61.160  1.00 238.42 ? 451 PRO A O   1 
ATOM 3330 C CB  . PRO A 1 429 ? -25.682  -28.461 59.514  1.00 236.41 ? 451 PRO A CB  1 
ATOM 3331 C CG  . PRO A 1 429 ? -26.235  -27.109 59.709  1.00 246.26 ? 451 PRO A CG  1 
ATOM 3332 C CD  . PRO A 1 429 ? -27.473  -26.995 58.861  1.00 246.06 ? 451 PRO A CD  1 
ATOM 3333 N N   . ASN A 1 430 ? -26.983  -31.122 60.836  1.00 245.18 ? 452 ASN A N   1 
ATOM 3334 C CA  . ASN A 1 430 ? -27.413  -31.851 62.014  1.00 238.29 ? 452 ASN A CA  1 
ATOM 3335 C C   . ASN A 1 430 ? -26.227  -31.815 62.993  1.00 234.85 ? 452 ASN A C   1 
ATOM 3336 O O   . ASN A 1 430 ? -25.078  -31.906 62.552  1.00 233.63 ? 452 ASN A O   1 
ATOM 3337 C CB  . ASN A 1 430 ? -27.783  -33.296 61.623  1.00 241.07 ? 452 ASN A CB  1 
ATOM 3338 C CG  . ASN A 1 430 ? -28.516  -33.391 60.262  1.00 247.14 ? 452 ASN A CG  1 
ATOM 3339 O OD1 . ASN A 1 430 ? -29.702  -33.055 60.162  1.00 249.17 ? 452 ASN A OD1 1 
ATOM 3340 N ND2 . ASN A 1 430 ? -27.809  -33.874 59.222  1.00 240.82 ? 452 ASN A ND2 1 
ATOM 3341 N N   . VAL A 1 431 ? -26.485  -31.660 64.297  1.00 231.39 ? 453 VAL A N   1 
ATOM 3342 C CA  . VAL A 1 431 ? -25.408  -31.510 65.297  1.00 219.71 ? 453 VAL A CA  1 
ATOM 3343 C C   . VAL A 1 431 ? -24.985  -32.841 65.923  1.00 215.39 ? 453 VAL A C   1 
ATOM 3344 O O   . VAL A 1 431 ? -25.829  -33.631 66.330  1.00 216.61 ? 453 VAL A O   1 
ATOM 3345 C CB  . VAL A 1 431 ? -25.808  -30.539 66.429  1.00 208.48 ? 453 VAL A CB  1 
ATOM 3346 C CG1 . VAL A 1 431 ? -24.583  -30.113 67.218  1.00 206.52 ? 453 VAL A CG1 1 
ATOM 3347 C CG2 . VAL A 1 431 ? -26.505  -29.334 65.843  1.00 213.23 ? 453 VAL A CG2 1 
ATOM 3348 N N   . ILE A 1 432 ? -23.681  -33.088 66.003  1.00 215.29 ? 454 ILE A N   1 
ATOM 3349 C CA  . ILE A 1 432 ? -23.168  -34.362 66.506  1.00 214.59 ? 454 ILE A CA  1 
ATOM 3350 C C   . ILE A 1 432 ? -22.915  -34.358 68.013  1.00 224.72 ? 454 ILE A C   1 
ATOM 3351 O O   . ILE A 1 432 ? -23.313  -35.294 68.712  1.00 231.00 ? 454 ILE A O   1 
ATOM 3352 C CB  . ILE A 1 432 ? -21.880  -34.790 65.760  1.00 211.20 ? 454 ILE A CB  1 
ATOM 3353 C CG1 . ILE A 1 432 ? -22.239  -35.296 64.373  1.00 207.75 ? 454 ILE A CG1 1 
ATOM 3354 C CG2 . ILE A 1 432 ? -21.129  -35.879 66.519  1.00 207.37 ? 454 ILE A CG2 1 
ATOM 3355 C CD1 . ILE A 1 432 ? -23.197  -36.429 64.401  1.00 204.61 ? 454 ILE A CD1 1 
ATOM 3356 N N   . ASP A 1 433 ? -22.272  -33.307 68.519  1.00 225.35 ? 455 ASP A N   1 
ATOM 3357 C CA  . ASP A 1 433 ? -21.820  -33.304 69.911  1.00 224.42 ? 455 ASP A CA  1 
ATOM 3358 C C   . ASP A 1 433 ? -21.834  -31.890 70.506  1.00 225.95 ? 455 ASP A C   1 
ATOM 3359 O O   . ASP A 1 433 ? -21.448  -30.930 69.846  1.00 227.35 ? 455 ASP A O   1 
ATOM 3360 C CB  . ASP A 1 433 ? -20.409  -33.905 69.984  1.00 223.78 ? 455 ASP A CB  1 
ATOM 3361 C CG  . ASP A 1 433 ? -20.164  -34.673 71.261  1.00 224.66 ? 455 ASP A CG  1 
ATOM 3362 O OD1 . ASP A 1 433 ? -21.151  -34.930 71.978  1.00 225.54 ? 455 ASP A OD1 1 
ATOM 3363 O OD2 . ASP A 1 433 ? -18.994  -35.034 71.541  1.00 223.82 ? 455 ASP A OD2 1 
ATOM 3364 N N   . THR A 1 434 ? -22.282  -31.759 71.749  1.00 226.15 ? 456 THR A N   1 
ATOM 3365 C CA  . THR A 1 434 ? -22.325  -30.458 72.410  1.00 225.85 ? 456 THR A CA  1 
ATOM 3366 C C   . THR A 1 434 ? -21.295  -30.455 73.535  1.00 227.26 ? 456 THR A C   1 
ATOM 3367 O O   . THR A 1 434 ? -20.703  -31.498 73.844  1.00 230.79 ? 456 THR A O   1 
ATOM 3368 C CB  . THR A 1 434 ? -23.748  -30.153 72.958  1.00 226.98 ? 456 THR A CB  1 
ATOM 3369 O OG1 . THR A 1 434 ? -24.719  -30.411 71.938  1.00 228.53 ? 456 THR A OG1 1 
ATOM 3370 C CG2 . THR A 1 434 ? -23.892  -28.703 73.423  1.00 234.77 ? 456 THR A CG2 1 
ATOM 3371 N N   . GLY A 1 435 ? -21.064  -29.287 74.127  1.00 227.86 ? 457 GLY A N   1 
ATOM 3372 C CA  . GLY A 1 435 ? -20.176  -29.162 75.262  1.00 234.75 ? 457 GLY A CA  1 
ATOM 3373 C C   . GLY A 1 435 ? -19.876  -27.719 75.612  1.00 238.39 ? 457 GLY A C   1 
ATOM 3374 O O   . GLY A 1 435 ? -19.877  -26.846 74.746  1.00 241.68 ? 457 GLY A O   1 
ATOM 3375 N N   . HIS A 1 436 ? -19.661  -27.498 76.904  1.00 237.42 ? 458 HIS A N   1 
ATOM 3376 C CA  . HIS A 1 436 ? -19.077  -26.299 77.501  1.00 237.18 ? 458 HIS A CA  1 
ATOM 3377 C C   . HIS A 1 436 ? -18.351  -25.310 76.572  1.00 241.57 ? 458 HIS A C   1 
ATOM 3378 O O   . HIS A 1 436 ? -18.563  -24.098 76.658  1.00 239.41 ? 458 HIS A O   1 
ATOM 3379 C CB  . HIS A 1 436 ? -18.133  -26.772 78.615  1.00 234.88 ? 458 HIS A CB  1 
ATOM 3380 C CG  . HIS A 1 436 ? -17.950  -28.266 78.656  1.00 233.64 ? 458 HIS A CG  1 
ATOM 3381 N ND1 . HIS A 1 436 ? -18.912  -29.125 79.148  1.00 233.31 ? 458 HIS A ND1 1 
ATOM 3382 C CD2 . HIS A 1 436 ? -16.921  -29.048 78.255  1.00 228.99 ? 458 HIS A CD2 1 
ATOM 3383 C CE1 . HIS A 1 436 ? -18.481  -30.369 79.050  1.00 231.20 ? 458 HIS A CE1 1 
ATOM 3384 N NE2 . HIS A 1 436 ? -17.276  -30.351 78.511  1.00 229.60 ? 458 HIS A NE2 1 
ATOM 3385 N N   . ASN A 1 437 ? -17.505  -25.828 75.685  1.00 243.39 ? 459 ASN A N   1 
ATOM 3386 C CA  . ASN A 1 437 ? -16.640  -24.974 74.875  1.00 234.74 ? 459 ASN A CA  1 
ATOM 3387 C C   . ASN A 1 437 ? -16.502  -25.395 73.414  1.00 226.22 ? 459 ASN A C   1 
ATOM 3388 O O   . ASN A 1 437 ? -15.566  -24.971 72.757  1.00 224.48 ? 459 ASN A O   1 
ATOM 3389 C CB  . ASN A 1 437 ? -15.231  -24.905 75.486  1.00 236.92 ? 459 ASN A CB  1 
ATOM 3390 C CG  . ASN A 1 437 ? -15.242  -24.611 76.986  1.00 248.57 ? 459 ASN A CG  1 
ATOM 3391 O OD1 . ASN A 1 437 ? -15.625  -23.523 77.416  1.00 252.99 ? 459 ASN A OD1 1 
ATOM 3392 N ND2 . ASN A 1 437 ? -14.793  -25.577 77.785  1.00 245.97 ? 459 ASN A ND2 1 
ATOM 3393 N N   . PHE A 1 438 ? -17.415  -26.218 72.906  1.00 228.36 ? 460 PHE A N   1 
ATOM 3394 C CA  . PHE A 1 438 ? -17.320  -26.706 71.527  1.00 225.96 ? 460 PHE A CA  1 
ATOM 3395 C C   . PHE A 1 438 ? -18.619  -27.326 71.023  1.00 225.13 ? 460 PHE A C   1 
ATOM 3396 O O   . PHE A 1 438 ? -19.524  -27.613 71.796  1.00 230.68 ? 460 PHE A O   1 
ATOM 3397 C CB  . PHE A 1 438 ? -16.171  -27.726 71.387  1.00 228.13 ? 460 PHE A CB  1 
ATOM 3398 C CG  . PHE A 1 438 ? -16.437  -29.057 72.051  1.00 226.31 ? 460 PHE A CG  1 
ATOM 3399 C CD1 . PHE A 1 438 ? -17.150  -30.048 71.402  1.00 222.54 ? 460 PHE A CD1 1 
ATOM 3400 C CD2 . PHE A 1 438 ? -15.960  -29.321 73.317  1.00 235.87 ? 460 PHE A CD2 1 
ATOM 3401 C CE1 . PHE A 1 438 ? -17.401  -31.260 72.010  1.00 224.02 ? 460 PHE A CE1 1 
ATOM 3402 C CE2 . PHE A 1 438 ? -16.206  -30.541 73.923  1.00 239.58 ? 460 PHE A CE2 1 
ATOM 3403 C CZ  . PHE A 1 438 ? -16.926  -31.508 73.262  1.00 231.99 ? 460 PHE A CZ  1 
ATOM 3404 N N   . ALA A 1 439 ? -18.686  -27.550 69.716  1.00 219.01 ? 461 ALA A N   1 
ATOM 3405 C CA  . ALA A 1 439 ? -19.753  -28.344 69.114  1.00 221.20 ? 461 ALA A CA  1 
ATOM 3406 C C   . ALA A 1 439 ? -19.219  -29.072 67.867  1.00 223.02 ? 461 ALA A C   1 
ATOM 3407 O O   . ALA A 1 439 ? -18.219  -28.658 67.297  1.00 221.11 ? 461 ALA A O   1 
ATOM 3408 C CB  . ALA A 1 439 ? -20.943  -27.464 68.777  1.00 223.93 ? 461 ALA A CB  1 
ATOM 3409 N N   . VAL A 1 440 ? -19.865  -30.167 67.466  1.00 223.97 ? 462 VAL A N   1 
ATOM 3410 C CA  . VAL A 1 440 ? -19.480  -30.927 66.264  1.00 222.52 ? 462 VAL A CA  1 
ATOM 3411 C C   . VAL A 1 440 ? -20.721  -31.017 65.345  1.00 231.83 ? 462 VAL A C   1 
ATOM 3412 O O   . VAL A 1 440 ? -21.835  -31.038 65.867  1.00 230.72 ? 462 VAL A O   1 
ATOM 3413 C CB  . VAL A 1 440 ? -18.946  -32.336 66.653  1.00 210.35 ? 462 VAL A CB  1 
ATOM 3414 C CG1 . VAL A 1 440 ? -18.522  -33.115 65.450  1.00 212.03 ? 462 VAL A CG1 1 
ATOM 3415 C CG2 . VAL A 1 440 ? -17.771  -32.206 67.560  1.00 209.95 ? 462 VAL A CG2 1 
ATOM 3416 N N   . ILE A 1 441 ? -20.565  -31.029 64.005  1.00 235.61 ? 463 ILE A N   1 
ATOM 3417 C CA  . ILE A 1 441 ? -21.734  -30.941 63.082  1.00 233.88 ? 463 ILE A CA  1 
ATOM 3418 C C   . ILE A 1 441 ? -21.698  -31.711 61.707  1.00 227.92 ? 463 ILE A C   1 
ATOM 3419 O O   . ILE A 1 441 ? -20.690  -31.683 61.008  1.00 223.78 ? 463 ILE A O   1 
ATOM 3420 C CB  . ILE A 1 441 ? -22.084  -29.450 62.770  1.00 232.81 ? 463 ILE A CB  1 
ATOM 3421 C CG1 . ILE A 1 441 ? -21.010  -28.798 61.912  1.00 232.07 ? 463 ILE A CG1 1 
ATOM 3422 C CG2 . ILE A 1 441 ? -22.280  -28.587 64.031  1.00 223.60 ? 463 ILE A CG2 1 
ATOM 3423 C CD1 . ILE A 1 441 ? -21.617  -27.869 60.916  1.00 242.31 ? 463 ILE A CD1 1 
ATOM 3424 N N   . ASN A 1 442 ? -22.800  -32.382 61.328  1.00 226.27 ? 464 ASN A N   1 
ATOM 3425 C CA  . ASN A 1 442 ? -22.971  -32.932 59.961  1.00 231.87 ? 464 ASN A CA  1 
ATOM 3426 C C   . ASN A 1 442 ? -23.409  -31.776 59.075  1.00 234.94 ? 464 ASN A C   1 
ATOM 3427 O O   . ASN A 1 442 ? -24.574  -31.386 59.074  1.00 236.91 ? 464 ASN A O   1 
ATOM 3428 C CB  . ASN A 1 442 ? -24.002  -34.115 59.885  1.00 236.22 ? 464 ASN A CB  1 
ATOM 3429 C CG  . ASN A 1 442 ? -23.957  -34.926 58.530  1.00 231.53 ? 464 ASN A CG  1 
ATOM 3430 O OD1 . ASN A 1 442 ? -23.264  -34.555 57.591  1.00 235.74 ? 464 ASN A OD1 1 
ATOM 3431 N ND2 . ASN A 1 442 ? -24.711  -36.030 58.460  1.00 212.00 ? 464 ASN A ND2 1 
ATOM 3432 N N   . ILE A 1 443 ? -22.443  -31.184 58.383  1.00 235.32 ? 465 ILE A N   1 
ATOM 3433 C CA  . ILE A 1 443 ? -22.719  -30.400 57.198  1.00 233.39 ? 465 ILE A CA  1 
ATOM 3434 C C   . ILE A 1 443 ? -23.587  -31.286 56.328  1.00 246.02 ? 465 ILE A C   1 
ATOM 3435 O O   . ILE A 1 443 ? -23.188  -32.396 55.966  1.00 251.48 ? 465 ILE A O   1 
ATOM 3436 C CB  . ILE A 1 443 ? -21.410  -30.079 56.455  1.00 223.41 ? 465 ILE A CB  1 
ATOM 3437 C CG1 . ILE A 1 443 ? -20.830  -28.764 56.950  1.00 213.35 ? 465 ILE A CG1 1 
ATOM 3438 C CG2 . ILE A 1 443 ? -21.583  -30.092 54.939  1.00 225.46 ? 465 ILE A CG2 1 
ATOM 3439 C CD1 . ILE A 1 443 ? -19.478  -28.495 56.403  1.00 207.09 ? 465 ILE A CD1 1 
ATOM 3440 N N   . SER A 1 444 ? -24.803  -30.827 56.053  1.00 245.58 ? 466 SER A N   1 
ATOM 3441 C CA  . SER A 1 444 ? -25.681  -31.497 55.099  1.00 244.88 ? 466 SER A CA  1 
ATOM 3442 C C   . SER A 1 444 ? -25.009  -31.431 53.720  1.00 244.29 ? 466 SER A C   1 
ATOM 3443 O O   . SER A 1 444 ? -23.923  -31.990 53.514  1.00 242.48 ? 466 SER A O   1 
ATOM 3444 C CB  . SER A 1 444 ? -27.069  -30.836 55.092  1.00 236.19 ? 466 SER A CB  1 
ATOM 3445 O OG  . SER A 1 444 ? -27.935  -31.431 54.150  1.00 236.70 ? 466 SER A OG  1 
ATOM 3446 N N   . SER A 1 445 ? -25.643  -30.739 52.786  1.00 241.07 ? 467 SER A N   1 
ATOM 3447 C CA  . SER A 1 445 ? -25.011  -30.450 51.505  1.00 239.44 ? 467 SER A CA  1 
ATOM 3448 C C   . SER A 1 445 ? -24.365  -31.667 50.853  1.00 240.88 ? 467 SER A C   1 
ATOM 3449 O O   . SER A 1 445 ? -23.148  -31.747 50.633  1.00 238.79 ? 467 SER A O   1 
ATOM 3450 C CB  . SER A 1 445 ? -24.035  -29.285 51.628  1.00 238.23 ? 467 SER A CB  1 
ATOM 3451 O OG  . SER A 1 445 ? -24.636  -28.235 52.358  1.00 245.20 ? 467 SER A OG  1 
ATOM 3452 N N   . GLU A 1 446 ? -25.228  -32.642 50.637  1.00 240.21 ? 468 GLU A N   1 
ATOM 3453 C CA  . GLU A 1 446 ? -25.112  -33.575 49.541  1.00 248.25 ? 468 GLU A CA  1 
ATOM 3454 C C   . GLU A 1 446 ? -26.446  -33.538 48.787  1.00 247.67 ? 468 GLU A C   1 
ATOM 3455 O O   . GLU A 1 446 ? -26.468  -33.605 47.550  1.00 247.83 ? 468 GLU A O   1 
ATOM 3456 C CB  . GLU A 1 446 ? -24.753  -34.962 50.038  1.00 253.61 ? 468 GLU A CB  1 
ATOM 3457 C CG  . GLU A 1 446 ? -23.384  -34.999 50.659  1.00 261.13 ? 468 GLU A CG  1 
ATOM 3458 C CD  . GLU A 1 446 ? -23.138  -36.281 51.406  1.00 284.27 ? 468 GLU A CD  1 
ATOM 3459 O OE1 . GLU A 1 446 ? -23.904  -37.249 51.192  1.00 289.79 ? 468 GLU A OE1 1 
ATOM 3460 O OE2 . GLU A 1 446 ? -22.187  -36.311 52.217  1.00 289.39 ? 468 GLU A OE2 1 
ATOM 3461 N N   . PRO A 1 447 ? -27.569  -33.409 49.525  1.00 242.32 ? 469 PRO A N   1 
ATOM 3462 C CA  . PRO A 1 447 ? -28.753  -32.940 48.801  1.00 239.40 ? 469 PRO A CA  1 
ATOM 3463 C C   . PRO A 1 447 ? -28.631  -31.436 48.559  1.00 236.12 ? 469 PRO A C   1 
ATOM 3464 O O   . PRO A 1 447 ? -28.625  -30.690 49.536  1.00 237.70 ? 469 PRO A O   1 
ATOM 3465 C CB  . PRO A 1 447 ? -29.890  -33.244 49.780  1.00 229.71 ? 469 PRO A CB  1 
ATOM 3466 C CG  . PRO A 1 447 ? -29.255  -33.267 51.124  1.00 226.00 ? 469 PRO A CG  1 
ATOM 3467 C CD  . PRO A 1 447 ? -27.911  -33.871 50.886  1.00 228.42 ? 469 PRO A CD  1 
ATOM 3468 N N   . TYR A 1 448 ? -28.494  -31.002 47.302  1.00 228.55 ? 470 TYR A N   1 
ATOM 3469 C CA  . TYR A 1 448 ? -28.350  -29.571 47.004  1.00 224.70 ? 470 TYR A CA  1 
ATOM 3470 C C   . TYR A 1 448 ? -29.294  -29.072 45.918  1.00 221.95 ? 470 TYR A C   1 
ATOM 3471 O O   . TYR A 1 448 ? -29.506  -29.738 44.914  1.00 221.44 ? 470 TYR A O   1 
ATOM 3472 C CB  . TYR A 1 448 ? -26.902  -29.189 46.694  1.00 218.78 ? 470 TYR A CB  1 
ATOM 3473 C CG  . TYR A 1 448 ? -26.340  -29.852 45.477  1.00 216.17 ? 470 TYR A CG  1 
ATOM 3474 C CD1 . TYR A 1 448 ? -26.431  -29.249 44.235  1.00 221.45 ? 470 TYR A CD1 1 
ATOM 3475 C CD2 . TYR A 1 448 ? -25.709  -31.079 45.570  1.00 221.61 ? 470 TYR A CD2 1 
ATOM 3476 C CE1 . TYR A 1 448 ? -25.912  -29.854 43.112  1.00 229.68 ? 470 TYR A CE1 1 
ATOM 3477 C CE2 . TYR A 1 448 ? -25.186  -31.700 44.458  1.00 229.19 ? 470 TYR A CE2 1 
ATOM 3478 C CZ  . TYR A 1 448 ? -25.283  -31.082 43.227  1.00 235.59 ? 470 TYR A CZ  1 
ATOM 3479 O OH  . TYR A 1 448 ? -24.763  -31.689 42.104  1.00 242.07 ? 470 TYR A OH  1 
ATOM 3480 N N   . PHE A 1 449 ? -29.820  -27.869 46.132  1.00 225.58 ? 471 PHE A N   1 
ATOM 3481 C CA  . PHE A 1 449 ? -31.024  -27.364 45.459  1.00 221.34 ? 471 PHE A CA  1 
ATOM 3482 C C   . PHE A 1 449 ? -30.880  -27.042 43.984  1.00 215.90 ? 471 PHE A C   1 
ATOM 3483 O O   . PHE A 1 449 ? -31.872  -26.935 43.267  1.00 215.26 ? 471 PHE A O   1 
ATOM 3484 C CB  . PHE A 1 449 ? -31.533  -26.121 46.200  1.00 227.11 ? 471 PHE A CB  1 
ATOM 3485 C CG  . PHE A 1 449 ? -32.708  -25.432 45.539  1.00 231.37 ? 471 PHE A CG  1 
ATOM 3486 C CD1 . PHE A 1 449 ? -34.001  -25.927 45.680  1.00 234.19 ? 471 PHE A CD1 1 
ATOM 3487 C CD2 . PHE A 1 449 ? -32.523  -24.267 44.799  1.00 228.94 ? 471 PHE A CD2 1 
ATOM 3488 C CE1 . PHE A 1 449 ? -35.087  -25.278 45.082  1.00 230.92 ? 471 PHE A CE1 1 
ATOM 3489 C CE2 . PHE A 1 449 ? -33.606  -23.616 44.199  1.00 226.39 ? 471 PHE A CE2 1 
ATOM 3490 C CZ  . PHE A 1 449 ? -34.884  -24.122 44.343  1.00 225.57 ? 471 PHE A CZ  1 
ATOM 3491 N N   . GLY A 1 450 ? -29.655  -26.877 43.520  1.00 214.85 ? 472 GLY A N   1 
ATOM 3492 C CA  . GLY A 1 450 ? -29.462  -26.526 42.133  1.00 214.44 ? 472 GLY A CA  1 
ATOM 3493 C C   . GLY A 1 450 ? -28.721  -27.609 41.396  1.00 214.50 ? 472 GLY A C   1 
ATOM 3494 O O   . GLY A 1 450 ? -29.148  -28.764 41.347  1.00 214.20 ? 472 GLY A O   1 
ATOM 3495 N N   . ASP A 1 451 ? -27.596  -27.220 40.821  1.00 212.71 ? 473 ASP A N   1 
ATOM 3496 C CA  . ASP A 1 451 ? -26.826  -28.119 40.003  1.00 215.21 ? 473 ASP A CA  1 
ATOM 3497 C C   . ASP A 1 451 ? -25.393  -27.656 39.963  1.00 212.93 ? 473 ASP A C   1 
ATOM 3498 O O   . ASP A 1 451 ? -24.978  -26.810 40.751  1.00 212.24 ? 473 ASP A O   1 
ATOM 3499 C CB  . ASP A 1 451 ? -27.416  -28.205 38.581  1.00 226.39 ? 473 ASP A CB  1 
ATOM 3500 C CG  . ASP A 1 451 ? -27.720  -26.836 37.968  1.00 221.25 ? 473 ASP A CG  1 
ATOM 3501 O OD1 . ASP A 1 451 ? -28.808  -26.658 37.371  1.00 218.58 ? 473 ASP A OD1 1 
ATOM 3502 O OD2 . ASP A 1 451 ? -26.858  -25.947 38.057  1.00 222.53 ? 473 ASP A OD2 1 
ATOM 3503 N N   . GLY A 1 452 ? -24.638  -28.211 39.034  1.00 217.30 ? 474 GLY A N   1 
ATOM 3504 C CA  . GLY A 1 452 ? -23.259  -27.818 38.877  1.00 222.76 ? 474 GLY A CA  1 
ATOM 3505 C C   . GLY A 1 452 ? -22.371  -28.820 39.561  1.00 221.92 ? 474 GLY A C   1 
ATOM 3506 O O   . GLY A 1 452 ? -22.834  -29.853 40.027  1.00 222.15 ? 474 GLY A O   1 
ATOM 3507 N N   . PRO A 1 453 ? -21.074  -28.534 39.583  1.00 221.45 ? 475 PRO A N   1 
ATOM 3508 C CA  . PRO A 1 453 ? -20.102  -29.286 40.367  1.00 227.22 ? 475 PRO A CA  1 
ATOM 3509 C C   . PRO A 1 453 ? -19.725  -28.438 41.575  1.00 243.69 ? 475 PRO A C   1 
ATOM 3510 O O   . PRO A 1 453 ? -19.433  -27.253 41.423  1.00 252.45 ? 475 PRO A O   1 
ATOM 3511 C CB  . PRO A 1 453 ? -18.927  -29.396 39.409  1.00 233.06 ? 475 PRO A CB  1 
ATOM 3512 C CG  . PRO A 1 453 ? -18.996  -28.105 38.591  1.00 244.51 ? 475 PRO A CG  1 
ATOM 3513 C CD  . PRO A 1 453 ? -20.428  -27.611 38.631  1.00 238.82 ? 475 PRO A CD  1 
ATOM 3514 N N   . ILE A 1 454 ? -19.742  -29.013 42.770  1.00 243.80 ? 476 ILE A N   1 
ATOM 3515 C CA  . ILE A 1 454 ? -19.494  -28.211 43.963  1.00 234.86 ? 476 ILE A CA  1 
ATOM 3516 C C   . ILE A 1 454 ? -18.004  -28.078 44.296  1.00 235.10 ? 476 ILE A C   1 
ATOM 3517 O O   . ILE A 1 454 ? -17.316  -29.077 44.474  1.00 235.94 ? 476 ILE A O   1 
ATOM 3518 C CB  . ILE A 1 454 ? -20.249  -28.767 45.157  1.00 227.94 ? 476 ILE A CB  1 
ATOM 3519 C CG1 . ILE A 1 454 ? -21.753  -28.581 44.951  1.00 220.74 ? 476 ILE A CG1 1 
ATOM 3520 C CG2 . ILE A 1 454 ? -19.769  -28.093 46.408  1.00 237.56 ? 476 ILE A CG2 1 
ATOM 3521 C CD1 . ILE A 1 454 ? -22.478  -29.866 44.778  1.00 217.54 ? 476 ILE A CD1 1 
ATOM 3522 N N   . LYS A 1 455 ? -17.508  -26.846 44.389  1.00 235.95 ? 477 LYS A N   1 
ATOM 3523 C CA  . LYS A 1 455 ? -16.065  -26.636 44.482  1.00 236.94 ? 477 LYS A CA  1 
ATOM 3524 C C   . LYS A 1 455 ? -15.540  -26.158 45.834  1.00 242.11 ? 477 LYS A C   1 
ATOM 3525 O O   . LYS A 1 455 ? -14.430  -26.511 46.215  1.00 248.93 ? 477 LYS A O   1 
ATOM 3526 C CB  . LYS A 1 455 ? -15.575  -25.717 43.371  1.00 245.62 ? 477 LYS A CB  1 
ATOM 3527 C CG  . LYS A 1 455 ? -15.793  -26.280 41.974  1.00 256.87 ? 477 LYS A CG  1 
ATOM 3528 C CD  . LYS A 1 455 ? -15.082  -27.621 41.765  1.00 260.60 ? 477 LYS A CD  1 
ATOM 3529 C CE  . LYS A 1 455 ? -15.260  -28.119 40.321  1.00 269.21 ? 477 LYS A CE  1 
ATOM 3530 N NZ  . LYS A 1 455 ? -14.722  -29.497 40.080  1.00 274.20 ? 477 LYS A NZ  1 
ATOM 3531 N N   . SER A 1 456 ? -16.305  -25.341 46.551  1.00 243.03 ? 478 SER A N   1 
ATOM 3532 C CA  . SER A 1 456 ? -15.983  -25.092 47.960  1.00 238.47 ? 478 SER A CA  1 
ATOM 3533 C C   . SER A 1 456 ? -17.204  -25.067 48.849  1.00 235.21 ? 478 SER A C   1 
ATOM 3534 O O   . SER A 1 456 ? -18.304  -24.689 48.438  1.00 236.19 ? 478 SER A O   1 
ATOM 3535 C CB  . SER A 1 456 ? -15.168  -23.810 48.183  1.00 241.83 ? 478 SER A CB  1 
ATOM 3536 O OG  . SER A 1 456 ? -14.933  -23.580 49.571  1.00 232.35 ? 478 SER A OG  1 
ATOM 3537 N N   . LYS A 1 457 ? -16.973  -25.478 50.084  1.00 228.42 ? 479 LYS A N   1 
ATOM 3538 C CA  . LYS A 1 457 ? -17.984  -25.467 51.112  1.00 230.02 ? 479 LYS A CA  1 
ATOM 3539 C C   . LYS A 1 457 ? -17.506  -24.510 52.231  1.00 230.27 ? 479 LYS A C   1 
ATOM 3540 O O   . LYS A 1 457 ? -16.388  -24.630 52.736  1.00 231.23 ? 479 LYS A O   1 
ATOM 3541 C CB  . LYS A 1 457 ? -18.228  -26.912 51.591  1.00 226.40 ? 479 LYS A CB  1 
ATOM 3542 C CG  . LYS A 1 457 ? -18.799  -27.855 50.489  1.00 209.25 ? 479 LYS A CG  1 
ATOM 3543 C CD  . LYS A 1 457 ? -18.868  -29.337 50.905  1.00 199.05 ? 479 LYS A CD  1 
ATOM 3544 C CE  . LYS A 1 457 ? -20.226  -29.949 50.549  1.00 194.70 ? 479 LYS A CE  1 
ATOM 3545 N NZ  . LYS A 1 457 ? -20.506  -31.195 51.317  1.00 201.29 ? 479 LYS A NZ  1 
ATOM 3546 N N   . LYS A 1 458 ? -18.333  -23.529 52.580  1.00 225.02 ? 480 LYS A N   1 
ATOM 3547 C CA  . LYS A 1 458 ? -17.973  -22.574 53.620  1.00 215.39 ? 480 LYS A CA  1 
ATOM 3548 C C   . LYS A 1 458 ? -18.970  -22.667 54.761  1.00 217.26 ? 480 LYS A C   1 
ATOM 3549 O O   . LYS A 1 458 ? -20.174  -22.775 54.521  1.00 219.26 ? 480 LYS A O   1 
ATOM 3550 C CB  . LYS A 1 458 ? -17.923  -21.158 53.056  1.00 213.03 ? 480 LYS A CB  1 
ATOM 3551 C CG  . LYS A 1 458 ? -16.852  -20.977 52.016  1.00 219.87 ? 480 LYS A CG  1 
ATOM 3552 C CD  . LYS A 1 458 ? -16.184  -19.644 52.168  1.00 226.69 ? 480 LYS A CD  1 
ATOM 3553 C CE  . LYS A 1 458 ? -16.008  -18.965 50.836  1.00 239.77 ? 480 LYS A CE  1 
ATOM 3554 N NZ  . LYS A 1 458 ? -15.297  -17.671 50.979  1.00 248.14 ? 480 LYS A NZ  1 
ATOM 3555 N N   . LEU A 1 459 ? -18.471  -22.645 55.998  1.00 218.47 ? 481 LEU A N   1 
ATOM 3556 C CA  . LEU A 1 459 ? -19.343  -22.746 57.170  1.00 211.25 ? 481 LEU A CA  1 
ATOM 3557 C C   . LEU A 1 459 ? -19.720  -21.419 57.808  1.00 208.13 ? 481 LEU A C   1 
ATOM 3558 O O   . LEU A 1 459 ? -18.884  -20.587 58.118  1.00 208.73 ? 481 LEU A O   1 
ATOM 3559 C CB  . LEU A 1 459 ? -18.768  -23.681 58.230  1.00 195.14 ? 481 LEU A CB  1 
ATOM 3560 C CG  . LEU A 1 459 ? -19.786  -24.777 58.537  1.00 183.74 ? 481 LEU A CG  1 
ATOM 3561 C CD1 . LEU A 1 459 ? -19.339  -25.589 59.706  1.00 178.78 ? 481 LEU A CD1 1 
ATOM 3562 C CD2 . LEU A 1 459 ? -21.176  -24.224 58.768  1.00 198.01 ? 481 LEU A CD2 1 
ATOM 3563 N N   . LEU A 1 460 ? -21.005  -21.249 58.034  1.00 207.40 ? 482 LEU A N   1 
ATOM 3564 C CA  . LEU A 1 460 ? -21.494  -19.997 58.542  1.00 212.22 ? 482 LEU A CA  1 
ATOM 3565 C C   . LEU A 1 460 ? -21.920  -20.091 60.028  1.00 231.38 ? 482 LEU A C   1 
ATOM 3566 O O   . LEU A 1 460 ? -22.493  -21.103 60.437  1.00 245.39 ? 482 LEU A O   1 
ATOM 3567 C CB  . LEU A 1 460 ? -22.637  -19.565 57.656  1.00 201.39 ? 482 LEU A CB  1 
ATOM 3568 C CG  . LEU A 1 460 ? -23.130  -18.161 57.859  1.00 213.68 ? 482 LEU A CG  1 
ATOM 3569 C CD1 . LEU A 1 460 ? -22.292  -17.186 57.057  1.00 217.16 ? 482 LEU A CD1 1 
ATOM 3570 C CD2 . LEU A 1 460 ? -24.552  -18.161 57.411  1.00 221.69 ? 482 LEU A CD2 1 
ATOM 3571 N N   . TYR A 1 461 ? -21.619  -19.063 60.838  1.00 226.45 ? 483 TYR A N   1 
ATOM 3572 C CA  . TYR A 1 461 ? -22.060  -19.024 62.255  1.00 218.85 ? 483 TYR A CA  1 
ATOM 3573 C C   . TYR A 1 461 ? -22.254  -17.654 62.946  1.00 224.75 ? 483 TYR A C   1 
ATOM 3574 O O   . TYR A 1 461 ? -21.514  -16.707 62.695  1.00 224.00 ? 483 TYR A O   1 
ATOM 3575 C CB  . TYR A 1 461 ? -21.245  -19.982 63.147  1.00 218.53 ? 483 TYR A CB  1 
ATOM 3576 C CG  . TYR A 1 461 ? -19.768  -19.693 63.400  1.00 209.43 ? 483 TYR A CG  1 
ATOM 3577 C CD1 . TYR A 1 461 ? -19.207  -18.431 63.198  1.00 216.31 ? 483 TYR A CD1 1 
ATOM 3578 C CD2 . TYR A 1 461 ? -18.936  -20.712 63.870  1.00 201.13 ? 483 TYR A CD2 1 
ATOM 3579 C CE1 . TYR A 1 461 ? -17.843  -18.192 63.444  1.00 223.60 ? 483 TYR A CE1 1 
ATOM 3580 C CE2 . TYR A 1 461 ? -17.584  -20.494 64.120  1.00 205.44 ? 483 TYR A CE2 1 
ATOM 3581 C CZ  . TYR A 1 461 ? -17.035  -19.235 63.909  1.00 220.68 ? 483 TYR A CZ  1 
ATOM 3582 O OH  . TYR A 1 461 ? -15.688  -19.044 64.170  1.00 221.39 ? 483 TYR A OH  1 
ATOM 3583 N N   . LYS A 1 462 ? -23.265  -17.575 63.815  1.00 235.37 ? 484 LYS A N   1 
ATOM 3584 C CA  . LYS A 1 462 ? -23.554  -16.364 64.597  1.00 238.47 ? 484 LYS A CA  1 
ATOM 3585 C C   . LYS A 1 462 ? -24.269  -16.635 65.928  1.00 238.34 ? 484 LYS A C   1 
ATOM 3586 O O   . LYS A 1 462 ? -24.882  -17.682 66.114  1.00 243.85 ? 484 LYS A O   1 
ATOM 3587 C CB  . LYS A 1 462 ? -24.358  -15.341 63.765  1.00 239.56 ? 484 LYS A CB  1 
ATOM 3588 C CG  . LYS A 1 462 ? -25.823  -15.687 63.480  1.00 242.32 ? 484 LYS A CG  1 
ATOM 3589 C CD  . LYS A 1 462 ? -26.698  -14.429 63.442  1.00 236.92 ? 484 LYS A CD  1 
ATOM 3590 C CE  . LYS A 1 462 ? -27.962  -14.629 62.614  1.00 232.07 ? 484 LYS A CE  1 
ATOM 3591 N NZ  . LYS A 1 462 ? -29.081  -13.774 63.098  1.00 226.16 ? 484 LYS A NZ  1 
ATOM 3592 N N   . PRO A 1 463 ? -24.208  -15.672 66.860  1.00 230.08 ? 485 PRO A N   1 
ATOM 3593 C CA  . PRO A 1 463 ? -24.921  -15.864 68.121  1.00 235.90 ? 485 PRO A CA  1 
ATOM 3594 C C   . PRO A 1 463 ? -26.405  -15.553 67.992  1.00 241.14 ? 485 PRO A C   1 
ATOM 3595 O O   . PRO A 1 463 ? -27.240  -16.442 67.837  1.00 239.32 ? 485 PRO A O   1 
ATOM 3596 C CB  . PRO A 1 463 ? -24.274  -14.823 69.050  1.00 238.60 ? 485 PRO A CB  1 
ATOM 3597 C CG  . PRO A 1 463 ? -23.073  -14.298 68.314  1.00 232.04 ? 485 PRO A CG  1 
ATOM 3598 C CD  . PRO A 1 463 ? -23.401  -14.444 66.881  1.00 230.70 ? 485 PRO A CD  1 
ATOM 3599 N N   . VAL A 1 464 ? -26.710  -14.265 68.048  1.00 245.20 ? 486 VAL A N   1 
ATOM 3600 C CA  . VAL A 1 464 ? -28.073  -13.779 68.091  1.00 246.02 ? 486 VAL A CA  1 
ATOM 3601 C C   . VAL A 1 464 ? -27.969  -12.256 68.068  1.00 254.63 ? 486 VAL A C   1 
ATOM 3602 O O   . VAL A 1 464 ? -28.963  -11.536 67.938  1.00 253.85 ? 486 VAL A O   1 
ATOM 3603 C CB  . VAL A 1 464 ? -28.774  -14.279 69.377  1.00 239.30 ? 486 VAL A CB  1 
ATOM 3604 C CG1 . VAL A 1 464 ? -28.427  -13.411 70.577  1.00 238.75 ? 486 VAL A CG1 1 
ATOM 3605 C CG2 . VAL A 1 464 ? -30.267  -14.344 69.173  1.00 245.16 ? 486 VAL A CG2 1 
ATOM 3606 N N   . ASN A 1 465 ? -26.723  -11.793 68.156  1.00 257.05 ? 487 ASN A N   1 
ATOM 3607 C CA  . ASN A 1 465 ? -26.372  -10.378 68.238  1.00 258.04 ? 487 ASN A CA  1 
ATOM 3608 C C   . ASN A 1 465 ? -25.902  -9.786  66.908  1.00 261.97 ? 487 ASN A C   1 
ATOM 3609 O O   . ASN A 1 465 ? -26.488  -8.824  66.399  1.00 256.09 ? 487 ASN A O   1 
ATOM 3610 C CB  . ASN A 1 465 ? -25.260  -10.190 69.271  1.00 252.39 ? 487 ASN A CB  1 
ATOM 3611 C CG  . ASN A 1 465 ? -25.721  -10.470 70.683  1.00 252.29 ? 487 ASN A CG  1 
ATOM 3612 O OD1 . ASN A 1 465 ? -26.905  -10.709 70.933  1.00 248.41 ? 487 ASN A OD1 1 
ATOM 3613 N ND2 . ASN A 1 465 ? -24.786  -10.416 71.623  1.00 255.86 ? 487 ASN A ND2 1 
ATOM 3614 N N   . HIS A 1 466 ? -24.835  -10.367 66.356  1.00 267.41 ? 488 HIS A N   1 
ATOM 3615 C CA  . HIS A 1 466 ? -24.186  -9.847  65.143  1.00 263.40 ? 488 HIS A CA  1 
ATOM 3616 C C   . HIS A 1 466 ? -23.934  -10.925 64.064  1.00 258.16 ? 488 HIS A C   1 
ATOM 3617 O O   . HIS A 1 466 ? -24.548  -12.002 64.115  1.00 248.90 ? 488 HIS A O   1 
ATOM 3618 C CB  . HIS A 1 466 ? -22.876  -9.151  65.524  1.00 259.82 ? 488 HIS A CB  1 
ATOM 3619 C CG  . HIS A 1 466 ? -22.775  -7.753  65.007  1.00 262.06 ? 488 HIS A CG  1 
ATOM 3620 N ND1 . HIS A 1 466 ? -23.453  -7.331  63.887  1.00 263.06 ? 488 HIS A ND1 1 
ATOM 3621 C CD2 . HIS A 1 466 ? -22.088  -6.678  65.462  1.00 266.97 ? 488 HIS A CD2 1 
ATOM 3622 C CE1 . HIS A 1 466 ? -23.183  -6.057  63.666  1.00 268.43 ? 488 HIS A CE1 1 
ATOM 3623 N NE2 . HIS A 1 466 ? -22.356  -5.637  64.608  1.00 267.19 ? 488 HIS A NE2 1 
ATOM 3624 N N   . TYR A 1 467 ? -23.066  -10.628 63.081  1.00 255.71 ? 489 TYR A N   1 
ATOM 3625 C CA  . TYR A 1 467 ? -22.566  -11.662 62.145  1.00 249.28 ? 489 TYR A CA  1 
ATOM 3626 C C   . TYR A 1 467 ? -21.053  -11.747 61.980  1.00 239.79 ? 489 TYR A C   1 
ATOM 3627 O O   . TYR A 1 467 ? -20.329  -10.760 62.149  1.00 233.50 ? 489 TYR A O   1 
ATOM 3628 C CB  . TYR A 1 467 ? -23.215  -11.623 60.746  1.00 248.29 ? 489 TYR A CB  1 
ATOM 3629 C CG  . TYR A 1 467 ? -23.907  -12.932 60.401  1.00 241.36 ? 489 TYR A CG  1 
ATOM 3630 C CD1 . TYR A 1 467 ? -23.211  -14.135 60.393  1.00 228.80 ? 489 TYR A CD1 1 
ATOM 3631 C CD2 . TYR A 1 467 ? -25.264  -12.962 60.114  1.00 247.18 ? 489 TYR A CD2 1 
ATOM 3632 C CE1 . TYR A 1 467 ? -23.855  -15.324 60.108  1.00 225.14 ? 489 TYR A CE1 1 
ATOM 3633 C CE2 . TYR A 1 467 ? -25.911  -14.144 59.825  1.00 239.25 ? 489 TYR A CE2 1 
ATOM 3634 C CZ  . TYR A 1 467 ? -25.205  -15.316 59.826  1.00 224.92 ? 489 TYR A CZ  1 
ATOM 3635 O OH  . TYR A 1 467 ? -25.876  -16.472 59.540  1.00 215.43 ? 489 TYR A OH  1 
ATOM 3636 N N   . GLU A 1 468 ? -20.635  -12.967 61.628  1.00 235.61 ? 490 GLU A N   1 
ATOM 3637 C CA  . GLU A 1 468 ? -19.258  -13.391 61.406  1.00 237.64 ? 490 GLU A CA  1 
ATOM 3638 C C   . GLU A 1 468 ? -19.327  -14.553 60.439  1.00 230.01 ? 490 GLU A C   1 
ATOM 3639 O O   . GLU A 1 468 ? -19.979  -14.439 59.395  1.00 225.40 ? 490 GLU A O   1 
ATOM 3640 C CB  . GLU A 1 468 ? -18.633  -13.948 62.682  1.00 241.18 ? 490 GLU A CB  1 
ATOM 3641 C CG  . GLU A 1 468 ? -18.395  -12.986 63.819  1.00 258.32 ? 490 GLU A CG  1 
ATOM 3642 C CD  . GLU A 1 468 ? -17.702  -13.678 64.971  1.00 268.58 ? 490 GLU A CD  1 
ATOM 3643 O OE1 . GLU A 1 468 ? -17.189  -14.807 64.751  1.00 256.27 ? 490 GLU A OE1 1 
ATOM 3644 O OE2 . GLU A 1 468 ? -17.684  -13.095 66.081  1.00 288.23 ? 490 GLU A OE2 1 
ATOM 3645 N N   . ALA A 1 469 ? -18.639  -15.639 60.834  1.00 226.82 ? 491 ALA A N   1 
ATOM 3646 C CA  . ALA A 1 469 ? -18.647  -17.001 60.250  1.00 224.41 ? 491 ALA A CA  1 
ATOM 3647 C C   . ALA A 1 469 ? -17.285  -17.529 59.824  1.00 221.15 ? 491 ALA A C   1 
ATOM 3648 O O   . ALA A 1 469 ? -16.262  -17.197 60.422  1.00 222.35 ? 491 ALA A O   1 
ATOM 3649 C CB  . ALA A 1 469 ? -19.617  -17.159 59.123  1.00 226.48 ? 491 ALA A CB  1 
ATOM 3650 N N   . TRP A 1 470 ? -17.335  -18.403 58.817  1.00 218.77 ? 492 TRP A N   1 
ATOM 3651 C CA  . TRP A 1 470 ? -16.204  -18.880 58.000  1.00 224.26 ? 492 TRP A CA  1 
ATOM 3652 C C   . TRP A 1 470 ? -15.712  -20.291 58.268  1.00 218.62 ? 492 TRP A C   1 
ATOM 3653 O O   . TRP A 1 470 ? -16.385  -21.069 58.951  1.00 206.12 ? 492 TRP A O   1 
ATOM 3654 C CB  . TRP A 1 470 ? -15.056  -17.868 57.876  1.00 231.04 ? 492 TRP A CB  1 
ATOM 3655 C CG  . TRP A 1 470 ? -15.565  -16.622 57.302  1.00 238.08 ? 492 TRP A CG  1 
ATOM 3656 C CD1 . TRP A 1 470 ? -15.619  -15.399 57.907  1.00 243.40 ? 492 TRP A CD1 1 
ATOM 3657 C CD2 . TRP A 1 470 ? -16.189  -16.469 56.018  1.00 241.14 ? 492 TRP A CD2 1 
ATOM 3658 N NE1 . TRP A 1 470 ? -16.209  -14.486 57.061  1.00 249.21 ? 492 TRP A NE1 1 
ATOM 3659 C CE2 . TRP A 1 470 ? -16.570  -15.118 55.897  1.00 247.64 ? 492 TRP A CE2 1 
ATOM 3660 C CE3 . TRP A 1 470 ? -16.444  -17.339 54.952  1.00 238.10 ? 492 TRP A CE3 1 
ATOM 3661 C CZ2 . TRP A 1 470 ? -17.196  -14.617 54.748  1.00 245.83 ? 492 TRP A CZ2 1 
ATOM 3662 C CZ3 . TRP A 1 470 ? -17.063  -16.843 53.824  1.00 241.16 ? 492 TRP A CZ3 1 
ATOM 3663 C CH2 . TRP A 1 470 ? -17.430  -15.495 53.727  1.00 244.25 ? 492 TRP A CH2 1 
ATOM 3664 N N   . GLN A 1 471 ? -14.553  -20.581 57.672  1.00 222.07 ? 493 GLN A N   1 
ATOM 3665 C CA  . GLN A 1 471 ? -13.914  -21.898 57.615  1.00 222.08 ? 493 GLN A CA  1 
ATOM 3666 C C   . GLN A 1 471 ? -14.196  -22.670 56.328  1.00 221.32 ? 493 GLN A C   1 
ATOM 3667 O O   . GLN A 1 471 ? -15.277  -23.226 56.126  1.00 215.64 ? 493 GLN A O   1 
ATOM 3668 C CB  . GLN A 1 471 ? -14.138  -22.737 58.878  1.00 224.67 ? 493 GLN A CB  1 
ATOM 3669 C CG  . GLN A 1 471 ? -13.042  -22.504 59.919  1.00 238.65 ? 493 GLN A CG  1 
ATOM 3670 C CD  . GLN A 1 471 ? -13.526  -22.528 61.381  1.00 243.75 ? 493 GLN A CD  1 
ATOM 3671 O OE1 . GLN A 1 471 ? -14.717  -22.370 61.658  1.00 243.63 ? 493 GLN A OE1 1 
ATOM 3672 N NE2 . GLN A 1 471 ? -12.586  -22.709 62.320  1.00 241.21 ? 493 GLN A NE2 1 
ATOM 3673 N N   . HIS A 1 472 ? -13.190  -22.666 55.458  1.00 231.53 ? 494 HIS A N   1 
ATOM 3674 C CA  . HIS A 1 472 ? -13.235  -23.347 54.175  1.00 232.90 ? 494 HIS A CA  1 
ATOM 3675 C C   . HIS A 1 472 ? -13.025  -24.855 54.461  1.00 225.48 ? 494 HIS A C   1 
ATOM 3676 O O   . HIS A 1 472 ? -11.968  -25.274 54.939  1.00 225.98 ? 494 HIS A O   1 
ATOM 3677 C CB  . HIS A 1 472 ? -12.204  -22.699 53.224  1.00 240.51 ? 494 HIS A CB  1 
ATOM 3678 C CG  . HIS A 1 472 ? -12.220  -21.188 53.254  1.00 253.21 ? 494 HIS A CG  1 
ATOM 3679 N ND1 . HIS A 1 472 ? -13.040  -20.429 52.440  1.00 242.54 ? 494 HIS A ND1 1 
ATOM 3680 C CD2 . HIS A 1 472 ? -11.523  -20.301 54.009  1.00 265.18 ? 494 HIS A CD2 1 
ATOM 3681 C CE1 . HIS A 1 472 ? -12.843  -19.145 52.693  1.00 250.02 ? 494 HIS A CE1 1 
ATOM 3682 N NE2 . HIS A 1 472 ? -11.928  -19.038 53.642  1.00 256.42 ? 494 HIS A NE2 1 
ATOM 3683 N N   . ILE A 1 473 ? -14.064  -25.649 54.178  1.00 220.60 ? 495 ILE A N   1 
ATOM 3684 C CA  . ILE A 1 473 ? -14.280  -26.991 54.760  1.00 209.28 ? 495 ILE A CA  1 
ATOM 3685 C C   . ILE A 1 473 ? -13.786  -28.203 53.974  1.00 207.25 ? 495 ILE A C   1 
ATOM 3686 O O   . ILE A 1 473 ? -14.142  -28.375 52.813  1.00 215.68 ? 495 ILE A O   1 
ATOM 3687 C CB  . ILE A 1 473 ? -15.780  -27.190 55.051  1.00 204.59 ? 495 ILE A CB  1 
ATOM 3688 C CG1 . ILE A 1 473 ? -16.162  -26.408 56.300  1.00 217.59 ? 495 ILE A CG1 1 
ATOM 3689 C CG2 . ILE A 1 473 ? -16.139  -28.663 55.194  1.00 202.64 ? 495 ILE A CG2 1 
ATOM 3690 C CD1 . ILE A 1 473 ? -15.007  -26.175 57.240  1.00 224.71 ? 495 ILE A CD1 1 
ATOM 3691 N N   . GLN A 1 474 ? -13.022  -29.078 54.628  1.00 205.27 ? 496 GLN A N   1 
ATOM 3692 C CA  . GLN A 1 474 ? -12.424  -30.217 53.927  1.00 206.55 ? 496 GLN A CA  1 
ATOM 3693 C C   . GLN A 1 474 ? -12.753  -31.638 54.439  1.00 213.54 ? 496 GLN A C   1 
ATOM 3694 O O   . GLN A 1 474 ? -11.979  -32.573 54.209  1.00 216.84 ? 496 GLN A O   1 
ATOM 3695 C CB  . GLN A 1 474 ? -10.907  -30.047 53.817  1.00 209.84 ? 496 GLN A CB  1 
ATOM 3696 C CG  . GLN A 1 474 ? -10.342  -28.753 54.383  1.00 217.63 ? 496 GLN A CG  1 
ATOM 3697 C CD  . GLN A 1 474 ? -8.912   -28.935 54.893  1.00 228.52 ? 496 GLN A CD  1 
ATOM 3698 O OE1 . GLN A 1 474 ? -8.496   -30.059 55.198  1.00 231.01 ? 496 GLN A OE1 1 
ATOM 3699 N NE2 . GLN A 1 474 ? -8.157   -27.835 54.986  1.00 226.48 ? 496 GLN A NE2 1 
ATOM 3700 N N   . VAL A 1 475 ? -13.886  -31.787 55.124  1.00 215.83 ? 497 VAL A N   1 
ATOM 3701 C CA  . VAL A 1 475 ? -14.473  -33.093 55.462  1.00 215.56 ? 497 VAL A CA  1 
ATOM 3702 C C   . VAL A 1 475 ? -15.899  -32.811 55.923  1.00 217.57 ? 497 VAL A C   1 
ATOM 3703 O O   . VAL A 1 475 ? -16.146  -31.788 56.551  1.00 218.19 ? 497 VAL A O   1 
ATOM 3704 C CB  . VAL A 1 475 ? -13.653  -33.888 56.525  1.00 207.40 ? 497 VAL A CB  1 
ATOM 3705 C CG1 . VAL A 1 475 ? -14.486  -34.197 57.743  1.00 209.83 ? 497 VAL A CG1 1 
ATOM 3706 C CG2 . VAL A 1 475 ? -13.132  -35.185 55.943  1.00 205.25 ? 497 VAL A CG2 1 
ATOM 3707 N N   . THR A 1 476 ? -16.838  -33.692 55.590  1.00 223.90 ? 498 THR A N   1 
ATOM 3708 C CA  . THR A 1 476 ? -18.261  -33.373 55.755  1.00 231.47 ? 498 THR A CA  1 
ATOM 3709 C C   . THR A 1 476 ? -18.723  -33.034 57.192  1.00 237.03 ? 498 THR A C   1 
ATOM 3710 O O   . THR A 1 476 ? -19.647  -32.242 57.347  1.00 237.49 ? 498 THR A O   1 
ATOM 3711 C CB  . THR A 1 476 ? -19.202  -34.449 55.115  1.00 238.32 ? 498 THR A CB  1 
ATOM 3712 O OG1 . THR A 1 476 ? -18.496  -35.690 54.970  1.00 247.03 ? 498 THR A OG1 1 
ATOM 3713 C CG2 . THR A 1 476 ? -19.733  -33.988 53.742  1.00 229.05 ? 498 THR A CG2 1 
ATOM 3714 N N   . ASN A 1 477 ? -18.090  -33.605 58.228  1.00 240.69 ? 499 ASN A N   1 
ATOM 3715 C CA  . ASN A 1 477 ? -18.540  -33.439 59.637  1.00 236.71 ? 499 ASN A CA  1 
ATOM 3716 C C   . ASN A 1 477 ? -17.605  -32.567 60.520  1.00 232.10 ? 499 ASN A C   1 
ATOM 3717 O O   . ASN A 1 477 ? -16.475  -32.990 60.777  1.00 231.76 ? 499 ASN A O   1 
ATOM 3718 C CB  . ASN A 1 477 ? -18.700  -34.817 60.325  1.00 238.37 ? 499 ASN A CB  1 
ATOM 3719 C CG  . ASN A 1 477 ? -19.761  -35.728 59.661  1.00 246.88 ? 499 ASN A CG  1 
ATOM 3720 O OD1 . ASN A 1 477 ? -20.937  -35.370 59.546  1.00 245.07 ? 499 ASN A OD1 1 
ATOM 3721 N ND2 . ASN A 1 477 ? -19.338  -36.929 59.253  1.00 253.28 ? 499 ASN A ND2 1 
ATOM 3722 N N   . GLU A 1 478 ? -18.080  -31.417 61.040  1.00 226.89 ? 500 GLU A N   1 
ATOM 3723 C CA  . GLU A 1 478 ? -17.165  -30.362 61.574  1.00 223.69 ? 500 GLU A CA  1 
ATOM 3724 C C   . GLU A 1 478 ? -17.153  -29.828 63.035  1.00 227.43 ? 500 GLU A C   1 
ATOM 3725 O O   . GLU A 1 478 ? -18.200  -29.647 63.657  1.00 227.28 ? 500 GLU A O   1 
ATOM 3726 C CB  . GLU A 1 478 ? -17.082  -29.186 60.613  1.00 211.59 ? 500 GLU A CB  1 
ATOM 3727 C CG  . GLU A 1 478 ? -16.083  -29.463 59.523  1.00 224.87 ? 500 GLU A CG  1 
ATOM 3728 C CD  . GLU A 1 478 ? -15.022  -30.503 59.924  1.00 234.89 ? 500 GLU A CD  1 
ATOM 3729 O OE1 . GLU A 1 478 ? -14.262  -30.287 60.902  1.00 228.80 ? 500 GLU A OE1 1 
ATOM 3730 O OE2 . GLU A 1 478 ? -14.936  -31.542 59.235  1.00 240.19 ? 500 GLU A OE2 1 
ATOM 3731 N N   . ILE A 1 479 ? -15.936  -29.526 63.522  1.00 229.04 ? 501 ILE A N   1 
ATOM 3732 C CA  . ILE A 1 479 ? -15.626  -29.282 64.945  1.00 221.81 ? 501 ILE A CA  1 
ATOM 3733 C C   . ILE A 1 479 ? -15.124  -27.852 65.305  1.00 214.72 ? 501 ILE A C   1 
ATOM 3734 O O   . ILE A 1 479 ? -13.936  -27.537 65.166  1.00 205.93 ? 501 ILE A O   1 
ATOM 3735 C CB  . ILE A 1 479 ? -14.599  -30.334 65.433  1.00 220.20 ? 501 ILE A CB  1 
ATOM 3736 C CG1 . ILE A 1 479 ? -15.152  -31.744 65.219  1.00 219.90 ? 501 ILE A CG1 1 
ATOM 3737 C CG2 . ILE A 1 479 ? -14.270  -30.132 66.885  1.00 228.63 ? 501 ILE A CG2 1 
ATOM 3738 C CD1 . ILE A 1 479 ? -14.157  -32.853 65.461  1.00 228.06 ? 501 ILE A CD1 1 
ATOM 3739 N N   . VAL A 1 480 ? -16.044  -27.002 65.776  1.00 215.39 ? 502 VAL A N   1 
ATOM 3740 C CA  . VAL A 1 480 ? -15.740  -25.622 66.181  1.00 211.12 ? 502 VAL A CA  1 
ATOM 3741 C C   . VAL A 1 480 ? -15.488  -25.497 67.668  1.00 214.58 ? 502 VAL A C   1 
ATOM 3742 O O   . VAL A 1 480 ? -16.395  -25.130 68.419  1.00 212.89 ? 502 VAL A O   1 
ATOM 3743 C CB  . VAL A 1 480 ? -16.912  -24.636 65.931  1.00 200.55 ? 502 VAL A CB  1 
ATOM 3744 C CG1 . VAL A 1 480 ? -16.369  -23.275 65.539  1.00 196.89 ? 502 VAL A CG1 1 
ATOM 3745 C CG2 . VAL A 1 480 ? -17.878  -25.154 64.905  1.00 201.92 ? 502 VAL A CG2 1 
ATOM 3746 N N   . THR A 1 481 ? -14.266  -25.763 68.110  1.00 217.81 ? 503 THR A N   1 
ATOM 3747 C CA  . THR A 1 481 ? -13.956  -25.477 69.503  1.00 219.45 ? 503 THR A CA  1 
ATOM 3748 C C   . THR A 1 481 ? -13.738  -23.961 69.632  1.00 215.43 ? 503 THR A C   1 
ATOM 3749 O O   . THR A 1 481 ? -14.229  -23.184 68.793  1.00 208.39 ? 503 THR A O   1 
ATOM 3750 C CB  . THR A 1 481 ? -12.766  -26.327 70.085  1.00 222.13 ? 503 THR A CB  1 
ATOM 3751 O OG1 . THR A 1 481 ? -11.501  -25.795 69.668  1.00 224.79 ? 503 THR A OG1 1 
ATOM 3752 C CG2 . THR A 1 481 ? -12.864  -27.791 69.660  1.00 222.67 ? 503 THR A CG2 1 
ATOM 3753 N N   . LEU A 1 482 ? -12.993  -23.556 70.660  1.00 219.35 ? 504 LEU A N   1 
ATOM 3754 C CA  . LEU A 1 482 ? -12.822  -22.147 70.988  1.00 209.92 ? 504 LEU A CA  1 
ATOM 3755 C C   . LEU A 1 482 ? -14.188  -21.474 70.890  1.00 207.17 ? 504 LEU A C   1 
ATOM 3756 O O   . LEU A 1 482 ? -14.466  -20.715 69.974  1.00 203.76 ? 504 LEU A O   1 
ATOM 3757 C CB  . LEU A 1 482 ? -11.730  -21.513 70.111  1.00 199.05 ? 504 LEU A CB  1 
ATOM 3758 C CG  . LEU A 1 482 ? -10.387  -22.226 70.391  1.00 191.51 ? 504 LEU A CG  1 
ATOM 3759 C CD1 . LEU A 1 482 ? -9.587   -22.527 69.129  1.00 192.69 ? 504 LEU A CD1 1 
ATOM 3760 C CD2 . LEU A 1 482 ? -9.539   -21.474 71.404  1.00 179.05 ? 504 LEU A CD2 1 
ATOM 3761 N N   . ASN A 1 483 ? -15.052  -21.844 71.831  1.00 217.34 ? 505 ASN A N   1 
ATOM 3762 C CA  . ASN A 1 483 ? -16.431  -21.385 71.905  1.00 222.56 ? 505 ASN A CA  1 
ATOM 3763 C C   . ASN A 1 483 ? -16.691  -20.676 73.233  1.00 240.08 ? 505 ASN A C   1 
ATOM 3764 O O   . ASN A 1 483 ? -15.880  -20.775 74.157  1.00 242.59 ? 505 ASN A O   1 
ATOM 3765 C CB  . ASN A 1 483 ? -17.354  -22.585 71.822  1.00 219.74 ? 505 ASN A CB  1 
ATOM 3766 C CG  . ASN A 1 483 ? -18.414  -22.434 70.777  1.00 213.10 ? 505 ASN A CG  1 
ATOM 3767 O OD1 . ASN A 1 483 ? -18.801  -21.319 70.397  1.00 199.91 ? 505 ASN A OD1 1 
ATOM 3768 N ND2 . ASN A 1 483 ? -18.920  -23.569 70.316  1.00 219.72 ? 505 ASN A ND2 1 
ATOM 3769 N N   . TYR A 1 484 ? -17.819  -19.971 73.350  1.00 253.20 ? 506 TYR A N   1 
ATOM 3770 C CA  . TYR A 1 484 ? -18.165  -19.344 74.631  1.00 257.55 ? 506 TYR A CA  1 
ATOM 3771 C C   . TYR A 1 484 ? -18.639  -20.393 75.613  1.00 254.48 ? 506 TYR A C   1 
ATOM 3772 O O   . TYR A 1 484 ? -18.218  -21.555 75.586  1.00 248.79 ? 506 TYR A O   1 
ATOM 3773 C CB  . TYR A 1 484 ? -19.248  -18.259 74.509  1.00 257.89 ? 506 TYR A CB  1 
ATOM 3774 C CG  . TYR A 1 484 ? -18.722  -16.843 74.338  1.00 264.12 ? 506 TYR A CG  1 
ATOM 3775 C CD1 . TYR A 1 484 ? -17.886  -16.258 75.283  1.00 266.90 ? 506 TYR A CD1 1 
ATOM 3776 C CD2 . TYR A 1 484 ? -19.087  -16.085 73.235  1.00 276.50 ? 506 TYR A CD2 1 
ATOM 3777 C CE1 . TYR A 1 484 ? -17.411  -14.950 75.116  1.00 282.64 ? 506 TYR A CE1 1 
ATOM 3778 C CE2 . TYR A 1 484 ? -18.626  -14.786 73.054  1.00 284.74 ? 506 TYR A CE2 1 
ATOM 3779 C CZ  . TYR A 1 484 ? -17.788  -14.219 73.993  1.00 289.67 ? 506 TYR A CZ  1 
ATOM 3780 O OH  . TYR A 1 484 ? -17.341  -12.926 73.797  1.00 292.86 ? 506 TYR A OH  1 
ATOM 3781 N N   . LEU A 1 485 ? -19.532  -19.986 76.490  1.00 248.79 ? 507 LEU A N   1 
ATOM 3782 C CA  . LEU A 1 485 ? -19.911  -20.888 77.534  1.00 246.31 ? 507 LEU A CA  1 
ATOM 3783 C C   . LEU A 1 485 ? -21.359  -21.261 77.382  1.00 248.60 ? 507 LEU A C   1 
ATOM 3784 O O   . LEU A 1 485 ? -21.704  -22.434 77.377  1.00 253.60 ? 507 LEU A O   1 
ATOM 3785 C CB  . LEU A 1 485 ? -19.609  -20.251 78.886  1.00 250.70 ? 507 LEU A CB  1 
ATOM 3786 C CG  . LEU A 1 485 ? -18.142  -19.800 78.967  1.00 248.66 ? 507 LEU A CG  1 
ATOM 3787 C CD1 . LEU A 1 485 ? -17.812  -19.131 80.298  1.00 245.62 ? 507 LEU A CD1 1 
ATOM 3788 C CD2 . LEU A 1 485 ? -17.189  -20.966 78.690  1.00 248.47 ? 507 LEU A CD2 1 
ATOM 3789 N N   . GLU A 1 486 ? -22.220  -20.266 77.263  1.00 248.59 ? 508 GLU A N   1 
ATOM 3790 C CA  . GLU A 1 486 ? -23.638  -20.560 77.187  1.00 256.57 ? 508 GLU A CA  1 
ATOM 3791 C C   . GLU A 1 486 ? -24.385  -19.653 76.225  1.00 263.05 ? 508 GLU A C   1 
ATOM 3792 O O   . GLU A 1 486 ? -25.321  -18.971 76.628  1.00 267.44 ? 508 GLU A O   1 
ATOM 3793 C CB  . GLU A 1 486 ? -24.264  -20.506 78.589  1.00 259.49 ? 508 GLU A CB  1 
ATOM 3794 C CG  . GLU A 1 486 ? -23.638  -21.529 79.549  1.00 274.24 ? 508 GLU A CG  1 
ATOM 3795 C CD  . GLU A 1 486 ? -24.256  -21.578 80.939  1.00 293.65 ? 508 GLU A CD  1 
ATOM 3796 O OE1 . GLU A 1 486 ? -25.007  -20.645 81.309  1.00 304.41 ? 508 GLU A OE1 1 
ATOM 3797 O OE2 . GLU A 1 486 ? -23.970  -22.563 81.667  1.00 295.89 ? 508 GLU A OE2 1 
ATOM 3798 N N   . PRO A 1 487 ? -23.995  -19.655 74.941  1.00 261.96 ? 509 PRO A N   1 
ATOM 3799 C CA  . PRO A 1 487 ? -24.742  -18.786 74.040  1.00 257.72 ? 509 PRO A CA  1 
ATOM 3800 C C   . PRO A 1 487 ? -25.601  -19.606 73.091  1.00 255.46 ? 509 PRO A C   1 
ATOM 3801 O O   . PRO A 1 487 ? -25.341  -20.793 72.880  1.00 254.18 ? 509 PRO A O   1 
ATOM 3802 C CB  . PRO A 1 487 ? -23.627  -18.120 73.257  1.00 253.86 ? 509 PRO A CB  1 
ATOM 3803 C CG  . PRO A 1 487 ? -22.631  -19.248 73.072  1.00 255.24 ? 509 PRO A CG  1 
ATOM 3804 C CD  . PRO A 1 487 ? -22.770  -20.161 74.294  1.00 256.45 ? 509 PRO A CD  1 
ATOM 3805 N N   . ARG A 1 488 ? -26.628  -18.978 72.533  1.00 254.21 ? 510 ARG A N   1 
ATOM 3806 C CA  . ARG A 1 488 ? -27.341  -19.567 71.413  1.00 256.09 ? 510 ARG A CA  1 
ATOM 3807 C C   . ARG A 1 488 ? -26.571  -19.264 70.136  1.00 258.81 ? 510 ARG A C   1 
ATOM 3808 O O   . ARG A 1 488 ? -26.199  -18.122 69.861  1.00 255.91 ? 510 ARG A O   1 
ATOM 3809 C CB  . ARG A 1 488 ? -28.764  -19.034 71.308  1.00 259.00 ? 510 ARG A CB  1 
ATOM 3810 C CG  . ARG A 1 488 ? -29.167  -18.670 69.895  1.00 261.51 ? 510 ARG A CG  1 
ATOM 3811 C CD  . ARG A 1 488 ? -30.504  -17.989 69.877  1.00 269.31 ? 510 ARG A CD  1 
ATOM 3812 N NE  . ARG A 1 488 ? -31.521  -18.857 69.299  1.00 278.63 ? 510 ARG A NE  1 
ATOM 3813 C CZ  . ARG A 1 488 ? -32.807  -18.822 69.631  1.00 285.42 ? 510 ARG A CZ  1 
ATOM 3814 N NH1 . ARG A 1 488 ? -33.234  -17.964 70.550  1.00 279.95 ? 510 ARG A NH1 1 
ATOM 3815 N NH2 . ARG A 1 488 ? -33.665  -19.647 69.048  1.00 290.86 ? 510 ARG A NH2 1 
ATOM 3816 N N   . THR A 1 489 ? -26.322  -20.308 69.365  1.00 259.92 ? 511 THR A N   1 
ATOM 3817 C CA  . THR A 1 489 ? -25.532  -20.191 68.160  1.00 253.79 ? 511 THR A CA  1 
ATOM 3818 C C   . THR A 1 489 ? -26.410  -20.615 66.966  1.00 261.66 ? 511 THR A C   1 
ATOM 3819 O O   . THR A 1 489 ? -27.346  -21.396 67.153  1.00 266.38 ? 511 THR A O   1 
ATOM 3820 C CB  . THR A 1 489 ? -24.262  -21.059 68.300  1.00 250.17 ? 511 THR A CB  1 
ATOM 3821 O OG1 . THR A 1 489 ? -24.623  -22.369 68.770  1.00 239.90 ? 511 THR A OG1 1 
ATOM 3822 C CG2 . THR A 1 489 ? -23.279  -20.422 69.295  1.00 231.72 ? 511 THR A CG2 1 
ATOM 3823 N N   . GLU A 1 490 ? -26.135  -20.076 65.768  1.00 258.24 ? 512 GLU A N   1 
ATOM 3824 C CA  . GLU A 1 490 ? -26.884  -20.398 64.533  1.00 256.64 ? 512 GLU A CA  1 
ATOM 3825 C C   . GLU A 1 490 ? -25.959  -20.822 63.369  1.00 255.59 ? 512 GLU A C   1 
ATOM 3826 O O   . GLU A 1 490 ? -25.068  -20.066 62.995  1.00 243.32 ? 512 GLU A O   1 
ATOM 3827 C CB  . GLU A 1 490 ? -27.743  -19.192 64.108  1.00 250.20 ? 512 GLU A CB  1 
ATOM 3828 C CG  . GLU A 1 490 ? -28.636  -18.615 65.227  1.00 257.08 ? 512 GLU A CG  1 
ATOM 3829 C CD  . GLU A 1 490 ? -29.510  -17.431 64.790  1.00 255.87 ? 512 GLU A CD  1 
ATOM 3830 O OE1 . GLU A 1 490 ? -29.458  -17.040 63.602  1.00 248.75 ? 512 GLU A OE1 1 
ATOM 3831 O OE2 . GLU A 1 490 ? -30.254  -16.894 65.645  1.00 255.61 ? 512 GLU A OE2 1 
ATOM 3832 N N   . TYR A 1 491 ? -26.172  -22.016 62.802  1.00 298.65 ? 513 TYR A N   1 
ATOM 3833 C CA  . TYR A 1 491 ? -25.251  -22.592 61.802  1.00 296.86 ? 513 TYR A CA  1 
ATOM 3834 C C   . TYR A 1 491 ? -25.834  -22.809 60.428  1.00 298.44 ? 513 TYR A C   1 
ATOM 3835 O O   . TYR A 1 491 ? -26.800  -23.544 60.281  1.00 281.44 ? 513 TYR A O   1 
ATOM 3836 C CB  . TYR A 1 491 ? -24.762  -23.959 62.239  1.00 297.23 ? 513 TYR A CB  1 
ATOM 3837 C CG  . TYR A 1 491 ? -23.995  -23.933 63.510  1.00 295.63 ? 513 TYR A CG  1 
ATOM 3838 C CD1 . TYR A 1 491 ? -22.608  -23.945 63.511  1.00 292.51 ? 513 TYR A CD1 1 
ATOM 3839 C CD2 . TYR A 1 491 ? -24.657  -23.890 64.727  1.00 306.32 ? 513 TYR A CD2 1 
ATOM 3840 C CE1 . TYR A 1 491 ? -21.887  -23.919 64.716  1.00 314.27 ? 513 TYR A CE1 1 
ATOM 3841 C CE2 . TYR A 1 491 ? -23.964  -23.862 65.940  1.00 317.35 ? 513 TYR A CE2 1 
ATOM 3842 C CZ  . TYR A 1 491 ? -22.578  -23.877 65.939  1.00 324.23 ? 513 TYR A CZ  1 
ATOM 3843 O OH  . TYR A 1 491 ? -21.920  -23.849 67.165  1.00 323.85 ? 513 TYR A OH  1 
ATOM 3844 N N   . GLU A 1 492 ? -25.192  -22.241 59.410  1.00 256.40 ? 514 GLU A N   1 
ATOM 3845 C CA  . GLU A 1 492 ? -25.678  -22.392 58.045  1.00 235.38 ? 514 GLU A CA  1 
ATOM 3846 C C   . GLU A 1 492 ? -24.675  -22.844 57.021  1.00 222.26 ? 514 GLU A C   1 
ATOM 3847 O O   . GLU A 1 492 ? -23.500  -22.487 57.051  1.00 215.40 ? 514 GLU A O   1 
ATOM 3848 C CB  . GLU A 1 492 ? -26.374  -21.136 57.574  1.00 234.04 ? 514 GLU A CB  1 
ATOM 3849 C CG  . GLU A 1 492 ? -27.594  -20.886 58.391  1.00 257.96 ? 514 GLU A CG  1 
ATOM 3850 C CD  . GLU A 1 492 ? -28.526  -19.901 57.767  1.00 272.01 ? 514 GLU A CD  1 
ATOM 3851 O OE1 . GLU A 1 492 ? -28.043  -18.980 57.067  1.00 277.47 ? 514 GLU A OE1 1 
ATOM 3852 O OE2 . GLU A 1 492 ? -29.748  -20.059 57.989  1.00 275.17 ? 514 GLU A OE2 1 
ATOM 3853 N N   . LEU A 1 493 ? -25.193  -23.641 56.103  1.00 224.01 ? 515 LEU A N   1 
ATOM 3854 C CA  . LEU A 1 493 ? -24.392  -24.314 55.124  1.00 221.61 ? 515 LEU A CA  1 
ATOM 3855 C C   . LEU A 1 493 ? -24.493  -23.519 53.840  1.00 221.56 ? 515 LEU A C   1 
ATOM 3856 O O   . LEU A 1 493 ? -25.574  -23.022 53.494  1.00 217.88 ? 515 LEU A O   1 
ATOM 3857 C CB  . LEU A 1 493 ? -24.906  -25.747 54.970  1.00 235.60 ? 515 LEU A CB  1 
ATOM 3858 C CG  . LEU A 1 493 ? -24.957  -26.557 56.285  1.00 243.59 ? 515 LEU A CG  1 
ATOM 3859 C CD1 . LEU A 1 493 ? -25.627  -27.896 56.083  1.00 241.52 ? 515 LEU A CD1 1 
ATOM 3860 C CD2 . LEU A 1 493 ? -23.573  -26.748 56.917  1.00 235.86 ? 515 LEU A CD2 1 
ATOM 3861 N N   . CYS A 1 494 ? -23.348  -23.381 53.164  1.00 227.49 ? 516 CYS A N   1 
ATOM 3862 C CA  . CYS A 1 494 ? -23.206  -22.549 51.957  1.00 235.04 ? 516 CYS A CA  1 
ATOM 3863 C C   . CYS A 1 494 ? -22.267  -23.138 50.890  1.00 233.14 ? 516 CYS A C   1 
ATOM 3864 O O   . CYS A 1 494 ? -21.049  -23.201 51.080  1.00 229.72 ? 516 CYS A O   1 
ATOM 3865 C CB  . CYS A 1 494 ? -22.699  -21.159 52.333  1.00 236.26 ? 516 CYS A CB  1 
ATOM 3866 S SG  . CYS A 1 494 ? -23.161  -19.851 51.172  1.00 212.76 ? 516 CYS A SG  1 
ATOM 3867 N N   . VAL A 1 495 ? -22.850  -23.516 49.755  1.00 232.91 ? 517 VAL A N   1 
ATOM 3868 C CA  . VAL A 1 495 ? -22.176  -24.282 48.712  1.00 236.31 ? 517 VAL A CA  1 
ATOM 3869 C C   . VAL A 1 495 ? -21.600  -23.359 47.609  1.00 244.48 ? 517 VAL A C   1 
ATOM 3870 O O   . VAL A 1 495 ? -21.938  -22.180 47.592  1.00 244.27 ? 517 VAL A O   1 
ATOM 3871 C CB  . VAL A 1 495 ? -23.184  -25.286 48.124  1.00 236.75 ? 517 VAL A CB  1 
ATOM 3872 C CG1 . VAL A 1 495 ? -22.481  -26.405 47.482  1.00 242.15 ? 517 VAL A CG1 1 
ATOM 3873 C CG2 . VAL A 1 495 ? -24.064  -25.857 49.217  1.00 232.66 ? 517 VAL A CG2 1 
ATOM 3874 N N   . GLN A 1 496 ? -20.739  -23.880 46.714  1.00 246.73 ? 518 GLN A N   1 
ATOM 3875 C CA  . GLN A 1 496 ? -20.134  -23.091 45.601  1.00 245.72 ? 518 GLN A CA  1 
ATOM 3876 C C   . GLN A 1 496 ? -19.887  -23.832 44.253  1.00 243.10 ? 518 GLN A C   1 
ATOM 3877 O O   . GLN A 1 496 ? -19.580  -25.022 44.257  1.00 238.59 ? 518 GLN A O   1 
ATOM 3878 C CB  . GLN A 1 496 ? -18.844  -22.404 46.062  1.00 246.56 ? 518 GLN A CB  1 
ATOM 3879 C CG  . GLN A 1 496 ? -19.076  -21.149 46.908  1.00 255.59 ? 518 GLN A CG  1 
ATOM 3880 C CD  . GLN A 1 496 ? -17.802  -20.598 47.545  1.00 266.77 ? 518 GLN A CD  1 
ATOM 3881 O OE1 . GLN A 1 496 ? -16.730  -21.196 47.433  1.00 270.99 ? 518 GLN A OE1 1 
ATOM 3882 N NE2 . GLN A 1 496 ? -17.919  -19.450 48.222  1.00 273.89 ? 518 GLN A NE2 1 
ATOM 3883 N N   . LEU A 1 497 ? -19.988  -23.104 43.124  1.00 246.08 ? 519 LEU A N   1 
ATOM 3884 C CA  . LEU A 1 497 ? -20.033  -23.675 41.743  1.00 246.72 ? 519 LEU A CA  1 
ATOM 3885 C C   . LEU A 1 497 ? -18.770  -23.449 40.871  1.00 248.29 ? 519 LEU A C   1 
ATOM 3886 O O   . LEU A 1 497 ? -17.657  -23.541 41.374  1.00 248.16 ? 519 LEU A O   1 
ATOM 3887 C CB  . LEU A 1 497 ? -21.272  -23.162 40.982  1.00 243.87 ? 519 LEU A CB  1 
ATOM 3888 C CG  . LEU A 1 497 ? -22.494  -24.057 40.742  1.00 226.74 ? 519 LEU A CG  1 
ATOM 3889 C CD1 . LEU A 1 497 ? -22.842  -24.150 39.272  1.00 222.00 ? 519 LEU A CD1 1 
ATOM 3890 C CD2 . LEU A 1 497 ? -22.268  -25.428 41.302  1.00 234.42 ? 519 LEU A CD2 1 
ATOM 3891 N N   . VAL A 1 498 ? -18.940  -23.194 39.568  1.00 252.92 ? 520 VAL A N   1 
ATOM 3892 C CA  . VAL A 1 498 ? -17.815  -22.779 38.701  1.00 260.57 ? 520 VAL A CA  1 
ATOM 3893 C C   . VAL A 1 498 ? -17.869  -21.243 38.542  1.00 262.71 ? 520 VAL A C   1 
ATOM 3894 O O   . VAL A 1 498 ? -18.935  -20.664 38.704  1.00 262.64 ? 520 VAL A O   1 
ATOM 3895 C CB  . VAL A 1 498 ? -17.820  -23.502 37.308  1.00 257.66 ? 520 VAL A CB  1 
ATOM 3896 C CG1 . VAL A 1 498 ? -16.469  -23.361 36.600  1.00 252.92 ? 520 VAL A CG1 1 
ATOM 3897 C CG2 . VAL A 1 498 ? -18.151  -24.965 37.464  1.00 249.00 ? 520 VAL A CG2 1 
ATOM 3898 N N   . ARG A 1 499 ? -16.737  -20.604 38.226  1.00 261.94 ? 521 ARG A N   1 
ATOM 3899 C CA  . ARG A 1 499 ? -16.529  -19.134 38.326  1.00 261.87 ? 521 ARG A CA  1 
ATOM 3900 C C   . ARG A 1 499 ? -17.666  -18.113 38.045  1.00 259.46 ? 521 ARG A C   1 
ATOM 3901 O O   . ARG A 1 499 ? -18.731  -18.460 37.543  1.00 255.05 ? 521 ARG A O   1 
ATOM 3902 C CB  . ARG A 1 499 ? -15.302  -18.725 37.516  1.00 260.04 ? 521 ARG A CB  1 
ATOM 3903 C CG  . ARG A 1 499 ? -13.969  -18.995 38.170  1.00 257.06 ? 521 ARG A CG  1 
ATOM 3904 C CD  . ARG A 1 499 ? -12.916  -18.251 37.388  1.00 261.55 ? 521 ARG A CD  1 
ATOM 3905 N NE  . ARG A 1 499 ? -11.557  -18.507 37.839  1.00 259.46 ? 521 ARG A NE  1 
ATOM 3906 C CZ  . ARG A 1 499 ? -10.493  -17.888 37.339  1.00 257.29 ? 521 ARG A CZ  1 
ATOM 3907 N NH1 . ARG A 1 499 ? -10.642  -16.980 36.377  1.00 253.37 ? 521 ARG A NH1 1 
ATOM 3908 N NH2 . ARG A 1 499 ? -9.283   -18.172 37.799  1.00 253.85 ? 521 ARG A NH2 1 
ATOM 3909 N N   . ARG A 1 500 ? -17.384  -16.839 38.337  1.00 259.08 ? 522 ARG A N   1 
ATOM 3910 C CA  . ARG A 1 500 ? -18.397  -15.772 38.425  1.00 258.99 ? 522 ARG A CA  1 
ATOM 3911 C C   . ARG A 1 500 ? -19.400  -16.089 39.528  1.00 263.51 ? 522 ARG A C   1 
ATOM 3912 O O   . ARG A 1 500 ? -19.003  -16.479 40.615  1.00 271.17 ? 522 ARG A O   1 
ATOM 3913 C CB  . ARG A 1 500 ? -19.118  -15.512 37.100  1.00 260.80 ? 522 ARG A CB  1 
ATOM 3914 C CG  . ARG A 1 500 ? -18.323  -14.698 36.076  1.00 260.18 ? 522 ARG A CG  1 
ATOM 3915 C CD  . ARG A 1 500 ? -18.478  -13.170 36.206  1.00 256.63 ? 522 ARG A CD  1 
ATOM 3916 N NE  . ARG A 1 500 ? -17.825  -12.494 35.079  1.00 253.10 ? 522 ARG A NE  1 
ATOM 3917 C CZ  . ARG A 1 500 ? -18.459  -11.989 34.019  1.00 240.29 ? 522 ARG A CZ  1 
ATOM 3918 N NH1 . ARG A 1 500 ? -19.787  -12.038 33.940  1.00 231.87 ? 522 ARG A NH1 1 
ATOM 3919 N NH2 . ARG A 1 500 ? -17.766  -11.417 33.040  1.00 230.81 ? 522 ARG A NH2 1 
ATOM 3920 N N   . GLY A 1 501 ? -20.691  -15.925 39.261  1.00 259.03 ? 523 GLY A N   1 
ATOM 3921 C CA  . GLY A 1 501 ? -21.703  -16.181 40.277  1.00 264.44 ? 523 GLY A CA  1 
ATOM 3922 C C   . GLY A 1 501 ? -21.678  -17.615 40.785  1.00 267.90 ? 523 GLY A C   1 
ATOM 3923 O O   . GLY A 1 501 ? -22.217  -18.506 40.151  1.00 264.44 ? 523 GLY A O   1 
ATOM 3924 N N   . GLU A 1 502 ? -21.050  -17.847 41.933  1.00 282.54 ? 524 GLU A N   1 
ATOM 3925 C CA  . GLU A 1 502 ? -20.859  -19.210 42.427  1.00 280.34 ? 524 GLU A CA  1 
ATOM 3926 C C   . GLU A 1 502 ? -21.176  -19.285 43.895  1.00 275.41 ? 524 GLU A C   1 
ATOM 3927 O O   . GLU A 1 502 ? -21.139  -20.356 44.489  1.00 254.58 ? 524 GLU A O   1 
ATOM 3928 C CB  . GLU A 1 502 ? -19.411  -19.641 42.239  1.00 280.71 ? 524 GLU A CB  1 
ATOM 3929 C CG  . GLU A 1 502 ? -18.441  -18.843 43.095  1.00 278.69 ? 524 GLU A CG  1 
ATOM 3930 C CD  . GLU A 1 502 ? -17.028  -18.875 42.548  1.00 291.10 ? 524 GLU A CD  1 
ATOM 3931 O OE1 . GLU A 1 502 ? -16.718  -19.812 41.779  1.00 284.70 ? 524 GLU A OE1 1 
ATOM 3932 O OE2 . GLU A 1 502 ? -16.231  -17.963 42.874  1.00 301.89 ? 524 GLU A OE2 1 
ATOM 3933 N N   . GLY A 1 503 ? -21.449  -18.129 44.484  1.00 255.94 ? 525 GLY A N   1 
ATOM 3934 C CA  . GLY A 1 503 ? -21.776  -18.059 45.890  1.00 250.47 ? 525 GLY A CA  1 
ATOM 3935 C C   . GLY A 1 503 ? -23.037  -18.853 46.131  1.00 241.10 ? 525 GLY A C   1 
ATOM 3936 O O   . GLY A 1 503 ? -22.986  -20.022 46.493  1.00 243.24 ? 525 GLY A O   1 
ATOM 3937 N N   . GLY A 1 504 ? -24.179  -18.222 45.915  1.00 230.95 ? 526 GLY A N   1 
ATOM 3938 C CA  . GLY A 1 504 ? -25.434  -18.928 46.036  1.00 231.13 ? 526 GLY A CA  1 
ATOM 3939 C C   . GLY A 1 504 ? -25.808  -19.205 47.472  1.00 226.08 ? 526 GLY A C   1 
ATOM 3940 O O   . GLY A 1 504 ? -25.073  -19.880 48.202  1.00 226.05 ? 526 GLY A O   1 
ATOM 3941 N N   . GLU A 1 505 ? -26.982  -18.702 47.848  1.00 227.41 ? 527 GLU A N   1 
ATOM 3942 C CA  . GLU A 1 505 ? -27.426  -18.610 49.242  1.00 239.50 ? 527 GLU A CA  1 
ATOM 3943 C C   . GLU A 1 505 ? -27.326  -19.895 50.071  1.00 236.49 ? 527 GLU A C   1 
ATOM 3944 O O   . GLU A 1 505 ? -27.178  -20.994 49.530  1.00 242.06 ? 527 GLU A O   1 
ATOM 3945 C CB  . GLU A 1 505 ? -28.868  -18.091 49.281  1.00 236.47 ? 527 GLU A CB  1 
ATOM 3946 C CG  . GLU A 1 505 ? -29.103  -16.847 48.440  1.00 229.28 ? 527 GLU A CG  1 
ATOM 3947 C CD  . GLU A 1 505 ? -30.567  -16.668 48.117  1.00 242.40 ? 527 GLU A CD  1 
ATOM 3948 O OE1 . GLU A 1 505 ? -31.391  -17.316 48.809  1.00 241.21 ? 527 GLU A OE1 1 
ATOM 3949 O OE2 . GLU A 1 505 ? -30.894  -15.906 47.172  1.00 249.04 ? 527 GLU A OE2 1 
ATOM 3950 N N   . GLY A 1 506 ? -27.387  -19.738 51.392  1.00 212.02 ? 528 GLY A N   1 
ATOM 3951 C CA  . GLY A 1 506 ? -27.589  -20.861 52.280  1.00 206.90 ? 528 GLY A CA  1 
ATOM 3952 C C   . GLY A 1 506 ? -29.010  -20.738 52.781  1.00 224.68 ? 528 GLY A C   1 
ATOM 3953 O O   . GLY A 1 506 ? -29.570  -19.643 52.741  1.00 224.74 ? 528 GLY A O   1 
ATOM 3954 N N   . HIS A 1 507 ? -29.619  -21.843 53.198  1.00 252.20 ? 529 HIS A N   1 
ATOM 3955 C CA  . HIS A 1 507 ? -30.743  -21.745 54.126  1.00 254.38 ? 529 HIS A CA  1 
ATOM 3956 C C   . HIS A 1 507 ? -30.506  -22.602 55.377  1.00 258.05 ? 529 HIS A C   1 
ATOM 3957 O O   . HIS A 1 507 ? -30.002  -22.071 56.348  1.00 269.40 ? 529 HIS A O   1 
ATOM 3958 C CB  . HIS A 1 507 ? -32.148  -21.894 53.498  1.00 261.04 ? 529 HIS A CB  1 
ATOM 3959 C CG  . HIS A 1 507 ? -33.229  -21.169 54.262  1.00 273.64 ? 529 HIS A CG  1 
ATOM 3960 N ND1 . HIS A 1 507 ? -34.245  -21.819 54.934  1.00 274.16 ? 529 HIS A ND1 1 
ATOM 3961 C CD2 . HIS A 1 507 ? -33.445  -19.844 54.461  1.00 273.75 ? 529 HIS A CD2 1 
ATOM 3962 C CE1 . HIS A 1 507 ? -35.037  -20.929 55.510  1.00 279.34 ? 529 HIS A CE1 1 
ATOM 3963 N NE2 . HIS A 1 507 ? -34.573  -19.723 55.240  1.00 276.89 ? 529 HIS A NE2 1 
ATOM 3964 N N   . PRO A 1 508 ? -30.772  -23.921 55.335  1.00 255.95 ? 530 PRO A N   1 
ATOM 3965 C CA  . PRO A 1 508 ? -30.606  -24.804 56.499  1.00 258.10 ? 530 PRO A CA  1 
ATOM 3966 C C   . PRO A 1 508 ? -30.628  -24.182 57.924  1.00 265.61 ? 530 PRO A C   1 
ATOM 3967 O O   . PRO A 1 508 ? -31.380  -23.239 58.173  1.00 264.77 ? 530 PRO A O   1 
ATOM 3968 C CB  . PRO A 1 508 ? -29.243  -25.427 56.193  1.00 251.37 ? 530 PRO A CB  1 
ATOM 3969 C CG  . PRO A 1 508 ? -29.204  -25.447 54.606  1.00 245.75 ? 530 PRO A CG  1 
ATOM 3970 C CD  . PRO A 1 508 ? -30.422  -24.682 54.131  1.00 248.47 ? 530 PRO A CD  1 
ATOM 3971 N N   . GLY A 1 509 ? -29.834  -24.724 58.851  1.00 264.74 ? 531 GLY A N   1 
ATOM 3972 C CA  . GLY A 1 509 ? -29.668  -24.132 60.182  1.00 266.12 ? 531 GLY A CA  1 
ATOM 3973 C C   . GLY A 1 509 ? -30.380  -24.733 61.399  1.00 275.98 ? 531 GLY A C   1 
ATOM 3974 O O   . GLY A 1 509 ? -31.604  -24.836 61.392  1.00 283.11 ? 531 GLY A O   1 
ATOM 3975 N N   . PRO A 1 510 ? -29.622  -25.142 62.445  1.00 269.34 ? 532 PRO A N   1 
ATOM 3976 C CA  . PRO A 1 510 ? -30.156  -25.504 63.765  1.00 259.97 ? 532 PRO A CA  1 
ATOM 3977 C C   . PRO A 1 510 ? -29.705  -24.470 64.820  1.00 258.00 ? 532 PRO A C   1 
ATOM 3978 O O   . PRO A 1 510 ? -29.307  -23.383 64.408  1.00 262.04 ? 532 PRO A O   1 
ATOM 3979 C CB  . PRO A 1 510 ? -29.537  -26.891 64.013  1.00 250.96 ? 532 PRO A CB  1 
ATOM 3980 C CG  . PRO A 1 510 ? -28.426  -27.037 62.965  1.00 256.13 ? 532 PRO A CG  1 
ATOM 3981 C CD  . PRO A 1 510 ? -28.273  -25.695 62.288  1.00 266.31 ? 532 PRO A CD  1 
ATOM 3982 N N   . VAL A 1 511 ? -29.773  -24.777 66.121  1.00 257.95 ? 533 VAL A N   1 
ATOM 3983 C CA  . VAL A 1 511 ? -29.391  -23.836 67.202  1.00 262.09 ? 533 VAL A CA  1 
ATOM 3984 C C   . VAL A 1 511 ? -28.914  -24.599 68.470  1.00 257.41 ? 533 VAL A C   1 
ATOM 3985 O O   . VAL A 1 511 ? -29.393  -25.694 68.737  1.00 258.91 ? 533 VAL A O   1 
ATOM 3986 C CB  . VAL A 1 511 ? -30.591  -22.892 67.592  1.00 266.31 ? 533 VAL A CB  1 
ATOM 3987 C CG1 . VAL A 1 511 ? -30.288  -22.074 68.850  1.00 267.41 ? 533 VAL A CG1 1 
ATOM 3988 C CG2 . VAL A 1 511 ? -31.012  -21.961 66.434  1.00 252.28 ? 533 VAL A CG2 1 
ATOM 3989 N N   . ARG A 1 512 ? -27.991  -24.051 69.259  1.00 252.07 ? 534 ARG A N   1 
ATOM 3990 C CA  . ARG A 1 512 ? -27.639  -24.724 70.515  1.00 262.06 ? 534 ARG A CA  1 
ATOM 3991 C C   . ARG A 1 512 ? -27.212  -23.776 71.673  1.00 264.08 ? 534 ARG A C   1 
ATOM 3992 O O   . ARG A 1 512 ? -27.469  -22.580 71.620  1.00 258.73 ? 534 ARG A O   1 
ATOM 3993 C CB  . ARG A 1 512 ? -26.611  -25.832 70.232  1.00 260.52 ? 534 ARG A CB  1 
ATOM 3994 C CG  . ARG A 1 512 ? -26.564  -27.020 71.230  1.00 268.57 ? 534 ARG A CG  1 
ATOM 3995 C CD  . ARG A 1 512 ? -27.766  -27.128 72.199  1.00 268.35 ? 534 ARG A CD  1 
ATOM 3996 N NE  . ARG A 1 512 ? -27.408  -27.871 73.416  1.00 272.13 ? 534 ARG A NE  1 
ATOM 3997 C CZ  . ARG A 1 512 ? -28.244  -28.149 74.418  1.00 280.81 ? 534 ARG A CZ  1 
ATOM 3998 N NH1 . ARG A 1 512 ? -29.509  -27.750 74.367  1.00 284.55 ? 534 ARG A NH1 1 
ATOM 3999 N NH2 . ARG A 1 512 ? -27.814  -28.831 75.477  1.00 280.63 ? 534 ARG A NH2 1 
ATOM 4000 N N   . ARG A 1 513 ? -26.607  -24.345 72.722  1.00 258.94 ? 535 ARG A N   1 
ATOM 4001 C CA  . ARG A 1 513 ? -26.017  -23.657 73.881  1.00 247.13 ? 535 ARG A CA  1
[truncated: 197,745 more chars]
