# Supplementary material for: Structural insights into the allosteric inhibition of P2X4 receptors
Source: Nat Commun. 2023 Oct 13;14:6437. doi: 10.1038/s41467-023-42164-y (PMC10575874; doi:10.1038/s41467-023-42164-y)
Supplement: Supplementary file 4 — Supplementary Dataset 1 [file 41467_2023_42164_MOESM4_ESM.zip › hP2X1trimer_a111a/hP2X1trimer_a111a_env/templates_101/5f1c.cif]

data_5F1C
# 
_entry.id   5F1C 
# 
_audit_conform.dict_name       mmcif_pdbx.dic 
_audit_conform.dict_version    5.329 
_audit_conform.dict_location   http://mmcif.pdb.org/dictionaries/ascii/mmcif_pdbx.dic 
# 
loop_
_database_2.database_id 
_database_2.database_code 
PDB   5F1C         
WWPDB D_1000215752 
# 
_pdbx_database_status.status_code                     REL 
_pdbx_database_status.status_code_sf                  REL 
_pdbx_database_status.status_code_mr                  ? 
_pdbx_database_status.entry_id                        5F1C 
_pdbx_database_status.recvd_initial_deposition_date   2015-11-30 
_pdbx_database_status.SG_entry                        N 
_pdbx_database_status.deposit_site                    RCSB 
_pdbx_database_status.process_site                    PDBJ 
_pdbx_database_status.status_code_cs                  ? 
_pdbx_database_status.methods_development_category    ? 
_pdbx_database_status.pdb_format_compatible           Y 
_pdbx_database_status.status_code_nmr_data            ? 
# 
loop_
_audit_author.name 
_audit_author.pdbx_ordinal 
'Kasuya, G.'   1 
'Hattori, M.'  2 
'Ishitani, R.' 3 
'Nureki, O.'   4 
# 
_citation.abstract                  ? 
_citation.abstract_id_CAS           ? 
_citation.book_id_ISBN              ? 
_citation.book_publisher            ? 
_citation.book_publisher_city       ? 
_citation.book_title                ? 
_citation.coordinate_linkage        ? 
_citation.country                   US 
_citation.database_id_Medline       ? 
_citation.details                   ? 
_citation.id                        primary 
_citation.journal_abbrev            'Cell Rep' 
_citation.journal_id_ASTM           ? 
_citation.journal_id_CSD            ? 
_citation.journal_id_ISSN           2211-1247 
_citation.journal_full              ? 
_citation.journal_issue             ? 
_citation.journal_volume            14 
_citation.language                  ? 
_citation.page_first                932 
_citation.page_last                 944 
_citation.title                     'Structural Insights into Divalent Cation Modulations of ATP-Gated P2X Receptor Channels' 
_citation.year                      2016 
_citation.database_id_CSD           ? 
_citation.pdbx_database_id_DOI      10.1016/j.celrep.2015.12.087 
_citation.pdbx_database_id_PubMed   26804916 
_citation.unpublished_flag          ? 
# 
loop_
_citation_author.citation_id 
_citation_author.name 
_citation_author.ordinal 
_citation_author.identifier_ORCID 
primary 'Kasuya, G.'        1 ? 
primary 'Fujiwara, Y.'      2 ? 
primary 'Takemoto, M.'      3 ? 
primary 'Dohmae, N.'        4 ? 
primary 'Nakada-Nakura, Y.' 5 ? 
primary 'Ishitani, R.'      6 ? 
primary 'Hattori, M.'       7 ? 
primary 'Nureki, O.'        8 ? 
# 
_cell.length_a           82.458 
_cell.length_b           139.900 
_cell.length_c           202.015 
_cell.angle_alpha        90.000 
_cell.angle_beta         90.000 
_cell.angle_gamma        90.000 
_cell.entry_id           5F1C 
_cell.Z_PDB              12 
_cell.pdbx_unique_axis   ? 
# 
_symmetry.space_group_name_H-M             'P 21 21 21' 
_symmetry.entry_id                         5F1C 
_symmetry.Int_Tables_number                19 
_symmetry.pdbx_full_space_group_name_H-M   ? 
_symmetry.cell_setting                     ? 
# 
loop_
_entity.id 
_entity.type 
_entity.src_method 
_entity.pdbx_description 
_entity.formula_weight 
_entity.pdbx_number_of_molecules 
_entity.pdbx_ec 
_entity.pdbx_mutation 
_entity.pdbx_fragment 
_entity.details 
1 polymer     man 'Putative uncharacterized protein'       40184.062 3   ? 'N171Q, C394L' 'UNP residues 24-376' ? 
2 non-polymer man 2-acetamido-2-deoxy-beta-D-glucopyranose 221.208   5   ? ?              ?                     ? 
3 non-polymer syn 'ZINC ION'                               65.409    13  ? ?              ?                     ? 
4 non-polymer syn "ADENOSINE-5'-TRIPHOSPHATE"              507.181   3   ? ?              ?                     ? 
5 water       nat water                                    18.015    119 ? ?              ?                     ? 
# 
_entity_poly.entity_id                      1 
_entity_poly.type                           'polypeptide(L)' 
_entity_poly.nstd_linkage                   no 
_entity_poly.nstd_monomer                   no 
_entity_poly.pdbx_seq_one_letter_code       
;GSREFDQKIGVLNRLIQLLILGYIIGYVIIYQKGYQQFSTFNAATTTKVKGVVSTKNLSDDAFYPFLSDKTVYKRVWDIA
DIVVPPEESNQFFVTTNLIITPSQEIKTCPEDPSIKEAHCKSENDTTSCTAGKSIMIGNGVMTGRCVQAAKPQETLHVCE
ISGWCPVEQDYGPLKDGTPLLSDVQNFTVLIKNYIEFSLFHVRRSNLHDIENSTYLKYCRYHPEKDPHCPVFRIGDMVDA
AGEDFDDVAAKGGVIQVLISWDCNLDYDVKYCIPNYSFLRLDDPKTVLAKGWNFRYPKYYNEKERSLVKAYGITFVILVQ
GRAGKLSPIPIAINIGSGLGLMVVATVLCDLVVLNLLK
;
_entity_poly.pdbx_seq_one_letter_code_can   
;GSREFDQKIGVLNRLIQLLILGYIIGYVIIYQKGYQQFSTFNAATTTKVKGVVSTKNLSDDAFYPFLSDKTVYKRVWDIA
DIVVPPEESNQFFVTTNLIITPSQEIKTCPEDPSIKEAHCKSENDTTSCTAGKSIMIGNGVMTGRCVQAAKPQETLHVCE
ISGWCPVEQDYGPLKDGTPLLSDVQNFTVLIKNYIEFSLFHVRRSNLHDIENSTYLKYCRYHPEKDPHCPVFRIGDMVDA
AGEDFDDVAAKGGVIQVLISWDCNLDYDVKYCIPNYSFLRLDDPKTVLAKGWNFRYPKYYNEKERSLVKAYGITFVILVQ
GRAGKLSPIPIAINIGSGLGLMVVATVLCDLVVLNLLK
;
_entity_poly.pdbx_strand_id                 A,B,C 
_entity_poly.pdbx_target_identifier         ? 
# 
loop_
_entity_poly_seq.entity_id 
_entity_poly_seq.num 
_entity_poly_seq.mon_id 
_entity_poly_seq.hetero 
1 1   GLY n 
1 2   SER n 
1 3   ARG n 
1 4   GLU n 
1 5   PHE n 
1 6   ASP n 
1 7   GLN n 
1 8   LYS n 
1 9   ILE n 
1 10  GLY n 
1 11  VAL n 
1 12  LEU n 
1 13  ASN n 
1 14  ARG n 
1 15  LEU n 
1 16  ILE n 
1 17  GLN n 
1 18  LEU n 
1 19  LEU n 
1 20  ILE n 
1 21  LEU n 
1 22  GLY n 
1 23  TYR n 
1 24  ILE n 
1 25  ILE n 
1 26  GLY n 
1 27  TYR n 
1 28  VAL n 
1 29  ILE n 
1 30  ILE n 
1 31  TYR n 
1 32  GLN n 
1 33  LYS n 
1 34  GLY n 
1 35  TYR n 
1 36  GLN n 
1 37  GLN n 
1 38  PHE n 
1 39  SER n 
1 40  THR n 
1 41  PHE n 
1 42  ASN n 
1 43  ALA n 
1 44  ALA n 
1 45  THR n 
1 46  THR n 
1 47  THR n 
1 48  LYS n 
1 49  VAL n 
1 50  LYS n 
1 51  GLY n 
1 52  VAL n 
1 53  VAL n 
1 54  SER n 
1 55  THR n 
1 56  LYS n 
1 57  ASN n 
1 58  LEU n 
1 59  SER n 
1 60  ASP n 
1 61  ASP n 
1 62  ALA n 
1 63  PHE n 
1 64  TYR n 
1 65  PRO n 
1 66  PHE n 
1 67  LEU n 
1 68  SER n 
1 69  ASP n 
1 70  LYS n 
1 71  THR n 
1 72  VAL n 
1 73  TYR n 
1 74  LYS n 
1 75  ARG n 
1 76  VAL n 
1 77  TRP n 
1 78  ASP n 
1 79  ILE n 
1 80  ALA n 
1 81  ASP n 
1 82  ILE n 
1 83  VAL n 
1 84  VAL n 
1 85  PRO n 
1 86  PRO n 
1 87  GLU n 
1 88  GLU n 
1 89  SER n 
1 90  ASN n 
1 91  GLN n 
1 92  PHE n 
1 93  PHE n 
1 94  VAL n 
1 95  THR n 
1 96  THR n 
1 97  ASN n 
1 98  LEU n 
1 99  ILE n 
1 100 ILE n 
1 101 THR n 
1 102 PRO n 
1 103 SER n 
1 104 GLN n 
1 105 GLU n 
1 106 ILE n 
1 107 LYS n 
1 108 THR n 
1 109 CYS n 
1 110 PRO n 
1 111 GLU n 
1 112 ASP n 
1 113 PRO n 
1 114 SER n 
1 115 ILE n 
1 116 LYS n 
1 117 GLU n 
1 118 ALA n 
1 119 HIS n 
1 120 CYS n 
1 121 LYS n 
1 122 SER n 
1 123 GLU n 
1 124 ASN n 
1 125 ASP n 
1 126 THR n 
1 127 THR n 
1 128 SER n 
1 129 CYS n 
1 130 THR n 
1 131 ALA n 
1 132 GLY n 
1 133 LYS n 
1 134 SER n 
1 135 ILE n 
1 136 MET n 
1 137 ILE n 
1 138 GLY n 
1 139 ASN n 
1 140 GLY n 
1 141 VAL n 
1 142 MET n 
1 143 THR n 
1 144 GLY n 
1 145 ARG n 
1 146 CYS n 
1 147 VAL n 
1 148 GLN n 
1 149 ALA n 
1 150 ALA n 
1 151 LYS n 
1 152 PRO n 
1 153 GLN n 
1 154 GLU n 
1 155 THR n 
1 156 LEU n 
1 157 HIS n 
1 158 VAL n 
1 159 CYS n 
1 160 GLU n 
1 161 ILE n 
1 162 SER n 
1 163 GLY n 
1 164 TRP n 
1 165 CYS n 
1 166 PRO n 
1 167 VAL n 
1 168 GLU n 
1 169 GLN n 
1 170 ASP n 
1 171 TYR n 
1 172 GLY n 
1 173 PRO n 
1 174 LEU n 
1 175 LYS n 
1 176 ASP n 
1 177 GLY n 
1 178 THR n 
1 179 PRO n 
1 180 LEU n 
1 181 LEU n 
1 182 SER n 
1 183 ASP n 
1 184 VAL n 
1 185 GLN n 
1 186 ASN n 
1 187 PHE n 
1 188 THR n 
1 189 VAL n 
1 190 LEU n 
1 191 ILE n 
1 192 LYS n 
1 193 ASN n 
1 194 TYR n 
1 195 ILE n 
1 196 GLU n 
1 197 PHE n 
1 198 SER n 
1 199 LEU n 
1 200 PHE n 
1 201 HIS n 
1 202 VAL n 
1 203 ARG n 
1 204 ARG n 
1 205 SER n 
1 206 ASN n 
1 207 LEU n 
1 208 HIS n 
1 209 ASP n 
1 210 ILE n 
1 211 GLU n 
1 212 ASN n 
1 213 SER n 
1 214 THR n 
1 215 TYR n 
1 216 LEU n 
1 217 LYS n 
1 218 TYR n 
1 219 CYS n 
1 220 ARG n 
1 221 TYR n 
1 222 HIS n 
1 223 PRO n 
1 224 GLU n 
1 225 LYS n 
1 226 ASP n 
1 227 PRO n 
1 228 HIS n 
1 229 CYS n 
1 230 PRO n 
1 231 VAL n 
1 232 PHE n 
1 233 ARG n 
1 234 ILE n 
1 235 GLY n 
1 236 ASP n 
1 237 MET n 
1 238 VAL n 
1 239 ASP n 
1 240 ALA n 
1 241 ALA n 
1 242 GLY n 
1 243 GLU n 
1 244 ASP n 
1 245 PHE n 
1 246 ASP n 
1 247 ASP n 
1 248 VAL n 
1 249 ALA n 
1 250 ALA n 
1 251 LYS n 
1 252 GLY n 
1 253 GLY n 
1 254 VAL n 
1 255 ILE n 
1 256 GLN n 
1 257 VAL n 
1 258 LEU n 
1 259 ILE n 
1 260 SER n 
1 261 TRP n 
1 262 ASP n 
1 263 CYS n 
1 264 ASN n 
1 265 LEU n 
1 266 ASP n 
1 267 TYR n 
1 268 ASP n 
1 269 VAL n 
1 270 LYS n 
1 271 TYR n 
1 272 CYS n 
1 273 ILE n 
1 274 PRO n 
1 275 ASN n 
1 276 TYR n 
1 277 SER n 
1 278 PHE n 
1 279 LEU n 
1 280 ARG n 
1 281 LEU n 
1 282 ASP n 
1 283 ASP n 
1 284 PRO n 
1 285 LYS n 
1 286 THR n 
1 287 VAL n 
1 288 LEU n 
1 289 ALA n 
1 290 LYS n 
1 291 GLY n 
1 292 TRP n 
1 293 ASN n 
1 294 PHE n 
1 295 ARG n 
1 296 TYR n 
1 297 PRO n 
1 298 LYS n 
1 299 TYR n 
1 300 TYR n 
1 301 ASN n 
1 302 GLU n 
1 303 LYS n 
1 304 GLU n 
1 305 ARG n 
1 306 SER n 
1 307 LEU n 
1 308 VAL n 
1 309 LYS n 
1 310 ALA n 
1 311 TYR n 
1 312 GLY n 
1 313 ILE n 
1 314 THR n 
1 315 PHE n 
1 316 VAL n 
1 317 ILE n 
1 318 LEU n 
1 319 VAL n 
1 320 GLN n 
1 321 GLY n 
1 322 ARG n 
1 323 ALA n 
1 324 GLY n 
1 325 LYS n 
1 326 LEU n 
1 327 SER n 
1 328 PRO n 
1 329 ILE n 
1 330 PRO n 
1 331 ILE n 
1 332 ALA n 
1 333 ILE n 
1 334 ASN n 
1 335 ILE n 
1 336 GLY n 
1 337 SER n 
1 338 GLY n 
1 339 LEU n 
1 340 GLY n 
1 341 LEU n 
1 342 MET n 
1 343 VAL n 
1 344 VAL n 
1 345 ALA n 
1 346 THR n 
1 347 VAL n 
1 348 LEU n 
1 349 CYS n 
1 350 ASP n 
1 351 LEU n 
1 352 VAL n 
1 353 VAL n 
1 354 LEU n 
1 355 ASN n 
1 356 LEU n 
1 357 LEU n 
1 358 LYS n 
# 
_entity_src_gen.entity_id                          1 
_entity_src_gen.pdbx_src_id                        1 
_entity_src_gen.pdbx_alt_source_flag               sample 
_entity_src_gen.pdbx_seq_type                      'Biological sequence' 
_entity_src_gen.pdbx_beg_seq_num                   1 
_entity_src_gen.pdbx_end_seq_num                   358 
_entity_src_gen.gene_src_common_name               'Gulf Coast tick' 
_entity_src_gen.gene_src_genus                     ? 
_entity_src_gen.pdbx_gene_src_gene                 ? 
_entity_src_gen.gene_src_species                   ? 
_entity_src_gen.gene_src_strain                    ? 
_entity_src_gen.gene_src_tissue                    ? 
_entity_src_gen.gene_src_tissue_fraction           ? 
_entity_src_gen.gene_src_details                   ? 
_entity_src_gen.pdbx_gene_src_fragment             ? 
_entity_src_gen.pdbx_gene_src_scientific_name      'Amblyomma maculatum' 
_entity_src_gen.pdbx_gene_src_ncbi_taxonomy_id     34609 
_entity_src_gen.pdbx_gene_src_variant              ? 
_entity_src_gen.pdbx_gene_src_cell_line            ? 
_entity_src_gen.pdbx_gene_src_atcc                 ? 
_entity_src_gen.pdbx_gene_src_organ                ? 
_entity_src_gen.pdbx_gene_src_organelle            ? 
_entity_src_gen.pdbx_gene_src_cell                 ? 
_entity_src_gen.pdbx_gene_src_cellular_location    ? 
_entity_src_gen.host_org_common_name               ? 
_entity_src_gen.pdbx_host_org_scientific_name      'Spodoptera frugiperda' 
_entity_src_gen.pdbx_host_org_ncbi_taxonomy_id     7108 
_entity_src_gen.host_org_genus                     ? 
_entity_src_gen.pdbx_host_org_gene                 ? 
_entity_src_gen.pdbx_host_org_organ                ? 
_entity_src_gen.host_org_species                   ? 
_entity_src_gen.pdbx_host_org_tissue               ? 
_entity_src_gen.pdbx_host_org_tissue_fraction      ? 
_entity_src_gen.pdbx_host_org_strain               Sf9 
_entity_src_gen.pdbx_host_org_variant              ? 
_entity_src_gen.pdbx_host_org_cell_line            ? 
_entity_src_gen.pdbx_host_org_atcc                 ? 
_entity_src_gen.pdbx_host_org_culture_collection   ? 
_entity_src_gen.pdbx_host_org_cell                 ? 
_entity_src_gen.pdbx_host_org_organelle            ? 
_entity_src_gen.pdbx_host_org_cellular_location    ? 
_entity_src_gen.pdbx_host_org_vector_type          ? 
_entity_src_gen.pdbx_host_org_vector               ? 
_entity_src_gen.host_org_details                   ? 
_entity_src_gen.expression_system_id               ? 
_entity_src_gen.plasmid_name                       ? 
_entity_src_gen.plasmid_details                    ? 
_entity_src_gen.pdbx_description                   ? 
# 
_struct_ref.id                         1 
_struct_ref.db_name                    UNP 
_struct_ref.db_code                    G3MM57_9ACAR 
_struct_ref.pdbx_db_accession          G3MM57 
_struct_ref.pdbx_db_isoform            ? 
_struct_ref.entity_id                  1 
_struct_ref.pdbx_seq_one_letter_code   
;DQKIGVLNRLIQLLILGYIIGYVIIYQKGYQQFSTFNAATTTKVKGVVSTKNLSDDAFYPFLSDKTVYKRVWDIADIVVP
PEESNQFFVTTNLIITPSQEIKTCPEDPSIKEAHCKSENDTTSCTAGKSIMIGNGVMTGRCVQAAKPNETLHVCEISGWC
PVEQDYGPLKDGTPLLSDVQNFTVLIKNYIEFSLFHVRRSNLHDIENSTYLKYCRYHPEKDPHCPVFRIGDMVDAAGEDF
DDVAAKGGVIQVLISWDCNLDYDVKYCIPNYSFLRLDDPKTVLAKGWNFRYPKYYNEKERSLVKAYGITFVILVQGRAGK
LSPIPIAINIGSGLGLMVVATVLCDLVVLNCLK
;
_struct_ref.pdbx_align_begin           24 
# 
loop_
_struct_ref_seq.align_id 
_struct_ref_seq.ref_id 
_struct_ref_seq.pdbx_PDB_id_code 
_struct_ref_seq.pdbx_strand_id 
_struct_ref_seq.seq_align_beg 
_struct_ref_seq.pdbx_seq_align_beg_ins_code 
_struct_ref_seq.seq_align_end 
_struct_ref_seq.pdbx_seq_align_end_ins_code 
_struct_ref_seq.pdbx_db_accession 
_struct_ref_seq.db_align_beg 
_struct_ref_seq.pdbx_db_align_beg_ins_code 
_struct_ref_seq.db_align_end 
_struct_ref_seq.pdbx_db_align_end_ins_code 
_struct_ref_seq.pdbx_auth_seq_align_beg 
_struct_ref_seq.pdbx_auth_seq_align_end 
1 1 5F1C A 6 ? 358 ? G3MM57 24 ? 376 ? 24 376 
2 1 5F1C B 6 ? 358 ? G3MM57 24 ? 376 ? 24 376 
3 1 5F1C C 6 ? 358 ? G3MM57 24 ? 376 ? 24 376 
# 
loop_
_struct_ref_seq_dif.align_id 
_struct_ref_seq_dif.pdbx_pdb_id_code 
_struct_ref_seq_dif.mon_id 
_struct_ref_seq_dif.pdbx_pdb_strand_id 
_struct_ref_seq_dif.seq_num 
_struct_ref_seq_dif.pdbx_pdb_ins_code 
_struct_ref_seq_dif.pdbx_seq_db_name 
_struct_ref_seq_dif.pdbx_seq_db_accession_code 
_struct_ref_seq_dif.db_mon_id 
_struct_ref_seq_dif.pdbx_seq_db_seq_num 
_struct_ref_seq_dif.details 
_struct_ref_seq_dif.pdbx_auth_seq_num 
_struct_ref_seq_dif.pdbx_ordinal 
1 5F1C GLY A 1   ? UNP G3MM57 ?   ?   'expression tag'      19  1  
1 5F1C SER A 2   ? UNP G3MM57 ?   ?   'expression tag'      20  2  
1 5F1C ARG A 3   ? UNP G3MM57 ?   ?   'expression tag'      21  3  
1 5F1C GLU A 4   ? UNP G3MM57 ?   ?   'expression tag'      22  4  
1 5F1C PHE A 5   ? UNP G3MM57 ?   ?   'expression tag'      23  5  
1 5F1C GLN A 153 ? UNP G3MM57 ASN 171 'engineered mutation' 171 6  
1 5F1C LEU A 356 ? UNP G3MM57 CYS 374 'engineered mutation' 374 7  
2 5F1C GLY B 1   ? UNP G3MM57 ?   ?   'expression tag'      19  8  
2 5F1C SER B 2   ? UNP G3MM57 ?   ?   'expression tag'      20  9  
2 5F1C ARG B 3   ? UNP G3MM57 ?   ?   'expression tag'      21  10 
2 5F1C GLU B 4   ? UNP G3MM57 ?   ?   'expression tag'      22  11 
2 5F1C PHE B 5   ? UNP G3MM57 ?   ?   'expression tag'      23  12 
2 5F1C GLN B 153 ? UNP G3MM57 ASN 171 'engineered mutation' 171 13 
2 5F1C LEU B 356 ? UNP G3MM57 CYS 374 'engineered mutation' 374 14 
3 5F1C GLY C 1   ? UNP G3MM57 ?   ?   'expression tag'      19  15 
3 5F1C SER C 2   ? UNP G3MM57 ?   ?   'expression tag'      20  16 
3 5F1C ARG C 3   ? UNP G3MM57 ?   ?   'expression tag'      21  17 
3 5F1C GLU C 4   ? UNP G3MM57 ?   ?   'expression tag'      22  18 
3 5F1C PHE C 5   ? UNP G3MM57 ?   ?   'expression tag'      23  19 
3 5F1C GLN C 153 ? UNP G3MM57 ASN 171 'engineered mutation' 171 20 
3 5F1C LEU C 356 ? UNP G3MM57 CYS 374 'engineered mutation' 374 21 
# 
loop_
_chem_comp.id 
_chem_comp.type 
_chem_comp.mon_nstd_flag 
_chem_comp.name 
_chem_comp.pdbx_synonyms 
_chem_comp.formula 
_chem_comp.formula_weight 
ALA 'L-peptide linking'          y ALANINE                                  ? 'C3 H7 N O2'        89.093  
ARG 'L-peptide linking'          y ARGININE                                 ? 'C6 H15 N4 O2 1'    175.209 
ASN 'L-peptide linking'          y ASPARAGINE                               ? 'C4 H8 N2 O3'       132.118 
ASP 'L-peptide linking'          y 'ASPARTIC ACID'                          ? 'C4 H7 N O4'        133.103 
ATP non-polymer                  . "ADENOSINE-5'-TRIPHOSPHATE"              ? 'C10 H16 N5 O13 P3' 507.181 
CYS 'L-peptide linking'          y CYSTEINE                                 ? 'C3 H7 N O2 S'      121.158 
GLN 'L-peptide linking'          y GLUTAMINE                                ? 'C5 H10 N2 O3'      146.144 
GLU 'L-peptide linking'          y 'GLUTAMIC ACID'                          ? 'C5 H9 N O4'        147.129 
GLY 'peptide linking'            y GLYCINE                                  ? 'C2 H5 N O2'        75.067  
HIS 'L-peptide linking'          y HISTIDINE                                ? 'C6 H10 N3 O2 1'    156.162 
HOH non-polymer                  . WATER                                    ? 'H2 O'              18.015  
ILE 'L-peptide linking'          y ISOLEUCINE                               ? 'C6 H13 N O2'       131.173 
LEU 'L-peptide linking'          y LEUCINE                                  ? 'C6 H13 N O2'       131.173 
LYS 'L-peptide linking'          y LYSINE                                   ? 'C6 H15 N2 O2 1'    147.195 
MET 'L-peptide linking'          y METHIONINE                               ? 'C5 H11 N O2 S'     149.211 
NAG 'D-saccharide, beta linking' . 2-acetamido-2-deoxy-beta-D-glucopyranose ? 'C8 H15 N O6'       221.208 
PHE 'L-peptide linking'          y PHENYLALANINE                            ? 'C9 H11 N O2'       165.189 
PRO 'L-peptide linking'          y PROLINE                                  ? 'C5 H9 N O2'        115.130 
SER 'L-peptide linking'          y SERINE                                   ? 'C3 H7 N O3'        105.093 
THR 'L-peptide linking'          y THREONINE                                ? 'C4 H9 N O3'        119.119 
TRP 'L-peptide linking'          y TRYPTOPHAN                               ? 'C11 H12 N2 O2'     204.225 
TYR 'L-peptide linking'          y TYROSINE                                 ? 'C9 H11 N O3'       181.189 
VAL 'L-peptide linking'          y VALINE                                   ? 'C5 H11 N O2'       117.146 
ZN  non-polymer                  . 'ZINC ION'                               ? 'Zn 2'              65.409  
# 
_exptl.absorpt_coefficient_mu     ? 
_exptl.absorpt_correction_T_max   ? 
_exptl.absorpt_correction_T_min   ? 
_exptl.absorpt_correction_type    ? 
_exptl.absorpt_process_details    ? 
_exptl.entry_id                   5F1C 
_exptl.crystals_number            1 
_exptl.details                    ? 
_exptl.method                     'X-RAY DIFFRACTION' 
_exptl.method_details             ? 
# 
_exptl_crystal.colour                      ? 
_exptl_crystal.density_diffrn              ? 
_exptl_crystal.density_Matthews            4.83 
_exptl_crystal.density_method              ? 
_exptl_crystal.density_percent_sol         74.55 
_exptl_crystal.description                 ? 
_exptl_crystal.F_000                       ? 
_exptl_crystal.id                          1 
_exptl_crystal.preparation                 ? 
_exptl_crystal.size_max                    ? 
_exptl_crystal.size_mid                    ? 
_exptl_crystal.size_min                    ? 
_exptl_crystal.size_rad                    ? 
_exptl_crystal.colour_lustre               ? 
_exptl_crystal.colour_modifier             ? 
_exptl_crystal.colour_primary              ? 
_exptl_crystal.density_meas                ? 
_exptl_crystal.density_meas_esd            ? 
_exptl_crystal.density_meas_gt             ? 
_exptl_crystal.density_meas_lt             ? 
_exptl_crystal.density_meas_temp           ? 
_exptl_crystal.density_meas_temp_esd       ? 
_exptl_crystal.density_meas_temp_gt        ? 
_exptl_crystal.density_meas_temp_lt        ? 
_exptl_crystal.pdbx_crystal_image_url      ? 
_exptl_crystal.pdbx_crystal_image_format   ? 
_exptl_crystal.pdbx_mosaicity              ? 
_exptl_crystal.pdbx_mosaicity_esd          ? 
# 
_exptl_crystal_grow.apparatus       ? 
_exptl_crystal_grow.atmosphere      ? 
_exptl_crystal_grow.crystal_id      1 
_exptl_crystal_grow.details         ? 
_exptl_crystal_grow.method          'VAPOR DIFFUSION, HANGING DROP' 
_exptl_crystal_grow.method_ref      ? 
_exptl_crystal_grow.pH              6.0 
_exptl_crystal_grow.pressure        ? 
_exptl_crystal_grow.pressure_esd    ? 
_exptl_crystal_grow.seeding         ? 
_exptl_crystal_grow.seeding_ref     ? 
_exptl_crystal_grow.temp            277 
_exptl_crystal_grow.temp_details    ? 
_exptl_crystal_grow.temp_esd        ? 
_exptl_crystal_grow.time            ? 
_exptl_crystal_grow.pdbx_details    'PEG 8000, zinc acetate, MES' 
_exptl_crystal_grow.pdbx_pH_range   ? 
# 
_diffrn.ambient_environment    ? 
_diffrn.ambient_temp           100 
_diffrn.ambient_temp_details   ? 
_diffrn.ambient_temp_esd       ? 
_diffrn.crystal_id             1 
_diffrn.crystal_support        ? 
_diffrn.crystal_treatment      ? 
_diffrn.details                ? 
_diffrn.id                     1 
_diffrn.ambient_pressure       ? 
_diffrn.ambient_pressure_esd   ? 
_diffrn.ambient_pressure_gt    ? 
_diffrn.ambient_pressure_lt    ? 
_diffrn.ambient_temp_gt        ? 
_diffrn.ambient_temp_lt        ? 
# 
_diffrn_detector.details                      ? 
_diffrn_detector.detector                     CCD 
_diffrn_detector.diffrn_id                    1 
_diffrn_detector.type                         'RAYONIX MX225HE' 
_diffrn_detector.area_resol_mean              ? 
_diffrn_detector.dtime                        ? 
_diffrn_detector.pdbx_frames_total            ? 
_diffrn_detector.pdbx_collection_time_total   ? 
_diffrn_detector.pdbx_collection_date         2013-11-07 
# 
_diffrn_radiation.collimation                      ? 
_diffrn_radiation.diffrn_id                        1 
_diffrn_radiation.filter_edge                      ? 
_diffrn_radiation.inhomogeneity                    ? 
_diffrn_radiation.monochromator                    ? 
_diffrn_radiation.polarisn_norm                    ? 
_diffrn_radiation.polarisn_ratio                   ? 
_diffrn_radiation.probe                            ? 
_diffrn_radiation.type                             ? 
_diffrn_radiation.xray_symbol                      ? 
_diffrn_radiation.wavelength_id                    1 
_diffrn_radiation.pdbx_monochromatic_or_laue_m_l   M 
_diffrn_radiation.pdbx_wavelength_list             ? 
_diffrn_radiation.pdbx_wavelength                  ? 
_diffrn_radiation.pdbx_diffrn_protocol             'SINGLE WAVELENGTH' 
_diffrn_radiation.pdbx_analyzer                    ? 
_diffrn_radiation.pdbx_scattering_type             x-ray 
# 
_diffrn_radiation_wavelength.id           1 
_diffrn_radiation_wavelength.wavelength   1.000 
_diffrn_radiation_wavelength.wt           1.0 
# 
_diffrn_source.current                     ? 
_diffrn_source.details                     ? 
_diffrn_source.diffrn_id                   1 
_diffrn_source.power                       ? 
_diffrn_source.size                        ? 
_diffrn_source.source                      SYNCHROTRON 
_diffrn_source.target                      ? 
_diffrn_source.type                        'SPRING-8 BEAMLINE BL41XU' 
_diffrn_source.voltage                     ? 
_diffrn_source.take-off_angle              ? 
_diffrn_source.pdbx_wavelength_list        1.000 
_diffrn_source.pdbx_wavelength             ? 
_diffrn_source.pdbx_synchrotron_beamline   BL41XU 
_diffrn_source.pdbx_synchrotron_site       SPring-8 
# 
_reflns.d_resolution_high            2.900 
_reflns.d_resolution_low             50.000 
_reflns.pdbx_number_measured_all     329968 
_reflns.number_obs                   52512 
_reflns.pdbx_Rmerge_I_obs            0.177 
_reflns.pdbx_netI_over_av_sigmaI     14.957 
_reflns.pdbx_netI_over_sigmaI        9.100 
_reflns.pdbx_chi_squared             2.809 
_reflns.pdbx_redundancy              6.300 
_reflns.percent_possible_obs         99.600 
_reflns.pdbx_Rrim_I_all              0.193 
_reflns.pdbx_Rpim_I_all              0.075 
_reflns.B_iso_Wilson_estimate        52.320 
_reflns.pdbx_diffrn_id               1 
_reflns.pdbx_ordinal                 1 
_reflns.entry_id                     5F1C 
_reflns.observed_criterion_sigma_I   ? 
_reflns.observed_criterion_sigma_F   ? 
_reflns.number_all                   ? 
_reflns.pdbx_Rsym_value              ? 
# 
loop_
_reflns_shell.pdbx_diffrn_id 
_reflns_shell.pdbx_ordinal 
_reflns_shell.d_res_high 
_reflns_shell.d_res_low 
_reflns_shell.number_measured_obs 
_reflns_shell.number_measured_all 
_reflns_shell.number_unique_obs 
_reflns_shell.pdbx_rejects 
_reflns_shell.Rmerge_I_obs 
_reflns_shell.meanI_over_sigI_obs 
_reflns_shell.pdbx_Rsym_value 
_reflns_shell.pdbx_chi_squared 
_reflns_shell.pdbx_redundancy 
_reflns_shell.percent_possible_obs 
_reflns_shell.pdbx_netI_over_sigmaI_obs 
_reflns_shell.number_possible 
_reflns_shell.number_unique_all 
_reflns_shell.Rmerge_F_all 
_reflns_shell.Rmerge_F_obs 
_reflns_shell.Rmerge_I_all 
_reflns_shell.meanI_over_sigI_all 
_reflns_shell.percent_possible_all 
_reflns_shell.pdbx_Rrim_I_all 
_reflns_shell.pdbx_Rpim_I_all 
_reflns_shell.pdbx_CC_half 
1 1  2.900 2.950  ? ? ? 0 0.845 ? ? 2.058 5.000 ? ? ? 2601 ? ? ? ? 99.600  0.941 0.406 0.062 
1 2  2.950 3.000  ? ? ? 0 0.774 ? ? 2.132 5.100 ? ? ? 2581 ? ? ? ? 99.500  0.860 0.367 0.153 
1 3  3.000 3.060  ? ? ? 0 0.745 ? ? 2.129 5.200 ? ? ? 2592 ? ? ? ? 99.400  0.828 0.353 0.189 
1 4  3.060 3.120  ? ? ? 0 0.703 ? ? 2.199 5.400 ? ? ? 2547 ? ? ? ? 99.200  0.778 0.326 0.329 
1 5  3.120 3.190  ? ? ? 0 0.662 ? ? 2.236 5.500 ? ? ? 2614 ? ? ? ? 99.700  0.731 0.304 0.370 
1 6  3.190 3.270  ? ? ? 0 0.608 ? ? 2.288 5.700 ? ? ? 2587 ? ? ? ? 99.700  0.669 0.273 0.497 
1 7  3.270 3.350  ? ? ? 0 0.537 ? ? 2.339 5.800 ? ? ? 2566 ? ? ? ? 99.700  0.589 0.239 0.636 
1 8  3.350 3.440  ? ? ? 0 0.469 ? ? 2.412 6.000 ? ? ? 2628 ? ? ? ? 99.700  0.513 0.204 0.773 
1 9  3.440 3.540  ? ? ? 0 0.405 ? ? 2.490 6.200 ? ? ? 2596 ? ? ? ? 99.800  0.442 0.173 0.856 
1 10 3.540 3.650  ? ? ? 0 0.344 ? ? 2.546 6.400 ? ? ? 2606 ? ? ? ? 99.900  0.373 0.144 0.922 
1 11 3.650 3.780  ? ? ? 0 0.302 ? ? 2.688 6.600 ? ? ? 2640 ? ? ? ? 99.900  0.328 0.125 0.929 
1 12 3.780 3.940  ? ? ? 0 0.247 ? ? 2.736 6.600 ? ? ? 2610 ? ? ? ? 100.000 0.268 0.101 0.961 
1 13 3.940 4.110  ? ? ? 0 0.191 ? ? 2.800 6.800 ? ? ? 2655 ? ? ? ? 100.000 0.206 0.078 0.979 
1 14 4.110 4.330  ? ? ? 0 0.136 ? ? 2.796 7.000 ? ? ? 2600 ? ? ? ? 99.800  0.146 0.054 0.990 
1 15 4.330 4.600  ? ? ? 0 0.112 ? ? 3.066 7.100 ? ? ? 2647 ? ? ? ? 100.000 0.120 0.044 0.993 
1 16 4.600 4.960  ? ? ? 0 0.100 ? ? 3.211 7.200 ? ? ? 2629 ? ? ? ? 100.000 0.108 0.039 0.995 
1 17 4.960 5.460  ? ? ? 0 0.102 ? ? 3.750 7.000 ? ? ? 2676 ? ? ? ? 100.000 0.110 0.040 0.994 
1 18 5.460 6.240  ? ? ? 0 0.107 ? ? 3.718 6.800 ? ? ? 2670 ? ? ? ? 99.800  0.115 0.043 0.994 
1 19 6.240 7.860  ? ? ? 0 0.078 ? ? 3.663 7.200 ? ? ? 2712 ? ? ? ? 100.000 0.084 0.031 0.996 
1 20 7.860 50.000 ? ? ? 0 0.049 ? ? 3.420 7.000 ? ? ? 2755 ? ? ? ? 96.000  0.052 0.019 0.998 
# 
_refine.entry_id                                 5F1C 
_refine.pdbx_refine_id                           'X-RAY DIFFRACTION' 
_refine.ls_d_res_high                            2.9000 
_refine.ls_d_res_low                             43.0680 
_refine.pdbx_ls_sigma_F                          1.380 
_refine.pdbx_data_cutoff_high_absF               ? 
_refine.pdbx_data_cutoff_low_absF                ? 
_refine.ls_percent_reflns_obs                    99.5200 
_refine.ls_number_reflns_obs                     52356 
_refine.ls_number_reflns_all                     ? 
_refine.pdbx_ls_cross_valid_method               'FREE R-VALUE' 
_refine.ls_matrix_type                           ? 
_refine.pdbx_R_Free_selection_details            ? 
_refine.details                                  ? 
_refine.ls_R_factor_all                          ? 
_refine.ls_R_factor_obs                          0.2560 
_refine.ls_R_factor_R_work                       0.2547 
_refine.ls_wR_factor_R_work                      ? 
_refine.ls_R_factor_R_free                       0.2888 
_refine.ls_wR_factor_R_free                      ? 
_refine.ls_percent_reflns_R_free                 3.8100 
_refine.ls_number_reflns_R_free                  1997 
_refine.ls_number_reflns_R_work                  50359 
_refine.ls_R_factor_R_free_error                 ? 
_refine.B_iso_mean                               65.0600 
_refine.solvent_model_param_bsol                 34.3660 
_refine.solvent_model_param_ksol                 0.2660 
_refine.pdbx_isotropic_thermal_model             ? 
_refine.aniso_B[1][1]                            9.1244 
_refine.aniso_B[2][2]                            -8.2075 
_refine.aniso_B[3][3]                            -0.9169 
_refine.aniso_B[1][2]                            -0.0000 
_refine.aniso_B[1][3]                            0.0000 
_refine.aniso_B[2][3]                            0.0000 
_refine.correlation_coeff_Fo_to_Fc               ? 
_refine.correlation_coeff_Fo_to_Fc_free          ? 
_refine.overall_SU_R_Cruickshank_DPI             ? 
_refine.pdbx_overall_SU_R_free_Cruickshank_DPI   ? 
_refine.pdbx_overall_SU_R_Blow_DPI               ? 
_refine.pdbx_overall_SU_R_free_Blow_DPI          ? 
_refine.overall_SU_R_free                        ? 
_refine.pdbx_overall_ESU_R                       ? 
_refine.pdbx_overall_ESU_R_Free                  ? 
_refine.overall_SU_ML                            0.9400 
_refine.overall_SU_B                             ? 
_refine.solvent_model_details                    'FLAT BULK SOLVENT MODEL' 
_refine.pdbx_solvent_vdw_probe_radii             1.1000 
_refine.pdbx_solvent_ion_probe_radii             ? 
_refine.pdbx_solvent_shrinkage_radii             0.8600 
_refine.ls_number_parameters                     ? 
_refine.ls_number_restraints                     ? 
_refine.pdbx_starting_model                      'ATP-bound zfP2X4-C structure (PDB: 4DW1)' 
_refine.pdbx_method_to_determine_struct          'MOLECULAR REPLACEMENT' 
_refine.pdbx_stereochemistry_target_values       ML 
_refine.pdbx_stereochem_target_val_spec_case     ? 
_refine.overall_FOM_work_R_set                   0.7734 
_refine.B_iso_max                                152.830 
_refine.B_iso_min                                12.570 
_refine.pdbx_overall_phase_error                 29.3000 
_refine.occupancy_max                            ? 
_refine.occupancy_min                            ? 
_refine.pdbx_diffrn_id                           1 
_refine.pdbx_TLS_residual_ADP_flag               ? 
_refine.pdbx_ls_sigma_I                          ? 
_refine.pdbx_data_cutoff_high_rms_absF           ? 
_refine.ls_R_factor_R_free_error_details         ? 
# 
_refine_hist.cycle_id                         final 
_refine_hist.pdbx_refine_id                   'X-RAY DIFFRACTION' 
_refine_hist.d_res_high                       2.9000 
_refine_hist.d_res_low                        43.0680 
_refine_hist.pdbx_number_atoms_ligand         176 
_refine_hist.number_atoms_solvent             119 
_refine_hist.number_atoms_total               8095 
_refine_hist.pdbx_number_residues_total       1042 
_refine_hist.pdbx_B_iso_mean_ligand           56.49 
_refine_hist.pdbx_B_iso_mean_solvent          44.45 
_refine_hist.pdbx_number_atoms_protein        7800 
_refine_hist.pdbx_number_atoms_nucleic_acid   0 
# 
loop_
_refine_ls_restr.pdbx_refine_id 
_refine_ls_restr.type 
_refine_ls_restr.number 
_refine_ls_restr.dev_ideal 
_refine_ls_restr.dev_ideal_target 
_refine_ls_restr.weight 
_refine_ls_restr.pdbx_restraint_function 
'X-RAY DIFFRACTION' f_bond_d           8166  0.014  ? ? ? 
'X-RAY DIFFRACTION' f_angle_d          11168 1.693  ? ? ? 
'X-RAY DIFFRACTION' f_chiral_restr     1302  0.102  ? ? ? 
'X-RAY DIFFRACTION' f_plane_restr      1418  0.008  ? ? ? 
'X-RAY DIFFRACTION' f_dihedral_angle_d 2851  19.252 ? ? ? 
# 
loop_
_refine_ls_restr_ncs.pdbx_ordinal 
_refine_ls_restr_ncs.pdbx_refine_id 
_refine_ls_restr_ncs.pdbx_ens_id 
_refine_ls_restr_ncs.dom_id 
_refine_ls_restr_ncs.pdbx_type 
_refine_ls_restr_ncs.pdbx_auth_asym_id 
_refine_ls_restr_ncs.pdbx_number 
_refine_ls_restr_ncs.rms_dev_position 
_refine_ls_restr_ncs.weight_position 
_refine_ls_restr_ncs.ncs_model_details 
_refine_ls_restr_ncs.rms_dev_B_iso 
_refine_ls_restr_ncs.weight_B_iso 
1 'X-RAY DIFFRACTION' 1 1 POSITIONAL A 2548 0.086 ? ? ? ? 
2 'X-RAY DIFFRACTION' 1 2 POSITIONAL B 2548 0.086 ? ? ? ? 
3 'X-RAY DIFFRACTION' 1 3 POSITIONAL C 2531 0.081 ? ? ? ? 
# 
loop_
_refine_ls_shell.d_res_high 
_refine_ls_shell.d_res_low 
_refine_ls_shell.pdbx_total_number_of_bins_used 
_refine_ls_shell.percent_reflns_obs 
_refine_ls_shell.number_reflns_R_work 
_refine_ls_shell.R_factor_all 
_refine_ls_shell.R_factor_R_work 
_refine_ls_shell.R_factor_R_free 
_refine_ls_shell.percent_reflns_R_free 
_refine_ls_shell.number_reflns_R_free 
_refine_ls_shell.R_factor_R_free_error 
_refine_ls_shell.number_reflns_all 
_refine_ls_shell.number_reflns_obs 
_refine_ls_shell.pdbx_refine_id 
_refine_ls_shell.R_factor_obs 
2.9000 2.9725  14 99.0000  3513 . 0.3954 0.4286 . 140 . 3653 . 'X-RAY DIFFRACTION' . 
2.9725 3.0529  14 99.0000  3566 . 0.3704 0.3635 . 141 . 3707 . 'X-RAY DIFFRACTION' . 
3.0529 3.1427  14 99.0000  3526 . 0.3506 0.3702 . 140 . 3666 . 'X-RAY DIFFRACTION' . 
3.1427 3.2441  14 100.0000 3545 . 0.3264 0.3543 . 140 . 3685 . 'X-RAY DIFFRACTION' . 
3.2441 3.3600  14 100.0000 3552 . 0.2986 0.3940 . 141 . 3693 . 'X-RAY DIFFRACTION' . 
3.3600 3.4945  14 100.0000 3561 . 0.2828 0.2958 . 142 . 3703 . 'X-RAY DIFFRACTION' . 
3.4945 3.6534  14 100.0000 3590 . 0.2519 0.2770 . 142 . 3732 . 'X-RAY DIFFRACTION' . 
3.6534 3.8459  14 100.0000 3596 . 0.2420 0.3094 . 142 . 3738 . 'X-RAY DIFFRACTION' . 
3.8459 4.0867  14 100.0000 3587 . 0.2245 0.2603 . 142 . 3729 . 'X-RAY DIFFRACTION' . 
4.0867 4.4020  14 100.0000 3618 . 0.1980 0.2447 . 144 . 3762 . 'X-RAY DIFFRACTION' . 
4.4020 4.8444  14 100.0000 3642 . 0.1894 0.1973 . 144 . 3786 . 'X-RAY DIFFRACTION' . 
4.8444 5.5442  14 100.0000 3640 . 0.1938 0.2368 . 144 . 3784 . 'X-RAY DIFFRACTION' . 
5.5442 6.9803  14 100.0000 3683 . 0.2357 0.2454 . 146 . 3829 . 'X-RAY DIFFRACTION' . 
6.9803 43.0724 14 97.0000  3740 . 0.2623 0.3133 . 149 . 3889 . 'X-RAY DIFFRACTION' . 
# 
loop_
_struct_ncs_dom.pdbx_ens_id 
_struct_ncs_dom.id 
_struct_ncs_dom.details 
1 1 'chain A and (resseq 30:372 )' 
1 2 'chain B and (resseq 30:372 )' 
1 3 'chain C and (resseq 30:372 )' 
# 
loop_
_struct_ncs_dom_lim.pdbx_ens_id 
_struct_ncs_dom_lim.dom_id 
_struct_ncs_dom_lim.pdbx_component_id 
_struct_ncs_dom_lim.pdbx_refine_code 
_struct_ncs_dom_lim.beg_auth_asym_id 
_struct_ncs_dom_lim.beg_auth_seq_id 
_struct_ncs_dom_lim.end_auth_asym_id 
_struct_ncs_dom_lim.end_auth_seq_id 
_struct_ncs_dom_lim.selection_details 
_struct_ncs_dom_lim.beg_label_asym_id 
_struct_ncs_dom_lim.beg_label_comp_id 
_struct_ncs_dom_lim.beg_label_seq_id 
_struct_ncs_dom_lim.beg_label_alt_id 
_struct_ncs_dom_lim.end_label_asym_id 
_struct_ncs_dom_lim.end_label_comp_id 
_struct_ncs_dom_lim.end_label_seq_id 
_struct_ncs_dom_lim.end_label_alt_id 
1 1 1 ? A 30 A 372 'chain A and (resseq 30:372 )' ? ? ? ? ? ? ? ? 
1 2 1 ? B 30 B 372 'chain B and (resseq 30:372 )' ? ? ? ? ? ? ? ? 
1 3 1 ? C 30 C 372 'chain C and (resseq 30:372 )' ? ? ? ? ? ? ? ? 
# 
_struct_ncs_ens.id        1 
_struct_ncs_ens.details   ? 
# 
_struct.entry_id                     5F1C 
_struct.title                        
'Crystal structure of an invertebrate P2X receptor from the Gulf Coast tick in the presence of ATP and Zn2+ ion at 2.9 Angstroms' 
_struct.pdbx_descriptor              'Putative uncharacterized protein' 
_struct.pdbx_model_details           ? 
_struct.pdbx_formula_weight          ? 
_struct.pdbx_formula_weight_method   ? 
_struct.pdbx_model_type_details      ? 
_struct.pdbx_CASP_flag               ? 
# 
_struct_keywords.entry_id        5F1C 
_struct_keywords.text            'ligand, Complex, channel, agonist, MEMBRANE PROTEIN' 
_struct_keywords.pdbx_keywords   'MEMBRANE PROTEIN' 
# 
loop_
_struct_asym.id 
_struct_asym.pdbx_blank_PDB_chainid_flag 
_struct_asym.pdbx_modified 
_struct_asym.entity_id 
_struct_asym.details 
A  N N 1 ? 
B  N N 1 ? 
C  N N 1 ? 
D  N N 2 ? 
E  N N 2 ? 
F  N N 3 ? 
G  N N 3 ? 
H  N N 3 ? 
I  N N 3 ? 
J  N N 3 ? 
K  N N 3 ? 
L  N N 4 ? 
M  N N 2 ? 
N  N N 2 ? 
O  N N 3 ? 
P  N N 3 ? 
Q  N N 3 ? 
R  N N 3 ? 
S  N N 4 ? 
T  N N 4 ? 
U  N N 2 ? 
V  N N 3 ? 
W  N N 3 ? 
X  N N 3 ? 
Y  N N 5 ? 
Z  N N 5 ? 
AA N N 5 ? 
# 
loop_
_struct_conf.conf_type_id 
_struct_conf.id 
_struct_conf.pdbx_PDB_helix_id 
_struct_conf.beg_label_comp_id 
_struct_conf.beg_label_asym_id 
_struct_conf.beg_label_seq_id 
_struct_conf.pdbx_beg_PDB_ins_code 
_struct_conf.end_label_comp_id 
_struct_conf.end_label_asym_id 
_struct_conf.end_label_seq_id 
_struct_conf.pdbx_end_PDB_ins_code 
_struct_conf.beg_auth_comp_id 
_struct_conf.beg_auth_asym_id 
_struct_conf.beg_auth_seq_id 
_struct_conf.end_auth_comp_id 
_struct_conf.end_auth_asym_id 
_struct_conf.end_auth_seq_id 
_struct_conf.pdbx_PDB_helix_class 
_struct_conf.details 
_struct_conf.pdbx_PDB_helix_length 
HELX_P HELX_P1  AA1 LEU A 12  ? TYR A 27  ? LEU A 30  TYR A 45  1 ? 16 
HELX_P HELX_P2  AA2 SER A 59  ? PHE A 63  ? SER A 77  PHE A 81  5 ? 5  
HELX_P HELX_P3  AA3 ILE A 79  ? VAL A 83  ? ILE A 97  VAL A 101 1 ? 5  
HELX_P HELX_P4  AA4 LEU A 181 ? ASN A 186 ? LEU A 199 ASN A 204 5 ? 6  
HELX_P HELX_P5  AA5 THR A 214 ? CYS A 219 ? THR A 232 CYS A 237 1 ? 6  
HELX_P HELX_P6  AA6 ILE A 234 ? ALA A 241 ? ILE A 252 ALA A 259 1 ? 8  
HELX_P HELX_P7  AA7 ASP A 244 ? GLY A 252 ? ASP A 262 GLY A 270 1 ? 9  
HELX_P HELX_P8  AA8 SER A 327 ? VAL A 343 ? SER A 345 VAL A 361 1 ? 17 
HELX_P HELX_P9  AA9 VAL A 344 ? VAL A 352 ? VAL A 362 VAL A 370 1 ? 9  
HELX_P HELX_P10 AB1 SER B 2   ? TYR B 27  ? SER B 20  TYR B 45  1 ? 26 
HELX_P HELX_P11 AB2 SER B 59  ? PHE B 63  ? SER B 77  PHE B 81  5 ? 5  
HELX_P HELX_P12 AB3 ILE B 79  ? VAL B 83  ? ILE B 97  VAL B 101 1 ? 5  
HELX_P HELX_P13 AB4 LEU B 181 ? ASN B 186 ? LEU B 199 ASN B 204 5 ? 6  
HELX_P HELX_P14 AB5 THR B 214 ? CYS B 219 ? THR B 232 CYS B 237 1 ? 6  
HELX_P HELX_P15 AB6 ILE B 234 ? ALA B 240 ? ILE B 252 ALA B 258 1 ? 7  
HELX_P HELX_P16 AB7 ASP B 244 ? GLY B 252 ? ASP B 262 GLY B 270 1 ? 9  
HELX_P HELX_P17 AB8 SER B 327 ? VAL B 343 ? SER B 345 VAL B 361 1 ? 17 
HELX_P HELX_P18 AB9 VAL B 344 ? LEU B 351 ? VAL B 362 LEU B 369 1 ? 8  
HELX_P HELX_P19 AC1 LEU C 12  ? TYR C 27  ? LEU C 30  TYR C 45  1 ? 16 
HELX_P HELX_P20 AC2 SER C 59  ? PHE C 63  ? SER C 77  PHE C 81  5 ? 5  
HELX_P HELX_P21 AC3 LYS C 70  ? LYS C 74  ? LYS C 88  LYS C 92  5 ? 5  
HELX_P HELX_P22 AC4 ILE C 79  ? VAL C 83  ? ILE C 97  VAL C 101 1 ? 5  
HELX_P HELX_P23 AC5 LEU C 181 ? ASN C 186 ? LEU C 199 ASN C 204 5 ? 6  
HELX_P HELX_P24 AC6 THR C 214 ? CYS C 219 ? THR C 232 CYS C 237 1 ? 6  
HELX_P HELX_P25 AC7 ILE C 234 ? ALA C 241 ? ILE C 252 ALA C 259 1 ? 8  
HELX_P HELX_P26 AC8 ASP C 244 ? GLY C 252 ? ASP C 262 GLY C 270 1 ? 9  
HELX_P HELX_P27 AC9 SER C 327 ? VAL C 343 ? SER C 345 VAL C 361 1 ? 17 
HELX_P HELX_P28 AD1 VAL C 344 ? VAL C 352 ? VAL C 362 VAL C 370 1 ? 9  
# 
_struct_conf_type.id          HELX_P 
_struct_conf_type.criteria    ? 
_struct_conf_type.reference   ? 
# 
loop_
_struct_conn.id 
_struct_conn.conn_type_id 
_struct_conn.pdbx_leaving_atom_flag 
_struct_conn.pdbx_PDB_id 
_struct_conn.ptnr1_label_asym_id 
_struct_conn.ptnr1_label_comp_id 
_struct_conn.ptnr1_label_seq_id 
_struct_conn.ptnr1_label_atom_id 
_struct_conn.pdbx_ptnr1_label_alt_id 
_struct_conn.pdbx_ptnr1_PDB_ins_code 
_struct_conn.pdbx_ptnr1_standard_comp_id 
_struct_conn.ptnr1_symmetry 
_struct_conn.ptnr2_label_asym_id 
_struct_conn.ptnr2_label_comp_id 
_struct_conn.ptnr2_label_seq_id 
_struct_conn.ptnr2_label_atom_id 
_struct_conn.pdbx_ptnr2_label_alt_id 
_struct_conn.pdbx_ptnr2_PDB_ins_code 
_struct_conn.ptnr1_auth_asym_id 
_struct_conn.ptnr1_auth_comp_id 
_struct_conn.ptnr1_auth_seq_id 
_struct_conn.ptnr2_auth_asym_id 
_struct_conn.ptnr2_auth_comp_id 
_struct_conn.ptnr2_auth_seq_id 
_struct_conn.ptnr2_symmetry 
_struct_conn.pdbx_ptnr3_label_atom_id 
_struct_conn.pdbx_ptnr3_label_seq_id 
_struct_conn.pdbx_ptnr3_label_comp_id 
_struct_conn.pdbx_ptnr3_label_asym_id 
_struct_conn.pdbx_ptnr3_label_alt_id 
_struct_conn.pdbx_ptnr3_PDB_ins_code 
_struct_conn.details 
_struct_conn.pdbx_dist_value 
_struct_conn.pdbx_value_order 
_struct_conn.pdbx_role 
disulf1  disulf ?    ? A CYS 109 SG  ? ? ? 1_555 A CYS 165 SG  ? ? A CYS 127 A CYS 183 1_555 ? ? ? ? ? ? ? 2.010 ? ?               
disulf2  disulf ?    ? A CYS 120 SG  ? ? ? 1_555 A CYS 146 SG  ? ? A CYS 138 A CYS 164 1_555 ? ? ? ? ? ? ? 2.018 ? ?               
disulf3  disulf ?    ? A CYS 129 SG  ? ? ? 1_555 A CYS 159 SG  ? ? A CYS 147 A CYS 177 1_555 ? ? ? ? ? ? ? 2.042 ? ?               
disulf4  disulf ?    ? A CYS 219 SG  ? ? ? 1_555 A CYS 229 SG  ? ? A CYS 237 A CYS 247 1_555 ? ? ? ? ? ? ? 2.032 ? ?               
disulf5  disulf ?    ? A CYS 263 SG  ? ? ? 1_555 A CYS 272 SG  ? ? A CYS 281 A CYS 290 1_555 ? ? ? ? ? ? ? 2.037 ? ?               
disulf6  disulf ?    ? B CYS 109 SG  ? ? ? 1_555 B CYS 165 SG  ? ? B CYS 127 B CYS 183 1_555 ? ? ? ? ? ? ? 1.992 ? ?               
disulf7  disulf ?    ? B CYS 120 SG  ? ? ? 1_555 B CYS 146 SG  ? ? B CYS 138 B CYS 164 1_555 ? ? ? ? ? ? ? 2.044 ? ?               
disulf8  disulf ?    ? B CYS 129 SG  ? ? ? 1_555 B CYS 159 SG  ? ? B CYS 147 B CYS 177 1_555 ? ? ? ? ? ? ? 2.052 ? ?               
disulf9  disulf ?    ? B CYS 219 SG  ? ? ? 1_555 B CYS 229 SG  ? ? B CYS 237 B CYS 247 1_555 ? ? ? ? ? ? ? 2.029 ? ?               
disulf10 disulf ?    ? B CYS 263 SG  ? ? ? 1_555 B CYS 272 SG  ? ? B CYS 281 B CYS 290 1_555 ? ? ? ? ? ? ? 2.048 ? ?               
disulf11 disulf ?    ? C CYS 109 SG  ? ? ? 1_555 C CYS 165 SG  ? ? C CYS 127 C CYS 183 1_555 ? ? ? ? ? ? ? 2.097 ? ?               
disulf12 disulf ?    ? C CYS 120 SG  ? ? ? 1_555 C CYS 146 SG  ? ? C CYS 138 C CYS 164 1_555 ? ? ? ? ? ? ? 2.103 ? ?               
disulf13 disulf ?    ? C CYS 129 SG  ? ? ? 1_555 C CYS 159 SG  ? ? C CYS 147 C CYS 177 1_555 ? ? ? ? ? ? ? 2.061 ? ?               
disulf14 disulf ?    ? C CYS 219 SG  ? ? ? 1_555 C CYS 229 SG  ? ? C CYS 237 C CYS 247 1_555 ? ? ? ? ? ? ? 2.048 ? ?               
disulf15 disulf ?    ? C CYS 263 SG  ? ? ? 1_555 C CYS 272 SG  ? ? C CYS 281 C CYS 290 1_555 ? ? ? ? ? ? ? 2.056 ? ?               
covale1  covale none ? A CYS 120 CB  ? ? ? 1_555 A CYS 146 SG  ? ? A CYS 138 A CYS 164 1_555 ? ? ? ? ? ? ? 1.763 ? ?               
covale2  covale one  ? A ASN 124 ND2 ? ? ? 1_555 D NAG .   C1  ? ? A ASN 142 A NAG 401 1_555 ? ? ? ? ? ? ? 1.468 ? N-Glycosylation 
covale3  covale one  ? A ASN 186 ND2 ? ? ? 1_555 E NAG .   C1  ? ? A ASN 204 A NAG 402 1_555 ? ? ? ? ? ? ? 1.438 ? N-Glycosylation 
covale4  covale none ? B CYS 120 CB  ? ? ? 1_555 B CYS 146 SG  ? ? B CYS 138 B CYS 164 1_555 ? ? ? ? ? ? ? 1.778 ? ?               
covale5  covale one  ? B ASN 124 ND2 ? ? ? 1_555 N NAG .   C1  ? ? B ASN 142 B NAG 402 1_555 ? ? ? ? ? ? ? 1.448 ? N-Glycosylation 
covale6  covale one  ? B ASN 186 ND2 ? ? ? 1_555 M NAG .   C1  ? ? B ASN 204 B NAG 401 1_555 ? ? ? ? ? ? ? 1.448 ? N-Glycosylation 
covale7  covale none ? C CYS 120 CB  ? ? ? 1_555 C CYS 146 SG  ? ? C CYS 138 C CYS 164 1_555 ? ? ? ? ? ? ? 1.820 ? ?               
covale8  covale one  ? C ASN 186 ND2 ? ? ? 1_555 U NAG .   C1  ? ? C ASN 204 C NAG 402 1_555 ? ? ? ? ? ? ? 1.455 ? N-Glycosylation 
metalc1  metalc ?    ? A GLU 87  OE1 ? ? ? 1_555 I ZN  .   ZN  ? ? A GLU 105 A ZN  406 1_555 ? ? ? ? ? ? ? 2.554 ? ?               
metalc2  metalc ?    ? A GLU 87  OE2 ? ? ? 1_555 I ZN  .   ZN  ? ? A GLU 105 A ZN  406 1_555 ? ? ? ? ? ? ? 2.490 ? ?               
metalc3  metalc ?    ? A GLU 88  OE1 ? ? ? 1_555 J ZN  .   ZN  ? ? A GLU 106 A ZN  407 1_555 ? ? ? ? ? ? ? 2.575 ? ?               
metalc4  metalc ?    ? A GLU 88  OE2 ? ? ? 1_555 J ZN  .   ZN  ? ? A GLU 106 A ZN  407 1_555 ? ? ? ? ? ? ? 2.439 ? ?               
metalc5  metalc ?    ? A GLU 105 OE1 ? ? ? 1_555 G ZN  .   ZN  ? ? A GLU 123 A ZN  404 1_555 ? ? ? ? ? ? ? 2.433 ? ?               
metalc6  metalc ?    ? A GLU 123 OE1 ? ? ? 1_555 H ZN  .   ZN  ? ? A GLU 141 A ZN  405 1_555 ? ? ? ? ? ? ? 2.167 ? ?               
metalc7  metalc ?    ? A GLU 123 OE2 ? ? ? 1_555 H ZN  .   ZN  ? ? A GLU 141 A ZN  405 1_555 ? ? ? ? ? ? ? 2.121 ? ?               
metalc8  metalc ?    ? A HIS 157 NE2 ? ? ? 1_555 H ZN  .   ZN  ? ? A HIS 175 A ZN  405 1_555 ? ? ? ? ? ? ? 2.461 ? ?               
metalc9  metalc ?    ? A ASP 170 OD1 ? ? ? 1_555 F ZN  .   ZN  ? ? A ASP 188 A ZN  403 1_555 ? ? ? ? ? ? ? 2.500 ? ?               
metalc10 metalc ?    ? A ASP 170 OD2 ? ? ? 1_555 F ZN  .   ZN  ? ? A ASP 188 A ZN  403 1_555 ? ? ? ? ? ? ? 2.221 ? ?               
metalc11 metalc ?    ? A GLU 196 OE1 ? ? ? 1_555 K ZN  .   ZN  ? ? A GLU 214 A ZN  408 1_555 ? ? ? ? ? ? ? 2.527 ? ?               
metalc12 metalc ?    ? A HIS 201 ND1 ? ? ? 1_555 K ZN  .   ZN  ? ? A HIS 219 A ZN  408 1_555 ? ? ? ? ? ? ? 2.607 ? ?               
metalc13 metalc ?    ? F ZN  .   ZN  ? ? ? 1_555 L ATP .   O3G ? ? A ZN  403 A ATP 409 1_555 ? ? ? ? ? ? ? 2.329 ? ?               
metalc14 metalc ?    ? G ZN  .   ZN  ? ? ? 4_545 B GLU 123 OE1 ? ? A ZN  404 B GLU 141 1_555 ? ? ? ? ? ? ? 2.311 ? ?               
metalc15 metalc ?    ? G ZN  .   ZN  ? ? ? 4_545 B GLU 123 OE2 ? ? A ZN  404 B GLU 141 1_555 ? ? ? ? ? ? ? 2.247 ? ?               
metalc16 metalc ?    ? G ZN  .   ZN  ? ? ? 4_545 B HIS 157 NE2 ? ? A ZN  404 B HIS 175 1_555 ? ? ? ? ? ? ? 2.144 ? ?               
metalc17 metalc ?    ? H ZN  .   ZN  ? ? ? 4_545 B GLU 105 OE1 ? ? A ZN  405 B GLU 123 1_555 ? ? ? ? ? ? ? 2.138 ? ?               
metalc18 metalc ?    ? I ZN  .   ZN  ? ? ? 1_555 C GLU 88  OE2 ? ? A ZN  406 C GLU 106 1_555 ? ? ? ? ? ? ? 2.519 ? ?               
metalc19 metalc ?    ? J ZN  .   ZN  ? ? ? 1_555 B GLU 87  OE1 ? ? A ZN  407 B GLU 105 1_555 ? ? ? ? ? ? ? 2.352 ? ?               
metalc20 metalc ?    ? J ZN  .   ZN  ? ? ? 1_555 B GLU 87  OE2 ? ? A ZN  407 B GLU 105 1_555 ? ? ? ? ? ? ? 2.449 ? ?               
metalc21 metalc ?    ? B GLY 1   N   ? ? ? 1_555 R ZN  .   ZN  ? ? B GLY 19  B ZN  406 1_555 ? ? ? ? ? ? ? 2.667 ? ?               
metalc22 metalc ?    ? B GLY 1   O   ? ? ? 1_555 R ZN  .   ZN  ? ? B GLY 19  B ZN  406 1_555 ? ? ? ? ? ? ? 2.433 ? ?               
metalc23 metalc ?    ? B ASP 6   OD2 ? ? ? 1_555 R ZN  .   ZN  ? ? B ASP 24  B ZN  406 1_555 ? ? ? ? ? ? ? 2.413 ? ?               
metalc24 metalc ?    ? B GLU 88  OE1 ? ? ? 1_555 P ZN  .   ZN  ? ? B GLU 106 B ZN  404 1_555 ? ? ? ? ? ? ? 2.461 ? ?               
metalc25 metalc ?    ? B GLU 88  OE2 ? ? ? 1_555 P ZN  .   ZN  ? ? B GLU 106 B ZN  404 1_555 ? ? ? ? ? ? ? 2.374 ? ?               
metalc26 metalc ?    ? B ASP 170 OD1 ? ? ? 1_555 O ZN  .   ZN  ? ? B ASP 188 B ZN  403 1_555 ? ? ? ? ? ? ? 2.585 ? ?               
metalc27 metalc ?    ? B ASP 170 OD2 ? ? ? 1_555 O ZN  .   ZN  ? ? B ASP 188 B ZN  403 1_555 ? ? ? ? ? ? ? 2.328 ? ?               
metalc28 metalc ?    ? B GLU 196 OE1 ? ? ? 1_555 Q ZN  .   ZN  ? ? B GLU 214 B ZN  405 1_555 ? ? ? ? ? ? ? 2.497 ? ?               
metalc29 metalc ?    ? O ZN  .   ZN  ? ? ? 1_555 S ATP .   O1G ? ? B ZN  403 B ATP 407 1_555 ? ? ? ? ? ? ? 2.429 ? ?               
metalc30 metalc ?    ? P ZN  .   ZN  ? ? ? 1_555 C GLU 87  OE1 ? ? B ZN  404 C GLU 105 1_555 ? ? ? ? ? ? ? 2.464 ? ?               
metalc31 metalc ?    ? P ZN  .   ZN  ? ? ? 1_555 C GLU 87  OE2 ? ? B ZN  404 C GLU 105 1_555 ? ? ? ? ? ? ? 2.329 ? ?               
metalc32 metalc ?    ? C HIS 157 NE2 ? ? ? 1_555 W ZN  .   ZN  ? ? C HIS 175 C ZN  404 1_555 ? ? ? ? ? ? ? 2.668 ? ?               
metalc33 metalc ?    ? C ASP 170 OD1 ? ? ? 1_555 V ZN  .   ZN  ? ? C ASP 188 C ZN  403 1_555 ? ? ? ? ? ? ? 2.644 ? ?               
metalc34 metalc ?    ? C ASP 170 OD2 ? ? ? 1_555 V ZN  .   ZN  ? ? C ASP 188 C ZN  403 1_555 ? ? ? ? ? ? ? 2.546 ? ?               
metalc35 metalc ?    ? C GLU 196 OE1 ? ? ? 1_555 X ZN  .   ZN  ? ? C GLU 214 C ZN  405 1_555 ? ? ? ? ? ? ? 2.537 ? ?               
metalc36 metalc ?    ? C HIS 201 ND1 ? ? ? 1_555 X ZN  .   ZN  ? ? C HIS 219 C ZN  405 1_555 ? ? ? ? ? ? ? 2.683 ? ?               
metalc37 metalc ?    ? T ATP .   O2G ? ? ? 1_555 V ZN  .   ZN  ? ? C ATP 401 C ZN  403 1_555 ? ? ? ? ? ? ? 2.363 ? ?               
# 
loop_
_struct_conn_type.id 
_struct_conn_type.criteria 
_struct_conn_type.reference 
disulf ? ? 
covale ? ? 
metalc ? ? 
# 
loop_
_struct_mon_prot_cis.pdbx_id 
_struct_mon_prot_cis.label_comp_id 
_struct_mon_prot_cis.label_seq_id 
_struct_mon_prot_cis.label_asym_id 
_struct_mon_prot_cis.label_alt_id 
_struct_mon_prot_cis.pdbx_PDB_ins_code 
_struct_mon_prot_cis.auth_comp_id 
_struct_mon_prot_cis.auth_seq_id 
_struct_mon_prot_cis.auth_asym_id 
_struct_mon_prot_cis.pdbx_label_comp_id_2 
_struct_mon_prot_cis.pdbx_label_seq_id_2 
_struct_mon_prot_cis.pdbx_label_asym_id_2 
_struct_mon_prot_cis.pdbx_PDB_ins_code_2 
_struct_mon_prot_cis.pdbx_auth_comp_id_2 
_struct_mon_prot_cis.pdbx_auth_seq_id_2 
_struct_mon_prot_cis.pdbx_auth_asym_id_2 
_struct_mon_prot_cis.pdbx_PDB_model_num 
_struct_mon_prot_cis.pdbx_omega_angle 
1  VAL 84  A . ? VAL 102 A PRO 85  A ? PRO 103 A 1 -12.99 
2  LYS 151 A . ? LYS 169 A PRO 152 A ? PRO 170 A 1 -6.12  
3  CYS 165 A . ? CYS 183 A PRO 166 A ? PRO 184 A 1 -6.97  
4  GLY 172 A . ? GLY 190 A PRO 173 A ? PRO 191 A 1 -0.48  
5  ILE 210 A . ? ILE 228 A GLU 211 A ? GLU 229 A 1 11.52  
6  VAL 287 A . ? VAL 305 A LEU 288 A ? LEU 306 A 1 21.19  
7  GLY 1   B . ? GLY 19  B SER 2   B ? SER 20  B 1 1.43   
8  VAL 84  B . ? VAL 102 B PRO 85  B ? PRO 103 B 1 -14.97 
9  LYS 151 B . ? LYS 169 B PRO 152 B ? PRO 170 B 1 -3.23  
10 CYS 165 B . ? CYS 183 B PRO 166 B ? PRO 184 B 1 -2.47  
11 GLY 172 B . ? GLY 190 B PRO 173 B ? PRO 191 B 1 -0.11  
12 ILE 210 B . ? ILE 228 B GLU 211 B ? GLU 229 B 1 10.50  
13 VAL 287 B . ? VAL 305 B LEU 288 B ? LEU 306 B 1 21.27  
14 VAL 84  C . ? VAL 102 C PRO 85  C ? PRO 103 C 1 -12.38 
15 LYS 151 C . ? LYS 169 C PRO 152 C ? PRO 170 C 1 -4.92  
16 CYS 165 C . ? CYS 183 C PRO 166 C ? PRO 184 C 1 0.59   
17 GLY 172 C . ? GLY 190 C PRO 173 C ? PRO 191 C 1 -0.34  
18 ILE 210 C . ? ILE 228 C GLU 211 C ? GLU 229 C 1 12.12  
19 VAL 287 C . ? VAL 305 C LEU 288 C ? LEU 306 C 1 20.19  
# 
loop_
_struct_sheet.id 
_struct_sheet.type 
_struct_sheet.number_strands 
_struct_sheet.details 
AA1 ? 2 ? 
AA2 ? 3 ? 
AA3 ? 3 ? 
AA4 ? 2 ? 
AA5 ? 6 ? 
AA6 ? 5 ? 
AA7 ? 2 ? 
AA8 ? 3 ? 
AA9 ? 3 ? 
AB1 ? 2 ? 
AB2 ? 6 ? 
AB3 ? 5 ? 
AB4 ? 2 ? 
AB5 ? 3 ? 
AB6 ? 3 ? 
AB7 ? 2 ? 
AB8 ? 6 ? 
AB9 ? 5 ? 
# 
loop_
_struct_sheet_order.sheet_id 
_struct_sheet_order.range_id_1 
_struct_sheet_order.range_id_2 
_struct_sheet_order.offset 
_struct_sheet_order.sense 
AA1 1 2 ? anti-parallel 
AA2 1 2 ? anti-parallel 
AA2 2 3 ? anti-parallel 
AA3 1 2 ? anti-parallel 
AA3 2 3 ? anti-parallel 
AA4 1 2 ? anti-parallel 
AA5 1 2 ? anti-parallel 
AA5 2 3 ? anti-parallel 
AA5 3 4 ? anti-parallel 
AA5 4 5 ? parallel      
AA5 5 6 ? anti-parallel 
AA6 1 2 ? anti-parallel 
AA6 2 3 ? anti-parallel 
AA6 3 4 ? anti-parallel 
AA6 4 5 ? anti-parallel 
AA7 1 2 ? anti-parallel 
AA8 1 2 ? anti-parallel 
AA8 2 3 ? anti-parallel 
AA9 1 2 ? anti-parallel 
AA9 2 3 ? anti-parallel 
AB1 1 2 ? anti-parallel 
AB2 1 2 ? anti-parallel 
AB2 2 3 ? anti-parallel 
AB2 3 4 ? anti-parallel 
AB2 4 5 ? parallel      
AB2 5 6 ? anti-parallel 
AB3 1 2 ? anti-parallel 
AB3 2 3 ? anti-parallel 
AB3 3 4 ? anti-parallel 
AB3 4 5 ? anti-parallel 
AB4 1 2 ? anti-parallel 
AB5 1 2 ? anti-parallel 
AB5 2 3 ? anti-parallel 
AB6 1 2 ? anti-parallel 
AB6 2 3 ? anti-parallel 
AB7 1 2 ? anti-parallel 
AB8 1 2 ? anti-parallel 
AB8 2 3 ? anti-parallel 
AB8 3 4 ? anti-parallel 
AB8 4 5 ? parallel      
AB8 5 6 ? anti-parallel 
AB9 1 2 ? anti-parallel 
AB9 2 3 ? anti-parallel 
AB9 3 4 ? anti-parallel 
AB9 4 5 ? anti-parallel 
# 
loop_
_struct_sheet_range.sheet_id 
_struct_sheet_range.id 
_struct_sheet_range.beg_label_comp_id 
_struct_sheet_range.beg_label_asym_id 
_struct_sheet_range.beg_label_seq_id 
_struct_sheet_range.pdbx_beg_PDB_ins_code 
_struct_sheet_range.end_label_comp_id 
_struct_sheet_range.end_label_asym_id 
_struct_sheet_range.end_label_seq_id 
_struct_sheet_range.pdbx_end_PDB_ins_code 
_struct_sheet_range.beg_auth_comp_id 
_struct_sheet_range.beg_auth_asym_id 
_struct_sheet_range.beg_auth_seq_id 
_struct_sheet_range.end_auth_comp_id 
_struct_sheet_range.end_auth_asym_id 
_struct_sheet_range.end_auth_seq_id 
AA1 1 GLN A 36  ? GLN A 37  ? GLN A 54  GLN A 55  
AA1 2 LYS A 325 ? LEU A 326 ? LYS A 343 LEU A 344 
AA2 1 PHE A 41  ? LYS A 50  ? PHE A 59  LYS A 68  
AA2 2 THR A 188 ? PHE A 197 ? THR A 206 PHE A 215 
AA2 3 VAL A 202 ? SER A 205 ? VAL A 220 SER A 223 
AA3 1 PHE A 41  ? LYS A 50  ? PHE A 59  LYS A 68  
AA3 2 THR A 188 ? PHE A 197 ? THR A 206 PHE A 215 
AA3 3 VAL A 231 ? ARG A 233 ? VAL A 249 ARG A 251 
AA4 1 VAL A 52  ? SER A 54  ? VAL A 70  SER A 72  
AA4 2 VAL A 76  ? ASP A 78  ? VAL A 94  ASP A 96  
AA5 1 GLY A 140 ? GLN A 148 ? GLY A 158 GLN A 166 
AA5 2 HIS A 157 ? CYS A 165 ? HIS A 175 CYS A 183 
AA5 3 GLN A 91  ? PRO A 110 ? GLN A 109 PRO A 128 
AA5 4 GLU A 304 ? ARG A 322 ? GLU A 322 ARG A 340 
AA5 5 GLY A 253 ? ASP A 262 ? GLY A 271 ASP A 280 
AA5 6 ASN A 275 ? ARG A 280 ? ASN A 293 ARG A 298 
AA6 1 GLY A 140 ? GLN A 148 ? GLY A 158 GLN A 166 
AA6 2 HIS A 157 ? CYS A 165 ? HIS A 175 CYS A 183 
AA6 3 GLN A 91  ? PRO A 110 ? GLN A 109 PRO A 128 
AA6 4 GLU A 304 ? ARG A 322 ? GLU A 322 ARG A 340 
AA6 5 ASN A 293 ? TYR A 299 ? ASN A 311 TYR A 317 
AA7 1 GLN B 36  ? GLN B 37  ? GLN B 54  GLN B 55  
AA7 2 LYS B 325 ? LEU B 326 ? LYS B 343 LEU B 344 
AA8 1 PHE B 41  ? LYS B 50  ? PHE B 59  LYS B 68  
AA8 2 THR B 188 ? PHE B 197 ? THR B 206 PHE B 215 
AA8 3 VAL B 202 ? SER B 205 ? VAL B 220 SER B 223 
AA9 1 PHE B 41  ? LYS B 50  ? PHE B 59  LYS B 68  
AA9 2 THR B 188 ? PHE B 197 ? THR B 206 PHE B 215 
AA9 3 VAL B 231 ? ARG B 233 ? VAL B 249 ARG B 251 
AB1 1 VAL B 52  ? SER B 54  ? VAL B 70  SER B 72  
AB1 2 VAL B 76  ? ASP B 78  ? VAL B 94  ASP B 96  
AB2 1 GLY B 140 ? GLN B 148 ? GLY B 158 GLN B 166 
AB2 2 HIS B 157 ? CYS B 165 ? HIS B 175 CYS B 183 
AB2 3 GLN B 91  ? PRO B 110 ? GLN B 109 PRO B 128 
AB2 4 GLU B 304 ? ARG B 322 ? GLU B 322 ARG B 340 
AB2 5 GLY B 253 ? ASP B 262 ? GLY B 271 ASP B 280 
AB2 6 ASN B 275 ? ARG B 280 ? ASN B 293 ARG B 298 
AB3 1 GLY B 140 ? GLN B 148 ? GLY B 158 GLN B 166 
AB3 2 HIS B 157 ? CYS B 165 ? HIS B 175 CYS B 183 
AB3 3 GLN B 91  ? PRO B 110 ? GLN B 109 PRO B 128 
AB3 4 GLU B 304 ? ARG B 322 ? GLU B 322 ARG B 340 
AB3 5 ASN B 293 ? TYR B 299 ? ASN B 311 TYR B 317 
AB4 1 GLN C 36  ? GLN C 37  ? GLN C 54  GLN C 55  
AB4 2 LYS C 325 ? LEU C 326 ? LYS C 343 LEU C 344 
AB5 1 PHE C 41  ? LYS C 50  ? PHE C 59  LYS C 68  
AB5 2 THR C 188 ? PHE C 197 ? THR C 206 PHE C 215 
AB5 3 VAL C 202 ? SER C 205 ? VAL C 220 SER C 223 
AB6 1 PHE C 41  ? LYS C 50  ? PHE C 59  LYS C 68  
AB6 2 THR C 188 ? PHE C 197 ? THR C 206 PHE C 215 
AB6 3 VAL C 231 ? ARG C 233 ? VAL C 249 ARG C 251 
AB7 1 VAL C 52  ? SER C 54  ? VAL C 70  SER C 72  
AB7 2 VAL C 76  ? ASP C 78  ? VAL C 94  ASP C 96  
AB8 1 GLY C 140 ? GLN C 148 ? GLY C 158 GLN C 166 
AB8 2 HIS C 157 ? CYS C 165 ? HIS C 175 CYS C 183 
AB8 3 GLN C 91  ? PRO C 110 ? GLN C 109 PRO C 128 
AB8 4 GLU C 304 ? ARG C 322 ? GLU C 322 ARG C 340 
AB8 5 GLY C 253 ? ASP C 262 ? GLY C 271 ASP C 280 
AB8 6 ASN C 275 ? ARG C 280 ? ASN C 293 ARG C 298 
AB9 1 GLY C 140 ? GLN C 148 ? GLY C 158 GLN C 166 
AB9 2 HIS C 157 ? CYS C 165 ? HIS C 175 CYS C 183 
AB9 3 GLN C 91  ? PRO C 110 ? GLN C 109 PRO C 128 
AB9 4 GLU C 304 ? ARG C 322 ? GLU C 322 ARG C 340 
AB9 5 ASN C 293 ? TYR C 299 ? ASN C 311 TYR C 317 
# 
loop_
_pdbx_struct_sheet_hbond.sheet_id 
_pdbx_struct_sheet_hbond.range_id_1 
_pdbx_struct_sheet_hbond.range_id_2 
_pdbx_struct_sheet_hbond.range_1_label_atom_id 
_pdbx_struct_sheet_hbond.range_1_label_comp_id 
_pdbx_struct_sheet_hbond.range_1_label_asym_id 
_pdbx_struct_sheet_hbond.range_1_label_seq_id 
_pdbx_struct_sheet_hbond.range_1_PDB_ins_code 
_pdbx_struct_sheet_hbond.range_1_auth_atom_id 
_pdbx_struct_sheet_hbond.range_1_auth_comp_id 
_pdbx_struct_sheet_hbond.range_1_auth_asym_id 
_pdbx_struct_sheet_hbond.range_1_auth_seq_id 
_pdbx_struct_sheet_hbond.range_2_label_atom_id 
_pdbx_struct_sheet_hbond.range_2_label_comp_id 
_pdbx_struct_sheet_hbond.range_2_label_asym_id 
_pdbx_struct_sheet_hbond.range_2_label_seq_id 
_pdbx_struct_sheet_hbond.range_2_PDB_ins_code 
_pdbx_struct_sheet_hbond.range_2_auth_atom_id 
_pdbx_struct_sheet_hbond.range_2_auth_comp_id 
_pdbx_struct_sheet_hbond.range_2_auth_asym_id 
_pdbx_struct_sheet_hbond.range_2_auth_seq_id 
AA1 1 2 N GLN A 37  ? N GLN A 55  O LYS A 325 ? O LYS A 343 
AA2 1 2 N LYS A 50  ? N LYS A 68  O THR A 188 ? O THR A 206 
AA2 2 3 N ILE A 195 ? N ILE A 213 O ARG A 204 ? O ARG A 222 
AA3 1 2 N LYS A 50  ? N LYS A 68  O THR A 188 ? O THR A 206 
AA3 2 3 N VAL A 189 ? N VAL A 207 O PHE A 232 ? O PHE A 250 
AA4 1 2 N VAL A 53  ? N VAL A 71  O TRP A 77  ? O TRP A 95  
AA5 1 2 N THR A 143 ? N THR A 161 O GLU A 160 ? O GLU A 178 
AA5 2 3 O ILE A 161 ? O ILE A 179 N CYS A 109 ? N CYS A 127 
AA5 3 4 N PHE A 92  ? N PHE A 110 O PHE A 315 ? O PHE A 333 
AA5 4 5 O VAL A 316 ? O VAL A 334 N VAL A 257 ? N VAL A 275 
AA5 5 6 N GLN A 256 ? N GLN A 274 O LEU A 279 ? O LEU A 297 
AA6 1 2 N THR A 143 ? N THR A 161 O GLU A 160 ? O GLU A 178 
AA6 2 3 O ILE A 161 ? O ILE A 179 N CYS A 109 ? N CYS A 127 
AA6 3 4 N PHE A 92  ? N PHE A 110 O PHE A 315 ? O PHE A 333 
AA6 4 5 O ALA A 310 ? O ALA A 328 N PHE A 294 ? N PHE A 312 
AA7 1 2 N GLN B 37  ? N GLN B 55  O LYS B 325 ? O LYS B 343 
AA8 1 2 N THR B 46  ? N THR B 64  O LYS B 192 ? O LYS B 210 
AA8 2 3 N ILE B 195 ? N ILE B 213 O ARG B 204 ? O ARG B 222 
AA9 1 2 N THR B 46  ? N THR B 64  O LYS B 192 ? O LYS B 210 
AA9 2 3 N VAL B 189 ? N VAL B 207 O PHE B 232 ? O PHE B 250 
AB1 1 2 N VAL B 53  ? N VAL B 71  O TRP B 77  ? O TRP B 95  
AB2 1 2 N THR B 143 ? N THR B 161 O GLU B 160 ? O GLU B 178 
AB2 2 3 O ILE B 161 ? O ILE B 179 N CYS B 109 ? N CYS B 127 
AB2 3 4 N PHE B 92  ? N PHE B 110 O PHE B 315 ? O PHE B 333 
AB2 4 5 O VAL B 316 ? O VAL B 334 N VAL B 257 ? N VAL B 275 
AB2 5 6 N LEU B 258 ? N LEU B 276 O SER B 277 ? O SER B 295 
AB3 1 2 N THR B 143 ? N THR B 161 O GLU B 160 ? O GLU B 178 
AB3 2 3 O ILE B 161 ? O ILE B 179 N CYS B 109 ? N CYS B 127 
AB3 3 4 N PHE B 92  ? N PHE B 110 O PHE B 315 ? O PHE B 333 
AB3 4 5 O ALA B 310 ? O ALA B 328 N PHE B 294 ? N PHE B 312 
AB4 1 2 N GLN C 37  ? N GLN C 55  O LYS C 325 ? O LYS C 343 
AB5 1 2 N LYS C 50  ? N LYS C 68  O THR C 188 ? O THR C 206 
AB5 2 3 N ILE C 195 ? N ILE C 213 O ARG C 204 ? O ARG C 222 
AB6 1 2 N LYS C 50  ? N LYS C 68  O THR C 188 ? O THR C 206 
AB6 2 3 N VAL C 189 ? N VAL C 207 O PHE C 232 ? O PHE C 250 
AB7 1 2 N VAL C 53  ? N VAL C 71  O TRP C 77  ? O TRP C 95  
AB8 1 2 N THR C 143 ? N THR C 161 O GLU C 160 ? O GLU C 178 
AB8 2 3 O ILE C 161 ? O ILE C 179 N CYS C 109 ? N CYS C 127 
AB8 3 4 N ASN C 97  ? N ASN C 115 O TYR C 311 ? O TYR C 329 
AB8 4 5 O VAL C 316 ? O VAL C 334 N VAL C 257 ? N VAL C 275 
AB8 5 6 N GLN C 256 ? N GLN C 274 O LEU C 279 ? O LEU C 297 
AB9 1 2 N THR C 143 ? N THR C 161 O GLU C 160 ? O GLU C 178 
AB9 2 3 O ILE C 161 ? O ILE C 179 N CYS C 109 ? N CYS C 127 
AB9 3 4 N ASN C 97  ? N ASN C 115 O TYR C 311 ? O TYR C 329 
AB9 4 5 O ALA C 310 ? O ALA C 328 N PHE C 294 ? N PHE C 312 
# 
_atom_sites.entry_id                    5F1C 
_atom_sites.fract_transf_matrix[1][1]   0.012127 
_atom_sites.fract_transf_matrix[1][2]   0.000000 
_atom_sites.fract_transf_matrix[1][3]   0.000000 
_atom_sites.fract_transf_matrix[2][1]   0.000000 
_atom_sites.fract_transf_matrix[2][2]   0.007148 
_atom_sites.fract_transf_matrix[2][3]   0.000000 
_atom_sites.fract_transf_matrix[3][1]   0.000000 
_atom_sites.fract_transf_matrix[3][2]   0.000000 
_atom_sites.fract_transf_matrix[3][3]   0.004950 
_atom_sites.fract_transf_vector[1]      0.000000 
_atom_sites.fract_transf_vector[2]      0.000000 
_atom_sites.fract_transf_vector[3]      0.000000 
# 
loop_
_atom_type.symbol 
C  
N  
O  
P  
S  
ZN 
# 
loop_
_atom_site.group_PDB 
_atom_site.id 
_atom_site.type_symbol 
_atom_site.label_atom_id 
_atom_site.label_alt_id 
_atom_site.label_comp_id 
_atom_site.label_asym_id 
_atom_site.label_entity_id 
_atom_site.label_seq_id 
_atom_site.pdbx_PDB_ins_code 
_atom_site.Cartn_x 
_atom_site.Cartn_y 
_atom_site.Cartn_z 
_atom_site.occupancy 
_atom_site.B_iso_or_equiv 
_atom_site.pdbx_formal_charge 
_atom_site.auth_seq_id 
_atom_site.auth_comp_id 
_atom_site.auth_asym_id 
_atom_site.auth_atom_id 
_atom_site.pdbx_PDB_model_num 
ATOM   1    N  N     . LEU A  1 12  ? 26.036 47.347  -45.106 1.00 110.62 ? 30  LEU A N     1 
ATOM   2    C  CA    . LEU A  1 12  ? 25.965 45.998  -44.540 1.00 109.51 ? 30  LEU A CA    1 
ATOM   3    C  C     . LEU A  1 12  ? 27.322 45.578  -43.983 1.00 106.28 ? 30  LEU A C     1 
ATOM   4    O  O     . LEU A  1 12  ? 27.403 44.695  -43.125 1.00 109.45 ? 30  LEU A O     1 
ATOM   5    C  CB    . LEU A  1 12  ? 25.475 44.980  -45.586 1.00 92.28  ? 30  LEU A CB    1 
ATOM   6    N  N     . ASN A  1 13  ? 28.379 46.228  -44.474 1.00 105.25 ? 31  ASN A N     1 
ATOM   7    C  CA    . ASN A  1 13  ? 29.752 45.942  -44.050 1.00 107.07 ? 31  ASN A CA    1 
ATOM   8    C  C     . ASN A  1 13  ? 30.066 46.351  -42.600 1.00 109.72 ? 31  ASN A C     1 
ATOM   9    O  O     . ASN A  1 13  ? 30.835 45.669  -41.896 1.00 108.46 ? 31  ASN A O     1 
ATOM   10   C  CB    . ASN A  1 13  ? 30.757 46.555  -45.032 1.00 92.28  ? 31  ASN A CB    1 
ATOM   11   C  CG    . ASN A  1 13  ? 30.811 45.800  -46.364 1.00 99.26  ? 31  ASN A CG    1 
ATOM   12   O  OD1   . ASN A  1 13  ? 29.891 45.038  -46.714 1.00 89.88  ? 31  ASN A OD1   1 
ATOM   13   N  ND2   . ASN A  1 13  ? 31.896 46.008  -47.113 1.00 93.03  ? 31  ASN A ND2   1 
ATOM   14   N  N     . ARG A  1 14  ? 29.460 47.449  -42.154 1.00 113.13 ? 32  ARG A N     1 
ATOM   15   C  CA    . ARG A  1 14  ? 29.548 47.849  -40.752 1.00 111.23 ? 32  ARG A CA    1 
ATOM   16   C  C     . ARG A  1 14  ? 28.752 46.875  -39.873 1.00 114.71 ? 32  ARG A C     1 
ATOM   17   O  O     . ARG A  1 14  ? 29.176 46.545  -38.753 1.00 118.85 ? 32  ARG A O     1 
ATOM   18   C  CB    . ARG A  1 14  ? 29.049 49.285  -40.562 1.00 99.31  ? 32  ARG A CB    1 
ATOM   19   N  N     . LEU A  1 15  ? 27.610 46.413  -40.395 1.00 110.68 ? 33  LEU A N     1 
ATOM   20   C  CA    . LEU A  1 15  ? 26.759 45.433  -39.704 1.00 116.50 ? 33  LEU A CA    1 
ATOM   21   C  C     . LEU A  1 15  ? 27.463 44.088  -39.438 1.00 112.98 ? 33  LEU A C     1 
ATOM   22   O  O     . LEU A  1 15  ? 27.438 43.554  -38.314 1.00 108.66 ? 33  LEU A O     1 
ATOM   23   C  CB    . LEU A  1 15  ? 25.460 45.194  -40.494 1.00 112.04 ? 33  LEU A CB    1 
ATOM   24   C  CG    . LEU A  1 15  ? 24.534 44.098  -39.936 1.00 105.10 ? 33  LEU A CG    1 
ATOM   25   C  CD1   . LEU A  1 15  ? 23.147 44.654  -39.700 1.00 103.91 ? 33  LEU A CD1   1 
ATOM   26   C  CD2   . LEU A  1 15  ? 24.481 42.882  -40.855 1.00 94.15  ? 33  LEU A CD2   1 
ATOM   27   N  N     . ILE A  1 16  ? 28.078 43.548  -40.487 1.00 105.05 ? 34  ILE A N     1 
ATOM   28   C  CA    . ILE A  1 16  ? 28.811 42.298  -40.377 1.00 104.97 ? 34  ILE A CA    1 
ATOM   29   C  C     . ILE A  1 16  ? 30.141 42.501  -39.643 1.00 102.14 ? 34  ILE A C     1 
ATOM   30   O  O     . ILE A  1 16  ? 30.663 41.565  -39.037 1.00 108.44 ? 34  ILE A O     1 
ATOM   31   C  CB    . ILE A  1 16  ? 29.020 41.625  -41.761 1.00 99.76  ? 34  ILE A CB    1 
ATOM   32   C  CG1   . ILE A  1 16  ? 29.963 42.455  -42.637 1.00 99.72  ? 34  ILE A CG1   1 
ATOM   33   C  CG2   . ILE A  1 16  ? 27.669 41.387  -42.446 1.00 91.56  ? 34  ILE A CG2   1 
ATOM   34   C  CD1   . ILE A  1 16  ? 31.243 41.742  -43.036 1.00 98.79  ? 34  ILE A CD1   1 
ATOM   35   N  N     . GLN A  1 17  ? 30.689 43.713  -39.682 1.00 101.23 ? 35  GLN A N     1 
ATOM   36   C  CA    . GLN A  1 17  ? 31.829 43.998  -38.819 1.00 100.61 ? 35  GLN A CA    1 
ATOM   37   C  C     . GLN A  1 17  ? 31.402 43.892  -37.345 1.00 100.50 ? 35  GLN A C     1 
ATOM   38   O  O     . GLN A  1 17  ? 32.131 43.330  -36.527 1.00 99.68  ? 35  GLN A O     1 
ATOM   39   C  CB    . GLN A  1 17  ? 32.450 45.364  -39.132 1.00 95.13  ? 35  GLN A CB    1 
ATOM   40   N  N     . LEU A  1 18  ? 30.214 44.407  -37.018 1.00 102.52 ? 36  LEU A N     1 
ATOM   41   C  CA    . LEU A  1 18  ? 29.693 44.319  -35.647 1.00 109.19 ? 36  LEU A CA    1 
ATOM   42   C  C     . LEU A  1 18  ? 29.345 42.875  -35.258 1.00 106.61 ? 36  LEU A C     1 
ATOM   43   O  O     . LEU A  1 18  ? 29.551 42.446  -34.112 1.00 96.01  ? 36  LEU A O     1 
ATOM   44   C  CB    . LEU A  1 18  ? 28.477 45.247  -35.441 1.00 103.99 ? 36  LEU A CB    1 
ATOM   45   C  CG    . LEU A  1 18  ? 28.736 46.676  -34.919 1.00 101.39 ? 36  LEU A CG    1 
ATOM   46   C  CD1   . LEU A  1 18  ? 27.460 47.262  -34.317 1.00 86.02  ? 36  LEU A CD1   1 
ATOM   47   C  CD2   . LEU A  1 18  ? 29.906 46.736  -33.912 1.00 96.71  ? 36  LEU A CD2   1 
ATOM   48   N  N     . LEU A  1 19  ? 28.819 42.136  -36.228 1.00 106.06 ? 37  LEU A N     1 
ATOM   49   C  CA    . LEU A  1 19  ? 28.531 40.715  -36.056 1.00 109.27 ? 37  LEU A CA    1 
ATOM   50   C  C     . LEU A  1 19  ? 29.792 39.929  -35.689 1.00 104.76 ? 37  LEU A C     1 
ATOM   51   O  O     . LEU A  1 19  ? 29.857 39.278  -34.638 1.00 99.99  ? 37  LEU A O     1 
ATOM   52   C  CB    . LEU A  1 19  ? 27.925 40.154  -37.349 1.00 104.98 ? 37  LEU A CB    1 
ATOM   53   C  CG    . LEU A  1 19  ? 26.397 40.051  -37.403 1.00 110.35 ? 37  LEU A CG    1 
ATOM   54   C  CD1   . LEU A  1 19  ? 25.933 38.659  -36.909 1.00 97.83  ? 37  LEU A CD1   1 
ATOM   55   C  CD2   . LEU A  1 19  ? 25.727 41.195  -36.609 1.00 105.46 ? 37  LEU A CD2   1 
ATOM   56   N  N     . ILE A  1 20  ? 30.791 40.011  -36.563 1.00 102.12 ? 38  ILE A N     1 
ATOM   57   C  CA    . ILE A  1 20  ? 32.091 39.401  -36.323 1.00 89.74  ? 38  ILE A CA    1 
ATOM   58   C  C     . ILE A  1 20  ? 32.747 39.860  -35.012 1.00 92.64  ? 38  ILE A C     1 
ATOM   59   O  O     . ILE A  1 20  ? 33.277 39.037  -34.271 1.00 89.88  ? 38  ILE A O     1 
ATOM   60   C  CB    . ILE A  1 20  ? 33.028 39.669  -37.513 1.00 79.96  ? 38  ILE A CB    1 
ATOM   61   C  CG1   . ILE A  1 20  ? 32.494 38.930  -38.739 1.00 84.42  ? 38  ILE A CG1   1 
ATOM   62   C  CG2   . ILE A  1 20  ? 34.449 39.237  -37.196 1.00 81.49  ? 38  ILE A CG2   1 
ATOM   63   C  CD1   . ILE A  1 20  ? 33.124 39.372  -40.041 1.00 100.06 ? 38  ILE A CD1   1 
ATOM   64   N  N     . LEU A  1 21  ? 32.696 41.158  -34.723 1.00 93.07  ? 39  LEU A N     1 
ATOM   65   C  CA    . LEU A  1 21  ? 33.281 41.681  -33.494 1.00 92.88  ? 39  LEU A CA    1 
ATOM   66   C  C     . LEU A  1 21  ? 32.576 41.147  -32.236 1.00 96.13  ? 39  LEU A C     1 
ATOM   67   O  O     . LEU A  1 21  ? 33.233 40.818  -31.241 1.00 99.37  ? 39  LEU A O     1 
ATOM   68   C  CB    . LEU A  1 21  ? 33.277 43.213  -33.503 1.00 95.35  ? 39  LEU A CB    1 
ATOM   69   C  CG    . LEU A  1 21  ? 33.463 43.835  -32.112 1.00 105.31 ? 39  LEU A CG    1 
ATOM   70   C  CD1   . LEU A  1 21  ? 34.747 44.695  -32.012 1.00 86.00  ? 39  LEU A CD1   1 
ATOM   71   C  CD2   . LEU A  1 21  ? 32.206 44.618  -31.698 1.00 105.95 ? 39  LEU A CD2   1 
ATOM   72   N  N     . GLY A  1 22  ? 31.249 41.047  -32.292 1.00 94.89  ? 40  GLY A N     1 
ATOM   73   C  CA    . GLY A  1 22  ? 30.463 40.538  -31.179 1.00 95.62  ? 40  GLY A CA    1 
ATOM   74   C  C     . GLY A  1 22  ? 30.621 39.038  -31.001 1.00 94.51  ? 40  GLY A C     1 
ATOM   75   O  O     . GLY A  1 22  ? 30.491 38.501  -29.897 1.00 90.08  ? 40  GLY A O     1 
ATOM   76   N  N     . TYR A  1 23  ? 30.904 38.360  -32.105 1.00 96.29  ? 41  TYR A N     1 
ATOM   77   C  CA    . TYR A  1 23  ? 31.138 36.921  -32.101 1.00 90.02  ? 41  TYR A CA    1 
ATOM   78   C  C     . TYR A  1 23  ? 32.515 36.579  -31.536 1.00 89.06  ? 41  TYR A C     1 
ATOM   79   O  O     . TYR A  1 23  ? 32.652 35.680  -30.697 1.00 95.37  ? 41  TYR A O     1 
ATOM   80   C  CB    . TYR A  1 23  ? 31.002 36.377  -33.525 1.00 90.15  ? 41  TYR A CB    1 
ATOM   81   C  CG    . TYR A  1 23  ? 31.599 35.009  -33.716 1.00 92.03  ? 41  TYR A CG    1 
ATOM   82   C  CD1   . TYR A  1 23  ? 30.986 33.882  -33.172 1.00 93.70  ? 41  TYR A CD1   1 
ATOM   83   C  CD2   . TYR A  1 23  ? 32.776 34.843  -34.446 1.00 88.10  ? 41  TYR A CD2   1 
ATOM   84   C  CE1   . TYR A  1 23  ? 31.533 32.623  -33.346 1.00 104.24 ? 41  TYR A CE1   1 
ATOM   85   C  CE2   . TYR A  1 23  ? 33.334 33.586  -34.630 1.00 90.56  ? 41  TYR A CE2   1 
ATOM   86   C  CZ    . TYR A  1 23  ? 32.711 32.480  -34.078 1.00 107.00 ? 41  TYR A CZ    1 
ATOM   87   O  OH    . TYR A  1 23  ? 33.267 31.230  -34.260 1.00 101.92 ? 41  TYR A OH    1 
ATOM   88   N  N     . ILE A  1 24  ? 33.529 37.292  -32.014 1.00 81.14  ? 42  ILE A N     1 
ATOM   89   C  CA    . ILE A  1 24  ? 34.896 37.097  -31.556 1.00 83.59  ? 42  ILE A CA    1 
ATOM   90   C  C     . ILE A  1 24  ? 35.046 37.496  -30.102 1.00 87.75  ? 42  ILE A C     1 
ATOM   91   O  O     . ILE A  1 24  ? 35.527 36.716  -29.274 1.00 95.99  ? 42  ILE A O     1 
ATOM   92   C  CB    . ILE A  1 24  ? 35.911 37.919  -32.388 1.00 83.33  ? 42  ILE A CB    1 
ATOM   93   C  CG1   . ILE A  1 24  ? 36.054 37.320  -33.790 1.00 90.80  ? 42  ILE A CG1   1 
ATOM   94   C  CG2   . ILE A  1 24  ? 37.266 37.981  -31.696 1.00 71.67  ? 42  ILE A CG2   1 
ATOM   95   C  CD1   . ILE A  1 24  ? 36.260 35.821  -33.803 1.00 88.73  ? 42  ILE A CD1   1 
ATOM   96   N  N     . ILE A  1 25  ? 34.644 38.709  -29.775 1.00 77.88  ? 43  ILE A N     1 
ATOM   97   C  CA    . ILE A  1 25  ? 34.883 39.168  -28.426 1.00 83.09  ? 43  ILE A CA    1 
ATOM   98   C  C     . ILE A  1 25  ? 33.865 38.583  -27.459 1.00 87.55  ? 43  ILE A C     1 
ATOM   99   O  O     . ILE A  1 25  ? 34.210 38.166  -26.340 1.00 83.78  ? 43  ILE A O     1 
ATOM   100  C  CB    . ILE A  1 25  ? 34.887 40.702  -28.366 1.00 89.02  ? 43  ILE A CB    1 
ATOM   101  C  CG1   . ILE A  1 25  ? 36.071 41.235  -29.184 1.00 83.71  ? 43  ILE A CG1   1 
ATOM   102  C  CG2   . ILE A  1 25  ? 34.917 41.202  -26.907 1.00 77.10  ? 43  ILE A CG2   1 
ATOM   103  C  CD1   . ILE A  1 25  ? 36.236 42.736  -29.108 1.00 99.84  ? 43  ILE A CD1   1 
ATOM   104  N  N     . GLY A  1 26  ? 32.616 38.532  -27.902 1.00 82.41  ? 44  GLY A N     1 
ATOM   105  C  CA    . GLY A  1 26  ? 31.547 38.122  -27.015 1.00 95.62  ? 44  GLY A CA    1 
ATOM   106  C  C     . GLY A  1 26  ? 31.573 36.636  -26.730 1.00 94.62  ? 44  GLY A C     1 
ATOM   107  O  O     . GLY A  1 26  ? 31.531 36.208  -25.577 1.00 100.90 ? 44  GLY A O     1 
ATOM   108  N  N     . TYR A  1 27  ? 31.671 35.848  -27.790 1.00 90.94  ? 45  TYR A N     1 
ATOM   109  C  CA    . TYR A  1 27  ? 31.556 34.412  -27.664 1.00 89.05  ? 45  TYR A CA    1 
ATOM   110  C  C     . TYR A  1 27  ? 32.943 33.822  -27.510 1.00 89.79  ? 45  TYR A C     1 
ATOM   111  O  O     . TYR A  1 27  ? 33.322 33.379  -26.417 1.00 92.60  ? 45  TYR A O     1 
ATOM   112  C  CB    . TYR A  1 27  ? 30.857 33.855  -28.898 1.00 89.99  ? 45  TYR A CB    1 
ATOM   113  C  CG    . TYR A  1 27  ? 30.677 32.364  -28.890 1.00 98.99  ? 45  TYR A CG    1 
ATOM   114  C  CD1   . TYR A  1 27  ? 29.719 31.756  -28.069 1.00 100.64 ? 45  TYR A CD1   1 
ATOM   115  C  CD2   . TYR A  1 27  ? 31.453 31.551  -29.714 1.00 103.67 ? 45  TYR A CD2   1 
ATOM   116  C  CE1   . TYR A  1 27  ? 29.544 30.368  -28.070 1.00 106.47 ? 45  TYR A CE1   1 
ATOM   117  C  CE2   . TYR A  1 27  ? 31.289 30.163  -29.721 1.00 105.30 ? 45  TYR A CE2   1 
ATOM   118  C  CZ    . TYR A  1 27  ? 30.335 29.577  -28.899 1.00 109.39 ? 45  TYR A CZ    1 
ATOM   119  O  OH    . TYR A  1 27  ? 30.175 28.206  -28.911 1.00 112.42 ? 45  TYR A OH    1 
ATOM   120  N  N     . VAL A  1 28  ? 33.701 33.862  -28.606 1.00 84.46  ? 46  VAL A N     1 
ATOM   121  C  CA    . VAL A  1 28  ? 35.047 33.293  -28.672 1.00 85.07  ? 46  VAL A CA    1 
ATOM   122  C  C     . VAL A  1 28  ? 35.985 33.719  -27.528 1.00 85.26  ? 46  VAL A C     1 
ATOM   123  O  O     . VAL A  1 28  ? 36.560 32.867  -26.832 1.00 92.77  ? 46  VAL A O     1 
ATOM   124  C  CB    . VAL A  1 28  ? 35.695 33.602  -30.051 1.00 78.61  ? 46  VAL A CB    1 
ATOM   125  C  CG1   . VAL A  1 28  ? 37.230 33.409  -30.025 1.00 62.40  ? 46  VAL A CG1   1 
ATOM   126  C  CG2   . VAL A  1 28  ? 35.011 32.777  -31.141 1.00 74.32  ? 46  VAL A CG2   1 
ATOM   127  N  N     . ILE A  1 29  ? 36.131 35.020  -27.318 1.00 75.92  ? 47  ILE A N     1 
ATOM   128  C  CA    . ILE A  1 29  ? 37.041 35.483  -26.283 1.00 81.47  ? 47  ILE A CA    1 
ATOM   129  C  C     . ILE A  1 29  ? 36.432 35.406  -24.886 1.00 88.34  ? 47  ILE A C     1 
ATOM   130  O  O     . ILE A  1 29  ? 36.930 34.658  -24.044 1.00 90.98  ? 47  ILE A O     1 
ATOM   131  C  CB    . ILE A  1 29  ? 37.526 36.907  -26.541 1.00 81.29  ? 47  ILE A CB    1 
ATOM   132  C  CG1   . ILE A  1 29  ? 38.328 36.977  -27.862 1.00 74.21  ? 47  ILE A CG1   1 
ATOM   133  C  CG2   . ILE A  1 29  ? 38.298 37.413  -25.323 1.00 72.64  ? 47  ILE A CG2   1 
ATOM   134  C  CD1   . ILE A  1 29  ? 39.827 36.698  -27.764 1.00 72.70  ? 47  ILE A CD1   1 
ATOM   135  N  N     . ILE A  1 30  ? 35.384 36.191  -24.632 1.00 90.24  ? 48  ILE A N     1 
ATOM   136  C  CA    . ILE A  1 30  ? 34.731 36.193  -23.319 1.00 93.00  ? 48  ILE A CA    1 
ATOM   137  C  C     . ILE A  1 30  ? 34.155 34.822  -22.889 1.00 91.46  ? 48  ILE A C     1 
ATOM   138  O  O     . ILE A  1 30  ? 34.656 34.208  -21.939 1.00 98.37  ? 48  ILE A O     1 
ATOM   139  C  CB    . ILE A  1 30  ? 33.648 37.318  -23.201 1.00 73.88  ? 48  ILE A CB    1 
ATOM   140  N  N     . TYR A  1 31  ? 33.130 34.345  -23.598 1.00 84.63  ? 49  TYR A N     1 
ATOM   141  C  CA    . TYR A  1 31  ? 32.367 33.161  -23.177 1.00 88.19  ? 49  TYR A CA    1 
ATOM   142  C  C     . TYR A  1 31  ? 33.115 31.813  -23.317 1.00 91.44  ? 49  TYR A C     1 
ATOM   143  O  O     . TYR A  1 31  ? 33.024 30.953  -22.430 1.00 98.47  ? 49  TYR A O     1 
ATOM   144  C  CB    . TYR A  1 31  ? 31.021 33.126  -23.906 1.00 97.39  ? 49  TYR A CB    1 
ATOM   145  C  CG    . TYR A  1 31  ? 30.153 31.928  -23.592 1.00 109.87 ? 49  TYR A CG    1 
ATOM   146  C  CD1   . TYR A  1 31  ? 29.472 31.835  -22.377 1.00 111.82 ? 49  TYR A CD1   1 
ATOM   147  C  CD2   . TYR A  1 31  ? 30.000 30.892  -24.517 1.00 108.56 ? 49  TYR A CD2   1 
ATOM   148  C  CE1   . TYR A  1 31  ? 28.667 30.730  -22.087 1.00 121.05 ? 49  TYR A CE1   1 
ATOM   149  C  CE2   . TYR A  1 31  ? 29.198 29.788  -24.237 1.00 116.88 ? 49  TYR A CE2   1 
ATOM   150  C  CZ    . TYR A  1 31  ? 28.533 29.711  -23.024 1.00 125.81 ? 49  TYR A CZ    1 
ATOM   151  O  OH    . TYR A  1 31  ? 27.738 28.612  -22.753 1.00 120.12 ? 49  TYR A OH    1 
ATOM   152  N  N     . GLN A  1 32  ? 33.866 31.646  -24.405 1.00 84.05  ? 50  GLN A N     1 
ATOM   153  C  CA    . GLN A  1 32  ? 34.662 30.438  -24.629 1.00 82.07  ? 50  GLN A CA    1 
ATOM   154  C  C     . GLN A  1 32  ? 36.082 30.540  -24.002 1.00 86.15  ? 50  GLN A C     1 
ATOM   155  O  O     . GLN A  1 32  ? 36.959 29.699  -24.274 1.00 80.96  ? 50  GLN A O     1 
ATOM   156  C  CB    . GLN A  1 32  ? 34.719 30.089  -26.128 1.00 70.00  ? 50  GLN A CB    1 
ATOM   157  N  N     . LYS A  1 33  ? 36.303 31.598  -23.212 1.00 78.41  ? 51  LYS A N     1 
ATOM   158  C  CA    . LYS A  1 33  ? 37.605 31.922  -22.598 1.00 74.66  ? 51  LYS A CA    1 
ATOM   159  C  C     . LYS A  1 33  ? 38.773 31.790  -23.578 1.00 79.23  ? 51  LYS A C     1 
ATOM   160  O  O     . LYS A  1 33  ? 39.807 31.196  -23.260 1.00 79.26  ? 51  LYS A O     1 
ATOM   161  C  CB    . LYS A  1 33  ? 37.856 31.156  -21.291 1.00 72.87  ? 51  LYS A CB    1 
ATOM   162  C  CG    . LYS A  1 33  ? 36.778 31.394  -20.221 1.00 83.32  ? 51  LYS A CG    1 
ATOM   163  C  CD    . LYS A  1 33  ? 37.091 30.630  -18.930 1.00 88.46  ? 51  LYS A CD    1 
ATOM   164  C  CE    . LYS A  1 33  ? 35.956 30.697  -17.918 1.00 77.86  ? 51  LYS A CE    1 
ATOM   165  N  NZ    . LYS A  1 33  ? 36.202 29.711  -16.833 1.00 79.65  ? 51  LYS A NZ    1 
ATOM   166  N  N     . GLY A  1 34  ? 38.595 32.350  -24.774 1.00 79.69  ? 52  GLY A N     1 
ATOM   167  C  CA    . GLY A  1 34  ? 39.611 32.309  -25.812 1.00 74.54  ? 52  GLY A CA    1 
ATOM   168  C  C     . GLY A  1 34  ? 40.759 33.235  -25.475 1.00 78.85  ? 52  GLY A C     1 
ATOM   169  O  O     . GLY A  1 34  ? 41.728 33.355  -26.223 1.00 75.32  ? 52  GLY A O     1 
ATOM   170  N  N     . TYR A  1 35  ? 40.635 33.910  -24.340 1.00 72.06  ? 53  TYR A N     1 
ATOM   171  C  CA    . TYR A  1 35  ? 41.704 34.736  -23.820 1.00 67.07  ? 53  TYR A CA    1 
ATOM   172  C  C     . TYR A  1 35  ? 42.554 34.014  -22.796 1.00 77.29  ? 53  TYR A C     1 
ATOM   173  O  O     . TYR A  1 35  ? 43.422 34.628  -22.160 1.00 75.21  ? 53  TYR A O     1 
ATOM   174  C  CB    . TYR A  1 35  ? 41.119 35.947  -23.147 1.00 70.01  ? 53  TYR A CB    1 
ATOM   175  C  CG    . TYR A  1 35  ? 40.340 35.668  -21.881 1.00 64.47  ? 53  TYR A CG    1 
ATOM   176  C  CD1   . TYR A  1 35  ? 39.003 35.300  -21.936 1.00 73.41  ? 53  TYR A CD1   1 
ATOM   177  C  CD2   . TYR A  1 35  ? 40.921 35.844  -20.625 1.00 60.10  ? 53  TYR A CD2   1 
ATOM   178  C  CE1   . TYR A  1 35  ? 38.263 35.084  -20.768 1.00 75.40  ? 53  TYR A CE1   1 
ATOM   179  C  CE2   . TYR A  1 35  ? 40.196 35.638  -19.451 1.00 59.11  ? 53  TYR A CE2   1 
ATOM   180  C  CZ    . TYR A  1 35  ? 38.867 35.254  -19.529 1.00 72.39  ? 53  TYR A CZ    1 
ATOM   181  O  OH    . TYR A  1 35  ? 38.148 35.028  -18.371 1.00 73.42  ? 53  TYR A OH    1 
ATOM   182  N  N     . GLN A  1 36  ? 42.263 32.729  -22.591 1.00 87.07  ? 54  GLN A N     1 
ATOM   183  C  CA    . GLN A  1 36  ? 42.960 31.927  -21.587 1.00 76.61  ? 54  GLN A CA    1 
ATOM   184  C  C     . GLN A  1 36  ? 43.754 30.795  -22.215 1.00 74.72  ? 54  GLN A C     1 
ATOM   185  O  O     . GLN A  1 36  ? 43.347 30.213  -23.231 1.00 77.59  ? 54  GLN A O     1 
ATOM   186  C  CB    . GLN A  1 36  ? 41.982 31.371  -20.554 1.00 65.58  ? 54  GLN A CB    1 
ATOM   187  C  CG    . GLN A  1 36  ? 41.876 32.200  -19.313 1.00 68.98  ? 54  GLN A CG    1 
ATOM   188  C  CD    . GLN A  1 36  ? 40.934 31.597  -18.301 1.00 83.62  ? 54  GLN A CD    1 
ATOM   189  O  OE1   . GLN A  1 36  ? 40.158 30.696  -18.617 1.00 86.38  ? 54  GLN A OE1   1 
ATOM   190  N  NE2   . GLN A  1 36  ? 40.994 32.092  -17.069 1.00 86.65  ? 54  GLN A NE2   1 
ATOM   191  N  N     . GLN A  1 37  ? 44.900 30.508  -21.606 1.00 73.98  ? 55  GLN A N     1 
ATOM   192  C  CA    . GLN A  1 37  ? 45.652 29.302  -21.898 1.00 82.96  ? 55  GLN A CA    1 
ATOM   193  C  C     . GLN A  1 37  ? 45.111 28.162  -21.011 1.00 92.20  ? 55  GLN A C     1 
ATOM   194  O  O     . GLN A  1 37  ? 44.777 28.377  -19.834 1.00 87.68  ? 55  GLN A O     1 
ATOM   195  C  CB    . GLN A  1 37  ? 47.132 29.550  -21.634 1.00 73.72  ? 55  GLN A CB    1 
ATOM   196  C  CG    . GLN A  1 37  ? 48.044 29.110  -22.763 1.00 73.00  ? 55  GLN A CG    1 
ATOM   197  C  CD    . GLN A  1 37  ? 49.490 29.448  -22.462 1.00 91.53  ? 55  GLN A CD    1 
ATOM   198  O  OE1   . GLN A  1 37  ? 49.819 29.875  -21.348 1.00 95.09  ? 55  GLN A OE1   1 
ATOM   199  N  NE2   . GLN A  1 37  ? 50.362 29.268  -23.449 1.00 91.39  ? 55  GLN A NE2   1 
ATOM   200  N  N     . PHE A  1 38  ? 45.021 26.959  -21.578 1.00 82.15  ? 56  PHE A N     1 
ATOM   201  C  CA    . PHE A  1 38  ? 44.415 25.832  -20.876 1.00 76.18  ? 56  PHE A CA    1 
ATOM   202  C  C     . PHE A  1 38  ? 45.360 24.662  -20.604 1.00 85.27  ? 56  PHE A C     1 
ATOM   203  O  O     . PHE A  1 38  ? 46.102 24.246  -21.502 1.00 83.14  ? 56  PHE A O     1 
ATOM   204  C  CB    . PHE A  1 38  ? 43.240 25.339  -21.694 1.00 73.46  ? 56  PHE A CB    1 
ATOM   205  C  CG    . PHE A  1 38  ? 41.992 26.112  -21.460 1.00 82.52  ? 56  PHE A CG    1 
ATOM   206  C  CD1   . PHE A  1 38  ? 41.860 26.904  -20.331 1.00 83.74  ? 56  PHE A CD1   1 
ATOM   207  C  CD2   . PHE A  1 38  ? 40.935 26.040  -22.355 1.00 96.32  ? 56  PHE A CD2   1 
ATOM   208  C  CE1   . PHE A  1 38  ? 40.695 27.617  -20.093 1.00 81.98  ? 56  PHE A CE1   1 
ATOM   209  C  CE2   . PHE A  1 38  ? 39.767 26.753  -22.123 1.00 98.99  ? 56  PHE A CE2   1 
ATOM   210  C  CZ    . PHE A  1 38  ? 39.650 27.545  -20.988 1.00 79.63  ? 56  PHE A CZ    1 
ATOM   211  N  N     . SER A  1 39  ? 45.308 24.112  -19.385 1.00 86.17  ? 57  SER A N     1 
ATOM   212  C  CA    . SER A  1 39  ? 46.199 23.005  -19.008 1.00 82.85  ? 57  SER A CA    1 
ATOM   213  C  C     . SER A  1 39  ? 45.530 21.636  -18.984 1.00 80.98  ? 57  SER A C     1 
ATOM   214  O  O     . SER A  1 39  ? 44.347 21.518  -18.633 1.00 71.81  ? 57  SER A O     1 
ATOM   215  C  CB    . SER A  1 39  ? 46.841 23.237  -17.635 1.00 77.23  ? 57  SER A CB    1 
ATOM   216  O  OG    . SER A  1 39  ? 47.452 22.039  -17.151 1.00 75.09  ? 57  SER A OG    1 
ATOM   217  N  N     . THR A  1 40  ? 46.307 20.610  -19.352 1.00 83.44  ? 58  THR A N     1 
ATOM   218  C  CA    . THR A  1 40  ? 45.908 19.230  -19.108 1.00 77.73  ? 58  THR A CA    1 
ATOM   219  C  C     . THR A  1 40  ? 46.324 18.842  -17.685 1.00 80.29  ? 58  THR A C     1 
ATOM   220  O  O     . THR A  1 40  ? 47.021 19.605  -16.997 1.00 78.38  ? 58  THR A O     1 
ATOM   221  C  CB    . THR A  1 40  ? 46.524 18.255  -20.118 1.00 70.43  ? 58  THR A CB    1 
ATOM   222  O  OG1   . THR A  1 40  ? 46.141 16.916  -19.767 1.00 94.34  ? 58  THR A OG1   1 
ATOM   223  C  CG2   . THR A  1 40  ? 48.054 18.354  -20.122 1.00 49.88  ? 58  THR A CG2   1 
ATOM   224  N  N     . PHE A  1 41  ? 45.930 17.643  -17.262 1.00 81.02  ? 59  PHE A N     1 
ATOM   225  C  CA    . PHE A  1 41  ? 46.032 17.269  -15.856 1.00 78.13  ? 59  PHE A CA    1 
ATOM   226  C  C     . PHE A  1 41  ? 46.345 15.797  -15.641 1.00 73.78  ? 59  PHE A C     1 
ATOM   227  O  O     . PHE A  1 41  ? 46.108 14.960  -16.516 1.00 66.32  ? 59  PHE A O     1 
ATOM   228  C  CB    . PHE A  1 41  ? 44.711 17.578  -15.131 1.00 70.00  ? 59  PHE A CB    1 
ATOM   229  C  CG    . PHE A  1 41  ? 43.564 16.754  -15.613 1.00 67.04  ? 59  PHE A CG    1 
ATOM   230  C  CD1   . PHE A  1 41  ? 42.942 17.055  -16.815 1.00 78.18  ? 59  PHE A CD1   1 
ATOM   231  C  CD2   . PHE A  1 41  ? 43.126 15.661  -14.886 1.00 65.78  ? 59  PHE A CD2   1 
ATOM   232  C  CE1   . PHE A  1 41  ? 41.879 16.289  -17.282 1.00 81.83  ? 59  PHE A CE1   1 
ATOM   233  C  CE2   . PHE A  1 41  ? 42.062 14.887  -15.341 1.00 69.80  ? 59  PHE A CE2   1 
ATOM   234  C  CZ    . PHE A  1 41  ? 41.441 15.205  -16.544 1.00 73.86  ? 59  PHE A CZ    1 
ATOM   235  N  N     . ASN A  1 42  ? 46.875 15.515  -14.450 1.00 70.45  ? 60  ASN A N     1 
ATOM   236  C  CA    . ASN A  1 42  ? 46.994 14.168  -13.899 1.00 56.89  ? 60  ASN A CA    1 
ATOM   237  C  C     . ASN A  1 42  ? 46.156 14.075  -12.650 1.00 62.70  ? 60  ASN A C     1 
ATOM   238  O  O     . ASN A  1 42  ? 46.181 14.976  -11.813 1.00 65.31  ? 60  ASN A O     1 
ATOM   239  C  CB    . ASN A  1 42  ? 48.406 13.896  -13.459 1.00 58.65  ? 60  ASN A CB    1 
ATOM   240  C  CG    . ASN A  1 42  ? 49.367 13.930  -14.584 1.00 68.19  ? 60  ASN A CG    1 
ATOM   241  O  OD1   . ASN A  1 42  ? 49.377 13.017  -15.430 1.00 68.53  ? 60  ASN A OD1   1 
ATOM   242  N  ND2   . ASN A  1 42  ? 50.219 14.967  -14.602 1.00 57.12  ? 60  ASN A ND2   1 
ATOM   243  N  N     . ALA A  1 43  ? 45.451 12.967  -12.480 1.00 63.26  ? 61  ALA A N     1 
ATOM   244  C  CA    . ALA A  1 43  ? 44.638 12.801  -11.278 1.00 61.86  ? 61  ALA A CA    1 
ATOM   245  C  C     . ALA A  1 43  ? 44.902 11.484  -10.550 1.00 65.87  ? 61  ALA A C     1 
ATOM   246  O  O     . ALA A  1 43  ? 45.572 10.587  -11.076 1.00 67.54  ? 61  ALA A O     1 
ATOM   247  C  CB    . ALA A  1 43  ? 43.164 12.954  -11.602 1.00 59.85  ? 61  ALA A CB    1 
ATOM   248  N  N     . ALA A  1 44  ? 44.417 11.401  -9.315  1.00 63.32  ? 62  ALA A N     1 
ATOM   249  C  CA    . ALA A  1 44  ? 44.457 10.155  -8.553  1.00 52.34  ? 62  ALA A CA    1 
ATOM   250  C  C     . ALA A  1 44  ? 43.234 10.051  -7.665  1.00 52.10  ? 62  ALA A C     1 
ATOM   251  O  O     . ALA A  1 44  ? 42.915 10.990  -6.945  1.00 58.92  ? 62  ALA A O     1 
ATOM   252  C  CB    . ALA A  1 44  ? 45.729 10.085  -7.709  1.00 49.70  ? 62  ALA A CB    1 
ATOM   253  N  N     . THR A  1 45  ? 42.577 8.900   -7.672  1.00 47.63  ? 63  THR A N     1 
ATOM   254  C  CA    . THR A  1 45  ? 41.446 8.710   -6.785  1.00 42.39  ? 63  THR A CA    1 
ATOM   255  C  C     . THR A  1 45  ? 41.512 7.405   -5.982  1.00 47.31  ? 63  THR A C     1 
ATOM   256  O  O     . THR A  1 45  ? 41.807 6.328   -6.526  1.00 52.62  ? 63  THR A O     1 
ATOM   257  C  CB    . THR A  1 45  ? 40.178 8.719   -7.593  1.00 48.85  ? 63  THR A CB    1 
ATOM   258  O  OG1   . THR A  1 45  ? 40.394 9.517   -8.771  1.00 53.65  ? 63  THR A OG1   1 
ATOM   259  C  CG2   . THR A  1 45  ? 39.016 9.236   -6.746  1.00 42.96  ? 63  THR A CG2   1 
ATOM   260  N  N     . THR A  1 46  ? 41.245 7.504   -4.685  1.00 43.85  ? 64  THR A N     1 
ATOM   261  C  CA    . THR A  1 46  ? 41.045 6.320   -3.850  1.00 40.06  ? 64  THR A CA    1 
ATOM   262  C  C     . THR A  1 46  ? 39.757 6.386   -3.053  1.00 40.43  ? 64  THR A C     1 
ATOM   263  O  O     . THR A  1 46  ? 39.170 7.437   -2.876  1.00 52.10  ? 64  THR A O     1 
ATOM   264  C  CB    . THR A  1 46  ? 42.206 6.089   -2.893  1.00 44.21  ? 64  THR A CB    1 
ATOM   265  O  OG1   . THR A  1 46  ? 42.437 7.274   -2.117  1.00 62.29  ? 64  THR A OG1   1 
ATOM   266  C  CG2   . THR A  1 46  ? 43.467 5.750   -3.683  1.00 41.08  ? 64  THR A CG2   1 
ATOM   267  N  N     . THR A  1 47  ? 39.296 5.255   -2.572  1.00 40.84  ? 65  THR A N     1 
ATOM   268  C  CA    . THR A  1 47  ? 38.035 5.258   -1.869  1.00 39.65  ? 65  THR A CA    1 
ATOM   269  C  C     . THR A  1 47  ? 38.124 4.416   -0.613  1.00 40.53  ? 65  THR A C     1 
ATOM   270  O  O     . THR A  1 47  ? 39.027 3.600   -0.475  1.00 52.71  ? 65  THR A O     1 
ATOM   271  C  CB    . THR A  1 47  ? 36.908 4.794   -2.768  1.00 39.95  ? 65  THR A CB    1 
ATOM   272  O  OG1   . THR A  1 47  ? 37.256 3.528   -3.362  1.00 49.35  ? 65  THR A OG1   1 
ATOM   273  C  CG2   . THR A  1 47  ? 36.707 5.831   -3.863  1.00 35.28  ? 65  THR A CG2   1 
ATOM   274  N  N     . LYS A  1 48  ? 37.247 4.675   0.345   1.00 43.41  ? 66  LYS A N     1 
ATOM   275  C  CA    . LYS A  1 48  ? 37.088 3.739   1.461   1.00 39.55  ? 66  LYS A CA    1 
ATOM   276  C  C     . LYS A  1 48  ? 35.634 3.694   1.897   1.00 37.49  ? 66  LYS A C     1 
ATOM   277  O  O     . LYS A  1 48  ? 35.017 4.727   2.137   1.00 44.16  ? 66  LYS A O     1 
ATOM   278  C  CB    . LYS A  1 48  ? 38.002 4.110   2.632   1.00 35.00  ? 66  LYS A CB    1 
ATOM   279  C  CG    . LYS A  1 48  ? 37.742 3.294   3.867   1.00 34.82  ? 66  LYS A CG    1 
ATOM   280  C  CD    . LYS A  1 48  ? 38.795 3.565   4.925   1.00 39.43  ? 66  LYS A CD    1 
ATOM   281  C  CE    . LYS A  1 48  ? 40.193 3.273   4.431   1.00 36.35  ? 66  LYS A CE    1 
ATOM   282  N  NZ    . LYS A  1 48  ? 41.128 3.337   5.585   1.00 38.06  ? 66  LYS A NZ    1 
ATOM   283  N  N     . VAL A  1 49  ? 35.083 2.507   2.014   1.00 31.39  ? 67  VAL A N     1 
ATOM   284  C  CA    . VAL A  1 49  ? 33.691 2.413   2.406   1.00 36.10  ? 67  VAL A CA    1 
ATOM   285  C  C     . VAL A  1 49  ? 33.542 2.115   3.899   1.00 45.94  ? 67  VAL A C     1 
ATOM   286  O  O     . VAL A  1 49  ? 34.384 1.421   4.537   1.00 44.61  ? 67  VAL A O     1 
ATOM   287  C  CB    . VAL A  1 49  ? 32.920 1.372   1.552   1.00 36.17  ? 67  VAL A CB    1 
ATOM   288  C  CG1   . VAL A  1 49  ? 31.399 1.454   1.806   1.00 31.01  ? 67  VAL A CG1   1 
ATOM   289  C  CG2   . VAL A  1 49  ? 33.245 1.584   0.083   1.00 33.21  ? 67  VAL A CG2   1 
ATOM   290  N  N     . LYS A  1 50  ? 32.482 2.687   4.465   1.00 44.23  ? 68  LYS A N     1 
ATOM   291  C  CA    . LYS A  1 50  ? 32.091 2.382   5.834   1.00 43.14  ? 68  LYS A CA    1 
ATOM   292  C  C     . LYS A  1 50  ? 30.635 1.925   5.870   1.00 46.20  ? 68  LYS A C     1 
ATOM   293  O  O     . LYS A  1 50  ? 29.798 2.422   5.105   1.00 46.91  ? 68  LYS A O     1 
ATOM   294  C  CB    . LYS A  1 50  ? 32.298 3.602   6.734   1.00 41.74  ? 68  LYS A CB    1 
ATOM   295  C  CG    . LYS A  1 50  ? 33.516 3.510   7.651   1.00 47.90  ? 68  LYS A CG    1 
ATOM   296  C  CD    . LYS A  1 50  ? 34.832 3.843   6.939   1.00 45.83  ? 68  LYS A CD    1 
ATOM   297  C  CE    . LYS A  1 50  ? 35.941 4.162   7.944   1.00 46.26  ? 68  LYS A CE    1 
ATOM   298  N  NZ    . LYS A  1 50  ? 36.869 2.989   8.142   1.00 46.31  ? 68  LYS A NZ    1 
ATOM   299  N  N     . GLY A  1 51  ? 30.352 0.955   6.732   1.00 41.07  ? 69  GLY A N     1 
ATOM   300  C  CA    . GLY A  1 51  ? 28.981 0.596   7.057   1.00 42.29  ? 69  GLY A CA    1 
ATOM   301  C  C     . GLY A  1 51  ? 28.903 -0.792  7.662   1.00 43.37  ? 69  GLY A C     1 
ATOM   302  O  O     . GLY A  1 51  ? 29.848 -1.560  7.580   1.00 46.98  ? 69  GLY A O     1 
ATOM   303  N  N     . VAL A  1 52  ? 27.769 -1.125  8.257   1.00 43.87  ? 70  VAL A N     1 
ATOM   304  C  CA    . VAL A  1 52  ? 27.466 -2.500  8.654   1.00 38.17  ? 70  VAL A CA    1 
ATOM   305  C  C     . VAL A  1 52  ? 25.980 -2.668  8.429   1.00 37.99  ? 70  VAL A C     1 
ATOM   306  O  O     . VAL A  1 52  ? 25.220 -1.683  8.460   1.00 43.58  ? 70  VAL A O     1 
ATOM   307  C  CB    . VAL A  1 52  ? 27.785 -2.796  10.134  1.00 35.46  ? 70  VAL A CB    1 
ATOM   308  C  CG1   . VAL A  1 52  ? 29.265 -2.926  10.349  1.00 43.31  ? 70  VAL A CG1   1 
ATOM   309  C  CG2   . VAL A  1 52  ? 27.257 -1.701  11.008  1.00 39.49  ? 70  VAL A CG2   1 
ATOM   310  N  N     . VAL A  1 53  ? 25.563 -3.894  8.155   1.00 30.65  ? 71  VAL A N     1 
ATOM   311  C  CA    . VAL A  1 53  ? 24.138 -4.191  8.106   1.00 37.19  ? 71  VAL A CA    1 
ATOM   312  C  C     . VAL A  1 53  ? 23.870 -5.325  9.057   1.00 40.74  ? 71  VAL A C     1 
ATOM   313  O  O     . VAL A  1 53  ? 24.787 -6.064  9.423   1.00 48.99  ? 71  VAL A O     1 
ATOM   314  C  CB    . VAL A  1 53  ? 23.596 -4.528  6.685   1.00 34.80  ? 71  VAL A CB    1 
ATOM   315  C  CG1   . VAL A  1 53  ? 24.285 -3.662  5.605   1.00 42.73  ? 71  VAL A CG1   1 
ATOM   316  C  CG2   . VAL A  1 53  ? 23.755 -5.991  6.385   1.00 49.55  ? 71  VAL A CG2   1 
ATOM   317  N  N     . SER A  1 54  ? 22.629 -5.440  9.506   1.00 40.90  ? 72  SER A N     1 
ATOM   318  C  CA    . SER A  1 54  ? 22.232 -6.670  10.153  1.00 49.12  ? 72  SER A CA    1 
ATOM   319  C  C     . SER A  1 54  ? 20.951 -7.166  9.501   1.00 53.71  ? 72  SER A C     1 
ATOM   320  O  O     . SER A  1 54  ? 20.022 -6.386  9.225   1.00 47.84  ? 72  SER A O     1 
ATOM   321  C  CB    . SER A  1 54  ? 22.058 -6.520  11.651  1.00 45.56  ? 72  SER A CB    1 
ATOM   322  O  OG    . SER A  1 54  ? 21.020 -7.386  12.074  1.00 60.32  ? 72  SER A OG    1 
ATOM   323  N  N     . THR A  1 55  ? 20.953 -8.449  9.159   1.00 42.80  ? 73  THR A N     1 
ATOM   324  C  CA    . THR A  1 55  ? 19.737 -9.120  8.743   1.00 48.97  ? 73  THR A CA    1 
ATOM   325  C  C     . THR A  1 55  ? 19.097 -10.020 9.799   1.00 62.13  ? 73  THR A C     1 
ATOM   326  O  O     . THR A  1 55  ? 18.161 -10.751 9.455   1.00 67.27  ? 73  THR A O     1 
ATOM   327  C  CB    . THR A  1 55  ? 19.974 -9.979  7.506   1.00 47.73  ? 73  THR A CB    1 
ATOM   328  O  OG1   . THR A  1 55  ? 21.076 -10.876 7.758   1.00 46.53  ? 73  THR A OG1   1 
ATOM   329  C  CG2   . THR A  1 55  ? 20.244 -9.095  6.281   1.00 41.53  ? 73  THR A CG2   1 
ATOM   330  N  N     . LYS A  1 56  ? 19.615 -10.058 11.033  1.00 52.57  ? 74  LYS A N     1 
ATOM   331  C  CA    . LYS A  1 56  ? 19.187 -11.136 11.937  1.00 57.65  ? 74  LYS A CA    1 
ATOM   332  C  C     . LYS A  1 56  ? 17.727 -10.992 12.381  1.00 66.60  ? 74  LYS A C     1 
ATOM   333  O  O     . LYS A  1 56  ? 17.058 -11.985 12.670  1.00 63.89  ? 74  LYS A O     1 
ATOM   334  C  CB    . LYS A  1 56  ? 20.138 -11.292 13.116  1.00 50.48  ? 74  LYS A CB    1 
ATOM   335  C  CG    . LYS A  1 56  ? 21.190 -10.219 13.118  1.00 62.07  ? 74  LYS A CG    1 
ATOM   336  C  CD    . LYS A  1 56  ? 21.948 -10.182 14.432  1.00 65.50  ? 74  LYS A CD    1 
ATOM   337  C  CE    . LYS A  1 56  ? 22.407 -11.573 14.799  1.00 67.04  ? 74  LYS A CE    1 
ATOM   338  N  NZ    . LYS A  1 56  ? 23.644 -11.483 15.640  1.00 82.37  ? 74  LYS A NZ    1 
ATOM   339  N  N     . ASN A  1 57  ? 17.233 -9.759  12.367  1.00 64.94  ? 75  ASN A N     1 
ATOM   340  C  CA    . ASN A  1 57  ? 15.834 -9.448  12.673  1.00 70.93  ? 75  ASN A CA    1 
ATOM   341  C  C     . ASN A  1 57  ? 14.816 -10.007 11.655  1.00 64.60  ? 75  ASN A C     1 
ATOM   342  O  O     . ASN A  1 57  ? 13.606 -9.835  11.822  1.00 79.06  ? 75  ASN A O     1 
ATOM   343  C  CB    . ASN A  1 57  ? 15.629 -7.921  12.824  1.00 89.78  ? 75  ASN A CB    1 
ATOM   344  C  CG    . ASN A  1 57  ? 15.735 -7.424  14.293  1.00 107.69 ? 75  ASN A CG    1 
ATOM   345  O  OD1   . ASN A  1 57  ? 16.165 -8.162  15.202  1.00 91.63  ? 75  ASN A OD1   1 
ATOM   346  N  ND2   . ASN A  1 57  ? 15.346 -6.156  14.514  1.00 96.52  ? 75  ASN A ND2   1 
ATOM   347  N  N     . LEU A  1 58  ? 15.295 -10.611 10.570  1.00 56.90  ? 76  LEU A N     1 
ATOM   348  C  CA    . LEU A  1 58  ? 14.399 -11.057 9.489   1.00 64.65  ? 76  LEU A CA    1 
ATOM   349  C  C     . LEU A  1 58  ? 13.560 -12.292 9.854   1.00 69.96  ? 76  LEU A C     1 
ATOM   350  O  O     . LEU A  1 58  ? 14.058 -13.221 10.497  1.00 73.88  ? 76  LEU A O     1 
ATOM   351  C  CB    . LEU A  1 58  ? 15.203 -11.353 8.221   1.00 59.90  ? 76  LEU A CB    1 
ATOM   352  C  CG    . LEU A  1 58  ? 15.626 -10.202 7.332   1.00 60.10  ? 76  LEU A CG    1 
ATOM   353  C  CD1   . LEU A  1 58  ? 16.131 -10.764 6.012   1.00 64.13  ? 76  LEU A CD1   1 
ATOM   354  C  CD2   . LEU A  1 58  ? 14.441 -9.269  7.116   1.00 65.40  ? 76  LEU A CD2   1 
ATOM   355  N  N     . SER A  1 59  ? 12.301 -12.318 9.427   1.00 63.85  ? 77  SER A N     1 
ATOM   356  C  CA    . SER A  1 59  ? 11.483 -13.502 9.672   1.00 74.96  ? 77  SER A CA    1 
ATOM   357  C  C     . SER A  1 59  ? 11.923 -14.591 8.728   1.00 71.94  ? 77  SER A C     1 
ATOM   358  O  O     . SER A  1 59  ? 12.255 -14.294 7.592   1.00 84.40  ? 77  SER A O     1 
ATOM   359  C  CB    . SER A  1 59  ? 10.005 -13.218 9.410   1.00 79.44  ? 77  SER A CB    1 
ATOM   360  O  OG    . SER A  1 59  ? 9.255  -14.424 9.485   1.00 87.55  ? 77  SER A OG    1 
ATOM   361  N  N     . ASP A  1 60  ? 11.919 -15.849 9.160   1.00 64.26  ? 78  ASP A N     1 
ATOM   362  C  CA    . ASP A  1 60  ? 12.233 -16.926 8.226   1.00 59.27  ? 78  ASP A CA    1 
ATOM   363  C  C     . ASP A  1 60  ? 11.148 -17.056 7.157   1.00 68.66  ? 78  ASP A C     1 
ATOM   364  O  O     . ASP A  1 60  ? 11.314 -17.765 6.167   1.00 74.17  ? 78  ASP A O     1 
ATOM   365  C  CB    . ASP A  1 60  ? 12.417 -18.240 8.957   1.00 58.36  ? 78  ASP A CB    1 
ATOM   366  C  CG    . ASP A  1 60  ? 13.270 -18.087 10.194  1.00 86.78  ? 78  ASP A CG    1 
ATOM   367  O  OD1   . ASP A  1 60  ? 13.333 -16.939 10.719  1.00 92.54  ? 78  ASP A OD1   1 
ATOM   368  O  OD2   . ASP A  1 60  ? 13.864 -19.102 10.647  1.00 76.83  ? 78  ASP A OD2   1 
ATOM   369  N  N     . ASP A  1 61  ? 10.033 -16.368 7.362   1.00 66.87  ? 79  ASP A N     1 
ATOM   370  C  CA    . ASP A  1 61  ? 8.929  -16.428 6.424   1.00 71.50  ? 79  ASP A CA    1 
ATOM   371  C  C     . ASP A  1 61  ? 9.156  -15.394 5.332   1.00 81.83  ? 79  ASP A C     1 
ATOM   372  O  O     . ASP A  1 61  ? 8.330  -15.235 4.417   1.00 84.10  ? 79  ASP A O     1 
ATOM   373  C  CB    . ASP A  1 61  ? 7.585  -16.212 7.132   1.00 69.01  ? 79  ASP A CB    1 
ATOM   374  N  N     . ALA A  1 62  ? 10.288 -14.694 5.440   1.00 79.27  ? 80  ALA A N     1 
ATOM   375  C  CA    . ALA A  1 62  ? 10.712 -13.686 4.446   1.00 78.71  ? 80  ALA A CA    1 
ATOM   376  C  C     . ALA A  1 62  ? 11.538 -14.297 3.321   1.00 73.74  ? 80  ALA A C     1 
ATOM   377  O  O     . ALA A  1 62  ? 11.884 -13.612 2.356   1.00 70.80  ? 80  ALA A O     1 
ATOM   378  C  CB    . ALA A  1 62  ? 11.518 -12.584 5.108   1.00 72.19  ? 80  ALA A CB    1 
ATOM   379  N  N     . PHE A  1 63  ? 11.809 -15.595 3.453   1.00 74.68  ? 81  PHE A N     1 
ATOM   380  C  CA    . PHE A  1 63  ? 12.655 -16.354 2.551   1.00 68.46  ? 81  PHE A CA    1 
ATOM   381  C  C     . PHE A  1 63  ? 11.836 -17.394 1.785   1.00 81.17  ? 81  PHE A C     1 
ATOM   382  O  O     . PHE A  1 63  ? 10.734 -17.744 2.196   1.00 93.46  ? 81  PHE A O     1 
ATOM   383  C  CB    . PHE A  1 63  ? 13.701 -17.101 3.386   1.00 66.63  ? 81  PHE A CB    1 
ATOM   384  C  CG    . PHE A  1 63  ? 14.707 -16.211 4.039   1.00 57.20  ? 81  PHE A CG    1 
ATOM   385  C  CD1   . PHE A  1 63  ? 15.816 -15.769 3.336   1.00 66.01  ? 81  PHE A CD1   1 
ATOM   386  C  CD2   . PHE A  1 63  ? 14.563 -15.827 5.348   1.00 58.84  ? 81  PHE A CD2   1 
ATOM   387  C  CE1   . PHE A  1 63  ? 16.773 -14.942 3.940   1.00 61.21  ? 81  PHE A CE1   1 
ATOM   388  C  CE2   . PHE A  1 63  ? 15.510 -14.997 5.962   1.00 60.86  ? 81  PHE A CE2   1 
ATOM   389  C  CZ    . PHE A  1 63  ? 16.617 -14.556 5.260   1.00 56.29  ? 81  PHE A CZ    1 
ATOM   390  N  N     . TYR A  1 64  ? 12.353 -17.856 0.651   1.00 88.08  ? 82  TYR A N     1 
ATOM   391  C  CA    . TYR A  1 64  ? 11.931 -19.146 0.103   1.00 96.08  ? 82  TYR A CA    1 
ATOM   392  C  C     . TYR A  1 64  ? 12.201 -20.238 1.151   1.00 101.03 ? 82  TYR A C     1 
ATOM   393  O  O     . TYR A  1 64  ? 13.325 -20.355 1.643   1.00 105.44 ? 82  TYR A O     1 
ATOM   394  C  CB    . TYR A  1 64  ? 12.709 -19.459 -1.180  1.00 86.72  ? 82  TYR A CB    1 
ATOM   395  C  CG    . TYR A  1 64  ? 12.313 -18.618 -2.373  1.00 73.26  ? 82  TYR A CG    1 
ATOM   396  C  CD1   . TYR A  1 64  ? 12.782 -17.320 -2.526  1.00 73.28  ? 82  TYR A CD1   1 
ATOM   397  C  CD2   . TYR A  1 64  ? 11.484 -19.131 -3.351  1.00 75.75  ? 82  TYR A CD2   1 
ATOM   398  C  CE1   . TYR A  1 64  ? 12.429 -16.551 -3.628  1.00 77.34  ? 82  TYR A CE1   1 
ATOM   399  C  CE2   . TYR A  1 64  ? 11.124 -18.376 -4.455  1.00 88.81  ? 82  TYR A CE2   1 
ATOM   400  C  CZ    . TYR A  1 64  ? 11.595 -17.083 -4.592  1.00 87.21  ? 82  TYR A CZ    1 
ATOM   401  O  OH    . TYR A  1 64  ? 11.226 -16.327 -5.693  1.00 81.99  ? 82  TYR A OH    1 
ATOM   402  N  N     . PRO A  1 65  ? 11.173 -21.038 1.491   1.00 103.35 ? 83  PRO A N     1 
ATOM   403  C  CA    . PRO A  1 65  ? 11.161 -22.025 2.582   1.00 108.38 ? 83  PRO A CA    1 
ATOM   404  C  C     . PRO A  1 65  ? 12.054 -23.266 2.382   1.00 113.15 ? 83  PRO A C     1 
ATOM   405  O  O     . PRO A  1 65  ? 12.123 -24.107 3.274   1.00 119.81 ? 83  PRO A O     1 
ATOM   406  C  CB    . PRO A  1 65  ? 9.696  -22.420 2.671   1.00 107.54 ? 83  PRO A CB    1 
ATOM   407  C  CG    . PRO A  1 65  ? 9.257  -22.365 1.265   1.00 107.05 ? 83  PRO A CG    1 
ATOM   408  C  CD    . PRO A  1 65  ? 9.948  -21.148 0.682   1.00 101.53 ? 83  PRO A CD    1 
ATOM   409  N  N     . PHE A  1 66  ? 12.642 -23.421 1.202   1.00 111.09 ? 84  PHE A N     1 
ATOM   410  C  CA    . PHE A  1 66  ? 13.478 -24.581 0.859   1.00 111.09 ? 84  PHE A CA    1 
ATOM   411  C  C     . PHE A  1 66  ? 14.847 -24.683 1.571   1.00 114.57 ? 84  PHE A C     1 
ATOM   412  O  O     . PHE A  1 66  ? 15.430 -25.776 1.648   1.00 113.13 ? 84  PHE A O     1 
ATOM   413  C  CB    . PHE A  1 66  ? 13.629 -24.567 -0.654  1.00 89.56  ? 84  PHE A CB    1 
ATOM   414  C  CG    . PHE A  1 66  ? 12.389 -24.071 -1.322  1.00 102.57 ? 84  PHE A CG    1 
ATOM   415  C  CD1   . PHE A  1 66  ? 11.178 -24.727 -1.081  1.00 109.27 ? 84  PHE A CD1   1 
ATOM   416  C  CD2   . PHE A  1 66  ? 12.390 -22.928 -2.109  1.00 94.38  ? 84  PHE A CD2   1 
ATOM   417  C  CE1   . PHE A  1 66  ? 9.990  -24.295 -1.649  1.00 101.03 ? 84  PHE A CE1   1 
ATOM   418  C  CE2   . PHE A  1 66  ? 11.205 -22.482 -2.692  1.00 99.33  ? 84  PHE A CE2   1 
ATOM   419  C  CZ    . PHE A  1 66  ? 9.999  -23.170 -2.457  1.00 108.29 ? 84  PHE A CZ    1 
ATOM   420  N  N     . LEU A  1 67  ? 15.332 -23.573 2.130   1.00 99.47  ? 85  LEU A N     1 
ATOM   421  C  CA    . LEU A  1 67  ? 16.739 -23.482 2.544   1.00 100.68 ? 85  LEU A CA    1 
ATOM   422  C  C     . LEU A  1 67  ? 17.033 -24.136 3.900   1.00 100.65 ? 85  LEU A C     1 
ATOM   423  O  O     . LEU A  1 67  ? 16.477 -23.727 4.933   1.00 96.52  ? 85  LEU A O     1 
ATOM   424  C  CB    . LEU A  1 67  ? 17.218 -22.016 2.510   1.00 94.65  ? 85  LEU A CB    1 
ATOM   425  C  CG    . LEU A  1 67  ? 16.510 -21.207 1.388   1.00 102.73 ? 85  LEU A CG    1 
ATOM   426  C  CD1   . LEU A  1 67  ? 16.864 -19.708 1.291   1.00 87.08  ? 85  LEU A CD1   1 
ATOM   427  C  CD2   . LEU A  1 67  ? 16.718 -21.861 0.035   1.00 107.11 ? 85  LEU A CD2   1 
ATOM   428  N  N     . SER A  1 68  ? 17.920 -25.139 3.874   1.00 103.29 ? 86  SER A N     1 
ATOM   429  C  CA    . SER A  1 68  ? 18.313 -25.918 5.059   1.00 102.27 ? 86  SER A CA    1 
ATOM   430  C  C     . SER A  1 68  ? 18.748 -25.007 6.214   1.00 107.61 ? 86  SER A C     1 
ATOM   431  O  O     . SER A  1 68  ? 18.215 -25.081 7.332   1.00 102.78 ? 86  SER A O     1 
ATOM   432  C  CB    . SER A  1 68  ? 19.457 -26.873 4.694   1.00 77.15  ? 86  SER A CB    1 
ATOM   433  N  N     . ASP A  1 69  ? 19.720 -24.146 5.935   1.00 106.05 ? 87  ASP A N     1 
ATOM   434  C  CA    . ASP A  1 69  ? 20.013 -23.057 6.844   1.00 95.58  ? 87  ASP A CA    1 
ATOM   435  C  C     . ASP A  1 69  ? 19.625 -21.741 6.172   1.00 92.07  ? 87  ASP A C     1 
ATOM   436  O  O     . ASP A  1 69  ? 20.072 -21.434 5.061   1.00 88.47  ? 87  ASP A O     1 
ATOM   437  C  CB    . ASP A  1 69  ? 21.487 -23.047 7.270   1.00 85.27  ? 87  ASP A CB    1 
ATOM   438  C  CG    . ASP A  1 69  ? 21.691 -22.342 8.601   1.00 93.62  ? 87  ASP A CG    1 
ATOM   439  O  OD1   . ASP A  1 69  ? 20.753 -22.409 9.437   1.00 94.91  ? 87  ASP A OD1   1 
ATOM   440  O  OD2   . ASP A  1 69  ? 22.765 -21.719 8.812   1.00 87.15  ? 87  ASP A OD2   1 
ATOM   441  N  N     . LYS A  1 70  ? 18.739 -20.999 6.827   1.00 83.97  ? 88  LYS A N     1 
ATOM   442  C  CA    . LYS A  1 70  ? 18.559 -19.593 6.516   1.00 70.92  ? 88  LYS A CA    1 
ATOM   443  C  C     . LYS A  1 70  ? 19.412 -18.779 7.505   1.00 62.87  ? 88  LYS A C     1 
ATOM   444  O  O     . LYS A  1 70  ? 19.482 -17.572 7.421   1.00 57.28  ? 88  LYS A O     1 
ATOM   445  C  CB    . LYS A  1 70  ? 17.077 -19.196 6.565   1.00 58.94  ? 88  LYS A CB    1 
ATOM   446  N  N     . THR A  1 71  ? 20.088 -19.455 8.429   1.00 62.60  ? 89  THR A N     1 
ATOM   447  C  CA    . THR A  1 71  ? 20.934 -18.757 9.381   1.00 60.52  ? 89  THR A CA    1 
ATOM   448  C  C     . THR A  1 71  ? 22.120 -18.079 8.697   1.00 63.30  ? 89  THR A C     1 
ATOM   449  O  O     . THR A  1 71  ? 22.772 -17.201 9.296   1.00 57.05  ? 89  THR A O     1 
ATOM   450  C  CB    . THR A  1 71  ? 21.427 -19.676 10.526  1.00 43.96  ? 89  THR A CB    1 
ATOM   451  N  N     . VAL A  1 72  ? 22.389 -18.473 7.445   1.00 65.27  ? 90  VAL A N     1 
ATOM   452  C  CA    . VAL A  1 72  ? 23.510 -17.907 6.674   1.00 54.88  ? 90  VAL A CA    1 
ATOM   453  C  C     . VAL A  1 72  ? 23.228 -16.494 6.295   1.00 54.94  ? 90  VAL A C     1 
ATOM   454  O  O     . VAL A  1 72  ? 24.157 -15.686 6.200   1.00 62.36  ? 90  VAL A O     1 
ATOM   455  C  CB    . VAL A  1 72  ? 23.800 -18.629 5.362   1.00 45.60  ? 90  VAL A CB    1 
ATOM   456  C  CG1   . VAL A  1 72  ? 24.743 -19.763 5.588   1.00 63.31  ? 90  VAL A CG1   1 
ATOM   457  C  CG2   . VAL A  1 72  ? 22.519 -19.098 4.725   1.00 61.81  ? 90  VAL A CG2   1 
ATOM   458  N  N     . TYR A  1 73  ? 21.948 -16.208 6.064   1.00 48.84  ? 91  TYR A N     1 
ATOM   459  C  CA    . TYR A  1 73  ? 21.521 -14.872 5.674   1.00 52.06  ? 91  TYR A CA    1 
ATOM   460  C  C     . TYR A  1 73  ? 21.038 -13.985 6.825   1.00 52.35  ? 91  TYR A C     1 
ATOM   461  O  O     . TYR A  1 73  ? 20.679 -12.838 6.595   1.00 47.70  ? 91  TYR A O     1 
ATOM   462  C  CB    . TYR A  1 73  ? 20.411 -14.959 4.657   1.00 41.94  ? 91  TYR A CB    1 
ATOM   463  C  CG    . TYR A  1 73  ? 20.790 -15.712 3.420   1.00 42.72  ? 91  TYR A CG    1 
ATOM   464  C  CD1   . TYR A  1 73  ? 21.842 -15.291 2.612   1.00 44.60  ? 91  TYR A CD1   1 
ATOM   465  C  CD2   . TYR A  1 73  ? 20.065 -16.820 3.021   1.00 44.68  ? 91  TYR A CD2   1 
ATOM   466  C  CE1   . TYR A  1 73  ? 22.172 -15.981 1.445   1.00 48.89  ? 91  TYR A CE1   1 
ATOM   467  C  CE2   . TYR A  1 73  ? 20.381 -17.501 1.866   1.00 48.46  ? 91  TYR A CE2   1 
ATOM   468  C  CZ    . TYR A  1 73  ? 21.437 -17.081 1.076   1.00 44.41  ? 91  TYR A CZ    1 
ATOM   469  O  OH    . TYR A  1 73  ? 21.758 -17.763 -0.090  1.00 44.40  ? 91  TYR A OH    1 
ATOM   470  N  N     . LYS A  1 74  ? 20.993 -14.516 8.047   1.00 56.25  ? 92  LYS A N     1 
ATOM   471  C  CA    . LYS A  1 74  ? 20.507 -13.726 9.166   1.00 51.67  ? 92  LYS A CA    1 
ATOM   472  C  C     . LYS A  1 74  ? 21.677 -13.517 10.064  1.00 51.83  ? 92  LYS A C     1 
ATOM   473  O  O     . LYS A  1 74  ? 22.042 -14.418 10.839  1.00 54.11  ? 92  LYS A O     1 
ATOM   474  C  CB    . LYS A  1 74  ? 19.389 -14.467 9.906   1.00 55.44  ? 92  LYS A CB    1 
ATOM   475  C  CG    . LYS A  1 74  ? 18.218 -14.892 9.001   1.00 60.54  ? 92  LYS A CG    1 
ATOM   476  C  CD    . LYS A  1 74  ? 16.866 -14.845 9.701   1.00 61.11  ? 92  LYS A CD    1 
ATOM   477  C  CE    . LYS A  1 74  ? 16.687 -15.983 10.690  1.00 68.22  ? 92  LYS A CE    1 
ATOM   478  N  NZ    . LYS A  1 74  ? 15.515 -15.748 11.588  1.00 82.38  ? 92  LYS A NZ    1 
ATOM   479  N  N     . ARG A  1 75  ? 22.225 -12.307 10.002  1.00 43.27  ? 93  ARG A N     1 
ATOM   480  C  CA    . ARG A  1 75  ? 23.545 -12.067 10.563  1.00 45.09  ? 93  ARG A CA    1 
ATOM   481  C  C     . ARG A  1 75  ? 24.047 -10.661 10.299  1.00 49.77  ? 93  ARG A C     1 
ATOM   482  O  O     . ARG A  1 75  ? 23.357 -9.836  9.663   1.00 49.68  ? 93  ARG A O     1 
ATOM   483  C  CB    . ARG A  1 75  ? 24.566 -13.084 10.028  1.00 51.71  ? 93  ARG A CB    1 
ATOM   484  C  CG    . ARG A  1 75  ? 24.778 -13.095 8.497   1.00 42.18  ? 93  ARG A CG    1 
ATOM   485  C  CD    . ARG A  1 75  ? 26.047 -12.332 8.149   1.00 42.40  ? 93  ARG A CD    1 
ATOM   486  N  NE    . ARG A  1 75  ? 26.985 -13.035 7.284   1.00 35.03  ? 93  ARG A NE    1 
ATOM   487  C  CZ    . ARG A  1 75  ? 28.281 -12.738 7.219   1.00 38.33  ? 93  ARG A CZ    1 
ATOM   488  N  NH1   . ARG A  1 75  ? 28.803 -11.776 7.965   1.00 37.78  ? 93  ARG A NH1   1 
ATOM   489  N  NH2   . ARG A  1 75  ? 29.077 -13.400 6.400   1.00 51.83  ? 93  ARG A NH2   1 
ATOM   490  N  N     . VAL A  1 76  ? 25.250 -10.387 10.809  1.00 44.66  ? 94  VAL A N     1 
ATOM   491  C  CA    . VAL A  1 76  ? 25.862 -9.096  10.591  1.00 43.36  ? 94  VAL A CA    1 
ATOM   492  C  C     . VAL A  1 76  ? 26.819 -9.154  9.433   1.00 46.88  ? 94  VAL A C     1 
ATOM   493  O  O     . VAL A  1 76  ? 27.587 -10.097 9.293   1.00 46.28  ? 94  VAL A O     1 
ATOM   494  C  CB    . VAL A  1 76  ? 26.626 -8.582  11.834  1.00 44.95  ? 94  VAL A CB    1 
ATOM   495  C  CG1   . VAL A  1 76  ? 27.168 -7.166  11.563  1.00 43.41  ? 94  VAL A CG1   1 
ATOM   496  C  CG2   . VAL A  1 76  ? 25.703 -8.561  13.028  1.00 54.19  ? 94  VAL A CG2   1 
ATOM   497  N  N     . TRP A  1 77  ? 26.767 -8.106  8.625   1.00 50.55  ? 95  TRP A N     1 
ATOM   498  C  CA    . TRP A  1 77  ? 27.640 -7.935  7.486   1.00 44.32  ? 95  TRP A CA    1 
ATOM   499  C  C     . TRP A  1 77  ? 28.450 -6.647  7.605   1.00 44.10  ? 95  TRP A C     1 
ATOM   500  O  O     . TRP A  1 77  ? 27.886 -5.587  7.884   1.00 53.83  ? 95  TRP A O     1 
ATOM   501  C  CB    . TRP A  1 77  ? 26.775 -7.833  6.253   1.00 41.21  ? 95  TRP A CB    1 
ATOM   502  C  CG    . TRP A  1 77  ? 26.543 -9.134  5.618   1.00 55.39  ? 95  TRP A CG    1 
ATOM   503  C  CD1   . TRP A  1 77  ? 27.432 -9.850  4.843   1.00 61.68  ? 95  TRP A CD1   1 
ATOM   504  C  CD2   . TRP A  1 77  ? 25.350 -9.896  5.667   1.00 43.13  ? 95  TRP A CD2   1 
ATOM   505  N  NE1   . TRP A  1 77  ? 26.859 -11.035 4.400   1.00 52.77  ? 95  TRP A NE1   1 
ATOM   506  C  CE2   . TRP A  1 77  ? 25.584 -11.098 4.885   1.00 46.58  ? 95  TRP A CE2   1 
ATOM   507  C  CE3   . TRP A  1 77  ? 24.124 -9.711  6.289   1.00 30.27  ? 95  TRP A CE3   1 
ATOM   508  C  CZ2   . TRP A  1 77  ? 24.631 -12.083 4.711   1.00 33.79  ? 95  TRP A CZ2   1 
ATOM   509  C  CZ3   . TRP A  1 77  ? 23.182 -10.686 6.105   1.00 55.09  ? 95  TRP A CZ3   1 
ATOM   510  C  CH2   . TRP A  1 77  ? 23.436 -11.872 5.323   1.00 55.07  ? 95  TRP A CH2   1 
ATOM   511  N  N     . ASP A  1 78  ? 29.762 -6.708  7.397   1.00 37.31  ? 96  ASP A N     1 
ATOM   512  C  CA    . ASP A  1 78  ? 30.518 -5.459  7.294   1.00 37.47  ? 96  ASP A CA    1 
ATOM   513  C  C     . ASP A  1 78  ? 31.149 -5.326  5.928   1.00 44.76  ? 96  ASP A C     1 
ATOM   514  O  O     . ASP A  1 78  ? 30.930 -6.184  5.062   1.00 44.02  ? 96  ASP A O     1 
ATOM   515  C  CB    . ASP A  1 78  ? 31.563 -5.339  8.365   1.00 34.75  ? 96  ASP A CB    1 
ATOM   516  C  CG    . ASP A  1 78  ? 32.673 -6.337  8.195   1.00 48.98  ? 96  ASP A CG    1 
ATOM   517  O  OD1   . ASP A  1 78  ? 32.515 -7.271  7.370   1.00 51.19  ? 96  ASP A OD1   1 
ATOM   518  O  OD2   . ASP A  1 78  ? 33.704 -6.204  8.903   1.00 49.53  ? 96  ASP A OD2   1 
ATOM   519  N  N     . ILE A  1 79  ? 31.938 -4.270  5.731   1.00 36.02  ? 97  ILE A N     1 
ATOM   520  C  CA    . ILE A  1 79  ? 32.399 -3.973  4.370   1.00 44.04  ? 97  ILE A CA    1 
ATOM   521  C  C     . ILE A  1 79  ? 33.269 -5.109  3.750   1.00 47.94  ? 97  ILE A C     1 
ATOM   522  O  O     . ILE A  1 79  ? 33.270 -5.324  2.525   1.00 46.42  ? 97  ILE A O     1 
ATOM   523  C  CB    . ILE A  1 79  ? 33.130 -2.609  4.261   1.00 42.01  ? 97  ILE A CB    1 
ATOM   524  C  CG1   . ILE A  1 79  ? 34.370 -2.631  5.146   1.00 46.55  ? 97  ILE A CG1   1 
ATOM   525  C  CG2   . ILE A  1 79  ? 32.162 -1.407  4.519   1.00 34.68  ? 97  ILE A CG2   1 
ATOM   526  C  CD1   . ILE A  1 79  ? 35.614 -3.097  4.401   1.00 48.24  ? 97  ILE A CD1   1 
ATOM   527  N  N     . ALA A  1 80  ? 34.009 -5.834  4.588   1.00 45.31  ? 98  ALA A N     1 
ATOM   528  C  CA    . ALA A  1 80  ? 34.789 -6.951  4.061   1.00 44.29  ? 98  ALA A CA    1 
ATOM   529  C  C     . ALA A  1 80  ? 33.860 -8.002  3.429   1.00 40.07  ? 98  ALA A C     1 
ATOM   530  O  O     . ALA A  1 80  ? 34.253 -8.729  2.525   1.00 43.46  ? 98  ALA A O     1 
ATOM   531  C  CB    . ALA A  1 80  ? 35.679 -7.571  5.162   1.00 41.95  ? 98  ALA A CB    1 
ATOM   532  N  N     . ASP A  1 81  ? 32.636 -8.082  3.922   1.00 33.46  ? 99  ASP A N     1 
ATOM   533  C  CA    . ASP A  1 81  ? 31.666 -8.982  3.355   1.00 43.32  ? 99  ASP A CA    1 
ATOM   534  C  C     . ASP A  1 81  ? 31.046 -8.329  2.130   1.00 37.61  ? 99  ASP A C     1 
ATOM   535  O  O     . ASP A  1 81  ? 30.625 -9.018  1.188   1.00 40.14  ? 99  ASP A O     1 
ATOM   536  C  CB    . ASP A  1 81  ? 30.547 -9.259  4.368   1.00 55.69  ? 99  ASP A CB    1 
ATOM   537  C  CG    . ASP A  1 81  ? 30.972 -10.168 5.535   1.00 51.66  ? 99  ASP A CG    1 
ATOM   538  O  OD1   . ASP A  1 81  ? 31.387 -11.334 5.306   1.00 54.93  ? 99  ASP A OD1   1 
ATOM   539  O  OD2   . ASP A  1 81  ? 30.837 -9.726  6.699   1.00 45.60  ? 99  ASP A OD2   1 
ATOM   540  N  N     . ILE A  1 82  ? 30.981 -7.004  2.163   1.00 31.69  ? 100 ILE A N     1 
ATOM   541  C  CA    . ILE A  1 82  ? 30.171 -6.220  1.223   1.00 34.49  ? 100 ILE A CA    1 
ATOM   542  C  C     . ILE A  1 82  ? 30.916 -5.706  -0.021  1.00 34.26  ? 100 ILE A C     1 
ATOM   543  O  O     . ILE A  1 82  ? 30.446 -5.887  -1.143  1.00 34.88  ? 100 ILE A O     1 
ATOM   544  C  CB    . ILE A  1 82  ? 29.464 -5.029  1.910   1.00 39.04  ? 100 ILE A CB    1 
ATOM   545  C  CG1   . ILE A  1 82  ? 28.558 -5.511  3.047   1.00 39.33  ? 100 ILE A CG1   1 
ATOM   546  C  CG2   . ILE A  1 82  ? 28.633 -4.267  0.893   1.00 37.19  ? 100 ILE A CG2   1 
ATOM   547  C  CD1   . ILE A  1 82  ? 27.329 -6.205  2.537   1.00 35.70  ? 100 ILE A CD1   1 
ATOM   548  N  N     . VAL A  1 83  ? 32.004 -4.961  0.179   1.00 37.82  ? 101 VAL A N     1 
ATOM   549  C  CA    . VAL A  1 83  ? 32.735 -4.435  -0.973  1.00 34.26  ? 101 VAL A CA    1 
ATOM   550  C  C     . VAL A  1 83  ? 33.726 -5.479  -1.506  1.00 38.32  ? 101 VAL A C     1 
ATOM   551  O  O     . VAL A  1 83  ? 34.739 -5.846  -0.861  1.00 38.68  ? 101 VAL A O     1 
ATOM   552  C  CB    . VAL A  1 83  ? 33.400 -3.060  -0.666  1.00 26.16  ? 101 VAL A CB    1 
ATOM   553  C  CG1   . VAL A  1 83  ? 32.376 -2.143  -0.021  1.00 37.68  ? 101 VAL A CG1   1 
ATOM   554  C  CG2   . VAL A  1 83  ? 34.584 -3.190  0.277   1.00 45.05  ? 101 VAL A CG2   1 
ATOM   555  N  N     . VAL A  1 84  ? 33.410 -5.962  -2.707  1.00 34.94  ? 102 VAL A N     1 
ATOM   556  C  CA    . VAL A  1 84  ? 34.241 -6.926  -3.385  1.00 26.47  ? 102 VAL A CA    1 
ATOM   557  C  C     . VAL A  1 84  ? 34.431 -6.489  -4.828  1.00 34.28  ? 102 VAL A C     1 
ATOM   558  O  O     . VAL A  1 84  ? 33.476 -6.194  -5.557  1.00 37.54  ? 102 VAL A O     1 
ATOM   559  C  CB    . VAL A  1 84  ? 33.540 -8.309  -3.376  1.00 30.09  ? 102 VAL A CB    1 
ATOM   560  C  CG1   . VAL A  1 84  ? 33.412 -8.797  -1.979  1.00 31.37  ? 102 VAL A CG1   1 
ATOM   561  C  CG2   . VAL A  1 84  ? 32.136 -8.221  -3.947  1.00 41.00  ? 102 VAL A CG2   1 
ATOM   562  N  N     . PRO A  1 85  ? 35.680 -6.441  -5.274  1.00 31.76  ? 103 PRO A N     1 
ATOM   563  C  CA    . PRO A  1 85  ? 36.918 -6.503  -4.491  1.00 28.23  ? 103 PRO A CA    1 
ATOM   564  C  C     . PRO A  1 85  ? 37.066 -5.347  -3.518  1.00 33.14  ? 103 PRO A C     1 
ATOM   565  O  O     . PRO A  1 85  ? 36.257 -4.407  -3.502  1.00 47.62  ? 103 PRO A O     1 
ATOM   566  C  CB    . PRO A  1 85  ? 37.995 -6.337  -5.562  1.00 38.66  ? 103 PRO A CB    1 
ATOM   567  C  CG    . PRO A  1 85  ? 37.298 -5.646  -6.731  1.00 39.23  ? 103 PRO A CG    1 
ATOM   568  C  CD    . PRO A  1 85  ? 35.935 -6.260  -6.713  1.00 35.06  ? 103 PRO A CD    1 
ATOM   569  N  N     . PRO A  1 86  ? 38.068 -5.428  -2.655  1.00 28.77  ? 104 PRO A N     1 
ATOM   570  C  CA    . PRO A  1 86  ? 38.444 -4.319  -1.761  1.00 35.87  ? 104 PRO A CA    1 
ATOM   571  C  C     . PRO A  1 86  ? 39.179 -3.129  -2.410  1.00 32.81  ? 104 PRO A C     1 
ATOM   572  O  O     . PRO A  1 86  ? 39.174 -2.025  -1.885  1.00 42.14  ? 104 PRO A O     1 
ATOM   573  C  CB    . PRO A  1 86  ? 39.389 -4.993  -0.759  1.00 43.55  ? 104 PRO A CB    1 
ATOM   574  C  CG    . PRO A  1 86  ? 39.325 -6.469  -1.049  1.00 32.77  ? 104 PRO A CG    1 
ATOM   575  C  CD    . PRO A  1 86  ? 38.936 -6.597  -2.461  1.00 29.22  ? 104 PRO A CD    1 
ATOM   576  N  N     . GLU A  1 87  ? 39.875 -3.362  -3.502  1.00 34.91  ? 105 GLU A N     1 
ATOM   577  C  CA    . GLU A  1 87  ? 40.491 -2.263  -4.189  1.00 35.61  ? 105 GLU A CA    1 
ATOM   578  C  C     . GLU A  1 87  ? 40.206 -2.554  -5.639  1.00 42.21  ? 105 GLU A C     1 
ATOM   579  O  O     . GLU A  1 87  ? 40.509 -3.652  -6.127  1.00 47.67  ? 105 GLU A O     1 
ATOM   580  C  CB    . GLU A  1 87  ? 42.015 -2.159  -3.900  1.00 29.65  ? 105 GLU A CB    1 
ATOM   581  C  CG    . GLU A  1 87  ? 42.674 -0.985  -4.630  1.00 35.28  ? 105 GLU A CG    1 
ATOM   582  C  CD    . GLU A  1 87  ? 42.836 -1.240  -6.133  1.00 50.66  ? 105 GLU A CD    1 
ATOM   583  O  OE1   . GLU A  1 87  ? 42.695 -0.292  -6.965  1.00 58.54  ? 105 GLU A OE1   1 
ATOM   584  O  OE2   . GLU A  1 87  ? 43.150 -2.408  -6.471  1.00 30.85  ? 105 GLU A OE2   1 
ATOM   585  N  N     . GLU A  1 88  ? 39.590 -1.593  -6.315  1.00 36.35  ? 106 GLU A N     1 
ATOM   586  C  CA    . GLU A  1 88  ? 39.614 -1.569  -7.769  1.00 32.82  ? 106 GLU A CA    1 
ATOM   587  C  C     . GLU A  1 88  ? 39.875 -0.155  -8.101  1.00 41.85  ? 106 GLU A C     1 
ATOM   588  O  O     . GLU A  1 88  ? 39.255 0.735   -7.525  1.00 43.46  ? 106 GLU A O     1 
ATOM   589  C  CB    . GLU A  1 88  ? 38.274 -1.912  -8.351  1.00 37.07  ? 106 GLU A CB    1 
ATOM   590  C  CG    . GLU A  1 88  ? 38.283 -2.501  -9.749  1.00 51.48  ? 106 GLU A CG    1 
ATOM   591  C  CD    . GLU A  1 88  ? 36.936 -3.115  -10.054 1.00 49.09  ? 106 GLU A CD    1 
ATOM   592  O  OE1   . GLU A  1 88  ? 36.779 -3.605  -11.207 1.00 33.17  ? 106 GLU A OE1   1 
ATOM   593  O  OE2   . GLU A  1 88  ? 36.068 -3.086  -9.107  1.00 46.10  ? 106 GLU A OE2   1 
ATOM   594  N  N     . SER A  1 89  ? 40.772 0.076   -9.047  1.00 45.15  ? 107 SER A N     1 
ATOM   595  C  CA    . SER A  1 89  ? 41.131 1.445   -9.357  1.00 45.79  ? 107 SER A CA    1 
ATOM   596  C  C     . SER A  1 89  ? 39.941 2.239   -9.907  1.00 47.47  ? 107 SER A C     1 
ATOM   597  O  O     . SER A  1 89  ? 39.226 1.792   -10.826 1.00 42.98  ? 107 SER A O     1 
ATOM   598  C  CB    . SER A  1 89  ? 42.321 1.505   -10.303 1.00 42.11  ? 107 SER A CB    1 
ATOM   599  O  OG    . SER A  1 89  ? 41.925 2.054   -11.531 1.00 37.60  ? 107 SER A OG    1 
ATOM   600  N  N     . ASN A  1 90  ? 39.724 3.397   -9.272  1.00 45.50  ? 108 ASN A N     1 
ATOM   601  C  CA    . ASN A  1 90  ? 38.721 4.386   -9.663  1.00 41.59  ? 108 ASN A CA    1 
ATOM   602  C  C     . ASN A  1 90  ? 37.310 3.843   -9.671  1.00 45.04  ? 108 ASN A C     1 
ATOM   603  O  O     . ASN A  1 90  ? 36.415 4.432   -10.278 1.00 51.74  ? 108 ASN A O     1 
ATOM   604  C  CB    . ASN A  1 90  ? 39.038 4.996   -11.027 1.00 41.41  ? 108 ASN A CB    1 
ATOM   605  C  CG    . ASN A  1 90  ? 40.350 5.754   -11.035 1.00 50.23  ? 108 ASN A CG    1 
ATOM   606  O  OD1   . ASN A  1 90  ? 40.643 6.538   -10.120 1.00 57.27  ? 108 ASN A OD1   1 
ATOM   607  N  ND2   . ASN A  1 90  ? 41.170 5.510   -12.071 1.00 47.99  ? 108 ASN A ND2   1 
ATOM   608  N  N     . GLN A  1 91  ? 37.093 2.748   -8.963  1.00 39.43  ? 109 GLN A N     1 
ATOM   609  C  CA    . GLN A  1 91  ? 35.730 2.370   -8.682  1.00 41.71  ? 109 GLN A CA    1 
ATOM   610  C  C     . GLN A  1 91  ? 35.611 1.756   -7.300  1.00 43.83  ? 109 GLN A C     1 
ATOM   611  O  O     . GLN A  1 91  ? 36.599 1.625   -6.572  1.00 47.62  ? 109 GLN A O     1 
ATOM   612  C  CB    . GLN A  1 91  ? 35.143 1.458   -9.767  1.00 37.59  ? 109 GLN A CB    1 
ATOM   613  C  CG    . GLN A  1 91  ? 36.142 0.704   -10.599 1.00 42.20  ? 109 GLN A CG    1 
ATOM   614  C  CD    . GLN A  1 91  ? 35.562 0.262   -11.922 1.00 44.35  ? 109 GLN A CD    1 
ATOM   615  O  OE1   . GLN A  1 91  ? 34.684 -0.583  -11.978 1.00 45.09  ? 109 GLN A OE1   1 
ATOM   616  N  NE2   . GLN A  1 91  ? 36.048 0.842   -12.994 1.00 48.44  ? 109 GLN A NE2   1 
ATOM   617  N  N     . PHE A  1 92  ? 34.377 1.449   -6.925  1.00 35.26  ? 110 PHE A N     1 
ATOM   618  C  CA    . PHE A  1 92  ? 34.120 0.621   -5.771  1.00 38.97  ? 110 PHE A CA    1 
ATOM   619  C  C     . PHE A  1 92  ? 32.741 -0.021  -5.955  1.00 38.70  ? 110 PHE A C     1 
ATOM   620  O  O     . PHE A  1 92  ? 31.870 0.549   -6.635  1.00 40.13  ? 110 PHE A O     1 
ATOM   621  C  CB    . PHE A  1 92  ? 34.206 1.440   -4.493  1.00 38.72  ? 110 PHE A CB    1 
ATOM   622  C  CG    . PHE A  1 92  ? 33.152 2.507   -4.396  1.00 45.24  ? 110 PHE A CG    1 
ATOM   623  C  CD1   . PHE A  1 92  ? 31.873 2.211   -3.894  1.00 43.08  ? 110 PHE A CD1   1 
ATOM   624  C  CD2   . PHE A  1 92  ? 33.425 3.805   -4.804  1.00 43.12  ? 110 PHE A CD2   1 
ATOM   625  C  CE1   . PHE A  1 92  ? 30.893 3.191   -3.825  1.00 39.19  ? 110 PHE A CE1   1 
ATOM   626  C  CE2   . PHE A  1 92  ? 32.443 4.789   -4.728  1.00 44.46  ? 110 PHE A CE2   1 
ATOM   627  C  CZ    . PHE A  1 92  ? 31.167 4.478   -4.242  1.00 42.21  ? 110 PHE A CZ    1 
ATOM   628  N  N     . PHE A  1 93  ? 32.551 -1.184  -5.331  1.00 32.17  ? 111 PHE A N     1 
ATOM   629  C  CA    . PHE A  1 93  ? 31.334 -1.975  -5.506  1.00 41.43  ? 111 PHE A CA    1 
ATOM   630  C  C     . PHE A  1 93  ? 30.715 -2.336  -4.147  1.00 43.26  ? 111 PHE A C     1 
ATOM   631  O  O     . PHE A  1 93  ? 31.420 -2.701  -3.191  1.00 37.13  ? 111 PHE A O     1 
ATOM   632  C  CB    . PHE A  1 93  ? 31.666 -3.243  -6.311  1.00 40.35  ? 111 PHE A CB    1 
ATOM   633  C  CG    . PHE A  1 93  ? 30.561 -4.278  -6.356  1.00 36.85  ? 111 PHE A CG    1 
ATOM   634  C  CD1   . PHE A  1 93  ? 30.427 -5.235  -5.349  1.00 37.10  ? 111 PHE A CD1   1 
ATOM   635  C  CD2   . PHE A  1 93  ? 29.703 -4.337  -7.445  1.00 44.76  ? 111 PHE A CD2   1 
ATOM   636  C  CE1   . PHE A  1 93  ? 29.419 -6.206  -5.407  1.00 39.57  ? 111 PHE A CE1   1 
ATOM   637  C  CE2   . PHE A  1 93  ? 28.692 -5.304  -7.518  1.00 39.97  ? 111 PHE A CE2   1 
ATOM   638  C  CZ    . PHE A  1 93  ? 28.556 -6.239  -6.495  1.00 35.25  ? 111 PHE A CZ    1 
ATOM   639  N  N     . VAL A  1 94  ? 29.395 -2.217  -4.056  1.00 35.73  ? 112 VAL A N     1 
ATOM   640  C  CA    . VAL A  1 94  ? 28.731 -2.661  -2.852  1.00 36.36  ? 112 VAL A CA    1 
ATOM   641  C  C     . VAL A  1 94  ? 27.753 -3.727  -3.258  1.00 41.70  ? 112 VAL A C     1 
ATOM   642  O  O     . VAL A  1 94  ? 27.103 -3.625  -4.316  1.00 43.26  ? 112 VAL A O     1 
ATOM   643  C  CB    . VAL A  1 94  ? 28.020 -1.502  -2.063  1.00 36.78  ? 112 VAL A CB    1 
ATOM   644  C  CG1   . VAL A  1 94  ? 29.036 -0.494  -1.587  1.00 38.55  ? 112 VAL A CG1   1 
ATOM   645  C  CG2   . VAL A  1 94  ? 26.922 -0.821  -2.902  1.00 39.39  ? 112 VAL A CG2   1 
ATOM   646  N  N     . THR A  1 95  ? 27.664 -4.748  -2.409  1.00 39.22  ? 113 THR A N     1 
ATOM   647  C  CA    . THR A  1 95  ? 26.780 -5.879  -2.643  1.00 37.61  ? 113 THR A CA    1 
ATOM   648  C  C     . THR A  1 95  ? 25.411 -5.615  -2.057  1.00 38.20  ? 113 THR A C     1 
ATOM   649  O  O     . THR A  1 95  ? 25.249 -5.441  -0.867  1.00 47.53  ? 113 THR A O     1 
ATOM   650  C  CB    . THR A  1 95  ? 27.295 -7.116  -1.932  1.00 39.85  ? 113 THR A CB    1 
ATOM   651  O  OG1   . THR A  1 95  ? 28.683 -7.291  -2.238  1.00 33.35  ? 113 THR A OG1   1 
ATOM   652  C  CG2   . THR A  1 95  ? 26.462 -8.336  -2.353  1.00 40.21  ? 113 THR A CG2   1 
ATOM   653  N  N     . THR A  1 96  ? 24.426 -5.522  -2.911  1.00 37.76  ? 114 THR A N     1 
ATOM   654  C  CA    . THR A  1 96  ? 23.059 -5.394  -2.454  1.00 38.50  ? 114 THR A CA    1 
ATOM   655  C  C     . THR A  1 96  ? 22.312 -6.726  -2.210  1.00 42.68  ? 114 THR A C     1 
ATOM   656  O  O     . THR A  1 96  ? 21.431 -6.800  -1.368  1.00 42.76  ? 114 THR A O     1 
ATOM   657  C  CB    . THR A  1 96  ? 22.304 -4.498  -3.401  1.00 35.41  ? 114 THR A CB    1 
ATOM   658  O  OG1   . THR A  1 96  ? 22.296 -5.102  -4.700  1.00 44.49  ? 114 THR A OG1   1 
ATOM   659  C  CG2   . THR A  1 96  ? 23.019 -3.168  -3.483  1.00 33.62  ? 114 THR A CG2   1 
ATOM   660  N  N     . ASN A  1 97  ? 22.636 -7.769  -2.974  1.00 42.69  ? 115 ASN A N     1 
ATOM   661  C  CA    . ASN A  1 97  ? 21.939 -9.044  -2.831  1.00 34.26  ? 115 ASN A CA    1 
ATOM   662  C  C     . ASN A  1 97  ? 22.864 -10.230 -3.086  1.00 38.00  ? 115 ASN A C     1 
ATOM   663  O  O     . ASN A  1 97  ? 23.837 -10.127 -3.813  1.00 43.51  ? 115 ASN A O     1 
ATOM   664  C  CB    . ASN A  1 97  ? 20.706 -9.093  -3.726  1.00 38.82  ? 115 ASN A CB    1 
ATOM   665  C  CG    . ASN A  1 97  ? 19.778 -10.217 -3.358  1.00 48.39  ? 115 ASN A CG    1 
ATOM   666  O  OD1   . ASN A  1 97  ? 19.588 -10.507 -2.180  1.00 51.80  ? 115 ASN A OD1   1 
ATOM   667  N  ND2   . ASN A  1 97  ? 19.204 -10.876 -4.357  1.00 50.63  ? 115 ASN A ND2   1 
ATOM   668  N  N     . LEU A  1 98  ? 22.534 -11.366 -2.489  1.00 44.74  ? 116 LEU A N     1 
ATOM   669  C  CA    . LEU A  1 98  ? 23.527 -12.390 -2.199  1.00 39.37  ? 116 LEU A CA    1 
ATOM   670  C  C     . LEU A  1 98  ? 22.980 -13.801 -2.305  1.00 46.58  ? 116 LEU A C     1 
ATOM   671  O  O     . LEU A  1 98  ? 21.869 -14.063 -1.853  1.00 51.36  ? 116 LEU A O     1 
ATOM   672  C  CB    . LEU A  1 98  ? 23.967 -12.191 -0.749  1.00 34.35  ? 116 LEU A CB    1 
ATOM   673  C  CG    . LEU A  1 98  ? 25.437 -12.485 -0.529  1.00 39.46  ? 116 LEU A CG    1 
ATOM   674  C  CD1   . LEU A  1 98  ? 26.181 -11.967 -1.720  1.00 58.87  ? 116 LEU A CD1   1 
ATOM   675  C  CD2   . LEU A  1 98  ? 25.906 -11.759 0.680   1.00 39.13  ? 116 LEU A CD2   1 
ATOM   676  N  N     . ILE A  1 99  ? 23.762 -14.720 -2.864  1.00 38.19  ? 117 ILE A N     1 
ATOM   677  C  CA    . ILE A  1 99  ? 23.433 -16.142 -2.758  1.00 35.87  ? 117 ILE A CA    1 
ATOM   678  C  C     . ILE A  1 99  ? 24.692 -16.842 -2.248  1.00 42.01  ? 117 ILE A C     1 
ATOM   679  O  O     . ILE A  1 99  ? 25.780 -16.712 -2.832  1.00 42.29  ? 117 ILE A O     1 
ATOM   680  C  CB    . ILE A  1 99  ? 22.977 -16.752 -4.102  1.00 35.09  ? 117 ILE A CB    1 
ATOM   681  C  CG1   . ILE A  1 99  ? 21.636 -16.180 -4.532  1.00 39.74  ? 117 ILE A CG1   1 
ATOM   682  C  CG2   . ILE A  1 99  ? 22.849 -18.243 -4.014  1.00 28.69  ? 117 ILE A CG2   1 
ATOM   683  C  CD1   . ILE A  1 99  ? 20.493 -16.747 -3.808  1.00 45.13  ? 117 ILE A CD1   1 
ATOM   684  N  N     . ILE A  1 100 ? 24.565 -17.550 -1.131  1.00 38.63  ? 118 ILE A N     1 
ATOM   685  C  CA    . ILE A  1 100 ? 25.718 -18.239 -0.579  1.00 32.58  ? 118 ILE A CA    1 
ATOM   686  C  C     . ILE A  1 100 ? 25.507 -19.729 -0.655  1.00 37.12  ? 118 ILE A C     1 
ATOM   687  O  O     . ILE A  1 100 ? 24.451 -20.241 -0.305  1.00 38.55  ? 118 ILE A O     1 
ATOM   688  C  CB    . ILE A  1 100 ? 25.999 -17.830 0.836   1.00 30.54  ? 118 ILE A CB    1 
ATOM   689  C  CG1   . ILE A  1 100 ? 25.828 -16.321 0.968   1.00 37.22  ? 118 ILE A CG1   1 
ATOM   690  C  CG2   . ILE A  1 100 ? 27.396 -18.226 1.236   1.00 34.11  ? 118 ILE A CG2   1 
ATOM   691  C  CD1   . ILE A  1 100 ? 26.120 -15.808 2.361   1.00 29.63  ? 118 ILE A CD1   1 
ATOM   692  N  N     . THR A  1 101 ? 26.518 -20.404 -1.193  1.00 37.91  ? 119 THR A N     1 
ATOM   693  C  CA    . THR A  1 101 ? 26.611 -21.845 -1.190  1.00 26.14  ? 119 THR A CA    1 
ATOM   694  C  C     . THR A  1 101 ? 27.805 -22.085 -0.298  1.00 33.44  ? 119 THR A C     1 
ATOM   695  O  O     . THR A  1 101 ? 28.952 -21.785 -0.653  1.00 33.43  ? 119 THR A O     1 
ATOM   696  C  CB    . THR A  1 101 ? 26.829 -22.333 -2.613  1.00 34.65  ? 119 THR A CB    1 
ATOM   697  O  OG1   . THR A  1 101 ? 25.715 -21.926 -3.420  1.00 37.46  ? 119 THR A OG1   1 
ATOM   698  C  CG2   . THR A  1 101 ? 27.002 -23.862 -2.678  1.00 27.97  ? 119 THR A CG2   1 
ATOM   699  N  N     . PRO A  1 102 ? 27.526 -22.519 0.925   1.00 38.39  ? 120 PRO A N     1 
ATOM   700  C  CA    . PRO A  1 102 ? 28.506 -22.486 2.007   1.00 35.56  ? 120 PRO A CA    1 
ATOM   701  C  C     . PRO A  1 102 ? 29.553 -23.574 1.901   1.00 37.88  ? 120 PRO A C     1 
ATOM   702  O  O     . PRO A  1 102 ? 30.636 -23.424 2.452   1.00 45.33  ? 120 PRO A O     1 
ATOM   703  C  CB    . PRO A  1 102 ? 27.644 -22.659 3.246   1.00 31.46  ? 120 PRO A CB    1 
ATOM   704  C  CG    . PRO A  1 102 ? 26.276 -22.473 2.794   1.00 36.77  ? 120 PRO A CG    1 
ATOM   705  C  CD    . PRO A  1 102 ? 26.226 -22.971 1.409   1.00 35.56  ? 120 PRO A CD    1 
ATOM   706  N  N     . SER A  1 103 ? 29.216 -24.698 1.294   1.00 27.40  ? 121 SER A N     1 
ATOM   707  C  CA    . SER A  1 103 ? 30.249 -25.683 1.043   1.00 34.24  ? 121 SER A CA    1 
ATOM   708  C  C     . SER A  1 103 ? 30.048 -26.489 -0.273  1.00 37.71  ? 121 SER A C     1 
ATOM   709  O  O     . SER A  1 103 ? 28.981 -27.052 -0.523  1.00 40.86  ? 121 SER A O     1 
ATOM   710  C  CB    . SER A  1 103 ? 30.438 -26.610 2.273   1.00 38.04  ? 121 SER A CB    1 
ATOM   711  O  OG    . SER A  1 103 ? 31.457 -27.589 2.066   1.00 36.04  ? 121 SER A OG    1 
ATOM   712  N  N     . GLN A  1 104 ? 31.105 -26.540 -1.082  1.00 32.51  ? 122 GLN A N     1 
ATOM   713  C  CA    . GLN A  1 104 ? 31.157 -27.332 -2.289  1.00 30.35  ? 122 GLN A CA    1 
ATOM   714  C  C     . GLN A  1 104 ? 32.472 -28.101 -2.259  1.00 38.66  ? 122 GLN A C     1 
ATOM   715  O  O     . GLN A  1 104 ? 33.476 -27.630 -1.683  1.00 32.48  ? 122 GLN A O     1 
ATOM   716  C  CB    . GLN A  1 104 ? 31.131 -26.426 -3.528  1.00 28.86  ? 122 GLN A CB    1 
ATOM   717  C  CG    . GLN A  1 104 ? 29.805 -25.772 -3.832  1.00 26.73  ? 122 GLN A CG    1 
ATOM   718  C  CD    . GLN A  1 104 ? 29.832 -25.002 -5.118  1.00 31.93  ? 122 GLN A CD    1 
ATOM   719  O  OE1   . GLN A  1 104 ? 30.854 -24.419 -5.500  1.00 40.42  ? 122 GLN A OE1   1 
ATOM   720  N  NE2   . GLN A  1 104 ? 28.715 -24.985 -5.807  1.00 35.19  ? 122 GLN A NE2   1 
ATOM   721  N  N     . GLU A  1 105 ? 32.458 -29.277 -2.881  1.00 28.22  ? 123 GLU A N     1 
ATOM   722  C  CA    . GLU A  1 105 ? 33.679 -29.990 -3.205  1.00 31.84  ? 123 GLU A CA    1 
ATOM   723  C  C     . GLU A  1 105 ? 33.487 -30.840 -4.447  1.00 38.45  ? 123 GLU A C     1 
ATOM   724  O  O     . GLU A  1 105 ? 32.363 -31.109 -4.858  1.00 31.68  ? 123 GLU A O     1 
ATOM   725  C  CB    . GLU A  1 105 ? 34.147 -30.859 -2.058  1.00 40.89  ? 123 GLU A CB    1 
ATOM   726  C  CG    . GLU A  1 105 ? 33.121 -31.839 -1.533  1.00 42.50  ? 123 GLU A CG    1 
ATOM   727  C  CD    . GLU A  1 105 ? 33.722 -32.770 -0.549  1.00 58.73  ? 123 GLU A CD    1 
ATOM   728  O  OE1   . GLU A  1 105 ? 33.261 -33.920 -0.513  1.00 56.52  ? 123 GLU A OE1   1 
ATOM   729  O  OE2   . GLU A  1 105 ? 34.683 -32.410 0.174   1.00 68.92  ? 123 GLU A OE2   1 
ATOM   730  N  N     . ILE A  1 106 ? 34.584 -31.283 -5.045  1.00 39.05  ? 124 ILE A N     1 
ATOM   731  C  CA    . ILE A  1 106 ? 34.418 -31.935 -6.323  1.00 39.31  ? 124 ILE A CA    1 
ATOM   732  C  C     . ILE A  1 106 ? 33.995 -33.381 -6.165  1.00 44.56  ? 124 ILE A C     1 
ATOM   733  O  O     . ILE A  1 106 ? 34.666 -34.156 -5.474  1.00 51.16  ? 124 ILE A O     1 
ATOM   734  C  CB    . ILE A  1 106 ? 35.648 -31.834 -7.204  1.00 38.46  ? 124 ILE A CB    1 
ATOM   735  C  CG1   . ILE A  1 106 ? 36.054 -30.373 -7.382  1.00 42.88  ? 124 ILE A CG1   1 
ATOM   736  C  CG2   . ILE A  1 106 ? 35.353 -32.422 -8.554  1.00 36.32  ? 124 ILE A CG2   1 
ATOM   737  C  CD1   . ILE A  1 106 ? 37.253 -30.199 -8.274  1.00 33.55  ? 124 ILE A CD1   1 
ATOM   738  N  N     . LYS A  1 107 ? 32.859 -33.714 -6.782  1.00 42.88  ? 125 LYS A N     1 
ATOM   739  C  CA    . LYS A  1 107 ? 32.187 -35.017 -6.617  1.00 38.54  ? 125 LYS A CA    1 
ATOM   740  C  C     . LYS A  1 107 ? 31.082 -35.114 -7.645  1.00 43.85  ? 125 LYS A C     1 
ATOM   741  O  O     . LYS A  1 107 ? 31.138 -34.423 -8.650  1.00 46.58  ? 125 LYS A O     1 
ATOM   742  C  CB    . LYS A  1 107 ? 31.655 -35.263 -5.193  1.00 35.82  ? 125 LYS A CB    1 
ATOM   743  C  CG    . LYS A  1 107 ? 31.003 -34.080 -4.528  1.00 43.86  ? 125 LYS A CG    1 
ATOM   744  C  CD    . LYS A  1 107 ? 30.057 -34.491 -3.424  1.00 43.96  ? 125 LYS A CD    1 
ATOM   745  C  CE    . LYS A  1 107 ? 30.667 -34.287 -2.070  1.00 47.61  ? 125 LYS A CE    1 
ATOM   746  N  NZ    . LYS A  1 107 ? 30.043 -33.135 -1.378  1.00 45.81  ? 125 LYS A NZ    1 
ATOM   747  N  N     . THR A  1 108 ? 30.146 -36.037 -7.449  1.00 41.31  ? 126 THR A N     1 
ATOM   748  C  CA    . THR A  1 108 ? 28.993 -36.136 -8.337  1.00 45.98  ? 126 THR A CA    1 
ATOM   749  C  C     . THR A  1 108 ? 27.735 -35.555 -7.710  1.00 49.25  ? 126 THR A C     1 
ATOM   750  O  O     . THR A  1 108 ? 27.500 -35.718 -6.514  1.00 55.41  ? 126 THR A O     1 
ATOM   751  C  CB    . THR A  1 108 ? 28.684 -37.582 -8.739  1.00 47.71  ? 126 THR A CB    1 
ATOM   752  O  OG1   . THR A  1 108 ? 28.676 -38.411 -7.568  1.00 63.24  ? 126 THR A OG1   1 
ATOM   753  C  CG2   . THR A  1 108 ? 29.691 -38.083 -9.711  1.00 38.78  ? 126 THR A CG2   1 
ATOM   754  N  N     . CYS A  1 109 ? 26.924 -34.902 -8.536  1.00 43.02  ? 127 CYS A N     1 
ATOM   755  C  CA    . CYS A  1 109 ? 25.788 -34.130 -8.093  1.00 37.19  ? 127 CYS A CA    1 
ATOM   756  C  C     . CYS A  1 109 ? 24.728 -34.343 -9.094  1.00 45.89  ? 127 CYS A C     1 
ATOM   757  O  O     . CYS A  1 109 ? 25.019 -34.536 -10.252 1.00 48.02  ? 127 CYS A O     1 
ATOM   758  C  CB    . CYS A  1 109 ? 26.062 -32.648 -8.279  1.00 43.38  ? 127 CYS A CB    1 
ATOM   759  S  SG    . CYS A  1 109 ? 26.903 -31.854 -7.062  1.00 62.65  ? 127 CYS A SG    1 
ATOM   760  N  N     . PRO A  1 110 ? 23.481 -34.195 -8.673  1.00 42.50  ? 128 PRO A N     1 
ATOM   761  C  CA    . PRO A  1 110 ? 22.430 -33.794 -9.603  1.00 51.75  ? 128 PRO A CA    1 
ATOM   762  C  C     . PRO A  1 110 ? 22.667 -32.357 -10.049 1.00 50.95  ? 128 PRO A C     1 
ATOM   763  O  O     . PRO A  1 110 ? 23.158 -31.547 -9.260  1.00 56.49  ? 128 PRO A O     1 
ATOM   764  C  CB    . PRO A  1 110 ? 21.157 -33.863 -8.751  1.00 47.13  ? 128 PRO A CB    1 
ATOM   765  C  CG    . PRO A  1 110 ? 21.599 -33.772 -7.411  1.00 44.47  ? 128 PRO A CG    1 
ATOM   766  C  CD    . PRO A  1 110 ? 22.987 -34.305 -7.304  1.00 45.83  ? 128 PRO A CD    1 
ATOM   767  N  N     . GLU A  1 111 ? 22.322 -32.055 -11.292 1.00 44.71  ? 129 GLU A N     1 
ATOM   768  C  CA    . GLU A  1 111 ? 22.511 -30.726 -11.836 1.00 50.28  ? 129 GLU A CA    1 
ATOM   769  C  C     . GLU A  1 111 ? 21.370 -29.764 -11.514 1.00 60.15  ? 129 GLU A C     1 
ATOM   770  O  O     . GLU A  1 111 ? 20.378 -30.150 -10.876 1.00 60.21  ? 129 GLU A O     1 
ATOM   771  C  CB    . GLU A  1 111 ? 22.634 -30.797 -13.356 1.00 52.40  ? 129 GLU A CB    1 
ATOM   772  C  CG    . GLU A  1 111 ? 23.976 -30.419 -13.893 1.00 55.37  ? 129 GLU A CG    1 
ATOM   773  C  CD    . GLU A  1 111 ? 24.271 -28.937 -13.835 1.00 54.55  ? 129 GLU A CD    1 
ATOM   774  O  OE1   . GLU A  1 111 ? 23.623 -28.185 -13.071 1.00 47.70  ? 129 GLU A OE1   1 
ATOM   775  O  OE2   . GLU A  1 111 ? 25.189 -28.527 -14.569 1.00 55.43  ? 129 GLU A OE2   1 
ATOM   776  N  N     . ASP A  1 112 ? 21.526 -28.511 -11.974 1.00 56.09  ? 130 ASP A N     1 
ATOM   777  C  CA    . ASP A  1 112 ? 20.473 -27.500 -11.917 1.00 51.94  ? 130 ASP A CA    1 
ATOM   778  C  C     . ASP A  1 112 ? 19.367 -27.971 -12.849 1.00 58.53  ? 130 ASP A C     1 
ATOM   779  O  O     . ASP A  1 112 ? 19.592 -28.116 -14.044 1.00 65.19  ? 130 ASP A O     1 
ATOM   780  C  CB    . ASP A  1 112 ? 21.029 -26.170 -12.386 1.00 53.88  ? 130 ASP A CB    1 
ATOM   781  C  CG    . ASP A  1 112 ? 20.296 -25.003 -11.802 1.00 67.41  ? 130 ASP A CG    1 
ATOM   782  O  OD1   . ASP A  1 112 ? 19.773 -25.133 -10.673 1.00 81.85  ? 130 ASP A OD1   1 
ATOM   783  O  OD2   . ASP A  1 112 ? 20.248 -23.936 -12.452 1.00 67.76  ? 130 ASP A OD2   1 
ATOM   784  N  N     . PRO A  1 113 ? 18.176 -28.249 -12.307 1.00 54.60  ? 131 PRO A N     1 
ATOM   785  C  CA    . PRO A  1 113 ? 17.095 -28.813 -13.116 1.00 57.01  ? 131 PRO A CA    1 
ATOM   786  C  C     . PRO A  1 113 ? 16.604 -27.803 -14.151 1.00 63.97  ? 131 PRO A C     1 
ATOM   787  O  O     . PRO A  1 113 ? 15.990 -28.199 -15.147 1.00 62.35  ? 131 PRO A O     1 
ATOM   788  C  CB    . PRO A  1 113 ? 15.985 -29.074 -12.091 1.00 50.61  ? 131 PRO A CB    1 
ATOM   789  C  CG    . PRO A  1 113 ? 16.600 -28.900 -10.774 1.00 54.60  ? 131 PRO A CG    1 
ATOM   790  C  CD    . PRO A  1 113 ? 17.725 -27.954 -10.946 1.00 60.95  ? 131 PRO A CD    1 
ATOM   791  N  N     . SER A  1 114 ? 16.881 -26.518 -13.915 1.00 60.87  ? 132 SER A N     1 
ATOM   792  C  CA    . SER A  1 114 ? 16.455 -25.451 -14.815 1.00 55.98  ? 132 SER A CA    1 
ATOM   793  C  C     . SER A  1 114 ? 17.188 -25.480 -16.138 1.00 51.39  ? 132 SER A C     1 
ATOM   794  O  O     . SER A  1 114 ? 16.836 -24.746 -17.047 1.00 66.40  ? 132 SER A O     1 
ATOM   795  C  CB    . SER A  1 114 ? 16.656 -24.106 -14.151 1.00 50.05  ? 132 SER A CB    1 
ATOM   796  O  OG    . SER A  1 114 ? 17.850 -24.136 -13.417 1.00 69.43  ? 132 SER A OG    1 
ATOM   797  N  N     . ILE A  1 115 ? 18.209 -26.320 -16.238 1.00 50.20  ? 133 ILE A N     1 
ATOM   798  C  CA    . ILE A  1 115 ? 18.995 -26.406 -17.443 1.00 47.62  ? 133 ILE A CA    1 
ATOM   799  C  C     . ILE A  1 115 ? 18.384 -27.477 -18.276 1.00 52.66  ? 133 ILE A C     1 
ATOM   800  O  O     . ILE A  1 115 ? 18.579 -28.654 -17.990 1.00 57.64  ? 133 ILE A O     1 
ATOM   801  C  CB    . ILE A  1 115 ? 20.430 -26.841 -17.130 1.00 52.60  ? 133 ILE A CB    1 
ATOM   802  C  CG1   . ILE A  1 115 ? 21.158 -25.743 -16.348 1.00 53.00  ? 133 ILE A CG1   1 
ATOM   803  C  CG2   . ILE A  1 115 ? 21.169 -27.201 -18.405 1.00 46.48  ? 133 ILE A CG2   1 
ATOM   804  C  CD1   . ILE A  1 115 ? 22.595 -26.051 -16.080 1.00 52.35  ? 133 ILE A CD1   1 
ATOM   805  N  N     . LYS A  1 116 ? 17.709 -27.071 -19.350 1.00 60.60  ? 134 LYS A N     1 
ATOM   806  C  CA    . LYS A  1 116 ? 17.002 -28.009 -20.226 1.00 68.13  ? 134 LYS A CA    1 
ATOM   807  C  C     . LYS A  1 116 ? 17.896 -29.170 -20.688 1.00 57.98  ? 134 LYS A C     1 
ATOM   808  O  O     . LYS A  1 116 ? 17.434 -30.301 -20.757 1.00 49.14  ? 134 LYS A O     1 
ATOM   809  C  CB    . LYS A  1 116 ? 16.368 -27.290 -21.434 1.00 62.29  ? 134 LYS A CB    1 
ATOM   810  N  N     . GLU A  1 117 ? 19.171 -28.877 -20.960 1.00 59.50  ? 135 GLU A N     1 
ATOM   811  C  CA    . GLU A  1 117 ? 20.111 -29.868 -21.486 1.00 61.68  ? 135 GLU A CA    1 
ATOM   812  C  C     . GLU A  1 117 ? 20.219 -31.096 -20.577 1.00 55.29  ? 135 GLU A C     1 
ATOM   813  O  O     . GLU A  1 117 ? 20.488 -32.186 -21.059 1.00 54.79  ? 135 GLU A O     1 
ATOM   814  C  CB    . GLU A  1 117 ? 21.498 -29.245 -21.770 1.00 62.76  ? 135 GLU A CB    1 
ATOM   815  C  CG    . GLU A  1 117 ? 22.252 -29.924 -22.917 1.00 76.08  ? 135 GLU A CG    1 
ATOM   816  C  CD    . GLU A  1 117 ? 23.777 -29.815 -22.826 1.00 94.14  ? 135 GLU A CD    1 
ATOM   817  O  OE1   . GLU A  1 117 ? 24.455 -30.865 -22.982 1.00 79.31  ? 135 GLU A OE1   1 
ATOM   818  O  OE2   . GLU A  1 117 ? 24.297 -28.686 -22.634 1.00 95.95  ? 135 GLU A OE2   1 
ATOM   819  N  N     . ALA A  1 118 ? 19.993 -30.917 -19.273 1.00 59.90  ? 136 ALA A N     1 
ATOM   820  C  CA    . ALA A  1 118 ? 19.975 -32.047 -18.333 1.00 58.60  ? 136 ALA A CA    1 
ATOM   821  C  C     . ALA A  1 118 ? 18.559 -32.392 -17.971 1.00 62.29  ? 136 ALA A C     1 
ATOM   822  O  O     . ALA A  1 118 ? 17.938 -31.719 -17.178 1.00 74.92  ? 136 ALA A O     1 
ATOM   823  C  CB    . ALA A  1 118 ? 20.720 -31.704 -17.079 1.00 55.41  ? 136 ALA A CB    1 
ATOM   824  N  N     . HIS A  1 119 ? 18.043 -33.458 -18.524 1.00 56.99  ? 137 HIS A N     1 
ATOM   825  C  CA    . HIS A  1 119 ? 16.725 -33.833 -18.158 1.00 64.89  ? 137 HIS A CA    1 
ATOM   826  C  C     . HIS A  1 119 ? 16.659 -35.343 -18.292 1.00 76.47  ? 137 HIS A C     1 
ATOM   827  O  O     . HIS A  1 119 ? 17.213 -35.915 -19.221 1.00 79.21  ? 137 HIS A O     1 
ATOM   828  C  CB    . HIS A  1 119 ? 15.705 -33.118 -19.030 1.00 68.72  ? 137 HIS A CB    1 
ATOM   829  C  CG    . HIS A  1 119 ? 14.284 -33.406 -18.651 1.00 106.61 ? 137 HIS A CG    1 
ATOM   830  N  ND1   . HIS A  1 119 ? 13.427 -34.145 -19.445 1.00 114.42 ? 137 HIS A ND1   1 
ATOM   831  C  CD2   . HIS A  1 119 ? 13.573 -33.067 -17.548 1.00 114.14 ? 137 HIS A CD2   1 
ATOM   832  C  CE1   . HIS A  1 119 ? 12.248 -34.245 -18.850 1.00 111.48 ? 137 HIS A CE1   1 
ATOM   833  N  NE2   . HIS A  1 119 ? 12.313 -33.600 -17.696 1.00 124.23 ? 137 HIS A NE2   1 
ATOM   834  N  N     . CYS A  1 120 ? 15.996 -35.995 -17.348 1.00 67.42  ? 138 CYS A N     1 
ATOM   835  C  CA    . CYS A  1 120 ? 15.857 -37.424 -17.404 1.00 63.71  ? 138 CYS A CA    1 
ATOM   836  C  C     . CYS A  1 120 ? 14.425 -37.766 -17.206 1.00 73.07  ? 138 CYS A C     1 
ATOM   837  O  O     . CYS A  1 120 ? 13.669 -36.986 -16.621 1.00 66.52  ? 138 CYS A O     1 
ATOM   838  C  CB    . CYS A  1 120 ? 16.621 -38.064 -16.277 1.00 71.63  ? 138 CYS A CB    1 
ATOM   839  S  SG    . CYS A  1 120 ? 18.302 -37.660 -16.317 1.00 71.73  ? 138 CYS A SG    1 
ATOM   840  N  N     . LYS A  1 121 ? 14.052 -38.947 -17.677 1.00 58.58  ? 139 LYS A N     1 
ATOM   841  C  CA    . LYS A  1 121 ? 12.721 -39.421 -17.429 1.00 60.60  ? 139 LYS A CA    1 
ATOM   842  C  C     . LYS A  1 121 ? 12.660 -39.924 -15.975 1.00 67.24  ? 139 LYS A C     1 
ATOM   843  O  O     . LYS A  1 121 ? 11.781 -39.534 -15.206 1.00 65.24  ? 139 LYS A O     1 
ATOM   844  C  CB    . LYS A  1 121 ? 12.345 -40.489 -18.450 1.00 62.19  ? 139 LYS A CB    1 
ATOM   845  N  N     . SER A  1 122 ? 13.636 -40.746 -15.595 1.00 65.10  ? 140 SER A N     1 
ATOM   846  C  CA    . SER A  1 122 ? 13.673 -41.402 -14.289 1.00 62.06  ? 140 SER A CA    1 
ATOM   847  C  C     . SER A  1 122 ? 15.050 -42.040 -14.090 1.00 60.18  ? 140 SER A C     1 
ATOM   848  O  O     . SER A  1 122 ? 15.882 -41.964 -14.960 1.00 53.98  ? 140 SER A O     1 
ATOM   849  C  CB    . SER A  1 122 ? 12.582 -42.461 -14.171 1.00 62.32  ? 140 SER A CB    1 
ATOM   850  N  N     . GLU A  1 123 ? 15.284 -42.678 -12.948 1.00 67.00  ? 141 GLU A N     1 
ATOM   851  C  CA    . GLU A  1 123 ? 16.609 -43.191 -12.614 1.00 53.68  ? 141 GLU A CA    1 
ATOM   852  C  C     . GLU A  1 123 ? 16.925 -44.285 -13.588 1.00 49.38  ? 141 GLU A C     1 
ATOM   853  O  O     . GLU A  1 123 ? 18.067 -44.616 -13.803 1.00 47.73  ? 141 GLU A O     1 
ATOM   854  C  CB    . GLU A  1 123 ? 16.670 -43.744 -11.172 1.00 37.88  ? 141 GLU A CB    1 
ATOM   855  C  CG    . GLU A  1 123 ? 16.825 -42.792 -10.088 1.00 42.46  ? 141 GLU A CG    1 
ATOM   856  C  CD    . GLU A  1 123 ? 15.409 -42.146 -9.704  1.00 42.40  ? 141 GLU A CD    1 
ATOM   857  O  OE1   . GLU A  1 123 ? 14.363 -42.524 -10.255 1.00 36.90  ? 141 GLU A OE1   1 
ATOM   858  O  OE2   . GLU A  1 123 ? 15.479 -41.318 -8.835  1.00 42.07  ? 141 GLU A OE2   1 
ATOM   859  N  N     . ASN A  1 124 ? 15.896 -44.851 -14.183 1.00 59.44  ? 142 ASN A N     1 
ATOM   860  C  CA    . ASN A  1 124 ? 16.104 -46.000 -15.025 1.00 67.02  ? 142 ASN A CA    1 
ATOM   861  C  C     . ASN A  1 124 ? 16.560 -45.559 -16.389 1.00 70.76  ? 142 ASN A C     1 
ATOM   862  O  O     . ASN A  1 124 ? 16.865 -46.390 -17.230 1.00 63.36  ? 142 ASN A O     1 
ATOM   863  C  CB    . ASN A  1 124 ? 14.817 -46.790 -15.154 1.00 75.12  ? 142 ASN A CB    1 
ATOM   864  C  CG    . ASN A  1 124 ? 14.750 -47.926 -14.175 1.00 88.50  ? 142 ASN A CG    1 
ATOM   865  O  OD1   . ASN A  1 124 ? 15.776 -48.535 -13.855 1.00 87.05  ? 142 ASN A OD1   1 
ATOM   866  N  ND2   . ASN A  1 124 ? 13.549 -48.218 -13.667 1.00 95.98  ? 142 ASN A ND2   1 
ATOM   867  N  N     . ASP A  1 125 ? 16.645 -44.244 -16.588 1.00 76.38  ? 143 ASP A N     1 
ATOM   868  C  CA    . ASP A  1 125 ? 16.879 -43.666 -17.907 1.00 68.15  ? 143 ASP A CA    1 
ATOM   869  C  C     . ASP A  1 125 ? 18.372 -43.643 -18.251 1.00 73.10  ? 143 ASP A C     1 
ATOM   870  O  O     . ASP A  1 125 ? 19.186 -42.932 -17.629 1.00 69.68  ? 143 ASP A O     1 
ATOM   871  C  CB    . ASP A  1 125 ? 16.273 -42.263 -17.936 1.00 66.02  ? 143 ASP A CB    1 
ATOM   872  C  CG    . ASP A  1 125 ? 16.586 -41.507 -19.190 1.00 68.31  ? 143 ASP A CG    1 
ATOM   873  O  OD1   . ASP A  1 125 ? 17.096 -42.102 -20.165 1.00 65.11  ? 143 ASP A OD1   1 
ATOM   874  O  OD2   . ASP A  1 125 ? 16.296 -40.294 -19.182 1.00 71.64  ? 143 ASP A OD2   1 
ATOM   875  N  N     . THR A  1 126 ? 18.704 -44.433 -19.269 1.00 74.13  ? 144 THR A N     1 
ATOM   876  C  CA    . THR A  1 126 ? 20.066 -44.589 -19.757 1.00 77.48  ? 144 THR A CA    1 
ATOM   877  C  C     . THR A  1 126 ? 20.324 -43.718 -20.990 1.00 80.85  ? 144 THR A C     1 
ATOM   878  O  O     . THR A  1 126 ? 21.414 -43.716 -21.562 1.00 77.06  ? 144 THR A O     1 
ATOM   879  C  CB    . THR A  1 126 ? 20.344 -46.055 -20.107 1.00 70.79  ? 144 THR A CB    1 
ATOM   880  O  OG1   . THR A  1 126 ? 21.039 -46.106 -21.355 1.00 101.59 ? 144 THR A OG1   1 
ATOM   881  C  CG2   . THR A  1 126 ? 19.044 -46.819 -20.241 1.00 76.41  ? 144 THR A CG2   1 
ATOM   882  N  N     . THR A  1 127 ? 19.311 -42.963 -21.385 1.00 77.90  ? 145 THR A N     1 
ATOM   883  C  CA    . THR A  1 127 ? 19.282 -42.368 -22.714 1.00 78.09  ? 145 THR A CA    1 
ATOM   884  C  C     . THR A  1 127 ? 19.674 -40.903 -22.788 1.00 74.80  ? 145 THR A C     1 
ATOM   885  O  O     . THR A  1 127 ? 20.655 -40.563 -23.447 1.00 73.74  ? 145 THR A O     1 
ATOM   886  C  CB    . THR A  1 127 ? 17.883 -42.518 -23.343 1.00 85.20  ? 145 THR A CB    1 
ATOM   887  O  OG1   . THR A  1 127 ? 17.591 -43.908 -23.510 1.00 77.87  ? 145 THR A OG1   1 
ATOM   888  C  CG2   . THR A  1 127 ? 17.800 -41.809 -24.690 1.00 82.13  ? 145 THR A CG2   1 
ATOM   889  N  N     . SER A  1 128 ? 18.889 -40.043 -22.137 1.00 72.75  ? 146 SER A N     1 
ATOM   890  C  CA    . SER A  1 128 ? 19.018 -38.586 -22.256 1.00 69.11  ? 146 SER A CA    1 
ATOM   891  C  C     . SER A  1 128 ? 20.341 -38.022 -21.741 1.00 65.88  ? 146 SER A C     1 
ATOM   892  O  O     . SER A  1 128 ? 20.794 -36.965 -22.176 1.00 73.21  ? 146 SER A O     1 
ATOM   893  C  CB    . SER A  1 128 ? 17.858 -37.912 -21.539 1.00 67.69  ? 146 SER A CB    1 
ATOM   894  O  OG    . SER A  1 128 ? 17.056 -38.873 -20.902 1.00 60.61  ? 146 SER A OG    1 
ATOM   895  N  N     . CYS A  1 129 ? 20.952 -38.737 -20.815 1.00 71.11  ? 147 CYS A N     1 
ATOM   896  C  CA    . CYS A  1 129 ? 22.239 -38.359 -20.293 1.00 64.55  ? 147 CYS A CA    1 
ATOM   897  C  C     . CYS A  1 129 ? 23.385 -39.031 -21.013 1.00 60.77  ? 147 CYS A C     1 
ATOM   898  O  O     . CYS A  1 129 ? 23.448 -40.262 -21.098 1.00 65.52  ? 147 CYS A O     1 
ATOM   899  C  CB    . CYS A  1 129 ? 22.290 -38.691 -18.818 1.00 66.09  ? 147 CYS A CB    1 
ATOM   900  S  SG    . CYS A  1 129 ? 21.298 -37.536 -17.952 1.00 84.10  ? 147 CYS A SG    1 
ATOM   901  N  N     . THR A  1 130 ? 24.315 -38.215 -21.494 1.00 60.98  ? 148 THR A N     1 
ATOM   902  C  CA    . THR A  1 130 ? 25.479 -38.722 -22.212 1.00 56.29  ? 148 THR A CA    1 
ATOM   903  C  C     . THR A  1 130 ? 26.757 -38.711 -21.376 1.00 46.14  ? 148 THR A C     1 
ATOM   904  O  O     . THR A  1 130 ? 27.285 -37.649 -21.098 1.00 52.72  ? 148 THR A O     1 
ATOM   905  C  CB    . THR A  1 130 ? 25.740 -37.841 -23.427 1.00 60.37  ? 148 THR A CB    1 
ATOM   906  O  OG1   . THR A  1 130 ? 24.517 -37.628 -24.157 1.00 62.26  ? 148 THR A OG1   1 
ATOM   907  C  CG2   . THR A  1 130 ? 26.793 -38.478 -24.300 1.00 52.75  ? 148 THR A CG2   1 
ATOM   908  N  N     . ALA A  1 131 ? 27.272 -39.875 -20.991 1.00 45.21  ? 149 ALA A N     1 
ATOM   909  C  CA    . ALA A  1 131 ? 28.457 -39.912 -20.136 1.00 46.93  ? 149 ALA A CA    1 
ATOM   910  C  C     . ALA A  1 131 ? 29.599 -39.134 -20.788 1.00 51.03  ? 149 ALA A C     1 
ATOM   911  O  O     . ALA A  1 131 ? 29.684 -39.075 -22.001 1.00 48.48  ? 149 ALA A O     1 
ATOM   912  C  CB    . ALA A  1 131 ? 28.870 -41.308 -19.859 1.00 41.44  ? 149 ALA A CB    1 
ATOM   913  N  N     . GLY A  1 132 ? 30.428 -38.481 -19.985 1.00 48.98  ? 150 GLY A N     1 
ATOM   914  C  CA    . GLY A  1 132 ? 31.522 -37.684 -20.504 1.00 50.71  ? 150 GLY A CA    1 
ATOM   915  C  C     . GLY A  1 132 ? 31.176 -36.300 -21.065 1.00 56.78  ? 150 GLY A C     1 
ATOM   916  O  O     . GLY A  1 132 ? 32.066 -35.459 -21.239 1.00 54.43  ? 150 GLY A O     1 
ATOM   917  N  N     . LYS A  1 133 ? 29.899 -36.041 -21.333 1.00 45.50  ? 151 LYS A N     1 
ATOM   918  C  CA    . LYS A  1 133 ? 29.468 -34.795 -21.967 1.00 40.08  ? 151 LYS A CA    1 
ATOM   919  C  C     . LYS A  1 133 ? 29.456 -33.617 -21.018 1.00 51.73  ? 151 LYS A C     1 
ATOM   920  O  O     . LYS A  1 133 ? 28.920 -33.702 -19.922 1.00 58.52  ? 151 LYS A O     1 
ATOM   921  C  CB    . LYS A  1 133 ? 28.063 -34.974 -22.517 1.00 50.10  ? 151 LYS A CB    1 
ATOM   922  C  CG    . LYS A  1 133 ? 27.369 -33.717 -22.923 1.00 54.94  ? 151 LYS A CG    1 
ATOM   923  C  CD    . LYS A  1 133 ? 27.975 -33.105 -24.169 1.00 64.30  ? 151 LYS A CD    1 
ATOM   924  C  CE    . LYS A  1 133 ? 27.060 -32.022 -24.711 1.00 76.26  ? 151 LYS A CE    1 
ATOM   925  N  NZ    . LYS A  1 133 ? 25.677 -32.565 -24.854 1.00 86.56  ? 151 LYS A NZ    1 
ATOM   926  N  N     . SER A  1 134 ? 30.035 -32.505 -21.443 1.00 55.43  ? 152 SER A N     1 
ATOM   927  C  CA    . SER A  1 134 ? 30.079 -31.321 -20.608 1.00 49.40  ? 152 SER A CA    1 
ATOM   928  C  C     . SER A  1 134 ? 28.849 -30.482 -20.846 1.00 47.40  ? 152 SER A C     1 
ATOM   929  O  O     . SER A  1 134 ? 28.493 -30.218 -21.981 1.00 60.66  ? 152 SER A O     1 
ATOM   930  C  CB    . SER A  1 134 ? 31.325 -30.494 -20.910 1.00 43.52  ? 152 SER A CB    1 
ATOM   931  O  OG    . SER A  1 134 ? 32.432 -31.333 -21.126 1.00 52.01  ? 152 SER A OG    1 
ATOM   932  N  N     . ILE A  1 135 ? 28.213 -30.032 -19.774 1.00 45.84  ? 153 ILE A N     1 
ATOM   933  C  CA    . ILE A  1 135 ? 27.147 -29.072 -19.911 1.00 45.81  ? 153 ILE A CA    1 
ATOM   934  C  C     . ILE A  1 135 ? 27.868 -27.747 -19.841 1.00 49.83  ? 153 ILE A C     1 
ATOM   935  O  O     . ILE A  1 135 ? 28.361 -27.386 -18.782 1.00 42.06  ? 153 ILE A O     1 
ATOM   936  C  CB    . ILE A  1 135 ? 26.192 -29.198 -18.757 1.00 39.58  ? 153 ILE A CB    1 
ATOM   937  C  CG1   . ILE A  1 135 ? 25.857 -30.666 -18.544 1.00 47.82  ? 153 ILE A CG1   1 
ATOM   938  C  CG2   . ILE A  1 135 ? 24.958 -28.368 -18.979 1.00 39.03  ? 153 ILE A CG2   1 
ATOM   939  C  CD1   . ILE A  1 135 ? 24.868 -30.935 -17.438 1.00 48.43  ? 153 ILE A CD1   1 
ATOM   940  N  N     . MET A  1 136 ? 27.942 -27.020 -20.962 1.00 46.89  ? 154 MET A N     1 
ATOM   941  C  CA    . MET A  1 136 ? 28.776 -25.824 -20.969 1.00 39.97  ? 154 MET A CA    1 
ATOM   942  C  C     . MET A  1 136 ? 28.101 -24.578 -20.408 1.00 43.76  ? 154 MET A C     1 
ATOM   943  O  O     . MET A  1 136 ? 28.800 -23.602 -20.134 1.00 49.42  ? 154 MET A O     1 
ATOM   944  C  CB    . MET A  1 136 ? 29.398 -25.551 -22.329 1.00 39.30  ? 154 MET A CB    1 
ATOM   945  C  CG    . MET A  1 136 ? 30.287 -26.644 -22.817 1.00 43.46  ? 154 MET A CG    1 
ATOM   946  S  SD    . MET A  1 136 ? 31.847 -26.660 -21.971 1.00 50.84  ? 154 MET A SD    1 
ATOM   947  C  CE    . MET A  1 136 ? 32.491 -25.064 -22.356 1.00 40.90  ? 154 MET A CE    1 
ATOM   948  N  N     . ILE A  1 137 ? 26.776 -24.585 -20.235 1.00 31.88  ? 155 ILE A N     1 
ATOM   949  C  CA    . ILE A  1 137 ? 26.151 -23.543 -19.414 1.00 39.49  ? 155 ILE A CA    1 
ATOM   950  C  C     . ILE A  1 137 ? 25.935 -24.011 -17.990 1.00 43.22  ? 155 ILE A C     1 
ATOM   951  O  O     . ILE A  1 137 ? 25.390 -23.283 -17.155 1.00 46.02  ? 155 ILE A O     1 
ATOM   952  C  CB    . ILE A  1 137 ? 24.773 -23.054 -19.910 1.00 38.66  ? 155 ILE A CB    1 
ATOM   953  C  CG1   . ILE A  1 137 ? 23.868 -24.232 -20.237 1.00 46.56  ? 155 ILE A CG1   1 
ATOM   954  C  CG2   . ILE A  1 137 ? 24.908 -22.088 -21.058 1.00 33.25  ? 155 ILE A CG2   1 
ATOM   955  C  CD1   . ILE A  1 137 ? 22.509 -23.812 -20.717 1.00 47.25  ? 155 ILE A CD1   1 
ATOM   956  N  N     . GLY A  1 138 ? 26.353 -25.234 -17.721 1.00 39.41  ? 156 GLY A N     1 
ATOM   957  C  CA    . GLY A  1 138 ? 26.126 -25.837 -16.428 1.00 43.95  ? 156 GLY A CA    1 
ATOM   958  C  C     . GLY A  1 138 ? 27.355 -25.958 -15.545 1.00 54.81  ? 156 GLY A C     1 
ATOM   959  O  O     . GLY A  1 138 ? 28.376 -25.276 -15.737 1.00 55.91  ? 156 GLY A O     1 
ATOM   960  N  N     . ASN A  1 139 ? 27.239 -26.813 -14.538 1.00 46.02  ? 157 ASN A N     1 
ATOM   961  C  CA    . ASN A  1 139 ? 28.243 -26.865 -13.502 1.00 45.96  ? 157 ASN A CA    1 
ATOM   962  C  C     . ASN A  1 139 ? 29.246 -27.995 -13.581 1.00 43.56  ? 157 ASN A C     1 
ATOM   963  O  O     . ASN A  1 139 ? 30.124 -28.098 -12.729 1.00 54.02  ? 157 ASN A O     1 
ATOM   964  C  CB    . ASN A  1 139 ? 27.574 -26.808 -12.149 1.00 43.19  ? 157 ASN A CB    1 
ATOM   965  C  CG    . ASN A  1 139 ? 26.534 -25.734 -12.082 1.00 47.48  ? 157 ASN A CG    1 
ATOM   966  O  OD1   . ASN A  1 139 ? 25.371 -25.964 -12.435 1.00 46.69  ? 157 ASN A OD1   1 
ATOM   967  N  ND2   . ASN A  1 139 ? 26.930 -24.552 -11.619 1.00 50.87  ? 157 ASN A ND2   1 
ATOM   968  N  N     . GLY A  1 140 ? 29.128 -28.852 -14.577 1.00 34.08  ? 158 GLY A N     1 
ATOM   969  C  CA    . GLY A  1 140 ? 30.120 -29.903 -14.713 1.00 44.55  ? 158 GLY A CA    1 
ATOM   970  C  C     . GLY A  1 140 ? 29.849 -30.880 -15.837 1.00 49.66  ? 158 GLY A C     1 
ATOM   971  O  O     . GLY A  1 140 ? 29.035 -30.608 -16.728 1.00 50.98  ? 158 GLY A O     1 
ATOM   972  N  N     . VAL A  1 141 ? 30.514 -32.031 -15.799 1.00 39.45  ? 159 VAL A N     1 
ATOM   973  C  CA    . VAL A  1 141 ? 30.353 -32.977 -16.890 1.00 42.77  ? 159 VAL A CA    1 
ATOM   974  C  C     . VAL A  1 141 ? 29.637 -34.283 -16.536 1.00 44.99  ? 159 VAL A C     1 
ATOM   975  O  O     . VAL A  1 141 ? 29.989 -34.953 -15.575 1.00 51.87  ? 159 VAL A O     1 
ATOM   976  C  CB    . VAL A  1 141 ? 31.688 -33.180 -17.683 1.00 41.05  ? 159 VAL A CB    1 
ATOM   977  C  CG1   . VAL A  1 141 ? 32.901 -32.801 -16.865 1.00 41.68  ? 159 VAL A CG1   1 
ATOM   978  C  CG2   . VAL A  1 141 ? 31.790 -34.562 -18.178 1.00 41.73  ? 159 VAL A CG2   1 
ATOM   979  N  N     . MET A  1 142 ? 28.634 -34.622 -17.342 1.00 45.12  ? 160 MET A N     1 
ATOM   980  C  CA    . MET A  1 142 ? 27.728 -35.751 -17.124 1.00 41.74  ? 160 MET A CA    1 
ATOM   981  C  C     . MET A  1 142 ? 28.374 -37.092 -16.867 1.00 50.65  ? 160 MET A C     1 
ATOM   982  O  O     . MET A  1 142 ? 29.286 -37.479 -17.593 1.00 54.51  ? 160 MET A O     1 
ATOM   983  C  CB    . MET A  1 142 ? 26.849 -35.913 -18.346 1.00 43.30  ? 160 MET A CB    1 
ATOM   984  C  CG    . MET A  1 142 ? 25.881 -34.793 -18.558 1.00 44.10  ? 160 MET A CG    1 
ATOM   985  S  SD    . MET A  1 142 ? 24.967 -35.085 -20.059 1.00 54.01  ? 160 MET A SD    1 
ATOM   986  C  CE    . MET A  1 142 ? 23.516 -34.067 -19.817 1.00 64.61  ? 160 MET A CE    1 
ATOM   987  N  N     . THR A  1 143 ? 27.899 -37.803 -15.842 1.00 49.26  ? 161 THR A N     1 
ATOM   988  C  CA    . THR A  1 143 ? 28.308 -39.181 -15.606 1.00 50.39  ? 161 THR A CA    1 
ATOM   989  C  C     . THR A  1 143 ? 27.503 -40.129 -16.473 1.00 47.01  ? 161 THR A C     1 
ATOM   990  O  O     . THR A  1 143 ? 27.942 -41.226 -16.756 1.00 41.98  ? 161 THR A O     1 
ATOM   991  C  CB    . THR A  1 143 ? 28.166 -39.593 -14.138 1.00 49.21  ? 161 THR A CB    1 
ATOM   992  O  OG1   . THR A  1 143 ? 26.812 -39.398 -13.706 1.00 54.37  ? 161 THR A OG1   1 
ATOM   993  C  CG2   . THR A  1 143 ? 29.078 -38.782 -13.287 1.00 49.55  ? 161 THR A CG2   1 
ATOM   994  N  N     . GLY A  1 144 ? 26.314 -39.709 -16.872 1.00 50.74  ? 162 GLY A N     1 
ATOM   995  C  CA    . GLY A  1 144 ? 25.496 -40.539 -17.725 1.00 56.43  ? 162 GLY A CA    1 
ATOM   996  C  C     . GLY A  1 144 ? 24.326 -41.171 -16.995 1.00 67.88  ? 162 GLY A C     1 
ATOM   997  O  O     . GLY A  1 144 ? 23.412 -41.720 -17.629 1.00 72.89  ? 162 GLY A O     1 
ATOM   998  N  N     . ARG A  1 145 ? 24.355 -41.098 -15.663 1.00 59.63  ? 163 ARG A N     1 
ATOM   999  C  CA    . ARG A  1 145 ? 23.243 -41.532 -14.833 1.00 48.22  ? 163 ARG A CA    1 
ATOM   1000 C  C     . ARG A  1 145 ? 22.208 -40.438 -14.749 1.00 51.02  ? 163 ARG A C     1 
ATOM   1001 O  O     . ARG A  1 145 ? 22.547 -39.255 -14.669 1.00 51.07  ? 163 ARG A O     1 
ATOM   1002 C  CB    . ARG A  1 145 ? 23.719 -41.791 -13.421 1.00 52.14  ? 163 ARG A CB    1 
ATOM   1003 C  CG    . ARG A  1 145 ? 24.748 -42.847 -13.287 1.00 52.96  ? 163 ARG A CG    1 
ATOM   1004 C  CD    . ARG A  1 145 ? 25.353 -42.754 -11.930 1.00 56.77  ? 163 ARG A CD    1 
ATOM   1005 N  NE    . ARG A  1 145 ? 24.437 -43.131 -10.864 1.00 59.70  ? 163 ARG A NE    1 
ATOM   1006 C  CZ    . ARG A  1 145 ? 24.638 -42.790 -9.595  1.00 63.93  ? 163 ARG A CZ    1 
ATOM   1007 N  NH1   . ARG A  1 145 ? 25.684 -42.042 -9.281  1.00 75.53  ? 163 ARG A NH1   1 
ATOM   1008 N  NH2   . ARG A  1 145 ? 23.801 -43.164 -8.640  1.00 67.11  ? 163 ARG A NH2   1 
ATOM   1009 N  N     . CYS A  1 146 ? 20.945 -40.840 -14.784 1.00 49.63  ? 164 CYS A N     1 
ATOM   1010 C  CA    . CYS A  1 146 ? 19.880 -39.935 -14.439 1.00 44.14  ? 164 CYS A CA    1 
ATOM   1011 C  C     . CYS A  1 146 ? 19.658 -40.124 -12.960 1.00 53.96  ? 164 CYS A C     1 
ATOM   1012 O  O     . CYS A  1 146 ? 19.714 -41.249 -12.458 1.00 60.83  ? 164 CYS A O     1 
ATOM   1013 C  CB    . CYS A  1 146 ? 18.611 -40.239 -15.195 1.00 48.00  ? 164 CYS A CB    1 
ATOM   1014 S  SG    . CYS A  1 146 ? 17.459 -38.915 -14.980 1.00 66.39  ? 164 CYS A SG    1 
ATOM   1015 N  N     . VAL A  1 147 ? 19.450 -39.027 -12.245 1.00 48.52  ? 165 VAL A N     1 
ATOM   1016 C  CA    . VAL A  1 147 ? 19.254 -39.118 -10.828 1.00 40.16  ? 165 VAL A CA    1 
ATOM   1017 C  C     . VAL A  1 147 ? 18.161 -38.178 -10.418 1.00 47.96  ? 165 VAL A C     1 
ATOM   1018 O  O     . VAL A  1 147 ? 17.655 -37.418 -11.209 1.00 52.39  ? 165 VAL A O     1 
ATOM   1019 C  CB    . VAL A  1 147 ? 20.519 -38.730 -10.084 1.00 42.64  ? 165 VAL A CB    1 
ATOM   1020 C  CG1   . VAL A  1 147 ? 21.696 -39.555 -10.546 1.00 40.11  ? 165 VAL A CG1   1 
ATOM   1021 C  CG2   . VAL A  1 147 ? 20.786 -37.262 -10.265 1.00 48.46  ? 165 VAL A CG2   1 
ATOM   1022 N  N     . GLN A  1 148 ? 17.823 -38.219 -9.147  1.00 56.14  ? 166 GLN A N     1 
ATOM   1023 C  CA    . GLN A  1 148 ? 16.756 -37.405 -8.631  1.00 48.22  ? 166 GLN A CA    1 
ATOM   1024 C  C     . GLN A  1 148 ? 17.304 -36.016 -8.457  1.00 50.81  ? 166 GLN A C     1 
ATOM   1025 O  O     . GLN A  1 148 ? 18.479 -35.855 -8.135  1.00 53.46  ? 166 GLN A O     1 
ATOM   1026 C  CB    . GLN A  1 148 ? 16.318 -37.987 -7.301  1.00 60.32  ? 166 GLN A CB    1 
ATOM   1027 C  CG    . GLN A  1 148 ? 15.009 -37.487 -6.793  1.00 65.16  ? 166 GLN A CG    1 
ATOM   1028 C  CD    . GLN A  1 148 ? 14.856 -37.764 -5.336  1.00 61.40  ? 166 GLN A CD    1 
ATOM   1029 O  OE1   . GLN A  1 148 ? 14.215 -37.010 -4.630  1.00 73.25  ? 166 GLN A OE1   1 
ATOM   1030 N  NE2   . GLN A  1 148 ? 15.476 -38.827 -4.867  1.00 58.17  ? 166 GLN A NE2   1 
ATOM   1031 N  N     . ALA A  1 149 ? 16.477 -35.009 -8.708  1.00 53.08  ? 167 ALA A N     1 
ATOM   1032 C  CA    . ALA A  1 149 ? 16.920 -33.634 -8.550  1.00 51.16  ? 167 ALA A CA    1 
ATOM   1033 C  C     . ALA A  1 149 ? 16.919 -33.285 -7.075  1.00 52.94  ? 167 ALA A C     1 
ATOM   1034 O  O     . ALA A  1 149 ? 16.142 -33.837 -6.299  1.00 58.97  ? 167 ALA A O     1 
ATOM   1035 C  CB    . ALA A  1 149 ? 16.022 -32.688 -9.332  1.00 50.20  ? 167 ALA A CB    1 
ATOM   1036 N  N     . ALA A  1 150 ? 17.795 -32.374 -6.678  1.00 51.95  ? 168 ALA A N     1 
ATOM   1037 C  CA    . ALA A  1 150 ? 17.816 -31.898 -5.300  1.00 39.51  ? 168 ALA A CA    1 
ATOM   1038 C  C     . ALA A  1 150 ? 16.613 -31.042 -4.913  1.00 52.26  ? 168 ALA A C     1 
ATOM   1039 O  O     . ALA A  1 150 ? 15.932 -30.457 -5.756  1.00 60.09  ? 168 ALA A O     1 
ATOM   1040 C  CB    . ALA A  1 150 ? 19.055 -31.149 -5.050  1.00 34.97  ? 168 ALA A CB    1 
ATOM   1041 N  N     . LYS A  1 151 ? 16.373 -30.959 -3.616  1.00 55.93  ? 169 LYS A N     1 
ATOM   1042 C  CA    . LYS A  1 151 ? 15.271 -30.172 -3.106  1.00 62.56  ? 169 LYS A CA    1 
ATOM   1043 C  C     . LYS A  1 151 ? 15.473 -28.713 -3.460  1.00 65.74  ? 169 LYS A C     1 
ATOM   1044 O  O     . LYS A  1 151 ? 16.603 -28.245 -3.548  1.00 72.33  ? 169 LYS A O     1 
ATOM   1045 C  CB    . LYS A  1 151 ? 15.224 -30.295 -1.586  1.00 71.16  ? 169 LYS A CB    1 
ATOM   1046 C  CG    . LYS A  1 151 ? 15.186 -31.747 -1.086  1.00 70.31  ? 169 LYS A CG    1 
ATOM   1047 C  CD    . LYS A  1 151 ? 14.573 -31.822 0.323   1.00 86.23  ? 169 LYS A CD    1 
ATOM   1048 C  CE    . LYS A  1 151 ? 14.167 -33.264 0.723   1.00 89.70  ? 169 LYS A CE    1 
ATOM   1049 N  NZ    . LYS A  1 151 ? 15.293 -34.127 1.199   1.00 83.88  ? 169 LYS A NZ    1 
ATOM   1050 N  N     . PRO A  1 152 ? 14.374 -27.971 -3.632  1.00 70.02  ? 170 PRO A N     1 
ATOM   1051 C  CA    . PRO A  1 152 ? 12.964 -28.373 -3.649  1.00 66.63  ? 170 PRO A CA    1 
ATOM   1052 C  C     . PRO A  1 152 ? 12.395 -29.106 -4.867  1.00 65.72  ? 170 PRO A C     1 
ATOM   1053 O  O     . PRO A  1 152 ? 11.166 -29.170 -4.898  1.00 73.89  ? 170 PRO A O     1 
ATOM   1054 C  CB    . PRO A  1 152 ? 12.230 -27.078 -3.357  1.00 83.65  ? 170 PRO A CB    1 
ATOM   1055 C  CG    . PRO A  1 152 ? 13.044 -26.101 -4.070  1.00 83.90  ? 170 PRO A CG    1 
ATOM   1056 C  CD    . PRO A  1 152 ? 14.487 -26.520 -3.870  1.00 74.88  ? 170 PRO A CD    1 
ATOM   1057 N  N     . GLN A  1 153 ? 13.167 -29.392 -5.911  1.00 66.43  ? 171 GLN A N     1 
ATOM   1058 C  CA    . GLN A  1 153 ? 12.556 -30.162 -6.958  1.00 63.71  ? 171 GLN A CA    1 
ATOM   1059 C  C     . GLN A  1 153 ? 12.932 -31.651 -6.863  1.00 60.79  ? 171 GLN A C     1 
ATOM   1060 O  O     . GLN A  1 153 ? 13.459 -32.193 -7.849  1.00 56.36  ? 171 GLN A O     1 
ATOM   1061 C  CB    . GLN A  1 153 ? 13.178 -29.662 -8.262  1.00 67.63  ? 171 GLN A CB    1 
ATOM   1062 C  CG    . GLN A  1 153 ? 13.800 -28.250 -8.183  1.00 74.89  ? 171 GLN A CG    1 
ATOM   1063 C  CD    . GLN A  1 153 ? 12.896 -27.278 -8.881  1.00 75.17  ? 171 GLN A CD    1 
ATOM   1064 O  OE1   . GLN A  1 153 ? 13.332 -26.555 -9.823  1.00 90.82  ? 171 GLN A OE1   1 
ATOM   1065 N  NE2   . GLN A  1 153 ? 11.585 -27.291 -8.460  1.00 97.99  ? 171 GLN A NE2   1 
ATOM   1066 N  N     . GLU A  1 154 ? 12.379 -32.378 -5.888  1.00 58.84  ? 172 GLU A N     1 
ATOM   1067 C  CA    . GLU A  1 154 ? 12.809 -33.749 -5.653  1.00 54.97  ? 172 GLU A CA    1 
ATOM   1068 C  C     . GLU A  1 154 ? 11.952 -34.617 -6.548  1.00 52.41  ? 172 GLU A C     1 
ATOM   1069 O  O     . GLU A  1 154 ? 12.246 -35.769 -6.783  1.00 56.38  ? 172 GLU A O     1 
ATOM   1070 C  CB    . GLU A  1 154 ? 12.644 -34.147 -4.186  1.00 54.73  ? 172 GLU A CB    1 
ATOM   1071 C  CG    . GLU A  1 154 ? 12.692 -33.023 -3.140  1.00 67.97  ? 172 GLU A CG    1 
ATOM   1072 C  CD    . GLU A  1 154 ? 11.343 -32.329 -2.961  1.00 73.67  ? 172 GLU A CD    1 
ATOM   1073 O  OE1   . GLU A  1 154 ? 10.465 -32.516 -3.822  1.00 71.10  ? 172 GLU A OE1   1 
ATOM   1074 O  OE2   . GLU A  1 154 ? 11.153 -31.597 -1.972  1.00 78.34  ? 172 GLU A OE2   1 
ATOM   1075 N  N     . THR A  1 155 ? 10.901 -34.022 -7.078  1.00 50.87  ? 173 THR A N     1 
ATOM   1076 C  CA    . THR A  1 155 ? 9.995  -34.673 -7.994  1.00 53.33  ? 173 THR A CA    1 
ATOM   1077 C  C     . THR A  1 155 ? 10.696 -34.961 -9.308  1.00 62.51  ? 173 THR A C     1 
ATOM   1078 O  O     . THR A  1 155 ? 10.565 -36.053 -9.866  1.00 78.10  ? 173 THR A O     1 
ATOM   1079 C  CB    . THR A  1 155 ? 8.793  -33.767 -8.235  1.00 62.51  ? 173 THR A CB    1 
ATOM   1080 O  OG1   . THR A  1 155 ? 8.035  -33.693 -7.025  1.00 63.72  ? 173 THR A OG1   1 
ATOM   1081 C  CG2   . THR A  1 155 ? 7.909  -34.270 -9.386  1.00 64.92  ? 173 THR A CG2   1 
ATOM   1082 N  N     . LEU A  1 156 ? 11.459 -33.978 -9.774  1.00 58.70  ? 174 LEU A N     1 
ATOM   1083 C  CA    . LEU A  1 156 ? 12.191 -34.022 -11.034 1.00 57.43  ? 174 LEU A CA    1 
ATOM   1084 C  C     . LEU A  1 156 ? 13.391 -35.002 -11.065 1.00 54.53  ? 174 LEU A C     1 
ATOM   1085 O  O     . LEU A  1 156 ? 13.974 -35.329 -10.043 1.00 55.37  ? 174 LEU A O     1 
ATOM   1086 C  CB    . LEU A  1 156 ? 12.685 -32.612 -11.359 1.00 52.54  ? 174 LEU A CB    1 
ATOM   1087 C  CG    . LEU A  1 156 ? 11.735 -31.593 -11.986 1.00 56.40  ? 174 LEU A CG    1 
ATOM   1088 C  CD1   . LEU A  1 156 ? 10.500 -31.344 -11.154 1.00 68.74  ? 174 LEU A CD1   1 
ATOM   1089 C  CD2   . LEU A  1 156 ? 12.478 -30.279 -12.208 1.00 64.15  ? 174 LEU A CD2   1 
ATOM   1090 N  N     . HIS A  1 157 ? 13.742 -35.457 -12.260 1.00 51.61  ? 175 HIS A N     1 
ATOM   1091 C  CA    . HIS A  1 157 ? 14.969 -36.181 -12.481 1.00 49.01  ? 175 HIS A CA    1 
ATOM   1092 C  C     . HIS A  1 157 ? 15.815 -35.371 -13.423 1.00 53.33  ? 175 HIS A C     1 
ATOM   1093 O  O     . HIS A  1 157 ? 15.311 -34.612 -14.242 1.00 60.14  ? 175 HIS A O     1 
ATOM   1094 C  CB    . HIS A  1 157 ? 14.694 -37.541 -13.106 1.00 61.83  ? 175 HIS A CB    1 
ATOM   1095 C  CG    . HIS A  1 157 ? 13.951 -38.473 -12.220 1.00 57.38  ? 175 HIS A CG    1 
ATOM   1096 N  ND1   . HIS A  1 157 ? 12.572 -38.509 -12.165 1.00 70.09  ? 175 HIS A ND1   1 
ATOM   1097 C  CD2   . HIS A  1 157 ? 14.381 -39.404 -11.330 1.00 49.61  ? 175 HIS A CD2   1 
ATOM   1098 C  CE1   . HIS A  1 157 ? 12.197 -39.418 -11.285 1.00 71.05  ? 175 HIS A CE1   1 
ATOM   1099 N  NE2   . HIS A  1 157 ? 13.270 -39.980 -10.774 1.00 49.84  ? 175 HIS A NE2   1 
ATOM   1100 N  N     . VAL A  1 158 ? 17.112 -35.559 -13.312 1.00 52.18  ? 176 VAL A N     1 
ATOM   1101 C  CA    . VAL A  1 158 ? 18.056 -34.658 -13.919 1.00 59.28  ? 176 VAL A CA    1 
ATOM   1102 C  C     . VAL A  1 158 ? 19.387 -35.384 -14.109 1.00 53.51  ? 176 VAL A C     1 
ATOM   1103 O  O     . VAL A  1 158 ? 19.675 -36.358 -13.435 1.00 51.57  ? 176 VAL A O     1 
ATOM   1104 C  CB    . VAL A  1 158 ? 18.229 -33.427 -13.015 1.00 50.33  ? 176 VAL A CB    1 
ATOM   1105 C  CG1   . VAL A  1 158 ? 19.379 -33.636 -12.042 1.00 43.80  ? 176 VAL A CG1   1 
ATOM   1106 C  CG2   . VAL A  1 158 ? 18.436 -32.182 -13.830 1.00 57.02  ? 176 VAL A CG2   1 
ATOM   1107 N  N     . CYS A  1 159 ? 20.208 -34.914 -15.029 1.00 54.42  ? 177 CYS A N     1 
ATOM   1108 C  CA    . CYS A  1 159 ? 21.477 -35.569 -15.247 1.00 49.49  ? 177 CYS A CA    1 
ATOM   1109 C  C     . CYS A  1 159 ? 22.422 -35.424 -14.069 1.00 51.74  ? 177 CYS A C     1 
ATOM   1110 O  O     . CYS A  1 159 ? 22.405 -34.426 -13.364 1.00 60.92  ? 177 CYS A O     1 
ATOM   1111 C  CB    . CYS A  1 159 ? 22.086 -35.067 -16.531 1.00 56.08  ? 177 CYS A CB    1 
ATOM   1112 S  SG    . CYS A  1 159 ? 20.999 -35.517 -17.894 1.00 92.52  ? 177 CYS A SG    1 
ATOM   1113 N  N     . GLU A  1 160 ? 23.220 -36.446 -13.818 1.00 52.05  ? 178 GLU A N     1 
ATOM   1114 C  CA    . GLU A  1 160 ? 24.208 -36.350 -12.773 1.00 46.86  ? 178 GLU A CA    1 
ATOM   1115 C  C     . GLU A  1 160 ? 25.539 -35.922 -13.370 1.00 49.00  ? 178 GLU A C     1 
ATOM   1116 O  O     . GLU A  1 160 ? 25.975 -36.493 -14.352 1.00 59.09  ? 178 GLU A O     1 
ATOM   1117 C  CB    . GLU A  1 160 ? 24.387 -37.691 -12.071 1.00 46.55  ? 178 GLU A CB    1 
ATOM   1118 C  CG    . GLU A  1 160 ? 25.626 -37.722 -11.176 1.00 43.51  ? 178 GLU A CG    1 
ATOM   1119 C  CD    . GLU A  1 160 ? 25.900 -39.060 -10.567 1.00 47.96  ? 178 GLU A CD    1 
ATOM   1120 O  OE1   . GLU A  1 160 ? 25.753 -39.196 -9.330  1.00 53.04  ? 178 GLU A OE1   1 
ATOM   1121 O  OE2   . GLU A  1 160 ? 26.303 -39.970 -11.316 1.00 50.98  ? 178 GLU A OE2   1 
ATOM   1122 N  N     . ILE A  1 161 ? 26.185 -34.938 -12.760 1.00 40.36  ? 179 ILE A N     1 
ATOM   1123 C  CA    . ILE A  1 161 ? 27.459 -34.432 -13.205 1.00 40.63  ? 179 ILE A CA    1 
ATOM   1124 C  C     . ILE A  1 161 ? 28.574 -34.580 -12.192 1.00 47.84  ? 179 ILE A C     1 
ATOM   1125 O  O     . ILE A  1 161 ? 28.333 -34.595 -10.994 1.00 50.75  ? 179 ILE A O     1 
ATOM   1126 C  CB    . ILE A  1 161 ? 27.371 -32.960 -13.499 1.00 36.19  ? 179 ILE A CB    1 
ATOM   1127 C  CG1   . ILE A  1 161 ? 26.651 -32.231 -12.378 1.00 43.70  ? 179 ILE A CG1   1 
ATOM   1128 C  CG2   . ILE A  1 161 ? 26.673 -32.757 -14.761 1.00 46.03  ? 179 ILE A CG2   1 
ATOM   1129 C  CD1   . ILE A  1 161 ? 27.188 -30.841 -12.101 1.00 43.22  ? 179 ILE A CD1   1 
ATOM   1130 N  N     . SER A  1 162 ? 29.797 -34.685 -12.699 1.00 44.41  ? 180 SER A N     1 
ATOM   1131 C  CA    . SER A  1 162 ? 31.003 -34.474 -11.924 1.00 42.50  ? 180 SER A CA    1 
ATOM   1132 C  C     . SER A  1 162 ? 31.280 -32.962 -11.902 1.00 48.59  ? 180 SER A C     1 
ATOM   1133 O  O     . SER A  1 162 ? 31.367 -32.320 -12.949 1.00 53.28  ? 180 SER A O     1 
ATOM   1134 C  CB    . SER A  1 162 ? 32.162 -35.231 -12.572 1.00 52.59  ? 180 SER A CB    1 
ATOM   1135 O  OG    . SER A  1 162 ? 32.780 -36.116 -11.644 1.00 83.88  ? 180 SER A OG    1 
ATOM   1136 N  N     . GLY A  1 163 ? 31.406 -32.384 -10.712 1.00 44.97  ? 181 GLY A N     1 
ATOM   1137 C  CA    . GLY A  1 163 ? 31.457 -30.951 -10.589 1.00 35.46  ? 181 GLY A CA    1 
ATOM   1138 C  C     . GLY A  1 163 ? 31.691 -30.479 -9.180  1.00 40.17  ? 181 GLY A C     1 
ATOM   1139 O  O     . GLY A  1 163 ? 32.063 -31.264 -8.309  1.00 42.01  ? 181 GLY A O     1 
ATOM   1140 N  N     . TRP A  1 164 ? 31.499 -29.178 -8.966  1.00 45.83  ? 182 TRP A N     1 
ATOM   1141 C  CA    . TRP A  1 164 ? 31.598 -28.599 -7.631  1.00 43.98  ? 182 TRP A CA    1 
ATOM   1142 C  C     . TRP A  1 164 ? 30.214 -28.799 -7.023  1.00 39.19  ? 182 TRP A C     1 
ATOM   1143 O  O     . TRP A  1 164 ? 29.211 -28.292 -7.520  1.00 41.47  ? 182 TRP A O     1 
ATOM   1144 C  CB    . TRP A  1 164 ? 32.071 -27.113 -7.657  1.00 38.63  ? 182 TRP A CB    1 
ATOM   1145 C  CG    . TRP A  1 164 ? 33.592 -26.961 -7.823  1.00 36.61  ? 182 TRP A CG    1 
ATOM   1146 C  CD1   . TRP A  1 164 ? 34.257 -26.782 -8.966  1.00 35.95  ? 182 TRP A CD1   1 
ATOM   1147 C  CD2   . TRP A  1 164 ? 34.593 -27.011 -6.792  1.00 33.23  ? 182 TRP A CD2   1 
ATOM   1148 N  NE1   . TRP A  1 164 ? 35.596 -26.698 -8.732  1.00 34.43  ? 182 TRP A NE1   1 
ATOM   1149 C  CE2   . TRP A  1 164 ? 35.828 -26.846 -7.404  1.00 32.13  ? 182 TRP A CE2   1 
ATOM   1150 C  CE3   . TRP A  1 164 ? 34.553 -27.161 -5.418  1.00 37.81  ? 182 TRP A CE3   1 
ATOM   1151 C  CZ2   . TRP A  1 164 ? 37.021 -26.837 -6.692  1.00 37.97  ? 182 TRP A CZ2   1 
ATOM   1152 C  CZ3   . TRP A  1 164 ? 35.731 -27.151 -4.717  1.00 38.32  ? 182 TRP A CZ3   1 
ATOM   1153 C  CH2   . TRP A  1 164 ? 36.948 -26.989 -5.351  1.00 36.41  ? 182 TRP A CH2   1 
ATOM   1154 N  N     . CYS A  1 165 ? 30.180 -29.583 -5.959  1.00 37.72  ? 183 CYS A N     1 
ATOM   1155 C  CA    . CYS A  1 165 ? 28.948 -30.162 -5.487  1.00 31.30  ? 183 CYS A CA    1 
ATOM   1156 C  C     . CYS A  1 165 ? 28.733 -29.862 -4.046  1.00 31.69  ? 183 CYS A C     1 
ATOM   1157 O  O     . CYS A  1 165 ? 29.660 -29.836 -3.263  1.00 34.22  ? 183 CYS A O     1 
ATOM   1158 C  CB    . CYS A  1 165 ? 28.974 -31.672 -5.652  1.00 38.65  ? 183 CYS A CB    1 
ATOM   1159 S  SG    . CYS A  1 165 ? 28.848 -32.270 -7.354  1.00 52.17  ? 183 CYS A SG    1 
ATOM   1160 N  N     . PRO A  1 166 ? 27.497 -29.580 -3.689  1.00 29.26  ? 184 PRO A N     1 
ATOM   1161 C  CA    . PRO A  1 166 ? 26.306 -29.381 -4.523  1.00 37.41  ? 184 PRO A CA    1 
ATOM   1162 C  C     . PRO A  1 166 ? 26.340 -28.122 -5.480  1.00 38.60  ? 184 PRO A C     1 
ATOM   1163 O  O     . PRO A  1 166 ? 27.035 -27.141 -5.206  1.00 30.12  ? 184 PRO A O     1 
ATOM   1164 C  CB    . PRO A  1 166 ? 25.222 -29.200 -3.464  1.00 30.47  ? 184 PRO A CB    1 
ATOM   1165 C  CG    . PRO A  1 166 ? 25.939 -28.447 -2.380  1.00 24.87  ? 184 PRO A CG    1 
ATOM   1166 C  CD    . PRO A  1 166 ? 27.314 -29.029 -2.341  1.00 29.39  ? 184 PRO A CD    1 
ATOM   1167 N  N     . VAL A  1 167 ? 25.599 -28.159 -6.591  1.00 44.50  ? 185 VAL A N     1 
ATOM   1168 C  CA    . VAL A  1 167 ? 25.510 -26.966 -7.451  1.00 46.85  ? 185 VAL A CA    1 
ATOM   1169 C  C     . VAL A  1 167 ? 24.659 -25.939 -6.710  1.00 43.72  ? 185 VAL A C     1 
ATOM   1170 O  O     . VAL A  1 167 ? 23.906 -26.310 -5.809  1.00 45.92  ? 185 VAL A O     1 
ATOM   1171 C  CB    . VAL A  1 167 ? 24.966 -27.264 -8.875  1.00 34.52  ? 185 VAL A CB    1 
ATOM   1172 C  CG1   . VAL A  1 167 ? 25.724 -28.380 -9.486  1.00 37.95  ? 185 VAL A CG1   1 
ATOM   1173 C  CG2   . VAL A  1 167 ? 23.505 -27.585 -8.836  1.00 37.89  ? 185 VAL A CG2   1 
ATOM   1174 N  N     . GLU A  1 168 ? 24.788 -24.662 -7.054  1.00 39.37  ? 186 GLU A N     1 
ATOM   1175 C  CA    . GLU A  1 168 ? 24.096 -23.662 -6.262  1.00 46.95  ? 186 GLU A CA    1 
ATOM   1176 C  C     . GLU A  1 168 ? 22.631 -23.576 -6.672  1.00 46.71  ? 186 GLU A C     1 
ATOM   1177 O  O     . GLU A  1 168 ? 22.228 -24.148 -7.697  1.00 36.17  ? 186 GLU A O     1 
ATOM   1178 C  CB    . GLU A  1 168 ? 24.738 -22.269 -6.415  1.00 47.94  ? 186 GLU A CB    1 
ATOM   1179 C  CG    . GLU A  1 168 ? 24.411 -21.607 -7.761  1.00 61.94  ? 186 GLU A CG    1 
ATOM   1180 C  CD    . GLU A  1 168 ? 24.541 -20.083 -7.778  1.00 58.63  ? 186 GLU A CD    1 
ATOM   1181 O  OE1   . GLU A  1 168 ? 25.169 -19.485 -6.865  1.00 50.01  ? 186 GLU A OE1   1 
ATOM   1182 O  OE2   . GLU A  1 168 ? 24.000 -19.491 -8.735  1.00 55.22  ? 186 GLU A OE2   1 
ATOM   1183 N  N     . GLN A  1 169 ? 21.869 -22.800 -5.891  1.00 48.51  ? 187 GLN A N     1 
ATOM   1184 C  CA    . GLN A  1 169 ? 20.503 -22.450 -6.246  1.00 46.36  ? 187 GLN A CA    1 
ATOM   1185 C  C     . GLN A  1 169 ? 20.295 -20.946 -6.489  1.00 59.01  ? 187 GLN A C     1 
ATOM   1186 O  O     . GLN A  1 169 ? 20.091 -20.205 -5.521  1.00 51.69  ? 187 GLN A O     1 
ATOM   1187 C  CB    . GLN A  1 169 ? 19.564 -22.996 -5.170  1.00 48.75  ? 187 GLN A CB    1 
ATOM   1188 C  CG    . GLN A  1 169 ? 18.933 -24.314 -5.623  1.00 63.99  ? 187 GLN A CG    1 
ATOM   1189 C  CD    . GLN A  1 169 ? 18.934 -25.437 -4.569  1.00 59.73  ? 187 GLN A CD    1 
ATOM   1190 O  OE1   . GLN A  1 169 ? 18.995 -25.188 -3.366  1.00 60.62  ? 187 GLN A OE1   1 
ATOM   1191 N  NE2   . GLN A  1 169 ? 18.853 -26.684 -5.038  1.00 59.09  ? 187 GLN A NE2   1 
ATOM   1192 N  N     . ASP A  1 170 ? 20.196 -20.578 -7.785  1.00 71.45  ? 188 ASP A N     1 
ATOM   1193 C  CA    . ASP A  1 170 ? 20.327 -19.218 -8.315  1.00 54.55  ? 188 ASP A CA    1 
ATOM   1194 C  C     . ASP A  1 170 ? 19.432 -18.262 -7.554  1.00 52.28  ? 188 ASP A C     1 
ATOM   1195 O  O     . ASP A  1 170 ? 19.733 -17.079 -7.438  1.00 58.28  ? 188 ASP A O     1 
ATOM   1196 C  CB    . ASP A  1 170 ? 19.866 -19.219 -9.783  1.00 59.87  ? 188 ASP A CB    1 
ATOM   1197 C  CG    . ASP A  1 170 ? 20.685 -18.264 -10.705 1.00 58.87  ? 188 ASP A CG    1 
ATOM   1198 O  OD1   . ASP A  1 170 ? 21.883 -18.520 -10.807 1.00 55.96  ? 188 ASP A OD1   1 
ATOM   1199 O  OD2   . ASP A  1 170 ? 20.087 -17.392 -11.409 1.00 40.71  ? 188 ASP A OD2   1 
ATOM   1200 N  N     . TYR A  1 171 ? 18.358 -18.804 -6.977  1.00 55.80  ? 189 TYR A N     1 
ATOM   1201 C  CA    . TYR A  1 171 ? 17.145 -18.021 -6.655  1.00 61.31  ? 189 TYR A CA    1 
ATOM   1202 C  C     . TYR A  1 171 ? 16.902 -17.709 -5.186  1.00 55.36  ? 189 TYR A C     1 
ATOM   1203 O  O     . TYR A  1 171 ? 17.356 -18.444 -4.306  1.00 51.73  ? 189 TYR A O     1 
ATOM   1204 C  CB    . TYR A  1 171 ? 15.889 -18.704 -7.198  1.00 69.98  ? 189 TYR A CB    1 
ATOM   1205 N  N     . GLY A  1 172 ? 16.182 -16.606 -4.942  1.00 55.67  ? 190 GLY A N     1 
ATOM   1206 C  CA    . GLY A  1 172 ? 16.085 -16.022 -3.620  1.00 49.35  ? 190 GLY A CA    1 
ATOM   1207 C  C     . GLY A  1 172 ? 17.123 -14.940 -3.465  1.00 51.21  ? 190 GLY A C     1 
ATOM   1208 O  O     . GLY A  1 172 ? 17.445 -14.253 -4.417  1.00 57.21  ? 190 GLY A O     1 
ATOM   1209 N  N     . PRO A  1 173 ? 17.630 -14.742 -2.256  1.00 48.94  ? 191 PRO A N     1 
ATOM   1210 C  CA    . PRO A  1 173 ? 17.249 -15.489 -1.061  1.00 50.27  ? 191 PRO A CA    1 
ATOM   1211 C  C     . PRO A  1 173 ? 15.848 -15.081 -0.548  1.00 58.98  ? 191 PRO A C     1 
ATOM   1212 O  O     . PRO A  1 173 ? 15.150 -15.915 0.014   1.00 67.00  ? 191 PRO A O     1 
ATOM   1213 C  CB    . PRO A  1 173 ? 18.370 -15.131 -0.065  1.00 47.23  ? 191 PRO A CB    1 
ATOM   1214 C  CG    . PRO A  1 173 ? 18.787 -13.741 -0.461  1.00 50.43  ? 191 PRO A CG    1 
ATOM   1215 C  CD    . PRO A  1 173 ? 18.483 -13.578 -1.951  1.00 51.15  ? 191 PRO A CD    1 
ATOM   1216 N  N     . LEU A  1 174 ? 15.446 -13.829 -0.770  1.00 54.15  ? 192 LEU A N     1 
ATOM   1217 C  CA    . LEU A  1 174 ? 14.184 -13.315 -0.261  1.00 54.95  ? 192 LEU A CA    1 
ATOM   1218 C  C     . LEU A  1 174 ? 12.989 -13.632 -1.142  1.00 66.13  ? 192 LEU A C     1 
ATOM   1219 O  O     . LEU A  1 174 ? 13.032 -13.445 -2.361  1.00 73.77  ? 192 LEU A O     1 
ATOM   1220 C  CB    . LEU A  1 174 ? 14.259 -11.816 -0.037  1.00 55.16  ? 192 LEU A CB    1 
ATOM   1221 C  CG    . LEU A  1 174 ? 15.210 -11.461 1.090   1.00 47.01  ? 192 LEU A CG    1 
ATOM   1222 C  CD1   . LEU A  1 174 ? 14.994 -10.032 1.544   1.00 55.46  ? 192 LEU A CD1   1 
ATOM   1223 C  CD2   . LEU A  1 174 ? 15.008 -12.413 2.215   1.00 39.88  ? 192 LEU A CD2   1 
ATOM   1224 N  N     . LYS A  1 175 ? 11.912 -14.081 -0.501  1.00 74.96  ? 193 LYS A N     1 
ATOM   1225 C  CA    . LYS A  1 175 ? 10.729 -14.595 -1.193  1.00 84.33  ? 193 LYS A CA    1 
ATOM   1226 C  C     . LYS A  1 175 ? 10.162 -13.611 -2.225  1.00 78.90  ? 193 LYS A C     1 
ATOM   1227 O  O     . LYS A  1 175 ? 10.200 -13.853 -3.450  1.00 69.23  ? 193 LYS A O     1 
ATOM   1228 C  CB    . LYS A  1 175 ? 9.657  -15.010 -0.173  1.00 76.51  ? 193 LYS A CB    1 
ATOM   1229 N  N     . ASP A  1 176 ? 9.656  -12.487 -1.734  1.00 80.76  ? 194 ASP A N     1 
ATOM   1230 C  CA    . ASP A  1 176 ? 9.151  -11.477 -2.661  1.00 93.98  ? 194 ASP A CA    1 
ATOM   1231 C  C     . ASP A  1 176 ? 10.335 -10.576 -2.952  1.00 79.43  ? 194 ASP A C     1 
ATOM   1232 O  O     . ASP A  1 176 ? 10.749 -9.781  -2.089  1.00 66.21  ? 194 ASP A O     1 
ATOM   1233 C  CB    . ASP A  1 176 ? 8.001  -10.678 -2.045  1.00 104.35 ? 194 ASP A CB    1 
ATOM   1234 N  N     . GLY A  1 177 ? 10.846 -10.698 -4.185  1.00 77.52  ? 195 GLY A N     1 
ATOM   1235 C  CA    . GLY A  1 177 ? 12.228 -10.357 -4.486  1.00 73.65  ? 195 GLY A CA    1 
ATOM   1236 C  C     . GLY A  1 177 ? 12.667 -8.955  -4.103  1.00 74.96  ? 195 GLY A C     1 
ATOM   1237 O  O     . GLY A  1 177 ? 12.210 -7.940  -4.634  1.00 94.21  ? 195 GLY A O     1 
ATOM   1238 N  N     . THR A  1 178 ? 13.629 -8.925  -3.195  1.00 69.85  ? 196 THR A N     1 
ATOM   1239 C  CA    . THR A  1 178 ? 14.096 -7.700  -2.560  1.00 60.65  ? 196 THR A CA    1 
ATOM   1240 C  C     . THR A  1 178 ? 15.574 -7.957  -2.292  1.00 64.93  ? 196 THR A C     1 
ATOM   1241 O  O     . THR A  1 178 ? 15.981 -9.117  -2.087  1.00 68.13  ? 196 THR A O     1 
ATOM   1242 C  CB    . THR A  1 178 ? 13.404 -7.452  -1.153  1.00 65.03  ? 196 THR A CB    1 
ATOM   1243 O  OG1   . THR A  1 178 ? 12.182 -8.202  -1.031  1.00 73.06  ? 196 THR A OG1   1 
ATOM   1244 C  CG2   . THR A  1 178 ? 13.088 -6.010  -0.947  1.00 56.79  ? 196 THR A CG2   1 
ATOM   1245 N  N     . PRO A  1 179 ? 16.388 -6.893  -2.300  1.00 59.64  ? 197 PRO A N     1 
ATOM   1246 C  CA    . PRO A  1 179 ? 17.796 -6.981  -1.893  1.00 54.79  ? 197 PRO A CA    1 
ATOM   1247 C  C     . PRO A  1 179 ? 17.837 -7.423  -0.443  1.00 50.26  ? 197 PRO A C     1 
ATOM   1248 O  O     . PRO A  1 179 ? 17.080 -6.881  0.340   1.00 58.25  ? 197 PRO A O     1 
ATOM   1249 C  CB    . PRO A  1 179 ? 18.291 -5.527  -1.990  1.00 54.44  ? 197 PRO A CB    1 
ATOM   1250 C  CG    . PRO A  1 179 ? 17.342 -4.848  -2.923  1.00 56.13  ? 197 PRO A CG    1 
ATOM   1251 C  CD    . PRO A  1 179 ? 16.025 -5.556  -2.799  1.00 62.94  ? 197 PRO A CD    1 
ATOM   1252 N  N     . LEU A  1 180 ? 18.657 -8.413  -0.108  1.00 49.40  ? 198 LEU A N     1 
ATOM   1253 C  CA    . LEU A  1 180 ? 18.886 -8.802  1.273   1.00 49.00  ? 198 LEU A CA    1 
ATOM   1254 C  C     . LEU A  1 180 ? 19.609 -7.682  2.017   1.00 48.50  ? 198 LEU A C     1 
ATOM   1255 O  O     . LEU A  1 180 ? 19.233 -7.261  3.108   1.00 50.43  ? 198 LEU A O     1 
ATOM   1256 C  CB    . LEU A  1 180 ? 19.758 -10.049 1.293   1.00 45.27  ? 198 LEU A CB    1 
ATOM   1257 C  CG    . LEU A  1 180 ? 19.950 -10.634 2.693   1.00 50.69  ? 198 LEU A CG    1 
ATOM   1258 C  CD1   . LEU A  1 180 ? 18.596 -11.141 3.258   1.00 52.34  ? 198 LEU A CD1   1 
ATOM   1259 C  CD2   . LEU A  1 180 ? 21.008 -11.725 2.670   1.00 49.27  ? 198 LEU A CD2   1 
ATOM   1260 N  N     . LEU A  1 181 ? 20.651 -7.200  1.379   1.00 43.34  ? 199 LEU A N     1 
ATOM   1261 C  CA    . LEU A  1 181 ? 21.525 -6.176  1.909   1.00 46.88  ? 199 LEU A CA    1 
ATOM   1262 C  C     . LEU A  1 181 ? 21.101 -4.741  1.586   1.00 52.69  ? 199 LEU A C     1 
ATOM   1263 O  O     . LEU A  1 181 ? 21.965 -3.879  1.494   1.00 50.20  ? 199 LEU A O     1 
ATOM   1264 C  CB    . LEU A  1 181 ? 22.981 -6.448  1.550   1.00 39.01  ? 199 LEU A CB    1 
ATOM   1265 C  CG    . LEU A  1 181 ? 23.359 -7.819  2.102   1.00 45.86  ? 199 LEU A CG    1 
ATOM   1266 C  CD1   . LEU A  1 181 ? 24.795 -8.210  1.717   1.00 44.32  ? 199 LEU A CD1   1 
ATOM   1267 C  CD2   . LEU A  1 181 ? 23.152 -7.865  3.602   1.00 42.42  ? 199 LEU A CD2   1 
ATOM   1268 N  N     . SER A  1 182 ? 19.830 -4.496  1.264   1.00 46.17  ? 200 SER A N     1 
ATOM   1269 C  CA    . SER A  1 182 ? 19.423 -3.111  0.941   1.00 55.44  ? 200 SER A CA    1 
ATOM   1270 C  C     . SER A  1 182 ? 19.904 -2.026  1.941   1.00 48.61  ? 200 SER A C     1 
ATOM   1271 O  O     . SER A  1 182 ? 20.177 -0.874  1.551   1.00 46.24  ? 200 SER A O     1 
ATOM   1272 C  CB    . SER A  1 182 ? 17.897 -2.989  0.738   1.00 53.29  ? 200 SER A CB    1 
ATOM   1273 O  OG    . SER A  1 182 ? 17.301 -2.274  1.806   1.00 58.87  ? 200 SER A OG    1 
ATOM   1274 N  N     . ASP A  1 183 ? 20.066 -2.384  3.208   1.00 46.73  ? 201 ASP A N     1 
ATOM   1275 C  CA    . ASP A  1 183 ? 20.532 -1.383  4.170   1.00 44.47  ? 201 ASP A CA    1 
ATOM   1276 C  C     . ASP A  1 183 ? 21.900 -0.797  3.800   1.00 39.37  ? 201 ASP A C     1 
ATOM   1277 O  O     . ASP A  1 183 ? 22.339 0.204   4.342   1.00 43.19  ? 201 ASP A O     1 
ATOM   1278 C  CB    . ASP A  1 183 ? 20.558 -1.952  5.584   1.00 51.44  ? 201 ASP A CB    1 
ATOM   1279 C  CG    . ASP A  1 183 ? 19.186 -1.948  6.236   1.00 68.18  ? 201 ASP A CG    1 
ATOM   1280 O  OD1   . ASP A  1 183 ? 18.317 -1.128  5.827   1.00 68.75  ? 201 ASP A OD1   1 
ATOM   1281 O  OD2   . ASP A  1 183 ? 18.993 -2.767  7.168   1.00 65.19  ? 201 ASP A OD2   1 
ATOM   1282 N  N     . VAL A  1 184 ? 22.572 -1.427  2.858   1.00 43.76  ? 202 VAL A N     1 
ATOM   1283 C  CA    . VAL A  1 184 ? 23.860 -0.949  2.379   1.00 44.66  ? 202 VAL A CA    1 
ATOM   1284 C  C     . VAL A  1 184 ? 23.761 0.425   1.683   1.00 43.07  ? 202 VAL A C     1 
ATOM   1285 O  O     . VAL A  1 184 ? 24.782 1.074   1.458   1.00 45.53  ? 202 VAL A O     1 
ATOM   1286 C  CB    . VAL A  1 184 ? 24.514 -1.998  1.436   1.00 39.44  ? 202 VAL A CB    1 
ATOM   1287 C  CG1   . VAL A  1 184 ? 23.830 -2.019  0.071   1.00 40.99  ? 202 VAL A CG1   1 
ATOM   1288 C  CG2   . VAL A  1 184 ? 25.967 -1.713  1.272   1.00 44.10  ? 202 VAL A CG2   1 
ATOM   1289 N  N     . GLN A  1 185 ? 22.537 0.860   1.350   1.00 46.93  ? 203 GLN A N     1 
ATOM   1290 C  CA    . GLN A  1 185 ? 22.313 2.212   0.846   1.00 45.84  ? 203 GLN A CA    1 
ATOM   1291 C  C     . GLN A  1 185 ? 22.734 3.263   1.885   1.00 48.55  ? 203 GLN A C     1 
ATOM   1292 O  O     . GLN A  1 185 ? 23.108 4.394   1.556   1.00 43.19  ? 203 GLN A O     1 
ATOM   1293 C  CB    . GLN A  1 185 ? 20.853 2.408   0.516   1.00 40.89  ? 203 GLN A CB    1 
ATOM   1294 C  CG    . GLN A  1 185 ? 19.957 2.385   1.710   1.00 47.51  ? 203 GLN A CG    1 
ATOM   1295 C  CD    . GLN A  1 185 ? 18.518 2.710   1.336   1.00 64.60  ? 203 GLN A CD    1 
ATOM   1296 O  OE1   . GLN A  1 185 ? 18.098 3.889   1.335   1.00 69.86  ? 203 GLN A OE1   1 
ATOM   1297 N  NE2   . GLN A  1 185 ? 17.745 1.662   1.005   1.00 53.42  ? 203 GLN A NE2   1 
ATOM   1298 N  N     . ASN A  1 186 ? 22.684 2.871   3.149   1.00 48.56  ? 204 ASN A N     1 
ATOM   1299 C  CA    . ASN A  1 186 ? 22.968 3.809   4.217   1.00 52.93  ? 204 ASN A CA    1 
ATOM   1300 C  C     . ASN A  1 186 ? 24.478 3.972   4.469   1.00 48.44  ? 204 ASN A C     1 
ATOM   1301 O  O     . ASN A  1 186 ? 24.897 4.764   5.314   1.00 48.56  ? 204 ASN A O     1 
ATOM   1302 C  CB    . ASN A  1 186 ? 22.191 3.429   5.488   1.00 50.77  ? 204 ASN A CB    1 
ATOM   1303 C  CG    . ASN A  1 186 ? 22.185 4.547   6.518   1.00 66.55  ? 204 ASN A CG    1 
ATOM   1304 O  OD1   . ASN A  1 186 ? 21.594 5.612   6.296   1.00 71.28  ? 204 ASN A OD1   1 
ATOM   1305 N  ND2   . ASN A  1 186 ? 22.847 4.311   7.659   1.00 76.64  ? 204 ASN A ND2   1 
ATOM   1306 N  N     . PHE A  1 187 ? 25.285 3.239   3.707   1.00 42.71  ? 205 PHE A N     1 
ATOM   1307 C  CA    . PHE A  1 187 ? 26.752 3.254   3.848   1.00 43.13  ? 205 PHE A CA    1 
ATOM   1308 C  C     . PHE A  1 187 ? 27.393 4.533   3.323   1.00 40.89  ? 205 PHE A C     1 
ATOM   1309 O  O     . PHE A  1 187 ? 26.928 5.109   2.329   1.00 47.52  ? 205 PHE A O     1 
ATOM   1310 C  CB    . PHE A  1 187 ? 27.363 2.089   3.025   1.00 47.67  ? 205 PHE A CB    1 
ATOM   1311 C  CG    . PHE A  1 187 ? 27.343 0.746   3.713   1.00 44.41  ? 205 PHE A CG    1 
ATOM   1312 C  CD1   . PHE A  1 187 ? 26.248 0.345   4.472   1.00 48.28  ? 205 PHE A CD1   1 
ATOM   1313 C  CD2   . PHE A  1 187 ? 28.415 -0.125  3.570   1.00 38.89  ? 205 PHE A CD2   1 
ATOM   1314 C  CE1   . PHE A  1 187 ? 26.233 -0.881  5.096   1.00 40.84  ? 205 PHE A CE1   1 
ATOM   1315 C  CE2   . PHE A  1 187 ? 28.397 -1.346  4.191   1.00 42.14  ? 205 PHE A CE2   1 
ATOM   1316 C  CZ    . PHE A  1 187 ? 27.304 -1.721  4.952   1.00 45.91  ? 205 PHE A CZ    1 
ATOM   1317 N  N     . THR A  1 188 ? 28.499 4.937   3.932   1.00 36.06  ? 206 THR A N     1 
ATOM   1318 C  CA    . THR A  1 188 ? 29.266 6.053   3.362   1.00 45.14  ? 206 THR A CA    1 
ATOM   1319 C  C     . THR A  1 188 ? 30.578 5.633   2.709   1.00 48.52  ? 206 THR A C     1 
ATOM   1320 O  O     . THR A  1 188 ? 31.217 4.667   3.148   1.00 50.79  ? 206 THR A O     1 
ATOM   1321 C  CB    . THR A  1 188 ? 29.599 7.157   4.408   1.00 44.11  ? 206 THR A CB    1 
ATOM   1322 O  OG1   . THR A  1 188 ? 30.327 6.577   5.499   1.00 48.30  ? 206 THR A OG1   1 
ATOM   1323 C  CG2   . THR A  1 188 ? 28.316 7.784   4.909   1.00 53.54  ? 206 THR A CG2   1 
ATOM   1324 N  N     . VAL A  1 189 ? 30.967 6.371   1.667   1.00 42.81  ? 207 VAL A N     1 
ATOM   1325 C  CA    . VAL A  1 189 ? 32.250 6.179   0.995   1.00 34.86  ? 207 VAL A CA    1 
ATOM   1326 C  C     . VAL A  1 189 ? 33.006 7.509   0.985   1.00 45.34  ? 207 VAL A C     1 
ATOM   1327 O  O     . VAL A  1 189 ? 32.454 8.580   0.668   1.00 45.66  ? 207 VAL A O     1 
ATOM   1328 C  CB    . VAL A  1 189 ? 32.076 5.648   -0.480  1.00 43.87  ? 207 VAL A CB    1 
ATOM   1329 C  CG1   . VAL A  1 189 ? 30.939 6.382   -1.215  1.00 37.75  ? 207 VAL A CG1   1 
ATOM   1330 C  CG2   . VAL A  1 189 ? 33.405 5.721   -1.279  1.00 42.88  ? 207 VAL A CG2   1 
ATOM   1331 N  N     . LEU A  1 190 ? 34.271 7.443   1.362   1.00 45.98  ? 208 LEU A N     1 
ATOM   1332 C  CA    . LEU A  1 190 ? 35.110 8.603   1.259   1.00 35.37  ? 208 LEU A CA    1 
ATOM   1333 C  C     . LEU A  1 190 ? 35.802 8.495   -0.072  1.00 35.95  ? 208 LEU A C     1 
ATOM   1334 O  O     . LEU A  1 190 ? 36.363 7.456   -0.404  1.00 48.21  ? 208 LEU A O     1 
ATOM   1335 C  CB    . LEU A  1 190 ? 36.127 8.614   2.391   1.00 29.94  ? 208 LEU A CB    1 
ATOM   1336 C  CG    . LEU A  1 190 ? 37.364 9.478   2.150   1.00 32.53  ? 208 LEU A CG    1 
ATOM   1337 C  CD1   . LEU A  1 190 ? 37.033 10.963  2.334   1.00 33.71  ? 208 LEU A CD1   1 
ATOM   1338 C  CD2   . LEU A  1 190 ? 38.497 8.974   3.081   1.00 34.02  ? 208 LEU A CD2   1 
ATOM   1339 N  N     . ILE A  1 191 ? 35.726 9.554   -0.844  1.00 34.48  ? 209 ILE A N     1 
ATOM   1340 C  CA    . ILE A  1 191 ? 36.457 9.638   -2.083  1.00 39.32  ? 209 ILE A CA    1 
ATOM   1341 C  C     . ILE A  1 191 ? 37.578 10.665  -1.993  1.00 51.13  ? 209 ILE A C     1 
ATOM   1342 O  O     . ILE A  1 191 ? 37.344 11.862  -1.798  1.00 52.85  ? 209 ILE A O     1 
ATOM   1343 C  CB    . ILE A  1 191 ? 35.547 10.033  -3.237  1.00 36.80  ? 209 ILE A CB    1 
ATOM   1344 C  CG1   . ILE A  1 191 ? 34.275 9.184   -3.220  1.00 43.09  ? 209 ILE A CG1   1 
ATOM   1345 C  CG2   . ILE A  1 191 ? 36.308 9.920   -4.538  1.00 37.52  ? 209 ILE A CG2   1 
ATOM   1346 C  CD1   . ILE A  1 191 ? 33.466 9.291   -4.479  1.00 34.04  ? 209 ILE A CD1   1 
ATOM   1347 N  N     . LYS A  1 192 ? 38.803 10.187  -2.110  1.00 46.97  ? 210 LYS A N     1 
ATOM   1348 C  CA    . LYS A  1 192 ? 39.947 11.067  -2.066  1.00 46.11  ? 210 LYS A CA    1 
ATOM   1349 C  C     . LYS A  1 192 ? 40.403 11.282  -3.483  1.00 59.18  ? 210 LYS A C     1 
ATOM   1350 O  O     . LYS A  1 192 ? 40.611 10.327  -4.239  1.00 67.12  ? 210 LYS A O     1 
ATOM   1351 C  CB    . LYS A  1 192 ? 41.078 10.457  -1.252  1.00 53.50  ? 210 LYS A CB    1 
ATOM   1352 C  CG    . LYS A  1 192 ? 40.775 10.353  0.216   1.00 62.69  ? 210 LYS A CG    1 
ATOM   1353 C  CD    . LYS A  1 192 ? 42.067 10.159  1.029   1.00 62.35  ? 210 LYS A CD    1 
ATOM   1354 C  CE    . LYS A  1 192 ? 42.262 8.713   1.471   1.00 62.90  ? 210 LYS A CE    1 
ATOM   1355 N  NZ    . LYS A  1 192 ? 43.410 8.552   2.421   1.00 73.34  ? 210 LYS A NZ    1 
ATOM   1356 N  N     . ASN A  1 193 ? 40.560 12.544  -3.850  1.00 61.45  ? 211 ASN A N     1 
ATOM   1357 C  CA    . ASN A  1 193 ? 40.867 12.878  -5.218  1.00 56.90  ? 211 ASN A CA    1 
ATOM   1358 C  C     . ASN A  1 193 ? 41.855 14.004  -5.294  1.00 53.35  ? 211 ASN A C     1 
ATOM   1359 O  O     . ASN A  1 193 ? 41.669 15.040  -4.691  1.00 59.19  ? 211 ASN A O     1 
ATOM   1360 C  CB    . ASN A  1 193 ? 39.588 13.222  -5.959  1.00 50.45  ? 211 ASN A CB    1 
ATOM   1361 C  CG    . ASN A  1 193 ? 39.842 13.609  -7.386  1.00 51.24  ? 211 ASN A CG    1 
ATOM   1362 O  OD1   . ASN A  1 193 ? 39.384 14.653  -7.839  1.00 56.67  ? 211 ASN A OD1   1 
ATOM   1363 N  ND2   . ASN A  1 193 ? 40.564 12.770  -8.114  1.00 55.92  ? 211 ASN A ND2   1 
ATOM   1364 N  N     . TYR A  1 194 ? 42.918 13.789  -6.040  1.00 63.90  ? 212 TYR A N     1 
ATOM   1365 C  CA    . TYR A  1 194 ? 43.972 14.781  -6.145  1.00 71.81  ? 212 TYR A CA    1 
ATOM   1366 C  C     . TYR A  1 194 ? 44.148 15.051  -7.623  1.00 71.36  ? 212 TYR A C     1 
ATOM   1367 O  O     . TYR A  1 194 ? 43.958 14.147  -8.450  1.00 63.32  ? 212 TYR A O     1 
ATOM   1368 C  CB    . TYR A  1 194 ? 45.286 14.265  -5.525  1.00 70.69  ? 212 TYR A CB    1 
ATOM   1369 C  CG    . TYR A  1 194 ? 45.096 13.394  -4.277  1.00 97.01  ? 212 TYR A CG    1 
ATOM   1370 C  CD1   . TYR A  1 194 ? 45.001 13.970  -2.998  1.00 98.79  ? 212 TYR A CD1   1 
ATOM   1371 C  CD2   . TYR A  1 194 ? 45.016 11.990  -4.370  1.00 93.47  ? 212 TYR A CD2   1 
ATOM   1372 C  CE1   . TYR A  1 194 ? 44.821 13.177  -1.835  1.00 97.79  ? 212 TYR A CE1   1 
ATOM   1373 C  CE2   . TYR A  1 194 ? 44.832 11.178  -3.208  1.00 96.22  ? 212 TYR A CE2   1 
ATOM   1374 C  CZ    . TYR A  1 194 ? 44.735 11.782  -1.941  1.00 103.01 ? 212 TYR A CZ    1 
ATOM   1375 O  OH    . TYR A  1 194 ? 44.563 11.001  -0.796  1.00 79.10  ? 212 TYR A OH    1 
ATOM   1376 N  N     . ILE A  1 195 ? 44.484 16.299  -7.948  1.00 72.22  ? 213 ILE A N     1 
ATOM   1377 C  CA    . ILE A  1 195 ? 44.667 16.725  -9.341  1.00 71.22  ? 213 ILE A CA    1 
ATOM   1378 C  C     . ILE A  1 195 ? 45.829 17.707  -9.495  1.00 66.09  ? 213 ILE A C     1 
ATOM   1379 O  O     . ILE A  1 195 ? 46.027 18.569  -8.643  1.00 67.80  ? 213 ILE A O     1 
ATOM   1380 C  CB    . ILE A  1 195 ? 43.365 17.336  -9.945  1.00 53.80  ? 213 ILE A CB    1 
ATOM   1381 C  CG1   . ILE A  1 195 ? 43.554 17.619  -11.430 1.00 54.15  ? 213 ILE A CG1   1 
ATOM   1382 C  CG2   . ILE A  1 195 ? 42.941 18.589  -9.187  1.00 52.71  ? 213 ILE A CG2   1 
ATOM   1383 C  CD1   . ILE A  1 195 ? 42.275 17.510  -12.215 1.00 56.14  ? 213 ILE A CD1   1 
ATOM   1384 N  N     . GLU A  1 196 ? 46.612 17.550  -10.559 1.00 58.61  ? 214 GLU A N     1 
ATOM   1385 C  CA    . GLU A  1 196 ? 47.646 18.517  -10.873 1.00 66.03  ? 214 GLU A CA    1 
ATOM   1386 C  C     . GLU A  1 196 ? 47.481 18.963  -12.309 1.00 74.96  ? 214 GLU A C     1 
ATOM   1387 O  O     . GLU A  1 196 ? 47.322 18.136  -13.215 1.00 67.50  ? 214 GLU A O     1 
ATOM   1388 C  CB    . GLU A  1 196 ? 49.051 17.958  -10.665 1.00 77.51  ? 214 GLU A CB    1 
ATOM   1389 C  CG    . GLU A  1 196 ? 50.124 19.034  -10.600 1.00 83.23  ? 214 GLU A CG    1 
ATOM   1390 C  CD    . GLU A  1 196 ? 51.359 18.685  -11.411 1.00 101.70 ? 214 GLU A CD    1 
ATOM   1391 O  OE1   . GLU A  1 196 ? 52.245 19.568  -11.535 1.00 101.83 ? 214 GLU A OE1   1 
ATOM   1392 O  OE2   . GLU A  1 196 ? 51.437 17.538  -11.925 1.00 96.14  ? 214 GLU A OE2   1 
ATOM   1393 N  N     . PHE A  1 197 ? 47.495 20.285  -12.500 1.00 75.83  ? 215 PHE A N     1 
ATOM   1394 C  CA    . PHE A  1 197 ? 47.510 20.882  -13.830 1.00 67.85  ? 215 PHE A CA    1 
ATOM   1395 C  C     . PHE A  1 197 ? 48.937 21.220  -14.182 1.00 72.89  ? 215 PHE A C     1 
ATOM   1396 O  O     . PHE A  1 197 ? 49.540 22.127  -13.608 1.00 69.85  ? 215 PHE A O     1 
ATOM   1397 C  CB    . PHE A  1 197 ? 46.673 22.126  -13.846 1.00 57.31  ? 215 PHE A CB    1 
ATOM   1398 C  CG    . PHE A  1 197 ? 45.232 21.881  -13.534 1.00 55.94  ? 215 PHE A CG    1 
ATOM   1399 C  CD1   . PHE A  1 197 ? 44.395 21.286  -14.480 1.00 57.78  ? 215 PHE A CD1   1 
ATOM   1400 C  CD2   . PHE A  1 197 ? 44.705 22.261  -12.310 1.00 40.61  ? 215 PHE A CD2   1 
ATOM   1401 C  CE1   . PHE A  1 197 ? 43.049 21.076  -14.206 1.00 49.96  ? 215 PHE A CE1   1 
ATOM   1402 C  CE2   . PHE A  1 197 ? 43.366 22.065  -12.035 1.00 45.26  ? 215 PHE A CE2   1 
ATOM   1403 C  CZ    . PHE A  1 197 ? 42.529 21.462  -12.987 1.00 47.54  ? 215 PHE A CZ    1 
ATOM   1404 N  N     . SER A  1 198 ? 49.449 20.481  -15.157 1.00 75.70  ? 216 SER A N     1 
ATOM   1405 C  CA    . SER A  1 198 ? 50.875 20.363  -15.392 1.00 79.47  ? 216 SER A CA    1 
ATOM   1406 C  C     . SER A  1 198 ? 51.531 21.660  -15.877 1.00 85.66  ? 216 SER A C     1 
ATOM   1407 O  O     . SER A  1 198 ? 52.632 21.996  -15.417 1.00 86.21  ? 216 SER A O     1 
ATOM   1408 C  CB    . SER A  1 198 ? 51.131 19.209  -16.369 1.00 88.42  ? 216 SER A CB    1 
ATOM   1409 O  OG    . SER A  1 198 ? 50.234 18.126  -16.121 1.00 76.81  ? 216 SER A OG    1 
ATOM   1410 N  N     . LEU A  1 199 ? 50.854 22.378  -16.790 1.00 94.32  ? 217 LEU A N     1 
ATOM   1411 C  CA    . LEU A  1 199 ? 51.332 23.679  -17.331 1.00 83.79  ? 217 LEU A CA    1 
ATOM   1412 C  C     . LEU A  1 199 ? 51.482 24.753  -16.259 1.00 73.60  ? 217 LEU A C     1 
ATOM   1413 O  O     . LEU A  1 199 ? 52.463 25.479  -16.255 1.00 80.61  ? 217 LEU A O     1 
ATOM   1414 C  CB    . LEU A  1 199 ? 50.420 24.225  -18.447 1.00 64.44  ? 217 LEU A CB    1 
ATOM   1415 N  N     . PHE A  1 200 ? 50.513 24.846  -15.354 1.00 71.16  ? 218 PHE A N     1 
ATOM   1416 C  CA    . PHE A  1 200 ? 50.554 25.838  -14.284 1.00 72.14  ? 218 PHE A CA    1 
ATOM   1417 C  C     . PHE A  1 200 ? 51.162 25.302  -13.007 1.00 69.14  ? 218 PHE A C     1 
ATOM   1418 O  O     . PHE A  1 200 ? 51.189 26.000  -12.010 1.00 63.54  ? 218 PHE A O     1 
ATOM   1419 C  CB    . PHE A  1 200 ? 49.153 26.371  -13.996 1.00 73.70  ? 218 PHE A CB    1 
ATOM   1420 C  CG    . PHE A  1 200 ? 48.445 26.838  -15.214 1.00 70.83  ? 218 PHE A CG    1 
ATOM   1421 C  CD1   . PHE A  1 200 ? 49.156 27.412  -16.249 1.00 72.54  ? 218 PHE A CD1   1 
ATOM   1422 C  CD2   . PHE A  1 200 ? 47.085 26.687  -15.345 1.00 68.99  ? 218 PHE A CD2   1 
ATOM   1423 C  CE1   . PHE A  1 200 ? 48.524 27.837  -17.392 1.00 81.57  ? 218 PHE A CE1   1 
ATOM   1424 C  CE2   . PHE A  1 200 ? 46.450 27.106  -16.488 1.00 81.57  ? 218 PHE A CE2   1 
ATOM   1425 C  CZ    . PHE A  1 200 ? 47.170 27.683  -17.515 1.00 80.68  ? 218 PHE A CZ    1 
ATOM   1426 N  N     . HIS A  1 201 ? 51.623 24.057  -13.049 1.00 83.03  ? 219 HIS A N     1 
ATOM   1427 C  CA    . HIS A  1 201 ? 52.266 23.414  -11.910 1.00 85.73  ? 219 HIS A CA    1 
ATOM   1428 C  C     . HIS A  1 201 ? 51.493 23.666  -10.614 1.00 79.09  ? 219 HIS A C     1 
ATOM   1429 O  O     . HIS A  1 201 ? 52.040 24.165  -9.633  1.00 74.54  ? 219 HIS A O     1 
ATOM   1430 C  CB    . HIS A  1 201 ? 53.748 23.801  -11.817 1.00 78.42  ? 219 HIS A CB    1 
ATOM   1431 C  CG    . HIS A  1 201 ? 54.607 23.098  -12.826 1.00 96.79  ? 219 HIS A CG    1 
ATOM   1432 N  ND1   . HIS A  1 201 ? 54.592 21.727  -12.990 1.00 107.33 ? 219 HIS A ND1   1 
ATOM   1433 C  CD2   . HIS A  1 201 ? 55.494 23.578  -13.732 1.00 97.16  ? 219 HIS A CD2   1 
ATOM   1434 C  CE1   . HIS A  1 201 ? 55.445 21.388  -13.944 1.00 97.23  ? 219 HIS A CE1   1 
ATOM   1435 N  NE2   . HIS A  1 201 ? 56.001 22.491  -14.412 1.00 107.14 ? 219 HIS A NE2   1 
ATOM   1436 N  N     . VAL A  1 202 ? 50.197 23.365  -10.646 1.00 75.35  ? 220 VAL A N     1 
ATOM   1437 C  CA    . VAL A  1 202 ? 49.322 23.628  -9.506  1.00 76.61  ? 220 VAL A CA    1 
ATOM   1438 C  C     . VAL A  1 202 ? 48.536 22.373  -9.072  1.00 84.30  ? 220 VAL A C     1 
ATOM   1439 O  O     . VAL A  1 202 ? 47.862 21.721  -9.886  1.00 74.91  ? 220 VAL A O     1 
ATOM   1440 C  CB    . VAL A  1 202 ? 48.363 24.777  -9.829  1.00 65.03  ? 220 VAL A CB    1 
ATOM   1441 C  CG1   . VAL A  1 202 ? 47.871 24.628  -11.261 1.00 74.84  ? 220 VAL A CG1   1 
ATOM   1442 C  CG2   . VAL A  1 202 ? 47.202 24.843  -8.821  1.00 54.15  ? 220 VAL A CG2   1 
ATOM   1443 N  N     . ARG A  1 203 ? 48.635 22.055  -7.781  1.00 77.47  ? 221 ARG A N     1 
ATOM   1444 C  CA    . ARG A  1 203 ? 48.035 20.867  -7.211  1.00 64.55  ? 221 ARG A CA    1 
ATOM   1445 C  C     . ARG A  1 203 ? 46.867 21.206  -6.291  1.00 62.21  ? 221 ARG A C     1 
ATOM   1446 O  O     . ARG A  1 203 ? 46.926 22.189  -5.548  1.00 63.52  ? 221 ARG A O     1 
ATOM   1447 C  CB    . ARG A  1 203 ? 49.095 20.101  -6.427  1.00 76.51  ? 221 ARG A CB    1 
ATOM   1448 C  CG    . ARG A  1 203 ? 50.434 19.955  -7.137  1.00 81.57  ? 221 ARG A CG    1 
ATOM   1449 C  CD    . ARG A  1 203 ? 51.366 19.054  -6.325  1.00 91.16  ? 221 ARG A CD    1 
ATOM   1450 N  NE    . ARG A  1 203 ? 51.845 17.923  -7.111  1.00 105.30 ? 221 ARG A NE    1 
ATOM   1451 C  CZ    . ARG A  1 203 ? 53.136 17.643  -7.308  1.00 112.75 ? 221 ARG A CZ    1 
ATOM   1452 N  NH1   . ARG A  1 203 ? 54.080 18.410  -6.758  1.00 106.71 ? 221 ARG A NH1   1 
ATOM   1453 N  NH2   . ARG A  1 203 ? 53.496 16.589  -8.051  1.00 99.85  ? 221 ARG A NH2   1 
ATOM   1454 N  N     . ARG A  1 204 ? 45.817 20.379  -6.360  1.00 62.07  ? 222 ARG A N     1 
ATOM   1455 C  CA    . ARG A  1 204 ? 44.625 20.465  -5.494  1.00 68.53  ? 222 ARG A CA    1 
ATOM   1456 C  C     . ARG A  1 204 ? 44.165 19.068  -5.022  1.00 72.88  ? 222 ARG A C     1 
ATOM   1457 O  O     . ARG A  1 204 ? 44.426 18.053  -5.676  1.00 74.05  ? 222 ARG A O     1 
ATOM   1458 C  CB    . ARG A  1 204 ? 43.453 21.159  -6.222  1.00 70.26  ? 222 ARG A CB    1 
ATOM   1459 C  CG    . ARG A  1 204 ? 43.686 22.614  -6.665  1.00 67.43  ? 222 ARG A CG    1 
ATOM   1460 C  CD    . ARG A  1 204 ? 43.962 23.539  -5.491  1.00 72.77  ? 222 ARG A CD    1 
ATOM   1461 N  NE    . ARG A  1 204 ? 42.754 23.875  -4.740  1.00 85.14  ? 222 ARG A NE    1 
ATOM   1462 C  CZ    . ARG A  1 204 ? 42.751 24.567  -3.597  1.00 94.29  ? 222 ARG A CZ    1 
ATOM   1463 N  NH1   . ARG A  1 204 ? 43.898 24.996  -3.073  1.00 88.88  ? 222 ARG A NH1   1 
ATOM   1464 N  NH2   . ARG A  1 204 ? 41.603 24.829  -2.973  1.00 96.81  ? 222 ARG A NH2   1 
ATOM   1465 N  N     . SER A  1 205 ? 43.488 19.024  -3.882  1.00 66.18  ? 223 SER A N     1 
ATOM   1466 C  CA    . SER A  1 205 ? 42.876 17.798  -3.400  1.00 65.31  ? 223 SER A CA    1 
ATOM   1467 C  C     . SER A  1 205 ? 41.416 18.118  -3.182  1.00 68.28  ? 223 SER A C     1 
ATOM   1468 O  O     . SER A  1 205 ? 41.064 19.279  -3.015  1.00 71.35  ? 223 SER A O     1 
ATOM   1469 C  CB    . SER A  1 205 ? 43.465 17.376  -2.067  1.00 77.68  ? 223 SER A CB    1 
ATOM   1470 O  OG    . SER A  1 205 ? 42.481 17.557  -1.060  1.00 77.94  ? 223 SER A OG    1 
ATOM   1471 N  N     . ASN A  1 206 ? 40.563 17.101  -3.150  1.00 64.26  ? 224 ASN A N     1 
ATOM   1472 C  CA    . ASN A  1 206 ? 39.129 17.359  -3.065  1.00 63.73  ? 224 ASN A CA    1 
ATOM   1473 C  C     . ASN A  1 206 ? 38.736 17.497  -1.611  1.00 66.62  ? 224 ASN A C     1 
ATOM   1474 O  O     . ASN A  1 206 ? 37.539 17.557  -1.267  1.00 66.52  ? 224 ASN A O     1 
ATOM   1475 C  CB    . ASN A  1 206 ? 38.295 16.282  -3.747  1.00 54.27  ? 224 ASN A CB    1 
ATOM   1476 C  CG    . ASN A  1 206 ? 38.371 14.989  -3.031  1.00 57.68  ? 224 ASN A CG    1 
ATOM   1477 O  OD1   . ASN A  1 206 ? 39.395 14.694  -2.411  1.00 74.84  ? 224 ASN A OD1   1 
ATOM   1478 N  ND2   . ASN A  1 206 ? 37.293 14.204  -3.073  1.00 54.92  ? 224 ASN A ND2   1 
ATOM   1479 N  N     . LEU A  1 207 ? 39.751 17.506  -0.751  1.00 61.24  ? 225 LEU A N     1 
ATOM   1480 C  CA    . LEU A  1 207 ? 39.530 17.982  0.598   1.00 81.52  ? 225 LEU A CA    1 
ATOM   1481 C  C     . LEU A  1 207 ? 39.902 19.489  0.569   1.00 117.34 ? 225 LEU A C     1 
ATOM   1482 O  O     . LEU A  1 207 ? 41.092 19.851  0.657   1.00 112.20 ? 225 LEU A O     1 
ATOM   1483 C  CB    . LEU A  1 207 ? 40.411 17.182  1.573   1.00 66.80  ? 225 LEU A CB    1 
ATOM   1484 C  CG    . LEU A  1 207 ? 40.879 15.777  1.103   1.00 74.71  ? 225 LEU A CG    1 
ATOM   1485 C  CD1   . LEU A  1 207 ? 42.312 15.490  1.533   1.00 85.14  ? 225 LEU A CD1   1 
ATOM   1486 C  CD2   . LEU A  1 207 ? 39.985 14.614  1.543   1.00 53.31  ? 225 LEU A CD2   1 
ATOM   1487 N  N     . HIS A  1 208 ? 38.859 20.346  0.537   1.00 128.79 ? 226 HIS A N     1 
ATOM   1488 C  CA    . HIS A  1 208 ? 38.939 21.793  0.202   1.00 104.49 ? 226 HIS A CA    1 
ATOM   1489 C  C     . HIS A  1 208 ? 38.050 22.612  1.141   1.00 113.11 ? 226 HIS A C     1 
ATOM   1490 O  O     . HIS A  1 208 ? 36.847 22.332  1.242   1.00 110.41 ? 226 HIS A O     1 
ATOM   1491 C  CB    . HIS A  1 208 ? 38.516 22.056  -1.255  1.00 73.29  ? 226 HIS A CB    1 
ATOM   1492 N  N     . ASP A  1 209 ? 38.626 23.660  1.743   1.00 116.04 ? 227 ASP A N     1 
ATOM   1493 C  CA    . ASP A  1 209 ? 38.165 24.224  3.015   1.00 112.13 ? 227 ASP A CA    1 
ATOM   1494 C  C     . ASP A  1 209 ? 38.467 23.159  4.064   1.00 124.38 ? 227 ASP A C     1 
ATOM   1495 O  O     . ASP A  1 209 ? 37.756 23.033  5.064   1.00 117.95 ? 227 ASP A O     1 
ATOM   1496 C  CB    . ASP A  1 209 ? 36.677 24.618  3.010   1.00 80.39  ? 227 ASP A CB    1 
ATOM   1497 N  N     . ILE A  1 210 ? 39.541 22.401  3.803   1.00 126.42 ? 228 ILE A N     1 
ATOM   1498 C  CA    . ILE A  1 210 ? 39.978 21.262  4.625   1.00 121.90 ? 228 ILE A CA    1 
ATOM   1499 C  C     . ILE A  1 210 ? 41.492 21.319  4.878   1.00 126.23 ? 228 ILE A C     1 
ATOM   1500 O  O     . ILE A  1 210 ? 42.270 21.525  3.944   1.00 118.80 ? 228 ILE A O     1 
ATOM   1501 C  CB    . ILE A  1 210 ? 39.634 19.908  3.959   1.00 99.42  ? 228 ILE A CB    1 
ATOM   1502 N  N     . GLU A  1 211 ? 41.901 21.082  6.128   1.00 125.27 ? 229 GLU A N     1 
ATOM   1503 C  CA    . GLU A  1 211 ? 40.986 20.542  7.140   1.00 132.10 ? 229 GLU A CA    1 
ATOM   1504 C  C     . GLU A  1 211 ? 41.120 21.026  8.591   1.00 134.99 ? 229 GLU A C     1 
ATOM   1505 O  O     . GLU A  1 211 ? 41.825 21.983  8.886   1.00 133.18 ? 229 GLU A O     1 
ATOM   1506 C  CB    . GLU A  1 211 ? 41.120 19.008  7.140   1.00 128.84 ? 229 GLU A CB    1 
ATOM   1507 N  N     . ASN A  1 212 ? 40.343 20.375  9.458   1.00 145.19 ? 230 ASN A N     1 
ATOM   1508 C  CA    . ASN A  1 212 ? 40.644 20.197  10.882  1.00 145.67 ? 230 ASN A CA    1 
ATOM   1509 C  C     . ASN A  1 212 ? 40.275 18.740  11.200  1.00 142.55 ? 230 ASN A C     1 
ATOM   1510 O  O     . ASN A  1 212 ? 39.368 18.181  10.572  1.00 135.67 ? 230 ASN A O     1 
ATOM   1511 C  CB    . ASN A  1 212 ? 39.929 21.215  11.792  1.00 150.51 ? 230 ASN A CB    1 
ATOM   1512 C  CG    . ASN A  1 212 ? 38.497 20.805  12.158  1.00 147.30 ? 230 ASN A CG    1 
ATOM   1513 O  OD1   . ASN A  1 212 ? 37.541 21.184  11.483  1.00 140.11 ? 230 ASN A OD1   1 
ATOM   1514 N  ND2   . ASN A  1 212 ? 38.349 20.048  13.243  1.00 142.80 ? 230 ASN A ND2   1 
ATOM   1515 N  N     . SER A  1 213 ? 40.972 18.127  12.154  1.00 147.09 ? 231 SER A N     1 
ATOM   1516 C  CA    . SER A  1 213 ? 40.868 16.680  12.388  1.00 148.67 ? 231 SER A CA    1 
ATOM   1517 C  C     . SER A  1 213 ? 39.442 16.177  12.650  1.00 144.80 ? 231 SER A C     1 
ATOM   1518 O  O     . SER A  1 213 ? 38.603 16.907  13.196  1.00 143.58 ? 231 SER A O     1 
ATOM   1519 C  CB    . SER A  1 213 ? 41.781 16.250  13.548  1.00 139.42 ? 231 SER A CB    1 
ATOM   1520 N  N     . THR A  1 214 ? 39.175 14.938  12.223  1.00 133.53 ? 232 THR A N     1 
ATOM   1521 C  CA    . THR A  1 214 ? 37.950 14.209  12.581  1.00 131.66 ? 232 THR A CA    1 
ATOM   1522 C  C     . THR A  1 214 ? 36.667 14.783  11.962  1.00 121.61 ? 232 THR A C     1 
ATOM   1523 O  O     . THR A  1 214 ? 35.570 14.245  12.163  1.00 117.26 ? 232 THR A O     1 
ATOM   1524 C  CB    . THR A  1 214 ? 37.805 14.048  14.118  1.00 139.21 ? 232 THR A CB    1 
ATOM   1525 O  OG1   . THR A  1 214 ? 37.506 15.319  14.717  1.00 145.37 ? 232 THR A OG1   1 
ATOM   1526 C  CG2   . THR A  1 214 ? 39.095 13.493  14.718  1.00 135.91 ? 232 THR A CG2   1 
ATOM   1527 N  N     . TYR A  1 215 ? 36.822 15.885  11.230  1.00 119.40 ? 233 TYR A N     1 
ATOM   1528 C  CA    . TYR A  1 215 ? 35.743 16.484  10.462  1.00 108.06 ? 233 TYR A CA    1 
ATOM   1529 C  C     . TYR A  1 215 ? 35.179 15.440  9.521   1.00 99.28  ? 233 TYR A C     1 
ATOM   1530 O  O     . TYR A  1 215 ? 33.961 15.242  9.433   1.00 92.19  ? 233 TYR A O     1 
ATOM   1531 C  CB    . TYR A  1 215 ? 36.285 17.654  9.652   1.00 104.09 ? 233 TYR A CB    1 
ATOM   1532 C  CG    . TYR A  1 215 ? 35.322 18.208  8.624   1.00 112.18 ? 233 TYR A CG    1 
ATOM   1533 C  CD1   . TYR A  1 215 ? 34.187 18.934  9.014   1.00 118.79 ? 233 TYR A CD1   1 
ATOM   1534 C  CD2   . TYR A  1 215 ? 35.553 18.035  7.258   1.00 98.92  ? 233 TYR A CD2   1 
ATOM   1535 C  CE1   . TYR A  1 215 ? 33.291 19.467  8.062   1.00 114.24 ? 233 TYR A CE1   1 
ATOM   1536 C  CE2   . TYR A  1 215 ? 34.664 18.564  6.299   1.00 103.85 ? 233 TYR A CE2   1 
ATOM   1537 C  CZ    . TYR A  1 215 ? 33.533 19.282  6.708   1.00 108.56 ? 233 TYR A CZ    1 
ATOM   1538 O  OH    . TYR A  1 215 ? 32.638 19.811  5.784   1.00 83.24  ? 233 TYR A OH    1 
ATOM   1539 N  N     . LEU A  1 216 ? 36.101 14.758  8.849   1.00 93.01  ? 234 LEU A N     1 
ATOM   1540 C  CA    . LEU A  1 216 ? 35.785 13.758  7.838   1.00 76.56  ? 234 LEU A CA    1 
ATOM   1541 C  C     . LEU A  1 216 ? 34.861 12.660  8.301   1.00 76.94  ? 234 LEU A C     1 
ATOM   1542 O  O     . LEU A  1 216 ? 33.999 12.225  7.537   1.00 78.17  ? 234 LEU A O     1 
ATOM   1543 C  CB    . LEU A  1 216 ? 37.069 13.136  7.305   1.00 60.63  ? 234 LEU A CB    1 
ATOM   1544 C  CG    . LEU A  1 216 ? 37.625 14.041  6.200   1.00 65.16  ? 234 LEU A CG    1 
ATOM   1545 C  CD1   . LEU A  1 216 ? 39.024 13.624  5.764   1.00 61.12  ? 234 LEU A CD1   1 
ATOM   1546 C  CD2   . LEU A  1 216 ? 36.632 14.046  5.039   1.00 61.29  ? 234 LEU A CD2   1 
ATOM   1547 N  N     . LYS A  1 217 ? 35.032 12.206  9.541   1.00 83.87  ? 235 LYS A N     1 
ATOM   1548 C  CA    . LYS A  1 217 ? 34.239 11.079  10.042  1.00 80.98  ? 235 LYS A CA    1 
ATOM   1549 C  C     . LYS A  1 217 ? 32.736 11.410  10.071  1.00 86.79  ? 235 LYS A C     1 
ATOM   1550 O  O     . LYS A  1 217 ? 31.907 10.659  9.524   1.00 72.19  ? 235 LYS A O     1 
ATOM   1551 C  CB    . LYS A  1 217 ? 34.758 10.601  11.405  1.00 67.99  ? 235 LYS A CB    1 
ATOM   1552 N  N     . TYR A  1 218 ? 32.402 12.557  10.668  1.00 90.40  ? 236 TYR A N     1 
ATOM   1553 C  CA    . TYR A  1 218 ? 31.010 12.975  10.827  1.00 88.43  ? 236 TYR A CA    1 
ATOM   1554 C  C     . TYR A  1 218 ? 30.491 13.865  9.700   1.00 80.65  ? 236 TYR A C     1 
ATOM   1555 O  O     . TYR A  1 218 ? 29.281 14.123  9.602   1.00 70.98  ? 236 TYR A O     1 
ATOM   1556 C  CB    . TYR A  1 218 ? 30.888 13.705  12.132  1.00 88.71  ? 236 TYR A CB    1 
ATOM   1557 C  CG    . TYR A  1 218 ? 31.644 13.011  13.221  1.00 95.01  ? 236 TYR A CG    1 
ATOM   1558 C  CD1   . TYR A  1 218 ? 31.152 11.838  13.786  1.00 91.81  ? 236 TYR A CD1   1 
ATOM   1559 C  CD2   . TYR A  1 218 ? 32.858 13.513  13.682  1.00 100.19 ? 236 TYR A CD2   1 
ATOM   1560 C  CE1   . TYR A  1 218 ? 31.842 11.189  14.800  1.00 97.50  ? 236 TYR A CE1   1 
ATOM   1561 C  CE2   . TYR A  1 218 ? 33.557 12.876  14.697  1.00 103.32 ? 236 TYR A CE2   1 
ATOM   1562 C  CZ    . TYR A  1 218 ? 33.047 11.715  15.254  1.00 104.63 ? 236 TYR A CZ    1 
ATOM   1563 O  OH    . TYR A  1 218 ? 33.743 11.077  16.262  1.00 105.12 ? 236 TYR A OH    1 
ATOM   1564 N  N     . CYS A  1 219 ? 31.415 14.314  8.854   1.00 75.06  ? 237 CYS A N     1 
ATOM   1565 C  CA    . CYS A  1 219 ? 31.096 15.100  7.678   1.00 71.94  ? 237 CYS A CA    1 
ATOM   1566 C  C     . CYS A  1 219 ? 30.195 14.330  6.712   1.00 68.52  ? 237 CYS A C     1 
ATOM   1567 O  O     . CYS A  1 219 ? 30.279 13.107  6.623   1.00 73.38  ? 237 CYS A O     1 
ATOM   1568 C  CB    . CYS A  1 219 ? 32.395 15.483  6.992   1.00 69.90  ? 237 CYS A CB    1 
ATOM   1569 S  SG    . CYS A  1 219 ? 32.254 15.894  5.261   1.00 83.85  ? 237 CYS A SG    1 
ATOM   1570 N  N     . ARG A  1 220 ? 29.329 15.039  5.993   1.00 62.32  ? 238 ARG A N     1 
ATOM   1571 C  CA    . ARG A  1 220 ? 28.513 14.409  4.944   1.00 65.82  ? 238 ARG A CA    1 
ATOM   1572 C  C     . ARG A  1 220 ? 28.341 15.365  3.741   1.00 80.15  ? 238 ARG A C     1 
ATOM   1573 O  O     . ARG A  1 220 ? 28.596 16.566  3.844   1.00 92.81  ? 238 ARG A O     1 
ATOM   1574 C  CB    . ARG A  1 220 ? 27.162 13.954  5.514   1.00 59.90  ? 238 ARG A CB    1 
ATOM   1575 C  CG    . ARG A  1 220 ? 26.640 12.623  4.986   1.00 59.95  ? 238 ARG A CG    1 
ATOM   1576 C  CD    . ARG A  1 220 ? 27.645 11.507  5.245   1.00 70.20  ? 238 ARG A CD    1 
ATOM   1577 N  NE    . ARG A  1 220 ? 27.417 10.739  6.478   1.00 64.58  ? 238 ARG A NE    1 
ATOM   1578 C  CZ    . ARG A  1 220 ? 28.379 10.380  7.337   1.00 75.92  ? 238 ARG A CZ    1 
ATOM   1579 N  NH1   . ARG A  1 220 ? 29.667 10.716  7.144   1.00 63.13  ? 238 ARG A NH1   1 
ATOM   1580 N  NH2   . ARG A  1 220 ? 28.046 9.683   8.412   1.00 82.02  ? 238 ARG A NH2   1 
ATOM   1581 N  N     . TYR A  1 221 ? 27.940 14.835  2.594   1.00 80.01  ? 239 TYR A N     1 
ATOM   1582 C  CA    . TYR A  1 221 ? 27.752 15.677  1.414   1.00 82.88  ? 239 TYR A CA    1 
ATOM   1583 C  C     . TYR A  1 221 ? 26.270 15.815  1.044   1.00 98.44  ? 239 TYR A C     1 
ATOM   1584 O  O     . TYR A  1 221 ? 25.628 14.845  0.607   1.00 98.08  ? 239 TYR A O     1 
ATOM   1585 C  CB    . TYR A  1 221 ? 28.535 15.102  0.235   1.00 77.83  ? 239 TYR A CB    1 
ATOM   1586 C  CG    . TYR A  1 221 ? 28.207 15.669  -1.137  1.00 91.71  ? 239 TYR A CG    1 
ATOM   1587 C  CD1   . TYR A  1 221 ? 28.926 16.746  -1.644  1.00 87.49  ? 239 TYR A CD1   1 
ATOM   1588 C  CD2   . TYR A  1 221 ? 27.202 15.092  -1.950  1.00 85.78  ? 239 TYR A CD2   1 
ATOM   1589 C  CE1   . TYR A  1 221 ? 28.653 17.257  -2.913  1.00 95.24  ? 239 TYR A CE1   1 
ATOM   1590 C  CE2   . TYR A  1 221 ? 26.914 15.594  -3.221  1.00 80.37  ? 239 TYR A CE2   1 
ATOM   1591 C  CZ    . TYR A  1 221 ? 27.651 16.683  -3.706  1.00 106.03 ? 239 TYR A CZ    1 
ATOM   1592 O  OH    . TYR A  1 221 ? 27.396 17.212  -4.973  1.00 106.45 ? 239 TYR A OH    1 
ATOM   1593 N  N     . HIS A  1 222 ? 25.727 17.016  1.250   1.00 105.54 ? 240 HIS A N     1 
ATOM   1594 C  CA    . HIS A  1 222 ? 24.469 17.432  0.607   1.00 120.72 ? 240 HIS A CA    1 
ATOM   1595 C  C     . HIS A  1 222 ? 24.783 18.545  -0.424  1.00 118.13 ? 240 HIS A C     1 
ATOM   1596 O  O     . HIS A  1 222 ? 25.368 19.578  -0.069  1.00 108.70 ? 240 HIS A O     1 
ATOM   1597 C  CB    . HIS A  1 222 ? 23.401 17.863  1.630   1.00 115.72 ? 240 HIS A CB    1 
ATOM   1598 N  N     . PRO A  1 223 ? 24.399 18.329  -1.705  1.00 122.37 ? 241 PRO A N     1 
ATOM   1599 C  CA    . PRO A  1 223 ? 24.917 19.159  -2.810  1.00 116.33 ? 241 PRO A CA    1 
ATOM   1600 C  C     . PRO A  1 223 ? 24.785 20.649  -2.536  1.00 113.98 ? 241 PRO A C     1 
ATOM   1601 O  O     . PRO A  1 223 ? 25.780 21.367  -2.647  1.00 104.39 ? 241 PRO A O     1 
ATOM   1602 C  CB    . PRO A  1 223 ? 24.020 18.766  -4.001  1.00 107.30 ? 241 PRO A CB    1 
ATOM   1603 C  CG    . PRO A  1 223 ? 22.829 18.040  -3.395  1.00 104.95 ? 241 PRO A CG    1 
ATOM   1604 C  CD    . PRO A  1 223 ? 23.360 17.382  -2.158  1.00 111.61 ? 241 PRO A CD    1 
ATOM   1605 N  N     . GLU A  1 224 ? 23.586 21.076  -2.136  1.00 123.11 ? 242 GLU A N     1 
ATOM   1606 C  CA    . GLU A  1 224 ? 23.330 22.456  -1.732  1.00 118.82 ? 242 GLU A CA    1 
ATOM   1607 C  C     . GLU A  1 224 ? 23.895 22.768  -0.325  1.00 119.05 ? 242 GLU A C     1 
ATOM   1608 O  O     . GLU A  1 224 ? 24.677 23.720  -0.158  1.00 116.51 ? 242 GLU A O     1 
ATOM   1609 C  CB    . GLU A  1 224 ? 21.829 22.763  -1.828  1.00 89.18  ? 242 GLU A CB    1 
ATOM   1610 N  N     . LYS A  1 225 ? 23.535 21.942  0.665   1.00 107.16 ? 243 LYS A N     1 
ATOM   1611 C  CA    . LYS A  1 225 ? 23.939 22.147  2.069   1.00 103.15 ? 243 LYS A CA    1 
ATOM   1612 C  C     . LYS A  1 225 ? 25.463 22.066  2.318   1.00 111.00 ? 243 LYS A C     1 
ATOM   1613 O  O     . LYS A  1 225 ? 26.084 23.014  2.838   1.00 98.56  ? 243 LYS A O     1 
ATOM   1614 C  CB    . LYS A  1 225 ? 23.192 21.163  2.981   1.00 77.89  ? 243 LYS A CB    1 
ATOM   1615 N  N     . ASP A  1 226 ? 26.051 20.925  1.949   1.00 114.16 ? 244 ASP A N     1 
ATOM   1616 C  CA    . ASP A  1 226 ? 27.503 20.720  1.997   1.00 108.97 ? 244 ASP A CA    1 
ATOM   1617 C  C     . ASP A  1 226 ? 27.981 20.062  0.718   1.00 102.37 ? 244 ASP A C     1 
ATOM   1618 O  O     . ASP A  1 226 ? 28.075 18.835  0.650   1.00 105.83 ? 244 ASP A O     1 
ATOM   1619 C  CB    . ASP A  1 226 ? 27.901 19.840  3.185   1.00 103.46 ? 244 ASP A CB    1 
ATOM   1620 N  N     . PRO A  1 227 ? 28.231 20.873  -0.316  1.00 108.71 ? 245 PRO A N     1 
ATOM   1621 C  CA    . PRO A  1 227 ? 28.879 20.388  -1.542  1.00 117.31 ? 245 PRO A CA    1 
ATOM   1622 C  C     . PRO A  1 227 ? 30.373 20.006  -1.327  1.00 122.61 ? 245 PRO A C     1 
ATOM   1623 O  O     . PRO A  1 227 ? 30.938 19.214  -2.101  1.00 96.45  ? 245 PRO A O     1 
ATOM   1624 C  CB    . PRO A  1 227 ? 28.752 21.584  -2.499  1.00 115.45 ? 245 PRO A CB    1 
ATOM   1625 C  CG    . PRO A  1 227 ? 28.562 22.791  -1.613  1.00 100.91 ? 245 PRO A CG    1 
ATOM   1626 C  CD    . PRO A  1 227 ? 27.834 22.291  -0.406  1.00 108.20 ? 245 PRO A CD    1 
ATOM   1627 N  N     . HIS A  1 228 ? 30.957 20.546  -0.250  1.00 117.00 ? 246 HIS A N     1 
ATOM   1628 C  CA    . HIS A  1 228 ? 32.402 20.585  0.034   1.00 103.87 ? 246 HIS A CA    1 
ATOM   1629 C  C     . HIS A  1 228 ? 33.034 19.326  0.672   1.00 113.17 ? 246 HIS A C     1 
ATOM   1630 O  O     . HIS A  1 228 ? 34.268 19.228  0.765   1.00 100.12 ? 246 HIS A O     1 
ATOM   1631 C  CB    . HIS A  1 228 ? 32.612 21.724  1.010   1.00 105.78 ? 246 HIS A CB    1 
ATOM   1632 C  CG    . HIS A  1 228 ? 31.733 21.613  2.224   1.00 127.73 ? 246 HIS A CG    1 
ATOM   1633 N  ND1   . HIS A  1 228 ? 30.809 22.575  2.577   1.00 133.98 ? 246 HIS A ND1   1 
ATOM   1634 C  CD2   . HIS A  1 228 ? 31.611 20.623  3.146   1.00 118.31 ? 246 HIS A CD2   1 
ATOM   1635 C  CE1   . HIS A  1 228 ? 30.183 22.202  3.680   1.00 128.10 ? 246 HIS A CE1   1 
ATOM   1636 N  NE2   . HIS A  1 228 ? 30.649 21.020  4.044   1.00 119.40 ? 246 HIS A NE2   1 
ATOM   1637 N  N     . CYS A  1 229 ? 32.184 18.402  1.142   1.00 120.87 ? 247 CYS A N     1 
ATOM   1638 C  CA    . CYS A  1 229 ? 32.585 17.174  1.867   1.00 93.00  ? 247 CYS A CA    1 
ATOM   1639 C  C     . CYS A  1 229 ? 32.576 15.924  0.987   1.00 78.71  ? 247 CYS A C     1 
ATOM   1640 O  O     . CYS A  1 229 ? 31.537 15.609  0.373   1.00 81.12  ? 247 CYS A O     1 
ATOM   1641 C  CB    . CYS A  1 229 ? 31.621 16.922  3.026   1.00 86.82  ? 247 CYS A CB    1 
ATOM   1642 S  SG    . CYS A  1 229 ? 31.512 15.202  3.500   1.00 96.46  ? 247 CYS A SG    1 
ATOM   1643 N  N     . PRO A  1 230 ? 33.727 15.213  0.916   1.00 63.06  ? 248 PRO A N     1 
ATOM   1644 C  CA    . PRO A  1 230 ? 33.862 14.048  0.024   1.00 59.94  ? 248 PRO A CA    1 
ATOM   1645 C  C     . PRO A  1 230 ? 33.534 12.710  0.702   1.00 60.04  ? 248 PRO A C     1 
ATOM   1646 O  O     . PRO A  1 230 ? 34.251 11.730  0.500   1.00 62.65  ? 248 PRO A O     1 
ATOM   1647 C  CB    . PRO A  1 230 ? 35.343 14.085  -0.336  1.00 51.79  ? 248 PRO A CB    1 
ATOM   1648 C  CG    . PRO A  1 230 ? 35.974 14.539  1.013   1.00 56.79  ? 248 PRO A CG    1 
ATOM   1649 C  CD    . PRO A  1 230 ? 34.915 15.359  1.774   1.00 49.67  ? 248 PRO A CD    1 
ATOM   1650 N  N     . VAL A  1 231 ? 32.423 12.664  1.425   1.00 61.14  ? 249 VAL A N     1 
ATOM   1651 C  CA    . VAL A  1 231 ? 31.940 11.448  2.060   1.00 52.58  ? 249 VAL A CA    1 
ATOM   1652 C  C     . VAL A  1 231 ? 30.495 11.354  1.626   1.00 50.28  ? 249 VAL A C     1 
ATOM   1653 O  O     . VAL A  1 231 ? 29.708 12.247  1.918   1.00 56.68  ? 249 VAL A O     1 
ATOM   1654 C  CB    . VAL A  1 231 ? 32.022 11.542  3.585   1.00 47.73  ? 249 VAL A CB    1 
ATOM   1655 C  CG1   . VAL A  1 231 ? 31.297 10.369  4.229   1.00 51.83  ? 249 VAL A CG1   1 
ATOM   1656 C  CG2   . VAL A  1 231 ? 33.478 11.609  4.028   1.00 43.30  ? 249 VAL A CG2   1 
ATOM   1657 N  N     . PHE A  1 232 ? 30.150 10.296  0.911   1.00 41.07  ? 250 PHE A N     1 
ATOM   1658 C  CA    . PHE A  1 232 ? 28.859 10.252  0.272   1.00 45.13  ? 250 PHE A CA    1 
ATOM   1659 C  C     . PHE A  1 232 ? 28.070 9.085   0.830   1.00 46.83  ? 250 PHE A C     1 
ATOM   1660 O  O     . PHE A  1 232 ? 28.663 8.040   1.108   1.00 51.71  ? 250 PHE A O     1 
ATOM   1661 C  CB    . PHE A  1 232 ? 29.061 10.123  -1.245  1.00 48.39  ? 250 PHE A CB    1 
ATOM   1662 C  CG    . PHE A  1 232 ? 29.902 11.229  -1.841  1.00 48.58  ? 250 PHE A CG    1 
ATOM   1663 C  CD1   . PHE A  1 232 ? 31.288 11.273  -1.649  1.00 50.76  ? 250 PHE A CD1   1 
ATOM   1664 C  CD2   . PHE A  1 232 ? 29.300 12.234  -2.592  1.00 40.82  ? 250 PHE A CD2   1 
ATOM   1665 C  CE1   . PHE A  1 232 ? 32.050 12.317  -2.201  1.00 53.52  ? 250 PHE A CE1   1 
ATOM   1666 C  CE2   . PHE A  1 232 ? 30.063 13.269  -3.147  1.00 51.16  ? 250 PHE A CE2   1 
ATOM   1667 C  CZ    . PHE A  1 232 ? 31.437 13.324  -2.950  1.00 50.48  ? 250 PHE A CZ    1 
ATOM   1668 N  N     . ARG A  1 233 ? 26.756 9.271   1.021   1.00 47.09  ? 251 ARG A N     1 
ATOM   1669 C  CA    . ARG A  1 233 ? 25.857 8.142   1.328   1.00 45.66  ? 251 ARG A CA    1 
ATOM   1670 C  C     . ARG A  1 233 ? 25.567 7.406   0.022   1.00 49.59  ? 251 ARG A C     1 
ATOM   1671 O  O     . ARG A  1 233 ? 25.343 8.038   -1.017  1.00 60.88  ? 251 ARG A O     1 
ATOM   1672 C  CB    . ARG A  1 233 ? 24.538 8.606   1.938   1.00 49.87  ? 251 ARG A CB    1 
ATOM   1673 C  CG    . ARG A  1 233 ? 24.129 7.850   3.216   1.00 57.40  ? 251 ARG A CG    1 
ATOM   1674 C  CD    . ARG A  1 233 ? 22.672 8.161   3.652   1.00 52.79  ? 251 ARG A CD    1 
ATOM   1675 N  NE    . ARG A  1 233 ? 21.642 7.744   2.674   1.00 52.85  ? 251 ARG A NE    1 
ATOM   1676 C  CZ    . ARG A  1 233 ? 20.752 6.771   2.892   1.00 61.83  ? 251 ARG A CZ    1 
ATOM   1677 N  NH1   . ARG A  1 233 ? 20.752 6.107   4.048   1.00 68.33  ? 251 ARG A NH1   1 
ATOM   1678 N  NH2   . ARG A  1 233 ? 19.851 6.457   1.962   1.00 66.62  ? 251 ARG A NH2   1 
ATOM   1679 N  N     . ILE A  1 234 ? 25.610 6.083   0.062   1.00 49.02  ? 252 ILE A N     1 
ATOM   1680 C  CA    . ILE A  1 234 ? 25.372 5.318   -1.150  1.00 54.78  ? 252 ILE A CA    1 
ATOM   1681 C  C     . ILE A  1 234 ? 24.033 5.717   -1.741  1.00 46.28  ? 252 ILE A C     1 
ATOM   1682 O  O     . ILE A  1 234 ? 23.945 6.081   -2.927  1.00 51.69  ? 252 ILE A O     1 
ATOM   1683 C  CB    . ILE A  1 234 ? 25.361 3.767   -0.879  1.00 44.96  ? 252 ILE A CB    1 
ATOM   1684 C  CG1   . ILE A  1 234 ? 26.722 3.307   -0.334  1.00 36.35  ? 252 ILE A CG1   1 
ATOM   1685 C  CG2   . ILE A  1 234 ? 24.958 3.014   -2.143  1.00 33.08  ? 252 ILE A CG2   1 
ATOM   1686 C  CD1   . ILE A  1 234 ? 27.848 3.496   -1.295  1.00 34.91  ? 252 ILE A CD1   1 
ATOM   1687 N  N     . GLY A  1 235 ? 23.009 5.675   -0.889  1.00 46.06  ? 253 GLY A N     1 
ATOM   1688 C  CA    . GLY A  1 235 ? 21.637 5.934   -1.298  1.00 59.54  ? 253 GLY A CA    1 
ATOM   1689 C  C     . GLY A  1 235 ? 21.506 7.326   -1.884  1.00 55.19  ? 253 GLY A C     1 
ATOM   1690 O  O     . GLY A  1 235 ? 20.776 7.555   -2.865  1.00 51.58  ? 253 GLY A O     1 
ATOM   1691 N  N     . ASP A  1 236 ? 22.245 8.257   -1.291  1.00 49.55  ? 254 ASP A N     1 
ATOM   1692 C  CA    . ASP A  1 236 ? 22.277 9.618   -1.809  1.00 53.48  ? 254 ASP A CA    1 
ATOM   1693 C  C     . ASP A  1 236 ? 22.764 9.660   -3.242  1.00 53.88  ? 254 ASP A C     1 
ATOM   1694 O  O     . ASP A  1 236 ? 22.058 10.151  -4.126  1.00 52.44  ? 254 ASP A O     1 
ATOM   1695 C  CB    . ASP A  1 236 ? 23.139 10.514  -0.919  1.00 51.14  ? 254 ASP A CB    1 
ATOM   1696 C  CG    . ASP A  1 236 ? 22.469 10.805  0.405   1.00 64.99  ? 254 ASP A CG    1 
ATOM   1697 O  OD1   . ASP A  1 236 ? 21.336 10.275  0.616   1.00 67.73  ? 254 ASP A OD1   1 
ATOM   1698 O  OD2   . ASP A  1 236 ? 23.071 11.537  1.229   1.00 68.22  ? 254 ASP A OD2   1 
ATOM   1699 N  N     . MET A  1 237 ? 23.965 9.127   -3.461  1.00 56.77  ? 255 MET A N     1 
ATOM   1700 C  CA    . MET A  1 237 ? 24.528 9.049   -4.804  1.00 55.14  ? 255 MET A CA    1 
ATOM   1701 C  C     . MET A  1 237 ? 23.559 8.435   -5.805  1.00 50.88  ? 255 MET A C     1 
ATOM   1702 O  O     . MET A  1 237 ? 23.426 8.953   -6.926  1.00 57.52  ? 255 MET A O     1 
ATOM   1703 C  CB    . MET A  1 237 ? 25.838 8.278   -4.798  1.00 44.93  ? 255 MET A CB    1 
ATOM   1704 C  CG    . MET A  1 237 ? 26.924 8.985   -4.020  1.00 46.04  ? 255 MET A CG    1 
ATOM   1705 S  SD    . MET A  1 237 ? 28.508 8.146   -4.268  1.00 59.15  ? 255 MET A SD    1 
ATOM   1706 C  CE    . MET A  1 237 ? 27.988 6.462   -3.890  1.00 48.07  ? 255 MET A CE    1 
ATOM   1707 N  N     . VAL A  1 238 ? 22.871 7.363   -5.401  1.00 44.15  ? 256 VAL A N     1 
ATOM   1708 C  CA    . VAL A  1 238 ? 21.928 6.716   -6.313  1.00 45.53  ? 256 VAL A CA    1 
ATOM   1709 C  C     . VAL A  1 238 ? 20.737 7.619   -6.665  1.00 57.73  ? 256 VAL A C     1 
ATOM   1710 O  O     . VAL A  1 238 ? 20.356 7.763   -7.839  1.00 57.59  ? 256 VAL A O     1 
ATOM   1711 C  CB    . VAL A  1 238 ? 21.421 5.342   -5.775  1.00 40.93  ? 256 VAL A CB    1 
ATOM   1712 C  CG1   . VAL A  1 238 ? 20.394 4.726   -6.762  1.00 46.61  ? 256 VAL A CG1   1 
ATOM   1713 C  CG2   . VAL A  1 238 ? 22.582 4.374   -5.568  1.00 45.31  ? 256 VAL A CG2   1 
ATOM   1714 N  N     . ASP A  1 239 ? 20.164 8.233   -5.634  1.00 59.55  ? 257 ASP A N     1 
ATOM   1715 C  CA    . ASP A  1 239 ? 18.980 9.057   -5.807  1.00 64.21  ? 257 ASP A CA    1 
ATOM   1716 C  C     . ASP A  1 239 ? 19.358 10.285  -6.630  1.00 64.72  ? 257 ASP A C     1 
ATOM   1717 O  O     . ASP A  1 239 ? 18.637 10.697  -7.539  1.00 71.77  ? 257 ASP A O     1 
ATOM   1718 C  CB    . ASP A  1 239 ? 18.381 9.438   -4.447  1.00 63.13  ? 257 ASP A CB    1 
ATOM   1719 N  N     . ALA A  1 240 ? 20.527 10.828  -6.333  1.00 54.14  ? 258 ALA A N     1 
ATOM   1720 C  CA    . ALA A  1 240 ? 21.050 11.980  -7.049  1.00 62.28  ? 258 ALA A CA    1 
ATOM   1721 C  C     . ALA A  1 240 ? 21.255 11.701  -8.547  1.00 60.96  ? 258 ALA A C     1 
ATOM   1722 O  O     . ALA A  1 240 ? 21.399 12.635  -9.338  1.00 64.24  ? 258 ALA A O     1 
ATOM   1723 C  CB    . ALA A  1 240 ? 22.359 12.445  -6.398  1.00 58.59  ? 258 ALA A CB    1 
ATOM   1724 N  N     . ALA A  1 241 ? 21.292 10.419  -8.916  1.00 54.57  ? 259 ALA A N     1 
ATOM   1725 C  CA    . ALA A  1 241 ? 21.425 10.022  -10.312 1.00 60.81  ? 259 ALA A CA    1 
ATOM   1726 C  C     . ALA A  1 241 ? 20.032 9.768   -10.824 1.00 65.47  ? 259 ALA A C     1 
ATOM   1727 O  O     . ALA A  1 241 ? 19.827 9.296   -11.962 1.00 63.51  ? 259 ALA A O     1 
ATOM   1728 C  CB    . ALA A  1 241 ? 22.288 8.793   -10.455 1.00 60.50  ? 259 ALA A CB    1 
ATOM   1729 N  N     . GLY A  1 242 ? 19.085 10.051  -9.933  1.00 58.13  ? 260 GLY A N     1 
ATOM   1730 C  CA    . GLY A  1 242 ? 17.678 10.038  -10.275 1.00 69.95  ? 260 GLY A CA    1 
ATOM   1731 C  C     . GLY A  1 242 ? 17.100 8.645   -10.406 1.00 75.87  ? 260 GLY A C     1 
ATOM   1732 O  O     . GLY A  1 242 ? 16.119 8.440   -11.134 1.00 82.33  ? 260 GLY A O     1 
ATOM   1733 N  N     . GLU A  1 243 ? 17.703 7.680   -9.716  1.00 68.90  ? 261 GLU A N     1 
ATOM   1734 C  CA    . GLU A  1 243 ? 17.151 6.337   -9.706  1.00 69.63  ? 261 GLU A CA    1 
ATOM   1735 C  C     . GLU A  1 243 ? 16.692 6.081   -8.306  1.00 71.90  ? 261 GLU A C     1 
ATOM   1736 O  O     . GLU A  1 243 ? 17.256 6.660   -7.370  1.00 65.66  ? 261 GLU A O     1 
ATOM   1737 C  CB    . GLU A  1 243 ? 18.183 5.299   -10.150 1.00 68.59  ? 261 GLU A CB    1 
ATOM   1738 C  CG    . GLU A  1 243 ? 18.491 5.340   -11.663 1.00 76.18  ? 261 GLU A CG    1 
ATOM   1739 C  CD    . GLU A  1 243 ? 17.493 4.533   -12.484 1.00 94.58  ? 261 GLU A CD    1 
ATOM   1740 O  OE1   . GLU A  1 243 ? 16.891 3.580   -11.921 1.00 95.29  ? 261 GLU A OE1   1 
ATOM   1741 O  OE2   . GLU A  1 243 ? 17.310 4.849   -13.686 1.00 98.46  ? 261 GLU A OE2   1 
ATOM   1742 N  N     . ASP A  1 244 ? 15.648 5.259   -8.161  1.00 76.76  ? 262 ASP A N     1 
ATOM   1743 C  CA    . ASP A  1 244 ? 15.242 4.801   -6.834  1.00 76.28  ? 262 ASP A CA    1 
ATOM   1744 C  C     . ASP A  1 244 ? 16.144 3.636   -6.482  1.00 73.50  ? 262 ASP A C     1 
ATOM   1745 O  O     . ASP A  1 244 ? 16.413 2.775   -7.319  1.00 76.20  ? 262 ASP A O     1 
ATOM   1746 C  CB    . ASP A  1 244 ? 13.773 4.375   -6.786  1.00 89.24  ? 262 ASP A CB    1 
ATOM   1747 C  CG    . ASP A  1 244 ? 13.406 3.671   -5.463  1.00 108.08 ? 262 ASP A CG    1 
ATOM   1748 O  OD1   . ASP A  1 244 ? 13.991 4.037   -4.410  1.00 106.49 ? 262 ASP A OD1   1 
ATOM   1749 O  OD2   . ASP A  1 244 ? 12.542 2.746   -5.470  1.00 107.01 ? 262 ASP A OD2   1 
ATOM   1750 N  N     . PHE A  1 245 ? 16.619 3.616   -5.245  1.00 70.77  ? 263 PHE A N     1 
ATOM   1751 C  CA    . PHE A  1 245 ? 17.642 2.660   -4.843  1.00 65.30  ? 263 PHE A CA    1 
ATOM   1752 C  C     . PHE A  1 245 ? 17.322 1.222   -5.157  1.00 65.50  ? 263 PHE A C     1 
ATOM   1753 O  O     . PHE A  1 245 ? 18.172 0.491   -5.631  1.00 68.93  ? 263 PHE A O     1 
ATOM   1754 C  CB    . PHE A  1 245 ? 17.911 2.749   -3.347  1.00 62.57  ? 263 PHE A CB    1 
ATOM   1755 C  CG    . PHE A  1 245 ? 19.049 1.888   -2.888  1.00 54.08  ? 263 PHE A CG    1 
ATOM   1756 C  CD1   . PHE A  1 245 ? 20.374 2.296   -3.086  1.00 51.01  ? 263 PHE A CD1   1 
ATOM   1757 C  CD2   . PHE A  1 245 ? 18.805 0.672   -2.252  1.00 56.19  ? 263 PHE A CD2   1 
ATOM   1758 C  CE1   . PHE A  1 245 ? 21.436 1.493   -2.658  1.00 52.51  ? 263 PHE A CE1   1 
ATOM   1759 C  CE2   . PHE A  1 245 ? 19.865 -0.133  -1.813  1.00 45.47  ? 263 PHE A CE2   1 
ATOM   1760 C  CZ    . PHE A  1 245 ? 21.182 0.272   -2.017  1.00 42.80  ? 263 PHE A CZ    1 
ATOM   1761 N  N     . ASP A  1 246 ? 16.102 0.803   -4.882  1.00 69.40  ? 264 ASP A N     1 
ATOM   1762 C  CA    . ASP A  1 246 ? 15.833 -0.627  -4.885  1.00 63.80  ? 264 ASP A CA    1 
ATOM   1763 C  C     . ASP A  1 246 ? 15.698 -1.173  -6.277  1.00 67.40  ? 264 ASP A C     1 
ATOM   1764 O  O     . ASP A  1 246 ? 15.850 -2.369  -6.461  1.00 78.78  ? 264 ASP A O     1 
ATOM   1765 C  CB    . ASP A  1 246 ? 14.605 -0.959  -4.055  1.00 80.78  ? 264 ASP A CB    1 
ATOM   1766 C  CG    . ASP A  1 246 ? 14.602 -0.222  -2.704  1.00 104.17 ? 264 ASP A CG    1 
ATOM   1767 O  OD1   . ASP A  1 246 ? 14.354 1.027   -2.706  1.00 98.09  ? 264 ASP A OD1   1 
ATOM   1768 O  OD2   . ASP A  1 246 ? 14.840 -0.891  -1.649  1.00 92.53  ? 264 ASP A OD2   1 
ATOM   1769 N  N     . ASP A  1 247 ? 15.437 -0.313  -7.262  1.00 71.85  ? 265 ASP A N     1 
ATOM   1770 C  CA    . ASP A  1 247 ? 15.323 -0.760  -8.661  1.00 76.61  ? 265 ASP A CA    1 
ATOM   1771 C  C     . ASP A  1 247 ? 16.721 -1.143  -9.124  1.00 78.79  ? 265 ASP A C     1 
ATOM   1772 O  O     . ASP A  1 247 ? 16.922 -2.190  -9.753  1.00 82.71  ? 265 ASP A O     1 
ATOM   1773 C  CB    . ASP A  1 247 ? 14.741 0.336   -9.568  1.00 85.12  ? 265 ASP A CB    1 
ATOM   1774 C  CG    . ASP A  1 247 ? 13.661 1.168   -8.861  1.00 106.52 ? 265 ASP A CG    1 
ATOM   1775 O  OD1   . ASP A  1 247 ? 13.766 1.336   -7.622  1.00 108.36 ? 265 ASP A OD1   1 
ATOM   1776 O  OD2   . ASP A  1 247 ? 12.723 1.665   -9.533  1.00 103.57 ? 265 ASP A OD2   1 
ATOM   1777 N  N     . VAL A  1 248 ? 17.695 -0.304  -8.788  1.00 66.23  ? 266 VAL A N     1 
ATOM   1778 C  CA    . VAL A  1 248 ? 19.085 -0.634  -9.068  1.00 66.10  ? 266 VAL A CA    1 
ATOM   1779 C  C     . VAL A  1 248 ? 19.542 -1.829  -8.231  1.00 60.52  ? 266 VAL A C     1 
ATOM   1780 O  O     . VAL A  1 248 ? 20.014 -2.834  -8.760  1.00 66.62  ? 266 VAL A O     1 
ATOM   1781 C  CB    . VAL A  1 248 ? 19.997 0.551   -8.758  1.00 58.19  ? 266 VAL A CB    1 
ATOM   1782 C  CG1   . VAL A  1 248 ? 21.260 0.456   -9.580  1.00 61.53  ? 266 VAL A CG1   1 
ATOM   1783 C  CG2   . VAL A  1 248 ? 19.272 1.856   -9.067  1.00 68.23  ? 266 VAL A CG2   1 
ATOM   1784 N  N     . ALA A  1 249 ? 19.370 -1.712  -6.920  1.00 60.83  ? 267 ALA A N     1 
ATOM   1785 C  CA    . ALA A  1 249 ? 19.872 -2.691  -5.953  1.00 54.09  ? 267 ALA A CA    1 
ATOM   1786 C  C     . ALA A  1 249 ? 19.230 -4.083  -6.035  1.00 49.03  ? 267 ALA A C     1 
ATOM   1787 O  O     . ALA A  1 249 ? 19.741 -5.034  -5.463  1.00 44.65  ? 267 ALA A O     1 
ATOM   1788 C  CB    . ALA A  1 249 ? 19.740 -2.142  -4.561  1.00 44.73  ? 267 ALA A CB    1 
ATOM   1789 N  N     . ALA A  1 250 ? 18.132 -4.228  -6.755  1.00 56.31  ? 268 ALA A N     1 
ATOM   1790 C  CA    . ALA A  1 250 ? 17.546 -5.557  -6.833  1.00 56.07  ? 268 ALA A CA    1 
ATOM   1791 C  C     . ALA A  1 250 ? 18.399 -6.471  -7.725  1.00 58.60  ? 268 ALA A C     1 
ATOM   1792 O  O     . ALA A  1 250 ? 18.861 -7.516  -7.274  1.00 54.49  ? 268 ALA A O     1 
ATOM   1793 C  CB    . ALA A  1 250 ? 16.103 -5.495  -7.318  1.00 69.80  ? 268 ALA A CB    1 
ATOM   1794 N  N     . LYS A  1 251 ? 18.542 -6.121  -9.000  1.00 54.99  ? 269 LYS A N     1 
ATOM   1795 C  CA    . LYS A  1 251 ? 19.300 -6.975  -9.900  1.00 54.11  ? 269 LYS A CA    1 
ATOM   1796 C  C     . LYS A  1 251 ? 20.738 -6.488  -10.143 1.00 55.28  ? 269 LYS A C     1 
ATOM   1797 O  O     . LYS A  1 251 ? 21.491 -7.074  -10.943 1.00 52.90  ? 269 LYS A O     1 
ATOM   1798 C  CB    . LYS A  1 251 ? 18.523 -7.243  -11.191 1.00 63.18  ? 269 LYS A CB    1 
ATOM   1799 C  CG    . LYS A  1 251 ? 17.443 -8.343  -11.072 1.00 62.06  ? 269 LYS A CG    1 
ATOM   1800 C  CD    . LYS A  1 251 ? 16.070 -7.821  -11.546 1.00 89.92  ? 269 LYS A CD    1 
ATOM   1801 C  CE    . LYS A  1 251 ? 15.334 -8.808  -12.476 1.00 100.95 ? 269 LYS A CE    1 
ATOM   1802 N  NZ    . LYS A  1 251 ? 14.135 -8.203  -13.163 1.00 87.95  ? 269 LYS A NZ    1 
ATOM   1803 N  N     . GLY A  1 252 ? 21.106 -5.417  -9.445  1.00 50.26  ? 270 GLY A N     1 
ATOM   1804 C  CA    . GLY A  1 252 ? 22.403 -4.777  -9.641  1.00 49.66  ? 270 GLY A CA    1 
ATOM   1805 C  C     . GLY A  1 252 ? 22.369 -3.575  -10.581 1.00 54.24  ? 270 GLY A C     1 
ATOM   1806 O  O     . GLY A  1 252 ? 21.351 -3.296  -11.252 1.00 52.07  ? 270 GLY A O     1 
ATOM   1807 N  N     . GLY A  1 253 ? 23.485 -2.856  -10.622 1.00 44.57  ? 271 GLY A N     1 
ATOM   1808 C  CA    . GLY A  1 253 ? 23.624 -1.738  -11.531 1.00 40.19  ? 271 GLY A CA    1 
ATOM   1809 C  C     . GLY A  1 253 ? 25.005 -1.129  -11.489 1.00 47.42  ? 271 GLY A C     1 
ATOM   1810 O  O     . GLY A  1 253 ? 25.871 -1.554  -10.709 1.00 45.22  ? 271 GLY A O     1 
ATOM   1811 N  N     . VAL A  1 254 ? 25.199 -0.117  -12.333 1.00 50.50  ? 272 VAL A N     1 
ATOM   1812 C  CA    . VAL A  1 254 ? 26.468 0.599   -12.465 1.00 39.48  ? 272 VAL A CA    1 
ATOM   1813 C  C     . VAL A  1 254 ? 26.198 2.084   -12.478 1.00 38.37  ? 272 VAL A C     1 
ATOM   1814 O  O     . VAL A  1 254 ? 25.426 2.564   -13.292 1.00 42.18  ? 272 VAL A O     1 
ATOM   1815 C  CB    . VAL A  1 254 ? 27.116 0.329   -13.821 1.00 34.76  ? 272 VAL A CB    1 
ATOM   1816 C  CG1   . VAL A  1 254 ? 28.422 1.076   -13.912 1.00 32.18  ? 272 VAL A CG1   1 
ATOM   1817 C  CG2   . VAL A  1 254 ? 27.266 -1.164  -14.059 1.00 35.23  ? 272 VAL A CG2   1 
ATOM   1818 N  N     . ILE A  1 255 ? 26.854 2.818   -11.591 1.00 45.45  ? 273 ILE A N     1 
ATOM   1819 C  CA    . ILE A  1 255 ? 26.625 4.254   -11.479 1.00 43.10  ? 273 ILE A CA    1 
ATOM   1820 C  C     . ILE A  1 255 ? 27.925 5.040   -11.613 1.00 43.99  ? 273 ILE A C     1 
ATOM   1821 O  O     . ILE A  1 255 ? 28.933 4.691   -10.991 1.00 41.87  ? 273 ILE A O     1 
ATOM   1822 C  CB    . ILE A  1 255 ? 25.941 4.588   -10.149 1.00 40.73  ? 273 ILE A CB    1 
ATOM   1823 C  CG1   . ILE A  1 255 ? 24.447 4.315   -10.274 1.00 37.81  ? 273 ILE A CG1   1 
ATOM   1824 C  CG2   . ILE A  1 255 ? 26.158 6.036   -9.776  1.00 39.56  ? 273 ILE A CG2   1 
ATOM   1825 C  CD1   . ILE A  1 255 ? 23.727 4.756   -9.073  1.00 44.40  ? 273 ILE A CD1   1 
ATOM   1826 N  N     . GLN A  1 256 ? 27.909 6.073   -12.453 1.00 41.23  ? 274 GLN A N     1 
ATOM   1827 C  CA    . GLN A  1 256 ? 29.068 6.914   -12.620 1.00 40.72  ? 274 GLN A CA    1 
ATOM   1828 C  C     . GLN A  1 256 ? 29.032 8.091   -11.671 1.00 46.68  ? 274 GLN A C     1 
ATOM   1829 O  O     . GLN A  1 256 ? 28.039 8.818   -11.589 1.00 54.62  ? 274 GLN A O     1 
ATOM   1830 C  CB    . GLN A  1 256 ? 29.181 7.433   -14.035 1.00 43.21  ? 274 GLN A CB    1 
ATOM   1831 C  CG    . GLN A  1 256 ? 30.417 8.315   -14.245 1.00 48.20  ? 274 GLN A CG    1 
ATOM   1832 C  CD    . GLN A  1 256 ? 30.328 9.113   -15.518 1.00 54.13  ? 274 GLN A CD    1 
ATOM   1833 O  OE1   . GLN A  1 256 ? 29.870 10.259  -15.496 1.00 63.14  ? 274 GLN A OE1   1 
ATOM   1834 N  NE2   . GLN A  1 256 ? 30.746 8.515   -16.647 1.00 46.78  ? 274 GLN A NE2   1 
ATOM   1835 N  N     . VAL A  1 257 ? 30.141 8.267   -10.964 1.00 51.73  ? 275 VAL A N     1 
ATOM   1836 C  CA    . VAL A  1 257 ? 30.398 9.426   -10.130 1.00 45.08  ? 275 VAL A CA    1 
ATOM   1837 C  C     . VAL A  1 257 ? 31.354 10.292  -10.899 1.00 48.46  ? 275 VAL A C     1 
ATOM   1838 O  O     . VAL A  1 257 ? 32.501 9.901   -11.144 1.00 57.37  ? 275 VAL A O     1 
ATOM   1839 C  CB    . VAL A  1 257 ? 31.101 9.028   -8.838  1.00 39.70  ? 275 VAL A CB    1 
ATOM   1840 C  CG1   . VAL A  1 257 ? 31.612 10.247  -8.107  1.00 39.14  ? 275 VAL A CG1   1 
ATOM   1841 C  CG2   . VAL A  1 257 ? 30.156 8.237   -7.971  1.00 43.58  ? 275 VAL A CG2   1 
ATOM   1842 N  N     . LEU A  1 258 ? 30.883 11.467  -11.288 1.00 46.58  ? 276 LEU A N     1 
ATOM   1843 C  CA    . LEU A  1 258 ? 31.707 12.379  -12.042 1.00 48.47  ? 276 LEU A CA    1 
ATOM   1844 C  C     . LEU A  1 258 ? 32.228 13.484  -11.169 1.00 48.32  ? 276 LEU A C     1 
ATOM   1845 O  O     . LEU A  1 258 ? 31.457 14.194  -10.539 1.00 50.98  ? 276 LEU A O     1 
ATOM   1846 C  CB    . LEU A  1 258 ? 30.927 12.970  -13.200 1.00 53.35  ? 276 LEU A CB    1 
ATOM   1847 C  CG    . LEU A  1 258 ? 31.670 14.023  -14.019 1.00 47.30  ? 276 LEU A CG    1 
ATOM   1848 C  CD1   . LEU A  1 258 ? 32.841 13.424  -14.765 1.00 51.58  ? 276 LEU A CD1   1 
ATOM   1849 C  CD2   . LEU A  1 258 ? 30.673 14.560  -14.970 1.00 41.65  ? 276 LEU A CD2   1 
ATOM   1850 N  N     . ILE A  1 259 ? 33.549 13.598  -11.129 1.00 46.10  ? 277 ILE A N     1 
ATOM   1851 C  CA    . ILE A  1 259 ? 34.214 14.666  -10.415 1.00 50.90  ? 277 ILE A CA    1 
ATOM   1852 C  C     . ILE A  1 259 ? 34.716 15.666  -11.443 1.00 60.91  ? 277 ILE A C     1 
ATOM   1853 O  O     . ILE A  1 259 ? 35.689 15.381  -12.177 1.00 63.34  ? 277 ILE A O     1 
ATOM   1854 C  CB    . ILE A  1 259 ? 35.445 14.152  -9.657  1.00 53.09  ? 277 ILE A CB    1 
ATOM   1855 C  CG1   . ILE A  1 259 ? 35.061 13.103  -8.624  1.00 48.74  ? 277 ILE A CG1   1 
ATOM   1856 C  CG2   . ILE A  1 259 ? 36.157 15.289  -8.948  1.00 56.79  ? 277 ILE A CG2   1 
ATOM   1857 C  CD1   . ILE A  1 259 ? 36.278 12.519  -7.896  1.00 42.95  ? 277 ILE A CD1   1 
ATOM   1858 N  N     . SER A  1 260 ? 34.065 16.836  -11.487 1.00 66.39  ? 278 SER A N     1 
ATOM   1859 C  CA    . SER A  1 260 ? 34.410 17.889  -12.454 1.00 61.03  ? 278 SER A CA    1 
ATOM   1860 C  C     . SER A  1 260 ? 35.114 19.071  -11.812 1.00 62.39  ? 278 SER A C     1 
ATOM   1861 O  O     . SER A  1 260 ? 34.588 19.726  -10.910 1.00 66.24  ? 278 SER A O     1 
ATOM   1862 C  CB    . SER A  1 260 ? 33.177 18.358  -13.238 1.00 60.30  ? 278 SER A CB    1 
ATOM   1863 O  OG    . SER A  1 260 ? 33.191 17.840  -14.573 1.00 68.79  ? 278 SER A OG    1 
ATOM   1864 N  N     . TRP A  1 261 ? 36.330 19.310  -12.278 1.00 60.57  ? 279 TRP A N     1 
ATOM   1865 C  CA    . TRP A  1 261 ? 37.059 20.507  -11.921 1.00 69.87  ? 279 TRP A CA    1 
ATOM   1866 C  C     . TRP A  1 261 ? 36.952 21.529  -13.058 1.00 76.85  ? 279 TRP A C     1 
ATOM   1867 O  O     . TRP A  1 261 ? 37.419 21.280  -14.168 1.00 71.92  ? 279 TRP A O     1 
ATOM   1868 C  CB    . TRP A  1 261 ? 38.541 20.195  -11.681 1.00 67.12  ? 279 TRP A CB    1 
ATOM   1869 C  CG    . TRP A  1 261 ? 38.821 19.190  -10.627 1.00 67.92  ? 279 TRP A CG    1 
ATOM   1870 C  CD1   . TRP A  1 261 ? 38.720 17.843  -10.749 1.00 76.58  ? 279 TRP A CD1   1 
ATOM   1871 C  CD2   . TRP A  1 261 ? 39.298 19.438  -9.296  1.00 70.23  ? 279 TRP A CD2   1 
ATOM   1872 N  NE1   . TRP A  1 261 ? 39.086 17.227  -9.570  1.00 71.77  ? 279 TRP A NE1   1 
ATOM   1873 C  CE2   . TRP A  1 261 ? 39.440 18.187  -8.663  1.00 60.94  ? 279 TRP A CE2   1 
ATOM   1874 C  CE3   . TRP A  1 261 ? 39.607 20.592  -8.577  1.00 71.17  ? 279 TRP A CE3   1 
ATOM   1875 C  CZ2   . TRP A  1 261 ? 39.879 18.057  -7.356  1.00 58.27  ? 279 TRP A CZ2   1 
ATOM   1876 C  CZ3   . TRP A  1 261 ? 40.042 20.462  -7.274  1.00 67.87  ? 279 TRP A CZ3   1 
ATOM   1877 C  CH2   . TRP A  1 261 ? 40.173 19.204  -6.676  1.00 67.05  ? 279 TRP A CH2   1 
ATOM   1878 N  N     . ASP A  1 262 ? 36.334 22.677  -12.785 1.00 84.05  ? 280 ASP A N     1 
ATOM   1879 C  CA    . ASP A  1 262 ? 36.425 23.812  -13.707 1.00 80.07  ? 280 ASP A CA    1 
ATOM   1880 C  C     . ASP A  1 262 ? 37.065 24.983  -12.992 1.00 78.95  ? 280 ASP A C     1 
ATOM   1881 O  O     . ASP A  1 262 ? 36.476 25.563  -12.081 1.00 89.06  ? 280 ASP A O     1 
ATOM   1882 C  CB    . ASP A  1 262 ? 35.063 24.210  -14.244 1.00 83.95  ? 280 ASP A CB    1 
ATOM   1883 C  CG    . ASP A  1 262 ? 35.133 24.644  -15.672 1.00 94.11  ? 280 ASP A CG    1 
ATOM   1884 O  OD1   . ASP A  1 262 ? 36.254 25.032  -16.083 1.00 90.49  ? 280 ASP A OD1   1 
ATOM   1885 O  OD2   . ASP A  1 262 ? 34.093 24.575  -16.379 1.00 91.37  ? 280 ASP A OD2   1 
ATOM   1886 N  N     . CYS A  1 263 ? 38.278 25.317  -13.402 1.00 76.50  ? 281 CYS A N     1 
ATOM   1887 C  CA    . CYS A  1 263 ? 39.115 26.177  -12.586 1.00 80.71  ? 281 CYS A CA    1 
ATOM   1888 C  C     . CYS A  1 263 ? 39.578 27.413  -13.327 1.00 94.43  ? 281 CYS A C     1 
ATOM   1889 O  O     . CYS A  1 263 ? 40.122 27.326  -14.433 1.00 93.03  ? 281 CYS A O     1 
ATOM   1890 C  CB    . CYS A  1 263 ? 40.326 25.399  -12.079 1.00 75.82  ? 281 CYS A CB    1 
ATOM   1891 S  SG    . CYS A  1 263 ? 39.931 24.331  -10.679 1.00 87.54  ? 281 CYS A SG    1 
ATOM   1892 N  N     . ASN A  1 264 ? 39.371 28.572  -12.715 1.00 92.59  ? 282 ASN A N     1 
ATOM   1893 C  CA    . ASN A  1 264 ? 39.871 29.787  -13.316 1.00 91.14  ? 282 ASN A CA    1 
ATOM   1894 C  C     . ASN A  1 264 ? 41.058 30.264  -12.513 1.00 90.30  ? 282 ASN A C     1 
ATOM   1895 O  O     . ASN A  1 264 ? 40.907 30.808  -11.420 1.00 90.25  ? 282 ASN A O     1 
ATOM   1896 C  CB    . ASN A  1 264 ? 38.776 30.838  -13.354 1.00 90.77  ? 282 ASN A CB    1 
ATOM   1897 C  CG    . ASN A  1 264 ? 39.110 31.976  -14.271 1.00 94.29  ? 282 ASN A CG    1 
ATOM   1898 O  OD1   . ASN A  1 264 ? 40.207 32.526  -14.222 1.00 95.46  ? 282 ASN A OD1   1 
ATOM   1899 N  ND2   . ASN A  1 264 ? 38.168 32.329  -15.133 1.00 101.03 ? 282 ASN A ND2   1 
ATOM   1900 N  N     . LEU A  1 265 ? 42.244 30.089  -13.081 1.00 87.24  ? 283 LEU A N     1 
ATOM   1901 C  CA    . LEU A  1 265 ? 43.456 30.328  -12.320 1.00 91.15  ? 283 LEU A CA    1 
ATOM   1902 C  C     . LEU A  1 265 ? 43.855 31.814  -12.359 1.00 102.75 ? 283 LEU A C     1 
ATOM   1903 O  O     . LEU A  1 265 ? 44.898 32.200  -11.810 1.00 105.28 ? 283 LEU A O     1 
ATOM   1904 C  CB    . LEU A  1 265 ? 44.582 29.385  -12.766 1.00 81.75  ? 283 LEU A CB    1 
ATOM   1905 N  N     . ASP A  1 266 ? 43.028 32.638  -13.014 1.00 99.83  ? 284 ASP A N     1 
ATOM   1906 C  CA    . ASP A  1 266 ? 43.159 34.091  -12.904 1.00 90.16  ? 284 ASP A CA    1 
ATOM   1907 C  C     . ASP A  1 266 ? 42.785 34.458  -11.476 1.00 93.68  ? 284 ASP A C     1 
ATOM   1908 O  O     . ASP A  1 266 ? 43.474 35.247  -10.821 1.00 104.28 ? 284 ASP A O     1 
ATOM   1909 C  CB    . ASP A  1 266 ? 42.243 34.819  -13.886 1.00 85.88  ? 284 ASP A CB    1 
ATOM   1910 C  CG    . ASP A  1 266 ? 42.682 34.659  -15.338 1.00 90.64  ? 284 ASP A CG    1 
ATOM   1911 O  OD1   . ASP A  1 266 ? 43.909 34.564  -15.601 1.00 81.20  ? 284 ASP A OD1   1 
ATOM   1912 O  OD2   . ASP A  1 266 ? 41.789 34.644  -16.222 1.00 81.30  ? 284 ASP A OD2   1 
ATOM   1913 N  N     . TYR A  1 267 ? 41.701 33.855  -10.995 1.00 87.48  ? 285 TYR A N     1 
ATOM   1914 C  CA    . TYR A  1 267 ? 41.278 33.990  -9.603  1.00 89.46  ? 285 TYR A CA    1 
ATOM   1915 C  C     . TYR A  1 267 ? 42.174 33.216  -8.640  1.00 94.06  ? 285 TYR A C     1 
ATOM   1916 O  O     . TYR A  1 267 ? 43.141 32.571  -9.063  1.00 89.10  ? 285 TYR A O     1 
ATOM   1917 C  CB    . TYR A  1 267 ? 39.857 33.486  -9.452  1.00 86.73  ? 285 TYR A CB    1 
ATOM   1918 C  CG    . TYR A  1 267 ? 38.859 34.320  -10.198 1.00 92.17  ? 285 TYR A CG    1 
ATOM   1919 C  CD1   . TYR A  1 267 ? 38.596 34.093  -11.547 1.00 98.68  ? 285 TYR A CD1   1 
ATOM   1920 C  CD2   . TYR A  1 267 ? 38.173 35.345  -9.554  1.00 96.69  ? 285 TYR A CD2   1 
ATOM   1921 C  CE1   . TYR A  1 267 ? 37.667 34.867  -12.239 1.00 111.37 ? 285 TYR A CE1   1 
ATOM   1922 C  CE2   . TYR A  1 267 ? 37.244 36.124  -10.233 1.00 111.33 ? 285 TYR A CE2   1 
ATOM   1923 C  CZ    . TYR A  1 267 ? 36.995 35.882  -11.580 1.00 119.15 ? 285 TYR A CZ    1 
ATOM   1924 O  OH    . TYR A  1 267 ? 36.078 36.655  -12.266 1.00 117.71 ? 285 TYR A OH    1 
ATOM   1925 N  N     . ASP A  1 268 ? 41.840 33.268  -7.348  1.00 93.84  ? 286 ASP A N     1 
ATOM   1926 C  CA    . ASP A  1 268 ? 42.661 32.601  -6.335  1.00 96.97  ? 286 ASP A CA    1 
ATOM   1927 C  C     . ASP A  1 268 ? 42.544 31.086  -6.444  1.00 98.17  ? 286 ASP A C     1 
ATOM   1928 O  O     . ASP A  1 268 ? 41.503 30.551  -6.854  1.00 95.72  ? 286 ASP A O     1 
ATOM   1929 C  CB    . ASP A  1 268 ? 42.322 33.062  -4.912  1.00 84.90  ? 286 ASP A CB    1 
ATOM   1930 N  N     . VAL A  1 269 ? 43.634 30.410  -6.085  1.00 98.22  ? 287 VAL A N     1 
ATOM   1931 C  CA    . VAL A  1 269 ? 43.715 28.953  -6.130  1.00 90.20  ? 287 VAL A CA    1 
ATOM   1932 C  C     . VAL A  1 269 ? 42.666 28.361  -5.192  1.00 91.17  ? 287 VAL A C     1 
ATOM   1933 O  O     . VAL A  1 269 ? 41.940 27.447  -5.567  1.00 85.53  ? 287 VAL A O     1 
ATOM   1934 C  CB    . VAL A  1 269 ? 45.128 28.475  -5.766  1.00 79.16  ? 287 VAL A CB    1 
ATOM   1935 C  CG1   . VAL A  1 269 ? 45.268 26.999  -6.019  1.00 83.30  ? 287 VAL A CG1   1 
ATOM   1936 C  CG2   . VAL A  1 269 ? 46.146 29.233  -6.596  1.00 85.10  ? 287 VAL A CG2   1 
ATOM   1937 N  N     . LYS A  1 270 ? 42.578 28.913  -3.984  1.00 100.21 ? 288 LYS A N     1 
ATOM   1938 C  CA    . LYS A  1 270 ? 41.440 28.664  -3.104  1.00 98.47  ? 288 LYS A CA    1 
ATOM   1939 C  C     . LYS A  1 270 ? 40.185 28.987  -3.910  1.00 96.69  ? 288 LYS A C     1 
ATOM   1940 O  O     . LYS A  1 270 ? 40.143 30.010  -4.596  1.00 102.25 ? 288 LYS A O     1 
ATOM   1941 C  CB    . LYS A  1 270 ? 41.546 29.545  -1.858  1.00 98.19  ? 288 LYS A CB    1 
ATOM   1942 C  CG    . LYS A  1 270 ? 42.991 29.637  -1.305  1.00 116.62 ? 288 LYS A CG    1 
ATOM   1943 C  CD    . LYS A  1 270 ? 43.528 28.254  -0.863  1.00 123.37 ? 288 LYS A CD    1 
ATOM   1944 C  CE    . LYS A  1 270 ? 45.059 28.175  -0.882  1.00 124.05 ? 288 LYS A CE    1 
ATOM   1945 N  NZ    . LYS A  1 270 ? 45.587 26.885  -0.312  1.00 110.07 ? 288 LYS A NZ    1 
ATOM   1946 N  N     . TYR A  1 271 ? 39.183 28.114  -3.837  1.00 92.16  ? 289 TYR A N     1 
ATOM   1947 C  CA    . TYR A  1 271 ? 38.079 28.115  -4.805  1.00 94.62  ? 289 TYR A CA    1 
ATOM   1948 C  C     . TYR A  1 271 ? 38.575 27.766  -6.212  1.00 94.35  ? 289 TYR A C     1 
ATOM   1949 O  O     . TYR A  1 271 ? 38.188 28.384  -7.201  1.00 99.76  ? 289 TYR A O     1 
ATOM   1950 C  CB    . TYR A  1 271 ? 37.292 29.424  -4.823  1.00 98.11  ? 289 TYR A CB    1 
ATOM   1951 N  N     . CYS A  1 272 ? 39.493 26.804  -6.266  1.00 102.36 ? 290 CYS A N     1 
ATOM   1952 C  CA    . CYS A  1 272 ? 39.562 25.863  -7.379  1.00 91.18  ? 290 CYS A CA    1 
ATOM   1953 C  C     . CYS A  1 272 ? 39.164 24.593  -6.627  1.00 88.01  ? 290 CYS A C     1 
ATOM   1954 O  O     . CYS A  1 272 ? 39.962 23.990  -5.887  1.00 82.20  ? 290 CYS A O     1 
ATOM   1955 C  CB    . CYS A  1 272 ? 40.984 25.796  -7.937  1.00 82.85  ? 290 CYS A CB    1 
ATOM   1956 S  SG    . CYS A  1 272 ? 41.255 24.493  -9.139  1.00 88.30  ? 290 CYS A SG    1 
ATOM   1957 N  N     . ILE A  1 273 ? 37.909 24.207  -6.815  1.00 78.13  ? 291 ILE A N     1 
ATOM   1958 C  CA    . ILE A  1 273 ? 37.302 23.145  -6.028  1.00 70.03  ? 291 ILE A CA    1 
ATOM   1959 C  C     . ILE A  1 273 ? 36.374 22.406  -6.986  1.00 76.30  ? 291 ILE A C     1 
ATOM   1960 O  O     . ILE A  1 273 ? 35.723 23.046  -7.822  1.00 85.17  ? 291 ILE A O     1 
ATOM   1961 C  CB    . ILE A  1 273 ? 36.518 23.713  -4.824  1.00 51.77  ? 291 ILE A CB    1 
ATOM   1962 N  N     . PRO A  1 274 ? 36.299 21.062  -6.874  1.00 74.22  ? 292 PRO A N     1 
ATOM   1963 C  CA    . PRO A  1 274 ? 35.569 20.302  -7.893  1.00 72.65  ? 292 PRO A CA    1 
ATOM   1964 C  C     . PRO A  1 274 ? 34.111 20.208  -7.485  1.00 67.62  ? 292 PRO A C     1 
ATOM   1965 O  O     . PRO A  1 274 ? 33.744 20.640  -6.380  1.00 60.62  ? 292 PRO A O     1 
ATOM   1966 C  CB    . PRO A  1 274 ? 36.210 18.924  -7.785  1.00 65.92  ? 292 PRO A CB    1 
ATOM   1967 C  CG    . PRO A  1 274 ? 36.438 18.792  -6.288  1.00 58.14  ? 292 PRO A CG    1 
ATOM   1968 C  CD    . PRO A  1 274 ? 36.866 20.174  -5.840  1.00 68.31  ? 292 PRO A CD    1 
ATOM   1969 N  N     . ASN A  1 275 ? 33.284 19.632  -8.343  1.00 51.20  ? 293 ASN A N     1 
ATOM   1970 C  CA    . ASN A  1 275 ? 31.940 19.300  -7.902  1.00 66.23  ? 293 ASN A CA    1 
ATOM   1971 C  C     . ASN A  1 275 ? 31.451 18.007  -8.547  1.00 62.13  ? 293 ASN A C     1 
ATOM   1972 O  O     . ASN A  1 275 ? 31.959 17.594  -9.594  1.00 66.84  ? 293 ASN A O     1 
ATOM   1973 C  CB    . ASN A  1 275 ? 30.971 20.459  -8.111  1.00 66.34  ? 293 ASN A CB    1 
ATOM   1974 C  CG    . ASN A  1 275 ? 30.963 20.938  -9.521  1.00 81.90  ? 293 ASN A CG    1 
ATOM   1975 O  OD1   . ASN A  1 275 ? 30.235 20.414  -10.368 1.00 97.33  ? 293 ASN A OD1   1 
ATOM   1976 N  ND2   . ASN A  1 275 ? 31.801 21.928  -9.803  1.00 90.68  ? 293 ASN A ND2   1 
ATOM   1977 N  N     . TYR A  1 276 ? 30.465 17.374  -7.920  1.00 52.46  ? 294 TYR A N     1 
ATOM   1978 C  CA    . TYR A  1 276 ? 30.145 15.988  -8.226  1.00 50.30  ? 294 TYR A CA    1 
ATOM   1979 C  C     . TYR A  1 276 ? 28.789 15.822  -8.917  1.00 56.40  ? 294 TYR A C     1 
ATOM   1980 O  O     . TYR A  1 276 ? 27.777 16.334  -8.456  1.00 59.35  ? 294 TYR A O     1 
ATOM   1981 C  CB    . TYR A  1 276 ? 30.203 15.158  -6.934  1.00 50.66  ? 294 TYR A CB    1 
ATOM   1982 C  CG    . TYR A  1 276 ? 31.483 15.388  -6.147  1.00 52.11  ? 294 TYR A CG    1 
ATOM   1983 C  CD1   . TYR A  1 276 ? 32.671 14.785  -6.527  1.00 46.24  ? 294 TYR A CD1   1 
ATOM   1984 C  CD2   . TYR A  1 276 ? 31.511 16.231  -5.050  1.00 50.50  ? 294 TYR A CD2   1 
ATOM   1985 C  CE1   . TYR A  1 276 ? 33.845 15.002  -5.829  1.00 45.33  ? 294 TYR A CE1   1 
ATOM   1986 C  CE2   . TYR A  1 276 ? 32.686 16.460  -4.352  1.00 53.73  ? 294 TYR A CE2   1 
ATOM   1987 C  CZ    . TYR A  1 276 ? 33.855 15.844  -4.738  1.00 51.75  ? 294 TYR A CZ    1 
ATOM   1988 O  OH    . TYR A  1 276 ? 35.036 16.072  -4.033  1.00 47.11  ? 294 TYR A OH    1 
ATOM   1989 N  N     . SER A  1 277 ? 28.763 15.106  -10.030 1.00 46.20  ? 295 SER A N     1 
ATOM   1990 C  CA    . SER A  1 277 ? 27.487 14.724  -10.612 1.00 46.53  ? 295 SER A CA    1 
ATOM   1991 C  C     . SER A  1 277 ? 27.366 13.187  -10.573 1.00 54.85  ? 295 SER A C     1 
ATOM   1992 O  O     . SER A  1 277 ? 28.379 12.490  -10.515 1.00 48.24  ? 295 SER A O     1 
ATOM   1993 C  CB    . SER A  1 277 ? 27.324 15.302  -12.041 1.00 49.01  ? 295 SER A CB    1 
ATOM   1994 O  OG    . SER A  1 277 ? 28.024 14.578  -13.052 1.00 47.50  ? 295 SER A OG    1 
ATOM   1995 N  N     . PHE A  1 278 ? 26.139 12.661  -10.571 1.00 52.85  ? 296 PHE A N     1 
ATOM   1996 C  CA    . PHE A  1 278 ? 25.932 11.207  -10.597 1.00 46.39  ? 296 PHE A CA    1 
ATOM   1997 C  C     . PHE A  1 278 ? 24.980 10.779  -11.689 1.00 49.50  ? 296 PHE A C     1 
ATOM   1998 O  O     . PHE A  1 278 ? 23.942 11.411  -11.872 1.00 58.96  ? 296 PHE A O     1 
ATOM   1999 C  CB    . PHE A  1 278 ? 25.409 10.725  -9.238  1.00 43.22  ? 296 PHE A CB    1 
ATOM   2000 C  CG    . PHE A  1 278 ? 26.244 11.193  -8.120  1.00 47.94  ? 296 PHE A CG    1 
ATOM   2001 C  CD1   . PHE A  1 278 ? 27.337 10.449  -7.683  1.00 55.94  ? 296 PHE A CD1   1 
ATOM   2002 C  CD2   . PHE A  1 278 ? 26.006 12.427  -7.550  1.00 51.29  ? 296 PHE A CD2   1 
ATOM   2003 C  CE1   . PHE A  1 278 ? 28.154 10.938  -6.651  1.00 61.07  ? 296 PHE A CE1   1 
ATOM   2004 C  CE2   . PHE A  1 278 ? 26.814 12.914  -6.521  1.00 53.62  ? 296 PHE A CE2   1 
ATOM   2005 C  CZ    . PHE A  1 278 ? 27.885 12.186  -6.073  1.00 48.02  ? 296 PHE A CZ    1 
ATOM   2006 N  N     . LEU A  1 279 ? 25.311 9.706   -12.405 1.00 46.76  ? 297 LEU A N     1 
ATOM   2007 C  CA    . LEU A  1 279 ? 24.354 9.183   -13.385 1.00 53.26  ? 297 LEU A CA    1 
ATOM   2008 C  C     . LEU A  1 279 ? 24.455 7.668   -13.565 1.00 49.64  ? 297 LEU A C     1 
ATOM   2009 O  O     . LEU A  1 279 ? 25.542 7.096   -13.482 1.00 44.11  ? 297 LEU A O     1 
ATOM   2010 C  CB    . LEU A  1 279 ? 24.492 9.897   -14.741 1.00 51.85  ? 297 LEU A CB    1 
ATOM   2011 C  CG    . LEU A  1 279 ? 25.517 9.347   -15.727 1.00 55.45  ? 297 LEU A CG    1 
ATOM   2012 C  CD1   . LEU A  1 279 ? 24.836 8.818   -16.997 1.00 61.15  ? 297 LEU A CD1   1 
ATOM   2013 C  CD2   . LEU A  1 279 ? 26.556 10.403  -16.052 1.00 59.20  ? 297 LEU A CD2   1 
ATOM   2014 N  N     . ARG A  1 280 ? 23.318 7.024   -13.839 1.00 48.10  ? 298 ARG A N     1 
ATOM   2015 C  CA    . ARG A  1 280 ? 23.303 5.574   -14.046 1.00 46.52  ? 298 ARG A CA    1 
ATOM   2016 C  C     . ARG A  1 280 ? 23.750 5.152   -15.453 1.00 45.61  ? 298 ARG A C     1 
ATOM   2017 O  O     . ARG A  1 280 ? 23.133 5.550   -16.439 1.00 60.11  ? 298 ARG A O     1 
ATOM   2018 C  CB    . ARG A  1 280 ? 21.917 5.008   -13.731 1.00 51.58  ? 298 ARG A CB    1 
ATOM   2019 C  CG    . ARG A  1 280 ? 21.828 3.512   -13.980 1.00 56.99  ? 298 ARG A CG    1 
ATOM   2020 C  CD    . ARG A  1 280 ? 20.619 2.916   -13.337 1.00 52.74  ? 298 ARG A CD    1 
ATOM   2021 N  NE    . ARG A  1 280 ? 20.646 1.470   -13.477 1.00 57.55  ? 298 ARG A NE    1 
ATOM   2022 C  CZ    . ARG A  1 280 ? 19.640 0.663   -13.157 1.00 69.15  ? 298 ARG A CZ    1 
ATOM   2023 N  NH1   . ARG A  1 280 ? 18.494 1.148   -12.671 1.00 63.75  ? 298 ARG A NH1   1 
ATOM   2024 N  NH2   . ARG A  1 280 ? 19.784 -0.644  -13.334 1.00 73.73  ? 298 ARG A NH2   1 
ATOM   2025 N  N     . LEU A  1 281 ? 24.825 4.358   -15.524 1.00 44.06  ? 299 LEU A N     1 
ATOM   2026 C  CA    . LEU A  1 281 ? 25.432 3.924   -16.786 1.00 46.50  ? 299 LEU A CA    1 
ATOM   2027 C  C     . LEU A  1 281 ? 24.789 2.735   -17.470 1.00 50.91  ? 299 LEU A C     1 
ATOM   2028 O  O     . LEU A  1 281 ? 24.958 2.573   -18.686 1.00 66.80  ? 299 LEU A O     1 
ATOM   2029 C  CB    . LEU A  1 281 ? 26.933 3.646   -16.642 1.00 45.65  ? 299 LEU A CB    1 
ATOM   2030 C  CG    . LEU A  1 281 ? 27.847 4.816   -16.266 1.00 54.03  ? 299 LEU A CG    1 
ATOM   2031 C  CD1   . LEU A  1 281 ? 29.293 4.545   -16.724 1.00 53.39  ? 299 LEU A CD1   1 
ATOM   2032 C  CD2   . LEU A  1 281 ? 27.321 6.172   -16.795 1.00 54.27  ? 299 LEU A CD2   1 
ATOM   2033 N  N     . ASP A  1 282 ? 24.085 1.893   -16.720 1.00 44.77  ? 300 ASP A N     1 
ATOM   2034 C  CA    . ASP A  1 282 ? 23.435 0.738   -17.351 1.00 60.44  ? 300 ASP A CA    1 
ATOM   2035 C  C     . ASP A  1 282 ? 21.953 1.029   -17.656 1.00 73.77  ? 300 ASP A C     1 
ATOM   2036 O  O     . ASP A  1 282 ? 21.441 2.096   -17.274 1.00 67.87  ? 300 ASP A O     1 
ATOM   2037 C  CB    . ASP A  1 282 ? 23.654 -0.567  -16.557 1.00 62.24  ? 300 ASP A CB    1 
ATOM   2038 C  CG    . ASP A  1 282 ? 22.970 -0.573  -15.194 1.00 62.42  ? 300 ASP A CG    1 
ATOM   2039 O  OD1   . ASP A  1 282 ? 23.358 0.239   -14.313 1.00 49.96  ? 300 ASP A OD1   1 
ATOM   2040 O  OD2   . ASP A  1 282 ? 22.067 -1.426  -14.996 1.00 57.28  ? 300 ASP A OD2   1 
ATOM   2041 N  N     . ASP A  1 283 ? 21.273 0.098   -18.336 1.00 76.14  ? 301 ASP A N     1 
ATOM   2042 C  CA    . ASP A  1 283 ? 19.955 0.406   -18.926 1.00 83.51  ? 301 ASP A CA    1 
ATOM   2043 C  C     . ASP A  1 283 ? 18.757 0.016   -18.063 1.00 86.86  ? 301 ASP A C     1 
ATOM   2044 O  O     . ASP A  1 283 ? 18.382 -1.159  -18.002 1.00 86.97  ? 301 ASP A O     1 
ATOM   2045 C  CB    . ASP A  1 283 ? 19.805 -0.236  -20.309 1.00 95.40  ? 301 ASP A CB    1 
ATOM   2046 C  CG    . ASP A  1 283 ? 19.207 0.719   -21.327 1.00 104.61 ? 301 ASP A CG    1 
ATOM   2047 O  OD1   . ASP A  1 283 ? 19.783 1.819   -21.528 1.00 91.99  ? 301 ASP A OD1   1 
ATOM   2048 O  OD2   . ASP A  1 283 ? 18.160 0.374   -21.916 1.00 100.47 ? 301 ASP A OD2   1 
ATOM   2049 N  N     . PRO A  1 284 ? 18.118 1.020   -17.440 1.00 92.61  ? 302 PRO A N     1 
ATOM   2050 C  CA    . PRO A  1 284 ? 17.048 0.784   -16.464 1.00 92.95  ? 302 PRO A CA    1 
ATOM   2051 C  C     . PRO A  1 284 ? 15.787 0.232   -17.128 1.00 93.24  ? 302 PRO A C     1 
ATOM   2052 O  O     . PRO A  1 284 ? 14.945 -0.343  -16.438 1.00 101.83 ? 302 PRO A O     1 
ATOM   2053 C  CB    . PRO A  1 284 ? 16.799 2.177   -15.871 1.00 79.46  ? 302 PRO A CB    1 
ATOM   2054 C  CG    . PRO A  1 284 ? 17.209 3.117   -16.950 1.00 85.56  ? 302 PRO A CG    1 
ATOM   2055 C  CD    . PRO A  1 284 ? 18.355 2.456   -17.671 1.00 85.85  ? 302 PRO A CD    1 
ATOM   2056 N  N     . LYS A  1 285 ? 15.667 0.404   -18.443 1.00 90.46  ? 303 LYS A N     1 
ATOM   2057 C  CA    . LYS A  1 285 ? 14.495 -0.069  -19.168 1.00 93.24  ? 303 LYS A CA    1 
ATOM   2058 C  C     . LYS A  1 285 ? 14.390 -1.607  -19.233 1.00 99.57  ? 303 LYS A C     1 
ATOM   2059 O  O     . LYS A  1 285 ? 13.395 -2.197  -18.786 1.00 98.08  ? 303 LYS A O     1 
ATOM   2060 C  CB    . LYS A  1 285 ? 14.463 0.528   -20.581 1.00 88.54  ? 303 LYS A CB    1 
ATOM   2061 N  N     . THR A  1 286 ? 15.439 -2.245  -19.746 1.00 100.16 ? 304 THR A N     1 
ATOM   2062 C  CA    . THR A  1 286 ? 15.309 -3.545  -20.413 1.00 101.28 ? 304 THR A CA    1 
ATOM   2063 C  C     . THR A  1 286 ? 15.431 -4.820  -19.574 1.00 93.75  ? 304 THR A C     1 
ATOM   2064 O  O     . THR A  1 286 ? 16.437 -5.054  -18.911 1.00 99.76  ? 304 THR A O     1 
ATOM   2065 C  CB    . THR A  1 286 ? 16.344 -3.655  -21.554 1.00 102.75 ? 304 THR A CB    1 
ATOM   2066 O  OG1   . THR A  1 286 ? 17.178 -2.485  -21.552 1.00 100.96 ? 304 THR A OG1   1 
ATOM   2067 C  CG2   . THR A  1 286 ? 15.635 -3.814  -22.900 1.00 97.90  ? 304 THR A CG2   1 
ATOM   2068 N  N     . VAL A  1 287 ? 14.379 -5.633  -19.626 1.00 98.26  ? 305 VAL A N     1 
ATOM   2069 C  CA    . VAL A  1 287 ? 14.436 -7.070  -19.307 1.00 104.91 ? 305 VAL A CA    1 
ATOM   2070 C  C     . VAL A  1 287 ? 13.988 -7.748  -20.614 1.00 107.85 ? 305 VAL A C     1 
ATOM   2071 O  O     . VAL A  1 287 ? 12.923 -7.390  -21.117 1.00 114.75 ? 305 VAL A O     1 
ATOM   2072 C  CB    . VAL A  1 287 ? 13.500 -7.454  -18.151 1.00 94.65  ? 305 VAL A CB    1 
ATOM   2073 C  CG1   . VAL A  1 287 ? 14.233 -8.316  -17.127 1.00 89.61  ? 305 VAL A CG1   1 
ATOM   2074 C  CG2   . VAL A  1 287 ? 12.877 -6.196  -17.493 1.00 91.59  ? 305 VAL A CG2   1 
ATOM   2075 N  N     . LEU A  1 288 ? 14.756 -8.684  -21.199 1.00 107.34 ? 306 LEU A N     1 
ATOM   2076 C  CA    . LEU A  1 288 ? 15.825 -9.527  -20.608 1.00 96.19  ? 306 LEU A CA    1 
ATOM   2077 C  C     . LEU A  1 288 ? 17.073 -8.904  -19.983 1.00 86.21  ? 306 LEU A C     1 
ATOM   2078 O  O     . LEU A  1 288 ? 17.472 -7.793  -20.337 1.00 86.86  ? 306 LEU A O     1 
ATOM   2079 C  CB    . LEU A  1 288 ? 16.327 -10.481 -21.720 1.00 82.27  ? 306 LEU A CB    1 
ATOM   2080 N  N     . ALA A  1 289 ? 17.667 -9.650  -19.047 1.00 73.13  ? 307 ALA A N     1 
ATOM   2081 C  CA    . ALA A  1 289 ? 19.061 -9.449  -18.632 1.00 53.67  ? 307 ALA A CA    1 
ATOM   2082 C  C     . ALA A  1 289 ? 19.327 -8.279  -17.693 1.00 57.44  ? 307 ALA A C     1 
ATOM   2083 O  O     . ALA A  1 289 ? 20.489 -7.915  -17.476 1.00 54.11  ? 307 ALA A O     1 
ATOM   2084 C  CB    . ALA A  1 289 ? 20.030 -9.458  -19.821 1.00 58.27  ? 307 ALA A CB    1 
ATOM   2085 N  N     . LYS A  1 290 ? 18.249 -7.649  -17.212 1.00 66.75  ? 308 LYS A N     1 
ATOM   2086 C  CA    . LYS A  1 290 ? 18.354 -6.472  -16.336 1.00 66.18  ? 308 LYS A CA    1 
ATOM   2087 C  C     . LYS A  1 290 ? 19.356 -6.708  -15.204 1.00 55.89  ? 308 LYS A C     1 
ATOM   2088 O  O     . LYS A  1 290 ? 19.432 -7.797  -14.641 1.00 59.98  ? 308 LYS A O     1 
ATOM   2089 C  CB    . LYS A  1 290 ? 16.989 -6.089  -15.745 1.00 55.23  ? 308 LYS A CB    1 
ATOM   2090 N  N     . GLY A  1 291 ? 20.165 -5.693  -14.927 1.00 59.56  ? 309 GLY A N     1 
ATOM   2091 C  CA    . GLY A  1 291 ? 21.086 -5.712  -13.811 1.00 55.07  ? 309 GLY A CA    1 
ATOM   2092 C  C     . GLY A  1 291 ? 22.384 -6.409  -14.138 1.00 58.69  ? 309 GLY A C     1 
ATOM   2093 O  O     . GLY A  1 291 ? 22.645 -6.794  -15.282 1.00 58.33  ? 309 GLY A O     1 
ATOM   2094 N  N     . TRP A  1 292 ? 23.220 -6.545  -13.122 1.00 56.86  ? 310 TRP A N     1 
ATOM   2095 C  CA    . TRP A  1 292 ? 24.421 -7.339  -13.257 1.00 52.45  ? 310 TRP A CA    1 
ATOM   2096 C  C     . TRP A  1 292 ? 24.930 -7.959  -11.920 1.00 53.82  ? 310 TRP A C     1 
ATOM   2097 O  O     . TRP A  1 292 ? 24.928 -7.324  -10.828 1.00 47.37  ? 310 TRP A O     1 
ATOM   2098 C  CB    . TRP A  1 292 ? 25.490 -6.497  -13.948 1.00 44.84  ? 310 TRP A CB    1 
ATOM   2099 C  CG    . TRP A  1 292 ? 26.432 -5.866  -12.996 1.00 45.25  ? 310 TRP A CG    1 
ATOM   2100 C  CD1   . TRP A  1 292 ? 26.239 -4.723  -12.260 1.00 43.87  ? 310 TRP A CD1   1 
ATOM   2101 C  CD2   . TRP A  1 292 ? 27.723 -6.351  -12.647 1.00 47.26  ? 310 TRP A CD2   1 
ATOM   2102 N  NE1   . TRP A  1 292 ? 27.344 -4.465  -11.479 1.00 41.33  ? 310 TRP A NE1   1 
ATOM   2103 C  CE2   . TRP A  1 292 ? 28.262 -5.454  -11.693 1.00 38.19  ? 310 TRP A CE2   1 
ATOM   2104 C  CE3   . TRP A  1 292 ? 28.489 -7.451  -13.059 1.00 43.41  ? 310 TRP A CE3   1 
ATOM   2105 C  CZ2   . TRP A  1 292 ? 29.519 -5.628  -11.160 1.00 41.53  ? 310 TRP A CZ2   1 
ATOM   2106 C  CZ3   . TRP A  1 292 ? 29.735 -7.615  -12.522 1.00 37.08  ? 310 TRP A CZ3   1 
ATOM   2107 C  CH2   . TRP A  1 292 ? 30.247 -6.713  -11.593 1.00 41.37  ? 310 TRP A CH2   1 
ATOM   2108 N  N     . ASN A  1 293 ? 25.395 -9.198  -12.042 1.00 44.97  ? 311 ASN A N     1 
ATOM   2109 C  CA    . ASN A  1 293 ? 25.932 -9.966  -10.926 1.00 43.02  ? 311 ASN A CA    1 
ATOM   2110 C  C     . ASN A  1 293 ? 27.165 -10.749 -11.337 1.00 42.70  ? 311 ASN A C     1 
ATOM   2111 O  O     . ASN A  1 293 ? 27.410 -10.984 -12.531 1.00 46.13  ? 311 ASN A O     1 
ATOM   2112 C  CB    . ASN A  1 293 ? 24.912 -10.990 -10.451 1.00 38.55  ? 311 ASN A CB    1 
ATOM   2113 C  CG    . ASN A  1 293 ? 24.424 -11.876 -11.574 1.00 41.18  ? 311 ASN A CG    1 
ATOM   2114 O  OD1   . ASN A  1 293 ? 25.024 -12.891 -11.903 1.00 34.64  ? 311 ASN A OD1   1 
ATOM   2115 N  ND2   . ASN A  1 293 ? 23.339 -11.467 -12.192 1.00 55.69  ? 311 ASN A ND2   1 
ATOM   2116 N  N     . PHE A  1 294 ? 27.923 -11.190 -10.345 1.00 34.95  ? 312 PHE A N     1 
ATOM   2117 C  CA    . PHE A  1 294 ? 29.050 -12.063 -10.630 1.00 37.09  ? 312 PHE A CA    1 
ATOM   2118 C  C     . PHE A  1 294 ? 29.248 -13.073 -9.520  1.00 37.04  ? 312 PHE A C     1 
ATOM   2119 O  O     . PHE A  1 294 ? 28.800 -12.858 -8.406  1.00 45.48  ? 312 PHE A O     1 
ATOM   2120 C  CB    . PHE A  1 294 ? 30.319 -11.240 -10.852 1.00 40.84  ? 312 PHE A CB    1 
ATOM   2121 C  CG    . PHE A  1 294 ? 30.881 -10.614 -9.604  1.00 41.79  ? 312 PHE A CG    1 
ATOM   2122 C  CD1   . PHE A  1 294 ? 30.308 -9.468  -9.061  1.00 40.51  ? 312 PHE A CD1   1 
ATOM   2123 C  CD2   . PHE A  1 294 ? 32.009 -11.148 -8.998  1.00 37.08  ? 312 PHE A CD2   1 
ATOM   2124 C  CE1   . PHE A  1 294 ? 30.845 -8.885  -7.932  1.00 38.45  ? 312 PHE A CE1   1 
ATOM   2125 C  CE2   . PHE A  1 294 ? 32.538 -10.575 -7.858  1.00 35.82  ? 312 PHE A CE2   1 
ATOM   2126 C  CZ    . PHE A  1 294 ? 31.961 -9.443  -7.329  1.00 38.02  ? 312 PHE A CZ    1 
ATOM   2127 N  N     . ARG A  1 295 ? 29.914 -14.176 -9.813  1.00 29.58  ? 313 ARG A N     1 
ATOM   2128 C  CA    . ARG A  1 295 ? 30.132 -15.156 -8.775  1.00 28.41  ? 313 ARG A CA    1 
ATOM   2129 C  C     . ARG A  1 295 ? 31.596 -15.218 -8.375  1.00 35.85  ? 313 ARG A C     1 
ATOM   2130 O  O     . ARG A  1 295 ? 32.485 -15.295 -9.211  1.00 36.28  ? 313 ARG A O     1 
ATOM   2131 C  CB    . ARG A  1 295 ? 29.649 -16.534 -9.217  1.00 27.69  ? 313 ARG A CB    1 
ATOM   2132 C  CG    . ARG A  1 295 ? 28.169 -16.687 -9.283  1.00 26.73  ? 313 ARG A CG    1 
ATOM   2133 C  CD    . ARG A  1 295 ? 27.791 -18.045 -9.791  1.00 29.65  ? 313 ARG A CD    1 
ATOM   2134 N  NE    . ARG A  1 295 ? 26.360 -18.152 -9.980  1.00 26.76  ? 313 ARG A NE    1 
ATOM   2135 C  CZ    . ARG A  1 295 ? 25.758 -17.800 -11.104 1.00 32.49  ? 313 ARG A CZ    1 
ATOM   2136 N  NH1   . ARG A  1 295 ? 26.487 -17.328 -12.097 1.00 38.88  ? 313 ARG A NH1   1 
ATOM   2137 N  NH2   . ARG A  1 295 ? 24.446 -17.903 -11.252 1.00 39.00  ? 313 ARG A NH2   1 
ATOM   2138 N  N     . TYR A  1 296 ? 31.858 -15.208 -7.082  1.00 33.08  ? 314 TYR A N     1 
ATOM   2139 C  CA    . TYR A  1 296 ? 33.210 -15.462 -6.655  1.00 31.19  ? 314 TYR A CA    1 
ATOM   2140 C  C     . TYR A  1 296 ? 33.337 -16.601 -5.656  1.00 35.85  ? 314 TYR A C     1 
ATOM   2141 O  O     . TYR A  1 296 ? 32.450 -16.814 -4.819  1.00 37.57  ? 314 TYR A O     1 
ATOM   2142 C  CB    . TYR A  1 296 ? 33.801 -14.207 -6.082  1.00 27.10  ? 314 TYR A CB    1 
ATOM   2143 C  CG    . TYR A  1 296 ? 33.105 -13.667 -4.843  1.00 32.33  ? 314 TYR A CG    1 
ATOM   2144 C  CD1   . TYR A  1 296 ? 31.969 -12.873 -4.945  1.00 38.03  ? 314 TYR A CD1   1 
ATOM   2145 C  CD2   . TYR A  1 296 ? 33.633 -13.878 -3.575  1.00 33.24  ? 314 TYR A CD2   1 
ATOM   2146 C  CE1   . TYR A  1 296 ? 31.365 -12.320 -3.811  1.00 35.38  ? 314 TYR A CE1   1 
ATOM   2147 C  CE2   . TYR A  1 296 ? 33.042 -13.345 -2.450  1.00 31.11  ? 314 TYR A CE2   1 
ATOM   2148 C  CZ    . TYR A  1 296 ? 31.911 -12.557 -2.568  1.00 31.07  ? 314 TYR A CZ    1 
ATOM   2149 O  OH    . TYR A  1 296 ? 31.331 -12.014 -1.439  1.00 33.96  ? 314 TYR A OH    1 
ATOM   2150 N  N     . PRO A  1 297 ? 34.449 -17.344 -5.737  1.00 28.92  ? 315 PRO A N     1 
ATOM   2151 C  CA    . PRO A  1 297 ? 34.641 -18.403 -4.745  1.00 31.99  ? 315 PRO A CA    1 
ATOM   2152 C  C     . PRO A  1 297 ? 35.414 -17.944 -3.521  1.00 30.78  ? 315 PRO A C     1 
ATOM   2153 O  O     . PRO A  1 297 ? 36.031 -16.877 -3.562  1.00 38.24  ? 315 PRO A O     1 
ATOM   2154 C  CB    . PRO A  1 297 ? 35.521 -19.400 -5.498  1.00 31.37  ? 315 PRO A CB    1 
ATOM   2155 C  CG    . PRO A  1 297 ? 36.302 -18.545 -6.391  1.00 29.93  ? 315 PRO A CG    1 
ATOM   2156 C  CD    . PRO A  1 297 ? 35.452 -17.400 -6.799  1.00 26.94  ? 315 PRO A CD    1 
ATOM   2157 N  N     . LYS A  1 298 ? 35.405 -18.775 -2.475  1.00 31.03  ? 316 LYS A N     1 
ATOM   2158 C  CA    . LYS A  1 298 ? 36.337 -18.695 -1.357  1.00 31.42  ? 316 LYS A CA    1 
ATOM   2159 C  C     . LYS A  1 298 ? 36.780 -20.104 -1.041  1.00 35.67  ? 316 LYS A C     1 
ATOM   2160 O  O     . LYS A  1 298 ? 36.006 -20.904 -0.536  1.00 33.41  ? 316 LYS A O     1 
ATOM   2161 C  CB    . LYS A  1 298 ? 35.681 -18.040 -0.128  1.00 31.65  ? 316 LYS A CB    1 
ATOM   2162 C  CG    . LYS A  1 298 ? 34.362 -17.286 -0.414  1.00 33.49  ? 316 LYS A CG    1 
ATOM   2163 C  CD    . LYS A  1 298 ? 34.340 -15.884 0.166   1.00 29.95  ? 316 LYS A CD    1 
ATOM   2164 C  CE    . LYS A  1 298 ? 34.097 -15.883 1.686   1.00 39.34  ? 316 LYS A CE    1 
ATOM   2165 N  NZ    . LYS A  1 298 ? 32.951 -14.982 2.088   1.00 38.70  ? 316 LYS A NZ    1 
ATOM   2166 N  N     . TYR A  1 299 ? 38.045 -20.394 -1.312  1.00 40.60  ? 317 TYR A N     1 
ATOM   2167 C  CA    . TYR A  1 299 ? 38.563 -21.748 -1.149  1.00 33.04  ? 317 TYR A CA    1 
ATOM   2168 C  C     . TYR A  1 299 ? 39.125 -21.831 0.244   1.00 36.10  ? 317 TYR A C     1 
ATOM   2169 O  O     . TYR A  1 299 ? 40.059 -21.107 0.598   1.00 43.92  ? 317 TYR A O     1 
ATOM   2170 C  CB    . TYR A  1 299 ? 39.657 -22.068 -2.174  1.00 34.99  ? 317 TYR A CB    1 
ATOM   2171 C  CG    . TYR A  1 299 ? 39.157 -22.218 -3.589  1.00 31.22  ? 317 TYR A CG    1 
ATOM   2172 C  CD1   . TYR A  1 299 ? 39.043 -21.125 -4.421  1.00 30.02  ? 317 TYR A CD1   1 
ATOM   2173 C  CD2   . TYR A  1 299 ? 38.798 -23.451 -4.090  1.00 40.96  ? 317 TYR A CD2   1 
ATOM   2174 C  CE1   . TYR A  1 299 ? 38.578 -21.251 -5.720  1.00 31.86  ? 317 TYR A CE1   1 
ATOM   2175 C  CE2   . TYR A  1 299 ? 38.324 -23.599 -5.403  1.00 40.83  ? 317 TYR A CE2   1 
ATOM   2176 C  CZ    . TYR A  1 299 ? 38.227 -22.478 -6.211  1.00 38.85  ? 317 TYR A CZ    1 
ATOM   2177 O  OH    . TYR A  1 299 ? 37.769 -22.590 -7.502  1.00 41.18  ? 317 TYR A OH    1 
ATOM   2178 N  N     . TYR A  1 300 ? 38.538 -22.710 1.043   1.00 38.70  ? 318 TYR A N     1 
ATOM   2179 C  CA    . TYR A  1 300 ? 38.923 -22.847 2.431   1.00 39.04  ? 318 TYR A CA    1 
ATOM   2180 C  C     . TYR A  1 300 ? 40.114 -23.783 2.674   1.00 35.61  ? 318 TYR A C     1 
ATOM   2181 O  O     . TYR A  1 300 ? 40.775 -23.702 3.712   1.00 38.11  ? 318 TYR A O     1 
ATOM   2182 C  CB    . TYR A  1 300 ? 37.703 -23.288 3.225   1.00 35.53  ? 318 TYR A CB    1 
ATOM   2183 C  CG    . TYR A  1 300 ? 36.561 -22.290 3.181   1.00 32.90  ? 318 TYR A CG    1 
ATOM   2184 C  CD1   . TYR A  1 300 ? 36.787 -20.928 3.236   1.00 36.41  ? 318 TYR A CD1   1 
ATOM   2185 C  CD2   . TYR A  1 300 ? 35.256 -22.713 3.078   1.00 38.95  ? 318 TYR A CD2   1 
ATOM   2186 C  CE1   . TYR A  1 300 ? 35.723 -20.011 3.212   1.00 44.15  ? 318 TYR A CE1   1 
ATOM   2187 C  CE2   . TYR A  1 300 ? 34.190 -21.813 3.047   1.00 44.57  ? 318 TYR A CE2   1 
ATOM   2188 C  CZ    . TYR A  1 300 ? 34.426 -20.466 3.106   1.00 44.42  ? 318 TYR A CZ    1 
ATOM   2189 O  OH    . TYR A  1 300 ? 33.354 -19.604 3.067   1.00 48.66  ? 318 TYR A OH    1 
ATOM   2190 N  N     . ASN A  1 301 ? 40.373 -24.639 1.694   1.00 31.97  ? 319 ASN A N     1 
ATOM   2191 C  CA    . ASN A  1 301 ? 41.393 -25.688 1.732   1.00 39.66  ? 319 ASN A CA    1 
ATOM   2192 C  C     . ASN A  1 301 ? 41.430 -26.309 0.356   1.00 40.14  ? 319 ASN A C     1 
ATOM   2193 O  O     . ASN A  1 301 ? 40.762 -25.833 -0.548  1.00 48.60  ? 319 ASN A O     1 
ATOM   2194 C  CB    . ASN A  1 301 ? 41.081 -26.749 2.766   1.00 32.71  ? 319 ASN A CB    1 
ATOM   2195 C  CG    . ASN A  1 301 ? 39.694 -27.316 2.588   1.00 46.54  ? 319 ASN A CG    1 
ATOM   2196 O  OD1   . ASN A  1 301 ? 39.354 -27.839 1.517   1.00 48.14  ? 319 ASN A OD1   1 
ATOM   2197 N  ND2   . ASN A  1 301 ? 38.872 -27.218 3.628   1.00 48.22  ? 319 ASN A ND2   1 
ATOM   2198 N  N     . GLU A  1 302 ? 42.172 -27.384 0.171   1.00 40.09  ? 320 GLU A N     1 
ATOM   2199 C  CA    . GLU A  1 302 ? 42.278 -27.946 -1.184  1.00 40.76  ? 320 GLU A CA    1 
ATOM   2200 C  C     . GLU A  1 302 ? 41.089 -28.778 -1.676  1.00 34.40  ? 320 GLU A C     1 
ATOM   2201 O  O     . GLU A  1 302 ? 40.928 -28.986 -2.862  1.00 46.22  ? 320 GLU A O     1 
ATOM   2202 C  CB    . GLU A  1 302 ? 43.599 -28.708 -1.354  1.00 49.86  ? 320 GLU A CB    1 
ATOM   2203 C  CG    . GLU A  1 302 ? 44.783 -27.790 -1.637  1.00 62.44  ? 320 GLU A CG    1 
ATOM   2204 C  CD    . GLU A  1 302 ? 45.178 -27.818 -3.110  1.00 69.76  ? 320 GLU A CD    1 
ATOM   2205 O  OE1   . GLU A  1 302 ? 45.261 -28.938 -3.659  1.00 81.03  ? 320 GLU A OE1   1 
ATOM   2206 O  OE2   . GLU A  1 302 ? 45.398 -26.745 -3.720  1.00 67.64  ? 320 GLU A OE2   1 
ATOM   2207 N  N     . LYS A  1 303 ? 40.307 -29.306 -0.763  1.00 35.08  ? 321 LYS A N     1 
ATOM   2208 C  CA    . LYS A  1 303 ? 39.122 -30.075 -1.093  1.00 38.22  ? 321 LYS A CA    1 
ATOM   2209 C  C     . LYS A  1 303 ? 37.834 -29.237 -1.269  1.00 34.40  ? 321 LYS A C     1 
ATOM   2210 O  O     . LYS A  1 303 ? 36.970 -29.564 -2.092  1.00 33.68  ? 321 LYS A O     1 
ATOM   2211 C  CB    . LYS A  1 303 ? 38.982 -31.261 -0.090  1.00 58.65  ? 321 LYS A CB    1 
ATOM   2212 C  CG    . LYS A  1 303 ? 37.686 -31.407 0.740   1.00 53.47  ? 321 LYS A CG    1 
ATOM   2213 C  CD    . LYS A  1 303 ? 37.955 -32.187 2.038   1.00 70.74  ? 321 LYS A CD    1 
ATOM   2214 C  CE    . LYS A  1 303 ? 38.045 -31.255 3.284   1.00 83.82  ? 321 LYS A CE    1 
ATOM   2215 N  NZ    . LYS A  1 303 ? 38.971 -31.731 4.367   1.00 78.03  ? 321 LYS A NZ    1 
ATOM   2216 N  N     . GLU A  1 304 ? 37.737 -28.149 -0.510  1.00 33.35  ? 322 GLU A N     1 
ATOM   2217 C  CA    . GLU A  1 304 ? 36.464 -27.432 -0.306  1.00 39.13  ? 322 GLU A CA    1 
ATOM   2218 C  C     . GLU A  1 304 ? 36.437 -25.882 -0.503  1.00 40.15  ? 322 GLU A C     1 
ATOM   2219 O  O     . GLU A  1 304 ? 37.292 -25.164 0.020   1.00 38.42  ? 322 GLU A O     1 
ATOM   2220 C  CB    . GLU A  1 304 ? 35.990 -27.730 1.114   1.00 33.79  ? 322 GLU A CB    1 
ATOM   2221 C  CG    . GLU A  1 304 ? 34.854 -26.891 1.577   1.00 30.40  ? 322 GLU A CG    1 
ATOM   2222 C  CD    . GLU A  1 304 ? 34.662 -26.963 3.086   1.00 46.65  ? 322 GLU A CD    1 
ATOM   2223 O  OE1   . GLU A  1 304 ? 33.547 -26.602 3.565   1.00 44.35  ? 322 GLU A OE1   1 
ATOM   2224 O  OE2   . GLU A  1 304 ? 35.627 -27.374 3.793   1.00 41.57  ? 322 GLU A OE2   1 
ATOM   2225 N  N     . ARG A  1 305 ? 35.411 -25.380 -1.193  1.00 34.77  ? 323 ARG A N     1 
ATOM   2226 C  CA    . ARG A  1 305 ? 35.216 -23.935 -1.360  1.00 32.70  ? 323 ARG A CA    1 
ATOM   2227 C  C     . ARG A  1 305 ? 33.786 -23.533 -1.009  1.00 37.97  ? 323 ARG A C     1 
ATOM   2228 O  O     . ARG A  1 305 ? 32.937 -24.389 -0.757  1.00 39.95  ? 323 ARG A O     1 
ATOM   2229 C  CB    . ARG A  1 305 ? 35.490 -23.488 -2.796  1.00 34.48  ? 323 ARG A CB    1 
ATOM   2230 C  CG    . ARG A  1 305 ? 34.272 -23.634 -3.721  1.00 31.72  ? 323 ARG A CG    1 
ATOM   2231 C  CD    . ARG A  1 305 ? 34.654 -23.657 -5.178  1.00 29.54  ? 323 ARG A CD    1 
ATOM   2232 N  NE    . ARG A  1 305 ? 33.452 -23.755 -6.003  1.00 35.46  ? 323 ARG A NE    1 
ATOM   2233 C  CZ    . ARG A  1 305 ? 33.438 -23.761 -7.334  1.00 38.17  ? 323 ARG A CZ    1 
ATOM   2234 N  NH1   . ARG A  1 305 ? 34.573 -23.658 -8.034  1.00 38.18  ? 323 ARG A NH1   1 
ATOM   2235 N  NH2   . ARG A  1 305 ? 32.282 -23.866 -7.958  1.00 31.10  ? 323 ARG A NH2   1 
ATOM   2236 N  N     . SER A  1 306 ? 33.547 -22.224 -0.966  1.00 33.88  ? 324 SER A N     1 
ATOM   2237 C  CA    . SER A  1 306 ? 32.232 -21.638 -0.801  1.00 31.28  ? 324 SER A CA    1 
ATOM   2238 C  C     . SER A  1 306 ? 32.026 -20.799 -2.065  1.00 38.81  ? 324 SER A C     1 
ATOM   2239 O  O     . SER A  1 306 ? 32.996 -20.362 -2.683  1.00 39.12  ? 324 SER A O     1 
ATOM   2240 C  CB    . SER A  1 306 ? 32.243 -20.804 0.481   1.00 35.52  ? 324 SER A CB    1 
ATOM   2241 O  OG    . SER A  1 306 ? 31.404 -19.659 0.427   1.00 48.52  ? 324 SER A OG    1 
ATOM   2242 N  N     . LEU A  1 307 ? 30.782 -20.599 -2.484  1.00 31.68  ? 325 LEU A N     1 
ATOM   2243 C  CA    . LEU A  1 307 ? 30.538 -19.879 -3.721  1.00 29.55  ? 325 LEU A CA    1 
ATOM   2244 C  C     . LEU A  1 307 ? 29.491 -18.817 -3.500  1.00 36.48  ? 325 LEU A C     1 
ATOM   2245 O  O     . LEU A  1 307 ? 28.406 -19.107 -3.005  1.00 42.40  ? 325 LEU A O     1 
ATOM   2246 C  CB    . LEU A  1 307 ? 30.096 -20.826 -4.836  1.00 23.71  ? 325 LEU A CB    1 
ATOM   2247 C  CG    . LEU A  1 307 ? 29.978 -20.111 -6.193  1.00 24.38  ? 325 LEU A CG    1 
ATOM   2248 C  CD1   . LEU A  1 307 ? 31.303 -19.546 -6.577  1.00 28.59  ? 325 LEU A CD1   1 
ATOM   2249 C  CD2   . LEU A  1 307 ? 29.528 -20.982 -7.273  1.00 21.17  ? 325 LEU A CD2   1 
ATOM   2250 N  N     . VAL A  1 308 ? 29.811 -17.582 -3.867  1.00 30.24  ? 326 VAL A N     1 
ATOM   2251 C  CA    . VAL A  1 308 ? 28.910 -16.465 -3.627  1.00 33.10  ? 326 VAL A CA    1 
ATOM   2252 C  C     . VAL A  1 308 ? 28.463 -15.824 -4.939  1.00 36.55  ? 326 VAL A C     1 
ATOM   2253 O  O     . VAL A  1 308 ? 29.300 -15.477 -5.777  1.00 39.50  ? 326 VAL A O     1 
ATOM   2254 C  CB    . VAL A  1 308 ? 29.609 -15.373 -2.764  1.00 34.55  ? 326 VAL A CB    1 
ATOM   2255 C  CG1   . VAL A  1 308 ? 28.743 -14.107 -2.665  1.00 27.78  ? 326 VAL A CG1   1 
ATOM   2256 C  CG2   . VAL A  1 308 ? 29.944 -15.917 -1.413  1.00 24.54  ? 326 VAL A CG2   1 
ATOM   2257 N  N     . LYS A  1 309 ? 27.152 -15.668 -5.112  1.00 34.37  ? 327 LYS A N     1 
ATOM   2258 C  CA    . LYS A  1 309 ? 26.597 -14.881 -6.212  1.00 29.85  ? 327 LYS A CA    1 
ATOM   2259 C  C     . LYS A  1 309 ? 26.235 -13.483 -5.707  1.00 37.58  ? 327 LYS A C     1 
ATOM   2260 O  O     . LYS A  1 309 ? 25.404 -13.301 -4.808  1.00 43.92  ? 327 LYS A O     1 
ATOM   2261 C  CB    . LYS A  1 309 ? 25.387 -15.559 -6.805  1.00 27.32  ? 327 LYS A CB    1 
ATOM   2262 C  CG    . LYS A  1 309 ? 25.040 -15.009 -8.138  1.00 32.27  ? 327 LYS A CG    1 
ATOM   2263 C  CD    . LYS A  1 309 ? 23.730 -15.592 -8.614  1.00 34.27  ? 327 LYS A CD    1 
ATOM   2264 C  CE    . LYS A  1 309 ? 23.412 -15.107 -9.989  1.00 34.13  ? 327 LYS A CE    1 
ATOM   2265 N  NZ    . LYS A  1 309 ? 22.003 -15.298 -10.345 1.00 42.93  ? 327 LYS A NZ    1 
ATOM   2266 N  N     . ALA A  1 310 ? 26.888 -12.486 -6.274  1.00 33.67  ? 328 ALA A N     1 
ATOM   2267 C  CA    . ALA A  1 310 ? 26.820 -11.142 -5.758  1.00 32.58  ? 328 ALA A CA    1 
ATOM   2268 C  C     . ALA A  1 310 ? 26.170 -10.240 -6.778  1.00 37.31  ? 328 ALA A C     1 
ATOM   2269 O  O     . ALA A  1 310 ? 26.676 -10.099 -7.897  1.00 41.71  ? 328 ALA A O     1 
ATOM   2270 C  CB    . ALA A  1 310 ? 28.199 -10.649 -5.453  1.00 29.77  ? 328 ALA A CB    1 
ATOM   2271 N  N     . TYR A  1 311 ? 25.026 -9.678  -6.389  1.00 33.48  ? 329 TYR A N     1 
ATOM   2272 C  CA    . TYR A  1 311 ? 24.391 -8.572  -7.073  1.00 34.28  ? 329 TYR A CA    1 
ATOM   2273 C  C     . TYR A  1 311 ? 24.754 -7.294  -6.325  1.00 39.23  ? 329 TYR A C     1 
ATOM   2274 O  O     . TYR A  1 311 ? 24.596 -7.217  -5.094  1.00 38.24  ? 329 TYR A O     1 
ATOM   2275 C  CB    . TYR A  1 311 ? 22.884 -8.715  -7.023  1.00 35.53  ? 329 TYR A CB    1 
ATOM   2276 C  CG    . TYR A  1 311 ? 22.328 -10.010 -7.538  1.00 36.60  ? 329 TYR A CG    1 
ATOM   2277 C  CD1   . TYR A  1 311 ? 22.117 -11.069 -6.686  1.00 39.17  ? 329 TYR A CD1   1 
ATOM   2278 C  CD2   . TYR A  1 311 ? 21.956 -10.148 -8.860  1.00 40.39  ? 329 TYR A CD2   1 
ATOM   2279 C  CE1   . TYR A  1 311 ? 21.584 -12.245 -7.143  1.00 44.91  ? 329 TYR A CE1   1 
ATOM   2280 C  CE2   . TYR A  1 311 ? 21.426 -11.323 -9.336  1.00 41.86  ? 329 TYR A CE2   1 
ATOM   2281 C  CZ    . TYR A  1 311 ? 21.232 -12.376 -8.468  1.00 43.71  ? 329 TYR A CZ    1 
ATOM   2282 O  OH    . TYR A  1 311 ? 20.697 -13.574 -8.911  1.00 46.85  ? 329 TYR A OH    1 
ATOM   2283 N  N     . GLY A  1 312 ? 25.224 -6.287  -7.062  1.00 37.39  ? 330 GLY A N     1 
ATOM   2284 C  CA    . GLY A  1 312 ? 25.513 -5.025  -6.427  1.00 34.55  ? 330 GLY A CA    1 
ATOM   2285 C  C     . GLY A  1 312 ? 25.597 -3.853  -7.376  1.00 42.27  ? 330 GLY A C     1 
ATOM   2286 O  O     . GLY A  1 312 ? 25.266 -3.932  -8.576  1.00 40.60  ? 330 GLY A O     1 
ATOM   2287 N  N     . ILE A  1 313 ? 26.021 -2.732  -6.801  1.00 40.98  ? 331 ILE A N     1 
ATOM   2288 C  CA    . ILE A  1 313 ? 26.186 -1.515  -7.564  1.00 40.73  ? 331 ILE A CA    1 
ATOM   2289 C  C     . ILE A  1 313 ? 27.673 -1.212  -7.770  1.00 39.93  ? 331 ILE A C     1 
ATOM   2290 O  O     . ILE A  1 313 ? 28.440 -1.055  -6.811  1.00 36.86  ? 331 ILE A O     1 
ATOM   2291 C  CB    . ILE A  1 313 ? 25.465 -0.344  -6.879  1.00 31.39  ? 331 ILE A CB    1 
ATOM   2292 C  CG1   . ILE A  1 313 ? 23.947 -0.525  -7.000  1.00 39.35  ? 331 ILE A CG1   1 
ATOM   2293 C  CG2   . ILE A  1 313 ? 25.848 0.919   -7.560  1.00 37.76  ? 331 ILE A CG2   1 
ATOM   2294 C  CD1   . ILE A  1 313 ? 23.168 0.298   -6.016  1.00 38.62  ? 331 ILE A CD1   1 
ATOM   2295 N  N     . THR A  1 314 ? 28.110 -1.169  -9.018  1.00 38.74  ? 332 THR A N     1 
ATOM   2296 C  CA    . THR A  1 314 ? 29.462 -0.697  -9.198  1.00 38.03  ? 332 THR A CA    1 
ATOM   2297 C  C     . THR A  1 314 ? 29.355 0.797   -9.348  1.00 39.92  ? 332 THR A C     1 
ATOM   2298 O  O     . THR A  1 314 ? 28.580 1.282   -10.170 1.00 47.76  ? 332 THR A O     1 
ATOM   2299 C  CB    . THR A  1 314 ? 30.150 -1.215  -10.464 1.00 37.94  ? 332 THR A CB    1 
ATOM   2300 O  OG1   . THR A  1 314 ? 30.089 -2.647  -10.528 1.00 39.35  ? 332 THR A OG1   1 
ATOM   2301 C  CG2   . THR A  1 314 ? 31.605 -0.726  -10.456 1.00 29.40  ? 332 THR A CG2   1 
ATOM   2302 N  N     . PHE A  1 315 ? 30.126 1.527   -8.562  1.00 37.07  ? 333 PHE A N     1 
ATOM   2303 C  CA    . PHE A  1 315 ? 30.251 2.952   -8.786  1.00 39.28  ? 333 PHE A CA    1 
ATOM   2304 C  C     . PHE A  1 315 ? 31.524 3.222   -9.555  1.00 38.26  ? 333 PHE A C     1 
ATOM   2305 O  O     . PHE A  1 315 ? 32.601 2.844   -9.099  1.00 43.74  ? 333 PHE A O     1 
ATOM   2306 C  CB    . PHE A  1 315 ? 30.260 3.729   -7.446  1.00 36.70  ? 333 PHE A CB    1 
ATOM   2307 C  CG    . PHE A  1 315 ? 28.944 3.739   -6.774  1.00 35.75  ? 333 PHE A CG    1 
ATOM   2308 C  CD1   . PHE A  1 315 ? 28.610 2.738   -5.882  1.00 35.69  ? 333 PHE A CD1   1 
ATOM   2309 C  CD2   . PHE A  1 315 ? 27.993 4.687   -7.104  1.00 41.40  ? 333 PHE A CD2   1 
ATOM   2310 C  CE1   . PHE A  1 315 ? 27.367 2.705   -5.270  1.00 36.70  ? 333 PHE A CE1   1 
ATOM   2311 C  CE2   . PHE A  1 315 ? 26.728 4.662   -6.507  1.00 42.81  ? 333 PHE A CE2   1 
ATOM   2312 C  CZ    . PHE A  1 315 ? 26.423 3.664   -5.584  1.00 41.13  ? 333 PHE A CZ    1 
ATOM   2313 N  N     . VAL A  1 316 ? 31.400 3.857   -10.714 1.00 36.80  ? 334 VAL A N     1 
ATOM   2314 C  CA    . VAL A  1 316 ? 32.580 4.220   -11.490 1.00 39.04  ? 334 VAL A CA    1 
ATOM   2315 C  C     . VAL A  1 316 ? 32.940 5.711   -11.364 1.00 41.46  ? 334 VAL A C     1 
ATOM   2316 O  O     . VAL A  1 316 ? 32.099 6.600   -11.554 1.00 42.74  ? 334 VAL A O     1 
ATOM   2317 C  CB    . VAL A  1 316 ? 32.420 3.909   -12.993 1.00 32.43  ? 334 VAL A CB    1 
ATOM   2318 C  CG1   . VAL A  1 316 ? 33.738 4.120   -13.677 1.00 31.70  ? 334 VAL A CG1   1 
ATOM   2319 C  CG2   . VAL A  1 316 ? 31.918 2.478   -13.210 1.00 31.02  ? 334 VAL A CG2   1 
ATOM   2320 N  N     . ILE A  1 317 ? 34.206 5.987   -11.081 1.00 43.65  ? 335 ILE A N     1 
ATOM   2321 C  CA    . ILE A  1 317 ? 34.644 7.360   -10.945 1.00 43.76  ? 335 ILE A CA    1 
ATOM   2322 C  C     . ILE A  1 317 ? 35.318 7.899   -12.200 1.00 48.07  ? 335 ILE A C     1 
ATOM   2323 O  O     . ILE A  1 317 ? 36.264 7.289   -12.739 1.00 48.60  ? 335 ILE A O     1 
ATOM   2324 C  CB    . ILE A  1 317 ? 35.588 7.499   -9.772  1.00 46.48  ? 335 ILE A CB    1 
ATOM   2325 C  CG1   . ILE A  1 317 ? 34.911 6.929   -8.518  1.00 44.43  ? 335 ILE A CG1   1 
ATOM   2326 C  CG2   . ILE A  1 317 ? 35.959 8.937   -9.594  1.00 42.01  ? 335 ILE A CG2   1 
ATOM   2327 C  CD1   . ILE A  1 317 ? 35.658 7.217   -7.247  1.00 44.13  ? 335 ILE A CD1   1 
ATOM   2328 N  N     . LEU A  1 318 ? 34.800 9.041   -12.661 1.00 50.03  ? 336 LEU A N     1 
ATOM   2329 C  CA    . LEU A  1 318 ? 35.341 9.758   -13.809 1.00 44.26  ? 336 LEU A CA    1 
ATOM   2330 C  C     . LEU A  1 318 ? 35.818 11.128  -13.377 1.00 49.99  ? 336 LEU A C     1 
ATOM   2331 O  O     . LEU A  1 318 ? 35.040 11.910  -12.834 1.00 54.98  ? 336 LEU A O     1 
ATOM   2332 C  CB    . LEU A  1 318 ? 34.267 9.935   -14.876 1.00 44.79  ? 336 LEU A CB    1 
ATOM   2333 C  CG    . LEU A  1 318 ? 34.798 10.532  -16.174 1.00 40.60  ? 336 LEU A CG    1 
ATOM   2334 C  CD1   . LEU A  1 318 ? 36.121 9.888   -16.554 1.00 51.35  ? 336 LEU A CD1   1 
ATOM   2335 C  CD2   . LEU A  1 318 ? 33.761 10.304  -17.256 1.00 42.35  ? 336 LEU A CD2   1 
ATOM   2336 N  N     . VAL A  1 319 ? 37.091 11.432  -13.597 1.00 51.43  ? 337 VAL A N     1 
ATOM   2337 C  CA    . VAL A  1 319 ? 37.546 12.794  -13.361 1.00 53.60  ? 337 VAL A CA    1 
ATOM   2338 C  C     . VAL A  1 319 ? 37.762 13.509  -14.672 1.00 60.78  ? 337 VAL A C     1 
ATOM   2339 O  O     . VAL A  1 319 ? 38.545 13.052  -15.519 1.00 67.25  ? 337 VAL A O     1 
ATOM   2340 C  CB    . VAL A  1 319 ? 38.871 12.836  -12.628 1.00 56.17  ? 337 VAL A CB    1 
ATOM   2341 C  CG1   . VAL A  1 319 ? 39.431 14.262  -12.632 1.00 48.13  ? 337 VAL A CG1   1 
ATOM   2342 C  CG2   . VAL A  1 319 ? 38.688 12.314  -11.230 1.00 61.43  ? 337 VAL A CG2   1 
ATOM   2343 N  N     . GLN A  1 320 ? 37.065 14.623  -14.858 1.00 56.22  ? 338 GLN A N     1 
ATOM   2344 C  CA    . GLN A  1 320 ? 37.493 15.557  -15.898 1.00 65.11  ? 338 GLN A CA    1 
ATOM   2345 C  C     . GLN A  1 320 ? 37.788 16.904  -15.260 1.00 65.85  ? 338 GLN A C     1 
ATOM   2346 O  O     . GLN A  1 320 ? 37.122 17.306  -14.294 1.00 61.67  ? 338 GLN A O     1 
ATOM   2347 C  CB    . GLN A  1 320 ? 36.509 15.651  -17.066 1.00 60.41  ? 338 GLN A CB    1 
ATOM   2348 C  CG    . GLN A  1 320 ? 35.068 15.591  -16.671 1.00 59.90  ? 338 GLN A CG    1 
ATOM   2349 C  CD    . GLN A  1 320 ? 34.197 15.040  -17.789 1.00 72.73  ? 338 GLN A CD    1 
ATOM   2350 O  OE1   . GLN A  1 320 ? 34.586 14.094  -18.518 1.00 53.83  ? 338 GLN A OE1   1 
ATOM   2351 N  NE2   . GLN A  1 320 ? 33.002 15.630  -17.937 1.00 65.52  ? 338 GLN A NE2   1 
ATOM   2352 N  N     . GLY A  1 321 ? 38.784 17.602  -15.797 1.00 65.09  ? 339 GLY A N     1 
ATOM   2353 C  CA    . GLY A  1 321 ? 39.182 18.861  -15.210 1.00 70.90  ? 339 GLY A CA    1 
ATOM   2354 C  C     . GLY A  1 321 ? 39.641 19.852  -16.258 1.00 78.68  ? 339 GLY A C     1 
ATOM   2355 O  O     . GLY A  1 321 ? 40.055 19.470  -17.359 1.00 75.12  ? 339 GLY A O     1 
ATOM   2356 N  N     . ARG A  1 322 ? 39.549 21.135  -15.904 1.00 81.56  ? 340 ARG A N     1 
ATOM   2357 C  CA    . ARG A  1 322 ? 39.876 22.238  -16.806 1.00 74.86  ? 340 ARG A CA    1 
ATOM   2358 C  C     . ARG A  1 322 ? 40.580 23.338  -16.046 1.00 76.49  ? 340 ARG A C     1 
ATOM   2359 O  O     . ARG A  1 322 ? 40.082 23.817  -15.021 1.00 80.95  ? 340 ARG A O     1 
ATOM   2360 C  CB    . ARG A  1 322 ? 38.603 22.802  -17.428 1.00 81.03  ? 340 ARG A CB    1 
ATOM   2361 C  CG    . ARG A  1 322 ? 38.514 22.605  -18.924 1.00 90.58  ? 340 ARG A CG    1 
ATOM   2362 C  CD    . ARG A  1 322 ? 38.664 23.927  -19.663 1.00 101.74 ? 340 ARG A CD    1 
ATOM   2363 N  NE    . ARG A  1 322 ? 37.390 24.466  -20.147 1.00 105.49 ? 340 ARG A NE    1 
ATOM   2364 C  CZ    . ARG A  1 322 ? 36.669 25.382  -19.499 1.00 103.96 ? 340 ARG A CZ    1 
ATOM   2365 N  NH1   . ARG A  1 322 ? 37.088 25.867  -18.330 1.00 100.48 ? 340 ARG A NH1   1 
ATOM   2366 N  NH2   . ARG A  1 322 ? 35.527 25.820  -20.022 1.00 99.11  ? 340 ARG A NH2   1 
ATOM   2367 N  N     . ALA A  1 323 ? 41.735 23.748  -16.551 1.00 76.53  ? 341 ALA A N     1 
ATOM   2368 C  CA    . ALA A  1 323 ? 42.442 24.876  -15.961 1.00 73.12  ? 341 ALA A CA    1 
ATOM   2369 C  C     . ALA A  1 323 ? 42.016 26.125  -16.716 1.00 97.91  ? 341 ALA A C     1 
ATOM   2370 O  O     . ALA A  1 323 ? 41.097 26.080  -17.536 1.00 111.19 ? 341 ALA A O     1 
ATOM   2371 C  CB    . ALA A  1 323 ? 43.931 24.684  -16.121 1.00 74.92  ? 341 ALA A CB    1 
ATOM   2372 N  N     . GLY A  1 324 ? 42.624 27.255  -16.381 1.00 100.71 ? 342 GLY A N     1 
ATOM   2373 C  CA    . GLY A  1 324 ? 42.763 28.337  -17.335 1.00 85.71  ? 342 GLY A CA    1 
ATOM   2374 C  C     . GLY A  1 324 ? 43.387 29.545  -16.675 1.00 90.04  ? 342 GLY A C     1 
ATOM   2375 O  O     . GLY A  1 324 ? 43.154 29.821  -15.488 1.00 87.09  ? 342 GLY A O     1 
ATOM   2376 N  N     . LYS A  1 325 ? 44.135 30.297  -17.477 1.00 89.21  ? 343 LYS A N     1 
ATOM   2377 C  CA    . LYS A  1 325 ? 44.820 31.499  -17.020 1.00 88.92  ? 343 LYS A CA    1 
ATOM   2378 C  C     . LYS A  1 325 ? 44.970 32.368  -18.257 1.00 89.60  ? 343 LYS A C     1 
ATOM   2379 O  O     . LYS A  1 325 ? 45.296 31.851  -19.335 1.00 82.23  ? 343 LYS A O     1 
ATOM   2380 C  CB    . LYS A  1 325 ? 46.197 31.143  -16.437 1.00 73.33  ? 343 LYS A CB    1 
ATOM   2381 C  CG    . LYS A  1 325 ? 46.683 32.058  -15.328 1.00 72.47  ? 343 LYS A CG    1 
ATOM   2382 C  CD    . LYS A  1 325 ? 48.131 31.740  -14.970 1.00 76.72  ? 343 LYS A CD    1 
ATOM   2383 C  CE    . LYS A  1 325 ? 48.468 32.254  -13.574 1.00 91.98  ? 343 LYS A CE    1 
ATOM   2384 N  NZ    . LYS A  1 325 ? 47.311 32.121  -12.633 1.00 95.95  ? 343 LYS A NZ    1 
ATOM   2385 N  N     . LEU A  1 326 ? 44.768 33.678  -18.089 1.00 91.24  ? 344 LEU A N     1 
ATOM   2386 C  CA    . LEU A  1 326 ? 44.827 34.638  -19.188 1.00 75.83  ? 344 LEU A CA    1 
ATOM   2387 C  C     . LEU A  1 326 ? 46.248 34.715  -19.742 1.00 72.63  ? 344 LEU A C     1 
ATOM   2388 O  O     . LEU A  1 326 ? 47.211 34.941  -19.002 1.00 66.48  ? 344 LEU A O     1 
ATOM   2389 C  CB    . LEU A  1 326 ? 44.359 36.022  -18.723 1.00 66.00  ? 344 LEU A CB    1 
ATOM   2390 N  N     . SER A  1 327 ? 46.366 34.503  -21.045 1.00 65.39  ? 345 SER A N     1 
ATOM   2391 C  CA    . SER A  1 327 ? 47.633 34.629  -21.736 1.00 72.78  ? 345 SER A CA    1 
ATOM   2392 C  C     . SER A  1 327 ? 47.465 35.509  -22.963 1.00 83.84  ? 345 SER A C     1 
ATOM   2393 O  O     . SER A  1 327 ? 46.415 35.500  -23.593 1.00 90.24  ? 345 SER A O     1 
ATOM   2394 C  CB    . SER A  1 327 ? 48.177 33.268  -22.157 1.00 80.07  ? 345 SER A CB    1 
ATOM   2395 O  OG    . SER A  1 327 ? 49.013 33.410  -23.310 1.00 79.86  ? 345 SER A OG    1 
ATOM   2396 N  N     . PRO A  1 328 ? 48.508 36.278  -23.305 1.00 83.97  ? 346 PRO A N     1 
ATOM   2397 C  CA    . PRO A  1 328 ? 48.484 37.098  -24.515 1.00 81.14  ? 346 PRO A CA    1 
ATOM   2398 C  C     . PRO A  1 328 ? 48.271 36.260  -25.774 1.00 80.52  ? 346 PRO A C     1 
ATOM   2399 O  O     . PRO A  1 328 ? 47.513 36.644  -26.662 1.00 78.34  ? 346 PRO A O     1 
ATOM   2400 C  CB    . PRO A  1 328 ? 49.896 37.707  -24.540 1.00 72.54  ? 346 PRO A CB    1 
ATOM   2401 C  CG    . PRO A  1 328 ? 50.736 36.760  -23.742 1.00 71.04  ? 346 PRO A CG    1 
ATOM   2402 C  CD    . PRO A  1 328 ? 49.821 36.346  -22.635 1.00 84.23  ? 346 PRO A CD    1 
ATOM   2403 N  N     . ILE A  1 329 ? 48.942 35.119  -25.841 1.00 65.73  ? 347 ILE A N     1 
ATOM   2404 C  CA    . ILE A  1 329 ? 48.964 34.335  -27.068 1.00 70.80  ? 347 ILE A CA    1 
ATOM   2405 C  C     . ILE A  1 329 ? 47.603 33.901  -27.642 1.00 80.39  ? 347 ILE A C     1 
ATOM   2406 O  O     . ILE A  1 329 ? 47.381 34.030  -28.857 1.00 84.81  ? 347 ILE A O     1 
ATOM   2407 C  CB    . ILE A  1 329 ? 49.862 33.123  -26.914 1.00 68.78  ? 347 ILE A CB    1 
ATOM   2408 C  CG1   . ILE A  1 329 ? 51.100 33.505  -26.106 1.00 72.33  ? 347 ILE A CG1   1 
ATOM   2409 C  CG2   . ILE A  1 329 ? 50.231 32.589  -28.271 1.00 47.58  ? 347 ILE A CG2   1 
ATOM   2410 C  CD1   . ILE A  1 329 ? 51.788 32.323  -25.476 1.00 71.07  ? 347 ILE A CD1   1 
ATOM   2411 N  N     . PRO A  1 330 ? 46.691 33.376  -26.793 1.00 82.81  ? 348 PRO A N     1 
ATOM   2412 C  CA    . PRO A  1 330 ? 45.372 33.047  -27.348 1.00 81.72  ? 348 PRO A CA    1 
ATOM   2413 C  C     . PRO A  1 330 ? 44.622 34.287  -27.847 1.00 85.53  ? 348 PRO A C     1 
ATOM   2414 O  O     . PRO A  1 330 ? 43.906 34.220  -28.856 1.00 80.36  ? 348 PRO A O     1 
ATOM   2415 C  CB    . PRO A  1 330 ? 44.631 32.415  -26.147 1.00 71.27  ? 348 PRO A CB    1 
ATOM   2416 C  CG    . PRO A  1 330 ? 45.289 32.956  -24.963 1.00 68.33  ? 348 PRO A CG    1 
ATOM   2417 C  CD    . PRO A  1 330 ? 46.754 33.024  -25.364 1.00 72.75  ? 348 PRO A CD    1 
ATOM   2418 N  N     . ILE A  1 331 ? 44.802 35.397  -27.132 1.00 85.39  ? 349 ILE A N     1 
ATOM   2419 C  CA    . ILE A  1 331 ? 44.200 36.681  -27.481 1.00 84.37  ? 349 ILE A CA    1 
ATOM   2420 C  C     . ILE A  1 331 ? 44.657 37.139  -28.853 1.00 80.70  ? 349 ILE A C     1 
ATOM   2421 O  O     . ILE A  1 331 ? 43.844 37.439  -29.729 1.00 74.54  ? 349 ILE A O     1 
ATOM   2422 C  CB    . ILE A  1 331 ? 44.622 37.747  -26.480 1.00 71.48  ? 349 ILE A CB    1 
ATOM   2423 C  CG1   . ILE A  1 331 ? 44.387 37.242  -25.059 1.00 72.89  ? 349 ILE A CG1   1 
ATOM   2424 C  CG2   . ILE A  1 331 ? 43.887 39.033  -26.756 1.00 73.79  ? 349 ILE A CG2   1 
ATOM   2425 C  CD1   . ILE A  1 331 ? 44.683 38.241  -23.991 1.00 61.58  ? 349 ILE A CD1   1 
ATOM   2426 N  N     . ALA A  1 332 ? 45.979 37.168  -29.008 1.00 72.80  ? 350 ALA A N     1 
ATOM   2427 C  CA    . ALA A  1 332 ? 46.636 37.483  -30.260 1.00 67.93  ? 350 ALA A CA    1 
ATOM   2428 C  C     . ALA A  1 332 ? 46.056 36.630  -31.363 1.00 73.61  ? 350 ALA A C     1 
ATOM   2429 O  O     . ALA A  1 332 ? 45.493 37.153  -32.330 1.00 93.47  ? 350 ALA A O     1 
ATOM   2430 C  CB    . ALA A  1 332 ? 48.131 37.237  -30.149 1.00 60.14  ? 350 ALA A CB    1 
ATOM   2431 N  N     . ILE A  1 333 ? 46.154 35.319  -31.192 1.00 69.25  ? 351 ILE A N     1 
ATOM   2432 C  CA    . ILE A  1 333 ? 45.722 34.368  -32.216 1.00 74.11  ? 351 ILE A CA    1 
ATOM   2433 C  C     . ILE A  1 333 ? 44.244 34.561  -32.609 1.00 81.42  ? 351 ILE A C     1 
ATOM   2434 O  O     . ILE A  1 333 ? 43.887 34.523  -33.793 1.00 81.19  ? 351 ILE A O     1 
ATOM   2435 C  CB    . ILE A  1 333 ? 45.974 32.924  -31.751 1.00 71.35  ? 351 ILE A CB    1 
ATOM   2436 N  N     . ASN A  1 334 ? 43.403 34.795  -31.608 1.00 75.74  ? 352 ASN A N     1 
ATOM   2437 C  CA    . ASN A  1 334 ? 41.971 34.953  -31.822 1.00 83.16  ? 352 ASN A CA    1 
ATOM   2438 C  C     . ASN A  1 334 ? 41.592 36.235  -32.507 1.00 86.31  ? 352 ASN A C     1 
ATOM   2439 O  O     . ASN A  1 334 ? 40.598 36.293  -33.239 1.00 88.92  ? 352 ASN A O     1 
ATOM   2440 C  CB    . ASN A  1 334 ? 41.226 34.880  -30.506 1.00 93.47  ? 352 ASN A CB    1 
ATOM   2441 C  CG    . ASN A  1 334 ? 40.907 33.478  -30.135 1.00 91.10  ? 352 ASN A CG    1 
ATOM   2442 O  OD1   . ASN A  1 334 ? 40.063 32.858  -30.721 1.00 85.05  ? 352 ASN A OD1   1 
ATOM   2443 N  ND2   . ASN A  1 334 ? 41.581 32.970  -29.176 1.00 91.64  ? 352 ASN A ND2   1 
ATOM   2444 N  N     . ILE A  1 335 ? 42.363 37.275  -32.209 1.00 93.00  ? 353 ILE A N     1 
ATOM   2445 C  CA    . ILE A  1 335 ? 42.235 38.558  -32.881 1.00 89.05  ? 353 ILE A CA    1 
ATOM   2446 C  C     . ILE A  1 335 ? 42.609 38.409  -34.355 1.00 82.73  ? 353 ILE A C     1 
ATOM   2447 O  O     . ILE A  1 335 ? 41.796 38.706  -35.220 1.00 80.86  ? 353 ILE A O     1 
ATOM   2448 C  CB    . ILE A  1 335 ? 43.100 39.623  -32.190 1.00 79.43  ? 353 ILE A CB    1 
ATOM   2449 C  CG1   . ILE A  1 335 ? 42.375 40.153  -30.946 1.00 70.63  ? 353 ILE A CG1   1 
ATOM   2450 C  CG2   . ILE A  1 335 ? 43.429 40.748  -33.151 1.00 82.95  ? 353 ILE A CG2   1 
ATOM   2451 C  CD1   . ILE A  1 335 ? 43.256 40.985  -30.019 1.00 67.99  ? 353 ILE A CD1   1 
ATOM   2452 N  N     . GLY A  1 336 ? 43.817 37.917  -34.629 1.00 79.47  ? 354 GLY A N     1 
ATOM   2453 C  CA    . GLY A  1 336 ? 44.236 37.623  -35.990 1.00 79.10  ? 354 GLY A CA    1 
ATOM   2454 C  C     . GLY A  1 336 ? 43.209 36.808  -36.761 1.00 85.09  ? 354 GLY A C     1 
ATOM   2455 O  O     . GLY A  1 336 ? 42.900 37.091  -37.936 1.00 92.52  ? 354 GLY A O     1 
ATOM   2456 N  N     . SER A  1 337 ? 42.650 35.801  -36.100 1.00 83.94  ? 355 SER A N     1 
ATOM   2457 C  CA    . SER A  1 337 ? 41.625 34.995  -36.753 1.00 93.55  ? 355 SER A CA    1 
ATOM   2458 C  C     . SER A  1 337 ? 40.360 35.831  -36.985 1.00 88.41  ? 355 SER A C     1 
ATOM   2459 O  O     . SER A  1 337 ? 39.708 35.700  -38.024 1.00 87.99  ? 355 SER A O     1 
ATOM   2460 C  CB    . SER A  1 337 ? 41.323 33.706  -35.964 1.00 92.33  ? 355 SER A CB    1 
ATOM   2461 O  OG    . SER A  1 337 ? 40.579 33.977  -34.787 1.00 103.36 ? 355 SER A OG    1 
ATOM   2462 N  N     . GLY A  1 338 ? 40.037 36.698  -36.025 1.00 81.91  ? 356 GLY A N     1 
ATOM   2463 C  CA    . GLY A  1 338 ? 38.862 37.548  -36.113 1.00 81.54  ? 356 GLY A CA    1 
ATOM   2464 C  C     . GLY A  1 338 ? 38.933 38.465  -37.325 1.00 95.42  ? 356 GLY A C     1 
ATOM   2465 O  O     . GLY A  1 338 ? 37.971 38.559  -38.095 1.00 95.67  ? 356 GLY A O     1 
ATOM   2466 N  N     . LEU A  1 339 ? 40.083 39.127  -37.492 1.00 91.68  ? 357 LEU A N     1 
ATOM   2467 C  CA    . LEU A  1 339 ? 40.343 40.035  -38.613 1.00 85.09  ? 357 LEU A CA    1 
ATOM   2468 C  C     . LEU A  1 339 ? 40.323 39.279  -39.946 1.00 94.94  ? 357 LEU A C     1 
ATOM   2469 O  O     . LEU A  1 339 ? 39.741 39.765  -40.937 1.00 101.09 ? 357 LEU A O     1 
ATOM   2470 C  CB    . LEU A  1 339 ? 41.674 40.792  -38.417 1.00 72.58  ? 357 LEU A CB    1 
ATOM   2471 C  CG    . LEU A  1 339 ? 41.812 41.603  -37.112 1.00 83.15  ? 357 LEU A CG    1 
ATOM   2472 C  CD1   . LEU A  1 339 ? 43.095 42.448  -37.082 1.00 50.15  ? 357 LEU A CD1   1 
ATOM   2473 C  CD2   . LEU A  1 339 ? 40.564 42.467  -36.818 1.00 79.66  ? 357 LEU A CD2   1 
ATOM   2474 N  N     . GLY A  1 340 ? 40.948 38.096  -39.964 1.00 86.97  ? 358 GLY A N     1 
ATOM   2475 C  CA    . GLY A  1 340 ? 40.780 37.185  -41.083 1.00 85.52  ? 358 GLY A CA    1 
ATOM   2476 C  C     . GLY A  1 340 ? 39.310 36.962  -41.441 1.00 93.50  ? 358 GLY A C     1 
ATOM   2477 O  O     . GLY A  1 340 ? 38.949 36.985  -42.623 1.00 95.27  ? 358 GLY A O     1 
ATOM   2478 N  N     . LEU A  1 341 ? 38.457 36.745  -40.434 1.00 94.30  ? 359 LEU A N     1 
ATOM   2479 C  CA    . LEU A  1 341 ? 37.016 36.597  -40.679 1.00 94.33  ? 359 LEU A CA    1 
ATOM   2480 C  C     . LEU A  1 341 ? 36.395 37.938  -41.114 1.00 110.20 ? 359 LEU A C     1 
ATOM   2481 O  O     . LEU A  1 341 ? 35.339 37.969  -41.753 1.00 116.04 ? 359 LEU A O     1 
ATOM   2482 C  CB    . LEU A  1 341 ? 36.276 35.993  -39.468 1.00 59.64  ? 359 LEU A CB    1 
ATOM   2483 N  N     . MET A  1 342 ? 37.065 39.043  -40.794 1.00 103.28 ? 360 MET A N     1 
ATOM   2484 C  CA    . MET A  1 342 ? 36.620 40.358  -41.255 1.00 100.96 ? 360 MET A CA    1 
ATOM   2485 C  C     . MET A  1 342 ? 37.073 40.673  -42.700 1.00 102.06 ? 360 MET A C     1 
ATOM   2486 O  O     . MET A  1 342 ? 36.657 41.673  -43.289 1.00 105.24 ? 360 MET A O     1 
ATOM   2487 C  CB    . MET A  1 342 ? 37.055 41.460  -40.278 1.00 88.67  ? 360 MET A CB    1 
ATOM   2488 C  CG    . MET A  1 342 ? 36.339 41.451  -38.920 1.00 105.02 ? 360 MET A CG    1 
ATOM   2489 S  SD    . MET A  1 342 ? 36.953 42.778  -37.845 1.00 135.17 ? 360 MET A SD    1 
ATOM   2490 C  CE    . MET A  1 342 ? 36.353 42.278  -36.218 1.00 105.71 ? 360 MET A CE    1 
ATOM   2491 N  N     . VAL A  1 343 ? 37.907 39.814  -43.274 1.00 96.58  ? 361 VAL A N     1 
ATOM   2492 C  CA    . VAL A  1 343 ? 38.222 39.914  -44.701 1.00 91.70  ? 361 VAL A CA    1 
ATOM   2493 C  C     . VAL A  1 343 ? 37.234 39.094  -45.554 1.00 107.92 ? 361 VAL A C     1 
ATOM   2494 O  O     . VAL A  1 343 ? 37.462 38.853  -46.739 1.00 115.30 ? 361 VAL A O     1 
ATOM   2495 C  CB    . VAL A  1 343 ? 39.679 39.527  -45.022 1.00 91.60  ? 361 VAL A CB    1 
ATOM   2496 C  CG1   . VAL A  1 343 ? 40.177 40.276  -46.240 1.00 85.09  ? 361 VAL A CG1   1 
ATOM   2497 C  CG2   . VAL A  1 343 ? 40.558 39.861  -43.870 1.00 89.13  ? 361 VAL A CG2   1 
ATOM   2498 N  N     . VAL A  1 344 ? 36.176 38.598  -44.919 1.00 108.29 ? 362 VAL A N     1 
ATOM   2499 C  CA    . VAL A  1 344 ? 35.040 38.021  -45.646 1.00 109.61 ? 362 VAL A CA    1 
ATOM   2500 C  C     . VAL A  1 344 ? 33.910 39.058  -45.845 1.00 116.77 ? 362 VAL A C     1 
ATOM   2501 O  O     . VAL A  1 344 ? 32.806 38.762  -46.353 1.00 113.46 ? 362 VAL A O     1 
ATOM   2502 C  CB    . VAL A  1 344 ? 34.566 36.764  -44.962 1.00 117.49 ? 362 VAL A CB    1 
ATOM   2503 C  CG1   . VAL A  1 344 ? 33.822 35.871  -45.950 1.00 126.44 ? 362 VAL A CG1   1 
ATOM   2504 C  CG2   . VAL A  1 344 ? 35.784 36.042  -44.407 1.00 112.97 ? 362 VAL A CG2   1 
ATOM   2505 N  N     . ALA A  1 345 ? 34.209 40.284  -45.424 1.00 119.64 ? 363 ALA A N     1 
ATOM   2506 C  CA    . ALA A  1 345 ? 33.495 41.451  -45.909 1.00 112.33 ? 363 ALA A CA    1 
ATOM   2507 C  C     . ALA A  1 345 ? 33.546 41.436  -47.444 1.00 105.89 ? 363 ALA A C     1 
ATOM   2508 O  O     . ALA A  1 345 ? 32.611 41.882  -48.100 1.00 112.15 ? 363 ALA A O     1 
ATOM   2509 C  CB    . ALA A  1 345 ? 34.123 42.733  -45.346 1.00 83.48  ? 363 ALA A CB    1 
ATOM   2510 N  N     . THR A  1 346 ? 34.634 40.898  -47.997 1.00 94.51  ? 364 THR A N     1 
ATOM   2511 C  CA    . THR A  1 346 ? 34.781 40.680  -49.437 1.00 102.77 ? 364 THR A CA    1 
ATOM   2512 C  C     . THR A  1 346 ? 33.623 39.921  -50.069 1.00 106.37 ? 364 THR A C     1 
ATOM   2513 O  O     . THR A  1 346 ? 32.891 40.453  -50.906 1.00 113.61 ? 364 THR A O     1 
ATOM   2514 C  CB    . THR A  1 346 ? 36.058 39.883  -49.737 1.00 96.49  ? 364 THR A CB    1 
ATOM   2515 O  OG1   . THR A  1 346 ? 37.205 40.666  -49.377 1.00 88.13  ? 364 THR A OG1   1 
ATOM   2516 C  CG2   . THR A  1 346 ? 36.124 39.484  -51.224 1.00 85.00  ? 364 THR A CG2   1 
ATOM   2517 N  N     . VAL A  1 347 ? 33.488 38.661  -49.679 1.00 113.12 ? 365 VAL A N     1 
ATOM   2518 C  CA    . VAL A  1 347 ? 32.421 37.798  -50.173 1.00 121.75 ? 365 VAL A CA    1 
ATOM   2519 C  C     . VAL A  1 347 ? 31.038 38.383  -49.857 1.00 119.35 ? 365 VAL A C     1 
ATOM   2520 O  O     . VAL A  1 347 ? 30.118 38.317  -50.686 1.00 113.01 ? 365 VAL A O     1 
ATOM   2521 C  CB    . VAL A  1 347 ? 32.547 36.382  -49.555 1.00 121.25 ? 365 VAL A CB    1 
ATOM   2522 C  CG1   . VAL A  1 347 ? 31.760 35.353  -50.360 1.00 100.32 ? 365 VAL A CG1   1 
ATOM   2523 C  CG2   . VAL A  1 347 ? 33.997 35.991  -49.501 1.00 120.34 ? 365 VAL A CG2   1 
ATOM   2524 N  N     . LEU A  1 348 ? 30.894 38.968  -48.668 1.00 118.61 ? 366 LEU A N     1 
ATOM   2525 C  CA    . LEU A  1 348 ? 29.636 39.622  -48.330 1.00 118.13 ? 366 LEU A CA    1 
ATOM   2526 C  C     . LEU A  1 348 ? 29.266 40.748  -49.318 1.00 122.33 ? 366 LEU A C     1 
ATOM   2527 O  O     . LEU A  1 348 ? 28.089 40.940  -49.642 1.00 124.53 ? 366 LEU A O     1 
ATOM   2528 C  CB    . LEU A  1 348 ? 29.671 40.123  -46.890 1.00 118.47 ? 366 LEU A CB    1 
ATOM   2529 C  CG    . LEU A  1 348 ? 29.097 39.082  -45.924 1.00 123.35 ? 366 LEU A CG    1 
ATOM   2530 C  CD1   . LEU A  1 348 ? 29.990 38.913  -44.706 1.00 120.28 ? 366 LEU A CD1   1 
ATOM   2531 C  CD2   . LEU A  1 348 ? 27.682 39.486  -45.530 1.00 98.06  ? 366 LEU A CD2   1 
ATOM   2532 N  N     . CYS A  1 349 ? 30.280 41.465  -49.809 1.00 124.16 ? 367 CYS A N     1 
ATOM   2533 C  CA    . CYS A  1 349 ? 30.115 42.506  -50.837 1.00 115.30 ? 367 CYS A CA    1 
ATOM   2534 C  C     . CYS A  1 349 ? 29.833 41.915  -52.214 1.00 119.86 ? 367 CYS A C     1 
ATOM   2535 O  O     . CYS A  1 349 ? 29.027 42.454  -52.975 1.00 121.57 ? 367 CYS A O     1 
ATOM   2536 C  CB    . CYS A  1 349 ? 31.381 43.373  -50.939 1.00 105.92 ? 367 CYS A CB    1 
ATOM   2537 S  SG    . CYS A  1 349 ? 31.690 44.465  -49.535 1.00 112.25 ? 367 CYS A SG    1 
ATOM   2538 N  N     . ASP A  1 350 ? 30.512 40.811  -52.526 1.00 127.69 ? 368 ASP A N     1 
ATOM   2539 C  CA    . ASP A  1 350 ? 30.423 40.192  -53.846 1.00 125.72 ? 368 ASP A CA    1 
ATOM   2540 C  C     . ASP A  1 350 ? 29.157 39.345  -53.980 1.00 130.22 ? 368 ASP A C     1 
ATOM   2541 O  O     . ASP A  1 350 ? 28.861 38.812  -55.052 1.00 127.07 ? 368 ASP A O     1 
ATOM   2542 C  CB    . ASP A  1 350 ? 31.674 39.371  -54.144 1.00 119.14 ? 368 ASP A CB    1 
ATOM   2543 C  CG    . ASP A  1 350 ? 32.945 40.217  -54.101 1.00 136.18 ? 368 ASP A CG    1 
ATOM   2544 O  OD1   . ASP A  1 350 ? 32.884 41.387  -53.640 1.00 135.10 ? 368 ASP A OD1   1 
ATOM   2545 O  OD2   . ASP A  1 350 ? 34.003 39.706  -54.522 1.00 141.97 ? 368 ASP A OD2   1 
ATOM   2546 N  N     . LEU A  1 351 ? 28.414 39.214  -52.883 1.00 132.36 ? 369 LEU A N     1 
ATOM   2547 C  CA    . LEU A  1 351 ? 27.013 38.799  -52.965 1.00 126.34 ? 369 LEU A CA    1 
ATOM   2548 C  C     . LEU A  1 351 ? 26.239 39.883  -53.735 1.00 134.46 ? 369 LEU A C     1 
ATOM   2549 O  O     . LEU A  1 351 ? 25.419 39.574  -54.604 1.00 138.40 ? 369 LEU A O     1 
ATOM   2550 C  CB    . LEU A  1 351 ? 26.418 38.613  -51.566 1.00 112.46 ? 369 LEU A CB    1 
ATOM   2551 N  N     . VAL A  1 352 ? 26.546 41.153  -53.440 1.00 135.98 ? 370 VAL A N     1 
ATOM   2552 C  CA    . VAL A  1 352 ? 25.835 42.312  -54.011 1.00 133.81 ? 370 VAL A CA    1 
ATOM   2553 C  C     . VAL A  1 352 ? 26.437 42.858  -55.330 1.00 129.95 ? 370 VAL A C     1 
ATOM   2554 O  O     . VAL A  1 352 ? 25.871 43.774  -55.941 1.00 127.98 ? 370 VAL A O     1 
ATOM   2555 C  CB    . VAL A  1 352 ? 25.699 43.460  -52.961 1.00 120.88 ? 370 VAL A CB    1 
ATOM   2556 C  CG1   . VAL A  1 352 ? 24.309 44.101  -53.026 1.00 103.65 ? 370 VAL A CG1   1 
ATOM   2557 C  CG2   . VAL A  1 352 ? 25.963 42.933  -51.556 1.00 113.46 ? 370 VAL A CG2   1 
ATOM   2558 N  N     . VAL A  1 353 ? 27.556 42.280  -55.774 1.00 131.20 ? 371 VAL A N     1 
ATOM   2559 C  CA    . VAL A  1 353 ? 28.158 42.559  -57.099 1.00 136.38 ? 371 VAL A CA    1 
ATOM   2560 C  C     . VAL A  1 353 ? 27.570 41.561  -58.122 1.00 136.29 ? 371 VAL A C     1 
ATOM   2561 O  O     . VAL A  1 353 ? 28.245 41.070  -59.064 1.00 133.51 ? 371 VAL A O     1 
ATOM   2562 C  CB    . VAL A  1 353 ? 29.697 42.788  -57.095 1.00 124.14 ? 371 VAL A CB    1 
ATOM   2563 C  CG1   . VAL A  1 353 ? 30.116 43.560  -58.342 1.00 103.39 ? 371 VAL A CG1   1 
ATOM   2564 C  CG2   . VAL A  1 353 ? 30.053 43.614  -55.869 1.00 120.83 ? 371 VAL A CG2   1 
ATOM   2565 N  N     . LEU A  1 354 ? 26.370 41.116  -57.745 1.00 132.37 ? 372 LEU A N     1 
ATOM   2566 C  CA    . LEU A  1 354 ? 25.411 40.475  -58.626 1.00 125.96 ? 372 LEU A CA    1 
ATOM   2567 C  C     . LEU A  1 354 ? 24.026 40.637  -57.992 1.00 134.04 ? 372 LEU A C     1 
ATOM   2568 O  O     . LEU A  1 354 ? 23.723 39.978  -56.982 1.00 137.89 ? 372 LEU A O     1 
ATOM   2569 C  CB    . LEU A  1 354 ? 25.721 38.980  -58.723 1.00 103.50 ? 372 LEU A CB    1 
ATOM   2570 N  N     . GLY B  1 1   ? 40.455 40.883  -72.448 1.00 69.68  ? 19  GLY B N     1 
ATOM   2571 C  CA    . GLY B  1 1   ? 41.375 41.925  -72.029 1.00 71.89  ? 19  GLY B CA    1 
ATOM   2572 C  C     . GLY B  1 1   ? 42.094 41.564  -70.742 1.00 46.03  ? 19  GLY B C     1 
ATOM   2573 O  O     . GLY B  1 1   ? 41.692 41.988  -69.640 1.00 34.86  ? 19  GLY B O     1 
ATOM   2574 N  N     . SER B  1 2   ? 43.177 40.798  -70.893 1.00 53.37  ? 20  SER B N     1 
ATOM   2575 C  CA    . SER B  1 2   ? 43.662 40.359  -72.219 1.00 45.23  ? 20  SER B CA    1 
ATOM   2576 C  C     . SER B  1 2   ? 42.852 39.196  -72.676 1.00 43.08  ? 20  SER B C     1 
ATOM   2577 O  O     . SER B  1 2   ? 42.462 38.376  -71.870 1.00 59.28  ? 20  SER B O     1 
ATOM   2578 C  CB    . SER B  1 2   ? 45.112 39.923  -72.156 1.00 54.31  ? 20  SER B CB    1 
ATOM   2579 O  OG    . SER B  1 2   ? 45.892 40.885  -71.414 1.00 89.93  ? 20  SER B OG    1 
ATOM   2580 N  N     . ARG B  1 3   ? 42.569 39.138  -73.967 1.00 62.99  ? 21  ARG B N     1 
ATOM   2581 C  CA    . ARG B  1 3   ? 41.500 38.276  -74.474 1.00 50.95  ? 21  ARG B CA    1 
ATOM   2582 C  C     . ARG B  1 3   ? 41.694 36.777  -74.165 1.00 42.20  ? 21  ARG B C     1 
ATOM   2583 O  O     . ARG B  1 3   ? 40.725 36.144  -73.746 1.00 43.21  ? 21  ARG B O     1 
ATOM   2584 C  CB    . ARG B  1 3   ? 41.209 38.616  -75.957 1.00 55.94  ? 21  ARG B CB    1 
ATOM   2585 C  CG    . ARG B  1 3   ? 40.307 37.674  -76.750 1.00 58.69  ? 21  ARG B CG    1 
ATOM   2586 C  CD    . ARG B  1 3   ? 38.813 37.855  -76.515 1.00 50.11  ? 21  ARG B CD    1 
ATOM   2587 N  NE    . ARG B  1 3   ? 38.195 38.938  -77.290 1.00 25.67  ? 21  ARG B NE    1 
ATOM   2588 C  CZ    . ARG B  1 3   ? 36.868 39.117  -77.375 1.00 30.00  ? 21  ARG B CZ    1 
ATOM   2589 N  NH1   . ARG B  1 3   ? 36.015 38.297  -76.774 1.00 33.31  ? 21  ARG B NH1   1 
ATOM   2590 N  NH2   . ARG B  1 3   ? 36.374 40.119  -78.059 1.00 42.46  ? 21  ARG B NH2   1 
ATOM   2591 N  N     . GLU B  1 4   ? 42.923 36.230  -74.306 1.00 51.10  ? 22  GLU B N     1 
ATOM   2592 C  CA    . GLU B  1 4   ? 43.241 34.836  -73.861 1.00 46.18  ? 22  GLU B CA    1 
ATOM   2593 C  C     . GLU B  1 4   ? 43.244 34.732  -72.356 1.00 51.54  ? 22  GLU B C     1 
ATOM   2594 O  O     . GLU B  1 4   ? 42.647 33.828  -71.800 1.00 57.64  ? 22  GLU B O     1 
ATOM   2595 C  CB    . GLU B  1 4   ? 44.600 34.306  -74.353 1.00 35.44  ? 22  GLU B CB    1 
ATOM   2596 N  N     . PHE B  1 5   ? 43.923 35.667  -71.704 1.00 56.90  ? 23  PHE B N     1 
ATOM   2597 C  CA    . PHE B  1 5   ? 43.924 35.758  -70.254 1.00 48.13  ? 23  PHE B CA    1 
ATOM   2598 C  C     . PHE B  1 5   ? 42.529 35.647  -69.635 1.00 48.89  ? 23  PHE B C     1 
ATOM   2599 O  O     . PHE B  1 5   ? 42.317 34.892  -68.707 1.00 58.37  ? 23  PHE B O     1 
ATOM   2600 C  CB    . PHE B  1 5   ? 44.499 37.086  -69.837 1.00 33.47  ? 23  PHE B CB    1 
ATOM   2601 C  CG    . PHE B  1 5   ? 44.410 37.319  -68.387 1.00 51.37  ? 23  PHE B CG    1 
ATOM   2602 C  CD1   . PHE B  1 5   ? 45.312 36.716  -67.527 1.00 54.63  ? 23  PHE B CD1   1 
ATOM   2603 C  CD2   . PHE B  1 5   ? 43.414 38.129  -67.858 1.00 61.38  ? 23  PHE B CD2   1 
ATOM   2604 C  CE1   . PHE B  1 5   ? 45.239 36.934  -66.161 1.00 60.37  ? 23  PHE B CE1   1 
ATOM   2605 C  CE2   . PHE B  1 5   ? 43.325 38.344  -66.495 1.00 59.66  ? 23  PHE B CE2   1 
ATOM   2606 C  CZ    . PHE B  1 5   ? 44.245 37.750  -65.642 1.00 46.85  ? 23  PHE B CZ    1 
ATOM   2607 N  N     . ASP B  1 6   ? 41.587 36.420  -70.142 1.00 45.94  ? 24  ASP B N     1 
ATOM   2608 C  CA    . ASP B  1 6   ? 40.232 36.384  -69.626 1.00 53.87  ? 24  ASP B CA    1 
ATOM   2609 C  C     . ASP B  1 6   ? 39.625 34.978  -69.715 1.00 56.91  ? 24  ASP B C     1 
ATOM   2610 O  O     . ASP B  1 6   ? 38.945 34.511  -68.786 1.00 52.84  ? 24  ASP B O     1 
ATOM   2611 C  CB    . ASP B  1 6   ? 39.345 37.384  -70.370 1.00 53.89  ? 24  ASP B CB    1 
ATOM   2612 C  CG    . ASP B  1 6   ? 39.721 38.846  -70.103 1.00 54.14  ? 24  ASP B CG    1 
ATOM   2613 O  OD1   . ASP B  1 6   ? 40.124 39.225  -68.966 1.00 57.77  ? 24  ASP B OD1   1 
ATOM   2614 O  OD2   . ASP B  1 6   ? 39.577 39.643  -71.060 1.00 40.73  ? 24  ASP B OD2   1 
ATOM   2615 N  N     . GLN B  1 7   ? 39.874 34.312  -70.837 1.00 55.91  ? 25  GLN B N     1 
ATOM   2616 C  CA    . GLN B  1 7   ? 39.363 32.963  -71.045 1.00 57.93  ? 25  GLN B CA    1 
ATOM   2617 C  C     . GLN B  1 7   ? 40.038 31.941  -70.126 1.00 60.30  ? 25  GLN B C     1 
ATOM   2618 O  O     . GLN B  1 7   ? 39.362 31.142  -69.506 1.00 68.62  ? 25  GLN B O     1 
ATOM   2619 C  CB    . GLN B  1 7   ? 39.480 32.557  -72.522 1.00 56.62  ? 25  GLN B CB    1 
ATOM   2620 C  CG    . GLN B  1 7   ? 39.383 31.061  -72.804 1.00 63.00  ? 25  GLN B CG    1 
ATOM   2621 C  CD    . GLN B  1 7   ? 40.753 30.440  -73.068 1.00 86.66  ? 25  GLN B CD    1 
ATOM   2622 O  OE1   . GLN B  1 7   ? 41.781 30.986  -72.654 1.00 85.48  ? 25  GLN B OE1   1 
ATOM   2623 N  NE2   . GLN B  1 7   ? 40.774 29.296  -73.760 1.00 96.24  ? 25  GLN B NE2   1 
ATOM   2624 N  N     . LYS B  1 8   ? 41.363 31.978  -70.023 1.00 63.55  ? 26  LYS B N     1 
ATOM   2625 C  CA    . LYS B  1 8   ? 42.083 30.970  -69.254 1.00 57.40  ? 26  LYS B CA    1 
ATOM   2626 C  C     . LYS B  1 8   ? 41.876 31.182  -67.731 1.00 63.07  ? 26  LYS B C     1 
ATOM   2627 O  O     . LYS B  1 8   ? 41.853 30.226  -66.969 1.00 77.17  ? 26  LYS B O     1 
ATOM   2628 C  CB    . LYS B  1 8   ? 43.566 30.838  -69.704 1.00 33.95  ? 26  LYS B CB    1 
ATOM   2629 N  N     . ILE B  1 9   ? 41.679 32.421  -67.298 1.00 58.63  ? 27  ILE B N     1 
ATOM   2630 C  CA    . ILE B  1 9   ? 41.240 32.708  -65.925 1.00 52.16  ? 27  ILE B CA    1 
ATOM   2631 C  C     . ILE B  1 9   ? 39.790 32.270  -65.712 1.00 61.31  ? 27  ILE B C     1 
ATOM   2632 O  O     . ILE B  1 9   ? 39.406 31.858  -64.626 1.00 79.23  ? 27  ILE B O     1 
ATOM   2633 C  CB    . ILE B  1 9   ? 41.351 34.224  -65.603 1.00 54.66  ? 27  ILE B CB    1 
ATOM   2634 C  CG1   . ILE B  1 9   ? 42.799 34.603  -65.389 1.00 62.56  ? 27  ILE B CG1   1 
ATOM   2635 C  CG2   . ILE B  1 9   ? 40.595 34.595  -64.354 1.00 47.85  ? 27  ILE B CG2   1 
ATOM   2636 C  CD1   . ILE B  1 9   ? 43.380 33.948  -64.165 1.00 90.72  ? 27  ILE B CD1   1 
ATOM   2637 N  N     . GLY B  1 10  ? 38.968 32.365  -66.742 1.00 62.87  ? 28  GLY B N     1 
ATOM   2638 C  CA    . GLY B  1 10  ? 37.591 31.957  -66.577 1.00 70.54  ? 28  GLY B CA    1 
ATOM   2639 C  C     . GLY B  1 10  ? 37.549 30.461  -66.378 1.00 76.59  ? 28  GLY B C     1 
ATOM   2640 O  O     . GLY B  1 10  ? 36.855 29.945  -65.495 1.00 89.65  ? 28  GLY B O     1 
ATOM   2641 N  N     . VAL B  1 11  ? 38.326 29.772  -67.203 1.00 75.07  ? 29  VAL B N     1 
ATOM   2642 C  CA    . VAL B  1 11  ? 38.389 28.325  -67.188 1.00 75.50  ? 29  VAL B CA    1 
ATOM   2643 C  C     . VAL B  1 11  ? 39.032 27.843  -65.912 1.00 85.25  ? 29  VAL B C     1 
ATOM   2644 O  O     . VAL B  1 11  ? 38.550 26.882  -65.297 1.00 89.49  ? 29  VAL B O     1 
ATOM   2645 C  CB    . VAL B  1 11  ? 39.195 27.790  -68.379 1.00 68.71  ? 29  VAL B CB    1 
ATOM   2646 C  CG1   . VAL B  1 11  ? 39.515 26.324  -68.196 1.00 67.47  ? 29  VAL B CG1   1 
ATOM   2647 C  CG2   . VAL B  1 11  ? 38.428 28.022  -69.669 1.00 81.47  ? 29  VAL B CG2   1 
ATOM   2648 N  N     . LEU B  1 12  ? 40.100 28.508  -65.472 1.00 98.34  ? 30  LEU B N     1 
ATOM   2649 C  CA    . LEU B  1 12  ? 40.718 27.913  -64.320 1.00 97.46  ? 30  LEU B CA    1 
ATOM   2650 C  C     . LEU B  1 12  ? 39.905 28.216  -63.070 1.00 96.15  ? 30  LEU B C     1 
ATOM   2651 O  O     . LEU B  1 12  ? 39.749 27.351  -62.223 1.00 105.85 ? 30  LEU B O     1 
ATOM   2652 C  CB    . LEU B  1 12  ? 42.209 28.219  -64.196 1.00 92.65  ? 30  LEU B CB    1 
ATOM   2653 C  CG    . LEU B  1 12  ? 42.858 28.229  -62.810 1.00 100.00 ? 30  LEU B CG    1 
ATOM   2654 C  CD1   . LEU B  1 12  ? 44.185 27.459  -62.849 1.00 122.28 ? 30  LEU B CD1   1 
ATOM   2655 C  CD2   . LEU B  1 12  ? 43.057 29.662  -62.319 1.00 81.28  ? 30  LEU B CD2   1 
ATOM   2656 N  N     . ASN B  1 13  ? 39.330 29.410  -62.986 1.00 95.42  ? 31  ASN B N     1 
ATOM   2657 C  CA    . ASN B  1 13  ? 38.533 29.788  -61.818 1.00 98.95  ? 31  ASN B CA    1 
ATOM   2658 C  C     . ASN B  1 13  ? 37.211 29.019  -61.679 1.00 98.73  ? 31  ASN B C     1 
ATOM   2659 O  O     . ASN B  1 13  ? 36.756 28.738  -60.564 1.00 98.96  ? 31  ASN B O     1 
ATOM   2660 C  CB    . ASN B  1 13  ? 38.303 31.311  -61.782 1.00 88.35  ? 31  ASN B CB    1 
ATOM   2661 C  CG    . ASN B  1 13  ? 39.569 32.093  -61.419 1.00 94.58  ? 31  ASN B CG    1 
ATOM   2662 O  OD1   . ASN B  1 13  ? 40.687 31.566  -61.470 1.00 93.61  ? 31  ASN B OD1   1 
ATOM   2663 N  ND2   . ASN B  1 13  ? 39.393 33.358  -61.047 1.00 87.39  ? 31  ASN B ND2   1 
ATOM   2664 N  N     . ARG B  1 14  ? 36.591 28.682  -62.805 1.00 104.98 ? 32  ARG B N     1 
ATOM   2665 C  CA    . ARG B  1 14  ? 35.394 27.842  -62.762 1.00 103.54 ? 32  ARG B CA    1 
ATOM   2666 C  C     . ARG B  1 14  ? 35.794 26.422  -62.398 1.00 107.04 ? 32  ARG B C     1 
ATOM   2667 O  O     . ARG B  1 14  ? 35.077 25.739  -61.674 1.00 114.81 ? 32  ARG B O     1 
ATOM   2668 C  CB    . ARG B  1 14  ? 34.629 27.858  -64.094 1.00 95.82  ? 32  ARG B CB    1 
ATOM   2669 N  N     . LEU B  1 15  ? 36.952 25.985  -62.892 1.00 108.54 ? 33  LEU B N     1 
ATOM   2670 C  CA    . LEU B  1 15  ? 37.464 24.646  -62.580 1.00 107.46 ? 33  LEU B CA    1 
ATOM   2671 C  C     . LEU B  1 15  ? 37.729 24.441  -61.091 1.00 105.40 ? 33  LEU B C     1 
ATOM   2672 O  O     . LEU B  1 15  ? 37.333 23.430  -60.513 1.00 111.58 ? 33  LEU B O     1 
ATOM   2673 C  CB    . LEU B  1 15  ? 38.745 24.372  -63.361 1.00 107.86 ? 33  LEU B CB    1 
ATOM   2674 C  CG    . LEU B  1 15  ? 39.462 23.061  -63.054 1.00 102.81 ? 33  LEU B CG    1 
ATOM   2675 C  CD1   . LEU B  1 15  ? 39.675 22.294  -64.357 1.00 98.85  ? 33  LEU B CD1   1 
ATOM   2676 C  CD2   . LEU B  1 15  ? 40.784 23.283  -62.299 1.00 90.63  ? 33  LEU B CD2   1 
ATOM   2677 N  N     . ILE B  1 16  ? 38.420 25.394  -60.477 1.00 100.16 ? 34  ILE B N     1 
ATOM   2678 C  CA    . ILE B  1 16  ? 38.708 25.312  -59.052 1.00 97.78  ? 34  ILE B CA    1 
ATOM   2679 C  C     . ILE B  1 16  ? 37.464 25.625  -58.227 1.00 94.28  ? 34  ILE B C     1 
ATOM   2680 O  O     . ILE B  1 16  ? 37.351 25.205  -57.082 1.00 100.99 ? 34  ILE B O     1 
ATOM   2681 C  CB    . ILE B  1 16  ? 39.899 26.217  -58.624 1.00 96.59  ? 34  ILE B CB    1 
ATOM   2682 C  CG1   . ILE B  1 16  ? 39.560 27.696  -58.788 1.00 100.82 ? 34  ILE B CG1   1 
ATOM   2683 C  CG2   . ILE B  1 16  ? 41.154 25.864  -59.419 1.00 94.06  ? 34  ILE B CG2   1 
ATOM   2684 C  CD1   . ILE B  1 16  ? 39.598 28.483  -57.498 1.00 101.78 ? 34  ILE B CD1   1 
ATOM   2685 N  N     . GLN B  1 17  ? 36.514 26.345  -58.805 1.00 98.09  ? 35  GLN B N     1 
ATOM   2686 C  CA    . GLN B  1 17  ? 35.238 26.488  -58.119 1.00 99.34  ? 35  GLN B CA    1 
ATOM   2687 C  C     . GLN B  1 17  ? 34.559 25.114  -58.039 1.00 97.22  ? 35  GLN B C     1 
ATOM   2688 O  O     . GLN B  1 17  ? 34.020 24.751  -57.006 1.00 96.08  ? 35  GLN B O     1 
ATOM   2689 C  CB    . GLN B  1 17  ? 34.342 27.543  -58.791 1.00 93.74  ? 35  GLN B CB    1 
ATOM   2690 N  N     . LEU B  1 18  ? 34.605 24.342  -59.123 1.00 103.07 ? 36  LEU B N     1 
ATOM   2691 C  CA    . LEU B  1 18  ? 34.011 22.996  -59.126 1.00 102.16 ? 36  LEU B CA    1 
ATOM   2692 C  C     . LEU B  1 18  ? 34.767 22.034  -58.213 1.00 102.53 ? 36  LEU B C     1 
ATOM   2693 O  O     . LEU B  1 18  ? 34.171 21.171  -57.578 1.00 91.36  ? 36  LEU B O     1 
ATOM   2694 C  CB    . LEU B  1 18  ? 33.942 22.414  -60.543 1.00 97.70  ? 36  LEU B CB    1 
ATOM   2695 C  CG    . LEU B  1 18  ? 32.688 22.697  -61.374 1.00 95.91  ? 36  LEU B CG    1 
ATOM   2696 C  CD1   . LEU B  1 18  ? 32.574 21.692  -62.508 1.00 85.14  ? 36  LEU B CD1   1 
ATOM   2697 C  CD2   . LEU B  1 18  ? 31.436 22.687  -60.509 1.00 94.30  ? 36  LEU B CD2   1 
ATOM   2698 N  N     . LEU B  1 19  ? 36.088 22.183  -58.173 1.00 109.07 ? 37  LEU B N     1 
ATOM   2699 C  CA    . LEU B  1 19  ? 36.934 21.419  -57.260 1.00 102.47 ? 37  LEU B CA    1 
ATOM   2700 C  C     . LEU B  1 19  ? 36.533 21.669  -55.810 1.00 97.11  ? 37  LEU B C     1 
ATOM   2701 O  O     . LEU B  1 19  ? 36.211 20.741  -55.087 1.00 94.38  ? 37  LEU B O     1 
ATOM   2702 C  CB    . LEU B  1 19  ? 38.400 21.806  -57.452 1.00 100.05 ? 37  LEU B CB    1 
ATOM   2703 C  CG    . LEU B  1 19  ? 39.238 20.923  -58.363 1.00 101.45 ? 37  LEU B CG    1 
ATOM   2704 C  CD1   . LEU B  1 19  ? 39.910 19.855  -57.536 1.00 90.60  ? 37  LEU B CD1   1 
ATOM   2705 C  CD2   . LEU B  1 19  ? 38.383 20.315  -59.470 1.00 99.61  ? 37  LEU B CD2   1 
ATOM   2706 N  N     . ILE B  1 20  ? 36.554 22.929  -55.391 1.00 96.51  ? 38  ILE B N     1 
ATOM   2707 C  CA    . ILE B  1 20  ? 36.145 23.286  -54.040 1.00 80.71  ? 38  ILE B CA    1 
ATOM   2708 C  C     . ILE B  1 20  ? 34.697 22.866  -53.750 1.00 84.65  ? 38  ILE B C     1 
ATOM   2709 O  O     . ILE B  1 20  ? 34.394 22.408  -52.665 1.00 84.09  ? 38  ILE B O     1 
ATOM   2710 C  CB    . ILE B  1 20  ? 36.346 24.790  -53.797 1.00 74.83  ? 38  ILE B CB    1 
ATOM   2711 C  CG1   . ILE B  1 20  ? 37.828 25.125  -53.816 1.00 79.41  ? 38  ILE B CG1   1 
ATOM   2712 C  CG2   . ILE B  1 20  ? 35.739 25.241  -52.486 1.00 73.73  ? 38  ILE B CG2   1 
ATOM   2713 C  CD1   . ILE B  1 20  ? 38.102 26.613  -54.033 1.00 103.62 ? 38  ILE B CD1   1 
ATOM   2714 N  N     . LEU B  1 21  ? 33.802 23.002  -54.718 1.00 90.11  ? 39  LEU B N     1 
ATOM   2715 C  CA    . LEU B  1 21  ? 32.404 22.653  -54.484 1.00 89.32  ? 39  LEU B CA    1 
ATOM   2716 C  C     . LEU B  1 21  ? 32.232 21.148  -54.302 1.00 94.76  ? 39  LEU B C     1 
ATOM   2717 O  O     . LEU B  1 21  ? 31.448 20.690  -53.466 1.00 96.75  ? 39  LEU B O     1 
ATOM   2718 C  CB    . LEU B  1 21  ? 31.514 23.152  -55.618 1.00 91.33  ? 39  LEU B CB    1 
ATOM   2719 C  CG    . LEU B  1 21  ? 30.164 22.436  -55.686 1.00 95.42  ? 39  LEU B CG    1 
ATOM   2720 C  CD1   . LEU B  1 21  ? 28.989 23.385  -55.510 1.00 78.22  ? 39  LEU B CD1   1 
ATOM   2721 C  CD2   . LEU B  1 21  ? 30.047 21.644  -56.985 1.00 105.44 ? 39  LEU B CD2   1 
ATOM   2722 N  N     . GLY B  1 22  ? 32.975 20.374  -55.083 1.00 97.64  ? 40  GLY B N     1 
ATOM   2723 C  CA    . GLY B  1 22  ? 32.924 18.923  -54.991 1.00 94.26  ? 40  GLY B CA    1 
ATOM   2724 C  C     . GLY B  1 22  ? 33.629 18.390  -53.757 1.00 88.94  ? 40  GLY B C     1 
ATOM   2725 O  O     . GLY B  1 22  ? 33.295 17.329  -53.254 1.00 85.15  ? 40  GLY B O     1 
ATOM   2726 N  N     . TYR B  1 23  ? 34.615 19.132  -53.271 1.00 92.94  ? 41  TYR B N     1 
ATOM   2727 C  CA    . TYR B  1 23  ? 35.314 18.781  -52.045 1.00 81.67  ? 41  TYR B CA    1 
ATOM   2728 C  C     . TYR B  1 23  ? 34.479 19.104  -50.805 1.00 86.80  ? 41  TYR B C     1 
ATOM   2729 O  O     . TYR B  1 23  ? 34.363 18.281  -49.913 1.00 92.85  ? 41  TYR B O     1 
ATOM   2730 C  CB    . TYR B  1 23  ? 36.629 19.534  -51.983 1.00 80.68  ? 41  TYR B CB    1 
ATOM   2731 C  CG    . TYR B  1 23  ? 37.237 19.604  -50.612 1.00 86.04  ? 41  TYR B CG    1 
ATOM   2732 C  CD1   . TYR B  1 23  ? 37.896 18.507  -50.078 1.00 88.58  ? 41  TYR B CD1   1 
ATOM   2733 C  CD2   . TYR B  1 23  ? 37.177 20.775  -49.852 1.00 84.69  ? 41  TYR B CD2   1 
ATOM   2734 C  CE1   . TYR B  1 23  ? 38.476 18.560  -48.821 1.00 95.41  ? 41  TYR B CE1   1 
ATOM   2735 C  CE2   . TYR B  1 23  ? 37.757 20.842  -48.591 1.00 89.85  ? 41  TYR B CE2   1 
ATOM   2736 C  CZ    . TYR B  1 23  ? 38.404 19.727  -48.079 1.00 102.64 ? 41  TYR B CZ    1 
ATOM   2737 O  OH    . TYR B  1 23  ? 38.983 19.772  -46.825 1.00 95.58  ? 41  TYR B OH    1 
ATOM   2738 N  N     . ILE B  1 24  ? 33.907 20.301  -50.743 1.00 80.92  ? 42  ILE B N     1 
ATOM   2739 C  CA    . ILE B  1 24  ? 33.029 20.678  -49.642 1.00 77.32  ? 42  ILE B CA    1 
ATOM   2740 C  C     . ILE B  1 24  ? 31.747 19.857  -49.596 1.00 81.00  ? 42  ILE B C     1 
ATOM   2741 O  O     . ILE B  1 24  ? 31.390 19.313  -48.565 1.00 86.21  ? 42  ILE B O     1 
ATOM   2742 C  CB    . ILE B  1 24  ? 32.609 22.149  -49.727 1.00 82.97  ? 42  ILE B CB    1 
ATOM   2743 C  CG1   . ILE B  1 24  ? 33.799 23.057  -49.456 1.00 86.49  ? 42  ILE B CG1   1 
ATOM   2744 C  CG2   . ILE B  1 24  ? 31.471 22.448  -48.748 1.00 74.08  ? 42  ILE B CG2   1 
ATOM   2745 C  CD1   . ILE B  1 24  ? 34.569 22.688  -48.236 1.00 78.87  ? 42  ILE B CD1   1 
ATOM   2746 N  N     . ILE B  1 25  ? 31.030 19.781  -50.703 1.00 80.31  ? 43  ILE B N     1 
ATOM   2747 C  CA    . ILE B  1 25  ? 29.769 19.065  -50.673 1.00 82.17  ? 43  ILE B CA    1 
ATOM   2748 C  C     . ILE B  1 25  ? 29.993 17.565  -50.708 1.00 85.75  ? 43  ILE B C     1 
ATOM   2749 O  O     . ILE B  1 25  ? 29.366 16.822  -49.953 1.00 83.90  ? 43  ILE B O     1 
ATOM   2750 C  CB    . ILE B  1 25  ? 28.847 19.507  -51.818 1.00 87.08  ? 43  ILE B CB    1 
ATOM   2751 C  CG1   . ILE B  1 25  ? 28.405 20.950  -51.574 1.00 83.67  ? 43  ILE B CG1   1 
ATOM   2752 C  CG2   . ILE B  1 25  ? 27.623 18.602  -51.926 1.00 75.99  ? 43  ILE B CG2   1 
ATOM   2753 C  CD1   . ILE B  1 25  ? 27.407 21.455  -52.592 1.00 99.46  ? 43  ILE B CD1   1 
ATOM   2754 N  N     . GLY B  1 26  ? 30.909 17.125  -51.562 1.00 83.71  ? 44  GLY B N     1 
ATOM   2755 C  CA    . GLY B  1 26  ? 31.106 15.702  -51.766 1.00 92.61  ? 44  GLY B CA    1 
ATOM   2756 C  C     . GLY B  1 26  ? 31.777 14.999  -50.604 1.00 88.49  ? 44  GLY B C     1 
ATOM   2757 O  O     . GLY B  1 26  ? 31.319 13.962  -50.140 1.00 93.66  ? 44  GLY B O     1 
ATOM   2758 N  N     . TYR B  1 27  ? 32.869 15.572  -50.127 1.00 89.11  ? 45  TYR B N     1 
ATOM   2759 C  CA    . TYR B  1 27  ? 33.660 14.946  -49.083 1.00 84.02  ? 45  TYR B CA    1 
ATOM   2760 C  C     . TYR B  1 27  ? 33.256 15.475  -47.711 1.00 81.23  ? 45  TYR B C     1 
ATOM   2761 O  O     . TYR B  1 27  ? 32.593 14.783  -46.961 1.00 90.90  ? 45  TYR B O     1 
ATOM   2762 C  CB    . TYR B  1 27  ? 35.128 15.216  -49.356 1.00 88.79  ? 45  TYR B CB    1 
ATOM   2763 C  CG    . TYR B  1 27  ? 36.072 14.644  -48.349 1.00 89.47  ? 45  TYR B CG    1 
ATOM   2764 C  CD1   . TYR B  1 27  ? 36.431 13.312  -48.396 1.00 93.02  ? 45  TYR B CD1   1 
ATOM   2765 C  CD2   . TYR B  1 27  ? 36.639 15.448  -47.367 1.00 98.69  ? 45  TYR B CD2   1 
ATOM   2766 C  CE1   . TYR B  1 27  ? 37.316 12.785  -47.476 1.00 102.43 ? 45  TYR B CE1   1 
ATOM   2767 C  CE2   . TYR B  1 27  ? 37.526 14.930  -46.442 1.00 99.84  ? 45  TYR B CE2   1 
ATOM   2768 C  CZ    . TYR B  1 27  ? 37.860 13.601  -46.499 1.00 103.78 ? 45  TYR B CZ    1 
ATOM   2769 O  OH    . TYR B  1 27  ? 38.739 13.103  -45.568 1.00 106.38 ? 45  TYR B OH    1 
ATOM   2770 N  N     . VAL B  1 28  ? 33.611 16.716  -47.410 1.00 75.72  ? 46  VAL B N     1 
ATOM   2771 C  CA    . VAL B  1 28  ? 33.278 17.344  -46.132 1.00 77.01  ? 46  VAL B CA    1 
ATOM   2772 C  C     . VAL B  1 28  ? 31.806 17.214  -45.680 1.00 79.49  ? 46  VAL B C     1 
ATOM   2773 O  O     . VAL B  1 28  ? 31.533 16.778  -44.569 1.00 82.03  ? 46  VAL B O     1 
ATOM   2774 C  CB    . VAL B  1 28  ? 33.685 18.835  -46.159 1.00 77.33  ? 46  VAL B CB    1 
ATOM   2775 C  CG1   . VAL B  1 28  ? 33.057 19.632  -45.005 1.00 59.17  ? 46  VAL B CG1   1 
ATOM   2776 C  CG2   . VAL B  1 28  ? 35.203 18.957  -46.190 1.00 74.94  ? 46  VAL B CG2   1 
ATOM   2777 N  N     . ILE B  1 29  ? 30.852 17.584  -46.522 1.00 81.29  ? 47  ILE B N     1 
ATOM   2778 C  CA    . ILE B  1 29  ? 29.456 17.514  -46.105 1.00 81.86  ? 47  ILE B CA    1 
ATOM   2779 C  C     . ILE B  1 29  ? 28.900 16.095  -46.201 1.00 84.51  ? 47  ILE B C     1 
ATOM   2780 O  O     . ILE B  1 29  ? 28.567 15.505  -45.184 1.00 86.54  ? 47  ILE B O     1 
ATOM   2781 C  CB    . ILE B  1 29  ? 28.563 18.464  -46.911 1.00 81.53  ? 47  ILE B CB    1 
ATOM   2782 C  CG1   . ILE B  1 29  ? 28.977 19.930  -46.686 1.00 73.74  ? 47  ILE B CG1   1 
ATOM   2783 C  CG2   . ILE B  1 29  ? 27.107 18.207  -46.556 1.00 72.98  ? 47  ILE B CG2   1 
ATOM   2784 C  CD1   . ILE B  1 29  ? 28.319 20.610  -45.502 1.00 73.84  ? 47  ILE B CD1   1 
ATOM   2785 N  N     . ILE B  1 30  ? 28.777 15.558  -47.413 1.00 85.91  ? 48  ILE B N     1 
ATOM   2786 C  CA    . ILE B  1 30  ? 28.235 14.207  -47.593 1.00 88.88  ? 48  ILE B CA    1 
ATOM   2787 C  C     . ILE B  1 30  ? 29.041 13.118  -46.866 1.00 85.08  ? 48  ILE B C     1 
ATOM   2788 O  O     . ILE B  1 30  ? 28.561 12.529  -45.909 1.00 91.72  ? 48  ILE B O     1 
ATOM   2789 C  CB    . ILE B  1 30  ? 28.020 13.830  -49.086 1.00 68.85  ? 48  ILE B CB    1 
ATOM   2790 N  N     . TYR B  1 31  ? 30.270 12.874  -47.300 1.00 82.57  ? 49  TYR B N     1 
ATOM   2791 C  CA    . TYR B  1 31  ? 31.061 11.736  -46.804 1.00 86.36  ? 49  TYR B CA    1 
ATOM   2792 C  C     . TYR B  1 31  ? 31.571 11.815  -45.352 1.00 84.62  ? 49  TYR B C     1 
ATOM   2793 O  O     . TYR B  1 31  ? 31.569 10.822  -44.652 1.00 95.85  ? 49  TYR B O     1 
ATOM   2794 C  CB    . TYR B  1 31  ? 32.221 11.456  -47.762 1.00 97.85  ? 49  TYR B CB    1 
ATOM   2795 C  CG    . TYR B  1 31  ? 33.135 10.318  -47.360 1.00 105.98 ? 49  TYR B CG    1 
ATOM   2796 C  CD1   . TYR B  1 31  ? 32.750 8.990   -47.539 1.00 110.60 ? 49  TYR B CD1   1 
ATOM   2797 C  CD2   . TYR B  1 31  ? 34.400 10.568  -46.834 1.00 108.02 ? 49  TYR B CD2   1 
ATOM   2798 C  CE1   . TYR B  1 31  ? 33.599 7.936   -47.184 1.00 119.72 ? 49  TYR B CE1   1 
ATOM   2799 C  CE2   . TYR B  1 31  ? 35.256 9.523   -46.474 1.00 117.23 ? 49  TYR B CE2   1 
ATOM   2800 C  CZ    . TYR B  1 31  ? 34.852 8.211   -46.652 1.00 124.63 ? 49  TYR B CZ    1 
ATOM   2801 O  OH    . TYR B  1 31  ? 35.702 7.182   -46.299 1.00 114.00 ? 49  TYR B OH    1 
ATOM   2802 N  N     . GLN B  1 32  ? 32.005 12.984  -44.905 1.00 80.38  ? 50  GLN B N     1 
ATOM   2803 C  CA    . GLN B  1 32  ? 32.481 13.172  -43.534 1.00 76.60  ? 50  GLN B CA    1 
ATOM   2804 C  C     . GLN B  1 32  ? 31.325 13.585  -42.587 1.00 81.51  ? 50  GLN B C     1 
ATOM   2805 O  O     . GLN B  1 32  ? 31.550 14.030  -41.443 1.00 70.78  ? 50  GLN B O     1 
ATOM   2806 C  CB    . GLN B  1 32  ? 33.650 14.175  -43.492 1.00 70.46  ? 50  GLN B CB    1 
ATOM   2807 N  N     . LYS B  1 33  ? 30.099 13.508  -43.110 1.00 80.53  ? 51  LYS B N     1 
ATOM   2808 C  CA    . LYS B  1 33  ? 28.886 13.965  -42.407 1.00 78.98  ? 51  LYS B CA    1 
ATOM   2809 C  C     . LYS B  1 33  ? 29.031 15.343  -41.730 1.00 80.48  ? 51  LYS B C     1 
ATOM   2810 O  O     . LYS B  1 33  ? 28.715 15.522  -40.545 1.00 75.50  ? 51  LYS B O     1 
ATOM   2811 C  CB    . LYS B  1 33  ? 28.352 12.900  -41.446 1.00 73.89  ? 51  LYS B CB    1 
ATOM   2812 C  CG    . LYS B  1 33  ? 27.993 11.580  -42.151 1.00 84.04  ? 51  LYS B CG    1 
ATOM   2813 C  CD    . LYS B  1 33  ? 27.458 10.546  -41.153 1.00 88.53  ? 51  LYS B CD    1 
ATOM   2814 C  CE    . LYS B  1 33  ? 27.275 9.170   -41.768 1.00 78.31  ? 51  LYS B CE    1 
ATOM   2815 N  NZ    . LYS B  1 33  ? 27.045 8.163   -40.686 1.00 77.74  ? 51  LYS B NZ    1 
ATOM   2816 N  N     . GLY B  1 34  ? 29.519 16.313  -42.504 1.00 81.46  ? 52  GLY B N     1 
ATOM   2817 C  CA    . GLY B  1 34  ? 29.724 17.657  -42.008 1.00 77.82  ? 52  GLY B CA    1 
ATOM   2818 C  C     . GLY B  1 34  ? 28.402 18.372  -41.875 1.00 81.60  ? 52  GLY B C     1 
ATOM   2819 O  O     . GLY B  1 34  ? 28.347 19.521  -41.430 1.00 79.67  ? 52  GLY B O     1 
ATOM   2820 N  N     . TYR B  1 35  ? 27.335 17.689  -42.275 1.00 71.43  ? 53  TYR B N     1 
ATOM   2821 C  CA    . TYR B  1 35  ? 25.987 18.216  -42.133 1.00 68.34  ? 53  TYR B CA    1 
ATOM   2822 C  C     . TYR B  1 35  ? 25.318 17.733  -40.867 1.00 70.31  ? 53  TYR B C     1 
ATOM   2823 O  O     . TYR B  1 35  ? 24.127 17.983  -40.649 1.00 68.12  ? 53  TYR B O     1 
ATOM   2824 C  CB    . TYR B  1 35  ? 25.143 17.777  -43.313 1.00 75.94  ? 53  TYR B CB    1 
ATOM   2825 C  CG    . TYR B  1 35  ? 24.867 16.282  -43.380 1.00 68.79  ? 53  TYR B CG    1 
ATOM   2826 C  CD1   . TYR B  1 35  ? 25.773 15.420  -43.980 1.00 75.14  ? 53  TYR B CD1   1 
ATOM   2827 C  CD2   . TYR B  1 35  ? 23.684 15.744  -42.883 1.00 60.32  ? 53  TYR B CD2   1 
ATOM   2828 C  CE1   . TYR B  1 35  ? 25.518 14.062  -44.075 1.00 74.45  ? 53  TYR B CE1   1 
ATOM   2829 C  CE2   . TYR B  1 35  ? 23.424 14.390  -42.968 1.00 62.42  ? 53  TYR B CE2   1 
ATOM   2830 C  CZ    . TYR B  1 35  ? 24.346 13.552  -43.569 1.00 71.59  ? 53  TYR B CZ    1 
ATOM   2831 O  OH    . TYR B  1 35  ? 24.109 12.198  -43.674 1.00 72.95  ? 53  TYR B OH    1 
ATOM   2832 N  N     . GLN B  1 36  ? 26.081 16.996  -40.063 1.00 83.34  ? 54  GLN B N     1 
ATOM   2833 C  CA    . GLN B  1 36  ? 25.560 16.396  -38.832 1.00 78.59  ? 54  GLN B CA    1 
ATOM   2834 C  C     . GLN B  1 36  ? 26.245 16.915  -37.581 1.00 71.94  ? 54  GLN B C     1 
ATOM   2835 O  O     . GLN B  1 36  ? 27.457 17.163  -37.571 1.00 70.39  ? 54  GLN B O     1 
ATOM   2836 C  CB    . GLN B  1 36  ? 25.678 14.873  -38.859 1.00 68.76  ? 54  GLN B CB    1 
ATOM   2837 C  CG    . GLN B  1 36  ? 24.439 14.163  -39.322 1.00 70.79  ? 54  GLN B CG    1 
ATOM   2838 C  CD    . GLN B  1 36  ? 24.588 12.660  -39.295 1.00 83.55  ? 54  GLN B CD    1 
ATOM   2839 O  OE1   . GLN B  1 36  ? 25.685 12.128  -39.131 1.00 85.85  ? 54  GLN B OE1   1 
ATOM   2840 N  NE2   . GLN B  1 36  ? 23.477 11.961  -39.462 1.00 88.17  ? 54  GLN B NE2   1 
ATOM   2841 N  N     . GLN B  1 37  ? 25.443 17.080  -36.536 1.00 69.59  ? 55  GLN B N     1 
ATOM   2842 C  CA    . GLN B  1 37  ? 25.953 17.363  -35.214 1.00 78.01  ? 55  GLN B CA    1 
ATOM   2843 C  C     . GLN B  1 37  ? 26.284 16.024  -34.551 1.00 90.44  ? 55  GLN B C     1 
ATOM   2844 O  O     . GLN B  1 37  ? 25.555 15.033  -34.719 1.00 88.12  ? 55  GLN B O     1 
ATOM   2845 C  CB    . GLN B  1 37  ? 24.905 18.115  -34.406 1.00 71.90  ? 55  GLN B CB    1 
ATOM   2846 C  CG    . GLN B  1 37  ? 25.431 19.334  -33.700 1.00 72.20  ? 55  GLN B CG    1 
ATOM   2847 C  CD    . GLN B  1 37  ? 24.332 20.065  -32.950 1.00 96.41  ? 55  GLN B CD    1 
ATOM   2848 O  OE1   . GLN B  1 37  ? 23.193 19.575  -32.848 1.00 96.28  ? 55  GLN B OE1   1 
ATOM   2849 N  NE2   . GLN B  1 37  ? 24.659 21.247  -32.419 1.00 95.78  ? 55  GLN B NE2   1 
ATOM   2850 N  N     . PHE B  1 38  ? 27.380 15.994  -33.800 1.00 85.06  ? 56  PHE B N     1 
ATOM   2851 C  CA    . PHE B  1 38  ? 27.874 14.746  -33.236 1.00 74.66  ? 56  PHE B CA    1 
ATOM   2852 C  C     . PHE B  1 38  ? 27.888 14.764  -31.719 1.00 81.58  ? 56  PHE B C     1 
ATOM   2853 O  O     . PHE B  1 38  ? 28.288 15.762  -31.111 1.00 77.81  ? 56  PHE B O     1 
ATOM   2854 C  CB    . PHE B  1 38  ? 29.275 14.475  -33.756 1.00 71.89  ? 56  PHE B CB    1 
ATOM   2855 C  CG    . PHE B  1 38  ? 29.296 13.825  -35.092 1.00 75.80  ? 56  PHE B CG    1 
ATOM   2856 C  CD1   . PHE B  1 38  ? 28.189 13.160  -35.556 1.00 78.11  ? 56  PHE B CD1   1 
ATOM   2857 C  CD2   . PHE B  1 38  ? 30.423 13.865  -35.881 1.00 94.42  ? 56  PHE B CD2   1 
ATOM   2858 C  CE1   . PHE B  1 38  ? 28.200 12.547  -36.785 1.00 78.94  ? 56  PHE B CE1   1 
ATOM   2859 C  CE2   . PHE B  1 38  ? 30.432 13.248  -37.114 1.00 100.94 ? 56  PHE B CE2   1 
ATOM   2860 C  CZ    . PHE B  1 38  ? 29.311 12.590  -37.561 1.00 79.00  ? 56  PHE B CZ    1 
ATOM   2861 N  N     . SER B  1 39  ? 27.481 13.649  -31.109 1.00 89.56  ? 57  SER B N     1 
ATOM   2862 C  CA    . SER B  1 39  ? 27.431 13.552  -29.642 1.00 82.85  ? 57  SER B CA    1 
ATOM   2863 C  C     . SER B  1 39  ? 28.567 12.725  -29.027 1.00 75.20  ? 57  SER B C     1 
ATOM   2864 O  O     . SER B  1 39  ? 29.083 11.780  -29.641 1.00 74.13  ? 57  SER B O     1 
ATOM   2865 C  CB    . SER B  1 39  ? 26.096 12.963  -29.179 1.00 75.53  ? 57  SER B CB    1 
ATOM   2866 O  OG    . SER B  1 39  ? 26.183 12.569  -27.815 1.00 78.62  ? 57  SER B OG    1 
ATOM   2867 N  N     . THR B  1 40  ? 28.965 13.097  -27.818 1.00 69.56  ? 58  THR B N     1 
ATOM   2868 C  CA    . THR B  1 40  ? 29.795 12.201  -27.026 1.00 75.83  ? 58  THR B CA    1 
ATOM   2869 C  C     . THR B  1 40  ? 28.915 11.269  -26.193 1.00 78.74  ? 58  THR B C     1 
ATOM   2870 O  O     . THR B  1 40  ? 27.690 11.432  -26.159 1.00 80.63  ? 58  THR B O     1 
ATOM   2871 C  CB    . THR B  1 40  ? 30.724 12.955  -26.091 1.00 75.61  ? 58  THR B CB    1 
ATOM   2872 O  OG1   . THR B  1 40  ? 31.402 12.005  -25.243 1.00 95.07  ? 58  THR B OG1   1 
ATOM   2873 C  CG2   . THR B  1 40  ? 29.934 13.969  -25.241 1.00 50.85  ? 58  THR B CG2   1 
ATOM   2874 N  N     . PHE B  1 41  ? 29.531 10.323  -25.488 1.00 77.42  ? 59  PHE B N     1 
ATOM   2875 C  CA    . PHE B  1 41  ? 28.764 9.220   -24.904 1.00 75.47  ? 59  PHE B CA    1 
ATOM   2876 C  C     . PHE B  1 41  ? 29.296 8.778   -23.562 1.00 70.84  ? 59  PHE B C     1 
ATOM   2877 O  O     . PHE B  1 41  ? 30.460 9.030   -23.235 1.00 67.56  ? 59  PHE B O     1 
ATOM   2878 C  CB    . PHE B  1 41  ? 28.770 8.003   -25.847 1.00 70.92  ? 59  PHE B CB    1 
ATOM   2879 C  CG    . PHE B  1 41  ? 30.136 7.403   -26.048 1.00 69.25  ? 59  PHE B CG    1 
ATOM   2880 C  CD1   . PHE B  1 41  ? 31.054 8.013   -26.896 1.00 81.56  ? 59  PHE B CD1   1 
ATOM   2881 C  CD2   . PHE B  1 41  ? 30.512 6.249   -25.382 1.00 62.60  ? 59  PHE B CD2   1 
ATOM   2882 C  CE1   . PHE B  1 41  ? 32.322 7.478   -27.082 1.00 82.98  ? 59  PHE B CE1   1 
ATOM   2883 C  CE2   . PHE B  1 41  ? 31.773 5.712   -25.564 1.00 70.42  ? 59  PHE B CE2   1 
ATOM   2884 C  CZ    . PHE B  1 41  ? 32.681 6.325   -26.415 1.00 74.00  ? 59  PHE B CZ    1 
ATOM   2885 N  N     . ASN B  1 42  ? 28.419 8.121   -22.801 1.00 68.54  ? 60  ASN B N     1 
ATOM   2886 C  CA    . ASN B  1 42  ? 28.793 7.320   -21.626 1.00 59.70  ? 60  ASN B CA    1 
ATOM   2887 C  C     . ASN B  1 42  ? 28.454 5.862   -21.852 1.00 63.35  ? 60  ASN B C     1 
ATOM   2888 O  O     . ASN B  1 42  ? 27.383 5.557   -22.376 1.00 63.93  ? 60  ASN B O     1 
ATOM   2889 C  CB    . ASN B  1 42  ? 28.020 7.754   -20.406 1.00 59.75  ? 60  ASN B CB    1 
ATOM   2890 C  CG    . ASN B  1 42  ? 28.299 9.178   -20.015 1.00 67.19  ? 60  ASN B CG    1 
ATOM   2891 O  OD1   . ASN B  1 42  ? 29.368 9.493   -19.460 1.00 62.58  ? 60  ASN B OD1   1 
ATOM   2892 N  ND2   . ASN B  1 42  ? 27.328 10.056  -20.272 1.00 59.20  ? 60  ASN B ND2   1 
ATOM   2893 N  N     . ALA B  1 43  ? 29.336 4.958   -21.431 1.00 63.13  ? 61  ALA B N     1 
ATOM   2894 C  CA    . ALA B  1 43  ? 29.072 3.530   -21.611 1.00 60.37  ? 61  ALA B CA    1 
ATOM   2895 C  C     . ALA B  1 43  ? 29.288 2.726   -20.341 1.00 65.25  ? 61  ALA B C     1 
ATOM   2896 O  O     . ALA B  1 43  ? 29.883 3.204   -19.364 1.00 60.33  ? 61  ALA B O     1 
ATOM   2897 C  CB    . ALA B  1 43  ? 29.913 2.965   -22.722 1.00 56.95  ? 61  ALA B CB    1 
ATOM   2898 N  N     . ALA B  1 44  ? 28.768 1.505   -20.365 1.00 63.81  ? 62  ALA B N     1 
ATOM   2899 C  CA    . ALA B  1 44  ? 28.963 0.556   -19.278 1.00 49.05  ? 62  ALA B CA    1 
ATOM   2900 C  C     . ALA B  1 44  ? 29.032 -0.879  -19.823 1.00 54.50  ? 62  ALA B C     1 
ATOM   2901 O  O     . ALA B  1 44  ? 28.222 -1.280  -20.680 1.00 60.01  ? 62  ALA B O     1 
ATOM   2902 C  CB    . ALA B  1 44  ? 27.853 0.697   -18.276 1.00 49.48  ? 62  ALA B CB    1 
ATOM   2903 N  N     . THR B  1 45  ? 29.990 -1.659  -19.330 1.00 47.37  ? 63  THR B N     1 
ATOM   2904 C  CA    . THR B  1 45  ? 30.119 -3.024  -19.807 1.00 43.32  ? 63  THR B CA    1 
ATOM   2905 C  C     . THR B  1 45  ? 30.349 -4.017  -18.670 1.00 49.57  ? 63  THR B C     1 
ATOM   2906 O  O     . THR B  1 45  ? 31.201 -3.804  -17.796 1.00 47.33  ? 63  THR B O     1 
ATOM   2907 C  CB    . THR B  1 45  ? 31.253 -3.146  -20.811 1.00 45.91  ? 63  THR B CB    1 
ATOM   2908 O  OG1   . THR B  1 45  ? 31.357 -1.926  -21.552 1.00 55.96  ? 63  THR B OG1   1 
ATOM   2909 C  CG2   . THR B  1 45  ? 30.985 -4.281  -21.760 1.00 43.81  ? 63  THR B CG2   1 
ATOM   2910 N  N     . THR B  1 46  ? 29.567 -5.094  -18.684 1.00 43.08  ? 64  THR B N     1 
ATOM   2911 C  CA    . THR B  1 46  ? 29.790 -6.206  -17.778 1.00 40.73  ? 64  THR B CA    1 
ATOM   2912 C  C     . THR B  1 46  ? 29.850 -7.532  -18.523 1.00 41.17  ? 64  THR B C     1 
ATOM   2913 O  O     . THR B  1 46  ? 29.367 -7.680  -19.643 1.00 44.38  ? 64  THR B O     1 
ATOM   2914 C  CB    . THR B  1 46  ? 28.721 -6.285  -16.678 1.00 42.30  ? 64  THR B CB    1 
ATOM   2915 O  OG1   . THR B  1 46  ? 27.422 -6.328  -17.279 1.00 62.51  ? 64  THR B OG1   1 
ATOM   2916 C  CG2   . THR B  1 46  ? 28.793 -5.077  -15.815 1.00 36.11  ? 64  THR B CG2   1 
ATOM   2917 N  N     . THR B  1 47  ? 30.442 -8.521  -17.887 1.00 42.26  ? 65  THR B N     1 
ATOM   2918 C  CA    . THR B  1 47  ? 30.593 -9.792  -18.555 1.00 41.83  ? 65  THR B CA    1 
ATOM   2919 C  C     . THR B  1 47  ? 30.205 -10.928 -17.620 1.00 38.44  ? 65  THR B C     1 
ATOM   2920 O  O     . THR B  1 47  ? 30.189 -10.756 -16.407 1.00 47.13  ? 65  THR B O     1 
ATOM   2921 C  CB    . THR B  1 47  ? 32.020 -9.956  -19.097 1.00 40.22  ? 65  THR B CB    1 
ATOM   2922 O  OG1   . THR B  1 47  ? 32.959 -9.796  -18.028 1.00 49.30  ? 65  THR B OG1   1 
ATOM   2923 C  CG2   . THR B  1 47  ? 32.298 -8.899  -20.142 1.00 35.99  ? 65  THR B CG2   1 
ATOM   2924 N  N     . LYS B  1 48  ? 29.809 -12.054 -18.198 1.00 38.69  ? 66  LYS B N     1 
ATOM   2925 C  CA    . LYS B  1 48  ? 29.714 -13.302 -17.440 1.00 36.28  ? 66  LYS B CA    1 
ATOM   2926 C  C     . LYS B  1 48  ? 30.191 -14.476 -18.270 1.00 32.81  ? 66  LYS B C     1 
ATOM   2927 O  O     . LYS B  1 48  ? 29.693 -14.702 -19.355 1.00 34.90  ? 66  LYS B O     1 
ATOM   2928 C  CB    . LYS B  1 48  ? 28.286 -13.541 -16.968 1.00 34.25  ? 66  LYS B CB    1 
ATOM   2929 C  CG    . LYS B  1 48  ? 28.075 -14.870 -16.309 1.00 32.69  ? 66  LYS B CG    1 
ATOM   2930 C  CD    . LYS B  1 48  ? 26.702 -14.981 -15.679 1.00 32.60  ? 66  LYS B CD    1 
ATOM   2931 C  CE    . LYS B  1 48  ? 26.546 -14.005 -14.565 1.00 37.49  ? 66  LYS B CE    1 
ATOM   2932 N  NZ    . LYS B  1 48  ? 25.245 -14.202 -13.881 1.00 39.55  ? 66  LYS B NZ    1 
ATOM   2933 N  N     . VAL B  1 49  ? 31.146 -15.233 -17.750 1.00 31.34  ? 67  VAL B N     1 
ATOM   2934 C  CA    . VAL B  1 49  ? 31.630 -16.419 -18.469 1.00 37.57  ? 67  VAL B CA    1 
ATOM   2935 C  C     . VAL B  1 49  ? 30.911 -17.729 -18.054 1.00 43.30  ? 67  VAL B C     1 
ATOM   2936 O  O     . VAL B  1 49  ? 30.481 -17.887 -16.892 1.00 45.38  ? 67  VAL B O     1 
ATOM   2937 C  CB    . VAL B  1 49  ? 33.168 -16.558 -18.366 1.00 38.78  ? 67  VAL B CB    1 
ATOM   2938 C  CG1   . VAL B  1 49  ? 33.697 -17.643 -19.298 1.00 32.27  ? 67  VAL B CG1   1 
ATOM   2939 C  CG2   . VAL B  1 49  ? 33.819 -15.232 -18.693 1.00 31.07  ? 67  VAL B CG2   1 
ATOM   2940 N  N     . LYS B  1 50  ? 30.742 -18.631 -19.025 1.00 37.53  ? 68  LYS B N     1 
ATOM   2941 C  CA    . LYS B  1 50  ? 30.160 -19.935 -18.773 1.00 37.47  ? 68  LYS B CA    1 
ATOM   2942 C  C     . LYS B  1 50  ? 31.058 -20.964 -19.389 1.00 41.77  ? 68  LYS B C     1 
ATOM   2943 O  O     . LYS B  1 50  ? 31.666 -20.702 -20.418 1.00 44.49  ? 68  LYS B O     1 
ATOM   2944 C  CB    . LYS B  1 50  ? 28.779 -20.039 -19.398 1.00 40.04  ? 68  LYS B CB    1 
ATOM   2945 C  CG    . LYS B  1 50  ? 27.624 -20.057 -18.406 1.00 41.56  ? 68  LYS B CG    1 
ATOM   2946 C  CD    . LYS B  1 50  ? 27.210 -18.683 -17.932 1.00 38.47  ? 68  LYS B CD    1 
ATOM   2947 C  CE    . LYS B  1 50  ? 25.798 -18.670 -17.400 1.00 37.20  ? 68  LYS B CE    1 
ATOM   2948 N  NZ    . LYS B  1 50  ? 25.846 -18.598 -15.923 1.00 46.50  ? 68  LYS B NZ    1 
ATOM   2949 N  N     . GLY B  1 51  ? 31.196 -22.099 -18.716 1.00 37.63  ? 69  GLY B N     1 
ATOM   2950 C  CA    . GLY B  1 51  ? 31.828 -23.264 -19.296 1.00 37.76  ? 69  GLY B CA    1 
ATOM   2951 C  C     . GLY B  1 51  ? 32.418 -24.150 -18.229 1.00 41.34  ? 69  GLY B C     1 
ATOM   2952 O  O     . GLY B  1 51  ? 32.569 -23.705 -17.094 1.00 47.18  ? 69  GLY B O     1 
ATOM   2953 N  N     . VAL B  1 52  ? 32.782 -25.377 -18.607 1.00 40.26  ? 70  VAL B N     1 
ATOM   2954 C  CA    . VAL B  1 52  ? 33.444 -26.337 -17.733 1.00 34.40  ? 70  VAL B CA    1 
ATOM   2955 C  C     . VAL B  1 52  ? 34.406 -27.144 -18.576 1.00 34.83  ? 70  VAL B C     1 
ATOM   2956 O  O     . VAL B  1 52  ? 34.146 -27.402 -19.744 1.00 41.88  ? 70  VAL B O     1 
ATOM   2957 C  CB    . VAL B  1 52  ? 32.453 -27.300 -17.048 1.00 33.52  ? 70  VAL B CB    1 
ATOM   2958 C  CG1   . VAL B  1 52  ? 31.689 -26.598 -15.930 1.00 43.23  ? 70  VAL B CG1   1 
ATOM   2959 C  CG2   . VAL B  1 52  ? 31.500 -27.857 -18.024 1.00 33.06  ? 70  VAL B CG2   1 
ATOM   2960 N  N     . VAL B  1 53  ? 35.541 -27.517 -18.010 1.00 31.13  ? 71  VAL B N     1 
ATOM   2961 C  CA    . VAL B  1 53  ? 36.453 -28.435 -18.687 1.00 34.38  ? 71  VAL B CA    1 
ATOM   2962 C  C     . VAL B  1 53  ? 36.675 -29.626 -17.783 1.00 37.31  ? 71  VAL B C     1 
ATOM   2963 O  O     . VAL B  1 53  ? 36.505 -29.522 -16.573 1.00 46.16  ? 71  VAL B O     1 
ATOM   2964 C  CB    . VAL B  1 53  ? 37.835 -27.805 -19.037 1.00 31.70  ? 71  VAL B CB    1 
ATOM   2965 C  CG1   . VAL B  1 53  ? 37.691 -26.357 -19.359 1.00 36.75  ? 71  VAL B CG1   1 
ATOM   2966 C  CG2   . VAL B  1 53  ? 38.786 -27.958 -17.906 1.00 46.26  ? 71  VAL B CG2   1 
ATOM   2967 N  N     . SER B  1 54  ? 37.020 -30.762 -18.374 1.00 38.12  ? 72  SER B N     1 
ATOM   2968 C  CA    . SER B  1 54  ? 37.462 -31.908 -17.607 1.00 43.27  ? 72  SER B CA    1 
ATOM   2969 C  C     . SER B  1 54  ? 38.799 -32.342 -18.123 1.00 46.50  ? 72  SER B C     1 
ATOM   2970 O  O     . SER B  1 54  ? 38.982 -32.466 -19.330 1.00 48.02  ? 72  SER B O     1 
ATOM   2971 C  CB    . SER B  1 54  ? 36.507 -33.082 -17.707 1.00 44.37  ? 72  SER B CB    1 
ATOM   2972 O  OG    . SER B  1 54  ? 37.251 -34.299 -17.599 1.00 56.75  ? 72  SER B OG    1 
ATOM   2973 N  N     . THR B  1 55  ? 39.759 -32.472 -17.224 1.00 37.40  ? 73  THR B N     1 
ATOM   2974 C  CA    . THR B  1 55  ? 41.009 -33.100 -17.572 1.00 46.06  ? 73  THR B CA    1 
ATOM   2975 C  C     . THR B  1 55  ? 41.154 -34.539 -17.104 1.00 54.19  ? 73  THR B C     1 
ATOM   2976 O  O     . THR B  1 55  ? 42.268 -35.042 -17.120 1.00 58.55  ? 73  THR B O     1 
ATOM   2977 C  CB    . THR B  1 55  ? 42.191 -32.323 -17.075 1.00 41.91  ? 73  THR B CB    1 
ATOM   2978 O  OG1   . THR B  1 55  ? 42.035 -32.129 -15.679 1.00 40.33  ? 73  THR B OG1   1 
ATOM   2979 C  CG2   . THR B  1 55  ? 42.281 -31.005 -17.759 1.00 34.31  ? 73  THR B CG2   1 
ATOM   2980 N  N     . LYS B  1 56  ? 40.105 -35.172 -16.579 1.00 48.39  ? 74  LYS B N     1 
ATOM   2981 C  CA    . LYS B  1 56  ? 40.330 -36.456 -15.908 1.00 51.96  ? 74  LYS B CA    1 
ATOM   2982 C  C     . LYS B  1 56  ? 40.748 -37.571 -16.864 1.00 64.27  ? 74  LYS B C     1 
ATOM   2983 O  O     . LYS B  1 56  ? 41.523 -38.461 -16.494 1.00 64.34  ? 74  LYS B O     1 
ATOM   2984 C  CB    . LYS B  1 56  ? 39.146 -36.868 -15.054 1.00 43.22  ? 74  LYS B CB    1 
ATOM   2985 C  CG    . LYS B  1 56  ? 38.008 -35.942 -15.188 1.00 56.32  ? 74  LYS B CG    1 
ATOM   2986 C  CD    . LYS B  1 56  ? 36.790 -36.469 -14.470 1.00 59.28  ? 74  LYS B CD    1 
ATOM   2987 C  CE    . LYS B  1 56  ? 37.143 -36.946 -13.084 1.00 62.98  ? 74  LYS B CE    1 
ATOM   2988 N  NZ    . LYS B  1 56  ? 35.966 -36.776 -12.184 1.00 81.55  ? 74  LYS B NZ    1 
ATOM   2989 N  N     . ASN B  1 57  ? 40.259 -37.487 -18.101 1.00 64.43  ? 75  ASN B N     1 
ATOM   2990 C  CA    . ASN B  1 57  ? 40.598 -38.423 -19.179 1.00 63.66  ? 75  ASN B CA    1 
ATOM   2991 C  C     . ASN B  1 57  ? 42.071 -38.432 -19.608 1.00 56.68  ? 75  ASN B C     1 
ATOM   2992 O  O     . ASN B  1 57  ? 42.458 -39.209 -20.469 1.00 73.37  ? 75  ASN B O     1 
ATOM   2993 C  CB    . ASN B  1 57  ? 39.708 -38.172 -20.414 1.00 83.87  ? 75  ASN B CB    1 
ATOM   2994 C  CG    . ASN B  1 57  ? 38.447 -39.058 -20.449 1.00 98.40  ? 75  ASN B CG    1 
ATOM   2995 O  OD1   . ASN B  1 57  ? 38.121 -39.763 -19.479 1.00 83.62  ? 75  ASN B OD1   1 
ATOM   2996 N  ND2   . ASN B  1 57  ? 37.726 -39.008 -21.581 1.00 90.43  ? 75  ASN B ND2   1 
ATOM   2997 N  N     . LEU B  1 58  ? 42.883 -37.541 -19.064 1.00 51.67  ? 76  LEU B N     1 
ATOM   2998 C  CA    . LEU B  1 58  ? 44.291 -37.443 -19.467 1.00 58.29  ? 76  LEU B CA    1 
ATOM   2999 C  C     . LEU B  1 58  ? 45.164 -38.599 -18.984 1.00 64.72  ? 76  LEU B C     1 
ATOM   3000 O  O     . LEU B  1 58  ? 45.074 -39.013 -17.829 1.00 71.33  ? 76  LEU B O     1 
ATOM   3001 C  CB    . LEU B  1 58  ? 44.902 -36.132 -18.959 1.00 58.01  ? 76  LEU B CB    1 
ATOM   3002 C  CG    . LEU B  1 58  ? 44.645 -34.835 -19.735 1.00 54.98  ? 76  LEU B CG    1 
ATOM   3003 C  CD1   . LEU B  1 58  ? 45.568 -33.768 -19.225 1.00 54.87  ? 76  LEU B CD1   1 
ATOM   3004 C  CD2   . LEU B  1 58  ? 44.841 -35.045 -21.223 1.00 56.07  ? 76  LEU B CD2   1 
ATOM   3005 N  N     . SER B  1 59  ? 46.020 -39.119 -19.854 1.00 61.92  ? 77  SER B N     1 
ATOM   3006 C  CA    . SER B  1 59  ? 46.974 -40.132 -19.409 1.00 73.12  ? 77  SER B CA    1 
ATOM   3007 C  C     . SER B  1 59  ? 47.998 -39.497 -18.495 1.00 64.21  ? 77  SER B C     1 
ATOM   3008 O  O     . SER B  1 59  ? 48.353 -38.357 -18.705 1.00 73.57  ? 77  SER B O     1 
ATOM   3009 C  CB    . SER B  1 59  ? 47.705 -40.763 -20.592 1.00 82.14  ? 77  SER B CB    1 
ATOM   3010 O  OG    . SER B  1 59  ? 48.693 -41.682 -20.130 1.00 81.95  ? 77  SER B OG    1 
ATOM   3011 N  N     . ASP B  1 60  ? 48.497 -40.225 -17.502 1.00 60.18  ? 78  ASP B N     1 
ATOM   3012 C  CA    . ASP B  1 60  ? 49.563 -39.692 -16.655 1.00 58.12  ? 78  ASP B CA    1 
ATOM   3013 C  C     . ASP B  1 60  ? 50.889 -39.638 -17.415 1.00 64.99  ? 78  ASP B C     1 
ATOM   3014 O  O     . ASP B  1 60  ? 51.868 -39.079 -16.944 1.00 66.94  ? 78  ASP B O     1 
ATOM   3015 C  CB    . ASP B  1 60  ? 49.737 -40.505 -15.379 1.00 56.36  ? 78  ASP B CB    1 
ATOM   3016 C  CG    . ASP B  1 60  ? 48.416 -40.947 -14.777 1.00 78.45  ? 78  ASP B CG    1 
ATOM   3017 O  OD1   . ASP B  1 60  ? 47.407 -40.983 -15.510 1.00 86.44  ? 78  ASP B OD1   1 
ATOM   3018 O  OD2   . ASP B  1 60  ? 48.385 -41.278 -13.574 1.00 69.90  ? 78  ASP B OD2   1 
ATOM   3019 N  N     . ASP B  1 61  ? 50.914 -40.231 -18.597 1.00 66.83  ? 79  ASP B N     1 
ATOM   3020 C  CA    . ASP B  1 61  ? 52.109 -40.212 -19.418 1.00 71.44  ? 79  ASP B CA    1 
ATOM   3021 C  C     . ASP B  1 61  ? 52.140 -38.894 -20.205 1.00 80.99  ? 79  ASP B C     1 
ATOM   3022 O  O     . ASP B  1 61  ? 53.094 -38.618 -20.940 1.00 83.22  ? 79  ASP B O     1 
ATOM   3023 C  CB    . ASP B  1 61  ? 52.138 -41.450 -20.334 1.00 63.76  ? 79  ASP B CB    1 
ATOM   3024 N  N     . ALA B  1 62  ? 51.085 -38.089 -20.020 1.00 79.99  ? 80  ALA B N     1 
ATOM   3025 C  CA    . ALA B  1 62  ? 50.915 -36.800 -20.693 1.00 75.97  ? 80  ALA B CA    1 
ATOM   3026 C  C     . ALA B  1 62  ? 51.566 -35.689 -19.900 1.00 63.11  ? 80  ALA B C     1 
ATOM   3027 O  O     . ALA B  1 62  ? 51.595 -34.552 -20.354 1.00 63.35  ? 80  ALA B O     1 
ATOM   3028 C  CB    . ALA B  1 62  ? 49.441 -36.491 -20.900 1.00 69.38  ? 80  ALA B CB    1 
ATOM   3029 N  N     . PHE B  1 63  ? 52.119 -36.054 -18.745 1.00 64.07  ? 81  PHE B N     1 
ATOM   3030 C  CA    . PHE B  1 63  ? 52.721 -35.130 -17.786 1.00 63.82  ? 81  PHE B CA    1 
ATOM   3031 C  C     . PHE B  1 63  ? 54.215 -35.366 -17.690 1.00 77.74  ? 81  PHE B C     1 
ATOM   3032 O  O     . PHE B  1 63  ? 54.699 -36.402 -18.125 1.00 93.51  ? 81  PHE B O     1 
ATOM   3033 C  CB    . PHE B  1 63  ? 52.121 -35.332 -16.386 1.00 57.10  ? 81  PHE B CB    1 
ATOM   3034 C  CG    . PHE B  1 63  ? 50.692 -34.912 -16.274 1.00 53.77  ? 81  PHE B CG    1 
ATOM   3035 C  CD1   . PHE B  1 63  ? 50.353 -33.598 -16.014 1.00 64.03  ? 81  PHE B CD1   1 
ATOM   3036 C  CD2   . PHE B  1 63  ? 49.682 -35.814 -16.446 1.00 57.60  ? 81  PHE B CD2   1 
ATOM   3037 C  CE1   . PHE B  1 63  ? 49.011 -33.191 -15.930 1.00 51.97  ? 81  PHE B CE1   1 
ATOM   3038 C  CE2   . PHE B  1 63  ? 48.347 -35.419 -16.367 1.00 58.41  ? 81  PHE B CE2   1 
ATOM   3039 C  CZ    . PHE B  1 63  ? 48.020 -34.106 -16.114 1.00 52.08  ? 81  PHE B CZ    1 
ATOM   3040 N  N     . TYR B  1 64  ? 54.948 -34.375 -17.183 1.00 90.98  ? 82  TYR B N     1 
ATOM   3041 C  CA    . TYR B  1 64  ? 56.273 -34.609 -16.606 1.00 95.01  ? 82  TYR B CA    1 
ATOM   3042 C  C     . TYR B  1 64  ? 56.076 -35.600 -15.455 1.00 93.62  ? 82  TYR B C     1 
ATOM   3043 O  O     . TYR B  1 64  ? 55.206 -35.406 -14.622 1.00 89.76  ? 82  TYR B O     1 
ATOM   3044 C  CB    . TYR B  1 64  ? 56.902 -33.298 -16.102 1.00 75.77  ? 82  TYR B CB    1 
ATOM   3045 C  CG    . TYR B  1 64  ? 57.394 -32.375 -17.204 1.00 69.13  ? 82  TYR B CG    1 
ATOM   3046 C  CD1   . TYR B  1 64  ? 56.511 -31.575 -17.926 1.00 70.73  ? 82  TYR B CD1   1 
ATOM   3047 C  CD2   . TYR B  1 64  ? 58.737 -32.300 -17.513 1.00 70.19  ? 82  TYR B CD2   1 
ATOM   3048 C  CE1   . TYR B  1 64  ? 56.958 -30.730 -18.927 1.00 77.07  ? 82  TYR B CE1   1 
ATOM   3049 C  CE2   . TYR B  1 64  ? 59.197 -31.467 -18.509 1.00 85.47  ? 82  TYR B CE2   1 
ATOM   3050 C  CZ    . TYR B  1 64  ? 58.310 -30.681 -19.214 1.00 88.37  ? 82  TYR B CZ    1 
ATOM   3051 O  OH    . TYR B  1 64  ? 58.790 -29.851 -20.206 1.00 85.48  ? 82  TYR B OH    1 
ATOM   3052 N  N     . PRO B  1 65  ? 56.857 -36.694 -15.442 1.00 104.32 ? 83  PRO B N     1 
ATOM   3053 C  CA    . PRO B  1 65  ? 56.722 -37.836 -14.530 1.00 104.78 ? 83  PRO B CA    1 
ATOM   3054 C  C     . PRO B  1 65  ? 57.127 -37.567 -13.082 1.00 107.53 ? 83  PRO B C     1 
ATOM   3055 O  O     . PRO B  1 65  ? 56.974 -38.449 -12.245 1.00 113.87 ? 83  PRO B O     1 
ATOM   3056 C  CB    . PRO B  1 65  ? 57.631 -38.888 -15.150 1.00 104.44 ? 83  PRO B CB    1 
ATOM   3057 C  CG    . PRO B  1 65  ? 58.722 -38.098 -15.724 1.00 105.59 ? 83  PRO B CG    1 
ATOM   3058 C  CD    . PRO B  1 65  ? 58.066 -36.845 -16.276 1.00 108.52 ? 83  PRO B CD    1 
ATOM   3059 N  N     . PHE B  1 66  ? 57.722 -36.414 -12.813 1.00 110.05 ? 84  PHE B N     1 
ATOM   3060 C  CA    . PHE B  1 66  ? 58.188 -36.063 -11.471 1.00 104.86 ? 84  PHE B CA    1 
ATOM   3061 C  C     . PHE B  1 66  ? 57.101 -35.798 -10.406 1.00 105.39 ? 84  PHE B C     1 
ATOM   3062 O  O     . PHE B  1 66  ? 57.404 -35.798 -9.220  1.00 105.99 ? 84  PHE B O     1 
ATOM   3063 C  CB    . PHE B  1 66  ? 59.129 -34.853 -11.554 1.00 85.84  ? 84  PHE B CB    1 
ATOM   3064 N  N     . LEU B  1 67  ? 55.847 -35.590 -10.814 1.00 95.96  ? 85  LEU B N     1 
ATOM   3065 C  CA    . LEU B  1 67  ? 54.822 -35.034 -9.905  1.00 96.82  ? 85  LEU B CA    1 
ATOM   3066 C  C     . LEU B  1 67  ? 54.178 -36.061 -8.974  1.00 93.56  ? 85  LEU B C     1 
ATOM   3067 O  O     . LEU B  1 67  ? 53.534 -36.995 -9.439  1.00 92.53  ? 85  LEU B O     1 
ATOM   3068 C  CB    . LEU B  1 67  ? 53.734 -34.265 -10.694 1.00 92.67  ? 85  LEU B CB    1 
ATOM   3069 C  CG    . LEU B  1 67  ? 54.311 -33.528 -11.926 1.00 107.16 ? 85  LEU B CG    1 
ATOM   3070 C  CD1   . LEU B  1 67  ? 53.317 -32.725 -12.794 1.00 86.53  ? 85  LEU B CD1   1 
ATOM   3071 C  CD2   . LEU B  1 67  ? 55.487 -32.631 -11.521 1.00 113.03 ? 85  LEU B CD2   1 
ATOM   3072 N  N     . SER B  1 68  ? 54.333 -35.858 -7.662  1.00 96.61  ? 86  SER B N     1 
ATOM   3073 C  CA    . SER B  1 68  ? 53.820 -36.775 -6.632  1.00 96.64  ? 86  SER B CA    1 
ATOM   3074 C  C     . SER B  1 68  ? 52.342 -37.064 -6.828  1.00 102.18 ? 86  SER B C     1 
ATOM   3075 O  O     . SER B  1 68  ? 51.924 -38.223 -6.908  1.00 98.57  ? 86  SER B O     1 
ATOM   3076 C  CB    . SER B  1 68  ? 54.041 -36.199 -5.231  1.00 75.81  ? 86  SER B CB    1 
ATOM   3077 N  N     . ASP B  1 69  ? 51.549 -36.003 -6.899  1.00 101.01 ? 87  ASP B N     1 
ATOM   3078 C  CA    . ASP B  1 69  ? 50.177 -36.150 -7.343  1.00 91.62  ? 87  ASP B CA    1 
ATOM   3079 C  C     . ASP B  1 69  ? 49.992 -35.464 -8.682  1.00 91.59  ? 87  ASP B C     1 
ATOM   3080 O  O     . ASP B  1 69  ? 50.293 -34.275 -8.824  1.00 93.70  ? 87  ASP B O     1 
ATOM   3081 C  CB    . ASP B  1 69  ? 49.185 -35.583 -6.344  1.00 81.04  ? 87  ASP B CB    1 
ATOM   3082 C  CG    . ASP B  1 69  ? 47.816 -36.200 -6.503  1.00 90.14  ? 87  ASP B CG    1 
ATOM   3083 O  OD1   . ASP B  1 69  ? 47.757 -37.400 -6.856  1.00 96.24  ? 87  ASP B OD1   1 
ATOM   3084 O  OD2   . ASP B  1 69  ? 46.802 -35.508 -6.278  1.00 86.51  ? 87  ASP B OD2   1 
ATOM   3085 N  N     . LYS B  1 70  ? 49.558 -36.235 -9.676  1.00 78.91  ? 88  LYS B N     1 
ATOM   3086 C  CA    . LYS B  1 70  ? 49.077 -35.658 -10.905 1.00 68.25  ? 88  LYS B CA    1 
ATOM   3087 C  C     . LYS B  1 70  ? 47.566 -35.625 -10.813 1.00 61.71  ? 88  LYS B C     1 
ATOM   3088 O  O     . LYS B  1 70  ? 46.902 -35.139 -11.707 1.00 59.57  ? 88  LYS B O     1 
ATOM   3089 C  CB    . LYS B  1 70  ? 49.552 -36.451 -12.113 1.00 59.46  ? 88  LYS B CB    1 
ATOM   3090 C  CG    . LYS B  1 70  ? 51.027 -36.772 -12.081 1.00 64.01  ? 88  LYS B CG    1 
ATOM   3091 C  CD    . LYS B  1 70  ? 51.357 -38.012 -12.935 1.00 70.37  ? 88  LYS B CD    1 
ATOM   3092 C  CE    . LYS B  1 70  ? 52.854 -38.308 -12.973 1.00 71.20  ? 88  LYS B CE    1 
ATOM   3093 N  NZ    . LYS B  1 70  ? 53.438 -38.391 -11.610 1.00 91.37  ? 88  LYS B NZ    1 
ATOM   3094 N  N     . THR B  1 71  ? 47.015 -36.130 -9.719  1.00 60.70  ? 89  THR B N     1 
ATOM   3095 C  CA    . THR B  1 71  ? 45.563 -36.072 -9.548  1.00 60.16  ? 89  THR B CA    1 
ATOM   3096 C  C     . THR B  1 71  ? 45.053 -34.624 -9.396  1.00 61.73  ? 89  THR B C     1 
ATOM   3097 O  O     . THR B  1 71  ? 43.854 -34.385 -9.492  1.00 57.08  ? 89  THR B O     1 
ATOM   3098 C  CB    . THR B  1 71  ? 45.044 -36.965 -8.383  1.00 40.97  ? 89  THR B CB    1 
ATOM   3099 N  N     . VAL B  1 72  ? 45.953 -33.663 -9.161  1.00 62.62  ? 90  VAL B N     1 
ATOM   3100 C  CA    . VAL B  1 72  ? 45.559 -32.252 -9.012  1.00 52.87  ? 90  VAL B CA    1 
ATOM   3101 C  C     . VAL B  1 72  ? 45.106 -31.675 -10.330 1.00 56.67  ? 90  VAL B C     1 
ATOM   3102 O  O     . VAL B  1 72  ? 44.227 -30.817 -10.373 1.00 62.47  ? 90  VAL B O     1 
ATOM   3103 C  CB    . VAL B  1 72  ? 46.696 -31.350 -8.490  1.00 43.91  ? 90  VAL B CB    1 
ATOM   3104 C  CG1   . VAL B  1 72  ? 46.764 -31.419 -6.992  1.00 64.19  ? 90  VAL B CG1   1 
ATOM   3105 C  CG2   . VAL B  1 72  ? 48.007 -31.763 -9.066  1.00 60.42  ? 90  VAL B CG2   1 
ATOM   3106 N  N     . TYR B  1 73  ? 45.719 -32.148 -11.405 1.00 49.42  ? 91  TYR B N     1 
ATOM   3107 C  CA    . TYR B  1 73  ? 45.410 -31.667 -12.721 1.00 46.15  ? 91  TYR B CA    1 
ATOM   3108 C  C     . TYR B  1 73  ? 44.435 -32.554 -13.483 1.00 47.75  ? 91  TYR B C     1 
ATOM   3109 O  O     . TYR B  1 73  ? 44.135 -32.295 -14.638 1.00 47.07  ? 91  TYR B O     1 
ATOM   3110 C  CB    . TYR B  1 73  ? 46.678 -31.588 -13.513 1.00 43.79  ? 91  TYR B CB    1 
ATOM   3111 C  CG    . TYR B  1 73  ? 47.741 -30.721 -12.906 1.00 39.53  ? 91  TYR B CG    1 
ATOM   3112 C  CD1   . TYR B  1 73  ? 47.533 -29.374 -12.715 1.00 39.15  ? 91  TYR B CD1   1 
ATOM   3113 C  CD2   . TYR B  1 73  ? 48.974 -31.240 -12.590 1.00 41.30  ? 91  TYR B CD2   1 
ATOM   3114 C  CE1   . TYR B  1 73  ? 48.521 -28.560 -12.195 1.00 47.39  ? 91  TYR B CE1   1 
ATOM   3115 C  CE2   . TYR B  1 73  ? 49.964 -30.449 -12.071 1.00 48.05  ? 91  TYR B CE2   1 
ATOM   3116 C  CZ    . TYR B  1 73  ? 49.744 -29.100 -11.871 1.00 45.29  ? 91  TYR B CZ    1 
ATOM   3117 O  OH    . TYR B  1 73  ? 50.747 -28.302 -11.341 1.00 40.98  ? 91  TYR B OH    1 
ATOM   3118 N  N     . LYS B  1 74  ? 43.963 -33.629 -12.881 1.00 50.23  ? 92  LYS B N     1 
ATOM   3119 C  CA    . LYS B  1 74  ? 43.024 -34.466 -13.605 1.00 48.41  ? 92  LYS B CA    1 
ATOM   3120 C  C     . LYS B  1 74  ? 41.734 -34.387 -12.864 1.00 45.96  ? 92  LYS B C     1 
ATOM   3121 O  O     . LYS B  1 74  ? 41.546 -35.096 -11.893 1.00 53.13  ? 92  LYS B O     1 
ATOM   3122 C  CB    . LYS B  1 74  ? 43.502 -35.918 -13.649 1.00 51.62  ? 92  LYS B CB    1 
ATOM   3123 C  CG    . LYS B  1 74  ? 44.913 -36.090 -14.217 1.00 61.05  ? 92  LYS B CG    1 
ATOM   3124 C  CD    . LYS B  1 74  ? 45.100 -37.401 -14.982 1.00 62.97  ? 92  LYS B CD    1 
ATOM   3125 C  CE    . LYS B  1 74  ? 45.185 -38.604 -14.091 1.00 63.01  ? 92  LYS B CE    1 
ATOM   3126 N  NZ    . LYS B  1 74  ? 44.991 -39.843 -14.872 1.00 79.67  ? 92  LYS B NZ    1 
ATOM   3127 N  N     . ARG B  1 75  ? 40.808 -33.600 -13.393 1.00 42.74  ? 93  ARG B N     1 
ATOM   3128 C  CA    . ARG B  1 75  ? 39.631 -33.162 -12.645 1.00 44.11  ? 93  ARG B CA    1 
ATOM   3129 C  C     . ARG B  1 75  ? 38.733 -32.232 -13.431 1.00 43.53  ? 93  ARG B C     1 
ATOM   3130 O  O     . ARG B  1 75  ? 39.020 -31.882 -14.573 1.00 47.13  ? 93  ARG B O     1 
ATOM   3131 C  CB    . ARG B  1 75  ? 40.049 -32.499 -11.319 1.00 48.21  ? 93  ARG B CB    1 
ATOM   3132 C  CG    . ARG B  1 75  ? 40.942 -31.287 -11.411 1.00 37.42  ? 93  ARG B CG    1 
ATOM   3133 C  CD    . ARG B  1 75  ? 40.089 -30.093 -11.169 1.00 37.56  ? 93  ARG B CD    1 
ATOM   3134 N  NE    . ARG B  1 75  ? 40.663 -29.104 -10.273 1.00 31.58  ? 93  ARG B NE    1 
ATOM   3135 C  CZ    . ARG B  1 75  ? 39.949 -28.127 -9.750  1.00 32.72  ? 93  ARG B CZ    1 
ATOM   3136 N  NH1   . ARG B  1 75  ? 38.650 -28.040 -9.999  1.00 33.85  ? 93  ARG B NH1   1 
ATOM   3137 N  NH2   . ARG B  1 75  ? 40.527 -27.247 -8.970  1.00 44.55  ? 93  ARG B NH2   1 
ATOM   3138 N  N     . VAL B  1 76  ? 37.630 -31.850 -12.816 1.00 39.94  ? 94  VAL B N     1 
ATOM   3139 C  CA    . VAL B  1 76  ? 36.748 -30.884 -13.431 1.00 39.23  ? 94  VAL B CA    1 
ATOM   3140 C  C     . VAL B  1 76  ? 37.054 -29.470 -12.992 1.00 42.45  ? 94  VAL B C     1 
ATOM   3141 O  O     . VAL B  1 76  ? 37.306 -29.192 -11.827 1.00 37.20  ? 94  VAL B O     1 
ATOM   3142 C  CB    . VAL B  1 76  ? 35.302 -31.178 -13.115 1.00 39.78  ? 94  VAL B CB    1 
ATOM   3143 C  CG1   . VAL B  1 76  ? 34.388 -30.185 -13.814 1.00 40.84  ? 94  VAL B CG1   1 
ATOM   3144 C  CG2   . VAL B  1 76  ? 34.990 -32.564 -13.560 1.00 47.75  ? 94  VAL B CG2   1 
ATOM   3145 N  N     . TRP B  1 77  ? 37.012 -28.577 -13.967 1.00 47.44  ? 95  TRP B N     1 
ATOM   3146 C  CA    . TRP B  1 77  ? 37.233 -27.172 -13.751 1.00 43.85  ? 95  TRP B CA    1 
ATOM   3147 C  C     . TRP B  1 77  ? 36.023 -26.342 -14.160 1.00 38.55  ? 95  TRP B C     1 
ATOM   3148 O  O     . TRP B  1 77  ? 35.493 -26.541 -15.230 1.00 43.37  ? 95  TRP B O     1 
ATOM   3149 C  CB    . TRP B  1 77  ? 38.419 -26.789 -14.597 1.00 38.38  ? 95  TRP B CB    1 
ATOM   3150 C  CG    . TRP B  1 77  ? 39.701 -26.842 -13.864 1.00 51.82  ? 95  TRP B CG    1 
ATOM   3151 C  CD1   . TRP B  1 77  ? 40.172 -25.956 -12.906 1.00 62.90  ? 95  TRP B CD1   1 
ATOM   3152 C  CD2   . TRP B  1 77  ? 40.700 -27.796 -14.035 1.00 32.38  ? 95  TRP B CD2   1 
ATOM   3153 N  NE1   . TRP B  1 77  ? 41.440 -26.332 -12.465 1.00 47.62  ? 95  TRP B NE1   1 
ATOM   3154 C  CE2   . TRP B  1 77  ? 41.786 -27.454 -13.153 1.00 38.57  ? 95  TRP B CE2   1 
ATOM   3155 C  CE3   . TRP B  1 77  ? 40.798 -28.887 -14.828 1.00 24.94  ? 95  TRP B CE3   1 
ATOM   3156 C  CZ2   . TRP B  1 77  ? 42.919 -28.179 -13.077 1.00 30.14  ? 95  TRP B CZ2   1 
ATOM   3157 C  CZ3   . TRP B  1 77  ? 41.914 -29.596 -14.749 1.00 49.15  ? 95  TRP B CZ3   1 
ATOM   3158 C  CH2   . TRP B  1 77  ? 42.976 -29.259 -13.872 1.00 49.70  ? 95  TRP B CH2   1 
ATOM   3159 N  N     . ASP B  1 78  ? 35.567 -25.414 -13.327 1.00 33.40  ? 96  ASP B N     1 
ATOM   3160 C  CA    . ASP B  1 78  ? 34.499 -24.523 -13.783 1.00 31.59  ? 96  ASP B CA    1 
ATOM   3161 C  C     . ASP B  1 78  ? 35.006 -23.097 -13.670 1.00 41.10  ? 96  ASP B C     1 
ATOM   3162 O  O     . ASP B  1 78  ? 36.163 -22.893 -13.268 1.00 41.82  ? 96  ASP B O     1 
ATOM   3163 C  CB    . ASP B  1 78  ? 33.216 -24.717 -12.999 1.00 32.32  ? 96  ASP B CB    1 
ATOM   3164 C  CG    . ASP B  1 78  ? 33.353 -24.334 -11.525 1.00 42.40  ? 96  ASP B CG    1 
ATOM   3165 O  OD1   . ASP B  1 78  ? 34.503 -24.135 -11.048 1.00 46.87  ? 96  ASP B OD1   1 
ATOM   3166 O  OD2   . ASP B  1 78  ? 32.299 -24.243 -10.845 1.00 37.03  ? 96  ASP B OD2   1 
ATOM   3167 N  N     . ILE B  1 79  ? 34.156 -22.119 -13.992 1.00 31.44  ? 97  ILE B N     1 
ATOM   3168 C  CA    . ILE B  1 79  ? 34.625 -20.737 -14.115 1.00 37.98  ? 97  ILE B CA    1 
ATOM   3169 C  C     . ILE B  1 79  ? 35.254 -20.162 -12.858 1.00 40.45  ? 97  ILE B C     1 
ATOM   3170 O  O     . ILE B  1 79  ? 36.165 -19.345 -12.944 1.00 43.94  ? 97  ILE B O     1 
ATOM   3171 C  CB    . ILE B  1 79  ? 33.548 -19.757 -14.655 1.00 39.35  ? 97  ILE B CB    1 
ATOM   3172 C  CG1   . ILE B  1 79  ? 32.361 -19.726 -13.730 1.00 42.72  ? 97  ILE B CG1   1 
ATOM   3173 C  CG2   . ILE B  1 79  ? 33.124 -20.097 -16.109 1.00 36.89  ? 97  ILE B CG2   1 
ATOM   3174 C  CD1   . ILE B  1 79  ? 32.457 -18.655 -12.734 1.00 46.58  ? 97  ILE B CD1   1 
ATOM   3175 N  N     . ALA B  1 80  ? 34.781 -20.567 -11.691 1.00 39.97  ? 98  ALA B N     1 
ATOM   3176 C  CA    . ALA B  1 80  ? 35.385 -20.069 -10.469 1.00 37.36  ? 98  ALA B CA    1 
ATOM   3177 C  C     . ALA B  1 80  ? 36.849 -20.484 -10.403 1.00 37.37  ? 98  ALA B C     1 
ATOM   3178 O  O     . ALA B  1 80  ? 37.677 -19.826 -9.767  1.00 40.75  ? 98  ALA B O     1 
ATOM   3179 C  CB    . ALA B  1 80  ? 34.638 -20.570 -9.285  1.00 39.91  ? 98  ALA B CB    1 
ATOM   3180 N  N     . ASP B  1 81  ? 37.172 -21.589 -11.056 1.00 33.28  ? 99  ASP B N     1 
ATOM   3181 C  CA    . ASP B  1 81  ? 38.556 -22.039 -11.083 1.00 43.27  ? 99  ASP B CA    1 
ATOM   3182 C  C     . ASP B  1 81  ? 39.315 -21.290 -12.159 1.00 35.24  ? 99  ASP B C     1 
ATOM   3183 O  O     . ASP B  1 81  ? 40.520 -21.065 -12.067 1.00 36.40  ? 99  ASP B O     1 
ATOM   3184 C  CB    . ASP B  1 81  ? 38.635 -23.538 -11.398 1.00 53.31  ? 99  ASP B CB    1 
ATOM   3185 C  CG    . ASP B  1 81  ? 38.150 -24.425 -10.265 1.00 48.22  ? 99  ASP B CG    1 
ATOM   3186 O  OD1   . ASP B  1 81  ? 38.806 -24.479 -9.180  1.00 47.61  ? 99  ASP B OD1   1 
ATOM   3187 O  OD2   . ASP B  1 81  ? 37.135 -25.110 -10.512 1.00 43.31  ? 99  ASP B OD2   1 
ATOM   3188 N  N     . ILE B  1 82  ? 38.576 -20.952 -13.205 1.00 35.10  ? 100 ILE B N     1 
ATOM   3189 C  CA    . ILE B  1 82  ? 39.115 -20.463 -14.488 1.00 33.57  ? 100 ILE B CA    1 
ATOM   3190 C  C     . ILE B  1 82  ? 39.193 -18.929 -14.596 1.00 33.24  ? 100 ILE B C     1 
ATOM   3191 O  O     . ILE B  1 82  ? 40.227 -18.402 -14.988 1.00 35.34  ? 100 ILE B O     1 
ATOM   3192 C  CB    . ILE B  1 82  ? 38.355 -21.009 -15.700 1.00 37.44  ? 100 ILE B CB    1 
ATOM   3193 C  CG1   . ILE B  1 82  ? 38.286 -22.544 -15.678 1.00 35.39  ? 100 ILE B CG1   1 
ATOM   3194 C  CG2   . ILE B  1 82  ? 39.000 -20.496 -16.950 1.00 33.12  ? 100 ILE B CG2   1 
ATOM   3195 C  CD1   . ILE B  1 82  ? 39.545 -23.182 -16.040 1.00 35.16  ? 100 ILE B CD1   1 
ATOM   3196 N  N     . VAL B  1 83  ? 38.089 -18.215 -14.357 1.00 30.35  ? 101 VAL B N     1 
ATOM   3197 C  CA    . VAL B  1 83  ? 38.161 -16.777 -14.538 1.00 34.34  ? 101 VAL B CA    1 
ATOM   3198 C  C     . VAL B  1 83  ? 38.640 -16.060 -13.242 1.00 36.26  ? 101 VAL B C     1 
ATOM   3199 O  O     . VAL B  1 83  ? 37.932 -15.966 -12.245 1.00 33.46  ? 101 VAL B O     1 
ATOM   3200 C  CB    . VAL B  1 83  ? 36.831 -16.168 -15.121 1.00 22.78  ? 101 VAL B CB    1 
ATOM   3201 C  CG1   . VAL B  1 83  ? 36.413 -16.868 -16.325 1.00 31.89  ? 101 VAL B CG1   1 
ATOM   3202 C  CG2   . VAL B  1 83  ? 35.729 -16.265 -14.143 1.00 43.52  ? 101 VAL B CG2   1 
ATOM   3203 N  N     . VAL B  1 84  ? 39.870 -15.551 -13.300 1.00 32.10  ? 102 VAL B N     1 
ATOM   3204 C  CA    . VAL B  1 84  ? 40.447 -14.859 -12.166 1.00 28.83  ? 102 VAL B CA    1 
ATOM   3205 C  C     . VAL B  1 84  ? 41.040 -13.546 -12.665 1.00 39.29  ? 102 VAL B C     1 
ATOM   3206 O  O     . VAL B  1 84  ? 41.765 -13.491 -13.688 1.00 38.88  ? 102 VAL B O     1 
ATOM   3207 C  CB    . VAL B  1 84  ? 41.598 -15.682 -11.526 1.00 28.68  ? 102 VAL B CB    1 
ATOM   3208 C  CG1   . VAL B  1 84  ? 41.052 -16.911 -10.915 1.00 30.44  ? 102 VAL B CG1   1 
ATOM   3209 C  CG2   . VAL B  1 84  ? 42.604 -16.106 -12.601 1.00 40.78  ? 102 VAL B CG2   1 
ATOM   3210 N  N     . PRO B  1 85  ? 40.725 -12.458 -11.959 1.00 34.04  ? 103 PRO B N     1 
ATOM   3211 C  CA    . PRO B  1 85  ? 39.657 -12.324 -10.964 1.00 32.15  ? 103 PRO B CA    1 
ATOM   3212 C  C     . PRO B  1 85  ? 38.272 -12.572 -11.543 1.00 34.42  ? 103 PRO B C     1 
ATOM   3213 O  O     . PRO B  1 85  ? 38.148 -12.768 -12.755 1.00 50.18  ? 103 PRO B O     1 
ATOM   3214 C  CB    . PRO B  1 85  ? 39.752 -10.858 -10.583 1.00 37.61  ? 103 PRO B CB    1 
ATOM   3215 C  CG    . PRO B  1 85  ? 40.448 -10.221 -11.714 1.00 39.32  ? 103 PRO B CG    1 
ATOM   3216 C  CD    . PRO B  1 85  ? 41.460 -11.203 -12.104 1.00 34.49  ? 103 PRO B CD    1 
ATOM   3217 N  N     . PRO B  1 86  ? 37.266 -12.691 -10.683 1.00 28.56  ? 104 PRO B N     1 
ATOM   3218 C  CA    . PRO B  1 86  ? 35.860 -12.792 -11.108 1.00 36.17  ? 104 PRO B CA    1 
ATOM   3219 C  C     . PRO B  1 86  ? 35.215 -11.487 -11.651 1.00 36.00  ? 104 PRO B C     1 
ATOM   3220 O  O     . PRO B  1 86  ? 34.177 -11.528 -12.321 1.00 47.72  ? 104 PRO B O     1 
ATOM   3221 C  CB    . PRO B  1 86  ? 35.138 -13.230 -9.824  1.00 38.97  ? 104 PRO B CB    1 
ATOM   3222 C  CG    . PRO B  1 86  ? 36.193 -13.580 -8.857  1.00 31.08  ? 104 PRO B CG    1 
ATOM   3223 C  CD    . PRO B  1 86  ? 37.416 -12.838 -9.231  1.00 28.29  ? 104 PRO B CD    1 
ATOM   3224 N  N     . GLU B  1 87  ? 35.747 -10.338 -11.275 1.00 36.26  ? 105 GLU B N     1 
ATOM   3225 C  CA    . GLU B  1 87  ? 35.259 -9.104  -11.814 1.00 34.37  ? 105 GLU B CA    1 
ATOM   3226 C  C     . GLU B  1 87  ? 36.526 -8.310  -11.981 1.00 46.25  ? 105 GLU B C     1 
ATOM   3227 O  O     . GLU B  1 87  ? 37.272 -8.046  -11.000 1.00 45.58  ? 105 GLU B O     1 
ATOM   3228 C  CB    . GLU B  1 87  ? 34.255 -8.380  -10.874 1.00 31.79  ? 105 GLU B CB    1 
ATOM   3229 C  CG    . GLU B  1 87  ? 33.684 -7.067  -11.453 1.00 39.48  ? 105 GLU B CG    1 
ATOM   3230 C  CD    . GLU B  1 87  ? 34.709 -5.941  -11.451 1.00 52.37  ? 105 GLU B CD    1 
ATOM   3231 O  OE1   . GLU B  1 87  ? 34.776 -5.132  -12.447 1.00 54.93  ? 105 GLU B OE1   1 
ATOM   3232 O  OE2   . GLU B  1 87  ? 35.433 -5.873  -10.415 1.00 32.74  ? 105 GLU B OE2   1 
ATOM   3233 N  N     . GLU B  1 88  ? 36.767 -7.913  -13.226 1.00 40.84  ? 106 GLU B N     1 
ATOM   3234 C  CA    . GLU B  1 88  ? 37.620 -6.782  -13.467 1.00 32.72  ? 106 GLU B CA    1 
ATOM   3235 C  C     . GLU B  1 88  ? 36.832 -5.912  -14.398 1.00 41.71  ? 106 GLU B C     1 
ATOM   3236 O  O     . GLU B  1 88  ? 36.136 -6.418  -15.292 1.00 44.80  ? 106 GLU B O     1 
ATOM   3237 C  CB    . GLU B  1 88  ? 38.853 -7.243  -14.130 1.00 34.85  ? 106 GLU B CB    1 
ATOM   3238 C  CG    . GLU B  1 88  ? 40.065 -6.428  -13.852 1.00 56.34  ? 106 GLU B CG    1 
ATOM   3239 C  CD    . GLU B  1 88  ? 41.223 -7.183  -14.407 1.00 47.73  ? 106 GLU B CD    1 
ATOM   3240 O  OE1   . GLU B  1 88  ? 42.336 -6.597  -14.501 1.00 36.81  ? 106 GLU B OE1   1 
ATOM   3241 O  OE2   . GLU B  1 88  ? 40.936 -8.370  -14.744 1.00 40.83  ? 106 GLU B OE2   1 
ATOM   3242 N  N     . SER B  1 89  ? 36.924 -4.601  -14.201 1.00 44.57  ? 107 SER B N     1 
ATOM   3243 C  CA    . SER B  1 89  ? 36.140 -3.716  -15.042 1.00 48.00  ? 107 SER B CA    1 
ATOM   3244 C  C     . SER B  1 89  ? 36.620 -3.742  -16.509 1.00 48.85  ? 107 SER B C     1 
ATOM   3245 O  O     . SER B  1 89  ? 37.834 -3.646  -16.804 1.00 46.95  ? 107 SER B O     1 
ATOM   3246 C  CB    . SER B  1 89  ? 36.100 -2.301  -14.483 1.00 45.04  ? 107 SER B CB    1 
ATOM   3247 O  OG    . SER B  1 89  ? 36.928 -1.455  -15.254 1.00 46.83  ? 107 SER B OG    1 
ATOM   3248 N  N     . ASN B  1 90  ? 35.649 -3.940  -17.400 1.00 41.66  ? 108 ASN B N     1 
ATOM   3249 C  CA    . ASN B  1 90  ? 35.853 -3.901  -18.842 1.00 41.49  ? 108 ASN B CA    1 
ATOM   3250 C  C     . ASN B  1 90  ? 36.886 -4.887  -19.337 1.00 42.81  ? 108 ASN B C     1 
ATOM   3251 O  O     . ASN B  1 90  ? 37.359 -4.789  -20.450 1.00 48.71  ? 108 ASN B O     1 
ATOM   3252 C  CB    . ASN B  1 90  ? 36.206 -2.498  -19.310 1.00 40.90  ? 108 ASN B CB    1 
ATOM   3253 C  CG    . ASN B  1 90  ? 35.120 -1.523  -19.038 1.00 46.63  ? 108 ASN B CG    1 
ATOM   3254 O  OD1   . ASN B  1 90  ? 33.947 -1.783  -19.328 1.00 56.13  ? 108 ASN B OD1   1 
ATOM   3255 N  ND2   . ASN B  1 90  ? 35.484 -0.397  -18.432 1.00 45.48  ? 108 ASN B ND2   1 
ATOM   3256 N  N     . GLN B  1 91  ? 37.178 -5.893  -18.531 1.00 44.96  ? 109 GLN B N     1 
ATOM   3257 C  CA    . GLN B  1 91  ? 37.859 -7.060  -19.063 1.00 45.40  ? 109 GLN B CA    1 
ATOM   3258 C  C     . GLN B  1 91  ? 37.348 -8.346  -18.431 1.00 42.64  ? 109 GLN B C     1 
ATOM   3259 O  O     . GLN B  1 91  ? 36.422 -8.322  -17.599 1.00 42.90  ? 109 GLN B O     1 
ATOM   3260 C  CB    . GLN B  1 91  ? 39.374 -6.922  -18.948 1.00 39.96  ? 109 GLN B CB    1 
ATOM   3261 C  CG    . GLN B  1 91  ? 39.844 -5.993  -17.887 1.00 40.99  ? 109 GLN B CG    1 
ATOM   3262 C  CD    . GLN B  1 91  ? 41.263 -5.535  -18.155 1.00 47.04  ? 109 GLN B CD    1 
ATOM   3263 O  OE1   . GLN B  1 91  ? 42.228 -6.294  -17.998 1.00 42.06  ? 109 GLN B OE1   1 
ATOM   3264 N  NE2   . GLN B  1 91  ? 41.400 -4.283  -18.570 1.00 53.78  ? 109 GLN B NE2   1 
ATOM   3265 N  N     . PHE B  1 92  ? 37.895 -9.455  -18.923 1.00 36.46  ? 110 PHE B N     1 
ATOM   3266 C  CA    . PHE B  1 92  ? 37.744 -10.764 -18.319 1.00 37.70  ? 110 PHE B CA    1 
ATOM   3267 C  C     . PHE B  1 92  ? 38.885 -11.678 -18.765 1.00 33.10  ? 110 PHE B C     1 
ATOM   3268 O  O     . PHE B  1 92  ? 39.364 -11.564 -19.873 1.00 35.11  ? 110 PHE B O     1 
ATOM   3269 C  CB    . PHE B  1 92  ? 36.392 -11.366 -18.655 1.00 33.08  ? 110 PHE B CB    1 
ATOM   3270 C  CG    . PHE B  1 92  ? 36.221 -11.684 -20.090 1.00 37.62  ? 110 PHE B CG    1 
ATOM   3271 C  CD1   . PHE B  1 92  ? 36.664 -12.880 -20.592 1.00 39.49  ? 110 PHE B CD1   1 
ATOM   3272 C  CD2   . PHE B  1 92  ? 35.600 -10.794 -20.944 1.00 40.63  ? 110 PHE B CD2   1 
ATOM   3273 C  CE1   . PHE B  1 92  ? 36.510 -13.186 -21.914 1.00 36.77  ? 110 PHE B CE1   1 
ATOM   3274 C  CE2   . PHE B  1 92  ? 35.444 -11.091 -22.264 1.00 38.74  ? 110 PHE B CE2   1 
ATOM   3275 C  CZ    . PHE B  1 92  ? 35.906 -12.283 -22.749 1.00 40.51  ? 110 PHE B CZ    1 
ATOM   3276 N  N     . PHE B  1 93  ? 39.261 -12.623 -17.917 1.00 30.78  ? 111 PHE B N     1 
ATOM   3277 C  CA    . PHE B  1 93  ? 40.432 -13.450 -18.134 1.00 36.99  ? 111 PHE B CA    1 
ATOM   3278 C  C     . PHE B  1 93  ? 40.063 -14.906 -18.012 1.00 39.67  ? 111 PHE B C     1 
ATOM   3279 O  O     . PHE B  1 93  ? 39.348 -15.292 -17.092 1.00 34.91  ? 111 PHE B O     1 
ATOM   3280 C  CB    . PHE B  1 93  ? 41.480 -13.097 -17.114 1.00 33.89  ? 111 PHE B CB    1 
ATOM   3281 C  CG    . PHE B  1 93  ? 42.646 -14.017 -17.066 1.00 32.40  ? 111 PHE B CG    1 
ATOM   3282 C  CD1   . PHE B  1 93  ? 42.631 -15.125 -16.272 1.00 37.95  ? 111 PHE B CD1   1 
ATOM   3283 C  CD2   . PHE B  1 93  ? 43.829 -13.691 -17.710 1.00 44.36  ? 111 PHE B CD2   1 
ATOM   3284 C  CE1   . PHE B  1 93  ? 43.762 -15.960 -16.177 1.00 43.32  ? 111 PHE B CE1   1 
ATOM   3285 C  CE2   . PHE B  1 93  ? 44.962 -14.497 -17.604 1.00 40.19  ? 111 PHE B CE2   1 
ATOM   3286 C  CZ    . PHE B  1 93  ? 44.926 -15.641 -16.827 1.00 34.51  ? 111 PHE B CZ    1 
ATOM   3287 N  N     . VAL B  1 94  ? 40.538 -15.714 -18.958 1.00 32.69  ? 112 VAL B N     1 
ATOM   3288 C  CA    . VAL B  1 94  ? 40.361 -17.138 -18.850 1.00 33.48  ? 112 VAL B CA    1 
ATOM   3289 C  C     . VAL B  1 94  ? 41.721 -17.797 -18.731 1.00 39.40  ? 112 VAL B C     1 
ATOM   3290 O  O     . VAL B  1 94  ? 42.658 -17.383 -19.407 1.00 43.54  ? 112 VAL B O     1 
ATOM   3291 C  CB    . VAL B  1 94  ? 39.558 -17.727 -20.000 1.00 30.78  ? 112 VAL B CB    1 
ATOM   3292 C  CG1   . VAL B  1 94  ? 38.199 -17.111 -20.056 1.00 35.43  ? 112 VAL B CG1   1 
ATOM   3293 C  CG2   . VAL B  1 94  ? 40.230 -17.506 -21.270 1.00 38.03  ? 112 VAL B CG2   1 
ATOM   3294 N  N     . THR B  1 95  ? 41.827 -18.789 -17.843 1.00 36.99  ? 113 THR B N     1 
ATOM   3295 C  CA    . THR B  1 95  ? 43.079 -19.479 -17.581 1.00 32.94  ? 113 THR B CA    1 
ATOM   3296 C  C     . THR B  1 95  ? 43.203 -20.593 -18.556 1.00 36.55  ? 113 THR B C     1 
ATOM   3297 O  O     . THR B  1 95  ? 42.317 -21.432 -18.659 1.00 47.44  ? 113 THR B O     1 
ATOM   3298 C  CB    . THR B  1 95  ? 43.091 -20.149 -16.220 1.00 37.12  ? 113 THR B CB    1 
ATOM   3299 O  OG1   . THR B  1 95  ? 42.696 -19.208 -15.216 1.00 36.12  ? 113 THR B OG1   1 
ATOM   3300 C  CG2   . THR B  1 95  ? 44.502 -20.718 -15.926 1.00 34.11  ? 113 THR B CG2   1 
ATOM   3301 N  N     . THR B  1 96  ? 44.253 -20.550 -19.351 1.00 36.29  ? 114 THR B N     1 
ATOM   3302 C  CA    . THR B  1 96  ? 44.565 -21.619 -20.280 1.00 37.11  ? 114 THR B CA    1 
ATOM   3303 C  C     . THR B  1 96  ? 45.510 -22.715 -19.724 1.00 38.62  ? 114 THR B C     1 
ATOM   3304 O  O     . THR B  1 96  ? 45.381 -23.896 -20.054 1.00 40.49  ? 114 THR B O     1 
ATOM   3305 C  CB    . THR B  1 96  ? 45.047 -21.035 -21.586 1.00 31.24  ? 114 THR B CB    1 
ATOM   3306 O  OG1   . THR B  1 96  ? 46.221 -20.265 -21.345 1.00 33.97  ? 114 THR B OG1   1 
ATOM   3307 C  CG2   . THR B  1 96  ? 43.994 -20.136 -22.130 1.00 30.43  ? 114 THR B CG2   1 
ATOM   3308 N  N     . ASN B  1 97  ? 46.464 -22.311 -18.890 1.00 37.46  ? 115 ASN B N     1 
ATOM   3309 C  CA    . ASN B  1 97  ? 47.437 -23.237 -18.320 1.00 28.62  ? 115 ASN B CA    1 
ATOM   3310 C  C     . ASN B  1 97  ? 47.823 -22.885 -16.892 1.00 34.60  ? 115 ASN B C     1 
ATOM   3311 O  O     . ASN B  1 97  ? 47.731 -21.754 -16.473 1.00 40.42  ? 115 ASN B O     1 
ATOM   3312 C  CB    . ASN B  1 97  ? 48.668 -23.310 -19.177 1.00 36.37  ? 115 ASN B CB    1 
ATOM   3313 C  CG    . ASN B  1 97  ? 49.512 -24.512 -18.863 1.00 46.61  ? 115 ASN B CG    1 
ATOM   3314 O  OD1   . ASN B  1 97  ? 48.994 -25.590 -18.571 1.00 46.60  ? 115 ASN B OD1   1 
ATOM   3315 N  ND2   . ASN B  1 97  ? 50.827 -24.347 -18.933 1.00 52.51  ? 115 ASN B ND2   1 
ATOM   3316 N  N     . LEU B  1 98  ? 48.275 -23.871 -16.139 1.00 45.47  ? 116 LEU B N     1 
ATOM   3317 C  CA    . LEU B  1 98  ? 48.174 -23.815 -14.691 1.00 35.80  ? 116 LEU B CA    1 
ATOM   3318 C  C     . LEU B  1 98  ? 49.312 -24.520 -14.016 1.00 42.39  ? 116 LEU B C     1 
ATOM   3319 O  O     . LEU B  1 98  ? 49.728 -25.585 -14.459 1.00 50.86  ? 116 LEU B O     1 
ATOM   3320 C  CB    . LEU B  1 98  ? 46.903 -24.567 -14.308 1.00 35.17  ? 116 LEU B CB    1 
ATOM   3321 C  CG    . LEU B  1 98  ? 46.186 -23.987 -13.097 1.00 35.56  ? 116 LEU B CG    1 
ATOM   3322 C  CD1   . LEU B  1 98  ? 46.254 -22.533 -13.253 1.00 54.40  ? 116 LEU B CD1   1 
ATOM   3323 C  CD2   . LEU B  1 98  ? 44.755 -24.416 -13.094 1.00 36.73  ? 116 LEU B CD2   1 
ATOM   3324 N  N     . ILE B  1 99  ? 49.811 -23.966 -12.927 1.00 34.66  ? 117 ILE B N     1 
ATOM   3325 C  CA    . ILE B  1 99  ? 50.714 -24.734 -12.075 1.00 33.38  ? 117 ILE B CA    1 
ATOM   3326 C  C     . ILE B  1 99  ? 50.179 -24.597 -10.657 1.00 38.89  ? 117 ILE B C     1 
ATOM   3327 O  O     . ILE B  1 99  ? 49.982 -23.499 -10.165 1.00 40.49  ? 117 ILE B O     1 
ATOM   3328 C  CB    . ILE B  1 99  ? 52.137 -24.226 -12.152 1.00 34.40  ? 117 ILE B CB    1 
ATOM   3329 C  CG1   . ILE B  1 99  ? 52.757 -24.517 -13.512 1.00 37.56  ? 117 ILE B CG1   1 
ATOM   3330 C  CG2   . ILE B  1 99  ? 52.992 -24.782 -11.037 1.00 30.13  ? 117 ILE B CG2   1 
ATOM   3331 C  CD1   . ILE B  1 99  ? 53.112 -25.905 -13.702 1.00 47.49  ? 117 ILE B CD1   1 
ATOM   3332 N  N     . ILE B  1 100 ? 49.896 -25.717 -10.018 1.00 37.90  ? 118 ILE B N     1 
ATOM   3333 C  CA    . ILE B  1 100 ? 49.372 -25.682 -8.677  1.00 36.06  ? 118 ILE B CA    1 
ATOM   3334 C  C     . ILE B  1 100 ? 50.370 -26.268 -7.684  1.00 37.54  ? 118 ILE B C     1 
ATOM   3335 O  O     . ILE B  1 100 ? 50.851 -27.376 -7.854  1.00 43.01  ? 118 ILE B O     1 
ATOM   3336 C  CB    . ILE B  1 100 ? 48.056 -26.436 -8.592  1.00 31.41  ? 118 ILE B CB    1 
ATOM   3337 C  CG1   . ILE B  1 100 ? 47.202 -26.085 -9.768  1.00 29.25  ? 118 ILE B CG1   1 
ATOM   3338 C  CG2   . ILE B  1 100 ? 47.297 -26.090 -7.320  1.00 36.15  ? 118 ILE B CG2   1 
ATOM   3339 C  CD1   . ILE B  1 100 ? 45.908 -26.742 -9.708  1.00 27.06  ? 118 ILE B CD1   1 
ATOM   3340 N  N     . THR B  1 101 ? 50.700 -25.470 -6.676  1.00 38.09  ? 119 THR B N     1 
ATOM   3341 C  CA    . THR B  1 101 ? 51.445 -25.906 -5.508  1.00 29.21  ? 119 THR B CA    1 
ATOM   3342 C  C     . THR B  1 101 ? 50.410 -25.942 -4.377  1.00 35.80  ? 119 THR B C     1 
ATOM   3343 O  O     . THR B  1 101 ? 49.967 -24.918 -3.869  1.00 35.35  ? 119 THR B O     1 
ATOM   3344 C  CB    . THR B  1 101 ? 52.556 -24.913 -5.230  1.00 33.92  ? 119 THR B CB    1 
ATOM   3345 O  OG1   . THR B  1 101 ? 53.436 -24.883 -6.359  1.00 37.27  ? 119 THR B OG1   1 
ATOM   3346 C  CG2   . THR B  1 101 ? 53.328 -25.283 -3.968  1.00 31.46  ? 119 THR B CG2   1 
ATOM   3347 N  N     . PRO B  1 102 ? 49.968 -27.140 -4.035  1.00 37.05  ? 120 PRO B N     1 
ATOM   3348 C  CA    . PRO B  1 102 ? 48.773 -27.343 -3.230  1.00 34.98  ? 120 PRO B CA    1 
ATOM   3349 C  C     . PRO B  1 102 ? 48.950 -27.017 -1.757  1.00 39.67  ? 120 PRO B C     1 
ATOM   3350 O  O     . PRO B  1 102 ? 47.959 -26.755 -1.053  1.00 42.40  ? 120 PRO B O     1 
ATOM   3351 C  CB    . PRO B  1 102 ? 48.507 -28.824 -3.420  1.00 32.56  ? 120 PRO B CB    1 
ATOM   3352 C  CG    . PRO B  1 102 ? 49.318 -29.213 -4.582  1.00 37.49  ? 120 PRO B CG    1 
ATOM   3353 C  CD    . PRO B  1 102 ? 50.526 -28.413 -4.480  1.00 37.52  ? 120 PRO B CD    1 
ATOM   3354 N  N     . SER B  1 103 ? 50.171 -27.136 -1.252  1.00 32.46  ? 121 SER B N     1 
ATOM   3355 C  CA    . SER B  1 103 ? 50.398 -26.681 0.111   1.00 33.08  ? 121 SER B CA    1 
ATOM   3356 C  C     . SER B  1 103 ? 51.793 -26.092 0.303   1.00 36.86  ? 121 SER B C     1 
ATOM   3357 O  O     . SER B  1 103 ? 52.798 -26.744 -0.042  1.00 44.25  ? 121 SER B O     1 
ATOM   3358 C  CB    . SER B  1 103 ? 50.063 -27.789 1.127   1.00 30.42  ? 121 SER B CB    1 
ATOM   3359 O  OG    . SER B  1 103 ? 50.175 -27.352 2.443   1.00 32.91  ? 121 SER B OG    1 
ATOM   3360 N  N     . GLN B  1 104 ? 51.838 -24.864 0.837   1.00 31.15  ? 122 GLN B N     1 
ATOM   3361 C  CA    . GLN B  1 104 ? 53.072 -24.199 1.292   1.00 32.29  ? 122 GLN B CA    1 
ATOM   3362 C  C     . GLN B  1 104 ? 52.885 -23.727 2.747   1.00 41.91  ? 122 GLN B C     1 
ATOM   3363 O  O     . GLN B  1 104 ? 51.744 -23.445 3.183   1.00 37.00  ? 122 GLN B O     1 
ATOM   3364 C  CB    . GLN B  1 104 ? 53.413 -23.000 0.409   1.00 30.14  ? 122 GLN B CB    1 
ATOM   3365 C  CG    . GLN B  1 104 ? 53.825 -23.341 -1.029  1.00 29.72  ? 122 GLN B CG    1 
ATOM   3366 C  CD    . GLN B  1 104 ? 54.240 -22.103 -1.806  1.00 32.11  ? 122 GLN B CD    1 
ATOM   3367 O  OE1   . GLN B  1 104 ? 53.619 -21.044 -1.698  1.00 34.31  ? 122 GLN B OE1   1 
ATOM   3368 N  NE2   . GLN B  1 104 ? 55.287 -22.234 -2.602  1.00 34.37  ? 122 GLN B NE2   1 
ATOM   3369 N  N     . GLU B  1 105 ? 53.987 -23.685 3.504   1.00 30.13  ? 123 GLU B N     1 
ATOM   3370 C  CA    . GLU B  1 105 ? 53.997 -22.983 4.769   1.00 33.21  ? 123 GLU B CA    1 
ATOM   3371 C  C     . GLU B  1 105 ? 55.368 -22.453 5.049   1.00 40.19  ? 123 GLU B C     1 
ATOM   3372 O  O     . GLU B  1 105 ? 56.333 -22.878 4.422   1.00 36.19  ? 123 GLU B O     1 
ATOM   3373 C  CB    . GLU B  1 105 ? 53.501 -23.829 5.898   1.00 41.58  ? 123 GLU B CB    1 
ATOM   3374 C  CG    . GLU B  1 105 ? 54.282 -25.098 6.094   1.00 42.23  ? 123 GLU B CG    1 
ATOM   3375 C  CD    . GLU B  1 105 ? 53.786 -25.882 7.300   1.00 56.30  ? 123 GLU B CD    1 
ATOM   3376 O  OE1   . GLU B  1 105 ? 54.581 -26.647 7.859   1.00 60.28  ? 123 GLU B OE1   1 
ATOM   3377 O  OE2   . GLU B  1 105 ? 52.589 -25.726 7.672   1.00 66.00  ? 123 GLU B OE2   1 
ATOM   3378 N  N     . ILE B  1 106 ? 55.469 -21.499 5.968   1.00 41.16  ? 124 ILE B N     1 
ATOM   3379 C  CA    . ILE B  1 106 ? 56.761 -20.847 6.117   1.00 41.65  ? 124 ILE B CA    1 
ATOM   3380 C  C     . ILE B  1 106 ? 57.700 -21.704 6.950   1.00 39.64  ? 124 ILE B C     1 
ATOM   3381 O  O     . ILE B  1 106 ? 57.395 -22.070 8.084   1.00 39.62  ? 124 ILE B O     1 
ATOM   3382 C  CB    . ILE B  1 106 ? 56.646 -19.396 6.641   1.00 39.11  ? 124 ILE B CB    1 
ATOM   3383 C  CG1   . ILE B  1 106 ? 55.643 -18.622 5.819   1.00 36.04  ? 124 ILE B CG1   1 
ATOM   3384 C  CG2   . ILE B  1 106 ? 57.963 -18.654 6.525   1.00 35.32  ? 124 ILE B CG2   1 
ATOM   3385 C  CD1   . ILE B  1 106 ? 55.477 -17.257 6.328   1.00 37.97  ? 124 ILE B CD1   1 
ATOM   3386 N  N     . LYS B  1 107 ? 58.824 -22.042 6.331   1.00 36.36  ? 125 LYS B N     1 
ATOM   3387 C  CA    . LYS B  1 107 ? 59.817 -22.940 6.910   1.00 39.23  ? 125 LYS B CA    1 
ATOM   3388 C  C     . LYS B  1 107 ? 61.111 -22.848 6.129   1.00 49.00  ? 125 LYS B C     1 
ATOM   3389 O  O     . LYS B  1 107 ? 61.364 -21.820 5.484   1.00 51.65  ? 125 LYS B O     1 
ATOM   3390 C  CB    . LYS B  1 107 ? 59.334 -24.387 7.004   1.00 38.38  ? 125 LYS B CB    1 
ATOM   3391 C  CG    . LYS B  1 107 ? 58.556 -24.863 5.830   1.00 45.53  ? 125 LYS B CG    1 
ATOM   3392 C  CD    . LYS B  1 107 ? 58.517 -26.369 5.752   1.00 45.83  ? 125 LYS B CD    1 
ATOM   3393 C  CE    . LYS B  1 107 ? 57.181 -26.896 6.201   1.00 44.18  ? 125 LYS B CE    1 
ATOM   3394 N  NZ    . LYS B  1 107 ? 56.450 -27.565 5.110   1.00 42.03  ? 125 LYS B NZ    1 
ATOM   3395 N  N     . THR B  1 108 ? 61.979 -23.850 6.279   1.00 45.30  ? 126 THR B N     1 
ATOM   3396 C  CA    . THR B  1 108 ? 63.162 -23.946 5.424   1.00 47.20  ? 126 THR B CA    1 
ATOM   3397 C  C     . THR B  1 108 ? 62.994 -24.955 4.292   1.00 47.99  ? 126 THR B C     1 
ATOM   3398 O  O     . THR B  1 108 ? 62.427 -26.025 4.477   1.00 51.53  ? 126 THR B O     1 
ATOM   3399 C  CB    . THR B  1 108 ? 64.418 -24.316 6.198   1.00 46.81  ? 126 THR B CB    1 
ATOM   3400 O  OG1   . THR B  1 108 ? 64.144 -25.467 6.994   1.00 63.35  ? 126 THR B OG1   1 
ATOM   3401 C  CG2   . THR B  1 108 ? 64.827 -23.188 7.086   1.00 45.45  ? 126 THR B CG2   1 
ATOM   3402 N  N     . CYS B  1 109 ? 63.527 -24.598 3.127   1.00 48.80  ? 127 CYS B N     1 
ATOM   3403 C  CA    . CYS B  1 109 ? 63.395 -25.345 1.892   1.00 37.79  ? 127 CYS B CA    1 
ATOM   3404 C  C     . CYS B  1 109 ? 64.701 -25.286 1.207   1.00 48.61  ? 127 CYS B C     1 
ATOM   3405 O  O     . CYS B  1 109 ? 65.456 -24.323 1.345   1.00 52.51  ? 127 CYS B O     1 
ATOM   3406 C  CB    . CYS B  1 109 ? 62.524 -24.579 0.900   1.00 45.23  ? 127 CYS B CB    1 
ATOM   3407 S  SG    . CYS B  1 109 ? 60.817 -24.734 1.055   1.00 58.76  ? 127 CYS B SG    1 
ATOM   3408 N  N     . PRO B  1 110 ? 64.942 -26.275 0.372   1.00 46.59  ? 128 PRO B N     1 
ATOM   3409 C  CA    . PRO B  1 110 ? 65.867 -26.072 -0.739  1.00 51.84  ? 128 PRO B CA    1 
ATOM   3410 C  C     . PRO B  1 110 ? 65.207 -25.125 -1.748  1.00 50.50  ? 128 PRO B C     1 
ATOM   3411 O  O     . PRO B  1 110 ? 63.970 -25.119 -1.878  1.00 53.99  ? 128 PRO B O     1 
ATOM   3412 C  CB    . PRO B  1 110 ? 66.019 -27.477 -1.318  1.00 48.81  ? 128 PRO B CB    1 
ATOM   3413 C  CG    . PRO B  1 110 ? 64.810 -28.196 -0.895  1.00 41.74  ? 128 PRO B CG    1 
ATOM   3414 C  CD    . PRO B  1 110 ? 64.344 -27.610 0.383   1.00 45.66  ? 128 PRO B CD    1 
ATOM   3415 N  N     . GLU B  1 111 ? 66.022 -24.325 -2.429  1.00 46.37  ? 129 GLU B N     1 
ATOM   3416 C  CA    . GLU B  1 111 ? 65.524 -23.358 -3.399  1.00 50.44  ? 129 GLU B CA    1 
ATOM   3417 C  C     . GLU B  1 111 ? 65.337 -23.931 -4.800  1.00 59.66  ? 129 GLU B C     1 
ATOM   3418 O  O     . GLU B  1 111 ? 65.661 -25.097 -5.054  1.00 64.63  ? 129 GLU B O     1 
ATOM   3419 C  CB    . GLU B  1 111 ? 66.495 -22.194 -3.498  1.00 51.44  ? 129 GLU B CB    1 
ATOM   3420 C  CG    . GLU B  1 111 ? 65.937 -20.866 -3.039  1.00 57.30  ? 129 GLU B CG    1 
ATOM   3421 C  CD    . GLU B  1 111 ? 64.911 -20.256 -3.985  1.00 55.85  ? 129 GLU B CD    1 
ATOM   3422 O  OE1   . GLU B  1 111 ? 64.253 -20.988 -4.765  1.00 47.80  ? 129 GLU B OE1   1 
ATOM   3423 O  OE2   . GLU B  1 111 ? 64.765 -19.017 -3.928  1.00 54.82  ? 129 GLU B OE2   1 
ATOM   3424 N  N     . ASP B  1 112 ? 64.825 -23.093 -5.702  1.00 54.03  ? 130 ASP B N     1 
ATOM   3425 C  CA    . ASP B  1 112 ? 64.744 -23.426 -7.118  1.00 54.38  ? 130 ASP B CA    1 
ATOM   3426 C  C     . ASP B  1 112 ? 66.171 -23.558 -7.618  1.00 56.66  ? 130 ASP B C     1 
ATOM   3427 O  O     . ASP B  1 112 ? 66.921 -22.602 -7.559  1.00 63.94  ? 130 ASP B O     1 
ATOM   3428 C  CB    . ASP B  1 112 ? 64.019 -22.311 -7.872  1.00 55.04  ? 130 ASP B CB    1 
ATOM   3429 C  CG    . ASP B  1 112 ? 63.324 -22.802 -9.119  1.00 66.37  ? 130 ASP B CG    1 
ATOM   3430 O  OD1   . ASP B  1 112 ? 62.938 -23.988 -9.161  1.00 81.42  ? 130 ASP B OD1   1 
ATOM   3431 O  OD2   . ASP B  1 112 ? 63.140 -22.002 -10.060 1.00 66.39  ? 130 ASP B OD2   1 
ATOM   3432 N  N     . PRO B  1 113 ? 66.565 -24.747 -8.094  1.00 54.13  ? 131 PRO B N     1 
ATOM   3433 C  CA    . PRO B  1 113 ? 67.951 -24.963 -8.527  1.00 56.80  ? 131 PRO B CA    1 
ATOM   3434 C  C     . PRO B  1 113 ? 68.272 -24.147 -9.781  1.00 62.97  ? 131 PRO B C     1 
ATOM   3435 O  O     . PRO B  1 113 ? 69.442 -23.870 -10.044 1.00 58.91  ? 131 PRO B O     1 
ATOM   3436 C  CB    . PRO B  1 113 ? 68.003 -26.462 -8.849  1.00 46.28  ? 131 PRO B CB    1 
ATOM   3437 C  CG    . PRO B  1 113 ? 66.712 -27.013 -8.407  1.00 58.67  ? 131 PRO B CG    1 
ATOM   3438 C  CD    . PRO B  1 113 ? 65.722 -25.902 -8.411  1.00 62.28  ? 131 PRO B CD    1 
ATOM   3439 N  N     . SER B  1 114 ? 67.236 -23.746 -10.518 1.00 61.86  ? 132 SER B N     1 
ATOM   3440 C  CA    . SER B  1 114 ? 67.384 -22.964 -11.740 1.00 58.70  ? 132 SER B CA    1 
ATOM   3441 C  C     . SER B  1 114 ? 67.836 -21.534 -11.479 1.00 57.34  ? 132 SER B C     1 
ATOM   3442 O  O     . SER B  1 114 ? 68.102 -20.793 -12.421 1.00 73.81  ? 132 SER B O     1 
ATOM   3443 C  CB    . SER B  1 114 ? 66.057 -22.918 -12.478 1.00 58.95  ? 132 SER B CB    1 
ATOM   3444 O  OG    . SER B  1 114 ? 65.015 -22.677 -11.547 1.00 70.80  ? 132 SER B OG    1 
ATOM   3445 N  N     . ILE B  1 115 ? 67.915 -21.133 -10.215 1.00 48.95  ? 133 ILE B N     1 
ATOM   3446 C  CA    . ILE B  1 115 ? 68.379 -19.804 -9.891  1.00 41.84  ? 133 ILE B CA    1 
ATOM   3447 C  C     . ILE B  1 115 ? 69.839 -19.900 -9.637  1.00 52.67  ? 133 ILE B C     1 
ATOM   3448 O  O     . ILE B  1 115 ? 70.235 -20.384 -8.589  1.00 60.89  ? 133 ILE B O     1 
ATOM   3449 C  CB    . ILE B  1 115 ? 67.731 -19.338 -8.614  1.00 52.48  ? 133 ILE B CB    1 
ATOM   3450 C  CG1   . ILE B  1 115 ? 66.229 -19.127 -8.835  1.00 57.35  ? 133 ILE B CG1   1 
ATOM   3451 C  CG2   . ILE B  1 115 ? 68.381 -18.069 -8.086  1.00 44.96  ? 133 ILE B CG2   1 
ATOM   3452 C  CD1   . ILE B  1 115 ? 65.501 -18.626 -7.613  1.00 53.60  ? 133 ILE B CD1   1 
ATOM   3453 N  N     . LYS B  1 116 ? 70.647 -19.383 -10.562 1.00 59.70  ? 134 LYS B N     1 
ATOM   3454 C  CA    . LYS B  1 116 ? 72.108 -19.482 -10.454 1.00 65.13  ? 134 LYS B CA    1 
ATOM   3455 C  C     . LYS B  1 116 ? 72.637 -18.984 -9.097  1.00 57.44  ? 134 LYS B C     1 
ATOM   3456 O  O     . LYS B  1 116 ? 73.582 -19.533 -8.541  1.00 56.56  ? 134 LYS B O     1 
ATOM   3457 C  CB    . LYS B  1 116 ? 72.807 -18.761 -11.611 1.00 58.21  ? 134 LYS B CB    1 
ATOM   3458 N  N     . GLU B  1 117 ? 71.995 -17.967 -8.549  1.00 54.61  ? 135 GLU B N     1 
ATOM   3459 C  CA    . GLU B  1 117 ? 72.460 -17.375 -7.306  1.00 62.62  ? 135 GLU B CA    1 
ATOM   3460 C  C     . GLU B  1 117 ? 72.523 -18.389 -6.152  1.00 64.41  ? 135 GLU B C     1 
ATOM   3461 O  O     . GLU B  1 117 ? 73.314 -18.213 -5.215  1.00 65.33  ? 135 GLU B O     1 
ATOM   3462 C  CB    . GLU B  1 117 ? 71.617 -16.140 -6.922  1.00 65.45  ? 135 GLU B CB    1 
ATOM   3463 C  CG    . GLU B  1 117 ? 72.382 -15.114 -6.074  1.00 75.93  ? 135 GLU B CG    1 
ATOM   3464 C  CD    . GLU B  1 117 ? 71.488 -14.251 -5.167  1.00 96.76  ? 135 GLU B CD    1 
ATOM   3465 O  OE1   . GLU B  1 117 ? 71.824 -14.120 -3.964  1.00 78.79  ? 135 GLU B OE1   1 
ATOM   3466 O  OE2   . GLU B  1 117 ? 70.467 -13.689 -5.647  1.00 101.98 ? 135 GLU B OE2   1 
ATOM   3467 N  N     . ALA B  1 118 ? 71.700 -19.442 -6.211  1.00 65.19  ? 136 ALA B N     1 
ATOM   3468 C  CA    . ALA B  1 118 ? 71.756 -20.505 -5.194  1.00 61.23  ? 136 ALA B CA    1 
ATOM   3469 C  C     . ALA B  1 118 ? 72.424 -21.691 -5.788  1.00 64.48  ? 136 ALA B C     1 
ATOM   3470 O  O     . ALA B  1 118 ? 71.828 -22.426 -6.551  1.00 74.87  ? 136 ALA B O     1 
ATOM   3471 C  CB    . ALA B  1 118 ? 70.369 -20.907 -4.770  1.00 55.77  ? 136 ALA B CB    1 
ATOM   3472 N  N     . HIS B  1 119 ? 73.663 -21.909 -5.431  1.00 66.54  ? 137 HIS B N     1 
ATOM   3473 C  CA    . HIS B  1 119 ? 74.311 -23.085 -5.924  1.00 71.82  ? 137 HIS B CA    1 
ATOM   3474 C  C     . HIS B  1 119 ? 75.296 -23.538 -4.867  1.00 77.96  ? 137 HIS B C     1 
ATOM   3475 O  O     . HIS B  1 119 ? 75.990 -22.722 -4.277  1.00 78.97  ? 137 HIS B O     1 
ATOM   3476 C  CB    . HIS B  1 119 ? 74.978 -22.817 -7.264  1.00 66.00  ? 137 HIS B CB    1 
ATOM   3477 C  CG    . HIS B  1 119 ? 75.570 -24.046 -7.880  1.00 106.29 ? 137 HIS B CG    1 
ATOM   3478 N  ND1   . HIS B  1 119 ? 76.928 -24.222 -8.030  1.00 116.11 ? 137 HIS B ND1   1 
ATOM   3479 C  CD2   . HIS B  1 119 ? 74.989 -25.175 -8.357  1.00 115.29 ? 137 HIS B CD2   1 
ATOM   3480 C  CE1   . HIS B  1 119 ? 77.161 -25.403 -8.582  1.00 111.42 ? 137 HIS B CE1   1 
ATOM   3481 N  NE2   . HIS B  1 119 ? 76.002 -26.000 -8.789  1.00 122.82 ? 137 HIS B NE2   1 
ATOM   3482 N  N     . CYS B  1 120 ? 75.343 -24.838 -4.614  1.00 68.94  ? 138 CYS B N     1 
ATOM   3483 C  CA    . CYS B  1 120 ? 76.302 -25.360 -3.670  1.00 66.86  ? 138 CYS B CA    1 
ATOM   3484 C  C     . CYS B  1 120 ? 77.089 -26.439 -4.322  1.00 77.13  ? 138 CYS B C     1 
ATOM   3485 O  O     . CYS B  1 120 ? 76.635 -27.049 -5.305  1.00 69.80  ? 138 CYS B O     1 
ATOM   3486 C  CB    . CYS B  1 120 ? 75.607 -25.987 -2.497  1.00 69.53  ? 138 CYS B CB    1 
ATOM   3487 S  SG    . CYS B  1 120 ? 74.548 -24.899 -1.736  1.00 77.23  ? 138 CYS B SG    1 
ATOM   3488 N  N     . LYS B  1 121 ? 78.261 -26.701 -3.756  1.00 62.87  ? 139 LYS B N     1 
ATOM   3489 C  CA    . LYS B  1 121 ? 79.013 -27.863 -4.186  1.00 68.09  ? 139 LYS B CA    1 
ATOM   3490 C  C     . LYS B  1 121 ? 78.336 -29.120 -3.601  1.00 70.55  ? 139 LYS B C     1 
ATOM   3491 O  O     . LYS B  1 121 ? 78.050 -30.084 -4.326  1.00 66.08  ? 139 LYS B O     1 
ATOM   3492 C  CB    . LYS B  1 121 ? 80.490 -27.734 -3.789  1.00 63.22  ? 139 LYS B CB    1 
ATOM   3493 N  N     . SER B  1 122 ? 78.048 -29.079 -2.301  1.00 59.88  ? 140 SER B N     1 
ATOM   3494 C  CA    . SER B  1 122 ? 77.582 -30.251 -1.572  1.00 60.19  ? 140 SER B CA    1 
ATOM   3495 C  C     . SER B  1 122 ? 77.144 -29.807 -0.191  1.00 57.68  ? 140 SER B C     1 
ATOM   3496 O  O     . SER B  1 122 ? 77.204 -28.636 0.102   1.00 58.87  ? 140 SER B O     1 
ATOM   3497 C  CB    . SER B  1 122 ? 78.695 -31.300 -1.454  1.00 66.43  ? 140 SER B CB    1 
ATOM   3498 O  OG    . SER B  1 122 ? 79.455 -31.086 -0.270  1.00 63.96  ? 140 SER B OG    1 
ATOM   3499 N  N     . GLU B  1 123 ? 76.718 -30.733 0.659   1.00 56.34  ? 141 GLU B N     1 
ATOM   3500 C  CA    . GLU B  1 123 ? 76.148 -30.373 1.946   1.00 53.12  ? 141 GLU B CA    1 
ATOM   3501 C  C     . GLU B  1 123 ? 77.272 -29.845 2.836   1.00 58.13  ? 141 GLU B C     1 
ATOM   3502 O  O     . GLU B  1 123 ? 77.048 -29.129 3.828   1.00 49.77  ? 141 GLU B O     1 
ATOM   3503 C  CB    . GLU B  1 123 ? 75.460 -31.576 2.613   1.00 40.24  ? 141 GLU B CB    1 
ATOM   3504 C  CG    . GLU B  1 123 ? 74.103 -31.955 2.173   1.00 42.15  ? 141 GLU B CG    1 
ATOM   3505 C  CD    . GLU B  1 123 ? 74.148 -32.864 0.855   1.00 44.54  ? 141 GLU B CD    1 
ATOM   3506 O  OE1   . GLU B  1 123 ? 75.239 -33.177 0.336   1.00 40.29  ? 141 GLU B OE1   1 
ATOM   3507 O  OE2   . GLU B  1 123 ? 73.067 -33.166 0.434   1.00 40.25  ? 141 GLU B OE2   1 
ATOM   3508 N  N     . ASN B  1 124 ? 78.494 -30.193 2.467   1.00 62.67  ? 142 ASN B N     1 
ATOM   3509 C  CA    . ASN B  1 124 ? 79.614 -29.811 3.278   1.00 69.73  ? 142 ASN B CA    1 
ATOM   3510 C  C     . ASN B  1 124 ? 80.004 -28.379 2.996   1.00 69.87  ? 142 ASN B C     1 
ATOM   3511 O  O     . ASN B  1 124 ? 80.910 -27.852 3.626   1.00 71.76  ? 142 ASN B O     1 
ATOM   3512 C  CB    . ASN B  1 124 ? 80.786 -30.742 3.014   1.00 76.53  ? 142 ASN B CB    1 
ATOM   3513 C  CG    . ASN B  1 124 ? 80.797 -31.925 3.941   1.00 83.80  ? 142 ASN B CG    1 
ATOM   3514 O  OD1   . ASN B  1 124 ? 80.430 -31.813 5.110   1.00 80.57  ? 142 ASN B OD1   1 
ATOM   3515 N  ND2   . ASN B  1 124 ? 81.190 -33.087 3.395   1.00 87.60  ? 142 ASN B ND2   1 
ATOM   3516 N  N     . ASP B  1 125 ? 79.286 -27.737 2.085   1.00 69.73  ? 143 ASP B N     1 
ATOM   3517 C  CA    . ASP B  1 125 ? 79.691 -26.443 1.573   1.00 68.68  ? 143 ASP B CA    1 
ATOM   3518 C  C     . ASP B  1 125 ? 79.176 -25.296 2.449   1.00 74.63  ? 143 ASP B C     1 
ATOM   3519 O  O     . ASP B  1 125 ? 77.976 -25.002 2.503   1.00 75.02  ? 143 ASP B O     1 
ATOM   3520 C  CB    . ASP B  1 125 ? 79.189 -26.318 0.130   1.00 67.90  ? 143 ASP B CB    1 
ATOM   3521 C  CG    . ASP B  1 125 ? 79.407 -24.960 -0.457  1.00 71.68  ? 143 ASP B CG    1 
ATOM   3522 O  OD1   . ASP B  1 125 ? 80.186 -24.166 0.123   1.00 70.71  ? 143 ASP B OD1   1 
ATOM   3523 O  OD2   . ASP B  1 125 ? 78.803 -24.701 -1.526  1.00 75.65  ? 143 ASP B OD2   1 
ATOM   3524 N  N     . THR B  1 126 ? 80.125 -24.627 3.098   1.00 79.33  ? 144 THR B N     1 
ATOM   3525 C  CA    . THR B  1 126 ? 79.854 -23.510 3.994   1.00 80.93  ? 144 THR B CA    1 
ATOM   3526 C  C     . THR B  1 126 ? 80.009 -22.155 3.269   1.00 83.69  ? 144 THR B C     1 
ATOM   3527 O  O     . THR B  1 126 ? 79.779 -21.093 3.843   1.00 82.26  ? 144 THR B O     1 
ATOM   3528 C  CB    . THR B  1 126 ? 80.819 -23.558 5.207   1.00 73.97  ? 144 THR B CB    1 
ATOM   3529 O  OG1   . THR B  1 126 ? 81.354 -22.249 5.438   1.00 106.77 ? 144 THR B OG1   1 
ATOM   3530 C  CG2   . THR B  1 126 ? 81.985 -24.490 4.926   1.00 77.23  ? 144 THR B CG2   1 
ATOM   3531 N  N     . THR B  1 127 ? 80.375 -22.206 1.995   1.00 78.93  ? 145 THR B N     1 
ATOM   3532 C  CA    . THR B  1 127 ? 80.902 -21.044 1.288   1.00 81.38  ? 145 THR B CA    1 
ATOM   3533 C  C     . THR B  1 127 ? 79.901 -20.275 0.413   1.00 79.76  ? 145 THR B C     1 
ATOM   3534 O  O     . THR B  1 127 ? 79.635 -19.092 0.651   1.00 76.28  ? 145 THR B O     1 
ATOM   3535 C  CB    . THR B  1 127 ? 82.082 -21.465 0.395   1.00 86.35  ? 145 THR B CB    1 
ATOM   3536 O  OG1   . THR B  1 127 ? 83.108 -22.022 1.216   1.00 81.61  ? 145 THR B OG1   1 
ATOM   3537 C  CG2   . THR B  1 127 ? 82.623 -20.281 -0.394  1.00 82.21  ? 145 THR B CG2   1 
ATOM   3538 N  N     . SER B  1 128 ? 79.384 -20.944 -0.613  1.00 74.43  ? 146 SER B N     1 
ATOM   3539 C  CA    . SER B  1 128 ? 78.569 -20.315 -1.636  1.00 70.27  ? 146 SER B CA    1 
ATOM   3540 C  C     . SER B  1 128 ? 77.275 -19.735 -1.098  1.00 63.22  ? 146 SER B C     1 
ATOM   3541 O  O     . SER B  1 128 ? 76.715 -18.807 -1.672  1.00 71.64  ? 146 SER B O     1 
ATOM   3542 C  CB    . SER B  1 128 ? 78.264 -21.334 -2.722  1.00 73.76  ? 146 SER B CB    1 
ATOM   3543 O  OG    . SER B  1 128 ? 78.791 -22.594 -2.380  1.00 61.64  ? 146 SER B OG    1 
ATOM   3544 N  N     . CYS B  1 129 ? 76.809 -20.291 0.007   1.00 72.03  ? 147 CYS B N     1 
ATOM   3545 C  CA    . CYS B  1 129 ? 75.601 -19.807 0.640   1.00 68.24  ? 147 CYS B CA    1 
ATOM   3546 C  C     . CYS B  1 129 ? 75.873 -18.822 1.744   1.00 60.26  ? 147 CYS B C     1 
ATOM   3547 O  O     . CYS B  1 129 ? 76.614 -19.116 2.671   1.00 66.58  ? 147 CYS B O     1 
ATOM   3548 C  CB    . CYS B  1 129 ? 74.785 -20.969 1.166   1.00 67.50  ? 147 CYS B CB    1 
ATOM   3549 S  SG    . CYS B  1 129 ? 74.021 -21.812 -0.208  1.00 88.00  ? 147 CYS B SG    1 
ATOM   3550 N  N     . THR B  1 130 ? 75.247 -17.655 1.648   1.00 63.93  ? 148 THR B N     1 
ATOM   3551 C  CA    . THR B  1 130 ? 75.423 -16.599 2.640   1.00 59.55  ? 148 THR B CA    1 
ATOM   3552 C  C     . THR B  1 130 ? 74.224 -16.440 3.588   1.00 46.92  ? 148 THR B C     1 
ATOM   3553 O  O     . THR B  1 130 ? 73.176 -15.998 3.181   1.00 53.36  ? 148 THR B O     1 
ATOM   3554 C  CB    . THR B  1 130 ? 75.612 -15.300 1.923   1.00 64.30  ? 148 THR B CB    1 
ATOM   3555 O  OG1   . THR B  1 130 ? 76.607 -15.479 0.898   1.00 68.00  ? 148 THR B OG1   1 
ATOM   3556 C  CG2   . THR B  1 130 ? 76.004 -14.214 2.924   1.00 59.59  ? 148 THR B CG2   1 
ATOM   3557 N  N     . ALA B  1 131 ? 74.388 -16.795 4.848   1.00 46.50  ? 149 ALA B N     1 
ATOM   3558 C  CA    . ALA B  1 131 ? 73.281 -16.729 5.784   1.00 49.10  ? 149 ALA B CA    1 
ATOM   3559 C  C     . ALA B  1 131 ? 72.722 -15.331 5.821   1.00 51.62  ? 149 ALA B C     1 
ATOM   3560 O  O     . ALA B  1 131 ? 73.470 -14.377 5.605   1.00 53.34  ? 149 ALA B O     1 
ATOM   3561 C  CB    . ALA B  1 131 ? 73.730 -17.141 7.168   1.00 49.59  ? 149 ALA B CB    1 
ATOM   3562 N  N     . GLY B  1 132 ? 71.408 -15.219 6.034   1.00 46.83  ? 150 GLY B N     1 
ATOM   3563 C  CA    . GLY B  1 132 ? 70.698 -13.938 6.031   1.00 49.84  ? 150 GLY B CA    1 
ATOM   3564 C  C     . GLY B  1 132 ? 70.441 -13.267 4.668   1.00 55.23  ? 150 GLY B C     1 
ATOM   3565 O  O     . GLY B  1 132 ? 69.622 -12.347 4.558   1.00 50.91  ? 150 GLY B O     1 
ATOM   3566 N  N     . LYS B  1 133 ? 71.119 -13.738 3.625   1.00 43.76  ? 151 LYS B N     1 
ATOM   3567 C  CA    . LYS B  1 133 ? 71.042 -13.133 2.310   1.00 42.88  ? 151 LYS B CA    1 
ATOM   3568 C  C     . LYS B  1 133 ? 69.739 -13.452 1.601   1.00 57.59  ? 151 LYS B C     1 
ATOM   3569 O  O     . LYS B  1 133 ? 69.318 -14.610 1.535   1.00 62.00  ? 151 LYS B O     1 
ATOM   3570 C  CB    . LYS B  1 133 ? 72.210 -13.601 1.445   1.00 52.68  ? 151 LYS B CB    1 
ATOM   3571 C  CG    . LYS B  1 133 ? 72.087 -13.292 -0.036  1.00 55.57  ? 151 LYS B CG    1 
ATOM   3572 C  CD    . LYS B  1 133 ? 72.177 -11.803 -0.323  1.00 63.23  ? 151 LYS B CD    1 
ATOM   3573 C  CE    . LYS B  1 133 ? 72.404 -11.615 -1.803  1.00 80.34  ? 151 LYS B CE    1 
ATOM   3574 N  NZ    . LYS B  1 133 ? 73.508 -12.547 -2.250  1.00 86.25  ? 151 LYS B NZ    1 
ATOM   3575 N  N     . SER B  1 134 ? 69.105 -12.428 1.036   1.00 62.04  ? 152 SER B N     1 
ATOM   3576 C  CA    . SER B  1 134 ? 67.853 -12.636 0.313   1.00 53.62  ? 152 SER B CA    1 
ATOM   3577 C  C     . SER B  1 134 ? 68.148 -12.896 -1.152  1.00 49.35  ? 152 SER B C     1 
ATOM   3578 O  O     . SER B  1 134 ? 68.931 -12.181 -1.783  1.00 59.50  ? 152 SER B O     1 
ATOM   3579 C  CB    . SER B  1 134 ? 66.924 -11.420 0.463   1.00 45.47  ? 152 SER B CB    1 
ATOM   3580 O  OG    . SER B  1 134 ? 66.962 -10.920 1.796   1.00 59.40  ? 152 SER B OG    1 
ATOM   3581 N  N     . ILE B  1 135 ? 67.506 -13.917 -1.693  1.00 45.61  ? 153 ILE B N     1 
ATOM   3582 C  CA    . ILE B  1 135 ? 67.540 -14.119 -3.114  1.00 49.41  ? 153 ILE B CA    1 
ATOM   3583 C  C     . ILE B  1 135 ? 66.352 -13.303 -3.603  1.00 51.17  ? 153 ILE B C     1 
ATOM   3584 O  O     . ILE B  1 135 ? 65.205 -13.658 -3.352  1.00 44.08  ? 153 ILE B O     1 
ATOM   3585 C  CB    . ILE B  1 135 ? 67.331 -15.595 -3.442  1.00 44.48  ? 153 ILE B CB    1 
ATOM   3586 C  CG1   . ILE B  1 135 ? 68.208 -16.428 -2.523  1.00 52.26  ? 153 ILE B CG1   1 
ATOM   3587 C  CG2   . ILE B  1 135 ? 67.628 -15.868 -4.918  1.00 42.30  ? 153 ILE B CG2   1 
ATOM   3588 C  CD1   . ILE B  1 135 ? 68.137 -17.937 -2.736  1.00 51.23  ? 153 ILE B CD1   1 
ATOM   3589 N  N     . MET B  1 136 ? 66.624 -12.197 -4.290  1.00 49.07  ? 154 MET B N     1 
ATOM   3590 C  CA    . MET B  1 136 ? 65.535 -11.314 -4.660  1.00 42.16  ? 154 MET B CA    1 
ATOM   3591 C  C     . MET B  1 136 ? 64.784 -11.737 -5.937  1.00 48.52  ? 154 MET B C     1 
ATOM   3592 O  O     . MET B  1 136 ? 63.649 -11.290 -6.129  1.00 50.27  ? 154 MET B O     1 
ATOM   3593 C  CB    . MET B  1 136 ? 66.000 -9.871  -4.711  1.00 43.21  ? 154 MET B CB    1 
ATOM   3594 C  CG    . MET B  1 136 ? 66.479 -9.336  -3.375  1.00 44.83  ? 154 MET B CG    1 
ATOM   3595 S  SD    . MET B  1 136 ? 65.177 -9.120  -2.134  1.00 48.74  ? 154 MET B SD    1 
ATOM   3596 C  CE    . MET B  1 136 ? 64.170 -7.913  -2.980  1.00 45.82  ? 154 MET B CE    1 
ATOM   3597 N  N     . ILE B  1 137 ? 65.362 -12.610 -6.776  1.00 33.21  ? 155 ILE B N     1 
ATOM   3598 C  CA    . ILE B  1 137 ? 64.532 -13.257 -7.787  1.00 42.77  ? 155 ILE B CA    1 
ATOM   3599 C  C     . ILE B  1 137 ? 63.972 -14.587 -7.311  1.00 46.13  ? 155 ILE B C     1 
ATOM   3600 O  O     . ILE B  1 137 ? 63.324 -15.326 -8.072  1.00 50.10  ? 155 ILE B O     1 
ATOM   3601 C  CB    . ILE B  1 137 ? 65.264 -13.532 -9.108  1.00 44.72  ? 155 ILE B CB    1 
ATOM   3602 C  CG1   . ILE B  1 137 ? 66.606 -14.196 -8.850  1.00 45.85  ? 155 ILE B CG1   1 
ATOM   3603 C  CG2   . ILE B  1 137 ? 65.379 -12.266 -9.934  1.00 37.23  ? 155 ILE B CG2   1 
ATOM   3604 C  CD1   . ILE B  1 137 ? 67.357 -14.540 -10.134 1.00 47.86  ? 155 ILE B CD1   1 
ATOM   3605 N  N     . GLY B  1 138 ? 64.251 -14.901 -6.058  1.00 42.53  ? 156 GLY B N     1 
ATOM   3606 C  CA    . GLY B  1 138 ? 63.916 -16.199 -5.514  1.00 47.17  ? 156 GLY B CA    1
[truncated: 507,345 more chars]
