# Supplementary material for: Structural insights into the allosteric inhibition of P2X4 receptors
Source: Nat Commun. 2023 Oct 13;14:6437. doi: 10.1038/s41467-023-42164-y (PMC10575874; doi:10.1038/s41467-023-42164-y)
Supplement: Supplementary file 4 — Supplementary Dataset 1 [file 41467_2023_42164_MOESM4_ESM.zip › hP2X1trimer_a111a/hP2X1trimer_a111a_env/templates_101/5svk.cif]

data_5SVK
# 
_entry.id   5SVK 
# 
_audit_conform.dict_name       mmcif_pdbx.dic 
_audit_conform.dict_version    5.329 
_audit_conform.dict_location   http://mmcif.pdb.org/dictionaries/ascii/mmcif_pdbx.dic 
# 
loop_
_database_2.database_id 
_database_2.database_code 
PDB   5SVK         
WWPDB D_1000223214 
# 
loop_
_pdbx_database_related.db_name 
_pdbx_database_related.details 
_pdbx_database_related.db_id 
_pdbx_database_related.content_type 
PDB . 5SVJ unspecified 
PDB . 5SVL unspecified 
PDB . 5SVM unspecified 
PDB . 5SVP unspecified 
PDB . 5SVQ unspecified 
PDB . 5SVR unspecified 
PDB . 5SVS unspecified 
PDB . 5SVT unspecified 
# 
_pdbx_database_status.status_code                     REL 
_pdbx_database_status.status_code_sf                  REL 
_pdbx_database_status.status_code_mr                  ? 
_pdbx_database_status.entry_id                        5SVK 
_pdbx_database_status.recvd_initial_deposition_date   2016-08-06 
_pdbx_database_status.SG_entry                        N 
_pdbx_database_status.deposit_site                    RCSB 
_pdbx_database_status.process_site                    RCSB 
_pdbx_database_status.status_code_cs                  ? 
_pdbx_database_status.methods_development_category    ? 
_pdbx_database_status.pdb_format_compatible           Y 
_pdbx_database_status.status_code_nmr_data            ? 
# 
loop_
_audit_author.name 
_audit_author.pdbx_ordinal 
'Mansoor, S.E.'   1 
'Lu, W.'          2 
'Oosterheert, W.' 3 
'Shekhar, M.'     4 
'Tajkhorshid, E.' 5 
'Gouaux, E.'      6 
# 
_citation.abstract                  ? 
_citation.abstract_id_CAS           ? 
_citation.book_id_ISBN              ? 
_citation.book_publisher            ? 
_citation.book_publisher_city       ? 
_citation.book_title                ? 
_citation.coordinate_linkage        ? 
_citation.country                   UK 
_citation.database_id_Medline       ? 
_citation.details                   ? 
_citation.id                        primary 
_citation.journal_abbrev            Nature 
_citation.journal_id_ASTM           NATUAS 
_citation.journal_id_CSD            0006 
_citation.journal_id_ISSN           1476-4687 
_citation.journal_full              ? 
_citation.journal_issue             ? 
_citation.journal_volume            538 
_citation.language                  ? 
_citation.page_first                66 
_citation.page_last                 71 
_citation.title                     'X-ray structures define human P2X3 receptor gating cycle and antagonist action.' 
_citation.year                      2016 
_citation.database_id_CSD           ? 
_citation.pdbx_database_id_DOI      10.1038/nature19367 
_citation.pdbx_database_id_PubMed   27626375 
_citation.unpublished_flag          ? 
# 
loop_
_citation_author.citation_id 
_citation_author.name 
_citation_author.ordinal 
_citation_author.identifier_ORCID 
primary 'Mansoor, S.E.'   1 ? 
primary 'Lu, W.'          2 ? 
primary 'Oosterheert, W.' 3 ? 
primary 'Shekhar, M.'     4 ? 
primary 'Tajkhorshid, E.' 5 ? 
primary 'Gouaux, E.'      6 ? 
# 
_cell.entry_id           5SVK 
_cell.length_a           173.150 
_cell.length_b           173.150 
_cell.length_c           173.150 
_cell.angle_alpha        90.00 
_cell.angle_beta         90.00 
_cell.angle_gamma        90.00 
_cell.Z_PDB              24 
_cell.pdbx_unique_axis   ? 
# 
_symmetry.entry_id                         5SVK 
_symmetry.space_group_name_H-M             'P 21 3' 
_symmetry.pdbx_full_space_group_name_H-M   ? 
_symmetry.cell_setting                     ? 
_symmetry.Int_Tables_number                198 
# 
loop_
_entity.id 
_entity.type 
_entity.src_method 
_entity.pdbx_description 
_entity.formula_weight 
_entity.pdbx_number_of_molecules 
_entity.pdbx_ec 
_entity.pdbx_mutation 
_entity.pdbx_fragment 
_entity.details 
1 polymer     man 'P2X purinoceptor 3'                                40745.918 2  ? ? ? ? 
2 branched    man 'alpha-D-glucopyranose-(1-4)-alpha-D-glucopyranose' 342.297   4  ? ? ? ? 
3 non-polymer man "ADENOSINE-5'-TRIPHOSPHATE"                         507.181   2  ? ? ? ? 
4 non-polymer man 2-acetamido-2-deoxy-beta-D-glucopyranose            221.208   7  ? ? ? ? 
5 non-polymer syn 1,2-ETHANEDIOL                                      62.068    2  ? ? ? ? 
6 non-polymer syn '(CARBAMOYLMETHYL-CARBOXYMETHYL-AMINO)-ACETIC ACID' 190.154   1  ? ? ? ? 
7 water       nat water                                               18.015    61 ? ? ? ? 
# 
loop_
_entity_name_com.entity_id 
_entity_name_com.name 
1 'P2X3,ATP receptor,Purinergic receptor' 
2 alpha-maltose                           
# 
_entity_poly.entity_id                      1 
_entity_poly.type                           'polypeptide(L)' 
_entity_poly.nstd_linkage                   no 
_entity_poly.nstd_monomer                   no 
_entity_poly.pdbx_seq_one_letter_code       
;GSRADFFTYETPKVIVVKSWTIGIINRVVQLLIISYFVGWVFLHEKAYQVRDTAIESSVVTKVKGSGLYANRVMDVSDYV
TPPQGTSVFVIITKMIVTENQMQGFCPESEEKYRCVSDSQCGPERLPGGGILTGRCVNYSSVLRTCEIQGWCPTEVDTVE
TPIMMEAENFTIFIKNSIRFPLFNFEKGNLLPNLTARDMKTCRFHPDKDPFCPILRVGDVVKFAGQDFAKLARTGGVLGI
KIGWVCDLDKAWDQCIPKYSFTRLDSVSEKSSVSPGYNFRFAKYYKMENGSEYRTLLKAFGIRFDVLVYGNAGKFNIIPT
IISSVAAFTSVGVGTVLCDIILLNFLKGADQYKAKKFEEVNET
;
_entity_poly.pdbx_seq_one_letter_code_can   
;GSRADFFTYETPKVIVVKSWTIGIINRVVQLLIISYFVGWVFLHEKAYQVRDTAIESSVVTKVKGSGLYANRVMDVSDYV
TPPQGTSVFVIITKMIVTENQMQGFCPESEEKYRCVSDSQCGPERLPGGGILTGRCVNYSSVLRTCEIQGWCPTEVDTVE
TPIMMEAENFTIFIKNSIRFPLFNFEKGNLLPNLTARDMKTCRFHPDKDPFCPILRVGDVVKFAGQDFAKLARTGGVLGI
KIGWVCDLDKAWDQCIPKYSFTRLDSVSEKSSVSPGYNFRFAKYYKMENGSEYRTLLKAFGIRFDVLVYGNAGKFNIIPT
IISSVAAFTSVGVGTVLCDIILLNFLKGADQYKAKKFEEVNET
;
_entity_poly.pdbx_strand_id                 A,B 
_entity_poly.pdbx_target_identifier         ? 
# 
loop_
_entity_poly_seq.entity_id 
_entity_poly_seq.num 
_entity_poly_seq.mon_id 
_entity_poly_seq.hetero 
1 1   GLY n 
1 2   SER n 
1 3   ARG n 
1 4   ALA n 
1 5   ASP n 
1 6   PHE n 
1 7   PHE n 
1 8   THR n 
1 9   TYR n 
1 10  GLU n 
1 11  THR n 
1 12  PRO n 
1 13  LYS n 
1 14  VAL n 
1 15  ILE n 
1 16  VAL n 
1 17  VAL n 
1 18  LYS n 
1 19  SER n 
1 20  TRP n 
1 21  THR n 
1 22  ILE n 
1 23  GLY n 
1 24  ILE n 
1 25  ILE n 
1 26  ASN n 
1 27  ARG n 
1 28  VAL n 
1 29  VAL n 
1 30  GLN n 
1 31  LEU n 
1 32  LEU n 
1 33  ILE n 
1 34  ILE n 
1 35  SER n 
1 36  TYR n 
1 37  PHE n 
1 38  VAL n 
1 39  GLY n 
1 40  TRP n 
1 41  VAL n 
1 42  PHE n 
1 43  LEU n 
1 44  HIS n 
1 45  GLU n 
1 46  LYS n 
1 47  ALA n 
1 48  TYR n 
1 49  GLN n 
1 50  VAL n 
1 51  ARG n 
1 52  ASP n 
1 53  THR n 
1 54  ALA n 
1 55  ILE n 
1 56  GLU n 
1 57  SER n 
1 58  SER n 
1 59  VAL n 
1 60  VAL n 
1 61  THR n 
1 62  LYS n 
1 63  VAL n 
1 64  LYS n 
1 65  GLY n 
1 66  SER n 
1 67  GLY n 
1 68  LEU n 
1 69  TYR n 
1 70  ALA n 
1 71  ASN n 
1 72  ARG n 
1 73  VAL n 
1 74  MET n 
1 75  ASP n 
1 76  VAL n 
1 77  SER n 
1 78  ASP n 
1 79  TYR n 
1 80  VAL n 
1 81  THR n 
1 82  PRO n 
1 83  PRO n 
1 84  GLN n 
1 85  GLY n 
1 86  THR n 
1 87  SER n 
1 88  VAL n 
1 89  PHE n 
1 90  VAL n 
1 91  ILE n 
1 92  ILE n 
1 93  THR n 
1 94  LYS n 
1 95  MET n 
1 96  ILE n 
1 97  VAL n 
1 98  THR n 
1 99  GLU n 
1 100 ASN n 
1 101 GLN n 
1 102 MET n 
1 103 GLN n 
1 104 GLY n 
1 105 PHE n 
1 106 CYS n 
1 107 PRO n 
1 108 GLU n 
1 109 SER n 
1 110 GLU n 
1 111 GLU n 
1 112 LYS n 
1 113 TYR n 
1 114 ARG n 
1 115 CYS n 
1 116 VAL n 
1 117 SER n 
1 118 ASP n 
1 119 SER n 
1 120 GLN n 
1 121 CYS n 
1 122 GLY n 
1 123 PRO n 
1 124 GLU n 
1 125 ARG n 
1 126 LEU n 
1 127 PRO n 
1 128 GLY n 
1 129 GLY n 
1 130 GLY n 
1 131 ILE n 
1 132 LEU n 
1 133 THR n 
1 134 GLY n 
1 135 ARG n 
1 136 CYS n 
1 137 VAL n 
1 138 ASN n 
1 139 TYR n 
1 140 SER n 
1 141 SER n 
1 142 VAL n 
1 143 LEU n 
1 144 ARG n 
1 145 THR n 
1 146 CYS n 
1 147 GLU n 
1 148 ILE n 
1 149 GLN n 
1 150 GLY n 
1 151 TRP n 
1 152 CYS n 
1 153 PRO n 
1 154 THR n 
1 155 GLU n 
1 156 VAL n 
1 157 ASP n 
1 158 THR n 
1 159 VAL n 
1 160 GLU n 
1 161 THR n 
1 162 PRO n 
1 163 ILE n 
1 164 MET n 
1 165 MET n 
1 166 GLU n 
1 167 ALA n 
1 168 GLU n 
1 169 ASN n 
1 170 PHE n 
1 171 THR n 
1 172 ILE n 
1 173 PHE n 
1 174 ILE n 
1 175 LYS n 
1 176 ASN n 
1 177 SER n 
1 178 ILE n 
1 179 ARG n 
1 180 PHE n 
1 181 PRO n 
1 182 LEU n 
1 183 PHE n 
1 184 ASN n 
1 185 PHE n 
1 186 GLU n 
1 187 LYS n 
1 188 GLY n 
1 189 ASN n 
1 190 LEU n 
1 191 LEU n 
1 192 PRO n 
1 193 ASN n 
1 194 LEU n 
1 195 THR n 
1 196 ALA n 
1 197 ARG n 
1 198 ASP n 
1 199 MET n 
1 200 LYS n 
1 201 THR n 
1 202 CYS n 
1 203 ARG n 
1 204 PHE n 
1 205 HIS n 
1 206 PRO n 
1 207 ASP n 
1 208 LYS n 
1 209 ASP n 
1 210 PRO n 
1 211 PHE n 
1 212 CYS n 
1 213 PRO n 
1 214 ILE n 
1 215 LEU n 
1 216 ARG n 
1 217 VAL n 
1 218 GLY n 
1 219 ASP n 
1 220 VAL n 
1 221 VAL n 
1 222 LYS n 
1 223 PHE n 
1 224 ALA n 
1 225 GLY n 
1 226 GLN n 
1 227 ASP n 
1 228 PHE n 
1 229 ALA n 
1 230 LYS n 
1 231 LEU n 
1 232 ALA n 
1 233 ARG n 
1 234 THR n 
1 235 GLY n 
1 236 GLY n 
1 237 VAL n 
1 238 LEU n 
1 239 GLY n 
1 240 ILE n 
1 241 LYS n 
1 242 ILE n 
1 243 GLY n 
1 244 TRP n 
1 245 VAL n 
1 246 CYS n 
1 247 ASP n 
1 248 LEU n 
1 249 ASP n 
1 250 LYS n 
1 251 ALA n 
1 252 TRP n 
1 253 ASP n 
1 254 GLN n 
1 255 CYS n 
1 256 ILE n 
1 257 PRO n 
1 258 LYS n 
1 259 TYR n 
1 260 SER n 
1 261 PHE n 
1 262 THR n 
1 263 ARG n 
1 264 LEU n 
1 265 ASP n 
1 266 SER n 
1 267 VAL n 
1 268 SER n 
1 269 GLU n 
1 270 LYS n 
1 271 SER n 
1 272 SER n 
1 273 VAL n 
1 274 SER n 
1 275 PRO n 
1 276 GLY n 
1 277 TYR n 
1 278 ASN n 
1 279 PHE n 
1 280 ARG n 
1 281 PHE n 
1 282 ALA n 
1 283 LYS n 
1 284 TYR n 
1 285 TYR n 
1 286 LYS n 
1 287 MET n 
1 288 GLU n 
1 289 ASN n 
1 290 GLY n 
1 291 SER n 
1 292 GLU n 
1 293 TYR n 
1 294 ARG n 
1 295 THR n 
1 296 LEU n 
1 297 LEU n 
1 298 LYS n 
1 299 ALA n 
1 300 PHE n 
1 301 GLY n 
1 302 ILE n 
1 303 ARG n 
1 304 PHE n 
1 305 ASP n 
1 306 VAL n 
1 307 LEU n 
1 308 VAL n 
1 309 TYR n 
1 310 GLY n 
1 311 ASN n 
1 312 ALA n 
1 313 GLY n 
1 314 LYS n 
1 315 PHE n 
1 316 ASN n 
1 317 ILE n 
1 318 ILE n 
1 319 PRO n 
1 320 THR n 
1 321 ILE n 
1 322 ILE n 
1 323 SER n 
1 324 SER n 
1 325 VAL n 
1 326 ALA n 
1 327 ALA n 
1 328 PHE n 
1 329 THR n 
1 330 SER n 
1 331 VAL n 
1 332 GLY n 
1 333 VAL n 
1 334 GLY n 
1 335 THR n 
1 336 VAL n 
1 337 LEU n 
1 338 CYS n 
1 339 ASP n 
1 340 ILE n 
1 341 ILE n 
1 342 LEU n 
1 343 LEU n 
1 344 ASN n 
1 345 PHE n 
1 346 LEU n 
1 347 LYS n 
1 348 GLY n 
1 349 ALA n 
1 350 ASP n 
1 351 GLN n 
1 352 TYR n 
1 353 LYS n 
1 354 ALA n 
1 355 LYS n 
1 356 LYS n 
1 357 PHE n 
1 358 GLU n 
1 359 GLU n 
1 360 VAL n 
1 361 ASN n 
1 362 GLU n 
1 363 THR n 
# 
_entity_src_gen.entity_id                          1 
_entity_src_gen.pdbx_src_id                        1 
_entity_src_gen.pdbx_alt_source_flag               sample 
_entity_src_gen.pdbx_seq_type                      'Biological sequence' 
_entity_src_gen.pdbx_beg_seq_num                   1 
_entity_src_gen.pdbx_end_seq_num                   363 
_entity_src_gen.gene_src_common_name               Human 
_entity_src_gen.gene_src_genus                     ? 
_entity_src_gen.pdbx_gene_src_gene                 P2RX3 
_entity_src_gen.gene_src_species                   ? 
_entity_src_gen.gene_src_strain                    ? 
_entity_src_gen.gene_src_tissue                    ? 
_entity_src_gen.gene_src_tissue_fraction           ? 
_entity_src_gen.gene_src_details                   ? 
_entity_src_gen.pdbx_gene_src_fragment             ? 
_entity_src_gen.pdbx_gene_src_scientific_name      'Homo sapiens' 
_entity_src_gen.pdbx_gene_src_ncbi_taxonomy_id     9606 
_entity_src_gen.pdbx_gene_src_variant              ? 
_entity_src_gen.pdbx_gene_src_cell_line            ? 
_entity_src_gen.pdbx_gene_src_atcc                 ? 
_entity_src_gen.pdbx_gene_src_organ                ? 
_entity_src_gen.pdbx_gene_src_organelle            ? 
_entity_src_gen.pdbx_gene_src_cell                 ? 
_entity_src_gen.pdbx_gene_src_cellular_location    ? 
_entity_src_gen.host_org_common_name               ? 
_entity_src_gen.pdbx_host_org_scientific_name      'Homo sapiens' 
_entity_src_gen.pdbx_host_org_ncbi_taxonomy_id     9606 
_entity_src_gen.host_org_genus                     ? 
_entity_src_gen.pdbx_host_org_gene                 ? 
_entity_src_gen.pdbx_host_org_organ                ? 
_entity_src_gen.host_org_species                   ? 
_entity_src_gen.pdbx_host_org_tissue               ? 
_entity_src_gen.pdbx_host_org_tissue_fraction      ? 
_entity_src_gen.pdbx_host_org_strain               ? 
_entity_src_gen.pdbx_host_org_variant              ? 
_entity_src_gen.pdbx_host_org_cell_line            ? 
_entity_src_gen.pdbx_host_org_atcc                 ? 
_entity_src_gen.pdbx_host_org_culture_collection   ? 
_entity_src_gen.pdbx_host_org_cell                 ? 
_entity_src_gen.pdbx_host_org_organelle            ? 
_entity_src_gen.pdbx_host_org_cellular_location    ? 
_entity_src_gen.pdbx_host_org_vector_type          ? 
_entity_src_gen.pdbx_host_org_vector               ? 
_entity_src_gen.host_org_details                   ? 
_entity_src_gen.expression_system_id               ? 
_entity_src_gen.plasmid_name                       ? 
_entity_src_gen.plasmid_details                    ? 
_entity_src_gen.pdbx_description                   ? 
# 
_struct_ref.id                         1 
_struct_ref.db_name                    UNP 
_struct_ref.db_code                    P2RX3_HUMAN 
_struct_ref.pdbx_db_accession          P56373 
_struct_ref.pdbx_db_isoform            ? 
_struct_ref.entity_id                  1 
_struct_ref.pdbx_seq_one_letter_code   
;DFFTYETTKSVVVKSWTIGIINRVVQLLIISYFVGWVFLHEKAYQVRDTAIESSVVTKVKGSGLYANRVMDVSDYVTPPQ
GTSVFVIITKMIVTENQMQGFCPESEEKYRCVSDSQCGPERLPGGGILTGRCVNYSSVLRTCEIQGWCPTEVDTVETPIM
MEAENFTIFIKNSIRFPLFNFEKGNLLPNLTARDMKTCRFHPDKDPFCPILRVGDVVKFAGQDFAKLARTGGVLGIKIGW
VCDLDKAWDQCIPKYSFTRLDSVSEKSSVSPGYNFRFAKYYKMENGSEYRTLLKAFGIRFDVLVYGNAGKFNIIPTIISS
VAAFTSVGVGTVLCDIILLNFLKGADQYKAKKFEEVNET
;
_struct_ref.pdbx_align_begin           6 
# 
loop_
_struct_ref_seq.align_id 
_struct_ref_seq.ref_id 
_struct_ref_seq.pdbx_PDB_id_code 
_struct_ref_seq.pdbx_strand_id 
_struct_ref_seq.seq_align_beg 
_struct_ref_seq.pdbx_seq_align_beg_ins_code 
_struct_ref_seq.seq_align_end 
_struct_ref_seq.pdbx_seq_align_end_ins_code 
_struct_ref_seq.pdbx_db_accession 
_struct_ref_seq.db_align_beg 
_struct_ref_seq.pdbx_db_align_beg_ins_code 
_struct_ref_seq.db_align_end 
_struct_ref_seq.pdbx_db_align_end_ins_code 
_struct_ref_seq.pdbx_auth_seq_align_beg 
_struct_ref_seq.pdbx_auth_seq_align_end 
1 1 5SVK A 5 ? 363 ? P56373 6 ? 364 ? 6 364 
2 1 5SVK B 5 ? 363 ? P56373 6 ? 364 ? 6 364 
# 
loop_
_struct_ref_seq_dif.align_id 
_struct_ref_seq_dif.pdbx_pdb_id_code 
_struct_ref_seq_dif.mon_id 
_struct_ref_seq_dif.pdbx_pdb_strand_id 
_struct_ref_seq_dif.seq_num 
_struct_ref_seq_dif.pdbx_pdb_ins_code 
_struct_ref_seq_dif.pdbx_seq_db_name 
_struct_ref_seq_dif.pdbx_seq_db_accession_code 
_struct_ref_seq_dif.db_mon_id 
_struct_ref_seq_dif.pdbx_seq_db_seq_num 
_struct_ref_seq_dif.details 
_struct_ref_seq_dif.pdbx_auth_seq_num 
_struct_ref_seq_dif.pdbx_ordinal 
1 5SVK GLY A 1  ? UNP P56373 ?   ?  'expression tag'      2  1  
1 5SVK SER A 2  ? UNP P56373 ?   ?  'expression tag'      3  2  
1 5SVK ARG A 3  ? UNP P56373 ?   ?  'expression tag'      4  3  
1 5SVK ALA A 4  ? UNP P56373 ?   ?  'expression tag'      5  4  
1 5SVK PRO A 12 ? UNP P56373 THR 13 'engineered mutation' 13 5  
1 5SVK VAL A 14 ? UNP P56373 SER 15 'engineered mutation' 15 6  
1 5SVK ILE A 15 ? UNP P56373 VAL 16 'engineered mutation' 16 7  
2 5SVK GLY B 1  ? UNP P56373 ?   ?  'expression tag'      2  8  
2 5SVK SER B 2  ? UNP P56373 ?   ?  'expression tag'      3  9  
2 5SVK ARG B 3  ? UNP P56373 ?   ?  'expression tag'      4  10 
2 5SVK ALA B 4  ? UNP P56373 ?   ?  'expression tag'      5  11 
2 5SVK PRO B 12 ? UNP P56373 THR 13 'engineered mutation' 13 12 
2 5SVK VAL B 14 ? UNP P56373 SER 15 'engineered mutation' 15 13 
2 5SVK ILE B 15 ? UNP P56373 VAL 16 'engineered mutation' 16 14 
# 
loop_
_chem_comp.id 
_chem_comp.type 
_chem_comp.mon_nstd_flag 
_chem_comp.name 
_chem_comp.pdbx_synonyms 
_chem_comp.formula 
_chem_comp.formula_weight 
ALA 'L-peptide linking'           y ALANINE                                             ?                                   
'C3 H7 N O2'        89.093  
ARG 'L-peptide linking'           y ARGININE                                            ?                                   
'C6 H15 N4 O2 1'    175.209 
ASN 'L-peptide linking'           y ASPARAGINE                                          ?                                   
'C4 H8 N2 O3'       132.118 
ASP 'L-peptide linking'           y 'ASPARTIC ACID'                                     ?                                   
'C4 H7 N O4'        133.103 
ATP non-polymer                   . "ADENOSINE-5'-TRIPHOSPHATE"                         ?                                   
'C10 H16 N5 O13 P3' 507.181 
CYS 'L-peptide linking'           y CYSTEINE                                            ?                                   
'C3 H7 N O2 S'      121.158 
EDO non-polymer                   . 1,2-ETHANEDIOL                                      'ETHYLENE GLYCOL'                   
'C2 H6 O2'          62.068  
GLC 'D-saccharide, alpha linking' . alpha-D-glucopyranose                               ?                                   
'C6 H12 O6'         180.156 
GLN 'L-peptide linking'           y GLUTAMINE                                           ?                                   
'C5 H10 N2 O3'      146.144 
GLU 'L-peptide linking'           y 'GLUTAMIC ACID'                                     ?                                   
'C5 H9 N O4'        147.129 
GLY 'peptide linking'             y GLYCINE                                             ?                                   
'C2 H5 N O2'        75.067  
HIS 'L-peptide linking'           y HISTIDINE                                           ?                                   
'C6 H10 N3 O2 1'    156.162 
HOH non-polymer                   . WATER                                               ?                                   'H2 O' 
18.015  
ILE 'L-peptide linking'           y ISOLEUCINE                                          ?                                   
'C6 H13 N O2'       131.173 
LEU 'L-peptide linking'           y LEUCINE                                             ?                                   
'C6 H13 N O2'       131.173 
LYS 'L-peptide linking'           y LYSINE                                              ?                                   
'C6 H15 N2 O2 1'    147.195 
MET 'L-peptide linking'           y METHIONINE                                          ?                                   
'C5 H11 N O2 S'     149.211 
MHA non-polymer                   . '(CARBAMOYLMETHYL-CARBOXYMETHYL-AMINO)-ACETIC ACID' 'N-(2-ACETAMIDO)IMINODIACETIC ACID' 
'C6 H10 N2 O5'      190.154 
NAG 'D-saccharide, beta linking'  . 2-acetamido-2-deoxy-beta-D-glucopyranose            ?                                   
'C8 H15 N O6'       221.208 
PHE 'L-peptide linking'           y PHENYLALANINE                                       ?                                   
'C9 H11 N O2'       165.189 
PRO 'L-peptide linking'           y PROLINE                                             ?                                   
'C5 H9 N O2'        115.130 
SER 'L-peptide linking'           y SERINE                                              ?                                   
'C3 H7 N O3'        105.093 
THR 'L-peptide linking'           y THREONINE                                           ?                                   
'C4 H9 N O3'        119.119 
TRP 'L-peptide linking'           y TRYPTOPHAN                                          ?                                   
'C11 H12 N2 O2'     204.225 
TYR 'L-peptide linking'           y TYROSINE                                            ?                                   
'C9 H11 N O3'       181.189 
VAL 'L-peptide linking'           y VALINE                                              ?                                   
'C5 H11 N O2'       117.146 
# 
_exptl.absorpt_coefficient_mu     ? 
_exptl.absorpt_correction_T_max   ? 
_exptl.absorpt_correction_T_min   ? 
_exptl.absorpt_correction_type    ? 
_exptl.absorpt_process_details    ? 
_exptl.entry_id                   5SVK 
_exptl.crystals_number            1 
_exptl.details                    ? 
_exptl.method                     'X-RAY DIFFRACTION' 
_exptl.method_details             ? 
# 
_exptl_crystal.colour                      ? 
_exptl_crystal.density_diffrn              ? 
_exptl_crystal.density_Matthews            5.36 
_exptl_crystal.density_method              ? 
_exptl_crystal.density_percent_sol         77.04 
_exptl_crystal.description                 ? 
_exptl_crystal.F_000                       ? 
_exptl_crystal.id                          1 
_exptl_crystal.preparation                 ? 
_exptl_crystal.size_max                    ? 
_exptl_crystal.size_mid                    ? 
_exptl_crystal.size_min                    ? 
_exptl_crystal.size_rad                    ? 
_exptl_crystal.colour_lustre               ? 
_exptl_crystal.colour_modifier             ? 
_exptl_crystal.colour_primary              ? 
_exptl_crystal.density_meas                ? 
_exptl_crystal.density_meas_esd            ? 
_exptl_crystal.density_meas_gt             ? 
_exptl_crystal.density_meas_lt             ? 
_exptl_crystal.density_meas_temp           ? 
_exptl_crystal.density_meas_temp_esd       ? 
_exptl_crystal.density_meas_temp_gt        ? 
_exptl_crystal.density_meas_temp_lt        ? 
_exptl_crystal.pdbx_crystal_image_url      ? 
_exptl_crystal.pdbx_crystal_image_format   ? 
_exptl_crystal.pdbx_mosaicity              ? 
_exptl_crystal.pdbx_mosaicity_esd          ? 
# 
_exptl_crystal_grow.apparatus       ? 
_exptl_crystal_grow.atmosphere      ? 
_exptl_crystal_grow.crystal_id      1 
_exptl_crystal_grow.details         ? 
_exptl_crystal_grow.method          'VAPOR DIFFUSION, HANGING DROP' 
_exptl_crystal_grow.method_ref      ? 
_exptl_crystal_grow.pH              ? 
_exptl_crystal_grow.pressure        ? 
_exptl_crystal_grow.pressure_esd    ? 
_exptl_crystal_grow.seeding         ? 
_exptl_crystal_grow.seeding_ref     ? 
_exptl_crystal_grow.temp            277.15 
_exptl_crystal_grow.temp_details    ? 
_exptl_crystal_grow.temp_esd        ? 
_exptl_crystal_grow.time            ? 
_exptl_crystal_grow.pdbx_details    '20% PEG 400, 50 mM ADA, pH 6.5' 
_exptl_crystal_grow.pdbx_pH_range   ? 
# 
_diffrn.ambient_environment    ? 
_diffrn.ambient_temp           100 
_diffrn.ambient_temp_details   ? 
_diffrn.ambient_temp_esd       ? 
_diffrn.crystal_id             1 
_diffrn.crystal_support        ? 
_diffrn.crystal_treatment      ? 
_diffrn.details                ? 
_diffrn.id                     1 
_diffrn.ambient_pressure       ? 
_diffrn.ambient_pressure_esd   ? 
_diffrn.ambient_pressure_gt    ? 
_diffrn.ambient_pressure_lt    ? 
_diffrn.ambient_temp_gt        ? 
_diffrn.ambient_temp_lt        ? 
# 
_diffrn_detector.details                      ? 
_diffrn_detector.detector                     CCD 
_diffrn_detector.diffrn_id                    1 
_diffrn_detector.type                         'ADSC QUANTUM 315' 
_diffrn_detector.area_resol_mean              ? 
_diffrn_detector.dtime                        ? 
_diffrn_detector.pdbx_frames_total            ? 
_diffrn_detector.pdbx_collection_time_total   ? 
_diffrn_detector.pdbx_collection_date         2015-10-11 
# 
_diffrn_radiation.collimation                      ? 
_diffrn_radiation.diffrn_id                        1 
_diffrn_radiation.filter_edge                      ? 
_diffrn_radiation.inhomogeneity                    ? 
_diffrn_radiation.monochromator                    ? 
_diffrn_radiation.polarisn_norm                    ? 
_diffrn_radiation.polarisn_ratio                   ? 
_diffrn_radiation.probe                            ? 
_diffrn_radiation.type                             ? 
_diffrn_radiation.xray_symbol                      ? 
_diffrn_radiation.wavelength_id                    1 
_diffrn_radiation.pdbx_monochromatic_or_laue_m_l   M 
_diffrn_radiation.pdbx_wavelength_list             ? 
_diffrn_radiation.pdbx_wavelength                  ? 
_diffrn_radiation.pdbx_diffrn_protocol             'SINGLE WAVELENGTH' 
_diffrn_radiation.pdbx_analyzer                    ? 
_diffrn_radiation.pdbx_scattering_type             x-ray 
# 
_diffrn_radiation_wavelength.id           1 
_diffrn_radiation_wavelength.wavelength   1.0 
_diffrn_radiation_wavelength.wt           1.0 
# 
_diffrn_source.current                     ? 
_diffrn_source.details                     ? 
_diffrn_source.diffrn_id                   1 
_diffrn_source.power                       ? 
_diffrn_source.size                        ? 
_diffrn_source.source                      SYNCHROTRON 
_diffrn_source.target                      ? 
_diffrn_source.type                        'ALS BEAMLINE 5.0.2' 
_diffrn_source.voltage                     ? 
_diffrn_source.take-off_angle              ? 
_diffrn_source.pdbx_wavelength_list        1.0 
_diffrn_source.pdbx_wavelength             ? 
_diffrn_source.pdbx_synchrotron_beamline   5.0.2 
_diffrn_source.pdbx_synchrotron_site       ALS 
# 
_reflns.B_iso_Wilson_estimate            ? 
_reflns.entry_id                         5SVK 
_reflns.data_reduction_details           ? 
_reflns.data_reduction_method            ? 
_reflns.d_resolution_high                2.77 
_reflns.d_resolution_low                 50 
_reflns.details                          ? 
_reflns.limit_h_max                      ? 
_reflns.limit_h_min                      ? 
_reflns.limit_k_max                      ? 
_reflns.limit_k_min                      ? 
_reflns.limit_l_max                      ? 
_reflns.limit_l_min                      ? 
_reflns.number_all                       ? 
_reflns.number_obs                       79845 
_reflns.observed_criterion               ? 
_reflns.observed_criterion_F_max         ? 
_reflns.observed_criterion_F_min         ? 
_reflns.observed_criterion_I_max         ? 
_reflns.observed_criterion_I_min         ? 
_reflns.observed_criterion_sigma_F       ? 
_reflns.observed_criterion_sigma_I       ? 
_reflns.percent_possible_obs             99.2 
_reflns.R_free_details                   ? 
_reflns.Rmerge_F_all                     ? 
_reflns.Rmerge_F_obs                     ? 
_reflns.Friedel_coverage                 ? 
_reflns.number_gt                        ? 
_reflns.threshold_expression             ? 
_reflns.pdbx_redundancy                  3.94 
_reflns.pdbx_Rmerge_I_obs                ? 
_reflns.pdbx_Rmerge_I_all                ? 
_reflns.pdbx_Rsym_value                  ? 
_reflns.pdbx_netI_over_av_sigmaI         ? 
_reflns.pdbx_netI_over_sigmaI            12.34 
_reflns.pdbx_res_netI_over_av_sigmaI_2   ? 
_reflns.pdbx_res_netI_over_sigmaI_2      ? 
_reflns.pdbx_chi_squared                 ? 
_reflns.pdbx_scaling_rejects             ? 
_reflns.pdbx_d_res_high_opt              ? 
_reflns.pdbx_d_res_low_opt               ? 
_reflns.pdbx_d_res_opt_method            ? 
_reflns.phase_calculation_details        ? 
_reflns.pdbx_Rrim_I_all                  ? 
_reflns.pdbx_Rpim_I_all                  ? 
_reflns.pdbx_d_opt                       ? 
_reflns.pdbx_number_measured_all         ? 
_reflns.pdbx_diffrn_id                   1 
_reflns.pdbx_ordinal                     1 
_reflns.pdbx_CC_half                     ? 
_reflns.pdbx_R_split                     ? 
# 
_reflns_shell.d_res_high                  . 
_reflns_shell.d_res_low                   ? 
_reflns_shell.meanI_over_sigI_all         ? 
_reflns_shell.meanI_over_sigI_obs         ? 
_reflns_shell.number_measured_all         ? 
_reflns_shell.number_measured_obs         ? 
_reflns_shell.number_possible             ? 
_reflns_shell.number_unique_all           ? 
_reflns_shell.number_unique_obs           ? 
_reflns_shell.percent_possible_all        ? 
_reflns_shell.percent_possible_obs        ? 
_reflns_shell.Rmerge_F_all                ? 
_reflns_shell.Rmerge_F_obs                ? 
_reflns_shell.Rmerge_I_all                ? 
_reflns_shell.Rmerge_I_obs                ? 
_reflns_shell.meanI_over_sigI_gt          ? 
_reflns_shell.meanI_over_uI_all           ? 
_reflns_shell.meanI_over_uI_gt            ? 
_reflns_shell.number_measured_gt          ? 
_reflns_shell.number_unique_gt            ? 
_reflns_shell.percent_possible_gt         ? 
_reflns_shell.Rmerge_F_gt                 ? 
_reflns_shell.Rmerge_I_gt                 ? 
_reflns_shell.pdbx_redundancy             ? 
_reflns_shell.pdbx_Rsym_value             ? 
_reflns_shell.pdbx_chi_squared            ? 
_reflns_shell.pdbx_netI_over_sigmaI_all   ? 
_reflns_shell.pdbx_netI_over_sigmaI_obs   ? 
_reflns_shell.pdbx_Rrim_I_all             ? 
_reflns_shell.pdbx_Rpim_I_all             ? 
_reflns_shell.pdbx_rejects                ? 
_reflns_shell.pdbx_ordinal                1 
_reflns_shell.pdbx_diffrn_id              1 
_reflns_shell.pdbx_CC_half                ? 
_reflns_shell.pdbx_R_split                ? 
# 
_refine.pdbx_refine_id                           'X-RAY DIFFRACTION' 
_refine.entry_id                                 5SVK 
_refine.pdbx_diffrn_id                           1 
_refine.pdbx_TLS_residual_ADP_flag               ? 
_refine.ls_number_reflns_obs                     79821 
_refine.ls_number_reflns_all                     ? 
_refine.pdbx_ls_sigma_I                          ? 
_refine.pdbx_ls_sigma_F                          0.83 
_refine.pdbx_data_cutoff_high_absF               ? 
_refine.pdbx_data_cutoff_low_absF                ? 
_refine.pdbx_data_cutoff_high_rms_absF           ? 
_refine.ls_d_res_low                             43.287 
_refine.ls_d_res_high                            2.773 
_refine.ls_percent_reflns_obs                    93.90 
_refine.ls_R_factor_obs                          0.2019 
_refine.ls_R_factor_all                          ? 
_refine.ls_R_factor_R_work                       0.2005 
_refine.ls_R_factor_R_free                       0.2277 
_refine.ls_R_factor_R_free_error                 ? 
_refine.ls_R_factor_R_free_error_details         ? 
_refine.ls_percent_reflns_R_free                 5.02 
_refine.ls_number_reflns_R_free                  4010 
_refine.ls_number_parameters                     ? 
_refine.ls_number_restraints                     ? 
_refine.occupancy_min                            ? 
_refine.occupancy_max                            ? 
_refine.correlation_coeff_Fo_to_Fc               ? 
_refine.correlation_coeff_Fo_to_Fc_free          ? 
_refine.B_iso_mean                               ? 
_refine.aniso_B[1][1]                            ? 
_refine.aniso_B[2][2]                            ? 
_refine.aniso_B[3][3]                            ? 
_refine.aniso_B[1][2]                            ? 
_refine.aniso_B[1][3]                            ? 
_refine.aniso_B[2][3]                            ? 
_refine.solvent_model_details                    'FLAT BULK SOLVENT MODEL' 
_refine.solvent_model_param_ksol                 ? 
_refine.solvent_model_param_bsol                 ? 
_refine.pdbx_solvent_vdw_probe_radii             1.11 
_refine.pdbx_solvent_ion_probe_radii             ? 
_refine.pdbx_solvent_shrinkage_radii             0.90 
_refine.pdbx_ls_cross_valid_method               'FREE R-VALUE' 
_refine.details                                  ? 
_refine.pdbx_starting_model                      ? 
_refine.pdbx_method_to_determine_struct          'MOLECULAR REPLACEMENT' 
_refine.pdbx_isotropic_thermal_model             ? 
_refine.pdbx_stereochemistry_target_values       ML 
_refine.pdbx_stereochem_target_val_spec_case     ? 
_refine.pdbx_R_Free_selection_details            ? 
_refine.pdbx_overall_ESU_R                       ? 
_refine.pdbx_overall_ESU_R_Free                  ? 
_refine.overall_SU_ML                            0.39 
_refine.pdbx_overall_phase_error                 25.03 
_refine.overall_SU_B                             ? 
_refine.overall_SU_R_Cruickshank_DPI             ? 
_refine.pdbx_overall_SU_R_free_Cruickshank_DPI   ? 
_refine.pdbx_overall_SU_R_Blow_DPI               ? 
_refine.pdbx_overall_SU_R_free_Blow_DPI          ? 
# 
_refine_hist.pdbx_refine_id                   'X-RAY DIFFRACTION' 
_refine_hist.cycle_id                         LAST 
_refine_hist.pdbx_number_atoms_protein        5503 
_refine_hist.pdbx_number_atoms_nucleic_acid   0 
_refine_hist.pdbx_number_atoms_ligand         273 
_refine_hist.number_atoms_solvent             61 
_refine_hist.number_atoms_total               5837 
_refine_hist.d_res_high                       2.773 
_refine_hist.d_res_low                        43.287 
# 
loop_
_refine_ls_restr.type 
_refine_ls_restr.dev_ideal 
_refine_ls_restr.dev_ideal_target 
_refine_ls_restr.weight 
_refine_ls_restr.number 
_refine_ls_restr.pdbx_refine_id 
_refine_ls_restr.pdbx_restraint_function 
f_bond_d           0.003  ? ? 5923 'X-RAY DIFFRACTION' ? 
f_angle_d          0.892  ? ? 8079 'X-RAY DIFFRACTION' ? 
f_dihedral_angle_d 16.847 ? ? 3487 'X-RAY DIFFRACTION' ? 
f_chiral_restr     0.090  ? ? 958  'X-RAY DIFFRACTION' ? 
f_plane_restr      0.004  ? ? 989  'X-RAY DIFFRACTION' ? 
# 
loop_
_refine_ls_shell.pdbx_refine_id 
_refine_ls_shell.pdbx_total_number_of_bins_used 
_refine_ls_shell.d_res_high 
_refine_ls_shell.d_res_low 
_refine_ls_shell.number_reflns_R_work 
_refine_ls_shell.R_factor_R_work 
_refine_ls_shell.percent_reflns_obs 
_refine_ls_shell.R_factor_R_free 
_refine_ls_shell.R_factor_R_free_error 
_refine_ls_shell.percent_reflns_R_free 
_refine_ls_shell.number_reflns_R_free 
_refine_ls_shell.number_reflns_all 
_refine_ls_shell.R_factor_all 
'X-RAY DIFFRACTION' . 2.7733 2.8060  2314 0.3807 82.00 0.4186 . . 119 . . 
'X-RAY DIFFRACTION' . 2.8060 2.8402  2559 0.3302 92.00 0.3437 . . 133 . . 
'X-RAY DIFFRACTION' . 2.8402 2.8761  2591 0.3099 92.00 0.3322 . . 136 . . 
'X-RAY DIFFRACTION' . 2.8761 2.9139  2560 0.3084 92.00 0.3599 . . 138 . . 
'X-RAY DIFFRACTION' . 2.9139 2.9539  2524 0.2903 92.00 0.3349 . . 134 . . 
'X-RAY DIFFRACTION' . 2.9539 2.9960  2606 0.2893 93.00 0.3073 . . 135 . . 
'X-RAY DIFFRACTION' . 2.9960 3.0408  2586 0.2818 93.00 0.3208 . . 134 . . 
'X-RAY DIFFRACTION' . 3.0408 3.0883  2620 0.2707 93.00 0.2910 . . 139 . . 
'X-RAY DIFFRACTION' . 3.0883 3.1389  2577 0.2617 93.00 0.3153 . . 135 . . 
'X-RAY DIFFRACTION' . 3.1389 3.1930  2606 0.2506 94.00 0.2424 . . 135 . . 
'X-RAY DIFFRACTION' . 3.1930 3.2510  2614 0.2348 94.00 0.2729 . . 141 . . 
'X-RAY DIFFRACTION' . 3.2510 3.3135  2577 0.2357 94.00 0.3275 . . 143 . . 
'X-RAY DIFFRACTION' . 3.3135 3.3811  2610 0.2346 94.00 0.2484 . . 142 . . 
'X-RAY DIFFRACTION' . 3.3811 3.4546  2668 0.2055 94.00 0.2466 . . 142 . . 
'X-RAY DIFFRACTION' . 3.4546 3.5350  2626 0.2108 94.00 0.2502 . . 140 . . 
'X-RAY DIFFRACTION' . 3.5350 3.6233  2626 0.1856 94.00 0.2558 . . 138 . . 
'X-RAY DIFFRACTION' . 3.6233 3.7212  2621 0.1977 95.00 0.1958 . . 138 . . 
'X-RAY DIFFRACTION' . 3.7212 3.8307  2635 0.1977 95.00 0.2408 . . 138 . . 
'X-RAY DIFFRACTION' . 3.8307 3.9542  2659 0.1997 95.00 0.2233 . . 139 . . 
'X-RAY DIFFRACTION' . 3.9542 4.0955  2641 0.1879 96.00 0.2156 . . 142 . . 
'X-RAY DIFFRACTION' . 4.0955 4.2593  2649 0.1694 96.00 0.1951 . . 138 . . 
'X-RAY DIFFRACTION' . 4.2593 4.4530  2705 0.1516 96.00 0.1589 . . 144 . . 
'X-RAY DIFFRACTION' . 4.4530 4.6875  2601 0.1483 95.00 0.1657 . . 140 . . 
'X-RAY DIFFRACTION' . 4.6875 4.9808  2687 0.1475 96.00 0.1856 . . 143 . . 
'X-RAY DIFFRACTION' . 4.9808 5.3647  2670 0.1589 96.00 0.2055 . . 136 . . 
'X-RAY DIFFRACTION' . 5.3647 5.9033  2683 0.1707 97.00 0.1503 . . 140 . . 
'X-RAY DIFFRACTION' . 5.9033 6.7548  2693 0.1988 97.00 0.2208 . . 146 . . 
'X-RAY DIFFRACTION' . 6.7548 8.4997  2653 0.1981 95.00 0.2069 . . 142 . . 
'X-RAY DIFFRACTION' . 8.4997 43.2928 2650 0.2228 95.00 0.2683 . . 140 . . 
# 
_struct.entry_id                     5SVK 
_struct.title                        'Crystal structure of the ATP-gated human P2X3 ion channel in the ATP-bound, open state' 
_struct.pdbx_descriptor              'P2X purinoceptor 3' 
_struct.pdbx_model_details           ? 
_struct.pdbx_formula_weight          ? 
_struct.pdbx_formula_weight_method   ? 
_struct.pdbx_model_type_details      ? 
_struct.pdbx_CASP_flag               N 
# 
_struct_keywords.entry_id        5SVK 
_struct_keywords.text            'Membrane protein, Ion Channel, Open State' 
_struct_keywords.pdbx_keywords   'MEMBRANE PROTEIN' 
# 
loop_
_struct_asym.id 
_struct_asym.pdbx_blank_PDB_chainid_flag 
_struct_asym.pdbx_modified 
_struct_asym.entity_id 
_struct_asym.details 
A N N 1 ? 
B N N 1 ? 
C N N 2 ? 
D N N 2 ? 
E N N 2 ? 
F N N 2 ? 
G N N 3 ? 
H N N 4 ? 
I N N 4 ? 
J N N 4 ? 
K N N 4 ? 
L N N 5 ? 
M N N 6 ? 
N N N 3 ? 
O N N 4 ? 
P N N 4 ? 
Q N N 4 ? 
R N N 5 ? 
S N N 7 ? 
T N N 7 ? 
# 
loop_
_struct_conf.conf_type_id 
_struct_conf.id 
_struct_conf.pdbx_PDB_helix_id 
_struct_conf.beg_label_comp_id 
_struct_conf.beg_label_asym_id 
_struct_conf.beg_label_seq_id 
_struct_conf.pdbx_beg_PDB_ins_code 
_struct_conf.end_label_comp_id 
_struct_conf.end_label_asym_id 
_struct_conf.end_label_seq_id 
_struct_conf.pdbx_end_PDB_ins_code 
_struct_conf.beg_auth_comp_id 
_struct_conf.beg_auth_asym_id 
_struct_conf.beg_auth_seq_id 
_struct_conf.end_auth_comp_id 
_struct_conf.end_auth_asym_id 
_struct_conf.end_auth_seq_id 
_struct_conf.pdbx_PDB_helix_class 
_struct_conf.details 
_struct_conf.pdbx_PDB_helix_length 
HELX_P HELX_P1  AA1 SER A 19  ? TRP A 40  ? SER A 20  TRP A 41  1 ? 22 
HELX_P HELX_P2  AA2 ASP A 75  ? TYR A 79  ? ASP A 76  TYR A 80  1 ? 5  
HELX_P HELX_P3  AA3 GLU A 110 ? ARG A 114 ? GLU A 111 ARG A 115 5 ? 5  
HELX_P HELX_P4  AA4 SER A 117 ? CYS A 121 ? SER A 118 CYS A 122 5 ? 5  
HELX_P HELX_P5  AA5 GLY A 122 ? LEU A 126 ? GLY A 123 LEU A 127 5 ? 5  
HELX_P HELX_P6  AA6 MET A 164 ? ASN A 169 ? MET A 165 ASN A 170 5 ? 6  
HELX_P HELX_P7  AA7 THR A 195 ? CYS A 202 ? THR A 196 CYS A 203 1 ? 8  
HELX_P HELX_P8  AA8 VAL A 217 ? ALA A 224 ? VAL A 218 ALA A 225 1 ? 8  
HELX_P HELX_P9  AA9 ASP A 227 ? GLY A 235 ? ASP A 228 GLY A 236 1 ? 9  
HELX_P HELX_P10 AB1 ALA A 251 ? CYS A 255 ? ALA A 252 CYS A 256 5 ? 5  
HELX_P HELX_P11 AB2 ASP A 265 ? LYS A 270 ? ASP A 266 LYS A 271 1 ? 6  
HELX_P HELX_P12 AB3 ASN A 316 ? GLY A 332 ? ASN A 317 GLY A 333 1 ? 17 
HELX_P HELX_P13 AB4 GLY A 334 ? PHE A 345 ? GLY A 335 PHE A 346 1 ? 12 
HELX_P HELX_P14 AB5 GLY A 348 ? PHE A 357 ? GLY A 349 PHE A 358 1 ? 10 
HELX_P HELX_P15 AB6 SER B 19  ? TRP B 40  ? SER B 20  TRP B 41  1 ? 22 
HELX_P HELX_P16 AB7 ASP B 75  ? TYR B 79  ? ASP B 76  TYR B 80  1 ? 5  
HELX_P HELX_P17 AB8 GLU B 110 ? ARG B 114 ? GLU B 111 ARG B 115 5 ? 5  
HELX_P HELX_P18 AB9 SER B 117 ? CYS B 121 ? SER B 118 CYS B 122 5 ? 5  
HELX_P HELX_P19 AC1 MET B 164 ? ASN B 169 ? MET B 165 ASN B 170 5 ? 6  
HELX_P HELX_P20 AC2 THR B 195 ? CYS B 202 ? THR B 196 CYS B 203 1 ? 8  
HELX_P HELX_P21 AC3 VAL B 217 ? ALA B 224 ? VAL B 218 ALA B 225 1 ? 8  
HELX_P HELX_P22 AC4 ASP B 227 ? GLY B 235 ? ASP B 228 GLY B 236 1 ? 9  
HELX_P HELX_P23 AC5 ALA B 251 ? CYS B 255 ? ALA B 252 CYS B 256 5 ? 5  
HELX_P HELX_P24 AC6 ASP B 265 ? SER B 271 ? ASP B 266 SER B 272 1 ? 7  
HELX_P HELX_P25 AC7 ASN B 316 ? VAL B 331 ? ASN B 317 VAL B 332 1 ? 16 
HELX_P HELX_P26 AC8 GLY B 334 ? PHE B 345 ? GLY B 335 PHE B 346 1 ? 12 
HELX_P HELX_P27 AC9 GLY B 348 ? PHE B 357 ? GLY B 349 PHE B 358 1 ? 10 
# 
_struct_conf_type.id          HELX_P 
_struct_conf_type.criteria    ? 
_struct_conf_type.reference   ? 
# 
loop_
_struct_conn.id 
_struct_conn.conn_type_id 
_struct_conn.pdbx_leaving_atom_flag 
_struct_conn.pdbx_PDB_id 
_struct_conn.ptnr1_label_asym_id 
_struct_conn.ptnr1_label_comp_id 
_struct_conn.ptnr1_label_seq_id 
_struct_conn.ptnr1_label_atom_id 
_struct_conn.pdbx_ptnr1_label_alt_id 
_struct_conn.pdbx_ptnr1_PDB_ins_code 
_struct_conn.pdbx_ptnr1_standard_comp_id 
_struct_conn.ptnr1_symmetry 
_struct_conn.ptnr2_label_asym_id 
_struct_conn.ptnr2_label_comp_id 
_struct_conn.ptnr2_label_seq_id 
_struct_conn.ptnr2_label_atom_id 
_struct_conn.pdbx_ptnr2_label_alt_id 
_struct_conn.pdbx_ptnr2_PDB_ins_code 
_struct_conn.ptnr1_auth_asym_id 
_struct_conn.ptnr1_auth_comp_id 
_struct_conn.ptnr1_auth_seq_id 
_struct_conn.ptnr2_auth_asym_id 
_struct_conn.ptnr2_auth_comp_id 
_struct_conn.ptnr2_auth_seq_id 
_struct_conn.ptnr2_symmetry 
_struct_conn.pdbx_ptnr3_label_atom_id 
_struct_conn.pdbx_ptnr3_label_seq_id 
_struct_conn.pdbx_ptnr3_label_comp_id 
_struct_conn.pdbx_ptnr3_label_asym_id 
_struct_conn.pdbx_ptnr3_label_alt_id 
_struct_conn.pdbx_ptnr3_PDB_ins_code 
_struct_conn.details 
_struct_conn.pdbx_dist_value 
_struct_conn.pdbx_value_order 
_struct_conn.pdbx_role 
disulf1  disulf ?    ? A CYS 106 SG  ? ? ? 1_555 A CYS 152 SG ? ? A CYS 107 A CYS 153 1_555 ? ? ? ? ? ? ? 2.039 ?    ? 
disulf2  disulf ?    ? A CYS 115 SG  ? ? ? 1_555 A CYS 136 SG ? ? A CYS 116 A CYS 137 1_555 ? ? ? ? ? ? ? 2.032 ?    ? 
disulf3  disulf ?    ? A CYS 121 SG  ? ? ? 1_555 A CYS 146 SG ? ? A CYS 122 A CYS 147 1_555 ? ? ? ? ? ? ? 2.034 ?    ? 
disulf4  disulf ?    ? A CYS 202 SG  ? ? ? 1_555 A CYS 212 SG ? ? A CYS 203 A CYS 213 1_555 ? ? ? ? ? ? ? 2.038 ?    ? 
disulf5  disulf ?    ? A CYS 246 SG  ? ? ? 1_555 A CYS 255 SG ? ? A CYS 247 A CYS 256 1_555 ? ? ? ? ? ? ? 2.033 ?    ? 
disulf6  disulf ?    ? B CYS 106 SG  ? ? ? 1_555 B CYS 152 SG ? ? B CYS 107 B CYS 153 1_555 ? ? ? ? ? ? ? 2.035 ?    ? 
disulf7  disulf ?    ? B CYS 115 SG  ? ? ? 1_555 B CYS 136 SG ? ? B CYS 116 B CYS 137 1_555 ? ? ? ? ? ? ? 2.029 ?    ? 
disulf8  disulf ?    ? B CYS 121 SG  ? ? ? 1_555 B CYS 146 SG ? ? B CYS 122 B CYS 147 1_555 ? ? ? ? ? ? ? 2.034 ?    ? 
disulf9  disulf ?    ? B CYS 202 SG  ? ? ? 1_555 B CYS 212 SG ? ? B CYS 203 B CYS 213 1_555 ? ? ? ? ? ? ? 2.043 ?    ? 
disulf10 disulf ?    ? B CYS 246 SG  ? ? ? 1_555 B CYS 255 SG ? ? B CYS 247 B CYS 256 1_555 ? ? ? ? ? ? ? 2.029 ?    ? 
covale1  covale one  ? A ASN 138 ND2 ? ? ? 1_555 K NAG .   C1 ? ? A ASN 139 A NAG 405 1_555 ? ? ? ? ? ? ? 1.446 ?    
N-Glycosylation 
covale2  covale one  ? A ASN 169 ND2 ? ? ? 1_555 H NAG .   C1 ? ? A ASN 170 A NAG 402 1_555 ? ? ? ? ? ? ? 1.432 ?    
N-Glycosylation 
covale3  covale one  ? A ASN 193 ND2 ? ? ? 1_555 I NAG .   C1 ? ? A ASN 194 A NAG 403 1_555 ? ? ? ? ? ? ? 1.437 ?    
N-Glycosylation 
covale4  covale one  ? A ASN 289 ND2 ? ? ? 1_555 J NAG .   C1 ? ? A ASN 290 A NAG 404 1_555 ? ? ? ? ? ? ? 1.440 ?    
N-Glycosylation 
covale5  covale one  ? B ASN 169 ND2 ? ? ? 1_555 O NAG .   C1 ? ? B ASN 170 B NAG 402 1_555 ? ? ? ? ? ? ? 1.435 ?    
N-Glycosylation 
covale6  covale one  ? B ASN 193 ND2 ? ? ? 1_555 P NAG .   C1 ? ? B ASN 194 B NAG 403 1_555 ? ? ? ? ? ? ? 1.435 ?    
N-Glycosylation 
covale7  covale one  ? B ASN 289 ND2 ? ? ? 1_555 Q NAG .   C1 ? ? B ASN 290 B NAG 404 1_555 ? ? ? ? ? ? ? 1.431 ?    
N-Glycosylation 
covale8  covale both ? C GLC .   O4  ? ? ? 1_555 C GLC .   C1 ? ? C GLC 1   C GLC 2   1_555 ? ? ? ? ? ? ? 1.411 sing ? 
covale9  covale both ? D GLC .   O4  ? ? ? 1_555 D GLC .   C1 ? ? D GLC 1   D GLC 2   1_555 ? ? ? ? ? ? ? 1.413 sing ? 
covale10 covale both ? E GLC .   O4  ? ? ? 1_555 E GLC .   C1 ? ? E GLC 1   E GLC 2   1_555 ? ? ? ? ? ? ? 1.412 sing ? 
covale11 covale both ? F GLC .   O4  ? ? ? 1_555 F GLC .   C1 ? ? F GLC 1   F GLC 2   1_555 ? ? ? ? ? ? ? 1.414 sing ? 
# 
loop_
_struct_conn_type.id 
_struct_conn_type.criteria 
_struct_conn_type.reference 
disulf ? ? 
covale ? ? 
# 
loop_
_struct_mon_prot_cis.pdbx_id 
_struct_mon_prot_cis.label_comp_id 
_struct_mon_prot_cis.label_seq_id 
_struct_mon_prot_cis.label_asym_id 
_struct_mon_prot_cis.label_alt_id 
_struct_mon_prot_cis.pdbx_PDB_ins_code 
_struct_mon_prot_cis.auth_comp_id 
_struct_mon_prot_cis.auth_seq_id 
_struct_mon_prot_cis.auth_asym_id 
_struct_mon_prot_cis.pdbx_label_comp_id_2 
_struct_mon_prot_cis.pdbx_label_seq_id_2 
_struct_mon_prot_cis.pdbx_label_asym_id_2 
_struct_mon_prot_cis.pdbx_PDB_ins_code_2 
_struct_mon_prot_cis.pdbx_auth_comp_id_2 
_struct_mon_prot_cis.pdbx_auth_seq_id_2 
_struct_mon_prot_cis.pdbx_auth_asym_id_2 
_struct_mon_prot_cis.pdbx_PDB_model_num 
_struct_mon_prot_cis.pdbx_omega_angle 
1 THR 81  A . ? THR 82  A PRO 82  A ? PRO 83  A 1 -4.13 
2 CYS 152 A . ? CYS 153 A PRO 153 A ? PRO 154 A 1 -1.04 
3 THR 81  B . ? THR 82  B PRO 82  B ? PRO 83  B 1 -4.90 
4 CYS 152 B . ? CYS 153 B PRO 153 B ? PRO 154 B 1 0.37  
# 
loop_
_struct_sheet.id 
_struct_sheet.type 
_struct_sheet.number_strands 
_struct_sheet.details 
AA1 ? 4 ? 
AA2 ? 4 ? 
AA3 ? 4 ? 
AA4 ? 4 ? 
AA5 ? 3 ? 
AA6 ? 3 ? 
AA7 ? 2 ? 
AA8 ? 4 ? 
AA9 ? 4 ? 
AB1 ? 4 ? 
AB2 ? 4 ? 
AB3 ? 3 ? 
AB4 ? 3 ? 
AB5 ? 2 ? 
# 
loop_
_struct_sheet_order.sheet_id 
_struct_sheet_order.range_id_1 
_struct_sheet_order.range_id_2 
_struct_sheet_order.offset 
_struct_sheet_order.sense 
AA1 1 2 ? anti-parallel 
AA1 2 3 ? anti-parallel 
AA1 3 4 ? anti-parallel 
AA2 1 2 ? anti-parallel 
AA2 2 3 ? anti-parallel 
AA2 3 4 ? anti-parallel 
AA3 1 2 ? anti-parallel 
AA3 2 3 ? anti-parallel 
AA3 3 4 ? anti-parallel 
AA4 1 2 ? anti-parallel 
AA4 2 3 ? parallel      
AA4 3 4 ? anti-parallel 
AA5 1 2 ? anti-parallel 
AA5 2 3 ? anti-parallel 
AA6 1 2 ? anti-parallel 
AA6 2 3 ? anti-parallel 
AA7 1 2 ? anti-parallel 
AA8 1 2 ? anti-parallel 
AA8 2 3 ? anti-parallel 
AA8 3 4 ? anti-parallel 
AA9 1 2 ? anti-parallel 
AA9 2 3 ? anti-parallel 
AA9 3 4 ? anti-parallel 
AB1 1 2 ? anti-parallel 
AB1 2 3 ? anti-parallel 
AB1 3 4 ? anti-parallel 
AB2 1 2 ? anti-parallel 
AB2 2 3 ? parallel      
AB2 3 4 ? anti-parallel 
AB3 1 2 ? anti-parallel 
AB3 2 3 ? anti-parallel 
AB4 1 2 ? anti-parallel 
AB4 2 3 ? anti-parallel 
AB5 1 2 ? anti-parallel 
# 
loop_
_struct_sheet_range.sheet_id 
_struct_sheet_range.id 
_struct_sheet_range.beg_label_comp_id 
_struct_sheet_range.beg_label_asym_id 
_struct_sheet_range.beg_label_seq_id 
_struct_sheet_range.pdbx_beg_PDB_ins_code 
_struct_sheet_range.end_label_comp_id 
_struct_sheet_range.end_label_asym_id 
_struct_sheet_range.end_label_seq_id 
_struct_sheet_range.pdbx_end_PDB_ins_code 
_struct_sheet_range.beg_auth_comp_id 
_struct_sheet_range.beg_auth_asym_id 
_struct_sheet_range.beg_auth_seq_id 
_struct_sheet_range.end_auth_comp_id 
_struct_sheet_range.end_auth_asym_id 
_struct_sheet_range.end_auth_seq_id 
AA1 1 ILE A 131 ? ASN A 138 ? ILE A 132 ASN A 139 
AA1 2 ARG A 144 ? CYS A 152 ? ARG A 145 CYS A 153 
AA1 3 VAL A 88  ? PRO A 107 ? VAL A 89  PRO A 108 
AA1 4 VAL A 80  ? THR A 81  ? VAL A 81  THR A 82  
AA2 1 ARG A 144 ? CYS A 152 ? ARG A 145 CYS A 153 
AA2 2 VAL A 88  ? PRO A 107 ? VAL A 89  PRO A 108 
AA2 3 GLU A 292 ? PHE A 315 ? GLU A 293 PHE A 316 
AA2 4 GLN A 49  ? ASP A 52  ? GLN A 50  ASP A 53  
AA3 1 VAL A 80  ? THR A 81  ? VAL A 81  THR A 82  
AA3 2 VAL A 88  ? PRO A 107 ? VAL A 89  PRO A 108 
AA3 3 GLU A 292 ? PHE A 315 ? GLU A 293 PHE A 316 
AA3 4 ASN A 278 ? LYS A 286 ? ASN A 279 LYS A 287 
AA4 1 ASN A 278 ? LYS A 286 ? ASN A 279 LYS A 287 
AA4 2 GLU A 292 ? PHE A 315 ? GLU A 293 PHE A 316 
AA4 3 GLY A 236 ? ASP A 247 ? GLY A 237 ASP A 248 
AA4 4 LYS A 258 ? ARG A 263 ? LYS A 259 ARG A 264 
AA5 1 GLU A 56  ? LYS A 64  ? GLU A 57  LYS A 65  
AA5 2 THR A 171 ? PHE A 180 ? THR A 172 PHE A 181 
AA5 3 PHE A 185 ? GLY A 188 ? PHE A 186 GLY A 189 
AA6 1 GLU A 56  ? LYS A 64  ? GLU A 57  LYS A 65  
AA6 2 THR A 171 ? PHE A 180 ? THR A 172 PHE A 181 
AA6 3 ILE A 214 ? ARG A 216 ? ILE A 215 ARG A 217 
AA7 1 GLY A 67  ? TYR A 69  ? GLY A 68  TYR A 70  
AA7 2 ARG A 72  ? MET A 74  ? ARG A 73  MET A 75  
AA8 1 ILE B 131 ? ASN B 138 ? ILE B 132 ASN B 139 
AA8 2 ARG B 144 ? CYS B 152 ? ARG B 145 CYS B 153 
AA8 3 VAL B 88  ? PRO B 107 ? VAL B 89  PRO B 108 
AA8 4 VAL B 80  ? THR B 81  ? VAL B 81  THR B 82  
AA9 1 ARG B 144 ? CYS B 152 ? ARG B 145 CYS B 153 
AA9 2 VAL B 88  ? PRO B 107 ? VAL B 89  PRO B 108 
AA9 3 GLU B 292 ? PHE B 315 ? GLU B 293 PHE B 316 
AA9 4 GLN B 49  ? ASP B 52  ? GLN B 50  ASP B 53  
AB1 1 VAL B 80  ? THR B 81  ? VAL B 81  THR B 82  
AB1 2 VAL B 88  ? PRO B 107 ? VAL B 89  PRO B 108 
AB1 3 GLU B 292 ? PHE B 315 ? GLU B 293 PHE B 316 
AB1 4 ASN B 278 ? LYS B 286 ? ASN B 279 LYS B 287 
AB2 1 ASN B 278 ? LYS B 286 ? ASN B 279 LYS B 287 
AB2 2 GLU B 292 ? PHE B 315 ? GLU B 293 PHE B 316 
AB2 3 GLY B 236 ? ASP B 247 ? GLY B 237 ASP B 248 
AB2 4 LYS B 258 ? ARG B 263 ? LYS B 259 ARG B 264 
AB3 1 GLU B 56  ? LYS B 64  ? GLU B 57  LYS B 65  
AB3 2 THR B 171 ? PHE B 180 ? THR B 172 PHE B 181 
AB3 3 PHE B 185 ? GLY B 188 ? PHE B 186 GLY B 189 
AB4 1 GLU B 56  ? LYS B 64  ? GLU B 57  LYS B 65  
AB4 2 THR B 171 ? PHE B 180 ? THR B 172 PHE B 181 
AB4 3 ILE B 214 ? ARG B 216 ? ILE B 215 ARG B 217 
AB5 1 GLY B 67  ? TYR B 69  ? GLY B 68  TYR B 70  
AB5 2 ARG B 72  ? MET B 74  ? ARG B 73  MET B 75  
# 
loop_
_pdbx_struct_sheet_hbond.sheet_id 
_pdbx_struct_sheet_hbond.range_id_1 
_pdbx_struct_sheet_hbond.range_id_2 
_pdbx_struct_sheet_hbond.range_1_label_atom_id 
_pdbx_struct_sheet_hbond.range_1_label_comp_id 
_pdbx_struct_sheet_hbond.range_1_label_asym_id 
_pdbx_struct_sheet_hbond.range_1_label_seq_id 
_pdbx_struct_sheet_hbond.range_1_PDB_ins_code 
_pdbx_struct_sheet_hbond.range_1_auth_atom_id 
_pdbx_struct_sheet_hbond.range_1_auth_comp_id 
_pdbx_struct_sheet_hbond.range_1_auth_asym_id 
_pdbx_struct_sheet_hbond.range_1_auth_seq_id 
_pdbx_struct_sheet_hbond.range_2_label_atom_id 
_pdbx_struct_sheet_hbond.range_2_label_comp_id 
_pdbx_struct_sheet_hbond.range_2_label_asym_id 
_pdbx_struct_sheet_hbond.range_2_label_seq_id 
_pdbx_struct_sheet_hbond.range_2_PDB_ins_code 
_pdbx_struct_sheet_hbond.range_2_auth_atom_id 
_pdbx_struct_sheet_hbond.range_2_auth_comp_id 
_pdbx_struct_sheet_hbond.range_2_auth_asym_id 
_pdbx_struct_sheet_hbond.range_2_auth_seq_id 
AA1 1 2 N ILE A 131 ? N ILE A 132 O GLN A 149 ? O GLN A 150 
AA1 2 3 O ILE A 148 ? O ILE A 149 N CYS A 106 ? N CYS A 107 
AA1 3 4 O VAL A 90  ? O VAL A 91  N THR A 81  ? N THR A 82  
AA2 1 2 O ILE A 148 ? O ILE A 149 N CYS A 106 ? N CYS A 107 
AA2 2 3 N GLN A 101 ? N GLN A 102 O ARG A 294 ? O ARG A 295 
AA2 3 4 O ALA A 312 ? O ALA A 313 N ASP A 52  ? N ASP A 53  
AA3 1 2 N THR A 81  ? N THR A 82  O VAL A 90  ? O VAL A 91  
AA3 2 3 N GLN A 101 ? N GLN A 102 O ARG A 294 ? O ARG A 295 
AA3 3 4 O TYR A 293 ? O TYR A 294 N TYR A 285 ? N TYR A 286 
AA4 1 2 N TYR A 285 ? N TYR A 286 O TYR A 293 ? O TYR A 294 
AA4 2 3 O ARG A 303 ? O ARG A 304 N LEU A 238 ? N LEU A 239 
AA4 3 4 N GLY A 239 ? N GLY A 240 O THR A 262 ? O THR A 263 
AA5 1 2 N LYS A 62  ? N LYS A 63  O PHE A 173 ? O PHE A 174 
AA5 2 3 N ILE A 178 ? N ILE A 179 O LYS A 187 ? O LYS A 188 
AA6 1 2 N LYS A 62  ? N LYS A 63  O PHE A 173 ? O PHE A 174 
AA6 2 3 N ILE A 172 ? N ILE A 173 O LEU A 215 ? O LEU A 216 
AA7 1 2 N TYR A 69  ? N TYR A 70  O ARG A 72  ? O ARG A 73  
AA8 1 2 N ILE B 131 ? N ILE B 132 O GLN B 149 ? O GLN B 150 
AA8 2 3 O ILE B 148 ? O ILE B 149 N CYS B 106 ? N CYS B 107 
AA8 3 4 O VAL B 90  ? O VAL B 91  N THR B 81  ? N THR B 82  
AA9 1 2 O ILE B 148 ? O ILE B 149 N CYS B 106 ? N CYS B 107 
AA9 2 3 N GLN B 101 ? N GLN B 102 O ARG B 294 ? O ARG B 295 
AA9 3 4 O LYS B 314 ? O LYS B 315 N VAL B 50  ? N VAL B 51  
AB1 1 2 N THR B 81  ? N THR B 82  O VAL B 90  ? O VAL B 91  
AB1 2 3 N GLN B 101 ? N GLN B 102 O ARG B 294 ? O ARG B 295 
AB1 3 4 O TYR B 293 ? O TYR B 294 N TYR B 285 ? N TYR B 286 
AB2 1 2 N TYR B 285 ? N TYR B 286 O TYR B 293 ? O TYR B 294 
AB2 2 3 O LEU B 307 ? O LEU B 308 N ILE B 242 ? N ILE B 243 
AB2 3 4 N GLY B 239 ? N GLY B 240 O THR B 262 ? O THR B 263 
AB3 1 2 N VAL B 60  ? N VAL B 61  O LYS B 175 ? O LYS B 176 
AB3 2 3 N ILE B 178 ? N ILE B 179 O LYS B 187 ? O LYS B 188 
AB4 1 2 N VAL B 60  ? N VAL B 61  O LYS B 175 ? O LYS B 176 
AB4 2 3 N ILE B 172 ? N ILE B 173 O LEU B 215 ? O LEU B 216 
AB5 1 2 N GLY B 67  ? N GLY B 68  O MET B 74  ? O MET B 75  
# 
_atom_sites.entry_id                    5SVK 
_atom_sites.fract_transf_matrix[1][1]   0.005775 
_atom_sites.fract_transf_matrix[1][2]   0.000000 
_atom_sites.fract_transf_matrix[1][3]   0.000000 
_atom_sites.fract_transf_matrix[2][1]   0.000000 
_atom_sites.fract_transf_matrix[2][2]   0.005775 
_atom_sites.fract_transf_matrix[2][3]   0.000000 
_atom_sites.fract_transf_matrix[3][1]   0.000000 
_atom_sites.fract_transf_matrix[3][2]   0.000000 
_atom_sites.fract_transf_matrix[3][3]   0.005775 
_atom_sites.fract_transf_vector[1]      0.00000 
_atom_sites.fract_transf_vector[2]      0.00000 
_atom_sites.fract_transf_vector[3]      0.00000 
# 
loop_
_atom_type.symbol 
C 
H 
N 
O 
P 
S 
# 
loop_
_atom_site.group_PDB 
_atom_site.id 
_atom_site.type_symbol 
_atom_site.label_atom_id 
_atom_site.label_alt_id 
_atom_site.label_comp_id 
_atom_site.label_asym_id 
_atom_site.label_entity_id 
_atom_site.label_seq_id 
_atom_site.pdbx_PDB_ins_code 
_atom_site.Cartn_x 
_atom_site.Cartn_y 
_atom_site.Cartn_z 
_atom_site.occupancy 
_atom_site.B_iso_or_equiv 
_atom_site.pdbx_formal_charge 
_atom_site.auth_seq_id 
_atom_site.auth_comp_id 
_atom_site.auth_asym_id 
_atom_site.auth_atom_id 
_atom_site.pdbx_PDB_model_num 
ATOM   1    N N      . PHE A 1 6   ? 217.074 242.209 244.540 1.00 128.65 ?  7   PHE A N      1 
ATOM   2    C CA     . PHE A 1 6   ? 218.161 243.160 244.739 1.00 145.60 ?  7   PHE A CA     1 
ATOM   3    C C      . PHE A 1 6   ? 218.857 243.472 243.419 1.00 146.56 ?  7   PHE A C      1 
ATOM   4    O O      . PHE A 1 6   ? 219.559 242.627 242.863 1.00 147.78 ?  7   PHE A O      1 
ATOM   5    C CB     . PHE A 1 6   ? 219.172 242.619 245.753 1.00 135.27 ?  7   PHE A CB     1 
ATOM   6    N N      . PHE A 1 7   ? 218.659 244.693 242.927 1.00 143.72 ?  8   PHE A N      1 
ATOM   7    C CA     . PHE A 1 7   ? 219.125 245.092 241.599 1.00 146.78 ?  8   PHE A CA     1 
ATOM   8    C C      . PHE A 1 7   ? 220.628 245.339 241.651 1.00 137.16 ?  8   PHE A C      1 
ATOM   9    O O      . PHE A 1 7   ? 221.097 246.455 241.880 1.00 124.79 ?  8   PHE A O      1 
ATOM   10   C CB     . PHE A 1 7   ? 218.363 246.318 241.113 1.00 143.48 ?  8   PHE A CB     1 
ATOM   11   C CG     . PHE A 1 7   ? 216.906 246.059 240.863 1.00 145.47 ?  8   PHE A CG     1 
ATOM   12   C CD1    . PHE A 1 7   ? 216.433 244.762 240.743 1.00 151.43 ?  8   PHE A CD1    1 
ATOM   13   C CD2    . PHE A 1 7   ? 216.009 247.105 240.755 1.00 138.46 ?  8   PHE A CD2    1 
ATOM   14   C CE1    . PHE A 1 7   ? 215.094 244.516 240.511 1.00 155.53 ?  8   PHE A CE1    1 
ATOM   15   C CE2    . PHE A 1 7   ? 214.668 246.865 240.523 1.00 146.36 ?  8   PHE A CE2    1 
ATOM   16   C CZ     . PHE A 1 7   ? 214.210 245.569 240.402 1.00 150.36 ?  8   PHE A CZ     1 
ATOM   17   N N      . THR A 1 8   ? 221.392 244.275 241.418 1.00 141.92 ?  9   THR A N      1 
ATOM   18   C CA     . THR A 1 8   ? 222.844 244.332 241.370 1.00 126.77 ?  9   THR A CA     1 
ATOM   19   C C      . THR A 1 8   ? 223.329 243.507 240.188 1.00 129.81 ?  9   THR A C      1 
ATOM   20   O O      . THR A 1 8   ? 222.813 242.415 239.933 1.00 151.83 ?  9   THR A O      1 
ATOM   21   C CB     . THR A 1 8   ? 223.468 243.809 242.672 1.00 129.54 ?  9   THR A CB     1 
ATOM   22   O OG1    . THR A 1 8   ? 222.954 242.503 242.964 1.00 124.75 ?  9   THR A OG1    1 
ATOM   23   C CG2    . THR A 1 8   ? 223.140 244.737 243.829 1.00 131.79 ?  9   THR A CG2    1 
ATOM   24   N N      . TYR A 1 9   ? 224.320 244.029 239.470 1.00 111.97 ?  10  TYR A N      1 
ATOM   25   C CA     . TYR A 1 9   ? 224.843 243.396 238.263 1.00 112.62 ?  10  TYR A CA     1 
ATOM   26   C C      . TYR A 1 9   ? 226.282 242.962 238.512 1.00 109.40 ?  10  TYR A C      1 
ATOM   27   O O      . TYR A 1 9   ? 227.163 243.803 238.712 1.00 116.35 ?  10  TYR A O      1 
ATOM   28   C CB     . TYR A 1 9   ? 224.765 244.337 237.064 1.00 104.36 ?  10  TYR A CB     1 
ATOM   29   C CG     . TYR A 1 9   ? 225.447 243.783 235.833 1.00 118.17 ?  10  TYR A CG     1 
ATOM   30   C CD1    . TYR A 1 9   ? 225.224 242.473 235.425 1.00 118.97 ?  10  TYR A CD1    1 
ATOM   31   C CD2    . TYR A 1 9   ? 226.314 244.563 235.080 1.00 128.46 ?  10  TYR A CD2    1 
ATOM   32   C CE1    . TYR A 1 9   ? 225.841 241.958 234.302 1.00 119.58 ?  10  TYR A CE1    1 
ATOM   33   C CE2    . TYR A 1 9   ? 226.937 244.055 233.954 1.00 128.10 ?  10  TYR A CE2    1 
ATOM   34   C CZ     . TYR A 1 9   ? 226.697 242.753 233.571 1.00 123.63 ?  10  TYR A CZ     1 
ATOM   35   O OH     . TYR A 1 9   ? 227.314 242.243 232.452 1.00 118.08 ?  10  TYR A OH     1 
ATOM   36   N N      . GLU A 1 10  ? 226.519 241.654 238.498 1.00 110.11 ?  11  GLU A N      1 
ATOM   37   C CA     . GLU A 1 10  ? 227.871 241.129 238.610 1.00 78.63  ?  11  GLU A CA     1 
ATOM   38   C C      . GLU A 1 10  ? 228.530 241.056 237.240 1.00 106.11 ?  11  GLU A C      1 
ATOM   39   O O      . GLU A 1 10  ? 227.873 240.824 236.222 1.00 129.24 ?  11  GLU A O      1 
ATOM   40   C CB     . GLU A 1 10  ? 227.872 239.732 239.231 1.00 87.86  ?  11  GLU A CB     1 
ATOM   41   C CG     . GLU A 1 10  ? 227.139 239.599 240.550 1.00 108.45 ?  11  GLU A CG     1 
ATOM   42   C CD     . GLU A 1 10  ? 227.271 238.203 241.134 1.00 123.39 ?  11  GLU A CD     1 
ATOM   43   O OE1    . GLU A 1 10  ? 228.110 237.423 240.627 1.00 101.11 ?  11  GLU A OE1    1 
ATOM   44   O OE2    . GLU A 1 10  ? 226.537 237.884 242.094 1.00 130.26 ?  11  GLU A OE2    1 
ATOM   45   N N      . THR A 1 11  ? 229.842 241.279 237.224 1.00 109.52 ?  12  THR A N      1 
ATOM   46   C CA     . THR A 1 11  ? 230.670 241.055 236.048 1.00 100.12 ?  12  THR A CA     1 
ATOM   47   C C      . THR A 1 11  ? 232.062 240.679 236.525 1.00 106.49 ?  12  THR A C      1 
ATOM   48   O O      . THR A 1 11  ? 232.519 241.188 237.556 1.00 113.00 ?  12  THR A O      1 
ATOM   49   C CB     . THR A 1 11  ? 230.730 242.289 235.134 1.00 98.31  ?  12  THR A CB     1 
ATOM   50   O OG1    . THR A 1 11  ? 231.619 242.031 234.040 1.00 99.75  ?  12  THR A OG1    1 
ATOM   51   C CG2    . THR A 1 11  ? 231.215 243.507 235.904 1.00 107.84 ?  12  THR A CG2    1 
ATOM   52   N N      . PRO A 1 12  ? 232.756 239.795 235.814 1.00 99.79  ?  13  PRO A N      1 
ATOM   53   C CA     . PRO A 1 12  ? 234.045 239.303 236.311 1.00 110.34 ?  13  PRO A CA     1 
ATOM   54   C C      . PRO A 1 12  ? 235.181 240.274 236.025 1.00 106.05 ?  13  PRO A C      1 
ATOM   55   O O      . PRO A 1 12  ? 235.203 240.955 234.997 1.00 108.92 ?  13  PRO A O      1 
ATOM   56   C CB     . PRO A 1 12  ? 234.231 237.990 235.543 1.00 109.95 ?  13  PRO A CB     1 
ATOM   57   C CG     . PRO A 1 12  ? 233.527 238.232 234.245 1.00 94.89  ?  13  PRO A CG     1 
ATOM   58   C CD     . PRO A 1 12  ? 232.369 239.159 234.543 1.00 95.38  ?  13  PRO A CD     1 
ATOM   59   N N      . LYS A 1 13  ? 236.129 240.338 236.959 1.00 111.69 ?  14  LYS A N      1 
ATOM   60   C CA     . LYS A 1 13  ? 237.373 241.058 236.725 1.00 113.62 ?  14  LYS A CA     1 
ATOM   61   C C      . LYS A 1 13  ? 238.264 240.238 235.801 1.00 103.69 ?  14  LYS A C      1 
ATOM   62   O O      . LYS A 1 13  ? 238.372 239.017 235.946 1.00 102.45 ?  14  LYS A O      1 
ATOM   63   C CB     . LYS A 1 13  ? 238.091 241.345 238.046 1.00 103.00 ?  14  LYS A CB     1 
ATOM   64   N N      . VAL A 1 14  ? 238.909 240.912 234.850 1.00 102.47 ?  15  VAL A N      1 
ATOM   65   C CA     . VAL A 1 14  ? 239.565 240.242 233.734 1.00 107.86 ?  15  VAL A CA     1 
ATOM   66   C C      . VAL A 1 14  ? 240.966 240.801 233.537 1.00 105.35 ?  15  VAL A C      1 
ATOM   67   O O      . VAL A 1 14  ? 241.179 242.016 233.605 1.00 114.55 ?  15  VAL A O      1 
ATOM   68   C CB     . VAL A 1 14  ? 238.747 240.379 232.433 1.00 111.92 ?  15  VAL A CB     1 
ATOM   69   C CG1    . VAL A 1 14  ? 237.355 239.802 232.622 1.00 118.42 ?  15  VAL A CG1    1 
ATOM   70   C CG2    . VAL A 1 14  ? 238.672 241.835 232.005 1.00 115.17 ?  15  VAL A CG2    1 
ATOM   71   N N      . ILE A 1 15  ? 241.920 239.905 233.291 1.00 109.40 ?  16  ILE A N      1 
ATOM   72   C CA     . ILE A 1 15  ? 243.241 240.290 232.810 1.00 106.60 ?  16  ILE A CA     1 
ATOM   73   C C      . ILE A 1 15  ? 243.138 240.597 231.322 1.00 105.87 ?  16  ILE A C      1 
ATOM   74   O O      . ILE A 1 15  ? 242.374 239.952 230.594 1.00 118.73 ?  16  ILE A O      1 
ATOM   75   C CB     . ILE A 1 15  ? 244.264 239.169 233.075 1.00 95.90  ?  16  ILE A CB     1 
ATOM   76   C CG1    . ILE A 1 15  ? 244.351 238.845 234.568 1.00 101.42 ?  16  ILE A CG1    1 
ATOM   77   C CG2    . ILE A 1 15  ? 245.628 239.541 232.522 1.00 91.95  ?  16  ILE A CG2    1 
ATOM   78   C CD1    . ILE A 1 15  ? 244.339 240.062 235.461 1.00 124.96 ?  16  ILE A CD1    1 
ATOM   79   N N      . VAL A 1 16  ? 243.895 241.591 230.861 1.00 104.93 ?  17  VAL A N      1 
ATOM   80   C CA     . VAL A 1 16  ? 243.827 241.993 229.459 1.00 100.13 ?  17  VAL A CA     1 
ATOM   81   C C      . VAL A 1 16  ? 245.219 241.965 228.844 1.00 98.10  ?  17  VAL A C      1 
ATOM   82   O O      . VAL A 1 16  ? 245.831 243.016 228.622 1.00 103.56 ?  17  VAL A O      1 
ATOM   83   C CB     . VAL A 1 16  ? 243.190 243.387 229.311 1.00 95.59  ?  17  VAL A CB     1 
ATOM   84   C CG1    . VAL A 1 16  ? 243.214 243.835 227.856 1.00 94.38  ?  17  VAL A CG1    1 
ATOM   85   C CG2    . VAL A 1 16  ? 241.771 243.385 229.857 1.00 92.59  ?  17  VAL A CG2    1 
ATOM   86   N N      . VAL A 1 17  ? 245.721 240.764 228.546 1.00 90.52  ?  18  VAL A N      1 
ATOM   87   C CA     . VAL A 1 17  ? 247.042 240.647 227.944 1.00 89.86  ?  18  VAL A CA     1 
ATOM   88   C C      . VAL A 1 17  ? 247.092 241.454 226.651 1.00 109.57 ?  18  VAL A C      1 
ATOM   89   O O      . VAL A 1 17  ? 246.094 241.588 225.932 1.00 123.08 ?  18  VAL A O      1 
ATOM   90   C CB     . VAL A 1 17  ? 247.393 239.173 227.681 1.00 94.58  ?  18  VAL A CB     1 
ATOM   91   C CG1    . VAL A 1 17  ? 248.745 239.062 226.982 1.00 94.01  ?  18  VAL A CG1    1 
ATOM   92   C CG2    . VAL A 1 17  ? 247.374 238.378 228.982 1.00 95.21  ?  18  VAL A CG2    1 
ATOM   93   N N      . LYS A 1 18  ? 248.271 242.003 226.352 1.00 109.97 ?  19  LYS A N      1 
ATOM   94   C CA     . LYS A 1 18  ? 248.481 242.775 225.133 1.00 115.98 ?  19  LYS A CA     1 
ATOM   95   C C      . LYS A 1 18  ? 249.573 242.184 224.252 1.00 119.86 ?  19  LYS A C      1 
ATOM   96   O O      . LYS A 1 18  ? 250.028 242.853 223.316 1.00 119.27 ?  19  LYS A O      1 
ATOM   97   C CB     . LYS A 1 18  ? 248.808 244.236 225.463 1.00 115.62 ?  19  LYS A CB     1 
ATOM   98   C CG     . LYS A 1 18  ? 247.647 245.007 226.078 1.00 117.63 ?  19  LYS A CG     1 
ATOM   99   C CD     . LYS A 1 18  ? 247.985 246.480 226.261 1.00 130.91 ?  19  LYS A CD     1 
ATOM   100  C CE     . LYS A 1 18  ? 248.100 247.193 224.923 1.00 134.65 ?  19  LYS A CE     1 
ATOM   101  N NZ     . LYS A 1 18  ? 246.802 247.206 224.193 1.00 131.52 ?  19  LYS A NZ     1 
ATOM   102  N N      . SER A 1 19  ? 250.007 240.956 224.527 1.00 109.61 ?  20  SER A N      1 
ATOM   103  C CA     . SER A 1 19  ? 251.002 240.313 223.682 1.00 114.42 ?  20  SER A CA     1 
ATOM   104  C C      . SER A 1 19  ? 250.437 240.090 222.283 1.00 136.05 ?  20  SER A C      1 
ATOM   105  O O      . SER A 1 19  ? 249.280 239.692 222.119 1.00 146.00 ?  20  SER A O      1 
ATOM   106  C CB     . SER A 1 19  ? 251.438 238.985 224.302 1.00 118.08 ?  20  SER A CB     1 
ATOM   107  O OG     . SER A 1 19  ? 252.181 238.206 223.383 1.00 133.06 ?  20  SER A OG     1 
ATOM   108  N N      . TRP A 1 20  ? 251.264 240.353 221.268 1.00 141.19 ?  21  TRP A N      1 
ATOM   109  C CA     . TRP A 1 20  ? 250.810 240.192 219.889 1.00 135.91 ?  21  TRP A CA     1 
ATOM   110  C C      . TRP A 1 20  ? 250.576 238.725 219.544 1.00 135.17 ?  21  TRP A C      1 
ATOM   111  O O      . TRP A 1 20  ? 249.633 238.398 218.813 1.00 145.79 ?  21  TRP A O      1 
ATOM   112  C CB     . TRP A 1 20  ? 251.823 240.816 218.927 1.00 112.99 ?  21  TRP A CB     1 
ATOM   113  N N      . THR A 1 21  ? 251.416 237.829 220.066 1.00 110.34 ?  22  THR A N      1 
ATOM   114  C CA     . THR A 1 21  ? 251.282 236.409 219.751 1.00 123.94 ?  22  THR A CA     1 
ATOM   115  C C      . THR A 1 21  ? 249.906 235.883 220.147 1.00 135.34 ?  22  THR A C      1 
ATOM   116  O O      . THR A 1 21  ? 249.185 235.308 219.321 1.00 137.31 ?  22  THR A O      1 
ATOM   117  C CB     . THR A 1 21  ? 252.385 235.610 220.444 1.00 121.84 ?  22  THR A CB     1 
ATOM   118  O OG1    . THR A 1 21  ? 253.660 236.002 219.919 1.00 113.64 ?  22  THR A OG1    1 
ATOM   119  C CG2    . THR A 1 21  ? 252.187 234.121 220.217 1.00 118.25 ?  22  THR A CG2    1 
ATOM   120  N N      . ILE A 1 22  ? 249.525 236.066 221.414 1.00 130.08 ?  23  ILE A N      1 
ATOM   121  C CA     . ILE A 1 22  ? 248.242 235.549 221.871 1.00 118.40 ?  23  ILE A CA     1 
ATOM   122  C C      . ILE A 1 22  ? 247.082 236.333 221.279 1.00 127.67 ?  23  ILE A C      1 
ATOM   123  O O      . ILE A 1 22  ? 245.973 235.799 221.164 1.00 139.87 ?  23  ILE A O      1 
ATOM   124  C CB     . ILE A 1 22  ? 248.176 235.544 223.408 1.00 126.41 ?  23  ILE A CB     1 
ATOM   125  C CG1    . ILE A 1 22  ? 249.171 234.532 223.961 1.00 143.42 ?  23  ILE A CG1    1 
ATOM   126  C CG2    . ILE A 1 22  ? 246.776 235.202 223.883 1.00 125.75 ?  23  ILE A CG2    1 
ATOM   127  C CD1    . ILE A 1 22  ? 248.966 233.129 223.425 1.00 132.07 ?  23  ILE A CD1    1 
ATOM   128  N N      . GLY A 1 23  ? 247.306 237.591 220.893 1.00 131.47 ?  24  GLY A N      1 
ATOM   129  C CA     . GLY A 1 23  ? 246.286 238.313 220.149 1.00 134.97 ?  24  GLY A CA     1 
ATOM   130  C C      . GLY A 1 23  ? 245.972 237.655 218.818 1.00 135.59 ?  24  GLY A C      1 
ATOM   131  O O      . GLY A 1 23  ? 244.816 237.335 218.524 1.00 128.45 ?  24  GLY A O      1 
ATOM   132  N N      . ILE A 1 24  ? 247.003 237.431 217.998 1.00 132.05 ?  25  ILE A N      1 
ATOM   133  C CA     . ILE A 1 24  ? 246.782 236.814 216.693 1.00 124.97 ?  25  ILE A CA     1 
ATOM   134  C C      . ILE A 1 24  ? 246.227 235.408 216.863 1.00 123.97 ?  25  ILE A C      1 
ATOM   135  O O      . ILE A 1 24  ? 245.343 234.980 216.113 1.00 131.08 ?  25  ILE A O      1 
ATOM   136  C CB     . ILE A 1 24  ? 248.078 236.810 215.858 1.00 130.75 ?  25  ILE A CB     1 
ATOM   137  C CG1    . ILE A 1 24  ? 249.029 235.701 216.317 1.00 133.43 ?  25  ILE A CG1    1 
ATOM   138  C CG2    . ILE A 1 24  ? 248.775 238.153 215.942 1.00 132.02 ?  25  ILE A CG2    1 
ATOM   139  C CD1    . ILE A 1 24  ? 248.847 234.385 215.576 1.00 114.46 ?  25  ILE A CD1    1 
ATOM   140  N N      . ILE A 1 25  ? 246.745 234.659 217.839 1.00 114.69 ?  26  ILE A N      1 
ATOM   141  C CA     . ILE A 1 25  ? 246.305 233.279 218.015 1.00 113.57 ?  26  ILE A CA     1 
ATOM   142  C C      . ILE A 1 25  ? 244.841 233.236 218.441 1.00 115.79 ?  26  ILE A C      1 
ATOM   143  O O      . ILE A 1 25  ? 244.056 232.422 217.935 1.00 119.13 ?  26  ILE A O      1 
ATOM   144  C CB     . ILE A 1 25  ? 247.221 232.557 219.021 1.00 106.01 ?  26  ILE A CB     1 
ATOM   145  C CG1    . ILE A 1 25  ? 246.904 231.066 219.078 1.00 101.74 ?  26  ILE A CG1    1 
ATOM   146  C CG2    . ILE A 1 25  ? 247.067 233.148 220.403 1.00 136.71 ?  26  ILE A CG2    1 
ATOM   147  C CD1    . ILE A 1 25  ? 247.850 230.289 219.972 1.00 101.11 ?  26  ILE A CD1    1 
ATOM   148  N N      . ASN A 1 26  ? 244.443 234.117 219.361 1.00 113.45 ?  27  ASN A N      1 
ATOM   149  C CA     . ASN A 1 26  ? 243.050 234.158 219.793 1.00 112.59 ?  27  ASN A CA     1 
ATOM   150  C C      . ASN A 1 26  ? 242.132 234.586 218.655 1.00 116.46 ?  27  ASN A C      1 
ATOM   151  O O      . ASN A 1 26  ? 241.148 233.903 218.350 1.00 124.89 ?  27  ASN A O      1 
ATOM   152  C CB     . ASN A 1 26  ? 242.894 235.095 220.991 1.00 117.08 ?  27  ASN A CB     1 
ATOM   153  C CG     . ASN A 1 26  ? 241.441 235.388 221.315 1.00 123.28 ?  27  ASN A CG     1 
ATOM   154  O OD1    . ASN A 1 26  ? 240.764 234.593 221.970 1.00 127.00 ?  27  ASN A OD1    1 
ATOM   155  N ND2    . ASN A 1 26  ? 240.954 236.535 220.858 1.00 120.43 ?  27  ASN A ND2    1 
ATOM   156  N N      . ARG A 1 27  ? 242.435 235.719 218.015 1.00 114.42 ?  28  ARG A N      1 
ATOM   157  C CA     . ARG A 1 27  ? 241.620 236.155 216.885 1.00 116.94 ?  28  ARG A CA     1 
ATOM   158  C C      . ARG A 1 27  ? 241.555 235.088 215.799 1.00 123.63 ?  28  ARG A C      1 
ATOM   159  O O      . ARG A 1 27  ? 240.557 234.995 215.076 1.00 125.42 ?  28  ARG A O      1 
ATOM   160  C CB     . ARG A 1 27  ? 242.169 237.460 216.307 1.00 117.69 ?  28  ARG A CB     1 
ATOM   161  C CG     . ARG A 1 27  ? 242.055 238.664 217.228 1.00 117.71 ?  28  ARG A CG     1 
ATOM   162  C CD     . ARG A 1 27  ? 240.713 238.709 217.936 1.00 117.71 ?  28  ARG A CD     1 
ATOM   163  N NE     . ARG A 1 27  ? 240.420 240.044 218.450 1.00 123.97 ?  28  ARG A NE     1 
ATOM   164  C CZ     . ARG A 1 27  ? 239.565 240.298 219.436 1.00 125.16 ?  28  ARG A CZ     1 
ATOM   165  N NH1    . ARG A 1 27  ? 239.361 241.546 219.835 1.00 120.88 ?  28  ARG A NH1    1 
ATOM   166  N NH2    . ARG A 1 27  ? 238.912 239.305 220.024 1.00 130.99 ?  28  ARG A NH2    1 
ATOM   167  N N      . VAL A 1 28  ? 242.605 234.276 215.673 1.00 119.61 ?  29  VAL A N      1 
ATOM   168  C CA     . VAL A 1 28  ? 242.613 233.206 214.681 1.00 111.23 ?  29  VAL A CA     1 
ATOM   169  C C      . VAL A 1 28  ? 241.656 232.094 215.087 1.00 104.72 ?  29  VAL A C      1 
ATOM   170  O O      . VAL A 1 28  ? 240.876 231.600 214.267 1.00 114.94 ?  29  VAL A O      1 
ATOM   171  C CB     . VAL A 1 28  ? 244.043 232.678 214.472 1.00 113.87 ?  29  VAL A CB     1 
ATOM   172  C CG1    . VAL A 1 28  ? 244.015 231.246 213.943 1.00 84.43  ?  29  VAL A CG1    1 
ATOM   173  C CG2    . VAL A 1 28  ? 244.802 233.593 213.521 1.00 93.38  ?  29  VAL A CG2    1 
ATOM   174  N N      . VAL A 1 29  ? 241.712 231.664 216.350 1.00 99.84  ?  30  VAL A N      1 
ATOM   175  C CA     . VAL A 1 29  ? 240.784 230.633 216.808 1.00 109.32 ?  30  VAL A CA     1 
ATOM   176  C C      . VAL A 1 29  ? 239.344 231.109 216.658 1.00 110.84 ?  30  VAL A C      1 
ATOM   177  O O      . VAL A 1 29  ? 238.463 230.356 216.219 1.00 117.38 ?  30  VAL A O      1 
ATOM   178  C CB     . VAL A 1 29  ? 241.100 230.229 218.260 1.00 115.30 ?  30  VAL A CB     1 
ATOM   179  C CG1    . VAL A 1 29  ? 239.953 229.419 218.842 1.00 108.08 ?  30  VAL A CG1    1 
ATOM   180  C CG2    . VAL A 1 29  ? 242.401 229.436 218.323 1.00 103.44 ?  30  VAL A CG2    1 
ATOM   181  N N      . GLN A 1 30  ? 239.085 232.370 217.007 1.00 116.94 ?  31  GLN A N      1 
ATOM   182  C CA     . GLN A 1 30  ? 237.749 232.927 216.827 1.00 118.12 ?  31  GLN A CA     1 
ATOM   183  C C      . GLN A 1 30  ? 237.346 232.906 215.358 1.00 118.12 ?  31  GLN A C      1 
ATOM   184  O O      . GLN A 1 30  ? 236.231 232.499 215.014 1.00 118.34 ?  31  GLN A O      1 
ATOM   185  C CB     . GLN A 1 30  ? 237.699 234.353 217.378 1.00 112.31 ?  31  GLN A CB     1 
ATOM   186  C CG     . GLN A 1 30  ? 238.304 234.508 218.762 1.00 121.35 ?  31  GLN A CG     1 
ATOM   187  C CD     . GLN A 1 30  ? 237.859 235.780 219.451 1.00 123.90 ?  31  GLN A CD     1 
ATOM   188  O OE1    . GLN A 1 30  ? 237.841 236.852 218.845 1.00 122.17 ?  31  GLN A OE1    1 
ATOM   189  N NE2    . GLN A 1 30  ? 237.502 235.670 220.726 1.00 123.89 ?  31  GLN A NE2    1 
ATOM   190  N N      . LEU A 1 31  ? 238.245 233.345 214.474 1.00 116.50 ?  32  LEU A N      1 
ATOM   191  C CA     . LEU A 1 31  ? 237.948 233.308 213.046 1.00 109.90 ?  32  LEU A CA     1 
ATOM   192  C C      . LEU A 1 31  ? 237.664 231.889 212.571 1.00 121.08 ?  32  LEU A C      1 
ATOM   193  O O      . LEU A 1 31  ? 236.858 231.693 211.656 1.00 124.77 ?  32  LEU A O      1 
ATOM   194  C CB     . LEU A 1 31  ? 239.097 233.917 212.244 1.00 116.00 ?  32  LEU A CB     1 
ATOM   195  C CG     . LEU A 1 31  ? 238.717 234.318 210.817 1.00 122.53 ?  32  LEU A CG     1 
ATOM   196  C CD1    . LEU A 1 31  ? 237.571 235.319 210.846 1.00 112.73 ?  32  LEU A CD1    1 
ATOM   197  C CD2    . LEU A 1 31  ? 239.914 234.882 210.063 1.00 108.78 ?  32  LEU A CD2    1 
ATOM   198  N N      . LEU A 1 32  ? 238.328 230.892 213.161 1.00 118.87 ?  33  LEU A N      1 
ATOM   199  C CA     . LEU A 1 32  ? 238.069 229.506 212.788 1.00 100.62 ?  33  LEU A CA     1 
ATOM   200  C C      . LEU A 1 32  ? 236.683 229.064 213.237 1.00 108.97 ?  33  LEU A C      1 
ATOM   201  O O      . LEU A 1 32  ? 235.974 228.383 212.491 1.00 123.48 ?  33  LEU A O      1 
ATOM   202  C CB     . LEU A 1 32  ? 239.139 228.589 213.377 1.00 102.29 ?  33  LEU A CB     1 
ATOM   203  C CG     . LEU A 1 32  ? 240.566 228.832 212.886 1.00 115.76 ?  33  LEU A CG     1 
ATOM   204  C CD1    . LEU A 1 32  ? 241.494 227.737 213.394 1.00 110.09 ?  33  LEU A CD1    1 
ATOM   205  C CD2    . LEU A 1 32  ? 240.610 228.929 211.365 1.00 102.04 ?  33  LEU A CD2    1 
ATOM   206  N N      . ILE A 1 33  ? 236.283 229.426 214.457 1.00 110.03 ?  34  ILE A N      1 
ATOM   207  C CA     . ILE A 1 33  ? 234.931 229.100 214.909 1.00 104.24 ?  34  ILE A CA     1 
ATOM   208  C C      . ILE A 1 33  ? 233.901 229.759 213.998 1.00 103.73 ?  34  ILE A C      1 
ATOM   209  O O      . ILE A 1 33  ? 232.997 229.102 213.462 1.00 101.62 ?  34  ILE A O      1 
ATOM   210  C CB     . ILE A 1 33  ? 234.740 229.521 216.377 1.00 108.88 ?  34  ILE A CB     1 
ATOM   211  C CG1    . ILE A 1 33  ? 235.743 228.794 217.276 1.00 106.81 ?  34  ILE A CG1    1 
ATOM   212  C CG2    . ILE A 1 33  ? 233.310 229.257 216.829 1.00 90.16  ?  34  ILE A CG2    1 
ATOM   213  C CD1    . ILE A 1 33  ? 235.602 227.293 217.261 1.00 95.35  ?  34  ILE A CD1    1 
ATOM   214  N N      . ILE A 1 34  ? 234.032 231.073 213.804 1.00 107.27 ?  35  ILE A N      1 
ATOM   215  C CA     . ILE A 1 34  ? 233.097 231.813 212.961 1.00 96.26  ?  35  ILE A CA     1 
ATOM   216  C C      . ILE A 1 34  ? 233.030 231.193 211.572 1.00 108.12 ?  35  ILE A C      1 
ATOM   217  O O      . ILE A 1 34  ? 231.946 231.015 211.006 1.00 113.61 ?  35  ILE A O      1 
ATOM   218  C CB     . ILE A 1 34  ? 233.500 233.297 212.890 1.00 105.35 ?  35  ILE A CB     1 
ATOM   219  C CG1    . ILE A 1 34  ? 233.414 233.947 214.272 1.00 109.41 ?  35  ILE A CG1    1 
ATOM   220  C CG2    . ILE A 1 34  ? 232.619 234.035 211.895 1.00 94.98  ?  35  ILE A CG2    1 
ATOM   221  C CD1    . ILE A 1 34  ? 232.004 234.059 214.806 1.00 122.24 ?  35  ILE A CD1    1 
ATOM   222  N N      . SER A 1 35  ? 234.189 230.867 210.997 1.00 114.64 ?  36  SER A N      1 
ATOM   223  C CA     . SER A 1 35  ? 234.213 230.300 209.652 1.00 113.49 ?  36  SER A CA     1 
ATOM   224  C C      . SER A 1 35  ? 233.565 228.920 209.620 1.00 106.38 ?  36  SER A C      1 
ATOM   225  O O      . SER A 1 35  ? 232.911 228.562 208.636 1.00 104.43 ?  36  SER A O      1 
ATOM   226  C CB     . SER A 1 35  ? 235.648 230.236 209.129 1.00 101.35 ?  36  SER A CB     1 
ATOM   227  O OG     . SER A 1 35  ? 236.367 229.176 209.735 1.00 120.41 ?  36  SER A OG     1 
ATOM   228  N N      . TYR A 1 36  ? 233.744 228.128 210.678 1.00 95.93  ?  37  TYR A N      1 
ATOM   229  C CA     . TYR A 1 36  ? 233.069 226.837 210.745 1.00 90.02  ?  37  TYR A CA     1 
ATOM   230  C C      . TYR A 1 36  ? 231.556 227.007 210.758 1.00 106.28 ?  37  TYR A C      1 
ATOM   231  O O      . TYR A 1 36  ? 230.835 226.273 210.073 1.00 114.12 ?  37  TYR A O      1 
ATOM   232  C CB     . TYR A 1 36  ? 233.524 226.064 211.981 1.00 92.67  ?  37  TYR A CB     1 
ATOM   233  C CG     . TYR A 1 36  ? 232.573 224.961 212.390 1.00 95.20  ?  37  TYR A CG     1 
ATOM   234  C CD1    . TYR A 1 36  ? 231.530 225.211 213.274 1.00 94.64  ?  37  TYR A CD1    1 
ATOM   235  C CD2    . TYR A 1 36  ? 232.714 223.672 211.894 1.00 104.57 ?  37  TYR A CD2    1 
ATOM   236  C CE1    . TYR A 1 36  ? 230.655 224.211 213.651 1.00 100.33 ?  37  TYR A CE1    1 
ATOM   237  C CE2    . TYR A 1 36  ? 231.843 222.662 212.268 1.00 100.87 ?  37  TYR A CE2    1 
ATOM   238  C CZ     . TYR A 1 36  ? 230.815 222.938 213.148 1.00 103.57 ?  37  TYR A CZ     1 
ATOM   239  O OH     . TYR A 1 36  ? 229.943 221.943 213.527 1.00 106.33 ?  37  TYR A OH     1 
ATOM   240  N N      . PHE A 1 37  ? 231.052 227.967 211.536 1.00 107.71 ?  38  PHE A N      1 
ATOM   241  C CA     . PHE A 1 37  ? 229.606 228.164 211.586 1.00 101.91 ?  38  PHE A CA     1 
ATOM   242  C C      . PHE A 1 37  ? 229.077 228.712 210.266 1.00 109.21 ?  38  PHE A C      1 
ATOM   243  O O      . PHE A 1 37  ? 228.037 228.262 209.772 1.00 116.90 ?  38  PHE A O      1 
ATOM   244  C CB     . PHE A 1 37  ? 229.239 229.093 212.741 1.00 96.86  ?  38  PHE A CB     1 
ATOM   245  C CG     . PHE A 1 37  ? 228.978 228.375 214.032 1.00 102.74 ?  38  PHE A CG     1 
ATOM   246  C CD1    . PHE A 1 37  ? 230.007 227.738 214.705 1.00 101.93 ?  38  PHE A CD1    1 
ATOM   247  C CD2    . PHE A 1 37  ? 227.705 228.337 214.574 1.00 107.17 ?  38  PHE A CD2    1 
ATOM   248  C CE1    . PHE A 1 37  ? 229.770 227.076 215.894 1.00 106.63 ?  38  PHE A CE1    1 
ATOM   249  C CE2    . PHE A 1 37  ? 227.462 227.676 215.763 1.00 96.50  ?  38  PHE A CE2    1 
ATOM   250  C CZ     . PHE A 1 37  ? 228.496 227.045 216.423 1.00 96.29  ?  38  PHE A CZ     1 
ATOM   251  N N      . VAL A 1 38  ? 229.780 229.682 209.681 1.00 97.29  ?  39  VAL A N      1 
ATOM   252  C CA     . VAL A 1 38  ? 229.329 230.288 208.433 1.00 103.66 ?  39  VAL A CA     1 
ATOM   253  C C      . VAL A 1 38  ? 229.365 229.275 207.296 1.00 112.05 ?  39  VAL A C      1 
ATOM   254  O O      . VAL A 1 38  ? 228.472 229.250 206.441 1.00 118.39 ?  39  VAL A O      1 
ATOM   255  C CB     . VAL A 1 38  ? 230.182 231.529 208.112 1.00 106.62 ?  39  VAL A CB     1 
ATOM   256  C CG1    . VAL A 1 38  ? 230.040 231.912 206.649 1.00 105.46 ?  39  VAL A CG1    1 
ATOM   257  C CG2    . VAL A 1 38  ? 229.786 232.689 209.010 1.00 111.86 ?  39  VAL A CG2    1 
ATOM   258  N N      . GLY A 1 39  ? 230.385 228.424 207.270 1.00 108.55 ?  40  GLY A N      1 
ATOM   259  C CA     . GLY A 1 39  ? 230.606 227.540 206.144 1.00 105.83 ?  40  GLY A CA     1 
ATOM   260  C C      . GLY A 1 39  ? 229.896 226.205 206.226 1.00 104.74 ?  40  GLY A C      1 
ATOM   261  O O      . GLY A 1 39  ? 229.388 225.711 205.215 1.00 119.40 ?  40  GLY A O      1 
ATOM   262  N N      . TRP A 1 40  ? 229.849 225.607 207.414 1.00 91.92  ?  41  TRP A N      1 
ATOM   263  C CA     . TRP A 1 40  ? 229.263 224.282 207.576 1.00 92.65  ?  41  TRP A CA     1 
ATOM   264  C C      . TRP A 1 40  ? 227.853 224.321 208.149 1.00 111.70 ?  41  TRP A C      1 
ATOM   265  O O      . TRP A 1 40  ? 226.946 223.686 207.604 1.00 120.22 ?  41  TRP A O      1 
ATOM   266  C CB     . TRP A 1 40  ? 230.145 223.412 208.473 1.00 99.81  ?  41  TRP A CB     1 
ATOM   267  C CG     . TRP A 1 40  ? 229.547 222.067 208.719 1.00 108.59 ?  41  TRP A CG     1 
ATOM   268  C CD1    . TRP A 1 40  ? 228.879 221.654 209.836 1.00 110.19 ?  41  TRP A CD1    1 
ATOM   269  C CD2    . TRP A 1 40  ? 229.546 220.956 207.817 1.00 112.49 ?  41  TRP A CD2    1 
ATOM   270  N NE1    . TRP A 1 40  ? 228.469 220.350 209.688 1.00 113.45 ?  41  TRP A NE1    1 
ATOM   271  C CE2    . TRP A 1 40  ? 228.867 219.899 208.456 1.00 120.49 ?  41  TRP A CE2    1 
ATOM   272  C CE3    . TRP A 1 40  ? 230.058 220.751 206.532 1.00 97.23  ?  41  TRP A CE3    1 
ATOM   273  C CZ2    . TRP A 1 40  ? 228.687 218.657 207.854 1.00 127.68 ?  41  TRP A CZ2    1 
ATOM   274  C CZ3    . TRP A 1 40  ? 229.880 219.519 205.938 1.00 115.56 ?  41  TRP A CZ3    1 
ATOM   275  C CH2    . TRP A 1 40  ? 229.200 218.486 206.597 1.00 135.88 ?  41  TRP A CH2    1 
ATOM   276  N N      . VAL A 1 41  ? 227.651 225.045 209.251 1.00 114.10 ?  42  VAL A N      1 
ATOM   277  C CA     . VAL A 1 41  ? 226.344 225.048 209.898 1.00 108.19 ?  42  VAL A CA     1 
ATOM   278  C C      . VAL A 1 41  ? 225.331 225.821 209.065 1.00 105.59 ?  42  VAL A C      1 
ATOM   279  O O      . VAL A 1 41  ? 224.155 225.444 208.987 1.00 94.69  ?  42  VAL A O      1 
ATOM   280  C CB     . VAL A 1 41  ? 226.456 225.617 211.324 1.00 104.76 ?  42  VAL A CB     1 
ATOM   281  C CG1    . VAL A 1 41  ? 225.075 225.802 211.932 1.00 97.95  ?  42  VAL A CG1    1 
ATOM   282  C CG2    . VAL A 1 41  ? 227.305 224.699 212.190 1.00 114.51 ?  42  VAL A CG2    1 
ATOM   283  N N      . PHE A 1 42  ? 225.763 226.907 208.426 1.00 99.21  ?  43  PHE A N      1 
ATOM   284  C CA     . PHE A 1 42  ? 224.837 227.756 207.687 1.00 99.57  ?  43  PHE A CA     1 
ATOM   285  C C      . PHE A 1 42  ? 224.766 227.399 206.206 1.00 107.18 ?  43  PHE A C      1 
ATOM   286  O O      . PHE A 1 42  ? 223.671 227.232 205.661 1.00 113.77 ?  43  PHE A O      1 
ATOM   287  C CB     . PHE A 1 42  ? 225.218 229.228 207.871 1.00 99.71  ?  43  PHE A CB     1 
ATOM   288  C CG     . PHE A 1 42  ? 224.508 229.890 209.016 1.00 104.17 ?  43  PHE A CG     1 
ATOM   289  C CD1    . PHE A 1 42  ? 224.760 229.501 210.321 1.00 105.03 ?  43  PHE A CD1    1 
ATOM   290  C CD2    . PHE A 1 42  ? 223.575 230.886 208.788 1.00 104.20 ?  43  PHE A CD2    1 
ATOM   291  C CE1    . PHE A 1 42  ? 224.102 230.100 211.376 1.00 101.19 ?  43  PHE A CE1    1 
ATOM   292  C CE2    . PHE A 1 42  ? 222.912 231.489 209.841 1.00 103.52 ?  43  PHE A CE2    1 
ATOM   293  C CZ     . PHE A 1 42  ? 223.177 231.095 211.136 1.00 106.33 ?  43  PHE A CZ     1 
ATOM   294  N N      . LEU A 1 43  ? 225.912 227.278 205.538 1.00 110.82 ?  44  LEU A N      1 
ATOM   295  C CA     . LEU A 1 43  ? 225.898 227.039 204.098 1.00 107.22 ?  44  LEU A CA     1 
ATOM   296  C C      . LEU A 1 43  ? 225.587 225.580 203.773 1.00 100.51 ?  44  LEU A C      1 
ATOM   297  O O      . LEU A 1 43  ? 224.558 225.275 203.161 1.00 109.07 ?  44  LEU A O      1 
ATOM   298  C CB     . LEU A 1 43  ? 227.230 227.466 203.482 1.00 94.88  ?  44  LEU A CB     1 
ATOM   299  C CG     . LEU A 1 43  ? 227.462 228.974 203.571 1.00 106.61 ?  44  LEU A CG     1 
ATOM   300  C CD1    . LEU A 1 43  ? 228.477 229.439 202.537 1.00 99.47  ?  44  LEU A CD1    1 
ATOM   301  C CD2    . LEU A 1 43  ? 226.142 229.721 203.424 1.00 95.52  ?  44  LEU A CD2    1 
ATOM   302  N N      . HIS A 1 44  ? 226.463 224.662 204.184 1.00 90.86  ?  45  HIS A N      1 
ATOM   303  C CA     . HIS A 1 44  ? 226.285 223.263 203.811 1.00 104.59 ?  45  HIS A CA     1 
ATOM   304  C C      . HIS A 1 44  ? 225.026 222.675 204.436 1.00 110.77 ?  45  HIS A C      1 
ATOM   305  O O      . HIS A 1 44  ? 224.223 222.034 203.749 1.00 127.36 ?  45  HIS A O      1 
ATOM   306  C CB     . HIS A 1 44  ? 227.511 222.448 204.220 1.00 106.71 ?  45  HIS A CB     1 
ATOM   307  C CG     . HIS A 1 44  ? 227.411 220.998 203.868 1.00 114.37 ?  45  HIS A CG     1 
ATOM   308  N ND1    . HIS A 1 44  ? 227.834 220.495 202.657 1.00 112.43 ?  45  HIS A ND1    1 
ATOM   309  C CD2    . HIS A 1 44  ? 226.925 219.943 204.564 1.00 121.27 ?  45  HIS A CD2    1 
ATOM   310  C CE1    . HIS A 1 44  ? 227.620 219.192 202.625 1.00 133.49 ?  45  HIS A CE1    1 
ATOM   311  N NE2    . HIS A 1 44  ? 227.069 218.832 203.770 1.00 136.51 ?  45  HIS A NE2    1 
ATOM   312  N N      . GLU A 1 45  ? 224.831 222.883 205.735 1.00 92.03  ?  46  GLU A N      1 
ATOM   313  C CA     . GLU A 1 45  ? 223.682 222.326 206.435 1.00 105.92 ?  46  GLU A CA     1 
ATOM   314  C C      . GLU A 1 45  ? 222.467 223.247 206.415 1.00 111.20 ?  46  GLU A C      1 
ATOM   315  O O      . GLU A 1 45  ? 221.431 222.892 206.989 1.00 93.17  ?  46  GLU A O      1 
ATOM   316  C CB     . GLU A 1 45  ? 224.059 221.986 207.879 1.00 97.73  ?  46  GLU A CB     1 
ATOM   317  C CG     . GLU A 1 45  ? 225.133 220.919 207.987 1.00 120.65 ?  46  GLU A CG     1 
ATOM   318  C CD     . GLU A 1 45  ? 224.614 219.534 207.649 1.00 137.29 ?  46  GLU A CD     1 
ATOM   319  O OE1    . GLU A 1 45  ? 223.876 218.954 208.474 1.00 137.46 ?  46  GLU A OE1    1 
ATOM   320  O OE2    . GLU A 1 45  ? 224.942 219.028 206.554 1.00 134.85 ?  46  GLU A OE2    1 
ATOM   321  N N      . LYS A 1 46  ? 222.574 224.412 205.779 1.00 93.81  ?  47  LYS A N      1 
ATOM   322  C CA     . LYS A 1 46  ? 221.454 225.336 205.596 1.00 99.51  ?  47  LYS A CA     1 
ATOM   323  C C      . LYS A 1 46  ? 220.623 225.469 206.870 1.00 102.17 ?  47  LYS A C      1 
ATOM   324  O O      . LYS A 1 46  ? 219.403 225.292 206.875 1.00 104.94 ?  47  LYS A O      1 
ATOM   325  C CB     . LYS A 1 46  ? 220.579 224.902 204.422 1.00 98.05  ?  47  LYS A CB     1 
ATOM   326  C CG     . LYS A 1 46  ? 221.253 225.001 203.064 1.00 96.41  ?  47  LYS A CG     1 
ATOM   327  C CD     . LYS A 1 46  ? 220.219 225.003 201.950 1.00 104.96 ?  47  LYS A CD     1 
ATOM   328  C CE     . LYS A 1 46  ? 220.702 224.228 200.734 1.00 116.95 ?  47  LYS A CE     1 
ATOM   329  N NZ     . LYS A 1 46  ? 219.569 223.617 199.980 1.00 116.22 ?  47  LYS A NZ     1 
ATOM   330  N N      . ALA A 1 47  ? 221.304 225.795 207.969 1.00 111.89 ?  48  ALA A N      1 
ATOM   331  C CA     . ALA A 1 47  ? 220.626 225.977 209.246 1.00 101.50 ?  48  ALA A CA     1 
ATOM   332  C C      . ALA A 1 47  ? 219.802 227.256 209.302 1.00 103.12 ?  48  ALA A C      1 
ATOM   333  O O      . ALA A 1 47  ? 219.086 227.467 210.287 1.00 96.74  ?  48  ALA A O      1 
ATOM   334  C CB     . ALA A 1 47  ? 221.644 225.965 210.386 1.00 101.90 ?  48  ALA A CB     1 
ATOM   335  N N      . TYR A 1 48  ? 219.882 228.106 208.279 1.00 98.34  ?  49  TYR A N      1 
ATOM   336  C CA     . TYR A 1 48  ? 219.139 229.358 208.236 1.00 86.81  ?  49  TYR A CA     1 
ATOM   337  C C      . TYR A 1 48  ? 217.718 229.205 207.712 1.00 93.53  ?  49  TYR A C      1 
ATOM   338  O O      . TYR A 1 48  ? 217.043 230.219 207.515 1.00 102.82 ?  49  TYR A O      1 
ATOM   339  C CB     . TYR A 1 48  ? 219.882 230.380 207.374 1.00 91.00  ?  49  TYR A CB     1 
ATOM   340  C CG     . TYR A 1 48  ? 220.093 229.943 205.942 1.00 96.93  ?  49  TYR A CG     1 
ATOM   341  C CD1    . TYR A 1 48  ? 221.175 229.149 205.589 1.00 105.75 ?  49  TYR A CD1    1 
ATOM   342  C CD2    . TYR A 1 48  ? 219.209 230.325 204.943 1.00 111.33 ?  49  TYR A CD2    1 
ATOM   343  C CE1    . TYR A 1 48  ? 221.374 228.751 204.279 1.00 110.12 ?  49  TYR A CE1    1 
ATOM   344  C CE2    . TYR A 1 48  ? 219.400 229.931 203.630 1.00 115.76 ?  49  TYR A CE2    1 
ATOM   345  C CZ     . TYR A 1 48  ? 220.484 229.144 203.305 1.00 109.10 ?  49  TYR A CZ     1 
ATOM   346  O OH     . TYR A 1 48  ? 220.680 228.749 202.001 1.00 113.43 ?  49  TYR A OH     1 
ATOM   347  N N      . GLN A 1 49  ? 217.247 227.987 207.461 1.00 100.04 ?  50  GLN A N      1 
ATOM   348  C CA     . GLN A 1 49  ? 215.940 227.805 206.851 1.00 105.50 ?  50  GLN A CA     1 
ATOM   349  C C      . GLN A 1 49  ? 215.193 226.686 207.559 1.00 93.69  ?  50  GLN A C      1 
ATOM   350  O O      . GLN A 1 49  ? 215.799 225.792 208.154 1.00 95.35  ?  50  GLN A O      1 
ATOM   351  C CB     . GLN A 1 49  ? 216.053 227.512 205.343 1.00 94.32  ?  50  GLN A CB     1 
ATOM   352  C CG     . GLN A 1 49  ? 216.725 226.201 204.981 1.00 94.70  ?  50  GLN A CG     1 
ATOM   353  C CD     . GLN A 1 49  ? 216.800 225.984 203.476 1.00 96.33  ?  50  GLN A CD     1 
ATOM   354  O OE1    . GLN A 1 49  ? 216.807 224.849 203.002 1.00 98.20  ?  50  GLN A OE1    1 
ATOM   355  N NE2    . GLN A 1 49  ? 216.862 227.076 202.720 1.00 82.13  ?  50  GLN A NE2    1 
ATOM   356  N N      . VAL A 1 50  ? 213.864 226.761 207.504 1.00 87.03  ?  51  VAL A N      1 
ATOM   357  C CA     . VAL A 1 50  ? 213.009 225.695 208.009 1.00 95.85  ?  51  VAL A CA     1 
ATOM   358  C C      . VAL A 1 50  ? 212.906 224.588 206.969 1.00 104.39 ?  51  VAL A C      1 
ATOM   359  O O      . VAL A 1 50  ? 213.029 224.819 205.754 1.00 93.15  ?  51  VAL A O      1 
ATOM   360  C CB     . VAL A 1 50  ? 211.615 226.232 208.391 1.00 73.45  ?  51  VAL A CB     1 
ATOM   361  C CG1    . VAL A 1 50  ? 210.835 225.169 209.141 1.00 75.74  ?  51  VAL A CG1    1 
ATOM   362  C CG2    . VAL A 1 50  ? 211.744 227.468 209.238 1.00 103.12 ?  51  VAL A CG2    1 
ATOM   363  N N      . ARG A 1 51  ? 212.662 223.374 207.458 1.00 91.73  ?  52  ARG A N      1 
ATOM   364  C CA     . ARG A 1 51  ? 212.593 222.170 206.646 1.00 91.78  ?  52  ARG A CA     1 
ATOM   365  C C      . ARG A 1 51  ? 211.224 221.523 206.798 1.00 95.34  ?  52  ARG A C      1 
ATOM   366  O O      . ARG A 1 51  ? 210.685 221.435 207.905 1.00 106.11 ?  52  ARG A O      1 
ATOM   367  C CB     . ARG A 1 51  ? 213.683 221.163 207.045 1.00 87.20  ?  52  ARG A CB     1 
ATOM   368  C CG     . ARG A 1 51  ? 215.102 221.570 206.679 1.00 102.61 ?  52  ARG A CG     1 
ATOM   369  C CD     . ARG A 1 51  ? 215.334 221.391 205.183 1.00 116.40 ?  52  ARG A CD     1 
ATOM   370  N NE     . ARG A 1 51  ? 216.751 221.323 204.839 1.00 122.48 ?  52  ARG A NE     1 
ATOM   371  C CZ     . ARG A 1 51  ? 217.468 220.203 204.855 1.00 141.60 ?  52  ARG A CZ     1 
ATOM   372  N NH1    . ARG A 1 51  ? 216.899 219.057 205.207 1.00 132.96 ?  52  ARG A NH1    1 
ATOM   373  N NH2    . ARG A 1 51  ? 218.753 220.227 204.525 1.00 137.14 ?  52  ARG A NH2    1 
ATOM   374  N N      . ASP A 1 52  ? 210.667 221.086 205.673 1.00 92.12  ?  53  ASP A N      1 
ATOM   375  C CA     . ASP A 1 52  ? 209.456 220.279 205.630 1.00 97.44  ?  53  ASP A CA     1 
ATOM   376  C C      . ASP A 1 52  ? 209.833 218.892 205.128 1.00 97.50  ?  53  ASP A C      1 
ATOM   377  O O      . ASP A 1 52  ? 210.388 218.758 204.032 1.00 103.20 ?  53  ASP A O      1 
ATOM   378  C CB     . ASP A 1 52  ? 208.406 220.912 204.717 1.00 85.75  ?  53  ASP A CB     1 
ATOM   379  C CG     . ASP A 1 52  ? 207.068 220.197 204.781 1.00 101.37 ?  53  ASP A CG     1 
ATOM   380  O OD1    . ASP A 1 52  ? 206.966 219.179 205.501 1.00 105.42 ?  53  ASP A OD1    1 
ATOM   381  O OD2    . ASP A 1 52  ? 206.118 220.647 204.104 1.00 96.15  ?  53  ASP A OD2    1 
ATOM   382  N N      . THR A 1 53  ? 209.546 217.867 205.933 1.00 87.45  ?  54  THR A N      1 
ATOM   383  C CA     . THR A 1 53  ? 209.766 216.489 205.517 1.00 104.09 ?  54  THR A CA     1 
ATOM   384  C C      . THR A 1 53  ? 208.481 215.705 205.295 1.00 100.37 ?  54  THR A C      1 
ATOM   385  O O      . THR A 1 53  ? 208.530 214.642 204.670 1.00 101.22 ?  54  THR A O      1 
ATOM   386  C CB     . THR A 1 53  ? 210.624 215.747 206.554 1.00 104.13 ?  54  THR A CB     1 
ATOM   387  O OG1    . THR A 1 53  ? 210.082 215.958 207.863 1.00 121.47 ?  54  THR A OG1    1 
ATOM   388  C CG2    . THR A 1 53  ? 212.056 216.261 206.523 1.00 93.88  ?  54  THR A CG2    1 
ATOM   389  N N      . ALA A 1 54  ? 207.343 216.198 205.788 1.00 87.26  ?  55  ALA A N      1 
ATOM   390  C CA     . ALA A 1 54  ? 206.051 215.534 205.608 1.00 101.19 ?  55  ALA A CA     1 
ATOM   391  C C      . ALA A 1 54  ? 205.502 215.842 204.212 1.00 102.27 ?  55  ALA A C      1 
ATOM   392  O O      . ALA A 1 54  ? 204.549 216.601 204.027 1.00 106.17 ?  55  ALA A O      1 
ATOM   393  C CB     . ALA A 1 54  ? 205.082 215.956 206.703 1.00 92.58  ?  55  ALA A CB     1 
ATOM   394  N N      . ILE A 1 55  ? 206.126 215.224 203.214 1.00 94.18  ?  56  ILE A N      1 
ATOM   395  C CA     . ILE A 1 55  ? 205.744 215.421 201.819 1.00 83.25  ?  56  ILE A CA     1 
ATOM   396  C C      . ILE A 1 55  ? 204.483 214.626 201.511 1.00 70.89  ?  56  ILE A C      1 
ATOM   397  O O      . ILE A 1 55  ? 204.357 213.461 201.903 1.00 90.42  ?  56  ILE A O      1 
ATOM   398  C CB     . ILE A 1 55  ? 206.898 215.008 200.890 1.00 78.22  ?  56  ILE A CB     1 
ATOM   399  C CG1    . ILE A 1 55  ? 206.555 215.315 199.434 1.00 72.15  ?  56  ILE A CG1    1 
ATOM   400  C CG2    . ILE A 1 55  ? 207.214 213.532 201.056 1.00 78.98  ?  56  ILE A CG2    1 
ATOM   401  C CD1    . ILE A 1 55  ? 207.728 215.135 198.494 1.00 82.81  ?  56  ILE A CD1    1 
ATOM   402  N N      . GLU A 1 56  ? 203.540 215.251 200.805 1.00 70.70  ?  57  GLU A N      1 
ATOM   403  C CA     . GLU A 1 56  ? 202.336 214.570 200.338 1.00 79.46  ?  57  GLU A CA     1 
ATOM   404  C C      . GLU A 1 56  ? 202.517 214.177 198.878 1.00 75.84  ?  57  GLU A C      1 
ATOM   405  O O      . GLU A 1 56  ? 202.754 215.039 198.024 1.00 81.62  ?  57  GLU A O      1 
ATOM   406  C CB     . GLU A 1 56  ? 201.087 215.439 200.490 1.00 96.03  ?  57  GLU A CB     1 
ATOM   407  C CG     . GLU A 1 56  ? 200.622 215.664 201.917 1.00 122.18 ?  57  GLU A CG     1 
ATOM   408  C CD     . GLU A 1 56  ? 199.230 216.274 201.973 1.00 128.23 ?  57  GLU A CD     1 
ATOM   409  O OE1    . GLU A 1 56  ? 198.666 216.571 200.895 1.00 105.03 ?  57  GLU A OE1    1 
ATOM   410  O OE2    . GLU A 1 56  ? 198.696 216.440 203.090 1.00 122.14 ?  57  GLU A OE2    1 
ATOM   411  N N      . SER A 1 57  ? 202.398 212.883 198.590 1.00 69.44  ?  58  SER A N      1 
ATOM   412  C CA     . SER A 1 57  ? 202.668 212.366 197.258 1.00 51.06  ?  58  SER A CA     1 
ATOM   413  C C      . SER A 1 57  ? 201.474 211.569 196.754 1.00 44.76  ?  58  SER A C      1 
ATOM   414  O O      . SER A 1 57  ? 200.778 210.901 197.519 1.00 75.52  ?  58  SER A O      1 
ATOM   415  C CB     . SER A 1 57  ? 203.925 211.486 197.244 1.00 60.90  ?  58  SER A CB     1 
ATOM   416  O OG     . SER A 1 57  ? 204.106 210.864 195.982 1.00 66.52  ?  58  SER A OG     1 
ATOM   417  N N      . SER A 1 58  ? 201.253 211.649 195.449 1.00 52.63  ?  59  SER A N      1 
ATOM   418  C CA     . SER A 1 58  ? 200.243 210.872 194.754 1.00 48.64  ?  59  SER A CA     1 
ATOM   419  C C      . SER A 1 58  ? 200.857 210.332 193.474 1.00 50.72  ?  59  SER A C      1 
ATOM   420  O O      . SER A 1 58  ? 201.542 211.062 192.751 1.00 57.14  ?  59  SER A O      1 
ATOM   421  C CB     . SER A 1 58  ? 199.007 211.707 194.428 1.00 46.25  ?  59  SER A CB     1 
ATOM   422  O OG     . SER A 1 58  ? 198.304 211.131 193.343 1.00 61.05  ?  59  SER A OG     1 
ATOM   423  N N      . VAL A 1 59  ? 200.606 209.058 193.192 1.00 44.73  ?  60  VAL A N      1 
ATOM   424  C CA     . VAL A 1 59  ? 201.171 208.391 192.028 1.00 46.55  ?  60  VAL A CA     1 
ATOM   425  C C      . VAL A 1 59  ? 200.043 207.696 191.288 1.00 45.56  ?  60  VAL A C      1 
ATOM   426  O O      . VAL A 1 59  ? 199.278 206.937 191.890 1.00 53.26  ?  60  VAL A O      1 
ATOM   427  C CB     . VAL A 1 59  ? 202.267 207.379 192.413 1.00 45.33  ?  60  VAL A CB     1 
ATOM   428  C CG1    . VAL A 1 59  ? 202.625 206.514 191.221 1.00 43.45  ?  60  VAL A CG1    1 
ATOM   429  C CG2    . VAL A 1 59  ? 203.497 208.103 192.944 1.00 44.81  ?  60  VAL A CG2    1 
ATOM   430  N N      . VAL A 1 60  ? 199.921 207.983 189.995 1.00 45.03  ?  61  VAL A N      1 
ATOM   431  C CA     . VAL A 1 60  ? 199.019 207.272 189.100 1.00 51.62  ?  61  VAL A CA     1 
ATOM   432  C C      . VAL A 1 60  ? 199.865 206.682 187.983 1.00 51.63  ?  61  VAL A C      1 
ATOM   433  O O      . VAL A 1 60  ? 200.726 207.372 187.428 1.00 56.63  ?  61  VAL A O      1 
ATOM   434  C CB     . VAL A 1 60  ? 197.927 208.202 188.539 1.00 46.31  ?  61  VAL A CB     1 
ATOM   435  C CG1    . VAL A 1 60  ? 197.044 207.454 187.569 1.00 49.29  ?  61  VAL A CG1    1 
ATOM   436  C CG2    . VAL A 1 60  ? 197.095 208.785 189.672 1.00 48.12  ?  61  VAL A CG2    1 
ATOM   437  N N      . THR A 1 61  ? 199.643 205.410 187.665 1.00 46.14  ?  62  THR A N      1 
ATOM   438  C CA     . THR A 1 61  ? 200.438 204.732 186.652 1.00 50.08  ?  62  THR A CA     1 
ATOM   439  C C      . THR A 1 61  ? 199.538 204.122 185.589 1.00 52.83  ?  62  THR A C      1 
ATOM   440  O O      . THR A 1 61  ? 198.367 203.819 185.829 1.00 58.10  ?  62  THR A O      1 
ATOM   441  C CB     . THR A 1 61  ? 201.323 203.632 187.259 1.00 44.47  ?  62  THR A CB     1 
ATOM   442  O OG1    . THR A 1 61  ? 200.493 202.610 187.826 1.00 47.69  ?  62  THR A OG1    1 
ATOM   443  C CG2    . THR A 1 61  ? 202.230 204.203 188.337 1.00 43.50  ?  62  THR A CG2    1 
ATOM   444  N N      . LYS A 1 62  ? 200.115 203.931 184.405 1.00 54.58  ?  63  LYS A N      1 
ATOM   445  C CA     . LYS A 1 62  ? 199.422 203.261 183.310 1.00 47.82  ?  63  LYS A CA     1 
ATOM   446  C C      . LYS A 1 62  ? 200.450 202.613 182.399 1.00 51.21  ?  63  LYS A C      1 
ATOM   447  O O      . LYS A 1 62  ? 201.414 203.266 182.008 1.00 58.53  ?  63  LYS A O      1 
ATOM   448  C CB     . LYS A 1 62  ? 198.567 204.246 182.510 1.00 53.10  ?  63  LYS A CB     1 
ATOM   449  C CG     . LYS A 1 62  ? 197.708 203.574 181.458 1.00 51.80  ?  63  LYS A CG     1 
ATOM   450  C CD     . LYS A 1 62  ? 196.901 204.588 180.677 1.00 52.75  ?  63  LYS A CD     1 
ATOM   451  C CE     . LYS A 1 62  ? 195.507 204.739 181.249 1.00 42.03  ?  63  LYS A CE     1 
ATOM   452  N NZ     . LYS A 1 62  ? 194.728 205.758 180.507 1.00 46.16  ?  63  LYS A NZ     1 
ATOM   453  N N      . VAL A 1 63  ? 200.252 201.349 182.051 1.00 49.26  ?  64  VAL A N      1 
ATOM   454  C CA     . VAL A 1 63  ? 201.197 200.649 181.189 1.00 48.22  ?  64  VAL A CA     1 
ATOM   455  C C      . VAL A 1 63  ? 200.596 200.518 179.797 1.00 53.47  ?  64  VAL A C      1 
ATOM   456  O O      . VAL A 1 63  ? 199.378 200.394 179.632 1.00 65.16  ?  64  VAL A O      1 
ATOM   457  C CB     . VAL A 1 63  ? 201.571 199.267 181.765 1.00 51.01  ?  64  VAL A CB     1 
ATOM   458  C CG1    . VAL A 1 63  ? 202.527 198.524 180.826 1.00 31.61  ?  64  VAL A CG1    1 
ATOM   459  C CG2    . VAL A 1 63  ? 202.175 199.431 183.151 1.00 47.55  ?  64  VAL A CG2    1 
ATOM   460  N N      . LYS A 1 64  ? 201.460 200.557 178.784 1.00 55.84  ?  65  LYS A N      1 
ATOM   461  C CA     . LYS A 1 64  ? 201.027 200.349 177.410 1.00 52.19  ?  65  LYS A CA     1 
ATOM   462  C C      . LYS A 1 64  ? 202.004 199.423 176.703 1.00 52.36  ?  65  LYS A C      1 
ATOM   463  O O      . LYS A 1 64  ? 203.198 199.403 177.011 1.00 53.14  ?  65  LYS A O      1 
ATOM   464  C CB     . LYS A 1 64  ? 200.901 201.667 176.642 1.00 37.37  ?  65  LYS A CB     1 
ATOM   465  C CG     . LYS A 1 64  ? 199.788 202.553 177.152 1.00 56.06  ?  65  LYS A CG     1 
ATOM   466  C CD     . LYS A 1 64  ? 199.353 203.563 176.113 1.00 43.80  ?  65  LYS A CD     1 
ATOM   467  C CE     . LYS A 1 64  ? 198.241 204.451 176.647 1.00 58.39  ?  65  LYS A CE     1 
ATOM   468  N NZ     . LYS A 1 64  ? 196.951 203.711 176.788 1.00 49.48  ?  65  LYS A NZ     1 
ATOM   469  N N      . GLY A 1 65  ? 201.482 198.654 175.764 1.00 48.62  ?  66  GLY A N      1 
ATOM   470  C CA     . GLY A 1 65  ? 202.272 197.729 174.975 1.00 46.86  ?  66  GLY A CA     1 
ATOM   471  C C      . GLY A 1 65  ? 201.514 196.437 174.746 1.00 51.32  ?  66  GLY A C      1 
ATOM   472  O O      . GLY A 1 65  ? 200.632 196.052 175.512 1.00 63.84  ?  66  GLY A O      1 
ATOM   473  N N      . SER A 1 66  ? 201.875 195.746 173.671 1.00 58.53  ?  67  SER A N      1 
ATOM   474  C CA     . SER A 1 66  ? 201.281 194.464 173.331 1.00 56.94  ?  67  SER A CA     1 
ATOM   475  C C      . SER A 1 66  ? 202.392 193.454 173.100 1.00 60.11  ?  67  SER A C      1 
ATOM   476  O O      . SER A 1 66  ? 203.482 193.802 172.638 1.00 63.14  ?  67  SER A O      1 
ATOM   477  C CB     . SER A 1 66  ? 200.384 194.560 172.086 1.00 56.96  ?  67  SER A CB     1 
ATOM   478  O OG     . SER A 1 66  ? 199.145 195.176 172.395 1.00 79.19  ?  67  SER A OG     1 
ATOM   479  N N      . GLY A 1 67  ? 202.110 192.198 173.424 1.00 62.78  ?  68  GLY A N      1 
ATOM   480  C CA     . GLY A 1 67  ? 203.102 191.157 173.271 1.00 61.76  ?  68  GLY A CA     1 
ATOM   481  C C      . GLY A 1 67  ? 202.487 189.903 172.689 1.00 75.16  ?  68  GLY A C      1 
ATOM   482  O O      . GLY A 1 67  ? 201.267 189.743 172.645 1.00 69.37  ?  68  GLY A O      1 
ATOM   483  N N      . LEU A 1 68  ? 203.359 189.023 172.214 1.00 82.17  ?  69  LEU A N      1 
ATOM   484  C CA     . LEU A 1 68  ? 202.959 187.700 171.759 1.00 70.39  ?  69  LEU A CA     1 
ATOM   485  C C      . LEU A 1 68  ? 203.373 186.681 172.808 1.00 73.46  ?  69  LEU A C      1 
ATOM   486  O O      . LEU A 1 68  ? 204.558 186.578 173.146 1.00 85.36  ?  69  LEU A O      1 
ATOM   487  C CB     . LEU A 1 68  ? 203.585 187.377 170.405 1.00 84.09  ?  69  LEU A CB     1 
ATOM   488  C CG     . LEU A 1 68  ? 202.795 187.927 169.224 1.00 91.01  ?  69  LEU A CG     1 
ATOM   489  C CD1    . LEU A 1 68  ? 203.712 188.224 168.045 1.00 112.16 ?  69  LEU A CD1    1 
ATOM   490  C CD2    . LEU A 1 68  ? 201.715 186.926 168.841 1.00 89.22  ?  69  LEU A CD2    1 
ATOM   491  N N      . TYR A 1 69  ? 202.397 185.941 173.325 1.00 68.73  ?  70  TYR A N      1 
ATOM   492  C CA     . TYR A 1 69  ? 202.653 184.901 174.309 1.00 72.81  ?  70  TYR A CA     1 
ATOM   493  C C      . TYR A 1 69  ? 201.599 183.818 174.151 1.00 86.95  ?  70  TYR A C      1 
ATOM   494  O O      . TYR A 1 69  ? 200.410 184.119 174.013 1.00 88.38  ?  70  TYR A O      1 
ATOM   495  C CB     . TYR A 1 69  ? 202.640 185.460 175.735 1.00 71.49  ?  70  TYR A CB     1 
ATOM   496  C CG     . TYR A 1 69  ? 203.385 184.600 176.726 1.00 69.34  ?  70  TYR A CG     1 
ATOM   497  C CD1    . TYR A 1 69  ? 204.764 184.694 176.859 1.00 66.95  ?  70  TYR A CD1    1 
ATOM   498  C CD2    . TYR A 1 69  ? 202.708 183.693 177.531 1.00 65.68  ?  70  TYR A CD2    1 
ATOM   499  C CE1    . TYR A 1 69  ? 205.449 183.905 177.767 1.00 70.38  ?  70  TYR A CE1    1 
ATOM   500  C CE2    . TYR A 1 69  ? 203.384 182.902 178.443 1.00 66.99  ?  70  TYR A CE2    1 
ATOM   501  C CZ     . TYR A 1 69  ? 204.753 183.010 178.557 1.00 68.41  ?  70  TYR A CZ     1 
ATOM   502  O OH     . TYR A 1 69  ? 205.422 182.221 179.464 1.00 76.20  ?  70  TYR A OH     1 
ATOM   503  N N      . ALA A 1 70  ? 202.039 182.560 174.172 1.00 85.22  ?  71  ALA A N      1 
ATOM   504  C CA     . ALA A 1 70  ? 201.143 181.433 173.928 1.00 95.97  ?  71  ALA A CA     1 
ATOM   505  C C      . ALA A 1 70  ? 200.418 181.592 172.596 1.00 98.50  ?  71  ALA A C      1 
ATOM   506  O O      . ALA A 1 70  ? 199.275 181.157 172.436 1.00 97.46  ?  71  ALA A O      1 
ATOM   507  C CB     . ALA A 1 70  ? 200.138 181.261 175.071 1.00 99.93  ?  71  ALA A CB     1 
ATOM   508  N N      . ASN A 1 71  ? 201.084 182.235 171.638 1.00 102.42 ?  72  ASN A N      1 
ATOM   509  C CA     . ASN A 1 71  ? 200.527 182.487 170.311 1.00 116.30 ?  72  ASN A CA     1 
ATOM   510  C C      . ASN A 1 71  ? 199.235 183.298 170.383 1.00 107.86 ?  72  ASN A C      1 
ATOM   511  O O      . ASN A 1 71  ? 198.355 183.169 169.527 1.00 117.56 ?  72  ASN A O      1 
ATOM   512  C CB     . ASN A 1 71  ? 200.309 181.181 169.543 1.00 122.23 ?  72  ASN A CB     1 
ATOM   513  C CG     . ASN A 1 71  ? 200.805 181.264 168.111 1.00 131.35 ?  72  ASN A CG     1 
ATOM   514  O OD1    . ASN A 1 71  ? 200.557 182.248 167.411 1.00 119.64 ?  72  ASN A OD1    1 
ATOM   515  N ND2    . ASN A 1 71  ? 201.529 180.240 167.675 1.00 135.39 ?  72  ASN A ND2    1 
ATOM   516  N N      . ARG A 1 72  ? 199.106 184.133 171.412 1.00 101.20 ?  73  ARG A N      1 
ATOM   517  C CA     . ARG A 1 72  ? 198.030 185.106 171.502 1.00 84.12  ?  73  ARG A CA     1 
ATOM   518  C C      . ARG A 1 72  ? 198.625 186.477 171.784 1.00 74.03  ?  73  ARG A C      1 
ATOM   519  O O      . ARG A 1 72  ? 199.739 186.601 172.301 1.00 78.78  ?  73  ARG A O      1 
ATOM   520  C CB     . ARG A 1 72  ? 197.018 184.760 172.604 1.00 87.37  ?  73  ARG A CB     1 
ATOM   521  C CG     . ARG A 1 72  ? 196.321 183.425 172.446 1.00 115.94 ?  73  ARG A CG     1 
ATOM   522  C CD     . ARG A 1 72  ? 195.120 183.334 173.379 1.00 133.36 ?  73  ARG A CD     1 
ATOM   523  N NE     . ARG A 1 72  ? 195.451 183.743 174.743 1.00 134.62 ?  73  ARG A NE     1 
ATOM   524  C CZ     . ARG A 1 72  ? 194.566 183.839 175.731 1.00 135.14 ?  73  ARG A CZ     1 
ATOM   525  N NH1    . ARG A 1 72  ? 193.289 183.551 175.513 1.00 122.94 ?  73  ARG A NH1    1 
ATOM   526  N NH2    . ARG A 1 72  ? 194.958 184.220 176.940 1.00 131.83 ?  73  ARG A NH2    1 
ATOM   527  N N      . VAL A 1 73  ? 197.872 187.509 171.427 1.00 64.40  ?  74  VAL A N      1 
ATOM   528  C CA     . VAL A 1 73  ? 198.269 188.876 171.737 1.00 76.24  ?  74  VAL A CA     1 
ATOM   529  C C      . VAL A 1 73  ? 197.816 189.199 173.152 1.00 73.23  ?  74  VAL A C      1 
ATOM   530  O O      . VAL A 1 73  ? 196.658 188.965 173.518 1.00 79.49  ?  74  VAL A O      1 
ATOM   531  C CB     . VAL A 1 73  ? 197.677 189.866 170.722 1.00 71.15  ?  74  VAL A CB     1 
ATOM   532  C CG1    . VAL A 1 73  ? 197.969 191.291 171.151 1.00 75.57  ?  74  VAL A CG1    1 
ATOM   533  C CG2    . VAL A 1 73  ? 198.243 189.607 169.341 1.00 71.22  ?  74  VAL A CG2    1 
ATOM   534  N N      . MET A 1 74  ? 198.727 189.741 173.949 1.00 74.09  ?  75  MET A N      1 
ATOM   535  C CA     . MET A 1 74  ? 198.450 190.149 175.316 1.00 63.69  ?  75  MET A CA     1 
ATOM   536  C C      . MET A 1 74  ? 198.563 191.662 175.400 1.00 69.13  ?  75  MET A C      1 
ATOM   537  O O      . MET A 1 74  ? 199.564 192.241 174.950 1.00 69.62  ?  75  MET A O      1 
ATOM   538  C CB     . MET A 1 74  ? 199.424 189.488 176.293 1.00 56.01  ?  75  MET A CB     1 
ATOM   539  C CG     . MET A 1 74  ? 199.579 187.990 176.107 1.00 66.25  ?  75  MET A CG     1 
ATOM   540  S SD     . MET A 1 74  ? 198.808 187.040 177.428 1.00 81.37  ?  75  MET A SD     1 
ATOM   541  C CE     . MET A 1 74  ? 199.814 187.523 178.829 1.00 73.83  ?  75  MET A CE     1 
ATOM   542  N N      . ASP A 1 75  ? 197.531 192.296 175.945 1.00 47.65  ?  76  ASP A N      1 
ATOM   543  C CA     . ASP A 1 75  ? 197.515 193.735 176.163 1.00 61.52  ?  76  ASP A CA     1 
ATOM   544  C C      . ASP A 1 75  ? 197.425 194.017 177.661 1.00 57.99  ?  76  ASP A C      1 
ATOM   545  O O      . ASP A 1 75  ? 197.470 193.105 178.492 1.00 48.24  ?  76  ASP A O      1 
ATOM   546  C CB     . ASP A 1 75  ? 196.379 194.401 175.376 1.00 53.80  ?  76  ASP A CB     1 
ATOM   547  C CG     . ASP A 1 75  ? 194.999 194.028 175.887 1.00 65.62  ?  76  ASP A CG     1 
ATOM   548  O OD1    . ASP A 1 75  ? 194.893 193.278 176.880 1.00 68.20  ?  76  ASP A OD1    1 
ATOM   549  O OD2    . ASP A 1 75  ? 194.011 194.480 175.268 1.00 76.76  ?  76  ASP A OD2    1 
ATOM   550  N N      . VAL A 1 76  ? 197.304 195.305 177.995 1.00 57.19  ?  77  VAL A N      1 
ATOM   551  C CA     . VAL A 1 76  ? 197.440 195.746 179.383 1.00 58.37  ?  77  VAL A CA     1 
ATOM   552  C C      . VAL A 1 76  ? 196.567 194.913 180.315 1.00 59.12  ?  77  VAL A C      1 
ATOM   553  O O      . VAL A 1 76  ? 197.002 194.515 181.403 1.00 68.85  ?  77  VAL A O      1 
ATOM   554  C CB     . VAL A 1 76  ? 197.124 197.251 179.496 1.00 55.58  ?  77  VAL A CB     1 
ATOM   555  C CG1    . VAL A 1 76  ? 195.633 197.496 179.389 1.00 68.08  ?  77  VAL A CG1    1 
ATOM   556  C CG2    . VAL A 1 76  ? 197.673 197.824 180.791 1.00 43.18  ?  77  VAL A CG2    1 
ATOM   557  N N      . SER A 1 77  ? 195.328 194.626 179.905 1.00 53.41  ?  78  SER A N      1 
ATOM   558  C CA     . SER A 1 77  ? 194.418 193.878 180.769 1.00 56.90  ?  78  SER A CA     1 
ATOM   559  C C      . SER A 1 77  ? 194.825 192.419 180.936 1.00 56.47  ?  78  SER A C      1 
ATOM   560  O O      . SER A 1 77  ? 194.323 191.749 181.844 1.00 69.83  ?  78  SER A O      1 
ATOM   561  C CB     . SER A 1 77  ? 192.987 193.958 180.233 1.00 61.05  ?  78  SER A CB     1 
ATOM   562  O OG     . SER A 1 77  ? 192.501 195.290 180.266 1.00 69.88  ?  78  SER A OG     1 
ATOM   563  N N      . ASP A 1 78  ? 195.713 191.906 180.091 1.00 57.55  ?  79  ASP A N      1 
ATOM   564  C CA     . ASP A 1 78  ? 196.153 190.527 180.251 1.00 54.87  ?  79  ASP A CA     1 
ATOM   565  C C      . ASP A 1 78  ? 197.346 190.402 181.190 1.00 60.47  ?  79  ASP A C      1 
ATOM   566  O O      . ASP A 1 78  ? 197.442 189.416 181.928 1.00 64.45  ?  79  ASP A O      1 
ATOM   567  C CB     . ASP A 1 78  ? 196.516 189.914 178.895 1.00 60.75  ?  79  ASP A CB     1 
ATOM   568  C CG     . ASP A 1 78  ? 195.340 189.848 177.945 1.00 66.41  ?  79  ASP A CG     1 
ATOM   569  O OD1    . ASP A 1 78  ? 194.275 189.335 178.347 1.00 68.32  ?  79  ASP A OD1    1 
ATOM   570  O OD2    . ASP A 1 78  ? 195.483 190.308 176.793 1.00 69.70  ?  79  ASP A OD2    1 
ATOM   571  N N      . TYR A 1 79  ? 198.272 191.369 181.172 1.00 50.50  ?  80  TYR A N      1 
ATOM   572  C CA     . TYR A 1 79  ? 199.574 191.158 181.787 1.00 57.42  ?  80  TYR A CA     1 
ATOM   573  C C      . TYR A 1 79  ? 199.902 192.086 182.948 1.00 54.68  ?  80  TYR A C      1 
ATOM   574  O O      . TYR A 1 79  ? 200.883 191.825 183.653 1.00 59.25  ?  80  TYR A O      1 
ATOM   575  C CB     . TYR A 1 79  ? 200.692 191.258 180.732 1.00 50.93  ?  80  TYR A CB     1 
ATOM   576  C CG     . TYR A 1 79  ? 200.827 192.599 180.039 1.00 52.03  ?  80  TYR A CG     1 
ATOM   577  C CD1    . TYR A 1 79  ? 201.353 193.699 180.704 1.00 45.49  ?  80  TYR A CD1    1 
ATOM   578  C CD2    . TYR A 1 79  ? 200.457 192.757 178.708 1.00 58.41  ?  80  TYR A CD2    1 
ATOM   579  C CE1    . TYR A 1 79  ? 201.486 194.920 180.074 1.00 53.10  ?  80  TYR A CE1    1 
ATOM   580  C CE2    . TYR A 1 79  ? 200.591 193.981 178.065 1.00 55.03  ?  80  TYR A CE2    1 
ATOM   581  C CZ     . TYR A 1 79  ? 201.105 195.058 178.757 1.00 61.36  ?  80  TYR A CZ     1 
ATOM   582  O OH     . TYR A 1 79  ? 201.241 196.279 178.137 1.00 60.51  ?  80  TYR A OH     1 
ATOM   583  N N      . VAL A 1 80  ? 199.130 193.144 183.180 1.00 44.61  ?  81  VAL A N      1 
ATOM   584  C CA     . VAL A 1 80  ? 199.350 194.029 184.321 1.00 44.88  ?  81  VAL A CA     1 
ATOM   585  C C      . VAL A 1 80  ? 198.391 193.636 185.435 1.00 54.03  ?  81  VAL A C      1 
ATOM   586  O O      . VAL A 1 80  ? 197.184 193.491 185.204 1.00 64.89  ?  81  VAL A O      1 
ATOM   587  C CB     . VAL A 1 80  ? 199.160 195.507 183.943 1.00 46.30  ?  81  VAL A CB     1 
ATOM   588  C CG1    . VAL A 1 80  ? 199.176 196.357 185.195 1.00 42.37  ?  81  VAL A CG1    1 
ATOM   589  C CG2    . VAL A 1 80  ? 200.244 195.961 182.993 1.00 56.68  ?  81  VAL A CG2    1 
ATOM   590  N N      . THR A 1 81  ? 198.922 193.471 186.642 1.00 52.66  ?  82  THR A N      1 
ATOM   591  C CA     . THR A 1 81  ? 198.088 193.235 187.812 1.00 49.37  ?  82  THR A CA     1 
ATOM   592  C C      . THR A 1 81  ? 198.749 193.770 189.082 1.00 51.61  ?  82  THR A C      1 
ATOM   593  O O      . THR A 1 81  ? 199.956 193.633 189.266 1.00 57.05  ?  82  THR A O      1 
ATOM   594  C CB     . THR A 1 81  ? 197.777 191.738 187.987 1.00 57.40  ?  82  THR A CB     1 
ATOM   595  O OG1    . THR A 1 81  ? 197.041 191.541 189.200 1.00 63.97  ?  82  THR A OG1    1 
ATOM   596  C CG2    . THR A 1 81  ? 199.057 190.927 188.029 1.00 48.56  ?  82  THR A CG2    1 
ATOM   597  N N      . PRO A 1 82  ? 197.951 194.395 189.959 1.00 51.78  ?  83  PRO A N      1 
ATOM   598  C CA     . PRO A 1 82  ? 196.529 194.662 189.725 1.00 47.77  ?  83  PRO A CA     1 
ATOM   599  C C      . PRO A 1 82  ? 196.318 195.783 188.712 1.00 48.32  ?  83  PRO A C      1 
ATOM   600  O O      . PRO A 1 82  ? 197.282 196.415 188.285 1.00 55.93  ?  83  PRO A O      1 
ATOM   601  C CB     . PRO A 1 82  ? 196.026 195.074 191.105 1.00 38.11  ?  83  PRO A CB     1 
ATOM   602  C CG     . PRO A 1 82  ? 197.207 195.669 191.750 1.00 42.67  ?  83  PRO A CG     1 
ATOM   603  C CD     . PRO A 1 82  ? 198.379 194.861 191.286 1.00 47.63  ?  83  PRO A CD     1 
ATOM   604  N N      . PRO A 1 83  ? 195.063 196.032 188.335 1.00 42.94  ?  84  PRO A N      1 
ATOM   605  C CA     . PRO A 1 83  ? 194.786 196.959 187.232 1.00 50.71  ?  84  PRO A CA     1 
ATOM   606  C C      . PRO A 1 83  ? 194.576 198.415 187.617 1.00 48.58  ?  84  PRO A C      1 
ATOM   607  O O      . PRO A 1 83  ? 194.555 199.264 186.717 1.00 56.83  ?  84  PRO A O      1 
ATOM   608  C CB     . PRO A 1 83  ? 193.497 196.378 186.639 1.00 48.71  ?  84  PRO A CB     1 
ATOM   609  C CG     . PRO A 1 83  ? 192.794 195.811 187.819 1.00 41.01  ?  84  PRO A CG     1 
ATOM   610  C CD     . PRO A 1 83  ? 193.857 195.304 188.759 1.00 49.14  ?  84  PRO A CD     1 
ATOM   611  N N      . GLN A 1 84  ? 194.433 198.742 188.891 1.00 51.38  ?  85  GLN A N      1 
ATOM   612  C CA     . GLN A 1 84  ? 193.962 200.092 189.216 1.00 51.67  ?  85  GLN A CA     1 
ATOM   613  C C      . GLN A 1 84  ? 195.023 201.202 189.020 1.00 50.91  ?  85  GLN A C      1 
ATOM   614  O O      . GLN A 1 84  ? 194.722 202.356 189.356 1.00 51.73  ?  85  GLN A O      1 
ATOM   615  C CB     . GLN A 1 84  ? 193.432 200.113 190.650 1.00 54.21  ?  85  GLN A CB     1 
ATOM   616  C CG     . GLN A 1 84  ? 192.294 199.123 190.894 1.00 52.24  ?  85  GLN A CG     1 
ATOM   617  C CD     . GLN A 1 84  ? 192.796 197.709 191.110 1.00 60.35  ?  85  GLN A CD     1 
ATOM   618  O OE1    . GLN A 1 84  ? 194.003 197.459 191.110 1.00 57.02  ?  85  GLN A OE1    1 
ATOM   619  N NE2    . GLN A 1 84  ? 191.872 196.772 191.280 1.00 64.77  ?  85  GLN A NE2    1 
ATOM   620  N N      . GLY A 1 85  ? 196.219 200.946 188.496 1.00 54.61  ?  86  GLY A N      1 
ATOM   621  C CA     . GLY A 1 85  ? 197.175 202.009 188.243 1.00 50.18  ?  86  GLY A CA     1 
ATOM   622  C C      . GLY A 1 85  ? 197.672 202.765 189.463 1.00 55.25  ?  86  GLY A C      1 
ATOM   623  O O      . GLY A 1 85  ? 197.728 203.999 189.454 1.00 59.67  ?  86  GLY A O      1 
ATOM   624  N N      . THR A 1 86  ? 198.034 202.049 190.523 1.00 63.55  ?  87  THR A N      1 
ATOM   625  C CA     . THR A 1 86  ? 198.640 202.672 191.690 1.00 53.15  ?  87  THR A CA     1 
ATOM   626  C C      . THR A 1 86  ? 200.163 202.635 191.551 1.00 51.24  ?  87  THR A C      1 
ATOM   627  O O      . THR A 1 86  ? 200.709 202.326 190.489 1.00 48.27  ?  87  THR A O      1 
ATOM   628  C CB     . THR A 1 86  ? 198.183 201.986 192.976 1.00 49.56  ?  87  THR A CB     1 
ATOM   629  O OG1    . THR A 1 86  ? 198.713 200.656 193.020 1.00 63.54  ?  87  THR A OG1    1 
ATOM   630  C CG2    . THR A 1 86  ? 196.664 201.933 193.052 1.00 49.78  ?  87  THR A CG2    1 
ATOM   631  N N      . SER A 1 87  ? 200.866 202.950 192.636 1.00 48.18  ?  88  SER A N      1 
ATOM   632  C CA     . SER A 1 87  ? 202.320 203.011 192.616 1.00 50.65  ?  88  SER A CA     1 
ATOM   633  C C      . SER A 1 87  ? 202.973 201.639 192.685 1.00 58.38  ?  88  SER A C      1 
ATOM   634  O O      . SER A 1 87  ? 204.202 201.559 192.610 1.00 55.78  ?  88  SER A O      1 
ATOM   635  C CB     . SER A 1 87  ? 202.825 203.870 193.772 1.00 48.98  ?  88  SER A CB     1 
ATOM   636  O OG     . SER A 1 87  ? 202.382 203.343 195.008 1.00 56.42  ?  88  SER A OG     1 
ATOM   637  N N      . VAL A 1 88  ? 202.197 200.568 192.832 1.00 54.21  ?  89  VAL A N      1 
ATOM   638  C CA     . VAL A 1 88  ? 202.723 199.209 192.827 1.00 55.37  ?  89  VAL A CA     1 
ATOM   639  C C      . VAL A 1 88  ? 201.899 198.384 191.854 1.00 45.26  ?  89  VAL A C      1 
ATOM   640  O O      . VAL A 1 88  ? 200.673 198.309 191.983 1.00 53.88  ?  89  VAL A O      1 
ATOM   641  C CB     . VAL A 1 88  ? 202.690 198.571 194.227 1.00 44.79  ?  89  VAL A CB     1 
ATOM   642  C CG1    . VAL A 1 88  ? 203.196 197.141 194.160 1.00 40.56  ?  89  VAL A CG1    1 
ATOM   643  C CG2    . VAL A 1 88  ? 203.504 199.386 195.197 1.00 41.90  ?  89  VAL A CG2    1 
ATOM   644  N N      . PHE A 1 89  ? 202.574 197.749 190.898 1.00 45.39  ?  90  PHE A N      1 
ATOM   645  C CA     . PHE A 1 89  ? 201.913 196.934 189.889 1.00 47.31  ?  90  PHE A CA     1 
ATOM   646  C C      . PHE A 1 89  ? 202.922 195.936 189.353 1.00 49.95  ?  90  PHE A C      1 
ATOM   647  O O      . PHE A 1 89  ? 204.131 196.100 189.527 1.00 49.98  ?  90  PHE A O      1 
ATOM   648  C CB     . PHE A 1 89  ? 201.343 197.782 188.745 1.00 47.95  ?  90  PHE A CB     1 
ATOM   649  C CG     . PHE A 1 89  ? 202.374 198.619 188.043 1.00 46.17  ?  90  PHE A CG     1 
ATOM   650  C CD1    . PHE A 1 89  ? 202.739 199.859 188.545 1.00 41.07  ?  90  PHE A CD1    1 
ATOM   651  C CD2    . PHE A 1 89  ? 202.994 198.153 186.893 1.00 36.46  ?  90  PHE A CD2    1 
ATOM   652  C CE1    . PHE A 1 89  ? 203.697 200.626 187.906 1.00 56.83  ?  90  PHE A CE1    1 
ATOM   653  C CE2    . PHE A 1 89  ? 203.955 198.913 186.250 1.00 51.25  ?  90  PHE A CE2    1 
ATOM   654  C CZ     . PHE A 1 89  ? 204.310 200.153 186.758 1.00 42.55  ?  90  PHE A CZ     1 
ATOM   655  N N      . VAL A 1 90  ? 202.407 194.902 188.693 1.00 52.56  ?  91  VAL A N      1 
ATOM   656  C CA     . VAL A 1 90  ? 203.215 193.834 188.121 1.00 37.50  ?  91  VAL A CA     1 
ATOM   657  C C      . VAL A 1 90  ? 202.979 193.775 186.619 1.00 52.46  ?  91  VAL A C      1 
ATOM   658  O O      . VAL A 1 90  ? 201.830 193.831 186.164 1.00 50.90  ?  91  VAL A O      1 
ATOM   659  C CB     . VAL A 1 90  ? 202.879 192.479 188.764 1.00 46.02  ?  91  VAL A CB     1 
ATOM   660  C CG1    . VAL A 1 90  ? 203.795 191.394 188.217 1.00 51.50  ?  91  VAL A CG1    1 
ATOM   661  C CG2    . VAL A 1 90  ? 202.977 192.585 190.267 1.00 51.20  ?  91  VAL A CG2    1 
ATOM   662  N N      . ILE A 1 91  ? 204.063 193.657 185.854 1.00 52.02  ?  92  ILE A N      1 
ATOM   663  C CA     . ILE A 1 91  ? 204.006 193.248 184.455 1.00 50.81  ?  92  ILE A CA     1 
ATOM   664  C C      . ILE A 1 91  ? 204.395 191.779 184.384 1.00 52.56  ?  92  ILE A C      1 
ATOM   665  O O      . ILE A 1 91  ? 205.525 191.413 184.727 1.00 58.79  ?  92  ILE A O      1 
ATOM   666  C CB     . ILE A 1 91  ? 204.920 194.102 183.566 1.00 52.36  ?  92  ILE A CB     1 
ATOM   667  C CG1    . ILE A 1 91  ? 204.486 195.563 183.609 1.00 48.73  ?  92  ILE A CG1    1 
ATOM   668  C CG2    . ILE A 1 91  ? 204.878 193.589 182.136 1.00 45.68  ?  92  ILE A CG2    1 
ATOM   669  C CD1    . ILE A 1 91  ? 205.305 196.446 182.716 1.00 38.84  ?  92  ILE A CD1    1 
ATOM   670  N N      . ILE A 1 92  ? 203.455 190.937 183.968 1.00 59.39  ?  93  ILE A N      1 
ATOM   671  C CA     . ILE A 1 92  ? 203.669 189.493 183.926 1.00 53.99  ?  93  ILE A CA     1 
ATOM   672  C C      . ILE A 1 92  ? 204.501 189.156 182.695 1.00 49.71  ?  93  ILE A C      1 
ATOM   673  O O      . ILE A 1 92  ? 204.078 189.404 181.562 1.00 62.92  ?  93  ILE A O      1 
ATOM   674  C CB     . ILE A 1 92  ? 202.334 188.738 183.907 1.00 52.13  ?  93  ILE A CB     1 
ATOM   675  C CG1    . ILE A 1 92  ? 201.513 189.072 185.154 1.00 56.53  ?  93  ILE A CG1    1 
ATOM   676  C CG2    . ILE A 1 92  ? 202.578 187.240 183.792 1.00 44.05  ?  93  ILE A CG2    1 
ATOM   677  C CD1    . ILE A 1 92  ? 200.157 188.390 185.193 1.00 49.04  ?  93  ILE A CD1    1 
ATOM   678  N N      . THR A 1 93  ? 205.683 188.586 182.912 1.00 52.07  ?  94  THR A N      1 
ATOM   679  C CA     . THR A 1 93  ? 206.594 188.284 181.819 1.00 53.89  ?  94  THR A CA     1 
ATOM   680  C C      . THR A 1 93  ? 206.708 186.799 181.510 1.00 56.48  ?  94  THR A C      1 
ATOM   681  O O      . THR A 1 93  ? 207.357 186.442 180.522 1.00 61.68  ?  94  THR A O      1 
ATOM   682  C CB     . THR A 1 93  ? 207.993 188.842 182.121 1.00 48.77  ?  94  THR A CB     1 
ATOM   683  O OG1    . THR A 1 93  ? 208.448 188.332 183.380 1.00 48.86  ?  94  THR A OG1    1 
ATOM   684  C CG2    . THR A 1 93  ? 207.964 190.363 182.167 1.00 48.02  ?  94  THR A CG2    1 
ATOM   685  N N      . LYS A 1 94  ? 206.097 185.929 182.312 1.00 55.31  ?  95  LYS A N      1 
ATOM   686  C CA     . LYS A 1 94  ? 206.203 184.495 182.077 1.00 52.67  ?  95  LYS A CA     1 
ATOM   687  C C      . LYS A 1 94  ? 205.042 183.810 182.780 1.00 50.26  ?  95  LYS A C      1 
ATOM   688  O O      . LYS A 1 94  ? 204.613 184.256 183.842 1.00 65.74  ?  95  LYS A O      1 
ATOM   689  C CB     . LYS A 1 94  ? 207.549 183.959 182.574 1.00 53.82  ?  95  LYS A CB     1 
ATOM   690  C CG     . LYS A 1 94  ? 207.713 182.457 182.521 1.00 57.51  ?  95  LYS A CG     1 
ATOM   691  C CD     . LYS A 1 94  ? 209.059 182.064 183.122 1.00 57.52  ?  95  LYS A CD     1 
ATOM   692  C CE     . LYS A 1 94  ? 209.005 180.695 183.776 1.00 71.04  ?  95  LYS A CE     1 
ATOM   693  N NZ     . LYS A 1 94  ? 210.254 180.410 184.538 1.00 81.35  ?  95  LYS A NZ     1 
ATOM   694  N N      . MET A 1 95  ? 204.515 182.749 182.178 1.00 53.95  ?  96  MET A N      1 
ATOM   695  C CA     . MET A 1 95  ? 203.344 182.090 182.736 1.00 56.80  ?  96  MET A CA     1 
ATOM   696  C C      . MET A 1 95  ? 203.456 180.581 182.602 1.00 61.30  ?  96  MET A C      1 
ATOM   697  O O      . MET A 1 95  ? 204.058 180.065 181.657 1.00 77.65  ?  96  MET A O      1 
ATOM   698  C CB     . MET A 1 95  ? 202.052 182.545 182.050 1.00 63.95  ?  96  MET A CB     1 
ATOM   699  C CG     . MET A 1 95  ? 201.478 183.843 182.575 1.00 63.73  ?  96  MET A CG     1 
ATOM   700  S SD     . MET A 1 95  ? 199.972 184.284 181.688 1.00 81.19  ?  96  MET A SD     1 
ATOM   701  C CE     . MET A 1 95  ? 200.581 184.392 180.010 1.00 83.49  ?  96  MET A CE     1 
ATOM   702  N N      . ILE A 1 96  ? 202.874 179.883 183.571 1.00 55.20  ?  97  ILE A N      1 
ATOM   703  C CA     . ILE A 1 96  ? 202.632 178.448 183.490 1.00 55.37  ?  97  ILE A CA     1 
ATOM   704  C C      . ILE A 1 96  ? 201.128 178.261 183.629 1.00 58.19  ?  97  ILE A C      1 
ATOM   705  O O      . ILE A 1 96  ? 200.559 178.531 184.697 1.00 66.98  ?  97  ILE A O      1 
ATOM   706  C CB     . ILE A 1 96  ? 203.390 177.665 184.565 1.00 58.09  ?  97  ILE A CB     1 
ATOM   707  C CG1    . ILE A 1 96  ? 204.895 177.814 184.358 1.00 59.64  ?  97  ILE A CG1    1 
ATOM   708  C CG2    . ILE A 1 96  ? 202.981 176.212 184.533 1.00 50.96  ?  97  ILE A CG2    1 
ATOM   709  C CD1    . ILE A 1 96  ? 205.722 177.120 185.408 1.00 72.15  ?  97  ILE A CD1    1 
ATOM   710  N N      . VAL A 1 97  ? 200.480 177.821 182.552 1.00 55.86  ?  98  VAL A N      1 
ATOM   711  C CA     . VAL A 1 97  ? 199.025 177.782 182.461 1.00 53.89  ?  98  VAL A CA     1 
ATOM   712  C C      . VAL A 1 97  ? 198.559 176.339 182.568 1.00 49.19  ?  98  VAL A C      1 
ATOM   713  O O      . VAL A 1 97  ? 199.146 175.438 181.961 1.00 70.86  ?  98  VAL A O      1 
ATOM   714  C CB     . VAL A 1 97  ? 198.523 178.420 181.150 1.00 57.74  ?  98  VAL A CB     1 
ATOM   715  C CG1    . VAL A 1 97  ? 197.006 178.580 181.178 1.00 61.71  ?  98  VAL A CG1    1 
ATOM   716  C CG2    . VAL A 1 97  ? 199.203 179.758 180.922 1.00 64.23  ?  98  VAL A CG2    1 
ATOM   717  N N      . THR A 1 98  ? 197.485 176.133 183.325 1.00 58.77  ?  99  THR A N      1 
ATOM   718  C CA     . THR A 1 98  ? 196.857 174.826 183.511 1.00 58.72  ?  99  THR A CA     1 
ATOM   719  C C      . THR A 1 98  ? 195.375 175.006 183.204 1.00 63.00  ?  99  THR A C      1 
ATOM   720  O O      . THR A 1 98  ? 194.628 175.532 184.035 1.00 64.83  ?  99  THR A O      1 
ATOM   721  C CB     . THR A 1 98  ? 197.072 174.302 184.928 1.00 60.76  ?  99  THR A CB     1 
ATOM   722  O OG1    . THR A 1 98  ? 198.457 173.994 185.121 1.00 60.18  ?  99  THR A OG1    1 
ATOM   723  C CG2    . THR A 1 98  ? 196.245 173.050 185.159 1.00 67.28  ?  99  THR A CG2    1 
ATOM   724  N N      . GLU A 1 99  ? 194.955 174.577 182.017 1.00 69.38  ?  100 GLU A N      1 
ATOM   725  C CA     . GLU A 1 99  ? 193.612 174.868 181.539 1.00 65.24  ?  100 GLU A CA     1 
ATOM   726  C C      . GLU A 1 99  ? 192.586 173.896 182.112 1.00 67.89  ?  100 GLU A C      1 
ATOM   727  O O      . GLU A 1 99  ? 192.884 172.733 182.398 1.00 73.89  ?  100 GLU A O      1 
ATOM   728  C CB     . GLU A 1 99  ? 193.567 174.815 180.011 1.00 81.76  ?  100 GLU A CB     1 
ATOM   729  C CG     . GLU A 1 99  ? 194.474 175.820 179.314 1.00 80.28  ?  100 GLU A CG     1 
ATOM   730  C CD     . GLU A 1 99  ? 193.728 177.060 178.855 1.00 114.02 ?  100 GLU A CD     1 
ATOM   731  O OE1    . GLU A 1 99  ? 194.340 177.900 178.160 1.00 104.32 ?  100 GLU A OE1    1 
ATOM   732  O OE2    . GLU A 1 99  ? 192.530 177.194 179.188 1.00 121.13 ?  100 GLU A OE2    1 
ATOM   733  N N      . ASN A 1 100 ? 191.364 174.399 182.279 1.00 77.54  ?  101 ASN A N      1 
ATOM   734  C CA     . ASN A 1 100 ? 190.184 173.578 182.551 1.00 78.70  ?  101 ASN A CA     1 
ATOM   735  C C      . ASN A 1 100 ? 190.388 172.626 183.732 1.00 77.82  ?  101 ASN A C      1 
ATOM   736  O O      . ASN A 1 100 ? 190.187 171.414 183.628 1.00 84.10  ?  101 ASN A O      1 
ATOM   737  C CB     . ASN A 1 100 ? 189.774 172.809 181.296 1.00 75.49  ?  101 ASN A CB     1 
ATOM   738  C CG     . ASN A 1 100 ? 189.508 173.725 180.116 1.00 94.61  ?  101 ASN A CG     1 
ATOM   739  O OD1    . ASN A 1 100 ? 189.158 174.894 180.288 1.00 94.46  ?  101 ASN A OD1    1 
ATOM   740  N ND2    . ASN A 1 100 ? 189.681 173.199 178.910 1.00 101.49 ?  101 ASN A ND2    1 
ATOM   741  N N      . GLN A 1 101 ? 190.780 173.189 184.872 1.00 71.00  ?  102 GLN A N      1 
ATOM   742  C CA     . GLN A 1 101 ? 190.774 172.428 186.114 1.00 64.26  ?  102 GLN A CA     1 
ATOM   743  C C      . GLN A 1 101 ? 189.351 172.271 186.635 1.00 71.87  ?  102 GLN A C      1 
ATOM   744  O O      . GLN A 1 101 ? 188.519 173.174 186.501 1.00 73.56  ?  102 GLN A O      1 
ATOM   745  C CB     . GLN A 1 101 ? 191.633 173.114 187.175 1.00 65.01  ?  102 GLN A CB     1 
ATOM   746  C CG     . GLN A 1 101 ? 193.122 172.950 186.997 1.00 59.04  ?  102 GLN A CG     1 
ATOM   747  C CD     . GLN A 1 101 ? 193.890 173.452 188.201 1.00 63.47  ?  102 GLN A CD     1 
ATOM   748  O OE1    . GLN A 1 101 ? 193.558 174.491 188.772 1.00 71.40  ?  102 GLN A OE1    1 
ATOM   749  N NE2    . GLN A 1 101 ? 194.903 172.700 188.614 1.00 60.74  ?  102 GLN A NE2    1 
ATOM   750  N N      . MET A 1 102 ? 189.075 171.117 187.239 1.00 63.63  ?  103 MET A N      1 
ATOM   751  C CA     . MET A 1 102 ? 187.789 170.849 187.862 1.00 66.80  ?  103 MET A CA     1 
ATOM   752  C C      . MET A 1 102 ? 188.012 170.134 189.187 1.00 68.71  ?  103 MET A C      1 
ATOM   753  O O      . MET A 1 102 ? 189.012 169.436 189.376 1.00 62.77  ?  103 MET A O      1 
ATOM   754  C CB     . MET A 1 102 ? 186.882 169.999 186.963 1.00 70.71  ?  103 MET A CB     1 
ATOM   755  C CG     . MET A 1 102 ? 186.657 170.576 185.577 1.00 101.54 ?  103 MET A CG     1 
ATOM   756  S SD     . MET A 1 102 ? 185.432 169.641 184.642 1.00 109.93 ?  103 MET A SD     1 
ATOM   757  C CE     . MET A 1 102 ? 183.950 170.027 185.577 1.00 84.70  ?  103 MET A CE     1 
ATOM   758  N N      . GLN A 1 103 ? 187.062 170.307 190.098 1.00 74.38  ?  104 GLN A N      1 
ATOM   759  C CA     . GLN A 1 103 ? 187.136 169.646 191.392 1.00 66.38  ?  104 GLN A CA     1 
ATOM   760  C C      . GLN A 1 103 ? 186.969 168.140 191.210 1.00 72.62  ?  104 GLN A C      1 
ATOM   761  O O      . GLN A 1 103 ? 185.984 167.683 190.620 1.00 70.45  ?  104 GLN A O      1 
ATOM   762  C CB     . GLN A 1 103 ? 186.055 170.200 192.319 1.00 67.69  ?  104 GLN A CB     1 
ATOM   763  C CG     . GLN A 1 103 ? 186.381 170.115 193.800 1.00 96.05  ?  104 GLN A CG     1 
ATOM   764  C CD     . GLN A 1 103 ? 187.339 171.201 194.245 1.00 83.22  ?  104 GLN A CD     1 
ATOM   765  O OE1    . GLN A 1 103 ? 187.266 172.337 193.778 1.00 86.21  ?  104 GLN A OE1    1 
ATOM   766  N NE2    . GLN A 1 103 ? 188.241 170.858 195.155 1.00 87.56  ?  104 GLN A NE2    1 
ATOM   767  N N      . GLY A 1 104 ? 187.935 167.370 191.709 1.00 69.90  ?  105 GLY A N      1 
ATOM   768  C CA     . GLY A 1 104 ? 187.896 165.922 191.591 1.00 59.48  ?  105 GLY A CA     1 
ATOM   769  C C      . GLY A 1 104 ? 189.060 165.219 192.264 1.00 77.75  ?  105 GLY A C      1 
ATOM   770  O O      . GLY A 1 104 ? 189.608 165.712 193.255 1.00 81.47  ?  105 GLY A O      1 
ATOM   771  N N      . PHE A 1 105 ? 189.424 164.043 191.755 1.00 79.76  ?  106 PHE A N      1 
ATOM   772  C CA     . PHE A 1 105 ? 190.589 163.304 192.219 1.00 81.82  ?  106 PHE A CA     1 
ATOM   773  C C      . PHE A 1 105 ? 191.561 163.124 191.064 1.00 76.69  ?  106 PHE A C      1 
ATOM   774  O O      . PHE A 1 105 ? 191.149 162.976 189.909 1.00 66.65  ?  106 PHE A O      1 
ATOM   775  C CB     . PHE A 1 105 ? 190.203 161.935 192.785 1.00 70.03  ?  106 PHE A CB     1 
ATOM   776  C CG     . PHE A 1 105 ? 189.242 162.006 193.928 1.00 84.57  ?  106 PHE A CG     1 
ATOM   777  C CD1    . PHE A 1 105 ? 189.703 162.193 195.222 1.00 84.06  ?  106 PHE A CD1    1 
ATOM   778  C CD2    . PHE A 1 105 ? 187.878 161.890 193.714 1.00 70.23  ?  106 PHE A CD2    1 
ATOM   779  C CE1    . PHE A 1 105 ? 188.821 162.262 196.285 1.00 75.20  ?  106 PHE A CE1    1 
ATOM   780  C CE2    . PHE A 1 105 ? 186.992 161.958 194.770 1.00 79.80  ?  106 PHE A CE2    1 
ATOM   781  C CZ     . PHE A 1 105 ? 187.466 162.145 196.059 1.00 84.13  ?  106 PHE A CZ     1 
ATOM   782  N N      . CYS A 1 106 ? 192.851 163.131 191.376 1.00 72.19  ?  107 CYS A N      1 
ATOM   783  C CA     . CYS A 1 106 ? 193.874 162.979 190.348 1.00 67.08  ?  107 CYS A CA     1 
ATOM   784  C C      . CYS A 1 106 ? 195.233 162.873 191.024 1.00 77.84  ?  107 CYS A C      1 
ATOM   785  O O      . CYS A 1 106 ? 195.382 163.264 192.181 1.00 85.94  ?  107 CYS A O      1 
ATOM   786  C CB     . CYS A 1 106 ? 193.864 164.160 189.366 1.00 73.44  ?  107 CYS A CB     1 
ATOM   787  S SG     . CYS A 1 106 ? 194.101 165.783 190.149 1.00 91.40  ?  107 CYS A SG     1 
ATOM   788  N N      . PRO A 1 107 ? 196.240 162.382 190.304 1.00 72.00  ?  108 PRO A N      1 
ATOM   789  C CA     . PRO A 1 107 ? 197.582 162.240 190.876 1.00 77.22  ?  108 PRO A CA     1 
ATOM   790  C C      . PRO A 1 107 ? 198.435 163.487 190.712 1.00 76.36  ?  108 PRO A C      1 
ATOM   791  O O      . PRO A 1 107 ? 198.358 164.205 189.713 1.00 81.52  ?  108 PRO A O      1 
ATOM   792  C CB     . PRO A 1 107 ? 198.167 161.079 190.062 1.00 90.90  ?  108 PRO A CB     1 
ATOM   793  C CG     . PRO A 1 107 ? 197.543 161.258 188.714 1.00 71.01  ?  108 PRO A CG     1 
ATOM   794  C CD     . PRO A 1 107 ? 196.143 161.775 188.965 1.00 66.21  ?  108 PRO A CD     1 
ATOM   795  N N      . GLU A 1 108 ? 199.264 163.743 191.719 1.00 81.83  ?  109 GLU A N      1 
ATOM   796  C CA     . GLU A 1 108 ? 200.264 164.790 191.592 1.00 77.35  ?  109 GLU A CA     1 
ATOM   797  C C      . GLU A 1 108 ? 201.217 164.451 190.451 1.00 79.81  ?  109 GLU A C      1 
ATOM   798  O O      . GLU A 1 108 ? 201.498 163.283 190.173 1.00 95.37  ?  109 GLU A O      1 
ATOM   799  C CB     . GLU A 1 108 ? 201.043 164.954 192.902 1.00 96.80  ?  109 GLU A CB     1 
ATOM   800  C CG     . GLU A 1 108 ? 200.274 165.639 194.026 1.00 104.45 ?  109 GLU A CG     1 
ATOM   801  C CD     . GLU A 1 108 ? 200.176 167.146 193.842 1.00 111.76 ?  109 GLU A CD     1 
ATOM   802  O OE1    . GLU A 1 108 ? 200.788 167.673 192.887 1.00 97.71  ?  109 GLU A OE1    1 
ATOM   803  O OE2    . GLU A 1 108 ? 199.486 167.802 194.653 1.00 111.84 ?  109 GLU A OE2    1 
ATOM   804  N N      . SER A 1 109 ? 201.709 165.486 189.776 1.00 85.00  ?  110 SER A N      1 
ATOM   805  C CA     . SER A 1 109 ? 202.633 165.282 188.672 1.00 84.10  ?  110 SER A CA     1 
ATOM   806  C C      . SER A 1 109 ? 204.089 165.507 189.054 1.00 86.91  ?  110 SER A C      1 
ATOM   807  O O      . SER A 1 109 ? 204.978 164.971 188.384 1.00 100.60 ?  110 SER A O      1 
ATOM   808  C CB     . SER A 1 109 ? 202.275 166.205 187.503 1.00 80.28  ?  110 SER A CB     1 
ATOM   809  O OG     . SER A 1 109 ? 202.575 167.552 187.818 1.00 94.28  ?  110 SER A OG     1 
ATOM   810  N N      . GLU A 1 110 ? 204.353 166.267 190.112 1.00 88.52  ?  111 GLU A N      1 
ATOM   811  C CA     . GLU A 1 110 ? 205.728 166.513 190.520 1.00 107.82 ?  111 GLU A CA     1 
ATOM   812  C C      . GLU A 1 110 ? 206.369 165.231 191.038 1.00 106.25 ?  111 GLU A C      1 
ATOM   813  O O      . GLU A 1 110 ? 205.745 164.453 191.764 1.00 100.09 ?  111 GLU A O      1 
ATOM   814  C CB     . GLU A 1 110 ? 205.776 167.601 191.595 1.00 104.91 ?  111 GLU A CB     1 
ATOM   815  N N      . GLU A 1 111 ? 207.629 165.012 190.654 1.00 116.31 ?  112 GLU A N      1 
ATOM   816  C CA     . GLU A 1 111 ? 208.350 163.837 191.131 1.00 111.27 ?  112 GLU A CA     1 
ATOM   817  C C      . GLU A 1 111 ? 208.500 163.843 192.645 1.00 104.74 ?  112 GLU A C      1 
ATOM   818  O O      . GLU A 1 111 ? 208.713 162.780 193.240 1.00 110.26 ?  112 GLU A O      1 
ATOM   819  C CB     . GLU A 1 111 ? 209.727 163.751 190.466 1.00 107.34 ?  112 GLU A CB     1 
ATOM   820  N N      . LYS A 1 112 ? 208.399 165.014 193.281 1.00 106.85 ?  113 LYS A N      1 
ATOM   821  C CA     . LYS A 1 112 ? 208.505 165.104 194.732 1.00 94.78  ?  113 LYS A CA     1 
ATOM   822  C C      . LYS A 1 112 ? 207.405 164.336 195.451 1.00 96.24  ?  113 LYS A C      1 
ATOM   823  O O      . LYS A 1 112 ? 207.510 164.139 196.665 1.00 109.84 ?  113 LYS A O      1 
ATOM   824  C CB     . LYS A 1 112 ? 208.476 166.569 195.173 1.00 104.12 ?  113 LYS A CB     1 
ATOM   825  N N      . TYR A 1 113 ? 206.354 163.913 194.744 1.00 100.70 ?  114 TYR A N      1 
ATOM   826  C CA     . TYR A 1 113 ? 205.256 163.159 195.336 1.00 100.25 ?  114 TYR A CA     1 
ATOM   827  C C      . TYR A 1 113 ? 205.271 161.695 194.904 1.00 108.83 ?  114 TYR A C      1 
ATOM   828  O O      . TYR A 1 113 ? 204.248 161.009 195.007 1.00 98.33  ?  114 TYR A O      1 
ATOM   829  C CB     . TYR A 1 113 ? 203.913 163.797 194.972 1.00 105.40 ?  114 TYR A CB     1 
ATOM   830  C CG     . TYR A 1 113 ? 203.807 165.270 195.301 1.00 111.49 ?  114 TYR A CG     1 
ATOM   831  C CD1    . TYR A 1 113 ? 204.380 166.227 194.471 1.00 118.57 ?  114 TYR A CD1    1 
ATOM   832  C CD2    . TYR A 1 113 ? 203.135 165.707 196.435 1.00 108.53 ?  114 TYR A CD2    1 
ATOM   833  C CE1    . TYR A 1 113 ? 204.290 167.574 194.760 1.00 124.29 ?  114 TYR A CE1    1 
ATOM   834  C CE2    . TYR A 1 113 ? 203.040 167.057 196.733 1.00 122.65 ?  114 TYR A CE2    1 
ATOM   835  C CZ     . TYR A 1 113 ? 203.620 167.986 195.891 1.00 131.42 ?  114 TYR A CZ     1 
ATOM   836  O OH     . TYR A 1 113 ? 203.530 169.331 196.177 1.00 132.98 ?  114 TYR A OH     1 
ATOM   837  N N      . ARG A 1 114 ? 206.413 161.206 194.423 1.00 112.69 ?  115 ARG A N      1 
ATOM   838  C CA     . ARG A 1 114 ? 206.511 159.830 193.951 1.00 108.39 ?  115 ARG A CA     1 
ATOM   839  C C      . ARG A 1 114 ? 206.208 158.840 195.071 1.00 108.71 ?  115 ARG A C      1 
ATOM   840  O O      . ARG A 1 114 ? 206.689 158.984 196.199 1.00 110.35 ?  115 ARG A O      1 
ATOM   841  C CB     . ARG A 1 114 ? 207.906 159.582 193.369 1.00 98.95  ?  115 ARG A CB     1 
ATOM   842  C CG     . ARG A 1 114 ? 207.975 158.423 192.388 1.00 123.37 ?  115 ARG A CG     1 
ATOM   843  C CD     . ARG A 1 114 ? 209.358 158.282 191.752 1.00 126.40 ?  115 ARG A CD     1 
ATOM   844  N NE     . ARG A 1 114 ? 210.450 158.360 192.720 1.00 132.18 ?  115 ARG A NE     1 
ATOM   845  C CZ     . ARG A 1 114 ? 211.312 159.371 192.798 1.00 137.06 ?  115 ARG A CZ     1 
ATOM   846  N NH1    . ARG A 1 114 ? 211.219 160.398 191.963 1.00 128.86 ?  115 ARG A NH1    1 
ATOM   847  N NH2    . ARG A 1 114 ? 212.274 159.352 193.711 1.00 135.61 ?  115 ARG A NH2    1 
ATOM   848  N N      . CYS A 1 115 ? 205.397 157.829 194.752 1.00 101.94 ?  116 CYS A N      1 
ATOM   849  C CA     . CYS A 1 115 ? 205.013 156.793 195.701 1.00 105.74 ?  116 CYS A CA     1 
ATOM   850  C C      . CYS A 1 115 ? 205.023 155.438 195.013 1.00 116.93 ?  116 CYS A C      1 
ATOM   851  O O      . CYS A 1 115 ? 204.661 155.327 193.839 1.00 119.78 ?  116 CYS A O      1 
ATOM   852  C CB     . CYS A 1 115 ? 203.621 157.039 196.288 1.00 78.67  ?  116 CYS A CB     1 
ATOM   853  S SG     . CYS A 1 115 ? 202.313 157.126 195.049 1.00 119.10 ?  116 CYS A SG     1 
ATOM   854  N N      . VAL A 1 116 ? 205.447 154.413 195.749 1.00 122.44 ?  117 VAL A N      1 
ATOM   855  C CA     . VAL A 1 116 ? 205.361 153.037 195.273 1.00 125.03 ?  117 VAL A CA     1 
ATOM   856  C C      . VAL A 1 116 ? 204.150 152.369 195.914 1.00 119.31 ?  117 VAL A C      1 
ATOM   857  O O      . VAL A 1 116 ? 203.481 151.539 195.288 1.00 124.36 ?  117 VAL A O      1 
ATOM   858  C CB     . VAL A 1 116 ? 206.655 152.255 195.563 1.00 114.26 ?  117 VAL A CB     1 
ATOM   859  C CG1    . VAL A 1 116 ? 206.869 152.121 197.058 1.00 123.31 ?  117 VAL A CG1    1 
ATOM   860  C CG2    . VAL A 1 116 ? 206.609 150.888 194.892 1.00 119.77 ?  117 VAL A CG2    1 
ATOM   861  N N      . SER A 1 117 ? 203.858 152.732 197.162 1.00 107.26 ?  118 SER A N      1 
ATOM   862  C CA     . SER A 1 117 ? 202.777 152.127 197.924 1.00 112.96 ?  118 SER A CA     1 
ATOM   863  C C      . SER A 1 117 ? 201.960 153.207 198.622 1.00 114.10 ?  118 SER A C      1 
ATOM   864  O O      . SER A 1 117 ? 202.449 154.304 198.900 1.00 115.02 ?  118 SER A O      1 
ATOM   865  C CB     . SER A 1 117 ? 203.316 151.132 198.961 1.00 130.15 ?  118 SER A CB     1 
ATOM   866  O OG     . SER A 1 117 ? 202.406 150.967 200.035 1.00 134.21 ?  118 SER A OG     1 
ATOM   867  N N      . ASP A 1 118 ? 200.701 152.869 198.917 1.00 115.77 ?  119 ASP A N      1 
ATOM   868  C CA     . ASP A 1 118 ? 199.793 153.813 199.562 1.00 105.54 ?  119 ASP A CA     1 
ATOM   869  C C      . ASP A 1 118 ? 200.300 154.282 200.920 1.00 106.60 ?  119 ASP A C      1 
ATOM   870  O O      . ASP A 1 118 ? 199.823 155.302 201.429 1.00 112.36 ?  119 ASP A O      1 
ATOM   871  C CB     . ASP A 1 118 ? 198.407 153.180 199.724 1.00 90.03  ?  119 ASP A CB     1 
ATOM   872  C CG     . ASP A 1 118 ? 197.804 152.741 198.400 1.00 110.51 ?  119 ASP A CG     1 
ATOM   873  O OD1    . ASP A 1 118 ? 198.571 152.510 197.442 1.00 117.99 ?  119 ASP A OD1    1 
ATOM   874  O OD2    . ASP A 1 118 ? 196.562 152.621 198.318 1.00 108.82 ?  119 ASP A OD2    1 
ATOM   875  N N      . SER A 1 119 ? 201.251 153.563 201.519 1.00 127.44 ?  120 SER A N      1 
ATOM   876  C CA     . SER A 1 119 ? 201.746 153.938 202.840 1.00 129.15 ?  120 SER A CA     1 
ATOM   877  C C      . SER A 1 119 ? 202.441 155.294 202.811 1.00 128.29 ?  120 SER A C      1 
ATOM   878  O O      . SER A 1 119 ? 202.337 156.073 203.766 1.00 135.02 ?  120 SER A O      1 
ATOM   879  C CB     . SER A 1 119 ? 202.692 152.858 203.366 1.00 134.33 ?  120 SER A CB     1 
ATOM   880  O OG     . SER A 1 119 ? 203.714 152.574 202.426 1.00 136.72 ?  120 SER A OG     1 
ATOM   881  N N      . GLN A 1 120 ? 203.153 155.594 201.723 1.00 116.61 ?  121 GLN A N      1 
ATOM   882  C CA     . GLN A 1 120 ? 203.915 156.834 201.635 1.00 122.94 ?  121 GLN A CA     1 
ATOM   883  C C      . GLN A 1 120 ? 203.025 158.067 201.540 1.00 130.02 ?  121 GLN A C      1 
ATOM   884  O O      . GLN A 1 120 ? 203.508 159.182 201.762 1.00 133.35 ?  121 GLN A O      1 
ATOM   885  C CB     . GLN A 1 120 ? 204.859 156.782 200.434 1.00 117.91 ?  121 GLN A CB     1 
ATOM   886  C CG     . GLN A 1 120 ? 205.906 155.685 200.517 1.00 114.82 ?  121 GLN A CG     1 
ATOM   887  C CD     . GLN A 1 120 ? 206.387 155.238 199.151 1.00 122.58 ?  121 GLN A CD     1 
ATOM   888  O OE1    . GLN A 1 120 ? 205.884 154.259 198.598 1.00 114.32 ?  121 GLN A OE1    1 
ATOM   889  N NE2    . GLN A 1 120 ? 207.360 155.954 198.597 1.00 99.57  ?  121 GLN A NE2    1 
ATOM   890  N N      . CYS A 1 121 ? 201.750 157.899 201.200 1.00 122.97 ?  122 CYS A N      1 
ATOM   891  C CA     . CYS A 1 121 ? 200.834 159.024 201.025 1.00 116.56 ?  122 CYS A CA     1 
ATOM   892  C C      . CYS A 1 121 ? 200.195 159.353 202.369 1.00 125.79 ?  122 CYS A C      1 
ATOM   893  O O      . CYS A 1 121 ? 199.229 158.711 202.789 1.00 131.39 ?  122 CYS A O      1 
ATOM   894  C CB     . CYS A 1 121 ? 199.789 158.696 199.966 1.00 117.54 ?  122 CYS A CB     1 
ATOM   895  S SG     . CYS A 1 121 ? 200.535 158.227 198.394 1.00 119.15 ?  122 CYS A SG     1 
ATOM   896  N N      . GLY A 1 122 ? 200.728 160.373 203.037 1.00 127.53 ?  123 GLY A N      1 
ATOM   897  C CA     . GLY A 1 122 ? 200.232 160.792 204.324 1.00 127.24 ?  123 GLY A CA     1 
ATOM   898  C C      . GLY A 1 122 ? 200.625 162.219 204.648 1.00 145.79 ?  123 GLY A C      1 
ATOM   899  O O      . GLY A 1 122 ? 200.887 163.034 203.757 1.00 145.36 ?  123 GLY A O      1 
ATOM   900  N N      . PRO A 1 123 ? 200.678 162.551 205.941 1.00 141.96 ?  124 PRO A N      1 
ATOM   901  C CA     . PRO A 1 123 ? 200.931 163.948 206.326 1.00 137.32 ?  124 PRO A CA     1 
ATOM   902  C C      . PRO A 1 123 ? 202.318 164.449 205.965 1.00 145.25 ?  124 PRO A C      1 
ATOM   903  O O      . PRO A 1 123 ? 202.531 165.668 205.966 1.00 133.48 ?  124 PRO A O      1 
ATOM   904  C CB     . PRO A 1 123 ? 200.731 163.929 207.845 1.00 131.86 ?  124 PRO A CB     1 
ATOM   905  C CG     . PRO A 1 123 ? 201.115 162.533 208.233 1.00 133.10 ?  124 PRO A CG     1 
ATOM   906  C CD     . PRO A 1 123 ? 200.632 161.653 207.108 1.00 137.28 ?  124 PRO A CD     1 
ATOM   907  N N      . GLU A 1 124 ? 203.264 163.560 205.652 1.00 157.51 ?  125 GLU A N      1 
ATOM   908  C CA     . GLU A 1 124 ? 204.642 163.994 205.459 1.00 151.21 ?  125 GLU A CA     1 
ATOM   909  C C      . GLU A 1 124 ? 204.784 164.962 204.291 1.00 152.93 ?  125 GLU A C      1 
ATOM   910  O O      . GLU A 1 124 ? 205.725 165.763 204.276 1.00 144.43 ?  125 GLU A O      1 
ATOM   911  C CB     . GLU A 1 124 ? 205.552 162.781 205.252 1.00 138.83 ?  125 GLU A CB     1 
ATOM   912  N N      . ARG A 1 125 ? 203.870 164.915 203.317 1.00 156.60 ?  126 ARG A N      1 
ATOM   913  C CA     . ARG A 1 125 ? 203.924 165.784 202.144 1.00 149.40 ?  126 ARG A CA     1 
ATOM   914  C C      . ARG A 1 125 ? 202.579 166.503 202.013 1.00 152.30 ?  126 ARG A C      1 
ATOM   915  O O      . ARG A 1 125 ? 201.783 166.205 201.120 1.00 153.74 ?  126 ARG A O      1 
ATOM   916  C CB     . ARG A 1 125 ? 204.246 164.987 200.881 1.00 133.40 ?  126 ARG A CB     1 
ATOM   917  C CG     . ARG A 1 125 ? 204.773 163.584 201.131 1.00 130.01 ?  126 ARG A CG     1 
ATOM   918  C CD     . ARG A 1 125 ? 204.368 162.654 199.998 1.00 131.26 ?  126 ARG A CD     1 
ATOM   919  N NE     . ARG A 1 125 ? 205.315 161.560 199.800 1.00 126.38 ?  126 ARG A NE     1 
ATOM   920  C CZ     . ARG A 1 125 ? 206.380 161.635 199.009 1.00 123.75 ?  126 ARG A CZ     1 
ATOM   921  N NH1    . ARG A 1 125 ? 206.634 162.754 198.346 1.00 121.38 ?  126 ARG A NH1    1 
ATOM   922  N NH2    . ARG A 1 125 ? 207.192 160.595 198.880 1.00 134.78 ?  126 ARG A NH2    1 
ATOM   923  N N      . LEU A 1 126 ? 202.332 167.458 202.905 1.00 154.63 ?  127 LEU A N      1 
ATOM   924  C CA     . LEU A 1 126 ? 201.123 168.268 202.807 1.00 153.88 ?  127 LEU A CA     1 
ATOM   925  C C      . LEU A 1 126 ? 201.243 169.387 201.772 1.00 167.29 ?  127 LEU A C      1 
ATOM   926  O O      . LEU A 1 126 ? 200.229 169.764 201.169 1.00 158.31 ?  127 LEU A O      1 
ATOM   927  C CB     . LEU A 1 126 ? 200.758 168.860 204.171 1.00 147.20 ?  127 LEU A CB     1 
ATOM   928  C CG     . LEU A 1 126 ? 201.489 170.120 204.640 1.00 145.17 ?  127 LEU A CG     1 
ATOM   929  C CD1    . LEU A 1 126 ? 200.737 170.772 205.796 1.00 88.14  ?  127 LEU A CD1    1 
ATOM   930  C CD2    . LEU A 1 126 ? 202.921 169.799 205.042 1.00 139.20 ?  127 LEU A CD2    1 
ATOM   931  N N      . PRO A 1 127 ? 202.433 169.951 201.530 1.00 170.90 ?  128 PRO A N      1 
ATOM   932  C CA     . PRO A 1 127 ? 202.504 171.125 200.650 1.00 153.34 ?  128 PRO A CA     1 
ATOM   933  C C      . PRO A 1 127 ? 202.127 170.779 199.219 1.00 150.20 ?  128 PRO A C      1 
ATOM   934  O O      . PRO A 1 127 ? 202.499 169.727 198.694 1.00 156.29 ?  128 PRO A O      1 
ATOM   935  C CB     . PRO A 1 127 ? 203.973 171.554 200.750 1.00 144.68 ?  128 PRO A CB     1 
ATOM   936  C CG     . PRO A 1 127 ? 204.693 170.289 201.060 1.00 155.54 ?  128 PRO A CG     1 
ATOM   937  C CD     . PRO A 1 127 ? 203.776 169.563 202.003 1.00 156.87 ?  128 PRO A CD     1 
ATOM   938  N N      . GLY A 1 128 ? 201.383 171.680 198.590 1.00 148.16 ?  129 GLY A N      1 
ATOM   939  C CA     . GLY A 1 128 ? 201.102 171.585 197.175 1.00 145.40 ?  129 GLY A CA     1 
ATOM   940  C C      . GLY A 1 128 ? 199.758 170.935 196.886 1.00 125.75 ?  129 GLY A C      1 
ATOM   941  O O      . GLY A 1 128 ? 199.156 170.265 197.729 1.00 131.66 ?  129 GLY A O      1 
ATOM   942  N N      . GLY A 1 129 ? 199.298 171.131 195.652 1.00 123.81 ?  130 GLY A N      1 
ATOM   943  C CA     . GLY A 1 129 ? 198.061 170.514 195.197 1.00 118.47 ?  130 GLY A CA     1 
ATOM   944  C C      . GLY A 1 129 ? 196.915 170.711 196.166 1.00 124.15 ?  130 GLY A C      1 
ATOM   945  O O      . GLY A 1 129 ? 196.669 171.818 196.663 1.00 122.60 ?  130 GLY A O      1 
ATOM   946  N N      . GLY A 1 130 ? 196.197 169.622 196.437 1.00 97.14  ?  131 GLY A N      1 
ATOM   947  C CA     . GLY A 1 130 ? 195.086 169.641 197.366 1.00 78.38  ?  131 GLY A CA     1 
ATOM   948  C C      . GLY A 1 130 ? 195.305 168.749 198.572 1.00 88.01  ?  131 GLY A C      1 
ATOM   949  O O      . GLY A 1 130 ? 196.390 168.747 199.165 1.00 72.56  ?  131 GLY A O      1 
ATOM   950  N N      . ILE A 1 131 ? 194.283 167.979 198.940 1.00 86.38  ?  132 ILE A N      1 
ATOM   951  C CA     . ILE A 1 131 ? 194.344 167.065 200.075 1.00 77.40  ?  132 ILE A CA     1 
ATOM   952  C C      . ILE A 1 131 ? 194.601 165.657 199.561 1.00 78.94  ?  132 ILE A C      1 
ATOM   953  O O      . ILE A 1 131 ? 193.958 165.209 198.604 1.00 82.20  ?  132 ILE A O      1 
ATOM   954  C CB     . ILE A 1 131 ? 193.043 167.111 200.892 1.00 66.24  ?  132 ILE A CB     1 
ATOM   955  C CG1    . ILE A 1 131 ? 192.725 168.549 201.297 1.00 75.06  ?  132 ILE A CG1    1 
ATOM   956  C CG2    . ILE A 1 131 ? 193.168 166.232 202.115 1.00 87.31  ?  132 ILE A CG2    1 
ATOM   957  C CD1    . ILE A 1 131 ? 191.307 168.743 201.783 1.00 83.89  ?  132 ILE A CD1    1 
ATOM   958  N N      . LEU A 1 132 ? 195.531 164.955 200.202 1.00 86.64  ?  133 LEU A N      1 
ATOM   959  C CA     . LEU A 1 132 ? 195.844 163.589 199.806 1.00 80.50  ?  133 LEU A CA     1 
ATOM   960  C C      . LEU A 1 132 ? 194.693 162.653 200.155 1.00 83.07  ?  133 LEU A C      1 
ATOM   961  O O      . LEU A 1 132 ? 194.040 162.806 201.190 1.00 87.11  ?  133 LEU A O      1 
ATOM   962  C CB     . LEU A 1 132 ? 197.126 163.122 200.490 1.00 72.21  ?  133 LEU A CB     1 
ATOM   963  C CG     . LEU A 1 132 ? 198.415 163.833 200.077 1.00 84.58  ?  133 LEU A CG     1 
ATOM   964  C CD1    . LEU A 1 132 ? 199.523 163.568 201.084 1.00 102.25 ?  133 LEU A CD1    1 
ATOM   965  C CD2    . LEU A 1 132 ? 198.840 163.391 198.687 1.00 89.90  ?  133 LEU A CD2    1 
ATOM   966  N N      . THR A 1 133 ? 194.436 161.684 199.274 1.00 87.08  ?  134 THR A N      1 
ATOM   967  C CA     . THR A 1 133 ? 193.478 160.632 199.592 1.00 83.80  ?  134 THR A CA     1 
ATOM   968  C C      . THR A 1 133 ? 194.107 159.499 200.387 1.00 96.49  ?  134 THR A C      1 
ATOM   969  O O      . THR A 1 133 ? 193.378 158.711 200.998 1.00 96.40  ?  134 THR A O      1 
ATOM   970  C CB     . THR A 1 133 ? 192.859 160.049 198.316 1.00 83.11  ?  134 THR A CB     1 
ATOM   971  O OG1    . THR A 1 133 ? 193.897 159.647 197.415 1.00 97.62  ?  134 THR A OG1    1 
ATOM   972  C CG2    . THR A 1 133 ? 191.967 161.068 197.632 1.00 81.33  ?  134 THR A CG2    1 
ATOM   973  N N      . GLY A 1 134 ? 195.437 159.410 200.404 1.00 101.22 ?  135 GLY A N      1 
ATOM   974  C CA     . GLY A 1 134 ? 196.131 158.273 200.955 1.00 97.68  ?  135 GLY A CA     1 
ATOM   975  C C      . GLY A 1 134 ? 196.468 157.195 199.946 1.00 113.72 ?  135 GLY A C      1 
ATOM   976  O O      . GLY A 1 134 ? 197.376 156.394 200.195 1.00 113.14 ?  135 GLY A O      1 
ATOM   977  N N      . ARG A 1 135 ? 195.762 157.153 198.818 1.00 107.51 ?  136 ARG A N      1 
ATOM   978  C CA     . ARG A 1 135 ? 196.041 156.197 197.758 1.00 106.98 ?  136 ARG A CA     1 
ATOM   979  C C      . ARG A 1 135 ? 197.266 156.617 196.949 1.00 107.34 ?  136 ARG A C      1 
ATOM   980  O O      . ARG A 1 135 ? 197.641 157.791 196.893 1.00 118.72 ?  136 ARG A O      1 
ATOM   981  C CB     . ARG A 1 135 ? 194.836 156.059 196.827 1.00 99.47  ?  136 ARG A CB     1 
ATOM   982  C CG     . ARG A 1 135 ? 193.575 155.549 197.500 1.00 106.37 ?  136 ARG A CG     1 
ATOM   983  C CD     . ARG A 1 135 ? 192.650 154.897 196.483 1.00 116.33 ?  136 ARG A CD     1 
ATOM   984  N NE     . ARG A 1 135 ? 192.112 155.873 195.539 1.00 130.31 ?  136 ARG A NE     1 
ATOM   985  C CZ     . ARG A 1 135 ? 191.544 155.563 194.378 1.00 134.57 ?  136 ARG A CZ     1 
ATOM   986  N NH1    . ARG A 1 135 ? 191.081 156.523 193.588 1.00 140.37 ?  136 ARG A NH1    1 
ATOM   987  N NH2    . ARG A 1 135 ? 191.439 154.295 194.004 1.00 129.01 ?  136 ARG A NH2    1 
ATOM   988  N N      . CYS A 1 136 ? 197.887 155.627 196.313 1.00 111.36 ?  137 CYS A N      1 
ATOM   989  C CA     . CYS A 1 136 ? 199.002 155.832 195.395 1.00 99.61  ?  137 CYS A CA     1 
ATOM   990  C C      . CYS A 1 136 ? 198.538 155.383 194.018 1.00 95.97  ?  137 CYS A C      1 
ATOM   991  O O      . CYS A 1 136 ? 198.095 154.242 193.855 1.00 104.08 ?  137 CYS A O      1 
ATOM   992  C CB     . CYS A 1 136 ? 200.240 155.054 195.845 1.00 101.55 ?  137 CYS A CB     1 
ATOM   993  S SG     . CYS A 1 136 ? 201.682 155.215 194.766 1.00 111.67 ?  137 CYS A SG     1 
ATOM   994  N N      . VAL A 1 137 ? 198.637 156.275 193.032 1.00 109.91 ?  138 VAL A N      1 
ATOM   995  C CA     . VAL A 1 137 ? 198.034 156.057 191.725 1.00 102.91 ?  138 VAL A CA     1 
ATOM   996  C C      . VAL A 1 137 ? 199.075 156.307 190.640 1.00 104.52 ?  138 VAL A C      1 
ATOM   997  O O      . VAL A 1 137 ? 200.186 156.774 190.898 1.00 100.66 ?  138 VAL A O      1 
ATOM   998  C CB     . VAL A 1 137 ? 196.787 156.944 191.504 1.00 96.62  ?  138 VAL A CB     1 
ATOM   999  C CG1    . VAL A 1 137 ? 196.060 156.560 190.221 1.00 113.75 ?  138 VAL A CG1    1 
ATOM   1000 C CG2    . VAL A 1 137 ? 195.843 156.840 192.694 1.00 107.35 ?  138 VAL A CG2    1 
ATOM   1001 N N      . ASN A 1 138 ? 198.692 155.977 189.410 1.00 100.81 ?  139 ASN A N      1 
ATOM   1002 C CA     . ASN A 1 138 ? 199.574 156.048 188.255 1.00 117.80 ?  139 ASN A CA     1 
ATOM   1003 C C      . ASN A 1 138 ? 199.443 157.425 187.615 1.00 109.65 ?  139 ASN A C      1 
ATOM   1004 O O      . ASN A 1 138 ? 198.371 157.776 187.107 1.00 92.20  ?  139 ASN A O      1 
ATOM   1005 C CB     . ASN A 1 138 ? 199.172 154.979 187.240 1.00 125.17 ?  139 ASN A CB     1 
ATOM   1006 C CG     . ASN A 1 138 ? 200.104 153.780 187.202 1.00 136.08 ?  139 ASN A CG     1 
ATOM   1007 O OD1    . ASN A 1 138 ? 200.347 153.107 188.205 1.00 127.08 ?  139 ASN A OD1    1 
ATOM   1008 N ND2    . ASN A 1 138 ? 200.607 153.500 186.002 1.00 159.46 ?  139 ASN A ND2    1 
ATOM   1009 N N      . TYR A 1 139 ? 200.526 158.206 187.638 1.00 104.05 ?  140 TYR A N      1 
ATOM   1010 C CA     . TYR A 1 139 ? 200.556 159.427 186.839 1.00 105.37 ?  140 TYR A CA     1 
ATOM   1011 C C      . TYR A 1 139 ? 200.830 159.108 185.376 1.00 108.77 ?  140 TYR A C      1 
ATOM   1012 O O      . TYR A 1 139 ? 200.153 159.621 184.478 1.00 104.01 ?  140 TYR A O      1 
ATOM   1013 C CB     . TYR A 1 139 ? 201.606 160.400 187.381 1.00 109.99 ?  140 TYR A CB     1 
ATOM   1014 C CG     . TYR A 1 139 ? 201.794 161.629 186.515 1.00 107.23 ?  140 TYR A CG     1 
ATOM   1015 C CD1    . TYR A 1 139 ? 200.756 162.534 186.319 1.00 95.89  ?  140 TYR A CD1    1 
ATOM   1016 C CD2    . TYR A 1 139 ? 203.008 161.882 185.889 1.00 108.01 ?  140 TYR A CD2    1 
ATOM   1017 C CE1    . TYR A 1 139 ? 200.924 163.655 185.524 1.00 97.81  ?  140 TYR A CE1    1 
ATOM   1018 C CE2    . TYR A 1 139 ? 203.185 163.002 185.093 1.00 101.79 ?  140 TYR A CE2    1 
ATOM   1019 C CZ     . TYR A 1 139 ? 202.141 163.884 184.913 1.00 105.17 ?  140 TYR A CZ     1 
ATOM   1020 O OH     . TYR A 1 139 ? 202.316 164.998 184.119 1.00 98.41  ?  140 TYR A OH     1 
ATOM   1021 N N      . SER A 1 140 ? 201.822 158.260 185.127 1.00 121.87 ?  141 SER A N      1 
ATOM   1022 C CA     . SER A 1 140 ? 202.131 157.765 183.796 1.00 125.53 ?  141 SER A CA     1 
ATOM   1023 C C      . SER A 1 140 ? 202.613 156.327 183.938 1.00 134.63 ?  141 SER A C      1 
ATOM   1024 O O      . SER A 1 140 ? 202.662 155.773 185.040 1.00 138.29 ?  141 SER A O      1 
ATOM   1025 C CB     . SER A 1 140 ? 203.171 158.652 183.103 1.00 125.38 ?  141 SER A CB     1 
ATOM   1026 O OG     . SER A 1 140 ? 204.364 158.734 183.862 1.00 115.38 ?  141 SER A OG     1 
ATOM   1027 N N      . SER A 1 141 ? 202.963 155.716 182.806 1.00 142.56 ?  142 SER A N      1 
ATOM   1028 C CA     . SER A 1 141 ? 203.505 154.364 182.842 1.00 141.03 ?  142 SER A CA     1 
ATOM   1029 C C      . SER A 1 141 ? 204.844 154.306 183.571 1.00 139.69 ?  142 SER A C      1 
ATOM   1030 O O      . SER A 1 141 ? 205.222 153.240 184.069 1.00 147.06 ?  142 SER A O      1 
ATOM   1031 C CB     . SER A 1 141 ? 203.647 153.818 181.419 1.00 129.84 ?  142 SER A CB     1 
ATOM   1032 O OG     . SER A 1 141 ? 204.409 154.699 180.612 1.00 133.72 ?  142 SER A OG     1 
ATOM   1033 N N      . VAL A 1 142 ? 205.573 155.422 183.637 1.00 130.82 ?  143 VAL A N      1 
ATOM   1034 C CA     . VAL A 1 142 ? 206.897 155.448 184.252 1.00 138.01 ?  143 VAL A CA     1 
ATOM   1035 C C      . VAL A 1 142 ? 206.852 155.963 185.690 1.00 138.49 ?  143 VAL A C      1 
ATOM   1036 O O      . VAL A 1 142 ? 207.677 155.566 186.522 1.00 135.47 ?  143 VAL A O      1 
ATOM   1037 C CB     . VAL A 1 142 ? 207.871 156.289 183.403 1.00 139.04 ?  143 VAL A CB     1 
ATOM   1038 C CG1    . VAL A 1 142 ? 207.282 157.667 183.124 1.00 141.64 ?  143 VAL A CG1    1 
ATOM   1039 C CG2    . VAL A 1 142 ? 209.227 156.400 184.095 1.00 128.78 ?  143 VAL A CG2    1 
ATOM   1040 N N      . LEU A 1 143 ? 205.905 156.849 185.999 1.00 131.17 ?  144 LEU A N      1 
ATOM   1041 C CA     . LEU A 1 143 ? 205.855 157.524 187.291 1.00 119.24 ?  144 LEU A CA     1 
ATOM   1042 C C      . LEU A 1 143 ? 204.526 157.273 187.994 1.00 115.16 ?  144 LEU A C      1 
ATOM   1043 O O      . LEU A 1 143 ? 203.470 157.222 187.354 1.00 116.81 ?  144 LEU A O      1 
ATOM   1044 C CB     . LEU A 1 143 ? 206.078 159.036 187.137 1.00 119.91 ?  144 LEU A CB     1 
ATOM   1045 C CG     . LEU A 1 143 ? 206.097 159.849 188.437 1.00 121.08 ?  144 LEU A CG     1 
ATOM   1046 C CD1    . LEU A 1 143 ? 207.198 159.363 189.372 1.00 111.14 ?  144 LEU A CD1    1 
ATOM   1047 C CD2    . LEU A 1 143 ? 206.250 161.338 188.151 1.00 109.89 ?  144 LEU A CD2    1 
ATOM   1048 N N      . ARG A 1 144 ? 204.590 157.127 189.318 1.00 111.12 ?  145 ARG A N      1 
ATOM   1049 C CA     . ARG A 1 144 ? 203.423 156.956 190.173 1.00 108.43 ?  145 ARG A CA     1 
ATOM   1050 C C      . ARG A 1 144 ? 203.497 157.967 191.307 1.00 112.99 ?  145 ARG A C      1 
ATOM   1051 O O      . ARG A 1 144 ? 204.577 158.211 191.857 1.00 111.17 ?  145 ARG A O      1 
ATOM   1052 C CB     . ARG A 1 144 ? 203.344 155.535 190.750 1.00 110.06 ?  145 ARG A CB     1 
ATOM   1053 C CG     . ARG A 1 144 ? 202.709 154.510 189.828 1.00 124.72 ?  145 ARG A CG     1 
ATOM   1054 C CD     . ARG A 1 144 ? 202.866 153.100 190.383 1.00 124.44 ?  145 ARG A CD     1 
ATOM   1055 N NE     . ARG A 1 144 ? 202.332 152.966 191.737 1.00 125.65 ?  145 ARG A NE     1 
ATOM   1056 C CZ     . ARG A 1 144 ? 201.122 152.491 192.024 1.00 128.23 ?  145 ARG A CZ     1 
ATOM   1057 N NH1    . ARG A 1 144 ? 200.726 152.404 193.288 1.00 111.84 ?  145 ARG A NH1    1 
ATOM   1058 N NH2    . ARG A 1 144 ? 200.309 152.099 191.050 1.00 120.62 ?  145 ARG A NH2    1 
ATOM   1059 N N      . THR A 1 145 ? 202.350 158.549 191.661 1.00 112.82 ?  146 THR A N      1 
ATOM   1060 C CA     . THR A 1 145 ? 202.309 159.618 192.650 1.00 98.47  ?  146 THR A CA     1 
ATOM   1061 C C      . THR A 1 145 ? 201.051 159.506 193.499 1.00 88.58  ?  146 THR A C      1 
ATOM   1062 O O      . THR A 1 145 ? 200.095 158.804 193.156 1.00 89.58  ?  146 THR A O      1 
ATOM   1063 C CB     . THR A 1 145 ? 202.351 161.006 191.996 1.00 96.92  ?  146 THR A CB     1 
ATOM   1064 O OG1    . THR A 1 145 ? 201.274 161.125 191.056 1.00 89.68  ?  146 THR A OG1    1 
ATOM   1065 C CG2    . THR A 1 145 ? 203.679 161.230 191.286 1.00 91.62  ?  146 THR A CG2    1 
ATOM   1066 N N      . CYS A 1 146 ? 201.081 160.205 194.630 1.00 92.40  ?  147 CYS A N      1 
ATOM   1067 C CA     . CYS A 1 146 ? 199.974 160.173 195.574 1.00 87.40  ?  147 CYS A CA     1 
ATOM   1068 C C      . CYS A 1 146 ? 198.747 160.855 194.987 1.00 85.33  ?  147 CYS A C      1 
ATOM   1069 O O      . CYS A 1 146 ? 198.837 161.932 194.391 1.00 80.75  ?  147 CYS A O      1 
ATOM   1070 C CB     . CYS A 1 146 ? 200.382 160.846 196.884 1.00 94.13  ?  147 CYS A CB     1 
ATOM   1071 S SG     . CYS A 1 146 ? 201.579 159.882 197.839 1.00 109.61 ?  147 CYS A SG     1 
ATOM   1072 N N      . GLU A 1 147 ? 197.594 160.221 195.158 1.00 102.53 ?  148 GLU A N      1 
ATOM   1073 C CA     . GLU A 1 147 ? 196.348 160.804 194.688 1.00 80.95  ?  148 GLU A CA     1 
ATOM   1074 C C      . GLU A 1 147 ? 195.921 161.935 195.613 1.00 77.08  ?  148 GLU A C      1 
ATOM   1075 O O      . GLU A 1 147 ? 196.097 161.864 196.833 1.00 95.32  ?  148 GLU A O      1 
ATOM   1076 C CB     . GLU A 1 147 ? 195.255 159.740 194.626 1.00 74.53  ?  148 GLU A CB     1 
ATOM   1077 C CG     . GLU A 1 147 ? 194.087 160.090 193.728 1.00 90.77  ?  148 GLU A CG     1 
ATOM   1078 C CD     . GLU A 1 147 ? 192.895 159.185 193.961 1.00 112.04 ?  148 GLU A CD     1 
ATOM   1079 O OE1    . GLU A 1 147 ? 192.716 158.726 195.110 1.00 98.89  ?  148 GLU A OE1    1 
ATOM   1080 O OE2    . GLU A 1 147 ? 192.148 158.920 192.993 1.00 108.77 ?  148 GLU A OE2    1 
ATOM   1081 N N      . ILE A 1 148 ? 195.365 162.988 195.026 1.00 75.92  ?  149 ILE A N      1 
ATOM   1082 C CA     . ILE A 1 148 ? 194.869 164.129 195.777 1.00 80.31  ?  149 ILE A CA     1 
ATOM   1083 C C      . ILE A 1 148 ? 193.467 164.458 195.291 1.00 72.53  ?  149 ILE A C      1 
ATOM   1084 O O      . ILE A 1 148 ? 193.092 164.162 194.149 1.00 77.75  ?  149 ILE A O      1 
ATOM   1085 C CB     . ILE A 1 148 ? 195.787 165.368 195.648 1.00 77.64  ?  149 ILE A CB     1 
ATOM   1086 C CG1    . ILE A 1 148 ? 195.968 165.763 194.180 1.00 78.02  ?  149 ILE A CG1    1 
ATOM   1087 C CG2    . ILE A 1 148 ? 197.124 165.120 196.321 1.00 80.62  ?  149 ILE A CG2    1 
ATOM   1088 C CD1    . ILE A 1 148 ? 194.861 166.650 193.640 1.00 76.29  ?  149 ILE A CD1    1 
ATOM   1089 N N      . GLN A 1 149 ? 192.693 165.071 196.180 1.00 68.35  ?  150 GLN A N      1 
ATOM   1090 C CA     . GLN A 1 149 ? 191.390 165.630 195.860 1.00 70.84  ?  150 GLN A CA     1 
ATOM   1091 C C      . GLN A 1 149 ? 191.521 167.145 195.815 1.00 84.04  ?  150 GLN A C      1 
ATOM   1092 O O      . GLN A 1 149 ? 192.023 167.758 196.764 1.00 72.55  ?  150 GLN A O      1 
ATOM   1093 C CB     . GLN A 1 149 ? 190.340 165.223 196.892 1.00 65.77  ?  150 GLN A CB     1 
ATOM   1094 C CG     . GLN A 1 149 ? 188.971 165.815 196.623 1.00 78.44  ?  150 GLN A CG     1 
ATOM   1095 C CD     . GLN A 1 149 ? 188.017 165.622 197.779 1.00 84.73  ?  150 GLN A CD     1 
ATOM   1096 O OE1    . GLN A 1 149 ? 188.346 164.962 198.766 1.00 84.42  ?  150 GLN A OE1    1 
ATOM   1097 N NE2    . GLN A 1 149 ? 186.829 166.206 197.670 1.00 97.98  ?  150 GLN A NE2    1 
ATOM   1098 N N      . GLY A 1 150 ? 191.075 167.737 194.721 1.00 74.03  ?  151 GLY A N      1 
ATOM   1099 C CA     . GLY A 1 150 ? 191.173 169.174 194.556 1.00 77.54  ?  151 GLY A CA     1 
ATOM   1100 C C      . GLY A 1 150 ? 191.024 169.541 193.091 1.00 76.87  ?  151 GLY A C      1 
ATOM   1101 O O      . GLY A 1 150 ? 190.299 168.885 192.345 1.00 80.22  ?  151 GLY A O      1 
ATOM   1102 N N      . TRP A 1 151 ? 191.732 170.593 192.700 1.00 69.85  ?  152 TRP A N      1 
ATOM   1103 C CA     . TRP A 1 151 ? 191.661 171.064 191.326 1.00 72.75  ?  152 TRP A CA     1 
ATOM   1104 C C      . TRP A 1 151 ? 192.508 170.158 190.442 1.00 75.27  ?  152 TRP A C      1 
ATOM   1105 O O      . TRP A 1 151 ? 193.713 169.999 190.668 1.00 72.38  ?  152 TRP A O      1 
ATOM   1106 C CB     . TRP A 1 151 ? 192.104 172.521 191.242 1.00 71.40  ?  152 TRP A CB     1 
ATOM   1107 C CG     . TRP A 1 151 ? 191.128 173.438 191.913 1.00 67.44  ?  152 TRP A CG     1 
ATOM   1108 C CD1    . TRP A 1 151 ? 191.222 173.956 193.171 1.00 69.34  ?  152 TRP A CD1    1 
ATOM   1109 C CD2    . TRP A 1 151 ? 189.891 173.916 191.373 1.00 66.78  ?  152 TRP A CD2    1 
ATOM   1110 N NE1    . TRP A 1 151 ? 190.129 174.743 193.441 1.00 61.78  ?  152 TRP A NE1    1 
ATOM   1111 C CE2    . TRP A 1 151 ? 189.296 174.735 192.354 1.00 66.31  ?  152 TRP A CE2    1 
ATOM   1112 C CE3    . TRP A 1 151 ? 189.233 173.741 190.151 1.00 65.93  ?  152 TRP A CE3    1 
ATOM   1113 C CZ2    . TRP A 1 151 ? 188.075 175.377 192.152 1.00 58.66  ?  152 TRP A CZ2    1 
ATOM   1114 C CZ3    . TRP A 1 151 ? 188.021 174.378 189.952 1.00 66.12  ?  152 TRP A CZ3    1 
ATOM   1115 C CH2    . TRP A 1 151 ? 187.454 175.186 190.948 1.00 56.52  ?  152 TRP A CH2    1 
ATOM   1116 N N      . CYS A 1 152 ? 191.868 169.568 189.439 1.00 76.97  ?  153 CYS A N      1 
ATOM   1117 C CA     . CYS A 1 152 ? 192.472 168.555 188.590 1.00 63.93  ?  153 CYS A CA     1 
ATOM   1118 C C      . CYS A 1 152 ? 192.353 168.925 187.125 1.00 71.81  ?  153 CYS A C      1 
ATOM   1119 O O      . CYS A 1 152 ? 191.323 169.435 186.694 1.00 78.52  ?  153 CYS A O      1 
ATOM   1120 C CB     . CYS A 1 152 ? 191.803 167.203 188.833 1.00 71.88  ?  153 CYS A CB     1 
ATOM   1121 S SG     . CYS A 1 152 ? 192.197 166.459 190.420 1.00 94.88  ?  153 CYS A SG     1 
ATOM   1122 N N      . PRO A 1 153 ? 193.404 168.653 186.346 1.00 69.14  ?  154 PRO A N      1 
ATOM   1123 C CA     . PRO A 1 153 ? 194.651 168.049 186.821 1.00 61.47  ?  154 PRO A CA     1 
ATOM   1124 C C      . PRO A 1 153 ? 195.542 169.046 187.545 1.00 66.35  ?  154 PRO A C      1 
ATOM   1125 O O      . PRO A 1 153 ? 195.364 170.252 187.396 1.00 66.99  ?  154 PRO A O      1 
ATOM   1126 C CB     . PRO A 1 153 ? 195.318 167.586 185.528 1.00 69.28  ?  154 PRO A CB     1 
ATOM   1127 C CG     . PRO A 1 153 ? 194.875 168.593 184.529 1.00 62.10  ?  154 PRO A CG     1 
ATOM   1128 C CD     . PRO A 1 153 ? 193.445 168.918 184.897 1.00 56.87  ?  154 PRO A CD     1 
ATOM   1129 N N      . THR A 1 154 ? 196.494 168.547 188.323 1.00 67.99  ?  155 THR A N      1 
ATOM   1130 C CA     . THR A 1 154 ? 197.445 169.438 188.962 1.00 67.22  ?  155 THR A CA     1 
ATOM   1131 C C      . THR A 1 154 ? 198.400 170.037 187.927 1.00 65.07  ?  155 THR A C      1 
ATOM   1132 O O      . THR A 1 154 ? 198.513 169.570 186.791 1.00 72.02  ?  155 THR A O      1 
ATOM   1133 C CB     . THR A 1 154 ? 198.230 168.709 190.054 1.00 60.80  ?  155 THR A CB     1 
ATOM   1134 O OG1    . THR A 1 154 ? 199.047 167.690 189.468 1.00 68.76  ?  155 THR A OG1    1 
ATOM   1135 C CG2    . THR A 1 154 ? 197.282 168.085 191.065 1.00 64.97  ?  155 THR A CG2    1 
ATOM   1136 N N      . GLU A 1 155 ? 199.082 171.097 188.344 1.00 67.37  ?  156 GLU A N      1 
ATOM   1137 C CA     . GLU A 1 155 ? 200.026 171.816 187.502 1.00 66.36  ?  156 GLU A CA     1 
ATOM   1138 C C      . GLU A 1 155 ? 201.290 170.986 187.288 1.00 68.88  ?  156 GLU A C      1 
ATOM   1139 O O      . GLU A 1 155 ? 201.645 170.141 188.113 1.00 76.41  ?  156 GLU A O      1 
ATOM   1140 C CB     . GLU A 1 155 ? 200.353 173.154 188.166 1.00 55.62  ?  156 GLU A CB     1 
ATOM   1141 C CG     . GLU A 1 155 ? 201.520 173.937 187.621 1.00 70.57  ?  156 GLU A CG     1 
ATOM   1142 C CD     . GLU A 1 155 ? 201.897 175.084 188.550 1.00 81.66  ?  156 GLU A CD     1 
ATOM   1143 O OE1    . GLU A 1 155 ? 201.057 175.985 188.765 1.00 65.56  ?  156 GLU A OE1    1 
ATOM   1144 O OE2    . GLU A 1 155 ? 203.030 175.077 189.077 1.00 89.99  ?  156 GLU A OE2    1 
ATOM   1145 N N      . VAL A 1 156 ? 201.973 171.224 186.164 1.00 62.11  ?  157 VAL A N      1 
ATOM   1146 C CA     . VAL A 1 156 ? 203.226 170.537 185.857 1.00 71.99  ?  157 VAL A CA     1 
ATOM   1147 C C      . VAL A 1 156 ? 204.301 171.569 185.534 1.00 82.88  ?  157 VAL A C      1 
ATOM   1148 O O      . VAL A 1 156 ? 204.038 172.565 184.850 1.00 82.26  ?  157 VAL A O      1 
ATOM   1149 C CB     . VAL A 1 156 ? 203.064 169.542 184.685 1.00 75.94  ?  157 VAL A CB     1 
ATOM   1150 C CG1    . VAL A 1 156 ? 201.826 168.690 184.876 1.00 76.66  ?  157 VAL A CG1    1 
ATOM   1151 C CG2    . VAL A 1 156 ? 203.005 170.269 183.361 1.00 67.05  ?  157 VAL A CG2    1 
ATOM   1152 N N      . ASP A 1 157 ? 205.510 171.336 186.044 1.00 101.49 ?  158 ASP A N      1 
ATOM   1153 C CA     . ASP A 1 157 ? 206.666 172.211 185.854 1.00 94.88  ?  158 ASP A CA     1 
ATOM   1154 C C      . ASP A 1 157 ? 207.896 171.428 185.392 1.00 97.98  ?  158 ASP A C      1 
ATOM   1155 O O      . ASP A 1 157 ? 209.001 171.626 185.906 1.00 103.16 ?  158 ASP A O      1 
ATOM   1156 C CB     . ASP A 1 157 ? 206.964 172.988 187.135 1.00 104.96 ?  158 ASP A CB     1 
ATOM   1157 C CG     . ASP A 1 157 ? 207.986 174.088 186.927 1.00 119.19 ?  158 ASP A CG     1 
ATOM   1158 O OD1    . ASP A 1 157 ? 208.238 174.460 185.760 1.00 111.95 ?  158 ASP A OD1    1 
ATOM   1159 O OD2    . ASP A 1 157 ? 208.532 174.584 187.935 1.00 131.05 ?  158 ASP A OD2    1 
ATOM   1160 N N      . THR A 1 158 ? 207.737 170.510 184.435 1.00 106.63 ?  159 THR A N      1 
ATOM   1161 C CA     . THR A 1 158 ? 208.898 169.737 183.992 1.00 120.96 ?  159 THR A CA     1 
ATOM   1162 C C      . THR A 1 158 ? 209.769 170.506 183.001 1.00 121.72 ?  159 THR A C      1 
ATOM   1163 O O      . THR A 1 158 ? 211.001 170.406 183.054 1.00 120.39 ?  159 THR A O      1 
ATOM   1164 C CB     . THR A 1 158 ? 208.455 168.409 183.372 1.00 109.64 ?  159 THR A CB     1 
ATOM   1165 O OG1    . THR A 1 158 ? 207.751 168.655 182.147 1.00 116.76 ?  159 THR A OG1    1 
ATOM   1166 C CG2    . THR A 1 158 ? 207.557 167.640 184.328 1.00 110.96 ?  159 THR A CG2    1 
ATOM   1167 N N      . VAL A 1 159 ? 209.165 171.271 182.095 1.00 113.61 ?  160 VAL A N      1 
ATOM   1168 C CA     . VAL A 1 159 ? 209.903 172.029 181.090 1.00 124.16 ?  160 VAL A CA     1 
ATOM   1169 C C      . VAL A 1 159 ? 209.581 173.506 181.260 1.00 105.55 ?  160 VAL A C      1 
ATOM   1170 O O      . VAL A 1 159 ? 208.434 173.872 181.541 1.00 96.56  ?  160 VAL A O      1 
ATOM   1171 C CB     . VAL A 1 159 ? 209.581 171.556 179.657 1.00 122.70 ?  160 VAL A CB     1 
ATOM   1172 C CG1    . VAL A 1 159 ? 210.326 172.407 178.637 1.00 104.00 ?  160 VAL A CG1    1 
ATOM   1173 C CG2    . VAL A 1 159 ? 209.942 170.088 179.492 1.00 116.54 ?  160 VAL A CG2    1 
ATOM   1174 N N      . GLU A 1 160 ? 210.591 174.354 181.080 1.00 101.16 ?  161 GLU A N      1 
ATOM   1175 C CA     . GLU A 1 160 ? 210.431 175.774 181.355 1.00 100.95 ?  161 GLU A CA     1 
ATOM   1176 C C      . GLU A 1 160 ? 209.769 176.483 180.181 1.00 87.13  ?  161 GLU A C      1 
ATOM   1177 O O      . GLU A 1 160 ? 210.143 176.279 179.021 1.00 90.43  ?  161 GLU A O      1 
ATOM   1178 C CB     . GLU A 1 160 ? 211.775 176.429 181.669 1.00 75.41  ?  161 GLU A CB     1 
ATOM   1179 C CG     . GLU A 1 160 ? 211.618 177.834 182.236 1.00 87.66  ?  161 GLU A CG     1 
ATOM   1180 C CD     . GLU A 1 160 ? 212.936 178.560 182.416 1.00 110.11 ?  161 GLU A CD     1 
ATOM   1181 O OE1    . GLU A 1 160 ? 213.984 177.887 182.513 1.00 119.94 ?  161 GLU A OE1    1 
ATOM   1182 O OE2    . GLU A 1 160 ? 212.922 179.809 182.457 1.00 108.44 ?  161 GLU A OE2    1 
ATOM   1183 N N      . THR A 1 161 ? 208.790 177.319 180.495 1.00 76.10  ?  162 THR A N      1 
ATOM   1184 C CA     . THR A 1 161 ? 208.054 178.103 179.520 1.00 75.82  ?  162 THR A CA     1 
ATOM   1185 C C      . THR A 1 161 ? 208.858 179.328 179.097 1.00 67.59  ?  162 THR A C      1 
ATOM   1186 O O      . THR A 1 161 ? 209.776 179.757 179.801 1.00 70.03  ?  162 THR A O      1 
ATOM   1187 C CB     . THR A 1 161 ? 206.714 178.538 180.100 1.00 77.47  ?  162 THR A CB     1 
ATOM   1188 O OG1    . THR A 1 161 ? 206.937 179.320 181.279 1.00 86.05  ?  162 THR A OG1    1 
ATOM   1189 C CG2    . THR A 1 161 ? 205.875 177.316 180.465 1.00 66.27  ?  162 THR A CG2    1 
ATOM   1190 N N      . PRO A 1 162 ? 208.541 179.902 177.943 1.00 70.07  ?  163 PRO A N      1 
ATOM   1191 C CA     . PRO A 1 162 ? 209.281 181.075 177.473 1.00 68.54  ?  163 PRO A CA     1 
ATOM   1192 C C      . PRO A 1 162 ? 208.789 182.352 178.140 1.00 64.28  ?  163 PRO A C      1 
ATOM   1193 O O      . PRO A 1 162 ? 207.722 182.403 178.753 1.00 66.16  ?  163 PRO A O      1 
ATOM   1194 C CB     . PRO A 1 162 ? 208.973 181.091 175.975 1.00 68.26  ?  163 PRO A CB     1 
ATOM   1195 C CG     . PRO A 1 162 ? 207.564 180.567 175.921 1.00 60.56  ?  163 PRO A CG     1 
ATOM   1196 C CD     . PRO A 1 162 ? 207.470 179.515 177.008 1.00 60.35  ?  163 PRO A CD     1 
ATOM   1197 N N      . ILE A 1 163 ? 209.597 183.396 178.011 1.00 56.09  ?  164 ILE A N      1 
ATOM   1198 C CA     . ILE A 1 163 ? 209.240 184.707 178.519 1.00 58.45  ?  164 ILE A CA     1 
ATOM   1199 C C      . ILE A 1 163 ? 208.658 185.539 177.388 1.00 60.09  ?  164 ILE A C      1 
ATOM   1200 O O      . ILE A 1 163 ? 208.784 185.212 176.206 1.00 72.18  ?  164 ILE A O      1 
ATOM   1201 C CB     . ILE A 1 163 ? 210.437 185.431 179.170 1.00 54.95  ?  164 ILE A CB     1 
ATOM   1202 C CG1    . ILE A 1 163 ? 211.474 185.803 178.111 1.00 52.84  ?  164 ILE A CG1    1 
ATOM   1203 C CG2    . ILE A 1 163 ? 211.040 184.574 180.269 1.00 56.30  ?  164 ILE A CG2    1 
ATOM   1204 C CD1    . ILE A 1 163 ? 212.720 186.440 178.684 1.00 73.04  ?  164 ILE A CD1    1 
ATOM   1205 N N      . MET A 1 164 ? 207.999 186.632 177.764 1.00 57.09  ?  165 MET A N      1 
ATOM   1206 C CA     . MET A 1 164 ? 207.398 187.569 176.817 1.00 63.18  ?  165 MET A CA     1 
ATOM   1207 C C      . MET A 1 164 ? 208.427 188.649 176.508 1.00 59.38  ?  165 MET A C      1 
ATOM   1208 O O      . MET A 1 164 ? 208.467 189.701 177.142 1.00 60.19  ?  165 MET A O      1 
ATOM   1209 C CB     . MET A 1 164 ? 206.110 188.146 177.391 1.00 52.12  ?  165 MET A CB     1 
ATOM   1210 C CG     . MET A 1 164 ? 205.356 189.070 176.456 1.00 57.81  ?  165 MET A CG     1 
ATOM   1211 S SD     . MET A 1 164 ? 203.844 189.706 177.205 1.00 71.93  ?  165 MET A SD     1 
ATOM   1212 C CE     . MET A 1 164 ? 202.620 188.982 176.122 1.00 64.93  ?  165 MET A CE     1 
ATOM   1213 N N      . MET A 1 165 ? 209.271 188.385 175.508 1.00 77.30  ?  166 MET A N      1 
ATOM   1214 C CA     . MET A 1 165 ? 210.382 189.286 175.216 1.00 66.01  ?  166 MET A CA     1 
ATOM   1215 C C      . MET A 1 165 ? 209.891 190.701 174.942 1.00 63.56  ?  166 MET A C      1 
ATOM   1216 O O      . MET A 1 165 ? 210.496 191.681 175.400 1.00 69.65  ?  166 MET A O      1 
ATOM   1217 C CB     . MET A 1 165 ? 211.173 188.757 174.020 1.00 76.05  ?  166 MET A CB     1 
ATOM   1218 C CG     . MET A 1 165 ? 212.234 187.728 174.367 1.00 87.95  ?  166 MET A CG     1 
ATOM   1219 S SD     . MET A 1 165 ? 213.316 188.331 175.681 1.00 165.59 ?  166 MET A SD     1 
ATOM   1220 C CE     . MET A 1 165 ? 213.849 189.902 174.994 1.00 81.65  ?  166 MET A CE     1 
ATOM   1221 N N      . GLU A 1 166 ? 208.772 190.824 174.228 1.00 64.62  ?  167 GLU A N      1 
ATOM   1222 C CA     . GLU A 1 166 ? 208.230 192.133 173.888 1.00 58.60  ?  167 GLU A CA     1 
ATOM   1223 C C      . GLU A 1 166 ? 208.070 193.032 175.107 1.00 61.52  ?  167 GLU A C      1 
ATOM   1224 O O      . GLU A 1 166 ? 208.039 194.257 174.956 1.00 65.17  ?  167 GLU A O      1 
ATOM   1225 C CB     . GLU A 1 166 ? 206.876 191.977 173.178 1.00 62.25  ?  167 GLU A CB     1 
ATOM   1226 C CG     . GLU A 1 166 ? 206.890 191.156 171.883 1.00 66.86  ?  167 GLU A CG     1 
ATOM   1227 C CD     . GLU A 1 166 ? 207.006 189.657 172.109 1.00 91.26  ?  167 GLU A CD     1 
ATOM   1228 O OE1    . GLU A 1 166 ? 206.651 189.179 173.207 1.00 81.26  ?  167 GLU A OE1    1 
ATOM   1229 O OE2    . GLU A 1 166 ? 207.446 188.951 171.176 1.00 116.56 ?  167 GLU A OE2    1 
ATOM   1230 N N      . ALA A 1 167 ? 207.956 192.458 176.308 1.00 64.16  ?  168 ALA A N      1 
ATOM   1231 C CA     . ALA A 1 167 ? 207.727 193.274 177.497 1.00 59.11  ?  168 ALA A CA     1 
ATOM   1232 C C      . ALA A 1 167 ? 208.835 194.294 177.702 1.00 60.75  ?  168 ALA A C      1 
ATOM   1233 O O      . ALA A 1 167 ? 208.605 195.351 178.302 1.00 57.59  ?  168 ALA A O      1 
ATOM   1234 C CB     . ALA A 1 167 ? 207.602 192.385 178.736 1.00 49.92  ?  168 ALA A CB     1 
ATOM   1235 N N      . GLU A 1 168 ? 210.042 194.001 177.217 1.00 66.11  ?  169 GLU A N      1 
ATOM   1236 C CA     . GLU A 1 168 ? 211.131 194.966 177.325 1.00 59.33  ?  169 GLU A CA     1 
ATOM   1237 C C      . GLU A 1 168 ? 210.757 196.322 176.728 1.00 62.05  ?  169 GLU A C      1 
ATOM   1238 O O      . GLU A 1 168 ? 211.357 197.342 177.086 1.00 52.74  ?  169 GLU A O      1 
ATOM   1239 C CB     . GLU A 1 168 ? 212.363 194.380 176.632 1.00 66.26  ?  169 GLU A CB     1 
ATOM   1240 C CG     . GLU A 1 168 ? 213.625 195.197 176.708 1.00 85.92  ?  169 GLU A CG     1 
ATOM   1241 C CD     . GLU A 1 168 ? 214.844 194.349 176.401 1.00 109.32 ?  169 GLU A CD     1 
ATOM   1242 O OE1    . GLU A 1 168 ? 214.703 193.383 175.618 1.00 106.14 ?  169 GLU A OE1    1 
ATOM   1243 O OE2    . GLU A 1 168 ? 215.930 194.630 176.954 1.00 103.11 ?  169 GLU A OE2    1 
ATOM   1244 N N      . ASN A 1 169 ? 209.746 196.362 175.863 1.00 54.90  ?  170 ASN A N      1 
ATOM   1245 C CA     . ASN A 1 169 ? 209.385 197.548 175.102 1.00 55.51  ?  170 ASN A CA     1 
ATOM   1246 C C      . ASN A 1 169 ? 208.112 198.227 175.589 1.00 59.55  ?  170 ASN A C      1 
ATOM   1247 O O      . ASN A 1 169 ? 207.722 199.255 175.025 1.00 59.35  ?  170 ASN A O      1 
ATOM   1248 C CB     . ASN A 1 169 ? 209.217 197.183 173.625 1.00 55.24  ?  170 ASN A CB     1 
ATOM   1249 C CG     . ASN A 1 169 ? 210.476 197.395 172.815 1.00 56.52  ?  170 ASN A CG     1 
ATOM   1250 O OD1    . ASN A 1 169 ? 211.429 198.032 173.262 1.00 56.77  ?  170 ASN A OD1    1 
ATOM   1251 N ND2    . ASN A 1 169 ? 210.468 196.870 171.595 1.00 62.95  ?  170 ASN A ND2    1 
ATOM   1252 N N      . PHE A 1 170 ? 207.441 197.681 176.598 1.00 57.46  ?  171 PHE A N      1 
ATOM   1253 C CA     . PHE A 1 170 ? 206.276 198.354 177.147 1.00 46.07  ?  171 PHE A CA     1 
ATOM   1254 C C      . PHE A 1 170 ? 206.675 199.707 177.726 1.00 47.93  ?  171 PHE A C      1 
ATOM   1255 O O      . PHE A 1 170 ? 207.846 199.979 178.001 1.00 67.63  ?  171 PHE A O      1 
ATOM   1256 C CB     . PHE A 1 170 ? 205.622 197.504 178.235 1.00 52.92  ?  171 PHE A CB     1 
ATOM   1257 C CG     . PHE A 1 170 ? 205.116 196.176 177.752 1.00 61.70  ?  171 PHE A CG     1 
ATOM   1258 C CD1    . PHE A 1 170 ? 204.998 195.910 176.401 1.00 52.36  ?  171 PHE A CD1    1 
ATOM   1259 C CD2    . PHE A 1 170 ? 204.766 195.186 178.657 1.00 55.42  ?  171 PHE A CD2    1 
ATOM   1260 C CE1    . PHE A 1 170 ? 204.530 194.684 175.961 1.00 58.33  ?  171 PHE A CE1    1 
ATOM   1261 C CE2    . PHE A 1 170 ? 204.302 193.962 178.221 1.00 53.89  ?  171 PHE A CE2    1 
ATOM   1262 C CZ     . PHE A 1 170 ? 204.183 193.711 176.874 1.00 48.63  ?  171 PHE A CZ     1 
ATOM   1263 N N      . THR A 1 171 ? 205.684 200.564 177.920 1.00 45.82  ?  172 THR A N      1 
ATOM   1264 C CA     . THR A 1 171 ? 205.916 201.873 178.501 1.00 52.64  ?  172 THR A CA     1 
ATOM   1265 C C      . THR A 1 171 ? 205.105 202.026 179.780 1.00 56.61  ?  172 THR A C      1 
ATOM   1266 O O      . THR A 1 171 ? 203.998 201.491 179.906 1.00 62.89  ?  172 THR A O      1 
ATOM   1267 C CB     . THR A 1 171 ? 205.567 202.997 177.515 1.00 61.29  ?  172 THR A CB     1 
ATOM   1268 O OG1    . THR A 1 171 ? 204.296 202.730 176.909 1.00 62.32  ?  172 THR A OG1    1 
ATOM   1269 C CG2    . THR A 1 171 ? 206.627 203.098 176.440 1.00 43.99  ?  172 THR A CG2    1 
ATOM   1270 N N      . ILE A 1 172 ? 205.683 202.760 180.726 1.00 53.58  ?  173 ILE A N      1 
ATOM   1271 C CA     . ILE A 1 172 ? 205.074 203.067 182.013 1.00 48.99  ?  173 ILE A CA     1 
ATOM   1272 C C      . ILE A 1 172 ? 204.866 204.570 182.079 1.00 57.12  ?  173 ILE A C      1 
ATOM   1273 O O      . ILE A 1 172 ? 205.832 205.342 181.995 1.00 53.47  ?  173 ILE A O      1 
ATOM   1274 C CB     . ILE A 1 172 ? 205.939 202.600 183.192 1.00 45.22  ?  173 ILE A CB     1 
ATOM   1275 C CG1    . ILE A 1 172 ? 206.084 201.080 183.194 1.00 46.01  ?  173 ILE A CG1    1 
ATOM   1276 C CG2    . ILE A 1 172 ? 205.356 203.099 184.498 1.00 32.67  ?  173 ILE A CG2    1 
ATOM   1277 C CD1    . ILE A 1 172 ? 207.123 200.580 184.172 1.00 49.13  ?  173 ILE A CD1    1 
ATOM   1278 N N      . PHE A 1 173 ? 203.613 204.980 182.221 1.00 53.83  ?  174 PHE A N      1 
ATOM   1279 C CA     . PHE A 1 173 ? 203.261 206.372 182.440 1.00 48.43  ?  174 PHE A CA     1 
ATOM   1280 C C      . PHE A 1 173 ? 203.141 206.591 183.939 1.00 45.62  ?  174 PHE A C      1 
ATOM   1281 O O      . PHE A 1 173 ? 202.363 205.901 184.612 1.00 58.35  ?  174 PHE A O      1 
ATOM   1282 C CB     . PHE A 1 173 ? 201.948 206.720 181.742 1.00 49.51  ?  174 PHE A CB     1 
ATOM   1283 C CG     . PHE A 1 173 ? 201.490 208.132 181.981 1.00 57.78  ?  174 PHE A CG     1 
ATOM   1284 C CD1    . PHE A 1 173 ? 202.386 209.187 181.909 1.00 61.60  ?  174 PHE A CD1    1 
ATOM   1285 C CD2    . PHE A 1 173 ? 200.163 208.407 182.271 1.00 57.17  ?  174 PHE A CD2    1 
ATOM   1286 C CE1    . PHE A 1 173 ? 201.968 210.486 182.125 1.00 57.67  ?  174 PHE A CE1    1 
ATOM   1287 C CE2    . PHE A 1 173 ? 199.739 209.707 182.488 1.00 53.79  ?  174 PHE A CE2    1 
ATOM   1288 C CZ     . PHE A 1 173 ? 200.644 210.745 182.417 1.00 55.39  ?  174 PHE A CZ     1 
ATOM   1289 N N      . ILE A 1 174 ? 203.918 207.538 184.452 1.00 48.32  ?  175 ILE A N      1 
ATOM   1290 C CA     . ILE A 1 174 ? 203.936 207.886 185.866 1.00 46.54  ?  175 ILE A CA     1 
ATOM   1291 C C      . ILE A 1 174 ? 203.511 209.340 185.979 1.00 47.59  ?  175 ILE A C      1 
ATOM   1292 O O      . ILE A 1 174 ? 204.249 210.245 185.570 1.00 58.04  ?  175 ILE A O      1 
ATOM   1293 C CB     . ILE A 1 174 ? 205.319 207.682 186.498 1.00 47.77  ?  175 ILE A CB     1 
ATOM   1294 C CG1    . ILE A 1 174 ? 205.736 206.211 186.461 1.00 50.97  ?  175 ILE A CG1    1 
ATOM   1295 C CG2    . ILE A 1 174 ? 205.334 208.230 187.909 1.00 50.94  ?  175 ILE A CG2    1 
ATOM   1296 C CD1    . ILE A 1 174 ? 207.124 205.971 187.027 1.00 46.67  ?  175 ILE A CD1    1 
ATOM   1297 N N      . LYS A 1 175 ? 202.331 209.568 186.530 1.00 42.98  ?  176 LYS A N      1 
ATOM   1298 C CA     . LYS A 1 175 ? 201.876 210.907 186.868 1.00 50.39  ?  176 LYS A CA     1 
ATOM   1299 C C      . LYS A 1 175 ? 202.017 211.047 188.379 1.00 44.79  ?  176 LYS A C      1 
ATOM   1300 O O      . LYS A 1 175 ? 201.272 210.421 189.139 1.00 53.81  ?  176 LYS A O      1 
ATOM   1301 C CB     . LYS A 1 175 ? 200.440 211.135 186.405 1.00 37.03  ?  176 LYS A CB     1 
ATOM   1302 C CG     . LYS A 1 175 ? 199.866 212.461 186.851 1.00 50.90  ?  176 LYS A CG     1 
ATOM   1303 C CD     . LYS A 1 175 ? 198.651 212.842 186.028 1.00 60.86  ?  176 LYS A CD     1 
ATOM   1304 C CE     . LYS A 1 175 ? 197.550 211.810 186.144 1.00 55.86  ?  176 LYS A CE     1 
ATOM   1305 N NZ     . LYS A 1 175 ? 196.285 212.344 185.580 1.00 61.80  ?  176 LYS A NZ     1 
ATOM   1306 N N      . ASN A 1 176 ? 202.978 211.862 188.808 1.00 44.37  ?  177 ASN A N      1 
ATOM   1307 C CA     . ASN A 1 176 ? 203.316 212.024 190.217 1.00 48.86  ?  177 ASN A CA     1 
ATOM   1308 C C      . ASN A 1 176 ? 203.070 213.470 190.616 1.00 49.74  ?  177 ASN A C      1 
ATOM   1309 O O      . ASN A 1 176 ? 203.622 214.389 190.003 1.00 54.17  ?  177 ASN A O      1 
ATOM   1310 C CB     . ASN A 1 176 ? 204.770 211.636 190.481 1.00 45.28  ?  177 ASN A CB     1 
ATOM   1311 C CG     . ASN A 1 176 ? 205.182 211.869 191.924 1.00 58.91  ?  177 ASN A CG     1 
ATOM   1312 O OD1    . ASN A 1 176 ? 206.308 212.283 192.203 1.00 60.93  ?  177 ASN A OD1    1 
ATOM   1313 N ND2    . ASN A 1 176 ? 204.264 211.616 192.848 1.00 60.82  ?  177 ASN A ND2    1 
ATOM   1314 N N      . SER A 1 177 ? 202.252 213.669 191.645 1.00 55.31  ?  178 SER A N      1 
ATOM   1315 C CA     . SER A 1 177 ? 201.958 214.991 192.176 1.00 45.84  ?  178 SER A CA     1 
ATOM   1316 C C      . SER A 1 177 ? 202.426 215.047 193.619 1.00 53.48  ?  178 SER A C      1 
ATOM   1317 O O      . SER A 1 177 ? 202.100 214.160 194.412 1.00 58.23  ?  178 SER A O      1 
ATOM   1318 C CB     . SER A 1 177 ? 200.457 215.291 192.090 1.00 52.80  ?  178 SER A CB     1 
ATOM   1319 O OG     . SER A 1 177 ? 199.960 215.050 190.784 1.00 72.65  ?  178 SER A OG     1 
ATOM   1320 N N      . ILE A 1 178 ? 203.185 216.082 193.965 1.00 52.30  ?  179 ILE A N      1 
ATOM   1321 C CA     . ILE A 1 178 ? 203.706 216.221 195.316 1.00 59.40  ?  179 ILE A CA     1 
ATOM   1322 C C      . ILE A 1 178 ? 203.426 217.628 195.824 1.00 66.15  ?  179 ILE A C      1 
ATOM   1323 O O      . ILE A 1 178 ? 203.288 218.588 195.057 1.00 60.85  ?  179 ILE A O      1 
ATOM   1324 C CB     . ILE A 1 178 ? 205.218 215.901 195.406 1.00 58.63  ?  179 ILE A CB     1 
ATOM   1325 C CG1    . ILE A 1 178 ? 206.040 216.854 194.535 1.00 61.29  ?  179 ILE A CG1    1 
ATOM   1326 C CG2    . ILE A 1 178 ? 205.479 214.464 194.995 1.00 59.15  ?  179 ILE A CG2    1 
ATOM   1327 C CD1    . ILE A 1 178 ? 206.556 218.072 195.272 1.00 51.74  ?  179 ILE A CD1    1 
ATOM   1328 N N      . ARG A 1 179 ? 203.359 217.733 197.148 1.00 64.52  ?  180 ARG A N      1 
ATOM   1329 C CA     . ARG A 1 179 ? 203.055 218.984 197.823 1.00 72.03  ?  180 ARG A CA     1 
ATOM   1330 C C      . ARG A 1 179 ? 203.762 219.006 199.168 1.00 71.40  ?  180 ARG A C      1 
ATOM   1331 O O      . ARG A 1 179 ? 203.627 218.066 199.958 1.00 75.24  ?  180 ARG A O      1 
ATOM   1332 C CB     . ARG A 1 179 ? 201.545 219.156 198.016 1.00 72.60  ?  180 ARG A CB     1 
ATOM   1333 C CG     . ARG A 1 179 ? 201.183 220.295 198.948 1.00 81.68  ?  180 ARG A CG     1 
ATOM   1334 C CD     . ARG A 1 179 ? 199.699 220.603 198.926 1.00 89.67  ?  180 ARG A CD     1 
ATOM   1335 N NE     . ARG A 1 179 ? 199.413 221.841 199.643 1.00 100.32 ?  180 ARG A NE     1 
ATOM   1336 C CZ     . ARG A 1 179 ? 199.075 221.898 200.927 1.00 115.55 ?  180 ARG A CZ     1 
ATOM   1337 N NH1    . ARG A 1 179 ? 198.985 220.782 201.644 1.00 102.99 ?  180 ARG A NH1    1 
ATOM   1338 N NH2    . ARG A 1 179 ? 198.837 223.071 201.499 1.00 109.56 ?  180 ARG A NH2    1 
ATOM   1339 N N      . PHE A 1 180 ? 204.540 220.062 199.404 1.00 75.11  ?  181 PHE A N      1 
ATOM   1340 C CA     . PHE A 1 180 ? 205.049 220.369 200.732 1.00 70.72  ?  181 PHE A CA     1 
ATOM   1341 C C      . PHE A 1 180 ? 204.049 221.294 201.412 1.00 77.83  ?  181 PHE A C      1 
ATOM   1342 O O      . PHE A 1 180 ? 203.925 222.464 201.004 1.00 82.90  ?  181 PHE A O      1 
ATOM   1343 C CB     . PHE A 1 180 ? 206.415 221.024 200.649 1.00 72.09  ?  181 PHE A CB     1 
ATOM   1344 C CG     . PHE A 1 180 ? 207.456 220.167 199.995 1.00 58.66  ?  181 PHE A CG     1 
ATOM   1345 C CD1    . PHE A 1 180 ? 208.020 219.104 200.673 1.00 60.61  ?  181 PHE A CD1    1 
ATOM   1346 C CD2    . PHE A 1 180 ? 207.866 220.423 198.698 1.00 61.53  ?  181 PHE A CD2    1 
ATOM   1347 C CE1    . PHE A 1 180 ? 208.979 218.314 200.074 1.00 65.76  ?  181 PHE A CE1    1 
ATOM   1348 C CE2    . PHE A 1 180 ? 208.823 219.637 198.093 1.00 63.09  ?  181 PHE A CE2    1 
ATOM   1349 C CZ     . PHE A 1 180 ? 209.381 218.580 198.782 1.00 60.61  ?  181 PHE A CZ     1 
ATOM   1350 N N      . PRO A 1 181 ? 203.290 220.819 202.404 1.00 71.07  ?  182 PRO A N      1 
ATOM   1351 C CA     . PRO A 1 181 ? 202.223 221.658 202.970 1.00 87.67  ?  182 PRO A CA     1 
ATOM   1352 C C      . PRO A 1 181 ? 202.744 222.837 203.768 1.00 90.37  ?  182 PRO A C      1 
ATOM   1353 O O      . PRO A 1 181 ? 202.103 223.895 203.774 1.00 94.96  ?  182 PRO A O      1 
ATOM   1354 C CB     . PRO A 1 181 ? 201.438 220.683 203.862 1.00 89.54  ?  182 PRO A CB     1 
ATOM   1355 C CG     . PRO A 1 181 ? 201.933 219.304 203.495 1.00 96.24  ?  182 PRO A CG     1 
ATOM   1356 C CD     . PRO A 1 181 ? 203.339 219.492 203.031 1.00 79.82  ?  182 PRO A CD     1 
ATOM   1357 N N      . LEU A 1 182 ? 203.890 222.689 204.436 1.00 94.03  ?  183 LEU A N      1 
ATOM   1358 C CA     . LEU A 1 182 ? 204.424 223.779 205.243 1.00 97.04  ?  183 LEU A CA     1 
ATOM   1359 C C      . LEU A 1 182 ? 204.581 225.054 204.424 1.00 92.03  ?  183 LEU A C      1 
ATOM   1360 O O      . LEU A 1 182 ? 204.258 226.149 204.898 1.00 112.91 ?  183 LEU A O      1 
ATOM   1361 C CB     . LEU A 1 182 ? 205.762 223.370 205.859 1.00 101.69 ?  183 LEU A CB     1 
ATOM   1362 C CG     . LEU A 1 182 ? 206.373 224.389 206.822 1.00 106.36 ?  183 LEU A CG     1 
ATOM   1363 C CD1    . LEU A 1 182 ? 205.551 224.464 208.100 1.00 111.35 ?  183 LEU A CD1    1 
ATOM   1364 C CD2    . LEU A 1 182 ? 207.820 224.044 207.133 1.00 99.07  ?  183 LEU A CD2    1 
ATOM   1365 N N      . PHE A 1 183 ? 205.068 224.933 203.191 1.00 90.64  ?  184 PHE A N      1 
ATOM   1366 C CA     . PHE A 1 183 ? 205.241 226.078 202.309 1.00 83.16  ?  184 PHE A CA     1 
ATOM   1367 C C      . PHE A 1 183 ? 204.119 226.210 201.292 1.00 79.45  ?  184 PHE A C      1 
ATOM   1368 O O      . PHE A 1 183 ? 204.201 227.066 200.405 1.00 75.76  ?  184 PHE A O      1 
ATOM   1369 C CB     . PHE A 1 183 ? 206.582 225.994 201.577 1.00 83.17  ?  184 PHE A CB     1 
ATOM   1370 C CG     . PHE A 1 183 ? 207.733 225.614 202.458 1.00 98.57  ?  184 PHE A CG     1 
ATOM   1371 C CD1    . PHE A 1 183 ? 208.135 226.441 203.491 1.00 94.61  ?  184 PHE A CD1    1 
ATOM   1372 C CD2    . PHE A 1 183 ? 208.427 224.437 202.240 1.00 98.73  ?  184 PHE A CD2    1 
ATOM   1373 C CE1    . PHE A 1 183 ? 209.199 226.094 204.297 1.00 107.69 ?  184 PHE A CE1    1 
ATOM   1374 C CE2    . PHE A 1 183 ? 209.492 224.086 203.042 1.00 102.82 ?  184 PHE A CE2    1 
ATOM   1375 C CZ     . PHE A 1 183 ? 209.879 224.916 204.072 1.00 106.19 ?  184 PHE A CZ     1 
ATOM   1376 N N      . ASN A 1 184 ? 203.076 225.393 201.397 1.00 78.91  ?  185 ASN A N      1 
ATOM   1377 C CA     . ASN A 1 184 ? 202.004 225.381 200.409 1.00 87.91  ?  185 ASN A CA     1 
ATOM   1378 C C      . ASN A 1 184 ? 202.591 225.358 198.996 1.00 81.54  ?  185 ASN A C      1 
ATOM   1379 O O      . ASN A 1 184 ? 202.308 226.212 198.154 1.00 81.73  ?  185 ASN A O      1 
ATOM   1380 C CB     . ASN A 1 184 ? 201.082 226.588 200.618 1.00 84.82  ?  185 ASN A CB     1 
ATOM   1381 C CG     . ASN A 1 184 ? 199.848 226.545 199.740 1.00 102.69 ?  185 ASN A CG     1 
ATOM   1382 O OD1    . ASN A 1 184 ? 198.943 225.739 199.959 1.00 121.01 ?  185 ASN A OD1    1 
ATOM   1383 N ND2    . ASN A 1 184 ? 199.796 227.429 198.749 1.00 89.58  ?  185 ASN A ND2    1 
ATOM   1384 N N      . PHE A 1 185 ? 203.425 224.348 198.747 1.00 80.53  ?  186 PHE A N      1 
ATOM   1385 C CA     . PHE A 1 185 ? 204.156 224.220 197.491 1.00 63.26  ?  186 PHE A CA     1 
ATOM   1386 C C      . PHE A 1 185 ? 203.698 222.964 196.762 1.00 75.17  ?  186 PHE A C      1 
ATOM   1387 O O      . PHE A 1 185 ? 203.669 221.879 197.350 1.00 69.06  ?  186 PHE A O      1 
ATOM   1388 C CB     . PHE A 1 185 ? 205.666 224.172 197.746 1.00 74.78  ?  186 PHE A CB     1 
ATOM   1389 C CG     . PHE A 1 185 ? 206.493 224.025 196.501 1.00 73.22  ?  186 PHE A CG     1 
ATOM   1390 C CD1    . PHE A 1 185 ? 206.860 225.134 195.763 1.00 61.97  ?  186 PHE A CD1    1 
ATOM   1391 C CD2    . PHE A 1 185 ? 206.914 222.776 196.076 1.00 68.27  ?  186 PHE A CD2    1 
ATOM   1392 C CE1    . PHE A 1 185 ? 207.623 225.002 194.622 1.00 67.89  ?  186 PHE A CE1    1 
ATOM   1393 C CE2    . PHE A 1 185 ? 207.677 222.639 194.933 1.00 66.79  ?  186 PHE A CE2    1 
ATOM   1394 C CZ     . PHE A 1 185 ? 208.031 223.753 194.205 1.00 66.19  ?  186 PHE A CZ     1 
ATOM   1395 N N      . GLU A 1 186 ? 203.340 223.108 195.487 1.00 72.78  ?  187 GLU A N      1 
ATOM   1396 C CA     . GLU A 1 186 ? 202.840 221.989 194.700 1.00 63.26  ?  187 GLU A CA     1 
ATOM   1397 C C      . GLU A 1 186 ? 203.608 221.878 193.392 1.00 63.45  ?  187 GLU A C      1 
ATOM   1398 O O      . GLU A 1 186 ? 203.837 222.882 192.708 1.00 67.90  ?  187 GLU A O      1 
ATOM   1399 C CB     . GLU A 1 186 ? 201.345 222.141 194.400 1.00 54.06  ?  187 GLU A CB     1 
ATOM   1400 C CG     . GLU A 1 186 ? 200.447 221.917 195.599 1.00 76.99  ?  187 GLU A CG     1 
ATOM   1401 C CD     . GLU A 1 186 ? 198.981 222.061 195.250 1.00 93.43  ?  187 GLU A CD     1 
ATOM   1402 O OE1    . GLU A 1 186 ? 198.686 222.494 194.114 1.00 80.19  ?  187 GLU A OE1    1 
ATOM   1403 O OE2    . GLU A 1 186 ? 198.127 221.749 196.108 1.00 92.42  ?  187 GLU A OE2    1 
ATOM   1404 N N      . LYS A 1 187 ? 203.989 220.652 193.039 1.00 62.54  ?  188 LYS A N      1 
ATOM   1405 C CA     . LYS A 1 187 ? 204.623 220.414 191.748 1.00 61.11  ?  188 LYS A CA     1 
ATOM   1406 C C      . LYS A 1 187 ? 204.549 218.929 191.427 1.00 66.29  ?  188 LYS A C      1 
ATOM   1407 O O      . LYS A 1 187 ? 204.377 218.092 192.314 1.00 58.82  ?  188 LYS A O      1 
ATOM   1408 C CB     . LYS A 1 187 ? 206.076 220.904 191.732 1.00 58.11  ?  188 LYS A CB     1 
ATOM   1409 C CG     . LYS A 1 187 ? 206.736 220.821 190.366 1.00 65.22  ?  188 LYS A CG     1 
ATOM   1410 C CD     . LYS A 1 187 ? 208.051 221.578 190.322 1.00 65.78  ?  188 LYS A CD     1 
ATOM   1411 C CE     . LYS A 1 187 ? 208.591 221.628 188.902 1.00 66.06  ?  188 LYS A CE     1 
ATOM   1412 N NZ     . LYS A 1 187 ? 209.828 222.445 188.795 1.00 73.15  ?  188 LYS A NZ     1 
ATOM   1413 N N      . GLY A 1 188 ? 204.661 218.616 190.135 1.00 59.70  ?  189 GLY A N      1 
ATOM   1414 C CA     . GLY A 1 188 ? 204.607 217.244 189.681 1.00 60.21  ?  189 GLY A CA     1 
ATOM   1415 C C      . GLY A 1 188 ? 205.583 217.014 188.544 1.00 61.22  ?  189 GLY A C      1 
ATOM   1416 O O      . GLY A 1 188 ? 206.190 217.951 188.025 1.00 69.48  ?  189 GLY A O      1 
ATOM   1417 N N      . ASN A 1 189 ? 205.741 215.744 188.177 1.00 52.68  ?  190 ASN A N      1 
ATOM   1418 C CA     . ASN A 1 189 ? 206.627 215.431 187.065 1.00 60.35  ?  190 ASN A CA     1 
ATOM   1419 C C      . ASN A 1 189 ? 205.982 215.702 185.710 1.00 58.99  ?  190 ASN A C      1 
ATOM   1420 O O      . ASN A 1 189 ? 206.676 215.634 184.692 1.00 70.89  ?  190 ASN A O      1 
ATOM   1421 C CB     . ASN A 1 189 ? 207.105 213.971 187.154 1.00 54.45  ?  190 ASN A CB     1 
ATOM   1422 C CG     . ASN A 1 189 ? 205.982 212.963 186.953 1.00 56.99  ?  190 ASN A CG     1 
ATOM   1423 O OD1    . ASN A 1 189 ? 204.849 213.190 187.366 1.00 60.87  ?  190 ASN A OD1    1 
ATOM   1424 N ND2    . ASN A 1 189 ? 206.302 211.838 186.325 1.00 53.51  ?  190 ASN A ND2    1 
ATOM   1425 N N      . LEU A 1 190 ? 204.682 216.001 185.672 1.00 56.66  ?  191 LEU A N      1 
ATOM   1426 C CA     . LEU A 1 190 ? 204.017 216.535 184.481 1.00 58.97  ?  191 LEU A CA     1 
ATOM   1427 C C      . LEU A 1 190 ? 203.980 218.053 184.567 1.00 65.18  ?  191 LEU A C      1 
ATOM   1428 O O      . LEU A 1 190 ? 203.159 218.619 185.293 1.00 66.47  ?  191 LEU A O      1 
ATOM   1429 C CB     . LEU A 1 190 ? 202.601 215.996 184.318 1.00 58.14  ?  191 LEU A CB     1 
ATOM   1430 C CG     . LEU A 1 190 ? 202.308 214.531 184.056 1.00 63.77  ?  191 LEU A CG     1 
ATOM   1431 C CD1    . LEU A 1 190 ? 200.812 214.316 184.096 1.00 81.90  ?  191 LEU A CD1    1 
ATOM   1432 C CD2    . LEU A 1 190 ? 202.815 214.206 182.691 1.00 72.38  ?  191 LEU A CD2    1 
ATOM   1433 N N      . LEU A 1 191 ? 204.873 218.726 183.852 1.00 63.84  ?  192 LEU A N      1 
ATOM   1434 C CA     . LEU A 1 191 ? 204.849 220.175 183.896 1.00 61.96  ?  192 LEU A CA     1 
ATOM   1435 C C      . LEU A 1 191 ? 203.597 220.686 183.182 1.00 70.86  ?  192 LEU A C      1 
ATOM   1436 O O      . LEU A 1 191 ? 203.101 220.051 182.246 1.00 58.33  ?  192 LEU A O      1 
ATOM   1437 C CB     . LEU A 1 191 ? 206.098 220.754 183.243 1.00 60.96  ?  192 LEU A CB     1 
ATOM   1438 C CG     . LEU A 1 191 ? 207.390 220.388 183.964 1.00 69.99  ?  192 LEU A CG     1 
ATOM   1439 C CD1    . LEU A 1 191 ? 208.597 220.933 183.224 1.00 68.34  ?  192 LEU A CD1    1 
ATOM   1440 C CD2    . LEU A 1 191 ? 207.327 220.944 185.376 1.00 59.72  ?  192 LEU A CD2    1 
ATOM   1441 N N      . PRO A 1 192 ? 203.076 221.842 183.596 1.00 72.48  ?  193 PRO A N      1 
ATOM   1442 C CA     . PRO A 1 192 ? 201.827 222.342 182.997 1.00 62.04  ?  193 PRO A CA     1 
ATOM   1443 C C      . PRO A 1 192 ? 201.928 222.627 181.509 1.00 68.89  ?  193 PRO A C      1 
ATOM   1444 O O      . PRO A 1 192 ? 200.891 222.692 180.836 1.00 81.87  ?  193 PRO A O      1 
ATOM   1445 C CB     . PRO A 1 192 ? 201.544 223.621 183.796 1.00 57.18  ?  193 PRO A CB     1 
ATOM   1446 C CG     . PRO A 1 192 ? 202.269 223.422 185.090 1.00 66.56  ?  193 PRO A CG     1 
ATOM   1447 C CD     . PRO A 1 192 ? 203.514 222.668 184.733 1.00 60.10  ?  193 PRO A CD     1 
ATOM   1448 N N      . ASN A 1 193 ? 203.136 222.784 180.970 1.00 73.62  ?  194 ASN A N      1 
ATOM   1449 C CA     . ASN A 1 193 ? 203.349 223.050 179.554 1.00 66.66  ?  194 ASN A CA     1 
ATOM   1450 C C      . ASN A 1 193 ? 203.651 221.791 178.754 1.00 69.39  ?  194 ASN A C      1 
ATOM   1451 O O      . ASN A 1 193 ? 204.079 221.889 177.600 1.00 95.82  ?  194 ASN A O      1 
ATOM   1452 C CB     . ASN A 1 193 ? 204.481 224.060 179.374 1.00 67.75  ?  194 ASN A CB     1 
ATOM   1453 C CG     . ASN A 1 193 ? 205.780 223.591 179.989 1.00 79.87  ?  194 ASN A CG     1 
ATOM   1454 O OD1    . ASN A 1 193 ? 206.039 222.391 180.092 1.00 83.88  ?  194 ASN A OD1    1 
ATOM   1455 N ND2    . ASN A 1 193 ? 206.607 224.539 180.404 1.00 90.18  ?  194 ASN A ND2    1 
ATOM   1456 N N      . LEU A 1 194 ? 203.434 220.616 179.333 1.00 69.08  ?  195 LEU A N      1 
ATOM   1457 C CA     . LEU A 1 194 ? 203.610 219.376 178.593 1.00 70.03  ?  195 LEU A CA     1 
ATOM   1458 C C      . LEU A 1 194 ? 202.486 219.225 177.577 1.00 66.25  ?  195 LEU A C      1 
ATOM   1459 O O      . LEU A 1 194 ? 201.306 219.387 177.906 1.00 83.47  ?  195 LEU A O      1 
ATOM   1460 C CB     . LEU A 1 194 ? 203.634 218.187 179.554 1.00 57.42  ?  195 LEU A CB     1 
ATOM   1461 C CG     . LEU A 1 194 ? 203.849 216.797 178.954 1.00 64.27  ?  195 LEU A CG     1 
ATOM   1462 C CD1    . LEU A 1 194 ? 205.298 216.594 178.549 1.00 64.47  ?  195 LEU A CD1    1 
ATOM   1463 C CD2    . LEU A 1 194 ? 203.410 215.726 179.931 1.00 75.91  ?  195 LEU A CD2    1 
ATOM   1464 N N      . THR A 1 195 ? 202.856 218.931 176.337 1.00 75.83  ?  196 THR A N      1 
ATOM   1465 C CA     . THR A 1 195 ? 201.929 218.881 175.218 1.00 81.99  ?  196 THR A CA     1 
ATOM   1466 C C      . THR A 1 195 ? 201.781 217.448 174.730 1.00 77.82  ?  196 THR A C      1 
ATOM   1467 O O      . THR A 1 195 ? 202.603 216.578 175.031 1.00 83.39  ?  196 THR A O      1 
ATOM   1468 C CB     . THR A 1 195 ? 202.414 219.760 174.063 1.00 73.81  ?  196 THR A CB     1 
ATOM   1469 O OG1    . THR A 1 195 ? 203.524 219.120 173.419 1.00 74.07  ?  196 THR A OG1    1 
ATOM   1470 C CG2    . THR A 1 195 ? 202.858 221.115 174.585 1.00 66.48  ?  196 THR A CG2    1 
ATOM   1471 N N      . ALA A 1 196 ? 200.708 217.207 173.973 1.00 65.94  ?  197 ALA A N      1 
ATOM   1472 C CA     . ALA A 1 196 ? 200.520 215.889 173.376 1.00 71.26  ?  197 ALA A CA     1 
ATOM   1473 C C      . ALA A 1 196 ? 201.739 215.475 172.560 1.00 79.66  ?  197 ALA A C      1 
ATOM   1474 O O      . ALA A 1 196 ? 202.152 214.309 172.593 1.00 79.48  ?  197 ALA A O      1 
ATOM   1475 C CB     . ALA A 1 196 ? 199.261 215.881 172.508 1.00 60.16  ?  197 ALA A CB     1 
ATOM   1476 N N      . ARG A 1 197 ? 202.333 216.418 171.824 1.00 72.05  ?  198 ARG A N      1 
ATOM   1477 C CA     . ARG A 1 197 ? 203.573 216.127 171.111 1.00 75.88  ?  198 ARG A CA     1 
ATOM   1478 C C      . ARG A 1 197 ? 204.650 215.636 172.071 1.00 81.71  ?  198 ARG A C      1 
ATOM   1479 O O      . ARG A 1 197 ? 205.309 214.615 171.821 1.00 73.08  ?  198 ARG A O      1 
ATOM   1480 C CB     . ARG A 1 197 ? 204.046 217.368 170.352 1.00 86.28  ?  198 ARG A CB     1 
ATOM   1481 N N      . ASP A 1 198 ? 204.829 216.347 173.189 1.00 76.06  ?  199 ASP A N      1 
ATOM   1482 C CA     . ASP A 1 198 ? 205.822 215.936 174.176 1.00 70.41  ?  199 ASP A CA     1 
ATOM   1483 C C      . ASP A 1 198 ? 205.574 214.503 174.624 1.00 74.94  ?  199 ASP A C      1 
ATOM   1484 O O      . ASP A 1 198 ? 206.503 213.690 174.676 1.00 74.84  ?  199 ASP A O      1 
ATOM   1485 C CB     . ASP A 1 198 ? 205.799 216.883 175.376 1.00 89.29  ?  199 ASP A CB     1 
ATOM   1486 C CG     . ASP A 1 198 ? 206.219 218.294 175.016 1.00 101.53 ?  199 ASP A CG     1 
ATOM   1487 O OD1    . ASP A 1 198 ? 206.102 218.668 173.830 1.00 110.63 ?  199 ASP A OD1    1 
ATOM   1488 O OD2    . ASP A 1 198 ? 206.679 219.025 175.921 1.00 101.05 ?  199 ASP A OD2    1 
ATOM   1489 N N      . MET A 1 199 ? 204.323 214.173 174.955 1.00 73.49  ?  200 MET A N      1 
ATOM   1490 C CA     . MET A 1 199 ? 204.027 212.812 175.379 1.00 65.51  ?  200 MET A CA     1 
ATOM   1491 C C      . MET A 1 199 ? 204.338 211.817 174.276 1.00 63.41  ?  200 MET A C      1 
ATOM   1492 O O      . MET A 1 199 ? 204.747 210.686 174.555 1.00 75.55  ?  200 MET A O      1 
ATOM   1493 C CB     . MET A 1 199 ? 202.560 212.689 175.786 1.00 65.79  ?  200 MET A CB     1 
ATOM   1494 C CG     . MET A 1 199 ? 202.167 213.505 176.996 1.00 81.40  ?  200 MET A CG     1 
ATOM   1495 S SD     . MET A 1 199 ? 202.685 212.679 178.507 1.00 80.25  ?  200 MET A SD     1 
ATOM   1496 C CE     . MET A 1 199 ? 201.976 211.061 178.242 1.00 60.95  ?  200 MET A CE     1 
ATOM   1497 N N      . LYS A 1 200 ? 204.131 212.214 173.021 1.00 71.33  ?  201 LYS A N      1 
ATOM   1498 C CA     . LYS A 1 200 ? 204.390 211.328 171.896 1.00 70.76  ?  201 LYS A CA     1 
ATOM   1499 C C      . LYS A 1 200 ? 205.879 211.130 171.628 1.00 71.62  ?  201 LYS A C      1 
ATOM   1500 O O      . LYS A 1 200 ? 206.253 210.113 171.035 1.00 80.87  ?  201 LYS A O      1 
ATOM   1501 C CB     . LYS A 1 200 ? 203.687 211.853 170.642 1.00 64.44  ?  201 LYS A CB     1 
ATOM   1502 N N      . THR A 1 201 ? 206.747 212.049 172.069 1.00 65.42  ?  202 THR A N      1 
ATOM   1503 C CA     . THR A 1 201 ? 208.138 212.003 171.633 1.00 77.59  ?  202 THR A CA     1 
ATOM   1504 C C      . THR A 1 201 ? 209.185 212.176 172.727 1.00 71.70  ?  202 THR A C      1 
ATOM   1505 O O      . THR A 1 201 ? 210.379 212.067 172.425 1.00 77.49  ?  202 THR A O      1 
ATOM   1506 C CB     . THR A 1 201 ? 208.396 213.079 170.562 1.00 77.85  ?  202 THR A CB     1 
ATOM   1507 O OG1    . THR A 1 201 ? 208.137 214.378 171.109 1.00 69.40  ?  202 THR A OG1    1 
ATOM   1508 C CG2    . THR A 1 201 ? 207.499 212.859 169.355 1.00 79.16  ?  202 THR A CG2    1 
ATOM   1509 N N      . CYS A 1 202 ? 208.801 212.449 173.969 1.00 70.67  ?  203 CYS A N      1 
ATOM   1510 C CA     . CYS A 1 202 ? 209.817 212.673 174.986 1.00 58.65  ?  203 CYS A CA     1 
ATOM   1511 C C      . CYS A 1 202 ? 210.521 211.365 175.332 1.00 64.12  ?  203 CYS A C      1 
ATOM   1512 O O      . CYS A 1 202 ? 209.914 210.291 175.353 1.00 55.54  ?  203 CYS A O      1 
ATOM   1513 C CB     . CYS A 1 202 ? 209.212 213.319 176.237 1.00 63.52  ?  203 CYS A CB     1 
ATOM   1514 S SG     . CYS A 1 202 ? 208.151 212.308 177.323 1.00 76.94  ?  203 CYS A SG     1 
ATOM   1515 N N      . ARG A 1 203 ? 211.823 211.469 175.591 1.00 54.41  ?  204 ARG A N      1 
ATOM   1516 C CA     . ARG A 1 203 ? 212.670 210.323 175.911 1.00 59.83  ?  204 ARG A CA     1 
ATOM   1517 C C      . ARG A 1 203 ? 213.144 210.474 177.348 1.00 60.70  ?  204 ARG A C      1 
ATOM   1518 O O      . ARG A 1 203 ? 214.008 211.309 177.633 1.00 72.94  ?  204 ARG A O      1 
ATOM   1519 C CB     . ARG A 1 203 ? 213.864 210.237 174.962 1.00 74.60  ?  204 ARG A CB     1 
ATOM   1520 C CG     . ARG A 1 203 ? 213.538 210.438 173.492 1.00 76.46  ?  204 ARG A CG     1 
ATOM   1521 C CD     . ARG A 1 203 ? 214.811 210.708 172.703 1.00 74.49  ?  204 ARG A CD     1 
ATOM   1522 N NE     . ARG A 1 203 ? 215.766 209.610 172.822 1.00 84.38  ?  204 ARG A NE     1 
ATOM   1523 C CZ     . ARG A 1 203 ? 217.081 209.748 172.694 1.00 85.73  ?  204 ARG A CZ     1 
ATOM   1524 N NH1    . ARG A 1 203 ? 217.600 210.944 172.449 1.00 80.88  ?  204 ARG A NH1    1 
ATOM   1525 N NH2    . ARG A 1 203 ? 217.878 208.693 172.817 1.00 74.79  ?  204 ARG A NH2    1 
ATOM   1526 N N      . PHE A 1 204 ? 212.593 209.667 178.250 1.00 64.44  ?  205 PHE A N      1 
ATOM   1527 C CA     . PHE A 1 204 ? 212.941 209.812 179.656 1.00 63.95  ?  205 PHE A CA     1 
ATOM   1528 C C      . PHE A 1 204 ? 214.418 209.534 179.886 1.00 55.97  ?  205 PHE A C      1 
ATOM   1529 O O      . PHE A 1 204 ? 214.977 208.566 179.366 1.00 69.45  ?  205 PHE A O      1 
ATOM   1530 C CB     . PHE A 1 204 ? 212.114 208.871 180.529 1.00 57.15  ?  205 PHE A CB     1 
ATOM   1531 C CG     . PHE A 1 204 ? 212.633 208.760 181.932 1.00 58.51  ?  205 PHE A CG     1 
ATOM   1532 C CD1    . PHE A 1 204 ? 212.284 209.696 182.890 1.00 61.86  ?  205 PHE A CD1    1 
ATOM   1533 C CD2    . PHE A 1 204 ? 213.499 207.736 182.287 1.00 60.00  ?  205 PHE A CD2    1 
ATOM   1534 C CE1    . PHE A 1 204 ? 212.775 209.605 184.180 1.00 62.05  ?  205 PHE A CE1    1 
ATOM   1535 C CE2    . PHE A 1 204 ? 213.992 207.640 183.573 1.00 58.82  ?  205 PHE A CE2    1 
ATOM   1536 C CZ     . PHE A 1 204 ? 213.628 208.576 184.522 1.00 62.18  ?  205 PHE A CZ     1 
ATOM   1537 N N      . HIS A 1 205 ? 215.048 210.389 180.690 1.00 66.42  ?  206 HIS A N      1 
ATOM   1538 C CA     . HIS A 1 205 ? 216.381 210.130 181.191 1.00 65.13  ?  206 HIS A CA     1 
ATOM   1539 C C      . HIS A 1 205 ? 216.504 210.837 182.531 1.00 73.71  ?  206 HIS A C      1 
ATOM   1540 O O      . HIS A 1 205 ? 216.076 211.995 182.652 1.00 63.88  ?  206 HIS A O      1 
ATOM   1541 C CB     . HIS A 1 205 ? 217.489 210.605 180.250 1.00 75.51  ?  206 HIS A CB     1 
ATOM   1542 C CG     . HIS A 1 205 ? 218.851 210.142 180.659 1.00 88.11  ?  206 HIS A CG     1 
ATOM   1543 N ND1    . HIS A 1 205 ? 219.575 210.755 181.659 1.00 83.17  ?  206 HIS A ND1    1 
ATOM   1544 C CD2    . HIS A 1 205 ? 219.608 209.107 180.225 1.00 73.29  ?  206 HIS A CD2    1 
ATOM   1545 C CE1    . HIS A 1 205 ? 220.725 210.123 181.815 1.00 88.01  ?  206 HIS A CE1    1 
ATOM   1546 N NE2    . HIS A 1 205 ? 220.769 209.119 180.958 1.00 77.47  ?  206 HIS A NE2    1 
ATOM   1547 N N      . PRO A 1 206 ? 217.080 210.183 183.541 1.00 66.76  ?  207 PRO A N      1 
ATOM   1548 C CA     . PRO A 1 206 ? 217.102 210.787 184.881 1.00 64.87  ?  207 PRO A CA     1 
ATOM   1549 C C      . PRO A 1 206 ? 217.825 212.116 184.921 1.00 81.32  ?  207 PRO A C      1 
ATOM   1550 O O      . PRO A 1 206 ? 217.570 212.916 185.830 1.00 73.97  ?  207 PRO A O      1 
ATOM   1551 C CB     . PRO A 1 206 ? 217.820 209.730 185.731 1.00 67.92  ?  207 PRO A CB     1 
ATOM   1552 C CG     . PRO A 1 206 ? 217.663 208.455 184.961 1.00 74.92  ?  207 PRO A CG     1 
ATOM   1553 C CD     . PRO A 1 206 ? 217.722 208.860 183.522 1.00 63.06  ?  207 PRO A CD     1 
ATOM   1554 N N      . ASP A 1 207 ? 218.719 212.378 183.968 1.00 81.77  ?  208 ASP A N      1 
ATOM   1555 C CA     . ASP A 1 207 ? 219.470 213.624 183.907 1.00 73.52  ?  208 ASP A CA     1 
ATOM   1556 C C      . ASP A 1 207 ? 219.029 214.521 182.760 1.00 83.44  ?  208 ASP A C      1 
ATOM   1557 O O      . ASP A 1 207 ? 218.797 215.716 182.968 1.00 91.17  ?  208 ASP A O      1 
ATOM   1558 C CB     . ASP A 1 207 ? 220.974 213.331 183.796 1.00 82.06  ?  208 ASP A CB     1 
ATOM   1559 C CG     . ASP A 1 207 ? 221.485 212.452 184.927 1.00 103.95 ?  208 ASP A CG     1 
ATOM   1560 O OD1    . ASP A 1 207 ? 221.075 212.675 186.087 1.00 105.17 ?  208 ASP A OD1    1 
ATOM   1561 O OD2    . ASP A 1 207 ? 222.296 211.538 184.659 1.00 101.75 ?  208 ASP A OD2    1 
ATOM   1562 N N      . LYS A 1 208 ? 218.907 213.980 181.545 1.00 77.38  ?  209 LYS A N      1 
ATOM   1563 C CA     . LYS A 1 208 ? 218.620 214.829 180.391 1.00 75.30  ?  209 LYS A CA     1 
ATOM   1564 C C      . LYS A 1 208 ? 217.157 215.268 180.327 1.00 73.86  ?  209 LYS A C      1 
ATOM   1565 O O      . LYS A 1 208 ? 216.871 216.388 179.892 1.00 85.45  ?  209 LYS A O      1 
ATOM   1566 C CB     . LYS A 1 208 ? 219.029 214.124 179.097 1.00 67.95  ?  209 LYS A CB     1 
ATOM   1567 C CG     . LYS A 1 208 ? 220.498 213.735 179.064 1.00 77.91  ?  209 LYS A CG     1 
ATOM   1568 C CD     . LYS A 1 208 ? 220.951 213.334 177.666 1.00 86.19  ?  209 LYS A CD     1 
ATOM   1569 C CE     . LYS A 1 208 ? 220.930 211.831 177.461 1.00 95.03  ?  209 LYS A CE     1 
ATOM   1570 N NZ     . LYS A 1 208 ? 220.860 211.491 176.010 1.00 103.46 ?  209 LYS A NZ     1 
ATOM   1571 N N      . ASP A 1 209 ? 216.213 214.422 180.743 1.00 80.45  ?  210 ASP A N      1 
ATOM   1572 C CA     . ASP A 1 209 ? 214.789 214.763 180.679 1.00 75.64  ?  210 ASP A CA     1 
ATOM   1573 C C      . ASP A 1 209 ? 214.040 214.158 181.856 1.00 78.48  ?  210 ASP A C      1 
ATOM   1574 O O      . ASP A 1 209 ? 213.354 213.136 181.724 1.00 67.21  ?  210 ASP A O      1 
ATOM   1575 C CB     . ASP A 1 209 ? 214.162 214.304 179.363 1.00 60.03  ?  210 ASP A CB     1 
ATOM   1576 C CG     . ASP A 1 209 ? 212.916 215.099 179.006 1.00 90.95  ?  210 ASP A CG     1 
ATOM   1577 O OD1    . ASP A 1 209 ? 212.380 215.796 179.897 1.00 82.82  ?  210 ASP A OD1    1 
ATOM   1578 O OD2    . ASP A 1 209 ? 212.467 215.018 177.840 1.00 91.94  ?  210 ASP A OD2    1 
ATOM   1579 N N      . PRO A 1 210 ? 214.131 214.784 183.033 1.00 73.25  ?  211 PRO A N      1 
ATOM   1580 C CA     . PRO A 1 210 ? 213.440 214.249 184.218 1.00 65.87  ?  211 PRO A CA     1 
ATOM   1581 C C      . PRO A 1 210 ? 211.932 214.450 184.196 1.00 71.28  ?  211 PRO A C      1 
ATOM   1582 O O      . PRO A 1 210 ? 211.238 213.827 185.011 1.00 72.03  ?  211 PRO A O      1 
ATOM   1583 C CB     . PRO A 1 210 ? 214.080 215.021 185.380 1.00 62.88  ?  211 PRO A CB     1 
ATOM   1584 C CG     . PRO A 1 210 ? 215.323 215.636 184.812 1.00 83.70  ?  211 PRO A CG     1 
ATOM   1585 C CD     . PRO A 1 210 ? 215.025 215.897 183.376 1.00 78.52  ?  211 PRO A CD     1 
ATOM   1586 N N      . PHE A 1 211 ? 211.398 215.275 183.294 1.00 59.50  ?  212 PHE A N      1 
ATOM   1587 C CA     . PHE A 1 211 ? 209.971 215.568 183.259 1.00 52.52  ?  212 PHE A CA     1 
ATOM   1588 C C      . PHE A 1 211 ? 209.255 214.847 182.129 1.00 63.24  ?  212 PHE A C      1 
ATOM   1589 O O      . PHE A 1 211 ? 208.114 215.192 181.807 1.00 70.07  ?  212 PHE A O      1 
ATOM   1590 C CB     . PHE A 1 211 ? 209.718 217.073 183.141 1.00 58.74  ?  212 PHE A CB     1 
ATOM   1591 C CG     . PHE A 1 211 ? 210.080 217.856 184.366 1.00 56.98  ?  212 PHE A CG     1 
ATOM   1592 C CD1    . PHE A 1 211 ? 209.253 217.833 185.477 1.00 60.69  ?  212 PHE A CD1    1 
ATOM   1593 C CD2    . PHE A 1 211 ? 211.230 218.622 184.409 1.00 53.25  ?  212 PHE A CD2    1 
ATOM   1594 C CE1    . PHE A 1 211 ? 209.568 218.551 186.611 1.00 52.90  ?  212 PHE A CE1    1 
ATOM   1595 C CE2    . PHE A 1 211 ? 211.551 219.344 185.542 1.00 61.35  ?  212 PHE A CE2    1 
ATOM   1596 C CZ     . PHE A 1 211 ? 210.719 219.307 186.645 1.00 59.84  ?  212 PHE A CZ     1 
ATOM   1597 N N      . CYS A 1 212 ? 209.899 213.878 181.505 1.00 57.19  ?  213 CYS A N      1 
ATOM   1598 C CA     . CYS A 1 212 ? 209.190 213.000 180.595 1.00 58.94  ?  213 CYS A CA     1 
ATOM   1599 C C      . CYS A 1 212 ? 208.525 211.903 181.416 1.00 54.09  ?  213 CYS A C      1 
ATOM   1600 O O      . CYS A 1 212 ? 209.223 211.160 182.114 1.00 62.23  ?  213 CYS A O      1 
ATOM   1601 C CB     . CYS A 1 212 ? 210.147 212.406 179.581 1.00 58.78  ?  213 CYS A CB     1 
ATOM   1602 S SG     . CYS A 1 212 ? 209.430 211.209 178.467 1.00 68.47  ?  213 CYS A SG     1 
ATOM   1603 N N      . PRO A 1 213 ? 207.202 211.762 181.369 1.00 52.88  ?  214 PRO A N      1 
ATOM   1604 C CA     . PRO A 1 213 ? 206.519 210.787 182.228 1.00 58.21  ?  214 PRO A CA     1 
ATOM   1605 C C      . PRO A 1 213 ? 206.457 209.377 181.665 1.00 63.70  ?  214 PRO A C      1 
ATOM   1606 O O      . PRO A 1 213 ? 205.901 208.494 182.327 1.00 59.27  ?  214 PRO A O      1 
ATOM   1607 C CB     . PRO A 1 213 ? 205.099 211.375 182.336 1.00 56.34  ?  214 PRO A CB     1 
ATOM   1608 C CG     . PRO A 1 213 ? 205.136 212.696 181.590 1.00 50.62  ?  214 PRO A CG     1 
ATOM   1609 C CD     . PRO A 1 213 ? 206.248 212.592 180.628 1.00 61.58  ?  214 PRO A CD     1 
ATOM   1610 N N      . ILE A 1 214 ? 206.992 209.148 180.470 1.00 52.64  ?  215 ILE A N      1 
ATOM   1611 C CA     . ILE A 1 214 ? 206.976 207.837 179.837 1.00 53.48  ?  215 ILE A CA     1 
ATOM   1612 C C      . ILE A 1 214 ? 208.333 207.183 180.047 1.00 53.54  ?  215 ILE A C      1 
ATOM   1613 O O      . ILE A 1 214 ? 209.355 207.702 179.584 1.00 69.47  ?  215 ILE A O      1 
ATOM   1614 C CB     . ILE A 1 214 ? 206.644 207.949 178.342 1.00 46.66  ?  215 ILE A CB     1 
ATOM   1615 C CG1    . ILE A 1 214 ? 205.405 208.820 178.145 1.00 54.29  ?  215 ILE A CG1    1 
ATOM   1616 C CG2    . ILE A 1 214 ? 206.416 206.579 177.746 1.00 54.53  ?  215 ILE A CG2    1 
ATOM   1617 C CD1    . ILE A 1 214 ? 204.116 208.140 178.551 1.00 57.29  ?  215 ILE A CD1    1 
ATOM   1618 N N      . LEU A 1 215 ? 208.346 206.040 180.730 1.00 57.46  ?  216 LEU A N      1 
ATOM   1619 C CA     . LEU A 1 215 ? 209.562 205.271 180.976 1.00 55.58  ?  216 LEU A CA     1 
ATOM   1620 C C      . LEU A 1 215 ? 209.459 203.923 180.278 1.00 53.27  ?  216 LEU A C      1 
ATOM   1621 O O      . LEU A 1 215 ? 208.464 203.213 180.432 1.00 55.28  ?  216 LEU A O      1 
ATOM   1622 C CB     . LEU A 1 215 ? 209.801 205.070 182.477 1.00 44.95  ?  216 LEU A CB     1 
ATOM   1623 C CG     . LEU A 1 215 ? 210.216 206.293 183.298 1.00 50.85  ?  216 LEU A CG     1 
ATOM   1624 C CD1    . LEU A 1 215 ? 209.098 207.321 183.402 1.00 50.78  ?  216 LEU A CD1    1 
ATOM   1625 C CD2    . LEU A 1 215 ? 210.653 205.842 184.676 1.00 50.47  ?  216 LEU A CD2    1 
ATOM   1626 N N      . ARG A 1 216 ? 210.493 203.560 179.533 1.00 53.46  ?  217 ARG A N      1 
ATOM   1627 C CA     . ARG A 1 216 ? 210.518 202.262 178.878 1.00 50.44  ?  217 ARG A CA     1 
ATOM   1628 C C      . ARG A 1 216 ? 210.920 201.183 179.881 1.00 50.91  ?  217 ARG A C      1 
ATOM   1629 O O      . ARG A 1 216 ? 211.911 201.332 180.602 1.00 52.09  ?  217 ARG A O      1 
ATOM   1630 C CB     . ARG A 1 216 ? 211.487 202.298 177.698 1.00 41.70  ?  217 ARG A CB     1 
ATOM   1631 C CG     . ARG A 1 216 ? 211.557 201.008 176.920 1.00 57.23  ?  217 ARG A CG     1 
ATOM   1632 C CD     . ARG A 1 216 ? 212.506 201.129 175.753 1.00 39.90  ?  217 ARG A CD     1 
ATOM   1633 N NE     . ARG A 1 216 ? 212.786 199.827 175.160 1.00 53.80  ?  217 ARG A NE     1 
ATOM   1634 C CZ     . ARG A 1 216 ? 213.829 199.075 175.489 1.00 59.56  ?  217 ARG A CZ     1 
ATOM   1635 N NH1    . ARG A 1 216 ? 214.686 199.502 176.410 1.00 51.33  ?  217 ARG A NH1    1 
ATOM   1636 N NH2    . ARG A 1 216 ? 214.013 197.900 174.901 1.00 51.47  ?  217 ARG A NH2    1 
ATOM   1637 N N      . VAL A 1 217 ? 210.147 200.094 179.927 1.00 51.11  ?  218 VAL A N      1 
ATOM   1638 C CA     . VAL A 1 217 ? 210.412 199.026 180.893 1.00 46.78  ?  218 VAL A CA     1 
ATOM   1639 C C      . VAL A 1 217 ? 211.871 198.595 180.822 1.00 55.37  ?  218 VAL A C      1 
ATOM   1640 O O      . VAL A 1 217 ? 212.564 198.502 181.844 1.00 52.23  ?  218 VAL A O      1 
ATOM   1641 C CB     . VAL A 1 217 ? 209.465 197.837 180.654 1.00 42.70  ?  218 VAL A CB     1 
ATOM   1642 C CG1    . VAL A 1 217 ? 210.007 196.592 181.323 1.00 45.85  ?  218 VAL A CG1    1 
ATOM   1643 C CG2    . VAL A 1 217 ? 208.078 198.155 181.178 1.00 42.63  ?  218 VAL A CG2    1 
ATOM   1644 N N      . GLY A 1 218 ? 212.357 198.322 179.609 1.00 53.52  ?  219 GLY A N      1 
ATOM   1645 C CA     . GLY A 1 218 ? 213.740 197.904 179.454 1.00 53.08  ?  219 GLY A CA     1 
ATOM   1646 C C      . GLY A 1 218 ? 214.722 198.910 180.022 1.00 50.34  ?  219 GLY A C      1 
ATOM   1647 O O      . GLY A 1 218 ? 215.735 198.534 180.619 1.00 51.78  ?  219 GLY A O      1 
ATOM   1648 N N      . ASP A 1 219 ? 214.437 200.203 179.848 1.00 49.06  ?  220 ASP A N      1 
ATOM   1649 C CA     . ASP A 1 219 ? 215.311 201.221 180.420 1.00 59.67  ?  220 ASP A CA     1 
ATOM   1650 C C      . ASP A 1 219 ? 215.312 201.146 181.938 1.00 53.60  ?  220 ASP A C      1 
ATOM   1651 O O      . ASP A 1 219 ? 216.368 201.243 182.568 1.00 54.69  ?  220 ASP A O      1 
ATOM   1652 C CB     . ASP A 1 219 ? 214.895 202.620 179.960 1.00 62.56  ?  220 ASP A CB     1 
ATOM   1653 C CG     . ASP A 1 219 ? 215.048 202.814 178.464 1.00 79.34  ?  220 ASP A CG     1 
ATOM   1654 O OD1    . ASP A 1 219 ? 215.530 201.883 177.781 1.00 84.59  ?  220 ASP A OD1    1 
ATOM   1655 O OD2    . ASP A 1 219 ? 214.701 203.910 177.974 1.00 80.39  ?  220 ASP A OD2    1 
ATOM   1656 N N      . VAL A 1 220 ? 214.136 200.970 182.543 1.00 59.02  ?  221 VAL A N      1 
ATOM   1657 C CA     . VAL A 1 220 ? 214.065 200.849 183.996 1.00 55.47  ?  221 VAL A CA     1 
ATOM   1658 C C      . VAL A 1 220 ? 214.878 199.653 184.468 1.00 55.32  ?  221 VAL A C      1 
ATOM   1659 O O      . VAL A 1 220 ? 215.634 199.744 185.443 1.00 53.68  ?  221 VAL A O      1 
ATOM   1660 C CB     . VAL A 1 220 ? 212.597 200.754 184.450 1.00 53.87  ?  221 VAL A CB     1 
ATOM   1661 C CG1    . VAL A 1 220 ? 212.517 200.364 185.923 1.00 49.05  ?  221 VAL A CG1    1 
ATOM   1662 C CG2    . VAL A 1 220 ? 211.886 202.073 184.198 1.00 49.15  ?  221 VAL A CG2    1 
ATOM   1663 N N      . VAL A 1 221 ? 214.737 198.513 183.786 1.00 46.41  ?  222 VAL A N      1 
ATOM   1664 C CA     . VAL A 1 221 ? 215.488 197.317 184.159 1.00 46.06  ?  222 VAL A CA     1 
ATOM   1665 C C      . VAL A 1 221 ? 216.990 197.563 184.042 1.00 61.09  ?  222 VAL A C      1 
ATOM   1666 O O      . VAL A 1 221 ? 217.777 197.094 184.875 1.00 55.77  ?  222 VAL A O      1 
ATOM   1667 C CB     . VAL A 1 221 ? 215.035 196.118 183.304 1.00 57.95  ?  222 VAL A CB     1 
ATOM   1668 C CG1    . VAL A 1 221 ? 215.870 194.891 183.618 1.00 46.93  ?  222 VAL A CG1    1 
ATOM   1669 C CG2    . VAL A 1 221 ? 213.550 195.833 183.522 1.00 41.38  ?  222 VAL A CG2    1 
ATOM   1670 N N      . LYS A 1 222 ? 217.416 198.294 183.006 1.00 58.41  ?  223 LYS A N      1 
ATOM   1671 C CA     . LYS A 1 222 ? 218.843 198.572 182.840 1.00 59.64  ?  223 LYS A CA     1 
ATOM   1672 C C      . LYS A 1 222 ? 219.356 199.514 183.925 1.00 57.77  ?  223 LYS A C      1 
ATOM   1673 O O      . LYS A 1 222 ? 220.395 199.258 184.542 1.00 61.10  ?  223 LYS A O      1 
ATOM   1674 C CB     . LYS A 1 222 ? 219.111 199.154 181.452 1.00 55.10  ?  223 LYS A CB     1 
ATOM   1675 C CG     . LYS A 1 222 ? 219.849 198.220 180.507 1.00 76.64  ?  223 LYS A CG     1 
ATOM   1676 C CD     . LYS A 1 222 ? 221.356 198.276 180.724 1.00 96.60  ?  223 LYS A CD     1 
ATOM   1677 C CE     . LYS A 1 222 ? 222.091 197.418 179.698 1.00 108.34 ?  223 LYS A CE     1 
ATOM   1678 N NZ     . LYS A 1 222 ? 223.576 197.537 179.802 1.00 104.04 ?  223 LYS A NZ     1 
ATOM   1679 N N      . PHE A 1 223 ? 218.647 200.622 184.164 1.00 52.46  ?  224 PHE A N      1 
ATOM   1680 C CA     . PHE A 1 223 ? 219.045 201.540 185.225 1.00 51.69  ?  224 PHE A CA     1 
ATOM   1681 C C      . PHE A 1 223 ? 219.186 200.835 186.567 1.00 54.74  ?  224 PHE A C      1 
ATOM   1682 O O      . PHE A 1 223 ? 220.001 201.244 187.400 1.00 60.62  ?  224 PHE A O      1 
ATOM   1683 C CB     . PHE A 1 223 ? 218.038 202.688 185.352 1.00 61.55  ?  224 PHE A CB     1 
ATOM   1684 C CG     . PHE A 1 223 ? 218.067 203.668 184.212 1.00 60.96  ?  224 PHE A CG     1 
ATOM   1685 C CD1    . PHE A 1 223 ? 219.236 204.336 183.884 1.00 66.80  ?  224 PHE A CD1    1 
ATOM   1686 C CD2    . PHE A 1 223 ? 216.912 203.966 183.504 1.00 67.26  ?  224 PHE A CD2    1 
ATOM   1687 C CE1    . PHE A 1 223 ? 219.260 205.257 182.850 1.00 64.83  ?  224 PHE A CE1    1 
ATOM   1688 C CE2    . PHE A 1 223 ? 216.930 204.887 182.468 1.00 64.26  ?  224 PHE A CE2    1 
ATOM   1689 C CZ     . PHE A 1 223 ? 218.105 205.532 182.142 1.00 66.65  ?  224 PHE A CZ     1 
ATOM   1690 N N      . ALA A 1 224 ? 218.410 199.781 186.798 1.00 53.71  ?  225 ALA A N      1 
ATOM   1691 C CA     . ALA A 1 224 ? 218.511 199.020 188.035 1.00 56.83  ?  225 ALA A CA     1 
ATOM   1692 C C      . ALA A 1 224 ? 219.595 197.950 187.984 1.00 60.85  ?  225 ALA A C      1 
ATOM   1693 O O      . ALA A 1 224 ? 219.660 197.109 188.887 1.00 66.99  ?  225 ALA A O      1 
ATOM   1694 C CB     . ALA A 1 224 ? 217.162 198.377 188.369 1.00 50.71  ?  225 ALA A CB     1 
ATOM   1695 N N      . GLY A 1 225 ? 220.436 197.961 186.955 1.00 59.49  ?  226 GLY A N      1 
ATOM   1696 C CA     . GLY A 1 225 ? 221.518 196.996 186.849 1.00 54.78  ?  226 GLY A CA     1 
ATOM   1697 C C      . GLY A 1 225 ? 221.072 195.554 186.748 1.00 51.24  ?  226 GLY A C      1 
ATOM   1698 O O      . GLY A 1 225 ? 221.641 194.684 187.419 1.00 68.52  ?  226 GLY A O      1 
ATOM   1699 N N      . GLN A 1 226 ? 220.066 195.274 185.924 1.00 56.98  ?  227 GLN A N      1 
ATOM   1700 C CA     . GLN A 1 226 ? 219.538 193.927 185.776 1.00 53.97  ?  227 GLN A CA     1 
ATOM   1701 C C      . GLN A 1 226 ? 219.491 193.545 184.304 1.00 59.71  ?  227 GLN A C      1 
ATOM   1702 O O      . GLN A 1 226 ? 219.502 194.398 183.414 1.00 65.57  ?  227 GLN A O      1 
ATOM   1703 C CB     . GLN A 1 226 ? 218.141 193.796 186.392 1.00 59.09  ?  227 GLN A CB     1 
ATOM   1704 C CG     . GLN A 1 226 ? 218.088 194.143 187.861 1.00 58.98  ?  227 GLN A CG     1 
ATOM   1705 C CD     . GLN A 1 226 ? 218.629 193.027 188.730 1.00 68.70  ?  227 GLN A CD     1 
ATOM   1706 O OE1    . GLN A 1 226 ? 218.194 191.875 188.630 1.00 58.21  ?  227 GLN A OE1    1 
ATOM   1707 N NE2    . GLN A 1 226 ? 219.590 193.359 189.584 1.00 68.98  ?  227 GLN A NE2    1 
ATOM   1708 N N      . ASP A 1 227 ? 219.422 192.239 184.064 1.00 53.32  ?  228 ASP A N      1 
ATOM   1709 C CA     . ASP A 1 227 ? 219.368 191.675 182.723 1.00 52.76  ?  228 ASP A CA     1 
ATOM   1710 C C      . ASP A 1 227 ? 217.939 191.205 182.493 1.00 67.39  ?  228 ASP A C      1 
ATOM   1711 O O      . ASP A 1 227 ? 217.490 190.236 183.118 1.00 57.37  ?  228 ASP A O      1 
ATOM   1712 C CB     . ASP A 1 227 ? 220.365 190.528 182.572 1.00 57.73  ?  228 ASP A CB     1 
ATOM   1713 C CG     . ASP A 1 227 ? 220.301 189.875 181.203 1.00 88.25  ?  228 ASP A CG     1 
ATOM   1714 O OD1    . ASP A 1 227 ? 220.131 190.602 180.199 1.00 91.62  ?  228 ASP A OD1    1 
ATOM   1715 O OD2    . ASP A 1 227 ? 220.417 188.633 181.133 1.00 100.16 ?  228 ASP A OD2    1 
ATOM   1716 N N      . PHE A 1 228 ? 217.229 191.886 181.589 1.00 54.10  ?  229 PHE A N      1 
ATOM   1717 C CA     . PHE A 1 228 ? 215.819 191.572 181.381 1.00 57.48  ?  229 PHE A CA     1 
ATOM   1718 C C      . PHE A 1 228 ? 215.612 190.089 181.102 1.00 66.88  ?  229 PHE A C      1 
ATOM   1719 O O      . PHE A 1 228 ? 214.654 189.485 181.596 1.00 59.00  ?  229 PHE A O      1 
ATOM   1720 C CB     . PHE A 1 228 ? 215.246 192.413 180.242 1.00 58.12  ?  229 PHE A CB     1 
ATOM   1721 C CG     . PHE A 1 228 ? 213.776 192.207 180.028 1.00 67.95  ?  229 PHE A CG     1 
ATOM   1722 C CD1    . PHE A 1 228 ? 213.315 191.204 179.194 1.00 59.45  ?  229 PHE A CD1    1 
ATOM   1723 C CD2    . PHE A 1 228 ? 212.852 193.006 180.678 1.00 67.15  ?  229 PHE A CD2    1 
ATOM   1724 C CE1    . PHE A 1 228 ? 211.961 191.011 179.006 1.00 63.17  ?  229 PHE A CE1    1 
ATOM   1725 C CE2    . PHE A 1 228 ? 211.499 192.817 180.493 1.00 61.39  ?  229 PHE A CE2    1 
ATOM   1726 C CZ     . PHE A 1 228 ? 211.053 191.818 179.656 1.00 64.78  ?  229 PHE A CZ     1 
ATOM   1727 N N      . ALA A 1 229 ? 216.503 189.481 180.317 1.00 78.50  ?  230 ALA A N      1 
ATOM   1728 C CA     . ALA A 1 229 ? 216.335 188.074 179.972 1.00 62.63  ?  230 ALA A CA     1 
ATOM   1729 C C      . ALA A 1 229 ? 216.241 187.206 181.222 1.00 69.36  ?  230 ALA A C      1 
ATOM   1730 O O      . ALA A 1 229 ? 215.457 186.251 181.266 1.00 77.04  ?  230 ALA A O      1 
ATOM   1731 C CB     . ALA A 1 229 ? 217.485 187.614 179.078 1.00 78.29  ?  230 ALA A CB     1 
ATOM   1732 N N      . LYS A 1 230 ? 217.031 187.522 182.249 1.00 65.94  ?  231 LYS A N      1 
ATOM   1733 C CA     . LYS A 1 230 ? 217.010 186.729 183.475 1.00 66.42  ?  231 LYS A CA     1 
ATOM   1734 C C      . LYS A 1 230 ? 215.869 187.153 184.396 1.00 67.83  ?  231 LYS A C      1 
ATOM   1735 O O      . LYS A 1 230 ? 215.110 186.307 184.891 1.00 68.46  ?  231 LYS A O      1 
ATOM   1736 C CB     . LYS A 1 230 ? 218.356 186.847 184.190 1.00 54.01  ?  231 LYS A CB     1 
ATOM   1737 C CG     . LYS A 1 230 ? 218.394 186.180 185.550 1.00 83.75  ?  231 LYS A CG     1 
ATOM   1738 C CD     . LYS A 1 230 ? 219.738 186.408 186.222 1.00 102.81 ?  231 LYS A CD     1 
ATOM   1739 C CE     . LYS A 1 230 ? 219.789 185.775 187.601 1.00 79.99  ?  231 LYS A CE     1 
ATOM   1740 N NZ     . LYS A 1 230 ? 221.081 186.076 188.280 1.00 88.37  ?  231 LYS A NZ     1 
ATOM   1741 N N      . LEU A 1 231 ? 215.738 188.461 184.637 1.00 52.63  ?  232 LEU A N      1 
ATOM   1742 C CA     . LEU A 1 231 ? 214.697 188.954 185.533 1.00 46.84  ?  232 LEU A CA     1 
ATOM   1743 C C      . LEU A 1 231 ? 213.316 188.501 185.083 1.00 58.54  ?  232 LEU A C      1 
ATOM   1744 O O      . LEU A 1 231 ? 212.477 188.131 185.911 1.00 62.50  ?  232 LEU A O      1 
ATOM   1745 C CB     . LEU A 1 231 ? 214.748 190.477 185.611 1.00 52.11  ?  232 LEU A CB     1 
ATOM   1746 C CG     . LEU A 1 231 ? 213.872 191.128 186.681 1.00 52.26  ?  232 LEU A CG     1 
ATOM   1747 C CD1    . LEU A 1 231 ? 214.260 190.616 188.061 1.00 49.61  ?  232 LEU A CD1    1 
ATOM   1748 C CD2    . LEU A 1 231 ? 213.975 192.646 186.603 1.00 55.00  ?  232 LEU A CD2    1 
ATOM   1749 N N      . ALA A 1 232 ? 213.061 188.520 183.773 1.00 52.67  ?  233 ALA A N      1 
ATOM   1750 C CA     . ALA A 1 232 ? 211.758 188.109 183.269 1.00 55.19  ?  233 ALA A CA     1 
ATOM   1751 C C      . ALA A 1 232 ? 211.542 186.614 183.431 1.00 60.40  ?  233 ALA A C      1 
ATOM   1752 O O      . ALA A 1 232 ? 210.393 186.163 183.467 1.00 63.41  ?  233 ALA A O      1 
ATOM   1753 C CB     . ALA A 1 232 ? 211.607 188.509 181.800 1.00 44.66  ?  233 ALA A CB     1 
ATOM   1754 N N      . ARG A 1 233 ? 212.625 185.844 183.540 1.00 59.28  ?  234 ARG A N      1 
ATOM   1755 C CA     . ARG A 1 233 ? 212.527 184.413 183.789 1.00 55.44  ?  234 ARG A CA     1 
ATOM   1756 C C      . ARG A 1 233 ? 212.204 184.132 185.252 1.00 62.53  ?  234 ARG A C      1 
ATOM   1757 O O      . ARG A 1 233 ? 211.290 183.360 185.557 1.00 62.87  ?  234 ARG A O      1 
ATOM   1758 C CB     . ARG A 1 233 ? 213.837 183.732 183.391 1.00 68.98  ?  234 ARG A CB     1 
ATOM   1759 C CG     . ARG A 1 233 ? 213.696 182.565 182.433 1.00 89.19  ?  234 ARG A CG     1 
ATOM   1760 C CD     . ARG A 1 233 ? 215.025 181.830 182.282 1.00 95.71  ?  234 ARG A CD     1 
ATOM   1761 N NE     . ARG A 1 233 ? 215.605 181.505 183.585 1.00 112.73 ?  234 ARG A NE     1 
ATOM   1762 C CZ     . ARG A 1 233 ? 216.610 182.171 184.150 1.00 106.74 ?  234 ARG A CZ     1 
ATOM   1763 N NH1    . ARG A 1 233 ? 217.170 183.199 183.522 1.00 100.42 ?  234 ARG A NH1    1 
ATOM   1764 N NH2    . ARG A 1 233 ? 217.062 181.806 185.343 1.00 90.73  ?  234 ARG A NH2    1 
ATOM   1765 N N      . THR A 1 234 ? 212.947 184.747 186.172 1.00 55.21  ?  235 THR A N      1 
ATOM   1766 C CA     . THR A 1 234 ? 212.747 184.477 187.590 1.00 53.73  ?  235 THR A CA     1 
ATOM   1767 C C      . THR A 1 234 ? 211.697 185.369 188.230 1.00 58.34  ?  235 THR A C      1 
ATOM   1768 O O      . THR A 1 234 ? 211.130 184.992 189.261 1.00 58.68  ?  235 THR A O      1 
ATOM   1769 C CB     . THR A 1 234 ? 214.055 184.661 188.369 1.00 53.83  ?  235 THR A CB     1 
ATOM   1770 O OG1    . THR A 1 234 ? 214.418 186.049 188.365 1.00 58.73  ?  235 THR A OG1    1 
ATOM   1771 C CG2    . THR A 1 234 ? 215.171 183.853 187.746 1.00 69.14  ?  235 THR A CG2    1 
ATOM   1772 N N      . GLY A 1 235 ? 211.432 186.533 187.656 1.00 60.42  ?  236 GLY A N      1 
ATOM   1773 C CA     . GLY A 1 235 ? 210.667 187.552 188.335 1.00 48.36  ?  236 GLY A CA     1 
ATOM   1774 C C      . GLY A 1 235 ? 211.506 188.283 189.368 1.00 51.64  ?  236 GLY A C      1 
ATOM   1775 O O      . GLY A 1 235 ? 212.549 187.811 189.817 1.00 56.42  ?  236 GLY A O      1 
ATOM   1776 N N      . GLY A 1 236 ? 211.029 189.457 189.757 1.00 50.89  ?  237 GLY A N      1 
ATOM   1777 C CA     . GLY A 1 236 ? 211.744 190.257 190.734 1.00 49.52  ?  237 GLY A CA     1 
ATOM   1778 C C      . GLY A 1 236 ? 210.984 191.530 191.020 1.00 50.22  ?  237 GLY A C      1 
ATOM   1779 O O      . GLY A 1 236 ? 209.895 191.765 190.488 1.00 55.93  ?  237 GLY A O      1 
ATOM   1780 N N      . VAL A 1 237 ? 211.582 192.363 191.869 1.00 36.91  ?  238 VAL A N      1 
ATOM   1781 C CA     . VAL A 1 237 ? 210.958 193.603 192.313 1.00 48.72  ?  238 VAL A CA     1 
ATOM   1782 C C      . VAL A 1 237 ? 211.912 194.752 192.026 1.00 45.49  ?  238 VAL A C      1 
ATOM   1783 O O      . VAL A 1 237 ? 213.040 194.767 192.531 1.00 60.67  ?  238 VAL A O      1 
ATOM   1784 C CB     . VAL A 1 237 ? 210.602 193.557 193.807 1.00 48.45  ?  238 VAL A CB     1 
ATOM   1785 C CG1    . VAL A 1 237 ? 209.900 194.834 194.220 1.00 50.27  ?  238 VAL A CG1    1 
ATOM   1786 C CG2    . VAL A 1 237 ? 209.743 192.342 194.104 1.00 50.79  ?  238 VAL A CG2    1 
ATOM   1787 N N      . LEU A 1 238 ? 211.463 195.714 191.228 1.00 50.80  ?  239 LEU A N      1 
ATOM   1788 C CA     . LEU A 1 238 ? 212.247 196.903 190.928 1.00 50.27  ?  239 LEU A CA     1 
ATOM   1789 C C      . LEU A 1 238 ? 211.605 198.119 191.576 1.00 53.73  ?  239 LEU A C      1 
ATOM   1790 O O      . LEU A 1 238 ? 210.382 198.290 191.532 1.00 62.72  ?  239 LEU A O      1 
ATOM   1791 C CB     . LEU A 1 238 ? 212.373 197.132 189.420 1.00 48.44  ?  239 LEU A CB     1 
ATOM   1792 C CG     . LEU A 1 238 ? 213.035 196.031 188.595 1.00 44.70  ?  239 LEU A CG     1 
ATOM   1793 C CD1    . LEU A 1 238 ? 213.292 196.524 187.180 1.00 52.98  ?  239 LEU A CD1    1 
ATOM   1794 C CD2    . LEU A 1 238 ? 214.316 195.553 189.250 1.00 47.39  ?  239 LEU A CD2    1 
ATOM   1795 N N      . GLY A 1 239 ? 212.441 198.961 192.174 1.00 47.26  ?  240 GLY A N      1 
ATOM   1796 C CA     . GLY A 1 239 ? 212.009 200.198 192.786 1.00 47.61  ?  240 GLY A CA     1 
ATOM   1797 C C      . GLY A 1 239 ? 212.417 201.380 191.922 1.00 56.46  ?  240 GLY A C      1 
ATOM   1798 O O      . GLY A 1 239 ? 213.584 201.504 191.522 1.00 56.95  ?  240 GLY A O      1 
ATOM   1799 N N      . ILE A 1 240 ? 211.432 202.226 191.635 1.00 43.61  ?  241 ILE A N      1 
ATOM   1800 C CA     . ILE A 1 240 ? 211.622 203.509 190.976 1.00 50.35  ?  241 ILE A CA     1 
ATOM   1801 C C      . ILE A 1 240 ? 211.461 204.572 192.056 1.00 56.63  ?  241 ILE A C      1 
ATOM   1802 O O      . ILE A 1 240 ? 210.337 204.906 192.447 1.00 60.57  ?  241 ILE A O      1 
ATOM   1803 C CB     . ILE A 1 240 ? 210.612 203.714 189.841 1.00 48.09  ?  241 ILE A CB     1 
ATOM   1804 C CG1    . ILE A 1 240 ? 210.735 202.596 188.804 1.00 55.68  ?  241 ILE A CG1    1 
ATOM   1805 C CG2    . ILE A 1 240 ? 210.806 205.074 189.198 1.00 53.06  ?  241 ILE A CG2    1 
ATOM   1806 C CD1    . ILE A 1 240 ? 209.603 202.573 187.803 1.00 41.51  ?  241 ILE A CD1    1 
ATOM   1807 N N      . LYS A 1 241 ? 212.572 205.118 192.545 1.00 47.49  ?  242 LYS A N      1 
ATOM   1808 C CA     . LYS A 1 241 ? 212.524 206.130 193.593 1.00 58.45  ?  242 LYS A CA     1 
ATOM   1809 C C      . LYS A 1 241 ? 212.533 207.520 192.970 1.00 61.30  ?  242 LYS A C      1 
ATOM   1810 O O      . LYS A 1 241 ? 213.413 207.842 192.167 1.00 60.10  ?  242 LYS A O      1 
ATOM   1811 C CB     . LYS A 1 241 ? 213.694 205.980 194.566 1.00 62.32  ?  242 LYS A CB     1 
ATOM   1812 C CG     . LYS A 1 241 ? 213.668 204.696 195.382 1.00 83.34  ?  242 LYS A CG     1 
ATOM   1813 C CD     . LYS A 1 241 ? 214.810 204.654 196.392 1.00 108.86 ?  242 LYS A CD     1 
ATOM   1814 C CE     . LYS A 1 241 ? 214.665 205.758 197.437 1.00 101.36 ?  242 LYS A CE     1 
ATOM   1815 N NZ     . LYS A 1 241 ? 215.661 205.645 198.543 1.00 97.39  ?  242 LYS A NZ     1 
ATOM   1816 N N      . ILE A 1 242 ? 211.559 208.341 193.350 1.00 58.15  ?  243 ILE A N      1 
ATOM   1817 C CA     . ILE A 1 242 ? 211.454 209.721 192.891 1.00 54.74  ?  243 ILE A CA     1 
ATOM   1818 C C      . ILE A 1 242 ? 211.679 210.630 194.089 1.00 61.58  ?  243 ILE A C      1 
ATOM   1819 O O      . ILE A 1 242 ? 210.884 210.625 195.039 1.00 61.44  ?  243 ILE A O      1 
ATOM   1820 C CB     . ILE A 1 242 ? 210.093 210.000 192.239 1.00 49.59  ?  243 ILE A CB     1 
ATOM   1821 C CG1    . ILE A 1 242 ? 209.836 209.018 191.100 1.00 47.98  ?  243 ILE A CG1    1 
ATOM   1822 C CG2    . ILE A 1 242 ? 210.026 211.433 191.741 1.00 55.20  ?  243 ILE A CG2    1 
ATOM   1823 C CD1    . ILE A 1 242 ? 208.509 209.240 190.412 1.00 52.14  ?  243 ILE A CD1    1 
ATOM   1824 N N      . GLY A 1 243 ? 212.762 211.404 194.052 1.00 57.46  ?  244 GLY A N      1 
ATOM   1825 C CA     . GLY A 1 243 ? 213.144 212.268 195.159 1.00 58.43  ?  244 GLY A CA     1 
ATOM   1826 C C      . GLY A 1 243 ? 212.961 213.735 194.803 1.00 64.11  ?  244 GLY A C      1 
ATOM   1827 O O      . GLY A 1 243 ? 213.464 214.203 193.779 1.00 65.48  ?  244 GLY A O      1 
ATOM   1828 N N      . TRP A 1 244 ? 212.249 214.450 195.671 1.00 57.36  ?  245 TRP A N      1 
ATOM   1829 C CA     . TRP A 1 244 ? 212.024 215.889 195.533 1.00 58.15  ?  245 TRP A CA     1 
ATOM   1830 C C      . TRP A 1 244 ? 212.753 216.586 196.682 1.00 64.88  ?  245 TRP A C      1 
ATOM   1831 O O      . TRP A 1 244 ? 212.190 216.791 197.759 1.00 66.81  ?  245 TRP A O      1 
ATOM   1832 C CB     . TRP A 1 244 ? 210.528 216.236 195.549 1.00 65.81  ?  245 TRP A CB     1 
ATOM   1833 C CG     . TRP A 1 244 ? 209.713 215.665 194.424 1.00 59.70  ?  245 TRP A CG     1 
ATOM   1834 C CD1    . TRP A 1 244 ? 209.090 214.454 194.400 1.00 60.86  ?  245 TRP A CD1    1 
ATOM   1835 C CD2    . TRP A 1 244 ? 209.416 216.292 193.168 1.00 65.34  ?  245 TRP A CD2    1 
ATOM   1836 N NE1    . TRP A 1 244 ? 208.431 214.282 193.208 1.00 62.99  ?  245 TRP A NE1    1 
ATOM   1837 C CE2    . TRP A 1 244 ? 208.616 215.396 192.433 1.00 63.22  ?  245 TRP A CE2    1 
ATOM   1838 C CE3    . TRP A 1 244 ? 209.756 217.520 192.591 1.00 71.55  ?  245 TRP A CE3    1 
ATOM   1839 C CZ2    . TRP A 1 244 ? 208.149 215.688 191.152 1.00 67.87  ?  245 TRP A CZ2    1 
ATOM   1840 C CZ3    . TRP A 1 244 ? 209.290 217.808 191.319 1.00 71.14  ?  245 TRP A CZ3    1 
ATOM   1841 C CH2    . TRP A 1 244 ? 208.495 216.896 190.614 1.00 72.05  ?  245 TRP A CH2    1 
ATOM   1842 N N      . VAL A 1 245 ? 214.013 216.943 196.454 1.00 66.49  ?  246 VAL A N      1 
ATOM   1843 C CA     . VAL A 1 245 ? 214.812 217.680 197.429 1.00 78.39  ?  246 VAL A CA     1 
ATOM   1844 C C      . VAL A 1 245 ? 214.960 219.094 196.887 1.00 63.39  ?  246 VAL A C      1 
ATOM   1845 O O      . VAL A 1 245 ? 215.776 219.343 195.995 1.00 77.33  ?  246 VAL A O      1 
ATOM   1846 C CB     . VAL A 1 245 ? 216.175 217.027 197.677 1.00 62.01  ?  246 VAL A CB     1 
ATOM   1847 C CG1    . VAL A 1 245 ? 216.856 217.680 198.860 1.00 75.00  ?  246 VAL A CG1    1 
ATOM   1848 C CG2    . VAL A 1 245 ? 216.007 215.540 197.915 1.00 63.49  ?  246 VAL A CG2    1 
ATOM   1849 N N      . CYS A 1 246 ? 214.186 220.030 197.431 1.00 73.45  ?  247 CYS A N      1 
ATOM   1850 C CA     . CYS A 1 246 ? 213.996 221.324 196.793 1.00 84.36  ?  247 CYS A CA     1 
ATOM   1851 C C      . CYS A 1 246 ? 214.320 222.454 197.757 1.00 89.43  ?  247 CYS A C      1 
ATOM   1852 O O      . CYS A 1 246 ? 213.906 222.429 198.921 1.00 87.94  ?  247 CYS A O      1 
ATOM   1853 C CB     . CYS A 1 246 ? 212.563 221.449 196.253 1.00 68.43  ?  247 CYS A CB     1 
ATOM   1854 S SG     . CYS A 1 246 ? 212.295 220.377 194.799 1.00 121.50 ?  247 CYS A SG     1 
ATOM   1855 N N      . ASP A 1 247 ? 215.066 223.439 197.258 1.00 87.13  ?  248 ASP A N      1 
ATOM   1856 C CA     . ASP A 1 247 ? 215.428 224.643 198.001 1.00 84.85  ?  248 ASP A CA     1 
ATOM   1857 C C      . ASP A 1 247 ? 214.475 225.745 197.547 1.00 81.17  ?  248 ASP A C      1 
ATOM   1858 O O      . ASP A 1 247 ? 214.678 226.360 196.497 1.00 83.85  ?  248 ASP A O      1 
ATOM   1859 C CB     . ASP A 1 247 ? 216.886 225.007 197.735 1.00 93.73  ?  248 ASP A CB     1 
ATOM   1860 C CG     . ASP A 1 247 ? 217.406 226.100 198.654 1.00 110.92 ?  248 ASP A CG     1 
ATOM   1861 O OD1    . ASP A 1 247 ? 216.589 226.822 199.265 1.00 98.43  ?  248 ASP A OD1    1 
ATOM   1862 O OD2    . ASP A 1 247 ? 218.645 226.246 198.747 1.00 98.40  ?  248 ASP A OD2    1 
ATOM   1863 N N      . LEU A 1 248 ? 213.431 225.994 198.338 1.00 70.25  ?  249 LEU A N      1 
ATOM   1864 C CA     . LEU A 1 248 ? 212.409 226.949 197.927 1.00 85.50  ?  249 LEU A CA     1 
ATOM   1865 C C      . LEU A 1 248 ? 212.887 228.394 197.958 1.00 95.99  ?  249 LEU A C      1 
ATOM   1866 O O      . LEU A 1 248 ? 212.080 229.293 197.689 1.00 94.81  ?  249 LEU A O      1 
ATOM   1867 C CB     . LEU A 1 248 ? 211.161 226.786 198.795 1.00 82.24  ?  249 LEU A CB     1 
ATOM   1868 C CG     . LEU A 1 248 ? 210.458 225.442 198.584 1.00 88.23  ?  249 LEU A CG     1 
ATOM   1869 C CD1    . LEU A 1 248 ? 209.081 225.426 199.227 1.00 82.05  ?  249 LEU A CD1    1 
ATOM   1870 C CD2    . LEU A 1 248 ? 210.365 225.118 197.099 1.00 74.30  ?  249 LEU A CD2    1 
ATOM   1871 N N      . ASP A 1 249 ? 214.159 228.646 198.275 1.00 100.21 ?  250 ASP A N      1 
ATOM   1872 C CA     . ASP A 1 249 ? 214.719 229.976 198.067 1.00 88.89  ?  250 ASP A CA     1 
ATOM   1873 C C      . ASP A 1 249 ? 215.054 230.216 196.604 1.00 93.13  ?  250 ASP A C      1 
ATOM   1874 O O      . ASP A 1 249 ? 215.090 231.370 196.164 1.00 114.92 ?  250 ASP A O      1 
ATOM   1875 C CB     . ASP A 1 249 ? 215.963 230.181 198.932 1.00 96.45  ?  250 ASP A CB     1 
ATOM   1876 C CG     . ASP A 1 249 ? 215.645 230.211 200.417 1.00 116.12 ?  250 ASP A CG     1 
ATOM   1877 O OD1    . ASP A 1 249 ? 214.509 230.593 200.781 1.00 99.00  ?  250 ASP A OD1    1 
ATOM   1878 O OD2    . ASP A 1 249 ? 216.537 229.857 201.220 1.00 107.53 ?  250 ASP A OD2    1 
ATOM   1879 N N      . LYS A 1 250 ? 215.305 229.152 195.843 1.00 87.07  ?  251 LYS A N      1 
ATOM   1880 C CA     . LYS A 1 250 ? 215.521 229.262 194.410 1.00 83.49  ?  251 LYS A CA     1 
ATOM   1881 C C      . LYS A 1 250 ? 214.178 229.206 193.682 1.00 89.46  ?  251 LYS A C      1 
ATOM   1882 O O      . LYS A 1 250 ? 213.109 229.151 194.296 1.00 94.14  ?  251 LYS A O      1 
ATOM   1883 C CB     . LYS A 1 250 ? 216.483 228.177 193.934 1.00 77.53  ?  251 LYS A CB     1 
ATOM   1884 C CG     . LYS A 1 250 ? 217.692 228.026 194.842 1.00 87.66  ?  251 LYS A CG     1 
ATOM   1885 C CD     . LYS A 1 250 ? 218.773 227.158 194.225 1.00 102.11 ?  251 LYS A CD     1 
ATOM   1886 C CE     . LYS A 1 250 ? 219.912 226.938 195.209 1.00 104.40 ?  251 LYS A CE     1 
ATOM   1887 N NZ     . LYS A 1 250 ? 220.407 228.228 195.766 1.00 108.85 ?  251 LYS A NZ     1 
ATOM   1888 N N      . ALA A 1 251 ? 214.227 229.207 192.354 1.00 88.22  ?  252 ALA A N      1 
ATOM   1889 C CA     . ALA A 1 251 ? 213.006 229.302 191.566 1.00 103.89 ?  252 ALA A CA     1 
ATOM   1890 C C      . ALA A 1 251 ? 212.255 227.975 191.532 1.00 94.07  ?  252 ALA A C      1 
ATOM   1891 O O      . ALA A 1 251 ? 212.852 226.894 191.553 1.00 88.29  ?  252 ALA A O      1 
ATOM   1892 C CB     . ALA A 1 251 ? 213.322 229.753 190.140 1.00 96.29  ?  252 ALA A CB     1 
ATOM   1893 N N      . TRP A 1 252 ? 210.925 228.074 191.478 1.00 95.09  ?  253 TRP A N      1 
ATOM   1894 C CA     . TRP A 1 252 ? 210.045 226.924 191.307 1.00 91.60  ?  253 TRP A CA     1 
ATOM   1895 C C      . TRP A 1 252 ? 210.600 225.971 190.256 1.00 91.97  ?  253 TRP A C      1 
ATOM   1896 O O      . TRP A 1 252 ? 210.583 224.750 190.445 1.00 86.39  ?  253 TRP A O      1 
ATOM   1897 C CB     . TRP A 1 252 ? 208.639 227.394 190.916 1.00 86.69  ?  253 TRP A CB     1 
ATOM   1898 C CG     . TRP A 1 252 ? 207.617 226.298 190.718 1.00 103.44 ?  253 TRP A CG     1 
ATOM   1899 C CD1    . TRP A 1 252 ? 206.772 225.781 191.659 1.00 100.68 ?  253 TRP A CD1    1 
ATOM   1900 C CD2    . TRP A 1 252 ? 207.324 225.603 189.495 1.00 94.26  ?  253 TRP A CD2    1 
ATOM   1901 N NE1    . TRP A 1 252 ? 205.977 224.805 191.102 1.00 81.03  ?  253 TRP A NE1    1 
ATOM   1902 C CE2    . TRP A 1 252 ? 206.297 224.677 189.775 1.00 95.98  ?  253 TRP A CE2    1 
ATOM   1903 C CE3    . TRP A 1 252 ? 207.833 225.672 188.193 1.00 81.81  ?  253 TRP A CE3    1 
ATOM   1904 C CZ2    . TRP A 1 252 ? 205.770 223.826 188.801 1.00 83.80  ?  253 TRP A CZ2    1 
ATOM   1905 C CZ3    . TRP A 1 252 ? 207.307 224.828 187.228 1.00 94.25  ?  253 TRP A CZ3    1 
ATOM   1906 C CH2    . TRP A 1 252 ? 206.287 223.917 187.537 1.00 89.54  ?  253 TRP A CH2    1 
ATOM   1907 N N      . ASP A 1 253 ? 211.114 226.522 189.154 1.00 89.61  ?  254 ASP A N      1 
ATOM   1908 C CA     . ASP A 1 253 ? 211.614 225.687 188.070 1.00 98.94  ?  254 ASP A CA     1 
ATOM   1909 C C      . ASP A 1 253 ? 212.931 225.010 188.417 1.00 85.57  ?  254 ASP A C      1 
ATOM   1910 O O      . ASP A 1 253 ? 213.408 224.183 187.634 1.00 87.47  ?  254 ASP A O      1 
ATOM   1911 C CB     . ASP A 1 253 ? 211.783 226.516 186.796 1.00 108.14 ?  254 ASP A CB     1 
ATOM   1912 C CG     . ASP A 1 253 ? 212.947 227.484 186.879 1.00 126.77 ?  254 ASP A CG     1 
ATOM   1913 O OD1    . ASP A 1 253 ? 213.404 227.777 188.004 1.00 130.34 ?  254 ASP A OD1    1 
ATOM   1914 O OD2    . ASP A 1 253 ? 213.410 227.950 185.817 1.00 145.48 ?  254 ASP A OD2    1 
ATOM   1915 N N      . GLN A 1 254 ? 213.522 225.337 189.562 1.00 86.88  ?  255 GLN A N      1 
ATOM   1916 C CA     . GLN A 1 254 ? 214.723 224.664 190.029 1.00 84.49  ?  255 GLN A CA     1 
ATOM   1917 C C      . GLN A 1 254 ? 214.404 223.416 190.833 1.00 76.23  ?  255 GLN A C      1 
ATOM   1918 O O      . GLN A 1 254 ? 215.316 222.636 191.128 1.00 63.27  ?  255 GLN A O      1 
ATOM   1919 C CB     . GLN A 1 254 ? 215.566 225.614 190.884 1.00 90.34  ?  255 GLN A CB     1 
ATOM   1920 C CG     . GLN A 1 254 ? 216.266 226.708 190.096 1.00 109.56 ?  255 GLN A CG     1 
ATOM   1921 C CD     . GLN A 1 254 ? 217.365 226.171 189.203 1.00 121.65 ?  255 GLN A CD     1 
ATOM   1922 O OE1    . GLN A 1 254 ? 218.148 225.311 189.609 1.00 125.23 ?  255 GLN A OE1    1 
ATOM   1923 N NE2    . GLN A 1 254 ? 217.426 226.675 187.975 1.00 128.25 ?  255 GLN A NE2    1 
ATOM   1924 N N      . CYS A 1 255 ? 213.135 223.217 191.184 1.00 81.66  ?  256 CYS A N      1 
ATOM   1925 C CA     . CYS A 1 255 ? 212.682 222.068 191.964 1.00 76.96  ?  256 CYS A CA     1 
ATOM   1926 C C      . CYS A 1 255 ? 212.473 220.913 190.993 1.00 73.28  ?  256 CYS A C      1 
ATOM   1927 O O      . CYS A 1 255 ? 211.486 220.876 190.255 1.00 69.92  ?  256 CYS A O      1 
ATOM   1928 C CB     . CYS A 1 255 ? 211.406 222.425 192.720 1.00 66.43  ?  256 CYS A CB     1 
ATOM   1929 S SG     . CYS A 1 255 ? 210.706 221.160 193.801 1.00 96.72  ?  256 CYS A SG     1 
ATOM   1930 N N      . ILE A 1 256 ? 213.400 219.960 190.997 1.00 65.42  ?  257 ILE A N      1 
ATOM   1931 C CA     . ILE A 1 256 ? 213.454 218.944 189.950 1.00 70.88  ?  257 ILE A CA     1 
ATOM   1932 C C      . ILE A 1 256 ? 213.471 217.549 190.561 1.00 68.20  ?  257 ILE A C      1 
ATOM   1933 O O      . ILE A 1 256 ? 214.178 217.311 191.551 1.00 68.70  ?  257 ILE A O      1 
ATOM   1934 C CB     . ILE A 1 256 ? 214.690 219.149 189.062 1.00 64.82  ?  257 ILE A CB     1 
ATOM   1935 C CG1    . ILE A 1 256 ? 214.516 220.383 188.177 1.00 69.52  ?  257 ILE A CG1    1 
ATOM   1936 C CG2    . ILE A 1 256 ? 214.981 217.904 188.241 1.00 71.00  ?  257 ILE A CG2    1 
ATOM   1937 C CD1    . ILE A 1 256 ? 215.751 220.726 187.381 1.00 83.23  ?  257 ILE A CD1    1 
ATOM   1938 N N      . PRO A 1 257 ? 212.747 216.593 189.988 1.00 69.39  ?  258 PRO A N      1 
ATOM   1939 C CA     . PRO A 1 257 ? 212.743 215.240 190.543 1.00 61.17  ?  258 PRO A CA     1 
ATOM   1940 C C      . PRO A 1 257 ? 214.015 214.489 190.188 1.00 62.80  ?  258 PRO A C      1 
ATOM   1941 O O      . PRO A 1 257 ? 214.600 214.667 189.118 1.00 73.00  ?  258 PRO A O      1 
ATOM   1942 C CB     . PRO A 1 257 ? 211.512 214.601 189.890 1.00 58.48  ?  258 PRO A CB     1 
ATOM   1943 C CG     . PRO A 1 257 ? 211.407 215.299 188.573 1.00 58.60  ?  258 PRO A CG     1 
ATOM   1944 C CD     . PRO A 1 257 ? 211.844 216.719 188.828 1.00 63.66  ?  258 PRO A CD     1 
ATOM   1945 N N      . LYS A 1 258 ? 214.444 213.644 191.121 1.00 59.89  ?  259 LYS A N      1 
ATOM   1946 C CA     . LYS A 1 258 ? 215.645 212.830 190.970 1.00 62.92  ?  259 LYS A CA     1 
ATOM   1947 C C      . LYS A 1 258 ? 215.224 211.365 190.962 1.00 64.25  ?  259 LYS A C      1 
ATOM   1948 O O      . LYS A 1 258 ? 214.744 210.848 191.977 1.00 61.46  ?  259 LYS A O      1 
ATOM   1949 C CB     . LYS A 1 258 ? 216.641 213.125 192.091 1.00 53.71  ?  259 LYS A CB     1 
ATOM   1950 C CG     . LYS A 1 258 ? 217.869 212.227 192.102 1.00 93.51  ?  259 LYS A CG     1 
ATOM   1951 C CD     . LYS A 1 258 ? 218.748 212.512 193.316 1.00 107.65 ?  259 LYS A CD     1 
ATOM   1952 C CE     . LYS A 1 258 ? 219.836 211.459 193.482 1.00 105.90 ?  259 LYS A CE     1 
ATOM   1953 N NZ     . LYS A 1 258 ? 220.714 211.368 192.281 1.00 114.31 ?  259 LYS A NZ     1 
ATOM   1954 N N      . TYR A 1 259 ? 215.394 210.707 189.814 1.00 57.24  ?  260 TYR A N      1 
ATOM   1955 C CA     . TYR A 1 259 ? 215.035 209.303 189.646 1.00 58.65  ?  260 TYR A CA     1 
ATOM   1956 C C      . TYR A 1 259 ? 216.202 208.381 189.975 1.00 59.54  ?  260 TYR A C      1 
ATOM   1957 O O      . TYR A 1 259 ? 217.308 208.549 189.450 1.00 72.17  ?  260 TYR A O      1 
ATOM   1958 C CB     . TYR A 1 259 ? 214.563 209.019 188.218 1.00 52.36  ?  260 TYR A CB     1 
ATOM   1959 C CG     . TYR A 1 259 ? 213.162 209.480 187.877 1.00 57.67  ?  260 TYR A CG     1 
ATOM   1960 C CD1    . TYR A 1 259 ? 212.907 210.776 187.452 1.00 47.15  ?  260 TYR A CD1    1 
ATOM   1961 C CD2    . TYR A 1 259 ? 212.095 208.590 187.944 1.00 59.11  ?  260 TYR A CD2    1 
ATOM   1962 C CE1    . TYR A 1 259 ? 211.621 211.177 187.126 1.00 60.61  ?  260 TYR A CE1    1 
ATOM   1963 C CE2    . TYR A 1 259 ? 210.814 208.979 187.621 1.00 48.98  ?  260 TYR A CE2    1 
ATOM   1964 C CZ     . TYR A 1 259 ? 210.580 210.270 187.214 1.00 60.03  ?  260 TYR A CZ     1 
ATOM   1965 O OH     . TYR A 1 259 ? 209.296 210.641 186.897 1.00 55.47  ?  260 TYR A OH     1 
ATOM   1966 N N      . SER A 1 260 ? 215.945 207.410 190.846 1.00 60.63  ?  261 SER A N      1 
ATOM   1967 C CA     . SER A 1 260 ? 216.865 206.320 191.130 1.00 52.91  ?  261 SER A CA     1 
ATOM   1968 C C      . SER A 1 260 ? 216.158 205.013 190.812 1.00 54.79  ?  261 SER A C      1 
ATOM   1969 O O      . SER A 1 260 ? 214.932 204.917 190.903 1.00 67.34  ?  261 SER A O      1 
ATOM   1970 C CB     . SER A 1 260 ? 217.317 206.313 192.592 1.00 44.85  ?  261 SER A CB     1 
ATOM   1971 O OG     . SER A 1 260 ? 217.494 207.632 193.068 1.00 87.10  ?  261 SER A OG     1 
ATOM   1972 N N      . PHE A 1 261 ? 216.931 204.003 190.445 1.00 54.99  ?  262 PHE A N      1 
ATOM   1973 C CA     . PHE A 1 261 ? 216.368 202.704 190.121 1.00 52.05  ?  262 PHE A CA     1 
ATOM   1974 C C      . PHE A 1 261 ? 217.175 201.625 190.816 1.00 54.16  ?  262 PHE A C      1 
ATOM   1975 O O      . PHE A 1 261 ? 218.405 201.702 190.879 1.00 72.64  ?  262 PHE A O      1 
ATOM   1976 C CB     . PHE A 1 261 ? 216.347 202.486 188.614 1.00 39.73  ?  262 PHE A CB     1 
ATOM   1977 C CG     . PHE A 1 261 ? 215.579 203.541 187.874 1.00 57.05  ?  262 PHE A CG     1 
ATOM   1978 C CD1    . PHE A 1 261 ? 216.201 204.712 187.470 1.00 46.50  ?  262 PHE A CD1    1 
ATOM   1979 C CD2    . PHE A 1 261 ? 214.228 203.368 187.594 1.00 50.82  ?  262 PHE A CD2    1 
ATOM   1980 C CE1    . PHE A 1 261 ? 215.500 205.690 186.795 1.00 51.66  ?  262 PHE A CE1    1 
ATOM   1981 C CE2    . PHE A 1 261 ? 213.519 204.339 186.917 1.00 51.46  ?  262 PHE A CE2    1 
ATOM   1982 C CZ     . PHE A 1 261 ? 214.157 205.505 186.515 1.00 53.51  ?  262 PHE A CZ     1 
ATOM   1983 N N      . THR A 1 262 ? 216.482 200.623 191.345 1.00 56.75  ?  263 THR A N      1 
ATOM   1984 C CA     . THR A 1 262 ? 217.197 199.580 192.069 1.00 56.98  ?  263 THR A CA     1 
ATOM   1985 C C      . THR A 1 262 ? 216.342 198.327 192.096 1.00 55.66  ?  263 THR A C      1 
ATOM   1986 O O      . THR A 1 262 ? 215.157 198.362 191.773 1.00 66.06  ?  263 THR A O      1 
ATOM   1987 C CB     . THR A 1 262 ? 217.562 200.034 193.488 1.00 50.93  ?  263 THR A CB     1 
ATOM   1988 O OG1    . THR A 1 262 ? 218.158 198.946 194.201 1.00 82.99  ?  263 THR A OG1    1 
ATOM   1989 C CG2    . THR A 1 262 ? 216.332 200.504 194.229 1.00 63.21  ?  263 THR A CG2    1 
ATOM   1990 N N      . ARG A 1 263 ? 216.964 197.209 192.445 1.00 51.99  ?  264 ARG A N      1 
ATOM   1991 C CA     . ARG A 1 263 ? 216.233 195.975 192.703 1.00 57.72  ?  264 ARG A CA     1 
ATOM   1992 C C      . ARG A 1 263 ? 216.071 195.806 194.210 1.00 52.91  ?  264 ARG A C      1 
ATOM   1993 O O      . ARG A 1 263 ? 217.062 195.782 194.947 1.00 55.32  ?  264 ARG A O      1 
ATOM   1994 C CB     . ARG A 1 263 ? 216.936 194.768 192.079 1.00 44.59  ?  264 ARG A CB     1 
ATOM   1995 C CG     . ARG A 1 263 ? 216.268 193.464 192.434 1.00 50.58  ?  264 ARG A CG     1 
ATOM   1996 C CD     . ARG A 1 263 ? 216.654 192.333 191.509 1.00 51.22  ?  264 ARG A CD     1 
ATOM   1997 N NE     . ARG A 1 263 ? 215.906 191.126 191.851 1.00 51.49  ?  264 ARG A NE     1 
ATOM   1998 C CZ     . ARG A 1 263 ? 215.982 189.983 191.182 1.00 56.84  ?  264 ARG A CZ     1 
ATOM   1999 N NH1    . ARG A 1 263 ? 216.778 189.888 190.126 1.00 66.68  ?  264 ARG A NH1    1 
ATOM   2000 N NH2    . ARG A 1 263 ? 215.265 188.937 191.571 1.00 54.10  ?  264 ARG A NH2    1 
ATOM   2001 N N      . LEU A 1 264 ? 214.821 195.701 194.661 1.00 58.39  ?  265 LEU A N      1 
ATOM   2002 C CA     . LEU A 1 264 ? 214.504 195.697 196.086 1.00 49.99  ?  265 LEU A CA     1 
ATOM   2003 C C      . LEU A 1 264 ? 214.603 194.318 196.732 1.00 60.15  ?  265 LEU A C      1 
ATOM   2004 O O      . LEU A 1 264 ? 214.983 194.227 197.905 1.00 57.54  ?  265 LEU A O      1 
ATOM   2005 C CB     . LEU A 1 264 ? 213.100 196.263 196.301 1.00 46.33  ?  265 LEU A CB     1 
ATOM   2006 C CG     . LEU A 1 264 ? 212.923 197.684 195.775 1.00 49.51  ?  265 LEU A CG     1 
ATOM   2007 C CD1    . LEU A 1 264 ? 211.480 198.124 195.897 1.00 49.66  ?  265 LEU A CD1    1 
ATOM   2008 C CD2    . LEU A 1 264 ? 213.834 198.626 196.532 1.00 52.31  ?  265 LEU A CD2    1 
ATOM   2009 N N      . ASP A 1 265 ? 214.253 193.245 196.017 1.00 52.85  ?  266 ASP A N      1 
ATOM   2010 C CA     . ASP A 1 265 ? 214.333 191.893 196.576 1.00 52.63  ?  266 ASP A CA     1 
ATOM   2011 C C      . ASP A 1 265 ? 215.761 191.368 196.408 1.00 59.43  ?  266 ASP A C      1 
ATOM   2012 O O      . ASP A 1 265 ? 216.042 190.415 195.678 1.00 65.71  ?  266 ASP A O      1 
ATOM   2013 C CB     . ASP A 1 265 ? 213.298 190.974 195.938 1.00 47.59  ?  266 ASP A CB     1 
ATOM   2014 C CG     . ASP A 1 265 ? 213.518 190.769 194.452 1.00 65.34  ?  266 ASP A CG     1 
ATOM   2015 O OD1    . ASP A 1 265 ? 213.745 191.766 193.736 1.00 69.06  ?  266 ASP A OD1    1 
ATOM   2016 O OD2    . ASP A 1 265 ? 213.453 189.606 193.998 1.00 61.72  ?  266 ASP A OD2    1 
ATOM   2017 N N      . SER A 1 266 ? 216.680 192.024 197.123 1.00 62.63  ?  267 SER A N      1 
ATOM   2018 C CA     . SER A 1 266 ? 218.097 191.698 196.997 1.00 70.26  ?  267 SER A CA     1 
ATOM   2019 C C      . SER A 1 266 ? 218.412 190.307 197.531 1.00 64.96  ?  267 SER A C      1 
ATOM   2020 O O      . SER A 1 266 ? 219.344 189.654 197.049 1.00 74.54  ?  267 SER A O      1 
ATOM   2021 C CB     . SER A 1 266 ? 218.937 192.747 197.724 1.00 63.64  ?  267 SER A CB     1 
ATOM   2022 O OG     . SER A 1 266 ? 218.435 192.984 199.029 1.00 71.18  ?  267 SER A OG     1 
ATOM   2023 N N      . VAL A 1 267 ? 217.655 189.839 198.523 1.00 63.20  ?  268 VAL A N      1 
ATOM   2024 C CA     . VAL A 1 267 ? 217.868 188.503 199.058 1.00 61.22  ?  268 VAL A CA     1 
ATOM   2025 C C      . VAL A 1 267 ? 217.653 187.432 197.995 1.00 63.16  ?  268 VAL A C      1 
ATOM   2026 O O      . VAL A 1 267 ? 218.173 186.319 198.123 1.00 69.42  ?  268 VAL A O      1 
ATOM   2027 C CB     . VAL A 1 267 ? 216.936 188.277 200.267 1.00 55.71  ?  268 VAL A CB     1 
ATOM   2028 C CG1    . VAL A 1 267 ? 215.527 187.925 199.794 1.00 63.12  ?  268 VAL A CG1    1 
ATOM   2029 C CG2    . VAL A 1 267 ? 217.483 187.199 201.175 1.00 71.78  ?  268 VAL A CG2    1 
ATOM   2030 N N      . SER A 1 268 ? 216.911 187.748 196.932 1.00 64.97  ?  269 SER A N      1 
ATOM   2031 C CA     . SER A 1 268 ? 216.578 186.741 195.929 1.00 58.31  ?  269 SER A CA     1 
ATOM   2032 C C      . SER A 1 268 ? 217.780 186.369 195.072 1.00 61.87  ?  269 SER A C      1 
ATOM   2033 O O      . SER A 1 268 ? 217.971 185.193 194.742 1.00 67.64  ?  269 SER A O      1 
ATOM   2034 C CB     . SER A 1 268 ? 215.431 187.241 195.048 1.00 57.17  ?  269 SER A CB     1 
ATOM   2035 O OG     . SER A 1 268 ? 214.241 187.404 195.804 1.00 72.47  ?  269 SER A OG     1 
ATOM   2036 N N      . GLU A 1 269 ? 218.610 187.348 194.710 1.00 77.27  ?  270 GLU A N      1 
ATOM   2037 C CA     . GLU A 1 269 ? 219.767 187.055 193.869 1.00 69.04  ?  270 GLU A CA     1 
ATOM   2038 C C      . GLU A 1 269 ? 220.812 186.242 194.615 1.00 71.79  ?  270 GLU A C      1 
ATOM   2039 O O      . GLU A 1 269 ? 221.561 185.480 193.996 1.00 77.35  ?  270 GLU A O      1 
ATOM   2040 C CB     . GLU A 1 269 ? 220.376 188.356 193.358 1.00 88.82  ?  270 GLU A CB     1 
ATOM   2041 C CG     . GLU A 1 269 ? 219.339 189.378 192.934 1.00 104.38 ?  270 GLU A CG     1 
ATOM   2042 C CD     . GLU A 1 269 ? 219.957 190.582 192.259 1.00 114.55 ?  270 GLU A CD     1 
ATOM   2043 O OE1    . GLU A 1 269 ? 220.340 190.469 191.072 1.00 87.72  ?  270 GLU A OE1    1 
ATOM   2044 O OE2    . GLU A 1 269 ? 220.059 191.639 192.924 1.00 93.71  ?  270 GLU A OE2    1 
ATOM   2045 N N      . LYS A 1 270 ? 220.861 186.375 195.934 1.00 87.96  ?  271 LYS A N      1 
ATOM   2046 C CA     . LYS A 1 270 ? 221.828 185.698 196.785 1.00 81.26  ?  271 LYS A CA     1 
ATOM   2047 C C      . LYS A 1 270 ? 221.348 184.325 197.234 1.00 85.67  ?  271 LYS A C      1 
ATOM   2048 O O      . LYS A 1 270 ? 222.101 183.604 197.897 1.00 91.48  ?  271 LYS A O      1 
ATOM   2049 C CB     . LYS A 1 270 ? 222.140 186.565 198.011 1.00 74.61  ?  271 LYS A CB     1 
ATOM   2050 C CG     . LYS A 1 270 ? 222.540 187.994 197.665 1.00 75.25  ?  271 LYS A CG     1 
ATOM   2051 C CD     . LYS A 1 270 ? 222.455 188.918 198.872 1.00 96.14  ?  271 LYS A CD     1 
ATOM   2052 C CE     . LYS A 1 270 ? 222.661 190.375 198.466 1.00 89.63  ?  271 LYS A CE     1 
ATOM   2053 N NZ     . LYS A 1 270 ? 222.369 191.333 199.576 1.00 82.25  ?  271 LYS A NZ     1 
ATOM   2054 N N      . SER A 1 271 ? 220.128 183.939 196.874 1.00 72.40  ?  272 SER A N      1 
ATOM   2055 C CA     . SER A 1 271 ? 219.500 182.733 197.389 1.00 76.05  ?  272 SER A CA     1 
ATOM   2056 C C      . SER A 1 271 ? 219.330 181.689 196.299 1.00 77.18  ?  272 SER A C      1 
ATOM   2057 O O      . SER A 1 271 ? 218.870 181.998 195.195 1.00 90.92  ?  272 SER A O      1 
ATOM   2058 C CB     . SER A 1 271 ? 218.127 183.058 197.980 1.00 67.27  ?  272 SER A CB     1 
ATOM   2059 O OG     . SER A 1 271 ? 217.329 181.889 198.079 1.00 67.48  ?  272 SER A OG     1 
ATOM   2060 N N      . SER A 1 272 ? 219.707 180.453 196.619 1.00 83.83  ?  273 SER A N      1 
ATOM   2061 C CA     . SER A 1 272 ? 219.476 179.341 195.712 1.00 95.92  ?  273 SER A CA     1 
ATOM   2062 C C      . SER A 1 272 ? 218.080 178.758 195.871 1.00 89.39  ?  273 SER A C      1 
ATOM   2063 O O      . SER A 1 272 ? 217.619 178.030 194.985 1.00 107.96 ?  273 SER A O      1 
ATOM   2064 C CB     . SER A 1 272 ? 220.525 178.254 195.952 1.00 101.58 ?  273 SER A CB     1 
ATOM   2065 O OG     . SER A 1 272 ? 220.643 177.971 197.337 1.00 85.34  ?  273 SER A OG     1 
ATOM   2066 N N      . VAL A 1 273 ? 217.405 179.057 196.978 1.00 72.74  ?  274 VAL A N      1 
ATOM   2067 C CA     . VAL A 1 273 ? 216.112 178.448 197.254 1.00 73.25  ?  274 VAL A CA     1 
ATOM   2068 C C      . VAL A 1 273 ? 214.948 179.277 196.702 1.00 69.18  ?  274 VAL A C      1 
ATOM   2069 O O      . VAL A 1 273 ? 213.900 178.717 196.366 1.00 65.22  ?  274 VAL A O      1 
ATOM   2070 C CB     . VAL A 1 273 ? 215.954 178.192 198.764 1.00 64.82  ?  274 VAL A CB     1 
ATOM   2071 C CG1    . VAL A 1 273 ? 216.100 179.484 199.548 1.00 74.90  ?  274 VAL A CG1    1 
ATOM   2072 C CG2    . VAL A 1 273 ? 214.626 177.516 199.056 1.00 83.80  ?  274 VAL A CG2    1 
ATOM   2073 N N      . SER A 1 274 ? 215.104 180.596 196.585 1.00 62.05  ?  275 SER A N      1 
ATOM   2074 C CA     . SER A 1 274 ? 214.008 181.464 196.150 1.00 63.68  ?  275 SER A CA     1 
ATOM   2075 C C      . SER A 1 274 ? 214.561 182.630 195.340 1.00 63.88  ?  275 SER A C      1 
ATOM   2076 O O      . SER A 1 274 ? 214.894 183.691 195.886 1.00 58.19  ?  275 SER A O      1 
ATOM   2077 C CB     . SER A 1 274 ? 213.202 181.973 197.344 1.00 53.99  ?  275 SER A CB     1 
ATOM   2078 O OG     . SER A 1 274 ? 212.242 182.938 196.951 1.00 69.59  ?  275 SER A OG     1 
ATOM   2079 N N      . PRO A 1 275 ? 214.641 182.477 194.017 1.00 58.78  ?  276 PRO A N      1 
ATOM   2080 C CA     . PRO A 1 275 ? 215.433 183.406 193.203 1.00 59.25  ?  276 PRO A CA     1 
ATOM   2081 C C      . PRO A 1 275 ? 214.704 184.619 192.637 1.00 61.76  ?  276 PRO A C      1 
ATOM   2082 O O      . PRO A 1 275 ? 215.381 185.542 192.164 1.00 68.43  ?  276 PRO A O      1 
ATOM   2083 C CB     . PRO A 1 275 ? 215.914 182.499 192.063 1.00 49.15  ?  276 PRO A CB     1 
ATOM   2084 C CG     . PRO A 1 275 ? 214.757 181.562 191.861 1.00 51.87  ?  276 PRO A CG     1 
ATOM   2085 C CD     . PRO A 1 275 ? 214.164 181.322 193.236 1.00 53.26  ?  276 PRO A CD     1 
ATOM   2086 N N      . GLY A 1 276 ? 213.376 184.667 192.647 1.00 57.80  ?  277 GLY A N      1 
ATOM   2087 C CA     . GLY A 1 276 ? 212.645 185.740 191.981 1.00 57.35  ?  277 GLY A CA     1 
ATOM   2088 C C      . GLY A 1 276 ? 211.352 186.115 192.652 1.00 50.04  ?  277 GLY A C      1 
ATOM   2089 O O      . GLY A 1 276 ? 211.296 186.286 193.877 1.00 64.57  ?  277 GLY A O      1 
ATOM   2090 N N      . TYR A 1 277 ? 210.305 186.273 191.846 1.00 51.05  ?  278 TYR A N      1 
ATOM   2091 C CA     . TYR A 1 277 ? 208.988 186.676 192.328 1.00 45.93  ?  278 TYR A CA     1 
ATOM   2092 C C      . TYR A 1 277 ? 207.924 186.084 191.417 1.00 48.59  ?  278 TYR A C      1 
ATOM   2093 O O      . TYR A 1 277 ? 207.913 186.373 190.216 1.00 59.56  ?  278 TYR A O      1 
ATOM   2094 C CB     . TYR A 1 277 ? 208.875 188.200 192.364 1.00 46.39  ?  278 TYR A CB     1 
ATOM   2095 C CG     . TYR A 1 277 ? 207.460 188.724 192.453 1.00 49.20  ?  278 TYR A CG     1 
ATOM   2096 C CD1    . TYR A 1 277 ? 206.625 188.371 193.504 1.00 50.19  ?  278 TYR A CD1    1 
ATOM   2097 C CD2    . TYR A 1 277 ? 206.962 189.582 191.480 1.00 46.83  ?  278 TYR A CD2    1 
ATOM   2098 C CE1    . TYR A 1 277 ? 205.333 188.859 193.581 1.00 55.53  ?  278 TYR A CE1    1 
ATOM   2099 C CE2    . TYR A 1 277 ? 205.675 190.073 191.550 1.00 52.67  ?  278 TYR A CE2    1 
ATOM   2100 C CZ     . TYR A 1 277 ? 204.865 189.709 192.601 1.00 55.35  ?  278 TYR A CZ     1 
ATOM   2101 O OH     . TYR A 1 277 ? 203.582 190.196 192.671 1.00 54.18  ?  278 TYR A OH     1 
ATOM   2102 N N      . ASN A 1 278 ? 207.029 185.275 191.984 1.00 47.86  ?  279 ASN A N      1 
ATOM   2103 C CA     . ASN A 1 278 ? 205.913 184.718 191.231 1.00 49.32  ?  279 ASN A CA     1 
ATOM   2104 C C      . ASN A 1 278 ? 204.719 184.519 192.158 1.00 53.93  ?  279 ASN A C      1 
ATOM   2105 O O      . ASN A 1 278 ? 204.843 184.543 193.385 1.00 55.56  ?  279 ASN A O      1 
ATOM   2106 C CB     . ASN A 1 278 ? 206.291 183.397 190.562 1.00 41.19  ?  279 ASN A CB     1 
ATOM   2107 C CG     . ASN A 1 278 ? 206.580 182.308 191.565 1.00 49.81  ?  279 ASN A CG     1 
ATOM   2108 O OD1    . ASN A 1 278 ? 205.679 181.829 192.249 1.00 57.93  ?  279 ASN A OD1    1 
ATOM   2109 N ND2    . ASN A 1 278 ? 207.841 181.910 191.663 1.00 54.39  ?  279 ASN A ND2    1 
ATOM   2110 N N      . PHE A 1 279 ? 203.553 184.310 191.553 1.00 48.17  ?  280 PHE A N      1 
ATOM   2111 C CA     . PHE A 1 279 ? 202.335 184.098 192.325 1.00 48.50  ?  280 PHE A CA     1 
ATOM   2112 C C      . PHE A 1 279 ? 201.312 183.401 191.441 1.00 52.20  ?  280 PHE A C      1 
ATOM   2113 O O      . PHE A 1 279 ? 201.438 183.390 190.218 1.00 58.07  ?  280 PHE A O      1 
ATOM   2114 C CB     . PHE A 1 279 ? 201.775 185.418 192.860 1.00 46.97  ?  280 PHE A CB     1 
ATOM   2115 C CG     . PHE A 1 279 ? 201.365 186.372 191.785 1.00 48.53  ?  280 PHE A CG     1 
ATOM   2116 C CD1    . PHE A 1 279 ? 202.301 187.206 191.193 1.00 57.66  ?  280 PHE A CD1    1 
ATOM   2117 C CD2    . PHE A 1 279 ? 200.048 186.424 191.350 1.00 47.66  ?  280 PHE A CD2    1 
ATOM   2118 C CE1    . PHE A 1 279 ? 201.931 188.086 190.191 1.00 58.17  ?  280 PHE A CE1    1 
ATOM   2119 C CE2    . PHE A 1 279 ? 199.671 187.301 190.349 1.00 56.11  ?  280 PHE A CE2    1 
ATOM   2120 C CZ     . PHE A 1 279 ? 200.617 188.133 189.767 1.00 54.55  ?  280 PHE A CZ     1 
ATOM   2121 N N      . ARG A 1 280 ? 200.288 182.834 192.071 1.00 44.01  ?  281 ARG A N      1 
ATOM   2122 C CA     . ARG A 1 280 ? 199.282 182.045 191.372 1.00 53.90  ?  281 ARG A CA     1 
ATOM   2123 C C      . ARG A 1 280 ? 197.904 182.684 191.504 1.00 55.63  ?  281 ARG A C      1 
ATOM   2124 O O      . ARG A 1 280 ? 197.550 183.211 192.563 1.00 49.52  ?  281 ARG A O      1 
ATOM   2125 C CB     . ARG A 1 280 ? 199.250 180.605 191.908 1.00 43.93  ?  281 ARG A CB     1 
ATOM   2126 C CG     . ARG A 1 280 ? 200.202 179.662 191.181 1.00 59.82  ?  281 ARG A CG     1 
ATOM   2127 C CD     . ARG A 1 280 ? 200.274 178.302 191.858 1.00 43.25  ?  281 ARG A CD     1 
ATOM   2128 N NE     . ARG A 1 280 ? 201.490 178.180 192.656 1.00 49.00  ?  281 ARG A NE     1 
ATOM   2129 C CZ     . ARG A 1 280 ? 202.536 177.434 192.319 1.00 62.89  ?  281 ARG A CZ     1 
ATOM   2130 N NH1    . ARG A 1 280 ? 202.520 176.728 191.195 1.00 74.80  ?  281 ARG A NH1    1 
ATOM   2131 N NH2    . ARG A 1 280 ? 203.596 177.391 193.108 1.00 61.99  ?  281 ARG A NH2    1 
ATOM   2132 N N      . PHE A 1 281 ? 197.130 182.634 190.421 1.00 51.23  ?  282 PHE A N      1 
ATOM   2133 C CA     . PHE A 1 281 ? 195.738 183.067 190.445 1.00 60.61  ?  282 PHE A CA     1 
ATOM   2134 C C      . PHE A 1 281 ? 194.977 182.270 189.396 1.00 57.52  ?  282 PHE A C      1 
ATOM   2135 O O      . PHE A 1 281 ? 195.568 181.559 188.586 1.00 59.53  ?  282 PHE A O      1 
ATOM   2136 C CB     . PHE A 1 281 ? 195.602 184.578 190.203 1.00 46.35  ?  282 PHE A CB     1 
ATOM   2137 C CG     . PHE A 1 281 ? 195.978 185.008 188.814 1.00 61.92  ?  282 PHE A CG     1 
ATOM   2138 C CD1    . PHE A 1 281 ? 197.302 185.246 188.482 1.00 54.81  ?  282 PHE A CD1    1 
ATOM   2139 C CD2    . PHE A 1 281 ? 195.007 185.166 187.835 1.00 64.13  ?  282 PHE A CD2    1 
ATOM   2140 C CE1    . PHE A 1 281 ? 197.652 185.643 187.198 1.00 67.10  ?  282 PHE A CE1    1 
ATOM   2141 C CE2    . PHE A 1 281 ? 195.350 185.560 186.550 1.00 65.90  ?  282 PHE A CE2    1 
ATOM   2142 C CZ     . PHE A 1 281 ? 196.675 185.798 186.232 1.00 68.67  ?  282 PHE A CZ     1 
ATOM   2143 N N      . ALA A 1 282 ? 193.654 182.399 189.404 1.00 60.42  ?  283 ALA A N      1 
ATOM   2144 C CA     . ALA A 1 282 ? 192.835 181.573 188.530 1.00 58.75  ?  283 ALA A CA     1 
ATOM   2145 C C      . ALA A 1 282 ? 191.758 182.398 187.840 1.00 69.63  ?  283 ALA A C      1 
ATOM   2146 O O      . ALA A 1 282 ? 191.211 183.338 188.422 1.00 70.48  ?  283 ALA A O      1 
ATOM   2147 C CB     . ALA A 1 282 ? 192.187 180.423 189.314 1.00 58.89  ?  283 ALA A CB     1 
ATOM   2148 N N      . LYS A 1 283 ? 191.464 182.033 186.592 1.00 74.44  ?  284 LYS A N      1 
ATOM   2149 C CA     . LYS A 1 283 ? 190.279 182.509 185.892 1.00 53.29  ?  284 LYS A CA     1 
ATOM   2150 C C      . LYS A 1 283 ? 189.164 181.498 186.111 1.00 55.52  ?  284 LYS A C      1 
ATOM   2151 O O      . LYS A 1 283 ? 189.342 180.306 185.838 1.00 68.65  ?  284 LYS A O      1 
ATOM   2152 C CB     . LYS A 1 283 ? 190.545 182.661 184.397 1.00 53.26  ?  284 LYS A CB     1 
ATOM   2153 C CG     . LYS A 1 283 ? 191.526 183.744 183.999 1.00 61.95  ?  284 LYS A CG     1 
ATOM   2154 C CD     . LYS A 1 283 ? 191.785 183.617 182.504 1.00 78.45  ?  284 LYS A CD     1 
ATOM   2155 C CE     . LYS A 1 283 ? 192.688 184.699 181.962 1.00 83.06  ?  284 LYS A CE     1 
ATOM   2156 N NZ     . LYS A 1 283 ? 193.051 184.374 180.551 1.00 93.93  ?  284 LYS A NZ     1 
ATOM   2157 N N      . TYR A 1 284 ? 188.019 181.968 186.592 1.00 60.21  ?  285 TYR A N      1 
ATOM   2158 C CA     . TYR A 1 284 ? 186.930 181.083 186.988 1.00 59.74  ?  285 TYR A CA     1 
ATOM   2159 C C      . TYR A 1 284 ? 185.812 181.101 185.955 1.00 64.18  ?  285 TYR A C      1 
ATOM   2160 O O      . TYR A 1 284 ? 185.386 182.168 185.498 1.00 75.84  ?  285 TYR A O      1 
ATOM   2161 C CB     . TYR A 1 284 ? 186.389 181.465 188.366 1.00 56.31  ?  285 TYR A CB     1 
ATOM   2162 C CG     . TYR A 1 284 ? 187.309 181.038 189.478 1.00 56.63  ?  285 TYR A CG     1 
ATOM   2163 C CD1    . TYR A 1 284 ? 188.330 181.868 189.912 1.00 72.56  ?  285 TYR A CD1    1 
ATOM   2164 C CD2    . TYR A 1 284 ? 187.175 179.795 190.076 1.00 51.40  ?  285 TYR A CD2    1 
ATOM   2165 C CE1    . TYR A 1 284 ? 189.182 181.479 190.919 1.00 66.11  ?  285 TYR A CE1    1 
ATOM   2166 C CE2    . TYR A 1 284 ? 188.022 179.397 191.084 1.00 61.73  ?  285 TYR A CE2    1 
ATOM   2167 C CZ     . TYR A 1 284 ? 189.026 180.246 191.502 1.00 55.71  ?  285 TYR A CZ     1 
ATOM   2168 O OH     . TYR A 1 284 ? 189.881 179.864 192.507 1.00 61.36  ?  285 TYR A OH     1 
ATOM   2169 N N      . TYR A 1 285 ? 185.337 179.910 185.609 1.00 63.28  ?  286 TYR A N      1 
ATOM   2170 C CA     . TYR A 1 285 ? 184.288 179.706 184.628 1.00 63.21  ?  286 TYR A CA     1 
ATOM   2171 C C      . TYR A 1 285 ? 183.322 178.660 185.165 1.00 73.73  ?  286 TYR A C      1 
ATOM   2172 O O      . TYR A 1 285 ? 183.622 177.927 186.116 1.00 72.89  ?  286 TYR A O      1 
ATOM   2173 C CB     . TYR A 1 285 ? 184.839 179.214 183.287 1.00 53.34  ?  286 TYR A CB     1 
ATOM   2174 C CG     . TYR A 1 285 ? 185.994 179.999 182.708 1.00 59.09  ?  286 TYR A CG     1 
ATOM   2175 C CD1    . TYR A 1 285 ? 185.778 181.143 181.955 1.00 55.65  ?  286 TYR A CD1    1 
ATOM   2176 C CD2    . TYR A 1 285 ? 187.303 179.566 182.881 1.00 61.55  ?  286 TYR A CD2    1 
ATOM   2177 C CE1    . TYR A 1 285 ? 186.833 181.846 181.410 1.00 64.33  ?  286 TYR A CE1    1 
ATOM   2178 C CE2    . TYR A 1 285 ? 188.364 180.261 182.341 1.00 54.23  ?  286 TYR A CE2    1 
ATOM   2179 C CZ     . TYR A 1 285 ? 188.126 181.400 181.606 1.00 66.04  ?  286 TYR A CZ     1 
ATOM   2180 O OH     . TYR A 1 285 ? 189.186 182.093 181.065 1.00 70.84  ?  286 TYR A OH     1 
ATOM   2181 N N      . LYS A 1 286 ? 182.155 178.585 184.533 1.00 75.95  ?  287 LYS A N      1 
ATOM   2182 C CA     . LYS A 1 286 ? 181.255 177.459 184.731 1.00 96.25  ?  287 LYS A CA     1 
ATOM   2183 C C      . LYS A 1 286 ? 180.530 177.202 183.418 1.00 97.50  ?  287 LYS A C      1 
ATOM   2184 O O      . LYS A 1 286 ? 180.289 178.125 182.634 1.00 92.02  ?  287 LYS A O      1 
ATOM   2185 C CB     . LYS A 1 286 ? 180.272 177.697 185.887 1.00 63.48  ?  287 LYS A CB     1 
ATOM   2186 C CG     . LYS A 1 286 ? 179.418 178.938 185.762 1.00 79.63  ?  287 LYS A CG     1 
ATOM   2187 C CD     . LYS A 1 286 ? 178.367 178.981 186.862 1.00 79.16  ?  287 LYS A CD     1 
ATOM   2188 C CE     . LYS A 1 286 ? 178.976 178.650 188.217 1.00 81.78  ?  287 LYS A CE     1 
ATOM   2189 N NZ     . LYS A 1 286 ? 177.984 178.755 189.325 1.00 86.74  ?  287 LYS A NZ     1 
ATOM   2190 N N      . MET A 1 287 ? 180.196 175.936 183.182 1.00 95.53  ?  288 MET A N      1 
ATOM   2191 C CA     . MET A 1 287 ? 179.545 175.536 181.946 1.00 104.62 ?  288 MET A CA     1 
ATOM   2192 C C      . MET A 1 287 ? 178.063 175.895 181.989 1.00 115.34 ?  288 MET A C      1 
ATOM   2193 O O      . MET A 1 287 ? 177.549 176.420 182.982 1.00 119.91 ?  288 MET A O      1 
ATOM   2194 C CB     . MET A 1 287 ? 179.728 174.040 181.702 1.00 109.58 ?  288 MET A CB     1 
ATOM   2195 C CG     . MET A 1 287 ? 181.171 173.594 181.556 1.00 115.91 ?  288 MET A CG     1 
ATOM   2196 S SD     . MET A 1 287 ? 181.378 171.843 181.940 1.00 113.87 ?  288 MET A SD     1 
ATOM   2197 C CE     . MET A 1 287 ? 182.838 171.457 180.976 1.00 124.14 ?  288 MET A CE     1 
ATOM   2198 N N      . GLU A 1 288 ? 177.363 175.635 180.881 1.00 124.62 ?  289 GLU A N      1 
ATOM   2199 C CA     . GLU A 1 288 ? 175.907 175.695 180.923 1.00 103.93 ?  289 GLU A CA     1 
ATOM   2200 C C      . GLU A 1 288 ? 175.379 174.801 182.035 1.00 106.66 ?  289 GLU A C      1 
ATOM   2201 O O      . GLU A 1 288 ? 174.460 175.182 182.769 1.00 106.02 ?  289 GLU A O      1 
ATOM   2202 C CB     . GLU A 1 288 ? 175.320 175.291 179.571 1.00 91.72  ?  289 GLU A CB     1 
ATOM   2203 N N      . ASN A 1 289 ? 175.952 173.609 182.181 1.00 109.48 ?  290 ASN A N      1 
ATOM   2204 C CA     . ASN A 1 289 ? 175.713 172.832 183.383 1.00 110.72 ?  290 ASN A CA     1 
ATOM   2205 C C      . ASN A 1 289 ? 176.165 173.638 184.603 1.00 127.02 ?  290 ASN A C      1 
ATOM   2206 O O      . ASN A 1 289 ? 176.933 174.597 184.498 1.00 123.47 ?  290 ASN A O      1 
ATOM   2207 C CB     . ASN A 1 289 ? 176.439 171.486 183.319 1.00 104.25 ?  290 ASN A CB     1 
ATOM   2208 C CG     . ASN A 1 289 ? 175.720 170.415 184.108 1.00 131.21 ?  290 ASN A CG     1 
ATOM   2209 O OD1    . ASN A 1 289 ? 174.579 170.623 184.521 1.00 141.96 ?  290 ASN A OD1    1 
ATOM   2210 N ND2    . ASN A 1 289 ? 176.359 169.268 184.325 1.00 136.26 ?  290 ASN A ND2    1 
ATOM   2211 N N      . GLY A 1 290 ? 175.682 173.242 185.778 1.00 112.23 ?  291 GLY A N      1 
ATOM   2212 C CA     . GLY A 1 290 ? 176.044 173.967 186.988 1.00 124.75 ?  291 GLY A CA     1 
ATOM   2213 C C      . GLY A 1 290 ? 177.532 173.979 187.293 1.00 116.98 ?  291 GLY A C      1 
ATOM   2214 O O      . GLY A 1 290 ? 178.034 174.927 187.905 1.00 94.15  ?  291 GLY A O      1 
ATOM   2215 N N      . SER A 1 291 ? 178.259 172.947 186.866 1.00 126.13 ?  292 SER A N      1 
ATOM   2216 C CA     . SER A 1 291 ? 179.599 172.691 187.384 1.00 111.78 ?  292 SER A CA     1 
ATOM   2217 C C      . SER A 1 291 ? 180.598 173.777 186.989 1.00 108.19 ?  292 SER A C      1 
ATOM   2218 O O      . SER A 1 291 ? 180.515 174.380 185.914 1.00 91.38  ?  292 SER A O      1 
ATOM   2219 C CB     . SER A 1 291 ? 180.100 171.330 186.907 1.00 108.60 ?  292 SER A CB     1 
ATOM   2220 O OG     . SER A 1 291 ? 179.629 170.301 187.759 1.00 114.43 ?  292 SER A OG     1 
ATOM   2221 N N      . GLU A 1 292 ? 181.577 173.992 187.870 1.00 90.79  ?  293 GLU A N      1 
ATOM   2222 C CA     . GLU A 1 292 ? 182.601 175.014 187.711 1.00 79.55  ?  293 GLU A CA     1 
ATOM   2223 C C      . GLU A 1 292 ? 183.911 174.415 187.217 1.00 82.12  ?  293 GLU A C      1 
ATOM   2224 O O      . GLU A 1 292 ? 184.230 173.253 187.481 1.00 90.31  ?  293 GLU A O      1 
ATOM   2225 C CB     . GLU A 1 292 ? 182.877 175.737 189.031 1.00 89.42  ?  293 GLU A CB     1 
ATOM   2226 C CG     . GLU A 1 292 ? 181.668 176.228 189.790 1.00 95.89  ?  293 GLU A CG     1 
ATOM   2227 C CD     . GLU A 1 292 ? 182.068 177.037 191.012 1.00 122.30 ?  293 GLU A CD     1 
ATOM   2228 O OE1    . GLU A 1 292 ? 183.149 177.667 190.979 1.00 105.02 ?  293 GLU A OE1    1 
ATOM   2229 O OE2    . GLU A 1 292 ? 181.309 177.037 192.005 1.00 134.74 ?  293 GLU A OE2    1 
ATOM   2230 N N      . TYR A 1 293 ? 184.675 175.233 186.500 1.00 67.09  ?  294 TYR A N      1 
ATOM   2231 C CA     . TYR A 1 293 ? 186.033 174.881 186.118 1.00 68.53  ?  294 TYR A CA     1 
ATOM   2232 C C      . TYR A 1 293 ? 186.840 176.168 186.051 1.00 66.80  ?  294 TYR A C      1 
ATOM   2233 O O      . TYR A 1 293 ? 186.282 177.263 185.995 1.00 64.91  ?  294 TYR A O      1 
ATOM   2234 C CB     . TYR A 1 293 ? 186.079 174.109 184.790 1.00 65.67  ?  294 TYR A CB     1 
ATOM   2235 C CG     . TYR A 1 293 ? 185.663 174.901 183.568 1.00 60.37  ?  294 TYR A CG     1 
ATOM   2236 C CD1    . TYR A 1 293 ? 184.324 175.104 183.274 1.00 65.15  ?  294 TYR A CD1    1 
ATOM   2237 C CD2    . TYR A 1 293 ? 186.610 175.423 182.697 1.00 70.82  ?  294 TYR A CD2    1 
ATOM   2238 C CE1    . TYR A 1 293 ? 183.938 175.817 182.156 1.00 68.89  ?  294 TYR A CE1    1 
ATOM   2239 C CE2    . TYR A 1 293 ? 186.234 176.139 181.575 1.00 61.00  ?  294 TYR A CE2    1 
ATOM   2240 C CZ     . TYR A 1 293 ? 184.896 176.332 181.310 1.00 71.19  ?  294 TYR A CZ     1 
ATOM   2241 O OH     . TYR A 1 293 ? 184.509 177.042 180.194 1.00 82.17  ?  294 TYR A OH     1 
ATOM   2242 N N      . ARG A 1 294 ? 188.161 176.034 186.085 1.00 58.49  ?  295 ARG A N      1 
ATOM   2243 C CA     . ARG A 1 294 ? 189.006 177.216 186.146 1.00 65.47  ?  295 ARG A CA     1 
ATOM   2244 C C      . ARG A 1 294 ? 190.307 176.952 185.411 1.00 65.58  ?  295 ARG A C      1 
ATOM   2245 O O      . ARG A 1 294 ? 190.738 175.807 185.257 1.00 63.71  ?  295 ARG A O      1 
ATOM   2246 C CB     . ARG A 1 294 ? 189.308 177.611 187.596 1.00 65.79  ?  295 ARG A CB     1 
ATOM   2247 C CG     . ARG A 1 294 ? 190.222 176.620 188.285 1.00 65.99  ?  295 ARG A CG     1 
ATOM   2248 C CD     . ARG A 1 294 ? 190.638 177.067 189.670 1.00 54.50  ?  295 ARG A CD     1 
ATOM   2249 N NE     . ARG A 1 294 ? 191.887 176.419 190.053 1.00 62.20  ?  295 ARG A NE     1 
ATOM   2250 C CZ     . ARG A 1 294 ? 192.444 176.505 191.254 1.00 65.03  ?  295 ARG A CZ     1 
ATOM   2251 N NH1    . ARG A 1 294 ? 193.591 175.883 191.494 1.00 55.91  ?  295 ARG A NH1    1 
ATOM   2252 N NH2    . ARG A 1 294 ? 191.855 177.209 192.214 1.00 61.75  ?  295 ARG A NH2    1 
ATOM   2253 N N      . THR A 1 295 ? 190.932 178.034 184.962 1.00 61.91  ?  296 THR A N      1 
ATOM   2254 C CA     . THR A 1 295 ? 192.297 177.989 184.463 1.00 64.17  ?  296 THR A CA     1 
ATOM   2255 C C      . THR A 1 295 ? 193.224 178.518 185.548 1.00 60.96  ?  296 THR A C      1 
ATOM   2256 O O      . THR A 1 295 ? 193.021 179.624 186.060 1.00 65.19  ?  296 THR A O      1 
ATOM   2257 C CB     . THR A 1 295 ? 192.451 178.806 183.179 1.00 67.33  ?  296 THR A CB     1 
ATOM   2258 O OG1    . THR A 1 295 ? 191.698 178.188 182.130 1.00 78.75  ?  296 THR A OG1    1 
ATOM   2259 C CG2    . THR A 1 295 ? 193.924 178.894 182.766 1.00 60.41  ?  296 THR A CG2    1 
ATOM   2260 N N      . LEU A 1 296 ? 194.221 177.718 185.909 1.00 60.56  ?  297 LEU A N      1 
ATOM   2261 C CA     . LEU A 1 296 ? 195.202 178.117 186.905 1.00 56.22  ?  297 LEU A CA     1 
ATOM   2262 C C      . LEU A 1 296 ? 196.412 178.731 186.216 1.00 58.69  ?  297 LEU A C      1 
ATOM   2263 O O      . LEU A 1 296 ? 196.864 178.253 185.173 1.00 62.57  ?  297 LEU A O      1 
ATOM   2264 C CB     . LEU A 1 296 ? 195.628 176.924 187.763 1.00 55.27  ?  297 LEU A CB     1 
ATOM   2265 C CG     . LEU A 1 296 ? 196.668 177.217 188.847 1.00 53.16  ?  297 LEU A CG     1 
ATOM   2266 C CD1    . LEU A 1 296 ? 196.131 178.217 189.850 1.00 51.84  ?  297 LEU A CD1    1 
ATOM   2267 C CD2    . LEU A 1 296 ? 197.075 175.937 189.551 1.00 55.72  ?  297 LEU A CD2    1 
ATOM   2268 N N      . LEU A 1 297 ? 196.933 179.798 186.805 1.00 56.37  ?  298 LEU A N      1 
ATOM   2269 C CA     . LEU A 1 297 ? 198.031 180.550 186.226 1.00 63.14  ?  298 LEU A CA     1 
ATOM   2270 C C      . LEU A 1 297 ? 199.093 180.778 187.284 1.00 62.00  ?  298 LEU A C      1 
ATOM   2271 O O      . LEU A 1 297 ? 198.797 181.298 188.366 1.00 73.96  ?  298 LEU A O      1 
ATOM   2272 C CB     . LEU A 1 297 ? 197.547 181.891 185.667 1.00 50.53  ?  298 LEU A CB     1 
ATOM   2273 C CG     . LEU A 1 297 ? 196.735 181.782 184.379 1.00 70.86  ?  298 LEU A CG     1 
ATOM   2274 C CD1    . LEU A 1 297 ? 195.263 182.009 184.657 1.00 77.78  ?  298 LEU A CD1    1 
ATOM   2275 C CD2    . LEU A 1 297 ? 197.244 182.780 183.362 1.00 78.36  ?  298 LEU A CD2    1 
ATOM   2276 N N      . LYS A 1 298 ? 200.322 180.382 186.968 1.00 58.43  ?  299 LYS A N      1 
ATOM   2277 C CA     . LYS A 1 298 ? 201.486 180.756 187.756 1.00 49.56  ?  299 LYS A CA     1 
ATOM   2278 C C      . LYS A 1 298 ? 202.212 181.850 186.986 1.00 49.77  ?  299 LYS A C      1 
ATOM   2279 O O      . LYS A 1 298 ? 202.827 181.587 185.947 1.00 59.42  ?  299 LYS A O      1 
ATOM   2280 C CB     . LYS A 1 298 ? 202.397 179.560 188.025 1.00 54.03  ?  299 LYS A CB     1 
ATOM   2281 C CG     . LYS A 1 298 ? 203.690 179.952 188.722 1.00 58.52  ?  299 LYS A CG     1 
ATOM   2282 C CD     . LYS A 1 298 ? 204.395 178.768 189.349 1.00 56.71  ?  299 LYS A CD     1 
ATOM   2283 C CE     . LYS A 1 298 ? 205.710 179.201 189.975 1.00 52.70  ?  299 LYS A CE     1 
ATOM   2284 N NZ     . LYS A 1 298 ? 206.305 178.134 190.815 1.00 62.42  ?  299 LYS A NZ     1 
ATOM   2285 N N      . ALA A 1 299 ? 202.120 183.074 187.489 1.00 51.96  ?  300 ALA A N      1 
ATOM   2286 C CA     . ALA A 1 299 ? 202.667 184.251 186.834 1.00 50.18  ?  300 ALA A CA     1 
ATOM   2287 C C      . ALA A 1 299 ? 204.007 184.621 187.452 1.00 53.77  ?  300 ALA A C      1 
ATOM   2288 O O      . ALA A 1 299 ? 204.131 184.722 188.681 1.00 61.09  ?  300 ALA A O      1 
ATOM   2289 C CB     . ALA A 1 299 ? 201.699 185.429 186.940 1.00 36.43  ?  300 ALA A CB     1 
ATOM   2290 N N      . PHE A 1 300 ? 205.000 184.809 186.591 1.00 46.03  ?  301 PHE A N      1 
ATOM   2291 C CA     . PHE A 1 300 ? 206.276 185.417 186.926 1.00 52.37  ?  301 PHE A CA     1 
ATOM   2292 C C      . PHE A 1 300 ? 206.292 186.795 186.291 1.00 56.09  ?  301 PHE A C      1 
ATOM   2293 O O      . PHE A 1 300 ? 205.942 186.939 185.111 1.00 63.96  ?  301 PHE A O      1 
ATOM   2294 C CB     . PHE A 1 300 ? 207.456 184.607 186.381 1.00 49.06  ?  301 PHE A CB     1 
ATOM   2295 C CG     . PHE A 1 300 ? 207.448 183.162 186.765 1.00 51.77  ?  301 PHE A CG     1 
ATOM   2296 C CD1    . PHE A 1 300 ? 206.505 182.292 186.237 1.00 53.15  ?  301 PHE A CD1    1 
ATOM   2297 C CD2    . PHE A 1 300 ? 208.418 182.657 187.615 1.00 51.71  ?  301 PHE A CD2    1 
ATOM   2298 C CE1    . PHE A 1 300 ? 206.503 180.951 186.587 1.00 57.48  ?  301 PHE A CE1    1 
ATOM   2299 C CE2    . PHE A 1 300 ? 208.425 181.317 187.962 1.00 55.43  ?  301 PHE A CE2    1 
ATOM   2300 C CZ     . PHE A 1 300 ? 207.464 180.463 187.447 1.00 55.39  ?  301 PHE A CZ     1 
ATOM   2301 N N      . GLY A 1 301 ? 206.725 187.794 187.051 1.00 46.18  ?  302 GLY A N      1 
ATOM   2302 C CA     . GLY A 1 301 ? 206.785 189.122 186.480 1.00 56.57  ?  302 GLY A CA     1 
ATOM   2303 C C      . GLY A 1 301 ? 207.670 190.046 187.286 1.00 56.55  ?  302 GLY A C      1 
ATOM   2304 O O      . GLY A 1 301 ? 208.290 189.656 188.278 1.00 52.65  ?  302 GLY A O      1 
ATOM   2305 N N      . ILE A 1 302 ? 207.714 191.290 186.831 1.00 49.99  ?  303 ILE A N      1 
ATOM   2306 C CA     . ILE A 1 302 ? 208.448 192.359 187.491 1.00 54.42  ?  303 ILE A CA     1 
ATOM   2307 C C      . ILE A 1 302 ? 207.454 193.208 188.276 1.00 54.57  ?  303 ILE A C      1 
ATOM   2308 O O      . ILE A 1 302 ? 206.523 193.781 187.699 1.00 54.26  ?  303 ILE A O      1 
ATOM   2309 C CB     . ILE A 1 302 ? 209.214 193.207 186.466 1.00 41.07  ?  303 ILE A CB     1 
ATOM   2310 C CG1    . ILE A 1 302 ? 210.108 192.307 185.610 1.00 48.61  ?  303 ILE A CG1    1 
ATOM   2311 C CG2    . ILE A 1 302 ? 210.013 194.298 187.163 1.00 43.88  ?  303 ILE A CG2    1 
ATOM   2312 C CD1    . ILE A 1 302 ? 210.838 193.040 184.512 1.00 53.05  ?  303 ILE A CD1    1 
ATOM   2313 N N      . ARG A 1 303 ? 207.648 193.302 189.586 1.00 52.91  ?  304 ARG A N      1 
ATOM   2314 C CA     . ARG A 1 303 ? 206.873 194.226 190.399 1.00 50.33  ?  304 ARG A CA     1 
ATOM   2315 C C      . ARG A 1 303 ? 207.574 195.577 190.401 1.00 57.68  ?  304 ARG A C      1 
ATOM   2316 O O      . ARG A 1 303 ? 208.760 195.667 190.732 1.00 65.97  ?  304 ARG A O      1 
ATOM   2317 C CB     . ARG A 1 303 ? 206.743 193.739 191.842 1.00 43.69  ?  304 ARG A CB     1 
ATOM   2318 C CG     . ARG A 1 303 ? 206.153 194.812 192.755 1.00 58.30  ?  304 ARG A CG     1 
ATOM   2319 C CD     . ARG A 1 303 ? 205.986 194.379 194.208 1.00 52.65  ?  304 ARG A CD     1 
ATOM   2320 N NE     . ARG A 1 303 ? 205.302 193.110 194.406 1.00 63.96  ?  304 ARG A NE     1 
ATOM   2321 C CZ     . ARG A 1 303 ? 205.464 192.365 195.495 1.00 65.32  ?  304 ARG A CZ     1 
ATOM   2322 N NH1    . ARG A 1 303 ? 204.810 191.218 195.628 1.00 58.50  ?  304 ARG A NH1    1 
ATOM   2323 N NH2    . ARG A 1 303 ? 206.298 192.768 196.448 1.00 39.68  ?  304 ARG A NH2    1 
ATOM   2324 N N      . PHE A 1 304 ? 206.846 196.620 190.028 1.00 45.35  ?  305 PHE A N      1 
ATOM   2325 C CA     . PHE A 1 304 ? 207.330 197.986 190.133 1.00 48.88  ?  305 PHE A CA     1 
ATOM   2326 C C      . PHE A 1 304 ? 206.574 198.659 191.264 1.00 55.78  ?  305 PHE A C      1 
ATOM   2327 O O      . PHE A 1 304 ? 205.341 198.597 191.307 1.00 63.38  ?  305 PHE A O      1 
ATOM   2328 C CB     . PHE A 1 304 ? 207.112 198.762 188.829 1.00 46.50  ?  305 PHE A CB     1 
ATOM   2329 C CG     . PHE A 1 304 ? 207.770 198.145 187.634 1.00 43.51  ?  305 PHE A CG     1 
ATOM   2330 C CD1    . PHE A 1 304 ? 207.166 197.096 186.959 1.00 42.80  ?  305 PHE A CD1    1 
ATOM   2331 C CD2    . PHE A 1 304 ? 208.989 198.616 187.179 1.00 41.36  ?  305 PHE A CD2    1 
ATOM   2332 C CE1    . PHE A 1 304 ? 207.772 196.521 185.851 1.00 49.49  ?  305 PHE A CE1    1 
ATOM   2333 C CE2    . PHE A 1 304 ? 209.601 198.046 186.070 1.00 54.76  ?  305 PHE A CE2    1 
ATOM   2334 C CZ     . PHE A 1 304 ? 208.993 196.997 185.406 1.00 43.23  ?  305 PHE A CZ     1 
ATOM   2335 N N      . ASP A 1 305 ? 207.297 199.306 192.171 1.00 44.21  ?  306 ASP A N      1 
ATOM   2336 C CA     . ASP A 1 305 ? 206.647 200.236 193.080 1.00 64.37  ?  306 ASP A CA     1 
ATOM   2337 C C      . ASP A 1 305 ? 207.378 201.566 193.044 1.00 62.08  ?  306 ASP A C      1 
ATOM   2338 O O      . ASP A 1 305 ? 208.609 201.612 193.114 1.00 55.70  ?  306 ASP A O      1 
ATOM   2339 C CB     . ASP A 1 305 ? 206.536 199.691 194.512 1.00 75.99  ?  306 ASP A CB     1 
ATOM   2340 C CG     . ASP A 1 305 ? 207.844 199.232 195.079 1.00 89.21  ?  306 ASP A CG     1 
ATOM   2341 O OD1    . ASP A 1 305 ? 208.899 199.718 194.630 1.00 104.85 ?  306 ASP A OD1    1 
ATOM   2342 O OD2    . ASP A 1 305 ? 207.804 198.383 195.998 1.00 115.50 ?  306 ASP A OD2    1 
ATOM   2343 N N      . VAL A 1 306 ? 206.610 202.637 192.884 1.00 62.15  ?  307 VAL A N      1 
ATOM   2344 C CA     . VAL A 1 306 ? 207.146 203.987 192.821 1.00 50.38  ?  307 VAL A CA     1 
ATOM   2345 C C      . VAL A 1 306 ? 207.213 204.525 194.245 1.00 52.12  ?  307 VAL A C      1 
ATOM   2346 O O      . VAL A 1 306 ? 206.183 204.686 194.907 1.00 67.22  ?  307 VAL A O      1 
ATOM   2347 C CB     . VAL A 1 306 ? 206.273 204.878 191.924 1.00 53.01  ?  307 VAL A CB     1 
ATOM   2348 C CG1    . VAL A 1 306 ? 206.925 206.236 191.702 1.00 56.72  ?  307 VAL A CG1    1 
ATOM   2349 C CG2    . VAL A 1 306 ? 206.001 204.182 190.606 1.00 40.85  ?  307 VAL A CG2    1 
ATOM   2350 N N      . LEU A 1 307 ? 208.422 204.780 194.726 1.00 50.88  ?  308 LEU A N      1 
ATOM   2351 C CA     . LEU A 1 307 ? 208.644 205.288 196.073 1.00 55.97  ?  308 LEU A CA     1 
ATOM   2352 C C      . LEU A 1 307 ? 209.009 206.762 195.974 1.00 63.77  ?  308 LEU A C      1 
ATOM   2353 O O      . LEU A 1 307 ? 210.024 207.111 195.361 1.00 66.43  ?  308 LEU A O      1 
ATOM   2354 C CB     . LEU A 1 307 ? 209.744 204.497 196.783 1.00 66.19  ?  308 LEU A CB     1 
ATOM   2355 C CG     . LEU A 1 307 ? 209.622 202.969 196.718 1.00 65.26  ?  308 LEU A CG     1 
ATOM   2356 C CD1    . LEU A 1 307 ? 210.940 202.315 196.312 1.00 61.90  ?  308 LEU A CD1    1 
ATOM   2357 C CD2    . LEU A 1 307 ? 209.145 202.417 198.044 1.00 74.19  ?  308 LEU A CD2    1 
ATOM   2358 N N      . VAL A 1 308 ? 208.183 207.619 196.571 1.00 58.35  ?  309 VAL A N      1 
ATOM   2359 C CA     . VAL A 1 308 ? 208.346 209.068 196.501 1.00 57.13  ?  309 VAL A CA     1 
ATOM   2360 C C      . VAL A 1 308 ? 208.832 209.567 197.853 1.00 52.33  ?  309 VAL A C      1 
ATOM   2361 O O      . VAL A 1 308 ? 208.209 209.289 198.884 1.00 74.10  ?  309 VAL A O      1 
ATOM   2362 C CB     . VAL A 1 308 ? 207.036 209.767 196.098 1.00 61.41  ?  309 VAL A CB     1 
ATOM   2363 C CG1    . VAL A 1 308 ? 207.198 211.269 196.167 1.00 57.00  ?  309 VAL A CG1    1 
ATOM   2364 C CG2    . VAL A 1 308 ? 206.618 209.352 194.691 1.00 63.30  ?  309 VAL A CG2    1 
ATOM   2365 N N      . TYR A 1 309 ? 209.943 210.299 197.848 1.00 58.87  ?  310 TYR A N      1 
ATOM   2366 C CA     . TYR A 1 309 ? 210.495 210.907 199.050 1.00 67.67  ?  310 TYR A CA     1 
ATOM   2367 C C      . TYR A 1 309 ? 210.894 212.343 198.740 1.00 72.11  ?  310 TYR A C      1 
ATOM   2368 O O      . TYR A 1 309 ? 210.984 212.748 197.578 1.00 71.05  ?  310 TYR A O      1 
ATOM   2369 C CB     . TYR A 1 309 ? 211.703 210.119 199.582 1.00 47.79  ?  310 TYR A CB     1 
ATOM   2370 C CG     . TYR A 1 309 ? 212.959 210.288 198.754 1.00 59.44  ?  310 TYR A CG     1 
ATOM   2371 C CD1    . TYR A 1 309 ? 213.208 209.474 197.652 1.00 64.33  ?  310 TYR A CD1    1 
ATOM   2372 C CD2    . TYR A 1 309 ? 213.894 211.265 199.070 1.00 56.94  ?  310 TYR A CD2    1 
ATOM   2373 C CE1    . TYR A 1 309 ? 214.355 209.631 196.890 1.00 62.97  ?  310 TYR A CE1    1 
ATOM   2374 C CE2    . TYR A 1 309 ? 215.038 211.431 198.315 1.00 66.24  ?  310 TYR A CE2    1 
ATOM   2375 C CZ     . TYR A 1 309 ? 215.266 210.613 197.228 1.00 77.13  ?  310 TYR A CZ     1 
ATOM   2376 O OH     . TYR A 1 309 ? 216.411 210.789 196.483 1.00 71.30  ?  310 TYR A OH     1 
ATOM   2377 N N      . GLY A 1 310 ? 211.139 213.121 199.787 1.00 77.14  ?  311 GLY A N      1 
ATOM   2378 C CA     . GLY A 1 310 ? 211.620 214.473 199.582 1.00 78.00  ?  311 GLY A CA     1 
ATOM   2379 C C      . GLY A 1 310 ? 211.581 215.281 200.858 1.00 78.98  ?  311 GLY A C      1 
ATOM   2380 O O      . GLY A 1 310 ? 210.987 214.887 201.867 1.00 89.60  ?  311 GLY A O      1 
ATOM   2381 N N      . ASN A 1 311 ? 212.254 216.428 200.796 1.00 74.56  ?  312 ASN A N      1 
ATOM   2382 C CA     . ASN A 1 311 ? 212.204 217.437 201.843 1.00 85.36  ?  312 ASN A CA     1 
ATOM   2383 C C      . ASN A 1 311 ? 212.453 218.794 201.203 1.00 83.47  ?  312 ASN A C      1 
ATOM   2384 O O      . ASN A 1 311 ? 213.247 218.905 200.265 1.00 86.41  ?  312 ASN A O      1 
ATOM   2385 C CB     . ASN A 1 311 ? 213.235 217.169 202.945 1.00 87.74  ?  312 ASN A CB     1 
ATOM   2386 C CG     . ASN A 1 311 ? 214.641 217.543 202.529 1.00 93.29  ?  312 ASN A CG     1 
ATOM   2387 O OD1    . ASN A 1 311 ? 215.380 216.720 201.989 1.00 90.07  ?  312 ASN A OD1    1 
ATOM   2388 N ND2    . ASN A 1 311 ? 215.018 218.794 202.776 1.00 99.74  ?  312 ASN A ND2    1 
ATOM   2389 N N      . ALA A 1 312 ? 211.770 219.820 201.703 1.00 83.74  ?  313 ALA A N      1 
ATOM   2390 C CA     . ALA A 1 312 ? 211.918 221.174 201.193 1.00 84.30  ?  313 ALA A CA     1 
ATOM   2391 C C      . ALA A 1 312 ? 212.497 222.076 202.275 1.00 93.55  ?  313 ALA A C      1 
ATOM   2392 O O      . ALA A 1 312 ? 212.302 221.844 203.469 1.00 86.45  ?  313 ALA A O      1 
ATOM   2393 C CB     . ALA A 1 312 ? 210.577 221.739 200.709 1.00 68.77  ?  313 ALA A CB     1 
ATOM   2394 N N      . GLY A 1 313 ? 213.226 223.092 201.853 1.00 89.56  ?  314 GLY A N      1 
ATOM   2395 C CA     . GLY A 1 313 ? 213.784 224.066 202.778 1.00 95.93  ?  314 GLY A CA     1 
ATOM   2396 C C      . GLY A 1 313 ? 213.557 225.477 202.286 1.00 90.49  ?  314 GLY A C      1 
ATOM   2397 O O      . GLY A 1 313 ? 213.683 225.758 201.095 1.00 94.17  ?  314 GLY A O      1 
ATOM   2398 N N      . LYS A 1 314 ? 213.222 226.368 203.218 1.00 95.53  ?  315 LYS A N      1 
ATOM   2399 C CA     . LYS A 1 314 ? 213.026 227.761 202.840 1.00 103.12 ?  315 LYS A CA     1 
ATOM   2400 C C      . LYS A 1 314 ? 213.473 228.667 203.976 1.00 102.47 ?  315 LYS A C      1 
ATOM   2401 O O      . LYS A 1 314 ? 213.321 228.329 205.153 1.00 94.26  ?  315 LYS A O      1 
ATOM   2402 C CB     . LYS A 1 314 ? 211.567 228.055 202.469 1.00 98.48  ?  315 LYS A CB     1 
ATOM   2403 C CG     . LYS A 1 314 ? 211.354 229.459 201.927 1.00 102.93 ?  315 LYS A CG     1 
ATOM   2404 C CD     . LYS A 1 314 ? 210.048 229.582 201.161 1.00 92.34  ?  315 LYS A CD     1 
ATOM   2405 C CE     . LYS A 1 314 ? 209.887 230.986 200.597 1.00 115.20 ?  315 LYS A CE     1 
ATOM   2406 N NZ     . LYS A 1 314 ? 211.093 231.428 199.838 1.00 109.05 ?  315 LYS A NZ     1 
ATOM   2407 N N      . PHE A 1 315 ? 214.017 229.827 203.609 1.00 103.23 ?  316 PHE A N      1 
ATOM   2408 C CA     . PHE A 1 315 ? 214.545 230.752 204.604 1.00 102.75 ?  316 PHE A CA     1 
ATOM   2409 C C      . PHE A 1 315 ? 213.472 231.125 205.620 1.00 104.27 ?  316 PHE A C      1 
ATOM   2410 O O      . PHE A 1 315 ? 212.312 231.363 205.271 1.00 100.46 ?  316 PHE A O      1 
ATOM   2411 C CB     . PHE A 1 315 ? 215.088 232.012 203.928 1.00 104.35 ?  316 PHE A CB     1 
ATOM   2412 C CG     . PHE A 1 315 ? 215.540 233.075 204.895 1.00 118.95 ?  316 PHE A CG     1 
ATOM   2413 C CD1    . PHE A 1 315 ? 214.631 233.956 205.462 1.00 122.25 ?  316 PHE A CD1    1 
ATOM   2414 C CD2    . PHE A 1 315 ? 216.877 233.193 205.235 1.00 124.65 ?  316 PHE A CD2    1 
ATOM   2415 C CE1    . PHE A 1 315 ? 215.045 234.926 206.351 1.00 111.11 ?  316 PHE A CE1    1 
ATOM   2416 C CE2    . PHE A 1 315 ? 217.299 234.165 206.124 1.00 117.03 ?  316 PHE A CE2    1 
ATOM   2417 C CZ     . PHE A 1 315 ? 216.381 235.032 206.682 1.00 121.55 ?  316 PHE A CZ     1 
ATOM   2418 N N      . ASN A 1 316 ? 213.876 231.194 206.885 1.00 96.50  ?  317 ASN A N      1 
ATOM   2419 C CA     . ASN A 1 316 ? 212.998 231.625 207.960 1.00 104.96 ?  317 ASN A CA     1 
ATOM   2420 C C      . ASN A 1 316 ? 213.836 232.337 209.010 1.00 120.37 ?  317 ASN A C      1 
ATOM   2421 O O      . ASN A 1 316 ? 215.019 232.037 209.190 1.00 118.43 ?  317 ASN A O      1 
ATOM   2422 C CB     . ASN A 1 316 ? 212.244 230.442 208.577 1.00 97.46  ?  317 ASN A CB     1 
ATOM   2423 C CG     . ASN A 1 316 ? 211.252 230.870 209.643 1.00 105.54 ?  317 ASN A CG     1 
ATOM   2424 O OD1    . ASN A 1 316 ? 211.632 231.211 210.762 1.00 118.37 ?  317 ASN A OD1    1 
ATOM   2425 N ND2    . ASN A 1 316 ? 209.971 230.853 209.297 1.00 117.94 ?  317 ASN A ND2    1 
ATOM   2426 N N      . ILE A 1 317 ? 213.210 233.290 209.699 1.00 129.05 ?  318 ILE A N      1 
ATOM   2427 C CA     . ILE A 1 317 ? 213.962 234.161 210.594 1.00 116.92 ?  318 ILE A CA     1 
ATOM   2428 C C      . ILE A 1 317 ? 214.297 233.451 211.902 1.00 103.83 ?  318 ILE A C      1 
ATOM   2429 O O      . ILE A 1 317 ? 215.412 233.577 212.415 1.00 104.39 ?  318 ILE A O      1 
ATOM   2430 C CB     . ILE A 1 317 ? 213.189 235.470 210.832 1.00 116.75 ?  318 ILE A CB     1 
ATOM   2431 C CG1    . ILE A 1 317 ? 214.139 236.550 211.349 1.00 113.16 ?  318 ILE A CG1    1 
ATOM   2432 C CG2    . ILE A 1 317 ? 212.030 235.243 211.795 1.00 108.84 ?  318 ILE A CG2    1 
ATOM   2433 C CD1    . ILE A 1 317 ? 215.208 236.940 210.345 1.00 96.48  ?  318 ILE A CD1    1 
ATOM   2434 N N      . ILE A 1 318 ? 213.350 232.708 212.466 1.00 95.02  ?  319 ILE A N      1 
ATOM   2435 C CA     . ILE A 1 318 ? 213.533 232.058 213.764 1.00 107.20 ?  319 ILE A CA     1 
ATOM   2436 C C      . ILE A 1 318 ? 214.802 231.211 213.763 1.00 116.87 ?  319 ILE A C      1 
ATOM   2437 O O      . ILE A 1 318 ? 215.717 231.463 214.564 1.00 120.86 ?  319 ILE A O      1 
ATOM   2438 C CB     . ILE A 1 318 ? 212.305 231.212 214.136 1.00 100.38 ?  319 ILE A CB     1 
ATOM   2439 C CG1    . ILE A 1 318 ? 211.094 232.113 214.380 1.00 95.50  ?  319 ILE A CG1    1 
ATOM   2440 C CG2    . ILE A 1 318 ? 212.596 230.352 215.359 1.00 99.04  ?  319 ILE A CG2    1 
ATOM   2441 C CD1    . ILE A 1 318 ? 209.868 231.368 214.867 1.00 122.42 ?  319 ILE A CD1    1 
ATOM   2442 N N      . PRO A 1 319 ? 214.907 230.201 212.896 1.00 118.85 ?  320 PRO A N      1 
ATOM   2443 C CA     . PRO A 1 319 ? 216.115 229.360 212.908 1.00 116.58 ?  320 PRO A CA     1 
ATOM   2444 C C      . PRO A 1 319 ? 217.392 230.131 212.621 1.00 115.82 ?  320 PRO A C      1 
ATOM   2445 O O      . PRO A 1 319 ? 218.453 229.766 213.143 1.00 117.02 ?  320 PRO A O      1 
ATOM   2446 C CB     . PRO A 1 319 ? 215.826 228.316 211.819 1.00 109.60 ?  320 PRO A CB     1 
ATOM   2447 C CG     . PRO A 1 319 ? 214.781 228.948 210.951 1.00 112.33 ?  320 PRO A CG     1 
ATOM   2448 C CD     . PRO A 1 319 ? 213.937 229.762 211.879 1.00 108.32 ?  320 PRO A CD     1 
ATOM   2449 N N      . THR A 1 320 ? 217.325 231.189 211.810 1.00 98.43  ?  321 THR A N      1 
ATOM   2450 C CA     . THR A 1 320 ? 218.512 231.999 211.555 1.00 105.96 ?  321 THR A CA     1 
ATOM   2451 C C      . THR A 1 320 ? 218.976 232.690 212.832 1.00 115.79 ?  321 THR A C      1 
ATOM   2452 O O      . THR A 1 320 ? 220.166 232.665 213.175 1.00 118.91 ?  321 THR A O      1 
ATOM   2453 C CB     . THR A 1 320 ? 218.225 233.026 210.460 1.00 103.92 ?  321 THR A CB     1 
ATOM   2454 O OG1    . THR A 1 320 ? 217.780 232.352 209.278 1.00 115.64 ?  321 THR A OG1    1 
ATOM   2455 C CG2    . THR A 1 320 ? 219.480 233.818 210.131 1.00 93.69  ?  321 THR A CG2    1 
ATOM   2456 N N      . ILE A 1 321 ? 218.040 233.311 213.551 1.00 110.22 ?  322 ILE A N      1 
ATOM   2457 C CA     . ILE A 1 321 ? 218.368 233.960 214.816 1.00 110.42 ?  322 ILE A CA     1 
ATOM   2458 C C      . ILE A 1 321 ? 218.959 232.950 215.790 1.00 111.91 ?  322 ILE A C      1 
ATOM   2459 O O      . ILE A 1 321 ? 220.036 233.165 216.360 1.00 112.24 ?  322 ILE A O      1 
ATOM   2460 C CB     . ILE A 1 321 ? 217.118 234.638 215.407 1.00 99.68  ?  322 ILE A CB     1 
ATOM   2461 C CG1    . ILE A 1 321 ? 216.748 235.890 214.609 1.00 89.05  ?  322 ILE A CG1    1 
ATOM   2462 C CG2    . ILE A 1 321 ? 217.330 234.965 216.877 1.00 102.16 ?  322 ILE A CG2    1 
ATOM   2463 C CD1    . ILE A 1 321 ? 215.433 236.510 215.038 1.00 95.64  ?  322 ILE A CD1    1 
ATOM   2464 N N      . ILE A 1 322 ? 218.265 231.828 215.991 1.00 105.57 ?  323 ILE A N      1 
ATOM   2465 C CA     . ILE A 1 322 ? 218.733 230.832 216.951 1.00 97.87  ?  323 ILE A CA     1 
ATOM   2466 C C      . ILE A 1 322 ? 220.132 230.346 216.588 1.00 107.02 ?  323 ILE A C      1 
ATOM   2467 O O      . ILE A 1 322 ? 221.012 230.228 217.452 1.00 122.64 ?  323 ILE A O      1 
ATOM   2468 C CB     . ILE A 1 322 ? 217.733 229.666 217.033 1.00 101.00 ?  323 ILE A CB     1 
ATOM   2469 C CG1    . ILE A 1 322 ? 216.373 230.168 217.524 1.00 115.42 ?  323 ILE A CG1    1 
ATOM   2470 C CG2    . ILE A 1 322 ? 218.263 228.582 217.952 1.00 94.15  ?  323 ILE A CG2    1 
ATOM   2471 C CD1    . ILE A 1 322 ? 215.369 229.066 217.794 1.00 124.23 ?  323 ILE A CD1    1 
ATOM   2472 N N      . SER A 1 323 ? 220.370 230.084 215.302 1.00 112.59 ?  324 SER A N      1 
ATOM   2473 C CA     . SER A 1 323 ? 221.654 229.522 214.897 1.00 118.86 ?  324 SER A CA     1 
ATOM   2474 C C      . SER A 1 323 ? 222.781 230.537 215.039 1.00 110.56 ?  324 SER A C      1 
ATOM   2475 O O      . SER A 1 323 ? 223.874 230.193 215.506 1.00 106.16 ?  324 SER A O      1 
ATOM   2476 C CB     . SER A 1 323 ? 221.571 229.004 213.462 1.00 124.54 ?  324 SER A CB     1 
ATOM   2477 O OG     . SER A 1 323 ? 220.902 227.756 213.419 1.00 130.74 ?  324 SER A OG     1 
ATOM   2478 N N      . SER A 1 324 ? 222.544 231.792 214.645 1.00 113.09 ?  325 SER A N      1 
ATOM   2479 C CA     . SER A 1 324 ? 223.575 232.810 214.824 1.00 123.06 ?  325 SER A CA     1 
ATOM   2480 C C      . SER A 1 324 ? 223.870 233.031 216.304 1.00 125.12 ?  325 SER A C      1 
ATOM   2481 O O      . SER A 1 324 ? 225.033 233.194 216.699 1.00 116.20 ?  325 SER A O      1 
ATOM   2482 C CB     . SER A 1 324 ? 223.157 234.115 214.143 1.00 110.40 ?  325 SER A CB     1 
ATOM   2483 O OG     . SER A 1 324 ? 221.786 234.394 214.360 1.00 122.00 ?  325 SER A OG     1 
ATOM   2484 N N      . VAL A 1 325 ? 222.827 233.031 217.140 1.00 101.99 ?  326 VAL A N      1 
ATOM   2485 C CA     . VAL A 1 325 ? 223.032 233.083 218.586 1.00 98.79  ?  326 VAL A CA     1 
ATOM   2486 C C      . VAL A 1 325 ? 223.946 231.951 219.032 1.00 102.13 ?  326 VAL A C      1 
ATOM   2487 O O      . VAL A 1 325 ? 224.845 232.146 219.858 1.00 113.16 ?  326 VAL A O      1 
ATOM   2488 C CB     . VAL A 1 325 ? 221.679 233.041 219.321 1.00 96.77  ?  326 VAL A CB     1 
ATOM   2489 C CG1    . VAL A 1 325 ? 221.872 232.631 220.777 1.00 69.08  ?  326 VAL A CG1    1 
ATOM   2490 C CG2    . VAL A 1 325 ? 220.983 234.394 219.228 1.00 94.56  ?  326 VAL A CG2    1 
ATOM   2491 N N      . ALA A 1 326 ? 223.735 230.748 218.490 1.00 107.01 ?  327 ALA A N      1 
ATOM   2492 C CA     . ALA A 1 326 ? 224.628 229.639 218.817 1.00 111.22 ?  327 ALA A CA     1 
ATOM   2493 C C      . ALA A 1 326 ? 226.053 229.897 218.335 1.00 105.93 ?  327 ALA A C      1 
ATOM   2494 O O      . ALA A 1 326 ? 227.018 229.486 218.994 1.00 100.47 ?  327 ALA A O      1 
ATOM   2495 C CB     . ALA A 1 326 ? 224.091 228.339 218.218 1.00 104.17 ?  327 ALA A CB     1 
ATOM   2496 N N      . ALA A 1 327 ? 226.208 230.576 217.198 1.00 112.38 ?  328 ALA A N      1 
ATOM   2497 C CA     . ALA A 1 327 ? 227.543 230.902 216.708 1.00 114.13 ?  328 ALA A CA     1 
ATOM   2498 C C      . ALA A 1 327 ? 228.266 231.821 217.683 1.00 118.90 ?  328 ALA A C      1 
ATOM   2499 O O      . ALA A 1 327 ? 229.367 231.513 218.157 1.00 114.01 ?  328 ALA A O      1 
ATOM   2500 C CB     . ALA A 1 327 ? 227.450 231.542 215.321 1.00 105.65 ?  328 ALA A CB     1 
ATOM   2501 N N      . PHE A 1 328 ? 227.646 232.958 218.007 1.00 119.22 ?  329 PHE A N      1 
ATOM   2502 C CA     . PHE A 1 328 ? 228.280 233.912 218.911 1.00 115.52 ?  329 PHE A CA     1 
ATOM   2503 C C      . PHE A 1 328 ? 228.537 233.294 220.280 1.00 107.54 ?  329 PHE A C      1 
ATOM   2504 O O      . PHE A 1 328 ? 229.610 233.488 220.863 1.00 111.79 ?  329 PHE A O      1 
ATOM   2505 C CB     . PHE A 1 328 ? 227.421 235.169 219.022 1.00 108.27 ?  329 PHE A CB     1 
ATOM   2506 C CG     . PHE A 1 328 ? 227.228 235.873 217.709 1.00 138.13 ?  329 PHE A CG     1 
ATOM   2507 C CD1    . PHE A 1 328 ? 228.283 235.985 216.813 1.00 136.65 ?  329 PHE A CD1    1 
ATOM   2508 C CD2    . PHE A 1 328 ? 225.998 236.406 217.361 1.00 131.33 ?  329 PHE A CD2    1 
ATOM   2509 C CE1    . PHE A 1 328 ? 228.119 236.624 215.598 1.00 124.98 ?  329 PHE A CE1    1 
ATOM   2510 C CE2    . PHE A 1 328 ? 225.825 237.048 216.147 1.00 132.16 ?  329 PHE A CE2    1 
ATOM   2511 C CZ     . PHE A 1 328 ? 226.888 237.157 215.264 1.00 138.81 ?  329 PHE A CZ     1 
ATOM   2512 N N      . THR A 1 329 ? 227.568 232.547 220.811 1.00 104.76 ?  330 THR A N      1 
ATOM   2513 C CA     . THR A 1 329 ? 227.797 231.856 222.076 1.00 101.89 ?  330 THR A CA     1 
ATOM   2514 C C      . THR A 1 329 ? 229.002 230.925 221.985 1.00 100.16 ?  330 THR A C      1 
ATOM   2515 O O      . THR A 1 329 ? 229.770 230.800 222.945 1.00 115.31 ?  330 THR A O      1 
ATOM   2516 C CB     . THR A 1 329 ? 226.542 231.085 222.505 1.00 112.78 ?  330 THR A CB     1 
ATOM   2517 O OG1    . THR A 1 329 ? 226.682 230.651 223.864 1.00 112.45 ?  330 THR A OG1    1 
ATOM   2518 C CG2    . THR A 1 329 ? 226.316 229.865 221.624 1.00 128.26 ?  330 THR A CG2    1 
ATOM   2519 N N      . SER A 1 330 ? 229.184 230.253 220.844 1.00 111.73 ?  331 SER A N      1 
ATOM   2520 C CA     . SER A 1 330 ? 230.273 229.289 220.733 1.00 117.53 ?  331 SER A CA     1 
ATOM   2521 C C      . SER A 1 330 ? 231.635 229.923 220.457 1.00 119.24 ?  331 SER A C      1 
ATOM   2522 O O      . SER A 1 330 ? 232.657 229.292 220.751 1.00 105.03 ?  331 SER A O      1 
ATOM   2523 C CB     . SER A 1 330 ? 229.960 228.259 219.643 1.00 118.58 ?  331 SER A CB     1 
ATOM   2524 O OG     . SER A 1 330 ? 229.012 227.305 220.097 1.00 113.03 ?  331 SER A OG     1 
ATOM   2525 N N      . VAL A 1 331 ? 231.685 231.143 219.911 1.00 119.37 ?  332 VAL A N      1 
ATOM   2526 C CA     . VAL A 1 331 ? 232.980 231.750 219.599 1.00 120.03 ?  332 VAL A CA     1 
ATOM   2527 C C      . VAL A 1 331 ? 233.878 231.841 220.825 1.00 126.44 ?  332 VAL A C      1 
ATOM   2528 O O      . VAL A 1 331 ? 235.104 231.912 220.688 1.00 129.79 ?  332 VAL A O      1 
ATOM   2529 C CB     . VAL A 1 331 ? 232.804 233.147 218.966 1.00 109.28 ?  332 VAL A CB     1 
ATOM   2530 C CG1    . VAL A 1 331 ? 231.785 233.098 217.840 1.00 119.79 ?  332 VAL A CG1    1 
ATOM   2531 C CG2    . VAL A 1 331 ? 232.413 234.167 220.021 1.00 111.22 ?  332 VAL A CG2    1 
ATOM   2532 N N      . GLY A 1 332 ? 233.296 231.842 222.026 1.00 126.97 ?  333 GLY A N      1 
ATOM   2533 C CA     . GLY A 1 332 ? 234.094 231.967 223.233 1.00 121.18 ?  333 GLY A CA     1 
ATOM   2534 C C      . GLY A 1 332 ? 234.943 230.748 223.538 1.00 126.77 ?  333 GLY A C      1 
ATOM   2535 O O      . GLY A 1 332 ? 236.019 230.872 224.130 1.00 141.76 ?  333 GLY A O      1 
ATOM   2536 N N      . VAL A 1 333 ? 234.483 229.562 223.140 1.00 119.61 ?  334 VAL A N      1 
ATOM   2537 C CA     . VAL A 1 333 ? 235.073 228.293 223.563 1.00 115.87 ?  334 VAL A CA     1 
ATOM   2538 C C      . VAL A 1 333 ? 236.583 228.264 223.348 1.00 119.78 ?  334 VAL A C      1 
ATOM   2539 O O      . VAL A 1 333 ? 237.290 227.468 223.977 1.00 113.51 ?  334 VAL A O      1 
ATOM   2540 C CB     . VAL A 1 333 ? 234.399 227.114 222.836 1.00 118.06 ?  334 VAL A CB     1 
ATOM   2541 C CG1    . VAL A 1 333 ? 235.130 225.811 223.136 1.00 109.69 ?  334 VAL A CG1    1 
ATOM   2542 C CG2    . VAL A 1 333 ? 232.938 227.016 223.242 1.00 102.35 ?  334 VAL A CG2    1 
ATOM   2543 N N      . GLY A 1 334 ? 237.092 229.122 222.460 1.00 114.63 ?  335 GLY A N      1 
ATOM   2544 C CA     . GLY A 1 334 ? 238.527 229.184 222.228 1.00 119.45 ?  335 GLY A CA     1 
ATOM   2545 C C      . GLY A 1 334 ? 239.336 229.543 223.459 1.00 122.62 ?  335 GLY A C      1 
ATOM   2546 O O      . GLY A 1 334 ? 240.552 229.310 223.487 1.00 111.89 ?  335 GLY A O      1 
ATOM   2547 N N      . THR A 1 335 ? 238.685 230.099 224.485 1.00 123.57 ?  336 THR A N      1 
ATOM   2548 C CA     . THR A 1 335 ? 239.413 230.619 225.638 1.00 117.71 ?  336 THR A CA     1 
ATOM   2549 C C      . THR A 1 335 ? 240.138 229.519 226.403 1.00 116.65 ?  336 THR A C      1 
ATOM   2550 O O      . THR A 1 335 ? 241.145 229.793 227.061 1.00 130.18 ?  336 THR A O      1 
ATOM   2551 C CB     . THR A 1 335 ? 238.463 231.373 226.568 1.00 111.00 ?  336 THR A CB     1 
ATOM   2552 O OG1    . THR A 1 335 ? 237.407 230.501 226.988 1.00 110.59 ?  336 THR A OG1    1 
ATOM   2553 C CG2    . THR A 1 335 ? 237.880 232.589 225.861 1.00 108.19 ?  336 THR A CG2    1 
ATOM   2554 N N      . VAL A 1 336 ? 239.635 228.285 226.367 1.00 104.53 ?  337 VAL A N      1 
ATOM   2555 C CA     . VAL A 1 336 ? 240.341 227.197 227.037 1.00 105.23 ?  337 VAL A CA     1 
ATOM   2556 C C      . VAL A 1 336 ? 241.672 226.924 226.343 1.00 105.21 ?  337 VAL A C      1 
ATOM   2557 O O      . VAL A 1 336 ? 242.710 226.747 226.997 1.00 108.85 ?  337 VAL A O      1 
ATOM   2558 C CB     . VAL A 1 336 ? 239.456 225.938 227.092 1.00 112.04 ?  337 VAL A CB     1 
ATOM   2559 C CG1    . VAL A 1 336 ? 240.113 224.858 227.940 1.00 89.86  ?  337 VAL A CG1    1 
ATOM   2560 C CG2    . VAL A 1 336 ? 238.074 226.284 227.630 1.00 109.12 ?  337 VAL A CG2    1 
ATOM   2561 N N      . LEU A 1 337 ? 241.665 226.902 225.010 1.00 101.02 ?  338 LEU A N      1 
ATOM   2562 C CA     . LEU A 1 337 ? 242.896 226.674 224.261 1.00 118.61 ?  338 LEU A CA     1 
ATOM   2563 C C      . LEU A 1 337 ? 243.863 227.837 224.440 1.00 117.42 ?  338 LEU A C      1 
ATOM   2564 O O      . LEU A 1 337 ? 245.027 227.644 224.819 1.00 118.49 ?  338 LEU A O      1 
ATOM   2565 C CB     . LEU A 1 337 ? 242.568 226.464 222.782 1.00 126.76 ?  338 LEU A CB     1 
ATOM   2566 C CG     . LEU A 1 337 ? 243.726 226.138 221.837 1.00 127.58 ?  338 LEU A CG     1 
ATOM   2567 C CD1    . LEU A 1 337 ? 244.284 224.754 222.132 1.00 123.18 ?  338 LEU A CD1    1 
ATOM   2568 C CD2    . LEU A 1 337 ? 243.287 226.253 220.384 1.00 115.92 ?  338 LEU A CD2    1 
ATOM   2569 N N      . CYS A 1 338 ? 243.393 229.060 224.179 1.00 107.23 ?  339 CYS A N      1 
ATOM   2570 C CA     . CYS A 1 338 ? 244.242 230.229 224.379 1.00 118.75 ?  339 CYS A CA     1 
ATOM   2571 C C      . CYS A 1 338 ? 244.762 230.308 225.810 1.00 117.36 ?  339 CYS A C      1 
ATOM   2572 O O      . CYS A 1 338 ? 245.858 230.827 226.042 1.00 122.02 ?  339 CYS A O      1 
ATOM   2573 C CB     . CYS A 1 338 ? 243.474 231.501 224.017 1.00 126.63 ?  339 CYS A CB     1 
ATOM   2574 S SG     . CYS A 1 338 ? 243.219 231.742 222.242 1.00 132.59 ?  339 CYS A SG     1 
ATOM   2575 N N      . ASP A 1 339 ? 243.993 229.806 226.778 1.00 114.78 ?  340 ASP A N      1 
ATOM   2576 C CA     . ASP A 1 339 ? 244.452 229.785 228.164 1.00 102.69 ?  340 ASP A CA     1 
ATOM   2577 C C      . ASP A 1 339 ? 245.593 228.796 228.353 1.00 111.46 ?  340 ASP A C      1 
ATOM   2578 O O      . ASP A 1 339 ? 246.616 229.127 228.960 1.00 121.28 ?  340 ASP A O      1 
ATOM   2579 C CB     . ASP A 1 339 ? 243.297 229.454 229.109 1.00 103.45 ?  340 ASP A CB     1 
ATOM   2580 C CG     . ASP A 1 339 ? 242.749 230.679 229.813 1.00 104.06 ?  340 ASP A CG     1 
ATOM   2581 O OD1    . ASP A 1 339 ? 242.985 231.805 229.326 1.00 109.22 ?  340 ASP A OD1    1 
ATOM   2582 O OD2    . ASP A 1 339 ? 242.088 230.516 230.861 1.00 97.69  ?  340 ASP A OD2    1 
ATOM   2583 N N      . ILE A 1 340 ? 245.425 227.562 227.872 1.00 113.68 ?  341 ILE A N      1 
ATOM   2584 C CA     . ILE A 1 340 ? 246.518 226.595 227.967 1.00 112.64 ?  341 ILE A CA     1 
ATOM   2585 C C      . ILE A 1 340 ? 247.787 227.174 227.350 1.00 113.22 ?  341 ILE A C      1 
ATOM   2586 O O      . ILE A 1 340 ? 248.856 227.203 227.978 1.00 118.79 ?  341 ILE A O      1 
ATOM   2587 C CB     . ILE A 1 340 ? 246.122 225.267 227.299 1.00 117.02 ?  341 ILE A CB     1 
ATOM   2588 C CG1    . ILE A 1 340 ? 244.720 224.845 227.745 1.00 123.21 ?  341 ILE A CG1    1 
ATOM   2589 C CG2    . ILE A 1 340 ? 247.137 224.184 227.630 1.00 110.56 ?  341 ILE A CG2    1 
ATOM   2590 C CD1    . ILE A 1 340 ? 244.554 224.760 229.246 1.00 126.29 ?  341 ILE A CD1    1 
ATOM   2591 N N      . ILE A 1 341 ? 247.673 227.674 226.116 1.00 116.42 ?  342 ILE A N      1 
ATOM   2592 C CA     . ILE A 1 341 ? 248.827 228.247 225.421 1.00 124.13 ?  342 ILE A CA     1 
ATOM   2593 C C      . ILE A 1 341 ? 249.455 229.359 226.254 1.00 125.31 ?  342 ILE A C      1 
ATOM   2594 O O      . ILE A 1 341 ? 250.632 229.298 226.628 1.00 125.22 ?  342 ILE A O      1 
ATOM   2595 C CB     . ILE A 1 341 ? 248.412 228.764 224.032 1.00 119.44 ?  342 ILE A CB     1 
ATOM   2596 C CG1    . ILE A 1 341 ? 247.748 227.654 223.216 1.00 120.96 ?  342 ILE A CG1    1 
ATOM   2597 C CG2    . ILE A 1 341 ? 249.615 229.331 223.295 1.00 107.23 ?  342 ILE A CG2    1 
ATOM   2598 C CD1    . ILE A 1 341 ? 246.840 228.172 222.121 1.00 107.35 ?  342 ILE A CD1    1 
ATOM   2599 N N      . LEU A 1 342 ? 248.665 230.391 226.557 1.00 128.86 ?  343 LEU A N      1 
ATOM   2600 C CA     . LEU A 1 342 ? 249.183 231.579 227.231 1.00 127.85 ?  343 LEU A CA     1 
ATOM   2601 C C      . LEU A 1 342 ? 249.831 231.224 228.565 1.00 124.18 ?  343 LEU A C      1 
ATOM   2602 O O      . LEU A 1 342 ? 250.949 231.660 228.863 1.00 126.80 ?  343 LEU A O      1 
ATOM   2603 C CB     . LEU A 1 342 ? 248.043 232.587 227.422 1.00 122.21 ?  343 LEU A CB     1 
ATOM   2604 C CG     . LEU A 1 342 ? 248.228 233.918 228.161 1.00 103.91 ?  343 LEU A CG     1 
ATOM   2605 C CD1    . LEU A 1 342 ? 248.356 233.717 229.661 1.00 111.07 ?  343 LEU A CD1    1 
ATOM   2606 C CD2    . LEU A 1 342 ? 249.419 234.688 227.615 1.00 112.96 ?  343 LEU A CD2    1 
ATOM   2607 N N      . LEU A 1 343 ? 249.142 230.428 229.381 1.00 111.83 ?  344 LEU A N      1 
ATOM   2608 C CA     . LEU A 1 343 ? 249.606 230.138 230.731 1.00 108.11 ?  344 LEU A CA     1 
ATOM   2609 C C      . LEU A 1 343 ? 250.738 229.118 230.791 1.00 118.78 ?  344 LEU A C      1 
ATOM   2610 O O      . LEU A 1 343 ? 251.399 229.026 231.830 1.00 124.06 ?  344 LEU A O      1 
ATOM   2611 C CB     . LEU A 1 343 ? 248.441 229.637 231.589 1.00 118.32 ?  344 LEU A CB     1 
ATOM   2612 C CG     . LEU A 1 343 ? 247.617 230.681 232.345 1.00 114.78 ?  344 LEU A CG     1 
ATOM   2613 C CD1    . LEU A 1 343 ? 246.921 231.622 231.382 1.00 118.01 ?  344 LEU A CD1    1 
ATOM   2614 C CD2    . LEU A 1 343 ? 246.603 230.001 233.250 1.00 101.30 ?  344 LEU A CD2    1 
ATOM   2615 N N      . ASN A 1 344 ? 250.981 228.340 229.730 1.00 123.70 ?  345 ASN A N      1 
ATOM   2616 C CA     . ASN A 1 344 ? 251.964 227.267 229.846 1.00 114.80 ?  345 ASN A CA     1 
ATOM   2617 C C      . ASN A 1 344 ? 253.059 227.232 228.784 1.00 122.47 ?  345 ASN A C      1 
ATOM   2618 O O      . ASN A 1 344 ? 253.967 226.404 228.914 1.00 131.62 ?  345 ASN A O      1 
ATOM   2619 C CB     . ASN A 1 344 ? 251.262 225.899 229.856 1.00 114.50 ?  345 ASN A CB     1 
ATOM   2620 C CG     . ASN A 1 344 ? 250.442 225.672 231.113 1.00 123.19 ?  345 ASN A CG     1 
ATOM   2621 O OD1    . ASN A 1 344 ? 250.969 225.259 232.146 1.00 119.59 ?  345 ASN A OD1    1 
ATOM   2622 N ND2    . ASN A 1 344 ? 249.143 225.936 231.029 1.00 126.61 ?  345 ASN A ND2    1 
ATOM   2623 N N      . PHE A 1 345 ? 253.025 228.083 227.751 1.00 115.39 ?  346 PHE A N      1 
ATOM   2624 C CA     . PHE A 1 345 ? 253.969 227.878 226.655 1.00 119.21 ?  346 PHE A CA     1 
ATOM   2625 C C      . PHE A 1 345 ? 254.469 229.182 226.037 1.00 118.95 ?  346 PHE A C      1 
ATOM   2626 O O      . PHE A 1 345 ? 254.848 229.197 224.861 1.00 125.13 ?  346 PHE A O      1 
ATOM   2627 C CB     . PHE A 1 345 ? 253.353 227.012 225.547 1.00 122.43 ?  346 PHE A CB     1 
ATOM   2628 C CG     . PHE A 1 345 ? 252.824 225.690 226.027 1.00 124.46 ?  346 PHE A CG     1 
ATOM   2629 C CD1    . PHE A 1 345 ? 253.683 224.635 226.290 1.00 126.95 ?  346 PHE A CD1    1 
ATOM   2630 C CD2    . PHE A 1 345 ? 251.462 225.499 226.205 1.00 124.87 ?  346 PHE A CD2    1 
ATOM   2631 C CE1    . PHE A 1 345 ? 253.197 223.416 226.732 1.00 125.30 ?  346 PHE A CE1    1 
ATOM   2632 C CE2    . PHE A 1 345 ? 250.968 224.283 226.646 1.00 131.61 ?  346 PHE A CE2    1 
ATOM   2633 C CZ     . PHE A 1 345 ? 251.837 223.240 226.910 1.00 131.14 ?  346 PHE A CZ     1 
ATOM   2634 N N      . LEU A 1 346 ? 254.486 230.283 226.788 1.00 130.00 ?  347 LEU A N      1 
ATOM   2635 C CA     . LEU A 1 346 ? 254.853 231.574 226.210 1.00 141.96 ?  347 LEU A CA     1 
ATOM   2636 C C      . LEU A 1 346 ? 256.104 232.201 226.818 1.00 161.67 ?  347 LEU A C      1 
ATOM   2637 O O      . LEU A 1 346 ? 256.394 233.369 226.531 1.00 153.73 ?  347 LEU A O      1 
ATOM   2638 C CB     . LEU A 1 346 ? 253.684 232.555 226.323 1.00 138.49 ?  347 LEU A CB     1 
ATOM   2639 C CG     . LEU A 1 346 ? 252.641 232.492 225.207 1.00 131.78 ?  347 LEU A CG     1 
ATOM   2640 C CD1    . LEU A 1 346 ? 252.181 231.067 224.953 1.00 132.54 ?  347 LEU A CD1    1 
ATOM   2641 C CD2    . LEU A 1 346 ? 251.470 233.373 225.574 1.00 133.66 ?  347 LEU A CD2    1 
ATOM   2642 N N      . LYS A 1 347 ? 256.847 231.475 227.653 1.00 167.02 ?  348 LYS A N      1 
ATOM   2643 C CA     . LYS A 1 347 ? 258.087 231.994 228.224 1.00 173.49 ?  348 LYS A CA     1 
ATOM   2644 C C      . LYS A 1 347 ? 257.849 233.187 229.146 1.00 172.10 ?  348 LYS A C      1 
ATOM   2645 O O      . LYS A 1 347 ? 258.714 233.529 229.958 1.00 168.69 ?  348 LYS A O      1 
ATOM   2646 C CB     . LYS A 1 347 ? 259.062 232.383 227.109 1.00 156.97 ?  348 LYS A CB     1 
ATOM   2647 N N      . GLY A 1 348 ? 256.686 233.824 229.029 1.00 164.53 ?  349 GLY A N      1 
ATOM   2648 C CA     . GLY A 1 348 ? 256.276 234.848 229.968 1.00 154.19 ?  349 GLY A CA     1 
ATOM   2649 C C      . GLY A 1 348 ? 255.174 234.301 230.846 1.00 146.95 ?  349 GLY A C      1 
ATOM   2650 O O      . GLY A 1 348 ? 254.441 235.047 231.502 1.00 132.70 ?  349 GLY A O      1 
ATOM   2651 N N      . ALA A 1 349 ? 255.068 232.970 230.861 1.00 146.24 ?  350 ALA A N      1 
ATOM   2652 C CA     . ALA A 1 349 ? 253.944 232.308 231.514 1.00 133.65 ?  350 ALA A CA     1 
ATOM   2653 C C      . ALA A 1 349 ? 253.884 232.634 233.000 1.00 130.20 ?  350 ALA A C      1 
ATOM   2654 O O      . ALA A 1 349 ? 252.800 232.864 233.544 1.00 122.56 ?  350 ALA A O      1 
ATOM   2655 C CB     . ALA A 1 349 ? 254.033 230.797 231.300 1.00 137.97 ?  350 ALA A CB     1 
ATOM   2656 N N      . ASP A 1 350 ? 255.035 232.646 233.678 1.00 129.24 ?  351 ASP A N      1 
ATOM   2657 C CA     . ASP A 1 350 ? 255.040 232.840 235.126 1.00 128.31 ?  351 ASP A CA     1 
ATOM   2658 C C      . ASP A 1 350 ? 254.325 234.131 235.517 1.00 126.16 ?  351 ASP A C      1 
ATOM   2659 O O      . ASP A 1 350 ? 253.502 234.146 236.444 1.00 114.78 ?  351 ASP A O      1 
ATOM   2660 C CB     . ASP A 1 350 ? 256.478 232.840 235.646 1.00 130.97 ?  351 ASP A CB     1 
ATOM   2661 N N      . GLN A 1 351 ? 254.618 235.225 234.812 1.00 117.56 ?  352 GLN A N      1 
ATOM   2662 C CA     . GLN A 1 351 ? 253.970 236.496 235.121 1.00 122.70 ?  352 GLN A CA     1 
ATOM   2663 C C      . GLN A 1 351 ? 252.457 236.391 234.972 1.00 119.49 ?  352 GLN A C      1 
ATOM   2664 O O      . GLN A 1 351 ? 251.703 236.861 235.831 1.00 113.16 ?  352 GLN A O      1 
ATOM   2665 C CB     . GLN A 1 351 ? 254.526 237.600 234.221 1.00 130.76 ?  352 GLN A CB     1 
ATOM   2666 C CG     . GLN A 1 351 ? 255.987 237.935 234.470 1.00 139.02 ?  352 GLN A CG     1 
ATOM   2667 C CD     . GLN A 1 351 ? 256.448 239.144 233.678 1.00 151.80 ?  352 GLN A CD     1 
ATOM   2668 O OE1    . GLN A 1 351 ? 255.633 239.912 233.163 1.00 140.92 ?  352 GLN A OE1    1 
ATOM   2669 N NE2    . GLN A 1 351 ? 257.760 239.319 233.573 1.00 148.78 ?  352 GLN A NE2    1 
ATOM   2670 N N      . TYR A 1 352 ? 251.994 235.776 233.882 1.00 124.85 ?  353 TYR A N      1 
ATOM   2671 C CA     . TYR A 1 352 ? 250.557 235.658 233.654 1.00 104.42 ?  353 TYR A CA     1 
ATOM   2672 C C      . TYR A 1 352 ? 249.895 234.786 234.715 1.00 106.77 ?  353 TYR A C      1 
ATOM   2673 O O      . TYR A 1 352 ? 248.813 235.117 235.211 1.00 99.71  ?  353 TYR A O      1 
ATOM   2674 C CB     . TYR A 1 352 ? 250.294 235.108 232.256 1.00 95.86  ?  353 TYR A CB     1 
ATOM   2675 C CG     . TYR A 1 352 ? 250.907 235.944 231.156 1.00 109.17 ?  353 TYR A CG     1 
ATOM   2676 C CD1    . TYR A 1 352 ? 250.501 237.256 230.944 1.00 87.56  ?  353 TYR A CD1    1 
ATOM   2677 C CD2    . TYR A 1 352 ? 251.887 235.419 230.323 1.00 112.36 ?  353 TYR A CD2    1 
ATOM   2678 C CE1    . TYR A 1 352 ? 251.060 238.024 229.937 1.00 86.74  ?  353 TYR A CE1    1 
ATOM   2679 C CE2    . TYR A 1 352 ? 252.452 236.177 229.314 1.00 112.60 ?  353 TYR A CE2    1 
ATOM   2680 C CZ     . TYR A 1 352 ? 252.035 237.479 229.124 1.00 111.25 ?  353 TYR A CZ     1 
ATOM   2681 O OH     . TYR A 1 352 ? 252.597 238.235 228.119 1.00 106.21 ?  353 TYR A OH     1 
ATOM   2682 N N      . LYS A 1 353 ? 250.517 233.659 235.063 1.00 101.68 ?  354 LYS A N      1 
ATOM   2683 C CA     . LYS A 1 353 ? 249.992 232.838 236.148 1.00 103.59 ?  354 LYS A CA     1 
ATOM   2684 C C      . LYS A 1 353 ? 249.886 233.643 237.436 1.00 114.56 ?  354 LYS A C      1 
ATOM   2685 O O      . LYS A 1 353 ? 248.917 233.497 238.191 1.00 119.22 ?  354 LYS A O      1 
ATOM   2686 C CB     . LYS A 1 353 ? 250.875 231.606 236.353 1.00 106.28 ?  354 LYS A CB     1 
ATOM   2687 C CG     . LYS A 1 353 ? 251.245 230.881 235.070 1.00 115.90 ?  354 LYS A CG     1 
ATOM   2688 C CD     . LYS A 1 353 ? 252.025 229.602 235.347 1.00 116.74 ?  354 LYS A CD     1 
ATOM   2689 C CE     . LYS A 1 353 ? 251.324 228.726 236.377 1.00 125.67 ?  354 LYS A CE     1 
ATOM   2690 N NZ     . LYS A 1 353 ? 252.076 227.464 236.646 1.00 106.92 ?  354 LYS A NZ     1 
ATOM   2691 N N      . ALA A 1 354 ? 250.877 234.496 237.707 1.00 119.47 ?  355 ALA A N      1 
ATOM   2692 C CA     . ALA A 1 354 ? 250.835 235.312 238.916 1.00 117.54 ?  355 ALA A CA     1 
ATOM   2693 C C      . ALA A 1 354 ? 249.699 236.330 238.865 1.00 111.09 ?  355 ALA A C      1 
ATOM   2694 O O      . ALA A 1 354 ? 248.967 236.502 239.848 1.00 109.99 ?  355 ALA A O      1 
ATOM   2695 C CB     . ALA A 1 354 ? 252.178 236.013 239.121 1.00 127.90 ?  355 ALA A CB     1 
ATOM   2696 N N      . LYS A 1 355 ? 249.533 237.011 237.729 1.00 98.27  ?  356 LYS A N      1 
ATOM   2697 C CA     . LYS A 1 355 ? 248.488 238.024 237.610 1.00 102.30 ?  356 LYS A CA     1 
ATOM   2698 C C      . LYS A 1 355 ? 247.089 237.419 237.632 1.00 113.63 ?  356 LYS A C      1 
ATOM   2699 O O      . LYS A 1 355 ? 246.154 238.045 238.143 1.00 110.01 ?  356 LYS A O      1 
ATOM   2700 C CB     . LYS A 1 355 ? 248.680 238.832 236.328 1.00 95.96  ?  356 LYS A CB     1 
ATOM   2701 C CG     . LYS A 1 355 ? 249.903 239.732 236.324 1.00 110.87 ?  356 LYS A CG     1 
ATOM   2702 C CD     . LYS A 1 355 ? 249.626 240.999 237.121 1.00 123.91 ?  356 LYS A CD     1 
ATOM   2703 C CE     . LYS A 1 355 ? 250.432 242.180 236.607 1.00 113.99 ?  356 LYS A CE     1 
ATOM   2704 N NZ     . LYS A 1 355 ? 249.664 243.453 236.738 1.00 115.57 ?  356 LYS A NZ     1 
ATOM   2705 N N      . LYS A 1 356 ? 246.925 236.214 237.083 1.00 117.04 ?  357 LYS A N      1 
ATOM   2706 C CA     . LYS A 1 356 ? 245.596 235.642 236.894 1.00 112.00 ?  357 LYS A CA     1 
ATOM   2707 C C      . LYS A 1 356 ? 245.076 234.951 238.151 1.00 109.81 ?  357 LYS A C      1 
ATOM   2708 O O      . LYS A 1 356 ? 243.894 235.083 238.489 1.00 102.81 ?  357 LYS A O      1 
ATOM   2709 C CB     . LYS A 1 356 ? 245.620 234.660 235.723 1.00 104.25 ?  357 LYS A CB     1 
ATOM   2710 C CG     . LYS A 1 356 ? 244.308 233.929 235.506 1.00 121.30 ?  357 LYS A CG     1 
ATOM   2711 C CD     . LYS A 1 356 ? 244.451 232.828 234.471 1.00 114.75 ?  357 LYS A CD     1 
ATOM   2712 C CE     . LYS A 1 356 ? 243.126 232.120 234.241 1.00 112.72 ?  357 LYS A CE     1 
ATOM   2713 N NZ     . LYS A 1 356 ? 242.082 233.050 233.721 1.00 99.92  ?  357 LYS A NZ     1 
ATOM   2714 N N      . PHE A 1 357 ? 245.928 234.209 238.848 1.00 99.53  ?  358 PHE A N      1 
ATOM   2715 C CA     . PHE A 1 357 ? 245.504 233.386 239.970 1.00 113.38 ?  358 PHE A CA     1 
ATOM   2716 C C      . PHE A 1 357 ? 245.850 234.049 241.297 1.00 117.07 ?  358 PHE A C      1 
ATOM   2717 O O      . PHE A 1 357 ? 246.957 234.565 241.477 1.00 128.75 ?  358 PHE A O      1 
ATOM   2718 C CB     . PHE A 1 357 ? 246.155 232.004 239.895 1.00 120.22 ?  358 PHE A CB     1 
ATOM   2719 C CG     . PHE A 1 357 ? 245.824 231.251 238.642 1.00 124.58 ?  358 PHE A CG     1 
ATOM   2720 C CD1    . PHE A 1 357 ? 246.565 231.443 237.489 1.00 127.48 ?  358 PHE A CD1    1 
ATOM   2721 C CD2    . PHE A 1 357 ? 244.768 230.356 238.613 1.00 122.81 ?  358 PHE A CD2    1 
ATOM   2722 C CE1    . PHE A 1 357 ? 246.262 230.756 236.332 1.00 122.50 ?  358 PHE A CE1    1 
ATOM   2723 C CE2    . PHE A 1 357 ? 244.460 229.665 237.458 1.00 115.07 ?  358 PHE A CE2    1 
ATOM   2724 C CZ     . PHE A 1 357 ? 245.208 229.866 236.316 1.00 129.60 ?  358 PHE A CZ     1 
ATOM   2725 N N      . GLU A 1 358 ? 244.892 234.033 242.223 1.00 110.70 ?  359 GLU A N      1 
ATOM   2726 C CA     . GLU A 1 358 ? 245.099 234.476 243.599 1.00 118.63 ?  359 GLU A CA     1 
ATOM   2727 C C      . GLU A 1 358 ? 244.773 233.311 244.526 1.00 116.41 ?  359 GLU A C      1 
ATOM   2728 O O      . GLU A 1 358 ? 243.599 232.972 244.714 1.00 118.18 ?  359 GLU A O      1 
ATOM   2729 C CB     . GLU A 1 358 ? 244.233 235.693 243.925 1.00 112.90 ?  359 GLU A CB     1 
ATOM   2730 C CG     . GLU A 1 358 ? 244.354 236.160 245.368 1.00 127.13 ?  359 GLU A CG     1 
ATOM   2731 C CD     . GLU A 1 358 ? 243.223 237.080 245.786 1.00 138.93 ?  359 GLU A CD     1 
ATOM   2732 O OE1    . GLU A 1 358 ? 242.992 237.216 247.007 1.00 129.88 ?  359 GLU A OE1    1 
ATOM   2733 O OE2    . GLU A 1 358 ? 242.563 237.660 244.896 1.00 133.66 ?  359 GLU A OE2    1 
ATOM   2734 N N      . GLU A 1 359 ? 245.806 232.705 245.104 1.00 107.74 ?  360 GLU A N      1 
ATOM   2735 C CA     . GLU A 1 359 ? 245.615 231.572 245.998 1.00 107.81 ?  360 GLU A CA     1 
ATOM   2736 C C      . GLU A 1 359 ? 244.995 232.012 247.326 1.00 113.24 ?  360 GLU A C      1 
ATOM   2737 O O      . GLU A 1 359 ? 245.077 233.175 247.732 1.00 135.74 ?  360 GLU A O      1 
ATOM   2738 C CB     . GLU A 1 359 ? 246.941 230.849 246.236 1.00 117.40 ?  360 GLU A CB     1 
ATOM   2739 C CG     . GLU A 1 359 ? 247.618 230.392 244.950 1.00 135.92 ?  360 GLU A CG     1 
ATOM   2740 C CD     . GLU A 1 359 ? 248.534 229.200 245.156 1.00 144.33 ?  360 GLU A CD     1 
ATOM   2741 O OE1    . GLU A 1 359 ? 249.133 228.730 244.164 1.00 112.87 ?  360 GLU A OE1    1 
ATOM   2742 O OE2    . GLU A 1 359 ? 248.648 228.731 246.308 1.00 145.04 ?  360 GLU A OE2    1 
ATOM   2743 N N      . VAL A 1 360 ? 244.354 231.054 247.996 1.00 104.31 ?  361 VAL A N      1 
ATOM   2744 C CA     . VAL A 1 360 ? 243.634 231.294 249.243 1.00 107.17 ?  361 VAL A CA     1 
ATOM   2745 C C      . VAL A 1 360 ? 243.756 230.041 250.099 1.00 119.82 ?  361 VAL A C      1 
ATOM   2746 O O      . VAL A 1 360 ? 243.902 228.931 249.582 1.00 122.04 ?  361 VAL A O      1 
ATOM   2747 C CB     . VAL A 1 360 ? 242.155 231.668 248.983 1.00 101.16 ?  361 VAL A CB     1 
ATOM   2748 C CG1    . VAL A 1 360 ? 241.340 231.577 250.263 1.00 97.12  ?  361 VAL A CG1    1 
ATOM   2749 C CG2    . VAL A 1 360 ? 242.063 233.067 248.390 1.00 100.34 ?  361 VAL A CG2    1 
ATOM   2750 N N      . ASN A 1 361 ? 243.687 230.218 251.419 1.00 130.41 ?  362 ASN A N      1 
ATOM   2751 C CA     . ASN A 1 361 ? 243.877 229.101 252.333 1.00 128.40 ?  362 ASN A CA     1 
ATOM   2752 C C      . ASN A 1 361 ? 242.990 229.240 253.563 1.00 141.05 ?  362 ASN A C      1 
ATOM   2753 O O      . ASN A 1 361 ? 242.594 230.344 253.948 1.00 153.12 ?  362 ASN A O      1 
ATOM   2754 C CB     . ASN A 1 361 ? 245.341 228.994 252.785 1.00 128.52 ?  362 ASN A CB     1 
ATOM   2755 C CG     . ASN A 1 361 ? 246.081 227.854 252.116 1.00 140.50 ?  362 ASN A CG     1 
ATOM   2756 O OD1    . ASN A 1 361 ? 245.962 226.697 252.524 1.00 134.11 ?  362 ASN A OD1    1 
ATOM   2757 N ND2    . ASN A 1 361 ? 246.861 228.178 251.090 1.00 132.92 ?  362 ASN A ND2    1 
ATOM   2758 N N      . GLU A 1 362 ? 242.687 228.091 254.166 1.00 140.45 ?  363 GLU A N      1 
ATOM   2759 C CA     . GLU A 1 362 ? 241.998 227.987 255.453 1.00 153.75 ?  363 GLU A CA     1 
ATOM   2760 C C      . GLU A 1 362 ? 241.472 226.566 255.641 1.00 155.99 ?  363 GLU A C      1 
ATOM   2761 O O      . GLU A 1 362 ? 240.298 226.363 255.953 1.00 155.22 ?  363 GLU A O      1 
ATOM   2762 C CB     . GLU A 1 362 ? 240.849 228.991 255.580 1.00 149.54 ?  363 GLU A CB     1 
ATOM   2763 C CG     . GLU A 1 362 ? 240.293 229.066 257.002 1.00 151.74 ?  363 GLU A CG     1 
ATOM   2764 C CD     . GLU A 1 362 ? 239.193 230.098 257.169 1.00 160.41 ?  363 GLU A CD     1 
ATOM   2765 O OE1    . GLU A 1 362 ? 238.701 230.262 258.308 1.00 126.80 ?  363 GLU A OE1    1 
ATOM   2766 O OE2    . GLU A 1 362 ? 238.819 230.744 256.167 1.00 161.04 ?  363 GLU A OE2    1 
ATOM   2767 N N      . PHE B 1 6   ? 285.197 176.393 175.589 1.00 122.83 ?  7   PHE B N      1 
ATOM   2768 C CA     . PHE B 1 6   ? 285.747 175.102 175.987 1.00 134.72 ?  7   PHE B CA     1 
ATOM   2769 C C      . PHE B 1 6   ? 284.901 173.972 175.409 1.00 136.29 ?  7   PHE B C      1 
ATOM   2770 O O      . PHE B 1 6   ? 283.758 173.766 175.815 1.00 134.28 ?  7   PHE B O      1 
ATOM   2771 C CB     . PHE B 1 6   ? 285.831 174.991 177.510 1.00 142.21 ?  7   PHE B CB     1 
ATOM   2772 C CG     . PHE B 1 6   ? 286.723 173.880 177.984 1.00 146.92 ?  7   PHE B CG     1 
ATOM   2773 C CD1    . PHE B 1 6   ? 288.056 173.834 177.606 1.00 144.20 ?  7   PHE B CD1    1 
ATOM   2774 C CD2    . PHE B 1 6   ? 286.232 172.885 178.812 1.00 148.45 ?  7   PHE B CD2    1 
ATOM   2775 C CE1    . PHE B 1 6   ? 288.881 172.813 178.038 1.00 136.09 ?  7   PHE B CE1    1 
ATOM   2776 C CE2    . PHE B 1 6   ? 287.053 171.861 179.249 1.00 155.92 ?  7   PHE B CE2    1 
ATOM   2777 C CZ     . PHE B 1 6   ? 288.379 171.825 178.862 1.00 144.31 ?  7   PHE B CZ     1 
ATOM   2778 N N      . PHE B 1 7   ? 285.480 173.242 174.457 1.00 135.24 ?  8   PHE B N      1 
ATOM   2779 C CA     . PHE B 1 7   ? 284.756 172.254 173.657 1.00 133.15 ?  8   PHE B CA     1 
ATOM   2780 C C      . PHE B 1 7   ? 284.509 170.994 174.480 1.00 131.57 ?  8   PHE B C      1 
ATOM   2781 O O      . PHE B 1 7   ? 285.298 170.047 174.467 1.00 129.90 ?  8   PHE B O      1 
ATOM   2782 C CB     . PHE B 1 7   ? 285.535 171.933 172.387 1.00 138.26 ?  8   PHE B CB     1 
ATOM   2783 C CG     . PHE B 1 7   ? 285.691 173.105 171.461 1.00 151.82 ?  8   PHE B CG     1 
ATOM   2784 C CD1    . PHE B 1 7   ? 284.903 174.235 171.611 1.00 148.96 ?  8   PHE B CD1    1 
ATOM   2785 C CD2    . PHE B 1 7   ? 286.631 173.079 170.444 1.00 139.33 ?  8   PHE B CD2    1 
ATOM   2786 C CE1    . PHE B 1 7   ? 285.047 175.317 170.762 1.00 143.54 ?  8   PHE B CE1    1 
ATOM   2787 C CE2    . PHE B 1 7   ? 286.779 174.156 169.590 1.00 147.79 ?  8   PHE B CE2    1 
ATOM   2788 C CZ     . PHE B 1 7   ? 285.986 175.277 169.750 1.00 152.75 ?  8   PHE B CZ     1 
ATOM   2789 N N      . THR B 1 8   ? 283.386 170.976 175.199 1.00 136.16 ?  9   THR B N      1 
ATOM   2790 C CA     . THR B 1 8   ? 282.956 169.811 175.960 1.00 122.07 ?  9   THR B CA     1 
ATOM   2791 C C      . THR B 1 8   ? 281.459 169.614 175.771 1.00 116.61 ?  9   THR B C      1 
ATOM   2792 O O      . THR B 1 8   ? 280.690 170.578 175.809 1.00 127.01 ?  9   THR B O      1 
ATOM   2793 C CB     . THR B 1 8   ? 283.278 169.956 177.454 1.00 121.32 ?  9   THR B CB     1 
ATOM   2794 O OG1    . THR B 1 8   ? 282.744 171.192 177.943 1.00 118.71 ?  9   THR B OG1    1 
ATOM   2795 C CG2    . THR B 1 8   ? 284.784 169.930 177.683 1.00 139.27 ?  9   THR B CG2    1 
ATOM   2796 N N      . TYR B 1 9   ? 281.049 168.363 175.584 1.00 99.27  ?  10  TYR B N      1 
ATOM   2797 C CA     . TYR B 1 9   ? 279.655 168.021 175.319 1.00 113.46 ?  10  TYR B CA     1 
ATOM   2798 C C      . TYR B 1 9   ? 279.106 167.208 176.483 1.00 109.41 ?  10  TYR B C      1 
ATOM   2799 O O      . TYR B 1 9   ? 279.495 166.052 176.676 1.00 115.63 ?  10  TYR B O      1 
ATOM   2800 C CB     . TYR B 1 9   ? 279.532 167.238 174.013 1.00 101.44 ?  10  TYR B CB     1 
ATOM   2801 C CG     . TYR B 1 9   ? 278.155 166.659 173.779 1.00 106.87 ?  10  TYR B CG     1 
ATOM   2802 C CD1    . TYR B 1 9   ? 277.014 167.428 173.962 1.00 112.60 ?  10  TYR B CD1    1 
ATOM   2803 C CD2    . TYR B 1 9   ? 277.998 165.338 173.382 1.00 115.82 ?  10  TYR B CD2    1 
ATOM   2804 C CE1    . TYR B 1 9   ? 275.754 166.897 173.751 1.00 125.41 ?  10  TYR B CE1    1 
ATOM   2805 C CE2    . TYR B 1 9   ? 276.744 164.800 173.168 1.00 117.61 ?  10  TYR B CE2    1 
ATOM   2806 C CZ     . TYR B 1 9   ? 275.626 165.583 173.353 1.00 119.93 ?  10  TYR B CZ     1 
ATOM   2807 O OH     . TYR B 1 9   ? 274.375 165.048 173.142 1.00 123.29 ?  10  TYR B OH     1 
ATOM   2808 N N      . GLU B 1 10  ? 278.197 167.803 177.249 1.00 102.21 ?  11  GLU B N      1 
ATOM   2809 C CA     . GLU B 1 10  ? 277.512 167.069 178.301 1.00 99.25  ?  11  GLU B CA     1 
ATOM   2810 C C      . GLU B 1 10  ? 276.228 166.443 177.769 1.00 87.40  ?  11  GLU B C      1 
ATOM   2811 O O      . GLU B 1 10  ? 275.572 166.981 176.874 1.00 112.84 ?  11  GLU B O      1 
ATOM   2812 C CB     . GLU B 1 10  ? 277.225 167.965 179.510 1.00 95.99  ?  11  GLU B CB     1 
ATOM   2813 C CG     . GLU B 1 10  ? 276.285 169.128 179.286 1.00 113.93 ?  11  GLU B CG     1 
ATOM   2814 C CD     . GLU B 1 10  ? 276.330 170.112 180.444 1.00 121.28 ?  11  GLU B CD     1 
ATOM   2815 O OE1    . GLU B 1 10  ? 277.448 170.519 180.827 1.00 112.18 ?  11  GLU B OE1    1 
ATOM   2816 O OE2    . GLU B 1 10  ? 275.258 170.465 180.983 1.00 111.75 ?  11  GLU B OE2    1 
ATOM   2817 N N      . THR B 1 11  ? 275.885 165.288 178.331 1.00 99.05  ?  12  THR B N      1 
ATOM   2818 C CA     . THR B 1 11  ? 274.638 164.584 178.070 1.00 103.67 ?  12  THR B CA     1 
ATOM   2819 C C      . THR B 1 11  ? 274.239 163.873 179.350 1.00 99.53  ?  12  THR B C      1 
ATOM   2820 O O      . THR B 1 11  ? 275.112 163.450 180.117 1.00 105.54 ?  12  THR B O      1 
ATOM   2821 C CB     . THR B 1 11  ? 274.774 163.574 176.920 1.00 93.04  ?  12  THR B CB     1 
ATOM   2822 O OG1    . THR B 1 11  ? 273.545 162.854 176.760 1.00 99.03  ?  12  THR B OG1    1 
ATOM   2823 C CG2    . THR B 1 11  ? 275.889 162.592 177.206 1.00 96.55  ?  12  THR B CG2    1 
ATOM   2824 N N      . PRO B 1 12  ? 272.946 163.720 179.611 1.00 103.04 ?  13  PRO B N      1 
ATOM   2825 C CA     . PRO B 1 12  ? 272.519 163.206 180.914 1.00 116.05 ?  13  PRO B CA     1 
ATOM   2826 C C      . PRO B 1 12  ? 272.701 161.701 181.027 1.00 111.89 ?  13  PRO B C      1 
ATOM   2827 O O      . PRO B 1 12  ? 272.574 160.953 180.054 1.00 106.73 ?  13  PRO B O      1 
ATOM   2828 C CB     . PRO B 1 12  ? 271.035 163.585 180.966 1.00 108.16 ?  13  PRO B CB     1 
ATOM   2829 C CG     . PRO B 1 12  ? 270.606 163.551 179.533 1.00 96.78  ?  13  PRO B CG     1 
ATOM   2830 C CD     . PRO B 1 12  ? 271.805 163.974 178.713 1.00 90.55  ?  13  PRO B CD     1 
ATOM   2831 N N      . LYS B 1 13  ? 273.016 161.266 182.244 1.00 102.99 ?  14  LYS B N      1 
ATOM   2832 C CA     . LYS B 1 13  ? 273.037 159.841 182.537 1.00 107.67 ?  14  LYS B CA     1 
ATOM   2833 C C      . LYS B 1 13  ? 271.607 159.322 182.581 1.00 106.74 ?  14  LYS B C      1 
ATOM   2834 O O      . LYS B 1 13  ? 270.706 159.981 183.108 1.00 106.60 ?  14  LYS B O      1 
ATOM   2835 C CB     . LYS B 1 13  ? 273.750 159.575 183.864 1.00 90.64  ?  14  LYS B CB     1 
ATOM   2836 N N      . VAL B 1 14  ? 271.394 158.134 182.022 1.00 98.00  ?  15  VAL B N      1 
ATOM   2837 C CA     . VAL B 1 14  ? 270.052 157.655 181.725 1.00 104.46 ?  15  VAL B CA     1 
ATOM   2838 C C      . VAL B 1 14  ? 269.883 156.239 182.256 1.00 106.50 ?  15  VAL B C      1 
ATOM   2839 O O      . VAL B 1 14  ? 270.762 155.390 182.072 1.00 111.58 ?  15  VAL B O      1 
ATOM   2840 C CB     . VAL B 1 14  ? 269.771 157.693 180.211 1.00 105.32 ?  15  VAL B CB     1 
ATOM   2841 C CG1    . VAL B 1 14  ? 268.311 157.379 179.930 1.00 111.29 ?  15  VAL B CG1    1 
ATOM   2842 C CG2    . VAL B 1 14  ? 270.162 159.047 179.636 1.00 102.04 ?  15  VAL B CG2    1 
ATOM   2843 N N      . ILE B 1 15  ? 268.753 155.996 182.916 1.00 105.98 ?  16  ILE B N      1 
ATOM   2844 C CA     . ILE B 1 15  ? 268.307 154.649 183.255 1.00 105.10 ?  16  ILE B CA     1 
ATOM   2845 C C      . ILE B 1 15  ? 267.643 154.033 182.031 1.00 98.53  ?  16  ILE B C      1 
ATOM   2846 O O      . ILE B 1 15  ? 266.968 154.726 181.262 1.00 116.95 ?  16  ILE B O      1 
ATOM   2847 C CB     . ILE B 1 15  ? 267.345 154.690 184.457 1.00 101.42 ?  16  ILE B CB     1 
ATOM   2848 C CG1    . ILE B 1 15  ? 268.026 155.332 185.670 1.00 120.85 ?  16  ILE B CG1    1 
ATOM   2849 C CG2    . ILE B 1 15  ? 266.845 153.300 184.794 1.00 92.53  ?  16  ILE B CG2    1 
ATOM   2850 C CD1    . ILE B 1 15  ? 269.468 154.901 185.874 1.00 121.50 ?  16  ILE B CD1    1 
ATOM   2851 N N      . VAL B 1 16  ? 267.829 152.729 181.838 1.00 101.98 ?  17  VAL B N      1 
ATOM   2852 C CA     . VAL B 1 16  ? 267.277 152.060 180.664 1.00 92.83  ?  17  VAL B CA     1 
ATOM   2853 C C      . VAL B 1 16  ? 266.440 150.857 181.075 1.00 94.65  ?  17  VAL B C      1 
ATOM   2854 O O      . VAL B 1 16  ? 266.892 149.712 180.973 1.00 115.73 ?  17  VAL B O      1 
ATOM   2855 C CB     . VAL B 1 16  ? 268.394 151.640 179.691 1.00 100.75 ?  17  VAL B CB     1 
ATOM   2856 C CG1    . VAL B 1 16  ? 267.818 150.854 178.524 1.00 87.96  ?  17  VAL B CG1    1 
ATOM   2857 C CG2    . VAL B 1 16  ? 269.152 152.865 179.195 1.00 107.33 ?  17  VAL B CG2    1 
ATOM   2858 N N      . VAL B 1 17  ? 265.216 151.108 181.548 1.00 100.68 ?  18  VAL B N      1 
ATOM   2859 C CA     . VAL B 1 17  ? 264.333 150.016 181.941 1.00 106.93 ?  18  VAL B CA     1 
ATOM   2860 C C      . VAL B 1 17  ? 264.122 149.058 180.767 1.00 115.40 ?  18  VAL B C      1 
ATOM   2861 O O      . VAL B 1 17  ? 264.143 149.455 179.595 1.00 119.27 ?  18  VAL B O      1 
ATOM   2862 C CB     . VAL B 1 17  ? 262.987 150.557 182.452 1.00 96.21  ?  18  VAL B CB     1 
ATOM   2863 C CG1    . VAL B 1 17  ? 262.042 149.409 182.780 1.00 104.86 ?  18  VAL B CG1    1 
ATOM   2864 C CG2    . VAL B 1 17  ? 263.198 151.456 183.664 1.00 85.70  ?  18  VAL B CG2    1 
ATOM   2865 N N      . LYS B 1 18  ? 263.924 147.778 181.089 1.00 115.66 ?  19  LYS B N      1 
ATOM   2866 C CA     . LYS B 1 18  ? 263.678 146.749 180.084 1.00 121.06 ?  19  LYS B CA     1 
ATOM   2867 C C      . LYS B 1 18  ? 262.335 146.053 180.275 1.00 123.25 ?  19  LYS B C      1 
ATOM   2868 O O      . LYS B 1 18  ? 262.095 145.011 179.652 1.00 124.84 ?  19  LYS B O      1 
ATOM   2869 C CB     . LYS B 1 18  ? 264.810 145.716 180.092 1.00 100.71 ?  19  LYS B CB     1 
ATOM   2870 N N      . SER B 1 19  ? 261.460 146.594 181.118 1.00 116.00 ?  20  SER B N      1 
ATOM   2871 C CA     . SER B 1 19  ? 260.135 146.017 181.310 1.00 125.30 ?  20  SER B CA     1 
ATOM   2872 C C      . SER B 1 19  ? 259.305 146.111 180.035 1.00 138.41 ?  20  SER B C      1 
ATOM   2873 O O      . SER B 1 19  ? 259.327 147.125 179.331 1.00 149.01 ?  20  SER B O      1 
ATOM   2874 C CB     . SER B 1 19  ? 259.414 146.724 182.458 1.00 123.81 ?  20  SER B CB     1 
ATOM   2875 O OG     . SER B 1 19  ? 258.037 146.392 182.480 1.00 132.86 ?  20  SER B OG     1 
ATOM   2876 N N      . TRP B 1 20  ? 258.570 145.036 179.735 1.00 144.35 ?  21  TRP B N      1 
ATOM   2877 C CA     . TRP B 1 20  ? 257.725 145.022 178.543 1.00 136.68 ?  21  TRP B CA     1 
ATOM   2878 C C      . TRP B 1 20  ? 256.550 145.985 178.680 1.00 131.41 ?  21  TRP B C      1 
ATOM   2879 O O      . TRP B 1 20  ? 256.141 146.618 177.697 1.00 138.75 ?  21  TRP B O      1 
ATOM   2880 C CB     . TRP B 1 20  ? 257.228 143.601 178.268 1.00 113.62 ?  21  TRP B CB     1 
ATOM   2881 N N      . THR B 1 21  ? 255.999 146.114 179.889 1.00 111.95 ?  22  THR B N      1 
ATOM   2882 C CA     . THR B 1 21  ? 254.839 146.976 180.098 1.00 123.54 ?  22  THR B CA     1 
ATOM   2883 C C      . THR B 1 21  ? 255.131 148.412 179.671 1.00 139.91 ?  22  THR B C      1 
ATOM   2884 O O      . THR B 1 21  ? 254.427 148.982 178.827 1.00 143.82 ?  22  THR B O      1 
ATOM   2885 C CB     . THR B 1 21  ? 254.416 146.928 181.568 1.00 119.74 ?  22  THR B CB     1 
ATOM   2886 O OG1    . THR B 1 21  ? 253.965 145.608 181.896 1.00 133.16 ?  22  THR B OG1    1 
ATOM   2887 C CG2    . THR B 1 21  ? 253.304 147.931 181.845 1.00 104.78 ?  22  THR B CG2    1 
ATOM   2888 N N      . ILE B 1 22  ? 256.177 149.014 180.241 1.00 136.41 ?  23  ILE B N      1 
ATOM   2889 C CA     . ILE B 1 22  ? 256.483 150.403 179.922 1.00 125.08 ?  23  ILE B CA     1 
ATOM   2890 C C      . ILE B 1 22  ? 257.033 150.548 178.512 1.00 127.30 ?  23  ILE B C      1 
ATOM   2891 O O      . ILE B 1 22  ? 256.932 151.627 177.919 1.00 135.49 ?  23  ILE B O      1 
ATOM   2892 C CB     . ILE B 1 22  ? 257.455 150.997 180.954 1.00 128.51 ?  23  ILE B CB     1 
ATOM   2893 C CG1    . ILE B 1 22  ? 256.762 151.104 182.309 1.00 141.74 ?  23  ILE B CG1    1 
ATOM   2894 C CG2    . ILE B 1 22  ? 257.936 152.363 180.508 1.00 122.40 ?  23  ILE B CG2    1 
ATOM   2895 C CD1    . ILE B 1 22  ? 255.483 151.914 182.268 1.00 140.50 ?  23  ILE B CD1    1 
ATOM   2896 N N      . GLY B 1 23  ? 257.620 149.490 177.955 1.00 122.07 ?  24  GLY B N      1 
ATOM   2897 C CA     . GLY B 1 23  ? 257.984 149.529 176.549 1.00 126.38 ?  24  GLY B CA     1 
ATOM   2898 C C      . GLY B 1 23  ? 256.773 149.709 175.653 1.00 129.08 ?  24  GLY B C      1 
ATOM   2899 O O      . GLY B 1 23  ? 256.717 150.634 174.837 1.00 127.29 ?  24  GLY B O      1 
ATOM   2900 N N      . ILE B 1 24  ? 255.776 148.831 175.805 1.00 136.43 ?  25  ILE B N      1 
ATOM   2901 C CA     . ILE B 1 24  ? 254.582 148.921 174.967 1.00 129.42 ?  25  ILE B CA     1 
ATOM   2902 C C      . ILE B 1 24  ? 253.837 150.225 175.228 1.00 119.23 ?  25  ILE B C      1 
ATOM   2903 O O      . ILE B 1 24  ? 253.375 150.887 174.291 1.00 121.57 ?  25  ILE B O      1 
ATOM   2904 C CB     . ILE B 1 24  ? 253.674 147.692 175.180 1.00 130.13 ?  25  ILE B CB     1 
ATOM   2905 C CG1    . ILE B 1 24  ? 252.907 147.785 176.503 1.00 130.82 ?  25  ILE B CG1    1 
ATOM   2906 C CG2    . ILE B 1 24  ? 254.484 146.405 175.117 1.00 127.94 ?  25  ILE B CG2    1 
ATOM   2907 C CD1    . ILE B 1 24  ? 251.543 148.450 176.391 1.00 112.32 ?  25  ILE B CD1    1 
ATOM   2908 N N      . ILE B 1 25  ? 253.710 150.621 176.497 1.00 111.52 ?  26  ILE B N      1 
ATOM   2909 C CA     . ILE B 1 25  ? 252.946 151.827 176.804 1.00 111.03 ?  26  ILE B CA     1 
ATOM   2910 C C      . ILE B 1 25  ? 253.652 153.065 176.261 1.00 114.48 ?  26  ILE B C      1 
ATOM   2911 O O      . ILE B 1 25  ? 253.016 153.959 175.687 1.00 121.01 ?  26  ILE B O      1 
ATOM   2912 C CB     . ILE B 1 25  ? 252.685 151.931 178.317 1.00 109.35 ?  26  ILE B CB     1 
ATOM   2913 C CG1    . ILE B 1 25  ? 251.733 153.091 178.609 1.00 112.43 ?  26  ILE B CG1    1 
ATOM   2914 C CG2    . ILE B 1 25  ? 253.985 152.121 179.073 1.00 128.63 ?  26  ILE B CG2    1 
ATOM   2915 C CD1    . ILE B 1 25  ? 251.329 153.194 180.058 1.00 122.12 ?  26  ILE B CD1    1 
ATOM   2916 N N      . ASN B 1 26  ? 254.974 153.135 176.417 1.00 116.02 ?  27  ASN B N      1 
ATOM   2917 C CA     . ASN B 1 26  ? 255.718 154.278 175.899 1.00 111.10 ?  27  ASN B CA     1 
ATOM   2918 C C      . ASN B 1 26  ? 255.634 154.337 174.379 1.00 115.34 ?  27  ASN B C      1 
ATOM   2919 O O      . ASN B 1 26  ? 255.281 155.375 173.806 1.00 121.04 ?  27  ASN B O      1 
ATOM   2920 C CB     . ASN B 1 26  ? 257.173 154.210 176.362 1.00 115.48 ?  27  ASN B CB     1 
ATOM   2921 C CG     . ASN B 1 26  ? 258.059 155.214 175.651 1.00 111.22 ?  27  ASN B CG     1 
ATOM   2922 O OD1    . ASN B 1 26  ? 258.830 154.856 174.759 1.00 103.93 ?  27  ASN B OD1    1 
ATOM   2923 N ND2    . ASN B 1 26  ? 257.952 156.479 176.042 1.00 101.81 ?  27  ASN B ND2    1 
ATOM   2924 N N      . ARG B 1 27  ? 255.959 153.230 173.704 1.00 106.07 ?  28  ARG B N      1 
ATOM   2925 C CA     . ARG B 1 27  ? 255.847 153.209 172.249 1.00 105.97 ?  28  ARG B CA     1 
ATOM   2926 C C      . ARG B 1 27  ? 254.434 153.552 171.791 1.00 117.91 ?  28  ARG B C      1 
ATOM   2927 O O      . ARG B 1 27  ? 254.251 154.103 170.699 1.00 118.27 ?  28  ARG B O      1 
ATOM   2928 C CB     . ARG B 1 27  ? 256.270 151.845 171.707 1.00 107.13 ?  28  ARG B CB     1 
ATOM   2929 C CG     . ARG B 1 27  ? 257.740 151.532 171.913 1.00 112.65 ?  28  ARG B CG     1 
ATOM   2930 C CD     . ARG B 1 27  ? 258.608 152.747 171.638 1.00 113.97 ?  28  ARG B CD     1 
ATOM   2931 N NE     . ARG B 1 27  ? 260.001 152.381 171.392 1.00 126.35 ?  28  ARG B NE     1 
ATOM   2932 C CZ     . ARG B 1 27  ? 261.029 153.211 171.538 1.00 125.42 ?  28  ARG B CZ     1 
ATOM   2933 N NH1    . ARG B 1 27  ? 262.263 152.792 171.290 1.00 116.26 ?  28  ARG B NH1    1 
ATOM   2934 N NH2    . ARG B 1 27  ? 260.826 154.460 171.935 1.00 125.72 ?  28  ARG B NH2    1 
ATOM   2935 N N      . VAL B 1 28  ? 253.426 153.239 172.607 1.00 111.06 ?  29  VAL B N      1 
ATOM   2936 C CA     . VAL B 1 28  ? 252.051 153.582 172.257 1.00 101.90 ?  29  VAL B CA     1 
ATOM   2937 C C      . VAL B 1 28  ? 251.838 155.087 172.349 1.00 107.26 ?  29  VAL B C      1 
ATOM   2938 O O      . VAL B 1 28  ? 251.259 155.702 171.447 1.00 116.52 ?  29  VAL B O      1 
ATOM   2939 C CB     . VAL B 1 28  ? 251.058 152.818 173.150 1.00 100.03 ?  29  VAL B CB     1 
ATOM   2940 C CG1    . VAL B 1 28  ? 249.737 153.569 173.231 1.00 87.85  ?  29  VAL B CG1    1 
ATOM   2941 C CG2    . VAL B 1 28  ? 250.840 151.419 172.609 1.00 94.16  ?  29  VAL B CG2    1 
ATOM   2942 N N      . VAL B 1 29  ? 252.292 155.702 173.444 1.00 106.55 ?  30  VAL B N      1 
ATOM   2943 C CA     . VAL B 1 29  ? 252.155 157.151 173.578 1.00 101.65 ?  30  VAL B CA     1 
ATOM   2944 C C      . VAL B 1 29  ? 252.879 157.863 172.442 1.00 101.46 ?  30  VAL B C      1 
ATOM   2945 O O      . VAL B 1 29  ? 252.365 158.832 171.865 1.00 112.80 ?  30  VAL B O      1 
ATOM   2946 C CB     . VAL B 1 29  ? 252.666 157.613 174.954 1.00 95.41  ?  30  VAL B CB     1 
ATOM   2947 C CG1    . VAL B 1 29  ? 252.838 159.121 174.973 1.00 100.80 ?  30  VAL B CG1    1 
ATOM   2948 C CG2    . VAL B 1 29  ? 251.703 157.169 176.045 1.00 98.28  ?  30  VAL B CG2    1 
ATOM   2949 N N      . GLN B 1 30  ? 254.079 157.394 172.096 1.00 103.69 ?  31  GLN B N      1 
ATOM   2950 C CA     . GLN B 1 30  ? 254.793 157.969 170.960 1.00 107.94 ?  31  GLN B CA     1 
ATOM   2951 C C      . GLN B 1 30  ? 253.993 157.801 169.675 1.00 109.19 ?  31  GLN B C      1 
ATOM   2952 O O      . GLN B 1 30  ? 253.865 158.740 168.881 1.00 114.51 ?  31  GLN B O      1 
ATOM   2953 C CB     . GLN B 1 30  ? 256.176 157.333 170.824 1.00 110.14 ?  31  GLN B CB     1 
ATOM   2954 C CG     . GLN B 1 30  ? 256.967 157.272 172.117 1.00 109.11 ?  31  GLN B CG     1 
ATOM   2955 C CD     . GLN B 1 30  ? 258.452 157.076 171.879 1.00 110.20 ?  31  GLN B CD     1 
ATOM   2956 O OE1    . GLN B 1 30  ? 258.859 156.244 171.067 1.00 94.21  ?  31  GLN B OE1    1 
ATOM   2957 N NE2    . GLN B 1 30  ? 259.270 157.849 172.585 1.00 115.37 ?  31  GLN B NE2    1 
ATOM   2958 N N      . LEU B 1 31  ? 253.445 156.604 169.452 1.00 110.64 ?  32  LEU B N      1 
ATOM   2959 C CA     . LEU B 1 31  ? 252.626 156.382 168.266 1.00 108.93 ?  32  LEU B CA     1 
ATOM   2960 C C      . LEU B 1 31  ? 251.455 157.356 168.223 1.00 114.24 ?  32  LEU B C      1 
ATOM   2961 O O      . LEU B 1 31  ? 251.054 157.814 167.146 1.00 122.62 ?  32  LEU B O      1 
ATOM   2962 C CB     . LEU B 1 31  ? 252.123 154.938 168.240 1.00 107.52 ?  32  LEU B CB     1 
ATOM   2963 C CG     . LEU B 1 31  ? 251.615 154.403 166.900 1.00 114.84 ?  32  LEU B CG     1 
ATOM   2964 C CD1    . LEU B 1 31  ? 252.781 154.103 165.970 1.00 105.35 ?  32  LEU B CD1    1 
ATOM   2965 C CD2    . LEU B 1 31  ? 250.742 153.171 167.102 1.00 110.52 ?  32  LEU B CD2    1 
ATOM   2966 N N      . LEU B 1 32  ? 250.900 157.694 169.388 1.00 103.12 ?  33  LEU B N      1 
ATOM   2967 C CA     . LEU B 1 32  ? 249.804 158.654 169.436 1.00 96.99  ?  33  LEU B CA     1 
ATOM   2968 C C      . LEU B 1 32  ? 250.277 160.059 169.084 1.00 101.33 ?  33  LEU B C      1 
ATOM   2969 O O      . LEU B 1 32  ? 249.590 160.783 168.358 1.00 111.35 ?  33  LEU B O      1 
ATOM   2970 C CB     . LEU B 1 32  ? 249.148 158.639 170.816 1.00 109.46 ?  33  LEU B CB     1 
ATOM   2971 C CG     . LEU B 1 32  ? 248.488 157.329 171.251 1.00 112.12 ?  33  LEU B CG     1 
ATOM   2972 C CD1    . LEU B 1 32  ? 247.714 157.529 172.548 1.00 109.31 ?  33  LEU B CD1    1 
ATOM   2973 C CD2    . LEU B 1 32  ? 247.590 156.769 170.155 1.00 84.08  ?  33  LEU B CD2    1 
ATOM   2974 N N      . ILE B 1 33  ? 251.438 160.472 169.600 1.00 102.90 ?  34  ILE B N      1 
ATOM   2975 C CA     . ILE B 1 33  ? 251.964 161.794 169.259 1.00 103.06 ?  34  ILE B CA     1 
ATOM   2976 C C      . ILE B 1 33  ? 252.210 161.896 167.757 1.00 105.59 ?  34  ILE B C      1 
ATOM   2977 O O      . ILE B 1 33  ? 251.696 162.797 167.075 1.00 102.24 ?  34  ILE B O      1 
ATOM   2978 C CB     . ILE B 1 33  ? 253.247 162.081 170.061 1.00 99.38  ?  34  ILE B CB     1 
ATOM   2979 C CG1    . ILE B 1 33  ? 252.964 162.049 171.565 1.00 108.76 ?  34  ILE B CG1    1 
ATOM   2980 C CG2    . ILE B 1 33  ? 253.844 163.418 169.656 1.00 97.09  ?  34  ILE B CG2    1 
ATOM   2981 C CD1    . ILE B 1 33  ? 251.967 163.087 172.026 1.00 101.49 ?  34  ILE B CD1    1 
ATOM   2982 N N      . ILE B 1 34  ? 252.993 160.960 167.216 1.00 103.93 ?  35  ILE B N      1 
ATOM   2983 C CA     . ILE B 1 34  ? 253.290 160.975 165.788 1.00 91.35  ?  35  ILE B CA     1 
ATOM   2984 C C      . ILE B 1 34  ? 252.003 160.960 164.979 1.00 98.05  ?  35  ILE B C      1 
ATOM   2985 O O      . ILE B 1 34  ? 251.861 161.700 164.000 1.00 104.91 ?  35  ILE B O      1 
ATOM   2986 C CB     . ILE B 1 34  ? 254.207 159.797 165.412 1.00 96.60  ?  35  ILE B CB     1 
ATOM   2987 C CG1    . ILE B 1 34  ? 255.564 159.935 166.107 1.00 117.39 ?  35  ILE B CG1    1 
ATOM   2988 C CG2    . ILE B 1 34  ? 254.378 159.721 163.904 1.00 77.67  ?  35  ILE B CG2    1 
ATOM   2989 C CD1    . ILE B 1 34  ? 256.570 158.877 165.706 1.00 106.00 ?  35  ILE B CD1    1 
ATOM   2990 N N      . SER B 1 35  ? 251.042 160.122 165.374 1.00 105.42 ?  36  SER B N      1 
ATOM   2991 C CA     . SER B 1 35  ? 249.799 160.039 164.615 1.00 108.56 ?  36  SER B CA     1 
ATOM   2992 C C      . SER B 1 35  ? 249.035 161.356 164.671 1.00 104.96 ?  36  SER B C      1 
ATOM   2993 O O      . SER B 1 35  ? 248.404 161.756 163.687 1.00 95.05  ?  36  SER B O      1 
ATOM   2994 C CB     . SER B 1 35  ? 248.937 158.887 165.132 1.00 89.39  ?  36  SER B CB     1 
ATOM   2995 O OG     . SER B 1 35  ? 248.319 159.221 166.362 1.00 106.52 ?  36  SER B OG     1 
ATOM   2996 N N      . TYR B 1 36  ? 249.084 162.050 165.811 1.00 102.44 ?  37  TYR B N      1 
ATOM   2997 C CA     . TYR B 1 36  ? 248.454 163.364 165.891 1.00 88.81  ?  37  TYR B CA     1 
ATOM   2998 C C      . TYR B 1 36  ? 249.103 164.345 164.924 1.00 97.02  ?  37  TYR B C      1 
ATOM   2999 O O      . TYR B 1 36  ? 248.409 165.128 164.266 1.00 102.30 ?  37  TYR B O      1 
ATOM   3000 C CB     . TYR B 1 36  ? 248.522 163.909 167.316 1.00 77.68  ?  37  TYR B CB     1 
ATOM   3001 C CG     . TYR B 1 36  ? 248.299 165.407 167.396 1.00 87.12  ?  37  TYR B CG     1 
ATOM   3002 C CD1    . TYR B 1 36  ? 249.362 166.296 167.290 1.00 90.00  ?  37  TYR B CD1    1 
ATOM   3003 C CD2    . TYR B 1 36  ? 247.024 165.931 167.574 1.00 78.38  ?  37  TYR B CD2    1 
ATOM   3004 C CE1    . TYR B 1 36  ? 249.164 167.663 167.359 1.00 94.74  ?  37  TYR B CE1    1 
ATOM   3005 C CE2    . TYR B 1 36  ? 246.816 167.298 167.646 1.00 86.49  ?  37  TYR B CE2    1 
ATOM   3006 C CZ     . TYR B 1 36  ? 247.891 168.159 167.536 1.00 104.38 ?  37  TYR B CZ     1 
ATOM   3007 O OH     . TYR B 1 36  ? 247.695 169.522 167.604 1.00 101.95 ?  37  TYR B OH     1 
ATOM   3008 N N      . PHE B 1 37  ? 250.436 164.336 164.833 1.00 103.44 ?  38  PHE B N      1 
ATOM   3009 C CA     . PHE B 1 37  ? 251.087 165.274 163.921 1.00 95.48  ?  38  PHE B CA     1 
ATOM   3010 C C      . PHE B 1 37  ? 250.814 164.925 162.462 1.00 106.14 ?  38  PHE B C      1 
ATOM   3011 O O      . PHE B 1 37  ? 250.535 165.814 161.650 1.00 116.63 ?  38  PHE B O      1 
ATOM   3012 C CB     . PHE B 1 37  ? 252.589 165.329 164.191 1.00 85.50  ?  38  PHE B CB     1 
ATOM   3013 C CG     . PHE B 1 37  ? 252.979 166.383 165.181 1.00 89.82  ?  38  PHE B CG     1 
ATOM   3014 C CD1    . PHE B 1 37  ? 252.614 166.273 166.513 1.00 94.05  ?  38  PHE B CD1    1 
ATOM   3015 C CD2    . PHE B 1 37  ? 253.695 167.496 164.777 1.00 82.51  ?  38  PHE B CD2    1 
ATOM   3016 C CE1    . PHE B 1 37  ? 252.966 167.247 167.425 1.00 85.28  ?  38  PHE B CE1    1 
ATOM   3017 C CE2    . PHE B 1 37  ? 254.050 168.473 165.683 1.00 93.70  ?  38  PHE B CE2    1 
ATOM   3018 C CZ     . PHE B 1 37  ? 253.685 168.348 167.011 1.00 103.19 ?  38  PHE B CZ     1 
ATOM   3019 N N      . VAL B 1 38  ? 250.896 163.642 162.107 1.00 104.75 ?  39  VAL B N      1 
ATOM   3020 C CA     . VAL B 1 38  ? 250.671 163.241 160.720 1.00 107.37 ?  39  VAL B CA     1 
ATOM   3021 C C      . VAL B 1 38  ? 249.221 163.478 160.316 1.00 104.73 ?  39  VAL B C      1 
ATOM   3022 O O      . VAL B 1 38  ? 248.937 163.884 159.183 1.00 112.17 ?  39  VAL B O      1 
ATOM   3023 C CB     . VAL B 1 38  ? 251.082 161.773 160.512 1.00 97.86  ?  39  VAL B CB     1 
ATOM   3024 C CG1    . VAL B 1 38  ? 250.454 161.224 159.242 1.00 97.45  ?  39  VAL B CG1    1 
ATOM   3025 C CG2    . VAL B 1 38  ? 252.597 161.657 160.446 1.00 90.86  ?  39  VAL B CG2    1 
ATOM   3026 N N      . GLY B 1 39  ? 248.285 163.231 161.226 1.00 96.82  ?  40  GLY B N      1 
ATOM   3027 C CA     . GLY B 1 39  ? 246.877 163.258 160.885 1.00 106.60 ?  40  GLY B CA     1 
ATOM   3028 C C      . GLY B 1 39  ? 246.204 164.610 160.998 1.00 102.19 ?  40  GLY B C      1 
ATOM   3029 O O      . GLY B 1 39  ? 245.378 164.960 160.150 1.00 124.92 ?  40  GLY B O      1 
ATOM   3030 N N      . TRP B 1 40  ? 246.536 165.383 162.030 1.00 93.26  ?  41  TRP B N      1 
ATOM   3031 C CA     . TRP B 1 40  ? 245.882 166.667 162.257 1.00 95.75  ?  41  TRP B CA     1 
ATOM   3032 C C      . TRP B 1 40  ? 246.726 167.854 161.810 1.00 106.19 ?  41  TRP B C      1 
ATOM   3033 O O      . TRP B 1 40  ? 246.237 168.719 161.080 1.00 121.67 ?  41  TRP B O      1 
ATOM   3034 C CB     . TRP B 1 40  ? 245.520 166.828 163.736 1.00 94.07  ?  41  TRP B CB     1 
ATOM   3035 C CG     . TRP B 1 40  ? 244.916 168.160 164.040 1.00 87.89  ?  41  TRP B CG     1 
ATOM   3036 C CD1    . TRP B 1 40  ? 245.537 169.234 164.610 1.00 99.55  ?  41  TRP B CD1    1 
ATOM   3037 C CD2    . TRP B 1 40  ? 243.571 168.569 163.773 1.00 98.56  ?  41  TRP B CD2    1 
ATOM   3038 N NE1    . TRP B 1 40  ? 244.657 170.284 164.723 1.00 105.18 ?  41  TRP B NE1    1 
ATOM   3039 C CE2    . TRP B 1 40  ? 243.444 169.901 164.216 1.00 109.55 ?  41  TRP B CE2    1 
ATOM   3040 C CE3    . TRP B 1 40  ? 242.460 167.937 163.207 1.00 100.81 ?  41  TRP B CE3    1 
ATOM   3041 C CZ2    . TRP B 1 40  ? 242.250 170.611 164.109 1.00 119.48 ?  41  TRP B CZ2    1 
ATOM   3042 C CZ3    . TRP B 1 40  ? 241.277 168.642 163.103 1.00 100.70 ?  41  TRP B CZ3    1 
ATOM   3043 C CH2    . TRP B 1 40  ? 241.181 169.965 163.551 1.00 117.42 ?  41  TRP B CH2    1 
ATOM   3044 N N      . VAL B 1 41  ? 247.988 167.918 162.237 1.00 105.42 ?  42  VAL B N      1 
ATOM   3045 C CA     . VAL B 1 41  ? 248.807 169.083 161.920 1.00 106.34 ?  42  VAL B CA     1 
ATOM   3046 C C      . VAL B 1 41  ? 249.182 169.096 160.443 1.00 105.06 ?  42  VAL B C      1 
ATOM   3047 O O      . VAL B 1 41  ? 249.251 170.161 159.818 1.00 97.20  ?  42  VAL B O      1 
ATOM   3048 C CB     . VAL B 1 41  ? 250.052 169.124 162.826 1.00 94.31  ?  42  VAL B CB     1 
ATOM   3049 C CG1    . VAL B 1 41  ? 251.001 170.223 162.371 1.00 88.27  ?  42  VAL B CG1    1 
ATOM   3050 C CG2    . VAL B 1 41  ? 249.639 169.337 164.277 1.00 89.83  ?  42  VAL B CG2    1 
ATOM   3051 N N      . PHE B 1 42  ? 249.428 167.922 159.859 1.00 97.01  ?  43  PHE B N      1 
ATOM   3052 C CA     . PHE B 1 42  ? 249.878 167.858 158.473 1.00 93.15  ?  43  PHE B CA     1 
ATOM   3053 C C      . PHE B 1 42  ? 248.726 167.666 157.491 1.00 104.69 ?  43  PHE B C      1 
ATOM   3054 O O      . PHE B 1 42  ? 248.611 168.414 156.515 1.00 98.18  ?  43  PHE B O      1 
ATOM   3055 C CB     . PHE B 1 42  ? 250.910 166.736 158.303 1.00 94.40  ?  43  PHE B CB     1 
ATOM   3056 C CG     . PHE B 1 42  ? 252.335 167.195 158.452 1.00 93.75  ?  43  PHE B CG     1 
ATOM   3057 C CD1    . PHE B 1 42  ? 252.810 167.650 159.671 1.00 102.09 ?  43  PHE B CD1    1 
ATOM   3058 C CD2    . PHE B 1 42  ? 253.198 167.176 157.370 1.00 84.98  ?  43  PHE B CD2    1 
ATOM   3059 C CE1    . PHE B 1 42  ? 254.119 168.077 159.807 1.00 94.24  ?  43  PHE B CE1    1 
ATOM   3060 C CE2    . PHE B 1 42  ? 254.507 167.601 157.501 1.00 89.25  ?  43  PHE B CE2    1 
ATOM   3061 C CZ     . PHE B 1 42  ? 254.969 168.052 158.720 1.00 86.26  ?  43  PHE B CZ     1 
ATOM   3062 N N      . LEU B 1 43  ? 247.861 166.682 157.732 1.00 102.40 ?  44  LEU B N      1 
ATOM   3063 C CA     . LEU B 1 43  ? 246.812 166.389 156.761 1.00 102.53 ?  44  LEU B CA     1 
ATOM   3064 C C      . LEU B 1 43  ? 245.663 167.388 156.854 1.00 106.67 ?  44  LEU B C      1 
ATOM   3065 O O      . LEU B 1 43  ? 245.416 168.152 155.915 1.00 118.05 ?  44  LEU B O      1 
ATOM   3066 C CB     . LEU B 1 43  ? 246.304 164.957 156.947 1.00 91.66  ?  44  LEU B CB     1 
ATOM   3067 C CG     . LEU B 1 43  ? 247.326 163.867 156.617 1.00 108.15 ?  44  LEU B CG     1 
ATOM   3068 C CD1    . LEU B 1 43  ? 246.632 162.542 156.323 1.00 97.44  ?  44  LEU B CD1    1 
ATOM   3069 C CD2    . LEU B 1 43  ? 248.212 164.289 155.450 1.00 76.68  ?  44  LEU B CD2    1 
ATOM   3070 N N      . HIS B 1 44  ? 244.949 167.403 157.980 1.00 104.19 ?  45  HIS B N      1 
ATOM   3071 C CA     . HIS B 1 44  ? 243.771 168.259 158.079 1.00 110.58 ?  45  HIS B CA     1 
ATOM   3072 C C      . HIS B 1 44  ? 244.155 169.733 158.050 1.00 101.70 ?  45  HIS B C      1 
ATOM   3073 O O      . HIS B 1 44  ? 243.561 170.524 157.310 1.00 124.91 ?  45  HIS B O      1 
ATOM   3074 C CB     . HIS B 1 44  ? 242.978 167.938 159.344 1.00 112.33 ?  45  HIS B CB     1 
ATOM   3075 C CG     . HIS B 1 44  ? 241.739 168.764 159.498 1.00 117.34 ?  45  HIS B CG     1 
ATOM   3076 N ND1    . HIS B 1 44  ? 241.767 170.089 159.879 1.00 114.03 ?  45  HIS B ND1    1 
ATOM   3077 C CD2    . HIS B 1 44  ? 240.434 168.454 159.311 1.00 118.01 ?  45  HIS B CD2    1 
ATOM   3078 C CE1    . HIS B 1 44  ? 240.533 170.558 159.924 1.00 121.46 ?  45  HIS B CE1    1 
ATOM   3079 N NE2    . HIS B 1 44  ? 239.705 169.586 159.585 1.00 130.73 ?  45  HIS B NE2    1 
ATOM   3080 N N      . GLU B 1 45  ? 245.146 170.124 158.846 1.00 98.06  ?  46  GLU B N      1 
ATOM   3081 C CA     . GLU B 1 45  ? 245.552 171.519 158.923 1.00 94.56  ?  46  GLU B CA     1 
ATOM   3082 C C      . GLU B 1 45  ? 246.609 171.880 157.892 1.00 86.27  ?  46  GLU B C      1 
ATOM   3083 O O      . GLU B 1 45  ? 247.024 173.041 157.835 1.00 91.28  ?  46  GLU B O      1 
ATOM   3084 C CB     . GLU B 1 45  ? 246.071 171.844 160.328 1.00 98.05  ?  46  GLU B CB     1 
ATOM   3085 C CG     . GLU B 1 45  ? 245.029 171.698 161.424 1.00 109.79 ?  46  GLU B CG     1 
ATOM   3086 C CD     . GLU B 1 45  ? 244.012 172.818 161.412 1.00 118.45 ?  46  GLU B CD     1 
ATOM   3087 O OE1    . GLU B 1 45  ? 244.365 173.947 161.819 1.00 119.48 ?  46  GLU B OE1    1 
ATOM   3088 O OE2    . GLU B 1 45  ? 242.861 172.570 160.992 1.00 112.09 ?  46  GLU B OE2    1 
ATOM   3089 N N      . LYS B 1 46  ? 247.039 170.921 157.078 1.00 90.86  ?  47  LYS B N      1 
ATOM   3090 C CA     . LYS B 1 46  ? 247.960 171.155 155.967 1.00 99.06  ?  47  LYS B CA     1 
ATOM   3091 C C      . LYS B 1 46  ? 249.102 172.088 156.372 1.00 96.41  ?  47  LYS B C      1 
ATOM   3092 O O      . LYS B 1 46  ? 249.345 173.130 155.763 1.00 98.35  ?  47  LYS B O      1 
ATOM   3093 C CB     . LYS B 1 46  ? 247.209 171.695 154.750 1.00 106.03 ?  47  LYS B CB     1 
ATOM   3094 C CG     . LYS B 1 46  ? 246.243 170.695 154.128 1.00 94.13  ?  47  LYS B CG     1 
ATOM   3095 C CD     . LYS B 1 46  ? 245.886 171.082 152.706 1.00 85.78  ?  47  LYS B CD     1 
ATOM   3096 C CE     . LYS B 1 46  ? 244.434 170.767 152.391 1.00 110.29 ?  47  LYS B CE     1 
ATOM   3097 N NZ     . LYS B 1 46  ? 243.865 171.702 151.376 1.00 109.77 ?  47  LYS B NZ     1 
ATOM   3098 N N      . ALA B 1 47  ? 249.815 171.688 157.429 1.00 101.75 ?  48  ALA B N      1 
ATOM   3099 C CA     . ALA B 1 47  ? 250.942 172.483 157.903 1.00 88.09  ?  48  ALA B CA     1 
ATOM   3100 C C      . ALA B 1 47  ? 252.127 172.449 156.949 1.00 77.99  ?  48  ALA B C      1 
ATOM   3101 O O      . ALA B 1 47  ? 253.095 173.183 157.167 1.00 80.48  ?  48  ALA B O      1 
ATOM   3102 C CB     . ALA B 1 47  ? 251.386 172.006 159.286 1.00 95.27  ?  48  ALA B CB     1 
ATOM   3103 N N      . TYR B 1 48  ? 252.076 171.622 155.909 1.00 92.82  ?  49  TYR B N      1 
ATOM   3104 C CA     . TYR B 1 48  ? 253.129 171.549 154.907 1.00 86.89  ?  49  TYR B CA     1 
ATOM   3105 C C      . TYR B 1 48  ? 252.959 172.580 153.798 1.00 95.21  ?  49  TYR B C      1 
ATOM   3106 O O      . TYR B 1 48  ? 253.728 172.561 152.830 1.00 101.88 ?  49  TYR B O      1 
ATOM   3107 C CB     . TYR B 1 48  ? 253.180 170.142 154.302 1.00 75.25  ?  49  TYR B CB     1 
ATOM   3108 C CG     . TYR B 1 48  ? 251.899 169.706 153.620 1.00 82.29  ?  49  TYR B CG     1 
ATOM   3109 C CD1    . TYR B 1 48  ? 250.852 169.156 154.350 1.00 90.36  ?  49  TYR B CD1    1 
ATOM   3110 C CD2    . TYR B 1 48  ? 251.744 169.824 152.244 1.00 87.23  ?  49  TYR B CD2    1 
ATOM   3111 C CE1    . TYR B 1 48  ? 249.679 168.747 153.728 1.00 101.90 ?  49  TYR B CE1    1 
ATOM   3112 C CE2    . TYR B 1 48  ? 250.575 169.415 151.612 1.00 82.88  ?  49  TYR B CE2    1 
ATOM   3113 C CZ     . TYR B 1 48  ? 249.546 168.878 152.360 1.00 101.62 ?  49  TYR B CZ     1 
ATOM   3114 O OH     . TYR B 1 48  ? 248.383 168.474 151.742 1.00 97.07  ?  49  TYR B OH     1 
ATOM   3115 N N      . GLN B 1 49  ? 251.980 173.475 153.913 1.00 93.39  ?  50  GLN B N      1 
ATOM   3116 C CA     . GLN B 1 49  ? 251.636 174.400 152.844 1.00 84.00  ?  50  GLN B CA     1 
ATOM   3117 C C      . GLN B 1 49  ? 251.796 175.849 153.282 1.00 77.33  ?  50  GLN B C      1 
ATOM   3118 O O      . GLN B 1 49  ? 251.596 176.192 154.451 1.00 92.01  ?  50  GLN B O      1 
ATOM   3119 C CB     . GLN B 1 49  ? 250.194 174.184 152.368 1.00 78.35  ?  50  GLN B CB     1 
ATOM   3120 C CG     . GLN B 1 49  ? 249.987 172.956 151.508 1.00 89.02  ?  50  GLN B CG     1 
ATOM   3121 C CD     . GLN B 1 49  ? 248.631 172.945 150.832 1.00 88.16  ?  50  GLN B CD     1 
ATOM   3122 O OE1    . GLN B 1 49  ? 247.692 173.601 151.286 1.00 93.67  ?  50  GLN B OE1    1 
ATOM   3123 N NE2    . GLN B 1 49  ? 248.523 172.205 149.736 1.00 100.57 ?  50  GLN B NE2    1 
ATOM   3124 N N      . VAL B 1 50  ? 252.161 176.697 152.319 1.00 79.16  ?  51  VAL B N      1 
ATOM   3125 C CA     . VAL B 1 50  ? 252.020 178.142 152.438 1.00 101.76 ?  51  VAL B CA     1 
ATOM   3126 C C      . VAL B 1 50  ? 250.647 178.523 151.903 1.00 98.38  ?  51  VAL B C      1 
ATOM   3127 O O      . VAL B 1 50  ? 250.093 177.856 151.017 1.00 83.84  ?  51  VAL B O      1 
ATOM   3128 C CB     . VAL B 1 50  ? 253.142 178.886 151.685 1.00 87.40  ?  51  VAL B CB     1 
ATOM   3129 C CG1    . VAL B 1 50  ? 253.124 180.364 152.039 1.00 91.11  ?  51  VAL B CG1    1 
ATOM   3130 C CG2    . VAL B 1 50  ? 254.485 178.274 152.005 1.00 106.19 ?  51  VAL B CG2    1 
ATOM   3131 N N      . ARG B 1 51  ? 250.090 179.604 152.442 1.00 89.26  ?  52  ARG B N      1 
ATOM   3132 C CA     . ARG B 1 51  ? 248.748 180.044 152.099 1.00 91.77  ?  52  ARG B CA     1 
ATOM   3133 C C      . ARG B 1 51  ? 248.753 181.487 151.614 1.00 95.86  ?  52  ARG B C      1 
ATOM   3134 O O      . ARG B 1 51  ? 249.424 182.348 152.191 1.00 89.20  ?  52  ARG B O      1 
ATOM   3135 C CB     . ARG B 1 51  ? 247.810 179.895 153.300 1.00 96.46  ?  52  ARG B CB     1 
ATOM   3136 C CG     . ARG B 1 51  ? 247.564 178.444 153.665 1.00 106.82 ?  52  ARG B CG     1 
ATOM   3137 C CD     . ARG B 1 51  ? 246.315 178.252 154.496 1.00 114.33 ?  52  ARG B CD     1 
ATOM   3138 N NE     . ARG B 1 51  ? 246.107 176.835 154.774 1.00 121.95 ?  52  ARG B NE     1 
ATOM   3139 C CZ     . ARG B 1 51  ? 245.673 175.959 153.874 1.00 122.99 ?  52  ARG B CZ     1 
ATOM   3140 N NH1    . ARG B 1 51  ? 245.397 176.358 152.639 1.00 109.71 ?  52  ARG B NH1    1 
ATOM   3141 N NH2    . ARG B 1 51  ? 245.516 174.685 154.206 1.00 132.33 ?  52  ARG B NH2    1 
ATOM   3142 N N      . ASP B 1 52  ? 248.004 181.741 150.546 1.00 100.97 ?  53  ASP B N      1 
ATOM   3143 C CA     . ASP B 1 52  ? 247.713 183.088 150.080 1.00 102.03 ?  53  ASP B CA     1 
ATOM   3144 C C      . ASP B 1 52  ? 246.225 183.333 150.283 1.00 96.57  ?  53  ASP B C      1 
ATOM   3145 O O      . ASP B 1 52  ? 245.391 182.577 149.771 1.00 91.31  ?  53  ASP B O      1 
ATOM   3146 C CB     . ASP B 1 52  ? 248.095 183.278 148.610 1.00 98.59  ?  53  ASP B CB     1 
ATOM   3147 C CG     . ASP B 1 52  ? 247.962 184.729 148.152 1.00 106.60 ?  53  ASP B CG     1 
ATOM   3148 O OD1    . ASP B 1 52  ? 247.533 185.577 148.966 1.00 104.26 ?  53  ASP B OD1    1 
ATOM   3149 O OD2    . ASP B 1 52  ? 248.270 185.022 146.976 1.00 99.53  ?  53  ASP B OD2    1 
ATOM   3150 N N      . THR B 1 53  ? 245.899 184.366 151.055 1.00 103.65 ?  54  THR B N      1 
ATOM   3151 C CA     . THR B 1 53  ? 244.524 184.797 151.236 1.00 98.31  ?  54  THR B CA     1 
ATOM   3152 C C      . THR B 1 53  ? 244.237 186.141 150.587 1.00 90.23  ?  54  THR B C      1 
ATOM   3153 O O      . THR B 1 53  ? 243.064 186.494 150.426 1.00 93.15  ?  54  THR B O      1 
ATOM   3154 C CB     . THR B 1 53  ? 244.174 184.861 152.729 1.00 91.15  ?  54  THR B CB     1 
ATOM   3155 O OG1    . THR B 1 53  ? 245.202 185.570 153.431 1.00 109.20 ?  54  THR B OG1    1 
ATOM   3156 C CG2    . THR B 1 53  ? 244.048 183.462 153.298 1.00 96.09  ?  54  THR B CG2    1 
ATOM   3157 N N      . ALA B 1 54  ? 245.270 186.890 150.200 1.00 87.85  ?  55  ALA B N      1 
ATOM   3158 C CA     . ALA B 1 54  ? 245.089 188.182 149.542 1.00 99.69  ?  55  ALA B CA     1 
ATOM   3159 C C      . ALA B 1 54  ? 244.702 187.933 148.085 1.00 94.32  ?  55  ALA B C      1 
ATOM   3160 O O      . ALA B 1 54  ? 245.477 188.131 147.146 1.00 107.70 ?  55  ALA B O      1 
ATOM   3161 C CB     . ALA B 1 54  ? 246.351 189.026 149.651 1.00 97.54  ?  55  ALA B CB     1 
ATOM   3162 N N      . ILE B 1 55  ? 243.467 187.474 147.912 1.00 74.55  ?  56  ILE B N      1 
ATOM   3163 C CA     . ILE B 1 55  ? 242.947 187.167 146.587 1.00 74.76  ?  56  ILE B CA     1 
ATOM   3164 C C      . ILE B 1 55  ? 242.578 188.467 145.888 1.00 70.80  ?  56  ILE B C      1 
ATOM   3165 O O      . ILE B 1 55  ? 241.945 189.348 146.480 1.00 92.43  ?  56  ILE B O      1 
ATOM   3166 C CB     . ILE B 1 55  ? 241.743 186.219 146.688 1.00 73.33  ?  56  ILE B CB     1 
ATOM   3167 C CG1    . ILE B 1 55  ? 241.269 185.794 145.296 1.00 82.09  ?  56  ILE B CG1    1 
ATOM   3168 C CG2    . ILE B 1 55  ? 240.618 186.873 147.465 1.00 71.17  ?  56  ILE B CG2    1 
ATOM   3169 C CD1    . ILE B 1 55  ? 240.222 184.687 145.322 1.00 65.33  ?  56  ILE B CD1    1 
ATOM   3170 N N      . GLU B 1 56  ? 242.975 188.588 144.628 1.00 66.51  ?  57  GLU B N      1 
ATOM   3171 C CA     . GLU B 1 56  ? 242.637 189.733 143.795 1.00 81.11  ?  57  GLU B CA     1 
ATOM   3172 C C      . GLU B 1 56  ? 241.455 189.341 142.917 1.00 73.83  ?  57  GLU B C      1 
ATOM   3173 O O      . GLU B 1 56  ? 241.538 188.373 142.154 1.00 71.30  ?  57  GLU B O      1 
ATOM   3174 C CB     . GLU B 1 56  ? 243.842 190.151 142.952 1.00 88.91  ?  57  GLU B CB     1 
ATOM   3175 C CG     . GLU B 1 56  ? 244.986 190.732 143.779 1.00 110.65 ?  57  GLU B CG     1 
ATOM   3176 C CD     . GLU B 1 56  ? 246.083 191.349 142.930 1.00 118.96 ?  57  GLU B CD     1 
ATOM   3177 O OE1    . GLU B 1 56  ? 247.045 191.898 143.511 1.00 117.93 ?  57  GLU B OE1    1 
ATOM   3178 O OE2    . GLU B 1 56  ? 245.989 191.276 141.685 1.00 103.97 ?  57  GLU B OE2    1 
ATOM   3179 N N      . SER B 1 57  ? 240.362 190.087 143.017 1.00 68.27  ?  58  SER B N      1 
ATOM   3180 C CA     . SER B 1 57  ? 239.119 189.699 142.372 1.00 58.77  ?  58  SER B CA     1 
ATOM   3181 C C      . SER B 1 57  ? 238.598 190.811 141.471 1.00 56.52  ?  58  SER B C      1 
ATOM   3182 O O      . SER B 1 57  ? 238.826 191.998 141.715 1.00 68.62  ?  58  SER B O      1 
ATOM   3183 C CB     . SER B 1 57  ? 238.062 189.322 143.409 1.00 48.00  ?  58  SER B CB     1 
ATOM   3184 O OG     . SER B 1 57  ? 236.814 189.079 142.789 1.00 73.48  ?  58  SER B OG     1 
ATOM   3185 N N      . SER B 1 58  ? 237.916 190.401 140.406 1.00 56.42  ?  59  SER B N      1 
ATOM   3186 C CA     . SER B 1 58  ? 237.243 191.296 139.479 1.00 54.14  ?  59  SER B CA     1 
ATOM   3187 C C      . SER B 1 58  ? 235.861 190.732 139.192 1.00 57.83  ?  59  SER B C      1 
ATOM   3188 O O      . SER B 1 58  ? 235.717 189.528 138.952 1.00 59.50  ?  59  SER B O      1 
ATOM   3189 C CB     . SER B 1 58  ? 238.041 191.446 138.176 1.00 58.87  ?  59  SER B CB     1 
ATOM   3190 O OG     . SER B 1 58  ? 237.208 191.846 137.100 1.00 56.53  ?  59  SER B OG     1 
ATOM   3191 N N      . VAL B 1 59  ? 234.851 191.596 139.226 1.00 54.97  ?  60  VAL B N      1 
ATOM   3192 C CA     . VAL B 1 59  ? 233.469 191.191 139.006 1.00 53.98  ?  60  VAL B CA     1 
ATOM   3193 C C      . VAL B 1 59  ? 232.822 192.146 138.015 1.00 52.73  ?  60  VAL B C      1 
ATOM   3194 O O      . VAL B 1 59  ? 232.843 193.365 138.214 1.00 58.45  ?  60  VAL B O      1 
ATOM   3195 C CB     . VAL B 1 59  ? 232.671 191.152 140.323 1.00 44.48  ?  60  VAL B CB     1 
ATOM   3196 C CG1    . VAL B 1 59  ? 231.184 191.023 140.038 1.00 43.36  ?  60  VAL B CG1    1 
ATOM   3197 C CG2    . VAL B 1 59  ? 233.153 189.999 141.183 1.00 48.09  ?  60  VAL B CG2    1 
ATOM   3198 N N      . VAL B 1 60  ? 232.249 191.591 136.951 1.00 49.94  ?  61  VAL B N      1 
ATOM   3199 C CA     . VAL B 1 60  ? 231.423 192.330 136.004 1.00 46.79  ?  61  VAL B CA     1 
ATOM   3200 C C      . VAL B 1 60  ? 230.049 191.678 135.995 1.00 54.53  ?  61  VAL B C      1 
ATOM   3201 O O      . VAL B 1 60  ? 229.946 190.450 135.918 1.00 55.19  ?  61  VAL B O      1 
ATOM   3202 C CB     . VAL B 1 60  ? 232.040 192.331 134.591 1.00 49.90  ?  61  VAL B CB     1 
ATOM   3203 C CG1    . VAL B 1 60  ? 231.125 193.034 133.612 1.00 53.83  ?  61  VAL B CG1    1 
ATOM   3204 C CG2    . VAL B 1 60  ? 233.410 192.993 134.604 1.00 49.83  ?  61  VAL B CG2    1 
ATOM   3205 N N      . THR B 1 61  ? 228.997 192.486 136.078 1.00 45.07  ?  62  THR B N      1 
ATOM   3206 C CA     . THR B 1 61  ? 227.644 191.950 136.130 1.00 47.74  ?  62  THR B CA     1 
ATOM   3207 C C      . THR B 1 61  ? 226.798 192.557 135.023 1.00 45.82  ?  62  THR B C      1 
ATOM   3208 O O      . THR B 1 61  ? 227.101 193.627 134.491 1.00 49.19  ?  62  THR B O      1 
ATOM   3209 C CB     . THR B 1 61  ? 226.963 192.208 137.479 1.00 52.77  ?  62  THR B CB     1 
ATOM   3210 O OG1    . THR B 1 61  ? 226.783 193.620 137.661 1.00 56.92  ?  62  THR B OG1    1 
ATOM   3211 C CG2    . THR B 1 61  ? 227.801 191.637 138.615 1.00 49.34  ?  62  THR B CG2    1 
ATOM   3212 N N      . LYS B 1 62  ? 225.734 191.846 134.668 1.00 46.06  ?  63  LYS B N      1 
ATOM   3213 C CA     . LYS B 1 62  ? 224.789 192.364 133.688 1.00 46.16  ?  63  LYS B CA     1 
ATOM   3214 C C      . LYS B 1 62  ? 223.428 191.744 133.953 1.00 53.37  ?  63  LYS B C      1 
ATOM   3215 O O      . LYS B 1 62  ? 223.330 190.528 134.126 1.00 51.32  ?  63  LYS B O      1 
ATOM   3216 C CB     . LYS B 1 62  ? 225.258 192.058 132.263 1.00 47.00  ?  63  LYS B CB     1 
ATOM   3217 C CG     . LYS B 1 62  ? 224.441 192.726 131.190 1.00 45.88  ?  63  LYS B CG     1 
ATOM   3218 C CD     . LYS B 1 62  ? 224.967 192.369 129.814 1.00 56.31  ?  63  LYS B CD     1 
ATOM   3219 C CE     . LYS B 1 62  ? 225.937 193.424 129.315 1.00 46.42  ?  63  LYS B CE     1 
ATOM   3220 N NZ     . LYS B 1 62  ? 226.491 193.082 127.981 1.00 45.34  ?  63  LYS B NZ     1 
ATOM   3221 N N      . VAL B 1 63  ? 222.391 192.571 134.000 1.00 50.67  ?  64  VAL B N      1 
ATOM   3222 C CA     . VAL B 1 63  ? 221.041 192.088 134.264 1.00 50.45  ?  64  VAL B CA     1 
ATOM   3223 C C      . VAL B 1 63  ? 220.251 192.102 132.966 1.00 57.08  ?  64  VAL B C      1 
ATOM   3224 O O      . VAL B 1 63  ? 220.474 192.938 132.082 1.00 54.25  ?  64  VAL B O      1 
ATOM   3225 C CB     . VAL B 1 63  ? 220.337 192.924 135.352 1.00 49.68  ?  64  VAL B CB     1 
ATOM   3226 C CG1    . VAL B 1 63  ? 218.917 192.425 135.562 1.00 50.41  ?  64  VAL B CG1    1 
ATOM   3227 C CG2    . VAL B 1 63  ? 221.118 192.859 136.644 1.00 47.06  ?  64  VAL B CG2    1 
ATOM   3228 N N      . LYS B 1 64  ? 219.329 191.152 132.837 1.00 58.53  ?  65  LYS B N      1 
ATOM   3229 C CA     . LYS B 1 64  ? 218.442 191.104 131.686 1.00 60.24  ?  65  LYS B CA     1 
ATOM   3230 C C      . LYS B 1 64  ? 217.028 190.817 132.161 1.00 57.36  ?  65  LYS B C      1 
ATOM   3231 O O      . LYS B 1 64  ? 216.821 190.141 133.174 1.00 53.66  ?  65  LYS B O      1 
ATOM   3232 C CB     . LYS B 1 64  ? 218.880 190.051 130.658 1.00 45.72  ?  65  LYS B CB     1 
ATOM   3233 C CG     . LYS B 1 64  ? 220.201 190.383 129.991 1.00 60.73  ?  65  LYS B CG     1 
ATOM   3234 C CD     . LYS B 1 64  ? 220.372 189.678 128.656 1.00 46.91  ?  65  LYS B CD     1 
ATOM   3235 C CE     . LYS B 1 64  ? 221.724 190.021 128.029 1.00 76.44  ?  65  LYS B CE     1 
ATOM   3236 N NZ     . LYS B 1 64  ? 221.834 191.437 127.535 1.00 53.97  ?  65  LYS B NZ     1 
ATOM   3237 N N      . GLY B 1 65  ? 216.065 191.346 131.427 1.00 52.74  ?  66  GLY B N      1 
ATOM   3238 C CA     . GLY B 1 65  ? 214.658 191.149 131.721 1.00 59.64  ?  66  GLY B CA     1 
ATOM   3239 C C      . GLY B 1 65  ? 213.868 192.418 131.473 1.00 65.93  ?  66  GLY B C      1 
ATOM   3240 O O      . GLY B 1 65  ? 214.388 193.535 131.501 1.00 63.26  ?  66  GLY B O      1 
ATOM   3241 N N      . SER B 1 66  ? 212.577 192.241 131.217 1.00 58.30  ?  67  SER B N      1 
ATOM   3242 C CA     . SER B 1 66  ? 211.671 193.355 131.008 1.00 56.69  ?  67  SER B CA     1 
ATOM   3243 C C      . SER B 1 66  ? 210.462 193.187 131.905 1.00 59.82  ?  67  SER B C      1 
ATOM   3244 O O      . SER B 1 66  ? 210.034 192.066 132.195 1.00 70.00  ?  67  SER B O      1 
ATOM   3245 C CB     . SER B 1 66  ? 211.214 193.459 129.554 1.00 81.05  ?  67  SER B CB     1 
ATOM   3246 O OG     . SER B 1 66  ? 212.234 194.001 128.743 1.00 87.42  ?  67  SER B OG     1 
ATOM   3247 N N      . GLY B 1 67  ? 209.912 194.316 132.342 1.00 65.22  ?  68  GLY B N      1 
ATOM   3248 C CA     . GLY B 1 67  ? 208.752 194.292 133.204 1.00 74.82  ?  68  GLY B CA     1 
ATOM   3249 C C      . GLY B 1 67  ? 207.765 195.360 132.786 1.00 83.80  ?  68  GLY B C      1 
ATOM   3250 O O      . GLY B 1 67  ? 208.092 196.284 132.042 1.00 79.17  ?  68  GLY B O      1 
ATOM   3251 N N      . LEU B 1 68  ? 206.540 195.211 133.268 1.00 94.87  ?  69  LEU B N      1 
ATOM   3252 C CA     . LEU B 1 68  ? 205.513 196.224 133.083 1.00 92.33  ?  69  LEU B CA     1 
ATOM   3253 C C      . LEU B 1 68  ? 205.317 196.963 134.397 1.00 87.02  ?  69  LEU B C      1 
ATOM   3254 O O      . LEU B 1 68  ? 205.041 196.342 135.429 1.00 92.10  ?  69  LEU B O      1 
ATOM   3255 C CB     . LEU B 1 68  ? 204.201 195.612 132.598 1.00 94.28  ?  69  LEU B CB     1 
ATOM   3256 C CG     . LEU B 1 68  ? 204.152 195.400 131.085 1.00 105.09 ?  69  LEU B CG     1 
ATOM   3257 C CD1    . LEU B 1 68  ? 204.513 193.964 130.720 1.00 118.81 ?  69  LEU B CD1    1 
ATOM   3258 C CD2    . LEU B 1 68  ? 202.794 195.799 130.521 1.00 112.72 ?  69  LEU B CD2    1 
ATOM   3259 N N      . TYR B 1 69  ? 205.470 198.281 134.355 1.00 86.41  ?  70  TYR B N      1 
ATOM   3260 C CA     . TYR B 1 69  ? 205.269 199.107 135.532 1.00 109.78 ?  70  TYR B CA     1 
ATOM   3261 C C      . TYR B 1 69  ? 204.729 200.449 135.064 1.00 114.24 ?  70  TYR B C      1 
ATOM   3262 O O      . TYR B 1 69  ? 205.215 201.009 134.078 1.00 107.61 ?  70  TYR B O      1 
ATOM   3263 C CB     . TYR B 1 69  ? 206.574 199.281 136.321 1.00 101.91 ?  70  TYR B CB     1 
ATOM   3264 C CG     . TYR B 1 69  ? 206.366 199.600 137.783 1.00 96.83  ?  70  TYR B CG     1 
ATOM   3265 C CD1    . TYR B 1 69  ? 206.124 198.586 138.701 1.00 101.94 ?  70  TYR B CD1    1 
ATOM   3266 C CD2    . TYR B 1 69  ? 206.407 200.907 138.246 1.00 92.27  ?  70  TYR B CD2    1 
ATOM   3267 C CE1    . TYR B 1 69  ? 205.930 198.864 140.042 1.00 99.39  ?  70  TYR B CE1    1 
ATOM   3268 C CE2    . TYR B 1 69  ? 206.214 201.198 139.587 1.00 100.65 ?  70  TYR B CE2    1 
ATOM   3269 C CZ     . TYR B 1 69  ? 205.977 200.172 140.481 1.00 101.16 ?  70  TYR B CZ     1 
ATOM   3270 O OH     . TYR B 1 69  ? 205.784 200.451 141.817 1.00 87.61  ?  70  TYR B OH     1 
ATOM   3271 N N      . ALA B 1 70  ? 203.704 200.945 135.759 1.00 113.85 ?  71  ALA B N      1 
ATOM   3272 C CA     . ALA B 1 70  ? 203.018 202.171 135.359 1.00 123.80 ?  71  ALA B CA     1 
ATOM   3273 C C      . ALA B 1 70  ? 202.502 202.078 133.926 1.00 125.03 ?  71  ALA B C      1 
ATOM   3274 O O      . ALA B 1 70  ? 202.430 203.081 133.212 1.00 121.55 ?  71  ALA B O      1 
ATOM   3275 C CB     . ALA B 1 70  ? 203.925 203.394 135.521 1.00 124.90 ?  71  ALA B CB     1 
ATOM   3276 N N      . ASN B 1 71  ? 202.141 200.867 133.500 1.00 122.38 ?  72  ASN B N      1 
ATOM   3277 C CA     . ASN B 1 71  ? 201.649 200.616 132.146 1.00 134.42 ?  72  ASN B CA     1 
ATOM   3278 C C      . ASN B 1 71  ? 202.674 201.007 131.083 1.00 132.03 ?  72  ASN B C      1 
ATOM   3279 O O      . ASN B 1 71  ? 202.315 201.343 129.952 1.00 133.06 ?  72  ASN B O      1 
ATOM   3280 C CB     . ASN B 1 71  ? 200.322 201.340 131.898 1.00 140.71 ?  72  ASN B CB     1 
ATOM   3281 C CG     . ASN B 1 71  ? 199.302 200.462 131.200 1.00 147.72 ?  72  ASN B CG     1 
ATOM   3282 O OD1    . ASN B 1 71  ? 199.621 199.762 130.238 1.00 147.16 ?  72  ASN B OD1    1 
ATOM   3283 N ND2    . ASN B 1 71  ? 198.065 200.494 131.684 1.00 140.74 ?  72  ASN B ND2    1 
ATOM   3284 N N      . ARG B 1 72  ? 203.958 200.968 131.436 1.00 121.47 ?  73  ARG B N      1 
ATOM   3285 C CA     . ARG B 1 72  ? 205.039 201.127 130.475 1.00 107.61 ?  73  ARG B CA     1 
ATOM   3286 C C      . ARG B 1 72  ? 206.034 199.990 130.663 1.00 103.83 ?  73  ARG B C      1 
ATOM   3287 O O      . ARG B 1 72  ? 206.104 199.367 131.727 1.00 101.89 ?  73  ARG B O      1 
ATOM   3288 C CB     . ARG B 1 72  ? 205.732 202.491 130.613 1.00 111.89 ?  73  ARG B CB     1 
ATOM   3289 C CG     . ARG B 1 72  ? 206.119 202.851 132.036 1.00 125.48 ?  73  ARG B CG     1 
ATOM   3290 C CD     . ARG B 1 72  ? 206.557 204.305 132.162 1.00 120.07 ?  73  ARG B CD     1 
ATOM   3291 N NE     . ARG B 1 72  ? 207.763 204.595 131.391 1.00 123.84 ?  73  ARG B NE     1 
ATOM   3292 C CZ     . ARG B 1 72  ? 208.962 204.086 131.660 1.00 132.92 ?  73  ARG B CZ     1 
ATOM   3293 N NH1    . ARG B 1 72  ? 209.118 203.249 132.676 1.00 130.14 ?  73  ARG B NH1    1 
ATOM   3294 N NH2    . ARG B 1 72  ? 210.005 204.409 130.911 1.00 122.51 ?  73  ARG B NH2    1 
ATOM   3295 N N      . VAL B 1 73  ? 206.799 199.718 129.611 1.00 97.24  ?  74  VAL B N      1 
ATOM   3296 C CA     . VAL B 1 73  ? 207.822 198.680 129.664 1.00 86.78  ?  74  VAL B CA     1 
ATOM   3297 C C      . VAL B 1 73  ? 209.095 199.249 130.274 1.00 91.92  ?  74  VAL B C      1 
ATOM   3298 O O      . VAL B 1 73  ? 209.561 200.328 129.889 1.00 106.98 ?  74  VAL B O      1 
ATOM   3299 C CB     . VAL B 1 73  ? 208.090 198.105 128.266 1.00 90.76  ?  74  VAL B CB     1 
ATOM   3300 C CG1    . VAL B 1 73  ? 209.258 197.136 128.315 1.00 93.21  ?  74  VAL B CG1    1 
ATOM   3301 C CG2    . VAL B 1 73  ? 206.847 197.418 127.731 1.00 89.81  ?  74  VAL B CG2    1 
ATOM   3302 N N      . MET B 1 74  ? 209.653 198.523 131.235 1.00 88.31  ?  75  MET B N      1 
ATOM   3303 C CA     . MET B 1 74  ? 210.909 198.866 131.882 1.00 79.27  ?  75  MET B CA     1 
ATOM   3304 C C      . MET B 1 74  ? 211.936 197.799 131.537 1.00 78.41  ?  75  MET B C      1 
ATOM   3305 O O      . MET B 1 74  ? 211.684 196.601 131.733 1.00 73.29  ?  75  MET B O      1 
ATOM   3306 C CB     . MET B 1 74  ? 210.734 198.965 133.396 1.00 64.44  ?  75  MET B CB     1 
ATOM   3307 C CG     . MET B 1 74  ? 209.556 199.820 133.821 1.00 79.04  ?  75  MET B CG     1 
ATOM   3308 S SD     . MET B 1 74  ? 210.053 201.378 134.567 1.00 100.10 ?  75  MET B SD     1 
ATOM   3309 C CE     . MET B 1 74  ? 210.853 200.792 136.062 1.00 92.55  ?  75  MET B CE     1 
ATOM   3310 N N      . ASP B 1 75  ? 213.082 198.234 131.027 1.00 65.25  ?  76  ASP B N      1 
ATOM   3311 C CA     . ASP B 1 75  ? 214.193 197.356 130.691 1.00 78.47  ?  76  ASP B CA     1 
ATOM   3312 C C      . ASP B 1 75  ? 215.400 197.706 131.560 1.00 72.46  ?  76  ASP B C      1 
ATOM   3313 O O      . ASP B 1 75  ? 215.328 198.558 132.448 1.00 66.62  ?  76  ASP B O      1 
ATOM   3314 C CB     . ASP B 1 75  ? 214.524 197.446 129.196 1.00 72.44  ?  76  ASP B CB     1 
ATOM   3315 C CG     . ASP B 1 75  ? 215.091 198.798 128.795 1.00 79.75  ?  76  ASP B CG     1 
ATOM   3316 O OD1    . ASP B 1 75  ? 215.225 199.681 129.668 1.00 74.72  ?  76  ASP B OD1    1 
ATOM   3317 O OD2    . ASP B 1 75  ? 215.411 198.974 127.599 1.00 93.29  ?  76  ASP B OD2    1 
ATOM   3318 N N      . VAL B 1 76  ? 216.519 197.029 131.295 1.00 65.77  ?  77  VAL B N      1 
ATOM   3319 C CA     . VAL B 1 76  ? 217.675 197.116 132.185 1.00 59.70  ?  77  VAL B CA     1 
ATOM   3320 C C      . VAL B 1 76  ? 218.031 198.570 132.470 1.00 63.98  ?  77  VAL B C      1 
ATOM   3321 O O      . VAL B 1 76  ? 218.336 198.939 133.611 1.00 71.61  ?  77  VAL B O      1 
ATOM   3322 C CB     . VAL B 1 76  ? 218.866 196.339 131.592 1.00 54.74  ?  77  VAL B CB     1 
ATOM   3323 C CG1    . VAL B 1 76  ? 219.492 197.105 130.441 1.00 65.77  ?  77  VAL B CG1    1 
ATOM   3324 C CG2    . VAL B 1 76  ? 219.889 196.038 132.663 1.00 51.72  ?  77  VAL B CG2    1 
ATOM   3325 N N      . SER B 1 77  ? 217.985 199.423 131.446 1.00 62.59  ?  78  SER B N      1 
ATOM   3326 C CA     . SER B 1 77  ? 218.355 200.821 131.631 1.00 53.50  ?  78  SER B CA     1 
ATOM   3327 C C      . SER B 1 77  ? 217.352 201.594 132.476 1.00 59.87  ?  78  SER B C      1 
ATOM   3328 O O      . SER B 1 77  ? 217.675 202.698 132.928 1.00 67.96  ?  78  SER B O      1 
ATOM   3329 C CB     . SER B 1 77  ? 218.514 201.508 130.274 1.00 64.75  ?  78  SER B CB     1 
ATOM   3330 O OG     . SER B 1 77  ? 219.573 200.934 129.528 1.00 68.91  ?  78  SER B OG     1 
ATOM   3331 N N      . ASP B 1 78  ? 216.151 201.057 132.687 1.00 65.17  ?  79  ASP B N      1 
ATOM   3332 C CA     . ASP B 1 78  ? 215.149 201.721 133.512 1.00 63.01  ?  79  ASP B CA     1 
ATOM   3333 C C      . ASP B 1 78  ? 215.258 201.350 134.983 1.00 66.68  ?  79  ASP B C      1 
ATOM   3334 O O      . ASP B 1 78  ? 215.060 202.208 135.849 1.00 78.03  ?  79  ASP B O      1 
ATOM   3335 C CB     . ASP B 1 78  ? 213.737 201.369 133.033 1.00 73.83  ?  79  ASP B CB     1 
ATOM   3336 C CG     . ASP B 1 78  ? 213.466 201.813 131.617 1.00 75.19  ?  79  ASP B CG     1 
ATOM   3337 O OD1    . ASP B 1 78  ? 213.718 202.995 131.298 1.00 75.43  ?  79  ASP B OD1    1 
ATOM   3338 O OD2    . ASP B 1 78  ? 212.987 200.975 130.825 1.00 84.90  ?  79  ASP B OD2    1 
ATOM   3339 N N      . TYR B 1 79  ? 215.570 200.088 135.287 1.00 62.50  ?  80  TYR B N      1 
ATOM   3340 C CA     . TYR B 1 79  ? 215.371 199.565 136.629 1.00 59.16  ?  80  TYR B CA     1 
ATOM   3341 C C      . TYR B 1 79  ? 216.647 199.139 137.341 1.00 63.44  ?  80  TYR B C      1 
ATOM   3342 O O      . TYR B 1 79  ? 216.592 198.869 138.547 1.00 61.96  ?  80  TYR B O      1 
ATOM   3343 C CB     . TYR B 1 79  ? 214.385 198.382 136.600 1.00 54.22  ?  80  TYR B CB     1 
ATOM   3344 C CG     . TYR B 1 79  ? 214.831 197.177 135.796 1.00 64.65  ?  80  TYR B CG     1 
ATOM   3345 C CD1    . TYR B 1 79  ? 215.837 196.339 136.259 1.00 62.37  ?  80  TYR B CD1    1 
ATOM   3346 C CD2    . TYR B 1 79  ? 214.221 196.859 134.590 1.00 74.21  ?  80  TYR B CD2    1 
ATOM   3347 C CE1    . TYR B 1 79  ? 216.238 195.234 135.533 1.00 71.32  ?  80  TYR B CE1    1 
ATOM   3348 C CE2    . TYR B 1 79  ? 214.616 195.752 133.858 1.00 68.17  ?  80  TYR B CE2    1 
ATOM   3349 C CZ     . TYR B 1 79  ? 215.626 194.946 134.333 1.00 73.49  ?  80  TYR B CZ     1 
ATOM   3350 O OH     . TYR B 1 79  ? 216.023 193.848 133.608 1.00 69.84  ?  80  TYR B OH     1 
ATOM   3351 N N      . VAL B 1 80  ? 217.781 199.063 136.650 1.00 53.43  ?  81  VAL B N      1 
ATOM   3352 C CA     . VAL B 1 80  ? 219.058 198.726 137.268 1.00 44.44  ?  81  VAL B CA     1 
ATOM   3353 C C      . VAL B 1 80  ? 219.824 200.010 137.542 1.00 49.73  ?  81  VAL B C      1 
ATOM   3354 O O      . VAL B 1 80  ? 219.966 200.858 136.652 1.00 62.15  ?  81  VAL B O      1 
ATOM   3355 C CB     . VAL B 1 80  ? 219.886 197.788 136.377 1.00 49.22  ?  81  VAL B CB     1 
ATOM   3356 C CG1    . VAL B 1 80  ? 221.288 197.649 136.945 1.00 38.41  ?  81  VAL B CG1    1 
ATOM   3357 C CG2    . VAL B 1 80  ? 219.210 196.434 136.255 1.00 52.72  ?  81  VAL B CG2    1 
ATOM   3358 N N      . THR B 1 81  ? 220.321 200.152 138.766 1.00 39.19  ?  82  THR B N      1 
ATOM   3359 C CA     . THR B 1 81  ? 221.189 201.272 139.108 1.00 50.17  ?  82  THR B CA     1 
ATOM   3360 C C      . THR B 1 81  ? 222.154 200.911 140.235 1.00 58.22  ?  82  THR B C      1 
ATOM   3361 O O      . THR B 1 81  ? 221.779 200.232 141.191 1.00 65.52  ?  82  THR B O      1 
ATOM   3362 C CB     . THR B 1 81  ? 220.371 202.514 139.527 1.00 56.72  ?  82  THR B CB     1 
ATOM   3363 O OG1    . THR B 1 81  ? 221.260 203.556 139.943 1.00 52.20  ?  82  THR B OG1    1 
ATOM   3364 C CG2    . THR B 1 81  ? 219.426 202.179 140.673 1.00 44.25  ?  82  THR B CG2    1 
ATOM   3365 N N      . PRO B 1 82  ? 223.410 201.358 140.116 1.00 52.55  ?  83  PRO B N      1 
ATOM   3366 C CA     . PRO B 1 82  ? 223.901 202.066 138.931 1.00 49.04  ?  83  PRO B CA     1 
ATOM   3367 C C      . PRO B 1 82  ? 224.108 201.136 137.738 1.00 56.98  ?  83  PRO B C      1 
ATOM   3368 O O      . PRO B 1 82  ? 223.975 199.918 137.867 1.00 65.60  ?  83  PRO B O      1 
ATOM   3369 C CB     . PRO B 1 82  ? 225.229 202.653 139.405 1.00 47.00  ?  83  PRO B CB     1 
ATOM   3370 C CG     . PRO B 1 82  ? 225.681 201.720 140.458 1.00 43.07  ?  83  PRO B CG     1 
ATOM   3371 C CD     . PRO B 1 82  ? 224.435 201.278 141.169 1.00 54.76  ?  83  PRO B CD     1 
ATOM   3372 N N      . PRO B 1 83  ? 224.433 201.709 136.577 1.00 56.55  ?  84  PRO B N      1 
ATOM   3373 C CA     . PRO B 1 83  ? 224.455 200.920 135.340 1.00 58.76  ?  84  PRO B CA     1 
ATOM   3374 C C      . PRO B 1 83  ? 225.788 200.286 134.969 1.00 53.07  ?  84  PRO B C      1 
ATOM   3375 O O      . PRO B 1 83  ? 225.804 199.433 134.071 1.00 53.05  ?  84  PRO B O      1 
ATOM   3376 C CB     . PRO B 1 83  ? 224.045 201.961 134.287 1.00 46.03  ?  84  PRO B CB     1 
ATOM   3377 C CG     . PRO B 1 83  ? 224.619 203.233 134.810 1.00 44.65  ?  84  PRO B CG     1 
ATOM   3378 C CD     . PRO B 1 83  ? 224.559 203.153 136.316 1.00 44.04  ?  84  PRO B CD     1 
ATOM   3379 N N      . GLN B 1 84  ? 226.892 200.649 135.621 1.00 53.22  ?  85  GLN B N      1 
ATOM   3380 C CA     . GLN B 1 84  ? 228.198 200.247 135.087 1.00 50.87  ?  85  GLN B CA     1 
ATOM   3381 C C      . GLN B 1 84  ? 228.520 198.763 135.293 1.00 56.82  ?  85  GLN B C      1 
ATOM   3382 O O      . GLN B 1 84  ? 229.656 198.372 134.983 1.00 56.02  ?  85  GLN B O      1 
ATOM   3383 C CB     . GLN B 1 84  ? 229.304 201.108 135.698 1.00 53.83  ?  85  GLN B CB     1 
ATOM   3384 C CG     . GLN B 1 84  ? 229.145 202.603 135.451 1.00 52.70  ?  85  GLN B CG     1 
ATOM   3385 C CD     . GLN B 1 84  ? 228.154 203.251 136.396 1.00 65.27  ?  85  GLN B CD     1 
ATOM   3386 O OE1    . GLN B 1 84  ? 227.575 202.589 137.261 1.00 62.13  ?  85  GLN B OE1    1 
ATOM   3387 N NE2    . GLN B 1 84  ? 227.966 204.556 136.247 1.00 59.38  ?  85  GLN B NE2    1 
ATOM   3388 N N      . GLY B 1 85  ? 227.601 197.938 135.792 1.00 65.73  ?  86  GLY B N      1 
ATOM   3389 C CA     . GLY B 1 85  ? 227.844 196.513 135.917 1.00 42.20  ?  86  GLY B CA     1 
ATOM   3390 C C      . GLY B 1 85  ? 228.965 196.126 136.862 1.00 53.42  ?  86  GLY B C      1 
ATOM   3391 O O      . GLY B 1 85  ? 229.796 195.276 136.524 1.00 53.63  ?  86  GLY B O      1 
ATOM   3392 N N      . THR B 1 86  ? 228.998 196.730 138.052 1.00 63.07  ?  87  THR B N      1 
ATOM   3393 C CA     . THR B 1 86  ? 229.965 196.361 139.076 1.00 57.72  ?  87  THR B CA     1 
ATOM   3394 C C      . THR B 1 86  ? 229.366 195.286 139.981 1.00 55.76  ?  87  THR B C      1 
ATOM   3395 O O      . THR B 1 86  ? 228.299 194.734 139.704 1.00 51.40  ?  87  THR B O      1 
ATOM   3396 C CB     . THR B 1 86  ? 230.389 197.579 139.891 1.00 58.47  ?  87  THR B CB     1 
ATOM   3397 O OG1    . THR B 1 86  ? 229.279 198.038 140.676 1.00 70.30  ?  87  THR B OG1    1 
ATOM   3398 C CG2    . THR B 1 86  ? 230.861 198.697 138.974 1.00 60.98  ?  87  THR B CG2    1 
ATOM   3399 N N      . SER B 1 87  ? 230.042 194.991 141.088 1.00 53.76  ?  88  SER B N      1 
ATOM   3400 C CA     . SER B 1 87  ? 229.599 193.938 141.993 1.00 47.09  ?  88  SER B CA     1 
ATOM   3401 C C      . SER B 1 87  ? 228.462 194.371 142.910 1.00 57.17  ?  88  SER B C      1 
ATOM   3402 O O      . SER B 1 87  ? 227.941 193.536 143.656 1.00 53.67  ?  88  SER B O      1 
ATOM   3403 C CB     . SER B 1 87  ? 230.778 193.441 142.830 1.00 48.56  ?  88  SER B CB     1 
ATOM   3404 O OG     . SER B 1 87  ? 231.360 194.507 143.556 1.00 63.48  ?  88  SER B OG     1 
ATOM   3405 N N      . VAL B 1 88  ? 228.058 195.638 142.872 1.00 53.22  ?  89  VAL B N      1 
ATOM   3406 C CA     . VAL B 1 88  ? 226.926 196.123 143.650 1.00 55.77  ?  89  VAL B CA     1 
ATOM   3407 C C      . VAL B 1 88  ? 226.002 196.893 142.723 1.00 47.41  ?  89  VAL B C      1 
ATOM   3408 O O      . VAL B 1 88  ? 226.442 197.801 142.010 1.00 63.65  ?  89  VAL B O      1 
ATOM   3409 C CB     . VAL B 1 88  ? 227.364 197.002 144.835 1.00 48.61  ?  89  VAL B CB     1 
ATOM   3410 C CG1    . VAL B 1 88  ? 226.147 197.541 145.564 1.00 40.26  ?  89  VAL B CG1    1 
ATOM   3411 C CG2    . VAL B 1 88  ? 228.234 196.199 145.775 1.00 39.81  ?  89  VAL B CG2    1 
ATOM   3412 N N      . PHE B 1 89  ? 224.729 196.516 142.722 1.00 48.15  ?  90  PHE B N      1 
ATOM   3413 C CA     . PHE B 1 89  ? 223.730 197.144 141.876 1.00 50.93  ?  90  PHE B CA     1 
ATOM   3414 C C      . PHE B 1 89  ? 222.370 196.886 142.495 1.00 56.61  ?  90  PHE B C      1 
ATOM   3415 O O      . PHE B 1 89  ? 222.207 195.990 143.327 1.00 49.98  ?  90  PHE B O      1 
ATOM   3416 C CB     . PHE B 1 89  ? 223.787 196.600 140.445 1.00 49.92  ?  90  PHE B CB     1 
ATOM   3417 C CG     . PHE B 1 89  ? 223.597 195.115 140.362 1.00 50.03  ?  90  PHE B CG     1 
ATOM   3418 C CD1    . PHE B 1 89  ? 224.665 194.254 140.579 1.00 42.48  ?  90  PHE B CD1    1 
ATOM   3419 C CD2    . PHE B 1 89  ? 222.351 194.577 140.073 1.00 45.23  ?  90  PHE B CD2    1 
ATOM   3420 C CE1    . PHE B 1 89  ? 224.495 192.881 140.512 1.00 52.90  ?  90  PHE B CE1    1 
ATOM   3421 C CE2    . PHE B 1 89  ? 222.171 193.206 140.002 1.00 48.89  ?  90  PHE B CE2    1 
ATOM   3422 C CZ     . PHE B 1 89  ? 223.244 192.354 140.224 1.00 45.84  ?  90  PHE B CZ     1 
ATOM   3423 N N      . VAL B 1 90  ? 221.393 197.675 142.069 1.00 53.02  ?  91  VAL B N      1 
ATOM   3424 C CA     . VAL B 1 90  ? 220.027 197.571 142.558 1.00 46.62  ?  91  VAL B CA     1 
ATOM   3425 C C      . VAL B 1 90  ? 219.127 197.244 141.379 1.00 58.71  ?  91  VAL B C      1 
ATOM   3426 O O      . VAL B 1 90  ? 219.258 197.838 140.303 1.00 66.22  ?  91  VAL B O      1 
ATOM   3427 C CB     . VAL B 1 90  ? 219.565 198.874 143.242 1.00 54.67  ?  91  VAL B CB     1 
ATOM   3428 C CG1    . VAL B 1 90  ? 218.175 198.699 143.826 1.00 59.74  ?  91  VAL B CG1    1 
ATOM   3429 C CG2    . VAL B 1 90  ? 220.551 199.288 144.313 1.00 63.60  ?  91  VAL B CG2    1 
ATOM   3430 N N      . ILE B 1 91  ? 218.224 196.294 141.579 1.00 59.69  ?  92  ILE B N      1 
ATOM   3431 C CA     . ILE B 1 91  ? 217.092 196.097 140.685 1.00 56.90  ?  92  ILE B CA     1 
ATOM   3432 C C      . ILE B 1 91  ? 215.899 196.764 141.357 1.00 63.29  ?  92  ILE B C      1 
ATOM   3433 O O      . ILE B 1 91  ? 215.428 196.305 142.406 1.00 48.74  ?  92  ILE B O      1 
ATOM   3434 C CB     . ILE B 1 91  ? 216.836 194.610 140.409 1.00 56.24  ?  92  ILE B CB     1 
ATOM   3435 C CG1    . ILE B 1 91  ? 218.065 193.982 139.746 1.00 55.43  ?  92  ILE B CG1    1 
ATOM   3436 C CG2    . ILE B 1 91  ? 215.608 194.437 139.527 1.00 43.45  ?  92  ILE B CG2    1 
ATOM   3437 C CD1    . ILE B 1 91  ? 217.902 192.518 139.397 1.00 42.22  ?  92  ILE B CD1    1 
ATOM   3438 N N      . ILE B 1 92  ? 215.410 197.846 140.756 1.00 51.31  ?  93  ILE B N      1 
ATOM   3439 C CA     . ILE B 1 92  ? 214.328 198.628 141.344 1.00 52.40  ?  93  ILE B CA     1 
ATOM   3440 C C      . ILE B 1 92  ? 213.009 197.906 141.106 1.00 55.26  ?  93  ILE B C      1 
ATOM   3441 O O      . ILE B 1 92  ? 212.600 197.703 139.959 1.00 67.10  ?  93  ILE B O      1 
ATOM   3442 C CB     . ILE B 1 92  ? 214.295 200.047 140.764 1.00 54.52  ?  93  ILE B CB     1 
ATOM   3443 C CG1    . ILE B 1 92  ? 215.607 200.774 141.071 1.00 55.02  ?  93  ILE B CG1    1 
ATOM   3444 C CG2    . ILE B 1 92  ? 213.100 200.810 141.298 1.00 53.84  ?  93  ILE B CG2    1 
ATOM   3445 C CD1    . ILE B 1 92  ? 215.668 202.183 140.530 1.00 43.48  ?  93  ILE B CD1    1 
ATOM   3446 N N      . THR B 1 93  ? 212.340 197.517 142.192 1.00 50.92  ?  94  THR B N      1 
ATOM   3447 C CA     . THR B 1 93  ? 211.106 196.753 142.098 1.00 56.22  ?  94  THR B CA     1 
ATOM   3448 C C      . THR B 1 93  ? 209.861 197.544 142.474 1.00 63.04  ?  94  THR B C      1 
ATOM   3449 O O      . THR B 1 93  ? 208.751 197.022 142.323 1.00 67.55  ?  94  THR B O      1 
ATOM   3450 C CB     . THR B 1 93  ? 211.184 195.505 142.987 1.00 60.33  ?  94  THR B CB     1 
ATOM   3451 O OG1    . THR B 1 93  ? 211.492 195.901 144.328 1.00 61.07  ?  94  THR B OG1    1 
ATOM   3452 C CG2    . THR B 1 93  ? 212.255 194.554 142.481 1.00 52.96  ?  94  THR B CG2    1 
ATOM   3453 N N      . LYS B 1 94  ? 210.001 198.774 142.958 1.00 61.33  ?  95  LYS B N      1 
ATOM   3454 C CA     . LYS B 1 94  ? 208.826 199.542 143.345 1.00 59.30  ?  95  LYS B CA     1 
ATOM   3455 C C      . LYS B 1 94  ? 209.193 201.016 143.351 1.00 63.46  ?  95  LYS B C      1 
ATOM   3456 O O      . LYS B 1 94  ? 210.314 201.371 143.711 1.00 69.02  ?  95  LYS B O      1 
ATOM   3457 C CB     . LYS B 1 94  ? 208.315 199.091 144.718 1.00 58.56  ?  95  LYS B CB     1 
ATOM   3458 C CG     . LYS B 1 94  ? 207.185 199.914 145.297 1.00 66.98  ?  95  LYS B CG     1 
ATOM   3459 C CD     . LYS B 1 94  ? 206.828 199.395 146.684 1.00 67.86  ?  95  LYS B CD     1 
ATOM   3460 C CE     . LYS B 1 94  ? 206.313 200.503 147.583 1.00 76.18  ?  95  LYS B CE     1 
ATOM   3461 N NZ     . LYS B 1 94  ? 206.164 200.045 148.993 1.00 89.99  ?  95  LYS B NZ     1 
ATOM   3462 N N      . MET B 1 95  ? 208.261 201.869 142.931 1.00 70.30  ?  96  MET B N      1 
ATOM   3463 C CA     . MET B 1 95  ? 208.552 203.292 142.838 1.00 71.22  ?  96  MET B CA     1 
ATOM   3464 C C      . MET B 1 95  ? 207.361 204.123 143.290 1.00 65.35  ?  96  MET B C      1 
ATOM   3465 O O      . MET B 1 95  ? 206.204 203.748 143.092 1.00 82.30  ?  96  MET B O      1 
ATOM   3466 C CB     . MET B 1 95  ? 208.953 203.694 141.418 1.00 65.52  ?  96  MET B CB     1 
ATOM   3467 C CG     . MET B 1 95  ? 210.420 203.463 141.124 1.00 76.38  ?  96  MET B CG     1 
ATOM   3468 S SD     . MET B 1 95  ? 210.873 203.922 139.444 1.00 84.36  ?  96  MET B SD     1 
ATOM   3469 C CE     . MET B 1 95  ? 209.795 202.840 138.510 1.00 73.17  ?  96  MET B CE     1 
ATOM   3470 N N      . ILE B 1 96  ? 207.672 205.267 143.893 1.00 73.29  ?  97  ILE B N      1 
ATOM   3471 C CA     . ILE B 1 96  ? 206.699 206.307 144.203 1.00 65.50  ?  97  ILE B CA     1 
ATOM   3472 C C      . ILE B 1 96  ? 207.152 207.552 143.457 1.00 71.42  ?  97  ILE B C      1 
ATOM   3473 O O      . ILE B 1 96  ? 208.214 208.114 143.761 1.00 85.89  ?  97  ILE B O      1 
ATOM   3474 C CB     . ILE B 1 96  ? 206.592 206.572 145.709 1.00 65.78  ?  97  ILE B CB     1 
ATOM   3475 C CG1    . ILE B 1 96  ? 206.064 205.328 146.425 1.00 69.24  ?  97  ILE B CG1    1 
ATOM   3476 C CG2    . ILE B 1 96  ? 205.712 207.783 145.972 1.00 59.07  ?  97  ILE B CG2    1 
ATOM   3477 C CD1    . ILE B 1 96  ? 205.985 205.478 147.925 1.00 76.50  ?  97  ILE B CD1    1 
ATOM   3478 N N      . VAL B 1 97  ? 206.360 207.975 142.473 1.00 69.96  ?  98  VAL B N      1 
ATOM   3479 C CA     . VAL B 1 97  ? 206.753 209.010 141.523 1.00 71.44  ?  98  VAL B CA     1 
ATOM   3480 C C      . VAL B 1 97  ? 206.015 210.304 141.834 1.00 63.13  ?  98  VAL B C      1 
ATOM   3481 O O      . VAL B 1 97  ? 204.832 210.292 142.188 1.00 81.58  ?  98  VAL B O      1 
ATOM   3482 C CB     . VAL B 1 97  ? 206.482 208.566 140.073 1.00 63.09  ?  98  VAL B CB     1 
ATOM   3483 C CG1    . VAL B 1 97  ? 207.119 209.541 139.098 1.00 70.98  ?  98  VAL B CG1    1 
ATOM   3484 C CG2    . VAL B 1 97  ? 207.003 207.160 139.851 1.00 64.22  ?  98  VAL B CG2    1 
ATOM   3485 N N      . THR B 1 98  ? 206.731 211.420 141.715 1.00 65.03  ?  99  THR B N      1 
ATOM   3486 C CA     . THR B 1 98  ? 206.184 212.766 141.878 1.00 67.10  ?  99  THR B CA     1 
ATOM   3487 C C      . THR B 1 98  ? 206.601 213.546 140.635 1.00 73.62  ?  99  THR B C      1 
ATOM   3488 O O      . THR B 1 98  ? 207.747 213.994 140.532 1.00 77.68  ?  99  THR B O      1 
ATOM   3489 C CB     . THR B 1 98  ? 206.685 213.433 143.157 1.00 68.55  ?  99  THR B CB     1 
ATOM   3490 O OG1    . THR B 1 98  ? 206.110 212.785 144.300 1.00 65.03  ?  99  THR B OG1    1 
ATOM   3491 C CG2    . THR B 1 98  ? 206.317 214.910 143.172 1.00 78.58  ?  99  THR B CG2    1 
ATOM   3492 N N      . GLU B 1 99  ? 205.669 213.710 139.701 1.00 82.00  ?  100 GLU B N      1 
ATOM   3493 C CA     . GLU B 1 99  ? 205.983 214.257 138.390 1.00 76.57  ?  100 GLU B CA     1 
ATOM   3494 C C      . GLU B 1 99  ? 206.046 215.780 138.408 1.00 75.54  ?  100 GLU B C      1 
ATOM   3495 O O      . GLU B 1 99  ? 205.369 216.449 139.194 1.00 78.54  ?  100 GLU B O      1 
ATOM   3496 C CB     . GLU B 1 99  ? 204.940 213.808 137.365 1.00 92.73  ?  100 GLU B CB     1 
ATOM   3497 C CG     . GLU B 1 99  ? 204.864 212.308 137.160 1.00 89.83  ?  100 GLU B CG     1 
ATOM   3498 C CD     . GLU B 1 99  ? 205.620 211.856 135.925 1.00 115.62 ?  100 GLU B CD     1 
ATOM   3499 O OE1    . GLU B 1 99  ? 205.530 210.657 135.582 1.00 104.43 ?  100 GLU B OE1    1 
ATOM   3500 O OE2    . GLU B 1 99  ? 206.298 212.701 135.297 1.00 106.92 ?  100 GLU B OE2    1 
ATOM   3501 N N      . ASN B 1 100 ? 206.889 216.320 137.532 1.00 86.83  ?  101 ASN B N      1 
ATOM   3502 C CA     . ASN B 1 100 ? 206.891 217.743 137.197 1.00 94.50  ?  101 ASN B CA     1 
ATOM   3503 C C      . ASN B 1 100 ? 206.931 218.623 138.444 1.00 94.61  ?  101 ASN B C      1 
ATOM   3504 O O      . ASN B 1 100 ? 206.089 219.501 138.647 1.00 107.40 ?  101 ASN B O      1 
ATOM   3505 C CB     . ASN B 1 100 ? 205.690 218.087 136.317 1.00 87.03  ?  101 ASN B CB     1 
ATOM   3506 C CG     . ASN B 1 100 ? 205.648 217.259 135.048 1.00 112.03 ?  101 ASN B CG     1 
ATOM   3507 O OD1    . ASN B 1 100 ? 206.681 216.790 134.568 1.00 115.31 ?  101 ASN B OD1    1 
ATOM   3508 N ND2    . ASN B 1 100 ? 204.453 217.069 134.502 1.00 125.88 ?  101 ASN B ND2    1 
ATOM   3509 N N      . GLN B 1 101 ? 207.923 218.381 139.293 1.00 87.91  ?  102 GLN B N      1 
ATOM   3510 C CA     . GLN B 1 101 ? 208.196 219.302 140.382 1.00 82.22  ?  102 GLN B CA     1 
ATOM   3511 C C      . GLN B 1 101 ? 208.884 220.549 139.845 1.00 84.82  ?  102 GLN B C      1 
ATOM   3512 O O      . GLN B 1 101 ? 209.674 220.490 138.898 1.00 85.80  ?  102 GLN B O      1 
ATOM   3513 C CB     . GLN B 1 101 ? 209.076 218.649 141.449 1.00 91.08  ?  102 GLN B CB     1 
ATOM   3514 C CG     . GLN B 1 101 ? 208.368 217.648 142.344 1.00 77.89  ?  102 GLN B CG     1 
ATOM   3515 C CD     . GLN B 1 101 ? 209.229 217.233 143.517 1.00 76.23  ?  102 GLN B CD     1 
ATOM   3516 O OE1    . GLN B 1 101 ? 210.438 217.042 143.377 1.00 77.32  ?  102 GLN B OE1    1 
ATOM   3517 N NE2    . GLN B 1 101 ? 208.613 217.094 144.684 1.00 66.73  ?  102 GLN B NE2    1 
ATOM   3518 N N      . MET B 1 102 ? 208.568 221.687 140.456 1.00 83.52  ?  103 MET B N      1 
ATOM   3519 C CA     . MET B 1 102 ? 209.205 222.952 140.130 1.00 75.41  ?  103 MET B CA     1 
ATOM   3520 C C      . MET B 1 102 ? 209.512 223.690 141.422 1.00 80.99  ?  103 MET B C      1 
ATOM   3521 O O      . MET B 1 102 ? 208.851 223.488 142.444 1.00 76.05  ?  103 MET B O      1 
ATOM   3522 C CB     . MET B 1 102 ? 208.329 223.834 139.227 1.00 91.40  ?  103 MET B CB     1 
ATOM   3523 C CG     . MET B 1 102 ? 207.887 223.179 137.931 1.00 112.35 ?  103 MET B CG     1 
ATOM   3524 S SD     . MET B 1 102 ? 207.036 224.338 136.846 1.00 110.36 ?  103 MET B SD     1 
ATOM   3525 C CE     . MET B 1 102 ? 208.381 225.442 136.407 1.00 110.33 ?  103 MET B CE     1 
ATOM   3526 N N      . GLN B 1 103 ? 210.529 224.542 141.366 1.00 74.50  ?  104 GLN B N      1 
ATOM   3527 C CA     . GLN B 1 103 ? 210.899 225.337 142.526 1.00 73.24  ?  104 GLN B CA     1 
ATOM   3528 C C      . GLN B 1 103 ? 209.801 226.350 142.832 1.00 83.85  ?  104 GLN B C      1 
ATOM   3529 O O      . GLN B 1 103 ? 209.385 227.115 141.956 1.00 89.94  ?  104 GLN B O      1 
ATOM   3530 C CB     . GLN B 1 103 ? 212.231 226.040 142.270 1.00 78.07  ?  104 GLN B CB     1 
ATOM   3531 C CG     . GLN B 1 103 ? 213.013 226.364 143.528 1.00 93.38  ?  104 GLN B CG     1 
ATOM   3532 C CD     . GLN B 1 103 ? 213.713 225.148 144.099 1.00 100.51 ?  104 GLN B CD     1 
ATOM   3533 O OE1    . GLN B 1 103 ? 214.213 224.298 143.361 1.00 100.09 ?  104 GLN B OE1    1 
ATOM   3534 N NE2    . GLN B 1 103 ? 213.746 225.057 145.422 1.00 106.12 ?  104 GLN B NE2    1 
ATOM   3535 N N      . GLY B 1 104 ? 209.317 226.343 144.073 1.00 79.18  ?  105 GLY B N      1 
ATOM   3536 C CA     . GLY B 1 104 ? 208.278 227.267 144.488 1.00 74.98  ?  105 GLY B CA     1 
ATOM   3537 C C      . GLY B 1 104 ? 207.907 227.170 145.955 1.00 86.77  ?  105 GLY B C      1 
ATOM   3538 O O      . GLY B 1 104 ? 208.722 226.754 146.786 1.00 109.64 ?  105 GLY B O      1 
ATOM   3539 N N      . PHE B 1 105 ? 206.675 227.550 146.286 1.00 88.22  ?  106 PHE B N      1 
ATOM   3540 C CA     . PHE B 1 105 ? 206.148 227.447 147.639 1.00 91.56  ?  106 PHE B CA     1 
ATOM   3541 C C      . PHE B 1 105 ? 204.944 226.519 147.644 1.00 96.50  ?  106 PHE B C      1 
ATOM   3542 O O      . PHE B 1 105 ? 204.182 226.462 146.674 1.00 102.43 ?  106 PHE B O      1 
ATOM   3543 C CB     . PHE B 1 105 ? 205.729 228.816 148.192 1.00 78.34  ?  106 PHE B CB     1 
ATOM   3544 C CG     . PHE B 1 105 ? 206.838 229.828 148.227 1.00 92.32  ?  106 PHE B CG     1 
ATOM   3545 C CD1    . PHE B 1 105 ? 207.163 230.560 147.095 1.00 86.41  ?  106 PHE B CD1    1 
ATOM   3546 C CD2    . PHE B 1 105 ? 207.544 230.062 149.398 1.00 98.18  ?  106 PHE B CD2    1 
ATOM   3547 C CE1    . PHE B 1 105 ? 208.180 231.496 147.127 1.00 99.92  ?  106 PHE B CE1    1 
ATOM   3548 C CE2    . PHE B 1 105 ? 208.563 230.998 149.437 1.00 91.93  ?  106 PHE B CE2    1 
ATOM   3549 C CZ     . PHE B 1 105 ? 208.882 231.716 148.300 1.00 96.85  ?  106 PHE B CZ     1 
ATOM   3550 N N      . CYS B 1 106 ? 204.774 225.786 148.742 1.00 85.06  ?  107 CYS B N      1 
ATOM   3551 C CA     . CYS B 1 106 ? 203.628 224.884 148.804 1.00 98.29  ?  107 CYS B CA     1 
ATOM   3552 C C      . CYS B 1 106 ? 203.526 224.237 150.177 1.00 103.66 ?  107 CYS B C      1 
ATOM   3553 O O      . CYS B 1 106 ? 204.482 224.281 150.959 1.00 110.02 ?  107 CYS B O      1 
ATOM   3554 C CB     . CYS B 1 106 ? 203.709 223.796 147.728 1.00 102.03 ?  107 CYS B CB     1 
ATOM   3555 S SG     . CYS B 1 106 ? 205.183 222.743 147.800 1.00 121.16 ?  107 CYS B SG     1 
ATOM   3556 N N      . PRO B 1 107 ? 202.385 223.634 150.507 1.00 98.43  ?  108 PRO B N      1 
ATOM   3557 C CA     . PRO B 1 107 ? 202.241 222.985 151.812 1.00 114.03 ?  108 PRO B CA     1 
ATOM   3558 C C      . PRO B 1 107 ? 202.724 221.544 151.786 1.00 113.83 ?  108 PRO B C      1 
ATOM   3559 O O      . PRO B 1 107 ? 202.561 220.816 150.804 1.00 100.87 ?  108 PRO B O      1 
ATOM   3560 C CB     . PRO B 1 107 ? 200.726 223.047 152.049 1.00 119.36 ?  108 PRO B CB     1 
ATOM   3561 C CG     . PRO B 1 107 ? 200.159 222.921 150.670 1.00 116.20 ?  108 PRO B CG     1 
ATOM   3562 C CD     . PRO B 1 107 ? 201.120 223.647 149.752 1.00 93.53  ?  108 PRO B CD     1 
ATOM   3563 N N      . GLU B 1 108 ? 203.337 221.137 152.892 1.00 110.24 ?  109 GLU B N      1 
ATOM   3564 C CA     . GLU B 1 108 ? 203.693 219.738 153.068 1.00 112.47 ?  109 GLU B CA     1 
ATOM   3565 C C      . GLU B 1 108 ? 202.433 218.881 153.081 1.00 115.77 ?  109 GLU B C      1 
ATOM   3566 O O      . GLU B 1 108 ? 201.362 219.318 153.510 1.00 130.89 ?  109 GLU B O      1 
ATOM   3567 C CB     . GLU B 1 108 ? 204.487 219.551 154.361 1.00 121.14 ?  109 GLU B CB     1 
ATOM   3568 C CG     . GLU B 1 108 ? 205.155 218.192 154.498 1.00 139.68 ?  109 GLU B CG     1 
ATOM   3569 C CD     . GLU B 1 108 ? 206.145 217.910 153.385 1.00 132.10 ?  109 GLU B CD     1 
ATOM   3570 O OE1    . GLU B 1 108 ? 205.765 217.231 152.407 1.00 117.42 ?  109 GLU B OE1    1 
ATOM   3571 O OE2    . GLU B 1 108 ? 207.301 218.375 153.485 1.00 127.26 ?  109 GLU B OE2    1 
ATOM   3572 N N      . SER B 1 109 ? 202.561 217.650 152.590 1.00 109.44 ?  110 SER B N      1 
ATOM   3573 C CA     . SER B 1 109 ? 201.430 216.735 152.549 1.00 117.77 ?  110 SER B CA     1 
ATOM   3574 C C      . SER B 1 109 ? 201.423 215.739 153.699 1.00 124.24 ?  110 SER B C      1 
ATOM   3575 O O      . SER B 1 109 ? 200.361 215.191 154.014 1.00 120.83 ?  110 SER B O      1 
ATOM   3576 C CB     . SER B 1 109 ? 201.407 215.974 151.216 1.00 119.99 ?  110 SER B CB     1 
ATOM   3577 O OG     . SER B 1 109 ? 202.467 215.036 151.133 1.00 118.06 ?  110 SER B OG     1 
ATOM   3578 N N      . GLU B 1 110 ? 202.566 215.494 154.331 1.00 132.90 ?  111 GLU B N      1 
ATOM   3579 C CA     . GLU B 1 110 ? 202.611 214.564 155.449 1.00 141.49 ?  111 GLU B CA     1 
ATOM   3580 C C      . GLU B 1 110 ? 201.848 215.130 156.642 1.00 145.69 ?  111 GLU B C      1 
ATOM   3581 O O      . GLU B 1 110 ? 201.948 216.319 156.958 1.00 136.94 ?  111 GLU B O      1 
ATOM   3582 C CB     . GLU B 1 110 ? 204.060 214.268 155.837 1.00 130.52 ?  111 GLU B CB     1 
ATOM   3583 N N      . GLU B 1 111 ? 201.075 214.266 157.306 1.00 145.59 ?  112 GLU B N      1 
ATOM   3584 C CA     . GLU B 1 111 ? 200.319 214.687 158.480 1.00 133.94 ?  112 GLU B CA     1 
ATOM   3585 C C      . GLU B 1 111 ? 201.220 215.143 159.622 1.00 142.13 ?  112 GLU B C      1 
ATOM   3586 O O      . GLU B 1 111 ? 200.767 215.898 160.489 1.00 142.57 ?  112 GLU B O      1 
ATOM   3587 C CB     . GLU B 1 111 ? 199.411 213.550 158.955 1.00 125.97 ?  112 GLU B CB     1 
ATOM   3588 N N      . LYS B 1 112 ? 202.483 214.708 159.642 1.00 141.01 ?  113 LYS B N      1 
ATOM   3589 C CA     . LYS B 1 112 ? 203.411 215.100 160.698 1.00 138.41 ?  113 LYS B CA     1 
ATOM   3590 C C      . LYS B 1 112 ? 203.670 216.601 160.735 1.00 145.33 ?  113 LYS B C      1 
ATOM   3591 O O      . LYS B 1 112 ? 204.259 217.086 161.708 1.00 128.67 ?  113 LYS B O      1 
ATOM   3592 C CB     . LYS B 1 112 ? 204.737 214.353 160.532 1.00 127.72 ?  113 LYS B CB     1 
ATOM   3593 N N      . TYR B 1 113 ? 203.252 217.344 159.710 1.00 146.80 ?  114 TYR B N      1 
ATOM   3594 C CA     . TYR B 1 113 ? 203.467 218.783 159.635 1.00 148.21 ?  114 TYR B CA     1 
ATOM   3595 C C      . TYR B 1 113 ? 202.190 219.580 159.883 1.00 157.32 ?  114 TYR B C      1 
ATOM   3596 O O      . TYR B 1 113 ? 202.102 220.744 159.477 1.00 153.24 ?  114 TYR B O      1 
ATOM   3597 C CB     . TYR B 1 113 ? 204.080 219.155 158.284 1.00 145.71 ?  114 TYR B CB     1 
ATOM   3598 C CG     . TYR B 1 113 ? 205.368 218.419 157.974 1.00 151.09 ?  114 TYR B CG     1 
ATOM   3599 C CD1    . TYR B 1 113 ? 205.352 217.103 157.526 1.00 151.80 ?  114 TYR B CD1    1 
ATOM   3600 C CD2    . TYR B 1 113 ? 206.600 219.043 158.128 1.00 146.19 ?  114 TYR B CD2    1 
ATOM   3601 C CE1    . TYR B 1 113 ? 206.527 216.429 157.244 1.00 156.95 ?  114 TYR B CE1    1 
ATOM   3602 C CE2    . TYR B 1 113 ? 207.780 218.377 157.847 1.00 145.68 ?  114 TYR B CE2    1 
ATOM   3603 C CZ     . TYR B 1 113 ? 207.738 217.071 157.406 1.00 158.18 ?  114 TYR B CZ     1 
ATOM   3604 O OH     . TYR B 1 113 ? 208.911 216.407 157.126 1.00 152.72 ?  114 TYR B OH     1 
ATOM   3605 N N      . ARG B 1 114 ? 201.198 218.977 160.537 1.00 161.37 ?  115 ARG B N      1 
ATOM   3606 C CA     . ARG B 1 114 ? 199.952 219.677 160.819 1.00 149.48 ?  115 ARG B CA     1 
ATOM   3607 C C      . ARG B 1 114 ? 200.222 220.918 161.661 1.00 143.92 ?  115 ARG B C      1 
ATOM   3608 O O      . ARG B 1 114 ? 201.005 220.884 162.614 1.00 132.92 ?  115 ARG B O      1 
ATOM   3609 C CB     . ARG B 1 114 ? 198.971 218.754 161.547 1.00 145.55 ?  115 ARG B CB     1 
ATOM   3610 C CG     . ARG B 1 114 ? 197.514 219.176 161.419 1.00 142.32 ?  115 ARG B CG     1 
ATOM   3611 C CD     . ARG B 1 114 ? 196.563 218.207 162.116 1.00 133.14 ?  115 ARG B CD     1 
ATOM   3612 N NE     . ARG B 1 114 ? 196.552 216.878 161.510 1.00 148.29 ?  115 ARG B NE     1 
ATOM   3613 C CZ     . ARG B 1 114 ? 197.113 215.801 162.053 1.00 147.80 ?  115 ARG B CZ     1 
ATOM   3614 N NH1    . ARG B 1 114 ? 197.736 215.889 163.221 1.00 143.28 ?  115 ARG B NH1    1
[truncated: 279,349 more chars]
