# Supplementary material for: Structural insights into the allosteric inhibition of P2X4 receptors
Source: Nat Commun. 2023 Oct 13;14:6437. doi: 10.1038/s41467-023-42164-y (PMC10575874; doi:10.1038/s41467-023-42164-y)
Supplement: Supplementary file 4 — Supplementary Dataset 1 [file 41467_2023_42164_MOESM4_ESM.zip › hP2X1trimer_a111a/hP2X1trimer_a111a_env/templates_101/5svp.cif]

data_5SVP
# 
_entry.id   5SVP 
# 
_audit_conform.dict_name       mmcif_pdbx.dic 
_audit_conform.dict_version    5.329 
_audit_conform.dict_location   http://mmcif.pdb.org/dictionaries/ascii/mmcif_pdbx.dic 
# 
loop_
_database_2.database_id 
_database_2.database_code 
PDB   5SVP         
WWPDB D_1000223218 
# 
loop_
_pdbx_database_related.db_name 
_pdbx_database_related.details 
_pdbx_database_related.db_id 
_pdbx_database_related.content_type 
PDB . 5SVJ unspecified 
PDB . 5SVK unspecified 
PDB . 5SVL unspecified 
PDB . 5SVM unspecified 
PDB . 5SVQ unspecified 
PDB . 5SVR unspecified 
PDB . 5SVS unspecified 
PDB . 5SVT unspecified 
# 
_pdbx_database_status.status_code                     REL 
_pdbx_database_status.status_code_sf                  REL 
_pdbx_database_status.status_code_mr                  ? 
_pdbx_database_status.entry_id                        5SVP 
_pdbx_database_status.recvd_initial_deposition_date   2016-08-07 
_pdbx_database_status.SG_entry                        N 
_pdbx_database_status.deposit_site                    RCSB 
_pdbx_database_status.process_site                    RCSB 
_pdbx_database_status.status_code_cs                  ? 
_pdbx_database_status.methods_development_category    ? 
_pdbx_database_status.pdb_format_compatible           Y 
_pdbx_database_status.status_code_nmr_data            ? 
# 
loop_
_audit_author.name 
_audit_author.pdbx_ordinal 
'Mansoor, S.E.'   1 
'Lu, W.'          2 
'Oosterheert, W.' 3 
'Shekhar, M.'     4 
'Tajkhorshid, E.' 5 
'Gouaux, E.'      6 
# 
_citation.abstract                  ? 
_citation.abstract_id_CAS           ? 
_citation.book_id_ISBN              ? 
_citation.book_publisher            ? 
_citation.book_publisher_city       ? 
_citation.book_title                ? 
_citation.coordinate_linkage        ? 
_citation.country                   UK 
_citation.database_id_Medline       ? 
_citation.details                   ? 
_citation.id                        primary 
_citation.journal_abbrev            Nature 
_citation.journal_id_ASTM           NATUAS 
_citation.journal_id_CSD            0006 
_citation.journal_id_ISSN           1476-4687 
_citation.journal_full              ? 
_citation.journal_issue             ? 
_citation.journal_volume            538 
_citation.language                  ? 
_citation.page_first                66 
_citation.page_last                 71 
_citation.title                     'X-ray structures define human P2X3 receptor gating cycle and antagonist action.' 
_citation.year                      2016 
_citation.database_id_CSD           ? 
_citation.pdbx_database_id_DOI      10.1038/nature19367 
_citation.pdbx_database_id_PubMed   27626375 
_citation.unpublished_flag          ? 
# 
loop_
_citation_author.citation_id 
_citation_author.name 
_citation_author.ordinal 
_citation_author.identifier_ORCID 
primary 'Mansoor, S.E.'   1 ? 
primary 'Lu, W.'          2 ? 
primary 'Oosterheert, W.' 3 ? 
primary 'Shekhar, M.'     4 ? 
primary 'Tajkhorshid, E.' 5 ? 
primary 'Gouaux, E.'      6 ? 
# 
_cell.entry_id           5SVP 
_cell.length_a           172.930 
_cell.length_b           172.930 
_cell.length_c           172.930 
_cell.angle_alpha        90.00 
_cell.angle_beta         90.00 
_cell.angle_gamma        90.00 
_cell.Z_PDB              24 
_cell.pdbx_unique_axis   ? 
# 
_symmetry.entry_id                         5SVP 
_symmetry.space_group_name_H-M             'P 21 3' 
_symmetry.pdbx_full_space_group_name_H-M   ? 
_symmetry.cell_setting                     ? 
_symmetry.Int_Tables_number                198 
# 
loop_
_entity.id 
_entity.type 
_entity.src_method 
_entity.pdbx_description 
_entity.formula_weight 
_entity.pdbx_number_of_molecules 
_entity.pdbx_ec 
_entity.pdbx_mutation 
_entity.pdbx_fragment 
_entity.details 
1 polymer     man 'P2X purinoceptor 3'                                          40723.828 2 ? ? ? ? 
2 non-polymer man 2-acetamido-2-deoxy-beta-D-glucopyranose                      221.208   6 ? ? ? ? 
3 non-polymer syn 
;2-(methylsulfanyl)adenosine 5'-(tetrahydrogen triphosphate)
;
553.273   1 ? ? ? ? 
4 non-polymer syn 'SODIUM ION'                                                  22.990    2 ? ? ? ? 
5 non-polymer syn 2-AMINO-2-HYDROXYMETHYL-PROPANE-1,3-DIOL                      122.143   1 ? ? ? ? 
6 non-polymer syn 1,2-ETHANEDIOL                                                62.068    2 ? ? ? ? 
7 non-polymer man "ADENOSINE-5'-TRIPHOSPHATE"                                   507.181   1 ? ? ? ? 
# 
_entity_name_com.entity_id   1 
_entity_name_com.name        'P2X3,ATP receptor,Purinergic receptor' 
# 
_entity_poly.entity_id                      1 
_entity_poly.type                           'polypeptide(L)' 
_entity_poly.nstd_linkage                   no 
_entity_poly.nstd_monomer                   no 
_entity_poly.pdbx_seq_one_letter_code       
;GSRADFFTYETTKSVVVKSWTIGIINRVVQLLIISYFVGWVFLHEKAYQVRDTAIESSVVTKVKGSGLYANRVMDVSDYV
TPPQGTSVFVIITKMIVTENQMQGFCPESEEKYRCVSDSQCGPERLPGGGILTGRCVNYSSVLRTCEIQGWCPTEVDTVE
TPIMMEAENFTIFIKNSIRFPLFNFEKGNLLPNLTARDMKTCRFHPDKDPFCPILRVGDVVKFAGQDFAKLARTGGVLGI
KIGWVCDLDKAWDQCIPKYSFTRLDSVSEKSSVSPGYNFRFAKYYKMENGSEYRTLLKAFGIRFDVLVYGNAGKFNIIPT
IISSVAAFTSVGVGTVLCDIILLNFLKGADQYKAKKFEEVNET
;
_entity_poly.pdbx_seq_one_letter_code_can   
;GSRADFFTYETTKSVVVKSWTIGIINRVVQLLIISYFVGWVFLHEKAYQVRDTAIESSVVTKVKGSGLYANRVMDVSDYV
TPPQGTSVFVIITKMIVTENQMQGFCPESEEKYRCVSDSQCGPERLPGGGILTGRCVNYSSVLRTCEIQGWCPTEVDTVE
TPIMMEAENFTIFIKNSIRFPLFNFEKGNLLPNLTARDMKTCRFHPDKDPFCPILRVGDVVKFAGQDFAKLARTGGVLGI
KIGWVCDLDKAWDQCIPKYSFTRLDSVSEKSSVSPGYNFRFAKYYKMENGSEYRTLLKAFGIRFDVLVYGNAGKFNIIPT
IISSVAAFTSVGVGTVLCDIILLNFLKGADQYKAKKFEEVNET
;
_entity_poly.pdbx_strand_id                 A,B 
_entity_poly.pdbx_target_identifier         ? 
# 
loop_
_entity_poly_seq.entity_id 
_entity_poly_seq.num 
_entity_poly_seq.mon_id 
_entity_poly_seq.hetero 
1 1   GLY n 
1 2   SER n 
1 3   ARG n 
1 4   ALA n 
1 5   ASP n 
1 6   PHE n 
1 7   PHE n 
1 8   THR n 
1 9   TYR n 
1 10  GLU n 
1 11  THR n 
1 12  THR n 
1 13  LYS n 
1 14  SER n 
1 15  VAL n 
1 16  VAL n 
1 17  VAL n 
1 18  LYS n 
1 19  SER n 
1 20  TRP n 
1 21  THR n 
1 22  ILE n 
1 23  GLY n 
1 24  ILE n 
1 25  ILE n 
1 26  ASN n 
1 27  ARG n 
1 28  VAL n 
1 29  VAL n 
1 30  GLN n 
1 31  LEU n 
1 32  LEU n 
1 33  ILE n 
1 34  ILE n 
1 35  SER n 
1 36  TYR n 
1 37  PHE n 
1 38  VAL n 
1 39  GLY n 
1 40  TRP n 
1 41  VAL n 
1 42  PHE n 
1 43  LEU n 
1 44  HIS n 
1 45  GLU n 
1 46  LYS n 
1 47  ALA n 
1 48  TYR n 
1 49  GLN n 
1 50  VAL n 
1 51  ARG n 
1 52  ASP n 
1 53  THR n 
1 54  ALA n 
1 55  ILE n 
1 56  GLU n 
1 57  SER n 
1 58  SER n 
1 59  VAL n 
1 60  VAL n 
1 61  THR n 
1 62  LYS n 
1 63  VAL n 
1 64  LYS n 
1 65  GLY n 
1 66  SER n 
1 67  GLY n 
1 68  LEU n 
1 69  TYR n 
1 70  ALA n 
1 71  ASN n 
1 72  ARG n 
1 73  VAL n 
1 74  MET n 
1 75  ASP n 
1 76  VAL n 
1 77  SER n 
1 78  ASP n 
1 79  TYR n 
1 80  VAL n 
1 81  THR n 
1 82  PRO n 
1 83  PRO n 
1 84  GLN n 
1 85  GLY n 
1 86  THR n 
1 87  SER n 
1 88  VAL n 
1 89  PHE n 
1 90  VAL n 
1 91  ILE n 
1 92  ILE n 
1 93  THR n 
1 94  LYS n 
1 95  MET n 
1 96  ILE n 
1 97  VAL n 
1 98  THR n 
1 99  GLU n 
1 100 ASN n 
1 101 GLN n 
1 102 MET n 
1 103 GLN n 
1 104 GLY n 
1 105 PHE n 
1 106 CYS n 
1 107 PRO n 
1 108 GLU n 
1 109 SER n 
1 110 GLU n 
1 111 GLU n 
1 112 LYS n 
1 113 TYR n 
1 114 ARG n 
1 115 CYS n 
1 116 VAL n 
1 117 SER n 
1 118 ASP n 
1 119 SER n 
1 120 GLN n 
1 121 CYS n 
1 122 GLY n 
1 123 PRO n 
1 124 GLU n 
1 125 ARG n 
1 126 LEU n 
1 127 PRO n 
1 128 GLY n 
1 129 GLY n 
1 130 GLY n 
1 131 ILE n 
1 132 LEU n 
1 133 THR n 
1 134 GLY n 
1 135 ARG n 
1 136 CYS n 
1 137 VAL n 
1 138 ASN n 
1 139 TYR n 
1 140 SER n 
1 141 SER n 
1 142 VAL n 
1 143 LEU n 
1 144 ARG n 
1 145 THR n 
1 146 CYS n 
1 147 GLU n 
1 148 ILE n 
1 149 GLN n 
1 150 GLY n 
1 151 TRP n 
1 152 CYS n 
1 153 PRO n 
1 154 THR n 
1 155 GLU n 
1 156 VAL n 
1 157 ASP n 
1 158 THR n 
1 159 VAL n 
1 160 GLU n 
1 161 THR n 
1 162 PRO n 
1 163 ILE n 
1 164 MET n 
1 165 MET n 
1 166 GLU n 
1 167 ALA n 
1 168 GLU n 
1 169 ASN n 
1 170 PHE n 
1 171 THR n 
1 172 ILE n 
1 173 PHE n 
1 174 ILE n 
1 175 LYS n 
1 176 ASN n 
1 177 SER n 
1 178 ILE n 
1 179 ARG n 
1 180 PHE n 
1 181 PRO n 
1 182 LEU n 
1 183 PHE n 
1 184 ASN n 
1 185 PHE n 
1 186 GLU n 
1 187 LYS n 
1 188 GLY n 
1 189 ASN n 
1 190 LEU n 
1 191 LEU n 
1 192 PRO n 
1 193 ASN n 
1 194 LEU n 
1 195 THR n 
1 196 ALA n 
1 197 ARG n 
1 198 ASP n 
1 199 MET n 
1 200 LYS n 
1 201 THR n 
1 202 CYS n 
1 203 ARG n 
1 204 PHE n 
1 205 HIS n 
1 206 PRO n 
1 207 ASP n 
1 208 LYS n 
1 209 ASP n 
1 210 PRO n 
1 211 PHE n 
1 212 CYS n 
1 213 PRO n 
1 214 ILE n 
1 215 LEU n 
1 216 ARG n 
1 217 VAL n 
1 218 GLY n 
1 219 ASP n 
1 220 VAL n 
1 221 VAL n 
1 222 LYS n 
1 223 PHE n 
1 224 ALA n 
1 225 GLY n 
1 226 GLN n 
1 227 ASP n 
1 228 PHE n 
1 229 ALA n 
1 230 LYS n 
1 231 LEU n 
1 232 ALA n 
1 233 ARG n 
1 234 THR n 
1 235 GLY n 
1 236 GLY n 
1 237 VAL n 
1 238 LEU n 
1 239 GLY n 
1 240 ILE n 
1 241 LYS n 
1 242 ILE n 
1 243 GLY n 
1 244 TRP n 
1 245 VAL n 
1 246 CYS n 
1 247 ASP n 
1 248 LEU n 
1 249 ASP n 
1 250 LYS n 
1 251 ALA n 
1 252 TRP n 
1 253 ASP n 
1 254 GLN n 
1 255 CYS n 
1 256 ILE n 
1 257 PRO n 
1 258 LYS n 
1 259 TYR n 
1 260 SER n 
1 261 PHE n 
1 262 THR n 
1 263 ARG n 
1 264 LEU n 
1 265 ASP n 
1 266 SER n 
1 267 VAL n 
1 268 SER n 
1 269 GLU n 
1 270 LYS n 
1 271 SER n 
1 272 SER n 
1 273 VAL n 
1 274 SER n 
1 275 PRO n 
1 276 GLY n 
1 277 TYR n 
1 278 ASN n 
1 279 PHE n 
1 280 ARG n 
1 281 PHE n 
1 282 ALA n 
1 283 LYS n 
1 284 TYR n 
1 285 TYR n 
1 286 LYS n 
1 287 MET n 
1 288 GLU n 
1 289 ASN n 
1 290 GLY n 
1 291 SER n 
1 292 GLU n 
1 293 TYR n 
1 294 ARG n 
1 295 THR n 
1 296 LEU n 
1 297 LEU n 
1 298 LYS n 
1 299 ALA n 
1 300 PHE n 
1 301 GLY n 
1 302 ILE n 
1 303 ARG n 
1 304 PHE n 
1 305 ASP n 
1 306 VAL n 
1 307 LEU n 
1 308 VAL n 
1 309 TYR n 
1 310 GLY n 
1 311 ASN n 
1 312 ALA n 
1 313 GLY n 
1 314 LYS n 
1 315 PHE n 
1 316 ASN n 
1 317 ILE n 
1 318 ILE n 
1 319 PRO n 
1 320 THR n 
1 321 ILE n 
1 322 ILE n 
1 323 SER n 
1 324 SER n 
1 325 VAL n 
1 326 ALA n 
1 327 ALA n 
1 328 PHE n 
1 329 THR n 
1 330 SER n 
1 331 VAL n 
1 332 GLY n 
1 333 VAL n 
1 334 GLY n 
1 335 THR n 
1 336 VAL n 
1 337 LEU n 
1 338 CYS n 
1 339 ASP n 
1 340 ILE n 
1 341 ILE n 
1 342 LEU n 
1 343 LEU n 
1 344 ASN n 
1 345 PHE n 
1 346 LEU n 
1 347 LYS n 
1 348 GLY n 
1 349 ALA n 
1 350 ASP n 
1 351 GLN n 
1 352 TYR n 
1 353 LYS n 
1 354 ALA n 
1 355 LYS n 
1 356 LYS n 
1 357 PHE n 
1 358 GLU n 
1 359 GLU n 
1 360 VAL n 
1 361 ASN n 
1 362 GLU n 
1 363 THR n 
# 
_entity_src_gen.entity_id                          1 
_entity_src_gen.pdbx_src_id                        1 
_entity_src_gen.pdbx_alt_source_flag               sample 
_entity_src_gen.pdbx_seq_type                      'Biological sequence' 
_entity_src_gen.pdbx_beg_seq_num                   1 
_entity_src_gen.pdbx_end_seq_num                   363 
_entity_src_gen.gene_src_common_name               Human 
_entity_src_gen.gene_src_genus                     ? 
_entity_src_gen.pdbx_gene_src_gene                 P2RX3 
_entity_src_gen.gene_src_species                   ? 
_entity_src_gen.gene_src_strain                    ? 
_entity_src_gen.gene_src_tissue                    ? 
_entity_src_gen.gene_src_tissue_fraction           ? 
_entity_src_gen.gene_src_details                   ? 
_entity_src_gen.pdbx_gene_src_fragment             ? 
_entity_src_gen.pdbx_gene_src_scientific_name      'Homo sapiens' 
_entity_src_gen.pdbx_gene_src_ncbi_taxonomy_id     9606 
_entity_src_gen.pdbx_gene_src_variant              ? 
_entity_src_gen.pdbx_gene_src_cell_line            ? 
_entity_src_gen.pdbx_gene_src_atcc                 ? 
_entity_src_gen.pdbx_gene_src_organ                ? 
_entity_src_gen.pdbx_gene_src_organelle            ? 
_entity_src_gen.pdbx_gene_src_cell                 ? 
_entity_src_gen.pdbx_gene_src_cellular_location    ? 
_entity_src_gen.host_org_common_name               human 
_entity_src_gen.pdbx_host_org_scientific_name      'Homo sapiens' 
_entity_src_gen.pdbx_host_org_ncbi_taxonomy_id     9606 
_entity_src_gen.host_org_genus                     ? 
_entity_src_gen.pdbx_host_org_gene                 ? 
_entity_src_gen.pdbx_host_org_organ                ? 
_entity_src_gen.host_org_species                   ? 
_entity_src_gen.pdbx_host_org_tissue               ? 
_entity_src_gen.pdbx_host_org_tissue_fraction      ? 
_entity_src_gen.pdbx_host_org_strain               ? 
_entity_src_gen.pdbx_host_org_variant              ? 
_entity_src_gen.pdbx_host_org_cell_line            HEK293 
_entity_src_gen.pdbx_host_org_atcc                 ? 
_entity_src_gen.pdbx_host_org_culture_collection   ? 
_entity_src_gen.pdbx_host_org_cell                 ? 
_entity_src_gen.pdbx_host_org_organelle            ? 
_entity_src_gen.pdbx_host_org_cellular_location    ? 
_entity_src_gen.pdbx_host_org_vector_type          BacMam 
_entity_src_gen.pdbx_host_org_vector               ? 
_entity_src_gen.host_org_details                   ? 
_entity_src_gen.expression_system_id               ? 
_entity_src_gen.plasmid_name                       ? 
_entity_src_gen.plasmid_details                    ? 
_entity_src_gen.pdbx_description                   ? 
# 
_struct_ref.id                         1 
_struct_ref.db_name                    UNP 
_struct_ref.db_code                    P2RX3_HUMAN 
_struct_ref.pdbx_db_accession          P56373 
_struct_ref.pdbx_db_isoform            ? 
_struct_ref.entity_id                  1 
_struct_ref.pdbx_seq_one_letter_code   
;DFFTYETTKSVVVKSWTIGIINRVVQLLIISYFVGWVFLHEKAYQVRDTAIESSVVTKVKGSGLYANRVMDVSDYVTPPQ
GTSVFVIITKMIVTENQMQGFCPESEEKYRCVSDSQCGPERLPGGGILTGRCVNYSSVLRTCEIQGWCPTEVDTVETPIM
MEAENFTIFIKNSIRFPLFNFEKGNLLPNLTARDMKTCRFHPDKDPFCPILRVGDVVKFAGQDFAKLARTGGVLGIKIGW
VCDLDKAWDQCIPKYSFTRLDSVSEKSSVSPGYNFRFAKYYKMENGSEYRTLLKAFGIRFDVLVYGNAGKFNIIPTIISS
VAAFTSVGVGTVLCDIILLNFLKGADQYKAKKFEEVNET
;
_struct_ref.pdbx_align_begin           6 
# 
loop_
_struct_ref_seq.align_id 
_struct_ref_seq.ref_id 
_struct_ref_seq.pdbx_PDB_id_code 
_struct_ref_seq.pdbx_strand_id 
_struct_ref_seq.seq_align_beg 
_struct_ref_seq.pdbx_seq_align_beg_ins_code 
_struct_ref_seq.seq_align_end 
_struct_ref_seq.pdbx_seq_align_end_ins_code 
_struct_ref_seq.pdbx_db_accession 
_struct_ref_seq.db_align_beg 
_struct_ref_seq.pdbx_db_align_beg_ins_code 
_struct_ref_seq.db_align_end 
_struct_ref_seq.pdbx_db_align_end_ins_code 
_struct_ref_seq.pdbx_auth_seq_align_beg 
_struct_ref_seq.pdbx_auth_seq_align_end 
1 1 5SVP A 5 ? 363 ? P56373 6 ? 364 ? 6 364 
2 1 5SVP B 5 ? 363 ? P56373 6 ? 364 ? 6 364 
# 
loop_
_struct_ref_seq_dif.align_id 
_struct_ref_seq_dif.pdbx_pdb_id_code 
_struct_ref_seq_dif.mon_id 
_struct_ref_seq_dif.pdbx_pdb_strand_id 
_struct_ref_seq_dif.seq_num 
_struct_ref_seq_dif.pdbx_pdb_ins_code 
_struct_ref_seq_dif.pdbx_seq_db_name 
_struct_ref_seq_dif.pdbx_seq_db_accession_code 
_struct_ref_seq_dif.db_mon_id 
_struct_ref_seq_dif.pdbx_seq_db_seq_num 
_struct_ref_seq_dif.details 
_struct_ref_seq_dif.pdbx_auth_seq_num 
_struct_ref_seq_dif.pdbx_ordinal 
1 5SVP GLY A 1 ? UNP P56373 ? ? 'expression tag' 2 1 
1 5SVP SER A 2 ? UNP P56373 ? ? 'expression tag' 3 2 
1 5SVP ARG A 3 ? UNP P56373 ? ? 'expression tag' 4 3 
1 5SVP ALA A 4 ? UNP P56373 ? ? 'expression tag' 5 4 
2 5SVP GLY B 1 ? UNP P56373 ? ? 'expression tag' 2 5 
2 5SVP SER B 2 ? UNP P56373 ? ? 'expression tag' 3 6 
2 5SVP ARG B 3 ? UNP P56373 ? ? 'expression tag' 4 7 
2 5SVP ALA B 4 ? UNP P56373 ? ? 'expression tag' 5 8 
# 
loop_
_chem_comp.id 
_chem_comp.type 
_chem_comp.mon_nstd_flag 
_chem_comp.name 
_chem_comp.pdbx_synonyms 
_chem_comp.formula 
_chem_comp.formula_weight 
6AT non-polymer                  . 
;2-(methylsulfanyl)adenosine 5'-(tetrahydrogen triphosphate)
;
"2-methylthio-adenosine-5'-triphosphate" 'C11 H18 N5 O13 P3 S' 553.273 
ALA 'L-peptide linking'          y ALANINE                                                       ? 'C3 H7 N O2'          89.093  
ARG 'L-peptide linking'          y ARGININE                                                      ? 'C6 H15 N4 O2 1'      175.209 
ASN 'L-peptide linking'          y ASPARAGINE                                                    ? 'C4 H8 N2 O3'         132.118 
ASP 'L-peptide linking'          y 'ASPARTIC ACID'                                               ? 'C4 H7 N O4'          133.103 
ATP non-polymer                  . "ADENOSINE-5'-TRIPHOSPHATE"                                   ? 'C10 H16 N5 O13 P3'   507.181 
CYS 'L-peptide linking'          y CYSTEINE                                                      ? 'C3 H7 N O2 S'        121.158 
EDO non-polymer                  . 1,2-ETHANEDIOL                                                'ETHYLENE GLYCOL' 'C2 H6 O2' 
62.068  
GLN 'L-peptide linking'          y GLUTAMINE                                                     ? 'C5 H10 N2 O3'        146.144 
GLU 'L-peptide linking'          y 'GLUTAMIC ACID'                                               ? 'C5 H9 N O4'          147.129 
GLY 'peptide linking'            y GLYCINE                                                       ? 'C2 H5 N O2'          75.067  
HIS 'L-peptide linking'          y HISTIDINE                                                     ? 'C6 H10 N3 O2 1'      156.162 
ILE 'L-peptide linking'          y ISOLEUCINE                                                    ? 'C6 H13 N O2'         131.173 
LEU 'L-peptide linking'          y LEUCINE                                                       ? 'C6 H13 N O2'         131.173 
LYS 'L-peptide linking'          y LYSINE                                                        ? 'C6 H15 N2 O2 1'      147.195 
MET 'L-peptide linking'          y METHIONINE                                                    ? 'C5 H11 N O2 S'       149.211 
NA  non-polymer                  . 'SODIUM ION'                                                  ? 'Na 1'                22.990  
NAG 'D-saccharide, beta linking' . 2-acetamido-2-deoxy-beta-D-glucopyranose                      ? 'C8 H15 N O6'         221.208 
PHE 'L-peptide linking'          y PHENYLALANINE                                                 ? 'C9 H11 N O2'         165.189 
PRO 'L-peptide linking'          y PROLINE                                                       ? 'C5 H9 N O2'          115.130 
SER 'L-peptide linking'          y SERINE                                                        ? 'C3 H7 N O3'          105.093 
THR 'L-peptide linking'          y THREONINE                                                     ? 'C4 H9 N O3'          119.119 
TRP 'L-peptide linking'          y TRYPTOPHAN                                                    ? 'C11 H12 N2 O2'       204.225 
TRS non-polymer                  . 2-AMINO-2-HYDROXYMETHYL-PROPANE-1,3-DIOL                      'TRIS BUFFER' 'C4 H12 N O3 1' 
122.143 
TYR 'L-peptide linking'          y TYROSINE                                                      ? 'C9 H11 N O3'         181.189 
VAL 'L-peptide linking'          y VALINE                                                        ? 'C5 H11 N O2'         117.146 
# 
_exptl.absorpt_coefficient_mu     ? 
_exptl.absorpt_correction_T_max   ? 
_exptl.absorpt_correction_T_min   ? 
_exptl.absorpt_correction_type    ? 
_exptl.absorpt_process_details    ? 
_exptl.entry_id                   5SVP 
_exptl.crystals_number            1 
_exptl.details                    ? 
_exptl.method                     'X-RAY DIFFRACTION' 
_exptl.method_details             ? 
# 
_exptl_crystal.colour                      ? 
_exptl_crystal.density_diffrn              ? 
_exptl_crystal.density_Matthews            5.34 
_exptl_crystal.density_method              ? 
_exptl_crystal.density_percent_sol         76.97 
_exptl_crystal.description                 ? 
_exptl_crystal.F_000                       ? 
_exptl_crystal.id                          1 
_exptl_crystal.preparation                 ? 
_exptl_crystal.size_max                    ? 
_exptl_crystal.size_mid                    ? 
_exptl_crystal.size_min                    ? 
_exptl_crystal.size_rad                    ? 
_exptl_crystal.colour_lustre               ? 
_exptl_crystal.colour_modifier             ? 
_exptl_crystal.colour_primary              ? 
_exptl_crystal.density_meas                ? 
_exptl_crystal.density_meas_esd            ? 
_exptl_crystal.density_meas_gt             ? 
_exptl_crystal.density_meas_lt             ? 
_exptl_crystal.density_meas_temp           ? 
_exptl_crystal.density_meas_temp_esd       ? 
_exptl_crystal.density_meas_temp_gt        ? 
_exptl_crystal.density_meas_temp_lt        ? 
_exptl_crystal.pdbx_crystal_image_url      ? 
_exptl_crystal.pdbx_crystal_image_format   ? 
_exptl_crystal.pdbx_mosaicity              ? 
_exptl_crystal.pdbx_mosaicity_esd          ? 
# 
_exptl_crystal_grow.apparatus       ? 
_exptl_crystal_grow.atmosphere      ? 
_exptl_crystal_grow.crystal_id      1 
_exptl_crystal_grow.details         ? 
_exptl_crystal_grow.method          'VAPOR DIFFUSION, HANGING DROP' 
_exptl_crystal_grow.method_ref      ? 
_exptl_crystal_grow.pH              ? 
_exptl_crystal_grow.pressure        ? 
_exptl_crystal_grow.pressure_esd    ? 
_exptl_crystal_grow.seeding         ? 
_exptl_crystal_grow.seeding_ref     ? 
_exptl_crystal_grow.temp            277.15 
_exptl_crystal_grow.temp_details    ? 
_exptl_crystal_grow.temp_esd        ? 
_exptl_crystal_grow.time            ? 
_exptl_crystal_grow.pdbx_details    
;21% PEG 400,
100 mM Tris, pH 8.0,
325 mM Sodium Acetate,
100 mM NaCl
;
_exptl_crystal_grow.pdbx_pH_range   ? 
# 
_diffrn.ambient_environment    ? 
_diffrn.ambient_temp           100 
_diffrn.ambient_temp_details   ? 
_diffrn.ambient_temp_esd       ? 
_diffrn.crystal_id             1 
_diffrn.crystal_support        ? 
_diffrn.crystal_treatment      ? 
_diffrn.details                ? 
_diffrn.id                     1 
_diffrn.ambient_pressure       ? 
_diffrn.ambient_pressure_esd   ? 
_diffrn.ambient_pressure_gt    ? 
_diffrn.ambient_pressure_lt    ? 
_diffrn.ambient_temp_gt        ? 
_diffrn.ambient_temp_lt        ? 
# 
_diffrn_detector.details                      ? 
_diffrn_detector.detector                     PIXEL 
_diffrn_detector.diffrn_id                    1 
_diffrn_detector.type                         'DECTRIS PILATUS3 S 6M' 
_diffrn_detector.area_resol_mean              ? 
_diffrn_detector.dtime                        ? 
_diffrn_detector.pdbx_frames_total            ? 
_diffrn_detector.pdbx_collection_time_total   ? 
_diffrn_detector.pdbx_collection_date         2014-03-05 
# 
_diffrn_radiation.collimation                      ? 
_diffrn_radiation.diffrn_id                        1 
_diffrn_radiation.filter_edge                      ? 
_diffrn_radiation.inhomogeneity                    ? 
_diffrn_radiation.monochromator                    ? 
_diffrn_radiation.polarisn_norm                    ? 
_diffrn_radiation.polarisn_ratio                   ? 
_diffrn_radiation.probe                            ? 
_diffrn_radiation.type                             ? 
_diffrn_radiation.xray_symbol                      ? 
_diffrn_radiation.wavelength_id                    1 
_diffrn_radiation.pdbx_monochromatic_or_laue_m_l   M 
_diffrn_radiation.pdbx_wavelength_list             ? 
_diffrn_radiation.pdbx_wavelength                  ? 
_diffrn_radiation.pdbx_diffrn_protocol             'SINGLE WAVELENGTH' 
_diffrn_radiation.pdbx_analyzer                    ? 
_diffrn_radiation.pdbx_scattering_type             x-ray 
# 
_diffrn_radiation_wavelength.id           1 
_diffrn_radiation_wavelength.wavelength   1.54980 
_diffrn_radiation_wavelength.wt           1.0 
# 
_diffrn_source.current                     ? 
_diffrn_source.details                     ? 
_diffrn_source.diffrn_id                   1 
_diffrn_source.power                       ? 
_diffrn_source.size                        ? 
_diffrn_source.source                      SYNCHROTRON 
_diffrn_source.target                      ? 
_diffrn_source.type                        'APS BEAMLINE 24-ID-C' 
_diffrn_source.voltage                     ? 
_diffrn_source.take-off_angle              ? 
_diffrn_source.pdbx_wavelength_list        1.54980 
_diffrn_source.pdbx_wavelength             ? 
_diffrn_source.pdbx_synchrotron_beamline   24-ID-C 
_diffrn_source.pdbx_synchrotron_site       APS 
# 
_reflns.B_iso_Wilson_estimate            ? 
_reflns.entry_id                         5SVP 
_reflns.data_reduction_details           ? 
_reflns.data_reduction_method            ? 
_reflns.d_resolution_high                3.298 
_reflns.d_resolution_low                 50 
_reflns.details                          ? 
_reflns.limit_h_max                      ? 
_reflns.limit_h_min                      ? 
_reflns.limit_k_max                      ? 
_reflns.limit_k_min                      ? 
_reflns.limit_l_max                      ? 
_reflns.limit_l_min                      ? 
_reflns.number_all                       ? 
_reflns.number_obs                       50272 
_reflns.observed_criterion               ? 
_reflns.observed_criterion_F_max         ? 
_reflns.observed_criterion_F_min         ? 
_reflns.observed_criterion_I_max         ? 
_reflns.observed_criterion_I_min         ? 
_reflns.observed_criterion_sigma_F       ? 
_reflns.observed_criterion_sigma_I       ? 
_reflns.percent_possible_obs             99.9 
_reflns.R_free_details                   ? 
_reflns.Rmerge_F_all                     ? 
_reflns.Rmerge_F_obs                     ? 
_reflns.Friedel_coverage                 ? 
_reflns.number_gt                        ? 
_reflns.threshold_expression             ? 
_reflns.pdbx_redundancy                  5.82 
_reflns.pdbx_Rmerge_I_obs                ? 
_reflns.pdbx_Rmerge_I_all                ? 
_reflns.pdbx_Rsym_value                  ? 
_reflns.pdbx_netI_over_av_sigmaI         ? 
_reflns.pdbx_netI_over_sigmaI            11.75 
_reflns.pdbx_res_netI_over_av_sigmaI_2   ? 
_reflns.pdbx_res_netI_over_sigmaI_2      ? 
_reflns.pdbx_chi_squared                 ? 
_reflns.pdbx_scaling_rejects             ? 
_reflns.pdbx_d_res_high_opt              ? 
_reflns.pdbx_d_res_low_opt               ? 
_reflns.pdbx_d_res_opt_method            ? 
_reflns.phase_calculation_details        ? 
_reflns.pdbx_Rrim_I_all                  ? 
_reflns.pdbx_Rpim_I_all                  ? 
_reflns.pdbx_d_opt                       ? 
_reflns.pdbx_number_measured_all         ? 
_reflns.pdbx_diffrn_id                   1 
_reflns.pdbx_ordinal                     1 
_reflns.pdbx_CC_half                     ? 
_reflns.pdbx_R_split                     ? 
# 
_reflns_shell.d_res_high                  . 
_reflns_shell.d_res_low                   ? 
_reflns_shell.meanI_over_sigI_all         ? 
_reflns_shell.meanI_over_sigI_obs         ? 
_reflns_shell.number_measured_all         ? 
_reflns_shell.number_measured_obs         ? 
_reflns_shell.number_possible             ? 
_reflns_shell.number_unique_all           ? 
_reflns_shell.number_unique_obs           ? 
_reflns_shell.percent_possible_all        ? 
_reflns_shell.percent_possible_obs        ? 
_reflns_shell.Rmerge_F_all                ? 
_reflns_shell.Rmerge_F_obs                ? 
_reflns_shell.Rmerge_I_all                ? 
_reflns_shell.Rmerge_I_obs                ? 
_reflns_shell.meanI_over_sigI_gt          ? 
_reflns_shell.meanI_over_uI_all           ? 
_reflns_shell.meanI_over_uI_gt            ? 
_reflns_shell.number_measured_gt          ? 
_reflns_shell.number_unique_gt            ? 
_reflns_shell.percent_possible_gt         ? 
_reflns_shell.Rmerge_F_gt                 ? 
_reflns_shell.Rmerge_I_gt                 ? 
_reflns_shell.pdbx_redundancy             ? 
_reflns_shell.pdbx_Rsym_value             ? 
_reflns_shell.pdbx_chi_squared            ? 
_reflns_shell.pdbx_netI_over_sigmaI_all   ? 
_reflns_shell.pdbx_netI_over_sigmaI_obs   ? 
_reflns_shell.pdbx_Rrim_I_all             ? 
_reflns_shell.pdbx_Rpim_I_all             ? 
_reflns_shell.pdbx_rejects                ? 
_reflns_shell.pdbx_ordinal                1 
_reflns_shell.pdbx_diffrn_id              1 
_reflns_shell.pdbx_CC_half                ? 
_reflns_shell.pdbx_R_split                ? 
# 
_refine.pdbx_refine_id                           'X-RAY DIFFRACTION' 
_refine.entry_id                                 5SVP 
_refine.pdbx_diffrn_id                           1 
_refine.pdbx_TLS_residual_ADP_flag               ? 
_refine.ls_number_reflns_obs                     50267 
_refine.ls_number_reflns_all                     ? 
_refine.pdbx_ls_sigma_I                          ? 
_refine.pdbx_ls_sigma_F                          1.21 
_refine.pdbx_data_cutoff_high_absF               ? 
_refine.pdbx_data_cutoff_low_absF                ? 
_refine.pdbx_data_cutoff_high_rms_absF           ? 
_refine.ls_d_res_low                             47.962 
_refine.ls_d_res_high                            3.298 
_refine.ls_percent_reflns_obs                    99.84 
_refine.ls_R_factor_obs                          0.2037 
_refine.ls_R_factor_all                          ? 
_refine.ls_R_factor_R_work                       0.2025 
_refine.ls_R_factor_R_free                       0.2268 
_refine.ls_R_factor_R_free_error                 ? 
_refine.ls_R_factor_R_free_error_details         ? 
_refine.ls_percent_reflns_R_free                 5.00 
_refine.ls_number_reflns_R_free                  2511 
_refine.ls_number_parameters                     ? 
_refine.ls_number_restraints                     ? 
_refine.occupancy_min                            ? 
_refine.occupancy_max                            ? 
_refine.correlation_coeff_Fo_to_Fc               ? 
_refine.correlation_coeff_Fo_to_Fc_free          ? 
_refine.B_iso_mean                               ? 
_refine.aniso_B[1][1]                            ? 
_refine.aniso_B[2][2]                            ? 
_refine.aniso_B[3][3]                            ? 
_refine.aniso_B[1][2]                            ? 
_refine.aniso_B[1][3]                            ? 
_refine.aniso_B[2][3]                            ? 
_refine.solvent_model_details                    'FLAT BULK SOLVENT MODEL' 
_refine.solvent_model_param_ksol                 ? 
_refine.solvent_model_param_bsol                 ? 
_refine.pdbx_solvent_vdw_probe_radii             1.11 
_refine.pdbx_solvent_ion_probe_radii             ? 
_refine.pdbx_solvent_shrinkage_radii             0.90 
_refine.pdbx_ls_cross_valid_method               'FREE R-VALUE' 
_refine.details                                  ? 
_refine.pdbx_starting_model                      ? 
_refine.pdbx_method_to_determine_struct          'MOLECULAR REPLACEMENT' 
_refine.pdbx_isotropic_thermal_model             ? 
_refine.pdbx_stereochemistry_target_values       ML 
_refine.pdbx_stereochem_target_val_spec_case     ? 
_refine.pdbx_R_Free_selection_details            ? 
_refine.pdbx_overall_ESU_R                       ? 
_refine.pdbx_overall_ESU_R_Free                  ? 
_refine.overall_SU_ML                            0.45 
_refine.pdbx_overall_phase_error                 23.27 
_refine.overall_SU_B                             ? 
_refine.overall_SU_R_Cruickshank_DPI             ? 
_refine.pdbx_overall_SU_R_free_Cruickshank_DPI   ? 
_refine.pdbx_overall_SU_R_Blow_DPI               ? 
_refine.pdbx_overall_SU_R_free_Blow_DPI          ? 
# 
_refine_hist.pdbx_refine_id                   'X-RAY DIFFRACTION' 
_refine_hist.cycle_id                         LAST 
_refine_hist.pdbx_number_atoms_protein        4928 
_refine_hist.pdbx_number_atoms_nucleic_acid   0 
_refine_hist.pdbx_number_atoms_ligand         166 
_refine_hist.number_atoms_solvent             0 
_refine_hist.number_atoms_total               5094 
_refine_hist.d_res_high                       3.298 
_refine_hist.d_res_low                        47.962 
# 
loop_
_refine_ls_restr.type 
_refine_ls_restr.dev_ideal 
_refine_ls_restr.dev_ideal_target 
_refine_ls_restr.weight 
_refine_ls_restr.number 
_refine_ls_restr.pdbx_refine_id 
_refine_ls_restr.pdbx_restraint_function 
f_bond_d           0.003  ? ? 5221 'X-RAY DIFFRACTION' ? 
f_angle_d          0.731  ? ? 7120 'X-RAY DIFFRACTION' ? 
f_dihedral_angle_d 15.467 ? ? 3067 'X-RAY DIFFRACTION' ? 
f_chiral_restr     0.047  ? ? 819  'X-RAY DIFFRACTION' ? 
f_plane_restr      0.004  ? ? 889  'X-RAY DIFFRACTION' ? 
# 
loop_
_refine_ls_shell.pdbx_refine_id 
_refine_ls_shell.pdbx_total_number_of_bins_used 
_refine_ls_shell.d_res_high 
_refine_ls_shell.d_res_low 
_refine_ls_shell.number_reflns_R_work 
_refine_ls_shell.R_factor_R_work 
_refine_ls_shell.percent_reflns_obs 
_refine_ls_shell.R_factor_R_free 
_refine_ls_shell.R_factor_R_free_error 
_refine_ls_shell.percent_reflns_R_free 
_refine_ls_shell.number_reflns_R_free 
_refine_ls_shell.number_reflns_all 
_refine_ls_shell.R_factor_all 
'X-RAY DIFFRACTION' . 3.2982 3.3617  2583 0.3691 98.00  0.3793 . . 139 . . 
'X-RAY DIFFRACTION' . 3.3617 3.4303  2646 0.3063 100.00 0.3490 . . 139 . . 
'X-RAY DIFFRACTION' . 3.4303 3.5048  2690 0.2825 100.00 0.2714 . . 143 . . 
'X-RAY DIFFRACTION' . 3.5048 3.5863  2638 0.2537 100.00 0.2940 . . 140 . . 
'X-RAY DIFFRACTION' . 3.5863 3.6760  2660 0.2405 100.00 0.2756 . . 141 . . 
'X-RAY DIFFRACTION' . 3.6760 3.7753  2659 0.2355 100.00 0.2489 . . 138 . . 
'X-RAY DIFFRACTION' . 3.7753 3.8864  2642 0.2284 100.00 0.2790 . . 138 . . 
'X-RAY DIFFRACTION' . 3.8864 4.0118  2682 0.2222 100.00 0.2473 . . 141 . . 
'X-RAY DIFFRACTION' . 4.0118 4.1551  2663 0.2132 100.00 0.2267 . . 139 . . 
'X-RAY DIFFRACTION' . 4.1551 4.3213  2642 0.1651 100.00 0.1757 . . 139 . . 
'X-RAY DIFFRACTION' . 4.3213 4.5179  2675 0.1448 100.00 0.1671 . . 139 . . 
'X-RAY DIFFRACTION' . 4.5179 4.7559  2631 0.1375 100.00 0.1520 . . 138 . . 
'X-RAY DIFFRACTION' . 4.7559 5.0535  2658 0.1476 100.00 0.1637 . . 141 . . 
'X-RAY DIFFRACTION' . 5.0535 5.4432  2682 0.1540 100.00 0.1575 . . 138 . . 
'X-RAY DIFFRACTION' . 5.4432 5.9901  2642 0.1678 100.00 0.2175 . . 137 . . 
'X-RAY DIFFRACTION' . 5.9901 6.8547  2647 0.1951 100.00 0.2005 . . 143 . . 
'X-RAY DIFFRACTION' . 6.8547 8.6280  2664 0.2111 100.00 0.2650 . . 138 . . 
'X-RAY DIFFRACTION' . 8.6280 47.9672 2652 0.2406 100.00 0.2697 . . 140 . . 
# 
_struct.entry_id                     5SVP 
_struct.title                        
;Anomalous sulfur signal reveals the position of agonist 2-methylthio-ATP bound to the ATP-gated human P2X3 ion channel in the desensitized state
;
_struct.pdbx_descriptor              'P2X purinoceptor 3' 
_struct.pdbx_model_details           ? 
_struct.pdbx_formula_weight          ? 
_struct.pdbx_formula_weight_method   ? 
_struct.pdbx_model_type_details      ? 
_struct.pdbx_CASP_flag               N 
# 
_struct_keywords.entry_id        5SVP 
_struct_keywords.text            'Ion Channel, Desensitized State, Anomalous Signal, MEMBRANE PROTEIN' 
_struct_keywords.pdbx_keywords   'MEMBRANE PROTEIN' 
# 
loop_
_struct_asym.id 
_struct_asym.pdbx_blank_PDB_chainid_flag 
_struct_asym.pdbx_modified 
_struct_asym.entity_id 
_struct_asym.details 
A N N 1 ? 
B N N 1 ? 
C N N 2 ? 
D N N 2 ? 
E N N 2 ? 
F N N 3 ? 
G N N 4 ? 
H N N 5 ? 
I N N 6 ? 
J N N 7 ? 
K N N 2 ? 
L N N 2 ? 
M N N 2 ? 
N N N 4 ? 
O N N 6 ? 
# 
loop_
_struct_conf.conf_type_id 
_struct_conf.id 
_struct_conf.pdbx_PDB_helix_id 
_struct_conf.beg_label_comp_id 
_struct_conf.beg_label_asym_id 
_struct_conf.beg_label_seq_id 
_struct_conf.pdbx_beg_PDB_ins_code 
_struct_conf.end_label_comp_id 
_struct_conf.end_label_asym_id 
_struct_conf.end_label_seq_id 
_struct_conf.pdbx_end_PDB_ins_code 
_struct_conf.beg_auth_comp_id 
_struct_conf.beg_auth_asym_id 
_struct_conf.beg_auth_seq_id 
_struct_conf.end_auth_comp_id 
_struct_conf.end_auth_asym_id 
_struct_conf.end_auth_seq_id 
_struct_conf.pdbx_PDB_helix_class 
_struct_conf.details 
_struct_conf.pdbx_PDB_helix_length 
HELX_P HELX_P1  AA1 GLY A 23  ? GLY A 39  ? GLY A 24  GLY A 40  1 ? 17 
HELX_P HELX_P2  AA2 ASP A 75  ? TYR A 79  ? ASP A 76  TYR A 80  1 ? 5  
HELX_P HELX_P3  AA3 GLU A 110 ? ARG A 114 ? GLU A 111 ARG A 115 5 ? 5  
HELX_P HELX_P4  AA4 SER A 117 ? CYS A 121 ? SER A 118 CYS A 122 5 ? 5  
HELX_P HELX_P5  AA5 MET A 164 ? ASN A 169 ? MET A 165 ASN A 170 5 ? 6  
HELX_P HELX_P6  AA6 THR A 195 ? CYS A 202 ? THR A 196 CYS A 203 1 ? 8  
HELX_P HELX_P7  AA7 VAL A 217 ? ALA A 224 ? VAL A 218 ALA A 225 1 ? 8  
HELX_P HELX_P8  AA8 ASP A 227 ? GLY A 235 ? ASP A 228 GLY A 236 1 ? 9  
HELX_P HELX_P9  AA9 ALA A 251 ? CYS A 255 ? ALA A 252 CYS A 256 5 ? 5  
HELX_P HELX_P10 AB1 ASP A 265 ? SER A 271 ? ASP A 266 SER A 272 1 ? 7  
HELX_P HELX_P11 AB2 ASN A 316 ? PHE A 345 ? ASN A 317 PHE A 346 1 ? 30 
HELX_P HELX_P12 AB3 ASN B 26  ? GLY B 39  ? ASN B 27  GLY B 40  1 ? 14 
HELX_P HELX_P13 AB4 ASP B 75  ? TYR B 79  ? ASP B 76  TYR B 80  1 ? 5  
HELX_P HELX_P14 AB5 GLU B 110 ? ARG B 114 ? GLU B 111 ARG B 115 5 ? 5  
HELX_P HELX_P15 AB6 MET B 164 ? ASN B 169 ? MET B 165 ASN B 170 5 ? 6  
HELX_P HELX_P16 AB7 THR B 195 ? CYS B 202 ? THR B 196 CYS B 203 1 ? 8  
HELX_P HELX_P17 AB8 VAL B 217 ? ALA B 224 ? VAL B 218 ALA B 225 1 ? 8  
HELX_P HELX_P18 AB9 ASP B 227 ? GLY B 235 ? ASP B 228 GLY B 236 1 ? 9  
HELX_P HELX_P19 AC1 ALA B 251 ? CYS B 255 ? ALA B 252 CYS B 256 5 ? 5  
HELX_P HELX_P20 AC2 ASP B 265 ? SER B 271 ? ASP B 266 SER B 272 1 ? 7  
HELX_P HELX_P21 AC3 ASN B 316 ? ASN B 344 ? ASN B 317 ASN B 345 1 ? 29 
# 
_struct_conf_type.id          HELX_P 
_struct_conf_type.criteria    ? 
_struct_conf_type.reference   ? 
# 
loop_
_struct_conn.id 
_struct_conn.conn_type_id 
_struct_conn.pdbx_leaving_atom_flag 
_struct_conn.pdbx_PDB_id 
_struct_conn.ptnr1_label_asym_id 
_struct_conn.ptnr1_label_comp_id 
_struct_conn.ptnr1_label_seq_id 
_struct_conn.ptnr1_label_atom_id 
_struct_conn.pdbx_ptnr1_label_alt_id 
_struct_conn.pdbx_ptnr1_PDB_ins_code 
_struct_conn.pdbx_ptnr1_standard_comp_id 
_struct_conn.ptnr1_symmetry 
_struct_conn.ptnr2_label_asym_id 
_struct_conn.ptnr2_label_comp_id 
_struct_conn.ptnr2_label_seq_id 
_struct_conn.ptnr2_label_atom_id 
_struct_conn.pdbx_ptnr2_label_alt_id 
_struct_conn.pdbx_ptnr2_PDB_ins_code 
_struct_conn.ptnr1_auth_asym_id 
_struct_conn.ptnr1_auth_comp_id 
_struct_conn.ptnr1_auth_seq_id 
_struct_conn.ptnr2_auth_asym_id 
_struct_conn.ptnr2_auth_comp_id 
_struct_conn.ptnr2_auth_seq_id 
_struct_conn.ptnr2_symmetry 
_struct_conn.pdbx_ptnr3_label_atom_id 
_struct_conn.pdbx_ptnr3_label_seq_id 
_struct_conn.pdbx_ptnr3_label_comp_id 
_struct_conn.pdbx_ptnr3_label_asym_id 
_struct_conn.pdbx_ptnr3_label_alt_id 
_struct_conn.pdbx_ptnr3_PDB_ins_code 
_struct_conn.details 
_struct_conn.pdbx_dist_value 
_struct_conn.pdbx_value_order 
_struct_conn.pdbx_role 
disulf1  disulf ?   ? A CYS 106 SG  ? ? ? 1_555 A CYS 152 SG ? ? A CYS 107 A CYS 153 1_555 ? ? ? ? ? ? ? 2.035 ? ?               
disulf2  disulf ?   ? A CYS 115 SG  ? ? ? 1_555 A CYS 136 SG ? ? A CYS 116 A CYS 137 1_555 ? ? ? ? ? ? ? 2.033 ? ?               
disulf3  disulf ?   ? A CYS 121 SG  ? ? ? 1_555 A CYS 146 SG ? ? A CYS 122 A CYS 147 1_555 ? ? ? ? ? ? ? 2.032 ? ?               
disulf4  disulf ?   ? A CYS 202 SG  ? ? ? 1_555 A CYS 212 SG ? ? A CYS 203 A CYS 213 1_555 ? ? ? ? ? ? ? 2.032 ? ?               
disulf5  disulf ?   ? A CYS 246 SG  ? ? ? 1_555 A CYS 255 SG ? ? A CYS 247 A CYS 256 1_555 ? ? ? ? ? ? ? 2.032 ? ?               
disulf6  disulf ?   ? B CYS 106 SG  ? ? ? 1_555 B CYS 152 SG ? ? B CYS 107 B CYS 153 1_555 ? ? ? ? ? ? ? 2.038 ? ?               
disulf7  disulf ?   ? B CYS 115 SG  ? ? ? 1_555 B CYS 136 SG ? ? B CYS 116 B CYS 137 1_555 ? ? ? ? ? ? ? 2.033 ? ?               
disulf8  disulf ?   ? B CYS 121 SG  ? ? ? 1_555 B CYS 146 SG ? ? B CYS 122 B CYS 147 1_555 ? ? ? ? ? ? ? 2.026 ? ?               
disulf9  disulf ?   ? B CYS 202 SG  ? ? ? 1_555 B CYS 212 SG ? ? B CYS 203 B CYS 213 1_555 ? ? ? ? ? ? ? 2.041 ? ?               
disulf10 disulf ?   ? B CYS 246 SG  ? ? ? 1_555 B CYS 255 SG ? ? B CYS 247 B CYS 256 1_555 ? ? ? ? ? ? ? 2.026 ? ?               
covale1  covale one ? A ASN 169 ND2 ? ? ? 1_555 C NAG .   C1 ? ? A ASN 170 A NAG 401 1_555 ? ? ? ? ? ? ? 1.431 ? N-Glycosylation 
covale2  covale one ? A ASN 193 ND2 ? ? ? 1_555 D NAG .   C1 ? ? A ASN 194 A NAG 402 1_555 ? ? ? ? ? ? ? 1.435 ? N-Glycosylation 
covale3  covale one ? A ASN 289 ND2 ? ? ? 1_555 E NAG .   C1 ? ? A ASN 290 A NAG 403 1_555 ? ? ? ? ? ? ? 1.434 ? N-Glycosylation 
covale4  covale one ? B ASN 169 ND2 ? ? ? 1_555 K NAG .   C1 ? ? B ASN 170 B NAG 402 1_555 ? ? ? ? ? ? ? 1.446 ? N-Glycosylation 
covale5  covale one ? B ASN 193 ND2 ? ? ? 1_555 L NAG .   C1 ? ? B ASN 194 B NAG 403 1_555 ? ? ? ? ? ? ? 1.509 ? N-Glycosylation 
covale6  covale one ? B ASN 289 ND2 ? ? ? 1_555 M NAG .   C1 ? ? B ASN 290 B NAG 404 1_555 ? ? ? ? ? ? ? 1.438 ? N-Glycosylation 
metalc1  metalc ?   ? F 6AT .   OAI ? ? ? 1_555 G NA  .   NA ? ? A 6AT 404 A NA  405 1_555 ? ? ? ? ? ? ? 2.825 ? ?               
# 
loop_
_struct_conn_type.id 
_struct_conn_type.criteria 
_struct_conn_type.reference 
disulf ? ? 
covale ? ? 
metalc ? ? 
# 
loop_
_struct_mon_prot_cis.pdbx_id 
_struct_mon_prot_cis.label_comp_id 
_struct_mon_prot_cis.label_seq_id 
_struct_mon_prot_cis.label_asym_id 
_struct_mon_prot_cis.label_alt_id 
_struct_mon_prot_cis.pdbx_PDB_ins_code 
_struct_mon_prot_cis.auth_comp_id 
_struct_mon_prot_cis.auth_seq_id 
_struct_mon_prot_cis.auth_asym_id 
_struct_mon_prot_cis.pdbx_label_comp_id_2 
_struct_mon_prot_cis.pdbx_label_seq_id_2 
_struct_mon_prot_cis.pdbx_label_asym_id_2 
_struct_mon_prot_cis.pdbx_PDB_ins_code_2 
_struct_mon_prot_cis.pdbx_auth_comp_id_2 
_struct_mon_prot_cis.pdbx_auth_seq_id_2 
_struct_mon_prot_cis.pdbx_auth_asym_id_2 
_struct_mon_prot_cis.pdbx_PDB_model_num 
_struct_mon_prot_cis.pdbx_omega_angle 
1 THR 81  A . ? THR 82  A PRO 82  A ? PRO 83  A 1 -5.10 
2 CYS 152 A . ? CYS 153 A PRO 153 A ? PRO 154 A 1 -1.23 
3 THR 81  B . ? THR 82  B PRO 82  B ? PRO 83  B 1 -4.47 
4 CYS 152 B . ? CYS 153 B PRO 153 B ? PRO 154 B 1 0.06  
# 
loop_
_struct_sheet.id 
_struct_sheet.type 
_struct_sheet.number_strands 
_struct_sheet.details 
AA1 ? 4 ? 
AA2 ? 4 ? 
AA3 ? 4 ? 
AA4 ? 4 ? 
AA5 ? 3 ? 
AA6 ? 3 ? 
AA7 ? 2 ? 
AA8 ? 4 ? 
AA9 ? 4 ? 
AB1 ? 4 ? 
AB2 ? 4 ? 
AB3 ? 3 ? 
AB4 ? 3 ? 
AB5 ? 2 ? 
# 
loop_
_struct_sheet_order.sheet_id 
_struct_sheet_order.range_id_1 
_struct_sheet_order.range_id_2 
_struct_sheet_order.offset 
_struct_sheet_order.sense 
AA1 1 2 ? anti-parallel 
AA1 2 3 ? anti-parallel 
AA1 3 4 ? anti-parallel 
AA2 1 2 ? anti-parallel 
AA2 2 3 ? anti-parallel 
AA2 3 4 ? anti-parallel 
AA3 1 2 ? anti-parallel 
AA3 2 3 ? anti-parallel 
AA3 3 4 ? anti-parallel 
AA4 1 2 ? anti-parallel 
AA4 2 3 ? parallel      
AA4 3 4 ? anti-parallel 
AA5 1 2 ? anti-parallel 
AA5 2 3 ? anti-parallel 
AA6 1 2 ? anti-parallel 
AA6 2 3 ? anti-parallel 
AA7 1 2 ? anti-parallel 
AA8 1 2 ? anti-parallel 
AA8 2 3 ? anti-parallel 
AA8 3 4 ? anti-parallel 
AA9 1 2 ? anti-parallel 
AA9 2 3 ? anti-parallel 
AA9 3 4 ? anti-parallel 
AB1 1 2 ? anti-parallel 
AB1 2 3 ? anti-parallel 
AB1 3 4 ? anti-parallel 
AB2 1 2 ? anti-parallel 
AB2 2 3 ? parallel      
AB2 3 4 ? anti-parallel 
AB3 1 2 ? anti-parallel 
AB3 2 3 ? anti-parallel 
AB4 1 2 ? anti-parallel 
AB4 2 3 ? anti-parallel 
AB5 1 2 ? anti-parallel 
# 
loop_
_struct_sheet_range.sheet_id 
_struct_sheet_range.id 
_struct_sheet_range.beg_label_comp_id 
_struct_sheet_range.beg_label_asym_id 
_struct_sheet_range.beg_label_seq_id 
_struct_sheet_range.pdbx_beg_PDB_ins_code 
_struct_sheet_range.end_label_comp_id 
_struct_sheet_range.end_label_asym_id 
_struct_sheet_range.end_label_seq_id 
_struct_sheet_range.pdbx_end_PDB_ins_code 
_struct_sheet_range.beg_auth_comp_id 
_struct_sheet_range.beg_auth_asym_id 
_struct_sheet_range.beg_auth_seq_id 
_struct_sheet_range.end_auth_comp_id 
_struct_sheet_range.end_auth_asym_id 
_struct_sheet_range.end_auth_seq_id 
AA1 1 GLY A 130 ? ASN A 138 ? GLY A 131 ASN A 139 
AA1 2 ARG A 144 ? CYS A 152 ? ARG A 145 CYS A 153 
AA1 3 VAL A 88  ? PRO A 107 ? VAL A 89  PRO A 108 
AA1 4 VAL A 80  ? THR A 81  ? VAL A 81  THR A 82  
AA2 1 ARG A 144 ? CYS A 152 ? ARG A 145 CYS A 153 
AA2 2 VAL A 88  ? PRO A 107 ? VAL A 89  PRO A 108 
AA2 3 GLU A 292 ? PHE A 315 ? GLU A 293 PHE A 316 
AA2 4 GLN A 49  ? ASP A 52  ? GLN A 50  ASP A 53  
AA3 1 VAL A 80  ? THR A 81  ? VAL A 81  THR A 82  
AA3 2 VAL A 88  ? PRO A 107 ? VAL A 89  PRO A 108 
AA3 3 GLU A 292 ? PHE A 315 ? GLU A 293 PHE A 316 
AA3 4 ASN A 278 ? LYS A 286 ? ASN A 279 LYS A 287 
AA4 1 ASN A 278 ? LYS A 286 ? ASN A 279 LYS A 287 
AA4 2 GLU A 292 ? PHE A 315 ? GLU A 293 PHE A 316 
AA4 3 GLY A 236 ? ASP A 247 ? GLY A 237 ASP A 248 
AA4 4 LYS A 258 ? ARG A 263 ? LYS A 259 ARG A 264 
AA5 1 GLU A 56  ? LYS A 64  ? GLU A 57  LYS A 65  
AA5 2 THR A 171 ? PHE A 180 ? THR A 172 PHE A 181 
AA5 3 PHE A 185 ? GLY A 188 ? PHE A 186 GLY A 189 
AA6 1 GLU A 56  ? LYS A 64  ? GLU A 57  LYS A 65  
AA6 2 THR A 171 ? PHE A 180 ? THR A 172 PHE A 181 
AA6 3 ILE A 214 ? ARG A 216 ? ILE A 215 ARG A 217 
AA7 1 GLY A 67  ? TYR A 69  ? GLY A 68  TYR A 70  
AA7 2 ARG A 72  ? MET A 74  ? ARG A 73  MET A 75  
AA8 1 ILE B 131 ? ASN B 138 ? ILE B 132 ASN B 139 
AA8 2 ARG B 144 ? CYS B 152 ? ARG B 145 CYS B 153 
AA8 3 VAL B 88  ? PRO B 107 ? VAL B 89  PRO B 108 
AA8 4 VAL B 80  ? THR B 81  ? VAL B 81  THR B 82  
AA9 1 ARG B 144 ? CYS B 152 ? ARG B 145 CYS B 153 
AA9 2 VAL B 88  ? PRO B 107 ? VAL B 89  PRO B 108 
AA9 3 GLU B 292 ? PHE B 315 ? GLU B 293 PHE B 316 
AA9 4 GLN B 49  ? ASP B 52  ? GLN B 50  ASP B 53  
AB1 1 VAL B 80  ? THR B 81  ? VAL B 81  THR B 82  
AB1 2 VAL B 88  ? PRO B 107 ? VAL B 89  PRO B 108 
AB1 3 GLU B 292 ? PHE B 315 ? GLU B 293 PHE B 316 
AB1 4 ASN B 278 ? LYS B 286 ? ASN B 279 LYS B 287 
AB2 1 ASN B 278 ? LYS B 286 ? ASN B 279 LYS B 287 
AB2 2 GLU B 292 ? PHE B 315 ? GLU B 293 PHE B 316 
AB2 3 GLY B 236 ? ASP B 247 ? GLY B 237 ASP B 248 
AB2 4 LYS B 258 ? ARG B 263 ? LYS B 259 ARG B 264 
AB3 1 GLU B 56  ? LYS B 64  ? GLU B 57  LYS B 65  
AB3 2 THR B 171 ? PHE B 180 ? THR B 172 PHE B 181 
AB3 3 PHE B 185 ? GLY B 188 ? PHE B 186 GLY B 189 
AB4 1 GLU B 56  ? LYS B 64  ? GLU B 57  LYS B 65  
AB4 2 THR B 171 ? PHE B 180 ? THR B 172 PHE B 181 
AB4 3 ILE B 214 ? ARG B 216 ? ILE B 215 ARG B 217 
AB5 1 GLY B 67  ? TYR B 69  ? GLY B 68  TYR B 70  
AB5 2 ARG B 72  ? MET B 74  ? ARG B 73  MET B 75  
# 
loop_
_pdbx_struct_sheet_hbond.sheet_id 
_pdbx_struct_sheet_hbond.range_id_1 
_pdbx_struct_sheet_hbond.range_id_2 
_pdbx_struct_sheet_hbond.range_1_label_atom_id 
_pdbx_struct_sheet_hbond.range_1_label_comp_id 
_pdbx_struct_sheet_hbond.range_1_label_asym_id 
_pdbx_struct_sheet_hbond.range_1_label_seq_id 
_pdbx_struct_sheet_hbond.range_1_PDB_ins_code 
_pdbx_struct_sheet_hbond.range_1_auth_atom_id 
_pdbx_struct_sheet_hbond.range_1_auth_comp_id 
_pdbx_struct_sheet_hbond.range_1_auth_asym_id 
_pdbx_struct_sheet_hbond.range_1_auth_seq_id 
_pdbx_struct_sheet_hbond.range_2_label_atom_id 
_pdbx_struct_sheet_hbond.range_2_label_comp_id 
_pdbx_struct_sheet_hbond.range_2_label_asym_id 
_pdbx_struct_sheet_hbond.range_2_label_seq_id 
_pdbx_struct_sheet_hbond.range_2_PDB_ins_code 
_pdbx_struct_sheet_hbond.range_2_auth_atom_id 
_pdbx_struct_sheet_hbond.range_2_auth_comp_id 
_pdbx_struct_sheet_hbond.range_2_auth_asym_id 
_pdbx_struct_sheet_hbond.range_2_auth_seq_id 
AA1 1 2 N VAL A 137 ? N VAL A 138 O THR A 145 ? O THR A 146 
AA1 2 3 O CYS A 152 ? O CYS A 153 N MET A 102 ? N MET A 103 
AA1 3 4 O VAL A 90  ? O VAL A 91  N THR A 81  ? N THR A 82  
AA2 1 2 O CYS A 152 ? O CYS A 153 N MET A 102 ? N MET A 103 
AA2 2 3 N GLN A 101 ? N GLN A 102 O ARG A 294 ? O ARG A 295 
AA2 3 4 O LYS A 314 ? O LYS A 315 N VAL A 50  ? N VAL A 51  
AA3 1 2 N THR A 81  ? N THR A 82  O VAL A 90  ? O VAL A 91  
AA3 2 3 N GLN A 101 ? N GLN A 102 O ARG A 294 ? O ARG A 295 
AA3 3 4 O ALA A 299 ? O ALA A 300 N PHE A 279 ? N PHE A 280 
AA4 1 2 N PHE A 279 ? N PHE A 280 O ALA A 299 ? O ALA A 300 
AA4 2 3 O ARG A 303 ? O ARG A 304 N LEU A 238 ? N LEU A 239 
AA4 3 4 N GLY A 243 ? N GLY A 244 O LYS A 258 ? O LYS A 259 
AA5 1 2 N VAL A 60  ? N VAL A 61  O LYS A 175 ? O LYS A 176 
AA5 2 3 N PHE A 180 ? N PHE A 181 O PHE A 185 ? O PHE A 186 
AA6 1 2 N VAL A 60  ? N VAL A 61  O LYS A 175 ? O LYS A 176 
AA6 2 3 N ILE A 172 ? N ILE A 173 O LEU A 215 ? O LEU A 216 
AA7 1 2 N TYR A 69  ? N TYR A 70  O ARG A 72  ? O ARG A 73  
AA8 1 2 N ILE B 131 ? N ILE B 132 O GLN B 149 ? O GLN B 150 
AA8 2 3 O CYS B 152 ? O CYS B 153 N MET B 102 ? N MET B 103 
AA8 3 4 O VAL B 90  ? O VAL B 91  N THR B 81  ? N THR B 82  
AA9 1 2 O CYS B 152 ? O CYS B 153 N MET B 102 ? N MET B 103 
AA9 2 3 N GLN B 101 ? N GLN B 102 O ARG B 294 ? O ARG B 295 
AA9 3 4 O LYS B 314 ? O LYS B 315 N VAL B 50  ? N VAL B 51  
AB1 1 2 N THR B 81  ? N THR B 82  O VAL B 90  ? O VAL B 91  
AB1 2 3 N GLN B 101 ? N GLN B 102 O ARG B 294 ? O ARG B 295 
AB1 3 4 O ALA B 299 ? O ALA B 300 N PHE B 279 ? N PHE B 280 
AB2 1 2 N PHE B 279 ? N PHE B 280 O ALA B 299 ? O ALA B 300 
AB2 2 3 O LEU B 307 ? O LEU B 308 N ILE B 242 ? N ILE B 243 
AB2 3 4 N GLY B 243 ? N GLY B 244 O LYS B 258 ? O LYS B 259 
AB3 1 2 N VAL B 60  ? N VAL B 61  O LYS B 175 ? O LYS B 176 
AB3 2 3 N ILE B 178 ? N ILE B 179 O LYS B 187 ? O LYS B 188 
AB4 1 2 N VAL B 60  ? N VAL B 61  O LYS B 175 ? O LYS B 176 
AB4 2 3 N ILE B 172 ? N ILE B 173 O LEU B 215 ? O LEU B 216 
AB5 1 2 N TYR B 69  ? N TYR B 70  O ARG B 72  ? O ARG B 73  
# 
_atom_sites.entry_id                    5SVP 
_atom_sites.fract_transf_matrix[1][1]   0.005783 
_atom_sites.fract_transf_matrix[1][2]   0.000000 
_atom_sites.fract_transf_matrix[1][3]   0.000000 
_atom_sites.fract_transf_matrix[2][1]   0.000000 
_atom_sites.fract_transf_matrix[2][2]   0.005783 
_atom_sites.fract_transf_matrix[2][3]   0.000000 
_atom_sites.fract_transf_matrix[3][1]   0.000000 
_atom_sites.fract_transf_matrix[3][2]   0.000000 
_atom_sites.fract_transf_matrix[3][3]   0.005783 
_atom_sites.fract_transf_vector[1]      0.00000 
_atom_sites.fract_transf_vector[2]      0.00000 
_atom_sites.fract_transf_vector[3]      0.00000 
# 
loop_
_atom_type.symbol 
C  
H  
N  
NA 
O  
P  
S  
# 
loop_
_atom_site.group_PDB 
_atom_site.id 
_atom_site.type_symbol 
_atom_site.label_atom_id 
_atom_site.label_alt_id 
_atom_site.label_comp_id 
_atom_site.label_asym_id 
_atom_site.label_entity_id 
_atom_site.label_seq_id 
_atom_site.pdbx_PDB_ins_code 
_atom_site.Cartn_x 
_atom_site.Cartn_y 
_atom_site.Cartn_z 
_atom_site.occupancy 
_atom_site.B_iso_or_equiv 
_atom_site.pdbx_formal_charge 
_atom_site.auth_seq_id 
_atom_site.auth_comp_id 
_atom_site.auth_asym_id 
_atom_site.auth_atom_id 
_atom_site.pdbx_PDB_model_num 
ATOM   1    N  N      . GLY A 1 23  ? -14.214 205.108 90.594  1.00 118.99 ? 24  GLY A N      1 
ATOM   2    C  CA     . GLY A 1 23  ? -15.497 204.442 90.464  1.00 158.29 ? 24  GLY A CA     1 
ATOM   3    C  C      . GLY A 1 23  ? -15.637 203.687 89.158  1.00 168.94 ? 24  GLY A C      1 
ATOM   4    O  O      . GLY A 1 23  ? -16.171 202.576 89.124  1.00 155.03 ? 24  GLY A O      1 
ATOM   5    N  N      . ILE A 1 24  ? -15.159 204.300 88.072  1.00 176.80 ? 25  ILE A N      1 
ATOM   6    C  CA     . ILE A 1 24  ? -15.194 203.634 86.775  1.00 166.11 ? 25  ILE A CA     1 
ATOM   7    C  C      . ILE A 1 24  ? -14.142 202.536 86.707  1.00 163.22 ? 25  ILE A C      1 
ATOM   8    O  O      . ILE A 1 24  ? -14.305 201.553 85.972  1.00 160.90 ? 25  ILE A O      1 
ATOM   9    C  CB     . ILE A 1 24  ? -15.012 204.659 85.640  1.00 134.33 ? 25  ILE A CB     1 
ATOM   10   N  N      . ILE A 1 25  ? -13.052 202.676 87.466  1.00 170.75 ? 26  ILE A N      1 
ATOM   11   C  CA     . ILE A 1 25  ? -12.018 201.650 87.482  1.00 172.22 ? 26  ILE A CA     1 
ATOM   12   C  C      . ILE A 1 25  ? -12.553 200.336 88.031  1.00 170.55 ? 26  ILE A C      1 
ATOM   13   O  O      . ILE A 1 25  ? -11.969 199.278 87.778  1.00 171.98 ? 26  ILE A O      1 
ATOM   14   C  CB     . ILE A 1 25  ? -10.787 202.134 88.281  1.00 159.45 ? 26  ILE A CB     1 
ATOM   15   C  CG1    . ILE A 1 25  ? -11.107 202.232 89.774  1.00 152.58 ? 26  ILE A CG1    1 
ATOM   16   C  CG2    . ILE A 1 25  ? -10.290 203.469 87.741  1.00 133.09 ? 26  ILE A CG2    1 
ATOM   17   C  CD1    . ILE A 1 25  ? -10.907 200.936 90.528  1.00 143.59 ? 26  ILE A CD1    1 
ATOM   18   N  N      . ASN A 1 26  ? -13.638 200.376 88.807  1.00 163.72 ? 27  ASN A N      1 
ATOM   19   C  CA     . ASN A 1 26  ? -14.286 199.138 89.226  1.00 164.11 ? 27  ASN A CA     1 
ATOM   20   C  C      . ASN A 1 26  ? -14.827 198.379 88.020  1.00 171.99 ? 27  ASN A C      1 
ATOM   21   O  O      . ASN A 1 26  ? -14.599 197.172 87.871  1.00 165.82 ? 27  ASN A O      1 
ATOM   22   C  CB     . ASN A 1 26  ? -15.404 199.445 90.222  1.00 165.29 ? 27  ASN A CB     1 
ATOM   23   C  CG     . ASN A 1 26  ? -16.293 198.247 90.487  1.00 169.13 ? 27  ASN A CG     1 
ATOM   24   O  OD1    . ASN A 1 26  ? -17.440 198.198 90.040  1.00 159.38 ? 27  ASN A OD1    1 
ATOM   25   N  ND2    . ASN A 1 26  ? -15.763 197.267 91.209  1.00 167.35 ? 27  ASN A ND2    1 
ATOM   26   N  N      . ARG A 1 27  ? -15.551 199.081 87.142  1.00 171.04 ? 28  ARG A N      1 
ATOM   27   C  CA     . ARG A 1 27  ? -16.061 198.461 85.923  1.00 168.33 ? 28  ARG A CA     1 
ATOM   28   C  C      . ARG A 1 27  ? -14.933 198.073 84.975  1.00 165.33 ? 28  ARG A C      1 
ATOM   29   O  O      . ARG A 1 27  ? -15.040 197.065 84.265  1.00 161.16 ? 28  ARG A O      1 
ATOM   30   C  CB     . ARG A 1 27  ? -17.040 199.410 85.233  1.00 165.99 ? 28  ARG A CB     1 
ATOM   31   C  CG     . ARG A 1 27  ? -17.790 200.317 86.197  1.00 159.07 ? 28  ARG A CG     1 
ATOM   32   C  CD     . ARG A 1 27  ? -18.634 199.520 87.178  1.00 149.20 ? 28  ARG A CD     1 
ATOM   33   N  NE     . ARG A 1 27  ? -19.824 198.962 86.543  1.00 161.62 ? 28  ARG A NE     1 
ATOM   34   C  CZ     . ARG A 1 27  ? -20.760 198.270 87.186  1.00 157.40 ? 28  ARG A CZ     1 
ATOM   35   N  NH1    . ARG A 1 27  ? -20.643 198.047 88.488  1.00 142.91 ? 28  ARG A NH1    1 
ATOM   36   N  NH2    . ARG A 1 27  ? -21.812 197.802 86.528  1.00 146.80 ? 28  ARG A NH2    1 
ATOM   37   N  N      . VAL A 1 28  ? -13.849 198.852 84.951  1.00 167.92 ? 29  VAL A N      1 
ATOM   38   C  CA     . VAL A 1 28  ? -12.700 198.501 84.119  1.00 161.23 ? 29  VAL A CA     1 
ATOM   39   C  C      . VAL A 1 28  ? -12.080 197.197 84.602  1.00 153.43 ? 29  VAL A C      1 
ATOM   40   O  O      . VAL A 1 28  ? -11.809 196.283 83.813  1.00 145.01 ? 29  VAL A O      1 
ATOM   41   C  CB     . VAL A 1 28  ? -11.669 199.644 84.110  1.00 152.80 ? 29  VAL A CB     1 
ATOM   42   C  CG1    . VAL A 1 28  ? -10.407 199.210 83.382  1.00 135.78 ? 29  VAL A CG1    1 
ATOM   43   C  CG2    . VAL A 1 28  ? -12.258 200.887 83.465  1.00 151.16 ? 29  VAL A CG2    1 
ATOM   44   N  N      . VAL A 1 29  ? -11.836 197.096 85.910  1.00 151.48 ? 30  VAL A N      1 
ATOM   45   C  CA     . VAL A 1 29  ? -11.284 195.872 86.477  1.00 153.80 ? 30  VAL A CA     1 
ATOM   46   C  C      . VAL A 1 29  ? -12.236 194.709 86.252  1.00 152.49 ? 30  VAL A C      1 
ATOM   47   O  O      . VAL A 1 29  ? -11.802 193.567 86.055  1.00 157.01 ? 30  VAL A O      1 
ATOM   48   C  CB     . VAL A 1 29  ? -10.974 196.066 87.974  1.00 156.09 ? 30  VAL A CB     1 
ATOM   49   C  CG1    . VAL A 1 29  ? -10.521 194.756 88.593  1.00 155.38 ? 30  VAL A CG1    1 
ATOM   50   C  CG2    . VAL A 1 29  ? -9.919  197.144 88.163  1.00 137.38 ? 30  VAL A CG2    1 
ATOM   51   N  N      . GLN A 1 30  ? -13.545 194.970 86.286  1.00 151.66 ? 31  GLN A N      1 
ATOM   52   C  CA     . GLN A 1 30  ? -14.511 193.921 85.981  1.00 163.37 ? 31  GLN A CA     1 
ATOM   53   C  C      . GLN A 1 30  ? -14.372 193.443 84.541  1.00 157.85 ? 31  GLN A C      1 
ATOM   54   O  O      . GLN A 1 30  ? -14.469 192.241 84.267  1.00 145.37 ? 31  GLN A O      1 
ATOM   55   C  CB     . GLN A 1 30  ? -15.930 194.424 86.242  1.00 162.47 ? 31  GLN A CB     1 
ATOM   56   C  CG     . GLN A 1 30  ? -16.261 194.632 87.709  1.00 158.00 ? 31  GLN A CG     1 
ATOM   57   C  CD     . GLN A 1 30  ? -17.661 195.172 87.915  1.00 167.72 ? 31  GLN A CD     1 
ATOM   58   O  OE1    . GLN A 1 30  ? -18.196 195.881 87.062  1.00 168.98 ? 31  GLN A OE1    1 
ATOM   59   N  NE2    . GLN A 1 30  ? -18.264 194.839 89.051  1.00 159.35 ? 31  GLN A NE2    1 
ATOM   60   N  N      . LEU A 1 31  ? -14.144 194.367 83.605  1.00 159.80 ? 32  LEU A N      1 
ATOM   61   C  CA     . LEU A 1 31  ? -13.984 193.968 82.210  1.00 153.07 ? 32  LEU A CA     1 
ATOM   62   C  C      . LEU A 1 31  ? -12.672 193.225 81.985  1.00 155.54 ? 32  LEU A C      1 
ATOM   63   O  O      . LEU A 1 31  ? -12.611 192.299 81.168  1.00 159.69 ? 32  LEU A O      1 
ATOM   64   C  CB     . LEU A 1 31  ? -14.076 195.187 81.294  1.00 150.86 ? 32  LEU A CB     1 
ATOM   65   C  CG     . LEU A 1 31  ? -14.113 194.847 79.803  1.00 140.71 ? 32  LEU A CG     1 
ATOM   66   C  CD1    . LEU A 1 31  ? -15.332 193.993 79.476  1.00 131.99 ? 32  LEU A CD1    1 
ATOM   67   C  CD2    . LEU A 1 31  ? -14.096 196.113 78.964  1.00 116.62 ? 32  LEU A CD2    1 
ATOM   68   N  N      . LEU A 1 32  ? -11.605 193.626 82.683  1.00 152.47 ? 33  LEU A N      1 
ATOM   69   C  CA     . LEU A 1 32  ? -10.328 192.930 82.544  1.00 152.39 ? 33  LEU A CA     1 
ATOM   70   C  C      . LEU A 1 32  ? -10.380 191.537 83.163  1.00 149.44 ? 33  LEU A C      1 
ATOM   71   O  O      . LEU A 1 32  ? -9.806  190.587 82.616  1.00 152.38 ? 33  LEU A O      1 
ATOM   72   C  CB     . LEU A 1 32  ? -9.208  193.758 83.174  1.00 143.26 ? 33  LEU A CB     1 
ATOM   73   C  CG     . LEU A 1 32  ? -8.575  194.830 82.284  1.00 140.38 ? 33  LEU A CG     1 
ATOM   74   C  CD1    . LEU A 1 32  ? -9.630  195.783 81.742  1.00 129.11 ? 33  LEU A CD1    1 
ATOM   75   C  CD2    . LEU A 1 32  ? -7.503  195.591 83.045  1.00 111.39 ? 33  LEU A CD2    1 
ATOM   76   N  N      . ILE A 1 33  ? -11.059 191.395 84.302  1.00 146.72 ? 34  ILE A N      1 
ATOM   77   C  CA     . ILE A 1 33  ? -11.217 190.081 84.919  1.00 143.82 ? 34  ILE A CA     1 
ATOM   78   C  C      . ILE A 1 33  ? -12.091 189.186 84.050  1.00 144.12 ? 34  ILE A C      1 
ATOM   79   O  O      . ILE A 1 33  ? -11.753 188.025 83.790  1.00 148.17 ? 34  ILE A O      1 
ATOM   80   C  CB     . ILE A 1 33  ? -11.786 190.217 86.342  1.00 138.97 ? 34  ILE A CB     1 
ATOM   81   C  CG1    . ILE A 1 33  ? -10.765 190.893 87.258  1.00 142.07 ? 34  ILE A CG1    1 
ATOM   82   C  CG2    . ILE A 1 33  ? -12.179 188.856 86.888  1.00 132.51 ? 34  ILE A CG2    1 
ATOM   83   C  CD1    . ILE A 1 33  ? -11.258 191.116 88.667  1.00 142.32 ? 34  ILE A CD1    1 
ATOM   84   N  N      . ILE A 1 34  ? -13.231 189.708 83.594  1.00 144.51 ? 35  ILE A N      1 
ATOM   85   C  CA     . ILE A 1 34  ? -14.141 188.908 82.779  1.00 148.01 ? 35  ILE A CA     1 
ATOM   86   C  C      . ILE A 1 34  ? -13.475 188.506 81.470  1.00 150.68 ? 35  ILE A C      1 
ATOM   87   O  O      . ILE A 1 34  ? -13.597 187.361 81.018  1.00 153.99 ? 35  ILE A O      1 
ATOM   88   C  CB     . ILE A 1 34  ? -15.451 189.680 82.531  1.00 153.27 ? 35  ILE A CB     1 
ATOM   89   C  CG1    . ILE A 1 34  ? -16.186 189.927 83.849  1.00 152.92 ? 35  ILE A CG1    1 
ATOM   90   C  CG2    . ILE A 1 34  ? -16.341 188.927 81.553  1.00 147.62 ? 35  ILE A CG2    1 
ATOM   91   C  CD1    . ILE A 1 34  ? -16.730 188.669 84.485  1.00 150.11 ? 35  ILE A CD1    1 
ATOM   92   N  N      . SER A 1 35  ? -12.754 189.439 80.844  1.00 149.79 ? 36  SER A N      1 
ATOM   93   C  CA     . SER A 1 35  ? -12.098 189.142 79.574  1.00 146.70 ? 36  SER A CA     1 
ATOM   94   C  C      . SER A 1 35  ? -10.948 188.161 79.757  1.00 135.28 ? 36  SER A C      1 
ATOM   95   O  O      . SER A 1 35  ? -10.790 187.225 78.965  1.00 143.76 ? 36  SER A O      1 
ATOM   96   C  CB     . SER A 1 35  ? -11.606 190.435 78.924  1.00 138.31 ? 36  SER A CB     1 
ATOM   97   O  OG     . SER A 1 35  ? -10.643 191.079 79.739  1.00 134.37 ? 36  SER A OG     1 
ATOM   98   N  N      . TYR A 1 36  ? -10.128 188.359 80.789  1.00 133.04 ? 37  TYR A N      1 
ATOM   99   C  CA     . TYR A 1 36  ? -9.000  187.463 81.019  1.00 132.55 ? 37  TYR A CA     1 
ATOM   100  C  C      . TYR A 1 36  ? -9.477  186.058 81.367  1.00 131.63 ? 37  TYR A C      1 
ATOM   101  O  O      . TYR A 1 36  ? -9.111  185.080 80.705  1.00 136.90 ? 37  TYR A O      1 
ATOM   102  C  CB     . TYR A 1 36  ? -8.106  188.024 82.126  1.00 133.01 ? 37  TYR A CB     1 
ATOM   103  C  CG     . TYR A 1 36  ? -7.033  187.068 82.599  1.00 137.18 ? 37  TYR A CG     1 
ATOM   104  C  CD1    . TYR A 1 36  ? -5.820  186.969 81.931  1.00 143.85 ? 37  TYR A CD1    1 
ATOM   105  C  CD2    . TYR A 1 36  ? -7.229  186.272 83.719  1.00 133.02 ? 37  TYR A CD2    1 
ATOM   106  C  CE1    . TYR A 1 36  ? -4.833  186.099 82.362  1.00 143.81 ? 37  TYR A CE1    1 
ATOM   107  C  CE2    . TYR A 1 36  ? -6.249  185.399 84.159  1.00 134.96 ? 37  TYR A CE2    1 
ATOM   108  C  CZ     . TYR A 1 36  ? -5.053  185.316 83.477  1.00 138.39 ? 37  TYR A CZ     1 
ATOM   109  O  OH     . TYR A 1 36  ? -4.076  184.448 83.911  1.00 132.00 ? 37  TYR A OH     1 
ATOM   110  N  N      . PHE A 1 37  ? -10.302 185.939 82.409  1.00 137.86 ? 38  PHE A N      1 
ATOM   111  C  CA     . PHE A 1 37  ? -10.681 184.622 82.907  1.00 134.63 ? 38  PHE A CA     1 
ATOM   112  C  C      . PHE A 1 37  ? -11.665 183.920 81.979  1.00 135.23 ? 38  PHE A C      1 
ATOM   113  O  O      . PHE A 1 37  ? -11.650 182.688 81.885  1.00 135.04 ? 38  PHE A O      1 
ATOM   114  C  CB     . PHE A 1 37  ? -11.272 184.752 84.309  1.00 135.88 ? 38  PHE A CB     1 
ATOM   115  C  CG     . PHE A 1 37  ? -10.240 184.953 85.378  1.00 144.06 ? 38  PHE A CG     1 
ATOM   116  C  CD1    . PHE A 1 37  ? -9.609  183.870 85.962  1.00 144.50 ? 38  PHE A CD1    1 
ATOM   117  C  CD2    . PHE A 1 37  ? -9.891  186.230 85.790  1.00 143.97 ? 38  PHE A CD2    1 
ATOM   118  C  CE1    . PHE A 1 37  ? -8.652  184.054 86.944  1.00 139.52 ? 38  PHE A CE1    1 
ATOM   119  C  CE2    . PHE A 1 37  ? -8.935  186.421 86.771  1.00 137.40 ? 38  PHE A CE2    1 
ATOM   120  C  CZ     . PHE A 1 37  ? -8.315  185.331 87.349  1.00 129.79 ? 38  PHE A CZ     1 
ATOM   121  N  N      . VAL A 1 38  ? -12.524 184.677 81.292  1.00 143.28 ? 39  VAL A N      1 
ATOM   122  C  CA     . VAL A 1 38  ? -13.476 184.090 80.353  1.00 154.33 ? 39  VAL A CA     1 
ATOM   123  C  C      . VAL A 1 38  ? -13.019 184.203 78.905  1.00 146.50 ? 39  VAL A C      1 
ATOM   124  O  O      . VAL A 1 38  ? -13.595 183.534 78.032  1.00 148.51 ? 39  VAL A O      1 
ATOM   125  C  CB     . VAL A 1 38  ? -14.877 184.723 80.507  1.00 152.03 ? 39  VAL A CB     1 
ATOM   126  C  CG1    . VAL A 1 38  ? -15.887 184.023 79.604  1.00 130.40 ? 39  VAL A CG1    1 
ATOM   127  C  CG2    . VAL A 1 38  ? -15.326 184.675 81.961  1.00 140.14 ? 39  VAL A CG2    1 
ATOM   128  N  N      . GLY A 1 39  ? -12.008 185.019 78.621  1.00 135.08 ? 40  GLY A N      1 
ATOM   129  C  CA     . GLY A 1 39  ? -11.511 185.166 77.269  1.00 135.81 ? 40  GLY A CA     1 
ATOM   130  C  C      . GLY A 1 39  ? -10.240 184.380 77.029  1.00 136.56 ? 40  GLY A C      1 
ATOM   131  O  O      . GLY A 1 39  ? -10.268 183.318 76.401  1.00 148.74 ? 40  GLY A O      1 
ATOM   132  N  N      . TRP A 1 40  ? -9.113  184.896 77.522  1.00 132.92 ? 41  TRP A N      1 
ATOM   133  C  CA     . TRP A 1 40  ? -7.836  184.226 77.301  1.00 140.84 ? 41  TRP A CA     1 
ATOM   134  C  C      . TRP A 1 40  ? -7.776  182.894 78.040  1.00 139.98 ? 41  TRP A C      1 
ATOM   135  O  O      . TRP A 1 40  ? -7.421  181.864 77.456  1.00 146.27 ? 41  TRP A O      1 
ATOM   136  C  CB     . TRP A 1 40  ? -6.684  185.130 77.737  1.00 139.46 ? 41  TRP A CB     1 
ATOM   137  C  CG     . TRP A 1 40  ? -5.340  184.607 77.332  1.00 147.17 ? 41  TRP A CG     1 
ATOM   138  C  CD1    . TRP A 1 40  ? -4.763  184.705 76.100  1.00 151.67 ? 41  TRP A CD1    1 
ATOM   139  C  CD2    . TRP A 1 40  ? -4.409  183.890 78.155  1.00 146.52 ? 41  TRP A CD2    1 
ATOM   140  N  NE1    . TRP A 1 40  ? -3.528  184.102 76.106  1.00 154.42 ? 41  TRP A NE1    1 
ATOM   141  C  CE2    . TRP A 1 40  ? -3.287  183.593 77.355  1.00 158.99 ? 41  TRP A CE2    1 
ATOM   142  C  CE3    . TRP A 1 40  ? -4.413  183.473 79.491  1.00 137.31 ? 41  TRP A CE3    1 
ATOM   143  C  CZ2    . TRP A 1 40  ? -2.180  182.899 77.845  1.00 158.73 ? 41  TRP A CZ2    1 
ATOM   144  C  CZ3    . TRP A 1 40  ? -3.311  182.783 79.976  1.00 145.36 ? 41  TRP A CZ3    1 
ATOM   145  C  CH2    . TRP A 1 40  ? -2.211  182.503 79.155  1.00 144.89 ? 41  TRP A CH2    1 
ATOM   146  N  N      . VAL A 1 41  ? -8.118  182.895 79.329  1.00 134.57 ? 42  VAL A N      1 
ATOM   147  C  CA     . VAL A 1 41  ? -7.951  181.694 80.141  1.00 135.49 ? 42  VAL A CA     1 
ATOM   148  C  C      . VAL A 1 41  ? -8.950  180.617 79.732  1.00 132.30 ? 42  VAL A C      1 
ATOM   149  O  O      . VAL A 1 41  ? -8.602  179.434 79.640  1.00 126.27 ? 42  VAL A O      1 
ATOM   150  C  CB     . VAL A 1 41  ? -8.070  182.040 81.636  1.00 128.29 ? 42  VAL A CB     1 
ATOM   151  C  CG1    . VAL A 1 41  ? -7.958  180.781 82.477  1.00 104.04 ? 42  VAL A CG1    1 
ATOM   152  C  CG2    . VAL A 1 41  ? -6.996  183.043 82.027  1.00 133.22 ? 42  VAL A CG2    1 
ATOM   153  N  N      . PHE A 1 42  ? -10.202 181.000 79.485  1.00 133.53 ? 43  PHE A N      1 
ATOM   154  C  CA     . PHE A 1 42  ? -11.228 180.013 79.173  1.00 132.61 ? 43  PHE A CA     1 
ATOM   155  C  C      . PHE A 1 42  ? -11.305 179.682 77.687  1.00 142.60 ? 43  PHE A C      1 
ATOM   156  O  O      . PHE A 1 42  ? -11.467 178.511 77.325  1.00 131.52 ? 43  PHE A O      1 
ATOM   157  C  CB     . PHE A 1 42  ? -12.597 180.496 79.655  1.00 129.93 ? 43  PHE A CB     1 
ATOM   158  C  CG     . PHE A 1 42  ? -13.636 179.411 79.695  1.00 129.03 ? 43  PHE A CG     1 
ATOM   159  C  CD1    . PHE A 1 42  ? -13.613 178.451 80.692  1.00 113.45 ? 43  PHE A CD1    1 
ATOM   160  C  CD2    . PHE A 1 42  ? -14.627 179.345 78.729  1.00 129.48 ? 43  PHE A CD2    1 
ATOM   161  C  CE1    . PHE A 1 42  ? -14.564 177.449 80.731  1.00 108.46 ? 43  PHE A CE1    1 
ATOM   162  C  CE2    . PHE A 1 42  ? -15.581 178.345 78.762  1.00 117.61 ? 43  PHE A CE2    1 
ATOM   163  C  CZ     . PHE A 1 42  ? -15.548 177.396 79.765  1.00 107.84 ? 43  PHE A CZ     1 
ATOM   164  N  N      . LEU A 1 43  ? -11.193 180.683 76.814  1.00 150.29 ? 44  LEU A N      1 
ATOM   165  C  CA     . LEU A 1 43  ? -11.391 180.461 75.384  1.00 139.92 ? 44  LEU A CA     1 
ATOM   166  C  C      . LEU A 1 43  ? -10.072 180.206 74.657  1.00 129.57 ? 44  LEU A C      1 
ATOM   167  O  O      . LEU A 1 43  ? -9.864  179.123 74.102  1.00 133.62 ? 44  LEU A O      1 
ATOM   168  C  CB     . LEU A 1 43  ? -12.129 181.653 74.761  1.00 149.00 ? 44  LEU A CB     1 
ATOM   169  C  CG     . LEU A 1 43  ? -13.482 182.025 75.377  1.00 149.50 ? 44  LEU A CG     1 
ATOM   170  C  CD1    . LEU A 1 43  ? -14.250 182.962 74.456  1.00 154.82 ? 44  LEU A CD1    1 
ATOM   171  C  CD2    . LEU A 1 43  ? -14.308 180.786 75.697  1.00 122.62 ? 44  LEU A CD2    1 
ATOM   172  N  N      . HIS A 1 44  ? -9.177  181.197 74.647  1.00 128.61 ? 45  HIS A N      1 
ATOM   173  C  CA     . HIS A 1 44  ? -7.927  181.047 73.907  1.00 139.83 ? 45  HIS A CA     1 
ATOM   174  C  C      . HIS A 1 44  ? -7.113  179.863 74.414  1.00 145.98 ? 45  HIS A C      1 
ATOM   175  O  O      . HIS A 1 44  ? -6.448  179.177 73.629  1.00 154.14 ? 45  HIS A O      1 
ATOM   176  C  CB     . HIS A 1 44  ? -7.102  182.331 73.990  1.00 146.48 ? 45  HIS A CB     1 
ATOM   177  C  CG     . HIS A 1 44  ? -5.817  182.269 73.224  1.00 154.29 ? 45  HIS A CG     1 
ATOM   178  N  ND1    . HIS A 1 44  ? -4.722  181.553 73.662  1.00 154.97 ? 45  HIS A ND1    1 
ATOM   179  C  CD2    . HIS A 1 44  ? -5.455  182.823 72.043  1.00 153.71 ? 45  HIS A CD2    1 
ATOM   180  C  CE1    . HIS A 1 44  ? -3.740  181.675 72.787  1.00 157.28 ? 45  HIS A CE1    1 
ATOM   181  N  NE2    . HIS A 1 44  ? -4.159  182.440 71.795  1.00 163.26 ? 45  HIS A NE2    1 
ATOM   182  N  N      . GLU A 1 45  ? -7.149  179.608 75.719  1.00 135.74 ? 46  GLU A N      1 
ATOM   183  C  CA     . GLU A 1 45  ? -6.413  178.499 76.308  1.00 132.74 ? 46  GLU A CA     1 
ATOM   184  C  C      . GLU A 1 45  ? -7.209  177.202 76.310  1.00 127.52 ? 46  GLU A C      1 
ATOM   185  O  O      . GLU A 1 45  ? -6.748  176.206 76.876  1.00 122.93 ? 46  GLU A O      1 
ATOM   186  C  CB     . GLU A 1 45  ? -5.968  178.856 77.728  1.00 124.22 ? 46  GLU A CB     1 
ATOM   187  C  CG     . GLU A 1 45  ? -4.861  179.898 77.753  1.00 144.44 ? 46  GLU A CG     1 
ATOM   188  C  CD     . GLU A 1 45  ? -3.691  179.513 76.864  1.00 151.60 ? 46  GLU A CD     1 
ATOM   189  O  OE1    . GLU A 1 45  ? -3.384  178.306 76.780  1.00 158.55 ? 46  GLU A OE1    1 
ATOM   190  O  OE2    . GLU A 1 45  ? -3.085  180.410 76.240  1.00 152.15 ? 46  GLU A OE2    1 
ATOM   191  N  N      . LYS A 1 46  ? -8.388  177.198 75.691  1.00 131.28 ? 47  LYS A N      1 
ATOM   192  C  CA     . LYS A 1 46  ? -9.203  175.994 75.532  1.00 134.71 ? 47  LYS A CA     1 
ATOM   193  C  C      . LYS A 1 46  ? -9.321  175.223 76.845  1.00 124.38 ? 47  LYS A C      1 
ATOM   194  O  O      . LYS A 1 46  ? -9.092  174.013 76.913  1.00 113.62 ? 47  LYS A O      1 
ATOM   195  C  CB     . LYS A 1 46  ? -8.643  175.108 74.418  1.00 131.17 ? 47  LYS A CB     1 
ATOM   196  C  CG     . LYS A 1 46  ? -8.590  175.793 73.059  1.00 129.48 ? 47  LYS A CG     1 
ATOM   197  C  CD     . LYS A 1 46  ? -7.954  174.908 72.000  1.00 134.63 ? 47  LYS A CD     1 
ATOM   198  C  CE     . LYS A 1 46  ? -7.893  175.627 70.662  1.00 122.93 ? 47  LYS A CE     1 
ATOM   199  N  NZ     . LYS A 1 46  ? -7.224  174.813 69.611  1.00 133.52 ? 47  LYS A NZ     1 
ATOM   200  N  N      . ALA A 1 47  ? -9.679  175.948 77.908  1.00 135.50 ? 48  ALA A N      1 
ATOM   201  C  CA     . ALA A 1 47  ? -9.890  175.304 79.200  1.00 134.93 ? 48  ALA A CA     1 
ATOM   202  C  C      . ALA A 1 47  ? -11.056 174.324 79.152  1.00 129.15 ? 48  ALA A C      1 
ATOM   203  O  O      . ALA A 1 47  ? -11.100 173.372 79.939  1.00 123.00 ? 48  ALA A O      1 
ATOM   204  C  CB     . ALA A 1 47  ? -10.122 176.360 80.281  1.00 134.52 ? 48  ALA A CB     1 
ATOM   205  N  N      . TYR A 1 48  ? -12.007 174.541 78.242  1.00 123.34 ? 49  TYR A N      1 
ATOM   206  C  CA     . TYR A 1 48  ? -13.136 173.637 78.046  1.00 118.89 ? 49  TYR A CA     1 
ATOM   207  C  C      . TYR A 1 48  ? -12.729 172.293 77.459  1.00 130.09 ? 49  TYR A C      1 
ATOM   208  O  O      . TYR A 1 48  ? -13.588 171.417 77.307  1.00 127.12 ? 49  TYR A O      1 
ATOM   209  C  CB     . TYR A 1 48  ? -14.175 174.298 77.136  1.00 114.66 ? 49  TYR A CB     1 
ATOM   210  C  CG     . TYR A 1 48  ? -13.632 174.697 75.781  1.00 115.23 ? 49  TYR A CG     1 
ATOM   211  C  CD1    . TYR A 1 48  ? -12.991 175.916 75.600  1.00 120.16 ? 49  TYR A CD1    1 
ATOM   212  C  CD2    . TYR A 1 48  ? -13.762 173.856 74.683  1.00 124.31 ? 49  TYR A CD2    1 
ATOM   213  C  CE1    . TYR A 1 48  ? -12.491 176.287 74.363  1.00 131.82 ? 49  TYR A CE1    1 
ATOM   214  C  CE2    . TYR A 1 48  ? -13.266 174.218 73.440  1.00 133.52 ? 49  TYR A CE2    1 
ATOM   215  C  CZ     . TYR A 1 48  ? -12.631 175.435 73.287  1.00 138.12 ? 49  TYR A CZ     1 
ATOM   216  O  OH     . TYR A 1 48  ? -12.136 175.800 72.055  1.00 131.77 ? 49  TYR A OH     1 
ATOM   217  N  N      . GLN A 1 49  ? -11.457 172.111 77.120  1.00 143.22 ? 50  GLN A N      1 
ATOM   218  C  CA     . GLN A 1 49  ? -10.988 170.949 76.382  1.00 127.19 ? 50  GLN A CA     1 
ATOM   219  C  C      . GLN A 1 49  ? -10.199 170.012 77.288  1.00 122.67 ? 50  GLN A C      1 
ATOM   220  O  O      . GLN A 1 49  ? -9.464  170.461 78.174  1.00 124.05 ? 50  GLN A O      1 
ATOM   221  C  CB     . GLN A 1 49  ? -10.115 171.395 75.206  1.00 118.30 ? 50  GLN A CB     1 
ATOM   222  C  CG     . GLN A 1 49  ? -10.366 170.660 73.909  1.00 109.91 ? 50  GLN A CG     1 
ATOM   223  C  CD     . GLN A 1 49  ? -9.799  171.401 72.714  1.00 112.44 ? 50  GLN A CD     1 
ATOM   224  O  OE1    . GLN A 1 49  ? -8.597  171.652 72.637  1.00 118.68 ? 50  GLN A OE1    1 
ATOM   225  N  NE2    . GLN A 1 49  ? -10.667 171.763 71.778  1.00 124.15 ? 50  GLN A NE2    1 
ATOM   226  N  N      . VAL A 1 50  ? -10.359 168.708 77.065  1.00 106.28 ? 51  VAL A N      1 
ATOM   227  C  CA     . VAL A 1 50  ? -9.458  167.704 77.620  1.00 116.03 ? 51  VAL A CA     1 
ATOM   228  C  C      . VAL A 1 50  ? -8.293  167.528 76.658  1.00 126.91 ? 51  VAL A C      1 
ATOM   229  O  O      . VAL A 1 50  ? -8.481  167.467 75.434  1.00 128.26 ? 51  VAL A O      1 
ATOM   230  C  CB     . VAL A 1 50  ? -10.183 166.367 77.867  1.00 110.46 ? 51  VAL A CB     1 
ATOM   231  C  CG1    . VAL A 1 50  ? -11.128 166.483 79.049  1.00 116.87 ? 51  VAL A CG1    1 
ATOM   232  C  CG2    . VAL A 1 50  ? -10.925 165.923 76.618  1.00 120.95 ? 51  VAL A CG2    1 
ATOM   233  N  N      . ARG A 1 51  ? -7.085  167.446 77.207  1.00 113.51 ? 52  ARG A N      1 
ATOM   234  C  CA     . ARG A 1 51  ? -5.862  167.410 76.419  1.00 106.28 ? 52  ARG A CA     1 
ATOM   235  C  C      . ARG A 1 51  ? -5.180  166.054 76.555  1.00 113.99 ? 52  ARG A C      1 
ATOM   236  O  O      . ARG A 1 51  ? -5.034  165.530 77.665  1.00 124.36 ? 52  ARG A O      1 
ATOM   237  C  CB     . ARG A 1 51  ? -4.909  168.529 76.847  1.00 94.75  ? 52  ARG A CB     1 
ATOM   238  N  N      . ASP A 1 52  ? -4.778  165.492 75.420  1.00 107.19 ? 53  ASP A N      1 
ATOM   239  C  CA     . ASP A 1 52  ? -3.954  164.293 75.347  1.00 99.55  ? 53  ASP A CA     1 
ATOM   240  C  C      . ASP A 1 52  ? -2.580  164.737 74.863  1.00 104.62 ? 53  ASP A C      1 
ATOM   241  O  O      . ASP A 1 52  ? -2.433  165.176 73.716  1.00 116.25 ? 53  ASP A O      1 
ATOM   242  C  CB     . ASP A 1 52  ? -4.571  163.265 74.400  1.00 94.35  ? 53  ASP A CB     1 
ATOM   243  C  CG     . ASP A 1 52  ? -3.833  161.940 74.410  1.00 101.90 ? 53  ASP A CG     1 
ATOM   244  O  OD1    . ASP A 1 52  ? -2.769  161.852 75.057  1.00 118.10 ? 53  ASP A OD1    1 
ATOM   245  O  OD2    . ASP A 1 52  ? -4.311  160.990 73.752  1.00 84.12  ? 53  ASP A OD2    1 
ATOM   246  N  N      . THR A 1 53  ? -1.581  164.637 75.737  1.00 108.17 ? 54  THR A N      1 
ATOM   247  C  CA     . THR A 1 53  ? -0.210  164.969 75.381  1.00 117.29 ? 54  THR A CA     1 
ATOM   248  C  C      . THR A 1 53  ? 0.665   163.740 75.182  1.00 107.85 ? 54  THR A C      1 
ATOM   249  O  O      . THR A 1 53  ? 1.802   163.878 74.717  1.00 111.30 ? 54  THR A O      1 
ATOM   250  C  CB     . THR A 1 53  ? 0.415   165.872 76.453  1.00 123.77 ? 54  THR A CB     1 
ATOM   251  O  OG1    . THR A 1 53  ? 0.243   165.273 77.745  1.00 130.54 ? 54  THR A OG1    1 
ATOM   252  C  CG2    . THR A 1 53  ? -0.235  167.248 76.440  1.00 92.44  ? 54  THR A CG2    1 
ATOM   253  N  N      . ALA A 1 54  ? 0.162   162.551 75.509  1.00 100.96 ? 55  ALA A N      1 
ATOM   254  C  CA     . ALA A 1 54  ? 0.920   161.312 75.350  1.00 113.60 ? 55  ALA A CA     1 
ATOM   255  C  C      . ALA A 1 54  ? 0.738   160.767 73.933  1.00 114.63 ? 55  ALA A C      1 
ATOM   256  O  O      . ALA A 1 54  ? 0.239   159.664 73.703  1.00 109.75 ? 55  ALA A O      1 
ATOM   257  C  CB     . ALA A 1 54  ? 0.497   160.292 76.401  1.00 117.12 ? 55  ALA A CB     1 
ATOM   258  N  N      . ILE A 1 55  ? 1.161   161.588 72.970  1.00 109.77 ? 56  ILE A N      1 
ATOM   259  C  CA     . ILE A 1 55  ? 1.046   161.213 71.569  1.00 97.09  ? 56  ILE A CA     1 
ATOM   260  C  C      . ILE A 1 55  ? 1.879   159.970 71.303  1.00 89.50  ? 56  ILE A C      1 
ATOM   261  O  O      . ILE A 1 55  ? 3.008   159.831 71.793  1.00 97.51  ? 56  ILE A O      1 
ATOM   262  C  CB     . ILE A 1 55  ? 1.479   162.386 70.673  1.00 102.18 ? 56  ILE A CB     1 
ATOM   263  C  CG1    . ILE A 1 55  ? 1.353   162.016 69.193  1.00 91.45  ? 56  ILE A CG1    1 
ATOM   264  C  CG2    . ILE A 1 55  ? 2.897   162.827 71.014  1.00 99.50  ? 56  ILE A CG2    1 
ATOM   265  C  CD1    . ILE A 1 55  ? 1.552   163.200 68.264  1.00 82.50  ? 56  ILE A CD1    1 
ATOM   266  N  N      . GLU A 1 56  ? 1.322   159.058 70.513  1.00 88.44  ? 57  GLU A N      1 
ATOM   267  C  CA     . GLU A 1 56  ? 1.994   157.825 70.130  1.00 97.77  ? 57  GLU A CA     1 
ATOM   268  C  C      . GLU A 1 56  ? 2.395   157.943 68.668  1.00 100.87 ? 57  GLU A C      1 
ATOM   269  O  O      . GLU A 1 56  ? 1.535   158.107 67.798  1.00 104.02 ? 57  GLU A O      1 
ATOM   270  C  CB     . GLU A 1 56  ? 1.078   156.619 70.338  1.00 90.83  ? 57  GLU A CB     1 
ATOM   271  C  CG     . GLU A 1 56  ? 0.907   156.202 71.785  1.00 115.09 ? 57  GLU A CG     1 
ATOM   272  C  CD     . GLU A 1 56  ? 0.084   154.936 71.923  1.00 128.61 ? 57  GLU A CD     1 
ATOM   273  O  OE1    . GLU A 1 56  ? -0.402  154.662 73.040  1.00 143.32 ? 57  GLU A OE1    1 
ATOM   274  O  OE2    . GLU A 1 56  ? -0.086  154.221 70.911  1.00 100.36 ? 57  GLU A OE2    1 
ATOM   275  N  N      . SER A 1 57  ? 3.693   157.856 68.394  1.00 101.01 ? 58  SER A N      1 
ATOM   276  C  CA     . SER A 1 57  ? 4.193   158.085 67.050  1.00 76.33  ? 58  SER A CA     1 
ATOM   277  C  C      . SER A 1 57  ? 5.042   156.911 66.589  1.00 75.70  ? 58  SER A C      1 
ATOM   278  O  O      . SER A 1 57  ? 5.655   156.203 67.393  1.00 86.82  ? 58  SER A O      1 
ATOM   279  C  CB     . SER A 1 57  ? 5.012   159.378 66.970  1.00 80.77  ? 58  SER A CB     1 
ATOM   280  O  OG     . SER A 1 57  ? 5.753   159.434 65.764  1.00 67.54  ? 58  SER A OG     1 
ATOM   281  N  N      . SER A 1 58  ? 5.056   156.715 65.275  1.00 70.50  ? 59  SER A N      1 
ATOM   282  C  CA     . SER A 1 58  ? 5.922   155.764 64.600  1.00 81.32  ? 59  SER A CA     1 
ATOM   283  C  C      . SER A 1 58  ? 6.404   156.403 63.308  1.00 79.36  ? 59  SER A C      1 
ATOM   284  O  O      . SER A 1 58  ? 5.640   157.089 62.623  1.00 77.10  ? 59  SER A O      1 
ATOM   285  C  CB     . SER A 1 58  ? 5.198   154.449 64.296  1.00 93.07  ? 59  SER A CB     1 
ATOM   286  O  OG     . SER A 1 58  ? 5.879   153.727 63.285  1.00 88.24  ? 59  SER A OG     1 
ATOM   287  N  N      . VAL A 1 59  ? 7.670   156.183 62.978  1.00 73.72  ? 60  VAL A N      1 
ATOM   288  C  CA     . VAL A 1 59  ? 8.264   156.753 61.778  1.00 60.38  ? 60  VAL A CA     1 
ATOM   289  C  C      . VAL A 1 59  ? 9.010   155.652 61.047  1.00 61.09  ? 60  VAL A C      1 
ATOM   290  O  O      . VAL A 1 59  ? 9.725   154.854 61.663  1.00 65.98  ? 60  VAL A O      1 
ATOM   291  C  CB     . VAL A 1 59  ? 9.216   157.924 62.101  1.00 61.99  ? 60  VAL A CB     1 
ATOM   292  C  CG1    . VAL A 1 59  ? 9.997   158.325 60.862  1.00 54.07  ? 60  VAL A CG1    1 
ATOM   293  C  CG2    . VAL A 1 59  ? 8.438   159.114 62.646  1.00 59.06  ? 60  VAL A CG2    1 
ATOM   294  N  N      . VAL A 1 60  ? 8.842   155.606 59.735  1.00 61.61  ? 61  VAL A N      1 
ATOM   295  C  CA     . VAL A 1 60  ? 9.601   154.701 58.890  1.00 58.18  ? 61  VAL A CA     1 
ATOM   296  C  C      . VAL A 1 60  ? 10.078  155.492 57.685  1.00 66.10  ? 61  VAL A C      1 
ATOM   297  O  O      . VAL A 1 60  ? 9.322   156.291 57.124  1.00 69.62  ? 61  VAL A O      1 
ATOM   298  C  CB     . VAL A 1 60  ? 8.759   153.484 58.463  1.00 54.10  ? 61  VAL A CB     1 
ATOM   299  C  CG1    . VAL A 1 60  ? 9.555   152.611 57.541  1.00 73.31  ? 61  VAL A CG1    1 
ATOM   300  C  CG2    . VAL A 1 60  ? 8.311   152.702 59.676  1.00 54.78  ? 61  VAL A CG2    1 
ATOM   301  N  N      . THR A 1 61  ? 11.327  155.273 57.282  1.00 60.94  ? 62  THR A N      1 
ATOM   302  C  CA     . THR A 1 61  ? 11.928  156.043 56.204  1.00 63.53  ? 62  THR A CA     1 
ATOM   303  C  C      . THR A 1 61  ? 12.486  155.125 55.125  1.00 69.63  ? 62  THR A C      1 
ATOM   304  O  O      . THR A 1 61  ? 12.820  153.962 55.377  1.00 70.76  ? 62  THR A O      1 
ATOM   305  C  CB     . THR A 1 61  ? 13.034  156.961 56.730  1.00 65.66  ? 62  THR A CB     1 
ATOM   306  O  OG1    . THR A 1 61  ? 14.146  156.172 57.172  1.00 77.37  ? 62  THR A OG1    1 
ATOM   307  C  CG2    . THR A 1 61  ? 12.514  157.806 57.879  1.00 65.22  ? 62  THR A CG2    1 
ATOM   308  N  N      . LYS A 1 62  ? 12.567  155.663 53.909  1.00 68.32  ? 63  LYS A N      1 
ATOM   309  C  CA     . LYS A 1 62  ? 13.204  154.967 52.799  1.00 61.70  ? 63  LYS A CA     1 
ATOM   310  C  C      . LYS A 1 62  ? 13.823  156.001 51.873  1.00 64.10  ? 63  LYS A C      1 
ATOM   311  O  O      . LYS A 1 62  ? 13.115  156.875 51.369  1.00 77.14  ? 63  LYS A O      1 
ATOM   312  C  CB     . LYS A 1 62  ? 12.175  154.122 52.046  1.00 76.27  ? 63  LYS A CB     1 
ATOM   313  C  CG     . LYS A 1 62  ? 12.725  153.024 51.161  1.00 72.14  ? 63  LYS A CG     1 
ATOM   314  C  CD     . LYS A 1 62  ? 11.802  151.818 51.235  1.00 84.77  ? 63  LYS A CD     1 
ATOM   315  C  CE     . LYS A 1 62  ? 11.897  150.945 50.003  1.00 76.89  ? 63  LYS A CE     1 
ATOM   316  N  NZ     . LYS A 1 62  ? 10.821  149.913 49.997  1.00 70.23  ? 63  LYS A NZ     1 
ATOM   317  N  N      . VAL A 1 63  ? 15.121  155.892 51.621  1.00 60.30  ? 64  VAL A N      1 
ATOM   318  C  CA     . VAL A 1 63  ? 15.813  156.847 50.762  1.00 69.23  ? 64  VAL A CA     1 
ATOM   319  C  C      . VAL A 1 63  ? 15.958  156.245 49.374  1.00 72.06  ? 64  VAL A C      1 
ATOM   320  O  O      . VAL A 1 63  ? 16.152  155.032 49.226  1.00 77.29  ? 64  VAL A O      1 
ATOM   321  C  CB     . VAL A 1 63  ? 17.185  157.239 51.343  1.00 71.93  ? 64  VAL A CB     1 
ATOM   322  C  CG1    . VAL A 1 63  ? 17.957  158.091 50.351  1.00 66.86  ? 64  VAL A CG1    1 
ATOM   323  C  CG2    . VAL A 1 63  ? 17.006  157.993 52.643  1.00 71.67  ? 64  VAL A CG2    1 
ATOM   324  N  N      . LYS A 1 64  ? 15.852  157.093 48.352  1.00 70.33  ? 65  LYS A N      1 
ATOM   325  C  CA     . LYS A 1 64  ? 16.027  156.678 46.968  1.00 78.68  ? 65  LYS A CA     1 
ATOM   326  C  C      . LYS A 1 64  ? 16.929  157.671 46.252  1.00 83.89  ? 65  LYS A C      1 
ATOM   327  O  O      . LYS A 1 64  ? 16.825  158.883 46.462  1.00 84.25  ? 65  LYS A O      1 
ATOM   328  C  CB     . LYS A 1 64  ? 14.686  156.568 46.242  1.00 72.48  ? 65  LYS A CB     1 
ATOM   329  C  CG     . LYS A 1 64  ? 13.768  155.502 46.809  1.00 76.64  ? 65  LYS A CG     1 
ATOM   330  C  CD     . LYS A 1 64  ? 13.121  154.692 45.703  1.00 88.17  ? 65  LYS A CD     1 
ATOM   331  C  CE     . LYS A 1 64  ? 12.214  153.614 46.264  1.00 78.24  ? 65  LYS A CE     1 
ATOM   332  N  NZ     . LYS A 1 64  ? 12.942  152.326 46.419  1.00 92.46  ? 65  LYS A NZ     1 
ATOM   333  N  N      . GLY A 1 65  ? 17.806  157.153 45.414  1.00 74.00  ? 66  GLY A N      1 
ATOM   334  C  CA     . GLY A 1 65  ? 18.742  157.969 44.667  1.00 75.30  ? 66  GLY A CA     1 
ATOM   335  C  C      . GLY A 1 65  ? 20.005  157.189 44.377  1.00 78.29  ? 66  GLY A C      1 
ATOM   336  O  O      . GLY A 1 65  ? 20.350  156.223 45.053  1.00 95.79  ? 66  GLY A O      1 
ATOM   337  N  N      . SER A 1 66  ? 20.713  157.622 43.337  1.00 74.05  ? 67  SER A N      1 
ATOM   338  C  CA     . SER A 1 66  ? 21.978  157.014 42.954  1.00 74.95  ? 67  SER A CA     1 
ATOM   339  C  C      . SER A 1 66  ? 22.990  158.112 42.672  1.00 83.97  ? 67  SER A C      1 
ATOM   340  O  O      . SER A 1 66  ? 22.629  159.211 42.244  1.00 96.83  ? 67  SER A O      1 
ATOM   341  C  CB     . SER A 1 66  ? 21.824  156.113 41.723  1.00 76.72  ? 67  SER A CB     1 
ATOM   342  O  OG     . SER A 1 66  ? 20.939  155.040 41.988  1.00 82.65  ? 67  SER A OG     1 
ATOM   343  N  N      . GLY A 1 67  ? 24.264  157.810 42.917  1.00 79.65  ? 68  GLY A N      1 
ATOM   344  C  CA     . GLY A 1 67  ? 25.305  158.805 42.766  1.00 80.87  ? 68  GLY A CA     1 
ATOM   345  C  C      . GLY A 1 67  ? 26.564  158.200 42.181  1.00 83.47  ? 68  GLY A C      1 
ATOM   346  O  O      . GLY A 1 67  ? 26.728  156.982 42.121  1.00 87.13  ? 68  GLY A O      1 
ATOM   347  N  N      . LEU A 1 68  ? 27.442  159.081 41.716  1.00 91.22  ? 69  LEU A N      1 
ATOM   348  C  CA     . LEU A 1 68  ? 28.755  158.701 41.210  1.00 87.91  ? 69  LEU A CA     1 
ATOM   349  C  C      . LEU A 1 68  ? 29.813  159.146 42.207  1.00 90.74  ? 69  LEU A C      1 
ATOM   350  O  O      . LEU A 1 68  ? 29.908  160.336 42.527  1.00 108.01 ? 69  LEU A O      1 
ATOM   351  C  CB     . LEU A 1 68  ? 29.019  159.308 39.833  1.00 97.13  ? 69  LEU A CB     1 
ATOM   352  C  CG     . LEU A 1 68  ? 28.317  158.614 38.667  1.00 107.54 ? 69  LEU A CG     1 
ATOM   353  C  CD1    . LEU A 1 68  ? 27.906  159.618 37.594  1.00 106.68 ? 69  LEU A CD1    1 
ATOM   354  C  CD2    . LEU A 1 68  ? 29.215  157.521 38.088  1.00 95.37  ? 69  LEU A CD2    1 
ATOM   355  N  N      . TYR A 1 69  ? 30.593  158.191 42.702  1.00 85.49  ? 70  TYR A N      1 
ATOM   356  C  CA     . TYR A 1 69  ? 31.676  158.496 43.623  1.00 81.28  ? 70  TYR A CA     1 
ATOM   357  C  C      . TYR A 1 69  ? 32.797  157.512 43.340  1.00 96.41  ? 70  TYR A C      1 
ATOM   358  O  O      . TYR A 1 69  ? 32.560  156.301 43.297  1.00 108.56 ? 70  TYR A O      1 
ATOM   359  C  CB     . TYR A 1 69  ? 31.206  158.390 45.076  1.00 77.21  ? 70  TYR A CB     1 
ATOM   360  C  CG     . TYR A 1 69  ? 32.019  159.212 46.042  1.00 79.21  ? 70  TYR A CG     1 
ATOM   361  C  CD1    . TYR A 1 69  ? 31.694  160.539 46.287  1.00 86.14  ? 70  TYR A CD1    1 
ATOM   362  C  CD2    . TYR A 1 69  ? 33.100  158.667 46.716  1.00 77.29  ? 70  TYR A CD2    1 
ATOM   363  C  CE1    . TYR A 1 69  ? 32.429  161.306 47.173  1.00 84.07  ? 70  TYR A CE1    1 
ATOM   364  C  CE2    . TYR A 1 69  ? 33.845  159.427 47.609  1.00 90.52  ? 70  TYR A CE2    1 
ATOM   365  C  CZ     . TYR A 1 69  ? 33.505  160.747 47.834  1.00 86.22  ? 70  TYR A CZ     1 
ATOM   366  O  OH     . TYR A 1 69  ? 34.243  161.505 48.720  1.00 70.06  ? 70  TYR A OH     1 
ATOM   367  N  N      . ALA A 1 70  ? 34.008  158.031 43.137  1.00 100.77 ? 71  ALA A N      1 
ATOM   368  C  CA     . ALA A 1 70  ? 35.152  157.210 42.742  1.00 108.67 ? 71  ALA A CA     1 
ATOM   369  C  C      . ALA A 1 70  ? 34.868  156.460 41.443  1.00 108.85 ? 71  ALA A C      1 
ATOM   370  O  O      . ALA A 1 70  ? 35.333  155.334 41.245  1.00 107.09 ? 71  ALA A O      1 
ATOM   371  C  CB     . ALA A 1 70  ? 35.547  156.230 43.851  1.00 104.75 ? 71  ALA A CB     1 
ATOM   372  N  N      . ASN A 1 71  ? 34.101  157.087 40.551  1.00 109.51 ? 72  ASN A N      1 
ATOM   373  C  CA     . ASN A 1 71  ? 33.668  156.463 39.300  1.00 127.91 ? 72  ASN A CA     1 
ATOM   374  C  C      . ASN A 1 71  ? 33.004  155.111 39.547  1.00 116.37 ? 72  ASN A C      1 
ATOM   375  O  O      . ASN A 1 71  ? 33.072  154.203 38.714  1.00 120.28 ? 72  ASN A O      1 
ATOM   376  C  CB     . ASN A 1 71  ? 34.820  156.324 38.305  1.00 126.90 ? 72  ASN A CB     1 
ATOM   377  C  CG     . ASN A 1 71  ? 34.362  156.499 36.867  1.00 155.17 ? 72  ASN A CG     1 
ATOM   378  O  OD1    . ASN A 1 71  ? 33.279  156.045 36.490  1.00 147.69 ? 72  ASN A OD1    1 
ATOM   379  N  ND2    . ASN A 1 71  ? 35.177  157.171 36.062  1.00 154.97 ? 72  ASN A ND2    1 
ATOM   380  N  N      . ARG A 1 72  ? 32.367  154.971 40.704  1.00 110.48 ? 73  ARG A N      1 
ATOM   381  C  CA     . ARG A 1 72  ? 31.478  153.859 40.991  1.00 96.32  ? 73  ARG A CA     1 
ATOM   382  C  C      . ARG A 1 72  ? 30.087  154.412 41.260  1.00 92.32  ? 73  ARG A C      1 
ATOM   383  O  O      . ARG A 1 72  ? 29.935  155.526 41.770  1.00 91.94  ? 73  ARG A O      1 
ATOM   384  C  CB     . ARG A 1 72  ? 31.959  153.041 42.196  1.00 105.27 ? 73  ARG A CB     1 
ATOM   385  C  CG     . ARG A 1 72  ? 32.887  151.891 41.841  1.00 129.21 ? 73  ARG A CG     1 
ATOM   386  C  CD     . ARG A 1 72  ? 33.376  151.166 43.088  1.00 143.88 ? 73  ARG A CD     1 
ATOM   387  N  NE     . ARG A 1 72  ? 34.016  149.894 42.761  1.00 168.03 ? 73  ARG A NE     1 
ATOM   388  C  CZ     . ARG A 1 72  ? 33.431  148.706 42.889  1.00 153.15 ? 73  ARG A CZ     1 
ATOM   389  N  NH1    . ARG A 1 72  ? 32.190  148.623 43.349  1.00 144.56 ? 73  ARG A NH1    1 
ATOM   390  N  NH2    . ARG A 1 72  ? 34.088  147.600 42.564  1.00 139.83 ? 73  ARG A NH2    1 
ATOM   391  N  N      . VAL A 1 73  ? 29.074  153.644 40.897  1.00 93.93  ? 74  VAL A N      1 
ATOM   392  C  CA     . VAL A 1 73  ? 27.708  154.021 41.230  1.00 82.77  ? 74  VAL A CA     1 
ATOM   393  C  C      . VAL A 1 73  ? 27.414  153.582 42.655  1.00 84.94  ? 74  VAL A C      1 
ATOM   394  O  O      . VAL A 1 73  ? 27.831  152.504 43.094  1.00 95.53  ? 74  VAL A O      1 
ATOM   395  C  CB     . VAL A 1 73  ? 26.711  153.414 40.230  1.00 67.98  ? 74  VAL A CB     1 
ATOM   396  C  CG1    . VAL A 1 73  ? 25.296  153.699 40.674  1.00 76.04  ? 74  VAL A CG1    1 
ATOM   397  C  CG2    . VAL A 1 73  ? 26.951  153.996 38.851  1.00 91.50  ? 74  VAL A CG2    1 
ATOM   398  N  N      . MET A 1 74  ? 26.698  154.428 43.385  1.00 76.43  ? 75  MET A N      1 
ATOM   399  C  CA     . MET A 1 74  ? 26.361  154.199 44.779  1.00 72.25  ? 75  MET A CA     1 
ATOM   400  C  C      . MET A 1 74  ? 24.857  154.335 44.928  1.00 75.53  ? 75  MET A C      1 
ATOM   401  O  O      . MET A 1 74  ? 24.280  155.353 44.529  1.00 84.72  ? 75  MET A O      1 
ATOM   402  C  CB     . MET A 1 74  ? 27.086  155.192 45.693  1.00 71.49  ? 75  MET A CB     1 
ATOM   403  C  CG     . MET A 1 74  ? 28.571  155.335 45.393  1.00 87.09  ? 75  MET A CG     1 
ATOM   404  S  SD     . MET A 1 74  ? 29.617  154.596 46.656  1.00 103.50 ? 75  MET A SD     1 
ATOM   405  C  CE     . MET A 1 74  ? 29.318  155.709 48.034  1.00 72.53  ? 75  MET A CE     1 
ATOM   406  N  N      . ASP A 1 75  ? 24.234  153.308 45.489  1.00 73.62  ? 76  ASP A N      1 
ATOM   407  C  CA     . ASP A 1 75  ? 22.800  153.251 45.719  1.00 77.58  ? 76  ASP A CA     1 
ATOM   408  C  C      . ASP A 1 75  ? 22.526  153.232 47.218  1.00 72.35  ? 76  ASP A C      1 
ATOM   409  O  O      . ASP A 1 75  ? 23.443  153.292 48.042  1.00 78.45  ? 76  ASP A O      1 
ATOM   410  C  CB     . ASP A 1 75  ? 22.196  152.031 45.017  1.00 84.07  ? 76  ASP A CB     1 
ATOM   411  C  CG     . ASP A 1 75  ? 22.610  150.721 45.662  1.00 90.86  ? 76  ASP A CG     1 
ATOM   412  O  OD1    . ASP A 1 75  ? 23.651  150.702 46.351  1.00 93.87  ? 76  ASP A OD1    1 
ATOM   413  O  OD2    . ASP A 1 75  ? 21.902  149.708 45.475  1.00 82.15  ? 76  ASP A OD2    1 
ATOM   414  N  N      . VAL A 1 76  ? 21.239  153.159 47.566  1.00 82.48  ? 77  VAL A N      1 
ATOM   415  C  CA     . VAL A 1 76  ? 20.830  153.316 48.961  1.00 83.13  ? 77  VAL A CA     1 
ATOM   416  C  C      . VAL A 1 76  ? 21.637  152.391 49.861  1.00 85.57  ? 77  VAL A C      1 
ATOM   417  O  O      . VAL A 1 76  ? 22.054  152.774 50.962  1.00 94.09  ? 77  VAL A O      1 
ATOM   418  C  CB     . VAL A 1 76  ? 19.316  153.073 49.105  1.00 89.28  ? 77  VAL A CB     1 
ATOM   419  C  CG1    . VAL A 1 76  ? 18.979  151.629 48.779  1.00 86.48  ? 77  VAL A CG1    1 
ATOM   420  C  CG2    . VAL A 1 76  ? 18.849  153.441 50.506  1.00 113.03 ? 77  VAL A CG2    1 
ATOM   421  N  N      . SER A 1 77  ? 21.885  151.165 49.403  1.00 80.35  ? 78  SER A N      1 
ATOM   422  C  CA     . SER A 1 77  ? 22.660  150.213 50.187  1.00 82.88  ? 78  SER A CA     1 
ATOM   423  C  C      . SER A 1 77  ? 24.113  150.637 50.363  1.00 77.80  ? 78  SER A C      1 
ATOM   424  O  O      . SER A 1 77  ? 24.809  150.054 51.202  1.00 72.02  ? 78  SER A O      1 
ATOM   425  C  CB     . SER A 1 77  ? 22.600  148.838 49.524  1.00 85.99  ? 78  SER A CB     1 
ATOM   426  O  OG     . SER A 1 77  ? 21.263  148.500 49.205  1.00 90.70  ? 78  SER A OG     1 
ATOM   427  N  N      . ASP A 1 78  ? 24.582  151.630 49.607  1.00 76.44  ? 79  ASP A N      1 
ATOM   428  C  CA     . ASP A 1 78  ? 25.958  152.107 49.681  1.00 70.80  ? 79  ASP A CA     1 
ATOM   429  C  C      . ASP A 1 78  ? 26.129  153.317 50.591  1.00 73.50  ? 79  ASP A C      1 
ATOM   430  O  O      . ASP A 1 78  ? 27.091  153.371 51.363  1.00 82.61  ? 79  ASP A O      1 
ATOM   431  C  CB     . ASP A 1 78  ? 26.473  152.453 48.279  1.00 87.18  ? 79  ASP A CB     1 
ATOM   432  C  CG     . ASP A 1 78  ? 26.752  151.222 47.438  1.00 84.10  ? 79  ASP A CG     1 
ATOM   433  O  OD1    . ASP A 1 78  ? 27.024  150.153 48.021  1.00 88.71  ? 79  ASP A OD1    1 
ATOM   434  O  OD2    . ASP A 1 78  ? 26.696  151.322 46.193  1.00 89.37  ? 79  ASP A OD2    1 
ATOM   435  N  N      . TYR A 1 79  ? 25.219  154.291 50.527  1.00 64.88  ? 80  TYR A N      1 
ATOM   436  C  CA     . TYR A 1 79  ? 25.428  155.572 51.184  1.00 67.26  ? 80  TYR A CA     1 
ATOM   437  C  C      . TYR A 1 79  ? 24.502  155.826 52.364  1.00 72.09  ? 80  TYR A C      1 
ATOM   438  O  O      . TYR A 1 79  ? 24.738  156.782 53.112  1.00 71.31  ? 80  TYR A O      1 
ATOM   439  C  CB     . TYR A 1 79  ? 25.270  156.719 50.171  1.00 93.61  ? 80  TYR A CB     1 
ATOM   440  C  CG     . TYR A 1 79  ? 23.916  156.786 49.490  1.00 81.63  ? 80  TYR A CG     1 
ATOM   441  C  CD1    . TYR A 1 79  ? 22.798  157.261 50.165  1.00 76.44  ? 80  TYR A CD1    1 
ATOM   442  C  CD2    . TYR A 1 79  ? 23.760  156.388 48.167  1.00 67.76  ? 80  TYR A CD2    1 
ATOM   443  C  CE1    . TYR A 1 79  ? 21.565  157.329 49.548  1.00 75.63  ? 80  TYR A CE1    1 
ATOM   444  C  CE2    . TYR A 1 79  ? 22.530  156.454 47.542  1.00 60.31  ? 80  TYR A CE2    1 
ATOM   445  C  CZ     . TYR A 1 79  ? 21.436  156.924 48.238  1.00 73.98  ? 80  TYR A CZ     1 
ATOM   446  O  OH     . TYR A 1 79  ? 20.205  156.994 47.626  1.00 87.04  ? 80  TYR A OH     1 
ATOM   447  N  N      . VAL A 1 80  ? 23.465  155.017 52.554  1.00 70.14  ? 81  VAL A N      1 
ATOM   448  C  CA     . VAL A 1 80  ? 22.543  155.196 53.671  1.00 77.00  ? 81  VAL A CA     1 
ATOM   449  C  C      . VAL A 1 80  ? 22.977  154.301 54.820  1.00 73.49  ? 81  VAL A C      1 
ATOM   450  O  O      . VAL A 1 80  ? 23.288  153.122 54.619  1.00 76.93  ? 81  VAL A O      1 
ATOM   451  C  CB     . VAL A 1 80  ? 21.097  154.888 53.252  1.00 84.36  ? 81  VAL A CB     1 
ATOM   452  C  CG1    . VAL A 1 80  ? 20.213  154.777 54.478  1.00 81.41  ? 81  VAL A CG1    1 
ATOM   453  C  CG2    . VAL A 1 80  ? 20.573  155.964 52.318  1.00 94.05  ? 81  VAL A CG2    1 
ATOM   454  N  N      . THR A 1 81  ? 22.988  154.856 56.027  1.00 84.66  ? 82  THR A N      1 
ATOM   455  C  CA     . THR A 1 81  ? 23.349  154.093 57.214  1.00 71.49  ? 82  THR A CA     1 
ATOM   456  C  C      . THR A 1 81  ? 22.881  154.779 58.492  1.00 77.98  ? 82  THR A C      1 
ATOM   457  O  O      . THR A 1 81  ? 23.031  155.992 58.640  1.00 81.87  ? 82  THR A O      1 
ATOM   458  C  CB     . THR A 1 81  ? 24.869  153.874 57.296  1.00 68.74  ? 82  THR A CB     1 
ATOM   459  O  OG1    . THR A 1 81  ? 25.173  153.052 58.427  1.00 76.44  ? 82  THR A OG1    1 
ATOM   460  C  CG2    . THR A 1 81  ? 25.596  155.201 57.435  1.00 76.91  ? 82  THR A CG2    1 
ATOM   461  N  N      . PRO A 1 82  ? 22.301  154.001 59.417  1.00 70.77  ? 83  PRO A N      1 
ATOM   462  C  CA     . PRO A 1 82  ? 22.008  152.579 59.207  1.00 71.56  ? 83  PRO A CA     1 
ATOM   463  C  C      . PRO A 1 82  ? 20.811  152.358 58.278  1.00 93.42  ? 83  PRO A C      1 
ATOM   464  O  O      . PRO A 1 82  ? 20.057  153.293 58.001  1.00 104.80 ? 83  PRO A O      1 
ATOM   465  C  CB     . PRO A 1 82  ? 21.706  152.077 60.618  1.00 82.44  ? 83  PRO A CB     1 
ATOM   466  C  CG     . PRO A 1 82  ? 21.190  153.272 61.330  1.00 77.21  ? 83  PRO A CG     1 
ATOM   467  C  CD     . PRO A 1 82  ? 21.952  154.440 60.778  1.00 75.04  ? 83  PRO A CD     1 
ATOM   468  N  N      . PRO A 1 83  ? 20.635  151.123 57.803  1.00 88.23  ? 84  PRO A N      1 
ATOM   469  C  CA     . PRO A 1 83  ? 19.667  150.863 56.730  1.00 86.93  ? 84  PRO A CA     1 
ATOM   470  C  C      . PRO A 1 83  ? 18.239  150.545 57.149  1.00 74.98  ? 84  PRO A C      1 
ATOM   471  O  O      . PRO A 1 83  ? 17.362  150.525 56.275  1.00 85.80  ? 84  PRO A O      1 
ATOM   472  C  CB     . PRO A 1 83  ? 20.294  149.656 56.023  1.00 78.62  ? 84  PRO A CB     1 
ATOM   473  C  CG     . PRO A 1 83  ? 20.927  148.901 57.135  1.00 77.20  ? 84  PRO A CG     1 
ATOM   474  C  CD     . PRO A 1 83  ? 21.437  149.929 58.118  1.00 56.25  ? 84  PRO A CD     1 
ATOM   475  N  N      . GLN A 1 84  ? 17.968  150.281 58.427  1.00 80.61  ? 85  GLN A N      1 
ATOM   476  C  CA     . GLN A 1 84  ? 16.647  149.790 58.810  1.00 86.49  ? 85  GLN A CA     1 
ATOM   477  C  C      . GLN A 1 84  ? 15.534  150.818 58.629  1.00 74.02  ? 85  GLN A C      1 
ATOM   478  O  O      . GLN A 1 84  ? 14.383  150.506 58.955  1.00 70.54  ? 85  GLN A O      1 
ATOM   479  C  CB     . GLN A 1 84  ? 16.663  149.302 60.259  1.00 70.44  ? 85  GLN A CB     1 
ATOM   480  C  CG     . GLN A 1 84  ? 17.647  148.176 60.520  1.00 77.06  ? 85  GLN A CG     1 
ATOM   481  C  CD     . GLN A 1 84  ? 19.049  148.674 60.785  1.00 77.80  ? 85  GLN A CD     1 
ATOM   482  O  OE1    . GLN A 1 84  ? 19.260  149.858 61.035  1.00 93.16  ? 85  GLN A OE1    1 
ATOM   483  N  NE2    . GLN A 1 84  ? 20.019  147.769 60.732  1.00 92.17  ? 85  GLN A NE2    1 
ATOM   484  N  N      . GLY A 1 85  ? 15.827  152.016 58.134  1.00 79.28  ? 86  GLY A N      1 
ATOM   485  C  CA     . GLY A 1 85  ? 14.776  152.977 57.858  1.00 90.68  ? 86  GLY A CA     1 
ATOM   486  C  C      . GLY A 1 85  ? 14.059  153.483 59.093  1.00 84.92  ? 86  GLY A C      1 
ATOM   487  O  O      . GLY A 1 85  ? 12.825  153.520 59.130  1.00 76.02  ? 86  GLY A O      1 
ATOM   488  N  N      . THR A 1 86  ? 14.822  153.858 60.117  1.00 95.13  ? 87  THR A N      1 
ATOM   489  C  CA     . THR A 1 86  ? 14.266  154.439 61.330  1.00 87.67  ? 87  THR A CA     1 
ATOM   490  C  C      . THR A 1 86  ? 14.179  155.954 61.172  1.00 82.17  ? 87  THR A C      1 
ATOM   491  O  O      . THR A 1 86  ? 14.438  156.506 60.100  1.00 104.27 ? 87  THR A O      1 
ATOM   492  C  CB     . THR A 1 86  ? 15.103  154.049 62.544  1.00 87.97  ? 87  THR A CB     1 
ATOM   493  O  OG1    . THR A 1 86  ? 16.448  154.508 62.365  1.00 94.95  ? 87  THR A OG1    1 
ATOM   494  C  CG2    . THR A 1 86  ? 15.106  152.538 62.716  1.00 126.52 ? 87  THR A CG2    1 
ATOM   495  N  N      . SER A 1 87  ? 13.803  156.647 62.248  1.00 69.58  ? 88  SER A N      1 
ATOM   496  C  CA     . SER A 1 87  ? 13.705  158.101 62.206  1.00 88.41  ? 88  SER A CA     1 
ATOM   497  C  C      . SER A 1 87  ? 15.063  158.792 62.224  1.00 81.60  ? 88  SER A C      1 
ATOM   498  O  O      . SER A 1 87  ? 15.106  160.027 62.167  1.00 87.68  ? 88  SER A O      1 
ATOM   499  C  CB     . SER A 1 87  ? 12.858  158.607 63.373  1.00 87.70  ? 88  SER A CB     1 
ATOM   500  O  OG     . SER A 1 87  ? 13.568  158.500 64.592  1.00 83.98  ? 88  SER A OG     1 
ATOM   501  N  N      . VAL A 1 88  ? 16.162  158.043 62.297  1.00 77.04  ? 89  VAL A N      1 
ATOM   502  C  CA     . VAL A 1 88  ? 17.507  158.607 62.256  1.00 74.10  ? 89  VAL A CA     1 
ATOM   503  C  C      . VAL A 1 88  ? 18.341  157.795 61.276  1.00 69.92  ? 89  VAL A C      1 
ATOM   504  O  O      . VAL A 1 88  ? 18.462  156.572 61.422  1.00 79.41  ? 89  VAL A O      1 
ATOM   505  C  CB     . VAL A 1 88  ? 18.164  158.621 63.644  1.00 67.60  ? 89  VAL A CB     1 
ATOM   506  C  CG1    . VAL A 1 88  ? 19.598  159.087 63.539  1.00 86.88  ? 89  VAL A CG1    1 
ATOM   507  C  CG2    . VAL A 1 88  ? 17.380  159.522 64.574  1.00 94.95  ? 89  VAL A CG2    1 
ATOM   508  N  N      . PHE A 1 89  ? 18.910  158.470 60.279  1.00 66.73  ? 90  PHE A N      1 
ATOM   509  C  CA     . PHE A 1 89  ? 19.738  157.822 59.272  1.00 62.51  ? 90  PHE A CA     1 
ATOM   510  C  C      . PHE A 1 89  ? 20.730  158.841 58.734  1.00 69.25  ? 90  PHE A C      1 
ATOM   511  O  O      . PHE A 1 89  ? 20.539  160.053 58.866  1.00 75.42  ? 90  PHE A O      1 
ATOM   512  C  CB     . PHE A 1 89  ? 18.905  157.237 58.122  1.00 66.08  ? 90  PHE A CB     1 
ATOM   513  C  CG     . PHE A 1 89  ? 18.055  158.250 57.410  1.00 63.79  ? 90  PHE A CG     1 
ATOM   514  C  CD1    . PHE A 1 89  ? 16.785  158.555 57.867  1.00 70.48  ? 90  PHE A CD1    1 
ATOM   515  C  CD2    . PHE A 1 89  ? 18.527  158.898 56.282  1.00 70.07  ? 90  PHE A CD2    1 
ATOM   516  C  CE1    . PHE A 1 89  ? 16.006  159.488 57.218  1.00 64.37  ? 90  PHE A CE1    1 
ATOM   517  C  CE2    . PHE A 1 89  ? 17.751  159.834 55.627  1.00 68.72  ? 90  PHE A CE2    1 
ATOM   518  C  CZ     . PHE A 1 89  ? 16.489  160.129 56.096  1.00 71.34  ? 90  PHE A CZ     1 
ATOM   519  N  N      . VAL A 1 90  ? 21.800  158.332 58.131  1.00 64.97  ? 91  VAL A N      1 
ATOM   520  C  CA     . VAL A 1 90  ? 22.831  159.165 57.527  1.00 77.83  ? 91  VAL A CA     1 
ATOM   521  C  C      . VAL A 1 90  ? 22.872  158.893 56.030  1.00 80.66  ? 91  VAL A C      1 
ATOM   522  O  O      . VAL A 1 90  ? 22.746  157.743 55.593  1.00 69.22  ? 91  VAL A O      1 
ATOM   523  C  CB     . VAL A 1 90  ? 24.214  158.908 58.160  1.00 72.14  ? 91  VAL A CB     1 
ATOM   524  C  CG1    . VAL A 1 90  ? 25.261  159.794 57.505  1.00 68.56  ? 91  VAL A CG1    1 
ATOM   525  C  CG2    . VAL A 1 90  ? 24.167  159.132 59.660  1.00 54.91  ? 91  VAL A CG2    1 
ATOM   526  N  N      . ILE A 1 91  ? 23.028  159.955 55.247  1.00 74.61  ? 92  ILE A N      1 
ATOM   527  C  CA     . ILE A 1 91  ? 23.312  159.851 53.821  1.00 64.22  ? 92  ILE A CA     1 
ATOM   528  C  C      . ILE A 1 91  ? 24.763  160.271 53.639  1.00 70.49  ? 92  ILE A C      1 
ATOM   529  O  O      . ILE A 1 91  ? 25.105  161.448 53.809  1.00 70.96  ? 92  ILE A O      1 
ATOM   530  C  CB     . ILE A 1 91  ? 22.370  160.716 52.975  1.00 57.07  ? 92  ILE A CB     1 
ATOM   531  C  CG1    . ILE A 1 91  ? 20.923  160.246 53.126  1.00 64.32  ? 92  ILE A CG1    1 
ATOM   532  C  CG2    . ILE A 1 91  ? 22.776  160.654 51.512  1.00 59.62  ? 92  ILE A CG2    1 
ATOM   533  C  CD1    . ILE A 1 91  ? 19.945  161.018 52.262  1.00 62.51  ? 92  ILE A CD1    1 
ATOM   534  N  N      . ILE A 1 92  ? 25.625  159.310 53.316  1.00 64.39  ? 93  ILE A N      1 
ATOM   535  C  CA     . ILE A 1 92  ? 27.046  159.602 53.191  1.00 60.85  ? 93  ILE A CA     1 
ATOM   536  C  C      . ILE A 1 92  ? 27.281  160.439 51.942  1.00 66.38  ? 93  ILE A C      1 
ATOM   537  O  O      . ILE A 1 92  ? 26.860  160.073 50.837  1.00 75.76  ? 93  ILE A O      1 
ATOM   538  C  CB     . ILE A 1 92  ? 27.857  158.299 53.155  1.00 63.69  ? 93  ILE A CB     1 
ATOM   539  C  CG1    . ILE A 1 92  ? 27.468  157.404 54.335  1.00 65.77  ? 93  ILE A CG1    1 
ATOM   540  C  CG2    . ILE A 1 92  ? 29.342  158.597 53.180  1.00 67.30  ? 93  ILE A CG2    1 
ATOM   541  C  CD1    . ILE A 1 92  ? 28.290  156.133 54.442  1.00 50.13  ? 93  ILE A CD1    1 
ATOM   542  N  N      . THR A 1 93  ? 27.959  161.573 52.112  1.00 64.04  ? 94  THR A N      1 
ATOM   543  C  CA     . THR A 1 93  ? 28.256  162.469 51.005  1.00 61.17  ? 94  THR A CA     1 
ATOM   544  C  C      . THR A 1 93  ? 29.739  162.589 50.689  1.00 58.65  ? 94  THR A C      1 
ATOM   545  O  O      . THR A 1 93  ? 30.085  163.194 49.669  1.00 73.13  ? 94  THR A O      1 
ATOM   546  C  CB     . THR A 1 93  ? 27.694  163.868 51.295  1.00 61.92  ? 94  THR A CB     1 
ATOM   547  O  OG1    . THR A 1 93  ? 28.140  164.299 52.588  1.00 62.13  ? 94  THR A OG1    1 
ATOM   548  C  CG2    . THR A 1 93  ? 26.176  163.843 51.267  1.00 66.45  ? 94  THR A CG2    1 
ATOM   549  N  N      . LYS A 1 94  ? 30.619  162.038 51.522  1.00 59.66  ? 95  LYS A N      1 
ATOM   550  C  CA     . LYS A 1 94  ? 32.053  162.156 51.286  1.00 58.45  ? 95  LYS A CA     1 
ATOM   551  C  C      . LYS A 1 94  ? 32.756  161.003 51.986  1.00 62.72  ? 95  LYS A C      1 
ATOM   552  O  O      . LYS A 1 94  ? 32.295  160.521 53.021  1.00 73.13  ? 95  LYS A O      1 
ATOM   553  C  CB     . LYS A 1 94  ? 32.580  163.509 51.779  1.00 68.36  ? 95  LYS A CB     1 
ATOM   554  C  CG     . LYS A 1 94  ? 34.045  163.779 51.500  1.00 61.16  ? 95  LYS A CG     1 
ATOM   555  C  CD     . LYS A 1 94  ? 34.384  165.226 51.833  1.00 72.54  ? 95  LYS A CD     1 
ATOM   556  C  CE     . LYS A 1 94  ? 35.569  165.319 52.778  1.00 82.63  ? 95  LYS A CE     1 
ATOM   557  N  NZ     . LYS A 1 94  ? 35.674  166.663 53.407  1.00 92.60  ? 95  LYS A NZ     1 
ATOM   558  N  N      . MET A 1 95  ? 33.858  160.541 51.403  1.00 57.79  ? 96  MET A N      1 
ATOM   559  C  CA     . MET A 1 95  ? 34.543  159.382 51.955  1.00 64.93  ? 96  MET A CA     1 
ATOM   560  C  C      . MET A 1 95  ? 36.048  159.490 51.787  1.00 71.97  ? 96  MET A C      1 
ATOM   561  O  O      . MET A 1 95  ? 36.540  159.963 50.758  1.00 82.96  ? 96  MET A O      1 
ATOM   562  C  CB     . MET A 1 95  ? 34.093  158.067 51.308  1.00 65.27  ? 96  MET A CB     1 
ATOM   563  C  CG     . MET A 1 95  ? 32.672  157.651 51.591  1.00 74.56  ? 96  MET A CG     1 
ATOM   564  S  SD     . MET A 1 95  ? 32.387  155.967 51.004  1.00 99.82  ? 96  MET A SD     1 
ATOM   565  C  CE     . MET A 1 95  ? 32.903  156.110 49.293  1.00 93.62  ? 96  MET A CE     1 
ATOM   566  N  N      . ILE A 1 96  ? 36.765  159.023 52.802  1.00 69.30  ? 97  ILE A N      1 
ATOM   567  C  CA     . ILE A 1 96  ? 38.194  158.752 52.721  1.00 57.88  ? 97  ILE A CA     1 
ATOM   568  C  C      . ILE A 1 96  ? 38.343  157.241 52.837  1.00 64.11  ? 97  ILE A C      1 
ATOM   569  O  O      . ILE A 1 96  ? 38.164  156.670 53.921  1.00 82.24  ? 97  ILE A O      1 
ATOM   570  C  CB     . ILE A 1 96  ? 38.981  159.482 53.816  1.00 64.24  ? 97  ILE A CB     1 
ATOM   571  C  CG1    . ILE A 1 96  ? 38.871  160.998 53.639  1.00 67.72  ? 97  ILE A CG1    1 
ATOM   572  C  CG2    . ILE A 1 96  ? 40.438  159.044 53.815  1.00 64.16  ? 97  ILE A CG2    1 
ATOM   573  C  CD1    . ILE A 1 96  ? 39.824  161.782 54.515  1.00 97.09  ? 97  ILE A CD1    1 
ATOM   574  N  N      . VAL A 1 97  ? 38.638  156.588 51.716  1.00 70.94  ? 98  VAL A N      1 
ATOM   575  C  CA     . VAL A 1 97  ? 38.639  155.132 51.623  1.00 75.14  ? 98  VAL A CA     1 
ATOM   576  C  C      . VAL A 1 97  ? 40.075  154.630 51.686  1.00 79.03  ? 98  VAL A C      1 
ATOM   577  O  O      . VAL A 1 97  ? 40.934  155.081 50.919  1.00 96.12  ? 98  VAL A O      1 
ATOM   578  C  CB     . VAL A 1 97  ? 37.947  154.660 50.333  1.00 73.32  ? 98  VAL A CB     1 
ATOM   579  C  CG1    . VAL A 1 97  ? 37.931  153.142 50.266  1.00 63.37  ? 98  VAL A CG1    1 
ATOM   580  C  CG2    . VAL A 1 97  ? 36.530  155.228 50.249  1.00 77.95  ? 98  VAL A CG2    1 
ATOM   581  N  N      . THR A 1 98  ? 40.331  153.691 52.594  1.00 81.69  ? 99  THR A N      1 
ATOM   582  C  CA     . THR A 1 98  ? 41.642  153.071 52.779  1.00 77.19  ? 99  THR A CA     1 
ATOM   583  C  C      . THR A 1 98  ? 41.517  151.586 52.449  1.00 78.36  ? 99  THR A C      1 
ATOM   584  O  O      . THR A 1 98  ? 41.081  150.794 53.288  1.00 88.36  ? 99  THR A O      1 
ATOM   585  C  CB     . THR A 1 98  ? 42.144  153.280 54.207  1.00 76.23  ? 99  THR A CB     1 
ATOM   586  O  OG1    . THR A 1 98  ? 42.231  154.683 54.487  1.00 78.67  ? 99  THR A OG1    1 
ATOM   587  C  CG2    . THR A 1 98  ? 43.508  152.642 54.391  1.00 68.55  ? 99  THR A CG2    1 
ATOM   588  N  N      . GLU A 1 99  ? 41.902  151.206 51.235  1.00 83.42  ? 100 GLU A N      1 
ATOM   589  C  CA     . GLU A 1 99  ? 41.667  149.848 50.766  1.00 91.01  ? 100 GLU A CA     1 
ATOM   590  C  C      . GLU A 1 99  ? 42.673  148.860 51.354  1.00 86.65  ? 100 GLU A C      1 
ATOM   591  O  O      . GLU A 1 99  ? 43.848  149.178 51.559  1.00 93.94  ? 100 GLU A O      1 
ATOM   592  C  CB     . GLU A 1 99  ? 41.724  149.792 49.237  1.00 89.20  ? 100 GLU A CB     1 
ATOM   593  C  CG     . GLU A 1 99  ? 40.632  150.590 48.536  1.00 106.39 ? 100 GLU A CG     1 
ATOM   594  C  CD     . GLU A 1 99  ? 39.498  149.717 48.030  1.00 115.01 ? 100 GLU A CD     1 
ATOM   595  O  OE1    . GLU A 1 99  ? 38.759  150.164 47.127  1.00 117.43 ? 100 GLU A OE1    1 
ATOM   596  O  OE2    . GLU A 1 99  ? 39.355  148.578 48.523  1.00 125.74 ? 100 GLU A OE2    1 
ATOM   597  N  N      . ASN A 1 100 ? 42.187  147.647 51.628  1.00 87.56  ? 101 ASN A N      1 
ATOM   598  C  CA     . ASN A 1 100 ? 43.018  146.469 51.890  1.00 82.56  ? 101 ASN A CA     1 
ATOM   599  C  C      . ASN A 1 100 ? 44.021  146.694 53.028  1.00 83.16  ? 101 ASN A C      1 
ATOM   600  O  O      . ASN A 1 100 ? 45.238  146.609 52.849  1.00 98.34  ? 101 ASN A O      1 
ATOM   601  C  CB     . ASN A 1 100 ? 43.737  146.037 50.608  1.00 91.81  ? 101 ASN A CB     1 
ATOM   602  C  CG     . ASN A 1 100 ? 42.776  145.716 49.481  1.00 107.93 ? 101 ASN A CG     1 
ATOM   603  O  OD1    . ASN A 1 100 ? 41.567  145.598 49.692  1.00 101.75 ? 101 ASN A OD1    1 
ATOM   604  N  ND2    . ASN A 1 100 ? 43.309  145.576 48.273  1.00 122.75 ? 101 ASN A ND2    1 
ATOM   605  N  N      . GLN A 1 101 ? 43.490  146.986 54.211  1.00 80.24  ? 102 GLN A N      1 
ATOM   606  C  CA     . GLN A 1 101 ? 44.301  147.011 55.421  1.00 77.15  ? 102 GLN A CA     1 
ATOM   607  C  C      . GLN A 1 101 ? 44.551  145.596 55.943  1.00 88.24  ? 102 GLN A C      1 
ATOM   608  O  O      . GLN A 1 101 ? 43.721  144.695 55.786  1.00 84.06  ? 102 GLN A O      1 
ATOM   609  C  CB     . GLN A 1 101 ? 43.626  147.858 56.498  1.00 80.68  ? 102 GLN A CB     1 
ATOM   610  C  CG     . GLN A 1 101 ? 43.632  149.350 56.205  1.00 75.59  ? 102 GLN A CG     1 
ATOM   611  C  CD     . GLN A 1 101 ? 43.230  150.181 57.407  1.00 81.63  ? 102 GLN A CD     1 
ATOM   612  O  OE1    . GLN A 1 101 ? 42.150  149.997 57.967  1.00 89.40  ? 102 GLN A OE1    1 
ATOM   613  N  NE2    . GLN A 1 101 ? 44.098  151.101 57.810  1.00 89.46  ? 102 GLN A NE2    1 
ATOM   614  N  N      . MET A 1 102 ? 45.715  145.408 56.568  1.00 88.09  ? 103 MET A N      1 
ATOM   615  C  CA     . MET A 1 102 ? 46.105  144.133 57.156  1.00 89.03  ? 103 MET A CA     1 
ATOM   616  C  C      . MET A 1 102 ? 46.830  144.374 58.472  1.00 92.39  ? 103 MET A C      1 
ATOM   617  O  O      . MET A 1 102 ? 47.510  145.387 58.646  1.00 96.14  ? 103 MET A O      1 
ATOM   618  C  CB     . MET A 1 102 ? 47.013  143.320 56.224  1.00 96.18  ? 103 MET A CB     1 
ATOM   619  C  CG     . MET A 1 102 ? 46.323  142.774 54.993  1.00 100.81 ? 103 MET A CG     1 
ATOM   620  S  SD     . MET A 1 102 ? 47.324  141.511 54.188  1.00 113.30 ? 103 MET A SD     1 
ATOM   621  C  CE     . MET A 1 102 ? 46.511  140.007 54.743  1.00 84.01  ? 103 MET A CE     1 
ATOM   622  N  N      . GLN A 1 103 ? 46.696  143.424 59.392  1.00 92.60  ? 104 GLN A N      1 
ATOM   623  C  CA     . GLN A 1 103 ? 47.363  143.542 60.683  1.00 85.76  ? 104 GLN A CA     1 
ATOM   624  C  C      . GLN A 1 103 ? 48.878  143.468 60.502  1.00 95.21  ? 104 GLN A C      1 
ATOM   625  O  O      . GLN A 1 103 ? 49.390  142.545 59.862  1.00 103.23 ? 104 GLN A O      1 
ATOM   626  C  CB     . GLN A 1 103 ? 46.880  142.436 61.622  1.00 99.93  ? 104 GLN A CB     1 
ATOM   627  C  CG     . GLN A 1 103 ? 46.825  142.834 63.089  1.00 103.45 ? 104 GLN A CG     1 
ATOM   628  C  CD     . GLN A 1 103 ? 45.644  143.729 63.402  1.00 91.18  ? 104 GLN A CD     1 
ATOM   629  O  OE1    . GLN A 1 103 ? 44.660  143.759 62.664  1.00 94.29  ? 104 GLN A OE1    1 
ATOM   630  N  NE2    . GLN A 1 103 ? 45.743  144.477 64.492  1.00 90.20  ? 104 GLN A NE2    1 
ATOM   631  N  N      . GLY A 1 104 ? 49.595  144.432 61.066  1.00 98.48  ? 105 GLY A N      1 
ATOM   632  C  CA     . GLY A 1 104 ? 51.036  144.470 60.894  1.00 98.80  ? 105 GLY A CA     1 
ATOM   633  C  C      . GLY A 1 104 ? 51.653  145.682 61.556  1.00 91.56  ? 105 GLY A C      1 
ATOM   634  O  O      . GLY A 1 104 ? 51.105  146.231 62.512  1.00 97.05  ? 105 GLY A O      1 
ATOM   635  N  N      . PHE A 1 105 ? 52.827  146.071 61.058  1.00 91.61  ? 106 PHE A N      1 
ATOM   636  C  CA     . PHE A 1 105 ? 53.558  147.232 61.548  1.00 87.59  ? 106 PHE A CA     1 
ATOM   637  C  C      . PHE A 1 105 ? 53.787  148.194 60.393  1.00 92.68  ? 106 PHE A C      1 
ATOM   638  O  O      . PHE A 1 105 ? 54.103  147.766 59.279  1.00 112.92 ? 106 PHE A O      1 
ATOM   639  C  CB     . PHE A 1 105 ? 54.906  146.828 62.165  1.00 87.28  ? 106 PHE A CB     1 
ATOM   640  C  CG     . PHE A 1 105 ? 54.796  145.800 63.260  1.00 89.28  ? 106 PHE A CG     1 
ATOM   641  C  CD1    . PHE A 1 105 ? 54.770  144.449 62.954  1.00 88.06  ? 106 PHE A CD1    1 
ATOM   642  C  CD2    . PHE A 1 105 ? 54.742  146.181 64.594  1.00 87.30  ? 106 PHE A CD2    1 
ATOM   643  C  CE1    . PHE A 1 105 ? 54.673  143.496 63.953  1.00 92.92  ? 106 PHE A CE1    1 
ATOM   644  C  CE2    . PHE A 1 105 ? 54.647  145.229 65.600  1.00 86.03  ? 106 PHE A CE2    1 
ATOM   645  C  CZ     . PHE A 1 105 ? 54.613  143.885 65.276  1.00 96.46  ? 106 PHE A CZ     1 
ATOM   646  N  N      . CYS A 1 106 ? 53.642  149.491 60.652  1.00 86.01  ? 107 CYS A N      1 
ATOM   647  C  CA     . CYS A 1 106 ? 53.821  150.489 59.606  1.00 85.34  ? 107 CYS A CA     1 
ATOM   648  C  C      . CYS A 1 106 ? 53.927  151.868 60.247  1.00 98.32  ? 107 CYS A C      1 
ATOM   649  O  O      . CYS A 1 106 ? 53.564  152.036 61.413  1.00 98.80  ? 107 CYS A O      1 
ATOM   650  C  CB     . CYS A 1 106 ? 52.662  150.470 58.597  1.00 93.50  ? 107 CYS A CB     1 
ATOM   651  S  SG     . CYS A 1 106 ? 51.021  150.672 59.323  1.00 116.50 ? 107 CYS A SG     1 
ATOM   652  N  N      . PRO A 1 107 ? 54.434  152.852 59.509  1.00 105.00 ? 108 PRO A N      1 
ATOM   653  C  CA     . PRO A 1 107 ? 54.552  154.214 60.041  1.00 103.68 ? 108 PRO A CA     1 
ATOM   654  C  C      . PRO A 1 107 ? 53.250  154.993 59.936  1.00 98.12  ? 108 PRO A C      1 
ATOM   655  O  O      . PRO A 1 107 ? 52.413  154.747 59.064  1.00 104.44 ? 108 PRO A O      1 
ATOM   656  C  CB     . PRO A 1 107 ? 55.638  154.847 59.159  1.00 89.39  ? 108 PRO A CB     1 
ATOM   657  C  CG     . PRO A 1 107 ? 56.133  153.741 58.236  1.00 100.52 ? 108 PRO A CG     1 
ATOM   658  C  CD     . PRO A 1 107 ? 55.043  152.729 58.179  1.00 110.70 ? 108 PRO A CD     1 
ATOM   659  N  N      . GLU A 1 108 ? 53.084  155.939 60.856  1.00 88.04  ? 109 GLU A N      1 
ATOM   660  C  CA     . GLU A 1 108 ? 51.909  156.798 60.843  1.00 87.41  ? 109 GLU A CA     1 
ATOM   661  C  C      . GLU A 1 108 ? 51.968  157.747 59.647  1.00 96.70  ? 109 GLU A C      1 
ATOM   662  O  O      . GLU A 1 108 ? 53.043  158.185 59.228  1.00 105.67 ? 109 GLU A O      1 
ATOM   663  C  CB     . GLU A 1 108 ? 51.828  157.595 62.145  1.00 99.75  ? 109 GLU A CB     1 
ATOM   664  C  CG     . GLU A 1 108 ? 50.494  158.282 62.389  1.00 115.65 ? 109 GLU A CG     1 
ATOM   665  C  CD     . GLU A 1 108 ? 49.421  157.311 62.852  1.00 131.11 ? 109 GLU A CD     1 
ATOM   666  O  OE1    . GLU A 1 108 ? 49.607  156.688 63.921  1.00 118.99 ? 109 GLU A OE1    1 
ATOM   667  O  OE2    . GLU A 1 108 ? 48.392  157.175 62.154  1.00 129.03 ? 109 GLU A OE2    1 
ATOM   668  N  N      . SER A 1 109 ? 50.797  158.066 59.090  1.00 102.65 ? 110 SER A N      1 
ATOM   669  C  CA     . SER A 1 109 ? 50.749  158.879 57.877  1.00 91.79  ? 110 SER A CA     1 
ATOM   670  C  C      . SER A 1 109 ? 50.798  160.379 58.155  1.00 95.88  ? 110 SER A C      1 
ATOM   671  O  O      . SER A 1 109 ? 51.617  161.092 57.567  1.00 101.88 ? 110 SER A O      1 
ATOM   672  C  CB     . SER A 1 109 ? 49.487  158.547 57.074  1.00 107.13 ? 110 SER A CB     1 
ATOM   673  O  OG     . SER A 1 109 ? 49.309  159.463 56.005  1.00 123.18 ? 110 SER A OG     1 
ATOM   674  N  N      . GLU A 1 110 ? 49.936  160.872 59.040  1.00 114.22 ? 111 GLU A N      1 
ATOM   675  C  CA     . GLU A 1 110 ? 49.800  162.310 59.233  1.00 127.15 ? 111 GLU A CA     1 
ATOM   676  C  C      . GLU A 1 110 ? 51.060  162.899 59.861  1.00 107.32 ? 111 GLU A C      1 
ATOM   677  O  O      . GLU A 1 110 ? 51.726  162.268 60.687  1.00 98.27  ? 111 GLU A O      1 
ATOM   678  C  CB     . GLU A 1 110 ? 48.566  162.625 60.083  1.00 122.56 ? 111 GLU A CB     1 
ATOM   679  C  CG     . GLU A 1 110 ? 47.269  162.668 59.270  1.00 125.16 ? 111 GLU A CG     1 
ATOM   680  C  CD     . GLU A 1 110 ? 46.042  162.975 60.110  1.00 153.76 ? 111 GLU A CD     1 
ATOM   681  O  OE1    . GLU A 1 110 ? 45.258  162.042 60.394  1.00 153.86 ? 111 GLU A OE1    1 
ATOM   682  O  OE2    . GLU A 1 110 ? 45.859  164.152 60.483  1.00 166.98 ? 111 GLU A OE2    1 
ATOM   683  N  N      . GLU A 1 111 ? 51.388  164.127 59.449  1.00 110.97 ? 112 GLU A N      1 
ATOM   684  C  CA     . GLU A 1 111 ? 52.579  164.795 59.958  1.00 106.10 ? 112 GLU A CA     1 
ATOM   685  C  C      . GLU A 1 111 ? 52.506  165.043 61.458  1.00 104.11 ? 112 GLU A C      1 
ATOM   686  O  O      . GLU A 1 111 ? 53.547  165.258 62.089  1.00 98.95  ? 112 GLU A O      1 
ATOM   687  C  CB     . GLU A 1 111 ? 52.795  166.120 59.222  1.00 89.56  ? 112 GLU A CB     1 
ATOM   688  N  N      . LYS A 1 112 ? 51.307  165.018 62.044  1.00 99.90  ? 113 LYS A N      1 
ATOM   689  C  CA     . LYS A 1 112 ? 51.184  165.189 63.487  1.00 99.38  ? 113 LYS A CA     1 
ATOM   690  C  C      . LYS A 1 112 ? 52.027  164.182 64.259  1.00 96.34  ? 113 LYS A C      1 
ATOM   691  O  O      . LYS A 1 112 ? 52.325  164.409 65.437  1.00 90.52  ? 113 LYS A O      1 
ATOM   692  C  CB     . LYS A 1 112 ? 49.718  165.069 63.906  1.00 100.81 ? 113 LYS A CB     1 
ATOM   693  N  N      . TYR A 1 113 ? 52.411  163.075 63.625  1.00 94.37  ? 114 TYR A N      1 
ATOM   694  C  CA     . TYR A 1 113 ? 53.198  162.029 64.259  1.00 94.10  ? 114 TYR A CA     1 
ATOM   695  C  C      . TYR A 1 113 ? 54.659  162.061 63.826  1.00 109.81 ? 114 TYR A C      1 
ATOM   696  O  O      . TYR A 1 113 ? 55.355  161.045 63.931  1.00 109.99 ? 114 TYR A O      1 
ATOM   697  C  CB     . TYR A 1 113 ? 52.578  160.663 63.966  1.00 97.84  ? 114 TYR A CB     1 
ATOM   698  C  CG     . TYR A 1 113 ? 51.151  160.540 64.458  1.00 104.53 ? 114 TYR A CG     1 
ATOM   699  C  CD1    . TYR A 1 113 ? 50.114  161.208 63.815  1.00 119.92 ? 114 TYR A CD1    1 
ATOM   700  C  CD2    . TYR A 1 113 ? 50.840  159.759 65.563  1.00 104.35 ? 114 TYR A CD2    1 
ATOM   701  C  CE1    . TYR A 1 113 ? 48.809  161.104 64.261  1.00 114.16 ? 114 TYR A CE1    1 
ATOM   702  C  CE2    . TYR A 1 113 ? 49.536  159.648 66.016  1.00 114.22 ? 114 TYR A CE2    1 
ATOM   703  C  CZ     . TYR A 1 113 ? 48.525  160.323 65.361  1.00 115.19 ? 114 TYR A CZ     1 
ATOM   704  O  OH     . TYR A 1 113 ? 47.227  160.216 65.806  1.00 116.24 ? 114 TYR A OH     1 
ATOM   705  N  N      . ARG A 1 114 ? 55.131  163.203 63.332  1.00 115.06 ? 115 ARG A N      1 
ATOM   706  C  CA     . ARG A 1 114 ? 56.506  163.316 62.861  1.00 112.92 ? 115 ARG A CA     1 
ATOM   707  C  C      . ARG A 1 114 ? 57.482  162.920 63.962  1.00 114.92 ? 115 ARG A C      1 
ATOM   708  O  O      . ARG A 1 114 ? 57.385  163.396 65.097  1.00 110.77 ? 115 ARG A O      1 
ATOM   709  C  CB     . ARG A 1 114 ? 56.776  164.745 62.389  1.00 110.19 ? 115 ARG A CB     1 
ATOM   710  C  CG     . ARG A 1 114 ? 58.214  165.027 61.993  1.00 126.39 ? 115 ARG A CG     1 
ATOM   711  C  CD     . ARG A 1 114 ? 58.313  166.304 61.170  1.00 133.47 ? 115 ARG A CD     1 
ATOM   712  N  NE     . ARG A 1 114 ? 57.675  167.441 61.829  1.00 140.08 ? 115 ARG A NE     1 
ATOM   713  C  CZ     . ARG A 1 114 ? 58.290  168.249 62.688  1.00 148.20 ? 115 ARG A CZ     1 
ATOM   714  N  NH1    . ARG A 1 114 ? 59.563  168.045 63.001  1.00 138.18 ? 115 ARG A NH1    1 
ATOM   715  N  NH2    . ARG A 1 114 ? 57.631  169.261 63.238  1.00 141.36 ? 115 ARG A NH2    1 
ATOM   716  N  N      . CYS A 1 115 ? 58.425  162.043 63.624  1.00 125.02 ? 116 CYS A N      1 
ATOM   717  C  CA     . CYS A 1 115 ? 59.413  161.547 64.571  1.00 115.55 ? 116 CYS A CA     1 
ATOM   718  C  C      . CYS A 1 115 ? 60.810  161.643 63.978  1.00 128.24 ? 116 CYS A C      1 
ATOM   719  O  O      . CYS A 1 115 ? 61.000  161.440 62.775  1.00 134.02 ? 116 CYS A O      1 
ATOM   720  C  CB     . CYS A 1 115 ? 59.151  160.095 64.971  1.00 104.63 ? 116 CYS A CB     1 
ATOM   721  S  SG     . CYS A 1 115 ? 60.670  159.313 65.547  1.00 156.27 ? 116 CYS A SG     1 
ATOM   722  N  N      . VAL A 1 116 ? 61.785  161.956 64.832  1.00 126.04 ? 117 VAL A N      1 
ATOM   723  C  CA     . VAL A 1 116 ? 63.190  161.947 64.438  1.00 123.57 ? 117 VAL A CA     1 
ATOM   724  C  C      . VAL A 1 116 ? 63.969  161.024 65.367  1.00 118.58 ? 117 VAL A C      1 
ATOM   725  O  O      . VAL A 1 116 ? 64.995  160.453 64.976  1.00 100.20 ? 117 VAL A O      1 
ATOM   726  C  CB     . VAL A 1 116 ? 63.782  163.366 64.451  1.00 107.18 ? 117 VAL A CB     1 
ATOM   727  C  CG1    . VAL A 1 116 ? 63.817  163.908 65.871  1.00 94.08  ? 117 VAL A CG1    1 
ATOM   728  C  CG2    . VAL A 1 116 ? 65.170  163.360 63.834  1.00 115.03 ? 117 VAL A CG2    1 
ATOM   729  N  N      . SER A 1 117 ? 63.480  160.860 66.596  1.00 121.37 ? 118 SER A N      1 
ATOM   730  C  CA     . SER A 1 117 ? 64.140  160.038 67.602  1.00 111.89 ? 118 SER A CA     1 
ATOM   731  C  C      . SER A 1 117 ? 63.131  159.084 68.226  1.00 109.22 ? 118 SER A C      1 
ATOM   732  O  O      . SER A 1 117 ? 62.011  159.487 68.557  1.00 109.40 ? 118 SER A O      1 
ATOM   733  C  CB     . SER A 1 117 ? 64.787  160.911 68.684  1.00 117.63 ? 118 SER A CB     1 
ATOM   734  O  OG     . SER A 1 117 ? 65.233  160.128 69.777  1.00 135.23 ? 118 SER A OG     1 
ATOM   735  N  N      . ASP A 1 118 ? 63.535  157.821 68.393  1.00 111.01 ? 119 ASP A N      1 
ATOM   736  C  CA     . ASP A 1 118 ? 62.650  156.821 68.984  1.00 102.47 ? 119 ASP A CA     1 
ATOM   737  C  C      . ASP A 1 118 ? 62.168  157.218 70.373  1.00 102.73 ? 119 ASP A C      1 
ATOM   738  O  O      . ASP A 1 118 ? 61.202  156.632 70.872  1.00 106.84 ? 119 ASP A O      1 
ATOM   739  C  CB     . ASP A 1 118 ? 63.354  155.464 69.046  1.00 95.08  ? 119 ASP A CB     1 
ATOM   740  C  CG     . ASP A 1 118 ? 63.691  154.918 67.672  1.00 118.93 ? 119 ASP A CG     1 
ATOM   741  O  OD1    . ASP A 1 118 ? 63.893  155.727 66.741  1.00 137.10 ? 119 ASP A OD1    1 
ATOM   742  O  OD2    . ASP A 1 118 ? 63.755  153.679 67.523  1.00 107.51 ? 119 ASP A OD2    1 
ATOM   743  N  N      . SER A 1 119 ? 62.822  158.191 71.013  1.00 107.81 ? 120 SER A N      1 
ATOM   744  C  CA     . SER A 1 119 ? 62.356  158.671 72.309  1.00 105.16 ? 120 SER A CA     1 
ATOM   745  C  C      . SER A 1 119 ? 61.092  159.509 72.175  1.00 123.08 ? 120 SER A C      1 
ATOM   746  O  O      . SER A 1 119 ? 60.299  159.589 73.121  1.00 121.50 ? 120 SER A O      1 
ATOM   747  C  CB     . SER A 1 119 ? 63.457  159.477 72.996  1.00 115.42 ? 120 SER A CB     1 
ATOM   748  O  OG     . SER A 1 119 ? 63.806  160.617 72.228  1.00 125.92 ? 120 SER A OG     1 
ATOM   749  N  N      . GLN A 1 120 ? 60.890  160.139 71.015  1.00 122.00 ? 121 GLN A N      1 
ATOM   750  C  CA     . GLN A 1 120 ? 59.685  160.926 70.774  1.00 115.66 ? 121 GLN A CA     1 
ATOM   751  C  C      . GLN A 1 120 ? 58.443  160.063 70.585  1.00 116.87 ? 121 GLN A C      1 
ATOM   752  O  O      . GLN A 1 120 ? 57.326  160.587 70.650  1.00 119.46 ? 121 GLN A O      1 
ATOM   753  C  CB     . GLN A 1 120 ? 59.879  161.824 69.553  1.00 113.21 ? 121 GLN A CB     1 
ATOM   754  C  CG     . GLN A 1 120 ? 60.908  162.920 69.753  1.00 109.70 ? 121 GLN A CG     1 
ATOM   755  C  CD     . GLN A 1 120 ? 61.232  163.644 68.465  1.00 120.50 ? 121 GLN A CD     1 
ATOM   756  O  OE1    . GLN A 1 120 ? 61.535  163.020 67.446  1.00 111.83 ? 121 GLN A OE1    1 
ATOM   757  N  NE2    . GLN A 1 120 ? 61.162  164.969 68.500  1.00 120.60 ? 121 GLN A NE2    1 
ATOM   758  N  N      . CYS A 1 121 ? 58.605  158.761 70.341  1.00 115.70 ? 122 CYS A N      1 
ATOM   759  C  CA     . CYS A 1 121 ? 57.467  157.850 70.205  1.00 106.54 ? 122 CYS A CA     1 
ATOM   760  C  C      . CYS A 1 121 ? 57.115  157.301 71.586  1.00 113.67 ? 122 CYS A C      1 
ATOM   761  O  O      . CYS A 1 121 ? 57.513  156.204 71.985  1.00 124.02 ? 122 CYS A O      1 
ATOM   762  C  CB     . CYS A 1 121 ? 57.795  156.738 69.217  1.00 104.02 ? 122 CYS A CB     1 
ATOM   763  S  SG     . CYS A 1 121 ? 58.219  157.326 67.564  1.00 134.01 ? 122 CYS A SG     1 
ATOM   764  N  N      . GLY A 1 122 ? 56.340  158.092 72.324  1.00 104.18 ? 123 GLY A N      1 
ATOM   765  C  CA     . GLY A 1 122 ? 56.000  157.779 73.691  1.00 105.88 ? 123 GLY A CA     1 
ATOM   766  C  C      . GLY A 1 122 ? 54.521  157.957 73.969  1.00 115.65 ? 123 GLY A C      1 
ATOM   767  O  O      . GLY A 1 122 ? 53.713  158.159 73.057  1.00 125.01 ? 123 GLY A O      1 
ATOM   768  N  N      . PRO A 1 123 ? 54.135  157.885 75.247  1.00 125.36 ? 124 PRO A N      1 
ATOM   769  C  CA     . PRO A 1 123 ? 52.706  157.992 75.589  1.00 123.92 ? 124 PRO A CA     1 
ATOM   770  C  C      . PRO A 1 123 ? 52.102  159.348 75.274  1.00 128.48 ? 124 PRO A C      1 
ATOM   771  O  O      . PRO A 1 123 ? 50.884  159.430 75.064  1.00 117.75 ? 124 PRO A O      1 
ATOM   772  C  CB     . PRO A 1 123 ? 52.685  157.712 77.096  1.00 119.94 ? 124 PRO A CB     1 
ATOM   773  C  CG     . PRO A 1 123 ? 54.045  158.135 77.567  1.00 133.40 ? 124 PRO A CG     1 
ATOM   774  C  CD     . PRO A 1 123 ? 54.992  157.801 76.443  1.00 141.38 ? 124 PRO A CD     1 
ATOM   775  N  N      . GLU A 1 124 ? 52.906  160.411 75.237  1.00 133.97 ? 125 GLU A N      1 
ATOM   776  C  CA     . GLU A 1 124 ? 52.380  161.747 74.991  1.00 128.44 ? 125 GLU A CA     1 
ATOM   777  C  C      . GLU A 1 124 ? 51.778  161.905 73.602  1.00 132.81 ? 125 GLU A C      1 
ATOM   778  O  O      . GLU A 1 124 ? 51.166  162.944 73.330  1.00 139.90 ? 125 GLU A O      1 
ATOM   779  C  CB     . GLU A 1 124 ? 53.484  162.786 75.194  1.00 127.09 ? 125 GLU A CB     1 
ATOM   780  C  CG     . GLU A 1 124 ? 53.957  162.907 76.633  1.00 156.36 ? 125 GLU A CG     1 
ATOM   781  C  CD     . GLU A 1 124 ? 53.631  164.259 77.241  1.00 168.73 ? 125 GLU A CD     1 
ATOM   782  O  OE1    . GLU A 1 124 ? 53.415  165.218 76.471  1.00 172.29 ? 125 GLU A OE1    1 
ATOM   783  O  OE2    . GLU A 1 124 ? 53.587  164.363 78.487  1.00 138.00 ? 125 GLU A OE2    1 
ATOM   784  N  N      . ARG A 1 125 ? 51.933  160.916 72.724  1.00 133.50 ? 126 ARG A N      1 
ATOM   785  C  CA     . ARG A 1 125 ? 51.381  161.024 71.383  1.00 132.79 ? 126 ARG A CA     1 
ATOM   786  C  C      . ARG A 1 125 ? 49.867  160.846 71.406  1.00 142.65 ? 126 ARG A C      1 
ATOM   787  O  O      . ARG A 1 125 ? 49.310  160.120 72.236  1.00 148.64 ? 126 ARG A O      1 
ATOM   788  C  CB     . ARG A 1 125 ? 52.015  159.988 70.453  1.00 96.37  ? 126 ARG A CB     1 
ATOM   789  C  CG     . ARG A 1 125 ? 53.477  160.252 70.116  1.00 91.87  ? 126 ARG A CG     1 
ATOM   790  C  CD     . ARG A 1 125 ? 53.646  161.564 69.362  1.00 110.32 ? 126 ARG A CD     1 
ATOM   791  N  NE     . ARG A 1 125 ? 54.996  161.728 68.826  1.00 110.96 ? 126 ARG A NE     1 
ATOM   792  C  CZ     . ARG A 1 125 ? 55.363  162.717 68.016  1.00 119.20 ? 126 ARG A CZ     1 
ATOM   793  N  NH1    . ARG A 1 125 ? 56.612  162.787 67.573  1.00 121.09 ? 126 ARG A NH1    1 
ATOM   794  N  NH2    . ARG A 1 125 ? 54.481  163.636 67.644  1.00 111.10 ? 126 ARG A NH2    1 
ATOM   795  N  N      . LEU A 1 126 ? 49.205  161.517 70.471  1.00 128.46 ? 127 LEU A N      1 
ATOM   796  C  CA     . LEU A 1 126 ? 47.761  161.482 70.364  1.00 127.54 ? 127 LEU A CA     1 
ATOM   797  C  C      . LEU A 1 126 ? 47.316  160.115 69.859  1.00 139.54 ? 127 LEU A C      1 
ATOM   798  O  O      . LEU A 1 126 ? 48.124  159.334 69.351  1.00 144.46 ? 127 LEU A O      1 
ATOM   799  C  CB     . LEU A 1 126 ? 47.283  162.598 69.439  1.00 112.90 ? 127 LEU A CB     1 
ATOM   800  C  CG     . LEU A 1 126 ? 47.866  163.961 69.814  1.00 119.17 ? 127 LEU A CG     1 
ATOM   801  C  CD1    . LEU A 1 126 ? 48.259  164.741 68.570  1.00 139.54 ? 127 LEU A CD1    1 
ATOM   802  C  CD2    . LEU A 1 126 ? 46.882  164.748 70.670  1.00 109.02 ? 127 LEU A CD2    1 
ATOM   803  N  N      . PRO A 1 127 ? 46.032  159.791 69.996  1.00 119.62 ? 128 PRO A N      1 
ATOM   804  C  CA     . PRO A 1 127 ? 45.548  158.500 69.492  1.00 102.33 ? 128 PRO A CA     1 
ATOM   805  C  C      . PRO A 1 127 ? 45.832  158.357 68.003  1.00 116.25 ? 128 PRO A C      1 
ATOM   806  O  O      . PRO A 1 127 ? 45.715  159.313 67.233  1.00 121.65 ? 128 PRO A O      1 
ATOM   807  C  CB     . PRO A 1 127 ? 44.043  158.546 69.776  1.00 106.90 ? 128 PRO A CB     1 
ATOM   808  C  CG     . PRO A 1 127 ? 43.727  159.995 70.043  1.00 104.87 ? 128 PRO A CG     1 
ATOM   809  C  CD     . PRO A 1 127 ? 44.965  160.590 70.618  1.00 109.41 ? 128 PRO A CD     1 
ATOM   810  N  N      . GLY A 1 128 ? 46.207  157.143 67.603  1.00 117.88 ? 129 GLY A N      1 
ATOM   811  C  CA     . GLY A 1 128 ? 46.592  156.883 66.229  1.00 103.70 ? 129 GLY A CA     1 
ATOM   812  C  C      . GLY A 1 128 ? 45.991  155.621 65.645  1.00 107.47 ? 129 GLY A C      1 
ATOM   813  O  O      . GLY A 1 128 ? 45.142  154.979 66.268  1.00 117.43 ? 129 GLY A O      1 
ATOM   814  N  N      . GLY A 1 129 ? 46.430  155.263 64.439  1.00 109.32 ? 130 GLY A N      1 
ATOM   815  C  CA     . GLY A 1 129 ? 45.927  154.061 63.793  1.00 124.10 ? 130 GLY A CA     1 
ATOM   816  C  C      . GLY A 1 129 ? 46.058  152.805 64.634  1.00 116.25 ? 130 GLY A C      1 
ATOM   817  O  O      . GLY A 1 129 ? 45.209  151.911 64.558  1.00 127.91 ? 130 GLY A O      1 
ATOM   818  N  N      . GLY A 1 130 ? 47.111  152.713 65.444  1.00 97.11  ? 131 GLY A N      1 
ATOM   819  C  CA     . GLY A 1 130 ? 47.305  151.532 66.266  1.00 105.98 ? 131 GLY A CA     1 
ATOM   820  C  C      . GLY A 1 130 ? 48.056  151.760 67.561  1.00 97.36  ? 131 GLY A C      1 
ATOM   821  O  O      . GLY A 1 130 ? 48.052  152.868 68.105  1.00 89.73  ? 131 GLY A O      1 
ATOM   822  N  N      . ILE A 1 131 ? 48.693  150.704 68.074  1.00 96.24  ? 132 ILE A N      1 
ATOM   823  C  CA     . ILE A 1 131 ? 49.548  150.830 69.248  1.00 92.98  ? 132 ILE A CA     1 
ATOM   824  C  C      . ILE A 1 131 ? 50.935  151.276 68.803  1.00 102.36 ? 132 ILE A C      1 
ATOM   825  O  O      . ILE A 1 131 ? 51.339  151.065 67.656  1.00 95.72  ? 132 ILE A O      1 
ATOM   826  C  CB     . ILE A 1 131 ? 49.606  149.499 70.025  1.00 87.67  ? 132 ILE A CB     1 
ATOM   827  C  CG1    . ILE A 1 131 ? 48.193  148.974 70.283  1.00 91.88  ? 132 ILE A CG1    1 
ATOM   828  C  CG2    . ILE A 1 131 ? 50.364  149.676 71.330  1.00 114.38 ? 132 ILE A CG2    1 
ATOM   829  C  CD1    . ILE A 1 131 ? 48.144  147.748 71.168  1.00 96.87  ? 132 ILE A CD1    1 
ATOM   830  N  N      . LEU A 1 132 ? 51.670  151.921 69.703  1.00 96.90  ? 133 LEU A N      1 
ATOM   831  C  CA     . LEU A 1 132 ? 53.008  152.397 69.377  1.00 86.73  ? 133 LEU A CA     1 
ATOM   832  C  C      . LEU A 1 132 ? 54.044  151.339 69.726  1.00 99.99  ? 133 LEU A C      1 
ATOM   833  O  O      . LEU A 1 132 ? 54.055  150.812 70.844  1.00 102.03 ? 133 LEU A O      1 
ATOM   834  C  CB     . LEU A 1 132 ? 53.319  153.708 70.098  1.00 85.70  ? 133 LEU A CB     1 
ATOM   835  C  CG     . LEU A 1 132 ? 52.963  154.957 69.290  1.00 81.74  ? 133 LEU A CG     1 
ATOM   836  C  CD1    . LEU A 1 132 ? 52.857  156.183 70.181  1.00 80.70  ? 133 LEU A CD1    1 
ATOM   837  C  CD2    . LEU A 1 132 ? 53.998  155.172 68.193  1.00 103.87 ? 133 LEU A CD2    1 
ATOM   838  N  N      . THR A 1 133 ? 54.910  151.029 68.761  1.00 97.37  ? 134 THR A N      1 
ATOM   839  C  CA     . THR A 1 133 ? 56.015  150.113 69.002  1.00 92.13  ? 134 THR A CA     1 
ATOM   840  C  C      . THR A 1 133 ? 57.131  150.764 69.799  1.00 91.69  ? 134 THR A C      1 
ATOM   841  O  O      . THR A 1 133 ? 58.001  150.057 70.316  1.00 103.06 ? 134 THR A O      1 
ATOM   842  C  CB     . THR A 1 133 ? 56.582  149.594 67.677  1.00 90.99  ? 134 THR A CB     1 
ATOM   843  O  OG1    . THR A 1 133 ? 56.863  150.699 66.808  1.00 83.66  ? 134 THR A OG1    1 
ATOM   844  C  CG2    . THR A 1 133 ? 55.589  148.658 67.002  1.00 94.98  ? 134 THR A CG2    1 
ATOM   845  N  N      . GLY A 1 134 ? 57.125  152.093 69.905  1.00 97.05  ? 135 GLY A N      1 
ATOM   846  C  CA     . GLY A 1 134 ? 58.259  152.824 70.417  1.00 120.04 ? 135 GLY A CA     1 
ATOM   847  C  C      . GLY A 1 134 ? 59.350  153.057 69.401  1.00 121.16 ? 135 GLY A C      1 
ATOM   848  O  O      . GLY A 1 134 ? 60.213  153.918 69.620  1.00 115.02 ? 135 GLY A O      1 
ATOM   849  N  N      . ARG A 1 135 ? 59.332  152.320 68.293  1.00 118.73 ? 136 ARG A N      1 
ATOM   850  C  CA     . ARG A 1 135 ? 60.268  152.499 67.200  1.00 121.31 ? 136 ARG A CA     1 
ATOM   851  C  C      . ARG A 1 135 ? 59.879  153.715 66.361  1.00 116.70 ? 136 ARG A C      1 
ATOM   852  O  O      . ARG A 1 135 ? 58.794  154.288 66.498  1.00 109.59 ? 136 ARG A O      1 
ATOM   853  C  CB     . ARG A 1 135 ? 60.317  151.236 66.338  1.00 106.30 ? 136 ARG A CB     1 
ATOM   854  C  CG     . ARG A 1 135 ? 61.718  150.759 65.999  1.00 117.88 ? 136 ARG A CG     1 
ATOM   855  C  CD     . ARG A 1 135 ? 61.717  149.289 65.602  1.00 127.02 ? 136 ARG A CD     1 
ATOM   856  N  NE     . ARG A 1 135 ? 61.013  149.047 64.345  1.00 138.34 ? 136 ARG A NE     1 
ATOM   857  C  CZ     . ARG A 1 135 ? 61.610  148.960 63.160  1.00 138.67 ? 136 ARG A CZ     1 
ATOM   858  N  NH1    . ARG A 1 135 ? 60.892  148.734 62.067  1.00 123.59 ? 136 ARG A NH1    1 
ATOM   859  N  NH2    . ARG A 1 135 ? 62.926  149.097 63.065  1.00 143.50 ? 136 ARG A NH2    1 
ATOM   860  N  N      . CYS A 1 136 ? 60.796  154.113 65.484  1.00 117.67 ? 137 CYS A N      1 
ATOM   861  C  CA     . CYS A 1 136 ? 60.597  155.235 64.580  1.00 110.13 ? 137 CYS A CA     1 
ATOM   862  C  C      . CYS A 1 136 ? 61.012  154.794 63.186  1.00 116.17 ? 137 CYS A C      1 
ATOM   863  O  O      . CYS A 1 136 ? 62.066  154.171 63.021  1.00 127.59 ? 137 CYS A O      1 
ATOM   864  C  CB     . CYS A 1 136 ? 61.411  156.446 65.038  1.00 102.19 ? 137 CYS A CB     1 
ATOM   865  S  SG     . CYS A 1 136 ? 61.161  157.966 64.106  1.00 114.07 ? 137 CYS A SG     1 
ATOM   866  N  N      . VAL A 1 137 ? 60.189  155.113 62.187  1.00 103.74 ? 138 VAL A N      1 
ATOM   867  C  CA     . VAL A 1 137 ? 60.392  154.613 60.836  1.00 107.37 ? 138 VAL A CA     1 
ATOM   868  C  C      . VAL A 1 137 ? 60.256  155.764 59.851  1.00 114.60 ? 138 VAL A C      1 
ATOM   869  O  O      . VAL A 1 137 ? 59.740  156.835 60.172  1.00 110.48 ? 138 VAL A O      1 
ATOM   870  C  CB     . VAL A 1 137 ? 59.401  153.483 60.475  1.00 112.03 ? 138 VAL A CB     1 
ATOM   871  C  CG1    . VAL A 1 137 ? 59.808  152.804 59.169  1.00 120.75 ? 138 VAL A CG1    1 
ATOM   872  C  CG2    . VAL A 1 137 ? 59.313  152.473 61.606  1.00 101.41 ? 138 VAL A CG2    1 
ATOM   873  N  N      . ASN A 1 138 ? 60.736  155.523 58.633  1.00 115.55 ? 139 ASN A N      1 
ATOM   874  C  CA     . ASN A 1 138 ? 60.606  156.475 57.537  1.00 118.93 ? 139 ASN A CA     1 
ATOM   875  C  C      . ASN A 1 138 ? 59.306  156.180 56.803  1.00 107.48 ? 139 ASN A C      1 
ATOM   876  O  O      . ASN A 1 138 ? 59.164  155.123 56.178  1.00 103.93 ? 139 ASN A O      1 
ATOM   877  C  CB     . ASN A 1 138 ? 61.796  156.377 56.584  1.00 135.28 ? 139 ASN A CB     1 
ATOM   878  C  CG     . ASN A 1 138 ? 62.988  157.192 57.044  1.00 133.33 ? 139 ASN A CG     1 
ATOM   879  O  OD1    . ASN A 1 138 ? 63.683  156.817 57.989  1.00 133.54 ? 139 ASN A OD1    1 
ATOM   880  N  ND2    . ASN A 1 138 ? 63.244  158.304 56.361  1.00 108.93 ? 139 ASN A ND2    1 
ATOM   881  N  N      . TYR A 1 139 ? 58.350  157.106 56.885  1.00 110.38 ? 140 TYR A N      1 
ATOM   882  C  CA     . TYR A 1 139 ? 57.158  156.981 56.055  1.00 117.55 ? 140 TYR A CA     1 
ATOM   883  C  C      . TYR A 1 139 ? 57.483  157.286 54.600  1.00 105.47 ? 140 TYR A C      1 
ATOM   884  O  O      . TYR A 1 139 ? 57.026  156.583 53.691  1.00 103.99 ? 140 TYR A O      1 
ATOM   885  C  CB     . TYR A 1 139 ? 56.049  157.897 56.571  1.00 119.74 ? 140 TYR A CB     1 
ATOM   886  C  CG     . TYR A 1 139 ? 54.838  157.940 55.668  1.00 110.31 ? 140 TYR A CG     1 
ATOM   887  C  CD1    . TYR A 1 139 ? 53.960  156.866 55.602  1.00 110.90 ? 140 TYR A CD1    1 
ATOM   888  C  CD2    . TYR A 1 139 ? 54.565  159.057 54.892  1.00 106.93 ? 140 TYR A CD2    1 
ATOM   889  C  CE1    . TYR A 1 139 ? 52.851  156.899 54.778  1.00 108.87 ? 140 TYR A CE1    1 
ATOM   890  C  CE2    . TYR A 1 139 ? 53.456  159.101 54.067  1.00 108.73 ? 140 TYR A CE2    1 
ATOM   891  C  CZ     . TYR A 1 139 ? 52.603  158.019 54.014  1.00 108.38 ? 140 TYR A CZ     1 
ATOM   892  O  OH     . TYR A 1 139 ? 51.497  158.053 53.196  1.00 122.84 ? 140 TYR A OH     1 
ATOM   893  N  N      . SER A 1 140 ? 58.278  158.325 54.364  1.00 114.40 ? 141 SER A N      1 
ATOM   894  C  CA     . SER A 1 140 ? 58.747  158.671 53.033  1.00 118.97 ? 141 SER A CA     1 
ATOM   895  C  C      . SER A 1 140 ? 60.191  159.132 53.139  1.00 127.73 ? 141 SER A C      1 
ATOM   896  O  O      . SER A 1 140 ? 60.743  159.272 54.233  1.00 127.67 ? 141 SER A O      1 
ATOM   897  C  CB     . SER A 1 140 ? 57.876  159.757 52.392  1.00 117.37 ? 141 SER A CB     1 
ATOM   898  O  OG     . SER A 1 140 ? 58.063  161.007 53.034  1.00 110.92 ? 141 SER A OG     1 
ATOM   899  N  N      . SER A 1 141 ? 60.811  159.362 51.981  1.00 142.81 ? 142 SER A N      1 
ATOM   900  C  CA     . SER A 1 141 ? 62.166  159.900 51.977  1.00 145.49 ? 142 SER A CA     1 
ATOM   901  C  C      . SER A 1 141 ? 62.227  161.225 52.726  1.00 134.52 ? 142 SER A C      1 
ATOM   902  O  O      . SER A 1 141 ? 63.184  161.490 53.463  1.00 139.19 ? 142 SER A O      1 
ATOM   903  C  CB     . SER A 1 141 ? 62.658  160.070 50.539  1.00 143.92 ? 142 SER A CB     1 
ATOM   904  O  OG     . SER A 1 141 ? 61.690  160.740 49.747  1.00 136.47 ? 142 SER A OG     1 
ATOM   905  N  N      . VAL A 1 142 ? 61.212  162.071 52.546  1.00 114.05 ? 143 VAL A N      1 
ATOM   906  C  CA     . VAL A 1 142 ? 61.220  163.390 53.170  1.00 115.99 ? 143 VAL A CA     1 
ATOM   907  C  C      . VAL A 1 142 ? 60.813  163.334 54.642  1.00 133.83 ? 143 VAL A C      1 
ATOM   908  O  O      . VAL A 1 142 ? 61.325  164.113 55.455  1.00 135.06 ? 143 VAL A O      1 
ATOM   909  C  CB     . VAL A 1 142 ? 60.320  164.354 52.380  1.00 120.65 ? 143 VAL A CB     1 
ATOM   910  C  CG1    . VAL A 1 142 ? 58.924  163.771 52.221  1.00 141.37 ? 143 VAL A CG1    1 
ATOM   911  C  CG2    . VAL A 1 142 ? 60.266  165.707 53.072  1.00 123.37 ? 143 VAL A CG2    1 
ATOM   912  N  N      . LEU A 1 143 ? 59.897  162.441 55.018  1.00 131.01 ? 144 LEU A N      1 
ATOM   913  C  CA     . LEU A 1 143 ? 59.297  162.457 56.346  1.00 130.69 ? 144 LEU A CA     1 
ATOM   914  C  C      . LEU A 1 143 ? 59.523  161.138 57.075  1.00 124.76 ? 144 LEU A C      1 
ATOM   915  O  O      . LEU A 1 143 ? 59.475  160.061 56.471  1.00 112.99 ? 144 LEU A O      1 
ATOM   916  C  CB     . LEU A 1 143 ? 57.793  162.743 56.268  1.00 130.03 ? 144 LEU A CB     1 
ATOM   917  C  CG     . LEU A 1 143 ? 57.099  162.923 57.620  1.00 135.63 ? 144 LEU A CG     1 
ATOM   918  C  CD1    . LEU A 1 143 ? 57.639  164.152 58.342  1.00 134.77 ? 144 LEU A CD1    1 
ATOM   919  C  CD2    . LEU A 1 143 ? 55.592  163.009 57.446  1.00 112.23 ? 144 LEU A CD2    1 
ATOM   920  N  N      . ARG A 1 144 ? 59.767  161.236 58.381  1.00 119.84 ? 145 ARG A N      1 
ATOM   921  C  CA     . ARG A 1 144 ? 59.874  160.091 59.274  1.00 115.31 ? 145 ARG A CA     1 
ATOM   922  C  C      . ARG A 1 144 ? 58.894  160.260 60.425  1.00 123.99 ? 145 ARG A C      1 
ATOM   923  O  O      . ARG A 1 144 ? 58.799  161.340 61.017  1.00 116.01 ? 145 ARG A O      1 
ATOM   924  C  CB     . ARG A 1 144 ? 61.295  159.941 59.828  1.00 124.30 ? 145 ARG A CB     1 
ATOM   925  C  CG     . ARG A 1 144 ? 62.370  159.848 58.763  1.00 135.09 ? 145 ARG A CG     1 
ATOM   926  C  CD     . ARG A 1 144 ? 63.742  159.585 59.372  1.00 139.82 ? 145 ARG A CD     1 
ATOM   927  N  NE     . ARG A 1 144 ? 63.817  158.290 60.046  1.00 133.96 ? 145 ARG A NE     1 
ATOM   928  C  CZ     . ARG A 1 144 ? 63.873  158.131 61.365  1.00 134.35 ? 145 ARG A CZ     1 
ATOM   929  N  NH1    . ARG A 1 144 ? 63.939  156.911 61.884  1.00 133.88 ? 145 ARG A NH1    1 
ATOM   930  N  NH2    . ARG A 1 144 ? 63.873  159.188 62.168  1.00 124.17 ? 145 ARG A NH2    1 
ATOM   931  N  N      . THR A 1 145 ? 58.167  159.191 60.746  1.00 126.39 ? 146 THR A N      1 
ATOM   932  C  CA     . THR A 1 145 ? 57.147  159.241 61.783  1.00 114.82 ? 146 THR A CA     1 
ATOM   933  C  C      . THR A 1 145 ? 57.267  158.014 62.679  1.00 112.11 ? 146 THR A C      1 
ATOM   934  O  O      . THR A 1 145 ? 58.106  157.132 62.464  1.00 117.51 ? 146 THR A O      1 
ATOM   935  C  CB     . THR A 1 145 ? 55.743  159.334 61.175  1.00 108.33 ? 146 THR A CB     1 
ATOM   936  O  OG1    . THR A 1 145 ? 55.455  158.134 60.446  1.00 109.84 ? 146 THR A OG1    1 
ATOM   937  C  CG2    . THR A 1 145 ? 55.651  160.531 60.240  1.00 113.09 ? 146 THR A CG2    1 
ATOM   938  N  N      . CYS A 1 146 ? 56.413  157.973 63.698  1.00 105.49 ? 147 CYS A N      1 
ATOM   939  C  CA     . CYS A 1 146 ? 56.422  156.878 64.658  1.00 107.14 ? 147 CYS A CA     1 
ATOM   940  C  C      . CYS A 1 146 ? 55.800  155.624 64.056  1.00 94.14  ? 147 CYS A C      1 
ATOM   941  O  O      . CYS A 1 146 ? 54.819  155.693 63.311  1.00 99.17  ? 147 CYS A O      1 
ATOM   942  C  CB     . CYS A 1 146 ? 55.672  157.290 65.926  1.00 102.52 ? 147 CYS A CB     1 
ATOM   943  S  SG     . CYS A 1 146 ? 56.611  158.424 66.983  1.00 118.99 ? 147 CYS A SG     1 
ATOM   944  N  N      . GLU A 1 147 ? 56.377  154.471 64.384  1.00 99.79  ? 148 GLU A N      1 
ATOM   945  C  CA     . GLU A 1 147 ? 55.822  153.204 63.933  1.00 98.43  ? 148 GLU A CA     1 
ATOM   946  C  C      . GLU A 1 147 ? 54.715  152.739 64.866  1.00 97.85  ? 148 GLU A C      1 
ATOM   947  O  O      . GLU A 1 147 ? 54.732  153.008 66.072  1.00 96.84  ? 148 GLU A O      1 
ATOM   948  C  CB     . GLU A 1 147 ? 56.897  152.122 63.851  1.00 101.80 ? 148 GLU A CB     1 
ATOM   949  C  CG     . GLU A 1 147 ? 56.496  150.964 62.948  1.00 101.11 ? 148 GLU A CG     1 
ATOM   950  C  CD     . GLU A 1 147 ? 57.407  149.767 63.087  1.00 114.44 ? 148 GLU A CD     1 
ATOM   951  O  OE1    . GLU A 1 147 ? 57.916  149.535 64.205  1.00 112.57 ? 148 GLU A OE1    1 
ATOM   952  O  OE2    . GLU A 1 147 ? 57.611  149.058 62.078  1.00 108.03 ? 148 GLU A OE2    1 
ATOM   953  N  N      . ILE A 1 148 ? 53.744  152.030 64.291  1.00 91.02  ? 149 ILE A N      1 
ATOM   954  C  CA     . ILE A 1 148 ? 52.621  151.486 65.040  1.00 86.00  ? 149 ILE A CA     1 
ATOM   955  C  C      . ILE A 1 148 ? 52.342  150.065 64.569  1.00 88.61  ? 149 ILE A C      1 
ATOM   956  O  O      . ILE A 1 148 ? 52.670  149.680 63.440  1.00 91.41  ? 149 ILE A O      1 
ATOM   957  C  CB     . ILE A 1 148 ? 51.348  152.352 64.906  1.00 75.86  ? 149 ILE A CB     1 
ATOM   958  C  CG1    . ILE A 1 148 ? 50.848  152.354 63.460  1.00 88.48  ? 149 ILE A CG1    1 
ATOM   959  C  CG2    . ILE A 1 148 ? 51.612  153.766 65.393  1.00 91.05  ? 149 ILE A CG2    1 
ATOM   960  C  CD1    . ILE A 1 148 ? 49.871  151.238 63.145  1.00 91.05  ? 149 ILE A CD1    1 
ATOM   961  N  N      . GLN A 1 149 ? 51.744  149.287 65.467  1.00 78.61  ? 150 GLN A N      1 
ATOM   962  C  CA     . GLN A 1 149 ? 51.207  147.966 65.184  1.00 83.87  ? 150 GLN A CA     1 
ATOM   963  C  C      . GLN A 1 149 ? 49.691  148.082 65.135  1.00 85.92  ? 150 GLN A C      1 
ATOM   964  O  O      . GLN A 1 149 ? 49.071  148.584 66.081  1.00 87.73  ? 150 GLN A O      1 
ATOM   965  C  CB     . GLN A 1 149 ? 51.643  146.962 66.257  1.00 87.42  ? 150 GLN A CB     1 
ATOM   966  C  CG     . GLN A 1 149 ? 51.084  145.553 66.095  1.00 84.02  ? 150 GLN A CG     1 
ATOM   967  C  CD     . GLN A 1 149 ? 51.282  144.700 67.342  1.00 101.22 ? 150 GLN A CD     1 
ATOM   968  O  OE1    . GLN A 1 149 ? 52.008  145.083 68.261  1.00 117.52 ? 150 GLN A OE1    1 
ATOM   969  N  NE2    . GLN A 1 149 ? 50.633  143.541 67.378  1.00 108.96 ? 150 GLN A NE2    1 
ATOM   970  N  N      . GLY A 1 150 ? 49.104  147.631 64.031  1.00 89.96  ? 151 GLY A N      1 
ATOM   971  C  CA     . GLY A 1 150 ? 47.667  147.745 63.836  1.00 91.47  ? 151 GLY A CA     1 
ATOM   972  C  C      . GLY A 1 150 ? 47.293  147.481 62.393  1.00 86.04  ? 151 GLY A C      1 
ATOM   973  O  O      . GLY A 1 150 ? 47.975  146.731 61.686  1.00 89.16  ? 151 GLY A O      1 
ATOM   974  N  N      . TRP A 1 151 ? 46.206  148.113 61.961  1.00 90.23  ? 152 TRP A N      1 
ATOM   975  C  CA     . TRP A 1 151 ? 45.722  147.943 60.596  1.00 86.28  ? 152 TRP A CA     1 
ATOM   976  C  C      . TRP A 1 151 ? 46.519  148.845 59.659  1.00 87.91  ? 152 TRP A C      1 
ATOM   977  O  O      . TRP A 1 151 ? 46.499  150.073 59.800  1.00 90.01  ? 152 TRP A O      1 
ATOM   978  C  CB     . TRP A 1 151 ? 44.227  148.245 60.524  1.00 90.01  ? 152 TRP A CB     1 
ATOM   979  C  CG     . TRP A 1 151 ? 43.387  147.247 61.276  1.00 86.99  ? 152 TRP A CG     1 
ATOM   980  C  CD1    . TRP A 1 151 ? 42.962  147.345 62.570  1.00 86.21  ? 152 TRP A CD1    1 
ATOM   981  C  CD2    . TRP A 1 151 ? 42.866  146.009 60.777  1.00 79.24  ? 152 TRP A CD2    1 
ATOM   982  N  NE1    . TRP A 1 151 ? 42.216  146.242 62.909  1.00 76.68  ? 152 TRP A NE1    1 
ATOM   983  C  CE2    . TRP A 1 151 ? 42.141  145.408 61.825  1.00 76.18  ? 152 TRP A CE2    1 
ATOM   984  C  CE3    . TRP A 1 151 ? 42.944  145.350 59.547  1.00 78.40  ? 152 TRP A CE3    1 
ATOM   985  C  CZ2    . TRP A 1 151 ? 41.498  144.182 61.681  1.00 87.94  ? 152 TRP A CZ2    1 
ATOM   986  C  CZ3    . TRP A 1 151 ? 42.306  144.132 59.406  1.00 79.45  ? 152 TRP A CZ3    1 
ATOM   987  C  CH2    . TRP A 1 151 ? 41.593  143.561 60.467  1.00 85.98  ? 152 TRP A CH2    1 
ATOM   988  N  N      . CYS A 1 152 ? 47.214  148.233 58.706  1.00 89.66  ? 153 CYS A N      1 
ATOM   989  C  CA     . CYS A 1 152 ? 48.155  148.922 57.828  1.00 83.70  ? 153 CYS A CA     1 
ATOM   990  C  C      . CYS A 1 152 ? 47.758  148.811 56.361  1.00 87.90  ? 153 CYS A C      1 
ATOM   991  O  O      . CYS A 1 152 ? 47.201  147.798 55.942  1.00 97.13  ? 153 CYS A O      1 
ATOM   992  C  CB     . CYS A 1 152 ? 49.567  148.359 58.015  1.00 89.19  ? 153 CYS A CB     1 
ATOM   993  S  SG     . CYS A 1 152 ? 50.353  148.768 59.590  1.00 111.50 ? 153 CYS A SG     1 
ATOM   994  N  N      . PRO A 1 153 ? 48.049  149.856 55.572  1.00 81.26  ? 154 PRO A N      1 
ATOM   995  C  CA     . PRO A 1 153 ? 48.692  151.086 56.040  1.00 88.17  ? 154 PRO A CA     1 
ATOM   996  C  C      . PRO A 1 153 ? 47.705  152.043 56.700  1.00 75.66  ? 154 PRO A C      1 
ATOM   997  O  O      . PRO A 1 153 ? 46.498  151.847 56.591  1.00 83.48  ? 154 PRO A O      1 
ATOM   998  C  CB     . PRO A 1 153 ? 49.257  151.687 54.753  1.00 100.47 ? 154 PRO A CB     1 
ATOM   999  C  CG     . PRO A 1 153 ? 48.290  151.252 53.710  1.00 91.73  ? 154 PRO A CG     1 
ATOM   1000 C  CD     . PRO A 1 153 ? 47.848  149.866 54.112  1.00 78.53  ? 154 PRO A CD     1 
ATOM   1001 N  N      . THR A 1 154 ? 48.219  153.067 57.374  1.00 86.48  ? 155 THR A N      1 
ATOM   1002 C  CA     . THR A 1 154 ? 47.361  154.053 58.012  1.00 86.45  ? 155 THR A CA     1 
ATOM   1003 C  C      . THR A 1 154 ? 46.663  154.930 56.974  1.00 78.80  ? 155 THR A C      1 
ATOM   1004 O  O      . THR A 1 154 ? 47.093  155.054 55.823  1.00 99.26  ? 155 THR A O      1 
ATOM   1005 C  CB     . THR A 1 154 ? 48.162  154.929 58.976  1.00 92.85  ? 155 THR A CB     1 
ATOM   1006 O  OG1    . THR A 1 154 ? 49.221  155.582 58.265  1.00 112.03 ? 155 THR A OG1    1 
ATOM   1007 C  CG2    . THR A 1 154 ? 48.746  154.084 60.101  1.00 108.86 ? 155 THR A CG2    1 
ATOM   1008 N  N      . GLU A 1 155 ? 45.559  155.532 57.402  1.00 78.29  ? 156 GLU A N      1 
ATOM   1009 C  CA     . GLU A 1 155 ? 44.802  156.439 56.552  1.00 84.39  ? 156 GLU A CA     1 
ATOM   1010 C  C      . GLU A 1 155 ? 45.616  157.696 56.255  1.00 89.32  ? 156 GLU A C      1 
ATOM   1011 O  O      . GLU A 1 155 ? 46.324  158.216 57.122  1.00 94.88  ? 156 GLU A O      1 
ATOM   1012 C  CB     . GLU A 1 155 ? 43.488  156.788 57.249  1.00 85.73  ? 156 GLU A CB     1 
ATOM   1013 C  CG     . GLU A 1 155 ? 42.815  158.064 56.818  1.00 99.68  ? 156 GLU A CG     1 
ATOM   1014 C  CD     . GLU A 1 155 ? 41.537  158.304 57.595  1.00 95.87  ? 156 GLU A CD     1 
ATOM   1015 O  OE1    . GLU A 1 155 ? 40.619  157.458 57.509  1.00 84.81  ? 156 GLU A OE1    1 
ATOM   1016 O  OE2    . GLU A 1 155 ? 41.458  159.329 58.305  1.00 94.08  ? 156 GLU A OE2    1 
ATOM   1017 N  N      . VAL A 1 156 ? 45.515  158.189 55.021  1.00 79.76  ? 157 VAL A N      1 
ATOM   1018 C  CA     . VAL A 1 156 ? 46.244  159.378 54.587  1.00 89.25  ? 157 VAL A CA     1 
ATOM   1019 C  C      . VAL A 1 156 ? 45.248  160.483 54.257  1.00 98.35  ? 157 VAL A C      1 
ATOM   1020 O  O      . VAL A 1 156 ? 44.447  160.347 53.324  1.00 92.00  ? 157 VAL A O      1 
ATOM   1021 C  CB     . VAL A 1 156 ? 47.142  159.075 53.378  1.00 83.21  ? 157 VAL A CB     1 
ATOM   1022 C  CG1    . VAL A 1 156 ? 46.424  158.150 52.410  1.00 109.64 ? 157 VAL A CG1    1 
ATOM   1023 C  CG2    . VAL A 1 156 ? 47.545  160.365 52.680  1.00 96.02  ? 157 VAL A CG2    1 
ATOM   1024 N  N      . ASP A 1 157 ? 45.297  161.571 55.022  1.00 103.78 ? 158 ASP A N      1 
ATOM   1025 C  CA     . ASP A 1 157 ? 44.392  162.705 54.849  1.00 102.16 ? 158 ASP A CA     1 
ATOM   1026 C  C      . ASP A 1 157 ? 45.183  163.916 54.358  1.00 106.78 ? 158 ASP A C      1 
ATOM   1027 O  O      . ASP A 1 157 ? 45.327  164.921 55.058  1.00 104.20 ? 158 ASP A O      1 
ATOM   1028 C  CB     . ASP A 1 157 ? 43.659  163.001 56.160  1.00 119.10 ? 158 ASP A CB     1 
ATOM   1029 C  CG     . ASP A 1 157 ? 42.319  163.668 55.939  1.00 127.57 ? 158 ASP A CG     1 
ATOM   1030 O  OD1    . ASP A 1 157 ? 42.166  164.372 54.917  1.00 121.85 ? 158 ASP A OD1    1 
ATOM   1031 O  OD2    . ASP A 1 157 ? 41.420  163.482 56.786  1.00 142.61 ? 158 ASP A OD2    1 
ATOM   1032 N  N      . THR A 1 158 ? 45.718  163.812 53.141  1.00 111.28 ? 159 THR A N      1 
ATOM   1033 C  CA     . THR A 1 158 ? 46.556  164.866 52.574  1.00 109.74 ? 159 THR A CA     1 
ATOM   1034 C  C      . THR A 1 158 ? 45.796  165.808 51.652  1.00 114.44 ? 159 THR A C      1 
ATOM   1035 O  O      . THR A 1 158 ? 45.971  167.028 51.737  1.00 89.23  ? 159 THR A O      1 
ATOM   1036 C  CB     . THR A 1 158 ? 47.735  164.261 51.803  1.00 111.72 ? 159 THR A CB     1 
ATOM   1037 O  OG1    . THR A 1 158 ? 48.636  163.625 52.716  1.00 103.96 ? 159 THR A OG1    1 
ATOM   1038 C  CG2    . THR A 1 158 ? 48.483  165.344 51.040  1.00 113.03 ? 159 THR A CG2    1 
ATOM   1039 N  N      . VAL A 1 159 ? 44.955  165.270 50.776  1.00 120.19 ? 160 VAL A N      1 
ATOM   1040 C  CA     . VAL A 1 159 ? 44.158  166.064 49.853  1.00 107.57 ? 160 VAL A CA     1 
ATOM   1041 C  C      . VAL A 1 159 ? 42.696  165.756 50.125  1.00 105.11 ? 160 VAL A C      1 
ATOM   1042 O  O      . VAL A 1 159 ? 42.341  164.632 50.498  1.00 107.03 ? 160 VAL A O      1 
ATOM   1043 C  CB     . VAL A 1 159 ? 44.506  165.771 48.377  1.00 102.06 ? 160 VAL A CB     1 
ATOM   1044 C  CG1    . VAL A 1 159 ? 45.958  166.117 48.090  1.00 119.49 ? 160 VAL A CG1    1 
ATOM   1045 C  CG2    . VAL A 1 159 ? 44.215  164.314 48.041  1.00 111.60 ? 160 VAL A CG2    1 
ATOM   1046 N  N      . GLU A 1 160 ? 41.844  166.760 49.949  1.00 98.05  ? 161 GLU A N      1 
ATOM   1047 C  CA     . GLU A 1 160 ? 40.430  166.570 50.228  1.00 102.08 ? 161 GLU A CA     1 
ATOM   1048 C  C      . GLU A 1 160 ? 39.781  165.719 49.147  1.00 90.83  ? 161 GLU A C      1 
ATOM   1049 O  O      . GLU A 1 160 ? 40.115  165.820 47.962  1.00 91.97  ? 161 GLU A O      1 
ATOM   1050 C  CB     . GLU A 1 160 ? 39.696  167.904 50.341  1.00 85.00  ? 161 GLU A CB     1 
ATOM   1051 C  CG     . GLU A 1 160 ? 38.185  167.720 50.420  1.00 87.79  ? 161 GLU A CG     1 
ATOM   1052 C  CD     . GLU A 1 160 ? 37.492  168.794 51.229  1.00 106.02 ? 161 GLU A CD     1 
ATOM   1053 O  OE1    . GLU A 1 160 ? 38.197  169.606 51.865  1.00 113.13 ? 161 GLU A OE1    1 
ATOM   1054 O  OE2    . GLU A 1 160 ? 36.241  168.821 51.231  1.00 94.95  ? 161 GLU A OE2    1 
ATOM   1055 N  N      . THR A 1 161 ? 38.880  164.903 49.556  1.00 82.75  ? 162 THR A N      1 
ATOM   1056 C  CA     . THR A 1 161 ? 38.054  164.055 48.719  1.00 72.80  ? 162 THR A CA     1 
ATOM   1057 C  C      . THR A 1 161 ? 36.809  164.807 48.265  1.00 80.58  ? 162 THR A C      1 
ATOM   1058 O  O      . THR A 1 161 ? 36.327  165.709 48.961  1.00 75.97  ? 162 THR A O      1 
ATOM   1059 C  CB     . THR A 1 161 ? 37.642  162.800 49.479  1.00 71.16  ? 162 THR A CB     1 
ATOM   1060 O  OG1    . THR A 1 161 ? 37.361  163.144 50.843  1.00 91.68  ? 162 THR A OG1    1 
ATOM   1061 C  CG2    . THR A 1 161 ? 38.751  161.768 49.437  1.00 95.36  ? 162 THR A CG2    1 
ATOM   1062 N  N      . PRO A 1 162 ? 36.285  164.461 47.096  1.00 68.61  ? 163 PRO A N      1 
ATOM   1063 C  CA     . PRO A 1 162 ? 35.094  165.144 46.583  1.00 70.71  ? 163 PRO A CA     1 
ATOM   1064 C  C      . PRO A 1 162 ? 33.841  164.693 47.319  1.00 77.16  ? 163 PRO A C      1 
ATOM   1065 O  O      . PRO A 1 162 ? 33.834  163.710 48.063  1.00 84.48  ? 163 PRO A O      1 
ATOM   1066 C  CB     . PRO A 1 162 ? 35.068  164.727 45.115  1.00 72.88  ? 163 PRO A CB     1 
ATOM   1067 C  CG     . PRO A 1 162 ? 35.656  163.347 45.141  1.00 74.55  ? 163 PRO A CG     1 
ATOM   1068 C  CD     . PRO A 1 162 ? 36.739  163.390 46.192  1.00 67.07  ? 163 PRO A CD     1 
ATOM   1069 N  N      . ILE A 1 163 ? 32.765  165.444 47.107  1.00 71.75  ? 164 ILE A N      1 
ATOM   1070 C  CA     . ILE A 1 163 ? 31.457  165.082 47.626  1.00 73.97  ? 164 ILE A CA     1 
ATOM   1071 C  C      . ILE A 1 163 ? 30.625  164.474 46.504  1.00 75.94  ? 164 ILE A C      1 
ATOM   1072 O  O      . ILE A 1 163 ? 30.904  164.646 45.314  1.00 93.96  ? 164 ILE A O      1 
ATOM   1073 C  CB     . ILE A 1 163 ? 30.719  166.281 48.263  1.00 70.66  ? 164 ILE A CB     1 
ATOM   1074 C  CG1    . ILE A 1 163 ? 30.174  167.208 47.179  1.00 62.61  ? 164 ILE A CG1    1 
ATOM   1075 C  CG2    . ILE A 1 163 ? 31.644  167.037 49.200  1.00 79.35  ? 164 ILE A CG2    1 
ATOM   1076 C  CD1    . ILE A 1 163 ? 29.054  168.107 47.658  1.00 67.20  ? 164 ILE A CD1    1 
ATOM   1077 N  N      . MET A 1 164 ? 29.590  163.734 46.896  1.00 75.49  ? 165 MET A N      1 
ATOM   1078 C  CA     . MET A 1 164 ? 28.657  163.109 45.959  1.00 83.46  ? 165 MET A CA     1 
ATOM   1079 C  C      . MET A 1 164 ? 27.576  164.132 45.633  1.00 86.43  ? 165 MET A C      1 
ATOM   1080 O  O      . MET A 1 164 ? 26.577  164.264 46.342  1.00 76.34  ? 165 MET A O      1 
ATOM   1081 C  CB     . MET A 1 164 ? 28.073  161.838 46.561  1.00 73.81  ? 165 MET A CB     1 
ATOM   1082 C  CG     . MET A 1 164 ? 27.391  160.925 45.567  1.00 80.16  ? 165 MET A CG     1 
ATOM   1083 S  SD     . MET A 1 164 ? 26.535  159.578 46.410  1.00 77.08  ? 165 MET A SD     1 
ATOM   1084 C  CE     . MET A 1 164 ? 27.824  158.335 46.430  1.00 96.32  ? 165 MET A CE     1 
ATOM   1085 N  N      . MET A 1 165 ? 27.782  164.875 44.542  1.00 87.57  ? 166 MET A N      1 
ATOM   1086 C  CA     . MET A 1 165 ? 26.886  165.983 44.221  1.00 82.96  ? 166 MET A CA     1 
ATOM   1087 C  C      . MET A 1 165 ? 25.449  165.502 44.051  1.00 81.82  ? 166 MET A C      1 
ATOM   1088 O  O      . MET A 1 165 ? 24.505  166.140 44.540  1.00 70.08  ? 166 MET A O      1 
ATOM   1089 C  CB     . MET A 1 165 ? 27.357  166.666 42.936  1.00 98.18  ? 166 MET A CB     1 
ATOM   1090 C  CG     . MET A 1 165 ? 28.803  167.151 42.946  1.00 95.18  ? 166 MET A CG     1 
ATOM   1091 S  SD     . MET A 1 165 ? 29.153  168.574 43.993  1.00 162.85 ? 166 MET A SD     1 
ATOM   1092 C  CE     . MET A 1 165 ? 30.914  168.763 43.701  1.00 107.79 ? 166 MET A CE     1 
ATOM   1093 N  N      . GLU A 1 166 ? 25.269  164.352 43.393  1.00 82.98  ? 167 GLU A N      1 
ATOM   1094 C  CA     . GLU A 1 166 ? 23.929  163.851 43.096  1.00 71.77  ? 167 GLU A CA     1 
ATOM   1095 C  C      . GLU A 1 166 ? 23.088  163.707 44.355  1.00 75.29  ? 167 GLU A C      1 
ATOM   1096 O  O      . GLU A 1 166 ? 21.855  163.716 44.280  1.00 61.46  ? 167 GLU A O      1 
ATOM   1097 C  CB     . GLU A 1 166 ? 24.012  162.509 42.370  1.00 69.88  ? 167 GLU A CB     1 
ATOM   1098 C  CG     . GLU A 1 166 ? 24.778  162.548 41.066  1.00 89.96  ? 167 GLU A CG     1 
ATOM   1099 C  CD     . GLU A 1 166 ? 26.219  162.113 41.242  1.00 106.66 ? 167 GLU A CD     1 
ATOM   1100 O  OE1    . GLU A 1 166 ? 26.798  162.390 42.315  1.00 94.52  ? 167 GLU A OE1    1 
ATOM   1101 O  OE2    . GLU A 1 166 ? 26.771  161.486 40.313  1.00 112.34 ? 167 GLU A OE2    1 
ATOM   1102 N  N      . ALA A 1 167 ? 23.732  163.545 45.515  1.00 75.05  ? 168 ALA A N      1 
ATOM   1103 C  CA     . ALA A 1 167 ? 22.993  163.384 46.762  1.00 61.26  ? 168 ALA A CA     1 
ATOM   1104 C  C      . ALA A 1 167 ? 21.993  164.512 46.980  1.00 64.90  ? 168 ALA A C      1 
ATOM   1105 O  O      . ALA A 1 167 ? 20.981  164.320 47.663  1.00 61.88  ? 168 ALA A O      1 
ATOM   1106 C  CB     . ALA A 1 167 ? 23.966  163.301 47.940  1.00 52.60  ? 168 ALA A CB     1 
ATOM   1107 N  N      . GLU A 1 168 ? 22.257  165.695 46.419  1.00 69.16  ? 169 GLU A N      1 
ATOM   1108 C  CA     . GLU A 1 168 ? 21.331  166.809 46.605  1.00 64.39  ? 169 GLU A CA     1 
ATOM   1109 C  C      . GLU A 1 168 ? 19.928  166.464 46.111  1.00 77.78  ? 169 GLU A C      1 
ATOM   1110 O  O      . GLU A 1 168 ? 18.942  167.040 46.586  1.00 64.68  ? 169 GLU A O      1 
ATOM   1111 C  CB     . GLU A 1 168 ? 21.868  168.053 45.897  1.00 80.12  ? 169 GLU A CB     1 
ATOM   1112 C  CG     . GLU A 1 168 ? 21.074  169.317 46.161  1.00 90.66  ? 169 GLU A CG     1 
ATOM   1113 C  CD     . GLU A 1 168 ? 21.605  170.505 45.384  1.00 96.89  ? 169 GLU A CD     1 
ATOM   1114 O  OE1    . GLU A 1 168 ? 22.605  170.337 44.655  1.00 93.42  ? 169 GLU A OE1    1 
ATOM   1115 O  OE2    . GLU A 1 168 ? 21.021  171.604 45.497  1.00 109.99 ? 169 GLU A OE2    1 
ATOM   1116 N  N      . ASN A 1 169 ? 19.816  165.516 45.178  1.00 79.71  ? 170 ASN A N      1 
ATOM   1117 C  CA     . ASN A 1 169 ? 18.547  165.103 44.589  1.00 72.84  ? 170 ASN A CA     1 
ATOM   1118 C  C      . ASN A 1 169 ? 17.950  163.846 45.201  1.00 77.43  ? 170 ASN A C      1 
ATOM   1119 O  O      . ASN A 1 169 ? 16.845  163.460 44.806  1.00 73.57  ? 170 ASN A O      1 
ATOM   1120 C  CB     . ASN A 1 169 ? 18.691  164.831 43.089  1.00 76.73  ? 170 ASN A CB     1 
ATOM   1121 C  CG     . ASN A 1 169 ? 18.427  166.039 42.229  1.00 81.93  ? 170 ASN A CG     1 
ATOM   1122 O  OD1    . ASN A 1 169 ? 17.777  166.999 42.645  1.00 84.68  ? 170 ASN A OD1    1 
ATOM   1123 N  ND2    . ASN A 1 169 ? 18.894  165.970 40.989  1.00 74.78  ? 170 ASN A ND2    1 
ATOM   1124 N  N      . PHE A 1 170 ? 18.635  163.188 46.129  1.00 81.46  ? 171 PHE A N      1 
ATOM   1125 C  CA     . PHE A 1 170 ? 18.036  162.010 46.733  1.00 77.01  ? 171 PHE A CA     1 
ATOM   1126 C  C      . PHE A 1 170 ? 16.693  162.379 47.364  1.00 78.23  ? 171 PHE A C      1 
ATOM   1127 O  O      . PHE A 1 170 ? 16.413  163.544 47.661  1.00 79.05  ? 171 PHE A O      1 
ATOM   1128 C  CB     . PHE A 1 170 ? 18.983  161.403 47.769  1.00 66.29  ? 171 PHE A CB     1 
ATOM   1129 C  CG     . PHE A 1 170 ? 20.273  160.892 47.187  1.00 66.71  ? 171 PHE A CG     1 
ATOM   1130 C  CD1    . PHE A 1 170 ? 20.459  160.833 45.817  1.00 71.12  ? 171 PHE A CD1    1 
ATOM   1131 C  CD2    . PHE A 1 170 ? 21.309  160.485 48.012  1.00 83.21  ? 171 PHE A CD2    1 
ATOM   1132 C  CE1    . PHE A 1 170 ? 21.649  160.366 45.279  1.00 75.29  ? 171 PHE A CE1    1 
ATOM   1133 C  CE2    . PHE A 1 170 ? 22.502  160.019 47.479  1.00 79.53  ? 171 PHE A CE2    1 
ATOM   1134 C  CZ     . PHE A 1 170 ? 22.670  159.960 46.111  1.00 61.34  ? 171 PHE A CZ     1 
ATOM   1135 N  N      . THR A 1 171 ? 15.849  161.370 47.556  1.00 69.64  ? 172 THR A N      1 
ATOM   1136 C  CA     . THR A 1 171 ? 14.533  161.561 48.149  1.00 69.95  ? 172 THR A CA     1 
ATOM   1137 C  C      . THR A 1 171 ? 14.399  160.734 49.419  1.00 73.39  ? 172 THR A C      1 
ATOM   1138 O  O      . THR A 1 171 ? 14.903  159.608 49.505  1.00 77.84  ? 172 THR A O      1 
ATOM   1139 C  CB     . THR A 1 171 ? 13.410  161.195 47.170  1.00 70.43  ? 172 THR A CB     1 
ATOM   1140 O  OG1    . THR A 1 171 ? 13.749  159.991 46.471  1.00 63.51  ? 172 THR A OG1    1 
ATOM   1141 C  CG2    . THR A 1 171 ? 13.184  162.318 46.178  1.00 66.59  ? 172 THR A CG2    1 
ATOM   1142 N  N      . ILE A 1 172 ? 13.701  161.309 50.392  1.00 60.80  ? 173 ILE A N      1 
ATOM   1143 C  CA     . ILE A 1 172 ? 13.431  160.697 51.683  1.00 65.82  ? 173 ILE A CA     1 
ATOM   1144 C  C      . ILE A 1 172 ? 11.933  160.456 51.773  1.00 68.23  ? 173 ILE A C      1 
ATOM   1145 O  O      . ILE A 1 172 ? 11.138  161.403 51.714  1.00 69.71  ? 173 ILE A O      1 
ATOM   1146 C  CB     . ILE A 1 172 ? 13.907  161.592 52.836  1.00 63.68  ? 173 ILE A CB     1 
ATOM   1147 C  CG1    . ILE A 1 172 ? 15.406  161.870 52.715  1.00 56.60  ? 173 ILE A CG1    1 
ATOM   1148 C  CG2    . ILE A 1 172 ? 13.558  160.965 54.178  1.00 71.28  ? 173 ILE A CG2    1 
ATOM   1149 C  CD1    . ILE A 1 172 ? 15.932  162.811 53.773  1.00 68.69  ? 173 ILE A CD1    1 
ATOM   1150 N  N      . PHE A 1 173 ? 11.547  159.195 51.918  1.00 72.95  ? 174 PHE A N      1 
ATOM   1151 C  CA     . PHE A 1 173 ? 10.153  158.816 52.080  1.00 67.02  ? 174 PHE A CA     1 
ATOM   1152 C  C      . PHE A 1 173 ? 9.886   158.612 53.563  1.00 68.08  ? 174 PHE A C      1 
ATOM   1153 O  O      . PHE A 1 173 ? 10.535  157.778 54.209  1.00 71.15  ? 174 PHE A O      1 
ATOM   1154 C  CB     . PHE A 1 173 ? 9.828   157.557 51.279  1.00 52.81  ? 174 PHE A CB     1 
ATOM   1155 C  CG     . PHE A 1 173 ? 8.535   156.909 51.668  1.00 64.94  ? 174 PHE A CG     1 
ATOM   1156 C  CD1    . PHE A 1 173 ? 7.358   157.640 51.707  1.00 69.41  ? 174 PHE A CD1    1 
ATOM   1157 C  CD2    . PHE A 1 173 ? 8.488   155.556 51.965  1.00 73.98  ? 174 PHE A CD2    1 
ATOM   1158 C  CE1    . PHE A 1 173 ? 6.161   157.037 52.061  1.00 77.73  ? 174 PHE A CE1    1 
ATOM   1159 C  CE2    . PHE A 1 173 ? 7.295   154.945 52.314  1.00 77.72  ? 174 PHE A CE2    1 
ATOM   1160 C  CZ     . PHE A 1 173 ? 6.130   155.687 52.362  1.00 68.58  ? 174 PHE A CZ     1 
ATOM   1161 N  N      . ILE A 1 174 ? 8.936   159.377 54.092  1.00 61.37  ? 175 ILE A N      1 
ATOM   1162 C  CA     . ILE A 1 174 ? 8.611   159.397 55.510  1.00 68.08  ? 175 ILE A CA     1 
ATOM   1163 C  C      . ILE A 1 174 ? 7.176   158.921 55.671  1.00 71.46  ? 175 ILE A C      1 
ATOM   1164 O  O      . ILE A 1 174 ? 6.234   159.607 55.252  1.00 74.59  ? 175 ILE A O      1 
ATOM   1165 C  CB     . ILE A 1 174 ? 8.791   160.796 56.118  1.00 64.84  ? 175 ILE A CB     1 
ATOM   1166 C  CG1    . ILE A 1 174 ? 10.230  161.285 55.942  1.00 69.75  ? 175 ILE A CG1    1 
ATOM   1167 C  CG2    . ILE A 1 174 ? 8.377   160.810 57.584  1.00 60.77  ? 175 ILE A CG2    1 
ATOM   1168 C  CD1    . ILE A 1 174 ? 10.467  162.674 56.497  1.00 68.31  ? 175 ILE A CD1    1 
ATOM   1169 N  N      . LYS A 1 175 ? 7.007   157.748 56.271  1.00 71.10  ? 176 LYS A N      1 
ATOM   1170 C  CA     . LYS A 1 175 ? 5.704   157.259 56.699  1.00 70.70  ? 176 LYS A CA     1 
ATOM   1171 C  C      . LYS A 1 175 ? 5.619   157.508 58.199  1.00 74.72  ? 176 LYS A C      1 
ATOM   1172 O  O      . LYS A 1 175 ? 6.276   156.818 58.987  1.00 82.39  ? 176 LYS A O      1 
ATOM   1173 C  CB     . LYS A 1 175 ? 5.519   155.774 56.397  1.00 63.71  ? 176 LYS A CB     1 
ATOM   1174 C  CG     . LYS A 1 175 ? 4.153   155.258 56.842  1.00 72.36  ? 176 LYS A CG     1 
ATOM   1175 C  CD     . LYS A 1 175 ? 4.002   153.754 56.683  1.00 80.09  ? 176 LYS A CD     1 
ATOM   1176 C  CE     . LYS A 1 175 ? 4.521   153.255 55.357  1.00 67.91  ? 176 LYS A CE     1 
ATOM   1177 N  NZ     . LYS A 1 175 ? 4.278   151.793 55.214  1.00 59.98  ? 176 LYS A NZ     1 
ATOM   1178 N  N      . ASN A 1 176 ? 4.830   158.502 58.590  1.00 68.75  ? 177 ASN A N      1 
ATOM   1179 C  CA     . ASN A 1 176 ? 4.688   158.881 59.988  1.00 68.86  ? 177 ASN A CA     1 
ATOM   1180 C  C      . ASN A 1 176 ? 3.255   158.599 60.416  1.00 77.36  ? 177 ASN A C      1 
ATOM   1181 O  O      . ASN A 1 176 ? 2.313   159.183 59.870  1.00 77.88  ? 177 ASN A O      1 
ATOM   1182 C  CB     . ASN A 1 176 ? 5.040   160.354 60.194  1.00 71.23  ? 177 ASN A CB     1 
ATOM   1183 C  CG     . ASN A 1 176 ? 4.672   160.852 61.574  1.00 72.22  ? 177 ASN A CG     1 
ATOM   1184 O  OD1    . ASN A 1 176 ? 4.087   161.924 61.723  1.00 75.01  ? 177 ASN A OD1    1 
ATOM   1185 N  ND2    . ASN A 1 176 ? 5.010   160.073 62.595  1.00 77.07  ? 177 ASN A ND2    1 
ATOM   1186 N  N      . SER A 1 177 ? 3.099   157.710 61.392  1.00 88.53  ? 178 SER A N      1 
ATOM   1187 C  CA     . SER A 1 177 ? 1.805   157.367 61.964  1.00 77.95  ? 178 SER A CA     1 
ATOM   1188 C  C      . SER A 1 177 ? 1.724   157.942 63.370  1.00 71.06  ? 178 SER A C      1 
ATOM   1189 O  O      . SER A 1 177 ? 2.665   157.801 64.154  1.00 81.21  ? 178 SER A O      1 
ATOM   1190 C  CB     . SER A 1 177 ? 1.608   155.849 61.995  1.00 82.93  ? 178 SER A CB     1 
ATOM   1191 O  OG     . SER A 1 177 ? 1.935   155.257 60.748  1.00 80.12  ? 178 SER A OG     1 
ATOM   1192 N  N      . ILE A 1 178 ? 0.612   158.597 63.687  1.00 86.04  ? 179 ILE A N      1 
ATOM   1193 C  CA     . ILE A 1 178 ? 0.413   159.140 65.021  1.00 82.52  ? 179 ILE A CA     1 
ATOM   1194 C  C      . ILE A 1 178 ? -0.976  158.761 65.512  1.00 91.24  ? 179 ILE A C      1 
ATOM   1195 O  O      . ILE A 1 178 ? -1.904  158.526 64.733  1.00 91.97  ? 179 ILE A O      1 
ATOM   1196 C  CB     . ILE A 1 178 ? 0.612   160.670 65.078  1.00 68.88  ? 179 ILE A CB     1 
ATOM   1197 C  CG1    . ILE A 1 178 ? -0.437  161.385 64.226  1.00 82.44  ? 179 ILE A CG1    1 
ATOM   1198 C  CG2    . ILE A 1 178 ? 2.018   161.031 64.644  1.00 69.56  ? 179 ILE A CG2    1 
ATOM   1199 C  CD1    . ILE A 1 178 ? -1.689  161.764 64.990  1.00 74.94  ? 179 ILE A CD1    1 
ATOM   1200 N  N      . ARG A 1 179 ? -1.099  158.710 66.834  1.00 93.93  ? 180 ARG A N      1 
ATOM   1201 C  CA     . ARG A 1 179 ? -2.328  158.330 67.508  1.00 88.85  ? 180 ARG A CA     1 
ATOM   1202 C  C      . ARG A 1 179 ? -2.369  159.012 68.864  1.00 90.73  ? 180 ARG A C      1 
ATOM   1203 O  O      . ARG A 1 179 ? -1.436  158.871 69.659  1.00 92.81  ? 180 ARG A O      1 
ATOM   1204 C  CB     . ARG A 1 179 ? -2.411  156.811 67.692  1.00 94.25  ? 180 ARG A CB     1 
ATOM   1205 C  CG     . ARG A 1 179 ? -3.402  156.381 68.758  1.00 90.46  ? 180 ARG A CG     1 
ATOM   1206 C  CD     . ARG A 1 179 ? -3.532  154.871 68.825  1.00 92.26  ? 180 ARG A CD     1 
ATOM   1207 N  NE     . ARG A 1 179 ? -4.202  154.448 70.052  1.00 122.04 ? 180 ARG A NE     1 
ATOM   1208 C  CZ     . ARG A 1 179 ? -5.516  154.287 70.169  1.00 128.65 ? 180 ARG A CZ     1 
ATOM   1209 N  NH1    . ARG A 1 179 ? -6.307  154.507 69.127  1.00 119.04 ? 180 ARG A NH1    1 
ATOM   1210 N  NH2    . ARG A 1 179 ? -6.039  153.902 71.327  1.00 118.99 ? 180 ARG A NH2    1 
ATOM   1211 N  N      . PHE A 1 180 ? -3.450  159.739 69.121  1.00 91.56  ? 181 PHE A N      1 
ATOM   1212 C  CA     . PHE A 1 180 ? -3.780  160.152 70.474  1.00 93.28  ? 181 PHE A CA     1 
ATOM   1213 C  C      . PHE A 1 180 ? -4.703  159.094 71.048  1.00 98.99  ? 181 PHE A C      1 
ATOM   1214 O  O      . PHE A 1 180 ? -5.862  158.986 70.612  1.00 105.00 ? 181 PHE A O      1 
ATOM   1215 C  CB     . PHE A 1 180 ? -4.452  161.516 70.475  1.00 85.62  ? 181 PHE A CB     1 
ATOM   1216 C  CG     . PHE A 1 180 ? -3.650  162.582 69.785  1.00 91.07  ? 181 PHE A CG     1 
ATOM   1217 C  CD1    . PHE A 1 180 ? -2.570  163.173 70.421  1.00 93.51  ? 181 PHE A CD1    1 
ATOM   1218 C  CD2    . PHE A 1 180 ? -3.974  162.992 68.501  1.00 96.47  ? 181 PHE A CD2    1 
ATOM   1219 C  CE1    . PHE A 1 180 ? -1.828  164.155 69.790  1.00 101.84 ? 181 PHE A CE1    1 
ATOM   1220 C  CE2    . PHE A 1 180 ? -3.235  163.975 67.863  1.00 90.03  ? 181 PHE A CE2    1 
ATOM   1221 C  CZ     . PHE A 1 180 ? -2.160  164.557 68.510  1.00 103.64 ? 181 PHE A CZ     1 
ATOM   1222 N  N      . PRO A 1 181 ? -4.240  158.264 71.992  1.00 102.95 ? 182 PRO A N      1 
ATOM   1223 C  CA     . PRO A 1 181 ? -5.074  157.147 72.450  1.00 105.53 ? 182 PRO A CA     1 
ATOM   1224 C  C      . PRO A 1 181 ? -6.233  157.605 73.308  1.00 113.97 ? 182 PRO A C      1 
ATOM   1225 O  O      . PRO A 1 181 ? -7.287  156.957 73.302  1.00 111.33 ? 182 PRO A O      1 
ATOM   1226 C  CB     . PRO A 1 181 ? -4.093  156.266 73.241  1.00 107.29 ? 182 PRO A CB     1 
ATOM   1227 C  CG     . PRO A 1 181 ? -2.720  156.867 73.015  1.00 105.14 ? 182 PRO A CG     1 
ATOM   1228 C  CD     . PRO A 1 181 ? -2.942  158.302 72.681  1.00 105.73 ? 182 PRO A CD     1 
ATOM   1229 N  N      . LEU A 1 182 ? -6.062  158.702 74.051  1.00 110.48 ? 183 LEU A N      1 
ATOM   1230 C  CA     . LEU A 1 182 ? -7.149  159.229 74.866  1.00 106.38 ? 183 LEU A CA     1 
ATOM   1231 C  C      . LEU A 1 182 ? -8.421  159.388 74.046  1.00 106.48 ? 183 LEU A C      1 
ATOM   1232 O  O      . LEU A 1 182 ? -9.515  159.041 74.505  1.00 111.25 ? 183 LEU A O      1 
ATOM   1233 C  CB     . LEU A 1 182 ? -6.740  160.571 75.473  1.00 98.82  ? 183 LEU A CB     1 
ATOM   1234 C  CG     . LEU A 1 182 ? -7.560  161.054 76.668  1.00 81.65  ? 183 LEU A CG     1 
ATOM   1235 C  CD1    . LEU A 1 182 ? -7.458  160.065 77.823  1.00 104.31 ? 183 LEU A CD1    1 
ATOM   1236 C  CD2    . LEU A 1 182 ? -7.110  162.445 77.088  1.00 77.09  ? 183 LEU A CD2    1 
ATOM   1237 N  N      . PHE A 1 183 ? -8.294  159.900 72.825  1.00 92.21  ? 184 PHE A N      1 
ATOM   1238 C  CA     . PHE A 1 183 ? -9.429  160.114 71.942  1.00 88.25  ? 184 PHE A CA     1 
ATOM   1239 C  C      . PHE A 1 183 ? -9.539  159.039 70.867  1.00 96.01  ? 184 PHE A C      1 
ATOM   1240 O  O      . PHE A 1 183 ? -10.353 159.175 69.949  1.00 99.39  ? 184 PHE A O      1 
ATOM   1241 C  CB     . PHE A 1 183 ? -9.336  161.503 71.306  1.00 89.36  ? 184 PHE A CB     1 
ATOM   1242 C  CG     . PHE A 1 183 ? -9.053  162.604 72.294  1.00 89.91  ? 184 PHE A CG     1 
ATOM   1243 C  CD1    . PHE A 1 183 ? -9.480  162.502 73.607  1.00 99.20  ? 184 PHE A CD1    1 
ATOM   1244 C  CD2    . PHE A 1 183 ? -8.337  163.727 71.918  1.00 108.81 ? 184 PHE A CD2    1 
ATOM   1245 C  CE1    . PHE A 1 183 ? -9.215  163.505 74.519  1.00 104.41 ? 184 PHE A CE1    1 
ATOM   1246 C  CE2    . PHE A 1 183 ? -8.068  164.734 72.825  1.00 111.64 ? 184 PHE A CE2    1 
ATOM   1247 C  CZ     . PHE A 1 183 ? -8.507  164.622 74.127  1.00 108.06 ? 184 PHE A CZ     1 
ATOM   1248 N  N      . ASN A 1 184 ? -8.738  157.978 70.965  1.00 98.78  ? 185 ASN A N      1 
ATOM   1249 C  CA     . ASN A 1 184 ? -8.714  156.907 69.971  1.00 99.65  ? 185 ASN A CA     1 
ATOM   1250 C  C      . ASN A 1 184 ? -8.625  157.482 68.557  1.00 94.15  ? 185 ASN A C      1 
ATOM   1251 O  O      . ASN A 1 184 ? -9.341  157.073 67.641  1.00 96.18  ? 185 ASN A O      1 
ATOM   1252 C  CB     . ASN A 1 184 ? -9.932  155.995 70.126  1.00 98.83  ? 185 ASN A CB     1 
ATOM   1253 C  CG     . ASN A 1 184 ? -9.867  154.777 69.226  1.00 117.18 ? 185 ASN A CG     1 
ATOM   1254 O  OD1    . ASN A 1 184 ? -9.313  153.744 69.600  1.00 132.11 ? 185 ASN A OD1    1 
ATOM   1255 N  ND2    . ASN A 1 184 ? -10.432 154.893 68.030  1.00 124.46 ? 185 ASN A ND2    1 
ATOM   1256 N  N      . PHE A 1 185 ? -7.717  158.438 68.382  1.00 104.34 ? 186 PHE A N      1 
ATOM   1257 C  CA     . PHE A 1 185 ? -7.581  159.172 67.130  1.00 94.90  ? 186 PHE A CA     1 
ATOM   1258 C  C      . PHE A 1 185 ? -6.274  158.791 66.450  1.00 94.96  ? 186 PHE A C      1 
ATOM   1259 O  O      . PHE A 1 185 ? -5.209  158.852 67.068  1.00 97.38  ? 186 PHE A O      1 
ATOM   1260 C  CB     . PHE A 1 185 ? -7.630  160.679 67.380  1.00 81.05  ? 186 PHE A CB     1 
ATOM   1261 C  CG     . PHE A 1 185 ? -7.419  161.503 66.150  1.00 82.70  ? 186 PHE A CG     1 
ATOM   1262 C  CD1    . PHE A 1 185 ? -8.489  161.857 65.352  1.00 84.47  ? 186 PHE A CD1    1 
ATOM   1263 C  CD2    . PHE A 1 185 ? -6.153  161.931 65.794  1.00 92.38  ? 186 PHE A CD2    1 
ATOM   1264 C  CE1    . PHE A 1 185 ? -8.303  162.620 64.223  1.00 83.72  ? 186 PHE A CE1    1 
ATOM   1265 C  CE2    . PHE A 1 185 ? -5.961  162.693 64.663  1.00 99.73  ? 186 PHE A CE2    1 
ATOM   1266 C  CZ     . PHE A 1 185 ? -7.039  163.038 63.875  1.00 84.38  ? 186 PHE A CZ     1 
ATOM   1267 N  N      . GLU A 1 186 ? -6.355  158.383 65.187  1.00 92.65  ? 187 GLU A N      1 
ATOM   1268 C  CA     . GLU A 1 186 ? -5.179  157.955 64.443  1.00 95.34  ? 187 GLU A CA     1 
ATOM   1269 C  C      . GLU A 1 186 ? -5.122  158.692 63.114  1.00 96.57  ? 187 GLU A C      1 
ATOM   1270 O  O      . GLU A 1 186 ? -6.107  158.703 62.368  1.00 102.74 ? 187 GLU A O      1 
ATOM   1271 C  CB     . GLU A 1 186 ? -5.209  156.442 64.205  1.00 92.64  ? 187 GLU A CB     1 
ATOM   1272 C  CG     . GLU A 1 186 ? -5.213  155.613 65.478  1.00 93.91  ? 187 GLU A CG     1 
ATOM   1273 C  CD     . GLU A 1 186 ? -5.159  154.124 65.198  1.00 114.03 ? 187 GLU A CD     1 
ATOM   1274 O  OE1    . GLU A 1 186 ? -5.397  153.724 64.036  1.00 100.60 ? 187 GLU A OE1    1 
ATOM   1275 O  OE2    . GLU A 1 186 ? -4.884  153.353 66.141  1.00 122.62 ? 187 GLU A OE2    1 
ATOM   1276 N  N      . LYS A 1 187 ? -3.979  159.311 62.820  1.00 83.25  ? 188 LYS A N      1 
ATOM   1277 C  CA     . LYS A 1 187 ? -3.783  159.918 61.511  1.00 79.69  ? 188 LYS A CA     1 
ATOM   1278 C  C      . LYS A 1 187 ? -2.310  159.849 61.131  1.00 77.75  ? 188 LYS A C      1 
ATOM   1279 O  O      . LYS A 1 187 ? -1.435  159.701 61.985  1.00 87.77  ? 188 LYS A O      1 
ATOM   1280 C  CB     . LYS A 1 187 ? -4.277  161.370 61.473  1.00 88.47  ? 188 LYS A CB     1 
ATOM   1281 C  CG     . LYS A 1 187 ? -4.566  161.862 60.063  1.00 82.22  ? 188 LYS A CG     1 
ATOM   1282 C  CD     . LYS A 1 187 ? -5.002  163.315 60.018  1.00 85.83  ? 188 LYS A CD     1 
ATOM   1283 C  CE     . LYS A 1 187 ? -5.252  163.751 58.580  1.00 84.42  ? 188 LYS A CE     1 
ATOM   1284 N  NZ     . LYS A 1 187 ? -5.823  165.121 58.475  1.00 88.97  ? 188 LYS A NZ     1 
ATOM   1285 N  N      . GLY A 1 188 ? -2.050  159.982 59.830  1.00 83.78  ? 189 GLY A N      1 
ATOM   1286 C  CA     . GLY A 1 188 ? -0.703  159.869 59.308  1.00 84.39  ? 189 GLY A CA     1 
ATOM   1287 C  C      . GLY A 1 188 ? -0.487  160.834 58.164  1.00 79.74  ? 189 GLY A C      1 
ATOM   1288 O  O      . GLY A 1 188 ? -1.437  161.324 57.546  1.00 79.65  ? 189 GLY A O      1 
ATOM   1289 N  N      . ASN A 1 189 ? 0.791   161.106 57.880  1.00 76.85  ? 190 ASN A N      1 
ATOM   1290 C  CA     . ASN A 1 189 ? 1.112   161.992 56.767  1.00 75.97  ? 190 ASN A CA     1 
ATOM   1291 C  C      . ASN A 1 189 ? 0.776   161.365 55.418  1.00 74.23  ? 190 ASN A C      1 
ATOM   1292 O  O      . ASN A 1 189 ? 0.717   162.081 54.414  1.00 87.32  ? 190 ASN A O      1 
ATOM   1293 C  CB     . ASN A 1 189 ? 2.589   162.400 56.812  1.00 73.08  ? 190 ASN A CB     1 
ATOM   1294 C  CG     . ASN A 1 189 ? 3.529   161.217 56.704  1.00 73.61  ? 190 ASN A CG     1 
ATOM   1295 O  OD1    . ASN A 1 189 ? 3.427   160.252 57.463  1.00 81.99  ? 190 ASN A OD1    1 
ATOM   1296 N  ND2    . ASN A 1 189 ? 4.455   161.287 55.754  1.00 77.26  ? 190 ASN A ND2    1 
ATOM   1297 N  N      . LEU A 1 190 ? 0.559   160.052 55.371  1.00 73.69  ? 191 LEU A N      1 
ATOM   1298 C  CA     . LEU A 1 190 ? 0.015   159.386 54.191  1.00 75.83  ? 191 LEU A CA     1 
ATOM   1299 C  C      . LEU A 1 190 ? -1.498  159.302 54.334  1.00 86.47  ? 191 LEU A C      1 
ATOM   1300 O  O      . LEU A 1 190 ? -2.011  158.519 55.141  1.00 89.08  ? 191 LEU A O      1 
ATOM   1301 C  CB     . LEU A 1 190 ? 0.612   157.994 53.988  1.00 70.81  ? 191 LEU A CB     1 
ATOM   1302 C  CG     . LEU A 1 190 ? 2.075   157.809 53.578  1.00 64.26  ? 191 LEU A CG     1 
ATOM   1303 C  CD1    . LEU A 1 190 ? 3.040   158.452 54.560  1.00 90.84  ? 191 LEU A CD1    1 
ATOM   1304 C  CD2    . LEU A 1 190 ? 2.381   156.326 53.402  1.00 65.68  ? 191 LEU A CD2    1 
ATOM   1305 N  N      . LEU A 1 191 ? -2.212  160.122 53.571  1.00 89.47  ? 192 LEU A N      1 
ATOM   1306 C  CA     . LEU A 1 191 ? -3.656  160.128 53.657  1.00 82.93  ? 192 LEU A CA     1 
ATOM   1307 C  C      . LEU A 1 191 ? -4.209  158.865 52.999  1.00 93.87  ? 192 LEU A C      1 
ATOM   1308 O  O      . LEU A 1 191 ? -3.552  158.254 52.152  1.00 99.18  ? 192 LEU A O      1 
ATOM   1309 C  CB     . LEU A 1 191 ? -4.215  161.376 52.984  1.00 80.66  ? 192 LEU A CB     1 
ATOM   1310 C  CG     . LEU A 1 191 ? -3.829  162.698 53.652  1.00 75.92  ? 192 LEU A CG     1 
ATOM   1311 C  CD1    . LEU A 1 191 ? -4.506  163.871 52.966  1.00 78.61  ? 192 LEU A CD1    1 
ATOM   1312 C  CD2    . LEU A 1 191 ? -4.171  162.669 55.131  1.00 91.56  ? 192 LEU A CD2    1 
ATOM   1313 N  N      . PRO A 1 192 ? -5.417  158.448 53.377  1.00 94.62  ? 193 PRO A N      1 
ATOM   1314 C  CA     . PRO A 1 192 ? -5.960  157.197 52.819  1.00 85.57  ? 193 PRO A CA     1 
ATOM   1315 C  C      . PRO A 1 192 ? -6.212  157.235 51.319  1.00 89.53  ? 193 PRO A C      1 
ATOM   1316 O  O      . PRO A 1 192 ? -6.165  156.179 50.676  1.00 98.01  ? 193 PRO A O      1 
ATOM   1317 C  CB     . PRO A 1 192 ? -7.264  157.006 53.606  1.00 89.89  ? 193 PRO A CB     1 
ATOM   1318 C  CG     . PRO A 1 192 ? -7.052  157.769 54.874  1.00 94.60  ? 193 PRO A CG     1 
ATOM   1319 C  CD     . PRO A 1 192 ? -6.247  158.968 54.476  1.00 86.26  ? 193 PRO A CD     1 
ATOM   1320 N  N      . ASN A 1 193 ? -6.460  158.408 50.735  1.00 86.06  ? 194 ASN A N      1 
ATOM   1321 C  CA     . ASN A 1 193 ? -6.691  158.537 49.300  1.00 88.81  ? 194 ASN A CA     1 
ATOM   1322 C  C      . ASN A 1 193 ? -5.408  158.797 48.516  1.00 86.32  ? 194 ASN A C      1 
ATOM   1323 O  O      . ASN A 1 193 ? -5.470  159.256 47.369  1.00 87.11  ? 194 ASN A O      1 
ATOM   1324 C  CB     . ASN A 1 193 ? -7.704  159.646 49.011  1.00 87.99  ? 194 ASN A CB     1 
ATOM   1325 C  CG     . ASN A 1 193 ? -7.340  160.954 49.666  1.00 85.78  ? 194 ASN A CG     1 
ATOM   1326 O  OD1    . ASN A 1 193 ? -6.216  161.139 50.127  1.00 90.35  ? 194 ASN A OD1    1 
ATOM   1327 N  ND2    . ASN A 1 193 ? -8.286  161.882 49.689  1.00 107.66 ? 194 ASN A ND2    1 
ATOM   1328 N  N      . LEU A 1 194 ? -4.254  158.518 49.111  1.00 84.09  ? 195 LEU A N      1 
ATOM   1329 C  CA     . LEU A 1 194 ? -2.987  158.627 48.405  1.00 82.93  ? 195 LEU A CA     1 
ATOM   1330 C  C      . LEU A 1 194 ? -2.844  157.513 47.375  1.00 83.39  ? 195 LEU A C      1 
ATOM   1331 O  O      . LEU A 1 194 ? -3.111  156.342 47.660  1.00 99.28  ? 195 LEU A O      1 
ATOM   1332 C  CB     . LEU A 1 194 ? -1.832  158.570 49.404  1.00 90.63  ? 195 LEU A CB     1 
ATOM   1333 C  CG     . LEU A 1 194 ? -0.396  158.664 48.888  1.00 79.32  ? 195 LEU A CG     1 
ATOM   1334 C  CD1    . LEU A 1 194 ? -0.162  159.977 48.169  1.00 84.62  ? 195 LEU A CD1    1 
ATOM   1335 C  CD2    . LEU A 1 194 ? 0.579   158.492 50.040  1.00 81.69  ? 195 LEU A CD2    1 
ATOM   1336 N  N      . THR A 1 195 ? -2.420  157.887 46.170  1.00 78.26  ? 196 THR A N      1 
ATOM   1337 C  CA     . THR A 1 195 ? -2.340  156.980 45.037  1.00 86.64  ? 196 THR A CA     1 
ATOM   1338 C  C      . THR A 1 195 ? -0.920  156.965 44.486  1.00 90.04  ? 196 THR A C      1 
ATOM   1339 O  O      . THR A 1 195 ? -0.108  157.848 44.774  1.00 84.60  ? 196 THR A O      1 
ATOM   1340 C  CB     . THR A 1 195 ? -3.320  157.385 43.925  1.00 94.60  ? 196 THR A CB     1 
ATOM   1341 O  OG1    . THR A 1 195 ? -2.817  158.536 43.233  1.00 83.34  ? 196 THR A OG1    1 
ATOM   1342 C  CG2    . THR A 1 195 ? -4.683  157.715 44.513  1.00 106.46 ? 196 THR A CG2    1 
ATOM   1343 N  N      . ALA A 1 196 ? -0.628  155.942 43.677  1.00 94.50  ? 197 ALA A N      1 
ATOM   1344 C  CA     . ALA A 1 196 ? 0.708   155.815 43.104  1.00 85.80  ? 197 ALA A CA     1 
ATOM   1345 C  C      . ALA A 1 196 ? 1.076   157.041 42.279  1.00 88.47  ? 197 ALA A C      1 
ATOM   1346 O  O      . ALA A 1 196 ? 2.234   157.479 42.286  1.00 95.26  ? 197 ALA A O      1 
ATOM   1347 C  CB     . ALA A 1 196 ? 0.799   154.545 42.259  1.00 105.83 ? 197 ALA A CB     1 
ATOM   1348 N  N      . ARG A 1 197 ? 0.109   157.609 41.556  1.00 88.95  ? 198 ARG A N      1 
ATOM   1349 C  CA     . ARG A 1 197 ? 0.377   158.844 40.827  1.00 92.14  ? 198 ARG A CA     1 
ATOM   1350 C  C      . ARG A 1 197 ? 0.783   159.959 41.784  1.00 95.48  ? 198 ARG A C      1 
ATOM   1351 O  O      . ARG A 1 197 ? 1.747   160.694 41.526  1.00 94.17  ? 198 ARG A O      1 
ATOM   1352 C  CB     . ARG A 1 197 ? -0.848  159.242 40.001  1.00 96.34  ? 198 ARG A CB     1 
ATOM   1353 C  CG     . ARG A 1 197 ? -0.612  160.411 39.056  1.00 106.31 ? 198 ARG A CG     1 
ATOM   1354 C  CD     . ARG A 1 197 ? -1.690  160.489 37.980  1.00 120.02 ? 198 ARG A CD     1 
ATOM   1355 N  NE     . ARG A 1 197 ? -1.609  159.377 37.035  1.00 157.30 ? 198 ARG A NE     1 
ATOM   1356 C  CZ     . ARG A 1 197 ? -0.999  159.441 35.855  1.00 151.29 ? 198 ARG A CZ     1 
ATOM   1357 N  NH1    . ARG A 1 197 ? -0.415  160.568 35.466  1.00 125.25 ? 198 ARG A NH1    1 
ATOM   1358 N  NH2    . ARG A 1 197 ? -0.973  158.379 35.059  1.00 131.69 ? 198 ARG A NH2    1 
ATOM   1359 N  N      . ASP A 1 198 ? 0.068   160.090 42.906  1.00 94.95  ? 199 ASP A N      1 
ATOM   1360 C  CA     . ASP A 1 198 ? 0.449   161.071 43.916  1.00 92.99  ? 199 ASP A CA     1 
ATOM   1361 C  C      . ASP A 1 198 ? 1.909   160.899 44.315  1.00 87.11  ? 199 ASP A C      1 
ATOM   1362 O  O      . ASP A 1 198 ? 2.694   161.851 44.267  1.00 90.22  ? 199 ASP A O      1 
ATOM   1363 C  CB     . ASP A 1 198 ? -0.456  160.949 45.147  1.00 93.66  ? 199 ASP A CB     1 
ATOM   1364 C  CG     . ASP A 1 198 ? -1.897  161.339 44.863  1.00 103.32 ? 199 ASP A CG     1 
ATOM   1365 O  OD1    . ASP A 1 198 ? -2.127  162.155 43.947  1.00 124.14 ? 199 ASP A OD1    1 
ATOM   1366 O  OD2    . ASP A 1 198 ? -2.802  160.832 45.562  1.00 99.70  ? 199 ASP A OD2    1 
ATOM   1367 N  N      . MET A 1 199 ? 2.295   159.680 44.702  1.00 84.73  ? 200 MET A N      1 
ATOM   1368 C  CA     . MET A 1 199 ? 3.675   159.460 45.122  1.00 89.22  ? 200 MET A CA     1 
ATOM   1369 C  C      . MET A 1 199 ? 4.645   159.820 44.008  1.00 89.44  ? 200 MET A C      1 
ATOM   1370 O  O      . MET A 1 199 ? 5.715   160.387 44.259  1.00 88.15  ? 200 MET A O      1 
ATOM   1371 C  CB     . MET A 1 199 ? 3.872   158.002 45.537  1.00 95.25  ? 200 MET A CB     1 
ATOM   1372 C  CG     . MET A 1 199 ? 3.102   157.581 46.771  1.00 90.52  ? 200 MET A CG     1 
ATOM   1373 S  SD     . MET A 1 199 ? 3.812   158.292 48.264  1.00 92.98  ? 200 MET A SD     1 
ATOM   1374 C  CE     . MET A 1 199 ? 5.440   157.542 48.245  1.00 86.13  ? 200 MET A CE     1 
ATOM   1375 N  N      . LYS A 1 200 ? 4.282   159.501 42.765  1.00 90.05  ? 201 LYS A N      1 
ATOM   1376 C  CA     . LYS A 1 200 ? 5.157   159.750 41.629  1.00 90.56  ? 201 LYS A CA     1 
ATOM   1377 C  C      . LYS A 1 200 ? 5.288   161.233 41.307  1.00 89.14  ? 201 LYS A C      1 
ATOM   1378 O  O      . LYS A 1 200 ? 6.254   161.626 40.643  1.00 86.14  ? 201 LYS A O      1 
ATOM   1379 C  CB     . LYS A 1 200 ? 4.656   158.982 40.403  1.00 74.45  ? 201 LYS A CB     1 
ATOM   1380 N  N      . THR A 1 201 ? 4.354   162.072 41.765  1.00 77.25  ? 202 THR A N      1 
ATOM   1381 C  CA     . THR A 1 201 ? 4.281   163.439 41.267  1.00 79.84  ? 202 THR A CA     1 
ATOM   1382 C  C      . THR A 1 201 ? 4.064   164.524 42.313  1.00 74.00  ? 202 THR A C      1 
ATOM   1383 O  O      . THR A 1 201 ? 4.083   165.702 41.943  1.00 84.64  ? 202 THR A O      1 
ATOM   1384 C  CB     . THR A 1 201 ? 3.155   163.562 40.228  1.00 89.71  ? 202 THR A CB     1 
ATOM   1385 O  OG1    . THR A 1 201 ? 1.887   163.360 40.867  1.00 74.02  ? 202 THR A OG1    1 
ATOM   1386 C  CG2    . THR A 1 201 ? 3.336   162.530 39.119  1.00 96.96  ? 202 THR A CG2    1 
ATOM   1387 N  N      . CYS A 1 202 ? 3.847   164.190 43.582  1.00 84.45  ? 203 CYS A N      1 
ATOM   1388 C  CA     . CYS A 1 202 ? 3.559   165.232 44.558  1.00 76.62  ? 203 CYS A CA     1 
ATOM   1389 C  C      . CYS A 1 202 ? 4.818   166.019 44.907  1.00 81.40  ? 203 CYS A C      1 
ATOM   1390 O  O      . CYS A 1 202 ? 5.934   165.492 44.896  1.00 81.56  ? 203 CYS A O      1 
ATOM   1391 C  CB     . CYS A 1 202 ? 2.922   164.637 45.818  1.00 83.81  ? 203 CYS A CB     1 
ATOM   1392 S  SG     . CYS A 1 202 ? 3.940   163.550 46.876  1.00 104.06 ? 203 CYS A SG     1 
ATOM   1393 N  N      . ARG A 1 203 ? 4.627   167.306 45.203  1.00 69.91  ? 204 ARG A N      1 
ATOM   1394 C  CA     . ARG A 1 203 ? 5.716   168.239 45.488  1.00 69.92  ? 204 ARG A CA     1 
ATOM   1395 C  C      . ARG A 1 203 ? 5.584   168.691 46.938  1.00 72.10  ? 204 ARG A C      1 
ATOM   1396 O  O      . ARG A 1 203 ? 4.748   169.539 47.257  1.00 72.60  ? 204 ARG A O      1 
ATOM   1397 C  CB     . ARG A 1 203 ? 5.682   169.431 44.533  1.00 72.86  ? 204 ARG A CB     1 
ATOM   1398 C  CG     . ARG A 1 203 ? 5.661   169.065 43.056  1.00 87.10  ? 204 ARG A CG     1 
ATOM   1399 C  CD     . ARG A 1 203 ? 6.426   170.083 42.211  1.00 88.07  ? 204 ARG A CD     1 
ATOM   1400 N  NE     . ARG A 1 203 ? 5.756   171.379 42.111  1.00 74.82  ? 204 ARG A NE     1 
ATOM   1401 C  CZ     . ARG A 1 203 ? 6.374   172.516 41.803  1.00 79.31  ? 204 ARG A CZ     1 
ATOM   1402 N  NH1    . ARG A 1 203 ? 7.680   172.526 41.581  1.00 95.50  ? 204 ARG A NH1    1 
ATOM   1403 N  NH2    . ARG A 1 203 ? 5.688   173.648 41.728  1.00 83.37  ? 204 ARG A NH2    1 
ATOM   1404 N  N      . PHE A 1 204 ? 6.416   168.131 47.814  1.00 75.50  ? 205 PHE A N      1 
ATOM   1405 C  CA     . PHE A 1 204 ? 6.295   168.432 49.233  1.00 77.93  ? 205 PHE A CA     1 
ATOM   1406 C  C      . PHE A 1 204 ? 6.557   169.907 49.505  1.00 69.67  ? 205 PHE A C      1 
ATOM   1407 O  O      . PHE A 1 204 ? 7.477   170.509 48.945  1.00 81.77  ? 205 PHE A O      1 
ATOM   1408 C  CB     . PHE A 1 204 ? 7.264   167.576 50.051  1.00 77.27  ? 205 PHE A CB     1 
ATOM   1409 C  CG     . PHE A 1 204 ? 7.463   168.077 51.452  1.00 69.93  ? 205 PHE A CG     1 
ATOM   1410 C  CD1    . PHE A 1 204 ? 6.591   167.710 52.461  1.00 76.08  ? 205 PHE A CD1    1 
ATOM   1411 C  CD2    . PHE A 1 204 ? 8.514   168.926 51.757  1.00 71.28  ? 205 PHE A CD2    1 
ATOM   1412 C  CE1    . PHE A 1 204 ? 6.765   168.178 53.749  1.00 75.40  ? 205 PHE A CE1    1 
ATOM   1413 C  CE2    . PHE A 1 204 ? 8.693   169.397 53.043  1.00 77.26  ? 205 PHE A CE2    1 
ATOM   1414 C  CZ     . PHE A 1 204 ? 7.820   169.022 54.040  1.00 71.17  ? 205 PHE A CZ     1 
ATOM   1415 N  N      . HIS A 1 205 ? 5.732   170.490 50.377  1.00 69.48  ? 206 HIS A N      1 
ATOM   1416 C  CA     . HIS A 1 205 ? 5.955   171.822 50.906  1.00 79.71  ? 206 HIS A CA     1 
ATOM   1417 C  C      . HIS A 1 205 ? 5.317   171.894 52.283  1.00 84.71  ? 206 HIS A C      1 
ATOM   1418 O  O      . HIS A 1 205 ? 4.186   171.417 52.456  1.00 89.91  ? 206 HIS A O      1 
ATOM   1419 C  CB     . HIS A 1 205 ? 5.391   172.932 50.018  1.00 85.56  ? 206 HIS A CB     1 
ATOM   1420 C  CG     . HIS A 1 205 ? 5.841   174.303 50.418  1.00 92.05  ? 206 HIS A CG     1 
ATOM   1421 N  ND1    . HIS A 1 205 ? 5.175   175.062 51.356  1.00 106.53 ? 206 HIS A ND1    1 
ATOM   1422 C  CD2    . HIS A 1 205 ? 6.907   175.042 50.026  1.00 103.12 ? 206 HIS A CD2    1 
ATOM   1423 C  CE1    . HIS A 1 205 ? 5.800   176.215 51.513  1.00 115.52 ? 206 HIS A CE1    1 
ATOM   1424 N  NE2    . HIS A 1 205 ? 6.855   176.228 50.718  1.00 112.28 ? 206 HIS A NE2    1 
ATOM   1425 N  N      . PRO A 1 206 ? 6.007   172.469 53.270  1.00 82.76  ? 207 PRO A N      1 
ATOM   1426 C  CA     . PRO A 1 206 ? 5.451   172.480 54.634  1.00 86.91  ? 207 PRO A CA     1 
ATOM   1427 C  C      . PRO A 1 206 ? 4.076   173.118 54.720  1.00 94.35  ? 207 PRO A C      1 
ATOM   1428 O  O      . PRO A 1 206 ? 3.223   172.637 55.477  1.00 100.71 ? 207 PRO A O      1 
ATOM   1429 C  CB     . PRO A 1 206 ? 6.501   173.273 55.425  1.00 91.04  ? 207 PRO A CB     1 
ATOM   1430 C  CG     . PRO A 1 206 ? 7.769   173.081 54.660  1.00 98.58  ? 207 PRO A CG     1 
ATOM   1431 C  CD     . PRO A 1 206 ? 7.369   173.026 53.216  1.00 79.70  ? 207 PRO A CD     1 
ATOM   1432 N  N      . ASP A 1 207 ? 3.837   174.194 53.971  1.00 97.51  ? 208 ASP A N      1 
ATOM   1433 C  CA     . ASP A 1 207 ? 2.544   174.869 53.980  1.00 93.03  ? 208 ASP A CA     1 
ATOM   1434 C  C      . ASP A 1 207 ? 1.624   174.374 52.867  1.00 89.55  ? 208 ASP A C      1 
ATOM   1435 O  O      . ASP A 1 207 ? 0.457   174.060 53.118  1.00 109.50 ? 208 ASP A O      1 
ATOM   1436 C  CB     . ASP A 1 207 ? 2.740   176.384 53.860  1.00 93.67  ? 208 ASP A CB     1 
ATOM   1437 C  CG     . ASP A 1 207 ? 3.699   176.932 54.897  1.00 123.40 ? 208 ASP A CG     1 
ATOM   1438 O  OD1    . ASP A 1 207 ? 3.643   176.481 56.061  1.00 127.19 ? 208 ASP A OD1    1 
ATOM   1439 O  OD2    . ASP A 1 207 ? 4.508   177.817 54.546  1.00 132.60 ? 208 ASP A OD2    1 
ATOM   1440 N  N      . LYS A 1 208 ? 2.139   174.294 51.639  1.00 93.90  ? 209 LYS A N      1 
ATOM   1441 C  CA     . LYS A 1 208 ? 1.298   174.042 50.472  1.00 100.99 ? 209 LYS A CA     1 
ATOM   1442 C  C      . LYS A 1 208 ? 0.852   172.584 50.376  1.00 99.32  ? 209 LYS A C      1 
ATOM   1443 O  O      . LYS A 1 208 ? -0.299  172.314 50.017  1.00 111.71 ? 209 LYS A O      1 
ATOM   1444 C  CB     . LYS A 1 208 ? 2.041   174.479 49.211  1.00 106.68 ? 209 LYS A CB     1 
ATOM   1445 C  CG     . LYS A 1 208 ? 2.367   175.968 49.222  1.00 114.35 ? 209 LYS A CG     1 
ATOM   1446 C  CD     . LYS A 1 208 ? 3.383   176.360 48.163  1.00 138.30 ? 209 LYS A CD     1 
ATOM   1447 C  CE     . LYS A 1 208 ? 3.768   177.830 48.298  1.00 124.16 ? 209 LYS A CE     1 
ATOM   1448 N  NZ     . LYS A 1 208 ? 4.890   178.217 47.397  1.00 104.52 ? 209 LYS A NZ     1 
ATOM   1449 N  N      . ASP A 1 209 ? 1.734   171.631 50.680  1.00 98.65  ? 210 ASP A N      1 
ATOM   1450 C  CA     . ASP A 1 209 ? 1.409   170.206 50.575  1.00 83.34  ? 210 ASP A CA     1 
ATOM   1451 C  C      . ASP A 1 209 ? 2.127   169.427 51.666  1.00 83.02  ? 210 ASP A C      1 
ATOM   1452 O  O      . ASP A 1 209 ? 3.218   168.885 51.457  1.00 86.35  ? 210 ASP A O      1 
ATOM   1453 C  CB     . ASP A 1 209 ? 1.768   169.651 49.196  1.00 84.34  ? 210 ASP A CB     1 
ATOM   1454 C  CG     . ASP A 1 209 ? 1.192   168.262 48.962  1.00 98.21  ? 210 ASP A CG     1 
ATOM   1455 O  OD1    . ASP A 1 209 ? 0.741   167.631 49.944  1.00 103.67 ? 210 ASP A OD1    1 
ATOM   1456 O  OD2    . ASP A 1 209 ? 1.192   167.795 47.801  1.00 100.58 ? 210 ASP A OD2    1 
ATOM   1457 N  N      . PRO A 1 210 ? 1.533   169.353 52.860  1.00 75.46  ? 211 PRO A N      1 
ATOM   1458 C  CA     . PRO A 1 210 ? 2.179   168.640 53.972  1.00 80.64  ? 211 PRO A CA     1 
ATOM   1459 C  C      . PRO A 1 210 ? 2.068   167.127 53.880  1.00 90.19  ? 211 PRO A C      1 
ATOM   1460 O  O      . PRO A 1 210 ? 2.771   166.429 54.625  1.00 89.71  ? 211 PRO A O      1 
ATOM   1461 C  CB     . PRO A 1 210 ? 1.430   169.168 55.207  1.00 80.99  ? 211 PRO A CB     1 
ATOM   1462 C  CG     . PRO A 1 210 ? 0.718   170.400 54.737  1.00 86.94  ? 211 PRO A CG     1 
ATOM   1463 C  CD     . PRO A 1 210 ? 0.372   170.127 53.315  1.00 73.55  ? 211 PRO A CD     1 
ATOM   1464 N  N      . PHE A 1 211 ? 1.228   166.597 52.991  1.00 76.81  ? 212 PHE A N      1 
ATOM   1465 C  CA     . PHE A 1 211 ? 0.927   165.173 52.959  1.00 75.51  ? 212 PHE A CA     1 
ATOM   1466 C  C      . PHE A 1 211 ? 1.628   164.450 51.816  1.00 85.48  ? 212 PHE A C      1 
ATOM   1467 O  O      . PHE A 1 211 ? 1.229   163.337 51.454  1.00 100.97 ? 212 PHE A O      1 
ATOM   1468 C  CB     . PHE A 1 211 ? -0.585  164.954 52.877  1.00 70.96  ? 212 PHE A CB     1 
ATOM   1469 C  CG     . PHE A 1 211 ? -1.328  165.379 54.112  1.00 76.20  ? 212 PHE A CG     1 
ATOM   1470 C  CD1    . PHE A 1 211 ? -1.366  164.557 55.227  1.00 86.58  ? 212 PHE A CD1    1 
ATOM   1471 C  CD2    . PHE A 1 211 ? -1.980  166.598 54.165  1.00 78.81  ? 212 PHE A CD2    1 
ATOM   1472 C  CE1    . PHE A 1 211 ? -2.046  164.939 56.367  1.00 84.19  ? 212 PHE A CE1    1 
ATOM   1473 C  CE2    . PHE A 1 211 ? -2.662  166.986 55.305  1.00 83.19  ? 212 PHE A CE2    1 
ATOM   1474 C  CZ     . PHE A 1 211 ? -2.695  166.156 56.406  1.00 83.55  ? 212 PHE A CZ     1 
ATOM   1475 N  N      . CYS A 1 212 ? 2.650   165.066 51.232  1.00 81.21  ? 213 CYS A N      1 
ATOM   1476 C  CA     . CYS A 1 212 ? 3.490   164.388 50.257  1.00 70.27  ? 213 CYS A CA     1 
ATOM   1477 C  C      . CYS A 1 212 ? 4.596   163.662 51.011  1.00 79.14  ? 213 CYS A C      1 
ATOM   1478 O  O      . CYS A 1 212 ? 5.402   164.317 51.685  1.00 92.86  ? 213 CYS A O      1 
ATOM   1479 C  CB     . CYS A 1 212 ? 4.069   165.395 49.282  1.00 63.97  ? 213 CYS A CB     1 
ATOM   1480 S  SG     . CYS A 1 212 ? 5.130   164.786 47.965  1.00 95.22  ? 213 CYS A SG     1 
ATOM   1481 N  N      . PRO A 1 213 ? 4.675   162.330 50.946  1.00 72.23  ? 214 PRO A N      1 
ATOM   1482 C  CA     . PRO A 1 213 ? 5.667   161.608 51.752  1.00 74.67  ? 214 PRO A CA     1 
ATOM   1483 C  C      . PRO A 1 213 ? 7.090   161.677 51.221  1.00 74.44  ? 214 PRO A C      1 
ATOM   1484 O  O      . PRO A 1 213 ? 7.990   161.108 51.850  1.00 79.49  ? 214 PRO A O      1 
ATOM   1485 C  CB     . PRO A 1 213 ? 5.144   160.159 51.724  1.00 70.87  ? 214 PRO A CB     1 
ATOM   1486 C  CG     . PRO A 1 213 ? 3.721   160.260 51.263  1.00 80.20  ? 214 PRO A CG     1 
ATOM   1487 C  CD     . PRO A 1 213 ? 3.702   161.420 50.327  1.00 71.07  ? 214 PRO A CD     1 
ATOM   1488 N  N      . ILE A 1 214 ? 7.322   162.337 50.089  1.00 62.53  ? 215 ILE A N      1 
ATOM   1489 C  CA     . ILE A 1 214 ? 8.639   162.399 49.464  1.00 62.19  ? 215 ILE A CA     1 
ATOM   1490 C  C      . ILE A 1 214 ? 9.239   163.784 49.681  1.00 64.16  ? 215 ILE A C      1 
ATOM   1491 O  O      . ILE A 1 214 ? 8.651   164.794 49.278  1.00 78.98  ? 215 ILE A O      1 
ATOM   1492 C  CB     . ILE A 1 214 ? 8.561   162.063 47.969  1.00 63.43  ? 215 ILE A CB     1 
ATOM   1493 C  CG1    . ILE A 1 214 ? 7.713   160.807 47.759  1.00 66.61  ? 215 ILE A CG1    1 
ATOM   1494 C  CG2    . ILE A 1 214 ? 9.958   161.870 47.399  1.00 62.88  ? 215 ILE A CG2    1 
ATOM   1495 C  CD1    . ILE A 1 214 ? 8.268   159.571 48.431  1.00 55.21  ? 215 ILE A CD1    1 
ATOM   1496 N  N      . LEU A 1 215 ? 10.415  163.832 50.308  1.00 53.32  ? 216 LEU A N      1 
ATOM   1497 C  CA     . LEU A 1 215 ? 11.136  165.075 50.558  1.00 63.41  ? 216 LEU A CA     1 
ATOM   1498 C  C      . LEU A 1 215 ? 12.479  165.032 49.838  1.00 72.22  ? 216 LEU A C      1 
ATOM   1499 O  O      . LEU A 1 215 ? 13.229  164.064 49.979  1.00 69.24  ? 216 LEU A O      1 
ATOM   1500 C  CB     . LEU A 1 215 ? 11.343  165.295 52.057  1.00 53.50  ? 216 LEU A CB     1 
ATOM   1501 C  CG     . LEU A 1 215 ? 10.114  165.708 52.867  1.00 54.48  ? 216 LEU A CG     1 
ATOM   1502 C  CD1    . LEU A 1 215 ? 9.178   164.526 53.057  1.00 57.03  ? 216 LEU A CD1    1 
ATOM   1503 C  CD2    . LEU A 1 215 ? 10.532  166.289 54.209  1.00 44.34  ? 216 LEU A CD2    1 
ATOM   1504 N  N      . ARG A 1 216 ? 12.793  166.081 49.080  1.00 70.54  ? 217 ARG A N      1 
ATOM   1505 C  CA     . ARG A 1 216 ? 14.077  166.143 48.394  1.00 54.84  ? 217 ARG A CA     1 
ATOM   1506 C  C      . ARG A 1 216 ? 15.180  166.488 49.386  1.00 62.40  ? 217 ARG A C      1 
ATOM   1507 O  O      . ARG A 1 216 ? 15.065  167.460 50.140  1.00 60.22  ? 217 ARG A O      1 
ATOM   1508 C  CB     . ARG A 1 216 ? 14.037  167.167 47.261  1.00 54.37  ? 217 ARG A CB     1 
ATOM   1509 C  CG     . ARG A 1 216 ? 15.262  167.137 46.355  1.00 69.48  ? 217 ARG A CG     1 
ATOM   1510 C  CD     . ARG A 1 216 ? 15.254  168.317 45.399  1.00 55.37  ? 217 ARG A CD     1 
ATOM   1511 N  NE     . ARG A 1 216 ? 16.538  168.510 44.732  1.00 60.51  ? 217 ARG A NE     1 
ATOM   1512 C  CZ     . ARG A 1 216 ? 17.353  169.539 44.948  1.00 73.23  ? 217 ARG A CZ     1 
ATOM   1513 N  NH1    . ARG A 1 216 ? 17.028  170.486 45.820  1.00 68.91  ? 217 ARG A NH1    1 
ATOM   1514 N  NH2    . ARG A 1 216 ? 18.499  169.623 44.286  1.00 81.28  ? 217 ARG A NH2    1 
ATOM   1515 N  N      . VAL A 1 217 ? 16.238  165.673 49.401  1.00 57.92  ? 218 VAL A N      1 
ATOM   1516 C  CA     . VAL A 1 217 ? 17.334  165.894 50.343  1.00 64.58  ? 218 VAL A CA     1 
ATOM   1517 C  C      . VAL A 1 217 ? 17.819  167.333 50.256  1.00 71.43  ? 218 VAL A C      1 
ATOM   1518 O  O      . VAL A 1 217 ? 17.969  168.018 51.274  1.00 71.30  ? 218 VAL A O      1 
ATOM   1519 C  CB     . VAL A 1 217 ? 18.477  164.894 50.092  1.00 69.80  ? 218 VAL A CB     1 
ATOM   1520 C  CG1    . VAL A 1 217 ? 19.773  165.413 50.701  1.00 52.23  ? 218 VAL A CG1    1 
ATOM   1521 C  CG2    . VAL A 1 217 ? 18.121  163.533 50.682  1.00 57.52  ? 218 VAL A CG2    1 
ATOM   1522 N  N      . GLY A 1 218 ? 18.077  167.810 49.036  1.00 65.68  ? 219 GLY A N      1 
ATOM   1523 C  CA     . GLY A 1 218 ? 18.492  169.194 48.875  1.00 69.61  ? 219 GLY A CA     1 
ATOM   1524 C  C      . GLY A 1 218 ? 17.483  170.166 49.456  1.00 66.04  ? 219 GLY A C      1 
ATOM   1525 O  O      . GLY A 1 218 ? 17.854  171.159 50.093  1.00 77.54  ? 219 GLY A O      1 
ATOM   1526 N  N      . ASP A 1 219 ? 16.192  169.881 49.264  1.00 54.94  ? 220 ASP A N      1 
ATOM   1527 C  CA     . ASP A 1 219 ? 15.148  170.721 49.842  1.00 66.59  ? 220 ASP A CA     1 
ATOM   1528 C  C      . ASP A 1 219 ? 15.238  170.738 51.362  1.00 74.94  ? 220 ASP A C      1 
ATOM   1529 O  O      . ASP A 1 219 ? 15.201  171.804 51.985  1.00 69.54  ? 220 ASP A O      1 
ATOM   1530 C  CB     . ASP A 1 219 ? 13.769  170.236 49.393  1.00 72.74  ? 220 ASP A CB     1 
ATOM   1531 C  CG     . ASP A 1 219 ? 13.531  170.439 47.910  1.00 87.69  ? 220 ASP A CG     1 
ATOM   1532 O  OD1    . ASP A 1 219 ? 14.502  170.725 47.177  1.00 93.49  ? 220 ASP A OD1    1 
ATOM   1533 O  OD2    . ASP A 1 219 ? 12.364  170.316 47.479  1.00 90.25  ? 220 ASP A OD2    1 
ATOM   1534 N  N      . VAL A 1 220 ? 15.356  169.560 51.979  1.00 81.70  ? 221 VAL A N      1 
ATOM   1535 C  CA     . VAL A 1 220 ? 15.460  169.499 53.434  1.00 78.20  ? 221 VAL A CA     1 
ATOM   1536 C  C      . VAL A 1 220 ? 16.677  170.280 53.907  1.00 74.63  ? 221 VAL A C      1 
ATOM   1537 O  O      . VAL A 1 220 ? 16.626  170.988 54.920  1.00 73.93  ? 221 VAL A O      1 
ATOM   1538 C  CB     . VAL A 1 220 ? 15.506  168.035 53.908  1.00 67.10  ? 221 VAL A CB     1 
ATOM   1539 C  CG1    . VAL A 1 220 ? 15.707  167.973 55.411  1.00 71.25  ? 221 VAL A CG1    1 
ATOM   1540 C  CG2    . VAL A 1 220 ? 14.232  167.310 53.513  1.00 70.59  ? 221 VAL A CG2    1 
ATOM   1541 N  N      . VAL A 1 221 ? 17.792  170.165 53.182  1.00 62.75  ? 222 VAL A N      1 
ATOM   1542 C  CA     . VAL A 1 221 ? 18.997  170.896 53.555  1.00 62.73  ? 222 VAL A CA     1 
ATOM   1543 C  C      . VAL A 1 221 ? 18.745  172.396 53.506  1.00 69.08  ? 222 VAL A C      1 
ATOM   1544 O  O      . VAL A 1 221 ? 19.197  173.143 54.383  1.00 68.71  ? 222 VAL A O      1 
ATOM   1545 C  CB     . VAL A 1 221 ? 20.174  170.493 52.648  1.00 58.56  ? 222 VAL A CB     1 
ATOM   1546 C  CG1    . VAL A 1 221 ? 21.457  171.180 53.100  1.00 60.02  ? 222 VAL A CG1    1 
ATOM   1547 C  CG2    . VAL A 1 221 ? 20.343  168.985 52.642  1.00 58.24  ? 222 VAL A CG2    1 
ATOM   1548 N  N      . LYS A 1 222 ? 18.016  172.864 52.487  1.00 73.49  ? 223 LYS A N      1 
ATOM   1549 C  CA     . LYS A 1 222 ? 17.829  174.306 52.348  1.00 72.83  ? 223 LYS A CA     1 
ATOM   1550 C  C      . LYS A 1 222 ? 16.822  174.844 53.359  1.00 75.99  ? 223 LYS A C      1 
ATOM   1551 O  O      . LYS A 1 222 ? 17.038  175.915 53.937  1.00 80.57  ? 223 LYS A O      1 
ATOM   1552 C  CB     . LYS A 1 222 ? 17.405  174.658 50.923  1.00 66.09  ? 223 LYS A CB     1 
ATOM   1553 C  CG     . LYS A 1 222 ? 17.792  176.077 50.529  1.00 79.00  ? 223 LYS A CG     1 
ATOM   1554 C  CD     . LYS A 1 222 ? 18.097  176.188 49.043  1.00 118.99 ? 223 LYS A CD     1 
ATOM   1555 C  CE     . LYS A 1 222 ? 19.324  177.055 48.796  1.00 130.62 ? 223 LYS A CE     1 
ATOM   1556 N  NZ     . LYS A 1 222 ? 19.156  178.430 49.340  1.00 121.92 ? 223 LYS A NZ     1 
ATOM   1557 N  N      . PHE A 1 223 ? 15.717  174.127 53.583  1.00 74.96  ? 224 PHE A N      1 
ATOM   1558 C  CA     . PHE A 1 223 ? 14.801  174.504 54.655  1.00 67.95  ? 224 PHE A CA     1 
ATOM   1559 C  C      . PHE A 1 223 ? 15.523  174.646 55.987  1.00 74.93  ? 224 PHE A C      1 
ATOM   1560 O  O      . PHE A 1 223 ? 15.148  175.485 56.813  1.00 77.12  ? 224 PHE A O      1 
ATOM   1561 C  CB     . PHE A 1 223 ? 13.673  173.478 54.786  1.00 76.63  ? 224 PHE A CB     1 
ATOM   1562 C  CG     . PHE A 1 223 ? 12.720  173.466 53.628  1.00 75.60  ? 224 PHE A CG     1 
ATOM   1563 C  CD1    . PHE A 1 223 ? 12.157  174.644 53.170  1.00 68.24  ? 224 PHE A CD1    1 
ATOM   1564 C  CD2    . PHE A 1 223 ? 12.372  172.276 53.009  1.00 82.74  ? 224 PHE A CD2    1 
ATOM   1565 C  CE1    . PHE A 1 223 ? 11.270  174.638 52.111  1.00 80.70  ? 224 PHE A CE1    1 
ATOM   1566 C  CE2    . PHE A 1 223 ? 11.485  172.264 51.947  1.00 84.21  ? 224 PHE A CE2    1 
ATOM   1567 C  CZ     . PHE A 1 223 ? 10.934  173.446 51.499  1.00 82.27  ? 224 PHE A CZ     1 
ATOM   1568 N  N      . ALA A 1 224 ? 16.551  173.833 56.217  1.00 76.17  ? 225 ALA A N      1 
ATOM   1569 C  CA     . ALA A 1 224 ? 17.360  173.930 57.423  1.00 76.10  ? 225 ALA A CA     1 
ATOM   1570 C  C      . ALA A 1 224 ? 18.319  175.113 57.391  1.00 80.84  ? 225 ALA A C      1 
ATOM   1571 O  O      . ALA A 1 224 ? 19.082  175.300 58.346  1.00 86.46  ? 225 ALA A O      1 
ATOM   1572 C  CB     . ALA A 1 224 ? 18.143  172.631 57.633  1.00 71.95  ? 225 ALA A CB     1 
ATOM   1573 N  N      . GLY A 1 225 ? 18.302  175.907 56.324  1.00 72.16  ? 226 GLY A N      1 
ATOM   1574 C  CA     . GLY A 1 225 ? 19.190  177.048 56.228  1.00 71.76  ? 226 GLY A CA     1 
ATOM   1575 C  C      . GLY A 1 225 ? 20.630  176.684 55.958  1.00 67.51  ? 226 GLY A C      1 
ATOM   1576 O  O      . GLY A 1 225 ? 21.535  177.384 56.421  1.00 82.24  ? 226 GLY A O      1 
ATOM   1577 N  N      . GLN A 1 226 ? 20.871  175.605 55.219  1.00 66.75  ? 227 GLN A N      1 
ATOM   1578 C  CA     . GLN A 1 226 ? 22.215  175.107 54.979  1.00 75.34  ? 227 GLN A CA     1 
ATOM   1579 C  C      . GLN A 1 226 ? 22.521  175.071 53.488  1.00 81.79  ? 227 GLN A C      1 
ATOM   1580 O  O      . GLN A 1 226 ? 21.622  174.936 52.651  1.00 79.07  ? 227 GLN A O      1 
ATOM   1581 C  CB     . GLN A 1 226 ? 22.393  173.710 55.575  1.00 76.17  ? 227 GLN A CB     1 
ATOM   1582 C  CG     . GLN A 1 226 ? 22.180  173.669 57.071  1.00 79.19  ? 227 GLN A CG     1 
ATOM   1583 C  CD     . GLN A 1 226 ? 23.335  174.283 57.832  1.00 81.00  ? 227 GLN A CD     1 
ATOM   1584 O  OE1    . GLN A 1 226 ? 24.499  174.053 57.503  1.00 86.61  ? 227 GLN A OE1    1 
ATOM   1585 N  NE2    . GLN A 1 226 ? 23.020  175.078 58.848  1.00 83.49  ? 227 GLN A NE2    1 
ATOM   1586 N  N      . ASP A 1 227 ? 23.806  175.198 53.169  1.00 74.45  ? 228 ASP A N      1 
ATOM   1587 C  CA     . ASP A 1 227 ? 24.291  175.084 51.801  1.00 83.61  ? 228 ASP A CA     1 
ATOM   1588 C  C      . ASP A 1 227 ? 24.772  173.654 51.583  1.00 85.97  ? 228 ASP A C      1 
ATOM   1589 O  O      . ASP A 1 227 ? 25.712  173.202 52.249  1.00 76.16  ? 228 ASP A O      1 
ATOM   1590 C  CB     . ASP A 1 227 ? 25.410  176.093 51.541  1.00 78.90  ? 228 ASP A CB     1 
ATOM   1591 C  CG     . ASP A 1 227 ? 26.025  175.946 50.161  1.00 104.56 ? 228 ASP A CG     1 
ATOM   1592 O  OD1    . ASP A 1 227 ? 25.338  175.436 49.251  1.00 121.70 ? 228 ASP A OD1    1 
ATOM   1593 O  OD2    . ASP A 1 227 ? 27.197  176.343 49.985  1.00 112.91 ? 228 ASP A OD2    1 
ATOM   1594 N  N      . PHE A 1 228 ? 24.126  172.942 50.656  1.00 84.89  ? 229 PHE A N      1 
ATOM   1595 C  CA     . PHE A 1 228 ? 24.405  171.518 50.506  1.00 77.97  ? 229 PHE A CA     1 
ATOM   1596 C  C      . PHE A 1 228 ? 25.883  171.258 50.246  1.00 76.91  ? 229 PHE A C      1 
ATOM   1597 O  O      . PHE A 1 228 ? 26.427  170.249 50.703  1.00 75.29  ? 229 PHE A O      1 
ATOM   1598 C  CB     . PHE A 1 228 ? 23.562  170.909 49.388  1.00 79.77  ? 229 PHE A CB     1 
ATOM   1599 C  CG     . PHE A 1 228 ? 23.831  169.445 49.171  1.00 76.61  ? 229 PHE A CG     1 
ATOM   1600 C  CD1    . PHE A 1 228 ? 24.849  169.031 48.330  1.00 74.17  ? 229 PHE A CD1    1 
ATOM   1601 C  CD2    . PHE A 1 228 ? 23.083  168.484 49.831  1.00 84.48  ? 229 PHE A CD2    1 
ATOM   1602 C  CE1    . PHE A 1 228 ? 25.108  167.689 48.140  1.00 74.16  ? 229 PHE A CE1    1 
ATOM   1603 C  CE2    . PHE A 1 228 ? 23.336  167.138 49.643  1.00 82.64  ? 229 PHE A CE2    1 
ATOM   1604 C  CZ     . PHE A 1 228 ? 24.351  166.741 48.796  1.00 79.90  ? 229 PHE A CZ     1 
ATOM   1605 N  N      . ALA A 1 229 ? 26.543  172.129 49.481  1.00 76.80  ? 230 ALA A N      1 
ATOM   1606 C  CA     . ALA A 1 229 ? 27.950  171.895 49.170  1.00 73.49  ? 230 ALA A CA     1 
ATOM   1607 C  C      . ALA A 1 229 ? 28.789  171.852 50.440  1.00 75.93  ? 230 ALA A C      1 
ATOM   1608 O  O      . ALA A 1 229 ? 29.531  170.890 50.683  1.00 91.38  ? 230 ALA A O      1 
ATOM   1609 C  CB     . ALA A 1 229 ? 28.463  172.974 48.220  1.00 81.37  ? 230 ALA A CB     1 
ATOM   1610 N  N      . LYS A 1 230 ? 28.657  172.878 51.280  1.00 69.81  ? 231 LYS A N      1 
ATOM   1611 C  CA     . LYS A 1 230 ? 29.431  172.935 52.514  1.00 73.96  ? 231 LYS A CA     1 
ATOM   1612 C  C      . LYS A 1 230 ? 29.008  171.835 53.481  1.00 75.87  ? 231 LYS A C      1 
ATOM   1613 O  O      . LYS A 1 230 ? 29.854  171.115 54.027  1.00 72.76  ? 231 LYS A O      1 
ATOM   1614 C  CB     . LYS A 1 230 ? 29.276  174.312 53.156  1.00 72.01  ? 231 LYS A CB     1 
ATOM   1615 C  CG     . LYS A 1 230 ? 30.159  174.539 54.365  1.00 93.34  ? 231 LYS A CG     1 
ATOM   1616 C  CD     . LYS A 1 230 ? 29.582  175.630 55.253  1.00 115.04 ? 231 LYS A CD     1 
ATOM   1617 C  CE     . LYS A 1 230 ? 30.425  175.845 56.498  1.00 100.32 ? 231 LYS A CE     1 
ATOM   1618 N  NZ     . LYS A 1 230 ? 29.828  176.872 57.399  1.00 96.98  ? 231 LYS A NZ     1 
ATOM   1619 N  N      . LEU A 1 231 ? 27.700  171.688 53.704  1.00 75.33  ? 232 LEU A N      1 
ATOM   1620 C  CA     . LEU A 1 231 ? 27.217  170.680 54.643  1.00 67.64  ? 232 LEU A CA     1 
ATOM   1621 C  C      . LEU A 1 231 ? 27.692  169.288 54.245  1.00 64.26  ? 232 LEU A C      1 
ATOM   1622 O  O      . LEU A 1 231 ? 28.150  168.509 55.088  1.00 77.34  ? 232 LEU A O      1 
ATOM   1623 C  CB     . LEU A 1 231 ? 25.692  170.728 54.721  1.00 63.93  ? 232 LEU A CB     1 
ATOM   1624 C  CG     . LEU A 1 231 ? 25.048  169.829 55.777  1.00 57.29  ? 232 LEU A CG     1 
ATOM   1625 C  CD1    . LEU A 1 231 ? 25.478  170.252 57.173  1.00 76.39  ? 232 LEU A CD1    1 
ATOM   1626 C  CD2    . LEU A 1 231 ? 23.534  169.850 55.653  1.00 53.99  ? 232 LEU A CD2    1 
ATOM   1627 N  N      . ALA A 1 232 ? 27.588  168.960 52.957  1.00 61.95  ? 233 ALA A N      1 
ATOM   1628 C  CA     . ALA A 1 232 ? 28.081  167.683 52.460  1.00 70.02  ? 233 ALA A CA     1 
ATOM   1629 C  C      . ALA A 1 232 ? 29.598  167.582 52.530  1.00 69.71  ? 233 ALA A C      1 
ATOM   1630 O  O      . ALA A 1 232 ? 30.131  166.468 52.584  1.00 71.42  ? 233 ALA A O      1 
ATOM   1631 C  CB     . ALA A 1 232 ? 27.609  167.461 51.022  1.00 73.23  ? 233 ALA A CB     1 
ATOM   1632 N  N      . ARG A 1 233 ? 30.309  168.711 52.530  1.00 71.58  ? 234 ARG A N      1 
ATOM   1633 C  CA     . ARG A 1 233 ? 31.756  168.640 52.690  1.00 69.41  ? 234 ARG A CA     1 
ATOM   1634 C  C      . ARG A 1 233 ? 32.136  168.311 54.126  1.00 65.14  ? 234 ARG A C      1 
ATOM   1635 O  O      . ARG A 1 233 ? 33.018  167.479 54.365  1.00 65.73  ? 234 ARG A O      1 
ATOM   1636 C  CB     . ARG A 1 233 ? 32.404  169.953 52.252  1.00 84.52  ? 234 ARG A CB     1 
ATOM   1637 C  CG     . ARG A 1 233 ? 32.657  170.056 50.754  1.00 104.65 ? 234 ARG A CG     1 
ATOM   1638 C  CD     . ARG A 1 233 ? 33.558  171.240 50.427  1.00 120.93 ? 234 ARG A CD     1 
ATOM   1639 N  NE     . ARG A 1 233 ? 34.842  171.154 51.119  1.00 123.31 ? 234 ARG A NE     1 
ATOM   1640 C  CZ     . ARG A 1 233 ? 35.102  171.729 52.288  1.00 117.08 ? 234 ARG A CZ     1 
ATOM   1641 N  NH1    . ARG A 1 233 ? 36.299  171.593 52.842  1.00 116.97 ? 234 ARG A NH1    1 
ATOM   1642 N  NH2    . ARG A 1 233 ? 34.169  172.443 52.905  1.00 110.96 ? 234 ARG A NH2    1 
ATOM   1643 N  N      . THR A 1 234 ? 31.472  168.942 55.095  1.00 68.14  ? 235 THR A N      1 
ATOM   1644 C  CA     . THR A 1 234 ? 31.840  168.787 56.498  1.00 68.37  ? 235 THR A CA     1 
ATOM   1645 C  C      . THR A 1 234 ? 31.091  167.661 57.196  1.00 68.12  ? 235 THR A C      1 
ATOM   1646 O  O      . THR A 1 234 ? 31.617  167.076 58.151  1.00 63.71  ? 235 THR A O      1 
ATOM   1647 C  CB     . THR A 1 234 ? 31.580  170.088 57.268  1.00 59.28  ? 235 THR A CB     1 
ATOM   1648 O  OG1    . THR A 1 234 ? 30.179  170.208 57.551  1.00 64.96  ? 235 THR A OG1    1 
ATOM   1649 C  CG2    . THR A 1 234 ? 32.018  171.285 56.451  1.00 94.36  ? 235 THR A CG2    1 
ATOM   1650 N  N      . GLY A 1 235 ? 29.889  167.332 56.734  1.00 66.37  ? 236 GLY A N      1 
ATOM   1651 C  CA     . GLY A 1 235 ? 29.001  166.482 57.499  1.00 56.82  ? 236 GLY A CA     1 
ATOM   1652 C  C      . GLY A 1 235 ? 28.219  167.308 58.499  1.00 70.03  ? 236 GLY A C      1 
ATOM   1653 O  O      . GLY A 1 235 ? 28.703  168.347 58.962  1.00 59.91  ? 236 GLY A O      1 
ATOM   1654 N  N      . GLY A 1 236 ? 27.013  166.869 58.840  1.00 69.84  ? 237 GLY A N      1 
ATOM   1655 C  CA     . GLY A 1 236 ? 26.183  167.629 59.759  1.00 65.76  ? 237 GLY A CA     1 
ATOM   1656 C  C      . GLY A 1 236 ? 24.967  166.829 60.160  1.00 68.94  ? 237 GLY A C      1 
ATOM   1657 O  O      . GLY A 1 236 ? 24.724  165.729 59.658  1.00 79.42  ? 237 GLY A O      1 
ATOM   1658 N  N      . VAL A 1 237 ? 24.206  167.401 61.090  1.00 71.48  ? 238 VAL A N      1 
ATOM   1659 C  CA     . VAL A 1 237 ? 22.992  166.785 61.616  1.00 69.21  ? 238 VAL A CA     1 
ATOM   1660 C  C      . VAL A 1 237 ? 21.824  167.728 61.367  1.00 68.78  ? 238 VAL A C      1 
ATOM   1661 O  O      . VAL A 1 237 ? 21.806  168.851 61.884  1.00 79.22  ? 238 VAL A O      1 
ATOM   1662 C  CB     . VAL A 1 237 ? 23.121  166.463 63.111  1.00 59.90  ? 238 VAL A CB     1 
ATOM   1663 C  CG1    . VAL A 1 237 ? 21.880  165.752 63.599  1.00 67.45  ? 238 VAL A CG1    1 
ATOM   1664 C  CG2    . VAL A 1 237 ? 24.360  165.621 63.360  1.00 58.42  ? 238 VAL A CG2    1 
ATOM   1665 N  N      . LEU A 1 238 ? 20.853  167.275 60.579  1.00 71.27  ? 239 LEU A N      1 
ATOM   1666 C  CA     . LEU A 1 238 ? 19.638  168.033 60.316  1.00 70.13  ? 239 LEU A CA     1 
ATOM   1667 C  C      . LEU A 1 238 ? 18.461  167.407 61.050  1.00 72.73  ? 239 LEU A C      1 
ATOM   1668 O  O      . LEU A 1 238 ? 18.343  166.180 61.129  1.00 70.19  ? 239 LEU A O      1 
ATOM   1669 C  CB     . LEU A 1 238 ? 19.334  168.101 58.818  1.00 58.39  ? 239 LEU A CB     1 
ATOM   1670 C  CG     . LEU A 1 238 ? 20.364  168.832 57.961  1.00 60.43  ? 239 LEU A CG     1 
ATOM   1671 C  CD1    . LEU A 1 238 ? 19.943  168.825 56.502  1.00 64.60  ? 239 LEU A CD1    1 
ATOM   1672 C  CD2    . LEU A 1 238 ? 20.547  170.255 58.466  1.00 70.35  ? 239 LEU A CD2    1 
ATOM   1673 N  N      . GLY A 1 239 ? 17.590  168.260 61.582  1.00 67.23  ? 240 GLY A N      1 
ATOM   1674 C  CA     . GLY A 1 239 ? 16.391  167.829 62.266  1.00 67.83  ? 240 GLY A CA     1 
ATOM   1675 C  C      . GLY A 1 239 ? 15.143  168.178 61.445  1.00 69.65  ? 240 GLY A C      1 
ATOM   1676 O  O      . GLY A 1 239 ? 14.965  169.329 61.035  1.00 70.74  ? 240 GLY A O      1 
ATOM   1677 N  N      . ILE A 1 240 ? 14.317  167.158 61.239  1.00 63.09  ? 241 ILE A N      1 
ATOM   1678 C  CA     . ILE A 1 240 ? 13.006  167.281 60.607  1.00 64.98  ? 241 ILE A CA     1 
ATOM   1679 C  C      . ILE A 1 240 ? 11.969  167.087 61.708  1.00 73.00  ? 241 ILE A C      1 
ATOM   1680 O  O      . ILE A 1 240 ? 11.689  165.956 62.120  1.00 76.07  ? 241 ILE A O      1 
ATOM   1681 C  CB     . ILE A 1 240 ? 12.813  166.258 59.482  1.00 65.89  ? 241 ILE A CB     1 
ATOM   1682 C  CG1    . ILE A 1 240 ? 13.888  166.421 58.408  1.00 70.24  ? 241 ILE A CG1    1 
ATOM   1683 C  CG2    . ILE A 1 240 ? 11.434  166.402 58.871  1.00 65.88  ? 241 ILE A CG2    1 
ATOM   1684 C  CD1    . ILE A 1 240 ? 13.826  165.361 57.331  1.00 59.59  ? 241 ILE A CD1    1 
ATOM   1685 N  N      . LYS A 1 241 ? 11.391  168.185 62.185  1.00 69.91  ? 242 LYS A N      1 
ATOM   1686 C  CA     . LYS A 1 241 ? 10.403  168.146 63.255  1.00 74.39  ? 242 LYS A CA     1 
ATOM   1687 C  C      . LYS A 1 241 ? 9.003   168.089 62.653  1.00 75.62  ? 242 LYS A C      1 
ATOM   1688 O  O      . LYS A 1 241 ? 8.667   168.889 61.775  1.00 71.08  ? 242 LYS A O      1 
ATOM   1689 C  CB     . LYS A 1 241 ? 10.551  169.379 64.146  1.00 81.02  ? 242 LYS A CB     1 
ATOM   1690 C  CG     . LYS A 1 241 ? 11.994  169.688 64.532  1.00 84.92  ? 242 LYS A CG     1 
ATOM   1691 C  CD     . LYS A 1 241 ? 12.132  171.077 65.141  1.00 106.53 ? 242 LYS A CD     1 
ATOM   1692 C  CE     . LYS A 1 241 ? 11.418  171.178 66.476  1.00 129.29 ? 242 LYS A CE     1 
ATOM   1693 N  NZ     . LYS A 1 241 ? 11.440  172.572 66.997  1.00 138.07 ? 242 LYS A NZ     1 
ATOM   1694 N  N      . ILE A 1 242 ? 8.190   167.146 63.121  1.00 85.48  ? 243 ILE A N      1 
ATOM   1695 C  CA     . ILE A 1 242 ? 6.812   166.989 62.665  1.00 73.05  ? 243 ILE A CA     1 
ATOM   1696 C  C      . ILE A 1 242 ? 5.898   167.163 63.870  1.00 82.52  ? 243 ILE A C      1 
ATOM   1697 O  O      . ILE A 1 242 ? 5.919   166.342 64.797  1.00 81.97  ? 243 ILE A O      1 
ATOM   1698 C  CB     . ILE A 1 242 ? 6.578   165.634 61.987  1.00 68.22  ? 243 ILE A CB     1 
ATOM   1699 C  CG1    . ILE A 1 242 ? 7.623   165.396 60.897  1.00 68.43  ? 243 ILE A CG1    1 
ATOM   1700 C  CG2    . ILE A 1 242 ? 5.174   165.563 61.414  1.00 72.31  ? 243 ILE A CG2    1 
ATOM   1701 C  CD1    . ILE A 1 242 ? 7.392   164.128 60.100  1.00 87.05  ? 243 ILE A CD1    1 
ATOM   1702 N  N      . GLY A 1 243 ? 5.097   168.223 63.863  1.00 78.33  ? 244 GLY A N      1 
ATOM   1703 C  CA     . GLY A 1 243 ? 4.236   168.560 64.980  1.00 84.25  ? 244 GLY A CA     1 
ATOM   1704 C  C      . GLY A 1 243 ? 2.764   168.316 64.637  1.00 83.67  ? 244 GLY A C      1 
ATOM   1705 O  O      . GLY A 1 243 ? 2.259   168.845 63.650  1.00 87.74  ? 244 GLY A O      1 
ATOM   1706 N  N      . TRP A 1 244 ? 2.112   167.525 65.478  1.00 90.25  ? 245 TRP A N      1 
ATOM   1707 C  CA     . TRP A 1 244 ? 0.685   167.238 65.349  1.00 76.33  ? 245 TRP A CA     1 
ATOM   1708 C  C      . TRP A 1 244 ? -0.036  167.906 66.519  1.00 92.15  ? 245 TRP A C      1 
ATOM   1709 O  O      . TRP A 1 244 ? -0.313  167.274 67.541  1.00 100.89 ? 245 TRP A O      1 
ATOM   1710 C  CB     . TRP A 1 244 ? 0.434   165.732 65.332  1.00 87.40  ? 245 TRP A CB     1 
ATOM   1711 C  CG     . TRP A 1 244 ? 1.026   165.022 64.152  1.00 77.89  ? 245 TRP A CG     1 
ATOM   1712 C  CD1    . TRP A 1 244 ? 2.303   164.554 64.037  1.00 74.64  ? 245 TRP A CD1    1 
ATOM   1713 C  CD2    . TRP A 1 244 ? 0.359   164.673 62.931  1.00 77.51  ? 245 TRP A CD2    1 
ATOM   1714 N  NE1    . TRP A 1 244 ? 2.476   163.947 62.817  1.00 74.75  ? 245 TRP A NE1    1 
ATOM   1715 C  CE2    . TRP A 1 244 ? 1.299   164.005 62.120  1.00 73.86  ? 245 TRP A CE2    1 
ATOM   1716 C  CE3    . TRP A 1 244 ? -0.938  164.864 62.443  1.00 70.08  ? 245 TRP A CE3    1 
ATOM   1717 C  CZ2    . TRP A 1 244 ? 0.983   163.527 60.848  1.00 77.11  ? 245 TRP A CZ2    1 
ATOM   1718 C  CZ3    . TRP A 1 244 ? -1.249  164.389 61.180  1.00 78.34  ? 245 TRP A CZ3    1 
ATOM   1719 C  CH2    . TRP A 1 244 ? -0.292  163.729 60.397  1.00 80.91  ? 245 TRP A CH2    1 
ATOM   1720 N  N      . VAL A 1 245 ? -0.351  169.186 66.358  1.00 82.97  ? 246 VAL A N      1 
ATOM   1721 C  CA     . VAL A 1 245 ? -1.137  169.934 67.333  1.00 95.24  ? 246 VAL A CA     1 
ATOM   1722 C  C      . VAL A 1 245 ? -2.542  170.030 66.753  1.00 96.01  ? 246 VAL A C      1 
ATOM   1723 O  O      . VAL A 1 245 ? -2.802  170.837 65.856  1.00 95.18  ? 246 VAL A O      1 
ATOM   1724 C  CB     . VAL A 1 245 ? -0.533  171.312 67.614  1.00 81.67  ? 246 VAL A CB     1 
ATOM   1725 C  CG1    . VAL A 1 245 ? -1.384  172.074 68.616  1.00 81.67  ? 246 VAL A CG1    1 
ATOM   1726 C  CG2    . VAL A 1 245 ? 0.895   171.165 68.121  1.00 89.42  ? 246 VAL A CG2    1 
ATOM   1727 N  N      . CYS A 1 246 ? -3.456  169.216 67.271  1.00 93.09  ? 247 CYS A N      1 
ATOM   1728 C  CA     . CYS A 1 246 ? -4.754  169.009 66.646  1.00 94.79  ? 247 CYS A CA     1 
ATOM   1729 C  C      . CYS A 1 246 ? -5.875  169.298 67.631  1.00 101.15 ? 247 CYS A C      1 
ATOM   1730 O  O      . CYS A 1 246 ? -5.872  168.790 68.758  1.00 106.03 ? 247 CYS A O      1 
ATOM   1731 C  CB     . CYS A 1 246 ? -4.871  167.584 66.093  1.00 96.06  ? 247 CYS A CB     1 
ATOM   1732 S  SG     . CYS A 1 246 ? -3.756  167.278 64.697  1.00 132.34 ? 247 CYS A SG     1 
ATOM   1733 N  N      . ASP A 1 247 ? -6.826  170.119 67.190  1.00 110.13 ? 248 ASP A N      1 
ATOM   1734 C  CA     . ASP A 1 247 ? -8.058  170.408 67.923  1.00 111.12 ? 248 ASP A CA     1 
ATOM   1735 C  C      . ASP A 1 247 ? -9.126  169.466 67.386  1.00 106.69 ? 248 ASP A C      1 
ATOM   1736 O  O      . ASP A 1 247 ? -9.796  169.751 66.393  1.00 109.16 ? 248 ASP A O      1 
ATOM   1737 C  CB     . ASP A 1 247 ? -8.449  171.872 67.754  1.00 116.13 ? 248 ASP A CB     1 
ATOM   1738 C  CG     . ASP A 1 247 ? -9.685  172.250 68.548  1.00 118.02 ? 248 ASP A CG     1 
ATOM   1739 O  OD1    . ASP A 1 247 ? -10.535 171.370 68.795  1.00 125.45 ? 248 ASP A OD1    1 
ATOM   1740 O  OD2    . ASP A 1 247 ? -9.807  173.435 68.920  1.00 118.91 ? 248 ASP A OD2    1 
ATOM   1741 N  N      . LEU A 1 248 ? -9.286  168.323 68.052  1.00 105.57 ? 249 LEU A N      1 
ATOM   1742 C  CA     . LEU A 1 248 ? -10.208 167.307 67.563  1.00 98.25  ? 249 LEU A CA     1 
ATOM   1743 C  C      . LEU A 1 248 ? -11.654 167.783 67.540  1.00 110.67 ? 249 LEU A C      1 
ATOM   1744 O  O      . LEU A 1 248 ? -12.508 167.074 66.995  1.00 118.38 ? 249 LEU A O      1 
ATOM   1745 C  CB     . LEU A 1 248 ? -10.085 166.033 68.399  1.00 94.37  ? 249 LEU A CB     1 
ATOM   1746 C  CG     . LEU A 1 248 ? -8.755  165.300 68.209  1.00 85.04  ? 249 LEU A CG     1 
ATOM   1747 C  CD1    . LEU A 1 248 ? -8.800  163.923 68.841  1.00 87.86  ? 249 LEU A CD1    1 
ATOM   1748 C  CD2    . LEU A 1 248 ? -8.394  165.208 66.733  1.00 88.38  ? 249 LEU A CD2    1 
ATOM   1749 N  N      . ASP A 1 249 ? -11.953 168.950 68.119  1.00 106.92 ? 250 ASP A N      1 
ATOM   1750 C  CA     . ASP A 1 249 ? -13.274 169.540 67.931  1.00 110.55 ? 250 ASP A CA     1 
ATOM   1751 C  C      . ASP A 1 249 ? -13.505 169.915 66.473  1.00 120.46 ? 250 ASP A C      1 
ATOM   1752 O  O      . ASP A 1 249 ? -14.604 169.722 65.941  1.00 128.58 ? 250 ASP A O      1 
ATOM   1753 C  CB     . ASP A 1 249 ? -13.442 170.765 68.833  1.00 106.56 ? 250 ASP A CB     1 
ATOM   1754 C  CG     . ASP A 1 249 ? -13.566 170.399 70.299  1.00 122.84 ? 250 ASP A CG     1 
ATOM   1755 O  OD1    . ASP A 1 249 ? -14.032 169.278 70.595  1.00 133.99 ? 250 ASP A OD1    1 
ATOM   1756 O  OD2    . ASP A 1 249 ? -13.197 171.231 71.155  1.00 122.97 ? 250 ASP A OD2    1 
ATOM   1757 N  N      . LYS A 1 250 ? -12.485 170.455 65.810  1.00 121.29 ? 251 LYS A N      1 
ATOM   1758 C  CA     . LYS A 1 250 ? -12.601 170.802 64.402  1.00 114.82 ? 251 LYS A CA     1 
ATOM   1759 C  C      . LYS A 1 250 ? -12.560 169.536 63.539  1.00 119.29 ? 251 LYS A C      1 
ATOM   1760 O  O      . LYS A 1 250 ? -12.515 168.408 64.037  1.00 140.56 ? 251 LYS A O      1 
ATOM   1761 C  CB     . LYS A 1 250 ? -11.506 171.794 64.015  1.00 126.68 ? 251 LYS A CB     1 
ATOM   1762 C  CG     . LYS A 1 250 ? -11.445 173.016 64.930  1.00 119.48 ? 251 LYS A CG     1 
ATOM   1763 C  CD     . LYS A 1 250 ? -10.586 174.130 64.347  1.00 115.23 ? 251 LYS A CD     1 
ATOM   1764 C  CE     . LYS A 1 250 ? -11.221 174.729 63.099  1.00 137.13 ? 251 LYS A CE     1 
ATOM   1765 N  NZ     . LYS A 1 250 ? -10.406 175.837 62.521  1.00 125.24 ? 251 LYS A NZ     1 
ATOM   1766 N  N      . ALA A 1 251 ? -12.574 169.730 62.222  1.00 122.43 ? 252 ALA A N      1 
ATOM   1767 C  CA     . ALA A 1 251 ? -12.681 168.616 61.288  1.00 121.52 ? 252 ALA A CA     1 
ATOM   1768 C  C      . ALA A 1 251 ? -11.456 167.706 61.342  1.00 127.29 ? 252 ALA A C      1 
ATOM   1769 O  O      . ALA A 1 251 ? -10.342 168.135 61.655  1.00 120.24 ? 252 ALA A O      1 
ATOM   1770 C  CB     . ALA A 1 251 ? -12.875 169.133 59.862  1.00 114.09 ? 252 ALA A CB     1 
ATOM   1771 N  N      . TRP A 1 252 ? -11.681 166.427 61.020  1.00 122.84 ? 253 TRP A N      1 
ATOM   1772 C  CA     . TRP A 1 252 ? -10.578 165.480 60.883  1.00 108.80 ? 253 TRP A CA     1 
ATOM   1773 C  C      . TRP A 1 252 ? -9.552  165.970 59.873  1.00 104.62 ? 253 TRP A C      1 
ATOM   1774 O  O      . TRP A 1 252 ? -8.351  165.726 60.033  1.00 114.27 ? 253 TRP A O      1 
ATOM   1775 C  CB     . TRP A 1 252 ? -11.118 164.105 60.470  1.00 117.47 ? 253 TRP A CB     1 
ATOM   1776 C  CG     . TRP A 1 252 ? -10.073 163.019 60.376  1.00 117.05 ? 253 TRP A CG     1 
ATOM   1777 C  CD1    . TRP A 1 252 ? -9.649  162.205 61.384  1.00 115.86 ? 253 TRP A CD1    1 
ATOM   1778 C  CD2    . TRP A 1 252 ? -9.343  162.619 59.206  1.00 118.77 ? 253 TRP A CD2    1 
ATOM   1779 N  NE1    . TRP A 1 252 ? -8.694  161.331 60.921  1.00 110.55 ? 253 TRP A NE1    1 
ATOM   1780 C  CE2    . TRP A 1 252 ? -8.489  161.564 59.587  1.00 104.31 ? 253 TRP A CE2    1 
ATOM   1781 C  CE3    . TRP A 1 252 ? -9.325  163.054 57.876  1.00 111.67 ? 253 TRP A CE3    1 
ATOM   1782 C  CZ2    . TRP A 1 252 ? -7.627  160.937 58.688  1.00 95.92  ? 253 TRP A CZ2    1 
ATOM   1783 C  CZ3    . TRP A 1 252 ? -8.467  162.429 56.984  1.00 102.26 ? 253 TRP A CZ3    1 
ATOM   1784 C  CH2    . TRP A 1 252 ? -7.631  161.383 57.394  1.00 93.51  ? 253 TRP A CH2    1 
ATOM   1785 N  N      . ASP A 1 253 ? -10.003 166.665 58.830  1.00 111.22 ? 254 ASP A N      1 
ATOM   1786 C  CA     . ASP A 1 253 ? -9.103  167.187 57.811  1.00 112.09 ? 254 ASP A CA     1 
ATOM   1787 C  C      . ASP A 1 253 ? -8.353  168.439 58.252  1.00 108.63 ? 254 ASP A C      1 
ATOM   1788 O  O      . ASP A 1 253 ? -7.459  168.888 57.527  1.00 113.16 ? 254 ASP A O      1 
ATOM   1789 C  CB     . ASP A 1 253 ? -9.887  167.465 56.524  1.00 132.72 ? 254 ASP A CB     1 
ATOM   1790 C  CG     . ASP A 1 253 ? -11.113 168.330 56.759  1.00 139.81 ? 254 ASP A CG     1 
ATOM   1791 O  OD1    . ASP A 1 253 ? -10.985 169.572 56.765  1.00 140.31 ? 254 ASP A OD1    1 
ATOM   1792 O  OD2    . ASP A 1 253 ? -12.211 167.761 56.930  1.00 137.01 ? 254 ASP A OD2    1 
ATOM   1793 N  N      . GLN A 1 254 ? -8.698  169.020 59.404  1.00 106.76 ? 255 GLN A N      1 
ATOM   1794 C  CA     . GLN A 1 254 ? -7.930  170.136 59.949  1.00 119.13 ? 255 GLN A CA     1 
ATOM   1795 C  C      . GLN A 1 254 ? -6.698  169.686 60.723  1.00 113.66 ? 255 GLN A C      1 
ATOM   1796 O  O      . GLN A 1 254 ? -5.795  170.498 60.954  1.00 109.93 ? 255 GLN A O      1 
ATOM   1797 C  CB     . GLN A 1 254 ? -8.816  171.000 60.848  1.00 134.75 ? 255 GLN A CB     1 
ATOM   1798 C  CG     . GLN A 1 254 ? -9.919  171.728 60.105  1.00 127.68 ? 255 GLN A CG     1 
ATOM   1799 C  CD     . GLN A 1 254 ? -9.373  172.823 59.209  1.00 138.49 ? 255 GLN A CD     1 
ATOM   1800 O  OE1    . GLN A 1 254 ? -8.686  173.735 59.674  1.00 127.90 ? 255 GLN A OE1    1 
ATOM   1801 N  NE2    . GLN A 1 254 ? -9.671  172.738 57.918  1.00 152.87 ? 255 GLN A NE2    1 
ATOM   1802 N  N      . CYS A 1 255 ? -6.646  168.423 61.131  1.00 110.74 ? 256 CYS A N      1 
ATOM   1803 C  CA     . CYS A 1 255 ? -5.501  167.867 61.848  1.00 100.05 ? 256 CYS A CA     1 
ATOM   1804 C  C      . CYS A 1 255 ? -4.411  167.551 60.832  1.00 88.78  ? 256 CYS A C      1 
ATOM   1805 O  O      . CYS A 1 255 ? -4.435  166.502 60.185  1.00 97.42  ? 256 CYS A O      1 
ATOM   1806 C  CB     . CYS A 1 255 ? -5.922  166.625 62.626  1.00 103.51 ? 256 CYS A CB     1 
ATOM   1807 S  SG     . CYS A 1 255 ? -4.654  165.800 63.630  1.00 114.54 ? 256 CYS A SG     1 
ATOM   1808 N  N      . ILE A 1 256 ? -3.445  168.454 60.693  1.00 87.17  ? 257 ILE A N      1 
ATOM   1809 C  CA     . ILE A 1 256 ? -2.409  168.312 59.671  1.00 89.98  ? 257 ILE A CA     1 
ATOM   1810 C  C      . ILE A 1 256 ? -1.037  168.413 60.327  1.00 84.95  ? 257 ILE A C      1 
ATOM   1811 O  O      . ILE A 1 256 ? -0.898  169.038 61.390  1.00 101.39 ? 257 ILE A O      1 
ATOM   1812 C  CB     . ILE A 1 256 ? -2.569  169.364 58.559  1.00 73.07  ? 257 ILE A CB     1 
ATOM   1813 C  CG1    . ILE A 1 256 ? -2.287  170.770 59.096  1.00 79.13  ? 257 ILE A CG1    1 
ATOM   1814 C  CG2    . ILE A 1 256 ? -3.960  169.300 57.955  1.00 80.56  ? 257 ILE A CG2    1 
ATOM   1815 C  CD1    . ILE A 1 256 ? -0.827  171.176 59.040  1.00 105.00 ? 257 ILE A CD1    1 
ATOM   1816 N  N      . PRO A 1 257 ? -0.002  167.824 59.733  1.00 75.67  ? 258 PRO A N      1 
ATOM   1817 C  CA     . PRO A 1 257 ? 1.337   167.907 60.324  1.00 77.84  ? 258 PRO A CA     1 
ATOM   1818 C  C      . PRO A 1 257 ? 2.034   169.211 59.973  1.00 87.33  ? 258 PRO A C      1 
ATOM   1819 O  O      . PRO A 1 257 ? 1.928   169.722 58.855  1.00 90.05  ? 258 PRO A O      1 
ATOM   1820 C  CB     . PRO A 1 257 ? 2.064   166.708 59.704  1.00 69.56  ? 258 PRO A CB     1 
ATOM   1821 C  CG     . PRO A 1 257 ? 1.427   166.571 58.365  1.00 72.78  ? 258 PRO A CG     1 
ATOM   1822 C  CD     . PRO A 1 257 ? -0.028  166.947 58.550  1.00 79.32  ? 258 PRO A CD     1 
ATOM   1823 N  N      . LYS A 1 258 ? 2.762   169.744 60.948  1.00 86.64  ? 259 LYS A N      1 
ATOM   1824 C  CA     . LYS A 1 258 ? 3.536   170.964 60.774  1.00 95.12  ? 259 LYS A CA     1 
ATOM   1825 C  C      . LYS A 1 258 ? 5.012   170.586 60.724  1.00 98.93  ? 259 LYS A C      1 
ATOM   1826 O  O      . LYS A 1 258 ? 5.574   170.119 61.722  1.00 84.76  ? 259 LYS A O      1 
ATOM   1827 C  CB     . LYS A 1 258 ? 3.252   171.944 61.909  1.00 95.11  ? 259 LYS A CB     1 
ATOM   1828 C  CG     . LYS A 1 258 ? 4.034   173.239 61.830  1.00 127.34 ? 259 LYS A CG     1 
ATOM   1829 C  CD     . LYS A 1 258 ? 3.704   174.000 60.560  1.00 140.26 ? 259 LYS A CD     1 
ATOM   1830 C  CE     . LYS A 1 258 ? 4.526   175.274 60.468  1.00 128.25 ? 259 LYS A CE     1 
ATOM   1831 N  NZ     . LYS A 1 258 ? 4.367   175.944 59.148  1.00 110.47 ? 259 LYS A NZ     1 
ATOM   1832 N  N      . TYR A 1 259 ? 5.639   170.820 59.573  1.00 89.06  ? 260 TYR A N      1 
ATOM   1833 C  CA     . TYR A 1 259 ? 7.038   170.475 59.361  1.00 77.23  ? 260 TYR A CA     1 
ATOM   1834 C  C      . TYR A 1 259 ? 7.935   171.666 59.665  1.00 84.23  ? 260 TYR A C      1 
ATOM   1835 O  O      . TYR A 1 259 ? 7.663   172.789 59.228  1.00 86.72  ? 260 TYR A O      1 
ATOM   1836 C  CB     . TYR A 1 259 ? 7.290   170.011 57.926  1.00 71.21  ? 260 TYR A CB     1 
ATOM   1837 C  CG     . TYR A 1 259 ? 6.833   168.609 57.584  1.00 67.81  ? 260 TYR A CG     1 
ATOM   1838 C  CD1    . TYR A 1 259 ? 5.509   168.328 57.272  1.00 78.21  ? 260 TYR A CD1    1 
ATOM   1839 C  CD2    . TYR A 1 259 ? 7.749   167.566 57.537  1.00 66.42  ? 260 TYR A CD2    1 
ATOM   1840 C  CE1    . TYR A 1 259 ? 5.109   167.033 56.940  1.00 85.51  ? 260 TYR A CE1    1 
ATOM   1841 C  CE2    . TYR A 1 259 ? 7.363   166.277 57.209  1.00 71.47  ? 260 TYR A CE2    1 
ATOM   1842 C  CZ     . TYR A 1 259 ? 6.043   166.012 56.911  1.00 85.46  ? 260 TYR A CZ     1 
ATOM   1843 O  OH     . TYR A 1 259 ? 5.665   164.725 56.583  1.00 78.34  ? 260 TYR A OH     1 
ATOM   1844 N  N      . SER A 1 260 ? 9.001   171.408 60.415  1.00 80.85  ? 261 SER A N      1 
ATOM   1845 C  CA     . SER A 1 260 ? 10.029  172.388 60.716  1.00 67.23  ? 261 SER A CA     1 
ATOM   1846 C  C      . SER A 1 260 ? 11.380  171.747 60.433  1.00 75.02  ? 261 SER A C      1 
ATOM   1847 O  O      . SER A 1 260 ? 11.539  170.531 60.550  1.00 76.42  ? 261 SER A O      1 
ATOM   1848 C  CB     . SER A 1 260 ? 9.950   172.855 62.176  1.00 87.87  ? 261 SER A CB     1 
ATOM   1849 O  OG     . SER A 1 260 ? 8.697   172.512 62.751  1.00 81.71  ? 261 SER A OG     1 
ATOM   1850 N  N      . PHE A 1 261 ? 12.355  172.563 60.055  1.00 76.85  ? 262 PHE A N      1 
ATOM   1851 C  CA     . PHE A 1 261 ? 13.662  172.045 59.686  1.00 59.93  ? 262 PHE A CA     1 
ATOM   1852 C  C      . PHE A 1 261 ? 14.749  172.880 60.334  1.00 70.40  ? 262 PHE A C      1 
ATOM   1853 O  O      . PHE A 1 261 ? 14.627  174.105 60.432  1.00 86.04  ? 262 PHE A O      1 
ATOM   1854 C  CB     . PHE A 1 261 ? 13.845  172.026 58.169  1.00 63.81  ? 262 PHE A CB     1 
ATOM   1855 C  CG     . PHE A 1 261 ? 12.859  171.146 57.454  1.00 63.95  ? 262 PHE A CG     1 
ATOM   1856 C  CD1    . PHE A 1 261 ? 11.612  171.627 57.084  1.00 66.87  ? 262 PHE A CD1    1 
ATOM   1857 C  CD2    . PHE A 1 261 ? 13.183  169.833 57.153  1.00 62.88  ? 262 PHE A CD2    1 
ATOM   1858 C  CE1    . PHE A 1 261 ? 10.703  170.813 56.425  1.00 69.89  ? 262 PHE A CE1    1 
ATOM   1859 C  CE2    . PHE A 1 261 ? 12.285  169.013 56.496  1.00 79.96  ? 262 PHE A CE2    1 
ATOM   1860 C  CZ     . PHE A 1 261 ? 11.040  169.504 56.131  1.00 85.10  ? 262 PHE A CZ     1 
ATOM   1861 N  N      . THR A 1 262 ? 15.812  172.212 60.773  1.00 77.63  ? 263 THR A N      1 
ATOM   1862 C  CA     . THR A 1 262 ? 16.916  172.929 61.399  1.00 75.34  ? 263 THR A CA     1 
ATOM   1863 C  C      . THR A 1 262 ? 18.178  172.085 61.316  1.00 78.83  ? 263 THR A C      1 
ATOM   1864 O  O      . THR A 1 262 ? 18.165  170.954 60.828  1.00 86.41  ? 263 THR A O      1 
ATOM   1865 C  CB     . THR A 1 262 ? 16.595  173.286 62.854  1.00 76.07  ? 263 THR A CB     1 
ATOM   1866 O  OG1    . THR A 1 262 ? 17.756  173.848 63.479  1.00 96.01  ? 263 THR A OG1    1 
ATOM   1867 C  CG2    . THR A 1 262 ? 16.152  172.048 63.626  1.00 83.37  ? 263 THR A CG2    1 
ATOM   1868 N  N      . ARG A 1 263 ? 19.282  172.673 61.755  1.00 74.71  ? 264 ARG A N      1 
ATOM   1869 C  CA     . ARG A 1 263 ? 20.529  171.948 61.948  1.00 72.48  ? 264 ARG A CA     1 
ATOM   1870 C  C      . ARG A 1 263 ? 20.729  171.776 63.448  1.00 77.48  ? 264 ARG A C      1 
ATOM   1871 O  O      . ARG A 1 263 ? 20.773  172.765 64.190  1.00 85.90  ? 264 ARG A O      1 
ATOM   1872 C  CB     . ARG A 1 263 ? 21.707  172.679 61.307  1.00 62.56  ? 264 ARG A CB     1 
ATOM   1873 C  CG     . ARG A 1 263 ? 23.048  172.065 61.656  1.00 79.54  ? 264 ARG A CG     1 
ATOM   1874 C  CD     . ARG A 1 263 ? 24.131  172.437 60.661  1.00 73.03  ? 264 ARG A CD     1 
ATOM   1875 N  NE     . ARG A 1 263 ? 25.364  171.710 60.946  1.00 77.97  ? 264 ARG A NE     1 
ATOM   1876 C  CZ     . ARG A 1 263 ? 26.496  171.858 60.269  1.00 80.27  ? 264 ARG A CZ     1 
ATOM   1877 N  NH1    . ARG A 1 263 ? 26.554  172.703 59.250  1.00 89.14  ? 264 ARG A NH1    1 
ATOM   1878 N  NH2    . ARG A 1 263 ? 27.567  171.150 60.603  1.00 83.16  ? 264 ARG A NH2    1 
ATOM   1879 N  N      . LEU A 1 264 ? 20.844  170.524 63.892  1.00 71.04  ? 265 LEU A N      1 
ATOM   1880 C  CA     . LEU A 1 264 ? 20.880  170.242 65.323  1.00 68.71  ? 265 LEU A CA     1 
ATOM   1881 C  C      . LEU A 1 264 ? 22.277  170.406 65.911  1.00 73.83  ? 265 LEU A C      1 
ATOM   1882 O  O      . LEU A 1 264 ? 22.415  170.828 67.065  1.00 81.45  ? 265 LEU A O      1 
ATOM   1883 C  CB     . LEU A 1 264 ? 20.336  168.839 65.588  1.00 82.12  ? 265 LEU A CB     1 
ATOM   1884 C  CG     . LEU A 1 264 ? 18.928  168.604 65.039  1.00 65.83  ? 265 LEU A CG     1 
ATOM   1885 C  CD1    . LEU A 1 264 ? 18.538  167.144 65.144  1.00 75.13  ? 265 LEU A CD1    1 
ATOM   1886 C  CD2    . LEU A 1 264 ? 17.931  169.469 65.786  1.00 61.79  ? 265 LEU A CD2    1 
ATOM   1887 N  N      . ASP A 1 265 ? 23.323  170.075 65.154  1.00 70.65  ? 266 ASP A N      1 
ATOM   1888 C  CA     . ASP A 1 265 ? 24.692  170.277 65.629  1.00 73.23  ? 266 ASP A CA     1 
ATOM   1889 C  C      . ASP A 1 265 ? 25.113  171.727 65.377  1.00 76.85  ? 266 ASP A C      1 
ATOM   1890 O  O      . ASP A 1 265 ? 26.026  172.031 64.609  1.00 80.74  ? 266 ASP A O      1 
ATOM   1891 C  CB     . ASP A 1 265 ? 25.651  169.285 64.980  1.00 66.18  ? 266 ASP A CB     1 
ATOM   1892 C  CG     . ASP A 1 265 ? 25.756  169.463 63.476  1.00 76.78  ? 266 ASP A CG     1 
ATOM   1893 O  OD1    . ASP A 1 265 ? 24.720  169.710 62.824  1.00 80.81  ? 266 ASP A OD1    1 
ATOM   1894 O  OD2    . ASP A 1 265 ? 26.881  169.352 62.944  1.00 79.14  ? 266 ASP A OD2    1 
ATOM   1895 N  N      . SER A 1 266 ? 24.409  172.635 66.059  1.00 67.09  ? 267 SER A N      1 
ATOM   1896 C  CA     . SER A 1 266 ? 24.648  174.063 65.876  1.00 75.57  ? 267 SER A CA     1 
ATOM   1897 C  C      . SER A 1 266 ? 26.052  174.461 66.312  1.00 82.55  ? 267 SER A C      1 
ATOM   1898 O  O      . SER A 1 266 ? 26.629  175.408 65.764  1.00 91.23  ? 267 SER A O      1 
ATOM   1899 C  CB     . SER A 1 266 ? 23.601  174.866 66.650  1.00 78.87  ? 267 SER A CB     1 
ATOM   1900 O  OG     . SER A 1 266 ? 23.477  174.392 67.980  1.00 83.99  ? 267 SER A OG     1 
ATOM   1901 N  N      . VAL A 1 267 ? 26.611  173.759 67.298  1.00 72.69  ? 268 VAL A N      1 
ATOM   1902 C  CA     . VAL A 1 267 ? 27.984  174.022 67.721  1.00 71.43  ? 268 VAL A CA     1 
ATOM   1903 C  C      . VAL A 1 267 ? 28.954  173.889 66.552  1.00 71.65  ? 268 VAL A C      1 
ATOM   1904 O  O      . VAL A 1 267 ? 29.896  174.679 66.417  1.00 75.11  ? 268 VAL A O      1 
ATOM   1905 C  CB     . VAL A 1 267 ? 28.366  173.081 68.877  1.00 72.40  ? 268 VAL A CB     1 
ATOM   1906 C  CG1    . VAL A 1 267 ? 29.791  173.351 69.331  1.00 96.27  ? 268 VAL A CG1    1 
ATOM   1907 C  CG2    . VAL A 1 267 ? 27.388  173.234 70.029  1.00 68.92  ? 268 VAL A CG2    1 
ATOM   1908 N  N      . SER A 1 268 ? 28.745  172.886 65.695  1.00 79.67  ? 269 SER A N      1 
ATOM   1909 C  CA     . SER A 1 268 ? 29.691  172.590 64.620  1.00 79.99  ? 269 SER A CA     1 
ATOM   1910 C  C      . SER A 1 268 ? 30.039  173.818 63.779  1.00 84.24  ? 269 SER A C      1 
ATOM   1911 O  O      . SER A 1 268 ? 31.204  174.016 63.415  1.00 96.11  ? 269 SER A O      1 
ATOM   1912 C  CB     . SER A 1 268 ? 29.133  171.479 63.727  1.00 86.57  ? 269 SER A CB     1 
ATOM   1913 O  OG     . SER A 1 268 ? 28.779  170.335 64.487  1.00 89.13  ? 269 SER A OG     1 
ATOM   1914 N  N      . GLU A 1 269 ? 29.054  174.666 63.474  1.00 94.35  ? 270 GLU A N      1 
ATOM   1915 C  CA     . GLU A 1 269 ? 29.338  175.817 62.620  1.00 89.11  ? 270 GLU A CA     1 
ATOM   1916 C  C      . GLU A 1 269 ? 30.126  176.893 63.353  1.00 82.86  ? 270 GLU A C      1 
ATOM   1917 O  O      . GLU A 1 269 ? 30.930  177.597 62.733  1.00 89.35  ? 270 GLU A O      1 
ATOM   1918 C  CB     . GLU A 1 269 ? 28.039  176.407 62.074  1.00 102.91 ? 270 GLU A CB     1 
ATOM   1919 C  CG     . GLU A 1 269 ? 27.299  175.515 61.098  1.00 118.54 ? 270 GLU A CG     1 
ATOM   1920 C  CD     . GLU A 1 269 ? 26.234  176.272 60.330  1.00 124.37 ? 270 GLU A CD     1 
ATOM   1921 O  OE1    . GLU A 1 269 ? 25.158  176.529 60.911  1.00 118.30 ? 270 GLU A OE1    1 
ATOM   1922 O  OE2    . GLU A 1 269 ? 26.479  176.626 59.156  1.00 106.92 ? 270 GLU A OE2    1 
ATOM   1923 N  N      . LYS A 1 270 ? 29.923  177.029 64.657  1.00 97.20  ? 271 LYS A N      1 
ATOM   1924 C  CA     . LYS A 1 270 ? 30.604  178.039 65.452  1.00 97.93  ? 271 LYS A CA     1 
ATOM   1925 C  C      . LYS A 1 270 ? 31.962  177.580 65.961  1.00 99.15  ? 271 LYS A C      1 
ATOM   1926 O  O      . LYS A 1 270 ? 32.662  178.370 66.603  1.00 109.84 ? 271 LYS A O      1 
ATOM   1927 C  CB     . LYS A 1 270 ? 29.730  178.458 66.639  1.00 97.53  ? 271 LYS A CB     1 
ATOM   1928 C  CG     . LYS A 1 270 ? 28.456  179.189 66.254  1.00 109.74 ? 271 LYS A CG     1 
ATOM   1929 C  CD     . LYS A 1 270 ? 27.544  179.357 67.459  1.00 129.58 ? 271 LYS A CD     1 
ATOM   1930 C  CE     . LYS A 1 270 ? 26.257  180.072 67.082  1.00 136.00 ? 271 LYS A CE     1 
ATOM   1931 N  NZ     . LYS A 1 270 ? 25.260  180.043 68.188  1.00 123.28 ? 271 LYS A NZ     1 
ATOM   1932 N  N      . SER A 1 271 ? 32.358  176.338 65.693  1.00 99.74  ? 272 SER A N      1 
ATOM   1933 C  CA     . SER A 1 271 ? 33.578  175.780 66.258  1.00 108.43 ? 272 SER A CA     1 
ATOM   1934 C  C      . SER A 1 271 ? 34.549  175.408 65.151  1.00 89.75  ? 272 SER A C      1 
ATOM   1935 O  O      . SER A 1 271 ? 34.156  174.808 64.144  1.00 86.19  ? 272 SER A O      1 
ATOM   1936 C  CB     . SER A 1 271 ? 33.266  174.545 67.110  1.00 104.08 ? 272 SER A CB     1 
ATOM   1937 O  OG     . SER A 1 271 ? 34.452  173.871 67.494  1.00 99.94  ? 272 SER A OG     1 
ATOM   1938 N  N      . SER A 1 272 ? 35.816  175.765 65.349  1.00 106.33 ? 273 SER A N      1 
ATOM   1939 C  CA     . SER A 1 272 ? 36.875  175.418 64.413  1.00 101.30 ? 273 SER A CA     1 
ATOM   1940 C  C      . SER A 1 272 ? 37.481  174.057 64.706  1.00 103.03 ? 273 SER A C      1 
ATOM   1941 O  O      . SER A 1 272 ? 38.041  173.428 63.801  1.00 112.63 ? 273 SER A O      1 
ATOM   1942 C  CB     . SER A 1 272 ? 37.973  176.483 64.446  1.00 106.17 ? 273 SER A CB     1 
ATOM   1943 O  OG     . SER A 1 272 ? 38.471  176.656 65.762  1.00 106.55 ? 273 SER A OG     1 
ATOM   1944 N  N      . VAL A 1 273 ? 37.383  173.592 65.952  1.00 90.35  ? 274 VAL A N      1 
ATOM   1945 C  CA     . VAL A 1 273 ? 38.014  172.330 66.324  1.00 78.67  ? 274 VAL A CA     1 
ATOM   1946 C  C      . VAL A 1 273 ? 37.270  171.158 65.690  1.00 87.21  ? 274 VAL A C      1 
ATOM   1947 O  O      . VAL A 1 273 ? 37.892  170.229 65.157  1.00 81.43  ? 274 VAL A O      1 
ATOM   1948 C  CB     . VAL A 1 273 ? 38.096  172.205 67.856  1.00 78.91  ? 274 VAL A CB     1 
ATOM   1949 C  CG1    . VAL A 1 273 ? 36.705  172.245 68.471  1.00 103.14 ? 274 VAL A CG1    1 
ATOM   1950 C  CG2    . VAL A 1 273 ? 38.830  170.932 68.243  1.00 93.34  ? 274 VAL A CG2    1 
ATOM   1951 N  N      . SER A 1 274 ? 35.945  171.183 65.737  1.00 79.65  ? 275 SER A N      1 
ATOM   1952 C  CA     . SER A 1 274 ? 35.114  170.127 65.156  1.00 81.27  ? 275 SER A CA     1 
ATOM   1953 C  C      . SER A 1 274 ? 34.008  170.785 64.336  1.00 81.81  ? 275 SER A C      1 
ATOM   1954 O  O      . SER A 1 274 ? 33.061  171.339 64.915  1.00 72.02  ? 275 SER A O      1 
ATOM   1955 C  CB     . SER A 1 274 ? 34.530  169.229 66.245  1.00 72.50  ? 275 SER A CB     1 
ATOM   1956 O  OG     . SER A 1 274 ? 33.670  168.249 65.695  1.00 90.49  ? 275 SER A OG     1 
ATOM   1957 N  N      . PRO A 1 275 ? 34.094  170.741 63.001  1.00 77.56  ? 276 PRO A N      1 
ATOM   1958 C  CA     . PRO A 1 275 ? 33.214  171.585 62.182  1.00 79.65  ? 276 PRO A CA     1 
ATOM   1959 C  C      . PRO A 1 275 ? 32.006  170.872 61.594  1.00 75.66  ? 276 PRO A C      1 
ATOM   1960 O  O      . PRO A 1 275 ? 31.110  171.529 61.055  1.00 79.29  ? 276 PRO A O      1 
ATOM   1961 C  CB     . PRO A 1 275 ? 34.158  172.057 61.072  1.00 66.60  ? 276 PRO A CB     1 
ATOM   1962 C  CG     . PRO A 1 275 ? 35.046  170.877 60.861  1.00 66.61  ? 276 PRO A CG     1 
ATOM   1963 C  CD     . PRO A 1 275 ? 35.190  170.175 62.204  1.00 82.14  ? 276 PRO A CD     1 
ATOM   1964 N  N      . GLY A 1 276 ? 31.959  169.552 61.670  1.00 77.33  ? 277 GLY A N      1 
ATOM   1965 C  CA     . GLY A 1 276 ? 30.921  168.784 61.004  1.00 79.48  ? 277 GLY A CA     1 
ATOM   1966 C  C      . GLY A 1 276 ? 30.625  167.485 61.708  1.00 75.99  ? 277 GLY A C      1 
ATOM   1967 O  O      . GLY A 1 276 ? 30.654  167.408 62.940  1.00 81.86  ? 277 GLY A O      1 
ATOM   1968 N  N      . TYR A 1 277 ? 30.316  166.459 60.918  1.00 74.90  ? 278 TYR A N      1 
ATOM   1969 C  CA     . TYR A 1 277 ? 29.929  165.154 61.441  1.00 56.15  ? 278 TYR A CA     1 
ATOM   1970 C  C      . TYR A 1 277 ? 30.480  164.062 60.539  1.00 70.69  ? 278 TYR A C      1 
ATOM   1971 O  O      . TYR A 1 277 ? 30.178  164.033 59.341  1.00 75.66  ? 278 TYR A O      1 
ATOM   1972 C  CB     . TYR A 1 277 ? 28.410  165.038 61.548  1.00 58.23  ? 278 TYR A CB     1 
ATOM   1973 C  CG     . TYR A 1 277 ? 27.930  163.621 61.709  1.00 65.61  ? 278 TYR A CG     1 
ATOM   1974 C  CD1    . TYR A 1 277 ? 28.276  162.871 62.824  1.00 66.77  ? 278 TYR A CD1    1 
ATOM   1975 C  CD2    . TYR A 1 277 ? 27.129  163.030 60.742  1.00 66.87  ? 278 TYR A CD2    1 
ATOM   1976 C  CE1    . TYR A 1 277 ? 27.835  161.570 62.973  1.00 82.11  ? 278 TYR A CE1    1 
ATOM   1977 C  CE2    . TYR A 1 277 ? 26.684  161.731 60.881  1.00 70.56  ? 278 TYR A CE2    1 
ATOM   1978 C  CZ     . TYR A 1 277 ? 27.039  161.005 61.998  1.00 73.74  ? 278 TYR A CZ     1 
ATOM   1979 O  OH     . TYR A 1 277 ? 26.596  159.711 62.140  1.00 72.50  ? 278 TYR A OH     1 
ATOM   1980 N  N      . ASN A 1 278 ? 31.294  163.174 61.109  1.00 67.11  ? 279 ASN A N      1 
ATOM   1981 C  CA     . ASN A 1 278 ? 31.826  162.038 60.372  1.00 64.96  ? 279 ASN A CA     1 
ATOM   1982 C  C      . ASN A 1 278 ? 32.130  160.907 61.345  1.00 69.97  ? 279 ASN A C      1 
ATOM   1983 O  O      . ASN A 1 278 ? 32.168  161.096 62.563  1.00 79.75  ? 279 ASN A O      1 
ATOM   1984 C  CB     . ASN A 1 278 ? 33.074  162.422 59.567  1.00 74.60  ? 279 ASN A CB     1 
ATOM   1985 C  CG     . ASN A 1 278 ? 34.265  162.755 60.449  1.00 77.71  ? 279 ASN A CG     1 
ATOM   1986 O  OD1    . ASN A 1 278 ? 34.786  161.899 61.163  1.00 62.62  ? 279 ASN A OD1    1 
ATOM   1987 N  ND2    . ASN A 1 278 ? 34.708  164.006 60.392  1.00 90.99  ? 279 ASN A ND2    1 
ATOM   1988 N  N      . PHE A 1 279 ? 32.339  159.718 60.787  1.00 70.31  ? 280 PHE A N      1 
ATOM   1989 C  CA     . PHE A 1 279 ? 32.603  158.528 61.588  1.00 64.32  ? 280 PHE A CA     1 
ATOM   1990 C  C      . PHE A 1 279 ? 33.331  157.520 60.715  1.00 75.73  ? 280 PHE A C      1 
ATOM   1991 O  O      . PHE A 1 279 ? 33.331  157.630 59.492  1.00 82.63  ? 280 PHE A O      1 
ATOM   1992 C  CB     . PHE A 1 279 ? 31.309  157.927 62.138  1.00 68.16  ? 280 PHE A CB     1 
ATOM   1993 C  CG     . PHE A 1 279 ? 30.286  157.639 61.078  1.00 70.09  ? 280 PHE A CG     1 
ATOM   1994 C  CD1    . PHE A 1 279 ? 29.400  158.622 60.675  1.00 85.71  ? 280 PHE A CD1    1 
ATOM   1995 C  CD2    . PHE A 1 279 ? 30.227  156.400 60.464  1.00 73.45  ? 280 PHE A CD2    1 
ATOM   1996 C  CE1    . PHE A 1 279 ? 28.463  158.372 59.694  1.00 77.38  ? 280 PHE A CE1    1 
ATOM   1997 C  CE2    . PHE A 1 279 ? 29.290  156.145 59.478  1.00 75.54  ? 280 PHE A CE2    1 
ATOM   1998 C  CZ     . PHE A 1 279 ? 28.408  157.132 59.094  1.00 80.24  ? 280 PHE A CZ     1 
ATOM   1999 N  N      . ARG A 1 280 ? 33.937  156.522 61.350  1.00 75.44  ? 281 ARG A N      1 
ATOM   2000 C  CA     . ARG A 1 280 ? 34.710  155.517 60.633  1.00 78.35  ? 281 ARG A CA     1 
ATOM   2001 C  C      . ARG A 1 280 ? 34.106  154.133 60.819  1.00 77.34  ? 281 ARG A C      1 
ATOM   2002 O  O      . ARG A 1 280 ? 33.692  153.767 61.924  1.00 86.49  ? 281 ARG A O      1 
ATOM   2003 C  CB     . ARG A 1 280 ? 36.170  155.508 61.090  1.00 82.47  ? 281 ARG A CB     1 
ATOM   2004 C  CG     . ARG A 1 280 ? 37.076  156.408 60.274  1.00 67.96  ? 281 ARG A CG     1 
ATOM   2005 C  CD     . ARG A 1 280 ? 38.443  156.539 60.913  1.00 67.80  ? 281 ARG A CD     1 
ATOM   2006 N  NE     . ARG A 1 280 ? 38.553  157.813 61.611  1.00 71.92  ? 281 ARG A NE     1 
ATOM   2007 C  CZ     . ARG A 1 280 ? 39.225  158.858 61.148  1.00 78.29  ? 281 ARG A CZ     1 
ATOM   2008 N  NH1    . ARG A 1 280 ? 39.864  158.776 59.991  1.00 77.11  ? 281 ARG A NH1    1 
ATOM   2009 N  NH2    . ARG A 1 280 ? 39.263  159.983 61.845  1.00 87.43  ? 281 ARG A NH2    1 
ATOM   2010 N  N      . PHE A 1 281 ? 34.056  153.371 59.726  1.00 84.34  ? 282 PHE A N      1 
ATOM   2011 C  CA     . PHE A 1 281 ? 33.653  151.971 59.778  1.00 90.39  ? 282 PHE A CA     1 
ATOM   2012 C  C      . PHE A 1 281 ? 34.422  151.206 58.708  1.00 86.03  ? 282 PHE A C      1 
ATOM   2013 O  O      . PHE A 1 281 ? 35.026  151.796 57.812  1.00 104.34 ? 282 PHE A O      1 
ATOM   2014 C  CB     . PHE A 1 281 ? 32.135  151.814 59.613  1.00 96.29  ? 282 PHE A CB     1 
ATOM   2015 C  CG     . PHE A 1 281 ? 31.625  152.198 58.254  1.00 84.84  ? 282 PHE A CG     1 
ATOM   2016 C  CD1    . PHE A 1 281 ? 31.566  151.269 57.233  1.00 86.86  ? 282 PHE A CD1    1 
ATOM   2017 C  CD2    . PHE A 1 281 ? 31.194  153.488 58.001  1.00 91.38  ? 282 PHE A CD2    1 
ATOM   2018 C  CE1    . PHE A 1 281 ? 31.099  151.622 55.989  1.00 72.47  ? 282 PHE A CE1    1 
ATOM   2019 C  CE2    . PHE A 1 281 ? 30.723  153.845 56.754  1.00 93.91  ? 282 PHE A CE2    1 
ATOM   2020 C  CZ     . PHE A 1 281 ? 30.676  152.910 55.748  1.00 105.72 ? 282 PHE A CZ     1 
ATOM   2021 N  N      . ALA A 1 282 ? 34.389  149.877 58.800  1.00 79.42  ? 283 ALA A N      1 
ATOM   2022 C  CA     . ALA A 1 282 ? 35.196  149.032 57.931  1.00 78.29  ? 283 ALA A CA     1 
ATOM   2023 C  C      . ALA A 1 282 ? 34.353  147.936 57.295  1.00 91.69  ? 283 ALA A C      1 
ATOM   2024 O  O      . ALA A 1 282 ? 33.337  147.508 57.849  1.00 95.49  ? 283 ALA A O      1 
ATOM   2025 C  CB     . ALA A 1 282 ? 36.363  148.400 58.703  1.00 97.75  ? 283 ALA A CB     1 
ATOM   2026 N  N      . LYS A 1 283 ? 34.786  147.496 56.115  1.00 73.91  ? 284 LYS A N      1 
ATOM   2027 C  CA     . LYS A 1 283 ? 34.241  146.323 55.441  1.00 77.66  ? 284 LYS A CA     1 
ATOM   2028 C  C      . LYS A 1 283 ? 35.256  145.192 55.549  1.00 79.00  ? 284 LYS A C      1 
ATOM   2029 O  O      . LYS A 1 283 ? 36.414  145.355 55.148  1.00 75.53  ? 284 LYS A O      1 
ATOM   2030 C  CB     . LYS A 1 283 ? 33.941  146.625 53.971  1.00 75.38  ? 284 LYS A CB     1 
ATOM   2031 C  CG     . LYS A 1 283 ? 32.873  147.684 53.744  1.00 69.40  ? 284 LYS A CG     1 
ATOM   2032 C  CD     . LYS A 1 283 ? 32.759  148.026 52.266  1.00 72.30  ? 284 LYS A CD     1 
ATOM   2033 C  CE     . LYS A 1 283 ? 31.369  148.510 51.901  1.00 90.07  ? 284 LYS A CE     1 
ATOM   2034 N  NZ     . LYS A 1 283 ? 31.350  149.113 50.539  1.00 106.15 ? 284 LYS A NZ     1 
ATOM   2035 N  N      . TYR A 1 284 ? 34.831  144.052 56.080  1.00 81.03  ? 285 TYR A N      1 
ATOM   2036 C  CA     . TYR A 1 284 ? 35.758  142.983 56.422  1.00 76.36  ? 285 TYR A CA     1 
ATOM   2037 C  C      . TYR A 1 284 ? 35.722  141.866 55.388  1.00 93.36  ? 285 TYR A C      1 
ATOM   2038 O  O      . TYR A 1 284 ? 34.653  141.459 54.922  1.00 93.80  ? 285 TYR A O      1 
ATOM   2039 C  CB     . TYR A 1 284 ? 35.465  142.424 57.816  1.00 80.14  ? 285 TYR A CB     1 
ATOM   2040 C  CG     . TYR A 1 284 ? 35.892  143.356 58.927  1.00 74.76  ? 285 TYR A CG     1 
ATOM   2041 C  CD1    . TYR A 1 284 ? 35.042  144.347 59.397  1.00 72.29  ? 285 TYR A CD1    1 
ATOM   2042 C  CD2    . TYR A 1 284 ? 37.159  143.261 59.484  1.00 91.10  ? 285 TYR A CD2    1 
ATOM   2043 C  CE1    . TYR A 1 284 ? 35.435  145.206 60.403  1.00 74.17  ? 285 TYR A CE1    1 
ATOM   2044 C  CE2    . TYR A 1 284 ? 37.562  144.117 60.490  1.00 91.68  ? 285 TYR A CE2    1 
ATOM   2045 C  CZ     . TYR A 1 284 ? 36.696  145.087 60.945  1.00 72.60  ? 285 TYR A CZ     1 
ATOM   2046 O  OH     . TYR A 1 284 ? 37.089  145.941 61.946  1.00 99.43  ? 285 TYR A OH     1 
ATOM   2047 N  N      . TYR A 1 285 ? 36.912  141.392 55.026  1.00 83.27  ? 286 TYR A N      1 
ATOM   2048 C  CA     . TYR A 1 285 ? 37.100  140.364 54.017  1.00 77.23  ? 286 TYR A CA     1 
ATOM   2049 C  C      . TYR A 1 285 ? 38.126  139.356 54.514  1.00 78.10  ? 286 TYR A C      1 
ATOM   2050 O  O      . TYR A 1 285 ? 38.943  139.643 55.395  1.00 84.68  ? 286 TYR A O      1 
ATOM   2051 C  CB     . TYR A 1 285 ? 37.577  140.952 52.681  1.00 71.02  ? 286 TYR A CB     1 
ATOM   2052 C  CG     . TYR A 1 285 ? 36.711  142.055 52.111  1.00 79.76  ? 286 TYR A CG     1 
ATOM   2053 C  CD1    . TYR A 1 285 ? 35.489  141.768 51.515  1.00 97.44  ? 286 TYR A CD1    1 
ATOM   2054 C  CD2    . TYR A 1 285 ? 37.126  143.381 52.145  1.00 78.51  ? 286 TYR A CD2    1 
ATOM   2055 C  CE1    . TYR A 1 285 ? 34.697  142.772 50.983  1.00 97.13  ? 286 TYR A CE1    1 
ATOM   2056 C  CE2    . TYR A 1 285 ? 36.339  144.392 51.615  1.00 82.01  ? 286 TYR A CE2    1 
ATOM   2057 C  CZ     . TYR A 1 285 ? 35.127  144.081 51.036  1.00 87.05  ? 286 TYR A CZ     1 
ATOM   2058 O  OH     . TYR A 1 285 ? 34.345  145.084 50.508  1.00 90.53  ? 286 TYR A OH     1 
ATOM   2059 N  N      . LYS A 1 286 ? 38.092  138.177 53.898  1.00 91.30  ? 287 LYS A N      1 
ATOM   2060 C  CA     . LYS A 1 286 ? 39.065  137.118 54.116  1.00 94.83  ? 287 LYS A CA     1 
ATOM   2061 C  C      . LYS A 1 286 ? 39.526  136.582 52.769  1.00 108.85 ? 287 LYS A C      1 
ATOM   2062 O  O      . LYS A 1 286 ? 38.765  136.568 51.797  1.00 111.72 ? 287 LYS A O      1 
ATOM   2063 C  CB     . LYS A 1 286 ? 38.488  135.957 54.939  1.00 87.68  ? 287 LYS A CB     1 
ATOM   2064 C  CG     . LYS A 1 286 ? 38.839  135.956 56.412  1.00 78.75  ? 287 LYS A CG     1 
ATOM   2065 C  CD     . LYS A 1 286 ? 38.167  134.775 57.105  1.00 82.42  ? 287 LYS A CD     1 
ATOM   2066 C  CE     . LYS A 1 286 ? 38.774  134.480 58.469  1.00 87.08  ? 287 LYS A CE     1 
ATOM   2067 N  NZ     . LYS A 1 286 ? 38.249  135.381 59.530  1.00 105.58 ? 287 LYS A NZ     1 
ATOM   2068 N  N      . MET A 1 287 ? 40.782  136.153 52.713  1.00 93.68  ? 288 MET A N      1 
ATOM   2069 C  CA     . MET A 1 287 ? 41.300  135.467 51.540  1.00 105.31 ? 288 MET A CA     1 
ATOM   2070 C  C      . MET A 1 287 ? 40.993  133.972 51.629  1.00 128.62 ? 288 MET A C      1 
ATOM   2071 O  O      . MET A 1 287 ? 40.669  133.446 52.696  1.00 131.65 ? 288 MET A O      1 
ATOM   2072 C  CB     . MET A 1 287 ? 42.810  135.694 51.423  1.00 113.39 ? 288 MET A CB     1 
ATOM   2073 C  CG     . MET A 1 287 ? 43.225  137.160 51.563  1.00 129.86 ? 288 MET A CG     1 
ATOM   2074 S  SD     . MET A 1 287 ? 45.009  137.427 51.728  1.00 126.05 ? 288 MET A SD     1 
ATOM   2075 C  CE     . MET A 1 287 ? 45.491  137.565 50.006  1.00 127.67 ? 288 MET A CE     1 
ATOM   2076 N  N      . GLU A 1 288 ? 41.094  133.283 50.485  1.00 131.31 ? 289 GLU A N      1 
ATOM   2077 C  CA     . GLU A 1 288 ? 41.036  131.822 50.513  1.00 126.24 ? 289 GLU A CA     1 
ATOM   2078 C  C      . GLU A 1 288 ? 42.121  131.283 51.433  1.00 119.13 ? 289 GLU A C      1 
ATOM   2079 O  O      . GLU A 1 288 ? 41.906  130.332 52.194  1.00 107.65 ? 289 GLU A O      1 
ATOM   2080 C  CB     . GLU A 1 288 ? 41.182  131.256 49.099  1.00 86.71  ? 289 GLU A CB     1 
ATOM   2081 N  N      . ASN A 1 289 ? 43.297  131.902 51.366  1.00 111.22 ? 290 ASN A N      1 
ATOM   2082 C  CA     . ASN A 1 289 ? 44.378  131.690 52.318  1.00 113.06 ? 290 ASN A CA     1 
ATOM   2083 C  C      . ASN A 1 289 ? 43.918  131.830 53.766  1.00 110.13 ? 290 ASN A C      1 
ATOM   2084 O  O      . ASN A 1 289 ? 44.488  131.198 54.662  1.00 103.60 ? 290 ASN A O      1 
ATOM   2085 C  CB     . ASN A 1 289 ? 45.458  132.698 51.935  1.00 121.60 ? 290 ASN A CB     1 
ATOM   2086 C  CG     . ASN A 1 289 ? 46.519  132.919 52.982  1.00 130.50 ? 290 ASN A CG     1 
ATOM   2087 O  OD1    . ASN A 1 289 ? 46.826  132.092 53.842  1.00 137.40 ? 290 ASN A OD1    1 
ATOM   2088 N  ND2    . ASN A 1 289 ? 47.088  134.109 52.881  1.00 138.40 ? 290 ASN A ND2    1 
ATOM   2089 N  N      . GLY A 1 290 ? 42.889  132.636 54.018  1.00 116.29 ? 291 GLY A N      1 
ATOM   2090 C  CA     . GLY A 1 290 ? 42.316  132.750 55.344  1.00 118.31 ? 291 GLY A CA     1 
ATOM   2091 C  C      . GLY A 1 290 ? 42.750  133.952 56.154  1.00 125.64 ? 291 GLY A C      1 
ATOM   2092 O  O      . GLY A 1 290 ? 42.321  134.084 57.308  1.00 112.51 ? 291 GLY A O      1 
ATOM   2093 N  N      . SER A 1 291 ? 43.577  134.831 55.597  1.00 123.68 ? 292 SER A N      1 
ATOM   2094 C  CA     . SER A 1 291 ? 44.015  136.017 56.318  1.00 111.76 ? 292 SER A CA     1 
ATOM   2095 C  C      . SER A 1 291 ? 42.970  137.120 56.221  1.00 109.04 ? 292 SER A C      1 
ATOM   2096 O  O      . SER A 1 291 ? 42.307  137.281 55.191  1.00 103.14 ? 292 SER A O      1 
ATOM   2097 C  CB     . SER A 1 291 ? 45.357  136.507 55.775  1.00 117.71 ? 292 SER A CB     1 
ATOM   2098 O  OG     . SER A 1 291 ? 46.426  135.800 56.378  1.00 127.79 ? 292 SER A OG     1 
ATOM   2099 N  N      . GLU A 1 292 ? 42.824  137.880 57.302  1.00 97.60  ? 293 GLU A N      1 
ATOM   2100 C  CA     . GLU A 1 292 ? 41.853  138.963 57.338  1.00 94.30  ? 293 GLU A CA     1 
ATOM   2101 C  C      . GLU A 1 292 ? 42.414  140.216 56.680  1.00 87.39  ? 293 GLU A C      1 
ATOM   2102 O  O      . GLU A 1 292 ? 43.582  140.566 56.870  1.00 90.49  ? 293 GLU A O      1 
ATOM   2103 C  CB     . GLU A 1 292 ? 41.457  139.286 58.778  1.00 99.58  ? 293 GLU A CB     1 
ATOM   2104 C  CG     . GLU A 1 292 ? 40.164  138.649 59.241  1.00 103.32 ? 293 GLU A CG     1 
ATOM   2105 C  CD     . GLU A 1 292 ? 39.780  139.083 60.642  1.00 128.32 ? 293 GLU A CD     1 
ATOM   2106 O  OE1    . GLU A 1 292 ? 38.819  139.870 60.774  1.00 127.63 ? 293 GLU A OE1    1 
ATOM   2107 O  OE2    . GLU A 1 292 ? 40.448  138.656 61.608  1.00 129.01 ? 293 GLU A OE2    1 
ATOM   2108 N  N      . TYR A 1 293 ? 41.570  140.893 55.903  1.00 81.70  ? 294 TYR A N      1 
ATOM   2109 C  CA     . TYR A 1 293 ? 41.896  142.223 55.409  1.00 73.35  ? 294 TYR A CA     1 
ATOM   2110 C  C      . TYR A 1 293 ? 40.604  143.019 55.301  1.00 81.12  ? 294 TYR A C      1 
ATOM   2111 O  O      . TYR A 1 293 ? 39.537  142.452 55.069  1.00 85.25  ? 294 TYR A O      1 
ATOM   2112 C  CB     . TYR A 1 293 ? 42.638  142.168 54.066  1.00 64.46  ? 294 TYR A CB     1 
ATOM   2113 C  CG     . TYR A 1 293 ? 41.827  141.638 52.901  1.00 72.44  ? 294 TYR A CG     1 
ATOM   2114 C  CD1    . TYR A 1 293 ? 41.620  140.274 52.738  1.00 82.60  ? 294 TYR A CD1    1 
ATOM   2115 C  CD2    . TYR A 1 293 ? 41.296  142.499 51.947  1.00 71.56  ? 294 TYR A CD2    1 
ATOM   2116 C  CE1    . TYR A 1 293 ? 40.888  139.781 51.666  1.00 93.37  ? 294 TYR A CE1    1 
ATOM   2117 C  CE2    . TYR A 1 293 ? 40.565  142.016 50.872  1.00 73.00  ? 294 TYR A CE2    1 
ATOM   2118 C  CZ     . TYR A 1 293 ? 40.364  140.656 50.736  1.00 90.93  ? 294 TYR A CZ     1 
ATOM   2119 O  OH     . TYR A 1 293 ? 39.638  140.169 49.669  1.00 78.76  ? 294 TYR A OH     1 
ATOM   2120 N  N      . ARG A 1 294 ? 40.705  144.335 55.473  1.00 77.02  ? 295 ARG A N      1 
ATOM   2121 C  CA     . ARG A 1 294 ? 39.523  145.181 55.548  1.00 76.23  ? 295 ARG A CA     1 
ATOM   2122 C  C      . ARG A 1 294 ? 39.728  146.441 54.719  1.00 79.51  ? 295 ARG A C      1 
ATOM   2123 O  O      . ARG A 1 294 ? 40.855  146.848 54.432  1.00 85.90  ? 295 ARG A O      1 
ATOM   2124 C  CB     . ARG A 1 294 ? 39.199  145.558 56.999  1.00 82.68  ? 295 ARG A CB     1 
ATOM   2125 C  CG     . ARG A 1 294 ? 40.148  146.590 57.586  1.00 81.01  ? 295 ARG A CG     1 
ATOM   2126 C  CD     . ARG A 1 294 ? 39.747  146.986 58.996  1.00 78.48  ? 295 ARG A CD     1 
ATOM   2127 N  NE     . ARG A 1 294 ? 40.416  148.211 59.425  1.00 69.79  ? 295 ARG A NE     1 
ATOM   2128 C  CZ     . ARG A 1 294 ? 40.435  148.650 60.679  1.00 73.76  ? 295 ARG A CZ     1 
ATOM   2129 N  NH1    . ARG A 1 294 ? 41.063  149.778 60.979  1.00 72.88  ? 295 ARG A NH1    1 
ATOM   2130 N  NH2    . ARG A 1 294 ? 39.829  147.957 61.632  1.00 98.26  ? 295 ARG A NH2    1 
ATOM   2131 N  N      . THR A 1 295 ? 38.613  147.056 54.337  1.00 77.30  ? 296 THR A N      1 
ATOM   2132 C  CA     . THR A 1 295 ? 38.606  148.373 53.716  1.00 73.42  ? 296 THR A CA     1 
ATOM   2133 C  C      . THR A 1 295 ? 38.066  149.375 54.729  1.00 88.11  ? 296 THR A C      1 
ATOM   2134 O  O      . THR A 1 295 ? 36.915  149.262 55.166  1.00 100.26 ? 296 THR A O      1 
ATOM   2135 C  CB     . THR A 1 295 ? 37.763  148.379 52.441  1.00 77.50  ? 296 THR A CB     1 
ATOM   2136 O  OG1    . THR A 1 295 ? 38.338  147.485 51.479  1.00 90.29  ? 296 THR A OG1    1 
ATOM   2137 C  CG2    . THR A 1 295 ? 37.711  149.774 51.848  1.00 84.90  ? 296 THR A CG2    1 
ATOM   2138 N  N      . LEU A 1 296 ? 38.903  150.336 55.111  1.00 83.23  ? 297 LEU A N      1 
ATOM   2139 C  CA     . LEU A 1 296 ? 38.514  151.371 56.057  1.00 75.74  ? 297 LEU A CA     1 
ATOM   2140 C  C      . LEU A 1 296 ? 37.801  152.514 55.342  1.00 82.57  ? 297 LEU A C      1 
ATOM   2141 O  O      . LEU A 1 296 ? 38.102  152.840 54.191  1.00 87.08  ? 297 LEU A O      1 
ATOM   2142 C  CB     . LEU A 1 296 ? 39.741  151.896 56.803  1.00 67.89  ? 297 LEU A CB     1 
ATOM   2143 C  CG     . LEU A 1 296 ? 39.486  152.906 57.920  1.00 71.63  ? 297 LEU A CG     1 
ATOM   2144 C  CD1    . LEU A 1 296 ? 38.721  152.254 59.056  1.00 74.24  ? 297 LEU A CD1    1 
ATOM   2145 C  CD2    . LEU A 1 296 ? 40.794  153.492 58.414  1.00 70.77  ? 297 LEU A CD2    1 
ATOM   2146 N  N      . LEU A 1 297 ? 36.830  153.109 56.030  1.00 85.15  ? 298 LEU A N      1 
ATOM   2147 C  CA     . LEU A 1 297 ? 36.032  154.194 55.471  1.00 72.43  ? 298 LEU A CA     1 
ATOM   2148 C  C      . LEU A 1 297 ? 35.850  155.286 56.514  1.00 69.77  ? 298 LEU A C      1 
ATOM   2149 O  O      . LEU A 1 297 ? 35.324  155.026 57.604  1.00 101.95 ? 298 LEU A O      1 
ATOM   2150 C  CB     . LEU A 1 297 ? 34.675  153.677 54.986  1.00 66.73  ? 298 LEU A CB     1 
ATOM   2151 C  CG     . LEU A 1 297 ? 34.727  152.795 53.738  1.00 65.90  ? 298 LEU A CG     1 
ATOM   2152 C  CD1    . LEU A 1 297 ? 33.706  151.674 53.816  1.00 87.80  ? 298 LEU A CD1    1 
ATOM   2153 C  CD2    . LEU A 1 297 ? 34.502  153.635 52.492  1.00 88.06  ? 298 LEU A CD2    1 
ATOM   2154 N  N      . LYS A 1 298 ? 36.290  156.501 56.176  1.00 69.60  ? 299 LYS A N      1 
ATOM   2155 C  CA     . LYS A 1 298 ? 35.935  157.702 56.924  1.00 65.44  ? 299 LYS A CA     1 
ATOM   2156 C  C      . LYS A 1 298 ? 34.782  158.370 56.184  1.00 73.33  ? 299 LYS A C      1 
ATOM   2157 O  O      . LYS A 1 298 ? 34.962  158.909 55.085  1.00 70.90  ? 299 LYS A O      1 
ATOM   2158 C  CB     . LYS A 1 298 ? 37.123  158.650 57.071  1.00 61.06  ? 299 LYS A CB     1 
ATOM   2159 C  CG     . LYS A 1 298 ? 36.780  159.934 57.814  1.00 66.54  ? 299 LYS A CG     1 
ATOM   2160 C  CD     . LYS A 1 298 ? 38.027  160.701 58.218  1.00 84.96  ? 299 LYS A CD     1 
ATOM   2161 C  CE     . LYS A 1 298 ? 37.682  161.909 59.075  1.00 74.41  ? 299 LYS A CE     1 
ATOM   2162 N  NZ     . LYS A 1 298 ? 38.852  162.816 59.234  1.00 81.94  ? 299 LYS A NZ     1 
ATOM   2163 N  N      . ALA A 1 299 ? 33.601  158.321 56.789  1.00 64.58  ? 300 ALA A N      1 
ATOM   2164 C  CA     . ALA A 1 299 ? 32.359  158.764 56.176  1.00 69.45  ? 300 ALA A CA     1 
ATOM   2165 C  C      . ALA A 1 299 ? 31.973  160.139 56.704  1.00 71.18  ? 300 ALA A C      1 
ATOM   2166 O  O      . ALA A 1 299 ? 31.879  160.345 57.923  1.00 64.54  ? 300 ALA A O      1 
ATOM   2167 C  CB     . ALA A 1 299 ? 31.240  157.758 56.444  1.00 50.39  ? 300 ALA A CB     1 
ATOM   2168 N  N      . PHE A 1 300 ? 31.779  161.073 55.778  1.00 65.57  ? 301 PHE A N      1 
ATOM   2169 C  CA     . PHE A 1 300 ? 31.137  162.353 56.022  1.00 55.13  ? 301 PHE A CA     1 
ATOM   2170 C  C      . PHE A 1 300 ? 29.741  162.277 55.428  1.00 65.04  ? 301 PHE A C      1 
ATOM   2171 O  O      . PHE A 1 300 ? 29.577  161.845 54.280  1.00 74.97  ? 301 PHE A O      1 
ATOM   2172 C  CB     . PHE A 1 300 ? 31.903  163.504 55.363  1.00 57.66  ? 301 PHE A CB     1 
ATOM   2173 C  CG     . PHE A 1 300 ? 33.356  163.566 55.726  1.00 69.87  ? 301 PHE A CG     1 
ATOM   2174 C  CD1    . PHE A 1 300 ? 34.249  162.621 55.239  1.00 73.16  ? 301 PHE A CD1    1 
ATOM   2175 C  CD2    . PHE A 1 300 ? 33.838  164.590 56.525  1.00 67.90  ? 301 PHE A CD2    1 
ATOM   2176 C  CE1    . PHE A 1 300 ? 35.596  162.681 55.564  1.00 74.43  ? 301 PHE A CE1    1 
ATOM   2177 C  CE2    . PHE A 1 300 ? 35.182  164.658 56.852  1.00 84.21  ? 301 PHE A CE2    1 
ATOM   2178 C  CZ     . PHE A 1 300 ? 36.062  163.703 56.371  1.00 80.64  ? 301 PHE A CZ     1 
ATOM   2179 N  N      . GLY A 1 301 ? 28.745  162.722 56.187  1.00 65.36  ? 302 GLY A N      1 
ATOM   2180 C  CA     . GLY A 1 301 ? 27.386  162.659 55.685  1.00 71.69  ? 302 GLY A CA     1 
ATOM   2181 C  C      . GLY A 1 301 ? 26.469  163.580 56.454  1.00 68.25  ? 302 GLY A C      1 
ATOM   2182 O  O      . GLY A 1 301 ? 26.853  164.202 57.447  1.00 64.23  ? 302 GLY A O      1 
ATOM   2183 N  N      . ILE A 1 302 ? 25.237  163.657 55.966  1.00 67.25  ? 303 ILE A N      1 
ATOM   2184 C  CA     . ILE A 1 302 ? 24.178  164.433 56.595  1.00 71.62  ? 303 ILE A CA     1 
ATOM   2185 C  C      . ILE A 1 302 ? 23.293  163.467 57.369  1.00 73.65  ? 303 ILE A C      1 
ATOM   2186 O  O      . ILE A 1 302 ? 22.706  162.548 56.784  1.00 64.82  ? 303 ILE A O      1 
ATOM   2187 C  CB     . ILE A 1 302 ? 23.368  165.217 55.551  1.00 67.56  ? 303 ILE A CB     1 
ATOM   2188 C  CG1    . ILE A 1 302 ? 24.309  165.992 54.625  1.00 60.00  ? 303 ILE A CG1    1 
ATOM   2189 C  CG2    . ILE A 1 302 ? 22.380  166.158 56.229  1.00 62.96  ? 303 ILE A CG2    1 
ATOM   2190 C  CD1    . ILE A 1 302 ? 23.596  166.881 53.636  1.00 73.05  ? 303 ILE A CD1    1 
ATOM   2191 N  N      . ARG A 1 303 ? 23.200  163.664 58.683  1.00 74.42  ? 304 ARG A N      1 
ATOM   2192 C  CA     . ARG A 1 303 ? 22.327  162.853 59.521  1.00 67.53  ? 304 ARG A CA     1 
ATOM   2193 C  C      . ARG A 1 303 ? 20.980  163.544 59.673  1.00 70.94  ? 304 ARG A C      1 
ATOM   2194 O  O      . ARG A 1 303 ? 20.920  164.734 60.000  1.00 70.38  ? 304 ARG A O      1 
ATOM   2195 C  CB     . ARG A 1 303 ? 22.952  162.612 60.896  1.00 61.59  ? 304 ARG A CB     1 
ATOM   2196 C  CG     . ARG A 1 303 ? 22.178  161.618 61.750  1.00 74.31  ? 304 ARG A CG     1 
ATOM   2197 C  CD     . ARG A 1 303 ? 22.850  161.384 63.091  1.00 70.31  ? 304 ARG A CD     1 
ATOM   2198 N  NE     . ARG A 1 303 ? 22.238  162.188 64.142  1.00 78.35  ? 304 ARG A NE     1 
ATOM   2199 C  CZ     . ARG A 1 303 ? 22.785  162.395 65.335  1.00 101.05 ? 304 ARG A CZ     1 
ATOM   2200 N  NH1    . ARG A 1 303 ? 23.962  161.854 65.627  1.00 97.76  ? 304 ARG A NH1    1 
ATOM   2201 N  NH2    . ARG A 1 303 ? 22.158  163.145 66.234  1.00 80.65  ? 304 ARG A NH2    1 
ATOM   2202 N  N      . PHE A 1 304 ? 19.905  162.794 59.450  1.00 67.63  ? 305 PHE A N      1 
ATOM   2203 C  CA     . PHE A 1 304 ? 18.549  163.322 59.510  1.00 61.54  ? 305 PHE A CA     1 
ATOM   2204 C  C      . PHE A 1 304 ? 17.861  162.732 60.732  1.00 69.45  ? 305 PHE A C      1 
ATOM   2205 O  O      . PHE A 1 304 ? 17.789  161.507 60.875  1.00 78.84  ? 305 PHE A O      1 
ATOM   2206 C  CB     . PHE A 1 304 ? 17.771  162.985 58.237  1.00 60.28  ? 305 PHE A CB     1 
ATOM   2207 C  CG     . PHE A 1 304 ? 18.383  163.546 56.984  1.00 67.87  ? 305 PHE A CG     1 
ATOM   2208 C  CD1    . PHE A 1 304 ? 19.384  162.853 56.319  1.00 63.44  ? 305 PHE A CD1    1 
ATOM   2209 C  CD2    . PHE A 1 304 ? 17.964  164.763 56.470  1.00 66.07  ? 305 PHE A CD2    1 
ATOM   2210 C  CE1    . PHE A 1 304 ? 19.957  163.360 55.163  1.00 57.89  ? 305 PHE A CE1    1 
ATOM   2211 C  CE2    . PHE A 1 304 ? 18.533  165.278 55.313  1.00 73.10  ? 305 PHE A CE2    1 
ATOM   2212 C  CZ     . PHE A 1 304 ? 19.532  164.573 54.660  1.00 65.34  ? 305 PHE A CZ     1 
ATOM   2213 N  N      . ASP A 1 305 ? 17.368  163.602 61.610  1.00 69.11  ? 306 ASP A N      1 
ATOM   2214 C  CA     . ASP A 1 305 ? 16.614  163.199 62.790  1.00 62.11  ? 306 ASP A CA     1 
ATOM   2215 C  C      . ASP A 1 305 ? 15.169  163.644 62.614  1.00 73.90  ? 306 ASP A C      1 
ATOM   2216 O  O      . ASP A 1 305 ? 14.890  164.847 62.553  1.00 81.43  ? 306 ASP A O      1 
ATOM   2217 C  CB     . ASP A 1 305 ? 17.204  163.807 64.066  1.00 90.93  ? 306 ASP A CB     1 
ATOM   2218 C  CG     . ASP A 1 305 ? 18.586  163.260 64.401  1.00 94.87  ? 306 ASP A CG     1 
ATOM   2219 O  OD1    . ASP A 1 305 ? 19.254  162.720 63.495  1.00 104.35 ? 306 ASP A OD1    1 
ATOM   2220 O  OD2    . ASP A 1 305 ? 19.005  163.374 65.575  1.00 95.27  ? 306 ASP A OD2    1 
ATOM   2221 N  N      . VAL A 1 306 ? 14.259  162.681 62.525  1.00 71.89  ? 307 VAL A N      1 
ATOM   2222 C  CA     . VAL A 1 306 ? 12.834  162.970 62.415  1.00 68.65  ? 307 VAL A CA     1 
ATOM   2223 C  C      . VAL A 1 306 ? 12.250  162.990 63.823  1.00 74.65  ? 307 VAL A C      1 
ATOM   2224 O  O      . VAL A 1 306 ? 12.138  161.947 64.472  1.00 68.85  ? 307 VAL A O      1 
ATOM   2225 C  CB     . VAL A 1 306 ? 12.114  161.943 61.535  1.00 61.59  ? 307 VAL A CB     1 
ATOM   2226 C  CG1    . VAL A 1 306 ? 10.650  162.310 61.396  1.00 66.23  ? 307 VAL A CG1    1 
ATOM   2227 C  CG2    . VAL A 1 306 ? 12.771  161.866 60.176  1.00 63.19  ? 307 VAL A CG2    1 
ATOM   2228 N  N      . LEU A 1 307 ? 11.870  164.175 64.292  1.00 80.31  ? 308 LEU A N      1 
ATOM   2229 C  CA     . LEU A 1 307 ? 11.338  164.363 65.636  1.00 78.41  ? 308 LEU A CA     1 
ATOM   2230 C  C      . LEU A 1 307 ? 9.852   164.669 65.520  1.00 77.23  ? 308 LEU A C      1 
ATOM   2231 O  O      . LEU A 1 307 ? 9.465   165.636 64.855  1.00 71.24  ? 308 LEU A O      1 
ATOM   2232 C  CB     . LEU A 1 307 ? 12.057  165.491 66.378  1.00 70.05  ? 308 LEU A CB     1 
ATOM   2233 C  CG     . LEU A 1 307 ? 13.580  165.427 66.527  1.00 74.78  ? 308 LEU A CG     1 
ATOM   2234 C  CD1    . LEU A 1 307 ? 14.042  164.010 66.848  1.00 107.84 ? 308 LEU A CD1    1 
ATOM   2235 C  CD2    . LEU A 1 307 ? 14.286  165.968 65.293  1.00 69.83  ? 308 LEU A CD2    1 
ATOM   2236 N  N      . VAL A 1 308 ? 9.028   163.849 66.167  1.00 81.07  ? 309 VAL A N      1 
ATOM   2237 C  CA     . VAL A 1 308 ? 7.578   163.986 66.123  1.00 74.61  ? 309 VAL A CA     1 
ATOM   2238 C  C      . VAL A 1 308 ? 7.094   164.428 67.496  1.00 70.73  ? 309 VAL A C      1 
ATOM   2239 O  O      . VAL A 1 308 ? 7.426   163.808 68.514  1.00 92.12  ? 309 VAL A O      1 
ATOM   2240 C  CB     . VAL A 1 308 ? 6.896   162.676 65.691  1.00 72.24  ? 309 VAL A CB     1 
ATOM   2241 C  CG1    . VAL A 1 308 ? 5.384   162.824 65.735  1.00 64.23  ? 309 VAL A CG1    1 
ATOM   2242 C  CG2    . VAL A 1 308 ? 7.349   162.276 64.293  1.00 76.60  ? 309 VAL A CG2    1 
ATOM   2243 N  N      . TYR A 1 309 ? 6.311   165.499 67.518  1.00 64.31  ? 310 TYR A N      1 
ATOM   2244 C  CA     . TYR A 1 309 ? 5.704   166.010 68.733  1.00 76.39  ? 310 TYR A CA     1 
ATOM   2245 C  C      . TYR A 1 309 ? 4.254   166.330 68.426  1.00 81.33  ? 310 TYR A C      1 
ATOM   2246 O  O      . TYR A 1 309 ? 3.867   166.480 67.265  1.00 84.55  ? 310 TYR A O      1 
ATOM   2247 C  CB     . TYR A 1 309 ? 6.426   167.260 69.247  1.00 69.23  ? 310 TYR A CB     1 
ATOM   2248 C  CG     . TYR A 1 309 ? 6.285   168.443 68.316  1.00 61.40  ? 310 TYR A CG     1 
ATOM   2249 C  CD1    . TYR A 1 309 ? 7.144   168.605 67.240  1.00 70.16  ? 310 TYR A CD1    1 
ATOM   2250 C  CD2    . TYR A 1 309 ? 5.279   169.383 68.497  1.00 71.03  ? 310 TYR A CD2    1 
ATOM   2251 C  CE1    . TYR A 1 309 ? 7.019   169.681 66.378  1.00 82.95  ? 310 TYR A CE1    1 
ATOM   2252 C  CE2    . TYR A 1 309 ? 5.145   170.461 67.638  1.00 78.83  ? 310 TYR A CE2    1 
ATOM   2253 C  CZ     . TYR A 1 309 ? 6.020   170.606 66.582  1.00 88.19  ? 310 TYR A CZ     1 
ATOM   2254 O  OH     . TYR A 1 309 ? 5.896   171.672 65.719  1.00 84.21  ? 310 TYR A OH     1 
ATOM   2255 N  N      . GLY A 1 310 ? 3.448   166.429 69.471  1.00 94.63  ? 311 GLY A N      1 
ATOM   2256 C  CA     . GLY A 1 310 ? 2.064   166.794 69.276  1.00 93.02  ? 311 GLY A CA     1 
ATOM   2257 C  C      . GLY A 1 310 ? 1.284   166.734 70.569  1.00 109.50 ? 311 GLY A C      1 
ATOM   2258 O  O      . GLY A 1 310 ? 1.675   166.067 71.534  1.00 125.38 ? 311 GLY A O      1 
ATOM   2259 N  N      . ASN A 1 311 ? 0.167   167.455 70.564  1.00 109.87 ? 312 ASN A N      1 
ATOM   2260 C  CA     . ASN A 1 311 ? -0.832  167.409 71.617  1.00 111.13 ? 312 ASN A CA     1 
ATOM   2261 C  C      . ASN A 1 311 ? -2.197  167.598 70.974  1.00 103.35 ? 312 ASN A C      1 
ATOM   2262 O  O      . ASN A 1 311 ? -2.327  168.278 69.952  1.00 98.13  ? 312 ASN A O      1 
ATOM   2263 C  CB     . ASN A 1 311 ? -0.575  168.479 72.684  1.00 101.27 ? 312 ASN A CB     1 
ATOM   2264 C  CG     . ASN A 1 311 ? -0.590  169.880 72.112  1.00 94.09  ? 312 ASN A CG     1 
ATOM   2265 O  OD1    . ASN A 1 311 ? -1.651  170.445 71.852  1.00 92.31  ? 312 ASN A OD1    1 
ATOM   2266 N  ND2    . ASN A 1 311 ? 0.593   170.451 71.913  1.00 113.39 ? 312 ASN A ND2    1 
ATOM   2267 N  N      . ALA A 1 312 ? -3.214  166.989 71.574  1.00 100.75 ? 313 ALA A N      1 
ATOM   2268 C  CA     . ALA A 1 312 ? -4.563  167.045 71.037  1.00 100.63 ? 313 ALA A CA     1 
ATOM   2269 C  C      . ALA A 1 312 ? -5.524  167.500 72.121  1.00 104.25 ? 313 ALA A C      1 
ATOM   2270 O  O      . ALA A 1 312 ? -5.251  167.357 73.314  1.00 112.65 ? 313 ALA A O      1 
ATOM   2271 C  CB     . ALA A 1 312 ? -5.010  165.685 70.483  1.00 105.31 ? 313 ALA A CB     1 
ATOM   2272 N  N      . GLY A 1 313 ? -6.632  168.096 71.695  1.00 109.57 ? 314 GLY A N      1 
ATOM   2273 C  CA     . GLY A 1 313 ? -7.665  168.505 72.625  1.00 110.18 ? 314 GLY A CA     1 
ATOM   2274 C  C      . GLY A 1 313 ? -9.062  168.291 72.085  1.00 103.30 ? 314 GLY A C      1 
ATOM   2275 O  O      . GLY A 1 313 ? -9.323  168.571 70.912  1.00 103.44 ? 314 GLY A O      1 
ATOM   2276 N  N      . LYS A 1 314 ? -9.974  167.796 72.920  1.00 115.50 ? 315 LYS A N      1 
ATOM   2277 C  CA     . LYS A 1 314 ? -11.362 167.647 72.506  1.00 118.22 ? 315 LYS A CA     1 
ATOM   2278 C  C      . LYS A 1 314 ? -12.280 168.094 73.631  1.00 127.05 ? 315 LYS A C      1 
ATOM   2279 O  O      . LYS A 1 314 ? -11.978 167.890 74.810  1.00 126.98 ? 315 LYS A O      1 
ATOM   2280 C  CB     . LYS A 1 314 ? -11.700 166.205 72.099  1.00 114.32 ? 315 LYS A CB     1 
ATOM   2281 C  CG     . LYS A 1 314 ? -13.137 166.043 71.598  1.00 111.04 ? 315 LYS A CG     1 
ATOM   2282 C  CD     . LYS A 1 314 ? -13.449 164.615 71.171  1.00 114.55 ? 315 LYS A CD     1 
ATOM   2283 C  CE     . LYS A 1 314 ? -12.865 164.291 69.805  1.00 129.13 ? 315 LYS A CE     1 
ATOM   2284 N  NZ     . LYS A 1 314 ? -13.182 162.894 69.392  1.00 136.57 ? 315 LYS A NZ     1 
ATOM   2285 N  N      . PHE A 1 315 ? -13.397 168.710 73.255  1.00 128.89 ? 316 PHE A N      1 
ATOM   2286 C  CA     . PHE A 1 315 ? -14.379 169.162 74.230  1.00 132.40 ? 316 PHE A CA     1 
ATOM   2287 C  C      . PHE A 1 315 ? -14.813 168.019 75.137  1.00 133.69 ? 316 PHE A C      1 
ATOM   2288 O  O      . PHE A 1 315 ? -15.131 166.922 74.669  1.00 136.02 ? 316 PHE A O      1 
ATOM   2289 C  CB     . PHE A 1 315 ? -15.590 169.749 73.505  1.00 148.61 ? 316 PHE A CB     1 
ATOM   2290 C  CG     . PHE A 1 315 ? -16.766 170.020 74.400  1.00 150.22 ? 316 PHE A CG     1 
ATOM   2291 C  CD1    . PHE A 1 315 ? -16.840 171.189 75.138  1.00 152.76 ? 316 PHE A CD1    1 
ATOM   2292 C  CD2    . PHE A 1 315 ? -17.802 169.105 74.499  1.00 143.82 ? 316 PHE A CD2    1 
ATOM   2293 C  CE1    . PHE A 1 315 ? -17.923 171.439 75.958  1.00 146.86 ? 316 PHE A CE1    1 
ATOM   2294 C  CE2    . PHE A 1 315 ? -18.886 169.349 75.318  1.00 133.46 ? 316 PHE A CE2    1 
ATOM   2295 C  CZ     . PHE A 1 315 ? -18.947 170.517 76.048  1.00 140.93 ? 316 PHE A CZ     1 
ATOM   2296 N  N      . ASN A 1 316 ? -14.818 168.282 76.443  1.00 132.51 ? 317 ASN A N      1 
ATOM   2297 C  CA     . ASN A 1 316 ? -15.375 167.363 77.425  1.00 140.93 ? 317 ASN A CA     1 
ATOM   2298 C  C      . ASN A 1 316 ? -16.135 168.183 78.455  1.00 144.00 ? 317 ASN A C      1 
ATOM   2299 O  O      . ASN A 1 316 ? -15.662 169.237 78.891  1.00 139.51 ? 317 ASN A O      1 
ATOM   2300 C  CB     . ASN A 1 316 ? -14.290 166.526 78.119  1.00 152.18 ? 317 ASN A CB     1 
ATOM   2301 C  CG     . ASN A 1 316 ? -14.868 165.359 78.907  1.00 142.14 ? 317 ASN A CG     1 
ATOM   2302 O  OD1    . ASN A 1 316 ? -16.038 165.006 78.749  1.00 136.09 ? 317 ASN A OD1    1 
ATOM   2303 N  ND2    . ASN A 1 316 ? -14.060 164.784 79.793  1.00 133.77 ? 317 ASN A ND2    1 
ATOM   2304 N  N      . ILE A 1 317 ? -17.316 167.696 78.839  1.00 152.31 ? 318 ILE A N      1 
ATOM   2305 C  CA     . ILE A 1 317 ? -18.200 168.489 79.690  1.00 150.62 ? 318 ILE A CA     1 
ATOM   2306 C  C      . ILE A 1 317 ? -17.559 168.756 81.047  1.00 132.31 ? 318 ILE A C      1 
ATOM   2307 O  O      . ILE A 1 317 ? -17.720 169.840 81.618  1.00 124.84 ? 318 ILE A O      1 
ATOM   2308 C  CB     . ILE A 1 317 ? -19.567 167.797 79.834  1.00 139.81 ? 318 ILE A CB     1 
ATOM   2309 C  CG1    . ILE A 1 317 ? -20.515 168.671 80.658  1.00 135.93 ? 318 ILE A CG1    1 
ATOM   2310 C  CG2    . ILE A 1 317 ? -19.403 166.422 80.462  1.00 112.66 ? 318 ILE A CG2    1 
ATOM   2311 C  CD1    . ILE A 1 317 ? -20.774 170.035 80.044  1.00 103.38 ? 318 ILE A CD1    1 
ATOM   2312 N  N      . ILE A 1 318 ? -16.831 167.781 81.586  1.00 121.10 ? 319 ILE A N      1 
ATOM   2313 C  CA     . ILE A 1 318 ? -16.259 167.886 82.928  1.00 125.50 ? 319 ILE A CA     1 
ATOM   2314 C  C      . ILE A 1 318 ? -15.368 169.121 83.034  1.00 129.70 ? 319 ILE A C      1 
ATOM   2315 O  O      . ILE A 1 318 ? -15.640 170.013 83.855  1.00 123.24 ? 319 ILE A O      1 
ATOM   2316 C  CB     . ILE A 1 318 ? -15.481 166.613 83.296  1.00 123.78 ? 319 ILE A CB     1 
ATOM   2317 C  CG1    . ILE A 1 318 ? -16.398 165.389 83.230  1.00 110.58 ? 319 ILE A CG1    1 
ATOM   2318 C  CG2    . ILE A 1 318 ? -14.843 166.752 84.670  1.00 113.14 ? 319 ILE A CG2    1 
ATOM   2319 C  CD1    . ILE A 1 318 ? -15.749 164.110 83.713  1.00 111.41 ? 319 ILE A CD1    1 
ATOM   2320 N  N      . PRO A 1 319 ? -14.300 169.223 82.239  1.00 134.31 ? 320 PRO A N      1 
ATOM   2321 C  CA     . PRO A 1 319 ? -13.457 170.428 82.303  1.00 126.91 ? 320 PRO A CA     1 
ATOM   2322 C  C      . PRO A 1 319 ? -14.202 171.704 81.959  1.00 134.00 ? 320 PRO A C      1 
ATOM   2323 O  O      . PRO A 1 319 ? -13.737 172.789 82.325  1.00 140.24 ? 320 PRO A O      1 
ATOM   2324 C  CB     . PRO A 1 319 ? -12.343 170.135 81.289  1.00 140.39 ? 320 PRO A CB     1 
ATOM   2325 C  CG     . PRO A 1 319 ? -12.313 168.644 81.182  1.00 145.36 ? 320 PRO A CG     1 
ATOM   2326 C  CD     . PRO A 1 319 ? -13.738 168.206 81.335  1.00 137.02 ? 320 PRO A CD     1 
ATOM   2327 N  N      . THR A 1 320 ? -15.322 171.616 81.237  1.00 133.50 ? 321 THR A N      1 
ATOM   2328 C  CA     . THR A 1 320 ? -16.136 172.803 80.997  1.00 124.91 ? 321 THR A CA     1 
ATOM   2329 C  C      . THR A 1 320 ? -16.833 173.250 82.275  1.00 127.28 ? 321 THR A C      1 
ATOM   2330 O  O      . THR A 1 320 ? -16.912 174.450 82.562  1.00 127.35 ? 321 THR A O      1 
ATOM   2331 C  CB     . THR A 1 320 ? -17.159 172.527 79.894  1.00 119.60 ? 321 THR A CB     1 
ATOM   2332 O  OG1    . THR A 1 320 ? -16.492 172.000 78.741  1.00 126.99 ? 321 THR A OG1    1 
ATOM   2333 C  CG2    . THR A 1 320 ? -17.870 173.806 79.503  1.00 131.05 ? 321 THR A CG2    1 
ATOM   2334 N  N      . ILE A 1 321 ? -17.345 172.294 83.054  1.00 132.78 ? 322 ILE A N      1 
ATOM   2335 C  CA     . ILE A 1 321 ? -17.970 172.616 84.332  1.00 133.65 ? 322 ILE A CA     1 
ATOM   2336 C  C      . ILE A 1 321 ? -16.937 173.168 85.305  1.00 130.24 ? 322 ILE A C      1 
ATOM   2337 O  O      . ILE A 1 321 ? -17.108 174.254 85.870  1.00 127.29 ? 322 ILE A O      1 
ATOM   2338 C  CB     . ILE A 1 321 ? -18.681 171.378 84.907  1.00 121.34 ? 322 ILE A CB     1 
ATOM   2339 C  CG1    . ILE A 1 321 ? -19.809 170.926 83.975  1.00 110.60 ? 322 ILE A CG1    1 
ATOM   2340 C  CG2    . ILE A 1 321 ? -19.198 171.660 86.310  1.00 115.17 ? 322 ILE A CG2    1 
ATOM   2341 C  CD1    . ILE A 1 321 ? -20.499 169.654 84.424  1.00 97.79  ? 322 ILE A CD1    1 
ATOM   2342 N  N      . ILE A 1 322 ? -15.845 172.429 85.514  1.00 122.44 ? 323 ILE A N      1 
ATOM   2343 C  CA     . ILE A 1 322 ? -14.835 172.875 86.469  1.00 123.91 ? 323 ILE A CA     1 
ATOM   2344 C  C      . ILE A 1 322 ? -14.233 174.202 86.025  1.00 121.67 ? 323 ILE A C      1 
ATOM   2345 O  O      . ILE A 1 322 ? -13.998 175.101 86.842  1.00 123.32 ? 323 ILE A O      1 
ATOM   2346 C  CB     . ILE A 1 322 ? -13.753 171.793 86.648  1.00 138.03 ? 323 ILE A CB     1 
ATOM   2347 C  CG1    . ILE A 1 322 ? -14.399 170.423 86.870  1.00 129.45 ? 323 ILE A CG1    1 
ATOM   2348 C  CG2    . ILE A 1 322 ? -12.841 172.138 87.815  1.00 133.47 ? 323 ILE A CG2    1 
ATOM   2349 C  CD1    . ILE A 1 322 ? -15.388 170.391 88.012  1.00 130.61 ? 323 ILE A CD1    1 
ATOM   2350 N  N      . SER A 1 323 ? -13.974 174.346 84.725  1.00 125.92 ? 324 SER A N      1 
ATOM   2351 C  CA     . SER A 1 323 ? -13.348 175.562 84.215  1.00 132.95 ? 324 SER A CA     1 
ATOM   2352 C  C      . SER A 1 323 ? -14.280 176.761 84.319  1.00 138.04 ? 324 SER A C      1 
ATOM   2353 O  O      . SER A 1 323 ? -13.844 177.859 84.681  1.00 144.60 ? 324 SER A O      1 
ATOM   2354 C  CB     . SER A 1 323 ? -12.909 175.357 82.766  1.00 137.46 ? 324 SER A CB     1 
ATOM   2355 O  OG     . SER A 1 323 ? -11.904 174.362 82.675  1.00 150.05 ? 324 SER A OG     1 
ATOM   2356 N  N      . SER A 1 324 ? -15.559 176.582 83.983  1.00 140.35 ? 325 SER A N      1 
ATOM   2357 C  CA     . SER A 1 324 ? -16.502 177.693 84.070  1.00 144.40 ? 325 SER A CA     1 
ATOM   2358 C  C      . SER A 1 324 ? -16.762 178.081 85.520  1.00 147.99 ? 325 SER A C      1 
ATOM   2359 O  O      . SER A 1 324 ? -16.858 179.271 85.843  1.00 149.27 ? 325 SER A O      1 
ATOM   2360 C  CB     . SER A 1 324 ? -17.807 177.335 83.360  1.00 131.46 ? 325 SER A CB     1 
ATOM   2361 O  OG     . SER A 1 324 ? -18.382 176.163 83.911  1.00 135.21 ? 325 SER A OG     1 
ATOM   2362 N  N      . VAL A 1 325 ? -16.877 177.091 86.408  1.00 135.38 ? 326 VAL A N      1 
ATOM   2363 C  CA     . VAL A 1 325 ? -17.035 177.384 87.830  1.00 133.39 ? 326 VAL A CA     1 
ATOM   2364 C  C      . VAL A 1 325 ? -15.820 178.138 88.352  1.00 136.49 ? 326 VAL A C      1 
ATOM   2365 O  O      . VAL A 1 325 ? -15.950 179.115 89.100  1.00 139.53 ? 326 VAL A O      1 
ATOM   2366 C  CB     . VAL A 1 325 ? -17.276 176.088 88.625  1.00 122.22 ? 326 VAL A CB     1 
ATOM   2367 C  CG1    . VAL A 1 325 ? -17.221 176.369 90.121  1.00 102.96 ? 326 VAL A CG1    1 
ATOM   2368 C  CG2    . VAL A 1 325 ? -18.612 175.471 88.241  1.00 99.62  ? 326 VAL A CG2    1 
ATOM   2369 N  N      . ALA A 1 326 ? -14.619 177.691 87.978  1.00 136.92 ? 327 ALA A N      1 
ATOM   2370 C  CA     . ALA A 1 326 ? -13.413 178.419 88.354  1.00 142.56 ? 327 ALA A CA     1 
ATOM   2371 C  C      . ALA A 1 326 ? -13.403 179.825 87.769  1.00 151.83 ? 327 ALA A C      1 
ATOM   2372 O  O      . ALA A 1 326 ? -12.851 180.747 88.380  1.00 154.52 ? 327 ALA A O      1 
ATOM   2373 C  CB     . ALA A 1 326 ? -12.172 177.648 87.903  1.00 134.46 ? 327 ALA A CB     1 
ATOM   2374 N  N      . ALA A 1 327 ? -14.003 180.009 86.590  1.00 150.64 ? 328 ALA A N      1 
ATOM   2375 C  CA     . ALA A 1 327 ? -14.065 181.338 85.989  1.00 154.00 ? 328 ALA A CA     1 
ATOM   2376 C  C      . ALA A 1 327 ? -14.997 182.254 86.771  1.00 158.58 ? 328 ALA A C      1 
ATOM   2377 O  O      . ALA A 1 327 ? -14.686 183.433 86.978  1.00 152.91 ? 328 ALA A O      1 
ATOM   2378 C  CB     . ALA A 1 327 ? -14.511 181.236 84.530  1.00 147.05 ? 328 ALA A CB     1 
ATOM   2379 N  N      . PHE A 1 328 ? -16.146 181.732 87.208  1.00 159.22 ? 329 PHE A N      1 
ATOM   2380 C  CA     . PHE A 1 328 ? -17.074 182.543 87.991  1.00 156.44 ? 329 PHE A CA     1 
ATOM   2381 C  C      . PHE A 1 328 ? -16.514 182.849 89.374  1.00 144.17 ? 329 PHE A C      1 
ATOM   2382 O  O      . PHE A 1 328 ? -16.628 183.982 89.856  1.00 151.70 ? 329 PHE A O      1 
ATOM   2383 C  CB     . PHE A 1 328 ? -18.433 181.849 88.083  1.00 147.45 ? 329 PHE A CB     1 
ATOM   2384 C  CG     . PHE A 1 328 ? -19.181 181.823 86.781  1.00 177.71 ? 329 PHE A CG     1 
ATOM   2385 C  CD1    . PHE A 1 328 ? -18.988 182.826 85.842  1.00 176.95 ? 329 PHE A CD1    1 
ATOM   2386 C  CD2    . PHE A 1 328 ? -20.067 180.800 86.488  1.00 175.57 ? 329 PHE A CD2    1 
ATOM   2387 C  CE1    . PHE A 1 328 ? -19.667 182.813 84.638  1.00 165.54 ? 329 PHE A CE1    1 
ATOM   2388 C  CE2    . PHE A 1 328 ? -20.750 180.780 85.284  1.00 174.24 ? 329 PHE A CE2    1 
ATOM   2389 C  CZ     . PHE A 1 328 ? -20.549 181.789 84.358  1.00 168.81 ? 329 PHE A CZ     1 
ATOM   2390 N  N      . THR A 1 329 ? -15.916 181.855 90.036  1.00 141.34 ? 330 THR A N      1 
ATOM   2391 C  CA     . THR A 1 329 ? -15.252 182.128 91.306  1.00 146.99 ? 330 THR A CA     1 
ATOM   2392 C  C      . THR A 1 329 ? -14.107 183.120 91.135  1.00 153.96 ? 330 THR A C      1 
ATOM   2393 O  O      . THR A 1 329 ? -13.846 183.929 92.033  1.00 157.26 ? 330 THR A O      1 
ATOM   2394 C  CB     . THR A 1 329 ? -14.736 180.828 91.931  1.00 132.43 ? 330 THR A CB     1 
ATOM   2395 O  OG1    . THR A 1 329 ? -13.728 180.256 91.089  1.00 152.22 ? 330 THR A OG1    1 
ATOM   2396 C  CG2    . THR A 1 329 ? -15.866 179.827 92.100  1.00 127.16 ? 330 THR A CG2    1 
ATOM   2397 N  N      . SER A 1 330 ? -13.427 183.087 89.986  1.00 157.11 ? 331 SER A N      1 
ATOM   2398 C  CA     . SER A 1 330 ? -12.295 183.982 89.764  1.00 150.22 ? 331 SER A CA     1 
ATOM   2399 C  C      . SER A 1 330 ? -12.761 185.414 89.527  1.00 151.58 ? 331 SER A C      1 
ATOM   2400 O  O      . SER A 1 330 ? -12.222 186.358 90.118  1.00 157.97 ? 331 SER A O      1 
ATOM   2401 C  CB     . SER A 1 330 ? -11.458 183.485 88.586  1.00 150.50 ? 331 SER A CB     1 
ATOM   2402 O  OG     . SER A 1 330 ? -10.832 182.250 88.887  1.00 156.75 ? 331 SER A OG     1 
ATOM   2403 N  N      . VAL A 1 331 ? -13.764 185.596 88.665  1.00 154.32 ? 332 VAL A N      1 
ATOM   2404 C  CA     . VAL A 1 331 ? -14.295 186.935 88.425  1.00 157.56 ? 332 VAL A CA     1 
ATOM   2405 C  C      . VAL A 1 331 ? -14.933 187.487 89.694  1.00 154.67 ? 332 VAL A C      1 
ATOM   2406 O  O      . VAL A 1 331 ? -14.826 188.685 89.994  1.00 159.15 ? 332 VAL A O      1 
ATOM   2407 C  CB     . VAL A 1 331 ? -15.288 186.916 87.248  1.00 151.94 ? 332 VAL A CB     1 
ATOM   2408 C  CG1    . VAL A 1 331 ? -14.557 186.645 85.939  1.00 156.46 ? 332 VAL A CG1    1 
ATOM   2409 C  CG2    . VAL A 1 331 ? -16.371 185.878 87.481  1.00 141.23 ? 332 VAL A CG2    1 
ATOM   2410 N  N      . GLY A 1 332 ? -15.594 186.622 90.465  1.00 152.99 ? 333 GLY A N      1 
ATOM   2411 C  CA     . GLY A 1 332 ? -16.195 187.066 91.713  1.00 148.29 ? 333 GLY A CA     1 
ATOM   2412 C  C      . GLY A 1 332 ? -15.158 187.510 92.728  1.00 151.47 ? 333 GLY A C      1 
ATOM   2413 O  O      . GLY A 1 332 ? -15.284 188.577 93.338  1.00 160.81 ? 333 GLY A O      1 
ATOM   2414 N  N      . VAL A 1 333 ? -14.119 186.696 92.927  1.00 147.04 ? 334 VAL A N      1 
ATOM   2415 C  CA     . VAL A 1 333 ? -13.050 187.081 93.845  1.00 145.33 ? 334 VAL A CA     1 
ATOM   2416 C  C      . VAL A 1 333 ? -12.385 188.368 93.372  1.00 151.65 ? 334 VAL A C      1 
ATOM   2417 O  O      . VAL A 1 333 ? -12.009 189.227 94.183  1.00 159.89 ? 334 VAL A O      1 
ATOM   2418 C  CB     . VAL A 1 333 ? -12.030 185.935 93.989  1.00 138.89 ? 334 VAL A CB     1 
ATOM   2419 C  CG1    . VAL A 1 333 ? -10.879 186.358 94.888  1.00 136.45 ? 334 VAL A CG1    1 
ATOM   2420 C  CG2    . VAL A 1 333 ? -12.706 184.690 94.542  1.00 127.89 ? 334 VAL A CG2    1 
ATOM   2421 N  N      . GLY A 1 334 ? -12.251 188.535 92.055  1.00 151.62 ? 335 GLY A N      1 
ATOM   2422 C  CA     . GLY A 1 334 ? -11.635 189.746 91.536  1.00 150.48 ? 335 GLY A CA     1 
ATOM   2423 C  C      . GLY A 1 334 ? -12.450 190.990 91.833  1.00 157.20 ? 335 GLY A C      1 
ATOM   2424 O  O      . GLY A 1 334 ? -11.940 191.965 92.392  1.00 161.89 ? 335 GLY A O      1 
ATOM   2425 N  N      . THR A 1 335 ? -13.733 190.974 91.459  1.00 163.03 ? 336 THR A N      1 
ATOM   2426 C  CA     . THR A 1 335 ? -14.589 192.124 91.736  1.00 165.44 ? 336 THR A CA     1 
ATOM   2427 C  C      . THR A 1 335 ? -14.718 192.390 93.231  1.00 164.28 ? 336 THR A C      1 
ATOM   2428 O  O      . THR A 1 335 ? -14.850 193.548 93.646  1.00 165.37 ? 336 THR A O      1 
ATOM   2429 C  CB     . THR A 1 335 ? -15.971 191.919 91.112  1.00 156.97 ? 336 THR A CB     1 
ATOM   2430 O  OG1    . THR A 1 335 ? -16.562 190.721 91.631  1.00 149.80 ? 336 THR A OG1    1 
ATOM   2431 C  CG2    . THR A 1 335 ? -15.864 191.816 89.597  1.00 153.62 ? 336 THR A CG2    1 
ATOM   2432 N  N      . VAL A 1 336 ? -14.673 191.340 94.055  1.00 169.10 ? 337 VAL A N      1 
ATOM   2433 C  CA     . VAL A 1 336 ? -14.760 191.529 95.501  1.00 167.31 ? 337 VAL A CA     1 
ATOM   2434 C  C      . VAL A 1 336 ? -13.515 192.238 96.024  1.00 166.18 ? 337 VAL A C      1 
ATOM   2435 O  O      . VAL A 1 336 ? -13.606 193.211 96.784  1.00 177.22 ? 337 VAL A O      1 
ATOM   2436 C  CB     . VAL A 1 336 ? -14.978 190.180 96.209  1.00 152.42 ? 337 VAL A CB     1 
ATOM   2437 C  CG1    . VAL A 1 336 ? -14.803 190.336 97.713  1.00 112.14 ? 337 VAL A CG1    1 
ATOM   2438 C  CG2    . VAL A 1 336 ? -16.354 189.623 95.880  1.00 126.49 ? 337 VAL A CG2    1 
ATOM   2439 N  N      . LEU A 1 337 ? -12.332 191.765 95.621  1.00 169.19 ? 338 LEU A N      1 
ATOM   2440 C  CA     . LEU A 1 337 ? -11.101 192.377 96.111  1.00 166.84 ? 338 LEU A CA     1 
ATOM   2441 C  C      . LEU A 1 337 ? -10.943 193.802 95.593  1.00 172.21 ? 338 LEU A C      1 
ATOM   2442 O  O      . LEU A 1 337 ? -10.508 194.690 96.336  1.00 175.16 ? 338 LEU A O      1 
ATOM   2443 C  CB     . LEU A 1 337 ? -9.893  191.521 95.730  1.00 174.64 ? 338 LEU A CB     1 
ATOM   2444 C  CG     . LEU A 1 337 ? -9.409  190.576 96.834  1.00 161.67 ? 338 LEU A CG     1 
ATOM   2445 C  CD1    . LEU A 1 337 ? -10.497 189.575 97.204  1.00 147.66 ? 338 LEU A CD1    1 
ATOM   2446 C  CD2    . LEU A 1 337 ? -8.123  189.863 96.435  1.00 154.07 ? 338 LEU A CD2    1 
ATOM   2447 N  N      . CYS A 1 338 ? -11.299 194.048 94.329  1.00 174.42 ? 339 CYS A N      1 
ATOM   2448 C  CA     . CYS A 1 338 ? -11.229 195.413 93.817  1.00 177.39 ? 339 CYS A CA     1 
ATOM   2449 C  C      . CYS A 1 338 ? -12.247 196.319 94.501  1.00 179.73 ? 339 CYS A C      1 
ATOM   2450 O  O      . CYS A 1 338 ? -11.959 197.497 94.746  1.00 183.17 ? 339 CYS A O      1 
ATOM   2451 C  CB     . CYS A 1 338 ? -11.442 195.426 92.303  1.00 165.81 ? 339 CYS A CB     1 
ATOM   2452 S  SG     . CYS A 1 338 ? -13.176 195.437 91.789  1.00 190.73 ? 339 CYS A SG     1 
ATOM   2453 N  N      . ASP A 1 339 ? -13.421 195.783 94.851  1.00 179.38 ? 340 ASP A N      1 
ATOM   2454 C  CA     . ASP A 1 339 ? -14.406 196.580 95.576  1.00 172.48 ? 340 ASP A CA     1 
ATOM   2455 C  C      . ASP A 1 339 ? -13.916 196.937 96.975  1.00 183.89 ? 340 ASP A C      1 
ATOM   2456 O  O      . ASP A 1 339 ? -14.136 198.059 97.446  1.00 188.84 ? 340 ASP A O      1 
ATOM   2457 C  CB     . ASP A 1 339 ? -15.736 195.830 95.648  1.00 144.28 ? 340 ASP A CB     1 
ATOM   2458 N  N      . ILE A 1 340 ? -13.255 195.997 97.656  1.00 186.84 ? 341 ILE A N      1 
ATOM   2459 C  CA     . ILE A 1 340 ? -12.736 196.276 98.995  1.00 178.53 ? 341 ILE A CA     1 
ATOM   2460 C  C      . ILE A 1 340 ? -11.591 197.282 98.931  1.00 176.49 ? 341 ILE A C      1 
ATOM   2461 O  O      . ILE A 1 340 ? -11.582 198.289 99.655  1.00 179.78 ? 341 ILE A O      1 
ATOM   2462 C  CB     . ILE A 1 340 ? -12.302 194.971 99.685  1.00 166.22 ? 341 ILE A CB     1 
ATOM   2463 C  CG1    . ILE A 1 340 ? -13.515 194.068 99.923  1.00 153.90 ? 341 ILE A CG1    1 
ATOM   2464 C  CG2    . ILE A 1 340 ? -11.587 195.273 100.991 1.00 158.23 ? 341 ILE A CG2    1 
ATOM   2465 C  CD1    . ILE A 1 340 ? -14.684 194.780 100.562 1.00 150.02 ? 341 ILE A CD1    1 
ATOM   2466 N  N      . ILE A 1 341 ? -10.609 197.030 98.060  1.00 175.92 ? 342 ILE A N      1 
ATOM   2467 C  CA     . ILE A 1 341 ? -9.482  197.950 97.934  1.00 177.64 ? 342 ILE A CA     1 
ATOM   2468 C  C      . ILE A 1 341 ? -9.968  199.333 97.534  1.00 179.37 ? 342 ILE A C      1 
ATOM   2469 O  O      . ILE A 1 341 ? -9.358  200.345 97.901  1.00 186.53 ? 342 ILE A O      1 
ATOM   2470 C  CB     . ILE A 1 341 ? -8.443  197.407 96.932  1.00 180.55 ? 342 ILE A CB     1 
ATOM   2471 C  CG1    . ILE A 1 341 ? -7.841  196.095 97.440  1.00 179.72 ? 342 ILE A CG1    1 
ATOM   2472 C  CG2    . ILE A 1 341 ? -7.348  198.437 96.690  1.00 168.22 ? 342 ILE A CG2    1 
ATOM   2473 C  CD1    . ILE A 1 341 ? -6.675  195.600 96.614  1.00 170.13 ? 342 ILE A CD1    1 
ATOM   2474 N  N      . LEU A 1 342 ? -11.064 199.406 96.774  1.00 177.63 ? 343 LEU A N      1 
ATOM   2475 C  CA     . LEU A 1 342 ? -11.633 200.706 96.436  1.00 179.14 ? 343 LEU A CA     1 
ATOM   2476 C  C      . LEU A 1 342 ? -12.338 201.328 97.636  1.00 186.75 ? 343 LEU A C      1 
ATOM   2477 O  O      . LEU A 1 342 ? -12.318 202.553 97.807  1.00 182.64 ? 343 LEU A O      1 
ATOM   2478 C  CB     . LEU A 1 342 ? -12.595 200.572 95.255  1.00 171.79 ? 343 LEU A CB     1 
ATOM   2479 C  CG     . LEU A 1 342 ? -11.944 200.209 93.920  1.00 171.31 ? 343 LEU A CG     1 
ATOM   2480 C  CD1    . LEU A 1 342 ? -12.975 200.192 92.798  1.00 156.78 ? 343 LEU A CD1    1 
ATOM   2481 C  CD2    . LEU A 1 342 ? -10.805 201.170 93.612  1.00 152.83 ? 343 LEU A CD2    1 
ATOM   2482 N  N      . LEU A 1 343 ? -12.965 200.502 98.480  1.00 195.33 ? 344 LEU A N      1 
ATOM   2483 C  CA     . LEU A 1 343 ? -13.677 201.023 99.644  1.00 187.43 ? 344 LEU A CA     1 
ATOM   2484 C  C      . LEU A 1 343 ? -12.720 201.625 100.669 1.00 190.38 ? 344 LEU A C      1 
ATOM   2485 O  O      . LEU A 1 343 ? -12.962 202.725 101.180 1.00 190.39 ? 344 LEU A O      1 
ATOM   2486 C  CB     . LEU A 1 343 ? -14.518 199.916 100.282 1.00 160.29 ? 344 LEU A CB     1 
ATOM   2487 N  N      . ASN A 1 344 ? -11.623 200.927 100.983 1.00 196.79 ? 345 ASN A N      1 
ATOM   2488 C  CA     . ASN A 1 344 ? -10.722 201.443 102.014 1.00 192.74 ? 345 ASN A CA     1 
ATOM   2489 C  C      . ASN A 1 344 ? -9.922  202.647 101.532 1.00 190.75 ? 345 ASN A C      1 
ATOM   2490 O  O      . ASN A 1 344 ? -9.632  203.550 102.326 1.00 179.08 ? 345 ASN A O      1 
ATOM   2491 C  CB     . ASN A 1 344 ? -9.779  200.346 102.513 1.00 192.80 ? 345 ASN A CB     1 
ATOM   2492 C  CG     . ASN A 1 344 ? -10.500 199.279 103.317 1.00 188.15 ? 345 ASN A CG     1 
ATOM   2493 O  OD1    . ASN A 1 344 ? -11.618 199.494 103.787 1.00 180.62 ? 345 ASN A OD1    1 
ATOM   2494 N  ND2    . ASN A 1 344 ? -9.856  198.131 103.495 1.00 171.76 ? 345 ASN A ND2    1 
ATOM   2495 N  N      . PHE A 1 345 ? -9.552  202.682 100.256 1.00 200.31 ? 346 PHE A N      1 
ATOM   2496 C  CA     . PHE A 1 345 ? -8.771  203.795 99.725  1.00 185.05 ? 346 PHE A CA     1 
ATOM   2497 C  C      . PHE A 1 345 ? -9.639  204.720 98.879  1.00 159.28 ? 346 PHE A C      1 
ATOM   2498 O  O      . PHE A 1 345 ? -9.235  205.834 98.550  1.00 132.32 ? 346 PHE A O      1 
ATOM   2499 C  CB     . PHE A 1 345 ? -7.591  203.279 98.898  1.00 153.87 ? 346 PHE A CB     1 
ATOM   2500 N  N      . ILE B 1 25  ? 62.468  206.165 49.368  1.00 169.30 ? 26  ILE B N      1 
ATOM   2501 C  CA     . ILE B 1 25  ? 61.212  205.516 49.012  1.00 173.25 ? 26  ILE B CA     1 
ATOM   2502 C  C      . ILE B 1 25  ? 60.286  206.533 48.363  1.00 172.72 ? 26  ILE B C      1 
ATOM   2503 O  O      . ILE B 1 25  ? 59.351  206.173 47.649  1.00 172.64 ? 26  ILE B O      1 
ATOM   2504 C  CB     . ILE B 1 25  ? 60.550  204.857 50.240  1.00 166.14 ? 26  ILE B CB     1 
ATOM   2505 C  CG1    . ILE B 1 25  ? 60.026  205.913 51.218  1.00 164.07 ? 26  ILE B CG1    1 
ATOM   2506 C  CG2    . ILE B 1 25  ? 61.533  203.927 50.934  1.00 138.94 ? 26  ILE B CG2    1 
ATOM   2507 C  CD1    . ILE B 1 25  ? 58.620  206.405 50.915  1.00 127.09 ? 26  ILE B CD1    1 
ATOM   2508 N  N      . ASN B 1 26  ? 60.557  207.815 48.617  1.00 169.10 ? 27  ASN B N      1 
ATOM   2509 C  CA     . ASN B 1 26  ? 59.794  208.873 47.965  1.00 173.91 ? 27  ASN B CA     1 
ATOM   2510 C  C      . ASN B 1 26  ? 59.948  208.800 46.451  1.00 179.74 ? 27  ASN B C      1 
ATOM   2511 O  O      . ASN B 1 26  ? 58.962  208.885 45.709  1.00 177.14 ? 27  ASN B O      1 
ATOM   2512 C  CB     . ASN B 1 26  ? 60.242  210.239 48.483  1.00 169.18 ? 27  ASN B CB     1 
ATOM   2513 C  CG     . ASN B 1 26  ? 59.683  211.381 47.661  1.00 180.33 ? 27  ASN B CG     1 
ATOM   2514 O  OD1    . ASN B 1 26  ? 58.531  211.344 47.229  1.00 182.38 ? 27  ASN B OD1    1 
ATOM   2515 N  ND2    . ASN B 1 26  ? 60.503  212.399 47.429  1.00 174.32 ? 27  ASN B ND2    1 
ATOM   2516 N  N      . ARG B 1 27  ? 61.184  208.643 45.974  1.00 174.55 ? 28  ARG B N      1 
ATOM   2517 C  CA     . ARG B 1 27  ? 61.400  208.498 44.540  1.00 171.87 ? 28  ARG B CA     1 
ATOM   2518 C  C      . ARG B 1 27  ? 60.744  207.231 44.011  1.00 171.02 ? 28  ARG B C      1 
ATOM   2519 O  O      . ARG B 1 27  ? 60.322  207.189 42.851  1.00 165.62 ? 28  ARG B O      1 
ATOM   2520 C  CB     . ARG B 1 27  ? 62.896  208.498 44.228  1.00 157.32 ? 28  ARG B CB     1 
ATOM   2521 N  N      . VAL B 1 28  ? 60.666  206.187 44.839  1.00 166.87 ? 29  VAL B N      1 
ATOM   2522 C  CA     . VAL B 1 28  ? 59.985  204.961 44.433  1.00 173.02 ? 29  VAL B CA     1 
ATOM   2523 C  C      . VAL B 1 28  ? 58.498  205.222 44.220  1.00 173.82 ? 29  VAL B C      1 
ATOM   2524 O  O      . VAL B 1 28  ? 57.926  204.843 43.191  1.00 167.51 ? 29  VAL B O      1 
ATOM   2525 C  CB     . VAL B 1 28  ? 60.215  203.851 45.473  1.00 164.57 ? 29  VAL B CB     1 
ATOM   2526 C  CG1    . VAL B 1 28  ? 59.380  202.623 45.135  1.00 133.25 ? 29  VAL B CG1    1 
ATOM   2527 C  CG2    . VAL B 1 28  ? 61.687  203.499 45.553  1.00 156.81 ? 29  VAL B CG2    1 
ATOM   2528 N  N      . VAL B 1 29  ? 57.848  205.867 45.192  1.00 172.65 ? 30  VAL B N      1 
ATOM   2529 C  CA     . VAL B 1 29  ? 56.426  206.175 45.056  1.00 164.69 ? 30  VAL B CA     1 
ATOM   2530 C  C      . VAL B 1 29  ? 56.195  207.102 43.871  1.00 170.56 ? 30  VAL B C      1 
ATOM   2531 O  O      . VAL B 1 29  ? 55.183  206.994 43.167  1.00 174.71 ? 30  VAL B O      1 
ATOM   2532 C  CB     . VAL B 1 29  ? 55.877  206.775 46.363  1.00 166.38 ? 30  VAL B CB     1 
ATOM   2533 C  CG1    . VAL B 1 29  ? 54.432  207.215 46.177  1.00 158.99 ? 30  VAL B CG1    1 
ATOM   2534 C  CG2    . VAL B 1 29  ? 55.989  205.766 47.494  1.00 169.82 ? 30  VAL B CG2    1 
ATOM   2535 N  N      . GLN B 1 30  ? 57.127  208.027 43.631  1.00 170.26 ? 31  GLN B N      1 
ATOM   2536 C  CA     . GLN B 1 30  ? 57.036  208.874 42.447  1.00 166.64 ? 31  GLN B CA     1 
ATOM   2537 C  C      . GLN B 1 30  ? 57.136  208.045 41.175  1.00 166.20 ? 31  GLN B C      1 
ATOM   2538 O  O      . GLN B 1 30  ? 56.452  208.328 40.184  1.00 160.62 ? 31  GLN B O      1 
ATOM   2539 C  CB     . GLN B 1 30  ? 58.121  209.951 42.481  1.00 168.20 ? 31  GLN B CB     1 
ATOM   2540 C  CG     . GLN B 1 30  ? 57.897  211.015 43.543  1.00 172.39 ? 31  GLN B CG     1 
ATOM   2541 C  CD     . GLN B 1 30  ? 59.004  212.047 43.578  1.00 172.40 ? 31  GLN B CD     1 
ATOM   2542 O  OE1    . GLN B 1 30  ? 60.155  211.752 43.256  1.00 176.57 ? 31  GLN B OE1    1 
ATOM   2543 N  NE2    . GLN B 1 30  ? 58.659  213.270 43.965  1.00 159.23 ? 31  GLN B NE2    1 
ATOM   2544 N  N      . LEU B 1 31  ? 57.984  207.014 41.183  1.00 164.37 ? 32  LEU B N      1 
ATOM   2545 C  CA     . LEU B 1 31  ? 58.121  206.154 40.013  1.00 165.22 ? 32  LEU B CA     1 
ATOM   2546 C  C      . LEU B 1 31  ? 56.856  205.336 39.779  1.00 166.76 ? 32  LEU B C      1 
ATOM   2547 O  O      . LEU B 1 31  ? 56.470  205.095 38.630  1.00 159.86 ? 32  LEU B O      1 
ATOM   2548 C  CB     . LEU B 1 31  ? 59.330  205.235 40.175  1.00 158.93 ? 32  LEU B CB     1 
ATOM   2549 C  CG     . LEU B 1 31  ? 59.715  204.418 38.941  1.00 158.02 ? 32  LEU B CG     1 
ATOM   2550 C  CD1    . LEU B 1 31  ? 60.091  205.338 37.788  1.00 121.74 ? 32  LEU B CD1    1 
ATOM   2551 C  CD2    . LEU B 1 31  ? 60.846  203.459 39.265  1.00 146.04 ? 32  LEU B CD2    1 
ATOM   2552 N  N      . LEU B 1 32  ? 56.201  204.893 40.856  1.00 164.08 ? 33  LEU B N      1 
ATOM   2553 C  CA     . LEU B 1 32  ? 54.942  204.169 40.705  1.00 155.50 ? 33  LEU B CA     1 
ATOM   2554 C  C      . LEU B 1 32  ? 53.829  205.092 40.225  1.00 160.70 ? 33  LEU B C      1 
ATOM   2555 O  O      . LEU B 1 32  ? 52.967  204.678 39.441  1.00 168.19 ? 33  LEU B O      1 
ATOM   2556 C  CB     . LEU B 1 32  ? 54.553  203.496 42.020  1.00 144.48 ? 33  LEU B CB     1 
ATOM   2557 C  CG     . LEU B 1 32  ? 55.162  202.112 42.250  1.00 142.64 ? 33  LEU B CG     1 
ATOM   2558 C  CD1    . LEU B 1 32  ? 56.680  202.161 42.149  1.00 142.03 ? 33  LEU B CD1    1 
ATOM   2559 C  CD2    . LEU B 1 32  ? 54.721  201.552 43.593  1.00 136.35 ? 33  LEU B CD2    1 
ATOM   2560 N  N      . ILE B 1 33  ? 53.824  206.343 40.688  1.00 155.92 ? 34  ILE B N      1 
ATOM   2561 C  CA     . ILE B 1 33  ? 52.824  207.302 40.228  1.00 155.75 ? 34  ILE B CA     1 
ATOM   2562 C  C      . ILE B 1 33  ? 53.018  207.607 38.747  1.00 159.23 ? 34  ILE B C      1 
ATOM   2563 O  O      . ILE B 1 33  ? 52.068  207.564 37.957  1.00 161.67 ? 34  ILE B O      1 
ATOM   2564 C  CB     . ILE B 1 33  ? 52.881  208.582 41.081  1.00 154.23 ? 34  ILE B CB     1 
ATOM   2565 C  CG1    . ILE B 1 33  ? 52.450  208.278 42.516  1.00 157.07 ? 34  ILE B CG1    1 
ATOM   2566 C  CG2    . ILE B 1 33  ? 52.000  209.664 40.477  1.00 150.34 ? 34  ILE B CG2    1 
ATOM   2567 C  CD1    . ILE B 1 33  ? 52.538  209.463 43.444  1.00 158.03 ? 34  ILE B CD1    1 
ATOM   2568 N  N      . ILE B 1 34  ? 54.254  207.917 38.349  1.00 157.83 ? 35  ILE B N      1 
ATOM   2569 C  CA     . ILE B 1 34  ? 54.528  208.240 36.951  1.00 160.23 ? 35  ILE B CA     1 
ATOM   2570 C  C      . ILE B 1 34  ? 54.266  207.033 36.061  1.00 158.06 ? 35  ILE B C      1 
ATOM   2571 O  O      . ILE B 1 34  ? 53.727  207.164 34.956  1.00 162.41 ? 35  ILE B O      1 
ATOM   2572 C  CB     . ILE B 1 34  ? 55.967  208.761 36.790  1.00 159.70 ? 35  ILE B CB     1 
ATOM   2573 C  CG1    . ILE B 1 34  ? 56.143  210.081 37.543  1.00 162.68 ? 35  ILE B CG1    1 
ATOM   2574 C  CG2    . ILE B 1 34  ? 56.313  208.924 35.316  1.00 138.20 ? 35  ILE B CG2    1 
ATOM   2575 C  CD1    . ILE B 1 34  ? 55.363  211.229 36.940  1.00 141.19 ? 35  ILE B CD1    1 
ATOM   2576 N  N      . SER B 1 35  ? 54.655  205.842 36.517  1.00 159.49 ? 36  SER B N      1 
ATOM   2577 C  CA     . SER B 1 35  ? 54.453  204.648 35.704  1.00 161.49 ? 36  SER B CA     1 
ATOM   2578 C  C      . SER B 1 35  ? 52.972  204.314 35.569  1.00 159.82 ? 36  SER B C      1 
ATOM   2579 O  O      . SER B 1 35  ? 52.506  203.975 34.476  1.00 162.08 ? 36  SER B O      1 
ATOM   2580 C  CB     . SER B 1 35  ? 55.223  203.468 36.298  1.00 147.87 ? 36  SER B CB     1 
ATOM   2581 O  OG     . SER B 1 35  ? 54.750  203.153 37.595  1.00 167.14 ? 36  SER B OG     1 
ATOM   2582 N  N      . TYR B 1 36  ? 52.217  204.394 36.666  1.00 150.95 ? 37  TYR B N      1 
ATOM   2583 C  CA     . TYR B 1 36  ? 50.791  204.090 36.599  1.00 138.41 ? 37  TYR B CA     1 
ATOM   2584 C  C      . TYR B 1 36  ? 50.043  205.114 35.752  1.00 153.54 ? 37  TYR B C      1 
ATOM   2585 O  O      . TYR B 1 36  ? 49.379  204.759 34.771  1.00 166.13 ? 37  TYR B O      1 
ATOM   2586 C  CB     . TYR B 1 36  ? 50.190  204.021 38.003  1.00 148.79 ? 37  TYR B CB     1 
ATOM   2587 C  CG     . TYR B 1 36  ? 48.677  203.956 37.983  1.00 157.79 ? 37  TYR B CG     1 
ATOM   2588 C  CD1    . TYR B 1 36  ? 48.015  202.746 37.819  1.00 155.61 ? 37  TYR B CD1    1 
ATOM   2589 C  CD2    . TYR B 1 36  ? 47.912  205.108 38.116  1.00 158.30 ? 37  TYR B CD2    1 
ATOM   2590 C  CE1    . TYR B 1 36  ? 46.630  202.685 37.792  1.00 155.46 ? 37  TYR B CE1    1 
ATOM   2591 C  CE2    . TYR B 1 36  ? 46.529  205.057 38.091  1.00 158.36 ? 37  TYR B CE2    1 
ATOM   2592 C  CZ     . TYR B 1 36  ? 45.893  203.844 37.929  1.00 160.54 ? 37  TYR B CZ     1 
ATOM   2593 O  OH     . TYR B 1 36  ? 44.516  203.793 37.904  1.00 151.72 ? 37  TYR B OH     1 
ATOM   2594 N  N      . PHE B 1 37  ? 50.138  206.397 36.114  1.00 154.73 ? 38  PHE B N      1 
ATOM   2595 C  CA     . PHE B 1 37  ? 49.324  207.402 35.435  1.00 159.07 ? 38  PHE B CA     1 
ATOM   2596 C  C      . PHE B 1 37  ? 49.819  207.683 34.022  1.00 165.19 ? 38  PHE B C      1 
ATOM   2597 O  O      . PHE B 1 37  ? 49.019  208.038 33.149  1.00 170.32 ? 38  PHE B O      1 
ATOM   2598 C  CB     . PHE B 1 37  ? 49.274  208.698 36.247  1.00 158.63 ? 38  PHE B CB     1 
ATOM   2599 C  CG     . PHE B 1 37  ? 48.286  208.665 37.381  1.00 167.30 ? 38  PHE B CG     1 
ATOM   2600 C  CD1    . PHE B 1 37  ? 46.954  208.977 37.157  1.00 166.48 ? 38  PHE B CD1    1 
ATOM   2601 C  CD2    . PHE B 1 37  ? 48.684  208.336 38.667  1.00 164.48 ? 38  PHE B CD2    1 
ATOM   2602 C  CE1    . PHE B 1 37  ? 46.034  208.952 38.192  1.00 170.08 ? 38  PHE B CE1    1 
ATOM   2603 C  CE2    . PHE B 1 37  ? 47.769  208.311 39.707  1.00 161.16 ? 38  PHE B CE2    1 
ATOM   2604 C  CZ     . PHE B 1 37  ? 46.442  208.620 39.468  1.00 165.63 ? 38  PHE B CZ     1 
ATOM   2605 N  N      . VAL B 1 38  ? 51.122  207.540 33.775  1.00 169.47 ? 39  VAL B N      1 
ATOM   2606 C  CA     . VAL B 1 38  ? 51.670  207.750 32.438  1.00 176.51 ? 39  VAL B CA     1 
ATOM   2607 C  C      . VAL B 1 38  ? 51.891  206.446 31.682  1.00 171.62 ? 39  VAL B C      1 
ATOM   2608 O  O      . VAL B 1 38  ? 52.113  206.482 30.461  1.00 174.89 ? 39  VAL B O      1 
ATOM   2609 C  CB     . VAL B 1 38  ? 52.989  208.552 32.496  1.00 176.09 ? 39  VAL B CB     1 
ATOM   2610 C  CG1    . VAL B 1 38  ? 53.489  208.860 31.091  1.00 160.88 ? 39  VAL B CG1    1 
ATOM   2611 C  CG2    . VAL B 1 38  ? 52.793  209.835 33.289  1.00 170.92 ? 39  VAL B CG2    1 
ATOM   2612 N  N      . GLY B 1 39  ? 51.830  205.302 32.357  1.00 165.47 ? 40  GLY B N      1 
ATOM   2613 C  CA     . GLY B 1 39  ? 52.014  204.026 31.695  1.00 164.86 ? 40  GLY B CA     1 
ATOM   2614 C  C      . GLY B 1 39  ? 50.717  203.298 31.408  1.00 169.65 ? 40  GLY B C      1 
ATOM   2615 O  O      . GLY B 1 39  ? 50.242  203.285 30.269  1.00 175.54 ? 40  GLY B O      1 
ATOM   2616 N  N      . TRP B 1 40  ? 50.132  202.688 32.439  1.00 168.00 ? 41  TRP B N      1 
ATOM   2617 C  CA     . TRP B 1 40  ? 48.912  201.909 32.244  1.00 162.30 ? 41  TRP B CA     1 
ATOM   2618 C  C      . TRP B 1 40  ? 47.735  202.799 31.856  1.00 159.07 ? 41  TRP B C      1 
ATOM   2619 O  O      . TRP B 1 40  ? 47.019  202.510 30.891  1.00 176.73 ? 41  TRP B O      1 
ATOM   2620 C  CB     . TRP B 1 40  ? 48.598  201.111 33.512  1.00 158.84 ? 41  TRP B CB     1 
ATOM   2621 C  CG     . TRP B 1 40  ? 47.501  200.098 33.346  1.00 163.40 ? 41  TRP B CG     1 
ATOM   2622 C  CD1    . TRP B 1 40  ? 47.607  198.866 32.768  1.00 160.71 ? 41  TRP B CD1    1 
ATOM   2623 C  CD2    . TRP B 1 40  ? 46.137  200.220 33.782  1.00 172.57 ? 41  TRP B CD2    1 
ATOM   2624 N  NE1    . TRP B 1 40  ? 46.396  198.218 32.806  1.00 165.76 ? 41  TRP B NE1    1 
ATOM   2625 C  CE2    . TRP B 1 40  ? 45.477  199.026 33.424  1.00 179.56 ? 41  TRP B CE2    1 
ATOM   2626 C  CE3    . TRP B 1 40  ? 45.411  201.222 34.435  1.00 161.97 ? 41  TRP B CE3    1 
ATOM   2627 C  CZ2    . TRP B 1 40  ? 44.125  198.807 33.697  1.00 170.50 ? 41  TRP B CZ2    1 
ATOM   2628 C  CZ3    . TRP B 1 40  ? 44.066  201.002 34.705  1.00 166.39 ? 41  TRP B CZ3    1 
ATOM   2629 C  CH2    . TRP B 1 40  ? 43.439  199.804 34.335  1.00 163.86 ? 41  TRP B CH2    1 
ATOM   2630 N  N      . VAL B 1 41  ? 47.517  203.888 32.596  1.00 156.05 ? 42  VAL B N      1 
ATOM   2631 C  CA     . VAL B 1 41  ? 46.317  204.694 32.385  1.00 158.83 ? 42  VAL B CA     1 
ATOM   2632 C  C      . VAL B 1 41  ? 46.382  205.434 31.054  1.00 158.04 ? 42  VAL B C      1 
ATOM   2633 O  O      . VAL B 1 41  ? 45.386  205.511 30.325  1.00 166.36 ? 42  VAL B O      1 
ATOM   2634 C  CB     . VAL B 1 41  ? 46.109  205.668 33.560  1.00 153.70 ? 42  VAL B CB     1 
ATOM   2635 C  CG1    . VAL B 1 41  ? 44.892  206.548 33.309  1.00 118.84 ? 42  VAL B CG1    1 
ATOM   2636 C  CG2    . VAL B 1 41  ? 45.949  204.897 34.859  1.00 153.70 ? 42  VAL B CG2    1 
ATOM   2637 N  N      . PHE B 1 42  ? 47.539  205.999 30.718  1.00 154.52 ? 43  PHE B N      1 
ATOM   2638 C  CA     . PHE B 1 42  ? 47.630  206.812 29.511  1.00 158.78 ? 43  PHE B CA     1 
ATOM   2639 C  C      . PHE B 1 42  ? 47.969  205.995 28.268  1.00 165.94 ? 43  PHE B C      1 
ATOM   2640 O  O      . PHE B 1 42  ? 47.413  206.252 27.194  1.00 168.69 ? 43  PHE B O      1 
ATOM   2641 C  CB     . PHE B 1 42  ? 48.656  207.931 29.706  1.00 154.01 ? 43  PHE B CB     1 
ATOM   2642 C  CG     . PHE B 1 42  ? 48.535  209.044 28.701  1.00 155.05 ? 43  PHE B CG     1 
ATOM   2643 C  CD1    . PHE B 1 42  ? 47.489  209.953 28.783  1.00 157.40 ? 43  PHE B CD1    1 
ATOM   2644 C  CD2    . PHE B 1 42  ? 49.465  209.191 27.686  1.00 144.74 ? 43  PHE B CD2    1 
ATOM   2645 C  CE1    . PHE B 1 42  ? 47.367  210.982 27.864  1.00 147.04 ? 43  PHE B CE1    1 
ATOM   2646 C  CE2    . PHE B 1 42  ? 49.351  210.221 26.765  1.00 150.11 ? 43  PHE B CE2    1 
ATOM   2647 C  CZ     . PHE B 1 42  ? 48.299  211.117 26.855  1.00 138.42 ? 43  PHE B CZ     1 
ATOM   2648 N  N      . LEU B 1 43  ? 48.870  205.017 28.383  1.00 172.96 ? 44  LEU B N      1 
ATOM   2649 C  CA     . LEU B 1 43  ? 49.342  204.278 27.214  1.00 169.88 ? 44  LEU B CA     1 
ATOM   2650 C  C      . LEU B 1 43  ? 48.556  202.987 26.991  1.00 164.68 ? 44  LEU B C      1 
ATOM   2651 O  O      . LEU B 1 43  ? 47.874  202.837 25.972  1.00 164.20 ? 44  LEU B O      1 
ATOM   2652 C  CB     . LEU B 1 43  ? 50.838  203.970 27.354  1.00 170.79 ? 44  LEU B CB     1 
ATOM   2653 C  CG     . LEU B 1 43  ? 51.770  205.165 27.569  1.00 177.59 ? 44  LEU B CG     1 
ATOM   2654 C  CD1    . LEU B 1 43  ? 53.219  204.765 27.334  1.00 164.75 ? 44  LEU B CD1    1 
ATOM   2655 C  CD2    . LEU B 1 43  ? 51.376  206.327 26.668  1.00 165.88 ? 44  LEU B CD2    1 
ATOM   2656 N  N      . HIS B 1 44  ? 48.642  202.051 27.939  1.00 164.80 ? 45  HIS B N      1 
ATOM   2657 C  CA     . HIS B 1 44  ? 47.986  200.759 27.762  1.00 163.00 ? 45  HIS B CA     1 
ATOM   2658 C  C      . HIS B 1 44  ? 46.482  200.920 27.574  1.00 157.67 ? 45  HIS B C      1 
ATOM   2659 O  O      . HIS B 1 44  ? 45.863  200.173 26.808  1.00 169.93 ? 45  HIS B O      1 
ATOM   2660 C  CB     . HIS B 1 44  ? 48.289  199.852 28.957  1.00 171.46 ? 45  HIS B CB     1 
ATOM   2661 C  CG     . HIS B 1 44  ? 47.716  198.474 28.835  1.00 171.56 ? 45  HIS B CG     1 
ATOM   2662 N  ND1    . HIS B 1 44  ? 46.373  198.206 28.992  1.00 171.56 ? 45  HIS B ND1    1 
ATOM   2663 C  CD2    . HIS B 1 44  ? 48.308  197.284 28.575  1.00 172.59 ? 45  HIS B CD2    1 
ATOM   2664 C  CE1    . HIS B 1 44  ? 46.162  196.912 28.830  1.00 176.21 ? 45  HIS B CE1    1 
ATOM   2665 N  NE2    . HIS B 1 44  ? 47.320  196.330 28.577  1.00 186.05 ? 45  HIS B NE2    1 
ATOM   2666 N  N      . GLU B 1 45  ? 45.876  201.888 28.258  1.00 152.87 ? 46  GLU B N      1 
ATOM   2667 C  CA     . GLU B 1 45  ? 44.445  202.140 28.144  1.00 146.54 ? 46  GLU B CA     1 
ATOM   2668 C  C      . GLU B 1 45  ? 44.094  203.115 27.029  1.00 142.86 ? 46  GLU B C      1 
ATOM   2669 O  O      . GLU B 1 45  ? 42.912  203.439 26.864  1.00 151.43 ? 46  GLU B O      1 
ATOM   2670 C  CB     . GLU B 1 45  ? 43.893  202.678 29.471  1.00 157.72 ? 46  GLU B CB     1 
ATOM   2671 C  CG     . GLU B 1 45  ? 43.820  201.662 30.601  1.00 158.40 ? 46  GLU B CG     1 
ATOM   2672 C  CD     . GLU B 1 45  ? 43.074  200.405 30.210  1.00 159.17 ? 46  GLU B CD     1 
ATOM   2673 O  OE1    . GLU B 1 45  ? 43.596  199.630 29.381  1.00 156.38 ? 46  GLU B OE1    1 
ATOM   2674 O  OE2    . GLU B 1 45  ? 41.957  200.198 30.730  1.00 159.30 ? 46  GLU B OE2    1 
ATOM   2675 N  N      . LYS B 1 46  ? 45.076  203.574 26.255  1.00 137.59 ? 47  LYS B N      1 
ATOM   2676 C  CA     . LYS B 1 46  ? 44.835  204.460 25.116  1.00 147.71 ? 47  LYS B CA     1 
ATOM   2677 C  C      . LYS B 1 46  ? 43.878  205.592 25.491  1.00 156.78 ? 47  LYS B C      1 
ATOM   2678 O  O      . LYS B 1 46  ? 42.897  205.871 24.797  1.00 146.48 ? 47  LYS B O      1 
ATOM   2679 C  CB     . LYS B 1 46  ? 44.312  203.672 23.913  1.00 136.80 ? 47  LYS B CB     1 
ATOM   2680 N  N      . ALA B 1 47  ? 44.174  206.254 26.615  1.00 160.63 ? 48  ALA B N      1 
ATOM   2681 C  CA     . ALA B 1 47  ? 43.349  207.378 27.046  1.00 156.52 ? 48  ALA B CA     1 
ATOM   2682 C  C      . ALA B 1 47  ? 43.393  208.520 26.040  1.00 148.58 ? 48  ALA B C      1 
ATOM   2683 O  O      . ALA B 1 47  ? 42.445  209.309 25.951  1.00 141.44 ? 48  ALA B O      1 
ATOM   2684 C  CB     . ALA B 1 47  ? 43.796  207.863 28.426  1.00 141.50 ? 48  ALA B CB     1 
ATOM   2685 N  N      . TYR B 1 48  ? 44.479  208.621 25.272  1.00 136.03 ? 49  TYR B N      1 
ATOM   2686 C  CA     . TYR B 1 48  ? 44.589  209.617 24.215  1.00 143.73 ? 49  TYR B CA     1 
ATOM   2687 C  C      . TYR B 1 48  ? 43.632  209.351 23.064  1.00 154.86 ? 49  TYR B C      1 
ATOM   2688 O  O      . TYR B 1 48  ? 43.554  210.167 22.139  1.00 154.27 ? 49  TYR B O      1 
ATOM   2689 C  CB     . TYR B 1 48  ? 46.021  209.644 23.685  1.00 141.48 ? 49  TYR B CB     1 
ATOM   2690 C  CG     . TYR B 1 48  ? 46.483  208.308 23.147  1.00 126.26 ? 49  TYR B CG     1 
ATOM   2691 C  CD1    . TYR B 1 48  ? 47.015  207.344 23.994  1.00 132.16 ? 49  TYR B CD1    1 
ATOM   2692 C  CD2    . TYR B 1 48  ? 46.390  208.011 21.794  1.00 125.60 ? 49  TYR B CD2    1 
ATOM   2693 C  CE1    . TYR B 1 48  ? 47.439  206.121 23.510  1.00 135.08 ? 49  TYR B CE1    1 
ATOM   2694 C  CE2    . TYR B 1 48  ? 46.813  206.790 21.300  1.00 141.74 ? 49  TYR B CE2    1 
ATOM   2695 C  CZ     . TYR B 1 48  ? 47.337  205.849 22.164  1.00 138.83 ? 49  TYR B CZ     1 
ATOM   2696 O  OH     . TYR B 1 48  ? 47.760  204.632 21.683  1.00 131.67 ? 49  TYR B OH     1 
ATOM   2697 N  N      . GLN B 1 49  ? 42.909  208.238 23.103  1.00 152.17 ? 50  GLN B N      1 
ATOM   2698 C  CA     . GLN B 1 49  ? 42.088  207.777 21.997  1.00 136.58 ? 50  GLN B CA     1 
ATOM   2699 C  C      . GLN B 1 49  ? 40.618  207.995 22.321  1.00 135.85 ? 50  GLN B C      1 
ATOM   2700 O  O      . GLN B 1 49  ? 40.196  207.832 23.471  1.00 138.43 ? 50  GLN B O      1 
ATOM   2701 C  CB     . GLN B 1 49  ? 42.346  206.291 21.729  1.00 130.79 ? 50  GLN B CB     1 
ATOM   2702 C  CG     . GLN B 1 49  ? 42.447  205.908 20.269  1.00 134.27 ? 50  GLN B CG     1 
ATOM   2703 C  CD     . GLN B 1 49  ? 43.095  204.550 20.073  1.00 139.87 ? 50  GLN B CD     1 
ATOM   2704 O  OE1    . GLN B 1 49  ? 42.603  203.538 20.571  1.00 137.89 ? 50  GLN B OE1    1 
ATOM   2705 N  NE2    . GLN B 1 49  ? 44.206  204.524 19.349  1.00 144.20 ? 50  GLN B NE2    1 
ATOM   2706 N  N      . VAL B 1 50  ? 39.843  208.366 21.311  1.00 124.44 ? 51  VAL B N      1 
ATOM   2707 C  CA     . VAL B 1 50  ? 38.390  208.308 21.399  1.00 135.63 ? 51  VAL B CA     1 
ATOM   2708 C  C      . VAL B 1 50  ? 37.958  206.909 20.991  1.00 145.74 ? 51  VAL B C      1 
ATOM   2709 O  O      . VAL B 1 50  ? 38.461  206.354 20.003  1.00 151.18 ? 51  VAL B O      1 
ATOM   2710 C  CB     . VAL B 1 50  ? 37.732  209.377 20.512  1.00 124.57 ? 51  VAL B CB     1 
ATOM   2711 C  CG1    . VAL B 1 50  ? 37.925  210.758 21.114  1.00 144.52 ? 51  VAL B CG1    1 
ATOM   2712 C  CG2    . VAL B 1 50  ? 38.303  209.327 19.105  1.00 139.73 ? 51  VAL B CG2    1 
ATOM   2713 N  N      . ARG B 1 51  ? 37.044  206.329 21.762  1.00 136.62 ? 52  ARG B N      1 
ATOM   2714 C  CA     . ARG B 1 51  ? 36.612  204.952 21.575  1.00 131.66 ? 52  ARG B CA     1 
ATOM   2715 C  C      . ARG B 1 51  ? 35.149  204.926 21.156  1.00 141.36 ? 52  ARG B C      1 
ATOM   2716 O  O      . ARG B 1 51  ? 34.309  205.595 21.767  1.00 147.86 ? 52  ARG B O      1 
ATOM   2717 C  CB     . ARG B 1 51  ? 36.816  204.138 22.857  1.00 94.74  ? 52  ARG B CB     1 
ATOM   2718 N  N      . ASP B 1 52  ? 34.853  204.154 20.117  1.00 136.73 ? 53  ASP B N      1 
ATOM   2719 C  CA     . ASP B 1 52  ? 33.491  203.885 19.675  1.00 142.13 ? 53  ASP B CA     1 
ATOM   2720 C  C      . ASP B 1 52  ? 33.182  202.428 19.993  1.00 135.34 ? 53  ASP B C      1 
ATOM   2721 O  O      . ASP B 1 52  ? 33.820  201.520 19.447  1.00 127.06 ? 53  ASP B O      1 
ATOM   2722 C  CB     . ASP B 1 52  ? 33.327  204.171 18.184  1.00 143.35 ? 53  ASP B CB     1 
ATOM   2723 C  CG     . ASP B 1 52  ? 31.883  204.080 17.728  1.00 137.26 ? 53  ASP B CG     1 
ATOM   2724 O  OD1    . ASP B 1 52  ? 31.023  203.673 18.539  1.00 128.20 ? 53  ASP B OD1    1 
ATOM   2725 O  OD2    . ASP B 1 52  ? 31.607  204.411 16.555  1.00 123.78 ? 53  ASP B OD2    1 
ATOM   2726 N  N      . THR B 1 53  ? 32.229  202.211 20.900  1.00 138.26 ? 54  THR B N      1 
ATOM   2727 C  CA     . THR B 1 53  ? 31.772  200.874 21.248  1.00 143.77 ? 54  THR B CA     1 
ATOM   2728 C  C      . THR B 1 53  ? 30.411  200.532 20.652  1.00 125.59 ? 54  THR B C      1 
ATOM   2729 O  O      . THR B 1 53  ? 29.984  199.377 20.752  1.00 124.30 ? 54  THR B O      1 
ATOM   2730 C  CB     . THR B 1 53  ? 31.718  200.708 22.775  1.00 137.30 ? 54  THR B CB     1 
ATOM   2731 O  OG1    . THR B 1 53  ? 30.960  201.780 23.351  1.00 137.60 ? 54  THR B OG1    1 
ATOM   2732 C  CG2    . THR B 1 53  ? 33.122  200.708 23.363  1.00 112.31 ? 54  THR B CG2    1 
ATOM   2733 N  N      . ALA B 1 54  ? 29.727  201.497 20.040  1.00 106.75 ? 55  ALA B N      1 
ATOM   2734 C  CA     . ALA B 1 54  ? 28.411  201.269 19.441  1.00 108.24 ? 55  ALA B CA     1 
ATOM   2735 C  C      . ALA B 1 54  ? 28.549  200.786 17.994  1.00 121.94 ? 55  ALA B C      1 
ATOM   2736 O  O      . ALA B 1 54  ? 28.091  201.418 17.043  1.00 129.47 ? 55  ALA B O      1 
ATOM   2737 C  CB     . ALA B 1 54  ? 27.567  202.535 19.525  1.00 134.81 ? 55  ALA B CB     1 
ATOM   2738 N  N      . ILE B 1 55  ? 29.203  199.631 17.846  1.00 116.33 ? 56  ILE B N      1 
ATOM   2739 C  CA     . ILE B 1 55  ? 29.415  199.046 16.527  1.00 103.59 ? 56  ILE B CA     1 
ATOM   2740 C  C      . ILE B 1 55  ? 28.081  198.693 15.879  1.00 92.46  ? 56  ILE B C      1 
ATOM   2741 O  O      . ILE B 1 55  ? 27.163  198.184 16.535  1.00 112.24 ? 56  ILE B O      1 
ATOM   2742 C  CB     . ILE B 1 55  ? 30.320  197.808 16.644  1.00 98.22  ? 56  ILE B CB     1 
ATOM   2743 C  CG1    . ILE B 1 55  ? 30.560  197.181 15.270  1.00 98.88  ? 56  ILE B CG1    1 
ATOM   2744 C  CG2    . ILE B 1 55  ? 29.716  196.793 17.602  1.00 115.59 ? 56  ILE B CG2    1 
ATOM   2745 C  CD1    . ILE B 1 55  ? 31.611  196.091 15.282  1.00 100.73 ? 56  ILE B CD1    1 
ATOM   2746 N  N      . GLU B 1 56  ? 27.967  198.967 14.580  1.00 81.53  ? 57  GLU B N      1 
ATOM   2747 C  CA     . GLU B 1 56  ? 26.777  198.634 13.800  1.00 94.51  ? 57  GLU B CA     1 
ATOM   2748 C  C      . GLU B 1 56  ? 27.109  197.496 12.842  1.00 104.98 ? 57  GLU B C      1 
ATOM   2749 O  O      . GLU B 1 56  ? 28.033  197.614 12.030  1.00 118.38 ? 57  GLU B O      1 
ATOM   2750 C  CB     . GLU B 1 56  ? 26.245  199.847 13.035  1.00 110.99 ? 57  GLU B CB     1 
ATOM   2751 C  CG     . GLU B 1 56  ? 25.488  200.843 13.905  1.00 130.43 ? 57  GLU B CG     1 
ATOM   2752 C  CD     . GLU B 1 56  ? 24.846  201.959 13.100  1.00 136.67 ? 57  GLU B CD     1 
ATOM   2753 O  OE1    . GLU B 1 56  ? 24.723  201.811 11.864  1.00 106.20 ? 57  GLU B OE1    1 
ATOM   2754 O  OE2    . GLU B 1 56  ? 24.450  202.978 13.706  1.00 134.74 ? 57  GLU B OE2    1 
ATOM   2755 N  N      . SER B 1 57  ? 26.359  196.397 12.937  1.00 101.50 ? 58  SER B N      1 
ATOM   2756 C  CA     . SER B 1 57  ? 26.645  195.187 12.180  1.00 86.25  ? 58  SER B CA     1 
ATOM   2757 C  C      . SER B 1 57  ? 25.431  194.754 11.368  1.00 80.78  ? 58  SER B C      1 
ATOM   2758 O  O      . SER B 1 57  ? 24.285  195.050 11.715  1.00 102.59 ? 58  SER B O      1 
ATOM   2759 C  CB     . SER B 1 57  ? 27.079  194.036 13.099  1.00 82.11  ? 58  SER B CB     1 
ATOM   2760 O  OG     . SER B 1 57  ? 27.038  192.793 12.416  1.00 80.44  ? 58  SER B OG     1 
ATOM   2761 N  N      . SER B 1 58  ? 25.708  194.050 10.274  1.00 75.16  ? 59  SER B N      1 
ATOM   2762 C  CA     . SER B 1 58  ? 24.699  193.409 9.446   1.00 79.14  ? 59  SER B CA     1 
ATOM   2763 C  C      . SER B 1 58  ? 25.238  192.049 9.034   1.00 79.60  ? 59  SER B C      1 
ATOM   2764 O  O      . SER B 1 58  ? 26.427  191.912 8.731   1.00 70.72  ? 59  SER B O      1 
ATOM   2765 C  CB     . SER B 1 58  ? 24.360  194.245 8.204   1.00 87.85  ? 59  SER B CB     1 
ATOM   2766 O  OG     . SER B 1 58  ? 23.734  193.451 7.208   1.00 102.66 ? 59  SER B OG     1 
ATOM   2767 N  N      . VAL B 1 59  ? 24.364  191.048 9.024   1.00 73.67  ? 60  VAL B N      1 
ATOM   2768 C  CA     . VAL B 1 59  ? 24.750  189.682 8.702   1.00 65.60  ? 60  VAL B CA     1 
ATOM   2769 C  C      . VAL B 1 59  ? 23.764  189.100 7.703   1.00 67.24  ? 60  VAL B C      1 
ATOM   2770 O  O      . VAL B 1 59  ? 22.550  189.299 7.822   1.00 77.47  ? 60  VAL B O      1 
ATOM   2771 C  CB     . VAL B 1 59  ? 24.819  188.795 9.961   1.00 62.64  ? 60  VAL B CB     1 
ATOM   2772 C  CG1    . VAL B 1 59  ? 24.990  187.337 9.570   1.00 54.18  ? 60  VAL B CG1    1 
ATOM   2773 C  CG2    . VAL B 1 59  ? 25.956  189.244 10.858  1.00 61.96  ? 60  VAL B CG2    1 
ATOM   2774 N  N      . VAL B 1 60  ? 24.294  188.377 6.722   1.00 64.78  ? 61  VAL B N      1 
ATOM   2775 C  CA     . VAL B 1 60  ? 23.496  187.613 5.775   1.00 58.54  ? 61  VAL B CA     1 
ATOM   2776 C  C      . VAL B 1 60  ? 24.109  186.228 5.679   1.00 66.78  ? 61  VAL B C      1 
ATOM   2777 O  O      . VAL B 1 60  ? 25.335  186.085 5.642   1.00 75.06  ? 61  VAL B O      1 
ATOM   2778 C  CB     . VAL B 1 60  ? 23.441  188.284 4.388   1.00 48.34  ? 61  VAL B CB     1 
ATOM   2779 C  CG1    . VAL B 1 60  ? 22.694  187.402 3.410   1.00 59.62  ? 61  VAL B CG1    1 
ATOM   2780 C  CG2    . VAL B 1 60  ? 22.778  189.637 4.490   1.00 57.93  ? 61  VAL B CG2    1 
ATOM   2781 N  N      . THR B 1 61  ? 23.265  185.205 5.648   1.00 59.96  ? 62  THR B N      1 
ATOM   2782 C  CA     . THR B 1 61  ? 23.744  183.834 5.652   1.00 68.08  ? 62  THR B CA     1 
ATOM   2783 C  C      . THR B 1 61  ? 23.165  183.082 4.468   1.00 67.58  ? 62  THR B C      1 
ATOM   2784 O  O      . THR B 1 61  ? 22.098  183.424 3.950   1.00 64.52  ? 62  THR B O      1 
ATOM   2785 C  CB     . THR B 1 61  ? 23.375  183.106 6.948   1.00 69.62  ? 62  THR B CB     1 
ATOM   2786 O  OG1    . THR B 1 61  ? 21.959  182.902 6.993   1.00 85.56  ? 62  THR B OG1    1 
ATOM   2787 C  CG2    . THR B 1 61  ? 23.809  183.913 8.154   1.00 62.16  ? 62  THR B CG2    1 
ATOM   2788 N  N      . LYS B 1 62  ? 23.892  182.056 4.041   1.00 65.63  ? 63  LYS B N      1 
ATOM   2789 C  CA     . LYS B 1 62  ? 23.395  181.145 3.018   1.00 66.24  ? 63  LYS B CA     1 
ATOM   2790 C  C      . LYS B 1 62  ? 23.998  179.780 3.296   1.00 71.87  ? 63  LYS B C      1 
ATOM   2791 O  O      . LYS B 1 62  ? 25.223  179.660 3.379   1.00 77.38  ? 63  LYS B O      1 
ATOM   2792 C  CB     . LYS B 1 62  ? 23.776  181.637 1.620   1.00 61.49  ? 63  LYS B CB     1 
ATOM   2793 C  CG     . LYS B 1 62  ? 22.969  181.053 0.487   1.00 69.26  ? 63  LYS B CG     1 
ATOM   2794 C  CD     . LYS B 1 62  ? 22.716  182.115 -0.569  1.00 71.74  ? 63  LYS B CD     1 
ATOM   2795 C  CE     . LYS B 1 62  ? 22.452  181.510 -1.930  1.00 72.50  ? 63  LYS B CE     1 
ATOM   2796 N  NZ     . LYS B 1 62  ? 22.430  182.550 -2.993  1.00 78.11  ? 63  LYS B NZ     1 
ATOM   2797 N  N      . VAL B 1 63  ? 23.156  178.765 3.452   1.00 63.39  ? 64  VAL B N      1 
ATOM   2798 C  CA     . VAL B 1 63  ? 23.630  177.415 3.732   1.00 70.34  ? 64  VAL B CA     1 
ATOM   2799 C  C      . VAL B 1 63  ? 23.598  176.610 2.443   1.00 75.90  ? 64  VAL B C      1 
ATOM   2800 O  O      . VAL B 1 63  ? 22.718  176.791 1.593   1.00 80.54  ? 64  VAL B O      1 
ATOM   2801 C  CB     . VAL B 1 63  ? 22.796  176.728 4.834   1.00 66.71  ? 64  VAL B CB     1 
ATOM   2802 C  CG1    . VAL B 1 63  ? 23.210  175.278 4.982   1.00 72.09  ? 64  VAL B CG1    1 
ATOM   2803 C  CG2    . VAL B 1 63  ? 22.963  177.452 6.152   1.00 73.84  ? 64  VAL B CG2    1 
ATOM   2804 N  N      . LYS B 1 64  ? 24.575  175.720 2.283   1.00 69.23  ? 65  LYS B N      1 
ATOM   2805 C  CA     . LYS B 1 64  ? 24.632  174.843 1.123   1.00 71.22  ? 65  LYS B CA     1 
ATOM   2806 C  C      . LYS B 1 64  ? 24.930  173.421 1.569   1.00 75.65  ? 65  LYS B C      1 
ATOM   2807 O  O      . LYS B 1 64  ? 25.718  173.202 2.495   1.00 78.25  ? 65  LYS B O      1 
ATOM   2808 C  CB     . LYS B 1 64  ? 25.686  175.308 0.112   1.00 61.29  ? 65  LYS B CB     1 
ATOM   2809 C  CG     . LYS B 1 64  ? 25.400  176.677 -0.486  1.00 74.53  ? 65  LYS B CG     1 
ATOM   2810 C  CD     . LYS B 1 64  ? 25.622  176.691 -1.986  1.00 60.87  ? 65  LYS B CD     1 
ATOM   2811 C  CE     . LYS B 1 64  ? 25.322  178.058 -2.585  1.00 77.30  ? 65  LYS B CE     1 
ATOM   2812 N  NZ     . LYS B 1 64  ? 23.914  178.160 -3.068  1.00 97.40  ? 65  LYS B NZ     1 
ATOM   2813 N  N      . GLY B 1 65  ? 24.285  172.470 0.919   1.00 85.37  ? 66  GLY B N      1 
ATOM   2814 C  CA     . GLY B 1 65  ? 24.464  171.060 1.202   1.00 74.72  ? 66  GLY B CA     1 
ATOM   2815 C  C      . GLY B 1 65  ? 23.207  170.284 0.876   1.00 79.65  ? 66  GLY B C      1 
ATOM   2816 O  O      . GLY B 1 65  ? 22.099  170.815 0.835   1.00 90.37  ? 66  GLY B O      1 
ATOM   2817 N  N      . SER B 1 66  ? 23.390  168.989 0.629   1.00 72.38  ? 67  SER B N      1 
ATOM   2818 C  CA     . SER B 1 66  ? 22.279  168.085 0.373   1.00 81.84  ? 67  SER B CA     1 
ATOM   2819 C  C      . SER B 1 66  ? 22.497  166.808 1.172   1.00 85.71  ? 67  SER B C      1 
ATOM   2820 O  O      . SER B 1 66  ? 23.635  166.390 1.398   1.00 79.36  ? 67  SER B O      1 
ATOM   2821 C  CB     . SER B 1 66  ? 22.136  167.773 -1.122  1.00 87.88  ? 67  SER B CB     1 
ATOM   2822 O  OG     . SER B 1 66  ? 21.861  168.955 -1.852  1.00 105.65 ? 67  SER B OG     1 
ATOM   2823 N  N      . GLY B 1 67  ? 21.392  166.184 1.594   1.00 93.55  ? 68  GLY B N      1 
ATOM   2824 C  CA     . GLY B 1 67  ? 21.473  165.029 2.462   1.00 93.30  ? 68  GLY B CA     1 
ATOM   2825 C  C      . GLY B 1 67  ? 20.424  163.992 2.120   1.00 100.62 ? 68  GLY B C      1 
ATOM   2826 O  O      . GLY B 1 67  ? 19.487  164.250 1.364   1.00 104.02 ? 68  GLY B O      1 
ATOM   2827 N  N      . LEU B 1 68  ? 20.615  162.795 2.673   1.00 111.08 ? 69  LEU B N      1 
ATOM   2828 C  CA     . LEU B 1 68  ? 19.665  161.697 2.545   1.00 107.42 ? 69  LEU B CA     1 
ATOM   2829 C  C      . LEU B 1 68  ? 18.941  161.509 3.871   1.00 105.21 ? 69  LEU B C      1 
ATOM   2830 O  O      . LEU B 1 68  ? 19.577  161.239 4.896   1.00 115.56 ? 69  LEU B O      1 
ATOM   2831 C  CB     . LEU B 1 68  ? 20.366  160.406 2.127   1.00 106.58 ? 69  LEU B CB     1 
ATOM   2832 C  CG     . LEU B 1 68  ? 20.761  160.305 0.655   1.00 131.43 ? 69  LEU B CG     1 
ATOM   2833 C  CD1    . LEU B 1 68  ? 22.064  159.536 0.498   1.00 148.03 ? 69  LEU B CD1    1 
ATOM   2834 C  CD2    . LEU B 1 68  ? 19.642  159.650 -0.143  1.00 128.27 ? 69  LEU B CD2    1 
ATOM   2835 N  N      . TYR B 1 69  ? 17.619  161.661 3.847   1.00 111.82 ? 70  TYR B N      1 
ATOM   2836 C  CA     . TYR B 1 69  ? 16.783  161.472 5.025   1.00 115.41 ? 70  TYR B CA     1 
ATOM   2837 C  C      . TYR B 1 69  ? 15.429  160.945 4.583   1.00 131.18 ? 70  TYR B C      1 
ATOM   2838 O  O      . TYR B 1 69  ? 14.839  161.469 3.632   1.00 146.43 ? 70  TYR B O      1 
ATOM   2839 C  CB     . TYR B 1 69  ? 16.617  162.775 5.816   1.00 114.94 ? 70  TYR B CB     1 
ATOM   2840 C  CG     . TYR B 1 69  ? 16.215  162.571 7.261   1.00 100.95 ? 70  TYR B CG     1 
ATOM   2841 C  CD1    . TYR B 1 69  ? 17.173  162.388 8.250   1.00 88.90  ? 70  TYR B CD1    1 
ATOM   2842 C  CD2    . TYR B 1 69  ? 14.878  162.567 7.634   1.00 107.88 ? 70  TYR B CD2    1 
ATOM   2843 C  CE1    . TYR B 1 69  ? 16.808  162.202 9.569   1.00 92.70  ? 70  TYR B CE1    1 
ATOM   2844 C  CE2    . TYR B 1 69  ? 14.503  162.384 8.950   1.00 107.80 ? 70  TYR B CE2    1 
ATOM   2845 C  CZ     . TYR B 1 69  ? 15.472  162.202 9.914   1.00 99.87  ? 70  TYR B CZ     1 
ATOM   2846 O  OH     . TYR B 1 69  ? 15.100  162.019 11.225  1.00 104.65 ? 70  TYR B OH     1 
ATOM   2847 N  N      . ALA B 1 70  ? 14.957  159.892 5.249   1.00 126.87 ? 71  ALA B N      1 
ATOM   2848 C  CA     . ALA B 1 70  ? 13.696  159.252 4.882   1.00 142.24 ? 71  ALA B CA     1 
ATOM   2849 C  C      . ALA B 1 70  ? 13.741  158.747 3.443   1.00 136.76 ? 71  ALA B C      1 
ATOM   2850 O  O      . ALA B 1 70  ? 12.744  158.785 2.719   1.00 144.06 ? 71  ALA B O      1 
ATOM   2851 C  CB     . ALA B 1 70  ? 12.513  160.199 5.092   1.00 145.00 ? 71  ALA B CB     1 
ATOM   2852 N  N      . ASN B 1 71  ? 14.914  158.272 3.026   1.00 127.26 ? 72  ASN B N      1 
ATOM   2853 C  CA     . ASN B 1 71  ? 15.131  157.810 1.657   1.00 144.24 ? 72  ASN B CA     1 
ATOM   2854 C  C      . ASN B 1 71  ? 14.760  158.878 0.628   1.00 150.34 ? 72  ASN B C      1 
ATOM   2855 O  O      . ASN B 1 71  ? 14.418  158.566 -0.515  1.00 148.48 ? 72  ASN B O      1 
ATOM   2856 C  CB     . ASN B 1 71  ? 14.357  156.517 1.390   1.00 166.21 ? 72  ASN B CB     1 
ATOM   2857 C  CG     . ASN B 1 71  ? 15.097  155.575 0.462   1.00 186.28 ? 72  ASN B CG     1 
ATOM   2858 O  OD1    . ASN B 1 71  ? 15.740  156.006 -0.495  1.00 190.99 ? 72  ASN B OD1    1 
ATOM   2859 N  ND2    . ASN B 1 71  ? 15.013  154.278 0.743   1.00 188.83 ? 72  ASN B ND2    1 
ATOM   2860 N  N      . ARG B 1 72  ? 14.831  160.150 1.019   1.00 148.83 ? 73  ARG B N      1 
ATOM   2861 C  CA     . ARG B 1 72  ? 14.637  161.249 0.085   1.00 123.44 ? 73  ARG B CA     1 
ATOM   2862 C  C      . ARG B 1 72  ? 15.751  162.268 0.274   1.00 117.99 ? 73  ARG B C      1 
ATOM   2863 O  O      . ARG B 1 72  ? 16.304  162.411 1.368   1.00 126.12 ? 73  ARG B O      1 
ATOM   2864 C  CB     . ARG B 1 72  ? 13.264  161.923 0.264   1.00 129.00 ? 73  ARG B CB     1 
ATOM   2865 C  CG     . ARG B 1 72  ? 13.237  163.062 1.274   1.00 142.19 ? 73  ARG B CG     1 
ATOM   2866 C  CD     . ARG B 1 72  ? 11.950  163.869 1.151   1.00 144.69 ? 73  ARG B CD     1 
ATOM   2867 N  NE     . ARG B 1 72  ? 12.058  165.176 1.795   1.00 151.97 ? 73  ARG B NE     1 
ATOM   2868 C  CZ     . ARG B 1 72  ? 11.117  166.115 1.749   1.00 151.09 ? 73  ARG B CZ     1 
ATOM   2869 N  NH1    . ARG B 1 72  ? 9.988   165.896 1.087   1.00 150.06 ? 73  ARG B NH1    1 
ATOM   2870 N  NH2    . ARG B 1 72  ? 11.304  167.275 2.365   1.00 132.98 ? 73  ARG B NH2    1 
ATOM   2871 N  N      . VAL B 1 73  ? 16.085  162.965 -0.808  1.00 114.15 ? 74  VAL B N      1 
ATOM   2872 C  CA     . VAL B 1 73  ? 17.103  164.009 -0.759  1.00 107.43 ? 74  VAL B CA     1 
ATOM   2873 C  C      . VAL B 1 73  ? 16.507  165.274 -0.162  1.00 109.73 ? 74  VAL B C      1 
ATOM   2874 O  O      . VAL B 1 73  ? 15.348  165.625 -0.417  1.00 106.00 ? 74  VAL B O      1 
ATOM   2875 C  CB     . VAL B 1 73  ? 17.683  164.278 -2.159  1.00 93.42  ? 74  VAL B CB     1 
ATOM   2876 C  CG1    . VAL B 1 73  ? 18.623  165.471 -2.119  1.00 102.17 ? 74  VAL B CG1    1 
ATOM   2877 C  CG2    . VAL B 1 73  ? 18.416  163.056 -2.669  1.00 101.18 ? 74  VAL B CG2    1 
ATOM   2878 N  N      . MET B 1 74  ? 17.308  165.962 0.643   1.00 95.29  ? 75  MET B N      1 
ATOM   2879 C  CA     . MET B 1 74  ? 16.909  167.186 1.314   1.00 92.70  ? 75  MET B CA     1 
ATOM   2880 C  C      . MET B 1 74  ? 17.949  168.249 1.003   1.00 88.02  ? 75  MET B C      1 
ATOM   2881 O  O      . MET B 1 74  ? 19.145  168.032 1.235   1.00 88.95  ? 75  MET B O      1 
ATOM   2882 C  CB     . MET B 1 74  ? 16.804  166.960 2.824   1.00 95.10  ? 75  MET B CB     1 
ATOM   2883 C  CG     . MET B 1 74  ? 16.065  165.684 3.191   1.00 91.49  ? 75  MET B CG     1 
ATOM   2884 S  SD     . MET B 1 74  ? 14.434  165.958 3.893   1.00 115.31 ? 75  MET B SD     1 
ATOM   2885 C  CE     . MET B 1 74  ? 14.867  166.698 5.470   1.00 111.25 ? 75  MET B CE     1 
ATOM   2886 N  N      . ASP B 1 75  ? 17.502  169.383 0.475   1.00 81.01  ? 76  ASP B N      1 
ATOM   2887 C  CA     . ASP B 1 75  ? 18.375  170.502 0.146   1.00 84.65  ? 76  ASP B CA     1 
ATOM   2888 C  C      . ASP B 1 75  ? 18.018  171.687 1.039   1.00 82.74  ? 76  ASP B C      1 
ATOM   2889 O  O      . ASP B 1 75  ? 17.132  171.603 1.894   1.00 82.67  ? 76  ASP B O      1 
ATOM   2890 C  CB     . ASP B 1 75  ? 18.279  170.861 -1.344  1.00 97.62  ? 76  ASP B CB     1 
ATOM   2891 C  CG     . ASP B 1 75  ? 16.958  171.509 -1.712  1.00 98.68  ? 76  ASP B CG     1 
ATOM   2892 O  OD1    . ASP B 1 75  ? 15.971  171.329 -0.971  1.00 98.16  ? 76  ASP B OD1    1 
ATOM   2893 O  OD2    . ASP B 1 75  ? 16.908  172.197 -2.754  1.00 101.24 ? 76  ASP B OD2    1 
ATOM   2894 N  N      . VAL B 1 76  ? 18.728  172.800 0.838   1.00 81.51  ? 77  VAL B N      1 
ATOM   2895 C  CA     . VAL B 1 76  ? 18.620  173.932 1.758   1.00 74.37  ? 77  VAL B CA     1 
ATOM   2896 C  C      . VAL B 1 76  ? 17.164  174.317 1.976   1.00 81.88  ? 77  VAL B C      1 
ATOM   2897 O  O      . VAL B 1 76  ? 16.752  174.641 3.097   1.00 92.12  ? 77  VAL B O      1 
ATOM   2898 C  CB     . VAL B 1 76  ? 19.449  175.122 1.242   1.00 75.04  ? 77  VAL B CB     1 
ATOM   2899 C  CG1    . VAL B 1 76  ? 18.865  175.647 -0.064  1.00 102.44 ? 77  VAL B CG1    1 
ATOM   2900 C  CG2    . VAL B 1 76  ? 19.501  176.215 2.296   1.00 94.88  ? 77  VAL B CG2    1 
ATOM   2901 N  N      . SER B 1 77  ? 16.360  174.290 0.913   1.00 83.07  ? 78  SER B N      1 
ATOM   2902 C  CA     . SER B 1 77  ? 14.952  174.635 1.044   1.00 89.62  ? 78  SER B CA     1 
ATOM   2903 C  C      . SER B 1 77  ? 14.182  173.637 1.898   1.00 82.42  ? 78  SER B C      1 
ATOM   2904 O  O      . SER B 1 77  ? 13.046  173.929 2.283   1.00 94.86  ? 78  SER B O      1 
ATOM   2905 C  CB     . SER B 1 77  ? 14.308  174.733 -0.338  1.00 87.05  ? 78  SER B CB     1 
ATOM   2906 O  OG     . SER B 1 77  ? 15.091  175.539 -1.199  1.00 94.63  ? 78  SER B OG     1 
ATOM   2907 N  N      . ASP B 1 78  ? 14.770  172.477 2.201   1.00 82.23  ? 79  ASP B N      1 
ATOM   2908 C  CA     . ASP B 1 78  ? 14.114  171.452 3.004   1.00 85.22  ? 79  ASP B CA     1 
ATOM   2909 C  C      . ASP B 1 78  ? 14.486  171.523 4.481   1.00 96.18  ? 79  ASP B C      1 
ATOM   2910 O  O      . ASP B 1 78  ? 13.609  171.402 5.343   1.00 100.87 ? 79  ASP B O      1 
ATOM   2911 C  CB     . ASP B 1 78  ? 14.457  170.057 2.472   1.00 76.08  ? 79  ASP B CB     1 
ATOM   2912 C  CG     . ASP B 1 78  ? 13.758  169.734 1.167   1.00 89.25  ? 79  ASP B CG     1 
ATOM   2913 O  OD1    . ASP B 1 78  ? 12.692  170.324 0.893   1.00 95.78  ? 79  ASP B OD1    1 
ATOM   2914 O  OD2    . ASP B 1 78  ? 14.271  168.872 0.423   1.00 92.81  ? 79  ASP B OD2    1 
ATOM   2915 N  N      . TYR B 1 79  ? 15.767  171.731 4.796   1.00 85.94  ? 80  TYR B N      1 
ATOM   2916 C  CA     . TYR B 1 79  ? 16.255  171.556 6.156   1.00 65.75  ? 80  TYR B CA     1 
ATOM   2917 C  C      . TYR B 1 79  ? 16.659  172.844 6.859   1.00 76.37  ? 80  TYR B C      1 
ATOM   2918 O  O      . TYR B 1 79  ? 16.893  172.810 8.073   1.00 89.84  ? 80  TYR B O      1 
ATOM   2919 C  CB     . TYR B 1 79  ? 17.448  170.590 6.166   1.00 76.68  ? 80  TYR B CB     1 
ATOM   2920 C  CG     . TYR B 1 79  ? 18.620  171.014 5.302   1.00 79.98  ? 80  TYR B CG     1 
ATOM   2921 C  CD1    . TYR B 1 79  ? 19.466  172.044 5.695   1.00 82.97  ? 80  TYR B CD1    1 
ATOM   2922 C  CD2    . TYR B 1 79  ? 18.902  170.357 4.111   1.00 72.95  ? 80  TYR B CD2    1 
ATOM   2923 C  CE1    . TYR B 1 79  ? 20.544  172.425 4.914   1.00 86.32  ? 80  TYR B CE1    1 
ATOM   2924 C  CE2    . TYR B 1 79  ? 19.981  170.728 3.325   1.00 85.65  ? 80  TYR B CE2    1 
ATOM   2925 C  CZ     . TYR B 1 79  ? 20.798  171.765 3.731   1.00 92.25  ? 80  TYR B CZ     1 
ATOM   2926 O  OH     . TYR B 1 79  ? 21.873  172.143 2.957   1.00 80.43  ? 80  TYR B OH     1 
ATOM   2927 N  N      . VAL B 1 80  ? 16.759  173.967 6.151   1.00 65.44  ? 81  VAL B N      1 
ATOM   2928 C  CA     . VAL B 1 80  ? 17.107  175.247 6.761   1.00 65.30  ? 81  VAL B CA     1 
ATOM   2929 C  C      . VAL B 1 80  ? 15.828  176.006 7.076   1.00 69.58  ? 81  VAL B C      1 
ATOM   2930 O  O      . VAL B 1 80  ? 14.895  176.039 6.263   1.00 79.22  ? 81  VAL B O      1 
ATOM   2931 C  CB     . VAL B 1 80  ? 18.028  176.081 5.852   1.00 57.61  ? 81  VAL B CB     1 
ATOM   2932 C  CG1    . VAL B 1 80  ? 18.118  177.509 6.371   1.00 59.30  ? 81  VAL B CG1    1 
ATOM   2933 C  CG2    . VAL B 1 80  ? 19.401  175.456 5.782   1.00 64.42  ? 81  VAL B CG2    1 
ATOM   2934 N  N      . THR B 1 81  ? 15.778  176.611 8.259   1.00 67.77  ? 82  THR B N      1 
ATOM   2935 C  CA     . THR B 1 81  ? 14.621  177.402 8.661   1.00 74.05  ? 82  THR B CA     1 
ATOM   2936 C  C      . THR B 1 81  ? 14.958  178.355 9.803   1.00 71.39  ? 82  THR B C      1 
ATOM   2937 O  O      . THR B 1 81  ? 15.649  177.982 10.751  1.00 70.92  ? 82  THR B O      1 
ATOM   2938 C  CB     . THR B 1 81  ? 13.447  176.504 9.094   1.00 66.47  ? 82  THR B CB     1 
ATOM   2939 O  OG1    . THR B 1 81  ? 12.307  177.318 9.397   1.00 78.55  ? 82  THR B OG1    1 
ATOM   2940 C  CG2    . THR B 1 81  ? 13.825  175.682 10.318  1.00 64.36  ? 82  THR B CG2    1 
ATOM   2941 N  N      . PRO B 1 82  ? 14.477  179.600 9.704   1.00 59.09  ? 83  PRO B N      1 
ATOM   2942 C  CA     . PRO B 1 82  ? 13.747  180.079 8.525   1.00 56.86  ? 83  PRO B CA     1 
ATOM   2943 C  C      . PRO B 1 82  ? 14.669  180.337 7.330   1.00 70.96  ? 83  PRO B C      1 
ATOM   2944 O  O      . PRO B 1 82  ? 15.890  180.349 7.476   1.00 87.55  ? 83  PRO B O      1 
ATOM   2945 C  CB     . PRO B 1 82  ? 13.105  181.376 9.017   1.00 75.16  ? 83  PRO B CB     1 
ATOM   2946 C  CG     . PRO B 1 82  ? 14.025  181.856 10.098  1.00 89.19  ? 83  PRO B CG     1 
ATOM   2947 C  CD     . PRO B 1 82  ? 14.539  180.614 10.772  1.00 56.57  ? 83  PRO B CD     1 
ATOM   2948 N  N      . PRO B 1 83  ? 14.084  180.538 6.148   1.00 62.99  ? 84  PRO B N      1 
ATOM   2949 C  CA     . PRO B 1 83  ? 14.880  180.556 4.916   1.00 68.31  ? 84  PRO B CA     1 
ATOM   2950 C  C      . PRO B 1 83  ? 15.473  181.898 4.512   1.00 75.20  ? 84  PRO B C      1 
ATOM   2951 O  O      . PRO B 1 83  ? 16.333  181.915 3.621   1.00 83.20  ? 84  PRO B O      1 
ATOM   2952 C  CB     . PRO B 1 83  ? 13.856  180.102 3.871   1.00 76.79  ? 84  PRO B CB     1 
ATOM   2953 C  CG     . PRO B 1 83  ? 12.577  180.703 4.365   1.00 72.68  ? 84  PRO B CG     1 
ATOM   2954 C  CD     . PRO B 1 83  ? 12.642  180.654 5.874   1.00 75.49  ? 84  PRO B CD     1 
ATOM   2955 N  N      . GLN B 1 84  ? 15.057  183.008 5.121   1.00 75.52  ? 85  GLN B N      1 
ATOM   2956 C  CA     . GLN B 1 84  ? 15.455  184.327 4.633   1.00 72.17  ? 85  GLN B CA     1 
ATOM   2957 C  C      . GLN B 1 84  ? 16.942  184.622 4.811   1.00 77.16  ? 85  GLN B C      1 
ATOM   2958 O  O      . GLN B 1 84  ? 17.377  185.722 4.452   1.00 69.28  ? 85  GLN B O      1 
ATOM   2959 C  CB     . GLN B 1 84  ? 14.640  185.414 5.335   1.00 64.45  ? 85  GLN B CB     1 
ATOM   2960 C  CG     . GLN B 1 84  ? 13.139  185.261 5.174   1.00 64.73  ? 85  GLN B CG     1 
ATOM   2961 C  CD     . GLN B 1 84  ? 12.548  184.315 6.200   1.00 71.17  ? 85  GLN B CD     1 
ATOM   2962 O  OE1    . GLN B 1 84  ? 13.196  183.978 7.190   1.00 74.31  ? 85  GLN B OE1    1 
ATOM   2963 N  NE2    . GLN B 1 84  ? 11.315  183.881 5.970   1.00 75.10  ? 85  GLN B NE2    1 
ATOM   2964 N  N      . GLY B 1 85  ? 17.730  183.695 5.350   1.00 76.76  ? 86  GLY B N      1 
ATOM   2965 C  CA     . GLY B 1 85  ? 19.161  183.910 5.452   1.00 66.16  ? 86  GLY B CA     1 
ATOM   2966 C  C      . GLY B 1 85  ? 19.548  185.023 6.405   1.00 77.81  ? 86  GLY B C      1 
ATOM   2967 O  O      . GLY B 1 85  ? 20.370  185.883 6.069   1.00 62.58  ? 86  GLY B O      1 
ATOM   2968 N  N      . THR B 1 86  ? 18.955  185.023 7.596   1.00 99.40  ? 87  THR B N      1 
ATOM   2969 C  CA     . THR B 1 86  ? 19.285  185.995 8.627   1.00 90.69  ? 87  THR B CA     1 
ATOM   2970 C  C      . THR B 1 86  ? 20.434  185.465 9.483   1.00 75.73  ? 87  THR B C      1 
ATOM   2971 O  O      . THR B 1 86  ? 21.016  184.415 9.201   1.00 69.94  ? 87  THR B O      1 
ATOM   2972 C  CB     . THR B 1 86  ? 18.055  186.309 9.473   1.00 86.71  ? 87  THR B CB     1 
ATOM   2973 O  OG1    . THR B 1 86  ? 17.583  185.106 10.090  1.00 91.98  ? 87  THR B OG1    1 
ATOM   2974 C  CG2    . THR B 1 86  ? 16.950  186.893 8.596   1.00 91.72  ? 87  THR B CG2    1 
ATOM   2975 N  N      . SER B 1 87  ? 20.776  186.197 10.542  1.00 64.77  ? 88  SER B N      1 
ATOM   2976 C  CA     . SER B 1 87  ? 21.856  185.800 11.440  1.00 65.19  ? 88  SER B CA     1 
ATOM   2977 C  C      . SER B 1 87  ? 21.475  184.665 12.381  1.00 66.10  ? 88  SER B C      1 
ATOM   2978 O  O      . SER B 1 87  ? 22.324  184.227 13.167  1.00 66.99  ? 88  SER B O      1 
ATOM   2979 C  CB     . SER B 1 87  ? 22.322  187.005 12.258  1.00 66.75  ? 88  SER B CB     1 
ATOM   2980 O  OG     . SER B 1 87  ? 21.357  187.349 13.237  1.00 91.40  ? 88  SER B OG     1 
ATOM   2981 N  N      . VAL B 1 88  ? 20.233  184.188 12.335  1.00 74.63  ? 89  VAL B N      1 
ATOM   2982 C  CA     . VAL B 1 88  ? 19.790  183.055 13.141  1.00 65.12  ? 89  VAL B CA     1 
ATOM   2983 C  C      . VAL B 1 88  ? 19.004  182.110 12.246  1.00 64.31  ? 89  VAL B C      1 
ATOM   2984 O  O      . VAL B 1 88  ? 18.030  182.519 11.602  1.00 80.43  ? 89  VAL B O      1 
ATOM   2985 C  CB     . VAL B 1 88  ? 18.944  183.491 14.347  1.00 54.37  ? 89  VAL B CB     1 
ATOM   2986 C  CG1    . VAL B 1 88  ? 18.387  182.272 15.060  1.00 65.77  ? 89  VAL B CG1    1 
ATOM   2987 C  CG2    . VAL B 1 88  ? 19.791  184.311 15.296  1.00 66.21  ? 89  VAL B CG2    1 
ATOM   2988 N  N      . PHE B 1 89  ? 19.431  180.852 12.202  1.00 61.71  ? 90  PHE B N      1 
ATOM   2989 C  CA     . PHE B 1 89  ? 18.791  179.837 11.385  1.00 65.83  ? 90  PHE B CA     1 
ATOM   2990 C  C      . PHE B 1 89  ? 19.030  178.480 12.023  1.00 72.03  ? 90  PHE B C      1 
ATOM   2991 O  O      . PHE B 1 89  ? 19.965  178.297 12.809  1.00 70.13  ? 90  PHE B O      1 
ATOM   2992 C  CB     . PHE B 1 89  ? 19.335  179.851 9.955   1.00 73.71  ? 90  PHE B CB     1 
ATOM   2993 C  CG     . PHE B 1 89  ? 20.823  179.682 9.883   1.00 59.80  ? 90  PHE B CG     1 
ATOM   2994 C  CD1    . PHE B 1 89  ? 21.659  180.781 9.974   1.00 61.52  ? 90  PHE B CD1    1 
ATOM   2995 C  CD2    . PHE B 1 89  ? 21.387  178.426 9.748   1.00 64.29  ? 90  PHE B CD2    1 
ATOM   2996 C  CE1    . PHE B 1 89  ? 23.028  180.634 9.917   1.00 62.12  ? 90  PHE B CE1    1 
ATOM   2997 C  CE2    . PHE B 1 89  ? 22.759  178.271 9.691   1.00 66.84  ? 90  PHE B CE2    1 
ATOM   2998 C  CZ     . PHE B 1 89  ? 23.581  179.376 9.776   1.00 65.28  ? 90  PHE B CZ     1 
ATOM   2999 N  N      . VAL B 1 90  ? 18.183  177.522 11.668  1.00 65.96  ? 91  VAL B N      1 
ATOM   3000 C  CA     . VAL B 1 90  ? 18.302  176.159 12.161  1.00 67.91  ? 91  VAL B CA     1 
ATOM   3001 C  C      . VAL B 1 90  ? 18.583  175.247 10.979  1.00 73.23  ? 91  VAL B C      1 
ATOM   3002 O  O      . VAL B 1 90  ? 17.988  175.402 9.907   1.00 80.68  ? 91  VAL B O      1 
ATOM   3003 C  CB     . VAL B 1 90  ? 17.033  175.699 12.906  1.00 69.03  ? 91  VAL B CB     1 
ATOM   3004 C  CG1    . VAL B 1 90  ? 17.204  174.274 13.402  1.00 63.60  ? 91  VAL B CG1    1 
ATOM   3005 C  CG2    . VAL B 1 90  ? 16.715  176.635 14.056  1.00 64.28  ? 91  VAL B CG2    1 
ATOM   3006 N  N      . ILE B 1 91  ? 19.489  174.298 11.177  1.00 70.61  ? 92  ILE B N      1 
ATOM   3007 C  CA     . ILE B 1 91  ? 19.715  173.217 10.228  1.00 66.41  ? 92  ILE B CA     1 
ATOM   3008 C  C      . ILE B 1 91  ? 19.109  171.973 10.853  1.00 65.28  ? 92  ILE B C      1 
ATOM   3009 O  O      . ILE B 1 91  ? 19.642  171.434 11.830  1.00 76.50  ? 92  ILE B O      1 
ATOM   3010 C  CB     . ILE B 1 91  ? 21.205  173.019 9.916   1.00 59.63  ? 92  ILE B CB     1 
ATOM   3011 C  CG1    . ILE B 1 91  ? 21.779  174.254 9.222   1.00 68.81  ? 92  ILE B CG1    1 
ATOM   3012 C  CG2    . ILE B 1 91  ? 21.406  171.789 9.050   1.00 51.37  ? 92  ILE B CG2    1 
ATOM   3013 C  CD1    . ILE B 1 91  ? 23.224  174.099 8.810   1.00 52.13  ? 92  ILE B CD1    1 
ATOM   3014 N  N      . ILE B 1 92  ? 17.988  171.518 10.297  1.00 56.50  ? 93  ILE B N      1 
ATOM   3015 C  CA     . ILE B 1 92  ? 17.289  170.377 10.869  1.00 65.18  ? 93  ILE B CA     1 
ATOM   3016 C  C      . ILE B 1 92  ? 18.108  169.120 10.619  1.00 71.10  ? 93  ILE B C      1 
ATOM   3017 O  O      . ILE B 1 92  ? 18.477  168.816 9.477   1.00 81.06  ? 93  ILE B O      1 
ATOM   3018 C  CB     . ILE B 1 92  ? 15.879  170.257 10.276  1.00 59.06  ? 93  ILE B CB     1 
ATOM   3019 C  CG1    . ILE B 1 92  ? 15.149  171.599 10.371  1.00 62.82  ? 93  ILE B CG1    1 
ATOM   3020 C  CG2    . ILE B 1 92  ? 15.089  169.198 11.017  1.00 65.50  ? 93  ILE B CG2    1 
ATOM   3021 C  CD1    . ILE B 1 92  ? 13.710  171.550 9.898   1.00 58.38  ? 93  ILE B CD1    1 
ATOM   3022 N  N      . THR B 1 93  ? 18.390  168.377 11.687  1.00 62.36  ? 94  THR B N      1 
ATOM   3023 C  CA     . THR B 1 93  ? 19.174  167.156 11.594  1.00 71.49  ? 94  THR B CA     1 
ATOM   3024 C  C      . THR B 1 93  ? 18.384  165.900 11.926  1.00 77.41  ? 94  THR B C      1 
ATOM   3025 O  O      . THR B 1 93  ? 18.905  164.796 11.737  1.00 82.39  ? 94  THR B O      1 
ATOM   3026 C  CB     . THR B 1 93  ? 20.392  167.230 12.527  1.00 65.61  ? 94  THR B CB     1 
ATOM   3027 O  OG1    . THR B 1 93  ? 19.960  167.589 13.845  1.00 63.44  ? 94  THR B OG1    1 
ATOM   3028 C  CG2    . THR B 1 93  ? 21.389  168.258 12.025  1.00 65.58  ? 94  THR B CG2    1 
ATOM   3029 N  N      . LYS B 1 94  ? 17.155  166.033 12.413  1.00 74.00  ? 95  LYS B N      1 
ATOM   3030 C  CA     . LYS B 1 94  ? 16.368  164.873 12.800  1.00 66.63  ? 95  LYS B CA     1 
ATOM   3031 C  C      . LYS B 1 94  ? 14.898  165.251 12.731  1.00 73.48  ? 95  LYS B C      1 
ATOM   3032 O  O      . LYS B 1 94  ? 14.534  166.403 12.970  1.00 77.81  ? 95  LYS B O      1 
ATOM   3033 C  CB     . LYS B 1 94  ? 16.757  164.400 14.204  1.00 70.60  ? 95  LYS B CB     1 
ATOM   3034 C  CG     . LYS B 1 94  ? 16.067  163.149 14.688  1.00 69.53  ? 95  LYS B CG     1 
ATOM   3035 C  CD     . LYS B 1 94  ? 16.717  162.681 15.975  1.00 73.20  ? 95  LYS B CD     1 
ATOM   3036 C  CE     . LYS B 1 94  ? 15.699  162.489 17.081  1.00 83.96  ? 95  LYS B CE     1 
ATOM   3037 N  NZ     . LYS B 1 94  ? 16.361  162.407 18.411  1.00 85.68  ? 95  LYS B NZ     1 
ATOM   3038 N  N      . MET B 1 95  ? 14.059  164.280 12.384  1.00 81.10  ? 96  MET B N      1 
ATOM   3039 C  CA     . MET B 1 95  ? 12.641  164.557 12.213  1.00 79.77  ? 96  MET B CA     1 
ATOM   3040 C  C      . MET B 1 95  ? 11.812  163.377 12.684  1.00 82.64  ? 96  MET B C      1 
ATOM   3041 O  O      . MET B 1 95  ? 12.160  162.219 12.434  1.00 99.63  ? 96  MET B O      1 
ATOM   3042 C  CB     . MET B 1 95  ? 12.291  164.854 10.751  1.00 70.29  ? 96  MET B CB     1 
ATOM   3043 C  CG     . MET B 1 95  ? 12.870  166.133 10.200  1.00 75.65  ? 96  MET B CG     1 
ATOM   3044 S  SD     . MET B 1 95  ? 12.206  166.457 8.562   1.00 102.75 ? 96  MET B SD     1 
ATOM   3045 C  CE     . MET B 1 95  ? 12.607  164.922 7.733   1.00 85.91  ? 96  MET B CE     1 
ATOM   3046 N  N      . ILE B 1 96  ? 10.712  163.686 13.358  1.00 75.26  ? 97  ILE B N      1 
ATOM   3047 C  CA     . ILE B 1 96  ? 9.652   162.728 13.636  1.00 77.88  ? 97  ILE B CA     1 
ATOM   3048 C  C      . ILE B 1 96  ? 8.436   163.212 12.863  1.00 84.65  ? 97  ILE B C      1 
ATOM   3049 O  O      . ILE B 1 96  ? 7.810   164.217 13.230  1.00 87.01  ? 97  ILE B O      1 
ATOM   3050 C  CB     . ILE B 1 96  ? 9.362   162.598 15.136  1.00 81.10  ? 97  ILE B CB     1 
ATOM   3051 C  CG1    . ILE B 1 96  ? 10.586  162.034 15.863  1.00 73.11  ? 97  ILE B CG1    1 
ATOM   3052 C  CG2    . ILE B 1 96  ? 8.148   161.711 15.370  1.00 88.16  ? 97  ILE B CG2    1 
ATOM   3053 C  CD1    . ILE B 1 96  ? 10.313  161.635 17.294  1.00 98.90  ? 97  ILE B CD1    1 
ATOM   3054 N  N      . VAL B 1 97  ? 8.123   162.514 11.777  1.00 84.59  ? 98  VAL B N      1 
ATOM   3055 C  CA     . VAL B 1 97  ? 7.107   162.938 10.825  1.00 80.86  ? 98  VAL B CA     1 
ATOM   3056 C  C      . VAL B 1 97  ? 5.828   162.160 11.086  1.00 83.01  ? 98  VAL B C      1 
ATOM   3057 O  O      . VAL B 1 97  ? 5.844   160.924 11.154  1.00 93.10  ? 98  VAL B O      1 
ATOM   3058 C  CB     . VAL B 1 97  ? 7.587   162.733 9.380   1.00 73.43  ? 98  VAL B CB     1 
ATOM   3059 C  CG1    . VAL B 1 97  ? 6.525   163.201 8.401   1.00 65.41  ? 98  VAL B CG1    1 
ATOM   3060 C  CG2    . VAL B 1 97  ? 8.904   163.468 9.155   1.00 86.48  ? 98  VAL B CG2    1 
ATOM   3061 N  N      . THR B 1 98  ? 4.724   162.882 11.228  1.00 77.96  ? 99  THR B N      1 
ATOM   3062 C  CA     . THR B 1 98  ? 3.401   162.300 11.428  1.00 69.98  ? 99  THR B CA     1 
ATOM   3063 C  C      . THR B 1 98  ? 2.597   162.662 10.185  1.00 79.99  ? 99  THR B C      1 
ATOM   3064 O  O      . THR B 1 98  ? 2.070   163.773 10.074  1.00 78.48  ? 99  THR B O      1 
ATOM   3065 C  CB     . THR B 1 98  ? 2.755   162.821 12.707  1.00 74.70  ? 99  THR B CB     1 
ATOM   3066 O  OG1    . THR B 1 98  ? 3.595   162.503 13.825  1.00 87.72  ? 99  THR B OG1    1 
ATOM   3067 C  CG2    . THR B 1 98  ? 1.387   162.191 12.910  1.00 67.95  ? 99  THR B CG2    1 
ATOM   3068 N  N      . GLU B 1 99  ? 2.512   161.716 9.252   1.00 92.28  ? 100 GLU B N      1 
ATOM   3069 C  CA     . GLU B 1 99  ? 1.958   161.983 7.933   1.00 78.03  ? 100 GLU B CA     1 
ATOM   3070 C  C      . GLU B 1 99  ? 0.441   162.076 7.970   1.00 83.31  ? 100 GLU B C      1 
ATOM   3071 O  O      . GLU B 1 99  ? -0.227  161.342 8.704   1.00 89.13  ? 100 GLU B O      1 
ATOM   3072 C  CB     . GLU B 1 99  ? 2.366   160.880 6.956   1.00 78.14  ? 100 GLU B CB     1 
ATOM   3073 C  CG     . GLU B 1 99  ? 3.850   160.794 6.660   1.00 98.41  ? 100 GLU B CG     1 
ATOM   3074 C  CD     . GLU B 1 99  ? 4.199   161.397 5.313   1.00 113.36 ? 100 GLU B CD     1 
ATOM   3075 O  OE1    . GLU B 1 99  ? 3.385   162.183 4.782   1.00 109.93 ? 100 GLU B OE1    1 
ATOM   3076 O  OE2    . GLU B 1 99  ? 5.282   161.078 4.779   1.00 126.53 ? 100 GLU B OE2    1 
ATOM   3077 N  N      . ASN B 1 100 ? -0.098  162.987 7.165   1.00 91.23  ? 101 ASN B N      1 
ATOM   3078 C  CA     . ASN B 1 100 ? -1.520  163.020 6.834   1.00 94.18  ? 101 ASN B CA     1 
ATOM   3079 C  C      . ASN B 1 100 ? -2.392  163.016 8.090   1.00 82.55  ? 101 ASN B C      1 
ATOM   3080 O  O      . ASN B 1 100 ? -3.204  162.119 8.321   1.00 90.48  ? 101 ASN B O      1 
ATOM   3081 C  CB     . ASN B 1 100 ? -1.878  161.859 5.902   1.00 101.49 ? 101 ASN B CB     1 
ATOM   3082 C  CG     . ASN B 1 100 ? -1.109  161.904 4.593   1.00 106.18 ? 101 ASN B CG     1 
ATOM   3083 O  OD1    . ASN B 1 100 ? -0.476  162.909 4.264   1.00 102.54 ? 101 ASN B OD1    1 
ATOM   3084 N  ND2    . ASN B 1 100 ? -1.158  160.811 3.841   1.00 113.84 ? 101 ASN B ND2    1 
ATOM   3085 N  N      . GLN B 1 101 ? -2.203  164.041 8.914   1.00 83.96  ? 102 GLN B N      1 
ATOM   3086 C  CA     . GLN B 1 101 ? -3.119  164.265 10.019  1.00 80.29  ? 102 GLN B CA     1 
ATOM   3087 C  C      . GLN B 1 101 ? -4.408  164.892 9.501   1.00 85.40  ? 102 GLN B C      1 
ATOM   3088 O  O      . GLN B 1 101 ? -4.406  165.668 8.541   1.00 81.03  ? 102 GLN B O      1 
ATOM   3089 C  CB     . GLN B 1 101 ? -2.490  165.165 11.084  1.00 87.90  ? 102 GLN B CB     1 
ATOM   3090 C  CG     . GLN B 1 101 ? -1.379  164.517 11.902  1.00 65.10  ? 102 GLN B CG     1 
ATOM   3091 C  CD     . GLN B 1 101 ? -1.011  165.331 13.133  1.00 84.01  ? 102 GLN B CD     1 
ATOM   3092 O  OE1    . GLN B 1 101 ? -0.651  166.505 13.032  1.00 82.74  ? 102 GLN B OE1    1 
ATOM   3093 N  NE2    . GLN B 1 101 ? -1.099  164.708 14.304  1.00 89.80  ? 102 GLN B NE2    1 
ATOM   3094 N  N      . MET B 1 102 ? -5.514  164.551 10.154  1.00 90.52  ? 103 MET B N      1 
ATOM   3095 C  CA     . MET B 1 102 ? -6.824  165.079 9.807   1.00 91.02  ? 103 MET B CA     1 
ATOM   3096 C  C      . MET B 1 102 ? -7.586  165.368 11.088  1.00 90.51  ? 103 MET B C      1 
ATOM   3097 O  O      . MET B 1 102 ? -7.420  164.677 12.097  1.00 91.54  ? 103 MET B O      1 
ATOM   3098 C  CB     . MET B 1 102 ? -7.624  164.101 8.936   1.00 95.61  ? 103 MET B CB     1 
ATOM   3099 C  CG     . MET B 1 102 ? -7.090  163.920 7.528   1.00 108.33 ? 103 MET B CG     1 
ATOM   3100 S  SD     . MET B 1 102 ? -8.287  163.084 6.473   1.00 112.65 ? 103 MET B SD     1 
ATOM   3101 C  CE     . MET B 1 102 ? -8.957  164.469 5.552   1.00 100.86 ? 103 MET B CE     1 
ATOM   3102 N  N      . GLN B 1 103 ? -8.435  166.387 11.040  1.00 83.40  ? 104 GLN B N      1 
ATOM   3103 C  CA     . GLN B 1 103 ? -9.217  166.740 12.215  1.00 88.39  ? 104 GLN B CA     1 
ATOM   3104 C  C      . GLN B 1 103 ? -10.205 165.621 12.525  1.00 91.07  ? 104 GLN B C      1 
ATOM   3105 O  O      . GLN B 1 103 ? -10.931 165.159 11.639  1.00 101.57 ? 104 GLN B O      1 
ATOM   3106 C  CB     . GLN B 1 103 ? -9.948  168.061 11.986  1.00 87.15  ? 104 GLN B CB     1 
ATOM   3107 C  CG     . GLN B 1 103 ? -10.085 168.896 13.241  1.00 96.72  ? 104 GLN B CG     1 
ATOM   3108 C  CD     . GLN B 1 103 ? -8.782  169.563 13.619  1.00 103.17 ? 104 GLN B CD     1 
ATOM   3109 O  OE1    . GLN B 1 103 ? -7.896  169.735 12.783  1.00 112.34 ? 104 GLN B OE1    1 
ATOM   3110 N  NE2    . GLN B 1 103 ? -8.649  169.925 14.885  1.00 110.74 ? 104 GLN B NE2    1 
ATOM   3111 N  N      . GLY B 1 104 ? -10.221 165.171 13.773  1.00 87.97  ? 105 GLY B N      1 
ATOM   3112 C  CA     . GLY B 1 104 ? -11.085 164.066 14.139  1.00 97.78  ? 105 GLY B CA     1 
ATOM   3113 C  C      . GLY B 1 104 ? -10.897 163.667 15.583  1.00 104.72 ? 105 GLY B C      1 
ATOM   3114 O  O      . GLY B 1 104 ? -10.466 164.468 16.413  1.00 99.49  ? 105 GLY B O      1 
ATOM   3115 N  N      . PHE B 1 105 ? -11.239 162.413 15.876  1.00 114.52 ? 106 PHE B N      1 
ATOM   3116 C  CA     . PHE B 1 105 ? -11.128 161.839 17.210  1.00 100.88 ? 106 PHE B CA     1 
ATOM   3117 C  C      . PHE B 1 105 ? -10.223 160.619 17.158  1.00 106.16 ? 106 PHE B C      1 
ATOM   3118 O  O      . PHE B 1 105 ? -10.281 159.836 16.205  1.00 119.30 ? 106 PHE B O      1 
ATOM   3119 C  CB     . PHE B 1 105 ? -12.496 161.423 17.759  1.00 110.73 ? 106 PHE B CB     1 
ATOM   3120 C  CG     . PHE B 1 105 ? -13.510 162.528 17.773  1.00 110.88 ? 106 PHE B CG     1 
ATOM   3121 C  CD1    . PHE B 1 105 ? -14.279 162.796 16.652  1.00 116.48 ? 106 PHE B CD1    1 
ATOM   3122 C  CD2    . PHE B 1 105 ? -13.709 163.286 18.914  1.00 111.46 ? 106 PHE B CD2    1 
ATOM   3123 C  CE1    . PHE B 1 105 ? -15.217 163.811 16.664  1.00 118.79 ? 106 PHE B CE1    1 
ATOM   3124 C  CE2    . PHE B 1 105 ? -14.647 164.301 18.933  1.00 109.95 ? 106 PHE B CE2    1 
ATOM   3125 C  CZ     . PHE B 1 105 ? -15.401 164.564 17.807  1.00 116.25 ? 106 PHE B CZ     1 
ATOM   3126 N  N      . CYS B 1 106 ? -9.385  160.459 18.174  1.00 100.07 ? 107 CYS B N      1 
ATOM   3127 C  CA     . CYS B 1 106 ? -8.478  159.320 18.221  1.00 114.74 ? 107 CYS B CA     1 
ATOM   3128 C  C      . CYS B 1 106 ? -7.871  159.240 19.614  1.00 108.19 ? 107 CYS B C      1 
ATOM   3129 O  O      . CYS B 1 106 ? -7.885  160.225 20.356  1.00 100.73 ? 107 CYS B O      1 
ATOM   3130 C  CB     . CYS B 1 106 ? -7.375  159.437 17.158  1.00 118.03 ? 107 CYS B CB     1 
ATOM   3131 S  SG     . CYS B 1 106 ? -6.442  160.986 17.212  1.00 132.51 ? 107 CYS B SG     1 
ATOM   3132 N  N      . PRO B 1 107 ? -7.328  158.083 19.981  1.00 106.47 ? 108 PRO B N      1 
ATOM   3133 C  CA     . PRO B 1 107 ? -6.689  157.951 21.289  1.00 110.32 ? 108 PRO B CA     1 
ATOM   3134 C  C      . PRO B 1 107 ? -5.278  158.510 21.259  1.00 116.93 ? 108 PRO B C      1 
ATOM   3135 O  O      . PRO B 1 107 ? -4.592  158.487 20.234  1.00 119.53 ? 108 PRO B O      1 
ATOM   3136 C  CB     . PRO B 1 107 ? -6.679  156.437 21.520  1.00 111.16 ? 108 PRO B CB     1 
ATOM   3137 C  CG     . PRO B 1 107 ? -6.575  155.870 20.140  1.00 116.48 ? 108 PRO B CG     1 
ATOM   3138 C  CD     . PRO B 1 107 ? -7.334  156.812 19.234  1.00 99.35  ? 108 PRO B CD     1 
ATOM   3139 N  N      . GLU B 1 108 ? -4.843  159.008 22.410  1.00 103.80 ? 109 GLU B N      1 
ATOM   3140 C  CA     . GLU B 1 108 ? -3.503  159.561 22.502  1.00 114.27 ? 109 GLU B CA     1 
ATOM   3141 C  C      . GLU B 1 108 ? -2.449  158.468 22.379  1.00 114.86 ? 109 GLU B C      1 
ATOM   3142 O  O      . GLU B 1 108 ? -2.658  157.317 22.770  1.00 117.54 ? 109 GLU B O      1 
ATOM   3143 C  CB     . GLU B 1 108 ? -3.317  160.328 23.809  1.00 117.66 ? 109 GLU B CB     1 
ATOM   3144 C  CG     . GLU B 1 108 ? -2.020  161.125 23.850  1.00 134.59 ? 109 GLU B CG     1 
ATOM   3145 C  CD     . GLU B 1 108 ? -2.067  162.361 22.970  1.00 138.01 ? 109 GLU B CD     1 
ATOM   3146 O  OE1    . GLU B 1 108 ? -1.261  162.445 22.016  1.00 120.15 ? 109 GLU B OE1    1 
ATOM   3147 O  OE2    . GLU B 1 108 ? -2.917  163.241 23.226  1.00 122.44 ? 109 GLU B OE2    1 
ATOM   3148 N  N      . SER B 1 109 ? -1.306  158.846 21.810  1.00 117.38 ? 110 SER B N      1 
ATOM   3149 C  CA     . SER B 1 109 ? -0.237  157.891 21.556  1.00 116.13 ? 110 SER B CA     1 
ATOM   3150 C  C      . SER B 1 109 ? 0.586   157.648 22.813  1.00 128.06 ? 110 SER B C      1 
ATOM   3151 O  O      . SER B 1 109 ? 0.890   156.499 23.154  1.00 112.67 ? 110 SER B O      1 
ATOM   3152 C  CB     . SER B 1 109 ? 0.652   158.391 20.415  1.00 127.34 ? 110 SER B CB     1 
ATOM   3153 O  OG     . SER B 1 109 ? 1.818   157.595 20.279  1.00 141.50 ? 110 SER B OG     1 
ATOM   3154 N  N      . GLU B 1 110 ? 0.961   158.717 23.510  1.00 137.94 ? 111 GLU B N      1 
ATOM   3155 C  CA     . GLU B 1 110 ? 1.889   158.592 24.623  1.00 148.63 ? 111 GLU B CA     1 
ATOM   3156 C  C      . GLU B 1 110 ? 1.265   157.798 25.765  1.00 138.69 ? 111 GLU B C      1 
ATOM   3157 O  O      . GLU B 1 110 ? 0.072   157.928 26.056  1.00 119.05 ? 111 GLU B O      1 
ATOM   3158 C  CB     . GLU B 1 110 ? 2.309   159.978 25.117  1.00 114.23 ? 111 GLU B CB     1 
ATOM   3159 N  N      . GLU B 1 111 ? 2.085   156.959 26.405  1.00 141.89 ? 112 GLU B N      1 
ATOM   3160 C  CA     . GLU B 1 111 ? 1.618   156.171 27.540  1.00 121.48 ? 112 GLU B CA     1 
ATOM   3161 C  C      . GLU B 1 111 ? 1.269   157.042 28.737  1.00 130.02 ? 112 GLU B C      1 
ATOM   3162 O  O      . GLU B 1 111 ? 0.522   156.596 29.614  1.00 124.84 ? 112 GLU B O      1 
ATOM   3163 C  CB     . GLU B 1 111 ? 2.674   155.136 27.937  1.00 103.97 ? 112 GLU B CB     1 
ATOM   3164 N  N      . LYS B 1 112 ? 1.789   158.273 28.791  1.00 138.14 ? 113 LYS B N      1 
ATOM   3165 C  CA     . LYS B 1 112 ? 1.461   159.185 29.882  1.00 128.62 ? 113 LYS B CA     1 
ATOM   3166 C  C      . LYS B 1 112 ? -0.040  159.388 30.025  1.00 133.86 ? 113 LYS B C      1 
ATOM   3167 O  O      . LYS B 1 112 ? -0.498  159.828 31.085  1.00 124.29 ? 113 LYS B O      1 
ATOM   3168 C  CB     . LYS B 1 112 ? 2.149   160.535 29.671  1.00 98.77  ? 113 LYS B CB     1 
ATOM   3169 N  N      . TYR B 1 113 ? -0.813  159.080 28.983  1.00 142.02 ? 114 TYR B N      1 
ATOM   3170 C  CA     . TYR B 1 113 ? -2.259  159.243 28.987  1.00 134.71 ? 114 TYR B CA     1 
ATOM   3171 C  C      . TYR B 1 113 ? -2.990  157.922 29.187  1.00 141.62 ? 114 TYR B C      1 
ATOM   3172 O  O      . TYR B 1 113 ? -4.165  157.814 28.820  1.00 146.50 ? 114 TYR B O      1 
ATOM   3173 C  CB     . TYR B 1 113 ? -2.724  159.892 27.683  1.00 133.96 ? 114 TYR B CB     1 
ATOM   3174 C  CG     . TYR B 1 113 ? -2.134  161.255 27.414  1.00 136.88 ? 114 TYR B CG     1 
ATOM   3175 C  CD1    . TYR B 1 113 ? -0.802  161.396 27.045  1.00 144.25 ? 114 TYR B CD1    1 
ATOM   3176 C  CD2    . TYR B 1 113 ? -2.910  162.401 27.517  1.00 143.65 ? 114 TYR B CD2    1 
ATOM   3177 C  CE1    . TYR B 1 113 ? -0.258  162.642 26.795  1.00 159.81 ? 114 TYR B CE1    1 
ATOM   3178 C  CE2    . TYR B 1 113 ? -2.376  163.652 27.267  1.00 159.54 ? 114 TYR B CE2    1 
ATOM   3179 C  CZ     . TYR B 1 113 ? -1.050  163.767 26.907  1.00 171.78 ? 114 TYR B CZ     1 
ATOM   3180 O  OH     . TYR B 1 113 ? -0.514  165.010 26.658  1.00 159.40 ? 114 TYR B OH     1 
ATOM   3181 N  N      . ARG B 1 114 ? -2.324  156.918 29.756  1.00 139.95 ? 115 ARG B N      1 
ATOM   3182 C  CA     . ARG B 1 114 ? -2.949  155.614 29.931  1.00 138.15 ? 115 ARG B CA     1 
ATOM   3183 C  C      . ARG B 1 114 ? -4.263  155.757 30.684  1.00 144.52 ? 115 ARG B C      1 
ATOM   3184 O  O      . ARG B 1 114 ? -4.326  156.398 31.737  1.00 140.88 ? 115 ARG B O      1 
ATOM   3185 C  CB     . ARG B 1 114 ? -2.008  154.671 30.685  1.00 120.65 ? 115 ARG B CB     1 
ATOM   3186 N  N      . CYS B 1 115 ? -5.314  155.153 30.139  1.00 141.55 ? 116 CYS B N      1 
ATOM   3187 C  CA     . CYS B 1 115 ? -6.646  155.223 30.720  1.00 136.52 ? 116 CYS B CA     1 
ATOM   3188 C  C      . CYS B 1 115 ? -7.226  153.826 30.844  1.00 154.78 ? 116 CYS B C      1 
ATOM   3189 O  O      . CYS B 1 115 ? -7.042  152.983 29.960  1.00 145.36 ? 116 CYS B O      1 
ATOM   3190 C  CB     . CYS B 1 115 ? -7.598  156.082 29.883  1.00 140.89 ? 116 CYS B CB     1 
ATOM   3191 S  SG     . CYS B 1 115 ? -9.323  155.622 30.175  1.00 171.19 ? 116 CYS B SG     1 
ATOM   3192 N  N      . VAL B 1 116 ? -7.947  153.596 31.939  1.00 157.85 ? 117 VAL B N      1 
ATOM   3193 C  CA     . VAL B 1 116 ? -8.654  152.339 32.149  1.00 155.80 ? 117 VAL B CA     1 
ATOM   3194 C  C      . VAL B 1 116 ? -10.135 152.613 32.382  1.00 142.25 ? 117 VAL B C      1 
ATOM   3195 O  O      . VAL B 1 116 ? -10.985 151.762 32.099  1.00 131.50 ? 117 VAL B O      1 
ATOM   3196 C  CB     . VAL B 1 116 ? -8.044  151.554 33.324  1.00 135.16 ? 117 VAL B CB     1 
ATOM   3197 C  CG1    . VAL B 1 116 ? -8.253  152.308 34.631  1.00 118.94 ? 117 VAL B CG1    1 
ATOM   3198 C  CG2    . VAL B 1 116 ? -8.635  150.155 33.392  1.00 127.77 ? 117 VAL B CG2    1 
ATOM   3199 N  N      . SER B 1 117 ? -10.453 153.801 32.891  1.00 136.90 ? 118 SER B N      1 
ATOM   3200 C  CA     . SER B 1 117 ? -11.823 154.179 33.208  1.00 138.74 ? 118 SER B CA     1 
ATOM   3201 C  C      . SER B 1 117 ? -12.145 155.544 32.617  1.00 138.06 ? 118 SER B C      1 
ATOM   3202 O  O      . SER B 1 117 ? -11.335 156.472 32.700  1.00 139.54 ? 118 SER B O      1 
ATOM   3203 C  CB     . SER B 1 117 ? -12.049 154.205 34.724  1.00 140.51 ? 118 SER B CB     1 
ATOM   3204 O  OG     . SER B 1 117 ? -13.295 154.799 35.041  1.00 146.83 ? 118 SER B OG     1 
ATOM   3205 N  N      . ASP B 1 118 ? -13.336 155.659 32.021  1.00 133.86 ? 119 ASP B N      1 
ATOM   3206 C  CA     . ASP B 1 118 ? -13.764 156.928 31.440  1.00 130.72 ? 119 ASP B CA     1 
ATOM   3207 C  C      . ASP B 1 118 ? -13.783 158.056 32.465  1.00 142.93 ? 119 ASP B C      1 
ATOM   3208 O  O      . ASP B 1 118 ? -13.821 159.229 32.077  1.00 144.00 ? 119 ASP B O      1 
ATOM   3209 C  CB     . ASP B 1 118 ? -15.151 156.779 30.807  1.00 131.27 ? 119 ASP B CB     1 
ATOM   3210 C  CG     . ASP B 1 118 ? -15.163 155.797 29.648  1.00 152.92 ? 119 ASP B CG     1 
ATOM   3211 O  OD1    . ASP B 1 118 ? -14.331 154.864 29.643  1.00 154.23 ? 119 ASP B OD1    1 
ATOM   3212 O  OD2    . ASP B 1 118 ? -16.008 155.958 28.742  1.00 137.54 ? 119 ASP B OD2    1 
ATOM   3213 N  N      . SER B 1 119 ? -13.767 157.732 33.762  1.00 150.38 ? 120 SER B N      1 
ATOM   3214 C  CA     . SER B 1 119 ? -13.698 158.777 34.779  1.00 150.27 ? 120 SER B CA     1 
ATOM   3215 C  C      . SER B 1 119 ? -12.306 159.389 34.863  1.00 153.62 ? 120 SER B C      1 
ATOM   3216 O  O      . SER B 1 119 ? -12.168 160.559 35.238  1.00 138.70 ? 120 SER B O      1 
ATOM   3217 C  CB     . SER B 1 119 ? -14.112 158.219 36.141  1.00 146.67 ? 120 SER B CB     1 
ATOM   3218 O  OG     . SER B 1 119 ? -13.236 157.186 36.561  1.00 148.02 ? 120 SER B OG     1 
ATOM   3219 N  N      . GLN B 1 120 ? -11.265 158.622 34.524  1.00 152.36 ? 121 GLN B N      1 
ATOM   3220 C  CA     . GLN B 1 120 ? -9.915  159.173 34.523  1.00 142.00 ? 121 GLN B CA     1 
ATOM   3221 C  C      . GLN B 1 120 ? -9.694  160.126 33.357  1.00 149.49 ? 121 GLN B C      1 
ATOM   3222 O  O      . GLN B 1 120 ? -8.759  160.933 33.395  1.00 143.16 ? 121 GLN B O      1 
ATOM   3223 C  CB     . GLN B 1 120 ? -8.884  158.044 34.466  1.00 136.72 ? 121 GLN B CB     1 
ATOM   3224 C  CG     . GLN B 1 120 ? -8.834  157.168 35.709  1.00 144.37 ? 121 GLN B CG     1 
ATOM   3225 C  CD     . GLN B 1 120 ? -7.972  155.934 35.513  1.00 156.51 ? 121 GLN B CD     1 
ATOM   3226 O  OE1    . GLN B 1 120 ? -8.132  155.198 34.538  1.00 138.95 ? 121 GLN B OE1    1 
ATOM   3227 N  NE2    . GLN B 1 120 ? -7.046  155.705 36.439  1.00 152.20 ? 121 GLN B NE2    1 
ATOM   3228 N  N      . CYS B 1 121 ? -10.527 160.036 32.320  1.00 162.57 ? 122 CYS B N      1 
ATOM   3229 C  CA     . CYS B 1 121 ? -10.500 160.963 31.190  1.00 149.53 ? 122 CYS B CA     1 
ATOM   3230 C  C      . CYS B 1 121 ? -11.486 162.087 31.487  1.00 150.84 ? 122 CYS B C      1 
ATOM   3231 O  O      . CYS B 1 121 ? -12.645 162.074 31.066  1.00 152.88 ? 122 CYS B O      1 
ATOM   3232 C  CB     . CYS B 1 121 ? -10.838 160.232 29.898  1.00 142.54 ? 122 CYS B CB     1 
ATOM   3233 S  SG     . CYS B 1 121 ? -9.704  158.882 29.534  1.00 161.87 ? 122 CYS B SG     1 
ATOM   3234 N  N      . GLY B 1 122 ? -11.014 163.078 32.234  1.00 141.85 ? 123 GLY B N      1 
ATOM   3235 C  CA     . GLY B 1 122 ? -11.883 164.126 32.706  1.00 153.34 ? 123 GLY B CA     1 
ATOM   3236 C  C      . GLY B 1 122 ? -11.336 165.512 32.448  1.00 175.97 ? 123 GLY B C      1 
ATOM   3237 O  O      . GLY B 1 122 ? -10.339 165.691 31.741  1.00 181.87 ? 123 GLY B O      1 
ATOM   3238 N  N      . PRO B 1 123 ? -11.983 166.528 33.026  1.00 187.21 ? 124 PRO B N      1 
ATOM   3239 C  CA     . PRO B 1 123 ? -11.549 167.907 32.751  1.00 182.48 ? 124 PRO B CA     1 
ATOM   3240 C  C      . PRO B 1 123 ? -10.144 168.203 33.244  1.00 183.43 ? 124 PRO B C      1 
ATOM   3241 O  O      . PRO B 1 123 ? -9.377  168.877 32.545  1.00 174.47 ? 124 PRO B O      1 
ATOM   3242 C  CB     . PRO B 1 123 ? -12.607 168.752 33.473  1.00 178.84 ? 124 PRO B CB     1 
ATOM   3243 C  CG     . PRO B 1 123 ? -13.102 167.871 34.571  1.00 174.25 ? 124 PRO B CG     1 
ATOM   3244 C  CD     . PRO B 1 123 ? -13.068 166.470 34.022  1.00 180.11 ? 124 PRO B CD     1 
ATOM   3245 N  N      . GLU B 1 124 ? -9.780  167.715 34.427  1.00 183.45 ? 125 GLU B N      1 
ATOM   3246 C  CA     . GLU B 1 124 ? -8.421  167.887 34.926  1.00 180.55 ? 125 GLU B CA     1 
ATOM   3247 C  C      . GLU B 1 124 ? -7.486  166.919 34.206  1.00 190.44 ? 125 GLU B C      1 
ATOM   3248 O  O      . GLU B 1 124 ? -7.662  165.699 34.290  1.00 182.74 ? 125 GLU B O      1 
ATOM   3249 C  CB     . GLU B 1 124 ? -8.381  167.662 36.435  1.00 147.68 ? 125 GLU B CB     1 
ATOM   3250 N  N      . ARG B 1 125 ? -6.495  167.458 33.495  1.00 191.70 ? 126 ARG B N      1 
ATOM   3251 C  CA     . ARG B 1 125 ? -5.604  166.622 32.698  1.00 187.29 ? 126 ARG B CA     1 
ATOM   3252 C  C      . ARG B 1 125 ? -4.502  167.442 32.039  1.00 192.36 ? 126 ARG B C      1 
ATOM   3253 O  O      . ARG B 1 125 ? -4.693  168.625 31.740  1.00 187.04 ? 126 ARG B O      1 
ATOM   3254 C  CB     . ARG B 1 125 ? -6.396  165.862 31.633  1.00 172.45 ? 126 ARG B CB     1 
ATOM   3255 N  N      . LEU B 1 126 ? -3.349  166.813 31.809  1.00 191.61 ? 127 LEU B N      1 
ATOM   3256 C  CA     . LEU B 1 126 ? -2.206  167.489 31.220  1.00 188.76 ? 127 LEU B CA     1 
ATOM   3257 C  C      . LEU B 1 126 ? -2.467  167.794 29.742  1.00 199.60 ? 127 LEU B C      1 
ATOM   3258 O  O      . LEU B 1 126 ? -3.312  167.158 29.106  1.00 194.54 ? 127 LEU B O      1 
ATOM   3259 C  CB     . LEU B 1 126 ? -0.963  166.608 31.381  1.00 172.08 ? 127 LEU B CB     1 
ATOM   3260 C  CG     . LEU B 1 126 ? 0.485   167.084 31.207  1.00 151.51 ? 127 LEU B CG     1 
ATOM   3261 C  CD1    . LEU B 1 126 ? 0.861   167.277 29.740  1.00 155.90 ? 127 LEU B CD1    1 
ATOM   3262 C  CD2    . LEU B 1 126 ? 0.765   168.343 32.023  1.00 149.77 ? 127 LEU B CD2    1 
ATOM   3263 N  N      . PRO B 1 127 ? -1.754  168.772 29.177  1.00 203.82 ? 128 PRO B N      1 
ATOM   3264 C  CA     . PRO B 1 127 ? -1.911  169.069 27.745  1.00 193.17 ? 128 PRO B CA     1 
ATOM   3265 C  C      . PRO B 1 127 ? -1.520  167.887 26.867  1.00 187.51 ? 128 PRO B C      1 
ATOM   3266 O  O      . PRO B 1 127 ? -0.567  167.160 27.157  1.00 183.75 ? 128 PRO B O      1 
ATOM   3267 C  CB     . PRO B 1 127 ? -0.983  170.271 27.522  1.00 164.25 ? 128 PRO B CB     1 
ATOM   3268 C  CG     . PRO B 1 127 ? -0.097  170.332 28.726  1.00 157.25 ? 128 PRO B CG     1 
ATOM   3269 C  CD     . PRO B 1 127 ? -0.892  169.755 29.853  1.00 188.40 ? 128 PRO B CD     1 
ATOM   3270 N  N      . GLY B 1 128 ? -2.273  167.702 25.784  1.00 173.57 ? 129 GLY B N      1 
ATOM   3271 C  CA     . GLY B 1 128 ? -2.059  166.596 24.871  1.00 150.23 ? 129 GLY B CA     1 
ATOM   3272 C  C      . GLY B 1 128 ? -2.129  167.009 23.414  1.00 143.41 ? 129 GLY B C      1 
ATOM   3273 O  O      . GLY B 1 128 ? -2.191  168.202 23.104  1.00 150.23 ? 129 GLY B O      1 
ATOM   3274 N  N      . GLY B 1 129 ? -2.107  166.025 22.511  1.00 135.13 ? 130 GLY B N      1 
ATOM   3275 C  CA     . GLY B 1 129 ? -2.231  166.321 21.092  1.00 141.04 ? 130 GLY B CA     1 
ATOM   3276 C  C      . GLY B 1 129 ? -3.454  167.153 20.764  1.00 145.08 ? 130 GLY B C      1 
ATOM   3277 O  O      . GLY B 1 129 ? -3.432  167.963 19.830  1.00 135.17 ? 130 GLY B O      1 
ATOM   3278 N  N      . GLY B 1 130 ? -4.535  166.970 21.519  1.00 141.57 ? 131 GLY B N      1 
ATOM   3279 C  CA     . GLY B 1 130 ? -5.750  167.736 21.322  1.00 132.13 ? 131 GLY B CA     1 
ATOM   3280 C  C      . GLY B 1 130 ? -6.527  167.927 22.609  1.00 128.77 ? 131 GLY B C      1 
ATOM   3281 O  O      . GLY B 1 130 ? -5.954  167.857 23.701  1.00 120.95 ? 131 GLY B O      1 
ATOM   3282 N  N      . ILE B 1 131 ? -7.828  168.178 22.497  1.00 123.52 ? 132 ILE B N      1 
ATOM   3283 C  CA     . ILE B 1 131 ? -8.694  168.269 23.662  1.00 115.82 ? 132 ILE B CA     1 
ATOM   3284 C  C      . ILE B 1 131 ? -9.191  166.877 24.035  1.00 123.68 ? 132 ILE B C      1 
ATOM   3285 O  O      . ILE B 1 131 ? -9.241  165.963 23.208  1.00 123.76 ? 132 ILE B O      1 
ATOM   3286 C  CB     . ILE B 1 131 ? -9.872  169.231 23.422  1.00 114.94 ? 132 ILE B CB     1 
ATOM   3287 C  CG1    . ILE B 1 131 ? -9.361  170.564 22.877  1.00 116.97 ? 132 ILE B CG1    1 
ATOM   3288 C  CG2    . ILE B 1 131 ? -10.639 169.450 24.707  1.00 110.18 ? 132 ILE B CG2    1 
ATOM   3289 C  CD1    . ILE B 1 131 ? -10.431 171.624 22.764  1.00 117.18 ? 132 ILE B CD1    1 
ATOM   3290 N  N      . LEU B 1 132 ? -9.573  166.718 25.301  1.00 120.46 ? 133 LEU B N      1 
ATOM   3291 C  CA     . LEU B 1 132 ? -10.054 165.442 25.815  1.00 120.52 ? 133 LEU B CA     1 
ATOM   3292 C  C      . LEU B 1 132 ? -11.562 165.333 25.630  1.00 124.32 ? 133 LEU B C      1 
ATOM   3293 O  O      . LEU B 1 132 ? -12.309 166.241 26.007  1.00 116.86 ? 133 LEU B O      1 
ATOM   3294 C  CB     . LEU B 1 132 ? -9.694  165.289 27.293  1.00 110.88 ? 133 LEU B CB     1 
ATOM   3295 C  CG     . LEU B 1 132 ? -8.357  164.613 27.592  1.00 118.85 ? 133 LEU B CG     1 
ATOM   3296 C  CD1    . LEU B 1 132 ? -7.899  164.935 29.005  1.00 135.28 ? 133 LEU B CD1    1 
ATOM   3297 C  CD2    . LEU B 1 132 ? -8.481  163.109 27.390  1.00 124.75 ? 133 LEU B CD2    1 
ATOM   3298 N  N      . THR B 1 133 ? -12.003 164.221 25.037  1.00 123.41 ? 134 THR B N      1 
ATOM   3299 C  CA     . THR B 1 133 ? -13.428 163.953 24.887  1.00 121.75 ? 134 THR B CA     1 
ATOM   3300 C  C      . THR B 1 133 ? -14.076 163.483 26.179  1.00 130.83 ? 134 THR B C      1 
ATOM   3301 O  O      . THR B 1 133 ? -15.308 163.495 26.281  1.00 122.87 ? 134 THR B O      1 
ATOM   3302 C  CB     . THR B 1 133 ? -13.663 162.895 23.805  1.00 118.02 ? 134 THR B CB     1 
ATOM   3303 O  OG1    . THR B 1 133 ? -12.834 161.754 24.061  1.00 124.71 ? 134 THR B OG1    1 
ATOM   3304 C  CG2    . THR B 1 133 ? -13.338 163.455 22.432  1.00 122.33 ? 134 THR B CG2    1 
ATOM   3305 N  N      . GLY B 1 134 ? -13.280 163.069 27.162  1.00 139.39 ? 135 GLY B N      1 
ATOM   3306 C  CA     . GLY B 1 134 ? -13.791 162.362 28.312  1.00 140.63 ? 135 GLY B CA     1 
ATOM   3307 C  C      . GLY B 1 134 ? -14.017 160.888 28.077  1.00 145.95 ? 135 GLY B C      1 
ATOM   3308 O  O      . GLY B 1 134 ? -14.133 160.128 29.047  1.00 155.23 ? 135 GLY B O      1 
ATOM   3309 N  N      . ARG B 1 135 ? -14.074 160.458 26.819  1.00 136.22 ? 136 ARG B N      1 
ATOM   3310 C  CA     . ARG B 1 135 ? -14.162 159.048 26.493  1.00 125.51 ? 136 ARG B CA     1 
ATOM   3311 C  C      . ARG B 1 135 ? -12.793 158.392 26.648  1.00 124.60 ? 136 ARG B C      1 
ATOM   3312 O  O      . ARG B 1 135 ? -11.763 159.055 26.801  1.00 138.84 ? 136 ARG B O      1 
ATOM   3313 C  CB     . ARG B 1 135 ? -14.685 158.850 25.070  1.00 119.41 ? 136 ARG B CB     1 
ATOM   3314 C  CG     . ARG B 1 135 ? -16.189 158.652 24.971  1.00 115.88 ? 136 ARG B CG     1 
ATOM   3315 C  CD     . ARG B 1 135 ? -16.557 157.844 23.730  1.00 123.70 ? 136 ARG B CD     1 
ATOM   3316 N  NE     . ARG B 1 135 ? -16.315 158.573 22.487  1.00 138.24 ? 136 ARG B NE     1 
ATOM   3317 C  CZ     . ARG B 1 135 ? -16.308 158.012 21.280  1.00 143.22 ? 136 ARG B CZ     1 
ATOM   3318 N  NH1    . ARG B 1 135 ? -16.520 156.708 21.150  1.00 125.38 ? 136 ARG B NH1    1 
ATOM   3319 N  NH2    . ARG B 1 135 ? -16.083 158.752 20.202  1.00 143.36 ? 136 ARG B NH2    1 
ATOM   3320 N  N      . CYS B 1 136 ? -12.793 157.065 26.614  1.00 129.76 ? 137 CYS B N      1 
ATOM   3321 C  CA     . CYS B 1 136 ? -11.576 156.275 26.707  1.00 129.91 ? 137 CYS B CA     1 
ATOM   3322 C  C      . CYS B 1 136 ? -11.602 155.217 25.616  1.00 127.48 ? 137 CYS B C      1 
ATOM   3323 O  O      . CYS B 1 136 ? -12.618 154.544 25.420  1.00 137.37 ? 137 CYS B O      1 
ATOM   3324 C  CB     . CYS B 1 136 ? -11.462 155.632 28.089  1.00 119.10 ? 137 CYS B CB     1 
ATOM   3325 S  SG     . CYS B 1 136 ? -9.942  154.744 28.449  1.00 135.47 ? 137 CYS B SG     1 
ATOM   3326 N  N      . VAL B 1 137 ? -10.485 155.067 24.906  1.00 118.77 ? 138 VAL B N      1 
ATOM   3327 C  CA     . VAL B 1 137 ? -10.431 154.192 23.745  1.00 128.43 ? 138 VAL B CA     1 
ATOM   3328 C  C      . VAL B 1 137 ? -9.177  153.336 23.830  1.00 136.18 ? 138 VAL B C      1 
ATOM   3329 O  O      . VAL B 1 137 ? -8.251  153.618 24.592  1.00 133.53 ? 138 VAL B O      1 
ATOM   3330 C  CB     . VAL B 1 137 ? -10.459 154.976 22.415  1.00 113.85 ? 138 VAL B CB     1 
ATOM   3331 N  N      . ASN B 1 138 ? -9.160  152.274 23.031  1.00 134.84 ? 139 ASN B N      1 
ATOM   3332 C  CA     . ASN B 1 138 ? -7.996  151.406 22.932  1.00 146.67 ? 139 ASN B CA     1 
ATOM   3333 C  C      . ASN B 1 138 ? -7.105  151.938 21.816  1.00 140.87 ? 139 ASN B C      1 
ATOM   3334 O  O      . ASN B 1 138 ? -7.483  151.903 20.639  1.00 135.65 ? 139 ASN B O      1 
ATOM   3335 C  CB     . ASN B 1 138 ? -8.418  149.962 22.670  1.00 140.99 ? 139 ASN B CB     1 
ATOM   3336 N  N      . TYR B 1 139 ? -5.921  152.432 22.184  1.00 132.15 ? 140 TYR B N      1 
ATOM   3337 C  CA     . TYR B 1 139 ? -4.942  152.807 21.170  1.00 144.56 ? 140 TYR B CA     1 
ATOM   3338 C  C      . TYR B 1 139 ? -4.380  151.566 20.495  1.00 148.18 ? 140 TYR B C      1 
ATOM   3339 O  O      . TYR B 1 139 ? -4.215  151.531 19.269  1.00 146.12 ? 140 TYR B O      1 
ATOM   3340 C  CB     . TYR B 1 139 ? -3.819  153.634 21.800  1.00 134.45 ? 140 TYR B CB     1 
ATOM   3341 C  CG     . TYR B 1 139 ? -2.679  153.943 20.853  1.00 134.39 ? 140 TYR B CG     1 
ATOM   3342 C  CD1    . TYR B 1 139 ? -2.811  154.911 19.867  1.00 132.35 ? 140 TYR B CD1    1 
ATOM   3343 C  CD2    . TYR B 1 139 ? -1.478  153.249 20.932  1.00 135.56 ? 140 TYR B CD2    1 
ATOM   3344 C  CE1    . TYR B 1 139 ? -1.774  155.191 18.996  1.00 137.29 ? 140 TYR B CE1    1 
ATOM   3345 C  CE2    . TYR B 1 139 ? -0.435  153.521 20.063  1.00 127.05 ? 140 TYR B CE2    1 
ATOM   3346 C  CZ     . TYR B 1 139 ? -0.590  154.492 19.097  1.00 130.37 ? 140 TYR B CZ     1 
ATOM   3347 O  OH     . TYR B 1 139 ? 0.443   154.766 18.230  1.00 143.49 ? 140 TYR B OH     1 
ATOM   3348 N  N      . SER B 1 140 ? -4.085  150.539 21.284  1.00 143.64 ? 141 SER B N      1 
ATOM   3349 C  CA     . SER B 1 140 ? -3.645  149.250 20.783  1.00 145.27 ? 141 SER B CA     1 
ATOM   3350 C  C      . SER B 1 140 ? -4.285  148.175 21.647  1.00 155.73 ? 141 SER B C      1 
ATOM   3351 O  O      . SER B 1 140 ? -4.952  148.465 22.644  1.00 144.47 ? 141 SER B O      1 
ATOM   3352 C  CB     . SER B 1 140 ? -2.117  149.130 20.789  1.00 143.64 ? 141 SER B CB     1 
ATOM   3353 O  OG     . SER B 1 140 ? -1.611  149.035 22.109  1.00 147.95 ? 141 SER B OG     1 
ATOM   3354 N  N      . SER B 1 141 ? -4.085  146.918 21.249  1.00 162.82 ? 142 SER B N      1 
ATOM   3355 C  CA     . SER B 1 141 ? -4.589  145.808 22.051  1.00 162.42 ? 142 SER B CA     1 
ATOM   3356 C  C      . SER B 1 141 ? -4.043  145.859 23.474  1.00 158.13 ? 142 SER B C      1 
ATOM   3357 O  O      . SER B 1 141 ? -4.765  145.566 24.435  1.00 145.44 ? 142 SER B O      1 
ATOM   3358 C  CB     . SER B 1 141 ? -4.238  144.478 21.383  1.00 139.82 ? 142 SER B CB     1 
ATOM   3359 O  OG     . SER B 1 141 ? -2.871  144.440 21.011  1.00 150.53 ? 142 SER B OG     1 
ATOM   3360 N  N      . VAL B 1 142 ? -2.772  146.235 23.629  1.00 154.63 ? 143 VAL B N      1 
ATOM   3361 C  CA     . VAL B 1 142 ? -2.139  146.221 24.945  1.00 143.59 ? 143 VAL B CA     1 
ATOM   3362 C  C      . VAL B 1 142 ? -2.556  147.425 25.785  1.00 149.45 ? 143 VAL B C      1 
ATOM   3363 O  O      . VAL B 1 142 ? -2.702  147.313 27.007  1.00 138.41 ? 143 VAL B O      1 
ATOM   3364 C  CB     . VAL B 1 142 ? -0.609  146.151 24.791  1.00 134.93 ? 143 VAL B CB     1 
ATOM   3365 N  N      . LEU B 1 143 ? -2.748  148.587 25.164  1.00 161.09 ? 144 LEU B N      1 
ATOM   3366 C  CA     . LEU B 1 143 ? -2.929  149.834 25.896  1.00 143.64 ? 144 LEU B CA     1 
ATOM   3367 C  C      . LEU B 1 143 ? -4.250  150.503 25.544  1.00 133.83 ? 144 LEU B C      1 
ATOM   3368 O  O      . LEU B 1 143 ? -4.679  150.497 24.384  1.00 136.09 ? 144 LEU B O      1 
ATOM   3369 C  CB     . LEU B 1 143 ? -1.775  150.808 25.616  1.00 118.00 ? 144 LEU B CB     1 
ATOM   3370 N  N      . ARG B 1 144 ? -4.888  151.077 26.561  1.00 135.02 ? 145 ARG B N      1 
ATOM   3371 C  CA     . ARG B 1 144 ? -6.072  151.907 26.401  1.00 139.68 ? 145 ARG B CA     1 
ATOM   3372 C  C      . ARG B 1 144 ? -5.779  153.244 27.059  1.00 144.61 ? 145 ARG B C      1 
ATOM   3373 O  O      . ARG B 1 144 ? -5.261  153.284 28.180  1.00 140.21 ? 145 ARG B O      1 
ATOM   3374 C  CB     . ARG B 1 144 ? -7.313  151.256 27.026  1.00 138.62 ? 145 ARG B CB     1 
ATOM   3375 N  N      . THR B 1 145 ? -6.098  154.333 26.364  1.00 148.47 ? 146 THR B N      1 
ATOM   3376 C  CA     . THR B 1 145 ? -5.793  155.672 26.840  1.00 136.19 ? 146 THR B CA     1 
ATOM   3377 C  C      . THR B 1 145 ? -7.003  156.568 26.624  1.00 128.25 ? 146 THR B C      1 
ATOM   3378 O  O      . THR B 1 145 ? -8.044  156.139 26.112  1.00 128.91 ? 146 THR B O      1 
ATOM   3379 C  CB     . THR B 1 145 ? -4.563  156.258 26.135  1.00 123.28 ? 146 THR B CB     1 
ATOM   3380 O  OG1    . THR B 1 145 ? -4.855  156.450 24.745  1.00 120.96 ? 146 THR B OG1    1 
ATOM   3381 C  CG2    . THR B 1 145 ? -3.366  155.323 26.281  1.00 135.25 ? 146 THR B CG2    1 
ATOM   3382 N  N      . CYS B 1 146 ? -6.851  157.826 27.024  1.00 124.75 ? 147 CYS B N      1 
ATOM   3383 C  CA     . CYS B 1 146 ? -7.925  158.796 26.895  1.00 128.26 ? 147 CYS B CA     1 
ATOM   3384 C  C      . CYS B 1 146 ? -8.099  159.190 25.438  1.00 124.13 ? 147 CYS B C      1 
ATOM   3385 O  O      . CYS B 1 146 ? -7.123  159.332 24.696  1.00 123.21 ? 147 CYS B O      1 
ATOM   3386 C  CB     . CYS B 1 146 ? -7.623  160.033 27.741  1.00 110.61 ? 147 CYS B CB     1 
ATOM   3387 S  SG     . CYS B 1 146 ? -7.889  159.781 29.498  1.00 143.52 ? 147 CYS B SG     1 
ATOM   3388 N  N      . GLU B 1 147 ? -9.350  159.366 25.028  1.00 121.54 ? 148 GLU B N      1 
ATOM   3389 C  CA     . GLU B 1 147 ? -9.623  159.815 23.674  1.00 117.66 ? 148 GLU B CA     1 
ATOM   3390 C  C      . GLU B 1 147 ? -9.515  161.330 23.608  1.00 125.93 ? 148 GLU B C      1 
ATOM   3391 O  O      . GLU B 1 147 ? -9.821  162.039 24.571  1.00 123.28 ? 148 GLU B O      1 
ATOM   3392 C  CB     . GLU B 1 147 ? -11.012 159.366 23.221  1.00 118.45 ? 148 GLU B CB     1 
ATOM   3393 C  CG     . GLU B 1 147 ? -11.192 159.341 21.708  1.00 121.61 ? 148 GLU B CG     1 
ATOM   3394 C  CD     . GLU B 1 147 ? -12.640 159.166 21.298  1.00 124.55 ? 148 GLU B CD     1 
ATOM   3395 O  OE1    . GLU B 1 147 ? -13.526 159.664 22.024  1.00 128.99 ? 148 GLU B OE1    1 
ATOM   3396 O  OE2    . GLU B 1 147 ? -12.893 158.521 20.257  1.00 121.57 ? 148 GLU B OE2    1 
ATOM   3397 N  N      . ILE B 1 148 ? -9.077  161.826 22.453  1.00 119.19 ? 149 ILE B N      1 
ATOM   3398 C  CA     . ILE B 1 148 ? -8.915  163.257 22.244  1.00 104.18 ? 149 ILE B CA     1 
ATOM   3399 C  C      . ILE B 1 148 ? -9.451  163.631 20.871  1.00 105.95 ? 149 ILE B C      1 
ATOM   3400 O  O      . ILE B 1 148 ? -9.499  162.810 19.947  1.00 104.27 ? 149 ILE B O      1 
ATOM   3401 C  CB     . ILE B 1 148 ? -7.442  163.708 22.396  1.00 98.41  ? 149 ILE B CB     1 
ATOM   3402 C  CG1    . ILE B 1 148 ? -6.564  163.076 21.313  1.00 110.82 ? 149 ILE B CG1    1 
ATOM   3403 C  CG2    . ILE B 1 148 ? -6.915  163.373 23.786  1.00 107.08 ? 149 ILE B CG2    1 
ATOM   3404 C  CD1    . ILE B 1 148 ? -6.464  163.895 20.044  1.00 117.59 ? 149 ILE B CD1    1 
ATOM   3405 N  N      . GLN B 1 149 ? -9.863  164.890 20.755  1.00 105.56 ? 150 GLN B N      1 
ATOM   3406 C  CA     . GLN B 1 149 ? -10.256 165.501 19.495  1.00 102.01 ? 150 GLN B CA     1 
ATOM   3407 C  C      . GLN B 1 149 ? -9.158  166.453 19.041  1.00 100.35 ? 150 GLN B C      1 
ATOM   3408 O  O      . GLN B 1 149 ? -8.737  167.330 19.803  1.00 102.85 ? 150 GLN B O      1 
ATOM   3409 C  CB     . GLN B 1 149 ? -11.582 166.248 19.640  1.00 95.81  ? 150 GLN B CB     1 
ATOM   3410 C  CG     . GLN B 1 149 ? -12.035 166.958 18.381  1.00 108.00 ? 150 GLN B CG     1 
ATOM   3411 C  CD     . GLN B 1 149 ? -13.165 167.928 18.648  1.00 108.46 ? 150 GLN B CD     1 
ATOM   3412 O  OE1    . GLN B 1 149 ? -13.746 167.932 19.733  1.00 102.22 ? 150 GLN B OE1    1 
ATOM   3413 N  NE2    . GLN B 1 149 ? -13.479 168.761 17.664  1.00 115.71 ? 150 GLN B NE2    1 
ATOM   3414 N  N      . GLY B 1 150 ? -8.703  166.274 17.806  1.00 93.83  ? 151 GLY B N      1 
ATOM   3415 C  CA     . GLY B 1 150 ? -7.613  167.080 17.281  1.00 94.79  ? 151 GLY B CA     1 
ATOM   3416 C  C      . GLY B 1 150 ? -7.071  166.483 16.001  1.00 89.44  ? 151 GLY B C      1 
ATOM   3417 O  O      . GLY B 1 150 ? -7.799  165.831 15.244  1.00 97.07  ? 151 GLY B O      1 
ATOM   3418 N  N      . TRP B 1 151 ? -5.782  166.707 15.774  1.00 96.01  ? 152 TRP B N      1 
ATOM   3419 C  CA     . TRP B 1 151 ? -5.133  166.197 14.574  1.00 93.85  ? 152 TRP B CA     1 
ATOM   3420 C  C      . TRP B 1 151 ? -4.783  164.728 14.771  1.00 97.29  ? 152 TRP B C      1 
ATOM   3421 O  O      . TRP B 1 151 ? -4.001  164.381 15.664  1.00 98.77  ? 152 TRP B O      1 
ATOM   3422 C  CB     . TRP B 1 151 ? -3.891  167.023 14.252  1.00 92.12  ? 152 TRP B CB     1 
ATOM   3423 C  CG     . TRP B 1 151 ? -4.221  168.422 13.845  1.00 87.13  ? 152 TRP B CG     1 
ATOM   3424 C  CD1    . TRP B 1 151 ? -4.274  169.521 14.650  1.00 91.07  ? 152 TRP B CD1    1 
ATOM   3425 C  CD2    . TRP B 1 151 ? -4.557  168.872 12.529  1.00 82.04  ? 152 TRP B CD2    1 
ATOM   3426 N  NE1    . TRP B 1 151 ? -4.617  170.630 13.915  1.00 90.51  ? 152 TRP B NE1    1 
ATOM   3427 C  CE2    . TRP B 1 151 ? -4.796  170.257 12.609  1.00 84.62  ? 152 TRP B CE2    1 
ATOM   3428 C  CE3    . TRP B 1 151 ? -4.675  168.236 11.290  1.00 77.78  ? 152 TRP B CE3    1 
ATOM   3429 C  CZ2    . TRP B 1 151 ? -5.146  171.018 11.498  1.00 95.15  ? 152 TRP B CZ2    1 
ATOM   3430 C  CZ3    . TRP B 1 151 ? -5.022  168.992 10.188  1.00 74.25  ? 152 TRP B CZ3    1 
ATOM   3431 C  CH2    . TRP B 1 151 ? -5.254  170.369 10.299  1.00 87.63  ? 152 TRP B CH2    1 
ATOM   3432 N  N      . CYS B 1 152 ? -5.362  163.872 13.934  1.00 90.03  ? 153 CYS B N      1 
ATOM   3433 C  CA     . CYS B 1 152 ? -5.252  162.428 14.087  1.00 90.84  ? 153 CYS B CA     1 
ATOM   3434 C  C      . CYS B 1 152 ? -4.573  161.805 12.876  1.00 88.42  ? 153 CYS B C      1 
ATOM   3435 O  O      . CYS B 1 152 ? -4.748  162.273 11.753  1.00 83.94  ? 153 CYS B O      1 
ATOM   3436 C  CB     . CYS B 1 152 ? -6.634  161.806 14.287  1.00 85.53  ? 153 CYS B CB     1 
ATOM   3437 S  SG     . CYS B 1 152 ? -7.404  162.187 15.876  1.00 132.94 ? 153 CYS B SG     1 
ATOM   3438 N  N      . PRO B 1 153 ? -3.784  160.747 13.110  1.00 74.63  ? 154 PRO B N      1 
ATOM   3439 C  CA     . PRO B 1 153 ? -3.594  160.226 14.464  1.00 84.63  ? 154 PRO B CA     1 
ATOM   3440 C  C      . PRO B 1 153 ? -2.622  161.091 15.251  1.00 84.04  ? 154 PRO B C      1 
ATOM   3441 O  O      . PRO B 1 153 ? -1.962  161.946 14.664  1.00 94.39  ? 154 PRO B O      1 
ATOM   3442 C  CB     . PRO B 1 153 ? -3.010  158.838 14.216  1.00 99.60  ? 154 PRO B CB     1 
ATOM   3443 C  CG     . PRO B 1 153 ? -2.229  159.007 12.954  1.00 97.26  ? 154 PRO B CG     1 
ATOM   3444 C  CD     . PRO B 1 153 ? -3.023  159.976 12.111  1.00 77.56  ? 154 PRO B CD     1 
ATOM   3445 N  N      . THR B 1 154 ? -2.530  160.880 16.559  1.00 90.48  ? 155 THR B N      1 
ATOM   3446 C  CA     . THR B 1 154 ? -1.593  161.671 17.332  1.00 93.76  ? 155 THR B CA     1 
ATOM   3447 C  C      . THR B 1 154 ? -0.166  161.303 16.949  1.00 102.64 ? 155 THR B C      1 
ATOM   3448 O  O      . THR B 1 154 ? 0.114   160.211 16.444  1.00 103.84 ? 155 THR B O      1 
ATOM   3449 C  CB     . THR B 1 154 ? -1.796  161.452 18.830  1.00 99.29  ? 155 THR B CB     1 
ATOM   3450 O  OG1    . THR B 1 154 ? -1.628  160.061 19.136  1.00 114.28 ? 155 THR B OG1    1 
ATOM   3451 C  CG2    . THR B 1 154 ? -3.188  161.902 19.248  1.00 113.87 ? 155 THR B CG2    1 
ATOM   3452 N  N      . GLU B 1 155 ? 0.744   162.237 17.190  1.00 106.16 ? 156 GLU B N      1 
ATOM   3453 C  CA     . GLU B 1 155 ? 2.145   161.986 16.908  1.00 87.55  ? 156 GLU B CA     1 
ATOM   3454 C  C      . GLU B 1 155 ? 2.677   160.905 17.836  1.00 93.88  ? 156 GLU B C      1 
ATOM   3455 O  O      . GLU B 1 155 ? 2.299   160.827 19.009  1.00 91.27  ? 156 GLU B O      1 
ATOM   3456 C  CB     . GLU B 1 155 ? 2.962   163.265 17.066  1.00 95.93  ? 156 GLU B CB     1 
ATOM   3457 C  CG     . GLU B 1 155 ? 4.434   163.018 17.317  1.00 106.85 ? 156 GLU B CG     1 
ATOM   3458 C  CD     . GLU B 1 155 ? 5.220   164.298 17.456  1.00 99.68  ? 156 GLU B CD     1 
ATOM   3459 O  OE1    . GLU B 1 155 ? 5.255   165.085 16.486  1.00 97.51  ? 156 GLU B OE1    1 
ATOM   3460 O  OE2    . GLU B 1 155 ? 5.796   164.520 18.540  1.00 101.02 ? 156 GLU B OE2    1 
ATOM   3461 N  N      . VAL B 1 156 ? 3.556   160.065 17.304  1.00 109.61 ? 157 VAL B N      1 
ATOM   3462 C  CA     . VAL B 1 156 ? 4.199   159.003 18.065  1.00 98.32  ? 157 VAL B CA     1 
ATOM   3463 C  C      . VAL B 1 156 ? 5.669   159.369 18.176  1.00 112.03 ? 157 VAL B C      1 
ATOM   3464 O  O      . VAL B 1 156 ? 6.372   159.471 17.163  1.00 115.19 ? 157 VAL B O      1 
ATOM   3465 C  CB     . VAL B 1 156 ? 4.010   157.629 17.410  1.00 98.77  ? 157 VAL B CB     1 
ATOM   3466 C  CG1    . VAL B 1 156 ? 4.753   156.568 18.202  1.00 111.85 ? 157 VAL B CG1    1 
ATOM   3467 C  CG2    . VAL B 1 156 ? 2.531   157.295 17.321  1.00 115.83 ? 157 VAL B CG2    1 
ATOM   3468 N  N      . ASP B 1 157 ? 6.133   159.555 19.406  1.00 128.11 ? 158 ASP B N      1 
ATOM   3469 C  CA     . ASP B 1 157 ? 7.474   160.045 19.684  1.00 124.33 ? 158 ASP B CA     1 
ATOM   3470 C  C      . ASP B 1 157 ? 8.398   158.938 20.164  1.00 126.68 ? 158 ASP B C      1 
ATOM   3471 O  O      . ASP B 1 157 ? 9.590   159.183 20.379  1.00 127.89 ? 158 ASP B O      1 
ATOM   3472 C  CB     . ASP B 1 157 ? 7.393   161.157 20.741  1.00 125.86 ? 158 ASP B CB     1 
ATOM   3473 C  CG     . ASP B 1 157 ? 8.536   162.148 20.652  1.00 132.39 ? 158 ASP B CG     1 
ATOM   3474 O  OD1    . ASP B 1 157 ? 9.630   161.769 20.187  1.00 143.91 ? 158 ASP B OD1    1 
ATOM   3475 O  OD2    . ASP B 1 157 ? 8.339   163.308 21.073  1.00 128.92 ? 158 ASP B OD2    1 
ATOM   3476 N  N      . THR B 1 158 ? 7.880   157.722 20.307  1.00 125.20 ? 159 THR B N      1 
ATOM   3477 C  CA     . THR B 1 158 ? 8.634   156.583 20.820  1.00 130.56 ? 159 THR B CA     1 
ATOM   3478 C  C      . THR B 1 158 ? 9.196   155.731 19.692  1.00 134.11 ? 159 THR B C      1 
ATOM   3479 O  O      . THR B 1 158 ? 9.251   154.502 19.793  1.00 143.78 ? 159 THR B O      1 
ATOM   3480 C  CB     . THR B 1 158 ? 7.750   155.748 21.742  1.00 152.24 ? 159 THR B CB     1 
ATOM   3481 O  OG1    . THR B 1 158 ? 6.782   155.036 20.960  1.00 141.40 ? 159 THR B OG1    1 
ATOM   3482 C  CG2    . THR B 1 158 ? 7.021   156.649 22.740  1.00 129.28 ? 159 THR B CG2    1 
ATOM   3483 N  N      . VAL B 1 159 ? 9.604   156.362 18.595  1.00 120.52 ? 160 VAL B N      1 
ATOM   3484 C  CA     . VAL B 1 159 ? 10.190  155.671 17.453  1.00 126.99 ? 160 VAL B CA     1 
ATOM   3485 C  C      . VAL B 1 159 ? 11.568  156.264 17.208  1.00 125.24 ? 160 VAL B C      1 
ATOM   3486 O  O      . VAL B 1 159 ? 11.701  157.478 17.006  1.00 135.98 ? 160 VAL B O      1 
ATOM   3487 C  CB     . VAL B 1 159 ? 9.312   155.784 16.197  1.00 127.85 ? 160 VAL B CB     1 
ATOM   3488 C  CG1    . VAL B 1 159 ? 7.968   155.119 16.433  1.00 125.15 ? 160 VAL B CG1    1 
ATOM   3489 C  CG2    . VAL B 1 159 ? 9.127   157.244 15.804  1.00 123.44 ? 160 VAL B CG2    1 
ATOM   3490 N  N      . GLU B 1 160 ? 12.590  155.414 17.227  1.00 125.43 ? 161 GLU B N      1 
ATOM   3491 C  CA     . GLU B 1 160 ? 13.948  155.871 16.968  1.00 127.44 ? 161 GLU B CA     1 
ATOM   3492 C  C      . GLU B 1 160 ? 14.070  156.326 15.517  1.00 129.39 ? 161 GLU B C      1 
ATOM   3493 O  O      . GLU B 1 160 ? 13.809  155.551 14.590  1.00 128.02 ? 161 GLU B O      1 
ATOM   3494 C  CB     . GLU B 1 160 ? 14.944  154.754 17.278  1.00 119.04 ? 161 GLU B CB     1 
ATOM   3495 C  CG     . GLU B 1 160 ? 16.403  155.191 17.314  1.00 137.03 ? 161 GLU B CG     1 
ATOM   3496 C  CD     . GLU B 1 160 ? 17.051  155.223 15.937  1.00 162.34 ? 161 GLU B CD     1 
ATOM   3497 O  OE1    . GLU B 1 160 ? 16.414  154.770 14.963  1.00 158.13 ? 161 GLU B OE1    1 
ATOM   3498 O  OE2    . GLU B 1 160 ? 18.202  155.697 15.830  1.00 160.85 ? 161 GLU B OE2    1 
ATOM   3499 N  N      . THR B 1 161 ? 14.451  157.587 15.319  1.00 116.72 ? 162 THR B N      1 
ATOM   3500 C  CA     . THR B 1 161 ? 14.666  158.096 13.977  1.00 99.08  ? 162 THR B CA     1 
ATOM   3501 C  C      . THR B 1 161 ? 16.139  158.422 13.767  1.00 97.87  ? 162 THR B C      1 
ATOM   3502 O  O      . THR B 1 161 ? 16.844  158.780 14.716  1.00 108.03 ? 162 THR B O      1 
ATOM   3503 C  CB     . THR B 1 161 ? 13.829  159.352 13.706  1.00 91.53  ? 162 THR B CB     1 
ATOM   3504 O  OG1    . THR B 1 161 ? 13.812  160.180 14.876  1.00 103.26 ? 162 THR B OG1    1 
ATOM   3505 C  CG2    . THR B 1 161 ? 12.404  158.973 13.326  1.00 98.68  ? 162 THR B CG2    1 
ATOM   3506 N  N      . PRO B 1 162 ? 16.633  158.304 12.540  1.00 89.87  ? 163 PRO B N      1 
ATOM   3507 C  CA     . PRO B 1 162 ? 18.047  158.574 12.283  1.00 91.50  ? 163 PRO B CA     1 
ATOM   3508 C  C      . PRO B 1 162 ? 18.339  160.064 12.271  1.00 84.17  ? 163 PRO B C      1 
ATOM   3509 O  O      . PRO B 1 162 ? 17.441  160.905 12.195  1.00 100.90 ? 163 PRO B O      1 
ATOM   3510 C  CB     . PRO B 1 162 ? 18.264  157.970 10.894  1.00 104.67 ? 163 PRO B CB     1 
ATOM   3511 C  CG     . PRO B 1 162 ? 16.948  158.186 10.222  1.00 96.79  ? 163 PRO B CG     1 
ATOM   3512 C  CD     . PRO B 1 162 ? 15.904  157.976 11.302  1.00 90.74  ? 163 PRO B CD     1 
ATOM   3513 N  N      . ILE B 1 163 ? 19.623  160.381 12.352  1.00 77.77  ? 164 ILE B N      1 
ATOM   3514 C  CA     . ILE B 1 163 ? 20.075  161.750 12.159  1.00 83.95  ? 164 ILE B CA     1 
ATOM   3515 C  C      . ILE B 1 163 ? 20.657  161.841 10.758  1.00 85.09  ? 164 ILE B C      1 
ATOM   3516 O  O      . ILE B 1 163 ? 21.088  160.841 10.173  1.00 98.43  ? 164 ILE B O      1 
ATOM   3517 C  CB     . ILE B 1 163 ? 21.097  162.192 13.230  1.00 73.63  ? 164 ILE B CB     1 
ATOM   3518 C  CG1    . ILE B 1 163 ? 22.465  161.566 12.966  1.00 78.49  ? 164 ILE B CG1    1 
ATOM   3519 C  CG2    . ILE B 1 163 ? 20.608  161.825 14.624  1.00 88.82  ? 164 ILE B CG2    1 
ATOM   3520 C  CD1    . ILE B 1 163 ? 23.602  162.297 13.655  1.00 101.22 ? 164 ILE B CD1    1 
ATOM   3521 N  N      . MET B 1 164 ? 20.665  163.053 10.208  1.00 87.53  ? 165 MET B N      1 
ATOM   3522 C  CA     . MET B 1 164 ? 21.204  163.293 8.871   1.00 86.69  ? 165 MET B CA     1 
ATOM   3523 C  C      . MET B 1 164 ? 22.693  163.586 9.001   1.00 84.67  ? 165 MET B C      1 
ATOM   3524 O  O      . MET B 1 164 ? 23.109  164.732 9.174   1.00 89.08  ? 165 MET B O      1 
ATOM   3525 C  CB     . MET B 1 164 ? 20.459  164.438 8.198   1.00 93.83  ? 165 MET B CB     1 
ATOM   3526 C  CG     . MET B 1 164 ? 20.670  164.537 6.698   1.00 91.88  ? 165 MET B CG     1 
ATOM   3527 S  SD     . MET B 1 164 ? 19.970  166.053 6.010   1.00 88.52  ? 165 MET B SD     1 
ATOM   3528 C  CE     . MET B 1 164 ? 18.322  165.509 5.563   1.00 106.70 ? 165 MET B CE     1 
ATOM   3529 N  N      . MET B 1 165 ? 23.511  162.535 8.910   1.00 86.03  ? 166 MET B N      1 
ATOM   3530 C  CA     . MET B 1 165 ? 24.946  162.703 9.120   1.00 94.68  ? 166 MET B CA     1 
ATOM   3531 C  C      . MET B 1 165 ? 25.544  163.686 8.122   1.00 87.87  ? 166 MET B C      1 
ATOM   3532 O  O      . MET B 1 165 ? 26.463  164.442 8.460   1.00 94.01  ? 166 MET B O      1 
ATOM   3533 C  CB     . MET B 1 165 ? 25.659  161.354 9.048   1.00 102.50 ? 166 MET B CB     1 
ATOM   3534 C  CG     . MET B 1 165 ? 25.191  160.348 10.087  1.00 109.09 ? 166 MET B CG     1 
ATOM   3535 S  SD     . MET B 1 165 ? 25.725  160.816 11.749  1.00 148.72 ? 166 MET B SD     1 
ATOM   3536 C  CE     . MET B 1 165 ? 27.427  161.290 11.451  1.00 93.43  ? 166 MET B CE     1 
ATOM   3537 N  N      . GLU B 1 166 ? 25.045  163.684 6.882   1.00 88.96  ? 167 GLU B N      1 
ATOM   3538 C  CA     . GLU B 1 166 ? 25.610  164.555 5.855   1.00 89.00  ? 167 GLU B CA     1 
ATOM   3539 C  C      . GLU B 1 166 ? 25.636  166.013 6.294   1.00 84.57  ? 167 GLU B C      1 
ATOM   3540 O  O      . GLU B 1 166 ? 26.449  166.798 5.792   1.00 83.27  ? 167 GLU B O      1 
ATOM   3541 C  CB     . GLU B 1 166 ? 24.823  164.417 4.549   1.00 79.96  ? 167 GLU B CB     1 
ATOM   3542 C  CG     . GLU B 1 166 ? 24.812  163.016 3.961   1.00 95.71  ? 167 GLU B CG     1 
ATOM   3543 C  CD     . GLU B 1 166 ? 23.574  162.231 4.344   1.00 125.80 ? 167 GLU B CD     1 
ATOM   3544 O  OE1    . GLU B 1 166 ? 23.071  162.423 5.472   1.00 122.89 ? 167 GLU B OE1    1 
ATOM   3545 O  OE2    . GLU B 1 166 ? 23.101  161.423 3.517   1.00 140.97 ? 167 GLU B OE2    1 
ATOM   3546 N  N      . ALA B 1 167 ? 24.749  166.398 7.215   1.00 87.94  ? 168 ALA B N      1 
ATOM   3547 C  CA     . ALA B 1 167 ? 24.717  167.779 7.680   1.00 70.41  ? 168 ALA B CA     1 
ATOM   3548 C  C      . ALA B 1 167 ? 26.076  168.234 8.190   1.00 74.10  ? 168 ALA B C      1 
ATOM   3549 O  O      . ALA B 1 167 ? 26.395  169.426 8.129   1.00 75.09  ? 168 ALA B O      1 
ATOM   3550 C  CB     . ALA B 1 167 ? 23.658  167.940 8.771   1.00 72.29  ? 168 ALA B CB     1 
ATOM   3551 N  N      . GLU B 1 168 ? 26.890  167.301 8.693   1.00 75.79  ? 169 GLU B N      1 
ATOM   3552 C  CA     . GLU B 1 168 ? 28.210  167.649 9.208   1.00 81.82  ? 169 GLU B CA     1 
ATOM   3553 C  C      . GLU B 1 168 ? 29.078  168.326 8.157   1.00 84.58  ? 169 GLU B C      1 
ATOM   3554 O  O      . GLU B 1 168 ? 29.992  169.081 8.509   1.00 75.54  ? 169 GLU B O      1 
ATOM   3555 C  CB     . GLU B 1 168 ? 28.920  166.395 9.728   1.00 86.31  ? 169 GLU B CB     1 
ATOM   3556 C  CG     . GLU B 1 168 ? 30.242  166.662 10.439  1.00 106.12 ? 169 GLU B CG     1 
ATOM   3557 C  CD     . GLU B 1 168 ? 30.950  165.385 10.856  1.00 115.25 ? 169 GLU B CD     1 
ATOM   3558 O  OE1    . GLU B 1 168 ? 30.404  164.291 10.597  1.00 104.37 ? 169 GLU B OE1    1 
ATOM   3559 O  OE2    . GLU B 1 168 ? 32.053  165.477 11.440  1.00 135.00 ? 169 GLU B OE2    1 
ATOM   3560 N  N      . ASN B 1 169 ? 28.818  168.071 6.879   1.00 78.06  ? 170 ASN B N      1 
ATOM   3561 C  CA     . ASN B 1 169 ? 29.639  168.602 5.804   1.00 72.38  ? 170 ASN B CA     1 
ATOM   3562 C  C      . ASN B 1 169 ? 29.003  169.802 5.109   1.00 81.63  ? 170 ASN B C      1 
ATOM   3563 O  O      . ASN B 1 169 ? 29.622  170.379 4.210   1.00 88.85  ? 170 ASN B O      1 
ATOM   3564 C  CB     . ASN B 1 169 ? 29.940  167.477 4.814   1.00 78.83  ? 170 ASN B CB     1 
ATOM   3565 C  CG     . ASN B 1 169 ? 31.000  166.536 5.349   1.00 104.24 ? 170 ASN B CG     1 
ATOM   3566 O  OD1    . ASN B 1 169 ? 31.815  166.923 6.188   1.00 101.33 ? 170 ASN B OD1    1 
ATOM   3567 N  ND2    . ASN B 1 169 ? 30.962  165.283 4.910   1.00 110.35 ? 170 ASN B ND2    1 
ATOM   3568 N  N      . PHE B 1 170 ? 27.782  170.181 5.491   1.00 71.53  ? 171 PHE B N      1 
ATOM   3569 C  CA     . PHE B 1 170 ? 27.161  171.381 4.945   1.00 69.06  ? 171 PHE B CA     1 
ATOM   3570 C  C      . PHE B 1 170 ? 28.034  172.601 5.232   1.00 68.18  ? 171 PHE B C      1 
ATOM   3571 O  O      . PHE B 1 170 ? 28.890  172.592 6.121   1.00 77.07  ? 171 PHE B O      1 
ATOM   3572 C  CB     . PHE B 1 170 ? 25.769  171.606 5.541   1.00 75.91  ? 171 PHE B CB     1 
ATOM   3573 C  CG     . PHE B 1 170 ? 24.771  170.530 5.212   1.00 68.30  ? 171 PHE B CG     1 
ATOM   3574 C  CD1    . PHE B 1 170 ? 25.077  169.519 4.322   1.00 80.51  ? 171 PHE B CD1    1 
ATOM   3575 C  CD2    . PHE B 1 170 ? 23.510  170.547 5.787   1.00 77.20  ? 171 PHE B CD2    1 
ATOM   3576 C  CE1    . PHE B 1 170 ? 24.151  168.538 4.025   1.00 87.94  ? 171 PHE B CE1    1 
ATOM   3577 C  CE2    . PHE B 1 170 ? 22.582  169.571 5.492   1.00 73.19  ? 171 PHE B CE2    1 
ATOM   3578 C  CZ     . PHE B 1 170 ? 22.901  168.566 4.611   1.00 73.40  ? 171 PHE B CZ     1 
ATOM   3579 N  N      . THR B 1 171 ? 27.806  173.668 4.472   1.00 63.43  ? 172 THR B N      1 
ATOM   3580 C  CA     . THR B 1 171 ? 28.557  174.906 4.634   1.00 73.43  ? 172 THR B CA     1 
ATOM   3581 C  C      . THR B 1 171 ? 27.636  176.082 4.944   1.00 71.12  ? 172 THR B C      1 
ATOM   3582 O  O      . THR B 1 171 ? 26.506  176.156 4.445   1.00 69.12  ? 172 THR B O      1 
ATOM   3583 C  CB     . THR B 1 171 ? 29.390  175.208 3.387   1.00 67.10  ? 172 THR B CB     1 
ATOM   3584 O  OG1    . THR B 1 171 ? 28.615  174.928 2.216   1.00 77.89  ? 172 THR B OG1    1 
ATOM   3585 C  CG2    . THR B 1 171 ? 30.649  174.364 3.376   1.00 75.77  ? 172 THR B CG2    1 
ATOM   3586 N  N      . ILE B 1 172 ? 28.136  176.987 5.785   1.00 67.89  ? 173 ILE B N      1 
ATOM   3587 C  CA     . ILE B 1 172 ? 27.456  178.221 6.163   1.00 82.65  ? 173 ILE B CA     1 
ATOM   3588 C  C      . ILE B 1 172 ? 28.285  179.384 5.634   1.00 79.18  ? 173 ILE B C      1 
ATOM   3589 O  O      . ILE B 1 172 ? 29.460  179.535 6.000   1.00 70.44  ? 173 ILE B O      1 
ATOM   3590 C  CB     . ILE B 1 172 ? 27.279  178.334 7.685   1.00 66.36  ? 173 ILE B CB     1 
ATOM   3591 C  CG1    . ILE B 1 172 ? 26.498  177.143 8.234   1.00 62.87  ? 173 ILE B CG1    1 
ATOM   3592 C  CG2    . ILE B 1 172 ? 26.573  179.637 8.042   1.00 57.63  ? 173 ILE B CG2    1 
ATOM   3593 C  CD1    . ILE B 1 172 ? 26.367  177.162 9.741   1.00 59.18  ? 173 ILE B CD1    1 
ATOM   3594 N  N      . PHE B 1 173 ? 27.684  180.190 4.761   1.00 71.08  ? 174 PHE B N      1 
ATOM   3595 C  CA     . PHE B 1 173 ? 28.316  181.385 4.219   1.00 69.04  ? 174 PHE B CA     1 
ATOM   3596 C  C      . PHE B 1 173 ? 27.781  182.600 4.970   1.00 70.04  ? 174 PHE B C      1 
ATOM   3597 O  O      . PHE B 1 173 ? 26.564  182.831 5.004   1.00 71.27  ? 174 PHE B O      1 
ATOM   3598 C  CB     . PHE B 1 173 ? 28.057  181.514 2.717   1.00 66.18  ? 174 PHE B CB     1 
ATOM   3599 C  CG     . PHE B 1 173 ? 28.426  182.857 2.155   1.00 72.83  ? 174 PHE B CG     1 
ATOM   3600 C  CD1    . PHE B 1 173 ? 29.703  183.361 2.331   1.00 71.87  ? 174 PHE B CD1    1 
ATOM   3601 C  CD2    . PHE B 1 173 ? 27.499  183.622 1.467   1.00 78.99  ? 174 PHE B CD2    1 
ATOM   3602 C  CE1    . PHE B 1 173 ? 30.053  184.597 1.825   1.00 68.27  ? 174 PHE B CE1    1 
ATOM   3603 C  CE2    . PHE B 1 173 ? 27.845  184.862 0.959   1.00 79.89  ? 174 PHE B CE2    1 
ATOM   3604 C  CZ     . PHE B 1 173 ? 29.123  185.348 1.140   1.00 69.34  ? 174 PHE B CZ     1 
ATOM   3605 N  N      . ILE B 1 174 ? 28.689  183.363 5.575   1.00 57.34  ? 175 ILE B N      1 
ATOM   3606 C  CA     . ILE B 1 174 ? 28.356  184.516 6.404   1.00 65.85  ? 175 ILE B CA     1 
ATOM   3607 C  C      . ILE B 1 174 ? 28.962  185.753 5.754   1.00 63.13  ? 175 ILE B C      1 
ATOM   3608 O  O      . ILE B 1 174 ? 30.191  185.900 5.719   1.00 55.21  ? 175 ILE B O      1 
ATOM   3609 C  CB     . ILE B 1 174 ? 28.876  184.352 7.837   1.00 56.81  ? 175 ILE B CB     1 
ATOM   3610 C  CG1    . ILE B 1 174 ? 28.306  183.086 8.472   1.00 58.47  ? 175 ILE B CG1    1 
ATOM   3611 C  CG2    . ILE B 1 174 ? 28.533  185.574 8.666   1.00 51.99  ? 175 ILE B CG2    1 
ATOM   3612 C  CD1    . ILE B 1 174 ? 28.800  182.833 9.876   1.00 58.30  ? 175 ILE B CD1    1 
ATOM   3613 N  N      . LYS B 1 175 ? 28.111  186.643 5.244   1.00 68.28  ? 176 LYS B N      1 
ATOM   3614 C  CA     . LYS B 1 175 ? 28.537  187.957 4.772   1.00 65.57  ? 176 LYS B CA     1 
ATOM   3615 C  C      . LYS B 1 175 ? 28.167  188.979 5.840   1.00 70.12  ? 176 LYS B C      1 
ATOM   3616 O  O      . LYS B 1 175 ? 26.985  189.288 6.035   1.00 73.62  ? 176 LYS B O      1 
ATOM   3617 C  CB     . LYS B 1 175 ? 27.919  188.309 3.419   1.00 62.05  ? 176 LYS B CB     1 
ATOM   3618 C  CG     . LYS B 1 175 ? 28.365  189.672 2.890   1.00 73.58  ? 176 LYS B CG     1 
ATOM   3619 C  CD     . LYS B 1 175 ? 27.727  190.031 1.551   1.00 70.98  ? 176 LYS B CD     1 
ATOM   3620 C  CE     . LYS B 1 175 ? 26.222  189.830 1.547   1.00 72.67  ? 176 LYS B CE     1 
ATOM   3621 N  NZ     . LYS B 1 175 ? 25.634  190.252 0.243   1.00 80.99  ? 176 LYS B NZ     1 
ATOM   3622 N  N      . ASN B 1 176 ? 29.180  189.481 6.544   1.00 73.31  ? 177 ASN B N      1 
ATOM   3623 C  CA     . ASN B 1 176 ? 29.012  190.408 7.657   1.00 68.68  ? 177 ASN B CA     1 
ATOM   3624 C  C      . ASN B 1 176 ? 29.637  191.752 7.315   1.00 68.87  ? 177 ASN B C      1 
ATOM   3625 O  O      . ASN B 1 176 ? 30.831  191.825 7.008   1.00 74.12  ? 177 ASN B O      1 
ATOM   3626 C  CB     . ASN B 1 176 ? 29.639  189.852 8.936   1.00 73.89  ? 177 ASN B CB     1 
ATOM   3627 C  CG     . ASN B 1 176 ? 29.724  190.891 10.041  1.00 73.42  ? 177 ASN B CG     1 
ATOM   3628 O  OD1    . ASN B 1 176 ? 30.756  191.032 10.698  1.00 69.05  ? 177 ASN B OD1    1 
ATOM   3629 N  ND2    . ASN B 1 176 ? 28.642  191.635 10.239  1.00 75.08  ? 177 ASN B ND2    1 
ATOM   3630 N  N      . SER B 1 177 ? 28.829  192.807 7.366   1.00 70.97  ? 178 SER B N      1 
ATOM   3631 C  CA     . SER B 1 177 ? 29.291  194.175 7.184   1.00 64.61  ? 178 SER B CA     1 
ATOM   3632 C  C      . SER B 1 177 ? 29.272  194.865 8.539   1.00 68.84  ? 178 SER B C      1 
ATOM   3633 O  O      . SER B 1 177 ? 28.313  194.720 9.299   1.00 79.29  ? 178 SER B O      1 
ATOM   3634 C  CB     . SER B 1 177 ? 28.407  194.945 6.194   1.00 62.37  ? 178 SER B CB     1 
ATOM   3635 O  OG     . SER B 1 177 ? 28.181  194.207 5.006   1.00 78.05  ? 178 SER B OG     1 
ATOM   3636 N  N      . ILE B 1 178 ? 30.339  195.591 8.862   1.00 82.54  ? 179 ILE B N      1 
ATOM   3637 C  CA     . ILE B 1 178 ? 30.399  196.319 10.121  1.00 84.87  ? 179 ILE B CA     1 
ATOM   3638 C  C      . ILE B 1 178 ? 30.844  197.751 9.863   1.00 89.29  ? 179 ILE B C      1 
ATOM   3639 O  O      . ILE B 1 178 ? 31.537  198.055 8.887   1.00 90.86  ? 179 ILE B O      1 
ATOM   3640 C  CB     . ILE B 1 178 ? 31.327  195.641 11.158  1.00 79.79  ? 179 ILE B CB     1 
ATOM   3641 C  CG1    . ILE B 1 178 ? 32.779  195.616 10.667  1.00 86.40  ? 179 ILE B CG1    1
[truncated: 200,653 more chars]
