# Supplementary material for: Structural insights into the allosteric inhibition of P2X4 receptors
Source: Nat Commun. 2023 Oct 13;14:6437. doi: 10.1038/s41467-023-42164-y (PMC10575874; doi:10.1038/s41467-023-42164-y)
Supplement: Supplementary file 4 — Supplementary Dataset 1 [file 41467_2023_42164_MOESM4_ESM.zip › hP2X1trimer_a111a/hP2X1trimer_a111a_env/templates_101/5u1u.cif]

data_5U1U
# 
_entry.id   5U1U 
# 
_audit_conform.dict_name       mmcif_pdbx.dic 
_audit_conform.dict_version    5.329 
_audit_conform.dict_location   http://mmcif.pdb.org/dictionaries/ascii/mmcif_pdbx.dic 
# 
loop_
_database_2.database_id 
_database_2.database_code 
PDB   5U1U         
WWPDB D_1000225167 
# 
loop_
_pdbx_database_related.db_name 
_pdbx_database_related.details 
_pdbx_database_related.db_id 
_pdbx_database_related.content_type 
PDB . 5U1L unspecified 
PDB . 5U1V unspecified 
PDB . 5U1W unspecified 
PDB . 5U1X unspecified 
PDB . 5U1Y unspecified 
PDB . 5U2H unspecified 
# 
_pdbx_database_status.status_code                     REL 
_pdbx_database_status.status_code_sf                  REL 
_pdbx_database_status.status_code_mr                  ? 
_pdbx_database_status.entry_id                        5U1U 
_pdbx_database_status.recvd_initial_deposition_date   2016-11-29 
_pdbx_database_status.SG_entry                        N 
_pdbx_database_status.deposit_site                    RCSB 
_pdbx_database_status.process_site                    RCSB 
_pdbx_database_status.status_code_cs                  ? 
_pdbx_database_status.methods_development_category    ? 
_pdbx_database_status.pdb_format_compatible           Y 
_pdbx_database_status.status_code_nmr_data            ? 
# 
loop_
_audit_author.name 
_audit_author.pdbx_ordinal 
'Karasawa, A.' 1 
'Kawate, T.'   2 
# 
_citation.abstract                  ? 
_citation.abstract_id_CAS           ? 
_citation.book_id_ISBN              ? 
_citation.book_publisher            ? 
_citation.book_publisher_city       ? 
_citation.book_title                ? 
_citation.coordinate_linkage        ? 
_citation.country                   US 
_citation.database_id_Medline       ? 
_citation.details                   ? 
_citation.id                        primary 
_citation.journal_abbrev            Elife 
_citation.journal_id_ASTM           ? 
_citation.journal_id_CSD            ? 
_citation.journal_id_ISSN           2050-084X 
_citation.journal_full              ? 
_citation.journal_issue             ? 
_citation.journal_volume            5 
_citation.language                  ? 
_citation.page_first                ? 
_citation.page_last                 ? 
_citation.title                     'Structural basis for subtype-specific inhibition of the P2X7 receptor.' 
_citation.year                      2016 
_citation.database_id_CSD           ? 
_citation.pdbx_database_id_DOI      10.7554/eLife.22153 
_citation.pdbx_database_id_PubMed   27935479 
_citation.unpublished_flag          ? 
# 
loop_
_citation_author.citation_id 
_citation_author.name 
_citation_author.ordinal 
_citation_author.identifier_ORCID 
primary 'Karasawa, A.' 1 ? 
primary 'Kawate, T.'   2 ? 
# 
_cell.angle_alpha                  90.000 
_cell.angle_alpha_esd              ? 
_cell.angle_beta                   90.000 
_cell.angle_beta_esd               ? 
_cell.angle_gamma                  90.000 
_cell.angle_gamma_esd              ? 
_cell.entry_id                     5U1U 
_cell.details                      ? 
_cell.formula_units_Z              ? 
_cell.length_a                     169.566 
_cell.length_a_esd                 ? 
_cell.length_b                     169.566 
_cell.length_b_esd                 ? 
_cell.length_c                     169.566 
_cell.length_c_esd                 ? 
_cell.volume                       ? 
_cell.volume_esd                   ? 
_cell.Z_PDB                        24 
_cell.reciprocal_angle_alpha       ? 
_cell.reciprocal_angle_beta        ? 
_cell.reciprocal_angle_gamma       ? 
_cell.reciprocal_angle_alpha_esd   ? 
_cell.reciprocal_angle_beta_esd    ? 
_cell.reciprocal_angle_gamma_esd   ? 
_cell.reciprocal_length_a          ? 
_cell.reciprocal_length_b          ? 
_cell.reciprocal_length_c          ? 
_cell.reciprocal_length_a_esd      ? 
_cell.reciprocal_length_b_esd      ? 
_cell.reciprocal_length_c_esd      ? 
_cell.pdbx_unique_axis             ? 
# 
_symmetry.entry_id                         5U1U 
_symmetry.cell_setting                     ? 
_symmetry.Int_Tables_number                199 
_symmetry.space_group_name_Hall            ? 
_symmetry.space_group_name_H-M             'I 21 3' 
_symmetry.pdbx_full_space_group_name_H-M   ? 
# 
loop_
_entity.id 
_entity.type 
_entity.src_method 
_entity.pdbx_description 
_entity.formula_weight 
_entity.pdbx_number_of_molecules 
_entity.pdbx_ec 
_entity.pdbx_mutation 
_entity.pdbx_fragment 
_entity.details 
1 polymer     man 'P2X purinoceptor'                                                                                             
38716.234 1 ? ? ? 'Both the N- and C-termini are disordered and the electron density was not well-defined.' 
2 non-polymer man 2-acetamido-2-deoxy-beta-D-glucopyranose                                                                       
221.208   3 ? ? ? ?                                                                                         
3 non-polymer syn "N-{(1R)-1-[N''-cyano-N'-(quinolin-5-yl)carbamimidamido]-2,2-dimethylpropyl}-2-(3,4-dimethoxyphenyl)acetamide" 
474.555   1 ? ? ? ?                                                                                         
# 
_entity_poly.entity_id                      1 
_entity_poly.type                           'polypeptide(L)' 
_entity_poly.nstd_linkage                   no 
_entity_poly.nstd_monomer                   no 
_entity_poly.pdbx_seq_one_letter_code       
;GSSTNYGTIKWIFHALVFSYISFALISDKRYQKKEPLISSVHTKVKGIAEVKAEILENGMKKMVSGVFDTADYTFPLQGN
SFFVMTNFIKTEGQQQGLCPDFPTARTICSSDRGCKKGRMDPQSKGIQTGRCVVYKERLKTCEVSAWCPIEEVKDAPRPA
LLNSAENFTVLIKNNIDFPGHNYTTRNILPGVNITCTFHKTQNPQCPIFRLGDIFQETGDSFSDVAIQGGIMGIEIYWDC
NLDGWFHHCRPKYSFRRLDDKTTSESLYPGYNFRYAKYYKENNVEKRTLIKVFGIRFDILVFGTGGKFNVIQLAVYIGSV
ISYFGLATVFIDILINTYSASS
;
_entity_poly.pdbx_seq_one_letter_code_can   
;GSSTNYGTIKWIFHALVFSYISFALISDKRYQKKEPLISSVHTKVKGIAEVKAEILENGMKKMVSGVFDTADYTFPLQGN
SFFVMTNFIKTEGQQQGLCPDFPTARTICSSDRGCKKGRMDPQSKGIQTGRCVVYKERLKTCEVSAWCPIEEVKDAPRPA
LLNSAENFTVLIKNNIDFPGHNYTTRNILPGVNITCTFHKTQNPQCPIFRLGDIFQETGDSFSDVAIQGGIMGIEIYWDC
NLDGWFHHCRPKYSFRRLDDKTTSESLYPGYNFRYAKYYKENNVEKRTLIKVFGIRFDILVFGTGGKFNVIQLAVYIGSV
ISYFGLATVFIDILINTYSASS
;
_entity_poly.pdbx_strand_id                 A 
_entity_poly.pdbx_target_identifier         ? 
# 
loop_
_entity_poly_seq.entity_id 
_entity_poly_seq.num 
_entity_poly_seq.mon_id 
_entity_poly_seq.hetero 
1 1   GLY n 
1 2   SER n 
1 3   SER n 
1 4   THR n 
1 5   ASN n 
1 6   TYR n 
1 7   GLY n 
1 8   THR n 
1 9   ILE n 
1 10  LYS n 
1 11  TRP n 
1 12  ILE n 
1 13  PHE n 
1 14  HIS n 
1 15  ALA n 
1 16  LEU n 
1 17  VAL n 
1 18  PHE n 
1 19  SER n 
1 20  TYR n 
1 21  ILE n 
1 22  SER n 
1 23  PHE n 
1 24  ALA n 
1 25  LEU n 
1 26  ILE n 
1 27  SER n 
1 28  ASP n 
1 29  LYS n 
1 30  ARG n 
1 31  TYR n 
1 32  GLN n 
1 33  LYS n 
1 34  LYS n 
1 35  GLU n 
1 36  PRO n 
1 37  LEU n 
1 38  ILE n 
1 39  SER n 
1 40  SER n 
1 41  VAL n 
1 42  HIS n 
1 43  THR n 
1 44  LYS n 
1 45  VAL n 
1 46  LYS n 
1 47  GLY n 
1 48  ILE n 
1 49  ALA n 
1 50  GLU n 
1 51  VAL n 
1 52  LYS n 
1 53  ALA n 
1 54  GLU n 
1 55  ILE n 
1 56  LEU n 
1 57  GLU n 
1 58  ASN n 
1 59  GLY n 
1 60  MET n 
1 61  LYS n 
1 62  LYS n 
1 63  MET n 
1 64  VAL n 
1 65  SER n 
1 66  GLY n 
1 67  VAL n 
1 68  PHE n 
1 69  ASP n 
1 70  THR n 
1 71  ALA n 
1 72  ASP n 
1 73  TYR n 
1 74  THR n 
1 75  PHE n 
1 76  PRO n 
1 77  LEU n 
1 78  GLN n 
1 79  GLY n 
1 80  ASN n 
1 81  SER n 
1 82  PHE n 
1 83  PHE n 
1 84  VAL n 
1 85  MET n 
1 86  THR n 
1 87  ASN n 
1 88  PHE n 
1 89  ILE n 
1 90  LYS n 
1 91  THR n 
1 92  GLU n 
1 93  GLY n 
1 94  GLN n 
1 95  GLN n 
1 96  GLN n 
1 97  GLY n 
1 98  LEU n 
1 99  CYS n 
1 100 PRO n 
1 101 ASP n 
1 102 PHE n 
1 103 PRO n 
1 104 THR n 
1 105 ALA n 
1 106 ARG n 
1 107 THR n 
1 108 ILE n 
1 109 CYS n 
1 110 SER n 
1 111 SER n 
1 112 ASP n 
1 113 ARG n 
1 114 GLY n 
1 115 CYS n 
1 116 LYS n 
1 117 LYS n 
1 118 GLY n 
1 119 ARG n 
1 120 MET n 
1 121 ASP n 
1 122 PRO n 
1 123 GLN n 
1 124 SER n 
1 125 LYS n 
1 126 GLY n 
1 127 ILE n 
1 128 GLN n 
1 129 THR n 
1 130 GLY n 
1 131 ARG n 
1 132 CYS n 
1 133 VAL n 
1 134 VAL n 
1 135 TYR n 
1 136 LYS n 
1 137 GLU n 
1 138 ARG n 
1 139 LEU n 
1 140 LYS n 
1 141 THR n 
1 142 CYS n 
1 143 GLU n 
1 144 VAL n 
1 145 SER n 
1 146 ALA n 
1 147 TRP n 
1 148 CYS n 
1 149 PRO n 
1 150 ILE n 
1 151 GLU n 
1 152 GLU n 
1 153 VAL n 
1 154 LYS n 
1 155 ASP n 
1 156 ALA n 
1 157 PRO n 
1 158 ARG n 
1 159 PRO n 
1 160 ALA n 
1 161 LEU n 
1 162 LEU n 
1 163 ASN n 
1 164 SER n 
1 165 ALA n 
1 166 GLU n 
1 167 ASN n 
1 168 PHE n 
1 169 THR n 
1 170 VAL n 
1 171 LEU n 
1 172 ILE n 
1 173 LYS n 
1 174 ASN n 
1 175 ASN n 
1 176 ILE n 
1 177 ASP n 
1 178 PHE n 
1 179 PRO n 
1 180 GLY n 
1 181 HIS n 
1 182 ASN n 
1 183 TYR n 
1 184 THR n 
1 185 THR n 
1 186 ARG n 
1 187 ASN n 
1 188 ILE n 
1 189 LEU n 
1 190 PRO n 
1 191 GLY n 
1 192 VAL n 
1 193 ASN n 
1 194 ILE n 
1 195 THR n 
1 196 CYS n 
1 197 THR n 
1 198 PHE n 
1 199 HIS n 
1 200 LYS n 
1 201 THR n 
1 202 GLN n 
1 203 ASN n 
1 204 PRO n 
1 205 GLN n 
1 206 CYS n 
1 207 PRO n 
1 208 ILE n 
1 209 PHE n 
1 210 ARG n 
1 211 LEU n 
1 212 GLY n 
1 213 ASP n 
1 214 ILE n 
1 215 PHE n 
1 216 GLN n 
1 217 GLU n 
1 218 THR n 
1 219 GLY n 
1 220 ASP n 
1 221 SER n 
1 222 PHE n 
1 223 SER n 
1 224 ASP n 
1 225 VAL n 
1 226 ALA n 
1 227 ILE n 
1 228 GLN n 
1 229 GLY n 
1 230 GLY n 
1 231 ILE n 
1 232 MET n 
1 233 GLY n 
1 234 ILE n 
1 235 GLU n 
1 236 ILE n 
1 237 TYR n 
1 238 TRP n 
1 239 ASP n 
1 240 CYS n 
1 241 ASN n 
1 242 LEU n 
1 243 ASP n 
1 244 GLY n 
1 245 TRP n 
1 246 PHE n 
1 247 HIS n 
1 248 HIS n 
1 249 CYS n 
1 250 ARG n 
1 251 PRO n 
1 252 LYS n 
1 253 TYR n 
1 254 SER n 
1 255 PHE n 
1 256 ARG n 
1 257 ARG n 
1 258 LEU n 
1 259 ASP n 
1 260 ASP n 
1 261 LYS n 
1 262 THR n 
1 263 THR n 
1 264 SER n 
1 265 GLU n 
1 266 SER n 
1 267 LEU n 
1 268 TYR n 
1 269 PRO n 
1 270 GLY n 
1 271 TYR n 
1 272 ASN n 
1 273 PHE n 
1 274 ARG n 
1 275 TYR n 
1 276 ALA n 
1 277 LYS n 
1 278 TYR n 
1 279 TYR n 
1 280 LYS n 
1 281 GLU n 
1 282 ASN n 
1 283 ASN n 
1 284 VAL n 
1 285 GLU n 
1 286 LYS n 
1 287 ARG n 
1 288 THR n 
1 289 LEU n 
1 290 ILE n 
1 291 LYS n 
1 292 VAL n 
1 293 PHE n 
1 294 GLY n 
1 295 ILE n 
1 296 ARG n 
1 297 PHE n 
1 298 ASP n 
1 299 ILE n 
1 300 LEU n 
1 301 VAL n 
1 302 PHE n 
1 303 GLY n 
1 304 THR n 
1 305 GLY n 
1 306 GLY n 
1 307 LYS n 
1 308 PHE n 
1 309 ASN n 
1 310 VAL n 
1 311 ILE n 
1 312 GLN n 
1 313 LEU n 
1 314 ALA n 
1 315 VAL n 
1 316 TYR n 
1 317 ILE n 
1 318 GLY n 
1 319 SER n 
1 320 VAL n 
1 321 ILE n 
1 322 SER n 
1 323 TYR n 
1 324 PHE n 
1 325 GLY n 
1 326 LEU n 
1 327 ALA n 
1 328 THR n 
1 329 VAL n 
1 330 PHE n 
1 331 ILE n 
1 332 ASP n 
1 333 ILE n 
1 334 LEU n 
1 335 ILE n 
1 336 ASN n 
1 337 THR n 
1 338 TYR n 
1 339 SER n 
1 340 ALA n 
1 341 SER n 
1 342 SER n 
# 
_entity_src_gen.entity_id                          1 
_entity_src_gen.pdbx_src_id                        1 
_entity_src_gen.pdbx_alt_source_flag               sample 
_entity_src_gen.pdbx_seq_type                      'Biological sequence' 
_entity_src_gen.pdbx_beg_seq_num                   1 
_entity_src_gen.pdbx_end_seq_num                   342 
_entity_src_gen.gene_src_common_name               'Giant panda' 
_entity_src_gen.gene_src_genus                     ? 
_entity_src_gen.pdbx_gene_src_gene                 P2RX7 
_entity_src_gen.gene_src_species                   ? 
_entity_src_gen.gene_src_strain                    ? 
_entity_src_gen.gene_src_tissue                    ? 
_entity_src_gen.gene_src_tissue_fraction           ? 
_entity_src_gen.gene_src_details                   ? 
_entity_src_gen.pdbx_gene_src_fragment             ? 
_entity_src_gen.pdbx_gene_src_scientific_name      'Ailuropoda melanoleuca' 
_entity_src_gen.pdbx_gene_src_ncbi_taxonomy_id     9646 
_entity_src_gen.pdbx_gene_src_variant              ? 
_entity_src_gen.pdbx_gene_src_cell_line            ? 
_entity_src_gen.pdbx_gene_src_atcc                 ? 
_entity_src_gen.pdbx_gene_src_organ                ? 
_entity_src_gen.pdbx_gene_src_organelle            ? 
_entity_src_gen.pdbx_gene_src_cell                 ? 
_entity_src_gen.pdbx_gene_src_cellular_location    ? 
_entity_src_gen.host_org_common_name               ? 
_entity_src_gen.pdbx_host_org_scientific_name      'Spodoptera frugiperda' 
_entity_src_gen.pdbx_host_org_ncbi_taxonomy_id     7108 
_entity_src_gen.host_org_genus                     ? 
_entity_src_gen.pdbx_host_org_gene                 ? 
_entity_src_gen.pdbx_host_org_organ                ? 
_entity_src_gen.host_org_species                   ? 
_entity_src_gen.pdbx_host_org_tissue               ? 
_entity_src_gen.pdbx_host_org_tissue_fraction      ? 
_entity_src_gen.pdbx_host_org_strain               ? 
_entity_src_gen.pdbx_host_org_variant              ? 
_entity_src_gen.pdbx_host_org_cell_line            ? 
_entity_src_gen.pdbx_host_org_atcc                 ? 
_entity_src_gen.pdbx_host_org_culture_collection   ? 
_entity_src_gen.pdbx_host_org_cell                 ? 
_entity_src_gen.pdbx_host_org_organelle            ? 
_entity_src_gen.pdbx_host_org_cellular_location    ? 
_entity_src_gen.pdbx_host_org_vector_type          ? 
_entity_src_gen.pdbx_host_org_vector               ? 
_entity_src_gen.host_org_details                   ? 
_entity_src_gen.expression_system_id               ? 
_entity_src_gen.plasmid_name                       ? 
_entity_src_gen.plasmid_details                    ? 
_entity_src_gen.pdbx_description                   ? 
# 
_struct_ref.id                         1 
_struct_ref.db_name                    UNP 
_struct_ref.db_code                    G1M6C4_AILME 
_struct_ref.pdbx_db_accession          G1M6C4 
_struct_ref.pdbx_db_isoform            ? 
_struct_ref.entity_id                  1 
_struct_ref.pdbx_seq_one_letter_code   
;STNYGTIKWIFHVLVFSYISFALISDKRYQKKEPLISSVHTKVKGIAEVKAEILENGMKKMVSGVFDTADYTFPLQGNSF
FVMTNFIKTEGQQQGLCPDFPTRRTICSSDRGCKKGRMDPQSKGIQTGRCVVYKERLKTCEVSAWCPIEEVEDAPRPALL
NSAENFTVLIKNNIDFPGHNYTTRNILPGVNITCTFHKTQNPQCPIFRLGDIFQETGDNFSDVAIQGGIMGIEIYWDCNL
DGWFHHCRPKYSFRRLDDKTTNESLYPGYNFRYAKYYKENNVEKRTLIKVFGIRFDILVFGTGGKFNVIQLAVYIGSVIS
YFGLATVFIDILINTY
;
_struct_ref.pdbx_align_begin           24 
# 
_struct_ref_seq.align_id                      1 
_struct_ref_seq.ref_id                        1 
_struct_ref_seq.pdbx_PDB_id_code              5U1U 
_struct_ref_seq.pdbx_strand_id                A 
_struct_ref_seq.seq_align_beg                 3 
_struct_ref_seq.pdbx_seq_align_beg_ins_code   ? 
_struct_ref_seq.seq_align_end                 338 
_struct_ref_seq.pdbx_seq_align_end_ins_code   ? 
_struct_ref_seq.pdbx_db_accession             G1M6C4 
_struct_ref_seq.db_align_beg                  24 
_struct_ref_seq.pdbx_db_align_beg_ins_code    ? 
_struct_ref_seq.db_align_end                  359 
_struct_ref_seq.pdbx_db_align_end_ins_code    ? 
_struct_ref_seq.pdbx_auth_seq_align_beg       23 
_struct_ref_seq.pdbx_auth_seq_align_end       358 
# 
loop_
_struct_ref_seq_dif.align_id 
_struct_ref_seq_dif.pdbx_pdb_id_code 
_struct_ref_seq_dif.mon_id 
_struct_ref_seq_dif.pdbx_pdb_strand_id 
_struct_ref_seq_dif.seq_num 
_struct_ref_seq_dif.pdbx_pdb_ins_code 
_struct_ref_seq_dif.pdbx_seq_db_name 
_struct_ref_seq_dif.pdbx_seq_db_accession_code 
_struct_ref_seq_dif.db_mon_id 
_struct_ref_seq_dif.pdbx_seq_db_seq_num 
_struct_ref_seq_dif.details 
_struct_ref_seq_dif.pdbx_auth_seq_num 
_struct_ref_seq_dif.pdbx_ordinal 
1 5U1U GLY A 1   ? UNP G1M6C4 ?   ?   'expression tag'      21  1  
1 5U1U SER A 2   ? UNP G1M6C4 ?   ?   'expression tag'      22  2  
1 5U1U ALA A 15  ? UNP G1M6C4 VAL 36  'engineered mutation' 35  3  
1 5U1U ALA A 105 ? UNP G1M6C4 ARG 126 'engineered mutation' 125 4  
1 5U1U LYS A 154 ? UNP G1M6C4 GLU 175 'engineered mutation' 174 5  
1 5U1U SER A 221 ? UNP G1M6C4 ASN 242 'engineered mutation' 241 6  
1 5U1U SER A 264 ? UNP G1M6C4 ASN 285 'engineered mutation' 284 7  
1 5U1U SER A 339 ? UNP G1M6C4 ?   ?   'expression tag'      359 8  
1 5U1U ALA A 340 ? UNP G1M6C4 ?   ?   'expression tag'      360 9  
1 5U1U SER A 341 ? UNP G1M6C4 ?   ?   'expression tag'      361 10 
1 5U1U SER A 342 ? UNP G1M6C4 ?   ?   'expression tag'      362 11 
# 
loop_
_chem_comp.id 
_chem_comp.type 
_chem_comp.mon_nstd_flag 
_chem_comp.name 
_chem_comp.pdbx_synonyms 
_chem_comp.formula 
_chem_comp.formula_weight 
7S4 non-polymer                  . 
"N-{(1R)-1-[N''-cyano-N'-(quinolin-5-yl)carbamimidamido]-2,2-dimethylpropyl}-2-(3,4-dimethoxyphenyl)acetamide" 
'antagonist A740003' 'C26 H30 N6 O3'  474.555 
ALA 'L-peptide linking'          y ALANINE ?                    'C3 H7 N O2'     89.093  
ARG 'L-peptide linking'          y ARGININE ?                    'C6 H15 N4 O2 1' 175.209 
ASN 'L-peptide linking'          y ASPARAGINE ?                    'C4 H8 N2 O3'    132.118 
ASP 'L-peptide linking'          y 'ASPARTIC ACID' ?                    'C4 H7 N O4'     133.103 
CYS 'L-peptide linking'          y CYSTEINE ?                    'C3 H7 N O2 S'   121.158 
GLN 'L-peptide linking'          y GLUTAMINE ?                    'C5 H10 N2 O3'   146.144 
GLU 'L-peptide linking'          y 'GLUTAMIC ACID' ?                    'C5 H9 N O4'     147.129 
GLY 'peptide linking'            y GLYCINE ?                    'C2 H5 N O2'     75.067  
HIS 'L-peptide linking'          y HISTIDINE ?                    'C6 H10 N3 O2 1' 156.162 
ILE 'L-peptide linking'          y ISOLEUCINE ?                    'C6 H13 N O2'    131.173 
LEU 'L-peptide linking'          y LEUCINE ?                    'C6 H13 N O2'    131.173 
LYS 'L-peptide linking'          y LYSINE ?                    'C6 H15 N2 O2 1' 147.195 
MET 'L-peptide linking'          y METHIONINE ?                    'C5 H11 N O2 S'  149.211 
NAG 'D-saccharide, beta linking' . 2-acetamido-2-deoxy-beta-D-glucopyranose ?                    'C8 H15 N O6'    221.208 
PHE 'L-peptide linking'          y PHENYLALANINE ?                    'C9 H11 N O2'    165.189 
PRO 'L-peptide linking'          y PROLINE ?                    'C5 H9 N O2'     115.130 
SER 'L-peptide linking'          y SERINE ?                    'C3 H7 N O3'     105.093 
THR 'L-peptide linking'          y THREONINE ?                    'C4 H9 N O3'     119.119 
TRP 'L-peptide linking'          y TRYPTOPHAN ?                    'C11 H12 N2 O2'  204.225 
TYR 'L-peptide linking'          y TYROSINE ?                    'C9 H11 N O3'    181.189 
VAL 'L-peptide linking'          y VALINE ?                    'C5 H11 N O2'    117.146 
# 
_exptl.absorpt_coefficient_mu     ? 
_exptl.absorpt_correction_T_max   ? 
_exptl.absorpt_correction_T_min   ? 
_exptl.absorpt_correction_type    ? 
_exptl.absorpt_process_details    ? 
_exptl.entry_id                   5U1U 
_exptl.crystals_number            1 
_exptl.details                    ? 
_exptl.method                     'X-RAY DIFFRACTION' 
_exptl.method_details             ? 
# 
_exptl_crystal.colour                      ? 
_exptl_crystal.density_diffrn              ? 
_exptl_crystal.density_Matthews            5.24 
_exptl_crystal.density_method              ? 
_exptl_crystal.density_percent_sol         76.52 
_exptl_crystal.description                 ? 
_exptl_crystal.F_000                       ? 
_exptl_crystal.id                          1 
_exptl_crystal.preparation                 ? 
_exptl_crystal.size_max                    ? 
_exptl_crystal.size_mid                    ? 
_exptl_crystal.size_min                    ? 
_exptl_crystal.size_rad                    ? 
_exptl_crystal.colour_lustre               ? 
_exptl_crystal.colour_modifier             ? 
_exptl_crystal.colour_primary              ? 
_exptl_crystal.density_meas                ? 
_exptl_crystal.density_meas_esd            ? 
_exptl_crystal.density_meas_gt             ? 
_exptl_crystal.density_meas_lt             ? 
_exptl_crystal.density_meas_temp           ? 
_exptl_crystal.density_meas_temp_esd       ? 
_exptl_crystal.density_meas_temp_gt        ? 
_exptl_crystal.density_meas_temp_lt        ? 
_exptl_crystal.pdbx_crystal_image_url      ? 
_exptl_crystal.pdbx_crystal_image_format   ? 
_exptl_crystal.pdbx_mosaicity              ? 
_exptl_crystal.pdbx_mosaicity_esd          ? 
# 
_exptl_crystal_grow.apparatus       ? 
_exptl_crystal_grow.atmosphere      ? 
_exptl_crystal_grow.crystal_id      1 
_exptl_crystal_grow.details         ? 
_exptl_crystal_grow.method          'VAPOR DIFFUSION, HANGING DROP' 
_exptl_crystal_grow.method_ref      ? 
_exptl_crystal_grow.pH              ? 
_exptl_crystal_grow.pressure        ? 
_exptl_crystal_grow.pressure_esd    ? 
_exptl_crystal_grow.seeding         ? 
_exptl_crystal_grow.seeding_ref     ? 
_exptl_crystal_grow.temp            277 
_exptl_crystal_grow.temp_details    ? 
_exptl_crystal_grow.temp_esd        ? 
_exptl_crystal_grow.time            ? 
_exptl_crystal_grow.pdbx_details    
;100 mM HEPES or Tris (pH 6.0-7.5), 100 mM NaCl, 4% ethylene glycol, 15% glycerol, 27-32% PEG-400 or 31-36% PEG-300, 0.1 mg/mL lipid mixture (60% POPE, 20% POPG, and 20% cholesterol), and 1 mM A740003
;
_exptl_crystal_grow.pdbx_pH_range   6.0-7.5 
# 
_diffrn.ambient_environment    ? 
_diffrn.ambient_temp           100 
_diffrn.ambient_temp_details   ? 
_diffrn.ambient_temp_esd       ? 
_diffrn.crystal_id             1 
_diffrn.crystal_support        ? 
_diffrn.crystal_treatment      ? 
_diffrn.details                ? 
_diffrn.id                     1 
_diffrn.ambient_pressure       ? 
_diffrn.ambient_pressure_esd   ? 
_diffrn.ambient_pressure_gt    ? 
_diffrn.ambient_pressure_lt    ? 
_diffrn.ambient_temp_gt        ? 
_diffrn.ambient_temp_lt        ? 
# 
_diffrn_detector.details                      ? 
_diffrn_detector.detector                     CCD 
_diffrn_detector.diffrn_id                    1 
_diffrn_detector.type                         'ADSC QUANTUM 315' 
_diffrn_detector.area_resol_mean              ? 
_diffrn_detector.dtime                        ? 
_diffrn_detector.pdbx_frames_total            ? 
_diffrn_detector.pdbx_collection_time_total   ? 
_diffrn_detector.pdbx_collection_date         2015-04-26 
# 
_diffrn_radiation.collimation                      ? 
_diffrn_radiation.diffrn_id                        1 
_diffrn_radiation.filter_edge                      ? 
_diffrn_radiation.inhomogeneity                    ? 
_diffrn_radiation.monochromator                    ? 
_diffrn_radiation.polarisn_norm                    ? 
_diffrn_radiation.polarisn_ratio                   ? 
_diffrn_radiation.probe                            ? 
_diffrn_radiation.type                             ? 
_diffrn_radiation.xray_symbol                      ? 
_diffrn_radiation.wavelength_id                    1 
_diffrn_radiation.pdbx_monochromatic_or_laue_m_l   M 
_diffrn_radiation.pdbx_wavelength_list             ? 
_diffrn_radiation.pdbx_wavelength                  ? 
_diffrn_radiation.pdbx_diffrn_protocol             'SINGLE WAVELENGTH' 
_diffrn_radiation.pdbx_analyzer                    ? 
_diffrn_radiation.pdbx_scattering_type             x-ray 
# 
_diffrn_radiation_wavelength.id           1 
_diffrn_radiation_wavelength.wavelength   0.9792 
_diffrn_radiation_wavelength.wt           1.0 
# 
_diffrn_source.current                     ? 
_diffrn_source.details                     ? 
_diffrn_source.diffrn_id                   1 
_diffrn_source.power                       ? 
_diffrn_source.size                        ? 
_diffrn_source.source                      SYNCHROTRON 
_diffrn_source.target                      ? 
_diffrn_source.type                        'APS BEAMLINE 24-ID-E' 
_diffrn_source.voltage                     ? 
_diffrn_source.take-off_angle              ? 
_diffrn_source.pdbx_wavelength_list        0.9792 
_diffrn_source.pdbx_wavelength             ? 
_diffrn_source.pdbx_synchrotron_beamline   24-ID-E 
_diffrn_source.pdbx_synchrotron_site       APS 
# 
_reflns.B_iso_Wilson_estimate            106.640 
_reflns.entry_id                         5U1U 
_reflns.data_reduction_details           ? 
_reflns.data_reduction_method            ? 
_reflns.d_resolution_high                3.600 
_reflns.d_resolution_low                 45.320 
_reflns.details                          ? 
_reflns.limit_h_max                      ? 
_reflns.limit_h_min                      ? 
_reflns.limit_k_max                      ? 
_reflns.limit_k_min                      ? 
_reflns.limit_l_max                      ? 
_reflns.limit_l_min                      ? 
_reflns.number_all                       ? 
_reflns.number_obs                       9537 
_reflns.observed_criterion               ? 
_reflns.observed_criterion_F_max         ? 
_reflns.observed_criterion_F_min         ? 
_reflns.observed_criterion_I_max         ? 
_reflns.observed_criterion_I_min         ? 
_reflns.observed_criterion_sigma_F       ? 
_reflns.observed_criterion_sigma_I       ? 
_reflns.percent_possible_obs             99.900 
_reflns.R_free_details                   ? 
_reflns.Rmerge_F_all                     ? 
_reflns.Rmerge_F_obs                     ? 
_reflns.Friedel_coverage                 ? 
_reflns.number_gt                        ? 
_reflns.threshold_expression             ? 
_reflns.pdbx_redundancy                  11.000 
_reflns.pdbx_Rmerge_I_obs                0.228 
_reflns.pdbx_Rmerge_I_all                ? 
_reflns.pdbx_Rsym_value                  ? 
_reflns.pdbx_netI_over_av_sigmaI         ? 
_reflns.pdbx_netI_over_sigmaI            13.000 
_reflns.pdbx_res_netI_over_av_sigmaI_2   ? 
_reflns.pdbx_res_netI_over_sigmaI_2      ? 
_reflns.pdbx_chi_squared                 ? 
_reflns.pdbx_scaling_rejects             ? 
_reflns.pdbx_d_res_high_opt              ? 
_reflns.pdbx_d_res_low_opt               ? 
_reflns.pdbx_d_res_opt_method            ? 
_reflns.phase_calculation_details        ? 
_reflns.pdbx_Rrim_I_all                  0.239 
_reflns.pdbx_Rpim_I_all                  0.072 
_reflns.pdbx_d_opt                       ? 
_reflns.pdbx_number_measured_all         105166 
_reflns.pdbx_diffrn_id                   1 
_reflns.pdbx_ordinal                     1 
_reflns.pdbx_CC_half                     0.996 
_reflns.pdbx_R_split                     ? 
# 
loop_
_reflns_shell.d_res_high 
_reflns_shell.d_res_low 
_reflns_shell.meanI_over_sigI_all 
_reflns_shell.meanI_over_sigI_obs 
_reflns_shell.number_measured_all 
_reflns_shell.number_measured_obs 
_reflns_shell.number_possible 
_reflns_shell.number_unique_all 
_reflns_shell.number_unique_obs 
_reflns_shell.percent_possible_all 
_reflns_shell.percent_possible_obs 
_reflns_shell.Rmerge_F_all 
_reflns_shell.Rmerge_F_obs 
_reflns_shell.Rmerge_I_all 
_reflns_shell.Rmerge_I_obs 
_reflns_shell.meanI_over_sigI_gt 
_reflns_shell.meanI_over_uI_all 
_reflns_shell.meanI_over_uI_gt 
_reflns_shell.number_measured_gt 
_reflns_shell.number_unique_gt 
_reflns_shell.percent_possible_gt 
_reflns_shell.Rmerge_F_gt 
_reflns_shell.Rmerge_I_gt 
_reflns_shell.pdbx_redundancy 
_reflns_shell.pdbx_Rsym_value 
_reflns_shell.pdbx_chi_squared 
_reflns_shell.pdbx_netI_over_sigmaI_all 
_reflns_shell.pdbx_netI_over_sigmaI_obs 
_reflns_shell.pdbx_Rrim_I_all 
_reflns_shell.pdbx_Rpim_I_all 
_reflns_shell.pdbx_rejects 
_reflns_shell.pdbx_ordinal 
_reflns_shell.pdbx_diffrn_id 
_reflns_shell.pdbx_CC_half 
_reflns_shell.pdbx_R_split 
3.600 3.950  ? ? ? ? ? ? ? 99.900 ? ? ? ? 1.243 ? ? ? ? ? ? ? ? 11.100 ? ? ? ? ? ? ? 1 1 0.752 ? 
8.830 45.320 ? ? ? ? ? ? ? 98.800 ? ? ? ? 0.036 ? ? ? ? ? ? ? ? 10.400 ? ? ? ? ? ? ? 2 1 0.999 ? 
# 
_refine.aniso_B[1][1]                            ? 
_refine.aniso_B[1][2]                            ? 
_refine.aniso_B[1][3]                            ? 
_refine.aniso_B[2][2]                            ? 
_refine.aniso_B[2][3]                            ? 
_refine.aniso_B[3][3]                            ? 
_refine.B_iso_max                                190.020 
_refine.B_iso_mean                               97.8410 
_refine.B_iso_min                                42.570 
_refine.correlation_coeff_Fo_to_Fc               ? 
_refine.correlation_coeff_Fo_to_Fc_free          ? 
_refine.details                                  ? 
_refine.diff_density_max                         ? 
_refine.diff_density_max_esd                     ? 
_refine.diff_density_min                         ? 
_refine.diff_density_min_esd                     ? 
_refine.diff_density_rms                         ? 
_refine.diff_density_rms_esd                     ? 
_refine.entry_id                                 5U1U 
_refine.pdbx_refine_id                           'X-RAY DIFFRACTION' 
_refine.ls_abs_structure_details                 ? 
_refine.ls_abs_structure_Flack                   ? 
_refine.ls_abs_structure_Flack_esd               ? 
_refine.ls_abs_structure_Rogers                  ? 
_refine.ls_abs_structure_Rogers_esd              ? 
_refine.ls_d_res_high                            3.6040 
_refine.ls_d_res_low                             45.3180 
_refine.ls_extinction_coef                       ? 
_refine.ls_extinction_coef_esd                   ? 
_refine.ls_extinction_expression                 ? 
_refine.ls_extinction_method                     ? 
_refine.ls_goodness_of_fit_all                   ? 
_refine.ls_goodness_of_fit_all_esd               ? 
_refine.ls_goodness_of_fit_obs                   ? 
_refine.ls_goodness_of_fit_obs_esd               ? 
_refine.ls_hydrogen_treatment                    ? 
_refine.ls_matrix_type                           ? 
_refine.ls_number_constraints                    ? 
_refine.ls_number_parameters                     ? 
_refine.ls_number_reflns_all                     ? 
_refine.ls_number_reflns_obs                     9512 
_refine.ls_number_reflns_R_free                  1027 
_refine.ls_number_reflns_R_work                  ? 
_refine.ls_number_restraints                     ? 
_refine.ls_percent_reflns_obs                    99.6600 
_refine.ls_percent_reflns_R_free                 10.8000 
_refine.ls_R_factor_all                          ? 
_refine.ls_R_factor_obs                          0.2360 
_refine.ls_R_factor_R_free                       0.2608 
_refine.ls_R_factor_R_free_error                 ? 
_refine.ls_R_factor_R_free_error_details         ? 
_refine.ls_R_factor_R_work                       0.2330 
_refine.ls_R_Fsqd_factor_obs                     ? 
_refine.ls_R_I_factor_obs                        ? 
_refine.ls_redundancy_reflns_all                 ? 
_refine.ls_redundancy_reflns_obs                 ? 
_refine.ls_restrained_S_all                      ? 
_refine.ls_restrained_S_obs                      ? 
_refine.ls_shift_over_esd_max                    ? 
_refine.ls_shift_over_esd_mean                   ? 
_refine.ls_structure_factor_coef                 ? 
_refine.ls_weighting_details                     ? 
_refine.ls_weighting_scheme                      ? 
_refine.ls_wR_factor_all                         ? 
_refine.ls_wR_factor_obs                         ? 
_refine.ls_wR_factor_R_free                      ? 
_refine.ls_wR_factor_R_work                      ? 
_refine.occupancy_max                            ? 
_refine.occupancy_min                            ? 
_refine.solvent_model_details                    ? 
_refine.solvent_model_param_bsol                 ? 
_refine.solvent_model_param_ksol                 ? 
_refine.ls_R_factor_gt                           ? 
_refine.ls_goodness_of_fit_gt                    ? 
_refine.ls_goodness_of_fit_ref                   ? 
_refine.ls_shift_over_su_max                     ? 
_refine.ls_shift_over_su_max_lt                  ? 
_refine.ls_shift_over_su_mean                    ? 
_refine.ls_shift_over_su_mean_lt                 ? 
_refine.pdbx_ls_sigma_I                          ? 
_refine.pdbx_ls_sigma_F                          1.330 
_refine.pdbx_ls_sigma_Fsqd                       ? 
_refine.pdbx_data_cutoff_high_absF               ? 
_refine.pdbx_data_cutoff_high_rms_absF           ? 
_refine.pdbx_data_cutoff_low_absF                ? 
_refine.pdbx_isotropic_thermal_model             ? 
_refine.pdbx_ls_cross_valid_method               'FREE R-VALUE' 
_refine.pdbx_method_to_determine_struct          'MOLECULAR REPLACEMENT' 
_refine.pdbx_starting_model                      4DW0 
_refine.pdbx_stereochemistry_target_values       ? 
_refine.pdbx_R_Free_selection_details            ? 
_refine.pdbx_stereochem_target_val_spec_case     ? 
_refine.pdbx_overall_ESU_R                       ? 
_refine.pdbx_overall_ESU_R_Free                  ? 
_refine.pdbx_solvent_vdw_probe_radii             1.1100 
_refine.pdbx_solvent_ion_probe_radii             ? 
_refine.pdbx_solvent_shrinkage_radii             0.9000 
_refine.pdbx_real_space_R                        ? 
_refine.pdbx_density_correlation                 ? 
_refine.pdbx_pd_number_of_powder_patterns        ? 
_refine.pdbx_pd_number_of_points                 ? 
_refine.pdbx_pd_meas_number_of_points            ? 
_refine.pdbx_pd_proc_ls_prof_R_factor            ? 
_refine.pdbx_pd_proc_ls_prof_wR_factor           ? 
_refine.pdbx_pd_Marquardt_correlation_coeff      ? 
_refine.pdbx_pd_Fsqrd_R_factor                   ? 
_refine.pdbx_pd_ls_matrix_band_width             ? 
_refine.pdbx_overall_phase_error                 25.4800 
_refine.pdbx_overall_SU_R_free_Cruickshank_DPI   ? 
_refine.pdbx_overall_SU_R_free_Blow_DPI          ? 
_refine.pdbx_overall_SU_R_Blow_DPI               ? 
_refine.pdbx_TLS_residual_ADP_flag               ? 
_refine.pdbx_diffrn_id                           1 
_refine.overall_SU_B                             ? 
_refine.overall_SU_ML                            0.5400 
_refine.overall_SU_R_Cruickshank_DPI             ? 
_refine.overall_SU_R_free                        ? 
_refine.overall_FOM_free_R_set                   ? 
_refine.overall_FOM_work_R_set                   ? 
_refine.pdbx_average_fsc_overall                 ? 
_refine.pdbx_average_fsc_work                    ? 
_refine.pdbx_average_fsc_free                    ? 
# 
_refine_hist.cycle_id                         final 
_refine_hist.pdbx_refine_id                   'X-RAY DIFFRACTION' 
_refine_hist.d_res_high                       3.6040 
_refine_hist.d_res_low                        45.3180 
_refine_hist.pdbx_number_atoms_ligand         77 
_refine_hist.number_atoms_solvent             0 
_refine_hist.number_atoms_total               2384 
_refine_hist.pdbx_number_residues_total       314 
_refine_hist.pdbx_B_iso_mean_ligand           120.58 
_refine_hist.pdbx_number_atoms_protein        2307 
_refine_hist.pdbx_number_atoms_nucleic_acid   0 
# 
loop_
_refine_ls_restr.pdbx_refine_id 
_refine_ls_restr.criterion 
_refine_ls_restr.dev_ideal 
_refine_ls_restr.dev_ideal_target 
_refine_ls_restr.number 
_refine_ls_restr.rejects 
_refine_ls_restr.type 
_refine_ls_restr.weight 
_refine_ls_restr.pdbx_restraint_function 
'X-RAY DIFFRACTION' ? 0.003  ? 2449 ? f_bond_d           ? ? 
'X-RAY DIFFRACTION' ? 0.661  ? 3352 ? f_angle_d          ? ? 
'X-RAY DIFFRACTION' ? 0.046  ? 377  ? f_chiral_restr     ? ? 
'X-RAY DIFFRACTION' ? 0.004  ? 438  ? f_plane_restr      ? ? 
'X-RAY DIFFRACTION' ? 12.111 ? 1410 ? f_dihedral_angle_d ? ? 
# 
loop_
_refine_ls_shell.pdbx_refine_id 
_refine_ls_shell.d_res_high 
_refine_ls_shell.d_res_low 
_refine_ls_shell.number_reflns_all 
_refine_ls_shell.number_reflns_obs 
_refine_ls_shell.number_reflns_R_free 
_refine_ls_shell.number_reflns_R_work 
_refine_ls_shell.percent_reflns_obs 
_refine_ls_shell.percent_reflns_R_free 
_refine_ls_shell.R_factor_all 
_refine_ls_shell.R_factor_obs 
_refine_ls_shell.R_factor_R_free 
_refine_ls_shell.R_factor_R_free_error 
_refine_ls_shell.R_factor_R_work 
_refine_ls_shell.redundancy_reflns_all 
_refine_ls_shell.redundancy_reflns_obs 
_refine_ls_shell.wR_factor_all 
_refine_ls_shell.wR_factor_obs 
_refine_ls_shell.wR_factor_R_free 
_refine_ls_shell.wR_factor_R_work 
_refine_ls_shell.pdbx_total_number_of_bins_used 
_refine_ls_shell.pdbx_phase_error 
_refine_ls_shell.pdbx_fsc_work 
_refine_ls_shell.pdbx_fsc_free 
'X-RAY DIFFRACTION' 3.6037 3.7936  1337 . 124 1213 98.0000  . . . 0.3554 . 0.2923 . . . . . . 7 . . . 
'X-RAY DIFFRACTION' 3.7936 4.0312  1334 . 150 1184 100.0000 . . . 0.2965 . 0.2698 . . . . . . 7 . . . 
'X-RAY DIFFRACTION' 4.0312 4.3422  1356 . 147 1209 100.0000 . . . 0.2880 . 0.2524 . . . . . . 7 . . . 
'X-RAY DIFFRACTION' 4.3422 4.7787  1341 . 161 1180 100.0000 . . . 0.2629 . 0.1900 . . . . . . 7 . . . 
'X-RAY DIFFRACTION' 4.7787 5.4692  1372 . 141 1231 100.0000 . . . 0.2403 . 0.2024 . . . . . . 7 . . . 
'X-RAY DIFFRACTION' 5.4692 6.8867  1356 . 175 1181 100.0000 . . . 0.2600 . 0.2311 . . . . . . 7 . . . 
'X-RAY DIFFRACTION' 6.8867 45.3220 1416 . 129 1287 99.0000  . . . 0.2209 . 0.2386 . . . . . . 7 . . . 
# 
_struct.entry_id                     5U1U 
_struct.title                        'Crystal structure of the ATP-gated P2X7 ion channel bound to allosteric antagonist A740003' 
_struct.pdbx_descriptor              'P2X purinoceptor' 
_struct.pdbx_model_details           ? 
_struct.pdbx_formula_weight          ? 
_struct.pdbx_formula_weight_method   ? 
_struct.pdbx_model_type_details      ? 
_struct.pdbx_CASP_flag               N 
# 
_struct_keywords.entry_id        5U1U 
_struct_keywords.text            
'membrane protein: ATP-gated ion channel: allosteric antagonist bound: closed state, MEMBRANE PROTEIN' 
_struct_keywords.pdbx_keywords   'MEMBRANE PROTEIN' 
# 
loop_
_struct_asym.id 
_struct_asym.pdbx_blank_PDB_chainid_flag 
_struct_asym.pdbx_modified 
_struct_asym.entity_id 
_struct_asym.details 
A N N 1 ? 
B N N 2 ? 
C N N 2 ? 
D N N 2 ? 
E N N 3 ? 
# 
loop_
_struct_conf.conf_type_id 
_struct_conf.id 
_struct_conf.pdbx_PDB_helix_id 
_struct_conf.beg_label_comp_id 
_struct_conf.beg_label_asym_id 
_struct_conf.beg_label_seq_id 
_struct_conf.pdbx_beg_PDB_ins_code 
_struct_conf.end_label_comp_id 
_struct_conf.end_label_asym_id 
_struct_conf.end_label_seq_id 
_struct_conf.pdbx_end_PDB_ins_code 
_struct_conf.beg_auth_comp_id 
_struct_conf.beg_auth_asym_id 
_struct_conf.beg_auth_seq_id 
_struct_conf.end_auth_comp_id 
_struct_conf.end_auth_asym_id 
_struct_conf.end_auth_seq_id 
_struct_conf.pdbx_PDB_helix_class 
_struct_conf.details 
_struct_conf.pdbx_PDB_helix_length 
HELX_P HELX_P1 AA1 HIS A 14  ? LYS A 29  ? HIS A 34  LYS A 49  1 ? 16 
HELX_P HELX_P2 AA2 ASP A 69  ? THR A 74  ? ASP A 89  THR A 94  1 ? 6  
HELX_P HELX_P3 AA3 SER A 111 ? CYS A 115 ? SER A 131 CYS A 135 5 ? 5  
HELX_P HELX_P4 AA4 LEU A 162 ? ASN A 167 ? LEU A 182 ASN A 187 5 ? 6  
HELX_P HELX_P5 AA5 LEU A 211 ? THR A 218 ? LEU A 231 THR A 238 1 ? 8  
HELX_P HELX_P6 AA6 SER A 221 ? GLY A 229 ? SER A 241 GLY A 249 1 ? 9  
HELX_P HELX_P7 AA7 SER A 264 ? TYR A 268 ? SER A 284 TYR A 288 5 ? 5  
HELX_P HELX_P8 AA8 ASN A 309 ? ALA A 327 ? ASN A 329 ALA A 347 1 ? 19 
# 
_struct_conf_type.id          HELX_P 
_struct_conf_type.criteria    ? 
_struct_conf_type.reference   ? 
# 
loop_
_struct_conn.id 
_struct_conn.conn_type_id 
_struct_conn.pdbx_leaving_atom_flag 
_struct_conn.pdbx_PDB_id 
_struct_conn.ptnr1_label_asym_id 
_struct_conn.ptnr1_label_comp_id 
_struct_conn.ptnr1_label_seq_id 
_struct_conn.ptnr1_label_atom_id 
_struct_conn.pdbx_ptnr1_label_alt_id 
_struct_conn.pdbx_ptnr1_PDB_ins_code 
_struct_conn.pdbx_ptnr1_standard_comp_id 
_struct_conn.ptnr1_symmetry 
_struct_conn.ptnr2_label_asym_id 
_struct_conn.ptnr2_label_comp_id 
_struct_conn.ptnr2_label_seq_id 
_struct_conn.ptnr2_label_atom_id 
_struct_conn.pdbx_ptnr2_label_alt_id 
_struct_conn.pdbx_ptnr2_PDB_ins_code 
_struct_conn.ptnr1_auth_asym_id 
_struct_conn.ptnr1_auth_comp_id 
_struct_conn.ptnr1_auth_seq_id 
_struct_conn.ptnr2_auth_asym_id 
_struct_conn.ptnr2_auth_comp_id 
_struct_conn.ptnr2_auth_seq_id 
_struct_conn.ptnr2_symmetry 
_struct_conn.pdbx_ptnr3_label_atom_id 
_struct_conn.pdbx_ptnr3_label_seq_id 
_struct_conn.pdbx_ptnr3_label_comp_id 
_struct_conn.pdbx_ptnr3_label_asym_id 
_struct_conn.pdbx_ptnr3_label_alt_id 
_struct_conn.pdbx_ptnr3_PDB_ins_code 
_struct_conn.details 
_struct_conn.pdbx_dist_value 
_struct_conn.pdbx_value_order 
_struct_conn.pdbx_role 
disulf1 disulf ?   ? A CYS 99  SG  ? ? ? 1_555 A CYS 148 SG ? ? A CYS 119 A CYS 168 1_555 ? ? ? ? ? ? ? 2.013 ? ?               
disulf2 disulf ?   ? A CYS 109 SG  ? ? ? 1_555 A CYS 132 SG ? ? A CYS 129 A CYS 152 1_555 ? ? ? ? ? ? ? 2.026 ? ?               
disulf3 disulf ?   ? A CYS 115 SG  ? ? ? 1_555 A CYS 142 SG ? ? A CYS 135 A CYS 162 1_555 ? ? ? ? ? ? ? 2.031 ? ?               
disulf4 disulf ?   ? A CYS 196 SG  ? ? ? 1_555 A CYS 206 SG ? ? A CYS 216 A CYS 226 1_555 ? ? ? ? ? ? ? 2.032 ? ?               
disulf5 disulf ?   ? A CYS 240 SG  ? ? ? 1_555 A CYS 249 SG ? ? A CYS 260 A CYS 269 1_555 ? ? ? ? ? ? ? 2.026 ? ?               
covale1 covale one ? A ASN 167 ND2 ? ? ? 1_555 B NAG .   C1 ? ? A ASN 187 A NAG 401 1_555 ? ? ? ? ? ? ? 1.441 ? N-Glycosylation 
covale2 covale one ? A ASN 182 ND2 ? ? ? 1_555 C NAG .   C1 ? ? A ASN 202 A NAG 402 1_555 ? ? ? ? ? ? ? 1.438 ? N-Glycosylation 
covale3 covale one ? A ASN 193 ND2 ? ? ? 1_555 D NAG .   C1 ? ? A ASN 213 A NAG 403 1_555 ? ? ? ? ? ? ? 1.439 ? N-Glycosylation 
# 
loop_
_struct_conn_type.id 
_struct_conn_type.criteria 
_struct_conn_type.reference 
disulf ? ? 
covale ? ? 
# 
_struct_mon_prot_cis.pdbx_id                1 
_struct_mon_prot_cis.label_comp_id          CYS 
_struct_mon_prot_cis.label_seq_id           148 
_struct_mon_prot_cis.label_asym_id          A 
_struct_mon_prot_cis.label_alt_id           . 
_struct_mon_prot_cis.pdbx_PDB_ins_code      ? 
_struct_mon_prot_cis.auth_comp_id           CYS 
_struct_mon_prot_cis.auth_seq_id            168 
_struct_mon_prot_cis.auth_asym_id           A 
_struct_mon_prot_cis.pdbx_label_comp_id_2   PRO 
_struct_mon_prot_cis.pdbx_label_seq_id_2    149 
_struct_mon_prot_cis.pdbx_label_asym_id_2   A 
_struct_mon_prot_cis.pdbx_PDB_ins_code_2    ? 
_struct_mon_prot_cis.pdbx_auth_comp_id_2    PRO 
_struct_mon_prot_cis.pdbx_auth_seq_id_2     169 
_struct_mon_prot_cis.pdbx_auth_asym_id_2    A 
_struct_mon_prot_cis.pdbx_PDB_model_num     1 
_struct_mon_prot_cis.pdbx_omega_angle       4.09 
# 
loop_
_struct_sheet.id 
_struct_sheet.type 
_struct_sheet.number_strands 
_struct_sheet.details 
AA1 ? 4 ? 
AA2 ? 5 ? 
AA3 ? 3 ? 
AA4 ? 3 ? 
AA5 ? 2 ? 
# 
loop_
_struct_sheet_order.sheet_id 
_struct_sheet_order.range_id_1 
_struct_sheet_order.range_id_2 
_struct_sheet_order.offset 
_struct_sheet_order.sense 
AA1 1 2 ? anti-parallel 
AA1 2 3 ? parallel      
AA1 3 4 ? anti-parallel 
AA2 1 2 ? anti-parallel 
AA2 2 3 ? anti-parallel 
AA2 3 4 ? anti-parallel 
AA2 4 5 ? anti-parallel 
AA3 1 2 ? anti-parallel 
AA3 2 3 ? anti-parallel 
AA4 1 2 ? anti-parallel 
AA4 2 3 ? anti-parallel 
AA5 1 2 ? anti-parallel 
# 
loop_
_struct_sheet_range.sheet_id 
_struct_sheet_range.id 
_struct_sheet_range.beg_label_comp_id 
_struct_sheet_range.beg_label_asym_id 
_struct_sheet_range.beg_label_seq_id 
_struct_sheet_range.pdbx_beg_PDB_ins_code 
_struct_sheet_range.end_label_comp_id 
_struct_sheet_range.end_label_asym_id 
_struct_sheet_range.end_label_seq_id 
_struct_sheet_range.pdbx_end_PDB_ins_code 
_struct_sheet_range.beg_auth_comp_id 
_struct_sheet_range.beg_auth_asym_id 
_struct_sheet_range.beg_auth_seq_id 
_struct_sheet_range.end_auth_comp_id 
_struct_sheet_range.end_auth_asym_id 
_struct_sheet_range.end_auth_seq_id 
AA1 1 GLN A 32  ? GLU A 35  ? GLN A 52  GLU A 55  
AA1 2 VAL A 284 ? PHE A 308 ? VAL A 304 PHE A 328 
AA1 3 GLY A 230 ? ASN A 241 ? GLY A 250 ASN A 261 
AA1 4 HIS A 248 ? ARG A 257 ? HIS A 268 ARG A 277 
AA2 1 ILE A 127 ? VAL A 134 ? ILE A 147 VAL A 154 
AA2 2 LYS A 140 ? CYS A 148 ? LYS A 160 CYS A 168 
AA2 3 SER A 81  ? PRO A 100 ? SER A 101 PRO A 120 
AA2 4 VAL A 284 ? PHE A 308 ? VAL A 304 PHE A 328 
AA2 5 ASN A 272 ? GLU A 281 ? ASN A 292 GLU A 301 
AA3 1 ILE A 38  ? LYS A 46  ? ILE A 58  LYS A 66  
AA3 2 THR A 169 ? PHE A 178 ? THR A 189 PHE A 198 
AA3 3 TYR A 183 ? ARG A 186 ? TYR A 203 ARG A 206 
AA4 1 ILE A 38  ? LYS A 46  ? ILE A 58  LYS A 66  
AA4 2 THR A 169 ? PHE A 178 ? THR A 189 PHE A 198 
AA4 3 ILE A 208 ? ARG A 210 ? ILE A 228 ARG A 230 
AA5 1 ALA A 49  ? GLU A 57  ? ALA A 69  GLU A 77  
AA5 2 MET A 60  ? PHE A 68  ? MET A 80  PHE A 88  
# 
loop_
_pdbx_struct_sheet_hbond.sheet_id 
_pdbx_struct_sheet_hbond.range_id_1 
_pdbx_struct_sheet_hbond.range_id_2 
_pdbx_struct_sheet_hbond.range_1_label_atom_id 
_pdbx_struct_sheet_hbond.range_1_label_comp_id 
_pdbx_struct_sheet_hbond.range_1_label_asym_id 
_pdbx_struct_sheet_hbond.range_1_label_seq_id 
_pdbx_struct_sheet_hbond.range_1_PDB_ins_code 
_pdbx_struct_sheet_hbond.range_1_auth_atom_id 
_pdbx_struct_sheet_hbond.range_1_auth_comp_id 
_pdbx_struct_sheet_hbond.range_1_auth_asym_id 
_pdbx_struct_sheet_hbond.range_1_auth_seq_id 
_pdbx_struct_sheet_hbond.range_2_label_atom_id 
_pdbx_struct_sheet_hbond.range_2_label_comp_id 
_pdbx_struct_sheet_hbond.range_2_label_asym_id 
_pdbx_struct_sheet_hbond.range_2_label_seq_id 
_pdbx_struct_sheet_hbond.range_2_PDB_ins_code 
_pdbx_struct_sheet_hbond.range_2_auth_atom_id 
_pdbx_struct_sheet_hbond.range_2_auth_comp_id 
_pdbx_struct_sheet_hbond.range_2_auth_asym_id 
_pdbx_struct_sheet_hbond.range_2_auth_seq_id 
AA1 1 2 N LYS A 33  ? N LYS A 53  O LYS A 307 ? O LYS A 327 
AA1 2 3 O LEU A 300 ? O LEU A 320 N ILE A 234 ? N ILE A 254 
AA1 3 4 N GLU A 235 ? N GLU A 255 O SER A 254 ? O SER A 274 
AA2 1 2 N THR A 129 ? N THR A 149 O GLU A 143 ? O GLU A 163 
AA2 2 3 O VAL A 144 ? O VAL A 164 N CYS A 99  ? N CYS A 119 
AA2 3 4 N GLN A 94  ? N GLN A 114 O ARG A 287 ? O ARG A 307 
AA2 4 5 O VAL A 292 ? O VAL A 312 N PHE A 273 ? N PHE A 293 
AA3 1 2 N LYS A 46  ? N LYS A 66  O THR A 169 ? O THR A 189 
AA3 2 3 N ILE A 176 ? N ILE A 196 O THR A 185 ? O THR A 205 
AA4 1 2 N LYS A 46  ? N LYS A 66  O THR A 169 ? O THR A 189 
AA4 2 3 N VAL A 170 ? N VAL A 190 O PHE A 209 ? O PHE A 229 
AA5 1 2 N VAL A 51  ? N VAL A 71  O GLY A 66  ? O GLY A 86  
# 
_atom_sites.entry_id                    5U1U 
_atom_sites.fract_transf_matrix[1][1]   0.005897 
_atom_sites.fract_transf_matrix[1][2]   0.000000 
_atom_sites.fract_transf_matrix[1][3]   0.000000 
_atom_sites.fract_transf_matrix[2][1]   0.000000 
_atom_sites.fract_transf_matrix[2][2]   0.005897 
_atom_sites.fract_transf_matrix[2][3]   0.000000 
_atom_sites.fract_transf_matrix[3][1]   0.000000 
_atom_sites.fract_transf_matrix[3][2]   0.000000 
_atom_sites.fract_transf_matrix[3][3]   0.005897 
_atom_sites.fract_transf_vector[1]      0.000000 
_atom_sites.fract_transf_vector[2]      0.000000 
_atom_sites.fract_transf_vector[3]      0.000000 
# 
loop_
_atom_type.symbol 
C 
N 
O 
S 
# 
loop_
_atom_site.group_PDB 
_atom_site.id 
_atom_site.type_symbol 
_atom_site.label_atom_id 
_atom_site.label_alt_id 
_atom_site.label_comp_id 
_atom_site.label_asym_id 
_atom_site.label_entity_id 
_atom_site.label_seq_id 
_atom_site.pdbx_PDB_ins_code 
_atom_site.Cartn_x 
_atom_site.Cartn_y 
_atom_site.Cartn_z 
_atom_site.occupancy 
_atom_site.B_iso_or_equiv 
_atom_site.pdbx_formal_charge 
_atom_site.auth_seq_id 
_atom_site.auth_comp_id 
_atom_site.auth_asym_id 
_atom_site.auth_atom_id 
_atom_site.pdbx_PDB_model_num 
ATOM   1    N N   . HIS A 1 14  ? 24.774  21.997  43.229  1.00 129.16 ? 34  HIS A N   1 
ATOM   2    C CA  . HIS A 1 14  ? 25.140  22.095  41.822  1.00 153.79 ? 34  HIS A CA  1 
ATOM   3    C C   . HIS A 1 14  ? 25.489  20.725  41.249  1.00 182.24 ? 34  HIS A C   1 
ATOM   4    O O   . HIS A 1 14  ? 25.116  20.407  40.122  1.00 190.02 ? 34  HIS A O   1 
ATOM   5    C CB  . HIS A 1 14  ? 26.314  23.058  41.637  1.00 106.61 ? 34  HIS A CB  1 
ATOM   6    N N   . ALA A 1 15  ? 26.202  19.917  42.040  1.00 184.24 ? 35  ALA A N   1 
ATOM   7    C CA  . ALA A 1 15  ? 26.630  18.601  41.573  1.00 165.37 ? 35  ALA A CA  1 
ATOM   8    C C   . ALA A 1 15  ? 25.438  17.715  41.233  1.00 164.68 ? 35  ALA A C   1 
ATOM   9    O O   . ALA A 1 15  ? 25.498  16.914  40.292  1.00 151.21 ? 35  ALA A O   1 
ATOM   10   C CB  . ALA A 1 15  ? 27.511  17.933  42.629  1.00 124.92 ? 35  ALA A CB  1 
ATOM   11   N N   . LEU A 1 16  ? 24.345  17.842  41.988  1.00 169.76 ? 36  LEU A N   1 
ATOM   12   C CA  . LEU A 1 16  ? 23.140  17.076  41.695  1.00 168.41 ? 36  LEU A CA  1 
ATOM   13   C C   . LEU A 1 16  ? 22.460  17.539  40.414  1.00 175.46 ? 36  LEU A C   1 
ATOM   14   O O   . LEU A 1 16  ? 21.720  16.760  39.805  1.00 164.41 ? 36  LEU A O   1 
ATOM   15   C CB  . LEU A 1 16  ? 22.161  17.167  42.868  1.00 114.12 ? 36  LEU A CB  1 
ATOM   16   N N   . VAL A 1 17  ? 22.689  18.784  39.995  1.00 171.09 ? 37  VAL A N   1 
ATOM   17   C CA  . VAL A 1 17  ? 22.146  19.253  38.725  1.00 167.08 ? 37  VAL A CA  1 
ATOM   18   C C   . VAL A 1 17  ? 22.948  18.685  37.561  1.00 173.56 ? 37  VAL A C   1 
ATOM   19   O O   . VAL A 1 17  ? 22.380  18.270  36.544  1.00 177.50 ? 37  VAL A O   1 
ATOM   20   C CB  . VAL A 1 17  ? 22.111  20.791  38.698  1.00 140.82 ? 37  VAL A CB  1 
ATOM   21   N N   . PHE A 1 18  ? 24.278  18.664  37.691  1.00 168.66 ? 38  PHE A N   1 
ATOM   22   C CA  . PHE A 1 18  ? 25.118  17.986  36.708  1.00 160.53 ? 38  PHE A CA  1 
ATOM   23   C C   . PHE A 1 18  ? 24.741  16.514  36.598  1.00 159.75 ? 38  PHE A C   1 
ATOM   24   O O   . PHE A 1 18  ? 24.612  15.969  35.494  1.00 168.70 ? 38  PHE A O   1 
ATOM   25   C CB  . PHE A 1 18  ? 26.597  18.117  37.088  1.00 156.79 ? 38  PHE A CB  1 
ATOM   26   C CG  . PHE A 1 18  ? 27.168  19.508  36.945  1.00 166.49 ? 38  PHE A CG  1 
ATOM   27   C CD1 . PHE A 1 18  ? 26.556  20.607  37.524  1.00 163.89 ? 38  PHE A CD1 1 
ATOM   28   C CD2 . PHE A 1 18  ? 28.356  19.700  36.259  1.00 165.31 ? 38  PHE A CD2 1 
ATOM   29   C CE1 . PHE A 1 18  ? 27.101  21.872  37.400  1.00 162.68 ? 38  PHE A CE1 1 
ATOM   30   C CE2 . PHE A 1 18  ? 28.909  20.961  36.134  1.00 166.29 ? 38  PHE A CE2 1 
ATOM   31   C CZ  . PHE A 1 18  ? 28.281  22.048  36.708  1.00 167.83 ? 38  PHE A CZ  1 
ATOM   32   N N   . SER A 1 19  ? 24.565  15.852  37.745  1.00 163.75 ? 39  SER A N   1 
ATOM   33   C CA  . SER A 1 19  ? 24.234  14.431  37.750  1.00 174.12 ? 39  SER A CA  1 
ATOM   34   C C   . SER A 1 19  ? 22.839  14.172  37.199  1.00 182.56 ? 39  SER A C   1 
ATOM   35   O O   . SER A 1 19  ? 22.617  13.152  36.538  1.00 172.39 ? 39  SER A O   1 
ATOM   36   C CB  . SER A 1 19  ? 24.362  13.877  39.169  1.00 163.73 ? 39  SER A CB  1 
ATOM   37   O OG  . SER A 1 19  ? 23.733  12.614  39.289  1.00 137.58 ? 39  SER A OG  1 
ATOM   38   N N   . TYR A 1 20  ? 21.886  15.068  37.468  1.00 174.79 ? 40  TYR A N   1 
ATOM   39   C CA  . TYR A 1 20  ? 20.568  14.944  36.856  1.00 158.32 ? 40  TYR A CA  1 
ATOM   40   C C   . TYR A 1 20  ? 20.633  15.191  35.355  1.00 146.62 ? 40  TYR A C   1 
ATOM   41   O O   . TYR A 1 20  ? 19.789  14.683  34.608  1.00 127.95 ? 40  TYR A O   1 
ATOM   42   C CB  . TYR A 1 20  ? 19.584  15.913  37.511  1.00 123.26 ? 40  TYR A CB  1 
ATOM   43   N N   . ILE A 1 21  ? 21.612  15.983  34.905  1.00 159.09 ? 41  ILE A N   1 
ATOM   44   C CA  . ILE A 1 21  ? 21.858  16.154  33.474  1.00 151.18 ? 41  ILE A CA  1 
ATOM   45   C C   . ILE A 1 21  ? 22.359  14.855  32.857  1.00 152.50 ? 41  ILE A C   1 
ATOM   46   O O   . ILE A 1 21  ? 21.832  14.388  31.840  1.00 159.78 ? 41  ILE A O   1 
ATOM   47   C CB  . ILE A 1 21  ? 22.860  17.298  33.227  1.00 152.02 ? 41  ILE A CB  1 
ATOM   48   C CG1 . ILE A 1 21  ? 22.211  18.689  33.317  1.00 154.03 ? 41  ILE A CG1 1 
ATOM   49   C CG2 . ILE A 1 21  ? 23.572  17.089  31.917  1.00 131.49 ? 41  ILE A CG2 1 
ATOM   50   C CD1 . ILE A 1 21  ? 23.134  19.790  32.837  1.00 141.64 ? 41  ILE A CD1 1 
ATOM   51   N N   . SER A 1 22  ? 23.405  14.267  33.446  1.00 160.38 ? 42  SER A N   1 
ATOM   52   C CA  . SER A 1 22  ? 23.936  13.008  32.930  1.00 156.11 ? 42  SER A CA  1 
ATOM   53   C C   . SER A 1 22  ? 22.858  11.931  32.925  1.00 172.55 ? 42  SER A C   1 
ATOM   54   O O   . SER A 1 22  ? 22.676  11.218  31.928  1.00 173.16 ? 42  SER A O   1 
ATOM   55   C CB  . SER A 1 22  ? 25.145  12.567  33.759  1.00 124.02 ? 42  SER A CB  1 
ATOM   56   O OG  . SER A 1 22  ? 25.726  11.384  33.239  1.00 110.96 ? 42  SER A OG  1 
ATOM   57   N N   . PHE A 1 23  ? 22.108  11.819  34.025  1.00 164.64 ? 43  PHE A N   1 
ATOM   58   C CA  . PHE A 1 23  ? 21.007  10.863  34.069  1.00 156.88 ? 43  PHE A CA  1 
ATOM   59   C C   . PHE A 1 23  ? 19.956  11.181  33.015  1.00 159.19 ? 43  PHE A C   1 
ATOM   60   O O   . PHE A 1 23  ? 19.341  10.270  32.453  1.00 156.46 ? 43  PHE A O   1 
ATOM   61   C CB  . PHE A 1 23  ? 20.364  10.836  35.456  1.00 155.62 ? 43  PHE A CB  1 
ATOM   62   C CG  . PHE A 1 23  ? 18.975  10.258  35.457  1.00 160.00 ? 43  PHE A CG  1 
ATOM   63   C CD1 . PHE A 1 23  ? 18.780  8.886   35.471  1.00 141.13 ? 43  PHE A CD1 1 
ATOM   64   C CD2 . PHE A 1 23  ? 17.864  11.087  35.427  1.00 149.76 ? 43  PHE A CD2 1 
ATOM   65   C CE1 . PHE A 1 23  ? 17.502  8.353   35.460  1.00 130.34 ? 43  PHE A CE1 1 
ATOM   66   C CE2 . PHE A 1 23  ? 16.586  10.561  35.414  1.00 135.88 ? 43  PHE A CE2 1 
ATOM   67   C CZ  . PHE A 1 23  ? 16.405  9.192   35.432  1.00 135.65 ? 43  PHE A CZ  1 
ATOM   68   N N   . ALA A 1 24  ? 19.710  12.466  32.754  1.00 169.98 ? 44  ALA A N   1 
ATOM   69   C CA  . ALA A 1 24  ? 18.781  12.827  31.689  1.00 163.92 ? 44  ALA A CA  1 
ATOM   70   C C   . ALA A 1 24  ? 19.296  12.371  30.332  1.00 145.41 ? 44  ALA A C   1 
ATOM   71   O O   . ALA A 1 24  ? 18.504  11.982  29.465  1.00 126.84 ? 44  ALA A O   1 
ATOM   72   C CB  . ALA A 1 24  ? 18.535  14.336  31.691  1.00 160.41 ? 44  ALA A CB  1 
ATOM   73   N N   . LEU A 1 25  ? 20.615  12.400  30.139  1.00 153.07 ? 45  LEU A N   1 
ATOM   74   C CA  . LEU A 1 25  ? 21.214  11.897  28.909  1.00 128.41 ? 45  LEU A CA  1 
ATOM   75   C C   . LEU A 1 25  ? 20.977  10.400  28.769  1.00 131.59 ? 45  LEU A C   1 
ATOM   76   O O   . LEU A 1 25  ? 20.460  9.930   27.749  1.00 132.54 ? 45  LEU A O   1 
ATOM   77   C CB  . LEU A 1 25  ? 22.712  12.201  28.904  1.00 106.78 ? 45  LEU A CB  1 
ATOM   78   C CG  . LEU A 1 25  ? 23.634  11.436  27.950  1.00 110.39 ? 45  LEU A CG  1 
ATOM   79   C CD1 . LEU A 1 25  ? 23.172  11.575  26.509  1.00 138.50 ? 45  LEU A CD1 1 
ATOM   80   C CD2 . LEU A 1 25  ? 25.076  11.901  28.105  1.00 95.72  ? 45  LEU A CD2 1 
ATOM   81   N N   . ILE A 1 26  ? 21.356  9.633   29.795  1.00 120.48 ? 46  ILE A N   1 
ATOM   82   C CA  . ILE A 1 26  ? 21.254  8.178   29.709  1.00 120.38 ? 46  ILE A CA  1 
ATOM   83   C C   . ILE A 1 26  ? 19.796  7.743   29.609  1.00 129.45 ? 46  ILE A C   1 
ATOM   84   O O   . ILE A 1 26  ? 19.464  6.794   28.889  1.00 139.90 ? 46  ILE A O   1 
ATOM   85   C CB  . ILE A 1 26  ? 21.961  7.520   30.907  1.00 132.34 ? 46  ILE A CB  1 
ATOM   86   C CG1 . ILE A 1 26  ? 23.253  8.267   31.242  1.00 122.36 ? 46  ILE A CG1 1 
ATOM   87   C CG2 . ILE A 1 26  ? 22.243  6.052   30.621  1.00 108.57 ? 46  ILE A CG2 1 
ATOM   88   C CD1 . ILE A 1 26  ? 23.750  8.025   32.648  1.00 129.22 ? 46  ILE A CD1 1 
ATOM   89   N N   . SER A 1 27  ? 18.905  8.432   30.320  1.00 137.57 ? 47  SER A N   1 
ATOM   90   C CA  . SER A 1 27  ? 17.492  8.067   30.336  1.00 146.98 ? 47  SER A CA  1 
ATOM   91   C C   . SER A 1 27  ? 16.794  8.452   29.038  1.00 149.36 ? 47  SER A C   1 
ATOM   92   O O   . SER A 1 27  ? 15.951  7.698   28.539  1.00 134.84 ? 47  SER A O   1 
ATOM   93   C CB  . SER A 1 27  ? 16.795  8.722   31.530  1.00 136.62 ? 47  SER A CB  1 
ATOM   94   N N   . ASP A 1 28  ? 17.117  9.619   28.483  1.00 143.73 ? 48  ASP A N   1 
ATOM   95   C CA  . ASP A 1 28  ? 16.568  9.995   27.188  1.00 134.81 ? 48  ASP A CA  1 
ATOM   96   C C   . ASP A 1 28  ? 17.311  9.355   26.025  1.00 128.47 ? 48  ASP A C   1 
ATOM   97   O O   . ASP A 1 28  ? 16.828  9.432   24.890  1.00 126.23 ? 48  ASP A O   1 
ATOM   98   C CB  . ASP A 1 28  ? 16.579  11.516  27.020  1.00 137.68 ? 48  ASP A CB  1 
ATOM   99   C CG  . ASP A 1 28  ? 15.521  12.000  26.044  1.00 130.73 ? 48  ASP A CG  1 
ATOM   100  O OD1 . ASP A 1 28  ? 14.688  11.176  25.612  1.00 135.62 ? 48  ASP A OD1 1 
ATOM   101  O OD2 . ASP A 1 28  ? 15.526  13.200  25.700  1.00 111.31 ? 48  ASP A OD2 1 
ATOM   102  N N   . LYS A 1 29  ? 18.461  8.729   26.282  1.00 127.29 ? 49  LYS A N   1 
ATOM   103  C CA  . LYS A 1 29  ? 19.274  8.104   25.239  1.00 127.01 ? 49  LYS A CA  1 
ATOM   104  C C   . LYS A 1 29  ? 19.657  9.114   24.159  1.00 137.93 ? 49  LYS A C   1 
ATOM   105  O O   . LYS A 1 29  ? 19.670  8.802   22.967  1.00 149.35 ? 49  LYS A O   1 
ATOM   106  C CB  . LYS A 1 29  ? 18.562  6.894   24.628  1.00 104.48 ? 49  LYS A CB  1 
ATOM   107  N N   . ARG A 1 30  ? 19.971  10.340  24.583  1.00 128.66 ? 50  ARG A N   1 
ATOM   108  C CA  . ARG A 1 30  ? 20.359  11.377  23.635  1.00 146.73 ? 50  ARG A CA  1 
ATOM   109  C C   . ARG A 1 30  ? 21.717  11.108  23.004  1.00 153.34 ? 50  ARG A C   1 
ATOM   110  O O   . ARG A 1 30  ? 22.000  11.638  21.926  1.00 146.73 ? 50  ARG A O   1 
ATOM   111  C CB  . ARG A 1 30  ? 20.370  12.745  24.320  1.00 120.11 ? 50  ARG A CB  1 
ATOM   112  C CG  . ARG A 1 30  ? 19.046  13.136  24.951  1.00 99.30  ? 50  ARG A CG  1 
ATOM   113  C CD  . ARG A 1 30  ? 18.975  14.635  25.190  1.00 118.80 ? 50  ARG A CD  1 
ATOM   114  N NE  . ARG A 1 30  ? 18.800  15.381  23.947  1.00 138.30 ? 50  ARG A NE  1 
ATOM   115  C CZ  . ARG A 1 30  ? 17.620  15.737  23.450  1.00 130.74 ? 50  ARG A CZ  1 
ATOM   116  N NH1 . ARG A 1 30  ? 17.554  16.416  22.312  1.00 112.39 ? 50  ARG A NH1 1 
ATOM   117  N NH2 . ARG A 1 30  ? 16.505  15.414  24.089  1.00 111.54 ? 50  ARG A NH2 1 
ATOM   118  N N   . TYR A 1 31  ? 22.561  10.299  23.650  1.00 124.43 ? 51  TYR A N   1 
ATOM   119  C CA  . TYR A 1 31  ? 23.867  9.982   23.082  1.00 124.41 ? 51  TYR A CA  1 
ATOM   120  C C   . TYR A 1 31  ? 23.733  9.191   21.790  1.00 166.37 ? 51  TYR A C   1 
ATOM   121  O O   . TYR A 1 31  ? 24.623  9.240   20.933  1.00 168.05 ? 51  TYR A O   1 
ATOM   122  C CB  . TYR A 1 31  ? 24.719  9.205   24.091  1.00 128.17 ? 51  TYR A CB  1 
ATOM   123  C CG  . TYR A 1 31  ? 24.072  7.953   24.655  1.00 110.33 ? 51  TYR A CG  1 
ATOM   124  C CD1 . TYR A 1 31  ? 23.024  8.030   25.568  1.00 98.12  ? 51  TYR A CD1 1 
ATOM   125  C CD2 . TYR A 1 31  ? 24.504  6.692   24.266  1.00 108.80 ? 51  TYR A CD2 1 
ATOM   126  C CE1 . TYR A 1 31  ? 22.437  6.889   26.082  1.00 112.91 ? 51  TYR A CE1 1 
ATOM   127  C CE2 . TYR A 1 31  ? 23.919  5.545   24.774  1.00 108.17 ? 51  TYR A CE2 1 
ATOM   128  C CZ  . TYR A 1 31  ? 22.885  5.651   25.680  1.00 115.62 ? 51  TYR A CZ  1 
ATOM   129  O OH  . TYR A 1 31  ? 22.298  4.515   26.190  1.00 103.09 ? 51  TYR A OH  1 
ATOM   130  N N   . GLN A 1 32  ? 22.632  8.468   21.630  1.00 166.46 ? 52  GLN A N   1 
ATOM   131  C CA  . GLN A 1 32  ? 22.376  7.693   20.429  1.00 148.44 ? 52  GLN A CA  1 
ATOM   132  C C   . GLN A 1 32  ? 21.618  8.532   19.409  1.00 156.76 ? 52  GLN A C   1 
ATOM   133  O O   . GLN A 1 32  ? 20.818  9.403   19.761  1.00 161.61 ? 52  GLN A O   1 
ATOM   134  C CB  . GLN A 1 32  ? 21.581  6.435   20.771  1.00 123.27 ? 52  GLN A CB  1 
ATOM   135  C CG  . GLN A 1 32  ? 22.367  5.443   21.598  1.00 138.01 ? 52  GLN A CG  1 
ATOM   136  C CD  . GLN A 1 32  ? 21.744  4.069   21.605  1.00 148.08 ? 52  GLN A CD  1 
ATOM   137  O OE1 . GLN A 1 32  ? 20.540  3.918   21.400  1.00 147.97 ? 52  GLN A OE1 1 
ATOM   138  N NE2 . GLN A 1 32  ? 22.561  3.053   21.848  1.00 142.52 ? 52  GLN A NE2 1 
ATOM   139  N N   . LYS A 1 33  ? 21.885  8.264   18.134  1.00 161.58 ? 53  LYS A N   1 
ATOM   140  C CA  . LYS A 1 33  ? 21.229  8.948   17.029  1.00 163.10 ? 53  LYS A CA  1 
ATOM   141  C C   . LYS A 1 33  ? 20.090  8.077   16.515  1.00 169.53 ? 53  LYS A C   1 
ATOM   142  O O   . LYS A 1 33  ? 20.320  6.954   16.056  1.00 170.56 ? 53  LYS A O   1 
ATOM   143  C CB  . LYS A 1 33  ? 22.223  9.252   15.908  1.00 128.51 ? 53  LYS A CB  1 
ATOM   144  N N   . LYS A 1 34  ? 18.868  8.597   16.596  1.00 141.41 ? 54  LYS A N   1 
ATOM   145  C CA  . LYS A 1 34  ? 17.702  7.848   16.147  1.00 148.28 ? 54  LYS A CA  1 
ATOM   146  C C   . LYS A 1 34  ? 17.696  7.716   14.629  1.00 174.05 ? 54  LYS A C   1 
ATOM   147  O O   . LYS A 1 34  ? 17.998  8.668   13.904  1.00 186.00 ? 54  LYS A O   1 
ATOM   148  C CB  . LYS A 1 34  ? 16.419  8.533   16.618  1.00 149.70 ? 54  LYS A CB  1 
ATOM   149  N N   . GLU A 1 35  ? 17.346  6.523   14.150  1.00 178.03 ? 55  GLU A N   1 
ATOM   150  C CA  . GLU A 1 35  ? 17.254  6.243   12.729  1.00 144.12 ? 55  GLU A CA  1 
ATOM   151  C C   . GLU A 1 35  ? 15.863  5.731   12.380  1.00 142.69 ? 55  GLU A C   1 
ATOM   152  O O   . GLU A 1 35  ? 15.274  4.968   13.155  1.00 149.38 ? 55  GLU A O   1 
ATOM   153  C CB  . GLU A 1 35  ? 18.299  5.203   12.299  1.00 132.04 ? 55  GLU A CB  1 
ATOM   154  N N   . PRO A 1 36  ? 15.321  6.113   11.225  1.00 126.26 ? 56  PRO A N   1 
ATOM   155  C CA  . PRO A 1 36  ? 13.983  5.653   10.850  1.00 101.10 ? 56  PRO A CA  1 
ATOM   156  C C   . PRO A 1 36  ? 13.979  4.165   10.537  1.00 127.75 ? 56  PRO A C   1 
ATOM   157  O O   . PRO A 1 36  ? 15.017  3.524   10.362  1.00 156.69 ? 56  PRO A O   1 
ATOM   158  C CB  . PRO A 1 36  ? 13.666  6.497   9.615   1.00 110.35 ? 56  PRO A CB  1 
ATOM   159  C CG  . PRO A 1 36  ? 14.995  6.641   8.961   1.00 127.61 ? 56  PRO A CG  1 
ATOM   160  C CD  . PRO A 1 36  ? 15.968  6.838   10.116  1.00 148.94 ? 56  PRO A CD  1 
ATOM   161  N N   . LEU A 1 37  ? 12.770  3.619   10.464  1.00 112.50 ? 57  LEU A N   1 
ATOM   162  C CA  . LEU A 1 37  ? 12.552  2.184   10.378  1.00 86.18  ? 57  LEU A CA  1 
ATOM   163  C C   . LEU A 1 37  ? 11.962  1.840   9.017   1.00 97.61  ? 57  LEU A C   1 
ATOM   164  O O   . LEU A 1 37  ? 11.022  2.500   8.561   1.00 123.57 ? 57  LEU A O   1 
ATOM   165  C CB  . LEU A 1 37  ? 11.617  1.725   11.501  1.00 97.29  ? 57  LEU A CB  1 
ATOM   166  C CG  . LEU A 1 37  ? 11.352  0.232   11.681  1.00 80.79  ? 57  LEU A CG  1 
ATOM   167  C CD1 . LEU A 1 37  ? 10.162  -0.242  10.852  1.00 76.64  ? 57  LEU A CD1 1 
ATOM   168  C CD2 . LEU A 1 37  ? 12.607  -0.544  11.344  1.00 98.28  ? 57  LEU A CD2 1 
ATOM   169  N N   . ILE A 1 38  ? 12.507  0.806   8.377   1.00 107.40 ? 58  ILE A N   1 
ATOM   170  C CA  . ILE A 1 38  ? 11.974  0.287   7.123   1.00 92.95  ? 58  ILE A CA  1 
ATOM   171  C C   . ILE A 1 38  ? 11.328  -1.061  7.400   1.00 110.26 ? 58  ILE A C   1 
ATOM   172  O O   . ILE A 1 38  ? 11.946  -1.933  8.021   1.00 136.16 ? 58  ILE A O   1 
ATOM   173  C CB  . ILE A 1 38  ? 13.069  0.159   6.054   1.00 87.40  ? 58  ILE A CB  1 
ATOM   174  C CG1 . ILE A 1 38  ? 13.414  1.533   5.494   1.00 71.11  ? 58  ILE A CG1 1 
ATOM   175  C CG2 . ILE A 1 38  ? 12.613  -0.759  4.932   1.00 91.79  ? 58  ILE A CG2 1 
ATOM   176  C CD1 . ILE A 1 38  ? 14.445  1.471   4.425   1.00 77.66  ? 58  ILE A CD1 1 
ATOM   177  N N   . SER A 1 39  ? 10.094  -1.237  6.937   1.00 85.36  ? 59  SER A N   1 
ATOM   178  C CA  . SER A 1 39  ? 9.345   -2.451  7.221   1.00 110.43 ? 59  SER A CA  1 
ATOM   179  C C   . SER A 1 39  ? 8.719   -3.014  5.955   1.00 102.62 ? 59  SER A C   1 
ATOM   180  O O   . SER A 1 39  ? 8.144   -2.277  5.148   1.00 109.93 ? 59  SER A O   1 
ATOM   181  C CB  . SER A 1 39  ? 8.250   -2.200  8.254   1.00 102.64 ? 59  SER A CB  1 
ATOM   182  O OG  . SER A 1 39  ? 7.342   -3.287  8.291   1.00 86.83  ? 59  SER A OG  1 
ATOM   183  N N   . SER A 1 40  ? 8.832   -4.328  5.801   1.00 81.44  ? 60  SER A N   1 
ATOM   184  C CA  . SER A 1 40  ? 8.129   -5.084  4.778   1.00 79.07  ? 60  SER A CA  1 
ATOM   185  C C   . SER A 1 40  ? 7.375   -6.218  5.450   1.00 102.44 ? 60  SER A C   1 
ATOM   186  O O   . SER A 1 40  ? 7.876   -6.833  6.399   1.00 103.47 ? 60  SER A O   1 
ATOM   187  C CB  . SER A 1 40  ? 9.089   -5.642  3.737   1.00 76.95  ? 60  SER A CB  1 
ATOM   188  O OG  . SER A 1 40  ? 8.460   -6.629  2.937   1.00 115.44 ? 60  SER A OG  1 
ATOM   189  N N   . VAL A 1 41  ? 6.171   -6.493  4.960   1.00 101.73 ? 61  VAL A N   1 
ATOM   190  C CA  . VAL A 1 41  ? 5.257   -7.420  5.613   1.00 77.25  ? 61  VAL A CA  1 
ATOM   191  C C   . VAL A 1 41  ? 4.823   -8.481  4.611   1.00 92.73  ? 61  VAL A C   1 
ATOM   192  O O   . VAL A 1 41  ? 4.469   -8.161  3.471   1.00 88.43  ? 61  VAL A O   1 
ATOM   193  C CB  . VAL A 1 41  ? 4.032   -6.690  6.195   1.00 73.82  ? 61  VAL A CB  1 
ATOM   194  C CG1 . VAL A 1 41  ? 3.187   -7.649  7.002   1.00 77.68  ? 61  VAL A CG1 1 
ATOM   195  C CG2 . VAL A 1 41  ? 4.470   -5.510  7.054   1.00 72.90  ? 61  VAL A CG2 1 
ATOM   196  N N   . HIS A 1 42  ? 4.863   -9.742  5.040   1.00 95.53  ? 62  HIS A N   1 
ATOM   197  C CA  . HIS A 1 42  ? 4.346   -10.874 4.279   1.00 73.75  ? 62  HIS A CA  1 
ATOM   198  C C   . HIS A 1 42  ? 3.500   -11.712 5.223   1.00 76.81  ? 62  HIS A C   1 
ATOM   199  O O   . HIS A 1 42  ? 3.998   -12.180 6.251   1.00 93.01  ? 62  HIS A O   1 
ATOM   200  C CB  . HIS A 1 42  ? 5.480   -11.713 3.684   1.00 61.58  ? 62  HIS A CB  1 
ATOM   201  C CG  . HIS A 1 42  ? 5.015   -12.955 2.989   1.00 76.79  ? 62  HIS A CG  1 
ATOM   202  N ND1 . HIS A 1 42  ? 3.745   -13.088 2.470   1.00 114.18 ? 62  HIS A ND1 1 
ATOM   203  C CD2 . HIS A 1 42  ? 5.648   -14.126 2.738   1.00 70.73  ? 62  HIS A CD2 1 
ATOM   204  C CE1 . HIS A 1 42  ? 3.618   -14.284 1.923   1.00 90.72  ? 62  HIS A CE1 1 
ATOM   205  N NE2 . HIS A 1 42  ? 4.758   -14.934 2.073   1.00 77.45  ? 62  HIS A NE2 1 
ATOM   206  N N   . THR A 1 43  ? 2.226   -11.900 4.881   1.00 81.55  ? 63  THR A N   1 
ATOM   207  C CA  . THR A 1 43  ? 1.279   -12.570 5.762   1.00 85.68  ? 63  THR A CA  1 
ATOM   208  C C   . THR A 1 43  ? 0.638   -13.757 5.064   1.00 87.77  ? 63  THR A C   1 
ATOM   209  O O   . THR A 1 43  ? 0.300   -13.689 3.878   1.00 118.73 ? 63  THR A O   1 
ATOM   210  C CB  . THR A 1 43  ? 0.188   -11.611 6.240   1.00 93.69  ? 63  THR A CB  1 
ATOM   211  O OG1 . THR A 1 43  ? -0.626  -11.215 5.127   1.00 84.36  ? 63  THR A OG1 1 
ATOM   212  C CG2 . THR A 1 43  ? 0.809   -10.393 6.880   1.00 80.60  ? 63  THR A CG2 1 
ATOM   213  N N   . LYS A 1 44  ? 0.464   -14.841 5.817   1.00 75.17  ? 64  LYS A N   1 
ATOM   214  C CA  . LYS A 1 44  ? -0.198  -16.047 5.334   1.00 83.86  ? 64  LYS A CA  1 
ATOM   215  C C   . LYS A 1 44  ? -1.327  -16.389 6.294   1.00 73.51  ? 64  LYS A C   1 
ATOM   216  O O   . LYS A 1 44  ? -1.092  -16.567 7.494   1.00 77.82  ? 64  LYS A O   1 
ATOM   217  C CB  . LYS A 1 44  ? 0.793   -17.208 5.217   1.00 42.57  ? 64  LYS A CB  1 
ATOM   218  N N   . VAL A 1 45  ? -2.549  -16.475 5.771   1.00 63.37  ? 65  VAL A N   1 
ATOM   219  C CA  . VAL A 1 45  ? -3.739  -16.712 6.582   1.00 67.50  ? 65  VAL A CA  1 
ATOM   220  C C   . VAL A 1 45  ? -4.138  -18.176 6.451   1.00 63.20  ? 65  VAL A C   1 
ATOM   221  O O   . VAL A 1 45  ? -4.152  -18.728 5.343   1.00 74.70  ? 65  VAL A O   1 
ATOM   222  C CB  . VAL A 1 45  ? -4.895  -15.788 6.161   1.00 82.29  ? 65  VAL A CB  1 
ATOM   223  C CG1 . VAL A 1 45  ? -6.106  -16.005 7.059   1.00 42.57  ? 65  VAL A CG1 1 
ATOM   224  C CG2 . VAL A 1 45  ? -4.451  -14.333 6.181   1.00 93.85  ? 65  VAL A CG2 1 
ATOM   225  N N   . LYS A 1 46  ? -4.476  -18.801 7.578   1.00 81.59  ? 66  LYS A N   1 
ATOM   226  C CA  . LYS A 1 46  ? -4.781  -20.223 7.642   1.00 83.31  ? 66  LYS A CA  1 
ATOM   227  C C   . LYS A 1 46  ? -6.123  -20.452 8.326   1.00 74.05  ? 66  LYS A C   1 
ATOM   228  O O   . LYS A 1 46  ? -6.465  -19.773 9.305   1.00 67.10  ? 66  LYS A O   1 
ATOM   229  C CB  . LYS A 1 46  ? -3.683  -20.994 8.385   1.00 54.27  ? 66  LYS A CB  1 
ATOM   230  N N   . GLY A 1 47  ? -6.865  -21.430 7.803   1.00 65.12  ? 67  GLY A N   1 
ATOM   231  C CA  . GLY A 1 47  ? -8.166  -21.816 8.315   1.00 70.10  ? 67  GLY A CA  1 
ATOM   232  C C   . GLY A 1 47  ? -9.210  -21.914 7.219   1.00 70.04  ? 67  GLY A C   1 
ATOM   233  O O   . GLY A 1 47  ? -9.018  -21.375 6.124   1.00 87.42  ? 67  GLY A O   1 
ATOM   234  N N   . ILE A 1 48  ? -10.326 -22.596 7.498   1.00 69.16  ? 68  ILE A N   1 
ATOM   235  C CA  . ILE A 1 48  ? -11.461 -22.674 6.585   1.00 62.56  ? 68  ILE A CA  1 
ATOM   236  C C   . ILE A 1 48  ? -12.742 -22.472 7.384   1.00 74.76  ? 68  ILE A C   1 
ATOM   237  O O   . ILE A 1 48  ? -12.757 -22.570 8.613   1.00 92.17  ? 68  ILE A O   1 
ATOM   238  C CB  . ILE A 1 48  ? -11.519 -24.013 5.815   1.00 51.93  ? 68  ILE A CB  1 
ATOM   239  C CG1 . ILE A 1 48  ? -11.983 -25.135 6.745   1.00 67.84  ? 68  ILE A CG1 1 
ATOM   240  C CG2 . ILE A 1 48  ? -10.175 -24.338 5.168   1.00 105.62 ? 68  ILE A CG2 1 
ATOM   241  C CD1 . ILE A 1 48  ? -11.890 -26.500 6.131   1.00 102.43 ? 68  ILE A CD1 1 
ATOM   242  N N   . ALA A 1 49  ? -13.832 -22.188 6.671   1.00 77.36  ? 69  ALA A N   1 
ATOM   243  C CA  . ALA A 1 49  ? -15.110 -21.898 7.313   1.00 54.10  ? 69  ALA A CA  1 
ATOM   244  C C   . ALA A 1 49  ? -16.236 -22.632 6.604   1.00 67.72  ? 69  ALA A C   1 
ATOM   245  O O   . ALA A 1 49  ? -16.392 -22.507 5.386   1.00 66.35  ? 69  ALA A O   1 
ATOM   246  C CB  . ALA A 1 49  ? -15.399 -20.393 7.324   1.00 56.08  ? 69  ALA A CB  1 
ATOM   247  N N   . GLU A 1 50  ? -17.029 -23.380 7.369   1.00 64.56  ? 70  GLU A N   1 
ATOM   248  C CA  . GLU A 1 50  ? -18.199 -24.064 6.834   1.00 67.45  ? 70  GLU A CA  1 
ATOM   249  C C   . GLU A 1 50  ? -19.424 -23.177 7.028   1.00 69.84  ? 70  GLU A C   1 
ATOM   250  O O   . GLU A 1 50  ? -19.739 -22.781 8.156   1.00 106.67 ? 70  GLU A O   1 
ATOM   251  C CB  . GLU A 1 50  ? -18.398 -25.416 7.516   1.00 94.59  ? 70  GLU A CB  1 
ATOM   252  C CG  . GLU A 1 50  ? -19.667 -26.135 7.103   1.00 98.91  ? 70  GLU A CG  1 
ATOM   253  C CD  . GLU A 1 50  ? -19.695 -27.577 7.569   1.00 122.79 ? 70  GLU A CD  1 
ATOM   254  O OE1 . GLU A 1 50  ? -19.085 -27.879 8.616   1.00 88.50  ? 70  GLU A OE1 1 
ATOM   255  O OE2 . GLU A 1 50  ? -20.322 -28.409 6.882   1.00 125.34 ? 70  GLU A OE2 1 
ATOM   256  N N   . VAL A 1 51  ? -20.113 -22.874 5.931   1.00 76.24  ? 71  VAL A N   1 
ATOM   257  C CA  . VAL A 1 51  ? -21.234 -21.941 5.921   1.00 80.78  ? 71  VAL A CA  1 
ATOM   258  C C   . VAL A 1 51  ? -22.513 -22.715 5.636   1.00 81.68  ? 71  VAL A C   1 
ATOM   259  O O   . VAL A 1 51  ? -22.678 -23.282 4.547   1.00 94.47  ? 71  VAL A O   1 
ATOM   260  C CB  . VAL A 1 51  ? -21.032 -20.827 4.885   1.00 63.48  ? 71  VAL A CB  1 
ATOM   261  C CG1 . VAL A 1 51  ? -22.312 -20.021 4.716   1.00 82.22  ? 71  VAL A CG1 1 
ATOM   262  C CG2 . VAL A 1 51  ? -19.887 -19.931 5.303   1.00 88.76  ? 71  VAL A CG2 1 
ATOM   263  N N   . LYS A 1 52  ? -23.416 -22.728 6.616   1.00 61.65  ? 72  LYS A N   1 
ATOM   264  C CA  . LYS A 1 52  ? -24.747 -23.306 6.459   1.00 86.99  ? 72  LYS A CA  1 
ATOM   265  C C   . LYS A 1 52  ? -25.734 -22.346 7.105   1.00 70.19  ? 72  LYS A C   1 
ATOM   266  O O   . LYS A 1 52  ? -25.732 -22.184 8.330   1.00 65.99  ? 72  LYS A O   1 
ATOM   267  C CB  . LYS A 1 52  ? -24.833 -24.696 7.090   1.00 66.33  ? 72  LYS A CB  1 
ATOM   268  N N   . ALA A 1 53  ? -26.566 -21.704 6.290   1.00 77.47  ? 73  ALA A N   1 
ATOM   269  C CA  . ALA A 1 53  ? -27.484 -20.695 6.797   1.00 72.06  ? 73  ALA A CA  1 
ATOM   270  C C   . ALA A 1 53  ? -28.659 -20.558 5.843   1.00 74.64  ? 73  ALA A C   1 
ATOM   271  O O   . ALA A 1 53  ? -28.602 -20.990 4.689   1.00 87.01  ? 73  ALA A O   1 
ATOM   272  C CB  . ALA A 1 53  ? -26.783 -19.345 6.984   1.00 80.08  ? 73  ALA A CB  1 
ATOM   273  N N   . GLU A 1 54  ? -29.728 -19.947 6.346   1.00 64.87  ? 74  GLU A N   1 
ATOM   274  C CA  . GLU A 1 54  ? -30.921 -19.653 5.564   1.00 89.54  ? 74  GLU A CA  1 
ATOM   275  C C   . GLU A 1 54  ? -31.004 -18.146 5.362   1.00 101.16 ? 74  GLU A C   1 
ATOM   276  O O   . GLU A 1 54  ? -31.030 -17.386 6.336   1.00 113.06 ? 74  GLU A O   1 
ATOM   277  C CB  . GLU A 1 54  ? -32.178 -20.177 6.259   1.00 77.77  ? 74  GLU A CB  1 
ATOM   278  N N   . ILE A 1 55  ? -31.042 -17.719 4.102   1.00 104.40 ? 75  ILE A N   1 
ATOM   279  C CA  . ILE A 1 55  ? -31.044 -16.307 3.738   1.00 87.40  ? 75  ILE A CA  1 
ATOM   280  C C   . ILE A 1 55  ? -32.295 -16.019 2.923   1.00 94.92  ? 75  ILE A C   1 
ATOM   281  O O   . ILE A 1 55  ? -32.597 -16.739 1.965   1.00 118.99 ? 75  ILE A O   1 
ATOM   282  C CB  . ILE A 1 55  ? -29.777 -15.925 2.950   1.00 81.55  ? 75  ILE A CB  1 
ATOM   283  C CG1 . ILE A 1 55  ? -28.556 -15.944 3.869   1.00 112.48 ? 75  ILE A CG1 1 
ATOM   284  C CG2 . ILE A 1 55  ? -29.936 -14.555 2.310   1.00 101.69 ? 75  ILE A CG2 1 
ATOM   285  C CD1 . ILE A 1 55  ? -28.750 -15.164 5.150   1.00 115.83 ? 75  ILE A CD1 1 
ATOM   286  N N   . LEU A 1 56  ? -33.019 -14.968 3.305   1.00 106.33 ? 76  LEU A N   1 
ATOM   287  C CA  . LEU A 1 56  ? -34.214 -14.557 2.578   1.00 113.25 ? 76  LEU A CA  1 
ATOM   288  C C   . LEU A 1 56  ? -33.811 -13.692 1.390   1.00 75.52  ? 76  LEU A C   1 
ATOM   289  O O   . LEU A 1 56  ? -33.145 -12.665 1.558   1.00 87.64  ? 76  LEU A O   1 
ATOM   290  C CB  . LEU A 1 56  ? -35.168 -13.802 3.500   1.00 117.81 ? 76  LEU A CB  1 
ATOM   291  N N   . GLU A 1 57  ? -34.215 -14.109 0.193   1.00 75.56  ? 77  GLU A N   1 
ATOM   292  C CA  . GLU A 1 57  ? -33.881 -13.415 -1.044  1.00 86.14  ? 77  GLU A CA  1 
ATOM   293  C C   . GLU A 1 57  ? -35.166 -13.144 -1.811  1.00 124.82 ? 77  GLU A C   1 
ATOM   294  O O   . GLU A 1 57  ? -35.908 -14.079 -2.130  1.00 150.83 ? 77  GLU A O   1 
ATOM   295  C CB  . GLU A 1 57  ? -32.905 -14.241 -1.888  1.00 85.64  ? 77  GLU A CB  1 
ATOM   296  C CG  . GLU A 1 57  ? -32.286 -13.489 -3.053  1.00 117.59 ? 77  GLU A CG  1 
ATOM   297  C CD  . GLU A 1 57  ? -31.365 -14.362 -3.887  1.00 129.84 ? 77  GLU A CD  1 
ATOM   298  O OE1 . GLU A 1 57  ? -31.133 -15.527 -3.500  1.00 106.43 ? 77  GLU A OE1 1 
ATOM   299  O OE2 . GLU A 1 57  ? -30.876 -13.882 -4.930  1.00 139.57 ? 77  GLU A OE2 1 
ATOM   300  N N   . ASN A 1 58  ? -35.429 -11.866 -2.092  1.00 121.85 ? 78  ASN A N   1 
ATOM   301  C CA  . ASN A 1 58  ? -36.610 -11.439 -2.847  1.00 87.88  ? 78  ASN A CA  1 
ATOM   302  C C   . ASN A 1 58  ? -37.893 -11.976 -2.219  1.00 117.01 ? 78  ASN A C   1 
ATOM   303  O O   . ASN A 1 58  ? -38.823 -12.396 -2.910  1.00 125.63 ? 78  ASN A O   1 
ATOM   304  C CB  . ASN A 1 58  ? -36.497 -11.843 -4.319  1.00 99.93  ? 78  ASN A CB  1 
ATOM   305  C CG  . ASN A 1 58  ? -35.534 -10.955 -5.098  1.00 118.28 ? 78  ASN A CG  1 
ATOM   306  O OD1 . ASN A 1 58  ? -35.594 -10.882 -6.325  1.00 134.14 ? 78  ASN A OD1 1 
ATOM   307  N ND2 . ASN A 1 58  ? -34.646 -10.270 -4.384  1.00 117.94 ? 78  ASN A ND2 1 
ATOM   308  N N   . GLY A 1 59  ? -37.942 -11.958 -0.888  1.00 124.13 ? 79  GLY A N   1 
ATOM   309  C CA  . GLY A 1 59  ? -39.112 -12.421 -0.172  1.00 130.65 ? 79  GLY A CA  1 
ATOM   310  C C   . GLY A 1 59  ? -39.294 -13.920 -0.131  1.00 120.94 ? 79  GLY A C   1 
ATOM   311  O O   . GLY A 1 59  ? -40.329 -14.388 0.352   1.00 136.74 ? 79  GLY A O   1 
ATOM   312  N N   . MET A 1 60  ? -38.325 -14.689 -0.619  1.00 122.54 ? 80  MET A N   1 
ATOM   313  C CA  . MET A 1 60  ? -38.407 -16.142 -0.641  1.00 119.25 ? 80  MET A CA  1 
ATOM   314  C C   . MET A 1 60  ? -37.215 -16.736 0.093   1.00 118.85 ? 80  MET A C   1 
ATOM   315  O O   . MET A 1 60  ? -36.077 -16.297 -0.095  1.00 114.76 ? 80  MET A O   1 
ATOM   316  C CB  . MET A 1 60  ? -38.455 -16.670 -2.078  1.00 93.59  ? 80  MET A CB  1 
ATOM   317  N N   . LYS A 1 61  ? -37.481 -17.737 0.926   1.00 127.89 ? 81  LYS A N   1 
ATOM   318  C CA  . LYS A 1 61  ? -36.418 -18.376 1.691   1.00 107.80 ? 81  LYS A CA  1 
ATOM   319  C C   . LYS A 1 61  ? -35.481 -19.140 0.763   1.00 105.96 ? 81  LYS A C   1 
ATOM   320  O O   . LYS A 1 61  ? -35.927 -19.882 -0.117  1.00 86.31  ? 81  LYS A O   1 
ATOM   321  C CB  . LYS A 1 61  ? -37.011 -19.317 2.739   1.00 67.92  ? 81  LYS A CB  1 
ATOM   322  N N   . LYS A 1 62  ? -34.179 -18.952 0.960   1.00 101.74 ? 82  LYS A N   1 
ATOM   323  C CA  . LYS A 1 62  ? -33.159 -19.654 0.199   1.00 105.58 ? 82  LYS A CA  1 
ATOM   324  C C   . LYS A 1 62  ? -32.128 -20.230 1.160   1.00 102.56 ? 82  LYS A C   1 
ATOM   325  O O   . LYS A 1 62  ? -31.994 -19.780 2.301   1.00 99.95  ? 82  LYS A O   1 
ATOM   326  C CB  . LYS A 1 62  ? -32.479 -18.731 -0.823  1.00 65.62  ? 82  LYS A CB  1 
ATOM   327  N N   . MET A 1 63  ? -31.398 -21.236 0.687   1.00 104.36 ? 83  MET A N   1 
ATOM   328  C CA  . MET A 1 63  ? -30.431 -21.959 1.505   1.00 102.97 ? 83  MET A CA  1 
ATOM   329  C C   . MET A 1 63  ? -29.027 -21.705 0.973   1.00 98.44  ? 83  MET A C   1 
ATOM   330  O O   . MET A 1 63  ? -28.741 -21.988 -0.196  1.00 130.62 ? 83  MET A O   1 
ATOM   331  C CB  . MET A 1 63  ? -30.736 -23.457 1.516   1.00 117.18 ? 83  MET A CB  1 
ATOM   332  C CG  . MET A 1 63  ? -30.001 -24.224 2.603   1.00 118.60 ? 83  MET A CG  1 
ATOM   333  S SD  . MET A 1 63  ? -30.454 -23.650 4.253   1.00 108.30 ? 83  MET A SD  1 
ATOM   334  C CE  . MET A 1 63  ? -29.456 -24.722 5.285   1.00 117.69 ? 83  MET A CE  1 
ATOM   335  N N   . VAL A 1 64  ? -28.157 -21.180 1.831   1.00 84.43  ? 84  VAL A N   1 
ATOM   336  C CA  . VAL A 1 64  ? -26.759 -20.933 1.498   1.00 67.68  ? 84  VAL A CA  1 
ATOM   337  C C   . VAL A 1 64  ? -25.919 -21.961 2.243   1.00 67.29  ? 84  VAL A C   1 
ATOM   338  O O   . VAL A 1 64  ? -25.941 -22.014 3.479   1.00 88.35  ? 84  VAL A O   1 
ATOM   339  C CB  . VAL A 1 64  ? -26.332 -19.503 1.858   1.00 61.09  ? 84  VAL A CB  1 
ATOM   340  C CG1 . VAL A 1 64  ? -24.815 -19.410 1.965   1.00 63.91  ? 84  VAL A CG1 1 
ATOM   341  C CG2 . VAL A 1 64  ? -26.864 -18.517 0.830   1.00 96.90  ? 84  VAL A CG2 1 
ATOM   342  N N   . SER A 1 65  ? -25.185 -22.778 1.494   1.00 72.88  ? 85  SER A N   1 
ATOM   343  C CA  . SER A 1 65  ? -24.368 -23.828 2.080   1.00 72.63  ? 85  SER A CA  1 
ATOM   344  C C   . SER A 1 65  ? -23.101 -24.001 1.260   1.00 96.08  ? 85  SER A C   1 
ATOM   345  O O   . SER A 1 65  ? -23.086 -23.760 0.050   1.00 92.65  ? 85  SER A O   1 
ATOM   346  C CB  . SER A 1 65  ? -25.129 -25.158 2.156   1.00 72.96  ? 85  SER A CB  1 
ATOM   347  O OG  . SER A 1 65  ? -25.861 -25.391 0.965   1.00 124.65 ? 85  SER A OG  1 
ATOM   348  N N   . GLY A 1 66  ? -22.042 -24.418 1.929   1.00 74.42  ? 86  GLY A N   1 
ATOM   349  C CA  . GLY A 1 66  ? -20.783 -24.686 1.259   1.00 61.89  ? 86  GLY A CA  1 
ATOM   350  C C   . GLY A 1 66  ? -19.616 -24.477 2.198   1.00 68.03  ? 86  GLY A C   1 
ATOM   351  O O   . GLY A 1 66  ? -19.760 -23.998 3.319   1.00 85.98  ? 86  GLY A O   1 
ATOM   352  N N   . VAL A 1 67  ? -18.437 -24.853 1.713   1.00 67.59  ? 87  VAL A N   1 
ATOM   353  C CA  . VAL A 1 67  ? -17.190 -24.716 2.454   1.00 62.14  ? 87  VAL A CA  1 
ATOM   354  C C   . VAL A 1 67  ? -16.338 -23.649 1.782   1.00 64.46  ? 87  VAL A C   1 
ATOM   355  O O   . VAL A 1 67  ? -16.207 -23.624 0.553   1.00 80.24  ? 87  VAL A O   1 
ATOM   356  C CB  . VAL A 1 67  ? -16.430 -26.055 2.535   1.00 45.92  ? 87  VAL A CB  1 
ATOM   357  C CG1 . VAL A 1 67  ? -15.153 -25.893 3.344   1.00 60.00  ? 87  VAL A CG1 1 
ATOM   358  C CG2 . VAL A 1 67  ? -17.318 -27.131 3.140   1.00 75.70  ? 87  VAL A CG2 1 
ATOM   359  N N   . PHE A 1 68  ? -15.759 -22.768 2.593   1.00 66.01  ? 88  PHE A N   1 
ATOM   360  C CA  . PHE A 1 68  ? -14.922 -21.673 2.121   1.00 62.45  ? 88  PHE A CA  1 
ATOM   361  C C   . PHE A 1 68  ? -13.493 -21.902 2.594   1.00 68.75  ? 88  PHE A C   1 
ATOM   362  O O   . PHE A 1 68  ? -13.229 -21.917 3.803   1.00 69.54  ? 88  PHE A O   1 
ATOM   363  C CB  . PHE A 1 68  ? -15.445 -20.328 2.625   1.00 82.52  ? 88  PHE A CB  1 
ATOM   364  C CG  . PHE A 1 68  ? -16.711 -19.882 1.954   1.00 74.73  ? 88  PHE A CG  1 
ATOM   365  C CD1 . PHE A 1 68  ? -17.937 -20.382 2.357   1.00 70.78  ? 88  PHE A CD1 1 
ATOM   366  C CD2 . PHE A 1 68  ? -16.677 -18.955 0.927   1.00 68.99  ? 88  PHE A CD2 1 
ATOM   367  C CE1 . PHE A 1 68  ? -19.104 -19.974 1.742   1.00 76.60  ? 88  PHE A CE1 1 
ATOM   368  C CE2 . PHE A 1 68  ? -17.841 -18.541 0.310   1.00 76.42  ? 88  PHE A CE2 1 
ATOM   369  C CZ  . PHE A 1 68  ? -19.055 -19.051 0.718   1.00 68.41  ? 88  PHE A CZ  1 
ATOM   370  N N   . ASP A 1 69  ? -12.581 -22.083 1.641   1.00 74.68  ? 89  ASP A N   1 
ATOM   371  C CA  . ASP A 1 69  ? -11.160 -22.213 1.912   1.00 56.85  ? 89  ASP A CA  1 
ATOM   372  C C   . ASP A 1 69  ? -10.464 -20.873 1.674   1.00 60.50  ? 89  ASP A C   1 
ATOM   373  O O   . ASP A 1 69  ? -11.098 -19.867 1.349   1.00 75.67  ? 89  ASP A O   1 
ATOM   374  C CB  . ASP A 1 69  ? -10.556 -23.344 1.068   1.00 61.45  ? 89  ASP A CB  1 
ATOM   375  C CG  . ASP A 1 69  ? -10.456 -23.004 -0.417  1.00 71.60  ? 89  ASP A CG  1 
ATOM   376  O OD1 . ASP A 1 69  ? -9.878  -21.959 -0.789  1.00 87.81  ? 89  ASP A OD1 1 
ATOM   377  O OD2 . ASP A 1 69  ? -10.965 -23.805 -1.228  1.00 83.80  ? 89  ASP A OD2 1 
ATOM   378  N N   . THR A 1 70  ? -9.134  -20.882 1.811   1.00 84.22  ? 90  THR A N   1 
ATOM   379  C CA  . THR A 1 70  ? -8.355  -19.644 1.806   1.00 74.49  ? 90  THR A CA  1 
ATOM   380  C C   . THR A 1 70  ? -8.656  -18.782 0.584   1.00 57.98  ? 90  THR A C   1 
ATOM   381  O O   . THR A 1 70  ? -8.893  -17.575 0.705   1.00 58.57  ? 90  THR A O   1 
ATOM   382  C CB  . THR A 1 70  ? -6.860  -19.963 1.871   1.00 80.57  ? 90  THR A CB  1 
ATOM   383  O OG1 . THR A 1 70  ? -6.620  -20.964 2.870   1.00 126.51 ? 90  THR A OG1 1 
ATOM   384  C CG2 . THR A 1 70  ? -6.068  -18.708 2.212   1.00 67.31  ? 90  THR A CG2 1 
ATOM   385  N N   . ALA A 1 71  ? -8.658  -19.387 -0.604  1.00 72.21  ? 91  ALA A N   1 
ATOM   386  C CA  . ALA A 1 71  ? -8.873  -18.620 -1.827  1.00 77.54  ? 91  ALA A CA  1 
ATOM   387  C C   . ALA A 1 71  ? -10.247 -17.964 -1.878  1.00 70.37  ? 91  ALA A C   1 
ATOM   388  O O   . ALA A 1 71  ? -10.424 -16.982 -2.608  1.00 64.18  ? 91  ALA A O   1 
ATOM   389  C CB  . ALA A 1 71  ? -8.682  -19.518 -3.048  1.00 71.27  ? 91  ALA A CB  1 
ATOM   390  N N   . ASP A 1 72  ? -11.218 -18.470 -1.117  1.00 63.69  ? 92  ASP A N   1 
ATOM   391  C CA  . ASP A 1 72  ? -12.579 -17.958 -1.232  1.00 61.48  ? 92  ASP A CA  1 
ATOM   392  C C   . ASP A 1 72  ? -12.791 -16.678 -0.433  1.00 69.72  ? 92  ASP A C   1 
ATOM   393  O O   . ASP A 1 72  ? -13.506 -15.780 -0.887  1.00 51.31  ? 92  ASP A O   1 
ATOM   394  C CB  . ASP A 1 72  ? -13.588 -19.019 -0.791  1.00 67.05  ? 92  ASP A CB  1 
ATOM   395  C CG  . ASP A 1 72  ? -13.444 -20.312 -1.560  1.00 69.81  ? 92  ASP A CG  1 
ATOM   396  O OD1 . ASP A 1 72  ? -12.536 -20.393 -2.414  1.00 71.38  ? 92  ASP A OD1 1 
ATOM   397  O OD2 . ASP A 1 72  ? -14.236 -21.247 -1.314  1.00 80.44  ? 92  ASP A OD2 1 
ATOM   398  N N   . TYR A 1 73  ? -12.200 -16.567 0.754   1.00 65.21  ? 93  TYR A N   1 
ATOM   399  C CA  . TYR A 1 73  ? -12.511 -15.457 1.644   1.00 43.85  ? 93  TYR A CA  1 
ATOM   400  C C   . TYR A 1 73  ? -11.386 -14.444 1.800   1.00 55.50  ? 93  TYR A C   1 
ATOM   401  O O   . TYR A 1 73  ? -11.527 -13.510 2.597   1.00 53.93  ? 93  TYR A O   1 
ATOM   402  C CB  . TYR A 1 73  ? -12.919 -15.982 3.027   1.00 46.45  ? 93  TYR A CB  1 
ATOM   403  C CG  . TYR A 1 73  ? -11.834 -16.754 3.740   1.00 67.00  ? 93  TYR A CG  1 
ATOM   404  C CD1 . TYR A 1 73  ? -10.891 -16.104 4.526   1.00 67.66  ? 93  TYR A CD1 1 
ATOM   405  C CD2 . TYR A 1 73  ? -11.766 -18.134 3.646   1.00 72.74  ? 93  TYR A CD2 1 
ATOM   406  C CE1 . TYR A 1 73  ? -9.898  -16.807 5.178   1.00 60.28  ? 93  TYR A CE1 1 
ATOM   407  C CE2 . TYR A 1 73  ? -10.780 -18.845 4.295   1.00 64.68  ? 93  TYR A CE2 1 
ATOM   408  C CZ  . TYR A 1 73  ? -9.848  -18.179 5.057   1.00 75.77  ? 93  TYR A CZ  1 
ATOM   409  O OH  . TYR A 1 73  ? -8.864  -18.889 5.706   1.00 110.47 ? 93  TYR A OH  1 
ATOM   410  N N   . THR A 1 74  ? -10.279 -14.586 1.078   1.00 57.41  ? 94  THR A N   1 
ATOM   411  C CA  . THR A 1 74  ? -9.208  -13.608 1.213   1.00 61.20  ? 94  THR A CA  1 
ATOM   412  C C   . THR A 1 74  ? -8.335  -13.617 -0.032  1.00 73.83  ? 94  THR A C   1 
ATOM   413  O O   . THR A 1 74  ? -8.461  -14.473 -0.909  1.00 90.60  ? 94  THR A O   1 
ATOM   414  C CB  . THR A 1 74  ? -8.358  -13.859 2.467   1.00 66.63  ? 94  THR A CB  1 
ATOM   415  O OG1 . THR A 1 74  ? -7.242  -12.959 2.477   1.00 82.12  ? 94  THR A OG1 1 
ATOM   416  C CG2 . THR A 1 74  ? -7.840  -15.278 2.494   1.00 92.14  ? 94  THR A CG2 1 
ATOM   417  N N   . PHE A 1 75  ? -7.445  -12.640 -0.083  1.00 86.59  ? 95  PHE A N   1 
ATOM   418  C CA  . PHE A 1 75  ? -6.511  -12.404 -1.169  1.00 90.62  ? 95  PHE A CA  1 
ATOM   419  C C   . PHE A 1 75  ? -5.231  -11.866 -0.564  1.00 93.22  ? 95  PHE A C   1 
ATOM   420  O O   . PHE A 1 75  ? -5.218  -11.425 0.595   1.00 90.34  ? 95  PHE A O   1 
ATOM   421  C CB  . PHE A 1 75  ? -7.126  -11.450 -2.208  1.00 93.43  ? 95  PHE A CB  1 
ATOM   422  C CG  . PHE A 1 75  ? -7.488  -10.084 -1.677  1.00 97.34  ? 95  PHE A CG  1 
ATOM   423  C CD1 . PHE A 1 75  ? -6.534  -9.204  -1.181  1.00 132.61 ? 95  PHE A CD1 1 
ATOM   424  C CD2 . PHE A 1 75  ? -8.811  -9.684  -1.686  1.00 103.10 ? 95  PHE A CD2 1 
ATOM   425  C CE1 . PHE A 1 75  ? -6.900  -7.960  -0.704  1.00 160.02 ? 95  PHE A CE1 1 
ATOM   426  C CE2 . PHE A 1 75  ? -9.181  -8.446  -1.214  1.00 148.42 ? 95  PHE A CE2 1 
ATOM   427  C CZ  . PHE A 1 75  ? -8.227  -7.583  -0.721  1.00 164.44 ? 95  PHE A CZ  1 
ATOM   428  N N   . PRO A 1 76  ? -4.121  -11.893 -1.305  1.00 95.58  ? 96  PRO A N   1 
ATOM   429  C CA  . PRO A 1 76  ? -2.831  -11.567 -0.695  1.00 96.75  ? 96  PRO A CA  1 
ATOM   430  C C   . PRO A 1 76  ? -2.749  -10.122 -0.228  1.00 94.79  ? 96  PRO A C   1 
ATOM   431  O O   . PRO A 1 76  ? -3.390  -9.222  -0.774  1.00 98.99  ? 96  PRO A O   1 
ATOM   432  C CB  . PRO A 1 76  ? -1.831  -11.848 -1.821  1.00 81.30  ? 96  PRO A CB  1 
ATOM   433  C CG  . PRO A 1 76  ? -2.620  -11.544 -3.051  1.00 76.01  ? 96  PRO A CG  1 
ATOM   434  C CD  . PRO A 1 76  ? -3.972  -12.124 -2.756  1.00 96.80  ? 96  PRO A CD  1 
ATOM   435  N N   . LEU A 1 77  ? -1.949  -9.917  0.817   1.00 103.56 ? 97  LEU A N   1 
ATOM   436  C CA  . LEU A 1 77  ? -1.797  -8.597  1.408   1.00 123.14 ? 97  LEU A CA  1 
ATOM   437  C C   . LEU A 1 77  ? -1.083  -7.656  0.447   1.00 106.45 ? 97  LEU A C   1 
ATOM   438  O O   . LEU A 1 77  ? -0.128  -8.041  -0.235  1.00 116.00 ? 97  LEU A O   1 
ATOM   439  C CB  . LEU A 1 77  ? -1.038  -8.699  2.736   1.00 104.79 ? 97  LEU A CB  1 
ATOM   440  C CG  . LEU A 1 77  ? -0.423  -7.457  3.395   1.00 91.91  ? 97  LEU A CG  1 
ATOM   441  C CD1 . LEU A 1 77  ? -0.294  -7.684  4.883   1.00 89.16  ? 97  LEU A CD1 1 
ATOM   442  C CD2 . LEU A 1 77  ? 0.958   -7.118  2.835   1.00 88.43  ? 97  LEU A CD2 1 
ATOM   443  N N   . GLN A 1 78  ? -1.556  -6.413  0.403   1.00 89.52  ? 98  GLN A N   1 
ATOM   444  C CA  . GLN A 1 78  ? -0.946  -5.355  -0.385  1.00 94.88  ? 98  GLN A CA  1 
ATOM   445  C C   . GLN A 1 78  ? -1.046  -4.052  0.390   1.00 93.62  ? 98  GLN A C   1 
ATOM   446  O O   . GLN A 1 78  ? -2.082  -3.757  0.992   1.00 78.47  ? 98  GLN A O   1 
ATOM   447  C CB  . GLN A 1 78  ? -1.622  -5.206  -1.753  1.00 115.89 ? 98  GLN A CB  1 
ATOM   448  C CG  . GLN A 1 78  ? -1.428  -6.403  -2.663  1.00 125.65 ? 98  GLN A CG  1 
ATOM   449  C CD  . GLN A 1 78  ? -2.326  -6.365  -3.879  1.00 135.13 ? 98  GLN A CD  1 
ATOM   450  O OE1 . GLN A 1 78  ? -3.435  -5.835  -3.833  1.00 155.86 ? 98  GLN A OE1 1 
ATOM   451  N NE2 . GLN A 1 78  ? -1.852  -6.937  -4.976  1.00 132.34 ? 98  GLN A NE2 1 
ATOM   452  N N   . GLY A 1 79  ? 0.032   -3.274  0.370   1.00 81.50  ? 99  GLY A N   1 
ATOM   453  C CA  . GLY A 1 79  ? 0.061   -2.045  1.138   1.00 82.50  ? 99  GLY A CA  1 
ATOM   454  C C   . GLY A 1 79  ? 0.089   -2.265  2.633   1.00 101.79 ? 99  GLY A C   1 
ATOM   455  O O   . GLY A 1 79  ? -0.466  -1.455  3.382   1.00 116.67 ? 99  GLY A O   1 
ATOM   456  N N   . ASN A 1 80  ? 0.718   -3.353  3.083   1.00 101.07 ? 100 ASN A N   1 
ATOM   457  C CA  . ASN A 1 80  ? 0.829   -3.688  4.505   1.00 106.73 ? 100 ASN A CA  1 
ATOM   458  C C   . ASN A 1 80  ? -0.546  -3.855  5.149   1.00 95.92  ? 100 ASN A C   1 
ATOM   459  O O   . ASN A 1 80  ? -0.784  -3.407  6.272   1.00 99.61  ? 100 ASN A O   1 
ATOM   460  C CB  . ASN A 1 80  ? 1.660   -2.644  5.256   1.00 117.13 ? 100 ASN A CB  1 
ATOM   461  C CG  . ASN A 1 80  ? 3.046   -2.464  4.664   1.00 132.59 ? 100 ASN A CG  1 
ATOM   462  O OD1 . ASN A 1 80  ? 3.284   -2.793  3.502   1.00 114.34 ? 100 ASN A OD1 1 
ATOM   463  N ND2 . ASN A 1 80  ? 3.967   -1.936  5.462   1.00 101.97 ? 100 ASN A ND2 1 
ATOM   464  N N   . SER A 1 81  ? -1.459  -4.512  4.434   1.00 114.53 ? 101 SER A N   1 
ATOM   465  C CA  . SER A 1 81  ? -2.806  -4.740  4.940   1.00 84.39  ? 101 SER A CA  1 
ATOM   466  C C   . SER A 1 81  ? -3.463  -5.858  4.144   1.00 78.78  ? 101 SER A C   1 
ATOM   467  O O   . SER A 1 81  ? -3.286  -5.946  2.927   1.00 74.03  ? 101 SER A O   1 
ATOM   468  C CB  . SER A 1 81  ? -3.656  -3.467  4.859   1.00 58.60  ? 101 SER A CB  1 
ATOM   469  O OG  . SER A 1 81  ? -3.361  -2.729  3.687   1.00 80.90  ? 101 SER A OG  1 
ATOM   470  N N   . PHE A 1 82  ? -4.225  -6.700  4.838   1.00 73.89  ? 102 PHE A N   1 
ATOM   471  C CA  . PHE A 1 82  ? -4.957  -7.793  4.216   1.00 52.94  ? 102 PHE A CA  1 
ATOM   472  C C   . PHE A 1 82  ? -6.402  -7.768  4.698   1.00 64.02  ? 102 PHE A C   1 
ATOM   473  O O   . PHE A 1 82  ? -6.726  -7.165  5.725   1.00 83.77  ? 102 PHE A O   1 
ATOM   474  C CB  . PHE A 1 82  ? -4.296  -9.151  4.513   1.00 81.16  ? 102 PHE A CB  1 
ATOM   475  C CG  . PHE A 1 82  ? -4.484  -9.630  5.925   1.00 52.13  ? 102 PHE A CG  1 
ATOM   476  C CD1 . PHE A 1 82  ? -3.540  -9.342  6.896   1.00 46.11  ? 102 PHE A CD1 1 
ATOM   477  C CD2 . PHE A 1 82  ? -5.582  -10.402 6.274   1.00 71.79  ? 102 PHE A CD2 1 
ATOM   478  C CE1 . PHE A 1 82  ? -3.702  -9.786  8.192   1.00 74.85  ? 102 PHE A CE1 1 
ATOM   479  C CE2 . PHE A 1 82  ? -5.749  -10.849 7.568   1.00 68.52  ? 102 PHE A CE2 1 
ATOM   480  C CZ  . PHE A 1 82  ? -4.808  -10.541 8.528   1.00 65.70  ? 102 PHE A CZ  1 
ATOM   481  N N   . PHE A 1 83  ? -7.273  -8.435  3.942   1.00 57.93  ? 103 PHE A N   1 
ATOM   482  C CA  . PHE A 1 83  ? -8.708  -8.404  4.185   1.00 53.89  ? 103 PHE A CA  1 
ATOM   483  C C   . PHE A 1 83  ? -9.249  -9.823  4.292   1.00 50.33  ? 103 PHE A C   1 
ATOM   484  O O   . PHE A 1 83  ? -8.772  -10.740 3.618   1.00 73.62  ? 103 PHE A O   1 
ATOM   485  C CB  . PHE A 1 83  ? -9.432  -7.611  3.067   1.00 74.78  ? 103 PHE A CB  1 
ATOM   486  C CG  . PHE A 1 83  ? -10.917 -7.858  2.988   1.00 57.54  ? 103 PHE A CG  1 
ATOM   487  C CD1 . PHE A 1 83  ? -11.805 -6.975  3.581   1.00 67.57  ? 103 PHE A CD1 1 
ATOM   488  C CD2 . PHE A 1 83  ? -11.429 -8.928  2.269   1.00 56.23  ? 103 PHE A CD2 1 
ATOM   489  C CE1 . PHE A 1 83  ? -13.168 -7.184  3.502   1.00 49.23  ? 103 PHE A CE1 1 
ATOM   490  C CE2 . PHE A 1 83  ? -12.790 -9.141  2.187   1.00 59.92  ? 103 PHE A CE2 1 
ATOM   491  C CZ  . PHE A 1 83  ? -13.661 -8.266  2.804   1.00 49.30  ? 103 PHE A CZ  1 
ATOM   492  N N   . VAL A 1 84  ? -10.254 -9.993  5.150   1.00 51.39  ? 104 VAL A N   1 
ATOM   493  C CA  . VAL A 1 84  ? -10.919 -11.275 5.357   1.00 54.59  ? 104 VAL A CA  1 
ATOM   494  C C   . VAL A 1 84  ? -12.419 -11.049 5.245   1.00 62.92  ? 104 VAL A C   1 
ATOM   495  O O   . VAL A 1 84  ? -12.996 -10.297 6.040   1.00 69.43  ? 104 VAL A O   1 
ATOM   496  C CB  . VAL A 1 84  ? -10.571 -11.897 6.719   1.00 50.65  ? 104 VAL A CB  1 
ATOM   497  C CG1 . VAL A 1 84  ? -11.533 -13.032 7.044   1.00 51.59  ? 104 VAL A CG1 1 
ATOM   498  C CG2 . VAL A 1 84  ? -9.137  -12.393 6.725   1.00 49.14  ? 104 VAL A CG2 1 
ATOM   499  N N   . MET A 1 85  ? -13.050 -11.699 4.270   1.00 59.34  ? 105 MET A N   1 
ATOM   500  C CA  . MET A 1 85  ? -14.492 -11.573 4.104   1.00 48.14  ? 105 MET A CA  1 
ATOM   501  C C   . MET A 1 85  ? -15.203 -12.356 5.201   1.00 57.54  ? 105 MET A C   1 
ATOM   502  O O   . MET A 1 85  ? -15.041 -13.576 5.308   1.00 48.56  ? 105 MET A O   1 
ATOM   503  C CB  . MET A 1 85  ? -14.914 -12.069 2.724   1.00 48.07  ? 105 MET A CB  1 
ATOM   504  C CG  . MET A 1 85  ? -16.379 -12.464 2.637   1.00 49.07  ? 105 MET A CG  1 
ATOM   505  S SD  . MET A 1 85  ? -16.725 -13.602 1.285   1.00 70.68  ? 105 MET A SD  1 
ATOM   506  C CE  . MET A 1 85  ? -17.441 -12.479 0.088   1.00 59.10  ? 105 MET A CE  1 
ATOM   507  N N   . THR A 1 86  ? -15.977 -11.655 6.029   1.00 56.99  ? 106 THR A N   1 
ATOM   508  C CA  . THR A 1 86  ? -16.708 -12.304 7.108   1.00 42.57  ? 106 THR A CA  1 
ATOM   509  C C   . THR A 1 86  ? -18.179 -12.518 6.792   1.00 53.42  ? 106 THR A C   1 
ATOM   510  O O   . THR A 1 86  ? -18.818 -13.359 7.433   1.00 90.70  ? 106 THR A O   1 
ATOM   511  C CB  . THR A 1 86  ? -16.597 -11.488 8.401   1.00 55.03  ? 106 THR A CB  1 
ATOM   512  O OG1 . THR A 1 86  ? -17.598 -10.462 8.406   1.00 82.15  ? 106 THR A OG1 1 
ATOM   513  C CG2 . THR A 1 86  ? -15.223 -10.852 8.508   1.00 78.42  ? 106 THR A CG2 1 
ATOM   514  N N   . ASN A 1 87  ? -18.726 -11.788 5.827   1.00 51.77  ? 107 ASN A N   1 
ATOM   515  C CA  . ASN A 1 87  ? -20.137 -11.904 5.497   1.00 66.59  ? 107 ASN A CA  1 
ATOM   516  C C   . ASN A 1 87  ? -20.315 -11.428 4.064   1.00 68.86  ? 107 ASN A C   1 
ATOM   517  O O   . ASN A 1 87  ? -19.422 -10.800 3.491   1.00 73.93  ? 107 ASN A O   1 
ATOM   518  C CB  . ASN A 1 87  ? -20.997 -11.092 6.471   1.00 52.07  ? 107 ASN A CB  1 
ATOM   519  C CG  . ASN A 1 87  ? -22.469 -11.396 6.340   1.00 84.61  ? 107 ASN A CG  1 
ATOM   520  O OD1 . ASN A 1 87  ? -22.897 -12.067 5.401   1.00 95.35  ? 107 ASN A OD1 1 
ATOM   521  N ND2 . ASN A 1 87  ? -23.258 -10.908 7.289   1.00 95.98  ? 107 ASN A ND2 1 
ATOM   522  N N   . PHE A 1 88  ? -21.470 -11.744 3.483   1.00 74.49  ? 108 PHE A N   1 
ATOM   523  C CA  . PHE A 1 88  ? -21.718 -11.340 2.106   1.00 51.72  ? 108 PHE A CA  1 
ATOM   524  C C   . PHE A 1 88  ? -23.210 -11.364 1.814   1.00 61.83  ? 108 PHE A C   1 
ATOM   525  O O   . PHE A 1 88  ? -23.997 -11.991 2.529   1.00 98.17  ? 108 PHE A O   1 
ATOM   526  C CB  . PHE A 1 88  ? -20.941 -12.222 1.114   1.00 74.32  ? 108 PHE A CB  1 
ATOM   527  C CG  . PHE A 1 88  ? -21.384 -13.666 1.079   1.00 64.15  ? 108 PHE A CG  1 
ATOM   528  C CD1 . PHE A 1 88  ? -22.558 -14.046 0.443   1.00 72.00  ? 108 PHE A CD1 1 
ATOM   529  C CD2 . PHE A 1 88  ? -20.606 -14.649 1.668   1.00 82.31  ? 108 PHE A CD2 1 
ATOM   530  C CE1 . PHE A 1 88  ? -22.953 -15.370 0.414   1.00 100.82 ? 108 PHE A CE1 1 
ATOM   531  C CE2 . PHE A 1 88  ? -20.994 -15.977 1.637   1.00 76.56  ? 108 PHE A CE2 1 
ATOM   532  C CZ  . PHE A 1 88  ? -22.168 -16.336 1.007   1.00 76.60  ? 108 PHE A CZ  1 
ATOM   533  N N   . ILE A 1 89  ? -23.578 -10.667 0.740   1.00 52.26  ? 109 ILE A N   1 
ATOM   534  C CA  . ILE A 1 89  ? -24.939 -10.652 0.212   1.00 60.31  ? 109 ILE A CA  1 
ATOM   535  C C   . ILE A 1 89  ? -24.832 -10.725 -1.304  1.00 80.11  ? 109 ILE A C   1 
ATOM   536  O O   . ILE A 1 89  ? -24.200 -9.863  -1.921  1.00 68.52  ? 109 ILE A O   1 
ATOM   537  C CB  . ILE A 1 89  ? -25.715 -9.391  0.625   1.00 54.10  ? 109 ILE A CB  1 
ATOM   538  C CG1 . ILE A 1 89  ? -26.004 -9.406  2.126   1.00 93.72  ? 109 ILE A CG1 1 
ATOM   539  C CG2 . ILE A 1 89  ? -27.005 -9.278  -0.178  1.00 42.57  ? 109 ILE A CG2 1 
ATOM   540  C CD1 . ILE A 1 89  ? -26.926 -8.298  2.575   1.00 89.43  ? 109 ILE A CD1 1 
ATOM   541  N N   . LYS A 1 90  ? -25.450 -11.734 -1.909  1.00 68.45  ? 110 LYS A N   1 
ATOM   542  C CA  . LYS A 1 90  ? -25.253 -12.015 -3.326  1.00 65.10  ? 110 LYS A CA  1 
ATOM   543  C C   . LYS A 1 90  ? -26.522 -11.725 -4.118  1.00 66.20  ? 110 LYS A C   1 
ATOM   544  O O   . LYS A 1 90  ? -27.585 -12.284 -3.829  1.00 93.27  ? 110 LYS A O   1 
ATOM   545  C CB  . LYS A 1 90  ? -24.810 -13.462 -3.539  1.00 80.00  ? 110 LYS A CB  1 
ATOM   546  C CG  . LYS A 1 90  ? -24.426 -13.763 -4.978  1.00 75.85  ? 110 LYS A CG  1 
ATOM   547  C CD  . LYS A 1 90  ? -23.622 -15.048 -5.097  1.00 65.67  ? 110 LYS A CD  1 
ATOM   548  C CE  . LYS A 1 90  ? -24.388 -16.247 -4.568  1.00 115.77 ? 110 LYS A CE  1 
ATOM   549  N NZ  . LYS A 1 90  ? -23.626 -17.514 -4.751  1.00 101.36 ? 110 LYS A NZ  1 
ATOM   550  N N   . THR A 1 91  ? -26.397 -10.854 -5.116  1.00 50.86  ? 111 THR A N   1 
ATOM   551  C CA  . THR A 1 91  ? -27.414 -10.631 -6.134  1.00 59.02  ? 111 THR A CA  1 
ATOM   552  C C   . THR A 1 91  ? -26.883 -11.165 -7.457  1.00 63.69  ? 111 THR A C   1 
ATOM   553  O O   . THR A 1 91  ? -25.780 -10.800 -7.874  1.00 76.34  ? 111 THR A O   1 
ATOM   554  C CB  . THR A 1 91  ? -27.752 -9.142  -6.262  1.00 42.57  ? 111 THR A CB  1 
ATOM   555  O OG1 . THR A 1 91  ? -28.462 -8.705  -5.097  1.00 59.76  ? 111 THR A OG1 1 
ATOM   556  C CG2 . THR A 1 91  ? -28.601 -8.886  -7.499  1.00 42.57  ? 111 THR A CG2 1 
ATOM   557  N N   . GLU A 1 92  ? -27.652 -12.031 -8.110  1.00 68.36  ? 112 GLU A N   1 
ATOM   558  C CA  . GLU A 1 92  ? -27.198 -12.691 -9.325  1.00 67.12  ? 112 GLU A CA  1 
ATOM   559  C C   . GLU A 1 92  ? -28.105 -12.346 -10.497 1.00 56.65  ? 112 GLU A C   1 
ATOM   560  O O   . GLU A 1 92  ? -29.286 -12.029 -10.321 1.00 73.09  ? 112 GLU A O   1 
ATOM   561  C CB  . GLU A 1 92  ? -27.150 -14.214 -9.149  1.00 81.99  ? 112 GLU A CB  1 
ATOM   562  C CG  . GLU A 1 92  ? -26.895 -14.674 -7.723  1.00 121.99 ? 112 GLU A CG  1 
ATOM   563  C CD  . GLU A 1 92  ? -26.967 -16.182 -7.580  1.00 129.43 ? 112 GLU A CD  1 
ATOM   564  O OE1 . GLU A 1 92  ? -27.018 -16.876 -8.617  1.00 121.71 ? 112 GLU A OE1 1 
ATOM   565  O OE2 . GLU A 1 92  ? -26.981 -16.673 -6.432  1.00 112.75 ? 112 GLU A OE2 1 
ATOM   566  N N   . GLY A 1 93  ? -27.536 -12.413 -11.699 1.00 49.44  ? 113 GLY A N   1 
ATOM   567  C CA  . GLY A 1 93  ? -28.299 -12.248 -12.918 1.00 75.34  ? 113 GLY A CA  1 
ATOM   568  C C   . GLY A 1 93  ? -28.528 -10.823 -13.365 1.00 61.82  ? 113 GLY A C   1 
ATOM   569  O O   . GLY A 1 93  ? -29.355 -10.603 -14.257 1.00 83.00  ? 113 GLY A O   1 
ATOM   570  N N   . GLN A 1 94  ? -27.831 -9.850  -12.781 1.00 50.86  ? 114 GLN A N   1 
ATOM   571  C CA  . GLN A 1 94  ? -28.002 -8.464  -13.196 1.00 43.52  ? 114 GLN A CA  1 
ATOM   572  C C   . GLN A 1 94  ? -27.628 -8.292  -14.662 1.00 65.08  ? 114 GLN A C   1 
ATOM   573  O O   . GLN A 1 94  ? -26.621 -8.830  -15.131 1.00 75.19  ? 114 GLN A O   1 
ATOM   574  C CB  . GLN A 1 94  ? -27.144 -7.536  -12.335 1.00 48.71  ? 114 GLN A CB  1 
ATOM   575  C CG  . GLN A 1 94  ? -27.732 -7.195  -10.981 1.00 44.24  ? 114 GLN A CG  1 
ATOM   576  C CD  . GLN A 1 94  ? -26.995 -6.051  -10.317 1.00 57.86  ? 114 GLN A CD  1 
ATOM   577  O OE1 . GLN A 1 94  ? -25.848 -5.759  -10.658 1.00 64.49  ? 114 GLN A OE1 1 
ATOM   578  N NE2 . GLN A 1 94  ? -27.650 -5.392  -9.370  1.00 83.65  ? 114 GLN A NE2 1 
ATOM   579  N N   . GLN A 1 95  ? -28.451 -7.542  -15.390 1.00 72.07  ? 115 GLN A N   1 
ATOM   580  C CA  . GLN A 1 95  ? -28.156 -7.206  -16.775 1.00 68.06  ? 115 GLN A CA  1 
ATOM   581  C C   . GLN A 1 95  ? -28.601 -5.777  -17.047 1.00 63.24  ? 115 GLN A C   1 
ATOM   582  O O   . GLN A 1 95  ? -29.565 -5.286  -16.455 1.00 75.45  ? 115 GLN A O   1 
ATOM   583  C CB  . GLN A 1 95  ? -28.830 -8.174  -17.761 1.00 72.48  ? 115 GLN A CB  1 
ATOM   584  C CG  . GLN A 1 95  ? -30.303 -7.895  -18.016 1.00 79.32  ? 115 GLN A CG  1 
ATOM   585  C CD  . GLN A 1 95  ? -30.873 -8.733  -19.144 1.00 92.08  ? 115 GLN A CD  1 
ATOM   586  O OE1 . GLN A 1 95  ? -30.451 -9.867  -19.367 1.00 84.95  ? 115 GLN A OE1 1 
ATOM   587  N NE2 . GLN A 1 95  ? -31.836 -8.173  -19.866 1.00 65.98  ? 115 GLN A NE2 1 
ATOM   588  N N   . GLN A 1 96  ? -27.879 -5.111  -17.945 1.00 72.40  ? 116 GLN A N   1 
ATOM   589  C CA  . GLN A 1 96  ? -28.181 -3.723  -18.275 1.00 53.59  ? 116 GLN A CA  1 
ATOM   590  C C   . GLN A 1 96  ? -29.592 -3.606  -18.834 1.00 42.57  ? 116 GLN A C   1 
ATOM   591  O O   . GLN A 1 96  ? -29.980 -4.361  -19.731 1.00 42.57  ? 116 GLN A O   1 
ATOM   592  C CB  . GLN A 1 96  ? -27.170 -3.198  -19.294 1.00 59.20  ? 116 GLN A CB  1 
ATOM   593  C CG  . GLN A 1 96  ? -25.827 -2.827  -18.702 1.00 59.33  ? 116 GLN A CG  1 
ATOM   594  C CD  . GLN A 1 96  ? -25.746 -1.367  -18.317 1.00 62.54  ? 116 GLN A CD  1 
ATOM   595  O OE1 . GLN A 1 96  ? -26.575 -0.555  -18.728 1.00 97.21  ? 116 GLN A OE1 1 
ATOM   596  N NE2 . GLN A 1 96  ? -24.744 -1.025  -17.521 1.00 92.52  ? 116 GLN A NE2 1 
ATOM   597  N N   . GLY A 1 97  ? -30.366 -2.664  -18.306 1.00 55.89  ? 117 GLY A N   1 
ATOM   598  C CA  . GLY A 1 97  ? -31.697 -2.457  -18.836 1.00 55.46  ? 117 GLY A CA  1 
ATOM   599  C C   . GLY A 1 97  ? -32.500 -1.473  -18.009 1.00 83.25  ? 117 GLY A C   1 
ATOM   600  O O   . GLY A 1 97  ? -31.975 -0.779  -17.128 1.00 80.33  ? 117 GLY A O   1 
ATOM   601  N N   . LEU A 1 98  ? -33.795 -1.431  -18.330 1.00 98.19  ? 118 LEU A N   1 
ATOM   602  C CA  . LEU A 1 98  ? -34.772 -0.548  -17.708 1.00 86.37  ? 118 LEU A CA  1 
ATOM   603  C C   . LEU A 1 98  ? -35.587 -1.324  -16.682 1.00 81.10  ? 118 LEU A C   1 
ATOM   604  O O   . LEU A 1 98  ? -35.986 -2.466  -16.929 1.00 91.53  ? 118 LEU A O   1 
ATOM   605  C CB  . LEU A 1 98  ? -35.707 0.053   -18.759 1.00 71.71  ? 118 LEU A CB  1 
ATOM   606  C CG  . LEU A 1 98  ? -35.102 1.098   -19.694 1.00 85.30  ? 118 LEU A CG  1 
ATOM   607  C CD1 . LEU A 1 98  ? -36.193 1.843   -20.441 1.00 75.80  ? 118 LEU A CD1 1 
ATOM   608  C CD2 . LEU A 1 98  ? -34.234 2.056   -18.919 1.00 101.02 ? 118 LEU A CD2 1 
ATOM   609  N N   . CYS A 1 99  ? -35.849 -0.689  -15.534 1.00 89.28  ? 119 CYS A N   1 
ATOM   610  C CA  . CYS A 1 99  ? -36.296 -1.430  -14.360 1.00 80.62  ? 119 CYS A CA  1 
ATOM   611  C C   . CYS A 1 99  ? -36.666 -0.519  -13.196 1.00 87.63  ? 119 CYS A C   1 
ATOM   612  O O   . CYS A 1 99  ? -35.951 0.450   -12.921 1.00 114.23 ? 119 CYS A O   1 
ATOM   613  C CB  . CYS A 1 99  ? -35.187 -2.392  -13.945 1.00 53.54  ? 119 CYS A CB  1 
ATOM   614  S SG  . CYS A 1 99  ? -33.551 -1.698  -14.283 1.00 102.38 ? 119 CYS A SG  1 
ATOM   615  N N   . PRO A 1 100 ? -37.752 -0.802  -12.475 1.00 67.40  ? 120 PRO A N   1 
ATOM   616  C CA  . PRO A 1 100 ? -38.110 0.043   -11.329 1.00 67.44  ? 120 PRO A CA  1 
ATOM   617  C C   . PRO A 1 100 ? -37.092 -0.084  -10.206 1.00 60.33  ? 120 PRO A C   1 
ATOM   618  O O   . PRO A 1 100 ? -36.632 -1.181  -9.879  1.00 83.35  ? 120 PRO A O   1 
ATOM   619  C CB  . PRO A 1 100 ? -39.482 -0.495  -10.904 1.00 79.91  ? 120 PRO A CB  1 
ATOM   620  C CG  . PRO A 1 100 ? -39.494 -1.905  -11.379 1.00 85.35  ? 120 PRO A CG  1 
ATOM   621  C CD  . PRO A 1 100 ? -38.692 -1.922  -12.654 1.00 65.00  ? 120 PRO A CD  1 
ATOM   622  N N   . ASP A 1 101 ? -36.740 1.057   -9.619  1.00 50.58  ? 121 ASP A N   1 
ATOM   623  C CA  . ASP A 1 101 ? -35.785 1.079   -8.522  1.00 44.96  ? 121 ASP A CA  1 
ATOM   624  C C   . ASP A 1 101 ? -36.378 0.392   -7.293  1.00 61.32  ? 121 ASP A C   1 
ATOM   625  O O   . ASP A 1 101 ? -37.586 0.158   -7.199  1.00 70.49  ? 121 ASP A O   1 
ATOM   626  C CB  . ASP A 1 101 ? -35.389 2.520   -8.192  1.00 71.95  ? 121 ASP A CB  1 
ATOM   627  C CG  . ASP A 1 101 ? -34.111 2.610   -7.372  1.00 77.95  ? 121 ASP A CG  1 
ATOM   628  O OD1 . ASP A 1 101 ? -33.937 1.813   -6.426  1.00 70.46  ? 121 ASP A OD1 1 
ATOM   629  O OD2 . ASP A 1 101 ? -33.283 3.495   -7.672  1.00 68.41  ? 121 ASP A OD2 1 
ATOM   630  N N   . PHE A 1 102 ? -35.507 0.066   -6.343  1.00 60.64  ? 122 PHE A N   1 
ATOM   631  C CA  . PHE A 1 102 ? -35.955 -0.620  -5.142  1.00 62.71  ? 122 PHE A CA  1 
ATOM   632  C C   . PHE A 1 102 ? -36.740 0.346   -4.256  1.00 59.64  ? 122 PHE A C   1 
ATOM   633  O O   . PHE A 1 102 ? -36.357 1.513   -4.118  1.00 71.64  ? 122 PHE A O   1 
ATOM   634  C CB  . PHE A 1 102 ? -34.763 -1.190  -4.373  1.00 70.99  ? 122 PHE A CB  1 
ATOM   635  C CG  . PHE A 1 102 ? -35.148 -2.156  -3.291  1.00 78.61  ? 122 PHE A CG  1 
ATOM   636  C CD1 . PHE A 1 102 ? -35.502 -3.458  -3.603  1.00 65.79  ? 122 PHE A CD1 1 
ATOM   637  C CD2 . PHE A 1 102 ? -35.183 -1.758  -1.966  1.00 72.08  ? 122 PHE A CD2 1 
ATOM   638  C CE1 . PHE A 1 102 ? -35.865 -4.351  -2.614  1.00 68.22  ? 122 PHE A CE1 1 
ATOM   639  C CE2 . PHE A 1 102 ? -35.546 -2.646  -0.971  1.00 64.59  ? 122 PHE A CE2 1 
ATOM   640  C CZ  . PHE A 1 102 ? -35.888 -3.944  -1.295  1.00 93.19  ? 122 PHE A CZ  1 
ATOM   641  N N   . PRO A 1 103 ? -37.839 -0.102  -3.645  1.00 65.53  ? 123 PRO A N   1 
ATOM   642  C CA  . PRO A 1 103 ? -38.675 0.808   -2.845  1.00 71.00  ? 123 PRO A CA  1 
ATOM   643  C C   . PRO A 1 103 ? -37.950 1.297   -1.599  1.00 83.47  ? 123 PRO A C   1 
ATOM   644  O O   . PRO A 1 103 ? -37.563 0.507   -0.736  1.00 67.78  ? 123 PRO A O   1 
ATOM   645  C CB  . PRO A 1 103 ? -39.893 -0.053  -2.491  1.00 54.31  ? 123 PRO A CB  1 
ATOM   646  C CG  . PRO A 1 103 ? -39.381 -1.453  -2.542  1.00 71.22  ? 123 PRO A CG  1 
ATOM   647  C CD  . PRO A 1 103 ? -38.401 -1.463  -3.684  1.00 80.23  ? 123 PRO A CD  1 
ATOM   648  N N   . THR A 1 104 ? -37.773 2.615   -1.513  1.00 83.94  ? 124 THR A N   1 
ATOM   649  C CA  . THR A 1 104 ? -37.201 3.274   -0.349  1.00 87.88  ? 124 THR A CA  1 
ATOM   650  C C   . THR A 1 104 ? -37.946 4.584   -0.135  1.00 90.40  ? 124 THR A C   1 
ATOM   651  O O   . THR A 1 104 ? -38.875 4.919   -0.874  1.00 76.01  ? 124 THR A O   1 
ATOM   652  C CB  . THR A 1 104 ? -35.697 3.526   -0.521  1.00 91.53  ? 124 THR A CB  1 
ATOM   653  O OG1 . THR A 1 104 ? -35.433 3.944   -1.867  1.00 96.25  ? 124 THR A OG1 1 
ATOM   654  C CG2 . THR A 1 104 ? -34.900 2.267   -0.215  1.00 73.72  ? 124 THR A CG2 1 
ATOM   655  N N   . ALA A 1 105 ? -37.526 5.340   0.880   1.00 79.14  ? 125 ALA A N   1 
ATOM   656  C CA  . ALA A 1 105 ? -38.155 6.629   1.142   1.00 61.52  ? 125 ALA A CA  1 
ATOM   657  C C   . ALA A 1 105 ? -37.988 7.592   -0.028  1.00 78.94  ? 125 ALA A C   1 
ATOM   658  O O   . ALA A 1 105 ? -38.885 8.398   -0.300  1.00 94.95  ? 125 ALA A O   1 
ATOM   659  C CB  . ALA A 1 105 ? -37.589 7.234   2.426   1.00 65.51  ? 125 ALA A CB  1 
ATOM   660  N N   . ARG A 1 106 ? -36.865 7.511   -0.741  1.00 74.90  ? 126 ARG A N   1 
ATOM   661  C CA  . ARG A 1 106 ? -36.604 8.396   -1.871  1.00 74.09  ? 126 ARG A CA  1 
ATOM   662  C C   . ARG A 1 106 ? -37.182 7.887   -3.184  1.00 78.64  ? 126 ARG A C   1 
ATOM   663  O O   . ARG A 1 106 ? -37.465 8.694   -4.078  1.00 115.07 ? 126 ARG A O   1 
ATOM   664  C CB  . ARG A 1 106 ? -35.096 8.604   -2.046  1.00 56.16  ? 126 ARG A CB  1 
ATOM   665  N N   . THR A 1 107 ? -37.369 6.577   -3.326  1.00 63.95  ? 127 THR A N   1 
ATOM   666  C CA  . THR A 1 107 ? -37.721 6.001   -4.618  1.00 72.83  ? 127 THR A CA  1 
ATOM   667  C C   . THR A 1 107 ? -39.222 5.907   -4.857  1.00 88.71  ? 127 THR A C   1 
ATOM   668  O O   . THR A 1 107 ? -39.645 5.867   -6.017  1.00 68.24  ? 127 THR A O   1 
ATOM   669  C CB  . THR A 1 107 ? -37.112 4.604   -4.762  1.00 60.92  ? 127 THR A CB  1 
ATOM   670  O OG1 . THR A 1 107 ? -37.179 3.921   -3.506  1.00 86.21  ? 127 THR A OG1 1 
ATOM   671  C CG2 . THR A 1 107 ? -35.656 4.705   -5.181  1.00 81.44  ? 127 THR A CG2 1 
ATOM   672  N N   . ILE A 1 108 ? -40.033 5.866   -3.799  1.00 98.17  ? 128 ILE A N   1 
ATOM   673  C CA  . ILE A 1 108 ? -41.472 5.693   -3.961  1.00 68.17  ? 128 ILE A CA  1 
ATOM   674  C C   . ILE A 1 108 ? -42.057 6.906   -4.667  1.00 57.56  ? 128 ILE A C   1 
ATOM   675  O O   . ILE A 1 108 ? -41.740 8.054   -4.333  1.00 71.37  ? 128 ILE A O   1 
ATOM   676  C CB  . ILE A 1 108 ? -42.152 5.466   -2.603  1.00 71.21  ? 128 ILE A CB  1 
ATOM   677  C CG1 . ILE A 1 108 ? -41.629 4.188   -1.953  1.00 75.97  ? 128 ILE A CG1 1 
ATOM   678  C CG2 . ILE A 1 108 ? -43.659 5.383   -2.773  1.00 81.23  ? 128 ILE A CG2 1 
ATOM   679  C CD1 . ILE A 1 108 ? -42.023 2.936   -2.677  1.00 78.94  ? 128 ILE A CD1 1 
ATOM   680  N N   . CYS A 1 109 ? -42.923 6.656   -5.644  1.00 53.13  ? 129 CYS A N   1 
ATOM   681  C CA  . CYS A 1 109 ? -43.528 7.712   -6.437  1.00 77.98  ? 129 CYS A CA  1 
ATOM   682  C C   . CYS A 1 109 ? -45.034 7.518   -6.470  1.00 78.85  ? 129 CYS A C   1 
ATOM   683  O O   . CYS A 1 109 ? -45.522 6.385   -6.534  1.00 83.33  ? 129 CYS A O   1 
ATOM   684  C CB  . CYS A 1 109 ? -42.987 7.710   -7.863  1.00 91.96  ? 129 CYS A CB  1 
ATOM   685  S SG  . CYS A 1 109 ? -43.130 6.110   -8.672  1.00 65.69  ? 129 CYS A SG  1 
ATOM   686  N N   . SER A 1 110 ? -45.767 8.628   -6.429  1.00 90.35  ? 130 SER A N   1 
ATOM   687  C CA  . SER A 1 110 ? -47.212 8.551   -6.586  1.00 78.00  ? 130 SER A CA  1 
ATOM   688  C C   . SER A 1 110 ? -47.605 8.559   -8.058  1.00 82.22  ? 130 SER A C   1 
ATOM   689  O O   . SER A 1 110 ? -48.482 7.794   -8.475  1.00 75.15  ? 130 SER A O   1 
ATOM   690  C CB  . SER A 1 110 ? -47.878 9.708   -5.842  1.00 107.09 ? 130 SER A CB  1 
ATOM   691  O OG  . SER A 1 110 ? -47.584 9.649   -4.457  1.00 85.69  ? 130 SER A OG  1 
ATOM   692  N N   . SER A 1 111 ? -46.955 9.405   -8.856  1.00 95.50  ? 131 SER A N   1 
ATOM   693  C CA  . SER A 1 111 ? -47.235 9.528   -10.278 1.00 88.20  ? 131 SER A CA  1 
ATOM   694  C C   . SER A 1 111 ? -45.933 9.824   -11.011 1.00 109.17 ? 131 SER A C   1 
ATOM   695  O O   . SER A 1 111 ? -44.873 9.985   -10.398 1.00 104.71 ? 131 SER A O   1 
ATOM   696  C CB  . SER A 1 111 ? -48.275 10.621  -10.545 1.00 97.47  ? 131 SER A CB  1 
ATOM   697  O OG  . SER A 1 111 ? -48.322 10.947  -11.922 1.00 136.01 ? 131 SER A OG  1 
ATOM   698  N N   . ASP A 1 112 ? -46.022 9.910   -12.341 1.00 107.24 ? 132 ASP A N   1 
ATOM   699  C CA  . ASP A 1 112 ? -44.836 10.142  -13.157 1.00 94.10  ? 132 ASP A CA  1 
ATOM   700  C C   . ASP A 1 112 ? -44.199 11.499  -12.888 1.00 83.02  ? 132 ASP A C   1 
ATOM   701  O O   . ASP A 1 112 ? -43.038 11.709  -13.255 1.00 76.35  ? 132 ASP A O   1 
ATOM   702  C CB  . ASP A 1 112 ? -45.186 10.017  -14.641 1.00 77.61  ? 132 ASP A CB  1 
ATOM   703  C CG  . ASP A 1 112 ? -45.923 8.732   -14.958 1.00 114.02 ? 132 ASP A CG  1 
ATOM   704  O OD1 . ASP A 1 112 ? -46.661 8.237   -14.080 1.00 113.52 ? 132 ASP A OD1 1 
ATOM   705  O OD2 . ASP A 1 112 ? -45.760 8.214   -16.083 1.00 100.78 ? 132 ASP A OD2 1 
ATOM   706  N N   . ARG A 1 113 ? -44.926 12.422  -12.253 1.00 101.72 ? 133 ARG A N   1 
ATOM   707  C CA  . ARG A 1 113 ? -44.363 13.739  -11.974 1.00 113.56 ? 133 ARG A CA  1 
ATOM   708  C C   . ARG A 1 113 ? -43.275 13.677  -10.909 1.00 102.22 ? 133 ARG A C   1 
ATOM   709  O O   . ARG A 1 113 ? -42.391 14.540  -10.880 1.00 126.13 ? 133 ARG A O   1 
ATOM   710  C CB  . ARG A 1 113 ? -45.471 14.702  -11.546 1.00 91.35  ? 133 ARG A CB  1 
ATOM   711  N N   . GLY A 1 114 ? -43.317 12.671  -10.032 1.00 81.19  ? 134 GLY A N   1 
ATOM   712  C CA  . GLY A 1 114 ? -42.330 12.585  -8.970  1.00 107.09 ? 134 GLY A CA  1 
ATOM   713  C C   . GLY A 1 114 ? -40.940 12.238  -9.463  1.00 116.55 ? 134 GLY A C   1 
ATOM   714  O O   . GLY A 1 114 ? -39.946 12.578  -8.815  1.00 133.87 ? 134 GLY A O   1 
ATOM   715  N N   . CYS A 1 115 ? -40.847 11.566  -10.606 1.00 88.19  ? 135 CYS A N   1 
ATOM   716  C CA  . CYS A 1 115 ? -39.573 11.146  -11.172 1.00 90.87  ? 135 CYS A CA  1 
ATOM   717  C C   . CYS A 1 115 ? -39.160 12.094  -12.289 1.00 103.27 ? 135 CYS A C   1 
ATOM   718  O O   . CYS A 1 115 ? -39.933 12.339  -13.221 1.00 118.43 ? 135 CYS A O   1 
ATOM   719  C CB  . CYS A 1 115 ? -39.661 9.714   -11.704 1.00 113.61 ? 135 CYS A CB  1 
ATOM   720  S SG  . CYS A 1 115 ? -40.693 8.616   -10.713 1.00 108.60 ? 135 CYS A SG  1 
ATOM   721  N N   . LYS A 1 116 ? -37.945 12.623  -12.191 1.00 102.17 ? 136 LYS A N   1 
ATOM   722  C CA  . LYS A 1 116 ? -37.367 13.469  -13.225 1.00 110.22 ? 136 LYS A CA  1 
ATOM   723  C C   . LYS A 1 116 ? -36.451 12.627  -14.102 1.00 120.62 ? 136 LYS A C   1 
ATOM   724  O O   . LYS A 1 116 ? -35.563 11.933  -13.594 1.00 131.53 ? 136 LYS A O   1 
ATOM   725  C CB  . LYS A 1 116 ? -36.591 14.636  -12.611 1.00 92.07  ? 136 LYS A CB  1 
ATOM   726  N N   . LYS A 1 117 ? -36.672 12.685  -15.413 1.00 86.74  ? 137 LYS A N   1 
ATOM   727  C CA  . LYS A 1 117 ? -35.890 11.884  -16.346 1.00 78.92  ? 137 LYS A CA  1 
ATOM   728  C C   . LYS A 1 117 ? -34.430 12.314  -16.322 1.00 65.30  ? 137 LYS A C   1 
ATOM   729  O O   . LYS A 1 117 ? -34.106 13.465  -16.630 1.00 73.17  ? 137 LYS A O   1 
ATOM   730  C CB  . LYS A 1 117 ? -36.465 12.013  -17.756 1.00 66.27  ? 137 LYS A CB  1 
ATOM   731  N N   . GLY A 1 118 ? -33.551 11.386  -15.951 1.00 81.94  ? 138 GLY A N   1 
ATOM   732  C CA  . GLY A 1 118 ? -32.133 11.652  -15.859 1.00 79.93  ? 138 GLY A CA  1 
ATOM   733  C C   . GLY A 1 118 ? -31.624 11.909  -14.457 1.00 64.86  ? 138 GLY A C   1 
ATOM   734  O O   . GLY A 1 118 ? -30.405 12.015  -14.269 1.00 81.86  ? 138 GLY A O   1 
ATOM   735  N N   . ARG A 1 119 ? -32.513 12.006  -13.471 1.00 52.69  ? 139 ARG A N   1 
ATOM   736  C CA  . ARG A 1 119 ? -32.096 12.325  -12.112 1.00 100.75 ? 139 ARG A CA  1 
ATOM   737  C C   . ARG A 1 119 ? -31.296 11.176  -11.513 1.00 89.33  ? 139 ARG A C   1 
ATOM   738  O O   . ARG A 1 119 ? -31.708 10.013  -11.578 1.00 76.29  ? 139 ARG A O   1 
ATOM   739  C CB  . ARG A 1 119 ? -33.315 12.631  -11.243 1.00 89.74  ? 139 ARG A CB  1 
ATOM   740  N N   . MET A 1 120 ? -30.147 11.506  -10.930 1.00 95.34  ? 140 MET A N   1 
ATOM   741  C CA  . MET A 1 120 ? -29.285 10.537  -10.266 1.00 86.23  ? 140 MET A CA  1 
ATOM   742  C C   . MET A 1 120 ? -29.355 10.775  -8.764  1.00 99.00  ? 140 MET A C   1 
ATOM   743  O O   . MET A 1 120 ? -29.104 11.891  -8.297  1.00 143.89 ? 140 MET A O   1 
ATOM   744  C CB  . MET A 1 120 ? -27.844 10.651  -10.764 1.00 108.12 ? 140 MET A CB  1 
ATOM   745  C CG  . MET A 1 120 ? -27.690 10.560  -12.274 1.00 103.06 ? 140 MET A CG  1 
ATOM   746  S SD  . MET A 1 120 ? -25.984 10.252  -12.768 1.00 105.33 ? 140 MET A SD  1 
ATOM   747  C CE  . MET A 1 120 ? -25.130 11.513  -11.826 1.00 97.11  ? 140 MET A CE  1 
ATOM   748  N N   . ASP A 1 121 ? -29.697 9.729   -8.015  1.00 97.12  ? 141 ASP A N   1 
ATOM   749  C CA  . ASP A 1 121 ? -29.807 9.814   -6.570  1.00 93.03  ? 141 ASP A CA  1 
ATOM   750  C C   . ASP A 1 121 ? -28.645 9.077   -5.914  1.00 106.00 ? 141 ASP A C   1 
ATOM   751  O O   . ASP A 1 121 ? -28.241 8.012   -6.396  1.00 127.89 ? 141 ASP A O   1 
ATOM   752  C CB  . ASP A 1 121 ? -31.143 9.221   -6.093  1.00 116.48 ? 141 ASP A CB  1 
ATOM   753  C CG  . ASP A 1 121 ? -31.236 9.102   -4.581  1.00 112.57 ? 141 ASP A CG  1 
ATOM   754  O OD1 . ASP A 1 121 ? -30.632 8.175   -4.005  1.00 92.25  ? 141 ASP A OD1 1 
ATOM   755  O OD2 . ASP A 1 121 ? -31.921 9.946   -3.965  1.00 131.53 ? 141 ASP A OD2 1 
ATOM   756  N N   . PRO A 1 122 ? -28.078 9.622   -4.832  1.00 91.26  ? 142 PRO A N   1 
ATOM   757  C CA  . PRO A 1 122 ? -26.918 8.960   -4.207  1.00 106.00 ? 142 PRO A CA  1 
ATOM   758  C C   . PRO A 1 122 ? -27.202 7.543   -3.738  1.00 118.20 ? 142 PRO A C   1 
ATOM   759  O O   . PRO A 1 122 ? -26.347 6.662   -3.896  1.00 125.12 ? 142 PRO A O   1 
ATOM   760  C CB  . PRO A 1 122 ? -26.574 9.892   -3.034  1.00 64.13  ? 142 PRO A CB  1 
ATOM   761  C CG  . PRO A 1 122 ? -27.181 11.209  -3.392  1.00 63.14  ? 142 PRO A CG  1 
ATOM   762  C CD  . PRO A 1 122 ? -28.411 10.902  -4.184  1.00 68.37  ? 142 PRO A CD  1 
ATOM   763  N N   . GLN A 1 123 ? -28.380 7.294   -3.162  1.00 89.61  ? 143 GLN A N   1 
ATOM   764  C CA  . GLN A 1 123 ? -28.724 5.935   -2.757  1.00 107.57 ? 143 GLN A CA  1 
ATOM   765  C C   . GLN A 1 123 ? -29.056 5.060   -3.959  1.00 104.90 ? 143 GLN A C   1 
ATOM   766  O O   . GLN A 1 123 ? -28.823 3.847   -3.924  1.00 95.36  ? 143 GLN A O   1 
ATOM   767  C CB  . GLN A 1 123 ? -29.897 5.958   -1.777  1.00 91.27  ? 143 GLN A CB  1 
ATOM   768  N N   . SER A 1 124 ? -29.590 5.651   -5.024  1.00 92.83  ? 144 SER A N   1 
ATOM   769  C CA  . SER A 1 124 ? -29.947 4.886   -6.209  1.00 69.02  ? 144 SER A CA  1 
ATOM   770  C C   . SER A 1 124 ? -28.701 4.463   -6.977  1.00 71.53  ? 144 SER A C   1 
ATOM   771  O O   . SER A 1 124 ? -27.704 5.187   -7.040  1.00 77.98  ? 144 SER A O   1 
ATOM   772  C CB  . SER A 1 124 ? -30.861 5.703   -7.121  1.00 78.67  ? 144 SER A CB  1 
ATOM   773  O OG  . SER A 1 124 ? -30.820 5.210   -8.449  1.00 75.00  ? 144 SER A OG  1 
ATOM   774  N N   . LYS A 1 125 ? -28.772 3.276   -7.573  1.00 66.76  ? 145 LYS A N   1 
ATOM   775  C CA  . LYS A 1 125 ? -27.688 2.741   -8.383  1.00 54.30  ? 145 LYS A CA  1 
ATOM   776  C C   . LYS A 1 125 ? -27.892 2.978   -9.873  1.00 47.77  ? 145 LYS A C   1 
ATOM   777  O O   . LYS A 1 125 ? -27.068 2.528   -10.676 1.00 69.85  ? 145 LYS A O   1 
ATOM   778  C CB  . LYS A 1 125 ? -27.528 1.239   -8.123  1.00 55.40  ? 145 LYS A CB  1 
ATOM   779  C CG  . LYS A 1 125 ? -27.301 0.869   -6.665  1.00 42.57  ? 145 LYS A CG  1 
ATOM   780  C CD  . LYS A 1 125 ? -26.113 1.609   -6.074  1.00 42.57  ? 145 LYS A CD  1 
ATOM   781  C CE  . LYS A 1 125 ? -25.904 1.228   -4.617  1.00 69.55  ? 145 LYS A CE  1 
ATOM   782  N NZ  . LYS A 1 125 ? -24.795 1.997   -3.989  1.00 87.02  ? 145 LYS A NZ  1 
ATOM   783  N N   . GLY A 1 126 ? -28.961 3.668   -10.263 1.00 51.34  ? 146 GLY A N   1 
ATOM   784  C CA  . GLY A 1 126 ? -29.252 3.863   -11.671 1.00 61.63  ? 146 GLY A CA  1 
ATOM   785  C C   . GLY A 1 126 ? -29.864 5.219   -11.940 1.00 73.93  ? 146 GLY A C   1 
ATOM   786  O O   . GLY A 1 126 ? -30.335 5.910   -11.030 1.00 100.67 ? 146 GLY A O   1 
ATOM   787  N N   . ILE A 1 127 ? -29.854 5.590   -13.216 1.00 61.45  ? 147 ILE A N   1 
ATOM   788  C CA  . ILE A 1 127 ? -30.411 6.865   -13.654 1.00 73.96  ? 147 ILE A CA  1 
ATOM   789  C C   . ILE A 1 127 ? -31.908 6.710   -13.880 1.00 79.97  ? 147 ILE A C   1 
ATOM   790  O O   . ILE A 1 127 ? -32.351 5.787   -14.573 1.00 95.34  ? 147 ILE A O   1 
ATOM   791  C CB  . ILE A 1 127 ? -29.710 7.356   -14.929 1.00 76.74  ? 147 ILE A CB  1 
ATOM   792  C CG1 . ILE A 1 127 ? -28.215 7.551   -14.676 1.00 77.51  ? 147 ILE A CG1 1 
ATOM   793  C CG2 . ILE A 1 127 ? -30.356 8.632   -15.437 1.00 101.43 ? 147 ILE A CG2 1 
ATOM   794  C CD1 . ILE A 1 127 ? -27.525 8.374   -15.731 1.00 128.56 ? 147 ILE A CD1 1 
ATOM   795  N N   . GLN A 1 128 ? -32.689 7.624   -13.306 1.00 60.91  ? 148 GLN A N   1 
ATOM   796  C CA  . GLN A 1 128 ? -34.134 7.590   -13.475 1.00 68.08  ? 148 GLN A CA  1 
ATOM   797  C C   . GLN A 1 128 ? -34.514 7.811   -14.934 1.00 77.33  ? 148 GLN A C   1 
ATOM   798  O O   . GLN A 1 128 ? -33.824 8.508   -15.684 1.00 89.68  ? 148 GLN A O   1 
ATOM   799  C CB  . GLN A 1 128 ? -34.800 8.656   -12.603 1.00 78.97  ? 148 GLN A CB  1 
ATOM   800  C CG  . GLN A 1 128 ? -34.868 8.307   -11.127 1.00 101.50 ? 148 GLN A CG  1 
ATOM   801  C CD  . GLN A 1 128 ? -35.740 9.269   -10.345 1.00 89.21  ? 148 GLN A CD  1 
ATOM   802  O OE1 . GLN A 1 128 ? -36.413 10.123  -10.923 1.00 97.27  ? 148 GLN A OE1 1 
ATOM   803  N NE2 . GLN A 1 128 ? -35.729 9.138   -9.024  1.00 96.77  ? 148 GLN A NE2 1 
ATOM   804  N N   . THR A 1 129 ? -35.629 7.205   -15.335 1.00 85.11  ? 149 THR A N   1 
ATOM   805  C CA  . THR A 1 129 ? -36.175 7.374   -16.674 1.00 78.66  ? 149 THR A CA  1 
ATOM   806  C C   . THR A 1 129 ? -37.329 8.363   -16.717 1.00 93.73  ? 149 THR A C   1 
ATOM   807  O O   . THR A 1 129 ? -37.928 8.550   -17.780 1.00 81.95  ? 149 THR A O   1 
ATOM   808  C CB  . THR A 1 129 ? -36.642 6.026   -17.232 1.00 75.34  ? 149 THR A CB  1 
ATOM   809  O OG1 . THR A 1 129 ? -37.323 5.294   -16.207 1.00 107.64 ? 149 THR A OG1 1 
ATOM   810  C CG2 . THR A 1 129 ? -35.457 5.215   -17.721 1.00 101.80 ? 149 THR A CG2 1 
ATOM   811  N N   . GLY A 1 130 ? -37.658 8.995   -15.593 1.00 107.97 ? 150 GLY A N   1 
ATOM   812  C CA  . GLY A 1 130 ? -38.765 9.925   -15.548 1.00 105.05 ? 150 GLY A CA  1 
ATOM   813  C C   . GLY A 1 130 ? -40.137 9.296   -15.503 1.00 100.53 ? 150 GLY A C   1 
ATOM   814  O O   . GLY A 1 130 ? -41.132 10.015  -15.649 1.00 115.96 ? 150 GLY A O   1 
ATOM   815  N N   . ARG A 1 131 ? -40.229 7.983   -15.309 1.00 74.37  ? 151 ARG A N   1 
ATOM   816  C CA  . ARG A 1 131 ? -41.507 7.293   -15.230 1.00 84.84  ? 151 ARG A CA  1 
ATOM   817  C C   . ARG A 1 131 ? -41.677 6.649   -13.863 1.00 102.97 ? 151 ARG A C   1 
ATOM   818  O O   . ARG A 1 131 ? -40.704 6.237   -13.222 1.00 90.81  ? 151 ARG A O   1 
ATOM   819  C CB  . ARG A 1 131 ? -41.644 6.221   -16.314 1.00 69.82  ? 151 ARG A CB  1 
ATOM   820  C CG  . ARG A 1 131 ? -41.092 6.626   -17.661 1.00 101.28 ? 151 ARG A CG  1 
ATOM   821  C CD  . ARG A 1 131 ? -41.118 5.460   -18.628 1.00 99.88  ? 151 ARG A CD  1 
ATOM   822  N NE  . ARG A 1 131 ? -42.475 4.961   -18.829 1.00 144.17 ? 151 ARG A NE  1 
ATOM   823  C CZ  . ARG A 1 131 ? -42.767 3.812   -19.428 1.00 138.53 ? 151 ARG A CZ  1 
ATOM   824  N NH1 . ARG A 1 131 ? -41.795 3.041   -19.896 1.00 118.81 ? 151 ARG A NH1 1 
ATOM   825  N NH2 . ARG A 1 131 ? -44.031 3.436   -19.567 1.00 130.74 ? 151 ARG A NH2 1 
ATOM   826  N N   . CYS A 1 132 ? -42.927 6.557   -13.428 1.00 104.85 ? 152 CYS A N   1 
ATOM   827  C CA  . CYS A 1 132 ? -43.281 5.988   -12.135 1.00 85.68  ? 152 CYS A CA  1 
ATOM   828  C C   . CYS A 1 132 ? -44.024 4.687   -12.402 1.00 84.46  ? 152 CYS A C   1 
ATOM   829  O O   . CYS A 1 132 ? -45.128 4.702   -12.957 1.00 91.11  ? 152 CYS A O   1 
ATOM   830  C CB  . CYS A 1 132 ? -44.139 6.964   -11.337 1.00 77.10  ? 152 CYS A CB  1 
ATOM   831  S SG  . CYS A 1 132 ? -44.796 6.299   -9.809  1.00 108.46 ? 152 CYS A SG  1 
ATOM   832  N N   . VAL A 1 133 ? -43.423 3.559   -12.019 1.00 85.32  ? 153 VAL A N   1 
ATOM   833  C CA  . VAL A 1 133 ? -43.975 2.265   -12.390 1.00 89.30  ? 153 VAL A CA  1 
ATOM   834  C C   . VAL A 1 133 ? -44.090 1.382   -11.158 1.00 94.54  ? 153 VAL A C   1 
ATOM   835  O O   . VAL A 1 133 ? -43.470 1.629   -10.122 1.00 81.02  ? 153 VAL A O   1 
ATOM   836  C CB  . VAL A 1 133 ? -43.135 1.560   -13.476 1.00 65.03  ? 153 VAL A CB  1 
ATOM   837  C CG1 . VAL A 1 133 ? -43.257 2.299   -14.804 1.00 92.87  ? 153 VAL A CG1 1 
ATOM   838  C CG2 . VAL A 1 133 ? -41.689 1.454   -13.039 1.00 76.03  ? 153 VAL A CG2 1 
ATOM   839  N N   . VAL A 1 134 ? -44.900 0.332   -11.288 1.00 96.90  ? 154 VAL A N   1 
ATOM   840  C CA  . VAL A 1 134 ? -45.137 -0.573  -10.173 1.00 85.31  ? 154 VAL A CA  1 
ATOM   841  C C   . VAL A 1 134 ? -43.916 -1.462  -9.964  1.00 85.77  ? 154 VAL A C   1 
ATOM   842  O O   . VAL A 1 134 ? -43.327 -1.984  -10.920 1.00 85.77  ? 154 VAL A O   1 
ATOM   843  C CB  . VAL A 1 134 ? -46.418 -1.394  -10.406 1.00 93.43  ? 154 VAL A CB  1 
ATOM   844  C CG1 . VAL A 1 134 ? -47.583 -0.472  -10.734 1.00 127.90 ? 154 VAL A CG1 1 
ATOM   845  C CG2 . VAL A 1 134 ? -46.233 -2.408  -11.527 1.00 80.77  ? 154 VAL A CG2 1 
ATOM   846  N N   . TYR A 1 135 ? -43.503 -1.593  -8.705  1.00 94.13  ? 155 TYR A N   1 
ATOM   847  C CA  . TYR A 1 135 ? -42.493 -2.551  -8.275  1.00 89.44  ? 155 TYR A CA  1 
ATOM   848  C C   . TYR A 1 135 ? -43.127 -3.884  -7.895  1.00 84.81  ? 155 TYR A C   1 
ATOM   849  O O   . TYR A 1 135 ? -42.714 -4.938  -8.389  1.00 116.38 ? 155 TYR A O   1 
ATOM   850  C CB  . TYR A 1 135 ? -41.705 -1.987  -7.089  1.00 91.51  ? 155 TYR A CB  1 
ATOM   851  C CG  . TYR A 1 135 ? -40.518 -2.827  -6.678  1.00 60.84  ? 155 TYR A CG  1 
ATOM   852  C CD1 . TYR A 1 135 ? -39.315 -2.754  -7.367  1.00 85.49  ? 155 TYR A CD1 1 
ATOM   853  C CD2 . TYR A 1 135 ? -40.602 -3.695  -5.596  1.00 65.43  ? 155 TYR A CD2 1 
ATOM   854  C CE1 . TYR A 1 135 ? -38.229 -3.521  -6.989  1.00 108.11 ? 155 TYR A CE1 1 
ATOM   855  C CE2 . TYR A 1 135 ? -39.524 -4.466  -5.212  1.00 93.46  ? 155 TYR A CE2 1 
ATOM   856  C CZ  . TYR A 1 135 ? -38.340 -4.375  -5.911  1.00 93.02  ? 155 TYR A CZ  1 
ATOM   857  O OH  . TYR A 1 135 ? -37.262 -5.142  -5.532  1.00 76.88  ? 155 TYR A OH  1 
ATOM   858  N N   . LYS A 1 136 ? -44.134 -3.842  -7.021  1.00 80.14  ? 156 LYS A N   1 
ATOM   859  C CA  . LYS A 1 136 ? -44.872 -5.028  -6.606  1.00 76.58  ? 156 LYS A CA  1 
ATOM   860  C C   . LYS A 1 136 ? -46.175 -4.650  -5.912  1.00 99.13  ? 156 LYS A C   1 
ATOM   861  O O   . LYS A 1 136 ? -46.164 -3.906  -4.926  1.00 112.01 ? 156 LYS A O   1 
ATOM   862  C CB  . LYS A 1 136 ? -44.019 -5.897  -5.680  1.00 42.57  ? 156 LYS A CB  1 
ATOM   863  N N   . GLU A 1 137 ? -47.298 -5.151  -6.428  1.00 56.88  ? 157 GLU A N   1 
ATOM   864  C CA  . GLU A 1 137 ? -48.606 -5.027  -5.783  1.00 94.70  ? 157 GLU A CA  1 
ATOM   865  C C   . GLU A 1 137 ? -48.995 -3.559  -5.582  1.00 111.48 ? 157 GLU A C   1 
ATOM   866  O O   . GLU A 1 137 ? -49.204 -3.090  -4.461  1.00 117.43 ? 157 GLU A O   1 
ATOM   867  C CB  . GLU A 1 137 ? -48.631 -5.791  -4.451  1.00 107.62 ? 157 GLU A CB  1 
ATOM   868  C CG  . GLU A 1 137 ? -49.029 -7.271  -4.533  1.00 83.92  ? 157 GLU A CG  1 
ATOM   869  C CD  . GLU A 1 137 ? -50.287 -7.556  -5.351  1.00 106.61 ? 157 GLU A CD  1 
ATOM   870  O OE1 . GLU A 1 137 ? -51.089 -6.634  -5.616  1.00 115.46 ? 157 GLU A OE1 1 
ATOM   871  O OE2 . GLU A 1 137 ? -50.463 -8.726  -5.748  1.00 116.22 ? 157 GLU A OE2 1 
ATOM   872  N N   . ARG A 1 138 ? -49.077 -2.838  -6.701  1.00 82.00  ? 158 ARG A N   1 
ATOM   873  C CA  . ARG A 1 138 ? -49.566 -1.457  -6.732  1.00 89.23  ? 158 ARG A CA  1 
ATOM   874  C C   . ARG A 1 138 ? -48.747 -0.527  -5.839  1.00 71.98  ? 158 ARG A C   1 
ATOM   875  O O   . ARG A 1 138 ? -49.261 0.472   -5.328  1.00 63.65  ? 158 ARG A O   1 
ATOM   876  C CB  . ARG A 1 138 ? -51.048 -1.386  -6.354  1.00 70.92  ? 158 ARG A CB  1 
ATOM   877  N N   . LEU A 1 139 ? -47.472 -0.844  -5.639  1.00 94.81  ? 159 LEU A N   1 
ATOM   878  C CA  . LEU A 1 139 ? -46.544 0.026   -4.925  1.00 82.36  ? 159 LEU A CA  1 
ATOM   879  C C   . LEU A 1 139 ? -45.505 0.484   -5.939  1.00 74.32  ? 159 LEU A C   1 
ATOM   880  O O   . LEU A 1 139 ? -44.713 -0.328  -6.428  1.00 75.54  ? 159 LEU A O   1 
ATOM   881  C CB  . LEU A 1 139 ? -45.891 -0.699  -3.752  1.00 71.36  ? 159 LEU A CB  1 
ATOM   882  C CG  . LEU A 1 139 ? -44.763 0.085   -3.083  1.00 42.57  ? 159 LEU A CG  1 
ATOM   883  C CD1 . LEU A 1 139 ? -45.262 1.470   -2.702  1.00 99.94  ? 159 LEU A CD1 1 
ATOM   884  C CD2 . LEU A 1 139 ? -44.220 -0.652  -1.870  1.00 42.57  ? 159 LEU A CD2 1 
ATOM   885  N N   . LYS A 1 140 ? -45.498 1.778   -6.243  1.00 76.57  ? 160 LYS A N   1 
ATOM   886  C CA  . LYS A 1 140 ? -44.770 2.308   -7.388  1.00 86.55  ? 160 LYS A CA  1 
ATOM   887  C C   . LYS A 1 140 ? -43.468 2.969   -6.954  1.00 92.59  ? 160 LYS A C   1 
ATOM   888  O O   . LYS A 1 140 ? -43.447 3.747   -5.994  1.00 84.31  ? 160 LYS A O   1 
ATOM   889  C CB  . LYS A 1 140 ? -45.639 3.308   -8.149  1.00 85.97  ? 160 LYS A CB  1 
ATOM   890  C CG  . LYS A 1 140 ? -46.883 2.692   -8.759  1.00 79.35  ? 160 LYS A CG  1 
ATOM   891  C CD  . LYS A 1 140 ? -47.626 3.686   -9.631  1.00 102.52 ? 160 LYS A CD  1 
ATOM   892  C CE  . LYS A 1 140 ? -48.967 3.125   -10.071 1.00 100.91 ? 160 LYS A CE  1 
ATOM   893  N NZ  . LYS A 1 140 ? -49.638 4.005   -11.066 1.00 77.88  ? 160 LYS A NZ  1 
ATOM   894  N N   . THR A 1 141 ? -42.390 2.652   -7.666  1.00 67.77  ? 161 THR A N   1 
ATOM   895  C CA  . THR A 1 141 ? -41.104 3.316   -7.530  1.00 65.80  ? 161 THR A CA  1 
ATOM   896  C C   . THR A 1 141 ? -40.738 3.984   -8.850  1.00 85.23  ? 161 THR A C   1 
ATOM   897  O O   . THR A 1 141 ? -41.329 3.707   -9.903  1.00 82.75  ? 161 THR A O   1 
ATOM   898  C CB  . THR A 1 141 ? -39.998 2.335   -7.118  1.00 57.59  ? 161 THR A CB  1 
ATOM   899  O OG1 . THR A 1 141 ? -39.761 1.403   -8.180  1.00 90.31  ? 161 THR A OG1 1 
ATOM   900  C CG2 . THR A 1 141 ? -40.404 1.571   -5.871  1.00 65.96  ? 161 THR A CG2 1 
ATOM   901  N N   . CYS A 1 142 ? -39.768 4.893   -8.775  1.00 83.52  ? 162 CYS A N   1 
ATOM   902  C CA  . CYS A 1 142 ? -39.302 5.601   -9.960  1.00 69.22  ? 162 CYS A CA  1 
ATOM   903  C C   . CYS A 1 142 ? -38.447 4.667   -10.806 1.00 67.58  ? 162 CYS A C   1 
ATOM   904  O O   . CYS A 1 142 ? -37.466 4.096   -10.317 1.00 86.71  ? 162 CYS A O   1 
ATOM   905  C CB  . CYS A 1 142 ? -38.514 6.847   -9.560  1.00 74.07  ? 162 CYS A CB  1 
ATOM   906  S SG  . CYS A 1 142 ? -39.549 8.249   -9.076  1.00 107.11 ? 162 CYS A SG  1 
ATOM   907  N N   . GLU A 1 143 ? -38.824 4.507   -12.071 1.00 79.60  ? 163 GLU A N   1 
ATOM   908  C CA  . GLU A 1 143 ? -38.120 3.586   -12.949 1.00 70.08  ? 163 GLU A CA  1 
ATOM   909  C C   . GLU A 1 143 ? -36.746 4.141   -13.301 1.00 79.15  ? 163 GLU A C   1 
ATOM   910  O O   . GLU A 1 143 ? -36.588 5.336   -13.562 1.00 90.77  ? 163 GLU A O   1 
ATOM   911  C CB  . GLU A 1 143 ? -38.939 3.338   -14.214 1.00 89.05  ? 163 GLU A CB  1 
ATOM   912  C CG  . GLU A 1 143 ? -38.278 2.421   -15.225 1.00 69.80  ? 163 GLU A CG  1 
ATOM   913  C CD  . GLU A 1 143 ? -38.956 2.469   -16.578 1.00 87.62  ? 163 GLU A CD  1 
ATOM   914  O OE1 . GLU A 1 143 ? -38.988 3.559   -17.188 1.00 82.04  ? 163 GLU A OE1 1 
ATOM   915  O OE2 . GLU A 1 143 ? -39.461 1.421   -17.031 1.00 94.35  ? 163 GLU A OE2 1 
ATOM   916  N N   . VAL A 1 144 ? -35.744 3.262   -13.303 1.00 75.87  ? 164 VAL A N   1 
ATOM   917  C CA  . VAL A 1 144 ? -34.354 3.641   -13.510 1.00 73.64  ? 164 VAL A CA  1 
ATOM   918  C C   . VAL A 1 144 ? -33.736 2.751   -14.585 1.00 75.84  ? 164 VAL A C   1 
ATOM   919  O O   . VAL A 1 144 ? -34.283 1.714   -14.967 1.00 77.28  ? 164 VAL A O   1 
ATOM   920  C CB  . VAL A 1 144 ? -33.523 3.564   -12.209 1.00 69.41  ? 164 VAL A CB  1 
ATOM   921  C CG1 . VAL A 1 144 ? -33.900 4.696   -11.265 1.00 76.29  ? 164 VAL A CG1 1 
ATOM   922  C CG2 . VAL A 1 144 ? -33.707 2.216   -11.528 1.00 78.38  ? 164 VAL A CG2 1 
ATOM   923  N N   . SER A 1 145 ? -32.571 3.186   -15.069 1.00 85.98  ? 165 SER A N   1 
ATOM   924  C CA  . SER A 1 145 ? -31.773 2.471   -16.062 1.00 79.05  ? 165 SER A CA  1 
ATOM   925  C C   . SER A 1 145 ? -30.472 2.049   -15.396 1.00 70.14  ? 165 SER A C   1 
ATOM   926  O O   . SER A 1 145 ? -29.657 2.904   -15.033 1.00 75.63  ? 165 SER A O   1 
ATOM   927  C CB  . SER A 1 145 ? -31.489 3.354   -17.275 1.00 69.47  ? 165 SER A CB  1 
ATOM   928  O OG  . SER A 1 145 ? -30.656 2.689   -18.213 1.00 77.25  ? 165 SER A OG  1 
ATOM   929  N N   . ALA A 1 146 ? -30.264 0.747   -15.252 1.00 58.22  ? 166 ALA A N   1 
ATOM   930  C CA  . ALA A 1 146 ? -29.072 0.263   -14.555 1.00 70.05  ? 166 ALA A CA  1 
ATOM   931  C C   . ALA A 1 146 ? -28.961 -1.243  -14.754 1.00 80.57  ? 166 ALA A C   1 
ATOM   932  O O   . ALA A 1 146 ? -29.643 -1.832  -15.603 1.00 80.44  ? 166 ALA A O   1 
ATOM   933  C CB  . ALA A 1 146 ? -29.114 0.617   -13.068 1.00 65.51  ? 166 ALA A CB  1 
ATOM   934  N N   . TRP A 1 147 ? -28.080 -1.861  -13.970 1.00 71.60  ? 167 TRP A N   1 
ATOM   935  C CA  . TRP A 1 147 ? -27.985 -3.311  -13.901 1.00 70.88  ? 167 TRP A CA  1 
ATOM   936  C C   . TRP A 1 147 ? -29.150 -3.832  -13.077 1.00 77.13  ? 167 TRP A C   1 
ATOM   937  O O   . TRP A 1 147 ? -29.342 -3.416  -11.929 1.00 79.82  ? 167 TRP A O   1 
ATOM   938  C CB  . TRP A 1 147 ? -26.658 -3.731  -13.280 1.00 70.50  ? 167 TRP A CB  1 
ATOM   939  C CG  . TRP A 1 147 ? -25.485 -3.262  -14.053 1.00 70.89  ? 167 TRP A CG  1 
ATOM   940  C CD1 . TRP A 1 147 ? -24.857 -2.059  -13.933 1.00 93.66  ? 167 TRP A CD1 1 
ATOM   941  C CD2 . TRP A 1 147 ? -24.792 -3.979  -15.079 1.00 55.22  ? 167 TRP A CD2 1 
ATOM   942  N NE1 . TRP A 1 147 ? -23.811 -1.983  -14.817 1.00 106.67 ? 167 TRP A NE1 1 
ATOM   943  C CE2 . TRP A 1 147 ? -23.749 -3.149  -15.533 1.00 75.76  ? 167 TRP A CE2 1 
ATOM   944  C CE3 . TRP A 1 147 ? -24.950 -5.243  -15.656 1.00 58.22  ? 167 TRP A CE3 1 
ATOM   945  C CZ2 . TRP A 1 147 ? -22.869 -3.540  -16.538 1.00 89.86  ? 167 TRP A CZ2 1 
ATOM   946  C CZ3 . TRP A 1 147 ? -24.075 -5.630  -16.654 1.00 61.30  ? 167 TRP A CZ3 1 
ATOM   947  C CH2 . TRP A 1 147 ? -23.048 -4.781  -17.085 1.00 89.05  ? 167 TRP A CH2 1 
ATOM   948  N N   . CYS A 1 148 ? -29.921 -4.741  -13.656 1.00 98.30  ? 168 CYS A N   1 
ATOM   949  C CA  . CYS A 1 148 ? -31.171 -5.149  -13.044 1.00 96.19  ? 168 CYS A CA  1 
ATOM   950  C C   . CYS A 1 148 ? -31.467 -6.639  -13.069 1.00 81.87  ? 168 CYS A C   1 
ATOM   951  O O   . CYS A 1 148 ? -30.989 -7.360  -13.949 1.00 65.13  ? 168 CYS A O   1 
ATOM   952  C CB  . CYS A 1 148 ? -32.313 -4.374  -13.689 1.00 63.43  ? 168 CYS A CB  1 
ATOM   953  S SG  . CYS A 1 148 ? -32.338 -2.715  -13.040 1.00 115.13 ? 168 CYS A SG  1 
ATOM   954  N N   . PRO A 1 149 ? -32.268 -7.105  -12.090 1.00 52.63  ? 169 PRO A N   1 
ATOM   955  C CA  . PRO A 1 149 ? -32.962 -6.332  -11.041 1.00 56.41  ? 169 PRO A CA  1 
ATOM   956  C C   . PRO A 1 149 ? -32.045 -5.586  -10.057 1.00 60.29  ? 169 PRO A C   1 
ATOM   957  O O   . PRO A 1 149 ? -30.961 -6.080  -9.749  1.00 71.64  ? 169 PRO A O   1 
ATOM   958  C CB  . PRO A 1 149 ? -33.775 -7.402  -10.306 1.00 77.59  ? 169 PRO A CB  1 
ATOM   959  C CG  . PRO A 1 149 ? -33.048 -8.671  -10.567 1.00 65.11  ? 169 PRO A CG  1 
ATOM   960  C CD  . PRO A 1 149 ? -32.526 -8.548  -11.962 1.00 87.55  ? 169 PRO A CD  1 
ATOM   961  N N   . ILE A 1 150 ? -32.474 -4.395  -9.618  1.00 65.28  ? 170 ILE A N   1 
ATOM   962  C CA  . ILE A 1 150 ? -31.715 -3.636  -8.629  1.00 62.30  ? 170 ILE A CA  1 
ATOM   963  C C   . ILE A 1 150 ? -31.448 -4.501  -7.410  1.00 61.23  ? 170 ILE A C   1 
ATOM   964  O O   . ILE A 1 150 ? -32.322 -5.239  -6.944  1.00 56.91  ? 170 ILE A O   1 
ATOM   965  C CB  . ILE A 1 150 ? -32.464 -2.349  -8.233  1.00 60.32  ? 170 ILE A CB  1 
ATOM   966  C CG1 . ILE A 1 150 ? -32.814 -1.522  -9.467  1.00 64.55  ? 170 ILE A CG1 1 
ATOM   967  C CG2 . ILE A 1 150 ? -31.638 -1.524  -7.249  1.00 63.37  ? 170 ILE A CG2 1 
ATOM   968  C CD1 . ILE A 1 150 ? -31.596 -1.024  -10.210 1.00 85.87  ? 170 ILE A CD1 1 
ATOM   969  N N   . GLU A 1 151 ? -30.223 -4.420  -6.897  1.00 61.19  ? 171 GLU A N   1 
ATOM   970  C CA  . GLU A 1 151 ? -29.890 -5.140  -5.678  1.00 81.01  ? 171 GLU A CA  1 
ATOM   971  C C   . GLU A 1 151 ? -30.802 -4.683  -4.548  1.00 77.69  ? 171 GLU A C   1 
ATOM   972  O O   . GLU A 1 151 ? -31.184 -3.511  -4.471  1.00 43.87  ? 171 GLU A O   1 
ATOM   973  C CB  . GLU A 1 151 ? -28.431 -4.904  -5.298  1.00 78.39  ? 171 GLU A CB  1 
ATOM   974  C CG  . GLU A 1 151 ? -28.013 -3.455  -5.408  1.00 86.27  ? 171 GLU A CG  1 
ATOM   975  C CD  . GLU A 1 151 ? -26.689 -3.181  -4.733  1.00 94.27  ? 171 GLU A CD  1 
ATOM   976  O OE1 . GLU A 1 151 ? -26.270 -4.002  -3.890  1.00 78.00  ? 171 GLU A OE1 1 
ATOM   977  O OE2 . GLU A 1 151 ? -26.075 -2.139  -5.036  1.00 105.55 ? 171 GLU A OE2 1 
ATOM   978  N N   . GLU A 1 152 ? -31.163 -5.621  -3.678  1.00 88.90  ? 172 GLU A N   1 
ATOM   979  C CA  . GLU A 1 152 ? -32.041 -5.298  -2.563  1.00 66.22  ? 172 GLU A CA  1 
ATOM   980  C C   . GLU A 1 152 ? -31.381 -4.302  -1.622  1.00 80.62  ? 172 GLU A C   1 
ATOM   981  O O   . GLU A 1 152 ? -30.174 -4.352  -1.379  1.00 93.98  ? 172 GLU A O   1 
ATOM   982  C CB  . GLU A 1 152 ? -32.401 -6.556  -1.780  1.00 79.44  ? 172 GLU A CB  1 
ATOM   983  C CG  . GLU A 1 152 ? -33.322 -7.513  -2.485  1.00 73.91  ? 172 GLU A CG  1 
ATOM   984  C CD  . GLU A 1 152 ? -33.946 -8.491  -1.516  1.00 95.13  ? 172 GLU A CD  1 
ATOM   985  O OE1 . GLU A 1 152 ? -33.839 -8.270  -0.292  1.00 118.93 ? 172 GLU A OE1 1 
ATOM   986  O OE2 . GLU A 1 152 ? -34.534 -9.483  -1.975  1.00 89.32  ? 172 GLU A OE2 1 
ATOM   987  N N   . VAL A 1 153 ? -32.189 -3.392  -1.085  1.00 66.26  ? 173 VAL A N   1 
ATOM   988  C CA  . VAL A 1 153 ? -31.776 -2.567  0.048   1.00 62.16  ? 173 VAL A CA  1 
ATOM   989  C C   . VAL A 1 153 ? -32.239 -3.331  1.285   1.00 53.85  ? 173 VAL A C   1 
ATOM   990  O O   . VAL A 1 153 ? -33.383 -3.220  1.726   1.00 65.01  ? 173 VAL A O   1 
ATOM   991  C CB  . VAL A 1 153 ? -32.346 -1.154  -0.028  1.00 48.49  ? 173 VAL A CB  1 
ATOM   992  C CG1 . VAL A 1 153 ? -31.990 -0.368  1.226   1.00 64.22  ? 173 VAL A CG1 1 
ATOM   993  C CG2 . VAL A 1 153 ? -31.825 -0.448  -1.271  1.00 82.86  ? 173 VAL A CG2 1 
ATOM   994  N N   . LYS A 1 154 ? -31.341 -4.149  1.829   1.00 80.19  ? 174 LYS A N   1 
ATOM   995  C CA  . LYS A 1 154 ? -31.664 -5.007  2.958   1.00 82.30  ? 174 LYS A CA  1 
ATOM   996  C C   . LYS A 1 154 ? -30.470 -5.079  3.895   1.00 82.93  ? 174 LYS A C   1 
ATOM   997  O O   . LYS A 1 154 ? -29.333 -4.795  3.514   1.00 87.65  ? 174 LYS A O   1 
ATOM   998  C CB  . LYS A 1 154 ? -32.063 -6.420  2.505   1.00 54.34  ? 174 LYS A CB  1 
ATOM   999  N N   . ASP A 1 155 ? -30.751 -5.468  5.134   1.00 66.58  ? 175 ASP A N   1 
ATOM   1000 C CA  . ASP A 1 155 ? -29.710 -5.598  6.135   1.00 93.29  ? 175 ASP A CA  1 
ATOM   1001 C C   . ASP A 1 155 ? -28.862 -6.838  5.869   1.00 101.94 ? 175 ASP A C   1 
ATOM   1002 O O   . ASP A 1 155 ? -29.271 -7.771  5.171   1.00 83.56  ? 175 ASP A O   1 
ATOM   1003 C CB  . ASP A 1 155 ? -30.319 -5.672  7.535   1.00 97.80  ? 175 ASP A CB  1 
ATOM   1004 C CG  . ASP A 1 155 ? -30.589 -4.303  8.123   1.00 124.81 ? 175 ASP A CG  1 
ATOM   1005 O OD1 . ASP A 1 155 ? -30.585 -3.316  7.358   1.00 122.25 ? 175 ASP A OD1 1 
ATOM   1006 O OD2 . ASP A 1 155 ? -30.799 -4.213  9.351   1.00 127.53 ? 175 ASP A OD2 1 
ATOM   1007 N N   . ALA A 1 156 ? -27.660 -6.833  6.438   1.00 107.22 ? 176 ALA A N   1 
ATOM   1008 C CA  . ALA A 1 156 ? -26.771 -7.974  6.344   1.00 65.30  ? 176 ALA A CA  1 
ATOM   1009 C C   . ALA A 1 156 ? -27.377 -9.169  7.078   1.00 77.14  ? 176 ALA A C   1 
ATOM   1010 O O   . ALA A 1 156 ? -28.299 -9.010  7.882   1.00 130.60 ? 176 ALA A O   1 
ATOM   1011 C CB  . ALA A 1 156 ? -25.404 -7.622  6.925   1.00 73.60  ? 176 ALA A CB  1 
ATOM   1012 N N   . PRO A 1 157 ? -26.900 -10.381 6.793   1.00 70.96  ? 177 PRO A N   1 
ATOM   1013 C CA  . PRO A 1 157 ? -27.367 -11.550 7.547   1.00 105.42 ? 177 PRO A CA  1 
ATOM   1014 C C   . PRO A 1 157 ? -27.203 -11.347 9.047   1.00 96.90  ? 177 PRO A C   1 
ATOM   1015 O O   . PRO A 1 157 ? -26.172 -10.860 9.516   1.00 66.61  ? 177 PRO A O   1 
ATOM   1016 C CB  . PRO A 1 157 ? -26.470 -12.678 7.029   1.00 92.61  ? 177 PRO A CB  1 
ATOM   1017 C CG  . PRO A 1 157 ? -26.151 -12.272 5.633   1.00 80.92  ? 177 PRO A CG  1 
ATOM   1018 C CD  . PRO A 1 157 ? -26.066 -10.767 5.639   1.00 47.35  ? 177 PRO A CD  1 
ATOM   1019 N N   . ARG A 1 158 ? -28.240 -11.719 9.802   1.00 121.85 ? 178 ARG A N   1 
ATOM   1020 C CA  . ARG A 1 158 ? -28.211 -11.495 11.246  1.00 111.15 ? 178 ARG A CA  1 
ATOM   1021 C C   . ARG A 1 158 ? -27.057 -12.232 11.915  1.00 112.39 ? 178 ARG A C   1 
ATOM   1022 O O   . ARG A 1 158 ? -26.363 -11.618 12.744  1.00 159.58 ? 178 ARG A O   1 
ATOM   1023 C CB  . ARG A 1 158 ? -29.568 -11.860 11.859  1.00 136.18 ? 178 ARG A CB  1 
ATOM   1024 N N   . PRO A 1 159 ? -26.788 -13.516 11.625  1.00 82.51  ? 179 PRO A N   1 
ATOM   1025 C CA  . PRO A 1 159 ? -25.455 -14.049 11.927  1.00 73.40  ? 179 PRO A CA  1 
ATOM   1026 C C   . PRO A 1 159 ? -24.576 -14.018 10.687  1.00 105.00 ? 179 PRO A C   1 
ATOM   1027 O O   . PRO A 1 159 ? -25.009 -14.443 9.610   1.00 138.90 ? 179 PRO A O   1 
ATOM   1028 C CB  . PRO A 1 159 ? -25.750 -15.478 12.392  1.00 68.47  ? 179 PRO A CB  1 
ATOM   1029 C CG  . PRO A 1 159 ? -26.942 -15.871 11.581  1.00 95.53  ? 179 PRO A CG  1 
ATOM   1030 C CD  . PRO A 1 159 ? -27.732 -14.603 11.296  1.00 74.52  ? 179 PRO A CD  1 
ATOM   1031 N N   . ALA A 1 160 ? -23.358 -13.495 10.810  1.00 75.80  ? 180 ALA A N   1 
ATOM   1032 C CA  . ALA A 1 160 ? -22.463 -13.431 9.662   1.00 88.81  ? 180 ALA A CA  1 
ATOM   1033 C C   . ALA A 1 160 ? -22.237 -14.828 9.100   1.00 84.65  ? 180 ALA A C   1 
ATOM   1034 O O   . ALA A 1 160 ? -21.975 -15.774 9.848   1.00 96.40  ? 180 ALA A O   1 
ATOM   1035 C CB  . ALA A 1 160 ? -21.135 -12.786 10.057  1.00 92.65  ? 180 ALA A CB  1 
ATOM   1036 N N   . LEU A 1 161 ? -22.370 -14.960 7.776   1.00 63.61  ? 181 LEU A N   1 
ATOM   1037 C CA  . LEU A 1 161 ? -22.272 -16.278 7.151   1.00 79.98  ? 181 LEU A CA  1 
ATOM   1038 C C   . LEU A 1 161 ? -20.924 -16.930 7.434   1.00 76.27  ? 181 LEU A C   1 
ATOM   1039 O O   . LEU A 1 161 ? -20.859 -18.125 7.744   1.00 79.25  ? 181 LEU A O   1 
ATOM   1040 C CB  . LEU A 1 161 ? -22.526 -16.175 5.645   1.00 86.47  ? 181 LEU A CB  1 
ATOM   1041 C CG  . LEU A 1 161 ? -23.841 -15.550 5.166   1.00 61.12  ? 181 LEU A CG  1 
ATOM   1042 C CD1 . LEU A 1 161 ? -24.237 -16.138 3.827   1.00 63.32  ? 181 LEU A CD1 1 
ATOM   1043 C CD2 . LEU A 1 161 ? -24.953 -15.795 6.169   1.00 66.67  ? 181 LEU A CD2 1 
ATOM   1044 N N   . LEU A 1 162 ? -19.842 -16.165 7.349   1.00 58.33  ? 182 LEU A N   1 
ATOM   1045 C CA  . LEU A 1 162 ? -18.526 -16.659 7.753   1.00 95.67  ? 182 LEU A CA  1 
ATOM   1046 C C   . LEU A 1 162 ? -18.209 -16.200 9.174   1.00 88.12  ? 182 LEU A C   1 
ATOM   1047 O O   . LEU A 1 162 ? -17.219 -15.521 9.441   1.00 73.13  ? 182 LEU A O   1 
ATOM   1048 C CB  . LEU A 1 162 ? -17.451 -16.208 6.767   1.00 76.49  ? 182 LEU A CB  1 
ATOM   1049 C CG  . LEU A 1 162 ? -17.376 -16.895 5.396   1.00 51.87  ? 182 LEU A CG  1 
ATOM   1050 C CD1 . LEU A 1 162 ? -18.638 -16.707 4.551   1.00 68.58  ? 182 LEU A CD1 1 
ATOM   1051 C CD2 . LEU A 1 162 ? -16.138 -16.458 4.634   1.00 44.20  ? 182 LEU A CD2 1 
ATOM   1052 N N   . ASN A 1 163 ? -19.094 -16.582 10.095  1.00 81.10  ? 183 ASN A N   1 
ATOM   1053 C CA  . ASN A 1 163 ? -18.905 -16.220 11.492  1.00 62.91  ? 183 ASN A CA  1 
ATOM   1054 C C   . ASN A 1 163 ? -17.732 -16.954 12.122  1.00 87.76  ? 183 ASN A C   1 
ATOM   1055 O O   . ASN A 1 163 ? -17.264 -16.550 13.192  1.00 108.49 ? 183 ASN A O   1 
ATOM   1056 C CB  . ASN A 1 163 ? -20.182 -16.488 12.281  1.00 68.48  ? 183 ASN A CB  1 
ATOM   1057 C CG  . ASN A 1 163 ? -20.601 -17.942 12.236  1.00 107.50 ? 183 ASN A CG  1 
ATOM   1058 O OD1 . ASN A 1 163 ? -19.876 -18.801 11.735  1.00 139.46 ? 183 ASN A OD1 1 
ATOM   1059 N ND2 . ASN A 1 163 ? -21.793 -18.224 12.745  1.00 89.80  ? 183 ASN A ND2 1 
ATOM   1060 N N   . SER A 1 164 ? -17.247 -18.023 11.488  1.00 76.83  ? 184 SER A N   1 
ATOM   1061 C CA  . SER A 1 164 ? -16.033 -18.682 11.950  1.00 80.25  ? 184 SER A CA  1 
ATOM   1062 C C   . SER A 1 164 ? -14.793 -17.822 11.754  1.00 87.44  ? 184 SER A C   1 
ATOM   1063 O O   . SER A 1 164 ? -13.684 -18.296 12.025  1.00 94.98  ? 184 SER A O   1 
ATOM   1064 C CB  . SER A 1 164 ? -15.856 -20.018 11.226  1.00 86.04  ? 184 SER A CB  1 
ATOM   1065 O OG  . SER A 1 164 ? -17.085 -20.715 11.139  1.00 103.80 ? 184 SER A OG  1 
ATOM   1066 N N   . ALA A 1 165 ? -14.960 -16.575 11.300  1.00 67.43  ? 185 ALA A N   1 
ATOM   1067 C CA  . ALA A 1 165 ? -13.814 -15.733 10.980  1.00 77.25  ? 185 ALA A CA  1 
ATOM   1068 C C   . ALA A 1 165 ? -12.951 -15.459 12.205  1.00 86.46  ? 185 ALA A C   1 
ATOM   1069 O O   . ALA A 1 165 ? -11.757 -15.173 12.069  1.00 102.71 ? 185 ALA A O   1 
ATOM   1070 C CB  . ALA A 1 165 ? -14.284 -14.432 10.331  1.00 102.07 ? 185 ALA A CB  1 
ATOM   1071 N N   . GLU A 1 166 ? -13.525 -15.568 13.404  1.00 84.53  ? 186 GLU A N   1 
ATOM   1072 C CA  . GLU A 1 166 ? -12.754 -15.345 14.619  1.00 75.33  ? 186 GLU A CA  1 
ATOM   1073 C C   . GLU A 1 166 ? -11.819 -16.505 14.942  1.00 96.62  ? 186 GLU A C   1 
ATOM   1074 O O   . GLU A 1 166 ? -10.882 -16.325 15.727  1.00 119.84 ? 186 GLU A O   1 
ATOM   1075 C CB  . GLU A 1 166 ? -13.705 -15.076 15.788  1.00 88.03  ? 186 GLU A CB  1 
ATOM   1076 C CG  . GLU A 1 166 ? -13.963 -16.263 16.698  1.00 138.34 ? 186 GLU A CG  1 
ATOM   1077 C CD  . GLU A 1 166 ? -14.927 -15.931 17.819  1.00 120.01 ? 186 GLU A CD  1 
ATOM   1078 O OE1 . GLU A 1 166 ? -16.081 -15.554 17.522  1.00 79.04  ? 186 GLU A OE1 1 
ATOM   1079 O OE2 . GLU A 1 166 ? -14.532 -16.047 18.999  1.00 113.23 ? 186 GLU A OE2 1 
ATOM   1080 N N   . ASN A 1 167 ? -12.036 -17.681 14.348  1.00 75.89  ? 187 ASN A N   1 
ATOM   1081 C CA  . ASN A 1 167 ? -11.191 -18.835 14.631  1.00 79.65  ? 187 ASN A CA  1 
ATOM   1082 C C   . ASN A 1 167 ? -9.980  -18.943 13.712  1.00 86.11  ? 187 ASN A C   1 
ATOM   1083 O O   . ASN A 1 167 ? -9.034  -19.666 14.048  1.00 73.11  ? 187 ASN A O   1 
ATOM   1084 C CB  . ASN A 1 167 ? -12.001 -20.135 14.542  1.00 96.41  ? 187 ASN A CB  1 
ATOM   1085 C CG  . ASN A 1 167 ? -12.484 -20.621 15.901  1.00 83.36  ? 187 ASN A CG  1 
ATOM   1086 O OD1 . ASN A 1 167 ? -11.876 -20.329 16.931  1.00 98.61  ? 187 ASN A OD1 1 
ATOM   1087 N ND2 . ASN A 1 167 ? -13.575 -21.382 15.905  1.00 87.52  ? 187 ASN A ND2 1 
ATOM   1088 N N   . PHE A 1 168 ? -9.985  -18.257 12.569  1.00 80.04  ? 188 PHE A N   1 
ATOM   1089 C CA  . PHE A 1 168 ? -8.846  -18.300 11.661  1.00 75.58  ? 188 PHE A CA  1 
ATOM   1090 C C   . PHE A 1 168 ? -7.592  -17.756 12.336  1.00 77.33  ? 188 PHE A C   1 
ATOM   1091 O O   . PHE A 1 168 ? -7.653  -16.990 13.302  1.00 83.51  ? 188 PHE A O   1 
ATOM   1092 C CB  . PHE A 1 168 ? -9.128  -17.490 10.396  1.00 84.85  ? 188 PHE A CB  1 
ATOM   1093 C CG  . PHE A 1 168 ? -10.240 -18.039 9.560   1.00 90.47  ? 188 PHE A CG  1 
ATOM   1094 C CD1 . PHE A 1 168 ? -11.528 -17.602 9.735   1.00 64.49  ? 188 PHE A CD1 1 
ATOM   1095 C CD2 . PHE A 1 168 ? -9.994  -18.970 8.577   1.00 95.01  ? 188 PHE A CD2 1 
ATOM   1096 C CE1 . PHE A 1 168 ? -12.560 -18.096 8.963   1.00 75.92  ? 188 PHE A CE1 1 
ATOM   1097 C CE2 . PHE A 1 168 ? -11.025 -19.462 7.804   1.00 81.22  ? 188 PHE A CE2 1 
ATOM   1098 C CZ  . PHE A 1 168 ? -12.304 -19.024 7.997   1.00 78.65  ? 188 PHE A CZ  1 
ATOM   1099 N N   . THR A 1 169 ? -6.438  -18.159 11.810  1.00 62.60  ? 189 THR A N   1 
ATOM   1100 C CA  . THR A 1 169 ? -5.157  -17.703 12.332  1.00 66.86  ? 189 THR A CA  1 
ATOM   1101 C C   . THR A 1 169 ? -4.370  -17.002 11.238  1.00 69.90  ? 189 THR A C   1 
ATOM   1102 O O   . THR A 1 169 ? -4.309  -17.478 10.103  1.00 83.60  ? 189 THR A O   1 
ATOM   1103 C CB  . THR A 1 169 ? -4.329  -18.861 12.896  1.00 73.05  ? 189 THR A CB  1 
ATOM   1104 O OG1 . THR A 1 169 ? -3.695  -19.565 11.819  1.00 102.54 ? 189 THR A OG1 1 
ATOM   1105 C CG2 . THR A 1 169 ? -5.207  -19.816 13.688  1.00 95.53  ? 189 THR A CG2 1 
ATOM   1106 N N   . VAL A 1 170 ? -3.763  -15.872 11.585  1.00 83.99  ? 190 VAL A N   1 
ATOM   1107 C CA  . VAL A 1 170 ? -2.948  -15.097 10.660  1.00 74.24  ? 190 VAL A CA  1 
ATOM   1108 C C   . VAL A 1 170 ? -1.495  -15.198 11.097  1.00 86.39  ? 190 VAL A C   1 
ATOM   1109 O O   . VAL A 1 170 ? -1.177  -15.019 12.281  1.00 91.35  ? 190 VAL A O   1 
ATOM   1110 C CB  . VAL A 1 170 ? -3.406  -13.630 10.588  1.00 79.72  ? 190 VAL A CB  1 
ATOM   1111 C CG1 . VAL A 1 170 ? -3.582  -13.049 11.982  1.00 76.48  ? 190 VAL A CG1 1 
ATOM   1112 C CG2 . VAL A 1 170 ? -2.411  -12.805 9.789   1.00 67.97  ? 190 VAL A CG2 1 
ATOM   1113 N N   . LEU A 1 171 ? -0.620  -15.506 10.146  1.00 81.92  ? 191 LEU A N   1 
ATOM   1114 C CA  . LEU A 1 171 ? 0.818   -15.498 10.369  1.00 63.67  ? 191 LEU A CA  1 
ATOM   1115 C C   . LEU A 1 171 ? 1.390   -14.237 9.737   1.00 63.87  ? 191 LEU A C   1 
ATOM   1116 O O   . LEU A 1 171 ? 1.226   -14.010 8.531   1.00 71.43  ? 191 LEU A O   1 
ATOM   1117 C CB  . LEU A 1 171 ? 1.477   -16.742 9.779   1.00 54.87  ? 191 LEU A CB  1 
ATOM   1118 C CG  . LEU A 1 171 ? 2.964   -16.617 9.437   1.00 49.22  ? 191 LEU A CG  1 
ATOM   1119 C CD1 . LEU A 1 171 ? 3.805   -16.285 10.666  1.00 52.98  ? 191 LEU A CD1 1 
ATOM   1120 C CD2 . LEU A 1 171 ? 3.449   -17.895 8.792   1.00 67.60  ? 191 LEU A CD2 1 
ATOM   1121 N N   . ILE A 1 172 ? 2.061   -13.427 10.552  1.00 58.59  ? 192 ILE A N   1 
ATOM   1122 C CA  . ILE A 1 172 ? 2.674   -12.179 10.117  1.00 71.61  ? 192 ILE A CA  1 
ATOM   1123 C C   . ILE A 1 172 ? 4.185   -12.355 10.129  1.00 61.49  ? 192 ILE A C   1 
ATOM   1124 O O   . ILE A 1 172 ? 4.758   -12.796 11.133  1.00 79.06  ? 192 ILE A O   1 
ATOM   1125 C CB  . ILE A 1 172 ? 2.251   -11.002 11.012  1.00 69.27  ? 192 ILE A CB  1 
ATOM   1126 C CG1 . ILE A 1 172 ? 0.727   -10.891 11.062  1.00 77.37  ? 192 ILE A CG1 1 
ATOM   1127 C CG2 . ILE A 1 172 ? 2.870   -9.705  10.514  1.00 45.07  ? 192 ILE A CG2 1 
ATOM   1128 C CD1 . ILE A 1 172 ? 0.232   -9.683  11.820  1.00 54.38  ? 192 ILE A CD1 1 
ATOM   1129 N N   . LYS A 1 173 ? 4.824   -12.013 9.014   1.00 64.65  ? 193 LYS A N   1 
ATOM   1130 C CA  . LYS A 1 173 ? 6.275   -12.057 8.876   1.00 74.80  ? 193 LYS A CA  1 
ATOM   1131 C C   . LYS A 1 173 ? 6.757   -10.662 8.510   1.00 84.06  ? 193 LYS A C   1 
ATOM   1132 O O   . LYS A 1 173 ? 6.433   -10.154 7.432   1.00 94.34  ? 193 LYS A O   1 
ATOM   1133 C CB  . LYS A 1 173 ? 6.695   -13.075 7.814   1.00 77.94  ? 193 LYS A CB  1 
ATOM   1134 C CG  . LYS A 1 173 ? 6.058   -14.443 7.988   1.00 55.04  ? 193 LYS A CG  1 
ATOM   1135 C CD  . LYS A 1 173 ? 6.120   -15.254 6.705   1.00 64.10  ? 193 LYS A CD  1 
ATOM   1136 C CE  . LYS A 1 173 ? 7.515   -15.803 6.467   1.00 65.45  ? 193 LYS A CE  1 
ATOM   1137 N NZ  . LYS A 1 173 ? 7.529   -16.844 5.401   1.00 65.62  ? 193 LYS A NZ  1 
ATOM   1138 N N   . ASN A 1 174 ? 7.526   -10.046 9.403   1.00 84.45  ? 194 ASN A N   1 
ATOM   1139 C CA  . ASN A 1 174 ? 7.948   -8.662  9.248   1.00 97.00  ? 194 ASN A CA  1 
ATOM   1140 C C   . ASN A 1 174 ? 9.465   -8.590  9.161   1.00 69.99  ? 194 ASN A C   1 
ATOM   1141 O O   . ASN A 1 174 ? 10.168  -9.132  10.020  1.00 102.19 ? 194 ASN A O   1 
ATOM   1142 C CB  . ASN A 1 174 ? 7.444   -7.804  10.411  1.00 88.06  ? 194 ASN A CB  1 
ATOM   1143 C CG  . ASN A 1 174 ? 7.847   -6.351  10.279  1.00 84.52  ? 194 ASN A CG  1 
ATOM   1144 O OD1 . ASN A 1 174 ? 8.322   -5.737  11.234  1.00 89.95  ? 194 ASN A OD1 1 
ATOM   1145 N ND2 . ASN A 1 174 ? 7.657   -5.791  9.091   1.00 89.27  ? 194 ASN A ND2 1 
ATOM   1146 N N   . ASN A 1 175 ? 9.964   -7.922  8.125   1.00 70.19  ? 195 ASN A N   1 
ATOM   1147 C CA  . ASN A 1 175 ? 11.386  -7.656  7.964   1.00 68.05  ? 195 ASN A CA  1 
ATOM   1148 C C   . ASN A 1 175 ? 11.611  -6.161  8.126   1.00 85.14  ? 195 ASN A C   1 
ATOM   1149 O O   . ASN A 1 175 ? 10.969  -5.358  7.444   1.00 94.79  ? 195 ASN A O   1 
ATOM   1150 C CB  . ASN A 1 175 ? 11.890  -8.143  6.599   1.00 84.21  ? 195 ASN A CB  1 
ATOM   1151 C CG  . ASN A 1 175 ? 13.243  -7.546  6.208   1.00 93.55  ? 195 ASN A CG  1 
ATOM   1152 O OD1 . ASN A 1 175 ? 13.385  -6.336  6.016   1.00 82.84  ? 195 ASN A OD1 1 
ATOM   1153 N ND2 . ASN A 1 175 ? 14.247  -8.406  6.093   1.00 95.31  ? 195 ASN A ND2 1 
ATOM   1154 N N   . ILE A 1 176 ? 12.520  -5.788  9.020   1.00 94.13  ? 196 ILE A N   1 
ATOM   1155 C CA  . ILE A 1 176 ? 12.840  -4.388  9.243   1.00 87.60  ? 196 ILE A CA  1 
ATOM   1156 C C   . ILE A 1 176 ? 14.308  -4.173  8.917   1.00 98.49  ? 196 ILE A C   1 
ATOM   1157 O O   . ILE A 1 176 ? 15.155  -5.037  9.188   1.00 93.89  ? 196 ILE A O   1 
ATOM   1158 C CB  . ILE A 1 176 ? 12.568  -3.932  10.686  1.00 77.97  ? 196 ILE A CB  1 
ATOM   1159 C CG1 . ILE A 1 176 ? 13.123  -4.941  11.675  1.00 95.90  ? 196 ILE A CG1 1 
ATOM   1160 C CG2 . ILE A 1 176 ? 11.076  -3.779  10.911  1.00 83.82  ? 196 ILE A CG2 1 
ATOM   1161 C CD1 . ILE A 1 176 ? 13.387  -4.330  13.013  1.00 75.93  ? 196 ILE A CD1 1 
ATOM   1162 N N   . ASP A 1 177 ? 14.604  -3.000  8.367   1.00 115.64 ? 197 ASP A N   1 
ATOM   1163 C CA  . ASP A 1 177 ? 15.963  -2.598  8.061   1.00 106.09 ? 197 ASP A CA  1 
ATOM   1164 C C   . ASP A 1 177 ? 16.149  -1.145  8.473   1.00 111.60 ? 197 ASP A C   1 
ATOM   1165 O O   . ASP A 1 177 ? 15.255  -0.311  8.281   1.00 99.78  ? 197 ASP A O   1 
ATOM   1166 C CB  . ASP A 1 177 ? 16.277  -2.781  6.569   1.00 109.61 ? 197 ASP A CB  1 
ATOM   1167 C CG  . ASP A 1 177 ? 17.606  -2.167  6.168   1.00 114.27 ? 197 ASP A CG  1 
ATOM   1168 O OD1 . ASP A 1 177 ? 18.532  -2.145  7.005   1.00 139.88 ? 197 ASP A OD1 1 
ATOM   1169 O OD2 . ASP A 1 177 ? 17.723  -1.701  5.015   1.00 109.55 ? 197 ASP A OD2 1 
ATOM   1170 N N   . PHE A 1 178 ? 17.303  -0.870  9.076   1.00 131.78 ? 198 PHE A N   1 
ATOM   1171 C CA  . PHE A 1 178 ? 17.780  0.481   9.340   1.00 113.70 ? 198 PHE A CA  1 
ATOM   1172 C C   . PHE A 1 178 ? 18.952  0.747   8.409   1.00 114.64 ? 198 PHE A C   1 
ATOM   1173 O O   . PHE A 1 178 ? 20.007  0.097   8.543   1.00 135.83 ? 198 PHE A O   1 
ATOM   1174 C CB  . PHE A 1 178 ? 18.209  0.653   10.798  1.00 94.37  ? 198 PHE A CB  1 
ATOM   1175 C CG  . PHE A 1 178 ? 17.126  0.354   11.793  1.00 88.65  ? 198 PHE A CG  1 
ATOM   1176 C CD1 . PHE A 1 178 ? 16.871  -0.948  12.188  1.00 95.92  ? 198 PHE A CD1 1 
ATOM   1177 C CD2 . PHE A 1 178 ? 16.362  1.375   12.333  1.00 112.40 ? 198 PHE A CD2 1 
ATOM   1178 C CE1 . PHE A 1 178 ? 15.877  -1.227  13.104  1.00 102.90 ? 198 PHE A CE1 1 
ATOM   1179 C CE2 . PHE A 1 178 ? 15.363  1.100   13.248  1.00 109.81 ? 198 PHE A CE2 1 
ATOM   1180 C CZ  . PHE A 1 178 ? 15.124  -0.201  13.638  1.00 115.09 ? 198 PHE A CZ  1 
ATOM   1181 N N   . PRO A 1 179 ? 18.810  1.667   7.450   1.00 92.90  ? 199 PRO A N   1 
ATOM   1182 C CA  . PRO A 1 179 ? 19.880  1.903   6.472   1.00 109.39 ? 199 PRO A CA  1 
ATOM   1183 C C   . PRO A 1 179 ? 21.045  2.689   7.048   1.00 134.36 ? 199 PRO A C   1 
ATOM   1184 O O   . PRO A 1 179 ? 22.203  2.436   6.702   1.00 133.38 ? 199 PRO A O   1 
ATOM   1185 C CB  . PRO A 1 179 ? 19.171  2.699   5.365   1.00 127.58 ? 199 PRO A CB  1 
ATOM   1186 C CG  . PRO A 1 179 ? 17.700  2.485   5.601   1.00 108.69 ? 199 PRO A CG  1 
ATOM   1187 C CD  . PRO A 1 179 ? 17.570  2.367   7.083   1.00 91.10  ? 199 PRO A CD  1 
ATOM   1188 N N   . GLY A 1 180 ? 20.747  3.656   7.919   1.00 132.81 ? 200 GLY A N   1 
ATOM   1189 C CA  . GLY A 1 180 ? 21.804  4.474   8.492   1.00 134.39 ? 200 GLY A CA  1 
ATOM   1190 C C   . GLY A 1 180 ? 22.792  3.666   9.310   1.00 124.30 ? 200 GLY A C   1 
ATOM   1191 O O   . GLY A 1 180 ? 23.993  3.949   9.309   1.00 144.29 ? 200 GLY A O   1 
ATOM   1192 N N   . HIS A 1 181 ? 22.305  2.647   10.013  1.00 113.67 ? 201 HIS A N   1 
ATOM   1193 C CA  . HIS A 1 181 ? 23.152  1.768   10.803  1.00 110.22 ? 201 HIS A CA  1 
ATOM   1194 C C   . HIS A 1 181 ? 23.483  0.462   10.093  1.00 111.74 ? 201 HIS A C   1 
ATOM   1195 O O   . HIS A 1 181 ? 24.261  -0.334  10.630  1.00 124.63 ? 201 HIS A O   1 
ATOM   1196 C CB  . HIS A 1 181 ? 22.498  1.467   12.158  1.00 116.48 ? 201 HIS A CB  1 
ATOM   1197 C CG  . HIS A 1 181 ? 21.897  2.665   12.830  1.00 121.24 ? 201 HIS A CG  1 
ATOM   1198 N ND1 . HIS A 1 181 ? 22.255  3.959   12.518  1.00 108.71 ? 201 HIS A ND1 1 
ATOM   1199 C CD2 . HIS A 1 181 ? 20.966  2.760   13.809  1.00 125.08 ? 201 HIS A CD2 1 
ATOM   1200 C CE1 . HIS A 1 181 ? 21.570  4.799   13.272  1.00 121.77 ? 201 HIS A CE1 1 
ATOM   1201 N NE2 . HIS A 1 181 ? 20.780  4.097   14.065  1.00 130.75 ? 201 HIS A NE2 1 
ATOM   1202 N N   . ASN A 1 182 ? 22.919  0.227   8.904   1.00 124.02 ? 202 ASN A N   1 
ATOM   1203 C CA  . ASN A 1 182 ? 23.167  -0.997  8.139   1.00 140.17 ? 202 ASN A CA  1 
ATOM   1204 C C   . ASN A 1 182 ? 22.834  -2.223  8.992   1.00 142.91 ? 202 ASN A C   1 
ATOM   1205 O O   . ASN A 1 182 ? 23.662  -3.109  9.216   1.00 124.42 ? 202 ASN A O   1 
ATOM   1206 C CB  . ASN A 1 182 ? 24.615  -1.017  7.623   1.00 133.58 ? 202 ASN A CB  1 
ATOM   1207 C CG  . ASN A 1 182 ? 25.009  -2.328  6.953   1.00 147.75 ? 202 ASN A CG  1 
ATOM   1208 O OD1 . ASN A 1 182 ? 24.193  -3.003  6.324   1.00 138.20 ? 202 ASN A OD1 1 
ATOM   1209 N ND2 . ASN A 1 182 ? 26.281  -2.688  7.100   1.00 145.48 ? 202 ASN A ND2 1 
ATOM   1210 N N   . TYR A 1 183 ? 21.605  -2.256  9.506   1.00 133.88 ? 203 TYR A N   1 
ATOM   1211 C CA  . TYR A 1 183 ? 21.193  -3.347  10.382  1.00 113.91 ? 203 TYR A CA  1 
ATOM   1212 C C   . TYR A 1 183 ? 19.853  -3.890  9.916   1.00 122.72 ? 203 TYR A C   1 
ATOM   1213 O O   . TYR A 1 183 ? 18.882  -3.139  9.805   1.00 135.71 ? 203 TYR A O   1 
ATOM   1214 C CB  . TYR A 1 183 ? 21.110  -2.894  11.847  1.00 116.60 ? 203 TYR A CB  1 
ATOM   1215 C CG  . TYR A 1 183 ? 20.477  -3.914  12.772  1.00 109.14 ? 203 TYR A CG  1 
ATOM   1216 C CD1 . TYR A 1 183 ? 21.244  -4.913  13.359  1.00 111.61 ? 203 TYR A CD1 1 
ATOM   1217 C CD2 . TYR A 1 183 ? 19.121  -3.872  13.069  1.00 128.03 ? 203 TYR A CD2 1 
ATOM   1218 C CE1 . TYR A 1 183 ? 20.676  -5.847  14.206  1.00 111.21 ? 203 TYR A CE1 1 
ATOM   1219 C CE2 . TYR A 1 183 ? 18.546  -4.802  13.914  1.00 111.18 ? 203 TYR A CE2 1 
ATOM   1220 C CZ  . TYR A 1 183 ? 19.327  -5.786  14.480  1.00 113.52 ? 203 TYR A CZ  1 
ATOM   1221 O OH  . TYR A 1 183 ? 18.755  -6.712  15.323  1.00 130.94 ? 203 TYR A OH  1 
ATOM   1222 N N   . THR A 1 184 ? 19.799  -5.194  9.661   1.00 122.25 ? 204 THR A N   1 
ATOM   1223 C CA  . THR A 1 184 ? 18.603  -5.840  9.140   1.00 101.58 ? 204 THR A CA  1 
ATOM   1224 C C   . THR A 1 184 ? 18.225  -7.002  10.045  1.00 104.92 ? 204 THR A C   1 
ATOM   1225 O O   . THR A 1 184 ? 19.081  -7.820  10.396  1.00 129.88 ? 204 THR A O   1 
ATOM   1226 C CB  . THR A 1 184 ? 18.828  -6.342  7.710   1.00 109.25 ? 204 THR A CB  1 
ATOM   1227 O OG1 . THR A 1 184 ? 19.170  -5.238  6.864   1.00 115.43 ? 204 THR A OG1 1 
ATOM   1228 C CG2 . THR A 1 184 ? 17.574  -7.013  7.175   1.00 112.98 ? 204 THR A CG2 1 
ATOM   1229 N N   . THR A 1 185 ? 16.950  -7.074  10.421  1.00 82.50  ? 205 THR A N   1 
ATOM   1230 C CA  . THR A 1 185 ? 16.476  -8.213  11.195  1.00 98.61  ? 205 THR A CA  1 
ATOM   1231 C C   . THR A 1 185 ? 15.017  -8.466  10.855  1.00 99.66  ? 205 THR A C   1 
ATOM   1232 O O   . THR A 1 185 ? 14.310  -7.579  10.374  1.00 105.72 ? 205 THR A O   1 
ATOM   1233 C CB  . THR A 1 185 ? 16.649  -8.001  12.706  1.00 86.97  ? 205 THR A CB  1 
ATOM   1234 O OG1 . THR A 1 185 ? 16.288  -9.200  13.403  1.00 78.19  ? 205 THR A OG1 1 
ATOM   1235 C CG2 . THR A 1 185 ? 15.772  -6.870  13.190  1.00 95.37  ? 205 THR A CG2 1 
ATOM   1236 N N   . ARG A 1 186 ? 14.576  -9.693  11.103  1.00 87.32  ? 206 ARG A N   1 
ATOM   1237 C CA  . ARG A 1 186 ? 13.222  -10.113 10.780  1.00 86.18  ? 206 ARG A CA  1 
ATOM   1238 C C   . ARG A 1 186 ? 12.425  -10.381 12.050  1.00 76.28  ? 206 ARG A C   1 
ATOM   1239 O O   . ARG A 1 186 ? 12.980  -10.551 13.140  1.00 79.44  ? 206 ARG A O   1 
ATOM   1240 C CB  . ARG A 1 186 ? 13.234  -11.360 9.889   1.00 84.37  ? 206 ARG A CB  1 
ATOM   1241 C CG  . ARG A 1 186 ? 14.128  -12.477 10.395  1.00 83.14  ? 206 ARG A CG  1 
ATOM   1242 C CD  . ARG A 1 186 ? 14.418  -13.485 9.294   1.00 91.26  ? 206 ARG A CD  1 
ATOM   1243 N NE  . ARG A 1 186 ? 14.858  -12.837 8.062   1.00 117.35 ? 206 ARG A NE  1 
ATOM   1244 C CZ  . ARG A 1 186 ? 16.125  -12.554 7.777   1.00 105.61 ? 206 ARG A CZ  1 
ATOM   1245 N NH1 . ARG A 1 186 ? 17.085  -12.865 8.636   1.00 111.17 ? 206 ARG A NH1 1 
ATOM   1246 N NH2 . ARG A 1 186 ? 16.432  -11.962 6.631   1.00 88.58  ? 206 ARG A NH2 1 
ATOM   1247 N N   . ASN A 1 187 ? 11.100  -10.412 11.886  1.00 106.67 ? 207 ASN A N   1 
ATOM   1248 C CA  . ASN A 1 187 ? 10.213  -10.633 13.023  1.00 86.03  ? 207 ASN A CA  1 
ATOM   1249 C C   . ASN A 1 187 ? 10.435  -12.010 13.636  1.00 83.28  ? 207 ASN A C   1 
ATOM   1250 O O   . ASN A 1 187 ? 10.492  -12.151 14.864  1.00 87.94  ? 207 ASN A O   1 
ATOM   1251 C CB  . ASN A 1 187 ? 8.758   -10.465 12.583  1.00 100.86 ? 207 ASN A CB  1 
ATOM   1252 C CG  . ASN A 1 187 ? 7.776   -11.116 13.537  1.00 107.55 ? 207 ASN A CG  1 
ATOM   1253 O OD1 . ASN A 1 187 ? 7.899   -10.992 14.755  1.00 112.68 ? 207 ASN A OD1 1 
ATOM   1254 N ND2 . ASN A 1 187 ? 6.790   -11.814 12.985  1.00 84.91  ? 207 ASN A ND2 1 
ATOM   1255 N N   . ILE A 1 188 ? 10.567  -13.034 12.800  1.00 91.51  ? 208 ILE A N   1 
ATOM   1256 C CA  . ILE A 1 188 ? 10.740  -14.405 13.266  1.00 92.99  ? 208 ILE A CA  1 
ATOM   1257 C C   . ILE A 1 188 ? 12.236  -14.684 13.359  1.00 133.52 ? 208 ILE A C   1 
ATOM   1258 O O   . ILE A 1 188 ? 12.936  -14.714 12.343  1.00 135.00 ? 208 ILE A O   1 
ATOM   1259 C CB  . ILE A 1 188 ? 10.045  -15.407 12.336  1.00 95.44  ? 208 ILE A CB  1 
ATOM   1260 C CG1 . ILE A 1 188 ? 8.535   -15.404 12.574  1.00 88.94  ? 208 ILE A CG1 1 
ATOM   1261 C CG2 . ILE A 1 188 ? 10.592  -16.811 12.561  1.00 98.65  ? 208 ILE A CG2 1 
ATOM   1262 C CD1 . ILE A 1 188 ? 7.811   -16.522 11.852  1.00 86.07  ? 208 ILE A CD1 1 
ATOM   1263 N N   . LEU A 1 189 ? 12.728  -14.879 14.579  1.00 144.75 ? 209 LEU A N   1 
ATOM   1264 C CA  . LEU A 1 189 ? 14.113  -15.274 14.765  1.00 125.36 ? 209 LEU A CA  1 
ATOM   1265 C C   . LEU A 1 189 ? 14.288  -16.744 14.383  1.00 146.46 ? 209 LEU A C   1 
ATOM   1266 O O   . LEU A 1 189 ? 13.341  -17.531 14.466  1.00 155.06 ? 209 LEU A O   1 
ATOM   1267 C CB  . LEU A 1 189 ? 14.541  -15.054 16.214  1.00 109.45 ? 209 LEU A CB  1 
ATOM   1268 N N   . PRO A 1 190 ? 15.486  -17.141 13.953  1.00 137.12 ? 210 PRO A N   1 
ATOM   1269 C CA  . PRO A 1 190 ? 15.693  -18.543 13.574  1.00 144.26 ? 210 PRO A CA  1 
ATOM   1270 C C   . PRO A 1 190 ? 15.705  -19.458 14.790  1.00 127.95 ? 210 PRO A C   1 
ATOM   1271 O O   . PRO A 1 190 ? 16.265  -19.127 15.837  1.00 118.62 ? 210 PRO A O   1 
ATOM   1272 C CB  . PRO A 1 190 ? 17.054  -18.519 12.870  1.00 118.87 ? 210 PRO A CB  1 
ATOM   1273 C CG  . PRO A 1 190 ? 17.769  -17.378 13.508  1.00 107.69 ? 210 PRO A CG  1 
ATOM   1274 C CD  . PRO A 1 190 ? 16.706  -16.335 13.759  1.00 117.96 ? 210 PRO A CD  1 
ATOM   1275 N N   . GLY A 1 191 ? 15.064  -20.617 14.641  1.00 119.50 ? 211 GLY A N   1 
ATOM   1276 C CA  . GLY A 1 191 ? 15.006  -21.610 15.691  1.00 128.61 ? 211 GLY A CA  1 
ATOM   1277 C C   . GLY A 1 191 ? 13.808  -21.516 16.612  1.00 154.28 ? 211 GLY A C   1 
ATOM   1278 O O   . GLY A 1 191 ? 13.605  -22.423 17.429  1.00 184.93 ? 211 GLY A O   1 
ATOM   1279 N N   . VAL A 1 192 ? 13.008  -20.453 16.511  1.00 134.22 ? 212 VAL A N   1 
ATOM   1280 C CA  . VAL A 1 192 ? 11.851  -20.300 17.384  1.00 131.45 ? 212 VAL A CA  1 
ATOM   1281 C C   . VAL A 1 192 ? 10.808  -21.357 17.047  1.00 142.78 ? 212 VAL A C   1 
ATOM   1282 O O   . VAL A 1 192 ? 10.555  -21.656 15.872  1.00 142.03 ? 212 VAL A O   1 
ATOM   1283 C CB  . VAL A 1 192 ? 11.268  -18.882 17.259  1.00 112.45 ? 212 VAL A CB  1 
ATOM   1284 C CG1 . VAL A 1 192 ? 10.074  -18.708 18.188  1.00 78.55  ? 212 VAL A CG1 1 
ATOM   1285 C CG2 . VAL A 1 192 ? 12.335  -17.843 17.564  1.00 114.63 ? 212 VAL A CG2 1 
ATOM   1286 N N   . ASN A 1 193 ? 10.205  -21.940 18.083  1.00 150.97 ? 213 ASN A N   1 
ATOM   1287 C CA  . ASN A 1 193 ? 9.130   -22.903 17.886  1.00 142.11 ? 213 ASN A CA  1 
ATOM   1288 C C   . ASN A 1 193 ? 7.955   -22.211 17.206  1.00 134.56 ? 213 ASN A C   1 
ATOM   1289 O O   . ASN A 1 193 ? 7.340   -21.305 17.776  1.00 98.06  ? 213 ASN A O   1 
ATOM   1290 C CB  . ASN A 1 193 ? 8.709   -23.499 19.232  1.00 142.58 ? 213 ASN A CB  1 
ATOM   1291 C CG  . ASN A 1 193 ? 7.649   -24.592 19.100  1.00 148.09 ? 213 ASN A CG  1 
ATOM   1292 O OD1 . ASN A 1 193 ? 7.005   -24.745 18.062  1.00 141.87 ? 213 ASN A OD1 1 
ATOM   1293 N ND2 . ASN A 1 193 ? 7.466   -25.354 20.173  1.00 151.25 ? 213 ASN A ND2 1 
ATOM   1294 N N   . ILE A 1 194 ? 7.649   -22.641 15.980  1.00 144.01 ? 214 ILE A N   1 
ATOM   1295 C CA  . ILE A 1 194 ? 6.612   -21.978 15.198  1.00 99.15  ? 214 ILE A CA  1 
ATOM   1296 C C   . ILE A 1 194 ? 5.228   -22.266 15.764  1.00 118.23 ? 214 ILE A C   1 
ATOM   1297 O O   . ILE A 1 194 ? 4.326   -21.425 15.669  1.00 105.90 ? 214 ILE A O   1 
ATOM   1298 C CB  . ILE A 1 194 ? 6.713   -22.399 13.720  1.00 99.23  ? 214 ILE A CB  1 
ATOM   1299 N N   . THR A 1 195 ? 5.033   -23.442 16.354  1.00 119.53 ? 215 THR A N   1 
ATOM   1300 C CA  . THR A 1 195 ? 3.733   -23.833 16.895  1.00 104.04 ? 215 THR A CA  1 
ATOM   1301 C C   . THR A 1 195 ? 3.451   -23.026 18.153  1.00 106.10 ? 215 THR A C   1 
ATOM   1302 O O   . THR A 1 195 ? 3.978   -23.319 19.229  1.00 116.94 ? 215 THR A O   1 
ATOM   1303 C CB  . THR A 1 195 ? 3.698   -25.328 17.190  1.00 117.34 ? 215 THR A CB  1 
ATOM   1304 O OG1 . THR A 1 195 ? 3.916   -26.060 15.978  1.00 149.93 ? 215 THR A OG1 1 
ATOM   1305 C CG2 . THR A 1 195 ? 2.348   -25.719 17.778  1.00 94.95  ? 215 THR A CG2 1 
ATOM   1306 N N   . CYS A 1 196 ? 2.608   -22.007 18.019  1.00 95.03  ? 216 CYS A N   1 
ATOM   1307 C CA  . CYS A 1 196 ? 2.217   -21.162 19.136  1.00 86.39  ? 216 CYS A CA  1 
ATOM   1308 C C   . CYS A 1 196 ? 1.032   -20.317 18.701  1.00 76.77  ? 216 CYS A C   1 
ATOM   1309 O O   . CYS A 1 196 ? 0.821   -20.079 17.508  1.00 98.51  ? 216 CYS A O   1 
ATOM   1310 C CB  . CYS A 1 196 ? 3.372   -20.268 19.607  1.00 112.22 ? 216 CYS A CB  1 
ATOM   1311 S SG  . CYS A 1 196 ? 4.092   -19.212 18.320  1.00 109.87 ? 216 CYS A SG  1 
ATOM   1312 N N   . THR A 1 197 ? 0.261   -19.870 19.686  1.00 101.14 ? 217 THR A N   1 
ATOM   1313 C CA  . THR A 1 197 ? -0.795  -18.888 19.489  1.00 84.23  ? 217 THR A CA  1 
ATOM   1314 C C   . THR A 1 197 ? -0.453  -17.660 20.317  1.00 95.37  ? 217 THR A C   1 
ATOM   1315 O O   . THR A 1 197 ? -0.172  -17.778 21.514  1.00 94.07  ? 217 THR A O   1 
ATOM   1316 C CB  . THR A 1 197 ? -2.163  -19.445 19.891  1.00 114.67 ? 217 THR A CB  1 
ATOM   1317 O OG1 . THR A 1 197 ? -2.587  -20.419 18.929  1.00 91.80  ? 217 THR A OG1 1 
ATOM   1318 C CG2 . THR A 1 197 ? -3.193  -18.330 19.965  1.00 80.39  ? 217 THR A CG2 1 
ATOM   1319 N N   . PHE A 1 198 ? -0.464  -16.490 19.679  1.00 90.80  ? 218 PHE A N   1 
ATOM   1320 C CA  . PHE A 1 198 ? -0.018  -15.274 20.347  1.00 85.52  ? 218 PHE A CA  1 
ATOM   1321 C C   . PHE A 1 198 ? -0.859  -14.991 21.584  1.00 94.63  ? 218 PHE A C   1 
ATOM   1322 O O   . PHE A 1 198 ? -2.089  -15.080 21.554  1.00 98.06  ? 218 PHE A O   1 
ATOM   1323 C CB  . PHE A 1 198 ? -0.068  -14.081 19.388  1.00 80.75  ? 218 PHE A CB  1 
ATOM   1324 C CG  . PHE A 1 198 ? 0.224   -12.756 20.049  1.00 75.94  ? 218 PHE A CG  1 
ATOM   1325 C CD1 . PHE A 1 198 ? 1.505   -12.233 20.035  1.00 76.27  ? 218 PHE A CD1 1 
ATOM   1326 C CD2 . PHE A 1 198 ? -0.786  -12.018 20.653  1.00 65.50  ? 218 PHE A CD2 1 
ATOM   1327 C CE1 . PHE A 1 198 ? 1.781   -11.019 20.635  1.00 73.83  ? 218 PHE A CE1 1 
ATOM   1328 C CE2 . PHE A 1 198 ? -0.514  -10.804 21.255  1.00 70.55  ? 218 PHE A CE2 1 
ATOM   1329 C CZ  . PHE A 1 198 ? 0.770   -10.303 21.242  1.00 88.29  ? 218 PHE A CZ  1 
ATOM   1330 N N   . HIS A 1 199 ? -0.178  -14.642 22.672  1.00 110.77 ? 219 HIS A N   1 
ATOM   1331 C CA  . HIS A 1 199 ? -0.815  -14.240 23.914  1.00 120.59 ? 219 HIS A CA  1 
ATOM   1332 C C   . HIS A 1 199 ? -0.050  -13.054 24.481  1.00 116.72 ? 219 HIS A C   1 
ATOM   1333 O O   . HIS A 1 199 ? 1.156   -12.916 24.260  1.00 112.75 ? 219 HIS A O   1 
ATOM   1334 C CB  . HIS A 1 199 ? -0.850  -15.390 24.928  1.00 124.38 ? 219 HIS A CB  1 
ATOM   1335 C CG  . HIS A 1 199 ? -1.817  -15.177 26.049  1.00 129.94 ? 219 HIS A CG  1 
ATOM   1336 N ND1 . HIS A 1 199 ? -1.521  -14.402 27.149  1.00 124.83 ? 219 HIS A ND1 1 
ATOM   1337 C CD2 . HIS A 1 199 ? -3.075  -15.639 26.241  1.00 124.33 ? 219 HIS A CD2 1 
ATOM   1338 C CE1 . HIS A 1 199 ? -2.556  -14.394 27.970  1.00 133.32 ? 219 HIS A CE1 1 
ATOM   1339 N NE2 . HIS A 1 199 ? -3.512  -15.137 27.442  1.00 134.15 ? 219 HIS A NE2 1 
ATOM   1340 N N   . LYS A 1 200 ? -0.765  -12.191 25.206  1.00 109.69 ? 220 LYS A N   1 
ATOM   1341 C CA  . LYS A 1 200 ? -0.137  -10.986 25.741  1.00 84.65  ? 220 LYS A CA  1 
ATOM   1342 C C   . LYS A 1 200 ? 1.015   -11.332 26.677  1.00 115.61 ? 220 LYS A C   1 
ATOM   1343 O O   . LYS A 1 200 ? 2.056   -10.664 26.666  1.00 106.77 ? 220 LYS A O   1 
ATOM   1344 C CB  . LYS A 1 200 ? -1.176  -10.126 26.461  1.00 54.45  ? 220 LYS A CB  1 
ATOM   1345 N N   . THR A 1 201 ? 0.855   -12.381 27.479  1.00 130.87 ? 221 THR A N   1 
ATOM   1346 C CA  . THR A 1 201 ? 1.863   -12.810 28.441  1.00 122.20 ? 221 THR A CA  1 
ATOM   1347 C C   . THR A 1 201 ? 2.505   -14.144 28.096  1.00 117.29 ? 221 THR A C   1 
ATOM   1348 O O   . THR A 1 201 ? 3.703   -14.321 28.327  1.00 100.90 ? 221 THR A O   1 
ATOM   1349 C CB  . THR A 1 201 ? 1.248   -12.902 29.843  1.00 72.08  ? 221 THR A CB  1 
ATOM   1350 N N   . GLN A 1 202 ? 1.742   -15.089 27.543  1.00 119.72 ? 222 GLN A N   1 
ATOM   1351 C CA  . GLN A 1 202 ? 2.273   -16.429 27.310  1.00 98.10  ? 222 GLN A CA  1 
ATOM   1352 C C   . GLN A 1 202 ? 3.196   -16.477 26.097  1.00 120.36 ? 222 GLN A C   1 
ATOM   1353 O O   . GLN A 1 202 ? 4.232   -17.150 26.132  1.00 143.87 ? 222 GLN A O   1 
ATOM   1354 C CB  . GLN A 1 202 ? 1.127   -17.427 27.143  1.00 105.14 ? 222 GLN A CB  1 
ATOM   1355 N N   . ASN A 1 203 ? 2.844   -15.781 25.019  1.00 130.11 ? 223 ASN A N   1 
ATOM   1356 C CA  . ASN A 1 203 ? 3.615   -15.814 23.775  1.00 92.89  ? 223 ASN A CA  1 
ATOM   1357 C C   . ASN A 1 203 ? 3.670   -14.416 23.182  1.00 89.51  ? 223 ASN A C   1 
ATOM   1358 O O   . ASN A 1 203 ? 2.955   -14.097 22.224  1.00 109.43 ? 223 ASN A O   1 
ATOM   1359 C CB  . ASN A 1 203 ? 3.010   -16.810 22.783  1.00 108.24 ? 223 ASN A CB  1 
ATOM   1360 C CG  . ASN A 1 203 ? 3.335   -18.250 23.131  1.00 105.50 ? 223 ASN A CG  1 
ATOM   1361 O OD1 . ASN A 1 203 ? 4.478   -18.690 23.002  1.00 111.04 ? 223 ASN A OD1 1 
ATOM   1362 N ND2 . ASN A 1 203 ? 2.328   -18.993 23.575  1.00 104.19 ? 223 ASN A ND2 1 
ATOM   1363 N N   . PRO A 1 204 ? 4.524   -13.545 23.727  1.00 96.49  ? 224 PRO A N   1 
ATOM   1364 C CA  . PRO A 1 204 ? 4.588   -12.172 23.205  1.00 109.96 ? 224 PRO A CA  1 
ATOM   1365 C C   . PRO A 1 204 ? 5.263   -12.073 21.850  1.00 99.53  ? 224 PRO A C   1 
ATOM   1366 O O   . PRO A 1 204 ? 4.979   -11.131 21.101  1.00 109.61 ? 224 PRO A O   1 
ATOM   1367 C CB  . PRO A 1 204 ? 5.380   -11.425 24.285  1.00 123.74 ? 224 PRO A CB  1 
ATOM   1368 C CG  . PRO A 1 204 ? 6.239   -12.477 24.900  1.00 132.90 ? 224 PRO A CG  1 
ATOM   1369 C CD  . PRO A 1 204 ? 5.434   -13.749 24.868  1.00 126.16 ? 224 PRO A CD  1 
ATOM   1370 N N   . GLN A 1 205 ? 6.148   -13.007 21.511  1.00 83.18  ? 225 GLN A N   1 
ATOM   1371 C CA  . GLN A 1 205 ? 6.869   -12.978 20.246  1.00 92.46  ? 225 GLN A CA  1 
ATOM   1372 C C   . GLN A 1 205 ? 6.261   -13.895 19.195  1.00 99.71  ? 225 GLN A C   1 
ATOM   1373 O O   . GLN A 1 205 ? 6.802   -13.988 18.088  1.00 86.13  ? 225 GLN A O   1 
ATOM   1374 C CB  . GLN A 1 205 ? 8.336   -13.356 20.470  1.00 105.89 ? 225 GLN A CB  1 
ATOM   1375 C CG  . GLN A 1 205 ? 9.098   -12.390 21.361  1.00 105.55 ? 225 GLN A CG  1 
ATOM   1376 C CD  . GLN A 1 205 ? 8.951   -10.949 20.917  1.00 105.43 ? 225 GLN A CD  1 
ATOM   1377 O OE1 . GLN A 1 205 ? 9.637   -10.502 20.002  1.00 100.86 ? 225 GLN A OE1 1 
ATOM   1378 N NE2 . GLN A 1 205 ? 8.060   -10.211 21.572  1.00 101.22 ? 225 GLN A NE2 1 
ATOM   1379 N N   . CYS A 1 206 ? 5.161   -14.567 19.508  1.00 102.10 ? 226 CYS A N   1 
ATOM   1380 C CA  . CYS A 1 206 ? 4.561   -15.496 18.559  1.00 81.16  ? 226 CYS A CA  1 
ATOM   1381 C C   . CYS A 1 206 ? 3.936   -14.733 17.398  1.00 94.72  ? 226 CYS A C   1 
ATOM   1382 O O   . CYS A 1 206 ? 3.201   -13.764 17.619  1.00 108.89 ? 226 CYS A O   1 
ATOM   1383 C CB  . CYS A 1 206 ? 3.509   -16.361 19.246  1.00 91.22  ? 226 CYS A CB  1 
ATOM   1384 S SG  . CYS A 1 206 ? 2.813   -17.640 18.178  1.00 85.40  ? 226 CYS A SG  1 
ATOM   1385 N N   . PRO A 1 207 ? 4.204   -15.131 16.153  1.00 91.86  ? 227 PRO A N   1 
ATOM   1386 C CA  . PRO A 1 207 ? 3.614   -14.453 14.990  1.00 79.02  ? 227 PRO A CA  1 
ATOM   1387 C C   . PRO A 1 207 ? 2.297   -15.040 14.498  1.00 82.27  ? 227 PRO A C   1 
ATOM   1388 O O   . PRO A 1 207 ? 1.822   -14.620 13.438  1.00 93.03  ? 227 PRO A O   1 
ATOM   1389 C CB  . PRO A 1 207 ? 4.705   -14.639 13.929  1.00 67.99  ? 227 PRO A CB  1 
ATOM   1390 C CG  . PRO A 1 207 ? 5.285   -15.973 14.257  1.00 51.66  ? 227 PRO A CG  1 
ATOM   1391 C CD  . PRO A 1 207 ? 5.225   -16.116 15.759  1.00 79.52  ? 227 PRO A CD  1 
ATOM   1392 N N   . ILE A 1 208 ? 1.702   -15.987 15.217  1.00 71.34  ? 228 ILE A N   1 
ATOM   1393 C CA  . ILE A 1 208 ? 0.415   -16.570 14.850  1.00 43.60  ? 228 ILE A CA  1 
ATOM   1394 C C   . ILE A 1 208 ? -0.648  -15.965 15.755  1.00 70.34  ? 228 ILE A C   1 
ATOM   1395 O O   . ILE A 1 208 ? -0.616  -16.158 16.977  1.00 115.82 ? 228 ILE A O   1 
ATOM   1396 C CB  . ILE A 1 208 ? 0.432   -18.102 14.973  1.00 64.94  ? 228 ILE A CB  1 
ATOM   1397 C CG1 . ILE A 1 208 ? 1.725   -18.681 14.399  1.00 55.58  ? 228 ILE A CG1 1 
ATOM   1398 C CG2 . ILE A 1 208 ? -0.771  -18.704 14.263  1.00 77.13  ? 228 ILE A CG2 1 
ATOM   1399 C CD1 . ILE A 1 208 ? 1.934   -18.370 12.943  1.00 42.57  ? 228 ILE A CD1 1 
ATOM   1400 N N   . PHE A 1 209 ? -1.593  -15.237 15.165  1.00 51.00  ? 229 PHE A N   1 
ATOM   1401 C CA  . PHE A 1 209 ? -2.641  -14.561 15.919  1.00 60.71  ? 229 PHE A CA  1 
ATOM   1402 C C   . PHE A 1 209 ? -4.001  -15.087 15.488  1.00 72.19  ? 229 PHE A C   1 
ATOM   1403 O O   . PHE A 1 209 ? -4.330  -15.061 14.298  1.00 98.96  ? 229 PHE A O   1 
ATOM   1404 C CB  . PHE A 1 209 ? -2.606  -13.038 15.719  1.00 49.37  ? 229 PHE A CB  1 
ATOM   1405 C CG  . PHE A 1 209 ? -1.232  -12.425 15.813  1.00 58.00  ? 229 PHE A CG  1 
ATOM   1406 C CD1 . PHE A 1 209 ? -0.312  -12.569 14.786  1.00 74.82  ? 229 PHE A CD1 1 
ATOM   1407 C CD2 . PHE A 1 209 ? -0.870  -11.684 16.925  1.00 62.65  ? 229 PHE A CD2 1 
ATOM   1408 C CE1 . PHE A 1 209 ? 0.943   -11.997 14.873  1.00 72.64  ? 229 PHE A CE1 1 
ATOM   1409 C CE2 . PHE A 1 209 ? 0.384   -11.111 17.017  1.00 84.18  ? 229 PHE A CE2 1 
ATOM   1410 C CZ  . PHE A 1 209 ? 1.291   -11.269 15.991  1.00 87.30  ? 229 PHE A CZ  1 
ATOM   1411 N N   . ARG A 1 210 ? -4.792  -15.554 16.450  1.00 70.64  ? 230 ARG A N   1 
ATOM   1412 C CA  . ARG A 1 210 ? -6.200  -15.796 16.175  1.00 58.72  ? 230 ARG A CA  1 
ATOM   1413 C C   . ARG A 1 210 ? -6.921  -14.462 16.040  1.00 88.55  ? 230 ARG A C   1 
ATOM   1414 O O   . ARG A 1 210 ? -6.653  -13.517 16.787  1.00 106.43 ? 230 ARG A O   1 
ATOM   1415 C CB  . ARG A 1 210 ? -6.843  -16.630 17.282  1.00 75.21  ? 230 ARG A CB  1 
ATOM   1416 C CG  . ARG A 1 210 ? -6.915  -18.118 16.986  1.00 98.01  ? 230 ARG A CG  1 
ATOM   1417 C CD  . ARG A 1 210 ? -7.883  -18.841 17.919  1.00 91.01  ? 230 ARG A CD  1 
ATOM   1418 N NE  . ARG A 1 210 ? -9.241  -18.305 17.842  1.00 99.64  ? 230 ARG A NE  1 
ATOM   1419 C CZ  . ARG A 1 210 ? -9.793  -17.514 18.757  1.00 90.06  ? 230 ARG A CZ  1 
ATOM   1420 N NH1 . ARG A 1 210 ? -9.106  -17.161 19.834  1.00 109.41 ? 230 ARG A NH1 1 
ATOM   1421 N NH2 . ARG A 1 210 ? -11.035 -17.078 18.597  1.00 47.02  ? 230 ARG A NH2 1 
ATOM   1422 N N   . LEU A 1 211 ? -7.833  -14.382 15.069  1.00 89.94  ? 231 LEU A N   1 
ATOM   1423 C CA  . LEU A 1 211 ? -8.568  -13.140 14.859  1.00 86.09  ? 231 LEU A CA  1 
ATOM   1424 C C   . LEU A 1 211 ? -9.434  -12.810 16.069  1.00 86.66  ? 231 LEU A C   1 
ATOM   1425 O O   . LEU A 1 211 ? -9.482  -11.656 16.521  1.00 89.96  ? 231 LEU A O   1 
ATOM   1426 C CB  . LEU A 1 211 ? -9.418  -13.245 13.593  1.00 98.37  ? 231 LEU A CB  1 
ATOM   1427 C CG  . LEU A 1 211 ? -8.633  -13.407 12.285  1.00 77.27  ? 231 LEU A CG  1 
ATOM   1428 C CD1 . LEU A 1 211 ? -9.518  -13.183 11.061  1.00 72.26  ? 231 LEU A CD1 1 
ATOM   1429 C CD2 . LEU A 1 211 ? -7.406  -12.503 12.251  1.00 54.11  ? 231 LEU A CD2 1 
ATOM   1430 N N   . GLY A 1 212 ? -10.116 -13.820 16.617  1.00 96.69  ? 232 GLY A N   1 
ATOM   1431 C CA  . GLY A 1 212 ? -10.892 -13.613 17.826  1.00 105.50 ? 232 GLY A CA  1 
ATOM   1432 C C   . GLY A 1 212 ? -10.044 -13.199 19.012  1.00 95.44  ? 232 GLY A C   1 
ATOM   1433 O O   . GLY A 1 212 ? -10.512 -12.466 19.887  1.00 122.94 ? 232 GLY A O   1 
ATOM   1434 N N   . ASP A 1 213 ? -8.794  -13.668 19.067  1.00 82.39  ? 233 ASP A N   1 
ATOM   1435 C CA  . ASP A 1 213 ? -7.872  -13.174 20.085  1.00 76.95  ? 233 ASP A CA  1 
ATOM   1436 C C   . ASP A 1 213 ? -7.635  -11.679 19.922  1.00 66.52  ? 233 ASP A C   1 
ATOM   1437 O O   . ASP A 1 213 ? -7.659  -10.928 20.904  1.00 90.32  ? 233 ASP A O   1 
ATOM   1438 C CB  . ASP A 1 213 ? -6.545  -13.932 20.020  1.00 86.71  ? 233 ASP A CB  1 
ATOM   1439 C CG  . ASP A 1 213 ? -6.662  -15.362 20.508  1.00 100.90 ? 233 ASP A CG  1 
ATOM   1440 O OD1 . ASP A 1 213 ? -7.669  -15.683 21.173  1.00 99.57  ? 233 ASP A OD1 1 
ATOM   1441 O OD2 . ASP A 1 213 ? -5.740  -16.161 20.238  1.00 95.80  ? 233 ASP A OD2 1 
ATOM   1442 N N   . ILE A 1 214 ? -7.418  -11.230 18.684  1.00 83.97  ? 234 ILE A N   1 
ATOM   1443 C CA  . ILE A 1 214 ? -7.158  -9.816  18.431  1.00 103.94 ? 234 ILE A CA  1 
ATOM   1444 C C   . ILE A 1 214 ? -8.368  -8.975  18.811  1.00 94.94  ? 234 ILE A C   1 
ATOM   1445 O O   . ILE A 1 214 ? -8.232  -7.877  19.367  1.00 91.53  ? 234 ILE A O   1 
ATOM   1446 C CB  . ILE A 1 214 ? -6.763  -9.606  16.959  1.00 89.31  ? 234 ILE A CB  1 
ATOM   1447 C CG1 . ILE A 1 214 ? -5.517  -10.423 16.624  1.00 80.11  ? 234 ILE A CG1 1 
ATOM   1448 C CG2 . ILE A 1 214 ? -6.513  -8.139  16.681  1.00 53.39  ? 234 ILE A CG2 1 
ATOM   1449 C CD1 . ILE A 1 214 ? -5.041  -10.246 15.204  1.00 93.99  ? 234 ILE A CD1 1 
ATOM   1450 N N   . PHE A 1 215 ? -9.572  -9.473  18.520  1.00 88.05  ? 235 PHE A N   1 
ATOM   1451 C CA  . PHE A 1 215 ? -10.771 -8.728  18.888  1.00 102.60 ? 235 PHE A CA  1 
ATOM   1452 C C   . PHE A 1 215 ? -11.030 -8.757  20.389  1.00 110.27 ? 235 PHE A C   1 
ATOM   1453 O O   . PHE A 1 215 ? -11.602 -7.807  20.934  1.00 116.06 ? 235 PHE A O   1 
ATOM   1454 C CB  . PHE A 1 215 ? -11.973 -9.263  18.120  1.00 111.60 ? 235 PHE A CB  1 
ATOM   1455 C CG  . PHE A 1 215 ? -12.101 -8.686  16.749  1.00 81.12  ? 235 PHE A CG  1 
ATOM   1456 C CD1 . PHE A 1 215 ? -11.245 -9.072  15.735  1.00 55.72  ? 235 PHE A CD1 1 
ATOM   1457 C CD2 . PHE A 1 215 ? -13.077 -7.745  16.479  1.00 90.21  ? 235 PHE A CD2 1 
ATOM   1458 C CE1 . PHE A 1 215 ? -11.366 -8.533  14.474  1.00 71.72  ? 235 PHE A CE1 1 
ATOM   1459 C CE2 . PHE A 1 215 ? -13.202 -7.203  15.224  1.00 81.23  ? 235 PHE A CE2 1 
ATOM   1460 C CZ  . PHE A 1 215 ? -12.347 -7.596  14.220  1.00 79.35  ? 235 PHE A CZ  1 
ATOM   1461 N N   . GLN A 1 216 ? -10.624 -9.827  21.073  1.00 112.28 ? 236 GLN A N   1 
ATOM   1462 C CA  . GLN A 1 216 ? -10.751 -9.852  22.525  1.00 107.24 ? 236 GLN A CA  1 
ATOM   1463 C C   . GLN A 1 216 ? -9.778  -8.876  23.173  1.00 94.79  ? 236 GLN A C   1 
ATOM   1464 O O   . GLN A 1 216 ? -10.114 -8.222  24.168  1.00 102.32 ? 236 GLN A O   1 
ATOM   1465 C CB  . GLN A 1 216 ? -10.526 -11.269 23.051  1.00 69.41  ? 236 GLN A CB  1 
ATOM   1466 N N   . GLU A 1 217 ? -8.568  -8.761  22.619  1.00 86.07  ? 237 GLU A N   1 
ATOM   1467 C CA  . GLU A 1 217 ? -7.594  -7.810  23.143  1.00 92.18  ? 237 GLU A CA  1 
ATOM   1468 C C   . GLU A 1 217 ? -8.092  -6.378  22.993  1.00 92.80  ? 237 GLU A C   1 
ATOM   1469 O O   . GLU A 1 217 ? -7.992  -5.571  23.925  1.00 116.65 ? 237 GLU A O   1 
ATOM   1470 C CB  . GLU A 1 217 ? -6.252  -7.990  22.433  1.00 82.68  ? 237 GLU A CB  1 
ATOM   1471 C CG  . GLU A 1 217 ? -5.581  -9.330  22.692  1.00 107.75 ? 237 GLU A CG  1 
ATOM   1472 C CD  . GLU A 1 217 ? -5.087  -9.475  24.117  1.00 114.91 ? 237 GLU A CD  1 
ATOM   1473 O OE1 . GLU A 1 217 ? -4.864  -8.441  24.782  1.00 115.16 ? 237 GLU A OE1 1 
ATOM   1474 O OE2 . GLU A 1 217 ? -4.923  -10.626 24.573  1.00 115.60 ? 237 GLU A OE2 1 
ATOM   1475 N N   . THR A 1 218 ? -8.635  -6.044  21.823  1.00 101.07 ? 238 THR A N   1 
ATOM   1476 C CA  . THR A 1 218 ? -9.154  -4.704  21.580  1.00 95.52  ? 238 THR A CA  1 
ATOM   1477 C C   . THR A 1 218 ? -10.500 -4.456  22.251  1.00 88.50  ? 238 THR A C   1 
ATOM   1478 O O   . THR A 1 218 ? -11.005 -3.330  22.190  1.00 103.48 ? 238 THR A O   1 
ATOM   1479 C CB  . THR A 1 218 ? -9.260  -4.450  20.071  1.00 97.46  ? 238 THR A CB  1 
ATOM   1480 O OG1 . THR A 1 218 ? -9.331  -3.040  19.822  1.00 88.07  ? 238 THR A OG1 1 
ATOM   1481 C CG2 . THR A 1 218 ? -10.487 -5.138  19.488  1.00 82.53  ? 238 THR A CG2 1 
ATOM   1482 N N   . GLY A 1 219 ? -11.084 -5.467  22.893  1.00 73.32  ? 239 GLY A N   1 
ATOM   1483 C CA  . GLY A 1 219 ? -12.329 -5.301  23.613  1.00 68.91  ? 239 GLY A CA  1 
ATOM   1484 C C   . GLY A 1 219 ? -13.575 -5.246  22.760  1.00 77.57  ? 239 GLY A C   1 
ATOM   1485 O O   . GLY A 1 219 ? -14.654 -4.958  23.290  1.00 105.29 ? 239 GLY A O   1 
ATOM   1486 N N   . ASP A 1 220 ? -13.469 -5.512  21.463  1.00 80.39  ? 240 ASP A N   1 
ATOM   1487 C CA  . ASP A 1 220 ? -14.610 -5.467  20.560  1.00 97.17  ? 240 ASP A CA  1 
ATOM   1488 C C   . ASP A 1 220 ? -15.062 -6.883  20.234  1.00 89.73  ? 240 ASP A C   1 
ATOM   1489 O O   . ASP A 1 220 ? -14.248 -7.725  19.841  1.00 96.18  ? 240 ASP A O   1 
ATOM   1490 C CB  . ASP A 1 220 ? -14.255 -4.711  19.279  1.00 73.06  ? 240 ASP A CB  1 
ATOM   1491 C CG  . ASP A 1 220 ? -13.767 -3.307  19.556  1.00 72.11  ? 240 ASP A CG  1 
ATOM   1492 O OD1 . ASP A 1 220 ? -14.438 -2.585  20.323  1.00 126.79 ? 240 ASP A OD1 1 
ATOM   1493 O OD2 . ASP A 1 220 ? -12.704 -2.928  19.025  1.00 51.70  ? 240 ASP A OD2 1 
ATOM   1494 N N   . SER A 1 221 ? -16.357 -7.142  20.407  1.00 99.67  ? 241 SER A N   1 
ATOM   1495 C CA  . SER A 1 221 ? -16.901 -8.452  20.078  1.00 113.34 ? 241 SER A CA  1 
ATOM   1496 C C   . SER A 1 221 ? -16.736 -8.725  18.590  1.00 104.47 ? 241 SER A C   1 
ATOM   1497 O O   . SER A 1 221 ? -17.066 -7.881  17.751  1.00 77.94  ? 241 SER A O   1 
ATOM   1498 C CB  . SER A 1 221 ? -18.375 -8.532  20.470  1.00 126.10 ? 241 SER A CB  1 
ATOM   1499 O OG  . SER A 1 221 ? -18.923 -9.782  20.092  1.00 113.22 ? 241 SER A OG  1 
ATOM   1500 N N   . PHE A 1 222 ? -16.221 -9.912  18.264  1.00 120.01 ? 242 PHE A N   1 
ATOM   1501 C CA  . PHE A 1 222 ? -15.895 -10.201 16.873  1.00 92.43  ? 242 PHE A CA  1 
ATOM   1502 C C   . PHE A 1 222 ? -17.152 -10.324 16.021  1.00 92.53  ? 242 PHE A C   1 
ATOM   1503 O O   . PHE A 1 222 ? -17.180 -9.840  14.886  1.00 81.96  ? 242 PHE A O   1 
ATOM   1504 C CB  . PHE A 1 222 ? -15.055 -11.476 16.771  1.00 84.38  ? 242 PHE A CB  1 
ATOM   1505 C CG  . PHE A 1 222 ? -14.574 -11.773 15.374  1.00 82.42  ? 242 PHE A CG  1 
ATOM   1506 C CD1 . PHE A 1 222 ? -15.418 -12.326 14.425  1.00 65.51  ? 242 PHE A CD1 1 
ATOM   1507 C CD2 . PHE A 1 222 ? -13.271 -11.488 15.012  1.00 90.90  ? 242 PHE A CD2 1 
ATOM   1508 C CE1 . PHE A 1 222 ? -14.971 -12.580 13.150  1.00 61.05  ? 242 PHE A CE1 1 
ATOM   1509 C CE2 . PHE A 1 222 ? -12.817 -11.743 13.737  1.00 78.81  ? 242 PHE A CE2 1 
ATOM   1510 C CZ  . PHE A 1 222 ? -13.666 -12.287 12.807  1.00 67.61  ? 242 PHE A CZ  1 
ATOM   1511 N N   . SER A 1 223 ? -18.192 -10.980 16.541  1.00 92.77  ? 243 SER A N   1 
ATOM   1512 C CA  . SER A 1 223 ? -19.376 -11.256 15.728  1.00 77.25  ? 243 SER A CA  1 
ATOM   1513 C C   . SER A 1 223 ? -20.020 -9.966  15.230  1.00 91.53  ? 243 SER A C   1 
ATOM   1514 O O   . SER A 1 223 ? -20.355 -9.842  14.045  1.00 93.00  ? 243 SER A O   1 
ATOM   1515 C CB  . SER A 1 223 ? -20.380 -12.088 16.527  1.00 75.63  ? 243 SER A CB  1 
ATOM   1516 O OG  . SER A 1 223 ? -19.835 -13.347 16.884  1.00 123.68 ? 243 SER A OG  1 
ATOM   1517 N N   . ASP A 1 224 ? -20.184 -8.987  16.124  1.00 91.59  ? 244 ASP A N   1 
ATOM   1518 C CA  . ASP A 1 224 ? -20.823 -7.728  15.754  1.00 99.24  ? 244 ASP A CA  1 
ATOM   1519 C C   . ASP A 1 224 ? -20.076 -7.046  14.616  1.00 82.64  ? 244 ASP A C   1 
ATOM   1520 O O   . ASP A 1 224 ? -20.685 -6.591  13.641  1.00 87.63  ? 244 ASP A O   1 
ATOM   1521 C CB  . ASP A 1 224 ? -20.899 -6.809  16.971  1.00 99.55  ? 244 ASP A CB  1 
ATOM   1522 C CG  . ASP A 1 224 ? -21.451 -7.510  18.188  1.00 112.13 ? 244 ASP A CG  1 
ATOM   1523 O OD1 . ASP A 1 224 ? -21.796 -8.705  18.072  1.00 96.34  ? 244 ASP A OD1 1 
ATOM   1524 O OD2 . ASP A 1 224 ? -21.535 -6.873  19.260  1.00 148.79 ? 244 ASP A OD2 1 
ATOM   1525 N N   . VAL A 1 225 ? -18.749 -6.965  14.726  1.00 61.71  ? 245 VAL A N   1 
ATOM   1526 C CA  . VAL A 1 225 ? -17.952 -6.364  13.662  1.00 82.53  ? 245 VAL A CA  1 
ATOM   1527 C C   . VAL A 1 225 ? -18.058 -7.193  12.388  1.00 86.62  ? 245 VAL A C   1 
ATOM   1528 O O   . VAL A 1 225 ? -18.096 -6.653  11.277  1.00 80.18  ? 245 VAL A O   1 
ATOM   1529 C CB  . VAL A 1 225 ? -16.488 -6.206  14.118  1.00 74.97  ? 245 VAL A CB  1 
ATOM   1530 C CG1 . VAL A 1 225 ? -15.620 -5.710  12.971  1.00 65.54  ? 245 VAL A CG1 1 
ATOM   1531 C CG2 . VAL A 1 225 ? -16.399 -5.267  15.312  1.00 69.35  ? 245 VAL A CG2 1 
ATOM   1532 N N   . ALA A 1 226 ? -18.137 -8.517  12.530  1.00 80.54  ? 246 ALA A N   1 
ATOM   1533 C CA  . ALA A 1 226 ? -18.164 -9.409  11.378  1.00 61.55  ? 246 ALA A CA  1 
ATOM   1534 C C   . ALA A 1 226 ? -19.475 -9.339  10.607  1.00 62.06  ? 246 ALA A C   1 
ATOM   1535 O O   . ALA A 1 226 ? -19.492 -9.669  9.416   1.00 88.06  ? 246 ALA A O   1 
ATOM   1536 C CB  . ALA A 1 226 ? -17.904 -10.849 11.823  1.00 74.07  ? 246 ALA A CB  1 
ATOM   1537 N N   . ILE A 1 227 ? -20.568 -8.922  11.250  1.00 85.23  ? 247 ILE A N   1 
ATOM   1538 C CA  . ILE A 1 227 ? -21.851 -8.852  10.552  1.00 84.70  ? 247 ILE A CA  1 
ATOM   1539 C C   . ILE A 1 227 ? -21.795 -7.827  9.424   1.00 70.06  ? 247 ILE A C   1 
ATOM   1540 O O   . ILE A 1 227 ? -22.111 -8.133  8.268   1.00 62.44  ? 247 ILE A O   1 
ATOM   1541 C CB  . ILE A 1 227 ? -22.989 -8.540  11.540  1.00 58.75  ? 247 ILE A CB  1 
ATOM   1542 C CG1 . ILE A 1 227 ? -23.148 -9.683  12.541  1.00 76.99  ? 247 ILE A CG1 1 
ATOM   1543 C CG2 . ILE A 1 227 ? -24.297 -8.296  10.794  1.00 66.40  ? 247 ILE A CG2 1 
ATOM   1544 C CD1 . ILE A 1 227 ? -24.086 -9.370  13.681  1.00 146.09 ? 247 ILE A CD1 1 
ATOM   1545 N N   . GLN A 1 228 ? -21.392 -6.597  9.741   1.00 72.58  ? 248 GLN A N   1 
ATOM   1546 C CA  . GLN A 1 228 ? -21.389 -5.512  8.770   1.00 57.72  ? 248 GLN A CA  1 
ATOM   1547 C C   . GLN A 1 228 ? -19.992 -5.093  8.334   1.00 64.86  ? 248 GLN A C   1 
ATOM   1548 O O   . GLN A 1 228 ? -19.865 -4.180  7.511   1.00 66.84  ? 248 GLN A O   1 
ATOM   1549 C CB  . GLN A 1 228 ? -22.134 -4.296  9.332   1.00 67.59  ? 248 GLN A CB  1 
ATOM   1550 C CG  . GLN A 1 228 ? -23.631 -4.498  9.467   1.00 104.05 ? 248 GLN A CG  1 
ATOM   1551 C CD  . GLN A 1 228 ? -24.389 -3.188  9.503   1.00 95.06  ? 248 GLN A CD  1 
ATOM   1552 O OE1 . GLN A 1 228 ? -23.886 -2.180  9.997   1.00 84.58  ? 248 GLN A OE1 1 
ATOM   1553 N NE2 . GLN A 1 228 ? -25.607 -3.195  8.975   1.00 75.63  ? 248 GLN A NE2 1 
ATOM   1554 N N   . GLY A 1 229 ? -18.948 -5.723  8.856   1.00 73.14  ? 249 GLY A N   1 
ATOM   1555 C CA  . GLY A 1 229 ? -17.594 -5.400  8.464   1.00 60.08  ? 249 GLY A CA  1 
ATOM   1556 C C   . GLY A 1 229 ? -16.980 -4.305  9.322   1.00 59.71  ? 249 GLY A C   1 
ATOM   1557 O O   . GLY A 1 229 ? -17.667 -3.492  9.940   1.00 66.50  ? 249 GLY A O   1 
ATOM   1558 N N   . GLY A 1 230 ? -15.651 -4.300  9.354   1.00 70.42  ? 250 GLY A N   1 
ATOM   1559 C CA  . GLY A 1 230 ? -14.913 -3.307  10.112  1.00 66.58  ? 250 GLY A CA  1 
ATOM   1560 C C   . GLY A 1 230 ? -13.465 -3.288  9.674   1.00 81.68  ? 250 GLY A C   1 
ATOM   1561 O O   . GLY A 1 230 ? -13.045 -4.052  8.803   1.00 71.82  ? 250 GLY A O   1 
ATOM   1562 N N   . ILE A 1 231 ? -12.699 -2.392  10.291  1.00 71.02  ? 251 ILE A N   1 
ATOM   1563 C CA  . ILE A 1 231 ? -11.276 -2.239  10.011  1.00 59.91  ? 251 ILE A CA  1 
ATOM   1564 C C   . ILE A 1 231 ? -10.515 -2.411  11.317  1.00 51.93  ? 251 ILE A C   1 
ATOM   1565 O O   . ILE A 1 231 ? -10.701 -1.629  12.257  1.00 76.24  ? 251 ILE A O   1 
ATOM   1566 C CB  . ILE A 1 231 ? -10.956 -0.880  9.370   1.00 56.43  ? 251 ILE A CB  1 
ATOM   1567 C CG1 . ILE A 1 231 ? -11.725 -0.709  8.061   1.00 72.70  ? 251 ILE A CG1 1 
ATOM   1568 C CG2 . ILE A 1 231 ? -9.460  -0.743  9.135   1.00 42.57  ? 251 ILE A CG2 1 
ATOM   1569 C CD1 . ILE A 1 231 ? -11.462 0.610   7.377   1.00 60.36  ? 251 ILE A CD1 1 
ATOM   1570 N N   . MET A 1 232 ? -9.666  -3.431  11.375  1.00 76.26  ? 252 MET A N   1 
ATOM   1571 C CA  . MET A 1 232 ? -8.824  -3.692  12.530  1.00 70.15  ? 252 MET A CA  1 
ATOM   1572 C C   . MET A 1 232 ? -7.380  -3.346  12.194  1.00 74.44  ? 252 MET A C   1 
ATOM   1573 O O   . MET A 1 232 ? -6.981  -3.312  11.027  1.00 106.21 ? 252 MET A O   1 
ATOM   1574 C CB  . MET A 1 232 ? -8.936  -5.156  12.972  1.00 84.39  ? 252 MET A CB  1 
ATOM   1575 C CG  . MET A 1 232 ? -9.776  -5.365  14.229  1.00 69.02  ? 252 MET A CG  1 
ATOM   1576 S SD  . MET A 1 232 ? -9.183  -4.598  15.752  1.00 93.27  ? 252 MET A SD  1 
ATOM   1577 C CE  . MET A 1 232 ? -7.425  -4.913  15.654  1.00 75.60  ? 252 MET A CE  1 
ATOM   1578 N N   . GLY A 1 233 ? -6.600  -3.078  13.236  1.00 66.80  ? 253 GLY A N   1 
ATOM   1579 C CA  . GLY A 1 233 ? -5.219  -2.678  13.061  1.00 82.46  ? 253 GLY A CA  1 
ATOM   1580 C C   . GLY A 1 233 ? -4.247  -3.350  14.006  1.00 86.76  ? 253 GLY A C   1 
ATOM   1581 O O   . GLY A 1 233 ? -4.446  -3.360  15.227  1.00 110.66 ? 253 GLY A O   1 
ATOM   1582 N N   . ILE A 1 234 ? -3.181  -3.906  13.436  1.00 73.71  ? 254 ILE A N   1 
ATOM   1583 C CA  . ILE A 1 234 ? -2.144  -4.613  14.178  1.00 57.14  ? 254 ILE A CA  1 
ATOM   1584 C C   . ILE A 1 234 ? -0.899  -3.736  14.193  1.00 79.62  ? 254 ILE A C   1 
ATOM   1585 O O   . ILE A 1 234 ? -0.376  -3.370  13.133  1.00 86.07  ? 254 ILE A O   1 
ATOM   1586 C CB  . ILE A 1 234 ? -1.844  -5.985  13.558  1.00 57.15  ? 254 ILE A CB  1 
ATOM   1587 C CG1 . ILE A 1 234 ? -3.035  -6.926  13.752  1.00 73.83  ? 254 ILE A CG1 1 
ATOM   1588 C CG2 . ILE A 1 234 ? -0.585  -6.581  14.167  1.00 81.74  ? 254 ILE A CG2 1 
ATOM   1589 C CD1 . ILE A 1 234 ? -2.883  -8.253  13.047  1.00 67.13  ? 254 ILE A CD1 1 
ATOM   1590 N N   . GLU A 1 235 ? -0.427  -3.402  15.389  1.00 72.89  ? 255 GLU A N   1 
ATOM   1591 C CA  . GLU A 1 235 ? 0.734   -2.543  15.573  1.00 73.79  ? 255 GLU A CA  1 
ATOM   1592 C C   . GLU A 1 235 ? 1.937   -3.379  15.986  1.00 81.92  ? 255 GLU A C   1 
ATOM   1593 O O   . GLU A 1 235 ? 1.855   -4.179  16.927  1.00 81.14  ? 255 GLU A O   1 
ATOM   1594 C CB  . GLU A 1 235 ? 0.463   -1.473  16.630  1.00 69.55  ? 255 GLU A CB  1 
ATOM   1595 C CG  . GLU A 1 235 ? -0.670  -0.520  16.303  1.00 100.48 ? 255 GLU A CG  1 
ATOM   1596 C CD  . GLU A 1 235 ? -1.092  0.302   17.506  1.00 116.87 ? 255 GLU A CD  1 
ATOM   1597 O OE1 . GLU A 1 235 ? -0.956  -0.196  18.644  1.00 138.54 ? 255 GLU A OE1 1 
ATOM   1598 O OE2 . GLU A 1 235 ? -1.558  1.445   17.315  1.00 93.01  ? 255 GLU A OE2 1 
ATOM   1599 N N   . ILE A 1 236 ? 3.051   -3.179  15.286  1.00 75.89  ? 256 ILE A N   1 
ATOM   1600 C CA  . ILE A 1 236 ? 4.321   -3.836  15.575  1.00 84.73  ? 256 ILE A CA  1 
ATOM   1601 C C   . ILE A 1 236 ? 5.323   -2.739  15.909  1.00 106.16 ? 256 ILE A C   1 
ATOM   1602 O O   . ILE A 1 236 ? 5.599   -1.872  15.068  1.00 103.34 ? 256 ILE A O   1 
ATOM   1603 C CB  . ILE A 1 236 ? 4.808   -4.678  14.385  1.00 69.63  ? 256 ILE A CB  1 
ATOM   1604 C CG1 . ILE A 1 236 ? 4.086   -6.024  14.341  1.00 80.00  ? 256 ILE A CG1 1 
ATOM   1605 C CG2 . ILE A 1 236 ? 6.298   -4.917  14.484  1.00 95.51  ? 256 ILE A CG2 1 
ATOM   1606 C CD1 . ILE A 1 236 ? 4.629   -6.972  13.288  1.00 85.18  ? 256 ILE A CD1 1 
ATOM   1607 N N   . TYR A 1 237 ? 5.857   -2.762  17.127  1.00 101.21 ? 257 TYR A N   1 
ATOM   1608 C CA  . TYR A 1 237 ? 6.776   -1.727  17.588  1.00 94.68  ? 257 TYR A CA  1 
ATOM   1609 C C   . TYR A 1 237 ? 8.185   -2.301  17.630  1.00 107.93 ? 257 TYR A C   1 
ATOM   1610 O O   . TYR A 1 237 ? 8.390   -3.418  18.112  1.00 106.91 ? 257 TYR A O   1 
ATOM   1611 C CB  . TYR A 1 237 ? 6.377   -1.209  18.976  1.00 85.05  ? 257 TYR A CB  1 
ATOM   1612 C CG  . TYR A 1 237 ? 7.197   -0.029  19.479  1.00 101.25 ? 257 TYR A CG  1 
ATOM   1613 C CD1 . TYR A 1 237 ? 7.985   0.723   18.613  1.00 109.25 ? 257 TYR A CD1 1 
ATOM   1614 C CD2 . TYR A 1 237 ? 7.187   0.328   20.820  1.00 92.01  ? 257 TYR A CD2 1 
ATOM   1615 C CE1 . TYR A 1 237 ? 8.732   1.791   19.063  1.00 108.66 ? 257 TYR A CE1 1 
ATOM   1616 C CE2 . TYR A 1 237 ? 7.934   1.400   21.281  1.00 104.80 ? 257 TYR A CE2 1 
ATOM   1617 C CZ  . TYR A 1 237 ? 8.704   2.127   20.396  1.00 106.10 ? 257 TYR A CZ  1 
ATOM   1618 O OH  . TYR A 1 237 ? 9.450   3.193   20.841  1.00 101.99 ? 257 TYR A OH  1 
ATOM   1619 N N   . TRP A 1 238 ? 9.154   -1.543  17.126  1.00 90.28  ? 258 TRP A N   1 
ATOM   1620 C CA  . TRP A 1 238 ? 10.564  -1.894  17.244  1.00 108.55 ? 258 TRP A CA  1 
ATOM   1621 C C   . TRP A 1 238 ? 11.284  -0.774  17.984  1.00 109.23 ? 258 TRP A C   1 
ATOM   1622 O O   . TRP A 1 238 ? 11.477  0.314   17.434  1.00 100.56 ? 258 TRP A O   1 
ATOM   1623 C CB  . TRP A 1 238 ? 11.196  -2.129  15.875  1.00 122.63 ? 258 TRP A CB  1 
ATOM   1624 C CG  . TRP A 1 238 ? 10.616  -3.277  15.110  1.00 107.74 ? 258 TRP A CG  1 
ATOM   1625 C CD1 . TRP A 1 238 ? 9.593   -3.230  14.210  1.00 102.61 ? 258 TRP A CD1 1 
ATOM   1626 C CD2 . TRP A 1 238 ? 11.023  -4.647  15.184  1.00 89.73  ? 258 TRP A CD2 1 
ATOM   1627 N NE1 . TRP A 1 238 ? 9.347   -4.484  13.708  1.00 96.90  ? 258 TRP A NE1 1 
ATOM   1628 C CE2 . TRP A 1 238 ? 10.212  -5.373  14.290  1.00 82.69  ? 258 TRP A CE2 1 
ATOM   1629 C CE3 . TRP A 1 238 ? 12.006  -5.329  15.909  1.00 97.38  ? 258 TRP A CE3 1 
ATOM   1630 C CZ2 . TRP A 1 238 ? 10.346  -6.746  14.107  1.00 84.11  ? 258 TRP A CZ2 1 
ATOM   1631 C CZ3 . TRP A 1 238 ? 12.142  -6.689  15.720  1.00 115.53 ? 258 TRP A CZ3 1 
ATOM   1632 C CH2 . TRP A 1 238 ? 11.314  -7.385  14.830  1.00 113.98 ? 258 TRP A CH2 1 
ATOM   1633 N N   . ASP A 1 239 ? 11.675  -1.031  19.225  1.00 125.87 ? 259 ASP A N   1 
ATOM   1634 C CA  . ASP A 1 239 ? 12.570  -0.143  19.963  1.00 122.75 ? 259 ASP A CA  1 
ATOM   1635 C C   . ASP A 1 239 ? 13.925  -0.839  19.978  1.00 107.54 ? 259 ASP A C   1 
ATOM   1636 O O   . ASP A 1 239 ? 14.153  -1.758  20.770  1.00 115.37 ? 259 ASP A O   1 
ATOM   1637 C CB  . ASP A 1 239 ? 12.052  0.143   21.368  1.00 127.38 ? 259 ASP A CB  1 
ATOM   1638 C CG  . ASP A 1 239 ? 12.760  1.318   22.019  1.00 129.93 ? 259 ASP A CG  1 
ATOM   1639 O OD1 . ASP A 1 239 ? 13.748  1.818   21.439  1.00 130.67 ? 259 ASP A OD1 1 
ATOM   1640 O OD2 . ASP A 1 239 ? 12.322  1.748   23.106  1.00 132.42 ? 259 ASP A OD2 1 
ATOM   1641 N N   . CYS A 1 240 ? 14.815  -0.409  19.091  1.00 103.15 ? 260 CYS A N   1 
ATOM   1642 C CA  . CYS A 1 240 ? 16.043  -1.135  18.814  1.00 135.16 ? 260 CYS A CA  1 
ATOM   1643 C C   . CYS A 1 240 ? 17.261  -0.298  19.174  1.00 157.60 ? 260 CYS A C   1 
ATOM   1644 O O   . CYS A 1 240 ? 17.313  0.903   18.893  1.00 151.64 ? 260 CYS A O   1 
ATOM   1645 C CB  . CYS A 1 240 ? 16.098  -1.556  17.345  1.00 100.12 ? 260 CYS A CB  1 
ATOM   1646 S SG  . CYS A 1 240 ? 14.864  -2.812  16.944  1.00 128.67 ? 260 CYS A SG  1 
ATOM   1647 N N   . ASN A 1 241 ? 18.234  -0.954  19.802  1.00 149.37 ? 261 ASN A N   1 
ATOM   1648 C CA  . ASN A 1 241 ? 19.487  -0.346  20.223  1.00 142.08 ? 261 ASN A CA  1 
ATOM   1649 C C   . ASN A 1 241 ? 20.638  -1.091  19.560  1.00 154.44 ? 261 ASN A C   1 
ATOM   1650 O O   . ASN A 1 241 ? 20.738  -2.316  19.683  1.00 145.00 ? 261 ASN A O   1 
ATOM   1651 C CB  . ASN A 1 241 ? 19.623  -0.387  21.748  1.00 135.56 ? 261 ASN A CB  1 
ATOM   1652 C CG  . ASN A 1 241 ? 20.545  0.688   22.281  1.00 152.78 ? 261 ASN A CG  1 
ATOM   1653 O OD1 . ASN A 1 241 ? 21.535  1.041   21.643  1.00 159.21 ? 261 ASN A OD1 1 
ATOM   1654 N ND2 . ASN A 1 241 ? 20.221  1.219   23.455  1.00 142.87 ? 261 ASN A ND2 1 
ATOM   1655 N N   . LEU A 1 242 ? 21.501  -0.351  18.863  1.00 156.44 ? 262 LEU A N   1 
ATOM   1656 C CA  . LEU A 1 242 ? 22.572  -0.937  18.066  1.00 151.06 ? 262 LEU A CA  1 
ATOM   1657 C C   . LEU A 1 242 ? 23.895  -1.063  18.812  1.00 162.18 ? 262 LEU A C   1 
ATOM   1658 O O   . LEU A 1 242 ? 24.809  -1.721  18.304  1.00 155.01 ? 262 LEU A O   1 
ATOM   1659 C CB  . LEU A 1 242 ? 22.791  -0.111  16.792  1.00 146.08 ? 262 LEU A CB  1 
ATOM   1660 N N   . ASP A 1 243 ? 24.028  -0.449  19.986  1.00 171.51 ? 263 ASP A N   1 
ATOM   1661 C CA  . ASP A 1 243 ? 25.265  -0.563  20.750  1.00 166.34 ? 263 ASP A CA  1 
ATOM   1662 C C   . ASP A 1 243 ? 25.466  -1.994  21.238  1.00 163.37 ? 263 ASP A C   1 
ATOM   1663 O O   . ASP A 1 243 ? 24.528  -2.649  21.698  1.00 159.79 ? 263 ASP A O   1 
ATOM   1664 C CB  . ASP A 1 243 ? 25.256  0.400   21.939  1.00 174.29 ? 263 ASP A CB  1 
ATOM   1665 C CG  . ASP A 1 243 ? 25.394  1.856   21.522  1.00 157.75 ? 263 ASP A CG  1 
ATOM   1666 O OD1 . ASP A 1 243 ? 25.364  2.145   20.307  1.00 142.69 ? 263 ASP A OD1 1 
ATOM   1667 O OD2 . ASP A 1 243 ? 25.532  2.715   22.418  1.00 172.13 ? 263 ASP A OD2 1 
ATOM   1668 N N   . GLY A 1 244 ? 26.708  -2.475  21.142  1.00 150.77 ? 264 GLY A N   1 
ATOM   1669 C CA  . GLY A 1 244 ? 27.009  -3.857  21.479  1.00 131.10 ? 264 GLY A CA  1 
ATOM   1670 C C   . GLY A 1 244 ? 26.919  -4.176  22.956  1.00 129.51 ? 264 GLY A C   1 
ATOM   1671 O O   . GLY A 1 244 ? 26.787  -5.351  23.319  1.00 112.40 ? 264 GLY A O   1 
ATOM   1672 N N   . TRP A 1 245 ? 26.994  -3.160  23.815  1.00 171.84 ? 265 TRP A N   1 
ATOM   1673 C CA  . TRP A 1 245 ? 26.920  -3.342  25.258  1.00 173.98 ? 265 TRP A CA  1 
ATOM   1674 C C   . TRP A 1 245 ? 25.499  -3.241  25.797  1.00 157.14 ? 265 TRP A C   1 
ATOM   1675 O O   . TRP A 1 245 ? 25.269  -3.574  26.962  1.00 164.85 ? 265 TRP A O   1 
ATOM   1676 C CB  . TRP A 1 245 ? 27.808  -2.312  25.966  1.00 168.20 ? 265 TRP A CB  1 
ATOM   1677 C CG  . TRP A 1 245 ? 27.853  -0.968  25.291  1.00 173.54 ? 265 TRP A CG  1 
ATOM   1678 C CD1 . TRP A 1 245 ? 27.064  0.112   25.565  1.00 150.80 ? 265 TRP A CD1 1 
ATOM   1679 C CD2 . TRP A 1 245 ? 28.729  -0.567  24.231  1.00 169.64 ? 265 TRP A CD2 1 
ATOM   1680 N NE1 . TRP A 1 245 ? 27.399  1.163   24.744  1.00 137.40 ? 265 TRP A NE1 1 
ATOM   1681 C CE2 . TRP A 1 245 ? 28.418  0.771   23.915  1.00 149.57 ? 265 TRP A CE2 1 
ATOM   1682 C CE3 . TRP A 1 245 ? 29.746  -1.209  23.519  1.00 144.66 ? 265 TRP A CE3 1 
ATOM   1683 C CZ2 . TRP A 1 245 ? 29.088  1.478   22.918  1.00 121.53 ? 265 TRP A CZ2 1 
ATOM   1684 C CZ3 . TRP A 1 245 ? 30.410  -0.506  22.530  1.00 126.74 ? 265 TRP A CZ3 1 
ATOM   1685 C CH2 . TRP A 1 245 ? 30.079  0.823   22.238  1.00 128.35 ? 265 TRP A CH2 1 
ATOM   1686 N N   . PHE A 1 246 ? 24.551  -2.776  24.988  1.00 151.96 ? 266 PHE A N   1 
ATOM   1687 C CA  . PHE A 1 246 ? 23.143  -2.795  25.362  1.00 152.40 ? 266 PHE A CA  1 
ATOM   1688 C C   . PHE A 1 246 ? 22.282  -2.936  24.114  1.00 162.28 ? 266 PHE A C   1 
ATOM   1689 O O   . PHE A 1 246 ? 21.764  -1.943  23.596  1.00 162.72 ? 266 PHE A O   1 
ATOM   1690 C CB  . PHE A 1 246 ? 22.775  -1.532  26.149  1.00 118.31 ? 266 PHE A CB  1 
ATOM   1691 N N   . HIS A 1 247 ? 22.124  -4.165  23.628  1.00 155.85 ? 267 HIS A N   1 
ATOM   1692 C CA  . HIS A 1 247 ? 21.547  -4.424  22.315  1.00 153.51 ? 267 HIS A CA  1 
ATOM   1693 C C   . HIS A 1 247 ? 20.262  -5.231  22.462  1.00 155.24 ? 267 HIS A C   1 
ATOM   1694 O O   . HIS A 1 247 ? 20.268  -6.314  23.057  1.00 163.62 ? 267 HIS A O   1 
ATOM   1695 C CB  . HIS A 1 247 ? 22.554  -5.162  21.429  1.00 157.46 ? 267 HIS A CB  1 
ATOM   1696 C CG  . HIS A 1 247 ? 22.048  -5.481  20.055  1.00 165.16 ? 267 HIS A CG  1 
ATOM   1697 N ND1 . HIS A 1 247 ? 21.332  -6.623  19.768  1.00 157.88 ? 267 HIS A ND1 1 
ATOM   1698 C CD2 . HIS A 1 247 ? 22.180  -4.816  18.883  1.00 149.29 ? 267 HIS A CD2 1 
ATOM   1699 C CE1 . HIS A 1 247 ? 21.033  -6.641  18.481  1.00 151.89 ? 267 HIS A CE1 1 
ATOM   1700 N NE2 . HIS A 1 247 ? 21.536  -5.555  17.922  1.00 158.02 ? 267 HIS A NE2 1 
ATOM   1701 N N   . HIS A 1 248 ? 19.170  -4.711  21.907  1.00 149.37 ? 268 HIS A N   1 
ATOM   1702 C CA  . HIS A 1 248 ? 17.884  -5.406  21.924  1.00 114.22 ? 268 HIS A CA  1 
ATOM   1703 C C   . HIS A 1 248 ? 17.018  -4.816  20.825  1.00 135.41 ? 268 HIS A C   1 
ATOM   1704 O O   . HIS A 1 248 ? 16.783  -3.603  20.811  1.00 133.00 ? 268 HIS A O   1 
ATOM   1705 C CB  . HIS A 1 248 ? 17.200  -5.274  23.286  1.00 89.49  ? 268 HIS A CB  1 
ATOM   1706 N N   . CYS A 1 249 ? 16.540  -5.668  19.907  1.00 142.94 ? 269 CYS A N   1 
ATOM   1707 C CA  . CYS A 1 249 ? 15.785  -5.226  18.740  1.00 114.92 ? 269 CYS A CA  1 
ATOM   1708 C C   . CYS A 1 249 ? 14.632  -6.210  18.507  1.00 108.43 ? 269 CYS A C   1 
ATOM   1709 O O   . CYS A 1 249 ? 14.637  -7.009  17.574  1.00 100.47 ? 269 CYS A O   1 
ATOM   1710 C CB  . CYS A 1 249 ? 16.689  -5.123  17.508  1.00 105.99 ? 269 CYS A CB  1 
ATOM   1711 S SG  . CYS A 1 249 ? 15.955  -4.289  16.088  1.00 103.72 ? 269 CYS A SG  1 
ATOM   1712 N N   . ARG A 1 250 ? 13.620  -6.151  19.371  1.00 97.93  ? 270 ARG A N   1 
ATOM   1713 C CA  . ARG A 1 250 ? 12.498  -7.074  19.286  1.00 91.96  ? 270 ARG A CA  1 
ATOM   1714 C C   . ARG A 1 250 ? 11.182  -6.320  19.122  1.00 116.20 ? 270 ARG A C   1 
ATOM   1715 O O   . ARG A 1 250 ? 11.074  -5.160  19.531  1.00 131.81 ? 270 ARG A O   1 
ATOM   1716 C CB  . ARG A 1 250 ? 12.420  -7.968  20.533  1.00 92.82  ? 270 ARG A CB  1 
ATOM   1717 C CG  . ARG A 1 250 ? 13.604  -8.920  20.754  1.00 100.39 ? 270 ARG A CG  1 
ATOM   1718 C CD  . ARG A 1 250 ? 14.217  -9.524  19.475  1.00 126.68 ? 270 ARG A CD  1 
ATOM   1719 N NE  . ARG A 1 250 ? 13.245  -9.897  18.446  1.00 117.04 ? 270 ARG A NE  1 
ATOM   1720 C CZ  . ARG A 1 250 ? 12.532  -11.019 18.455  1.00 120.05 ? 270 ARG A CZ  1 
ATOM   1721 N NH1 . ARG A 1 250 ? 11.674  -11.268 17.474  1.00 105.83 ? 270 ARG A NH1 1 
ATOM   1722 N NH2 . ARG A 1 250 ? 12.676  -11.892 19.441  1.00 131.61 ? 270 ARG A NH2 1 
ATOM   1723 N N   . PRO A 1 251 ? 10.165  -6.948  18.532  1.00 109.43 ? 271 PRO A N   1 
ATOM   1724 C CA  . PRO A 1 251 ? 8.894   -6.255  18.318  1.00 92.98  ? 271 PRO A CA  1 
ATOM   1725 C C   . PRO A 1 251 ? 7.933   -6.409  19.483  1.00 95.99  ? 271 PRO A C   1 
ATOM   1726 O O   . PRO A 1 251 ? 7.990   -7.358  20.267  1.00 92.21  ? 271 PRO A O   1 
ATOM   1727 C CB  . PRO A 1 251 ? 8.345   -6.948  17.064  1.00 88.40  ? 271 PRO A CB  1 
ATOM   1728 C CG  . PRO A 1 251 ? 8.797   -8.357  17.231  1.00 88.59  ? 271 PRO A CG  1 
ATOM   1729 C CD  . PRO A 1 251 ? 10.146  -8.296  17.933  1.00 103.85 ? 271 PRO A CD  1 
ATOM   1730 N N   . LYS A 1 252 ? 7.032   -5.438  19.582  1.00 103.42 ? 272 LYS A N   1 
ATOM   1731 C CA  . LYS A 1 252 ? 5.969   -5.421  20.575  1.00 115.92 ? 272 LYS A CA  1 
ATOM   1732 C C   . LYS A 1 252 ? 4.648   -5.326  19.829  1.00 103.11 ? 272 LYS A C   1 
ATOM   1733 O O   . LYS A 1 252 ? 4.410   -4.356  19.099  1.00 68.58  ? 272 LYS A O   1 
ATOM   1734 C CB  . LYS A 1 252 ? 6.137   -4.252  21.547  1.00 80.59  ? 272 LYS A CB  1 
ATOM   1735 N N   . TYR A 1 253 ? 3.806   -6.340  19.997  1.00 88.91  ? 273 TYR A N   1 
ATOM   1736 C CA  . TYR A 1 253 ? 2.537   -6.423  19.293  1.00 87.28  ? 273 TYR A CA  1 
ATOM   1737 C C   . TYR A 1 253 ? 1.435   -5.799  20.135  1.00 77.41  ? 273 TYR A C   1 
ATOM   1738 O O   . TYR A 1 253 ? 1.260   -6.156  21.305  1.00 89.56  ? 273 TYR A O   1 
ATOM   1739 C CB  . TYR A 1 253 ? 2.190   -7.878  18.983  1.00 80.95  ? 273 TYR A CB  1 
ATOM   1740 C CG  . TYR A 1 253 ? 3.233   -8.606  18.172  1.00 83.91  ? 273 TYR A CG  1 
ATOM   1741 C CD1 . TYR A 1 253 ? 3.353   -8.400  16.806  1.00 71.65  ? 273 TYR A CD1 1 
ATOM   1742 C CD2 . TYR A 1 253 ? 4.112   -9.486  18.780  1.00 104.82 ? 273 TYR A CD2 1 
ATOM   1743 C CE1 . TYR A 1 253 ? 4.310   -9.069  16.068  1.00 45.94  ? 273 TYR A CE1 1 
ATOM   1744 C CE2 . TYR A 1 253 ? 5.070   -10.155 18.055  1.00 110.34 ? 273 TYR A CE2 1 
ATOM   1745 C CZ  . TYR A 1 253 ? 5.167   -9.943  16.700  1.00 66.71  ? 273 TYR A CZ  1 
ATOM   1746 O OH  . TYR A 1 253 ? 6.124   -10.609 15.976  1.00 73.30  ? 273 TYR A OH  1 
ATOM   1747 N N   . SER A 1 254 ? 0.700   -4.866  19.540  1.00 63.16  ? 274 SER A N   1 
ATOM   1748 C CA  . SER A 1 254 ? -0.500  -4.314  20.146  1.00 87.24  ? 274 SER A CA  1 
ATOM   1749 C C   . SER A 1 254 ? -1.603  -4.298  19.098  1.00 97.81  ? 274 SER A C   1 
ATOM   1750 O O   . SER A 1 254 ? -1.343  -4.405  17.899  1.00 100.64 ? 274 SER A O   1 
ATOM   1751 C CB  . SER A 1 254 ? -0.260  -2.905  20.708  1.00 86.75  ? 274 SER A CB  1 
ATOM   1752 O OG  . SER A 1 254 ? 0.194   -2.020  19.702  1.00 74.69  ? 274 SER A OG  1 
ATOM   1753 N N   . PHE A 1 255 ? -2.845  -4.181  19.557  1.00 70.34  ? 275 PHE A N   1 
ATOM   1754 C CA  . PHE A 1 255 ? -3.997  -4.249  18.668  1.00 92.32  ? 275 PHE A CA  1 
ATOM   1755 C C   . PHE A 1 255 ? -4.931  -3.081  18.940  1.00 105.33 ? 275 PHE A C   1 
ATOM   1756 O O   . PHE A 1 255 ? -5.232  -2.777  20.099  1.00 114.28 ? 275 PHE A O   1 
ATOM   1757 C CB  . PHE A 1 255 ? -4.733  -5.581  18.827  1.00 78.05  ? 275 PHE A CB  1 
ATOM   1758 C CG  . PHE A 1 255 ? -3.819  -6.770  18.849  1.00 65.17  ? 275 PHE A CG  1 
ATOM   1759 C CD1 . PHE A 1 255 ? -3.083  -7.108  17.726  1.00 81.07  ? 275 PHE A CD1 1 
ATOM   1760 C CD2 . PHE A 1 255 ? -3.686  -7.544  19.989  1.00 87.75  ? 275 PHE A CD2 1 
ATOM   1761 C CE1 . PHE A 1 255 ? -2.235  -8.196  17.736  1.00 87.16  ? 275 PHE A CE1 1 
ATOM   1762 C CE2 . PHE A 1 255 ? -2.840  -8.635  20.005  1.00 100.27 ? 275 PHE A CE2 1 
ATOM   1763 C CZ  . PHE A 1 255 ? -2.114  -8.961  18.876  1.00 82.29  ? 275 PHE A CZ  1 
ATOM   1764 N N   . ARG A 1 256 ? -5.386  -2.434  17.869  1.00 120.32 ? 276 ARG A N   1 
ATOM   1765 C CA  . ARG A 1 256 ? -6.236  -1.258  17.975  1.00 100.99 ? 276 ARG A CA  1 
ATOM   1766 C C   . ARG A 1 256 ? -7.283  -1.300  16.874  1.00 103.86 ? 276 ARG A C   1 
ATOM   1767 O O   . ARG A 1 256 ? -6.982  -1.698  15.746  1.00 112.83 ? 276 ARG A O   1 
ATOM   1768 C CB  . ARG A 1 256 ? -5.403  0.028   17.878  1.00 85.62  ? 276 ARG A CB  1 
ATOM   1769 C CG  . ARG A 1 256 ? -6.211  1.313   17.826  1.00 109.62 ? 276 ARG A CG  1 
ATOM   1770 C CD  . ARG A 1 256 ? -5.298  2.526   17.915  1.00 111.45 ? 276 ARG A CD  1 
ATOM   1771 N NE  . ARG A 1 256 ? -4.628  2.800   16.647  1.00 93.65  ? 276 ARG A NE  1 
ATOM   1772 C CZ  . ARG A 1 256 ? -5.097  3.619   15.711  1.00 122.52 ? 276 ARG A CZ  1 
ATOM   1773 N NH1 . ARG A 1 256 ? -6.245  4.256   15.895  1.00 101.70 ? 276 ARG A NH1 1 
ATOM   1774 N NH2 . ARG A 1 256 ? -4.414  3.803   14.589  1.00 95.33  ? 276 ARG A NH2 1 
ATOM   1775 N N   . ARG A 1 257 ? -8.511  -0.898  17.200  1.00 96.08  ? 277 ARG A N   1 
ATOM   1776 C CA  . ARG A 1 257 ? -9.587  -0.869  16.215  1.00 72.29  ? 277 ARG A CA  1 
ATOM   1777 C C   . ARG A 1 257 ? -9.580  0.491   15.528  1.00 90.83  ? 277 ARG A C   1 
ATOM   1778 O O   . ARG A 1 257 ? -9.911  1.512   16.142  1.00 130.52 ? 277 ARG A O   1 
ATOM   1779 C CB  . ARG A 1 257 ? -10.943 -1.154  16.853  1.00 58.27  ? 277 ARG A CB  1 
ATOM   1780 C CG  . ARG A 1 257 ? -12.102 -0.986  15.871  1.00 68.82  ? 277 ARG A CG  1 
ATOM   1781 C CD  . ARG A 1 257 ? -13.435 -1.360  16.492  1.00 100.97 ? 277 ARG A CD  1 
ATOM   1782 N NE  . ARG A 1 257 ? -14.545 -1.251  15.552  1.00 52.14  ? 277 ARG A NE  1 
ATOM   1783 C CZ  . ARG A 1 257 ? -15.767 -1.717  15.793  1.00 66.97  ? 277 ARG A CZ  1 
ATOM   1784 N NH1 . ARG A 1 257 ? -16.028 -2.327  16.941  1.00 76.65  ? 277 ARG A NH1 1 
ATOM   1785 N NH2 . ARG A 1 257 ? -16.724 -1.584  14.885  1.00 69.55  ? 277 ARG A NH2 1 
ATOM   1786 N N   . LEU A 1 258 ? -9.201  0.496   14.250  1.00 89.22  ? 278 LEU A N   1 
ATOM   1787 C CA  . LEU A 1 258 ? -9.134  1.705   13.436  1.00 90.87  ? 278 LEU A CA  1 
ATOM   1788 C C   . LEU A 1 258 ? -10.489 2.120   12.881  1.00 82.13  ? 278 LEU A C   1 
ATOM   1789 O O   . LEU A 1 258 ? -10.658 3.286   12.508  1.00 79.97  ? 278 LEU A O   1 
ATOM   1790 C CB  . LEU A 1 258 ? -8.141  1.493   12.289  1.00 62.83  ? 278 LEU A CB  1 
ATOM   1791 C CG  . LEU A 1 258 ? -6.642  1.550   12.609  1.00 84.28  ? 278 LEU A CG  1 
ATOM   1792 C CD1 . LEU A 1 258 ? -6.223  0.546   13.642  1.00 124.16 ? 278 LEU A CD1 1 
ATOM   1793 C CD2 . LEU A 1 258 ? -5.871  1.255   11.353  1.00 79.34  ? 278 LEU A CD2 1 
ATOM   1794 N N   . ASP A 1 259 ? -11.447 1.197   12.820  1.00 97.28  ? 279 ASP A N   1 
ATOM   1795 C CA  . ASP A 1 259 ? -12.780 1.519   12.330  1.00 79.22  ? 279 ASP A CA  1 
ATOM   1796 C C   . ASP A 1 259 ? -13.417 2.596   13.203  1.00 94.22  ? 279 ASP A C   1 
ATOM   1797 O O   . ASP A 1 259 ? -13.297 2.578   14.431  1.00 119.42 ? 279 ASP A O   1 
ATOM   1798 C CB  . ASP A 1 259 ? -13.637 0.249   12.311  1.00 66.95  ? 279 ASP A CB  1 
ATOM   1799 C CG  . ASP A 1 259 ? -15.129 0.534   12.373  1.00 107.82 ? 279 ASP A CG  1 
ATOM   1800 O OD1 . ASP A 1 259 ? -15.593 1.506   11.738  1.00 136.69 ? 279 ASP A OD1 1 
ATOM   1801 O OD2 . ASP A 1 259 ? -15.841 -0.218  13.070  1.00 83.67  ? 279 ASP A OD2 1 
ATOM   1802 N N   . ASP A 1 260 ? -14.103 3.542   12.555  1.00 96.13  ? 280 ASP A N   1 
ATOM   1803 C CA  . ASP A 1 260 ? -14.684 4.676   13.267  1.00 98.56  ? 280 ASP A CA  1 
ATOM   1804 C C   . ASP A 1 260 ? -15.936 4.297   14.047  1.00 93.97  ? 280 ASP A C   1 
ATOM   1805 O O   . ASP A 1 260 ? -16.242 4.936   15.061  1.00 99.23  ? 280 ASP A O   1 
ATOM   1806 C CB  . ASP A 1 260 ? -15.011 5.804   12.285  1.00 109.70 ? 280 ASP A CB  1 
ATOM   1807 C CG  . ASP A 1 260 ? -15.626 5.294   10.994  1.00 129.59 ? 280 ASP A CG  1 
ATOM   1808 O OD1 . ASP A 1 260 ? -15.089 4.325   10.416  1.00 109.37 ? 280 ASP A OD1 1 
ATOM   1809 O OD2 . ASP A 1 260 ? -16.651 5.860   10.560  1.00 126.92 ? 280 ASP A OD2 1 
ATOM   1810 N N   . LYS A 1 261 ? -16.667 3.278   13.591  1.00 95.01  ? 281 LYS A N   1 
ATOM   1811 C CA  . LYS A 1 261 ? -17.922 2.855   14.218  1.00 96.61  ? 281 LYS A CA  1 
ATOM   1812 C C   . LYS A 1 261 ? -18.911 4.019   14.306  1.00 108.63 ? 281 LYS A C   1 
ATOM   1813 O O   . LYS A 1 261 ? -19.512 4.280   15.350  1.00 115.45 ? 281 LYS A O   1 
ATOM   1814 C CB  . LYS A 1 261 ? -17.669 2.237   15.595  1.00 48.55  ? 281 LYS A CB  1 
ATOM   1815 N N   . THR A 1 262 ? -19.076 4.723   13.182  1.00 113.67 ? 282 THR A N   1 
ATOM   1816 C CA  . THR A 1 262 ? -19.970 5.877   13.135  1.00 124.99 ? 282 THR A CA  1 
ATOM   1817 C C   . THR A 1 262 ? -21.430 5.481   13.323  1.00 129.88 ? 282 THR A C   1 
ATOM   1818 O O   . THR A 1 262 ? -22.199 6.237   13.928  1.00 155.54 ? 282 THR A O   1 
ATOM   1819 C CB  . THR A 1 262 ? -19.796 6.621   11.811  1.00 87.86  ? 282 THR A CB  1 
ATOM   1820 N N   . THR A 1 263 ? -21.827 4.316   12.805  1.00 118.92 ? 283 THR A N   1 
ATOM   1821 C CA  . THR A 1 263 ? -23.200 3.814   12.922  1.00 134.83 ? 283 THR A CA  1 
ATOM   1822 C C   . THR A 1 263 ? -24.216 4.813   12.368  1.00 120.94 ? 283 THR A C   1 
ATOM   1823 O O   . THR A 1 263 ? -25.315 4.970   12.903  1.00 103.75 ? 283 THR A O   1 
ATOM   1824 C CB  . THR A 1 263 ? -23.539 3.448   14.369  1.00 82.00  ? 283 THR A CB  1 
ATOM   1825 N N   . SER A 1 264 ? -23.848 5.490   11.282  1.00 109.57 ? 284 SER A N   1 
ATOM   1826 C CA  . SER A 1 264 ? -24.718 6.449   10.613  1.00 112.93 ? 284 SER A CA  1 
ATOM   1827 C C   . SER A 1 264 ? -24.752 6.120   9.129   1.00 98.91  ? 284 SER A C   1 
ATOM   1828 O O   . SER A 1 264 ? -23.699 5.935   8.511   1.00 104.14 ? 284 SER A O   1 
ATOM   1829 C CB  . SER A 1 264 ? -24.235 7.887   10.830  1.00 98.27  ? 284 SER A CB  1 
ATOM   1830 O OG  . SER A 1 264 ? -22.819 7.953   10.849  1.00 94.06  ? 284 SER A OG  1 
ATOM   1831 N N   . GLU A 1 265 ? -25.961 6.054   8.561   1.00 94.93  ? 285 GLU A N   1 
ATOM   1832 C CA  . GLU A 1 265 ? -26.109 5.651   7.165   1.00 86.56  ? 285 GLU A CA  1 
ATOM   1833 C C   . GLU A 1 265 ? -25.360 6.582   6.220   1.00 87.99  ? 285 GLU A C   1 
ATOM   1834 O O   . GLU A 1 265 ? -24.911 6.150   5.152   1.00 105.23 ? 285 GLU A O   1 
ATOM   1835 C CB  . GLU A 1 265 ? -27.590 5.598   6.788   1.00 76.72  ? 285 GLU A CB  1 
ATOM   1836 N N   . SER A 1 266 ? -25.211 7.855   6.591   1.00 80.12  ? 286 SER A N   1 
ATOM   1837 C CA  . SER A 1 266 ? -24.528 8.802   5.716   1.00 94.60  ? 286 SER A CA  1 
ATOM   1838 C C   . SER A 1 266 ? -23.020 8.589   5.717   1.00 83.45  ? 286 SER A C   1 
ATOM   1839 O O   . SER A 1 266 ? -22.359 8.850   4.705   1.00 82.94  ? 286 SER A O   1 
ATOM   1840 C CB  . SER A 1 266 ? -24.861 10.234  6.133   1.00 123.60 ? 286 SER A CB  1 
ATOM   1841 O OG  . SER A 1 266 ? -24.000 11.161  5.495   1.00 117.67 ? 286 SER A OG  1 
ATOM   1842 N N   . LEU A 1 267 ? -22.460 8.118   6.829   1.00 87.41  ? 287 LEU A N   1 
ATOM   1843 C CA  . LEU A 1 267 ? -21.020 7.945   6.965   1.00 86.91  ? 287 LEU A CA  1 
ATOM   1844 C C   . LEU A 1 267 ? -20.528 6.603   6.437   1.00 97.51  ? 287 LEU A C   1 
ATOM   1845 O O   . LEU A 1 267 ? -19.339 6.299   6.580   1.00 82.94  ? 287 LEU A O   1 
ATOM   1846 C CB  . LEU A 1 267 ? -20.607 8.106   8.430   1.00 68.95  ? 287 LEU A CB  1 
ATOM   1847 N N   . TYR A 1 268 ? -21.409 5.804   5.824   1.00 99.13  ? 288 TYR A N   1 
ATOM   1848 C CA  . TYR A 1 268 ? -21.080 4.479   5.308   1.00 92.26  ? 288 TYR A CA  1 
ATOM   1849 C C   . TYR A 1 268 ? -20.419 3.646   6.399   1.00 89.71  ? 288 TYR A C   1 
ATOM   1850 O O   . TYR A 1 268 ? -19.204 3.412   6.356   1.00 90.69  ? 288 TYR A O   1 
ATOM   1851 C CB  . TYR A 1 268 ? -20.173 4.582   4.080   1.00 80.83  ? 288 TYR A CB  1 
ATOM   1852 C CG  . TYR A 1 268 ? -20.798 5.318   2.915   1.00 84.53  ? 288 TYR A CG  1 
ATOM   1853 C CD1 . TYR A 1 268 ? -21.879 4.783   2.226   1.00 82.64  ? 288 TYR A CD1 1 
ATOM   1854 C CD2 . TYR A 1 268 ? -20.308 6.549   2.507   1.00 110.23 ? 288 TYR A CD2 1 
ATOM   1855 C CE1 . TYR A 1 268 ? -22.450 5.456   1.161   1.00 104.65 ? 288 TYR A CE1 1 
ATOM   1856 C CE2 . TYR A 1 268 ? -20.872 7.229   1.446   1.00 130.14 ? 288 TYR A CE2 1 
ATOM   1857 C CZ  . TYR A 1 268 ? -21.942 6.679   0.776   1.00 127.46 ? 288 TYR A CZ  1 
ATOM   1858 O OH  . TYR A 1 268 ? -22.504 7.356   -0.281  1.00 149.41 ? 288 TYR A OH  1 
ATOM   1859 N N   . PRO A 1 269 ? -21.181 3.179   7.385   1.00 82.79  ? 289 PRO A N   1 
ATOM   1860 C CA  . PRO A 1 269 ? -20.571 2.491   8.525   1.00 82.84  ? 289 PRO A CA  1 
ATOM   1861 C C   . PRO A 1 269 ? -20.114 1.090   8.156   1.00 94.30  ? 289 PRO A C   1 
ATOM   1862 O O   . PRO A 1 269 ? -20.652 0.451   7.250   1.00 84.30  ? 289 PRO A O   1 
ATOM   1863 C CB  . PRO A 1 269 ? -21.705 2.453   9.552   1.00 95.00  ? 289 PRO A CB  1 
ATOM   1864 C CG  . PRO A 1 269 ? -22.931 2.331   8.698   1.00 85.90  ? 289 PRO A CG  1 
ATOM   1865 C CD  . PRO A 1 269 ? -22.652 3.152   7.453   1.00 104.27 ? 289 PRO A CD  1 
ATOM   1866 N N   . GLY A 1 270 ? -19.110 0.614   8.882   1.00 93.65  ? 290 GLY A N   1 
ATOM   1867 C CA  . GLY A 1 270 ? -18.531 -0.685  8.606   1.00 94.19  ? 290 GLY A CA  1 
ATOM   1868 C C   . GLY A 1 270 ? -17.652 -0.649  7.368   1.00 93.92  ? 290 GLY A C   1 
ATOM   1869 O O   . GLY A 1 270 ? -17.431 0.388   6.744   1.00 100.84 ? 290 GLY A O   1 
ATOM   1870 N N   . TYR A 1 271 ? -17.140 -1.824  7.012   1.00 64.58  ? 291 TYR A N   1 
ATOM   1871 C CA  . TYR A 1 271 ? -16.274 -1.982  5.851   1.00 79.89  ? 291 TYR A CA  1 
ATOM   1872 C C   . TYR A 1 271 ? -16.892 -3.015  4.921   1.00 58.29  ? 291 TYR A C   1 
ATOM   1873 O O   . TYR A 1 271 ? -17.069 -4.177  5.306   1.00 62.50  ? 291 TYR A O   1 
ATOM   1874 C CB  . TYR A 1 271 ? -14.861 -2.399  6.269   1.00 68.93  ? 291 TYR A CB  1 
ATOM   1875 C CG  . TYR A 1 271 ? -13.877 -2.471  5.122   1.00 72.60  ? 291 TYR A CG  1 
ATOM   1876 C CD1 . TYR A 1 271 ? -13.086 -1.378  4.796   1.00 90.79  ? 291 TYR A CD1 1 
ATOM   1877 C CD2 . TYR A 1 271 ? -13.730 -3.632  4.373   1.00 58.38  ? 291 TYR A CD2 1 
ATOM   1878 C CE1 . TYR A 1 271 ? -12.183 -1.434  3.750   1.00 96.31  ? 291 TYR A CE1 1 
ATOM   1879 C CE2 . TYR A 1 271 ? -12.830 -3.697  3.325   1.00 76.35  ? 291 TYR A CE2 1 
ATOM   1880 C CZ  . TYR A 1 271 ? -12.058 -2.596  3.019   1.00 83.57  ? 291 TYR A CZ  1 
ATOM   1881 O OH  . TYR A 1 271 ? -11.160 -2.658  1.978   1.00 90.64  ? 291 TYR A OH  1 
ATOM   1882 N N   . ASN A 1 272 ? -17.215 -2.591  3.701   1.00 66.54  ? 292 ASN A N   1 
ATOM   1883 C CA  . ASN A 1 272 ? -17.832 -3.459  2.710   1.00 74.67  ? 292 ASN A CA  1 
ATOM   1884 C C   . ASN A 1 272 ? -17.637 -2.837  1.336   1.00 69.49  ? 292 ASN A C   1 
ATOM   1885 O O   . ASN A 1 272 ? -17.547 -1.613  1.206   1.00 70.78  ? 292 ASN A O   1 
ATOM   1886 C CB  . ASN A 1 272 ? -19.320 -3.685  3.017   1.00 67.96  ? 292 ASN A CB  1 
ATOM   1887 C CG  . ASN A 1 272 ? -20.182 -2.465  2.727   1.00 90.71  ? 292 ASN A CG  1 
ATOM   1888 O OD1 . ASN A 1 272 ? -20.356 -2.063  1.576   1.00 78.18  ? 292 ASN A OD1 1 
ATOM   1889 N ND2 . ASN A 1 272 ? -20.728 -1.872  3.780   1.00 114.82 ? 292 ASN A ND2 1 
ATOM   1890 N N   . PHE A 1 273 ? -17.569 -3.686  0.312   1.00 55.16  ? 293 PHE A N   1 
ATOM   1891 C CA  . PHE A 1 273 ? -17.367 -3.198  -1.045  1.00 54.17  ? 293 PHE A CA  1 
ATOM   1892 C C   . PHE A 1 273 ? -18.192 -4.024  -2.022  1.00 61.18  ? 293 PHE A C   1 
ATOM   1893 O O   . PHE A 1 273 ? -18.546 -5.174  -1.756  1.00 81.12  ? 293 PHE A O   1 
ATOM   1894 C CB  . PHE A 1 273 ? -15.882 -3.216  -1.445  1.00 81.02  ? 293 PHE A CB  1 
ATOM   1895 C CG  . PHE A 1 273 ? -15.255 -4.581  -1.419  1.00 56.98  ? 293 PHE A CG  1 
ATOM   1896 C CD1 . PHE A 1 273 ? -14.643 -5.055  -0.271  1.00 48.67  ? 293 PHE A CD1 1 
ATOM   1897 C CD2 . PHE A 1 273 ? -15.253 -5.381  -2.551  1.00 63.98  ? 293 PHE A CD2 1 
ATOM   1898 C CE1 . PHE A 1 273 ? -14.056 -6.306  -0.246  1.00 57.74  ? 293 PHE A CE1 1 
ATOM   1899 C CE2 . PHE A 1 273 ? -14.669 -6.633  -2.532  1.00 61.11  ? 293 PHE A CE2 1 
ATOM   1900 C CZ  . PHE A 1 273 ? -14.069 -7.096  -1.379  1.00 64.42  ? 293 PHE A CZ  1 
ATOM   1901 N N   . ARG A 1 274 ? -18.485 -3.415  -3.169  1.00 51.81  ? 294 ARG A N   1 
ATOM   1902 C CA  . ARG A 1 274 ? -19.329 -4.023  -4.191  1.00 74.07  ? 294 ARG A CA  1 
ATOM   1903 C C   . ARG A 1 274 ? -18.455 -4.737  -5.217  1.00 67.51  ? 294 ARG A C   1 
ATOM   1904 O O   . ARG A 1 274 ? -17.678 -4.096  -5.933  1.00 67.91  ? 294 ARG A O   1 
ATOM   1905 C CB  . ARG A 1 274 ? -20.193 -2.953  -4.857  1.00 71.53  ? 294 ARG A CB  1 
ATOM   1906 C CG  . ARG A 1 274 ? -20.751 -1.930  -3.876  1.00 62.59  ? 294 ARG A CG  1 
ATOM   1907 C CD  . ARG A 1 274 ? -21.521 -0.818  -4.573  1.00 92.98  ? 294 ARG A CD  1 
ATOM   1908 N NE  . ARG A 1 274 ? -22.863 -1.211  -4.998  1.00 80.97  ? 294 ARG A NE  1 
ATOM   1909 C CZ  . ARG A 1 274 ? -23.208 -1.436  -6.262  1.00 92.10  ? 294 ARG A CZ  1 
ATOM   1910 N NH1 . ARG A 1 274 ? -22.309 -1.315  -7.229  1.00 78.76  ? 294 ARG A NH1 1 
ATOM   1911 N NH2 . ARG A 1 274 ? -24.451 -1.778  -6.562  1.00 94.16  ? 294 ARG A NH2 1 
ATOM   1912 N N   . TYR A 1 275 ? -18.583 -6.059  -5.285  1.00 65.57  ? 295 TYR A N   1 
ATOM   1913 C CA  . TYR A 1 275 ? -17.819 -6.879  -6.216  1.00 57.57  ? 295 TYR A CA  1 
ATOM   1914 C C   . TYR A 1 275 ? -18.668 -7.194  -7.442  1.00 59.42  ? 295 TYR A C   1 
ATOM   1915 O O   . TYR A 1 275 ? -19.859 -7.492  -7.325  1.00 82.86  ? 295 TYR A O   1 
ATOM   1916 C CB  . TYR A 1 275 ? -17.357 -8.174  -5.542  1.00 61.57  ? 295 TYR A CB  1 
ATOM   1917 C CG  . TYR A 1 275 ? -16.475 -9.048  -6.405  1.00 64.33  ? 295 TYR A CG  1 
ATOM   1918 C CD1 . TYR A 1 275 ? -15.093 -8.967  -6.314  1.00 79.20  ? 295 TYR A CD1 1 
ATOM   1919 C CD2 . TYR A 1 275 ? -17.020 -9.965  -7.296  1.00 89.37  ? 295 TYR A CD2 1 
ATOM   1920 C CE1 . TYR A 1 275 ? -14.281 -9.760  -7.092  1.00 85.53  ? 295 TYR A CE1 1 
ATOM   1921 C CE2 . TYR A 1 275 ? -16.212 -10.763 -8.082  1.00 101.87 ? 295 TYR A CE2 1 
ATOM   1922 C CZ  . TYR A 1 275 ? -14.842 -10.657 -7.973  1.00 88.51  ? 295 TYR A CZ  1 
ATOM   1923 O OH  . TYR A 1 275 ? -14.029 -11.451 -8.750  1.00 111.49 ? 295 TYR A OH  1 
ATOM   1924 N N   . ALA A 1 276 ? -18.047 -7.134  -8.619  1.00 48.34  ? 296 ALA A N   1 
ATOM   1925 C CA  . ALA A 1 276 ? -18.736 -7.353  -9.885  1.00 57.61  ? 296 ALA A CA  1 
ATOM   1926 C C   . ALA A 1 276 ? -18.071 -8.501  -10.632 1.00 62.91  ? 296 ALA A C   1 
ATOM   1927 O O   . ALA A 1 276 ? -16.871 -8.444  -10.919 1.00 81.78  ? 296 ALA A O   1 
ATOM   1928 C CB  . ALA A 1 276 ? -18.729 -6.084  -10.739 1.00 71.34  ? 296 ALA A CB  1 
ATOM   1929 N N   . LYS A 1 277 ? -18.850 -9.536  -10.948 1.00 49.56  ? 297 LYS A N   1 
ATOM   1930 C CA  . LYS A 1 277 ? -18.385 -10.660 -11.755 1.00 52.40  ? 297 LYS A CA  1 
ATOM   1931 C C   . LYS A 1 277 ? -19.176 -10.679 -13.054 1.00 75.73  ? 297 LYS A C   1 
ATOM   1932 O O   . LYS A 1 277 ? -20.406 -10.764 -13.031 1.00 55.95  ? 297 LYS A O   1 
ATOM   1933 C CB  . LYS A 1 277 ? -18.545 -11.984 -11.005 1.00 47.77  ? 297 LYS A CB  1 
ATOM   1934 N N   . TYR A 1 278 ? -18.479 -10.615 -14.182 1.00 67.36  ? 298 TYR A N   1 
ATOM   1935 C CA  . TYR A 1 278 ? -19.119 -10.435 -15.478 1.00 71.69  ? 298 TYR A CA  1 
ATOM   1936 C C   . TYR A 1 278 ? -19.169 -11.759 -16.229 1.00 70.50  ? 298 TYR A C   1 
ATOM   1937 O O   . TYR A 1 278 ? -18.171 -12.487 -16.277 1.00 73.14  ? 298 TYR A O   1 
ATOM   1938 C CB  . TYR A 1 278 ? -18.370 -9.386  -16.300 1.00 65.22  ? 298 TYR A CB  1 
ATOM   1939 C CG  . TYR A 1 278 ? -18.384 -8.014  -15.667 1.00 65.29  ? 298 TYR A CG  1 
ATOM   1940 C CD1 . TYR A 1 278 ? -17.427 -7.653  -14.726 1.00 46.30  ? 298 TYR A CD1 1 
ATOM   1941 C CD2 . TYR A 1 278 ? -19.367 -7.091  -15.988 1.00 85.11  ? 298 TYR A CD2 1 
ATOM   1942 C CE1 . TYR A 1 278 ? -17.438 -6.402  -14.138 1.00 49.58  ? 298 TYR A CE1 1 
ATOM   1943 C CE2 . TYR A 1 278 ? -19.389 -5.840  -15.404 1.00 76.28  ? 298 TYR A CE2 1 
ATOM   1944 C CZ  . TYR A 1 278 ? -18.423 -5.500  -14.481 1.00 56.71  ? 298 TYR A CZ  1 
ATOM   1945 O OH  . TYR A 1 278 ? -18.444 -4.253  -13.900 1.00 57.25  ? 298 TYR A OH  1 
ATOM   1946 N N   . TYR A 1 279 ? -20.327 -12.068 -16.813 1.00 83.69  ? 299 TYR A N   1 
ATOM   1947 C CA  . TYR A 1 279 ? -20.464 -13.266 -17.631 1.00 68.40  ? 299 TYR A CA  1 
ATOM   1948 C C   . TYR A 1 279 ? -21.476 -12.988 -18.734 1.00 95.88  ? 299 TYR A C   1 
ATOM   1949 O O   . TYR A 1 279 ? -22.191 -11.987 -18.708 1.00 123.69 ? 299 TYR A O   1 
ATOM   1950 C CB  . TYR A 1 279 ? -20.863 -14.488 -16.781 1.00 72.78  ? 299 TYR A CB  1 
ATOM   1951 C CG  . TYR A 1 279 ? -22.241 -14.428 -16.146 1.00 90.46  ? 299 TYR A CG  1 
ATOM   1952 C CD1 . TYR A 1 279 ? -22.390 -14.162 -14.792 1.00 66.42  ? 299 TYR A CD1 1 
ATOM   1953 C CD2 . TYR A 1 279 ? -23.386 -14.689 -16.890 1.00 107.73 ? 299 TYR A CD2 1 
ATOM   1954 C CE1 . TYR A 1 279 ? -23.643 -14.119 -14.208 1.00 73.54  ? 299 TYR A CE1 1 
ATOM   1955 C CE2 . TYR A 1 279 ? -24.640 -14.649 -16.312 1.00 106.54 ? 299 TYR A CE2 1 
ATOM   1956 C CZ  . TYR A 1 279 ? -24.763 -14.364 -14.971 1.00 86.69  ? 299 TYR A CZ  1 
ATOM   1957 O OH  . TYR A 1 279 ? -26.013 -14.326 -14.396 1.00 100.70 ? 299 TYR A OH  1 
ATOM   1958 N N   . LYS A 1 280 ? -21.524 -13.885 -19.716 1.00 83.61  ? 300 LYS A N   1 
ATOM   1959 C CA  . LYS A 1 280 ? -22.450 -13.778 -20.837 1.00 92.81  ? 300 LYS A CA  1 
ATOM   1960 C C   . LYS A 1 280 ? -23.343 -15.009 -20.868 1.00 85.92  ? 300 LYS A C   1 
ATOM   1961 O O   . LYS A 1 280 ? -22.847 -16.139 -20.812 1.00 104.40 ? 300 LYS A O   1 
ATOM   1962 C CB  . LYS A 1 280 ? -21.699 -13.633 -22.164 1.00 86.03  ? 300 LYS A CB  1 
ATOM   1963 N N   . GLU A 1 281 ? -24.654 -14.792 -20.959 1.00 86.48  ? 301 GLU A N   1 
ATOM   1964 C CA  . GLU A 1 281 ? -25.608 -15.894 -20.988 1.00 87.46  ? 301 GLU A CA  1 
ATOM   1965 C C   . GLU A 1 281 ? -26.660 -15.631 -22.052 1.00 94.99  ? 301 GLU A C   1 
ATOM   1966 O O   . GLU A 1 281 ? -27.227 -14.536 -22.108 1.00 99.45  ? 301 GLU A O   1 
ATOM   1967 C CB  . GLU A 1 281 ? -26.274 -16.092 -19.620 1.00 106.08 ? 301 GLU A CB  1 
ATOM   1968 C CG  . GLU A 1 281 ? -27.051 -17.394 -19.496 1.00 104.78 ? 301 GLU A CG  1 
ATOM   1969 C CD  . GLU A 1 281 ? -27.908 -17.445 -18.247 1.00 120.29 ? 301 GLU A CD  1 
ATOM   1970 O OE1 . GLU A 1 281 ? -28.203 -16.371 -17.682 1.00 127.09 ? 301 GLU A OE1 1 
ATOM   1971 O OE2 . GLU A 1 281 ? -28.287 -18.560 -17.830 1.00 144.13 ? 301 GLU A OE2 1 
ATOM   1972 N N   . ASN A 1 282 ? -26.915 -16.642 -22.887 1.00 99.54  ? 302 ASN A N   1 
ATOM   1973 C CA  . ASN A 1 282 ? -27.882 -16.545 -23.982 1.00 124.08 ? 302 ASN A CA  1 
ATOM   1974 C C   . ASN A 1 282 ? -27.608 -15.320 -24.851 1.00 113.47 ? 302 ASN A C   1 
ATOM   1975 O O   . ASN A 1 282 ? -28.521 -14.587 -25.237 1.00 87.23  ? 302 ASN A O   1 
ATOM   1976 C CB  . ASN A 1 282 ? -29.317 -16.532 -23.452 1.00 120.55 ? 302 ASN A CB  1 
ATOM   1977 C CG  . ASN A 1 282 ? -29.683 -17.813 -22.725 1.00 127.57 ? 302 ASN A CG  1 
ATOM   1978 O OD1 . ASN A 1 282 ? -28.836 -18.677 -22.496 1.00 114.08 ? 302 ASN A OD1 1 
ATOM   1979 N ND2 . ASN A 1 282 ? -30.953 -17.942 -22.358 1.00 113.03 ? 302 ASN A ND2 1 
ATOM   1980 N N   . ASN A 1 283 ? -26.326 -15.099 -25.153 1.00 133.88 ? 303 ASN A N   1 
ATOM   1981 C CA  . ASN A 1 283 ? -25.879 -13.958 -25.955 1.00 115.67 ? 303 ASN A CA  1 
ATOM   1982 C C   . ASN A 1 283 ? -26.298 -12.634 -25.319 1.00 96.01  ? 303 ASN A C   1 
ATOM   1983 O O   . ASN A 1 283 ? -26.682 -11.686 -26.008 1.00 78.02  ? 303 ASN A O   1 
ATOM   1984 C CB  . ASN A 1 283 ? -26.388 -14.059 -27.395 1.00 90.79  ? 303 ASN A CB  1 
ATOM   1985 C CG  . ASN A 1 283 ? -25.771 -15.219 -28.148 1.00 122.50 ? 303 ASN A CG  1 
ATOM   1986 O OD1 . ASN A 1 283 ? -24.671 -15.667 -27.825 1.00 124.44 ? 303 ASN A OD1 1 
ATOM   1987 N ND2 . ASN A 1 283 ? -26.478 -15.713 -29.157 1.00 131.86 ? 303 ASN A ND2 1 
ATOM   1988 N N   . VAL A 1 284 ? -26.226 -12.568 -23.991 1.00 96.19  ? 304 VAL A N   1 
ATOM   1989 C CA  . VAL A 1 284 ? -26.584 -11.373 -23.236 1.00 78.61  ? 304 VAL A CA  1 
ATOM   1990 C C   . VAL A 1 284 ? -25.462 -11.057 -22.258 1.00 95.45  ? 304 VAL A C   1 
ATOM   1991 O O   . VAL A 1 284 ? -24.995 -11.945 -21.534 1.00 100.65 ? 304 VAL A O   1 
ATOM   1992 C CB  . VAL A 1 284 ? -27.917 -11.543 -22.480 1.00 78.80  ? 304 VAL A CB  1 
ATOM   1993 C CG1 . VAL A 1 284 ? -28.261 -10.267 -21.728 1.00 83.21  ? 304 VAL A CG1 1 
ATOM   1994 C CG2 . VAL A 1 284 ? -29.037 -11.911 -23.439 1.00 114.36 ? 304 VAL A CG2 1 
ATOM   1995 N N   . GLU A 1 285 ? -25.031 -9.797  -22.244 1.00 87.57  ? 305 GLU A N   1 
ATOM   1996 C CA  . GLU A 1 285 ? -24.089 -9.330  -21.236 1.00 71.27  ? 305 GLU A CA  1 
ATOM   1997 C C   . GLU A 1 285 ? -24.776 -9.268  -19.877 1.00 85.70  ? 305 GLU A C   1 
ATOM   1998 O O   . GLU A 1 285 ? -25.820 -8.626  -19.725 1.00 89.61  ? 305 GLU A O   1 
ATOM   1999 C CB  . GLU A 1 285 ? -23.541 -7.956  -21.620 1.00 110.46 ? 305 GLU A CB  1 
ATOM   2000 C CG  . GLU A 1 285 ? -22.297 -7.990  -22.497 1.00 95.79  ? 305 GLU A CG  1 
ATOM   2001 C CD  . GLU A 1 285 ? -21.043 -8.343  -21.718 1.00 127.32 ? 305 GLU A CD  1 
ATOM   2002 O OE1 . GLU A 1 285 ? -21.035 -8.151  -20.484 1.00 134.58 ? 305 GLU A OE1 1 
ATOM   2003 O OE2 . GLU A 1 285 ? -20.062 -8.804  -22.341 1.00 143.31 ? 305 GLU A OE2 1 
ATOM   2004 N N   . LYS A 1 286 ? -24.187 -9.937  -18.890 1.00 82.68  ? 306 LYS A N   1 
ATOM   2005 C CA  . LYS A 1 286 ? -24.782 -10.065 -17.569 1.00 79.89  ? 306 LYS A CA  1 
ATOM   2006 C C   . LYS A 1 286 ? -23.713 -9.890  -16.501 1.00 70.44  ? 306 LYS A C   1 
ATOM   2007 O O   . LYS A 1 286 ? -22.521 -10.113 -16.733 1.00 77.91  ? 306 LYS A O   1 
ATOM   2008 C CB  . LYS A 1 286 ? -25.469 -11.424 -17.384 1.00 68.15  ? 306 LYS A CB  1 
ATOM   2009 C CG  . LYS A 1 286 ? -26.775 -11.594 -18.137 1.00 91.81  ? 306 LYS A CG  1 
ATOM   2010 C CD  . LYS A 1 286 ? -27.475 -12.872 -17.696 1.00 78.67  ? 306 LYS A CD  1 
ATOM   2011 C CE  . LYS A 1 286 ? -28.846 -13.017 -18.333 1.00 80.20  ? 306 LYS A CE  1 
ATOM   2012 N NZ  . LYS A 1 286 ? -29.600 -14.168 -17.760 1.00 84.77  ? 306 LYS A NZ  1 
ATOM   2013 N N   . ARG A 1 287 ? -24.168 -9.506  -15.310 1.00 69.60  ? 307 ARG A N   1 
ATOM   2014 C CA  . ARG A 1 287 ? -23.295 -9.291  -14.168 1.00 66.55  ? 307 ARG A CA  1 
ATOM   2015 C C   . ARG A 1 287 ? -23.908 -9.924  -12.929 1.00 66.54  ? 307 ARG A C   1 
ATOM   2016 O O   . ARG A 1 287 ? -25.131 -9.945  -12.772 1.00 81.33  ? 307 ARG A O   1 
ATOM   2017 C CB  . ARG A 1 287 ? -23.058 -7.797  -13.913 1.00 67.40  ? 307 ARG A CB  1 
ATOM   2018 C CG  . ARG A 1 287 ? -22.023 -7.527  -12.835 1.00 66.66  ? 307 ARG A CG  1 
ATOM   2019 C CD  . ARG A 1 287 ? -21.826 -6.048  -12.579 1.00 76.76  ? 307 ARG A CD  1 
ATOM   2020 N NE  . ARG A 1 287 ? -22.838 -5.510  -11.675 1.00 86.12  ? 307 ARG A NE  1 
ATOM   2021 C CZ  . ARG A 1 287 ? -23.188 -4.230  -11.630 1.00 70.58  ? 307 ARG A CZ  1 
ATOM   2022 N NH1 . ARG A 1 287 ? -22.592 -3.357  -12.427 1.00 65.50  ? 307 ARG A NH1 1 
ATOM   2023 N NH2 . ARG A 1 287 ? -24.120 -3.820  -10.780 1.00 65.75  ? 307 ARG A NH2 1 
ATOM   2024 N N   . THR A 1 288 ? -23.050 -10.448 -12.061 1.00 70.69  ? 308 THR A N   1 
ATOM   2025 C CA  . THR A 1 288 ? -23.413 -10.872 -10.716 1.00 62.38  ? 308 THR A CA  1 
ATOM   2026 C C   . THR A 1 288 ? -22.734 -9.934  -9.728  1.00 60.06  ? 308 THR A C   1 
ATOM   2027 O O   . THR A 1 288 ? -21.507 -9.777  -9.756  1.00 67.50  ? 308 THR A O   1 
ATOM   2028 C CB  . THR A 1 288 ? -23.004 -12.321 -10.453 1.00 51.76  ? 308 THR A CB  1 
ATOM   2029 O OG1 . THR A 1 288 ? -23.668 -13.182 -11.383 1.00 79.63  ? 308 THR A OG1 1 
ATOM   2030 C CG2 . THR A 1 288 ? -23.378 -12.731 -9.037  1.00 60.85  ? 308 THR A CG2 1 
ATOM   2031 N N   . LEU A 1 289 ? -23.533 -9.315  -8.866  1.00 74.14  ? 309 LEU A N   1 
ATOM   2032 C CA  . LEU A 1 289 ? -23.072 -8.324  -7.904  1.00 64.68  ? 309 LEU A CA  1 
ATOM   2033 C C   . LEU A 1 289 ? -23.040 -8.952  -6.517  1.00 52.13  ? 309 LEU A C   1 
ATOM   2034 O O   . LEU A 1 289 ? -24.085 -9.338  -5.984  1.00 78.41  ? 309 LEU A O   1 
ATOM   2035 C CB  . LEU A 1 289 ? -23.990 -7.104  -7.921  1.00 43.66  ? 309 LEU A CB  1 
ATOM   2036 C CG  . LEU A 1 289 ? -23.717 -5.986  -6.918  1.00 57.73  ? 309 LEU A CG  1 
ATOM   2037 C CD1 . LEU A 1 289 ? -22.302 -5.449  -7.059  1.00 85.59  ? 309 LEU A CD1 1 
ATOM   2038 C CD2 . LEU A 1 289 ? -24.741 -4.891  -7.115  1.00 92.90  ? 309 LEU A CD2 1 
ATOM   2039 N N   . ILE A 1 290 ? -21.847 -9.045  -5.936  1.00 49.40  ? 310 ILE A N   1 
ATOM   2040 C CA  . ILE A 1 290 ? -21.651 -9.628  -4.615  1.00 66.77  ? 310 ILE A CA  1 
ATOM   2041 C C   . ILE A 1 290 ? -21.200 -8.520  -3.674  1.00 71.57  ? 310 ILE A C   1 
ATOM   2042 O O   . ILE A 1 290 ? -20.070 -8.026  -3.772  1.00 70.66  ? 310 ILE A O   1 
ATOM   2043 C CB  . ILE A 1 290 ? -20.636 -10.778 -4.640  1.00 54.06  ? 310 ILE A CB  1 
ATOM   2044 C CG1 . ILE A 1 290 ? -21.178 -11.950 -5.455  1.00 69.74  ? 310 ILE A CG1 1 
ATOM   2045 C CG2 . ILE A 1 290 ? -20.305 -11.226 -3.223  1.00 59.78  ? 310 ILE A CG2 1 
ATOM   2046 C CD1 . ILE A 1 290 ? -20.194 -13.085 -5.613  1.00 65.94  ? 310 ILE A CD1 1 
ATOM   2047 N N   . LYS A 1 291 ? -22.086 -8.126  -2.763  1.00 71.00  ? 311 LYS A N   1 
ATOM   2048 C CA  . LYS A 1 291 ? -21.744 -7.185  -1.705  1.00 60.72  ? 311 LYS A CA  1 
ATOM   2049 C C   . LYS A 1 291 ? -20.923 -7.912  -0.647  1.00 61.41  ? 311 LYS A C   1 
ATOM   2050 O O   . LYS A 1 291 ? -21.417 -8.846  -0.002  1.00 82.13  ? 311 LYS A O   1 
ATOM   2051 C CB  . LYS A 1 291 ? -23.012 -6.585  -1.102  1.00 71.46  ? 311 LYS A CB  1 
ATOM   2052 C CG  . LYS A 1 291 ? -22.771 -5.414  -0.164  1.00 71.31  ? 311 LYS A CG  1 
ATOM   2053 C CD  . LYS A 1 291 ? -24.016 -4.547  -0.049  1.00 63.69  ? 311 LYS A CD  1 
ATOM   2054 C CE  . LYS A 1 291 ? -23.869 -3.491  1.035   1.00 95.23  ? 311 LYS A CE  1 
ATOM   2055 N NZ  . LYS A 1 291 ? -22.670 -2.632  0.826   1.00 119.31 ? 311 LYS A NZ  1 
ATOM   2056 N N   . VAL A 1 292 ? -19.675 -7.488  -0.472  1.00 55.55  ? 312 VAL A N   1 
ATOM   2057 C CA  . VAL A 1 292 ? -18.710 -8.184  0.370   1.00 66.43  ? 312 VAL A CA  1 
ATOM   2058 C C   . VAL A 1 292 ? -18.540 -7.413  1.671   1.00 65.75  ? 312 VAL A C   1 
ATOM   2059 O O   . VAL A 1 292 ? -18.151 -6.237  1.664   1.00 84.08  ? 312 VAL A O   1 
ATOM   2060 C CB  . VAL A 1 292 ? -17.363 -8.356  -0.347  1.00 56.05  ? 312 VAL A CB  1 
ATOM   2061 C CG1 . VAL A 1 292 ? -16.369 -9.062  0.560   1.00 63.70  ? 312 VAL A CG1 1 
ATOM   2062 C CG2 . VAL A 1 292 ? -17.553 -9.132  -1.641  1.00 42.57  ? 312 VAL A CG2 1 
ATOM   2063 N N   . PHE A 1 293 ? -18.833 -8.082  2.783   1.00 56.20  ? 313 PHE A N   1 
ATOM   2064 C CA  . PHE A 1 293 ? -18.614 -7.572  4.129   1.00 49.70  ? 313 PHE A CA  1 
ATOM   2065 C C   . PHE A 1 293 ? -17.426 -8.298  4.744   1.00 57.32  ? 313 PHE A C   1 
ATOM   2066 O O   . PHE A 1 293 ? -17.331 -9.526  4.666   1.00 67.40  ? 313 PHE A O   1 
ATOM   2067 C CB  . PHE A 1 293 ? -19.848 -7.787  5.015   1.00 78.06  ? 313 PHE A CB  1 
ATOM   2068 C CG  . PHE A 1 293 ? -21.067 -7.030  4.568   1.00 73.48  ? 313 PHE A CG  1 
ATOM   2069 C CD1 . PHE A 1 293 ? -21.976 -7.609  3.695   1.00 77.24  ? 313 PHE A CD1 1 
ATOM   2070 C CD2 . PHE A 1 293 ? -21.315 -5.750  5.031   1.00 75.49  ? 313 PHE A CD2 1 
ATOM   2071 C CE1 . PHE A 1 293 ? -23.103 -6.920  3.287   1.00 61.91  ? 313 PHE A CE1 1 
ATOM   2072 C CE2 . PHE A 1 293 ? -22.438 -5.055  4.626   1.00 89.03  ? 313 PHE A CE2 1 
ATOM   2073 C CZ  . PHE A 1 293 ? -23.334 -5.641  3.754   1.00 86.81  ? 313 PHE A CZ  1 
ATOM   2074 N N   . GLY A 1 294 ? -16.522 -7.550  5.361   1.00 46.86  ? 314 GLY A N   1 
ATOM   2075 C CA  . GLY A 1 294 ? -15.372 -8.211  5.948   1.00 56.06  ? 314 GLY A CA  1 
ATOM   2076 C C   . GLY A 1 294 ? -14.556 -7.272  6.806   1.00 55.77  ? 314 GLY A C   1 
ATOM   2077 O O   . GLY A 1 294 ? -14.856 -6.082  6.933   1.00 53.33  ? 314 GLY A O   1 
ATOM   2078 N N   . ILE A 1 295 ? -13.502 -7.838  7.387   1.00 56.92  ? 315 ILE A N   1 
ATOM   2079 C CA  . ILE A 1 295 ? -12.628 -7.140  8.321   1.00 58.78  ? 315 ILE A CA  1 
ATOM   2080 C C   . ILE A 1 295 ? -11.266 -6.989  7.661   1.00 57.54  ? 315 ILE A C   1 
ATOM   2081 O O   . ILE A 1 295 ? -10.595 -7.988  7.370   1.00 59.75  ? 315 ILE A O   1 
ATOM   2082 C CB  . ILE A 1 295 ? -12.515 -7.896  9.652   1.00 72.12  ? 315 ILE A CB  1 
ATOM   2083 C CG1 . ILE A 1 295 ? -13.890 -8.006  10.313  1.00 74.80  ? 315 ILE A CG1 1 
ATOM   2084 C CG2 . ILE A 1 295 ? -11.536 -7.193  10.576  1.00 52.79  ? 315 ILE A CG2 1 
ATOM   2085 C CD1 . ILE A 1 295 ? -13.921 -8.931  11.503  1.00 65.21  ? 315 ILE A CD1 1 
ATOM   2086 N N   . ARG A 1 296 ? -10.859 -5.747  7.422   1.00 76.75  ? 316 ARG A N   1 
ATOM   2087 C CA  . ARG A 1 296 ? -9.561  -5.448  6.832   1.00 71.70  ? 316 ARG A CA  1 
ATOM   2088 C C   . ARG A 1 296 ? -8.568  -5.166  7.952   1.00 71.39  ? 316 ARG A C   1 
ATOM   2089 O O   . ARG A 1 296 ? -8.800  -4.282  8.783   1.00 85.03  ? 316 ARG A O   1 
ATOM   2090 C CB  . ARG A 1 296 ? -9.649  -4.253  5.883   1.00 70.13  ? 316 ARG A CB  1 
ATOM   2091 C CG  . ARG A 1 296 ? -8.291  -3.767  5.412   1.00 68.44  ? 316 ARG A CG  1 
ATOM   2092 C CD  . ARG A 1 296 ? -8.022  -2.333  5.830   1.00 82.56  ? 316 ARG A CD  1 
ATOM   2093 N NE  . ARG A 1 296 ? -8.522  -1.355  4.869   1.00 98.92  ? 316 ARG A NE  1 
ATOM   2094 C CZ  . ARG A 1 296 ? -8.263  -0.053  4.935   1.00 77.99  ? 316 ARG A CZ  1 
ATOM   2095 N NH1 . ARG A 1 296 ? -7.507  0.424   5.915   1.00 51.00  ? 316 ARG A NH1 1 
ATOM   2096 N NH2 . ARG A 1 296 ? -8.754  0.772   4.020   1.00 82.87  ? 316 ARG A NH2 1 
ATOM   2097 N N   . PHE A 1 297 ? -7.466  -5.911  7.970   1.00 72.96  ? 317 PHE A N   1 
ATOM   2098 C CA  . PHE A 1 297 ? -6.446  -5.779  9.003   1.00 58.85  ? 317 PHE A CA  1 
ATOM   2099 C C   . PHE A 1 297 ? -5.293  -4.930  8.480   1.00 72.80  ? 317 PHE A C   1 
ATOM   2100 O O   . PHE A 1 297 ? -4.655  -5.287  7.484   1.00 87.47  ? 317 PHE A O   1 
ATOM   2101 C CB  . PHE A 1 297 ? -5.947  -7.152  9.455   1.00 44.72  ? 317 PHE A CB  1 
ATOM   2102 C CG  . PHE A 1 297 ? -6.998  -7.981  10.135  1.00 63.57  ? 317 PHE A CG  1 
ATOM   2103 C CD1 . PHE A 1 297 ? -7.875  -8.758  9.397   1.00 64.29  ? 317 PHE A CD1 1 
ATOM   2104 C CD2 . PHE A 1 297 ? -7.112  -7.976  11.516  1.00 58.84  ? 317 PHE A CD2 1 
ATOM   2105 C CE1 . PHE A 1 297 ? -8.844  -9.518  10.024  1.00 72.43  ? 317 PHE A CE1 1 
ATOM   2106 C CE2 . PHE A 1 297 ? -8.079  -8.733  12.147  1.00 59.06  ? 317 PHE A CE2 1 
ATOM   2107 C CZ  . PHE A 1 297 ? -8.947  -9.504  11.400  1.00 78.04  ? 317 PHE A CZ  1 
ATOM   2108 N N   . ASP A 1 298 ? -5.032  -3.813  9.156   1.00 60.37  ? 318 ASP A N   1 
ATOM   2109 C CA  . ASP A 1 298 ? -3.933  -2.917  8.821   1.00 76.23  ? 318 ASP A CA  1 
ATOM   2110 C C   . ASP A 1 298 ? -2.747  -3.223  9.726   1.00 89.46  ? 318 ASP A C   1 
ATOM   2111 O O   . ASP A 1 298 ? -2.861  -3.143  10.953  1.00 107.85 ? 318 ASP A O   1 
ATOM   2112 C CB  . ASP A 1 298 ? -4.354  -1.455  8.974   1.00 85.02  ? 318 ASP A CB  1 
ATOM   2113 C CG  . ASP A 1 298 ? -5.277  -0.994  7.867   1.00 98.23  ? 318 ASP A CG  1 
ATOM   2114 O OD1 . ASP A 1 298 ? -5.189  -1.549  6.755   1.00 89.16  ? 318 ASP A OD1 1 
ATOM   2115 O OD2 . ASP A 1 298 ? -6.094  -0.081  8.109   1.00 79.70  ? 318 ASP A OD2 1 
ATOM   2116 N N   . ILE A 1 299 ? -1.614  -3.567  9.122   1.00 86.58  ? 319 ILE A N   1 
ATOM   2117 C CA  . ILE A 1 299 ? -0.391  -3.855  9.860   1.00 85.34  ? 319 ILE A CA  1 
ATOM   2118 C C   . ILE A 1 299 ? 0.478   -2.607  9.852   1.00 73.34  ? 319 ILE A C   1 
ATOM   2119 O O   . ILE A 1 299 ? 0.935   -2.161  8.793   1.00 79.06  ? 319 ILE A O   1 
ATOM   2120 C CB  . ILE A 1 299 ? 0.351   -5.062  9.270   1.00 90.13  ? 319 ILE A CB  1 
ATOM   2121 C CG1 . ILE A 1 299 ? -0.582  -6.271  9.249   1.00 82.48  ? 319 ILE A CG1 1 
ATOM   2122 C CG2 . ILE A 1 299 ? 1.610   -5.358  10.071  1.00 69.64  ? 319 ILE A CG2 1 
ATOM   2123 C CD1 . ILE A 1 299 ? 0.021   -7.489  8.638   1.00 65.51  ? 319 ILE A CD1 1 
ATOM   2124 N N   . LEU A 1 300 ? 0.700   -2.047  11.036  1.00 93.36  ? 320 LEU A N   1 
ATOM   2125 C CA  . LEU A 1 300 ? 1.439   -0.805  11.211  1.00 89.46  ? 320 LEU A CA  1 
ATOM   2126 C C   . LEU A 1 300 ? 2.733   -1.113  11.950  1.00 92.01  ? 320 LEU A C   1 
ATOM   2127 O O   . LEU A 1 300 ? 2.702   -1.593  13.088  1.00 92.64  ? 320 LEU A O   1 
ATOM   2128 C CB  . LEU A 1 300 ? 0.603   0.212   11.986  1.00 77.71  ? 320 LEU A CB  1 
ATOM   2129 C CG  . LEU A 1 300 ? -0.869  0.317   11.578  1.00 71.12  ? 320 LEU A CG  1 
ATOM   2130 C CD1 . LEU A 1 300 ? -1.562  1.385   12.398  1.00 55.83  ? 320 LEU A CD1 1 
ATOM   2131 C CD2 . LEU A 1 300 ? -1.003  0.613   10.092  1.00 60.26  ? 320 LEU A CD2 1 
ATOM   2132 N N   . VAL A 1 301 ? 3.864   -0.842  11.306  1.00 101.02 ? 321 VAL A N   1 
ATOM   2133 C CA  . VAL A 1 301 ? 5.179   -1.106  11.876  1.00 96.69  ? 321 VAL A CA  1 
ATOM   2134 C C   . VAL A 1 301 ? 5.936   0.210   11.968  1.00 98.38  ? 321 VAL A C   1 
ATOM   2135 O O   . VAL A 1 301 ? 5.971   0.983   11.003  1.00 106.03 ? 321 VAL A O   1 
ATOM   2136 C CB  . VAL A 1 301 ? 5.968   -2.133  11.045  1.00 78.05  ? 321 VAL A CB  1 
ATOM   2137 C CG1 . VAL A 1 301 ? 7.310   -2.416  11.700  1.00 98.91  ? 321 VAL A CG1 1 
ATOM   2138 C CG2 . VAL A 1 301 ? 5.165   -3.413  10.882  1.00 81.19  ? 321 VAL A CG2 1 
ATOM   2139 N N   . PHE A 1 302 ? 6.544   0.458   13.124  1.00 119.62 ? 322 PHE A N   1 
ATOM   2140 C CA  . PHE A 1 302 ? 7.289   1.682   13.362  1.00 116.26 ? 322 PHE A CA  1 
ATOM   2141 C C   . PHE A 1 302 ? 8.458   1.354   14.277  1.00 109.50 ? 322 PHE A C   1 
ATOM   2142 O O   . PHE A 1 302 ? 8.389   0.415   15.074  1.00 115.64 ? 322 PHE A O   1 
ATOM   2143 C CB  . PHE A 1 302 ? 6.383   2.762   13.967  1.00 92.26  ? 322 PHE A CB  1 
ATOM   2144 C CG  . PHE A 1 302 ? 5.390   2.231   14.967  1.00 92.33  ? 322 PHE A CG  1 
ATOM   2145 C CD1 . PHE A 1 302 ? 5.814   1.669   16.159  1.00 118.20 ? 322 PHE A CD1 1 
ATOM   2146 C CD2 . PHE A 1 302 ? 4.038   2.231   14.686  1.00 104.64 ? 322 PHE A CD2 1 
ATOM   2147 C CE1 . PHE A 1 302 ? 4.903   1.171   17.071  1.00 133.89 ? 322 PHE A CE1 1 
ATOM   2148 C CE2 . PHE A 1 302 ? 3.123   1.722   15.595  1.00 124.20 ? 322 PHE A CE2 1 
ATOM   2149 C CZ  . PHE A 1 302 ? 3.557   1.193   16.787  1.00 126.45 ? 322 PHE A CZ  1 
ATOM   2150 N N   . GLY A 1 303 ? 9.536   2.118   14.152  1.00 86.96  ? 323 GLY A N   1 
ATOM   2151 C CA  . GLY A 1 303 ? 10.716  1.820   14.938  1.00 107.57 ? 323 GLY A CA  1 
ATOM   2152 C C   . GLY A 1 303 ? 11.740  2.929   14.899  1.00 112.44 ? 323 GLY A C   1 
ATOM   2153 O O   . GLY A 1 303 ? 11.708  3.809   14.031  1.00 133.76 ? 323 GLY A O   1 
ATOM   2154 N N   . THR A 1 304 ? 12.657  2.867   15.864  1.00 82.98  ? 324 THR A N   1 
ATOM   2155 C CA  . THR A 1 304 ? 13.777  3.792   15.973  1.00 97.89  ? 324 THR A CA  1 
ATOM   2156 C C   . THR A 1 304 ? 15.053  2.990   16.187  1.00 118.22 ? 324 THR A C   1 
ATOM   2157 O O   . THR A 1 304 ? 15.079  2.077   17.021  1.00 108.11 ? 324 THR A O   1 
ATOM   2158 C CB  . THR A 1 304 ? 13.578  4.782   17.130  1.00 111.74 ? 324 THR A CB  1 
ATOM   2159 O OG1 . THR A 1 304 ? 13.536  4.068   18.372  1.00 124.70 ? 324 THR A OG1 1 
ATOM   2160 C CG2 . THR A 1 304 ? 12.283  5.563   16.955  1.00 122.71 ? 324 THR A CG2 1 
ATOM   2161 N N   . GLY A 1 305 ? 16.098  3.325   15.437  1.00 143.88 ? 325 GLY A N   1 
ATOM   2162 C CA  . GLY A 1 305 ? 17.378  2.664   15.559  1.00 124.16 ? 325 GLY A CA  1 
ATOM   2163 C C   . GLY A 1 305 ? 18.362  3.522   16.332  1.00 151.60 ? 325 GLY A C   1 
ATOM   2164 O O   . GLY A 1 305 ? 18.621  4.667   15.961  1.00 181.77 ? 325 GLY A O   1 
ATOM   2165 N N   . GLY A 1 306 ? 18.907  2.957   17.404  1.00 141.32 ? 326 GLY A N   1 
ATOM   2166 C CA  . GLY A 1 306 ? 19.780  3.721   18.274  1.00 150.39 ? 326 GLY A CA  1 
ATOM   2167 C C   . GLY A 1 306 ? 21.210  3.226   18.346  1.00 164.74 ? 326 GLY A C   1 
ATOM   2168 O O   . GLY A 1 306 ? 21.462  2.083   18.736  1.00 171.57 ? 326 GLY A O   1 
ATOM   2169 N N   . LYS A 1 307 ? 22.156  4.090   17.977  1.00 163.13 ? 327 LYS A N   1 
ATOM   2170 C CA  . LYS A 1 307 ? 23.578  3.799   18.082  1.00 159.51 ? 327 LYS A CA  1 
ATOM   2171 C C   . LYS A 1 307 ? 24.299  5.040   18.586  1.00 170.21 ? 327 LYS A C   1 
ATOM   2172 O O   . LYS A 1 307 ? 23.861  6.168   18.350  1.00 161.62 ? 327 LYS A O   1 
ATOM   2173 C CB  . LYS A 1 307 ? 24.171  3.353   16.739  1.00 112.98 ? 327 LYS A CB  1 
ATOM   2174 N N   . PHE A 1 308 ? 25.414  4.820   19.280  1.00 174.51 ? 328 PHE A N   1 
ATOM   2175 C CA  . PHE A 1 308 ? 26.162  5.918   19.882  1.00 161.75 ? 328 PHE A CA  1 
ATOM   2176 C C   . PHE A 1 308 ? 26.744  6.822   18.800  1.00 165.75 ? 328 PHE A C   1 
ATOM   2177 O O   . PHE A 1 308 ? 27.514  6.368   17.948  1.00 151.43 ? 328 PHE A O   1 
ATOM   2178 C CB  . PHE A 1 308 ? 27.272  5.369   20.775  1.00 131.86 ? 328 PHE A CB  1 
ATOM   2179 N N   . ASN A 1 309 ? 26.377  8.100   18.838  1.00 156.39 ? 329 ASN A N   1 
ATOM   2180 C CA  . ASN A 1 309 ? 26.867  9.100   17.898  1.00 147.96 ? 329 ASN A CA  1 
ATOM   2181 C C   . ASN A 1 309 ? 27.728  10.109  18.645  1.00 138.25 ? 329 ASN A C   1 
ATOM   2182 O O   . ASN A 1 309 ? 27.296  10.670  19.657  1.00 141.26 ? 329 ASN A O   1 
ATOM   2183 C CB  . ASN A 1 309 ? 25.706  9.807   17.195  1.00 153.75 ? 329 ASN A CB  1 
ATOM   2184 N N   . VAL A 1 310 ? 28.943  10.339  18.143  1.00 144.95 ? 330 VAL A N   1 
ATOM   2185 C CA  . VAL A 1 310 ? 29.882  11.208  18.846  1.00 130.74 ? 330 VAL A CA  1 
ATOM   2186 C C   . VAL A 1 310 ? 29.458  12.668  18.733  1.00 141.70 ? 330 VAL A C   1 
ATOM   2187 O O   . VAL A 1 310 ? 29.528  13.425  19.708  1.00 156.01 ? 330 VAL A O   1 
ATOM   2188 C CB  . VAL A 1 310 ? 31.311  10.992  18.315  1.00 92.78  ? 330 VAL A CB  1 
ATOM   2189 N N   . ILE A 1 311 ? 29.010  13.086  17.546  1.00 121.71 ? 331 ILE A N   1 
ATOM   2190 C CA  . ILE A 1 311 ? 28.664  14.489  17.335  1.00 120.00 ? 331 ILE A CA  1 
ATOM   2191 C C   . ILE A 1 311 ? 27.444  14.872  18.166  1.00 146.92 ? 331 ILE A C   1 
ATOM   2192 O O   . ILE A 1 311 ? 27.400  15.954  18.764  1.00 133.66 ? 331 ILE A O   1 
ATOM   2193 C CB  . ILE A 1 311 ? 28.442  14.761  15.836  1.00 103.07 ? 331 ILE A CB  1 
ATOM   2194 C CG1 . ILE A 1 311 ? 29.786  14.883  15.118  1.00 118.11 ? 331 ILE A CG1 1 
ATOM   2195 C CG2 . ILE A 1 311 ? 27.634  16.032  15.640  1.00 107.24 ? 331 ILE A CG2 1 
ATOM   2196 C CD1 . ILE A 1 311 ? 29.682  15.395  13.698  1.00 126.10 ? 331 ILE A CD1 1 
ATOM   2197 N N   . GLN A 1 312 ? 26.439  13.993  18.217  1.00 164.57 ? 332 GLN A N   1 
ATOM   2198 C CA  . GLN A 1 312 ? 25.275  14.242  19.061  1.00 164.79 ? 332 GLN A CA  1 
ATOM   2199 C C   . GLN A 1 312 ? 25.682  14.423  20.518  1.00 163.43 ? 332 GLN A C   1 
ATOM   2200 O O   . GLN A 1 312 ? 25.200  15.337  21.200  1.00 159.79 ? 332 GLN A O   1 
ATOM   2201 C CB  . GLN A 1 312 ? 24.272  13.094  18.915  1.00 138.81 ? 332 GLN A CB  1 
ATOM   2202 C CG  . GLN A 1 312 ? 22.859  13.394  19.416  1.00 133.69 ? 332 GLN A CG  1 
ATOM   2203 C CD  . GLN A 1 312 ? 22.221  14.623  18.780  1.00 132.60 ? 332 GLN A CD  1 
ATOM   2204 O OE1 . GLN A 1 312 ? 22.655  15.102  17.732  1.00 129.51 ? 332 GLN A OE1 1 
ATOM   2205 N NE2 . GLN A 1 312 ? 21.179  15.138  19.422  1.00 113.80 ? 332 GLN A NE2 1 
ATOM   2206 N N   . LEU A 1 313 ? 26.583  13.567  21.008  1.00 163.88 ? 333 LEU A N   1 
ATOM   2207 C CA  . LEU A 1 313 ? 27.092  13.720  22.366  1.00 158.22 ? 333 LEU A CA  1 
ATOM   2208 C C   . LEU A 1 313 ? 27.854  15.028  22.534  1.00 158.94 ? 333 LEU A C   1 
ATOM   2209 O O   . LEU A 1 313 ? 27.840  15.617  23.620  1.00 156.61 ? 333 LEU A O   1 
ATOM   2210 C CB  . LEU A 1 313 ? 27.988  12.535  22.731  1.00 119.91 ? 333 LEU A CB  1 
ATOM   2211 C CG  . LEU A 1 313 ? 28.247  12.308  24.222  1.00 127.47 ? 333 LEU A CG  1 
ATOM   2212 C CD1 . LEU A 1 313 ? 27.001  12.611  25.042  1.00 118.42 ? 333 LEU A CD1 1 
ATOM   2213 C CD2 . LEU A 1 313 ? 28.727  10.886  24.475  1.00 90.71  ? 333 LEU A CD2 1 
ATOM   2214 N N   . ALA A 1 314 ? 28.518  15.499  21.476  1.00 164.64 ? 334 ALA A N   1 
ATOM   2215 C CA  . ALA A 1 314 ? 29.253  16.756  21.571  1.00 148.65 ? 334 ALA A CA  1 
ATOM   2216 C C   . ALA A 1 314 ? 28.306  17.945  21.654  1.00 157.33 ? 334 ALA A C   1 
ATOM   2217 O O   . ALA A 1 314 ? 28.575  18.910  22.379  1.00 169.51 ? 334 ALA A O   1 
ATOM   2218 C CB  . ALA A 1 314 ? 30.200  16.903  20.381  1.00 122.64 ? 334 ALA A CB  1 
ATOM   2219 N N   . VAL A 1 315 ? 27.195  17.898  20.916  1.00 153.97 ? 335 VAL A N   1 
ATOM   2220 C CA  . VAL A 1 315 ? 26.211  18.972  20.993  1.00 161.57 ? 335 VAL A CA  1 
ATOM   2221 C C   . VAL A 1 315 ? 25.523  18.966  22.352  1.00 149.56 ? 335 VAL A C   1 
ATOM   2222 O O   . VAL A 1 315 ? 25.358  20.018  22.988  1.00 171.51 ? 335 VAL A O   1 
ATOM   2223 C CB  . VAL A 1 315 ? 25.200  18.846  19.839  1.00 150.05 ? 335 VAL A CB  1 
ATOM   2224 C CG1 . VAL A 1 315 ? 24.138  19.930  19.934  1.00 118.06 ? 335 VAL A CG1 1 
ATOM   2225 C CG2 . VAL A 1 315 ? 25.919  18.913  18.498  1.00 140.56 ? 335 VAL A CG2 1 
ATOM   2226 N N   . TYR A 1 316 ? 25.121  17.782  22.825  1.00 111.25 ? 336 TYR A N   1 
ATOM   2227 C CA  . TYR A 1 316 ? 24.513  17.680  24.147  1.00 141.41 ? 336 TYR A CA  1 
ATOM   2228 C C   . TYR A 1 316 ? 25.450  18.217  25.222  1.00 160.01 ? 336 TYR A C   1 
ATOM   2229 O O   . TYR A 1 316 ? 25.043  19.015  26.077  1.00 149.91 ? 336 TYR A O   1 
ATOM   2230 C CB  . TYR A 1 316 ? 24.149  16.229  24.450  1.00 127.85 ? 336 TYR A CB  1 
ATOM   2231 C CG  . TYR A 1 316 ? 23.492  16.067  25.796  1.00 127.04 ? 336 TYR A CG  1 
ATOM   2232 C CD1 . TYR A 1 316 ? 22.265  16.657  26.066  1.00 116.45 ? 336 TYR A CD1 1 
ATOM   2233 C CD2 . TYR A 1 316 ? 24.129  15.382  26.817  1.00 122.81 ? 336 TYR A CD2 1 
ATOM   2234 C CE1 . TYR A 1 316 ? 21.668  16.522  27.302  1.00 112.45 ? 336 TYR A CE1 1 
ATOM   2235 C CE2 . TYR A 1 316 ? 23.549  15.256  28.057  1.00 129.77 ? 336 TYR A CE2 1 
ATOM   2236 C CZ  . TYR A 1 316 ? 22.314  15.821  28.295  1.00 124.13 ? 336 TYR A CZ  1 
ATOM   2237 O OH  . TYR A 1 316 ? 21.728  15.691  29.532  1.00 114.11 ? 336 TYR A OH  1 
ATOM   2238 N N   . ILE A 1 317 ? 26.711  17.775  25.200  1.00 155.90 ? 337 ILE A N   1 
ATOM   2239 C CA  . ILE A 1 317 ? 27.714  18.304  26.120  1.00 132.24 ? 337 ILE A CA  1 
ATOM   2240 C C   . ILE A 1 317 ? 27.791  19.818  25.997  1.00 140.23 ? 337 ILE A C   1 
ATOM   2241 O O   . ILE A 1 317 ? 27.881  20.538  27.001  1.00 151.18 ? 337 ILE A O   1 
ATOM   2242 C CB  . ILE A 1 317 ? 29.081  17.648  25.855  1.00 131.82 ? 337 ILE A CB  1 
ATOM   2243 C CG1 . ILE A 1 317 ? 29.113  16.221  26.398  1.00 135.14 ? 337 ILE A CG1 1 
ATOM   2244 C CG2 . ILE A 1 317 ? 30.193  18.453  26.497  1.00 140.08 ? 337 ILE A CG2 1 
ATOM   2245 C CD1 . ILE A 1 317 ? 30.433  15.523  26.162  1.00 129.58 ? 337 ILE A CD1 1 
ATOM   2246 N N   . GLY A 1 318 ? 27.738  20.323  24.764  1.00 140.06 ? 338 GLY A N   1 
ATOM   2247 C CA  . GLY A 1 318 ? 27.775  21.758  24.558  1.00 115.24 ? 338 GLY A CA  1 
ATOM   2248 C C   . GLY A 1 318 ? 26.648  22.486  25.263  1.00 130.52 ? 338 GLY A C   1 
ATOM   2249 O O   . GLY A 1 318 ? 26.851  23.562  25.827  1.00 158.81 ? 338 GLY A O   1 
ATOM   2250 N N   . SER A 1 319 ? 25.442  21.920  25.235  1.00 133.13 ? 339 SER A N   1 
ATOM   2251 C CA  . SER A 1 319 ? 24.349  22.534  25.982  1.00 134.18 ? 339 SER A CA  1 
ATOM   2252 C C   . SER A 1 319 ? 24.594  22.439  27.485  1.00 141.52 ? 339 SER A C   1 
ATOM   2253 O O   . SER A 1 319 ? 24.551  23.448  28.208  1.00 171.86 ? 339 SER A O   1 
ATOM   2254 C CB  . SER A 1 319 ? 23.021  21.872  25.610  1.00 145.87 ? 339 SER A CB  1 
ATOM   2255 O OG  . SER A 1 319 ? 22.734  22.027  24.231  1.00 156.31 ? 339 SER A OG  1 
ATOM   2256 N N   . VAL A 1 320 ? 24.888  21.232  27.969  1.00 145.57 ? 340 VAL A N   1 
ATOM   2257 C CA  . VAL A 1 320 ? 24.920  20.989  29.403  1.00 160.86 ? 340 VAL A CA  1 
ATOM   2258 C C   . VAL A 1 320 ? 26.132  21.599  30.085  1.00 172.60 ? 340 VAL A C   1 
ATOM   2259 O O   . VAL A 1 320 ? 26.204  21.588  31.318  1.00 176.01 ? 340 VAL A O   1 
ATOM   2260 C CB  . VAL A 1 320 ? 24.859  19.473  29.660  1.00 135.35 ? 340 VAL A CB  1 
ATOM   2261 C CG1 . VAL A 1 320 ? 23.646  18.885  28.953  1.00 132.99 ? 340 VAL A CG1 1 
ATOM   2262 C CG2 . VAL A 1 320 ? 26.145  18.798  29.222  1.00 120.25 ? 340 VAL A CG2 1 
ATOM   2263 N N   . ILE A 1 321 ? 27.090  22.127  29.322  1.00 166.89 ? 341 ILE A N   1 
ATOM   2264 C CA  . ILE A 1 321 ? 28.209  22.824  29.947  1.00 150.75 ? 341 ILE A CA  1 
ATOM   2265 C C   . ILE A 1 321 ? 27.782  24.215  30.401  1.00 147.10 ? 341 ILE A C   1 
ATOM   2266 O O   . ILE A 1 321 ? 28.104  24.642  31.516  1.00 132.48 ? 341 ILE A O   1 
ATOM   2267 C CB  . ILE A 1 321 ? 29.414  22.876  28.988  1.00 154.42 ? 341 ILE A CB  1 
ATOM   2268 C CG1 . ILE A 1 321 ? 30.147  21.532  28.984  1.00 138.21 ? 341 ILE A CG1 1 
ATOM   2269 C CG2 . ILE A 1 321 ? 30.379  23.973  29.402  1.00 159.20 ? 341 ILE A CG2 1 
ATOM   2270 C CD1 . ILE A 1 321 ? 31.462  21.544  28.226  1.00 121.75 ? 341 ILE A CD1 1 
ATOM   2271 N N   . SER A 1 322 ? 27.039  24.937  29.559  1.00 152.04 ? 342 SER A N   1 
ATOM   2272 C CA  . SER A 1 322 ? 26.521  26.241  29.963  1.00 145.11 ? 342 SER A CA  1 
ATOM   2273 C C   . SER A 1 322 ? 25.376  26.090  30.949  1.00 158.27 ? 342 SER A C   1 
ATOM   2274 O O   . SER A 1 322 ? 25.309  26.814  31.949  1.00 168.26 ? 342 SER A O   1 
ATOM   2275 C CB  . SER A 1 322 ? 26.052  27.031  28.751  1.00 120.06 ? 342 SER A CB  1 
ATOM   2276 O OG  . SER A 1 322 ? 24.846  26.503  28.244  1.00 164.86 ? 342 SER A OG  1 
ATOM   2277 N N   . TYR A 1 323 ? 24.444  25.171  30.669  1.00 170.22 ? 343 TYR A N   1 
ATOM   2278 C CA  . TYR A 1 323 ? 23.443  24.845  31.679  1.00 169.29 ? 343 TYR A CA  1 
ATOM   2279 C C   . TYR A 1 323 ? 24.116  24.441  32.981  1.00 168.51 ? 343 TYR A C   1 
ATOM   2280 O O   . TYR A 1 323 ? 23.581  24.686  34.068  1.00 172.50 ? 343 TYR A O   1 
ATOM   2281 C CB  . TYR A 1 323 ? 22.538  23.713  31.194  1.00 166.53 ? 343 TYR A CB  1 
ATOM   2282 C CG  . TYR A 1 323 ? 21.349  23.445  32.092  1.00 161.47 ? 343 TYR A CG  1 
ATOM   2283 C CD1 . TYR A 1 323 ? 21.454  22.597  33.184  1.00 139.71 ? 343 TYR A CD1 1 
ATOM   2284 C CD2 . TYR A 1 323 ? 20.113  24.007  31.823  1.00 137.47 ? 343 TYR A CD2 1 
ATOM   2285 C CE1 . TYR A 1 323 ? 20.375  22.339  33.999  1.00 142.99 ? 343 TYR A CE1 1 
ATOM   2286 C CE2 . TYR A 1 323 ? 19.021  23.753  32.631  1.00 132.86 ? 343 TYR A CE2 1 
ATOM   2287 C CZ  . TYR A 1 323 ? 19.159  22.918  33.718  1.00 157.05 ? 343 TYR A CZ  1 
ATOM   2288 O OH  . TYR A 1 323 ? 18.079  22.658  34.528  1.00 154.46 ? 343 TYR A OH  1 
ATOM   2289 N N   . PHE A 1 324 ? 25.301  23.841  32.882  1.00 172.31 ? 344 PHE A N   1 
ATOM   2290 C CA  . PHE A 1 324 ? 26.014  23.359  34.056  1.00 172.23 ? 344 PHE A CA  1 
ATOM   2291 C C   . PHE A 1 324 ? 26.599  24.512  34.861  1.00 163.70 ? 344 PHE A C   1 
ATOM   2292 O O   . PHE A 1 324 ? 26.432  24.575  36.085  1.00 148.80 ? 344 PHE A O   1 
ATOM   2293 C CB  . PHE A 1 324 ? 27.110  22.389  33.617  1.00 156.68 ? 344 PHE A CB  1 
ATOM   2294 N N   . GLY A 1 325 ? 27.286  25.440  34.189  1.00 165.64 ? 345 GLY A N   1 
ATOM   2295 C CA  . GLY A 1 325 ? 27.957  26.516  34.900  1.00 157.47 ? 345 GLY A CA  1 
ATOM   2296 C C   . GLY A 1 325 ? 27.018  27.422  35.672  1.00 156.98 ? 345 GLY A C   1 
ATOM   2297 O O   . GLY A 1 325 ? 27.417  28.029  36.669  1.00 139.39 ? 345 GLY A O   1 
ATOM   2298 N N   . LEU A 1 326 ? 25.761  27.523  35.231  1.00 175.45 ? 346 LEU A N   1 
ATOM   2299 C CA  . LEU A 1 326 ? 24.815  28.411  35.899  1.00 168.38 ? 346 LEU A CA  1 
ATOM   2300 C C   . LEU A 1 326 ? 24.428  27.897  37.280  1.00 161.60 ? 346 LEU A C   1 
ATOM   2301 O O   . LEU A 1 326 ? 24.101  28.695  38.166  1.00 161.03 ? 346 LEU A O   1 
ATOM   2302 C CB  . LEU A 1 326 ? 23.568  28.595  35.034  1.00 131.90 ? 346 LEU A CB  1 
ATOM   2303 N N   . ALA A 1 327 ? 24.458  26.584  37.484  1.00 170.08 ? 347 ALA A N   1 
ATOM   2304 C CA  . ALA A 1 327 ? 24.078  25.994  38.763  1.00 158.61 ? 347 ALA A CA  1 
ATOM   2305 C C   . ALA A 1 327 ? 25.048  26.393  39.871  1.00 153.26 ? 347 ALA A C   1 
ATOM   2306 O O   . ALA A 1 327 ? 24.682  27.115  40.799  1.00 161.11 ? 347 ALA A O   1 
ATOM   2307 C CB  . ALA A 1 327 ? 24.004  24.479  38.646  1.00 144.08 ? 347 ALA A CB  1 
HETATM 2308 C C1  . NAG B 2 .   ? -14.129 -21.906 17.128  1.00 114.79 ? 401 NAG A C1  1 
HETATM 2309 C C2  . NAG B 2 .   ? -15.655 -21.887 17.113  1.00 93.19  ? 401 NAG A C2  1 
HETATM 2310 C C3  . NAG B 2 .   ? -16.202 -22.394 18.445  1.00 97.94  ? 401 NAG A C3  1 
HETATM 2311 C C4  . NAG B 2 .   ? -15.618 -23.762 18.772  1.00 99.66  ? 401 NAG A C4  1 
HETATM 2312 C C5  . NAG B 2 .   ? -14.094 -23.711 18.717  1.00 115.30 ? 401 NAG A C5  1 
HETATM 2313 C C6  . NAG B 2 .   ? -13.452 -25.066 18.905  1.00 153.42 ? 401 NAG A C6  1 
HETATM 2314 C C7  . NAG B 2 .   ? -16.958 -20.273 15.800  1.00 93.76  ? 401 NAG A C7  1 
HETATM 2315 C C8  . NAG B 2 .   ? -17.370 -18.839 15.657  1.00 105.95 ? 401 NAG A C8  1 
HETATM 2316 N N2  . NAG B 2 .   ? -16.153 -20.551 16.831  1.00 95.12  ? 401 NAG A N2  1 
HETATM 2317 O O3  . NAG B 2 .   ? -17.622 -22.475 18.379  1.00 93.66  ? 401 NAG A O3  1 
HETATM 2318 O O4  . NAG B 2 .   ? -16.030 -24.173 20.071  1.00 92.75  ? 401 NAG A O4  1 
HETATM 2319 O O5  . NAG B 2 .   ? -13.666 -23.226 17.434  1.00 110.92 ? 401 NAG A O5  1 
HETATM 2320 O O6  . NAG B 2 .   ? -13.651 -25.892 17.766  1.00 112.70 ? 401 NAG A O6  1 
HETATM 2321 O O7  . NAG B 2 .   ? -17.338 -21.140 15.019  1.00 100.93 ? 401 NAG A O7  1 
HETATM 2322 C C1  . NAG C 2 .   ? 26.867  -3.883  6.556   1.00 156.09 ? 402 NAG A C1  1 
HETATM 2323 C C2  . NAG C 2 .   ? 27.946  -3.535  5.531   1.00 171.15 ? 402 NAG A C2  1 
HETATM 2324 C C3  . NAG C 2 .   ? 28.600  -4.805  4.994   1.00 181.16 ? 402 NAG A C3  1 
HETATM 2325 C C4  . NAG C 2 .   ? 29.116  -5.661  6.143   1.00 172.53 ? 402 NAG A C4  1 
HETATM 2326 C C5  . NAG C 2 .   ? 27.987  -5.939  7.130   1.00 154.75 ? 402 NAG A C5  1 
HETATM 2327 C C6  . NAG C 2 .   ? 28.446  -6.695  8.355   1.00 138.93 ? 402 NAG A C6  1 
HETATM 2328 C C7  . NAG C 2 .   ? 28.006  -1.668  3.937   1.00 167.77 ? 402 NAG A C7  1 
HETATM 2329 C C8  . NAG C 2 .   ? 27.295  -0.976  2.814   1.00 158.11 ? 402 NAG A C8  1 
HETATM 2330 N N2  . NAG C 2 .   ? 27.396  -2.745  4.442   1.00 169.04 ? 402 NAG A N2  1 
HETATM 2331 O O3  . NAG C 2 .   ? 29.670  -4.459  4.123   1.00 176.74 ? 402 NAG A O3  1 
HETATM 2332 O O4  . NAG C 2 .   ? 29.625  -6.894  5.649   1.00 183.45 ? 402 NAG A O4  1 
HETATM 2333 O O5  . NAG C 2 .   ? 27.430  -4.699  7.592   1.00 139.18 ? 402 NAG A O5  1 
HETATM 2334 O O6  . NAG C 2 .   ? 29.254  -7.810  8.004   1.00 156.03 ? 402 NAG A O6  1 
HETATM 2335 O O7  . NAG C 2 .   ? 29.084  -1.270  4.368   1.00 148.71 ? 402 NAG A O7  1 
HETATM 2336 C C1  . NAG D 2 .   ? 6.502   -26.422 20.199  1.00 149.34 ? 403 NAG A C1  1 
HETATM 2337 C C2  . NAG D 2 .   ? 7.169   -27.782 20.387  1.00 148.46 ? 403 NAG A C2  1 
HETATM 2338 C C3  . NAG D 2 .   ? 6.120   -28.890 20.373  1.00 157.10 ? 403 NAG A C3  1 
HETATM 2339 C C4  . NAG D 2 .   ? 5.034   -28.603 21.401  1.00 154.52 ? 403 NAG A C4  1 
HETATM 2340 C C5  . NAG D 2 .   ? 4.453   -27.209 21.178  1.00 153.35 ? 403 NAG A C5  1 
HETATM 2341 C C6  . NAG D 2 .   ? 3.451   -26.809 22.236  1.00 150.58 ? 403 NAG A C6  1 
HETATM 2342 C C7  . NAG D 2 .   ? 9.485   -28.090 19.631  1.00 159.03 ? 403 NAG A C7  1 
HETATM 2343 C C8  . NAG D 2 .   ? 10.382  -28.331 18.454  1.00 140.25 ? 403 NAG A C8  1 
HETATM 2344 N N2  . NAG D 2 .   ? 8.176   -28.014 19.365  1.00 162.87 ? 403 NAG A N2  1 
HETATM 2345 O O3  . NAG D 2 .   ? 6.738   -30.141 20.654  1.00 156.50 ? 403 NAG A O3  1 
HETATM 2346 O O4  . NAG D 2 .   ? 3.993   -29.568 21.298  1.00 117.32 ? 403 NAG A O4  1 
HETATM 2347 O O5  . NAG D 2 .   ? 5.503   -26.231 21.209  1.00 162.38 ? 403 NAG A O5  1 
HETATM 2348 O O6  . NAG D 2 .   ? 3.821   -25.594 22.873  1.00 161.20 ? 403 NAG A O6  1 
HETATM 2349 O O7  . NAG D 2 .   ? 9.924   -27.972 20.770  1.00 144.08 ? 403 NAG A O7  1 
HETATM 2350 C C10 . 7S4 E 3 .   ? -13.623 -6.481  -10.149 1.00 95.08  ? 404 7S4 A C10 1 
HETATM 2351 C C13 . 7S4 E 3 .   ? -12.473 -6.268  -7.629  1.00 115.72 ? 404 7S4 A C13 1 
HETATM 2352 C C15 . 7S4 E 3 .   ? -14.176 -5.627  -9.204  1.00 82.48  ? 404 7S4 A C15 1 
HETATM 2353 C C17 . 7S4 E 3 .   ? -10.633 -5.537  -6.293  1.00 111.15 ? 404 7S4 A C17 1 
HETATM 2354 C C21 . 7S4 E 3 .   ? -15.255 -3.340  -15.683 1.00 72.32  ? 404 7S4 A C21 1 
HETATM 2355 C C26 . 7S4 E 3 .   ? -17.121 -2.638  -17.157 1.00 94.11  ? 404 7S4 A C26 1 
HETATM 2356 C C28 . 7S4 E 3 .   ? -19.303 -3.223  -18.024 1.00 89.45  ? 404 7S4 A C28 1 
HETATM 2357 C C01 . 7S4 E 3 .   ? -12.633 -2.505  -11.983 1.00 59.64  ? 404 7S4 A C01 1 
HETATM 2358 C C02 . 7S4 E 3 .   ? -12.440 -2.710  -13.473 1.00 86.95  ? 404 7S4 A C02 1 
HETATM 2359 C C03 . 7S4 E 3 .   ? -12.627 -1.383  -14.173 1.00 100.68 ? 404 7S4 A C03 1 
HETATM 2360 C C04 . 7S4 E 3 .   ? -11.033 -3.213  -13.722 1.00 43.41  ? 404 7S4 A C04 1 
HETATM 2361 C C05 . 7S4 E 3 .   ? -13.447 -3.731  -13.995 1.00 95.11  ? 404 7S4 A C05 1 
HETATM 2362 N N06 . 7S4 E 3 .   ? -14.092 -4.557  -13.027 1.00 98.26  ? 404 7S4 A N06 1 
HETATM 2363 C C07 . 7S4 E 3 .   ? -13.505 -5.771  -12.561 1.00 94.63  ? 404 7S4 A C07 1 
HETATM 2364 O O08 . 7S4 E 3 .   ? -12.427 -6.136  -12.980 1.00 122.80 ? 404 7S4 A O08 1 
HETATM 2365 C C09 . 7S4 E 3 .   ? -14.251 -6.596  -11.530 1.00 82.42  ? 404 7S4 A C09 1 
HETATM 2366 C C11 . 7S4 E 3 .   ? -12.497 -7.226  -9.836  1.00 99.89  ? 404 7S4 A C11 1 
HETATM 2367 C C12 . 7S4 E 3 .   ? -11.923 -7.122  -8.576  1.00 124.98 ? 404 7S4 A C12 1 
HETATM 2368 C C14 . 7S4 E 3 .   ? -13.602 -5.523  -7.944  1.00 88.87  ? 404 7S4 A C14 1 
HETATM 2369 O O16 . 7S4 E 3 .   ? -11.901 -6.158  -6.344  1.00 113.19 ? 404 7S4 A O16 1 
HETATM 2370 O O18 . 7S4 E 3 .   ? -10.782 -7.885  -8.273  1.00 135.28 ? 404 7S4 A O18 1 
HETATM 2371 C C19 . 7S4 E 3 .   ? -11.045 -9.255  -8.074  1.00 115.09 ? 404 7S4 A C19 1 
HETATM 2372 N N20 . 7S4 E 3 .   ? -14.523 -3.027  -14.621 1.00 83.16  ? 404 7S4 A N20 1 
HETATM 2373 N N22 . 7S4 E 3 .   ? -15.134 -4.494  -16.529 1.00 77.73  ? 404 7S4 A N22 1 
HETATM 2374 C C23 . 7S4 E 3 .   ? -14.197 -5.556  -16.395 1.00 100.14 ? 404 7S4 A C23 1 
HETATM 2375 N N24 . 7S4 E 3 .   ? -13.440 -6.399  -16.292 1.00 132.50 ? 404 7S4 A N24 1 
HETATM 2376 N N25 . 7S4 E 3 .   ? -16.273 -2.402  -16.031 1.00 96.93  ? 404 7S4 A N25 1 
HETATM 2377 C C27 . 7S4 E 3 .   ? -18.453 -2.984  -16.941 1.00 91.85  ? 404 7S4 A C27 1 
HETATM 2378 C C29 . 7S4 E 3 .   ? -18.817 -3.116  -19.322 1.00 86.85  ? 404 7S4 A C29 1 
HETATM 2379 C C30 . 7S4 E 3 .   ? -17.450 -2.763  -19.548 1.00 91.85  ? 404 7S4 A C30 1 
HETATM 2380 C C31 . 7S4 E 3 .   ? -16.619 -2.529  -18.492 1.00 75.96  ? 404 7S4 A C31 1 
HETATM 2381 C C32 . 7S4 E 3 .   ? -15.273 -2.181  -18.761 1.00 74.41  ? 404 7S4 A C32 1 
HETATM 2382 C C33 . 7S4 E 3 .   ? -14.831 -2.088  -20.065 1.00 105.33 ? 404 7S4 A C33 1 
HETATM 2383 C C34 . 7S4 E 3 .   ? -15.714 -2.337  -21.117 1.00 133.45 ? 404 7S4 A C34 1 
HETATM 2384 N N35 . 7S4 E 3 .   ? -17.002 -2.667  -20.864 1.00 142.36 ? 404 7S4 A N35 1 
# 
loop_
_pdbx_poly_seq_scheme.asym_id 
_pdbx_poly_seq_scheme.entity_id 
_pdbx_poly_seq_scheme.seq_id 
_pdbx_poly_seq_scheme.mon_id 
_pdbx_poly_seq_scheme.ndb_seq_num 
_pdbx_poly_seq_scheme.pdb_seq_num 
_pdbx_poly_seq_scheme.auth_seq_num 
_pdbx_poly_seq_scheme.pdb_mon_id 
_pdbx_poly_seq_scheme.auth_mon_id 
_pdbx_poly_seq_scheme.pdb_strand_id 
_pdbx_poly_seq_scheme.pdb_ins_code 
_pdbx_poly_seq_scheme.hetero 
A 1 1   GLY 1   21  ?   ?   ?   A . n 
A 1 2   SER 2   22  ?   ?   ?   A . n 
A 1 3   SER 3   23  ?   ?   ?   A . n 
A 1 4   THR 4   24  ?   ?   ?   A . n 
A 1 5   ASN 5   25  ?   ?   ?   A . n 
A 1 6   TYR 6   26  ?   ?   ?   A . n 
A 1 7   GLY 7   27  ?   ?   ?   A . n 
A 1 8   THR 8   28  ?   ?   ?   A . n 
A 1 9   ILE 9   29  ?   ?   ?   A . n 
A 1 10  LYS 10  30  ?   ?   ?   A . n 
A 1 11  TRP 11  31  ?   ?   ?   A . n 
A 1 12  ILE 12  32  ?   ?   ?   A . n 
A 1 13  PHE 13  33  ?   ?   ?   A . n 
A 1 14  HIS 14  34  34  HIS HIS A . n 
A 1 15  ALA 15  35  35  ALA ALA A . n 
A 1 16  LEU 16  36  36  LEU LEU A . n 
A 1 17  VAL 17  37  37  VAL VAL A . n 
A 1 18  PHE 18  38  38  PHE PHE A . n 
A 1 19  SER 19  39  39  SER SER A . n 
A 1 20  TYR 20  40  40  TYR TYR A . n 
A 1 21  ILE 21  41  41  ILE ILE A . n 
A 1 22  SER 22  42  42  SER SER A . n 
A 1 23  PHE 23  43  43  PHE PHE A . n 
A 1 24  ALA 24  44  44  ALA ALA A . n 
A 1 25  LEU 25  45  45  LEU LEU A . n 
A 1 26  ILE 26  46  46  ILE ILE A . n 
A 1 27  SER 27  47  47  SER SER A . n 
A 1 28  ASP 28  48  48  ASP ASP A . n 
A 1 29  LYS 29  49  49  LYS LYS A . n 
A 1 30  ARG 30  50  50  ARG ARG A . n 
A 1 31  TYR 31  51  51  TYR TYR A . n 
A 1 32  GLN 32  52  52  GLN GLN A . n 
A 1 33  LYS 33  53  53  LYS LYS A . n 
A 1 34  LYS 34  54  54  LYS LYS A . n 
A 1 35  GLU 35  55  55  GLU GLU A . n 
A 1 36  PRO 36  56  56  PRO PRO A . n 
A 1 37  LEU 37  57  57  LEU LEU A . n 
A 1 38  ILE 38  58  58  ILE ILE A . n 
A 1 39  SER 39  59  59  SER SER A . n 
A 1 40  SER 40  60  60  SER SER A . n 
A 1 41  VAL 41  61  61  VAL VAL A . n 
A 1 42  HIS 42  62  62  HIS HIS A . n 
A 1 43  THR 43  63  63  THR THR A . n 
A 1 44  LYS 44  64  64  LYS LYS A . n 
A 1 45  VAL 45  65  65  VAL VAL A . n 
A 1 46  LYS 46  66  66  LYS LYS A . n 
A 1 47  GLY 47  67  67  GLY GLY A . n 
A 1 48  ILE 48  68  68  ILE ILE A . n 
A 1 49  ALA 49  69  69  ALA ALA A . n 
A 1 50  GLU 50  70  70  GLU GLU A . n 
A 1 51  VAL 51  71  71  VAL VAL A . n 
A 1 52  LYS 52  72  72  LYS LYS A . n 
A 1 53  ALA 53  73  73  ALA ALA A . n 
A 1 54  GLU 54  74  74  GLU GLU A . n 
A 1 55  ILE 55  75  75  ILE ILE A . n 
A 1 56  LEU 56  76  76  LEU LEU A . n 
A 1 57  GLU 57  77  77  GLU GLU A . n 
A 1 58  ASN 58  78  78  ASN ASN A . n 
A 1 59  GLY 59  79  79  GLY GLY A . n 
A 1 60  MET 60  80  80  MET MET A . n 
A 1 61  LYS 61  81  81  LYS LYS A . n 
A 1 62  LYS 62  82  82  LYS LYS A . n 
A 1 63  MET 63  83  83  MET MET A . n 
A 1 64  VAL 64  84  84  VAL VAL A . n 
A 1 65  SER 65  85  85  SER SER A . n 
A 1 66  GLY 66  86  86  GLY GLY A . n 
A 1 67  VAL 67  87  87  VAL VAL A . n 
A 1 68  PHE 68  88  88  PHE PHE A . n 
A 1 69  ASP 69  89  89  ASP ASP A . n 
A 1 70  THR 70  90  90  THR THR A . n 
A 1 71  ALA 71  91  91  ALA ALA A . n 
A 1 72  ASP 72  92  92  ASP ASP A . n 
A 1 73  TYR 73  93  93  TYR TYR A . n 
A 1 74  THR 74  94  94  THR THR A . n 
A 1 75  PHE 75  95  95  PHE PHE A . n 
A 1 76  PRO 76  96  96  PRO PRO A . n 
A 1 77  LEU 77  97  97  LEU LEU A . n 
A 1 78  GLN 78  98  98  GLN GLN A . n 
A 1 79  GLY 79  99  99  GLY GLY A . n 
A 1 80  ASN 80  100 100 ASN ASN A . n 
A 1 81  SER 81  101 101 SER SER A . n 
A 1 82  PHE 82  102 102 PHE PHE A . n 
A 1 83  PHE 83  103 103 PHE PHE A . n 
A 1 84  VAL 84  104 104 VAL VAL A . n 
A 1 85  MET 85  105 105 MET MET A . n 
A 1 86  THR 86  106 106 THR THR A . n 
A 1 87  ASN 87  107 107 ASN ASN A . n 
A 1 88  PHE 88  108 108 PHE PHE A . n 
A 1 89  ILE 89  109 109 ILE ILE A . n 
A 1 90  LYS 90  110 110 LYS LYS A . n 
A 1 91  THR 91  111 111 THR THR A . n 
A 1 92  GLU 92  112 112 GLU GLU A . n 
A 1 93  GLY 93  113 113 GLY GLY A . n 
A 1 94  GLN 94  114 114 GLN GLN A . n 
A 1 95  GLN 95  115 115 GLN GLN A . n 
A 1 96  GLN 96  116 116 GLN GLN A . n 
A 1 97  GLY 97  117 117 GLY GLY A . n 
A 1 98  LEU 98  118 118 LEU LEU A . n 
A 1 99  CYS 99  119 119 CYS CYS A . n 
A 1 100 PRO 100 120 120 PRO PRO A . n 
A 1 101 ASP 101 121 121 ASP ASP A . n 
A 1 102 PHE 102 122 122 PHE PHE A . n 
A 1 103 PRO 103 123 123 PRO PRO A . n 
A 1 104 THR 104 124 124 THR THR A . n 
A 1 105 ALA 105 125 125 ALA ALA A . n 
A 1 106 ARG 106 126 126 ARG ARG A . n 
A 1 107 THR 107 127 127 THR THR A . n 
A 1 108 ILE 108 128 128 ILE ILE A . n 
A 1 109 CYS 109 129 129 CYS CYS A . n 
A 1 110 SER 110 130 130 SER SER A . n 
A 1 111 SER 111 131 131 SER SER A . n 
A 1 112 ASP 112 132 132 ASP ASP A . n 
A 1 113 ARG 113 133 133 ARG ARG A . n 
A 1 114 GLY 114 134 134 GLY GLY A . n 
A 1 115 CYS 115 135 135 CYS CYS A . n 
A 1 116 LYS 116 136 136 LYS LYS A . n 
A 1 117 LYS 117 137 137 LYS LYS A . n 
A 1 118 GLY 118 138 138 GLY GLY A . n 
A 1 119 ARG 119 139 139 ARG ARG A . n 
A 1 120 MET 120 140 140 MET MET A . n 
A 1 121 ASP 121 141 141 ASP ASP A . n 
A 1 122 PRO 122 142 142 PRO PRO A . n 
A 1 123 GLN 123 143 143 GLN GLN A . n 
A 1 124 SER 124 144 144 SER SER A . n 
A 1 125 LYS 125 145 145 LYS LYS A . n 
A 1 126 GLY 126 146 146 GLY GLY A . n 
A 1 127 ILE 127 147 147 ILE ILE A . n 
A 1 128 GLN 128 148 148 GLN GLN A . n 
A 1 129 THR 129 149 149 THR THR A . n 
A 1 130 GLY 130 150 150 GLY GLY A . n 
A 1 131 ARG 131 151 151 ARG ARG A . n 
A 1 132 CYS 132 152 152 CYS CYS A . n 
A 1 133 VAL 133 153 153 VAL VAL A . n 
A 1 134 VAL 134 154 154 VAL VAL A . n 
A 1 135 TYR 135 155 155 TYR TYR A . n 
A 1 136 LYS 136 156 156 LYS LYS A . n 
A 1 137 GLU 137 157 157 GLU GLU A . n 
A 1 138 ARG 138 158 158 ARG ARG A . n 
A 1 139 LEU 139 159 159 LEU LEU A . n 
A 1 140 LYS 140 160 160 LYS LYS A . n 
A 1 141 THR 141 161 161 THR THR A . n 
A 1 142 CYS 142 162 162 CYS CYS A . n 
A 1 143 GLU 143 163 163 GLU GLU A . n 
A 1 144 VAL 144 164 164 VAL VAL A . n 
A 1 145 SER 145 165 165 SER SER A . n 
A 1 146 ALA 146 166 166 ALA ALA A . n 
A 1 147 TRP 147 167 167 TRP TRP A . n 
A 1 148 CYS 148 168 168 CYS CYS A . n 
A 1 149 PRO 149 169 169 PRO PRO A . n 
A 1 150 ILE 150 170 170 ILE ILE A . n 
A 1 151 GLU 151 171 171 GLU GLU A . n 
A 1 152 GLU 152 172 172 GLU GLU A . n 
A 1 153 VAL 153 173 173 VAL VAL A . n 
A 1 154 LYS 154 174 174 LYS LYS A . n 
A 1 155 ASP 155 175 175 ASP ASP A . n 
A 1 156 ALA 156 176 176 ALA ALA A . n 
A 1 157 PRO 157 177 177 PRO PRO A . n 
A 1 158 ARG 158 178 178 ARG ARG A . n 
A 1 159 PRO 159 179 179 PRO PRO A . n 
A 1 160 ALA 160 180 180 ALA ALA A . n 
A 1 161 LEU 161 181 181 LEU LEU A . n 
A 1 162 LEU 162 182 182 LEU LEU A . n 
A 1 163 ASN 163 183 183 ASN ASN A . n 
A 1 164 SER 164 184 184 SER SER A . n 
A 1 165 ALA 165 185 185 ALA ALA A . n 
A 1 166 GLU 166 186 186 GLU GLU A . n 
A 1 167 ASN 167 187 187 ASN ASN A . n 
A 1 168 PHE 168 188 188 PHE PHE A . n 
A 1 169 THR 169 189 189 THR THR A . n 
A 1 170 VAL 170 190 190 VAL VAL A . n 
A 1 171 LEU 171 191 191 LEU LEU A . n 
A 1 172 ILE 172 192 192 ILE ILE A . n 
A 1 173 LYS 173 193 193 LYS LYS A . n 
A 1 174 ASN 174 194 194 ASN ASN A . n 
A 1 175 ASN 175 195 195 ASN ASN A . n 
A 1 176 ILE 176 196 196 ILE ILE A . n 
A 1 177 ASP 177 197 197 ASP ASP A . n 
A 1 178 PHE 178 198 198 PHE PHE A . n 
A 1 179 PRO 179 199 199 PRO PRO A . n 
A 1 180 GLY 180 200 200 GLY GLY A . n 
A 1 181 HIS 181 201 201 HIS HIS A . n 
A 1 182 ASN 182 202 202 ASN ASN A . n 
A 1 183 TYR 183 203 203 TYR TYR A . n 
A 1 184 THR 184 204 204 THR THR A . n 
A 1 185 THR 185 205 205 THR THR A . n 
A 1 186 ARG 186 206 206 ARG ARG A . n 
A 1 187 ASN 187 207 207 ASN ASN A . n 
A 1 188 ILE 188 208 208 ILE ILE A . n 
A 1 189 LEU 189 209 209 LEU LEU A . n 
A 1 190 PRO 190 210 210 PRO PRO A . n 
A 1 191 GLY 191 211 211 GLY GLY A . n 
A 1 192 VAL 192 212 212 VAL VAL A . n 
A 1 193 ASN 193 213 213 ASN ASN A . n 
A 1 194 ILE 194 214 214 ILE ILE A . n 
A 1 195 THR 195 215 215 THR THR A . n 
A 1 196 CYS 196 216 216 CYS CYS A . n 
A 1 197 THR 197 217 217 THR THR A . n 
A 1 198 PHE 198 218 218 PHE PHE A . n 
A 1 199 HIS 199 219 219 HIS HIS A . n 
A 1 200 LYS 200 220 220 LYS LYS A . n 
A 1 201 THR 201 221 221 THR THR A . n 
A 1 202 GLN 202 222 222 GLN GLN A . n 
A 1 203 ASN 203 223 223 ASN ASN A . n 
A 1 204 PRO 204 224 224 PRO PRO A . n 
A 1 205 GLN 205 225 225 GLN GLN A . n 
A 1 206 CYS 206 226 226 CYS CYS A . n 
A 1 207 PRO 207 227 227 PRO PRO A . n 
A 1 208 ILE 208 228 228 ILE ILE A . n 
A 1 209 PHE 209 229 229 PHE PHE A . n 
A 1 210 ARG 210 230 230 ARG ARG A . n 
A 1 211 LEU 211 231 231 LEU LEU A . n 
A 1 212 GLY 212 232 232 GLY GLY A . n 
A 1 213 ASP 213 233 233 ASP ASP A . n 
A 1 214 ILE 214 234 234 ILE ILE A . n 
A 1 215 PHE 215 235 235 PHE PHE A . n 
A 1 216 GLN 216 236 236 GLN GLN A . n 
A 1 217 GLU 217 237 237 GLU GLU A . n 
A 1 218 THR 218 238 238 THR THR A . n 
A 1 219 GLY 219 239 239 GLY GLY A . n 
A 1 220 ASP 220 240 240 ASP ASP A . n 
A 1 221 SER 221 241 241 SER SER A . n 
A 1 222 PHE 222 242 242 PHE PHE A . n 
A 1 223 SER 223 243 243 SER SER A . n 
A 1 224 ASP 224 244 244 ASP ASP A . n 
A 1 225 VAL 225 245 245 VAL VAL A . n 
A 1 226 ALA 226 246 246 ALA ALA A . n 
A 1 227 ILE 227 247 247 ILE ILE A . n 
A 1 228 GLN 228 248 248 GLN GLN A . n 
A 1 229 GLY 229 249 249 GLY GLY A . n 
A 1 230 GLY 230 250 250 GLY GLY A . n 
A 1 231 ILE 231 251 251 ILE ILE A . n 
A 1 232 MET 232 252 252 MET MET A . n 
A 1 233 GLY 233 253 253 GLY GLY A . n 
A 1 234 ILE 234 254 254 ILE ILE A . n 
A 1 235 GLU 235 255 255 GLU GLU A . n 
A 1 236 ILE 236 256 256 ILE ILE A . n 
A 1 237 TYR 237 257 257 TYR TYR A . n 
A 1 238 TRP 238 258 258 TRP TRP A . n 
A 1 239 ASP 239 259 259 ASP ASP A . n 
A 1 240 CYS 240 260 260 CYS CYS A . n 
A 1 241 ASN 241 261 261 ASN ASN A . n 
A 1 242 LEU 242 262 262 LEU LEU A . n 
A 1 243 ASP 243 263 263 ASP ASP A . n 
A 1 244 GLY 244 264 264 GLY GLY A . n 
A 1 245 TRP 245 265 265 TRP TRP A . n 
A 1 246 PHE 246 266 266 PHE PHE A . n 
A 1 247 HIS 247 267 267 HIS HIS A . n 
A 1 248 HIS 248 268 268 HIS HIS A . n 
A 1 249 CYS 249 269 269 CYS CYS A . n 
A 1 250 ARG 250 270 270 ARG ARG A . n 
A 1 251 PRO 251 271 271 PRO PRO A . n 
A 1 252 LYS 252 272 272 LYS LYS A . n 
A 1 253 TYR 253 273 273 TYR TYR A . n 
A 1 254 SER 254 274 274 SER SER A . n 
A 1 255 PHE 255 275 275 PHE PHE A . n 
A 1 256 ARG 256 276 276 ARG ARG A . n 
A 1 257 ARG 257 277 277 ARG ARG A . n 
A 1 258 LEU 258 278 278 LEU LEU A . n 
A 1 259 ASP 259 279 279 ASP ASP A . n 
A 1 260 ASP 260 280 280 ASP ASP A . n 
A 1 261 LYS 261 281 281 LYS LYS A . n 
A 1 262 THR 262 282 282 THR THR A . n 
A 1 263 THR 263 283 283 THR THR A . n 
A 1 264 SER 264 284 284 SER SER A . n 
A 1 265 GLU 265 285 285 GLU GLU A . n 
A 1 266 SER 266 286 286 SER SER A . n 
A 1 267 LEU 267 287 287 LEU LEU A . n 
A 1 268 TYR 268 288 288 TYR TYR A . n 
A 1 269 PRO 269 289 289 PRO PRO A . n 
A 1 270 GLY 270 290 290 GLY GLY A . n 
A 1 271 TYR 271 291 291 TYR TYR A . n 
A 1 272 ASN 272 292 292 ASN ASN A . n 
A 1 273 PHE 273 293 293 PHE PHE A . n 
A 1 274 ARG 274 294 294 ARG ARG A . n 
A 1 275 TYR 275 295 295 TYR TYR A . n 
A 1 276 ALA 276 296 296 ALA ALA A . n 
A 1 277 LYS 277 297 297 LYS LYS A . n 
A 1 278 TYR 278 298 298 TYR TYR A . n 
A 1 279 TYR 279 299 299 TYR TYR A . n 
A 1 280 LYS 280 300 300 LYS LYS A . n 
A 1 281 GLU 281 301 301 GLU GLU A . n 
A 1 282 ASN 282 302 302 ASN ASN A . n 
A 1 283 ASN 283 303 303 ASN ASN A . n 
A 1 284 VAL 284 304 304 VAL VAL A . n 
A 1 285 GLU 285 305 305 GLU GLU A . n 
A 1 286 LYS 286 306 306 LYS LYS A . n 
A 1 287 ARG 287 307 307 ARG ARG A . n 
A 1 288 THR 288 308 308 THR THR A . n 
A 1 289 LEU 289 309 309 LEU LEU A . n 
A 1 290 ILE 290 310 310 ILE ILE A . n 
A 1 291 LYS 291 311 311 LYS LYS A . n 
A 1 292 VAL 292 312 312 VAL VAL A . n 
A 1 293 PHE 293 313 313 PHE PHE A . n 
A 1 294 GLY 294 314 314 GLY GLY A . n 
A 1 295 ILE 295 315 315 ILE ILE A . n 
A 1 296 ARG 296 316 316 ARG ARG A . n 
A 1 297 PHE 297 317 317 PHE PHE A . n 
A 1 298 ASP 298 318 318 ASP ASP A . n 
A 1 299 ILE 299 319 319 ILE ILE A . n 
A 1 300 LEU 300 320 320 LEU LEU A . n 
A 1 301 VAL 301 321 321 VAL VAL A . n 
A 1 302 PHE 302 322 322 PHE PHE A . n 
A 1 303 GLY 303 323 323 GLY GLY A . n 
A 1 304 THR 304 324 324 THR THR A . n 
A 1 305 GLY 305 325 325 GLY GLY A . n 
A 1 306 GLY 306 326 326 GLY GLY A . n 
A 1 307 LYS 307 327 327 LYS LYS A . n 
A 1 308 PHE 308 328 328 PHE PHE A . n 
A 1 309 ASN 309 329 329 ASN ASN A . n 
A 1 310 VAL 310 330 330 VAL VAL A . n 
A 1 311 ILE 311 331 331 ILE ILE A . n 
A 1 312 GLN 312 332 332 GLN GLN A . n 
A 1 313 LEU 313 333 333 LEU LEU A . n 
A 1 314 ALA 314 334 334 ALA ALA A . n 
A 1 315 VAL 315 335 335 VAL VAL A . n 
A 1 316 TYR 316 336 336 TYR TYR A . n 
A 1 317 ILE 317 337 337 ILE ILE A . n 
A 1 318 GLY 318 338 338 GLY GLY A . n 
A 1 319 SER 319 339 339 SER SER A . n 
A 1 320 VAL 320 340 340 VAL VAL A . n 
A 1 321 ILE 321 341 341 ILE ILE A . n 
A 1 322 SER 322 342 342 SER SER A . n 
A 1 323 TYR 323 343 343 TYR TYR A . n 
A 1 324 PHE 324 344 344 PHE PHE A . n 
A 1 325 GLY 325 345 345 GLY GLY A . n 
A 1 326 LEU 326 346 346 LEU LEU A . n 
A 1 327 ALA 327 347 347 ALA ALA A . n 
A 1 328 THR 328 348 ?   ?   ?   A . n 
A 1 329 VAL 329 349 ?   ?   ?   A . n 
A 1 330 PHE 330 350 ?   ?   ?   A . n 
A 1 331 ILE 331 351 ?   ?   ?   A . n 
A 1 332 ASP 332 352 ?   ?   ?   A . n 
A 1 333 ILE 333 353 ?   ?   ?   A . n 
A 1 334 LEU 334 354 ?   ?   ?   A . n 
A 1 335 ILE 335 355 ?   ?   ?   A . n 
A 1 336 ASN 336 356 ?   ?   ?   A . n 
A 1 337 THR 337 357 ?   ?   ?   A . n 
A 1 338 TYR 338 358 ?   ?   ?   A . n 
A 1 339 SER 339 359 ?   ?   ?   A . n 
A 1 340 ALA 340 360 ?   ?   ?   A . n 
A 1 341 SER 341 361 ?   ?   ?   A . n 
A 1 342 SER 342 362 ?   ?   ?   A . n 
# 
loop_
_pdbx_nonpoly_scheme.asym_id 
_pdbx_nonpoly_scheme.entity_id 
_pdbx_nonpoly_scheme.mon_id 
_pdbx_nonpoly_scheme.ndb_seq_num 
_pdbx_nonpoly_scheme.pdb_seq_num 
_pdbx_nonpoly_scheme.auth_seq_num 
_pdbx_nonpoly_scheme.pdb_mon_id 
_pdbx_nonpoly_scheme.auth_mon_id 
_pdbx_nonpoly_scheme.pdb_strand_id 
_pdbx_nonpoly_scheme.pdb_ins_code 
B 2 NAG 1 401 9187 NAG NAG A . 
C 2 NAG 1 402 9202 NAG NAG A . 
D 2 NAG 1 403 9213 NAG NAG A . 
E 3 7S4 1 404 1    7S4 LIG A . 
# 
_pdbx_struct_assembly.id                   1 
_pdbx_struct_assembly.details              author_and_software_defined_assembly 
_pdbx_struct_assembly.method_details       PISA 
_pdbx_struct_assembly.oligomeric_details   trimeric 
_pdbx_struct_assembly.oligomeric_count     3 
# 
_pdbx_struct_assembly_gen.assembly_id       1 
_pdbx_struct_assembly_gen.oper_expression   1,2,3 
_pdbx_struct_assembly_gen.asym_id_list      A,B,C,D,E 
# 
loop_
_pdbx_struct_assembly_prop.biol_id 
_pdbx_struct_assembly_prop.type 
_pdbx_struct_assembly_prop.value 
_pdbx_struct_assembly_prop.details 
1 'ABSA (A^2)' 13220 ? 
1 MORE         -25   ? 
1 'SSA (A^2)'  42960 ? 
# 
loop_
_pdbx_struct_oper_list.id 
_pdbx_struct_oper_list.type 
_pdbx_struct_oper_list.name 
_pdbx_struct_oper_list.symmetry_operation 
_pdbx_struct_oper_list.matrix[1][1] 
_pdbx_struct_oper_list.matrix[1][2] 
_pdbx_struct_oper_list.matrix[1][3] 
_pdbx_struct_oper_list.vector[1] 
_pdbx_struct_oper_list.matrix[2][1] 
_pdbx_struct_oper_list.matrix[2][2] 
_pdbx_struct_oper_list.matrix[2][3] 
_pdbx_struct_oper_list.vector[2] 
_pdbx_struct_oper_list.matrix[3][1] 
_pdbx_struct_oper_list.matrix[3][2] 
_pdbx_struct_oper_list.matrix[3][3] 
_pdbx_struct_oper_list.vector[3] 
1 'identity operation'         1_555 x,y,z 1.0000000000 0.0000000000 0.0000000000 0.0000000000 0.0000000000 1.0000000000 
0.0000000000 0.0000000000 0.0000000000 0.0000000000 1.0000000000 0.0000000000 
2 'crystal symmetry operation' 5_555 z,x,y 0.0000000000 0.0000000000 1.0000000000 0.0000000000 1.0000000000 0.0000000000 
0.0000000000 0.0000000000 0.0000000000 1.0000000000 0.0000000000 0.0000000000 
3 'crystal symmetry operation' 9_555 y,z,x 0.0000000000 1.0000000000 0.0000000000 0.0000000000 0.0000000000 0.0000000000 
1.0000000000 0.0000000000 1.0000000000 0.0000000000 0.0000000000 0.0000000000 
# 
loop_
_pdbx_audit_revision_history.ordinal 
_pdbx_audit_revision_history.data_content_type 
_pdbx_audit_revision_history.major_revision 
_pdbx_audit_revision_history.minor_revision 
_pdbx_audit_revision_history.revision_date 
1 'Structure model' 1 0 2017-01-11 
2 'Structure model' 1 1 2017-09-20 
3 'Structure model' 1 2 2019-12-18 
4 'Structure model' 1 3 2020-07-29 
# 
loop_
_pdbx_audit_revision_details.ordinal 
_pdbx_audit_revision_details.revision_ordinal 
_pdbx_audit_revision_details.data_content_type 
_pdbx_audit_revision_details.provider 
_pdbx_audit_revision_details.type 
_pdbx_audit_revision_details.description 
_pdbx_audit_revision_details.details 
1 1 'Structure model' repository 'Initial release' ?                          ? 
2 4 'Structure model' repository Remediation       'Carbohydrate remediation' ? 
# 
loop_
_pdbx_audit_revision_group.ordinal 
_pdbx_audit_revision_group.revision_ordinal 
_pdbx_audit_revision_group.data_content_type 
_pdbx_audit_revision_group.group 
1 2 'Structure model' 'Author supporting evidence' 
2 2 'Structure model' 'Refinement description'     
3 3 'Structure model' 'Author supporting evidence' 
4 4 'Structure model' 'Data collection'            
5 4 'Structure model' 'Derived calculations'       
6 4 'Structure model' 'Structure summary'          
# 
loop_
_pdbx_audit_revision_category.ordinal 
_pdbx_audit_revision_category.revision_ordinal 
_pdbx_audit_revision_category.data_content_type 
_pdbx_audit_revision_category.category 
1  2 'Structure model' pdbx_audit_support        
2  2 'Structure model' software                  
3  3 'Structure model' pdbx_audit_support        
4  4 'Structure model' chem_comp                 
5  4 'Structure model' entity                    
6  4 'Structure model' pdbx_chem_comp_identifier 
7  4 'Structure model' pdbx_entity_nonpoly       
8  4 'Structure model' struct_conn               
9  4 'Structure model' struct_site               
10 4 'Structure model' struct_site_gen           
# 
loop_
_pdbx_audit_revision_item.ordinal 
_pdbx_audit_revision_item.revision_ordinal 
_pdbx_audit_revision_item.data_content_type 
_pdbx_audit_revision_item.item 
1 2 'Structure model' '_pdbx_audit_support.funding_organization' 
2 3 'Structure model' '_pdbx_audit_support.funding_organization' 
3 4 'Structure model' '_chem_comp.name'                          
4 4 'Structure model' '_chem_comp.type'                          
5 4 'Structure model' '_entity.pdbx_description'                 
6 4 'Structure model' '_pdbx_entity_nonpoly.name'                
7 4 'Structure model' '_struct_conn.pdbx_role'                   
# 
_phasing.method   MR 
# 
loop_
_software.citation_id 
_software.classification 
_software.compiler_name 
_software.compiler_version 
_software.contact_author 
_software.contact_author_email 
_software.date 
_software.description 
_software.dependencies 
_software.hardware 
_software.language 
_software.location 
_software.mods 
_software.name 
_software.os 
_software.os_version 
_software.type 
_software.version 
_software.pdbx_ordinal 
? 'data scaling'    ? ? ? ? ? ? ? ? ? ? ? Aimless     ? ? ? 0.5.1     1 
? phasing           ? ? ? ? ? ? ? ? ? ? ? PHASER      ? ? ? .         2 
? refinement        ? ? ? ? ? ? ? ? ? ? ? PHENIX      ? ? ? 1.10_2155 3 
? 'data extraction' ? ? ? ? ? ? ? ? ? ? ? PDB_EXTRACT ? ? ? 3.20      4 
? 'data scaling'    ? ? ? ? ? ? ? ? ? ? ? XSCALE      ? ? ? .         5 
# 
_pdbx_validate_close_contact.id               1 
_pdbx_validate_close_contact.PDB_model_num    1 
_pdbx_validate_close_contact.auth_atom_id_1   OD1 
_pdbx_validate_close_contact.auth_asym_id_1   A 
_pdbx_validate_close_contact.auth_comp_id_1   ASN 
_pdbx_validate_close_contact.auth_seq_id_1    207 
_pdbx_validate_close_contact.PDB_ins_code_1   ? 
_pdbx_validate_close_contact.label_alt_id_1   ? 
_pdbx_validate_close_contact.auth_atom_id_2   OH 
_pdbx_validate_close_contact.auth_asym_id_2   A 
_pdbx_validate_close_contact.auth_comp_id_2   TYR 
_pdbx_validate_close_contact.auth_seq_id_2    273 
_pdbx_validate_close_contact.PDB_ins_code_2   ? 
_pdbx_validate_close_contact.label_alt_id_2   ? 
_pdbx_validate_close_contact.dist             2.19 
# 
_pdbx_validate_symm_contact.id                1 
_pdbx_validate_symm_contact.PDB_model_num     1 
_pdbx_validate_symm_contact.auth_atom_id_1    O 
_pdbx_validate_symm_contact.auth_asym_id_1    A 
_pdbx_validate_symm_contact.auth_comp_id_1    GLY 
_pdbx_validate_symm_contact.auth_seq_id_1     338 
_pdbx_validate_symm_contact.PDB_ins_code_1    ? 
_pdbx_validate_symm_contact.label_alt_id_1    ? 
_pdbx_validate_symm_contact.site_symmetry_1   1_555 
_pdbx_validate_symm_contact.auth_atom_id_2    OG 
_pdbx_validate_symm_contact.auth_asym_id_2    A 
_pdbx_validate_symm_contact.auth_comp_id_2    SER 
_pdbx_validate_symm_contact.auth_seq_id_2     342 
_pdbx_validate_symm_contact.PDB_ins_code_2    ? 
_pdbx_validate_symm_contact.label_alt_id_2    ? 
_pdbx_validate_symm_contact.site_symmetry_2   5_555 
_pdbx_validate_symm_contact.dist              2.01 
# 
loop_
_pdbx_validate_torsion.id 
_pdbx_validate_torsion.PDB_model_num 
_pdbx_validate_torsion.auth_comp_id 
_pdbx_validate_torsion.auth_asym_id 
_pdbx_validate_torsion.auth_seq_id 
_pdbx_validate_torsion.PDB_ins_code 
_pdbx_validate_torsion.label_alt_id 
_pdbx_validate_torsion.phi 
_pdbx_validate_torsion.psi 
1 1 CYS A 119 ? ? -174.62 138.61  
2 1 ALA A 166 ? ? -169.94 -167.46 
3 1 LEU A 182 ? ? -97.49  57.91   
4 1 SER A 184 ? ? -68.34  5.00    
5 1 TYR A 288 ? ? 52.41   73.57   
# 
loop_
_pdbx_unobs_or_zero_occ_atoms.id 
_pdbx_unobs_or_zero_occ_atoms.PDB_model_num 
_pdbx_unobs_or_zero_occ_atoms.polymer_flag 
_pdbx_unobs_or_zero_occ_atoms.occupancy_flag 
_pdbx_unobs_or_zero_occ_atoms.auth_asym_id 
_pdbx_unobs_or_zero_occ_atoms.auth_comp_id 
_pdbx_unobs_or_zero_occ_atoms.auth_seq_id 
_pdbx_unobs_or_zero_occ_atoms.PDB_ins_code 
_pdbx_unobs_or_zero_occ_atoms.auth_atom_id 
_pdbx_unobs_or_zero_occ_atoms.label_alt_id 
_pdbx_unobs_or_zero_occ_atoms.label_asym_id 
_pdbx_unobs_or_zero_occ_atoms.label_comp_id 
_pdbx_unobs_or_zero_occ_atoms.label_seq_id 
_pdbx_unobs_or_zero_occ_atoms.label_atom_id 
1   1 Y 1 A HIS 34  ? CG  ? A HIS 14  CG  
2   1 Y 1 A HIS 34  ? ND1 ? A HIS 14  ND1 
3   1 Y 1 A HIS 34  ? CD2 ? A HIS 14  CD2 
4   1 Y 1 A HIS 34  ? CE1 ? A HIS 14  CE1 
5   1 Y 1 A HIS 34  ? NE2 ? A HIS 14  NE2 
6   1 Y 1 A LEU 36  ? CG  ? A LEU 16  CG  
7   1 Y 1 A LEU 36  ? CD1 ? A LEU 16  CD1 
8   1 Y 1 A LEU 36  ? CD2 ? A LEU 16  CD2 
9   1 Y 1 A VAL 37  ? CG1 ? A VAL 17  CG1 
10  1 Y 1 A VAL 37  ? CG2 ? A VAL 17  CG2 
11  1 Y 1 A TYR 40  ? CG  ? A TYR 20  CG  
12  1 Y 1 A TYR 40  ? CD1 ? A TYR 20  CD1 
13  1 Y 1 A TYR 40  ? CD2 ? A TYR 20  CD2 
14  1 Y 1 A TYR 40  ? CE1 ? A TYR 20  CE1 
15  1 Y 1 A TYR 40  ? CE2 ? A TYR 20  CE2 
16  1 Y 1 A TYR 40  ? CZ  ? A TYR 20  CZ  
17  1 Y 1 A TYR 40  ? OH  ? A TYR 20  OH  
18  1 Y 1 A SER 47  ? OG  ? A SER 27  OG  
19  1 Y 1 A LYS 49  ? CG  ? A LYS 29  CG  
20  1 Y 1 A LYS 49  ? CD  ? A LYS 29  CD  
21  1 Y 1 A LYS 49  ? CE  ? A LYS 29  CE  
22  1 Y 1 A LYS 49  ? NZ  ? A LYS 29  NZ  
23  1 Y 1 A LYS 53  ? CG  ? A LYS 33  CG  
24  1 Y 1 A LYS 53  ? CD  ? A LYS 33  CD  
25  1 Y 1 A LYS 53  ? CE  ? A LYS 33  CE  
26  1 Y 1 A LYS 53  ? NZ  ? A LYS 33  NZ  
27  1 Y 1 A LYS 54  ? CG  ? A LYS 34  CG  
28  1 Y 1 A LYS 54  ? CD  ? A LYS 34  CD  
29  1 Y 1 A LYS 54  ? CE  ? A LYS 34  CE  
30  1 Y 1 A LYS 54  ? NZ  ? A LYS 34  NZ  
31  1 Y 1 A GLU 55  ? CG  ? A GLU 35  CG  
32  1 Y 1 A GLU 55  ? CD  ? A GLU 35  CD  
33  1 Y 1 A GLU 55  ? OE1 ? A GLU 35  OE1 
34  1 Y 1 A GLU 55  ? OE2 ? A GLU 35  OE2 
35  1 Y 1 A LYS 64  ? CG  ? A LYS 44  CG  
36  1 Y 1 A LYS 64  ? CD  ? A LYS 44  CD  
37  1 Y 1 A LYS 64  ? CE  ? A LYS 44  CE  
38  1 Y 1 A LYS 64  ? NZ  ? A LYS 44  NZ  
39  1 Y 1 A LYS 66  ? CG  ? A LYS 46  CG  
40  1 Y 1 A LYS 66  ? CD  ? A LYS 46  CD  
41  1 Y 1 A LYS 66  ? CE  ? A LYS 46  CE  
42  1 Y 1 A LYS 66  ? NZ  ? A LYS 46  NZ  
43  1 Y 1 A LYS 72  ? CG  ? A LYS 52  CG  
44  1 Y 1 A LYS 72  ? CD  ? A LYS 52  CD  
45  1 Y 1 A LYS 72  ? CE  ? A LYS 52  CE  
46  1 Y 1 A LYS 72  ? NZ  ? A LYS 52  NZ  
47  1 Y 1 A GLU 74  ? CG  ? A GLU 54  CG  
48  1 Y 1 A GLU 74  ? CD  ? A GLU 54  CD  
49  1 Y 1 A GLU 74  ? OE1 ? A GLU 54  OE1 
50  1 Y 1 A GLU 74  ? OE2 ? A GLU 54  OE2 
51  1 Y 1 A LEU 76  ? CG  ? A LEU 56  CG  
52  1 Y 1 A LEU 76  ? CD1 ? A LEU 56  CD1 
53  1 Y 1 A LEU 76  ? CD2 ? A LEU 56  CD2 
54  1 Y 1 A MET 80  ? CG  ? A MET 60  CG  
55  1 Y 1 A MET 80  ? SD  ? A MET 60  SD  
56  1 Y 1 A MET 80  ? CE  ? A MET 60  CE  
57  1 Y 1 A LYS 81  ? CG  ? A LYS 61  CG  
58  1 Y 1 A LYS 81  ? CD  ? A LYS 61  CD  
59  1 Y 1 A LYS 81  ? CE  ? A LYS 61  CE  
60  1 Y 1 A LYS 81  ? NZ  ? A LYS 61  NZ  
61  1 Y 1 A LYS 82  ? CG  ? A LYS 62  CG  
62  1 Y 1 A LYS 82  ? CD  ? A LYS 62  CD  
63  1 Y 1 A LYS 82  ? CE  ? A LYS 62  CE  
64  1 Y 1 A LYS 82  ? NZ  ? A LYS 62  NZ  
65  1 Y 1 A ARG 126 ? CG  ? A ARG 106 CG  
66  1 Y 1 A ARG 126 ? CD  ? A ARG 106 CD  
67  1 Y 1 A ARG 126 ? NE  ? A ARG 106 NE  
68  1 Y 1 A ARG 126 ? CZ  ? A ARG 106 CZ  
69  1 Y 1 A ARG 126 ? NH1 ? A ARG 106 NH1 
70  1 Y 1 A ARG 126 ? NH2 ? A ARG 106 NH2 
71  1 Y 1 A ARG 133 ? CG  ? A ARG 113 CG  
72  1 Y 1 A ARG 133 ? CD  ? A ARG 113 CD  
73  1 Y 1 A ARG 133 ? NE  ? A ARG 113 NE  
74  1 Y 1 A ARG 133 ? CZ  ? A ARG 113 CZ  
75  1 Y 1 A ARG 133 ? NH1 ? A ARG 113 NH1 
76  1 Y 1 A ARG 133 ? NH2 ? A ARG 113 NH2 
77  1 Y 1 A LYS 136 ? CG  ? A LYS 116 CG  
78  1 Y 1 A LYS 136 ? CD  ? A LYS 116 CD  
79  1 Y 1 A LYS 136 ? CE  ? A LYS 116 CE  
80  1 Y 1 A LYS 136 ? NZ  ? A LYS 116 NZ  
81  1 Y 1 A LYS 137 ? CG  ? A LYS 117 CG  
82  1 Y 1 A LYS 137 ? CD  ? A LYS 117 CD  
83  1 Y 1 A LYS 137 ? CE  ? A LYS 117 CE  
84  1 Y 1 A LYS 137 ? NZ  ? A LYS 117 NZ  
85  1 Y 1 A ARG 139 ? CG  ? A ARG 119 CG  
86  1 Y 1 A ARG 139 ? CD  ? A ARG 119 CD  
87  1 Y 1 A ARG 139 ? NE  ? A ARG 119 NE  
88  1 Y 1 A ARG 139 ? CZ  ? A ARG 119 CZ  
89  1 Y 1 A ARG 139 ? NH1 ? A ARG 119 NH1 
90  1 Y 1 A ARG 139 ? NH2 ? A ARG 119 NH2 
91  1 Y 1 A GLN 143 ? CG  ? A GLN 123 CG  
92  1 Y 1 A GLN 143 ? CD  ? A GLN 123 CD  
93  1 Y 1 A GLN 143 ? OE1 ? A GLN 123 OE1 
94  1 Y 1 A GLN 143 ? NE2 ? A GLN 123 NE2 
95  1 Y 1 A LYS 156 ? CG  ? A LYS 136 CG  
96  1 Y 1 A LYS 156 ? CD  ? A LYS 136 CD  
97  1 Y 1 A LYS 156 ? CE  ? A LYS 136 CE  
98  1 Y 1 A LYS 156 ? NZ  ? A LYS 136 NZ  
99  1 Y 1 A ARG 158 ? CG  ? A ARG 138 CG  
100 1 Y 1 A ARG 158 ? CD  ? A ARG 138 CD  
101 1 Y 1 A ARG 158 ? NE  ? A ARG 138 NE  
102 1 Y 1 A ARG 158 ? CZ  ? A ARG 138 CZ  
103 1 Y 1 A ARG 158 ? NH1 ? A ARG 138 NH1 
104 1 Y 1 A ARG 158 ? NH2 ? A ARG 138 NH2 
105 1 Y 1 A LYS 174 ? CG  ? A LYS 154 CG  
106 1 Y 1 A LYS 174 ? CD  ? A LYS 154 CD  
107 1 Y 1 A LYS 174 ? CE  ? A LYS 154 CE  
108 1 Y 1 A LYS 174 ? NZ  ? A LYS 154 NZ  
109 1 Y 1 A ARG 178 ? CG  ? A ARG 158 CG  
110 1 Y 1 A ARG 178 ? CD  ? A ARG 158 CD  
111 1 Y 1 A ARG 178 ? NE  ? A ARG 158 NE  
112 1 Y 1 A ARG 178 ? CZ  ? A ARG 158 CZ  
113 1 Y 1 A ARG 178 ? NH1 ? A ARG 158 NH1 
114 1 Y 1 A ARG 178 ? NH2 ? A ARG 158 NH2 
115 1 Y 1 A LEU 209 ? CG  ? A LEU 189 CG  
116 1 Y 1 A LEU 209 ? CD1 ? A LEU 189 CD1 
117 1 Y 1 A LEU 209 ? CD2 ? A LEU 189 CD2 
118 1 Y 1 A ILE 214 ? CG1 ? A ILE 194 CG1 
119 1 Y 1 A ILE 214 ? CG2 ? A ILE 194 CG2 
120 1 Y 1 A ILE 214 ? CD1 ? A ILE 194 CD1 
121 1 Y 1 A LYS 220 ? CG  ? A LYS 200 CG  
122 1 Y 1 A LYS 220 ? CD  ? A LYS 200 CD  
123 1 Y 1 A LYS 220 ? CE  ? A LYS 200 CE  
124 1 Y 1 A LYS 220 ? NZ  ? A LYS 200 NZ  
125 1 Y 1 A THR 221 ? OG1 ? A THR 201 OG1 
126 1 Y 1 A THR 221 ? CG2 ? A THR 201 CG2 
127 1 Y 1 A GLN 222 ? CG  ? A GLN 202 CG  
128 1 Y 1 A GLN 222 ? CD  ? A GLN 202 CD  
129 1 Y 1 A GLN 222 ? OE1 ? A GLN 202 OE1 
130 1 Y 1 A GLN 222 ? NE2 ? A GLN 202 NE2 
131 1 Y 1 A GLN 236 ? CG  ? A GLN 216 CG  
132 1 Y 1 A GLN 236 ? CD  ? A GLN 216 CD  
133 1 Y 1 A GLN 236 ? OE1 ? A GLN 216 OE1 
134 1 Y 1 A GLN 236 ? NE2 ? A GLN 216 NE2 
135 1 Y 1 A LEU 262 ? CG  ? A LEU 242 CG  
136 1 Y 1 A LEU 262 ? CD1 ? A LEU 242 CD1 
137 1 Y 1 A LEU 262 ? CD2 ? A LEU 242 CD2 
138 1 Y 1 A PHE 266 ? CG  ? A PHE 246 CG  
139 1 Y 1 A PHE 266 ? CD1 ? A PHE 246 CD1 
140 1 Y 1 A PHE 266 ? CD2 ? A PHE 246 CD2 
141 1 Y 1 A PHE 266 ? CE1 ? A PHE 246 CE1 
142 1 Y 1 A PHE 266 ? CE2 ? A PHE 246 CE2 
143 1 Y 1 A PHE 266 ? CZ  ? A PHE 246 CZ  
144 1 Y 1 A HIS 268 ? CG  ? A HIS 248 CG  
145 1 Y 1 A HIS 268 ? ND1 ? A HIS 248 ND1 
146 1 Y 1 A HIS 268 ? CD2 ? A HIS 248 CD2 
147 1 Y 1 A HIS 268 ? CE1 ? A HIS 248 CE1 
148 1 Y 1 A HIS 268 ? NE2 ? A HIS 248 NE2 
149 1 Y 1 A LYS 272 ? CG  ? A LYS 252 CG  
150 1 Y 1 A LYS 272 ? CD  ? A LYS 252 CD  
151 1 Y 1 A LYS 272 ? CE  ? A LYS 252 CE  
152 1 Y 1 A LYS 272 ? NZ  ? A LYS 252 NZ  
153 1 Y 1 A LYS 281 ? CG  ? A LYS 261 CG  
154 1 Y 1 A LYS 281 ? CD  ? A LYS 261 CD  
155 1 Y 1 A LYS 281 ? CE  ? A LYS 261 CE  
156 1 Y 1 A LYS 281 ? NZ  ? A LYS 261 NZ  
157 1 Y 1 A THR 282 ? OG1 ? A THR 262 OG1 
158 1 Y 1 A THR 282 ? CG2 ? A THR 262 CG2 
159 1 Y 1 A THR 283 ? OG1 ? A THR 263 OG1 
160 1 Y 1 A THR 283 ? CG2 ? A THR 263 CG2 
161 1 Y 1 A GLU 285 ? CG  ? A GLU 265 CG  
162 1 Y 1 A GLU 285 ? CD  ? A GLU 265 CD  
163 1 Y 1 A GLU 285 ? OE1 ? A GLU 265 OE1 
164 1 Y 1 A GLU 285 ? OE2 ? A GLU 265 OE2 
165 1 Y 1 A LEU 287 ? CG  ? A LEU 267 CG  
166 1 Y 1 A LEU 287 ? CD1 ? A LEU 267 CD1 
167 1 Y 1 A LEU 287 ? CD2 ? A LEU 267 CD2 
168 1 Y 1 A LYS 297 ? CG  ? A LYS 277 CG  
169 1 Y 1 A LYS 297 ? CD  ? A LYS 277 CD  
170 1 Y 1 A LYS 297 ? CE  ? A LYS 277 CE  
171 1 Y 1 A LYS 297 ? NZ  ? A LYS 277 NZ  
172 1 Y 1 A LYS 300 ? CG  ? A LYS 280 CG  
173 1 Y 1 A LYS 300 ? CD  ? A LYS 280 CD  
174 1 Y 1 A LYS 300 ? CE  ? A LYS 280 CE  
175 1 Y 1 A LYS 300 ? NZ  ? A LYS 280 NZ  
176 1 Y 1 A LYS 327 ? CG  ? A LYS 307 CG  
177 1 Y 1 A LYS 327 ? CD  ? A LYS 307 CD  
178 1 Y 1 A LYS 327 ? CE  ? A LYS 307 CE  
179 1 Y 1 A LYS 327 ? NZ  ? A LYS 307 NZ  
180 1 Y 1 A PHE 328 ? CG  ? A PHE 308 CG  
181 1 Y 1 A PHE 328 ? CD1 ? A PHE 308 CD1 
182 1 Y 1 A PHE 328 ? CD2 ? A PHE 308 CD2 
183 1 Y 1 A PHE 328 ? CE1 ? A PHE 308 CE1 
184 1 Y 1 A PHE 328 ? CE2 ? A PHE 308 CE2 
185 1 Y 1 A PHE 328 ? CZ  ? A PHE 308 CZ  
186 1 Y 1 A ASN 329 ? CG  ? A ASN 309 CG  
187 1 Y 1 A ASN 329 ? OD1 ? A ASN 309 OD1 
188 1 Y 1 A ASN 329 ? ND2 ? A ASN 309 ND2 
189 1 Y 1 A VAL 330 ? CG1 ? A VAL 310 CG1 
190 1 Y 1 A VAL 330 ? CG2 ? A VAL 310 CG2 
191 1 Y 1 A PHE 344 ? CG  ? A PHE 324 CG  
192 1 Y 1 A PHE 344 ? CD1 ? A PHE 324 CD1 
193 1 Y 1 A PHE 344 ? CD2 ? A PHE 324 CD2 
194 1 Y 1 A PHE 344 ? CE1 ? A PHE 324 CE1 
195 1 Y 1 A PHE 344 ? CE2 ? A PHE 324 CE2 
196 1 Y 1 A PHE 344 ? CZ  ? A PHE 324 CZ  
197 1 Y 1 A LEU 346 ? CG  ? A LEU 326 CG  
198 1 Y 1 A LEU 346 ? CD1 ? A LEU 326 CD1 
199 1 Y 1 A LEU 346 ? CD2 ? A LEU 326 CD2 
# 
loop_
_pdbx_unobs_or_zero_occ_residues.id 
_pdbx_unobs_or_zero_occ_residues.PDB_model_num 
_pdbx_unobs_or_zero_occ_residues.polymer_flag 
_pdbx_unobs_or_zero_occ_residues.occupancy_flag 
_pdbx_unobs_or_zero_occ_residues.auth_asym_id 
_pdbx_unobs_or_zero_occ_residues.auth_comp_id 
_pdbx_unobs_or_zero_occ_residues.auth_seq_id 
_pdbx_unobs_or_zero_occ_residues.PDB_ins_code 
_pdbx_unobs_or_zero_occ_residues.label_asym_id 
_pdbx_unobs_or_zero_occ_residues.label_comp_id 
_pdbx_unobs_or_zero_occ_residues.label_seq_id 
1  1 Y 1 A GLY 21  ? A GLY 1   
2  1 Y 1 A SER 22  ? A SER 2   
3  1 Y 1 A SER 23  ? A SER 3   
4  1 Y 1 A THR 24  ? A THR 4   
5  1 Y 1 A ASN 25  ? A ASN 5   
6  1 Y 1 A TYR 26  ? A TYR 6   
7  1 Y 1 A GLY 27  ? A GLY 7   
8  1 Y 1 A THR 28  ? A THR 8   
9  1 Y 1 A ILE 29  ? A ILE 9   
10 1 Y 1 A LYS 30  ? A LYS 10  
11 1 Y 1 A TRP 31  ? A TRP 11  
12 1 Y 1 A ILE 32  ? A ILE 12  
13 1 Y 1 A PHE 33  ? A PHE 13  
14 1 Y 1 A THR 348 ? A THR 328 
15 1 Y 1 A VAL 349 ? A VAL 329 
16 1 Y 1 A PHE 350 ? A PHE 330 
17 1 Y 1 A ILE 351 ? A ILE 331 
18 1 Y 1 A ASP 352 ? A ASP 332 
19 1 Y 1 A ILE 353 ? A ILE 333 
20 1 Y 1 A LEU 354 ? A LEU 334 
21 1 Y 1 A ILE 355 ? A ILE 335 
22 1 Y 1 A ASN 356 ? A ASN 336 
23 1 Y 1 A THR 357 ? A THR 337 
24 1 Y 1 A TYR 358 ? A TYR 338 
25 1 Y 1 A SER 359 ? A SER 339 
26 1 Y 1 A ALA 360 ? A ALA 340 
27 1 Y 1 A SER 361 ? A SER 341 
28 1 Y 1 A SER 362 ? A SER 342 
# 
loop_
_pdbx_audit_support.funding_organization 
_pdbx_audit_support.country 
_pdbx_audit_support.grant_number 
_pdbx_audit_support.ordinal 
'National Institutes of Health/National Institute of General Medical Sciences (NIH/NIGMS)'          'United States' GM114379 1 
'National Institutes of Health/National Institute of Neurological Disorders and Stroke (NIH/NINDS)' 'United States' NS072869 2 
# 
loop_
_pdbx_chem_comp_identifier.comp_id 
_pdbx_chem_comp_identifier.type 
_pdbx_chem_comp_identifier.program 
_pdbx_chem_comp_identifier.program_version 
_pdbx_chem_comp_identifier.identifier 
NAG 'CONDENSED IUPAC CARBOHYDRATE SYMBOL' GMML     1.0 DGlcpNAcb                      
NAG 'COMMON NAME'                         GMML     1.0 N-acetyl-b-D-glucopyranosamine 
NAG 'IUPAC CARBOHYDRATE SYMBOL'           PDB-CARE 1.0 b-D-GlcpNAc                    
NAG 'SNFG CARBOHYDRATE SYMBOL'            GMML     1.0 GlcNAc                         
# 
loop_
_pdbx_entity_nonpoly.entity_id 
_pdbx_entity_nonpoly.name 
_pdbx_entity_nonpoly.comp_id 
2 2-acetamido-2-deoxy-beta-D-glucopyranose                                                                       NAG 
3 "N-{(1R)-1-[N''-cyano-N'-(quinolin-5-yl)carbamimidamido]-2,2-dimethylpropyl}-2-(3,4-dimethoxyphenyl)acetamide" 7S4 
# 
