# Supplementary material for: Structural insights into the allosteric inhibition of P2X4 receptors
Source: Nat Commun. 2023 Oct 13;14:6437. doi: 10.1038/s41467-023-42164-y (PMC10575874; doi:10.1038/s41467-023-42164-y)
Supplement: Supplementary file 4 — Supplementary Dataset 1 [file 41467_2023_42164_MOESM4_ESM.zip › hP2X1trimer_a111a/hP2X1trimer_a111a_env/templates_101/5u1x.cif]

data_5U1X
# 
_entry.id   5U1X 
# 
_audit_conform.dict_name       mmcif_pdbx.dic 
_audit_conform.dict_version    5.329 
_audit_conform.dict_location   http://mmcif.pdb.org/dictionaries/ascii/mmcif_pdbx.dic 
# 
loop_
_database_2.database_id 
_database_2.database_code 
PDB   5U1X         
WWPDB D_1000225172 
# 
loop_
_pdbx_database_related.db_name 
_pdbx_database_related.details 
_pdbx_database_related.db_id 
_pdbx_database_related.content_type 
PDB . 5U1L unspecified 
PDB . 5U1U unspecified 
PDB . 5U1V unspecified 
PDB . 5U1W unspecified 
PDB . 5U1Y unspecified 
PDB . 5U2H unspecified 
# 
_pdbx_database_status.status_code                     REL 
_pdbx_database_status.status_code_sf                  REL 
_pdbx_database_status.status_code_mr                  ? 
_pdbx_database_status.entry_id                        5U1X 
_pdbx_database_status.recvd_initial_deposition_date   2016-11-29 
_pdbx_database_status.SG_entry                        N 
_pdbx_database_status.deposit_site                    RCSB 
_pdbx_database_status.process_site                    RCSB 
_pdbx_database_status.status_code_cs                  ? 
_pdbx_database_status.methods_development_category    ? 
_pdbx_database_status.pdb_format_compatible           Y 
_pdbx_database_status.status_code_nmr_data            ? 
# 
loop_
_audit_author.name 
_audit_author.pdbx_ordinal 
'Karasawa, A.' 1 
'Kawate, T.'   2 
# 
_citation.abstract                  ? 
_citation.abstract_id_CAS           ? 
_citation.book_id_ISBN              ? 
_citation.book_publisher            ? 
_citation.book_publisher_city       ? 
_citation.book_title                ? 
_citation.coordinate_linkage        ? 
_citation.country                   US 
_citation.database_id_Medline       ? 
_citation.details                   ? 
_citation.id                        primary 
_citation.journal_abbrev            Elife 
_citation.journal_id_ASTM           ? 
_citation.journal_id_CSD            ? 
_citation.journal_id_ISSN           2050-084X 
_citation.journal_full              ? 
_citation.journal_issue             ? 
_citation.journal_volume            5 
_citation.language                  ? 
_citation.page_first                ? 
_citation.page_last                 ? 
_citation.title                     'Structural basis for subtype-specific inhibition of the P2X7 receptor.' 
_citation.year                      2016 
_citation.database_id_CSD           ? 
_citation.pdbx_database_id_DOI      10.7554/eLife.22153 
_citation.pdbx_database_id_PubMed   27935479 
_citation.unpublished_flag          ? 
# 
loop_
_citation_author.citation_id 
_citation_author.name 
_citation_author.ordinal 
_citation_author.identifier_ORCID 
primary 'Karasawa, A.' 1 ? 
primary 'Kawate, T.'   2 ? 
# 
_cell.angle_alpha                  90.000 
_cell.angle_alpha_esd              ? 
_cell.angle_beta                   90.000 
_cell.angle_beta_esd               ? 
_cell.angle_gamma                  90.000 
_cell.angle_gamma_esd              ? 
_cell.entry_id                     5U1X 
_cell.details                      ? 
_cell.formula_units_Z              ? 
_cell.length_a                     169.327 
_cell.length_a_esd                 ? 
_cell.length_b                     169.327 
_cell.length_b_esd                 ? 
_cell.length_c                     169.327 
_cell.length_c_esd                 ? 
_cell.volume                       ? 
_cell.volume_esd                   ? 
_cell.Z_PDB                        24 
_cell.reciprocal_angle_alpha       ? 
_cell.reciprocal_angle_beta        ? 
_cell.reciprocal_angle_gamma       ? 
_cell.reciprocal_angle_alpha_esd   ? 
_cell.reciprocal_angle_beta_esd    ? 
_cell.reciprocal_angle_gamma_esd   ? 
_cell.reciprocal_length_a          ? 
_cell.reciprocal_length_b          ? 
_cell.reciprocal_length_c          ? 
_cell.reciprocal_length_a_esd      ? 
_cell.reciprocal_length_b_esd      ? 
_cell.reciprocal_length_c_esd      ? 
_cell.pdbx_unique_axis             ? 
# 
_symmetry.entry_id                         5U1X 
_symmetry.cell_setting                     ? 
_symmetry.Int_Tables_number                199 
_symmetry.space_group_name_Hall            ? 
_symmetry.space_group_name_H-M             'I 21 3' 
_symmetry.pdbx_full_space_group_name_H-M   ? 
# 
loop_
_entity.id 
_entity.type 
_entity.src_method 
_entity.pdbx_description 
_entity.formula_weight 
_entity.pdbx_number_of_molecules 
_entity.pdbx_ec 
_entity.pdbx_mutation 
_entity.pdbx_fragment 
_entity.details 
1 polymer     man 'P2X purinoceptor'                                                                         38716.234 1 ? ? ? 
'Both the N- and C-termini are disordered and the electron density was not well-defined.' 
2 branched    man '2-acetamido-2-deoxy-beta-D-glucopyranose-(1-4)-2-acetamido-2-deoxy-beta-D-glucopyranose'  424.401   1 ? ? ? ? 
3 non-polymer man 2-acetamido-2-deoxy-beta-D-glucopyranose                                                   221.208   2 ? ? ? ? 
4 non-polymer syn 'N-{[4-(4-phenylpiperazin-1-yl)oxan-4-yl]methyl}-2-(phenylsulfanyl)pyridine-3-carboxamide' 488.644   1 ? ? ? ? 
# 
_entity_poly.entity_id                      1 
_entity_poly.type                           'polypeptide(L)' 
_entity_poly.nstd_linkage                   no 
_entity_poly.nstd_monomer                   no 
_entity_poly.pdbx_seq_one_letter_code       
;GSSTNYGTIKWIFHALVFSYISFALISDKRYQKKEPLISSVHTKVKGIAEVKAEILENGMKKMVSGVFDTADYTFPLQGN
SFFVMTNFIKTEGQQQGLCPDFPTARTICSSDRGCKKGRMDPQSKGIQTGRCVVYKERLKTCEVSAWCPIEEVKDAPRPA
LLNSAENFTVLIKNNIDFPGHNYTTRNILPGVNITCTFHKTQNPQCPIFRLGDIFQETGDSFSDVAIQGGIMGIEIYWDC
NLDGWFHHCRPKYSFRRLDDKTTSESLYPGYNFRYAKYYKENNVEKRTLIKVFGIRFDILVFGTGGKFNVIQLAVYIGSV
ISYFGLATVFIDILINTYSASS
;
_entity_poly.pdbx_seq_one_letter_code_can   
;GSSTNYGTIKWIFHALVFSYISFALISDKRYQKKEPLISSVHTKVKGIAEVKAEILENGMKKMVSGVFDTADYTFPLQGN
SFFVMTNFIKTEGQQQGLCPDFPTARTICSSDRGCKKGRMDPQSKGIQTGRCVVYKERLKTCEVSAWCPIEEVKDAPRPA
LLNSAENFTVLIKNNIDFPGHNYTTRNILPGVNITCTFHKTQNPQCPIFRLGDIFQETGDSFSDVAIQGGIMGIEIYWDC
NLDGWFHHCRPKYSFRRLDDKTTSESLYPGYNFRYAKYYKENNVEKRTLIKVFGIRFDILVFGTGGKFNVIQLAVYIGSV
ISYFGLATVFIDILINTYSASS
;
_entity_poly.pdbx_strand_id                 A 
_entity_poly.pdbx_target_identifier         ? 
# 
loop_
_entity_poly_seq.entity_id 
_entity_poly_seq.num 
_entity_poly_seq.mon_id 
_entity_poly_seq.hetero 
1 1   GLY n 
1 2   SER n 
1 3   SER n 
1 4   THR n 
1 5   ASN n 
1 6   TYR n 
1 7   GLY n 
1 8   THR n 
1 9   ILE n 
1 10  LYS n 
1 11  TRP n 
1 12  ILE n 
1 13  PHE n 
1 14  HIS n 
1 15  ALA n 
1 16  LEU n 
1 17  VAL n 
1 18  PHE n 
1 19  SER n 
1 20  TYR n 
1 21  ILE n 
1 22  SER n 
1 23  PHE n 
1 24  ALA n 
1 25  LEU n 
1 26  ILE n 
1 27  SER n 
1 28  ASP n 
1 29  LYS n 
1 30  ARG n 
1 31  TYR n 
1 32  GLN n 
1 33  LYS n 
1 34  LYS n 
1 35  GLU n 
1 36  PRO n 
1 37  LEU n 
1 38  ILE n 
1 39  SER n 
1 40  SER n 
1 41  VAL n 
1 42  HIS n 
1 43  THR n 
1 44  LYS n 
1 45  VAL n 
1 46  LYS n 
1 47  GLY n 
1 48  ILE n 
1 49  ALA n 
1 50  GLU n 
1 51  VAL n 
1 52  LYS n 
1 53  ALA n 
1 54  GLU n 
1 55  ILE n 
1 56  LEU n 
1 57  GLU n 
1 58  ASN n 
1 59  GLY n 
1 60  MET n 
1 61  LYS n 
1 62  LYS n 
1 63  MET n 
1 64  VAL n 
1 65  SER n 
1 66  GLY n 
1 67  VAL n 
1 68  PHE n 
1 69  ASP n 
1 70  THR n 
1 71  ALA n 
1 72  ASP n 
1 73  TYR n 
1 74  THR n 
1 75  PHE n 
1 76  PRO n 
1 77  LEU n 
1 78  GLN n 
1 79  GLY n 
1 80  ASN n 
1 81  SER n 
1 82  PHE n 
1 83  PHE n 
1 84  VAL n 
1 85  MET n 
1 86  THR n 
1 87  ASN n 
1 88  PHE n 
1 89  ILE n 
1 90  LYS n 
1 91  THR n 
1 92  GLU n 
1 93  GLY n 
1 94  GLN n 
1 95  GLN n 
1 96  GLN n 
1 97  GLY n 
1 98  LEU n 
1 99  CYS n 
1 100 PRO n 
1 101 ASP n 
1 102 PHE n 
1 103 PRO n 
1 104 THR n 
1 105 ALA n 
1 106 ARG n 
1 107 THR n 
1 108 ILE n 
1 109 CYS n 
1 110 SER n 
1 111 SER n 
1 112 ASP n 
1 113 ARG n 
1 114 GLY n 
1 115 CYS n 
1 116 LYS n 
1 117 LYS n 
1 118 GLY n 
1 119 ARG n 
1 120 MET n 
1 121 ASP n 
1 122 PRO n 
1 123 GLN n 
1 124 SER n 
1 125 LYS n 
1 126 GLY n 
1 127 ILE n 
1 128 GLN n 
1 129 THR n 
1 130 GLY n 
1 131 ARG n 
1 132 CYS n 
1 133 VAL n 
1 134 VAL n 
1 135 TYR n 
1 136 LYS n 
1 137 GLU n 
1 138 ARG n 
1 139 LEU n 
1 140 LYS n 
1 141 THR n 
1 142 CYS n 
1 143 GLU n 
1 144 VAL n 
1 145 SER n 
1 146 ALA n 
1 147 TRP n 
1 148 CYS n 
1 149 PRO n 
1 150 ILE n 
1 151 GLU n 
1 152 GLU n 
1 153 VAL n 
1 154 LYS n 
1 155 ASP n 
1 156 ALA n 
1 157 PRO n 
1 158 ARG n 
1 159 PRO n 
1 160 ALA n 
1 161 LEU n 
1 162 LEU n 
1 163 ASN n 
1 164 SER n 
1 165 ALA n 
1 166 GLU n 
1 167 ASN n 
1 168 PHE n 
1 169 THR n 
1 170 VAL n 
1 171 LEU n 
1 172 ILE n 
1 173 LYS n 
1 174 ASN n 
1 175 ASN n 
1 176 ILE n 
1 177 ASP n 
1 178 PHE n 
1 179 PRO n 
1 180 GLY n 
1 181 HIS n 
1 182 ASN n 
1 183 TYR n 
1 184 THR n 
1 185 THR n 
1 186 ARG n 
1 187 ASN n 
1 188 ILE n 
1 189 LEU n 
1 190 PRO n 
1 191 GLY n 
1 192 VAL n 
1 193 ASN n 
1 194 ILE n 
1 195 THR n 
1 196 CYS n 
1 197 THR n 
1 198 PHE n 
1 199 HIS n 
1 200 LYS n 
1 201 THR n 
1 202 GLN n 
1 203 ASN n 
1 204 PRO n 
1 205 GLN n 
1 206 CYS n 
1 207 PRO n 
1 208 ILE n 
1 209 PHE n 
1 210 ARG n 
1 211 LEU n 
1 212 GLY n 
1 213 ASP n 
1 214 ILE n 
1 215 PHE n 
1 216 GLN n 
1 217 GLU n 
1 218 THR n 
1 219 GLY n 
1 220 ASP n 
1 221 SER n 
1 222 PHE n 
1 223 SER n 
1 224 ASP n 
1 225 VAL n 
1 226 ALA n 
1 227 ILE n 
1 228 GLN n 
1 229 GLY n 
1 230 GLY n 
1 231 ILE n 
1 232 MET n 
1 233 GLY n 
1 234 ILE n 
1 235 GLU n 
1 236 ILE n 
1 237 TYR n 
1 238 TRP n 
1 239 ASP n 
1 240 CYS n 
1 241 ASN n 
1 242 LEU n 
1 243 ASP n 
1 244 GLY n 
1 245 TRP n 
1 246 PHE n 
1 247 HIS n 
1 248 HIS n 
1 249 CYS n 
1 250 ARG n 
1 251 PRO n 
1 252 LYS n 
1 253 TYR n 
1 254 SER n 
1 255 PHE n 
1 256 ARG n 
1 257 ARG n 
1 258 LEU n 
1 259 ASP n 
1 260 ASP n 
1 261 LYS n 
1 262 THR n 
1 263 THR n 
1 264 SER n 
1 265 GLU n 
1 266 SER n 
1 267 LEU n 
1 268 TYR n 
1 269 PRO n 
1 270 GLY n 
1 271 TYR n 
1 272 ASN n 
1 273 PHE n 
1 274 ARG n 
1 275 TYR n 
1 276 ALA n 
1 277 LYS n 
1 278 TYR n 
1 279 TYR n 
1 280 LYS n 
1 281 GLU n 
1 282 ASN n 
1 283 ASN n 
1 284 VAL n 
1 285 GLU n 
1 286 LYS n 
1 287 ARG n 
1 288 THR n 
1 289 LEU n 
1 290 ILE n 
1 291 LYS n 
1 292 VAL n 
1 293 PHE n 
1 294 GLY n 
1 295 ILE n 
1 296 ARG n 
1 297 PHE n 
1 298 ASP n 
1 299 ILE n 
1 300 LEU n 
1 301 VAL n 
1 302 PHE n 
1 303 GLY n 
1 304 THR n 
1 305 GLY n 
1 306 GLY n 
1 307 LYS n 
1 308 PHE n 
1 309 ASN n 
1 310 VAL n 
1 311 ILE n 
1 312 GLN n 
1 313 LEU n 
1 314 ALA n 
1 315 VAL n 
1 316 TYR n 
1 317 ILE n 
1 318 GLY n 
1 319 SER n 
1 320 VAL n 
1 321 ILE n 
1 322 SER n 
1 323 TYR n 
1 324 PHE n 
1 325 GLY n 
1 326 LEU n 
1 327 ALA n 
1 328 THR n 
1 329 VAL n 
1 330 PHE n 
1 331 ILE n 
1 332 ASP n 
1 333 ILE n 
1 334 LEU n 
1 335 ILE n 
1 336 ASN n 
1 337 THR n 
1 338 TYR n 
1 339 SER n 
1 340 ALA n 
1 341 SER n 
1 342 SER n 
# 
_entity_src_gen.entity_id                          1 
_entity_src_gen.pdbx_src_id                        1 
_entity_src_gen.pdbx_alt_source_flag               sample 
_entity_src_gen.pdbx_seq_type                      'Biological sequence' 
_entity_src_gen.pdbx_beg_seq_num                   1 
_entity_src_gen.pdbx_end_seq_num                   342 
_entity_src_gen.gene_src_common_name               'Giant panda' 
_entity_src_gen.gene_src_genus                     ? 
_entity_src_gen.pdbx_gene_src_gene                 P2RX7 
_entity_src_gen.gene_src_species                   ? 
_entity_src_gen.gene_src_strain                    ? 
_entity_src_gen.gene_src_tissue                    ? 
_entity_src_gen.gene_src_tissue_fraction           ? 
_entity_src_gen.gene_src_details                   ? 
_entity_src_gen.pdbx_gene_src_fragment             ? 
_entity_src_gen.pdbx_gene_src_scientific_name      'Ailuropoda melanoleuca' 
_entity_src_gen.pdbx_gene_src_ncbi_taxonomy_id     9646 
_entity_src_gen.pdbx_gene_src_variant              ? 
_entity_src_gen.pdbx_gene_src_cell_line            ? 
_entity_src_gen.pdbx_gene_src_atcc                 ? 
_entity_src_gen.pdbx_gene_src_organ                ? 
_entity_src_gen.pdbx_gene_src_organelle            ? 
_entity_src_gen.pdbx_gene_src_cell                 ? 
_entity_src_gen.pdbx_gene_src_cellular_location    ? 
_entity_src_gen.host_org_common_name               ? 
_entity_src_gen.pdbx_host_org_scientific_name      'Spodoptera frugiperda' 
_entity_src_gen.pdbx_host_org_ncbi_taxonomy_id     7108 
_entity_src_gen.host_org_genus                     ? 
_entity_src_gen.pdbx_host_org_gene                 ? 
_entity_src_gen.pdbx_host_org_organ                ? 
_entity_src_gen.host_org_species                   ? 
_entity_src_gen.pdbx_host_org_tissue               ? 
_entity_src_gen.pdbx_host_org_tissue_fraction      ? 
_entity_src_gen.pdbx_host_org_strain               ? 
_entity_src_gen.pdbx_host_org_variant              ? 
_entity_src_gen.pdbx_host_org_cell_line            ? 
_entity_src_gen.pdbx_host_org_atcc                 ? 
_entity_src_gen.pdbx_host_org_culture_collection   ? 
_entity_src_gen.pdbx_host_org_cell                 ? 
_entity_src_gen.pdbx_host_org_organelle            ? 
_entity_src_gen.pdbx_host_org_cellular_location    ? 
_entity_src_gen.pdbx_host_org_vector_type          ? 
_entity_src_gen.pdbx_host_org_vector               ? 
_entity_src_gen.host_org_details                   ? 
_entity_src_gen.expression_system_id               ? 
_entity_src_gen.plasmid_name                       ? 
_entity_src_gen.plasmid_details                    ? 
_entity_src_gen.pdbx_description                   ? 
# 
_struct_ref.id                         1 
_struct_ref.db_name                    UNP 
_struct_ref.db_code                    G1M6C4_AILME 
_struct_ref.pdbx_db_accession          G1M6C4 
_struct_ref.pdbx_db_isoform            ? 
_struct_ref.entity_id                  1 
_struct_ref.pdbx_seq_one_letter_code   
;STNYGTIKWIFHVLVFSYISFALISDKRYQKKEPLISSVHTKVKGIAEVKAEILENGMKKMVSGVFDTADYTFPLQGNSF
FVMTNFIKTEGQQQGLCPDFPTRRTICSSDRGCKKGRMDPQSKGIQTGRCVVYKERLKTCEVSAWCPIEEVEDAPRPALL
NSAENFTVLIKNNIDFPGHNYTTRNILPGVNITCTFHKTQNPQCPIFRLGDIFQETGDNFSDVAIQGGIMGIEIYWDCNL
DGWFHHCRPKYSFRRLDDKTTNESLYPGYNFRYAKYYKENNVEKRTLIKVFGIRFDILVFGTGGKFNVIQLAVYIGSVIS
YFGLATVFIDILINTY
;
_struct_ref.pdbx_align_begin           24 
# 
_struct_ref_seq.align_id                      1 
_struct_ref_seq.ref_id                        1 
_struct_ref_seq.pdbx_PDB_id_code              5U1X 
_struct_ref_seq.pdbx_strand_id                A 
_struct_ref_seq.seq_align_beg                 3 
_struct_ref_seq.pdbx_seq_align_beg_ins_code   ? 
_struct_ref_seq.seq_align_end                 338 
_struct_ref_seq.pdbx_seq_align_end_ins_code   ? 
_struct_ref_seq.pdbx_db_accession             G1M6C4 
_struct_ref_seq.db_align_beg                  24 
_struct_ref_seq.pdbx_db_align_beg_ins_code    ? 
_struct_ref_seq.db_align_end                  359 
_struct_ref_seq.pdbx_db_align_end_ins_code    ? 
_struct_ref_seq.pdbx_auth_seq_align_beg       23 
_struct_ref_seq.pdbx_auth_seq_align_end       358 
# 
loop_
_struct_ref_seq_dif.align_id 
_struct_ref_seq_dif.pdbx_pdb_id_code 
_struct_ref_seq_dif.mon_id 
_struct_ref_seq_dif.pdbx_pdb_strand_id 
_struct_ref_seq_dif.seq_num 
_struct_ref_seq_dif.pdbx_pdb_ins_code 
_struct_ref_seq_dif.pdbx_seq_db_name 
_struct_ref_seq_dif.pdbx_seq_db_accession_code 
_struct_ref_seq_dif.db_mon_id 
_struct_ref_seq_dif.pdbx_seq_db_seq_num 
_struct_ref_seq_dif.details 
_struct_ref_seq_dif.pdbx_auth_seq_num 
_struct_ref_seq_dif.pdbx_ordinal 
1 5U1X GLY A 1   ? UNP G1M6C4 ?   ?   'expression tag'      21  1  
1 5U1X SER A 2   ? UNP G1M6C4 ?   ?   'expression tag'      22  2  
1 5U1X ALA A 15  ? UNP G1M6C4 VAL 36  'engineered mutation' 35  3  
1 5U1X ALA A 105 ? UNP G1M6C4 ARG 126 'engineered mutation' 125 4  
1 5U1X LYS A 154 ? UNP G1M6C4 GLU 175 'engineered mutation' 174 5  
1 5U1X SER A 221 ? UNP G1M6C4 ASN 242 'engineered mutation' 241 6  
1 5U1X SER A 264 ? UNP G1M6C4 ASN 285 'engineered mutation' 284 7  
1 5U1X SER A 339 ? UNP G1M6C4 ?   ?   'expression tag'      359 8  
1 5U1X ALA A 340 ? UNP G1M6C4 ?   ?   'expression tag'      360 9  
1 5U1X SER A 341 ? UNP G1M6C4 ?   ?   'expression tag'      361 10 
1 5U1X SER A 342 ? UNP G1M6C4 ?   ?   'expression tag'      362 11 
# 
loop_
_chem_comp.id 
_chem_comp.type 
_chem_comp.mon_nstd_flag 
_chem_comp.name 
_chem_comp.pdbx_synonyms 
_chem_comp.formula 
_chem_comp.formula_weight 
7RV non-polymer                  . 'N-{[4-(4-phenylpiperazin-1-yl)oxan-4-yl]methyl}-2-(phenylsulfanyl)pyridine-3-carboxamide' 
'antagonist JNJ47965567' 'C28 H32 N4 O2 S' 488.644 
ALA 'L-peptide linking'          y ALANINE                                                                                    ? 
'C3 H7 N O2'      89.093  
ARG 'L-peptide linking'          y ARGININE                                                                                   ? 
'C6 H15 N4 O2 1'  175.209 
ASN 'L-peptide linking'          y ASPARAGINE                                                                                 ? 
'C4 H8 N2 O3'     132.118 
ASP 'L-peptide linking'          y 'ASPARTIC ACID'                                                                            ? 
'C4 H7 N O4'      133.103 
CYS 'L-peptide linking'          y CYSTEINE                                                                                   ? 
'C3 H7 N O2 S'    121.158 
GLN 'L-peptide linking'          y GLUTAMINE                                                                                  ? 
'C5 H10 N2 O3'    146.144 
GLU 'L-peptide linking'          y 'GLUTAMIC ACID'                                                                            ? 
'C5 H9 N O4'      147.129 
GLY 'peptide linking'            y GLYCINE                                                                                    ? 
'C2 H5 N O2'      75.067  
HIS 'L-peptide linking'          y HISTIDINE                                                                                  ? 
'C6 H10 N3 O2 1'  156.162 
ILE 'L-peptide linking'          y ISOLEUCINE                                                                                 ? 
'C6 H13 N O2'     131.173 
LEU 'L-peptide linking'          y LEUCINE                                                                                    ? 
'C6 H13 N O2'     131.173 
LYS 'L-peptide linking'          y LYSINE                                                                                     ? 
'C6 H15 N2 O2 1'  147.195 
MET 'L-peptide linking'          y METHIONINE                                                                                 ? 
'C5 H11 N O2 S'   149.211 
NAG 'D-saccharide, beta linking' . 2-acetamido-2-deoxy-beta-D-glucopyranose                                                   ? 
'C8 H15 N O6'     221.208 
PHE 'L-peptide linking'          y PHENYLALANINE                                                                              ? 
'C9 H11 N O2'     165.189 
PRO 'L-peptide linking'          y PROLINE                                                                                    ? 
'C5 H9 N O2'      115.130 
SER 'L-peptide linking'          y SERINE                                                                                     ? 
'C3 H7 N O3'      105.093 
THR 'L-peptide linking'          y THREONINE                                                                                  ? 
'C4 H9 N O3'      119.119 
TRP 'L-peptide linking'          y TRYPTOPHAN                                                                                 ? 
'C11 H12 N2 O2'   204.225 
TYR 'L-peptide linking'          y TYROSINE                                                                                   ? 
'C9 H11 N O3'     181.189 
VAL 'L-peptide linking'          y VALINE                                                                                     ? 
'C5 H11 N O2'     117.146 
# 
_exptl.absorpt_coefficient_mu     ? 
_exptl.absorpt_correction_T_max   ? 
_exptl.absorpt_correction_T_min   ? 
_exptl.absorpt_correction_type    ? 
_exptl.absorpt_process_details    ? 
_exptl.entry_id                   5U1X 
_exptl.crystals_number            1 
_exptl.details                    ? 
_exptl.method                     'X-RAY DIFFRACTION' 
_exptl.method_details             ? 
# 
_exptl_crystal.colour                      ? 
_exptl_crystal.density_diffrn              ? 
_exptl_crystal.density_Matthews            5.22 
_exptl_crystal.density_method              ? 
_exptl_crystal.density_percent_sol         76.42 
_exptl_crystal.description                 ? 
_exptl_crystal.F_000                       ? 
_exptl_crystal.id                          1 
_exptl_crystal.preparation                 ? 
_exptl_crystal.size_max                    ? 
_exptl_crystal.size_mid                    ? 
_exptl_crystal.size_min                    ? 
_exptl_crystal.size_rad                    ? 
_exptl_crystal.colour_lustre               ? 
_exptl_crystal.colour_modifier             ? 
_exptl_crystal.colour_primary              ? 
_exptl_crystal.density_meas                ? 
_exptl_crystal.density_meas_esd            ? 
_exptl_crystal.density_meas_gt             ? 
_exptl_crystal.density_meas_lt             ? 
_exptl_crystal.density_meas_temp           ? 
_exptl_crystal.density_meas_temp_esd       ? 
_exptl_crystal.density_meas_temp_gt        ? 
_exptl_crystal.density_meas_temp_lt        ? 
_exptl_crystal.pdbx_crystal_image_url      ? 
_exptl_crystal.pdbx_crystal_image_format   ? 
_exptl_crystal.pdbx_mosaicity              ? 
_exptl_crystal.pdbx_mosaicity_esd          ? 
# 
_exptl_crystal_grow.apparatus       ? 
_exptl_crystal_grow.atmosphere      ? 
_exptl_crystal_grow.crystal_id      1 
_exptl_crystal_grow.details         ? 
_exptl_crystal_grow.method          'VAPOR DIFFUSION, HANGING DROP' 
_exptl_crystal_grow.method_ref      ? 
_exptl_crystal_grow.pH              ? 
_exptl_crystal_grow.pressure        ? 
_exptl_crystal_grow.pressure_esd    ? 
_exptl_crystal_grow.seeding         ? 
_exptl_crystal_grow.seeding_ref     ? 
_exptl_crystal_grow.temp            277 
_exptl_crystal_grow.temp_details    ? 
_exptl_crystal_grow.temp_esd        ? 
_exptl_crystal_grow.time            ? 
_exptl_crystal_grow.pdbx_details    
;100 mM HEPES or Tris (pH 6.0-7.5), 100 mM NaCl, 4% ethylene glycol, 15% glycerol, 27-32% PEG-400 or 31-36% PEG-300, 0.1 mg/mL lipid mixture (60% POPE, 20% POPG, and 20% cholesterol), and 1 mM JNJ-47965567
;
_exptl_crystal_grow.pdbx_pH_range   6.0-7.5 
# 
_diffrn.ambient_environment    ? 
_diffrn.ambient_temp           100 
_diffrn.ambient_temp_details   ? 
_diffrn.ambient_temp_esd       ? 
_diffrn.crystal_id             1 
_diffrn.crystal_support        ? 
_diffrn.crystal_treatment      ? 
_diffrn.details                ? 
_diffrn.id                     1 
_diffrn.ambient_pressure       ? 
_diffrn.ambient_pressure_esd   ? 
_diffrn.ambient_pressure_gt    ? 
_diffrn.ambient_pressure_lt    ? 
_diffrn.ambient_temp_gt        ? 
_diffrn.ambient_temp_lt        ? 
# 
_diffrn_detector.details                      ? 
_diffrn_detector.detector                     PIXEL 
_diffrn_detector.diffrn_id                    1 
_diffrn_detector.type                         'DECTRIS PILATUS3 S 6M' 
_diffrn_detector.area_resol_mean              ? 
_diffrn_detector.dtime                        ? 
_diffrn_detector.pdbx_frames_total            ? 
_diffrn_detector.pdbx_collection_time_total   ? 
_diffrn_detector.pdbx_collection_date         2015-07-10 
# 
_diffrn_radiation.collimation                      ? 
_diffrn_radiation.diffrn_id                        1 
_diffrn_radiation.filter_edge                      ? 
_diffrn_radiation.inhomogeneity                    ? 
_diffrn_radiation.monochromator                    ? 
_diffrn_radiation.polarisn_norm                    ? 
_diffrn_radiation.polarisn_ratio                   ? 
_diffrn_radiation.probe                            ? 
_diffrn_radiation.type                             ? 
_diffrn_radiation.xray_symbol                      ? 
_diffrn_radiation.wavelength_id                    1 
_diffrn_radiation.pdbx_monochromatic_or_laue_m_l   M 
_diffrn_radiation.pdbx_wavelength_list             ? 
_diffrn_radiation.pdbx_wavelength                  ? 
_diffrn_radiation.pdbx_diffrn_protocol             'SINGLE WAVELENGTH' 
_diffrn_radiation.pdbx_analyzer                    ? 
_diffrn_radiation.pdbx_scattering_type             x-ray 
# 
_diffrn_radiation_wavelength.id           1 
_diffrn_radiation_wavelength.wavelength   0.9774 
_diffrn_radiation_wavelength.wt           1.0 
# 
_diffrn_source.current                     ? 
_diffrn_source.details                     ? 
_diffrn_source.diffrn_id                   1 
_diffrn_source.power                       ? 
_diffrn_source.size                        ? 
_diffrn_source.source                      SYNCHROTRON 
_diffrn_source.target                      ? 
_diffrn_source.type                        'CHESS BEAMLINE F1' 
_diffrn_source.voltage                     ? 
_diffrn_source.take-off_angle              ? 
_diffrn_source.pdbx_wavelength_list        0.9774 
_diffrn_source.pdbx_wavelength             ? 
_diffrn_source.pdbx_synchrotron_beamline   F1 
_diffrn_source.pdbx_synchrotron_site       CHESS 
# 
_reflns.B_iso_Wilson_estimate            107.110 
_reflns.entry_id                         5U1X 
_reflns.data_reduction_details           ? 
_reflns.data_reduction_method            ? 
_reflns.d_resolution_high                3.100 
_reflns.d_resolution_low                 48.880 
_reflns.details                          ? 
_reflns.limit_h_max                      ? 
_reflns.limit_h_min                      ? 
_reflns.limit_k_max                      ? 
_reflns.limit_k_min                      ? 
_reflns.limit_l_max                      ? 
_reflns.limit_l_min                      ? 
_reflns.number_all                       ? 
_reflns.number_obs                       14815 
_reflns.observed_criterion               ? 
_reflns.observed_criterion_F_max         ? 
_reflns.observed_criterion_F_min         ? 
_reflns.observed_criterion_I_max         ? 
_reflns.observed_criterion_I_min         ? 
_reflns.observed_criterion_sigma_F       ? 
_reflns.observed_criterion_sigma_I       ? 
_reflns.percent_possible_obs             100.000 
_reflns.R_free_details                   ? 
_reflns.Rmerge_F_all                     ? 
_reflns.Rmerge_F_obs                     ? 
_reflns.Friedel_coverage                 ? 
_reflns.number_gt                        ? 
_reflns.threshold_expression             ? 
_reflns.pdbx_redundancy                  10.100 
_reflns.pdbx_Rmerge_I_obs                0.134 
_reflns.pdbx_Rmerge_I_all                ? 
_reflns.pdbx_Rsym_value                  ? 
_reflns.pdbx_netI_over_av_sigmaI         ? 
_reflns.pdbx_netI_over_sigmaI            12.100 
_reflns.pdbx_res_netI_over_av_sigmaI_2   ? 
_reflns.pdbx_res_netI_over_sigmaI_2      ? 
_reflns.pdbx_chi_squared                 ? 
_reflns.pdbx_scaling_rejects             ? 
_reflns.pdbx_d_res_high_opt              ? 
_reflns.pdbx_d_res_low_opt               ? 
_reflns.pdbx_d_res_opt_method            ? 
_reflns.phase_calculation_details        ? 
_reflns.pdbx_Rrim_I_all                  ? 
_reflns.pdbx_Rpim_I_all                  ? 
_reflns.pdbx_d_opt                       ? 
_reflns.pdbx_number_measured_all         ? 
_reflns.pdbx_diffrn_id                   1 
_reflns.pdbx_ordinal                     1 
_reflns.pdbx_CC_half                     0.996 
_reflns.pdbx_R_split                     ? 
# 
loop_
_reflns_shell.d_res_high 
_reflns_shell.d_res_low 
_reflns_shell.meanI_over_sigI_all 
_reflns_shell.meanI_over_sigI_obs 
_reflns_shell.number_measured_all 
_reflns_shell.number_measured_obs 
_reflns_shell.number_possible 
_reflns_shell.number_unique_all 
_reflns_shell.number_unique_obs 
_reflns_shell.percent_possible_all 
_reflns_shell.percent_possible_obs 
_reflns_shell.Rmerge_F_all 
_reflns_shell.Rmerge_F_obs 
_reflns_shell.Rmerge_I_all 
_reflns_shell.Rmerge_I_obs 
_reflns_shell.meanI_over_sigI_gt 
_reflns_shell.meanI_over_uI_all 
_reflns_shell.meanI_over_uI_gt 
_reflns_shell.number_measured_gt 
_reflns_shell.number_unique_gt 
_reflns_shell.percent_possible_gt 
_reflns_shell.Rmerge_F_gt 
_reflns_shell.Rmerge_I_gt 
_reflns_shell.pdbx_redundancy 
_reflns_shell.pdbx_Rsym_value 
_reflns_shell.pdbx_chi_squared 
_reflns_shell.pdbx_netI_over_sigmaI_all 
_reflns_shell.pdbx_netI_over_sigmaI_obs 
_reflns_shell.pdbx_Rrim_I_all 
_reflns_shell.pdbx_Rpim_I_all 
_reflns_shell.pdbx_rejects 
_reflns_shell.pdbx_ordinal 
_reflns_shell.pdbx_diffrn_id 
_reflns_shell.pdbx_CC_half 
_reflns_shell.pdbx_R_split 
3.100 3.310  ? ? 26981 ? ? 2677 ? 100.000 ? ? ? ? 1.206 ? ? ? ? ? ? ? ? 10.100 ? ? ? 2.200  1.272 0.398 0 1 1 0.759 ? 
8.770 48.880 ? ? 6545  ? ? 695  ? 99.300  ? ? ? ? 0.102 ? ? ? ? ? ? ? ? 9.400  ? ? ? 24.900 0.109 0.036 0 2 1 0.995 ? 
# 
_refine.aniso_B[1][1]                            ? 
_refine.aniso_B[1][2]                            ? 
_refine.aniso_B[1][3]                            ? 
_refine.aniso_B[2][2]                            ? 
_refine.aniso_B[2][3]                            ? 
_refine.aniso_B[3][3]                            ? 
_refine.B_iso_max                                201.460 
_refine.B_iso_mean                               103.6362 
_refine.B_iso_min                                53.900 
_refine.correlation_coeff_Fo_to_Fc               ? 
_refine.correlation_coeff_Fo_to_Fc_free          ? 
_refine.details                                  ? 
_refine.diff_density_max                         ? 
_refine.diff_density_max_esd                     ? 
_refine.diff_density_min                         ? 
_refine.diff_density_min_esd                     ? 
_refine.diff_density_rms                         ? 
_refine.diff_density_rms_esd                     ? 
_refine.entry_id                                 5U1X 
_refine.pdbx_refine_id                           'X-RAY DIFFRACTION' 
_refine.ls_abs_structure_details                 ? 
_refine.ls_abs_structure_Flack                   ? 
_refine.ls_abs_structure_Flack_esd               ? 
_refine.ls_abs_structure_Rogers                  ? 
_refine.ls_abs_structure_Rogers_esd              ? 
_refine.ls_d_res_high                            3.2010 
_refine.ls_d_res_low                             48.8800 
_refine.ls_extinction_coef                       ? 
_refine.ls_extinction_coef_esd                   ? 
_refine.ls_extinction_expression                 ? 
_refine.ls_extinction_method                     ? 
_refine.ls_goodness_of_fit_all                   ? 
_refine.ls_goodness_of_fit_all_esd               ? 
_refine.ls_goodness_of_fit_obs                   ? 
_refine.ls_goodness_of_fit_obs_esd               ? 
_refine.ls_hydrogen_treatment                    ? 
_refine.ls_matrix_type                           ? 
_refine.ls_number_constraints                    ? 
_refine.ls_number_parameters                     ? 
_refine.ls_number_reflns_all                     ? 
_refine.ls_number_reflns_obs                     13483 
_refine.ls_number_reflns_R_free                  1394 
_refine.ls_number_reflns_R_work                  ? 
_refine.ls_number_restraints                     ? 
_refine.ls_percent_reflns_obs                    99.9400 
_refine.ls_percent_reflns_R_free                 10.3400 
_refine.ls_R_factor_all                          ? 
_refine.ls_R_factor_obs                          0.2258 
_refine.ls_R_factor_R_free                       0.2642 
_refine.ls_R_factor_R_free_error                 ? 
_refine.ls_R_factor_R_free_error_details         ? 
_refine.ls_R_factor_R_work                       0.2217 
_refine.ls_R_Fsqd_factor_obs                     ? 
_refine.ls_R_I_factor_obs                        ? 
_refine.ls_redundancy_reflns_all                 ? 
_refine.ls_redundancy_reflns_obs                 ? 
_refine.ls_restrained_S_all                      ? 
_refine.ls_restrained_S_obs                      ? 
_refine.ls_shift_over_esd_max                    ? 
_refine.ls_shift_over_esd_mean                   ? 
_refine.ls_structure_factor_coef                 ? 
_refine.ls_weighting_details                     ? 
_refine.ls_weighting_scheme                      ? 
_refine.ls_wR_factor_all                         ? 
_refine.ls_wR_factor_obs                         ? 
_refine.ls_wR_factor_R_free                      ? 
_refine.ls_wR_factor_R_work                      ? 
_refine.occupancy_max                            ? 
_refine.occupancy_min                            ? 
_refine.solvent_model_details                    ? 
_refine.solvent_model_param_bsol                 ? 
_refine.solvent_model_param_ksol                 ? 
_refine.ls_R_factor_gt                           ? 
_refine.ls_goodness_of_fit_gt                    ? 
_refine.ls_goodness_of_fit_ref                   ? 
_refine.ls_shift_over_su_max                     ? 
_refine.ls_shift_over_su_max_lt                  ? 
_refine.ls_shift_over_su_mean                    ? 
_refine.ls_shift_over_su_mean_lt                 ? 
_refine.pdbx_ls_sigma_I                          ? 
_refine.pdbx_ls_sigma_F                          1.340 
_refine.pdbx_ls_sigma_Fsqd                       ? 
_refine.pdbx_data_cutoff_high_absF               ? 
_refine.pdbx_data_cutoff_high_rms_absF           ? 
_refine.pdbx_data_cutoff_low_absF                ? 
_refine.pdbx_isotropic_thermal_model             ? 
_refine.pdbx_ls_cross_valid_method               'FREE R-VALUE' 
_refine.pdbx_method_to_determine_struct          'MOLECULAR REPLACEMENT' 
_refine.pdbx_starting_model                      'A740003 bound P2X7' 
_refine.pdbx_stereochemistry_target_values       ? 
_refine.pdbx_R_Free_selection_details            ? 
_refine.pdbx_stereochem_target_val_spec_case     ? 
_refine.pdbx_overall_ESU_R                       ? 
_refine.pdbx_overall_ESU_R_Free                  ? 
_refine.pdbx_solvent_vdw_probe_radii             1.1100 
_refine.pdbx_solvent_ion_probe_radii             ? 
_refine.pdbx_solvent_shrinkage_radii             0.9000 
_refine.pdbx_real_space_R                        ? 
_refine.pdbx_density_correlation                 ? 
_refine.pdbx_pd_number_of_powder_patterns        ? 
_refine.pdbx_pd_number_of_points                 ? 
_refine.pdbx_pd_meas_number_of_points            ? 
_refine.pdbx_pd_proc_ls_prof_R_factor            ? 
_refine.pdbx_pd_proc_ls_prof_wR_factor           ? 
_refine.pdbx_pd_Marquardt_correlation_coeff      ? 
_refine.pdbx_pd_Fsqrd_R_factor                   ? 
_refine.pdbx_pd_ls_matrix_band_width             ? 
_refine.pdbx_overall_phase_error                 27.6600 
_refine.pdbx_overall_SU_R_free_Cruickshank_DPI   ? 
_refine.pdbx_overall_SU_R_free_Blow_DPI          ? 
_refine.pdbx_overall_SU_R_Blow_DPI               ? 
_refine.pdbx_TLS_residual_ADP_flag               ? 
_refine.pdbx_diffrn_id                           1 
_refine.overall_SU_B                             ? 
_refine.overall_SU_ML                            0.4800 
_refine.overall_SU_R_Cruickshank_DPI             ? 
_refine.overall_SU_R_free                        ? 
_refine.overall_FOM_free_R_set                   ? 
_refine.overall_FOM_work_R_set                   ? 
_refine.pdbx_average_fsc_overall                 ? 
_refine.pdbx_average_fsc_work                    ? 
_refine.pdbx_average_fsc_free                    ? 
# 
_refine_hist.cycle_id                         final 
_refine_hist.pdbx_refine_id                   'X-RAY DIFFRACTION' 
_refine_hist.d_res_high                       3.2010 
_refine_hist.d_res_low                        48.8800 
_refine_hist.pdbx_number_atoms_ligand         91 
_refine_hist.number_atoms_solvent             0 
_refine_hist.number_atoms_total               2473 
_refine_hist.pdbx_number_residues_total       321 
_refine_hist.pdbx_B_iso_mean_ligand           124.05 
_refine_hist.pdbx_number_atoms_protein        2382 
_refine_hist.pdbx_number_atoms_nucleic_acid   0 
# 
loop_
_refine_ls_restr.pdbx_refine_id 
_refine_ls_restr.criterion 
_refine_ls_restr.dev_ideal 
_refine_ls_restr.dev_ideal_target 
_refine_ls_restr.number 
_refine_ls_restr.rejects 
_refine_ls_restr.type 
_refine_ls_restr.weight 
_refine_ls_restr.pdbx_restraint_function 
'X-RAY DIFFRACTION' ? 0.004  ? 2540 ? f_bond_d           ? ? 
'X-RAY DIFFRACTION' ? 0.725  ? 3467 ? f_angle_d          ? ? 
'X-RAY DIFFRACTION' ? 0.050  ? 390  ? f_chiral_restr     ? ? 
'X-RAY DIFFRACTION' ? 0.005  ? 451  ? f_plane_restr      ? ? 
'X-RAY DIFFRACTION' ? 13.736 ? 1483 ? f_dihedral_angle_d ? ? 
# 
loop_
_refine_ls_shell.pdbx_refine_id 
_refine_ls_shell.d_res_high 
_refine_ls_shell.d_res_low 
_refine_ls_shell.number_reflns_all 
_refine_ls_shell.number_reflns_obs 
_refine_ls_shell.number_reflns_R_free 
_refine_ls_shell.number_reflns_R_work 
_refine_ls_shell.percent_reflns_obs 
_refine_ls_shell.percent_reflns_R_free 
_refine_ls_shell.R_factor_all 
_refine_ls_shell.R_factor_obs 
_refine_ls_shell.R_factor_R_free 
_refine_ls_shell.R_factor_R_free_error 
_refine_ls_shell.R_factor_R_work 
_refine_ls_shell.redundancy_reflns_all 
_refine_ls_shell.redundancy_reflns_obs 
_refine_ls_shell.wR_factor_all 
_refine_ls_shell.wR_factor_obs 
_refine_ls_shell.wR_factor_R_free 
_refine_ls_shell.wR_factor_R_work 
_refine_ls_shell.pdbx_total_number_of_bins_used 
_refine_ls_shell.pdbx_phase_error 
_refine_ls_shell.pdbx_fsc_work 
_refine_ls_shell.pdbx_fsc_free 
'X-RAY DIFFRACTION' 3.2011 3.3155  1350 . 155 1195 100.0000 . . . 0.3639 . 0.3167 . . . . . . 10 . . . 
'X-RAY DIFFRACTION' 3.3155 3.4482  1322 . 145 1177 100.0000 . . . 0.3424 . 0.2706 . . . . . . 10 . . . 
'X-RAY DIFFRACTION' 3.4482 3.6051  1337 . 119 1218 100.0000 . . . 0.2729 . 0.2617 . . . . . . 10 . . . 
'X-RAY DIFFRACTION' 3.6051 3.7951  1332 . 159 1173 100.0000 . . . 0.3477 . 0.2468 . . . . . . 10 . . . 
'X-RAY DIFFRACTION' 3.7951 4.0328  1342 . 140 1202 100.0000 . . . 0.2860 . 0.2361 . . . . . . 10 . . . 
'X-RAY DIFFRACTION' 4.0328 4.3440  1334 . 139 1195 100.0000 . . . 0.2742 . 0.1997 . . . . . . 10 . . . 
'X-RAY DIFFRACTION' 4.3440 4.7808  1342 . 126 1216 100.0000 . . . 0.2195 . 0.1616 . . . . . . 10 . . . 
'X-RAY DIFFRACTION' 4.7808 5.4718  1358 . 134 1224 100.0000 . . . 0.2113 . 0.1886 . . . . . . 10 . . . 
'X-RAY DIFFRACTION' 5.4718 6.8908  1354 . 145 1209 100.0000 . . . 0.2391 . 0.2315 . . . . . . 10 . . . 
'X-RAY DIFFRACTION' 6.8908 48.8862 1412 . 132 1280 100.0000 . . . 0.2682 . 0.2341 . . . . . . 10 . . . 
# 
_struct.entry_id                     5U1X 
_struct.title                        
'Crystal structure of the ATP-gated P2X7 ion channel bound to allosteric antagonist JNJ47965567' 
_struct.pdbx_descriptor              'P2X purinoceptor' 
_struct.pdbx_model_details           ? 
_struct.pdbx_formula_weight          ? 
_struct.pdbx_formula_weight_method   ? 
_struct.pdbx_model_type_details      ? 
_struct.pdbx_CASP_flag               N 
# 
_struct_keywords.entry_id        5U1X 
_struct_keywords.text            
'membrane protein: ATP-gated ion channel: allosteric antagonist bound: closed state, MEMBRANE PROTEIN' 
_struct_keywords.pdbx_keywords   'MEMBRANE PROTEIN' 
# 
loop_
_struct_asym.id 
_struct_asym.pdbx_blank_PDB_chainid_flag 
_struct_asym.pdbx_modified 
_struct_asym.entity_id 
_struct_asym.details 
A N N 1 ? 
B N N 2 ? 
C N N 3 ? 
D N N 3 ? 
E N N 4 ? 
# 
loop_
_struct_conf.conf_type_id 
_struct_conf.id 
_struct_conf.pdbx_PDB_helix_id 
_struct_conf.beg_label_comp_id 
_struct_conf.beg_label_asym_id 
_struct_conf.beg_label_seq_id 
_struct_conf.pdbx_beg_PDB_ins_code 
_struct_conf.end_label_comp_id 
_struct_conf.end_label_asym_id 
_struct_conf.end_label_seq_id 
_struct_conf.pdbx_end_PDB_ins_code 
_struct_conf.beg_auth_comp_id 
_struct_conf.beg_auth_asym_id 
_struct_conf.beg_auth_seq_id 
_struct_conf.end_auth_comp_id 
_struct_conf.end_auth_asym_id 
_struct_conf.end_auth_seq_id 
_struct_conf.pdbx_PDB_helix_class 
_struct_conf.details 
_struct_conf.pdbx_PDB_helix_length 
HELX_P HELX_P1 AA1 TRP A 11  ? ASP A 28  ? TRP A 31  ASP A 48  1 ? 18 
HELX_P HELX_P2 AA2 ASP A 69  ? TYR A 73  ? ASP A 89  TYR A 93  1 ? 5  
HELX_P HELX_P3 AA3 SER A 111 ? CYS A 115 ? SER A 131 CYS A 135 5 ? 5  
HELX_P HELX_P4 AA4 LEU A 162 ? ASN A 167 ? LEU A 182 ASN A 187 5 ? 6  
HELX_P HELX_P5 AA5 LEU A 211 ? THR A 218 ? LEU A 231 THR A 238 1 ? 8  
HELX_P HELX_P6 AA6 SER A 221 ? GLY A 229 ? SER A 241 GLY A 249 1 ? 9  
HELX_P HELX_P7 AA7 SER A 264 ? TYR A 268 ? SER A 284 TYR A 288 5 ? 5  
HELX_P HELX_P8 AA8 ASN A 309 ? ILE A 331 ? ASN A 329 ILE A 351 1 ? 23 
# 
_struct_conf_type.id          HELX_P 
_struct_conf_type.criteria    ? 
_struct_conf_type.reference   ? 
# 
loop_
_struct_conn.id 
_struct_conn.conn_type_id 
_struct_conn.pdbx_leaving_atom_flag 
_struct_conn.pdbx_PDB_id 
_struct_conn.ptnr1_label_asym_id 
_struct_conn.ptnr1_label_comp_id 
_struct_conn.ptnr1_label_seq_id 
_struct_conn.ptnr1_label_atom_id 
_struct_conn.pdbx_ptnr1_label_alt_id 
_struct_conn.pdbx_ptnr1_PDB_ins_code 
_struct_conn.pdbx_ptnr1_standard_comp_id 
_struct_conn.ptnr1_symmetry 
_struct_conn.ptnr2_label_asym_id 
_struct_conn.ptnr2_label_comp_id 
_struct_conn.ptnr2_label_seq_id 
_struct_conn.ptnr2_label_atom_id 
_struct_conn.pdbx_ptnr2_label_alt_id 
_struct_conn.pdbx_ptnr2_PDB_ins_code 
_struct_conn.ptnr1_auth_asym_id 
_struct_conn.ptnr1_auth_comp_id 
_struct_conn.ptnr1_auth_seq_id 
_struct_conn.ptnr2_auth_asym_id 
_struct_conn.ptnr2_auth_comp_id 
_struct_conn.ptnr2_auth_seq_id 
_struct_conn.ptnr2_symmetry 
_struct_conn.pdbx_ptnr3_label_atom_id 
_struct_conn.pdbx_ptnr3_label_seq_id 
_struct_conn.pdbx_ptnr3_label_comp_id 
_struct_conn.pdbx_ptnr3_label_asym_id 
_struct_conn.pdbx_ptnr3_label_alt_id 
_struct_conn.pdbx_ptnr3_PDB_ins_code 
_struct_conn.details 
_struct_conn.pdbx_dist_value 
_struct_conn.pdbx_value_order 
_struct_conn.pdbx_role 
disulf1 disulf ?    ? A CYS 99  SG  ? ? ? 1_555 A CYS 148 SG ? ? A CYS 119 A CYS 168 1_555 ? ? ? ? ? ? ? 2.032 ? ?               
disulf2 disulf ?    ? A CYS 109 SG  ? ? ? 1_555 A CYS 132 SG ? ? A CYS 129 A CYS 152 1_555 ? ? ? ? ? ? ? 2.030 ? ?               
disulf3 disulf ?    ? A CYS 115 SG  ? ? ? 1_555 A CYS 142 SG ? ? A CYS 135 A CYS 162 1_555 ? ? ? ? ? ? ? 2.033 ? ?               
disulf4 disulf ?    ? A CYS 196 SG  ? ? ? 1_555 A CYS 206 SG ? ? A CYS 216 A CYS 226 1_555 ? ? ? ? ? ? ? 2.032 ? ?               
disulf5 disulf ?    ? A CYS 240 SG  ? ? ? 1_555 A CYS 249 SG ? ? A CYS 260 A CYS 269 1_555 ? ? ? ? ? ? ? 2.031 ? ?               
covale1 covale one  ? A ASN 167 ND2 ? ? ? 1_555 B NAG .   C1 ? ? A ASN 187 B NAG 1   1_555 ? ? ? ? ? ? ? 1.436 ? N-Glycosylation 
covale2 covale one  ? A ASN 182 ND2 ? ? ? 1_555 D NAG .   C1 ? ? A ASN 202 A NAG 404 1_555 ? ? ? ? ? ? ? 1.453 ? N-Glycosylation 
covale3 covale one  ? A ASN 193 ND2 ? ? ? 1_555 C NAG .   C1 ? ? A ASN 213 A NAG 403 1_555 ? ? ? ? ? ? ? 1.447 ? N-Glycosylation 
covale4 covale both ? B NAG .   O4  ? ? ? 1_555 B NAG .   C1 ? ? B NAG 1   B NAG 2   1_555 ? ? ? ? ? ? ? 1.443 ? ?               
# 
loop_
_struct_conn_type.id 
_struct_conn_type.criteria 
_struct_conn_type.reference 
disulf ? ? 
covale ? ? 
# 
_struct_mon_prot_cis.pdbx_id                1 
_struct_mon_prot_cis.label_comp_id          CYS 
_struct_mon_prot_cis.label_seq_id           148 
_struct_mon_prot_cis.label_asym_id          A 
_struct_mon_prot_cis.label_alt_id           . 
_struct_mon_prot_cis.pdbx_PDB_ins_code      ? 
_struct_mon_prot_cis.auth_comp_id           CYS 
_struct_mon_prot_cis.auth_seq_id            168 
_struct_mon_prot_cis.auth_asym_id           A 
_struct_mon_prot_cis.pdbx_label_comp_id_2   PRO 
_struct_mon_prot_cis.pdbx_label_seq_id_2    149 
_struct_mon_prot_cis.pdbx_label_asym_id_2   A 
_struct_mon_prot_cis.pdbx_PDB_ins_code_2    ? 
_struct_mon_prot_cis.pdbx_auth_comp_id_2    PRO 
_struct_mon_prot_cis.pdbx_auth_seq_id_2     169 
_struct_mon_prot_cis.pdbx_auth_asym_id_2    A 
_struct_mon_prot_cis.pdbx_PDB_model_num     1 
_struct_mon_prot_cis.pdbx_omega_angle       0.58 
# 
loop_
_struct_sheet.id 
_struct_sheet.type 
_struct_sheet.number_strands 
_struct_sheet.details 
AA1 ? 4 ? 
AA2 ? 4 ? 
AA3 ? 5 ? 
AA4 ? 3 ? 
AA5 ? 3 ? 
AA6 ? 2 ? 
# 
loop_
_struct_sheet_order.sheet_id 
_struct_sheet_order.range_id_1 
_struct_sheet_order.range_id_2 
_struct_sheet_order.offset 
_struct_sheet_order.sense 
AA1 1 2 ? anti-parallel 
AA1 2 3 ? parallel      
AA1 3 4 ? anti-parallel 
AA2 1 2 ? anti-parallel 
AA2 2 3 ? anti-parallel 
AA2 3 4 ? anti-parallel 
AA3 1 2 ? anti-parallel 
AA3 2 3 ? anti-parallel 
AA3 3 4 ? anti-parallel 
AA3 4 5 ? anti-parallel 
AA4 1 2 ? anti-parallel 
AA4 2 3 ? anti-parallel 
AA5 1 2 ? anti-parallel 
AA5 2 3 ? anti-parallel 
AA6 1 2 ? anti-parallel 
# 
loop_
_struct_sheet_range.sheet_id 
_struct_sheet_range.id 
_struct_sheet_range.beg_label_comp_id 
_struct_sheet_range.beg_label_asym_id 
_struct_sheet_range.beg_label_seq_id 
_struct_sheet_range.pdbx_beg_PDB_ins_code 
_struct_sheet_range.end_label_comp_id 
_struct_sheet_range.end_label_asym_id 
_struct_sheet_range.end_label_seq_id 
_struct_sheet_range.pdbx_end_PDB_ins_code 
_struct_sheet_range.beg_auth_comp_id 
_struct_sheet_range.beg_auth_asym_id 
_struct_sheet_range.beg_auth_seq_id 
_struct_sheet_range.end_auth_comp_id 
_struct_sheet_range.end_auth_asym_id 
_struct_sheet_range.end_auth_seq_id 
AA1 1 GLN A 32  ? PRO A 36  ? GLN A 52  PRO A 56  
AA1 2 VAL A 284 ? PHE A 308 ? VAL A 304 PHE A 328 
AA1 3 GLY A 230 ? LEU A 242 ? GLY A 250 LEU A 262 
AA1 4 HIS A 247 ? ARG A 257 ? HIS A 267 ARG A 277 
AA2 1 THR A 74  ? PHE A 75  ? THR A 94  PHE A 95  
AA2 2 SER A 81  ? PRO A 100 ? SER A 101 PRO A 120 
AA2 3 LEU A 139 ? CYS A 148 ? LEU A 159 CYS A 168 
AA2 4 ILE A 127 ? LYS A 136 ? ILE A 147 LYS A 156 
AA3 1 ILE A 127 ? LYS A 136 ? ILE A 147 LYS A 156 
AA3 2 LEU A 139 ? CYS A 148 ? LEU A 159 CYS A 168 
AA3 3 SER A 81  ? PRO A 100 ? SER A 101 PRO A 120 
AA3 4 VAL A 284 ? PHE A 308 ? VAL A 304 PHE A 328 
AA3 5 ASN A 272 ? GLU A 281 ? ASN A 292 GLU A 301 
AA4 1 ILE A 38  ? LYS A 46  ? ILE A 58  LYS A 66  
AA4 2 THR A 169 ? PHE A 178 ? THR A 189 PHE A 198 
AA4 3 TYR A 183 ? ARG A 186 ? TYR A 203 ARG A 206 
AA5 1 ILE A 38  ? LYS A 46  ? ILE A 58  LYS A 66  
AA5 2 THR A 169 ? PHE A 178 ? THR A 189 PHE A 198 
AA5 3 ILE A 208 ? ARG A 210 ? ILE A 228 ARG A 230 
AA6 1 ALA A 49  ? GLU A 57  ? ALA A 69  GLU A 77  
AA6 2 MET A 60  ? PHE A 68  ? MET A 80  PHE A 88  
# 
loop_
_pdbx_struct_sheet_hbond.sheet_id 
_pdbx_struct_sheet_hbond.range_id_1 
_pdbx_struct_sheet_hbond.range_id_2 
_pdbx_struct_sheet_hbond.range_1_label_atom_id 
_pdbx_struct_sheet_hbond.range_1_label_comp_id 
_pdbx_struct_sheet_hbond.range_1_label_asym_id 
_pdbx_struct_sheet_hbond.range_1_label_seq_id 
_pdbx_struct_sheet_hbond.range_1_PDB_ins_code 
_pdbx_struct_sheet_hbond.range_1_auth_atom_id 
_pdbx_struct_sheet_hbond.range_1_auth_comp_id 
_pdbx_struct_sheet_hbond.range_1_auth_asym_id 
_pdbx_struct_sheet_hbond.range_1_auth_seq_id 
_pdbx_struct_sheet_hbond.range_2_label_atom_id 
_pdbx_struct_sheet_hbond.range_2_label_comp_id 
_pdbx_struct_sheet_hbond.range_2_label_asym_id 
_pdbx_struct_sheet_hbond.range_2_label_seq_id 
_pdbx_struct_sheet_hbond.range_2_PDB_ins_code 
_pdbx_struct_sheet_hbond.range_2_auth_atom_id 
_pdbx_struct_sheet_hbond.range_2_auth_comp_id 
_pdbx_struct_sheet_hbond.range_2_auth_asym_id 
_pdbx_struct_sheet_hbond.range_2_auth_seq_id 
AA1 1 2 N LYS A 33  ? N LYS A 53  O LYS A 307 ? O LYS A 327 
AA1 2 3 O LEU A 300 ? O LEU A 320 N ILE A 236 ? N ILE A 256 
AA1 3 4 N GLU A 235 ? N GLU A 255 O SER A 254 ? O SER A 274 
AA2 1 2 N PHE A 75  ? N PHE A 95  O PHE A 83  ? O PHE A 103 
AA2 2 3 N CYS A 99  ? N CYS A 119 O VAL A 144 ? O VAL A 164 
AA2 3 4 O SER A 145 ? O SER A 165 N ILE A 127 ? N ILE A 147 
AA3 1 2 N ILE A 127 ? N ILE A 147 O SER A 145 ? O SER A 165 
AA3 2 3 O VAL A 144 ? O VAL A 164 N CYS A 99  ? N CYS A 119 
AA3 3 4 N THR A 91  ? N THR A 111 O LEU A 289 ? O LEU A 309 
AA3 4 5 O VAL A 292 ? O VAL A 312 N PHE A 273 ? N PHE A 293 
AA4 1 2 N LYS A 46  ? N LYS A 66  O THR A 169 ? O THR A 189 
AA4 2 3 N PHE A 178 ? N PHE A 198 O TYR A 183 ? O TYR A 203 
AA5 1 2 N LYS A 46  ? N LYS A 66  O THR A 169 ? O THR A 189 
AA5 2 3 N VAL A 170 ? N VAL A 190 O PHE A 209 ? O PHE A 229 
AA6 1 2 N ALA A 49  ? N ALA A 69  O PHE A 68  ? O PHE A 88  
# 
_atom_sites.entry_id                    5U1X 
_atom_sites.fract_transf_matrix[1][1]   0.005906 
_atom_sites.fract_transf_matrix[1][2]   0.000000 
_atom_sites.fract_transf_matrix[1][3]   0.000000 
_atom_sites.fract_transf_matrix[2][1]   0.000000 
_atom_sites.fract_transf_matrix[2][2]   0.005906 
_atom_sites.fract_transf_matrix[2][3]   0.000000 
_atom_sites.fract_transf_matrix[3][1]   0.000000 
_atom_sites.fract_transf_matrix[3][2]   0.000000 
_atom_sites.fract_transf_matrix[3][3]   0.005906 
_atom_sites.fract_transf_vector[1]      0.000000 
_atom_sites.fract_transf_vector[2]      0.000000 
_atom_sites.fract_transf_vector[3]      0.000000 
# 
loop_
_atom_type.symbol 
C 
N 
O 
S 
# 
loop_
_atom_site.group_PDB 
_atom_site.id 
_atom_site.type_symbol 
_atom_site.label_atom_id 
_atom_site.label_alt_id 
_atom_site.label_comp_id 
_atom_site.label_asym_id 
_atom_site.label_entity_id 
_atom_site.label_seq_id 
_atom_site.pdbx_PDB_ins_code 
_atom_site.Cartn_x 
_atom_site.Cartn_y 
_atom_site.Cartn_z 
_atom_site.occupancy 
_atom_site.B_iso_or_equiv 
_atom_site.pdbx_formal_charge 
_atom_site.auth_seq_id 
_atom_site.auth_comp_id 
_atom_site.auth_asym_id 
_atom_site.auth_atom_id 
_atom_site.pdbx_PDB_model_num 
ATOM   1    N N   . TRP A 1 11  ? 22.484  44.258  29.414  1.00 152.26 ? 31  TRP A N   1 
ATOM   2    C CA  . TRP A 1 11  ? 21.698  45.477  29.265  1.00 151.29 ? 31  TRP A CA  1 
ATOM   3    C C   . TRP A 1 11  ? 20.425  45.210  28.464  1.00 171.53 ? 31  TRP A C   1 
ATOM   4    O O   . TRP A 1 11  ? 19.726  44.225  28.704  1.00 174.93 ? 31  TRP A O   1 
ATOM   5    C CB  . TRP A 1 11  ? 22.531  46.567  28.601  1.00 127.83 ? 31  TRP A CB  1 
ATOM   6    N N   . ILE A 1 12  ? 20.129  46.097  27.511  1.00 167.33 ? 32  ILE A N   1 
ATOM   7    C CA  . ILE A 1 12  ? 18.936  45.928  26.687  1.00 165.51 ? 32  ILE A CA  1 
ATOM   8    C C   . ILE A 1 12  ? 19.136  44.802  25.677  1.00 171.80 ? 32  ILE A C   1 
ATOM   9    O O   . ILE A 1 12  ? 18.205  44.040  25.382  1.00 168.93 ? 32  ILE A O   1 
ATOM   10   C CB  . ILE A 1 12  ? 18.573  47.255  25.996  1.00 138.12 ? 32  ILE A CB  1 
ATOM   11   N N   . PHE A 1 13  ? 20.352  44.676  25.135  1.00 166.47 ? 33  PHE A N   1 
ATOM   12   C CA  . PHE A 1 13  ? 20.637  43.602  24.188  1.00 164.36 ? 33  PHE A CA  1 
ATOM   13   C C   . PHE A 1 13  ? 20.462  42.232  24.830  1.00 169.16 ? 33  PHE A C   1 
ATOM   14   O O   . PHE A 1 13  ? 20.135  41.261  24.140  1.00 166.42 ? 33  PHE A O   1 
ATOM   15   C CB  . PHE A 1 13  ? 22.054  43.751  23.630  1.00 139.01 ? 33  PHE A CB  1 
ATOM   16   N N   . HIS A 1 14  ? 20.667  42.135  26.145  1.00 173.50 ? 34  HIS A N   1 
ATOM   17   C CA  . HIS A 1 14  ? 20.429  40.873  26.838  1.00 169.96 ? 34  HIS A CA  1 
ATOM   18   C C   . HIS A 1 14  ? 18.941  40.557  26.914  1.00 175.89 ? 34  HIS A C   1 
ATOM   19   O O   . HIS A 1 14  ? 18.543  39.393  26.787  1.00 176.41 ? 34  HIS A O   1 
ATOM   20   C CB  . HIS A 1 14  ? 21.039  40.917  28.239  1.00 169.90 ? 34  HIS A CB  1 
ATOM   21   C CG  . HIS A 1 14  ? 22.535  40.950  28.247  1.00 175.81 ? 34  HIS A CG  1 
ATOM   22   N ND1 . HIS A 1 14  ? 23.273  41.580  27.268  1.00 173.83 ? 34  HIS A ND1 1 
ATOM   23   C CD2 . HIS A 1 14  ? 23.432  40.427  29.116  1.00 179.14 ? 34  HIS A CD2 1 
ATOM   24   C CE1 . HIS A 1 14  ? 24.559  41.446  27.535  1.00 187.57 ? 34  HIS A CE1 1 
ATOM   25   N NE2 . HIS A 1 14  ? 24.683  40.750  28.651  1.00 191.03 ? 34  HIS A NE2 1 
ATOM   26   N N   . ALA A 1 15  ? 18.103  41.575  27.134  1.00 172.90 ? 35  ALA A N   1 
ATOM   27   C CA  . ALA A 1 15  ? 16.661  41.355  27.120  1.00 171.02 ? 35  ALA A CA  1 
ATOM   28   C C   . ALA A 1 15  ? 16.161  41.021  25.721  1.00 171.74 ? 35  ALA A C   1 
ATOM   29   O O   . ALA A 1 15  ? 15.198  40.260  25.574  1.00 162.46 ? 35  ALA A O   1 
ATOM   30   C CB  . ALA A 1 15  ? 15.931  42.582  27.670  1.00 156.34 ? 35  ALA A CB  1 
ATOM   31   N N   . LEU A 1 16  ? 16.799  41.575  24.684  1.00 169.59 ? 36  LEU A N   1 
ATOM   32   C CA  . LEU A 1 16  ? 16.439  41.221  23.314  1.00 160.85 ? 36  LEU A CA  1 
ATOM   33   C C   . LEU A 1 16  ? 16.933  39.827  22.944  1.00 162.79 ? 36  LEU A C   1 
ATOM   34   O O   . LEU A 1 16  ? 16.324  39.160  22.100  1.00 153.91 ? 36  LEU A O   1 
ATOM   35   C CB  . LEU A 1 16  ? 16.996  42.260  22.339  1.00 144.80 ? 36  LEU A CB  1 
ATOM   36   N N   . VAL A 1 17  ? 18.029  39.374  23.557  1.00 165.88 ? 37  VAL A N   1 
ATOM   37   C CA  . VAL A 1 17  ? 18.516  38.020  23.311  1.00 157.93 ? 37  VAL A CA  1 
ATOM   38   C C   . VAL A 1 17  ? 17.633  37.004  24.024  1.00 150.33 ? 37  VAL A C   1 
ATOM   39   O O   . VAL A 1 17  ? 17.290  35.956  23.463  1.00 144.42 ? 37  VAL A O   1 
ATOM   40   C CB  . VAL A 1 17  ? 19.991  37.902  23.741  1.00 157.55 ? 37  VAL A CB  1 
ATOM   41   C CG1 . VAL A 1 17  ? 20.337  36.466  24.118  1.00 140.50 ? 37  VAL A CG1 1 
ATOM   42   C CG2 . VAL A 1 17  ? 20.908  38.410  22.635  1.00 156.65 ? 37  VAL A CG2 1 
ATOM   43   N N   . PHE A 1 18  ? 17.251  37.298  25.268  1.00 146.71 ? 38  PHE A N   1 
ATOM   44   C CA  . PHE A 1 18  ? 16.277  36.467  25.968  1.00 144.00 ? 38  PHE A CA  1 
ATOM   45   C C   . PHE A 1 18  ? 14.941  36.457  25.235  1.00 151.10 ? 38  PHE A C   1 
ATOM   46   O O   . PHE A 1 18  ? 14.260  35.426  25.181  1.00 154.10 ? 38  PHE A O   1 
ATOM   47   C CB  . PHE A 1 18  ? 16.113  36.972  27.406  1.00 135.65 ? 38  PHE A CB  1 
ATOM   48   C CG  . PHE A 1 18  ? 14.927  36.393  28.135  1.00 139.93 ? 38  PHE A CG  1 
ATOM   49   C CD1 . PHE A 1 18  ? 13.685  37.014  28.080  1.00 135.14 ? 38  PHE A CD1 1 
ATOM   50   C CD2 . PHE A 1 18  ? 15.058  35.235  28.888  1.00 138.94 ? 38  PHE A CD2 1 
ATOM   51   C CE1 . PHE A 1 18  ? 12.595  36.484  28.751  1.00 131.97 ? 38  PHE A CE1 1 
ATOM   52   C CE2 . PHE A 1 18  ? 13.972  34.700  29.564  1.00 141.28 ? 38  PHE A CE2 1 
ATOM   53   C CZ  . PHE A 1 18  ? 12.739  35.326  29.495  1.00 130.92 ? 38  PHE A CZ  1 
ATOM   54   N N   . SER A 1 19  ? 14.556  37.595  24.653  1.00 149.00 ? 39  SER A N   1 
ATOM   55   C CA  . SER A 1 19  ? 13.260  37.695  23.990  1.00 158.11 ? 39  SER A CA  1 
ATOM   56   C C   . SER A 1 19  ? 13.251  36.942  22.664  1.00 165.56 ? 39  SER A C   1 
ATOM   57   O O   . SER A 1 19  ? 12.305  36.204  22.365  1.00 159.91 ? 39  SER A O   1 
ATOM   58   C CB  . SER A 1 19  ? 12.896  39.165  23.775  1.00 150.08 ? 39  SER A CB  1 
ATOM   59   O OG  . SER A 1 19  ? 13.214  39.578  22.458  1.00 136.04 ? 39  SER A OG  1 
ATOM   60   N N   . TYR A 1 20  ? 14.292  37.125  21.847  1.00 159.29 ? 40  TYR A N   1 
ATOM   61   C CA  . TYR A 1 20  ? 14.365  36.422  20.569  1.00 159.54 ? 40  TYR A CA  1 
ATOM   62   C C   . TYR A 1 20  ? 14.601  34.930  20.773  1.00 158.67 ? 40  TYR A C   1 
ATOM   63   O O   . TYR A 1 20  ? 14.082  34.103  20.014  1.00 154.30 ? 40  TYR A O   1 
ATOM   64   C CB  . TYR A 1 20  ? 15.466  37.028  19.696  1.00 141.06 ? 40  TYR A CB  1 
ATOM   65   N N   . ILE A 1 21  ? 15.377  34.569  21.794  1.00 150.61 ? 41  ILE A N   1 
ATOM   66   C CA  . ILE A 1 21  ? 15.613  33.160  22.096  1.00 146.09 ? 41  ILE A CA  1 
ATOM   67   C C   . ILE A 1 21  ? 14.325  32.491  22.563  1.00 145.13 ? 41  ILE A C   1 
ATOM   68   O O   . ILE A 1 21  ? 13.900  31.468  22.011  1.00 151.43 ? 41  ILE A O   1 
ATOM   69   C CB  . ILE A 1 21  ? 16.735  33.016  23.137  1.00 150.17 ? 41  ILE A CB  1 
ATOM   70   C CG1 . ILE A 1 21  ? 18.084  33.402  22.530  1.00 148.00 ? 41  ILE A CG1 1 
ATOM   71   C CG2 . ILE A 1 21  ? 16.757  31.621  23.718  1.00 143.12 ? 41  ILE A CG2 1 
ATOM   72   C CD1 . ILE A 1 21  ? 19.250  32.851  23.295  1.00 139.52 ? 41  ILE A CD1 1 
ATOM   73   N N   . SER A 1 22  ? 13.688  33.056  23.593  1.00 141.63 ? 42  SER A N   1 
ATOM   74   C CA  . SER A 1 22  ? 12.453  32.468  24.099  1.00 153.34 ? 42  SER A CA  1 
ATOM   75   C C   . SER A 1 22  ? 11.359  32.495  23.041  1.00 156.06 ? 42  SER A C   1 
ATOM   76   O O   . SER A 1 22  ? 10.483  31.619  23.022  1.00 152.12 ? 42  SER A O   1 
ATOM   77   C CB  . SER A 1 22  ? 12.005  33.197  25.365  1.00 144.20 ? 42  SER A CB  1 
ATOM   78   O OG  . SER A 1 22  ? 11.518  34.492  25.062  1.00 154.17 ? 42  SER A OG  1 
ATOM   79   N N   . PHE A 1 23  ? 11.405  33.476  22.140  1.00 150.78 ? 43  PHE A N   1 
ATOM   80   C CA  . PHE A 1 23  ? 10.478  33.479  21.017  1.00 150.78 ? 43  PHE A CA  1 
ATOM   81   C C   . PHE A 1 23  ? 10.739  32.290  20.103  1.00 154.50 ? 43  PHE A C   1 
ATOM   82   O O   . PHE A 1 23  ? 9.836   31.500  19.829  1.00 145.25 ? 43  PHE A O   1 
ATOM   83   C CB  . PHE A 1 23  ? 10.576  34.785  20.230  1.00 138.46 ? 43  PHE A CB  1 
ATOM   84   C CG  . PHE A 1 23  ? 10.116  34.649  18.807  1.00 146.84 ? 43  PHE A CG  1 
ATOM   85   C CD1 . PHE A 1 23  ? 8.762   34.618  18.513  1.00 142.31 ? 43  PHE A CD1 1 
ATOM   86   C CD2 . PHE A 1 23  ? 11.028  34.538  17.766  1.00 142.40 ? 43  PHE A CD2 1 
ATOM   87   C CE1 . PHE A 1 23  ? 8.323   34.480  17.208  1.00 145.40 ? 43  PHE A CE1 1 
ATOM   88   C CE2 . PHE A 1 23  ? 10.597  34.400  16.458  1.00 123.76 ? 43  PHE A CE2 1 
ATOM   89   C CZ  . PHE A 1 23  ? 9.241   34.373  16.179  1.00 141.14 ? 43  PHE A CZ  1 
ATOM   90   N N   . ALA A 1 24  ? 11.979  32.153  19.617  1.00 153.86 ? 44  ALA A N   1 
ATOM   91   C CA  . ALA A 1 24  ? 12.334  31.004  18.786  1.00 146.19 ? 44  ALA A CA  1 
ATOM   92   C C   . ALA A 1 24  ? 11.893  29.700  19.437  1.00 141.92 ? 44  ALA A C   1 
ATOM   93   O O   . ALA A 1 24  ? 11.431  28.776  18.755  1.00 138.41 ? 44  ALA A O   1 
ATOM   94   C CB  . ALA A 1 24  ? 13.840  30.993  18.521  1.00 140.19 ? 44  ALA A CB  1 
ATOM   95   N N   . LEU A 1 25  ? 12.012  29.621  20.765  1.00 143.86 ? 45  LEU A N   1 
ATOM   96   C CA  . LEU A 1 25  ? 11.444  28.503  21.509  1.00 139.54 ? 45  LEU A CA  1 
ATOM   97   C C   . LEU A 1 25  ? 9.946   28.375  21.261  1.00 139.00 ? 45  LEU A C   1 
ATOM   98   O O   . LEU A 1 25  ? 9.457   27.301  20.890  1.00 141.74 ? 45  LEU A O   1 
ATOM   99   C CB  . LEU A 1 25  ? 11.726  28.680  23.002  1.00 138.69 ? 45  LEU A CB  1 
ATOM   100  C CG  . LEU A 1 25  ? 11.176  27.623  23.962  1.00 141.54 ? 45  LEU A CG  1 
ATOM   101  C CD1 . LEU A 1 25  ? 11.790  26.270  23.681  1.00 143.95 ? 45  LEU A CD1 1 
ATOM   102  C CD2 . LEU A 1 25  ? 11.437  28.039  25.397  1.00 135.53 ? 45  LEU A CD2 1 
ATOM   103  N N   . ILE A 1 26  ? 9.198   29.465  21.461  1.00 133.43 ? 46  ILE A N   1 
ATOM   104  C CA  . ILE A 1 26  ? 7.737   29.396  21.387  1.00 137.52 ? 46  ILE A CA  1 
ATOM   105  C C   . ILE A 1 26  ? 7.282   29.081  19.964  1.00 144.28 ? 46  ILE A C   1 
ATOM   106  O O   . ILE A 1 26  ? 6.558   28.108  19.722  1.00 137.16 ? 46  ILE A O   1 
ATOM   107  C CB  . ILE A 1 26  ? 7.111   30.706  21.898  1.00 111.76 ? 46  ILE A CB  1 
ATOM   108  N N   . SER A 1 27  ? 7.697   29.913  19.007  1.00 148.61 ? 47  SER A N   1 
ATOM   109  C CA  . SER A 1 27  ? 7.318   29.741  17.608  1.00 153.15 ? 47  SER A CA  1 
ATOM   110  C C   . SER A 1 27  ? 7.758   28.385  17.067  1.00 140.83 ? 47  SER A C   1 
ATOM   111  O O   . SER A 1 27  ? 6.965   27.664  16.451  1.00 137.79 ? 47  SER A O   1 
ATOM   112  C CB  . SER A 1 27  ? 7.918   30.875  16.776  1.00 154.49 ? 47  SER A CB  1 
ATOM   113  O OG  . SER A 1 27  ? 9.309   30.676  16.577  1.00 147.10 ? 47  SER A OG  1 
ATOM   114  N N   . ASP A 1 28  ? 9.021   28.022  17.276  1.00 134.09 ? 48  ASP A N   1 
ATOM   115  C CA  . ASP A 1 28  ? 9.524   26.754  16.763  1.00 135.89 ? 48  ASP A CA  1 
ATOM   116  C C   . ASP A 1 28  ? 9.149   25.565  17.643  1.00 133.64 ? 48  ASP A C   1 
ATOM   117  O O   . ASP A 1 28  ? 9.575   24.443  17.347  1.00 124.01 ? 48  ASP A O   1 
ATOM   118  C CB  . ASP A 1 28  ? 11.043  26.822  16.587  1.00 131.56 ? 48  ASP A CB  1 
ATOM   119  C CG  . ASP A 1 28  ? 11.538  25.939  15.458  1.00 137.05 ? 48  ASP A CG  1 
ATOM   120  O OD1 . ASP A 1 28  ? 10.691  25.380  14.728  1.00 137.52 ? 48  ASP A OD1 1 
ATOM   121  O OD2 . ASP A 1 28  ? 12.769  25.800  15.303  1.00 142.27 ? 48  ASP A OD2 1 
ATOM   122  N N   . LYS A 1 29  ? 8.366   25.792  18.698  1.00 132.65 ? 49  LYS A N   1 
ATOM   123  C CA  . LYS A 1 29  ? 7.858   24.735  19.572  1.00 134.74 ? 49  LYS A CA  1 
ATOM   124  C C   . LYS A 1 29  ? 8.967   23.770  19.982  1.00 139.88 ? 49  LYS A C   1 
ATOM   125  O O   . LYS A 1 29  ? 8.832   22.547  19.905  1.00 143.77 ? 49  LYS A O   1 
ATOM   126  C CB  . LYS A 1 29  ? 6.700   23.990  18.910  1.00 113.38 ? 49  LYS A CB  1 
ATOM   127  N N   . ARG A 1 30  ? 10.089  24.341  20.421  1.00 135.70 ? 50  ARG A N   1 
ATOM   128  C CA  . ARG A 1 30  ? 11.235  23.531  20.815  1.00 143.22 ? 50  ARG A CA  1 
ATOM   129  C C   . ARG A 1 30  ? 11.107  22.960  22.218  1.00 139.46 ? 50  ARG A C   1 
ATOM   130  O O   . ARG A 1 30  ? 11.797  21.987  22.541  1.00 139.55 ? 50  ARG A O   1 
ATOM   131  C CB  . ARG A 1 30  ? 12.521  24.346  20.706  1.00 137.82 ? 50  ARG A CB  1 
ATOM   132  C CG  . ARG A 1 30  ? 12.570  25.235  19.491  1.00 129.75 ? 50  ARG A CG  1 
ATOM   133  C CD  . ARG A 1 30  ? 12.918  24.391  18.295  1.00 126.67 ? 50  ARG A CD  1 
ATOM   134  N NE  . ARG A 1 30  ? 14.027  23.493  18.588  1.00 123.63 ? 50  ARG A NE  1 
ATOM   135  C CZ  . ARG A 1 30  ? 15.237  23.611  18.060  1.00 123.59 ? 50  ARG A CZ  1 
ATOM   136  N NH1 . ARG A 1 30  ? 16.191  22.745  18.375  1.00 93.24  ? 50  ARG A NH1 1 
ATOM   137  N NH2 . ARG A 1 30  ? 15.494  24.603  17.223  1.00 125.10 ? 50  ARG A NH2 1 
ATOM   138  N N   . TYR A 1 31  ? 10.259  23.549  23.061  1.00 120.62 ? 51  TYR A N   1 
ATOM   139  C CA  . TYR A 1 31  ? 9.903   22.907  24.319  1.00 135.63 ? 51  TYR A CA  1 
ATOM   140  C C   . TYR A 1 31  ? 9.203   21.581  24.082  1.00 146.64 ? 51  TYR A C   1 
ATOM   141  O O   . TYR A 1 31  ? 9.214   20.715  24.965  1.00 143.49 ? 51  TYR A O   1 
ATOM   142  C CB  . TYR A 1 31  ? 8.997   23.812  25.160  1.00 140.24 ? 51  TYR A CB  1 
ATOM   143  C CG  . TYR A 1 31  ? 7.770   24.332  24.432  1.00 134.53 ? 51  TYR A CG  1 
ATOM   144  C CD1 . TYR A 1 31  ? 7.884   25.237  23.379  1.00 137.88 ? 51  TYR A CD1 1 
ATOM   145  C CD2 . TYR A 1 31  ? 6.498   23.901  24.785  1.00 110.14 ? 51  TYR A CD2 1 
ATOM   146  C CE1 . TYR A 1 31  ? 6.768   25.709  22.718  1.00 139.75 ? 51  TYR A CE1 1 
ATOM   147  C CE2 . TYR A 1 31  ? 5.376   24.367  24.125  1.00 122.28 ? 51  TYR A CE2 1 
ATOM   148  C CZ  . TYR A 1 31  ? 5.518   25.270  23.091  1.00 142.05 ? 51  TYR A CZ  1 
ATOM   149  O OH  . TYR A 1 31  ? 4.408   25.740  22.428  1.00 127.03 ? 51  TYR A OH  1 
ATOM   150  N N   . GLN A 1 32  ? 8.607   21.408  22.905  1.00 158.54 ? 52  GLN A N   1 
ATOM   151  C CA  . GLN A 1 32  ? 7.849   20.215  22.569  1.00 148.69 ? 52  GLN A CA  1 
ATOM   152  C C   . GLN A 1 32  ? 8.738   19.160  21.925  1.00 144.04 ? 52  GLN A C   1 
ATOM   153  O O   . GLN A 1 32  ? 9.599   19.473  21.098  1.00 144.97 ? 52  GLN A O   1 
ATOM   154  C CB  . GLN A 1 32  ? 6.708   20.567  21.614  1.00 138.16 ? 52  GLN A CB  1 
ATOM   155  C CG  . GLN A 1 32  ? 5.560   21.329  22.245  1.00 146.82 ? 52  GLN A CG  1 
ATOM   156  C CD  . GLN A 1 32  ? 4.341   21.371  21.349  1.00 148.87 ? 52  GLN A CD  1 
ATOM   157  O OE1 . GLN A 1 32  ? 4.459   21.469  20.128  1.00 157.29 ? 52  GLN A OE1 1 
ATOM   158  N NE2 . GLN A 1 32  ? 3.160   21.294  21.949  1.00 144.07 ? 52  GLN A NE2 1 
ATOM   159  N N   . LYS A 1 33  ? 8.527   17.908  22.322  1.00 153.06 ? 53  LYS A N   1 
ATOM   160  C CA  . LYS A 1 33  ? 8.994   16.759  21.563  1.00 166.02 ? 53  LYS A CA  1 
ATOM   161  C C   . LYS A 1 33  ? 7.951   16.419  20.507  1.00 156.73 ? 53  LYS A C   1 
ATOM   162  O O   . LYS A 1 33  ? 6.743   16.496  20.760  1.00 153.33 ? 53  LYS A O   1 
ATOM   163  C CB  . LYS A 1 33  ? 9.239   15.555  22.476  1.00 151.43 ? 53  LYS A CB  1 
ATOM   164  N N   . LYS A 1 34  ? 8.425   16.054  19.318  1.00 138.85 ? 54  LYS A N   1 
ATOM   165  C CA  . LYS A 1 34  ? 7.582   15.877  18.144  1.00 137.97 ? 54  LYS A CA  1 
ATOM   166  C C   . LYS A 1 34  ? 7.737   14.460  17.607  1.00 148.48 ? 54  LYS A C   1 
ATOM   167  O O   . LYS A 1 34  ? 8.855   14.022  17.314  1.00 159.59 ? 54  LYS A O   1 
ATOM   168  C CB  . LYS A 1 34  ? 7.944   16.901  17.066  1.00 118.41 ? 54  LYS A CB  1 
ATOM   169  N N   . GLU A 1 35  ? 6.615   13.751  17.475  1.00 148.71 ? 55  GLU A N   1 
ATOM   170  C CA  . GLU A 1 35  ? 6.580   12.378  17.002  1.00 136.33 ? 55  GLU A CA  1 
ATOM   171  C C   . GLU A 1 35  ? 5.819   12.284  15.684  1.00 131.21 ? 55  GLU A C   1 
ATOM   172  O O   . GLU A 1 35  ? 4.824   12.994  15.492  1.00 124.25 ? 55  GLU A O   1 
ATOM   173  C CB  . GLU A 1 35  ? 5.918   11.459  18.046  1.00 124.56 ? 55  GLU A CB  1 
ATOM   174  C CG  . GLU A 1 35  ? 6.070   9.974   17.758  1.00 127.36 ? 55  GLU A CG  1 
ATOM   175  C CD  . GLU A 1 35  ? 5.200   9.106   18.643  1.00 134.58 ? 55  GLU A CD  1 
ATOM   176  O OE1 . GLU A 1 35  ? 4.072   9.528   18.974  1.00 126.52 ? 55  GLU A OE1 1 
ATOM   177  O OE2 . GLU A 1 35  ? 5.641   7.991   18.993  1.00 138.34 ? 55  GLU A OE2 1 
ATOM   178  N N   . PRO A 1 36  ? 6.265   11.440  14.754  1.00 121.91 ? 56  PRO A N   1 
ATOM   179  C CA  . PRO A 1 36  ? 5.509   11.243  13.514  1.00 115.31 ? 56  PRO A CA  1 
ATOM   180  C C   . PRO A 1 36  ? 4.249   10.420  13.741  1.00 111.51 ? 56  PRO A C   1 
ATOM   181  O O   . PRO A 1 36  ? 4.128   9.654   14.699  1.00 120.34 ? 56  PRO A O   1 
ATOM   182  C CB  . PRO A 1 36  ? 6.501   10.503  12.612  1.00 109.54 ? 56  PRO A CB  1 
ATOM   183  C CG  . PRO A 1 36  ? 7.380   9.777   13.565  1.00 109.84 ? 56  PRO A CG  1 
ATOM   184  C CD  . PRO A 1 36  ? 7.548   10.717  14.728  1.00 113.96 ? 56  PRO A CD  1 
ATOM   185  N N   . LEU A 1 37  ? 3.304   10.586  12.823  1.00 102.00 ? 57  LEU A N   1 
ATOM   186  C CA  . LEU A 1 37  ? 1.972   10.014  12.943  1.00 99.19  ? 57  LEU A CA  1 
ATOM   187  C C   . LEU A 1 37  ? 1.884   8.646   12.274  1.00 106.46 ? 57  LEU A C   1 
ATOM   188  O O   . LEU A 1 37  ? 2.747   8.247   11.488  1.00 98.09  ? 57  LEU A O   1 
ATOM   189  C CB  . LEU A 1 37  ? 0.939   10.968  12.336  1.00 106.95 ? 57  LEU A CB  1 
ATOM   190  C CG  . LEU A 1 37  ? 0.597   10.888  10.842  1.00 103.99 ? 57  LEU A CG  1 
ATOM   191  C CD1 . LEU A 1 37  ? -0.395  11.975  10.496  1.00 104.92 ? 57  LEU A CD1 1 
ATOM   192  C CD2 . LEU A 1 37  ? 1.828   11.012  9.946   1.00 120.74 ? 57  LEU A CD2 1 
ATOM   193  N N   . ILE A 1 38  ? 0.815   7.925   12.602  1.00 115.98 ? 58  ILE A N   1 
ATOM   194  C CA  . ILE A 1 38  ? 0.467   6.670   11.946  1.00 106.76 ? 58  ILE A CA  1 
ATOM   195  C C   . ILE A 1 38  ? -0.919  6.830   11.340  1.00 118.11 ? 58  ILE A C   1 
ATOM   196  O O   . ILE A 1 38  ? -1.853  7.266   12.024  1.00 120.37 ? 58  ILE A O   1 
ATOM   197  C CB  . ILE A 1 38  ? 0.509   5.488   12.927  1.00 101.04 ? 58  ILE A CB  1 
ATOM   198  C CG1 . ILE A 1 38  ? 1.953   5.066   13.178  1.00 93.36  ? 58  ILE A CG1 1 
ATOM   199  C CG2 . ILE A 1 38  ? -0.304  4.320   12.400  1.00 108.42 ? 58  ILE A CG2 1 
ATOM   200  C CD1 . ILE A 1 38  ? 2.062   3.917   14.127  1.00 107.08 ? 58  ILE A CD1 1 
ATOM   201  N N   . SER A 1 39  ? -1.053  6.482   10.064  1.00 104.24 ? 59  SER A N   1 
ATOM   202  C CA  . SER A 1 39  ? -2.263  6.760   9.305   1.00 108.69 ? 59  SER A CA  1 
ATOM   203  C C   . SER A 1 39  ? -2.908  5.477   8.805   1.00 105.67 ? 59  SER A C   1 
ATOM   204  O O   . SER A 1 39  ? -2.222  4.557   8.348   1.00 107.72 ? 59  SER A O   1 
ATOM   205  C CB  . SER A 1 39  ? -1.964  7.668   8.112   1.00 111.01 ? 59  SER A CB  1 
ATOM   206  O OG  . SER A 1 39  ? -3.072  7.716   7.230   1.00 102.65 ? 59  SER A OG  1 
ATOM   207  N N   . SER A 1 40  ? -4.235  5.434   8.889   1.00 97.21  ? 60  SER A N   1 
ATOM   208  C CA  . SER A 1 40  ? -5.050  4.436   8.217   1.00 98.77  ? 60  SER A CA  1 
ATOM   209  C C   . SER A 1 40  ? -6.118  5.155   7.407   1.00 93.72  ? 60  SER A C   1 
ATOM   210  O O   . SER A 1 40  ? -6.686  6.152   7.862   1.00 86.74  ? 60  SER A O   1 
ATOM   211  C CB  . SER A 1 40  ? -5.699  3.479   9.212   1.00 85.74  ? 60  SER A CB  1 
ATOM   212  O OG  . SER A 1 40  ? -6.883  2.913   8.678   1.00 104.90 ? 60  SER A OG  1 
ATOM   213  N N   . VAL A 1 41  ? -6.378  4.660   6.203   1.00 87.62  ? 61  VAL A N   1 
ATOM   214  C CA  . VAL A 1 41  ? -7.314  5.303   5.291   1.00 91.32  ? 61  VAL A CA  1 
ATOM   215  C C   . VAL A 1 41  ? -8.410  4.309   4.932   1.00 86.82  ? 61  VAL A C   1 
ATOM   216  O O   . VAL A 1 41  ? -8.182  3.096   4.865   1.00 93.91  ? 61  VAL A O   1 
ATOM   217  C CB  . VAL A 1 41  ? -6.597  5.828   4.024   1.00 97.51  ? 61  VAL A CB  1 
ATOM   218  C CG1 . VAL A 1 41  ? -7.553  6.602   3.141   1.00 81.60  ? 61  VAL A CG1 1 
ATOM   219  C CG2 . VAL A 1 41  ? -5.411  6.698   4.405   1.00 93.45  ? 61  VAL A CG2 1 
ATOM   220  N N   . HIS A 1 42  ? -9.616  4.832   4.721   1.00 72.49  ? 62  HIS A N   1 
ATOM   221  C CA  . HIS A 1 42  ? -10.759 4.025   4.307   1.00 78.19  ? 62  HIS A CA  1 
ATOM   222  C C   . HIS A 1 42  ? -11.669 4.901   3.462   1.00 81.80  ? 62  HIS A C   1 
ATOM   223  O O   . HIS A 1 42  ? -12.224 5.880   3.966   1.00 82.50  ? 62  HIS A O   1 
ATOM   224  C CB  . HIS A 1 42  ? -11.512 3.472   5.519   1.00 67.69  ? 62  HIS A CB  1 
ATOM   225  C CG  . HIS A 1 42  ? -12.727 2.675   5.164   1.00 74.05  ? 62  HIS A CG  1 
ATOM   226  N ND1 . HIS A 1 42  ? -12.938 2.161   3.903   1.00 88.14  ? 62  HIS A ND1 1 
ATOM   227  C CD2 . HIS A 1 42  ? -13.802 2.310   5.903   1.00 81.70  ? 62  HIS A CD2 1 
ATOM   228  C CE1 . HIS A 1 42  ? -14.087 1.510   3.881   1.00 84.27  ? 62  HIS A CE1 1 
ATOM   229  N NE2 . HIS A 1 42  ? -14.631 1.585   5.082   1.00 92.14  ? 62  HIS A NE2 1 
ATOM   230  N N   . THR A 1 43  ? -11.833 4.554   2.191   1.00 78.61  ? 63  THR A N   1 
ATOM   231  C CA  . THR A 1 43  ? -12.579 5.381   1.255   1.00 71.99  ? 63  THR A CA  1 
ATOM   232  C C   . THR A 1 43  ? -13.812 4.655   0.737   1.00 81.29  ? 63  THR A C   1 
ATOM   233  O O   . THR A 1 43  ? -13.807 3.430   0.573   1.00 91.23  ? 63  THR A O   1 
ATOM   234  C CB  . THR A 1 43  ? -11.700 5.801   0.079   1.00 75.04  ? 63  THR A CB  1 
ATOM   235  O OG1 . THR A 1 43  ? -11.248 4.638   -0.627  1.00 81.33  ? 63  THR A OG1 1 
ATOM   236  C CG2 . THR A 1 43  ? -10.515 6.574   0.578   1.00 89.83  ? 63  THR A CG2 1 
ATOM   237  N N   . LYS A 1 44  ? -14.869 5.425   0.487   1.00 77.10  ? 64  LYS A N   1 
ATOM   238  C CA  . LYS A 1 44  ? -16.072 4.931   -0.170  1.00 73.10  ? 64  LYS A CA  1 
ATOM   239  C C   . LYS A 1 44  ? -16.384 5.864   -1.328  1.00 74.27  ? 64  LYS A C   1 
ATOM   240  O O   . LYS A 1 44  ? -16.624 7.055   -1.117  1.00 70.64  ? 64  LYS A O   1 
ATOM   241  C CB  . LYS A 1 44  ? -17.254 4.854   0.801   1.00 57.87  ? 64  LYS A CB  1 
ATOM   242  N N   . VAL A 1 45  ? -16.360 5.330   -2.546  1.00 78.38  ? 65  VAL A N   1 
ATOM   243  C CA  . VAL A 1 45  ? -16.615 6.109   -3.752  1.00 62.59  ? 65  VAL A CA  1 
ATOM   244  C C   . VAL A 1 45  ? -18.066 5.903   -4.156  1.00 70.63  ? 65  VAL A C   1 
ATOM   245  O O   . VAL A 1 45  ? -18.557 4.768   -4.171  1.00 80.65  ? 65  VAL A O   1 
ATOM   246  C CB  . VAL A 1 45  ? -15.656 5.711   -4.888  1.00 63.24  ? 65  VAL A CB  1 
ATOM   247  C CG1 . VAL A 1 45  ? -16.062 6.380   -6.184  1.00 57.16  ? 65  VAL A CG1 1 
ATOM   248  C CG2 . VAL A 1 45  ? -14.235 6.092   -4.534  1.00 75.46  ? 65  VAL A CG2 1 
ATOM   249  N N   . LYS A 1 46  ? -18.756 6.998   -4.473  1.00 63.88  ? 66  LYS A N   1 
ATOM   250  C CA  . LYS A 1 46  ? -20.155 6.967   -4.867  1.00 73.57  ? 66  LYS A CA  1 
ATOM   251  C C   . LYS A 1 46  ? -20.335 7.688   -6.196  1.00 79.21  ? 66  LYS A C   1 
ATOM   252  O O   . LYS A 1 46  ? -19.623 8.647   -6.508  1.00 74.84  ? 66  LYS A O   1 
ATOM   253  C CB  . LYS A 1 46  ? -21.051 7.603   -3.792  1.00 57.44  ? 66  LYS A CB  1 
ATOM   254  N N   . GLY A 1 47  ? -21.301 7.213   -6.971  1.00 60.23  ? 67  GLY A N   1 
ATOM   255  C CA  . GLY A 1 47  ? -21.614 7.767   -8.275  1.00 53.96  ? 67  GLY A CA  1 
ATOM   256  C C   . GLY A 1 47  ? -21.756 6.647   -9.289  1.00 67.94  ? 67  GLY A C   1 
ATOM   257  O O   . GLY A 1 47  ? -21.204 5.559   -9.138  1.00 82.42  ? 67  GLY A O   1 
ATOM   258  N N   . ILE A 1 48  ? -22.533 6.918   -10.334 1.00 60.15  ? 68  ILE A N   1 
ATOM   259  C CA  . ILE A 1 48  ? -22.638 6.024   -11.480 1.00 68.09  ? 68  ILE A CA  1 
ATOM   260  C C   . ILE A 1 48  ? -22.498 6.853   -12.748 1.00 76.58  ? 68  ILE A C   1 
ATOM   261  O O   . ILE A 1 48  ? -22.543 8.082   -12.724 1.00 88.82  ? 68  ILE A O   1 
ATOM   262  C CB  . ILE A 1 48  ? -23.959 5.228   -11.509 1.00 73.34  ? 68  ILE A CB  1 
ATOM   263  C CG1 . ILE A 1 48  ? -25.147 6.168   -11.482 1.00 62.83  ? 68  ILE A CG1 1 
ATOM   264  C CG2 . ILE A 1 48  ? -24.032 4.263   -10.339 1.00 79.17  ? 68  ILE A CG2 1 
ATOM   265  C CD1 . ILE A 1 48  ? -26.447 5.452   -11.345 1.00 84.76  ? 68  ILE A CD1 1 
ATOM   266  N N   . ALA A 1 49  ? -22.344 6.158   -13.873 1.00 61.27  ? 69  ALA A N   1 
ATOM   267  C CA  . ALA A 1 49  ? -22.147 6.842   -15.143 1.00 74.52  ? 69  ALA A CA  1 
ATOM   268  C C   . ALA A 1 49  ? -22.838 6.064   -16.249 1.00 74.20  ? 69  ALA A C   1 
ATOM   269  O O   . ALA A 1 49  ? -22.824 4.833   -16.245 1.00 72.59  ? 69  ALA A O   1 
ATOM   270  C CB  . ALA A 1 49  ? -20.655 7.012   -15.461 1.00 55.03  ? 69  ALA A CB  1 
ATOM   271  N N   . GLU A 1 50  ? -23.447 6.783   -17.188 1.00 74.77  ? 70  GLU A N   1 
ATOM   272  C CA  . GLU A 1 50  ? -24.105 6.167   -18.333 1.00 73.22  ? 70  GLU A CA  1 
ATOM   273  C C   . GLU A 1 50  ? -23.231 6.364   -19.559 1.00 80.76  ? 70  GLU A C   1 
ATOM   274  O O   . GLU A 1 50  ? -22.893 7.498   -19.908 1.00 97.12  ? 70  GLU A O   1 
ATOM   275  C CB  . GLU A 1 50  ? -25.492 6.756   -18.576 1.00 81.97  ? 70  GLU A CB  1 
ATOM   276  C CG  . GLU A 1 50  ? -26.288 6.023   -19.630 1.00 99.70  ? 70  GLU A CG  1 
ATOM   277  C CD  . GLU A 1 50  ? -27.678 6.592   -19.800 1.00 118.09 ? 70  GLU A CD  1 
ATOM   278  O OE1 . GLU A 1 50  ? -27.912 7.736   -19.353 1.00 93.79  ? 70  GLU A OE1 1 
ATOM   279  O OE2 . GLU A 1 50  ? -28.535 5.890   -20.378 1.00 130.88 ? 70  GLU A OE2 1 
ATOM   280  N N   . VAL A 1 51  ? -22.878 5.266   -20.210 1.00 80.35  ? 71  VAL A N   1 
ATOM   281  C CA  . VAL A 1 51  ? -22.004 5.292   -21.372 1.00 80.59  ? 71  VAL A CA  1 
ATOM   282  C C   . VAL A 1 51  ? -22.880 5.098   -22.602 1.00 87.77  ? 71  VAL A C   1 
ATOM   283  O O   . VAL A 1 51  ? -23.351 3.990   -22.886 1.00 98.07  ? 71  VAL A O   1 
ATOM   284  C CB  . VAL A 1 51  ? -20.911 4.228   -21.284 1.00 92.56  ? 71  VAL A CB  1 
ATOM   285  C CG1 . VAL A 1 51  ? -20.201 4.093   -22.617 1.00 77.42  ? 71  VAL A CG1 1 
ATOM   286  C CG2 . VAL A 1 51  ? -19.947 4.593   -20.193 1.00 72.91  ? 71  VAL A CG2 1 
ATOM   287  N N   . LYS A 1 52  ? -23.128 6.198   -23.304 1.00 101.48 ? 72  LYS A N   1 
ATOM   288  C CA  . LYS A 1 52  ? -23.628 6.191   -24.670 1.00 95.40  ? 72  LYS A CA  1 
ATOM   289  C C   . LYS A 1 52  ? -22.578 6.891   -25.513 1.00 89.70  ? 72  LYS A C   1 
ATOM   290  O O   . LYS A 1 52  ? -22.273 8.065   -25.276 1.00 90.90  ? 72  LYS A O   1 
ATOM   291  C CB  . LYS A 1 52  ? -24.983 6.894   -24.788 1.00 80.23  ? 72  LYS A CB  1 
ATOM   292  N N   . ALA A 1 53  ? -22.001 6.163   -26.461 1.00 96.55  ? 73  ALA A N   1 
ATOM   293  C CA  . ALA A 1 53  ? -20.941 6.693   -27.304 1.00 84.28  ? 73  ALA A CA  1 
ATOM   294  C C   . ALA A 1 53  ? -20.826 5.800   -28.526 1.00 92.14  ? 73  ALA A C   1 
ATOM   295  O O   . ALA A 1 53  ? -21.337 4.679   -28.544 1.00 105.77 ? 73  ALA A O   1 
ATOM   296  C CB  . ALA A 1 53  ? -19.606 6.766   -26.558 1.00 82.76  ? 73  ALA A CB  1 
ATOM   297  N N   . GLU A 1 54  ? -20.156 6.310   -29.553 1.00 88.10  ? 74  GLU A N   1 
ATOM   298  C CA  . GLU A 1 54  ? -19.905 5.540   -30.762 1.00 101.03 ? 74  GLU A CA  1 
ATOM   299  C C   . GLU A 1 54  ? -18.400 5.422   -30.944 1.00 103.00 ? 74  GLU A C   1 
ATOM   300  O O   . GLU A 1 54  ? -17.710 6.432   -31.118 1.00 99.80  ? 74  GLU A O   1 
ATOM   301  C CB  . GLU A 1 54  ? -20.570 6.183   -31.980 1.00 106.41 ? 74  GLU A CB  1 
ATOM   302  C CG  . GLU A 1 54  ? -20.133 5.603   -33.313 1.00 117.03 ? 74  GLU A CG  1 
ATOM   303  C CD  . GLU A 1 54  ? -20.979 6.107   -34.463 1.00 123.06 ? 74  GLU A CD  1 
ATOM   304  O OE1 . GLU A 1 54  ? -22.175 6.395   -34.237 1.00 143.99 ? 74  GLU A OE1 1 
ATOM   305  O OE2 . GLU A 1 54  ? -20.455 6.212   -35.591 1.00 119.10 ? 74  GLU A OE2 1 
ATOM   306  N N   . ILE A 1 55  ? -17.898 4.195   -30.872 1.00 101.26 ? 75  ILE A N   1 
ATOM   307  C CA  . ILE A 1 55  ? -16.475 3.911   -30.959 1.00 103.53 ? 75  ILE A CA  1 
ATOM   308  C C   . ILE A 1 55  ? -16.224 3.239   -32.302 1.00 98.73  ? 75  ILE A C   1 
ATOM   309  O O   . ILE A 1 55  ? -17.141 2.735   -32.950 1.00 94.48  ? 75  ILE A O   1 
ATOM   310  C CB  . ILE A 1 55  ? -16.008 3.040   -29.766 1.00 107.56 ? 75  ILE A CB  1 
ATOM   311  C CG1 . ILE A 1 55  ? -16.276 3.779   -28.457 1.00 115.89 ? 75  ILE A CG1 1 
ATOM   312  C CG2 . ILE A 1 55  ? -14.523 2.692   -29.834 1.00 140.21 ? 75  ILE A CG2 1 
ATOM   313  C CD1 . ILE A 1 55  ? -15.543 5.103   -28.337 1.00 121.74 ? 75  ILE A CD1 1 
ATOM   314  N N   . LEU A 1 56  ? -14.973 3.273   -32.748 1.00 108.91 ? 76  LEU A N   1 
ATOM   315  C CA  . LEU A 1 56  ? -14.572 2.612   -33.982 1.00 106.30 ? 76  LEU A CA  1 
ATOM   316  C C   . LEU A 1 56  ? -13.754 1.373   -33.638 1.00 111.01 ? 76  LEU A C   1 
ATOM   317  O O   . LEU A 1 56  ? -12.657 1.484   -33.079 1.00 117.15 ? 76  LEU A O   1 
ATOM   318  C CB  . LEU A 1 56  ? -13.771 3.557   -34.874 1.00 122.77 ? 76  LEU A CB  1 
ATOM   319  C CG  . LEU A 1 56  ? -13.458 2.990   -36.255 1.00 134.94 ? 76  LEU A CG  1 
ATOM   320  C CD1 . LEU A 1 56  ? -14.627 3.256   -37.184 1.00 125.91 ? 76  LEU A CD1 1 
ATOM   321  C CD2 . LEU A 1 56  ? -12.166 3.575   -36.810 1.00 153.72 ? 76  LEU A CD2 1 
ATOM   322  N N   . GLU A 1 57  ? -14.293 0.203   -33.966 1.00 103.08 ? 77  GLU A N   1 
ATOM   323  C CA  . GLU A 1 57  ? -13.621 -1.074  -33.761 1.00 96.91  ? 77  GLU A CA  1 
ATOM   324  C C   . GLU A 1 57  ? -13.304 -1.680  -35.119 1.00 119.59 ? 77  GLU A C   1 
ATOM   325  O O   . GLU A 1 57  ? -14.217 -1.937  -35.914 1.00 128.68 ? 77  GLU A O   1 
ATOM   326  C CB  . GLU A 1 57  ? -14.486 -2.034  -32.944 1.00 107.94 ? 77  GLU A CB  1 
ATOM   327  C CG  . GLU A 1 57  ? -14.204 -2.022  -31.450 1.00 135.58 ? 77  GLU A CG  1 
ATOM   328  C CD  . GLU A 1 57  ? -14.968 -3.103  -30.707 1.00 123.67 ? 77  GLU A CD  1 
ATOM   329  O OE1 . GLU A 1 57  ? -15.719 -3.855  -31.361 1.00 106.80 ? 77  GLU A OE1 1 
ATOM   330  O OE2 . GLU A 1 57  ? -14.828 -3.193  -29.469 1.00 141.77 ? 77  GLU A OE2 1 
ATOM   331  N N   . ASN A 1 58  ? -12.014 -1.899  -35.381 1.00 129.60 ? 78  ASN A N   1 
ATOM   332  C CA  . ASN A 1 58  ? -11.557 -2.585  -36.591 1.00 121.62 ? 78  ASN A CA  1 
ATOM   333  C C   . ASN A 1 58  ? -12.082 -1.896  -37.846 1.00 119.04 ? 78  ASN A C   1 
ATOM   334  O O   . ASN A 1 58  ? -12.470 -2.543  -38.820 1.00 115.41 ? 78  ASN A O   1 
ATOM   335  C CB  . ASN A 1 58  ? -11.942 -4.066  -36.553 1.00 102.72 ? 78  ASN A CB  1 
ATOM   336  C CG  . ASN A 1 58  ? -10.904 -4.919  -35.832 1.00 118.00 ? 78  ASN A CG  1 
ATOM   337  O OD1 . ASN A 1 58  ? -11.164 -6.065  -35.470 1.00 127.93 ? 78  ASN A OD1 1 
ATOM   338  N ND2 . ASN A 1 58  ? -9.716  -4.358  -35.632 1.00 111.79 ? 78  ASN A ND2 1 
ATOM   339  N N   . GLY A 1 59  ? -12.090 -0.562  -37.814 1.00 125.66 ? 79  GLY A N   1 
ATOM   340  C CA  . GLY A 1 59  ? -12.542 0.243   -38.925 1.00 128.92 ? 79  GLY A CA  1 
ATOM   341  C C   . GLY A 1 59  ? -14.036 0.452   -39.017 1.00 126.00 ? 79  GLY A C   1 
ATOM   342  O O   . GLY A 1 59  ? -14.475 1.302   -39.802 1.00 128.66 ? 79  GLY A O   1 
ATOM   343  N N   . MET A 1 60  ? -14.836 -0.278  -38.242 1.00 126.65 ? 80  MET A N   1 
ATOM   344  C CA  . MET A 1 60  ? -16.288 -0.207  -38.322 1.00 120.84 ? 80  MET A CA  1 
ATOM   345  C C   . MET A 1 60  ? -16.856 0.474   -37.083 1.00 117.78 ? 80  MET A C   1 
ATOM   346  O O   . MET A 1 60  ? -16.351 0.288   -35.973 1.00 114.23 ? 80  MET A O   1 
ATOM   347  C CB  . MET A 1 60  ? -16.893 -1.606  -38.479 1.00 97.15  ? 80  MET A CB  1 
ATOM   348  N N   . LYS A 1 61  ? -17.906 1.269   -37.280 1.00 126.40 ? 81  LYS A N   1 
ATOM   349  C CA  . LYS A 1 61  ? -18.541 1.961   -36.168 1.00 112.61 ? 81  LYS A CA  1 
ATOM   350  C C   . LYS A 1 61  ? -19.325 0.977   -35.307 1.00 109.51 ? 81  LYS A C   1 
ATOM   351  O O   . LYS A 1 61  ? -19.908 0.009   -35.803 1.00 102.17 ? 81  LYS A O   1 
ATOM   352  C CB  . LYS A 1 61  ? -19.461 3.071   -36.678 1.00 89.48  ? 81  LYS A CB  1 
ATOM   353  N N   . LYS A 1 62  ? -19.327 1.238   -34.001 1.00 101.40 ? 82  LYS A N   1 
ATOM   354  C CA  . LYS A 1 62  ? -19.941 0.362   -33.014 1.00 91.88  ? 82  LYS A CA  1 
ATOM   355  C C   . LYS A 1 62  ? -20.536 1.207   -31.899 1.00 102.49 ? 82  LYS A C   1 
ATOM   356  O O   . LYS A 1 62  ? -19.980 2.248   -31.532 1.00 87.68  ? 82  LYS A O   1 
ATOM   357  C CB  . LYS A 1 62  ? -18.934 -0.632  -32.428 1.00 89.38  ? 82  LYS A CB  1 
ATOM   358  C CG  . LYS A 1 62  ? -19.589 -1.716  -31.596 1.00 102.05 ? 82  LYS A CG  1 
ATOM   359  C CD  . LYS A 1 62  ? -18.567 -2.584  -30.903 1.00 110.90 ? 82  LYS A CD  1 
ATOM   360  C CE  . LYS A 1 62  ? -19.244 -3.645  -30.058 1.00 103.87 ? 82  LYS A CE  1 
ATOM   361  N NZ  . LYS A 1 62  ? -18.255 -4.489  -29.335 1.00 137.72 ? 82  LYS A NZ  1 
ATOM   362  N N   . MET A 1 63  ? -21.655 0.738   -31.353 1.00 114.27 ? 83  MET A N   1 
ATOM   363  C CA  . MET A 1 63  ? -22.412 1.471   -30.346 1.00 112.29 ? 83  MET A CA  1 
ATOM   364  C C   . MET A 1 63  ? -22.013 0.963   -28.964 1.00 108.43 ? 83  MET A C   1 
ATOM   365  O O   . MET A 1 63  ? -22.281 -0.191  -28.615 1.00 115.11 ? 83  MET A O   1 
ATOM   366  C CB  . MET A 1 63  ? -23.912 1.307   -30.578 1.00 119.34 ? 83  MET A CB  1 
ATOM   367  C CG  . MET A 1 63  ? -24.741 2.395   -29.942 1.00 116.08 ? 83  MET A CG  1 
ATOM   368  S SD  . MET A 1 63  ? -23.939 3.992   -30.182 1.00 133.02 ? 83  MET A SD  1 
ATOM   369  C CE  . MET A 1 63  ? -24.281 4.273   -31.918 1.00 122.87 ? 83  MET A CE  1 
ATOM   370  N N   . VAL A 1 64  ? -21.373 1.824   -28.183 1.00 90.26  ? 84  VAL A N   1 
ATOM   371  C CA  . VAL A 1 64  ? -20.987 1.519   -26.812 1.00 82.77  ? 84  VAL A CA  1 
ATOM   372  C C   . VAL A 1 64  ? -22.034 2.119   -25.883 1.00 91.01  ? 84  VAL A C   1 
ATOM   373  O O   . VAL A 1 64  ? -22.201 3.342   -25.832 1.00 100.35 ? 84  VAL A O   1 
ATOM   374  C CB  . VAL A 1 64  ? -19.584 2.059   -26.496 1.00 68.11  ? 84  VAL A CB  1 
ATOM   375  C CG1 . VAL A 1 64  ? -19.224 1.790   -25.056 1.00 86.55  ? 84  VAL A CG1 1 
ATOM   376  C CG2 . VAL A 1 64  ? -18.573 1.412   -27.407 1.00 99.65  ? 84  VAL A CG2 1 
ATOM   377  N N   . SER A 1 65  ? -22.746 1.262   -25.155 1.00 82.60  ? 85  SER A N   1 
ATOM   378  C CA  . SER A 1 65  ? -23.748 1.709   -24.201 1.00 68.11  ? 85  SER A CA  1 
ATOM   379  C C   . SER A 1 65  ? -23.683 0.830   -22.962 1.00 81.77  ? 85  SER A C   1 
ATOM   380  O O   . SER A 1 65  ? -23.196 -0.303  -23.005 1.00 104.92 ? 85  SER A O   1 
ATOM   381  C CB  . SER A 1 65  ? -25.155 1.676   -24.809 1.00 86.87  ? 85  SER A CB  1 
ATOM   382  O OG  . SER A 1 65  ? -25.457 0.391   -25.321 1.00 116.92 ? 85  SER A OG  1 
ATOM   383  N N   . GLY A 1 66  ? -24.165 1.363   -21.855 1.00 79.13  ? 86  GLY A N   1 
ATOM   384  C CA  . GLY A 1 66  ? -24.252 0.599   -20.626 1.00 71.13  ? 86  GLY A CA  1 
ATOM   385  C C   . GLY A 1 66  ? -24.166 1.502   -19.416 1.00 73.31  ? 86  GLY A C   1 
ATOM   386  O O   . GLY A 1 66  ? -23.611 2.596   -19.456 1.00 77.67  ? 86  GLY A O   1 
ATOM   387  N N   . VAL A 1 67  ? -24.739 1.028   -18.311 1.00 74.08  ? 87  VAL A N   1 
ATOM   388  C CA  . VAL A 1 67  ? -24.732 1.750   -17.043 1.00 63.41  ? 87  VAL A CA  1 
ATOM   389  C C   . VAL A 1 67  ? -23.641 1.166   -16.163 1.00 64.51  ? 87  VAL A C   1 
ATOM   390  O O   . VAL A 1 67  ? -23.600 -0.050  -15.938 1.00 78.19  ? 87  VAL A O   1 
ATOM   391  C CB  . VAL A 1 67  ? -26.099 1.670   -16.346 1.00 69.45  ? 87  VAL A CB  1 
ATOM   392  C CG1 . VAL A 1 67  ? -26.077 2.487   -15.061 1.00 54.86  ? 87  VAL A CG1 1 
ATOM   393  C CG2 . VAL A 1 67  ? -27.201 2.147   -17.282 1.00 75.23  ? 87  VAL A CG2 1 
ATOM   394  N N   . PHE A 1 68  ? -22.761 2.028   -15.666 1.00 68.93  ? 88  PHE A N   1 
ATOM   395  C CA  . PHE A 1 68  ? -21.598 1.636   -14.882 1.00 67.32  ? 88  PHE A CA  1 
ATOM   396  C C   . PHE A 1 68  ? -21.809 2.101   -13.449 1.00 62.63  ? 88  PHE A C   1 
ATOM   397  O O   . PHE A 1 68  ? -22.019 3.297   -13.212 1.00 68.30  ? 88  PHE A O   1 
ATOM   398  C CB  . PHE A 1 68  ? -20.315 2.247   -15.457 1.00 65.13  ? 88  PHE A CB  1 
ATOM   399  C CG  . PHE A 1 68  ? -19.821 1.572   -16.708 1.00 58.09  ? 88  PHE A CG  1 
ATOM   400  C CD1 . PHE A 1 68  ? -20.595 1.556   -17.856 1.00 54.39  ? 88  PHE A CD1 1 
ATOM   401  C CD2 . PHE A 1 68  ? -18.584 0.950   -16.733 1.00 70.89  ? 88  PHE A CD2 1 
ATOM   402  C CE1 . PHE A 1 68  ? -20.148 0.932   -19.005 1.00 53.90  ? 88  PHE A CE1 1 
ATOM   403  C CE2 . PHE A 1 68  ? -18.132 0.322   -17.882 1.00 79.23  ? 88  PHE A CE2 1 
ATOM   404  C CZ  . PHE A 1 68  ? -18.916 0.315   -19.018 1.00 53.90  ? 88  PHE A CZ  1 
ATOM   405  N N   . ASP A 1 69  ? -21.750 1.165   -12.501 1.00 76.32  ? 89  ASP A N   1 
ATOM   406  C CA  . ASP A 1 69  ? -21.822 1.490   -11.083 1.00 77.30  ? 89  ASP A CA  1 
ATOM   407  C C   . ASP A 1 69  ? -20.470 1.219   -10.419 1.00 68.37  ? 89  ASP A C   1 
ATOM   408  O O   . ASP A 1 69  ? -19.455 0.999   -11.087 1.00 69.70  ? 89  ASP A O   1 
ATOM   409  C CB  . ASP A 1 69  ? -22.954 0.710   -10.402 1.00 69.94  ? 89  ASP A CB  1 
ATOM   410  C CG  . ASP A 1 69  ? -22.693 -0.784  -10.345 1.00 81.23  ? 89  ASP A CG  1 
ATOM   411  O OD1 . ASP A 1 69  ? -21.741 -1.270  -10.994 1.00 88.95  ? 89  ASP A OD1 1 
ATOM   412  O OD2 . ASP A 1 69  ? -23.455 -1.483  -9.645  1.00 68.44  ? 89  ASP A OD2 1 
ATOM   413  N N   . THR A 1 70  ? -20.475 1.216   -9.086  1.00 77.39  ? 90  THR A N   1 
ATOM   414  C CA  . THR A 1 70  ? -19.238 1.118   -8.316  1.00 69.20  ? 90  THR A CA  1 
ATOM   415  C C   . THR A 1 70  ? -18.440 -0.130  -8.684  1.00 76.28  ? 90  THR A C   1 
ATOM   416  O O   . THR A 1 70  ? -17.233 -0.058  -8.946  1.00 64.74  ? 90  THR A O   1 
ATOM   417  C CB  . THR A 1 70  ? -19.576 1.131   -6.825  1.00 66.74  ? 90  THR A CB  1 
ATOM   418  O OG1 . THR A 1 70  ? -20.404 2.263   -6.535  1.00 118.61 ? 90  THR A OG1 1 
ATOM   419  C CG2 . THR A 1 70  ? -18.337 1.209   -5.988  1.00 81.26  ? 90  THR A CG2 1 
ATOM   420  N N   . ALA A 1 71  ? -19.103 -1.284  -8.732  1.00 77.21  ? 91  ALA A N   1 
ATOM   421  C CA  . ALA A 1 71  ? -18.397 -2.527  -9.015  1.00 63.69  ? 91  ALA A CA  1 
ATOM   422  C C   . ALA A 1 71  ? -17.783 -2.554  -10.409 1.00 63.40  ? 91  ALA A C   1 
ATOM   423  O O   . ALA A 1 71  ? -16.940 -3.414  -10.682 1.00 73.34  ? 91  ALA A O   1 
ATOM   424  C CB  . ALA A 1 71  ? -19.348 -3.711  -8.847  1.00 72.14  ? 91  ALA A CB  1 
ATOM   425  N N   . ASP A 1 72  ? -18.183 -1.639  -11.291 1.00 75.97  ? 92  ASP A N   1 
ATOM   426  C CA  . ASP A 1 72  ? -17.780 -1.671  -12.688 1.00 59.37  ? 92  ASP A CA  1 
ATOM   427  C C   . ASP A 1 72  ? -16.633 -0.726  -13.015 1.00 65.91  ? 92  ASP A C   1 
ATOM   428  O O   . ASP A 1 72  ? -16.074 -0.825  -14.112 1.00 76.03  ? 92  ASP A O   1 
ATOM   429  C CB  . ASP A 1 72  ? -18.978 -1.335  -13.589 1.00 71.39  ? 92  ASP A CB  1 
ATOM   430  C CG  . ASP A 1 72  ? -20.090 -2.358  -13.485 1.00 74.39  ? 92  ASP A CG  1 
ATOM   431  O OD1 . ASP A 1 72  ? -19.826 -3.474  -12.999 1.00 76.01  ? 92  ASP A OD1 1 
ATOM   432  O OD2 . ASP A 1 72  ? -21.233 -2.039  -13.874 1.00 72.03  ? 92  ASP A OD2 1 
ATOM   433  N N   . TYR A 1 73  ? -16.263 0.185   -12.111 1.00 61.12  ? 93  TYR A N   1 
ATOM   434  C CA  . TYR A 1 73  ? -15.210 1.144   -12.414 1.00 63.77  ? 93  TYR A CA  1 
ATOM   435  C C   . TYR A 1 73  ? -14.192 1.375   -11.306 1.00 71.35  ? 93  TYR A C   1 
ATOM   436  O O   . TYR A 1 73  ? -13.168 2.014   -11.577 1.00 77.65  ? 93  TYR A O   1 
ATOM   437  C CB  . TYR A 1 73  ? -15.813 2.504   -12.828 1.00 73.51  ? 93  TYR A CB  1 
ATOM   438  C CG  . TYR A 1 73  ? -16.563 3.269   -11.749 1.00 67.83  ? 93  TYR A CG  1 
ATOM   439  C CD1 . TYR A 1 73  ? -15.900 3.819   -10.656 1.00 67.47  ? 93  TYR A CD1 1 
ATOM   440  C CD2 . TYR A 1 73  ? -17.934 3.474   -11.849 1.00 71.01  ? 93  TYR A CD2 1 
ATOM   441  C CE1 . TYR A 1 73  ? -16.582 4.516   -9.679  1.00 82.56  ? 93  TYR A CE1 1 
ATOM   442  C CE2 . TYR A 1 73  ? -18.627 4.174   -10.874 1.00 73.49  ? 93  TYR A CE2 1 
ATOM   443  C CZ  . TYR A 1 73  ? -17.944 4.693   -9.792  1.00 81.71  ? 93  TYR A CZ  1 
ATOM   444  O OH  . TYR A 1 73  ? -18.614 5.392   -8.815  1.00 83.70  ? 93  TYR A OH  1 
ATOM   445  N N   . THR A 1 74  ? -14.424 0.911   -10.081 1.00 59.29  ? 94  THR A N   1 
ATOM   446  C CA  . THR A 1 74  ? -13.492 1.206   -9.003  1.00 68.62  ? 94  THR A CA  1 
ATOM   447  C C   . THR A 1 74  ? -12.941 -0.072  -8.381  1.00 86.73  ? 94  THR A C   1 
ATOM   448  O O   . THR A 1 74  ? -13.373 -1.187  -8.683  1.00 78.28  ? 94  THR A O   1 
ATOM   449  C CB  . THR A 1 74  ? -14.138 2.074   -7.916  1.00 69.38  ? 94  THR A CB  1 
ATOM   450  O OG1 . THR A 1 74  ? -13.116 2.588   -7.052  1.00 82.27  ? 94  THR A OG1 1 
ATOM   451  C CG2 . THR A 1 74  ? -15.071 1.246   -7.085  1.00 76.91  ? 94  THR A CG2 1 
ATOM   452  N N   . PHE A 1 75  ? -11.976 0.127   -7.480  1.00 102.96 ? 95  PHE A N   1 
ATOM   453  C CA  . PHE A 1 75  ? -11.224 -0.924  -6.822  1.00 102.85 ? 95  PHE A CA  1 
ATOM   454  C C   . PHE A 1 75  ? -11.014 -0.502  -5.370  1.00 108.26 ? 95  PHE A C   1 
ATOM   455  O O   . PHE A 1 75  ? -10.625 0.653   -5.116  1.00 112.46 ? 95  PHE A O   1 
ATOM   456  C CB  . PHE A 1 75  ? -9.884  -1.139  -7.537  1.00 92.46  ? 95  PHE A CB  1 
ATOM   457  C CG  . PHE A 1 75  ? -9.124  -2.342  -7.068  1.00 110.08 ? 95  PHE A CG  1 
ATOM   458  C CD1 . PHE A 1 75  ? -9.318  -3.578  -7.660  1.00 117.91 ? 95  PHE A CD1 1 
ATOM   459  C CD2 . PHE A 1 75  ? -8.192  -2.233  -6.048  1.00 118.72 ? 95  PHE A CD2 1 
ATOM   460  C CE1 . PHE A 1 75  ? -8.610  -4.692  -7.227  1.00 122.71 ? 95  PHE A CE1 1 
ATOM   461  C CE2 . PHE A 1 75  ? -7.481  -3.341  -5.615  1.00 124.72 ? 95  PHE A CE2 1 
ATOM   462  C CZ  . PHE A 1 75  ? -7.690  -4.571  -6.202  1.00 112.15 ? 95  PHE A CZ  1 
ATOM   463  N N   . PRO A 1 76  ? -11.275 -1.385  -4.401  1.00 103.80 ? 96  PRO A N   1 
ATOM   464  C CA  . PRO A 1 76  ? -11.117 -1.010  -2.987  1.00 102.65 ? 96  PRO A CA  1 
ATOM   465  C C   . PRO A 1 76  ? -9.717  -0.502  -2.665  1.00 109.94 ? 96  PRO A C   1 
ATOM   466  O O   . PRO A 1 76  ? -8.730  -0.888  -3.294  1.00 111.63 ? 96  PRO A O   1 
ATOM   467  C CB  . PRO A 1 76  ? -11.425 -2.311  -2.239  1.00 111.88 ? 96  PRO A CB  1 
ATOM   468  C CG  . PRO A 1 76  ? -12.315 -3.070  -3.164  1.00 113.49 ? 96  PRO A CG  1 
ATOM   469  C CD  . PRO A 1 76  ? -11.875 -2.722  -4.559  1.00 107.65 ? 96  PRO A CD  1 
ATOM   470  N N   . LEU A 1 77  ? -9.649  0.366   -1.655  1.00 130.52 ? 97  LEU A N   1 
ATOM   471  C CA  . LEU A 1 77  ? -8.432  1.110   -1.346  1.00 125.90 ? 97  LEU A CA  1 
ATOM   472  C C   . LEU A 1 77  ? -7.324  0.171   -0.886  1.00 127.47 ? 97  LEU A C   1 
ATOM   473  O O   . LEU A 1 77  ? -7.439  -0.470  0.164   1.00 137.96 ? 97  LEU A O   1 
ATOM   474  C CB  . LEU A 1 77  ? -8.718  2.154   -0.270  1.00 129.27 ? 97  LEU A CB  1 
ATOM   475  C CG  . LEU A 1 77  ? -7.583  3.137   0.030   1.00 122.50 ? 97  LEU A CG  1 
ATOM   476  C CD1 . LEU A 1 77  ? -7.890  4.497   -0.579  1.00 110.70 ? 97  LEU A CD1 1 
ATOM   477  C CD2 . LEU A 1 77  ? -7.317  3.246   1.524   1.00 99.85  ? 97  LEU A CD2 1 
ATOM   478  N N   . GLN A 1 78  ? -6.243  0.106   -1.661  1.00 117.97 ? 98  GLN A N   1 
ATOM   479  C CA  . GLN A 1 78  ? -5.087  -0.725  -1.343  1.00 129.06 ? 98  GLN A CA  1 
ATOM   480  C C   . GLN A 1 78  ? -3.868  0.179   -1.215  1.00 129.40 ? 98  GLN A C   1 
ATOM   481  O O   . GLN A 1 78  ? -3.415  0.762   -2.206  1.00 125.71 ? 98  GLN A O   1 
ATOM   482  C CB  . GLN A 1 78  ? -4.863  -1.791  -2.415  1.00 133.80 ? 98  GLN A CB  1 
ATOM   483  C CG  . GLN A 1 78  ? -6.029  -2.752  -2.621  1.00 135.94 ? 98  GLN A CG  1 
ATOM   484  C CD  . GLN A 1 78  ? -6.493  -3.449  -1.351  1.00 151.79 ? 98  GLN A CD  1 
ATOM   485  O OE1 . GLN A 1 78  ? -5.739  -3.593  -0.386  1.00 157.85 ? 98  GLN A OE1 1 
ATOM   486  N NE2 . GLN A 1 78  ? -7.746  -3.892  -1.351  1.00 142.23 ? 98  GLN A NE2 1 
ATOM   487  N N   . GLY A 1 79  ? -3.338  0.294   -0.002  1.00 122.70 ? 99  GLY A N   1 
ATOM   488  C CA  . GLY A 1 79  ? -2.157  1.110   0.218   1.00 127.10 ? 99  GLY A CA  1 
ATOM   489  C C   . GLY A 1 79  ? -2.415  2.601   0.192   1.00 123.61 ? 99  GLY A C   1 
ATOM   490  O O   . GLY A 1 79  ? -1.603  3.356   -0.360  1.00 128.53 ? 99  GLY A O   1 
ATOM   491  N N   . ASN A 1 80  ? -3.532  3.042   0.776   1.00 111.99 ? 100 ASN A N   1 
ATOM   492  C CA  . ASN A 1 80  ? -3.892  4.460   0.847   1.00 100.96 ? 100 ASN A CA  1 
ATOM   493  C C   . ASN A 1 80  ? -4.029  5.066   -0.551  1.00 89.19  ? 100 ASN A C   1 
ATOM   494  O O   . ASN A 1 80  ? -3.493  6.136   -0.847  1.00 91.45  ? 100 ASN A O   1 
ATOM   495  C CB  . ASN A 1 80  ? -2.882  5.242   1.692   1.00 105.21 ? 100 ASN A CB  1 
ATOM   496  C CG  . ASN A 1 80  ? -2.587  4.568   3.020   1.00 101.89 ? 100 ASN A CG  1 
ATOM   497  O OD1 . ASN A 1 80  ? -3.130  3.506   3.320   1.00 114.04 ? 100 ASN A OD1 1 
ATOM   498  N ND2 . ASN A 1 80  ? -1.731  5.188   3.825   1.00 120.38 ? 100 ASN A ND2 1 
ATOM   499  N N   . SER A 1 81  ? -4.763  4.368   -1.414  1.00 95.29  ? 101 SER A N   1 
ATOM   500  C CA  . SER A 1 81  ? -4.975  4.810   -2.786  1.00 81.54  ? 101 SER A CA  1 
ATOM   501  C C   . SER A 1 81  ? -6.103  3.999   -3.406  1.00 79.04  ? 101 SER A C   1 
ATOM   502  O O   . SER A 1 81  ? -6.266  2.814   -3.104  1.00 104.71 ? 101 SER A O   1 
ATOM   503  C CB  . SER A 1 81  ? -3.696  4.676   -3.618  1.00 73.96  ? 101 SER A CB  1 
ATOM   504  O OG  . SER A 1 81  ? -3.180  3.362   -3.547  1.00 113.49 ? 101 SER A OG  1 
ATOM   505  N N   . PHE A 1 82  ? -6.883  4.654   -4.266  1.00 77.36  ? 102 PHE A N   1 
ATOM   506  C CA  . PHE A 1 82  ? -8.007  4.021   -4.946  1.00 73.59  ? 102 PHE A CA  1 
ATOM   507  C C   . PHE A 1 82  ? -8.028  4.475   -6.398  1.00 71.86  ? 102 PHE A C   1 
ATOM   508  O O   . PHE A 1 82  ? -7.507  5.537   -6.740  1.00 78.69  ? 102 PHE A O   1 
ATOM   509  C CB  . PHE A 1 82  ? -9.340  4.354   -4.261  1.00 83.68  ? 102 PHE A CB  1 
ATOM   510  C CG  . PHE A 1 82  ? -9.763  5.793   -4.410  1.00 73.99  ? 102 PHE A CG  1 
ATOM   511  C CD1 . PHE A 1 82  ? -9.305  6.761   -3.528  1.00 76.37  ? 102 PHE A CD1 1 
ATOM   512  C CD2 . PHE A 1 82  ? -10.643 6.172   -5.413  1.00 65.44  ? 102 PHE A CD2 1 
ATOM   513  C CE1 . PHE A 1 82  ? -9.703  8.084   -3.655  1.00 69.79  ? 102 PHE A CE1 1 
ATOM   514  C CE2 . PHE A 1 82  ? -11.043 7.493   -5.546  1.00 79.82  ? 102 PHE A CE2 1 
ATOM   515  C CZ  . PHE A 1 82  ? -10.570 8.450   -4.664  1.00 64.20  ? 102 PHE A CZ  1 
ATOM   516  N N   . PHE A 1 83  ? -8.644  3.665   -7.257  1.00 72.16  ? 103 PHE A N   1 
ATOM   517  C CA  . PHE A 1 83  ? -8.627  3.927   -8.691  1.00 69.94  ? 103 PHE A CA  1 
ATOM   518  C C   . PHE A 1 83  ? -10.048 4.017   -9.233  1.00 77.47  ? 103 PHE A C   1 
ATOM   519  O O   . PHE A 1 83  ? -10.926 3.241   -8.846  1.00 81.43  ? 103 PHE A O   1 
ATOM   520  C CB  . PHE A 1 83  ? -7.801  2.851   -9.437  1.00 54.38  ? 103 PHE A CB  1 
ATOM   521  C CG  . PHE A 1 83  ? -8.055  2.784   -10.922 1.00 54.17  ? 103 PHE A CG  1 
ATOM   522  C CD1 . PHE A 1 83  ? -9.118  2.060   -11.445 1.00 66.41  ? 103 PHE A CD1 1 
ATOM   523  C CD2 . PHE A 1 83  ? -7.235  3.480   -11.798 1.00 70.20  ? 103 PHE A CD2 1 
ATOM   524  C CE1 . PHE A 1 83  ? -9.338  2.010   -12.816 1.00 57.00  ? 103 PHE A CE1 1 
ATOM   525  C CE2 . PHE A 1 83  ? -7.457  3.439   -13.164 1.00 68.26  ? 103 PHE A CE2 1 
ATOM   526  C CZ  . PHE A 1 83  ? -8.512  2.704   -13.672 1.00 53.90  ? 103 PHE A CZ  1 
ATOM   527  N N   . VAL A 1 84  ? -10.257 4.978   -10.131 1.00 74.60  ? 104 VAL A N   1 
ATOM   528  C CA  . VAL A 1 84  ? -11.546 5.249   -10.760 1.00 73.77  ? 104 VAL A CA  1 
ATOM   529  C C   . VAL A 1 84  ? -11.327 5.204   -12.265 1.00 77.39  ? 104 VAL A C   1 
ATOM   530  O O   . VAL A 1 84  ? -10.682 6.097   -12.826 1.00 72.53  ? 104 VAL A O   1 
ATOM   531  C CB  . VAL A 1 84  ? -12.122 6.610   -10.337 1.00 74.31  ? 104 VAL A CB  1 
ATOM   532  C CG1 . VAL A 1 84  ? -13.413 6.909   -11.091 1.00 65.66  ? 104 VAL A CG1 1 
ATOM   533  C CG2 . VAL A 1 84  ? -12.350 6.648   -8.837  1.00 77.74  ? 104 VAL A CG2 1 
ATOM   534  N N   . MET A 1 85  ? -11.854 4.173   -12.920 1.00 67.06  ? 105 MET A N   1 
ATOM   535  C CA  . MET A 1 85  ? -11.724 4.081   -14.366 1.00 66.71  ? 105 MET A CA  1 
ATOM   536  C C   . MET A 1 85  ? -12.552 5.177   -15.022 1.00 64.40  ? 105 MET A C   1 
ATOM   537  O O   . MET A 1 85  ? -13.679 5.454   -14.607 1.00 80.50  ? 105 MET A O   1 
ATOM   538  C CB  . MET A 1 85  ? -12.167 2.703   -14.866 1.00 57.17  ? 105 MET A CB  1 
ATOM   539  C CG  . MET A 1 85  ? -12.759 2.730   -16.264 1.00 58.82  ? 105 MET A CG  1 
ATOM   540  S SD  . MET A 1 85  ? -13.809 1.330   -16.679 1.00 69.35  ? 105 MET A SD  1 
ATOM   541  C CE  . MET A 1 85  ? -12.616 0.017   -16.849 1.00 69.95  ? 105 MET A CE  1 
ATOM   542  N N   . THR A 1 86  ? -11.974 5.828   -16.033 1.00 57.54  ? 106 THR A N   1 
ATOM   543  C CA  . THR A 1 86  ? -12.660 6.886   -16.758 1.00 67.47  ? 106 THR A CA  1 
ATOM   544  C C   . THR A 1 86  ? -12.748 6.647   -18.256 1.00 69.62  ? 106 THR A C   1 
ATOM   545  O O   . THR A 1 86  ? -13.449 7.401   -18.940 1.00 82.96  ? 106 THR A O   1 
ATOM   546  C CB  . THR A 1 86  ? -11.979 8.245   -16.520 1.00 69.44  ? 106 THR A CB  1 
ATOM   547  O OG1 . THR A 1 86  ? -10.668 8.234   -17.098 1.00 68.33  ? 106 THR A OG1 1 
ATOM   548  C CG2 . THR A 1 86  ? -11.881 8.548   -15.034 1.00 71.58  ? 106 THR A CG2 1 
ATOM   549  N N   . ASN A 1 87  ? -12.072 5.634   -18.786 1.00 65.46  ? 107 ASN A N   1 
ATOM   550  C CA  . ASN A 1 87  ? -12.094 5.395   -20.220 1.00 74.21  ? 107 ASN A CA  1 
ATOM   551  C C   . ASN A 1 87  ? -11.618 3.965   -20.435 1.00 70.59  ? 107 ASN A C   1 
ATOM   552  O O   . ASN A 1 87  ? -11.011 3.369   -19.545 1.00 70.03  ? 107 ASN A O   1 
ATOM   553  C CB  . ASN A 1 87  ? -11.218 6.419   -20.956 1.00 64.54  ? 107 ASN A CB  1 
ATOM   554  C CG  . ASN A 1 87  ? -11.586 6.567   -22.420 1.00 68.76  ? 107 ASN A CG  1 
ATOM   555  O OD1 . ASN A 1 87  ? -12.588 6.024   -22.880 1.00 77.24  ? 107 ASN A OD1 1 
ATOM   556  N ND2 . ASN A 1 87  ? -10.788 7.326   -23.153 1.00 76.23  ? 107 ASN A ND2 1 
ATOM   557  N N   . PHE A 1 88  ? -11.924 3.401   -21.604 1.00 64.93  ? 108 PHE A N   1 
ATOM   558  C CA  . PHE A 1 88  ? -11.518 2.020   -21.842 1.00 62.58  ? 108 PHE A CA  1 
ATOM   559  C C   . PHE A 1 88  ? -11.580 1.688   -23.326 1.00 66.78  ? 108 PHE A C   1 
ATOM   560  O O   . PHE A 1 88  ? -12.397 2.234   -24.072 1.00 73.16  ? 108 PHE A O   1 
ATOM   561  C CB  . PHE A 1 88  ? -12.381 1.033   -21.035 1.00 63.69  ? 108 PHE A CB  1 
ATOM   562  C CG  . PHE A 1 88  ? -13.833 1.008   -21.436 1.00 68.42  ? 108 PHE A CG  1 
ATOM   563  C CD1 . PHE A 1 88  ? -14.771 1.752   -20.740 1.00 72.73  ? 108 PHE A CD1 1 
ATOM   564  C CD2 . PHE A 1 88  ? -14.271 0.190   -22.463 1.00 67.83  ? 108 PHE A CD2 1 
ATOM   565  C CE1 . PHE A 1 88  ? -16.100 1.721   -21.100 1.00 71.20  ? 108 PHE A CE1 1 
ATOM   566  C CE2 . PHE A 1 88  ? -15.604 0.155   -22.824 1.00 65.64  ? 108 PHE A CE2 1 
ATOM   567  C CZ  . PHE A 1 88  ? -16.515 0.918   -22.143 1.00 60.24  ? 108 PHE A CZ  1 
ATOM   568  N N   . ILE A 1 89  ? -10.699 0.780   -23.740 1.00 62.65  ? 109 ILE A N   1 
ATOM   569  C CA  . ILE A 1 89  ? -10.745 0.163   -25.060 1.00 59.66  ? 109 ILE A CA  1 
ATOM   570  C C   . ILE A 1 89  ? -10.926 -1.328  -24.830 1.00 67.32  ? 109 ILE A C   1 
ATOM   571  O O   . ILE A 1 89  ? -10.264 -1.902  -23.961 1.00 76.44  ? 109 ILE A O   1 
ATOM   572  C CB  . ILE A 1 89  ? -9.464  0.438   -25.871 1.00 63.67  ? 109 ILE A CB  1 
ATOM   573  C CG1 . ILE A 1 89  ? -9.302  1.931   -26.157 1.00 72.41  ? 109 ILE A CG1 1 
ATOM   574  C CG2 . ILE A 1 89  ? -9.495  -0.325  -27.187 1.00 69.78  ? 109 ILE A CG2 1 
ATOM   575  C CD1 . ILE A 1 89  ? -7.954  2.284   -26.754 1.00 69.21  ? 109 ILE A CD1 1 
ATOM   576  N N   . LYS A 1 90  ? -11.821 -1.957  -25.589 1.00 71.27  ? 110 LYS A N   1 
ATOM   577  C CA  . LYS A 1 90  ? -12.215 -3.334  -25.312 1.00 62.70  ? 110 LYS A CA  1 
ATOM   578  C C   . LYS A 1 90  ? -11.968 -4.211  -26.536 1.00 63.54  ? 110 LYS A C   1 
ATOM   579  O O   . LYS A 1 90  ? -12.544 -3.980  -27.603 1.00 88.16  ? 110 LYS A O   1 
ATOM   580  C CB  . LYS A 1 90  ? -13.678 -3.380  -24.862 1.00 72.38  ? 110 LYS A CB  1 
ATOM   581  C CG  . LYS A 1 90  ? -14.251 -4.761  -24.630 1.00 69.51  ? 110 LYS A CG  1 
ATOM   582  C CD  . LYS A 1 90  ? -15.280 -4.726  -23.507 1.00 70.87  ? 110 LYS A CD  1 
ATOM   583  C CE  . LYS A 1 90  ? -16.488 -3.883  -23.874 1.00 104.93 ? 110 LYS A CE  1 
ATOM   584  N NZ  . LYS A 1 90  ? -17.511 -3.860  -22.789 1.00 100.31 ? 110 LYS A NZ  1 
ATOM   585  N N   . THR A 1 91  ? -11.109 -5.213  -26.369 1.00 63.70  ? 111 THR A N   1 
ATOM   586  C CA  . THR A 1 91  ? -10.719 -6.178  -27.397 1.00 67.82  ? 111 THR A CA  1 
ATOM   587  C C   . THR A 1 91  ? -11.272 -7.543  -26.995 1.00 74.98  ? 111 THR A C   1 
ATOM   588  O O   . THR A 1 91  ? -10.708 -8.214  -26.127 1.00 82.25  ? 111 THR A O   1 
ATOM   589  C CB  . THR A 1 91  ? -9.201  -6.236  -27.519 1.00 69.06  ? 111 THR A CB  1 
ATOM   590  O OG1 . THR A 1 91  ? -8.680  -4.909  -27.662 1.00 89.29  ? 111 THR A OG1 1 
ATOM   591  C CG2 . THR A 1 91  ? -8.787  -7.097  -28.709 1.00 53.90  ? 111 THR A CG2 1 
ATOM   592  N N   . GLU A 1 92  ? -12.358 -7.965  -27.633 1.00 81.19  ? 112 GLU A N   1 
ATOM   593  C CA  . GLU A 1 92  ? -13.098 -9.139  -27.195 1.00 68.59  ? 112 GLU A CA  1 
ATOM   594  C C   . GLU A 1 92  ? -12.795 -10.360 -28.056 1.00 67.80  ? 112 GLU A C   1 
ATOM   595  O O   . GLU A 1 92  ? -12.505 -10.249 -29.250 1.00 91.81  ? 112 GLU A O   1 
ATOM   596  C CB  . GLU A 1 92  ? -14.600 -8.860  -27.218 1.00 76.90  ? 112 GLU A CB  1 
ATOM   597  C CG  . GLU A 1 92  ? -14.956 -7.463  -26.755 1.00 101.52 ? 112 GLU A CG  1 
ATOM   598  C CD  . GLU A 1 92  ? -16.437 -7.189  -26.843 1.00 117.27 ? 112 GLU A CD  1 
ATOM   599  O OE1 . GLU A 1 92  ? -17.184 -8.110  -27.235 1.00 100.14 ? 112 GLU A OE1 1 
ATOM   600  O OE2 . GLU A 1 92  ? -16.853 -6.056  -26.518 1.00 119.61 ? 112 GLU A OE2 1 
ATOM   601  N N   . GLY A 1 93  ? -12.867 -11.531 -27.427 1.00 64.24  ? 113 GLY A N   1 
ATOM   602  C CA  . GLY A 1 93  ? -12.814 -12.797 -28.125 1.00 74.11  ? 113 GLY A CA  1 
ATOM   603  C C   . GLY A 1 93  ? -11.439 -13.364 -28.373 1.00 70.04  ? 113 GLY A C   1 
ATOM   604  O O   . GLY A 1 93  ? -11.316 -14.309 -29.163 1.00 82.87  ? 113 GLY A O   1 
ATOM   605  N N   . GLN A 1 94  ? -10.405 -12.829 -27.725 1.00 73.95  ? 114 GLN A N   1 
ATOM   606  C CA  . GLN A 1 94  ? -9.042  -13.270 -27.994 1.00 73.76  ? 114 GLN A CA  1 
ATOM   607  C C   . GLN A 1 94  ? -8.853  -14.724 -27.580 1.00 64.49  ? 114 GLN A C   1 
ATOM   608  O O   . GLN A 1 94  ? -9.451  -15.192 -26.608 1.00 70.12  ? 114 GLN A O   1 
ATOM   609  C CB  . GLN A 1 94  ? -8.047  -12.375 -27.254 1.00 54.98  ? 114 GLN A CB  1 
ATOM   610  C CG  . GLN A 1 94  ? -7.841  -11.020 -27.892 1.00 56.05  ? 114 GLN A CG  1 
ATOM   611  C CD  . GLN A 1 94  ? -6.752  -10.225 -27.213 1.00 68.27  ? 114 GLN A CD  1 
ATOM   612  O OE1 . GLN A 1 94  ? -6.439  -10.462 -26.048 1.00 70.90  ? 114 GLN A OE1 1 
ATOM   613  N NE2 . GLN A 1 94  ? -6.173  -9.270  -27.929 1.00 74.08  ? 114 GLN A NE2 1 
ATOM   614  N N   . GLN A 1 95  ? -8.030  -15.446 -28.342 1.00 65.69  ? 115 GLN A N   1 
ATOM   615  C CA  . GLN A 1 95  ? -7.661  -16.816 -28.014 1.00 71.11  ? 115 GLN A CA  1 
ATOM   616  C C   . GLN A 1 95  ? -6.234  -17.077 -28.476 1.00 79.20  ? 115 GLN A C   1 
ATOM   617  O O   . GLN A 1 95  ? -5.759  -16.469 -29.436 1.00 76.63  ? 115 GLN A O   1 
ATOM   618  C CB  . GLN A 1 95  ? -8.606  -17.842 -28.655 1.00 68.32  ? 115 GLN A CB  1 
ATOM   619  C CG  . GLN A 1 95  ? -8.968  -17.555 -30.096 1.00 71.09  ? 115 GLN A CG  1 
ATOM   620  C CD  . GLN A 1 95  ? -9.953  -18.563 -30.655 1.00 99.71  ? 115 GLN A CD  1 
ATOM   621  O OE1 . GLN A 1 95  ? -9.838  -19.763 -30.404 1.00 102.61 ? 115 GLN A OE1 1 
ATOM   622  N NE2 . GLN A 1 95  ? -10.928 -18.081 -31.413 1.00 109.67 ? 115 GLN A NE2 1 
ATOM   623  N N   . GLN A 1 96  ? -5.555  -17.992 -27.785 1.00 78.67  ? 116 GLN A N   1 
ATOM   624  C CA  . GLN A 1 96  ? -4.182  -18.328 -28.146 1.00 65.46  ? 116 GLN A CA  1 
ATOM   625  C C   . GLN A 1 96  ? -4.112  -18.828 -29.581 1.00 71.50  ? 116 GLN A C   1 
ATOM   626  O O   . GLN A 1 96  ? -4.858  -19.729 -29.973 1.00 70.64  ? 116 GLN A O   1 
ATOM   627  C CB  . GLN A 1 96  ? -3.633  -19.390 -27.197 1.00 69.87  ? 116 GLN A CB  1 
ATOM   628  C CG  . GLN A 1 96  ? -3.513  -18.946 -25.758 1.00 80.98  ? 116 GLN A CG  1 
ATOM   629  C CD  . GLN A 1 96  ? -2.315  -18.053 -25.532 1.00 70.69  ? 116 GLN A CD  1 
ATOM   630  O OE1 . GLN A 1 96  ? -1.183  -18.435 -25.813 1.00 77.59  ? 116 GLN A OE1 1 
ATOM   631  N NE2 . GLN A 1 96  ? -2.558  -16.856 -25.021 1.00 61.75  ? 116 GLN A NE2 1 
ATOM   632  N N   . GLY A 1 97  ? -3.218  -18.242 -30.366 1.00 78.15  ? 117 GLY A N   1 
ATOM   633  C CA  . GLY A 1 97  ? -3.045  -18.709 -31.726 1.00 59.77  ? 117 GLY A CA  1 
ATOM   634  C C   . GLY A 1 97  ? -1.994  -17.913 -32.460 1.00 75.42  ? 117 GLY A C   1 
ATOM   635  O O   . GLY A 1 97  ? -1.139  -17.265 -31.850 1.00 76.60  ? 117 GLY A O   1 
ATOM   636  N N   . LEU A 1 98  ? -2.064  -17.985 -33.787 1.00 74.84  ? 118 LEU A N   1 
ATOM   637  C CA  . LEU A 1 98  ? -1.191  -17.230 -34.672 1.00 70.99  ? 118 LEU A CA  1 
ATOM   638  C C   . LEU A 1 98  ? -2.018  -16.176 -35.391 1.00 90.29  ? 118 LEU A C   1 
ATOM   639  O O   . LEU A 1 98  ? -3.164  -16.434 -35.776 1.00 94.45  ? 118 LEU A O   1 
ATOM   640  C CB  . LEU A 1 98  ? -0.519  -18.139 -35.701 1.00 73.35  ? 118 LEU A CB  1 
ATOM   641  C CG  . LEU A 1 98  ? 0.388   -19.252 -35.185 1.00 66.03  ? 118 LEU A CG  1 
ATOM   642  C CD1 . LEU A 1 98  ? 0.948   -20.052 -36.340 1.00 75.16  ? 118 LEU A CD1 1 
ATOM   643  C CD2 . LEU A 1 98  ? 1.490   -18.677 -34.353 1.00 82.75  ? 118 LEU A CD2 1 
ATOM   644  N N   . CYS A 1 99  ? -1.436  -14.993 -35.572 1.00 90.27  ? 119 CYS A N   1 
ATOM   645  C CA  . CYS A 1 99  ? -2.130  -13.910 -36.259 1.00 75.62  ? 119 CYS A CA  1 
ATOM   646  C C   . CYS A 1 99  ? -1.156  -12.809 -36.658 1.00 87.79  ? 119 CYS A C   1 
ATOM   647  O O   . CYS A 1 99  ? -0.126  -12.619 -35.999 1.00 91.52  ? 119 CYS A O   1 
ATOM   648  C CB  . CYS A 1 99  ? -3.245  -13.338 -35.379 1.00 84.09  ? 119 CYS A CB  1 
ATOM   649  S SG  . CYS A 1 99  ? -2.731  -12.818 -33.728 1.00 100.73 ? 119 CYS A SG  1 
ATOM   650  N N   . PRO A 1 100 ? -1.441  -12.073 -37.732 1.00 79.92  ? 120 PRO A N   1 
ATOM   651  C CA  . PRO A 1 100 ? -0.576  -10.949 -38.107 1.00 81.43  ? 120 PRO A CA  1 
ATOM   652  C C   . PRO A 1 100 ? -0.646  -9.842  -37.067 1.00 80.90  ? 120 PRO A C   1 
ATOM   653  O O   . PRO A 1 100 ? -1.730  -9.452  -36.626 1.00 72.59  ? 120 PRO A O   1 
ATOM   654  C CB  . PRO A 1 100 ? -1.156  -10.498 -39.450 1.00 78.67  ? 120 PRO A CB  1 
ATOM   655  C CG  . PRO A 1 100 ? -2.588  -10.856 -39.348 1.00 67.68  ? 120 PRO A CG  1 
ATOM   656  C CD  . PRO A 1 100 ? -2.611  -12.173 -38.619 1.00 61.63  ? 120 PRO A CD  1 
ATOM   657  N N   . ASP A 1 101 ? 0.522   -9.343  -36.671 1.00 63.56  ? 121 ASP A N   1 
ATOM   658  C CA  . ASP A 1 101 ? 0.573   -8.282  -35.682 1.00 63.75  ? 121 ASP A CA  1 
ATOM   659  C C   . ASP A 1 101 ? -0.044  -7.007  -36.264 1.00 68.37  ? 121 ASP A C   1 
ATOM   660  O O   . ASP A 1 101 ? -0.265  -6.889  -37.470 1.00 78.94  ? 121 ASP A O   1 
ATOM   661  C CB  . ASP A 1 101 ? 2.016   -8.059  -35.225 1.00 60.24  ? 121 ASP A CB  1 
ATOM   662  C CG  . ASP A 1 101 ? 2.109   -7.305  -33.906 1.00 72.98  ? 121 ASP A CG  1 
ATOM   663  O OD1 . ASP A 1 101 ? 1.339   -6.344  -33.688 1.00 90.16  ? 121 ASP A OD1 1 
ATOM   664  O OD2 . ASP A 1 101 ? 2.961   -7.681  -33.077 1.00 74.37  ? 121 ASP A OD2 1 
ATOM   665  N N   . PHE A 1 102 ? -0.337  -6.046  -35.393 1.00 62.40  ? 122 PHE A N   1 
ATOM   666  C CA  . PHE A 1 102 ? -1.053  -4.866  -35.849 1.00 64.85  ? 122 PHE A CA  1 
ATOM   667  C C   . PHE A 1 102 ? -0.137  -3.988  -36.701 1.00 76.30  ? 122 PHE A C   1 
ATOM   668  O O   . PHE A 1 102 ? 1.033   -3.797  -36.356 1.00 72.50  ? 122 PHE A O   1 
ATOM   669  C CB  . PHE A 1 102 ? -1.587  -4.048  -34.680 1.00 71.20  ? 122 PHE A CB  1 
ATOM   670  C CG  . PHE A 1 102 ? -2.582  -3.001  -35.099 1.00 83.02  ? 122 PHE A CG  1 
ATOM   671  C CD1 . PHE A 1 102 ? -3.821  -3.371  -35.587 1.00 62.66  ? 122 PHE A CD1 1 
ATOM   672  C CD2 . PHE A 1 102 ? -2.252  -1.658  -35.077 1.00 74.61  ? 122 PHE A CD2 1 
ATOM   673  C CE1 . PHE A 1 102 ? -4.730  -2.423  -35.995 1.00 61.97  ? 122 PHE A CE1 1 
ATOM   674  C CE2 . PHE A 1 102 ? -3.159  -0.705  -35.486 1.00 67.49  ? 122 PHE A CE2 1 
ATOM   675  C CZ  . PHE A 1 102 ? -4.399  -1.089  -35.946 1.00 69.17  ? 122 PHE A CZ  1 
ATOM   676  N N   . PRO A 1 103 ? -0.641  -3.434  -37.806 1.00 82.79  ? 123 PRO A N   1 
ATOM   677  C CA  . PRO A 1 103 ? 0.189   -2.572  -38.662 1.00 67.95  ? 123 PRO A CA  1 
ATOM   678  C C   . PRO A 1 103 ? 0.788   -1.403  -37.897 1.00 77.10  ? 123 PRO A C   1 
ATOM   679  O O   . PRO A 1 103 ? 0.078   -0.587  -37.303 1.00 72.13  ? 123 PRO A O   1 
ATOM   680  C CB  . PRO A 1 103 ? -0.794  -2.099  -39.736 1.00 64.21  ? 123 PRO A CB  1 
ATOM   681  C CG  . PRO A 1 103 ? -1.798  -3.186  -39.806 1.00 90.66  ? 123 PRO A CG  1 
ATOM   682  C CD  . PRO A 1 103 ? -1.965  -3.677  -38.402 1.00 78.70  ? 123 PRO A CD  1 
ATOM   683  N N   . THR A 1 104 ? 2.113   -1.325  -37.936 1.00 80.47  ? 124 THR A N   1 
ATOM   684  C CA  . THR A 1 104 ? 2.891   -0.341  -37.204 1.00 83.62  ? 124 THR A CA  1 
ATOM   685  C C   . THR A 1 104 ? 4.219   -0.211  -37.931 1.00 82.16  ? 124 THR A C   1 
ATOM   686  O O   . THR A 1 104 ? 4.638   -1.133  -38.633 1.00 77.62  ? 124 THR A O   1 
ATOM   687  C CB  . THR A 1 104 ? 3.077   -0.771  -35.737 1.00 78.05  ? 124 THR A CB  1 
ATOM   688  O OG1 . THR A 1 104 ? 1.834   -0.622  -35.041 1.00 91.46  ? 124 THR A OG1 1 
ATOM   689  C CG2 . THR A 1 104 ? 4.137   0.052   -35.011 1.00 96.47  ? 124 THR A CG2 1 
ATOM   690  N N   . ALA A 1 105 ? 4.855   0.953   -37.787 1.00 84.98  ? 125 ALA A N   1 
ATOM   691  C CA  . ALA A 1 105 ? 6.172   1.162   -38.380 1.00 76.88  ? 125 ALA A CA  1 
ATOM   692  C C   . ALA A 1 105 ? 7.125   0.012   -38.077 1.00 68.17  ? 125 ALA A C   1 
ATOM   693  O O   . ALA A 1 105 ? 7.935   -0.372  -38.928 1.00 64.08  ? 125 ALA A O   1 
ATOM   694  C CB  . ALA A 1 105 ? 6.754   2.483   -37.887 1.00 79.19  ? 125 ALA A CB  1 
ATOM   695  N N   . ARG A 1 106 ? 7.030   -0.567  -36.878 1.00 74.88  ? 126 ARG A N   1 
ATOM   696  C CA  . ARG A 1 106 ? 7.912   -1.666  -36.509 1.00 62.34  ? 126 ARG A CA  1 
ATOM   697  C C   . ARG A 1 106 ? 7.396   -3.026  -36.967 1.00 65.01  ? 126 ARG A C   1 
ATOM   698  O O   . ARG A 1 106 ? 8.189   -3.966  -37.067 1.00 69.43  ? 126 ARG A O   1 
ATOM   699  C CB  . ARG A 1 106 ? 8.131   -1.679  -34.994 1.00 54.70  ? 126 ARG A CB  1 
ATOM   700  N N   . THR A 1 107 ? 6.100   -3.156  -37.257 1.00 73.45  ? 127 THR A N   1 
ATOM   701  C CA  . THR A 1 107 ? 5.528   -4.455  -37.594 1.00 67.30  ? 127 THR A CA  1 
ATOM   702  C C   . THR A 1 107 ? 5.357   -4.696  -39.089 1.00 80.38  ? 127 THR A C   1 
ATOM   703  O O   . THR A 1 107 ? 5.151   -5.849  -39.487 1.00 72.04  ? 127 THR A O   1 
ATOM   704  C CB  . THR A 1 107 ? 4.164   -4.633  -36.915 1.00 67.04  ? 127 THR A CB  1 
ATOM   705  O OG1 . THR A 1 107 ? 3.286   -3.577  -37.322 1.00 87.56  ? 127 THR A OG1 1 
ATOM   706  C CG2 . THR A 1 107 ? 4.310   -4.603  -35.413 1.00 77.52  ? 127 THR A CG2 1 
ATOM   707  N N   . ILE A 1 108 ? 5.433   -3.655  -39.923 1.00 83.69  ? 128 ILE A N   1 
ATOM   708  C CA  . ILE A 1 108 ? 5.161   -3.819  -41.348 1.00 77.90  ? 128 ILE A CA  1 
ATOM   709  C C   . ILE A 1 108 ? 6.339   -4.515  -42.016 1.00 79.44  ? 128 ILE A C   1 
ATOM   710  O O   . ILE A 1 108 ? 7.496   -4.114  -41.840 1.00 93.98  ? 128 ILE A O   1 
ATOM   711  C CB  . ILE A 1 108 ? 4.877   -2.461  -42.005 1.00 82.82  ? 128 ILE A CB  1 
ATOM   712  C CG1 . ILE A 1 108 ? 3.575   -1.860  -41.470 1.00 109.24 ? 128 ILE A CG1 1 
ATOM   713  C CG2 . ILE A 1 108 ? 4.748   -2.634  -43.494 1.00 85.38  ? 128 ILE A CG2 1 
ATOM   714  C CD1 . ILE A 1 108 ? 2.340   -2.658  -41.818 1.00 100.47 ? 128 ILE A CD1 1 
ATOM   715  N N   . CYS A 1 109 ? 6.052   -5.558  -42.793 1.00 67.53  ? 129 CYS A N   1 
ATOM   716  C CA  . CYS A 1 109 ? 7.076   -6.335  -43.477 1.00 79.25  ? 129 CYS A CA  1 
ATOM   717  C C   . CYS A 1 109 ? 6.799   -6.387  -44.974 1.00 96.56  ? 129 CYS A C   1 
ATOM   718  O O   . CYS A 1 109 ? 5.647   -6.524  -45.399 1.00 93.33  ? 129 CYS A O   1 
ATOM   719  C CB  . CYS A 1 109 ? 7.163   -7.758  -42.903 1.00 72.64  ? 129 CYS A CB  1 
ATOM   720  S SG  . CYS A 1 109 ? 5.624   -8.708  -42.956 1.00 104.02 ? 129 CYS A SG  1 
ATOM   721  N N   . SER A 1 110 ? 7.868   -6.266  -45.771 1.00 112.79 ? 130 SER A N   1 
ATOM   722  C CA  . SER A 1 110 ? 7.762   -6.431  -47.219 1.00 88.50  ? 130 SER A CA  1 
ATOM   723  C C   . SER A 1 110 ? 7.788   -7.900  -47.604 1.00 89.17  ? 130 SER A C   1 
ATOM   724  O O   . SER A 1 110 ? 7.105   -8.316  -48.546 1.00 87.27  ? 130 SER A O   1 
ATOM   725  C CB  . SER A 1 110 ? 8.906   -5.706  -47.931 1.00 86.18  ? 130 SER A CB  1 
ATOM   726  O OG  . SER A 1 110 ? 8.957   -4.331  -47.614 1.00 106.49 ? 130 SER A OG  1 
ATOM   727  N N   . SER A 1 111 ? 8.576   -8.692  -46.885 1.00 95.97  ? 131 SER A N   1 
ATOM   728  C CA  . SER A 1 111 ? 8.805   -10.086 -47.217 1.00 102.27 ? 131 SER A CA  1 
ATOM   729  C C   . SER A 1 111 ? 9.087   -10.839 -45.927 1.00 107.64 ? 131 SER A C   1 
ATOM   730  O O   . SER A 1 111 ? 9.258   -10.241 -44.862 1.00 100.56 ? 131 SER A O   1 
ATOM   731  C CB  . SER A 1 111 ? 9.964   -10.226 -48.208 1.00 98.53  ? 131 SER A CB  1 
ATOM   732  O OG  . SER A 1 111 ? 10.452  -11.552 -48.241 1.00 119.68 ? 131 SER A OG  1 
ATOM   733  N N   . ASP A 1 112 ? 9.140   -12.168 -46.032 1.00 101.77 ? 132 ASP A N   1 
ATOM   734  C CA  . ASP A 1 112 ? 9.526   -13.000 -44.896 1.00 89.98  ? 132 ASP A CA  1 
ATOM   735  C C   . ASP A 1 112 ? 10.898  -12.644 -44.335 1.00 99.53  ? 132 ASP A C   1 
ATOM   736  O O   . ASP A 1 112 ? 11.227  -13.085 -43.228 1.00 102.30 ? 132 ASP A O   1 
ATOM   737  C CB  . ASP A 1 112 ? 9.515   -14.477 -45.293 1.00 84.92  ? 132 ASP A CB  1 
ATOM   738  C CG  . ASP A 1 112 ? 8.148   -15.108 -45.153 1.00 97.40  ? 132 ASP A CG  1 
ATOM   739  O OD1 . ASP A 1 112 ? 7.144   -14.367 -45.196 1.00 119.19 ? 132 ASP A OD1 1 
ATOM   740  O OD2 . ASP A 1 112 ? 8.079   -16.347 -45.006 1.00 79.25  ? 132 ASP A OD2 1 
ATOM   741  N N   . ARG A 1 113 ? 11.708  -11.874 -45.065 1.00 110.57 ? 133 ARG A N   1 
ATOM   742  C CA  . ARG A 1 113 ? 13.010  -11.467 -44.549 1.00 105.12 ? 133 ARG A CA  1 
ATOM   743  C C   . ARG A 1 113 ? 12.888  -10.475 -43.402 1.00 110.89 ? 133 ARG A C   1 
ATOM   744  O O   . ARG A 1 113 ? 13.834  -10.326 -42.621 1.00 117.45 ? 133 ARG A O   1 
ATOM   745  C CB  . ARG A 1 113 ? 13.857  -10.866 -45.672 1.00 116.60 ? 133 ARG A CB  1 
ATOM   746  N N   . GLY A 1 114 ? 11.752  -9.792  -43.282 1.00 120.27 ? 134 GLY A N   1 
ATOM   747  C CA  . GLY A 1 114 ? 11.548  -8.846  -42.204 1.00 110.21 ? 134 GLY A CA  1 
ATOM   748  C C   . GLY A 1 114 ? 11.062  -9.448  -40.910 1.00 111.77 ? 134 GLY A C   1 
ATOM   749  O O   . GLY A 1 114 ? 10.897  -8.727  -39.923 1.00 112.01 ? 134 GLY A O   1 
ATOM   750  N N   . CYS A 1 115 ? 10.835  -10.760 -40.883 1.00 116.50 ? 135 CYS A N   1 
ATOM   751  C CA  . CYS A 1 115 ? 10.319  -11.454 -39.711 1.00 102.66 ? 135 CYS A CA  1 
ATOM   752  C C   . CYS A 1 115 ? 11.308  -12.537 -39.307 1.00 104.96 ? 135 CYS A C   1 
ATOM   753  O O   . CYS A 1 115 ? 11.654  -13.399 -40.121 1.00 100.71 ? 135 CYS A O   1 
ATOM   754  C CB  . CYS A 1 115 ? 8.946   -12.061 -40.001 1.00 97.19  ? 135 CYS A CB  1 
ATOM   755  S SG  . CYS A 1 115 ? 7.801   -10.915 -40.804 1.00 120.08 ? 135 CYS A SG  1 
ATOM   756  N N   . LYS A 1 116 ? 11.756  -12.497 -38.055 1.00 111.09 ? 136 LYS A N   1 
ATOM   757  C CA  . LYS A 1 116 ? 12.685  -13.483 -37.513 1.00 103.54 ? 136 LYS A CA  1 
ATOM   758  C C   . LYS A 1 116 ? 11.961  -14.323 -36.470 1.00 92.29  ? 136 LYS A C   1 
ATOM   759  O O   . LYS A 1 116 ? 11.398  -13.778 -35.515 1.00 106.38 ? 136 LYS A O   1 
ATOM   760  C CB  . LYS A 1 116 ? 13.910  -12.805 -36.899 1.00 100.01 ? 136 LYS A CB  1 
ATOM   761  N N   . LYS A 1 117 ? 11.982  -15.643 -36.650 1.00 90.45  ? 137 LYS A N   1 
ATOM   762  C CA  . LYS A 1 117 ? 11.237  -16.532 -35.765 1.00 92.01  ? 137 LYS A CA  1 
ATOM   763  C C   . LYS A 1 117 ? 11.765  -16.440 -34.340 1.00 81.17  ? 137 LYS A C   1 
ATOM   764  O O   . LYS A 1 117 ? 12.952  -16.667 -34.090 1.00 85.13  ? 137 LYS A O   1 
ATOM   765  C CB  . LYS A 1 117 ? 11.317  -17.972 -36.262 1.00 93.31  ? 137 LYS A CB  1 
ATOM   766  C CG  . LYS A 1 117 ? 10.947  -18.984 -35.193 1.00 73.68  ? 137 LYS A CG  1 
ATOM   767  C CD  . LYS A 1 117 ? 10.913  -20.404 -35.724 1.00 86.50  ? 137 LYS A CD  1 
ATOM   768  C CE  . LYS A 1 117 ? 10.367  -21.346 -34.663 1.00 100.55 ? 137 LYS A CE  1 
ATOM   769  N NZ  . LYS A 1 117 ? 10.491  -22.783 -35.028 1.00 92.66  ? 137 LYS A NZ  1 
ATOM   770  N N   . GLY A 1 118 ? 10.874  -16.115 -33.407 1.00 81.70  ? 138 GLY A N   1 
ATOM   771  C CA  . GLY A 1 118 ? 11.244  -15.921 -32.026 1.00 79.70  ? 138 GLY A CA  1 
ATOM   772  C C   . GLY A 1 118 ? 11.465  -14.482 -31.622 1.00 83.10  ? 138 GLY A C   1 
ATOM   773  O O   . GLY A 1 118 ? 11.730  -14.224 -30.441 1.00 90.57  ? 138 GLY A O   1 
ATOM   774  N N   . ARG A 1 119 ? 11.365  -13.539 -32.556 1.00 76.67  ? 139 ARG A N   1 
ATOM   775  C CA  . ARG A 1 119 ? 11.592  -12.138 -32.231 1.00 87.89  ? 139 ARG A CA  1 
ATOM   776  C C   . ARG A 1 119 ? 10.478  -11.604 -31.342 1.00 88.63  ? 139 ARG A C   1 
ATOM   777  O O   . ARG A 1 119 ? 9.293   -11.847 -31.585 1.00 91.93  ? 139 ARG A O   1 
ATOM   778  C CB  . ARG A 1 119 ? 11.684  -11.298 -33.507 1.00 59.75  ? 139 ARG A CB  1 
ATOM   779  N N   . MET A 1 120 ? 10.867  -10.879 -30.299 1.00 84.03  ? 140 MET A N   1 
ATOM   780  C CA  . MET A 1 120 ? 9.929   -10.166 -29.450 1.00 94.51  ? 140 MET A CA  1 
ATOM   781  C C   . MET A 1 120 ? 10.281  -8.688  -29.456 1.00 85.09  ? 140 MET A C   1 
ATOM   782  O O   . MET A 1 120 ? 11.451  -8.311  -29.566 1.00 103.32 ? 140 MET A O   1 
ATOM   783  C CB  . MET A 1 120 ? 9.929   -10.707 -28.015 1.00 91.33  ? 140 MET A CB  1 
ATOM   784  C CG  . MET A 1 120 ? 9.945   -12.226 -27.933 1.00 97.30  ? 140 MET A CG  1 
ATOM   785  S SD  . MET A 1 120 ? 9.908   -12.850 -26.246 1.00 99.83  ? 140 MET A SD  1 
ATOM   786  C CE  . MET A 1 120 ? 10.608  -11.465 -25.354 1.00 110.37 ? 140 MET A CE  1 
ATOM   787  N N   . ASP A 1 121 ? 9.252   -7.853  -29.344 1.00 94.94  ? 141 ASP A N   1 
ATOM   788  C CA  . ASP A 1 121 ? 9.387   -6.416  -29.463 1.00 85.11  ? 141 ASP A CA  1 
ATOM   789  C C   . ASP A 1 121 ? 8.605   -5.758  -28.335 1.00 107.29 ? 141 ASP A C   1 
ATOM   790  O O   . ASP A 1 121 ? 7.480   -6.187  -28.033 1.00 105.91 ? 141 ASP A O   1 
ATOM   791  C CB  . ASP A 1 121 ? 8.861   -5.942  -30.823 1.00 97.35  ? 141 ASP A CB  1 
ATOM   792  C CG  . ASP A 1 121 ? 8.924   -4.444  -30.990 1.00 99.21  ? 141 ASP A CG  1 
ATOM   793  O OD1 . ASP A 1 121 ? 9.990   -3.857  -30.720 1.00 92.89  ? 141 ASP A OD1 1 
ATOM   794  O OD2 . ASP A 1 121 ? 7.905   -3.856  -31.406 1.00 114.02 ? 141 ASP A OD2 1 
ATOM   795  N N   . PRO A 1 122 ? 9.180   -4.744  -27.678 1.00 111.01 ? 142 PRO A N   1 
ATOM   796  C CA  . PRO A 1 122 ? 8.418   -4.009  -26.650 1.00 110.58 ? 142 PRO A CA  1 
ATOM   797  C C   . PRO A 1 122 ? 7.035   -3.572  -27.106 1.00 108.56 ? 142 PRO A C   1 
ATOM   798  O O   . PRO A 1 122 ? 6.079   -3.652  -26.325 1.00 110.15 ? 142 PRO A O   1 
ATOM   799  C CB  . PRO A 1 122 ? 9.319   -2.805  -26.343 1.00 107.06 ? 142 PRO A CB  1 
ATOM   800  C CG  . PRO A 1 122 ? 10.693  -3.244  -26.708 1.00 91.88  ? 142 PRO A CG  1 
ATOM   801  C CD  . PRO A 1 122 ? 10.587  -4.310  -27.760 1.00 81.49  ? 142 PRO A CD  1 
ATOM   802  N N   . GLN A 1 123 ? 6.898   -3.128  -28.358 1.00 103.73 ? 143 GLN A N   1 
ATOM   803  C CA  . GLN A 1 123 ? 5.601   -2.664  -28.838 1.00 109.24 ? 143 GLN A CA  1 
ATOM   804  C C   . GLN A 1 123 ? 4.635   -3.819  -29.087 1.00 94.67  ? 143 GLN A C   1 
ATOM   805  O O   . GLN A 1 123 ? 3.418   -3.639  -28.962 1.00 99.04  ? 143 GLN A O   1 
ATOM   806  C CB  . GLN A 1 123 ? 5.777   -1.833  -30.111 1.00 113.91 ? 143 GLN A CB  1 
ATOM   807  N N   . SER A 1 124 ? 5.143   -5.002  -29.422 1.00 76.03  ? 144 SER A N   1 
ATOM   808  C CA  . SER A 1 124 ? 4.278   -6.122  -29.762 1.00 85.36  ? 144 SER A CA  1 
ATOM   809  C C   . SER A 1 124 ? 3.874   -6.911  -28.519 1.00 94.87  ? 144 SER A C   1 
ATOM   810  O O   . SER A 1 124 ? 4.518   -6.851  -27.468 1.00 98.76  ? 144 SER A O   1 
ATOM   811  C CB  . SER A 1 124 ? 4.962   -7.051  -30.762 1.00 73.58  ? 144 SER A CB  1 
ATOM   812  O OG  . SER A 1 124 ? 5.632   -8.103  -30.095 1.00 99.04  ? 144 SER A OG  1 
ATOM   813  N N   . LYS A 1 125 ? 2.775   -7.650  -28.655 1.00 86.46  ? 145 LYS A N   1 
ATOM   814  C CA  . LYS A 1 125 ? 2.285   -8.537  -27.609 1.00 69.85  ? 145 LYS A CA  1 
ATOM   815  C C   . LYS A 1 125 ? 2.448   -10.001 -27.990 1.00 75.02  ? 145 LYS A C   1 
ATOM   816  O O   . LYS A 1 125 ? 1.754   -10.861 -27.439 1.00 93.87  ? 145 LYS A O   1 
ATOM   817  C CB  . LYS A 1 125 ? 0.814   -8.246  -27.300 1.00 92.18  ? 145 LYS A CB  1 
ATOM   818  C CG  . LYS A 1 125 ? 0.469   -6.790  -27.032 1.00 82.74  ? 145 LYS A CG  1 
ATOM   819  C CD  . LYS A 1 125 ? 1.175   -6.283  -25.796 1.00 76.65  ? 145 LYS A CD  1 
ATOM   820  C CE  . LYS A 1 125 ? 0.956   -4.793  -25.616 1.00 89.77  ? 145 LYS A CE  1 
ATOM   821  N NZ  . LYS A 1 125 ? 1.759   -4.249  -24.486 1.00 118.62 ? 145 LYS A NZ  1 
ATOM   822  N N   . GLY A 1 126 ? 3.341   -10.302 -28.934 1.00 85.96  ? 146 GLY A N   1 
ATOM   823  C CA  . GLY A 1 126 ? 3.469   -11.656 -29.431 1.00 83.36  ? 146 GLY A CA  1 
ATOM   824  C C   . GLY A 1 126 ? 4.902   -12.021 -29.749 1.00 84.20  ? 146 GLY A C   1 
ATOM   825  O O   . GLY A 1 126 ? 5.812   -11.190 -29.709 1.00 96.53  ? 146 GLY A O   1 
ATOM   826  N N   . ILE A 1 127 ? 5.091   -13.298 -30.058 1.00 75.86  ? 147 ILE A N   1 
ATOM   827  C CA  . ILE A 1 127 ? 6.374   -13.837 -30.485 1.00 88.81  ? 147 ILE A CA  1 
ATOM   828  C C   . ILE A 1 127 ? 6.250   -14.216 -31.951 1.00 91.42  ? 147 ILE A C   1 
ATOM   829  O O   . ILE A 1 127 ? 5.346   -14.972 -32.327 1.00 76.93  ? 147 ILE A O   1 
ATOM   830  C CB  . ILE A 1 127 ? 6.794   -15.041 -29.626 1.00 87.13  ? 147 ILE A CB  1 
ATOM   831  C CG1 . ILE A 1 127 ? 7.060   -14.582 -28.196 1.00 88.73  ? 147 ILE A CG1 1 
ATOM   832  C CG2 . ILE A 1 127 ? 8.021   -15.728 -30.210 1.00 78.60  ? 147 ILE A CG2 1 
ATOM   833  C CD1 . ILE A 1 127 ? 7.298   -15.700 -27.245 1.00 98.64  ? 147 ILE A CD1 1 
ATOM   834  N N   . GLN A 1 128 ? 7.148   -13.681 -32.774 1.00 83.72  ? 148 GLN A N   1 
ATOM   835  C CA  . GLN A 1 128 ? 7.051   -13.869 -34.214 1.00 89.36  ? 148 GLN A CA  1 
ATOM   836  C C   . GLN A 1 128 ? 7.305   -15.320 -34.600 1.00 85.99  ? 148 GLN A C   1 
ATOM   837  O O   . GLN A 1 128 ? 8.128   -16.011 -33.994 1.00 95.87  ? 148 GLN A O   1 
ATOM   838  C CB  . GLN A 1 128 ? 8.045   -12.964 -34.939 1.00 93.05  ? 148 GLN A CB  1 
ATOM   839  C CG  . GLN A 1 128 ? 7.913   -11.494 -34.605 1.00 89.83  ? 148 GLN A CG  1 
ATOM   840  C CD  . GLN A 1 128 ? 8.543   -10.603 -35.656 1.00 86.04  ? 148 GLN A CD  1 
ATOM   841  O OE1 . GLN A 1 128 ? 9.372   -11.049 -36.446 1.00 105.00 ? 148 GLN A OE1 1 
ATOM   842  N NE2 . GLN A 1 128 ? 8.157   -9.335  -35.667 1.00 83.86  ? 148 GLN A NE2 1 
ATOM   843  N N   . THR A 1 129 ? 6.584   -15.778 -35.618 1.00 83.04  ? 149 THR A N   1 
ATOM   844  C CA  . THR A 1 129 ? 6.832   -17.078 -36.219 1.00 85.56  ? 149 THR A CA  1 
ATOM   845  C C   . THR A 1 129 ? 7.881   -17.025 -37.316 1.00 91.50  ? 149 THR A C   1 
ATOM   846  O O   . THR A 1 129 ? 8.346   -18.080 -37.760 1.00 103.21 ? 149 THR A O   1 
ATOM   847  C CB  . THR A 1 129 ? 5.537   -17.650 -36.797 1.00 80.31  ? 149 THR A CB  1 
ATOM   848  O OG1 . THR A 1 129 ? 4.792   -16.599 -37.422 1.00 80.25  ? 149 THR A OG1 1 
ATOM   849  C CG2 . THR A 1 129 ? 4.696   -18.275 -35.704 1.00 97.81  ? 149 THR A CG2 1 
ATOM   850  N N   . GLY A 1 130 ? 8.258   -15.831 -37.761 1.00 99.55  ? 150 GLY A N   1 
ATOM   851  C CA  . GLY A 1 130 ? 9.183   -15.684 -38.864 1.00 103.03 ? 150 GLY A CA  1 
ATOM   852  C C   . GLY A 1 130 ? 8.541   -15.618 -40.228 1.00 93.21  ? 150 GLY A C   1 
ATOM   853  O O   . GLY A 1 130 ? 9.241   -15.788 -41.233 1.00 111.79 ? 150 GLY A O   1 
ATOM   854  N N   . ARG A 1 131 ? 7.234   -15.385 -40.302 1.00 92.26  ? 151 ARG A N   1 
ATOM   855  C CA  . ARG A 1 131 ? 6.528   -15.302 -41.570 1.00 84.90  ? 151 ARG A CA  1 
ATOM   856  C C   . ARG A 1 131 ? 5.885   -13.931 -41.726 1.00 98.80  ? 151 ARG A C   1 
ATOM   857  O O   . ARG A 1 131 ? 5.429   -13.320 -40.754 1.00 103.98 ? 151 ARG A O   1 
ATOM   858  C CB  . ARG A 1 131 ? 5.463   -16.397 -41.688 1.00 83.96  ? 151 ARG A CB  1 
ATOM   859  C CG  . ARG A 1 131 ? 5.905   -17.738 -41.141 1.00 95.92  ? 151 ARG A CG  1 
ATOM   860  C CD  . ARG A 1 131 ? 4.754   -18.731 -41.093 1.00 110.52 ? 151 ARG A CD  1 
ATOM   861  N NE  . ARG A 1 131 ? 4.074   -18.842 -42.380 1.00 103.56 ? 151 ARG A NE  1 
ATOM   862  C CZ  . ARG A 1 131 ? 2.783   -19.124 -42.527 1.00 104.75 ? 151 ARG A CZ  1 
ATOM   863  N NH1 . ARG A 1 131 ? 2.015   -19.323 -41.463 1.00 108.33 ? 151 ARG A NH1 1 
ATOM   864  N NH2 . ARG A 1 131 ? 2.257   -19.205 -43.741 1.00 133.76 ? 151 ARG A NH2 1 
ATOM   865  N N   . CYS A 1 132 ? 5.864   -13.453 -42.966 1.00 81.66  ? 152 CYS A N   1 
ATOM   866  C CA  . CYS A 1 132 ? 5.246   -12.185 -43.329 1.00 85.48  ? 152 CYS A CA  1 
ATOM   867  C C   . CYS A 1 132 ? 3.888   -12.481 -43.954 1.00 82.98  ? 152 CYS A C   1 
ATOM   868  O O   . CYS A 1 132 ? 3.815   -13.123 -45.008 1.00 91.82  ? 152 CYS A O   1 
ATOM   869  C CB  . CYS A 1 132 ? 6.148   -11.411 -44.293 1.00 81.14  ? 152 CYS A CB  1 
ATOM   870  S SG  . CYS A 1 132 ? 5.633   -9.725  -44.713 1.00 112.21 ? 152 CYS A SG  1 
ATOM   871  N N   . VAL A 1 133 ? 2.814   -12.031 -43.302 1.00 85.33  ? 153 VAL A N   1 
ATOM   872  C CA  . VAL A 1 133 ? 1.458   -12.355 -43.730 1.00 89.71  ? 153 VAL A CA  1 
ATOM   873  C C   . VAL A 1 133 ? 0.694   -11.057 -43.950 1.00 90.36  ? 153 VAL A C   1 
ATOM   874  O O   . VAL A 1 133 ? 1.148   -9.974  -43.585 1.00 88.32  ? 153 VAL A O   1 
ATOM   875  C CB  . VAL A 1 133 ? 0.715   -13.238 -42.707 1.00 95.21  ? 153 VAL A CB  1 
ATOM   876  C CG1 . VAL A 1 133 ? 1.149   -14.702 -42.830 1.00 73.15  ? 153 VAL A CG1 1 
ATOM   877  C CG2 . VAL A 1 133 ? 0.924   -12.700 -41.311 1.00 85.33  ? 153 VAL A CG2 1 
ATOM   878  N N   . VAL A 1 134 ? -0.491  -11.176 -44.539 1.00 92.94  ? 154 VAL A N   1 
ATOM   879  C CA  . VAL A 1 134 ? -1.326  -10.011 -44.815 1.00 105.53 ? 154 VAL A CA  1 
ATOM   880  C C   . VAL A 1 134 ? -2.214  -9.736  -43.610 1.00 83.47  ? 154 VAL A C   1 
ATOM   881  O O   . VAL A 1 134 ? -2.847  -10.650 -43.067 1.00 85.84  ? 154 VAL A O   1 
ATOM   882  C CB  . VAL A 1 134 ? -2.165  -10.210 -46.091 1.00 85.25  ? 154 VAL A CB  1 
ATOM   883  C CG1 . VAL A 1 134 ? -1.268  -10.205 -47.317 1.00 104.73 ? 154 VAL A CG1 1 
ATOM   884  C CG2 . VAL A 1 134 ? -2.963  -11.496 -46.030 1.00 85.49  ? 154 VAL A CG2 1 
ATOM   885  N N   . TYR A 1 135 ? -2.245  -8.478  -43.178 1.00 73.06  ? 155 TYR A N   1 
ATOM   886  C CA  . TYR A 1 135 ? -3.168  -8.045  -42.138 1.00 75.43  ? 155 TYR A CA  1 
ATOM   887  C C   . TYR A 1 135 ? -4.483  -7.570  -42.749 1.00 90.06  ? 155 TYR A C   1 
ATOM   888  O O   . TYR A 1 135 ? -5.559  -8.023  -42.349 1.00 93.25  ? 155 TYR A O   1 
ATOM   889  C CB  . TYR A 1 135 ? -2.523  -6.944  -41.283 1.00 82.28  ? 155 TYR A CB  1 
ATOM   890  C CG  . TYR A 1 135 ? -3.376  -6.477  -40.123 1.00 83.19  ? 155 TYR A CG  1 
ATOM   891  C CD1 . TYR A 1 135 ? -4.458  -5.622  -40.314 1.00 69.80  ? 155 TYR A CD1 1 
ATOM   892  C CD2 . TYR A 1 135 ? -3.116  -6.924  -38.834 1.00 72.74  ? 155 TYR A CD2 1 
ATOM   893  C CE1 . TYR A 1 135 ? -5.240  -5.213  -39.249 1.00 84.04  ? 155 TYR A CE1 1 
ATOM   894  C CE2 . TYR A 1 135 ? -3.891  -6.520  -37.766 1.00 87.37  ? 155 TYR A CE2 1 
ATOM   895  C CZ  . TYR A 1 135 ? -4.950  -5.666  -37.977 1.00 92.41  ? 155 TYR A CZ  1 
ATOM   896  O OH  . TYR A 1 135 ? -5.722  -5.269  -36.910 1.00 79.46  ? 155 TYR A OH  1 
ATOM   897  N N   . LYS A 1 136 ? -4.404  -6.657  -43.713 1.00 94.45  ? 156 LYS A N   1 
ATOM   898  C CA  . LYS A 1 136 ? -5.547  -6.266  -44.522 1.00 84.59  ? 156 LYS A CA  1 
ATOM   899  C C   . LYS A 1 136 ? -5.040  -5.962  -45.922 1.00 92.27  ? 156 LYS A C   1 
ATOM   900  O O   . LYS A 1 136 ? -3.959  -5.389  -46.080 1.00 110.51 ? 156 LYS A O   1 
ATOM   901  C CB  . LYS A 1 136 ? -6.272  -5.043  -43.942 1.00 55.84  ? 156 LYS A CB  1 
ATOM   902  N N   . GLU A 1 137 ? -5.814  -6.366  -46.929 1.00 81.10  ? 157 GLU A N   1 
ATOM   903  C CA  . GLU A 1 137 ? -5.591  -5.976  -48.326 1.00 83.78  ? 157 GLU A CA  1 
ATOM   904  C C   . GLU A 1 137 ? -4.213  -6.474  -48.744 1.00 84.37  ? 157 GLU A C   1 
ATOM   905  O O   . GLU A 1 137 ? -3.959  -7.688  -48.647 1.00 78.56  ? 157 GLU A O   1 
ATOM   906  C CB  . GLU A 1 137 ? -5.812  -4.463  -48.453 1.00 89.78  ? 157 GLU A CB  1 
ATOM   907  C CG  . GLU A 1 137 ? -7.272  -3.997  -48.492 1.00 97.07  ? 157 GLU A CG  1 
ATOM   908  C CD  . GLU A 1 137 ? -8.072  -4.540  -49.668 1.00 118.51 ? 157 GLU A CD  1 
ATOM   909  O OE1 . GLU A 1 137 ? -7.497  -5.225  -50.542 1.00 112.41 ? 157 GLU A OE1 1 
ATOM   910  O OE2 . GLU A 1 137 ? -9.294  -4.280  -49.710 1.00 114.80 ? 157 GLU A OE2 1 
ATOM   911  N N   . ARG A 1 138 ? -3.313  -5.612  -49.212 1.00 91.35  ? 158 ARG A N   1 
ATOM   912  C CA  . ARG A 1 138 ? -1.948  -5.984  -49.545 1.00 82.56  ? 158 ARG A CA  1 
ATOM   913  C C   . ARG A 1 138 ? -0.961  -5.591  -48.459 1.00 93.69  ? 158 ARG A C   1 
ATOM   914  O O   . ARG A 1 138 ? 0.244   -5.803  -48.627 1.00 81.06  ? 158 ARG A O   1 
ATOM   915  C CB  . ARG A 1 138 ? -1.535  -5.336  -50.868 1.00 97.25  ? 158 ARG A CB  1 
ATOM   916  C CG  . ARG A 1 138 ? -2.483  -5.595  -52.022 1.00 88.97  ? 158 ARG A CG  1 
ATOM   917  C CD  . ARG A 1 138 ? -1.828  -5.255  -53.351 1.00 97.68  ? 158 ARG A CD  1 
ATOM   918  N NE  . ARG A 1 138 ? -0.641  -6.067  -53.590 1.00 110.14 ? 158 ARG A NE  1 
ATOM   919  C CZ  . ARG A 1 138 ? -0.656  -7.243  -54.206 1.00 120.44 ? 158 ARG A CZ  1 
ATOM   920  N NH1 . ARG A 1 138 ? 0.473   -7.918  -54.376 1.00 126.27 ? 158 ARG A NH1 1 
ATOM   921  N NH2 . ARG A 1 138 ? -1.799  -7.745  -54.653 1.00 108.23 ? 158 ARG A NH2 1 
ATOM   922  N N   . LEU A 1 139 ? -1.440  -5.001  -47.367 1.00 97.82  ? 159 LEU A N   1 
ATOM   923  C CA  . LEU A 1 139 ? -0.575  -4.596  -46.269 1.00 73.27  ? 159 LEU A CA  1 
ATOM   924  C C   . LEU A 1 139 ? -0.178  -5.821  -45.457 1.00 84.96  ? 159 LEU A C   1 
ATOM   925  O O   . LEU A 1 139 ? -1.038  -6.592  -45.020 1.00 87.82  ? 159 LEU A O   1 
ATOM   926  C CB  . LEU A 1 139 ? -1.287  -3.581  -45.378 1.00 67.64  ? 159 LEU A CB  1 
ATOM   927  C CG  . LEU A 1 139 ? -0.418  -2.897  -44.329 1.00 64.31  ? 159 LEU A CG  1 
ATOM   928  C CD1 . LEU A 1 139 ? 0.740   -2.197  -45.006 1.00 68.01  ? 159 LEU A CD1 1 
ATOM   929  C CD2 . LEU A 1 139 ? -1.228  -1.921  -43.487 1.00 53.90  ? 159 LEU A CD2 1 
ATOM   930  N N   . LYS A 1 140 ? 1.123   -6.001  -45.254 1.00 92.53  ? 160 LYS A N   1 
ATOM   931  C CA  . LYS A 1 140 ? 1.644   -7.178  -44.577 1.00 74.99  ? 160 LYS A CA  1 
ATOM   932  C C   . LYS A 1 140 ? 2.322   -6.798  -43.270 1.00 81.54  ? 160 LYS A C   1 
ATOM   933  O O   . LYS A 1 140 ? 2.996   -5.766  -43.178 1.00 69.75  ? 160 LYS A O   1 
ATOM   934  C CB  . LYS A 1 140 ? 2.631   -7.937  -45.458 1.00 88.44  ? 160 LYS A CB  1 
ATOM   935  C CG  . LYS A 1 140 ? 1.995   -8.715  -46.592 1.00 83.00  ? 160 LYS A CG  1 
ATOM   936  C CD  . LYS A 1 140 ? 3.055   -9.495  -47.346 1.00 90.09  ? 160 LYS A CD  1 
ATOM   937  C CE  . LYS A 1 140 ? 2.444   -10.353 -48.432 1.00 110.08 ? 160 LYS A CE  1 
ATOM   938  N NZ  . LYS A 1 140 ? 3.401   -11.398 -48.891 1.00 129.92 ? 160 LYS A NZ  1 
ATOM   939  N N   . THR A 1 141 ? 2.125   -7.648  -42.264 1.00 84.42  ? 161 THR A N   1 
ATOM   940  C CA  . THR A 1 141 ? 2.785   -7.567  -40.972 1.00 69.89  ? 161 THR A CA  1 
ATOM   941  C C   . THR A 1 141 ? 3.366   -8.932  -40.629 1.00 77.76  ? 161 THR A C   1 
ATOM   942  O O   . THR A 1 141 ? 3.013   -9.954  -41.227 1.00 83.79  ? 161 THR A O   1 
ATOM   943  C CB  . THR A 1 141 ? 1.822   -7.127  -39.865 1.00 74.70  ? 161 THR A CB  1 
ATOM   944  O OG1 . THR A 1 141 ? 0.754   -8.077  -39.763 1.00 68.63  ? 161 THR A OG1 1 
ATOM   945  C CG2 . THR A 1 141 ? 1.251   -5.742  -40.158 1.00 76.38  ? 161 THR A CG2 1 
ATOM   946  N N   . CYS A 1 142 ? 4.271   -8.932  -39.653 1.00 79.65  ? 162 CYS A N   1 
ATOM   947  C CA  . CYS A 1 142 ? 4.943   -10.156 -39.236 1.00 74.04  ? 162 CYS A CA  1 
ATOM   948  C C   . CYS A 1 142 ? 4.004   -10.995 -38.380 1.00 85.41  ? 162 CYS A C   1 
ATOM   949  O O   . CYS A 1 142 ? 3.537   -10.539 -37.330 1.00 76.85  ? 162 CYS A O   1 
ATOM   950  C CB  . CYS A 1 142 ? 6.209   -9.812  -38.460 1.00 73.44  ? 162 CYS A CB  1 
ATOM   951  S SG  . CYS A 1 142 ? 7.618   -9.369  -39.496 1.00 118.47 ? 162 CYS A SG  1 
ATOM   952  N N   . GLU A 1 143 ? 3.727   -12.219 -38.824 1.00 87.60  ? 163 GLU A N   1 
ATOM   953  C CA  . GLU A 1 143 ? 2.847   -13.105 -38.071 1.00 79.15  ? 163 GLU A CA  1 
ATOM   954  C C   . GLU A 1 143 ? 3.462   -13.452 -36.724 1.00 86.93  ? 163 GLU A C   1 
ATOM   955  O O   . GLU A 1 143 ? 4.641   -13.808 -36.637 1.00 89.96  ? 163 GLU A O   1 
ATOM   956  C CB  . GLU A 1 143 ? 2.566   -14.376 -38.868 1.00 67.52  ? 163 GLU A CB  1 
ATOM   957  C CG  . GLU A 1 143 ? 1.800   -15.442 -38.119 1.00 67.11  ? 163 GLU A CG  1 
ATOM   958  C CD  . GLU A 1 143 ? 1.927   -16.808 -38.772 1.00 81.14  ? 163 GLU A CD  1 
ATOM   959  O OE1 . GLU A 1 143 ? 2.971   -17.465 -38.598 1.00 93.87  ? 163 GLU A OE1 1 
ATOM   960  O OE2 . GLU A 1 143 ? 0.968   -17.236 -39.449 1.00 87.30  ? 163 GLU A OE2 1 
ATOM   961  N N   . VAL A 1 144 ? 2.657   -13.334 -35.671 1.00 86.53  ? 164 VAL A N   1 
ATOM   962  C CA  . VAL A 1 144 ? 3.106   -13.596 -34.313 1.00 79.93  ? 164 VAL A CA  1 
ATOM   963  C C   . VAL A 1 144 ? 2.207   -14.649 -33.682 1.00 86.36  ? 164 VAL A C   1 
ATOM   964  O O   . VAL A 1 144 ? 1.090   -14.911 -34.135 1.00 80.38  ? 164 VAL A O   1 
ATOM   965  C CB  . VAL A 1 144 ? 3.130   -12.327 -33.436 1.00 66.86  ? 164 VAL A CB  1 
ATOM   966  C CG1 . VAL A 1 144 ? 3.857   -11.208 -34.137 1.00 85.78  ? 164 VAL A CG1 1 
ATOM   967  C CG2 . VAL A 1 144 ? 1.729   -11.906 -33.083 1.00 65.60  ? 164 VAL A CG2 1 
ATOM   968  N N   . SER A 1 145 ? 2.733   -15.272 -32.632 1.00 89.19  ? 165 SER A N   1 
ATOM   969  C CA  . SER A 1 145 ? 1.973   -16.161 -31.767 1.00 76.04  ? 165 SER A CA  1 
ATOM   970  C C   . SER A 1 145 ? 1.602   -15.371 -30.524 1.00 72.63  ? 165 SER A C   1 
ATOM   971  O O   . SER A 1 145 ? 2.486   -14.845 -29.839 1.00 80.00  ? 165 SER A O   1 
ATOM   972  C CB  . SER A 1 145 ? 2.783   -17.402 -31.393 1.00 68.39  ? 165 SER A CB  1 
ATOM   973  O OG  . SER A 1 145 ? 2.006   -18.297 -30.616 1.00 90.96  ? 165 SER A OG  1 
ATOM   974  N N   . ALA A 1 146 ? 0.309   -15.274 -30.243 1.00 83.07  ? 166 ALA A N   1 
ATOM   975  C CA  . ALA A 1 146 ? -0.153  -14.448 -29.130 1.00 78.47  ? 166 ALA A CA  1 
ATOM   976  C C   . ALA A 1 146 ? -1.644  -14.679 -28.909 1.00 74.35  ? 166 ALA A C   1 
ATOM   977  O O   . ALA A 1 146 ? -2.252  -15.599 -29.476 1.00 70.98  ? 166 ALA A O   1 
ATOM   978  C CB  . ALA A 1 146 ? 0.136   -12.969 -29.383 1.00 78.03  ? 166 ALA A CB  1 
ATOM   979  N N   . TRP A 1 147 ? -2.213  -13.854 -28.036 1.00 66.42  ? 167 TRP A N   1 
ATOM   980  C CA  . TRP A 1 147 ? -3.655  -13.732 -27.881 1.00 71.89  ? 167 TRP A CA  1 
ATOM   981  C C   . TRP A 1 147 ? -4.196  -13.043 -29.127 1.00 75.24  ? 167 TRP A C   1 
ATOM   982  O O   . TRP A 1 147 ? -3.876  -11.877 -29.381 1.00 79.64  ? 167 TRP A O   1 
ATOM   983  C CB  . TRP A 1 147 ? -3.982  -12.918 -26.632 1.00 81.69  ? 167 TRP A CB  1 
ATOM   984  C CG  . TRP A 1 147 ? -3.861  -13.639 -25.316 1.00 75.93  ? 167 TRP A CG  1 
ATOM   985  C CD1 . TRP A 1 147 ? -2.892  -13.460 -24.373 1.00 70.63  ? 167 TRP A CD1 1 
ATOM   986  C CD2 . TRP A 1 147 ? -4.754  -14.625 -24.790 1.00 82.09  ? 167 TRP A CD2 1 
ATOM   987  N NE1 . TRP A 1 147 ? -3.123  -14.277 -23.296 1.00 68.29  ? 167 TRP A NE1 1 
ATOM   988  C CE2 . TRP A 1 147 ? -4.262  -15.002 -23.526 1.00 76.01  ? 167 TRP A CE2 1 
ATOM   989  C CE3 . TRP A 1 147 ? -5.921  -15.227 -25.268 1.00 79.67  ? 167 TRP A CE3 1 
ATOM   990  C CZ2 . TRP A 1 147 ? -4.890  -15.960 -22.737 1.00 73.38  ? 167 TRP A CZ2 1 
ATOM   991  C CZ3 . TRP A 1 147 ? -6.543  -16.178 -24.484 1.00 69.12  ? 167 TRP A CZ3 1 
ATOM   992  C CH2 . TRP A 1 147 ? -6.029  -16.533 -23.230 1.00 71.00  ? 167 TRP A CH2 1 
ATOM   993  N N   . CYS A 1 148 ? -5.009  -13.752 -29.902 1.00 66.13  ? 168 CYS A N   1 
ATOM   994  C CA  . CYS A 1 148 ? -5.402  -13.299 -31.230 1.00 64.10  ? 168 CYS A CA  1 
ATOM   995  C C   . CYS A 1 148 ? -6.913  -13.075 -31.294 1.00 78.42  ? 168 CYS A C   1 
ATOM   996  O O   . CYS A 1 148 ? -7.680  -13.872 -30.755 1.00 82.30  ? 168 CYS A O   1 
ATOM   997  C CB  . CYS A 1 148 ? -4.975  -14.328 -32.282 1.00 72.83  ? 168 CYS A CB  1 
ATOM   998  S SG  . CYS A 1 148 ? -3.181  -14.432 -32.578 1.00 91.12  ? 168 CYS A SG  1 
ATOM   999  N N   . PRO A 1 149 ? -7.355  -11.991 -31.955 1.00 79.38  ? 169 PRO A N   1 
ATOM   1000 C CA  . PRO A 1 149 ? -6.592  -10.955 -32.661 1.00 62.53  ? 169 PRO A CA  1 
ATOM   1001 C C   . PRO A 1 149 ? -5.856  -9.991  -31.742 1.00 56.56  ? 169 PRO A C   1 
ATOM   1002 O O   . PRO A 1 149 ? -6.259  -9.807  -30.597 1.00 77.64  ? 169 PRO A O   1 
ATOM   1003 C CB  . PRO A 1 149 ? -7.671  -10.201 -33.433 1.00 58.53  ? 169 PRO A CB  1 
ATOM   1004 C CG  . PRO A 1 149 ? -8.880  -10.366 -32.622 1.00 53.90  ? 169 PRO A CG  1 
ATOM   1005 C CD  . PRO A 1 149 ? -8.805  -11.750 -32.054 1.00 71.81  ? 169 PRO A CD  1 
ATOM   1006 N N   . ILE A 1 150 ? -4.793  -9.372  -32.253 1.00 69.82  ? 170 ILE A N   1 
ATOM   1007 C CA  . ILE A 1 150 ? -4.052  -8.392  -31.473 1.00 66.73  ? 170 ILE A CA  1 
ATOM   1008 C C   . ILE A 1 150 ? -4.886  -7.135  -31.278 1.00 65.42  ? 170 ILE A C   1 
ATOM   1009 O O   . ILE A 1 150 ? -5.593  -6.683  -32.189 1.00 88.44  ? 170 ILE A O   1 
ATOM   1010 C CB  . ILE A 1 150 ? -2.706  -8.076  -32.146 1.00 56.81  ? 170 ILE A CB  1 
ATOM   1011 C CG1 . ILE A 1 150 ? -1.881  -9.354  -32.298 1.00 60.58  ? 170 ILE A CG1 1 
ATOM   1012 C CG2 . ILE A 1 150 ? -1.960  -6.977  -31.405 1.00 56.32  ? 170 ILE A CG2 1 
ATOM   1013 C CD1 . ILE A 1 150 ? -0.403  -9.107  -32.415 1.00 84.61  ? 170 ILE A CD1 1 
ATOM   1014 N N   . GLU A 1 151 ? -4.827  -6.584  -30.070 1.00 60.26  ? 171 GLU A N   1 
ATOM   1015 C CA  . GLU A 1 151 ? -5.431  -5.289  -29.799 1.00 71.14  ? 171 GLU A CA  1 
ATOM   1016 C C   . GLU A 1 151 ? -4.865  -4.233  -30.739 1.00 82.66  ? 171 GLU A C   1 
ATOM   1017 O O   . GLU A 1 151 ? -3.647  -4.128  -30.918 1.00 71.56  ? 171 GLU A O   1 
ATOM   1018 C CB  . GLU A 1 151 ? -5.185  -4.903  -28.341 1.00 65.54  ? 171 GLU A CB  1 
ATOM   1019 C CG  . GLU A 1 151 ? -3.859  -5.413  -27.803 1.00 73.95  ? 171 GLU A CG  1 
ATOM   1020 C CD  . GLU A 1 151 ? -3.478  -4.803  -26.469 1.00 85.31  ? 171 GLU A CD  1 
ATOM   1021 O OE1 . GLU A 1 151 ? -3.974  -3.705  -26.141 1.00 77.59  ? 171 GLU A OE1 1 
ATOM   1022 O OE2 . GLU A 1 151 ? -2.685  -5.431  -25.741 1.00 94.02  ? 171 GLU A OE2 1 
ATOM   1023 N N   . GLU A 1 152 ? -5.759  -3.457  -31.345 1.00 90.25  ? 172 GLU A N   1 
ATOM   1024 C CA  . GLU A 1 152 ? -5.356  -2.423  -32.286 1.00 72.14  ? 172 GLU A CA  1 
ATOM   1025 C C   . GLU A 1 152 ? -4.513  -1.369  -31.591 1.00 75.16  ? 172 GLU A C   1 
ATOM   1026 O O   . GLU A 1 152 ? -4.678  -1.098  -30.399 1.00 88.16  ? 172 GLU A O   1 
ATOM   1027 C CB  . GLU A 1 152 ? -6.573  -1.727  -32.871 1.00 86.14  ? 172 GLU A CB  1 
ATOM   1028 C CG  . GLU A 1 152 ? -7.768  -2.595  -33.032 1.00 89.18  ? 172 GLU A CG  1 
ATOM   1029 C CD  . GLU A 1 152 ? -8.864  -1.881  -33.757 1.00 96.99  ? 172 GLU A CD  1 
ATOM   1030 O OE1 . GLU A 1 152 ? -8.922  -0.637  -33.685 1.00 103.82 ? 172 GLU A OE1 1 
ATOM   1031 O OE2 . GLU A 1 152 ? -9.689  -2.570  -34.363 1.00 125.42 ? 172 GLU A OE2 1 
ATOM   1032 N N   . VAL A 1 153 ? -3.629  -0.743  -32.361 1.00 69.58  ? 173 VAL A N   1 
ATOM   1033 C CA  . VAL A 1 153 ? -2.937  0.459   -31.918 1.00 74.24  ? 173 VAL A CA  1 
ATOM   1034 C C   . VAL A 1 153 ? -3.833  1.634   -32.296 1.00 80.48  ? 173 VAL A C   1 
ATOM   1035 O O   . VAL A 1 153 ? -3.922  2.015   -33.465 1.00 96.36  ? 173 VAL A O   1 
ATOM   1036 C CB  . VAL A 1 153 ? -1.544  0.579   -32.535 1.00 55.93  ? 173 VAL A CB  1 
ATOM   1037 C CG1 . VAL A 1 153 ? -0.873  1.862   -32.068 1.00 66.06  ? 173 VAL A CG1 1 
ATOM   1038 C CG2 . VAL A 1 153 ? -0.700  -0.631  -32.172 1.00 70.03  ? 173 VAL A CG2 1 
ATOM   1039 N N   . LYS A 1 154 ? -4.521  2.195   -31.305 1.00 64.00  ? 174 LYS A N   1 
ATOM   1040 C CA  . LYS A 1 154 ? -5.372  3.357   -31.514 1.00 79.39  ? 174 LYS A CA  1 
ATOM   1041 C C   . LYS A 1 154 ? -5.305  4.229   -30.265 1.00 84.14  ? 174 LYS A C   1 
ATOM   1042 O O   . LYS A 1 154 ? -4.665  3.874   -29.272 1.00 77.12  ? 174 LYS A O   1 
ATOM   1043 C CB  . LYS A 1 154 ? -6.817  2.949   -31.836 1.00 88.90  ? 174 LYS A CB  1 
ATOM   1044 C CG  . LYS A 1 154 ? -7.698  2.688   -30.617 1.00 82.63  ? 174 LYS A CG  1 
ATOM   1045 C CD  . LYS A 1 154 ? -9.177  2.751   -30.982 1.00 94.89  ? 174 LYS A CD  1 
ATOM   1046 C CE  . LYS A 1 154 ? -9.719  1.408   -31.441 1.00 95.21  ? 174 LYS A CE  1 
ATOM   1047 N NZ  . LYS A 1 154 ? -11.126 1.190   -30.988 1.00 100.65 ? 174 LYS A NZ  1 
ATOM   1048 N N   . ASP A 1 155 ? -5.962  5.384   -30.327 1.00 95.64  ? 175 ASP A N   1 
ATOM   1049 C CA  . ASP A 1 155 ? -6.067  6.270   -29.179 1.00 88.47  ? 175 ASP A CA  1 
ATOM   1050 C C   . ASP A 1 155 ? -7.302  5.921   -28.354 1.00 85.05  ? 175 ASP A C   1 
ATOM   1051 O O   . ASP A 1 155 ? -8.241  5.284   -28.834 1.00 82.71  ? 175 ASP A O   1 
ATOM   1052 C CB  . ASP A 1 155 ? -6.139  7.733   -29.623 1.00 120.16 ? 175 ASP A CB  1 
ATOM   1053 C CG  . ASP A 1 155 ? -5.117  8.072   -30.689 1.00 123.48 ? 175 ASP A CG  1 
ATOM   1054 O OD1 . ASP A 1 155 ? -4.003  7.513   -30.633 1.00 125.12 ? 175 ASP A OD1 1 
ATOM   1055 O OD2 . ASP A 1 155 ? -5.425  8.896   -31.580 1.00 115.22 ? 175 ASP A OD2 1 
ATOM   1056 N N   . ALA A 1 156 ? -7.289  6.352   -27.097 1.00 82.12  ? 176 ALA A N   1 
ATOM   1057 C CA  . ALA A 1 156 ? -8.451  6.178   -26.242 1.00 78.93  ? 176 ALA A CA  1 
ATOM   1058 C C   . ALA A 1 156 ? -9.597  7.064   -26.735 1.00 78.84  ? 176 ALA A C   1 
ATOM   1059 O O   . ALA A 1 156 ? -9.356  8.113   -27.337 1.00 77.04  ? 176 ALA A O   1 
ATOM   1060 C CB  . ALA A 1 156 ? -8.104  6.516   -24.795 1.00 72.23  ? 176 ALA A CB  1 
ATOM   1061 N N   . PRO A 1 157 ? -10.861 6.646   -26.505 1.00 78.95  ? 177 PRO A N   1 
ATOM   1062 C CA  . PRO A 1 157 ? -12.019 7.401   -27.016 1.00 83.12  ? 177 PRO A CA  1 
ATOM   1063 C C   . PRO A 1 157 ? -11.902 8.911   -26.867 1.00 90.68  ? 177 PRO A C   1 
ATOM   1064 O O   . PRO A 1 157 ? -11.396 9.392   -25.847 1.00 63.00  ? 177 PRO A O   1 
ATOM   1065 C CB  . PRO A 1 157 ? -13.177 6.848   -26.178 1.00 84.11  ? 177 PRO A CB  1 
ATOM   1066 C CG  . PRO A 1 157 ? -12.779 5.439   -25.909 1.00 79.30  ? 177 PRO A CG  1 
ATOM   1067 C CD  . PRO A 1 157 ? -11.273 5.415   -25.806 1.00 83.00  ? 177 PRO A CD  1 
ATOM   1068 N N   . ARG A 1 158 ? -12.380 9.661   -27.882 1.00 119.60 ? 178 ARG A N   1 
ATOM   1069 C CA  . ARG A 1 158 ? -12.030 11.079  -27.981 1.00 97.14  ? 178 ARG A CA  1 
ATOM   1070 C C   . ARG A 1 158 ? -12.616 11.897  -26.836 1.00 92.44  ? 178 ARG A C   1 
ATOM   1071 O O   . ARG A 1 158 ? -11.850 12.618  -26.172 1.00 109.17 ? 178 ARG A O   1 
ATOM   1072 C CB  . ARG A 1 158 ? -12.421 11.618  -29.362 1.00 117.47 ? 178 ARG A CB  1 
ATOM   1073 N N   . PRO A 1 159 ? -13.936 11.861  -26.547 1.00 87.04  ? 179 PRO A N   1 
ATOM   1074 C CA  . PRO A 1 159 ? -14.362 12.172  -25.174 1.00 78.77  ? 179 PRO A CA  1 
ATOM   1075 C C   . PRO A 1 159 ? -14.324 10.912  -24.322 1.00 86.29  ? 179 PRO A C   1 
ATOM   1076 O O   . PRO A 1 159 ? -14.785 9.857   -24.772 1.00 75.84  ? 179 PRO A O   1 
ATOM   1077 C CB  . PRO A 1 159 ? -15.793 12.697  -25.349 1.00 53.90  ? 179 PRO A CB  1 
ATOM   1078 C CG  . PRO A 1 159 ? -15.894 13.064  -26.781 1.00 77.06  ? 179 PRO A CG  1 
ATOM   1079 C CD  . PRO A 1 159 ? -15.063 12.031  -27.480 1.00 72.11  ? 179 PRO A CD  1 
ATOM   1080 N N   . ALA A 1 160 ? -13.774 10.993  -23.111 1.00 75.23  ? 180 ALA A N   1 
ATOM   1081 C CA  . ALA A 1 160 ? -13.642 9.809   -22.268 1.00 84.40  ? 180 ALA A CA  1 
ATOM   1082 C C   . ALA A 1 160 ? -15.004 9.176   -22.002 1.00 85.97  ? 180 ALA A C   1 
ATOM   1083 O O   . ALA A 1 160 ? -15.970 9.866   -21.660 1.00 74.49  ? 180 ALA A O   1 
ATOM   1084 C CB  . ALA A 1 160 ? -12.956 10.169  -20.951 1.00 78.44  ? 180 ALA A CB  1 
ATOM   1085 N N   . LEU A 1 161 ? -15.075 7.849   -22.165 1.00 71.03  ? 181 LEU A N   1 
ATOM   1086 C CA  . LEU A 1 161 ? -16.353 7.152   -22.061 1.00 61.02  ? 181 LEU A CA  1 
ATOM   1087 C C   . LEU A 1 161 ? -16.985 7.330   -20.688 1.00 68.57  ? 181 LEU A C   1 
ATOM   1088 O O   . LEU A 1 161 ? -18.214 7.398   -20.578 1.00 77.56  ? 181 LEU A O   1 
ATOM   1089 C CB  . LEU A 1 161 ? -16.175 5.666   -22.379 1.00 58.90  ? 181 LEU A CB  1 
ATOM   1090 C CG  . LEU A 1 161 ? -15.720 5.296   -23.791 1.00 63.16  ? 181 LEU A CG  1 
ATOM   1091 C CD1 . LEU A 1 161 ? -15.979 3.832   -24.078 1.00 64.33  ? 181 LEU A CD1 1 
ATOM   1092 C CD2 . LEU A 1 161 ? -16.446 6.147   -24.800 1.00 75.63  ? 181 LEU A CD2 1 
ATOM   1093 N N   . LEU A 1 162 ? -16.176 7.420   -19.636 1.00 59.83  ? 182 LEU A N   1 
ATOM   1094 C CA  . LEU A 1 162 ? -16.733 7.631   -18.308 1.00 67.58  ? 182 LEU A CA  1 
ATOM   1095 C C   . LEU A 1 162 ? -16.457 9.061   -17.872 1.00 80.97  ? 182 LEU A C   1 
ATOM   1096 O O   . LEU A 1 162 ? -16.033 9.299   -16.736 1.00 70.93  ? 182 LEU A O   1 
ATOM   1097 C CB  . LEU A 1 162 ? -16.148 6.648   -17.288 1.00 70.62  ? 182 LEU A CB  1 
ATOM   1098 C CG  . LEU A 1 162 ? -16.867 5.315   -17.067 1.00 67.76  ? 182 LEU A CG  1 
ATOM   1099 C CD1 . LEU A 1 162 ? -17.090 4.623   -18.390 1.00 61.78  ? 182 LEU A CD1 1 
ATOM   1100 C CD2 . LEU A 1 162 ? -16.107 4.413   -16.110 1.00 68.35  ? 182 LEU A CD2 1 
ATOM   1101 N N   . ASN A 1 163 ? -16.692 10.014  -18.779 1.00 80.15  ? 183 ASN A N   1 
ATOM   1102 C CA  . ASN A 1 163 ? -16.413 11.416  -18.487 1.00 78.82  ? 183 ASN A CA  1 
ATOM   1103 C C   . ASN A 1 163 ? -17.154 11.901  -17.247 1.00 87.69  ? 183 ASN A C   1 
ATOM   1104 O O   . ASN A 1 163 ? -16.684 12.816  -16.563 1.00 78.08  ? 183 ASN A O   1 
ATOM   1105 C CB  . ASN A 1 163 ? -16.785 12.284  -19.691 1.00 77.64  ? 183 ASN A CB  1 
ATOM   1106 C CG  . ASN A 1 163 ? -18.142 11.930  -20.270 1.00 110.00 ? 183 ASN A CG  1 
ATOM   1107 O OD1 . ASN A 1 163 ? -19.094 11.660  -19.540 1.00 132.33 ? 183 ASN A OD1 1 
ATOM   1108 N ND2 . ASN A 1 163 ? -18.233 11.922  -21.595 1.00 109.72 ? 183 ASN A ND2 1 
ATOM   1109 N N   . SER A 1 164 ? -18.300 11.291  -16.930 1.00 92.02  ? 184 SER A N   1 
ATOM   1110 C CA  . SER A 1 164 ? -19.110 11.716  -15.793 1.00 72.54  ? 184 SER A CA  1 
ATOM   1111 C C   . SER A 1 164 ? -18.405 11.519  -14.460 1.00 84.30  ? 184 SER A C   1 
ATOM   1112 O O   . SER A 1 164 ? -18.921 11.965  -13.429 1.00 84.87  ? 184 SER A O   1 
ATOM   1113 C CB  . SER A 1 164 ? -20.436 10.957  -15.805 1.00 64.74  ? 184 SER A CB  1 
ATOM   1114 O OG  . SER A 1 164 ? -21.039 11.035  -17.086 1.00 113.05 ? 184 SER A OG  1 
ATOM   1115 N N   . ALA A 1 165 ? -17.233 10.881  -14.461 1.00 87.02  ? 185 ALA A N   1 
ATOM   1116 C CA  . ALA A 1 165 ? -16.546 10.564  -13.218 1.00 77.12  ? 185 ALA A CA  1 
ATOM   1117 C C   . ALA A 1 165 ? -16.184 11.804  -12.412 1.00 81.72  ? 185 ALA A C   1 
ATOM   1118 O O   . ALA A 1 165 ? -15.980 11.696  -11.198 1.00 85.30  ? 185 ALA A O   1 
ATOM   1119 C CB  . ALA A 1 165 ? -15.290 9.746   -13.513 1.00 87.92  ? 185 ALA A CB  1 
ATOM   1120 N N   . GLU A 1 166 ? -16.103 12.978  -13.048 1.00 85.38  ? 186 GLU A N   1 
ATOM   1121 C CA  . GLU A 1 166 ? -15.820 14.189  -12.284 1.00 94.74  ? 186 GLU A CA  1 
ATOM   1122 C C   . GLU A 1 166 ? -16.923 14.475  -11.280 1.00 91.89  ? 186 GLU A C   1 
ATOM   1123 O O   . GLU A 1 166 ? -16.658 15.020  -10.201 1.00 87.66  ? 186 GLU A O   1 
ATOM   1124 C CB  . GLU A 1 166 ? -15.629 15.392  -13.209 1.00 89.53  ? 186 GLU A CB  1 
ATOM   1125 C CG  . GLU A 1 166 ? -16.761 15.657  -14.188 1.00 102.68 ? 186 GLU A CG  1 
ATOM   1126 C CD  . GLU A 1 166 ? -16.804 17.110  -14.633 1.00 115.77 ? 186 GLU A CD  1 
ATOM   1127 O OE1 . GLU A 1 166 ? -15.854 17.854  -14.311 1.00 119.99 ? 186 GLU A OE1 1 
ATOM   1128 O OE2 . GLU A 1 166 ? -17.784 17.511  -15.296 1.00 129.36 ? 186 GLU A OE2 1 
ATOM   1129 N N   . ASN A 1 167 ? -18.158 14.104  -11.608 1.00 79.13  ? 187 ASN A N   1 
ATOM   1130 C CA  . ASN A 1 167 ? -19.250 14.241  -10.660 1.00 75.36  ? 187 ASN A CA  1 
ATOM   1131 C C   . ASN A 1 167 ? -19.239 13.179  -9.568  1.00 81.52  ? 187 ASN A C   1 
ATOM   1132 O O   . ASN A 1 167 ? -20.062 13.273  -8.650  1.00 79.23  ? 187 ASN A O   1 
ATOM   1133 C CB  . ASN A 1 167 ? -20.588 14.224  -11.398 1.00 93.00  ? 187 ASN A CB  1 
ATOM   1134 C CG  . ASN A 1 167 ? -20.906 15.553  -12.059 1.00 96.56  ? 187 ASN A CG  1 
ATOM   1135 O OD1 . ASN A 1 167 ? -20.487 16.606  -11.579 1.00 93.50  ? 187 ASN A OD1 1 
ATOM   1136 N ND2 . ASN A 1 167 ? -21.662 15.514  -13.149 1.00 102.41 ? 187 ASN A ND2 1 
ATOM   1137 N N   . PHE A 1 168 ? -18.345 12.189  -9.613  1.00 82.70  ? 188 PHE A N   1 
ATOM   1138 C CA  . PHE A 1 168 ? -18.325 11.216  -8.531  1.00 71.86  ? 188 PHE A CA  1 
ATOM   1139 C C   . PHE A 1 168 ? -17.812 11.839  -7.239  1.00 62.11  ? 188 PHE A C   1 
ATOM   1140 O O   . PHE A 1 168 ? -17.235 12.927  -7.213  1.00 82.12  ? 188 PHE A O   1 
ATOM   1141 C CB  . PHE A 1 168 ? -17.469 9.993   -8.860  1.00 79.41  ? 188 PHE A CB  1 
ATOM   1142 C CG  . PHE A 1 168 ? -17.979 9.179   -10.003 1.00 72.37  ? 188 PHE A CG  1 
ATOM   1143 C CD1 . PHE A 1 168 ? -19.302 9.252   -10.382 1.00 74.58  ? 188 PHE A CD1 1 
ATOM   1144 C CD2 . PHE A 1 168 ? -17.155 8.266   -10.635 1.00 68.19  ? 188 PHE A CD2 1 
ATOM   1145 C CE1 . PHE A 1 168 ? -19.779 8.487   -11.421 1.00 75.08  ? 188 PHE A CE1 1 
ATOM   1146 C CE2 . PHE A 1 168 ? -17.627 7.492   -11.670 1.00 68.72  ? 188 PHE A CE2 1 
ATOM   1147 C CZ  . PHE A 1 168 ? -18.942 7.601   -12.064 1.00 74.71  ? 188 PHE A CZ  1 
ATOM   1148 N N   . THR A 1 169 ? -18.019 11.101  -6.158  1.00 81.60  ? 189 THR A N   1 
ATOM   1149 C CA  . THR A 1 169 ? -17.686 11.535  -4.813  1.00 83.93  ? 189 THR A CA  1 
ATOM   1150 C C   . THR A 1 169 ? -16.809 10.497  -4.134  1.00 74.47  ? 189 THR A C   1 
ATOM   1151 O O   . THR A 1 169 ? -17.072 9.297   -4.224  1.00 84.20  ? 189 THR A O   1 
ATOM   1152 C CB  . THR A 1 169 ? -18.959 11.764  -3.998  1.00 72.64  ? 189 THR A CB  1 
ATOM   1153 O OG1 . THR A 1 169 ? -19.633 12.932  -4.477  1.00 96.46  ? 189 THR A OG1 1 
ATOM   1154 C CG2 . THR A 1 169 ? -18.654 11.892  -2.526  1.00 95.53  ? 189 THR A CG2 1 
ATOM   1155 N N   . VAL A 1 170 ? -15.765 10.959  -3.457  1.00 57.87  ? 190 VAL A N   1 
ATOM   1156 C CA  . VAL A 1 170 ? -14.941 10.114  -2.604  1.00 73.37  ? 190 VAL A CA  1 
ATOM   1157 C C   . VAL A 1 170 ? -15.153 10.559  -1.165  1.00 73.41  ? 190 VAL A C   1 
ATOM   1158 O O   . VAL A 1 170 ? -14.997 11.744  -0.845  1.00 87.70  ? 190 VAL A O   1 
ATOM   1159 C CB  . VAL A 1 170 ? -13.453 10.176  -3.003  1.00 87.27  ? 190 VAL A CB  1 
ATOM   1160 C CG1 . VAL A 1 170 ? -12.999 11.609  -3.186  1.00 98.32  ? 190 VAL A CG1 1 
ATOM   1161 C CG2 . VAL A 1 170 ? -12.591 9.483   -1.964  1.00 68.62  ? 190 VAL A CG2 1 
ATOM   1162 N N   . LEU A 1 171 ? -15.550 9.622   -0.307  1.00 84.82  ? 191 LEU A N   1 
ATOM   1163 C CA  . LEU A 1 171 ? -15.633 9.867   1.127   1.00 78.34  ? 191 LEU A CA  1 
ATOM   1164 C C   . LEU A 1 171 ? -14.410 9.238   1.777   1.00 73.85  ? 191 LEU A C   1 
ATOM   1165 O O   . LEU A 1 171 ? -14.190 8.026   1.656   1.00 78.58  ? 191 LEU A O   1 
ATOM   1166 C CB  . LEU A 1 171 ? -16.917 9.297   1.730   1.00 74.91  ? 191 LEU A CB  1 
ATOM   1167 C CG  . LEU A 1 171 ? -16.884 8.982   3.230   1.00 74.85  ? 191 LEU A CG  1 
ATOM   1168 C CD1 . LEU A 1 171 ? -16.602 10.236  4.058   1.00 75.91  ? 191 LEU A CD1 1 
ATOM   1169 C CD2 . LEU A 1 171 ? -18.189 8.360   3.665   1.00 76.24  ? 191 LEU A CD2 1 
ATOM   1170 N N   . ILE A 1 172 ? -13.625 10.060  2.465   1.00 78.33  ? 192 ILE A N   1 
ATOM   1171 C CA  . ILE A 1 172 ? -12.343 9.653   3.024   1.00 86.77  ? 192 ILE A CA  1 
ATOM   1172 C C   . ILE A 1 172 ? -12.475 9.593   4.536   1.00 78.46  ? 192 ILE A C   1 
ATOM   1173 O O   . ILE A 1 172 ? -13.009 10.519  5.158   1.00 82.34  ? 192 ILE A O   1 
ATOM   1174 C CB  . ILE A 1 172 ? -11.220 10.617  2.608   1.00 74.47  ? 192 ILE A CB  1 
ATOM   1175 C CG1 . ILE A 1 172 ? -11.113 10.674  1.084   1.00 73.94  ? 192 ILE A CG1 1 
ATOM   1176 C CG2 . ILE A 1 172 ? -9.898  10.190  3.227   1.00 73.19  ? 192 ILE A CG2 1 
ATOM   1177 C CD1 . ILE A 1 172 ? -9.921  11.450  0.586   1.00 92.75  ? 192 ILE A CD1 1 
ATOM   1178 N N   . LYS A 1 173 ? -12.001 8.497   5.121   1.00 77.35  ? 193 LYS A N   1 
ATOM   1179 C CA  . LYS A 1 173 ? -11.955 8.306   6.567   1.00 78.75  ? 193 LYS A CA  1 
ATOM   1180 C C   . LYS A 1 173 ? -10.505 8.054   6.941   1.00 87.49  ? 193 LYS A C   1 
ATOM   1181 O O   . LYS A 1 173 ? -9.939  7.018   6.580   1.00 95.11  ? 193 LYS A O   1 
ATOM   1182 C CB  . LYS A 1 173 ? -12.828 7.137   7.011   1.00 76.99  ? 193 LYS A CB  1 
ATOM   1183 C CG  . LYS A 1 173 ? -14.288 7.242   6.629   1.00 82.73  ? 193 LYS A CG  1 
ATOM   1184 C CD  . LYS A 1 173 ? -15.064 6.103   7.257   1.00 91.28  ? 193 LYS A CD  1 
ATOM   1185 C CE  . LYS A 1 173 ? -16.540 6.198   6.958   1.00 94.29  ? 193 LYS A CE  1 
ATOM   1186 N NZ  . LYS A 1 173 ? -17.249 5.035   7.555   1.00 116.36 ? 193 LYS A NZ  1 
ATOM   1187 N N   . ASN A 1 174 ? -9.906  8.991   7.661   1.00 86.71  ? 194 ASN A N   1 
ATOM   1188 C CA  . ASN A 1 174 ? -8.518  8.883   8.080   1.00 85.70  ? 194 ASN A CA  1 
ATOM   1189 C C   . ASN A 1 174 ? -8.459  8.733   9.595   1.00 85.02  ? 194 ASN A C   1 
ATOM   1190 O O   . ASN A 1 174 ? -9.150  9.452   10.323  1.00 100.61 ? 194 ASN A O   1 
ATOM   1191 C CB  . ASN A 1 174 ? -7.721  10.108  7.626   1.00 84.19  ? 194 ASN A CB  1 
ATOM   1192 C CG  . ASN A 1 174 ? -6.244  9.984   7.918   1.00 94.14  ? 194 ASN A CG  1 
ATOM   1193 O OD1 . ASN A 1 174 ? -5.559  10.986  8.107   1.00 111.38 ? 194 ASN A OD1 1 
ATOM   1194 N ND2 . ASN A 1 174 ? -5.741  8.755   7.945   1.00 90.08  ? 194 ASN A ND2 1 
ATOM   1195 N N   . ASN A 1 175 ? -7.649  7.790   10.062  1.00 89.32  ? 195 ASN A N   1 
ATOM   1196 C CA  . ASN A 1 175 ? -7.433  7.563   11.486  1.00 81.77  ? 195 ASN A CA  1 
ATOM   1197 C C   . ASN A 1 175 ? -5.942  7.673   11.750  1.00 99.38  ? 195 ASN A C   1 
ATOM   1198 O O   . ASN A 1 175 ? -5.154  6.896   11.201  1.00 104.50 ? 195 ASN A O   1 
ATOM   1199 C CB  . ASN A 1 175 ? -7.986  6.196   11.911  1.00 81.92  ? 195 ASN A CB  1 
ATOM   1200 C CG  . ASN A 1 175 ? -7.482  5.738   13.278  1.00 92.67  ? 195 ASN A CG  1 
ATOM   1201 O OD1 . ASN A 1 175 ? -6.280  5.596   13.509  1.00 103.45 ? 195 ASN A OD1 1 
ATOM   1202 N ND2 . ASN A 1 175 ? -8.415  5.503   14.192  1.00 101.04 ? 195 ASN A ND2 1 
ATOM   1203 N N   . ILE A 1 176 ? -5.554  8.624   12.588  1.00 94.12  ? 196 ILE A N   1 
ATOM   1204 C CA  . ILE A 1 176 ? -4.151  8.813   12.920  1.00 106.65 ? 196 ILE A CA  1 
ATOM   1205 C C   . ILE A 1 176 ? -3.953  8.467   14.383  1.00 104.92 ? 196 ILE A C   1 
ATOM   1206 O O   . ILE A 1 176 ? -4.849  8.646   15.222  1.00 97.44  ? 196 ILE A O   1 
ATOM   1207 C CB  . ILE A 1 176 ? -3.649  10.244  12.677  1.00 110.82 ? 196 ILE A CB  1 
ATOM   1208 C CG1 . ILE A 1 176 ? -4.660  11.234  13.222  1.00 106.53 ? 196 ILE A CG1 1 
ATOM   1209 C CG2 . ILE A 1 176 ? -3.476  10.485  11.193  1.00 108.16 ? 196 ILE A CG2 1 
ATOM   1210 C CD1 . ILE A 1 176 ? -4.153  12.617  13.228  1.00 112.49 ? 196 ILE A CD1 1 
ATOM   1211 N N   . ASP A 1 177 ? -2.745  8.009   14.689  1.00 104.00 ? 197 ASP A N   1 
ATOM   1212 C CA  . ASP A 1 177 ? -2.365  7.661   16.045  1.00 110.25 ? 197 ASP A CA  1 
ATOM   1213 C C   . ASP A 1 177 ? -0.911  8.044   16.261  1.00 115.36 ? 197 ASP A C   1 
ATOM   1214 O O   . ASP A 1 177 ? -0.063  7.824   15.390  1.00 120.41 ? 197 ASP A O   1 
ATOM   1215 C CB  . ASP A 1 177 ? -2.568  6.163   16.314  1.00 120.85 ? 197 ASP A CB  1 
ATOM   1216 C CG  . ASP A 1 177 ? -2.053  5.737   17.675  1.00 111.25 ? 197 ASP A CG  1 
ATOM   1217 O OD1 . ASP A 1 177 ? -2.041  6.573   18.599  1.00 124.89 ? 197 ASP A OD1 1 
ATOM   1218 O OD2 . ASP A 1 177 ? -1.654  4.562   17.821  1.00 117.15 ? 197 ASP A OD2 1 
ATOM   1219 N N   . PHE A 1 178 ? -0.641  8.646   17.416  1.00 125.68 ? 198 PHE A N   1 
ATOM   1220 C CA  . PHE A 1 178 ? 0.718   8.833   17.889  1.00 126.32 ? 198 PHE A CA  1 
ATOM   1221 C C   . PHE A 1 178 ? 0.961   7.830   19.003  1.00 128.47 ? 198 PHE A C   1 
ATOM   1222 O O   . PHE A 1 178 ? 0.310   7.920   20.066  1.00 131.92 ? 198 PHE A O   1 
ATOM   1223 C CB  . PHE A 1 178 ? 0.947   10.260  18.383  1.00 122.34 ? 198 PHE A CB  1 
ATOM   1224 C CG  . PHE A 1 178 ? 0.590   11.314  17.373  1.00 106.96 ? 198 PHE A CG  1 
ATOM   1225 C CD1 . PHE A 1 178 ? -0.694  11.831  17.309  1.00 116.33 ? 198 PHE A CD1 1 
ATOM   1226 C CD2 . PHE A 1 178 ? 1.531   11.759  16.460  1.00 119.57 ? 198 PHE A CD2 1 
ATOM   1227 C CE1 . PHE A 1 178 ? -1.024  12.796  16.373  1.00 116.33 ? 198 PHE A CE1 1 
ATOM   1228 C CE2 . PHE A 1 178 ? 1.205   12.716  15.517  1.00 126.91 ? 198 PHE A CE2 1 
ATOM   1229 C CZ  . PHE A 1 178 ? -0.073  13.238  15.475  1.00 132.70 ? 198 PHE A CZ  1 
ATOM   1230 N N   . PRO A 1 179 ? 1.844   6.845   18.798  1.00 120.27 ? 199 PRO A N   1 
ATOM   1231 C CA  . PRO A 1 179 ? 2.041   5.784   19.795  1.00 130.72 ? 199 PRO A CA  1 
ATOM   1232 C C   . PRO A 1 179 ? 2.778   6.256   21.037  1.00 142.41 ? 199 PRO A C   1 
ATOM   1233 O O   . PRO A 1 179 ? 2.380   5.925   22.160  1.00 143.49 ? 199 PRO A O   1 
ATOM   1234 C CB  . PRO A 1 179 ? 2.861   4.734   19.032  1.00 127.44 ? 199 PRO A CB  1 
ATOM   1235 C CG  . PRO A 1 179 ? 3.471   5.466   17.883  1.00 127.01 ? 199 PRO A CG  1 
ATOM   1236 C CD  . PRO A 1 179 ? 2.529   6.562   17.526  1.00 107.54 ? 199 PRO A CD  1 
ATOM   1237 N N   . GLY A 1 180 ? 3.862   7.013   20.848  1.00 126.10 ? 200 GLY A N   1 
ATOM   1238 C CA  . GLY A 1 180 ? 4.616   7.506   21.990  1.00 133.46 ? 200 GLY A CA  1 
ATOM   1239 C C   . GLY A 1 180 ? 3.768   8.325   22.944  1.00 128.95 ? 200 GLY A C   1 
ATOM   1240 O O   . GLY A 1 180 ? 3.866   8.175   24.163  1.00 125.29 ? 200 GLY A O   1 
ATOM   1241 N N   . HIS A 1 181 ? 2.915   9.187   22.402  1.00 112.05 ? 201 HIS A N   1 
ATOM   1242 C CA  . HIS A 1 181 ? 2.048   10.034  23.206  1.00 110.22 ? 201 HIS A CA  1 
ATOM   1243 C C   . HIS A 1 181 ? 0.709   9.383   23.535  1.00 122.71 ? 201 HIS A C   1 
ATOM   1244 O O   . HIS A 1 181 ? -0.108  10.003  24.224  1.00 124.83 ? 201 HIS A O   1 
ATOM   1245 C CB  . HIS A 1 181 ? 1.818   11.365  22.488  1.00 112.56 ? 201 HIS A CB  1 
ATOM   1246 C CG  . HIS A 1 181 ? 3.081   12.062  22.085  1.00 119.69 ? 201 HIS A CG  1 
ATOM   1247 N ND1 . HIS A 1 181 ? 4.214   12.063  22.871  1.00 129.53 ? 201 HIS A ND1 1 
ATOM   1248 C CD2 . HIS A 1 181 ? 3.388   12.788  20.984  1.00 133.62 ? 201 HIS A CD2 1 
ATOM   1249 C CE1 . HIS A 1 181 ? 5.163   12.759  22.271  1.00 138.79 ? 201 HIS A CE1 1 
ATOM   1250 N NE2 . HIS A 1 181 ? 4.689   13.209  21.124  1.00 132.93 ? 201 HIS A NE2 1 
ATOM   1251 N N   . ASN A 1 182 ? 0.479   8.157   23.072  1.00 141.20 ? 202 ASN A N   1 
ATOM   1252 C CA  . ASN A 1 182 ? -0.760  7.408   23.299  1.00 149.06 ? 202 ASN A CA  1 
ATOM   1253 C C   . ASN A 1 182 ? -1.975  8.291   23.007  1.00 142.48 ? 202 ASN A C   1 
ATOM   1254 O O   . ASN A 1 182 ? -2.842  8.519   23.852  1.00 138.18 ? 202 ASN A O   1 
ATOM   1255 C CB  . ASN A 1 182 ? -0.796  6.831   24.724  1.00 139.20 ? 202 ASN A CB  1 
ATOM   1256 C CG  . ASN A 1 182 ? -2.104  6.091   25.053  1.00 155.58 ? 202 ASN A CG  1 
ATOM   1257 O OD1 . ASN A 1 182 ? -2.595  5.297   24.251  1.00 161.90 ? 202 ASN A OD1 1 
ATOM   1258 N ND2 . ASN A 1 182 ? -2.653  6.339   26.252  1.00 160.85 ? 202 ASN A ND2 1 
ATOM   1259 N N   . TYR A 1 183 ? -2.016  8.821   21.784  1.00 122.73 ? 203 TYR A N   1 
ATOM   1260 C CA  . TYR A 1 183 ? -3.132  9.678   21.391  1.00 119.55 ? 203 TYR A CA  1 
ATOM   1261 C C   . TYR A 1 183 ? -3.660  9.249   20.032  1.00 127.86 ? 203 TYR A C   1 
ATOM   1262 O O   . TYR A 1 183 ? -2.912  9.221   19.052  1.00 123.32 ? 203 TYR A O   1 
ATOM   1263 C CB  . TYR A 1 183 ? -2.737  11.156  21.359  1.00 100.16 ? 203 TYR A CB  1 
ATOM   1264 C CG  . TYR A 1 183 ? -3.873  12.038  20.890  1.00 111.46 ? 203 TYR A CG  1 
ATOM   1265 C CD1 . TYR A 1 183 ? -5.141  11.913  21.447  1.00 126.35 ? 203 TYR A CD1 1 
ATOM   1266 C CD2 . TYR A 1 183 ? -3.686  12.990  19.898  1.00 118.76 ? 203 TYR A CD2 1 
ATOM   1267 C CE1 . TYR A 1 183 ? -6.191  12.706  21.027  1.00 124.05 ? 203 TYR A CE1 1 
ATOM   1268 C CE2 . TYR A 1 183 ? -4.733  13.793  19.472  1.00 113.83 ? 203 TYR A CE2 1 
ATOM   1269 C CZ  . TYR A 1 183 ? -5.982  13.644  20.042  1.00 114.85 ? 203 TYR A CZ  1 
ATOM   1270 O OH  . TYR A 1 183 ? -7.027  14.436  19.626  1.00 118.69 ? 203 TYR A OH  1 
ATOM   1271 N N   . THR A 1 184 ? -4.951  8.939   19.974  1.00 122.51 ? 204 THR A N   1 
ATOM   1272 C CA  . THR A 1 184 ? -5.617  8.511   18.753  1.00 105.96 ? 204 THR A CA  1 
ATOM   1273 C C   . THR A 1 184 ? -6.693  9.524   18.399  1.00 101.80 ? 204 THR A C   1 
ATOM   1274 O O   . THR A 1 184 ? -7.451  9.956   19.274  1.00 116.75 ? 204 THR A O   1 
ATOM   1275 C CB  . THR A 1 184 ? -6.238  7.120   18.928  1.00 115.52 ? 204 THR A CB  1 
ATOM   1276 O OG1 . THR A 1 184 ? -5.209  6.159   19.198  1.00 120.29 ? 204 THR A OG1 1 
ATOM   1277 C CG2 . THR A 1 184 ? -7.012  6.705   17.682  1.00 121.79 ? 204 THR A CG2 1 
ATOM   1278 N N   . THR A 1 185 ? -6.755  9.914   17.128  1.00 90.32  ? 205 THR A N   1 
ATOM   1279 C CA  . THR A 1 185 ? -7.867  10.738  16.676  1.00 99.19  ? 205 THR A CA  1 
ATOM   1280 C C   . THR A 1 185 ? -8.154  10.423  15.218  1.00 108.42 ? 205 THR A C   1 
ATOM   1281 O O   . THR A 1 185 ? -7.293  9.926   14.490  1.00 109.40 ? 205 THR A O   1 
ATOM   1282 C CB  . THR A 1 185 ? -7.601  12.239  16.858  1.00 110.83 ? 205 THR A CB  1 
ATOM   1283 O OG1 . THR A 1 185 ? -8.807  12.967  16.589  1.00 101.89 ? 205 THR A OG1 1 
ATOM   1284 C CG2 . THR A 1 185 ? -6.513  12.719  15.915  1.00 113.82 ? 205 THR A CG2 1 
ATOM   1285 N N   . ARG A 1 186 ? -9.383  10.712  14.801  1.00 87.51  ? 206 ARG A N   1 
ATOM   1286 C CA  . ARG A 1 186 ? -9.835  10.377  13.463  1.00 95.16  ? 206 ARG A CA  1 
ATOM   1287 C C   . ARG A 1 186 ? -10.249 11.623  12.691  1.00 98.49  ? 206 ARG A C   1 
ATOM   1288 O O   . ARG A 1 186 ? -10.539 12.679  13.260  1.00 84.81  ? 206 ARG A O   1 
ATOM   1289 C CB  . ARG A 1 186 ? -10.991 9.368   13.498  1.00 95.80  ? 206 ARG A CB  1 
ATOM   1290 C CG  . ARG A 1 186 ? -12.307 9.919   13.987  1.00 91.23  ? 206 ARG A CG  1 
ATOM   1291 C CD  . ARG A 1 186 ? -13.245 8.778   14.326  1.00 113.13 ? 206 ARG A CD  1 
ATOM   1292 N NE  . ARG A 1 186 ? -12.504 7.579   14.706  1.00 133.76 ? 206 ARG A NE  1 
ATOM   1293 C CZ  . ARG A 1 186 ? -12.409 7.109   15.945  1.00 136.83 ? 206 ARG A CZ  1 
ATOM   1294 N NH1 . ARG A 1 186 ? -13.008 7.738   16.946  1.00 141.96 ? 206 ARG A NH1 1 
ATOM   1295 N NH2 . ARG A 1 186 ? -11.710 6.007   16.182  1.00 124.99 ? 206 ARG A NH2 1 
ATOM   1296 N N   . ASN A 1 187 ? -10.268 11.456  11.367  1.00 119.03 ? 207 ASN A N   1 
ATOM   1297 C CA  . ASN A 1 187 ? -10.524 12.557  10.445  1.00 96.50  ? 207 ASN A CA  1 
ATOM   1298 C C   . ASN A 1 187 ? -11.879 13.206  10.708  1.00 98.77  ? 207 ASN A C   1 
ATOM   1299 O O   . ASN A 1 187 ? -12.018 14.432  10.615  1.00 104.98 ? 207 ASN A O   1 
ATOM   1300 C CB  . ASN A 1 187 ? -10.431 12.019  9.016   1.00 91.91  ? 207 ASN A CB  1 
ATOM   1301 C CG  . ASN A 1 187 ? -11.057 12.929  7.998   1.00 107.08 ? 207 ASN A CG  1 
ATOM   1302 O OD1 . ASN A 1 187 ? -10.911 14.147  8.058   1.00 134.50 ? 207 ASN A OD1 1 
ATOM   1303 N ND2 . ASN A 1 187 ? -11.766 12.337  7.042   1.00 83.93  ? 207 ASN A ND2 1 
ATOM   1304 N N   . ILE A 1 188 ? -12.885 12.405  11.046  1.00 107.32 ? 208 ILE A N   1 
ATOM   1305 C CA  . ILE A 1 188 ? -14.252 12.880  11.244  1.00 93.00  ? 208 ILE A CA  1 
ATOM   1306 C C   . ILE A 1 188 ? -14.538 12.876  12.740  1.00 114.63 ? 208 ILE A C   1 
ATOM   1307 O O   . ILE A 1 188 ? -14.638 11.810  13.358  1.00 106.75 ? 208 ILE A O   1 
ATOM   1308 C CB  . ILE A 1 188 ? -15.272 12.008  10.501  1.00 95.90  ? 208 ILE A CB  1 
ATOM   1309 C CG1 . ILE A 1 188 ? -14.950 11.934  9.007   1.00 88.18  ? 208 ILE A CG1 1 
ATOM   1310 C CG2 . ILE A 1 188 ? -16.679 12.536  10.726  1.00 81.45  ? 208 ILE A CG2 1 
ATOM   1311 C CD1 . ILE A 1 188 ? -16.037 11.256  8.202   1.00 78.11  ? 208 ILE A CD1 1 
ATOM   1312 N N   . LEU A 1 189 ? -14.691 14.059  13.324  1.00 138.71 ? 209 LEU A N   1 
ATOM   1313 C CA  . LEU A 1 189 ? -15.137 14.149  14.705  1.00 110.07 ? 209 LEU A CA  1 
ATOM   1314 C C   . LEU A 1 189 ? -16.620 13.795  14.797  1.00 121.69 ? 209 LEU A C   1 
ATOM   1315 O O   . LEU A 1 189 ? -17.359 13.917  13.816  1.00 114.01 ? 209 LEU A O   1 
ATOM   1316 C CB  . LEU A 1 189 ? -14.882 15.551  15.251  1.00 93.94  ? 209 LEU A CB  1 
ATOM   1317 N N   . PRO A 1 190 ? -17.082 13.344  15.963  1.00 126.37 ? 210 PRO A N   1 
ATOM   1318 C CA  . PRO A 1 190 ? -18.467 12.867  16.064  1.00 134.84 ? 210 PRO A CA  1 
ATOM   1319 C C   . PRO A 1 190 ? -19.485 13.983  15.888  1.00 127.71 ? 210 PRO A C   1 
ATOM   1320 O O   . PRO A 1 190 ? -19.254 15.138  16.255  1.00 128.64 ? 210 PRO A O   1 
ATOM   1321 C CB  . PRO A 1 190 ? -18.541 12.274  17.477  1.00 135.72 ? 210 PRO A CB  1 
ATOM   1322 C CG  . PRO A 1 190 ? -17.396 12.880  18.217  1.00 127.30 ? 210 PRO A CG  1 
ATOM   1323 C CD  . PRO A 1 190 ? -16.322 13.085  17.197  1.00 120.11 ? 210 PRO A CD  1 
ATOM   1324 N N   . GLY A 1 191 ? -20.628 13.618  15.311  1.00 127.12 ? 211 GLY A N   1 
ATOM   1325 C CA  . GLY A 1 191 ? -21.771 14.506  15.241  1.00 140.14 ? 211 GLY A CA  1 
ATOM   1326 C C   . GLY A 1 191 ? -21.717 15.586  14.186  1.00 135.10 ? 211 GLY A C   1 
ATOM   1327 O O   . GLY A 1 191 ? -22.591 16.460  14.182  1.00 145.16 ? 211 GLY A O   1 
ATOM   1328 N N   . VAL A 1 192 ? -20.730 15.561  13.289  1.00 124.45 ? 212 VAL A N   1 
ATOM   1329 C CA  . VAL A 1 192 ? -20.644 16.583  12.254  1.00 131.74 ? 212 VAL A CA  1 
ATOM   1330 C C   . VAL A 1 192 ? -21.678 16.308  11.167  1.00 132.86 ? 212 VAL A C   1 
ATOM   1331 O O   . VAL A 1 192 ? -22.026 15.155  10.882  1.00 137.77 ? 212 VAL A O   1 
ATOM   1332 C CB  . VAL A 1 192 ? -19.221 16.643  11.668  1.00 112.02 ? 212 VAL A CB  1 
ATOM   1333 N N   . ASN A 1 193 ? -22.183 17.379  10.559  1.00 135.64 ? 213 ASN A N   1 
ATOM   1334 C CA  . ASN A 1 193 ? -23.133 17.278  9.450   1.00 136.94 ? 213 ASN A CA  1 
ATOM   1335 C C   . ASN A 1 193 ? -22.390 16.690  8.255   1.00 138.47 ? 213 ASN A C   1 
ATOM   1336 O O   . ASN A 1 193 ? -21.613 17.375  7.588   1.00 140.56 ? 213 ASN A O   1 
ATOM   1337 C CB  . ASN A 1 193 ? -23.727 18.649  9.132   1.00 145.43 ? 213 ASN A CB  1 
ATOM   1338 C CG  . ASN A 1 193 ? -24.776 18.613  8.015   1.00 152.97 ? 213 ASN A CG  1 
ATOM   1339 O OD1 . ASN A 1 193 ? -24.912 17.625  7.292   1.00 151.96 ? 213 ASN A OD1 1 
ATOM   1340 N ND2 . ASN A 1 193 ? -25.514 19.717  7.869   1.00 159.03 ? 213 ASN A ND2 1 
ATOM   1341 N N   . ILE A 1 194 ? -22.627 15.406  7.982   1.00 137.83 ? 214 ILE A N   1 
ATOM   1342 C CA  . ILE A 1 194 ? -21.870 14.715  6.942   1.00 124.09 ? 214 ILE A CA  1 
ATOM   1343 C C   . ILE A 1 194 ? -22.262 15.215  5.558   1.00 129.13 ? 214 ILE A C   1 
ATOM   1344 O O   . ILE A 1 194 ? -21.424 15.255  4.648   1.00 126.48 ? 214 ILE A O   1 
ATOM   1345 C CB  . ILE A 1 194 ? -22.059 13.190  7.069   1.00 99.57  ? 214 ILE A CB  1 
ATOM   1346 N N   . THR A 1 195 ? -23.521 15.609  5.368   1.00 137.42 ? 215 THR A N   1 
ATOM   1347 C CA  . THR A 1 195 ? -23.977 16.074  4.061   1.00 137.41 ? 215 THR A CA  1 
ATOM   1348 C C   . THR A 1 195 ? -23.339 17.423  3.758   1.00 121.72 ? 215 THR A C   1 
ATOM   1349 O O   . THR A 1 195 ? -23.689 18.438  4.369   1.00 130.95 ? 215 THR A O   1 
ATOM   1350 C CB  . THR A 1 195 ? -25.499 16.171  4.015   1.00 135.56 ? 215 THR A CB  1 
ATOM   1351 O OG1 . THR A 1 195 ? -25.930 17.365  4.680   1.00 132.79 ? 215 THR A OG1 1 
ATOM   1352 C CG2 . THR A 1 195 ? -26.130 14.960  4.683   1.00 141.45 ? 215 THR A CG2 1 
ATOM   1353 N N   . CYS A 1 196 ? -22.407 17.427  2.808   1.00 127.93 ? 216 CYS A N   1 
ATOM   1354 C CA  . CYS A 1 196 ? -21.614 18.581  2.411   1.00 118.18 ? 216 CYS A CA  1 
ATOM   1355 C C   . CYS A 1 196 ? -20.664 18.141  1.310   1.00 98.36  ? 216 CYS A C   1 
ATOM   1356 O O   . CYS A 1 196 ? -20.405 16.948  1.129   1.00 85.39  ? 216 CYS A O   1 
ATOM   1357 C CB  . CYS A 1 196 ? -20.839 19.189  3.599   1.00 114.89 ? 216 CYS A CB  1 
ATOM   1358 S SG  . CYS A 1 196 ? -19.634 18.098  4.447   1.00 128.92 ? 216 CYS A SG  1 
ATOM   1359 N N   . THR A 1 197 ? -20.157 19.118  0.570   1.00 111.83 ? 217 THR A N   1 
ATOM   1360 C CA  . THR A 1 197 ? -19.036 18.921  -0.335  1.00 97.74  ? 217 THR A CA  1 
ATOM   1361 C C   . THR A 1 197 ? -17.870 19.735  0.199   1.00 103.62 ? 217 THR A C   1 
ATOM   1362 O O   . THR A 1 197 ? -18.055 20.885  0.611   1.00 115.66 ? 217 THR A O   1 
ATOM   1363 C CB  . THR A 1 197 ? -19.377 19.354  -1.763  1.00 103.03 ? 217 THR A CB  1 
ATOM   1364 O OG1 . THR A 1 197 ? -20.486 18.588  -2.248  1.00 108.94 ? 217 THR A OG1 1 
ATOM   1365 C CG2 . THR A 1 197 ? -18.186 19.143  -2.687  1.00 105.74 ? 217 THR A CG2 1 
ATOM   1366 N N   . PHE A 1 198 ? -16.685 19.134  0.223   1.00 106.47 ? 218 PHE A N   1 
ATOM   1367 C CA  . PHE A 1 198 ? -15.507 19.872  0.651   1.00 96.99  ? 218 PHE A CA  1 
ATOM   1368 C C   . PHE A 1 198 ? -15.294 21.087  -0.237  1.00 110.84 ? 218 PHE A C   1 
ATOM   1369 O O   . PHE A 1 198 ? -15.216 20.976  -1.464  1.00 110.16 ? 218 PHE A O   1 
ATOM   1370 C CB  . PHE A 1 198 ? -14.274 18.965  0.645   1.00 90.71  ? 218 PHE A CB  1 
ATOM   1371 C CG  . PHE A 1 198 ? -12.964 19.706  0.744   1.00 86.18  ? 218 PHE A CG  1 
ATOM   1372 C CD1 . PHE A 1 198 ? -12.396 20.319  -0.367  1.00 83.33  ? 218 PHE A CD1 1 
ATOM   1373 C CD2 . PHE A 1 198 ? -12.324 19.831  1.964   1.00 97.51  ? 218 PHE A CD2 1 
ATOM   1374 C CE1 . PHE A 1 198 ? -11.207 21.006  -0.268  1.00 93.39  ? 218 PHE A CE1 1 
ATOM   1375 C CE2 . PHE A 1 198 ? -11.136 20.523  2.069   1.00 103.41 ? 218 PHE A CE2 1 
ATOM   1376 C CZ  . PHE A 1 198 ? -10.574 21.109  0.951   1.00 102.57 ? 218 PHE A CZ  1 
ATOM   1377 N N   . HIS A 1 199 ? -15.208 22.250  0.398   1.00 122.08 ? 219 HIS A N   1 
ATOM   1378 C CA  . HIS A 1 199 ? -14.819 23.488  -0.253  1.00 120.16 ? 219 HIS A CA  1 
ATOM   1379 C C   . HIS A 1 199 ? -13.664 24.082  0.538   1.00 125.55 ? 219 HIS A C   1 
ATOM   1380 O O   . HIS A 1 199 ? -13.651 24.007  1.771   1.00 112.45 ? 219 HIS A O   1 
ATOM   1381 C CB  . HIS A 1 199 ? -15.987 24.475  -0.328  1.00 120.15 ? 219 HIS A CB  1 
ATOM   1382 C CG  . HIS A 1 199 ? -15.757 25.611  -1.273  1.00 132.61 ? 219 HIS A CG  1 
ATOM   1383 N ND1 . HIS A 1 199 ? -14.858 26.624  -1.017  1.00 121.85 ? 219 HIS A ND1 1 
ATOM   1384 C CD2 . HIS A 1 199 ? -16.312 25.895  -2.475  1.00 138.75 ? 219 HIS A CD2 1 
ATOM   1385 C CE1 . HIS A 1 199 ? -14.866 27.481  -2.022  1.00 134.73 ? 219 HIS A CE1 1 
ATOM   1386 N NE2 . HIS A 1 199 ? -15.740 27.062  -2.920  1.00 132.76 ? 219 HIS A NE2 1 
ATOM   1387 N N   . LYS A 1 200 ? -12.689 24.652  -0.179  1.00 128.90 ? 220 LYS A N   1 
ATOM   1388 C CA  . LYS A 1 200 ? -11.491 25.181  0.469   1.00 115.57 ? 220 LYS A CA  1 
ATOM   1389 C C   . LYS A 1 200 ? -11.844 26.078  1.648   1.00 122.52 ? 220 LYS A C   1 
ATOM   1390 O O   . LYS A 1 200 ? -11.224 25.990  2.714   1.00 102.27 ? 220 LYS A O   1 
ATOM   1391 C CB  . LYS A 1 200 ? -10.639 25.946  -0.548  1.00 101.58 ? 220 LYS A CB  1 
ATOM   1392 N N   . THR A 1 201 ? -12.865 26.919  1.488   1.00 142.47 ? 221 THR A N   1 
ATOM   1393 C CA  . THR A 1 201 ? -13.289 27.853  2.523   1.00 127.46 ? 221 THR A CA  1 
ATOM   1394 C C   . THR A 1 201 ? -14.627 27.485  3.147   1.00 119.86 ? 221 THR A C   1 
ATOM   1395 O O   . THR A 1 201 ? -14.769 27.533  4.372   1.00 127.84 ? 221 THR A O   1 
ATOM   1396 C CB  . THR A 1 201 ? -13.368 29.275  1.946   1.00 120.23 ? 221 THR A CB  1 
ATOM   1397 O OG1 . THR A 1 201 ? -14.668 29.488  1.379   1.00 144.49 ? 221 THR A OG1 1 
ATOM   1398 C CG2 . THR A 1 201 ? -12.317 29.469  0.862   1.00 94.36  ? 221 THR A CG2 1 
ATOM   1399 N N   . GLN A 1 202 ? -15.618 27.109  2.333   1.00 114.79 ? 222 GLN A N   1 
ATOM   1400 C CA  . GLN A 1 202 ? -16.964 26.884  2.855   1.00 119.19 ? 222 GLN A CA  1 
ATOM   1401 C C   . GLN A 1 202 ? -17.056 25.614  3.694   1.00 137.77 ? 222 GLN A C   1 
ATOM   1402 O O   . GLN A 1 202 ? -17.852 25.557  4.638   1.00 141.91 ? 222 GLN A O   1 
ATOM   1403 C CB  . GLN A 1 202 ? -17.969 26.829  1.705   1.00 122.87 ? 222 GLN A CB  1 
ATOM   1404 C CG  . GLN A 1 202 ? -18.027 28.097  0.868   1.00 133.88 ? 222 GLN A CG  1 
ATOM   1405 C CD  . GLN A 1 202 ? -19.116 28.045  -0.185  1.00 149.26 ? 222 GLN A CD  1 
ATOM   1406 O OE1 . GLN A 1 202 ? -19.948 27.138  -0.190  1.00 166.23 ? 222 GLN A OE1 1 
ATOM   1407 N NE2 . GLN A 1 202 ? -19.117 29.021  -1.084  1.00 148.52 ? 222 GLN A NE2 1 
ATOM   1408 N N   . ASN A 1 203 ? -16.269 24.588  3.372   1.00 137.32 ? 223 ASN A N   1 
ATOM   1409 C CA  . ASN A 1 203 ? -16.290 23.316  4.098   1.00 122.99 ? 223 ASN A CA  1 
ATOM   1410 C C   . ASN A 1 203 ? -14.881 22.745  4.151   1.00 121.37 ? 223 ASN A C   1 
ATOM   1411 O O   . ASN A 1 203 ? -14.562 21.760  3.477   1.00 128.37 ? 223 ASN A O   1 
ATOM   1412 C CB  . ASN A 1 203 ? -17.261 22.333  3.441   1.00 124.40 ? 223 ASN A CB  1 
ATOM   1413 C CG  . ASN A 1 203 ? -18.676 22.487  3.949   1.00 128.12 ? 223 ASN A CG  1 
ATOM   1414 O OD1 . ASN A 1 203 ? -18.953 22.243  5.123   1.00 118.83 ? 223 ASN A OD1 1 
ATOM   1415 N ND2 . ASN A 1 203 ? -19.581 22.899  3.068   1.00 138.21 ? 223 ASN A ND2 1 
ATOM   1416 N N   . PRO A 1 204 ? -14.004 23.343  4.961   1.00 118.04 ? 224 PRO A N   1 
ATOM   1417 C CA  . PRO A 1 204 ? -12.624 22.850  5.033   1.00 126.81 ? 224 PRO A CA  1 
ATOM   1418 C C   . PRO A 1 204 ? -12.481 21.528  5.771   1.00 113.10 ? 224 PRO A C   1 
ATOM   1419 O O   . PRO A 1 204 ? -11.409 20.913  5.690   1.00 106.02 ? 224 PRO A O   1 
ATOM   1420 C CB  . PRO A 1 204 ? -11.904 23.984  5.765   1.00 125.47 ? 224 PRO A CB  1 
ATOM   1421 C CG  . PRO A 1 204 ? -12.937 24.437  6.752   1.00 113.64 ? 224 PRO A CG  1 
ATOM   1422 C CD  . PRO A 1 204 ? -14.250 24.392  5.968   1.00 123.72 ? 224 PRO A CD  1 
ATOM   1423 N N   . GLN A 1 205 ? -13.518 21.068  6.475   1.00 101.82 ? 225 GLN A N   1 
ATOM   1424 C CA  . GLN A 1 205 ? -13.453 19.825  7.228   1.00 100.05 ? 225 GLN A CA  1 
ATOM   1425 C C   . GLN A 1 205 ? -14.368 18.739  6.679   1.00 113.10 ? 225 GLN A C   1 
ATOM   1426 O O   . GLN A 1 205 ? -14.322 17.607  7.175   1.00 110.12 ? 225 GLN A O   1 
ATOM   1427 C CB  . GLN A 1 205 ? -13.790 20.077  8.704   1.00 95.41  ? 225 GLN A CB  1 
ATOM   1428 C CG  . GLN A 1 205 ? -12.724 20.878  9.437   1.00 94.12  ? 225 GLN A CG  1 
ATOM   1429 C CD  . GLN A 1 205 ? -11.352 20.240  9.354   1.00 106.15 ? 225 GLN A CD  1 
ATOM   1430 O OE1 . GLN A 1 205 ? -11.168 19.081  9.725   1.00 112.13 ? 225 GLN A OE1 1 
ATOM   1431 N NE2 . GLN A 1 205 ? -10.379 20.995  8.857   1.00 113.83 ? 225 GLN A NE2 1 
ATOM   1432 N N   . CYS A 1 206 ? -15.203 19.057  5.691   1.00 111.65 ? 226 CYS A N   1 
ATOM   1433 C CA  . CYS A 1 206 ? -15.948 18.066  4.931   1.00 83.91  ? 226 CYS A CA  1 
ATOM   1434 C C   . CYS A 1 206 ? -15.015 16.983  4.395   1.00 101.19 ? 226 CYS A C   1 
ATOM   1435 O O   . CYS A 1 206 ? -14.084 17.293  3.638   1.00 103.00 ? 226 CYS A O   1 
ATOM   1436 C CB  . CYS A 1 206 ? -16.689 18.728  3.772   1.00 103.63 ? 226 CYS A CB  1 
ATOM   1437 S SG  . CYS A 1 206 ? -18.103 17.797  3.145   1.00 109.10 ? 226 CYS A SG  1 
ATOM   1438 N N   . PRO A 1 207 ? -15.221 15.721  4.765   1.00 106.06 ? 227 PRO A N   1 
ATOM   1439 C CA  . PRO A 1 207 ? -14.448 14.616  4.181   1.00 94.40  ? 227 PRO A CA  1 
ATOM   1440 C C   . PRO A 1 207 ? -14.983 14.112  2.849   1.00 92.82  ? 227 PRO A C   1 
ATOM   1441 O O   . PRO A 1 207 ? -14.482 13.102  2.346   1.00 84.40  ? 227 PRO A O   1 
ATOM   1442 C CB  . PRO A 1 207 ? -14.595 13.532  5.254   1.00 89.94  ? 227 PRO A CB  1 
ATOM   1443 C CG  . PRO A 1 207 ? -15.995 13.748  5.747   1.00 78.31  ? 227 PRO A CG  1 
ATOM   1444 C CD  . PRO A 1 207 ? -16.225 15.240  5.730   1.00 95.36  ? 227 PRO A CD  1 
ATOM   1445 N N   . ILE A 1 208 ? -15.985 14.782  2.292   1.00 95.11  ? 228 ILE A N   1 
ATOM   1446 C CA  . ILE A 1 208 ? -16.627 14.400  1.042   1.00 70.74  ? 228 ILE A CA  1 
ATOM   1447 C C   . ILE A 1 208 ? -16.030 15.256  -0.065  1.00 82.94  ? 228 ILE A C   1 
ATOM   1448 O O   . ILE A 1 208 ? -16.155 16.486  -0.039  1.00 105.81 ? 228 ILE A O   1 
ATOM   1449 C CB  . ILE A 1 208 ? -18.148 14.599  1.128   1.00 93.66  ? 228 ILE A CB  1 
ATOM   1450 C CG1 . ILE A 1 208 ? -18.761 13.720  2.222   1.00 77.38  ? 228 ILE A CG1 1 
ATOM   1451 C CG2 . ILE A 1 208 ? -18.797 14.371  -0.217  1.00 68.15  ? 228 ILE A CG2 1 
ATOM   1452 C CD1 . ILE A 1 208 ? -18.714 12.268  1.907   1.00 91.36  ? 228 ILE A CD1 1 
ATOM   1453 N N   . PHE A 1 209 ? -15.390 14.620  -1.042  1.00 79.18  ? 229 PHE A N   1 
ATOM   1454 C CA  . PHE A 1 209 ? -14.684 15.335  -2.095  1.00 78.12  ? 229 PHE A CA  1 
ATOM   1455 C C   . PHE A 1 209 ? -15.285 14.994  -3.449  1.00 85.12  ? 229 PHE A C   1 
ATOM   1456 O O   . PHE A 1 209 ? -15.366 13.817  -3.816  1.00 91.24  ? 229 PHE A O   1 
ATOM   1457 C CB  . PHE A 1 209 ? -13.192 14.991  -2.102  1.00 71.22  ? 229 PHE A CB  1 
ATOM   1458 C CG  . PHE A 1 209 ? -12.492 15.292  -0.811  1.00 79.09  ? 229 PHE A CG  1 
ATOM   1459 C CD1 . PHE A 1 209 ? -12.537 14.394  0.239   1.00 77.29  ? 229 PHE A CD1 1 
ATOM   1460 C CD2 . PHE A 1 209 ? -11.801 16.479  -0.642  1.00 82.30  ? 229 PHE A CD2 1 
ATOM   1461 C CE1 . PHE A 1 209 ? -11.894 14.665  1.430   1.00 83.05  ? 229 PHE A CE1 1 
ATOM   1462 C CE2 . PHE A 1 209 ? -11.157 16.758  0.549   1.00 95.90  ? 229 PHE A CE2 1 
ATOM   1463 C CZ  . PHE A 1 209 ? -11.204 15.849  1.586   1.00 95.15  ? 229 PHE A CZ  1 
ATOM   1464 N N   . ARG A 1 210 ? -15.696 16.020  -4.190  1.00 84.19  ? 230 ARG A N   1 
ATOM   1465 C CA  . ARG A 1 210 ? -16.047 15.832  -5.591  1.00 87.01  ? 230 ARG A CA  1 
ATOM   1466 C C   . ARG A 1 210 ? -14.773 15.862  -6.425  1.00 84.96  ? 230 ARG A C   1 
ATOM   1467 O O   . ARG A 1 210 ? -13.943 16.761  -6.264  1.00 93.78  ? 230 ARG A O   1 
ATOM   1468 C CB  . ARG A 1 210 ? -17.017 16.913  -6.065  1.00 79.20  ? 230 ARG A CB  1 
ATOM   1469 C CG  . ARG A 1 210 ? -17.552 16.666  -7.464  1.00 81.03  ? 230 ARG A CG  1 
ATOM   1470 C CD  . ARG A 1 210 ? -18.639 17.661  -7.852  1.00 98.46  ? 230 ARG A CD  1 
ATOM   1471 N NE  . ARG A 1 210 ? -18.809 17.703  -9.303  1.00 81.83  ? 230 ARG A NE  1 
ATOM   1472 C CZ  . ARG A 1 210 ? -18.056 18.428  -10.124 1.00 85.08  ? 230 ARG A CZ  1 
ATOM   1473 N NH1 . ARG A 1 210 ? -17.077 19.182  -9.642  1.00 85.75  ? 230 ARG A NH1 1 
ATOM   1474 N NH2 . ARG A 1 210 ? -18.275 18.398  -11.433 1.00 78.42  ? 230 ARG A NH2 1 
ATOM   1475 N N   . LEU A 1 211 ? -14.617 14.877  -7.312  1.00 82.19  ? 231 LEU A N   1 
ATOM   1476 C CA  . LEU A 1 211 ? -13.351 14.720  -8.024  1.00 92.38  ? 231 LEU A CA  1 
ATOM   1477 C C   . LEU A 1 211 ? -13.066 15.921  -8.922  1.00 97.96  ? 231 LEU A C   1 
ATOM   1478 O O   . LEU A 1 211 ? -11.924 16.405  -8.988  1.00 98.99  ? 231 LEU A O   1 
ATOM   1479 C CB  . LEU A 1 211 ? -13.374 13.423  -8.834  1.00 100.10 ? 231 LEU A CB  1 
ATOM   1480 C CG  . LEU A 1 211 ? -13.703 12.147  -8.046  1.00 80.20  ? 231 LEU A CG  1 
ATOM   1481 C CD1 . LEU A 1 211 ? -13.656 10.911  -8.936  1.00 63.29  ? 231 LEU A CD1 1 
ATOM   1482 C CD2 . LEU A 1 211 ? -12.798 11.978  -6.839  1.00 69.66  ? 231 LEU A CD2 1 
ATOM   1483 N N   . GLY A 1 212 ? -14.096 16.414  -9.616  1.00 94.52  ? 232 GLY A N   1 
ATOM   1484 C CA  . GLY A 1 212 ? -13.942 17.633  -10.396 1.00 94.67  ? 232 GLY A CA  1 
ATOM   1485 C C   . GLY A 1 212 ? -13.437 18.794  -9.566  1.00 90.90  ? 232 GLY A C   1 
ATOM   1486 O O   . GLY A 1 212 ? -12.542 19.530  -9.987  1.00 101.19 ? 232 GLY A O   1 
ATOM   1487 N N   . ASP A 1 213 ? -14.005 18.972  -8.368  1.00 85.23  ? 233 ASP A N   1 
ATOM   1488 C CA  . ASP A 1 213 ? -13.505 19.984  -7.441  1.00 93.25  ? 233 ASP A CA  1 
ATOM   1489 C C   . ASP A 1 213 ? -12.007 19.835  -7.233  1.00 76.41  ? 233 ASP A C   1 
ATOM   1490 O O   . ASP A 1 213 ? -11.259 20.819  -7.245  1.00 89.31  ? 233 ASP A O   1 
ATOM   1491 C CB  . ASP A 1 213 ? -14.223 19.881  -6.094  1.00 88.98  ? 233 ASP A CB  1 
ATOM   1492 C CG  . ASP A 1 213 ? -15.712 20.108  -6.201  1.00 95.18  ? 233 ASP A CG  1 
ATOM   1493 O OD1 . ASP A 1 213 ? -16.225 20.223  -7.335  1.00 90.30  ? 233 ASP A OD1 1 
ATOM   1494 O OD2 . ASP A 1 213 ? -16.369 20.172  -5.142  1.00 100.83 ? 233 ASP A OD2 1 
ATOM   1495 N N   . ILE A 1 214 ? -11.553 18.598  -7.035  1.00 86.26  ? 234 ILE A N   1 
ATOM   1496 C CA  . ILE A 1 214 ? -10.137 18.357  -6.784  1.00 103.94 ? 234 ILE A CA  1 
ATOM   1497 C C   . ILE A 1 214 ? -9.306  18.816  -7.976  1.00 93.23  ? 234 ILE A C   1 
ATOM   1498 O O   . ILE A 1 214 ? -8.290  19.509  -7.820  1.00 99.52  ? 234 ILE A O   1 
ATOM   1499 C CB  . ILE A 1 214 ? -9.894  16.872  -6.461  1.00 89.81  ? 234 ILE A CB  1 
ATOM   1500 C CG1 . ILE A 1 214 ? -10.913 16.377  -5.433  1.00 91.13  ? 234 ILE A CG1 1 
ATOM   1501 C CG2 . ILE A 1 214 ? -8.524  16.702  -5.885  1.00 72.64  ? 234 ILE A CG2 1 
ATOM   1502 C CD1 . ILE A 1 214 ? -10.492 15.119  -4.696  1.00 94.84  ? 234 ILE A CD1 1 
ATOM   1503 N N   . PHE A 1 215 ? -9.741  18.464  -9.191  1.00 88.45  ? 235 PHE A N   1 
ATOM   1504 C CA  . PHE A 1 215 ? -8.962  18.885  -10.352 1.00 90.66  ? 235 PHE A CA  1 
ATOM   1505 C C   . PHE A 1 215 ? -8.991  20.398  -10.546 1.00 101.42 ? 235 PHE A C   1 
ATOM   1506 O O   . PHE A 1 215 ? -8.017  20.970  -11.047 1.00 109.72 ? 235 PHE A O   1 
ATOM   1507 C CB  . PHE A 1 215 ? -9.425  18.175  -11.623 1.00 92.78  ? 235 PHE A CB  1 
ATOM   1508 C CG  . PHE A 1 215 ? -8.910  16.773  -11.754 1.00 82.98  ? 235 PHE A CG  1 
ATOM   1509 C CD1 . PHE A 1 215 ? -8.952  15.898  -10.684 1.00 92.41  ? 235 PHE A CD1 1 
ATOM   1510 C CD2 . PHE A 1 215 ? -8.304  16.356  -12.928 1.00 89.71  ? 235 PHE A CD2 1 
ATOM   1511 C CE1 . PHE A 1 215 ? -8.469  14.611  -10.803 1.00 95.86  ? 235 PHE A CE1 1 
ATOM   1512 C CE2 . PHE A 1 215 ? -7.804  15.073  -13.049 1.00 100.91 ? 235 PHE A CE2 1 
ATOM   1513 C CZ  . PHE A 1 215 ? -7.884  14.201  -11.985 1.00 93.29  ? 235 PHE A CZ  1 
ATOM   1514 N N   . GLN A 1 216 ? -10.081 21.067  -10.160 1.00 102.82 ? 236 GLN A N   1 
ATOM   1515 C CA  . GLN A 1 216 ? -10.081 22.527  -10.202 1.00 105.02 ? 236 GLN A CA  1 
ATOM   1516 C C   . GLN A 1 216 ? -9.090  23.105  -9.199  1.00 98.59  ? 236 GLN A C   1 
ATOM   1517 O O   . GLN A 1 216 ? -8.351  24.043  -9.521  1.00 98.77  ? 236 GLN A O   1 
ATOM   1518 C CB  . GLN A 1 216 ? -11.487 23.074  -9.948  1.00 89.54  ? 236 GLN A CB  1 
ATOM   1519 C CG  . GLN A 1 216 ? -12.437 22.908  -11.121 1.00 107.38 ? 236 GLN A CG  1 
ATOM   1520 C CD  . GLN A 1 216 ? -13.864 23.278  -10.771 1.00 135.06 ? 236 GLN A CD  1 
ATOM   1521 O OE1 . GLN A 1 216 ? -14.149 23.720  -9.657  1.00 126.42 ? 236 GLN A OE1 1 
ATOM   1522 N NE2 . GLN A 1 216 ? -14.771 23.103  -11.725 1.00 141.40 ? 236 GLN A NE2 1 
ATOM   1523 N N   . GLU A 1 217 ? -9.058  22.555  -7.982  1.00 78.54  ? 237 GLU A N   1 
ATOM   1524 C CA  . GLU A 1 217 ? -8.094  23.020  -6.991  1.00 89.94  ? 237 GLU A CA  1 
ATOM   1525 C C   . GLU A 1 217 ? -6.665  22.876  -7.495  1.00 92.15  ? 237 GLU A C   1 
ATOM   1526 O O   . GLU A 1 217 ? -5.854  23.797  -7.339  1.00 102.65 ? 237 GLU A O   1 
ATOM   1527 C CB  . GLU A 1 217 ? -8.280  22.273  -5.670  1.00 101.56 ? 237 GLU A CB  1 
ATOM   1528 C CG  . GLU A 1 217 ? -9.638  22.494  -5.033  1.00 126.50 ? 237 GLU A CG  1 
ATOM   1529 C CD  . GLU A 1 217 ? -9.880  23.956  -4.722  1.00 139.16 ? 237 GLU A CD  1 
ATOM   1530 O OE1 . GLU A 1 217 ? -8.951  24.602  -4.190  1.00 138.72 ? 237 GLU A OE1 1 
ATOM   1531 O OE2 . GLU A 1 217 ? -10.985 24.461  -5.016  1.00 133.76 ? 237 GLU A OE2 1 
ATOM   1532 N N   . THR A 1 218 ? -6.330  21.739  -8.105  1.00 101.32 ? 238 THR A N   1 
ATOM   1533 C CA  . THR A 1 218 ? -4.994  21.643  -8.685  1.00 106.06 ? 238 THR A CA  1 
ATOM   1534 C C   . THR A 1 218 ? -4.898  22.315  -10.049 1.00 102.36 ? 238 THR A C   1 
ATOM   1535 O O   . THR A 1 218 ? -3.805  22.365  -10.626 1.00 102.73 ? 238 THR A O   1 
ATOM   1536 C CB  . THR A 1 218 ? -4.543  20.185  -8.800  1.00 91.63  ? 238 THR A CB  1 
ATOM   1537 O OG1 . THR A 1 218 ? -3.385  20.111  -9.639  1.00 123.47 ? 238 THR A OG1 1 
ATOM   1538 C CG2 . THR A 1 218 ? -5.623  19.344  -9.404  1.00 97.44  ? 238 THR A CG2 1 
ATOM   1539 N N   . GLY A 1 219 ? -6.002  22.839  -10.573 1.00 95.00  ? 239 GLY A N   1 
ATOM   1540 C CA  . GLY A 1 219 ? -5.941  23.567  -11.822 1.00 91.28  ? 239 GLY A CA  1 
ATOM   1541 C C   . GLY A 1 219 ? -5.782  22.717  -13.056 1.00 88.47  ? 239 GLY A C   1 
ATOM   1542 O O   . GLY A 1 219 ? -5.463  23.251  -14.121 1.00 90.65  ? 239 GLY A O   1 
ATOM   1543 N N   . ASP A 1 220 ? -5.982  21.406  -12.949 1.00 97.66  ? 240 ASP A N   1 
ATOM   1544 C CA  . ASP A 1 220 ? -5.997  20.531  -14.111 1.00 93.24  ? 240 ASP A CA  1 
ATOM   1545 C C   . ASP A 1 220 ? -7.430  20.293  -14.558 1.00 84.15  ? 240 ASP A C   1 
ATOM   1546 O O   . ASP A 1 220 ? -8.358  20.278  -13.748 1.00 84.37  ? 240 ASP A O   1 
ATOM   1547 C CB  . ASP A 1 220 ? -5.327  19.189  -13.819 1.00 84.71  ? 240 ASP A CB  1 
ATOM   1548 C CG  . ASP A 1 220 ? -3.942  19.343  -13.255 1.00 88.68  ? 240 ASP A CG  1 
ATOM   1549 O OD1 . ASP A 1 220 ? -3.819  19.583  -12.035 1.00 88.90  ? 240 ASP A OD1 1 
ATOM   1550 O OD2 . ASP A 1 220 ? -2.978  19.249  -14.041 1.00 90.40  ? 240 ASP A OD2 1 
ATOM   1551 N N   . SER A 1 221 ? -7.606  20.119  -15.862 1.00 83.48  ? 241 SER A N   1 
ATOM   1552 C CA  . SER A 1 221 ? -8.919  19.809  -16.408 1.00 92.55  ? 241 SER A CA  1 
ATOM   1553 C C   . SER A 1 221 ? -9.198  18.322  -16.242 1.00 108.85 ? 241 SER A C   1 
ATOM   1554 O O   . SER A 1 221 ? -8.373  17.481  -16.615 1.00 108.61 ? 241 SER A O   1 
ATOM   1555 C CB  . SER A 1 221 ? -8.995  20.207  -17.880 1.00 102.51 ? 241 SER A CB  1 
ATOM   1556 O OG  . SER A 1 221 ? -10.115 19.617  -18.511 1.00 93.50  ? 241 SER A OG  1 
ATOM   1557 N N   . PHE A 1 222 ? -10.363 17.998  -15.676 1.00 108.78 ? 242 PHE A N   1 
ATOM   1558 C CA  . PHE A 1 222 ? -10.676 16.598  -15.413 1.00 96.18  ? 242 PHE A CA  1 
ATOM   1559 C C   . PHE A 1 222 ? -10.874 15.822  -16.707 1.00 94.86  ? 242 PHE A C   1 
ATOM   1560 O O   . PHE A 1 222 ? -10.547 14.634  -16.776 1.00 92.87  ? 242 PHE A O   1 
ATOM   1561 C CB  . PHE A 1 222 ? -11.927 16.476  -14.550 1.00 95.55  ? 242 PHE A CB  1 
ATOM   1562 C CG  . PHE A 1 222 ? -12.214 15.069  -14.107 1.00 90.16  ? 242 PHE A CG  1 
ATOM   1563 C CD1 . PHE A 1 222 ? -11.613 14.553  -12.967 1.00 95.15  ? 242 PHE A CD1 1 
ATOM   1564 C CD2 . PHE A 1 222 ? -13.026 14.238  -14.864 1.00 81.95  ? 242 PHE A CD2 1 
ATOM   1565 C CE1 . PHE A 1 222 ? -11.863 13.251  -12.559 1.00 80.87  ? 242 PHE A CE1 1 
ATOM   1566 C CE2 . PHE A 1 222 ? -13.276 12.936  -14.466 1.00 81.25  ? 242 PHE A CE2 1 
ATOM   1567 C CZ  . PHE A 1 222 ? -12.693 12.441  -13.312 1.00 72.59  ? 242 PHE A CZ  1 
ATOM   1568 N N   . SER A 1 223 ? -11.432 16.466  -17.733 1.00 89.72  ? 243 SER A N   1 
ATOM   1569 C CA  . SER A 1 223 ? -11.712 15.768  -18.984 1.00 83.20  ? 243 SER A CA  1 
ATOM   1570 C C   . SER A 1 223 ? -10.426 15.292  -19.647 1.00 97.22  ? 243 SER A C   1 
ATOM   1571 O O   . SER A 1 223 ? -10.291 14.109  -19.997 1.00 101.53 ? 243 SER A O   1 
ATOM   1572 C CB  . SER A 1 223 ? -12.496 16.684  -19.922 1.00 76.82  ? 243 SER A CB  1 
ATOM   1573 O OG  . SER A 1 223 ? -13.515 17.371  -19.220 1.00 128.52 ? 243 SER A OG  1 
ATOM   1574 N N   . ASP A 1 224 ? -9.466  16.206  -19.826 1.00 109.04 ? 244 ASP A N   1 
ATOM   1575 C CA  . ASP A 1 224 ? -8.204  15.857  -20.468 1.00 111.19 ? 244 ASP A CA  1 
ATOM   1576 C C   . ASP A 1 224 ? -7.551  14.668  -19.780 1.00 101.13 ? 244 ASP A C   1 
ATOM   1577 O O   . ASP A 1 224 ? -7.242  13.656  -20.422 1.00 85.82  ? 244 ASP A O   1 
ATOM   1578 C CB  . ASP A 1 224 ? -7.257  17.061  -20.467 1.00 116.48 ? 244 ASP A CB  1 
ATOM   1579 C CG  . ASP A 1 224 ? -7.932  18.341  -20.923 1.00 122.41 ? 244 ASP A CG  1 
ATOM   1580 O OD1 . ASP A 1 224 ? -8.891  18.261  -21.719 1.00 109.09 ? 244 ASP A OD1 1 
ATOM   1581 O OD2 . ASP A 1 224 ? -7.492  19.428  -20.496 1.00 138.21 ? 244 ASP A OD2 1 
ATOM   1582 N N   . VAL A 1 225 ? -7.343  14.770  -18.465 1.00 80.21  ? 245 VAL A N   1 
ATOM   1583 C CA  . VAL A 1 225 ? -6.732  13.673  -17.722 1.00 84.91  ? 245 VAL A CA  1 
ATOM   1584 C C   . VAL A 1 225 ? -7.576  12.412  -17.850 1.00 85.42  ? 245 VAL A C   1 
ATOM   1585 O O   . VAL A 1 225 ? -7.050  11.299  -17.952 1.00 95.45  ? 245 VAL A O   1 
ATOM   1586 C CB  . VAL A 1 225 ? -6.530  14.072  -16.250 1.00 88.82  ? 245 VAL A CB  1 
ATOM   1587 C CG1 . VAL A 1 225 ? -5.627  13.072  -15.546 1.00 89.34  ? 245 VAL A CG1 1 
ATOM   1588 C CG2 . VAL A 1 225 ? -5.942  15.465  -16.160 1.00 79.06  ? 245 VAL A CG2 1 
ATOM   1589 N N   . ALA A 1 226 ? -8.898  12.570  -17.874 1.00 72.40  ? 246 ALA A N   1 
ATOM   1590 C CA  . ALA A 1 226 ? -9.790  11.423  -17.957 1.00 85.52  ? 246 ALA A CA  1 
ATOM   1591 C C   . ALA A 1 226 ? -9.663  10.684  -19.280 1.00 82.88  ? 246 ALA A C   1 
ATOM   1592 O O   . ALA A 1 226 ? -9.993  9.495   -19.343 1.00 96.27  ? 246 ALA A O   1 
ATOM   1593 C CB  . ALA A 1 226 ? -11.239 11.865  -17.746 1.00 71.51  ? 246 ALA A CB  1 
ATOM   1594 N N   . ILE A 1 227 ? -9.192  11.352  -20.334 1.00 80.04  ? 247 ILE A N   1 
ATOM   1595 C CA  . ILE A 1 227 ? -9.070  10.681  -21.625 1.00 81.98  ? 247 ILE A CA  1 
ATOM   1596 C C   . ILE A 1 227 ? -8.019  9.577   -21.563 1.00 82.68  ? 247 ILE A C   1 
ATOM   1597 O O   . ILE A 1 227 ? -8.263  8.444   -21.991 1.00 86.38  ? 247 ILE A O   1 
ATOM   1598 C CB  . ILE A 1 227 ? -8.758  11.696  -22.740 1.00 82.59  ? 247 ILE A CB  1 
ATOM   1599 C CG1 . ILE A 1 227 ? -9.881  12.725  -22.854 1.00 71.89  ? 247 ILE A CG1 1 
ATOM   1600 C CG2 . ILE A 1 227 ? -8.570  10.978  -24.068 1.00 68.65  ? 247 ILE A CG2 1 
ATOM   1601 C CD1 . ILE A 1 227 ? -9.445  14.031  -23.468 1.00 93.24  ? 247 ILE A CD1 1 
ATOM   1602 N N   . GLN A 1 228 ? -6.839  9.885   -21.023 1.00 93.39  ? 248 GLN A N   1 
ATOM   1603 C CA  . GLN A 1 228 ? -5.738  8.931   -20.983 1.00 75.45  ? 248 GLN A CA  1 
ATOM   1604 C C   . GLN A 1 228 ? -5.309  8.545   -19.576 1.00 79.36  ? 248 GLN A C   1 
ATOM   1605 O O   . GLN A 1 228 ? -4.353  7.774   -19.429 1.00 69.40  ? 248 GLN A O   1 
ATOM   1606 C CB  . GLN A 1 228 ? -4.523  9.481   -21.740 1.00 99.33  ? 248 GLN A CB  1 
ATOM   1607 C CG  . GLN A 1 228 ? -4.603  9.331   -23.247 1.00 107.41 ? 248 GLN A CG  1 
ATOM   1608 C CD  . GLN A 1 228 ? -3.248  9.442   -23.914 1.00 107.29 ? 248 GLN A CD  1 
ATOM   1609 O OE1 . GLN A 1 228 ? -2.377  10.187  -23.461 1.00 100.05 ? 248 GLN A OE1 1 
ATOM   1610 N NE2 . GLN A 1 228 ? -3.059  8.695   -24.996 1.00 117.04 ? 248 GLN A NE2 1 
ATOM   1611 N N   . GLY A 1 229 ? -5.974  9.051   -18.544 1.00 79.09  ? 249 GLY A N   1 
ATOM   1612 C CA  . GLY A 1 229 ? -5.650  8.695   -17.181 1.00 79.41  ? 249 GLY A CA  1 
ATOM   1613 C C   . GLY A 1 229 ? -4.632  9.632   -16.558 1.00 84.31  ? 249 GLY A C   1 
ATOM   1614 O O   . GLY A 1 229 ? -3.958  10.419  -17.227 1.00 91.68  ? 249 GLY A O   1 
ATOM   1615 N N   . GLY A 1 230 ? -4.537  9.544   -15.236 1.00 79.78  ? 250 GLY A N   1 
ATOM   1616 C CA  . GLY A 1 230 ? -3.570  10.325  -14.486 1.00 86.50  ? 250 GLY A CA  1 
ATOM   1617 C C   . GLY A 1 230 ? -3.454  9.782   -13.080 1.00 83.19  ? 250 GLY A C   1 
ATOM   1618 O O   . GLY A 1 230 ? -4.092  8.791   -12.716 1.00 88.28  ? 250 GLY A O   1 
ATOM   1619 N N   . ILE A 1 231 ? -2.616  10.440  -12.287 1.00 77.03  ? 251 ILE A N   1 
ATOM   1620 C CA  . ILE A 1 231 ? -2.439  10.092  -10.883 1.00 74.09  ? 251 ILE A CA  1 
ATOM   1621 C C   . ILE A 1 231 ? -2.559  11.371  -10.076 1.00 75.46  ? 251 ILE A C   1 
ATOM   1622 O O   . ILE A 1 231 ? -1.686  12.244  -10.151 1.00 79.59  ? 251 ILE A O   1 
ATOM   1623 C CB  . ILE A 1 231 ? -1.099  9.400   -10.608 1.00 71.54  ? 251 ILE A CB  1 
ATOM   1624 C CG1 . ILE A 1 231 ? -1.007  8.081   -11.380 1.00 73.89  ? 251 ILE A CG1 1 
ATOM   1625 C CG2 . ILE A 1 231 ? -0.920  9.192   -9.119  1.00 70.60  ? 251 ILE A CG2 1 
ATOM   1626 C CD1 . ILE A 1 231 ? 0.332   7.396   -11.259 1.00 54.82  ? 251 ILE A CD1 1 
ATOM   1627 N N   . MET A 1 232 ? -3.634  11.488  -9.309  1.00 82.05  ? 252 MET A N   1 
ATOM   1628 C CA  . MET A 1 232 ? -3.845  12.647  -8.462  1.00 76.21  ? 252 MET A CA  1 
ATOM   1629 C C   . MET A 1 232 ? -3.474  12.336  -7.019  1.00 80.31  ? 252 MET A C   1 
ATOM   1630 O O   . MET A 1 232 ? -3.398  11.179  -6.600  1.00 90.12  ? 252 MET A O   1 
ATOM   1631 C CB  . MET A 1 232 ? -5.293  13.122  -8.527  1.00 83.85  ? 252 MET A CB  1 
ATOM   1632 C CG  . MET A 1 232 ? -5.483  14.337  -9.397  1.00 99.56  ? 252 MET A CG  1 
ATOM   1633 S SD  . MET A 1 232 ? -4.665  15.781  -8.715  1.00 91.37  ? 252 MET A SD  1 
ATOM   1634 C CE  . MET A 1 232 ? -5.436  15.882  -7.113  1.00 89.90  ? 252 MET A CE  1 
ATOM   1635 N N   . GLY A 1 233 ? -3.266  13.398  -6.256  1.00 78.55  ? 253 GLY A N   1 
ATOM   1636 C CA  . GLY A 1 233 ? -2.796  13.283  -4.896  1.00 82.03  ? 253 GLY A CA  1 
ATOM   1637 C C   . GLY A 1 233 ? -3.633  14.087  -3.927  1.00 89.96  ? 253 GLY A C   1 
ATOM   1638 O O   . GLY A 1 233 ? -3.747  15.314  -4.048  1.00 102.97 ? 253 GLY A O   1 
ATOM   1639 N N   . ILE A 1 234 ? -4.236  13.392  -2.968  1.00 79.00  ? 254 ILE A N   1 
ATOM   1640 C CA  . ILE A 1 234 ? -4.995  14.013  -1.891  1.00 81.39  ? 254 ILE A CA  1 
ATOM   1641 C C   . ILE A 1 234 ? -4.104  14.006  -0.659  1.00 89.52  ? 254 ILE A C   1 
ATOM   1642 O O   . ILE A 1 234 ? -3.809  12.945  -0.099  1.00 90.47  ? 254 ILE A O   1 
ATOM   1643 C CB  . ILE A 1 234 ? -6.318  13.282  -1.630  1.00 83.82  ? 254 ILE A CB  1 
ATOM   1644 C CG1 . ILE A 1 234 ? -7.204  13.320  -2.878  1.00 87.01  ? 254 ILE A CG1 1 
ATOM   1645 C CG2 . ILE A 1 234 ? -7.034  13.896  -0.438  1.00 70.75  ? 254 ILE A CG2 1 
ATOM   1646 C CD1 . ILE A 1 234 ? -8.528  12.622  -2.704  1.00 77.94  ? 254 ILE A CD1 1 
ATOM   1647 N N   . GLU A 1 235 ? -3.664  15.188  -0.248  1.00 93.29  ? 255 GLU A N   1 
ATOM   1648 C CA  . GLU A 1 235 ? -2.792  15.357  0.903   1.00 93.17  ? 255 GLU A CA  1 
ATOM   1649 C C   . GLU A 1 235 ? -3.626  15.725  2.121   1.00 92.51  ? 255 GLU A C   1 
ATOM   1650 O O   . GLU A 1 235 ? -4.457  16.640  2.060   1.00 99.67  ? 255 GLU A O   1 
ATOM   1651 C CB  . GLU A 1 235 ? -1.747  16.440  0.642   1.00 95.11  ? 255 GLU A CB  1 
ATOM   1652 C CG  . GLU A 1 235 ? -0.540  15.977  -0.140  1.00 100.17 ? 255 GLU A CG  1 
ATOM   1653 C CD  . GLU A 1 235 ? 0.143   17.118  -0.865  1.00 109.47 ? 255 GLU A CD  1 
ATOM   1654 O OE1 . GLU A 1 235 ? -0.494  18.179  -1.041  1.00 109.51 ? 255 GLU A OE1 1 
ATOM   1655 O OE2 . GLU A 1 235 ? 1.315   16.956  -1.261  1.00 110.10 ? 255 GLU A OE2 1 
ATOM   1656 N N   . ILE A 1 236 ? -3.393  15.017  3.219   1.00 88.78  ? 256 ILE A N   1 
ATOM   1657 C CA  . ILE A 1 236 ? -4.049  15.277  4.494   1.00 99.28  ? 256 ILE A CA  1 
ATOM   1658 C C   . ILE A 1 236 ? -2.936  15.623  5.473   1.00 107.12 ? 256 ILE A C   1 
ATOM   1659 O O   . ILE A 1 236 ? -2.235  14.733  5.971   1.00 94.89  ? 256 ILE A O   1 
ATOM   1660 C CB  . ILE A 1 236 ? -4.871  14.079  4.982   1.00 95.16  ? 256 ILE A CB  1 
ATOM   1661 C CG1 . ILE A 1 236 ? -6.155  13.937  4.170   1.00 91.29  ? 256 ILE A CG1 1 
ATOM   1662 C CG2 . ILE A 1 236 ? -5.263  14.260  6.426   1.00 91.60  ? 256 ILE A CG2 1 
ATOM   1663 C CD1 . ILE A 1 236 ? -6.708  12.527  4.174   1.00 75.90  ? 256 ILE A CD1 1 
ATOM   1664 N N   . TYR A 1 237 ? -2.752  16.914  5.739   1.00 117.97 ? 257 TYR A N   1 
ATOM   1665 C CA  . TYR A 1 237 ? -1.732  17.374  6.671   1.00 113.64 ? 257 TYR A CA  1 
ATOM   1666 C C   . TYR A 1 237 ? -2.289  17.405  8.088   1.00 107.81 ? 257 TYR A C   1 
ATOM   1667 O O   . TYR A 1 237 ? -3.433  17.803  8.310   1.00 105.57 ? 257 TYR A O   1 
ATOM   1668 C CB  . TYR A 1 237 ? -1.225  18.761  6.270   1.00 110.29 ? 257 TYR A CB  1 
ATOM   1669 C CG  . TYR A 1 237 ? -0.120  19.304  7.151   1.00 122.69 ? 257 TYR A CG  1 
ATOM   1670 C CD1 . TYR A 1 237 ? 1.095   18.643  7.271   1.00 125.34 ? 257 TYR A CD1 1 
ATOM   1671 C CD2 . TYR A 1 237 ? -0.287  20.494  7.848   1.00 124.16 ? 257 TYR A CD2 1 
ATOM   1672 C CE1 . TYR A 1 237 ? 2.106   19.141  8.071   1.00 129.49 ? 257 TYR A CE1 1 
ATOM   1673 C CE2 . TYR A 1 237 ? 0.719   21.000  8.649   1.00 128.88 ? 257 TYR A CE2 1 
ATOM   1674 C CZ  . TYR A 1 237 ? 1.913   20.320  8.758   1.00 131.27 ? 257 TYR A CZ  1 
ATOM   1675 O OH  . TYR A 1 237 ? 2.915   20.823  9.555   1.00 132.44 ? 257 TYR A OH  1 
ATOM   1676 N N   . TRP A 1 238 ? -1.477  16.974  9.047   1.00 104.55 ? 258 TRP A N   1 
ATOM   1677 C CA  . TRP A 1 238 ? -1.870  16.958  10.455  1.00 111.76 ? 258 TRP A CA  1 
ATOM   1678 C C   . TRP A 1 238 ? -0.848  17.738  11.276  1.00 135.15 ? 258 TRP A C   1 
ATOM   1679 O O   . TRP A 1 238 ? 0.176   17.185  11.691  1.00 133.07 ? 258 TRP A O   1 
ATOM   1680 C CB  . TRP A 1 238 ? -1.995  15.534  10.982  1.00 109.74 ? 258 TRP A CB  1 
ATOM   1681 C CG  . TRP A 1 238 ? -3.115  14.711  10.416  1.00 123.25 ? 258 TRP A CG  1 
ATOM   1682 C CD1 . TRP A 1 238 ? -3.020  13.776  9.430   1.00 122.20 ? 258 TRP A CD1 1 
ATOM   1683 C CD2 . TRP A 1 238 ? -4.488  14.710  10.835  1.00 110.57 ? 258 TRP A CD2 1 
ATOM   1684 N NE1 . TRP A 1 238 ? -4.243  13.199  9.203   1.00 119.78 ? 258 TRP A NE1 1 
ATOM   1685 C CE2 . TRP A 1 238 ? -5.162  13.753  10.053  1.00 110.27 ? 258 TRP A CE2 1 
ATOM   1686 C CE3 . TRP A 1 238 ? -5.210  15.421  11.799  1.00 116.43 ? 258 TRP A CE3 1 
ATOM   1687 C CZ2 . TRP A 1 238 ? -6.524  13.494  10.195  1.00 108.37 ? 258 TRP A CZ2 1 
ATOM   1688 C CZ3 . TRP A 1 238 ? -6.559  15.155  11.944  1.00 105.62 ? 258 TRP A CZ3 1 
ATOM   1689 C CH2 . TRP A 1 238 ? -7.203  14.204  11.143  1.00 102.07 ? 258 TRP A CH2 1 
ATOM   1690 N N   . ASP A 1 239 ? -1.130  19.015  11.524  1.00 139.86 ? 259 ASP A N   1 
ATOM   1691 C CA  . ASP A 1 239 ? -0.379  19.791  12.501  1.00 150.05 ? 259 ASP A CA  1 
ATOM   1692 C C   . ASP A 1 239 ? -1.104  19.686  13.836  1.00 147.24 ? 259 ASP A C   1 
ATOM   1693 O O   . ASP A 1 239 ? -2.274  20.071  13.943  1.00 144.14 ? 259 ASP A O   1 
ATOM   1694 C CB  . ASP A 1 239 ? -0.240  21.247  12.065  1.00 145.43 ? 259 ASP A CB  1 
ATOM   1695 C CG  . ASP A 1 239 ? 0.968   21.920  12.679  1.00 148.37 ? 259 ASP A CG  1 
ATOM   1696 O OD1 . ASP A 1 239 ? 1.797   21.209  13.288  1.00 140.62 ? 259 ASP A OD1 1 
ATOM   1697 O OD2 . ASP A 1 239 ? 1.091   23.155  12.547  1.00 154.30 ? 259 ASP A OD2 1 
ATOM   1698 N N   . CYS A 1 240 ? -0.420  19.154  14.845  1.00 140.70 ? 260 CYS A N   1 
ATOM   1699 C CA  . CYS A 1 240 ? -1.076  18.745  16.077  1.00 149.02 ? 260 CYS A CA  1 
ATOM   1700 C C   . CYS A 1 240 ? -0.306  19.214  17.301  1.00 156.49 ? 260 CYS A C   1 
ATOM   1701 O O   . CYS A 1 240 ? 0.924   19.118  17.356  1.00 159.08 ? 260 CYS A O   1 
ATOM   1702 C CB  . CYS A 1 240 ? -1.257  17.225  16.110  1.00 154.95 ? 260 CYS A CB  1 
ATOM   1703 S SG  . CYS A 1 240 ? -2.542  16.655  14.969  1.00 157.37 ? 260 CYS A SG  1 
ATOM   1704 N N   . ASN A 1 241 ? -1.054  19.717  18.281  1.00 156.61 ? 261 ASN A N   1 
ATOM   1705 C CA  . ASN A 1 241 ? -0.520  20.191  19.550  1.00 170.17 ? 261 ASN A CA  1 
ATOM   1706 C C   . ASN A 1 241 ? -1.235  19.470  20.684  1.00 164.66 ? 261 ASN A C   1 
ATOM   1707 O O   . ASN A 1 241 ? -2.469  19.477  20.747  1.00 157.28 ? 261 ASN A O   1 
ATOM   1708 C CB  . ASN A 1 241 ? -0.696  21.708  19.689  1.00 166.45 ? 261 ASN A CB  1 
ATOM   1709 C CG  . ASN A 1 241 ? 0.474   22.367  20.391  1.00 164.06 ? 261 ASN A CG  1 
ATOM   1710 O OD1 . ASN A 1 241 ? 1.625   21.993  20.180  1.00 173.22 ? 261 ASN A OD1 1 
ATOM   1711 N ND2 . ASN A 1 241 ? 0.183   23.349  21.239  1.00 163.59 ? 261 ASN A ND2 1 
ATOM   1712 N N   . LEU A 1 242 ? -0.461  18.859  21.582  1.00 163.67 ? 262 LEU A N   1 
ATOM   1713 C CA  . LEU A 1 242 ? -1.004  18.048  22.666  1.00 166.36 ? 262 LEU A CA  1 
ATOM   1714 C C   . LEU A 1 242 ? -0.671  18.632  24.039  1.00 178.79 ? 262 LEU A C   1 
ATOM   1715 O O   . LEU A 1 242 ? -0.490  17.891  25.008  1.00 165.08 ? 262 LEU A O   1 
ATOM   1716 C CB  . LEU A 1 242 ? -0.498  16.610  22.558  1.00 144.15 ? 262 LEU A CB  1 
ATOM   1717 N N   . ASP A 1 243 ? -0.603  19.959  24.142  1.00 179.03 ? 263 ASP A N   1 
ATOM   1718 C CA  . ASP A 1 243 ? -0.242  20.601  25.401  1.00 167.14 ? 263 ASP A CA  1 
ATOM   1719 C C   . ASP A 1 243 ? -1.447  20.986  26.248  1.00 168.43 ? 263 ASP A C   1 
ATOM   1720 O O   . ASP A 1 243 ? -1.350  20.984  27.481  1.00 172.00 ? 263 ASP A O   1 
ATOM   1721 C CB  . ASP A 1 243 ? 0.606   21.849  25.130  1.00 173.58 ? 263 ASP A CB  1 
ATOM   1722 C CG  . ASP A 1 243 ? 2.051   21.514  24.822  1.00 164.98 ? 263 ASP A CG  1 
ATOM   1723 O OD1 . ASP A 1 243 ? 2.469   20.370  25.097  1.00 146.21 ? 263 ASP A OD1 1 
ATOM   1724 O OD2 . ASP A 1 243 ? 2.767   22.396  24.298  1.00 161.68 ? 263 ASP A OD2 1 
ATOM   1725 N N   . GLY A 1 244 ? -2.574  21.315  25.629  1.00 156.40 ? 264 GLY A N   1 
ATOM   1726 C CA  . GLY A 1 244 ? -3.744  21.792  26.346  1.00 155.04 ? 264 GLY A CA  1 
ATOM   1727 C C   . GLY A 1 244 ? -3.814  23.302  26.471  1.00 159.45 ? 264 GLY A C   1 
ATOM   1728 O O   . GLY A 1 244 ? -4.884  23.890  26.295  1.00 135.51 ? 264 GLY A O   1 
ATOM   1729 N N   . TRP A 1 245 ? -2.683  23.944  26.789  1.00 168.60 ? 265 TRP A N   1 
ATOM   1730 C CA  . TRP A 1 245 ? -2.631  25.404  26.772  1.00 166.47 ? 265 TRP A CA  1 
ATOM   1731 C C   . TRP A 1 245 ? -2.942  25.937  25.380  1.00 167.94 ? 265 TRP A C   1 
ATOM   1732 O O   . TRP A 1 245 ? -3.549  27.004  25.229  1.00 169.63 ? 265 TRP A O   1 
ATOM   1733 C CB  . TRP A 1 245 ? -1.259  25.886  27.246  1.00 157.07 ? 265 TRP A CB  1 
ATOM   1734 N N   . PHE A 1 246 ? -2.532  25.201  24.351  1.00 159.55 ? 266 PHE A N   1 
ATOM   1735 C CA  . PHE A 1 246 ? -2.966  25.432  22.977  1.00 156.22 ? 266 PHE A CA  1 
ATOM   1736 C C   . PHE A 1 246 ? -3.159  24.060  22.350  1.00 166.63 ? 266 PHE A C   1 
ATOM   1737 O O   . PHE A 1 246 ? -2.180  23.344  22.115  1.00 171.46 ? 266 PHE A O   1 
ATOM   1738 C CB  . PHE A 1 246 ? -1.949  26.263  22.195  1.00 135.96 ? 266 PHE A CB  1 
ATOM   1739 N N   . HIS A 1 247 ? -4.410  23.680  22.102  1.00 168.97 ? 267 HIS A N   1 
ATOM   1740 C CA  . HIS A 1 247 ? -4.739  22.356  21.585  1.00 163.73 ? 267 HIS A CA  1 
ATOM   1741 C C   . HIS A 1 247 ? -5.344  22.485  20.195  1.00 168.75 ? 267 HIS A C   1 
ATOM   1742 O O   . HIS A 1 247 ? -6.344  23.186  20.011  1.00 173.46 ? 267 HIS A O   1 
ATOM   1743 C CB  . HIS A 1 247 ? -5.700  21.622  22.520  1.00 150.43 ? 267 HIS A CB  1 
ATOM   1744 C CG  . HIS A 1 247 ? -5.466  20.146  22.578  1.00 161.15 ? 267 HIS A CG  1 
ATOM   1745 N ND1 . HIS A 1 247 ? -6.376  19.228  22.100  1.00 166.61 ? 267 HIS A ND1 1 
ATOM   1746 C CD2 . HIS A 1 247 ? -4.419  19.427  23.047  1.00 167.33 ? 267 HIS A CD2 1 
ATOM   1747 C CE1 . HIS A 1 247 ? -5.903  18.008  22.278  1.00 157.21 ? 267 HIS A CE1 1 
ATOM   1748 N NE2 . HIS A 1 247 ? -4.716  18.101  22.850  1.00 163.33 ? 267 HIS A NE2 1 
ATOM   1749 N N   . HIS A 1 248 ? -4.741  21.799  19.226  1.00 163.25 ? 268 HIS A N   1 
ATOM   1750 C CA  . HIS A 1 248 ? -5.223  21.804  17.850  1.00 156.07 ? 268 HIS A CA  1 
ATOM   1751 C C   . HIS A 1 248 ? -4.644  20.588  17.146  1.00 162.52 ? 268 HIS A C   1 
ATOM   1752 O O   . HIS A 1 248 ? -3.439  20.339  17.240  1.00 159.75 ? 268 HIS A O   1 
ATOM   1753 C CB  . HIS A 1 248 ? -4.818  23.091  17.122  1.00 150.55 ? 268 HIS A CB  1 
ATOM   1754 N N   . CYS A 1 249 ? -5.498  19.840  16.446  1.00 166.63 ? 269 CYS A N   1 
ATOM   1755 C CA  . CYS A 1 249 ? -5.081  18.612  15.775  1.00 154.76 ? 269 CYS A CA  1 
ATOM   1756 C C   . CYS A 1 249 ? -6.135  18.165  14.769  1.00 136.55 ? 269 CYS A C   1 
ATOM   1757 O O   . CYS A 1 249 ? -6.863  17.198  15.020  1.00 131.50 ? 269 CYS A O   1 
ATOM   1758 C CB  . CYS A 1 249 ? -4.825  17.506  16.806  1.00 151.95 ? 269 CYS A CB  1 
ATOM   1759 S SG  . CYS A 1 249 ? -4.026  15.999  16.190  1.00 130.20 ? 269 CYS A SG  1 
ATOM   1760 N N   . ARG A 1 250 ? -6.232  18.853  13.639  1.00 120.50 ? 270 ARG A N   1 
ATOM   1761 C CA  . ARG A 1 250 ? -7.221  18.567  12.612  1.00 119.28 ? 270 ARG A CA  1 
ATOM   1762 C C   . ARG A 1 250 ? -6.535  18.470  11.262  1.00 122.25 ? 270 ARG A C   1 
ATOM   1763 O O   . ARG A 1 250 ? -5.383  18.891  11.109  1.00 127.55 ? 270 ARG A O   1 
ATOM   1764 C CB  . ARG A 1 250 ? -8.313  19.652  12.591  1.00 112.88 ? 270 ARG A CB  1 
ATOM   1765 C CG  . ARG A 1 250 ? -9.073  19.793  13.901  1.00 123.75 ? 270 ARG A CG  1 
ATOM   1766 C CD  . ARG A 1 250 ? -9.664  18.466  14.402  1.00 130.25 ? 270 ARG A CD  1 
ATOM   1767 N NE  . ARG A 1 250 ? -10.254 17.615  13.367  1.00 129.02 ? 270 ARG A NE  1 
ATOM   1768 C CZ  . ARG A 1 250 ? -11.295 17.941  12.605  1.00 136.49 ? 270 ARG A CZ  1 
ATOM   1769 N NH1 . ARG A 1 250 ? -11.736 17.083  11.697  1.00 132.53 ? 270 ARG A NH1 1 
ATOM   1770 N NH2 . ARG A 1 250 ? -11.913 19.106  12.759  1.00 131.38 ? 270 ARG A NH2 1 
ATOM   1771 N N   . PRO A 1 251 ? -7.198  17.904  10.255  1.00 109.27 ? 271 PRO A N   1 
ATOM   1772 C CA  . PRO A 1 251 ? -6.552  17.763  8.951   1.00 105.53 ? 271 PRO A CA  1 
ATOM   1773 C C   . PRO A 1 251 ? -6.630  19.030  8.115   1.00 101.24 ? 271 PRO A C   1 
ATOM   1774 O O   . PRO A 1 251 ? -7.511  19.876  8.283   1.00 98.18  ? 271 PRO A O   1 
ATOM   1775 C CB  . PRO A 1 251 ? -7.344  16.626  8.299   1.00 123.46 ? 271 PRO A CB  1 
ATOM   1776 C CG  . PRO A 1 251 ? -8.729  16.862  8.793   1.00 113.96 ? 271 PRO A CG  1 
ATOM   1777 C CD  . PRO A 1 251 ? -8.549  17.307  10.239  1.00 108.13 ? 271 PRO A CD  1 
ATOM   1778 N N   . LYS A 1 252 ? -5.673  19.146  7.201   1.00 94.56  ? 272 LYS A N   1 
ATOM   1779 C CA  . LYS A 1 252 ? -5.634  20.197  6.194   1.00 109.92 ? 272 LYS A CA  1 
ATOM   1780 C C   . LYS A 1 252 ? -5.580  19.504  4.840   1.00 105.90 ? 272 LYS A C   1 
ATOM   1781 O O   . LYS A 1 252 ? -4.589  18.838  4.516   1.00 102.05 ? 272 LYS A O   1 
ATOM   1782 C CB  . LYS A 1 252 ? -4.432  21.118  6.401   1.00 112.68 ? 272 LYS A CB  1 
ATOM   1783 N N   . TYR A 1 253 ? -6.648  19.647  4.061   1.00 84.09  ? 273 TYR A N   1 
ATOM   1784 C CA  . TYR A 1 253 ? -6.773  18.964  2.781   1.00 100.86 ? 273 TYR A CA  1 
ATOM   1785 C C   . TYR A 1 253 ? -6.171  19.827  1.678   1.00 99.69  ? 273 TYR A C   1 
ATOM   1786 O O   . TYR A 1 253 ? -6.627  20.952  1.444   1.00 103.76 ? 273 TYR A O   1 
ATOM   1787 C CB  . TYR A 1 253 ? -8.239  18.654  2.480   1.00 94.39  ? 273 TYR A CB  1 
ATOM   1788 C CG  . TYR A 1 253 ? -8.914  17.806  3.534   1.00 99.70  ? 273 TYR A CG  1 
ATOM   1789 C CD1 . TYR A 1 253 ? -8.489  16.508  3.792   1.00 90.82  ? 273 TYR A CD1 1 
ATOM   1790 C CD2 . TYR A 1 253 ? -9.975  18.306  4.274   1.00 111.65 ? 273 TYR A CD2 1 
ATOM   1791 C CE1 . TYR A 1 253 ? -9.105  15.737  4.756   1.00 86.22  ? 273 TYR A CE1 1 
ATOM   1792 C CE2 . TYR A 1 253 ? -10.597 17.543  5.237   1.00 105.95 ? 273 TYR A CE2 1 
ATOM   1793 C CZ  . TYR A 1 253 ? -10.158 16.263  5.474   1.00 99.07  ? 273 TYR A CZ  1 
ATOM   1794 O OH  . TYR A 1 253 ? -10.784 15.513  6.434   1.00 112.15 ? 273 TYR A OH  1 
ATOM   1795 N N   . SER A 1 254 ? -5.149  19.304  1.006   1.00 93.39  ? 274 SER A N   1 
ATOM   1796 C CA  . SER A 1 254 ? -4.580  19.951  -0.167  1.00 102.75 ? 274 SER A CA  1 
ATOM   1797 C C   . SER A 1 254 ? -4.527  18.939  -1.301  1.00 106.83 ? 274 SER A C   1 
ATOM   1798 O O   . SER A 1 254 ? -4.623  17.732  -1.080  1.00 96.06  ? 274 SER A O   1 
ATOM   1799 C CB  . SER A 1 254 ? -3.189  20.527  0.125   1.00 102.59 ? 274 SER A CB  1 
ATOM   1800 O OG  . SER A 1 254 ? -2.355  19.557  0.731   1.00 106.36 ? 274 SER A OG  1 
ATOM   1801 N N   . PHE A 1 255 ? -4.391  19.433  -2.529  1.00 112.15 ? 275 PHE A N   1 
ATOM   1802 C CA  . PHE A 1 255 ? -4.486  18.577  -3.705  1.00 103.74 ? 275 PHE A CA  1 
ATOM   1803 C C   . PHE A 1 255 ? -3.354  18.890  -4.672  1.00 94.66  ? 275 PHE A C   1 
ATOM   1804 O O   . PHE A 1 255 ? -3.135  20.053  -5.023  1.00 119.67 ? 275 PHE A O   1 
ATOM   1805 C CB  . PHE A 1 255 ? -5.848  18.741  -4.388  1.00 89.14  ? 275 PHE A CB  1 
ATOM   1806 C CG  . PHE A 1 255 ? -7.011  18.633  -3.441  1.00 91.26  ? 275 PHE A CG  1 
ATOM   1807 C CD1 . PHE A 1 255 ? -7.244  17.460  -2.746  1.00 101.53 ? 275 PHE A CD1 1 
ATOM   1808 C CD2 . PHE A 1 255 ? -7.871  19.700  -3.249  1.00 110.41 ? 275 PHE A CD2 1 
ATOM   1809 C CE1 . PHE A 1 255 ? -8.308  17.354  -1.873  1.00 103.65 ? 275 PHE A CE1 1 
ATOM   1810 C CE2 . PHE A 1 255 ? -8.939  19.598  -2.378  1.00 108.61 ? 275 PHE A CE2 1 
ATOM   1811 C CZ  . PHE A 1 255 ? -9.156  18.424  -1.690  1.00 103.67 ? 275 PHE A CZ  1 
ATOM   1812 N N   . ARG A 1 256 ? -2.644  17.845  -5.098  1.00 95.12  ? 276 ARG A N   1 
ATOM   1813 C CA  . ARG A 1 256 ? -1.472  17.979  -5.953  1.00 96.47  ? 276 ARG A CA  1 
ATOM   1814 C C   . ARG A 1 256 ? -1.521  16.909  -7.029  1.00 86.61  ? 276 ARG A C   1 
ATOM   1815 O O   . ARG A 1 256 ? -1.783  15.748  -6.723  1.00 94.43  ? 276 ARG A O   1 
ATOM   1816 C CB  . ARG A 1 256 ? -0.178  17.815  -5.150  1.00 80.51  ? 276 ARG A CB  1 
ATOM   1817 C CG  . ARG A 1 256 ? 1.067   17.831  -6.006  1.00 93.85  ? 276 ARG A CG  1 
ATOM   1818 C CD  . ARG A 1 256 ? 2.301   18.018  -5.160  1.00 97.72  ? 276 ARG A CD  1 
ATOM   1819 N NE  . ARG A 1 256 ? 2.446   16.904  -4.229  1.00 77.65  ? 276 ARG A NE  1 
ATOM   1820 C CZ  . ARG A 1 256 ? 3.118   15.790  -4.508  1.00 99.15  ? 276 ARG A CZ  1 
ATOM   1821 N NH1 . ARG A 1 256 ? 3.699   15.646  -5.693  1.00 106.38 ? 276 ARG A NH1 1 
ATOM   1822 N NH2 . ARG A 1 256 ? 3.203   14.817  -3.611  1.00 87.02  ? 276 ARG A NH2 1 
ATOM   1823 N N   . ARG A 1 257 ? -1.250  17.281  -8.277  1.00 74.31  ? 277 ARG A N   1 
ATOM   1824 C CA  . ARG A 1 257 ? -1.323  16.317  -9.369  1.00 74.95  ? 277 ARG A CA  1 
ATOM   1825 C C   . ARG A 1 257 ? 0.024   15.621  -9.529  1.00 80.50  ? 277 ARG A C   1 
ATOM   1826 O O   . ARG A 1 257 ? 1.048   16.276  -9.749  1.00 106.07 ? 277 ARG A O   1 
ATOM   1827 C CB  . ARG A 1 257 ? -1.755  16.986  -10.670 1.00 79.35  ? 277 ARG A CB  1 
ATOM   1828 C CG  . ARG A 1 257 ? -2.016  15.989  -11.770 1.00 71.33  ? 277 ARG A CG  1 
ATOM   1829 C CD  . ARG A 1 257 ? -1.862  16.600  -13.131 1.00 73.27  ? 277 ARG A CD  1 
ATOM   1830 N NE  . ARG A 1 257 ? -1.956  15.605  -14.193 1.00 70.17  ? 277 ARG A NE  1 
ATOM   1831 C CZ  . ARG A 1 257 ? -2.103  15.908  -15.477 1.00 78.99  ? 277 ARG A CZ  1 
ATOM   1832 N NH1 . ARG A 1 257 ? -2.187  17.178  -15.851 1.00 102.50 ? 277 ARG A NH1 1 
ATOM   1833 N NH2 . ARG A 1 257 ? -2.175  14.946  -16.386 1.00 82.18  ? 277 ARG A NH2 1 
ATOM   1834 N N   . LEU A 1 258 ? 0.012   14.291  -9.443  1.00 93.08  ? 278 LEU A N   1 
ATOM   1835 C CA  . LEU A 1 258 ? 1.225   13.510  -9.232  1.00 83.73  ? 278 LEU A CA  1 
ATOM   1836 C C   . LEU A 1 258 ? 1.829   12.951  -10.515 1.00 71.54  ? 278 LEU A C   1 
ATOM   1837 O O   . LEU A 1 258 ? 3.050   12.762  -10.575 1.00 82.50  ? 278 LEU A O   1 
ATOM   1838 C CB  . LEU A 1 258 ? 0.927   12.367  -8.255  1.00 82.42  ? 278 LEU A CB  1 
ATOM   1839 C CG  . LEU A 1 258 ? 1.285   12.590  -6.784  1.00 76.80  ? 278 LEU A CG  1 
ATOM   1840 C CD1 . LEU A 1 258 ? 0.617   13.834  -6.254  1.00 87.30  ? 278 LEU A CD1 1 
ATOM   1841 C CD2 . LEU A 1 258 ? 0.820   11.399  -5.972  1.00 86.65  ? 278 LEU A CD2 1 
ATOM   1842 N N   . ASP A 1 259 ? 1.023   12.682  -11.540 1.00 76.90  ? 279 ASP A N   1 
ATOM   1843 C CA  . ASP A 1 259 ? 1.574   12.124  -12.768 1.00 83.50  ? 279 ASP A CA  1 
ATOM   1844 C C   . ASP A 1 259 ? 2.433   13.161  -13.494 1.00 99.86  ? 279 ASP A C   1 
ATOM   1845 O O   . ASP A 1 259 ? 2.282   14.373  -13.318 1.00 98.96  ? 279 ASP A O   1 
ATOM   1846 C CB  . ASP A 1 259 ? 0.463   11.602  -13.683 1.00 84.05  ? 279 ASP A CB  1 
ATOM   1847 C CG  . ASP A 1 259 ? -0.558  12.663  -14.036 1.00 97.69  ? 279 ASP A CG  1 
ATOM   1848 O OD1 . ASP A 1 259 ? -1.074  13.328  -13.115 1.00 95.61  ? 279 ASP A OD1 1 
ATOM   1849 O OD2 . ASP A 1 259 ? -0.849  12.827  -15.240 1.00 89.29  ? 279 ASP A OD2 1 
ATOM   1850 N N   . ASP A 1 260 ? 3.344   12.659  -14.329 1.00 113.73 ? 280 ASP A N   1 
ATOM   1851 C CA  . ASP A 1 260 ? 4.430   13.478  -14.855 1.00 118.73 ? 280 ASP A CA  1 
ATOM   1852 C C   . ASP A 1 260 ? 4.019   14.364  -16.025 1.00 117.36 ? 280 ASP A C   1 
ATOM   1853 O O   . ASP A 1 260 ? 4.732   15.329  -16.323 1.00 134.76 ? 280 ASP A O   1 
ATOM   1854 C CB  . ASP A 1 260 ? 5.596   12.582  -15.276 1.00 116.87 ? 280 ASP A CB  1 
ATOM   1855 N N   . LYS A 1 261 ? 2.895   14.073  -16.680 1.00 114.32 ? 281 LYS A N   1 
ATOM   1856 C CA  . LYS A 1 261 ? 2.405   14.863  -17.816 1.00 114.33 ? 281 LYS A CA  1 
ATOM   1857 C C   . LYS A 1 261 ? 3.471   14.986  -18.905 1.00 131.20 ? 281 LYS A C   1 
ATOM   1858 O O   . LYS A 1 261 ? 3.736   16.071  -19.428 1.00 146.10 ? 281 LYS A O   1 
ATOM   1859 C CB  . LYS A 1 261 ? 1.929   16.249  -17.365 1.00 95.25  ? 281 LYS A CB  1 
ATOM   1860 C CG  . LYS A 1 261 ? 1.393   16.317  -15.939 1.00 101.64 ? 281 LYS A CG  1 
ATOM   1861 C CD  . LYS A 1 261 ? 1.556   17.714  -15.350 1.00 114.58 ? 281 LYS A CD  1 
ATOM   1862 C CE  . LYS A 1 261 ? 1.737   17.663  -13.836 1.00 120.33 ? 281 LYS A CE  1 
ATOM   1863 N NZ  . LYS A 1 261 ? 1.733   19.021  -13.216 1.00 124.00 ? 281 LYS A NZ  1 
ATOM   1864 N N   . THR A 1 262 ? 4.085   13.851  -19.251 1.00 134.90 ? 282 THR A N   1 
ATOM   1865 C CA  . THR A 1 262 ? 5.212   13.867  -20.181 1.00 146.10 ? 282 THR A CA  1 
ATOM   1866 C C   . THR A 1 262 ? 4.750   14.076  -21.618 1.00 148.55 ? 282 THR A C   1 
ATOM   1867 O O   . THR A 1 262 ? 5.353   14.858  -22.362 1.00 161.03 ? 282 THR A O   1 
ATOM   1868 C CB  . THR A 1 262 ? 6.003   12.562  -20.081 1.00 137.84 ? 282 THR A CB  1 
ATOM   1869 O OG1 . THR A 1 262 ? 5.440   11.599  -20.978 1.00 120.15 ? 282 THR A OG1 1 
ATOM   1870 C CG2 . THR A 1 262 ? 5.937   12.006  -18.676 1.00 140.85 ? 282 THR A CG2 1 
ATOM   1871 N N   . THR A 1 263 ? 3.688   13.371  -22.022 1.00 139.66 ? 283 THR A N   1 
ATOM   1872 C CA  . THR A 1 263 ? 3.156   13.376  -23.389 1.00 149.71 ? 283 THR A CA  1 
ATOM   1873 C C   . THR A 1 263 ? 4.143   12.797  -24.402 1.00 136.31 ? 283 THR A C   1 
ATOM   1874 O O   . THR A 1 263 ? 4.171   13.218  -25.559 1.00 105.97 ? 283 THR A O   1 
ATOM   1875 C CB  . THR A 1 263 ? 2.715   14.780  -23.821 1.00 141.76 ? 283 THR A CB  1 
ATOM   1876 N N   . SER A 1 264 ? 4.944   11.820  -23.987 1.00 134.18 ? 284 SER A N   1 
ATOM   1877 C CA  . SER A 1 264 ? 5.922   11.175  -24.855 1.00 120.65 ? 284 SER A CA  1 
ATOM   1878 C C   . SER A 1 264 ? 5.621   9.687   -24.928 1.00 111.17 ? 284 SER A C   1 
ATOM   1879 O O   . SER A 1 264 ? 5.584   9.008   -23.896 1.00 101.14 ? 284 SER A O   1 
ATOM   1880 C CB  . SER A 1 264 ? 7.341   11.417  -24.344 1.00 125.83 ? 284 SER A CB  1 
ATOM   1881 O OG  . SER A 1 264 ? 7.389   11.323  -22.932 1.00 122.65 ? 284 SER A OG  1 
ATOM   1882 N N   . GLU A 1 265 ? 5.422   9.180   -26.150 1.00 123.96 ? 285 GLU A N   1 
ATOM   1883 C CA  . GLU A 1 265 ? 5.058   7.780   -26.338 1.00 135.81 ? 285 GLU A CA  1 
ATOM   1884 C C   . GLU A 1 265 ? 6.077   6.827   -25.728 1.00 131.46 ? 285 GLU A C   1 
ATOM   1885 O O   . GLU A 1 265 ? 5.733   5.682   -25.415 1.00 133.38 ? 285 GLU A O   1 
ATOM   1886 C CB  . GLU A 1 265 ? 4.895   7.475   -27.829 1.00 144.62 ? 285 GLU A CB  1 
ATOM   1887 N N   . SER A 1 266 ? 7.319   7.273   -25.541 1.00 128.81 ? 286 SER A N   1 
ATOM   1888 C CA  . SER A 1 266 ? 8.353   6.413   -24.986 1.00 128.60 ? 286 SER A CA  1 
ATOM   1889 C C   . SER A 1 266 ? 8.240   6.250   -23.477 1.00 129.18 ? 286 SER A C   1 
ATOM   1890 O O   . SER A 1 266 ? 8.740   5.257   -22.937 1.00 121.54 ? 286 SER A O   1 
ATOM   1891 C CB  . SER A 1 266 ? 9.737   6.961   -25.344 1.00 131.68 ? 286 SER A CB  1 
ATOM   1892 O OG  . SER A 1 266 ? 10.747  5.995   -25.109 1.00 154.35 ? 286 SER A OG  1 
ATOM   1893 N N   . LEU A 1 267 ? 7.592   7.188   -22.784 1.00 120.15 ? 287 LEU A N   1 
ATOM   1894 C CA  . LEU A 1 267 ? 7.536   7.172   -21.328 1.00 114.12 ? 287 LEU A CA  1 
ATOM   1895 C C   . LEU A 1 267 ? 6.160   6.781   -20.795 1.00 106.56 ? 287 LEU A C   1 
ATOM   1896 O O   . LEU A 1 267 ? 5.866   7.029   -19.623 1.00 107.25 ? 287 LEU A O   1 
ATOM   1897 C CB  . LEU A 1 267 ? 7.957   8.532   -20.769 1.00 112.44 ? 287 LEU A CB  1 
ATOM   1898 N N   . TYR A 1 268 ? 5.312   6.180   -21.634 1.00 107.83 ? 288 TYR A N   1 
ATOM   1899 C CA  . TYR A 1 268 ? 4.024   5.620   -21.232 1.00 106.97 ? 288 TYR A CA  1 
ATOM   1900 C C   . TYR A 1 268 ? 3.194   6.633   -20.447 1.00 101.35 ? 288 TYR A C   1 
ATOM   1901 O O   . TYR A 1 268 ? 3.075   6.516   -19.221 1.00 107.35 ? 288 TYR A O   1 
ATOM   1902 C CB  . TYR A 1 268 ? 4.241   4.357   -20.396 1.00 112.90 ? 288 TYR A CB  1 
ATOM   1903 C CG  . TYR A 1 268 ? 4.982   3.254   -21.122 1.00 115.92 ? 288 TYR A CG  1 
ATOM   1904 C CD1 . TYR A 1 268 ? 4.458   2.664   -22.264 1.00 127.28 ? 288 TYR A CD1 1 
ATOM   1905 C CD2 . TYR A 1 268 ? 6.212   2.806   -20.664 1.00 118.57 ? 288 TYR A CD2 1 
ATOM   1906 C CE1 . TYR A 1 268 ? 5.140   1.655   -22.925 1.00 127.56 ? 288 TYR A CE1 1 
ATOM   1907 C CE2 . TYR A 1 268 ? 6.901   1.801   -21.316 1.00 128.11 ? 288 TYR A CE2 1 
ATOM   1908 C CZ  . TYR A 1 268 ? 6.361   1.229   -22.445 1.00 138.22 ? 288 TYR A CZ  1 
ATOM   1909 O OH  . TYR A 1 268 ? 7.046   0.227   -23.095 1.00 149.73 ? 288 TYR A OH  1 
ATOM   1910 N N   . PRO A 1 269 ? 2.603   7.625   -21.103 1.00 109.99 ? 289 PRO A N   1 
ATOM   1911 C CA  . PRO A 1 269 ? 1.926   8.698   -20.369 1.00 110.89 ? 289 PRO A CA  1 
ATOM   1912 C C   . PRO A 1 269 ? 0.540   8.292   -19.888 1.00 101.40 ? 289 PRO A C   1 
ATOM   1913 O O   . PRO A 1 269 ? -0.064  7.329   -20.365 1.00 89.13  ? 289 PRO A O   1 
ATOM   1914 C CB  . PRO A 1 269 ? 1.840   9.821   -21.406 1.00 106.86 ? 289 PRO A CB  1 
ATOM   1915 C CG  . PRO A 1 269 ? 1.728   9.093   -22.702 1.00 111.04 ? 289 PRO A CG  1 
ATOM   1916 C CD  . PRO A 1 269 ? 2.565   7.844   -22.560 1.00 107.36 ? 289 PRO A CD  1 
ATOM   1917 N N   . GLY A 1 270 ? 0.041   9.061   -18.918 1.00 93.36  ? 290 GLY A N   1 
ATOM   1918 C CA  . GLY A 1 270 ? -1.263  8.807   -18.338 1.00 81.97  ? 290 GLY A CA  1 
ATOM   1919 C C   . GLY A 1 270 ? -1.230  7.709   -17.289 1.00 88.21  ? 290 GLY A C   1 
ATOM   1920 O O   . GLY A 1 270 ? -0.202  7.419   -16.669 1.00 91.18  ? 290 GLY A O   1 
ATOM   1921 N N   . TYR A 1 271 ? -2.393  7.091   -17.088 1.00 93.05  ? 291 TYR A N   1 
ATOM   1922 C CA  . TYR A 1 271 ? -2.511  5.920   -16.226 1.00 81.01  ? 291 TYR A CA  1 
ATOM   1923 C C   . TYR A 1 271 ? -3.455  4.925   -16.876 1.00 75.85  ? 291 TYR A C   1 
ATOM   1924 O O   . TYR A 1 271 ? -4.616  5.249   -17.143 1.00 84.17  ? 291 TYR A O   1 
ATOM   1925 C CB  . TYR A 1 271 ? -3.011  6.292   -14.830 1.00 67.68  ? 291 TYR A CB  1 
ATOM   1926 C CG  . TYR A 1 271 ? -2.857  5.171   -13.829 1.00 73.99  ? 291 TYR A CG  1 
ATOM   1927 C CD1 . TYR A 1 271 ? -1.666  4.989   -13.143 1.00 70.30  ? 291 TYR A CD1 1 
ATOM   1928 C CD2 . TYR A 1 271 ? -3.900  4.288   -13.575 1.00 86.32  ? 291 TYR A CD2 1 
ATOM   1929 C CE1 . TYR A 1 271 ? -1.516  3.965   -12.229 1.00 81.41  ? 291 TYR A CE1 1 
ATOM   1930 C CE2 . TYR A 1 271 ? -3.760  3.258   -12.659 1.00 75.83  ? 291 TYR A CE2 1 
ATOM   1931 C CZ  . TYR A 1 271 ? -2.564  3.103   -11.989 1.00 87.59  ? 291 TYR A CZ  1 
ATOM   1932 O OH  . TYR A 1 271 ? -2.404  2.086   -11.073 1.00 98.54  ? 291 TYR A OH  1 
ATOM   1933 N N   . ASN A 1 272 ? -2.958  3.718   -17.121 1.00 67.97  ? 292 ASN A N   1 
ATOM   1934 C CA  . ASN A 1 272 ? -3.754  2.677   -17.752 1.00 78.66  ? 292 ASN A CA  1 
ATOM   1935 C C   . ASN A 1 272 ? -3.154  1.324   -17.407 1.00 74.87  ? 292 ASN A C   1 
ATOM   1936 O O   . ASN A 1 272 ? -1.991  1.225   -17.006 1.00 74.26  ? 292 ASN A O   1 
ATOM   1937 C CB  . ASN A 1 272 ? -3.854  2.895   -19.272 1.00 75.22  ? 292 ASN A CB  1 
ATOM   1938 C CG  . ASN A 1 272 ? -2.731  2.223   -20.055 1.00 90.33  ? 292 ASN A CG  1 
ATOM   1939 O OD1 . ASN A 1 272 ? -1.600  2.091   -19.585 1.00 103.66 ? 292 ASN A OD1 1 
ATOM   1940 N ND2 . ASN A 1 272 ? -3.047  1.801   -21.268 1.00 98.73  ? 292 ASN A ND2 1 
ATOM   1941 N N   . PHE A 1 273 ? -3.967  0.282   -17.547 1.00 75.98  ? 293 PHE A N   1 
ATOM   1942 C CA  . PHE A 1 273 ? -3.473  -1.070  -17.339 1.00 62.92  ? 293 PHE A CA  1 
ATOM   1943 C C   . PHE A 1 273 ? -4.317  -2.029  -18.159 1.00 60.07  ? 293 PHE A C   1 
ATOM   1944 O O   . PHE A 1 273 ? -5.461  -1.743  -18.513 1.00 64.59  ? 293 PHE A O   1 
ATOM   1945 C CB  . PHE A 1 273 ? -3.463  -1.469  -15.853 1.00 55.84  ? 293 PHE A CB  1 
ATOM   1946 C CG  . PHE A 1 273 ? -4.821  -1.474  -15.205 1.00 66.05  ? 293 PHE A CG  1 
ATOM   1947 C CD1 . PHE A 1 273 ? -5.667  -2.568  -15.336 1.00 66.24  ? 293 PHE A CD1 1 
ATOM   1948 C CD2 . PHE A 1 273 ? -5.254  -0.381  -14.464 1.00 69.60  ? 293 PHE A CD2 1 
ATOM   1949 C CE1 . PHE A 1 273 ? -6.918  -2.573  -14.743 1.00 63.41  ? 293 PHE A CE1 1 
ATOM   1950 C CE2 . PHE A 1 273 ? -6.502  -0.379  -13.869 1.00 59.05  ? 293 PHE A CE2 1 
ATOM   1951 C CZ  . PHE A 1 273 ? -7.335  -1.473  -14.008 1.00 53.90  ? 293 PHE A CZ  1 
ATOM   1952 N N   . ARG A 1 274 ? -3.735  -3.177  -18.453 1.00 70.10  ? 294 ARG A N   1 
ATOM   1953 C CA  . ARG A 1 274 ? -4.359  -4.177  -19.305 1.00 56.58  ? 294 ARG A CA  1 
ATOM   1954 C C   . ARG A 1 274 ? -4.993  -5.243  -18.419 1.00 59.30  ? 294 ARG A C   1 
ATOM   1955 O O   . ARG A 1 274 ? -4.291  -6.008  -17.754 1.00 77.61  ? 294 ARG A O   1 
ATOM   1956 C CB  . ARG A 1 274 ? -3.322  -4.763  -20.252 1.00 67.32  ? 294 ARG A CB  1 
ATOM   1957 C CG  . ARG A 1 274 ? -2.956  -3.825  -21.392 1.00 59.55  ? 294 ARG A CG  1 
ATOM   1958 C CD  . ARG A 1 274 ? -1.799  -4.404  -22.172 1.00 63.78  ? 294 ARG A CD  1 
ATOM   1959 N NE  . ARG A 1 274 ? -2.236  -5.375  -23.170 1.00 66.94  ? 294 ARG A NE  1 
ATOM   1960 C CZ  . ARG A 1 274 ? -2.001  -6.677  -23.067 1.00 63.18  ? 294 ARG A CZ  1 
ATOM   1961 N NH1 . ARG A 1 274 ? -1.343  -7.141  -22.016 1.00 74.18  ? 294 ARG A NH1 1 
ATOM   1962 N NH2 . ARG A 1 274 ? -2.420  -7.513  -24.003 1.00 63.14  ? 294 ARG A NH2 1 
ATOM   1963 N N   . TYR A 1 275 ? -6.322  -5.273  -18.406 1.00 60.12  ? 295 TYR A N   1 
ATOM   1964 C CA  . TYR A 1 275 ? -7.112  -6.160  -17.565 1.00 53.90  ? 295 TYR A CA  1 
ATOM   1965 C C   . TYR A 1 275 ? -7.696  -7.277  -18.415 1.00 55.05  ? 295 TYR A C   1 
ATOM   1966 O O   . TYR A 1 275 ? -8.360  -7.011  -19.420 1.00 53.90  ? 295 TYR A O   1 
ATOM   1967 C CB  . TYR A 1 275 ? -8.235  -5.382  -16.875 1.00 59.50  ? 295 TYR A CB  1 
ATOM   1968 C CG  . TYR A 1 275 ? -9.197  -6.240  -16.088 1.00 53.90  ? 295 TYR A CG  1 
ATOM   1969 C CD1 . TYR A 1 275 ? -8.816  -6.843  -14.899 1.00 70.17  ? 295 TYR A CD1 1 
ATOM   1970 C CD2 . TYR A 1 275 ? -10.491 -6.444  -16.539 1.00 68.21  ? 295 TYR A CD2 1 
ATOM   1971 C CE1 . TYR A 1 275 ? -9.698  -7.622  -14.183 1.00 74.53  ? 295 TYR A CE1 1 
ATOM   1972 C CE2 . TYR A 1 275 ? -11.377 -7.219  -15.831 1.00 87.97  ? 295 TYR A CE2 1 
ATOM   1973 C CZ  . TYR A 1 275 ? -10.979 -7.807  -14.656 1.00 86.05  ? 295 TYR A CZ  1 
ATOM   1974 O OH  . TYR A 1 275 ? -11.874 -8.583  -13.958 1.00 91.08  ? 295 TYR A OH  1 
ATOM   1975 N N   . ALA A 1 276 ? -7.462  -8.521  -18.006 1.00 72.09  ? 296 ALA A N   1 
ATOM   1976 C CA  . ALA A 1 276 ? -7.959  -9.684  -18.729 1.00 75.74  ? 296 ALA A CA  1 
ATOM   1977 C C   . ALA A 1 276 ? -9.214  -10.239 -18.066 1.00 63.23  ? 296 ALA A C   1 
ATOM   1978 O O   . ALA A 1 276 ? -9.322  -10.268 -16.837 1.00 81.31  ? 296 ALA A O   1 
ATOM   1979 C CB  . ALA A 1 276 ? -6.891  -10.778 -18.810 1.00 75.28  ? 296 ALA A CB  1 
ATOM   1980 N N   . LYS A 1 277 ? -10.166 -10.666 -18.894 1.00 66.20  ? 297 LYS A N   1 
ATOM   1981 C CA  . LYS A 1 277 ? -11.349 -11.410 -18.469 1.00 74.24  ? 297 LYS A CA  1 
ATOM   1982 C C   . LYS A 1 277 ? -11.363 -12.743 -19.199 1.00 69.95  ? 297 LYS A C   1 
ATOM   1983 O O   . LYS A 1 277 ? -11.717 -12.801 -20.381 1.00 74.78  ? 297 LYS A O   1 
ATOM   1984 C CB  . LYS A 1 277 ? -12.643 -10.651 -18.757 1.00 65.50  ? 297 LYS A CB  1 
ATOM   1985 C CG  . LYS A 1 277 ? -12.892 -9.432  -17.913 1.00 61.66  ? 297 LYS A CG  1 
ATOM   1986 C CD  . LYS A 1 277 ? -14.308 -8.943  -18.162 1.00 75.83  ? 297 LYS A CD  1 
ATOM   1987 C CE  . LYS A 1 277 ? -14.578 -7.626  -17.478 1.00 78.23  ? 297 LYS A CE  1 
ATOM   1988 N NZ  . LYS A 1 277 ? -15.849 -7.013  -17.951 1.00 82.59  ? 297 LYS A NZ  1 
ATOM   1989 N N   . TYR A 1 278 ? -11.009 -13.813 -18.498 1.00 83.06  ? 298 TYR A N   1 
ATOM   1990 C CA  . TYR A 1 278 ? -10.936 -15.122 -19.124 1.00 79.88  ? 298 TYR A CA  1 
ATOM   1991 C C   . TYR A 1 278 ? -12.304 -15.793 -19.099 1.00 71.43  ? 298 TYR A C   1 
ATOM   1992 O O   . TYR A 1 278 ? -13.107 -15.576 -18.189 1.00 73.39  ? 298 TYR A O   1 
ATOM   1993 C CB  . TYR A 1 278 ? -9.902  -15.999 -18.417 1.00 83.51  ? 298 TYR A CB  1 
ATOM   1994 C CG  . TYR A 1 278 ? -8.536  -15.359 -18.305 1.00 66.57  ? 298 TYR A CG  1 
ATOM   1995 C CD1 . TYR A 1 278 ? -7.608  -15.463 -19.331 1.00 69.19  ? 298 TYR A CD1 1 
ATOM   1996 C CD2 . TYR A 1 278 ? -8.169  -14.666 -17.159 1.00 62.36  ? 298 TYR A CD2 1 
ATOM   1997 C CE1 . TYR A 1 278 ? -6.361  -14.877 -19.225 1.00 70.32  ? 298 TYR A CE1 1 
ATOM   1998 C CE2 . TYR A 1 278 ? -6.929  -14.082 -17.043 1.00 59.63  ? 298 TYR A CE2 1 
ATOM   1999 C CZ  . TYR A 1 278 ? -6.028  -14.190 -18.077 1.00 66.22  ? 298 TYR A CZ  1 
ATOM   2000 O OH  . TYR A 1 278 ? -4.788  -13.605 -17.957 1.00 69.06  ? 298 TYR A OH  1 
ATOM   2001 N N   . TYR A 1 279 ? -12.565 -16.605 -20.120 1.00 83.90  ? 299 TYR A N   1 
ATOM   2002 C CA  . TYR A 1 279 ? -13.802 -17.371 -20.207 1.00 73.72  ? 299 TYR A CA  1 
ATOM   2003 C C   . TYR A 1 279 ? -13.589 -18.478 -21.227 1.00 90.19  ? 299 TYR A C   1 
ATOM   2004 O O   . TYR A 1 279 ? -12.614 -18.472 -21.978 1.00 97.13  ? 299 TYR A O   1 
ATOM   2005 C CB  . TYR A 1 279 ? -14.998 -16.470 -20.559 1.00 70.66  ? 299 TYR A CB  1 
ATOM   2006 C CG  . TYR A 1 279 ? -14.909 -15.770 -21.904 1.00 102.56 ? 299 TYR A CG  1 
ATOM   2007 C CD1 . TYR A 1 279 ? -15.217 -16.435 -23.087 1.00 102.72 ? 299 TYR A CD1 1 
ATOM   2008 C CD2 . TYR A 1 279 ? -14.494 -14.448 -21.989 1.00 92.87  ? 299 TYR A CD2 1 
ATOM   2009 C CE1 . TYR A 1 279 ? -15.134 -15.793 -24.308 1.00 94.98  ? 299 TYR A CE1 1 
ATOM   2010 C CE2 . TYR A 1 279 ? -14.402 -13.803 -23.202 1.00 83.26  ? 299 TYR A CE2 1 
ATOM   2011 C CZ  . TYR A 1 279 ? -14.722 -14.478 -24.360 1.00 87.68  ? 299 TYR A CZ  1 
ATOM   2012 O OH  . TYR A 1 279 ? -14.627 -13.827 -25.568 1.00 101.51 ? 299 TYR A OH  1 
ATOM   2013 N N   . LYS A 1 280 ? -14.496 -19.444 -21.235 1.00 76.55  ? 300 LYS A N   1 
ATOM   2014 C CA  . LYS A 1 280 ? -14.423 -20.562 -22.164 1.00 87.23  ? 300 LYS A CA  1 
ATOM   2015 C C   . LYS A 1 280 ? -15.582 -20.474 -23.144 1.00 87.81  ? 300 LYS A C   1 
ATOM   2016 O O   . LYS A 1 280 ? -16.708 -20.146 -22.758 1.00 75.61  ? 300 LYS A O   1 
ATOM   2017 C CB  . LYS A 1 280 ? -14.454 -21.906 -21.431 1.00 74.18  ? 300 LYS A CB  1 
ATOM   2018 N N   . GLU A 1 281 ? -15.305 -20.755 -24.414 1.00 94.49  ? 301 GLU A N   1 
ATOM   2019 C CA  . GLU A 1 281 ? -16.348 -20.651 -25.426 1.00 93.22  ? 301 GLU A CA  1 
ATOM   2020 C C   . GLU A 1 281 ? -16.077 -21.657 -26.530 1.00 100.83 ? 301 GLU A C   1 
ATOM   2021 O O   . GLU A 1 281 ? -14.962 -21.715 -27.056 1.00 107.76 ? 301 GLU A O   1 
ATOM   2022 C CB  . GLU A 1 281 ? -16.420 -19.232 -25.995 1.00 101.80 ? 301 GLU A CB  1 
ATOM   2023 C CG  . GLU A 1 281 ? -17.564 -19.011 -26.959 1.00 106.76 ? 301 GLU A CG  1 
ATOM   2024 C CD  . GLU A 1 281 ? -17.493 -17.658 -27.628 1.00 122.74 ? 301 GLU A CD  1 
ATOM   2025 O OE1 . GLU A 1 281 ? -16.785 -17.536 -28.649 1.00 131.59 ? 301 GLU A OE1 1 
ATOM   2026 O OE2 . GLU A 1 281 ? -18.135 -16.712 -27.124 1.00 115.20 ? 301 GLU A OE2 1 
ATOM   2027 N N   . ASN A 1 282 ? -17.101 -22.440 -26.872 1.00 101.97 ? 302 ASN A N   1 
ATOM   2028 C CA  . ASN A 1 282 ? -16.993 -23.488 -27.887 1.00 125.96 ? 302 ASN A CA  1 
ATOM   2029 C C   . ASN A 1 282 ? -15.849 -24.445 -27.562 1.00 117.44 ? 302 ASN A C   1 
ATOM   2030 O O   . ASN A 1 282 ? -15.144 -24.932 -28.449 1.00 121.93 ? 302 ASN A O   1 
ATOM   2031 C CB  . ASN A 1 282 ? -16.832 -22.883 -29.283 1.00 126.08 ? 302 ASN A CB  1 
ATOM   2032 C CG  . ASN A 1 282 ? -18.012 -22.014 -29.677 1.00 128.03 ? 302 ASN A CG  1 
ATOM   2033 O OD1 . ASN A 1 282 ? -19.160 -22.327 -29.360 1.00 129.38 ? 302 ASN A OD1 1 
ATOM   2034 N ND2 . ASN A 1 282 ? -17.733 -20.909 -30.360 1.00 120.88 ? 302 ASN A ND2 1 
ATOM   2035 N N   . ASN A 1 283 ? -15.668 -24.709 -26.265 1.00 123.95 ? 303 ASN A N   1 
ATOM   2036 C CA  . ASN A 1 283 ? -14.605 -25.574 -25.753 1.00 122.95 ? 303 ASN A CA  1 
ATOM   2037 C C   . ASN A 1 283 ? -13.219 -25.031 -26.098 1.00 113.70 ? 303 ASN A C   1 
ATOM   2038 O O   . ASN A 1 283 ? -12.278 -25.794 -26.327 1.00 114.38 ? 303 ASN A O   1 
ATOM   2039 C CB  . ASN A 1 283 ? -14.769 -27.013 -26.255 1.00 123.44 ? 303 ASN A CB  1 
ATOM   2040 C CG  . ASN A 1 283 ? -14.256 -28.038 -25.266 1.00 140.20 ? 303 ASN A CG  1 
ATOM   2041 O OD1 . ASN A 1 283 ? -13.312 -27.779 -24.521 1.00 150.95 ? 303 ASN A OD1 1 
ATOM   2042 N ND2 . ASN A 1 283 ? -14.881 -29.210 -25.250 1.00 141.26 ? 303 ASN A ND2 1 
ATOM   2043 N N   . VAL A 1 284 ? -13.083 -23.706 -26.137 1.00 113.52 ? 304 VAL A N   1 
ATOM   2044 C CA  . VAL A 1 284 ? -11.813 -23.045 -26.413 1.00 101.25 ? 304 VAL A CA  1 
ATOM   2045 C C   . VAL A 1 284 ? -11.543 -22.031 -25.310 1.00 87.52  ? 304 VAL A C   1 
ATOM   2046 O O   . VAL A 1 284 ? -12.451 -21.296 -24.902 1.00 94.23  ? 304 VAL A O   1 
ATOM   2047 C CB  . VAL A 1 284 ? -11.804 -22.351 -27.789 1.00 101.88 ? 304 VAL A CB  1 
ATOM   2048 C CG1 . VAL A 1 284 ? -10.397 -21.890 -28.132 1.00 93.73  ? 304 VAL A CG1 1 
ATOM   2049 C CG2 . VAL A 1 284 ? -12.339 -23.280 -28.871 1.00 112.19 ? 304 VAL A CG2 1 
ATOM   2050 N N   . GLU A 1 285 ? -10.302 -22.003 -24.829 1.00 67.47  ? 305 GLU A N   1 
ATOM   2051 C CA  . GLU A 1 285 ? -9.859  -20.986 -23.881 1.00 86.22  ? 305 GLU A CA  1 
ATOM   2052 C C   . GLU A 1 285 ? -9.835  -19.611 -24.542 1.00 93.44  ? 305 GLU A C   1 
ATOM   2053 O O   . GLU A 1 285 ? -9.103  -19.389 -25.512 1.00 98.97  ? 305 GLU A O   1 
ATOM   2054 C CB  . GLU A 1 285 ? -8.469  -21.349 -23.355 1.00 111.49 ? 305 GLU A CB  1 
ATOM   2055 C CG  . GLU A 1 285 ? -7.959  -20.492 -22.202 1.00 113.25 ? 305 GLU A CG  1 
ATOM   2056 C CD  . GLU A 1 285 ? -8.800  -20.586 -20.945 1.00 121.43 ? 305 GLU A CD  1 
ATOM   2057 O OE1 . GLU A 1 285 ? -9.707  -21.448 -20.884 1.00 104.42 ? 305 GLU A OE1 1 
ATOM   2058 O OE2 . GLU A 1 285 ? -8.554  -19.787 -20.017 1.00 122.37 ? 305 GLU A OE2 1 
ATOM   2059 N N   . LYS A 1 286 ? -10.618 -18.679 -24.005 1.00 77.35  ? 306 LYS A N   1 
ATOM   2060 C CA  . LYS A 1 286 ? -10.781 -17.365 -24.607 1.00 77.59  ? 306 LYS A CA  1 
ATOM   2061 C C   . LYS A 1 286 ? -10.605 -16.269 -23.562 1.00 72.92  ? 306 LYS A C   1 
ATOM   2062 O O   . LYS A 1 286 ? -10.674 -16.508 -22.353 1.00 86.01  ? 306 LYS A O   1 
ATOM   2063 C CB  . LYS A 1 286 ? -12.150 -17.237 -25.291 1.00 60.84  ? 306 LYS A CB  1 
ATOM   2064 C CG  . LYS A 1 286 ? -12.243 -18.021 -26.589 1.00 89.13  ? 306 LYS A CG  1 
ATOM   2065 C CD  . LYS A 1 286 ? -13.387 -17.540 -27.463 1.00 81.55  ? 306 LYS A CD  1 
ATOM   2066 C CE  . LYS A 1 286 ? -13.308 -18.163 -28.846 1.00 91.88  ? 306 LYS A CE  1 
ATOM   2067 N NZ  . LYS A 1 286 ? -14.511 -17.864 -29.668 1.00 114.21 ? 306 LYS A NZ  1 
ATOM   2068 N N   . ARG A 1 287 ? -10.380 -15.052 -24.058 1.00 61.53  ? 307 ARG A N   1 
ATOM   2069 C CA  . ARG A 1 287 ? -10.018 -13.913 -23.225 1.00 66.04  ? 307 ARG A CA  1 
ATOM   2070 C C   . ARG A 1 287 ? -10.538 -12.628 -23.847 1.00 76.83  ? 307 ARG A C   1 
ATOM   2071 O O   . ARG A 1 287 ? -10.380 -12.410 -25.052 1.00 78.30  ? 307 ARG A O   1 
ATOM   2072 C CB  . ARG A 1 287 ? -8.499  -13.814 -23.057 1.00 73.31  ? 307 ARG A CB  1 
ATOM   2073 C CG  . ARG A 1 287 ? -8.056  -12.638 -22.224 1.00 55.78  ? 307 ARG A CG  1 
ATOM   2074 C CD  . ARG A 1 287 ? -6.552  -12.473 -22.233 1.00 68.66  ? 307 ARG A CD  1 
ATOM   2075 N NE  . ARG A 1 287 ? -6.109  -11.564 -23.291 1.00 90.49  ? 307 ARG A NE  1 
ATOM   2076 C CZ  . ARG A 1 287 ? -4.889  -11.039 -23.367 1.00 88.43  ? 307 ARG A CZ  1 
ATOM   2077 N NH1 . ARG A 1 287 ? -3.984  -11.319 -22.438 1.00 80.03  ? 307 ARG A NH1 1 
ATOM   2078 N NH2 . ARG A 1 287 ? -4.579  -10.222 -24.363 1.00 94.16  ? 307 ARG A NH2 1 
ATOM   2079 N N   . THR A 1 288 ? -11.146 -11.783 -23.024 1.00 66.41  ? 308 THR A N   1 
ATOM   2080 C CA  . THR A 1 288 ? -11.528 -10.431 -23.408 1.00 53.90  ? 308 THR A CA  1 
ATOM   2081 C C   . THR A 1 288 ? -10.565 -9.492  -22.695 1.00 71.10  ? 308 THR A C   1 
ATOM   2082 O O   . THR A 1 288 ? -10.550 -9.428  -21.462 1.00 65.94  ? 308 THR A O   1 
ATOM   2083 C CB  . THR A 1 288 ? -12.980 -10.132 -23.035 1.00 66.28  ? 308 THR A CB  1 
ATOM   2084 O OG1 . THR A 1 288 ? -13.859 -10.684 -24.024 1.00 70.36  ? 308 THR A OG1 1 
ATOM   2085 C CG2 . THR A 1 288 ? -13.209 -8.632  -22.949 1.00 58.26  ? 308 THR A CG2 1 
ATOM   2086 N N   . LEU A 1 289 ? -9.739  -8.792  -23.463 1.00 71.26  ? 309 LEU A N   1 
ATOM   2087 C CA  . LEU A 1 289 ? -8.762  -7.863  -22.916 1.00 65.49  ? 309 LEU A CA  1 
ATOM   2088 C C   . LEU A 1 289 ? -9.342  -6.459  -22.950 1.00 62.80  ? 309 LEU A C   1 
ATOM   2089 O O   . LEU A 1 289 ? -9.820  -6.011  -23.990 1.00 73.22  ? 309 LEU A O   1 
ATOM   2090 C CB  . LEU A 1 289 ? -7.458  -7.906  -23.711 1.00 63.29  ? 309 LEU A CB  1 
ATOM   2091 C CG  . LEU A 1 289 ? -6.472  -6.776  -23.408 1.00 65.85  ? 309 LEU A CG  1 
ATOM   2092 C CD1 . LEU A 1 289 ? -5.814  -6.953  -22.052 1.00 53.90  ? 309 LEU A CD1 1 
ATOM   2093 C CD2 . LEU A 1 289 ? -5.434  -6.666  -24.499 1.00 89.90  ? 309 LEU A CD2 1 
ATOM   2094 N N   . ILE A 1 290 ? -9.288  -5.765  -21.821 1.00 57.99  ? 310 ILE A N   1 
ATOM   2095 C CA  . ILE A 1 290 ? -9.744  -4.387  -21.721 1.00 61.67  ? 310 ILE A CA  1 
ATOM   2096 C C   . ILE A 1 290 ? -8.568  -3.529  -21.282 1.00 70.65  ? 310 ILE A C   1 
ATOM   2097 O O   . ILE A 1 290 ? -8.017  -3.735  -20.192 1.00 64.53  ? 310 ILE A O   1 
ATOM   2098 C CB  . ILE A 1 290 ? -10.921 -4.243  -20.744 1.00 57.02  ? 310 ILE A CB  1 
ATOM   2099 C CG1 . ILE A 1 290 ? -11.986 -5.304  -21.024 1.00 59.75  ? 310 ILE A CG1 1 
ATOM   2100 C CG2 . ILE A 1 290 ? -11.510 -2.847  -20.812 1.00 61.01  ? 310 ILE A CG2 1 
ATOM   2101 C CD1 . ILE A 1 290 ? -13.216 -5.171  -20.152 1.00 65.98  ? 310 ILE A CD1 1 
ATOM   2102 N N   . LYS A 1 291 ? -8.177  -2.578  -22.131 1.00 68.32  ? 311 LYS A N   1 
ATOM   2103 C CA  . LYS A 1 291 ? -7.262  -1.522  -21.722 1.00 65.14  ? 311 LYS A CA  1 
ATOM   2104 C C   . LYS A 1 291 ? -8.044  -0.494  -20.918 1.00 72.54  ? 311 LYS A C   1 
ATOM   2105 O O   . LYS A 1 291 ? -8.955  0.160   -21.443 1.00 77.14  ? 311 LYS A O   1 
ATOM   2106 C CB  . LYS A 1 291 ? -6.578  -0.875  -22.924 1.00 61.90  ? 311 LYS A CB  1 
ATOM   2107 C CG  . LYS A 1 291 ? -5.200  -0.302  -22.596 1.00 61.33  ? 311 LYS A CG  1 
ATOM   2108 C CD  . LYS A 1 291 ? -4.674  0.618   -23.689 1.00 76.90  ? 311 LYS A CD  1 
ATOM   2109 C CE  . LYS A 1 291 ? -4.570  -0.091  -25.026 1.00 119.15 ? 311 LYS A CE  1 
ATOM   2110 N NZ  . LYS A 1 291 ? -3.702  -1.298  -24.945 1.00 118.01 ? 311 LYS A NZ  1 
ATOM   2111 N N   . VAL A 1 292 ? -7.688  -0.369  -19.646 1.00 70.19  ? 312 VAL A N   1 
ATOM   2112 C CA  . VAL A 1 292 ? -8.422  0.416   -18.664 1.00 53.90  ? 312 VAL A CA  1 
ATOM   2113 C C   . VAL A 1 292 ? -7.673  1.716   -18.419 1.00 69.28  ? 312 VAL A C   1 
ATOM   2114 O O   . VAL A 1 292 ? -6.495  1.702   -18.039 1.00 77.66  ? 312 VAL A O   1 
ATOM   2115 C CB  . VAL A 1 292 ? -8.594  -0.370  -17.357 1.00 59.95  ? 312 VAL A CB  1 
ATOM   2116 C CG1 . VAL A 1 292 ? -9.212  0.511   -16.291 1.00 68.13  ? 312 VAL A CG1 1 
ATOM   2117 C CG2 . VAL A 1 292 ? -9.432  -1.617  -17.601 1.00 53.90  ? 312 VAL A CG2 1 
ATOM   2118 N N   . PHE A 1 293 ? -8.364  2.834   -18.625 1.00 75.61  ? 313 PHE A N   1 
ATOM   2119 C CA  . PHE A 1 293 ? -7.852  4.177   -18.390 1.00 70.20  ? 313 PHE A CA  1 
ATOM   2120 C C   . PHE A 1 293 ? -8.600  4.797   -17.220 1.00 62.88  ? 313 PHE A C   1 
ATOM   2121 O O   . PHE A 1 293 ? -9.829  4.701   -17.141 1.00 73.72  ? 313 PHE A O   1 
ATOM   2122 C CB  . PHE A 1 293 ? -8.045  5.071   -19.617 1.00 70.97  ? 313 PHE A CB  1 
ATOM   2123 C CG  . PHE A 1 293 ? -7.355  4.581   -20.853 1.00 67.25  ? 313 PHE A CG  1 
ATOM   2124 C CD1 . PHE A 1 293 ? -6.107  5.059   -21.198 1.00 63.10  ? 313 PHE A CD1 1 
ATOM   2125 C CD2 . PHE A 1 293 ? -7.968  3.661   -21.686 1.00 71.55  ? 313 PHE A CD2 1 
ATOM   2126 C CE1 . PHE A 1 293 ? -5.476  4.617   -22.340 1.00 76.18  ? 313 PHE A CE1 1 
ATOM   2127 C CE2 . PHE A 1 293 ? -7.340  3.216   -22.832 1.00 76.82  ? 313 PHE A CE2 1 
ATOM   2128 C CZ  . PHE A 1 293 ? -6.095  3.695   -23.158 1.00 68.99  ? 313 PHE A CZ  1 
ATOM   2129 N N   . GLY A 1 294 ? -7.872  5.455   -16.331 1.00 62.54  ? 314 GLY A N   1 
ATOM   2130 C CA  . GLY A 1 294 ? -8.526  6.144   -15.239 1.00 67.51  ? 314 GLY A CA  1 
ATOM   2131 C C   . GLY A 1 294 ? -7.531  6.918   -14.407 1.00 64.18  ? 314 GLY A C   1 
ATOM   2132 O O   . GLY A 1 294 ? -6.337  6.956   -14.708 1.00 61.81  ? 314 GLY A O   1 
ATOM   2133 N N   . ILE A 1 295 ? -8.044  7.535   -13.346 1.00 62.88  ? 315 ILE A N   1 
ATOM   2134 C CA  . ILE A 1 295 ? -7.238  8.317   -12.417 1.00 64.15  ? 315 ILE A CA  1 
ATOM   2135 C C   . ILE A 1 295 ? -7.026  7.496   -11.155 1.00 71.81  ? 315 ILE A C   1 
ATOM   2136 O O   . ILE A 1 295 ? -7.987  6.983   -10.567 1.00 79.46  ? 315 ILE A O   1 
ATOM   2137 C CB  . ILE A 1 295 ? -7.888  9.671   -12.076 1.00 61.10  ? 315 ILE A CB  1 
ATOM   2138 C CG1 . ILE A 1 295 ? -7.849  10.632  -13.268 1.00 69.38  ? 315 ILE A CG1 1 
ATOM   2139 C CG2 . ILE A 1 295 ? -7.175  10.310  -10.901 1.00 73.81  ? 315 ILE A CG2 1 
ATOM   2140 C CD1 . ILE A 1 295 ? -8.980  10.457  -14.247 1.00 82.48  ? 315 ILE A CD1 1 
ATOM   2141 N N   . ARG A 1 296 ? -5.770  7.363   -10.747 1.00 77.26  ? 316 ARG A N   1 
ATOM   2142 C CA  . ARG A 1 296 ? -5.433  6.834   -9.436  1.00 81.25  ? 316 ARG A CA  1 
ATOM   2143 C C   . ARG A 1 296 ? -5.316  7.995   -8.459  1.00 77.70  ? 316 ARG A C   1 
ATOM   2144 O O   . ARG A 1 296 ? -4.568  8.944   -8.710  1.00 79.90  ? 316 ARG A O   1 
ATOM   2145 C CB  . ARG A 1 296 ? -4.113  6.066   -9.474  1.00 72.97  ? 316 ARG A CB  1 
ATOM   2146 C CG  . ARG A 1 296 ? -3.940  5.091   -8.328  1.00 76.14  ? 316 ARG A CG  1 
ATOM   2147 C CD  . ARG A 1 296 ? -2.555  5.236   -7.726  1.00 78.68  ? 316 ARG A CD  1 
ATOM   2148 N NE  . ARG A 1 296 ? -1.474  4.783   -8.591  1.00 87.34  ? 316 ARG A NE  1 
ATOM   2149 C CZ  . ARG A 1 296 ? -0.188  4.998   -8.336  1.00 79.45  ? 316 ARG A CZ  1 
ATOM   2150 N NH1 . ARG A 1 296 ? 0.166   5.683   -7.258  1.00 85.99  ? 316 ARG A NH1 1 
ATOM   2151 N NH2 . ARG A 1 296 ? 0.743   4.554   -9.167  1.00 87.17  ? 316 ARG A NH2 1 
ATOM   2152 N N   . PHE A 1 297 ? -6.045  7.921   -7.352  1.00 68.51  ? 317 PHE A N   1 
ATOM   2153 C CA  . PHE A 1 297 ? -5.914  8.901   -6.283  1.00 68.50  ? 317 PHE A CA  1 
ATOM   2154 C C   . PHE A 1 297 ? -5.044  8.329   -5.174  1.00 73.44  ? 317 PHE A C   1 
ATOM   2155 O O   . PHE A 1 297 ? -5.302  7.227   -4.684  1.00 80.54  ? 317 PHE A O   1 
ATOM   2156 C CB  . PHE A 1 297 ? -7.273  9.311   -5.720  1.00 65.21  ? 317 PHE A CB  1 
ATOM   2157 C CG  . PHE A 1 297 ? -8.140  10.046  -6.697  1.00 71.60  ? 317 PHE A CG  1 
ATOM   2158 C CD1 . PHE A 1 297 ? -8.826  9.365   -7.688  1.00 80.18  ? 317 PHE A CD1 1 
ATOM   2159 C CD2 . PHE A 1 297 ? -8.246  11.426  -6.641  1.00 79.56  ? 317 PHE A CD2 1 
ATOM   2160 C CE1 . PHE A 1 297 ? -9.630  10.045  -8.588  1.00 87.47  ? 317 PHE A CE1 1 
ATOM   2161 C CE2 . PHE A 1 297 ? -9.038  12.113  -7.543  1.00 83.47  ? 317 PHE A CE2 1 
ATOM   2162 C CZ  . PHE A 1 297 ? -9.729  11.422  -8.520  1.00 80.00  ? 317 PHE A CZ  1 
ATOM   2163 N N   . ASP A 1 298 ? -4.024  9.087   -4.780  1.00 72.60  ? 318 ASP A N   1 
ATOM   2164 C CA  . ASP A 1 298 ? -3.069  8.685   -3.753  1.00 73.47  ? 318 ASP A CA  1 
ATOM   2165 C C   . ASP A 1 298 ? -3.315  9.553   -2.529  1.00 78.59  ? 318 ASP A C   1 
ATOM   2166 O O   . ASP A 1 298 ? -3.103  10.769  -2.574  1.00 98.69  ? 318 ASP A O   1 
ATOM   2167 C CB  . ASP A 1 298 ? -1.635  8.842   -4.256  1.00 96.22  ? 318 ASP A CB  1 
ATOM   2168 C CG  . ASP A 1 298 ? -1.182  7.665   -5.094  1.00 100.92 ? 318 ASP A CG  1 
ATOM   2169 O OD1 . ASP A 1 298 ? -1.955  6.694   -5.199  1.00 95.64  ? 318 ASP A OD1 1 
ATOM   2170 O OD2 . ASP A 1 298 ? -0.070  7.718   -5.664  1.00 94.51  ? 318 ASP A OD2 1 
ATOM   2171 N N   . ILE A 1 299 ? -3.761  8.939   -1.440  1.00 74.59  ? 319 ILE A N   1 
ATOM   2172 C CA  . ILE A 1 299 ? -4.071  9.675   -0.220  1.00 75.68  ? 319 ILE A CA  1 
ATOM   2173 C C   . ILE A 1 299 ? -2.834  9.678   0.669   1.00 80.25  ? 319 ILE A C   1 
ATOM   2174 O O   . ILE A 1 299 ? -2.471  8.659   1.265   1.00 72.51  ? 319 ILE A O   1 
ATOM   2175 C CB  . ILE A 1 299 ? -5.290  9.092   0.496   1.00 76.02  ? 319 ILE A CB  1 
ATOM   2176 C CG1 . ILE A 1 299 ? -6.485  9.126   -0.452  1.00 89.67  ? 319 ILE A CG1 1 
ATOM   2177 C CG2 . ILE A 1 299 ? -5.586  9.868   1.765   1.00 75.12  ? 319 ILE A CG2 1 
ATOM   2178 C CD1 . ILE A 1 299 ? -7.724  8.543   0.121   1.00 94.20  ? 319 ILE A CD1 1 
ATOM   2179 N N   . LEU A 1 300 ? -2.191  10.837  0.758   1.00 96.37  ? 320 LEU A N   1 
ATOM   2180 C CA  . LEU A 1 300 ? -0.925  11.000  1.458   1.00 90.93  ? 320 LEU A CA  1 
ATOM   2181 C C   . LEU A 1 300 ? -1.190  11.699  2.786   1.00 97.18  ? 320 LEU A C   1 
ATOM   2182 O O   . LEU A 1 300 ? -1.552  12.880  2.815   1.00 99.08  ? 320 LEU A O   1 
ATOM   2183 C CB  . LEU A 1 300 ? 0.050   11.788  0.589   1.00 70.02  ? 320 LEU A CB  1 
ATOM   2184 C CG  . LEU A 1 300 ? 0.162   11.181  -0.811  1.00 101.12 ? 320 LEU A CG  1 
ATOM   2185 C CD1 . LEU A 1 300 ? 0.971   12.062  -1.751  1.00 106.79 ? 320 LEU A CD1 1 
ATOM   2186 C CD2 . LEU A 1 300 ? 0.765   9.783   -0.735  1.00 98.82  ? 320 LEU A CD2 1 
ATOM   2187 N N   . VAL A 1 301 ? -1.018  10.966  3.880   1.00 94.32  ? 321 VAL A N   1 
ATOM   2188 C CA  . VAL A 1 301 ? -1.262  11.471  5.223   1.00 88.18  ? 321 VAL A CA  1 
ATOM   2189 C C   . VAL A 1 301 ? 0.078   11.644  5.917   1.00 100.98 ? 321 VAL A C   1 
ATOM   2190 O O   . VAL A 1 301 ? 0.802   10.667  6.148   1.00 93.11  ? 321 VAL A O   1 
ATOM   2191 C CB  . VAL A 1 301 ? -2.187  10.540  6.019   1.00 86.21  ? 321 VAL A CB  1 
ATOM   2192 C CG1 . VAL A 1 301 ? -2.553  11.180  7.327   1.00 89.47  ? 321 VAL A CG1 1 
ATOM   2193 C CG2 . VAL A 1 301 ? -3.444  10.255  5.220   1.00 87.63  ? 321 VAL A CG2 1 
ATOM   2194 N N   . PHE A 1 302 ? 0.396   12.889  6.257   1.00 112.72 ? 322 PHE A N   1 
ATOM   2195 C CA  . PHE A 1 302 ? 1.649   13.246  6.898   1.00 102.52 ? 322 PHE A CA  1 
ATOM   2196 C C   . PHE A 1 302 ? 1.339   14.229  8.013   1.00 110.66 ? 322 PHE A C   1 
ATOM   2197 O O   . PHE A 1 302 ? 0.362   14.979  7.941   1.00 109.20 ? 322 PHE A O   1 
ATOM   2198 C CB  . PHE A 1 302 ? 2.638   13.863  5.898   1.00 94.36  ? 322 PHE A CB  1 
ATOM   2199 C CG  . PHE A 1 302 ? 2.024   14.901  4.993   1.00 90.51  ? 322 PHE A CG  1 
ATOM   2200 C CD1 . PHE A 1 302 ? 1.197   14.537  3.943   1.00 102.41 ? 322 PHE A CD1 1 
ATOM   2201 C CD2 . PHE A 1 302 ? 2.296   16.242  5.180   1.00 103.95 ? 322 PHE A CD2 1 
ATOM   2202 C CE1 . PHE A 1 302 ? 0.642   15.490  3.114   1.00 112.83 ? 322 PHE A CE1 1 
ATOM   2203 C CE2 . PHE A 1 302 ? 1.746   17.199  4.350   1.00 108.71 ? 322 PHE A CE2 1 
ATOM   2204 C CZ  . PHE A 1 302 ? 0.917   16.821  3.317   1.00 112.79 ? 322 PHE A CZ  1 
ATOM   2205 N N   . GLY A 1 303 ? 2.167   14.219  9.048   1.00 125.19 ? 323 GLY A N   1 
ATOM   2206 C CA  . GLY A 1 303 ? 1.908   15.100  10.169  1.00 126.79 ? 323 GLY A CA  1 
ATOM   2207 C C   . GLY A 1 303 ? 2.896   14.866  11.287  1.00 120.16 ? 323 GLY A C   1 
ATOM   2208 O O   . GLY A 1 303 ? 3.764   13.990  11.217  1.00 119.76 ? 323 GLY A O   1 
ATOM   2209 N N   . THR A 1 304 ? 2.740   15.674  12.332  1.00 123.78 ? 324 THR A N   1 
ATOM   2210 C CA  . THR A 1 304 ? 3.644   15.656  13.471  1.00 116.58 ? 324 THR A CA  1 
ATOM   2211 C C   . THR A 1 304 ? 2.859   16.043  14.714  1.00 129.06 ? 324 THR A C   1 
ATOM   2212 O O   . THR A 1 304 ? 2.085   17.007  14.684  1.00 132.53 ? 324 THR A O   1 
ATOM   2213 C CB  . THR A 1 304 ? 4.818   16.618  13.255  1.00 106.85 ? 324 THR A CB  1 
ATOM   2214 O OG1 . THR A 1 304 ? 5.467   16.313  12.015  1.00 134.75 ? 324 THR A OG1 1 
ATOM   2215 C CG2 . THR A 1 304 ? 5.818   16.487  14.373  1.00 110.93 ? 324 THR A CG2 1 
ATOM   2216 N N   . GLY A 1 305 ? 3.051   15.293  15.794  1.00 137.61 ? 325 GLY A N   1 
ATOM   2217 C CA  . GLY A 1 305 ? 2.369   15.538  17.056  1.00 139.32 ? 325 GLY A CA  1 
ATOM   2218 C C   . GLY A 1 305 ? 3.357   15.968  18.127  1.00 139.33 ? 325 GLY A C   1 
ATOM   2219 O O   . GLY A 1 305 ? 4.353   15.287  18.375  1.00 141.53 ? 325 GLY A O   1 
ATOM   2220 N N   . GLY A 1 306 ? 3.059   17.093  18.760  1.00 157.32 ? 326 GLY A N   1 
ATOM   2221 C CA  . GLY A 1 306 ? 3.975   17.721  19.702  1.00 165.70 ? 326 GLY A CA  1 
ATOM   2222 C C   . GLY A 1 306 ? 3.427   17.742  21.115  1.00 163.93 ? 326 GLY A C   1 
ATOM   2223 O O   . GLY A 1 306 ? 2.234   17.974  21.323  1.00 158.59 ? 326 GLY A O   1 
ATOM   2224 N N   . LYS A 1 307 ? 4.310   17.496  22.083  1.00 157.90 ? 327 LYS A N   1 
ATOM   2225 C CA  . LYS A 1 307 ? 3.977   17.614  23.496  1.00 153.63 ? 327 LYS A CA  1 
ATOM   2226 C C   . LYS A 1 307 ? 5.256   17.923  24.263  1.00 164.42 ? 327 LYS A C   1 
ATOM   2227 O O   . LYS A 1 307 ? 6.296   17.312  24.011  1.00 163.11 ? 327 LYS A O   1 
ATOM   2228 C CB  . LYS A 1 307 ? 3.317   16.340  24.036  1.00 120.50 ? 327 LYS A CB  1 
ATOM   2229 N N   . PHE A 1 308 ? 5.163   18.864  25.204  1.00 163.06 ? 328 PHE A N   1 
ATOM   2230 C CA  . PHE A 1 308 ? 6.347   19.421  25.851  1.00 158.98 ? 328 PHE A CA  1 
ATOM   2231 C C   . PHE A 1 308 ? 7.186   18.340  26.523  1.00 143.27 ? 328 PHE A C   1 
ATOM   2232 O O   . PHE A 1 308 ? 6.666   17.463  27.218  1.00 138.72 ? 328 PHE A O   1 
ATOM   2233 C CB  . PHE A 1 308 ? 5.938   20.478  26.880  1.00 159.63 ? 328 PHE A CB  1 
ATOM   2234 N N   . ASN A 1 309 ? 8.497   18.413  26.306  1.00 142.83 ? 329 ASN A N   1 
ATOM   2235 C CA  . ASN A 1 309 ? 9.462   17.495  26.897  1.00 154.85 ? 329 ASN A CA  1 
ATOM   2236 C C   . ASN A 1 309 ? 10.412  18.275  27.794  1.00 150.84 ? 329 ASN A C   1 
ATOM   2237 O O   . ASN A 1 309 ? 10.979  19.290  27.370  1.00 135.60 ? 329 ASN A O   1 
ATOM   2238 C CB  . ASN A 1 309 ? 10.256  16.750  25.819  1.00 154.86 ? 329 ASN A CB  1 
ATOM   2239 C CG  . ASN A 1 309 ? 11.243  15.757  26.405  1.00 148.04 ? 329 ASN A CG  1 
ATOM   2240 O OD1 . ASN A 1 309 ? 12.357  15.600  25.902  1.00 139.23 ? 329 ASN A OD1 1 
ATOM   2241 N ND2 . ASN A 1 309 ? 10.838  15.082  27.475  1.00 133.42 ? 329 ASN A ND2 1 
ATOM   2242 N N   . VAL A 1 310 ? 10.583  17.799  29.029  1.00 148.26 ? 330 VAL A N   1 
ATOM   2243 C CA  . VAL A 1 310 ? 11.510  18.446  29.953  1.00 136.93 ? 330 VAL A CA  1 
ATOM   2244 C C   . VAL A 1 310 ? 12.932  18.368  29.411  1.00 135.23 ? 330 VAL A C   1 
ATOM   2245 O O   . VAL A 1 310 ? 13.664  19.365  29.386  1.00 132.89 ? 330 VAL A O   1 
ATOM   2246 C CB  . VAL A 1 310 ? 11.404  17.813  31.353  1.00 109.06 ? 330 VAL A CB  1 
ATOM   2247 N N   . ILE A 1 311 ? 13.333  17.181  28.949  1.00 125.24 ? 331 ILE A N   1 
ATOM   2248 C CA  . ILE A 1 311 ? 14.695  16.981  28.460  1.00 121.03 ? 331 ILE A CA  1 
ATOM   2249 C C   . ILE A 1 311 ? 14.947  17.833  27.221  1.00 132.35 ? 331 ILE A C   1 
ATOM   2250 O O   . ILE A 1 311 ? 16.052  18.355  27.023  1.00 127.14 ? 331 ILE A O   1 
ATOM   2251 C CB  . ILE A 1 311 ? 14.940  15.485  28.187  1.00 132.23 ? 331 ILE A CB  1 
ATOM   2252 C CG1 . ILE A 1 311 ? 14.742  14.678  29.473  1.00 127.88 ? 331 ILE A CG1 1 
ATOM   2253 C CG2 . ILE A 1 311 ? 16.349  15.265  27.666  1.00 132.25 ? 331 ILE A CG2 1 
ATOM   2254 C CD1 . ILE A 1 311 ? 15.342  13.285  29.436  1.00 125.20 ? 331 ILE A CD1 1 
ATOM   2255 N N   . GLN A 1 312 ? 13.927  17.992  26.370  1.00 139.67 ? 332 GLN A N   1 
ATOM   2256 C CA  . GLN A 1 312 ? 14.053  18.862  25.201  1.00 147.06 ? 332 GLN A CA  1 
ATOM   2257 C C   . GLN A 1 312 ? 14.160  20.326  25.609  1.00 137.18 ? 332 GLN A C   1 
ATOM   2258 O O   . GLN A 1 312 ? 15.084  21.031  25.184  1.00 135.54 ? 332 GLN A O   1 
ATOM   2259 C CB  . GLN A 1 312 ? 12.868  18.661  24.254  1.00 149.28 ? 332 GLN A CB  1 
ATOM   2260 C CG  . GLN A 1 312 ? 13.115  17.684  23.112  1.00 137.15 ? 332 GLN A CG  1 
ATOM   2261 C CD  . GLN A 1 312 ? 14.551  17.701  22.619  1.00 127.51 ? 332 GLN A CD  1 
ATOM   2262 O OE1 . GLN A 1 312 ? 14.985  18.639  21.949  1.00 131.01 ? 332 GLN A OE1 1 
ATOM   2263 N NE2 . GLN A 1 312 ? 15.287  16.643  22.925  1.00 100.11 ? 332 GLN A NE2 1 
ATOM   2264 N N   . LEU A 1 313 ? 13.207  20.808  26.416  1.00 139.76 ? 333 LEU A N   1 
ATOM   2265 C CA  . LEU A 1 313 ? 13.282  22.174  26.927  1.00 145.75 ? 333 LEU A CA  1 
ATOM   2266 C C   . LEU A 1 313 ? 14.611  22.419  27.625  1.00 141.26 ? 333 LEU A C   1 
ATOM   2267 O O   . LEU A 1 313 ? 15.236  23.471  27.440  1.00 130.99 ? 333 LEU A O   1 
ATOM   2268 C CB  . LEU A 1 313 ? 12.116  22.453  27.879  1.00 134.41 ? 333 LEU A CB  1 
ATOM   2269 C CG  . LEU A 1 313 ? 11.856  23.924  28.225  1.00 131.88 ? 333 LEU A CG  1 
ATOM   2270 C CD1 . LEU A 1 313 ? 12.179  24.836  27.045  1.00 118.62 ? 333 LEU A CD1 1 
ATOM   2271 C CD2 . LEU A 1 313 ? 10.419  24.130  28.685  1.00 125.07 ? 333 LEU A CD2 1 
ATOM   2272 N N   . ALA A 1 314 ? 15.064  21.447  28.421  1.00 138.70 ? 334 ALA A N   1 
ATOM   2273 C CA  . ALA A 1 314 ? 16.392  21.494  29.016  1.00 128.75 ? 334 ALA A CA  1 
ATOM   2274 C C   . ALA A 1 314 ? 17.428  21.743  27.932  1.00 131.50 ? 334 ALA A C   1 
ATOM   2275 O O   . ALA A 1 314 ? 17.968  22.847  27.850  1.00 132.39 ? 334 ALA A O   1 
ATOM   2276 C CB  . ALA A 1 314 ? 16.707  20.202  29.774  1.00 117.82 ? 334 ALA A CB  1 
ATOM   2277 N N   . VAL A 1 315 ? 17.689  20.746  27.085  1.00 125.08 ? 335 VAL A N   1 
ATOM   2278 C CA  . VAL A 1 315 ? 18.724  20.815  26.055  1.00 127.09 ? 335 VAL A CA  1 
ATOM   2279 C C   . VAL A 1 315 ? 18.695  22.161  25.333  1.00 128.32 ? 335 VAL A C   1 
ATOM   2280 O O   . VAL A 1 315 ? 19.748  22.752  25.050  1.00 132.10 ? 335 VAL A O   1 
ATOM   2281 C CB  . VAL A 1 315 ? 18.567  19.645  25.066  1.00 136.58 ? 335 VAL A CB  1 
ATOM   2282 C CG1 . VAL A 1 315 ? 19.305  19.925  23.761  1.00 135.69 ? 335 VAL A CG1 1 
ATOM   2283 C CG2 . VAL A 1 315 ? 19.062  18.350  25.704  1.00 129.61 ? 335 VAL A CG2 1 
ATOM   2284 N N   . TYR A 1 316 ? 17.491  22.672  25.065  1.00 124.99 ? 336 TYR A N   1 
ATOM   2285 C CA  . TYR A 1 316 ? 17.372  23.981  24.430  1.00 133.60 ? 336 TYR A CA  1 
ATOM   2286 C C   . TYR A 1 316 ? 17.942  25.074  25.328  1.00 142.74 ? 336 TYR A C   1 
ATOM   2287 O O   . TYR A 1 316 ? 18.755  25.898  24.885  1.00 134.29 ? 336 TYR A O   1 
ATOM   2288 C CB  . TYR A 1 316 ? 15.912  24.273  24.095  1.00 133.04 ? 336 TYR A CB  1 
ATOM   2289 C CG  . TYR A 1 316 ? 15.718  25.590  23.382  1.00 142.84 ? 336 TYR A CG  1 
ATOM   2290 C CD1 . TYR A 1 316 ? 16.136  25.754  22.067  1.00 133.00 ? 336 TYR A CD1 1 
ATOM   2291 C CD2 . TYR A 1 316 ? 15.159  26.679  24.032  1.00 138.49 ? 336 TYR A CD2 1 
ATOM   2292 C CE1 . TYR A 1 316 ? 15.969  26.959  21.408  1.00 138.24 ? 336 TYR A CE1 1 
ATOM   2293 C CE2 . TYR A 1 316 ? 14.992  27.889  23.383  1.00 137.35 ? 336 TYR A CE2 1 
ATOM   2294 C CZ  . TYR A 1 316 ? 15.397  28.024  22.071  1.00 145.48 ? 336 TYR A CZ  1 
ATOM   2295 O OH  . TYR A 1 316 ? 15.234  29.226  21.418  1.00 146.16 ? 336 TYR A OH  1 
ATOM   2296 N N   . ILE A 1 317 ? 17.519  25.097  26.600  1.00 141.08 ? 337 ILE A N   1 
ATOM   2297 C CA  . ILE A 1 317 ? 18.104  26.017  27.576  1.00 138.26 ? 337 ILE A CA  1 
ATOM   2298 C C   . ILE A 1 317 ? 19.621  25.899  27.575  1.00 131.10 ? 337 ILE A C   1 
ATOM   2299 O O   . ILE A 1 317 ? 20.339  26.903  27.645  1.00 133.16 ? 337 ILE A O   1 
ATOM   2300 C CB  . ILE A 1 317 ? 17.527  25.754  28.982  1.00 134.68 ? 337 ILE A CB  1 
ATOM   2301 C CG1 . ILE A 1 317 ? 16.028  26.050  29.032  1.00 136.56 ? 337 ILE A CG1 1 
ATOM   2302 C CG2 . ILE A 1 317 ? 18.289  26.547  30.039  1.00 142.94 ? 337 ILE A CG2 1 
ATOM   2303 C CD1 . ILE A 1 317 ? 15.422  25.850  30.408  1.00 125.00 ? 337 ILE A CD1 1 
ATOM   2304 N N   . GLY A 1 318 ? 20.132  24.673  27.485  1.00 128.17 ? 338 GLY A N   1 
ATOM   2305 C CA  . GLY A 1 318 ? 21.567  24.475  27.452  1.00 124.54 ? 338 GLY A CA  1 
ATOM   2306 C C   . GLY A 1 318 ? 22.229  25.088  26.240  1.00 140.11 ? 338 GLY A C   1 
ATOM   2307 O O   . GLY A 1 318 ? 23.380  25.527  26.312  1.00 143.46 ? 338 GLY A O   1 
ATOM   2308 N N   . SER A 1 319 ? 21.529  25.116  25.107  1.00 152.39 ? 339 SER A N   1 
ATOM   2309 C CA  . SER A 1 319 ? 22.022  25.912  23.991  1.00 151.34 ? 339 SER A CA  1 
ATOM   2310 C C   . SER A 1 319 ? 21.843  27.406  24.235  1.00 141.39 ? 339 SER A C   1 
ATOM   2311 O O   . SER A 1 319 ? 22.522  28.213  23.597  1.00 129.61 ? 339 SER A O   1 
ATOM   2312 C CB  . SER A 1 319 ? 21.320  25.504  22.692  1.00 144.80 ? 339 SER A CB  1 
ATOM   2313 O OG  . SER A 1 319 ? 19.989  25.990  22.650  1.00 135.70 ? 339 SER A OG  1 
ATOM   2314 N N   . VAL A 1 320 ? 20.979  27.792  25.168  1.00 131.89 ? 340 VAL A N   1 
ATOM   2315 C CA  . VAL A 1 320 ? 20.557  29.188  25.275  1.00 143.94 ? 340 VAL A CA  1 
ATOM   2316 C C   . VAL A 1 320 ? 21.427  29.982  26.253  1.00 155.56 ? 340 VAL A C   1 
ATOM   2317 O O   . VAL A 1 320 ? 21.738  31.160  26.015  1.00 156.31 ? 340 VAL A O   1 
ATOM   2318 C CB  . VAL A 1 320 ? 19.071  29.209  25.675  1.00 139.06 ? 340 VAL A CB  1 
ATOM   2319 C CG1 . VAL A 1 320 ? 18.712  30.498  26.409  1.00 140.38 ? 340 VAL A CG1 1 
ATOM   2320 C CG2 . VAL A 1 320 ? 18.203  28.958  24.453  1.00 135.38 ? 340 VAL A CG2 1 
ATOM   2321 N N   . ILE A 1 321 ? 21.835  29.352  27.360  1.00 157.10 ? 341 ILE A N   1 
ATOM   2322 C CA  . ILE A 1 321 ? 22.696  30.017  28.334  1.00 141.73 ? 341 ILE A CA  1 
ATOM   2323 C C   . ILE A 1 321 ? 24.004  30.457  27.690  1.00 153.50 ? 341 ILE A C   1 
ATOM   2324 O O   . ILE A 1 321 ? 24.620  31.438  28.123  1.00 160.36 ? 341 ILE A O   1 
ATOM   2325 C CB  . ILE A 1 321 ? 22.943  29.090  29.540  1.00 125.94 ? 341 ILE A CB  1 
ATOM   2326 N N   . SER A 1 322 ? 24.445  29.752  26.645  1.00 147.26 ? 342 SER A N   1 
ATOM   2327 C CA  . SER A 1 322 ? 25.638  30.169  25.919  1.00 146.84 ? 342 SER A CA  1 
ATOM   2328 C C   . SER A 1 322 ? 25.421  31.455  25.130  1.00 152.72 ? 342 SER A C   1 
ATOM   2329 O O   . SER A 1 322 ? 26.400  32.129  24.794  1.00 153.51 ? 342 SER A O   1 
ATOM   2330 C CB  . SER A 1 322 ? 26.107  29.048  24.991  1.00 150.33 ? 342 SER A CB  1 
ATOM   2331 O OG  . SER A 1 322 ? 26.882  28.097  25.703  1.00 139.12 ? 342 SER A OG  1 
ATOM   2332 N N   . TYR A 1 323 ? 24.170  31.810  24.815  1.00 154.90 ? 343 TYR A N   1 
ATOM   2333 C CA  . TYR A 1 323 ? 23.883  33.147  24.310  1.00 159.05 ? 343 TYR A CA  1 
ATOM   2334 C C   . TYR A 1 323 ? 23.635  34.156  25.411  1.00 163.47 ? 343 TYR A C   1 
ATOM   2335 O O   . TYR A 1 323 ? 23.775  35.359  25.167  1.00 176.37 ? 343 TYR A O   1 
ATOM   2336 C CB  . TYR A 1 323 ? 22.680  33.151  23.367  1.00 155.10 ? 343 TYR A CB  1 
ATOM   2337 C CG  . TYR A 1 323 ? 22.806  32.160  22.260  1.00 150.78 ? 343 TYR A CG  1 
ATOM   2338 C CD1 . TYR A 1 323 ? 23.628  32.425  21.178  1.00 144.78 ? 343 TYR A CD1 1 
ATOM   2339 C CD2 . TYR A 1 323 ? 22.106  30.966  22.284  1.00 144.98 ? 343 TYR A CD2 1 
ATOM   2340 C CE1 . TYR A 1 323 ? 23.761  31.532  20.161  1.00 148.06 ? 343 TYR A CE1 1 
ATOM   2341 C CE2 . TYR A 1 323 ? 22.229  30.064  21.262  1.00 152.92 ? 343 TYR A CE2 1 
ATOM   2342 C CZ  . TYR A 1 323 ? 23.062  30.356  20.207  1.00 160.68 ? 343 TYR A CZ  1 
ATOM   2343 O OH  . TYR A 1 323 ? 23.208  29.475  19.183  1.00 153.87 ? 343 TYR A OH  1 
ATOM   2344 N N   . PHE A 1 324 ? 23.252  33.712  26.607  1.00 159.74 ? 344 PHE A N   1 
ATOM   2345 C CA  . PHE A 1 324 ? 23.348  34.614  27.750  1.00 165.93 ? 344 PHE A CA  1 
ATOM   2346 C C   . PHE A 1 324 ? 24.788  35.093  27.923  1.00 176.81 ? 344 PHE A C   1 
ATOM   2347 O O   . PHE A 1 324 ? 25.089  36.288  27.786  1.00 174.62 ? 344 PHE A O   1 
ATOM   2348 C CB  . PHE A 1 324 ? 22.842  33.919  29.016  1.00 145.82 ? 344 PHE A CB  1 
ATOM   2349 N N   . GLY A 1 325 ? 25.703  34.153  28.176  1.00 180.48 ? 345 GLY A N   1 
ATOM   2350 C CA  . GLY A 1 325 ? 27.088  34.524  28.423  1.00 180.64 ? 345 GLY A CA  1 
ATOM   2351 C C   . GLY A 1 325 ? 27.783  35.090  27.197  1.00 181.81 ? 345 GLY A C   1 
ATOM   2352 O O   . GLY A 1 325 ? 28.471  36.111  27.278  1.00 174.69 ? 345 GLY A O   1 
ATOM   2353 N N   . LEU A 1 326 ? 27.624  34.429  26.047  1.00 188.66 ? 346 LEU A N   1 
ATOM   2354 C CA  . LEU A 1 326 ? 28.269  34.908  24.826  1.00 186.41 ? 346 LEU A CA  1 
ATOM   2355 C C   . LEU A 1 326 ? 27.696  36.251  24.389  1.00 180.64 ? 346 LEU A C   1 
ATOM   2356 O O   . LEU A 1 326 ? 28.429  37.111  23.881  1.00 178.07 ? 346 LEU A O   1 
ATOM   2357 C CB  . LEU A 1 326 ? 28.125  33.873  23.711  1.00 176.60 ? 346 LEU A CB  1 
ATOM   2358 N N   . ALA A 1 327 ? 26.386  36.446  24.569  1.00 181.02 ? 347 ALA A N   1 
ATOM   2359 C CA  . ALA A 1 327 ? 25.797  37.758  24.326  1.00 182.94 ? 347 ALA A CA  1 
ATOM   2360 C C   . ALA A 1 327 ? 26.380  38.804  25.264  1.00 188.30 ? 347 ALA A C   1 
ATOM   2361 O O   . ALA A 1 327 ? 26.512  39.973  24.883  1.00 184.54 ? 347 ALA A O   1 
ATOM   2362 C CB  . ALA A 1 327 ? 24.277  37.695  24.479  1.00 182.22 ? 347 ALA A CB  1 
ATOM   2363 N N   . THR A 1 328 ? 26.735  38.407  26.490  1.00 190.93 ? 348 THR A N   1 
ATOM   2364 C CA  . THR A 1 328 ? 27.441  39.330  27.374  1.00 197.34 ? 348 THR A CA  1 
ATOM   2365 C C   . THR A 1 328 ? 28.846  39.632  26.855  1.00 199.63 ? 348 THR A C   1 
ATOM   2366 O O   . THR A 1 328 ? 29.307  40.777  26.928  1.00 185.95 ? 348 THR A O   1 
ATOM   2367 C CB  . THR A 1 328 ? 27.502  38.762  28.793  1.00 186.80 ? 348 THR A CB  1 
ATOM   2368 N N   . VAL A 1 329 ? 29.534  38.622  26.313  1.00 201.46 ? 349 VAL A N   1 
ATOM   2369 C CA  . VAL A 1 329 ? 30.903  38.807  25.842  1.00 186.67 ? 349 VAL A CA  1 
ATOM   2370 C C   . VAL A 1 329 ? 30.964  39.581  24.532  1.00 183.95 ? 349 VAL A C   1 
ATOM   2371 O O   . VAL A 1 329 ? 32.027  40.105  24.175  1.00 169.71 ? 349 VAL A O   1 
ATOM   2372 C CB  . VAL A 1 329 ? 31.607  37.445  25.689  1.00 165.47 ? 349 VAL A CB  1 
ATOM   2373 N N   . PHE A 1 330 ? 29.852  39.664  23.797  1.00 187.46 ? 350 PHE A N   1 
ATOM   2374 C CA  . PHE A 1 330 ? 29.865  40.372  22.521  1.00 177.20 ? 350 PHE A CA  1 
ATOM   2375 C C   . PHE A 1 330 ? 30.130  41.861  22.718  1.00 175.96 ? 350 PHE A C   1 
ATOM   2376 O O   . PHE A 1 330 ? 30.969  42.450  22.026  1.00 174.06 ? 350 PHE A O   1 
ATOM   2377 C CB  . PHE A 1 330 ? 28.543  40.149  21.785  1.00 167.18 ? 350 PHE A CB  1 
ATOM   2378 N N   . ILE A 1 331 ? 29.434  42.481  23.666  1.00 168.16 ? 351 ILE A N   1 
ATOM   2379 C CA  . ILE A 1 331 ? 29.571  43.913  23.909  1.00 167.62 ? 351 ILE A CA  1 
ATOM   2380 C C   . ILE A 1 331 ? 30.951  44.235  24.477  1.00 166.96 ? 351 ILE A C   1 
ATOM   2381 O O   . ILE A 1 331 ? 31.756  44.919  23.839  1.00 142.84 ? 351 ILE A O   1 
ATOM   2382 C CB  . ILE A 1 331 ? 28.460  44.422  24.847  1.00 146.12 ? 351 ILE A CB  1 
HETATM 2383 C C1  . NAG B 2 .   ? -22.038 16.735  -13.805 1.00 118.20 ? 1   NAG B C1  1 
HETATM 2384 C C2  . NAG B 2 .   ? -22.134 16.634  -15.326 1.00 119.93 ? 1   NAG B C2  1 
HETATM 2385 C C3  . NAG B 2 .   ? -22.653 17.947  -15.919 1.00 132.41 ? 1   NAG B C3  1 
HETATM 2386 C C4  . NAG B 2 .   ? -23.932 18.401  -15.224 1.00 136.33 ? 1   NAG B C4  1 
HETATM 2387 C C5  . NAG B 2 .   ? -23.733 18.414  -13.710 1.00 136.92 ? 1   NAG B C5  1 
HETATM 2388 C C6  . NAG B 2 .   ? -24.997 18.714  -12.938 1.00 142.54 ? 1   NAG B C6  1 
HETATM 2389 C C7  . NAG B 2 .   ? -20.677 15.340  -16.827 1.00 108.68 ? 1   NAG B C7  1 
HETATM 2390 C C8  . NAG B 2 .   ? -19.274 15.131  -17.310 1.00 101.00 ? 1   NAG B C8  1 
HETATM 2391 N N2  . NAG B 2 .   ? -20.843 16.293  -15.903 1.00 104.65 ? 1   NAG B N2  1 
HETATM 2392 O O3  . NAG B 2 .   ? -22.896 17.772  -17.310 1.00 133.82 ? 1   NAG B O3  1 
HETATM 2393 O O4  . NAG B 2 .   ? -24.270 19.714  -15.659 1.00 156.42 ? 1   NAG B O4  1 
HETATM 2394 O O5  . NAG B 2 .   ? -23.290 17.123  -13.274 1.00 132.28 ? 1   NAG B O5  1 
HETATM 2395 O O6  . NAG B 2 .   ? -25.967 17.692  -13.117 1.00 124.38 ? 1   NAG B O6  1 
HETATM 2396 O O7  . NAG B 2 .   ? -21.616 14.675  -17.253 1.00 116.37 ? 1   NAG B O7  1 
HETATM 2397 C C1  . NAG B 2 .   ? -25.633 19.780  -16.128 1.00 150.11 ? 2   NAG B C1  1 
HETATM 2398 C C2  . NAG B 2 .   ? -26.108 21.238  -16.080 1.00 156.83 ? 2   NAG B C2  1 
HETATM 2399 C C3  . NAG B 2 .   ? -27.532 21.357  -16.627 1.00 173.97 ? 2   NAG B C3  1 
HETATM 2400 C C4  . NAG B 2 .   ? -27.651 20.689  -17.991 1.00 168.21 ? 2   NAG B C4  1 
HETATM 2401 C C5  . NAG B 2 .   ? -27.129 19.259  -17.921 1.00 154.24 ? 2   NAG B C5  1 
HETATM 2402 C C6  . NAG B 2 .   ? -27.124 18.561  -19.261 1.00 170.96 ? 2   NAG B C6  1 
HETATM 2403 C C7  . NAG B 2 .   ? -24.995 22.445  -14.247 1.00 143.88 ? 2   NAG B C7  1 
HETATM 2404 C C8  . NAG B 2 .   ? -25.107 22.910  -12.826 1.00 129.68 ? 2   NAG B C8  1 
HETATM 2405 N N2  . NAG B 2 .   ? -26.042 21.762  -14.725 1.00 144.24 ? 2   NAG B N2  1 
HETATM 2406 O O3  . NAG B 2 .   ? -27.882 22.733  -16.730 1.00 184.54 ? 2   NAG B O3  1 
HETATM 2407 O O4  . NAG B 2 .   ? -29.012 20.670  -18.405 1.00 169.48 ? 2   NAG B O4  1 
HETATM 2408 O O5  . NAG B 2 .   ? -25.774 19.270  -17.453 1.00 150.13 ? 2   NAG B O5  1 
HETATM 2409 O O6  . NAG B 2 .   ? -25.953 17.773  -19.432 1.00 184.51 ? 2   NAG B O6  1 
HETATM 2410 O O7  . NAG B 2 .   ? -24.003 22.675  -14.930 1.00 156.60 ? 2   NAG B O7  1 
HETATM 2411 C C1  . NAG C 3 .   ? -26.536 19.874  6.857   1.00 154.09 ? 403 NAG A C1  1 
HETATM 2412 C C2  . NAG C 3 .   ? -27.961 19.797  7.400   1.00 153.51 ? 403 NAG A C2  1 
HETATM 2413 C C3  . NAG C 3 .   ? -28.967 19.960  6.264   1.00 152.80 ? 403 NAG A C3  1 
HETATM 2414 C C4  . NAG C 3 .   ? -28.696 21.247  5.496   1.00 159.10 ? 403 NAG A C4  1 
HETATM 2415 C C5  . NAG C 3 .   ? -27.242 21.295  5.030   1.00 153.62 ? 403 NAG A C5  1 
HETATM 2416 C C6  . NAG C 3 .   ? -26.869 22.617  4.398   1.00 151.14 ? 403 NAG A C6  1 
HETATM 2417 C C7  . NAG C 3 .   ? -28.528 18.506  9.406   1.00 160.11 ? 403 NAG A C7  1 
HETATM 2418 C C8  . NAG C 3 .   ? -28.733 17.138  9.987   1.00 145.00 ? 403 NAG A C8  1 
HETATM 2419 N N2  . NAG C 3 .   ? -28.191 18.551  8.113   1.00 165.23 ? 403 NAG A N2  1 
HETATM 2420 O O3  . NAG C 3 .   ? -30.290 19.975  6.791   1.00 137.77 ? 403 NAG A O3  1 
HETATM 2421 O O4  . NAG C 3 .   ? -29.558 21.333  4.366   1.00 136.37 ? 403 NAG A O4  1 
HETATM 2422 O O5  . NAG C 3 .   ? -26.356 21.111  6.147   1.00 157.97 ? 403 NAG A O5  1 
HETATM 2423 O O6  . NAG C 3 .   ? -25.589 22.561  3.785   1.00 148.62 ? 403 NAG A O6  1 
HETATM 2424 O O7  . NAG C 3 .   ? -28.661 19.524  10.078  1.00 139.47 ? 403 NAG A O7  1 
HETATM 2425 C C1  . NAG D 3 .   ? -3.874  5.704   26.717  1.00 170.19 ? 404 NAG A C1  1 
HETATM 2426 C C2  . NAG D 3 .   ? -3.600  4.440   27.540  1.00 175.30 ? 404 NAG A C2  1 
HETATM 2427 C C3  . NAG D 3 .   ? -4.913  3.787   27.963  1.00 176.42 ? 404 NAG A C3  1 
HETATM 2428 C C4  . NAG D 3 .   ? -5.787  4.789   28.704  1.00 169.42 ? 404 NAG A C4  1 
HETATM 2429 C C5  . NAG D 3 .   ? -6.002  6.029   27.842  1.00 172.94 ? 404 NAG A C5  1 
HETATM 2430 C C6  . NAG D 3 .   ? -6.775  7.112   28.560  1.00 175.06 ? 404 NAG A C6  1 
HETATM 2431 C C7  . NAG D 3 .   ? -1.808  2.775   27.377  1.00 165.56 ? 404 NAG A C7  1 
HETATM 2432 C C8  . NAG D 3 .   ? -1.059  1.841   26.474  1.00 155.17 ? 404 NAG A C8  1 
HETATM 2433 N N2  . NAG D 3 .   ? -2.776  3.496   26.802  1.00 174.02 ? 404 NAG A N2  1 
HETATM 2434 O O3  . NAG D 3 .   ? -4.650  2.663   28.797  1.00 179.22 ? 404 NAG A O3  1 
HETATM 2435 O O4  . NAG D 3 .   ? -7.046  4.205   29.022  1.00 153.84 ? 404 NAG A O4  1 
HETATM 2436 O O5  . NAG D 3 .   ? -4.735  6.598   27.468  1.00 166.70 ? 404 NAG A O5  1 
HETATM 2437 O O6  . NAG D 3 .   ? -7.856  6.568   29.306  1.00 165.95 ? 404 NAG A O6  1 
HETATM 2438 O O7  . NAG D 3 .   ? -1.547  2.875   28.571  1.00 169.43 ? 404 NAG A O7  1 
HETATM 2439 C C10 . 7RV E 4 .   ? -3.609  -14.149 -11.811 1.00 72.03  ? 405 7RV A C10 1 
HETATM 2440 C C13 . 7RV E 4 .   ? -4.507  -9.821  -13.570 1.00 88.50  ? 405 7RV A C13 1 
HETATM 2441 C C15 . 7RV E 4 .   ? -6.090  -10.882 -12.285 1.00 95.26  ? 405 7RV A C15 1 
HETATM 2442 C C17 . 7RV E 4 .   ? -6.024  -8.397  -12.201 1.00 87.53  ? 405 7RV A C17 1 
HETATM 2443 C C20 . 7RV E 4 .   ? -7.309  -5.979  -11.792 1.00 94.10  ? 405 7RV A C20 1 
HETATM 2444 C C21 . 7RV E 4 .   ? -7.848  -7.159  -11.259 1.00 92.69  ? 405 7RV A C21 1 
HETATM 2445 C C22 . 7RV E 4 .   ? -7.198  -8.367  -11.468 1.00 101.51 ? 405 7RV A C22 1 
HETATM 2446 C C24 . 7RV E 4 .   ? -2.242  -18.409 -14.645 1.00 55.19  ? 405 7RV A C24 1 
HETATM 2447 C C26 . 7RV E 4 .   ? -1.855  -20.100 -16.353 1.00 93.79  ? 405 7RV A C26 1 
HETATM 2448 C C28 . 7RV E 4 .   ? -3.207  -18.299 -16.879 1.00 91.78  ? 405 7RV A C28 1 
HETATM 2449 O O01 . 7RV E 4 .   ? -4.918  -16.258 -15.376 1.00 65.60  ? 405 7RV A O01 1 
HETATM 2450 C C02 . 7RV E 4 .   ? -3.739  -16.402 -15.190 1.00 71.41  ? 405 7RV A C02 1 
HETATM 2451 N N03 . 7RV E 4 .   ? -2.991  -15.278 -14.584 1.00 55.52  ? 405 7RV A N03 1 
HETATM 2452 C C04 . 7RV E 4 .   ? -3.817  -14.112 -14.302 1.00 66.26  ? 405 7RV A C04 1 
HETATM 2453 C C05 . 7RV E 4 .   ? -3.339  -13.317 -13.049 1.00 80.60  ? 405 7RV A C05 1 
HETATM 2454 C C06 . 7RV E 4 .   ? -1.884  -12.981 -13.233 1.00 62.38  ? 405 7RV A C06 1 
HETATM 2455 C C07 . 7RV E 4 .   ? -1.118  -12.624 -11.954 1.00 57.60  ? 405 7RV A C07 1 
HETATM 2456 O O08 . 7RV E 4 .   ? -1.395  -13.567 -10.830 1.00 78.37  ? 405 7RV A O08 1 
HETATM 2457 C C09 . 7RV E 4 .   ? -2.855  -13.691 -10.565 1.00 57.70  ? 405 7RV A C09 1 
HETATM 2458 N N11 . 7RV E 4 .   ? -4.152  -12.150 -13.065 1.00 84.14  ? 405 7RV A N11 1 
HETATM 2459 C C12 . 7RV E 4 .   ? -3.522  -10.994 -13.379 1.00 63.89  ? 405 7RV A C12 1 
HETATM 2460 N N14 . 7RV E 4 .   ? -5.350  -9.660  -12.417 1.00 89.61  ? 405 7RV A N14 1 
HETATM 2461 C C16 . 7RV E 4 .   ? -5.167  -12.111 -12.142 1.00 82.76  ? 405 7RV A C16 1 
HETATM 2462 C C18 . 7RV E 4 .   ? -5.484  -7.216  -12.735 1.00 98.36  ? 405 7RV A C18 1 
HETATM 2463 C C19 . 7RV E 4 .   ? -6.135  -6.011  -12.525 1.00 101.26 ? 405 7RV A C19 1 
HETATM 2464 C C23 . 7RV E 4 .   ? -3.031  -17.750 -15.574 1.00 74.34  ? 405 7RV A C23 1 
HETATM 2465 C C25 . 7RV E 4 .   ? -1.640  -19.614 -15.050 1.00 89.55  ? 405 7RV A C25 1 
HETATM 2466 N N27 . 7RV E 4 .   ? -2.621  -19.443 -17.229 1.00 94.69  ? 405 7RV A N27 1 
HETATM 2467 S S29 . 7RV E 4 .   ? -4.260  -17.418 -18.127 1.00 94.22  ? 405 7RV A S29 1 
HETATM 2468 C C30 . 7RV E 4 .   ? -3.815  -18.079 -19.791 1.00 86.80  ? 405 7RV A C30 1 
HETATM 2469 C C31 . 7RV E 4 .   ? -2.667  -17.608 -20.434 1.00 62.54  ? 405 7RV A C31 1 
HETATM 2470 C C32 . 7RV E 4 .   ? -2.327  -18.108 -21.684 1.00 63.99  ? 405 7RV A C32 1 
HETATM 2471 C C33 . 7RV E 4 .   ? -3.138  -19.081 -22.279 1.00 91.45  ? 405 7RV A C33 1 
HETATM 2472 C C34 . 7RV E 4 .   ? -4.280  -19.554 -21.639 1.00 90.63  ? 405 7RV A C34 1 
HETATM 2473 C C35 . 7RV E 4 .   ? -4.624  -19.053 -20.385 1.00 66.73  ? 405 7RV A C35 1 
# 
loop_
_pdbx_poly_seq_scheme.asym_id 
_pdbx_poly_seq_scheme.entity_id 
_pdbx_poly_seq_scheme.seq_id 
_pdbx_poly_seq_scheme.mon_id 
_pdbx_poly_seq_scheme.ndb_seq_num 
_pdbx_poly_seq_scheme.pdb_seq_num 
_pdbx_poly_seq_scheme.auth_seq_num 
_pdbx_poly_seq_scheme.pdb_mon_id 
_pdbx_poly_seq_scheme.auth_mon_id 
_pdbx_poly_seq_scheme.pdb_strand_id 
_pdbx_poly_seq_scheme.pdb_ins_code 
_pdbx_poly_seq_scheme.hetero 
A 1 1   GLY 1   21  ?   ?   ?   A . n 
A 1 2   SER 2   22  ?   ?   ?   A . n 
A 1 3   SER 3   23  ?   ?   ?   A . n 
A 1 4   THR 4   24  ?   ?   ?   A . n 
A 1 5   ASN 5   25  ?   ?   ?   A . n 
A 1 6   TYR 6   26  ?   ?   ?   A . n 
A 1 7   GLY 7   27  ?   ?   ?   A . n 
A 1 8   THR 8   28  ?   ?   ?   A . n 
A 1 9   ILE 9   29  ?   ?   ?   A . n 
A 1 10  LYS 10  30  ?   ?   ?   A . n 
A 1 11  TRP 11  31  31  TRP ALA A . n 
A 1 12  ILE 12  32  32  ILE ILE A . n 
A 1 13  PHE 13  33  33  PHE PHE A . n 
A 1 14  HIS 14  34  34  HIS HIS A . n 
A 1 15  ALA 15  35  35  ALA ALA A . n 
A 1 16  LEU 16  36  36  LEU LEU A . n 
A 1 17  VAL 17  37  37  VAL VAL A . n 
A 1 18  PHE 18  38  38  PHE PHE A . n 
A 1 19  SER 19  39  39  SER SER A . n 
A 1 20  TYR 20  40  40  TYR TYR A . n 
A 1 21  ILE 21  41  41  ILE ILE A . n 
A 1 22  SER 22  42  42  SER SER A . n 
A 1 23  PHE 23  43  43  PHE PHE A . n 
A 1 24  ALA 24  44  44  ALA ALA A . n 
A 1 25  LEU 25  45  45  LEU LEU A . n 
A 1 26  ILE 26  46  46  ILE ILE A . n 
A 1 27  SER 27  47  47  SER SER A . n 
A 1 28  ASP 28  48  48  ASP ASP A . n 
A 1 29  LYS 29  49  49  LYS LYS A . n 
A 1 30  ARG 30  50  50  ARG ARG A . n 
A 1 31  TYR 31  51  51  TYR TYR A . n 
A 1 32  GLN 32  52  52  GLN GLN A . n 
A 1 33  LYS 33  53  53  LYS LYS A . n 
A 1 34  LYS 34  54  54  LYS LYS A . n 
A 1 35  GLU 35  55  55  GLU GLU A . n 
A 1 36  PRO 36  56  56  PRO PRO A . n 
A 1 37  LEU 37  57  57  LEU LEU A . n 
A 1 38  ILE 38  58  58  ILE ILE A . n 
A 1 39  SER 39  59  59  SER SER A . n 
A 1 40  SER 40  60  60  SER SER A . n 
A 1 41  VAL 41  61  61  VAL VAL A . n 
A 1 42  HIS 42  62  62  HIS HIS A . n 
A 1 43  THR 43  63  63  THR THR A . n 
A 1 44  LYS 44  64  64  LYS LYS A . n 
A 1 45  VAL 45  65  65  VAL VAL A . n 
A 1 46  LYS 46  66  66  LYS LYS A . n 
A 1 47  GLY 47  67  67  GLY GLY A . n 
A 1 48  ILE 48  68  68  ILE ILE A . n 
A 1 49  ALA 49  69  69  ALA ALA A . n 
A 1 50  GLU 50  70  70  GLU GLU A . n 
A 1 51  VAL 51  71  71  VAL VAL A . n 
A 1 52  LYS 52  72  72  LYS LYS A . n 
A 1 53  ALA 53  73  73  ALA ALA A . n 
A 1 54  GLU 54  74  74  GLU GLU A . n 
A 1 55  ILE 55  75  75  ILE ILE A . n 
A 1 56  LEU 56  76  76  LEU LEU A . n 
A 1 57  GLU 57  77  77  GLU GLU A . n 
A 1 58  ASN 58  78  78  ASN ASN A . n 
A 1 59  GLY 59  79  79  GLY GLY A . n 
A 1 60  MET 60  80  80  MET MET A . n 
A 1 61  LYS 61  81  81  LYS LYS A . n 
A 1 62  LYS 62  82  82  LYS LYS A . n 
A 1 63  MET 63  83  83  MET MET A . n 
A 1 64  VAL 64  84  84  VAL VAL A . n 
A 1 65  SER 65  85  85  SER SER A . n 
A 1 66  GLY 66  86  86  GLY GLY A . n 
A 1 67  VAL 67  87  87  VAL VAL A . n 
A 1 68  PHE 68  88  88  PHE PHE A . n 
A 1 69  ASP 69  89  89  ASP ASP A . n 
A 1 70  THR 70  90  90  THR THR A . n 
A 1 71  ALA 71  91  91  ALA ALA A . n 
A 1 72  ASP 72  92  92  ASP ASP A . n 
A 1 73  TYR 73  93  93  TYR TYR A . n 
A 1 74  THR 74  94  94  THR THR A . n 
A 1 75  PHE 75  95  95  PHE PHE A . n 
A 1 76  PRO 76  96  96  PRO PRO A . n 
A 1 77  LEU 77  97  97  LEU LEU A . n 
A 1 78  GLN 78  98  98  GLN GLN A . n 
A 1 79  GLY 79  99  99  GLY GLY A . n 
A 1 80  ASN 80  100 100 ASN ASN A . n 
A 1 81  SER 81  101 101 SER SER A . n 
A 1 82  PHE 82  102 102 PHE PHE A . n 
A 1 83  PHE 83  103 103 PHE PHE A . n 
A 1 84  VAL 84  104 104 VAL VAL A . n 
A 1 85  MET 85  105 105 MET MET A . n 
A 1 86  THR 86  106 106 THR THR A . n 
A 1 87  ASN 87  107 107 ASN ASN A . n 
A 1 88  PHE 88  108 108 PHE PHE A . n 
A 1 89  ILE 89  109 109 ILE ILE A . n 
A 1 90  LYS 90  110 110 LYS LYS A . n 
A 1 91  THR 91  111 111 THR THR A . n 
A 1 92  GLU 92  112 112 GLU GLU A . n 
A 1 93  GLY 93  113 113 GLY GLY A . n 
A 1 94  GLN 94  114 114 GLN GLN A . n 
A 1 95  GLN 95  115 115 GLN GLN A . n 
A 1 96  GLN 96  116 116 GLN GLN A . n 
A 1 97  GLY 97  117 117 GLY GLY A . n 
A 1 98  LEU 98  118 118 LEU LEU A . n 
A 1 99  CYS 99  119 119 CYS CYS A . n 
A 1 100 PRO 100 120 120 PRO PRO A . n 
A 1 101 ASP 101 121 121 ASP ASP A . n 
A 1 102 PHE 102 122 122 PHE PHE A . n 
A 1 103 PRO 103 123 123 PRO PRO A . n 
A 1 104 THR 104 124 124 THR THR A . n 
A 1 105 ALA 105 125 125 ALA ALA A . n 
A 1 106 ARG 106 126 126 ARG ARG A . n 
A 1 107 THR 107 127 127 THR THR A . n 
A 1 108 ILE 108 128 128 ILE ILE A . n 
A 1 109 CYS 109 129 129 CYS CYS A . n 
A 1 110 SER 110 130 130 SER SER A . n 
A 1 111 SER 111 131 131 SER SER A . n 
A 1 112 ASP 112 132 132 ASP ASP A . n 
A 1 113 ARG 113 133 133 ARG ARG A . n 
A 1 114 GLY 114 134 134 GLY GLY A . n 
A 1 115 CYS 115 135 135 CYS CYS A . n 
A 1 116 LYS 116 136 136 LYS LYS A . n 
A 1 117 LYS 117 137 137 LYS LYS A . n 
A 1 118 GLY 118 138 138 GLY GLY A . n 
A 1 119 ARG 119 139 139 ARG ARG A . n 
A 1 120 MET 120 140 140 MET MET A . n 
A 1 121 ASP 121 141 141 ASP ASP A . n 
A 1 122 PRO 122 142 142 PRO PRO A . n 
A 1 123 GLN 123 143 143 GLN GLN A . n 
A 1 124 SER 124 144 144 SER SER A . n 
A 1 125 LYS 125 145 145 LYS LYS A . n 
A 1 126 GLY 126 146 146 GLY GLY A . n 
A 1 127 ILE 127 147 147 ILE ILE A . n 
A 1 128 GLN 128 148 148 GLN GLN A . n 
A 1 129 THR 129 149 149 THR THR A . n 
A 1 130 GLY 130 150 150 GLY GLY A . n 
A 1 131 ARG 131 151 151 ARG ARG A . n 
A 1 132 CYS 132 152 152 CYS CYS A . n 
A 1 133 VAL 133 153 153 VAL VAL A . n 
A 1 134 VAL 134 154 154 VAL VAL A . n 
A 1 135 TYR 135 155 155 TYR TYR A . n 
A 1 136 LYS 136 156 156 LYS LYS A . n 
A 1 137 GLU 137 157 157 GLU GLU A . n 
A 1 138 ARG 138 158 158 ARG ARG A . n 
A 1 139 LEU 139 159 159 LEU LEU A . n 
A 1 140 LYS 140 160 160 LYS LYS A . n 
A 1 141 THR 141 161 161 THR THR A . n 
A 1 142 CYS 142 162 162 CYS CYS A . n 
A 1 143 GLU 143 163 163 GLU GLU A . n 
A 1 144 VAL 144 164 164 VAL VAL A . n 
A 1 145 SER 145 165 165 SER SER A . n 
A 1 146 ALA 146 166 166 ALA ALA A . n 
A 1 147 TRP 147 167 167 TRP TRP A . n 
A 1 148 CYS 148 168 168 CYS CYS A . n 
A 1 149 PRO 149 169 169 PRO PRO A . n 
A 1 150 ILE 150 170 170 ILE ILE A . n 
A 1 151 GLU 151 171 171 GLU GLU A . n 
A 1 152 GLU 152 172 172 GLU GLU A . n 
A 1 153 VAL 153 173 173 VAL VAL A . n 
A 1 154 LYS 154 174 174 LYS LYS A . n 
A 1 155 ASP 155 175 175 ASP ASP A . n 
A 1 156 ALA 156 176 176 ALA ALA A . n 
A 1 157 PRO 157 177 177 PRO PRO A . n 
A 1 158 ARG 158 178 178 ARG ARG A . n 
A 1 159 PRO 159 179 179 PRO PRO A . n 
A 1 160 ALA 160 180 180 ALA ALA A . n 
A 1 161 LEU 161 181 181 LEU LEU A . n 
A 1 162 LEU 162 182 182 LEU LEU A . n 
A 1 163 ASN 163 183 183 ASN ASN A . n 
A 1 164 SER 164 184 184 SER SER A . n 
A 1 165 ALA 165 185 185 ALA ALA A . n 
A 1 166 GLU 166 186 186 GLU GLU A . n 
A 1 167 ASN 167 187 187 ASN ASN A . n 
A 1 168 PHE 168 188 188 PHE PHE A . n 
A 1 169 THR 169 189 189 THR THR A . n 
A 1 170 VAL 170 190 190 VAL VAL A . n 
A 1 171 LEU 171 191 191 LEU LEU A . n 
A 1 172 ILE 172 192 192 ILE ILE A . n 
A 1 173 LYS 173 193 193 LYS LYS A . n 
A 1 174 ASN 174 194 194 ASN ASN A . n 
A 1 175 ASN 175 195 195 ASN ASN A . n 
A 1 176 ILE 176 196 196 ILE ILE A . n 
A 1 177 ASP 177 197 197 ASP ASP A . n 
A 1 178 PHE 178 198 198 PHE PHE A . n 
A 1 179 PRO 179 199 199 PRO PRO A . n 
A 1 180 GLY 180 200 200 GLY GLY A . n 
A 1 181 HIS 181 201 201 HIS HIS A . n 
A 1 182 ASN 182 202 202 ASN ASN A . n 
A 1 183 TYR 183 203 203 TYR TYR A . n 
A 1 184 THR 184 204 204 THR THR A . n 
A 1 185 THR 185 205 205 THR THR A . n 
A 1 186 ARG 186 206 206 ARG ARG A . n 
A 1 187 ASN 187 207 207 ASN ASN A . n 
A 1 188 ILE 188 208 208 ILE ILE A . n 
A 1 189 LEU 189 209 209 LEU LEU A . n 
A 1 190 PRO 190 210 210 PRO PRO A . n 
A 1 191 GLY 191 211 211 GLY GLY A . n 
A 1 192 VAL 192 212 212 VAL VAL A . n 
A 1 193 ASN 193 213 213 ASN ASN A . n 
A 1 194 ILE 194 214 214 ILE ILE A . n 
A 1 195 THR 195 215 215 THR THR A . n 
A 1 196 CYS 196 216 216 CYS CYS A . n 
A 1 197 THR 197 217 217 THR THR A . n 
A 1 198 PHE 198 218 218 PHE PHE A . n 
A 1 199 HIS 199 219 219 HIS HIS A . n 
A 1 200 LYS 200 220 220 LYS LYS A . n 
A 1 201 THR 201 221 221 THR THR A . n 
A 1 202 GLN 202 222 222 GLN GLN A . n 
A 1 203 ASN 203 223 223 ASN ASN A . n 
A 1 204 PRO 204 224 224 PRO PRO A . n 
A 1 205 GLN 205 225 225 GLN GLN A . n 
A 1 206 CYS 206 226 226 CYS CYS A . n 
A 1 207 PRO 207 227 227 PRO PRO A . n 
A 1 208 ILE 208 228 228 ILE ILE A . n 
A 1 209 PHE 209 229 229 PHE PHE A . n 
A 1 210 ARG 210 230 230 ARG ARG A . n 
A 1 211 LEU 211 231 231 LEU LEU A . n 
A 1 212 GLY 212 232 232 GLY GLY A . n 
A 1 213 ASP 213 233 233 ASP ASP A . n 
A 1 214 ILE 214 234 234 ILE ILE A . n 
A 1 215 PHE 215 235 235 PHE PHE A . n 
A 1 216 GLN 216 236 236 GLN GLN A . n 
A 1 217 GLU 217 237 237 GLU GLU A . n 
A 1 218 THR 218 238 238 THR THR A . n 
A 1 219 GLY 219 239 239 GLY GLY A . n 
A 1 220 ASP 220 240 240 ASP ASP A . n 
A 1 221 SER 221 241 241 SER SER A . n 
A 1 222 PHE 222 242 242 PHE PHE A . n 
A 1 223 SER 223 243 243 SER SER A . n 
A 1 224 ASP 224 244 244 ASP ASP A . n 
A 1 225 VAL 225 245 245 VAL VAL A . n 
A 1 226 ALA 226 246 246 ALA ALA A . n 
A 1 227 ILE 227 247 247 ILE ILE A . n 
A 1 228 GLN 228 248 248 GLN GLN A . n 
A 1 229 GLY 229 249 249 GLY GLY A . n 
A 1 230 GLY 230 250 250 GLY GLY A . n 
A 1 231 ILE 231 251 251 ILE ILE A . n 
A 1 232 MET 232 252 252 MET MET A . n 
A 1 233 GLY 233 253 253 GLY GLY A . n 
A 1 234 ILE 234 254 254 ILE ILE A . n 
A 1 235 GLU 235 255 255 GLU GLU A . n 
A 1 236 ILE 236 256 256 ILE ILE A . n 
A 1 237 TYR 237 257 257 TYR TYR A . n 
A 1 238 TRP 238 258 258 TRP TRP A . n 
A 1 239 ASP 239 259 259 ASP ASP A . n 
A 1 240 CYS 240 260 260 CYS CYS A . n 
A 1 241 ASN 241 261 261 ASN ASN A . n 
A 1 242 LEU 242 262 262 LEU LEU A . n 
A 1 243 ASP 243 263 263 ASP ASP A . n 
A 1 244 GLY 244 264 264 GLY GLY A . n 
A 1 245 TRP 245 265 265 TRP TRP A . n 
A 1 246 PHE 246 266 266 PHE PHE A . n 
A 1 247 HIS 247 267 267 HIS HIS A . n 
A 1 248 HIS 248 268 268 HIS HIS A . n 
A 1 249 CYS 249 269 269 CYS CYS A . n 
A 1 250 ARG 250 270 270 ARG ARG A . n 
A 1 251 PRO 251 271 271 PRO PRO A . n 
A 1 252 LYS 252 272 272 LYS LYS A . n 
A 1 253 TYR 253 273 273 TYR TYR A . n 
A 1 254 SER 254 274 274 SER SER A . n 
A 1 255 PHE 255 275 275 PHE PHE A . n 
A 1 256 ARG 256 276 276 ARG ARG A . n 
A 1 257 ARG 257 277 277 ARG ARG A . n 
A 1 258 LEU 258 278 278 LEU LEU A . n 
A 1 259 ASP 259 279 279 ASP ASP A . n 
A 1 260 ASP 260 280 280 ASP ASP A . n 
A 1 261 LYS 261 281 281 LYS LYS A . n 
A 1 262 THR 262 282 282 THR THR A . n 
A 1 263 THR 263 283 283 THR THR A . n 
A 1 264 SER 264 284 284 SER SER A . n 
A 1 265 GLU 265 285 285 GLU GLU A . n 
A 1 266 SER 266 286 286 SER SER A . n 
A 1 267 LEU 267 287 287 LEU LEU A . n 
A 1 268 TYR 268 288 288 TYR TYR A . n 
A 1 269 PRO 269 289 289 PRO PRO A . n 
A 1 270 GLY 270 290 290 GLY GLY A . n 
A 1 271 TYR 271 291 291 TYR TYR A . n 
A 1 272 ASN 272 292 292 ASN ASN A . n 
A 1 273 PHE 273 293 293 PHE PHE A . n 
A 1 274 ARG 274 294 294 ARG ARG A . n 
A 1 275 TYR 275 295 295 TYR TYR A . n 
A 1 276 ALA 276 296 296 ALA ALA A . n 
A 1 277 LYS 277 297 297 LYS LYS A . n 
A 1 278 TYR 278 298 298 TYR TYR A . n 
A 1 279 TYR 279 299 299 TYR TYR A . n 
A 1 280 LYS 280 300 300 LYS LYS A . n 
A 1 281 GLU 281 301 301 GLU GLU A . n 
A 1 282 ASN 282 302 302 ASN ASN A . n 
A 1 283 ASN 283 303 303 ASN ASN A . n 
A 1 284 VAL 284 304 304 VAL VAL A . n 
A 1 285 GLU 285 305 305 GLU GLU A . n 
A 1 286 LYS 286 306 306 LYS LYS A . n 
A 1 287 ARG 287 307 307 ARG ARG A . n 
A 1 288 THR 288 308 308 THR THR A . n 
A 1 289 LEU 289 309 309 LEU LEU A . n 
A 1 290 ILE 290 310 310 ILE ILE A . n 
A 1 291 LYS 291 311 311 LYS LYS A . n 
A 1 292 VAL 292 312 312 VAL VAL A . n 
A 1 293 PHE 293 313 313 PHE PHE A . n 
A 1 294 GLY 294 314 314 GLY GLY A . n 
A 1 295 ILE 295 315 315 ILE ILE A . n 
A 1 296 ARG 296 316 316 ARG ARG A . n 
A 1 297 PHE 297 317 317 PHE PHE A . n 
A 1 298 ASP 298 318 318 ASP ASP A . n 
A 1 299 ILE 299 319 319 ILE ILE A . n 
A 1 300 LEU 300 320 320 LEU LEU A . n 
A 1 301 VAL 301 321 321 VAL VAL A . n 
A 1 302 PHE 302 322 322 PHE PHE A . n 
A 1 303 GLY 303 323 323 GLY GLY A . n 
A 1 304 THR 304 324 324 THR THR A . n 
A 1 305 GLY 305 325 325 GLY GLY A . n 
A 1 306 GLY 306 326 326 GLY GLY A . n 
A 1 307 LYS 307 327 327 LYS LYS A . n 
A 1 308 PHE 308 328 328 PHE PHE A . n 
A 1 309 ASN 309 329 329 ASN ASN A . n 
A 1 310 VAL 310 330 330 VAL VAL A . n 
A 1 311 ILE 311 331 331 ILE ILE A . n 
A 1 312 GLN 312 332 332 GLN GLN A . n 
A 1 313 LEU 313 333 333 LEU LEU A . n 
A 1 314 ALA 314 334 334 ALA ALA A . n 
A 1 315 VAL 315 335 335 VAL VAL A . n 
A 1 316 TYR 316 336 336 TYR TYR A . n 
A 1 317 ILE 317 337 337 ILE ILE A . n 
A 1 318 GLY 318 338 338 GLY GLY A . n 
A 1 319 SER 319 339 339 SER SER A . n 
A 1 320 VAL 320 340 340 VAL VAL A . n 
A 1 321 ILE 321 341 341 ILE ILE A . n 
A 1 322 SER 322 342 342 SER SER A . n 
A 1 323 TYR 323 343 343 TYR TYR A . n 
A 1 324 PHE 324 344 344 PHE PHE A . n 
A 1 325 GLY 325 345 345 GLY GLY A . n 
A 1 326 LEU 326 346 346 LEU LEU A . n 
A 1 327 ALA 327 347 347 ALA ALA A . n 
A 1 328 THR 328 348 348 THR THR A . n 
A 1 329 VAL 329 349 349 VAL VAL A . n 
A 1 330 PHE 330 350 350 PHE PHE A . n 
A 1 331 ILE 331 351 351 ILE ILE A . n 
A 1 332 ASP 332 352 ?   ?   ?   A . n 
A 1 333 ILE 333 353 ?   ?   ?   A . n 
A 1 334 LEU 334 354 ?   ?   ?   A . n 
A 1 335 ILE 335 355 ?   ?   ?   A . n 
A 1 336 ASN 336 356 ?   ?   ?   A . n 
A 1 337 THR 337 357 ?   ?   ?   A . n 
A 1 338 TYR 338 358 ?   ?   ?   A . n 
A 1 339 SER 339 359 ?   ?   ?   A . n 
A 1 340 ALA 340 360 ?   ?   ?   A . n 
A 1 341 SER 341 361 ?   ?   ?   A . n 
A 1 342 SER 342 362 ?   ?   ?   A . n 
# 
loop_
_pdbx_nonpoly_scheme.asym_id 
_pdbx_nonpoly_scheme.entity_id 
_pdbx_nonpoly_scheme.mon_id 
_pdbx_nonpoly_scheme.ndb_seq_num 
_pdbx_nonpoly_scheme.pdb_seq_num 
_pdbx_nonpoly_scheme.auth_seq_num 
_pdbx_nonpoly_scheme.pdb_mon_id 
_pdbx_nonpoly_scheme.auth_mon_id 
_pdbx_nonpoly_scheme.pdb_strand_id 
_pdbx_nonpoly_scheme.pdb_ins_code 
C 3 NAG 1 403 9213 NAG NAG A . 
D 3 NAG 1 404 9202 NAG NAG A . 
E 4 7RV 1 405 1    7RV LIG A . 
# 
_pdbx_struct_assembly.id                   1 
_pdbx_struct_assembly.details              author_and_software_defined_assembly 
_pdbx_struct_assembly.method_details       PISA 
_pdbx_struct_assembly.oligomeric_details   trimeric 
_pdbx_struct_assembly.oligomeric_count     3 
# 
_pdbx_struct_assembly_gen.assembly_id       1 
_pdbx_struct_assembly_gen.oper_expression   1,2,3 
_pdbx_struct_assembly_gen.asym_id_list      A,B,C,D,E 
# 
loop_
_pdbx_struct_assembly_prop.biol_id 
_pdbx_struct_assembly_prop.type 
_pdbx_struct_assembly_prop.value 
_pdbx_struct_assembly_prop.details 
1 'ABSA (A^2)' 13710 ? 
1 MORE         -8    ? 
1 'SSA (A^2)'  45000 ? 
# 
loop_
_pdbx_struct_oper_list.id 
_pdbx_struct_oper_list.type 
_pdbx_struct_oper_list.name 
_pdbx_struct_oper_list.symmetry_operation 
_pdbx_struct_oper_list.matrix[1][1] 
_pdbx_struct_oper_list.matrix[1][2] 
_pdbx_struct_oper_list.matrix[1][3] 
_pdbx_struct_oper_list.vector[1] 
_pdbx_struct_oper_list.matrix[2][1] 
_pdbx_struct_oper_list.matrix[2][2] 
_pdbx_struct_oper_list.matrix[2][3] 
_pdbx_struct_oper_list.vector[2] 
_pdbx_struct_oper_list.matrix[3][1] 
_pdbx_struct_oper_list.matrix[3][2] 
_pdbx_struct_oper_list.matrix[3][3] 
_pdbx_struct_oper_list.vector[3] 
1 'identity operation'         1_555 x,y,z 1.0000000000 0.0000000000 0.0000000000 0.0000000000 0.0000000000 1.0000000000 
0.0000000000 0.0000000000 0.0000000000 0.0000000000 1.0000000000 0.0000000000 
2 'crystal symmetry operation' 5_555 z,x,y 0.0000000000 0.0000000000 1.0000000000 0.0000000000 1.0000000000 0.0000000000 
0.0000000000 0.0000000000 0.0000000000 1.0000000000 0.0000000000 0.0000000000 
3 'crystal symmetry operation' 9_555 y,z,x 0.0000000000 1.0000000000 0.0000000000 0.0000000000 0.0000000000 0.0000000000 
1.0000000000 0.0000000000 1.0000000000 0.0000000000 0.0000000000 0.0000000000 
# 
loop_
_pdbx_audit_revision_history.ordinal 
_pdbx_audit_revision_history.data_content_type 
_pdbx_audit_revision_history.major_revision 
_pdbx_audit_revision_history.minor_revision 
_pdbx_audit_revision_history.revision_date 
1 'Structure model' 1 0 2017-01-04 
2 'Structure model' 1 1 2017-09-20 
3 'Structure model' 1 2 2019-12-18 
4 'Structure model' 2 0 2020-07-29 
# 
loop_
_pdbx_audit_revision_details.ordinal 
_pdbx_audit_revision_details.revision_ordinal 
_pdbx_audit_revision_details.data_content_type 
_pdbx_audit_revision_details.provider 
_pdbx_audit_revision_details.type 
_pdbx_audit_revision_details.description 
_pdbx_audit_revision_details.details 
1 1 'Structure model' repository 'Initial release' ?                          ? 
2 4 'Structure model' repository Remediation       'Carbohydrate remediation' ? 
# 
loop_
_pdbx_audit_revision_group.ordinal 
_pdbx_audit_revision_group.revision_ordinal 
_pdbx_audit_revision_group.data_content_type 
_pdbx_audit_revision_group.group 
1 2 'Structure model' 'Author supporting evidence' 
2 2 'Structure model' 'Refinement description'     
3 3 'Structure model' 'Author supporting evidence' 
4 4 'Structure model' 'Atomic model'               
5 4 'Structure model' 'Data collection'            
6 4 'Structure model' 'Derived calculations'       
7 4 'Structure model' 'Structure summary'          
# 
loop_
_pdbx_audit_revision_category.ordinal 
_pdbx_audit_revision_category.revision_ordinal 
_pdbx_audit_revision_category.data_content_type 
_pdbx_audit_revision_category.category 
1  2 'Structure model' pdbx_audit_support            
2  2 'Structure model' software                      
3  3 'Structure model' pdbx_audit_support            
4  4 'Structure model' atom_site                     
5  4 'Structure model' chem_comp                     
6  4 'Structure model' entity                        
7  4 'Structure model' pdbx_branch_scheme            
8  4 'Structure model' pdbx_chem_comp_identifier     
9  4 'Structure model' pdbx_entity_branch            
10 4 'Structure model' pdbx_entity_branch_descriptor 
11 4 'Structure model' pdbx_entity_branch_link       
12 4 'Structure model' pdbx_entity_branch_list       
13 4 'Structure model' pdbx_entity_nonpoly           
14 4 'Structure model' pdbx_nonpoly_scheme           
15 4 'Structure model' pdbx_struct_assembly_gen      
16 4 'Structure model' struct_asym                   
17 4 'Structure model' struct_conn                   
18 4 'Structure model' struct_site                   
19 4 'Structure model' struct_site_gen               
# 
loop_
_pdbx_audit_revision_item.ordinal 
_pdbx_audit_revision_item.revision_ordinal 
_pdbx_audit_revision_item.data_content_type 
_pdbx_audit_revision_item.item 
1  2 'Structure model' '_pdbx_audit_support.funding_organization' 
2  3 'Structure model' '_pdbx_audit_support.funding_organization' 
3  4 'Structure model' '_atom_site.B_iso_or_equiv'                
4  4 'Structure model' '_atom_site.Cartn_x'                       
5  4 'Structure model' '_atom_site.Cartn_y'                       
6  4 'Structure model' '_atom_site.Cartn_z'                       
7  4 'Structure model' '_atom_site.auth_asym_id'                  
8  4 'Structure model' '_atom_site.auth_seq_id'                   
9  4 'Structure model' '_atom_site.label_asym_id'                 
10 4 'Structure model' '_atom_site.label_entity_id'               
11 4 'Structure model' '_chem_comp.name'                          
12 4 'Structure model' '_chem_comp.type'                          
13 4 'Structure model' '_pdbx_entity_nonpoly.entity_id'           
14 4 'Structure model' '_pdbx_entity_nonpoly.name'                
15 4 'Structure model' '_pdbx_struct_assembly_gen.asym_id_list'   
16 4 'Structure model' '_struct_conn.pdbx_role'                   
17 4 'Structure model' '_struct_conn.ptnr1_auth_asym_id'          
18 4 'Structure model' '_struct_conn.ptnr1_auth_seq_id'           
19 4 'Structure model' '_struct_conn.ptnr1_label_atom_id'         
20 4 'Structure model' '_struct_conn.ptnr2_auth_asym_id'          
21 4 'Structure model' '_struct_conn.ptnr2_auth_seq_id'           
22 4 'Structure model' '_struct_conn.ptnr2_label_asym_id'         
23 4 'Structure model' '_struct_conn.ptnr2_label_atom_id'         
# 
loop_
_software.citation_id 
_software.classification 
_software.compiler_name 
_software.compiler_version 
_software.contact_author 
_software.contact_author_email 
_software.date 
_software.description 
_software.dependencies 
_software.hardware 
_software.language 
_software.location 
_software.mods 
_software.name 
_software.os 
_software.os_version 
_software.type 
_software.version 
_software.pdbx_ordinal 
? 'data scaling'    ? ? ? ? ? ? ? ? ? ? ? Aimless     ? ? ? 0.5.1     1 
? refinement        ? ? ? ? ? ? ? ? ? ? ? PHENIX      ? ? ? 1.10_2155 2 
? 'data extraction' ? ? ? ? ? ? ? ? ? ? ? PDB_EXTRACT ? ? ? 3.20      3 
? 'data scaling'    ? ? ? ? ? ? ? ? ? ? ? XSCALE      ? ? ? .         4 
? phasing           ? ? ? ? ? ? ? ? ? ? ? PHASER      ? ? ? .         5 
# 
loop_
_pdbx_validate_close_contact.id 
_pdbx_validate_close_contact.PDB_model_num 
_pdbx_validate_close_contact.auth_atom_id_1 
_pdbx_validate_close_contact.auth_asym_id_1 
_pdbx_validate_close_contact.auth_comp_id_1 
_pdbx_validate_close_contact.auth_seq_id_1 
_pdbx_validate_close_contact.PDB_ins_code_1 
_pdbx_validate_close_contact.label_alt_id_1 
_pdbx_validate_close_contact.auth_atom_id_2 
_pdbx_validate_close_contact.auth_asym_id_2 
_pdbx_validate_close_contact.auth_comp_id_2 
_pdbx_validate_close_contact.auth_seq_id_2 
_pdbx_validate_close_contact.PDB_ins_code_2 
_pdbx_validate_close_contact.label_alt_id_2 
_pdbx_validate_close_contact.dist 
1 1 OD1 A ASN 207 ? ? OH  A TYR 273 ? ? 2.13 
2 1 ND2 A ASN 78  ? ? OE2 A GLU 172 ? ? 2.19 
# 
_pdbx_validate_symm_contact.id                1 
_pdbx_validate_symm_contact.PDB_model_num     1 
_pdbx_validate_symm_contact.auth_atom_id_1    O 
_pdbx_validate_symm_contact.auth_asym_id_1    A 
_pdbx_validate_symm_contact.auth_comp_id_1    ALA 
_pdbx_validate_symm_contact.auth_seq_id_1     334 
_pdbx_validate_symm_contact.PDB_ins_code_1    ? 
_pdbx_validate_symm_contact.label_alt_id_1    ? 
_pdbx_validate_symm_contact.site_symmetry_1   1_555 
_pdbx_validate_symm_contact.auth_atom_id_2    OH 
_pdbx_validate_symm_contact.auth_asym_id_2    A 
_pdbx_validate_symm_contact.auth_comp_id_2    TYR 
_pdbx_validate_symm_contact.auth_seq_id_2     343 
_pdbx_validate_symm_contact.PDB_ins_code_2    ? 
_pdbx_validate_symm_contact.label_alt_id_2    ? 
_pdbx_validate_symm_contact.site_symmetry_2   5_555 
_pdbx_validate_symm_contact.dist              2.06 
# 
loop_
_pdbx_validate_torsion.id 
_pdbx_validate_torsion.PDB_model_num 
_pdbx_validate_torsion.auth_comp_id 
_pdbx_validate_torsion.auth_asym_id 
_pdbx_validate_torsion.auth_seq_id 
_pdbx_validate_torsion.PDB_ins_code 
_pdbx_validate_torsion.label_alt_id 
_pdbx_validate_torsion.phi 
_pdbx_validate_torsion.psi 
1 1 ASP A 89  ? ? -111.44 -166.97 
2 1 GLU A 157 ? ? 60.51   -123.46 
3 1 ALA A 166 ? ? -171.75 -171.68 
4 1 LEU A 182 ? ? -106.83 45.37   
5 1 CYS A 216 ? ? 179.30  160.97  
6 1 CYS A 269 ? ? -165.11 74.07   
7 1 TYR A 288 ? ? 51.39   75.27   
8 1 ALA A 334 ? ? -52.11  -71.80  
# 
loop_
_pdbx_unobs_or_zero_occ_atoms.id 
_pdbx_unobs_or_zero_occ_atoms.PDB_model_num 
_pdbx_unobs_or_zero_occ_atoms.polymer_flag 
_pdbx_unobs_or_zero_occ_atoms.occupancy_flag 
_pdbx_unobs_or_zero_occ_atoms.auth_asym_id 
_pdbx_unobs_or_zero_occ_atoms.auth_comp_id 
_pdbx_unobs_or_zero_occ_atoms.auth_seq_id 
_pdbx_unobs_or_zero_occ_atoms.PDB_ins_code 
_pdbx_unobs_or_zero_occ_atoms.auth_atom_id 
_pdbx_unobs_or_zero_occ_atoms.label_alt_id 
_pdbx_unobs_or_zero_occ_atoms.label_asym_id 
_pdbx_unobs_or_zero_occ_atoms.label_comp_id 
_pdbx_unobs_or_zero_occ_atoms.label_seq_id 
_pdbx_unobs_or_zero_occ_atoms.label_atom_id 
1   1 Y 1 A TRP 31  ? CG  ? A TRP 11  CG  
2   1 Y 1 A TRP 31  ? CD1 ? A TRP 11  CD1 
3   1 Y 1 A TRP 31  ? CD2 ? A TRP 11  CD2 
4   1 Y 1 A TRP 31  ? NE1 ? A TRP 11  NE1 
5   1 Y 1 A TRP 31  ? CE2 ? A TRP 11  CE2 
6   1 Y 1 A TRP 31  ? CE3 ? A TRP 11  CE3 
7   1 Y 1 A TRP 31  ? CZ2 ? A TRP 11  CZ2 
8   1 Y 1 A TRP 31  ? CZ3 ? A TRP 11  CZ3 
9   1 Y 1 A TRP 31  ? CH2 ? A TRP 11  CH2 
10  1 Y 1 A ILE 32  ? CG1 ? A ILE 12  CG1 
11  1 Y 1 A ILE 32  ? CG2 ? A ILE 12  CG2 
12  1 Y 1 A ILE 32  ? CD1 ? A ILE 12  CD1 
13  1 Y 1 A PHE 33  ? CG  ? A PHE 13  CG  
14  1 Y 1 A PHE 33  ? CD1 ? A PHE 13  CD1 
15  1 Y 1 A PHE 33  ? CD2 ? A PHE 13  CD2 
16  1 Y 1 A PHE 33  ? CE1 ? A PHE 13  CE1 
17  1 Y 1 A PHE 33  ? CE2 ? A PHE 13  CE2 
18  1 Y 1 A PHE 33  ? CZ  ? A PHE 13  CZ  
19  1 Y 1 A LEU 36  ? CG  ? A LEU 16  CG  
20  1 Y 1 A LEU 36  ? CD1 ? A LEU 16  CD1 
21  1 Y 1 A LEU 36  ? CD2 ? A LEU 16  CD2 
22  1 Y 1 A TYR 40  ? CG  ? A TYR 20  CG  
23  1 Y 1 A TYR 40  ? CD1 ? A TYR 20  CD1 
24  1 Y 1 A TYR 40  ? CD2 ? A TYR 20  CD2 
25  1 Y 1 A TYR 40  ? CE1 ? A TYR 20  CE1 
26  1 Y 1 A TYR 40  ? CE2 ? A TYR 20  CE2 
27  1 Y 1 A TYR 40  ? CZ  ? A TYR 20  CZ  
28  1 Y 1 A TYR 40  ? OH  ? A TYR 20  OH  
29  1 Y 1 A ILE 46  ? CG1 ? A ILE 26  CG1 
30  1 Y 1 A ILE 46  ? CG2 ? A ILE 26  CG2 
31  1 Y 1 A ILE 46  ? CD1 ? A ILE 26  CD1 
32  1 Y 1 A LYS 49  ? CG  ? A LYS 29  CG  
33  1 Y 1 A LYS 49  ? CD  ? A LYS 29  CD  
34  1 Y 1 A LYS 49  ? CE  ? A LYS 29  CE  
35  1 Y 1 A LYS 49  ? NZ  ? A LYS 29  NZ  
36  1 Y 1 A LYS 53  ? CG  ? A LYS 33  CG  
37  1 Y 1 A LYS 53  ? CD  ? A LYS 33  CD  
38  1 Y 1 A LYS 53  ? CE  ? A LYS 33  CE  
39  1 Y 1 A LYS 53  ? NZ  ? A LYS 33  NZ  
40  1 Y 1 A LYS 54  ? CG  ? A LYS 34  CG  
41  1 Y 1 A LYS 54  ? CD  ? A LYS 34  CD  
42  1 Y 1 A LYS 54  ? CE  ? A LYS 34  CE  
43  1 Y 1 A LYS 54  ? NZ  ? A LYS 34  NZ  
44  1 Y 1 A LYS 64  ? CG  ? A LYS 44  CG  
45  1 Y 1 A LYS 64  ? CD  ? A LYS 44  CD  
46  1 Y 1 A LYS 64  ? CE  ? A LYS 44  CE  
47  1 Y 1 A LYS 64  ? NZ  ? A LYS 44  NZ  
48  1 Y 1 A LYS 66  ? CG  ? A LYS 46  CG  
49  1 Y 1 A LYS 66  ? CD  ? A LYS 46  CD  
50  1 Y 1 A LYS 66  ? CE  ? A LYS 46  CE  
51  1 Y 1 A LYS 66  ? NZ  ? A LYS 46  NZ  
52  1 Y 1 A LYS 72  ? CG  ? A LYS 52  CG  
53  1 Y 1 A LYS 72  ? CD  ? A LYS 52  CD  
54  1 Y 1 A LYS 72  ? CE  ? A LYS 52  CE  
55  1 Y 1 A LYS 72  ? NZ  ? A LYS 52  NZ  
56  1 Y 1 A MET 80  ? CG  ? A MET 60  CG  
57  1 Y 1 A MET 80  ? SD  ? A MET 60  SD  
58  1 Y 1 A MET 80  ? CE  ? A MET 60  CE  
59  1 Y 1 A LYS 81  ? CG  ? A LYS 61  CG  
60  1 Y 1 A LYS 81  ? CD  ? A LYS 61  CD  
61  1 Y 1 A LYS 81  ? CE  ? A LYS 61  CE  
62  1 Y 1 A LYS 81  ? NZ  ? A LYS 61  NZ  
63  1 Y 1 A ARG 126 ? CG  ? A ARG 106 CG  
64  1 Y 1 A ARG 126 ? CD  ? A ARG 106 CD  
65  1 Y 1 A ARG 126 ? NE  ? A ARG 106 NE  
66  1 Y 1 A ARG 126 ? CZ  ? A ARG 106 CZ  
67  1 Y 1 A ARG 126 ? NH1 ? A ARG 106 NH1 
68  1 Y 1 A ARG 126 ? NH2 ? A ARG 106 NH2 
69  1 Y 1 A ARG 133 ? CG  ? A ARG 113 CG  
70  1 Y 1 A ARG 133 ? CD  ? A ARG 113 CD  
71  1 Y 1 A ARG 133 ? NE  ? A ARG 113 NE  
72  1 Y 1 A ARG 133 ? CZ  ? A ARG 113 CZ  
73  1 Y 1 A ARG 133 ? NH1 ? A ARG 113 NH1 
74  1 Y 1 A ARG 133 ? NH2 ? A ARG 113 NH2 
75  1 Y 1 A LYS 136 ? CG  ? A LYS 116 CG  
76  1 Y 1 A LYS 136 ? CD  ? A LYS 116 CD  
77  1 Y 1 A LYS 136 ? CE  ? A LYS 116 CE  
78  1 Y 1 A LYS 136 ? NZ  ? A LYS 116 NZ  
79  1 Y 1 A ARG 139 ? CG  ? A ARG 119 CG  
80  1 Y 1 A ARG 139 ? CD  ? A ARG 119 CD  
81  1 Y 1 A ARG 139 ? NE  ? A ARG 119 NE  
82  1 Y 1 A ARG 139 ? CZ  ? A ARG 119 CZ  
83  1 Y 1 A ARG 139 ? NH1 ? A ARG 119 NH1 
84  1 Y 1 A ARG 139 ? NH2 ? A ARG 119 NH2 
85  1 Y 1 A GLN 143 ? CG  ? A GLN 123 CG  
86  1 Y 1 A GLN 143 ? CD  ? A GLN 123 CD  
87  1 Y 1 A GLN 143 ? OE1 ? A GLN 123 OE1 
88  1 Y 1 A GLN 143 ? NE2 ? A GLN 123 NE2 
89  1 Y 1 A LYS 156 ? CG  ? A LYS 136 CG  
90  1 Y 1 A LYS 156 ? CD  ? A LYS 136 CD  
91  1 Y 1 A LYS 156 ? CE  ? A LYS 136 CE  
92  1 Y 1 A LYS 156 ? NZ  ? A LYS 136 NZ  
93  1 Y 1 A ARG 178 ? CG  ? A ARG 158 CG  
94  1 Y 1 A ARG 178 ? CD  ? A ARG 158 CD  
95  1 Y 1 A ARG 178 ? NE  ? A ARG 158 NE  
96  1 Y 1 A ARG 178 ? CZ  ? A ARG 158 CZ  
97  1 Y 1 A ARG 178 ? NH1 ? A ARG 158 NH1 
98  1 Y 1 A ARG 178 ? NH2 ? A ARG 158 NH2 
99  1 Y 1 A LEU 209 ? CG  ? A LEU 189 CG  
100 1 Y 1 A LEU 209 ? CD1 ? A LEU 189 CD1 
101 1 Y 1 A LEU 209 ? CD2 ? A LEU 189 CD2 
102 1 Y 1 A VAL 212 ? CG1 ? A VAL 192 CG1 
103 1 Y 1 A VAL 212 ? CG2 ? A VAL 192 CG2 
104 1 Y 1 A ILE 214 ? CG1 ? A ILE 194 CG1 
105 1 Y 1 A ILE 214 ? CG2 ? A ILE 194 CG2 
106 1 Y 1 A ILE 214 ? CD1 ? A ILE 194 CD1 
107 1 Y 1 A LYS 220 ? CG  ? A LYS 200 CG  
108 1 Y 1 A LYS 220 ? CD  ? A LYS 200 CD  
109 1 Y 1 A LYS 220 ? CE  ? A LYS 200 CE  
110 1 Y 1 A LYS 220 ? NZ  ? A LYS 200 NZ  
111 1 Y 1 A LEU 262 ? CG  ? A LEU 242 CG  
112 1 Y 1 A LEU 262 ? CD1 ? A LEU 242 CD1 
113 1 Y 1 A LEU 262 ? CD2 ? A LEU 242 CD2 
114 1 Y 1 A TRP 265 ? CG  ? A TRP 245 CG  
115 1 Y 1 A TRP 265 ? CD1 ? A TRP 245 CD1 
116 1 Y 1 A TRP 265 ? CD2 ? A TRP 245 CD2 
117 1 Y 1 A TRP 265 ? NE1 ? A TRP 245 NE1 
118 1 Y 1 A TRP 265 ? CE2 ? A TRP 245 CE2 
119 1 Y 1 A TRP 265 ? CE3 ? A TRP 245 CE3 
120 1 Y 1 A TRP 265 ? CZ2 ? A TRP 245 CZ2 
121 1 Y 1 A TRP 265 ? CZ3 ? A TRP 245 CZ3 
122 1 Y 1 A TRP 265 ? CH2 ? A TRP 245 CH2 
123 1 Y 1 A PHE 266 ? CG  ? A PHE 246 CG  
124 1 Y 1 A PHE 266 ? CD1 ? A PHE 246 CD1 
125 1 Y 1 A PHE 266 ? CD2 ? A PHE 246 CD2 
126 1 Y 1 A PHE 266 ? CE1 ? A PHE 246 CE1 
127 1 Y 1 A PHE 266 ? CE2 ? A PHE 246 CE2 
128 1 Y 1 A PHE 266 ? CZ  ? A PHE 246 CZ  
129 1 Y 1 A HIS 268 ? CG  ? A HIS 248 CG  
130 1 Y 1 A HIS 268 ? ND1 ? A HIS 248 ND1 
131 1 Y 1 A HIS 268 ? CD2 ? A HIS 248 CD2 
132 1 Y 1 A HIS 268 ? CE1 ? A HIS 248 CE1 
133 1 Y 1 A HIS 268 ? NE2 ? A HIS 248 NE2 
134 1 Y 1 A LYS 272 ? CG  ? A LYS 252 CG  
135 1 Y 1 A LYS 272 ? CD  ? A LYS 252 CD  
136 1 Y 1 A LYS 272 ? CE  ? A LYS 252 CE  
137 1 Y 1 A LYS 272 ? NZ  ? A LYS 252 NZ  
138 1 Y 1 A ASP 280 ? CG  ? A ASP 260 CG  
139 1 Y 1 A ASP 280 ? OD1 ? A ASP 260 OD1 
140 1 Y 1 A ASP 280 ? OD2 ? A ASP 260 OD2 
141 1 Y 1 A THR 283 ? OG1 ? A THR 263 OG1 
142 1 Y 1 A THR 283 ? CG2 ? A THR 263 CG2 
143 1 Y 1 A GLU 285 ? CG  ? A GLU 265 CG  
144 1 Y 1 A GLU 285 ? CD  ? A GLU 265 CD  
145 1 Y 1 A GLU 285 ? OE1 ? A GLU 265 OE1 
146 1 Y 1 A GLU 285 ? OE2 ? A GLU 265 OE2 
147 1 Y 1 A LEU 287 ? CG  ? A LEU 267 CG  
148 1 Y 1 A LEU 287 ? CD1 ? A LEU 267 CD1 
149 1 Y 1 A LEU 287 ? CD2 ? A LEU 267 CD2 
150 1 Y 1 A LYS 300 ? CG  ? A LYS 280 CG  
151 1 Y 1 A LYS 300 ? CD  ? A LYS 280 CD  
152 1 Y 1 A LYS 300 ? CE  ? A LYS 280 CE  
153 1 Y 1 A LYS 300 ? NZ  ? A LYS 280 NZ  
154 1 Y 1 A LYS 327 ? CG  ? A LYS 307 CG  
155 1 Y 1 A LYS 327 ? CD  ? A LYS 307 CD  
156 1 Y 1 A LYS 327 ? CE  ? A LYS 307 CE  
157 1 Y 1 A LYS 327 ? NZ  ? A LYS 307 NZ  
158 1 Y 1 A PHE 328 ? CG  ? A PHE 308 CG  
159 1 Y 1 A PHE 328 ? CD1 ? A PHE 308 CD1 
160 1 Y 1 A PHE 328 ? CD2 ? A PHE 308 CD2 
161 1 Y 1 A PHE 328 ? CE1 ? A PHE 308 CE1 
162 1 Y 1 A PHE 328 ? CE2 ? A PHE 308 CE2 
163 1 Y 1 A PHE 328 ? CZ  ? A PHE 308 CZ  
164 1 Y 1 A VAL 330 ? CG1 ? A VAL 310 CG1 
165 1 Y 1 A VAL 330 ? CG2 ? A VAL 310 CG2 
166 1 Y 1 A ILE 341 ? CG1 ? A ILE 321 CG1 
167 1 Y 1 A ILE 341 ? CG2 ? A ILE 321 CG2 
168 1 Y 1 A ILE 341 ? CD1 ? A ILE 321 CD1 
169 1 Y 1 A PHE 344 ? CG  ? A PHE 324 CG  
170 1 Y 1 A PHE 344 ? CD1 ? A PHE 324 CD1 
171 1 Y 1 A PHE 344 ? CD2 ? A PHE 324 CD2 
172 1 Y 1 A PHE 344 ? CE1 ? A PHE 324 CE1 
173 1 Y 1 A PHE 344 ? CE2 ? A PHE 324 CE2 
174 1 Y 1 A PHE 344 ? CZ  ? A PHE 324 CZ  
175 1 Y 1 A LEU 346 ? CG  ? A LEU 326 CG  
176 1 Y 1 A LEU 346 ? CD1 ? A LEU 326 CD1 
177 1 Y 1 A LEU 346 ? CD2 ? A LEU 326 CD2 
178 1 Y 1 A THR 348 ? OG1 ? A THR 328 OG1 
179 1 Y 1 A THR 348 ? CG2 ? A THR 328 CG2 
180 1 Y 1 A VAL 349 ? CG1 ? A VAL 329 CG1 
181 1 Y 1 A VAL 349 ? CG2 ? A VAL 329 CG2 
182 1 Y 1 A PHE 350 ? CG  ? A PHE 330 CG  
183 1 Y 1 A PHE 350 ? CD1 ? A PHE 330 CD1 
184 1 Y 1 A PHE 350 ? CD2 ? A PHE 330 CD2 
185 1 Y 1 A PHE 350 ? CE1 ? A PHE 330 CE1 
186 1 Y 1 A PHE 350 ? CE2 ? A PHE 330 CE2 
187 1 Y 1 A PHE 350 ? CZ  ? A PHE 330 CZ  
188 1 Y 1 A ILE 351 ? CG1 ? A ILE 331 CG1 
189 1 Y 1 A ILE 351 ? CG2 ? A ILE 331 CG2 
190 1 Y 1 A ILE 351 ? CD1 ? A ILE 331 CD1 
# 
loop_
_pdbx_unobs_or_zero_occ_residues.id 
_pdbx_unobs_or_zero_occ_residues.PDB_model_num 
_pdbx_unobs_or_zero_occ_residues.polymer_flag 
_pdbx_unobs_or_zero_occ_residues.occupancy_flag 
_pdbx_unobs_or_zero_occ_residues.auth_asym_id 
_pdbx_unobs_or_zero_occ_residues.auth_comp_id 
_pdbx_unobs_or_zero_occ_residues.auth_seq_id 
_pdbx_unobs_or_zero_occ_residues.PDB_ins_code 
_pdbx_unobs_or_zero_occ_residues.label_asym_id 
_pdbx_unobs_or_zero_occ_residues.label_comp_id 
_pdbx_unobs_or_zero_occ_residues.label_seq_id 
1  1 Y 1 A GLY 21  ? A GLY 1   
2  1 Y 1 A SER 22  ? A SER 2   
3  1 Y 1 A SER 23  ? A SER 3   
4  1 Y 1 A THR 24  ? A THR 4   
5  1 Y 1 A ASN 25  ? A ASN 5   
6  1 Y 1 A TYR 26  ? A TYR 6   
7  1 Y 1 A GLY 27  ? A GLY 7   
8  1 Y 1 A THR 28  ? A THR 8   
9  1 Y 1 A ILE 29  ? A ILE 9   
10 1 Y 1 A LYS 30  ? A LYS 10  
11 1 Y 1 A ASP 352 ? A ASP 332 
12 1 Y 1 A ILE 353 ? A ILE 333 
13 1 Y 1 A LEU 354 ? A LEU 334 
14 1 Y 1 A ILE 355 ? A ILE 335 
15 1 Y 1 A ASN 356 ? A ASN 336 
16 1 Y 1 A THR 357 ? A THR 337 
17 1 Y 1 A TYR 358 ? A TYR 338 
18 1 Y 1 A SER 359 ? A SER 339 
19 1 Y 1 A ALA 360 ? A ALA 340 
20 1 Y 1 A SER 361 ? A SER 341 
21 1 Y 1 A SER 362 ? A SER 342 
# 
loop_
_pdbx_audit_support.funding_organization 
_pdbx_audit_support.country 
_pdbx_audit_support.grant_number 
_pdbx_audit_support.ordinal 
'National Institutes of Health/National Institute of General Medical Sciences (NIH/NIGMS)'          'United States' GM114379 1 
'National Institutes of Health/National Institute of Neurological Disorders and Stroke (NIH/NINDS)' 'United States' NS072869 2 
# 
loop_
_pdbx_branch_scheme.asym_id 
_pdbx_branch_scheme.entity_id 
_pdbx_branch_scheme.mon_id 
_pdbx_branch_scheme.num 
_pdbx_branch_scheme.pdb_asym_id 
_pdbx_branch_scheme.pdb_mon_id 
_pdbx_branch_scheme.pdb_seq_num 
_pdbx_branch_scheme.auth_asym_id 
_pdbx_branch_scheme.auth_mon_id 
_pdbx_branch_scheme.auth_seq_num 
_pdbx_branch_scheme.hetero 
B 2 NAG 1 B NAG 1 A NAG 9187 n 
B 2 NAG 2 B NAG 2 A NAG 8187 n 
# 
loop_
_pdbx_chem_comp_identifier.comp_id 
_pdbx_chem_comp_identifier.type 
_pdbx_chem_comp_identifier.program 
_pdbx_chem_comp_identifier.program_version 
_pdbx_chem_comp_identifier.identifier 
NAG 'CONDENSED IUPAC CARBOHYDRATE SYMBOL' GMML     1.0 DGlcpNAcb                      
NAG 'COMMON NAME'                         GMML     1.0 N-acetyl-b-D-glucopyranosamine 
NAG 'IUPAC CARBOHYDRATE SYMBOL'           PDB-CARE 1.0 b-D-GlcpNAc                    
NAG 'SNFG CARBOHYDRATE SYMBOL'            GMML     1.0 GlcNAc                         
# 
_pdbx_entity_branch.entity_id   2 
_pdbx_entity_branch.type        oligosaccharide 
# 
loop_
_pdbx_entity_branch_descriptor.ordinal 
_pdbx_entity_branch_descriptor.entity_id 
_pdbx_entity_branch_descriptor.descriptor 
_pdbx_entity_branch_descriptor.type 
_pdbx_entity_branch_descriptor.program 
_pdbx_entity_branch_descriptor.program_version 
1 2 DGlcpNAcb1-4DGlcpNAcb1-                               'Glycam Condensed Sequence' GMML       1.0   
2 2 'WURCS=2.0/1,2,1/[a2122h-1b_1-5_2*NCC/3=O]/1-1/a4-b1' WURCS                       PDB2Glycan 1.1.0 
3 2 '[]{[(4+1)][b-D-GlcpNAc]{[(4+1)][b-D-GlcpNAc]{}}}'    LINUCS                      PDB-CARE   ?     
# 
_pdbx_entity_branch_link.link_id                    1 
_pdbx_entity_branch_link.entity_id                  2 
_pdbx_entity_branch_link.entity_branch_list_num_1   2 
_pdbx_entity_branch_link.comp_id_1                  NAG 
_pdbx_entity_branch_link.atom_id_1                  C1 
_pdbx_entity_branch_link.leaving_atom_id_1          O1 
_pdbx_entity_branch_link.entity_branch_list_num_2   1 
_pdbx_entity_branch_link.comp_id_2                  NAG 
_pdbx_entity_branch_link.atom_id_2                  O4 
_pdbx_entity_branch_link.leaving_atom_id_2          HO4 
_pdbx_entity_branch_link.value_order                sing 
_pdbx_entity_branch_link.details                    ? 
# 
loop_
_pdbx_entity_branch_list.entity_id 
_pdbx_entity_branch_list.comp_id 
_pdbx_entity_branch_list.num 
_pdbx_entity_branch_list.hetero 
2 NAG 1 n 
2 NAG 2 n 
# 
loop_
_pdbx_entity_nonpoly.entity_id 
_pdbx_entity_nonpoly.name 
_pdbx_entity_nonpoly.comp_id 
3 2-acetamido-2-deoxy-beta-D-glucopyranose                                                   NAG 
4 'N-{[4-(4-phenylpiperazin-1-yl)oxan-4-yl]methyl}-2-(phenylsulfanyl)pyridine-3-carboxamide' 7RV 
# 
