# Supplementary material for: Structural insights into the allosteric inhibition of P2X4 receptors
Source: Nat Commun. 2023 Oct 13;14:6437. doi: 10.1038/s41467-023-42164-y (PMC10575874; doi:10.1038/s41467-023-42164-y)
Supplement: Supplementary file 4 — Supplementary Dataset 1 [file 41467_2023_42164_MOESM4_ESM.zip › hP2X1trimer_a111a/hP2X1trimer_a111a_env/templates_101/5u8q.cif]

data_5U8Q
# 
_entry.id   5U8Q 
# 
_audit_conform.dict_name       mmcif_pdbx.dic 
_audit_conform.dict_version    5.329 
_audit_conform.dict_location   http://mmcif.pdb.org/dictionaries/ascii/mmcif_pdbx.dic 
# 
loop_
_database_2.database_id 
_database_2.database_code 
PDB   5U8Q         
WWPDB D_1000225483 
# 
_pdbx_database_related.db_name        PDB 
_pdbx_database_related.details        'The same complex without IGF-I' 
_pdbx_database_related.db_id          5U8R 
_pdbx_database_related.content_type   unspecified 
# 
_pdbx_database_status.status_code                     REL 
_pdbx_database_status.status_code_sf                  REL 
_pdbx_database_status.status_code_mr                  ? 
_pdbx_database_status.entry_id                        5U8Q 
_pdbx_database_status.recvd_initial_deposition_date   2016-12-14 
_pdbx_database_status.SG_entry                        N 
_pdbx_database_status.deposit_site                    RCSB 
_pdbx_database_status.process_site                    RCSB 
_pdbx_database_status.status_code_cs                  ? 
_pdbx_database_status.methods_development_category    ? 
_pdbx_database_status.pdb_format_compatible           Y 
_pdbx_database_status.status_code_nmr_data            ? 
# 
loop_
_audit_author.name 
_audit_author.pdbx_ordinal 
_audit_author.identifier_ORCID 
'Lawrence, M.' 1 ? 
'Xu, Y.'       2 ? 
# 
_citation.abstract                  ? 
_citation.abstract_id_CAS           ? 
_citation.book_id_ISBN              ? 
_citation.book_publisher            ? 
_citation.book_publisher_city       ? 
_citation.book_title                ? 
_citation.coordinate_linkage        ? 
_citation.country                   UK 
_citation.database_id_Medline       ? 
_citation.details                   ? 
_citation.id                        primary 
_citation.journal_abbrev            'Nat Commun' 
_citation.journal_id_ASTM           ? 
_citation.journal_id_CSD            ? 
_citation.journal_id_ISSN           2041-1723 
_citation.journal_full              ? 
_citation.journal_issue             ? 
_citation.journal_volume            9 
_citation.language                  ? 
_citation.page_first                821 
_citation.page_last                 821 
_citation.title                     'How ligand binds to the type 1 insulin-like growth factor receptor.' 
_citation.year                      2018 
_citation.database_id_CSD           ? 
_citation.pdbx_database_id_DOI      10.1038/s41467-018-03219-7 
_citation.pdbx_database_id_PubMed   29483580 
_citation.unpublished_flag          ? 
# 
loop_
_citation_author.citation_id 
_citation_author.name 
_citation_author.ordinal 
_citation_author.identifier_ORCID 
primary 'Xu, Y.'         1  ? 
primary 'Kong, G.K.'     2  ? 
primary 'Menting, J.G.'  3  ? 
primary 'Margetts, M.B.' 4  ? 
primary 'Delaine, C.A.'  5  ? 
primary 'Jenkin, L.M.'   6  ? 
primary 'Kiselyov, V.V.' 7  ? 
primary 'De Meyts, P.'   8  ? 
primary 'Forbes, B.E.'   9  ? 
primary 'Lawrence, M.C.' 10 ? 
# 
_cell.volume             2062459.254 
_cell.length_a           88.690 
_cell.length_b           197.660 
_cell.length_c           117.650 
_cell.angle_beta         90.000 
_cell.angle_gamma        90.000 
_cell.angle_alpha        90.000 
_cell.entry_id           5U8Q 
_cell.Z_PDB              4 
_cell.pdbx_unique_axis   ? 
# 
_symmetry.Int_Tables_number                18 
_symmetry.space_group_name_H-M             'P 21 21 2' 
_symmetry.space_group_name_Hall            'P 2 2ab' 
_symmetry.entry_id                         5U8Q 
_symmetry.pdbx_full_space_group_name_H-M   ? 
_symmetry.cell_setting                     ? 
# 
loop_
_entity.id 
_entity.type 
_entity.src_method 
_entity.pdbx_description 
_entity.formula_weight 
_entity.pdbx_number_of_molecules 
_entity.pdbx_ec 
_entity.pdbx_mutation 
_entity.pdbx_fragment 
_entity.details 
1 polymer     man 'Insulin-like growth factor 1 receptor' 101085.461 1 2.7.10.1 
'residues 718-741 are replaced with the sequence AGNN' ? 
'A17delta-beta construct, see Whitten et al., J. Mol. Biol., v394, pp878-92 (2009).' 
2 polymer     man 'Insulin-like growth factor I' 7663.752   1 ?        ?                                                      ? 
'Mature IGF-1' 
3 polymer     man 'Fv 24-60 heavy chain' 13948.477  1 ?        ?                                                      ? 
;Heavy chain variable domain (residues 1-118) of mAb 24-60, including additional Gly-Thr at the N terminus and Glu-Asn-Leu-Tyr-Phe-Gln at C terminus.
;
4 polymer     man 'Fv 24-60 light chain' 11733.944  1 ?        ?                                                      ? 
'Light chain variable domain (residues 1-107) of mAb 24-60, including additional Gly at the N terminus.' 
5 branched    man '2-acetamido-2-deoxy-beta-D-glucopyranose-(1-4)-2-acetamido-2-deoxy-beta-D-glucopyranose' 424.401    2 ?        
?                                                      ? ? 
6 branched    man 
;alpha-D-mannopyranose-(1-4)-alpha-D-mannopyranose-(1-4)-2-acetamido-2-deoxy-beta-D-glucopyranose-(1-4)-2-acetamido-2-deoxy-beta-D-glucopyranose
;
748.682    1 ?        ?                                                      ? ? 
7 non-polymer syn 'SULFATE ION' 96.063     2 ?        ?                                                      ? ? 
8 non-polymer syn D-MALATE 134.087    1 ?        ?                                                      ? ? 
9 non-polymer man 2-acetamido-2-deoxy-beta-D-glucopyranose 221.208    3 ?        ? ? ? 
# 
loop_
_entity_name_com.entity_id 
_entity_name_com.name 
1 'Insulin-like growth factor I receptor,IGF-I receptor' 
2 'IGF-I,Mechano growth factor,MGF,Somatomedin-C'        
# 
loop_
_entity_poly.entity_id 
_entity_poly.type 
_entity_poly.nstd_linkage 
_entity_poly.nstd_monomer 
_entity_poly.pdbx_seq_one_letter_code 
_entity_poly.pdbx_seq_one_letter_code_can 
_entity_poly.pdbx_strand_id 
_entity_poly.pdbx_target_identifier 
1 'polypeptide(L)' no no 
;EICGPGIDIRNDYQQLKRLENCTVIEGYLHILLISKAEDYRSYRFPKLTVITEYLLLFRVAGLESLGDLFPNLTVIRGWK
LFYNYALVIFEMTNLKDIGLYNLRNITRGAIRIEKNADLCYLSTVDWSLILDAVSNNYIVGNKPPKECGDLCPGTMEEKP
MCEKTTINNEYNYRCWTTNRCQKMCPSTCGKRACTENNECCHPECLGSCSAPDNDTACVACRHYYYAGVCVPACPPNTYR
FEGWRCVDRDFCANILSAESSDSEGFVIHDGECMQECPSGFIRNGSQSMYCIPCEGPCPKVCEEEKKTKTIDSVTSAQML
QGCTIFKGNLLINIRRGNNIASELENFMGLIEVVTGYVKIRHSHALVSLSFLKNLRLILGEEQLEGNYSFYVLDNQNLQQ
LWDWDHRNLTIKAGKMYFAFNPKLCVSEIYRMEEVTGTKGRQSKGDINTRNNGERASCESDVLHFTSTTTSKNRIIITWH
RYRPPDYRDLISFTVYYKEAPFKNVTEYDGQDACGSNSWNMVDVDLPPNKDVEPGILLHGLKPWTQYAVYVKAVTLTMVE
NDHIRGAKSEILYIRTNASVPSIPLDVLSASNSSSQLIVKWNPPSLPNGNLSYYIVRWQRQPQDGYLYRHNYCSKDKIPI
RKYADGTIDIEEVTENPKTEVCGGEKGPCCACPKTEAEKQAEKEEAEYRKVFENFLHNSIFVPRPERKRRDVMQVANAGN
NETEYPFFESRVDNKERTVISNLRPFTLYRIDIHSCNHEAEKLGCSASNFVFARTMPAEGADDIPGPVTWEPRPENSIFL
KWPEPENPNGLILMYEIKYGSQVEDQRECVSRQEYRKYGGAKLNRLNPGNYTARIQATSLSGNGSWTDPVFFYVQAKTGY
ENFIH
;
;EICGPGIDIRNDYQQLKRLENCTVIEGYLHILLISKAEDYRSYRFPKLTVITEYLLLFRVAGLESLGDLFPNLTVIRGWK
LFYNYALVIFEMTNLKDIGLYNLRNITRGAIRIEKNADLCYLSTVDWSLILDAVSNNYIVGNKPPKECGDLCPGTMEEKP
MCEKTTINNEYNYRCWTTNRCQKMCPSTCGKRACTENNECCHPECLGSCSAPDNDTACVACRHYYYAGVCVPACPPNTYR
FEGWRCVDRDFCANILSAESSDSEGFVIHDGECMQECPSGFIRNGSQSMYCIPCEGPCPKVCEEEKKTKTIDSVTSAQML
QGCTIFKGNLLINIRRGNNIASELENFMGLIEVVTGYVKIRHSHALVSLSFLKNLRLILGEEQLEGNYSFYVLDNQNLQQ
LWDWDHRNLTIKAGKMYFAFNPKLCVSEIYRMEEVTGTKGRQSKGDINTRNNGERASCESDVLHFTSTTTSKNRIIITWH
RYRPPDYRDLISFTVYYKEAPFKNVTEYDGQDACGSNSWNMVDVDLPPNKDVEPGILLHGLKPWTQYAVYVKAVTLTMVE
NDHIRGAKSEILYIRTNASVPSIPLDVLSASNSSSQLIVKWNPPSLPNGNLSYYIVRWQRQPQDGYLYRHNYCSKDKIPI
RKYADGTIDIEEVTENPKTEVCGGEKGPCCACPKTEAEKQAEKEEAEYRKVFENFLHNSIFVPRPERKRRDVMQVANAGN
NETEYPFFESRVDNKERTVISNLRPFTLYRIDIHSCNHEAEKLGCSASNFVFARTMPAEGADDIPGPVTWEPRPENSIFL
KWPEPENPNGLILMYEIKYGSQVEDQRECVSRQEYRKYGGAKLNRLNPGNYTARIQATSLSGNGSWTDPVFFYVQAKTGY
ENFIH
;
A ? 
2 'polypeptide(L)' no no GPETLCGAELVDALQFVCGDRGFYFNKPTGYGSSSRRAPQTGIVDECCFRSCDLRRLEMYCAPLKPAKSA 
GPETLCGAELVDALQFVCGDRGFYFNKPTGYGSSSRRAPQTGIVDECCFRSCDLRRLEMYCAPLKPAKSA B ? 
3 'polypeptide(L)' no no 
;GTQVQLQQSGPDVVRPGVSVKISCKGSGYTFTDYAIHWVKQSHAKSLEWIGVISTYNGNTKYNQKFKGKAAITVDKSSST
AYLELARLTSEDSAIYYCASYGDLYVMDYWGQGTSVTVSSENLYFQ
;
;GTQVQLQQSGPDVVRPGVSVKISCKGSGYTFTDYAIHWVKQSHAKSLEWIGVISTYNGNTKYNQKFKGKAAITVDKSSST
AYLELARLTSEDSAIYYCASYGDLYVMDYWGQGTSVTVSSENLYFQ
;
H ? 
4 'polypeptide(L)' no no 
;GDIVLTQSPATLSVTPGDSVSLSCRASQTISNNLHWYQQKSHESPRLLIKYASQSISGIPSRFSGSGSGTDFTLSINSVE
TEDFGMYFCQQSNSWPRTFGAGTKLELK
;
;GDIVLTQSPATLSVTPGDSVSLSCRASQTISNNLHWYQQKSHESPRLLIKYASQSISGIPSRFSGSGSGTDFTLSINSVE
TEDFGMYFCQQSNSWPRTFGAGTKLELK
;
L ? 
# 
loop_
_entity_poly_seq.entity_id 
_entity_poly_seq.num 
_entity_poly_seq.mon_id 
_entity_poly_seq.hetero 
1 1   GLU n 
1 2   ILE n 
1 3   CYS n 
1 4   GLY n 
1 5   PRO n 
1 6   GLY n 
1 7   ILE n 
1 8   ASP n 
1 9   ILE n 
1 10  ARG n 
1 11  ASN n 
1 12  ASP n 
1 13  TYR n 
1 14  GLN n 
1 15  GLN n 
1 16  LEU n 
1 17  LYS n 
1 18  ARG n 
1 19  LEU n 
1 20  GLU n 
1 21  ASN n 
1 22  CYS n 
1 23  THR n 
1 24  VAL n 
1 25  ILE n 
1 26  GLU n 
1 27  GLY n 
1 28  TYR n 
1 29  LEU n 
1 30  HIS n 
1 31  ILE n 
1 32  LEU n 
1 33  LEU n 
1 34  ILE n 
1 35  SER n 
1 36  LYS n 
1 37  ALA n 
1 38  GLU n 
1 39  ASP n 
1 40  TYR n 
1 41  ARG n 
1 42  SER n 
1 43  TYR n 
1 44  ARG n 
1 45  PHE n 
1 46  PRO n 
1 47  LYS n 
1 48  LEU n 
1 49  THR n 
1 50  VAL n 
1 51  ILE n 
1 52  THR n 
1 53  GLU n 
1 54  TYR n 
1 55  LEU n 
1 56  LEU n 
1 57  LEU n 
1 58  PHE n 
1 59  ARG n 
1 60  VAL n 
1 61  ALA n 
1 62  GLY n 
1 63  LEU n 
1 64  GLU n 
1 65  SER n 
1 66  LEU n 
1 67  GLY n 
1 68  ASP n 
1 69  LEU n 
1 70  PHE n 
1 71  PRO n 
1 72  ASN n 
1 73  LEU n 
1 74  THR n 
1 75  VAL n 
1 76  ILE n 
1 77  ARG n 
1 78  GLY n 
1 79  TRP n 
1 80  LYS n 
1 81  LEU n 
1 82  PHE n 
1 83  TYR n 
1 84  ASN n 
1 85  TYR n 
1 86  ALA n 
1 87  LEU n 
1 88  VAL n 
1 89  ILE n 
1 90  PHE n 
1 91  GLU n 
1 92  MET n 
1 93  THR n 
1 94  ASN n 
1 95  LEU n 
1 96  LYS n 
1 97  ASP n 
1 98  ILE n 
1 99  GLY n 
1 100 LEU n 
1 101 TYR n 
1 102 ASN n 
1 103 LEU n 
1 104 ARG n 
1 105 ASN n 
1 106 ILE n 
1 107 THR n 
1 108 ARG n 
1 109 GLY n 
1 110 ALA n 
1 111 ILE n 
1 112 ARG n 
1 113 ILE n 
1 114 GLU n 
1 115 LYS n 
1 116 ASN n 
1 117 ALA n 
1 118 ASP n 
1 119 LEU n 
1 120 CYS n 
1 121 TYR n 
1 122 LEU n 
1 123 SER n 
1 124 THR n 
1 125 VAL n 
1 126 ASP n 
1 127 TRP n 
1 128 SER n 
1 129 LEU n 
1 130 ILE n 
1 131 LEU n 
1 132 ASP n 
1 133 ALA n 
1 134 VAL n 
1 135 SER n 
1 136 ASN n 
1 137 ASN n 
1 138 TYR n 
1 139 ILE n 
1 140 VAL n 
1 141 GLY n 
1 142 ASN n 
1 143 LYS n 
1 144 PRO n 
1 145 PRO n 
1 146 LYS n 
1 147 GLU n 
1 148 CYS n 
1 149 GLY n 
1 150 ASP n 
1 151 LEU n 
1 152 CYS n 
1 153 PRO n 
1 154 GLY n 
1 155 THR n 
1 156 MET n 
1 157 GLU n 
1 158 GLU n 
1 159 LYS n 
1 160 PRO n 
1 161 MET n 
1 162 CYS n 
1 163 GLU n 
1 164 LYS n 
1 165 THR n 
1 166 THR n 
1 167 ILE n 
1 168 ASN n 
1 169 ASN n 
1 170 GLU n 
1 171 TYR n 
1 172 ASN n 
1 173 TYR n 
1 174 ARG n 
1 175 CYS n 
1 176 TRP n 
1 177 THR n 
1 178 THR n 
1 179 ASN n 
1 180 ARG n 
1 181 CYS n 
1 182 GLN n 
1 183 LYS n 
1 184 MET n 
1 185 CYS n 
1 186 PRO n 
1 187 SER n 
1 188 THR n 
1 189 CYS n 
1 190 GLY n 
1 191 LYS n 
1 192 ARG n 
1 193 ALA n 
1 194 CYS n 
1 195 THR n 
1 196 GLU n 
1 197 ASN n 
1 198 ASN n 
1 199 GLU n 
1 200 CYS n 
1 201 CYS n 
1 202 HIS n 
1 203 PRO n 
1 204 GLU n 
1 205 CYS n 
1 206 LEU n 
1 207 GLY n 
1 208 SER n 
1 209 CYS n 
1 210 SER n 
1 211 ALA n 
1 212 PRO n 
1 213 ASP n 
1 214 ASN n 
1 215 ASP n 
1 216 THR n 
1 217 ALA n 
1 218 CYS n 
1 219 VAL n 
1 220 ALA n 
1 221 CYS n 
1 222 ARG n 
1 223 HIS n 
1 224 TYR n 
1 225 TYR n 
1 226 TYR n 
1 227 ALA n 
1 228 GLY n 
1 229 VAL n 
1 230 CYS n 
1 231 VAL n 
1 232 PRO n 
1 233 ALA n 
1 234 CYS n 
1 235 PRO n 
1 236 PRO n 
1 237 ASN n 
1 238 THR n 
1 239 TYR n 
1 240 ARG n 
1 241 PHE n 
1 242 GLU n 
1 243 GLY n 
1 244 TRP n 
1 245 ARG n 
1 246 CYS n 
1 247 VAL n 
1 248 ASP n 
1 249 ARG n 
1 250 ASP n 
1 251 PHE n 
1 252 CYS n 
1 253 ALA n 
1 254 ASN n 
1 255 ILE n 
1 256 LEU n 
1 257 SER n 
1 258 ALA n 
1 259 GLU n 
1 260 SER n 
1 261 SER n 
1 262 ASP n 
1 263 SER n 
1 264 GLU n 
1 265 GLY n 
1 266 PHE n 
1 267 VAL n 
1 268 ILE n 
1 269 HIS n 
1 270 ASP n 
1 271 GLY n 
1 272 GLU n 
1 273 CYS n 
1 274 MET n 
1 275 GLN n 
1 276 GLU n 
1 277 CYS n 
1 278 PRO n 
1 279 SER n 
1 280 GLY n 
1 281 PHE n 
1 282 ILE n 
1 283 ARG n 
1 284 ASN n 
1 285 GLY n 
1 286 SER n 
1 287 GLN n 
1 288 SER n 
1 289 MET n 
1 290 TYR n 
1 291 CYS n 
1 292 ILE n 
1 293 PRO n 
1 294 CYS n 
1 295 GLU n 
1 296 GLY n 
1 297 PRO n 
1 298 CYS n 
1 299 PRO n 
1 300 LYS n 
1 301 VAL n 
1 302 CYS n 
1 303 GLU n 
1 304 GLU n 
1 305 GLU n 
1 306 LYS n 
1 307 LYS n 
1 308 THR n 
1 309 LYS n 
1 310 THR n 
1 311 ILE n 
1 312 ASP n 
1 313 SER n 
1 314 VAL n 
1 315 THR n 
1 316 SER n 
1 317 ALA n 
1 318 GLN n 
1 319 MET n 
1 320 LEU n 
1 321 GLN n 
1 322 GLY n 
1 323 CYS n 
1 324 THR n 
1 325 ILE n 
1 326 PHE n 
1 327 LYS n 
1 328 GLY n 
1 329 ASN n 
1 330 LEU n 
1 331 LEU n 
1 332 ILE n 
1 333 ASN n 
1 334 ILE n 
1 335 ARG n 
1 336 ARG n 
1 337 GLY n 
1 338 ASN n 
1 339 ASN n 
1 340 ILE n 
1 341 ALA n 
1 342 SER n 
1 343 GLU n 
1 344 LEU n 
1 345 GLU n 
1 346 ASN n 
1 347 PHE n 
1 348 MET n 
1 349 GLY n 
1 350 LEU n 
1 351 ILE n 
1 352 GLU n 
1 353 VAL n 
1 354 VAL n 
1 355 THR n 
1 356 GLY n 
1 357 TYR n 
1 358 VAL n 
1 359 LYS n 
1 360 ILE n 
1 361 ARG n 
1 362 HIS n 
1 363 SER n 
1 364 HIS n 
1 365 ALA n 
1 366 LEU n 
1 367 VAL n 
1 368 SER n 
1 369 LEU n 
1 370 SER n 
1 371 PHE n 
1 372 LEU n 
1 373 LYS n 
1 374 ASN n 
1 375 LEU n 
1 376 ARG n 
1 377 LEU n 
1 378 ILE n 
1 379 LEU n 
1 380 GLY n 
1 381 GLU n 
1 382 GLU n 
1 383 GLN n 
1 384 LEU n 
1 385 GLU n 
1 386 GLY n 
1 387 ASN n 
1 388 TYR n 
1 389 SER n 
1 390 PHE n 
1 391 TYR n 
1 392 VAL n 
1 393 LEU n 
1 394 ASP n 
1 395 ASN n 
1 396 GLN n 
1 397 ASN n 
1 398 LEU n 
1 399 GLN n 
1 400 GLN n 
1 401 LEU n 
1 402 TRP n 
1 403 ASP n 
1 404 TRP n 
1 405 ASP n 
1 406 HIS n 
1 407 ARG n 
1 408 ASN n 
1 409 LEU n 
1 410 THR n 
1 411 ILE n 
1 412 LYS n 
1 413 ALA n 
1 414 GLY n 
1 415 LYS n 
1 416 MET n 
1 417 TYR n 
1 418 PHE n 
1 419 ALA n 
1 420 PHE n 
1 421 ASN n 
1 422 PRO n 
1 423 LYS n 
1 424 LEU n 
1 425 CYS n 
1 426 VAL n 
1 427 SER n 
1 428 GLU n 
1 429 ILE n 
1 430 TYR n 
1 431 ARG n 
1 432 MET n 
1 433 GLU n 
1 434 GLU n 
1 435 VAL n 
1 436 THR n 
1 437 GLY n 
1 438 THR n 
1 439 LYS n 
1 440 GLY n 
1 441 ARG n 
1 442 GLN n 
1 443 SER n 
1 444 LYS n 
1 445 GLY n 
1 446 ASP n 
1 447 ILE n 
1 448 ASN n 
1 449 THR n 
1 450 ARG n 
1 451 ASN n 
1 452 ASN n 
1 453 GLY n 
1 454 GLU n 
1 455 ARG n 
1 456 ALA n 
1 457 SER n 
1 458 CYS n 
1 459 GLU n 
1 460 SER n 
1 461 ASP n 
1 462 VAL n 
1 463 LEU n 
1 464 HIS n 
1 465 PHE n 
1 466 THR n 
1 467 SER n 
1 468 THR n 
1 469 THR n 
1 470 THR n 
1 471 SER n 
1 472 LYS n 
1 473 ASN n 
1 474 ARG n 
1 475 ILE n 
1 476 ILE n 
1 477 ILE n 
1 478 THR n 
1 479 TRP n 
1 480 HIS n 
1 481 ARG n 
1 482 TYR n 
1 483 ARG n 
1 484 PRO n 
1 485 PRO n 
1 486 ASP n 
1 487 TYR n 
1 488 ARG n 
1 489 ASP n 
1 490 LEU n 
1 491 ILE n 
1 492 SER n 
1 493 PHE n 
1 494 THR n 
1 495 VAL n 
1 496 TYR n 
1 497 TYR n 
1 498 LYS n 
1 499 GLU n 
1 500 ALA n 
1 501 PRO n 
1 502 PHE n 
1 503 LYS n 
1 504 ASN n 
1 505 VAL n 
1 506 THR n 
1 507 GLU n 
1 508 TYR n 
1 509 ASP n 
1 510 GLY n 
1 511 GLN n 
1 512 ASP n 
1 513 ALA n 
1 514 CYS n 
1 515 GLY n 
1 516 SER n 
1 517 ASN n 
1 518 SER n 
1 519 TRP n 
1 520 ASN n 
1 521 MET n 
1 522 VAL n 
1 523 ASP n 
1 524 VAL n 
1 525 ASP n 
1 526 LEU n 
1 527 PRO n 
1 528 PRO n 
1 529 ASN n 
1 530 LYS n 
1 531 ASP n 
1 532 VAL n 
1 533 GLU n 
1 534 PRO n 
1 535 GLY n 
1 536 ILE n 
1 537 LEU n 
1 538 LEU n 
1 539 HIS n 
1 540 GLY n 
1 541 LEU n 
1 542 LYS n 
1 543 PRO n 
1 544 TRP n 
1 545 THR n 
1 546 GLN n 
1 547 TYR n 
1 548 ALA n 
1 549 VAL n 
1 550 TYR n 
1 551 VAL n 
1 552 LYS n 
1 553 ALA n 
1 554 VAL n 
1 555 THR n 
1 556 LEU n 
1 557 THR n 
1 558 MET n 
1 559 VAL n 
1 560 GLU n 
1 561 ASN n 
1 562 ASP n 
1 563 HIS n 
1 564 ILE n 
1 565 ARG n 
1 566 GLY n 
1 567 ALA n 
1 568 LYS n 
1 569 SER n 
1 570 GLU n 
1 571 ILE n 
1 572 LEU n 
1 573 TYR n 
1 574 ILE n 
1 575 ARG n 
1 576 THR n 
1 577 ASN n 
1 578 ALA n 
1 579 SER n 
1 580 VAL n 
1 581 PRO n 
1 582 SER n 
1 583 ILE n 
1 584 PRO n 
1 585 LEU n 
1 586 ASP n 
1 587 VAL n 
1 588 LEU n 
1 589 SER n 
1 590 ALA n 
1 591 SER n 
1 592 ASN n 
1 593 SER n 
1 594 SER n 
1 595 SER n 
1 596 GLN n 
1 597 LEU n 
1 598 ILE n 
1 599 VAL n 
1 600 LYS n 
1 601 TRP n 
1 602 ASN n 
1 603 PRO n 
1 604 PRO n 
1 605 SER n 
1 606 LEU n 
1 607 PRO n 
1 608 ASN n 
1 609 GLY n 
1 610 ASN n 
1 611 LEU n 
1 612 SER n 
1 613 TYR n 
1 614 TYR n 
1 615 ILE n 
1 616 VAL n 
1 617 ARG n 
1 618 TRP n 
1 619 GLN n 
1 620 ARG n 
1 621 GLN n 
1 622 PRO n 
1 623 GLN n 
1 624 ASP n 
1 625 GLY n 
1 626 TYR n 
1 627 LEU n 
1 628 TYR n 
1 629 ARG n 
1 630 HIS n 
1 631 ASN n 
1 632 TYR n 
1 633 CYS n 
1 634 SER n 
1 635 LYS n 
1 636 ASP n 
1 637 LYS n 
1 638 ILE n 
1 639 PRO n 
1 640 ILE n 
1 641 ARG n 
1 642 LYS n 
1 643 TYR n 
1 644 ALA n 
1 645 ASP n 
1 646 GLY n 
1 647 THR n 
1 648 ILE n 
1 649 ASP n 
1 650 ILE n 
1 651 GLU n 
1 652 GLU n 
1 653 VAL n 
1 654 THR n 
1 655 GLU n 
1 656 ASN n 
1 657 PRO n 
1 658 LYS n 
1 659 THR n 
1 660 GLU n 
1 661 VAL n 
1 662 CYS n 
1 663 GLY n 
1 664 GLY n 
1 665 GLU n 
1 666 LYS n 
1 667 GLY n 
1 668 PRO n 
1 669 CYS n 
1 670 CYS n 
1 671 ALA n 
1 672 CYS n 
1 673 PRO n 
1 674 LYS n 
1 675 THR n 
1 676 GLU n 
1 677 ALA n 
1 678 GLU n 
1 679 LYS n 
1 680 GLN n 
1 681 ALA n 
1 682 GLU n 
1 683 LYS n 
1 684 GLU n 
1 685 GLU n 
1 686 ALA n 
1 687 GLU n 
1 688 TYR n 
1 689 ARG n 
1 690 LYS n 
1 691 VAL n 
1 692 PHE n 
1 693 GLU n 
1 694 ASN n 
1 695 PHE n 
1 696 LEU n 
1 697 HIS n 
1 698 ASN n 
1 699 SER n 
1 700 ILE n 
1 701 PHE n 
1 702 VAL n 
1 703 PRO n 
1 704 ARG n 
1 705 PRO n 
1 706 GLU n 
1 707 ARG n 
1 708 LYS n 
1 709 ARG n 
1 710 ARG n 
1 711 ASP n 
1 712 VAL n 
1 713 MET n 
1 714 GLN n 
1 715 VAL n 
1 716 ALA n 
1 717 ASN n 
1 718 ALA n 
1 719 GLY n 
1 720 ASN n 
1 721 ASN n 
1 722 GLU n 
1 723 THR n 
1 724 GLU n 
1 725 TYR n 
1 726 PRO n 
1 727 PHE n 
1 728 PHE n 
1 729 GLU n 
1 730 SER n 
1 731 ARG n 
1 732 VAL n 
1 733 ASP n 
1 734 ASN n 
1 735 LYS n 
1 736 GLU n 
1 737 ARG n 
1 738 THR n 
1 739 VAL n 
1 740 ILE n 
1 741 SER n 
1 742 ASN n 
1 743 LEU n 
1 744 ARG n 
1 745 PRO n 
1 746 PHE n 
1 747 THR n 
1 748 LEU n 
1 749 TYR n 
1 750 ARG n 
1 751 ILE n 
1 752 ASP n 
1 753 ILE n 
1 754 HIS n 
1 755 SER n 
1 756 CYS n 
1 757 ASN n 
1 758 HIS n 
1 759 GLU n 
1 760 ALA n 
1 761 GLU n 
1 762 LYS n 
1 763 LEU n 
1 764 GLY n 
1 765 CYS n 
1 766 SER n 
1 767 ALA n 
1 768 SER n 
1 769 ASN n 
1 770 PHE n 
1 771 VAL n 
1 772 PHE n 
1 773 ALA n 
1 774 ARG n 
1 775 THR n 
1 776 MET n 
1 777 PRO n 
1 778 ALA n 
1 779 GLU n 
1 780 GLY n 
1 781 ALA n 
1 782 ASP n 
1 783 ASP n 
1 784 ILE n 
1 785 PRO n 
1 786 GLY n 
1 787 PRO n 
1 788 VAL n 
1 789 THR n 
1 790 TRP n 
1 791 GLU n 
1 792 PRO n 
1 793 ARG n 
1 794 PRO n 
1 795 GLU n 
1 796 ASN n 
1 797 SER n 
1 798 ILE n 
1 799 PHE n 
1 800 LEU n 
1 801 LYS n 
1 802 TRP n 
1 803 PRO n 
1 804 GLU n 
1 805 PRO n 
1 806 GLU n 
1 807 ASN n 
1 808 PRO n 
1 809 ASN n 
1 810 GLY n 
1 811 LEU n 
1 812 ILE n 
1 813 LEU n 
1 814 MET n 
1 815 TYR n 
1 816 GLU n 
1 817 ILE n 
1 818 LYS n 
1 819 TYR n 
1 820 GLY n 
1 821 SER n 
1 822 GLN n 
1 823 VAL n 
1 824 GLU n 
1 825 ASP n 
1 826 GLN n 
1 827 ARG n 
1 828 GLU n 
1 829 CYS n 
1 830 VAL n 
1 831 SER n 
1 832 ARG n 
1 833 GLN n 
1 834 GLU n 
1 835 TYR n 
1 836 ARG n 
1 837 LYS n 
1 838 TYR n 
1 839 GLY n 
1 840 GLY n 
1 841 ALA n 
1 842 LYS n 
1 843 LEU n 
1 844 ASN n 
1 845 ARG n 
1 846 LEU n 
1 847 ASN n 
1 848 PRO n 
1 849 GLY n 
1 850 ASN n 
1 851 TYR n 
1 852 THR n 
1 853 ALA n 
1 854 ARG n 
1 855 ILE n 
1 856 GLN n 
1 857 ALA n 
1 858 THR n 
1 859 SER n 
1 860 LEU n 
1 861 SER n 
1 862 GLY n 
1 863 ASN n 
1 864 GLY n 
1 865 SER n 
1 866 TRP n 
1 867 THR n 
1 868 ASP n 
1 869 PRO n 
1 870 VAL n 
1 871 PHE n 
1 872 PHE n 
1 873 TYR n 
1 874 VAL n 
1 875 GLN n 
1 876 ALA n 
1 877 LYS n 
1 878 THR n 
1 879 GLY n 
1 880 TYR n 
1 881 GLU n 
1 882 ASN n 
1 883 PHE n 
1 884 ILE n 
1 885 HIS n 
2 1   GLY n 
2 2   PRO n 
2 3   GLU n 
2 4   THR n 
2 5   LEU n 
2 6   CYS n 
2 7   GLY n 
2 8   ALA n 
2 9   GLU n 
2 10  LEU n 
2 11  VAL n 
2 12  ASP n 
2 13  ALA n 
2 14  LEU n 
2 15  GLN n 
2 16  PHE n 
2 17  VAL n 
2 18  CYS n 
2 19  GLY n 
2 20  ASP n 
2 21  ARG n 
2 22  GLY n 
2 23  PHE n 
2 24  TYR n 
2 25  PHE n 
2 26  ASN n 
2 27  LYS n 
2 28  PRO n 
2 29  THR n 
2 30  GLY n 
2 31  TYR n 
2 32  GLY n 
2 33  SER n 
2 34  SER n 
2 35  SER n 
2 36  ARG n 
2 37  ARG n 
2 38  ALA n 
2 39  PRO n 
2 40  GLN n 
2 41  THR n 
2 42  GLY n 
2 43  ILE n 
2 44  VAL n 
2 45  ASP n 
2 46  GLU n 
2 47  CYS n 
2 48  CYS n 
2 49  PHE n 
2 50  ARG n 
2 51  SER n 
2 52  CYS n 
2 53  ASP n 
2 54  LEU n 
2 55  ARG n 
2 56  ARG n 
2 57  LEU n 
2 58  GLU n 
2 59  MET n 
2 60  TYR n 
2 61  CYS n 
2 62  ALA n 
2 63  PRO n 
2 64  LEU n 
2 65  LYS n 
2 66  PRO n 
2 67  ALA n 
2 68  LYS n 
2 69  SER n 
2 70  ALA n 
3 1   GLY n 
3 2   THR n 
3 3   GLN n 
3 4   VAL n 
3 5   GLN n 
3 6   LEU n 
3 7   GLN n 
3 8   GLN n 
3 9   SER n 
3 10  GLY n 
3 11  PRO n 
3 12  ASP n 
3 13  VAL n 
3 14  VAL n 
3 15  ARG n 
3 16  PRO n 
3 17  GLY n 
3 18  VAL n 
3 19  SER n 
3 20  VAL n 
3 21  LYS n 
3 22  ILE n 
3 23  SER n 
3 24  CYS n 
3 25  LYS n 
3 26  GLY n 
3 27  SER n 
3 28  GLY n 
3 29  TYR n 
3 30  THR n 
3 31  PHE n 
3 32  THR n 
3 33  ASP n 
3 34  TYR n 
3 35  ALA n 
3 36  ILE n 
3 37  HIS n 
3 38  TRP n 
3 39  VAL n 
3 40  LYS n 
3 41  GLN n 
3 42  SER n 
3 43  HIS n 
3 44  ALA n 
3 45  LYS n 
3 46  SER n 
3 47  LEU n 
3 48  GLU n 
3 49  TRP n 
3 50  ILE n 
3 51  GLY n 
3 52  VAL n 
3 53  ILE n 
3 54  SER n 
3 55  THR n 
3 56  TYR n 
3 57  ASN n 
3 58  GLY n 
3 59  ASN n 
3 60  THR n 
3 61  LYS n 
3 62  TYR n 
3 63  ASN n 
3 64  GLN n 
3 65  LYS n 
3 66  PHE n 
3 67  LYS n 
3 68  GLY n 
3 69  LYS n 
3 70  ALA n 
3 71  ALA n 
3 72  ILE n 
3 73  THR n 
3 74  VAL n 
3 75  ASP n 
3 76  LYS n 
3 77  SER n 
3 78  SER n 
3 79  SER n 
3 80  THR n 
3 81  ALA n 
3 82  TYR n 
3 83  LEU n 
3 84  GLU n 
3 85  LEU n 
3 86  ALA n 
3 87  ARG n 
3 88  LEU n 
3 89  THR n 
3 90  SER n 
3 91  GLU n 
3 92  ASP n 
3 93  SER n 
3 94  ALA n 
3 95  ILE n 
3 96  TYR n 
3 97  TYR n 
3 98  CYS n 
3 99  ALA n 
3 100 SER n 
3 101 TYR n 
3 102 GLY n 
3 103 ASP n 
3 104 LEU n 
3 105 TYR n 
3 106 VAL n 
3 107 MET n 
3 108 ASP n 
3 109 TYR n 
3 110 TRP n 
3 111 GLY n 
3 112 GLN n 
3 113 GLY n 
3 114 THR n 
3 115 SER n 
3 116 VAL n 
3 117 THR n 
3 118 VAL n 
3 119 SER n 
3 120 SER n 
3 121 GLU n 
3 122 ASN n 
3 123 LEU n 
3 124 TYR n 
3 125 PHE n 
3 126 GLN n 
4 1   GLY n 
4 2   ASP n 
4 3   ILE n 
4 4   VAL n 
4 5   LEU n 
4 6   THR n 
4 7   GLN n 
4 8   SER n 
4 9   PRO n 
4 10  ALA n 
4 11  THR n 
4 12  LEU n 
4 13  SER n 
4 14  VAL n 
4 15  THR n 
4 16  PRO n 
4 17  GLY n 
4 18  ASP n 
4 19  SER n 
4 20  VAL n 
4 21  SER n 
4 22  LEU n 
4 23  SER n 
4 24  CYS n 
4 25  ARG n 
4 26  ALA n 
4 27  SER n 
4 28  GLN n 
4 29  THR n 
4 30  ILE n 
4 31  SER n 
4 32  ASN n 
4 33  ASN n 
4 34  LEU n 
4 35  HIS n 
4 36  TRP n 
4 37  TYR n 
4 38  GLN n 
4 39  GLN n 
4 40  LYS n 
4 41  SER n 
4 42  HIS n 
4 43  GLU n 
4 44  SER n 
4 45  PRO n 
4 46  ARG n 
4 47  LEU n 
4 48  LEU n 
4 49  ILE n 
4 50  LYS n 
4 51  TYR n 
4 52  ALA n 
4 53  SER n 
4 54  GLN n 
4 55  SER n 
4 56  ILE n 
4 57  SER n 
4 58  GLY n 
4 59  ILE n 
4 60  PRO n 
4 61  SER n 
4 62  ARG n 
4 63  PHE n 
4 64  SER n 
4 65  GLY n 
4 66  SER n 
4 67  GLY n 
4 68  SER n 
4 69  GLY n 
4 70  THR n 
4 71  ASP n 
4 72  PHE n 
4 73  THR n 
4 74  LEU n 
4 75  SER n 
4 76  ILE n 
4 77  ASN n 
4 78  SER n 
4 79  VAL n 
4 80  GLU n 
4 81  THR n 
4 82  GLU n 
4 83  ASP n 
4 84  PHE n 
4 85  GLY n 
4 86  MET n 
4 87  TYR n 
4 88  PHE n 
4 89  CYS n 
4 90  GLN n 
4 91  GLN n 
4 92  SER n 
4 93  ASN n 
4 94  SER n 
4 95  TRP n 
4 96  PRO n 
4 97  ARG n 
4 98  THR n 
4 99  PHE n 
4 100 GLY n 
4 101 ALA n 
4 102 GLY n 
4 103 THR n 
4 104 LYS n 
4 105 LEU n 
4 106 GLU n 
4 107 LEU n 
4 108 LYS n 
# 
loop_
_entity_src_gen.entity_id 
_entity_src_gen.pdbx_src_id 
_entity_src_gen.pdbx_alt_source_flag 
_entity_src_gen.pdbx_seq_type 
_entity_src_gen.pdbx_beg_seq_num 
_entity_src_gen.pdbx_end_seq_num 
_entity_src_gen.gene_src_common_name 
_entity_src_gen.gene_src_genus 
_entity_src_gen.pdbx_gene_src_gene 
_entity_src_gen.gene_src_species 
_entity_src_gen.gene_src_strain 
_entity_src_gen.gene_src_tissue 
_entity_src_gen.gene_src_tissue_fraction 
_entity_src_gen.gene_src_details 
_entity_src_gen.pdbx_gene_src_fragment 
_entity_src_gen.pdbx_gene_src_scientific_name 
_entity_src_gen.pdbx_gene_src_ncbi_taxonomy_id 
_entity_src_gen.pdbx_gene_src_variant 
_entity_src_gen.pdbx_gene_src_cell_line 
_entity_src_gen.pdbx_gene_src_atcc 
_entity_src_gen.pdbx_gene_src_organ 
_entity_src_gen.pdbx_gene_src_organelle 
_entity_src_gen.pdbx_gene_src_cell 
_entity_src_gen.pdbx_gene_src_cellular_location 
_entity_src_gen.host_org_common_name 
_entity_src_gen.pdbx_host_org_scientific_name 
_entity_src_gen.pdbx_host_org_ncbi_taxonomy_id 
_entity_src_gen.host_org_genus 
_entity_src_gen.pdbx_host_org_gene 
_entity_src_gen.pdbx_host_org_organ 
_entity_src_gen.host_org_species 
_entity_src_gen.pdbx_host_org_tissue 
_entity_src_gen.pdbx_host_org_tissue_fraction 
_entity_src_gen.pdbx_host_org_strain 
_entity_src_gen.pdbx_host_org_variant 
_entity_src_gen.pdbx_host_org_cell_line 
_entity_src_gen.pdbx_host_org_atcc 
_entity_src_gen.pdbx_host_org_culture_collection 
_entity_src_gen.pdbx_host_org_cell 
_entity_src_gen.pdbx_host_org_organelle 
_entity_src_gen.pdbx_host_org_cellular_location 
_entity_src_gen.pdbx_host_org_vector_type 
_entity_src_gen.pdbx_host_org_vector 
_entity_src_gen.host_org_details 
_entity_src_gen.expression_system_id 
_entity_src_gen.plasmid_name 
_entity_src_gen.plasmid_details 
_entity_src_gen.pdbx_description 
1 1 sample 'Biological sequence' 1 885 Human ? IGF1R        ? ? ? ? ?         ? 'Homo sapiens' 9606  ? ? ? ? ? ? ? ? 
'Cricetulus griseus'    10029 ? ? ? ? ? ? ? ? Lec8 ? ? ? ? ? FIII   ? ' see Whitten et al., J. Mol. Biol., v394, pp878-92 (2009).' 
? FIII-IGFR.ECD    ? ? 
2 1 sample 'Biological sequence' 1 70  Human ? 'IGF1, IBP1' ? ? ? ? ?         ? 'Homo sapiens' 9606  ? ? ? ? ? ? ? ? 
'Escherichia coli'      562   ? ? ? ? ? ? ? ? ?    ? ? ? ? ? ?      ? ?                                                            
? ?                ? ? 
3 1 sample 'Biological sequence' 1 126 ?     ? ?            ? ? ? ? hybridoma ? 'Mus musculus' 10090 ? ? ? ? ? ? ? ? 
'Spodoptera frugiperda' 7108  ? ? ? ? ? ? ? ? ?    ? ? ? ? ? pgpHFT ? ?                                                            
? pgpHFT-SUMO-scFV ? ? 
4 1 sample 'Biological sequence' 1 108 ?     ? ?            ? ? ? ? hybridoma ? 'Mus musculus' 10090 ? ? ? ? ? ? ? ? 
'Spodoptera frugiperda' 7108  ? ? ? ? ? ? ? ? ?    ? ? ? ? ? pgpHFT ? ?                                                            
? pgpHFT-SUMO-scFV ? ? 
# 
loop_
_struct_ref.id 
_struct_ref.db_name 
_struct_ref.db_code 
_struct_ref.pdbx_db_accession 
_struct_ref.pdbx_db_isoform 
_struct_ref.entity_id 
_struct_ref.pdbx_seq_one_letter_code 
_struct_ref.pdbx_align_begin 
1 UNP IGF1R_HUMAN P08069 ? 1 
;EICGPGIDIRNDYQQLKRLENCTVIEGYLHILLISKAEDYRSYRFPKLTVITEYLLLFRVAGLESLGDLFPNLTVIRGWK
LFYNYALVIFEMTNLKDIGLYNLRNITRGAIRIEKNADLCYLSTVDWSLILDAVSNNYIVGNKPPKECGDLCPGTMEEKP
MCEKTTINNEYNYRCWTTNRCQKMCPSTCGKRACTENNECCHPECLGSCSAPDNDTACVACRHYYYAGVCVPACPPNTYR
FEGWRCVDRDFCANILSAESSDSEGFVIHDGECMQECPSGFIRNGSQSMYCIPCEGPCPKVCEEEKKTKTIDSVTSAQML
QGCTIFKGNLLINIRRGNNIASELENFMGLIEVVTGYVKIRHSHALVSLSFLKNLRLILGEEQLEGNYSFYVLDNQNLQQ
LWDWDHRNLTIKAGKMYFAFNPKLCVSEIYRMEEVTGTKGRQSKGDINTRNNGERASCESDVLHFTSTTTSKNRIIITWH
RYRPPDYRDLISFTVYYKEAPFKNVTEYDGQDACGSNSWNMVDVDLPPNKDVEPGILLHGLKPWTQYAVYVKAVTLTMVE
NDHIRGAKSEILYIRTNASVPSIPLDVLSASNSSSQLIVKWNPPSLPNGNLSYYIVRWQRQPQDGYLYRHNYCSKDKIPI
RKYADGTIDIEEVTENPKTEVCGGEKGPCCACPKTEAEKQAEKEEAEYRKVFENFLHNSIFVPRPERKRRDVMQVANTTM
SSRSRNTTAADTYNITDPEELETEYPFFESRVDNKERTVISNLRPFTLYRIDIHSCNHEAEKLGCSASNFVFARTMPAEG
ADDIPGPVTWEPRPENSIFLKWPEPENPNGLILMYEIKYGSQVEDQRECVSRQEYRKYGGAKLNRLNPGNYTARIQATSL
SGNGSWTDPVFFYVQAKTGYENFIH
;
31 
2 UNP IGF1_HUMAN  P05019 ? 2 GPETLCGAELVDALQFVCGDRGFYFNKPTGYGSSSRRAPQTGIVDECCFRSCDLRRLEMYCAPLKPAKSA 49 
3 PDB 5U8Q        5U8Q   ? 3 ? 1  
4 PDB 5U8Q        5U8Q   ? 4 ? 1  
# 
loop_
_struct_ref_seq.align_id 
_struct_ref_seq.ref_id 
_struct_ref_seq.pdbx_PDB_id_code 
_struct_ref_seq.pdbx_strand_id 
_struct_ref_seq.seq_align_beg 
_struct_ref_seq.pdbx_seq_align_beg_ins_code 
_struct_ref_seq.seq_align_end 
_struct_ref_seq.pdbx_seq_align_end_ins_code 
_struct_ref_seq.pdbx_db_accession 
_struct_ref_seq.db_align_beg 
_struct_ref_seq.pdbx_db_align_beg_ins_code 
_struct_ref_seq.db_align_end 
_struct_ref_seq.pdbx_db_align_end_ins_code 
_struct_ref_seq.pdbx_auth_seq_align_beg 
_struct_ref_seq.pdbx_auth_seq_align_end 
1 1 5U8Q A 1 ? 885 ? P08069 31 ? 935 ? 1  905 
2 2 5U8Q B 1 ? 70  ? P05019 49 ? 118 ? 1  70  
3 3 5U8Q H 1 ? 126 ? 5U8Q   -1 ? 124 ? -1 124 
4 4 5U8Q L 1 ? 108 ? 5U8Q   0  ? 107 ? 0  107 
# 
loop_
_struct_ref_seq_dif.align_id 
_struct_ref_seq_dif.pdbx_pdb_id_code 
_struct_ref_seq_dif.mon_id 
_struct_ref_seq_dif.pdbx_pdb_strand_id 
_struct_ref_seq_dif.seq_num 
_struct_ref_seq_dif.pdbx_pdb_ins_code 
_struct_ref_seq_dif.pdbx_seq_db_name 
_struct_ref_seq_dif.pdbx_seq_db_accession_code 
_struct_ref_seq_dif.db_mon_id 
_struct_ref_seq_dif.pdbx_seq_db_seq_num 
_struct_ref_seq_dif.details 
_struct_ref_seq_dif.pdbx_auth_seq_num 
_struct_ref_seq_dif.pdbx_ordinal 
1 5U8Q ?   A ?   ? UNP P08069 THR 748 deletion ?   1  
1 5U8Q ?   A ?   ? UNP P08069 THR 749 deletion ?   2  
1 5U8Q ?   A ?   ? UNP P08069 MET 750 deletion ?   3  
1 5U8Q ?   A ?   ? UNP P08069 SER 751 deletion ?   4  
1 5U8Q ?   A ?   ? UNP P08069 SER 752 deletion ?   5  
1 5U8Q ?   A ?   ? UNP P08069 ARG 753 deletion ?   6  
1 5U8Q ?   A ?   ? UNP P08069 SER 754 deletion ?   7  
1 5U8Q ?   A ?   ? UNP P08069 ARG 755 deletion ?   8  
1 5U8Q ?   A ?   ? UNP P08069 ASN 756 deletion ?   9  
1 5U8Q ?   A ?   ? UNP P08069 THR 757 deletion ?   10 
1 5U8Q ?   A ?   ? UNP P08069 THR 758 deletion ?   11 
1 5U8Q ?   A ?   ? UNP P08069 ALA 759 deletion ?   12 
1 5U8Q ?   A ?   ? UNP P08069 ALA 760 deletion ?   13 
1 5U8Q ?   A ?   ? UNP P08069 ASP 761 deletion ?   14 
1 5U8Q ?   A ?   ? UNP P08069 THR 762 deletion ?   15 
1 5U8Q ?   A ?   ? UNP P08069 TYR 763 deletion ?   16 
1 5U8Q ?   A ?   ? UNP P08069 ASN 764 deletion ?   17 
1 5U8Q ?   A ?   ? UNP P08069 ILE 765 deletion ?   18 
1 5U8Q ?   A ?   ? UNP P08069 THR 766 deletion ?   19 
1 5U8Q ?   A ?   ? UNP P08069 ASP 767 deletion ?   20 
1 5U8Q ALA A 718 ? UNP P08069 PRO 768 conflict 738 21 
1 5U8Q GLY A 719 ? UNP P08069 GLU 769 conflict 739 22 
1 5U8Q ASN A 720 ? UNP P08069 GLU 770 conflict 740 23 
1 5U8Q ASN A 721 ? UNP P08069 LEU 771 conflict 741 24 
# 
loop_
_chem_comp.id 
_chem_comp.type 
_chem_comp.mon_nstd_flag 
_chem_comp.name 
_chem_comp.pdbx_synonyms 
_chem_comp.formula 
_chem_comp.formula_weight 
ALA 'L-peptide linking'           y ALANINE                                  ? 'C3 H7 N O2'     89.093  
ARG 'L-peptide linking'           y ARGININE                                 ? 'C6 H15 N4 O2 1' 175.209 
ASN 'L-peptide linking'           y ASPARAGINE                               ? 'C4 H8 N2 O3'    132.118 
ASP 'L-peptide linking'           y 'ASPARTIC ACID'                          ? 'C4 H7 N O4'     133.103 
CYS 'L-peptide linking'           y CYSTEINE                                 ? 'C3 H7 N O2 S'   121.158 
GLN 'L-peptide linking'           y GLUTAMINE                                ? 'C5 H10 N2 O3'   146.144 
GLU 'L-peptide linking'           y 'GLUTAMIC ACID'                          ? 'C5 H9 N O4'     147.129 
GLY 'peptide linking'             y GLYCINE                                  ? 'C2 H5 N O2'     75.067  
HIS 'L-peptide linking'           y HISTIDINE                                ? 'C6 H10 N3 O2 1' 156.162 
ILE 'L-peptide linking'           y ISOLEUCINE                               ? 'C6 H13 N O2'    131.173 
LEU 'L-peptide linking'           y LEUCINE                                  ? 'C6 H13 N O2'    131.173 
LYS 'L-peptide linking'           y LYSINE                                   ? 'C6 H15 N2 O2 1' 147.195 
MAN 'D-saccharide, alpha linking' . alpha-D-mannopyranose                    ? 'C6 H12 O6'      180.156 
MET 'L-peptide linking'           y METHIONINE                               ? 'C5 H11 N O2 S'  149.211 
MLT non-polymer                   . D-MALATE                                 
'(2R)-2-HYDROXYBUTANEDIOIC ACID; 2-HYDROXY-SUCCINIC ACID' 'C4 H6 O5'       134.087 
NAG 'D-saccharide, beta linking'  . 2-acetamido-2-deoxy-beta-D-glucopyranose ? 'C8 H15 N O6'    221.208 
PHE 'L-peptide linking'           y PHENYLALANINE                            ? 'C9 H11 N O2'    165.189 
PRO 'L-peptide linking'           y PROLINE                                  ? 'C5 H9 N O2'     115.130 
SER 'L-peptide linking'           y SERINE                                   ? 'C3 H7 N O3'     105.093 
SO4 non-polymer                   . 'SULFATE ION'                            ? 'O4 S -2'        96.063  
THR 'L-peptide linking'           y THREONINE                                ? 'C4 H9 N O3'     119.119 
TRP 'L-peptide linking'           y TRYPTOPHAN                               ? 'C11 H12 N2 O2'  204.225 
TYR 'L-peptide linking'           y TYROSINE                                 ? 'C9 H11 N O3'    181.189 
VAL 'L-peptide linking'           y VALINE                                   ? 'C5 H11 N O2'    117.146 
# 
_exptl.absorpt_coefficient_mu     ? 
_exptl.absorpt_correction_T_max   ? 
_exptl.absorpt_correction_T_min   ? 
_exptl.absorpt_correction_type    ? 
_exptl.absorpt_process_details    ? 
_exptl.entry_id                   5U8Q 
_exptl.crystals_number            1 
_exptl.details                    ? 
_exptl.method                     'X-RAY DIFFRACTION' 
_exptl.method_details             ? 
# 
_exptl_crystal.colour                      ? 
_exptl_crystal.density_diffrn              ? 
_exptl_crystal.density_Matthews            3.84 
_exptl_crystal.density_method              ? 
_exptl_crystal.density_percent_sol         67.94 
_exptl_crystal.description                 ? 
_exptl_crystal.F_000                       ? 
_exptl_crystal.id                          1 
_exptl_crystal.preparation                 ? 
_exptl_crystal.size_max                    ? 
_exptl_crystal.size_mid                    ? 
_exptl_crystal.size_min                    ? 
_exptl_crystal.size_rad                    ? 
_exptl_crystal.colour_lustre               ? 
_exptl_crystal.colour_modifier             ? 
_exptl_crystal.colour_primary              ? 
_exptl_crystal.density_meas                ? 
_exptl_crystal.density_meas_esd            ? 
_exptl_crystal.density_meas_gt             ? 
_exptl_crystal.density_meas_lt             ? 
_exptl_crystal.density_meas_temp           ? 
_exptl_crystal.density_meas_temp_esd       ? 
_exptl_crystal.density_meas_temp_gt        ? 
_exptl_crystal.density_meas_temp_lt        ? 
_exptl_crystal.pdbx_crystal_image_url      ? 
_exptl_crystal.pdbx_crystal_image_format   ? 
_exptl_crystal.pdbx_mosaicity              ? 
_exptl_crystal.pdbx_mosaicity_esd          ? 
# 
_exptl_crystal_grow.apparatus       ? 
_exptl_crystal_grow.atmosphere      ? 
_exptl_crystal_grow.crystal_id      1 
_exptl_crystal_grow.details         ? 
_exptl_crystal_grow.method          'VAPOR DIFFUSION, HANGING DROP' 
_exptl_crystal_grow.method_ref      ? 
_exptl_crystal_grow.pH              7.0 
_exptl_crystal_grow.pressure        ? 
_exptl_crystal_grow.pressure_esd    ? 
_exptl_crystal_grow.seeding         ? 
_exptl_crystal_grow.seeding_ref     ? 
_exptl_crystal_grow.temp            293 
_exptl_crystal_grow.temp_details    ? 
_exptl_crystal_grow.temp_esd        ? 
_exptl_crystal_grow.time            ? 
_exptl_crystal_grow.pdbx_details    
;1.2 M ammonium sulfate, 0.1 M imidazole-malate pH 7.0. IGF-1 was included by soaking directly into the mother crystal. For full details see the primary citation.
;
_exptl_crystal_grow.pdbx_pH_range   ? 
# 
_diffrn.ambient_environment    ? 
_diffrn.ambient_temp           100 
_diffrn.ambient_temp_details   ? 
_diffrn.ambient_temp_esd       ? 
_diffrn.crystal_id             1 
_diffrn.crystal_support        ? 
_diffrn.crystal_treatment      ? 
_diffrn.details                ? 
_diffrn.id                     1 
_diffrn.ambient_pressure       ? 
_diffrn.ambient_pressure_esd   ? 
_diffrn.ambient_pressure_gt    ? 
_diffrn.ambient_pressure_lt    ? 
_diffrn.ambient_temp_gt        ? 
_diffrn.ambient_temp_lt        ? 
# 
_diffrn_detector.details                      ? 
_diffrn_detector.detector                     CCD 
_diffrn_detector.diffrn_id                    1 
_diffrn_detector.type                         'ADSC QUANTUM 315r' 
_diffrn_detector.area_resol_mean              ? 
_diffrn_detector.dtime                        ? 
_diffrn_detector.pdbx_frames_total            ? 
_diffrn_detector.pdbx_collection_time_total   ? 
_diffrn_detector.pdbx_collection_date         2016-08-20 
# 
_diffrn_radiation.collimation                      ? 
_diffrn_radiation.diffrn_id                        1 
_diffrn_radiation.filter_edge                      ? 
_diffrn_radiation.inhomogeneity                    ? 
_diffrn_radiation.monochromator                    ? 
_diffrn_radiation.polarisn_norm                    ? 
_diffrn_radiation.polarisn_ratio                   ? 
_diffrn_radiation.probe                            ? 
_diffrn_radiation.type                             ? 
_diffrn_radiation.xray_symbol                      ? 
_diffrn_radiation.wavelength_id                    1 
_diffrn_radiation.pdbx_monochromatic_or_laue_m_l   M 
_diffrn_radiation.pdbx_wavelength_list             ? 
_diffrn_radiation.pdbx_wavelength                  ? 
_diffrn_radiation.pdbx_diffrn_protocol             'SINGLE WAVELENGTH' 
_diffrn_radiation.pdbx_analyzer                    ? 
_diffrn_radiation.pdbx_scattering_type             x-ray 
# 
_diffrn_radiation_wavelength.id           1 
_diffrn_radiation_wavelength.wavelength   0.9537 
_diffrn_radiation_wavelength.wt           1.0 
# 
_diffrn_source.current                     ? 
_diffrn_source.details                     ? 
_diffrn_source.diffrn_id                   1 
_diffrn_source.power                       ? 
_diffrn_source.size                        ? 
_diffrn_source.source                      SYNCHROTRON 
_diffrn_source.target                      ? 
_diffrn_source.type                        'AUSTRALIAN SYNCHROTRON BEAMLINE MX2' 
_diffrn_source.voltage                     ? 
_diffrn_source.take-off_angle              ? 
_diffrn_source.pdbx_wavelength_list        0.9537 
_diffrn_source.pdbx_wavelength             ? 
_diffrn_source.pdbx_synchrotron_beamline   MX2 
_diffrn_source.pdbx_synchrotron_site       'Australian Synchrotron' 
# 
_reflns.B_iso_Wilson_estimate            110.958573147 
_reflns.entry_id                         5U8Q 
_reflns.data_reduction_details           ? 
_reflns.data_reduction_method            ? 
_reflns.d_resolution_high                3.27 
_reflns.d_resolution_low                 50. 
_reflns.details                          ? 
_reflns.limit_h_max                      ? 
_reflns.limit_h_min                      ? 
_reflns.limit_k_max                      ? 
_reflns.limit_k_min                      ? 
_reflns.limit_l_max                      ? 
_reflns.limit_l_min                      ? 
_reflns.number_all                       ? 
_reflns.number_obs                       32228 
_reflns.observed_criterion               ? 
_reflns.observed_criterion_F_max         ? 
_reflns.observed_criterion_F_min         ? 
_reflns.observed_criterion_I_max         ? 
_reflns.observed_criterion_I_min         ? 
_reflns.observed_criterion_sigma_F       ? 
_reflns.observed_criterion_sigma_I       ? 
_reflns.percent_possible_obs             98.6 
_reflns.R_free_details                   ? 
_reflns.Rmerge_F_all                     ? 
_reflns.Rmerge_F_obs                     ? 
_reflns.Friedel_coverage                 ? 
_reflns.number_gt                        ? 
_reflns.threshold_expression             ? 
_reflns.pdbx_redundancy                  7.2 
_reflns.pdbx_Rmerge_I_obs                0.19 
_reflns.pdbx_Rmerge_I_all                ? 
_reflns.pdbx_Rsym_value                  ? 
_reflns.pdbx_netI_over_av_sigmaI         ? 
_reflns.pdbx_netI_over_sigmaI            9.1 
_reflns.pdbx_res_netI_over_av_sigmaI_2   ? 
_reflns.pdbx_res_netI_over_sigmaI_2      ? 
_reflns.pdbx_chi_squared                 ? 
_reflns.pdbx_scaling_rejects             ? 
_reflns.pdbx_d_res_high_opt              ? 
_reflns.pdbx_d_res_low_opt               ? 
_reflns.pdbx_d_res_opt_method            ? 
_reflns.phase_calculation_details        ? 
_reflns.pdbx_Rrim_I_all                  ? 
_reflns.pdbx_Rpim_I_all                  ? 
_reflns.pdbx_d_opt                       ? 
_reflns.pdbx_number_measured_all         ? 
_reflns.pdbx_diffrn_id                   1 
_reflns.pdbx_ordinal                     1 
_reflns.pdbx_CC_half                     0.775 
_reflns.pdbx_R_split                     ? 
# 
_reflns_shell.d_res_high                  3.27 
_reflns_shell.d_res_low                   3.46 
_reflns_shell.meanI_over_sigI_all         ? 
_reflns_shell.meanI_over_sigI_obs         0.9 
_reflns_shell.number_measured_all         ? 
_reflns_shell.number_measured_obs         ? 
_reflns_shell.number_possible             ? 
_reflns_shell.number_unique_all           ? 
_reflns_shell.number_unique_obs           4896 
_reflns_shell.percent_possible_all        92.5 
_reflns_shell.percent_possible_obs        ? 
_reflns_shell.Rmerge_F_all                ? 
_reflns_shell.Rmerge_F_obs                ? 
_reflns_shell.Rmerge_I_all                ? 
_reflns_shell.Rmerge_I_obs                2.07 
_reflns_shell.meanI_over_sigI_gt          ? 
_reflns_shell.meanI_over_uI_all           ? 
_reflns_shell.meanI_over_uI_gt            ? 
_reflns_shell.number_measured_gt          ? 
_reflns_shell.number_unique_gt            ? 
_reflns_shell.percent_possible_gt         ? 
_reflns_shell.Rmerge_F_gt                 ? 
_reflns_shell.Rmerge_I_gt                 ? 
_reflns_shell.pdbx_redundancy             6.7 
_reflns_shell.pdbx_Rsym_value             ? 
_reflns_shell.pdbx_chi_squared            ? 
_reflns_shell.pdbx_netI_over_sigmaI_all   ? 
_reflns_shell.pdbx_netI_over_sigmaI_obs   ? 
_reflns_shell.pdbx_Rrim_I_all             ? 
_reflns_shell.pdbx_Rpim_I_all             ? 
_reflns_shell.pdbx_rejects                ? 
_reflns_shell.pdbx_ordinal                1 
_reflns_shell.pdbx_diffrn_id              1 
_reflns_shell.pdbx_CC_half                0.775 
_reflns_shell.pdbx_R_split                ? 
# 
_refine.ls_percent_reflns_R_free                 4.7461849891 
_refine.pdbx_overall_phase_error                 38.9050389519 
_refine.ls_R_factor_obs                          0.261887829198 
_refine.pdbx_stereochemistry_target_values       'GeoStd + Monomer Library + CDL v1.2' 
_refine.B_iso_mean                               177.857907853 
_refine.ls_number_reflns_R_free                  1524 
_refine.ls_percent_reflns_obs                    98.5725249424 
_refine.ls_R_factor_R_work                       0.259826709676 
_refine.pdbx_solvent_shrinkage_radii             0.9 
_refine.ls_d_res_high                            3.27104018461 
_refine.ls_number_reflns_obs                     32110 
_refine.pdbx_ls_sigma_F                          1.32594454353 
_refine.ls_number_reflns_R_work                  30586 
_refine.ls_d_res_low                             22.1725 
_refine.solvent_model_details                    'FLAT BULK SOLVENT MODEL' 
_refine.ls_R_factor_R_free                       0.303184371053 
_refine.overall_SU_ML                            0.543083052018 
_refine.pdbx_solvent_vdw_probe_radii             1.11 
_refine.pdbx_refine_id                           'X-RAY DIFFRACTION' 
_refine.entry_id                                 5U8Q 
_refine.pdbx_diffrn_id                           1 
_refine.pdbx_TLS_residual_ADP_flag               ? 
_refine.ls_number_reflns_all                     ? 
_refine.pdbx_ls_sigma_I                          ? 
_refine.pdbx_data_cutoff_high_absF               ? 
_refine.pdbx_data_cutoff_low_absF                ? 
_refine.pdbx_data_cutoff_high_rms_absF           ? 
_refine.ls_R_factor_all                          ? 
_refine.ls_R_factor_R_free_error                 ? 
_refine.ls_R_factor_R_free_error_details         ? 
_refine.ls_number_parameters                     ? 
_refine.ls_number_restraints                     ? 
_refine.occupancy_min                            ? 
_refine.occupancy_max                            ? 
_refine.correlation_coeff_Fo_to_Fc               ? 
_refine.correlation_coeff_Fo_to_Fc_free          ? 
_refine.aniso_B[1][1]                            ? 
_refine.aniso_B[2][2]                            ? 
_refine.aniso_B[3][3]                            ? 
_refine.aniso_B[1][2]                            ? 
_refine.aniso_B[1][3]                            ? 
_refine.aniso_B[2][3]                            ? 
_refine.solvent_model_param_ksol                 ? 
_refine.solvent_model_param_bsol                 ? 
_refine.pdbx_solvent_ion_probe_radii             ? 
_refine.pdbx_ls_cross_valid_method               'FREE R-VALUE' 
_refine.details                                  ? 
_refine.pdbx_starting_model                      5U8R 
_refine.pdbx_method_to_determine_struct          'MOLECULAR REPLACEMENT' 
_refine.pdbx_isotropic_thermal_model             ? 
_refine.pdbx_stereochem_target_val_spec_case     ? 
_refine.pdbx_R_Free_selection_details            ? 
_refine.pdbx_overall_ESU_R                       ? 
_refine.pdbx_overall_ESU_R_Free                  ? 
_refine.overall_SU_B                             ? 
_refine.overall_SU_R_Cruickshank_DPI             ? 
_refine.pdbx_overall_SU_R_free_Cruickshank_DPI   ? 
_refine.pdbx_overall_SU_R_Blow_DPI               ? 
_refine.pdbx_overall_SU_R_free_Blow_DPI          ? 
# 
_refine_hist.pdbx_refine_id                   'X-RAY DIFFRACTION' 
_refine_hist.cycle_id                         LAST 
_refine_hist.pdbx_number_atoms_protein        8537 
_refine_hist.pdbx_number_atoms_nucleic_acid   0 
_refine_hist.pdbx_number_atoms_ligand         167 
_refine_hist.number_atoms_solvent             0 
_refine_hist.number_atoms_total               8704 
_refine_hist.d_res_high                       3.27104018461 
_refine_hist.d_res_low                        22.1725 
# 
loop_
_refine_ls_restr.type 
_refine_ls_restr.number 
_refine_ls_restr.dev_ideal 
_refine_ls_restr.weight 
_refine_ls_restr.pdbx_restraint_function 
_refine_ls_restr.dev_ideal_target 
_refine_ls_restr.pdbx_refine_id 
f_bond_d           8934  0.00188832800307 ? ? ? 'X-RAY DIFFRACTION' 
f_angle_d          12148 0.519669722202   ? ? ? 'X-RAY DIFFRACTION' 
f_chiral_restr     1337  0.0441998690634  ? ? ? 'X-RAY DIFFRACTION' 
f_plane_restr      1549  0.00300268656065 ? ? ? 'X-RAY DIFFRACTION' 
f_dihedral_angle_d 5364  11.5945734939    ? ? ? 'X-RAY DIFFRACTION' 
# 
loop_
_refine_ls_shell.d_res_high 
_refine_ls_shell.d_res_low 
_refine_ls_shell.number_reflns_R_work 
_refine_ls_shell.R_factor_R_work 
_refine_ls_shell.percent_reflns_obs 
_refine_ls_shell.R_factor_R_free 
_refine_ls_shell.number_reflns_R_free 
_refine_ls_shell.pdbx_refine_id 
_refine_ls_shell.pdbx_total_number_of_bins_used 
_refine_ls_shell.R_factor_R_free_error 
_refine_ls_shell.percent_reflns_R_free 
_refine_ls_shell.number_reflns_all 
_refine_ls_shell.R_factor_all 
_refine_ls_shell.R_factor_obs 
_refine_ls_shell.number_reflns_obs 
3.271  3.3763 2493 0.414620847355 89.8322492297 0.430659332095 131 'X-RAY DIFFRACTION' . . . . . . . 
3.3763 3.4965 2736 0.35411190628  98.9968868903 0.415394643958 126 'X-RAY DIFFRACTION' . . . . . . . 
3.4965 3.6359 2731 0.334772529516 99.0712074303 0.39519322959  149 'X-RAY DIFFRACTION' . . . . . . . 
3.6359 3.8006 2799 0.327395398483 98.9484396201 0.334221237346 118 'X-RAY DIFFRACTION' . . . . . . . 
3.8006 3.9999 2751 0.299332535479 99.1077556623 0.34013132296  137 'X-RAY DIFFRACTION' . . . . . . . 
3.9999 4.2488 2785 0.25268247297  99.3885869565 0.314120700862 141 'X-RAY DIFFRACTION' . . . . . . . 
4.2488 4.5742 2786 0.222351054684 99.6262317363 0.258928992314 146 'X-RAY DIFFRACTION' . . . . . . . 
4.5742 5.0297 2804 0.202308350979 99.8313090418 0.235770382227 155 'X-RAY DIFFRACTION' . . . . . . . 
5.0297 5.7464 2827 0.215640263497 99.7647058824 0.254693010603 141 'X-RAY DIFFRACTION' . . . . . . . 
5.7464 7.1985 2879 0.270670258456 99.8675057966 0.335042945503 136 'X-RAY DIFFRACTION' . . . . . . . 
7.1985 22.173 2995 0.251889826288 99.6824388695 0.299347666128 144 'X-RAY DIFFRACTION' . . . . . . . 
# 
_struct.entry_id                     5U8Q 
_struct.title                        
'Structure of the ectodomain of the human Type 1 insulin-like growth factor receptor in complex with IGF-I' 
_struct.pdbx_descriptor              
'Insulin-like growth factor 1 receptor (E.C.2.7.10.1), Insulin-like growth factor I, Fv 24-60 heavy chain, Fv 24-60 light chain' 
_struct.pdbx_model_details           ? 
_struct.pdbx_formula_weight          ? 
_struct.pdbx_formula_weight_method   ? 
_struct.pdbx_model_type_details      ? 
_struct.pdbx_CASP_flag               N 
# 
_struct_keywords.entry_id        5U8Q 
_struct_keywords.text            
'Receptor tyrosine kinase, Type 1 insulin-like growth factor receptor, insulin-like growth-factor I, TRANSFERASE' 
_struct_keywords.pdbx_keywords   TRANSFERASE 
# 
loop_
_struct_asym.id 
_struct_asym.pdbx_blank_PDB_chainid_flag 
_struct_asym.pdbx_modified 
_struct_asym.entity_id 
_struct_asym.details 
A N N 1 ? 
B N N 2 ? 
C N N 3 ? 
D N N 4 ? 
E N N 5 ? 
F N N 6 ? 
G N N 5 ? 
H N N 7 ? 
I N N 7 ? 
J N N 8 ? 
K N N 9 ? 
L N N 9 ? 
M N N 9 ? 
# 
loop_
_struct_conf.conf_type_id 
_struct_conf.id 
_struct_conf.pdbx_PDB_helix_id 
_struct_conf.beg_label_comp_id 
_struct_conf.beg_label_asym_id 
_struct_conf.beg_label_seq_id 
_struct_conf.pdbx_beg_PDB_ins_code 
_struct_conf.end_label_comp_id 
_struct_conf.end_label_asym_id 
_struct_conf.end_label_seq_id 
_struct_conf.pdbx_end_PDB_ins_code 
_struct_conf.beg_auth_comp_id 
_struct_conf.beg_auth_asym_id 
_struct_conf.beg_auth_seq_id 
_struct_conf.end_auth_comp_id 
_struct_conf.end_auth_asym_id 
_struct_conf.end_auth_seq_id 
_struct_conf.pdbx_PDB_helix_class 
_struct_conf.details 
_struct_conf.pdbx_PDB_helix_length 
HELX_P HELX_P1  AA1 TYR A 13  ? GLU A 20  ? TYR A 13  GLU A 20  5 ? 8  
HELX_P HELX_P2  AA2 SER A 65  ? LEU A 69  ? SER A 65  LEU A 69  5 ? 5  
HELX_P HELX_P3  AA3 PRO A 144 ? CYS A 148 ? PRO A 144 CYS A 148 5 ? 5  
HELX_P HELX_P4  AA4 ARG A 249 ? ALA A 253 ? ARG A 249 ALA A 253 1 ? 5  
HELX_P HELX_P5  AA5 THR A 315 ? GLN A 321 ? THR A 315 GLN A 321 5 ? 7  
HELX_P HELX_P6  AA6 ILE A 340 ? MET A 348 ? ILE A 340 MET A 348 1 ? 9  
HELX_P HELX_P7  AA7 GLY A 349 ? ILE A 351 ? GLY A 349 ILE A 351 5 ? 3  
HELX_P HELX_P8  AA8 CYS A 425 ? GLY A 437 ? CYS A 425 GLY A 437 1 ? 13 
HELX_P HELX_P9  AA9 ASP A 624 ? ARG A 629 ? ASP A 624 ARG A 629 5 ? 6  
HELX_P HELX_P10 AB1 LYS A 690 ? PHE A 701 ? LYS A 690 PHE A 701 1 ? 12 
HELX_P HELX_P11 AB2 ARG A 832 ? GLY A 839 ? ARG A 852 GLY A 859 1 ? 8  
HELX_P HELX_P12 AB3 GLY B 7   ? GLY B 19  ? GLY B 7   GLY B 19  1 ? 13 
HELX_P HELX_P13 AB4 ILE B 43  ? CYS B 48  ? ILE B 43  CYS B 48  1 ? 6  
HELX_P HELX_P14 AB5 ASP B 53  ? MET B 59  ? ASP B 53  MET B 59  1 ? 7  
HELX_P HELX_P15 AB6 THR C 30  ? TYR C 34  ? THR H 28  TYR H 32  5 ? 5  
HELX_P HELX_P16 AB7 GLN C 64  ? LYS C 67  ? GLN H 62  LYS H 65  5 ? 4  
HELX_P HELX_P17 AB8 THR C 89  ? SER C 93  ? THR H 87  SER H 91  5 ? 5  
HELX_P HELX_P18 AB9 LYS D 50  ? GLN D 54  ? LYS L 49  GLN L 53  5 ? 5  
# 
_struct_conf_type.id          HELX_P 
_struct_conf_type.criteria    ? 
_struct_conf_type.reference   ? 
# 
loop_
_struct_conn.id 
_struct_conn.conn_type_id 
_struct_conn.pdbx_leaving_atom_flag 
_struct_conn.pdbx_PDB_id 
_struct_conn.ptnr1_label_asym_id 
_struct_conn.ptnr1_label_comp_id 
_struct_conn.ptnr1_label_seq_id 
_struct_conn.ptnr1_label_atom_id 
_struct_conn.pdbx_ptnr1_label_alt_id 
_struct_conn.pdbx_ptnr1_PDB_ins_code 
_struct_conn.pdbx_ptnr1_standard_comp_id 
_struct_conn.ptnr1_symmetry 
_struct_conn.ptnr2_label_asym_id 
_struct_conn.ptnr2_label_comp_id 
_struct_conn.ptnr2_label_seq_id 
_struct_conn.ptnr2_label_atom_id 
_struct_conn.pdbx_ptnr2_label_alt_id 
_struct_conn.pdbx_ptnr2_PDB_ins_code 
_struct_conn.ptnr1_auth_asym_id 
_struct_conn.ptnr1_auth_comp_id 
_struct_conn.ptnr1_auth_seq_id 
_struct_conn.ptnr2_auth_asym_id 
_struct_conn.ptnr2_auth_comp_id 
_struct_conn.ptnr2_auth_seq_id 
_struct_conn.ptnr2_symmetry 
_struct_conn.pdbx_ptnr3_label_atom_id 
_struct_conn.pdbx_ptnr3_label_seq_id 
_struct_conn.pdbx_ptnr3_label_comp_id 
_struct_conn.pdbx_ptnr3_label_asym_id 
_struct_conn.pdbx_ptnr3_label_alt_id 
_struct_conn.pdbx_ptnr3_PDB_ins_code 
_struct_conn.details 
_struct_conn.pdbx_dist_value 
_struct_conn.pdbx_value_order 
_struct_conn.pdbx_role 
disulf1  disulf ?    ? A CYS 3   SG  ? ? ? 1_555 A CYS 22  SG ? ? A CYS 3   A CYS 22   1_555 ? ? ? ? ? ? ? 2.031 ? ?               
disulf2  disulf ?    ? A CYS 120 SG  ? ? ? 1_555 A CYS 148 SG ? ? A CYS 120 A CYS 148  1_555 ? ? ? ? ? ? ? 2.032 ? ?               
disulf3  disulf ?    ? A CYS 152 SG  ? ? ? 1_555 A CYS 175 SG ? ? A CYS 152 A CYS 175  1_555 ? ? ? ? ? ? ? 2.033 ? ?               
disulf4  disulf ?    ? A CYS 162 SG  ? ? ? 1_555 A CYS 181 SG ? ? A CYS 162 A CYS 181  1_555 ? ? ? ? ? ? ? 2.032 ? ?               
disulf5  disulf ?    ? A CYS 185 SG  ? ? ? 1_555 A CYS 194 SG ? ? A CYS 185 A CYS 194  1_555 ? ? ? ? ? ? ? 2.031 ? ?               
disulf6  disulf ?    ? A CYS 189 SG  ? ? ? 1_555 A CYS 200 SG ? ? A CYS 189 A CYS 200  1_555 ? ? ? ? ? ? ? 2.032 ? ?               
disulf7  disulf ?    ? A CYS 201 SG  ? ? ? 1_555 A CYS 209 SG ? ? A CYS 201 A CYS 209  1_555 ? ? ? ? ? ? ? 2.029 ? ?               
disulf8  disulf ?    ? A CYS 205 SG  ? ? ? 1_555 A CYS 218 SG ? ? A CYS 205 A CYS 218  1_555 ? ? ? ? ? ? ? 2.030 ? ?               
disulf9  disulf ?    ? A CYS 221 SG  ? ? ? 1_555 A CYS 230 SG ? ? A CYS 221 A CYS 230  1_555 ? ? ? ? ? ? ? 2.031 ? ?               
disulf10 disulf ?    ? A CYS 234 SG  ? ? ? 1_555 A CYS 246 SG ? ? A CYS 234 A CYS 246  1_555 ? ? ? ? ? ? ? 2.032 ? ?               
disulf11 disulf ?    ? A CYS 252 SG  ? ? ? 1_555 A CYS 273 SG ? ? A CYS 252 A CYS 273  1_555 ? ? ? ? ? ? ? 2.028 ? ?               
disulf12 disulf ?    ? A CYS 277 SG  ? ? ? 1_555 A CYS 291 SG ? ? A CYS 277 A CYS 291  1_555 ? ? ? ? ? ? ? 2.031 ? ?               
disulf13 disulf ?    ? A CYS 294 SG  ? ? ? 1_555 A CYS 298 SG ? ? A CYS 294 A CYS 298  1_555 ? ? ? ? ? ? ? 2.033 ? ?               
disulf14 disulf ?    ? A CYS 302 SG  ? ? ? 1_555 A CYS 323 SG ? ? A CYS 302 A CYS 323  1_555 ? ? ? ? ? ? ? 2.029 ? ?               
disulf15 disulf ?    ? A CYS 425 SG  ? ? ? 1_555 A CYS 458 SG ? ? A CYS 425 A CYS 458  1_555 ? ? ? ? ? ? ? 2.032 ? ?               
disulf16 disulf ?    ? A CYS 514 SG  ? ? ? 1_555 A CYS 514 SG ? ? A CYS 514 A CYS 514  2_555 ? ? ? ? ? ? ? 2.031 ? ?               
disulf17 disulf ?    ? A CYS 633 SG  ? ? ? 1_555 A CYS 829 SG ? ? A CYS 633 A CYS 849  1_555 ? ? ? ? ? ? ? 2.033 ? ?               
disulf18 disulf ?    ? A CYS 756 SG  ? ? ? 1_555 A CYS 765 SG ? ? A CYS 776 A CYS 785  1_555 ? ? ? ? ? ? ? 2.035 ? ?               
disulf19 disulf ?    ? B CYS 6   SG  ? ? ? 1_555 B CYS 48  SG ? ? B CYS 6   B CYS 48   1_555 ? ? ? ? ? ? ? 2.031 ? ?               
disulf20 disulf ?    ? B CYS 18  SG  ? ? ? 1_555 B CYS 61  SG ? ? B CYS 18  B CYS 61   1_555 ? ? ? ? ? ? ? 2.031 ? ?               
disulf21 disulf ?    ? B CYS 47  SG  ? ? ? 1_555 B CYS 52  SG ? ? B CYS 47  B CYS 52   1_555 ? ? ? ? ? ? ? 2.031 ? ?               
disulf22 disulf ?    ? C CYS 24  SG  ? ? ? 1_555 C CYS 98  SG ? ? H CYS 22  H CYS 96   1_555 ? ? ? ? ? ? ? 2.030 ? ?               
disulf23 disulf ?    ? D CYS 24  SG  ? ? ? 1_555 D CYS 89  SG ? ? L CYS 23  L CYS 88   1_555 ? ? ? ? ? ? ? 2.033 ? ?               
covale1  covale one  ? A ASN 21  ND2 ? ? ? 1_555 K NAG .   C1 ? ? A ASN 21  A NAG 1004 1_555 ? ? ? ? ? ? ? 1.441 ? N-Glycosylation 
covale2  covale one  ? A ASN 105 ND2 ? ? ? 1_555 E NAG .   C1 ? ? A ASN 105 C NAG 1    1_555 ? ? ? ? ? ? ? 1.444 ? N-Glycosylation 
covale3  covale one  ? A ASN 504 ND2 ? ? ? 1_555 L NAG .   C1 ? ? A ASN 504 A NAG 1007 1_555 ? ? ? ? ? ? ? 1.441 ? N-Glycosylation 
covale4  covale one  ? A ASN 577 ND2 ? ? ? 1_555 F NAG .   C1 ? ? A ASN 577 D NAG 1    1_555 ? ? ? ? ? ? ? 1.437 ? N-Glycosylation 
covale5  covale one  ? A ASN 850 ND2 ? ? ? 1_555 M NAG .   C1 ? ? A ASN 870 A NAG 1012 1_555 ? ? ? ? ? ? ? 1.441 ? N-Glycosylation 
covale6  covale one  ? A ASN 863 ND2 ? ? ? 1_555 G NAG .   C1 ? ? A ASN 883 E NAG 1    1_555 ? ? ? ? ? ? ? 1.442 ? N-Glycosylation 
covale7  covale both ? E NAG .   O4  ? ? ? 1_555 E NAG .   C1 ? ? C NAG 1   C NAG 2    1_555 ? ? ? ? ? ? ? 1.441 ? ?               
covale8  covale both ? F NAG .   O4  ? ? ? 1_555 F NAG .   C1 ? ? D NAG 1   D NAG 2    1_555 ? ? ? ? ? ? ? 1.436 ? ?               
covale9  covale both ? F NAG .   O4  ? ? ? 1_555 F MAN .   C1 ? ? D NAG 2   D MAN 3    1_555 ? ? ? ? ? ? ? 1.444 ? ?               
covale10 covale one  ? F MAN .   O4  ? ? ? 1_555 F MAN .   C1 ? ? D MAN 3   D MAN 4    1_555 ? ? ? ? ? ? ? 1.453 ? ?               
covale11 covale both ? G NAG .   O4  ? ? ? 1_555 G NAG .   C1 ? ? E NAG 1   E NAG 2    1_555 ? ? ? ? ? ? ? 1.442 ? ?               
# 
loop_
_struct_conn_type.id 
_struct_conn_type.criteria 
_struct_conn_type.reference 
disulf ? ? 
covale ? ? 
# 
loop_
_struct_mon_prot_cis.pdbx_id 
_struct_mon_prot_cis.label_comp_id 
_struct_mon_prot_cis.label_seq_id 
_struct_mon_prot_cis.label_asym_id 
_struct_mon_prot_cis.label_alt_id 
_struct_mon_prot_cis.pdbx_PDB_ins_code 
_struct_mon_prot_cis.auth_comp_id 
_struct_mon_prot_cis.auth_seq_id 
_struct_mon_prot_cis.auth_asym_id 
_struct_mon_prot_cis.pdbx_label_comp_id_2 
_struct_mon_prot_cis.pdbx_label_seq_id_2 
_struct_mon_prot_cis.pdbx_label_asym_id_2 
_struct_mon_prot_cis.pdbx_PDB_ins_code_2 
_struct_mon_prot_cis.pdbx_auth_comp_id_2 
_struct_mon_prot_cis.pdbx_auth_seq_id_2 
_struct_mon_prot_cis.pdbx_auth_asym_id_2 
_struct_mon_prot_cis.pdbx_PDB_model_num 
_struct_mon_prot_cis.pdbx_omega_angle 
1 GLY 4  A . ? GLY 4  A PRO 5  A ? PRO 5  A 1 -0.32 
2 TRP 95 D . ? TRP 94 L PRO 96 D ? PRO 95 L 1 -1.43 
# 
loop_
_struct_sheet.id 
_struct_sheet.type 
_struct_sheet.number_strands 
_struct_sheet.details 
AA1 ? 5 ? 
AA2 ? 6 ? 
AA3 ? 2 ? 
AA4 ? 2 ? 
AA5 ? 2 ? 
AA6 ? 4 ? 
AA7 ? 2 ? 
AA8 ? 4 ? 
AA9 ? 5 ? 
AB1 ? 2 ? 
AB2 ? 3 ? 
AB3 ? 4 ? 
AB4 ? 3 ? 
AB5 ? 4 ? 
AB6 ? 3 ? 
AB7 ? 4 ? 
AB8 ? 4 ? 
AB9 ? 6 ? 
AC1 ? 4 ? 
AC2 ? 3 ? 
AC3 ? 5 ? 
AC4 ? 4 ? 
# 
loop_
_struct_sheet_order.sheet_id 
_struct_sheet_order.range_id_1 
_struct_sheet_order.range_id_2 
_struct_sheet_order.offset 
_struct_sheet_order.sense 
AA1 1 2 ? parallel      
AA1 2 3 ? parallel      
AA1 3 4 ? parallel      
AA1 4 5 ? parallel      
AA2 1 2 ? parallel      
AA2 2 3 ? parallel      
AA2 3 4 ? parallel      
AA2 4 5 ? parallel      
AA2 5 6 ? parallel      
AA3 1 2 ? anti-parallel 
AA4 1 2 ? anti-parallel 
AA5 1 2 ? anti-parallel 
AA6 1 2 ? anti-parallel 
AA6 2 3 ? parallel      
AA6 3 4 ? anti-parallel 
AA7 1 2 ? anti-parallel 
AA8 1 2 ? parallel      
AA8 2 3 ? parallel      
AA8 3 4 ? parallel      
AA9 1 2 ? parallel      
AA9 2 3 ? parallel      
AA9 3 4 ? parallel      
AA9 4 5 ? parallel      
AB1 1 2 ? parallel      
AB2 1 2 ? anti-parallel 
AB2 2 3 ? anti-parallel 
AB3 1 2 ? anti-parallel 
AB3 2 3 ? anti-parallel 
AB3 3 4 ? anti-parallel 
AB4 1 2 ? anti-parallel 
AB4 2 3 ? anti-parallel 
AB5 1 2 ? anti-parallel 
AB5 2 3 ? anti-parallel 
AB5 3 4 ? anti-parallel 
AB6 1 2 ? anti-parallel 
AB6 2 3 ? anti-parallel 
AB7 1 2 ? anti-parallel 
AB7 2 3 ? anti-parallel 
AB7 3 4 ? anti-parallel 
AB8 1 2 ? anti-parallel 
AB8 2 3 ? anti-parallel 
AB8 3 4 ? anti-parallel 
AB9 1 2 ? parallel      
AB9 2 3 ? anti-parallel 
AB9 3 4 ? anti-parallel 
AB9 4 5 ? anti-parallel 
AB9 5 6 ? anti-parallel 
AC1 1 2 ? parallel      
AC1 2 3 ? anti-parallel 
AC1 3 4 ? anti-parallel 
AC2 1 2 ? anti-parallel 
AC2 2 3 ? anti-parallel 
AC3 1 2 ? parallel      
AC3 2 3 ? anti-parallel 
AC3 3 4 ? anti-parallel 
AC3 4 5 ? anti-parallel 
AC4 1 2 ? parallel      
AC4 2 3 ? anti-parallel 
AC4 3 4 ? anti-parallel 
# 
loop_
_struct_sheet_range.sheet_id 
_struct_sheet_range.id 
_struct_sheet_range.beg_label_comp_id 
_struct_sheet_range.beg_label_asym_id 
_struct_sheet_range.beg_label_seq_id 
_struct_sheet_range.pdbx_beg_PDB_ins_code 
_struct_sheet_range.end_label_comp_id 
_struct_sheet_range.end_label_asym_id 
_struct_sheet_range.end_label_seq_id 
_struct_sheet_range.pdbx_end_PDB_ins_code 
_struct_sheet_range.beg_auth_comp_id 
_struct_sheet_range.beg_auth_asym_id 
_struct_sheet_range.beg_auth_seq_id 
_struct_sheet_range.end_auth_comp_id 
_struct_sheet_range.end_auth_asym_id 
_struct_sheet_range.end_auth_seq_id 
AA1 1 ILE A 2   ? CYS A 3   ? ILE A 2   CYS A 3   
AA1 2 VAL A 24  ? ILE A 25  ? VAL A 24  ILE A 25  
AA1 3 VAL A 50  ? ILE A 51  ? VAL A 50  ILE A 51  
AA1 4 VAL A 75  ? ILE A 76  ? VAL A 75  ILE A 76  
AA1 5 ASN A 105 ? ILE A 106 ? ASN A 105 ILE A 106 
AA2 1 ILE A 7   ? ARG A 10  ? ILE A 7   ARG A 10  
AA2 2 LEU A 29  ? ILE A 34  ? LEU A 29  ILE A 34  
AA2 3 LEU A 55  ? VAL A 60  ? LEU A 55  VAL A 60  
AA2 4 TYR A 85  ? PHE A 90  ? TYR A 85  PHE A 90  
AA2 5 ALA A 110 ? GLU A 114 ? ALA A 110 GLU A 114 
AA2 6 TYR A 138 ? VAL A 140 ? TYR A 138 VAL A 140 
AA3 1 LYS A 164 ? ILE A 167 ? LYS A 164 ILE A 167 
AA3 2 GLU A 170 ? TYR A 173 ? GLU A 170 TYR A 173 
AA4 1 CYS A 205 ? CYS A 209 ? CYS A 205 CYS A 209 
AA4 2 CYS A 218 ? CYS A 221 ? CYS A 218 CYS A 221 
AA5 1 TYR A 224 ? TYR A 226 ? TYR A 224 TYR A 226 
AA5 2 VAL A 229 ? VAL A 231 ? VAL A 229 VAL A 231 
AA6 1 ARG A 245 ? ASP A 248 ? ARG A 245 ASP A 248 
AA6 2 THR A 238 ? PHE A 241 ? THR A 238 PHE A 241 
AA6 3 GLU A 272 ? MET A 274 ? GLU A 272 MET A 274 
AA6 4 VAL A 267 ? HIS A 269 ? VAL A 267 HIS A 269 
AA7 1 ILE A 282 ? ARG A 283 ? ILE A 282 ARG A 283 
AA7 2 CYS A 291 ? ILE A 292 ? CYS A 291 ILE A 292 
AA8 1 CYS A 302 ? ILE A 311 ? CYS A 302 ILE A 311 
AA8 2 ILE A 325 ? ILE A 332 ? ILE A 325 ILE A 332 
AA8 3 VAL A 353 ? VAL A 354 ? VAL A 353 VAL A 354 
AA8 4 LEU A 377 ? ILE A 378 ? LEU A 377 ILE A 378 
AA9 1 CYS A 302 ? ILE A 311 ? CYS A 302 ILE A 311 
AA9 2 ILE A 325 ? ILE A 332 ? ILE A 325 ILE A 332 
AA9 3 VAL A 358 ? ARG A 361 ? VAL A 358 ARG A 361 
AA9 4 TYR A 388 ? LEU A 393 ? TYR A 388 LEU A 393 
AA9 5 LYS A 415 ? ALA A 419 ? LYS A 415 ALA A 419 
AB1 1 ASP A 461 ? LEU A 463 ? ASP A 461 LEU A 463 
AB1 2 ALA A 567 ? SER A 569 ? ALA A 567 SER A 569 
AB2 1 PHE A 465 ? THR A 470 ? PHE A 465 THR A 470 
AB2 2 ILE A 475 ? TRP A 479 ? ILE A 475 TRP A 479 
AB2 3 GLY A 535 ? LEU A 538 ? GLY A 535 LEU A 538 
AB3 1 ASN A 520 ? VAL A 522 ? ASN A 520 VAL A 522 
AB3 2 LEU A 490 ? GLU A 499 ? LEU A 490 GLU A 499 
AB3 3 GLN A 546 ? LEU A 556 ? GLN A 546 LEU A 556 
AB3 4 LEU A 572 ? ARG A 575 ? LEU A 572 ARG A 575 
AB4 1 LEU A 585 ? ALA A 590 ? LEU A 585 ALA A 590 
AB4 2 GLN A 596 ? ASN A 602 ? GLN A 596 ASN A 602 
AB4 3 ARG A 737 ? SER A 741 ? ARG A 757 SER A 761 
AB5 1 PHE A 727 ? VAL A 732 ? PHE A 747 VAL A 752 
AB5 2 LEU A 611 ? ARG A 620 ? LEU A 611 ARG A 620 
AB5 3 LEU A 748 ? ASN A 757 ? LEU A 768 ASN A 777 
AB5 4 VAL A 771 ? ARG A 774 ? VAL A 791 ARG A 794 
AB6 1 THR A 789 ? ARG A 793 ? THR A 809 ARG A 813 
AB6 2 SER A 797 ? LYS A 801 ? SER A 817 LYS A 821 
AB6 3 GLY A 840 ? LEU A 843 ? GLY A 860 LEU A 863 
AB7 1 GLN A 826 ? SER A 831 ? GLN A 846 SER A 851 
AB7 2 ILE A 812 ? GLY A 820 ? ILE A 832 GLY A 840 
AB7 3 GLY A 849 ? SER A 859 ? GLY A 869 SER A 879 
AB7 4 VAL A 870 ? VAL A 874 ? VAL A 890 VAL A 894 
AB8 1 GLN C 5   ? GLN C 8   ? GLN H 3   GLN H 6   
AB8 2 VAL C 20  ? SER C 27  ? VAL H 18  SER H 25  
AB8 3 THR C 80  ? LEU C 85  ? THR H 78  LEU H 83  
AB8 4 ALA C 70  ? ASP C 75  ? ALA H 68  ASP H 73  
AB9 1 ASP C 12  ? VAL C 14  ? ASP H 10  VAL H 12  
AB9 2 THR C 114 ? VAL C 118 ? THR H 112 VAL H 116 
AB9 3 ILE C 95  ? SER C 100 ? ILE H 93  SER H 98  
AB9 4 ILE C 36  ? GLN C 41  ? ILE H 34  GLN H 39  
AB9 5 GLU C 48  ? ILE C 53  ? GLU H 46  ILE H 51  
AB9 6 THR C 60  ? TYR C 62  ? THR H 58  TYR H 60  
AC1 1 ASP C 12  ? VAL C 14  ? ASP H 10  VAL H 12  
AC1 2 THR C 114 ? VAL C 118 ? THR H 112 VAL H 116 
AC1 3 ILE C 95  ? SER C 100 ? ILE H 93  SER H 98  
AC1 4 TYR C 109 ? TRP C 110 ? TYR H 107 TRP H 108 
AC2 1 LEU D 5   ? THR D 6   ? LEU L 4   THR L 5   
AC2 2 VAL D 20  ? ILE D 30  ? VAL L 19  ILE L 29  
AC2 3 PHE D 63  ? ILE D 76  ? PHE L 62  ILE L 75  
AC3 1 THR D 11  ? VAL D 14  ? THR L 10  VAL L 13  
AC3 2 THR D 103 ? LEU D 107 ? THR L 102 LEU L 106 
AC3 3 MET D 86  ? GLN D 91  ? MET L 85  GLN L 90  
AC3 4 LEU D 34  ? GLN D 39  ? LEU L 33  GLN L 38  
AC3 5 ARG D 46  ? ILE D 49  ? ARG L 45  ILE L 48  
AC4 1 THR D 11  ? VAL D 14  ? THR L 10  VAL L 13  
AC4 2 THR D 103 ? LEU D 107 ? THR L 102 LEU L 106 
AC4 3 MET D 86  ? GLN D 91  ? MET L 85  GLN L 90  
AC4 4 THR D 98  ? PHE D 99  ? THR L 97  PHE L 98  
# 
loop_
_pdbx_struct_sheet_hbond.sheet_id 
_pdbx_struct_sheet_hbond.range_id_1 
_pdbx_struct_sheet_hbond.range_id_2 
_pdbx_struct_sheet_hbond.range_1_label_atom_id 
_pdbx_struct_sheet_hbond.range_1_label_comp_id 
_pdbx_struct_sheet_hbond.range_1_label_asym_id 
_pdbx_struct_sheet_hbond.range_1_label_seq_id 
_pdbx_struct_sheet_hbond.range_1_PDB_ins_code 
_pdbx_struct_sheet_hbond.range_1_auth_atom_id 
_pdbx_struct_sheet_hbond.range_1_auth_comp_id 
_pdbx_struct_sheet_hbond.range_1_auth_asym_id 
_pdbx_struct_sheet_hbond.range_1_auth_seq_id 
_pdbx_struct_sheet_hbond.range_2_label_atom_id 
_pdbx_struct_sheet_hbond.range_2_label_comp_id 
_pdbx_struct_sheet_hbond.range_2_label_asym_id 
_pdbx_struct_sheet_hbond.range_2_label_seq_id 
_pdbx_struct_sheet_hbond.range_2_PDB_ins_code 
_pdbx_struct_sheet_hbond.range_2_auth_atom_id 
_pdbx_struct_sheet_hbond.range_2_auth_comp_id 
_pdbx_struct_sheet_hbond.range_2_auth_asym_id 
_pdbx_struct_sheet_hbond.range_2_auth_seq_id 
AA1 1 2 N CYS A 3   ? N CYS A 3   O VAL A 24  ? O VAL A 24  
AA1 2 3 N ILE A 25  ? N ILE A 25  O VAL A 50  ? O VAL A 50  
AA1 3 4 N ILE A 51  ? N ILE A 51  O VAL A 75  ? O VAL A 75  
AA1 4 5 N ILE A 76  ? N ILE A 76  O ASN A 105 ? O ASN A 105 
AA2 1 2 N ILE A 9   ? N ILE A 9   O HIS A 30  ? O HIS A 30  
AA2 2 3 N LEU A 29  ? N LEU A 29  O LEU A 56  ? O LEU A 56  
AA2 3 4 N LEU A 57  ? N LEU A 57  O VAL A 88  ? O VAL A 88  
AA2 4 5 N ALA A 86  ? N ALA A 86  O ALA A 110 ? O ALA A 110 
AA2 5 6 N ILE A 113 ? N ILE A 113 O TYR A 138 ? O TYR A 138 
AA3 1 2 N ILE A 167 ? N ILE A 167 O GLU A 170 ? O GLU A 170 
AA4 1 2 N LEU A 206 ? N LEU A 206 O ALA A 220 ? O ALA A 220 
AA5 1 2 N TYR A 226 ? N TYR A 226 O VAL A 229 ? O VAL A 229 
AA6 1 2 O VAL A 247 ? O VAL A 247 N TYR A 239 ? N TYR A 239 
AA6 2 3 N ARG A 240 ? N ARG A 240 O CYS A 273 ? O CYS A 273 
AA6 3 4 O GLU A 272 ? O GLU A 272 N HIS A 269 ? N HIS A 269 
AA7 1 2 N ILE A 282 ? N ILE A 282 O ILE A 292 ? O ILE A 292 
AA8 1 2 N ILE A 311 ? N ILE A 311 O LEU A 331 ? O LEU A 331 
AA8 2 3 N PHE A 326 ? N PHE A 326 O VAL A 353 ? O VAL A 353 
AA8 3 4 N VAL A 354 ? N VAL A 354 O LEU A 377 ? O LEU A 377 
AA9 1 2 N ILE A 311 ? N ILE A 311 O LEU A 331 ? O LEU A 331 
AA9 2 3 N ILE A 332 ? N ILE A 332 O LYS A 359 ? O LYS A 359 
AA9 3 4 N VAL A 358 ? N VAL A 358 O SER A 389 ? O SER A 389 
AA9 4 5 N VAL A 392 ? N VAL A 392 O TYR A 417 ? O TYR A 417 
AB1 1 2 N ASP A 461 ? N ASP A 461 O LYS A 568 ? O LYS A 568 
AB2 1 2 N THR A 466 ? N THR A 466 O THR A 478 ? O THR A 478 
AB2 2 3 N ILE A 475 ? N ILE A 475 O LEU A 538 ? O LEU A 538 
AB3 1 2 O VAL A 522 ? O VAL A 522 N VAL A 495 ? N VAL A 495 
AB3 2 3 N SER A 492 ? N SER A 492 O VAL A 554 ? O VAL A 554 
AB3 3 4 N TYR A 547 ? N TYR A 547 O ILE A 574 ? O ILE A 574 
AB4 1 2 N LEU A 585 ? N LEU A 585 O ASN A 602 ? O ASN A 602 
AB4 2 3 N LEU A 597 ? N LEU A 597 O ILE A 740 ? O ILE A 760 
AB5 1 2 O VAL A 732 ? O VAL A 752 N TYR A 614 ? N TYR A 614 
AB5 2 3 N ARG A 617 ? N ARG A 617 O ASP A 752 ? O ASP A 772 
AB5 3 4 N ILE A 751 ? N ILE A 771 O VAL A 771 ? O VAL A 791 
AB6 1 2 N THR A 789 ? N THR A 809 O LYS A 801 ? O LYS A 821 
AB6 2 3 N ILE A 798 ? N ILE A 818 O LEU A 843 ? O LEU A 863 
AB7 1 2 O VAL A 830 ? O VAL A 850 N TYR A 815 ? N TYR A 835 
AB7 2 3 N LYS A 818 ? N LYS A 838 O ARG A 854 ? O ARG A 874 
AB7 3 4 N ALA A 853 ? N ALA A 873 O VAL A 870 ? O VAL A 890 
AB8 1 2 N GLN C 7   ? N GLN H 5   O LYS C 25  ? O LYS H 23  
AB8 2 3 N VAL C 20  ? N VAL H 18  O LEU C 85  ? O LEU H 83  
AB8 3 4 O GLU C 84  ? O GLU H 82  N ALA C 71  ? N ALA H 69  
AB9 1 2 N ASP C 12  ? N ASP H 10  O SER C 115 ? O SER H 113 
AB9 2 3 O THR C 114 ? O THR H 112 N TYR C 96  ? N TYR H 94  
AB9 3 4 O ALA C 99  ? O ALA H 97  N HIS C 37  ? N HIS H 35  
AB9 4 5 N LYS C 40  ? N LYS H 38  O GLU C 48  ? O GLU H 46  
AB9 5 6 N VAL C 52  ? N VAL H 50  O LYS C 61  ? O LYS H 59  
AC1 1 2 N ASP C 12  ? N ASP H 10  O SER C 115 ? O SER H 113 
AC1 2 3 O THR C 114 ? O THR H 112 N TYR C 96  ? N TYR H 94  
AC1 3 4 N SER C 100 ? N SER H 98  O TYR C 109 ? O TYR H 107 
AC2 1 2 N THR D 6   ? N THR L 5   O ARG D 25  ? O ARG L 24  
AC2 2 3 N LEU D 22  ? N LEU L 21  O LEU D 74  ? O LEU L 73  
AC3 1 2 N VAL D 14  ? N VAL L 13  O GLU D 106 ? O GLU L 105 
AC3 2 3 O THR D 103 ? O THR L 102 N TYR D 87  ? N TYR L 86  
AC3 3 4 O GLN D 90  ? O GLN L 89  N HIS D 35  ? N HIS L 34  
AC3 4 5 N GLN D 38  ? N GLN L 37  O ARG D 46  ? O ARG L 45  
AC4 1 2 N VAL D 14  ? N VAL L 13  O GLU D 106 ? O GLU L 105 
AC4 2 3 O THR D 103 ? O THR L 102 N TYR D 87  ? N TYR L 86  
AC4 3 4 N GLN D 91  ? N GLN L 90  O THR D 98  ? O THR L 97  
# 
_atom_sites.entry_id                    5U8Q 
_atom_sites.fract_transf_matrix[1][1]   0.011275 
_atom_sites.fract_transf_matrix[1][2]   0.000000 
_atom_sites.fract_transf_matrix[1][3]   0.000000 
_atom_sites.fract_transf_matrix[2][1]   0.000000 
_atom_sites.fract_transf_matrix[2][2]   0.005059 
_atom_sites.fract_transf_matrix[2][3]   0.000000 
_atom_sites.fract_transf_matrix[3][1]   0.000000 
_atom_sites.fract_transf_matrix[3][2]   0.000000 
_atom_sites.fract_transf_matrix[3][3]   0.008500 
_atom_sites.fract_transf_vector[1]      0.00000 
_atom_sites.fract_transf_vector[2]      0.00000 
_atom_sites.fract_transf_vector[3]      0.00000 
# 
loop_
_atom_type.symbol 
C 
N 
O 
S 
# 
loop_
_atom_site.group_PDB 
_atom_site.id 
_atom_site.type_symbol 
_atom_site.label_atom_id 
_atom_site.label_alt_id 
_atom_site.label_comp_id 
_atom_site.label_asym_id 
_atom_site.label_entity_id 
_atom_site.label_seq_id 
_atom_site.pdbx_PDB_ins_code 
_atom_site.Cartn_x 
_atom_site.Cartn_y 
_atom_site.Cartn_z 
_atom_site.occupancy 
_atom_site.B_iso_or_equiv 
_atom_site.pdbx_formal_charge 
_atom_site.auth_seq_id 
_atom_site.auth_comp_id 
_atom_site.auth_asym_id 
_atom_site.auth_atom_id 
_atom_site.pdbx_PDB_model_num 
ATOM   1    N N   . GLU A 1 1   ? 29.97133  43.52923  -41.35942  1.000 257.54770 ? 1    GLU A N   1 
ATOM   2    C CA  . GLU A 1 1   ? 28.68155  43.37741  -40.69647  1.000 252.59668 ? 1    GLU A CA  1 
ATOM   3    C C   . GLU A 1 1   ? 28.28974  41.90830  -40.57492  1.000 232.77412 ? 1    GLU A C   1 
ATOM   4    O O   . GLU A 1 1   ? 27.91813  41.26903  -41.55904  1.000 247.77371 ? 1    GLU A O   1 
ATOM   5    C CB  . GLU A 1 1   ? 27.59709  44.15178  -41.45044  1.000 256.13036 ? 1    GLU A CB  1 
ATOM   6    C CG  . GLU A 1 1   ? 26.17974  43.89468  -40.95336  1.000 256.89440 ? 1    GLU A CG  1 
ATOM   7    C CD  . GLU A 1 1   ? 25.94994  44.38087  -39.53508  1.000 245.32835 ? 1    GLU A CD  1 
ATOM   8    O OE1 . GLU A 1 1   ? 26.65822  45.31204  -39.09744  1.000 242.73009 ? 1    GLU A OE1 1 
ATOM   9    O OE2 . GLU A 1 1   ? 25.05766  43.82946  -38.85688  1.000 233.71259 ? 1    GLU A OE2 1 
ATOM   10   N N   . ILE A 1 2   ? 28.37752  41.37873  -39.35932  1.000 183.25478 ? 2    ILE A N   1 
ATOM   11   C CA  . ILE A 1 2   ? 28.00697  39.99880  -39.06950  1.000 151.00124 ? 2    ILE A CA  1 
ATOM   12   C C   . ILE A 1 2   ? 26.57565  39.97746  -38.55581  1.000 138.19775 ? 2    ILE A C   1 
ATOM   13   O O   . ILE A 1 2   ? 26.18855  40.80794  -37.72340  1.000 153.50486 ? 2    ILE A O   1 
ATOM   14   C CB  . ILE A 1 2   ? 28.97210  39.36611  -38.04906  1.000 134.83328 ? 2    ILE A CB  1 
ATOM   15   C CG1 . ILE A 1 2   ? 30.42336  39.57226  -38.48632  1.000 133.93277 ? 2    ILE A CG1 1 
ATOM   16   C CG2 . ILE A 1 2   ? 28.67568  37.88382  -37.88257  1.000 127.71979 ? 2    ILE A CG2 1 
ATOM   17   C CD1 . ILE A 1 2   ? 31.43860  39.07201  -37.48198  1.000 125.71426 ? 2    ILE A CD1 1 
ATOM   18   N N   . CYS A 1 3   ? 25.78489  39.02963  -39.05442  1.000 122.15592 ? 3    CYS A N   1 
ATOM   19   C CA  . CYS A 1 3   ? 24.38755  38.88675  -38.67020  1.000 139.35090 ? 3    CYS A CA  1 
ATOM   20   C C   . CYS A 1 3   ? 24.14654  37.46510  -38.18809  1.000 163.79222 ? 3    CYS A C   1 
ATOM   21   O O   . CYS A 1 3   ? 24.56562  36.50499  -38.84178  1.000 182.87011 ? 3    CYS A O   1 
ATOM   22   C CB  . CYS A 1 3   ? 23.45531  39.21948  -39.83951  1.000 169.90616 ? 3    CYS A CB  1 
ATOM   23   S SG  . CYS A 1 3   ? 23.56099  40.93558  -40.40109  1.000 219.48075 ? 3    CYS A SG  1 
ATOM   24   N N   . GLY A 1 4   ? 23.47399  37.33315  -37.04843  1.000 167.06685 ? 4    GLY A N   1 
ATOM   25   C CA  . GLY A 1 4   ? 23.18601  36.03748  -36.48309  1.000 169.13563 ? 4    GLY A CA  1 
ATOM   26   C C   . GLY A 1 4   ? 22.49362  36.12574  -35.13827  1.000 166.88839 ? 4    GLY A C   1 
ATOM   27   O O   . GLY A 1 4   ? 21.94943  37.16841  -34.76064  1.000 157.32980 ? 4    GLY A O   1 
ATOM   28   N N   . PRO A 1 5   ? 22.50007  35.01744  -34.38000  1.000 174.16921 ? 5    PRO A N   1 
ATOM   29   C CA  . PRO A 1 5   ? 23.12059  33.74940  -34.77393  1.000 190.06672 ? 5    PRO A CA  1 
ATOM   30   C C   . PRO A 1 5   ? 22.17944  32.85249  -35.57495  1.000 193.50451 ? 5    PRO A C   1 
ATOM   31   O O   . PRO A 1 5   ? 22.39849  31.64380  -35.65413  1.000 201.05727 ? 5    PRO A O   1 
ATOM   32   C CB  . PRO A 1 5   ? 23.47815  33.09703  -33.42882  1.000 182.22769 ? 5    PRO A CB  1 
ATOM   33   C CG  . PRO A 1 5   ? 22.88588  34.00169  -32.34780  1.000 190.61202 ? 5    PRO A CG  1 
ATOM   34   C CD  . PRO A 1 5   ? 21.94083  34.93712  -33.02432  1.000 174.29584 ? 5    PRO A CD  1 
ATOM   35   N N   . GLY A 1 6   ? 21.14387  33.44658  -36.16179  1.000 185.78526 ? 6    GLY A N   1 
ATOM   36   C CA  . GLY A 1 6   ? 20.19010  32.69964  -36.95683  1.000 181.50300 ? 6    GLY A CA  1 
ATOM   37   C C   . GLY A 1 6   ? 19.11319  33.57894  -37.55616  1.000 191.51306 ? 6    GLY A C   1 
ATOM   38   O O   . GLY A 1 6   ? 18.35479  34.22630  -36.82800  1.000 212.43996 ? 6    GLY A O   1 
ATOM   39   N N   . ILE A 1 7   ? 19.03731  33.61320  -38.88364  1.000 156.23513 ? 7    ILE A N   1 
ATOM   40   C CA  . ILE A 1 7   ? 18.06342  34.42881  -39.59917  1.000 147.57033 ? 7    ILE A CA  1 
ATOM   41   C C   . ILE A 1 7   ? 16.94745  33.52292  -40.09697  1.000 118.44707 ? 7    ILE A C   1 
ATOM   42   O O   . ILE A 1 7   ? 17.20448  32.53182  -40.79207  1.000 150.64298 ? 7    ILE A O   1 
ATOM   43   C CB  . ILE A 1 7   ? 18.71930  35.18647  -40.76605  1.000 160.63604 ? 7    ILE A CB  1 
ATOM   44   C CG1 . ILE A 1 7   ? 19.99562  35.88910  -40.29826  1.000 174.27245 ? 7    ILE A CG1 1 
ATOM   45   C CG2 . ILE A 1 7   ? 17.74525  36.19193  -41.36176  1.000 164.27842 ? 7    ILE A CG2 1 
ATOM   46   C CD1 . ILE A 1 7   ? 19.76937  36.90727  -39.20226  1.000 181.87625 ? 7    ILE A CD1 1 
ATOM   47   N N   . ASP A 1 8   ? 15.70751  33.85812  -39.74142  1.000 129.68890 ? 8    ASP A N   1 
ATOM   48   C CA  . ASP A 1 8   ? 14.52823  33.09343  -40.14890  1.000 136.26076 ? 8    ASP A CA  1 
ATOM   49   C C   . ASP A 1 8   ? 13.49796  34.08358  -40.68364  1.000 159.12102 ? 8    ASP A C   1 
ATOM   50   O O   . ASP A 1 8   ? 12.72361  34.66684  -39.92010  1.000 163.56848 ? 8    ASP A O   1 
ATOM   51   C CB  . ASP A 1 8   ? 13.98038  32.26468  -38.98950  1.000 123.11144 ? 8    ASP A CB  1 
ATOM   52   C CG  . ASP A 1 8   ? 12.87237  31.32025  -39.41796  1.000 132.74681 ? 8    ASP A CG  1 
ATOM   53   O OD1 . ASP A 1 8   ? 11.76037  31.79926  -39.72558  1.000 136.19916 ? 8    ASP A OD1 1 
ATOM   54   O OD2 . ASP A 1 8   ? 13.11883  30.09630  -39.45721  1.000 141.24016 ? 8    ASP A OD2 1 
ATOM   55   N N   . ILE A 1 9   ? 13.49651  34.26985  -42.00010  1.000 146.38724 ? 9    ILE A N   1 
ATOM   56   C CA  . ILE A 1 9   ? 12.56977  35.16863  -42.67618  1.000 133.58289 ? 9    ILE A CA  1 
ATOM   57   C C   . ILE A 1 9   ? 11.43249  34.33834  -43.25073  1.000 133.17797 ? 9    ILE A C   1 
ATOM   58   O O   . ILE A 1 9   ? 11.67130  33.33827  -43.93944  1.000 139.79833 ? 9    ILE A O   1 
ATOM   59   C CB  . ILE A 1 9   ? 13.28050  35.96978  -43.77999  1.000 149.68039 ? 9    ILE A CB  1 
ATOM   60   C CG1 . ILE A 1 9   ? 14.49392  36.70340  -43.20470  1.000 136.57848 ? 9    ILE A CG1 1 
ATOM   61   C CG2 . ILE A 1 9   ? 12.31695  36.94779  -44.43516  1.000 158.96126 ? 9    ILE A CG2 1 
ATOM   62   C CD1 . ILE A 1 9   ? 15.32716  37.42024  -44.24248  1.000 142.18548 ? 9    ILE A CD1 1 
ATOM   63   N N   . ARG A 1 10  ? 10.19667  34.74341  -42.96777  1.000 124.39722 ? 10   ARG A N   1 
ATOM   64   C CA  . ARG A 1 10  ? 9.03821   34.01856  -43.46600  1.000 128.37793 ? 10   ARG A CA  1 
ATOM   65   C C   . ARG A 1 10  ? 7.84914   34.96313  -43.56300  1.000 133.46525 ? 10   ARG A C   1 
ATOM   66   O O   . ARG A 1 10  ? 7.91279   36.12445  -43.15076  1.000 124.51034 ? 10   ARG A O   1 
ATOM   67   C CB  . ARG A 1 10  ? 8.70458   32.81311  -42.57939  1.000 122.03816 ? 10   ARG A CB  1 
ATOM   68   C CG  . ARG A 1 10  ? 8.33339   33.16726  -41.15070  1.000 156.54278 ? 10   ARG A CG  1 
ATOM   69   C CD  . ARG A 1 10  ? 7.94730   31.92361  -40.36828  1.000 146.90837 ? 10   ARG A CD  1 
ATOM   70   N NE  . ARG A 1 10  ? 9.03019   30.94541  -40.33191  1.000 118.90752 ? 10   ARG A NE  1 
ATOM   71   C CZ  . ARG A 1 10  ? 8.92843   29.73902  -39.78460  1.000 122.43411 ? 10   ARG A CZ  1 
ATOM   72   N NH1 . ARG A 1 10  ? 7.78885   29.35680  -39.22466  1.000 125.72230 ? 10   ARG A NH1 1 
ATOM   73   N NH2 . ARG A 1 10  ? 9.96648   28.91470  -39.79539  1.000 142.11173 ? 10   ARG A NH2 1 
ATOM   74   N N   . ASN A 1 11  ? 6.76048   34.44119  -44.13386  1.000 158.26757 ? 11   ASN A N   1 
ATOM   75   C CA  . ASN A 1 11  ? 5.49023   35.14900  -44.25733  1.000 160.15704 ? 11   ASN A CA  1 
ATOM   76   C C   . ASN A 1 11  ? 5.61892   36.40400  -45.11136  1.000 183.57483 ? 11   ASN A C   1 
ATOM   77   O O   . ASN A 1 11  ? 5.35282   36.37233  -46.31735  1.000 164.64089 ? 11   ASN A O   1 
ATOM   78   C CB  . ASN A 1 11  ? 4.94128   35.50614  -42.87442  1.000 140.31015 ? 11   ASN A CB  1 
ATOM   79   C CG  . ASN A 1 11  ? 5.01939   34.34821  -41.90371  1.000 150.39347 ? 11   ASN A CG  1 
ATOM   80   O OD1 . ASN A 1 11  ? 4.87841   33.18780  -42.29078  1.000 134.48214 ? 11   ASN A OD1 1 
ATOM   81   N ND2 . ASN A 1 11  ? 5.24655   34.65638  -40.63228  1.000 175.95144 ? 11   ASN A ND2 1 
ATOM   82   N N   . ASP A 1 12  ? 6.02091   37.51138  -44.49363  1.000 222.20033 ? 12   ASP A N   1 
ATOM   83   C CA  . ASP A 1 12  ? 6.08618   38.78419  -45.19845  1.000 225.03728 ? 12   ASP A CA  1 
ATOM   84   C C   . ASP A 1 12  ? 7.21129   38.77664  -46.22558  1.000 198.21009 ? 12   ASP A C   1 
ATOM   85   O O   . ASP A 1 12  ? 8.35030   38.41421  -45.91506  1.000 187.18933 ? 12   ASP A O   1 
ATOM   86   C CB  . ASP A 1 12  ? 6.28723   39.92823  -44.20552  1.000 245.82197 ? 12   ASP A CB  1 
ATOM   87   C CG  . ASP A 1 12  ? 5.07157   40.16221  -43.33107  1.000 248.62975 ? 12   ASP A CG  1 
ATOM   88   O OD1 . ASP A 1 12  ? 3.93979   40.09704  -43.85512  1.000 247.22820 ? 12   ASP A OD1 1 
ATOM   89   O OD2 . ASP A 1 12  ? 5.24759   40.40959  -42.11941  1.000 241.83733 ? 12   ASP A OD2 1 
ATOM   90   N N   . TYR A 1 13  ? 6.88394   39.17449  -47.45751  1.000 205.18314 ? 13   TYR A N   1 
ATOM   91   C CA  . TYR A 1 13  ? 7.91430   39.35497  -48.47456  1.000 223.26500 ? 13   TYR A CA  1 
ATOM   92   C C   . TYR A 1 13  ? 8.87517   40.46789  -48.07729  1.000 213.31235 ? 13   TYR A C   1 
ATOM   93   O O   . TYR A 1 13  ? 10.08469  40.37343  -48.31769  1.000 203.10090 ? 13   TYR A O   1 
ATOM   94   C CB  . TYR A 1 13  ? 7.26417   39.66032  -49.82649  1.000 240.77352 ? 13   TYR A CB  1 
ATOM   95   C CG  . TYR A 1 13  ? 8.14866   39.41317  -51.03332  1.000 248.25271 ? 13   TYR A CG  1 
ATOM   96   C CD1 . TYR A 1 13  ? 9.22993   40.23986  -51.31360  1.000 257.67798 ? 13   TYR A CD1 1 
ATOM   97   C CD2 . TYR A 1 13  ? 7.88536   38.36501  -51.90602  1.000 244.45544 ? 13   TYR A CD2 1 
ATOM   98   C CE1 . TYR A 1 13  ? 10.03390  40.01733  -52.41653  1.000 267.28752 ? 13   TYR A CE1 1 
ATOM   99   C CE2 . TYR A 1 13  ? 8.68345   38.13489  -53.01110  1.000 253.65238 ? 13   TYR A CE2 1 
ATOM   100  C CZ  . TYR A 1 13  ? 9.75515   38.96463  -53.26210  1.000 265.97823 ? 13   TYR A CZ  1 
ATOM   101  O OH  . TYR A 1 13  ? 10.55108  38.74121  -54.36197  1.000 268.22342 ? 13   TYR A OH  1 
ATOM   102  N N   . GLN A 1 14  ? 8.35307   41.52717  -47.45596  1.000 214.65235 ? 14   GLN A N   1 
ATOM   103  C CA  . GLN A 1 14  ? 9.16648   42.67129  -47.06606  1.000 223.05211 ? 14   GLN A CA  1 
ATOM   104  C C   . GLN A 1 14  ? 10.03917  42.39574  -45.84922  1.000 188.90144 ? 14   GLN A C   1 
ATOM   105  O O   . GLN A 1 14  ? 10.94905  43.18527  -45.57392  1.000 148.23021 ? 14   GLN A O   1 
ATOM   106  C CB  . GLN A 1 14  ? 8.26718   43.87859  -46.79679  1.000 235.68896 ? 14   GLN A CB  1 
ATOM   107  C CG  . GLN A 1 14  ? 7.51234   44.36709  -48.02219  1.000 240.28857 ? 14   GLN A CG  1 
ATOM   108  C CD  . GLN A 1 14  ? 6.54177   45.48563  -47.70215  1.000 243.81637 ? 14   GLN A CD  1 
ATOM   109  O OE1 . GLN A 1 14  ? 5.87193   45.46551  -46.66947  1.000 230.62790 ? 14   GLN A OE1 1 
ATOM   110  N NE2 . GLN A 1 14  ? 6.46401   46.47270  -48.58723  1.000 246.01614 ? 14   GLN A NE2 1 
ATOM   111  N N   . GLN A 1 15  ? 9.79000   41.30792  -45.11661  1.000 212.29031 ? 15   GLN A N   1 
ATOM   112  C CA  . GLN A 1 15  ? 10.65541  40.94757  -44.00012  1.000 213.28388 ? 15   GLN A CA  1 
ATOM   113  C C   . GLN A 1 15  ? 12.04943  40.53758  -44.45832  1.000 206.10432 ? 15   GLN A C   1 
ATOM   114  O O   . GLN A 1 15  ? 12.96439  40.47199  -43.63005  1.000 202.89767 ? 15   GLN A O   1 
ATOM   115  C CB  . GLN A 1 15  ? 10.01218  39.82357  -43.18175  1.000 201.61066 ? 15   GLN A CB  1 
ATOM   116  C CG  . GLN A 1 15  ? 10.61955  39.62109  -41.79961  1.000 189.58992 ? 15   GLN A CG  1 
ATOM   117  C CD  . GLN A 1 15  ? 9.85556   38.61137  -40.96646  1.000 205.54453 ? 15   GLN A CD  1 
ATOM   118  O OE1 . GLN A 1 15  ? 10.44746  37.73805  -40.33215  1.000 230.19403 ? 15   GLN A OE1 1 
ATOM   119  N NE2 . GLN A 1 15  ? 8.53298   38.73071  -40.95766  1.000 191.79317 ? 15   GLN A NE2 1 
ATOM   120  N N   . LEU A 1 16  ? 12.23403  40.27780  -45.75472  1.000 181.73001 ? 16   LEU A N   1 
ATOM   121  C CA  . LEU A 1 16  ? 13.54786  39.97402  -46.30688  1.000 164.84447 ? 16   LEU A CA  1 
ATOM   122  C C   . LEU A 1 16  ? 14.50961  41.15260  -46.21764  1.000 158.95936 ? 16   LEU A C   1 
ATOM   123  O O   . LEU A 1 16  ? 15.70697  40.97290  -46.46468  1.000 148.08338 ? 16   LEU A O   1 
ATOM   124  C CB  . LEU A 1 16  ? 13.40215  39.53212  -47.76547  1.000 167.66931 ? 16   LEU A CB  1 
ATOM   125  C CG  . LEU A 1 16  ? 14.50284  38.66008  -48.37278  1.000 169.48179 ? 16   LEU A CG  1 
ATOM   126  C CD1 . LEU A 1 16  ? 14.44431  37.25090  -47.80465  1.000 165.22278 ? 16   LEU A CD1 1 
ATOM   127  C CD2 . LEU A 1 16  ? 14.39331  38.63659  -49.88965  1.000 163.17626 ? 16   LEU A CD2 1 
ATOM   128  N N   . LYS A 1 17  ? 14.01888  42.34372  -45.86510  1.000 181.96644 ? 17   LYS A N   1 
ATOM   129  C CA  . LYS A 1 17  ? 14.84783  43.54063  -45.78266  1.000 203.80392 ? 17   LYS A CA  1 
ATOM   130  C C   . LYS A 1 17  ? 15.90813  43.45733  -44.69062  1.000 194.30199 ? 17   LYS A C   1 
ATOM   131  O O   . LYS A 1 17  ? 16.81842  44.29221  -44.67174  1.000 197.59058 ? 17   LYS A O   1 
ATOM   132  C CB  . LYS A 1 17  ? 13.95647  44.76524  -45.55285  1.000 213.37858 ? 17   LYS A CB  1 
ATOM   133  C CG  . LYS A 1 17  ? 14.60841  46.10131  -45.87647  1.000 214.54875 ? 17   LYS A CG  1 
ATOM   134  C CD  . LYS A 1 17  ? 13.68286  47.25986  -45.54144  1.000 217.85966 ? 17   LYS A CD  1 
ATOM   135  C CE  . LYS A 1 17  ? 14.33821  48.59718  -45.84575  1.000 218.55377 ? 17   LYS A CE  1 
ATOM   136  N NZ  . LYS A 1 17  ? 13.46128  49.74281  -45.47662  1.000 208.02590 ? 17   LYS A NZ  1 
ATOM   137  N N   . ARG A 1 18  ? 15.82400  42.47231  -43.79398  1.000 173.95130 ? 18   ARG A N   1 
ATOM   138  C CA  . ARG A 1 18  ? 16.79229  42.33605  -42.71179  1.000 163.35704 ? 18   ARG A CA  1 
ATOM   139  C C   . ARG A 1 18  ? 18.19529  41.99719  -43.20147  1.000 171.76999 ? 18   ARG A C   1 
ATOM   140  O O   . ARG A 1 18  ? 19.12992  42.00297  -42.39317  1.000 172.82581 ? 18   ARG A O   1 
ATOM   141  C CB  . ARG A 1 18  ? 16.31608  41.26844  -41.72463  1.000 137.19481 ? 18   ARG A CB  1 
ATOM   142  C CG  . ARG A 1 18  ? 15.04590  41.64435  -40.97744  1.000 126.47328 ? 18   ARG A CG  1 
ATOM   143  C CD  . ARG A 1 18  ? 14.31510  40.41434  -40.46402  1.000 120.04082 ? 18   ARG A CD  1 
ATOM   144  N NE  . ARG A 1 18  ? 15.16106  39.57820  -39.61816  1.000 124.02029 ? 18   ARG A NE  1 
ATOM   145  C CZ  . ARG A 1 18  ? 14.77330  38.42297  -39.08786  1.000 137.47653 ? 18   ARG A CZ  1 
ATOM   146  N NH1 . ARG A 1 18  ? 13.54996  37.96494  -39.31658  1.000 134.37607 ? 18   ARG A NH1 1 
ATOM   147  N NH2 . ARG A 1 18  ? 15.60772  37.72467  -38.32983  1.000 149.30802 ? 18   ARG A NH2 1 
ATOM   148  N N   . LEU A 1 19  ? 18.36749  41.70649  -44.49124  1.000 173.36542 ? 19   LEU A N   1 
ATOM   149  C CA  . LEU A 1 19  ? 19.66602  41.37828  -45.06297  1.000 171.57270 ? 19   LEU A CA  1 
ATOM   150  C C   . LEU A 1 19  ? 20.28762  42.55476  -45.80900  1.000 191.56456 ? 19   LEU A C   1 
ATOM   151  O O   . LEU A 1 19  ? 21.18202  42.35300  -46.63744  1.000 199.57823 ? 19   LEU A O   1 
ATOM   152  C CB  . LEU A 1 19  ? 19.53700  40.17314  -45.99558  1.000 131.89563 ? 19   LEU A CB  1 
ATOM   153  C CG  . LEU A 1 19  ? 18.82565  38.94571  -45.42324  1.000 133.52352 ? 19   LEU A CG  1 
ATOM   154  C CD1 . LEU A 1 19  ? 18.61293  37.89627  -46.50150  1.000 131.86173 ? 19   LEU A CD1 1 
ATOM   155  C CD2 . LEU A 1 19  ? 19.60953  38.36651  -44.25672  1.000 163.72861 ? 19   LEU A CD2 1 
ATOM   156  N N   . GLU A 1 20  ? 19.83595  43.77947  -45.52653  1.000 202.65676 ? 20   GLU A N   1 
ATOM   157  C CA  . GLU A 1 20  ? 20.30167  44.93799  -46.28255  1.000 207.24295 ? 20   GLU A CA  1 
ATOM   158  C C   . GLU A 1 20  ? 21.75528  45.27789  -45.97729  1.000 221.27911 ? 20   GLU A C   1 
ATOM   159  O O   . GLU A 1 20  ? 22.45844  45.80987  -46.84394  1.000 226.91127 ? 20   GLU A O   1 
ATOM   160  C CB  . GLU A 1 20  ? 19.40424  46.14219  -45.99648  1.000 208.35590 ? 20   GLU A CB  1 
ATOM   161  C CG  . GLU A 1 20  ? 19.17844  46.41025  -44.51702  1.000 217.94502 ? 20   GLU A CG  1 
ATOM   162  C CD  . GLU A 1 20  ? 18.16791  47.51353  -44.27252  1.000 233.84033 ? 20   GLU A CD  1 
ATOM   163  O OE1 . GLU A 1 20  ? 18.45101  48.67382  -44.63710  1.000 243.44543 ? 20   GLU A OE1 1 
ATOM   164  O OE2 . GLU A 1 20  ? 17.08472  47.21750  -43.72505  1.000 230.43975 ? 20   GLU A OE2 1 
ATOM   165  N N   . ASN A 1 21  ? 22.22414  44.98465  -44.76445  1.000 227.32475 ? 21   ASN A N   1 
ATOM   166  C CA  . ASN A 1 21  ? 23.58502  45.31054  -44.36485  1.000 224.84550 ? 21   ASN A CA  1 
ATOM   167  C C   . ASN A 1 21  ? 24.47446  44.08956  -44.18385  1.000 199.96011 ? 21   ASN A C   1 
ATOM   168  O O   . ASN A 1 21  ? 25.69902  44.24318  -44.11769  1.000 179.20796 ? 21   ASN A O   1 
ATOM   169  C CB  . ASN A 1 21  ? 23.57681  46.11650  -43.05645  1.000 232.74553 ? 21   ASN A CB  1 
ATOM   170  C CG  . ASN A 1 21  ? 22.51783  47.20124  -43.04436  1.000 256.88715 ? 21   ASN A CG  1 
ATOM   171  O OD1 . ASN A 1 21  ? 22.18444  47.77308  -44.08226  1.000 259.87057 ? 21   ASN A OD1 1 
ATOM   172  N ND2 . ASN A 1 21  ? 21.98142  47.48877  -41.86263  1.000 292.34714 ? 21   ASN A ND2 1 
ATOM   173  N N   . CYS A 1 22  ? 23.90089  42.89153  -44.11290  1.000 186.95880 ? 22   CYS A N   1 
ATOM   174  C CA  . CYS A 1 22  ? 24.66660  41.70102  -43.76602  1.000 181.38758 ? 22   CYS A CA  1 
ATOM   175  C C   . CYS A 1 22  ? 25.57852  41.29255  -44.91667  1.000 162.59564 ? 22   CYS A C   1 
ATOM   176  O O   . CYS A 1 22  ? 25.11326  41.06277  -46.03793  1.000 152.26073 ? 22   CYS A O   1 
ATOM   177  C CB  . CYS A 1 22  ? 23.72087  40.55818  -43.40540  1.000 194.30273 ? 22   CYS A CB  1 
ATOM   178  S SG  . CYS A 1 22  ? 22.50331  40.97025  -42.13460  1.000 222.66685 ? 22   CYS A SG  1 
ATOM   179  N N   . THR A 1 23  ? 26.87857  41.20616  -44.63778  1.000 157.14238 ? 23   THR A N   1 
ATOM   180  C CA  . THR A 1 23  ? 27.83137  40.60243  -45.56024  1.000 157.49107 ? 23   THR A CA  1 
ATOM   181  C C   . THR A 1 23  ? 28.17822  39.16918  -45.18760  1.000 165.08901 ? 23   THR A C   1 
ATOM   182  O O   . THR A 1 23  ? 28.53288  38.37800  -46.06772  1.000 136.84486 ? 23   THR A O   1 
ATOM   183  C CB  . THR A 1 23  ? 29.11962  41.43348  -45.62813  1.000 145.78179 ? 23   THR A CB  1 
ATOM   184  O OG1 . THR A 1 23  ? 30.09582  40.74364  -46.41942  1.000 151.99774 ? 23   THR A OG1 1 
ATOM   185  C CG2 . THR A 1 23  ? 29.68139  41.67808  -44.23517  1.000 134.42765 ? 23   THR A CG2 1 
ATOM   186  N N   . VAL A 1 24  ? 28.08301  38.82332  -43.90532  1.000 166.09599 ? 24   VAL A N   1 
ATOM   187  C CA  . VAL A 1 24  ? 28.25837  37.46005  -43.42269  1.000 158.81562 ? 24   VAL A CA  1 
ATOM   188  C C   . VAL A 1 24  ? 27.07069  37.12361  -42.53358  1.000 152.72548 ? 24   VAL A C   1 
ATOM   189  O O   . VAL A 1 24  ? 26.66002  37.93804  -41.69937  1.000 179.68175 ? 24   VAL A O   1 
ATOM   190  C CB  . VAL A 1 24  ? 29.58225  37.28474  -42.64645  1.000 151.72602 ? 24   VAL A CB  1 
ATOM   191  C CG1 . VAL A 1 24  ? 29.78058  35.82790  -42.25078  1.000 143.71462 ? 24   VAL A CG1 1 
ATOM   192  C CG2 . VAL A 1 24  ? 30.76147  37.78659  -43.46692  1.000 157.55533 ? 24   VAL A CG2 1 
ATOM   193  N N   . ILE A 1 25  ? 26.51236  35.93160  -42.71661  1.000 135.33774 ? 25   ILE A N   1 
ATOM   194  C CA  . ILE A 1 25  ? 25.39724  35.45275  -41.90844  1.000 129.88587 ? 25   ILE A CA  1 
ATOM   195  C C   . ILE A 1 25  ? 25.93011  34.36233  -40.99087  1.000 152.20358 ? 25   ILE A C   1 
ATOM   196  O O   . ILE A 1 25  ? 26.22076  33.24491  -41.43643  1.000 133.13431 ? 25   ILE A O   1 
ATOM   197  C CB  . ILE A 1 25  ? 24.23523  34.94311  -42.77088  1.000 137.37307 ? 25   ILE A CB  1 
ATOM   198  C CG1 . ILE A 1 25  ? 23.58144  36.10892  -43.51435  1.000 152.96932 ? 25   ILE A CG1 1 
ATOM   199  C CG2 . ILE A 1 25  ? 23.20771  34.21962  -41.91045  1.000 124.27696 ? 25   ILE A CG2 1 
ATOM   200  C CD1 . ILE A 1 25  ? 22.34258  35.72388  -44.28802  1.000 174.79270 ? 25   ILE A CD1 1 
ATOM   201  N N   . GLU A 1 26  ? 26.06719  34.69059  -39.70895  1.000 177.79989 ? 26   GLU A N   1 
ATOM   202  C CA  . GLU A 1 26  ? 26.52700  33.73671  -38.70670  1.000 157.93302 ? 26   GLU A CA  1 
ATOM   203  C C   . GLU A 1 26  ? 25.35681  32.83803  -38.32790  1.000 140.23983 ? 26   GLU A C   1 
ATOM   204  O O   . GLU A 1 26  ? 24.41044  33.28250  -37.67138  1.000 128.74120 ? 26   GLU A O   1 
ATOM   205  C CB  . GLU A 1 26  ? 27.08081  34.47461  -37.49174  1.000 162.36583 ? 26   GLU A CB  1 
ATOM   206  C CG  . GLU A 1 26  ? 28.12569  33.70437  -36.70539  1.000 163.65120 ? 26   GLU A CG  1 
ATOM   207  C CD  . GLU A 1 26  ? 28.71234  34.52611  -35.57513  1.000 163.40730 ? 26   GLU A CD  1 
ATOM   208  O OE1 . GLU A 1 26  ? 28.03774  35.47289  -35.11907  1.000 153.20359 ? 26   GLU A OE1 1 
ATOM   209  O OE2 . GLU A 1 26  ? 29.84929  34.23352  -35.14896  1.000 162.93718 ? 26   GLU A OE2 1 
ATOM   210  N N   . GLY A 1 27  ? 25.41043  31.58412  -38.74719  1.000 143.77148 ? 27   GLY A N   1 
ATOM   211  C CA  . GLY A 1 27  ? 24.32964  30.65056  -38.53051  1.000 151.03676 ? 27   GLY A CA  1 
ATOM   212  C C   . GLY A 1 27  ? 23.59820  30.30948  -39.81374  1.000 150.19867 ? 27   GLY A C   1 
ATOM   213  O O   . GLY A 1 27  ? 24.08500  30.52682  -40.92688  1.000 130.99565 ? 27   GLY A O   1 
ATOM   214  N N   . TYR A 1 28  ? 22.39645  29.76436  -39.64594  1.000 148.98005 ? 28   TYR A N   1 
ATOM   215  C CA  . TYR A 1 28  ? 21.59000  29.34252  -40.77935  1.000 148.64457 ? 28   TYR A CA  1 
ATOM   216  C C   . TYR A 1 28  ? 20.83468  30.53189  -41.37116  1.000 149.56246 ? 28   TYR A C   1 
ATOM   217  O O   . TYR A 1 28  ? 20.88596  31.65643  -40.86488  1.000 153.82554 ? 28   TYR A O   1 
ATOM   218  C CB  . TYR A 1 28  ? 20.62686  28.23255  -40.36168  1.000 149.40212 ? 28   TYR A CB  1 
ATOM   219  C CG  . TYR A 1 28  ? 19.66035  28.62846  -39.26589  1.000 137.37787 ? 28   TYR A CG  1 
ATOM   220  C CD1 . TYR A 1 28  ? 18.43330  29.20636  -39.56870  1.000 135.52079 ? 28   TYR A CD1 1 
ATOM   221  C CD2 . TYR A 1 28  ? 19.97225  28.41810  -37.92899  1.000 146.84951 ? 28   TYR A CD2 1 
ATOM   222  C CE1 . TYR A 1 28  ? 17.54771  29.56853  -38.57156  1.000 156.24345 ? 28   TYR A CE1 1 
ATOM   223  C CE2 . TYR A 1 28  ? 19.09224  28.77631  -36.92462  1.000 161.51072 ? 28   TYR A CE2 1 
ATOM   224  C CZ  . TYR A 1 28  ? 17.88180  29.35082  -37.25158  1.000 174.85533 ? 28   TYR A CZ  1 
ATOM   225  O OH  . TYR A 1 28  ? 17.00278  29.70902  -36.25548  1.000 184.05963 ? 28   TYR A OH  1 
ATOM   226  N N   . LEU A 1 29  ? 20.12142  30.27421  -42.46595  1.000 148.74869 ? 29   LEU A N   1 
ATOM   227  C CA  . LEU A 1 29  ? 19.28340  31.27251  -43.11656  1.000 133.63787 ? 29   LEU A CA  1 
ATOM   228  C C   . LEU A 1 29  ? 18.03806  30.58654  -43.65344  1.000 127.15931 ? 29   LEU A C   1 
ATOM   229  O O   . LEU A 1 29  ? 18.13971  29.60304  -44.39248  1.000 157.20198 ? 29   LEU A O   1 
ATOM   230  C CB  . LEU A 1 29  ? 20.03227  31.98194  -44.25131  1.000 128.37815 ? 29   LEU A CB  1 
ATOM   231  C CG  . LEU A 1 29  ? 19.20167  32.93671  -45.11371  1.000 151.00528 ? 29   LEU A CG  1 
ATOM   232  C CD1 . LEU A 1 29  ? 18.53614  34.00281  -44.25887  1.000 147.16347 ? 29   LEU A CD1 1 
ATOM   233  C CD2 . LEU A 1 29  ? 20.05994  33.57624  -46.19476  1.000 153.05513 ? 29   LEU A CD2 1 
ATOM   234  N N   . HIS A 1 30  ? 16.86967  31.10348  -43.28042  1.000 125.50465 ? 30   HIS A N   1 
ATOM   235  C CA  . HIS A 1 30  ? 15.58884  30.52838  -43.67286  1.000 151.81277 ? 30   HIS A CA  1 
ATOM   236  C C   . HIS A 1 30  ? 14.77427  31.57372  -44.41958  1.000 183.15650 ? 30   HIS A C   1 
ATOM   237  O O   . HIS A 1 30  ? 14.49789  32.65163  -43.88187  1.000 202.44000 ? 30   HIS A O   1 
ATOM   238  C CB  . HIS A 1 30  ? 14.81505  30.02102  -42.45408  1.000 124.06481 ? 30   HIS A CB  1 
ATOM   239  C CG  . HIS A 1 30  ? 15.39660  28.78699  -41.83879  1.000 124.34985 ? 30   HIS A CG  1 
ATOM   240  N ND1 . HIS A 1 30  ? 14.83167  28.16372  -40.74710  1.000 154.25342 ? 30   HIS A ND1 1 
ATOM   241  C CD2 . HIS A 1 30  ? 16.49068  28.05846  -42.16339  1.000 126.17059 ? 30   HIS A CD2 1 
ATOM   242  C CE1 . HIS A 1 30  ? 15.55340  27.10549  -40.42449  1.000 151.86857 ? 30   HIS A CE1 1 
ATOM   243  N NE2 . HIS A 1 30  ? 16.56569  27.01915  -41.26831  1.000 139.48533 ? 30   HIS A NE2 1 
ATOM   244  N N   . ILE A 1 31  ? 14.39599  31.25373  -45.65065  1.000 160.00686 ? 31   ILE A N   1 
ATOM   245  C CA  . ILE A 1 31  ? 13.49163  32.07859  -46.44980  1.000 130.75267 ? 31   ILE A CA  1 
ATOM   246  C C   . ILE A 1 31  ? 12.31712  31.17705  -46.81163  1.000 131.83174 ? 31   ILE A C   1 
ATOM   247  O O   . ILE A 1 31  ? 12.34014  30.46060  -47.81649  1.000 157.14027 ? 31   ILE A O   1 
ATOM   248  C CB  . ILE A 1 31  ? 14.16873  32.65742  -47.69346  1.000 133.76402 ? 31   ILE A CB  1 
ATOM   249  C CG1 . ILE A 1 31  ? 15.43935  33.41345  -47.30012  1.000 132.87382 ? 31   ILE A CG1 1 
ATOM   250  C CG2 . ILE A 1 31  ? 13.21358  33.57596  -48.43982  1.000 164.12132 ? 31   ILE A CG2 1 
ATOM   251  C CD1 . ILE A 1 31  ? 16.19484  33.98957  -48.47458  1.000 163.31793 ? 31   ILE A CD1 1 
ATOM   252  N N   . LEU A 1 32  ? 11.28090  31.19826  -45.97777  1.000 132.67407 ? 32   LEU A N   1 
ATOM   253  C CA  . LEU A 1 32  ? 10.20135  30.22461  -46.02646  1.000 130.24341 ? 32   LEU A CA  1 
ATOM   254  C C   . LEU A 1 32  ? 8.86849   30.91329  -46.28400  1.000 132.31567 ? 32   LEU A C   1 
ATOM   255  O O   . LEU A 1 32  ? 8.63098   32.03037  -45.81761  1.000 153.87481 ? 32   LEU A O   1 
ATOM   256  C CB  . LEU A 1 32  ? 10.10863  29.43702  -44.70865  1.000 158.49544 ? 32   LEU A CB  1 
ATOM   257  C CG  . LEU A 1 32  ? 11.06072  28.29251  -44.33980  1.000 178.38207 ? 32   LEU A CG  1 
ATOM   258  C CD1 . LEU A 1 32  ? 12.45280  28.44056  -44.92899  1.000 194.15881 ? 32   LEU A CD1 1 
ATOM   259  C CD2 . LEU A 1 32  ? 11.15124  28.20496  -42.82706  1.000 162.10843 ? 32   LEU A CD2 1 
ATOM   260  N N   . LEU A 1 33  ? 8.00215   30.22740  -47.03309  1.000 132.42529 ? 33   LEU A N   1 
ATOM   261  C CA  . LEU A 1 33  ? 6.59422   30.60815  -47.17854  1.000 132.56101 ? 33   LEU A CA  1 
ATOM   262  C C   . LEU A 1 33  ? 6.43886   32.07814  -47.56344  1.000 153.88613 ? 33   LEU A C   1 
ATOM   263  O O   . LEU A 1 33  ? 5.59776   32.80106  -47.02451  1.000 131.44633 ? 33   LEU A O   1 
ATOM   264  C CB  . LEU A 1 33  ? 5.82112   30.29153  -45.89840  1.000 129.83364 ? 33   LEU A CB  1 
ATOM   265  C CG  . LEU A 1 33  ? 6.00298   28.85349  -45.40575  1.000 138.74956 ? 33   LEU A CG  1 
ATOM   266  C CD1 . LEU A 1 33  ? 5.36667   28.65082  -44.04137  1.000 155.40157 ? 33   LEU A CD1 1 
ATOM   267  C CD2 . LEU A 1 33  ? 5.43735   27.86687  -46.41557  1.000 132.87790 ? 33   LEU A CD2 1 
ATOM   268  N N   . ILE A 1 34  ? 7.26050   32.52284  -48.50688  1.000 182.48832 ? 34   ILE A N   1 
ATOM   269  C CA  . ILE A 1 34  ? 7.26599   33.91235  -48.94746  1.000 184.43777 ? 34   ILE A CA  1 
ATOM   270  C C   . ILE A 1 34  ? 6.38069   34.04268  -50.17944  1.000 178.89679 ? 34   ILE A C   1 
ATOM   271  O O   . ILE A 1 34  ? 6.46620   33.22954  -51.10748  1.000 165.07785 ? 34   ILE A O   1 
ATOM   272  C CB  . ILE A 1 34  ? 8.69889   34.38728  -49.24033  1.000 178.85520 ? 34   ILE A CB  1 
ATOM   273  C CG1 . ILE A 1 34  ? 9.55518   34.30965  -47.97569  1.000 168.51098 ? 34   ILE A CG1 1 
ATOM   274  C CG2 . ILE A 1 34  ? 8.69408   35.80490  -49.77320  1.000 160.71168 ? 34   ILE A CG2 1 
ATOM   275  C CD1 . ILE A 1 34  ? 9.11618   35.26255  -46.88723  1.000 164.15610 ? 34   ILE A CD1 1 
ATOM   276  N N   . SER A 1 35  ? 5.52626   35.06128  -50.18780  1.000 192.16532 ? 35   SER A N   1 
ATOM   277  C CA  . SER A 1 35  ? 4.63528   35.30371  -51.31682  1.000 206.19344 ? 35   SER A CA  1 
ATOM   278  C C   . SER A 1 35  ? 4.84463   36.70164  -51.89047  1.000 203.68352 ? 35   SER A C   1 
ATOM   279  O O   . SER A 1 35  ? 4.26154   37.05696  -52.91511  1.000 186.30804 ? 35   SER A O   1 
ATOM   280  C CB  . SER A 1 35  ? 3.17518   35.12007  -50.89806  1.000 200.97352 ? 35   SER A CB  1 
ATOM   281  O OG  . SER A 1 35  ? 2.81718   36.03852  -49.88050  1.000 207.71074 ? 35   SER A OG  1 
ATOM   282  N N   . ARG A 1 41  ? 8.37281   41.50910  -55.69504  1.000 183.51958 ? 41   ARG A N   1 
ATOM   283  C CA  . ARG A 1 41  ? 9.15907   42.63409  -56.18683  1.000 208.55876 ? 41   ARG A CA  1 
ATOM   284  C C   . ARG A 1 41  ? 10.64205  42.28099  -56.25642  1.000 211.97300 ? 41   ARG A C   1 
ATOM   285  O O   . ARG A 1 41  ? 11.01645  41.11461  -56.13052  1.000 209.76795 ? 41   ARG A O   1 
ATOM   286  C CB  . ARG A 1 41  ? 8.94257   43.86410  -55.30330  1.000 209.86576 ? 41   ARG A CB  1 
ATOM   287  C CG  . ARG A 1 41  ? 7.53863   44.44163  -55.39612  1.000 206.57235 ? 41   ARG A CG  1 
ATOM   288  C CD  . ARG A 1 41  ? 7.38728   45.68731  -54.54033  1.000 210.02181 ? 41   ARG A CD  1 
ATOM   289  N NE  . ARG A 1 41  ? 6.10775   46.35128  -54.77215  1.000 219.31378 ? 41   ARG A NE  1 
ATOM   290  C CZ  . ARG A 1 41  ? 5.71797   47.46084  -54.15330  1.000 218.70255 ? 41   ARG A CZ  1 
ATOM   291  N NH1 . ARG A 1 41  ? 6.50887   48.03611  -53.25797  1.000 216.07904 ? 41   ARG A NH1 1 
ATOM   292  N NH2 . ARG A 1 41  ? 4.53642   47.99578  -54.42918  1.000 219.11783 ? 41   ARG A NH2 1 
ATOM   293  N N   . SER A 1 42  ? 11.48373  43.29234  -56.45459  1.000 221.69095 ? 42   SER A N   1 
ATOM   294  C CA  . SER A 1 42  ? 12.91259  43.10316  -56.67248  1.000 219.57729 ? 42   SER A CA  1 
ATOM   295  C C   . SER A 1 42  ? 13.68325  43.53141  -55.42985  1.000 217.26593 ? 42   SER A C   1 
ATOM   296  O O   . SER A 1 42  ? 13.66072  44.70796  -55.05460  1.000 194.06666 ? 42   SER A O   1 
ATOM   297  C CB  . SER A 1 42  ? 13.38574  43.88859  -57.89526  1.000 233.35442 ? 42   SER A CB  1 
ATOM   298  O OG  . SER A 1 42  ? 13.08247  45.26621  -57.76446  1.000 244.03322 ? 42   SER A OG  1 
ATOM   299  N N   . TYR A 1 43  ? 14.36261  42.57488  -54.80042  1.000 231.59972 ? 43   TYR A N   1 
ATOM   300  C CA  . TYR A 1 43  ? 15.25409  42.82547  -53.67431  1.000 236.90324 ? 43   TYR A CA  1 
ATOM   301  C C   . TYR A 1 43  ? 16.62052  42.25470  -54.02202  1.000 232.63157 ? 43   TYR A C   1 
ATOM   302  O O   . TYR A 1 43  ? 16.73359  41.06814  -54.34527  1.000 234.59897 ? 43   TYR A O   1 
ATOM   303  C CB  . TYR A 1 43  ? 14.71763  42.19431  -52.38729  1.000 240.76129 ? 43   TYR A CB  1 
ATOM   304  C CG  . TYR A 1 43  ? 13.80262  43.08832  -51.58114  1.000 237.56269 ? 43   TYR A CG  1 
ATOM   305  C CD1 . TYR A 1 43  ? 12.45515  43.20297  -51.89613  1.000 230.08107 ? 43   TYR A CD1 1 
ATOM   306  C CD2 . TYR A 1 43  ? 14.28518  43.80658  -50.49442  1.000 238.50230 ? 43   TYR A CD2 1 
ATOM   307  C CE1 . TYR A 1 43  ? 11.61549  44.01577  -51.15696  1.000 224.02637 ? 43   TYR A CE1 1 
ATOM   308  C CE2 . TYR A 1 43  ? 13.45376  44.62108  -49.74963  1.000 235.16226 ? 43   TYR A CE2 1 
ATOM   309  C CZ  . TYR A 1 43  ? 12.12015  44.72173  -50.08543  1.000 224.92041 ? 43   TYR A CZ  1 
ATOM   310  O OH  . TYR A 1 43  ? 11.28765  45.53086  -49.34762  1.000 204.28515 ? 43   TYR A OH  1 
ATOM   311  N N   . ARG A 1 44  ? 17.65258  43.09200  -53.95608  1.000 225.17190 ? 44   ARG A N   1 
ATOM   312  C CA  . ARG A 1 44  ? 19.01466  42.68467  -54.27265  1.000 218.02931 ? 44   ARG A CA  1 
ATOM   313  C C   . ARG A 1 44  ? 19.89797  42.87720  -53.04985  1.000 202.94328 ? 44   ARG A C   1 
ATOM   314  O O   . ARG A 1 44  ? 19.83522  43.92075  -52.39149  1.000 197.61561 ? 44   ARG A O   1 
ATOM   315  C CB  . ARG A 1 44  ? 19.56956  43.47786  -55.45960  1.000 228.85807 ? 44   ARG A CB  1 
ATOM   316  C CG  . ARG A 1 44  ? 18.83044  43.23496  -56.76488  1.000 221.67522 ? 44   ARG A CG  1 
ATOM   317  C CD  . ARG A 1 44  ? 19.53465  43.90414  -57.93322  1.000 224.47050 ? 44   ARG A CD  1 
ATOM   318  N NE  . ARG A 1 44  ? 19.60727  45.35338  -57.77417  1.000 223.94923 ? 44   ARG A NE  1 
ATOM   319  C CZ  . ARG A 1 44  ? 18.69299  46.20156  -58.23333  1.000 219.13757 ? 44   ARG A CZ  1 
ATOM   320  N NH1 . ARG A 1 44  ? 17.63052  45.74635  -58.88326  1.000 229.39016 ? 44   ARG A NH1 1 
ATOM   321  N NH2 . ARG A 1 44  ? 18.84053  47.50561  -58.04340  1.000 203.38167 ? 44   ARG A NH2 1 
ATOM   322  N N   . PHE A 1 45  ? 20.71894  41.87128  -52.75063  1.000 203.92312 ? 45   PHE A N   1 
ATOM   323  C CA  . PHE A 1 45  ? 21.63525  41.90125  -51.61093  1.000 190.80834 ? 45   PHE A CA  1 
ATOM   324  C C   . PHE A 1 45  ? 23.02448  41.49434  -52.08252  1.000 189.81139 ? 45   PHE A C   1 
ATOM   325  O O   . PHE A 1 45  ? 23.45915  40.35512  -51.86462  1.000 180.84587 ? 45   PHE A O   1 
ATOM   326  C CB  . PHE A 1 45  ? 21.15054  40.98715  -50.48459  1.000 162.28392 ? 45   PHE A CB  1 
ATOM   327  C CG  . PHE A 1 45  ? 19.74469  41.26618  -50.04058  1.000 165.14180 ? 45   PHE A CG  1 
ATOM   328  C CD1 . PHE A 1 45  ? 19.45607  42.38107  -49.27222  1.000 183.77023 ? 45   PHE A CD1 1 
ATOM   329  C CD2 . PHE A 1 45  ? 18.71191  40.41114  -50.38733  1.000 159.72446 ? 45   PHE A CD2 1 
ATOM   330  C CE1 . PHE A 1 45  ? 18.16319  42.64094  -48.86068  1.000 187.43819 ? 45   PHE A CE1 1 
ATOM   331  C CE2 . PHE A 1 45  ? 17.41648  40.66516  -49.97875  1.000 157.06959 ? 45   PHE A CE2 1 
ATOM   332  C CZ  . PHE A 1 45  ? 17.14201  41.78174  -49.21449  1.000 170.54137 ? 45   PHE A CZ  1 
ATOM   333  N N   . PRO A 1 46  ? 23.75453  42.40433  -52.73572  1.000 183.55147 ? 46   PRO A N   1 
ATOM   334  C CA  . PRO A 1 46  ? 25.13666  42.09074  -53.13020  1.000 189.15684 ? 46   PRO A CA  1 
ATOM   335  C C   . PRO A 1 46  ? 26.10839  42.07921  -51.96654  1.000 192.49038 ? 46   PRO A C   1 
ATOM   336  O O   . PRO A 1 46  ? 27.27508  41.71165  -52.16109  1.000 192.48060 ? 46   PRO A O   1 
ATOM   337  C CB  . PRO A 1 46  ? 25.47879  43.20876  -54.12043  1.000 189.99695 ? 46   PRO A CB  1 
ATOM   338  C CG  . PRO A 1 46  ? 24.63404  44.35527  -53.67855  1.000 172.12250 ? 46   PRO A CG  1 
ATOM   339  C CD  . PRO A 1 46  ? 23.35111  43.75722  -53.15906  1.000 166.12086 ? 46   PRO A CD  1 
ATOM   340  N N   . LYS A 1 47  ? 25.67003  42.48427  -50.77286  1.000 186.88754 ? 47   LYS A N   1 
ATOM   341  C CA  . LYS A 1 47  ? 26.56207  42.50552  -49.62052  1.000 165.65858 ? 47   LYS A CA  1 
ATOM   342  C C   . LYS A 1 47  ? 26.89520  41.09605  -49.16418  1.000 176.20686 ? 47   LYS A C   1 
ATOM   343  O O   . LYS A 1 47  ? 28.04877  40.79948  -48.83212  1.000 180.72593 ? 47   LYS A O   1 
ATOM   344  C CB  . LYS A 1 47  ? 25.92088  43.28229  -48.47214  1.000 166.85377 ? 47   LYS A CB  1 
ATOM   345  C CG  . LYS A 1 47  ? 25.24246  44.57495  -48.87593  1.000 146.33726 ? 47   LYS A CG  1 
ATOM   346  C CD  . LYS A 1 47  ? 26.19964  45.75265  -48.80539  1.000 148.13269 ? 47   LYS A CD  1 
ATOM   347  C CE  . LYS A 1 47  ? 25.46637  47.06904  -49.02759  1.000 177.37629 ? 47   LYS A CE  1 
ATOM   348  N NZ  . LYS A 1 47  ? 26.35284  48.25588  -48.85732  1.000 184.20412 ? 47   LYS A NZ  1 
ATOM   349  N N   . LEU A 1 48  ? 25.89743  40.21690  -49.13850  1.000 177.59238 ? 48   LEU A N   1 
ATOM   350  C CA  . LEU A 1 48  ? 26.09422  38.87874  -48.60080  1.000 157.35464 ? 48   LEU A CA  1 
ATOM   351  C C   . LEU A 1 48  ? 27.04367  38.08398  -49.48138  1.000 155.43033 ? 48   LEU A C   1 
ATOM   352  O O   . LEU A 1 48  ? 26.87984  38.02898  -50.70304  1.000 178.24853 ? 48   LEU A O   1 
ATOM   353  C CB  . LEU A 1 48  ? 24.75895  38.14555  -48.48017  1.000 157.90340 ? 48   LEU A CB  1 
ATOM   354  C CG  . LEU A 1 48  ? 24.84302  36.73473  -47.88266  1.000 180.30043 ? 48   LEU A CG  1 
ATOM   355  C CD1 . LEU A 1 48  ? 25.52105  36.73370  -46.51555  1.000 193.08412 ? 48   LEU A CD1 1 
ATOM   356  C CD2 . LEU A 1 48  ? 23.46196  36.11129  -47.78482  1.000 191.59556 ? 48   LEU A CD2 1 
ATOM   357  N N   . THR A 1 49  ? 28.03196  37.46802  -48.85168  1.000 145.06027 ? 49   THR A N   1 
ATOM   358  C CA  . THR A 1 49  ? 28.98293  36.56875  -49.50288  1.000 163.79384 ? 49   THR A CA  1 
ATOM   359  C C   . THR A 1 49  ? 29.20435  35.23221  -48.80433  1.000 174.03616 ? 49   THR A C   1 
ATOM   360  O O   . THR A 1 49  ? 29.50383  34.25709  -49.49904  1.000 147.83246 ? 49   THR A O   1 
ATOM   361  C CB  . THR A 1 49  ? 30.34033  37.25444  -49.62859  1.000 177.77499 ? 49   THR A CB  1 
ATOM   362  O OG1 . THR A 1 49  ? 30.78375  37.69295  -48.34939  1.000 188.40152 ? 49   THR A OG1 1 
ATOM   363  C CG2 . THR A 1 49  ? 30.22875  38.44993  -50.55196  1.000 181.21840 ? 49   THR A CG2 1 
ATOM   364  N N   . VAL A 1 50  ? 29.08034  35.12964  -47.47899  1.000 197.90390 ? 50   VAL A N   1 
ATOM   365  C CA  . VAL A 1 50  ? 29.38676  33.90960  -46.73845  1.000 163.58527 ? 50   VAL A CA  1 
ATOM   366  C C   . VAL A 1 50  ? 28.18235  33.55654  -45.87434  1.000 137.06014 ? 50   VAL A C   1 
ATOM   367  O O   . VAL A 1 50  ? 27.52345  34.44375  -45.32149  1.000 134.69929 ? 50   VAL A O   1 
ATOM   368  C CB  . VAL A 1 50  ? 30.65578  34.08397  -45.86808  1.000 150.34329 ? 50   VAL A CB  1 
ATOM   369  C CG1 . VAL A 1 50  ? 31.09930  32.73785  -45.22436  1.000 138.87506 ? 50   VAL A CG1 1 
ATOM   370  C CG2 . VAL A 1 50  ? 31.78277  34.69272  -46.66214  1.000 176.51185 ? 50   VAL A CG2 1 
ATOM   371  N N   . ILE A 1 51  ? 27.88983  32.26472  -45.76310  1.000 137.36054 ? 51   ILE A N   1 
ATOM   372  C CA  . ILE A 1 51  ? 26.89102  31.76071  -44.82628  1.000 134.96649 ? 51   ILE A CA  1 
ATOM   373  C C   . ILE A 1 51  ? 27.53634  30.61341  -44.06591  1.000 162.38124 ? 51   ILE A C   1 
ATOM   374  O O   . ILE A 1 51  ? 27.98996  29.63878  -44.67731  1.000 138.90286 ? 51   ILE A O   1 
ATOM   375  C CB  . ILE A 1 51  ? 25.60033  31.30138  -45.52763  1.000 135.56345 ? 51   ILE A CB  1 
ATOM   376  C CG1 . ILE A 1 51  ? 24.82584  32.50437  -46.07007  1.000 135.35733 ? 51   ILE A CG1 1 
ATOM   377  C CG2 . ILE A 1 51  ? 24.73109  30.47129  -44.58066  1.000 133.43909 ? 51   ILE A CG2 1 
ATOM   378  C CD1 . ILE A 1 51  ? 23.49797  32.14831  -46.69400  1.000 147.18834 ? 51   ILE A CD1 1 
ATOM   379  N N   . THR A 1 52  ? 27.60907  30.74216  -42.74069  1.000 187.28990 ? 52   THR A N   1 
ATOM   380  C CA  . THR A 1 52  ? 28.39445  29.79884  -41.95050  1.000 182.41540 ? 52   THR A CA  1 
ATOM   381  C C   . THR A 1 52  ? 27.73999  28.42309  -41.91391  1.000 179.11444 ? 52   THR A C   1 
ATOM   382  O O   . THR A 1 52  ? 28.38894  27.40812  -42.19325  1.000 193.59800 ? 52   THR A O   1 
ATOM   383  C CB  . THR A 1 52  ? 28.58894  30.33904  -40.53631  1.000 175.64711 ? 52   THR A CB  1 
ATOM   384  O OG1 . THR A 1 52  ? 27.33801  30.30138  -39.84045  1.000 188.30175 ? 52   THR A OG1 1 
ATOM   385  C CG2 . THR A 1 52  ? 29.07934  31.77451  -40.59459  1.000 174.57791 ? 52   THR A CG2 1 
ATOM   386  N N   . GLU A 1 53  ? 26.45668  28.36593  -41.56366  1.000 153.51263 ? 53   GLU A N   1 
ATOM   387  C CA  . GLU A 1 53  ? 25.75400  27.09027  -41.51450  1.000 176.62712 ? 53   GLU A CA  1 
ATOM   388  C C   . GLU A 1 53  ? 25.09923  26.79065  -42.85716  1.000 181.85908 ? 53   GLU A C   1 
ATOM   389  O O   . GLU A 1 53  ? 25.73385  26.93850  -43.90644  1.000 185.89531 ? 53   GLU A O   1 
ATOM   390  C CB  . GLU A 1 53  ? 24.71902  27.08827  -40.38730  1.000 195.74153 ? 53   GLU A CB  1 
ATOM   391  C CG  . GLU A 1 53  ? 25.33084  27.20642  -38.99818  1.000 215.60488 ? 53   GLU A CG  1 
ATOM   392  C CD  . GLU A 1 53  ? 24.29304  27.18721  -37.89263  1.000 215.01683 ? 53   GLU A CD  1 
ATOM   393  O OE1 . GLU A 1 53  ? 23.15251  26.74850  -38.15060  1.000 208.44467 ? 53   GLU A OE1 1 
ATOM   394  O OE2 . GLU A 1 53  ? 24.61844  27.61454  -36.76483  1.000 209.98587 ? 53   GLU A OE2 1 
ATOM   395  N N   . TYR A 1 54  ? 23.83833  26.37394  -42.84102  1.000 171.23759 ? 54   TYR A N   1 
ATOM   396  C CA  . TYR A 1 54  ? 23.14116  25.97802  -44.05486  1.000 164.97674 ? 54   TYR A CA  1 
ATOM   397  C C   . TYR A 1 54  ? 22.21159  27.08682  -44.54044  1.000 155.12983 ? 54   TYR A C   1 
ATOM   398  O O   . TYR A 1 54  ? 21.96341  28.08077  -43.85414  1.000 160.57129 ? 54   TYR A O   1 
ATOM   399  C CB  . TYR A 1 54  ? 22.35461  24.68224  -43.82580  1.000 165.00574 ? 54   TYR A CB  1 
ATOM   400  C CG  . TYR A 1 54  ? 21.32709  24.76294  -42.71826  1.000 156.74207 ? 54   TYR A CG  1 
ATOM   401  C CD1 . TYR A 1 54  ? 20.04101  25.22411  -42.96820  1.000 154.50965 ? 54   TYR A CD1 1 
ATOM   402  C CD2 . TYR A 1 54  ? 21.64054  24.36848  -41.42456  1.000 166.01444 ? 54   TYR A CD2 1 
ATOM   403  C CE1 . TYR A 1 54  ? 19.10052  25.29717  -41.96044  1.000 161.27860 ? 54   TYR A CE1 1 
ATOM   404  C CE2 . TYR A 1 54  ? 20.70554  24.43705  -40.40949  1.000 173.38983 ? 54   TYR A CE2 1 
ATOM   405  C CZ  . TYR A 1 54  ? 19.43707  24.90185  -40.68324  1.000 174.25280 ? 54   TYR A CZ  1 
ATOM   406  O OH  . TYR A 1 54  ? 18.50161  24.97228  -39.67652  1.000 182.19095 ? 54   TYR A OH  1 
ATOM   407  N N   . LEU A 1 55  ? 21.69576  26.89601  -45.75319  1.000 146.57808 ? 55   LEU A N   1 
ATOM   408  C CA  . LEU A 1 55  ? 20.74411  27.80842  -46.37280  1.000 149.02355 ? 55   LEU A CA  1 
ATOM   409  C C   . LEU A 1 55  ? 19.51986  27.01489  -46.80044  1.000 138.82232 ? 55   LEU A C   1 
ATOM   410  O O   . LEU A 1 55  ? 19.64556  26.00994  -47.50706  1.000 183.61994 ? 55   LEU A O   1 
ATOM   411  C CB  . LEU A 1 55  ? 21.36690  28.52647  -47.57626  1.000 154.35503 ? 55   LEU A CB  1 
ATOM   412  C CG  . LEU A 1 55  ? 20.42585  29.27477  -48.52428  1.000 141.18223 ? 55   LEU A CG  1 
ATOM   413  C CD1 . LEU A 1 55  ? 19.61460  30.32388  -47.78279  1.000 137.76500 ? 55   LEU A CD1 1 
ATOM   414  C CD2 . LEU A 1 55  ? 21.21345  29.91010  -49.66013  1.000 144.25741 ? 55   LEU A CD2 1 
ATOM   415  N N   . LEU A 1 56  ? 18.34193  27.46379  -46.37467  1.000 136.52305 ? 56   LEU A N   1 
ATOM   416  C CA  . LEU A 1 56  ? 17.09399  26.75899  -46.63248  1.000 137.35927 ? 56   LEU A CA  1 
ATOM   417  C C   . LEU A 1 56  ? 16.12360  27.68380  -47.35257  1.000 163.02469 ? 56   LEU A C   1 
ATOM   418  O O   . LEU A 1 56  ? 15.90707  28.82256  -46.92415  1.000 135.10698 ? 56   LEU A O   1 
ATOM   419  C CB  . LEU A 1 56  ? 16.47626  26.24397  -45.32711  1.000 134.77944 ? 56   LEU A CB  1 
ATOM   420  C CG  . LEU A 1 56  ? 15.55610  25.01935  -45.39113  1.000 143.87756 ? 56   LEU A CG  1 
ATOM   421  C CD1 . LEU A 1 56  ? 15.41785  24.39544  -44.01111  1.000 159.09715 ? 56   LEU A CD1 1 
ATOM   422  C CD2 . LEU A 1 56  ? 14.18303  25.36505  -45.95154  1.000 136.39591 ? 56   LEU A CD2 1 
ATOM   423  N N   . LEU A 1 57  ? 15.54357  27.18590  -48.44236  1.000 170.47487 ? 57   LEU A N   1 
ATOM   424  C CA  . LEU A 1 57  ? 14.51738  27.88488  -49.20138  1.000 141.34505 ? 57   LEU A CA  1 
ATOM   425  C C   . LEU A 1 57  ? 13.32939  26.95203  -49.37904  1.000 142.42034 ? 57   LEU A C   1 
ATOM   426  O O   . LEU A 1 57  ? 13.50251  25.77493  -49.70909  1.000 144.87308 ? 57   LEU A O   1 
ATOM   427  C CB  . LEU A 1 57  ? 15.04801  28.33883  -50.56523  1.000 144.92276 ? 57   LEU A CB  1 
ATOM   428  C CG  . LEU A 1 57  ? 16.24328  29.29273  -50.53445  1.000 144.47631 ? 57   LEU A CG  1 
ATOM   429  C CD1 . LEU A 1 57  ? 17.09757  29.11527  -51.77592  1.000 183.86409 ? 57   LEU A CD1 1 
ATOM   430  C CD2 . LEU A 1 57  ? 15.77284  30.73247  -50.41266  1.000 142.80415 ? 57   LEU A CD2 1 
ATOM   431  N N   . PHE A 1 58  ? 12.12452  27.47396  -49.15703  1.000 140.83487 ? 58   PHE A N   1 
ATOM   432  C CA  . PHE A 1 58  ? 10.93708  26.62200  -49.14650  1.000 141.44580 ? 58   PHE A CA  1 
ATOM   433  C C   . PHE A 1 58  ? 9.70510   27.45566  -49.45843  1.000 145.02874 ? 58   PHE A C   1 
ATOM   434  O O   . PHE A 1 58  ? 9.34828   28.34650  -48.68028  1.000 190.89716 ? 58   PHE A O   1 
ATOM   435  C CB  . PHE A 1 58  ? 10.79346  25.92469  -47.79241  1.000 156.11982 ? 58   PHE A CB  1 
ATOM   436  C CG  . PHE A 1 58  ? 9.53761   25.11384  -47.65430  1.000 151.22833 ? 58   PHE A CG  1 
ATOM   437  C CD1 . PHE A 1 58  ? 9.36475   23.94905  -48.38185  1.000 142.76169 ? 58   PHE A CD1 1 
ATOM   438  C CD2 . PHE A 1 58  ? 8.53558   25.50901  -46.78377  1.000 145.21708 ? 58   PHE A CD2 1 
ATOM   439  C CE1 . PHE A 1 58  ? 8.21033   23.19923  -48.25187  1.000 157.41430 ? 58   PHE A CE1 1 
ATOM   440  C CE2 . PHE A 1 58  ? 7.38008   24.76254  -46.64845  1.000 137.11156 ? 58   PHE A CE2 1 
ATOM   441  C CZ  . PHE A 1 58  ? 7.21816   23.60555  -47.38267  1.000 152.09967 ? 58   PHE A CZ  1 
ATOM   442  N N   . ARG A 1 59  ? 9.06209   27.16059  -50.58743  1.000 144.39635 ? 59   ARG A N   1 
ATOM   443  C CA  . ARG A 1 59  ? 7.78695   27.75771  -50.98695  1.000 152.38344 ? 59   ARG A CA  1 
ATOM   444  C C   . ARG A 1 59  ? 7.85800   29.28512  -51.00326  1.000 168.97613 ? 59   ARG A C   1 
ATOM   445  O O   . ARG A 1 59  ? 7.13129   29.98153  -50.29297  1.000 159.90721 ? 59   ARG A O   1 
ATOM   446  C CB  . ARG A 1 59  ? 6.64890   27.26987  -50.08605  1.000 142.62234 ? 59   ARG A CB  1 
ATOM   447  C CG  . ARG A 1 59  ? 6.49172   25.75895  -50.05384  1.000 144.18977 ? 59   ARG A CG  1 
ATOM   448  C CD  . ARG A 1 59  ? 5.05522   25.35074  -49.76415  1.000 143.85594 ? 59   ARG A CD  1 
ATOM   449  N NE  . ARG A 1 59  ? 4.18488   25.58307  -50.91370  1.000 176.30341 ? 59   ARG A NE  1 
ATOM   450  C CZ  . ARG A 1 59  ? 2.89241   25.27458  -50.95065  1.000 184.71128 ? 59   ARG A CZ  1 
ATOM   451  N NH1 . ARG A 1 59  ? 2.30924   24.71949  -49.89779  1.000 173.95403 ? 59   ARG A NH1 1 
ATOM   452  N NH2 . ARG A 1 59  ? 2.18114   25.52163  -52.04213  1.000 210.78322 ? 59   ARG A NH2 1 
ATOM   453  N N   . VAL A 1 60  ? 8.74798   29.79946  -51.84500  1.000 184.99374 ? 60   VAL A N   1 
ATOM   454  C CA  . VAL A 1 60  ? 8.88586   31.23317  -52.07180  1.000 182.10203 ? 60   VAL A CA  1 
ATOM   455  C C   . VAL A 1 60  ? 8.29251   31.53417  -53.44066  1.000 189.08202 ? 60   VAL A C   1 
ATOM   456  O O   . VAL A 1 60  ? 8.87732   31.18373  -54.47333  1.000 201.35604 ? 60   VAL A O   1 
ATOM   457  C CB  . VAL A 1 60  ? 10.34666  31.69322  -51.98281  1.000 173.13842 ? 60   VAL A CB  1 
ATOM   458  C CG1 . VAL A 1 60  ? 10.45484  33.17676  -52.29916  1.000 175.22181 ? 60   VAL A CG1 1 
ATOM   459  C CG2 . VAL A 1 60  ? 10.91242  31.39424  -50.60386  1.000 168.09228 ? 60   VAL A CG2 1 
ATOM   460  N N   . ALA A 1 61  ? 7.12903   32.17811  -53.45195  1.000 184.78705 ? 61   ALA A N   1 
ATOM   461  C CA  . ALA A 1 61  ? 6.44152   32.51128  -54.69009  1.000 191.00872 ? 61   ALA A CA  1 
ATOM   462  C C   . ALA A 1 61  ? 6.93660   33.84644  -55.22889  1.000 198.30230 ? 61   ALA A C   1 
ATOM   463  O O   . ALA A 1 61  ? 7.17331   34.78948  -54.46814  1.000 156.07027 ? 61   ALA A O   1 
ATOM   464  C CB  . ALA A 1 61  ? 4.92883   32.56331  -54.47051  1.000 153.17685 ? 61   ALA A CB  1 
ATOM   465  N N   . GLY A 1 62  ? 7.09195   33.91853  -56.55219  1.000 218.81285 ? 62   GLY A N   1 
ATOM   466  C CA  . GLY A 1 62  ? 7.54047   35.10750  -57.23408  1.000 206.08091 ? 62   GLY A CA  1 
ATOM   467  C C   . GLY A 1 62  ? 9.01898   35.11311  -57.57087  1.000 206.85122 ? 62   GLY A C   1 
ATOM   468  O O   . GLY A 1 62  ? 9.41642   35.73846  -58.56057  1.000 211.60298 ? 62   GLY A O   1 
ATOM   469  N N   . LEU A 1 63  ? 9.83966   34.43433  -56.77313  1.000 215.03670 ? 63   LEU A N   1 
ATOM   470  C CA  . LEU A 1 63  ? 11.27254  34.39573  -57.03076  1.000 214.13000 ? 63   LEU A CA  1 
ATOM   471  C C   . LEU A 1 63  ? 11.56892  33.49143  -58.22061  1.000 213.14724 ? 63   LEU A C   1 
ATOM   472  O O   . LEU A 1 63  ? 11.15165  32.32970  -58.25088  1.000 190.17716 ? 63   LEU A O   1 
ATOM   473  C CB  . LEU A 1 63  ? 12.02057  33.90623  -55.79211  1.000 208.10142 ? 63   LEU A CB  1 
ATOM   474  C CG  . LEU A 1 63  ? 13.54798  33.93226  -55.87335  1.000 199.75379 ? 63   LEU A CG  1 
ATOM   475  C CD1 . LEU A 1 63  ? 14.05192  35.36174  -56.00301  1.000 191.87826 ? 63   LEU A CD1 1 
ATOM   476  C CD2 . LEU A 1 63  ? 14.16436  33.24743  -54.66361  1.000 191.99920 ? 63   LEU A CD2 1 
ATOM   477  N N   . GLU A 1 64  ? 12.29294  34.02687  -59.20256  1.000 235.99710 ? 64   GLU A N   1 
ATOM   478  C CA  . GLU A 1 64  ? 12.62506  33.28352  -60.41133  1.000 248.23318 ? 64   GLU A CA  1 
ATOM   479  C C   . GLU A 1 64  ? 14.04440  32.73619  -60.41504  1.000 243.43140 ? 64   GLU A C   1 
ATOM   480  O O   . GLU A 1 64  ? 14.30163  31.72340  -61.07395  1.000 257.84427 ? 64   GLU A O   1 
ATOM   481  C CB  . GLU A 1 64  ? 12.42715  34.16610  -61.64892  1.000 250.97322 ? 64   GLU A CB  1 
ATOM   482  C CG  . GLU A 1 64  ? 10.98829  34.59865  -61.88022  1.000 245.45952 ? 64   GLU A CG  1 
ATOM   483  C CD  . GLU A 1 64  ? 10.82594  35.43643  -63.13330  1.000 254.70624 ? 64   GLU A CD  1 
ATOM   484  O OE1 . GLU A 1 64  ? 11.85189  35.78203  -63.75627  1.000 258.56634 ? 64   GLU A OE1 1 
ATOM   485  O OE2 . GLU A 1 64  ? 9.67236   35.74810  -63.49646  1.000 255.92539 ? 64   GLU A OE2 1 
ATOM   486  N N   . SER A 1 65  ? 14.96864  33.37366  -59.69986  1.000 218.48158 ? 65   SER A N   1 
ATOM   487  C CA  . SER A 1 65  ? 16.35235  32.92554  -59.66556  1.000 205.50838 ? 65   SER A CA  1 
ATOM   488  C C   . SER A 1 65  ? 16.99444  33.38608  -58.36605  1.000 206.97692 ? 65   SER A C   1 
ATOM   489  O O   . SER A 1 65  ? 16.63205  34.42786  -57.81296  1.000 201.28905 ? 65   SER A O   1 
ATOM   490  C CB  . SER A 1 65  ? 17.14461  33.45417  -60.86750  1.000 200.65498 ? 65   SER A CB  1 
ATOM   491  O OG  . SER A 1 65  ? 18.49328  33.02343  -60.82012  1.000 192.31604 ? 65   SER A OG  1 
ATOM   492  N N   . LEU A 1 66  ? 17.95596  32.59546  -57.88283  1.000 211.51936 ? 66   LEU A N   1 
ATOM   493  C CA  . LEU A 1 66  ? 18.65716  32.94972  -56.65464  1.000 206.87167 ? 66   LEU A CA  1 
ATOM   494  C C   . LEU A 1 66  ? 19.61962  34.11181  -56.85207  1.000 191.37617 ? 66   LEU A C   1 
ATOM   495  O O   . LEU A 1 66  ? 19.97223  34.77999  -55.87436  1.000 186.78690 ? 66   LEU A O   1 
ATOM   496  C CB  . LEU A 1 66  ? 19.41034  31.73837  -56.10466  1.000 211.20810 ? 66   LEU A CB  1 
ATOM   497  C CG  . LEU A 1 66  ? 18.53817  30.57359  -55.63558  1.000 196.78255 ? 66   LEU A CG  1 
ATOM   498  C CD1 . LEU A 1 66  ? 19.36492  29.57011  -54.84739  1.000 186.04123 ? 66   LEU A CD1 1 
ATOM   499  C CD2 . LEU A 1 66  ? 17.36596  31.08242  -54.81069  1.000 178.29483 ? 66   LEU A CD2 1 
ATOM   500  N N   . GLY A 1 67  ? 20.05343  34.36639  -58.08821  1.000 186.22728 ? 67   GLY A N   1 
ATOM   501  C CA  . GLY A 1 67  ? 20.89535  35.51788  -58.35488  1.000 199.78544 ? 67   GLY A CA  1 
ATOM   502  C C   . GLY A 1 67  ? 20.19446  36.84415  -58.16100  1.000 216.37558 ? 67   GLY A C   1 
ATOM   503  O O   . GLY A 1 67  ? 20.86412  37.87385  -58.02819  1.000 212.22293 ? 67   GLY A O   1 
ATOM   504  N N   . ASP A 1 68  ? 18.85922  36.84293  -58.14431  1.000 241.97406 ? 68   ASP A N   1 
ATOM   505  C CA  . ASP A 1 68  ? 18.12306  38.07453  -57.88755  1.000 252.25730 ? 68   ASP A CA  1 
ATOM   506  C C   . ASP A 1 68  ? 18.34395  38.57185  -56.46562  1.000 251.24968 ? 68   ASP A C   1 
ATOM   507  O O   . ASP A 1 68  ? 18.31817  39.78364  -56.22410  1.000 254.95729 ? 68   ASP A O   1 
ATOM   508  C CB  . ASP A 1 68  ? 16.63060  37.86211  -58.14410  1.000 252.03086 ? 68   ASP A CB  1 
ATOM   509  C CG  . ASP A 1 68  ? 16.34820  37.29938  -59.52309  1.000 247.99571 ? 68   ASP A CG  1 
ATOM   510  O OD1 . ASP A 1 68  ? 17.29490  36.80864  -60.17321  1.000 249.88500 ? 68   ASP A OD1 1 
ATOM   511  O OD2 . ASP A 1 68  ? 15.17825  37.35103  -59.95804  1.000 239.56436 ? 68   ASP A OD2 1 
ATOM   512  N N   . LEU A 1 69  ? 18.56891  37.65996  -55.51878  1.000 237.25886 ? 69   LEU A N   1 
ATOM   513  C CA  . LEU A 1 69  ? 18.72825  38.01231  -54.11164  1.000 215.69026 ? 69   LEU A CA  1 
ATOM   514  C C   . LEU A 1 69  ? 20.19481  38.07960  -53.69754  1.000 212.85119 ? 69   LEU A C   1 
ATOM   515  O O   . LEU A 1 69  ? 20.66857  39.12681  -53.24725  1.000 215.66230 ? 69   LEU A O   1 
ATOM   516  C CB  . LEU A 1 69  ? 17.97403  37.00621  -53.23140  1.000 207.56674 ? 69   LEU A CB  1 
ATOM   517  C CG  . LEU A 1 69  ? 16.47807  36.83425  -53.50116  1.000 206.77758 ? 69   LEU A CG  1 
ATOM   518  C CD1 . LEU A 1 69  ? 15.88176  35.80016  -52.55972  1.000 200.43792 ? 69   LEU A CD1 1 
ATOM   519  C CD2 . LEU A 1 69  ? 15.74993  38.16090  -53.37127  1.000 208.22605 ? 69   LEU A CD2 1 
ATOM   520  N N   . PHE A 1 70  ? 20.92646  36.97114  -53.83986  1.000 218.10629 ? 70   PHE A N   1 
ATOM   521  C CA  . PHE A 1 70  ? 22.31195  36.85927  -53.38713  1.000 221.09832 ? 70   PHE A CA  1 
ATOM   522  C C   . PHE A 1 70  ? 23.20160  36.57041  -54.59079  1.000 210.07260 ? 70   PHE A C   1 
ATOM   523  O O   . PHE A 1 70  ? 23.51879  35.40600  -54.87784  1.000 216.45263 ? 70   PHE A O   1 
ATOM   524  C CB  . PHE A 1 70  ? 22.45772  35.77228  -52.32416  1.000 223.23375 ? 70   PHE A CB  1 
ATOM   525  C CG  . PHE A 1 70  ? 21.30858  35.71301  -51.36144  1.000 210.32398 ? 70   PHE A CG  1 
ATOM   526  C CD1 . PHE A 1 70  ? 21.15469  36.68282  -50.38602  1.000 213.57024 ? 70   PHE A CD1 1 
ATOM   527  C CD2 . PHE A 1 70  ? 20.38029  34.68787  -51.43341  1.000 199.36501 ? 70   PHE A CD2 1 
ATOM   528  C CE1 . PHE A 1 70  ? 20.09732  36.63162  -49.49951  1.000 215.45451 ? 70   PHE A CE1 1 
ATOM   529  C CE2 . PHE A 1 70  ? 19.32043  34.63084  -50.54944  1.000 199.51672 ? 70   PHE A CE2 1 
ATOM   530  C CZ  . PHE A 1 70  ? 19.17910  35.60433  -49.58118  1.000 213.55044 ? 70   PHE A CZ  1 
ATOM   531  N N   . PRO A 1 71  ? 23.62665  37.60388  -55.31659  1.000 199.88886 ? 71   PRO A N   1 
ATOM   532  C CA  . PRO A 1 71  ? 24.49430  37.37804  -56.47914  1.000 198.81605 ? 71   PRO A CA  1 
ATOM   533  C C   . PRO A 1 71  ? 25.93974  37.11336  -56.08860  1.000 185.83746 ? 71   PRO A C   1 
ATOM   534  O O   . PRO A 1 71  ? 26.67191  36.43615  -56.81690  1.000 176.20715 ? 71   PRO A O   1 
ATOM   535  C CB  . PRO A 1 71  ? 24.35662  38.68383  -57.26922  1.000 211.42595 ? 71   PRO A CB  1 
ATOM   536  C CG  . PRO A 1 71  ? 24.08803  39.71147  -56.22335  1.000 199.03593 ? 71   PRO A CG  1 
ATOM   537  C CD  . PRO A 1 71  ? 23.27022  39.02504  -55.15759  1.000 192.93642 ? 71   PRO A CD  1 
ATOM   538  N N   . ASN A 1 72  ? 26.35949  37.63992  -54.93937  1.000 188.37284 ? 72   ASN A N   1 
ATOM   539  C CA  . ASN A 1 72  ? 27.74021  37.53841  -54.48835  1.000 189.80075 ? 72   ASN A CA  1 
ATOM   540  C C   . ASN A 1 72  ? 27.95590  36.42062  -53.47568  1.000 173.55204 ? 72   ASN A C   1 
ATOM   541  O O   . ASN A 1 72  ? 29.04180  36.33131  -52.89378  1.000 179.10438 ? 72   ASN A O   1 
ATOM   542  C CB  . ASN A 1 72  ? 28.19930  38.87224  -53.89477  1.000 200.02158 ? 72   ASN A CB  1 
ATOM   543  C CG  . ASN A 1 72  ? 28.20112  39.99406  -54.91407  1.000 207.53283 ? 72   ASN A CG  1 
ATOM   544  O OD1 . ASN A 1 72  ? 27.53946  39.90986  -55.94870  1.000 200.26189 ? 72   ASN A OD1 1 
ATOM   545  N ND2 . ASN A 1 72  ? 28.94814  41.05370  -54.62596  1.000 211.54670 ? 72   ASN A ND2 1 
ATOM   546  N N   . LEU A 1 73  ? 26.95436  35.57267  -53.24826  1.000 157.18465 ? 73   LEU A N   1 
ATOM   547  C CA  . LEU A 1 73  ? 27.11756  34.45479  -52.32679  1.000 168.59646 ? 73   LEU A CA  1 
ATOM   548  C C   . LEU A 1 73  ? 28.17024  33.49297  -52.85972  1.000 157.59038 ? 73   LEU A C   1 
ATOM   549  O O   . LEU A 1 73  ? 27.99891  32.90066  -53.92953  1.000 168.33972 ? 73   LEU A O   1 
ATOM   550  C CB  . LEU A 1 73  ? 25.78556  33.73500  -52.12369  1.000 181.66260 ? 73   LEU A CB  1 
ATOM   551  C CG  . LEU A 1 73  ? 25.82354  32.52743  -51.18380  1.000 183.06660 ? 73   LEU A CG  1 
ATOM   552  C CD1 . LEU A 1 73  ? 26.36900  32.92324  -49.81991  1.000 146.53161 ? 73   LEU A CD1 1 
ATOM   553  C CD2 . LEU A 1 73  ? 24.44337  31.90261  -51.05052  1.000 188.10692 ? 73   LEU A CD2 1 
ATOM   554  N N   . THR A 1 74  ? 29.26056  33.33900  -52.11115  1.000 160.59445 ? 74   THR A N   1 
ATOM   555  C CA  . THR A 1 74  ? 30.42475  32.59203  -52.56797  1.000 171.91709 ? 74   THR A CA  1 
ATOM   556  C C   . THR A 1 74  ? 30.63704  31.28709  -51.81618  1.000 179.14473 ? 74   THR A C   1 
ATOM   557  O O   . THR A 1 74  ? 30.86963  30.24714  -52.44022  1.000 175.33151 ? 74   THR A O   1 
ATOM   558  C CB  . THR A 1 74  ? 31.68331  33.46500  -52.44931  1.000 179.95369 ? 74   THR A CB  1 
ATOM   559  O OG1 . THR A 1 74  ? 31.48631  34.69077  -53.16510  1.000 180.95583 ? 74   THR A OG1 1 
ATOM   560  C CG2 . THR A 1 74  ? 32.88947  32.74035  -53.02259  1.000 184.59597 ? 74   THR A CG2 1 
ATOM   561  N N   . VAL A 1 75  ? 30.57025  31.30857  -50.48692  1.000 194.72699 ? 75   VAL A N   1 
ATOM   562  C CA  . VAL A 1 75  ? 30.89312  30.14591  -49.66896  1.000 186.30970 ? 75   VAL A CA  1 
ATOM   563  C C   . VAL A 1 75  ? 29.75039  29.88203  -48.69972  1.000 159.20681 ? 75   VAL A C   1 
ATOM   564  O O   . VAL A 1 75  ? 29.32654  30.78508  -47.96996  1.000 166.35313 ? 75   VAL A O   1 
ATOM   565  C CB  . VAL A 1 75  ? 32.21461  30.33768  -48.89914  1.000 180.36671 ? 75   VAL A CB  1 
ATOM   566  C CG1 . VAL A 1 75  ? 32.47347  29.15020  -47.98449  1.000 158.87035 ? 75   VAL A CG1 1 
ATOM   567  C CG2 . VAL A 1 75  ? 33.37188  30.52875  -49.86704  1.000 209.21412 ? 75   VAL A CG2 1 
ATOM   568  N N   . ILE A 1 76  ? 29.25452  28.64909  -48.69768  1.000 149.97766 ? 76   ILE A N   1 
ATOM   569  C CA  . ILE A 1 76  ? 28.33902  28.15485  -47.67685  1.000 160.90030 ? 76   ILE A CA  1 
ATOM   570  C C   . ILE A 1 76  ? 29.12630  27.13774  -46.86046  1.000 177.90391 ? 76   ILE A C   1 
ATOM   571  O O   . ILE A 1 76  ? 29.29182  25.98375  -47.27276  1.000 197.86128 ? 76   ILE A O   1 
ATOM   572  C CB  . ILE A 1 76  ? 27.06968  27.54302  -48.28021  1.000 148.02526 ? 76   ILE A CB  1 
ATOM   573  C CG1 . ILE A 1 76  ? 26.26625  28.61180  -49.02450  1.000 147.91831 ? 76   ILE A CG1 1 
ATOM   574  C CG2 . ILE A 1 76  ? 26.21793  26.89857  -47.19484  1.000 165.17064 ? 76   ILE A CG2 1 
ATOM   575  C CD1 . ILE A 1 76  ? 24.92977  28.12364  -49.54145  1.000 148.74645 ? 76   ILE A CD1 1 
ATOM   576  N N   . ARG A 1 77  ? 29.62826  27.56891  -45.70047  1.000 174.46087 ? 77   ARG A N   1 
ATOM   577  C CA  . ARG A 1 77  ? 30.53619  26.72763  -44.92791  1.000 156.13610 ? 77   ARG A CA  1 
ATOM   578  C C   . ARG A 1 77  ? 29.83011  25.51010  -44.34527  1.000 150.73093 ? 77   ARG A C   1 
ATOM   579  O O   . ARG A 1 77  ? 30.45977  24.46156  -44.16537  1.000 176.03644 ? 77   ARG A O   1 
ATOM   580  C CB  . ARG A 1 77  ? 31.19181  27.54840  -43.81732  1.000 146.28680 ? 77   ARG A CB  1 
ATOM   581  C CG  . ARG A 1 77  ? 31.93485  28.77799  -44.31754  1.000 141.85362 ? 77   ARG A CG  1 
ATOM   582  C CD  . ARG A 1 77  ? 32.65535  29.48937  -43.18606  1.000 139.32491 ? 77   ARG A CD  1 
ATOM   583  N NE  . ARG A 1 77  ? 33.67456  28.64325  -42.57203  1.000 159.51430 ? 77   ARG A NE  1 
ATOM   584  C CZ  . ARG A 1 77  ? 34.95404  28.63400  -42.93153  1.000 168.26840 ? 77   ARG A CZ  1 
ATOM   585  N NH1 . ARG A 1 77  ? 35.37733  29.42970  -43.90416  1.000 144.32316 ? 77   ARG A NH1 1 
ATOM   586  N NH2 . ARG A 1 77  ? 35.81173  27.83036  -42.31724  1.000 166.03788 ? 77   ARG A NH2 1 
ATOM   587  N N   . GLY A 1 78  ? 28.53874  25.62270  -44.05057  1.000 142.38313 ? 78   GLY A N   1 
ATOM   588  C CA  . GLY A 1 78  ? 27.79827  24.49254  -43.51023  1.000 180.65280 ? 78   GLY A CA  1 
ATOM   589  C C   . GLY A 1 78  ? 28.36568  23.94976  -42.21735  1.000 203.00951 ? 78   GLY A C   1 
ATOM   590  O O   . GLY A 1 78  ? 28.49084  22.72851  -42.06197  1.000 190.70656 ? 78   GLY A O   1 
ATOM   591  N N   . TRP A 1 79  ? 28.72562  24.83587  -41.28469  1.000 206.19403 ? 79   TRP A N   1 
ATOM   592  C CA  . TRP A 1 79  ? 29.27857  24.38830  -40.00999  1.000 206.41763 ? 79   TRP A CA  1 
ATOM   593  C C   . TRP A 1 79  ? 28.28983  23.50025  -39.26530  1.000 198.43644 ? 79   TRP A C   1 
ATOM   594  O O   . TRP A 1 79  ? 28.67760  22.48923  -38.66794  1.000 194.04443 ? 79   TRP A O   1 
ATOM   595  C CB  . TRP A 1 79  ? 29.67420  25.59737  -39.16216  1.000 220.40739 ? 79   TRP A CB  1 
ATOM   596  C CG  . TRP A 1 79  ? 30.36344  25.24409  -37.88126  1.000 225.47645 ? 79   TRP A CG  1 
ATOM   597  C CD1 . TRP A 1 79  ? 31.54126  24.56938  -37.74301  1.000 219.59545 ? 79   TRP A CD1 1 
ATOM   598  C CD2 . TRP A 1 79  ? 29.92721  25.56576  -36.55538  1.000 217.93933 ? 79   TRP A CD2 1 
ATOM   599  N NE1 . TRP A 1 79  ? 31.86021  24.44144  -36.41274  1.000 207.78676 ? 79   TRP A NE1 1 
ATOM   600  C CE2 . TRP A 1 79  ? 30.88556  25.04576  -35.66298  1.000 211.25793 ? 79   TRP A CE2 1 
ATOM   601  C CE3 . TRP A 1 79  ? 28.81712  26.23910  -36.03611  1.000 209.99507 ? 79   TRP A CE3 1 
ATOM   602  C CZ2 . TRP A 1 79  ? 30.76732  25.17737  -34.28101  1.000 212.09031 ? 79   TRP A CZ2 1 
ATOM   603  C CZ3 . TRP A 1 79  ? 28.70180  26.36887  -34.66407  1.000 213.45782 ? 79   TRP A CZ3 1 
ATOM   604  C CH2 . TRP A 1 79  ? 29.67140  25.84087  -33.80246  1.000 220.33439 ? 79   TRP A CH2 1 
ATOM   605  N N   . LYS A 1 80  ? 27.00926  23.85834  -39.29550  1.000 176.32594 ? 80   LYS A N   1 
ATOM   606  C CA  . LYS A 1 80  ? 25.93414  23.01653  -38.79058  1.000 171.37041 ? 80   LYS A CA  1 
ATOM   607  C C   . LYS A 1 80  ? 24.93948  22.78745  -39.91826  1.000 166.00371 ? 80   LYS A C   1 
ATOM   608  O O   . LYS A 1 80  ? 24.55746  23.73360  -40.61471  1.000 160.30686 ? 80   LYS A O   1 
ATOM   609  C CB  . LYS A 1 80  ? 25.25270  23.65202  -37.57616  1.000 181.13751 ? 80   LYS A CB  1 
ATOM   610  C CG  . LYS A 1 80  ? 26.17357  23.78995  -36.37398  1.000 201.60240 ? 80   LYS A CG  1 
ATOM   611  C CD  . LYS A 1 80  ? 26.79981  22.44944  -36.01558  1.000 218.72049 ? 80   LYS A CD  1 
ATOM   612  C CE  . LYS A 1 80  ? 27.98417  22.61464  -35.07593  1.000 201.48979 ? 80   LYS A CE  1 
ATOM   613  N NZ  . LYS A 1 80  ? 27.58854  23.19888  -33.76607  1.000 179.25112 ? 80   LYS A NZ  1 
ATOM   614  N N   . LEU A 1 81  ? 24.53101  21.53619  -40.10079  1.000 170.69527 ? 81   LEU A N   1 
ATOM   615  C CA  . LEU A 1 81  ? 23.76126  21.12489  -41.26370  1.000 176.99730 ? 81   LEU A CA  1 
ATOM   616  C C   . LEU A 1 81  ? 22.30118  20.88819  -40.90200  1.000 173.07043 ? 81   LEU A C   1 
ATOM   617  O O   . LEU A 1 81  ? 21.96678  20.56809  -39.75768  1.000 164.96536 ? 81   LEU A O   1 
ATOM   618  C CB  . LEU A 1 81  ? 24.34872  19.85213  -41.87903  1.000 181.92201 ? 81   LEU A CB  1 
ATOM   619  C CG  . LEU A 1 81  ? 25.82446  19.93230  -42.26775  1.000 170.64579 ? 81   LEU A CG  1 
ATOM   620  C CD1 . LEU A 1 81  ? 26.33432  18.57197  -42.71405  1.000 164.18939 ? 81   LEU A CD1 1 
ATOM   621  C CD2 . LEU A 1 81  ? 26.02815  20.97521  -43.35504  1.000 164.94968 ? 81   LEU A CD2 1 
ATOM   622  N N   . PHE A 1 82  ? 21.43558  21.04841  -41.90041  1.000 176.16600 ? 82   PHE A N   1 
ATOM   623  C CA  . PHE A 1 82  ? 20.01094  20.74972  -41.77947  1.000 176.93904 ? 82   PHE A CA  1 
ATOM   624  C C   . PHE A 1 82  ? 19.78643  19.36496  -42.37567  1.000 188.22504 ? 82   PHE A C   1 
ATOM   625  O O   . PHE A 1 82  ? 19.63820  19.21857  -43.59190  1.000 206.54562 ? 82   PHE A O   1 
ATOM   626  C CB  . PHE A 1 82  ? 19.17002  21.81047  -42.48237  1.000 163.44222 ? 82   PHE A CB  1 
ATOM   627  C CG  . PHE A 1 82  ? 17.68797  21.58029  -42.37934  1.000 166.74812 ? 82   PHE A CG  1 
ATOM   628  C CD1 . PHE A 1 82  ? 16.98542  21.99487  -41.25978  1.000 174.10090 ? 82   PHE A CD1 1 
ATOM   629  C CD2 . PHE A 1 82  ? 16.99582  20.95780  -43.40578  1.000 172.28362 ? 82   PHE A CD2 1 
ATOM   630  C CE1 . PHE A 1 82  ? 15.62166  21.78731  -41.16267  1.000 176.56576 ? 82   PHE A CE1 1 
ATOM   631  C CE2 . PHE A 1 82  ? 15.63228  20.74713  -43.31455  1.000 183.81302 ? 82   PHE A CE2 1 
ATOM   632  C CZ  . PHE A 1 82  ? 14.94457  21.16291  -42.19161  1.000 187.08549 ? 82   PHE A CZ  1 
ATOM   633  N N   . TYR A 1 83  ? 19.77282  18.34869  -41.51057  1.000 180.59503 ? 83   TYR A N   1 
ATOM   634  C CA  . TYR A 1 83  ? 19.60732  16.95357  -41.92115  1.000 189.19483 ? 83   TYR A CA  1 
ATOM   635  C C   . TYR A 1 83  ? 20.70798  16.53819  -42.89818  1.000 193.42477 ? 83   TYR A C   1 
ATOM   636  O O   . TYR A 1 83  ? 20.45167  15.92209  -43.93483  1.000 187.07301 ? 83   TYR A O   1 
ATOM   637  C CB  . TYR A 1 83  ? 18.21847  16.71584  -42.52115  1.000 197.60439 ? 83   TYR A CB  1 
ATOM   638  C CG  . TYR A 1 83  ? 17.69718  15.30906  -42.33453  1.000 204.99700 ? 83   TYR A CG  1 
ATOM   639  C CD1 . TYR A 1 83  ? 18.34137  14.41421  -41.49021  1.000 198.80870 ? 83   TYR A CD1 1 
ATOM   640  C CD2 . TYR A 1 83  ? 16.56229  14.87446  -43.00686  1.000 201.71433 ? 83   TYR A CD2 1 
ATOM   641  C CE1 . TYR A 1 83  ? 17.86689  13.12785  -41.31676  1.000 199.49881 ? 83   TYR A CE1 1 
ATOM   642  C CE2 . TYR A 1 83  ? 16.08116  13.59001  -42.84104  1.000 194.26479 ? 83   TYR A CE2 1 
ATOM   643  C CZ  . TYR A 1 83  ? 16.73705  12.72109  -41.99508  1.000 199.96324 ? 83   TYR A CZ  1 
ATOM   644  O OH  . TYR A 1 83  ? 16.26144  11.44114  -41.82696  1.000 206.12901 ? 83   TYR A OH  1 
ATOM   645  N N   . ASN A 1 84  ? 21.94802  16.89205  -42.55319  1.000 193.59091 ? 84   ASN A N   1 
ATOM   646  C CA  . ASN A 1 84  ? 23.14222  16.59777  -43.34688  1.000 188.93770 ? 84   ASN A CA  1 
ATOM   647  C C   . ASN A 1 84  ? 23.13737  17.30450  -44.69976  1.000 191.94775 ? 84   ASN A C   1 
ATOM   648  O O   . ASN A 1 84  ? 23.81337  16.86285  -45.63472  1.000 185.73385 ? 84   ASN A O   1 
ATOM   649  C CB  . ASN A 1 84  ? 23.32949  15.08774  -43.54602  1.000 183.31403 ? 84   ASN A CB  1 
ATOM   650  C CG  . ASN A 1 84  ? 23.42759  14.33388  -42.23566  1.000 191.19570 ? 84   ASN A CG  1 
ATOM   651  O OD1 . ASN A 1 84  ? 23.91330  14.86312  -41.23609  1.000 205.03777 ? 84   ASN A OD1 1 
ATOM   652  N ND2 . ASN A 1 84  ? 22.96501  13.08885  -42.23382  1.000 189.03059 ? 84   ASN A ND2 1 
ATOM   653  N N   . TYR A 1 85  ? 22.39338  18.40050  -44.82672  1.000 194.12884 ? 85   TYR A N   1 
ATOM   654  C CA  . TYR A 1 85  ? 22.35296  19.18654  -46.05155  1.000 189.54889 ? 85   TYR A CA  1 
ATOM   655  C C   . TYR A 1 85  ? 22.79376  20.61413  -45.76263  1.000 176.14566 ? 85   TYR A C   1 
ATOM   656  O O   . TYR A 1 85  ? 22.39967  21.20373  -44.75139  1.000 172.24791 ? 85   TYR A O   1 
ATOM   657  C CB  . TYR A 1 85  ? 20.94994  19.19265  -46.67168  1.000 189.34141 ? 85   TYR A CB  1 
ATOM   658  C CG  . TYR A 1 85  ? 20.48674  17.84160  -47.16720  1.000 200.81541 ? 85   TYR A CG  1 
ATOM   659  C CD1 . TYR A 1 85  ? 21.06381  17.25534  -48.28625  1.000 210.97363 ? 85   TYR A CD1 1 
ATOM   660  C CD2 . TYR A 1 85  ? 19.46357  17.15867  -46.52447  1.000 199.10718 ? 85   TYR A CD2 1 
ATOM   661  C CE1 . TYR A 1 85  ? 20.64188  16.02069  -48.74451  1.000 216.43458 ? 85   TYR A CE1 1 
ATOM   662  C CE2 . TYR A 1 85  ? 19.03585  15.92365  -46.97330  1.000 216.64889 ? 85   TYR A CE2 1 
ATOM   663  C CZ  . TYR A 1 85  ? 19.62667  15.36022  -48.08509  1.000 217.59882 ? 85   TYR A CZ  1 
ATOM   664  O OH  . TYR A 1 85  ? 19.20181  14.13187  -48.53792  1.000 200.03786 ? 85   TYR A OH  1 
ATOM   665  N N   . ALA A 1 86  ? 23.61437  21.16480  -46.65718  1.000 170.33820 ? 86   ALA A N   1 
ATOM   666  C CA  . ALA A 1 86  ? 24.08205  22.53891  -46.54417  1.000 154.48417 ? 86   ALA A CA  1 
ATOM   667  C C   . ALA A 1 86  ? 23.26082  23.51845  -47.37145  1.000 154.38842 ? 86   ALA A C   1 
ATOM   668  O O   . ALA A 1 86  ? 23.40947  24.73202  -47.19284  1.000 149.40182 ? 86   ALA A O   1 
ATOM   669  C CB  . ALA A 1 86  ? 25.55605  22.63432  -46.95809  1.000 151.61636 ? 86   ALA A CB  1 
ATOM   670  N N   . LEU A 1 87  ? 22.40657  23.02586  -48.26535  1.000 157.41753 ? 87   LEU A N   1 
ATOM   671  C CA  . LEU A 1 87  ? 21.55486  23.88216  -49.08419  1.000 158.09446 ? 87   LEU A CA  1 
ATOM   672  C C   . LEU A 1 87  ? 20.32558  23.08426  -49.48442  1.000 158.01402 ? 87   LEU A C   1 
ATOM   673  O O   . LEU A 1 87  ? 20.45152  22.02326  -50.10301  1.000 188.24252 ? 87   LEU A O   1 
ATOM   674  C CB  . LEU A 1 87  ? 22.30028  24.38607  -50.32194  1.000 177.86585 ? 87   LEU A CB  1 
ATOM   675  C CG  . LEU A 1 87  ? 21.46166  25.09530  -51.38758  1.000 198.17735 ? 87   LEU A CG  1 
ATOM   676  C CD1 . LEU A 1 87  ? 20.80270  26.34123  -50.81767  1.000 216.18063 ? 87   LEU A CD1 1 
ATOM   677  C CD2 . LEU A 1 87  ? 22.31290  25.44030  -52.60091  1.000 184.20995 ? 87   LEU A CD2 1 
ATOM   678  N N   . VAL A 1 88  ? 19.14624  23.58835  -49.13207  1.000 164.36568 ? 88   VAL A N   1 
ATOM   679  C CA  . VAL A 1 88  ? 17.88316  22.91417  -49.40911  1.000 168.59475 ? 88   VAL A CA  1 
ATOM   680  C C   . VAL A 1 88  ? 16.99731  23.86386  -50.20238  1.000 187.45289 ? 88   VAL A C   1 
ATOM   681  O O   . VAL A 1 88  ? 16.60378  24.92363  -49.69853  1.000 178.82865 ? 88   VAL A O   1 
ATOM   682  C CB  . VAL A 1 88  ? 17.18146  22.45864  -48.12019  1.000 165.22737 ? 88   VAL A CB  1 
ATOM   683  C CG1 . VAL A 1 88  ? 15.83090  21.83935  -48.44491  1.000 158.95631 ? 88   VAL A CG1 1 
ATOM   684  C CG2 . VAL A 1 88  ? 18.05514  21.47089  -47.36226  1.000 162.16102 ? 88   VAL A CG2 1 
ATOM   685  N N   . ILE A 1 89  ? 16.68855  23.48459  -51.43879  1.000 190.37777 ? 89   ILE A N   1 
ATOM   686  C CA  . ILE A 1 89  ? 15.77034  24.22029  -52.30165  1.000 164.41247 ? 89   ILE A CA  1 
ATOM   687  C C   . ILE A 1 89  ? 14.59439  23.28705  -52.55816  1.000 170.91353 ? 89   ILE A C   1 
ATOM   688  O O   . ILE A 1 89  ? 14.66649  22.40330  -53.42098  1.000 183.47883 ? 89   ILE A O   1 
ATOM   689  C CB  . ILE A 1 89  ? 16.43279  24.66673  -53.60922  1.000 159.62394 ? 89   ILE A CB  1 
ATOM   690  C CG1 . ILE A 1 89  ? 17.62599  25.57815  -53.31497  1.000 158.14889 ? 89   ILE A CG1 1 
ATOM   691  C CG2 . ILE A 1 89  ? 15.43032  25.37456  -54.50467  1.000 172.38322 ? 89   ILE A CG2 1 
ATOM   692  C CD1 . ILE A 1 89  ? 18.35796  26.04271  -54.55228  1.000 163.02695 ? 89   ILE A CD1 1 
ATOM   693  N N   . PHE A 1 90  ? 13.50896  23.47240  -51.80949  1.000 154.34097 ? 90   PHE A N   1 
ATOM   694  C CA  . PHE A 1 90  ? 12.40477  22.52277  -51.78905  1.000 161.90164 ? 90   PHE A CA  1 
ATOM   695  C C   . PHE A 1 90  ? 11.08658  23.24542  -52.02268  1.000 169.81334 ? 90   PHE A C   1 
ATOM   696  O O   . PHE A 1 90  ? 10.78536  24.23082  -51.34153  1.000 188.75332 ? 90   PHE A O   1 
ATOM   697  C CB  . PHE A 1 90  ? 12.37277  21.76515  -50.45665  1.000 155.62268 ? 90   PHE A CB  1 
ATOM   698  C CG  . PHE A 1 90  ? 11.30249  20.71817  -50.37774  1.000 154.37709 ? 90   PHE A CG  1 
ATOM   699  C CD1 . PHE A 1 90  ? 11.31781  19.62905  -51.22931  1.000 159.04567 ? 90   PHE A CD1 1 
ATOM   700  C CD2 . PHE A 1 90  ? 10.29052  20.81387  -49.43939  1.000 175.62838 ? 90   PHE A CD2 1 
ATOM   701  C CE1 . PHE A 1 90  ? 10.33707  18.66153  -51.15498  1.000 171.21352 ? 90   PHE A CE1 1 
ATOM   702  C CE2 . PHE A 1 90  ? 9.30583   19.84950  -49.35981  1.000 169.55646 ? 90   PHE A CE2 1 
ATOM   703  C CZ  . PHE A 1 90  ? 9.32922   18.77196  -50.21942  1.000 157.41746 ? 90   PHE A CZ  1 
ATOM   704  N N   . GLU A 1 91  ? 10.30791  22.74630  -52.98636  1.000 170.18293 ? 91   GLU A N   1 
ATOM   705  C CA  . GLU A 1 91  ? 8.97916   23.27640  -53.30577  1.000 172.00391 ? 91   GLU A CA  1 
ATOM   706  C C   . GLU A 1 91  ? 9.02586   24.76400  -53.64777  1.000 174.85323 ? 91   GLU A C   1 
ATOM   707  O O   . GLU A 1 91  ? 8.13232   25.53158  -53.28584  1.000 173.66388 ? 91   GLU A O   1 
ATOM   708  C CB  . GLU A 1 91  ? 7.98597   23.00856  -52.17318  1.000 169.47482 ? 91   GLU A CB  1 
ATOM   709  C CG  . GLU A 1 91  ? 7.51507   21.56670  -52.10709  1.000 186.58958 ? 91   GLU A CG  1 
ATOM   710  C CD  . GLU A 1 91  ? 6.17496   21.42243  -51.41633  1.000 202.60787 ? 91   GLU A CD  1 
ATOM   711  O OE1 . GLU A 1 91  ? 6.01886   21.94720  -50.29403  1.000 187.06374 ? 91   GLU A OE1 1 
ATOM   712  O OE2 . GLU A 1 91  ? 5.27227   20.79235  -52.00532  1.000 224.07387 ? 91   GLU A OE2 1 
ATOM   713  N N   . MET A 1 92  ? 10.06869  25.17219  -54.36526  1.000 185.01333 ? 92   MET A N   1 
ATOM   714  C CA  . MET A 1 92  ? 10.22123  26.55558  -54.80282  1.000 194.58377 ? 92   MET A CA  1 
ATOM   715  C C   . MET A 1 92  ? 9.48916   26.73493  -56.12772  1.000 220.55304 ? 92   MET A C   1 
ATOM   716  O O   . MET A 1 92  ? 9.96526   26.28447  -57.17503  1.000 242.59713 ? 92   MET A O   1 
ATOM   717  C CB  . MET A 1 92  ? 11.69728  26.91840  -54.93679  1.000 189.28550 ? 92   MET A CB  1 
ATOM   718  C CG  . MET A 1 92  ? 12.41793  27.08588  -53.61266  1.000 179.60508 ? 92   MET A CG  1 
ATOM   719  S SD  . MET A 1 92  ? 12.06264  28.67165  -52.83843  1.000 181.80290 ? 92   MET A SD  1 
ATOM   720  C CE  . MET A 1 92  ? 12.66690  29.79558  -54.09574  1.000 184.57671 ? 92   MET A CE  1 
ATOM   721  N N   . THR A 1 93  ? 8.33252   27.38892  -56.08221  1.000 230.29453 ? 93   THR A N   1 
ATOM   722  C CA  . THR A 1 93  ? 7.58091   27.66342  -57.29475  1.000 238.00573 ? 93   THR A CA  1 
ATOM   723  C C   . THR A 1 93  ? 8.13290   28.90310  -57.99341  1.000 238.61440 ? 93   THR A C   1 
ATOM   724  O O   . THR A 1 93  ? 8.77999   29.75820  -57.38118  1.000 252.92731 ? 93   THR A O   1 
ATOM   725  C CB  . THR A 1 93  ? 6.09522   27.85249  -56.98344  1.000 221.19739 ? 93   THR A CB  1 
ATOM   726  O OG1 . THR A 1 93  ? 5.38169   28.12559  -58.19601  1.000 209.29192 ? 93   THR A OG1 1 
ATOM   727  C CG2 . THR A 1 93  ? 5.89515   29.00570  -56.01139  1.000 214.17287 ? 93   THR A CG2 1 
ATOM   728  N N   . ASN A 1 94  ? 7.89130   28.97067  -59.30564  1.000 197.76264 ? 94   ASN A N   1 
ATOM   729  C CA  . ASN A 1 94  ? 8.31721   30.07820  -60.15916  1.000 195.67737 ? 94   ASN A CA  1 
ATOM   730  C C   . ASN A 1 94  ? 9.83615   30.18979  -60.25880  1.000 210.53013 ? 94   ASN A C   1 
ATOM   731  O O   . ASN A 1 94  ? 10.34889  31.00868  -61.02836  1.000 220.53178 ? 94   ASN A O   1 
ATOM   732  C CB  . ASN A 1 94  ? 7.72753   31.40350  -59.66386  1.000 215.58739 ? 94   ASN A CB  1 
ATOM   733  C CG  . ASN A 1 94  ? 6.21219   31.39688  -59.64333  1.000 216.08963 ? 94   ASN A CG  1 
ATOM   734  O OD1 . ASN A 1 94  ? 5.59332   31.59851  -58.59823  1.000 204.19302 ? 94   ASN A OD1 1 
ATOM   735  N ND2 . ASN A 1 94  ? 5.60544   31.16607  -60.80187  1.000 212.00484 ? 94   ASN A ND2 1 
ATOM   736  N N   . LEU A 1 95  ? 10.56427  29.37588  -59.49772  1.000 219.89183 ? 95   LEU A N   1 
ATOM   737  C CA  . LEU A 1 95  ? 12.01955  29.40470  -59.53068  1.000 226.98085 ? 95   LEU A CA  1 
ATOM   738  C C   . LEU A 1 95  ? 12.51732  28.68787  -60.77904  1.000 220.91135 ? 95   LEU A C   1 
ATOM   739  O O   . LEU A 1 95  ? 12.11566  27.55289  -61.05556  1.000 217.04675 ? 95   LEU A O   1 
ATOM   740  C CB  . LEU A 1 95  ? 12.59698  28.75530  -58.27342  1.000 215.40076 ? 95   LEU A CB  1 
ATOM   741  C CG  . LEU A 1 95  ? 14.08167  29.01079  -58.00576  1.000 199.32504 ? 95   LEU A CG  1 
ATOM   742  C CD1 . LEU A 1 95  ? 14.32797  30.48212  -57.71270  1.000 198.19040 ? 95   LEU A CD1 1 
ATOM   743  C CD2 . LEU A 1 95  ? 14.58562  28.14144  -56.86509  1.000 196.39050 ? 95   LEU A CD2 1 
ATOM   744  N N   . LYS A 1 96  ? 13.39366  29.35210  -61.53203  1.000 213.13984 ? 96   LYS A N   1 
ATOM   745  C CA  . LYS A 1 96  ? 13.84746  28.84430  -62.81948  1.000 216.55627 ? 96   LYS A CA  1 
ATOM   746  C C   . LYS A 1 96  ? 15.27801  28.32965  -62.81547  1.000 221.98850 ? 96   LYS A C   1 
ATOM   747  O O   . LYS A 1 96  ? 15.58237  27.39725  -63.56198  1.000 252.11937 ? 96   LYS A O   1 
ATOM   748  C CB  . LYS A 1 96  ? 13.71479  29.93117  -63.89318  1.000 229.14631 ? 96   LYS A CB  1 
ATOM   749  C CG  . LYS A 1 96  ? 12.29872  30.46031  -64.05326  1.000 244.45409 ? 96   LYS A CG  1 
ATOM   750  C CD  . LYS A 1 96  ? 12.21927  31.52838  -65.13015  1.000 273.01132 ? 96   LYS A CD  1 
ATOM   751  C CE  . LYS A 1 96  ? 10.80027  32.05309  -65.27777  1.000 271.54246 ? 96   LYS A CE  1 
ATOM   752  N NZ  . LYS A 1 96  ? 10.70031  33.10057  -66.33072  1.000 255.15864 ? 96   LYS A NZ  1 
ATOM   753  N N   . ASP A 1 97  ? 16.16042  28.90420  -62.00148  1.000 214.17720 ? 97   ASP A N   1 
ATOM   754  C CA  . ASP A 1 97  ? 17.54674  28.46069  -61.96201  1.000 221.87662 ? 97   ASP A CA  1 
ATOM   755  C C   . ASP A 1 97  ? 18.17179  28.88199  -60.64139  1.000 212.81341 ? 97   ASP A C   1 
ATOM   756  O O   . ASP A 1 97  ? 17.70640  29.81339  -59.97904  1.000 181.86695 ? 97   ASP A O   1 
ATOM   757  C CB  . ASP A 1 97  ? 18.35465  29.02620  -63.13451  1.000 217.10565 ? 97   ASP A CB  1 
ATOM   758  C CG  . ASP A 1 97  ? 18.31361  30.53955  -63.19126  1.000 215.09418 ? 97   ASP A CG  1 
ATOM   759  O OD1 . ASP A 1 97  ? 17.29883  31.09130  -63.66649  1.000 207.31714 ? 97   ASP A OD1 1 
ATOM   760  O OD2 . ASP A 1 97  ? 19.28853  31.17837  -62.74306  1.000 221.82392 ? 97   ASP A OD2 1 
ATOM   761  N N   . ILE A 1 98  ? 19.23718  28.17516  -60.26873  1.000 212.10923 ? 98   ILE A N   1 
ATOM   762  C CA  . ILE A 1 98  ? 20.05454  28.54475  -59.11574  1.000 190.69075 ? 98   ILE A CA  1 
ATOM   763  C C   . ILE A 1 98  ? 21.02839  29.61908  -59.59272  1.000 200.93920 ? 98   ILE A C   1 
ATOM   764  O O   . ILE A 1 98  ? 22.08636  29.31332  -60.14596  1.000 182.81166 ? 98   ILE A O   1 
ATOM   765  C CB  . ILE A 1 98  ? 20.78695  27.34118  -58.51820  1.000 187.64097 ? 98   ILE A CB  1 
ATOM   766  C CG1 . ILE A 1 98  ? 19.79866  26.24902  -58.10186  1.000 175.87039 ? 98   ILE A CG1 1 
ATOM   767  C CG2 . ILE A 1 98  ? 21.63223  27.76832  -57.32636  1.000 187.85373 ? 98   ILE A CG2 1 
ATOM   768  C CD1 . ILE A 1 98  ? 19.59528  25.16556  -59.14212  1.000 181.32423 ? 98   ILE A CD1 1 
ATOM   769  N N   . GLY A 1 99  ? 20.67016  30.88370  -59.38752  1.000 206.05868 ? 99   GLY A N   1 
ATOM   770  C CA  . GLY A 1 99  ? 21.44645  31.98615  -59.92000  1.000 231.13067 ? 99   GLY A CA  1 
ATOM   771  C C   . GLY A 1 99  ? 22.66499  32.36048  -59.10226  1.000 248.20157 ? 99   GLY A C   1 
ATOM   772  O O   . GLY A 1 99  ? 23.18680  33.47093  -59.23556  1.000 258.57843 ? 99   GLY A O   1 
ATOM   773  N N   . LEU A 1 100 ? 23.13481  31.44529  -58.25412  1.000 248.75714 ? 100  LEU A N   1 
ATOM   774  C CA  . LEU A 1 100 ? 24.32710  31.68198  -57.44021  1.000 227.34048 ? 100  LEU A CA  1 
ATOM   775  C C   . LEU A 1 100 ? 25.57252  31.46454  -58.30207  1.000 239.34263 ? 100  LEU A C   1 
ATOM   776  O O   . LEU A 1 100 ? 26.32028  30.49564  -58.15406  1.000 250.99801 ? 100  LEU A O   1 
ATOM   777  C CB  . LEU A 1 100 ? 24.32633  30.77531  -56.21721  1.000 213.59921 ? 100  LEU A CB  1 
ATOM   778  C CG  . LEU A 1 100 ? 23.08477  30.80968  -55.32321  1.000 206.10095 ? 100  LEU A CG  1 
ATOM   779  C CD1 . LEU A 1 100 ? 23.20163  29.77997  -54.20987  1.000 193.02371 ? 100  LEU A CD1 1 
ATOM   780  C CD2 . LEU A 1 100 ? 22.86945  32.20032  -54.74852  1.000 186.59788 ? 100  LEU A CD2 1 
ATOM   781  N N   . TYR A 1 101 ? 25.78919  32.40170  -59.22815  1.000 239.05594 ? 101  TYR A N   1 
ATOM   782  C CA  . TYR A 1 101 ? 26.90794  32.28660  -60.15570  1.000 239.50079 ? 101  TYR A CA  1 
ATOM   783  C C   . TYR A 1 101 ? 28.24954  32.64001  -59.52655  1.000 239.77681 ? 101  TYR A C   1 
ATOM   784  O O   . TYR A 1 101 ? 29.28203  32.48401  -60.18754  1.000 248.43254 ? 101  TYR A O   1 
ATOM   785  C CB  . TYR A 1 101 ? 26.67270  33.15632  -61.39738  1.000 224.41752 ? 101  TYR A CB  1 
ATOM   786  C CG  . TYR A 1 101 ? 26.17608  34.56024  -61.12396  1.000 199.80701 ? 101  TYR A CG  1 
ATOM   787  C CD1 . TYR A 1 101 ? 27.02780  35.53896  -60.62778  1.000 186.57699 ? 101  TYR A CD1 1 
ATOM   788  C CD2 . TYR A 1 101 ? 24.85981  34.91357  -61.39224  1.000 188.09005 ? 101  TYR A CD2 1 
ATOM   789  C CE1 . TYR A 1 101 ? 26.57639  36.82441  -60.38731  1.000 185.17318 ? 101  TYR A CE1 1 
ATOM   790  C CE2 . TYR A 1 101 ? 24.39981  36.19496  -61.15571  1.000 186.66795 ? 101  TYR A CE2 1 
ATOM   791  C CZ  . TYR A 1 101 ? 25.26186  37.14615  -60.65400  1.000 194.21720 ? 101  TYR A CZ  1 
ATOM   792  O OH  . TYR A 1 101 ? 24.80671  38.42330  -60.41930  1.000 194.50891 ? 101  TYR A OH  1 
ATOM   793  N N   . ASN A 1 102 ? 28.26538  33.10601  -58.27980  1.000 216.21700 ? 102  ASN A N   1 
ATOM   794  C CA  . ASN A 1 102 ? 29.50479  33.34956  -57.55540  1.000 205.76101 ? 102  ASN A CA  1 
ATOM   795  C C   . ASN A 1 102 ? 29.79716  32.27932  -56.51307  1.000 185.58685 ? 102  ASN A C   1 
ATOM   796  O O   . ASN A 1 102 ? 30.82487  32.36094  -55.83311  1.000 183.43293 ? 102  ASN A O   1 
ATOM   797  C CB  . ASN A 1 102 ? 29.46924  34.72809  -56.88671  1.000 213.54267 ? 102  ASN A CB  1 
ATOM   798  C CG  . ASN A 1 102 ? 29.76939  35.85420  -57.85698  1.000 215.74779 ? 102  ASN A CG  1 
ATOM   799  O OD1 . ASN A 1 102 ? 30.59528  35.70824  -58.75819  1.000 213.37587 ? 102  ASN A OD1 1 
ATOM   800  N ND2 . ASN A 1 102 ? 29.09937  36.98640  -57.67631  1.000 222.92952 ? 102  ASN A ND2 1 
ATOM   801  N N   . LEU A 1 103 ? 28.92369  31.28416  -56.37261  1.000 176.27164 ? 103  LEU A N   1 
ATOM   802  C CA  . LEU A 1 103 ? 29.15513  30.20269  -55.42460  1.000 170.02300 ? 103  LEU A CA  1 
ATOM   803  C C   . LEU A 1 103 ? 30.37255  29.38984  -55.84752  1.000 183.75900 ? 103  LEU A C   1 
ATOM   804  O O   . LEU A 1 103 ? 30.45039  28.91333  -56.98409  1.000 218.96980 ? 103  LEU A O   1 
ATOM   805  C CB  . LEU A 1 103 ? 27.91957  29.30835  -55.33415  1.000 169.22543 ? 103  LEU A CB  1 
ATOM   806  C CG  . LEU A 1 103 ? 27.94237  28.18415  -54.29710  1.000 177.40296 ? 103  LEU A CG  1 
ATOM   807  C CD1 . LEU A 1 103 ? 28.04046  28.75115  -52.89050  1.000 176.16307 ? 103  LEU A CD1 1 
ATOM   808  C CD2 . LEU A 1 103 ? 26.71021  27.30432  -54.43731  1.000 183.82012 ? 103  LEU A CD2 1 
ATOM   809  N N   . ARG A 1 104 ? 31.32525  29.23254  -54.93064  1.000 180.99157 ? 104  ARG A N   1 
ATOM   810  C CA  . ARG A 1 104 ? 32.59267  28.57983  -55.23471  1.000 191.17158 ? 104  ARG A CA  1 
ATOM   811  C C   . ARG A 1 104 ? 32.83615  27.33102  -54.40386  1.000 208.42171 ? 104  ARG A C   1 
ATOM   812  O O   . ARG A 1 104 ? 33.21007  26.29021  -54.95720  1.000 217.52158 ? 104  ARG A O   1 
ATOM   813  C CB  . ARG A 1 104 ? 33.75352  29.56820  -55.03683  1.000 200.49493 ? 104  ARG A CB  1 
ATOM   814  C CG  . ARG A 1 104 ? 33.84259  30.64887  -56.09965  1.000 219.21560 ? 104  ARG A CG  1 
ATOM   815  C CD  . ARG A 1 104 ? 33.88704  30.04008  -57.49138  1.000 244.88528 ? 104  ARG A CD  1 
ATOM   816  N NE  . ARG A 1 104 ? 34.52604  30.92704  -58.45825  1.000 242.80533 ? 104  ARG A NE  1 
ATOM   817  C CZ  . ARG A 1 104 ? 35.81042  30.85992  -58.79295  1.000 239.26767 ? 104  ARG A CZ  1 
ATOM   818  N NH1 . ARG A 1 104 ? 36.59354  29.94347  -58.24018  1.000 241.45121 ? 104  ARG A NH1 1 
ATOM   819  N NH2 . ARG A 1 104 ? 36.31240  31.70630  -59.68151  1.000 243.40544 ? 104  ARG A NH2 1 
ATOM   820  N N   . ASN A 1 105 ? 32.64277  27.40043  -53.08859  1.000 221.94668 ? 105  ASN A N   1 
ATOM   821  C CA  . ASN A 1 105 ? 32.98956  26.29783  -52.20196  1.000 220.00758 ? 105  ASN A CA  1 
ATOM   822  C C   . ASN A 1 105 ? 31.88650  26.10211  -51.17436  1.000 198.95135 ? 105  ASN A C   1 
ATOM   823  O O   . ASN A 1 105 ? 31.49951  27.04920  -50.48403  1.000 213.64391 ? 105  ASN A O   1 
ATOM   824  C CB  . ASN A 1 105 ? 34.33902  26.56138  -51.51029  1.000 236.11523 ? 105  ASN A CB  1 
ATOM   825  C CG  . ASN A 1 105 ? 34.74078  25.46000  -50.52934  1.000 257.71706 ? 105  ASN A CG  1 
ATOM   826  O OD1 . ASN A 1 105 ? 33.99210  25.11490  -49.61466  1.000 248.08794 ? 105  ASN A OD1 1 
ATOM   827  N ND2 . ASN A 1 105 ? 35.93740  24.90993  -50.71425  1.000 316.07285 ? 105  ASN A ND2 1 
ATOM   828  N N   . ILE A 1 106 ? 31.38691  24.87293  -51.08103  1.000 194.00404 ? 106  ILE A N   1 
ATOM   829  C CA  . ILE A 1 106 ? 30.51868  24.43985  -49.99225  1.000 203.52053 ? 106  ILE A CA  1 
ATOM   830  C C   . ILE A 1 106 ? 31.31805  23.44968  -49.15749  1.000 214.94447 ? 106  ILE A C   1 
ATOM   831  O O   . ILE A 1 106 ? 31.69453  22.37610  -49.64443  1.000 226.86492 ? 106  ILE A O   1 
ATOM   832  C CB  . ILE A 1 106 ? 29.21276  23.82119  -50.51158  1.000 199.84737 ? 106  ILE A CB  1 
ATOM   833  C CG1 . ILE A 1 106 ? 28.40868  24.87096  -51.28230  1.000 181.09657 ? 106  ILE A CG1 1 
ATOM   834  C CG2 . ILE A 1 106 ? 28.39607  23.25640  -49.35929  1.000 209.04037 ? 106  ILE A CG2 1 
ATOM   835  C CD1 . ILE A 1 106 ? 27.08253  24.37293  -51.80123  1.000 178.40161 ? 106  ILE A CD1 1 
ATOM   836  N N   . THR A 1 107 ? 31.57696  23.81081  -47.90022  1.000 208.92500 ? 107  THR A N   1 
ATOM   837  C CA  . THR A 1 107 ? 32.64028  23.15872  -47.14335  1.000 208.04661 ? 107  THR A CA  1 
ATOM   838  C C   . THR A 1 107 ? 32.23874  21.77860  -46.63184  1.000 214.25733 ? 107  THR A C   1 
ATOM   839  O O   . THR A 1 107 ? 33.05280  20.84891  -46.66186  1.000 240.29198 ? 107  THR A O   1 
ATOM   840  C CB  . THR A 1 107 ? 33.06989  24.05024  -45.97687  1.000 202.68328 ? 107  THR A CB  1 
ATOM   841  O OG1 . THR A 1 107 ? 33.29877  25.38284  -46.45227  1.000 208.76624 ? 107  THR A OG1 1 
ATOM   842  C CG2 . THR A 1 107 ? 34.34880  23.52235  -45.34454  1.000 193.51866 ? 107  THR A CG2 1 
ATOM   843  N N   . ARG A 1 108 ? 31.00270  21.61422  -46.16097  1.000 186.43955 ? 108  ARG A N   1 
ATOM   844  C CA  . ARG A 1 108 ? 30.66492  20.38997  -45.44269  1.000 195.13163 ? 108  ARG A CA  1 
ATOM   845  C C   . ARG A 1 108 ? 29.56527  19.57237  -46.11310  1.000 210.85849 ? 108  ARG A C   1 
ATOM   846  O O   . ARG A 1 108 ? 29.85345  18.63170  -46.86044  1.000 197.08547 ? 108  ARG A O   1 
ATOM   847  C CB  . ARG A 1 108 ? 30.26148  20.72471  -44.00394  1.000 173.25827 ? 108  ARG A CB  1 
ATOM   848  C CG  . ARG A 1 108 ? 30.08140  19.50739  -43.10869  1.000 173.64091 ? 108  ARG A CG  1 
ATOM   849  C CD  . ARG A 1 108 ? 29.99147  19.90512  -41.64392  1.000 186.37823 ? 108  ARG A CD  1 
ATOM   850  N NE  . ARG A 1 108 ? 29.75158  18.75492  -40.77736  1.000 188.84853 ? 108  ARG A NE  1 
ATOM   851  C CZ  . ARG A 1 108 ? 29.73732  18.80975  -39.44958  1.000 189.71253 ? 108  ARG A CZ  1 
ATOM   852  N NH1 . ARG A 1 108 ? 29.95379  19.96140  -38.82866  1.000 192.95808 ? 108  ARG A NH1 1 
ATOM   853  N NH2 . ARG A 1 108 ? 29.50948  17.71198  -38.74162  1.000 195.30540 ? 108  ARG A NH2 1 
ATOM   854  N N   . GLY A 1 109 ? 28.30995  19.91819  -45.84942  1.000 217.94132 ? 109  GLY A N   1 
ATOM   855  C CA  . GLY A 1 109 ? 27.19430  19.05376  -46.16645  1.000 229.35273 ? 109  GLY A CA  1 
ATOM   856  C C   . GLY A 1 109 ? 26.92525  18.91538  -47.65546  1.000 245.38310 ? 109  GLY A C   1 
ATOM   857  O O   . GLY A 1 109 ? 27.64533  19.41857  -48.51910  1.000 259.86516 ? 109  GLY A O   1 
ATOM   858  N N   . ALA A 1 110 ? 25.84259  18.19874  -47.94614  1.000 240.23788 ? 110  ALA A N   1 
ATOM   859  C CA  . ALA A 1 110 ? 25.40033  17.92340  -49.30080  1.000 239.19257 ? 110  ALA A CA  1 
ATOM   860  C C   . ALA A 1 110 ? 24.25961  18.86832  -49.67542  1.000 223.08533 ? 110  ALA A C   1 
ATOM   861  O O   . ALA A 1 110 ? 23.91602  19.79299  -48.93246  1.000 224.59165 ? 110  ALA A O   1 
ATOM   862  C CB  . ALA A 1 110 ? 24.99021  16.45489  -49.42761  1.000 245.81441 ? 110  ALA A CB  1 
ATOM   863  N N   . ILE A 1 111 ? 23.66018  18.63604  -50.84118  1.000 209.86115 ? 111  ILE A N   1 
ATOM   864  C CA  . ILE A 1 111 ? 22.60634  19.48729  -51.37874  1.000 206.42687 ? 111  ILE A CA  1 
ATOM   865  C C   . ILE A 1 111 ? 21.36756  18.63776  -51.62213  1.000 196.96674 ? 111  ILE A C   1 
ATOM   866  O O   . ILE A 1 111 ? 21.47162  17.47551  -52.02967  1.000 210.59534 ? 111  ILE A O   1 
ATOM   867  C CB  . ILE A 1 111 ? 23.05006  20.18312  -52.68318  1.000 221.80884 ? 111  ILE A CB  1 
ATOM   868  C CG1 . ILE A 1 111 ? 24.45146  20.77461  -52.52737  1.000 226.70807 ? 111  ILE A CG1 1 
ATOM   869  C CG2 . ILE A 1 111 ? 22.06115  21.26963  -53.07746  1.000 228.88700 ? 111  ILE A CG2 1 
ATOM   870  C CD1 . ILE A 1 111 ? 24.55568  21.82023  -51.44556  1.000 220.01180 ? 111  ILE A CD1 1 
ATOM   871  N N   . ARG A 1 112 ? 20.19504  19.21929  -51.37151  1.000 187.93319 ? 112  ARG A N   1 
ATOM   872  C CA  . ARG A 1 112 ? 18.91545  18.57212  -51.65870  1.000 167.45676 ? 112  ARG A CA  1 
ATOM   873  C C   . ARG A 1 112 ? 18.03268  19.57581  -52.39449  1.000 166.56990 ? 112  ARG A C   1 
ATOM   874  O O   . ARG A 1 112 ? 17.47935  20.49493  -51.78338  1.000 171.62779 ? 112  ARG A O   1 
ATOM   875  C CB  . ARG A 1 112 ? 18.24162  18.06823  -50.38665  1.000 173.65807 ? 112  ARG A CB  1 
ATOM   876  C CG  . ARG A 1 112 ? 17.12844  17.06118  -50.64452  1.000 167.06006 ? 112  ARG A CG  1 
ATOM   877  C CD  . ARG A 1 112 ? 16.54167  16.53582  -49.34620  1.000 164.58814 ? 112  ARG A CD  1 
ATOM   878  N NE  . ARG A 1 112 ? 16.42470  15.07989  -49.34403  1.000 168.66749 ? 112  ARG A NE  1 
ATOM   879  C CZ  . ARG A 1 112 ? 15.32153  14.41593  -49.67332  1.000 170.71016 ? 112  ARG A CZ  1 
ATOM   880  N NH1 . ARG A 1 112 ? 14.22984  15.07600  -50.03358  1.000 175.49260 ? 112  ARG A NH1 1 
ATOM   881  N NH2 . ARG A 1 112 ? 15.30890  13.09031  -49.64089  1.000 174.77535 ? 112  ARG A NH2 1 
ATOM   882  N N   . ILE A 1 113 ? 17.90796  19.39720  -53.70504  1.000 185.43989 ? 113  ILE A N   1 
ATOM   883  C CA  . ILE A 1 113 ? 17.07044  20.23554  -54.55413  1.000 183.89106 ? 113  ILE A CA  1 
ATOM   884  C C   . ILE A 1 113 ? 15.90635  19.37278  -55.02055  1.000 184.23946 ? 113  ILE A C   1 
ATOM   885  O O   . ILE A 1 113 ? 16.10225  18.40158  -55.76179  1.000 191.89410 ? 113  ILE A O   1 
ATOM   886  C CB  . ILE A 1 113 ? 17.85710  20.80609  -55.74089  1.000 180.93107 ? 113  ILE A CB  1 
ATOM   887  C CG1 . ILE A 1 113 ? 19.03351  21.64987  -55.24455  1.000 172.50024 ? 113  ILE A CG1 1 
ATOM   888  C CG2 . ILE A 1 113 ? 16.95038  21.62716  -56.62834  1.000 186.52354 ? 113  ILE A CG2 1 
ATOM   889  C CD1 . ILE A 1 113 ? 19.89040  22.21781  -56.35484  1.000 175.73305 ? 113  ILE A CD1 1 
ATOM   890  N N   . GLU A 1 114 ? 14.69205  19.71836  -54.59460  1.000 171.38284 ? 114  GLU A N   1 
ATOM   891  C CA  . GLU A 1 114 ? 13.55277  18.83294  -54.78316  1.000 175.41657 ? 114  GLU A CA  1 
ATOM   892  C C   . GLU A 1 114 ? 12.28123  19.62333  -55.05685  1.000 171.34294 ? 114  GLU A C   1 
ATOM   893  O O   . GLU A 1 114 ? 12.07361  20.70148  -54.49298  1.000 167.13946 ? 114  GLU A O   1 
ATOM   894  C CB  . GLU A 1 114 ? 13.35719  17.93780  -53.55175  1.000 192.35478 ? 114  GLU A CB  1 
ATOM   895  C CG  . GLU A 1 114 ? 12.34760  16.82000  -53.73388  1.000 189.51888 ? 114  GLU A CG  1 
ATOM   896  C CD  . GLU A 1 114 ? 12.19628  15.97080  -52.48852  1.000 193.78803 ? 114  GLU A CD  1 
ATOM   897  O OE1 . GLU A 1 114 ? 12.78107  16.33339  -51.44612  1.000 214.28630 ? 114  GLU A OE1 1 
ATOM   898  O OE2 . GLU A 1 114 ? 11.49470  14.94059  -52.55157  1.000 182.56323 ? 114  GLU A OE2 1 
ATOM   899  N N   . LYS A 1 115 ? 11.44010  19.07095  -55.93474  1.000 175.11077 ? 115  LYS A N   1 
ATOM   900  C CA  . LYS A 1 115 ? 10.08731  19.56538  -56.19990  1.000 181.31921 ? 115  LYS A CA  1 
ATOM   901  C C   . LYS A 1 115 ? 10.09644  21.02387  -56.66362  1.000 190.56646 ? 115  LYS A C   1 
ATOM   902  O O   . LYS A 1 115 ? 9.44930   21.89680  -56.08426  1.000 169.24619 ? 115  LYS A O   1 
ATOM   903  C CB  . LYS A 1 115 ? 9.18888   19.38055  -54.97183  1.000 170.22445 ? 115  LYS A CB  1 
ATOM   904  C CG  . LYS A 1 115 ? 8.96583   17.92665  -54.58730  1.000 172.11912 ? 115  LYS A CG  1 
ATOM   905  C CD  . LYS A 1 115 ? 7.92348   17.79053  -53.48962  1.000 168.60648 ? 115  LYS A CD  1 
ATOM   906  C CE  . LYS A 1 115 ? 7.81911   16.35199  -53.00729  1.000 170.64134 ? 115  LYS A CE  1 
ATOM   907  N NZ  . LYS A 1 115 ? 6.83891   16.20445  -51.89647  1.000 167.47976 ? 115  LYS A NZ  1 
ATOM   908  N N   . ASN A 1 116 ? 10.83584  21.27079  -57.74327  1.000 222.34926 ? 116  ASN A N   1 
ATOM   909  C CA  . ASN A 1 116 ? 10.88509  22.58269  -58.38922  1.000 222.74397 ? 116  ASN A CA  1 
ATOM   910  C C   . ASN A 1 116 ? 10.53683  22.35936  -59.85823  1.000 233.56398 ? 116  ASN A C   1 
ATOM   911  O O   . ASN A 1 116 ? 11.41846  22.11736  -60.68667  1.000 244.69737 ? 116  ASN A O   1 
ATOM   912  C CB  . ASN A 1 116 ? 12.24895  23.23707  -58.21069  1.000 220.49809 ? 116  ASN A CB  1 
ATOM   913  C CG  . ASN A 1 116 ? 12.73940  23.17756  -56.77701  1.000 212.05107 ? 116  ASN A CG  1 
ATOM   914  O OD1 . ASN A 1 116 ? 12.31365  23.96090  -55.92948  1.000 195.93347 ? 116  ASN A OD1 1 
ATOM   915  N ND2 . ASN A 1 116 ? 13.64156  22.24403  -56.49924  1.000 209.88433 ? 116  ASN A ND2 1 
ATOM   916  N N   . ALA A 1 117 ? 9.24274   22.44695  -60.17440  1.000 236.11788 ? 117  ALA A N   1 
ATOM   917  C CA  . ALA A 1 117 ? 8.73942   22.08333  -61.49402  1.000 239.32506 ? 117  ALA A CA  1 
ATOM   918  C C   . ALA A 1 117 ? 9.23374   22.99789  -62.60692  1.000 252.19840 ? 117  ALA A C   1 
ATOM   919  O O   . ALA A 1 117 ? 9.08363   22.64442  -63.78136  1.000 278.02813 ? 117  ALA A O   1 
ATOM   920  C CB  . ALA A 1 117 ? 7.20968   22.07462  -61.48315  1.000 225.52802 ? 117  ALA A CB  1 
ATOM   921  N N   . ASP A 1 118 ? 9.81256   24.15234  -62.27922  1.000 237.76618 ? 118  ASP A N   1 
ATOM   922  C CA  . ASP A 1 118 ? 10.27002  25.09974  -63.28796  1.000 231.34773 ? 118  ASP A CA  1 
ATOM   923  C C   . ASP A 1 118 ? 11.77324  25.34212  -63.21908  1.000 231.43131 ? 118  ASP A C   1 
ATOM   924  O O   . ASP A 1 118 ? 12.27622  26.25295  -63.88727  1.000 221.42533 ? 118  ASP A O   1 
ATOM   925  C CB  . ASP A 1 118 ? 9.50761   26.42231  -63.14635  1.000 191.41158 ? 118  ASP A CB  1 
ATOM   926  C CG  . ASP A 1 118 ? 9.53232   27.25228  -64.41565  1.000 236.95641 ? 118  ASP A CG  1 
ATOM   927  O OD1 . ASP A 1 118 ? 9.38142   26.67105  -65.51125  1.000 256.91288 ? 118  ASP A OD1 1 
ATOM   928  O OD2 . ASP A 1 118 ? 9.68999   28.48728  -64.31636  1.000 220.70860 ? 118  ASP A OD2 1 
ATOM   929  N N   . LEU A 1 119 ? 12.50511  24.54441  -62.44591  1.000 255.45492 ? 119  LEU A N   1 
ATOM   930  C CA  . LEU A 1 119 ? 13.92843  24.76624  -62.22515  1.000 255.27361 ? 119  LEU A CA  1 
ATOM   931  C C   . LEU A 1 119 ? 14.73639  24.09767  -63.33121  1.000 256.25221 ? 119  LEU A C   1 
ATOM   932  O O   . LEU A 1 119 ? 14.61236  22.88903  -63.55555  1.000 263.96502 ? 119  LEU A O   1 
ATOM   933  C CB  . LEU A 1 119 ? 14.34851  24.22828  -60.85929  1.000 241.61468 ? 119  LEU A CB  1 
ATOM   934  C CG  . LEU A 1 119 ? 15.63880  24.80213  -60.27740  1.000 240.07493 ? 119  LEU A CG  1 
ATOM   935  C CD1 . LEU A 1 119 ? 15.46497  26.27755  -59.98631  1.000 235.50111 ? 119  LEU A CD1 1 
ATOM   936  C CD2 . LEU A 1 119 ? 16.02873  24.05842  -59.02043  1.000 249.60302 ? 119  LEU A CD2 1 
ATOM   937  N N   . CYS A 1 120 ? 15.56530  24.88215  -64.01068  1.000 239.75716 ? 120  CYS A N   1 
ATOM   938  C CA  . CYS A 1 120 ? 16.47290  24.40359  -65.03921  1.000 228.84316 ? 120  CYS A CA  1 
ATOM   939  C C   . CYS A 1 120 ? 17.91437  24.52061  -64.54542  1.000 224.14904 ? 120  CYS A C   1 
ATOM   940  O O   . CYS A 1 120 ? 18.17068  24.81580  -63.37154  1.000 211.36246 ? 120  CYS A O   1 
ATOM   941  C CB  . CYS A 1 120 ? 16.26433  25.18993  -66.33500  1.000 232.52986 ? 120  CYS A CB  1 
ATOM   942  S SG  . CYS A 1 120 ? 14.86613  24.69806  -67.37755  1.000 248.73723 ? 120  CYS A SG  1 
ATOM   943  N N   . TYR A 1 121 ? 18.86005  24.28753  -65.45861  1.000 248.41278 ? 121  TYR A N   1 
ATOM   944  C CA  . TYR A 1 121 ? 20.28940  24.47344  -65.19693  1.000 253.45306 ? 121  TYR A CA  1 
ATOM   945  C C   . TYR A 1 121 ? 20.76181  23.64923  -64.00145  1.000 250.77640 ? 121  TYR A C   1 
ATOM   946  O O   . TYR A 1 121 ? 21.56513  24.10722  -63.18631  1.000 210.24979 ? 121  TYR A O   1 
ATOM   947  C CB  . TYR A 1 121 ? 20.62637  25.95353  -65.00329  1.000 246.42705 ? 121  TYR A CB  1 
ATOM   948  C CG  . TYR A 1 121 ? 20.53854  26.76269  -66.27563  1.000 248.03478 ? 121  TYR A CG  1 
ATOM   949  C CD1 . TYR A 1 121 ? 21.60787  26.81668  -67.15965  1.000 232.53199 ? 121  TYR A CD1 1 
ATOM   950  C CD2 . TYR A 1 121 ? 19.38651  27.46870  -66.59577  1.000 242.88895 ? 121  TYR A CD2 1 
ATOM   951  C CE1 . TYR A 1 121 ? 21.53390  27.55183  -68.32517  1.000 232.32620 ? 121  TYR A CE1 1 
ATOM   952  C CE2 . TYR A 1 121 ? 19.30301  28.20773  -67.76027  1.000 249.91407 ? 121  TYR A CE2 1 
ATOM   953  C CZ  . TYR A 1 121 ? 20.37973  28.24551  -68.62109  1.000 252.93372 ? 121  TYR A CZ  1 
ATOM   954  O OH  . TYR A 1 121 ? 20.30299  28.97859  -69.78244  1.000 273.57592 ? 121  TYR A OH  1 
ATOM   955  N N   . LEU A 1 122 ? 20.26218  22.41936  -63.89653  1.000 267.25913 ? 122  LEU A N   1 
ATOM   956  C CA  . LEU A 1 122 ? 20.70316  21.51408  -62.84331  1.000 260.65457 ? 122  LEU A CA  1 
ATOM   957  C C   . LEU A 1 122 ? 21.93081  20.71799  -63.27149  1.000 243.98794 ? 122  LEU A C   1 
ATOM   958  O O   . LEU A 1 122 ? 22.91925  20.64805  -62.53445  1.000 213.91985 ? 122  LEU A O   1 
ATOM   959  C CB  . LEU A 1 122 ? 19.56677  20.56648  -62.44769  1.000 271.29702 ? 122  LEU A CB  1 
ATOM   960  C CG  . LEU A 1 122 ? 18.20484  21.20935  -62.17910  1.000 268.57259 ? 122  LEU A CG  1 
ATOM   961  C CD1 . LEU A 1 122 ? 17.29836  21.07605  -63.39466  1.000 273.96121 ? 122  LEU A CD1 1 
ATOM   962  C CD2 . LEU A 1 122 ? 17.55416  20.60419  -60.94765  1.000 256.09687 ? 122  LEU A CD2 1 
ATOM   963  N N   . SER A 1 123 ? 21.88252  20.11809  -64.46077  1.000 239.92237 ? 123  SER A N   1 
ATOM   964  C CA  . SER A 1 123 ? 23.01926  19.37844  -64.99055  1.000 237.83619 ? 123  SER A CA  1 
ATOM   965  C C   . SER A 1 123 ? 24.11036  20.28579  -65.54235  1.000 225.87226 ? 123  SER A C   1 
ATOM   966  O O   . SER A 1 123 ? 25.22387  19.80843  -65.78617  1.000 226.44889 ? 123  SER A O   1 
ATOM   967  C CB  . SER A 1 123 ? 22.55335  18.41179  -66.08216  1.000 227.97927 ? 123  SER A CB  1 
ATOM   968  O OG  . SER A 1 123 ? 21.59965  17.49426  -65.57550  1.000 226.68204 ? 123  SER A OG  1 
ATOM   969  N N   . THR A 1 124 ? 23.82330  21.57136  -65.74357  1.000 220.96410 ? 124  THR A N   1 
ATOM   970  C CA  . THR A 1 124 ? 24.82011  22.51746  -66.22801  1.000 230.09801 ? 124  THR A CA  1 
ATOM   971  C C   . THR A 1 124 ? 25.77630  22.97897  -65.13882  1.000 218.62158 ? 124  THR A C   1 
ATOM   972  O O   . THR A 1 124 ? 26.68499  23.76369  -65.42799  1.000 219.95991 ? 124  THR A O   1 
ATOM   973  C CB  . THR A 1 124 ? 24.13887  23.74143  -66.84484  1.000 236.74066 ? 124  THR A CB  1 
ATOM   974  O OG1 . THR A 1 124 ? 23.50925  24.51032  -65.81231  1.000 227.27008 ? 124  THR A OG1 1 
ATOM   975  C CG2 . THR A 1 124 ? 23.09434  23.31229  -67.85074  1.000 250.59251 ? 124  THR A CG2 1 
ATOM   976  N N   . VAL A 1 125 ? 25.59449  22.52471  -63.90347  1.000 222.48288 ? 125  VAL A N   1 
ATOM   977  C CA  . VAL A 1 125 ? 26.42991  22.92898  -62.78016  1.000 234.76171 ? 125  VAL A CA  1 
ATOM   978  C C   . VAL A 1 125 ? 27.27163  21.73226  -62.36410  1.000 208.78040 ? 125  VAL A C   1 
ATOM   979  O O   . VAL A 1 125 ? 26.73329  20.66548  -62.04228  1.000 208.90913 ? 125  VAL A O   1 
ATOM   980  C CB  . VAL A 1 125 ? 25.58872  23.44958  -61.60559  1.000 231.11776 ? 125  VAL A CB  1 
ATOM   981  C CG1 . VAL A 1 125 ? 26.49165  23.89606  -60.46868  1.000 211.85787 ? 125  VAL A CG1 1 
ATOM   982  C CG2 . VAL A 1 125 ? 24.69256  24.59067  -62.06204  1.000 243.17785 ? 125  VAL A CG2 1 
ATOM   983  N N   . ASP A 1 126 ? 28.59147  21.90680  -62.37541  1.000 210.15781 ? 126  ASP A N   1 
ATOM   984  C CA  . ASP A 1 126 ? 29.51763  20.86082  -61.94651  1.000 211.67200 ? 126  ASP A CA  1 
ATOM   985  C C   . ASP A 1 126 ? 29.69712  20.99603  -60.44140  1.000 230.62819 ? 126  ASP A C   1 
ATOM   986  O O   . ASP A 1 126 ? 30.56720  21.72108  -59.95672  1.000 235.49335 ? 126  ASP A O   1 
ATOM   987  C CB  . ASP A 1 126 ? 30.84037  20.96913  -62.69374  1.000 233.64557 ? 126  ASP A CB  1 
ATOM   988  C CG  . ASP A 1 126 ? 31.78770  19.82967  -62.37562  1.000 235.86285 ? 126  ASP A CG  1 
ATOM   989  O OD1 . ASP A 1 126 ? 32.38344  19.83618  -61.27830  1.000 229.55571 ? 126  ASP A OD1 1 
ATOM   990  O OD2 . ASP A 1 126 ? 31.92872  18.92044  -63.22076  1.000 251.77662 ? 126  ASP A OD2 1 
ATOM   991  N N   . TRP A 1 127 ? 28.85346  20.28663  -59.69003  1.000 242.44972 ? 127  TRP A N   1 
ATOM   992  C CA  . TRP A 1 127 ? 28.91254  20.33658  -58.23537  1.000 222.18433 ? 127  TRP A CA  1 
ATOM   993  C C   . TRP A 1 127 ? 30.13608  19.62742  -57.66947  1.000 220.88060 ? 127  TRP A C   1 
ATOM   994  O O   . TRP A 1 127 ? 30.35701  19.68888  -56.45594  1.000 218.87386 ? 127  TRP A O   1 
ATOM   995  C CB  . TRP A 1 127 ? 27.63882  19.73137  -57.63968  1.000 193.93950 ? 127  TRP A CB  1 
ATOM   996  C CG  . TRP A 1 127 ? 26.37610  20.35498  -58.15936  1.000 201.29530 ? 127  TRP A CG  1 
ATOM   997  C CD1 . TRP A 1 127 ? 25.61776  19.91848  -59.20651  1.000 232.88764 ? 127  TRP A CD1 1 
ATOM   998  C CD2 . TRP A 1 127 ? 25.72620  21.52941  -57.65626  1.000 210.20643 ? 127  TRP A CD2 1 
ATOM   999  N NE1 . TRP A 1 127 ? 24.53639  20.74670  -59.38639  1.000 234.30457 ? 127  TRP A NE1 1 
ATOM   1000 C CE2 . TRP A 1 127 ? 24.57962  21.74343  -58.44743  1.000 224.10187 ? 127  TRP A CE2 1 
ATOM   1001 C CE3 . TRP A 1 127 ? 26.00208  22.41983  -56.61390  1.000 206.38595 ? 127  TRP A CE3 1 
ATOM   1002 C CZ2 . TRP A 1 127 ? 23.71035  22.81081  -58.22951  1.000 225.63885 ? 127  TRP A CZ2 1 
ATOM   1003 C CZ3 . TRP A 1 127 ? 25.13743  23.47883  -56.39906  1.000 204.06717 ? 127  TRP A CZ3 1 
ATOM   1004 C CH2 . TRP A 1 127 ? 24.00582  23.66499  -57.20306  1.000 211.63065 ? 127  TRP A CH2 1 
ATOM   1005 N N   . SER A 1 128 ? 30.93375  18.96479  -58.50937  1.000 244.48818 ? 128  SER A N   1 
ATOM   1006 C CA  . SER A 1 128 ? 32.12597  18.27879  -58.03005  1.000 233.04405 ? 128  SER A CA  1 
ATOM   1007 C C   . SER A 1 128 ? 33.26743  19.23590  -57.70020  1.000 208.38413 ? 128  SER A C   1 
ATOM   1008 O O   . SER A 1 128 ? 34.18350  18.84979  -56.96688  1.000 202.86209 ? 128  SER A O   1 
ATOM   1009 C CB  . SER A 1 128 ? 32.59463  17.25068  -59.06292  1.000 236.05403 ? 128  SER A CB  1 
ATOM   1010 O OG  . SER A 1 128 ? 32.90167  17.86786  -60.29947  1.000 221.76537 ? 128  SER A OG  1 
ATOM   1011 N N   . LEU A 1 129 ? 33.23377  20.46246  -58.22048  1.000 202.21051 ? 129  LEU A N   1 
ATOM   1012 C CA  . LEU A 1 129 ? 34.24229  21.46793  -57.92229  1.000 214.92697 ? 129  LEU A CA  1 
ATOM   1013 C C   . LEU A 1 129 ? 33.74363  22.53559  -56.95676  1.000 211.42849 ? 129  LEU A C   1 
ATOM   1014 O O   . LEU A 1 129 ? 34.51172  23.42378  -56.57408  1.000 197.43602 ? 129  LEU A O   1 
ATOM   1015 C CB  . LEU A 1 129 ? 34.74383  22.11771  -59.22297  1.000 236.51669 ? 129  LEU A CB  1 
ATOM   1016 C CG  . LEU A 1 129 ? 33.73375  22.82443  -60.13117  1.000 231.84177 ? 129  LEU A CG  1 
ATOM   1017 C CD1 . LEU A 1 129 ? 33.55667  24.29706  -59.76356  1.000 230.95772 ? 129  LEU A CD1 1 
ATOM   1018 C CD2 . LEU A 1 129 ? 34.15744  22.68280  -61.57962  1.000 212.92563 ? 129  LEU A CD2 1 
ATOM   1019 N N   . ILE A 1 130 ? 32.47744  22.46262  -56.54992  1.000 233.38694 ? 130  ILE A N   1 
ATOM   1020 C CA  . ILE A 1 130 ? 31.90069  23.37456  -55.57478  1.000 223.33649 ? 130  ILE A CA  1 
ATOM   1021 C C   . ILE A 1 130 ? 31.79829  22.73864  -54.19194  1.000 212.87955 ? 130  ILE A C   1 
ATOM   1022 O O   . ILE A 1 130 ? 31.96652  23.42147  -53.18344  1.000 229.54675 ? 130  ILE A O   1 
ATOM   1023 C CB  . ILE A 1 130 ? 30.52402  23.87459  -56.05203  1.000 228.70414 ? 130  ILE A CB  1 
ATOM   1024 C CG1 . ILE A 1 130 ? 30.60171  24.29548  -57.50613  1.000 251.34018 ? 130  ILE A CG1 1 
ATOM   1025 C CG2 . ILE A 1 130 ? 30.04768  25.03110  -55.17936  1.000 220.36878 ? 130  ILE A CG2 1 
ATOM   1026 C CD1 . ILE A 1 130 ? 29.28069  24.56198  -58.14522  1.000 259.07068 ? 130  ILE A CD1 1 
ATOM   1027 N N   . LEU A 1 131 ? 31.49702  21.44197  -54.12021  1.000 196.32987 ? 131  LEU A N   1 
ATOM   1028 C CA  . LEU A 1 131 ? 31.43293  20.70131  -52.86614  1.000 202.82336 ? 131  LEU A CA  1 
ATOM   1029 C C   . LEU A 1 131 ? 32.22528  19.40795  -53.01682  1.000 202.44546 ? 131  LEU A C   1 
ATOM   1030 O O   . LEU A 1 131 ? 32.78338  19.11847  -54.07887  1.000 202.36526 ? 131  LEU A O   1 
ATOM   1031 C CB  . LEU A 1 131 ? 29.98072  20.41593  -52.46783  1.000 209.60220 ? 131  LEU A CB  1 
ATOM   1032 C CG  . LEU A 1 131 ? 29.13679  19.64097  -53.48129  1.000 207.18989 ? 131  LEU A CG  1 
ATOM   1033 C CD1 . LEU A 1 131 ? 28.86732  18.23201  -52.99538  1.000 213.59867 ? 131  LEU A CD1 1 
ATOM   1034 C CD2 . LEU A 1 131 ? 27.83668  20.36668  -53.79234  1.000 184.64812 ? 131  LEU A CD2 1 
ATOM   1035 N N   . ASP A 1 132 ? 32.27960  18.62432  -51.94074  1.000 217.89429 ? 132  ASP A N   1 
ATOM   1036 C CA  . ASP A 1 132 ? 33.06748  17.39683  -51.90890  1.000 227.87056 ? 132  ASP A CA  1 
ATOM   1037 C C   . ASP A 1 132 ? 32.21746  16.13523  -51.95454  1.000 232.03470 ? 132  ASP A C   1 
ATOM   1038 O O   . ASP A 1 132 ? 32.46272  15.24493  -52.77888  1.000 260.62931 ? 132  ASP A O   1 
ATOM   1039 C CB  . ASP A 1 132 ? 33.95510  17.37894  -50.65344  1.000 241.35726 ? 132  ASP A CB  1 
ATOM   1040 C CG  . ASP A 1 132 ? 34.85232  18.59696  -50.55902  1.000 253.49491 ? 132  ASP A CG  1 
ATOM   1041 O OD1 . ASP A 1 132 ? 35.35215  19.04699  -51.61189  1.000 252.80496 ? 132  ASP A OD1 1 
ATOM   1042 O OD2 . ASP A 1 132 ? 35.04999  19.11216  -49.43833  1.000 250.92879 ? 132  ASP A OD2 1 
ATOM   1043 N N   . ALA A 1 133 ? 31.20528  16.03953  -51.09256  1.000 225.41513 ? 133  ALA A N   1 
ATOM   1044 C CA  . ALA A 1 133 ? 30.35691  14.85103  -51.00983  1.000 239.61522 ? 133  ALA A CA  1 
ATOM   1045 C C   . ALA A 1 133 ? 29.26005  14.93064  -52.07309  1.000 234.11364 ? 133  ALA A C   1 
ATOM   1046 O O   . ALA A 1 133 ? 28.07302  15.10999  -51.79207  1.000 215.81488 ? 133  ALA A O   1 
ATOM   1047 C CB  . ALA A 1 133 ? 29.77587  14.71088  -49.61023  1.000 235.76683 ? 133  ALA A CB  1 
ATOM   1048 N N   . VAL A 1 134 ? 29.68811  14.78875  -53.33018  1.000 235.29625 ? 134  VAL A N   1 
ATOM   1049 C CA  . VAL A 1 134 ? 28.74929  14.81766  -54.44428  1.000 231.50387 ? 134  VAL A CA  1 
ATOM   1050 C C   . VAL A 1 134 ? 27.91945  13.54307  -54.50694  1.000 227.67612 ? 134  VAL A C   1 
ATOM   1051 O O   . VAL A 1 134 ? 26.83168  13.54133  -55.09550  1.000 209.44174 ? 134  VAL A O   1 
ATOM   1052 C CB  . VAL A 1 134 ? 29.50314  15.04520  -55.76814  1.000 202.46587 ? 134  VAL A CB  1 
ATOM   1053 C CG1 . VAL A 1 134 ? 28.54899  15.51477  -56.85840  1.000 203.62157 ? 134  VAL A CG1 1 
ATOM   1054 C CG2 . VAL A 1 134 ? 30.63066  16.04397  -55.56779  1.000 200.30511 ? 134  VAL A CG2 1 
ATOM   1055 N N   . SER A 1 135 ? 28.40173  12.45442  -53.90330  1.000 237.89973 ? 135  SER A N   1 
ATOM   1056 C CA  . SER A 1 135 ? 27.66962  11.19387  -53.95114  1.000 254.49074 ? 135  SER A CA  1 
ATOM   1057 C C   . SER A 1 135 ? 26.39865  11.24199  -53.11290  1.000 259.78964 ? 135  SER A C   1 
ATOM   1058 O O   . SER A 1 135 ? 25.41105  10.57996  -53.45156  1.000 267.00157 ? 135  SER A O   1 
ATOM   1059 C CB  . SER A 1 135 ? 28.56850  10.04977  -53.48259  1.000 255.52652 ? 135  SER A CB  1 
ATOM   1060 O OG  . SER A 1 135 ? 29.04311  10.28257  -52.16749  1.000 241.42105 ? 135  SER A OG  1 
ATOM   1061 N N   . ASN A 1 136 ? 26.39859  12.01340  -52.02604  1.000 253.58132 ? 136  ASN A N   1 
ATOM   1062 C CA  . ASN A 1 136 ? 25.26498  12.07741  -51.11487  1.000 235.51134 ? 136  ASN A CA  1 
ATOM   1063 C C   . ASN A 1 136 ? 24.31067  13.22443  -51.43290  1.000 218.30419 ? 136  ASN A C   1 
ATOM   1064 O O   . ASN A 1 136 ? 23.50819  13.60596  -50.57298  1.000 205.57401 ? 136  ASN A O   1 
ATOM   1065 C CB  . ASN A 1 136 ? 25.75696  12.18751  -49.66981  1.000 227.08518 ? 136  ASN A CB  1 
ATOM   1066 C CG  . ASN A 1 136 ? 26.61103  11.00531  -49.25431  1.000 225.94983 ? 136  ASN A CG  1 
ATOM   1067 O OD1 . ASN A 1 136 ? 26.09440  9.94346   -48.90530  1.000 219.53274 ? 136  ASN A OD1 1 
ATOM   1068 N ND2 . ASN A 1 136 ? 27.92632  11.18471  -49.28745  1.000 219.36200 ? 136  ASN A ND2 1 
ATOM   1069 N N   . ASN A 1 137 ? 24.37774  13.78028  -52.63950  1.000 220.33152 ? 137  ASN A N   1 
ATOM   1070 C CA  . ASN A 1 137 ? 23.44161  14.81828  -53.03694  1.000 208.60069 ? 137  ASN A CA  1 
ATOM   1071 C C   . ASN A 1 137 ? 22.08722  14.20444  -53.38819  1.000 202.83111 ? 137  ASN A C   1 
ATOM   1072 O O   . ASN A 1 137 ? 21.94064  12.98745  -53.53050  1.000 214.77828 ? 137  ASN A O   1 
ATOM   1073 C CB  . ASN A 1 137 ? 23.99264  15.61818  -54.21681  1.000 209.29697 ? 137  ASN A CB  1 
ATOM   1074 C CG  . ASN A 1 137 ? 25.20697  16.44640  -53.84357  1.000 219.29231 ? 137  ASN A CG  1 
ATOM   1075 O OD1 . ASN A 1 137 ? 25.39887  16.79885  -52.67968  1.000 237.69800 ? 137  ASN A OD1 1 
ATOM   1076 N ND2 . ASN A 1 137 ? 26.03165  16.76692  -54.83393  1.000 204.69977 ? 137  ASN A ND2 1 
ATOM   1077 N N   . TYR A 1 138 ? 21.08251  15.06999  -53.53042  1.000 186.61638 ? 138  TYR A N   1 
ATOM   1078 C CA  . TYR A 1 138 ? 19.71643  14.61560  -53.78867  1.000 187.47678 ? 138  TYR A CA  1 
ATOM   1079 C C   . TYR A 1 138 ? 19.03906  15.65617  -54.67683  1.000 186.66301 ? 138  TYR A C   1 
ATOM   1080 O O   . TYR A 1 138 ? 18.57556  16.68800  -54.18375  1.000 192.38829 ? 138  TYR A O   1 
ATOM   1081 C CB  . TYR A 1 138 ? 18.95737  14.41073  -52.48430  1.000 219.74733 ? 138  TYR A CB  1 
ATOM   1082 C CG  . TYR A 1 138 ? 17.66369  13.64197  -52.62981  1.000 229.76381 ? 138  TYR A CG  1 
ATOM   1083 C CD1 . TYR A 1 138 ? 16.47495  14.29300  -52.93358  1.000 239.00018 ? 138  TYR A CD1 1 
ATOM   1084 C CD2 . TYR A 1 138 ? 17.63015  12.26463  -52.45482  1.000 215.74445 ? 138  TYR A CD2 1 
ATOM   1085 C CE1 . TYR A 1 138 ? 15.29022  13.59299  -53.06405  1.000 233.12693 ? 138  TYR A CE1 1 
ATOM   1086 C CE2 . TYR A 1 138 ? 16.45080  11.55638  -52.58290  1.000 214.52581 ? 138  TYR A CE2 1 
ATOM   1087 C CZ  . TYR A 1 138 ? 15.28406  12.22518  -52.88762  1.000 225.53201 ? 138  TYR A CZ  1 
ATOM   1088 O OH  . TYR A 1 138 ? 14.10748  11.52386  -53.01619  1.000 217.83766 ? 138  TYR A OH  1 
ATOM   1089 N N   . ILE A 1 139 ? 18.98330  15.37917  -55.97325  1.000 217.00067 ? 139  ILE A N   1 
ATOM   1090 C CA  . ILE A 1 139 ? 18.35135  16.26853  -56.94745  1.000 222.77131 ? 139  ILE A CA  1 
ATOM   1091 C C   . ILE A 1 139 ? 17.28511  15.44141  -57.65771  1.000 220.01714 ? 139  ILE A C   1 
ATOM   1092 O O   . ILE A 1 139 ? 17.54148  14.80087  -58.68172  1.000 200.14730 ? 139  ILE A O   1 
ATOM   1093 C CB  . ILE A 1 139 ? 19.35499  16.87038  -57.93565  1.000 193.23162 ? 139  ILE A CB  1 
ATOM   1094 C CG1 . ILE A 1 139 ? 20.40691  17.70842  -57.20132  1.000 189.30695 ? 139  ILE A CG1 1 
ATOM   1095 C CG2 . ILE A 1 139 ? 18.64143  17.73438  -58.96323  1.000 194.31675 ? 139  ILE A CG2 1 
ATOM   1096 C CD1 . ILE A 1 139 ? 21.65273  16.94194  -56.80180  1.000 191.07866 ? 139  ILE A CD1 1 
ATOM   1097 N N   . VAL A 1 140 ? 16.07338  15.43341  -57.09996  1.000 220.78811 ? 140  VAL A N   1 
ATOM   1098 C CA  . VAL A 1 140 ? 14.95926  14.65994  -57.63527  1.000 219.88264 ? 140  VAL A CA  1 
ATOM   1099 C C   . VAL A 1 140 ? 13.71435  15.53730  -57.64131  1.000 218.57373 ? 140  VAL A C   1 
ATOM   1100 O O   . VAL A 1 140 ? 13.54073  16.40617  -56.78246  1.000 225.83167 ? 140  VAL A O   1 
ATOM   1101 C CB  . VAL A 1 140 ? 14.70027  13.36735  -56.81926  1.000 215.78915 ? 140  VAL A CB  1 
ATOM   1102 C CG1 . VAL A 1 140 ? 13.72668  12.45081  -57.54872  1.000 237.88582 ? 140  VAL A CG1 1 
ATOM   1103 C CG2 . VAL A 1 140 ? 16.00113  12.63386  -56.51984  1.000 200.48096 ? 140  VAL A CG2 1 
ATOM   1104 N N   . GLY A 1 141 ? 12.84574  15.30925  -58.62464  1.000 219.12076 ? 141  GLY A N   1 
ATOM   1105 C CA  . GLY A 1 141 ? 11.54962  15.95572  -58.65503  1.000 212.38286 ? 141  GLY A CA  1 
ATOM   1106 C C   . GLY A 1 141 ? 11.51811  17.34091  -59.25676  1.000 219.29125 ? 141  GLY A C   1 
ATOM   1107 O O   . GLY A 1 141 ? 10.47979  18.00733  -59.17643  1.000 201.08953 ? 141  GLY A O   1 
ATOM   1108 N N   . ASN A 1 142 ? 12.61197  17.79902  -59.85539  1.000 232.24226 ? 142  ASN A N   1 
ATOM   1109 C CA  . ASN A 1 142 ? 12.64964  19.11247  -60.47710  1.000 230.69978 ? 142  ASN A CA  1 
ATOM   1110 C C   . ASN A 1 142 ? 12.12542  19.01544  -61.90876  1.000 233.16163 ? 142  ASN A C   1 
ATOM   1111 O O   . ASN A 1 142 ? 11.56247  17.99823  -62.32243  1.000 224.22033 ? 142  ASN A O   1 
ATOM   1112 C CB  . ASN A 1 142 ? 14.06596  19.68069  -60.43093  1.000 230.24586 ? 142  ASN A CB  1 
ATOM   1113 C CG  . ASN A 1 142 ? 14.59855  19.80282  -59.01897  1.000 235.02189 ? 142  ASN A CG  1 
ATOM   1114 O OD1 . ASN A 1 142 ? 14.31928  20.77662  -58.32106  1.000 249.18328 ? 142  ASN A OD1 1 
ATOM   1115 N ND2 . ASN A 1 142 ? 15.37391  18.81359  -58.59090  1.000 227.76859 ? 142  ASN A ND2 1 
ATOM   1116 N N   . LYS A 1 143 ? 12.30081  20.08037  -62.67672  1.000 242.20621 ? 143  LYS A N   1 
ATOM   1117 C CA  . LYS A 1 143 ? 11.94153  20.05743  -64.08806  1.000 253.56811 ? 143  LYS A CA  1 
ATOM   1118 C C   . LYS A 1 143 ? 12.88070  19.10669  -64.81777  1.000 238.73884 ? 143  LYS A C   1 
ATOM   1119 O O   . LYS A 1 143 ? 14.10497  19.26489  -64.71669  1.000 216.14927 ? 143  LYS A O   1 
ATOM   1120 C CB  . LYS A 1 143 ? 12.02391  21.46201  -64.67785  1.000 251.88519 ? 143  LYS A CB  1 
ATOM   1121 C CG  . LYS A 1 143 ? 11.35513  21.62810  -66.03229  1.000 252.01583 ? 143  LYS A CG  1 
ATOM   1122 C CD  . LYS A 1 143 ? 11.39828  23.08376  -66.47589  1.000 242.64394 ? 143  LYS A CD  1 
ATOM   1123 C CE  . LYS A 1 143 ? 10.56602  23.31596  -67.72562  1.000 246.53170 ? 143  LYS A CE  1 
ATOM   1124 N NZ  . LYS A 1 143 ? 10.58430  24.74516  -68.14435  1.000 242.28217 ? 143  LYS A NZ  1 
ATOM   1125 N N   . PRO A 1 144 ? 12.37033  18.11239  -65.53858  1.000 243.37036 ? 144  PRO A N   1 
ATOM   1126 C CA  . PRO A 1 144 ? 13.24860  17.12350  -66.17561  1.000 259.99865 ? 144  PRO A CA  1 
ATOM   1127 C C   . PRO A 1 144 ? 14.15419  17.77703  -67.20271  1.000 277.62757 ? 144  PRO A C   1 
ATOM   1128 O O   . PRO A 1 144 ? 13.70152  18.61234  -68.00037  1.000 273.70971 ? 144  PRO A O   1 
ATOM   1129 C CB  . PRO A 1 144 ? 12.26348  16.14628  -66.83650  1.000 238.89308 ? 144  PRO A CB  1 
ATOM   1130 C CG  . PRO A 1 144 ? 10.99539  16.92057  -66.98407  1.000 226.79124 ? 144  PRO A CG  1 
ATOM   1131 C CD  . PRO A 1 144 ? 10.94723  17.85175  -65.81214  1.000 229.15203 ? 144  PRO A CD  1 
ATOM   1132 N N   . PRO A 1 145 ? 15.44564  17.43216  -67.20442  1.000 289.32405 ? 145  PRO A N   1 
ATOM   1133 C CA  . PRO A 1 145 ? 16.36517  18.03982  -68.18151  1.000 288.14774 ? 145  PRO A CA  1 
ATOM   1134 C C   . PRO A 1 145 ? 15.96265  17.78460  -69.62132  1.000 284.69739 ? 145  PRO A C   1 
ATOM   1135 O O   . PRO A 1 145 ? 16.28715  18.59190  -70.50117  1.000 282.90105 ? 145  PRO A O   1 
ATOM   1136 C CB  . PRO A 1 145 ? 17.71363  17.38522  -67.84685  1.000 298.29648 ? 145  PRO A CB  1 
ATOM   1137 C CG  . PRO A 1 145 ? 17.57385  16.91862  -66.43113  1.000 304.42288 ? 145  PRO A CG  1 
ATOM   1138 C CD  . PRO A 1 145 ? 16.13836  16.51946  -66.28016  1.000 301.19762 ? 145  PRO A CD  1 
ATOM   1139 N N   . LYS A 1 146 ? 15.26329  16.68015  -69.88720  1.000 298.51556 ? 146  LYS A N   1 
ATOM   1140 C CA  . LYS A 1 146 ? 14.74452  16.41690  -71.22235  1.000 314.50978 ? 146  LYS A CA  1 
ATOM   1141 C C   . LYS A 1 146 ? 13.63223  17.38199  -71.61106  1.000 321.40295 ? 146  LYS A C   1 
ATOM   1142 O O   . LYS A 1 146 ? 13.39981  17.58992  -72.80676  1.000 338.77297 ? 146  LYS A O   1 
ATOM   1143 C CB  . LYS A 1 146 ? 14.24227  14.97516  -71.30235  1.000 314.63143 ? 146  LYS A CB  1 
ATOM   1144 C CG  . LYS A 1 146 ? 13.34223  14.58276  -70.14102  1.000 301.07751 ? 146  LYS A CG  1 
ATOM   1145 C CD  . LYS A 1 146 ? 13.34005  13.08061  -69.91781  1.000 298.90495 ? 146  LYS A CD  1 
ATOM   1146 C CE  . LYS A 1 146 ? 12.62255  12.72241  -68.62621  1.000 287.05518 ? 146  LYS A CE  1 
ATOM   1147 N NZ  . LYS A 1 146 ? 12.72160  11.27018  -68.31363  1.000 287.67253 ? 146  LYS A NZ  1 
ATOM   1148 N N   . GLU A 1 147 ? 12.94823  17.97712  -70.63579  1.000 297.36614 ? 147  GLU A N   1 
ATOM   1149 C CA  . GLU A 1 147 ? 11.83706  18.88929  -70.87757  1.000 284.10633 ? 147  GLU A CA  1 
ATOM   1150 C C   . GLU A 1 147 ? 12.13661  20.28167  -70.33394  1.000 259.64698 ? 147  GLU A C   1 
ATOM   1151 O O   . GLU A 1 147 ? 11.26542  20.94840  -69.77204  1.000 248.67709 ? 147  GLU A O   1 
ATOM   1152 C CB  . GLU A 1 147 ? 10.54617  18.34907  -70.26688  1.000 281.72905 ? 147  GLU A CB  1 
ATOM   1153 C CG  . GLU A 1 147 ? 10.16651  16.95404  -70.73032  1.000 299.28273 ? 147  GLU A CG  1 
ATOM   1154 C CD  . GLU A 1 147 ? 8.93983   16.42091  -70.01674  1.000 310.40342 ? 147  GLU A CD  1 
ATOM   1155 O OE1 . GLU A 1 147 ? 8.39328   17.14044  -69.15408  1.000 299.52457 ? 147  GLU A OE1 1 
ATOM   1156 O OE2 . GLU A 1 147 ? 8.52289   15.28253  -70.31721  1.000 320.69099 ? 147  GLU A OE2 1 
ATOM   1157 N N   . CYS A 1 148 ? 13.37827  20.73877  -70.49194  1.000 261.80439 ? 148  CYS A N   1 
ATOM   1158 C CA  . CYS A 1 148 ? 13.74339  22.08658  -70.07212  1.000 254.04941 ? 148  CYS A CA  1 
ATOM   1159 C C   . CYS A 1 148 ? 14.31379  22.89225  -71.23185  1.000 242.35673 ? 148  CYS A C   1 
ATOM   1160 O O   . CYS A 1 148 ? 13.59408  23.65444  -71.88529  1.000 241.16829 ? 148  CYS A O   1 
ATOM   1161 C CB  . CYS A 1 148 ? 14.76125  22.05450  -68.92894  1.000 254.75346 ? 148  CYS A CB  1 
ATOM   1162 S SG  . CYS A 1 148 ? 15.72556  23.58610  -68.84574  1.000 267.19489 ? 148  CYS A SG  1 
ATOM   1163 N N   . GLY A 1 149 ? 15.60895  22.72903  -71.48766  1.000 241.64216 ? 149  GLY A N   1 
ATOM   1164 C CA  . GLY A 1 149 ? 16.30380  23.52793  -72.47638  1.000 246.66286 ? 149  GLY A CA  1 
ATOM   1165 C C   . GLY A 1 149 ? 17.52442  24.20206  -71.88584  1.000 259.04436 ? 149  GLY A C   1 
ATOM   1166 O O   . GLY A 1 149 ? 17.61301  25.43313  -71.85339  1.000 241.67454 ? 149  GLY A O   1 
ATOM   1167 N N   . ASP A 1 150 ? 18.46953  23.39829  -71.40628  1.000 257.18113 ? 150  ASP A N   1 
ATOM   1168 C CA  . ASP A 1 150 ? 19.67754  23.90549  -70.75926  1.000 260.75737 ? 150  ASP A CA  1 
ATOM   1169 C C   . ASP A 1 150 ? 20.59846  24.50503  -71.81323  1.000 256.25324 ? 150  ASP A C   1 
ATOM   1170 O O   . ASP A 1 150 ? 21.36070  23.79268  -72.46993  1.000 260.21164 ? 150  ASP A O   1 
ATOM   1171 C CB  . ASP A 1 150 ? 20.37185  22.78685  -69.99205  1.000 266.68632 ? 150  ASP A CB  1 
ATOM   1172 C CG  . ASP A 1 150 ? 19.64405  22.41683  -68.71478  1.000 258.53594 ? 150  ASP A CG  1 
ATOM   1173 O OD1 . ASP A 1 150 ? 18.98995  23.30215  -68.12486  1.000 245.21253 ? 150  ASP A OD1 1 
ATOM   1174 O OD2 . ASP A 1 150 ? 19.72894  21.24231  -68.29842  1.000 259.56029 ? 150  ASP A OD2 1 
ATOM   1175 N N   . LEU A 1 151 ? 20.53921  25.82448  -71.97290  1.000 261.76295 ? 151  LEU A N   1 
ATOM   1176 C CA  . LEU A 1 151 ? 21.32828  26.53065  -72.97055  1.000 262.54227 ? 151  LEU A CA  1 
ATOM   1177 C C   . LEU A 1 151 ? 22.24164  27.54560  -72.29761  1.000 246.17782 ? 151  LEU A C   1 
ATOM   1178 O O   . LEU A 1 151 ? 21.82786  28.25839  -71.37784  1.000 239.79990 ? 151  LEU A O   1 
ATOM   1179 C CB  . LEU A 1 151 ? 20.42330  27.22966  -74.00010  1.000 282.68093 ? 151  LEU A CB  1 
ATOM   1180 C CG  . LEU A 1 151 ? 19.35584  28.21849  -73.51564  1.000 280.27252 ? 151  LEU A CG  1 
ATOM   1181 C CD1 . LEU A 1 151 ? 19.87816  29.65141  -73.49490  1.000 275.52200 ? 151  LEU A CD1 1 
ATOM   1182 C CD2 . LEU A 1 151 ? 18.10450  28.11774  -74.37581  1.000 275.48924 ? 151  LEU A CD2 1 
ATOM   1183 N N   . CYS A 1 152 ? 23.48487  27.59409  -72.75428  1.000 264.02028 ? 152  CYS A N   1 
ATOM   1184 C CA  . CYS A 1 152 ? 24.44715  28.61148  -72.36781  1.000 272.42465 ? 152  CYS A CA  1 
ATOM   1185 C C   . CYS A 1 152 ? 24.36421  29.79303  -73.32560  1.000 292.02504 ? 152  CYS A C   1 
ATOM   1186 O O   . CYS A 1 152 ? 23.83558  29.66757  -74.43484  1.000 287.22548 ? 152  CYS A O   1 
ATOM   1187 C CB  . CYS A 1 152 ? 25.85788  28.02395  -72.37124  1.000 282.14446 ? 152  CYS A CB  1 
ATOM   1188 S SG  . CYS A 1 152 ? 26.27169  26.94544  -70.96984  1.000 310.62743 ? 152  CYS A SG  1 
ATOM   1189 N N   . PRO A 1 153 ? 24.86316  30.97575  -72.92290  1.000 280.81850 ? 153  PRO A N   1 
ATOM   1190 C CA  . PRO A 1 153 ? 24.83737  32.13860  -73.82008  1.000 292.65201 ? 153  PRO A CA  1 
ATOM   1191 C C   . PRO A 1 153 ? 25.60324  31.90892  -75.12142  1.000 269.91081 ? 153  PRO A C   1 
ATOM   1192 O O   . PRO A 1 153 ? 24.97124  31.67969  -76.15313  1.000 270.21132 ? 153  PRO A O   1 
ATOM   1193 C CB  . PRO A 1 153 ? 25.50766  33.23751  -72.98980  1.000 250.52412 ? 153  PRO A CB  1 
ATOM   1194 C CG  . PRO A 1 153 ? 25.29642  32.82686  -71.58000  1.000 241.94708 ? 153  PRO A CG  1 
ATOM   1195 C CD  . PRO A 1 153 ? 25.35854  31.33018  -71.58089  1.000 242.52455 ? 153  PRO A CD  1 
ATOM   1196 N N   . CYS A 1 162 ? 31.70313  29.42160  -72.96943  1.000 298.43416 ? 162  CYS A N   1 
ATOM   1197 C CA  . CYS A 1 162 ? 32.67651  29.36270  -71.88535  1.000 282.99172 ? 162  CYS A CA  1 
ATOM   1198 C C   . CYS A 1 162 ? 33.29257  27.96950  -71.76658  1.000 292.33472 ? 162  CYS A C   1 
ATOM   1199 O O   . CYS A 1 162 ? 33.36118  27.23060  -72.74815  1.000 321.45093 ? 162  CYS A O   1 
ATOM   1200 C CB  . CYS A 1 162 ? 32.02614  29.78410  -70.56605  1.000 273.15786 ? 162  CYS A CB  1 
ATOM   1201 S SG  . CYS A 1 162 ? 30.29864  29.28658  -70.37801  1.000 295.67849 ? 162  CYS A SG  1 
ATOM   1202 N N   . GLU A 1 163 ? 33.74040  27.61395  -70.56498  1.000 250.34387 ? 163  GLU A N   1 
ATOM   1203 C CA  . GLU A 1 163 ? 34.49343  26.38429  -70.37273  1.000 251.95649 ? 163  GLU A CA  1 
ATOM   1204 C C   . GLU A 1 163 ? 33.55873  25.18796  -70.19759  1.000 251.23449 ? 163  GLU A C   1 
ATOM   1205 O O   . GLU A 1 163 ? 32.33064  25.31217  -70.17718  1.000 249.07429 ? 163  GLU A O   1 
ATOM   1206 C CB  . GLU A 1 163 ? 35.43387  26.51947  -69.17769  1.000 246.52041 ? 163  GLU A CB  1 
ATOM   1207 C CG  . GLU A 1 163 ? 36.59639  27.46873  -69.40907  1.000 261.25409 ? 163  GLU A CG  1 
ATOM   1208 C CD  . GLU A 1 163 ? 37.57484  27.48090  -68.25190  1.000 276.35978 ? 163  GLU A CD  1 
ATOM   1209 O OE1 . GLU A 1 163 ? 37.25990  26.88642  -67.19946  1.000 273.54716 ? 163  GLU A OE1 1 
ATOM   1210 O OE2 . GLU A 1 163 ? 38.66027  28.08171  -68.39567  1.000 282.86900 ? 163  GLU A OE2 1 
ATOM   1211 N N   . LYS A 1 164 ? 34.16322  24.00855  -70.06700  1.000 256.94273 ? 164  LYS A N   1 
ATOM   1212 C CA  . LYS A 1 164 ? 33.43426  22.75644  -69.92462  1.000 263.20004 ? 164  LYS A CA  1 
ATOM   1213 C C   . LYS A 1 164 ? 34.39405  21.69775  -69.40276  1.000 268.76624 ? 164  LYS A C   1 
ATOM   1214 O O   . LYS A 1 164 ? 35.61576  21.85330  -69.47690  1.000 267.52180 ? 164  LYS A O   1 
ATOM   1215 C CB  . LYS A 1 164 ? 32.81453  22.31221  -71.25402  1.000 272.58695 ? 164  LYS A CB  1 
ATOM   1216 C CG  . LYS A 1 164 ? 33.83153  22.03511  -72.35003  1.000 277.98996 ? 164  LYS A CG  1 
ATOM   1217 C CD  . LYS A 1 164 ? 33.15500  21.57555  -73.63155  1.000 284.96796 ? 164  LYS A CD  1 
ATOM   1218 C CE  . LYS A 1 164 ? 34.17572  21.28157  -74.71895  1.000 286.05154 ? 164  LYS A CE  1 
ATOM   1219 N NZ  . LYS A 1 164 ? 33.52948  20.82963  -75.98171  1.000 293.84554 ? 164  LYS A NZ  1 
ATOM   1220 N N   . THR A 1 165 ? 33.82632  20.61826  -68.87451  1.000 276.88582 ? 165  THR A N   1 
ATOM   1221 C CA  . THR A 1 165 ? 34.61646  19.49264  -68.38617  1.000 288.05221 ? 165  THR A CA  1 
ATOM   1222 C C   . THR A 1 165 ? 33.73070  18.25057  -68.38261  1.000 286.74317 ? 165  THR A C   1 
ATOM   1223 O O   . THR A 1 165 ? 32.62360  18.25456  -68.93167  1.000 270.24738 ? 165  THR A O   1 
ATOM   1224 C CB  . THR A 1 165 ? 35.20182  19.78352  -66.99911  1.000 286.22599 ? 165  THR A CB  1 
ATOM   1225 O OG1 . THR A 1 165 ? 36.10966  18.73637  -66.63429  1.000 286.70872 ? 165  THR A OG1 1 
ATOM   1226 C CG2 . THR A 1 165 ? 34.09790  19.87052  -65.95640  1.000 274.15470 ? 165  THR A CG2 1 
ATOM   1227 N N   . THR A 1 166 ? 34.22209  17.18218  -67.75989  1.000 298.12296 ? 166  THR A N   1 
ATOM   1228 C CA  . THR A 1 166 ? 33.51756  15.90761  -67.72202  1.000 292.86107 ? 166  THR A CA  1 
ATOM   1229 C C   . THR A 1 166 ? 32.54027  15.89197  -66.55222  1.000 272.44674 ? 166  THR A C   1 
ATOM   1230 O O   . THR A 1 166 ? 32.94636  16.03523  -65.39364  1.000 255.07437 ? 166  THR A O   1 
ATOM   1231 C CB  . THR A 1 166 ? 34.50449  14.74678  -67.60400  1.000 289.74274 ? 166  THR A CB  1 
ATOM   1232 O OG1 . THR A 1 166 ? 35.24964  14.87270  -66.38602  1.000 279.95680 ? 166  THR A OG1 1 
ATOM   1233 C CG2 . THR A 1 166 ? 35.46619  14.74336  -68.78265  1.000 288.32208 ? 166  THR A CG2 1 
ATOM   1234 N N   . ILE A 1 167 ? 31.25744  15.71931  -66.85760  1.000 279.68062 ? 167  ILE A N   1 
ATOM   1235 C CA  . ILE A 1 167 ? 30.21564  15.52934  -65.85480  1.000 269.50781 ? 167  ILE A CA  1 
ATOM   1236 C C   . ILE A 1 167 ? 29.69616  14.10689  -66.00224  1.000 274.42813 ? 167  ILE A C   1 
ATOM   1237 O O   . ILE A 1 167 ? 29.12991  13.75185  -67.04426  1.000 254.28800 ? 167  ILE A O   1 
ATOM   1238 C CB  . ILE A 1 167 ? 29.08159  16.55460  -66.00468  1.000 266.76656 ? 167  ILE A CB  1 
ATOM   1239 C CG1 . ILE A 1 167 ? 29.60452  17.96945  -65.74673  1.000 236.49215 ? 167  ILE A CG1 1 
ATOM   1240 C CG2 . ILE A 1 167 ? 27.93638  16.22420  -65.05816  1.000 235.43704 ? 167  ILE A CG2 1 
ATOM   1241 C CD1 . ILE A 1 167 ? 28.53846  19.04022  -65.83092  1.000 232.74300 ? 167  ILE A CD1 1 
ATOM   1242 N N   . ASN A 1 168 ? 29.89426  13.29533  -64.96163  1.000 265.36728 ? 168  ASN A N   1 
ATOM   1243 C CA  . ASN A 1 168 ? 29.56621  11.86584  -64.97034  1.000 281.99206 ? 168  ASN A CA  1 
ATOM   1244 C C   . ASN A 1 168 ? 30.37995  11.22699  -66.09009  1.000 297.09453 ? 168  ASN A C   1 
ATOM   1245 O O   . ASN A 1 168 ? 31.62022  11.23155  -66.00205  1.000 299.78071 ? 168  ASN A O   1 
ATOM   1246 C CB  . ASN A 1 168 ? 28.04734  11.69271  -65.05721  1.000 280.00399 ? 168  ASN A CB  1 
ATOM   1247 C CG  . ASN A 1 168 ? 27.54694  10.51342  -64.24715  1.000 278.09775 ? 168  ASN A CG  1 
ATOM   1248 O OD1 . ASN A 1 168 ? 28.28586  9.56385   -63.98812  1.000 286.23173 ? 168  ASN A OD1 1 
ATOM   1249 N ND2 . ASN A 1 168 ? 26.28396  10.56974  -63.84015  1.000 272.01787 ? 168  ASN A ND2 1 
ATOM   1250 N N   . ASN A 1 169 ? 29.76287  10.68250  -67.13636  1.000 305.60570 ? 169  ASN A N   1 
ATOM   1251 C CA  . ASN A 1 169 ? 30.49101  10.15481  -68.28189  1.000 315.16323 ? 169  ASN A CA  1 
ATOM   1252 C C   . ASN A 1 169 ? 30.42548  11.07474  -69.49275  1.000 314.87914 ? 169  ASN A C   1 
ATOM   1253 O O   . ASN A 1 169 ? 30.99313  10.74396  -70.53848  1.000 325.98665 ? 169  ASN A O   1 
ATOM   1254 C CB  . ASN A 1 169 ? 29.95645  8.76915   -68.65964  1.000 318.87341 ? 169  ASN A CB  1 
ATOM   1255 C CG  . ASN A 1 169 ? 30.01576  7.78711   -67.50716  1.000 316.97682 ? 169  ASN A CG  1 
ATOM   1256 O OD1 . ASN A 1 169 ? 30.73407  8.00027   -66.53044  1.000 307.08321 ? 169  ASN A OD1 1 
ATOM   1257 N ND2 . ASN A 1 169 ? 29.26173  6.69961   -67.61787  1.000 323.09797 ? 169  ASN A ND2 1 
ATOM   1258 N N   . GLU A 1 170 ? 29.75438  12.21453  -69.37557  1.000 318.03933 ? 170  GLU A N   1 
ATOM   1259 C CA  . GLU A 1 170 ? 29.57169  13.14958  -70.47380  1.000 315.68464 ? 170  GLU A CA  1 
ATOM   1260 C C   . GLU A 1 170 ? 30.49248  14.35316  -70.31245  1.000 299.88835 ? 170  GLU A C   1 
ATOM   1261 O O   . GLU A 1 170 ? 30.97888  14.65364  -69.21993  1.000 301.27903 ? 170  GLU A O   1 
ATOM   1262 C CB  . GLU A 1 170 ? 28.11618  13.61930  -70.54175  1.000 316.36282 ? 170  GLU A CB  1 
ATOM   1263 C CG  . GLU A 1 170 ? 27.09267  12.50125  -70.45052  1.000 315.19112 ? 170  GLU A CG  1 
ATOM   1264 C CD  . GLU A 1 170 ? 25.70765  13.01202  -70.10419  1.000 298.66712 ? 170  GLU A CD  1 
ATOM   1265 O OE1 . GLU A 1 170 ? 25.59082  14.18978  -69.70412  1.000 282.25095 ? 170  GLU A OE1 1 
ATOM   1266 O OE2 . GLU A 1 170 ? 24.73656  12.23704  -70.23036  1.000 293.28320 ? 170  GLU A OE2 1 
ATOM   1267 N N   . TYR A 1 171 ? 30.72494  15.04516  -71.42590  1.000 297.78265 ? 171  TYR A N   1 
ATOM   1268 C CA  . TYR A 1 171 ? 31.46183  16.30348  -71.43270  1.000 279.23191 ? 171  TYR A CA  1 
ATOM   1269 C C   . TYR A 1 171 ? 30.59309  17.35711  -72.10245  1.000 280.42849 ? 171  TYR A C   1 
ATOM   1270 O O   . TYR A 1 171 ? 30.24253  17.21991  -73.27889  1.000 280.25991 ? 171  TYR A O   1 
ATOM   1271 C CB  . TYR A 1 171 ? 32.81560  16.16356  -72.14341  1.000 280.65031 ? 171  TYR A CB  1 
ATOM   1272 C CG  . TYR A 1 171 ? 32.76389  15.55056  -73.52950  1.000 318.41817 ? 171  TYR A CG  1 
ATOM   1273 C CD1 . TYR A 1 171 ? 32.70890  14.17240  -73.70107  1.000 321.29766 ? 171  TYR A CD1 1 
ATOM   1274 C CD2 . TYR A 1 171 ? 32.79768  16.34951  -74.66631  1.000 323.47974 ? 171  TYR A CD2 1 
ATOM   1275 C CE1 . TYR A 1 171 ? 32.66925  13.60925  -74.96359  1.000 304.74992 ? 171  TYR A CE1 1 
ATOM   1276 C CE2 . TYR A 1 171 ? 32.75806  15.79494  -75.93265  1.000 304.45938 ? 171  TYR A CE2 1 
ATOM   1277 C CZ  . TYR A 1 171 ? 32.69478  14.42503  -76.07497  1.000 309.20158 ? 171  TYR A CZ  1 
ATOM   1278 O OH  . TYR A 1 171 ? 32.65693  13.86905  -77.33295  1.000 318.82378 ? 171  TYR A OH  1 
ATOM   1279 N N   . ASN A 1 172 ? 30.23212  18.39528  -71.35113  1.000 294.14733 ? 172  ASN A N   1 
ATOM   1280 C CA  . ASN A 1 172 ? 29.32629  19.41737  -71.85259  1.000 291.22222 ? 172  ASN A CA  1 
ATOM   1281 C C   . ASN A 1 172 ? 29.60094  20.72608  -71.12505  1.000 287.00679 ? 172  ASN A C   1 
ATOM   1282 O O   . ASN A 1 172 ? 30.29590  20.76256  -70.10649  1.000 253.83013 ? 172  ASN A O   1 
ATOM   1283 C CB  . ASN A 1 172 ? 27.86314  18.99076  -71.68632  1.000 274.30394 ? 172  ASN A CB  1 
ATOM   1284 C CG  . ASN A 1 172 ? 26.94982  19.62607  -72.71505  1.000 266.40608 ? 172  ASN A CG  1 
ATOM   1285 O OD1 . ASN A 1 172 ? 27.21278  20.72540  -73.20226  1.000 267.34549 ? 172  ASN A OD1 1 
ATOM   1286 N ND2 . ASN A 1 172 ? 25.86954  18.93240  -73.05435  1.000 268.47663 ? 172  ASN A ND2 1 
ATOM   1287 N N   . TYR A 1 173 ? 29.03410  21.80556  -71.66119  1.000 284.27239 ? 173  TYR A N   1 
ATOM   1288 C CA  . TYR A 1 173 ? 29.27431  23.13855  -71.12645  1.000 286.22618 ? 173  TYR A CA  1 
ATOM   1289 C C   . TYR A 1 173 ? 28.71205  23.27372  -69.71344  1.000 282.59050 ? 173  TYR A C   1 
ATOM   1290 O O   . TYR A 1 173 ? 27.87875  22.48253  -69.26351  1.000 276.07343 ? 173  TYR A O   1 
ATOM   1291 C CB  . TYR A 1 173 ? 28.66128  24.19769  -72.04226  1.000 293.15843 ? 173  TYR A CB  1 
ATOM   1292 C CG  . TYR A 1 173 ? 29.55370  24.59477  -73.19587  1.000 306.16681 ? 173  TYR A CG  1 
ATOM   1293 C CD1 . TYR A 1 173 ? 29.91898  23.67242  -74.16790  1.000 299.33546 ? 173  TYR A CD1 1 
ATOM   1294 C CD2 . TYR A 1 173 ? 30.02658  25.89453  -73.31560  1.000 309.59212 ? 173  TYR A CD2 1 
ATOM   1295 C CE1 . TYR A 1 173 ? 30.73505  24.03278  -75.22385  1.000 297.17988 ? 173  TYR A CE1 1 
ATOM   1296 C CE2 . TYR A 1 173 ? 30.84083  26.26450  -74.36855  1.000 306.32447 ? 173  TYR A CE2 1 
ATOM   1297 C CZ  . TYR A 1 173 ? 31.19210  25.32999  -75.31911  1.000 296.21127 ? 173  TYR A CZ  1 
ATOM   1298 O OH  . TYR A 1 173 ? 32.00351  25.69475  -76.36888  1.000 291.42225 ? 173  TYR A OH  1 
ATOM   1299 N N   . ARG A 1 174 ? 29.18554  24.30150  -69.01019  1.000 290.66581 ? 174  ARG A N   1 
ATOM   1300 C CA  . ARG A 1 174 ? 28.83470  24.53335  -67.61419  1.000 289.95008 ? 174  ARG A CA  1 
ATOM   1301 C C   . ARG A 1 174 ? 28.42924  25.98842  -67.43598  1.000 283.63784 ? 174  ARG A C   1 
ATOM   1302 O O   . ARG A 1 174 ? 29.25142  26.89060  -67.62611  1.000 292.68552 ? 174  ARG A O   1 
ATOM   1303 C CB  . ARG A 1 174 ? 30.00548  24.18165  -66.69071  1.000 289.34026 ? 174  ARG A CB  1 
ATOM   1304 C CG  . ARG A 1 174 ? 30.51350  22.76061  -66.86901  1.000 295.03260 ? 174  ARG A CG  1 
ATOM   1305 C CD  . ARG A 1 174 ? 31.54334  22.38383  -65.82022  1.000 290.46970 ? 174  ARG A CD  1 
ATOM   1306 N NE  . ARG A 1 174 ? 32.86118  22.95597  -66.08044  1.000 289.52531 ? 174  ARG A NE  1 
ATOM   1307 C CZ  . ARG A 1 174 ? 33.36206  24.00644  -65.43929  1.000 276.90998 ? 174  ARG A CZ  1 
ATOM   1308 N NH1 . ARG A 1 174 ? 32.65447  24.60855  -64.49362  1.000 284.80829 ? 174  ARG A NH1 1 
ATOM   1309 N NH2 . ARG A 1 174 ? 34.57325  24.45341  -65.74180  1.000 261.30008 ? 174  ARG A NH2 1 
ATOM   1310 N N   . CYS A 1 175 ? 27.16810  26.21476  -67.06772  1.000 277.97422 ? 175  CYS A N   1 
ATOM   1311 C CA  . CYS A 1 175 ? 26.64492  27.55880  -66.86924  1.000 292.25602 ? 175  CYS A CA  1 
ATOM   1312 C C   . CYS A 1 175 ? 25.66533  27.55927  -65.70384  1.000 307.27243 ? 175  CYS A C   1 
ATOM   1313 O O   . CYS A 1 175 ? 24.94794  26.58216  -65.47513  1.000 325.07307 ? 175  CYS A O   1 
ATOM   1314 C CB  . CYS A 1 175 ? 25.95793  28.09490  -68.13962  1.000 317.77068 ? 175  CYS A CB  1 
ATOM   1315 S SG  . CYS A 1 175 ? 27.05553  28.20556  -69.57971  1.000 351.64979 ? 175  CYS A SG  1 
ATOM   1316 N N   . TRP A 1 176 ? 25.64841  28.66924  -64.96101  1.000 289.39319 ? 176  TRP A N   1 
ATOM   1317 C CA  . TRP A 1 176 ? 24.70013  28.81744  -63.86068  1.000 254.85087 ? 176  TRP A CA  1 
ATOM   1318 C C   . TRP A 1 176 ? 23.33490  29.26935  -64.36508  1.000 227.50772 ? 176  TRP A C   1 
ATOM   1319 O O   . TRP A 1 176 ? 22.31128  28.65334  -64.04851  1.000 204.76312 ? 176  TRP A O   1 
ATOM   1320 C CB  . TRP A 1 176 ? 25.23523  29.80917  -62.82494  1.000 257.08703 ? 176  TRP A CB  1 
ATOM   1321 C CG  . TRP A 1 176 ? 26.26393  29.24034  -61.89505  1.000 255.73990 ? 176  TRP A CG  1 
ATOM   1322 C CD1 . TRP A 1 176 ? 27.61576  29.39604  -61.97524  1.000 258.27443 ? 176  TRP A CD1 1 
ATOM   1323 C CD2 . TRP A 1 176 ? 26.02160  28.43256  -60.73627  1.000 230.03889 ? 176  TRP A CD2 1 
ATOM   1324 N NE1 . TRP A 1 176 ? 28.23204  28.73299  -60.94185  1.000 252.73872 ? 176  TRP A NE1 1 
ATOM   1325 C CE2 . TRP A 1 176 ? 27.27485  28.13300  -60.16696  1.000 233.20850 ? 176  TRP A CE2 1 
ATOM   1326 C CE3 . TRP A 1 176 ? 24.86728  27.93122  -60.12726  1.000 203.50479 ? 176  TRP A CE3 1 
ATOM   1327 C CZ2 . TRP A 1 176 ? 27.40620  27.35676  -59.01848  1.000 226.33856 ? 176  TRP A CZ2 1 
ATOM   1328 C CZ3 . TRP A 1 176 ? 25.00000  27.15987  -58.98673  1.000 216.15250 ? 176  TRP A CZ3 1 
ATOM   1329 C CH2 . TRP A 1 176 ? 26.25999  26.87999  -58.44473  1.000 227.49172 ? 176  TRP A CH2 1 
ATOM   1330 N N   . THR A 1 177 ? 23.30221  30.34965  -65.14401  1.000 267.82305 ? 177  THR A N   1 
ATOM   1331 C CA  . THR A 1 177 ? 22.05629  30.85229  -65.70856  1.000 259.02065 ? 177  THR A CA  1 
ATOM   1332 C C   . THR A 1 177 ? 22.21162  31.09032  -67.20513  1.000 277.28665 ? 177  THR A C   1 
ATOM   1333 O O   . THR A 1 177 ? 23.19290  30.64706  -67.81077  1.000 219.62785 ? 177  THR A O   1 
ATOM   1334 C CB  . THR A 1 177 ? 21.62303  32.14062  -65.00410  1.000 203.15172 ? 177  THR A CB  1 
ATOM   1335 O OG1 . THR A 1 177 ? 20.42387  32.64026  -65.60944  1.000 205.10735 ? 177  THR A OG1 1 
ATOM   1336 C CG2 . THR A 1 177 ? 22.71356  33.19566  -65.10314  1.000 204.22727 ? 177  THR A CG2 1 
ATOM   1337 N N   . THR A 1 178 ? 21.25311  31.79003  -67.80919  1.000 287.55262 ? 178  THR A N   1 
ATOM   1338 C CA  . THR A 1 178 ? 21.28297  32.04900  -69.24298  1.000 297.42760 ? 178  THR A CA  1 
ATOM   1339 C C   . THR A 1 178 ? 22.16115  33.23479  -69.61879  1.000 302.15527 ? 178  THR A C   1 
ATOM   1340 O O   . THR A 1 178 ? 22.25263  33.56080  -70.80715  1.000 315.36395 ? 178  THR A O   1 
ATOM   1341 C CB  . THR A 1 178 ? 19.86380  32.28325  -69.76853  1.000 286.98568 ? 178  THR A CB  1 
ATOM   1342 O OG1 . THR A 1 178 ? 19.89197  32.37122  -71.19859  1.000 294.81648 ? 178  THR A OG1 1 
ATOM   1343 C CG2 . THR A 1 178 ? 19.29489  33.57460  -69.20121  1.000 272.41250 ? 178  THR A CG2 1 
ATOM   1344 N N   . ASN A 1 179 ? 22.80431  33.88376  -68.64862  1.000 292.05509 ? 179  ASN A N   1 
ATOM   1345 C CA  . ASN A 1 179 ? 23.64296  35.04165  -68.93335  1.000 278.10464 ? 179  ASN A CA  1 
ATOM   1346 C C   . ASN A 1 179 ? 25.03348  34.88210  -68.33088  1.000 253.55754 ? 179  ASN A C   1 
ATOM   1347 O O   . ASN A 1 179 ? 26.01085  35.41391  -68.86699  1.000 226.94369 ? 179  ASN A O   1 
ATOM   1348 C CB  . ASN A 1 179 ? 22.98334  36.32020  -68.41026  1.000 287.83210 ? 179  ASN A CB  1 
ATOM   1349 C CG  . ASN A 1 179 ? 21.66027  36.61289  -69.08910  1.000 295.19262 ? 179  ASN A CG  1 
ATOM   1350 O OD1 . ASN A 1 179 ? 21.44437  36.23758  -70.24111  1.000 288.41833 ? 179  ASN A OD1 1 
ATOM   1351 N ND2 . ASN A 1 179 ? 20.76567  37.28776  -68.37645  1.000 300.52438 ? 179  ASN A ND2 1 
ATOM   1352 N N   . ARG A 1 180 ? 25.13380  34.15503  -67.22200  1.000 264.85855 ? 180  ARG A N   1 
ATOM   1353 C CA  . ARG A 1 180 ? 26.39558  33.94548  -66.52679  1.000 253.46422 ? 180  ARG A CA  1 
ATOM   1354 C C   . ARG A 1 180 ? 26.80546  32.48077  -66.61529  1.000 258.53444 ? 180  ARG A C   1 
ATOM   1355 O O   . ARG A 1 180 ? 25.96574  31.58153  -66.50212  1.000 252.75793 ? 180  ARG A O   1 
ATOM   1356 C CB  . ARG A 1 180 ? 26.29991  34.36637  -65.05551  1.000 214.48947 ? 180  ARG A CB  1 
ATOM   1357 C CG  . ARG A 1 180 ? 26.15460  35.86725  -64.81972  1.000 205.67822 ? 180  ARG A CG  1 
ATOM   1358 C CD  . ARG A 1 180 ? 24.70260  36.31659  -64.89033  1.000 211.64104 ? 180  ARG A CD  1 
ATOM   1359 N NE  . ARG A 1 180 ? 24.54982  37.73400  -64.57496  1.000 225.85321 ? 180  ARG A NE  1 
ATOM   1360 C CZ  . ARG A 1 180 ? 23.38604  38.37584  -64.56920  1.000 236.10068 ? 180  ARG A CZ  1 
ATOM   1361 N NH1 . ARG A 1 180 ? 22.26744  37.72698  -64.86318  1.000 237.37419 ? 180  ARG A NH1 1 
ATOM   1362 N NH2 . ARG A 1 180 ? 23.33968  39.66682  -64.27012  1.000 233.68657 ? 180  ARG A NH2 1 
ATOM   1363 N N   . CYS A 1 181 ? 28.10091  32.25017  -66.81679  1.000 275.94034 ? 181  CYS A N   1 
ATOM   1364 C CA  . CYS A 1 181 ? 28.66110  30.91163  -66.85946  1.000 296.28914 ? 181  CYS A CA  1 
ATOM   1365 C C   . CYS A 1 181 ? 29.09378  30.47822  -65.45988  1.000 306.13454 ? 181  CYS A C   1 
ATOM   1366 O O   . CYS A 1 181 ? 28.98641  31.22580  -64.48616  1.000 313.25733 ? 181  CYS A O   1 
ATOM   1367 C CB  . CYS A 1 181 ? 29.84042  30.85629  -67.83002  1.000 313.46058 ? 181  CYS A CB  1 
ATOM   1368 S SG  . CYS A 1 181 ? 29.41041  30.93157  -69.58165  1.000 325.35991 ? 181  CYS A SG  1 
ATOM   1369 N N   . GLN A 1 182 ? 29.59772  29.24964  -65.35735  1.000 301.85591 ? 182  GLN A N   1 
ATOM   1370 C CA  . GLN A 1 182 ? 30.15854  28.74194  -64.11145  1.000 293.95040 ? 182  GLN A CA  1 
ATOM   1371 C C   . GLN A 1 182 ? 31.64907  29.05857  -64.10896  1.000 289.26565 ? 182  GLN A C   1 
ATOM   1372 O O   . GLN A 1 182 ? 32.40462  28.53861  -64.93653  1.000 299.38107 ? 182  GLN A O   1 
ATOM   1373 C CB  . GLN A 1 182 ? 29.89797  27.24524  -63.96558  1.000 279.01809 ? 182  GLN A CB  1 
ATOM   1374 C CG  . GLN A 1 182 ? 30.49259  26.64338  -62.70270  1.000 241.34906 ? 182  GLN A CG  1 
ATOM   1375 C CD  . GLN A 1 182 ? 30.06530  25.20468  -62.48540  1.000 228.72126 ? 182  GLN A CD  1 
ATOM   1376 O OE1 . GLN A 1 182 ? 29.11610  24.72526  -63.10622  1.000 245.47380 ? 182  GLN A OE1 1 
ATOM   1377 N NE2 . GLN A 1 182 ? 30.76524  24.50836  -61.59963  1.000 204.83483 ? 182  GLN A NE2 1 
ATOM   1378 N N   . LYS A 1 183 ? 32.07267  29.90951  -63.17917  1.000 257.84075 ? 183  LYS A N   1 
ATOM   1379 C CA  . LYS A 1 183 ? 33.44757  30.38661  -63.16317  1.000 238.28042 ? 183  LYS A CA  1 
ATOM   1380 C C   . LYS A 1 183 ? 34.35880  29.33814  -62.53908  1.000 232.40500 ? 183  LYS A C   1 
ATOM   1381 O O   . LYS A 1 183 ? 33.99070  28.67292  -61.56639  1.000 253.85996 ? 183  LYS A O   1 
ATOM   1382 C CB  . LYS A 1 183 ? 33.55054  31.70644  -62.39666  1.000 205.24759 ? 183  LYS A CB  1 
ATOM   1383 C CG  . LYS A 1 183 ? 32.33661  32.63012  -62.53044  1.000 202.25418 ? 183  LYS A CG  1 
ATOM   1384 C CD  . LYS A 1 183 ? 31.96442  32.92322  -63.98410  1.000 254.56347 ? 183  LYS A CD  1 
ATOM   1385 C CE  . LYS A 1 183 ? 33.07070  33.64704  -64.73126  1.000 258.37618 ? 183  LYS A CE  1 
ATOM   1386 N NZ  . LYS A 1 183 ? 32.70047  33.86590  -66.15852  1.000 220.07391 ? 183  LYS A NZ  1 
ATOM   1387 N N   . MET A 1 184 ? 35.55367  29.19289  -63.10775  1.000 220.60580 ? 184  MET A N   1 
ATOM   1388 C CA  . MET A 1 184 ? 36.49796  28.17325  -62.67749  1.000 231.34043 ? 184  MET A CA  1 
ATOM   1389 C C   . MET A 1 184 ? 37.90291  28.76039  -62.66610  1.000 239.09801 ? 184  MET A C   1 
ATOM   1390 O O   . MET A 1 184 ? 38.20279  29.72377  -63.37569  1.000 236.79775 ? 184  MET A O   1 
ATOM   1391 C CB  . MET A 1 184 ? 36.43762  26.93751  -63.58968  1.000 261.07150 ? 184  MET A CB  1 
ATOM   1392 C CG  . MET A 1 184 ? 37.19719  25.72418  -63.07313  1.000 272.77810 ? 184  MET A CG  1 
ATOM   1393 S SD  . MET A 1 184 ? 37.19389  24.35069  -64.24054  1.000 305.62663 ? 184  MET A SD  1 
ATOM   1394 C CE  . MET A 1 184 ? 38.23483  23.17516  -63.37924  1.000 290.14840 ? 184  MET A CE  1 
ATOM   1395 N N   . CYS A 1 185 ? 38.77617  28.15883  -61.83092  1.000 257.04211 ? 185  CYS A N   1 
ATOM   1396 C CA  . CYS A 1 185 ? 40.17232  28.54272  -61.70179  1.000 270.00525 ? 185  CYS A CA  1 
ATOM   1397 C C   . CYS A 1 185 ? 41.05252  27.69752  -62.61802  1.000 256.47271 ? 185  CYS A C   1 
ATOM   1398 O O   . CYS A 1 185 ? 40.72552  26.54333  -62.91340  1.000 235.72045 ? 185  CYS A O   1 
ATOM   1399 C CB  . CYS A 1 185 ? 40.63522  28.38436  -60.25612  1.000 294.55756 ? 185  CYS A CB  1 
ATOM   1400 S SG  . CYS A 1 185 ? 39.87031  29.56021  -59.12444  1.000 321.21604 ? 185  CYS A SG  1 
ATOM   1401 N N   . PRO A 1 186 ? 42.17078  28.24886  -63.08495  1.000 254.66870 ? 186  PRO A N   1 
ATOM   1402 C CA  . PRO A 1 186 ? 43.05934  27.48612  -63.96858  1.000 265.48062 ? 186  PRO A CA  1 
ATOM   1403 C C   . PRO A 1 186 ? 43.73422  26.34222  -63.22587  1.000 262.72433 ? 186  PRO A C   1 
ATOM   1404 O O   . PRO A 1 186 ? 43.71559  26.25115  -61.99681  1.000 258.50357 ? 186  PRO A O   1 
ATOM   1405 C CB  . PRO A 1 186 ? 44.07767  28.52922  -64.43639  1.000 272.37800 ? 186  PRO A CB  1 
ATOM   1406 C CG  . PRO A 1 186 ? 44.08057  29.55643  -63.35326  1.000 252.83147 ? 186  PRO A CG  1 
ATOM   1407 C CD  . PRO A 1 186 ? 42.66472  29.61792  -62.85511  1.000 245.63706 ? 186  PRO A CD  1 
ATOM   1408 N N   . SER A 1 187 ? 44.34635  25.45207  -64.00914  1.000 274.89312 ? 187  SER A N   1 
ATOM   1409 C CA  . SER A 1 187 ? 45.03310  24.29560  -63.44801  1.000 274.44214 ? 187  SER A CA  1 
ATOM   1410 C C   . SER A 1 187 ? 46.32881  24.66186  -62.73695  1.000 288.68363 ? 187  SER A C   1 
ATOM   1411 O O   . SER A 1 187 ? 46.88522  23.81505  -62.02953  1.000 292.62700 ? 187  SER A O   1 
ATOM   1412 C CB  . SER A 1 187 ? 45.32127  23.27282  -64.54856  1.000 259.70841 ? 187  SER A CB  1 
ATOM   1413 N N   . THR A 1 188 ? 46.81887  25.89313  -62.90128  1.000 278.73862 ? 188  THR A N   1 
ATOM   1414 C CA  . THR A 1 188 ? 48.07704  26.27728  -62.27097  1.000 246.24698 ? 188  THR A CA  1 
ATOM   1415 C C   . THR A 1 188 ? 47.91849  26.49706  -60.77226  1.000 245.21792 ? 188  THR A C   1 
ATOM   1416 O O   . THR A 1 188 ? 48.85887  26.24679  -60.00989  1.000 262.34473 ? 188  THR A O   1 
ATOM   1417 C CB  . THR A 1 188 ? 48.63492  27.53613  -62.93438  1.000 237.18711 ? 188  THR A CB  1 
ATOM   1418 N N   . CYS A 1 189 ? 46.75254  26.95930  -60.33185  1.000 262.75811 ? 189  CYS A N   1 
ATOM   1419 C CA  . CYS A 1 189 ? 46.52629  27.22910  -58.91571  1.000 239.21965 ? 189  CYS A CA  1 
ATOM   1420 C C   . CYS A 1 189 ? 46.38889  25.93443  -58.12034  1.000 213.52374 ? 189  CYS A C   1 
ATOM   1421 O O   . CYS A 1 189 ? 45.46320  25.15355  -58.34031  1.000 214.05150 ? 189  CYS A O   1 
ATOM   1422 C CB  . CYS A 1 189 ? 45.28055  28.09680  -58.72556  1.000 255.38977 ? 189  CYS A CB  1 
ATOM   1423 S SG  . CYS A 1 189 ? 45.26919  29.60883  -59.71516  1.000 280.36847 ? 189  CYS A SG  1 
ATOM   1424 N N   . ALA A 1 193 ? 41.50798  28.50148  -56.01301  1.000 191.72378 ? 193  ALA A N   1 
ATOM   1425 C CA  . ALA A 1 193 ? 41.65928  29.81089  -55.38997  1.000 213.35016 ? 193  ALA A CA  1 
ATOM   1426 C C   . ALA A 1 193 ? 42.26874  30.80908  -56.36798  1.000 235.24022 ? 193  ALA A C   1 
ATOM   1427 O O   . ALA A 1 193 ? 43.48895  30.94082  -56.45283  1.000 231.16682 ? 193  ALA A O   1 
ATOM   1428 C CB  . ALA A 1 193 ? 42.51254  29.70545  -54.13614  1.000 198.19104 ? 193  ALA A CB  1 
ATOM   1429 N N   . CYS A 1 194 ? 41.41020  31.51309  -57.10296  1.000 282.76063 ? 194  CYS A N   1 
ATOM   1430 C CA  . CYS A 1 194 ? 41.84667  32.46718  -58.11080  1.000 309.48472 ? 194  CYS A CA  1 
ATOM   1431 C C   . CYS A 1 194 ? 40.96023  33.70259  -58.05109  1.000 301.66307 ? 194  CYS A C   1 
ATOM   1432 O O   . CYS A 1 194 ? 39.89686  33.70403  -57.42525  1.000 291.62683 ? 194  CYS A O   1 
ATOM   1433 C CB  . CYS A 1 194 ? 41.80947  31.85444  -59.51513  1.000 332.90670 ? 194  CYS A CB  1 
ATOM   1434 S SG  . CYS A 1 194 ? 40.15752  31.34941  -60.04087  1.000 340.62418 ? 194  CYS A SG  1 
ATOM   1435 N N   . THR A 1 195 ? 41.40945  34.76386  -58.72041  1.000 300.65629 ? 195  THR A N   1 
ATOM   1436 C CA  . THR A 1 195 ? 40.64363  36.00234  -58.78372  1.000 292.26997 ? 195  THR A CA  1 
ATOM   1437 C C   . THR A 1 195 ? 39.61747  35.93795  -59.90857  1.000 289.12212 ? 195  THR A C   1 
ATOM   1438 O O   . THR A 1 195 ? 39.21788  34.84755  -60.32967  1.000 293.15360 ? 195  THR A O   1 
ATOM   1439 C CB  . THR A 1 195 ? 41.57238  37.20492  -58.97482  1.000 290.67809 ? 195  THR A CB  1 
ATOM   1440 O OG1 . THR A 1 195 ? 40.79856  38.41099  -58.99813  1.000 288.16823 ? 195  THR A OG1 1 
ATOM   1441 C CG2 . THR A 1 195 ? 42.34765  37.08153  -60.27748  1.000 289.91470 ? 195  THR A CG2 1 
ATOM   1442 N N   . GLU A 1 196 ? 39.18519  37.10130  -60.40048  1.000 283.36499 ? 196  GLU A N   1 
ATOM   1443 C CA  . GLU A 1 196 ? 38.18476  37.13005  -61.46209  1.000 282.28099 ? 196  GLU A CA  1 
ATOM   1444 C C   . GLU A 1 196 ? 38.73525  36.57109  -62.76979  1.000 277.75514 ? 196  GLU A C   1 
ATOM   1445 O O   . GLU A 1 196 ? 38.02101  35.87133  -63.49774  1.000 273.92822 ? 196  GLU A O   1 
ATOM   1446 C CB  . GLU A 1 196 ? 37.67035  38.55809  -61.65608  1.000 286.20610 ? 196  GLU A CB  1 
ATOM   1447 C CG  . GLU A 1 196 ? 36.92254  38.80219  -62.96499  1.000 288.22378 ? 196  GLU A CG  1 
ATOM   1448 C CD  . GLU A 1 196 ? 35.57591  38.09907  -63.03478  1.000 275.06706 ? 196  GLU A CD  1 
ATOM   1449 O OE1 . GLU A 1 196 ? 35.13604  37.52456  -62.01609  1.000 264.75416 ? 196  GLU A OE1 1 
ATOM   1450 O OE2 . GLU A 1 196 ? 34.95206  38.12658  -64.11676  1.000 263.43045 ? 196  GLU A OE2 1 
ATOM   1451 N N   . ASN A 1 197 ? 40.00192  36.85584  -63.08647  1.000 263.19969 ? 197  ASN A N   1 
ATOM   1452 C CA  . ASN A 1 197 ? 40.58103  36.44892  -64.37229  1.000 278.91281 ? 197  ASN A CA  1 
ATOM   1453 C C   . ASN A 1 197 ? 42.04446  36.04382  -64.19088  1.000 286.64180 ? 197  ASN A C   1 
ATOM   1454 O O   . ASN A 1 197 ? 42.95301  36.86039  -64.36649  1.000 302.29323 ? 197  ASN A O   1 
ATOM   1455 C CB  . ASN A 1 197 ? 40.43330  37.55791  -65.40644  1.000 276.24100 ? 197  ASN A CB  1 
ATOM   1456 C CG  . ASN A 1 197 ? 39.09902  37.50819  -66.12464  1.000 251.92204 ? 197  ASN A CG  1 
ATOM   1457 O OD1 . ASN A 1 197 ? 38.55306  36.43188  -66.36854  1.000 232.32448 ? 197  ASN A OD1 1 
ATOM   1458 N ND2 . ASN A 1 197 ? 38.56674  38.67498  -66.46815  1.000 254.64164 ? 197  ASN A ND2 1 
ATOM   1459 N N   . ASN A 1 198 ? 42.25602  34.77446  -63.83779  1.000 283.74692 ? 198  ASN A N   1 
ATOM   1460 C CA  . ASN A 1 198 ? 43.54047  34.08598  -63.98052  1.000 286.07010 ? 198  ASN A CA  1 
ATOM   1461 C C   . ASN A 1 198 ? 44.64653  34.76640  -63.16541  1.000 281.96484 ? 198  ASN A C   1 
ATOM   1462 O O   . ASN A 1 198 ? 45.57742  35.37490  -63.69706  1.000 291.44335 ? 198  ASN A O   1 
ATOM   1463 C CB  . ASN A 1 198 ? 43.92929  33.98386  -65.46028  1.000 287.18603 ? 198  ASN A CB  1 
ATOM   1464 C CG  . ASN A 1 198 ? 42.86793  33.29277  -66.29374  1.000 280.99468 ? 198  ASN A CG  1 
ATOM   1465 O OD1 . ASN A 1 198 ? 42.12986  32.44138  -65.79771  1.000 266.60526 ? 198  ASN A OD1 1 
ATOM   1466 N ND2 . ASN A 1 198 ? 42.78468  33.65801  -67.56767  1.000 296.91285 ? 198  ASN A ND2 1 
ATOM   1467 N N   . GLU A 1 199 ? 44.51806  34.62739  -61.84774  1.000 265.06721 ? 199  GLU A N   1 
ATOM   1468 C CA  . GLU A 1 199 ? 45.59460  34.96351  -60.91644  1.000 269.25498 ? 199  GLU A CA  1 
ATOM   1469 C C   . GLU A 1 199 ? 45.27439  34.29354  -59.59160  1.000 251.12012 ? 199  GLU A C   1 
ATOM   1470 O O   . GLU A 1 199 ? 44.24521  34.59709  -58.97930  1.000 236.22235 ? 199  GLU A O   1 
ATOM   1471 C CB  . GLU A 1 199 ? 45.75255  36.47640  -60.74464  1.000 268.77959 ? 199  GLU A CB  1 
ATOM   1472 C CG  . GLU A 1 199 ? 47.01113  37.03982  -61.39052  1.000 267.91356 ? 199  GLU A CG  1 
ATOM   1473 C CD  . GLU A 1 199 ? 47.18524  38.52578  -61.14590  1.000 255.62387 ? 199  GLU A CD  1 
ATOM   1474 O OE1 . GLU A 1 199 ? 46.18564  39.19906  -60.81836  1.000 250.36018 ? 199  GLU A OE1 1 
ATOM   1475 O OE2 . GLU A 1 199 ? 48.32526  39.01951  -61.27815  1.000 250.98397 ? 199  GLU A OE2 1 
ATOM   1476 N N   . CYS A 1 200 ? 46.14603  33.38816  -59.15490  1.000 252.84374 ? 200  CYS A N   1 
ATOM   1477 C CA  . CYS A 1 200 ? 45.83544  32.53400  -58.01744  1.000 257.80313 ? 200  CYS A CA  1 
ATOM   1478 C C   . CYS A 1 200 ? 45.76031  33.33678  -56.72472  1.000 258.08273 ? 200  CYS A C   1 
ATOM   1479 O O   . CYS A 1 200 ? 46.52873  34.27779  -56.50749  1.000 258.73962 ? 200  CYS A O   1 
ATOM   1480 C CB  . CYS A 1 200 ? 46.87840  31.42531  -57.88747  1.000 260.34964 ? 200  CYS A CB  1 
ATOM   1481 S SG  . CYS A 1 200 ? 47.09420  30.43916  -59.38611  1.000 277.17745 ? 200  CYS A SG  1 
ATOM   1482 N N   . CYS A 1 201 ? 44.82307  32.94990  -55.86358  1.000 258.88070 ? 201  CYS A N   1 
ATOM   1483 C CA  . CYS A 1 201 ? 44.61175  33.60158  -54.58234  1.000 246.08819 ? 201  CYS A CA  1 
ATOM   1484 C C   . CYS A 1 201 ? 45.67477  33.16811  -53.57401  1.000 256.87530 ? 201  CYS A C   1 
ATOM   1485 O O   . CYS A 1 201 ? 46.61281  32.42917  -53.88671  1.000 264.00113 ? 201  CYS A O   1 
ATOM   1486 C CB  . CYS A 1 201 ? 43.22098  33.27467  -54.04554  1.000 237.23843 ? 201  CYS A CB  1 
ATOM   1487 S SG  . CYS A 1 201 ? 41.82164  34.19941  -54.72251  1.000 234.59457 ? 201  CYS A SG  1 
ATOM   1488 N N   . HIS A 1 202 ? 45.51403  33.63529  -52.33874  1.000 256.65403 ? 202  HIS A N   1 
ATOM   1489 C CA  . HIS A 1 202 ? 46.35086  33.17867  -51.24390  1.000 251.78381 ? 202  HIS A CA  1 
ATOM   1490 C C   . HIS A 1 202 ? 45.96187  31.74966  -50.86400  1.000 242.94869 ? 202  HIS A C   1 
ATOM   1491 O O   . HIS A 1 202 ? 44.81015  31.34551  -51.04451  1.000 238.01166 ? 202  HIS A O   1 
ATOM   1492 C CB  . HIS A 1 202 ? 46.19261  34.10515  -50.03873  1.000 240.27379 ? 202  HIS A CB  1 
ATOM   1493 C CG  . HIS A 1 202 ? 47.42276  34.22526  -49.19287  1.000 234.16506 ? 202  HIS A CG  1 
ATOM   1494 N ND1 . HIS A 1 202 ? 47.65043  33.42947  -48.09066  1.000 225.62894 ? 202  HIS A ND1 1 
ATOM   1495 C CD2 . HIS A 1 202 ? 48.48730  35.05758  -49.28151  1.000 232.70937 ? 202  HIS A CD2 1 
ATOM   1496 C CE1 . HIS A 1 202 ? 48.80575  33.76044  -47.54196  1.000 223.16412 ? 202  HIS A CE1 1 
ATOM   1497 N NE2 . HIS A 1 202 ? 49.33314  34.74668  -48.24461  1.000 229.36165 ? 202  HIS A NE2 1 
ATOM   1498 N N   . PRO A 1 203 ? 46.90976  30.95365  -50.35875  1.000 231.41090 ? 203  PRO A N   1 
ATOM   1499 C CA  . PRO A 1 203 ? 46.54313  29.59927  -49.90816  1.000 220.20107 ? 203  PRO A CA  1 
ATOM   1500 C C   . PRO A 1 203 ? 45.48029  29.59277  -48.82263  1.000 216.61414 ? 203  PRO A C   1 
ATOM   1501 O O   . PRO A 1 203 ? 44.60571  28.71826  -48.82851  1.000 188.63732 ? 203  PRO A O   1 
ATOM   1502 C CB  . PRO A 1 203 ? 47.87808  29.01943  -49.41227  1.000 219.65108 ? 203  PRO A CB  1 
ATOM   1503 C CG  . PRO A 1 203 ? 48.79513  30.19946  -49.25644  1.000 228.84647 ? 203  PRO A CG  1 
ATOM   1504 C CD  . PRO A 1 203 ? 48.36266  31.17557  -50.29955  1.000 233.95536 ? 203  PRO A CD  1 
ATOM   1505 N N   . GLU A 1 204 ? 45.52251  30.54918  -47.89487  1.000 240.46204 ? 204  GLU A N   1 
ATOM   1506 C CA  . GLU A 1 204 ? 44.51270  30.65435  -46.84768  1.000 237.68674 ? 204  GLU A CA  1 
ATOM   1507 C C   . GLU A 1 204 ? 43.23407  31.33577  -47.31688  1.000 230.43161 ? 204  GLU A C   1 
ATOM   1508 O O   . GLU A 1 204 ? 42.33520  31.56072  -46.49924  1.000 213.43661 ? 204  GLU A O   1 
ATOM   1509 C CB  . GLU A 1 204 ? 45.08016  31.40631  -45.64054  1.000 233.73954 ? 204  GLU A CB  1 
ATOM   1510 C CG  . GLU A 1 204 ? 45.92689  30.54689  -44.71848  1.000 243.16545 ? 204  GLU A CG  1 
ATOM   1511 C CD  . GLU A 1 204 ? 45.10953  29.49683  -43.98961  1.000 252.94600 ? 204  GLU A CD  1 
ATOM   1512 O OE1 . GLU A 1 204 ? 43.88744  29.69844  -43.82485  1.000 256.70583 ? 204  GLU A OE1 1 
ATOM   1513 O OE2 . GLU A 1 204 ? 45.68864  28.46781  -43.58338  1.000 253.86151 ? 204  GLU A OE2 1 
ATOM   1514 N N   . CYS A 1 205 ? 43.13067  31.66455  -48.59840  1.000 234.47975 ? 205  CYS A N   1 
ATOM   1515 C CA  . CYS A 1 205 ? 41.95391  32.31278  -49.15075  1.000 222.42904 ? 205  CYS A CA  1 
ATOM   1516 C C   . CYS A 1 205 ? 40.94078  31.26555  -49.60784  1.000 214.49936 ? 205  CYS A C   1 
ATOM   1517 O O   . CYS A 1 205 ? 41.20782  30.06196  -49.60741  1.000 224.05110 ? 205  CYS A O   1 
ATOM   1518 C CB  . CYS A 1 205 ? 42.35779  33.21794  -50.31095  1.000 218.15046 ? 205  CYS A CB  1 
ATOM   1519 S SG  . CYS A 1 205 ? 41.28438  34.62077  -50.64776  1.000 251.04756 ? 205  CYS A SG  1 
ATOM   1520 N N   . LEU A 1 206 ? 39.76091  31.73826  -50.00644  1.000 218.84973 ? 206  LEU A N   1 
ATOM   1521 C CA  . LEU A 1 206 ? 38.70417  30.84002  -50.45559  1.000 243.58165 ? 206  LEU A CA  1 
ATOM   1522 C C   . LEU A 1 206 ? 37.69715  31.62529  -51.28079  1.000 246.26662 ? 206  LEU A C   1 
ATOM   1523 O O   . LEU A 1 206 ? 37.22368  32.67881  -50.84483  1.000 252.48262 ? 206  LEU A O   1 
ATOM   1524 C CB  . LEU A 1 206 ? 38.01064  30.16529  -49.26565  1.000 250.65200 ? 206  LEU A CB  1 
ATOM   1525 C CG  . LEU A 1 206 ? 36.94942  29.11691  -49.60386  1.000 256.39424 ? 206  LEU A CG  1 
ATOM   1526 C CD1 . LEU A 1 206 ? 37.54674  28.01744  -50.46698  1.000 270.24482 ? 206  LEU A CD1 1 
ATOM   1527 C CD2 . LEU A 1 206 ? 36.34411  28.53696  -48.33450  1.000 237.33859 ? 206  LEU A CD2 1 
ATOM   1528 N N   . GLY A 1 207 ? 37.37519  31.11293  -52.45834  1.000 242.05220 ? 207  GLY A N   1 
ATOM   1529 C CA  . GLY A 1 207 ? 36.37037  31.73645  -53.32196  1.000 243.13042 ? 207  GLY A CA  1 
ATOM   1530 C C   . GLY A 1 207 ? 37.00677  32.68430  -54.34140  1.000 256.90882 ? 207  GLY A C   1 
ATOM   1531 O O   . GLY A 1 207 ? 37.69343  32.23925  -55.25540  1.000 262.94978 ? 207  GLY A O   1 
ATOM   1532 N N   . SER A 1 208 ? 36.76157  33.97877  -54.17109  1.000 260.38139 ? 208  SER A N   1 
ATOM   1533 C CA  . SER A 1 208 ? 37.27758  35.01364  -55.05403  1.000 268.05758 ? 208  SER A CA  1 
ATOM   1534 C C   . SER A 1 208 ? 38.34612  35.82692  -54.32815  1.000 250.06809 ? 208  SER A C   1 
ATOM   1535 O O   . SER A 1 208 ? 38.71958  35.53268  -53.18851  1.000 241.50854 ? 208  SER A O   1 
ATOM   1536 C CB  . SER A 1 208 ? 36.13849  35.90693  -55.55084  1.000 280.33982 ? 208  SER A CB  1 
ATOM   1537 O OG  . SER A 1 208 ? 36.62517  36.94159  -56.38626  1.000 288.36013 ? 208  SER A OG  1 
ATOM   1538 N N   . CYS A 1 209 ? 38.84070  36.86433  -55.00222  1.000 239.80170 ? 209  CYS A N   1 
ATOM   1539 C CA  . CYS A 1 209 ? 39.87944  37.71801  -54.43324  1.000 226.94346 ? 209  CYS A CA  1 
ATOM   1540 C C   . CYS A 1 209 ? 39.69813  39.14462  -54.92325  1.000 233.06718 ? 209  CYS A C   1 
ATOM   1541 O O   . CYS A 1 209 ? 39.64718  39.38506  -56.13325  1.000 238.06890 ? 209  CYS A O   1 
ATOM   1542 C CB  . CYS A 1 209 ? 41.27806  37.20370  -54.79026  1.000 223.06417 ? 209  CYS A CB  1 
ATOM   1543 S SG  . CYS A 1 209 ? 41.84133  35.92839  -53.66030  1.000 229.44551 ? 209  CYS A SG  1 
ATOM   1544 N N   . SER A 1 210 ? 39.59855  40.08535  -53.97993  1.000 240.57305 ? 210  SER A N   1 
ATOM   1545 C CA  . SER A 1 210 ? 39.65475  41.49726  -54.33969  1.000 241.35716 ? 210  SER A CA  1 
ATOM   1546 C C   . SER A 1 210 ? 41.03055  41.87064  -54.87478  1.000 254.66914 ? 210  SER A C   1 
ATOM   1547 O O   . SER A 1 210 ? 41.14930  42.77540  -55.70894  1.000 242.94627 ? 210  SER A O   1 
ATOM   1548 C CB  . SER A 1 210 ? 39.29942  42.36311  -53.13068  1.000 214.97373 ? 210  SER A CB  1 
ATOM   1549 O OG  . SER A 1 210 ? 38.03876  42.00108  -52.59463  1.000 208.06327 ? 210  SER A OG  1 
ATOM   1550 N N   . ALA A 1 211 ? 42.07185  41.18689  -54.40701  1.000 252.67229 ? 211  ALA A N   1 
ATOM   1551 C CA  . ALA A 1 211 ? 43.43430  41.34519  -54.89021  1.000 243.42465 ? 211  ALA A CA  1 
ATOM   1552 C C   . ALA A 1 211 ? 44.11752  39.99137  -54.79658  1.000 240.82584 ? 211  ALA A C   1 
ATOM   1553 O O   . ALA A 1 211 ? 43.79194  39.19858  -53.90487  1.000 246.17254 ? 211  ALA A O   1 
ATOM   1554 C CB  . ALA A 1 211 ? 44.21037  42.39592  -54.08225  1.000 247.66951 ? 211  ALA A CB  1 
ATOM   1555 N N   . PRO A 1 212 ? 45.05475  39.69226  -55.69419  1.000 246.43342 ? 212  PRO A N   1 
ATOM   1556 C CA  . PRO A 1 212 ? 45.65385  38.35251  -55.70543  1.000 256.84992 ? 212  PRO A CA  1 
ATOM   1557 C C   . PRO A 1 212 ? 46.56897  38.11756  -54.51227  1.000 283.93885 ? 212  PRO A C   1 
ATOM   1558 O O   . PRO A 1 212 ? 47.32584  39.00078  -54.10023  1.000 297.22164 ? 212  PRO A O   1 
ATOM   1559 C CB  . PRO A 1 212 ? 46.43705  38.32643  -57.02322  1.000 238.62240 ? 212  PRO A CB  1 
ATOM   1560 C CG  . PRO A 1 212 ? 46.74254  39.75862  -57.30065  1.000 227.60869 ? 212  PRO A CG  1 
ATOM   1561 C CD  . PRO A 1 212 ? 45.55821  40.53233  -56.79502  1.000 236.36177 ? 212  PRO A CD  1 
ATOM   1562 N N   . ASP A 1 213 ? 46.48952  36.90101  -53.97590  1.000 302.39299 ? 213  ASP A N   1 
ATOM   1563 C CA  . ASP A 1 213 ? 47.34964  36.37627  -52.91010  1.000 305.25695 ? 213  ASP A CA  1 
ATOM   1564 C C   . ASP A 1 213 ? 47.62575  37.40820  -51.81347  1.000 293.81239 ? 213  ASP A C   1 
ATOM   1565 O O   . ASP A 1 213 ? 48.76850  37.71918  -51.47625  1.000 294.25718 ? 213  ASP A O   1 
ATOM   1566 C CB  . ASP A 1 213 ? 48.65814  35.81386  -53.47903  1.000 312.34886 ? 213  ASP A CB  1 
ATOM   1567 C CG  . ASP A 1 213 ? 49.49134  36.85306  -54.20920  1.000 313.77827 ? 213  ASP A CG  1 
ATOM   1568 O OD1 . ASP A 1 213 ? 49.17144  37.17335  -55.37281  1.000 314.47424 ? 213  ASP A OD1 1 
ATOM   1569 O OD2 . ASP A 1 213 ? 50.47187  37.35026  -53.61592  1.000 311.55795 ? 213  ASP A OD2 1 
ATOM   1570 N N   . ASN A 1 214 ? 46.54296  37.92255  -51.23729  1.000 270.36924 ? 214  ASN A N   1 
ATOM   1571 C CA  . ASN A 1 214 ? 46.63533  38.81466  -50.09052  1.000 253.09096 ? 214  ASN A CA  1 
ATOM   1572 C C   . ASN A 1 214 ? 45.65823  38.36062  -49.01772  1.000 236.44031 ? 214  ASN A C   1 
ATOM   1573 O O   . ASN A 1 214 ? 44.54991  37.91210  -49.32378  1.000 231.80197 ? 214  ASN A O   1 
ATOM   1574 C CB  . ASN A 1 214 ? 46.35222  40.27172  -50.47687  1.000 251.29907 ? 214  ASN A CB  1 
ATOM   1575 C CG  . ASN A 1 214 ? 46.84974  41.25490  -49.43470  1.000 237.76954 ? 214  ASN A CG  1 
ATOM   1576 O OD1 . ASN A 1 214 ? 47.74292  40.94123  -48.64748  1.000 227.19346 ? 214  ASN A OD1 1 
ATOM   1577 N ND2 . ASN A 1 214 ? 46.27377  42.45142  -49.42459  1.000 233.16559 ? 214  ASN A ND2 1 
ATOM   1578 N N   . ASP A 1 215 ? 46.08091  38.47564  -47.75640  1.000 229.26848 ? 215  ASP A N   1 
ATOM   1579 C CA  . ASP A 1 215 ? 45.23163  38.04488  -46.65087  1.000 206.66812 ? 215  ASP A CA  1 
ATOM   1580 C C   . ASP A 1 215 ? 44.06002  38.99719  -46.44694  1.000 205.91897 ? 215  ASP A C   1 
ATOM   1581 O O   . ASP A 1 215 ? 42.93625  38.55795  -46.17742  1.000 197.41830 ? 215  ASP A O   1 
ATOM   1582 C CB  . ASP A 1 215 ? 46.05681  37.92984  -45.36945  1.000 202.47071 ? 215  ASP A CB  1 
ATOM   1583 C CG  . ASP A 1 215 ? 47.12693  36.85979  -45.45824  1.000 208.83951 ? 215  ASP A CG  1 
ATOM   1584 O OD1 . ASP A 1 215 ? 46.93803  35.88945  -46.22146  1.000 210.06152 ? 215  ASP A OD1 1 
ATOM   1585 O OD2 . ASP A 1 215 ? 48.15558  36.98719  -44.76129  1.000 211.21557 ? 215  ASP A OD2 1 
ATOM   1586 N N   . THR A 1 216 ? 44.30014  40.30079  -46.57303  1.000 220.55339 ? 216  THR A N   1 
ATOM   1587 C CA  . THR A 1 216 ? 43.27319  41.30949  -46.34566  1.000 238.08198 ? 216  THR A CA  1 
ATOM   1588 C C   . THR A 1 216 ? 42.40210  41.56485  -47.56978  1.000 237.30142 ? 216  THR A C   1 
ATOM   1589 O O   . THR A 1 216 ? 41.60528  42.50910  -47.55743  1.000 231.70527 ? 216  THR A O   1 
ATOM   1590 C CB  . THR A 1 216 ? 43.91554  42.62273  -45.88991  1.000 248.39922 ? 216  THR A CB  1 
ATOM   1591 O OG1 . THR A 1 216 ? 44.84643  43.07208  -46.88259  1.000 260.60056 ? 216  THR A OG1 1 
ATOM   1592 C CG2 . THR A 1 216 ? 44.64450  42.42905  -44.56774  1.000 230.89579 ? 216  THR A CG2 1 
ATOM   1593 N N   . ALA A 1 217 ? 42.52841  40.75311  -48.61867  1.000 252.38607 ? 217  ALA A N   1 
ATOM   1594 C CA  . ALA A 1 217 ? 41.75155  40.92036  -49.84374  1.000 265.56631 ? 217  ALA A CA  1 
ATOM   1595 C C   . ALA A 1 217 ? 41.12093  39.58330  -50.23394  1.000 264.30846 ? 217  ALA A C   1 
ATOM   1596 O O   . ALA A 1 217 ? 41.31906  39.06639  -51.33259  1.000 264.69518 ? 217  ALA A O   1 
ATOM   1597 C CB  . ALA A 1 217 ? 42.62029  41.47244  -50.97084  1.000 270.60459 ? 217  ALA A CB  1 
ATOM   1598 N N   . CYS A 1 218 ? 40.34379  39.01872  -49.31263  1.000 260.33309 ? 218  CYS A N   1 
ATOM   1599 C CA  . CYS A 1 218 ? 39.69775  37.73038  -49.51886  1.000 256.09375 ? 218  CYS A CA  1 
ATOM   1600 C C   . CYS A 1 218 ? 38.20943  37.85162  -49.23677  1.000 248.92401 ? 218  CYS A C   1 
ATOM   1601 O O   . CYS A 1 218 ? 37.81028  38.39171  -48.20001  1.000 270.84913 ? 218  CYS A O   1 
ATOM   1602 C CB  . CYS A 1 218 ? 40.33163  36.64814  -48.63643  1.000 263.61139 ? 218  CYS A CB  1 
ATOM   1603 S SG  . CYS A 1 218 ? 41.87945  36.04973  -49.33365  1.000 275.73041 ? 218  CYS A SG  1 
ATOM   1604 N N   . VAL A 1 219 ? 37.39478  37.35560  -50.17029  1.000 226.87744 ? 219  VAL A N   1 
ATOM   1605 C CA  . VAL A 1 219 ? 35.94813  37.37032  -49.98387  1.000 227.82843 ? 219  VAL A CA  1 
ATOM   1606 C C   . VAL A 1 219 ? 35.55017  36.43927  -48.84611  1.000 233.04616 ? 219  VAL A C   1 
ATOM   1607 O O   . VAL A 1 219 ? 34.62323  36.73028  -48.08043  1.000 243.14589 ? 219  VAL A O   1 
ATOM   1608 C CB  . VAL A 1 219 ? 35.24178  36.99675  -51.30009  1.000 235.03547 ? 219  VAL A CB  1 
ATOM   1609 C CG1 . VAL A 1 219 ? 33.73196  37.07899  -51.14111  1.000 231.02730 ? 219  VAL A CG1 1 
ATOM   1610 C CG2 . VAL A 1 219 ? 35.71546  37.89864  -52.43032  1.000 232.58670 ? 219  VAL A CG2 1 
ATOM   1611 N N   . ALA A 1 220 ? 36.24523  35.31241  -48.71220  1.000 240.27845 ? 220  ALA A N   1 
ATOM   1612 C CA  . ALA A 1 220 ? 35.98333  34.36325  -47.64197  1.000 231.42173 ? 220  ALA A CA  1 
ATOM   1613 C C   . ALA A 1 220 ? 37.28161  33.65782  -47.28451  1.000 221.64061 ? 220  ALA A C   1 
ATOM   1614 O O   . ALA A 1 220 ? 38.04218  33.25763  -48.16959  1.000 229.46267 ? 220  ALA A O   1 
ATOM   1615 C CB  . ALA A 1 220 ? 34.91520  33.34102  -48.04442  1.000 230.08871 ? 220  ALA A CB  1 
ATOM   1616 N N   . CYS A 1 221 ? 37.52982  33.51341  -45.98701  1.000 190.75209 ? 221  CYS A N   1 
ATOM   1617 C CA  . CYS A 1 221 ? 38.73049  32.84933  -45.50407  1.000 200.33927 ? 221  CYS A CA  1 
ATOM   1618 C C   . CYS A 1 221 ? 38.47056  31.36579  -45.28874  1.000 210.82079 ? 221  CYS A C   1 
ATOM   1619 O O   . CYS A 1 221 ? 37.44030  30.97750  -44.73051  1.000 215.64615 ? 221  CYS A O   1 
ATOM   1620 C CB  . CYS A 1 221 ? 39.20972  33.47212  -44.19124  1.000 196.99070 ? 221  CYS A CB  1 
ATOM   1621 S SG  . CYS A 1 221 ? 39.84689  35.15798  -44.29699  1.000 196.06373 ? 221  CYS A SG  1 
ATOM   1622 N N   . ARG A 1 222 ? 39.40915  30.53855  -45.73728  1.000 211.20705 ? 222  ARG A N   1 
ATOM   1623 C CA  . ARG A 1 222 ? 39.41478  29.15749  -45.29130  1.000 216.47817 ? 222  ARG A CA  1 
ATOM   1624 C C   . ARG A 1 222 ? 40.04616  29.08241  -43.90436  1.000 224.86666 ? 222  ARG A C   1 
ATOM   1625 O O   . ARG A 1 222 ? 40.75474  29.99517  -43.46905  1.000 246.68105 ? 222  ARG A O   1 
ATOM   1626 C CB  . ARG A 1 222 ? 40.16326  28.25923  -46.27824  1.000 222.12449 ? 222  ARG A CB  1 
ATOM   1627 C CG  . ARG A 1 222 ? 41.67338  28.38089  -46.22023  1.000 226.97909 ? 222  ARG A CG  1 
ATOM   1628 C CD  . ARG A 1 222 ? 42.35398  27.35882  -47.12119  1.000 236.42254 ? 222  ARG A CD  1 
ATOM   1629 N NE  . ARG A 1 222 ? 42.10084  27.60269  -48.53973  1.000 219.13176 ? 222  ARG A NE  1 
ATOM   1630 C CZ  . ARG A 1 222 ? 41.30998  26.85276  -49.30122  1.000 213.48797 ? 222  ARG A CZ  1 
ATOM   1631 N NH1 . ARG A 1 222 ? 40.69274  25.79904  -48.78569  1.000 198.84360 ? 222  ARG A NH1 1 
ATOM   1632 N NH2 . ARG A 1 222 ? 41.14074  27.15266  -50.58194  1.000 216.56711 ? 222  ARG A NH2 1 
ATOM   1633 N N   . HIS A 1 223 ? 39.77107  27.97968  -43.20732  1.000 220.99177 ? 223  HIS A N   1 
ATOM   1634 C CA  . HIS A 1 223 ? 40.13759  27.82814  -41.80250  1.000 233.66778 ? 223  HIS A CA  1 
ATOM   1635 C C   . HIS A 1 223 ? 39.50333  28.92886  -40.95834  1.000 218.72230 ? 223  HIS A C   1 
ATOM   1636 O O   . HIS A 1 223 ? 38.29360  28.89750  -40.71072  1.000 215.55247 ? 223  HIS A O   1 
ATOM   1637 C CB  . HIS A 1 223 ? 41.65941  27.80927  -41.62590  1.000 242.67567 ? 223  HIS A CB  1 
ATOM   1638 C CG  . HIS A 1 223 ? 42.24284  26.43123  -41.58428  1.000 234.46086 ? 223  HIS A CG  1 
ATOM   1639 N ND1 . HIS A 1 223 ? 43.48622  26.13145  -42.09780  1.000 230.85040 ? 223  HIS A ND1 1 
ATOM   1640 C CD2 . HIS A 1 223 ? 41.75352  25.27219  -41.08349  1.000 226.78897 ? 223  HIS A CD2 1 
ATOM   1641 C CE1 . HIS A 1 223 ? 43.73610  24.84656  -41.91866  1.000 228.05186 ? 223  HIS A CE1 1 
ATOM   1642 N NE2 . HIS A 1 223 ? 42.70078  24.30239  -41.30504  1.000 230.24954 ? 223  HIS A NE2 1 
ATOM   1643 N N   . TYR A 1 224 ? 40.29055  29.90875  -40.51732  1.000 202.24256 ? 224  TYR A N   1 
ATOM   1644 C CA  . TYR A 1 224 ? 39.79484  30.90924  -39.58272  1.000 190.67731 ? 224  TYR A CA  1 
ATOM   1645 C C   . TYR A 1 224 ? 40.17935  32.31480  -40.02825  1.000 186.69537 ? 224  TYR A C   1 
ATOM   1646 O O   . TYR A 1 224 ? 41.01926  32.51312  -40.91005  1.000 206.00981 ? 224  TYR A O   1 
ATOM   1647 C CB  . TYR A 1 224 ? 40.29386  30.62706  -38.16008  1.000 192.38915 ? 224  TYR A CB  1 
ATOM   1648 C CG  . TYR A 1 224 ? 39.55466  29.47716  -37.51908  1.000 205.00031 ? 224  TYR A CG  1 
ATOM   1649 C CD1 . TYR A 1 224 ? 38.30865  29.67066  -36.93810  1.000 206.15496 ? 224  TYR A CD1 1 
ATOM   1650 C CD2 . TYR A 1 224 ? 40.08691  28.19475  -37.51781  1.000 206.38135 ? 224  TYR A CD2 1 
ATOM   1651 C CE1 . TYR A 1 224 ? 37.61893  28.62381  -36.36090  1.000 205.35577 ? 224  TYR A CE1 1 
ATOM   1652 C CE2 . TYR A 1 224 ? 39.40395  27.13958  -36.94154  1.000 198.30611 ? 224  TYR A CE2 1 
ATOM   1653 C CZ  . TYR A 1 224 ? 38.17050  27.36086  -36.36483  1.000 196.22739 ? 224  TYR A CZ  1 
ATOM   1654 O OH  . TYR A 1 224 ? 37.48421  26.31620  -35.79016  1.000 181.47569 ? 224  TYR A OH  1 
ATOM   1655 N N   . TYR A 1 225 ? 39.54026  33.29526  -39.38985  1.000 168.77626 ? 225  TYR A N   1 
ATOM   1656 C CA  . TYR A 1 225 ? 39.59096  34.69156  -39.79742  1.000 181.13861 ? 225  TYR A CA  1 
ATOM   1657 C C   . TYR A 1 225 ? 39.67464  35.57753  -38.56332  1.000 186.19550 ? 225  TYR A C   1 
ATOM   1658 O O   . TYR A 1 225 ? 38.98134  35.33659  -37.57135  1.000 194.54308 ? 225  TYR A O   1 
ATOM   1659 C CB  . TYR A 1 225 ? 38.35486  35.04686  -40.63911  1.000 186.24885 ? 225  TYR A CB  1 
ATOM   1660 C CG  . TYR A 1 225 ? 38.01895  36.51922  -40.70876  1.000 165.63201 ? 225  TYR A CG  1 
ATOM   1661 C CD1 . TYR A 1 225 ? 38.71636  37.37099  -41.55243  1.000 180.84163 ? 225  TYR A CD1 1 
ATOM   1662 C CD2 . TYR A 1 225 ? 36.98392  37.05180  -39.94957  1.000 133.26957 ? 225  TYR A CD2 1 
ATOM   1663 C CE1 . TYR A 1 225 ? 38.40392  38.71326  -41.62700  1.000 174.27800 ? 225  TYR A CE1 1 
ATOM   1664 C CE2 . TYR A 1 225 ? 36.66546  38.39509  -40.01716  1.000 138.45279 ? 225  TYR A CE2 1 
ATOM   1665 C CZ  . TYR A 1 225 ? 37.37964  39.22144  -40.85718  1.000 152.73529 ? 225  TYR A CZ  1 
ATOM   1666 O OH  . TYR A 1 225 ? 37.06803  40.55985  -40.93026  1.000 149.09147 ? 225  TYR A OH  1 
ATOM   1667 N N   . TYR A 1 226 ? 40.52505  36.60194  -38.62788  1.000 200.49805 ? 226  TYR A N   1 
ATOM   1668 C CA  . TYR A 1 226 ? 40.72632  37.49146  -37.48993  1.000 206.14917 ? 226  TYR A CA  1 
ATOM   1669 C C   . TYR A 1 226 ? 41.37459  38.78288  -37.96419  1.000 198.60994 ? 226  TYR A C   1 
ATOM   1670 O O   . TYR A 1 226 ? 42.42749  38.74721  -38.60862  1.000 193.73251 ? 226  TYR A O   1 
ATOM   1671 C CB  . TYR A 1 226 ? 41.59424  36.82274  -36.41639  1.000 215.52093 ? 226  TYR A CB  1 
ATOM   1672 C CG  . TYR A 1 226 ? 41.96091  37.73240  -35.26466  1.000 222.54677 ? 226  TYR A CG  1 
ATOM   1673 C CD1 . TYR A 1 226 ? 41.04634  38.01398  -34.25833  1.000 225.34287 ? 226  TYR A CD1 1 
ATOM   1674 C CD2 . TYR A 1 226 ? 43.22442  38.30367  -35.18006  1.000 219.92261 ? 226  TYR A CD2 1 
ATOM   1675 C CE1 . TYR A 1 226 ? 41.37739  38.84345  -33.20302  1.000 222.89591 ? 226  TYR A CE1 1 
ATOM   1676 C CE2 . TYR A 1 226 ? 43.56493  39.13357  -34.12822  1.000 220.14021 ? 226  TYR A CE2 1 
ATOM   1677 C CZ  . TYR A 1 226 ? 42.63778  39.39970  -33.14280  1.000 220.99853 ? 226  TYR A CZ  1 
ATOM   1678 O OH  . TYR A 1 226 ? 42.97196  40.22512  -32.09366  1.000 215.18731 ? 226  TYR A OH  1 
ATOM   1679 N N   . ALA A 1 227 ? 40.74244  39.91381  -37.63876  1.000 201.80417 ? 227  ALA A N   1 
ATOM   1680 C CA  . ALA A 1 227 ? 41.28491  41.24541  -37.92104  1.000 210.03430 ? 227  ALA A CA  1 
ATOM   1681 C C   . ALA A 1 227 ? 41.58181  41.43246  -39.40750  1.000 184.82339 ? 227  ALA A C   1 
ATOM   1682 O O   . ALA A 1 227 ? 42.59809  42.01728  -39.78807  1.000 168.27639 ? 227  ALA A O   1 
ATOM   1683 C CB  . ALA A 1 227 ? 42.53259  41.52306  -37.07923  1.000 223.00045 ? 227  ALA A CB  1 
ATOM   1684 N N   . GLY A 1 228 ? 40.68526  40.93589  -40.25596  1.000 180.34793 ? 228  GLY A N   1 
ATOM   1685 C CA  . GLY A 1 228 ? 40.85561  41.05944  -41.68826  1.000 178.83791 ? 228  GLY A CA  1 
ATOM   1686 C C   . GLY A 1 228 ? 41.89177  40.14431  -42.29757  1.000 182.72553 ? 228  GLY A C   1 
ATOM   1687 O O   . GLY A 1 228 ? 42.28153  40.36078  -43.44981  1.000 180.11145 ? 228  GLY A O   1 
ATOM   1688 N N   . VAL A 1 229 ? 42.34786  39.12727  -41.57086  1.000 197.03596 ? 229  VAL A N   1 
ATOM   1689 C CA  . VAL A 1 229 ? 43.40432  38.23502  -42.03057  1.000 198.07630 ? 229  VAL A CA  1 
ATOM   1690 C C   . VAL A 1 229 ? 42.88435  36.80487  -42.01444  1.000 200.36673 ? 229  VAL A C   1 
ATOM   1691 O O   . VAL A 1 229 ? 42.21803  36.38762  -41.06079  1.000 217.35938 ? 229  VAL A O   1 
ATOM   1692 C CB  . VAL A 1 229 ? 44.67114  38.36265  -41.15760  1.000 206.33420 ? 229  VAL A CB  1 
ATOM   1693 C CG1 . VAL A 1 229 ? 45.79595  37.50279  -41.71421  1.000 208.15079 ? 229  VAL A CG1 1 
ATOM   1694 C CG2 . VAL A 1 229 ? 45.10419  39.81754  -41.05314  1.000 209.67951 ? 229  VAL A CG2 1 
ATOM   1695 N N   . CYS A 1 230 ? 43.18689  36.05695  -43.07396  1.000 191.92281 ? 230  CYS A N   1 
ATOM   1696 C CA  . CYS A 1 230 ? 42.87159  34.63102  -43.12999  1.000 192.57144 ? 230  CYS A CA  1 
ATOM   1697 C C   . CYS A 1 230 ? 43.99095  33.87364  -42.42757  1.000 192.50148 ? 230  CYS A C   1 
ATOM   1698 O O   . CYS A 1 230 ? 45.04084  33.60436  -43.01536  1.000 163.68775 ? 230  CYS A O   1 
ATOM   1699 C CB  . CYS A 1 230 ? 42.71054  34.16226  -44.57136  1.000 213.41989 ? 230  CYS A CB  1 
ATOM   1700 S SG  . CYS A 1 230 ? 41.44618  35.01993  -45.54070  1.000 221.67919 ? 230  CYS A SG  1 
ATOM   1701 N N   . VAL A 1 231 ? 43.77039  33.52590  -41.16424  1.000 239.36922 ? 231  VAL A N   1 
ATOM   1702 C CA  . VAL A 1 231 ? 44.79523  32.87410  -40.35283  1.000 255.09882 ? 231  VAL A CA  1 
ATOM   1703 C C   . VAL A 1 231 ? 44.48541  31.38114  -40.28335  1.000 248.37112 ? 231  VAL A C   1 
ATOM   1704 O O   . VAL A 1 231 ? 43.30735  30.99487  -40.24752  1.000 246.24956 ? 231  VAL A O   1 
ATOM   1705 C CB  . VAL A 1 231 ? 44.88220  33.52205  -38.95762  1.000 256.76027 ? 231  VAL A CB  1 
ATOM   1706 C CG1 . VAL A 1 231 ? 43.74589  33.05488  -38.05045  1.000 258.02163 ? 231  VAL A CG1 1 
ATOM   1707 C CG2 . VAL A 1 231 ? 46.24330  33.27644  -38.31955  1.000 253.11198 ? 231  VAL A CG2 1 
ATOM   1708 N N   . PRO A 1 232 ? 45.49704  30.50211  -40.31260  1.000 219.29232 ? 232  PRO A N   1 
ATOM   1709 C CA  . PRO A 1 232 ? 45.22397  29.06453  -40.16751  1.000 221.45990 ? 232  PRO A CA  1 
ATOM   1710 C C   . PRO A 1 232 ? 44.65911  28.72374  -38.79767  1.000 234.92378 ? 232  PRO A C   1 
ATOM   1711 O O   . PRO A 1 232 ? 43.54559  28.20102  -38.68783  1.000 223.92478 ? 232  PRO A O   1 
ATOM   1712 C CB  . PRO A 1 232 ? 46.59851  28.41725  -40.39196  1.000 205.48770 ? 232  PRO A CB  1 
ATOM   1713 C CG  . PRO A 1 232 ? 47.59172  29.51868  -40.17650  1.000 182.41751 ? 232  PRO A CG  1 
ATOM   1714 C CD  . PRO A 1 232 ? 46.90797  30.76310  -40.64201  1.000 194.51796 ? 232  PRO A CD  1 
ATOM   1715 N N   . ALA A 1 233 ? 45.42219  29.01340  -37.74879  1.000 282.56456 ? 233  ALA A N   1 
ATOM   1716 C CA  . ALA A 1 233 ? 44.97801  28.84598  -36.37488  1.000 295.99675 ? 233  ALA A CA  1 
ATOM   1717 C C   . ALA A 1 233 ? 44.86984  30.20885  -35.70458  1.000 285.37331 ? 233  ALA A C   1 
ATOM   1718 O O   . ALA A 1 233 ? 45.57567  31.15353  -36.06770  1.000 296.33659 ? 233  ALA A O   1 
ATOM   1719 C CB  . ALA A 1 233 ? 45.93454  27.94729  -35.58560  1.000 306.08495 ? 233  ALA A CB  1 
ATOM   1720 N N   . CYS A 1 234 ? 43.97712  30.30195  -34.72210  1.000 237.75421 ? 234  CYS A N   1 
ATOM   1721 C CA  . CYS A 1 234 ? 43.72155  31.57607  -34.07065  1.000 207.82655 ? 234  CYS A CA  1 
ATOM   1722 C C   . CYS A 1 234 ? 44.98364  32.08980  -33.37639  1.000 196.14137 ? 234  CYS A C   1 
ATOM   1723 O O   . CYS A 1 234 ? 45.81315  31.30114  -32.91200  1.000 191.70541 ? 234  CYS A O   1 
ATOM   1724 C CB  . CYS A 1 234 ? 42.58721  31.44259  -33.05584  1.000 209.03820 ? 234  CYS A CB  1 
ATOM   1725 S SG  . CYS A 1 234 ? 40.96929  31.04710  -33.76629  1.000 204.53793 ? 234  CYS A SG  1 
ATOM   1726 N N   . PRO A 1 235 ? 45.16318  33.40789  -33.31918  1.000 200.13412 ? 235  PRO A N   1 
ATOM   1727 C CA  . PRO A 1 235 ? 46.26179  33.99253  -32.53518  1.000 201.96890 ? 235  PRO A CA  1 
ATOM   1728 C C   . PRO A 1 235 ? 46.24105  33.50360  -31.09686  1.000 213.81947 ? 235  PRO A C   1 
ATOM   1729 O O   . PRO A 1 235 ? 45.22308  32.97034  -30.62930  1.000 222.00627 ? 235  PRO A O   1 
ATOM   1730 C CB  . PRO A 1 235 ? 45.97822  35.49923  -32.62279  1.000 192.10305 ? 235  PRO A CB  1 
ATOM   1731 C CG  . PRO A 1 235 ? 45.33039  35.65826  -33.95553  1.000 189.94262 ? 235  PRO A CG  1 
ATOM   1732 C CD  . PRO A 1 235 ? 44.50672  34.41009  -34.17908  1.000 193.22938 ? 235  PRO A CD  1 
ATOM   1733 N N   . PRO A 1 236 ? 47.34609  33.67341  -30.35738  1.000 222.28678 ? 236  PRO A N   1 
ATOM   1734 C CA  . PRO A 1 236 ? 47.43939  33.03807  -29.02853  1.000 232.69810 ? 236  PRO A CA  1 
ATOM   1735 C C   . PRO A 1 236 ? 46.34154  33.44218  -28.05721  1.000 219.28628 ? 236  PRO A C   1 
ATOM   1736 O O   . PRO A 1 236 ? 45.81651  32.57986  -27.34163  1.000 222.71991 ? 236  PRO A O   1 
ATOM   1737 C CB  . PRO A 1 236 ? 48.82677  33.47611  -28.53136  1.000 235.75319 ? 236  PRO A CB  1 
ATOM   1738 C CG  . PRO A 1 236 ? 49.18219  34.67098  -29.35988  1.000 221.76077 ? 236  PRO A CG  1 
ATOM   1739 C CD  . PRO A 1 236 ? 48.57691  34.40678  -30.69842  1.000 215.84970 ? 236  PRO A CD  1 
ATOM   1740 N N   . ASN A 1 237 ? 45.97413  34.72230  -28.00393  1.000 193.56610 ? 237  ASN A N   1 
ATOM   1741 C CA  . ASN A 1 237 ? 44.97079  35.19069  -27.05778  1.000 180.10011 ? 237  ASN A CA  1 
ATOM   1742 C C   . ASN A 1 237 ? 43.56573  35.22509  -27.65490  1.000 182.99884 ? 237  ASN A C   1 
ATOM   1743 O O   . ASN A 1 237 ? 42.69799  35.93915  -27.13934  1.000 197.90958 ? 237  ASN A O   1 
ATOM   1744 C CB  . ASN A 1 237 ? 45.35453  36.57184  -26.52054  1.000 177.04298 ? 237  ASN A CB  1 
ATOM   1745 C CG  . ASN A 1 237 ? 44.71941  36.87027  -25.17339  1.000 193.31526 ? 237  ASN A CG  1 
ATOM   1746 O OD1 . ASN A 1 237 ? 43.73074  37.59888  -25.08628  1.000 194.51049 ? 237  ASN A OD1 1 
ATOM   1747 N ND2 . ASN A 1 237 ? 45.28202  36.29812  -24.11525  1.000 200.13009 ? 237  ASN A ND2 1 
ATOM   1748 N N   . THR A 1 238 ? 43.32225  34.47258  -28.72350  1.000 182.15031 ? 238  THR A N   1 
ATOM   1749 C CA  . THR A 1 238 ? 42.00022  34.35669  -29.31706  1.000 174.80549 ? 238  THR A CA  1 
ATOM   1750 C C   . THR A 1 238 ? 41.59885  32.88925  -29.38459  1.000 173.09037 ? 238  THR A C   1 
ATOM   1751 O O   . THR A 1 238 ? 42.44241  31.98963  -29.33884  1.000 165.54486 ? 238  THR A O   1 
ATOM   1752 C CB  . THR A 1 238 ? 41.95362  34.97621  -30.71818  1.000 167.34128 ? 238  THR A CB  1 
ATOM   1753 O OG1 . THR A 1 238 ? 42.90188  34.31410  -31.56027  1.000 165.05788 ? 238  THR A OG1 1 
ATOM   1754 C CG2 . THR A 1 238 ? 42.28367  36.45984  -30.65819  1.000 175.98302 ? 238  THR A CG2 1 
ATOM   1755 N N   . TYR A 1 239 ? 40.29396  32.65441  -29.49848  1.000 181.58948 ? 239  TYR A N   1 
ATOM   1756 C CA  . TYR A 1 239 ? 39.74381  31.30969  -29.44569  1.000 191.68165 ? 239  TYR A CA  1 
ATOM   1757 C C   . TYR A 1 239 ? 38.72745  31.11725  -30.56238  1.000 188.01723 ? 239  TYR A C   1 
ATOM   1758 O O   . TYR A 1 239 ? 38.19922  32.07872  -31.12656  1.000 186.98046 ? 239  TYR A O   1 
ATOM   1759 C CB  . TYR A 1 239 ? 39.09683  31.03100  -28.08258  1.000 202.19410 ? 239  TYR A CB  1 
ATOM   1760 C CG  . TYR A 1 239 ? 39.94208  31.49246  -26.91715  1.000 208.36767 ? 239  TYR A CG  1 
ATOM   1761 C CD1 . TYR A 1 239 ? 40.98676  30.71222  -26.43943  1.000 215.64781 ? 239  TYR A CD1 1 
ATOM   1762 C CD2 . TYR A 1 239 ? 39.70204  32.71412  -26.30162  1.000 206.20458 ? 239  TYR A CD2 1 
ATOM   1763 C CE1 . TYR A 1 239 ? 41.76488  31.13267  -25.37718  1.000 211.45411 ? 239  TYR A CE1 1 
ATOM   1764 C CE2 . TYR A 1 239 ? 40.47460  33.14301  -25.23939  1.000 223.53219 ? 239  TYR A CE2 1 
ATOM   1765 C CZ  . TYR A 1 239 ? 41.50430  32.34849  -24.78119  1.000 227.61428 ? 239  TYR A CZ  1 
ATOM   1766 O OH  . TYR A 1 239 ? 42.27585  32.77146  -23.72351  1.000 243.62225 ? 239  TYR A OH  1 
ATOM   1767 N N   . ARG A 1 240 ? 38.45887  29.85090  -30.87217  1.000 187.62420 ? 240  ARG A N   1 
ATOM   1768 C CA  . ARG A 1 240 ? 37.54029  29.50892  -31.95082  1.000 179.02341 ? 240  ARG A CA  1 
ATOM   1769 C C   . ARG A 1 240 ? 36.10454  29.80129  -31.53296  1.000 183.64624 ? 240  ARG A C   1 
ATOM   1770 O O   . ARG A 1 240 ? 35.62701  29.28269  -30.51824  1.000 223.97870 ? 240  ARG A O   1 
ATOM   1771 C CB  . ARG A 1 240 ? 37.69279  28.03739  -32.32654  1.000 175.52382 ? 240  ARG A CB  1 
ATOM   1772 C CG  . ARG A 1 240 ? 39.08026  27.64701  -32.80327  1.000 167.62970 ? 240  ARG A CG  1 
ATOM   1773 C CD  . ARG A 1 240 ? 39.16332  26.14999  -33.05213  1.000 160.66531 ? 240  ARG A CD  1 
ATOM   1774 N NE  . ARG A 1 240 ? 40.47144  25.74604  -33.55715  1.000 186.47921 ? 240  ARG A NE  1 
ATOM   1775 C CZ  . ARG A 1 240 ? 41.50641  25.43602  -32.78377  1.000 197.42396 ? 240  ARG A CZ  1 
ATOM   1776 N NH1 . ARG A 1 240 ? 41.38836  25.48630  -31.46409  1.000 181.80499 ? 240  ARG A NH1 1 
ATOM   1777 N NH2 . ARG A 1 240 ? 42.66051  25.07728  -33.32922  1.000 220.35768 ? 240  ARG A NH2 1 
ATOM   1778 N N   . PHE A 1 241 ? 35.41709  30.62908  -32.31480  1.000 158.82962 ? 241  PHE A N   1 
ATOM   1779 C CA  . PHE A 1 241 ? 33.99728  30.89440  -32.13165  1.000 157.20439 ? 241  PHE A CA  1 
ATOM   1780 C C   . PHE A 1 241 ? 33.26912  30.52928  -33.41554  1.000 166.28127 ? 241  PHE A C   1 
ATOM   1781 O O   . PHE A 1 241 ? 33.67813  30.94846  -34.50398  1.000 190.39481 ? 241  PHE A O   1 
ATOM   1782 C CB  . PHE A 1 241 ? 33.74301  32.35854  -31.76342  1.000 161.76699 ? 241  PHE A CB  1 
ATOM   1783 C CG  . PHE A 1 241 ? 32.30681  32.66065  -31.44048  1.000 152.37214 ? 241  PHE A CG  1 
ATOM   1784 C CD1 . PHE A 1 241 ? 31.60601  31.87391  -30.54073  1.000 161.26951 ? 241  PHE A CD1 1 
ATOM   1785 C CD2 . PHE A 1 241 ? 31.66109  33.73681  -32.02597  1.000 135.77391 ? 241  PHE A CD2 1 
ATOM   1786 C CE1 . PHE A 1 241 ? 30.28500  32.14840  -30.23876  1.000 149.89980 ? 241  PHE A CE1 1 
ATOM   1787 C CE2 . PHE A 1 241 ? 30.34038  34.01797  -31.72646  1.000 118.62804 ? 241  PHE A CE2 1 
ATOM   1788 C CZ  . PHE A 1 241 ? 29.65188  33.22240  -30.83183  1.000 127.15540 ? 241  PHE A CZ  1 
ATOM   1789 N N   . GLU A 1 242 ? 32.19651  29.74783  -33.28184  1.000 159.33709 ? 242  GLU A N   1 
ATOM   1790 C CA  . GLU A 1 242 ? 31.45964  29.17742  -34.41427  1.000 174.98603 ? 242  GLU A CA  1 
ATOM   1791 C C   . GLU A 1 242 ? 32.44168  28.32186  -35.20632  1.000 185.23194 ? 242  GLU A C   1 
ATOM   1792 O O   . GLU A 1 242 ? 33.00766  27.37785  -34.62813  1.000 217.25312 ? 242  GLU A O   1 
ATOM   1793 C CB  . GLU A 1 242 ? 30.75984  30.29805  -35.18717  1.000 163.13807 ? 242  GLU A CB  1 
ATOM   1794 C CG  . GLU A 1 242 ? 29.74131  31.05915  -34.35513  1.000 169.60111 ? 242  GLU A CG  1 
ATOM   1795 C CD  . GLU A 1 242 ? 28.65630  30.15734  -33.79843  1.000 181.62785 ? 242  GLU A CD  1 
ATOM   1796 O OE1 . GLU A 1 242 ? 27.75251  29.76661  -34.56701  1.000 189.76205 ? 242  GLU A OE1 1 
ATOM   1797 O OE2 . GLU A 1 242 ? 28.71418  29.82920  -32.59454  1.000 192.20185 ? 242  GLU A OE2 1 
ATOM   1798 N N   . GLY A 1 243 ? 32.68693  28.59379  -36.48499  1.000 145.73853 ? 243  GLY A N   1 
ATOM   1799 C CA  . GLY A 1 243 ? 33.59974  27.76012  -37.24219  1.000 164.17403 ? 243  GLY A CA  1 
ATOM   1800 C C   . GLY A 1 243 ? 34.38730  28.49120  -38.30881  1.000 186.11821 ? 243  GLY A C   1 
ATOM   1801 O O   . GLY A 1 243 ? 34.93933  27.86180  -39.21638  1.000 203.22875 ? 243  GLY A O   1 
ATOM   1802 N N   . TRP A 1 244 ? 34.46107  29.81806  -38.20913  1.000 164.28406 ? 244  TRP A N   1 
ATOM   1803 C CA  . TRP A 1 244 ? 35.12560  30.61038  -39.24023  1.000 162.59319 ? 244  TRP A CA  1 
ATOM   1804 C C   . TRP A 1 244 ? 35.96325  31.76515  -38.71540  1.000 164.39226 ? 244  TRP A C   1 
ATOM   1805 O O   . TRP A 1 244 ? 36.87917  32.19532  -39.42433  1.000 161.64948 ? 244  TRP A O   1 
ATOM   1806 C CB  . TRP A 1 244 ? 34.09415  31.16659  -40.22712  1.000 170.21147 ? 244  TRP A CB  1 
ATOM   1807 C CG  . TRP A 1 244 ? 33.10390  32.07960  -39.58186  1.000 144.64741 ? 244  TRP A CG  1 
ATOM   1808 C CD1 . TRP A 1 244 ? 32.01880  31.71673  -38.84056  1.000 144.96072 ? 244  TRP A CD1 1 
ATOM   1809 C CD2 . TRP A 1 244 ? 33.10745  33.51162  -39.61477  1.000 142.77394 ? 244  TRP A CD2 1 
ATOM   1810 N NE1 . TRP A 1 244 ? 31.34461  32.83341  -38.41005  1.000 167.25663 ? 244  TRP A NE1 1 
ATOM   1811 C CE2 . TRP A 1 244 ? 31.99237  33.94838  -38.87276  1.000 158.86552 ? 244  TRP A CE2 1 
ATOM   1812 C CE3 . TRP A 1 244 ? 33.94413  34.46652  -40.20055  1.000 139.51510 ? 244  TRP A CE3 1 
ATOM   1813 C CZ2 . TRP A 1 244 ? 31.69236  35.29750  -38.70085  1.000 162.12191 ? 244  TRP A CZ2 1 
ATOM   1814 C CZ3 . TRP A 1 244 ? 33.64457  35.80545  -40.02863  1.000 150.56235 ? 244  TRP A CZ3 1 
ATOM   1815 C CH2 . TRP A 1 244 ? 32.52848  36.20823  -39.28531  1.000 165.52480 ? 244  TRP A CH2 1 
ATOM   1816 N N   . ARG A 1 245 ? 35.69974  32.29405  -37.52355  1.000 179.27820 ? 245  ARG A N   1 
ATOM   1817 C CA  . ARG A 1 245 ? 36.43068  33.44312  -37.01259  1.000 182.45373 ? 245  ARG A CA  1 
ATOM   1818 C C   . ARG A 1 245 ? 36.97056  33.14573  -35.62064  1.000 166.73300 ? 245  ARG A C   1 
ATOM   1819 O O   . ARG A 1 245 ? 36.65835  32.12147  -35.00734  1.000 161.17732 ? 245  ARG A O   1 
ATOM   1820 C CB  . ARG A 1 245 ? 35.55194  34.70094  -36.97700  1.000 178.70000 ? 245  ARG A CB  1 
ATOM   1821 C CG  . ARG A 1 245 ? 34.27838  34.55500  -36.16216  1.000 162.67854 ? 245  ARG A CG  1 
ATOM   1822 C CD  . ARG A 1 245 ? 33.81439  35.90570  -35.64368  1.000 152.04593 ? 245  ARG A CD  1 
ATOM   1823 N NE  . ARG A 1 245 ? 32.41376  35.89350  -35.23343  1.000 141.09665 ? 245  ARG A NE  1 
ATOM   1824 C CZ  . ARG A 1 245 ? 31.81271  36.90027  -34.60790  1.000 151.21332 ? 245  ARG A CZ  1 
ATOM   1825 N NH1 . ARG A 1 245 ? 32.49355  37.99885  -34.31100  1.000 162.12170 ? 245  ARG A NH1 1 
ATOM   1826 N NH2 . ARG A 1 245 ? 30.53289  36.80799  -34.27428  1.000 142.24507 ? 245  ARG A NH2 1 
ATOM   1827 N N   . CYS A 1 246 ? 37.79440  34.06778  -35.12924  1.000 163.41247 ? 246  CYS A N   1 
ATOM   1828 C CA  . CYS A 1 246 ? 38.38433  33.99058  -33.80187  1.000 181.80693 ? 246  CYS A CA  1 
ATOM   1829 C C   . CYS A 1 246 ? 37.98187  35.22057  -33.00117  1.000 192.58631 ? 246  CYS A C   1 
ATOM   1830 O O   . CYS A 1 246 ? 37.98536  36.34013  -33.52294  1.000 198.16919 ? 246  CYS A O   1 
ATOM   1831 C CB  . CYS A 1 246 ? 39.91364  33.89870  -33.87555  1.000 178.41834 ? 246  CYS A CB  1 
ATOM   1832 S SG  . CYS A 1 246 ? 40.55873  32.62121  -34.98327  1.000 168.29405 ? 246  CYS A SG  1 
ATOM   1833 N N   . VAL A 1 247 ? 37.63319  35.00964  -31.73372  1.000 183.04543 ? 247  VAL A N   1 
ATOM   1834 C CA  . VAL A 1 247 ? 37.27478  36.09566  -30.83336  1.000 167.24664 ? 247  VAL A CA  1 
ATOM   1835 C C   . VAL A 1 247 ? 38.18027  36.03298  -29.61057  1.000 177.03350 ? 247  VAL A C   1 
ATOM   1836 O O   . VAL A 1 247 ? 38.81436  35.01433  -29.32513  1.000 175.88452 ? 247  VAL A O   1 
ATOM   1837 C CB  . VAL A 1 247 ? 35.79110  36.04705  -30.41605  1.000 158.08402 ? 247  VAL A CB  1 
ATOM   1838 C CG1 . VAL A 1 247 ? 34.89105  36.17321  -31.63610  1.000 158.65010 ? 247  VAL A CG1 1 
ATOM   1839 C CG2 . VAL A 1 247 ? 35.49884  34.76457  -29.66086  1.000 156.56119 ? 247  VAL A CG2 1 
ATOM   1840 N N   . ASP A 1 248 ? 38.23087  37.14518  -28.88209  1.000 197.42256 ? 248  ASP A N   1 
ATOM   1841 C CA  . ASP A 1 248 ? 39.10419  37.26904  -27.72733  1.000 204.71885 ? 248  ASP A CA  1 
ATOM   1842 C C   . ASP A 1 248 ? 38.41006  36.74599  -26.46938  1.000 203.53208 ? 248  ASP A C   1 
ATOM   1843 O O   . ASP A 1 248 ? 37.28942  36.23197  -26.50931  1.000 207.59469 ? 248  ASP A O   1 
ATOM   1844 C CB  . ASP A 1 248 ? 39.54826  38.72084  -27.55538  1.000 207.25807 ? 248  ASP A CB  1 
ATOM   1845 C CG  . ASP A 1 248 ? 38.37966  39.67729  -27.43448  1.000 219.24461 ? 248  ASP A CG  1 
ATOM   1846 O OD1 . ASP A 1 248 ? 37.87775  39.86523  -26.30640  1.000 226.32886 ? 248  ASP A OD1 1 
ATOM   1847 O OD2 . ASP A 1 248 ? 37.95946  40.23724  -28.46865  1.000 225.45529 ? 248  ASP A OD2 1 
ATOM   1848 N N   . ARG A 1 249 ? 39.09198  36.88520  -25.32896  1.000 185.22894 ? 249  ARG A N   1 
ATOM   1849 C CA  . ARG A 1 249 ? 38.57331  36.33876  -24.07927  1.000 169.07235 ? 249  ARG A CA  1 
ATOM   1850 C C   . ARG A 1 249 ? 37.38667  37.14075  -23.55658  1.000 158.37822 ? 249  ARG A C   1 
ATOM   1851 O O   . ARG A 1 249 ? 36.46983  36.56672  -22.95857  1.000 152.10680 ? 249  ARG A O   1 
ATOM   1852 C CB  . ARG A 1 249 ? 39.68632  36.28744  -23.03062  1.000 170.85811 ? 249  ARG A CB  1 
ATOM   1853 C CG  . ARG A 1 249 ? 39.39088  35.38002  -21.84606  1.000 187.41676 ? 249  ARG A CG  1 
ATOM   1854 C CD  . ARG A 1 249 ? 40.61371  35.21819  -20.95368  1.000 214.20512 ? 249  ARG A CD  1 
ATOM   1855 N NE  . ARG A 1 249 ? 40.69873  36.25406  -19.92787  1.000 234.34675 ? 249  ARG A NE  1 
ATOM   1856 C CZ  . ARG A 1 249 ? 41.76151  36.45222  -19.15436  1.000 234.78077 ? 249  ARG A CZ  1 
ATOM   1857 N NH1 . ARG A 1 249 ? 42.83821  35.69105  -19.29639  1.000 229.98090 ? 249  ARG A NH1 1 
ATOM   1858 N NH2 . ARG A 1 249 ? 41.75142  37.41537  -18.24281  1.000 231.62951 ? 249  ARG A NH2 1 
ATOM   1859 N N   . ASP A 1 250 ? 37.38044  38.45756  -23.77224  1.000 152.40550 ? 250  ASP A N   1 
ATOM   1860 C CA  . ASP A 1 250 ? 36.29838  39.30067  -23.28033  1.000 154.34697 ? 250  ASP A CA  1 
ATOM   1861 C C   . ASP A 1 250 ? 35.01103  39.15245  -24.08129  1.000 147.42042 ? 250  ASP A C   1 
ATOM   1862 O O   . ASP A 1 250 ? 33.93894  39.49264  -23.56778  1.000 124.77519 ? 250  ASP A O   1 
ATOM   1863 C CB  . ASP A 1 250 ? 36.73172  40.76929  -23.28022  1.000 162.21084 ? 250  ASP A CB  1 
ATOM   1864 C CG  . ASP A 1 250 ? 37.74031  41.07797  -22.19300  1.000 177.78519 ? 250  ASP A CG  1 
ATOM   1865 O OD1 . ASP A 1 250 ? 37.66445  40.44703  -21.11868  1.000 183.19685 ? 250  ASP A OD1 1 
ATOM   1866 O OD2 . ASP A 1 250 ? 38.60808  41.94919  -22.41262  1.000 189.53427 ? 250  ASP A OD2 1 
ATOM   1867 N N   . PHE A 1 251 ? 35.08539  38.65683  -25.31793  1.000 154.31629 ? 251  PHE A N   1 
ATOM   1868 C CA  . PHE A 1 251 ? 33.87782  38.50331  -26.12318  1.000 152.80017 ? 251  PHE A CA  1 
ATOM   1869 C C   . PHE A 1 251 ? 33.00297  37.37624  -25.58946  1.000 153.96825 ? 251  PHE A C   1 
ATOM   1870 O O   . PHE A 1 251 ? 31.80352  37.56462  -25.35581  1.000 157.12347 ? 251  PHE A O   1 
ATOM   1871 C CB  . PHE A 1 251 ? 34.24874  38.25335  -27.58535  1.000 158.79210 ? 251  PHE A CB  1 
ATOM   1872 C CG  . PHE A 1 251 ? 33.06514  38.20053  -28.50984  1.000 159.53047 ? 251  PHE A CG  1 
ATOM   1873 C CD1 . PHE A 1 251 ? 32.44546  39.36648  -28.92704  1.000 175.34754 ? 251  PHE A CD1 1 
ATOM   1874 C CD2 . PHE A 1 251 ? 32.57475  36.98753  -28.96500  1.000 148.57748 ? 251  PHE A CD2 1 
ATOM   1875 C CE1 . PHE A 1 251 ? 31.35759  39.32488  -29.77709  1.000 170.58559 ? 251  PHE A CE1 1 
ATOM   1876 C CE2 . PHE A 1 251 ? 31.48740  36.93980  -29.81705  1.000 157.68886 ? 251  PHE A CE2 1 
ATOM   1877 C CZ  . PHE A 1 251 ? 30.87796  38.10995  -30.22265  1.000 171.07173 ? 251  PHE A CZ  1 
ATOM   1878 N N   . CYS A 1 252 ? 33.58774  36.19380  -25.38999  1.000 164.79100 ? 252  CYS A N   1 
ATOM   1879 C CA  . CYS A 1 252 ? 32.83712  35.05270  -24.88177  1.000 155.38151 ? 252  CYS A CA  1 
ATOM   1880 C C   . CYS A 1 252 ? 32.44214  35.21232  -23.42135  1.000 164.23477 ? 252  CYS A C   1 
ATOM   1881 O O   . CYS A 1 252 ? 31.59732  34.45016  -22.93955  1.000 192.81542 ? 252  CYS A O   1 
ATOM   1882 C CB  . CYS A 1 252 ? 33.65124  33.77591  -25.08848  1.000 156.99932 ? 252  CYS A CB  1 
ATOM   1883 S SG  . CYS A 1 252 ? 33.83408  33.39209  -26.84157  1.000 202.02860 ? 252  CYS A SG  1 
ATOM   1884 N N   . ALA A 1 253 ? 33.02390  36.17895  -22.71214  1.000 146.33069 ? 253  ALA A N   1 
ATOM   1885 C CA  . ALA A 1 253 ? 32.54757  36.53756  -21.38486  1.000 136.40538 ? 253  ALA A CA  1 
ATOM   1886 C C   . ALA A 1 253 ? 31.30051  37.40973  -21.43067  1.000 141.54656 ? 253  ALA A C   1 
ATOM   1887 O O   . ALA A 1 253 ? 30.73082  37.70403  -20.37500  1.000 156.30877 ? 253  ALA A O   1 
ATOM   1888 C CB  . ALA A 1 253 ? 33.65240  37.25187  -20.60320  1.000 120.52897 ? 253  ALA A CB  1 
ATOM   1889 N N   . ASN A 1 254 ? 30.87050  37.83092  -22.62162  1.000 128.32240 ? 254  ASN A N   1 
ATOM   1890 C CA  . ASN A 1 254 ? 29.64349  38.59437  -22.79127  1.000 121.40080 ? 254  ASN A CA  1 
ATOM   1891 C C   . ASN A 1 254 ? 28.53990  37.81318  -23.48908  1.000 129.96362 ? 254  ASN A C   1 
ATOM   1892 O O   . ASN A 1 254 ? 27.42017  38.32472  -23.60083  1.000 122.07055 ? 254  ASN A O   1 
ATOM   1893 C CB  . ASN A 1 254 ? 29.91978  39.88364  -23.57987  1.000 113.88608 ? 254  ASN A CB  1 
ATOM   1894 C CG  . ASN A 1 254 ? 30.71141  40.89875  -22.78053  1.000 121.85360 ? 254  ASN A CG  1 
ATOM   1895 O OD1 . ASN A 1 254 ? 30.14077  41.77652  -22.13273  1.000 115.00033 ? 254  ASN A OD1 1 
ATOM   1896 N ND2 . ASN A 1 254 ? 32.03384  40.78579  -22.82378  1.000 124.16993 ? 254  ASN A ND2 1 
ATOM   1897 N N   . ILE A 1 255 ? 28.82099  36.60207  -23.96274  1.000 113.71757 ? 255  ILE A N   1 
ATOM   1898 C CA  . ILE A 1 255 ? 27.80981  35.78301  -24.61916  1.000 113.18723 ? 255  ILE A CA  1 
ATOM   1899 C C   . ILE A 1 255 ? 27.00715  35.03379  -23.56465  1.000 146.49925 ? 255  ILE A C   1 
ATOM   1900 O O   . ILE A 1 255 ? 27.52842  34.64011  -22.51486  1.000 163.69242 ? 255  ILE A O   1 
ATOM   1901 C CB  . ILE A 1 255 ? 28.46164  34.81278  -25.62413  1.000 159.84959 ? 255  ILE A CB  1 
ATOM   1902 C CG1 . ILE A 1 255 ? 29.49844  35.54195  -26.47773  1.000 168.70874 ? 255  ILE A CG1 1 
ATOM   1903 C CG2 . ILE A 1 255 ? 27.40768  34.18364  -26.52077  1.000 170.38622 ? 255  ILE A CG2 1 
ATOM   1904 C CD1 . ILE A 1 255 ? 30.20328  34.64303  -27.46891  1.000 183.66831 ? 255  ILE A CD1 1 
ATOM   1905 N N   . LEU A 1 256 ? 25.72169  34.83375  -23.84428  1.000 137.87096 ? 256  LEU A N   1 
ATOM   1906 C CA  . LEU A 1 256 ? 24.82015  34.14163  -22.93478  1.000 138.13605 ? 256  LEU A CA  1 
ATOM   1907 C C   . LEU A 1 256 ? 23.99806  33.13615  -23.72597  1.000 154.57268 ? 256  LEU A C   1 
ATOM   1908 O O   . LEU A 1 256 ? 23.38118  33.49263  -24.73476  1.000 159.46569 ? 256  LEU A O   1 
ATOM   1909 C CB  . LEU A 1 256 ? 23.90727  35.13474  -22.20910  1.000 132.16584 ? 256  LEU A CB  1 
ATOM   1910 C CG  . LEU A 1 256 ? 23.22631  34.65281  -20.92984  1.000 147.21489 ? 256  LEU A CG  1 
ATOM   1911 C CD1 . LEU A 1 256 ? 24.25854  34.12605  -19.94885  1.000 172.95314 ? 256  LEU A CD1 1 
ATOM   1912 C CD2 . LEU A 1 256 ? 22.43151  35.78603  -20.30994  1.000 126.11290 ? 256  LEU A CD2 1 
ATOM   1913 N N   . SER A 1 257 ? 23.99012  31.88593  -23.26817  1.000 149.52659 ? 257  SER A N   1 
ATOM   1914 C CA  . SER A 1 257 ? 23.27823  30.82526  -23.96530  1.000 163.15424 ? 257  SER A CA  1 
ATOM   1915 C C   . SER A 1 257 ? 21.76925  31.05540  -23.88317  1.000 187.21135 ? 257  SER A C   1 
ATOM   1916 O O   . SER A 1 257 ? 21.28655  31.99226  -23.24041  1.000 198.36298 ? 257  SER A O   1 
ATOM   1917 C CB  . SER A 1 257 ? 23.65459  29.46460  -23.38420  1.000 157.74321 ? 257  SER A CB  1 
ATOM   1918 O OG  . SER A 1 257 ? 23.26884  29.36618  -22.02433  1.000 186.05737 ? 257  SER A OG  1 
ATOM   1919 N N   . ALA A 1 258 ? 21.01709  30.17828  -24.55070  1.000 224.50407 ? 258  ALA A N   1 
ATOM   1920 C CA  . ALA A 1 258 ? 19.56231  30.27428  -24.55854  1.000 231.92998 ? 258  ALA A CA  1 
ATOM   1921 C C   . ALA A 1 258 ? 19.02003  30.29239  -23.13594  1.000 209.03853 ? 258  ALA A C   1 
ATOM   1922 O O   . ALA A 1 258 ? 19.44970  29.51334  -22.28158  1.000 210.51850 ? 258  ALA A O   1 
ATOM   1923 C CB  . ALA A 1 258 ? 18.95920  29.10649  -25.34147  1.000 240.02618 ? 258  ALA A CB  1 
ATOM   1924 N N   . GLU A 1 259 ? 18.07175  31.19403  -22.88780  1.000 186.73616 ? 259  GLU A N   1 
ATOM   1925 C CA  . GLU A 1 259 ? 17.61222  31.45343  -21.52906  1.000 184.36349 ? 259  GLU A CA  1 
ATOM   1926 C C   . GLU A 1 259 ? 16.92248  30.22555  -20.94797  1.000 183.61242 ? 259  GLU A C   1 
ATOM   1927 O O   . GLU A 1 259 ? 15.97160  29.69608  -21.53308  1.000 169.19508 ? 259  GLU A O   1 
ATOM   1928 C CB  . GLU A 1 259 ? 16.66848  32.65214  -21.50081  1.000 183.76455 ? 259  GLU A CB  1 
ATOM   1929 C CG  . GLU A 1 259 ? 16.13718  32.95718  -20.10725  1.000 186.61735 ? 259  GLU A CG  1 
ATOM   1930 C CD  . GLU A 1 259 ? 15.15016  34.10568  -20.08752  1.000 175.97270 ? 259  GLU A CD  1 
ATOM   1931 O OE1 . GLU A 1 259 ? 15.09180  34.86056  -21.08072  1.000 172.68509 ? 259  GLU A OE1 1 
ATOM   1932 O OE2 . GLU A 1 259 ? 14.42996  34.25120  -19.07689  1.000 150.69333 ? 259  GLU A OE2 1 
ATOM   1933 N N   . SER A 1 260 ? 17.40934  29.77967  -19.79414  1.000 198.93067 ? 260  SER A N   1 
ATOM   1934 C CA  . SER A 1 260 ? 16.79572  28.70576  -19.03033  1.000 210.40757 ? 260  SER A CA  1 
ATOM   1935 C C   . SER A 1 260 ? 17.02504  29.00204  -17.55419  1.000 222.79775 ? 260  SER A C   1 
ATOM   1936 O O   . SER A 1 260 ? 17.56698  30.04949  -17.18955  1.000 220.31665 ? 260  SER A O   1 
ATOM   1937 C CB  . SER A 1 260 ? 17.36603  27.34116  -19.43196  1.000 200.40903 ? 260  SER A CB  1 
ATOM   1938 O OG  . SER A 1 260 ? 17.20673  27.10615  -20.82057  1.000 179.71077 ? 260  SER A OG  1 
ATOM   1939 N N   . SER A 1 261 ? 16.60629  28.07005  -16.69650  1.000 223.21994 ? 261  SER A N   1 
ATOM   1940 C CA  . SER A 1 261 ? 16.85767  28.24059  -15.26988  1.000 221.76191 ? 261  SER A CA  1 
ATOM   1941 C C   . SER A 1 261 ? 18.32942  28.03489  -14.93641  1.000 225.79235 ? 261  SER A C   1 
ATOM   1942 O O   . SER A 1 261 ? 18.85558  28.68783  -14.02789  1.000 221.86787 ? 261  SER A O   1 
ATOM   1943 C CB  . SER A 1 261 ? 15.98717  27.28121  -14.45907  1.000 202.34589 ? 261  SER A CB  1 
ATOM   1944 O OG  . SER A 1 261 ? 16.31346  25.93255  -14.74182  1.000 196.73121 ? 261  SER A OG  1 
ATOM   1945 N N   . ASP A 1 262 ? 19.00617  27.14355  -15.65688  1.000 245.41527 ? 262  ASP A N   1 
ATOM   1946 C CA  . ASP A 1 262 ? 20.43137  26.88724  -15.48165  1.000 248.22880 ? 262  ASP A CA  1 
ATOM   1947 C C   . ASP A 1 262 ? 21.23269  27.38102  -16.68336  1.000 239.04807 ? 262  ASP A C   1 
ATOM   1948 O O   . ASP A 1 262 ? 22.19034  26.74014  -17.12031  1.000 248.44556 ? 262  ASP A O   1 
ATOM   1949 C CB  . ASP A 1 262 ? 20.68775  25.40222  -15.23801  1.000 250.90728 ? 262  ASP A CB  1 
ATOM   1950 C CG  . ASP A 1 262 ? 20.11907  24.52418  -16.33560  1.000 239.40255 ? 262  ASP A CG  1 
ATOM   1951 O OD1 . ASP A 1 262 ? 19.06722  24.88616  -16.90347  1.000 235.21035 ? 262  ASP A OD1 1 
ATOM   1952 O OD2 . ASP A 1 262 ? 20.72423  23.47207  -16.63074  1.000 230.16559 ? 262  ASP A OD2 1 
ATOM   1953 N N   . SER A 1 263 ? 20.84298  28.52959  -17.23049  1.000 213.69260 ? 263  SER A N   1 
ATOM   1954 C CA  . SER A 1 263 ? 21.53240  29.12491  -18.36683  1.000 171.07448 ? 263  SER A CA  1 
ATOM   1955 C C   . SER A 1 263 ? 22.67900  29.99791  -17.87691  1.000 164.99230 ? 263  SER A C   1 
ATOM   1956 O O   . SER A 1 263 ? 22.48781  30.85493  -17.00898  1.000 183.85498 ? 263  SER A O   1 
ATOM   1957 C CB  . SER A 1 263 ? 20.56588  29.95457  -19.21145  1.000 146.78264 ? 263  SER A CB  1 
ATOM   1958 O OG  . SER A 1 263 ? 21.25913  30.70339  -20.19444  1.000 152.82290 ? 263  SER A OG  1 
ATOM   1959 N N   . GLU A 1 264 ? 23.86768  29.77833  -18.43591  1.000 128.15909 ? 264  GLU A N   1 
ATOM   1960 C CA  . GLU A 1 264 ? 25.03755  30.56314  -18.06285  1.000 140.23678 ? 264  GLU A CA  1 
ATOM   1961 C C   . GLU A 1 264 ? 25.79697  31.01467  -19.30346  1.000 147.10448 ? 264  GLU A C   1 
ATOM   1962 O O   . GLU A 1 264 ? 25.33528  30.80877  -20.43071  1.000 162.01246 ? 264  GLU A O   1 
ATOM   1963 C CB  . GLU A 1 264 ? 25.94982  29.75755  -17.13437  1.000 152.54187 ? 264  GLU A CB  1 
ATOM   1964 C CG  . GLU A 1 264 ? 25.32016  29.41980  -15.78998  1.000 179.78604 ? 264  GLU A CG  1 
ATOM   1965 C CD  . GLU A 1 264 ? 26.18485  28.49958  -14.95178  1.000 209.80628 ? 264  GLU A CD  1 
ATOM   1966 O OE1 . GLU A 1 264 ? 27.23268  28.04472  -15.45540  1.000 224.79423 ? 264  GLU A OE1 1 
ATOM   1967 O OE2 . GLU A 1 264 ? 25.81596  28.23030  -13.78897  1.000 219.72542 ? 264  GLU A OE2 1 
ATOM   1968 N N   . GLY A 1 265 ? 26.95661  31.63112  -19.10761  1.000 151.09386 ? 265  GLY A N   1 
ATOM   1969 C CA  . GLY A 1 265 ? 27.74794  32.11409  -20.21515  1.000 146.15829 ? 265  GLY A CA  1 
ATOM   1970 C C   . GLY A 1 265 ? 28.42008  30.98149  -20.97204  1.000 149.47474 ? 265  GLY A C   1 
ATOM   1971 O O   . GLY A 1 265 ? 28.21440  29.79389  -20.71763  1.000 163.65750 ? 265  GLY A O   1 
ATOM   1972 N N   . PHE A 1 266 ? 29.24770  31.37650  -21.93173  1.000 135.11537 ? 266  PHE A N   1 
ATOM   1973 C CA  . PHE A 1 266 ? 29.98537  30.42404  -22.74531  1.000 146.43009 ? 266  PHE A CA  1 
ATOM   1974 C C   . PHE A 1 266 ? 31.31880  30.07897  -22.08875  1.000 123.08923 ? 266  PHE A C   1 
ATOM   1975 O O   . PHE A 1 266 ? 31.84981  30.82869  -21.26622  1.000 123.15925 ? 266  PHE A O   1 
ATOM   1976 C CB  . PHE A 1 266 ? 30.21393  30.97545  -24.15456  1.000 165.96787 ? 266  PHE A CB  1 
ATOM   1977 C CG  . PHE A 1 266 ? 29.02662  30.82289  -25.06810  1.000 168.31201 ? 266  PHE A CG  1 
ATOM   1978 C CD1 . PHE A 1 266 ? 27.77134  30.52974  -24.55843  1.000 185.98592 ? 266  PHE A CD1 1 
ATOM   1979 C CD2 . PHE A 1 266 ? 29.17116  30.95514  -26.43914  1.000 161.49387 ? 266  PHE A CD2 1 
ATOM   1980 C CE1 . PHE A 1 266 ? 26.68178  30.38531  -25.39726  1.000 177.03584 ? 266  PHE A CE1 1 
ATOM   1981 C CE2 . PHE A 1 266 ? 28.08544  30.80880  -27.28357  1.000 166.42647 ? 266  PHE A CE2 1 
ATOM   1982 C CZ  . PHE A 1 266 ? 26.83934  30.52424  -26.76118  1.000 159.95604 ? 266  PHE A CZ  1 
ATOM   1983 N N   . VAL A 1 267 ? 31.85688  28.92297  -22.46624  1.000 148.63052 ? 267  VAL A N   1 
ATOM   1984 C CA  . VAL A 1 267 ? 33.08368  28.40024  -21.87961  1.000 149.67199 ? 267  VAL A CA  1 
ATOM   1985 C C   . VAL A 1 267 ? 34.20084  28.45250  -22.91016  1.000 176.00636 ? 267  VAL A C   1 
ATOM   1986 O O   . VAL A 1 267 ? 33.96448  28.41945  -24.12328  1.000 202.65956 ? 267  VAL A O   1 
ATOM   1987 C CB  . VAL A 1 267 ? 32.89895  26.96041  -21.35678  1.000 148.22157 ? 267  VAL A CB  1 
ATOM   1988 C CG1 . VAL A 1 267 ? 31.97542  26.94925  -20.15556  1.000 166.31376 ? 267  VAL A CG1 1 
ATOM   1989 C CG2 . VAL A 1 267 ? 32.35845  26.06129  -22.45918  1.000 167.41718 ? 267  VAL A CG2 1 
ATOM   1990 N N   . ILE A 1 268 ? 35.43107  28.53339  -22.41187  1.000 179.40101 ? 268  ILE A N   1 
ATOM   1991 C CA  . ILE A 1 268 ? 36.63436  28.48708  -23.23357  1.000 179.86345 ? 268  ILE A CA  1 
ATOM   1992 C C   . ILE A 1 268 ? 37.33582  27.16875  -22.94087  1.000 187.26187 ? 268  ILE A C   1 
ATOM   1993 O O   . ILE A 1 268 ? 37.73513  26.91067  -21.79833  1.000 202.17236 ? 268  ILE A O   1 
ATOM   1994 C CB  . ILE A 1 268 ? 37.55896  29.68183  -22.95680  1.000 159.32809 ? 268  ILE A CB  1 
ATOM   1995 C CG1 . ILE A 1 268 ? 36.80828  30.99771  -23.17065  1.000 158.83596 ? 268  ILE A CG1 1 
ATOM   1996 C CG2 . ILE A 1 268 ? 38.79033  29.61765  -23.84526  1.000 162.59520 ? 268  ILE A CG2 1 
ATOM   1997 C CD1 . ILE A 1 268 ? 37.63188  32.22786  -22.85725  1.000 195.04450 ? 268  ILE A CD1 1 
ATOM   1998 N N   . HIS A 1 269 ? 37.48314  26.33347  -23.96709  1.000 187.28295 ? 269  HIS A N   1 
ATOM   1999 C CA  . HIS A 1 269 ? 38.03701  24.99815  -23.78604  1.000 183.48518 ? 269  HIS A CA  1 
ATOM   2000 C C   . HIS A 1 269 ? 38.69933  24.54446  -25.07818  1.000 185.82894 ? 269  HIS A C   1 
ATOM   2001 O O   . HIS A 1 269 ? 38.11265  24.68211  -26.15576  1.000 179.79278 ? 269  HIS A O   1 
ATOM   2002 C CB  . HIS A 1 269 ? 36.94271  24.01002  -23.36739  1.000 178.01415 ? 269  HIS A CB  1 
ATOM   2003 C CG  . HIS A 1 269 ? 37.44225  22.62174  -23.12027  1.000 186.57370 ? 269  HIS A CG  1 
ATOM   2004 N ND1 . HIS A 1 269 ? 38.27216  22.30608  -22.06639  1.000 191.83273 ? 269  HIS A ND1 1 
ATOM   2005 C CD2 . HIS A 1 269 ? 37.22797  21.46493  -23.79029  1.000 194.04714 ? 269  HIS A CD2 1 
ATOM   2006 C CE1 . HIS A 1 269 ? 38.54854  21.01475  -22.09829  1.000 195.80613 ? 269  HIS A CE1 1 
ATOM   2007 N NE2 . HIS A 1 269 ? 37.92721  20.48113  -23.13452  1.000 192.66321 ? 269  HIS A NE2 1 
ATOM   2008 N N   . ASP A 1 270 ? 39.91713  24.00516  -24.95943  1.000 196.33000 ? 270  ASP A N   1 
ATOM   2009 C CA  . ASP A 1 270 ? 40.69283  23.51927  -26.10476  1.000 193.01495 ? 270  ASP A CA  1 
ATOM   2010 C C   . ASP A 1 270 ? 40.88372  24.61395  -27.15295  1.000 180.71552 ? 270  ASP A C   1 
ATOM   2011 O O   . ASP A 1 270 ? 40.82928  24.35994  -28.35738  1.000 190.34037 ? 270  ASP A O   1 
ATOM   2012 C CB  . ASP A 1 270 ? 40.04768  22.27964  -26.72920  1.000 197.33371 ? 270  ASP A CB  1 
ATOM   2013 C CG  . ASP A 1 270 ? 40.32591  21.01739  -25.93954  1.000 217.12880 ? 270  ASP A CG  1 
ATOM   2014 O OD1 . ASP A 1 270 ? 41.46978  20.85148  -25.46778  1.000 227.89095 ? 270  ASP A OD1 1 
ATOM   2015 O OD2 . ASP A 1 270 ? 39.40117  20.19150  -25.79211  1.000 224.57359 ? 270  ASP A OD2 1 
ATOM   2016 N N   . GLY A 1 271 ? 41.11588  25.84252  -26.69236  1.000 169.78030 ? 271  GLY A N   1 
ATOM   2017 C CA  . GLY A 1 271 ? 41.18855  26.97670  -27.58738  1.000 171.13057 ? 271  GLY A CA  1 
ATOM   2018 C C   . GLY A 1 271 ? 39.91164  27.29457  -28.32785  1.000 173.92202 ? 271  GLY A C   1 
ATOM   2019 O O   . GLY A 1 271 ? 39.95831  28.03055  -29.31834  1.000 170.87865 ? 271  GLY A O   1 
ATOM   2020 N N   . GLU A 1 272 ? 38.77567  26.75990  -27.88286  1.000 172.69505 ? 272  GLU A N   1 
ATOM   2021 C CA  . GLU A 1 272 ? 37.48857  26.97766  -28.52165  1.000 177.19827 ? 272  GLU A CA  1 
ATOM   2022 C C   . GLU A 1 272 ? 36.52774  27.62390  -27.53387  1.000 198.23544 ? 272  GLU A C   1 
ATOM   2023 O O   . GLU A 1 272 ? 36.64701  27.44482  -26.31891  1.000 216.87054 ? 272  GLU A O   1 
ATOM   2024 C CB  . GLU A 1 272 ? 36.89325  25.66168  -29.03808  1.000 182.03409 ? 272  GLU A CB  1 
ATOM   2025 C CG  . GLU A 1 272 ? 37.84762  24.84146  -29.88588  1.000 225.39751 ? 272  GLU A CG  1 
ATOM   2026 C CD  . GLU A 1 272 ? 37.27525  23.49399  -30.27469  1.000 240.35027 ? 272  GLU A CD  1 
ATOM   2027 O OE1 . GLU A 1 272 ? 36.08046  23.25572  -30.00347  1.000 238.98574 ? 272  GLU A OE1 1 
ATOM   2028 O OE2 . GLU A 1 272 ? 38.02133  22.67229  -30.84841  1.000 242.18526 ? 272  GLU A OE2 1 
ATOM   2029 N N   . CYS A 1 273 ? 35.57000  28.37688  -28.06614  1.000 194.06176 ? 273  CYS A N   1 
ATOM   2030 C CA  . CYS A 1 273 ? 34.55801  29.06646  -27.26855  1.000 171.84148 ? 273  CYS A CA  1 
ATOM   2031 C C   . CYS A 1 273 ? 33.20453  28.46386  -27.63342  1.000 171.76078 ? 273  CYS A C   1 
ATOM   2032 O O   . CYS A 1 273 ? 32.57078  28.86403  -28.61303  1.000 165.81664 ? 273  CYS A O   1 
ATOM   2033 C CB  . CYS A 1 273 ? 34.61020  30.57171  -27.51004  1.000 176.06102 ? 273  CYS A CB  1 
ATOM   2034 S SG  . CYS A 1 273 ? 33.13483  31.49924  -27.04707  1.000 207.30458 ? 273  CYS A SG  1 
ATOM   2035 N N   . MET A 1 274 ? 32.77493  27.48337  -26.84550  1.000 186.47393 ? 274  MET A N   1 
ATOM   2036 C CA  . MET A 1 274 ? 31.53904  26.75921  -27.08375  1.000 175.28985 ? 274  MET A CA  1 
ATOM   2037 C C   . MET A 1 274 ? 30.45920  27.24394  -26.12078  1.000 151.78401 ? 274  MET A C   1 
ATOM   2038 O O   . MET A 1 274 ? 30.69643  28.07846  -25.24542  1.000 149.64558 ? 274  MET A O   1 
ATOM   2039 C CB  . MET A 1 274 ? 31.77068  25.25514  -26.93528  1.000 186.38374 ? 274  MET A CB  1 
ATOM   2040 C CG  . MET A 1 274 ? 33.02382  24.75128  -27.62676  1.000 210.35078 ? 274  MET A CG  1 
ATOM   2041 S SD  . MET A 1 274 ? 33.63234  23.23428  -26.87128  1.000 212.67055 ? 274  MET A SD  1 
ATOM   2042 C CE  . MET A 1 274 ? 33.79210  23.76580  -25.16905  1.000 197.58371 ? 274  MET A CE  1 
ATOM   2043 N N   . GLN A 1 275 ? 29.25236  26.70072  -26.28323  1.000 148.65475 ? 275  GLN A N   1 
ATOM   2044 C CA  . GLN A 1 275 ? 28.14475  27.07876  -25.41269  1.000 166.83626 ? 275  GLN A CA  1 
ATOM   2045 C C   . GLN A 1 275 ? 28.26699  26.42400  -24.04132  1.000 174.27633 ? 275  GLN A C   1 
ATOM   2046 O O   . GLN A 1 275 ? 28.13090  27.09285  -23.01097  1.000 209.71341 ? 275  GLN A O   1 
ATOM   2047 C CB  . GLN A 1 275 ? 26.81292  26.71181  -26.06980  1.000 171.36567 ? 275  GLN A CB  1 
ATOM   2048 C CG  . GLN A 1 275 ? 25.59981  26.94051  -25.18401  1.000 185.39860 ? 275  GLN A CG  1 
ATOM   2049 C CD  . GLN A 1 275 ? 24.29292  26.81282  -25.94159  1.000 201.36036 ? 275  GLN A CD  1 
ATOM   2050 O OE1 . GLN A 1 275 ? 24.21877  27.12324  -27.13061  1.000 204.95596 ? 275  GLN A OE1 1 
ATOM   2051 N NE2 . GLN A 1 275 ? 23.25359  26.35083  -25.25590  1.000 200.55838 ? 275  GLN A NE2 1 
ATOM   2052 N N   . GLU A 1 276 ? 28.52484  25.11946  -24.01044  1.000 150.50509 ? 276  GLU A N   1 
ATOM   2053 C CA  . GLU A 1 276 ? 28.66716  24.37436  -22.76998  1.000 175.84518 ? 276  GLU A CA  1 
ATOM   2054 C C   . GLU A 1 276 ? 29.88837  23.46993  -22.87036  1.000 182.24638 ? 276  GLU A C   1 
ATOM   2055 O O   . GLU A 1 276 ? 30.32395  23.10251  -23.96498  1.000 181.13894 ? 276  GLU A O   1 
ATOM   2056 C CB  . GLU A 1 276 ? 27.40033  23.55196  -22.46639  1.000 202.65137 ? 276  GLU A CB  1 
ATOM   2057 C CG  . GLU A 1 276 ? 27.39928  22.82076  -21.12600  1.000 217.87170 ? 276  GLU A CG  1 
ATOM   2058 C CD  . GLU A 1 276 ? 27.46614  23.76018  -19.93478  1.000 222.58224 ? 276  GLU A CD  1 
ATOM   2059 O OE1 . GLU A 1 276 ? 27.05398  24.93198  -20.06860  1.000 223.11011 ? 276  GLU A OE1 1 
ATOM   2060 O OE2 . GLU A 1 276 ? 27.93274  23.32405  -18.86115  1.000 218.06342 ? 276  GLU A OE2 1 
ATOM   2061 N N   . CYS A 1 277 ? 30.44940  23.13372  -21.71158  1.000 191.50930 ? 277  CYS A N   1 
ATOM   2062 C CA  . CYS A 1 277 ? 31.58830  22.22980  -21.66953  1.000 189.57875 ? 277  CYS A CA  1 
ATOM   2063 C C   . CYS A 1 277 ? 31.22856  20.90658  -22.34159  1.000 199.65525 ? 277  CYS A C   1 
ATOM   2064 O O   . CYS A 1 277 ? 30.09058  20.43674  -22.21987  1.000 202.62244 ? 277  CYS A O   1 
ATOM   2065 C CB  . CYS A 1 277 ? 32.02562  21.98163  -20.22467  1.000 193.76617 ? 277  CYS A CB  1 
ATOM   2066 S SG  . CYS A 1 277 ? 32.63323  23.44767  -19.36001  1.000 210.59971 ? 277  CYS A SG  1 
ATOM   2067 N N   . PRO A 1 278 ? 32.16559  20.28069  -23.05787  1.000 209.03026 ? 278  PRO A N   1 
ATOM   2068 C CA  . PRO A 1 278 ? 31.84592  19.02768  -23.75524  1.000 215.75844 ? 278  PRO A CA  1 
ATOM   2069 C C   . PRO A 1 278 ? 31.59891  17.87455  -22.79636  1.000 213.79557 ? 278  PRO A C   1 
ATOM   2070 O O   . PRO A 1 278 ? 31.71269  18.03519  -21.57674  1.000 219.82493 ? 278  PRO A O   1 
ATOM   2071 C CB  . PRO A 1 278 ? 33.08826  18.78442  -24.62070  1.000 222.85691 ? 278  PRO A CB  1 
ATOM   2072 C CG  . PRO A 1 278 ? 34.19020  19.46848  -23.88428  1.000 218.50038 ? 278  PRO A CG  1 
ATOM   2073 C CD  . PRO A 1 278 ? 33.56880  20.68422  -23.25443  1.000 209.04511 ? 278  PRO A CD  1 
ATOM   2074 N N   . SER A 1 279 ? 31.25545  16.70903  -23.34018  1.000 210.10174 ? 279  SER A N   1 
ATOM   2075 C CA  . SER A 1 279 ? 31.01230  15.54038  -22.50647  1.000 213.34022 ? 279  SER A CA  1 
ATOM   2076 C C   . SER A 1 279 ? 32.28231  15.14470  -21.76404  1.000 212.14888 ? 279  SER A C   1 
ATOM   2077 O O   . SER A 1 279 ? 33.37326  15.10464  -22.33949  1.000 218.56079 ? 279  SER A O   1 
ATOM   2078 C CB  . SER A 1 279 ? 30.51207  14.37484  -23.36030  1.000 202.62447 ? 279  SER A CB  1 
ATOM   2079 O OG  . SER A 1 279 ? 29.30553  14.71067  -24.02319  1.000 197.55619 ? 279  SER A OG  1 
ATOM   2080 N N   . GLY A 1 280 ? 32.13507  14.85617  -20.47357  1.000 202.54749 ? 280  GLY A N   1 
ATOM   2081 C CA  . GLY A 1 280 ? 33.28090  14.53602  -19.64834  1.000 198.11095 ? 280  GLY A CA  1 
ATOM   2082 C C   . GLY A 1 280 ? 34.00378  15.73311  -19.07964  1.000 195.29519 ? 280  GLY A C   1 
ATOM   2083 O O   . GLY A 1 280 ? 35.15221  15.60071  -18.64587  1.000 202.04547 ? 280  GLY A O   1 
ATOM   2084 N N   . PHE A 1 281 ? 33.36923  16.90337  -19.07216  1.000 175.31707 ? 281  PHE A N   1 
ATOM   2085 C CA  . PHE A 1 281 ? 33.96254  18.11202  -18.52212  1.000 174.69948 ? 281  PHE A CA  1 
ATOM   2086 C C   . PHE A 1 281 ? 32.90624  18.88299  -17.74612  1.000 179.37960 ? 281  PHE A C   1 
ATOM   2087 O O   . PHE A 1 281 ? 31.71196  18.80517  -18.04618  1.000 179.81216 ? 281  PHE A O   1 
ATOM   2088 C CB  . PHE A 1 281 ? 34.56097  19.00504  -19.61811  1.000 193.52070 ? 281  PHE A CB  1 
ATOM   2089 C CG  . PHE A 1 281 ? 35.91524  18.56115  -20.09052  1.000 204.18279 ? 281  PHE A CG  1 
ATOM   2090 C CD1 . PHE A 1 281 ? 37.05718  18.93630  -19.40293  1.000 202.54841 ? 281  PHE A CD1 1 
ATOM   2091 C CD2 . PHE A 1 281 ? 36.04847  17.77507  -21.22308  1.000 190.30246 ? 281  PHE A CD2 1 
ATOM   2092 C CE1 . PHE A 1 281 ? 38.30676  18.53268  -19.83197  1.000 200.71402 ? 281  PHE A CE1 1 
ATOM   2093 C CE2 . PHE A 1 281 ? 37.29641  17.36853  -21.65835  1.000 188.16606 ? 281  PHE A CE2 1 
ATOM   2094 C CZ  . PHE A 1 281 ? 38.42677  17.74820  -20.96143  1.000 197.79758 ? 281  PHE A CZ  1 
ATOM   2095 N N   . ILE A 1 282 ? 33.36089  19.63159  -16.73992  1.000 183.15716 ? 282  ILE A N   1 
ATOM   2096 C CA  . ILE A 1 282 ? 32.48359  20.44700  -15.91182  1.000 172.54440 ? 282  ILE A CA  1 
ATOM   2097 C C   . ILE A 1 282 ? 33.14516  21.80129  -15.69240  1.000 160.75719 ? 282  ILE A C   1 
ATOM   2098 O O   . ILE A 1 282 ? 34.36280  21.95317  -15.81291  1.000 161.02813 ? 282  ILE A O   1 
ATOM   2099 C CB  . ILE A 1 282 ? 32.15607  19.76843  -14.56036  1.000 182.47034 ? 282  ILE A CB  1 
ATOM   2100 C CG1 . ILE A 1 282 ? 30.77858  20.20793  -14.06067  1.000 190.84571 ? 282  ILE A CG1 1 
ATOM   2101 C CG2 . ILE A 1 282 ? 33.22591  20.07338  -13.52314  1.000 181.97702 ? 282  ILE A CG2 1 
ATOM   2102 C CD1 . ILE A 1 282 ? 29.64540  19.81795  -14.98539  1.000 191.33446 ? 282  ILE A CD1 1 
ATOM   2103 N N   . ARG A 1 283 ? 32.31915  22.79476  -15.37662  1.000 141.87689 ? 283  ARG A N   1 
ATOM   2104 C CA  . ARG A 1 283 ? 32.81191  24.15522  -15.21656  1.000 157.17817 ? 283  ARG A CA  1 
ATOM   2105 C C   . ARG A 1 283 ? 33.58443  24.29926  -13.91092  1.000 173.65326 ? 283  ARG A C   1 
ATOM   2106 O O   . ARG A 1 283 ? 33.16797  23.79757  -12.86307  1.000 171.63771 ? 283  ARG A O   1 
ATOM   2107 C CB  . ARG A 1 283 ? 31.64899  25.14578  -15.25187  1.000 170.60730 ? 283  ARG A CB  1 
ATOM   2108 C CG  . ARG A 1 283 ? 30.71034  24.95806  -16.43393  1.000 161.70146 ? 283  ARG A CG  1 
ATOM   2109 C CD  . ARG A 1 283 ? 29.53548  25.91903  -16.36010  1.000 161.82424 ? 283  ARG A CD  1 
ATOM   2110 N NE  . ARG A 1 283 ? 29.93226  27.29579  -16.64030  1.000 180.43353 ? 283  ARG A NE  1 
ATOM   2111 C CZ  . ARG A 1 283 ? 29.67627  27.92812  -17.78078  1.000 171.83833 ? 283  ARG A CZ  1 
ATOM   2112 N NH1 . ARG A 1 283 ? 29.01481  27.30926  -18.74953  1.000 156.28142 ? 283  ARG A NH1 1 
ATOM   2113 N NH2 . ARG A 1 283 ? 30.07645  29.18080  -17.95167  1.000 178.74306 ? 283  ARG A NH2 1 
ATOM   2114 N N   . ASN A 1 284 ? 34.71784  24.99189  -13.98074  1.000 181.46168 ? 284  ASN A N   1 
ATOM   2115 C CA  . ASN A 1 284 ? 35.53708  25.21583  -12.79933  1.000 185.39492 ? 284  ASN A CA  1 
ATOM   2116 C C   . ASN A 1 284 ? 34.89450  26.25916  -11.89089  1.000 179.80800 ? 284  ASN A C   1 
ATOM   2117 O O   . ASN A 1 284 ? 34.22213  27.18724  -12.34892  1.000 160.92241 ? 284  ASN A O   1 
ATOM   2118 C CB  . ASN A 1 284 ? 36.94254  25.66418  -13.20495  1.000 195.92057 ? 284  ASN A CB  1 
ATOM   2119 C CG  . ASN A 1 284 ? 37.86956  25.83508  -12.01591  1.000 202.00358 ? 284  ASN A CG  1 
ATOM   2120 O OD1 . ASN A 1 284 ? 37.66961  25.22679  -10.96457  1.000 205.94959 ? 284  ASN A OD1 1 
ATOM   2121 N ND2 . ASN A 1 284 ? 38.89181  26.66780  -12.17793  1.000 190.49983 ? 284  ASN A ND2 1 
ATOM   2122 N N   . GLY A 1 285 ? 35.10329  26.09297  -10.58669  1.000 190.14841 ? 285  GLY A N   1 
ATOM   2123 C CA  . GLY A 1 285 ? 34.57823  27.04963  -9.63281   1.000 162.19627 ? 285  GLY A CA  1 
ATOM   2124 C C   . GLY A 1 285 ? 35.26678  28.39674  -9.74266   1.000 156.80449 ? 285  GLY A C   1 
ATOM   2125 O O   . GLY A 1 285 ? 36.42357  28.50147  -10.15279  1.000 152.03679 ? 285  GLY A O   1 
ATOM   2126 N N   . SER A 1 286 ? 34.53170  29.44516  -9.36223   1.000 166.67498 ? 286  SER A N   1 
ATOM   2127 C CA  . SER A 1 286 ? 34.98995  30.82817  -9.47172   1.000 198.05068 ? 286  SER A CA  1 
ATOM   2128 C C   . SER A 1 286 ? 35.38263  31.15577  -10.90771  1.000 223.65431 ? 286  SER A C   1 
ATOM   2129 O O   . SER A 1 286 ? 34.65806  31.87010  -11.60844  1.000 211.12782 ? 286  SER A O   1 
ATOM   2130 C CB  . SER A 1 286 ? 36.16047  31.09636  -8.51979   1.000 187.05058 ? 286  SER A CB  1 
ATOM   2131 O OG  . SER A 1 286 ? 37.32940  30.40747  -8.92915   1.000 178.85481 ? 286  SER A OG  1 
ATOM   2132 N N   . GLN A 1 287 ? 36.52862  30.64016  -11.35211  1.000 232.79465 ? 287  GLN A N   1 
ATOM   2133 C CA  . GLN A 1 287 ? 36.95213  30.78160  -12.73965  1.000 219.50475 ? 287  GLN A CA  1 
ATOM   2134 C C   . GLN A 1 287 ? 36.01699  29.99829  -13.65326  1.000 198.24034 ? 287  GLN A C   1 
ATOM   2135 O O   . GLN A 1 287 ? 36.39385  28.94968  -14.18659  1.000 179.23528 ? 287  GLN A O   1 
ATOM   2136 C CB  . GLN A 1 287 ? 38.39573  30.30170  -12.90514  1.000 229.56388 ? 287  GLN A CB  1 
ATOM   2137 C CG  . GLN A 1 287 ? 39.38569  30.98448  -11.97308  1.000 236.66683 ? 287  GLN A CG  1 
ATOM   2138 C CD  . GLN A 1 287 ? 40.70304  30.23961  -11.87217  1.000 242.07208 ? 287  GLN A CD  1 
ATOM   2139 O OE1 . GLN A 1 287 ? 40.74429  29.01249  -11.96372  1.000 237.28487 ? 287  GLN A OE1 1 
ATOM   2140 N NE2 . GLN A 1 287 ? 41.78910  30.98046  -11.68396  1.000 240.24756 ? 287  GLN A NE2 1 
ATOM   2141 N N   . SER A 1 288 ? 34.79649  30.50305  -13.84217  1.000 198.73136 ? 288  SER A N   1 
ATOM   2142 C CA  . SER A 1 288 ? 33.74038  29.78396  -14.54382  1.000 197.21054 ? 288  SER A CA  1 
ATOM   2143 C C   . SER A 1 288 ? 33.81610  29.92490  -16.06101  1.000 191.21731 ? 288  SER A C   1 
ATOM   2144 O O   . SER A 1 288 ? 32.83167  29.61859  -16.74487  1.000 169.38456 ? 288  SER A O   1 
ATOM   2145 C CB  . SER A 1 288 ? 32.37026  30.25206  -14.04632  1.000 188.05461 ? 288  SER A CB  1 
ATOM   2146 O OG  . SER A 1 288 ? 32.23138  30.03208  -12.65333  1.000 172.88119 ? 288  SER A OG  1 
ATOM   2147 N N   . MET A 1 289 ? 34.94538  30.37620  -16.60479  1.000 195.39752 ? 289  MET A N   1 
ATOM   2148 C CA  . MET A 1 289 ? 35.11915  30.47693  -18.04694  1.000 191.88437 ? 289  MET A CA  1 
ATOM   2149 C C   . MET A 1 289 ? 35.85400  29.28540  -18.64483  1.000 191.29508 ? 289  MET A C   1 
ATOM   2150 O O   . MET A 1 289 ? 35.96895  29.20262  -19.87221  1.000 206.33303 ? 289  MET A O   1 
ATOM   2151 C CB  . MET A 1 289 ? 35.86991  31.76614  -18.40498  1.000 197.27703 ? 289  MET A CB  1 
ATOM   2152 C CG  . MET A 1 289 ? 35.06037  33.03607  -18.19872  1.000 203.18931 ? 289  MET A CG  1 
ATOM   2153 S SD  . MET A 1 289 ? 33.63383  33.13863  -19.29806  1.000 182.11903 ? 289  MET A SD  1 
ATOM   2154 C CE  . MET A 1 289 ? 34.43660  33.11843  -20.89893  1.000 190.28567 ? 289  MET A CE  1 
ATOM   2155 N N   . TYR A 1 290 ? 36.34643  28.36672  -17.81771  1.000 189.89046 ? 290  TYR A N   1 
ATOM   2156 C CA  . TYR A 1 290 ? 37.09670  27.21321  -18.28669  1.000 177.52394 ? 290  TYR A CA  1 
ATOM   2157 C C   . TYR A 1 290 ? 36.49722  25.94271  -17.70085  1.000 184.59164 ? 290  TYR A C   1 
ATOM   2158 O O   . TYR A 1 290 ? 35.84946  25.96113  -16.65103  1.000 185.80018 ? 290  TYR A O   1 
ATOM   2159 C CB  . TYR A 1 290 ? 38.58201  27.32286  -17.91403  1.000 171.82156 ? 290  TYR A CB  1 
ATOM   2160 C CG  . TYR A 1 290 ? 39.21516  28.62971  -18.33601  1.000 188.68087 ? 290  TYR A CG  1 
ATOM   2161 C CD1 . TYR A 1 290 ? 39.75419  28.78476  -19.60640  1.000 201.88738 ? 290  TYR A CD1 1 
ATOM   2162 C CD2 . TYR A 1 290 ? 39.26896  29.71055  -17.46500  1.000 193.65315 ? 290  TYR A CD2 1 
ATOM   2163 C CE1 . TYR A 1 290 ? 40.33128  29.97893  -19.99689  1.000 215.72005 ? 290  TYR A CE1 1 
ATOM   2164 C CE2 . TYR A 1 290 ? 39.84372  30.90811  -17.84617  1.000 206.97361 ? 290  TYR A CE2 1 
ATOM   2165 C CZ  . TYR A 1 290 ? 40.37321  31.03674  -19.11277  1.000 221.95248 ? 290  TYR A CZ  1 
ATOM   2166 O OH  . TYR A 1 290 ? 40.94670  32.22738  -19.49638  1.000 225.26047 ? 290  TYR A OH  1 
ATOM   2167 N N   . CYS A 1 291 ? 36.72309  24.83279  -18.39679  1.000 190.04329 ? 291  CYS A N   1 
ATOM   2168 C CA  . CYS A 1 291 ? 36.18390  23.53686  -18.00876  1.000 200.75413 ? 291  CYS A CA  1 
ATOM   2169 C C   . CYS A 1 291 ? 37.27951  22.69735  -17.36517  1.000 196.15921 ? 291  CYS A C   1 
ATOM   2170 O O   . CYS A 1 291 ? 38.38612  22.59290  -17.90477  1.000 207.43513 ? 291  CYS A O   1 
ATOM   2171 C CB  . CYS A 1 291 ? 35.60124  22.80817  -19.22083  1.000 211.45856 ? 291  CYS A CB  1 
ATOM   2172 S SG  . CYS A 1 291 ? 34.44796  23.79928  -20.20123  1.000 216.89585 ? 291  CYS A SG  1 
ATOM   2173 N N   . ILE A 1 292 ? 36.96969  22.10406  -16.21646  1.000 182.36158 ? 292  ILE A N   1 
ATOM   2174 C CA  . ILE A 1 292 ? 37.91662  21.24618  -15.50822  1.000 193.90850 ? 292  ILE A CA  1 
ATOM   2175 C C   . ILE A 1 292 ? 37.52020  19.79638  -15.77186  1.000 186.57804 ? 292  ILE A C   1 
ATOM   2176 O O   . ILE A 1 292 ? 36.32140  19.48278  -15.82979  1.000 164.22437 ? 292  ILE A O   1 
ATOM   2177 C CB  . ILE A 1 292 ? 37.96015  21.58595  -14.00593  1.000 231.42073 ? 292  ILE A CB  1 
ATOM   2178 C CG1 . ILE A 1 292 ? 39.22436  21.02473  -13.35014  1.000 242.77931 ? 292  ILE A CG1 1 
ATOM   2179 C CG2 . ILE A 1 292 ? 36.71761  21.08340  -13.28197  1.000 234.17605 ? 292  ILE A CG2 1 
ATOM   2180 C CD1 . ILE A 1 292 ? 39.36560  21.38676  -11.88779  1.000 239.61659 ? 292  ILE A CD1 1 
ATOM   2181 N N   . PRO A 1 293 ? 38.47786  18.88819  -15.98598  1.000 198.34325 ? 293  PRO A N   1 
ATOM   2182 C CA  . PRO A 1 293 ? 38.13277  17.49145  -16.28762  1.000 184.04065 ? 293  PRO A CA  1 
ATOM   2183 C C   . PRO A 1 293 ? 37.67174  16.74157  -15.04765  1.000 159.09223 ? 293  PRO A C   1 
ATOM   2184 O O   . PRO A 1 293 ? 38.46591  16.43703  -14.15216  1.000 159.28023 ? 293  PRO A O   1 
ATOM   2185 C CB  . PRO A 1 293 ? 39.44704  16.92418  -16.84452  1.000 196.56710 ? 293  PRO A CB  1 
ATOM   2186 C CG  . PRO A 1 293 ? 40.50711  17.77507  -16.24317  1.000 199.26672 ? 293  PRO A CG  1 
ATOM   2187 C CD  . PRO A 1 293 ? 39.91627  19.15071  -16.16888  1.000 199.71763 ? 293  PRO A CD  1 
ATOM   2188 N N   . CYS A 1 294 ? 36.37707  16.44151  -14.99338  1.000 165.41715 ? 294  CYS A N   1 
ATOM   2189 C CA  . CYS A 1 294 ? 35.85479  15.53627  -13.98115  1.000 178.66542 ? 294  CYS A CA  1 
ATOM   2190 C C   . CYS A 1 294 ? 36.06996  14.10133  -14.45209  1.000 189.73613 ? 294  CYS A C   1 
ATOM   2191 O O   . CYS A 1 294 ? 35.77411  13.76657  -15.60396  1.000 199.19765 ? 294  CYS A O   1 
ATOM   2192 C CB  . CYS A 1 294 ? 34.37358  15.82204  -13.71626  1.000 202.09251 ? 294  CYS A CB  1 
ATOM   2193 S SG  . CYS A 1 294 ? 33.24182  14.47566  -14.12953  1.000 254.00221 ? 294  CYS A SG  1 
ATOM   2194 N N   . GLU A 1 295 ? 36.61859  13.25970  -13.57245  1.000 195.53936 ? 295  GLU A N   1 
ATOM   2195 C CA  . GLU A 1 295 ? 37.01414  11.92000  -13.99758  1.000 203.83457 ? 295  GLU A CA  1 
ATOM   2196 C C   . GLU A 1 295 ? 35.83820  10.95029  -13.99563  1.000 209.88914 ? 295  GLU A C   1 
ATOM   2197 O O   . GLU A 1 295 ? 35.66675  10.18055  -14.94742  1.000 230.24951 ? 295  GLU A O   1 
ATOM   2198 C CB  . GLU A 1 295 ? 38.14131  11.39098  -13.10994  1.000 216.12025 ? 295  GLU A CB  1 
ATOM   2199 C CG  . GLU A 1 295 ? 38.68065  10.03962  -13.55700  1.000 228.20731 ? 295  GLU A CG  1 
ATOM   2200 C CD  . GLU A 1 295 ? 39.88532  9.59002   -12.75492  1.000 225.51089 ? 295  GLU A CD  1 
ATOM   2201 O OE1 . GLU A 1 295 ? 40.37556  10.37826  -11.91974  1.000 227.89981 ? 295  GLU A OE1 1 
ATOM   2202 O OE2 . GLU A 1 295 ? 40.34247  8.44600   -12.96146  1.000 223.82212 ? 295  GLU A OE2 1 
ATOM   2203 N N   . GLY A 1 296 ? 35.02495  10.96395  -12.94348  1.000 184.66816 ? 296  GLY A N   1 
ATOM   2204 C CA  . GLY A 1 296 ? 33.86406  10.10920  -12.87812  1.000 172.38855 ? 296  GLY A CA  1 
ATOM   2205 C C   . GLY A 1 296 ? 32.74076  10.62427  -13.75386  1.000 172.32069 ? 296  GLY A C   1 
ATOM   2206 O O   . GLY A 1 296 ? 32.94276  11.48081  -14.61923  1.000 164.50073 ? 296  GLY A O   1 
ATOM   2207 N N   . PRO A 1 297 ? 31.53278  10.09643  -13.56283  1.000 185.35968 ? 297  PRO A N   1 
ATOM   2208 C CA  . PRO A 1 297 ? 30.36914  10.67923  -14.24358  1.000 184.54313 ? 297  PRO A CA  1 
ATOM   2209 C C   . PRO A 1 297 ? 30.04662  12.05153  -13.67597  1.000 184.45171 ? 297  PRO A C   1 
ATOM   2210 O O   . PRO A 1 297 ? 29.63717  12.16559  -12.51608  1.000 160.41532 ? 297  PRO A O   1 
ATOM   2211 C CB  . PRO A 1 297 ? 29.25221  9.66386   -13.97112  1.000 185.65454 ? 297  PRO A CB  1 
ATOM   2212 C CG  . PRO A 1 297 ? 29.68032  8.95529   -12.72785  1.000 190.51638 ? 297  PRO A CG  1 
ATOM   2213 C CD  . PRO A 1 297 ? 31.18030  8.90291   -12.77495  1.000 194.18764 ? 297  PRO A CD  1 
ATOM   2214 N N   . CYS A 1 298 ? 30.23765  13.09452  -14.47887  1.000 223.38980 ? 298  CYS A N   1 
ATOM   2215 C CA  . CYS A 1 298 ? 30.13965  14.45222  -13.96406  1.000 239.31115 ? 298  CYS A CA  1 
ATOM   2216 C C   . CYS A 1 298 ? 28.72386  14.72519  -13.46057  1.000 221.49660 ? 298  CYS A C   1 
ATOM   2217 O O   . CYS A 1 298 ? 27.74745  14.26330  -14.06401  1.000 217.91053 ? 298  CYS A O   1 
ATOM   2218 C CB  . CYS A 1 298 ? 30.53844  15.46469  -15.03939  1.000 256.46254 ? 298  CYS A CB  1 
ATOM   2219 S SG  . CYS A 1 298 ? 32.17330  15.12460  -15.73320  1.000 263.66734 ? 298  CYS A SG  1 
ATOM   2220 N N   . PRO A 1 299 ? 28.57723  15.46166  -12.36238  1.000 184.12077 ? 299  PRO A N   1 
ATOM   2221 C CA  . PRO A 1 299 ? 27.27276  15.55823  -11.70152  1.000 181.69700 ? 299  PRO A CA  1 
ATOM   2222 C C   . PRO A 1 299 ? 26.27390  16.37763  -12.50287  1.000 178.55154 ? 299  PRO A C   1 
ATOM   2223 O O   . PRO A 1 299 ? 26.62322  17.15874  -13.39068  1.000 198.29516 ? 299  PRO A O   1 
ATOM   2224 C CB  . PRO A 1 299 ? 27.60362  16.24243  -10.37140  1.000 177.73822 ? 299  PRO A CB  1 
ATOM   2225 C CG  . PRO A 1 299 ? 28.82741  17.04271  -10.66625  1.000 157.14224 ? 299  PRO A CG  1 
ATOM   2226 C CD  . PRO A 1 299 ? 29.61632  16.22991  -11.65453  1.000 158.48284 ? 299  PRO A CD  1 
ATOM   2227 N N   . LYS A 1 300 ? 25.00200  16.17893  -12.16553  1.000 161.09712 ? 300  LYS A N   1 
ATOM   2228 C CA  . LYS A 1 300 ? 23.88182  16.92463  -12.73503  1.000 170.02541 ? 300  LYS A CA  1 
ATOM   2229 C C   . LYS A 1 300 ? 23.19297  17.64130  -11.57815  1.000 185.15205 ? 300  LYS A C   1 
ATOM   2230 O O   . LYS A 1 300 ? 22.18883  17.16717  -11.04220  1.000 198.89539 ? 300  LYS A O   1 
ATOM   2231 C CB  . LYS A 1 300 ? 22.92026  15.99410  -13.48896  1.000 170.73222 ? 300  LYS A CB  1 
ATOM   2232 C CG  . LYS A 1 300 ? 22.49990  16.50598  -14.85802  1.000 191.37937 ? 300  LYS A CG  1 
ATOM   2233 C CD  . LYS A 1 300 ? 23.68273  16.55399  -15.81369  1.000 206.59797 ? 300  LYS A CD  1 
ATOM   2234 C CE  . LYS A 1 300 ? 23.25778  17.00102  -17.20376  1.000 177.10888 ? 300  LYS A CE  1 
ATOM   2235 N NZ  . LYS A 1 300 ? 24.40213  17.01331  -18.15747  1.000 139.10149 ? 300  LYS A NZ  1 
ATOM   2236 N N   . VAL A 1 301 ? 23.74983  18.78777  -11.18718  1.000 184.72461 ? 301  VAL A N   1 
ATOM   2237 C CA  . VAL A 1 301 ? 23.22055  19.53394  -10.05227  1.000 169.51996 ? 301  VAL A CA  1 
ATOM   2238 C C   . VAL A 1 301 ? 21.86234  20.11704  -10.41545  1.000 164.32270 ? 301  VAL A C   1 
ATOM   2239 O O   . VAL A 1 301 ? 21.70312  20.76440  -11.45867  1.000 174.67791 ? 301  VAL A O   1 
ATOM   2240 C CB  . VAL A 1 301 ? 24.20371  20.63324  -9.62498   1.000 156.18247 ? 301  VAL A CB  1 
ATOM   2241 C CG1 . VAL A 1 301 ? 23.67426  21.36929  -8.40605   1.000 141.24631 ? 301  VAL A CG1 1 
ATOM   2242 C CG2 . VAL A 1 301 ? 25.57462  20.03730  -9.34163   1.000 172.96878 ? 301  VAL A CG2 1 
ATOM   2243 N N   . CYS A 1 302 ? 20.87605  19.89146  -9.55250   1.000 158.60525 ? 302  CYS A N   1 
ATOM   2244 C CA  . CYS A 1 302 ? 19.50837  20.34438  -9.77088   1.000 160.10149 ? 302  CYS A CA  1 
ATOM   2245 C C   . CYS A 1 302 ? 19.20620  21.49542  -8.82170   1.000 185.68677 ? 302  CYS A C   1 
ATOM   2246 O O   . CYS A 1 302 ? 19.30718  21.34105  -7.59961   1.000 170.13226 ? 302  CYS A O   1 
ATOM   2247 C CB  . CYS A 1 302 ? 18.51914  19.19765  -9.56818   1.000 144.21305 ? 302  CYS A CB  1 
ATOM   2248 S SG  . CYS A 1 302 ? 18.64327  17.90917  -10.82709  1.000 211.49637 ? 302  CYS A SG  1 
ATOM   2249 N N   . GLU A 1 303 ? 18.83642  22.64239  -9.38614   1.000 207.50207 ? 303  GLU A N   1 
ATOM   2250 C CA  . GLU A 1 303 ? 18.52087  23.84207  -8.62123   1.000 204.02617 ? 303  GLU A CA  1 
ATOM   2251 C C   . GLU A 1 303 ? 17.06753  24.21168  -8.87719   1.000 202.89888 ? 303  GLU A C   1 
ATOM   2252 O O   . GLU A 1 303 ? 16.67417  24.43420  -10.02739  1.000 219.45865 ? 303  GLU A O   1 
ATOM   2253 C CB  . GLU A 1 303 ? 19.44936  24.99610  -9.00545   1.000 206.88717 ? 303  GLU A CB  1 
ATOM   2254 C CG  . GLU A 1 303 ? 19.32210  26.22458  -8.12158   1.000 205.47581 ? 303  GLU A CG  1 
ATOM   2255 C CD  . GLU A 1 303 ? 20.19381  27.37111  -8.59481   1.000 225.14867 ? 303  GLU A CD  1 
ATOM   2256 O OE1 . GLU A 1 303 ? 20.43820  27.46845  -9.81598   1.000 231.07658 ? 303  GLU A OE1 1 
ATOM   2257 O OE2 . GLU A 1 303 ? 20.63939  28.17144  -7.74596   1.000 231.92746 ? 303  GLU A OE2 1 
ATOM   2258 N N   . GLU A 1 304 ? 16.27520  24.27282  -7.81074   1.000 196.50724 ? 304  GLU A N   1 
ATOM   2259 C CA  . GLU A 1 304 ? 14.86223  24.60459  -7.89855   1.000 201.20305 ? 304  GLU A CA  1 
ATOM   2260 C C   . GLU A 1 304 ? 14.60096  25.92536  -7.18676   1.000 205.58810 ? 304  GLU A C   1 
ATOM   2261 O O   . GLU A 1 304 ? 15.24795  26.24905  -6.18603   1.000 207.10975 ? 304  GLU A O   1 
ATOM   2262 C CB  . GLU A 1 304 ? 13.99381  23.49061  -7.29590   1.000 205.74551 ? 304  GLU A CB  1 
ATOM   2263 C CG  . GLU A 1 304 ? 12.49822  23.68543  -7.48712   1.000 204.90831 ? 304  GLU A CG  1 
ATOM   2264 C CD  . GLU A 1 304 ? 11.69531  22.46362  -7.08805   1.000 187.23962 ? 304  GLU A CD  1 
ATOM   2265 O OE1 . GLU A 1 304 ? 12.13455  21.33497  -7.39504   1.000 172.59339 ? 304  GLU A OE1 1 
ATOM   2266 O OE2 . GLU A 1 304 ? 10.62718  22.63228  -6.46324   1.000 171.72955 ? 304  GLU A OE2 1 
ATOM   2267 N N   . GLU A 1 305 ? 13.64346  26.69001  -7.71749   1.000 196.29316 ? 305  GLU A N   1 
ATOM   2268 C CA  . GLU A 1 305 ? 13.37786  28.02038  -7.17951   1.000 189.06636 ? 305  GLU A CA  1 
ATOM   2269 C C   . GLU A 1 305 ? 12.72618  27.94815  -5.80386   1.000 189.57206 ? 305  GLU A C   1 
ATOM   2270 O O   . GLU A 1 305 ? 12.98343  28.79997  -4.94517   1.000 165.13022 ? 305  GLU A O   1 
ATOM   2271 C CB  . GLU A 1 305 ? 12.50393  28.81177  -8.15130   1.000 181.00675 ? 305  GLU A CB  1 
ATOM   2272 C CG  . GLU A 1 305 ? 13.04387  28.83679  -9.57148   1.000 199.13901 ? 305  GLU A CG  1 
ATOM   2273 C CD  . GLU A 1 305 ? 12.54539  30.02598  -10.36743  1.000 216.29544 ? 305  GLU A CD  1 
ATOM   2274 O OE1 . GLU A 1 305 ? 11.79950  30.85255  -9.80136   1.000 219.50543 ? 305  GLU A OE1 1 
ATOM   2275 O OE2 . GLU A 1 305 ? 12.90531  30.13734  -11.55837  1.000 207.13038 ? 305  GLU A OE2 1 
ATOM   2276 N N   . LYS A 1 306 ? 11.88280  26.94592  -5.57400   1.000 211.14758 ? 306  LYS A N   1 
ATOM   2277 C CA  . LYS A 1 306 ? 11.24209  26.80060  -4.27504   1.000 213.60525 ? 306  LYS A CA  1 
ATOM   2278 C C   . LYS A 1 306 ? 12.25691  26.33147  -3.23913   1.000 207.89280 ? 306  LYS A C   1 
ATOM   2279 O O   . LYS A 1 306 ? 13.10055  25.47390  -3.51564   1.000 198.21096 ? 306  LYS A O   1 
ATOM   2280 C CB  . LYS A 1 306 ? 10.06987  25.82489  -4.36928   1.000 223.00404 ? 306  LYS A CB  1 
ATOM   2281 C CG  . LYS A 1 306 ? 9.13902   26.12560  -5.53547   1.000 225.33895 ? 306  LYS A CG  1 
ATOM   2282 C CD  . LYS A 1 306 ? 7.71568   25.66741  -5.27032   1.000 225.35924 ? 306  LYS A CD  1 
ATOM   2283 C CE  . LYS A 1 306 ? 6.79553   26.08498  -6.40836   1.000 215.87647 ? 306  LYS A CE  1 
ATOM   2284 N NZ  . LYS A 1 306 ? 5.36273   25.81590  -6.10717   1.000 214.94870 ? 306  LYS A NZ  1 
ATOM   2285 N N   . LYS A 1 307 ? 12.17277  26.90817  -2.03756   1.000 203.40956 ? 307  LYS A N   1 
ATOM   2286 C CA  . LYS A 1 307 ? 13.20638  26.68637  -1.02997   1.000 196.41042 ? 307  LYS A CA  1 
ATOM   2287 C C   . LYS A 1 307 ? 13.23995  25.23223  -0.57095   1.000 194.40404 ? 307  LYS A C   1 
ATOM   2288 O O   . LYS A 1 307 ? 14.31368  24.62517  -0.48132   1.000 178.64924 ? 307  LYS A O   1 
ATOM   2289 C CB  . LYS A 1 307 ? 12.99245  27.62957  0.15688    1.000 170.61571 ? 307  LYS A CB  1 
ATOM   2290 C CG  . LYS A 1 307 ? 11.58001  27.62858  0.72430    1.000 158.66132 ? 307  LYS A CG  1 
ATOM   2291 C CD  . LYS A 1 307 ? 11.47748  28.51531  1.95416    1.000 175.55734 ? 307  LYS A CD  1 
ATOM   2292 C CE  . LYS A 1 307 ? 10.10045  28.41805  2.59043    1.000 193.04441 ? 307  LYS A CE  1 
ATOM   2293 N NZ  . LYS A 1 307 ? 9.79099   27.02971  3.03264    1.000 191.51139 ? 307  LYS A NZ  1 
ATOM   2294 N N   . THR A 1 308 ? 12.07706  24.65371  -0.28069   1.000 193.36742 ? 308  THR A N   1 
ATOM   2295 C CA  . THR A 1 308 ? 11.97913  23.28889  0.22731    1.000 165.51615 ? 308  THR A CA  1 
ATOM   2296 C C   . THR A 1 308 ? 11.12872  22.47307  -0.73705   1.000 158.66493 ? 308  THR A C   1 
ATOM   2297 O O   . THR A 1 308 ? 9.91489   22.68462  -0.83433   1.000 134.01793 ? 308  THR A O   1 
ATOM   2298 C CB  . THR A 1 308 ? 11.38442  23.26558  1.63528    1.000 159.69836 ? 308  THR A CB  1 
ATOM   2299 O OG1 . THR A 1 308 ? 12.18057  24.07859  2.50645    1.000 148.28324 ? 308  THR A OG1 1 
ATOM   2300 C CG2 . THR A 1 308 ? 11.34985  21.84326  2.17320    1.000 172.97848 ? 308  THR A CG2 1 
ATOM   2301 N N   . LYS A 1 309 ? 11.76509  21.54506  -1.44690   1.000 169.17837 ? 309  LYS A N   1 
ATOM   2302 C CA  . LYS A 1 309 ? 11.05860  20.67005  -2.37320   1.000 167.64811 ? 309  LYS A CA  1 
ATOM   2303 C C   . LYS A 1 309 ? 10.29641  19.61093  -1.58689   1.000 175.39535 ? 309  LYS A C   1 
ATOM   2304 O O   . LYS A 1 309 ? 10.90315  18.78459  -0.89651   1.000 157.51133 ? 309  LYS A O   1 
ATOM   2305 C CB  . LYS A 1 309 ? 12.03979  20.02132  -3.34658   1.000 166.16741 ? 309  LYS A CB  1 
ATOM   2306 C CG  . LYS A 1 309 ? 11.40207  19.03844  -4.31627   1.000 174.92609 ? 309  LYS A CG  1 
ATOM   2307 C CD  . LYS A 1 309 ? 10.28464  19.69235  -5.11238   1.000 183.89089 ? 309  LYS A CD  1 
ATOM   2308 C CE  . LYS A 1 309 ? 9.77346   18.77206  -6.20843   1.000 154.63557 ? 309  LYS A CE  1 
ATOM   2309 N NZ  . LYS A 1 309 ? 10.82998  18.47486  -7.21442   1.000 132.32599 ? 309  LYS A NZ  1 
ATOM   2310 N N   . THR A 1 310 ? 8.97095   19.63613  -1.68899   1.000 181.50230 ? 310  THR A N   1 
ATOM   2311 C CA  . THR A 1 310 ? 8.11099   18.69260  -0.98741   1.000 178.13050 ? 310  THR A CA  1 
ATOM   2312 C C   . THR A 1 310 ? 7.78332   17.52660  -1.91335   1.000 163.22475 ? 310  THR A C   1 
ATOM   2313 O O   . THR A 1 310 ? 7.28024   17.72980  -3.02395   1.000 195.74091 ? 310  THR A O   1 
ATOM   2314 C CB  . THR A 1 310 ? 6.83246   19.37457  -0.49657   1.000 194.53005 ? 310  THR A CB  1 
ATOM   2315 O OG1 . THR A 1 310 ? 5.84878   18.38237  -0.17585   1.000 194.39968 ? 310  THR A OG1 1 
ATOM   2316 C CG2 . THR A 1 310 ? 6.27936   20.32361  -1.55455   1.000 202.34583 ? 310  THR A CG2 1 
ATOM   2317 N N   . ILE A 1 311 ? 8.07841   16.31052  -1.45772   1.000 117.04597 ? 311  ILE A N   1 
ATOM   2318 C CA  . ILE A 1 311 ? 7.79415   15.10537  -2.22796   1.000 116.57582 ? 311  ILE A CA  1 
ATOM   2319 C C   . ILE A 1 311 ? 6.56725   14.42843  -1.63185   1.000 116.58731 ? 311  ILE A C   1 
ATOM   2320 O O   . ILE A 1 311 ? 6.68463   13.50284  -0.82096   1.000 116.30788 ? 311  ILE A O   1 
ATOM   2321 C CB  . ILE A 1 311 ? 9.00308   14.14972  -2.25394   1.000 116.19677 ? 311  ILE A CB  1 
ATOM   2322 C CG1 . ILE A 1 311 ? 10.25223  14.86656  -2.77449   1.000 116.70478 ? 311  ILE A CG1 1 
ATOM   2323 C CG2 . ILE A 1 311 ? 8.70608   12.93238  -3.11503   1.000 116.04980 ? 311  ILE A CG2 1 
ATOM   2324 C CD1 . ILE A 1 311 ? 11.16730  15.39156  -1.68463   1.000 133.40244 ? 311  ILE A CD1 1 
ATOM   2325 N N   . ASP A 1 312 ? 5.38154   14.89383  -2.01967   1.000 125.10623 ? 312  ASP A N   1 
ATOM   2326 C CA  . ASP A 1 312 ? 4.12699   14.35660  -1.51318   1.000 137.47404 ? 312  ASP A CA  1 
ATOM   2327 C C   . ASP A 1 312 ? 3.51319   13.32020  -2.44495   1.000 142.63558 ? 312  ASP A C   1 
ATOM   2328 O O   . ASP A 1 312 ? 2.39856   12.85379  -2.18784   1.000 136.19578 ? 312  ASP A O   1 
ATOM   2329 C CB  . ASP A 1 312 ? 3.13047   15.49067  -1.26154   1.000 152.36633 ? 312  ASP A CB  1 
ATOM   2330 C CG  . ASP A 1 312 ? 2.79430   16.26291  -2.52174   1.000 165.33154 ? 312  ASP A CG  1 
ATOM   2331 O OD1 . ASP A 1 312 ? 3.63556   16.29553  -3.44448   1.000 182.28563 ? 312  ASP A OD1 1 
ATOM   2332 O OD2 . ASP A 1 312 ? 1.68858   16.84013  -2.58811   1.000 166.23160 ? 312  ASP A OD2 1 
ATOM   2333 N N   . SER A 1 313 ? 4.21295   12.94878  -3.51280   1.000 148.38330 ? 313  SER A N   1 
ATOM   2334 C CA  . SER A 1 313 ? 3.71612   11.96916  -4.47055   1.000 152.87352 ? 313  SER A CA  1 
ATOM   2335 C C   . SER A 1 313 ? 4.88408   11.51791  -5.33555   1.000 153.87907 ? 313  SER A C   1 
ATOM   2336 O O   . SER A 1 313 ? 5.95633   12.12846  -5.33294   1.000 164.89472 ? 313  SER A O   1 
ATOM   2337 C CB  . SER A 1 313 ? 2.58849   12.54412  -5.33265   1.000 176.24159 ? 313  SER A CB  1 
ATOM   2338 O OG  . SER A 1 313 ? 3.02165   13.69739  -6.03351   1.000 155.81515 ? 313  SER A OG  1 
ATOM   2339 N N   . VAL A 1 314 ? 4.66148   10.43066  -6.07765   1.000 157.06314 ? 314  VAL A N   1 
ATOM   2340 C CA  . VAL A 1 314 ? 5.66998   9.97219   -7.02699   1.000 162.02090 ? 314  VAL A CA  1 
ATOM   2341 C C   . VAL A 1 314 ? 5.78074   10.93829  -8.19819   1.000 168.28062 ? 314  VAL A C   1 
ATOM   2342 O O   . VAL A 1 314 ? 6.85369   11.07814  -8.79818   1.000 173.71405 ? 314  VAL A O   1 
ATOM   2343 C CB  . VAL A 1 314 ? 5.35149   8.54279   -7.50258   1.000 148.19046 ? 314  VAL A CB  1 
ATOM   2344 C CG1 . VAL A 1 314 ? 5.67342   7.53727   -6.40951   1.000 165.82311 ? 314  VAL A CG1 1 
ATOM   2345 C CG2 . VAL A 1 314 ? 3.89127   8.43435   -7.91530   1.000 144.30727 ? 314  VAL A CG2 1 
ATOM   2346 N N   . THR A 1 315 ? 4.68564   11.62030  -8.54279   1.000 162.28356 ? 315  THR A N   1 
ATOM   2347 C CA  . THR A 1 315 ? 4.73363   12.60308  -9.61938   1.000 170.73436 ? 315  THR A CA  1 
ATOM   2348 C C   . THR A 1 315 ? 5.55201   13.82601  -9.22572   1.000 174.07583 ? 315  THR A C   1 
ATOM   2349 O O   . THR A 1 315 ? 6.17288   14.45812  -10.08789  1.000 191.07615 ? 315  THR A O   1 
ATOM   2350 C CB  . THR A 1 315 ? 3.31767   13.02396  -10.01753  1.000 180.81042 ? 315  THR A CB  1 
ATOM   2351 O OG1 . THR A 1 315 ? 3.14260   14.42306  -9.76007   1.000 190.39102 ? 315  THR A OG1 1 
ATOM   2352 C CG2 . THR A 1 315 ? 2.27978   12.23542  -9.22724   1.000 159.12027 ? 315  THR A CG2 1 
ATOM   2353 N N   . SER A 1 316 ? 5.56746   14.17295  -7.93614   1.000 153.88768 ? 316  SER A N   1 
ATOM   2354 C CA  . SER A 1 316 ? 6.33819   15.32875  -7.49068   1.000 156.30670 ? 316  SER A CA  1 
ATOM   2355 C C   . SER A 1 316 ? 7.83280   15.03542  -7.47002   1.000 149.80830 ? 316  SER A C   1 
ATOM   2356 O O   . SER A 1 316 ? 8.64236   15.93382  -7.72650   1.000 165.45357 ? 316  SER A O   1 
ATOM   2357 C CB  . SER A 1 316 ? 5.86532   15.77405  -6.10703   1.000 135.17858 ? 316  SER A CB  1 
ATOM   2358 O OG  . SER A 1 316 ? 6.04298   14.74287  -5.15176   1.000 128.45049 ? 316  SER A OG  1 
ATOM   2359 N N   . ALA A 1 317 ? 8.21804   13.79334  -7.17035   1.000 127.80582 ? 317  ALA A N   1 
ATOM   2360 C CA  . ALA A 1 317 ? 9.62658   13.41865  -7.16250   1.000 145.84687 ? 317  ALA A CA  1 
ATOM   2361 C C   . ALA A 1 317 ? 10.22061  13.32176  -8.56108   1.000 176.94545 ? 317  ALA A C   1 
ATOM   2362 O O   . ALA A 1 317 ? 11.44090  13.16864  -8.68430   1.000 194.43129 ? 317  ALA A O   1 
ATOM   2363 C CB  . ALA A 1 317 ? 9.81123   12.08646  -6.43352   1.000 168.53701 ? 317  ALA A CB  1 
ATOM   2364 N N   . GLN A 1 318 ? 9.39347   13.41300  -9.60698   1.000 196.26652 ? 318  GLN A N   1 
ATOM   2365 C CA  . GLN A 1 318 ? 9.88513   13.25875  -10.97231  1.000 198.48265 ? 318  GLN A CA  1 
ATOM   2366 C C   . GLN A 1 318 ? 10.90706  14.32907  -11.33704  1.000 188.89670 ? 318  GLN A C   1 
ATOM   2367 O O   . GLN A 1 318 ? 11.85209  14.05158  -12.08340  1.000 196.43213 ? 318  GLN A O   1 
ATOM   2368 C CB  . GLN A 1 318 ? 8.71173   13.28986  -11.95184  1.000 214.11888 ? 318  GLN A CB  1 
ATOM   2369 C CG  . GLN A 1 318 ? 9.10440   13.07542  -13.40056  1.000 218.37625 ? 318  GLN A CG  1 
ATOM   2370 C CD  . GLN A 1 318 ? 7.93803   13.25594  -14.34673  1.000 211.05318 ? 318  GLN A CD  1 
ATOM   2371 O OE1 . GLN A 1 318 ? 6.94274   13.89422  -14.00613  1.000 209.68708 ? 318  GLN A OE1 1 
ATOM   2372 N NE2 . GLN A 1 318 ? 8.05145   12.68931  -15.54218  1.000 204.83298 ? 318  GLN A NE2 1 
ATOM   2373 N N   . MET A 1 319 ? 10.74296  15.54892  -10.82164  1.000 172.02735 ? 319  MET A N   1 
ATOM   2374 C CA  . MET A 1 319 ? 11.67101  16.63180  -11.12018  1.000 175.98711 ? 319  MET A CA  1 
ATOM   2375 C C   . MET A 1 319 ? 13.07902  16.38241  -10.58970  1.000 167.96310 ? 319  MET A C   1 
ATOM   2376 O O   . MET A 1 319 ? 14.00521  17.08371  -11.00954  1.000 171.75288 ? 319  MET A O   1 
ATOM   2377 C CB  . MET A 1 319 ? 11.12902  17.94707  -10.55573  1.000 203.06991 ? 319  MET A CB  1 
ATOM   2378 C CG  . MET A 1 319 ? 9.69741   18.24481  -10.96562  1.000 221.76848 ? 319  MET A CG  1 
ATOM   2379 S SD  . MET A 1 319 ? 9.08638   19.82402  -10.35212  1.000 235.57196 ? 319  MET A SD  1 
ATOM   2380 C CE  . MET A 1 319 ? 9.01768   20.77073  -11.87113  1.000 215.32065 ? 319  MET A CE  1 
ATOM   2381 N N   . LEU A 1 320 ? 13.26512  15.41572  -9.68771   1.000 159.34276 ? 320  LEU A N   1 
ATOM   2382 C CA  . LEU A 1 320 ? 14.57404  15.07871  -9.14247   1.000 149.60054 ? 320  LEU A CA  1 
ATOM   2383 C C   . LEU A 1 320 ? 15.23434  13.91929  -9.87886   1.000 163.85085 ? 320  LEU A C   1 
ATOM   2384 O O   . LEU A 1 320 ? 16.13323  13.27531  -9.32807   1.000 179.54673 ? 320  LEU A O   1 
ATOM   2385 C CB  . LEU A 1 320 ? 14.46126  14.75019  -7.65438   1.000 136.18731 ? 320  LEU A CB  1 
ATOM   2386 C CG  . LEU A 1 320 ? 14.03238  15.88974  -6.73484   1.000 143.70071 ? 320  LEU A CG  1 
ATOM   2387 C CD1 . LEU A 1 320 ? 14.00232  15.43170  -5.28595   1.000 132.59178 ? 320  LEU A CD1 1 
ATOM   2388 C CD2 . LEU A 1 320 ? 14.96405  17.07453  -6.90883   1.000 172.28099 ? 320  LEU A CD2 1 
ATOM   2389 N N   . GLN A 1 321 ? 14.81138  13.64282  -11.10900  1.000 163.97632 ? 321  GLN A N   1 
ATOM   2390 C CA  . GLN A 1 321 ? 15.33874  12.50079  -11.84298  1.000 174.15402 ? 321  GLN A CA  1 
ATOM   2391 C C   . GLN A 1 321 ? 16.74835  12.79165  -12.34227  1.000 180.11569 ? 321  GLN A C   1 
ATOM   2392 O O   . GLN A 1 321 ? 16.98934  13.80647  -13.00356  1.000 186.03574 ? 321  GLN A O   1 
ATOM   2393 C CB  . GLN A 1 321 ? 14.42173  12.15704  -13.01455  1.000 164.61907 ? 321  GLN A CB  1 
ATOM   2394 C CG  . GLN A 1 321 ? 14.75529  10.84047  -13.69735  1.000 154.72518 ? 321  GLN A CG  1 
ATOM   2395 C CD  . GLN A 1 321 ? 13.71458  10.43310  -14.72204  1.000 154.23556 ? 321  GLN A CD  1 
ATOM   2396 O OE1 . GLN A 1 321 ? 12.80482  11.19957  -15.03774  1.000 146.48396 ? 321  GLN A OE1 1 
ATOM   2397 N NE2 . GLN A 1 321 ? 13.84147  9.21796   -15.24446  1.000 150.01267 ? 321  GLN A NE2 1 
ATOM   2398 N N   . GLY A 1 322 ? 17.68072  11.89819  -12.01887  1.000 169.42422 ? 322  GLY A N   1 
ATOM   2399 C CA  . GLY A 1 322 ? 19.04660  12.01783  -12.48249  1.000 159.71027 ? 322  GLY A CA  1 
ATOM   2400 C C   . GLY A 1 322 ? 19.89094  13.04559  -11.76661  1.000 162.28907 ? 322  GLY A C   1 
ATOM   2401 O O   . GLY A 1 322 ? 21.03225  13.27833  -12.18034  1.000 149.18811 ? 322  GLY A O   1 
ATOM   2402 N N   . CYS A 1 323 ? 19.37578  13.66744  -10.70982  1.000 160.13648 ? 323  CYS A N   1 
ATOM   2403 C CA  . CYS A 1 323 ? 20.14595  14.66966  -9.98781   1.000 154.79477 ? 323  CYS A CA  1 
ATOM   2404 C C   . CYS A 1 323 ? 21.23269  14.00800  -9.15041   1.000 148.60838 ? 323  CYS A C   1 
ATOM   2405 O O   . CYS A 1 323 ? 21.02449  12.94561  -8.55892   1.000 157.55933 ? 323  CYS A O   1 
ATOM   2406 C CB  . CYS A 1 323 ? 19.22962  15.50154  -9.09144   1.000 166.73588 ? 323  CYS A CB  1 
ATOM   2407 S SG  . CYS A 1 323 ? 17.83786  16.26689  -9.94870   1.000 203.59029 ? 323  CYS A SG  1 
ATOM   2408 N N   . THR A 1 324 ? 22.40334  14.64208  -9.10797   1.000 139.54365 ? 324  THR A N   1 
ATOM   2409 C CA  . THR A 1 324 ? 23.51072  14.18639  -8.27620   1.000 152.54936 ? 324  THR A CA  1 
ATOM   2410 C C   . THR A 1 324 ? 23.63633  15.00155  -6.99558   1.000 151.90757 ? 324  THR A C   1 
ATOM   2411 O O   . THR A 1 324 ? 23.77144  14.43534  -5.90700   1.000 171.96087 ? 324  THR A O   1 
ATOM   2412 C CB  . THR A 1 324 ? 24.82609  14.24501  -9.06293   1.000 170.25917 ? 324  THR A CB  1 
ATOM   2413 O OG1 . THR A 1 324 ? 24.71148  13.45160  -10.25081  1.000 189.42804 ? 324  THR A OG1 1 
ATOM   2414 C CG2 . THR A 1 324 ? 25.97744  13.71851  -8.21742   1.000 143.04212 ? 324  THR A CG2 1 
ATOM   2415 N N   . ILE A 1 325 ? 23.59184  16.32594  -7.10836   1.000 140.93388 ? 325  ILE A N   1 
ATOM   2416 C CA  . ILE A 1 325 ? 23.60757  17.22879  -5.96573   1.000 146.12100 ? 325  ILE A CA  1 
ATOM   2417 C C   . ILE A 1 325 ? 22.32956  18.05310  -6.00067   1.000 158.89993 ? 325  ILE A C   1 
ATOM   2418 O O   . ILE A 1 325 ? 21.90415  18.50723  -7.06853   1.000 191.89926 ? 325  ILE A O   1 
ATOM   2419 C CB  . ILE A 1 325 ? 24.85074  18.14251  -5.97663   1.000 145.81325 ? 325  ILE A CB  1 
ATOM   2420 C CG1 . ILE A 1 325 ? 26.12189  17.31159  -6.16101   1.000 144.27884 ? 325  ILE A CG1 1 
ATOM   2421 C CG2 . ILE A 1 325 ? 24.92926  18.95727  -4.69403   1.000 144.95380 ? 325  ILE A CG2 1 
ATOM   2422 C CD1 . ILE A 1 325 ? 27.38360  18.14092  -6.25203   1.000 157.20398 ? 325  ILE A CD1 1 
ATOM   2423 N N   . PHE A 1 326 ? 21.71423  18.23989  -4.83632   1.000 151.09248 ? 326  PHE A N   1 
ATOM   2424 C CA  . PHE A 1 326 ? 20.45742  18.97165  -4.71976   1.000 152.28592 ? 326  PHE A CA  1 
ATOM   2425 C C   . PHE A 1 326 ? 20.69975  20.24571  -3.91960   1.000 165.01211 ? 326  PHE A C   1 
ATOM   2426 O O   . PHE A 1 326 ? 20.96884  20.18842  -2.71478   1.000 180.03695 ? 326  PHE A O   1 
ATOM   2427 C CB  . PHE A 1 326 ? 19.38058  18.10827  -4.06680   1.000 142.57190 ? 326  PHE A CB  1 
ATOM   2428 C CG  . PHE A 1 326 ? 18.05525  18.79894  -3.93009   1.000 156.02589 ? 326  PHE A CG  1 
ATOM   2429 C CD1 . PHE A 1 326 ? 17.31262  19.12595  -5.05234   1.000 164.78124 ? 326  PHE A CD1 1 
ATOM   2430 C CD2 . PHE A 1 326 ? 17.54987  19.11901  -2.68149   1.000 169.49768 ? 326  PHE A CD2 1 
ATOM   2431 C CE1 . PHE A 1 326 ? 16.09272  19.76329  -4.93232   1.000 168.79783 ? 326  PHE A CE1 1 
ATOM   2432 C CE2 . PHE A 1 326 ? 16.32933  19.75421  -2.55571   1.000 182.89418 ? 326  PHE A CE2 1 
ATOM   2433 C CZ  . PHE A 1 326 ? 15.60022  20.07644  -3.68245   1.000 185.46841 ? 326  PHE A CZ  1 
ATOM   2434 N N   . LYS A 1 327 ? 20.60238  21.39133  -4.59138   1.000 143.53720 ? 327  LYS A N   1 
ATOM   2435 C CA  . LYS A 1 327 ? 20.72692  22.69574  -3.94287   1.000 141.30284 ? 327  LYS A CA  1 
ATOM   2436 C C   . LYS A 1 327 ? 19.36168  23.08268  -3.38882   1.000 147.33210 ? 327  LYS A C   1 
ATOM   2437 O O   . LYS A 1 327 ? 18.57739  23.78096  -4.03320   1.000 124.28803 ? 327  LYS A O   1 
ATOM   2438 C CB  . LYS A 1 327 ? 21.24589  23.74132  -4.92251   1.000 177.97123 ? 327  LYS A CB  1 
ATOM   2439 C CG  . LYS A 1 327 ? 22.68242  23.53186  -5.37320   1.000 194.94318 ? 327  LYS A CG  1 
ATOM   2440 C CD  . LYS A 1 327 ? 23.08839  24.58363  -6.39605   1.000 196.82079 ? 327  LYS A CD  1 
ATOM   2441 C CE  . LYS A 1 327 ? 24.55799  24.46671  -6.76643   1.000 185.65266 ? 327  LYS A CE  1 
ATOM   2442 N NZ  . LYS A 1 327 ? 24.93219  25.41472  -7.85222   1.000 165.73239 ? 327  LYS A NZ  1 
ATOM   2443 N N   . GLY A 1 328 ? 19.07180  22.62096  -2.17914   1.000 169.97398 ? 328  GLY A N   1 
ATOM   2444 C CA  . GLY A 1 328 ? 17.80183  22.92973  -1.54938   1.000 163.18964 ? 328  GLY A CA  1 
ATOM   2445 C C   . GLY A 1 328 ? 17.53953  21.98994  -0.38485   1.000 158.76238 ? 328  GLY A C   1 
ATOM   2446 O O   . GLY A 1 328 ? 18.45865  21.38112  0.15860    1.000 155.93922 ? 328  GLY A O   1 
ATOM   2447 N N   . ASN A 1 329 ? 16.26196  21.89135  -0.02614   1.000 170.12177 ? 329  ASN A N   1 
ATOM   2448 C CA  . ASN A 1 329 ? 15.81298  21.06503  1.08300    1.000 183.88985 ? 329  ASN A CA  1 
ATOM   2449 C C   . ASN A 1 329 ? 14.82961  20.01554  0.58330    1.000 176.20556 ? 329  ASN A C   1 
ATOM   2450 O O   . ASN A 1 329 ? 14.08269  20.24565  -0.37261   1.000 163.30076 ? 329  ASN A O   1 
ATOM   2451 C CB  . ASN A 1 329 ? 15.15482  21.91581  2.17525    1.000 174.15483 ? 329  ASN A CB  1 
ATOM   2452 C CG  . ASN A 1 329 ? 16.00607  23.10186  2.57970    1.000 173.74501 ? 329  ASN A CG  1 
ATOM   2453 O OD1 . ASN A 1 329 ? 17.23356  23.02258  2.59424    1.000 179.56140 ? 329  ASN A OD1 1 
ATOM   2454 N ND2 . ASN A 1 329 ? 15.35664  24.21337  2.90459    1.000 173.04854 ? 329  ASN A ND2 1 
ATOM   2455 N N   . LEU A 1 330 ? 14.83271  18.85998  1.24193    1.000 180.85241 ? 330  LEU A N   1 
ATOM   2456 C CA  . LEU A 1 330 ? 13.96430  17.74430  0.88726    1.000 165.01801 ? 330  LEU A CA  1 
ATOM   2457 C C   . LEU A 1 330 ? 12.92768  17.54532  1.98465    1.000 150.46830 ? 330  LEU A C   1 
ATOM   2458 O O   . LEU A 1 330 ? 13.28235  17.37160  3.15573    1.000 120.04318 ? 330  LEU A O   1 
ATOM   2459 C CB  . LEU A 1 330 ? 14.77347  16.46484  0.67359    1.000 157.44581 ? 330  LEU A CB  1 
ATOM   2460 C CG  . LEU A 1 330 ? 15.62979  16.41171  -0.59268   1.000 146.96553 ? 330  LEU A CG  1 
ATOM   2461 C CD1 . LEU A 1 330 ? 16.37800  15.09116  -0.68226   1.000 148.33977 ? 330  LEU A CD1 1 
ATOM   2462 C CD2 . LEU A 1 330 ? 14.76581  16.62488  -1.82472   1.000 122.12522 ? 330  LEU A CD2 1 
ATOM   2463 N N   . LEU A 1 331 ? 11.65272  17.57215  1.60231    1.000 137.06028 ? 331  LEU A N   1 
ATOM   2464 C CA  . LEU A 1 331 ? 10.53719  17.32087  2.50949    1.000 118.79758 ? 331  LEU A CA  1 
ATOM   2465 C C   . LEU A 1 331 ? 9.73650   16.15044  1.95497    1.000 136.61639 ? 331  LEU A C   1 
ATOM   2466 O O   . LEU A 1 331 ? 9.02304   16.29767  0.95699    1.000 178.94109 ? 331  LEU A O   1 
ATOM   2467 C CB  . LEU A 1 331 ? 9.66126   18.56295  2.66576    1.000 135.83458 ? 331  LEU A CB  1 
ATOM   2468 C CG  . LEU A 1 331 ? 8.35622   18.37416  3.44245    1.000 134.10051 ? 331  LEU A CG  1 
ATOM   2469 C CD1 . LEU A 1 331 ? 8.63263   17.89045  4.85679    1.000 120.39076 ? 331  LEU A CD1 1 
ATOM   2470 C CD2 . LEU A 1 331 ? 7.54823   19.66277  3.45981    1.000 138.39877 ? 331  LEU A CD2 1 
ATOM   2471 N N   . ILE A 1 332 ? 9.85498   14.99339  2.59717    1.000 134.63665 ? 332  ILE A N   1 
ATOM   2472 C CA  . ILE A 1 332 ? 9.20467   13.76928  2.14553    1.000 126.42932 ? 332  ILE A CA  1 
ATOM   2473 C C   . ILE A 1 332 ? 7.92952   13.57772  2.95470    1.000 117.06636 ? 332  ILE A C   1 
ATOM   2474 O O   . ILE A 1 332 ? 7.97756   13.43784  4.18278    1.000 135.41913 ? 332  ILE A O   1 
ATOM   2475 C CB  . ILE A 1 332 ? 10.13923  12.55782  2.28128    1.000 129.94150 ? 332  ILE A CB  1 
ATOM   2476 C CG1 . ILE A 1 332 ? 11.45136  12.82090  1.53885    1.000 123.44075 ? 332  ILE A CG1 1 
ATOM   2477 C CG2 . ILE A 1 332 ? 9.46581   11.30617  1.74642    1.000 132.96750 ? 332  ILE A CG2 1 
ATOM   2478 C CD1 . ILE A 1 332 ? 12.50299  11.75561  1.75299    1.000 130.57217 ? 332  ILE A CD1 1 
ATOM   2479 N N   . ASN A 1 333 ? 6.78032   13.56967  2.26199    1.000 116.87989 ? 333  ASN A N   1 
ATOM   2480 C CA  . ASN A 1 333 ? 5.46771   13.45349  2.88960    1.000 117.28262 ? 333  ASN A CA  1 
ATOM   2481 C C   . ASN A 1 333 ? 4.58286   12.58011  1.99479    1.000 152.81526 ? 333  ASN A C   1 
ATOM   2482 O O   . ASN A 1 333 ? 3.62058   13.03456  1.37862    1.000 165.83272 ? 333  ASN A O   1 
ATOM   2483 C CB  . ASN A 1 333 ? 4.84125   14.83020  3.12565    1.000 118.13803 ? 333  ASN A CB  1 
ATOM   2484 C CG  . ASN A 1 333 ? 3.54531   14.75730  3.90988    1.000 167.26356 ? 333  ASN A CG  1 
ATOM   2485 O OD1 . ASN A 1 333 ? 3.52754   14.97829  5.12019    1.000 208.70310 ? 333  ASN A OD1 1 
ATOM   2486 N ND2 . ASN A 1 333 ? 2.45139   14.44868  3.22194    1.000 153.43296 ? 333  ASN A ND2 1 
ATOM   2487 N N   . ILE A 1 334 ? 4.90672   11.29360  1.92828    1.000 152.01969 ? 334  ILE A N   1 
ATOM   2488 C CA  . ILE A 1 334 ? 4.23965   10.36075  1.02840    1.000 157.97651 ? 334  ILE A CA  1 
ATOM   2489 C C   . ILE A 1 334 ? 3.26084   9.53725   1.85670    1.000 137.88243 ? 334  ILE A C   1 
ATOM   2490 O O   . ILE A 1 334 ? 3.64402   8.56714   2.51639    1.000 116.87505 ? 334  ILE A O   1 
ATOM   2491 C CB  . ILE A 1 334 ? 5.24234   9.47288   0.28967    1.000 149.04321 ? 334  ILE A CB  1 
ATOM   2492 C CG1 . ILE A 1 334 ? 6.29358   10.33624  -0.40415   1.000 115.97303 ? 334  ILE A CG1 1 
ATOM   2493 C CG2 . ILE A 1 334 ? 4.52742   8.59872   -0.72491   1.000 116.50021 ? 334  ILE A CG2 1 
ATOM   2494 C CD1 . ILE A 1 334 ? 7.31124   9.54478   -1.17121   1.000 115.92108 ? 334  ILE A CD1 1 
ATOM   2495 N N   . ARG A 1 335 ? 1.98604   9.92454   1.81994    1.000 137.08436 ? 335  ARG A N   1 
ATOM   2496 C CA  . ARG A 1 335 ? 0.94007   9.11999   2.44975    1.000 136.90227 ? 335  ARG A CA  1 
ATOM   2497 C C   . ARG A 1 335 ? 0.61307   7.91073   1.57740    1.000 167.42932 ? 335  ARG A C   1 
ATOM   2498 O O   . ARG A 1 335 ? 1.02087   6.78479   1.87692    1.000 170.14938 ? 335  ARG A O   1 
ATOM   2499 C CB  . ARG A 1 335 ? -0.30440  9.97883   2.70011    1.000 143.86529 ? 335  ARG A CB  1 
ATOM   2500 C CG  . ARG A 1 335 ? -0.01111  11.32550  3.34840    1.000 152.15400 ? 335  ARG A CG  1 
ATOM   2501 C CD  . ARG A 1 335 ? 0.05786   11.23375  4.86637    1.000 165.37052 ? 335  ARG A CD  1 
ATOM   2502 N NE  . ARG A 1 335 ? -1.19059  11.66125  5.49329    1.000 172.46761 ? 335  ARG A NE  1 
ATOM   2503 C CZ  . ARG A 1 335 ? -1.34772  11.84955  6.79997    1.000 168.89753 ? 335  ARG A CZ  1 
ATOM   2504 N NH1 . ARG A 1 335 ? -0.33275  11.64942  7.62900    1.000 174.33686 ? 335  ARG A NH1 1 
ATOM   2505 N NH2 . ARG A 1 335 ? -2.52066  12.24161  7.27882    1.000 143.65389 ? 335  ARG A NH2 1 
ATOM   2506 N N   . ARG A 1 336 ? -0.10689  8.13676   0.47961    1.000 189.48153 ? 336  ARG A N   1 
ATOM   2507 C CA  . ARG A 1 336 ? -0.47334  7.08516   -0.45521   1.000 174.22065 ? 336  ARG A CA  1 
ATOM   2508 C C   . ARG A 1 336 ? 0.54905   7.00875   -1.58931   1.000 145.73609 ? 336  ARG A C   1 
ATOM   2509 O O   . ARG A 1 336 ? 1.51018   7.77888   -1.64821   1.000 148.00552 ? 336  ARG A O   1 
ATOM   2510 C CB  . ARG A 1 336 ? -1.87884  7.33115   -1.00267   1.000 173.95895 ? 336  ARG A CB  1 
ATOM   2511 C CG  . ARG A 1 336 ? -2.91690  7.64373   0.06294    1.000 191.12742 ? 336  ARG A CG  1 
ATOM   2512 C CD  . ARG A 1 336 ? -3.48928  6.38089   0.68384    1.000 194.72933 ? 336  ARG A CD  1 
ATOM   2513 N NE  . ARG A 1 336 ? -4.22153  6.66484   1.91466    1.000 172.50782 ? 336  ARG A NE  1 
ATOM   2514 C CZ  . ARG A 1 336 ? -4.97600  5.78145   2.55981    1.000 154.29901 ? 336  ARG A CZ  1 
ATOM   2515 N NH1 . ARG A 1 336 ? -5.10646  4.54850   2.09043    1.000 171.11307 ? 336  ARG A NH1 1 
ATOM   2516 N NH2 . ARG A 1 336 ? -5.60454  6.13260   3.67325    1.000 137.91644 ? 336  ARG A NH2 1 
ATOM   2517 N N   . GLY A 1 337 ? 0.33939   6.07456   -2.50399   1.000 141.07574 ? 337  GLY A N   1 
ATOM   2518 C CA  . GLY A 1 337 ? 1.21483   5.94475   -3.65036   1.000 140.15106 ? 337  GLY A CA  1 
ATOM   2519 C C   . GLY A 1 337 ? 1.07311   4.58783   -4.30605   1.000 168.85148 ? 337  GLY A C   1 
ATOM   2520 O O   . GLY A 1 337 ? 0.25683   3.75618   -3.91022   1.000 173.48985 ? 337  GLY A O   1 
ATOM   2521 N N   . ASN A 1 338 ? 1.89983   4.38539   -5.33258   1.000 204.43464 ? 338  ASN A N   1 
ATOM   2522 C CA  . ASN A 1 338 ? 1.90957   3.13790   -6.08841   1.000 202.98898 ? 338  ASN A CA  1 
ATOM   2523 C C   . ASN A 1 338 ? 3.03821   2.23767   -5.60045   1.000 192.19162 ? 338  ASN A C   1 
ATOM   2524 O O   . ASN A 1 338 ? 3.23080   2.08050   -4.39055   1.000 205.66395 ? 338  ASN A O   1 
ATOM   2525 C CB  . ASN A 1 338 ? 2.05939   3.42473   -7.58384   1.000 204.99274 ? 338  ASN A CB  1 
ATOM   2526 C CG  . ASN A 1 338 ? 1.30902   4.67116   -8.01580   1.000 198.88094 ? 338  ASN A CG  1 
ATOM   2527 O OD1 . ASN A 1 338 ? 1.82081   5.78612   -7.90715   1.000 173.58549 ? 338  ASN A OD1 1 
ATOM   2528 N ND2 . ASN A 1 338 ? 0.08991   4.48825   -8.50885   1.000 204.75302 ? 338  ASN A ND2 1 
ATOM   2529 N N   . ASN A 1 339 ? 3.78420   1.63597   -6.52565   1.000 178.90525 ? 339  ASN A N   1 
ATOM   2530 C CA  . ASN A 1 339 ? 5.02245   0.94291   -6.17329   1.000 179.68730 ? 339  ASN A CA  1 
ATOM   2531 C C   . ASN A 1 339 ? 6.10665   2.00581   -6.03965   1.000 158.45579 ? 339  ASN A C   1 
ATOM   2532 O O   . ASN A 1 339 ? 6.62441   2.51880   -7.03429   1.000 129.60780 ? 339  ASN A O   1 
ATOM   2533 C CB  . ASN A 1 339 ? 5.37415   -0.12098  -7.20896   1.000 188.52342 ? 339  ASN A CB  1 
ATOM   2534 C CG  . ASN A 1 339 ? 5.37602   0.41354   -8.62757   1.000 198.35853 ? 339  ASN A CG  1 
ATOM   2535 O OD1 . ASN A 1 339 ? 4.67296   1.37235   -8.94453   1.000 223.99794 ? 339  ASN A OD1 1 
ATOM   2536 N ND2 . ASN A 1 339 ? 6.17079   -0.20850  -9.49135   1.000 178.27694 ? 339  ASN A ND2 1 
ATOM   2537 N N   . ILE A 1 340 ? 6.44714   2.34249   -4.79982   1.000 157.81758 ? 340  ILE A N   1 
ATOM   2538 C CA  . ILE A 1 340 ? 7.18192   3.56223   -4.49473   1.000 140.84283 ? 340  ILE A CA  1 
ATOM   2539 C C   . ILE A 1 340 ? 8.67609   3.30826   -4.33511   1.000 119.41935 ? 340  ILE A C   1 
ATOM   2540 O O   . ILE A 1 340 ? 9.49150   4.11568   -4.78239   1.000 119.16446 ? 340  ILE A O   1 
ATOM   2541 C CB  . ILE A 1 340 ? 6.58724   4.21913   -3.23054   1.000 135.52296 ? 340  ILE A CB  1 
ATOM   2542 C CG1 . ILE A 1 340 ? 5.12090   4.58426   -3.46262   1.000 126.33067 ? 340  ILE A CG1 1 
ATOM   2543 C CG2 . ILE A 1 340 ? 7.38024   5.44518   -2.83019   1.000 167.49804 ? 340  ILE A CG2 1 
ATOM   2544 C CD1 . ILE A 1 340 ? 4.46640   5.23589   -2.27088   1.000 141.88914 ? 340  ILE A CD1 1 
ATOM   2545 N N   . ALA A 1 341 ? 9.05278   2.19502   -3.70035   1.000 120.08803 ? 341  ALA A N   1 
ATOM   2546 C CA  . ALA A 1 341 ? 10.46341  1.94468   -3.41839   1.000 138.15735 ? 341  ALA A CA  1 
ATOM   2547 C C   . ALA A 1 341 ? 11.27663  1.85262   -4.70186   1.000 163.68026 ? 341  ALA A C   1 
ATOM   2548 O O   . ALA A 1 341 ? 12.39675  2.36845   -4.77224   1.000 167.07206 ? 341  ALA A O   1 
ATOM   2549 C CB  . ALA A 1 341 ? 10.62070  0.66795   -2.59301   1.000 168.48705 ? 341  ALA A CB  1 
ATOM   2550 N N   . SER A 1 342 ? 10.72760  1.20470   -5.72934   1.000 180.14054 ? 342  SER A N   1 
ATOM   2551 C CA  . SER A 1 342 ? 11.40722  1.11692   -7.01305   1.000 182.35183 ? 342  SER A CA  1 
ATOM   2552 C C   . SER A 1 342 ? 11.26214  2.38714   -7.84296   1.000 169.02433 ? 342  SER A C   1 
ATOM   2553 O O   . SER A 1 342 ? 12.06361  2.60634   -8.75777   1.000 178.90983 ? 342  SER A O   1 
ATOM   2554 C CB  . SER A 1 342 ? 10.87466  -0.07806  -7.80602   1.000 195.23957 ? 342  SER A CB  1 
ATOM   2555 O OG  . SER A 1 342 ? 9.47245   0.01907   -7.98023   1.000 206.40232 ? 342  SER A OG  1 
ATOM   2556 N N   . GLU A 1 343 ? 10.26940  3.22705   -7.54431   1.000 121.60179 ? 343  GLU A N   1 
ATOM   2557 C CA  . GLU A 1 343 ? 10.01724  4.43857   -8.31655   1.000 128.16892 ? 343  GLU A CA  1 
ATOM   2558 C C   . GLU A 1 343 ? 10.87180  5.61801   -7.85927   1.000 134.47891 ? 343  GLU A C   1 
ATOM   2559 O O   . GLU A 1 343 ? 11.56558  6.22596   -8.67869   1.000 155.72973 ? 343  GLU A O   1 
ATOM   2560 C CB  . GLU A 1 343 ? 8.53058   4.80755   -8.24700   1.000 142.66708 ? 343  GLU A CB  1 
ATOM   2561 C CG  . GLU A 1 343 ? 8.08503   5.82861   -9.29401   1.000 180.83770 ? 343  GLU A CG  1 
ATOM   2562 C CD  . GLU A 1 343 ? 8.00893   5.24746   -10.70055  1.000 177.94680 ? 343  GLU A CD  1 
ATOM   2563 O OE1 . GLU A 1 343 ? 9.06046   4.87032   -11.26286  1.000 163.70142 ? 343  GLU A OE1 1 
ATOM   2564 O OE2 . GLU A 1 343 ? 6.88889   5.16860   -11.24722  1.000 159.95032 ? 343  GLU A OE2 1 
ATOM   2565 N N   . LEU A 1 344 ? 10.82980  5.95831   -6.56601   1.000 130.23304 ? 344  LEU A N   1 
ATOM   2566 C CA  . LEU A 1 344 ? 11.68929  7.02398   -6.05596   1.000 139.57062 ? 344  LEU A CA  1 
ATOM   2567 C C   . LEU A 1 344 ? 13.15544  6.70173   -6.29579   1.000 129.21295 ? 344  LEU A C   1 
ATOM   2568 O O   . LEU A 1 344 ? 13.96053  7.59468   -6.58325   1.000 137.49672 ? 344  LEU A O   1 
ATOM   2569 C CB  . LEU A 1 344 ? 11.44206  7.23597   -4.56369   1.000 138.31511 ? 344  LEU A CB  1 
ATOM   2570 C CG  . LEU A 1 344 ? 10.03128  7.56203   -4.08093   1.000 127.74785 ? 344  LEU A CG  1 
ATOM   2571 C CD1 . LEU A 1 344 ? 10.06623  7.84345   -2.59028   1.000 132.93297 ? 344  LEU A CD1 1 
ATOM   2572 C CD2 . LEU A 1 344 ? 9.44215   8.73714   -4.84364   1.000 128.34374 ? 344  LEU A CD2 1 
ATOM   2573 N N   . GLU A 1 345 ? 13.51660  5.42581   -6.16753   1.000 120.41972 ? 345  GLU A N   1 
ATOM   2574 C CA  . GLU A 1 345 ? 14.87712  4.97239   -6.41592   1.000 144.11429 ? 345  GLU A CA  1 
ATOM   2575 C C   . GLU A 1 345 ? 15.31417  5.22782   -7.85383   1.000 164.45285 ? 345  GLU A C   1 
ATOM   2576 O O   . GLU A 1 345 ? 16.51663  5.34727   -8.11507   1.000 171.72180 ? 345  GLU A O   1 
ATOM   2577 C CB  . GLU A 1 345 ? 14.94808  3.49243   -6.03941   1.000 170.55390 ? 345  GLU A CB  1 
ATOM   2578 C CG  . GLU A 1 345 ? 16.05364  2.66234   -6.62479   1.000 206.02324 ? 345  GLU A CG  1 
ATOM   2579 C CD  . GLU A 1 345 ? 16.01246  1.24843   -6.08118   1.000 221.13503 ? 345  GLU A CD  1 
ATOM   2580 O OE1 . GLU A 1 345 ? 15.33404  1.02718   -5.05513   1.000 219.42029 ? 345  GLU A OE1 1 
ATOM   2581 O OE2 . GLU A 1 345 ? 16.66389  0.36147   -6.66828   1.000 222.50369 ? 345  GLU A OE2 1 
ATOM   2582 N N   . ASN A 1 346 ? 14.36464  5.34100   -8.78634   1.000 166.27552 ? 346  ASN A N   1 
ATOM   2583 C CA  . ASN A 1 346 ? 14.70501  5.75407   -10.14395  1.000 165.08751 ? 346  ASN A CA  1 
ATOM   2584 C C   . ASN A 1 346 ? 15.02238  7.24432   -10.20230  1.000 146.09385 ? 346  ASN A C   1 
ATOM   2585 O O   . ASN A 1 346 ? 15.96786  7.65760   -10.88422  1.000 123.02120 ? 346  ASN A O   1 
ATOM   2586 C CB  . ASN A 1 346 ? 13.56050  5.40968   -11.09731  1.000 184.14212 ? 346  ASN A CB  1 
ATOM   2587 C CG  . ASN A 1 346 ? 13.80665  5.90342   -12.50830  1.000 200.29800 ? 346  ASN A CG  1 
ATOM   2588 O OD1 . ASN A 1 346 ? 14.94480  5.94776   -12.97524  1.000 207.12839 ? 346  ASN A OD1 1 
ATOM   2589 N ND2 . ASN A 1 346 ? 12.73597  6.28340   -13.19516  1.000 194.75094 ? 346  ASN A ND2 1 
ATOM   2590 N N   . PHE A 1 347 ? 14.24743  8.06563   -9.49058   1.000 145.50315 ? 347  PHE A N   1 
ATOM   2591 C CA  . PHE A 1 347 ? 14.47412  9.50785   -9.49835   1.000 146.33863 ? 347  PHE A CA  1 
ATOM   2592 C C   . PHE A 1 347 ? 15.56929  9.90409   -8.51393   1.000 161.94496 ? 347  PHE A C   1 
ATOM   2593 O O   . PHE A 1 347 ? 16.61084  10.44100  -8.90598   1.000 167.70402 ? 347  PHE A O   1 
ATOM   2594 C CB  . PHE A 1 347 ? 13.17700  10.25353  -9.16538   1.000 138.64890 ? 347  PHE A CB  1 
ATOM   2595 C CG  . PHE A 1 347 ? 12.01560  9.88460   -10.04240  1.000 157.81640 ? 347  PHE A CG  1 
ATOM   2596 C CD1 . PHE A 1 347 ? 11.96768  10.29688  -11.36267  1.000 159.74166 ? 347  PHE A CD1 1 
ATOM   2597 C CD2 . PHE A 1 347 ? 10.96092  9.14171   -9.53943   1.000 168.29791 ? 347  PHE A CD2 1 
ATOM   2598 C CE1 . PHE A 1 347 ? 10.89745  9.96272   -12.16989  1.000 161.41625 ? 347  PHE A CE1 1 
ATOM   2599 C CE2 . PHE A 1 347 ? 9.88726   8.80432   -10.34114  1.000 167.50405 ? 347  PHE A CE2 1 
ATOM   2600 C CZ  . PHE A 1 347 ? 9.85561   9.21597   -11.65819  1.000 157.70683 ? 347  PHE A CZ  1 
ATOM   2601 N N   . MET A 1 348 ? 15.34535  9.64594   -7.22823   1.000 159.95983 ? 348  MET A N   1 
ATOM   2602 C CA  . MET A 1 348 ? 16.21467  10.12918  -6.16497   1.000 137.13532 ? 348  MET A CA  1 
ATOM   2603 C C   . MET A 1 348 ? 17.36856  9.18567   -5.85125   1.000 136.79072 ? 348  MET A C   1 
ATOM   2604 O O   . MET A 1 348 ? 18.16692  9.48616   -4.95755   1.000 143.73029 ? 348  MET A O   1 
ATOM   2605 C CB  . MET A 1 348 ? 15.39075  10.37637  -4.89746   1.000 126.64482 ? 348  MET A CB  1 
ATOM   2606 C CG  . MET A 1 348 ? 14.09090  11.12592  -5.15075   1.000 147.61404 ? 348  MET A CG  1 
ATOM   2607 S SD  . MET A 1 348 ? 13.12038  11.40435  -3.65703   1.000 167.66628 ? 348  MET A SD  1 
ATOM   2608 C CE  . MET A 1 348 ? 14.15740  12.58092  -2.79274   1.000 145.61261 ? 348  MET A CE  1 
ATOM   2609 N N   . GLY A 1 349 ? 17.48172  8.06093   -6.56086   1.000 142.32085 ? 349  GLY A N   1 
ATOM   2610 C CA  . GLY A 1 349 ? 18.54777  7.11299   -6.28624   1.000 159.79788 ? 349  GLY A CA  1 
ATOM   2611 C C   . GLY A 1 349 ? 19.93351  7.61828   -6.62444   1.000 161.54648 ? 349  GLY A C   1 
ATOM   2612 O O   . GLY A 1 349 ? 20.92138  7.06066   -6.13408   1.000 172.18029 ? 349  GLY A O   1 
ATOM   2613 N N   . LEU A 1 350 ? 20.03148  8.66050   -7.44878   1.000 159.10244 ? 350  LEU A N   1 
ATOM   2614 C CA  . LEU A 1 350 ? 21.31800  9.21508   -7.84660   1.000 151.90304 ? 350  LEU A CA  1 
ATOM   2615 C C   . LEU A 1 350 ? 21.72809  10.42817  -7.02284   1.000 132.61109 ? 350  LEU A C   1 
ATOM   2616 O O   . LEU A 1 350 ? 22.87241  10.87691  -7.14338   1.000 134.47370 ? 350  LEU A O   1 
ATOM   2617 C CB  . LEU A 1 350 ? 21.29910  9.59532   -9.33394   1.000 166.84593 ? 350  LEU A CB  1 
ATOM   2618 C CG  . LEU A 1 350 ? 20.97019  8.49284   -10.34689  1.000 165.16849 ? 350  LEU A CG  1 
ATOM   2619 C CD1 . LEU A 1 350 ? 19.47395  8.42613   -10.63233  1.000 155.04009 ? 350  LEU A CD1 1 
ATOM   2620 C CD2 . LEU A 1 350 ? 21.75737  8.68881   -11.63411  1.000 182.49333 ? 350  LEU A CD2 1 
ATOM   2621 N N   . ILE A 1 351 ? 20.82704  10.97012  -6.19864   1.000 127.80913 ? 351  ILE A N   1 
ATOM   2622 C CA  . ILE A 1 351 ? 21.17500  12.11599  -5.36766   1.000 140.09733 ? 351  ILE A CA  1 
ATOM   2623 C C   . ILE A 1 351 ? 22.23624  11.70170  -4.36150   1.000 148.76560 ? 351  ILE A C   1 
ATOM   2624 O O   . ILE A 1 351 ? 22.08744  10.70071  -3.64935   1.000 173.50105 ? 351  ILE A O   1 
ATOM   2625 C CB  . ILE A 1 351 ? 19.92471  12.68031  -4.67449   1.000 138.83509 ? 351  ILE A CB  1 
ATOM   2626 C CG1 . ILE A 1 351 ? 19.17335  13.63973  -5.60290   1.000 154.65692 ? 351  ILE A CG1 1 
ATOM   2627 C CG2 . ILE A 1 351 ? 20.29600  13.38402  -3.37697   1.000 122.03470 ? 351  ILE A CG2 1 
ATOM   2628 C CD1 . ILE A 1 351 ? 18.35768  12.96120  -6.68002   1.000 182.60307 ? 351  ILE A CD1 1 
ATOM   2629 N N   . GLU A 1 352 ? 23.32522  12.46893  -4.30602   1.000 125.78672 ? 352  GLU A N   1 
ATOM   2630 C CA  . GLU A 1 352 ? 24.43820  12.16971  -3.41554   1.000 127.56854 ? 352  GLU A CA  1 
ATOM   2631 C C   . GLU A 1 352 ? 24.64547  13.20118  -2.31929   1.000 141.57283 ? 352  GLU A C   1 
ATOM   2632 O O   . GLU A 1 352 ? 25.03739  12.83043  -1.21119   1.000 151.84866 ? 352  GLU A O   1 
ATOM   2633 C CB  . GLU A 1 352 ? 25.74102  12.03507  -4.21548   1.000 151.78316 ? 352  GLU A CB  1 
ATOM   2634 C CG  . GLU A 1 352 ? 25.69212  10.97864  -5.30547   1.000 186.78909 ? 352  GLU A CG  1 
ATOM   2635 C CD  . GLU A 1 352 ? 27.02891  10.78851  -5.99327   1.000 195.38532 ? 352  GLU A CD  1 
ATOM   2636 O OE1 . GLU A 1 352 ? 28.03337  11.35164  -5.50913   1.000 193.35088 ? 352  GLU A OE1 1 
ATOM   2637 O OE2 . GLU A 1 352 ? 27.07511  10.07632  -7.01827   1.000 191.24898 ? 352  GLU A OE2 1 
ATOM   2638 N N   . VAL A 1 353 ? 24.39692  14.47938  -2.59581   1.000 144.79849 ? 353  VAL A N   1 
ATOM   2639 C CA  . VAL A 1 353 ? 24.62906  15.55416  -1.63878   1.000 153.93666 ? 353  VAL A CA  1 
ATOM   2640 C C   . VAL A 1 353 ? 23.37150  16.40573  -1.54484   1.000 157.18137 ? 353  VAL A C   1 
ATOM   2641 O O   . VAL A 1 353 ? 22.82391  16.82815  -2.56929   1.000 161.04189 ? 353  VAL A O   1 
ATOM   2642 C CB  . VAL A 1 353 ? 25.83854  16.42374  -2.03502   1.000 150.56204 ? 353  VAL A CB  1 
ATOM   2643 C CG1 . VAL A 1 353 ? 26.02150  17.56605  -1.04550   1.000 135.10471 ? 353  VAL A CG1 1 
ATOM   2644 C CG2 . VAL A 1 353 ? 27.10146  15.57904  -2.11922   1.000 161.59696 ? 353  VAL A CG2 1 
ATOM   2645 N N   . VAL A 1 354 ? 22.91613  16.65356  -0.31982   1.000 153.99791 ? 354  VAL A N   1 
ATOM   2646 C CA  . VAL A 1 354 ? 21.80659  17.56042  -0.04758   1.000 159.77374 ? 354  VAL A CA  1 
ATOM   2647 C C   . VAL A 1 354 ? 22.36712  18.75932  0.70339    1.000 188.71053 ? 354  VAL A C   1 
ATOM   2648 O O   . VAL A 1 354 ? 22.90223  18.61355  1.80973    1.000 189.04459 ? 354  VAL A O   1 
ATOM   2649 C CB  . VAL A 1 354 ? 20.69037  16.87502  0.75468    1.000 144.18229 ? 354  VAL A CB  1 
ATOM   2650 C CG1 . VAL A 1 354 ? 19.65361  17.89659  1.19772    1.000 138.38704 ? 354  VAL A CG1 1 
ATOM   2651 C CG2 . VAL A 1 354 ? 20.04014  15.77958  -0.07528   1.000 141.58894 ? 354  VAL A CG2 1 
ATOM   2652 N N   . THR A 1 355 ? 22.24834  19.94451  0.10037    1.000 194.63007 ? 355  THR A N   1 
ATOM   2653 C CA  . THR A 1 355 ? 22.82470  21.14174  0.70326    1.000 184.26000 ? 355  THR A CA  1 
ATOM   2654 C C   . THR A 1 355 ? 22.10865  21.53275  1.98968    1.000 187.58069 ? 355  THR A C   1 
ATOM   2655 O O   . THR A 1 355 ? 22.73855  22.07127  2.90696    1.000 211.37373 ? 355  THR A O   1 
ATOM   2656 C CB  . THR A 1 355 ? 22.78807  22.30292  -0.29070   1.000 166.62006 ? 355  THR A CB  1 
ATOM   2657 O OG1 . THR A 1 355 ? 21.42982  22.57988  -0.65462   1.000 141.73176 ? 355  THR A OG1 1 
ATOM   2658 C CG2 . THR A 1 355 ? 23.58298  21.95837  -1.54191   1.000 171.48775 ? 355  THR A CG2 1 
ATOM   2659 N N   . GLY A 1 356 ? 20.80715  21.27339  2.07974    1.000 168.70389 ? 356  GLY A N   1 
ATOM   2660 C CA  . GLY A 1 356 ? 20.04618  21.65868  3.25130    1.000 159.30354 ? 356  GLY A CA  1 
ATOM   2661 C C   . GLY A 1 356 ? 19.70127  20.50124  4.16418    1.000 151.81169 ? 356  GLY A C   1 
ATOM   2662 O O   . GLY A 1 356 ? 20.54394  19.63990  4.43349    1.000 156.70371 ? 356  GLY A O   1 
ATOM   2663 N N   . TYR A 1 357 ? 18.46425  20.47202  4.64801    1.000 150.76782 ? 357  TYR A N   1 
ATOM   2664 C CA  . TYR A 1 357 ? 17.99264  19.43428  5.55136    1.000 164.66839 ? 357  TYR A CA  1 
ATOM   2665 C C   . TYR A 1 357 ? 17.07546  18.46744  4.81272    1.000 171.91418 ? 357  TYR A C   1 
ATOM   2666 O O   . TYR A 1 357 ? 16.63466  18.71865  3.68796    1.000 168.50039 ? 357  TYR A O   1 
ATOM   2667 C CB  . TYR A 1 357 ? 17.26719  20.04776  6.75675    1.000 155.16679 ? 357  TYR A CB  1 
ATOM   2668 C CG  . TYR A 1 357 ? 16.00136  20.80283  6.40929    1.000 144.79983 ? 357  TYR A CG  1 
ATOM   2669 C CD1 . TYR A 1 357 ? 16.03757  22.15868  6.11224    1.000 155.06970 ? 357  TYR A CD1 1 
ATOM   2670 C CD2 . TYR A 1 357 ? 14.76866  20.16142  6.38870    1.000 143.18515 ? 357  TYR A CD2 1 
ATOM   2671 C CE1 . TYR A 1 357 ? 14.88412  22.85301  5.79850    1.000 159.07041 ? 357  TYR A CE1 1 
ATOM   2672 C CE2 . TYR A 1 357 ? 13.61087  20.84665  6.07305    1.000 146.70448 ? 357  TYR A CE2 1 
ATOM   2673 C CZ  . TYR A 1 357 ? 13.67416  22.19221  5.77986    1.000 147.26831 ? 357  TYR A CZ  1 
ATOM   2674 O OH  . TYR A 1 357 ? 12.52356  22.87949  5.46780    1.000 134.86216 ? 357  TYR A OH  1 
ATOM   2675 N N   . VAL A 1 358 ? 16.79325  17.34454  5.46894    1.000 166.68588 ? 358  VAL A N   1 
ATOM   2676 C CA  . VAL A 1 358 ? 15.89794  16.31837  4.94735    1.000 140.38428 ? 358  VAL A CA  1 
ATOM   2677 C C   . VAL A 1 358 ? 14.86172  16.01840  6.02002    1.000 133.46648 ? 358  VAL A C   1 
ATOM   2678 O O   . VAL A 1 358 ? 15.21982  15.66347  7.14953    1.000 136.33131 ? 358  VAL A O   1 
ATOM   2679 C CB  . VAL A 1 358 ? 16.65159  15.03774  4.55053    1.000 149.49326 ? 358  VAL A CB  1 
ATOM   2680 C CG1 . VAL A 1 358 ? 15.67810  13.98773  4.04134    1.000 160.80789 ? 358  VAL A CG1 1 
ATOM   2681 C CG2 . VAL A 1 358 ? 17.70824  15.34434  3.50029    1.000 173.10742 ? 358  VAL A CG2 1 
ATOM   2682 N N   . LYS A 1 359 ? 13.58442  16.16128  5.67343    1.000 121.39161 ? 359  LYS A N   1 
ATOM   2683 C CA  . LYS A 1 359 ? 12.48861  15.92914  6.60619    1.000 138.48654 ? 359  LYS A CA  1 
ATOM   2684 C C   . LYS A 1 359 ? 11.56144  14.86461  6.03882    1.000 136.69109 ? 359  LYS A C   1 
ATOM   2685 O O   . LYS A 1 359 ? 11.00092  15.03961  4.95162    1.000 155.53074 ? 359  LYS A O   1 
ATOM   2686 C CB  . LYS A 1 359 ? 11.71543  17.21957  6.88865    1.000 136.62614 ? 359  LYS A CB  1 
ATOM   2687 C CG  . LYS A 1 359 ? 10.60674  17.05262  7.91976    1.000 126.19987 ? 359  LYS A CG  1 
ATOM   2688 C CD  . LYS A 1 359 ? 9.93501   18.37590  8.25042    1.000 137.44540 ? 359  LYS A CD  1 
ATOM   2689 C CE  . LYS A 1 359 ? 8.82268   18.18551  9.27098    1.000 141.06281 ? 359  LYS A CE  1 
ATOM   2690 N NZ  . LYS A 1 359 ? 8.14203   19.46653  9.60724    1.000 135.55940 ? 359  LYS A NZ  1 
ATOM   2691 N N   . ILE A 1 360 ? 11.40195  13.76673  6.77649    1.000 135.61712 ? 360  ILE A N   1 
ATOM   2692 C CA  . ILE A 1 360 ? 10.47635  12.70314  6.40285    1.000 127.62773 ? 360  ILE A CA  1 
ATOM   2693 C C   . ILE A 1 360 ? 9.29719   12.73853  7.36605    1.000 122.15492 ? 360  ILE A C   1 
ATOM   2694 O O   . ILE A 1 360 ? 9.34817   12.15334  8.45346    1.000 127.68529 ? 360  ILE A O   1 
ATOM   2695 C CB  . ILE A 1 360 ? 11.16200  11.32305  6.40640    1.000 121.02904 ? 360  ILE A CB  1 
ATOM   2696 C CG1 . ILE A 1 360 ? 12.32876  11.29190  5.41547    1.000 119.08285 ? 360  ILE A CG1 1 
ATOM   2697 C CG2 . ILE A 1 360 ? 10.16439  10.22652  6.07032    1.000 118.47311 ? 360  ILE A CG2 1 
ATOM   2698 C CD1 . ILE A 1 360 ? 13.67252  11.63391  6.02476    1.000 120.63306 ? 360  ILE A CD1 1 
ATOM   2699 N N   . ARG A 1 361 ? 8.23131   13.43119  6.97654    1.000 119.72384 ? 361  ARG A N   1 
ATOM   2700 C CA  . ARG A 1 361 ? 7.07283   13.65223  7.83038    1.000 120.07072 ? 361  ARG A CA  1 
ATOM   2701 C C   . ARG A 1 361 ? 5.84847   13.00026  7.20662    1.000 119.34779 ? 361  ARG A C   1 
ATOM   2702 O O   . ARG A 1 361 ? 5.58821   13.17901  6.01291    1.000 182.24206 ? 361  ARG A O   1 
ATOM   2703 C CB  . ARG A 1 361 ? 6.82957   15.14967  8.03545    1.000 125.21056 ? 361  ARG A CB  1 
ATOM   2704 C CG  . ARG A 1 361 ? 5.53511   15.48792  8.75288    1.000 136.51142 ? 361  ARG A CG  1 
ATOM   2705 C CD  . ARG A 1 361 ? 5.15133   16.93693  8.50569    1.000 165.36751 ? 361  ARG A CD  1 
ATOM   2706 N NE  . ARG A 1 361 ? 4.97558   17.20715  7.08116    1.000 187.15133 ? 361  ARG A NE  1 
ATOM   2707 C CZ  . ARG A 1 361 ? 4.73950   18.41080  6.56987    1.000 166.16409 ? 361  ARG A CZ  1 
ATOM   2708 N NH1 . ARG A 1 361 ? 4.65192   19.46688  7.36659    1.000 178.45823 ? 361  ARG A NH1 1 
ATOM   2709 N NH2 . ARG A 1 361 ? 4.59310   18.55921  5.26039    1.000 125.95353 ? 361  ARG A NH2 1 
ATOM   2710 N N   . HIS A 1 362 ? 5.10802   12.24081  8.01494    1.000 119.72827 ? 362  HIS A N   1 
ATOM   2711 C CA  . HIS A 1 362 ? 3.84789   11.61284  7.61773    1.000 123.40367 ? 362  HIS A CA  1 
ATOM   2712 C C   . HIS A 1 362 ? 4.01699   10.62018  6.47102    1.000 118.41288 ? 362  HIS A C   1 
ATOM   2713 O O   . HIS A 1 362 ? 3.03547   10.25088  5.81880    1.000 118.27792 ? 362  HIS A O   1 
ATOM   2714 C CB  . HIS A 1 362 ? 2.79583   12.66584  7.24936    1.000 119.96115 ? 362  HIS A CB  1 
ATOM   2715 C CG  . HIS A 1 362 ? 2.46300   13.60445  8.36689    1.000 159.15292 ? 362  HIS A CG  1 
ATOM   2716 N ND1 . HIS A 1 362 ? 2.58963   13.25620  9.69436    1.000 178.43830 ? 362  HIS A ND1 1 
ATOM   2717 C CD2 . HIS A 1 362 ? 2.01243   14.88130  8.35439    1.000 177.26138 ? 362  HIS A CD2 1 
ATOM   2718 C CE1 . HIS A 1 362 ? 2.22841   14.27677  10.45146   1.000 187.37026 ? 362  HIS A CE1 1 
ATOM   2719 N NE2 . HIS A 1 362 ? 1.87423   15.27554  9.66301    1.000 178.29818 ? 362  HIS A NE2 1 
ATOM   2720 N N   . SER A 1 363 ? 5.24388   10.16644  6.21228    1.000 117.96139 ? 363  SER A N   1 
ATOM   2721 C CA  . SER A 1 363 ? 5.50738   9.22689   5.12234    1.000 150.19844 ? 363  SER A CA  1 
ATOM   2722 C C   . SER A 1 363 ? 5.14955   7.82073   5.59500    1.000 124.29029 ? 363  SER A C   1 
ATOM   2723 O O   . SER A 1 363 ? 6.00068   7.01598   5.98204    1.000 133.89137 ? 363  SER A O   1 
ATOM   2724 C CB  . SER A 1 363 ? 6.95796   9.31933   4.66885    1.000 175.58687 ? 363  SER A CB  1 
ATOM   2725 O OG  . SER A 1 363 ? 7.25213   10.61031  4.16436    1.000 194.20347 ? 363  SER A OG  1 
ATOM   2726 N N   . HIS A 1 364 ? 3.84935   7.52368   5.55524    1.000 117.73568 ? 364  HIS A N   1 
ATOM   2727 C CA  . HIS A 1 364 ? 3.36743   6.22416   6.00785    1.000 125.44247 ? 364  HIS A CA  1 
ATOM   2728 C C   . HIS A 1 364 ? 3.65336   5.12030   4.99927    1.000 117.97261 ? 364  HIS A C   1 
ATOM   2729 O O   . HIS A 1 364 ? 3.75900   3.95004   5.38243    1.000 118.44726 ? 364  HIS A O   1 
ATOM   2730 C CB  . HIS A 1 364 ? 1.86747   6.29172   6.29652    1.000 134.62647 ? 364  HIS A CB  1 
ATOM   2731 C CG  . HIS A 1 364 ? 1.49940   7.29823   7.34123    1.000 119.27726 ? 364  HIS A CG  1 
ATOM   2732 N ND1 . HIS A 1 364 ? 1.87703   7.17292   8.66072    1.000 119.89229 ? 364  HIS A ND1 1 
ATOM   2733 C CD2 . HIS A 1 364 ? 0.78607   8.44622   7.26155    1.000 119.63237 ? 364  HIS A CD2 1 
ATOM   2734 C CE1 . HIS A 1 364 ? 1.41378   8.20119   9.34853    1.000 139.87053 ? 364  HIS A CE1 1 
ATOM   2735 N NE2 . HIS A 1 364 ? 0.74777   8.98827   8.52317    1.000 126.43892 ? 364  HIS A NE2 1 
ATOM   2736 N N   . ALA A 1 365 ? 3.77988   5.46489   3.71694    1.000 140.35697 ? 365  ALA A N   1 
ATOM   2737 C CA  . ALA A 1 365 ? 4.05342   4.44639   2.71056    1.000 134.14329 ? 365  ALA A CA  1 
ATOM   2738 C C   . ALA A 1 365 ? 5.48582   3.93598   2.79901    1.000 131.25310 ? 365  ALA A C   1 
ATOM   2739 O O   . ALA A 1 365 ? 5.76333   2.80298   2.39139    1.000 149.99844 ? 365  ALA A O   1 
ATOM   2740 C CB  . ALA A 1 365 ? 3.77128   4.99778   1.31376    1.000 117.46648 ? 365  ALA A CB  1 
ATOM   2741 N N   . LEU A 1 366 ? 6.39989   4.74265   3.33178    1.000 117.47121 ? 366  LEU A N   1 
ATOM   2742 C CA  . LEU A 1 366 ? 7.80864   4.37550   3.38042    1.000 117.80544 ? 366  LEU A CA  1 
ATOM   2743 C C   . LEU A 1 366 ? 8.05683   3.39786   4.52151    1.000 134.75037 ? 366  LEU A C   1 
ATOM   2744 O O   . LEU A 1 366 ? 7.84391   3.73130   5.69144    1.000 169.03110 ? 366  LEU A O   1 
ATOM   2745 C CB  . LEU A 1 366 ? 8.68051   5.61618   3.55107    1.000 117.53156 ? 366  LEU A CB  1 
ATOM   2746 C CG  . LEU A 1 366 ? 8.65214   6.68046   2.45389    1.000 139.99967 ? 366  LEU A CG  1 
ATOM   2747 C CD1 . LEU A 1 366 ? 9.66300   7.77158   2.76110    1.000 116.93442 ? 366  LEU A CD1 1 
ATOM   2748 C CD2 . LEU A 1 366 ? 8.92247   6.07000   1.08815    1.000 186.90616 ? 366  LEU A CD2 1 
ATOM   2749 N N   . VAL A 1 367 ? 8.50416   2.18925   4.18464    1.000 119.39302 ? 367  VAL A N   1 
ATOM   2750 C CA  . VAL A 1 367 ? 9.02789   1.28667   5.20271    1.000 120.51211 ? 367  VAL A CA  1 
ATOM   2751 C C   . VAL A 1 367 ? 10.54247  1.37546   5.30606    1.000 125.42317 ? 367  VAL A C   1 
ATOM   2752 O O   . VAL A 1 367 ? 11.11664  0.92573   6.30830    1.000 149.51293 ? 367  VAL A O   1 
ATOM   2753 C CB  . VAL A 1 367 ? 8.62880   -0.17164  4.92869    1.000 121.39192 ? 367  VAL A CB  1 
ATOM   2754 C CG1 . VAL A 1 367 ? 7.12325   -0.33722  5.03606    1.000 121.22004 ? 367  VAL A CG1 1 
ATOM   2755 C CG2 . VAL A 1 367 ? 9.12418   -0.59975  3.56248    1.000 174.93095 ? 367  VAL A CG2 1 
ATOM   2756 N N   . SER A 1 368 ? 11.20195  1.94343   4.30045    1.000 120.82227 ? 368  SER A N   1 
ATOM   2757 C CA  . SER A 1 368 ? 12.64210  2.13028   4.31808    1.000 121.63964 ? 368  SER A CA  1 
ATOM   2758 C C   . SER A 1 368 ? 12.99408  3.31644   3.43454    1.000 133.72395 ? 368  SER A C   1 
ATOM   2759 O O   . SER A 1 368 ? 12.28590  3.62374   2.47262    1.000 161.43399 ? 368  SER A O   1 
ATOM   2760 C CB  . SER A 1 368 ? 13.38420  0.87709   3.84182    1.000 132.00053 ? 368  SER A CB  1 
ATOM   2761 O OG  . SER A 1 368 ? 14.78547  1.09808   3.82173    1.000 133.39850 ? 368  SER A OG  1 
ATOM   2762 N N   . LEU A 1 369 ? 14.09166  3.98743   3.77844    1.000 121.30107 ? 369  LEU A N   1 
ATOM   2763 C CA  . LEU A 1 369 ? 14.61745  5.08906   2.98595    1.000 143.76325 ? 369  LEU A CA  1 
ATOM   2764 C C   . LEU A 1 369 ? 15.65939  4.63006   1.97379    1.000 158.19183 ? 369  LEU A C   1 
ATOM   2765 O O   . LEU A 1 369 ? 16.45673  5.44970   1.50353    1.000 151.76156 ? 369  LEU A O   1 
ATOM   2766 C CB  . LEU A 1 369 ? 15.21084  6.16377   3.90143    1.000 152.85613 ? 369  LEU A CB  1 
ATOM   2767 C CG  . LEU A 1 369 ? 14.28560  7.30208   4.34263    1.000 149.54206 ? 369  LEU A CG  1 
ATOM   2768 C CD1 . LEU A 1 369 ? 13.06315  6.77182   5.07100    1.000 140.99065 ? 369  LEU A CD1 1 
ATOM   2769 C CD2 . LEU A 1 369 ? 15.03458  8.29826   5.21433    1.000 121.01924 ? 369  LEU A CD2 1 
ATOM   2770 N N   . SER A 1 370 ? 15.65956  3.34095   1.62075    1.000 158.48530 ? 370  SER A N   1 
ATOM   2771 C CA  . SER A 1 370 ? 16.69659  2.78917   0.75493    1.000 145.87011 ? 370  SER A CA  1 
ATOM   2772 C C   . SER A 1 370 ? 16.69369  3.40424   -0.63828   1.000 129.99970 ? 370  SER A C   1 
ATOM   2773 O O   . SER A 1 370 ? 17.67450  3.24404   -1.37185   1.000 136.04932 ? 370  SER A O   1 
ATOM   2774 C CB  . SER A 1 370 ? 16.53744  1.27103   0.65161    1.000 154.88871 ? 370  SER A CB  1 
ATOM   2775 O OG  . SER A 1 370 ? 15.26476  0.92576   0.13273    1.000 178.30652 ? 370  SER A OG  1 
ATOM   2776 N N   . PHE A 1 371 ? 15.62117  4.10018   -1.02329   1.000 121.53340 ? 371  PHE A N   1 
ATOM   2777 C CA  . PHE A 1 371 ? 15.59434  4.75275   -2.32707   1.000 133.21475 ? 371  PHE A CA  1 
ATOM   2778 C C   . PHE A 1 371 ? 16.59804  5.89609   -2.42012   1.000 127.98199 ? 371  PHE A C   1 
ATOM   2779 O O   . PHE A 1 371 ? 16.90998  6.34069   -3.52939   1.000 162.16274 ? 371  PHE A O   1 
ATOM   2780 C CB  . PHE A 1 371 ? 14.18155  5.25618   -2.64024   1.000 148.10862 ? 371  PHE A CB  1 
ATOM   2781 C CG  . PHE A 1 371 ? 13.61452  6.18008   -1.59697   1.000 146.00176 ? 371  PHE A CG  1 
ATOM   2782 C CD1 . PHE A 1 371 ? 12.96472  5.67515   -0.48193   1.000 146.70150 ? 371  PHE A CD1 1 
ATOM   2783 C CD2 . PHE A 1 371 ? 13.71359  7.55356   -1.74183   1.000 129.92305 ? 371  PHE A CD2 1 
ATOM   2784 C CE1 . PHE A 1 371 ? 12.43776  6.52190   0.47427    1.000 139.92501 ? 371  PHE A CE1 1 
ATOM   2785 C CE2 . PHE A 1 371 ? 13.18667  8.40522   -0.78945   1.000 137.31758 ? 371  PHE A CE2 1 
ATOM   2786 C CZ  . PHE A 1 371 ? 12.54860  7.88876   0.31991    1.000 142.71552 ? 371  PHE A CZ  1 
ATOM   2787 N N   . LEU A 1 372 ? 17.10707  6.37620   -1.28614   1.000 127.74251 ? 372  LEU A N   1 
ATOM   2788 C CA  . LEU A 1 372 ? 18.17563  7.37439   -1.26478   1.000 149.26722 ? 372  LEU A CA  1 
ATOM   2789 C C   . LEU A 1 372 ? 19.51644  6.66493   -1.06158   1.000 177.76316 ? 372  LEU A C   1 
ATOM   2790 O O   . LEU A 1 372 ? 20.12901  6.70351   0.00868    1.000 209.47008 ? 372  LEU A O   1 
ATOM   2791 C CB  . LEU A 1 372 ? 17.91360  8.41164   -0.17623   1.000 144.91368 ? 372  LEU A CB  1 
ATOM   2792 C CG  . LEU A 1 372 ? 16.59740  9.19601   -0.22591   1.000 137.30932 ? 372  LEU A CG  1 
ATOM   2793 C CD1 . LEU A 1 372 ? 16.41629  10.04958  1.02288    1.000 119.77271 ? 372  LEU A CD1 1 
ATOM   2794 C CD2 . LEU A 1 372 ? 16.53375  10.05953  -1.47114   1.000 149.59880 ? 372  LEU A CD2 1 
ATOM   2795 N N   . LYS A 1 373 ? 19.96805  6.00646   -2.13025   1.000 146.63703 ? 373  LYS A N   1 
ATOM   2796 C CA  . LYS A 1 373 ? 21.16031  5.16171   -2.05527   1.000 164.69695 ? 373  LYS A CA  1 
ATOM   2797 C C   . LYS A 1 373 ? 22.43740  5.99479   -1.98644   1.000 202.71425 ? 373  LYS A C   1 
ATOM   2798 O O   . LYS A 1 373 ? 23.09330  6.06609   -0.94263   1.000 225.17881 ? 373  LYS A O   1 
ATOM   2799 C CB  . LYS A 1 373 ? 21.19873  4.20314   -3.25056   1.000 167.33377 ? 373  LYS A CB  1 
ATOM   2800 C CG  . LYS A 1 373 ? 20.29458  3.01732   -3.11061   1.000 201.72506 ? 373  LYS A CG  1 
ATOM   2801 C CD  . LYS A 1 373 ? 19.24586  3.00873   -4.19057   1.000 209.86584 ? 373  LYS A CD  1 
ATOM   2802 C CE  . LYS A 1 373 ? 18.83081  1.59804   -4.49731   1.000 210.16974 ? 373  LYS A CE  1 
ATOM   2803 N NZ  . LYS A 1 373 ? 19.13257  1.31731   -5.92182   1.000 220.93520 ? 373  LYS A NZ  1 
ATOM   2804 N N   . ASN A 1 374 ? 22.81639  6.61545   -3.10332   1.000 190.27465 ? 374  ASN A N   1 
ATOM   2805 C CA  . ASN A 1 374 ? 24.09197  7.31276   -3.20990   1.000 170.90911 ? 374  ASN A CA  1 
ATOM   2806 C C   . ASN A 1 374 ? 24.16759  8.56383   -2.34510   1.000 157.10061 ? 374  ASN A C   1 
ATOM   2807 O O   . ASN A 1 374 ? 25.20281  9.24286   -2.35800   1.000 178.40364 ? 374  ASN A O   1 
ATOM   2808 C CB  . ASN A 1 374 ? 24.36901  7.66394   -4.67410   1.000 179.39596 ? 374  ASN A CB  1 
ATOM   2809 C CG  . ASN A 1 374 ? 24.37147  6.44126   -5.57385   1.000 202.93169 ? 374  ASN A CG  1 
ATOM   2810 O OD1 . ASN A 1 374 ? 24.51857  5.31161   -5.10208   1.000 201.65698 ? 374  ASN A OD1 1 
ATOM   2811 N ND2 . ASN A 1 374 ? 24.21068  6.65885   -6.87264   1.000 210.97859 ? 374  ASN A ND2 1 
ATOM   2812 N N   . LEU A 1 375 ? 23.11395  8.88155   -1.59562   1.000 127.24257 ? 375  LEU A N   1 
ATOM   2813 C CA  . LEU A 1 375 ? 23.13565  9.99983   -0.66281   1.000 153.55224 ? 375  LEU A CA  1 
ATOM   2814 C C   . LEU A 1 375 ? 24.17393  9.74708   0.42009    1.000 162.79076 ? 375  LEU A C   1 
ATOM   2815 O O   . LEU A 1 375 ? 23.93679  8.97229   1.35189    1.000 198.16354 ? 375  LEU A O   1 
ATOM   2816 C CB  . LEU A 1 375 ? 21.75405  10.21172  -0.04458   1.000 156.68039 ? 375  LEU A CB  1 
ATOM   2817 C CG  . LEU A 1 375 ? 21.65033  11.36281  0.95829    1.000 142.18016 ? 375  LEU A CG  1 
ATOM   2818 C CD1 . LEU A 1 375 ? 22.01162  12.68062  0.29256    1.000 149.65128 ? 375  LEU A CD1 1 
ATOM   2819 C CD2 . LEU A 1 375 ? 20.26127  11.42972  1.57419    1.000 130.76865 ? 375  LEU A CD2 1 
ATOM   2820 N N   . ARG A 1 376 ? 25.33344  10.38779  0.29650    1.000 145.60280 ? 376  ARG A N   1 
ATOM   2821 C CA  . ARG A 1 376 ? 26.41976  10.21317  1.24682    1.000 160.88909 ? 376  ARG A CA  1 
ATOM   2822 C C   . ARG A 1 376 ? 26.79332  11.49396  1.97810    1.000 162.95801 ? 376  ARG A C   1 
ATOM   2823 O O   . ARG A 1 376 ? 27.69243  11.46227  2.82619    1.000 156.78629 ? 376  ARG A O   1 
ATOM   2824 C CB  . ARG A 1 376 ? 27.65865  9.64551   0.53872    1.000 168.58385 ? 376  ARG A CB  1 
ATOM   2825 C CG  . ARG A 1 376 ? 27.53832  8.17361   0.16839    1.000 184.72778 ? 376  ARG A CG  1 
ATOM   2826 C CD  . ARG A 1 376 ? 28.80508  7.65666   -0.49993   1.000 204.61371 ? 376  ARG A CD  1 
ATOM   2827 N NE  . ARG A 1 376 ? 28.77115  7.81001   -1.95197   1.000 216.02692 ? 376  ARG A NE  1 
ATOM   2828 C CZ  . ARG A 1 376 ? 28.35928  6.86481   -2.79124   1.000 186.59907 ? 376  ARG A CZ  1 
ATOM   2829 N NH1 . ARG A 1 376 ? 27.94601  5.69464   -2.32315   1.000 187.24230 ? 376  ARG A NH1 1 
ATOM   2830 N NH2 . ARG A 1 376 ? 28.36118  7.08760   -4.09844   1.000 152.16146 ? 376  ARG A NH2 1 
ATOM   2831 N N   . LEU A 1 377 ? 26.13451  12.61354  1.68524    1.000 163.89761 ? 377  LEU A N   1 
ATOM   2832 C CA  . LEU A 1 377 ? 26.46212  13.87943  2.32822    1.000 170.24081 ? 377  LEU A CA  1 
ATOM   2833 C C   . LEU A 1 377 ? 25.20044  14.70542  2.52264    1.000 147.63941 ? 377  LEU A C   1 
ATOM   2834 O O   . LEU A 1 377 ? 24.45950  14.94739  1.56565    1.000 138.29100 ? 377  LEU A O   1 
ATOM   2835 C CB  . LEU A 1 377 ? 27.48269  14.67328  1.50373    1.000 185.34964 ? 377  LEU A CB  1 
ATOM   2836 C CG  . LEU A 1 377 ? 28.94508  14.23051  1.56880    1.000 199.44825 ? 377  LEU A CG  1 
ATOM   2837 C CD1 . LEU A 1 377 ? 29.80535  15.09552  0.66118    1.000 218.41153 ? 377  LEU A CD1 1 
ATOM   2838 C CD2 . LEU A 1 377 ? 29.45277  14.28545  2.99940    1.000 181.51419 ? 377  LEU A CD2 1 
ATOM   2839 N N   . ILE A 1 378 ? 24.96450  15.13183  3.76006    1.000 146.59723 ? 378  ILE A N   1 
ATOM   2840 C CA  . ILE A 1 378 ? 23.93499  16.11147  4.08677    1.000 147.16587 ? 378  ILE A CA  1 
ATOM   2841 C C   . ILE A 1 378 ? 24.62084  17.25347  4.82094    1.000 179.09725 ? 378  ILE A C   1 
ATOM   2842 O O   . ILE A 1 378 ? 25.18342  17.05227  5.90386    1.000 190.20152 ? 378  ILE A O   1 
ATOM   2843 C CB  . ILE A 1 378 ? 22.80559  15.50843  4.93670    1.000 129.75757 ? 378  ILE A CB  1 
ATOM   2844 C CG1 . ILE A 1 378 ? 22.08558  14.40076  4.16587    1.000 137.78522 ? 378  ILE A CG1 1 
ATOM   2845 C CG2 . ILE A 1 378 ? 21.81895  16.58940  5.35165    1.000 129.09973 ? 378  ILE A CG2 1 
ATOM   2846 C CD1 . ILE A 1 378 ? 20.90072  13.81497  4.90603    1.000 142.95556 ? 378  ILE A CD1 1 
ATOM   2847 N N   . LEU A 1 379 ? 24.58538  18.44584  4.23140    1.000 200.67377 ? 379  LEU A N   1 
ATOM   2848 C CA  . LEU A 1 379 ? 25.30497  19.57973  4.79686    1.000 200.60262 ? 379  LEU A CA  1 
ATOM   2849 C C   . LEU A 1 379 ? 24.52273  20.22075  5.93519    1.000 205.84055 ? 379  LEU A C   1 
ATOM   2850 O O   . LEU A 1 379 ? 24.48088  19.68666  7.04841    1.000 223.07935 ? 379  LEU A O   1 
ATOM   2851 C CB  . LEU A 1 379 ? 25.60742  20.61168  3.70960    1.000 196.27829 ? 379  LEU A CB  1 
ATOM   2852 C CG  . LEU A 1 379 ? 26.47484  20.10466  2.55661    1.000 196.32067 ? 379  LEU A CG  1 
ATOM   2853 C CD1 . LEU A 1 379 ? 26.72485  21.20951  1.54327    1.000 192.00064 ? 379  LEU A CD1 1 
ATOM   2854 C CD2 . LEU A 1 379 ? 27.78797  19.54481  3.08301    1.000 198.91805 ? 379  LEU A CD2 1 
ATOM   2855 N N   . GLY A 1 380 ? 23.90574  21.36700  5.66629    1.000 181.77665 ? 380  GLY A N   1 
ATOM   2856 C CA  . GLY A 1 380 ? 23.16036  22.07750  6.68386    1.000 135.68866 ? 380  GLY A CA  1 
ATOM   2857 C C   . GLY A 1 380 ? 23.17206  23.57780  6.48368    1.000 167.94084 ? 380  GLY A C   1 
ATOM   2858 O O   . GLY A 1 380 ? 23.29455  24.33636  7.45040    1.000 182.59685 ? 380  GLY A O   1 
ATOM   2859 N N   . GLU A 1 381 ? 23.05880  24.01719  5.22724    1.000 197.32525 ? 381  GLU A N   1 
ATOM   2860 C CA  . GLU A 1 381 ? 22.95804  25.44652  4.94792    1.000 206.76928 ? 381  GLU A CA  1 
ATOM   2861 C C   . GLU A 1 381 ? 21.74405  26.04863  5.64244    1.000 195.98316 ? 381  GLU A C   1 
ATOM   2862 O O   . GLU A 1 381 ? 21.83885  27.09621  6.29236    1.000 214.55130 ? 381  GLU A O   1 
ATOM   2863 C CB  . GLU A 1 381 ? 22.88947  25.68696  3.43912    1.000 220.44145 ? 381  GLU A CB  1 
ATOM   2864 C CG  . GLU A 1 381 ? 24.19865  25.45627  2.70330    1.000 226.52899 ? 381  GLU A CG  1 
ATOM   2865 C CD  . GLU A 1 381 ? 24.10578  25.81182  1.23155    1.000 242.41206 ? 381  GLU A CD  1 
ATOM   2866 O OE1 . GLU A 1 381 ? 22.97314  25.92879  0.71765    1.000 241.83357 ? 381  GLU A OE1 1 
ATOM   2867 O OE2 . GLU A 1 381 ? 25.16400  25.97982  0.58972    1.000 250.35339 ? 381  GLU A OE2 1 
ATOM   2868 N N   . GLU A 1 382 ? 20.59229  25.39623  5.51529    1.000 156.57001 ? 382  GLU A N   1 
ATOM   2869 C CA  . GLU A 1 382 ? 19.38280  25.77555  6.22990    1.000 156.29353 ? 382  GLU A CA  1 
ATOM   2870 C C   . GLU A 1 382 ? 18.91081  24.58660  7.05157    1.000 153.32422 ? 382  GLU A C   1 
ATOM   2871 O O   . GLU A 1 382 ? 18.87136  23.45758  6.55122    1.000 138.08292 ? 382  GLU A O   1 
ATOM   2872 C CB  . GLU A 1 382 ? 18.28156  26.23018  5.26886    1.000 168.00006 ? 382  GLU A CB  1 
ATOM   2873 C CG  . GLU A 1 382 ? 17.02200  26.71469  5.97005    1.000 186.42408 ? 382  GLU A CG  1 
ATOM   2874 C CD  . GLU A 1 382 ? 15.95591  27.18530  5.00182    1.000 205.26024 ? 382  GLU A CD  1 
ATOM   2875 O OE1 . GLU A 1 382 ? 16.11834  26.96592  3.78316    1.000 196.57123 ? 382  GLU A OE1 1 
ATOM   2876 O OE2 . GLU A 1 382 ? 14.95569  27.77684  5.46017    1.000 208.71816 ? 382  GLU A OE2 1 
ATOM   2877 N N   . GLN A 1 383 ? 18.56356  24.84084  8.30944    1.000 175.34091 ? 383  GLN A N   1 
ATOM   2878 C CA  . GLN A 1 383 ? 18.11317  23.80356  9.22229    1.000 159.92844 ? 383  GLN A CA  1 
ATOM   2879 C C   . GLN A 1 383 ? 16.77832  24.20983  9.82765    1.000 162.61850 ? 383  GLN A C   1 
ATOM   2880 O O   . GLN A 1 383 ? 16.50414  25.39717  10.02363   1.000 169.58245 ? 383  GLN A O   1 
ATOM   2881 C CB  . GLN A 1 383 ? 19.14699  23.55030  10.33047   1.000 142.68100 ? 383  GLN A CB  1 
ATOM   2882 C CG  . GLN A 1 383 ? 20.52611  23.17614  9.80486    1.000 157.01229 ? 383  GLN A CG  1 
ATOM   2883 C CD  . GLN A 1 383 ? 21.57578  23.10536  10.89653   1.000 176.03158 ? 383  GLN A CD  1 
ATOM   2884 O OE1 . GLN A 1 383 ? 21.26573  23.21632  12.08137   1.000 157.39579 ? 383  GLN A OE1 1 
ATOM   2885 N NE2 . GLN A 1 383 ? 22.82935  22.92292  10.49927   1.000 199.15564 ? 383  GLN A NE2 1 
ATOM   2886 N N   . LEU A 1 384 ? 15.94656  23.21037  10.11391   1.000 162.03386 ? 384  LEU A N   1 
ATOM   2887 C CA  . LEU A 1 384 ? 14.65313  23.46374  10.73012   1.000 174.08951 ? 384  LEU A CA  1 
ATOM   2888 C C   . LEU A 1 384 ? 14.83265  24.13473  12.08944   1.000 183.91804 ? 384  LEU A C   1 
ATOM   2889 O O   . LEU A 1 384 ? 15.91604  24.12151  12.68156   1.000 186.77831 ? 384  LEU A O   1 
ATOM   2890 C CB  . LEU A 1 384 ? 13.86853  22.16049  10.87893   1.000 172.60578 ? 384  LEU A CB  1 
ATOM   2891 C CG  . LEU A 1 384 ? 13.34657  21.54938  9.57738    1.000 158.27379 ? 384  LEU A CG  1 
ATOM   2892 C CD1 . LEU A 1 384 ? 12.88517  20.12179  9.79861    1.000 163.74509 ? 384  LEU A CD1 1 
ATOM   2893 C CD2 . LEU A 1 384 ? 12.21391  22.39255  9.01417    1.000 167.53473 ? 384  LEU A CD2 1 
ATOM   2894 N N   . GLU A 1 385 ? 13.74818  24.73519  12.57929   1.000 180.09627 ? 385  GLU A N   1 
ATOM   2895 C CA  . GLU A 1 385 ? 13.80900  25.47867  13.83115   1.000 178.60262 ? 385  GLU A CA  1 
ATOM   2896 C C   . GLU A 1 385 ? 14.27120  24.57033  14.96237   1.000 202.36205 ? 385  GLU A C   1 
ATOM   2897 O O   . GLU A 1 385 ? 13.69251  23.50626  15.20119   1.000 215.73649 ? 385  GLU A O   1 
ATOM   2898 C CB  . GLU A 1 385 ? 12.44723  26.08769  14.16046   1.000 190.64712 ? 385  GLU A CB  1 
ATOM   2899 C CG  . GLU A 1 385 ? 12.54261  27.38183  14.95431   1.000 221.40937 ? 385  GLU A CG  1 
ATOM   2900 C CD  . GLU A 1 385 ? 11.21485  27.80988  15.54323   1.000 242.87313 ? 385  GLU A CD  1 
ATOM   2901 O OE1 . GLU A 1 385 ? 10.57961  26.98860  16.23704   1.000 249.32184 ? 385  GLU A OE1 1 
ATOM   2902 O OE2 . GLU A 1 385 ? 10.80481  28.96637  15.30966   1.000 246.35126 ? 385  GLU A OE2 1 
ATOM   2903 N N   . GLY A 1 386 ? 15.32093  24.99640  15.65498   1.000 209.77360 ? 386  GLY A N   1 
ATOM   2904 C CA  . GLY A 1 386 ? 16.00437  24.15706  16.61168   1.000 201.01852 ? 386  GLY A CA  1 
ATOM   2905 C C   . GLY A 1 386 ? 17.28532  23.53826  16.10268   1.000 189.13930 ? 386  GLY A C   1 
ATOM   2906 O O   . GLY A 1 386 ? 17.85199  22.68152  16.79090   1.000 194.85585 ? 386  GLY A O   1 
ATOM   2907 N N   . ASN A 1 387 ? 17.75347  23.94194  14.91914   1.000 167.43920 ? 387  ASN A N   1 
ATOM   2908 C CA  . ASN A 1 387 ? 18.98244  23.43644  14.30726   1.000 167.62156 ? 387  ASN A CA  1 
ATOM   2909 C C   . ASN A 1 387 ? 18.91183  21.91751  14.11503   1.000 176.41013 ? 387  ASN A C   1 
ATOM   2910 O O   . ASN A 1 387 ? 19.60927  21.13500  14.76344   1.000 193.30867 ? 387  ASN A O   1 
ATOM   2911 C CB  . ASN A 1 387 ? 20.21065  23.84207  15.13171   1.000 167.69895 ? 387  ASN A CB  1 
ATOM   2912 C CG  . ASN A 1 387 ? 20.48178  25.33296  15.07619   1.000 168.53371 ? 387  ASN A CG  1 
ATOM   2913 O OD1 . ASN A 1 387 ? 19.88755  26.11278  15.82073   1.000 168.99255 ? 387  ASN A OD1 1 
ATOM   2914 N ND2 . ASN A 1 387 ? 21.38468  25.73689  14.18998   1.000 168.64444 ? 387  ASN A ND2 1 
ATOM   2915 N N   . TYR A 1 388 ? 18.04071  21.52611  13.18812   1.000 174.39384 ? 388  TYR A N   1 
ATOM   2916 C CA  . TYR A 1 388 ? 17.83402  20.12911  12.83209   1.000 184.13305 ? 388  TYR A CA  1 
ATOM   2917 C C   . TYR A 1 388 ? 18.09603  19.94160  11.34545   1.000 180.92548 ? 388  TYR A C   1 
ATOM   2918 O O   . TYR A 1 388 ? 17.53237  20.66298  10.51559   1.000 178.50562 ? 388  TYR A O   1 
ATOM   2919 C CB  . TYR A 1 388 ? 16.41343  19.67201  13.17569   1.000 190.45147 ? 388  TYR A CB  1 
ATOM   2920 C CG  . TYR A 1 388 ? 16.11420  19.64340  14.65623   1.000 202.73171 ? 388  TYR A CG  1 
ATOM   2921 C CD1 . TYR A 1 388 ? 16.51065  18.57006  15.44285   1.000 197.69793 ? 388  TYR A CD1 1 
ATOM   2922 C CD2 . TYR A 1 388 ? 15.42822  20.68511  15.26619   1.000 217.84215 ? 388  TYR A CD2 1 
ATOM   2923 C CE1 . TYR A 1 388 ? 16.23745  18.53730  16.79652   1.000 216.26201 ? 388  TYR A CE1 1 
ATOM   2924 C CE2 . TYR A 1 388 ? 15.14979  20.66117  16.61944   1.000 216.97662 ? 388  TYR A CE2 1 
ATOM   2925 C CZ  . TYR A 1 388 ? 15.55682  19.58524  17.37961   1.000 224.04362 ? 388  TYR A CZ  1 
ATOM   2926 O OH  . TYR A 1 388 ? 15.28191  19.55705  18.72746   1.000 228.36524 ? 388  TYR A OH  1 
ATOM   2927 N N   . SER A 1 389 ? 18.94915  18.97211  11.01402   1.000 166.03872 ? 389  SER A N   1 
ATOM   2928 C CA  . SER A 1 389 ? 19.23440  18.63770  9.62585    1.000 163.43954 ? 389  SER A CA  1 
ATOM   2929 C C   . SER A 1 389 ? 18.55567  17.35421  9.16897    1.000 171.52944 ? 389  SER A C   1 
ATOM   2930 O O   . SER A 1 389 ? 18.35831  17.17215  7.96262    1.000 187.63010 ? 389  SER A O   1 
ATOM   2931 C CB  . SER A 1 389 ? 20.74711  18.51149  9.40907    1.000 172.02792 ? 389  SER A CB  1 
ATOM   2932 O OG  . SER A 1 389 ? 21.05137  18.31347  8.03979    1.000 199.90146 ? 389  SER A OG  1 
ATOM   2933 N N   . PHE A 1 390 ? 18.20007  16.46713  10.09607   1.000 155.30617 ? 390  PHE A N   1 
ATOM   2934 C CA  . PHE A 1 390 ? 17.47710  15.23957  9.78621    1.000 148.79916 ? 390  PHE A CA  1 
ATOM   2935 C C   . PHE A 1 390 ? 16.29974  15.13680  10.74259   1.000 138.16093 ? 390  PHE A C   1 
ATOM   2936 O O   . PHE A 1 390 ? 16.49358  15.01666  11.95589   1.000 130.13972 ? 390  PHE A O   1 
ATOM   2937 C CB  . PHE A 1 390 ? 18.38712  14.01415  9.90548    1.000 144.29188 ? 390  PHE A CB  1 
ATOM   2938 C CG  . PHE A 1 390 ? 17.84984  12.79271  9.21894    1.000 162.18141 ? 390  PHE A CG  1 
ATOM   2939 C CD1 . PHE A 1 390 ? 18.08495  12.58251  7.87042    1.000 158.32057 ? 390  PHE A CD1 1 
ATOM   2940 C CD2 . PHE A 1 390 ? 17.11084  11.85481  9.91978    1.000 168.05891 ? 390  PHE A CD2 1 
ATOM   2941 C CE1 . PHE A 1 390 ? 17.59250  11.46066  7.23372    1.000 153.44086 ? 390  PHE A CE1 1 
ATOM   2942 C CE2 . PHE A 1 390 ? 16.61637  10.72955  9.28839    1.000 149.23832 ? 390  PHE A CE2 1 
ATOM   2943 C CZ  . PHE A 1 390 ? 16.85706  10.53284  7.94395    1.000 148.61242 ? 390  PHE A CZ  1 
ATOM   2944 N N   . TYR A 1 391 ? 15.08497  15.18261  10.20074   1.000 144.97621 ? 391  TYR A N   1 
ATOM   2945 C CA  . TYR A 1 391 ? 13.87881  15.32695  11.01198   1.000 131.39854 ? 391  TYR A CA  1 
ATOM   2946 C C   . TYR A 1 391 ? 12.81078  14.38509  10.47450   1.000 161.24367 ? 391  TYR A C   1 
ATOM   2947 O O   . TYR A 1 391 ? 12.22466  14.64804  9.42119    1.000 176.39651 ? 391  TYR A O   1 
ATOM   2948 C CB  . TYR A 1 391 ? 13.39062  16.77624  10.98966   1.000 127.29448 ? 391  TYR A CB  1 
ATOM   2949 C CG  . TYR A 1 391 ? 12.35830  17.12852  12.03744   1.000 144.74329 ? 391  TYR A CG  1 
ATOM   2950 C CD1 . TYR A 1 391 ? 11.02771  16.75949  11.88574   1.000 160.47224 ? 391  TYR A CD1 1 
ATOM   2951 C CD2 . TYR A 1 391 ? 12.71094  17.85618  13.16638   1.000 174.01182 ? 391  TYR A CD2 1 
ATOM   2952 C CE1 . TYR A 1 391 ? 10.08147  17.08870  12.83828   1.000 169.61644 ? 391  TYR A CE1 1 
ATOM   2953 C CE2 . TYR A 1 391 ? 11.77192  18.19233  14.12267   1.000 179.00357 ? 391  TYR A CE2 1 
ATOM   2954 C CZ  . TYR A 1 391 ? 10.45889  17.80589  13.95405   1.000 174.49949 ? 391  TYR A CZ  1 
ATOM   2955 O OH  . TYR A 1 391 ? 9.52120   18.13709  14.90521   1.000 160.97878 ? 391  TYR A OH  1 
ATOM   2956 N N   . VAL A 1 392 ? 12.54939  13.29904  11.19374   1.000 157.25989 ? 392  VAL A N   1 
ATOM   2957 C CA  . VAL A 1 392 ? 11.47972  12.37478  10.84078   1.000 152.93580 ? 392  VAL A CA  1 
ATOM   2958 C C   . VAL A 1 392 ? 10.40573  12.44486  11.91689   1.000 124.54002 ? 392  VAL A C   1 
ATOM   2959 O O   . VAL A 1 392 ? 10.68989  12.69776  13.09363   1.000 133.86906 ? 392  VAL A O   1 
ATOM   2960 C CB  . VAL A 1 392 ? 11.99354  10.93128  10.66302   1.000 134.62842 ? 392  VAL A CB  1 
ATOM   2961 C CG1 . VAL A 1 392 ? 13.04016  10.87382  9.56400    1.000 142.22740 ? 392  VAL A CG1 1 
ATOM   2962 C CG2 . VAL A 1 392 ? 12.56379  10.41812  11.95814   1.000 125.30900 ? 392  VAL A CG2 1 
ATOM   2963 N N   . LEU A 1 393 ? 9.15810   12.22444  11.50498   1.000 132.10413 ? 393  LEU A N   1 
ATOM   2964 C CA  . LEU A 1 393 ? 8.02840   12.38175  12.41212   1.000 124.28145 ? 393  LEU A CA  1 
ATOM   2965 C C   . LEU A 1 393 ? 6.80704   11.68497  11.83349   1.000 128.12990 ? 393  LEU A C   1 
ATOM   2966 O O   . LEU A 1 393 ? 6.44892   11.91957  10.67509   1.000 153.73180 ? 393  LEU A O   1 
ATOM   2967 C CB  . LEU A 1 393 ? 7.72704   13.86528  12.65436   1.000 125.26481 ? 393  LEU A CB  1 
ATOM   2968 C CG  . LEU A 1 393 ? 6.48481   14.19077  13.48489   1.000 126.36767 ? 393  LEU A CG  1 
ATOM   2969 C CD1 . LEU A 1 393 ? 6.61185   13.62423  14.88992   1.000 168.54169 ? 393  LEU A CD1 1 
ATOM   2970 C CD2 . LEU A 1 393 ? 6.24730   15.69258  13.52594   1.000 127.48422 ? 393  LEU A CD2 1 
ATOM   2971 N N   . ASP A 1 394 ? 6.17655   10.83378  12.64551   1.000 128.06431 ? 394  ASP A N   1 
ATOM   2972 C CA  . ASP A 1 394 ? 4.89893   10.19442  12.32775   1.000 136.07881 ? 394  ASP A CA  1 
ATOM   2973 C C   . ASP A 1 394 ? 5.00060   9.36198   11.04464   1.000 154.38186 ? 394  ASP A C   1 
ATOM   2974 O O   . ASP A 1 394 ? 4.38271   9.65234   10.01974   1.000 137.12560 ? 394  ASP A O   1 
ATOM   2975 C CB  . ASP A 1 394 ? 3.78137   11.23912  12.21986   1.000 144.46244 ? 394  ASP A CB  1 
ATOM   2976 C CG  . ASP A 1 394 ? 2.40198   10.61315  12.16732   1.000 156.64853 ? 394  ASP A CG  1 
ATOM   2977 O OD1 . ASP A 1 394 ? 2.21897   9.52602   12.75564   1.000 140.29627 ? 394  ASP A OD1 1 
ATOM   2978 O OD2 . ASP A 1 394 ? 1.50448   11.20285  11.52898   1.000 155.99186 ? 394  ASP A OD2 1 
ATOM   2979 N N   . ASN A 1 395 ? 5.79833   8.30240   11.13773   1.000 155.43362 ? 395  ASN A N   1 
ATOM   2980 C CA  . ASN A 1 395 ? 5.96668   7.33530   10.05457   1.000 120.44612 ? 395  ASN A CA  1 
ATOM   2981 C C   . ASN A 1 395 ? 5.52683   5.97850   10.59760   1.000 136.48880 ? 395  ASN A C   1 
ATOM   2982 O O   . ASN A 1 395 ? 6.33290   5.22844   11.15291   1.000 173.63831 ? 395  ASN A O   1 
ATOM   2983 C CB  . ASN A 1 395 ? 7.40662   7.31174   9.55179    1.000 120.25453 ? 395  ASN A CB  1 
ATOM   2984 C CG  . ASN A 1 395 ? 7.89843   8.68353   9.12942    1.000 142.60635 ? 395  ASN A CG  1 
ATOM   2985 O OD1 . ASN A 1 395 ? 7.58990   9.15789   8.03580    1.000 184.16723 ? 395  ASN A OD1 1 
ATOM   2986 N ND2 . ASN A 1 395 ? 8.67112   9.32712   9.99616    1.000 121.03558 ? 395  ASN A ND2 1 
ATOM   2987 N N   . GLN A 1 396 ? 4.24056   5.66377   10.42449   1.000 133.29168 ? 396  GLN A N   1 
ATOM   2988 C CA  . GLN A 1 396 ? 3.64435   4.49430   11.06170   1.000 151.88523 ? 396  GLN A CA  1 
ATOM   2989 C C   . GLN A 1 396 ? 4.18317   3.16997   10.53650   1.000 151.47789 ? 396  GLN A C   1 
ATOM   2990 O O   . GLN A 1 396 ? 3.92978   2.13438   11.16102   1.000 179.72731 ? 396  GLN A O   1 
ATOM   2991 C CB  . GLN A 1 396 ? 2.12325   4.51661   10.89467   1.000 164.33854 ? 396  GLN A CB  1 
ATOM   2992 C CG  . GLN A 1 396 ? 1.41377   5.59968   11.69145   1.000 179.62484 ? 396  GLN A CG  1 
ATOM   2993 C CD  . GLN A 1 396 ? -0.06661  5.31487   11.85820   1.000 191.35165 ? 396  GLN A CD  1 
ATOM   2994 O OE1 . GLN A 1 396 ? -0.46464  4.18077   12.12577   1.000 191.29364 ? 396  GLN A OE1 1 
ATOM   2995 N NE2 . GLN A 1 396 ? -0.89100  6.34304   11.69441   1.000 201.56556 ? 396  GLN A NE2 1 
ATOM   2996 N N   . ASN A 1 397 ? 4.91208   3.16526   9.42030    1.000 123.34055 ? 397  ASN A N   1 
ATOM   2997 C CA  . ASN A 1 397 ? 5.39683   1.91974   8.84468    1.000 127.76651 ? 397  ASN A CA  1 
ATOM   2998 C C   . ASN A 1 397 ? 6.89388   1.91322   8.57022    1.000 124.95720 ? 397  ASN A C   1 
ATOM   2999 O O   . ASN A 1 397 ? 7.39682   0.93270   8.01185    1.000 121.42320 ? 397  ASN A O   1 
ATOM   3000 C CB  . ASN A 1 397 ? 4.64017   1.59933   7.54809    1.000 147.52624 ? 397  ASN A CB  1 
ATOM   3001 C CG  . ASN A 1 397 ? 3.16104   1.35319   7.78143    1.000 163.21793 ? 397  ASN A CG  1 
ATOM   3002 O OD1 . ASN A 1 397 ? 2.74465   0.23050   8.06601    1.000 167.80558 ? 397  ASN A OD1 1 
ATOM   3003 N ND2 . ASN A 1 397 ? 2.35898   2.40439   7.65904    1.000 166.44279 ? 397  ASN A ND2 1 
ATOM   3004 N N   . LEU A 1 398 ? 7.61769   2.96265   8.94693    1.000 139.33911 ? 398  LEU A N   1 
ATOM   3005 C CA  . LEU A 1 398 ? 9.05783   3.02492   8.71335    1.000 137.35071 ? 398  LEU A CA  1 
ATOM   3006 C C   . LEU A 1 398 ? 9.74828   2.00549   9.61154    1.000 127.00563 ? 398  LEU A C   1 
ATOM   3007 O O   . LEU A 1 398 ? 10.02734  2.27666   10.78069   1.000 138.28964 ? 398  LEU A O   1 
ATOM   3008 C CB  . LEU A 1 398 ? 9.57688   4.43466   8.97179    1.000 136.37829 ? 398  LEU A CB  1 
ATOM   3009 C CG  . LEU A 1 398 ? 11.03182  4.69367   8.57860    1.000 130.32603 ? 398  LEU A CG  1 
ATOM   3010 C CD1 . LEU A 1 398 ? 11.24202  4.38209   7.10631    1.000 150.91900 ? 398  LEU A CD1 1 
ATOM   3011 C CD2 . LEU A 1 398 ? 11.42273  6.12897   8.88849    1.000 121.59031 ? 398  LEU A CD2 1 
ATOM   3012 N N   . GLN A 1 399 ? 10.01889  0.81544   9.06968    1.000 123.37286 ? 399  GLN A N   1 
ATOM   3013 C CA  . GLN A 1 399 ? 10.68561  -0.22099  9.85061    1.000 138.85863 ? 399  GLN A CA  1 
ATOM   3014 C C   . GLN A 1 399 ? 12.18266  0.02350   9.98058    1.000 151.19200 ? 399  GLN A C   1 
ATOM   3015 O O   . GLN A 1 399 ? 12.76850  -0.30019  11.01968   1.000 166.66316 ? 399  GLN A O   1 
ATOM   3016 C CB  . GLN A 1 399 ? 10.45196  -1.59641  9.22116    1.000 125.66798 ? 399  GLN A CB  1 
ATOM   3017 C CG  . GLN A 1 399 ? 8.99700   -2.02125  9.15418    1.000 125.09395 ? 399  GLN A CG  1 
ATOM   3018 C CD  . GLN A 1 399 ? 8.82876   -3.42845  8.61852    1.000 174.65564 ? 399  GLN A CD  1 
ATOM   3019 O OE1 . GLN A 1 399 ? 8.32443   -3.62692  7.51369    1.000 214.45642 ? 399  GLN A OE1 1 
ATOM   3020 N NE2 . GLN A 1 399 ? 9.24495   -4.41551  9.40382    1.000 162.29110 ? 399  GLN A NE2 1 
ATOM   3021 N N   . GLN A 1 400 ? 12.81298  0.58465   8.95104    1.000 133.15325 ? 400  GLN A N   1 
ATOM   3022 C CA  . GLN A 1 400 ? 14.25402  0.77946   8.94710    1.000 145.55353 ? 400  GLN A CA  1 
ATOM   3023 C C   . GLN A 1 400 ? 14.58198  2.01608   8.12600    1.000 141.83476 ? 400  GLN A C   1 
ATOM   3024 O O   . GLN A 1 400 ? 13.85420  2.36989   7.19607    1.000 136.94463 ? 400  GLN A O   1 
ATOM   3025 C CB  . GLN A 1 400 ? 14.97986  -0.44728  8.37468    1.000 185.91163 ? 400  GLN A CB  1 
ATOM   3026 C CG  . GLN A 1 400 ? 16.49897  -0.40875  8.49281    1.000 215.75829 ? 400  GLN A CG  1 
ATOM   3027 C CD  . GLN A 1 400 ? 17.18955  -1.03893  7.29781    1.000 210.01875 ? 400  GLN A CD  1 
ATOM   3028 O OE1 . GLN A 1 400 ? 16.58407  -1.21907  6.24082    1.000 167.68579 ? 400  GLN A OE1 1 
ATOM   3029 N NE2 . GLN A 1 400 ? 18.46391  -1.37442  7.45874    1.000 227.17315 ? 400  GLN A NE2 1 
ATOM   3030 N N   . LEU A 1 401 ? 15.67776  2.67757   8.48633    1.000 153.53433 ? 401  LEU A N   1 
ATOM   3031 C CA  . LEU A 1 401 ? 16.22574  3.73585   7.65492    1.000 147.97107 ? 401  LEU A CA  1 
ATOM   3032 C C   . LEU A 1 401 ? 17.01501  3.11344   6.50572    1.000 163.24785 ? 401  LEU A C   1 
ATOM   3033 O O   . LEU A 1 401 ? 17.07509  1.89126   6.35029    1.000 173.62733 ? 401  LEU A O   1 
ATOM   3034 C CB  . LEU A 1 401 ? 17.10389  4.66578   8.48880    1.000 155.98655 ? 401  LEU A CB  1 
ATOM   3035 C CG  . LEU A 1 401 ? 16.48372  5.19128   9.78428    1.000 148.95941 ? 401  LEU A CG  1 
ATOM   3036 C CD1 . LEU A 1 401 ? 17.55327  5.77963   10.68712   1.000 134.96241 ? 401  LEU A CD1 1 
ATOM   3037 C CD2 . LEU A 1 401 ? 15.40836  6.22231   9.48289    1.000 133.58520 ? 401  LEU A CD2 1 
ATOM   3038 N N   . TRP A 1 402 ? 17.63461  3.95366   5.68224    1.000 189.74944 ? 402  TRP A N   1 
ATOM   3039 C CA  . TRP A 1 402 ? 18.57801  3.43631   4.70034    1.000 217.66728 ? 402  TRP A CA  1 
ATOM   3040 C C   . TRP A 1 402 ? 19.95940  3.21639   5.29793    1.000 227.94498 ? 402  TRP A C   1 
ATOM   3041 O O   . TRP A 1 402 ? 20.92268  3.00021   4.55448    1.000 230.36420 ? 402  TRP A O   1 
ATOM   3042 C CB  . TRP A 1 402 ? 18.65932  4.37033   3.48851    1.000 217.85206 ? 402  TRP A CB  1 
ATOM   3043 C CG  . TRP A 1 402 ? 19.61356  5.51610   3.62324    1.000 205.46623 ? 402  TRP A CG  1 
ATOM   3044 C CD1 . TRP A 1 402 ? 20.83262  5.63856   3.02252    1.000 208.78183 ? 402  TRP A CD1 1 
ATOM   3045 C CD2 . TRP A 1 402 ? 19.42492  6.70790   4.39381    1.000 199.96681 ? 402  TRP A CD2 1 
ATOM   3046 N NE1 . TRP A 1 402 ? 21.41705  6.82962   3.37507    1.000 222.33597 ? 402  TRP A NE1 1 
ATOM   3047 C CE2 . TRP A 1 402 ? 20.57322  7.50485   4.21689    1.000 209.97044 ? 402  TRP A CE2 1 
ATOM   3048 C CE3 . TRP A 1 402 ? 18.39932  7.17705   5.21906    1.000 180.85896 ? 402  TRP A CE3 1 
ATOM   3049 C CZ2 . TRP A 1 402 ? 20.72310  8.74406   4.83283    1.000 189.95622 ? 402  TRP A CZ2 1 
ATOM   3050 C CZ3 . TRP A 1 402 ? 18.55099  8.40742   5.83016    1.000 174.94092 ? 402  TRP A CZ3 1 
ATOM   3051 C CH2 . TRP A 1 402 ? 19.70413  9.17654   5.63448    1.000 181.93558 ? 402  TRP A CH2 1 
ATOM   3052 N N   . ASP A 1 403 ? 20.06409  3.25006   6.62684    1.000 226.11722 ? 403  ASP A N   1 
ATOM   3053 C CA  . ASP A 1 403 ? 21.33763  3.10585   7.32446    1.000 223.97929 ? 403  ASP A CA  1 
ATOM   3054 C C   . ASP A 1 403 ? 21.51413  1.64699   7.73749    1.000 217.02671 ? 403  ASP A C   1 
ATOM   3055 O O   . ASP A 1 403 ? 21.18630  1.23316   8.85019    1.000 217.03874 ? 403  ASP A O   1 
ATOM   3056 C CB  . ASP A 1 403 ? 21.40128  4.04606   8.52288    1.000 191.29649 ? 403  ASP A CB  1 
ATOM   3057 C CG  . ASP A 1 403 ? 22.60566  3.78292   9.40340    1.000 173.86652 ? 403  ASP A CG  1 
ATOM   3058 O OD1 . ASP A 1 403 ? 23.74554  3.91264   8.91014    1.000 151.13673 ? 403  ASP A OD1 1 
ATOM   3059 O OD2 . ASP A 1 403 ? 22.41012  3.43969   10.58801   1.000 178.87187 ? 403  ASP A OD2 1 
ATOM   3060 N N   . TRP A 1 404 ? 22.02763  0.85704   6.80490    1.000 211.22298 ? 404  TRP A N   1 
ATOM   3061 C CA  . TRP A 1 404 ? 22.58354  -0.45113  7.10130    1.000 203.96116 ? 404  TRP A CA  1 
ATOM   3062 C C   . TRP A 1 404 ? 24.09953  -0.36572  6.97382    1.000 216.51477 ? 404  TRP A C   1 
ATOM   3063 O O   . TRP A 1 404 ? 24.64415  0.58707   6.41169    1.000 216.68679 ? 404  TRP A O   1 
ATOM   3064 C CB  . TRP A 1 404 ? 21.99587  -1.52463  6.17440    1.000 194.88551 ? 404  TRP A CB  1 
ATOM   3065 C CG  . TRP A 1 404 ? 22.43824  -2.92967  6.49154    1.000 225.16105 ? 404  TRP A CG  1 
ATOM   3066 C CD1 . TRP A 1 404 ? 23.19282  -3.74447  5.70181    1.000 231.50669 ? 404  TRP A CD1 1 
ATOM   3067 C CD2 . TRP A 1 404 ? 22.16187  -3.67544  7.68671    1.000 245.10905 ? 404  TRP A CD2 1 
ATOM   3068 N NE1 . TRP A 1 404 ? 23.40098  -4.95112  6.32407    1.000 251.28799 ? 404  TRP A NE1 1 
ATOM   3069 C CE2 . TRP A 1 404 ? 22.77881  -4.93479  7.54424    1.000 250.03491 ? 404  TRP A CE2 1 
ATOM   3070 C CE3 . TRP A 1 404 ? 21.45174  -3.40188  8.86031    1.000 238.78254 ? 404  TRP A CE3 1 
ATOM   3071 C CZ2 . TRP A 1 404 ? 22.70790  -5.91814  8.52981    1.000 228.82921 ? 404  TRP A CZ2 1 
ATOM   3072 C CZ3 . TRP A 1 404 ? 21.38268  -4.38082  9.83857    1.000 228.52023 ? 404  TRP A CZ3 1 
ATOM   3073 C CH2 . TRP A 1 404 ? 22.00720  -5.62270  9.66639    1.000 227.33595 ? 404  TRP A CH2 1 
ATOM   3074 N N   . ASP A 1 405 ? 24.78585  -1.37772  7.50342    1.000 228.85207 ? 405  ASP A N   1 
ATOM   3075 C CA  . ASP A 1 405 ? 26.23754  -1.33548  7.63591    1.000 233.14433 ? 405  ASP A CA  1 
ATOM   3076 C C   . ASP A 1 405 ? 26.98789  -1.23744  6.30523    1.000 225.85443 ? 405  ASP A C   1 
ATOM   3077 O O   . ASP A 1 405 ? 28.22186  -1.27155  6.32521    1.000 219.20966 ? 405  ASP A O   1 
ATOM   3078 C CB  . ASP A 1 405 ? 26.71283  -2.56864  8.40633    1.000 241.58262 ? 405  ASP A CB  1 
ATOM   3079 C CG  . ASP A 1 405 ? 25.96673  -2.75671  9.70657    1.000 242.58078 ? 405  ASP A CG  1 
ATOM   3080 O OD1 . ASP A 1 405 ? 25.38351  -1.76940  10.19727   1.000 235.98101 ? 405  ASP A OD1 1 
ATOM   3081 O OD2 . ASP A 1 405 ? 25.96544  -3.88730  10.23567   1.000 238.67665 ? 405  ASP A OD2 1 
ATOM   3082 N N   . HIS A 1 406 ? 26.30217  -1.11713  5.16504    1.000 214.51964 ? 406  HIS A N   1 
ATOM   3083 C CA  . HIS A 1 406 ? 26.94857  -0.98024  3.86360    1.000 194.94286 ? 406  HIS A CA  1 
ATOM   3084 C C   . HIS A 1 406 ? 27.06845  0.46607   3.40167    1.000 181.46524 ? 406  HIS A C   1 
ATOM   3085 O O   . HIS A 1 406 ? 28.07091  0.82992   2.77811    1.000 181.05394 ? 406  HIS A O   1 
ATOM   3086 C CB  . HIS A 1 406 ? 26.18217  -1.78231  2.80256    1.000 189.59359 ? 406  HIS A CB  1 
ATOM   3087 C CG  . HIS A 1 406 ? 26.27097  -3.26621  2.98435    1.000 203.01569 ? 406  HIS A CG  1 
ATOM   3088 N ND1 . HIS A 1 406 ? 25.76651  -3.90942  4.09327    1.000 203.45122 ? 406  HIS A ND1 1 
ATOM   3089 C CD2 . HIS A 1 406 ? 26.80747  -4.23289  2.20172    1.000 209.29752 ? 406  HIS A CD2 1 
ATOM   3090 C CE1 . HIS A 1 406 ? 25.98719  -5.20750  3.98748    1.000 210.38155 ? 406  HIS A CE1 1 
ATOM   3091 N NE2 . HIS A 1 406 ? 26.61802  -5.43052  2.84876    1.000 208.97338 ? 406  HIS A NE2 1 
ATOM   3092 N N   . ARG A 1 407 ? 26.07299  1.29877   3.68596    1.000 176.81162 ? 407  ARG A N   1 
ATOM   3093 C CA  . ARG A 1 407 ? 26.02582  2.65975   3.17378    1.000 191.33675 ? 407  ARG A CA  1 
ATOM   3094 C C   . ARG A 1 407 ? 26.79730  3.61659   4.07560    1.000 191.59644 ? 407  ARG A C   1 
ATOM   3095 O O   . ARG A 1 407 ? 26.95962  3.38085   5.27607    1.000 167.27902 ? 407  ARG A O   1 
ATOM   3096 C CB  . ARG A 1 407 ? 24.57510  3.12706   3.04358    1.000 198.89808 ? 407  ARG A CB  1 
ATOM   3097 C CG  . ARG A 1 407 ? 23.70068  2.21953   2.18952    1.000 202.83298 ? 407  ARG A CG  1 
ATOM   3098 C CD  . ARG A 1 407 ? 24.00445  2.37675   0.70711    1.000 212.35373 ? 407  ARG A CD  1 
ATOM   3099 N NE  . ARG A 1 407 ? 23.21429  1.46124   -0.11252   1.000 218.89614 ? 407  ARG A NE  1 
ATOM   3100 C CZ  . ARG A 1 407 ? 23.69981  0.37018   -0.69677   1.000 194.64883 ? 407  ARG A CZ  1 
ATOM   3101 N NH1 . ARG A 1 407 ? 24.98136  0.05742   -0.56236   1.000 179.63831 ? 407  ARG A NH1 1 
ATOM   3102 N NH2 . ARG A 1 407 ? 22.90555  -0.40521  -1.42255   1.000 173.45834 ? 407  ARG A NH2 1 
ATOM   3103 N N   . ASN A 1 408 ? 27.27179  4.70612   3.47793    1.000 224.93543 ? 408  ASN A N   1 
ATOM   3104 C CA  . ASN A 1 408 ? 27.96153  5.76961   4.19068    1.000 224.24369 ? 408  ASN A CA  1 
ATOM   3105 C C   . ASN A 1 408 ? 27.09222  7.01973   4.23203    1.000 219.20709 ? 408  ASN A C   1 
ATOM   3106 O O   . ASN A 1 408 ? 26.23082  7.22834   3.37272    1.000 233.85380 ? 408  ASN A O   1 
ATOM   3107 C CB  . ASN A 1 408 ? 29.30849  6.09563   3.53682    1.000 228.69069 ? 408  ASN A CB  1 
ATOM   3108 C CG  . ASN A 1 408 ? 30.39128  5.09958   3.90264    1.000 226.01891 ? 408  ASN A CG  1 
ATOM   3109 O OD1 . ASN A 1 408 ? 30.58723  4.09648   3.21693    1.000 230.70938 ? 408  ASN A OD1 1 
ATOM   3110 N ND2 . ASN A 1 408 ? 31.10323  5.37399   4.98970    1.000 220.06978 ? 408  ASN A ND2 1 
ATOM   3111 N N   . LEU A 1 409 ? 27.33219  7.85311   5.24104    1.000 198.65468 ? 409  LEU A N   1 
ATOM   3112 C CA  . LEU A 1 409 ? 26.54795  9.06218   5.44421    1.000 194.55477 ? 409  LEU A CA  1 
ATOM   3113 C C   . LEU A 1 409 ? 27.34558  10.01965  6.31609    1.000 208.06784 ? 409  LEU A C   1 
ATOM   3114 O O   . LEU A 1 409 ? 28.13593  9.59391   7.16165    1.000 206.79270 ? 409  LEU A O   1 
ATOM   3115 C CB  . LEU A 1 409 ? 25.19385  8.74553   6.09073    1.000 180.38288 ? 409  LEU A CB  1 
ATOM   3116 C CG  . LEU A 1 409 ? 24.27053  9.92135   6.41706    1.000 183.93426 ? 409  LEU A CG  1 
ATOM   3117 C CD1 . LEU A 1 409 ? 23.77369  10.59277  5.14454    1.000 180.96501 ? 409  LEU A CD1 1 
ATOM   3118 C CD2 . LEU A 1 409 ? 23.11078  9.46789   7.28679    1.000 183.95778 ? 409  LEU A CD2 1 
ATOM   3119 N N   . THR A 1 410 ? 27.13509  11.31644  6.09716    1.000 206.14909 ? 410  THR A N   1 
ATOM   3120 C CA  . THR A 1 410 ? 27.80805  12.34262  6.88977    1.000 196.81394 ? 410  THR A CA  1 
ATOM   3121 C C   . THR A 1 410 ? 26.92146  13.57884  6.92844    1.000 185.49154 ? 410  THR A C   1 
ATOM   3122 O O   . THR A 1 410 ? 26.69652  14.21292  5.89310    1.000 191.51633 ? 410  THR A O   1 
ATOM   3123 C CB  . THR A 1 410 ? 29.18148  12.67715  6.31177    1.000 199.93398 ? 410  THR A CB  1 
ATOM   3124 O OG1 . THR A 1 410 ? 30.01319  11.51026  6.33696    1.000 208.27843 ? 410  THR A OG1 1 
ATOM   3125 C CG2 . THR A 1 410 ? 29.84345  13.78327  7.12074    1.000 200.44301 ? 410  THR A CG2 1 
ATOM   3126 N N   . ILE A 1 411 ? 26.41972  13.91555  8.11223    1.000 174.38450 ? 411  ILE A N   1 
ATOM   3127 C CA  . ILE A 1 411 ? 25.69124  15.15863  8.33529    1.000 169.91789 ? 411  ILE A CA  1 
ATOM   3128 C C   . ILE A 1 411 ? 26.68215  16.16466  8.90474    1.000 176.11337 ? 411  ILE A C   1 
ATOM   3129 O O   . ILE A 1 411 ? 27.18944  15.99162  10.01832   1.000 185.65055 ? 411  ILE A O   1 
ATOM   3130 C CB  . ILE A 1 411 ? 24.48795  14.96136  9.26592    1.000 162.08416 ? 411  ILE A CB  1 
ATOM   3131 C CG1 . ILE A 1 411 ? 23.42200  14.10165  8.58238    1.000 134.41170 ? 411  ILE A CG1 1 
ATOM   3132 C CG2 . ILE A 1 411 ? 23.90791  16.30618  9.67986    1.000 181.45140 ? 411  ILE A CG2 1 
ATOM   3133 C CD1 . ILE A 1 411 ? 22.16055  13.92470  9.40114    1.000 133.43896 ? 411  ILE A CD1 1 
ATOM   3134 N N   . LYS A 1 412 ? 26.96233  17.21954  8.13755    1.000 171.88237 ? 412  LYS A N   1 
ATOM   3135 C CA  . LYS A 1 412 ? 28.00720  18.16161  8.52493    1.000 186.48711 ? 412  LYS A CA  1 
ATOM   3136 C C   . LYS A 1 412 ? 27.56930  19.02019  9.70588    1.000 193.63799 ? 412  LYS A C   1 
ATOM   3137 O O   . LYS A 1 412 ? 28.32416  19.19969  10.66872   1.000 201.48991 ? 412  LYS A O   1 
ATOM   3138 C CB  . LYS A 1 412 ? 28.39074  19.03293  7.32838    1.000 187.62057 ? 412  LYS A CB  1 
ATOM   3139 C CG  . LYS A 1 412 ? 29.69177  19.79694  7.50545    1.000 192.28785 ? 412  LYS A CG  1 
ATOM   3140 C CD  . LYS A 1 412 ? 30.17311  20.37277  6.18304    1.000 186.24164 ? 412  LYS A CD  1 
ATOM   3141 C CE  . LYS A 1 412 ? 31.54135  21.01949  6.32605    1.000 166.35961 ? 412  LYS A CE  1 
ATOM   3142 N NZ  . LYS A 1 412 ? 32.07517  21.48595  5.01641    1.000 152.70956 ? 412  LYS A NZ  1 
ATOM   3143 N N   . ALA A 1 413 ? 26.35261  19.55775  9.65286    1.000 189.53484 ? 413  ALA A N   1 
ATOM   3144 C CA  . ALA A 1 413 ? 25.83570  20.40120  10.71941   1.000 192.81718 ? 413  ALA A CA  1 
ATOM   3145 C C   . ALA A 1 413 ? 24.35429  20.11948  10.91778   1.000 186.88778 ? 413  ALA A C   1 
ATOM   3146 O O   . ALA A 1 413 ? 23.63055  19.81783  9.96538    1.000 169.22280 ? 413  ALA A O   1 
ATOM   3147 C CB  . ALA A 1 413 ? 26.05338  21.89049  10.41946   1.000 195.04487 ? 413  ALA A CB  1 
ATOM   3148 N N   . GLY A 1 414 ? 23.91313  20.22190  12.16325   1.000 197.63669 ? 414  GLY A N   1 
ATOM   3149 C CA  . GLY A 1 414 ? 22.52823  19.99760  12.52342   1.000 185.03317 ? 414  GLY A CA  1 
ATOM   3150 C C   . GLY A 1 414 ? 22.36352  18.79991  13.44254   1.000 171.55437 ? 414  GLY A C   1 
ATOM   3151 O O   . GLY A 1 414 ? 23.26788  17.98944  13.63636   1.000 152.93097 ? 414  GLY A O   1 
ATOM   3152 N N   . LYS A 1 415 ? 21.16602  18.71207  14.01171   1.000 169.71943 ? 415  LYS A N   1 
ATOM   3153 C CA  . LYS A 1 415 ? 20.78617  17.63138  14.90874   1.000 176.63847 ? 415  LYS A CA  1 
ATOM   3154 C C   . LYS A 1 415 ? 19.76379  16.72697  14.22678   1.000 176.10201 ? 415  LYS A C   1 
ATOM   3155 O O   . LYS A 1 415 ? 19.31965  16.98071  13.10341   1.000 211.79627 ? 415  LYS A O   1 
ATOM   3156 C CB  . LYS A 1 415 ? 20.23915  18.18895  16.22490   1.000 185.61325 ? 415  LYS A CB  1 
ATOM   3157 C CG  . LYS A 1 415 ? 21.25459  18.97722  17.03596   1.000 188.58685 ? 415  LYS A CG  1 
ATOM   3158 C CD  . LYS A 1 415 ? 20.69669  19.36103  18.39767   1.000 179.86645 ? 415  LYS A CD  1 
ATOM   3159 C CE  . LYS A 1 415 ? 19.48132  20.26361  18.26748   1.000 169.49629 ? 415  LYS A CE  1 
ATOM   3160 N NZ  . LYS A 1 415 ? 19.82034  21.56098  17.61988   1.000 149.21037 ? 415  LYS A NZ  1 
ATOM   3161 N N   . MET A 1 416 ? 19.38957  15.65680  14.92462   1.000 141.06184 ? 416  MET A N   1 
ATOM   3162 C CA  . MET A 1 416 ? 18.44190  14.67650  14.41283   1.000 158.84196 ? 416  MET A CA  1 
ATOM   3163 C C   . MET A 1 416 ? 17.31048  14.49924  15.41331   1.000 170.24923 ? 416  MET A C   1 
ATOM   3164 O O   . MET A 1 416 ? 17.55746  14.33812  16.61239   1.000 201.08963 ? 416  MET A O   1 
ATOM   3165 C CB  . MET A 1 416 ? 19.12612  13.33259  14.14033   1.000 161.97254 ? 416  MET A CB  1 
ATOM   3166 C CG  . MET A 1 416 ? 20.25440  13.40107  13.12421   1.000 167.98160 ? 416  MET A CG  1 
ATOM   3167 S SD  . MET A 1 416 ? 20.89037  11.77164  12.68656   1.000 185.57560 ? 416  MET A SD  1 
ATOM   3168 C CE  . MET A 1 416 ? 21.32093  11.13019  14.30166   1.000 179.20154 ? 416  MET A CE  1 
ATOM   3169 N N   . TYR A 1 417 ? 16.07508  14.52555  14.92005   1.000 161.06775 ? 417  TYR A N   1 
ATOM   3170 C CA  . TYR A 1 417 ? 14.88865  14.38094  15.75223   1.000 137.93608 ? 417  TYR A CA  1 
ATOM   3171 C C   . TYR A 1 417 ? 14.06527  13.20070  15.25772   1.000 139.17353 ? 417  TYR A C   1 
ATOM   3172 O O   . TYR A 1 417 ? 13.76709  13.10241  14.06266   1.000 175.36821 ? 417  TYR A O   1 
ATOM   3173 C CB  . TYR A 1 417 ? 14.05000  15.66194  15.74169   1.000 134.18774 ? 417  TYR A CB  1 
ATOM   3174 C CG  . TYR A 1 417 ? 12.78606  15.57686  16.56654   1.000 134.57166 ? 417  TYR A CG  1 
ATOM   3175 C CD1 . TYR A 1 417 ? 12.82286  15.72236  17.94673   1.000 153.52853 ? 417  TYR A CD1 1 
ATOM   3176 C CD2 . TYR A 1 417 ? 11.55511  15.35615  15.96413   1.000 135.82095 ? 417  TYR A CD2 1 
ATOM   3177 C CE1 . TYR A 1 417 ? 11.66906  15.64677  18.70381   1.000 170.34595 ? 417  TYR A CE1 1 
ATOM   3178 C CE2 . TYR A 1 417 ? 10.39685  15.28285  16.71113   1.000 146.24136 ? 417  TYR A CE2 1 
ATOM   3179 C CZ  . TYR A 1 417 ? 10.45899  15.42651  18.08067   1.000 150.27012 ? 417  TYR A CZ  1 
ATOM   3180 O OH  . TYR A 1 417 ? 9.30722   15.35096  18.82958   1.000 141.63144 ? 417  TYR A OH  1 
ATOM   3181 N N   . PHE A 1 418 ? 13.70348  12.31021  16.17913   1.000 140.78919 ? 418  PHE A N   1 
ATOM   3182 C CA  . PHE A 1 418 ? 12.93801  11.10876  15.87365   1.000 139.84474 ? 418  PHE A CA  1 
ATOM   3183 C C   . PHE A 1 418 ? 11.76391  11.02268  16.83691   1.000 152.90013 ? 418  PHE A C   1 
ATOM   3184 O O   . PHE A 1 418 ? 11.95838  11.05973  18.05618   1.000 180.16632 ? 418  PHE A O   1 
ATOM   3185 C CB  . PHE A 1 418 ? 13.81111  9.84989   15.98570   1.000 158.64522 ? 418  PHE A CB  1 
ATOM   3186 C CG  . PHE A 1 418 ? 14.93535  9.79202   14.98526   1.000 170.14785 ? 418  PHE A CG  1 
ATOM   3187 C CD1 . PHE A 1 418 ? 16.07506  10.56176  15.15203   1.000 155.25424 ? 418  PHE A CD1 1 
ATOM   3188 C CD2 . PHE A 1 418 ? 14.86055  8.94992   13.88927   1.000 170.54233 ? 418  PHE A CD2 1 
ATOM   3189 C CE1 . PHE A 1 418 ? 17.10693  10.50616  14.23472   1.000 147.63373 ? 418  PHE A CE1 1 
ATOM   3190 C CE2 . PHE A 1 418 ? 15.88788  8.89423   12.96580   1.000 146.54051 ? 418  PHE A CE2 1 
ATOM   3191 C CZ  . PHE A 1 418 ? 17.01403  9.66980   13.14183   1.000 144.86438 ? 418  PHE A CZ  1 
ATOM   3192 N N   . ALA A 1 419 ? 10.55146  10.90828  16.29636   1.000 139.07252 ? 419  ALA A N   1 
ATOM   3193 C CA  . ALA A 1 419 ? 9.36476   10.85473  17.13866   1.000 130.85549 ? 419  ALA A CA  1 
ATOM   3194 C C   . ALA A 1 419 ? 8.22259   10.18940  16.38518   1.000 135.87879 ? 419  ALA A C   1 
ATOM   3195 O O   . ALA A 1 419 ? 8.08041   10.37029  15.17289   1.000 151.75382 ? 419  ALA A O   1 
ATOM   3196 C CB  . ALA A 1 419 ? 8.94242   12.25350  17.60102   1.000 132.05100 ? 419  ALA A CB  1 
ATOM   3197 N N   . PHE A 1 420 ? 7.41538   9.42351   17.12329   1.000 160.20163 ? 420  PHE A N   1 
ATOM   3198 C CA  . PHE A 1 420 ? 6.20322   8.78862   16.60044   1.000 169.71246 ? 420  PHE A CA  1 
ATOM   3199 C C   . PHE A 1 420 ? 6.49971   7.90464   15.39135   1.000 154.81055 ? 420  PHE A C   1 
ATOM   3200 O O   . PHE A 1 420 ? 5.73843   7.86482   14.42271   1.000 131.15740 ? 420  PHE A O   1 
ATOM   3201 C CB  . PHE A 1 420 ? 5.13254   9.83136   16.27480   1.000 172.41951 ? 420  PHE A CB  1 
ATOM   3202 C CG  . PHE A 1 420 ? 4.46400   10.40120  17.49235   1.000 148.78876 ? 420  PHE A CG  1 
ATOM   3203 C CD1 . PHE A 1 420 ? 4.99067   11.50891  18.13442   1.000 133.93526 ? 420  PHE A CD1 1 
ATOM   3204 C CD2 . PHE A 1 420 ? 3.31765   9.81668   18.00544   1.000 144.88918 ? 420  PHE A CD2 1 
ATOM   3205 C CE1 . PHE A 1 420 ? 4.38075   12.02958  19.26001   1.000 167.50128 ? 420  PHE A CE1 1 
ATOM   3206 C CE2 . PHE A 1 420 ? 2.70301   10.33222  19.12985   1.000 141.30731 ? 420  PHE A CE2 1 
ATOM   3207 C CZ  . PHE A 1 420 ? 3.23646   11.43912  19.75935   1.000 165.49646 ? 420  PHE A CZ  1 
ATOM   3208 N N   . ASN A 1 421 ? 7.61911   7.18365   15.45432   1.000 152.79671 ? 421  ASN A N   1 
ATOM   3209 C CA  . ASN A 1 421 ? 7.96867   6.15413   14.48071   1.000 140.06647 ? 421  ASN A CA  1 
ATOM   3210 C C   . ASN A 1 421 ? 7.90638   4.81122   15.19494   1.000 162.94766 ? 421  ASN A C   1 
ATOM   3211 O O   . ASN A 1 421 ? 8.89326   4.38072   15.80994   1.000 183.17117 ? 421  ASN A O   1 
ATOM   3212 C CB  . ASN A 1 421 ? 9.35893   6.40087   13.89240   1.000 125.54298 ? 421  ASN A CB  1 
ATOM   3213 C CG  . ASN A 1 421 ? 9.49724   7.78577   13.29539   1.000 149.55098 ? 421  ASN A CG  1 
ATOM   3214 O OD1 . ASN A 1 421 ? 8.61723   8.25522   12.57357   1.000 184.49769 ? 421  ASN A OD1 1 
ATOM   3215 N ND2 . ASN A 1 421 ? 10.59956  8.45431   13.60622   1.000 133.51172 ? 421  ASN A ND2 1 
ATOM   3216 N N   . PRO A 1 422 ? 6.77541   4.10871   15.14425   1.000 149.86838 ? 422  PRO A N   1 
ATOM   3217 C CA  . PRO A 1 422 ? 6.59912   2.92928   16.00211   1.000 147.05420 ? 422  PRO A CA  1 
ATOM   3218 C C   . PRO A 1 422 ? 7.31614   1.68817   15.49339   1.000 158.94973 ? 422  PRO A C   1 
ATOM   3219 O O   . PRO A 1 422 ? 7.88489   0.93171   16.28681   1.000 168.18428 ? 422  PRO A O   1 
ATOM   3220 C CB  . PRO A 1 422 ? 5.07730   2.73310   16.01637   1.000 133.25423 ? 422  PRO A CB  1 
ATOM   3221 C CG  . PRO A 1 422 ? 4.55558   3.47517   14.80540   1.000 130.11075 ? 422  PRO A CG  1 
ATOM   3222 C CD  . PRO A 1 422 ? 5.66431   4.28177   14.19525   1.000 138.69136 ? 422  PRO A CD  1 
ATOM   3223 N N   . LYS A 1 423 ? 7.29700   1.46282   14.18141   1.000 154.12744 ? 423  LYS A N   1 
ATOM   3224 C CA  . LYS A 1 423 ? 7.93932   0.28883   13.60397   1.000 142.61697 ? 423  LYS A CA  1 
ATOM   3225 C C   . LYS A 1 423 ? 9.45280   0.42564   13.49579   1.000 127.18297 ? 423  LYS A C   1 
ATOM   3226 O O   . LYS A 1 423 ? 10.11693  -0.54081  13.10600   1.000 127.86943 ? 423  LYS A O   1 
ATOM   3227 C CB  . LYS A 1 423 ? 7.34695   -0.00888  12.22356   1.000 147.19619 ? 423  LYS A CB  1 
ATOM   3228 C CG  . LYS A 1 423 ? 5.99611   -0.70631  12.26703   1.000 125.05695 ? 423  LYS A CG  1 
ATOM   3229 C CD  . LYS A 1 423 ? 6.11310   -2.07944  12.91048   1.000 174.23890 ? 423  LYS A CD  1 
ATOM   3230 C CE  . LYS A 1 423 ? 4.77680   -2.80340  12.92849   1.000 198.27809 ? 423  LYS A CE  1 
ATOM   3231 N NZ  . LYS A 1 423 ? 4.88955   -4.15679  13.54115   1.000 197.55513 ? 423  LYS A NZ  1 
ATOM   3232 N N   . LEU A 1 424 ? 10.01219  1.58440   13.83331   1.000 127.28142 ? 424  LEU A N   1 
ATOM   3233 C CA  . LEU A 1 424 ? 11.45038  1.80702   13.75553   1.000 128.16129 ? 424  LEU A CA  1 
ATOM   3234 C C   . LEU A 1 424 ? 12.08177  1.47500   15.10283   1.000 142.48729 ? 424  LEU A C   1 
ATOM   3235 O O   . LEU A 1 424 ? 11.74397  2.09064   16.11998   1.000 163.75936 ? 424  LEU A O   1 
ATOM   3236 C CB  . LEU A 1 424 ? 11.74778  3.25341   13.35887   1.000 127.26527 ? 424  LEU A CB  1 
ATOM   3237 C CG  . LEU A 1 424 ? 12.97769  3.53776   12.48989   1.000 142.70432 ? 424  LEU A CG  1 
ATOM   3238 C CD1 . LEU A 1 424 ? 13.00522  5.00210   12.08177   1.000 154.56212 ? 424  LEU A CD1 1 
ATOM   3239 C CD2 . LEU A 1 424 ? 14.27098  3.15984   13.19537   1.000 156.92347 ? 424  LEU A CD2 1 
ATOM   3240 N N   . CYS A 1 425 ? 12.99508  0.50625   15.10872   1.000 157.60773 ? 425  CYS A N   1 
ATOM   3241 C CA  . CYS A 1 425 ? 13.69691  0.15110   16.33499   1.000 198.37872 ? 425  CYS A CA  1 
ATOM   3242 C C   . CYS A 1 425 ? 14.65155  1.26699   16.73615   1.000 184.14967 ? 425  CYS A C   1 
ATOM   3243 O O   . CYS A 1 425 ? 15.41226  1.77756   15.90818   1.000 172.49508 ? 425  CYS A O   1 
ATOM   3244 C CB  . CYS A 1 425 ? 14.45481  -1.16400  16.15782   1.000 224.85987 ? 425  CYS A CB  1 
ATOM   3245 S SG  . CYS A 1 425 ? 13.43571  -2.61663  16.47764   1.000 236.16008 ? 425  CYS A SG  1 
ATOM   3246 N N   . VAL A 1 426 ? 14.60950  1.64216   18.01722   1.000 160.68249 ? 426  VAL A N   1 
ATOM   3247 C CA  . VAL A 1 426 ? 15.41809  2.74998   18.50971   1.000 145.03222 ? 426  VAL A CA  1 
ATOM   3248 C C   . VAL A 1 426 ? 16.90766  2.45493   18.39407   1.000 154.81006 ? 426  VAL A C   1 
ATOM   3249 O O   . VAL A 1 426 ? 17.72195  3.38356   18.35798   1.000 141.37550 ? 426  VAL A O   1 
ATOM   3250 C CB  . VAL A 1 426 ? 15.01861  3.08195   19.96511   1.000 167.11148 ? 426  VAL A CB  1 
ATOM   3251 C CG1 . VAL A 1 426 ? 15.47391  1.98149   20.91706   1.000 181.30591 ? 426  VAL A CG1 1 
ATOM   3252 C CG2 . VAL A 1 426 ? 15.56757  4.44083   20.38352   1.000 154.82110 ? 426  VAL A CG2 1 
ATOM   3253 N N   . SER A 1 427 ? 17.28902  1.17774   18.32033   1.000 177.47511 ? 427  SER A N   1 
ATOM   3254 C CA  . SER A 1 427 ? 18.69437  0.83335   18.14550   1.000 182.90159 ? 427  SER A CA  1 
ATOM   3255 C C   . SER A 1 427 ? 19.20180  1.17533   16.75189   1.000 169.11500 ? 427  SER A C   1 
ATOM   3256 O O   . SER A 1 427 ? 20.40871  1.37476   16.57636   1.000 143.87184 ? 427  SER A O   1 
ATOM   3257 C CB  . SER A 1 427 ? 18.91121  -0.65435  18.42293   1.000 188.80810 ? 427  SER A CB  1
[truncated: 1,406,094 more chars]
