# Supplementary material for: Structural insights into the allosteric inhibition of P2X4 receptors
Source: Nat Commun. 2023 Oct 13;14:6437. doi: 10.1038/s41467-023-42164-y (PMC10575874; doi:10.1038/s41467-023-42164-y)
Supplement: Supplementary file 4 — Supplementary Dataset 1 [file 41467_2023_42164_MOESM4_ESM.zip › hP2X1trimer_a111a/hP2X1trimer_a111a_env/templates_101/5wzy.cif]

data_5WZY
# 
_entry.id   5WZY 
# 
_audit_conform.dict_name       mmcif_pdbx.dic 
_audit_conform.dict_version    5.329 
_audit_conform.dict_location   http://mmcif.pdb.org/dictionaries/ascii/mmcif_pdbx.dic 
# 
loop_
_database_2.database_id 
_database_2.database_code 
PDB   5WZY         
WWPDB D_1300002663 
# 
_pdbx_database_status.status_code                     REL 
_pdbx_database_status.status_code_sf                  REL 
_pdbx_database_status.status_code_mr                  ? 
_pdbx_database_status.entry_id                        5WZY 
_pdbx_database_status.recvd_initial_deposition_date   2017-01-19 
_pdbx_database_status.SG_entry                        N 
_pdbx_database_status.deposit_site                    PDBJ 
_pdbx_database_status.process_site                    PDBJ 
_pdbx_database_status.status_code_cs                  ? 
_pdbx_database_status.methods_development_category    ? 
_pdbx_database_status.pdb_format_compatible           Y 
_pdbx_database_status.status_code_nmr_data            ? 
# 
loop_
_audit_author.name 
_audit_author.pdbx_ordinal 
_audit_author.identifier_ORCID 
'Kasuya, G.'  1 ? 
'Hattori, M.' 2 ? 
'Nureki, O.'  3 ? 
# 
_citation.abstract                  ? 
_citation.abstract_id_CAS           ? 
_citation.book_id_ISBN              ? 
_citation.book_publisher            ? 
_citation.book_publisher_city       ? 
_citation.book_title                ? 
_citation.coordinate_linkage        ? 
_citation.country                   UK 
_citation.database_id_Medline       ? 
_citation.details                   ? 
_citation.id                        primary 
_citation.journal_abbrev            'Sci Rep' 
_citation.journal_id_ASTM           ? 
_citation.journal_id_CSD            ? 
_citation.journal_id_ISSN           2045-2322 
_citation.journal_full              ? 
_citation.journal_issue             ? 
_citation.journal_volume            7 
_citation.language                  ? 
_citation.page_first                45208 
_citation.page_last                 45208 
_citation.title                     'Structural insights into the nucleotide base specificity of P2X receptors' 
_citation.year                      2017 
_citation.database_id_CSD           ? 
_citation.pdbx_database_id_DOI      10.1038/srep45208 
_citation.pdbx_database_id_PubMed   28332633 
_citation.unpublished_flag          ? 
# 
loop_
_citation_author.citation_id 
_citation_author.name 
_citation_author.ordinal 
_citation_author.identifier_ORCID 
primary 'Kasuya, G.'    1  ? 
primary 'Fujiwara, Y.'  2  ? 
primary 'Tsukamoto, H.' 3  ? 
primary 'Morinaga, S.'  4  ? 
primary 'Ryu, S.'       5  ? 
primary 'Touhara, K.'   6  ? 
primary 'Ishitani, R.'  7  ? 
primary 'Furutani, Y.'  8  ? 
primary 'Hattori, M.'   9  ? 
primary 'Nureki, O.'    10 ? 
# 
_cell.angle_alpha                  90.000 
_cell.angle_alpha_esd              ? 
_cell.angle_beta                   90.000 
_cell.angle_beta_esd               ? 
_cell.angle_gamma                  120.000 
_cell.angle_gamma_esd              ? 
_cell.entry_id                     5WZY 
_cell.details                      ? 
_cell.formula_units_Z              ? 
_cell.length_a                     129.242 
_cell.length_a_esd                 ? 
_cell.length_b                     129.242 
_cell.length_b_esd                 ? 
_cell.length_c                     251.825 
_cell.length_c_esd                 ? 
_cell.volume                       ? 
_cell.volume_esd                   ? 
_cell.Z_PDB                        18 
_cell.reciprocal_angle_alpha       ? 
_cell.reciprocal_angle_beta        ? 
_cell.reciprocal_angle_gamma       ? 
_cell.reciprocal_angle_alpha_esd   ? 
_cell.reciprocal_angle_beta_esd    ? 
_cell.reciprocal_angle_gamma_esd   ? 
_cell.reciprocal_length_a          ? 
_cell.reciprocal_length_b          ? 
_cell.reciprocal_length_c          ? 
_cell.reciprocal_length_a_esd      ? 
_cell.reciprocal_length_b_esd      ? 
_cell.reciprocal_length_c_esd      ? 
_cell.pdbx_unique_axis             ? 
# 
_symmetry.entry_id                         5WZY 
_symmetry.cell_setting                     ? 
_symmetry.Int_Tables_number                155 
_symmetry.space_group_name_Hall            ? 
_symmetry.space_group_name_H-M             'H 3 2' 
_symmetry.pdbx_full_space_group_name_H-M   ? 
# 
loop_
_entity.id 
_entity.type 
_entity.src_method 
_entity.pdbx_description 
_entity.formula_weight 
_entity.pdbx_number_of_molecules 
_entity.pdbx_ec 
_entity.pdbx_mutation 
_entity.pdbx_fragment 
_entity.details 
1 polymer     man 'p2X purinoceptor' 38117.625 1  ? ? 'UNP residues 28-365' ? 
2 branched    man 
;alpha-D-mannopyranose-(1-3)-alpha-D-mannopyranose-(1-3)-[alpha-D-mannopyranose-(1-6)]beta-D-mannopyranose-(1-4)-2-acetamido-2-deoxy-beta-D-glucopyranose-(1-4)-2-acetamido-2-deoxy-beta-D-glucopyranose
;
1072.964  1  ? ? ?                     ? 
3 non-polymer man 2-acetamido-2-deoxy-beta-D-glucopyranose 221.208   1  ? ? ?                     ? 
4 non-polymer syn GLYCEROL 92.094    2  ? ? ?                     ? 
5 non-polymer syn "CYTIDINE-5'-TRIPHOSPHATE" 483.156   1  ? ? ?                     ? 
6 water       nat water 18.015    72 ? ? ?                     ? 
# 
_entity_poly.entity_id                      1 
_entity_poly.type                           'polypeptide(L)' 
_entity_poly.nstd_linkage                   no 
_entity_poly.nstd_monomer                   no 
_entity_poly.pdbx_seq_one_letter_code       
;GSSKKVGTLNRFTQALVIAYVIGYVCVYNKGYQDTDTVLSSVTTKVKGIALTKTSELGERIWDVADYIIPPQEDGSFFVL
TNMIITTNQTQSKCAENPTPASTCTSHRDCKRGFNDARGDGVRTGRCVSYSASVKTCEVLSWCPLEKIVDPPNPPLLADA
ERFTVLIKNNIRYPKFNFNKRNILPNINSSYLTHCVFSRKTDPDCPIFRLGDIVGEAEEDFQIMAVRGGVMGVQIRWDCD
LDMPQSWCVPRYTFRRLDNKDPDNNVAPGYNFRFAKYYKNSDGTETRTLIKGYGIRFDVMVFGQAGKFNIIPTLLNIGAG
LALLGLVNVICDWIVLTFMK
;
_entity_poly.pdbx_seq_one_letter_code_can   
;GSSKKVGTLNRFTQALVIAYVIGYVCVYNKGYQDTDTVLSSVTTKVKGIALTKTSELGERIWDVADYIIPPQEDGSFFVL
TNMIITTNQTQSKCAENPTPASTCTSHRDCKRGFNDARGDGVRTGRCVSYSASVKTCEVLSWCPLEKIVDPPNPPLLADA
ERFTVLIKNNIRYPKFNFNKRNILPNINSSYLTHCVFSRKTDPDCPIFRLGDIVGEAEEDFQIMAVRGGVMGVQIRWDCD
LDMPQSWCVPRYTFRRLDNKDPDNNVAPGYNFRFAKYYKNSDGTETRTLIKGYGIRFDVMVFGQAGKFNIIPTLLNIGAG
LALLGLVNVICDWIVLTFMK
;
_entity_poly.pdbx_strand_id                 A 
_entity_poly.pdbx_target_identifier         ? 
# 
loop_
_entity_poly_seq.entity_id 
_entity_poly_seq.num 
_entity_poly_seq.mon_id 
_entity_poly_seq.hetero 
1 1   GLY n 
1 2   SER n 
1 3   SER n 
1 4   LYS n 
1 5   LYS n 
1 6   VAL n 
1 7   GLY n 
1 8   THR n 
1 9   LEU n 
1 10  ASN n 
1 11  ARG n 
1 12  PHE n 
1 13  THR n 
1 14  GLN n 
1 15  ALA n 
1 16  LEU n 
1 17  VAL n 
1 18  ILE n 
1 19  ALA n 
1 20  TYR n 
1 21  VAL n 
1 22  ILE n 
1 23  GLY n 
1 24  TYR n 
1 25  VAL n 
1 26  CYS n 
1 27  VAL n 
1 28  TYR n 
1 29  ASN n 
1 30  LYS n 
1 31  GLY n 
1 32  TYR n 
1 33  GLN n 
1 34  ASP n 
1 35  THR n 
1 36  ASP n 
1 37  THR n 
1 38  VAL n 
1 39  LEU n 
1 40  SER n 
1 41  SER n 
1 42  VAL n 
1 43  THR n 
1 44  THR n 
1 45  LYS n 
1 46  VAL n 
1 47  LYS n 
1 48  GLY n 
1 49  ILE n 
1 50  ALA n 
1 51  LEU n 
1 52  THR n 
1 53  LYS n 
1 54  THR n 
1 55  SER n 
1 56  GLU n 
1 57  LEU n 
1 58  GLY n 
1 59  GLU n 
1 60  ARG n 
1 61  ILE n 
1 62  TRP n 
1 63  ASP n 
1 64  VAL n 
1 65  ALA n 
1 66  ASP n 
1 67  TYR n 
1 68  ILE n 
1 69  ILE n 
1 70  PRO n 
1 71  PRO n 
1 72  GLN n 
1 73  GLU n 
1 74  ASP n 
1 75  GLY n 
1 76  SER n 
1 77  PHE n 
1 78  PHE n 
1 79  VAL n 
1 80  LEU n 
1 81  THR n 
1 82  ASN n 
1 83  MET n 
1 84  ILE n 
1 85  ILE n 
1 86  THR n 
1 87  THR n 
1 88  ASN n 
1 89  GLN n 
1 90  THR n 
1 91  GLN n 
1 92  SER n 
1 93  LYS n 
1 94  CYS n 
1 95  ALA n 
1 96  GLU n 
1 97  ASN n 
1 98  PRO n 
1 99  THR n 
1 100 PRO n 
1 101 ALA n 
1 102 SER n 
1 103 THR n 
1 104 CYS n 
1 105 THR n 
1 106 SER n 
1 107 HIS n 
1 108 ARG n 
1 109 ASP n 
1 110 CYS n 
1 111 LYS n 
1 112 ARG n 
1 113 GLY n 
1 114 PHE n 
1 115 ASN n 
1 116 ASP n 
1 117 ALA n 
1 118 ARG n 
1 119 GLY n 
1 120 ASP n 
1 121 GLY n 
1 122 VAL n 
1 123 ARG n 
1 124 THR n 
1 125 GLY n 
1 126 ARG n 
1 127 CYS n 
1 128 VAL n 
1 129 SER n 
1 130 TYR n 
1 131 SER n 
1 132 ALA n 
1 133 SER n 
1 134 VAL n 
1 135 LYS n 
1 136 THR n 
1 137 CYS n 
1 138 GLU n 
1 139 VAL n 
1 140 LEU n 
1 141 SER n 
1 142 TRP n 
1 143 CYS n 
1 144 PRO n 
1 145 LEU n 
1 146 GLU n 
1 147 LYS n 
1 148 ILE n 
1 149 VAL n 
1 150 ASP n 
1 151 PRO n 
1 152 PRO n 
1 153 ASN n 
1 154 PRO n 
1 155 PRO n 
1 156 LEU n 
1 157 LEU n 
1 158 ALA n 
1 159 ASP n 
1 160 ALA n 
1 161 GLU n 
1 162 ARG n 
1 163 PHE n 
1 164 THR n 
1 165 VAL n 
1 166 LEU n 
1 167 ILE n 
1 168 LYS n 
1 169 ASN n 
1 170 ASN n 
1 171 ILE n 
1 172 ARG n 
1 173 TYR n 
1 174 PRO n 
1 175 LYS n 
1 176 PHE n 
1 177 ASN n 
1 178 PHE n 
1 179 ASN n 
1 180 LYS n 
1 181 ARG n 
1 182 ASN n 
1 183 ILE n 
1 184 LEU n 
1 185 PRO n 
1 186 ASN n 
1 187 ILE n 
1 188 ASN n 
1 189 SER n 
1 190 SER n 
1 191 TYR n 
1 192 LEU n 
1 193 THR n 
1 194 HIS n 
1 195 CYS n 
1 196 VAL n 
1 197 PHE n 
1 198 SER n 
1 199 ARG n 
1 200 LYS n 
1 201 THR n 
1 202 ASP n 
1 203 PRO n 
1 204 ASP n 
1 205 CYS n 
1 206 PRO n 
1 207 ILE n 
1 208 PHE n 
1 209 ARG n 
1 210 LEU n 
1 211 GLY n 
1 212 ASP n 
1 213 ILE n 
1 214 VAL n 
1 215 GLY n 
1 216 GLU n 
1 217 ALA n 
1 218 GLU n 
1 219 GLU n 
1 220 ASP n 
1 221 PHE n 
1 222 GLN n 
1 223 ILE n 
1 224 MET n 
1 225 ALA n 
1 226 VAL n 
1 227 ARG n 
1 228 GLY n 
1 229 GLY n 
1 230 VAL n 
1 231 MET n 
1 232 GLY n 
1 233 VAL n 
1 234 GLN n 
1 235 ILE n 
1 236 ARG n 
1 237 TRP n 
1 238 ASP n 
1 239 CYS n 
1 240 ASP n 
1 241 LEU n 
1 242 ASP n 
1 243 MET n 
1 244 PRO n 
1 245 GLN n 
1 246 SER n 
1 247 TRP n 
1 248 CYS n 
1 249 VAL n 
1 250 PRO n 
1 251 ARG n 
1 252 TYR n 
1 253 THR n 
1 254 PHE n 
1 255 ARG n 
1 256 ARG n 
1 257 LEU n 
1 258 ASP n 
1 259 ASN n 
1 260 LYS n 
1 261 ASP n 
1 262 PRO n 
1 263 ASP n 
1 264 ASN n 
1 265 ASN n 
1 266 VAL n 
1 267 ALA n 
1 268 PRO n 
1 269 GLY n 
1 270 TYR n 
1 271 ASN n 
1 272 PHE n 
1 273 ARG n 
1 274 PHE n 
1 275 ALA n 
1 276 LYS n 
1 277 TYR n 
1 278 TYR n 
1 279 LYS n 
1 280 ASN n 
1 281 SER n 
1 282 ASP n 
1 283 GLY n 
1 284 THR n 
1 285 GLU n 
1 286 THR n 
1 287 ARG n 
1 288 THR n 
1 289 LEU n 
1 290 ILE n 
1 291 LYS n 
1 292 GLY n 
1 293 TYR n 
1 294 GLY n 
1 295 ILE n 
1 296 ARG n 
1 297 PHE n 
1 298 ASP n 
1 299 VAL n 
1 300 MET n 
1 301 VAL n 
1 302 PHE n 
1 303 GLY n 
1 304 GLN n 
1 305 ALA n 
1 306 GLY n 
1 307 LYS n 
1 308 PHE n 
1 309 ASN n 
1 310 ILE n 
1 311 ILE n 
1 312 PRO n 
1 313 THR n 
1 314 LEU n 
1 315 LEU n 
1 316 ASN n 
1 317 ILE n 
1 318 GLY n 
1 319 ALA n 
1 320 GLY n 
1 321 LEU n 
1 322 ALA n 
1 323 LEU n 
1 324 LEU n 
1 325 GLY n 
1 326 LEU n 
1 327 VAL n 
1 328 ASN n 
1 329 VAL n 
1 330 ILE n 
1 331 CYS n 
1 332 ASP n 
1 333 TRP n 
1 334 ILE n 
1 335 VAL n 
1 336 LEU n 
1 337 THR n 
1 338 PHE n 
1 339 MET n 
1 340 LYS n 
# 
_entity_src_gen.entity_id                          1 
_entity_src_gen.pdbx_src_id                        1 
_entity_src_gen.pdbx_alt_source_flag               sample 
_entity_src_gen.pdbx_seq_type                      'Biological sequence' 
_entity_src_gen.pdbx_beg_seq_num                   1 
_entity_src_gen.pdbx_end_seq_num                   340 
_entity_src_gen.gene_src_common_name               Zebrafish 
_entity_src_gen.gene_src_genus                     ? 
_entity_src_gen.pdbx_gene_src_gene                 p2rx4a 
_entity_src_gen.gene_src_species                   ? 
_entity_src_gen.gene_src_strain                    ? 
_entity_src_gen.gene_src_tissue                    ? 
_entity_src_gen.gene_src_tissue_fraction           ? 
_entity_src_gen.gene_src_details                   ? 
_entity_src_gen.pdbx_gene_src_fragment             ? 
_entity_src_gen.pdbx_gene_src_scientific_name      'Danio rerio' 
_entity_src_gen.pdbx_gene_src_ncbi_taxonomy_id     7955 
_entity_src_gen.pdbx_gene_src_variant              ? 
_entity_src_gen.pdbx_gene_src_cell_line            ? 
_entity_src_gen.pdbx_gene_src_atcc                 ? 
_entity_src_gen.pdbx_gene_src_organ                ? 
_entity_src_gen.pdbx_gene_src_organelle            ? 
_entity_src_gen.pdbx_gene_src_cell                 ? 
_entity_src_gen.pdbx_gene_src_cellular_location    ? 
_entity_src_gen.host_org_common_name               'fall armyworm' 
_entity_src_gen.pdbx_host_org_scientific_name      'Spodoptera frugiperda' 
_entity_src_gen.pdbx_host_org_ncbi_taxonomy_id     7108 
_entity_src_gen.host_org_genus                     ? 
_entity_src_gen.pdbx_host_org_gene                 ? 
_entity_src_gen.pdbx_host_org_organ                ? 
_entity_src_gen.host_org_species                   ? 
_entity_src_gen.pdbx_host_org_tissue               ? 
_entity_src_gen.pdbx_host_org_tissue_fraction      ? 
_entity_src_gen.pdbx_host_org_strain               ? 
_entity_src_gen.pdbx_host_org_variant              ? 
_entity_src_gen.pdbx_host_org_cell_line            ? 
_entity_src_gen.pdbx_host_org_atcc                 ? 
_entity_src_gen.pdbx_host_org_culture_collection   ? 
_entity_src_gen.pdbx_host_org_cell                 ? 
_entity_src_gen.pdbx_host_org_organelle            ? 
_entity_src_gen.pdbx_host_org_cellular_location    ? 
_entity_src_gen.pdbx_host_org_vector_type          ? 
_entity_src_gen.pdbx_host_org_vector               ? 
_entity_src_gen.host_org_details                   ? 
_entity_src_gen.expression_system_id               ? 
_entity_src_gen.plasmid_name                       ? 
_entity_src_gen.plasmid_details                    ? 
_entity_src_gen.pdbx_description                   ? 
# 
_struct_ref.id                         1 
_struct_ref.db_name                    UNP 
_struct_ref.db_code                    Q6NYR1_DANRE 
_struct_ref.pdbx_db_accession          Q6NYR1 
_struct_ref.pdbx_db_isoform            ? 
_struct_ref.entity_id                  1 
_struct_ref.pdbx_seq_one_letter_code   
;SKKVGTLNRFTQALVIAYVIGYVCVYNKGYQDTDTVLSSVTTKVKGIALTNTSELGERIWDVADYIIPPQEDGSFFVLTN
MIITTNQTQSKCAENPTPASTCTSHRDCKRGFNDARGDGVRTGRCVSYSASVKTCEVLSWCPLEKIVDPPNPPLLADAEN
FTVLIKNNIRYPKFNFNKRNILPNINSSYLTHCVFSRKTDPDCPIFRLGDIVGEAEEDFQIMAVHGGVMGVQIRWDCDLD
MPQSWCVPRYTFRRLDNKDPDNNVAPGYNFRFAKYYKNSDGTETRTLIKGYGIRFDVMVFGQAGKFNIIPTLLNIGAGLA
LLGLVNVICDWIVLTFMK
;
_struct_ref.pdbx_align_begin           28 
# 
_struct_ref_seq.align_id                      1 
_struct_ref_seq.ref_id                        1 
_struct_ref_seq.pdbx_PDB_id_code              5WZY 
_struct_ref_seq.pdbx_strand_id                A 
_struct_ref_seq.seq_align_beg                 3 
_struct_ref_seq.pdbx_seq_align_beg_ins_code   ? 
_struct_ref_seq.seq_align_end                 340 
_struct_ref_seq.pdbx_seq_align_end_ins_code   ? 
_struct_ref_seq.pdbx_db_accession             Q6NYR1 
_struct_ref_seq.db_align_beg                  28 
_struct_ref_seq.pdbx_db_align_beg_ins_code    ? 
_struct_ref_seq.db_align_end                  365 
_struct_ref_seq.pdbx_db_align_end_ins_code    ? 
_struct_ref_seq.pdbx_auth_seq_align_beg       28 
_struct_ref_seq.pdbx_auth_seq_align_end       365 
# 
loop_
_struct_ref_seq_dif.align_id 
_struct_ref_seq_dif.pdbx_pdb_id_code 
_struct_ref_seq_dif.mon_id 
_struct_ref_seq_dif.pdbx_pdb_strand_id 
_struct_ref_seq_dif.seq_num 
_struct_ref_seq_dif.pdbx_pdb_ins_code 
_struct_ref_seq_dif.pdbx_seq_db_name 
_struct_ref_seq_dif.pdbx_seq_db_accession_code 
_struct_ref_seq_dif.db_mon_id 
_struct_ref_seq_dif.pdbx_seq_db_seq_num 
_struct_ref_seq_dif.details 
_struct_ref_seq_dif.pdbx_auth_seq_num 
_struct_ref_seq_dif.pdbx_ordinal 
1 5WZY GLY A 1   ? UNP Q6NYR1 ?   ?   'expression tag' 26  1 
1 5WZY SER A 2   ? UNP Q6NYR1 ?   ?   'expression tag' 27  2 
1 5WZY LYS A 53  ? UNP Q6NYR1 ASN 78  conflict         78  3 
1 5WZY ARG A 162 ? UNP Q6NYR1 ASN 187 conflict         187 4 
1 5WZY ARG A 227 ? UNP Q6NYR1 HIS 252 conflict         252 5 
# 
loop_
_chem_comp.id 
_chem_comp.type 
_chem_comp.mon_nstd_flag 
_chem_comp.name 
_chem_comp.pdbx_synonyms 
_chem_comp.formula 
_chem_comp.formula_weight 
ALA 'L-peptide linking'           y ALANINE                                  ?                               'C3 H7 N O2'       
89.093  
ARG 'L-peptide linking'           y ARGININE                                 ?                               'C6 H15 N4 O2 1'   
175.209 
ASN 'L-peptide linking'           y ASPARAGINE                               ?                               'C4 H8 N2 O3'      
132.118 
ASP 'L-peptide linking'           y 'ASPARTIC ACID'                          ?                               'C4 H7 N O4'       
133.103 
BMA 'D-saccharide, beta linking'  . beta-D-mannopyranose                     ?                               'C6 H12 O6'        
180.156 
CTP non-polymer                   . "CYTIDINE-5'-TRIPHOSPHATE"               ?                               'C9 H16 N3 O14 P3' 
483.156 
CYS 'L-peptide linking'           y CYSTEINE                                 ?                               'C3 H7 N O2 S'     
121.158 
GLN 'L-peptide linking'           y GLUTAMINE                                ?                               'C5 H10 N2 O3'     
146.144 
GLU 'L-peptide linking'           y 'GLUTAMIC ACID'                          ?                               'C5 H9 N O4'       
147.129 
GLY 'peptide linking'             y GLYCINE                                  ?                               'C2 H5 N O2'       
75.067  
GOL non-polymer                   . GLYCEROL                                 'GLYCERIN; PROPANE-1,2,3-TRIOL' 'C3 H8 O3'         
92.094  
HIS 'L-peptide linking'           y HISTIDINE                                ?                               'C6 H10 N3 O2 1'   
156.162 
HOH non-polymer                   . WATER                                    ?                               'H2 O'             
18.015  
ILE 'L-peptide linking'           y ISOLEUCINE                               ?                               'C6 H13 N O2'      
131.173 
LEU 'L-peptide linking'           y LEUCINE                                  ?                               'C6 H13 N O2'      
131.173 
LYS 'L-peptide linking'           y LYSINE                                   ?                               'C6 H15 N2 O2 1'   
147.195 
MAN 'D-saccharide, alpha linking' . alpha-D-mannopyranose                    ?                               'C6 H12 O6'        
180.156 
MET 'L-peptide linking'           y METHIONINE                               ?                               'C5 H11 N O2 S'    
149.211 
NAG 'D-saccharide, beta linking'  . 2-acetamido-2-deoxy-beta-D-glucopyranose ?                               'C8 H15 N O6'      
221.208 
PHE 'L-peptide linking'           y PHENYLALANINE                            ?                               'C9 H11 N O2'      
165.189 
PRO 'L-peptide linking'           y PROLINE                                  ?                               'C5 H9 N O2'       
115.130 
SER 'L-peptide linking'           y SERINE                                   ?                               'C3 H7 N O3'       
105.093 
THR 'L-peptide linking'           y THREONINE                                ?                               'C4 H9 N O3'       
119.119 
TRP 'L-peptide linking'           y TRYPTOPHAN                               ?                               'C11 H12 N2 O2'    
204.225 
TYR 'L-peptide linking'           y TYROSINE                                 ?                               'C9 H11 N O3'      
181.189 
VAL 'L-peptide linking'           y VALINE                                   ?                               'C5 H11 N O2'      
117.146 
# 
_exptl.absorpt_coefficient_mu     ? 
_exptl.absorpt_correction_T_max   ? 
_exptl.absorpt_correction_T_min   ? 
_exptl.absorpt_correction_type    ? 
_exptl.absorpt_process_details    ? 
_exptl.entry_id                   5WZY 
_exptl.crystals_number            1 
_exptl.details                    ? 
_exptl.method                     'X-RAY DIFFRACTION' 
_exptl.method_details             ? 
# 
_exptl_crystal.colour                      ? 
_exptl_crystal.density_diffrn              ? 
_exptl_crystal.density_Matthews            5.31 
_exptl_crystal.density_method              ? 
_exptl_crystal.density_percent_sol         76.83 
_exptl_crystal.description                 ? 
_exptl_crystal.F_000                       ? 
_exptl_crystal.id                          1 
_exptl_crystal.preparation                 ? 
_exptl_crystal.size_max                    ? 
_exptl_crystal.size_mid                    ? 
_exptl_crystal.size_min                    ? 
_exptl_crystal.size_rad                    ? 
_exptl_crystal.colour_lustre               ? 
_exptl_crystal.colour_modifier             ? 
_exptl_crystal.colour_primary              ? 
_exptl_crystal.density_meas                ? 
_exptl_crystal.density_meas_esd            ? 
_exptl_crystal.density_meas_gt             ? 
_exptl_crystal.density_meas_lt             ? 
_exptl_crystal.density_meas_temp           ? 
_exptl_crystal.density_meas_temp_esd       ? 
_exptl_crystal.density_meas_temp_gt        ? 
_exptl_crystal.density_meas_temp_lt        ? 
_exptl_crystal.pdbx_crystal_image_url      ? 
_exptl_crystal.pdbx_crystal_image_format   ? 
_exptl_crystal.pdbx_mosaicity              ? 
_exptl_crystal.pdbx_mosaicity_esd          ? 
# 
_exptl_crystal_grow.apparatus       ? 
_exptl_crystal_grow.atmosphere      ? 
_exptl_crystal_grow.crystal_id      1 
_exptl_crystal_grow.details         ? 
_exptl_crystal_grow.method          'VAPOR DIFFUSION, HANGING DROP' 
_exptl_crystal_grow.method_ref      ? 
_exptl_crystal_grow.pH              8.0 
_exptl_crystal_grow.pressure        ? 
_exptl_crystal_grow.pressure_esd    ? 
_exptl_crystal_grow.seeding         ? 
_exptl_crystal_grow.seeding_ref     ? 
_exptl_crystal_grow.temp            277 
_exptl_crystal_grow.temp_details    ? 
_exptl_crystal_grow.temp_esd        ? 
_exptl_crystal_grow.time            ? 
_exptl_crystal_grow.pdbx_details    '3 mM CTP, 20-26% PEG 2000, 300 mM Mg(NO3)2, 100 mM Tris' 
_exptl_crystal_grow.pdbx_pH_range   ? 
# 
_diffrn.ambient_environment    ? 
_diffrn.ambient_temp           100 
_diffrn.ambient_temp_details   ? 
_diffrn.ambient_temp_esd       ? 
_diffrn.crystal_id             1 
_diffrn.crystal_support        ? 
_diffrn.crystal_treatment      ? 
_diffrn.details                ? 
_diffrn.id                     1 
_diffrn.ambient_pressure       ? 
_diffrn.ambient_pressure_esd   ? 
_diffrn.ambient_pressure_gt    ? 
_diffrn.ambient_pressure_lt    ? 
_diffrn.ambient_temp_gt        ? 
_diffrn.ambient_temp_lt        ? 
# 
_diffrn_detector.details                      ? 
_diffrn_detector.detector                     CCD 
_diffrn_detector.diffrn_id                    1 
_diffrn_detector.type                         'RAYONIX MX225HE' 
_diffrn_detector.area_resol_mean              ? 
_diffrn_detector.dtime                        ? 
_diffrn_detector.pdbx_frames_total            ? 
_diffrn_detector.pdbx_collection_time_total   ? 
_diffrn_detector.pdbx_collection_date         2013-05-17 
# 
_diffrn_radiation.collimation                      ? 
_diffrn_radiation.diffrn_id                        1 
_diffrn_radiation.filter_edge                      ? 
_diffrn_radiation.inhomogeneity                    ? 
_diffrn_radiation.monochromator                    ? 
_diffrn_radiation.polarisn_norm                    ? 
_diffrn_radiation.polarisn_ratio                   ? 
_diffrn_radiation.probe                            ? 
_diffrn_radiation.type                             ? 
_diffrn_radiation.xray_symbol                      ? 
_diffrn_radiation.wavelength_id                    1 
_diffrn_radiation.pdbx_monochromatic_or_laue_m_l   M 
_diffrn_radiation.pdbx_wavelength_list             ? 
_diffrn_radiation.pdbx_wavelength                  ? 
_diffrn_radiation.pdbx_diffrn_protocol             'SINGLE WAVELENGTH' 
_diffrn_radiation.pdbx_analyzer                    ? 
_diffrn_radiation.pdbx_scattering_type             x-ray 
# 
_diffrn_radiation_wavelength.id           1 
_diffrn_radiation_wavelength.wavelength   1.000 
_diffrn_radiation_wavelength.wt           1.0 
# 
_diffrn_source.current                     ? 
_diffrn_source.details                     ? 
_diffrn_source.diffrn_id                   1 
_diffrn_source.power                       ? 
_diffrn_source.size                        ? 
_diffrn_source.source                      SYNCHROTRON 
_diffrn_source.target                      ? 
_diffrn_source.type                        'SPRING-8 BEAMLINE BL41XU' 
_diffrn_source.voltage                     ? 
_diffrn_source.take-off_angle              ? 
_diffrn_source.pdbx_wavelength_list        1.000 
_diffrn_source.pdbx_wavelength             ? 
_diffrn_source.pdbx_synchrotron_beamline   BL41XU 
_diffrn_source.pdbx_synchrotron_site       SPring-8 
# 
_reflns.B_iso_Wilson_estimate            67.950 
_reflns.entry_id                         5WZY 
_reflns.data_reduction_details           ? 
_reflns.data_reduction_method            ? 
_reflns.d_resolution_high                2.7990 
_reflns.d_resolution_low                 50.000 
_reflns.details                          ? 
_reflns.limit_h_max                      ? 
_reflns.limit_h_min                      ? 
_reflns.limit_k_max                      ? 
_reflns.limit_k_min                      ? 
_reflns.limit_l_max                      ? 
_reflns.limit_l_min                      ? 
_reflns.number_all                       ? 
_reflns.number_obs                       20237 
_reflns.observed_criterion               ? 
_reflns.observed_criterion_F_max         ? 
_reflns.observed_criterion_F_min         ? 
_reflns.observed_criterion_I_max         ? 
_reflns.observed_criterion_I_min         ? 
_reflns.observed_criterion_sigma_F       ? 
_reflns.observed_criterion_sigma_I       ? 
_reflns.percent_possible_obs             99.800 
_reflns.R_free_details                   ? 
_reflns.Rmerge_F_all                     ? 
_reflns.Rmerge_F_obs                     ? 
_reflns.Friedel_coverage                 ? 
_reflns.number_gt                        ? 
_reflns.threshold_expression             ? 
_reflns.pdbx_redundancy                  7.800 
_reflns.pdbx_Rmerge_I_obs                0.119 
_reflns.pdbx_Rmerge_I_all                ? 
_reflns.pdbx_Rsym_value                  ? 
_reflns.pdbx_netI_over_av_sigmaI         ? 
_reflns.pdbx_netI_over_sigmaI            9.400 
_reflns.pdbx_res_netI_over_av_sigmaI_2   ? 
_reflns.pdbx_res_netI_over_sigmaI_2      ? 
_reflns.pdbx_chi_squared                 1.854 
_reflns.pdbx_scaling_rejects             ? 
_reflns.pdbx_d_res_high_opt              ? 
_reflns.pdbx_d_res_low_opt               ? 
_reflns.pdbx_d_res_opt_method            ? 
_reflns.phase_calculation_details        ? 
_reflns.pdbx_Rrim_I_all                  ? 
_reflns.pdbx_Rpim_I_all                  ? 
_reflns.pdbx_d_opt                       ? 
_reflns.pdbx_number_measured_all         ? 
_reflns.pdbx_diffrn_id                   1 
_reflns.pdbx_ordinal                     1 
_reflns.pdbx_CC_half                     ? 
_reflns.pdbx_R_split                     ? 
# 
loop_
_reflns_shell.d_res_high 
_reflns_shell.d_res_low 
_reflns_shell.meanI_over_sigI_all 
_reflns_shell.meanI_over_sigI_obs 
_reflns_shell.number_measured_all 
_reflns_shell.number_measured_obs 
_reflns_shell.number_possible 
_reflns_shell.number_unique_all 
_reflns_shell.number_unique_obs 
_reflns_shell.percent_possible_all 
_reflns_shell.percent_possible_obs 
_reflns_shell.Rmerge_F_all 
_reflns_shell.Rmerge_F_obs 
_reflns_shell.Rmerge_I_all 
_reflns_shell.Rmerge_I_obs 
_reflns_shell.meanI_over_sigI_gt 
_reflns_shell.meanI_over_uI_all 
_reflns_shell.meanI_over_uI_gt 
_reflns_shell.number_measured_gt 
_reflns_shell.number_unique_gt 
_reflns_shell.percent_possible_gt 
_reflns_shell.Rmerge_F_gt 
_reflns_shell.Rmerge_I_gt 
_reflns_shell.pdbx_redundancy 
_reflns_shell.pdbx_Rsym_value 
_reflns_shell.pdbx_chi_squared 
_reflns_shell.pdbx_netI_over_sigmaI_all 
_reflns_shell.pdbx_netI_over_sigmaI_obs 
_reflns_shell.pdbx_Rrim_I_all 
_reflns_shell.pdbx_Rpim_I_all 
_reflns_shell.pdbx_rejects 
_reflns_shell.pdbx_ordinal 
_reflns_shell.pdbx_diffrn_id 
_reflns_shell.pdbx_CC_half 
_reflns_shell.pdbx_R_split 
2.800 2.850  ? ? ? ? ? ? ? 98.800  ? ? ? ? 0.938 ? ? ? ? ? ? ? ? 5.200 ? 1.063 ? ? ? ? ? 1  1 ? ? 
2.850 2.900  ? ? ? ? ? ? ? 99.800  ? ? ? ? 0.842 ? ? ? ? ? ? ? ? 6.000 ? 1.043 ? ? ? ? ? 2  1 ? ? 
2.900 2.960  ? ? ? ? ? ? ? 99.900  ? ? ? ? 0.784 ? ? ? ? ? ? ? ? 6.600 ? 1.032 ? ? ? ? ? 3  1 ? ? 
2.960 3.020  ? ? ? ? ? ? ? 100.000 ? ? ? ? 0.667 ? ? ? ? ? ? ? ? 7.100 ? 1.086 ? ? ? ? ? 4  1 ? ? 
3.020 3.080  ? ? ? ? ? ? ? 100.000 ? ? ? ? 0.563 ? ? ? ? ? ? ? ? 7.300 ? 1.177 ? ? ? ? ? 5  1 ? ? 
3.080 3.150  ? ? ? ? ? ? ? 100.000 ? ? ? ? 0.523 ? ? ? ? ? ? ? ? 7.400 ? 1.161 ? ? ? ? ? 6  1 ? ? 
3.150 3.230  ? ? ? ? ? ? ? 100.000 ? ? ? ? 0.427 ? ? ? ? ? ? ? ? 7.600 ? 1.207 ? ? ? ? ? 7  1 ? ? 
3.230 3.320  ? ? ? ? ? ? ? 99.900  ? ? ? ? 0.355 ? ? ? ? ? ? ? ? 7.800 ? 1.261 ? ? ? ? ? 8  1 ? ? 
3.320 3.420  ? ? ? ? ? ? ? 100.000 ? ? ? ? 0.293 ? ? ? ? ? ? ? ? 7.900 ? 1.311 ? ? ? ? ? 9  1 ? ? 
3.420 3.530  ? ? ? ? ? ? ? 99.900  ? ? ? ? 0.232 ? ? ? ? ? ? ? ? 8.200 ? 1.424 ? ? ? ? ? 10 1 ? ? 
3.530 3.650  ? ? ? ? ? ? ? 100.000 ? ? ? ? 0.193 ? ? ? ? ? ? ? ? 8.200 ? 1.486 ? ? ? ? ? 11 1 ? ? 
3.650 3.800  ? ? ? ? ? ? ? 100.000 ? ? ? ? 0.158 ? ? ? ? ? ? ? ? 8.400 ? 1.557 ? ? ? ? ? 12 1 ? ? 
3.800 3.970  ? ? ? ? ? ? ? 100.000 ? ? ? ? 0.129 ? ? ? ? ? ? ? ? 8.400 ? 1.596 ? ? ? ? ? 13 1 ? ? 
3.970 4.180  ? ? ? ? ? ? ? 100.000 ? ? ? ? 0.107 ? ? ? ? ? ? ? ? 8.500 ? 1.758 ? ? ? ? ? 14 1 ? ? 
4.180 4.440  ? ? ? ? ? ? ? 100.000 ? ? ? ? 0.086 ? ? ? ? ? ? ? ? 8.700 ? 2.028 ? ? ? ? ? 15 1 ? ? 
4.440 4.790  ? ? ? ? ? ? ? 100.000 ? ? ? ? 0.077 ? ? ? ? ? ? ? ? 8.700 ? 2.258 ? ? ? ? ? 16 1 ? ? 
4.790 5.270  ? ? ? ? ? ? ? 100.000 ? ? ? ? 0.083 ? ? ? ? ? ? ? ? 8.600 ? 2.945 ? ? ? ? ? 17 1 ? ? 
5.270 6.030  ? ? ? ? ? ? ? 100.000 ? ? ? ? 0.088 ? ? ? ? ? ? ? ? 8.400 ? 3.436 ? ? ? ? ? 18 1 ? ? 
6.030 7.590  ? ? ? ? ? ? ? 100.000 ? ? ? ? 0.076 ? ? ? ? ? ? ? ? 8.500 ? 3.308 ? ? ? ? ? 19 1 ? ? 
7.590 50.000 ? ? ? ? ? ? ? 98.100  ? ? ? ? 0.053 ? ? ? ? ? ? ? ? 8.100 ? 3.359 ? ? ? ? ? 20 1 ? ? 
# 
_refine.aniso_B[1][1]                            -5.6797 
_refine.aniso_B[1][2]                            0.0000 
_refine.aniso_B[1][3]                            -0.0000 
_refine.aniso_B[2][2]                            -5.6797 
_refine.aniso_B[2][3]                            0.0000 
_refine.aniso_B[3][3]                            11.3593 
_refine.B_iso_max                                195.080 
_refine.B_iso_mean                               78.5943 
_refine.B_iso_min                                37.640 
_refine.correlation_coeff_Fo_to_Fc               ? 
_refine.correlation_coeff_Fo_to_Fc_free          ? 
_refine.details                                  ? 
_refine.diff_density_max                         ? 
_refine.diff_density_max_esd                     ? 
_refine.diff_density_min                         ? 
_refine.diff_density_min_esd                     ? 
_refine.diff_density_rms                         ? 
_refine.diff_density_rms_esd                     ? 
_refine.entry_id                                 5WZY 
_refine.pdbx_refine_id                           'X-RAY DIFFRACTION' 
_refine.ls_abs_structure_details                 ? 
_refine.ls_abs_structure_Flack                   ? 
_refine.ls_abs_structure_Flack_esd               ? 
_refine.ls_abs_structure_Rogers                  ? 
_refine.ls_abs_structure_Rogers_esd              ? 
_refine.ls_d_res_high                            2.7990 
_refine.ls_d_res_low                             40.1010 
_refine.ls_extinction_coef                       ? 
_refine.ls_extinction_coef_esd                   ? 
_refine.ls_extinction_expression                 ? 
_refine.ls_extinction_method                     ? 
_refine.ls_goodness_of_fit_all                   ? 
_refine.ls_goodness_of_fit_all_esd               ? 
_refine.ls_goodness_of_fit_obs                   ? 
_refine.ls_goodness_of_fit_obs_esd               ? 
_refine.ls_hydrogen_treatment                    ? 
_refine.ls_matrix_type                           ? 
_refine.ls_number_constraints                    ? 
_refine.ls_number_parameters                     ? 
_refine.ls_number_reflns_all                     ? 
_refine.ls_number_reflns_obs                     20230 
_refine.ls_number_reflns_R_free                  2000 
_refine.ls_number_reflns_R_work                  ? 
_refine.ls_number_restraints                     ? 
_refine.ls_percent_reflns_obs                    99.8000 
_refine.ls_percent_reflns_R_free                 9.8900 
_refine.ls_R_factor_all                          ? 
_refine.ls_R_factor_obs                          0.2165 
_refine.ls_R_factor_R_free                       0.2486 
_refine.ls_R_factor_R_free_error                 ? 
_refine.ls_R_factor_R_free_error_details         ? 
_refine.ls_R_factor_R_work                       0.2130 
_refine.ls_R_Fsqd_factor_obs                     ? 
_refine.ls_R_I_factor_obs                        ? 
_refine.ls_redundancy_reflns_all                 ? 
_refine.ls_redundancy_reflns_obs                 ? 
_refine.ls_restrained_S_all                      ? 
_refine.ls_restrained_S_obs                      ? 
_refine.ls_shift_over_esd_max                    ? 
_refine.ls_shift_over_esd_mean                   ? 
_refine.ls_structure_factor_coef                 ? 
_refine.ls_weighting_details                     ? 
_refine.ls_weighting_scheme                      ? 
_refine.ls_wR_factor_all                         ? 
_refine.ls_wR_factor_obs                         ? 
_refine.ls_wR_factor_R_free                      ? 
_refine.ls_wR_factor_R_work                      ? 
_refine.occupancy_max                            ? 
_refine.occupancy_min                            ? 
_refine.solvent_model_details                    ? 
_refine.solvent_model_param_bsol                 41.9320 
_refine.solvent_model_param_ksol                 0.2770 
_refine.ls_R_factor_gt                           ? 
_refine.ls_goodness_of_fit_gt                    ? 
_refine.ls_goodness_of_fit_ref                   ? 
_refine.ls_shift_over_su_max                     ? 
_refine.ls_shift_over_su_max_lt                  ? 
_refine.ls_shift_over_su_mean                    ? 
_refine.ls_shift_over_su_mean_lt                 ? 
_refine.pdbx_ls_sigma_I                          ? 
_refine.pdbx_ls_sigma_F                          1.340 
_refine.pdbx_ls_sigma_Fsqd                       ? 
_refine.pdbx_data_cutoff_high_absF               ? 
_refine.pdbx_data_cutoff_high_rms_absF           ? 
_refine.pdbx_data_cutoff_low_absF                ? 
_refine.pdbx_isotropic_thermal_model             ? 
_refine.pdbx_ls_cross_valid_method               'FREE R-VALUE' 
_refine.pdbx_method_to_determine_struct          ? 
_refine.pdbx_starting_model                      ? 
_refine.pdbx_stereochemistry_target_values       ? 
_refine.pdbx_R_Free_selection_details            ? 
_refine.pdbx_stereochem_target_val_spec_case     ? 
_refine.pdbx_overall_ESU_R                       ? 
_refine.pdbx_overall_ESU_R_Free                  ? 
_refine.pdbx_solvent_vdw_probe_radii             1.0000 
_refine.pdbx_solvent_ion_probe_radii             ? 
_refine.pdbx_solvent_shrinkage_radii             0.7300 
_refine.pdbx_real_space_R                        ? 
_refine.pdbx_density_correlation                 ? 
_refine.pdbx_pd_number_of_powder_patterns        ? 
_refine.pdbx_pd_number_of_points                 ? 
_refine.pdbx_pd_meas_number_of_points            ? 
_refine.pdbx_pd_proc_ls_prof_R_factor            ? 
_refine.pdbx_pd_proc_ls_prof_wR_factor           ? 
_refine.pdbx_pd_Marquardt_correlation_coeff      ? 
_refine.pdbx_pd_Fsqrd_R_factor                   ? 
_refine.pdbx_pd_ls_matrix_band_width             ? 
_refine.pdbx_overall_phase_error                 25.0700 
_refine.pdbx_overall_SU_R_free_Cruickshank_DPI   ? 
_refine.pdbx_overall_SU_R_free_Blow_DPI          ? 
_refine.pdbx_overall_SU_R_Blow_DPI               ? 
_refine.pdbx_TLS_residual_ADP_flag               ? 
_refine.pdbx_diffrn_id                           1 
_refine.overall_SU_B                             ? 
_refine.overall_SU_ML                            0.7200 
_refine.overall_SU_R_Cruickshank_DPI             ? 
_refine.overall_SU_R_free                        ? 
_refine.overall_FOM_free_R_set                   ? 
_refine.overall_FOM_work_R_set                   ? 
_refine.pdbx_average_fsc_overall                 ? 
_refine.pdbx_average_fsc_work                    ? 
_refine.pdbx_average_fsc_free                    ? 
# 
_refine_hist.cycle_id                         final 
_refine_hist.pdbx_refine_id                   'X-RAY DIFFRACTION' 
_refine_hist.d_res_high                       2.7990 
_refine_hist.d_res_low                        40.1010 
_refine_hist.pdbx_number_atoms_ligand         127 
_refine_hist.number_atoms_solvent             72 
_refine_hist.number_atoms_total               2652 
_refine_hist.pdbx_number_residues_total       324 
_refine_hist.pdbx_B_iso_mean_ligand           85.87 
_refine_hist.pdbx_B_iso_mean_solvent          61.99 
_refine_hist.pdbx_number_atoms_protein        2453 
_refine_hist.pdbx_number_atoms_nucleic_acid   0 
# 
loop_
_refine_ls_restr.pdbx_refine_id 
_refine_ls_restr.criterion 
_refine_ls_restr.dev_ideal 
_refine_ls_restr.dev_ideal_target 
_refine_ls_restr.number 
_refine_ls_restr.rejects 
_refine_ls_restr.type 
_refine_ls_restr.weight 
_refine_ls_restr.pdbx_restraint_function 
'X-RAY DIFFRACTION' ? 0.009  ? 2645 ? f_bond_d           ? ? 
'X-RAY DIFFRACTION' ? 1.568  ? 3613 ? f_angle_d          ? ? 
'X-RAY DIFFRACTION' ? 0.100  ? 427  ? f_chiral_restr     ? ? 
'X-RAY DIFFRACTION' ? 0.006  ? 454  ? f_plane_restr      ? ? 
'X-RAY DIFFRACTION' ? 23.660 ? 976  ? f_dihedral_angle_d ? ? 
# 
loop_
_refine_ls_shell.pdbx_refine_id 
_refine_ls_shell.d_res_high 
_refine_ls_shell.d_res_low 
_refine_ls_shell.number_reflns_all 
_refine_ls_shell.number_reflns_obs 
_refine_ls_shell.number_reflns_R_free 
_refine_ls_shell.number_reflns_R_work 
_refine_ls_shell.percent_reflns_obs 
_refine_ls_shell.percent_reflns_R_free 
_refine_ls_shell.R_factor_all 
_refine_ls_shell.R_factor_obs 
_refine_ls_shell.R_factor_R_free 
_refine_ls_shell.R_factor_R_free_error 
_refine_ls_shell.R_factor_R_work 
_refine_ls_shell.redundancy_reflns_all 
_refine_ls_shell.redundancy_reflns_obs 
_refine_ls_shell.wR_factor_all 
_refine_ls_shell.wR_factor_obs 
_refine_ls_shell.wR_factor_R_free 
_refine_ls_shell.wR_factor_R_work 
_refine_ls_shell.pdbx_total_number_of_bins_used 
_refine_ls_shell.pdbx_phase_error 
_refine_ls_shell.pdbx_fsc_work 
_refine_ls_shell.pdbx_fsc_free 
'X-RAY DIFFRACTION' 2.7992 2.8691  1421 . 140 1281 99.0000  . . . 0.4355 0.0000 0.3952 . . . . . . 14 . . . 
'X-RAY DIFFRACTION' 2.8691 2.9467  1426 . 141 1285 100.0000 . . . 0.4205 0.0000 0.3418 . . . . . . 14 . . . 
'X-RAY DIFFRACTION' 2.9467 3.0334  1408 . 139 1269 100.0000 . . . 0.3310 0.0000 0.2881 . . . . . . 14 . . . 
'X-RAY DIFFRACTION' 3.0334 3.1312  1433 . 142 1291 100.0000 . . . 0.2904 0.0000 0.2490 . . . . . . 14 . . . 
'X-RAY DIFFRACTION' 3.1312 3.2431  1433 . 142 1291 100.0000 . . . 0.2718 0.0000 0.2308 . . . . . . 14 . . . 
'X-RAY DIFFRACTION' 3.2431 3.3729  1423 . 141 1282 100.0000 . . . 0.2979 0.0000 0.2310 . . . . . . 14 . . . 
'X-RAY DIFFRACTION' 3.3729 3.5263  1449 . 142 1307 100.0000 . . . 0.2439 0.0000 0.2118 . . . . . . 14 . . . 
'X-RAY DIFFRACTION' 3.5263 3.7121  1433 . 142 1291 100.0000 . . . 0.2479 0.0000 0.2009 . . . . . . 14 . . . 
'X-RAY DIFFRACTION' 3.7121 3.9445  1430 . 142 1288 100.0000 . . . 0.2401 0.0000 0.1811 . . . . . . 14 . . . 
'X-RAY DIFFRACTION' 3.9445 4.2487  1455 . 144 1311 100.0000 . . . 0.1827 0.0000 0.1721 . . . . . . 14 . . . 
'X-RAY DIFFRACTION' 4.2487 4.6757  1464 . 144 1320 100.0000 . . . 0.1772 0.0000 0.1373 . . . . . . 14 . . . 
'X-RAY DIFFRACTION' 4.6757 5.3509  1464 . 144 1320 100.0000 . . . 0.1653 0.0000 0.1470 . . . . . . 14 . . . 
'X-RAY DIFFRACTION' 5.3509 6.7364  1469 . 146 1323 100.0000 . . . 0.2572 0.0000 0.2019 . . . . . . 14 . . . 
'X-RAY DIFFRACTION' 6.7364 40.1056 1522 . 151 1371 98.0000  . . . 0.2899 0.0000 0.2761 . . . . . . 14 . . . 
# 
_struct.entry_id                     5WZY 
_struct.title                        
'Crystal structure of the P2X4 receptor from zebrafish in the presence of CTP at 2.8 Angstroms' 
_struct.pdbx_descriptor              'p2X purinoceptor' 
_struct.pdbx_model_details           ? 
_struct.pdbx_formula_weight          ? 
_struct.pdbx_formula_weight_method   ? 
_struct.pdbx_model_type_details      ? 
_struct.pdbx_CASP_flag               N 
# 
_struct_keywords.entry_id        5WZY 
_struct_keywords.text            'membrane protein' 
_struct_keywords.pdbx_keywords   'MEMBRANE PROTEIN' 
# 
loop_
_struct_asym.id 
_struct_asym.pdbx_blank_PDB_chainid_flag 
_struct_asym.pdbx_modified 
_struct_asym.entity_id 
_struct_asym.details 
A N N 1 ? 
B N N 2 ? 
C N N 3 ? 
D N N 4 ? 
E N N 4 ? 
F N N 5 ? 
G N N 6 ? 
# 
loop_
_struct_conf.conf_type_id 
_struct_conf.id 
_struct_conf.pdbx_PDB_helix_id 
_struct_conf.beg_label_comp_id 
_struct_conf.beg_label_asym_id 
_struct_conf.beg_label_seq_id 
_struct_conf.pdbx_beg_PDB_ins_code 
_struct_conf.end_label_comp_id 
_struct_conf.end_label_asym_id 
_struct_conf.end_label_seq_id 
_struct_conf.pdbx_end_PDB_ins_code 
_struct_conf.beg_auth_comp_id 
_struct_conf.beg_auth_asym_id 
_struct_conf.beg_auth_seq_id 
_struct_conf.end_auth_comp_id 
_struct_conf.end_auth_asym_id 
_struct_conf.end_auth_seq_id 
_struct_conf.pdbx_PDB_helix_class 
_struct_conf.details 
_struct_conf.pdbx_PDB_helix_length 
HELX_P HELX_P1 AA1 ARG A 11  ? TYR A 24  ? ARG A 36  TYR A 49  1 ? 14 
HELX_P HELX_P2 AA2 ASP A 63  ? ILE A 68  ? ASP A 88  ILE A 93  1 ? 6  
HELX_P HELX_P3 AA3 SER A 106 ? CYS A 110 ? SER A 131 CYS A 135 5 ? 5  
HELX_P HELX_P4 AA4 LEU A 157 ? ARG A 162 ? LEU A 182 ARG A 187 5 ? 6  
HELX_P HELX_P5 AA5 PRO A 174 ? ASN A 177 ? PRO A 199 ASN A 202 5 ? 4  
HELX_P HELX_P6 AA6 ASN A 188 ? CYS A 195 ? ASN A 213 CYS A 220 1 ? 8  
HELX_P HELX_P7 AA7 LEU A 210 ? ALA A 217 ? LEU A 235 ALA A 242 1 ? 8  
HELX_P HELX_P8 AA8 ASP A 220 ? GLY A 228 ? ASP A 245 GLY A 253 1 ? 9  
HELX_P HELX_P9 AA9 ASN A 309 ? ILE A 334 ? ASN A 334 ILE A 359 1 ? 26 
# 
_struct_conf_type.id          HELX_P 
_struct_conf_type.criteria    ? 
_struct_conf_type.reference   ? 
# 
loop_
_struct_conn.id 
_struct_conn.conn_type_id 
_struct_conn.pdbx_leaving_atom_flag 
_struct_conn.pdbx_PDB_id 
_struct_conn.ptnr1_label_asym_id 
_struct_conn.ptnr1_label_comp_id 
_struct_conn.ptnr1_label_seq_id 
_struct_conn.ptnr1_label_atom_id 
_struct_conn.pdbx_ptnr1_label_alt_id 
_struct_conn.pdbx_ptnr1_PDB_ins_code 
_struct_conn.pdbx_ptnr1_standard_comp_id 
_struct_conn.ptnr1_symmetry 
_struct_conn.ptnr2_label_asym_id 
_struct_conn.ptnr2_label_comp_id 
_struct_conn.ptnr2_label_seq_id 
_struct_conn.ptnr2_label_atom_id 
_struct_conn.pdbx_ptnr2_label_alt_id 
_struct_conn.pdbx_ptnr2_PDB_ins_code 
_struct_conn.ptnr1_auth_asym_id 
_struct_conn.ptnr1_auth_comp_id 
_struct_conn.ptnr1_auth_seq_id 
_struct_conn.ptnr2_auth_asym_id 
_struct_conn.ptnr2_auth_comp_id 
_struct_conn.ptnr2_auth_seq_id 
_struct_conn.ptnr2_symmetry 
_struct_conn.pdbx_ptnr3_label_atom_id 
_struct_conn.pdbx_ptnr3_label_seq_id 
_struct_conn.pdbx_ptnr3_label_comp_id 
_struct_conn.pdbx_ptnr3_label_asym_id 
_struct_conn.pdbx_ptnr3_label_alt_id 
_struct_conn.pdbx_ptnr3_PDB_ins_code 
_struct_conn.details 
_struct_conn.pdbx_dist_value 
_struct_conn.pdbx_value_order 
_struct_conn.pdbx_role 
disulf1 disulf ?    ? A CYS 94  SG  ? ? ? 1_555 A CYS 143 SG ? ? A CYS 119 A CYS 168 1_555 ? ? ? ? ? ? ? 2.057 ? ?               
disulf2 disulf ?    ? A CYS 104 SG  ? ? ? 1_555 A CYS 127 SG ? ? A CYS 129 A CYS 152 1_555 ? ? ? ? ? ? ? 2.029 ? ?               
disulf3 disulf ?    ? A CYS 110 SG  ? ? ? 1_555 A CYS 137 SG ? ? A CYS 135 A CYS 162 1_555 ? ? ? ? ? ? ? 2.045 ? ?               
disulf4 disulf ?    ? A CYS 195 SG  ? ? ? 1_555 A CYS 205 SG ? ? A CYS 220 A CYS 230 1_555 ? ? ? ? ? ? ? 2.048 ? ?               
disulf5 disulf ?    ? A CYS 239 SG  ? ? ? 1_555 A CYS 248 SG ? ? A CYS 264 A CYS 273 1_555 ? ? ? ? ? ? ? 2.052 ? ?               
covale1 covale one  ? A ASN 88  ND2 ? ? ? 1_555 C NAG .   C1 ? ? A ASN 113 A NAG 507 1_555 ? ? ? ? ? ? ? 1.433 ? N-Glycosylation 
covale2 covale one  ? A ASN 188 ND2 ? ? ? 1_555 B NAG .   C1 ? ? A ASN 213 B NAG 1   1_555 ? ? ? ? ? ? ? 1.453 ? N-Glycosylation 
covale3 covale both ? B NAG .   O4  ? ? ? 1_555 B NAG .   C1 ? ? B NAG 1   B NAG 2   1_555 ? ? ? ? ? ? ? 1.443 ? ?               
covale4 covale both ? B NAG .   O4  ? ? ? 1_555 B BMA .   C1 ? ? B NAG 2   B BMA 3   1_555 ? ? ? ? ? ? ? 1.458 ? ?               
covale5 covale one  ? B BMA .   O3  ? ? ? 1_555 B MAN .   C1 ? ? B BMA 3   B MAN 4   1_555 ? ? ? ? ? ? ? 1.462 ? ?               
covale6 covale one  ? B BMA .   O6  ? ? ? 1_555 B MAN .   C1 ? ? B BMA 3   B MAN 6   1_555 ? ? ? ? ? ? ? 1.442 ? ?               
covale7 covale one  ? B MAN .   O3  ? ? ? 1_555 B MAN .   C1 ? ? B MAN 4   B MAN 5   1_555 ? ? ? ? ? ? ? 1.448 ? ?               
# 
loop_
_struct_conn_type.id 
_struct_conn_type.criteria 
_struct_conn_type.reference 
disulf ? ? 
covale ? ? 
# 
loop_
_struct_mon_prot_cis.pdbx_id 
_struct_mon_prot_cis.label_comp_id 
_struct_mon_prot_cis.label_seq_id 
_struct_mon_prot_cis.label_asym_id 
_struct_mon_prot_cis.label_alt_id 
_struct_mon_prot_cis.pdbx_PDB_ins_code 
_struct_mon_prot_cis.auth_comp_id 
_struct_mon_prot_cis.auth_seq_id 
_struct_mon_prot_cis.auth_asym_id 
_struct_mon_prot_cis.pdbx_label_comp_id_2 
_struct_mon_prot_cis.pdbx_label_seq_id_2 
_struct_mon_prot_cis.pdbx_label_asym_id_2 
_struct_mon_prot_cis.pdbx_PDB_ins_code_2 
_struct_mon_prot_cis.pdbx_auth_comp_id_2 
_struct_mon_prot_cis.pdbx_auth_seq_id_2 
_struct_mon_prot_cis.pdbx_auth_asym_id_2 
_struct_mon_prot_cis.pdbx_PDB_model_num 
_struct_mon_prot_cis.pdbx_omega_angle 
1 SER 55  A . ? SER 80  A GLU 56  A ? GLU 81  A 1 -10.75 
2 ILE 69  A . ? ILE 94  A PRO 70  A ? PRO 95  A 1 -7.93  
3 THR 124 A . ? THR 149 A GLY 125 A ? GLY 150 A 1 -27.07 
4 CYS 143 A . ? CYS 168 A PRO 144 A ? PRO 169 A 1 4.45   
5 ASN 153 A . ? ASN 178 A PRO 154 A ? PRO 179 A 1 5.85   
# 
loop_
_struct_sheet.id 
_struct_sheet.type 
_struct_sheet.number_strands 
_struct_sheet.details 
AA1 ? 3 ? 
AA2 ? 3 ? 
AA3 ? 3 ? 
AA4 ? 2 ? 
AA5 ? 6 ? 
AA6 ? 5 ? 
# 
loop_
_struct_sheet_order.sheet_id 
_struct_sheet_order.range_id_1 
_struct_sheet_order.range_id_2 
_struct_sheet_order.offset 
_struct_sheet_order.sense 
AA1 1 2 ? anti-parallel 
AA1 2 3 ? parallel      
AA2 1 2 ? anti-parallel 
AA2 2 3 ? anti-parallel 
AA3 1 2 ? anti-parallel 
AA3 2 3 ? anti-parallel 
AA4 1 2 ? anti-parallel 
AA5 1 2 ? anti-parallel 
AA5 2 3 ? anti-parallel 
AA5 3 4 ? anti-parallel 
AA5 4 5 ? parallel      
AA5 5 6 ? anti-parallel 
AA6 1 2 ? anti-parallel 
AA6 2 3 ? anti-parallel 
AA6 3 4 ? anti-parallel 
AA6 4 5 ? anti-parallel 
# 
loop_
_struct_sheet_range.sheet_id 
_struct_sheet_range.id 
_struct_sheet_range.beg_label_comp_id 
_struct_sheet_range.beg_label_asym_id 
_struct_sheet_range.beg_label_seq_id 
_struct_sheet_range.pdbx_beg_PDB_ins_code 
_struct_sheet_range.end_label_comp_id 
_struct_sheet_range.end_label_asym_id 
_struct_sheet_range.end_label_seq_id 
_struct_sheet_range.pdbx_end_PDB_ins_code 
_struct_sheet_range.beg_auth_comp_id 
_struct_sheet_range.beg_auth_asym_id 
_struct_sheet_range.beg_auth_seq_id 
_struct_sheet_range.end_auth_comp_id 
_struct_sheet_range.end_auth_asym_id 
_struct_sheet_range.end_auth_seq_id 
AA1 1 GLN A 33  ? THR A 37  ? GLN A 58  THR A 62  
AA1 2 GLN A 304 ? PHE A 308 ? GLN A 329 PHE A 333 
AA1 3 CYS A 239 ? ASP A 240 ? CYS A 264 ASP A 265 
AA2 1 LEU A 39  ? LYS A 47  ? LEU A 64  LYS A 72  
AA2 2 THR A 164 ? TYR A 173 ? THR A 189 TYR A 198 
AA2 3 PHE A 178 ? ARG A 181 ? PHE A 203 ARG A 206 
AA3 1 LEU A 39  ? LYS A 47  ? LEU A 64  LYS A 72  
AA3 2 THR A 164 ? TYR A 173 ? THR A 189 TYR A 198 
AA3 3 ILE A 207 ? ARG A 209 ? ILE A 232 ARG A 234 
AA4 1 ALA A 50  ? THR A 54  ? ALA A 75  THR A 79  
AA4 2 GLY A 58  ? TRP A 62  ? GLY A 83  TRP A 87  
AA5 1 VAL A 122 ? SER A 129 ? VAL A 147 SER A 154 
AA5 2 LYS A 135 ? CYS A 143 ? LYS A 160 CYS A 168 
AA5 3 SER A 76  ? ALA A 95  ? SER A 101 ALA A 120 
AA5 4 GLU A 285 ? PHE A 302 ? GLU A 310 PHE A 327 
AA5 5 GLY A 229 ? ARG A 236 ? GLY A 254 ARG A 261 
AA5 6 ARG A 251 ? ARG A 256 ? ARG A 276 ARG A 281 
AA6 1 VAL A 122 ? SER A 129 ? VAL A 147 SER A 154 
AA6 2 LYS A 135 ? CYS A 143 ? LYS A 160 CYS A 168 
AA6 3 SER A 76  ? ALA A 95  ? SER A 101 ALA A 120 
AA6 4 GLU A 285 ? PHE A 302 ? GLU A 310 PHE A 327 
AA6 5 ASN A 271 ? LYS A 279 ? ASN A 296 LYS A 304 
# 
loop_
_pdbx_struct_sheet_hbond.sheet_id 
_pdbx_struct_sheet_hbond.range_id_1 
_pdbx_struct_sheet_hbond.range_id_2 
_pdbx_struct_sheet_hbond.range_1_label_atom_id 
_pdbx_struct_sheet_hbond.range_1_label_comp_id 
_pdbx_struct_sheet_hbond.range_1_label_asym_id 
_pdbx_struct_sheet_hbond.range_1_label_seq_id 
_pdbx_struct_sheet_hbond.range_1_PDB_ins_code 
_pdbx_struct_sheet_hbond.range_1_auth_atom_id 
_pdbx_struct_sheet_hbond.range_1_auth_comp_id 
_pdbx_struct_sheet_hbond.range_1_auth_asym_id 
_pdbx_struct_sheet_hbond.range_1_auth_seq_id 
_pdbx_struct_sheet_hbond.range_2_label_atom_id 
_pdbx_struct_sheet_hbond.range_2_label_comp_id 
_pdbx_struct_sheet_hbond.range_2_label_asym_id 
_pdbx_struct_sheet_hbond.range_2_label_seq_id 
_pdbx_struct_sheet_hbond.range_2_PDB_ins_code 
_pdbx_struct_sheet_hbond.range_2_auth_atom_id 
_pdbx_struct_sheet_hbond.range_2_auth_comp_id 
_pdbx_struct_sheet_hbond.range_2_auth_asym_id 
_pdbx_struct_sheet_hbond.range_2_auth_seq_id 
AA1 1 2 N ASP A 36  ? N ASP A 61  O ALA A 305 ? O ALA A 330 
AA1 2 3 O GLN A 304 ? O GLN A 329 N CYS A 239 ? N CYS A 264 
AA2 1 2 N THR A 43  ? N THR A 68  O LYS A 168 ? O LYS A 193 
AA2 2 3 N TYR A 173 ? N TYR A 198 O PHE A 178 ? O PHE A 203 
AA3 1 2 N THR A 43  ? N THR A 68  O LYS A 168 ? O LYS A 193 
AA3 2 3 N VAL A 165 ? N VAL A 190 O PHE A 208 ? O PHE A 233 
AA4 1 2 N THR A 52  ? N THR A 77  O ARG A 60  ? O ARG A 85  
AA5 1 2 N VAL A 122 ? N VAL A 147 O LEU A 140 ? O LEU A 165 
AA5 2 3 O VAL A 139 ? O VAL A 164 N CYS A 94  ? N CYS A 119 
AA5 3 4 N PHE A 77  ? N PHE A 102 O PHE A 297 ? O PHE A 322 
AA5 4 5 O ASP A 298 ? O ASP A 323 N VAL A 233 ? N VAL A 258 
AA5 5 6 N GLY A 232 ? N GLY A 257 O ARG A 255 ? O ARG A 280 
AA6 1 2 N VAL A 122 ? N VAL A 147 O LEU A 140 ? O LEU A 165 
AA6 2 3 O VAL A 139 ? O VAL A 164 N CYS A 94  ? N CYS A 119 
AA6 3 4 N PHE A 77  ? N PHE A 102 O PHE A 297 ? O PHE A 322 
AA6 4 5 O ILE A 290 ? O ILE A 315 N PHE A 274 ? N PHE A 299 
# 
_atom_sites.entry_id                    5WZY 
_atom_sites.fract_transf_matrix[1][1]   0.007737 
_atom_sites.fract_transf_matrix[1][2]   0.004467 
_atom_sites.fract_transf_matrix[1][3]   0.000000 
_atom_sites.fract_transf_matrix[2][1]   0.000000 
_atom_sites.fract_transf_matrix[2][2]   0.008934 
_atom_sites.fract_transf_matrix[2][3]   0.000000 
_atom_sites.fract_transf_matrix[3][1]   0.000000 
_atom_sites.fract_transf_matrix[3][2]   0.000000 
_atom_sites.fract_transf_matrix[3][3]   0.003971 
_atom_sites.fract_transf_vector[1]      0.000000 
_atom_sites.fract_transf_vector[2]      0.000000 
_atom_sites.fract_transf_vector[3]      0.000000 
# 
loop_
_atom_type.symbol 
C 
N 
O 
P 
S 
# 
loop_
_atom_site.group_PDB 
_atom_site.id 
_atom_site.type_symbol 
_atom_site.label_atom_id 
_atom_site.label_alt_id 
_atom_site.label_comp_id 
_atom_site.label_asym_id 
_atom_site.label_entity_id 
_atom_site.label_seq_id 
_atom_site.pdbx_PDB_ins_code 
_atom_site.Cartn_x 
_atom_site.Cartn_y 
_atom_site.Cartn_z 
_atom_site.occupancy 
_atom_site.B_iso_or_equiv 
_atom_site.pdbx_formal_charge 
_atom_site.auth_seq_id 
_atom_site.auth_comp_id 
_atom_site.auth_asym_id 
_atom_site.auth_atom_id 
_atom_site.pdbx_PDB_model_num 
ATOM   1    N N     . ARG A 1 11  ? 59.600 -20.074 -71.441 1.00 171.67 ? 36  ARG A N     1 
ATOM   2    C CA    . ARG A 1 11  ? 60.398 -18.849 -71.487 1.00 175.30 ? 36  ARG A CA    1 
ATOM   3    C C     . ARG A 1 11  ? 60.197 -17.994 -70.230 1.00 174.24 ? 36  ARG A C     1 
ATOM   4    O O     . ARG A 1 11  ? 61.163 -17.644 -69.547 1.00 170.17 ? 36  ARG A O     1 
ATOM   5    C CB    . ARG A 1 11  ? 60.080 -18.044 -72.748 1.00 173.79 ? 36  ARG A CB    1 
ATOM   6    N N     . PHE A 1 12  ? 58.944 -17.641 -69.945 1.00 173.62 ? 37  PHE A N     1 
ATOM   7    C CA    . PHE A 1 12  ? 58.586 -17.060 -68.656 1.00 167.70 ? 37  PHE A CA    1 
ATOM   8    C C     . PHE A 1 12  ? 58.427 -18.208 -67.662 1.00 169.98 ? 37  PHE A C     1 
ATOM   9    O O     . PHE A 1 12  ? 58.525 -18.014 -66.448 1.00 168.66 ? 37  PHE A O     1 
ATOM   10   C CB    . PHE A 1 12  ? 57.294 -16.246 -68.755 1.00 153.52 ? 37  PHE A CB    1 
ATOM   11   N N     . THR A 1 13  ? 58.193 -19.404 -68.204 1.00 169.82 ? 38  THR A N     1 
ATOM   12   C CA    . THR A 1 13  ? 58.192 -20.647 -67.435 1.00 170.18 ? 38  THR A CA    1 
ATOM   13   C C     . THR A 1 13  ? 59.621 -20.999 -67.028 1.00 171.73 ? 38  THR A C     1 
ATOM   14   O O     . THR A 1 13  ? 59.895 -21.291 -65.856 1.00 171.64 ? 38  THR A O     1 
ATOM   15   C CB    . THR A 1 13  ? 57.609 -21.817 -68.257 1.00 166.19 ? 38  THR A CB    1 
ATOM   16   O OG1   . THR A 1 13  ? 56.244 -21.540 -68.588 1.00 158.71 ? 38  THR A OG1   1 
ATOM   17   C CG2   . THR A 1 13  ? 57.683 -23.119 -67.471 1.00 163.30 ? 38  THR A CG2   1 
ATOM   18   N N     . GLN A 1 14  ? 60.520 -20.972 -68.011 1.00 171.89 ? 39  GLN A N     1 
ATOM   19   C CA    . GLN A 1 14  ? 61.955 -21.108 -67.775 1.00 171.63 ? 39  GLN A CA    1 
ATOM   20   C C     . GLN A 1 14  ? 62.424 -20.103 -66.730 1.00 171.71 ? 39  GLN A C     1 
ATOM   21   O O     . GLN A 1 14  ? 62.918 -20.490 -65.681 1.00 169.99 ? 39  GLN A O     1 
ATOM   22   C CB    . GLN A 1 14  ? 62.743 -20.913 -69.068 1.00 169.51 ? 39  GLN A CB    1 
ATOM   23   C CG    . GLN A 1 14  ? 62.379 -21.880 -70.170 1.00 174.12 ? 39  GLN A CG    1 
ATOM   24   C CD    . GLN A 1 14  ? 63.148 -21.603 -71.440 1.00 177.80 ? 39  GLN A CD    1 
ATOM   25   O OE1   . GLN A 1 14  ? 64.252 -21.060 -71.401 1.00 178.68 ? 39  GLN A OE1   1 
ATOM   26   N NE2   . GLN A 1 14  ? 62.566 -21.962 -72.579 1.00 178.77 ? 39  GLN A NE2   1 
ATOM   27   N N     . ALA A 1 15  ? 62.275 -18.815 -67.032 1.00 171.74 ? 40  ALA A N     1 
ATOM   28   C CA    . ALA A 1 15  ? 62.619 -17.743 -66.096 1.00 168.54 ? 40  ALA A CA    1 
ATOM   29   C C     . ALA A 1 15  ? 62.021 -17.936 -64.694 1.00 166.79 ? 40  ALA A C     1 
ATOM   30   O O     . ALA A 1 15  ? 62.675 -17.635 -63.695 1.00 163.59 ? 40  ALA A O     1 
ATOM   31   C CB    . ALA A 1 15  ? 62.214 -16.392 -66.669 1.00 164.29 ? 40  ALA A CB    1 
ATOM   32   N N     . LEU A 1 16  ? 60.786 -18.432 -64.623 1.00 167.04 ? 41  LEU A N     1 
ATOM   33   C CA    . LEU A 1 16  ? 60.152 -18.702 -63.330 1.00 165.91 ? 41  LEU A CA    1 
ATOM   34   C C     . LEU A 1 16  ? 60.850 -19.818 -62.544 1.00 163.88 ? 41  LEU A C     1 
ATOM   35   O O     . LEU A 1 16  ? 61.198 -19.632 -61.378 1.00 162.17 ? 41  LEU A O     1 
ATOM   36   C CB    . LEU A 1 16  ? 58.659 -19.025 -63.491 1.00 166.38 ? 41  LEU A CB    1 
ATOM   37   C CG    . LEU A 1 16  ? 57.667 -18.157 -62.701 1.00 162.52 ? 41  LEU A CG    1 
ATOM   38   C CD1   . LEU A 1 16  ? 57.481 -16.788 -63.354 1.00 152.41 ? 41  LEU A CD1   1 
ATOM   39   C CD2   . LEU A 1 16  ? 56.325 -18.865 -62.514 1.00 152.03 ? 41  LEU A CD2   1 
ATOM   40   N N     . VAL A 1 17  ? 61.054 -20.973 -63.175 1.00 164.70 ? 42  VAL A N     1 
ATOM   41   C CA    . VAL A 1 17  ? 61.661 -22.110 -62.475 1.00 164.69 ? 42  VAL A CA    1 
ATOM   42   C C     . VAL A 1 17  ? 63.181 -21.990 -62.287 1.00 162.92 ? 42  VAL A C     1 
ATOM   43   O O     . VAL A 1 17  ? 63.769 -22.718 -61.491 1.00 160.71 ? 42  VAL A O     1 
ATOM   44   C CB    . VAL A 1 17  ? 61.323 -23.462 -63.148 1.00 164.92 ? 42  VAL A CB    1 
ATOM   45   C CG1   . VAL A 1 17  ? 59.814 -23.666 -63.203 1.00 162.87 ? 42  VAL A CG1   1 
ATOM   46   C CG2   . VAL A 1 17  ? 61.937 -23.538 -64.535 1.00 167.64 ? 42  VAL A CG2   1 
ATOM   47   N N     . ILE A 1 18  ? 63.810 -21.091 -63.038 1.00 164.70 ? 43  ILE A N     1 
ATOM   48   C CA    . ILE A 1 18  ? 65.232 -20.782 -62.873 1.00 164.81 ? 43  ILE A CA    1 
ATOM   49   C C     . ILE A 1 18  ? 65.463 -19.777 -61.739 1.00 161.32 ? 43  ILE A C     1 
ATOM   50   O O     . ILE A 1 18  ? 66.420 -19.896 -60.970 1.00 156.45 ? 43  ILE A O     1 
ATOM   51   C CB    . ILE A 1 18  ? 65.855 -20.271 -64.188 1.00 165.09 ? 43  ILE A CB    1 
ATOM   52   C CG1   . ILE A 1 18  ? 65.825 -21.377 -65.247 1.00 165.98 ? 43  ILE A CG1   1 
ATOM   53   C CG2   . ILE A 1 18  ? 67.286 -19.796 -63.958 1.00 159.77 ? 43  ILE A CG2   1 
ATOM   54   C CD1   . ILE A 1 18  ? 65.941 -20.870 -66.674 1.00 164.70 ? 43  ILE A CD1   1 
ATOM   55   N N     . ALA A 1 19  ? 64.577 -18.790 -61.638 1.00 161.23 ? 44  ALA A N     1 
ATOM   56   C CA    . ALA A 1 19  ? 64.587 -17.871 -60.505 1.00 157.86 ? 44  ALA A CA    1 
ATOM   57   C C     . ALA A 1 19  ? 64.151 -18.620 -59.249 1.00 158.21 ? 44  ALA A C     1 
ATOM   58   O O     . ALA A 1 19  ? 64.375 -18.161 -58.129 1.00 153.93 ? 44  ALA A O     1 
ATOM   59   C CB    . ALA A 1 19  ? 63.665 -16.688 -60.766 1.00 153.63 ? 44  ALA A CB    1 
ATOM   60   N N     . TYR A 1 20  ? 63.512 -19.770 -59.461 1.00 161.03 ? 45  TYR A N     1 
ATOM   61   C CA    . TYR A 1 20  ? 63.076 -20.664 -58.388 1.00 157.91 ? 45  TYR A CA    1 
ATOM   62   C C     . TYR A 1 20  ? 64.223 -21.510 -57.818 1.00 154.72 ? 45  TYR A C     1 
ATOM   63   O O     . TYR A 1 20  ? 64.372 -21.618 -56.602 1.00 152.71 ? 45  TYR A O     1 
ATOM   64   C CB    . TYR A 1 20  ? 61.927 -21.553 -58.890 1.00 158.93 ? 45  TYR A CB    1 
ATOM   65   C CG    . TYR A 1 20  ? 61.650 -22.803 -58.075 1.00 158.61 ? 45  TYR A CG    1 
ATOM   66   C CD1   . TYR A 1 20  ? 62.348 -23.985 -58.315 1.00 157.61 ? 45  TYR A CD1   1 
ATOM   67   C CD2   . TYR A 1 20  ? 60.667 -22.812 -57.092 1.00 156.49 ? 45  TYR A CD2   1 
ATOM   68   C CE1   . TYR A 1 20  ? 62.095 -25.130 -57.582 1.00 155.76 ? 45  TYR A CE1   1 
ATOM   69   C CE2   . TYR A 1 20  ? 60.404 -23.956 -56.355 1.00 156.97 ? 45  TYR A CE2   1 
ATOM   70   C CZ    . TYR A 1 20  ? 61.121 -25.113 -56.606 1.00 155.77 ? 45  TYR A CZ    1 
ATOM   71   O OH    . TYR A 1 20  ? 60.865 -26.255 -55.878 1.00 150.25 ? 45  TYR A OH    1 
ATOM   72   N N     . VAL A 1 21  ? 65.030 -22.114 -58.687 1.00 156.49 ? 46  VAL A N     1 
ATOM   73   C CA    . VAL A 1 21  ? 66.138 -22.950 -58.218 1.00 154.78 ? 46  VAL A CA    1 
ATOM   74   C C     . VAL A 1 21  ? 67.313 -22.123 -57.705 1.00 148.93 ? 46  VAL A C     1 
ATOM   75   O O     . VAL A 1 21  ? 68.282 -22.667 -57.183 1.00 143.12 ? 46  VAL A O     1 
ATOM   76   C CB    . VAL A 1 21  ? 66.631 -23.948 -59.282 1.00 154.96 ? 46  VAL A CB    1 
ATOM   77   C CG1   . VAL A 1 21  ? 65.474 -24.821 -59.758 1.00 156.02 ? 46  VAL A CG1   1 
ATOM   78   C CG2   . VAL A 1 21  ? 67.302 -23.218 -60.440 1.00 154.34 ? 46  VAL A CG2   1 
ATOM   79   N N     . ILE A 1 22  ? 67.230 -20.809 -57.877 1.00 150.38 ? 47  ILE A N     1 
ATOM   80   C CA    . ILE A 1 22  ? 68.167 -19.901 -57.230 1.00 146.61 ? 47  ILE A CA    1 
ATOM   81   C C     . ILE A 1 22  ? 67.495 -19.222 -56.044 1.00 142.89 ? 47  ILE A C     1 
ATOM   82   O O     . ILE A 1 22  ? 67.935 -19.375 -54.909 1.00 142.62 ? 47  ILE A O     1 
ATOM   83   C CB    . ILE A 1 22  ? 68.762 -18.864 -58.196 1.00 144.91 ? 47  ILE A CB    1 
ATOM   84   C CG1   . ILE A 1 22  ? 69.532 -19.576 -59.305 1.00 147.15 ? 47  ILE A CG1   1 
ATOM   85   C CG2   . ILE A 1 22  ? 69.700 -17.930 -57.456 1.00 133.49 ? 47  ILE A CG2   1 
ATOM   86   C CD1   . ILE A 1 22  ? 70.616 -20.501 -58.794 1.00 137.21 ? 47  ILE A CD1   1 
ATOM   87   N N     . GLY A 1 23  ? 66.432 -18.468 -56.308 1.00 144.98 ? 48  GLY A N     1 
ATOM   88   C CA    . GLY A 1 23  ? 65.728 -17.768 -55.249 1.00 142.26 ? 48  GLY A CA    1 
ATOM   89   C C     . GLY A 1 23  ? 65.119 -18.655 -54.173 1.00 142.93 ? 48  GLY A C     1 
ATOM   90   O O     . GLY A 1 23  ? 65.463 -18.513 -52.998 1.00 141.77 ? 48  GLY A O     1 
ATOM   91   N N     . TYR A 1 24  ? 64.217 -19.561 -54.552 1.00 145.45 ? 49  TYR A N     1 
ATOM   92   C CA    . TYR A 1 24  ? 63.625 -20.485 -53.578 1.00 143.07 ? 49  TYR A CA    1 
ATOM   93   C C     . TYR A 1 24  ? 64.644 -21.405 -52.899 1.00 143.99 ? 49  TYR A C     1 
ATOM   94   O O     . TYR A 1 24  ? 64.971 -21.216 -51.726 1.00 142.79 ? 49  TYR A O     1 
ATOM   95   C CB    . TYR A 1 24  ? 62.488 -21.310 -54.193 1.00 141.97 ? 49  TYR A CB    1 
ATOM   96   N N     . VAL A 1 25  ? 65.169 -22.375 -53.647 1.00 143.62 ? 50  VAL A N     1 
ATOM   97   C CA    . VAL A 1 25  ? 65.960 -23.459 -53.047 1.00 143.39 ? 50  VAL A CA    1 
ATOM   98   C C     . VAL A 1 25  ? 67.429 -23.136 -52.715 1.00 138.08 ? 50  VAL A C     1 
ATOM   99   O O     . VAL A 1 25  ? 67.957 -23.616 -51.709 1.00 137.64 ? 50  VAL A O     1 
ATOM   100  C CB    . VAL A 1 25  ? 65.814 -24.801 -53.837 1.00 142.99 ? 50  VAL A CB    1 
ATOM   101  C CG1   . VAL A 1 25  ? 65.169 -24.559 -55.190 1.00 146.69 ? 50  VAL A CG1   1 
ATOM   102  C CG2   . VAL A 1 25  ? 67.156 -25.536 -53.968 1.00 142.17 ? 50  VAL A CG2   1 
ATOM   103  N N     . CYS A 1 26  ? 68.093 -22.337 -53.543 1.00 136.09 ? 51  CYS A N     1 
ATOM   104  C CA    . CYS A 1 26  ? 69.477 -21.970 -53.245 1.00 133.51 ? 51  CYS A CA    1 
ATOM   105  C C     . CYS A 1 26  ? 69.604 -20.829 -52.222 1.00 128.51 ? 51  CYS A C     1 
ATOM   106  O O     . CYS A 1 26  ? 70.422 -20.897 -51.313 1.00 121.82 ? 51  CYS A O     1 
ATOM   107  C CB    . CYS A 1 26  ? 70.250 -21.648 -54.528 1.00 136.72 ? 51  CYS A CB    1 
ATOM   108  S SG    . CYS A 1 26  ? 71.926 -22.350 -54.590 1.00 136.51 ? 51  CYS A SG    1 
ATOM   109  N N     . VAL A 1 27  ? 68.788 -19.791 -52.357 1.00 130.30 ? 52  VAL A N     1 
ATOM   110  C CA    . VAL A 1 27  ? 68.892 -18.639 -51.467 1.00 125.73 ? 52  VAL A CA    1 
ATOM   111  C C     . VAL A 1 27  ? 67.968 -18.741 -50.255 1.00 128.91 ? 52  VAL A C     1 
ATOM   112  O O     . VAL A 1 27  ? 68.428 -18.743 -49.115 1.00 130.24 ? 52  VAL A O     1 
ATOM   113  C CB    . VAL A 1 27  ? 68.651 -17.309 -52.202 1.00 126.08 ? 52  VAL A CB    1 
ATOM   114  C CG1   . VAL A 1 27  ? 68.895 -16.145 -51.262 1.00 125.00 ? 52  VAL A CG1   1 
ATOM   115  C CG2   . VAL A 1 27  ? 69.566 -17.199 -53.401 1.00 126.20 ? 52  VAL A CG2   1 
ATOM   116  N N     . TYR A 1 28  ? 66.665 -18.801 -50.505 1.00 130.63 ? 53  TYR A N     1 
ATOM   117  C CA    . TYR A 1 28  ? 65.678 -18.797 -49.428 1.00 130.83 ? 53  TYR A CA    1 
ATOM   118  C C     . TYR A 1 28  ? 65.690 -20.055 -48.547 1.00 128.71 ? 53  TYR A C     1 
ATOM   119  O O     . TYR A 1 28  ? 65.511 -19.964 -47.333 1.00 126.31 ? 53  TYR A O     1 
ATOM   120  C CB    . TYR A 1 28  ? 64.278 -18.545 -49.993 1.00 133.06 ? 53  TYR A CB    1 
ATOM   121  C CG    . TYR A 1 28  ? 63.187 -18.564 -48.952 1.00 138.57 ? 53  TYR A CG    1 
ATOM   122  C CD1   . TYR A 1 28  ? 62.901 -17.431 -48.194 1.00 140.82 ? 53  TYR A CD1   1 
ATOM   123  C CD2   . TYR A 1 28  ? 62.438 -19.714 -48.727 1.00 139.00 ? 53  TYR A CD2   1 
ATOM   124  C CE1   . TYR A 1 28  ? 61.900 -17.444 -47.237 1.00 144.00 ? 53  TYR A CE1   1 
ATOM   125  C CE2   . TYR A 1 28  ? 61.439 -19.739 -47.776 1.00 145.12 ? 53  TYR A CE2   1 
ATOM   126  C CZ    . TYR A 1 28  ? 61.172 -18.604 -47.034 1.00 150.71 ? 53  TYR A CZ    1 
ATOM   127  O OH    . TYR A 1 28  ? 60.174 -18.639 -46.086 1.00 158.87 ? 53  TYR A OH    1 
ATOM   128  N N     . ASN A 1 29  ? 65.888 -21.222 -49.152 1.00 127.04 ? 54  ASN A N     1 
ATOM   129  C CA    . ASN A 1 29  ? 65.905 -22.480 -48.402 1.00 123.42 ? 54  ASN A CA    1 
ATOM   130  C C     . ASN A 1 29  ? 67.307 -22.925 -47.968 1.00 118.57 ? 54  ASN A C     1 
ATOM   131  O O     . ASN A 1 29  ? 67.485 -24.044 -47.482 1.00 114.20 ? 54  ASN A O     1 
ATOM   132  C CB    . ASN A 1 29  ? 65.182 -23.600 -49.158 1.00 117.75 ? 54  ASN A CB    1 
ATOM   133  N N     . LYS A 1 30  ? 68.294 -22.057 -48.186 1.00 120.71 ? 55  LYS A N     1 
ATOM   134  C CA    . LYS A 1 30  ? 69.682 -22.288 -47.761 1.00 119.51 ? 55  LYS A CA    1 
ATOM   135  C C     . LYS A 1 30  ? 70.242 -23.654 -48.192 1.00 118.56 ? 55  LYS A C     1 
ATOM   136  O O     . LYS A 1 30  ? 70.752 -24.427 -47.378 1.00 113.94 ? 55  LYS A O     1 
ATOM   137  C CB    . LYS A 1 30  ? 69.841 -22.065 -46.249 1.00 109.34 ? 55  LYS A CB    1 
ATOM   138  N N     . GLY A 1 31  ? 70.137 -23.938 -49.485 1.00 119.73 ? 56  GLY A N     1 
ATOM   139  C CA    . GLY A 1 31  ? 70.624 -25.183 -50.043 1.00 118.26 ? 56  GLY A CA    1 
ATOM   140  C C     . GLY A 1 31  ? 72.087 -25.107 -50.431 1.00 118.97 ? 56  GLY A C     1 
ATOM   141  O O     . GLY A 1 31  ? 72.626 -26.033 -51.034 1.00 123.77 ? 56  GLY A O     1 
ATOM   142  N N     . TYR A 1 32  ? 72.732 -23.997 -50.097 1.00 109.82 ? 57  TYR A N     1 
ATOM   143  C CA    . TYR A 1 32  ? 74.169 -23.881 -50.284 1.00 110.22 ? 57  TYR A CA    1 
ATOM   144  C C     . TYR A 1 32  ? 74.884 -24.283 -49.007 1.00 111.76 ? 57  TYR A C     1 
ATOM   145  O O     . TYR A 1 32  ? 76.108 -24.184 -48.903 1.00 109.10 ? 57  TYR A O     1 
ATOM   146  C CB    . TYR A 1 32  ? 74.553 -22.458 -50.669 1.00 111.37 ? 57  TYR A CB    1 
ATOM   147  C CG    . TYR A 1 32  ? 74.112 -21.384 -49.698 1.00 106.35 ? 57  TYR A CG    1 
ATOM   148  C CD1   . TYR A 1 32  ? 72.839 -20.837 -49.771 1.00 107.88 ? 57  TYR A CD1   1 
ATOM   149  C CD2   . TYR A 1 32  ? 74.978 -20.895 -48.732 1.00 104.61 ? 57  TYR A CD2   1 
ATOM   150  C CE1   . TYR A 1 32  ? 72.427 -19.841 -48.902 1.00 107.89 ? 57  TYR A CE1   1 
ATOM   151  C CE2   . TYR A 1 32  ? 74.579 -19.898 -47.854 1.00 109.77 ? 57  TYR A CE2   1 
ATOM   152  C CZ    . TYR A 1 32  ? 73.302 -19.372 -47.943 1.00 109.41 ? 57  TYR A CZ    1 
ATOM   153  O OH    . TYR A 1 32  ? 72.906 -18.378 -47.072 1.00 100.06 ? 57  TYR A OH    1 
ATOM   154  N N     . GLN A 1 33  ? 74.097 -24.736 -48.034 1.00 114.88 ? 58  GLN A N     1 
ATOM   155  C CA    . GLN A 1 33  ? 74.591 -24.969 -46.685 1.00 108.60 ? 58  GLN A CA    1 
ATOM   156  C C     . GLN A 1 33  ? 74.533 -26.411 -46.237 1.00 100.33 ? 58  GLN A C     1 
ATOM   157  O O     . GLN A 1 33  ? 73.538 -27.103 -46.442 1.00 97.32  ? 58  GLN A O     1 
ATOM   158  C CB    . GLN A 1 33  ? 73.822 -24.111 -45.672 1.00 108.26 ? 58  GLN A CB    1 
ATOM   159  C CG    . GLN A 1 33  ? 74.396 -22.716 -45.473 1.00 107.14 ? 58  GLN A CG    1 
ATOM   160  C CD    . GLN A 1 33  ? 73.626 -21.905 -44.456 1.00 106.84 ? 58  GLN A CD    1 
ATOM   161  O OE1   . GLN A 1 33  ? 72.430 -22.120 -44.244 1.00 108.49 ? 58  GLN A OE1   1 
ATOM   162  N NE2   . GLN A 1 33  ? 74.309 -20.962 -43.816 1.00 104.92 ? 58  GLN A NE2   1 
ATOM   163  N N     . ASP A 1 34  ? 75.631 -26.845 -45.634 1.00 101.64 ? 59  ASP A N     1 
ATOM   164  C CA    . ASP A 1 34  ? 75.646 -28.004 -44.765 1.00 104.42 ? 59  ASP A CA    1 
ATOM   165  C C     . ASP A 1 34  ? 74.777 -27.679 -43.562 1.00 106.24 ? 59  ASP A C     1 
ATOM   166  O O     . ASP A 1 34  ? 74.674 -26.515 -43.158 1.00 105.79 ? 59  ASP A O     1 
ATOM   167  C CB    . ASP A 1 34  ? 77.065 -28.273 -44.276 1.00 107.05 ? 59  ASP A CB    1 
ATOM   168  C CG    . ASP A 1 34  ? 77.705 -29.446 -44.971 1.00 115.37 ? 59  ASP A CG    1 
ATOM   169  O OD1   . ASP A 1 34  ? 76.982 -30.158 -45.707 1.00 116.84 ? 59  ASP A OD1   1 
ATOM   170  O OD2   . ASP A 1 34  ? 78.925 -29.659 -44.767 1.00 111.61 ? 59  ASP A OD2   1 
ATOM   171  N N     . THR A 1 35  ? 74.174 -28.709 -42.977 1.00 104.51 ? 60  THR A N     1 
ATOM   172  C CA    . THR A 1 35  ? 73.251 -28.526 -41.868 1.00 97.06  ? 60  THR A CA    1 
ATOM   173  C C     . THR A 1 35  ? 73.526 -29.537 -40.735 1.00 96.34  ? 60  THR A C     1 
ATOM   174  O O     . THR A 1 35  ? 73.656 -30.738 -40.972 1.00 93.85  ? 60  THR A O     1 
ATOM   175  C CB    . THR A 1 35  ? 71.778 -28.571 -42.369 1.00 90.67  ? 60  THR A CB    1 
ATOM   176  O OG1   . THR A 1 35  ? 70.878 -28.476 -41.262 1.00 99.05  ? 60  THR A OG1   1 
ATOM   177  C CG2   . THR A 1 35  ? 71.497 -29.855 -43.130 1.00 91.74  ? 60  THR A CG2   1 
ATOM   178  N N     . ASP A 1 36  ? 73.649 -29.027 -39.510 1.00 97.27  ? 61  ASP A N     1 
ATOM   179  C CA    . ASP A 1 36  ? 73.836 -29.858 -38.322 1.00 93.33  ? 61  ASP A CA    1 
ATOM   180  C C     . ASP A 1 36  ? 72.772 -29.494 -37.292 1.00 89.96  ? 61  ASP A C     1 
ATOM   181  O O     . ASP A 1 36  ? 72.279 -28.372 -37.302 1.00 92.57  ? 61  ASP A O     1 
ATOM   182  C CB    . ASP A 1 36  ? 75.218 -29.605 -37.730 1.00 88.95  ? 61  ASP A CB    1 
ATOM   183  C CG    . ASP A 1 36  ? 75.651 -30.685 -36.753 1.00 93.06  ? 61  ASP A CG    1 
ATOM   184  O OD1   . ASP A 1 36  ? 75.007 -31.760 -36.702 1.00 93.19  ? 61  ASP A OD1   1 
ATOM   185  O OD2   . ASP A 1 36  ? 76.658 -30.457 -36.048 1.00 91.17  ? 61  ASP A OD2   1 
ATOM   186  N N     . THR A 1 37  ? 72.418 -30.419 -36.401 1.00 84.46  ? 62  THR A N     1 
ATOM   187  C CA    . THR A 1 37  ? 71.451 -30.095 -35.342 1.00 84.82  ? 62  THR A CA    1 
ATOM   188  C C     . THR A 1 37  ? 72.076 -30.155 -33.937 1.00 82.85  ? 62  THR A C     1 
ATOM   189  O O     . THR A 1 37  ? 73.101 -30.807 -33.722 1.00 82.83  ? 62  THR A O     1 
ATOM   190  C CB    . THR A 1 37  ? 70.118 -30.908 -35.437 1.00 77.42  ? 62  THR A CB    1 
ATOM   191  O OG1   . THR A 1 37  ? 70.343 -32.274 -35.093 1.00 73.05  ? 62  THR A OG1   1 
ATOM   192  C CG2   . THR A 1 37  ? 69.540 -30.835 -36.838 1.00 78.88  ? 62  THR A CG2   1 
ATOM   193  N N     . VAL A 1 38  ? 71.454 -29.453 -32.991 1.00 81.06  ? 63  VAL A N     1 
ATOM   194  C CA    . VAL A 1 38  ? 72.111 -29.093 -31.729 1.00 78.35  ? 63  VAL A CA    1 
ATOM   195  C C     . VAL A 1 38  ? 72.262 -30.221 -30.717 1.00 68.64  ? 63  VAL A C     1 
ATOM   196  O O     . VAL A 1 38  ? 71.360 -31.034 -30.522 1.00 68.20  ? 63  VAL A O     1 
ATOM   197  C CB    . VAL A 1 38  ? 71.408 -27.867 -31.049 1.00 75.60  ? 63  VAL A CB    1 
ATOM   198  C CG1   . VAL A 1 38  ? 70.023 -28.243 -30.547 1.00 73.42  ? 63  VAL A CG1   1 
ATOM   199  C CG2   . VAL A 1 38  ? 72.255 -27.299 -29.915 1.00 65.95  ? 63  VAL A CG2   1 
ATOM   200  N N     . LEU A 1 39  ? 73.425 -30.270 -30.082 1.00 64.54  ? 64  LEU A N     1 
ATOM   201  C CA    . LEU A 1 39  ? 73.545 -31.035 -28.860 1.00 68.31  ? 64  LEU A CA    1 
ATOM   202  C C     . LEU A 1 39  ? 73.508 -30.054 -27.690 1.00 74.47  ? 64  LEU A C     1 
ATOM   203  O O     . LEU A 1 39  ? 74.198 -29.029 -27.710 1.00 70.28  ? 64  LEU A O     1 
ATOM   204  C CB    . LEU A 1 39  ? 74.826 -31.853 -28.862 1.00 74.24  ? 64  LEU A CB    1 
ATOM   205  C CG    . LEU A 1 39  ? 74.954 -32.780 -30.075 1.00 77.43  ? 64  LEU A CG    1 
ATOM   206  C CD1   . LEU A 1 39  ? 76.239 -33.587 -29.976 1.00 77.48  ? 64  LEU A CD1   1 
ATOM   207  C CD2   . LEU A 1 39  ? 73.725 -33.691 -30.247 1.00 67.63  ? 64  LEU A CD2   1 
ATOM   208  N N     . SER A 1 40  ? 72.683 -30.354 -26.686 1.00 73.98  ? 65  SER A N     1 
ATOM   209  C CA    . SER A 1 40  ? 72.425 -29.415 -25.589 1.00 67.05  ? 65  SER A CA    1 
ATOM   210  C C     . SER A 1 40  ? 72.540 -30.056 -24.214 1.00 62.73  ? 65  SER A C     1 
ATOM   211  O O     . SER A 1 40  ? 72.321 -31.251 -24.049 1.00 66.97  ? 65  SER A O     1 
ATOM   212  C CB    . SER A 1 40  ? 71.038 -28.761 -25.761 1.00 67.14  ? 65  SER A CB    1 
ATOM   213  O OG    . SER A 1 40  ? 70.414 -28.428 -24.526 1.00 61.63  ? 65  SER A OG    1 
ATOM   214  N N     . SER A 1 41  ? 72.900 -29.247 -23.232 1.00 60.18  ? 66  SER A N     1 
ATOM   215  C CA    . SER A 1 41  ? 72.828 -29.647 -21.838 1.00 61.47  ? 66  SER A CA    1 
ATOM   216  C C     . SER A 1 41  ? 72.355 -28.446 -21.009 1.00 63.22  ? 66  SER A C     1 
ATOM   217  O O     . SER A 1 41  ? 72.852 -27.325 -21.182 1.00 61.19  ? 66  SER A O     1 
ATOM   218  C CB    . SER A 1 41  ? 74.192 -30.164 -21.356 1.00 57.52  ? 66  SER A CB    1 
ATOM   219  O OG    . SER A 1 41  ? 74.344 -30.032 -19.948 1.00 57.85  ? 66  SER A OG    1 
ATOM   220  N N     . VAL A 1 42  ? 71.379 -28.658 -20.130 1.00 60.31  ? 67  VAL A N     1 
ATOM   221  C CA    . VAL A 1 42  ? 70.960 -27.572 -19.248 1.00 59.51  ? 67  VAL A CA    1 
ATOM   222  C C     . VAL A 1 42  ? 71.051 -27.927 -17.762 1.00 56.49  ? 67  VAL A C     1 
ATOM   223  O O     . VAL A 1 42  ? 70.856 -29.069 -17.381 1.00 63.24  ? 67  VAL A O     1 
ATOM   224  C CB    . VAL A 1 42  ? 69.553 -27.026 -19.610 1.00 54.02  ? 67  VAL A CB    1 
ATOM   225  C CG1   . VAL A 1 42  ? 69.208 -27.388 -21.032 1.00 57.37  ? 67  VAL A CG1   1 
ATOM   226  C CG2   . VAL A 1 42  ? 68.496 -27.554 -18.660 1.00 55.13  ? 67  VAL A CG2   1 
ATOM   227  N N     . THR A 1 43  ? 71.385 -26.935 -16.940 1.00 57.34  ? 68  THR A N     1 
ATOM   228  C CA    . THR A 1 43  ? 71.284 -27.031 -15.485 1.00 54.49  ? 68  THR A CA    1 
ATOM   229  C C     . THR A 1 43  ? 70.467 -25.829 -15.015 1.00 51.60  ? 68  THR A C     1 
ATOM   230  O O     . THR A 1 43  ? 70.462 -24.798 -15.674 1.00 55.04  ? 68  THR A O     1 
ATOM   231  C CB    . THR A 1 43  ? 72.678 -27.047 -14.801 1.00 60.08  ? 68  THR A CB    1 
ATOM   232  O OG1   . THR A 1 43  ? 73.358 -25.806 -15.031 1.00 60.03  ? 68  THR A OG1   1 
ATOM   233  C CG2   . THR A 1 43  ? 73.530 -28.188 -15.334 1.00 58.28  ? 68  THR A CG2   1 
ATOM   234  N N     . THR A 1 44  ? 69.748 -25.956 -13.908 1.00 48.29  ? 69  THR A N     1 
ATOM   235  C CA    . THR A 1 44  ? 68.901 -24.858 -13.454 1.00 44.44  ? 69  THR A CA    1 
ATOM   236  C C     . THR A 1 44  ? 69.110 -24.551 -11.982 1.00 47.85  ? 69  THR A C     1 
ATOM   237  O O     . THR A 1 44  ? 69.577 -25.397 -11.229 1.00 53.18  ? 69  THR A O     1 
ATOM   238  C CB    . THR A 1 44  ? 67.385 -25.110 -13.732 1.00 49.17  ? 69  THR A CB    1 
ATOM   239  O OG1   . THR A 1 44  ? 66.901 -26.250 -12.984 1.00 46.76  ? 69  THR A OG1   1 
ATOM   240  C CG2   . THR A 1 44  ? 67.140 -25.303 -15.216 1.00 42.58  ? 69  THR A CG2   1 
ATOM   241  N N     . LYS A 1 45  ? 68.814 -23.322 -11.577 1.00 49.61  ? 70  LYS A N     1 
ATOM   242  C CA    . LYS A 1 45  ? 68.827 -23.004 -10.157 1.00 51.72  ? 70  LYS A CA    1 
ATOM   243  C C     . LYS A 1 45  ? 67.692 -22.062 -9.792  1.00 56.62  ? 70  LYS A C     1 
ATOM   244  O O     . LYS A 1 45  ? 67.613 -20.956 -10.324 1.00 57.08  ? 70  LYS A O     1 
ATOM   245  C CB    . LYS A 1 45  ? 70.159 -22.380 -9.750  1.00 48.82  ? 70  LYS A CB    1 
ATOM   246  C CG    . LYS A 1 45  ? 70.320 -22.284 -8.254  1.00 47.76  ? 70  LYS A CG    1 
ATOM   247  C CD    . LYS A 1 45  ? 71.643 -21.681 -7.867  1.00 48.98  ? 70  LYS A CD    1 
ATOM   248  C CE    . LYS A 1 45  ? 72.616 -22.709 -7.374  1.00 47.75  ? 70  LYS A CE    1 
ATOM   249  N NZ    . LYS A 1 45  ? 73.911 -22.082 -7.095  1.00 48.08  ? 70  LYS A NZ    1 
ATOM   250  N N     . VAL A 1 46  ? 66.839 -22.472 -8.861  1.00 50.18  ? 71  VAL A N     1 
ATOM   251  C CA    . VAL A 1 46  ? 65.762 -21.605 -8.410  1.00 50.82  ? 71  VAL A CA    1 
ATOM   252  C C     . VAL A 1 46  ? 66.217 -20.841 -7.168  1.00 53.79  ? 71  VAL A C     1 
ATOM   253  O O     . VAL A 1 46  ? 67.075 -21.331 -6.425  1.00 50.61  ? 71  VAL A O     1 
ATOM   254  C CB    . VAL A 1 46  ? 64.456 -22.398 -8.198  1.00 55.61  ? 71  VAL A CB    1 
ATOM   255  C CG1   . VAL A 1 46  ? 63.323 -21.476 -7.771  1.00 53.01  ? 71  VAL A CG1   1 
ATOM   256  C CG2   . VAL A 1 46  ? 64.086 -23.106 -9.489  1.00 50.25  ? 71  VAL A CG2   1 
ATOM   257  N N     . LYS A 1 47  ? 65.731 -19.604 -6.999  1.00 58.02  ? 72  LYS A N     1 
ATOM   258  C CA    . LYS A 1 47  ? 66.142 -18.749 -5.867  1.00 52.13  ? 72  LYS A CA    1 
ATOM   259  C C     . LYS A 1 47  ? 64.974 -17.930 -5.346  1.00 56.15  ? 72  LYS A C     1 
ATOM   260  O O     . LYS A 1 47  ? 64.225 -17.308 -6.111  1.00 55.96  ? 72  LYS A O     1 
ATOM   261  C CB    . LYS A 1 47  ? 67.307 -17.829 -6.258  1.00 50.67  ? 72  LYS A CB    1 
ATOM   262  C CG    . LYS A 1 47  ? 68.169 -17.343 -5.085  1.00 56.55  ? 72  LYS A CG    1 
ATOM   263  C CD    . LYS A 1 47  ? 69.569 -16.863 -5.541  1.00 52.93  ? 72  LYS A CD    1 
ATOM   264  C CE    . LYS A 1 47  ? 70.584 -17.999 -5.714  1.00 55.02  ? 72  LYS A CE    1 
ATOM   265  N NZ    . LYS A 1 47  ? 71.282 -18.397 -4.444  1.00 47.57  ? 72  LYS A NZ    1 
ATOM   266  N N     . GLY A 1 48  ? 64.789 -17.974 -4.035  1.00 58.60  ? 73  GLY A N     1 
ATOM   267  C CA    . GLY A 1 48  ? 63.710 -17.241 -3.402  1.00 54.26  ? 73  GLY A CA    1 
ATOM   268  C C     . GLY A 1 48  ? 63.271 -17.856 -2.089  1.00 54.93  ? 73  GLY A C     1 
ATOM   269  O O     . GLY A 1 48  ? 63.649 -18.982 -1.763  1.00 62.66  ? 73  GLY A O     1 
ATOM   270  N N     . ILE A 1 49  ? 62.454 -17.117 -1.350  1.00 53.34  ? 74  ILE A N     1 
ATOM   271  C CA    . ILE A 1 49  ? 61.854 -17.581 -0.116  1.00 50.52  ? 74  ILE A CA    1 
ATOM   272  C C     . ILE A 1 49  ? 60.385 -17.298 -0.277  1.00 55.57  ? 74  ILE A C     1 
ATOM   273  O O     . ILE A 1 49  ? 60.018 -16.296 -0.902  1.00 55.72  ? 74  ILE A O     1 
ATOM   274  C CB    . ILE A 1 49  ? 62.350 -16.793 1.084   1.00 51.14  ? 74  ILE A CB    1 
ATOM   275  C CG1   . ILE A 1 49  ? 63.878 -16.896 1.197   1.00 60.23  ? 74  ILE A CG1   1 
ATOM   276  C CG2   . ILE A 1 49  ? 61.649 -17.256 2.362   1.00 55.43  ? 74  ILE A CG2   1 
ATOM   277  C CD1   . ILE A 1 49  ? 64.390 -17.909 2.202   1.00 54.54  ? 74  ILE A CD1   1 
ATOM   278  N N     . ALA A 1 50  ? 59.546 -18.199 0.234   1.00 54.39  ? 75  ALA A N     1 
ATOM   279  C CA    . ALA A 1 50  ? 58.122 -17.928 0.333   1.00 50.04  ? 75  ALA A CA    1 
ATOM   280  C C     . ALA A 1 50  ? 57.751 -17.977 1.807   1.00 57.92  ? 75  ALA A C     1 
ATOM   281  O O     . ALA A 1 50  ? 58.393 -18.678 2.587   1.00 58.61  ? 75  ALA A O     1 
ATOM   282  C CB    . ALA A 1 50  ? 57.330 -18.922 -0.463  1.00 49.09  ? 75  ALA A CB    1 
ATOM   283  N N     . LEU A 1 51  ? 56.733 -17.209 2.188   1.00 61.92  ? 76  LEU A N     1 
ATOM   284  C CA    . LEU A 1 51  ? 56.273 -17.134 3.573   1.00 61.51  ? 76  LEU A CA    1 
ATOM   285  C C     . LEU A 1 51  ? 54.858 -17.653 3.661   1.00 60.85  ? 76  LEU A C     1 
ATOM   286  O O     . LEU A 1 51  ? 54.009 -17.290 2.839   1.00 63.59  ? 76  LEU A O     1 
ATOM   287  C CB    . LEU A 1 51  ? 56.288 -15.685 4.058   1.00 66.13  ? 76  LEU A CB    1 
ATOM   288  C CG    . LEU A 1 51  ? 55.761 -15.459 5.473   1.00 68.66  ? 76  LEU A CG    1 
ATOM   289  C CD1   . LEU A 1 51  ? 56.782 -15.879 6.514   1.00 70.35  ? 76  LEU A CD1   1 
ATOM   290  C CD2   . LEU A 1 51  ? 55.414 -14.021 5.639   1.00 64.86  ? 76  LEU A CD2   1 
ATOM   291  N N     . THR A 1 52  ? 54.603 -18.512 4.642   1.00 64.33  ? 77  THR A N     1 
ATOM   292  C CA    . THR A 1 52  ? 53.249 -19.012 4.880   1.00 72.78  ? 77  THR A CA    1 
ATOM   293  C C     . THR A 1 52  ? 52.854 -18.789 6.315   1.00 78.33  ? 77  THR A C     1 
ATOM   294  O O     . THR A 1 52  ? 53.692 -18.817 7.215   1.00 80.30  ? 77  THR A O     1 
ATOM   295  C CB    . THR A 1 52  ? 53.058 -20.532 4.575   1.00 67.21  ? 77  THR A CB    1 
ATOM   296  O OG1   . THR A 1 52  ? 54.109 -21.295 5.174   1.00 64.72  ? 77  THR A OG1   1 
ATOM   297  C CG2   . THR A 1 52  ? 53.029 -20.802 3.098   1.00 63.10  ? 77  THR A CG2   1 
ATOM   298  N N     . LYS A 1 53  ? 51.564 -18.550 6.514   1.00 89.31  ? 78  LYS A N     1 
ATOM   299  C CA    . LYS A 1 53  ? 50.971 -18.559 7.843   1.00 99.37  ? 78  LYS A CA    1 
ATOM   300  C C     . LYS A 1 53  ? 49.752 -19.474 7.756   1.00 106.12 ? 78  LYS A C     1 
ATOM   301  O O     . LYS A 1 53  ? 48.832 -19.220 6.972   1.00 107.02 ? 78  LYS A O     1 
ATOM   302  C CB    . LYS A 1 53  ? 50.596 -17.138 8.300   1.00 80.20  ? 78  LYS A CB    1 
ATOM   303  N N     . THR A 1 54  ? 49.769 -20.566 8.519   1.00 113.60 ? 79  THR A N     1 
ATOM   304  C CA    . THR A 1 54  ? 48.636 -21.489 8.545   1.00 119.99 ? 79  THR A CA    1 
ATOM   305  C C     . THR A 1 54  ? 48.366 -21.997 9.962   1.00 133.38 ? 79  THR A C     1 
ATOM   306  O O     . THR A 1 54  ? 49.131 -21.717 10.899  1.00 126.51 ? 79  THR A O     1 
ATOM   307  C CB    . THR A 1 54  ? 48.846 -22.693 7.590   1.00 103.93 ? 79  THR A CB    1 
ATOM   308  N N     . SER A 1 55  ? 47.284 -22.763 10.101  1.00 144.67 ? 80  SER A N     1 
ATOM   309  C CA    . SER A 1 55  ? 46.856 -23.268 11.404  1.00 145.51 ? 80  SER A CA    1 
ATOM   310  C C     . SER A 1 55  ? 46.983 -24.797 11.518  1.00 143.89 ? 80  SER A C     1 
ATOM   311  O O     . SER A 1 55  ? 46.213 -25.546 10.910  1.00 140.86 ? 80  SER A O     1 
ATOM   312  C CB    . SER A 1 55  ? 45.420 -22.822 11.713  1.00 128.23 ? 80  SER A CB    1 
ATOM   313  N N     . GLU A 1 56  ? 47.971 -25.243 12.292  1.00 143.74 ? 81  GLU A N     1 
ATOM   314  C CA    . GLU A 1 56  ? 49.001 -24.331 12.788  1.00 147.00 ? 81  GLU A CA    1 
ATOM   315  C C     . GLU A 1 56  ? 50.397 -24.911 12.604  1.00 147.45 ? 81  GLU A C     1 
ATOM   316  O O     . GLU A 1 56  ? 50.736 -25.927 13.218  1.00 150.83 ? 81  GLU A O     1 
ATOM   317  C CB    . GLU A 1 56  ? 48.768 -23.983 14.268  1.00 143.20 ? 81  GLU A CB    1 
ATOM   318  C CG    . GLU A 1 56  ? 49.740 -22.949 14.827  1.00 143.35 ? 81  GLU A CG    1 
ATOM   319  C CD    . GLU A 1 56  ? 50.567 -23.486 15.987  1.00 149.61 ? 81  GLU A CD    1 
ATOM   320  O OE1   . GLU A 1 56  ? 51.806 -23.285 15.997  1.00 143.48 ? 81  GLU A OE1   1 
ATOM   321  O OE2   . GLU A 1 56  ? 49.974 -24.110 16.892  1.00 153.45 ? 81  GLU A OE2   1 
ATOM   322  N N     . LEU A 1 57  ? 51.191 -24.297 11.728  1.00 141.15 ? 82  LEU A N     1 
ATOM   323  C CA    . LEU A 1 57  ? 52.643 -24.451 11.798  1.00 144.39 ? 82  LEU A CA    1 
ATOM   324  C C     . LEU A 1 57  ? 53.308 -23.218 12.441  1.00 141.47 ? 82  LEU A C     1 
ATOM   325  O O     . LEU A 1 57  ? 54.507 -23.231 12.743  1.00 130.94 ? 82  LEU A O     1 
ATOM   326  C CB    . LEU A 1 57  ? 53.232 -24.736 10.411  1.00 133.13 ? 82  LEU A CB    1 
ATOM   327  N N     . GLY A 1 58  ? 52.507 -22.183 12.697  1.00 136.71 ? 83  GLY A N     1 
ATOM   328  C CA    . GLY A 1 58  ? 53.024 -20.856 13.000  1.00 119.97 ? 83  GLY A CA    1 
ATOM   329  C C     . GLY A 1 58  ? 53.339 -20.121 11.701  1.00 113.59 ? 83  GLY A C     1 
ATOM   330  O O     . GLY A 1 58  ? 52.731 -20.397 10.660  1.00 106.46 ? 83  GLY A O     1 
ATOM   331  N N     . GLU A 1 59  ? 54.281 -19.180 11.755  1.00 107.11 ? 84  GLU A N     1 
ATOM   332  C CA    . GLU A 1 59  ? 54.830 -18.576 10.540  1.00 90.35  ? 84  GLU A CA    1 
ATOM   333  C C     . GLU A 1 59  ? 56.003 -19.417 10.030  1.00 87.04  ? 84  GLU A C     1 
ATOM   334  O O     . GLU A 1 59  ? 56.908 -19.782 10.789  1.00 82.23  ? 84  GLU A O     1 
ATOM   335  C CB    . GLU A 1 59  ? 55.269 -17.132 10.784  1.00 80.86  ? 84  GLU A CB    1 
ATOM   336  C CG    . GLU A 1 59  ? 54.439 -16.115 10.021  1.00 90.43  ? 84  GLU A CG    1 
ATOM   337  C CD    . GLU A 1 59  ? 54.894 -14.666 10.235  1.00 95.71  ? 84  GLU A CD    1 
ATOM   338  O OE1   . GLU A 1 59  ? 54.132 -13.740 9.847   1.00 87.25  ? 84  GLU A OE1   1 
ATOM   339  O OE2   . GLU A 1 59  ? 56.010 -14.456 10.779  1.00 88.51  ? 84  GLU A OE2   1 
ATOM   340  N N     . ARG A 1 60  ? 55.985 -19.703 8.732   1.00 82.29  ? 85  ARG A N     1 
ATOM   341  C CA    . ARG A 1 60  ? 56.891 -20.672 8.126   1.00 76.03  ? 85  ARG A CA    1 
ATOM   342  C C     . ARG A 1 60  ? 57.589 -20.109 6.860   1.00 68.61  ? 85  ARG A C     1 
ATOM   343  O O     . ARG A 1 60  ? 56.954 -19.455 6.026   1.00 67.75  ? 85  ARG A O     1 
ATOM   344  C CB    . ARG A 1 60  ? 56.074 -21.939 7.806   1.00 72.79  ? 85  ARG A CB    1 
ATOM   345  C CG    . ARG A 1 60  ? 56.794 -23.260 8.002   1.00 69.88  ? 85  ARG A CG    1 
ATOM   346  C CD    . ARG A 1 60  ? 57.502 -23.693 6.712   1.00 71.42  ? 85  ARG A CD    1 
ATOM   347  N NE    . ARG A 1 60  ? 58.223 -24.961 6.864   1.00 78.40  ? 85  ARG A NE    1 
ATOM   348  C CZ    . ARG A 1 60  ? 59.167 -25.395 6.031   1.00 71.07  ? 85  ARG A CZ    1 
ATOM   349  N NH1   . ARG A 1 60  ? 59.510 -24.661 4.982   1.00 64.77  ? 85  ARG A NH1   1 
ATOM   350  N NH2   . ARG A 1 60  ? 59.774 -26.561 6.249   1.00 72.67  ? 85  ARG A NH2   1 
ATOM   351  N N     . ILE A 1 61  ? 58.891 -20.341 6.710   1.00 63.24  ? 86  ILE A N     1 
ATOM   352  C CA    . ILE A 1 61  ? 59.553 -19.981 5.448   1.00 64.19  ? 86  ILE A CA    1 
ATOM   353  C C     . ILE A 1 61  ? 60.004 -21.196 4.620   1.00 60.54  ? 86  ILE A C     1 
ATOM   354  O O     . ILE A 1 61  ? 60.496 -22.188 5.160   1.00 59.85  ? 86  ILE A O     1 
ATOM   355  C CB    . ILE A 1 61  ? 60.740 -18.979 5.628   1.00 61.44  ? 86  ILE A CB    1 
ATOM   356  C CG1   . ILE A 1 61  ? 61.999 -19.697 6.092   1.00 62.46  ? 86  ILE A CG1   1 
ATOM   357  C CG2   . ILE A 1 61  ? 60.387 -17.861 6.574   1.00 61.78  ? 86  ILE A CG2   1 
ATOM   358  C CD1   . ILE A 1 61  ? 62.995 -19.866 4.990   1.00 60.48  ? 86  ILE A CD1   1 
ATOM   359  N N     . TRP A 1 62  ? 59.833 -21.089 3.304   1.00 58.47  ? 87  TRP A N     1 
ATOM   360  C CA    . TRP A 1 62  ? 60.195 -22.136 2.358   1.00 53.65  ? 87  TRP A CA    1 
ATOM   361  C C     . TRP A 1 62  ? 61.315 -21.630 1.461   1.00 57.05  ? 87  TRP A C     1 
ATOM   362  O O     . TRP A 1 62  ? 61.126 -20.662 0.718   1.00 56.43  ? 87  TRP A O     1 
ATOM   363  C CB    . TRP A 1 62  ? 58.977 -22.528 1.511   1.00 53.70  ? 87  TRP A CB    1 
ATOM   364  C CG    . TRP A 1 62  ? 57.883 -23.116 2.332   1.00 59.53  ? 87  TRP A CG    1 
ATOM   365  C CD1   . TRP A 1 62  ? 57.072 -22.457 3.205   1.00 61.33  ? 87  TRP A CD1   1 
ATOM   366  C CD2   . TRP A 1 62  ? 57.493 -24.495 2.387   1.00 61.53  ? 87  TRP A CD2   1 
ATOM   367  N NE1   . TRP A 1 62  ? 56.200 -23.337 3.799   1.00 62.42  ? 87  TRP A NE1   1 
ATOM   368  C CE2   . TRP A 1 62  ? 56.441 -24.595 3.316   1.00 61.30  ? 87  TRP A CE2   1 
ATOM   369  C CE3   . TRP A 1 62  ? 57.934 -25.657 1.744   1.00 59.23  ? 87  TRP A CE3   1 
ATOM   370  C CZ2   . TRP A 1 62  ? 55.827 -25.804 3.617   1.00 60.08  ? 87  TRP A CZ2   1 
ATOM   371  C CZ3   . TRP A 1 62  ? 57.317 -26.859 2.046   1.00 51.69  ? 87  TRP A CZ3   1 
ATOM   372  C CH2   . TRP A 1 62  ? 56.274 -26.919 2.965   1.00 52.43  ? 87  TRP A CH2   1 
ATOM   373  N N     . ASP A 1 63  ? 62.492 -22.245 1.548   1.00 52.13  ? 88  ASP A N     1 
ATOM   374  C CA    . ASP A 1 63  ? 63.545 -21.886 0.611   1.00 51.81  ? 88  ASP A CA    1 
ATOM   375  C C     . ASP A 1 63  ? 63.723 -22.956 -0.433  1.00 52.86  ? 88  ASP A C     1 
ATOM   376  O O     . ASP A 1 63  ? 62.923 -23.877 -0.498  1.00 50.69  ? 88  ASP A O     1 
ATOM   377  C CB    . ASP A 1 63  ? 64.868 -21.453 1.261   1.00 49.70  ? 88  ASP A CB    1 
ATOM   378  C CG    . ASP A 1 63  ? 65.632 -22.585 1.916   1.00 50.92  ? 88  ASP A CG    1 
ATOM   379  O OD1   . ASP A 1 63  ? 65.630 -23.737 1.435   1.00 50.72  ? 88  ASP A OD1   1 
ATOM   380  O OD2   . ASP A 1 63  ? 66.287 -22.291 2.925   1.00 53.16  ? 88  ASP A OD2   1 
ATOM   381  N N     . VAL A 1 64  ? 64.751 -22.797 -1.264  1.00 53.70  ? 89  VAL A N     1 
ATOM   382  C CA    . VAL A 1 64  ? 64.959 -23.651 -2.419  1.00 45.58  ? 89  VAL A CA    1 
ATOM   383  C C     . VAL A 1 64  ? 64.973 -25.130 -2.049  1.00 50.96  ? 89  VAL A C     1 
ATOM   384  O O     . VAL A 1 64  ? 64.435 -25.960 -2.784  1.00 50.81  ? 89  VAL A O     1 
ATOM   385  C CB    . VAL A 1 64  ? 66.247 -23.264 -3.153  1.00 39.28  ? 89  VAL A CB    1 
ATOM   386  C CG1   . VAL A 1 64  ? 67.458 -23.724 -2.395  1.00 42.69  ? 89  VAL A CG1   1 
ATOM   387  C CG2   . VAL A 1 64  ? 66.254 -23.833 -4.524  1.00 40.77  ? 89  VAL A CG2   1 
ATOM   388  N N     . ALA A 1 65  ? 65.553 -25.463 -0.898  1.00 46.40  ? 90  ALA A N     1 
ATOM   389  C CA    . ALA A 1 65  ? 65.658 -26.856 -0.521  1.00 49.74  ? 90  ALA A CA    1 
ATOM   390  C C     . ALA A 1 65  ? 64.321 -27.381 0.001   1.00 47.89  ? 90  ALA A C     1 
ATOM   391  O O     . ALA A 1 65  ? 64.132 -28.588 0.137   1.00 52.85  ? 90  ALA A O     1 
ATOM   392  C CB    . ALA A 1 65  ? 66.773 -27.064 0.496   1.00 48.64  ? 90  ALA A CB    1 
ATOM   393  N N     . ASP A 1 66  ? 63.415 -26.473 0.332   1.00 45.51  ? 91  ASP A N     1 
ATOM   394  C CA    . ASP A 1 66  ? 62.065 -26.850 0.731   1.00 48.37  ? 91  ASP A CA    1 
ATOM   395  C C     . ASP A 1 66  ? 61.121 -27.064 -0.465  1.00 48.43  ? 91  ASP A C     1 
ATOM   396  O O     . ASP A 1 66  ? 60.303 -27.990 -0.459  1.00 51.34  ? 91  ASP A O     1 
ATOM   397  C CB    . ASP A 1 66  ? 61.467 -25.851 1.740   1.00 53.89  ? 91  ASP A CB    1 
ATOM   398  C CG    . ASP A 1 66  ? 62.418 -25.535 2.914   1.00 60.12  ? 91  ASP A CG    1 
ATOM   399  O OD1   . ASP A 1 66  ? 62.697 -26.449 3.716   1.00 58.68  ? 91  ASP A OD1   1 
ATOM   400  O OD2   . ASP A 1 66  ? 62.871 -24.363 3.047   1.00 56.72  ? 91  ASP A OD2   1 
ATOM   401  N N     . TYR A 1 67  ? 61.200 -26.189 -1.462  1.00 45.89  ? 92  TYR A N     1 
ATOM   402  C CA    . TYR A 1 67  ? 60.245 -26.214 -2.580  1.00 51.43  ? 92  TYR A CA    1 
ATOM   403  C C     . TYR A 1 67  ? 60.682 -26.852 -3.928  1.00 52.67  ? 92  TYR A C     1 
ATOM   404  O O     . TYR A 1 67  ? 59.915 -26.825 -4.900  1.00 54.97  ? 92  TYR A O     1 
ATOM   405  C CB    . TYR A 1 67  ? 59.586 -24.827 -2.801  1.00 47.56  ? 92  TYR A CB    1 
ATOM   406  C CG    . TYR A 1 67  ? 60.561 -23.713 -3.097  1.00 49.02  ? 92  TYR A CG    1 
ATOM   407  C CD1   . TYR A 1 67  ? 61.268 -23.692 -4.285  1.00 47.73  ? 92  TYR A CD1   1 
ATOM   408  C CD2   . TYR A 1 67  ? 60.768 -22.672 -2.189  1.00 55.20  ? 92  TYR A CD2   1 
ATOM   409  C CE1   . TYR A 1 67  ? 62.163 -22.698 -4.560  1.00 51.76  ? 92  TYR A CE1   1 
ATOM   410  C CE2   . TYR A 1 67  ? 61.667 -21.651 -2.460  1.00 50.19  ? 92  TYR A CE2   1 
ATOM   411  C CZ    . TYR A 1 67  ? 62.360 -21.679 -3.653  1.00 53.41  ? 92  TYR A CZ    1 
ATOM   412  O OH    . TYR A 1 67  ? 63.264 -20.700 -3.967  1.00 51.37  ? 92  TYR A OH    1 
ATOM   413  N N     . ILE A 1 68  ? 61.896 -27.380 -4.028  1.00 45.66  ? 93  ILE A N     1 
ATOM   414  C CA    . ILE A 1 68  ? 62.274 -28.032 -5.278  1.00 46.87  ? 93  ILE A CA    1 
ATOM   415  C C     . ILE A 1 68  ? 62.424 -29.551 -5.095  1.00 51.07  ? 93  ILE A C     1 
ATOM   416  O O     . ILE A 1 68  ? 63.344 -30.023 -4.409  1.00 52.48  ? 93  ILE A O     1 
ATOM   417  C CB    . ILE A 1 68  ? 63.531 -27.400 -5.892  1.00 48.00  ? 93  ILE A CB    1 
ATOM   418  C CG1   . ILE A 1 68  ? 63.269 -25.926 -6.206  1.00 44.37  ? 93  ILE A CG1   1 
ATOM   419  C CG2   . ILE A 1 68  ? 63.958 -28.150 -7.160  1.00 47.18  ? 93  ILE A CG2   1 
ATOM   420  C CD1   . ILE A 1 68  ? 62.424 -25.702 -7.423  1.00 45.34  ? 93  ILE A CD1   1 
ATOM   421  N N     . ILE A 1 69  ? 61.477 -30.297 -5.667  1.00 47.76  ? 94  ILE A N     1 
ATOM   422  C CA    . ILE A 1 69  ? 61.368 -31.744 -5.469  1.00 44.25  ? 94  ILE A CA    1 
ATOM   423  C C     . ILE A 1 69  ? 61.466 -32.533 -6.774  1.00 47.06  ? 94  ILE A C     1 
ATOM   424  O O     . ILE A 1 69  ? 60.600 -32.409 -7.624  1.00 57.18  ? 94  ILE A O     1 
ATOM   425  C CB    . ILE A 1 69  ? 60.008 -32.104 -4.858  1.00 45.34  ? 94  ILE A CB    1 
ATOM   426  C CG1   . ILE A 1 69  ? 59.493 -31.011 -3.903  1.00 47.95  ? 94  ILE A CG1   1 
ATOM   427  C CG2   . ILE A 1 69  ? 60.063 -33.474 -4.232  1.00 45.88  ? 94  ILE A CG2   1 
ATOM   428  C CD1   . ILE A 1 69  ? 60.250 -30.872 -2.626  1.00 42.57  ? 94  ILE A CD1   1 
ATOM   429  N N     . PRO A 1 70  ? 62.509 -33.346 -6.963  1.00 46.61  ? 95  PRO A N     1 
ATOM   430  C CA    . PRO A 1 70  ? 63.722 -33.525 -6.168  1.00 47.08  ? 95  PRO A CA    1 
ATOM   431  C C     . PRO A 1 70  ? 64.638 -32.310 -6.413  1.00 47.12  ? 95  PRO A C     1 
ATOM   432  O O     . PRO A 1 70  ? 64.311 -31.477 -7.268  1.00 43.63  ? 95  PRO A O     1 
ATOM   433  C CB    . PRO A 1 70  ? 64.312 -34.822 -6.754  1.00 44.91  ? 95  PRO A CB    1 
ATOM   434  C CG    . PRO A 1 70  ? 63.849 -34.841 -8.161  1.00 49.99  ? 95  PRO A CG    1 
ATOM   435  C CD    . PRO A 1 70  ? 62.496 -34.198 -8.169  1.00 49.73  ? 95  PRO A CD    1 
ATOM   436  N N     . PRO A 1 71  ? 65.775 -32.213 -5.701  1.00 46.39  ? 96  PRO A N     1 
ATOM   437  C CA    . PRO A 1 71  ? 66.569 -30.982 -5.798  1.00 48.16  ? 96  PRO A CA    1 
ATOM   438  C C     . PRO A 1 71  ? 67.249 -30.820 -7.137  1.00 47.57  ? 96  PRO A C     1 
ATOM   439  O O     . PRO A 1 71  ? 67.688 -29.726 -7.481  1.00 50.01  ? 96  PRO A O     1 
ATOM   440  C CB    . PRO A 1 71  ? 67.627 -31.168 -4.723  1.00 52.17  ? 96  PRO A CB    1 
ATOM   441  C CG    . PRO A 1 71  ? 67.137 -32.315 -3.880  1.00 51.38  ? 96  PRO A CG    1 
ATOM   442  C CD    . PRO A 1 71  ? 66.387 -33.179 -4.777  1.00 40.14  ? 96  PRO A CD    1 
ATOM   443  N N     . GLN A 1 72  ? 67.368 -31.914 -7.872  1.00 52.10  ? 97  GLN A N     1 
ATOM   444  C CA    . GLN A 1 72  ? 68.002 -31.875 -9.181  1.00 55.96  ? 97  GLN A CA    1 
ATOM   445  C C     . GLN A 1 72  ? 67.353 -32.851 -10.179 1.00 54.01  ? 97  GLN A C     1 
ATOM   446  O O     . GLN A 1 72  ? 67.126 -34.019 -9.861  1.00 55.65  ? 97  GLN A O     1 
ATOM   447  C CB    . GLN A 1 72  ? 69.495 -32.148 -9.014  1.00 53.40  ? 97  GLN A CB    1 
ATOM   448  C CG    . GLN A 1 72  ? 70.211 -32.354 -10.297 1.00 59.92  ? 97  GLN A CG    1 
ATOM   449  C CD    . GLN A 1 72  ? 70.380 -33.810 -10.666 1.00 60.03  ? 97  GLN A CD    1 
ATOM   450  O OE1   . GLN A 1 72  ? 70.562 -34.665 -9.799  1.00 54.29  ? 97  GLN A OE1   1 
ATOM   451  N NE2   . GLN A 1 72  ? 70.314 -34.103 -11.967 1.00 64.48  ? 97  GLN A NE2   1 
ATOM   452  N N     . GLU A 1 73  ? 67.049 -32.361 -11.376 1.00 57.05  ? 98  GLU A N     1 
ATOM   453  C CA    . GLU A 1 73  ? 66.595 -33.202 -12.486 1.00 62.84  ? 98  GLU A CA    1 
ATOM   454  C C     . GLU A 1 73  ? 67.373 -32.808 -13.731 1.00 64.38  ? 98  GLU A C     1 
ATOM   455  O O     . GLU A 1 73  ? 68.021 -31.770 -13.756 1.00 73.30  ? 98  GLU A O     1 
ATOM   456  C CB    . GLU A 1 73  ? 65.099 -33.013 -12.779 1.00 65.39  ? 98  GLU A CB    1 
ATOM   457  C CG    . GLU A 1 73  ? 64.155 -33.216 -11.604 1.00 64.78  ? 98  GLU A CG    1 
ATOM   458  C CD    . GLU A 1 73  ? 62.701 -33.107 -12.019 1.00 72.59  ? 98  GLU A CD    1 
ATOM   459  O OE1   . GLU A 1 73  ? 61.972 -32.251 -11.452 1.00 67.61  ? 98  GLU A OE1   1 
ATOM   460  O OE2   . GLU A 1 73  ? 62.290 -33.880 -12.920 1.00 80.57  ? 98  GLU A OE2   1 
ATOM   461  N N     . ASP A 1 74  ? 67.298 -33.614 -14.779 1.00 69.40  ? 99  ASP A N     1 
ATOM   462  C CA    . ASP A 1 74  ? 68.000 -33.278 -16.007 1.00 68.29  ? 99  ASP A CA    1 
ATOM   463  C C     . ASP A 1 74  ? 67.051 -32.491 -16.897 1.00 64.63  ? 99  ASP A C     1 
ATOM   464  O O     . ASP A 1 74  ? 66.083 -33.041 -17.422 1.00 64.43  ? 99  ASP A O     1 
ATOM   465  C CB    . ASP A 1 74  ? 68.496 -34.566 -16.685 1.00 67.48  ? 99  ASP A CB    1 
ATOM   466  C CG    . ASP A 1 74  ? 68.997 -34.350 -18.116 1.00 72.48  ? 99  ASP A CG    1 
ATOM   467  O OD1   . ASP A 1 74  ? 69.334 -33.205 -18.495 1.00 74.32  ? 99  ASP A OD1   1 
ATOM   468  O OD2   . ASP A 1 74  ? 69.072 -35.352 -18.869 1.00 76.69  ? 99  ASP A OD2   1 
ATOM   469  N N     . GLY A 1 75  ? 67.337 -31.200 -17.066 1.00 61.69  ? 100 GLY A N     1 
ATOM   470  C CA    . GLY A 1 75  ? 66.507 -30.330 -17.896 1.00 67.90  ? 100 GLY A CA    1 
ATOM   471  C C     . GLY A 1 75  ? 65.017 -30.252 -17.551 1.00 60.49  ? 100 GLY A C     1 
ATOM   472  O O     . GLY A 1 75  ? 64.151 -30.229 -18.432 1.00 58.98  ? 100 GLY A O     1 
ATOM   473  N N     . SER A 1 76  ? 64.727 -30.272 -16.255 1.00 57.95  ? 101 SER A N     1 
ATOM   474  C CA    . SER A 1 76  ? 63.385 -30.091 -15.733 1.00 55.46  ? 101 SER A CA    1 
ATOM   475  C C     . SER A 1 76  ? 63.493 -29.608 -14.287 1.00 56.62  ? 101 SER A C     1 
ATOM   476  O O     . SER A 1 76  ? 64.434 -29.975 -13.580 1.00 61.84  ? 101 SER A O     1 
ATOM   477  C CB    . SER A 1 76  ? 62.634 -31.416 -15.809 1.00 61.18  ? 101 SER A CB    1 
ATOM   478  O OG    . SER A 1 76  ? 61.361 -31.313 -15.216 1.00 64.88  ? 101 SER A OG    1 
ATOM   479  N N     . PHE A 1 77  ? 62.560 -28.783 -13.837 1.00 48.32  ? 102 PHE A N     1 
ATOM   480  C CA    . PHE A 1 77  ? 62.524 -28.440 -12.426 1.00 48.03  ? 102 PHE A CA    1 
ATOM   481  C C     . PHE A 1 77  ? 61.100 -28.233 -11.917 1.00 55.80  ? 102 PHE A C     1 
ATOM   482  O O     . PHE A 1 77  ? 60.267 -27.619 -12.590 1.00 55.50  ? 102 PHE A O     1 
ATOM   483  C CB    . PHE A 1 77  ? 63.438 -27.252 -12.090 1.00 48.18  ? 102 PHE A CB    1 
ATOM   484  C CG    . PHE A 1 77  ? 63.084 -25.948 -12.788 1.00 51.67  ? 102 PHE A CG    1 
ATOM   485  C CD1   . PHE A 1 77  ? 63.573 -25.659 -14.057 1.00 54.66  ? 102 PHE A CD1   1 
ATOM   486  C CD2   . PHE A 1 77  ? 62.325 -24.976 -12.141 1.00 52.27  ? 102 PHE A CD2   1 
ATOM   487  C CE1   . PHE A 1 77  ? 63.270 -24.439 -14.699 1.00 49.51  ? 102 PHE A CE1   1 
ATOM   488  C CE2   . PHE A 1 77  ? 62.024 -23.761 -12.778 1.00 55.34  ? 102 PHE A CE2   1 
ATOM   489  C CZ    . PHE A 1 77  ? 62.499 -23.499 -14.063 1.00 47.36  ? 102 PHE A CZ    1 
ATOM   490  N N     . PHE A 1 78  ? 60.820 -28.749 -10.728 1.00 47.61  ? 103 PHE A N     1 
ATOM   491  C CA    . PHE A 1 78  ? 59.495 -28.630 -10.183 1.00 42.73  ? 103 PHE A CA    1 
ATOM   492  C C     . PHE A 1 78  ? 59.464 -27.692 -9.001  1.00 46.42  ? 103 PHE A C     1 
ATOM   493  O O     . PHE A 1 78  ? 60.150 -27.926 -8.016  1.00 48.10  ? 103 PHE A O     1 
ATOM   494  C CB    . PHE A 1 78  ? 58.966 -29.989 -9.749  1.00 46.56  ? 103 PHE A CB    1 
ATOM   495  C CG    . PHE A 1 78  ? 57.692 -29.901 -8.988  1.00 46.69  ? 103 PHE A CG    1 
ATOM   496  C CD1   . PHE A 1 78  ? 56.482 -29.856 -9.656  1.00 50.32  ? 103 PHE A CD1   1 
ATOM   497  C CD2   . PHE A 1 78  ? 57.699 -29.819 -7.608  1.00 42.11  ? 103 PHE A CD2   1 
ATOM   498  C CE1   . PHE A 1 78  ? 55.299 -29.757 -8.960  1.00 46.38  ? 103 PHE A CE1   1 
ATOM   499  C CE2   . PHE A 1 78  ? 56.530 -29.701 -6.914  1.00 47.54  ? 103 PHE A CE2   1 
ATOM   500  C CZ    . PHE A 1 78  ? 55.326 -29.683 -7.588  1.00 46.06  ? 103 PHE A CZ    1 
ATOM   501  N N     . VAL A 1 79  ? 58.633 -26.652 -9.081  1.00 51.18  ? 104 VAL A N     1 
ATOM   502  C CA    . VAL A 1 79  ? 58.469 -25.706 -7.975  1.00 49.12  ? 104 VAL A CA    1 
ATOM   503  C C     . VAL A 1 79  ? 57.143 -25.953 -7.284  1.00 48.15  ? 104 VAL A C     1 
ATOM   504  O O     . VAL A 1 79  ? 56.087 -25.904 -7.909  1.00 46.83  ? 104 VAL A O     1 
ATOM   505  C CB    . VAL A 1 79  ? 58.486 -24.223 -8.438  1.00 45.86  ? 104 VAL A CB    1 
ATOM   506  C CG1   . VAL A 1 79  ? 58.613 -23.288 -7.231  1.00 45.73  ? 104 VAL A CG1   1 
ATOM   507  C CG2   . VAL A 1 79  ? 59.595 -23.973 -9.453  1.00 46.43  ? 104 VAL A CG2   1 
ATOM   508  N N     . LEU A 1 80  ? 57.216 -26.212 -5.984  1.00 50.13  ? 105 LEU A N     1 
ATOM   509  C CA    . LEU A 1 80  ? 56.036 -26.370 -5.144  1.00 50.39  ? 105 LEU A CA    1 
ATOM   510  C C     . LEU A 1 80  ? 55.247 -25.046 -5.053  1.00 55.50  ? 105 LEU A C     1 
ATOM   511  O O     . LEU A 1 80  ? 55.830 -23.962 -4.905  1.00 57.60  ? 105 LEU A O     1 
ATOM   512  C CB    . LEU A 1 80  ? 56.482 -26.842 -3.759  1.00 49.99  ? 105 LEU A CB    1 
ATOM   513  C CG    . LEU A 1 80  ? 55.421 -27.254 -2.742  1.00 54.19  ? 105 LEU A CG    1 
ATOM   514  C CD1   . LEU A 1 80  ? 54.697 -28.528 -3.169  1.00 48.56  ? 105 LEU A CD1   1 
ATOM   515  C CD2   . LEU A 1 80  ? 56.079 -27.420 -1.390  1.00 51.53  ? 105 LEU A CD2   1 
ATOM   516  N N     . THR A 1 81  ? 53.924 -25.130 -5.146  1.00 52.76  ? 106 THR A N     1 
ATOM   517  C CA    . THR A 1 81  ? 53.061 -23.935 -5.120  1.00 53.00  ? 106 THR A CA    1 
ATOM   518  C C     . THR A 1 81  ? 51.953 -23.997 -4.065  1.00 57.12  ? 106 THR A C     1 
ATOM   519  O O     . THR A 1 81  ? 51.675 -22.997 -3.396  1.00 56.71  ? 106 THR A O     1 
ATOM   520  C CB    . THR A 1 81  ? 52.535 -23.493 -6.489  1.00 49.03  ? 106 THR A CB    1 
ATOM   521  O OG1   . THR A 1 81  ? 51.626 -24.467 -7.004  1.00 49.35  ? 106 THR A OG1   1 
ATOM   522  C CG2   . THR A 1 81  ? 53.685 -23.284 -7.468  1.00 52.12  ? 106 THR A CG2   1 
ATOM   523  N N     . ASN A 1 82  ? 51.214 -25.103 -4.032  1.00 54.92  ? 107 ASN A N     1 
ATOM   524  C CA    . ASN A 1 82  ? 50.179 -25.263 -3.014  1.00 52.73  ? 107 ASN A CA    1 
ATOM   525  C C     . ASN A 1 82  ? 50.423 -26.555 -2.254  1.00 54.13  ? 107 ASN A C     1 
ATOM   526  O O     . ASN A 1 82  ? 51.095 -27.439 -2.759  1.00 56.03  ? 107 ASN A O     1 
ATOM   527  C CB    . ASN A 1 82  ? 48.797 -25.259 -3.678  1.00 54.68  ? 107 ASN A CB    1 
ATOM   528  C CG    . ASN A 1 82  ? 47.730 -24.540 -2.844  1.00 58.47  ? 107 ASN A CG    1 
ATOM   529  O OD1   . ASN A 1 82  ? 48.024 -23.949 -1.805  1.00 57.31  ? 107 ASN A OD1   1 
ATOM   530  N ND2   . ASN A 1 82  ? 46.480 -24.596 -3.307  1.00 58.49  ? 107 ASN A ND2   1 
ATOM   531  N N     . MET A 1 83  ? 49.915 -26.674 -1.032  1.00 55.91  ? 108 MET A N     1 
ATOM   532  C CA    . MET A 1 83  ? 50.021 -27.947 -0.308  1.00 53.55  ? 108 MET A CA    1 
ATOM   533  C C     . MET A 1 83  ? 48.795 -28.281 0.530   1.00 54.26  ? 108 MET A C     1 
ATOM   534  O O     . MET A 1 83  ? 48.032 -27.401 0.937   1.00 57.19  ? 108 MET A O     1 
ATOM   535  C CB    . MET A 1 83  ? 51.225 -27.972 0.642   1.00 51.99  ? 108 MET A CB    1 
ATOM   536  C CG    . MET A 1 83  ? 52.542 -27.515 0.059   1.00 62.74  ? 108 MET A CG    1 
ATOM   537  S SD    . MET A 1 83  ? 52.731 -25.730 0.239   1.00 72.75  ? 108 MET A SD    1 
ATOM   538  C CE    . MET A 1 83  ? 52.745 -25.609 2.026   1.00 56.87  ? 108 MET A CE    1 
ATOM   539  N N     . ILE A 1 84  ? 48.640 -29.570 0.801   1.00 49.45  ? 109 ILE A N     1 
ATOM   540  C CA    . ILE A 1 84  ? 47.801 -30.045 1.888   1.00 49.58  ? 109 ILE A CA    1 
ATOM   541  C C     . ILE A 1 84  ? 48.704 -30.928 2.751   1.00 50.88  ? 109 ILE A C     1 
ATOM   542  O O     . ILE A 1 84  ? 49.203 -31.957 2.302   1.00 51.59  ? 109 ILE A O     1 
ATOM   543  C CB    . ILE A 1 84  ? 46.555 -30.802 1.365   1.00 50.13  ? 109 ILE A CB    1 
ATOM   544  C CG1   . ILE A 1 84  ? 45.628 -29.834 0.623   1.00 50.12  ? 109 ILE A CG1   1 
ATOM   545  C CG2   . ILE A 1 84  ? 45.825 -31.483 2.490   1.00 43.49  ? 109 ILE A CG2   1 
ATOM   546  C CD1   . ILE A 1 84  ? 44.578 -30.498 -0.245  1.00 55.90  ? 109 ILE A CD1   1 
ATOM   547  N N     . ILE A 1 85  ? 48.939 -30.495 3.985   1.00 56.54  ? 110 ILE A N     1 
ATOM   548  C CA    . ILE A 1 85  ? 49.930 -31.130 4.856   1.00 55.95  ? 110 ILE A CA    1 
ATOM   549  C C     . ILE A 1 85  ? 49.263 -31.842 6.013   1.00 54.31  ? 110 ILE A C     1 
ATOM   550  O O     . ILE A 1 85  ? 48.454 -31.251 6.733   1.00 54.41  ? 110 ILE A O     1 
ATOM   551  C CB    . ILE A 1 85  ? 50.919 -30.098 5.465   1.00 48.52  ? 110 ILE A CB    1 
ATOM   552  C CG1   . ILE A 1 85  ? 51.615 -29.321 4.351   1.00 49.29  ? 110 ILE A CG1   1 
ATOM   553  C CG2   . ILE A 1 85  ? 51.907 -30.806 6.401   1.00 43.95  ? 110 ILE A CG2   1 
ATOM   554  C CD1   . ILE A 1 85  ? 52.334 -28.106 4.819   1.00 50.00  ? 110 ILE A CD1   1 
ATOM   555  N N     . THR A 1 86  ? 49.622 -33.106 6.194   1.00 50.06  ? 111 THR A N     1 
ATOM   556  C CA    . THR A 1 86  ? 49.119 -33.913 7.282   1.00 47.90  ? 111 THR A CA    1 
ATOM   557  C C     . THR A 1 86  ? 50.311 -34.325 8.111   1.00 52.60  ? 111 THR A C     1 
ATOM   558  O O     . THR A 1 86  ? 51.158 -35.078 7.637   1.00 58.01  ? 111 THR A O     1 
ATOM   559  C CB    . THR A 1 86  ? 48.442 -35.178 6.737   1.00 44.82  ? 111 THR A CB    1 
ATOM   560  O OG1   . THR A 1 86  ? 47.307 -34.796 5.961   1.00 46.02  ? 111 THR A OG1   1 
ATOM   561  C CG2   . THR A 1 86  ? 48.012 -36.104 7.864   1.00 44.61  ? 111 THR A CG2   1 
ATOM   562  N N     . THR A 1 87  ? 50.348 -33.911 9.370   1.00 51.03  ? 112 THR A N     1 
ATOM   563  C CA    . THR A 1 87  ? 51.539 -34.117 10.186  1.00 54.53  ? 112 THR A CA    1 
ATOM   564  C C     . THR A 1 87  ? 51.279 -35.143 11.273  1.00 53.21  ? 112 THR A C     1 
ATOM   565  O O     . THR A 1 87  ? 50.132 -35.489 11.552  1.00 57.99  ? 112 THR A O     1 
ATOM   566  C CB    . THR A 1 87  ? 52.030 -32.808 10.861  1.00 55.48  ? 112 THR A CB    1 
ATOM   567  O OG1   . THR A 1 87  ? 51.079 -32.386 11.845  1.00 49.77  ? 112 THR A OG1   1 
ATOM   568  C CG2   . THR A 1 87  ? 52.223 -31.701 9.837   1.00 50.18  ? 112 THR A CG2   1 
ATOM   569  N N     . ASN A 1 88  ? 52.361 -35.669 11.827  1.00 52.61  ? 113 ASN A N     1 
ATOM   570  C CA    . ASN A 1 88  ? 52.308 -36.549 12.982  1.00 54.56  ? 113 ASN A CA    1 
ATOM   571  C C     . ASN A 1 88  ? 51.679 -37.914 12.672  1.00 59.53  ? 113 ASN A C     1 
ATOM   572  O O     . ASN A 1 88  ? 51.117 -38.578 13.547  1.00 64.68  ? 113 ASN A O     1 
ATOM   573  C CB    . ASN A 1 88  ? 51.607 -35.833 14.137  1.00 53.43  ? 113 ASN A CB    1 
ATOM   574  C CG    . ASN A 1 88  ? 51.881 -36.467 15.479  1.00 77.59  ? 113 ASN A CG    1 
ATOM   575  O OD1   . ASN A 1 88  ? 52.934 -37.083 15.702  1.00 77.60  ? 113 ASN A OD1   1 
ATOM   576  N ND2   . ASN A 1 88  ? 50.923 -36.319 16.393  1.00 87.74  ? 113 ASN A ND2   1 
ATOM   577  N N     . GLN A 1 89  ? 51.810 -38.356 11.427  1.00 54.50  ? 114 GLN A N     1 
ATOM   578  C CA    . GLN A 1 89  ? 51.308 -39.669 11.048  1.00 55.41  ? 114 GLN A CA    1 
ATOM   579  C C     . GLN A 1 89  ? 52.123 -40.793 11.677  1.00 58.60  ? 114 GLN A C     1 
ATOM   580  O O     . GLN A 1 89  ? 53.333 -40.686 11.772  1.00 61.65  ? 114 GLN A O     1 
ATOM   581  C CB    . GLN A 1 89  ? 51.347 -39.822 9.541   1.00 49.64  ? 114 GLN A CB    1 
ATOM   582  C CG    . GLN A 1 89  ? 50.469 -38.863 8.814   1.00 49.88  ? 114 GLN A CG    1 
ATOM   583  C CD    . GLN A 1 89  ? 50.223 -39.326 7.404   1.00 54.57  ? 114 GLN A CD    1 
ATOM   584  O OE1   . GLN A 1 89  ? 51.146 -39.768 6.712   1.00 58.73  ? 114 GLN A OE1   1 
ATOM   585  N NE2   . GLN A 1 89  ? 48.975 -39.270 6.977   1.00 52.92  ? 114 GLN A NE2   1 
ATOM   586  N N     . THR A 1 90  ? 51.466 -41.870 12.103  1.00 56.81  ? 115 THR A N     1 
ATOM   587  C CA    . THR A 1 90  ? 52.185 -43.062 12.565  1.00 59.55  ? 115 THR A CA    1 
ATOM   588  C C     . THR A 1 90  ? 51.498 -44.307 12.056  1.00 56.81  ? 115 THR A C     1 
ATOM   589  O O     . THR A 1 90  ? 50.309 -44.259 11.732  1.00 58.15  ? 115 THR A O     1 
ATOM   590  C CB    . THR A 1 90  ? 52.239 -43.165 14.101  1.00 57.74  ? 115 THR A CB    1 
ATOM   591  O OG1   . THR A 1 90  ? 50.928 -42.975 14.632  1.00 60.97  ? 115 THR A OG1   1 
ATOM   592  C CG2   . THR A 1 90  ? 53.188 -42.124 14.691  1.00 57.76  ? 115 THR A CG2   1 
ATOM   593  N N     . GLN A 1 91  ? 52.216 -45.432 12.027  1.00 60.12  ? 116 GLN A N     1 
ATOM   594  C CA    . GLN A 1 91  ? 51.603 -46.666 11.543  1.00 57.54  ? 116 GLN A CA    1 
ATOM   595  C C     . GLN A 1 91  ? 50.715 -47.145 12.654  1.00 57.68  ? 116 GLN A C     1 
ATOM   596  O O     . GLN A 1 91  ? 51.189 -47.557 13.716  1.00 55.35  ? 116 GLN A O     1 
ATOM   597  C CB    . GLN A 1 91  ? 52.648 -47.735 11.265  1.00 49.27  ? 116 GLN A CB    1 
ATOM   598  C CG    . GLN A 1 91  ? 53.601 -47.363 10.159  1.00 60.48  ? 116 GLN A CG    1 
ATOM   599  C CD    . GLN A 1 91  ? 53.383 -48.166 8.905   1.00 66.10  ? 116 GLN A CD    1 
ATOM   600  O OE1   . GLN A 1 91  ? 52.953 -49.325 8.966   1.00 74.14  ? 116 GLN A OE1   1 
ATOM   601  N NE2   . GLN A 1 91  ? 53.680 -47.563 7.753   1.00 59.14  ? 116 GLN A NE2   1 
ATOM   602  N N     . SER A 1 92  ? 49.420 -47.145 12.373  1.00 54.60  ? 117 SER A N     1 
ATOM   603  C CA    . SER A 1 92  ? 48.448 -47.322 13.419  1.00 54.78  ? 117 SER A CA    1 
ATOM   604  C C     . SER A 1 92  ? 47.082 -47.504 12.782  1.00 59.74  ? 117 SER A C     1 
ATOM   605  O O     . SER A 1 92  ? 46.972 -47.505 11.559  1.00 60.16  ? 117 SER A O     1 
ATOM   606  C CB    . SER A 1 92  ? 48.469 -46.100 14.336  1.00 54.00  ? 117 SER A CB    1 
ATOM   607  O OG    . SER A 1 92  ? 48.165 -44.917 13.616  1.00 59.35  ? 117 SER A OG    1 
ATOM   608  N N     . LYS A 1 93  ? 46.049 -47.649 13.611  1.00 59.90  ? 118 LYS A N     1 
ATOM   609  C CA    . LYS A 1 93  ? 44.688 -47.873 13.128  1.00 61.37  ? 118 LYS A CA    1 
ATOM   610  C C     . LYS A 1 93  ? 43.876 -46.575 13.132  1.00 56.61  ? 118 LYS A C     1 
ATOM   611  O O     . LYS A 1 93  ? 44.032 -45.745 14.018  1.00 60.79  ? 118 LYS A O     1 
ATOM   612  C CB    . LYS A 1 93  ? 43.993 -48.955 13.979  1.00 62.15  ? 118 LYS A CB    1 
ATOM   613  C CG    . LYS A 1 93  ? 44.684 -50.315 13.934  1.00 61.93  ? 118 LYS A CG    1 
ATOM   614  C CD    . LYS A 1 93  ? 44.164 -51.305 14.998  1.00 67.26  ? 118 LYS A CD    1 
ATOM   615  C CE    . LYS A 1 93  ? 44.989 -52.629 14.971  1.00 75.24  ? 118 LYS A CE    1 
ATOM   616  N NZ    . LYS A 1 93  ? 44.262 -53.881 15.407  1.00 68.71  ? 118 LYS A NZ    1 
ATOM   617  N N     . CYS A 1 94  ? 43.030 -46.385 12.131  1.00 54.67  ? 119 CYS A N     1 
ATOM   618  C CA    . CYS A 1 94  ? 42.100 -45.254 12.140  1.00 59.25  ? 119 CYS A CA    1 
ATOM   619  C C     . CYS A 1 94  ? 40.922 -45.489 11.194  1.00 61.76  ? 119 CYS A C     1 
ATOM   620  O O     . CYS A 1 94  ? 40.972 -46.390 10.354  1.00 57.03  ? 119 CYS A O     1 
ATOM   621  C CB    . CYS A 1 94  ? 42.808 -43.930 11.823  1.00 51.35  ? 119 CYS A CB    1 
ATOM   622  S SG    . CYS A 1 94  ? 43.673 -43.833 10.223  1.00 58.55  ? 119 CYS A SG    1 
ATOM   623  N N     . ALA A 1 95  ? 39.867 -44.689 11.341  1.00 50.76  ? 120 ALA A N     1 
ATOM   624  C CA    . ALA A 1 95  ? 38.708 -44.792 10.463  1.00 56.77  ? 120 ALA A CA    1 
ATOM   625  C C     . ALA A 1 95  ? 39.043 -44.332 9.056   1.00 63.53  ? 120 ALA A C     1 
ATOM   626  O O     . ALA A 1 95  ? 39.700 -43.302 8.896   1.00 62.16  ? 120 ALA A O     1 
ATOM   627  C CB    . ALA A 1 95  ? 37.568 -43.961 11.006  1.00 64.04  ? 120 ALA A CB    1 
ATOM   628  N N     . GLU A 1 96  ? 38.589 -45.074 8.038   1.00 62.52  ? 121 GLU A N     1 
ATOM   629  C CA    . GLU A 1 96  ? 38.735 -44.613 6.654   1.00 60.09  ? 121 GLU A CA    1 
ATOM   630  C C     . GLU A 1 96  ? 37.919 -43.346 6.469   1.00 63.73  ? 121 GLU A C     1 
ATOM   631  O O     . GLU A 1 96  ? 36.989 -43.068 7.234   1.00 64.99  ? 121 GLU A O     1 
ATOM   632  C CB    . GLU A 1 96  ? 38.287 -45.663 5.634   1.00 58.05  ? 121 GLU A CB    1 
ATOM   633  C CG    . GLU A 1 96  ? 39.337 -46.685 5.261   1.00 66.58  ? 121 GLU A CG    1 
ATOM   634  C CD    . GLU A 1 96  ? 38.845 -47.744 4.261   1.00 71.72  ? 121 GLU A CD    1 
ATOM   635  O OE1   . GLU A 1 96  ? 39.648 -48.168 3.395   1.00 67.16  ? 121 GLU A OE1   1 
ATOM   636  O OE2   . GLU A 1 96  ? 37.664 -48.167 4.350   1.00 73.99  ? 121 GLU A OE2   1 
ATOM   637  N N     . ASN A 1 97  ? 38.280 -42.546 5.479   1.00 65.87  ? 122 ASN A N     1 
ATOM   638  C CA    . ASN A 1 97  ? 37.478 -41.370 5.196   1.00 67.68  ? 122 ASN A CA    1 
ATOM   639  C C     . ASN A 1 97  ? 36.190 -41.847 4.553   1.00 67.09  ? 122 ASN A C     1 
ATOM   640  O O     . ASN A 1 97  ? 36.220 -42.798 3.767   1.00 66.57  ? 122 ASN A O     1 
ATOM   641  C CB    . ASN A 1 97  ? 38.242 -40.380 4.319   1.00 62.41  ? 122 ASN A CB    1 
ATOM   642  C CG    . ASN A 1 97  ? 39.235 -39.559 5.114   1.00 63.59  ? 122 ASN A CG    1 
ATOM   643  O OD1   . ASN A 1 97  ? 38.971 -39.188 6.264   1.00 59.48  ? 122 ASN A OD1   1 
ATOM   644  N ND2   . ASN A 1 97  ? 40.391 -39.282 4.515   1.00 64.30  ? 122 ASN A ND2   1 
ATOM   645  N N     . PRO A 1 98  ? 35.056 -41.221 4.919   1.00 68.24  ? 123 PRO A N     1 
ATOM   646  C CA    . PRO A 1 98  ? 33.723 -41.694 4.514   1.00 66.55  ? 123 PRO A CA    1 
ATOM   647  C C     . PRO A 1 98  ? 33.458 -41.629 3.010   1.00 66.12  ? 123 PRO A C     1 
ATOM   648  O O     . PRO A 1 98  ? 33.455 -40.557 2.415   1.00 62.23  ? 123 PRO A O     1 
ATOM   649  C CB    . PRO A 1 98  ? 32.784 -40.706 5.203   1.00 60.41  ? 123 PRO A CB    1 
ATOM   650  C CG    . PRO A 1 98  ? 33.597 -39.969 6.167   1.00 61.47  ? 123 PRO A CG    1 
ATOM   651  C CD    . PRO A 1 98  ? 34.988 -39.972 5.689   1.00 61.81  ? 123 PRO A CD    1 
ATOM   652  N N     . THR A 1 99  ? 33.164 -42.783 2.422   1.00 69.07  ? 124 THR A N     1 
ATOM   653  C CA    . THR A 1 99  ? 32.742 -42.895 1.027   1.00 69.60  ? 124 THR A CA    1 
ATOM   654  C C     . THR A 1 99  ? 31.748 -44.039 0.931   1.00 70.29  ? 124 THR A C     1 
ATOM   655  O O     . THR A 1 99  ? 31.661 -44.854 1.859   1.00 67.87  ? 124 THR A O     1 
ATOM   656  C CB    . THR A 1 99  ? 33.902 -43.188 0.071   1.00 64.68  ? 124 THR A CB    1 
ATOM   657  O OG1   . THR A 1 99  ? 34.554 -44.405 0.460   1.00 62.35  ? 124 THR A OG1   1 
ATOM   658  C CG2   . THR A 1 99  ? 34.871 -42.035 0.056   1.00 62.33  ? 124 THR A CG2   1 
ATOM   659  N N     . PRO A 1 100 ? 30.998 -44.108 -0.186  1.00 71.03  ? 125 PRO A N     1 
ATOM   660  C CA    . PRO A 1 100 ? 30.175 -45.285 -0.465  1.00 67.52  ? 125 PRO A CA    1 
ATOM   661  C C     . PRO A 1 100 ? 30.967 -46.553 -0.197  1.00 68.08  ? 125 PRO A C     1 
ATOM   662  O O     . PRO A 1 100 ? 30.451 -47.511 0.400   1.00 72.58  ? 125 PRO A O     1 
ATOM   663  C CB    . PRO A 1 100 ? 29.938 -45.166 -1.962  1.00 65.28  ? 125 PRO A CB    1 
ATOM   664  C CG    . PRO A 1 100 ? 29.893 -43.686 -2.201  1.00 68.86  ? 125 PRO A CG    1 
ATOM   665  C CD    . PRO A 1 100 ? 30.749 -43.029 -1.161  1.00 69.16  ? 125 PRO A CD    1 
ATOM   666  N N     . ALA A 1 101 ? 32.233 -46.533 -0.601  1.00 69.34  ? 126 ALA A N     1 
ATOM   667  C CA    . ALA A 1 101 ? 33.086 -47.701 -0.462  1.00 60.40  ? 126 ALA A CA    1 
ATOM   668  C C     . ALA A 1 101 ? 33.485 -47.965 0.985   1.00 62.23  ? 126 ALA A C     1 
ATOM   669  O O     . ALA A 1 101 ? 33.553 -49.117 1.412   1.00 65.56  ? 126 ALA A O     1 
ATOM   670  C CB    . ALA A 1 101 ? 34.292 -47.541 -1.322  1.00 59.08  ? 126 ALA A CB    1 
ATOM   671  N N     . SER A 1 102 ? 33.763 -46.896 1.727   1.00 64.59  ? 127 SER A N     1 
ATOM   672  C CA    . SER A 1 102 ? 34.239 -47.008 3.109   1.00 65.70  ? 127 SER A CA    1 
ATOM   673  C C     . SER A 1 102 ? 33.174 -47.179 4.205   1.00 69.26  ? 127 SER A C     1 
ATOM   674  O O     . SER A 1 102 ? 33.440 -47.868 5.208   1.00 66.10  ? 127 SER A O     1 
ATOM   675  C CB    . SER A 1 102 ? 35.165 -45.836 3.464   1.00 66.61  ? 127 SER A CB    1 
ATOM   676  O OG    . SER A 1 102 ? 34.435 -44.689 3.886   1.00 65.27  ? 127 SER A OG    1 
ATOM   677  N N     . THR A 1 103 ? 32.006 -46.537 4.035   1.00 62.18  ? 128 THR A N     1 
ATOM   678  C CA    . THR A 1 103 ? 31.029 -46.435 5.128   1.00 63.99  ? 128 THR A CA    1 
ATOM   679  C C     . THR A 1 103 ? 30.442 -47.786 5.490   1.00 68.69  ? 128 THR A C     1 
ATOM   680  O O     . THR A 1 103 ? 30.386 -48.720 4.672   1.00 60.19  ? 128 THR A O     1 
ATOM   681  C CB    . THR A 1 103 ? 29.828 -45.490 4.846   1.00 65.76  ? 128 THR A CB    1 
ATOM   682  O OG1   . THR A 1 103 ? 29.056 -46.012 3.762   1.00 80.95  ? 128 THR A OG1   1 
ATOM   683  C CG2   . THR A 1 103 ? 30.265 -44.071 4.526   1.00 67.66  ? 128 THR A CG2   1 
ATOM   684  N N     . CYS A 1 104 ? 30.002 -47.882 6.733   1.00 65.11  ? 129 CYS A N     1 
ATOM   685  C CA    . CYS A 1 104 ? 29.500 -49.144 7.220   1.00 70.31  ? 129 CYS A CA    1 
ATOM   686  C C     . CYS A 1 104 ? 28.577 -48.998 8.435   1.00 70.99  ? 129 CYS A C     1 
ATOM   687  O O     . CYS A 1 104 ? 28.508 -47.942 9.079   1.00 61.91  ? 129 CYS A O     1 
ATOM   688  C CB    . CYS A 1 104 ? 30.655 -50.109 7.502   1.00 67.00  ? 129 CYS A CB    1 
ATOM   689  S SG    . CYS A 1 104 ? 31.582 -49.732 8.965   1.00 64.08  ? 129 CYS A SG    1 
ATOM   690  N N     . THR A 1 105 ? 27.858 -50.081 8.708   1.00 67.39  ? 130 THR A N     1 
ATOM   691  C CA    . THR A 1 105 ? 26.891 -50.160 9.789   1.00 64.10  ? 130 THR A CA    1 
ATOM   692  C C     . THR A 1 105 ? 27.366 -51.176 10.800  1.00 64.69  ? 130 THR A C     1 
ATOM   693  O O     . THR A 1 105 ? 27.299 -50.918 11.999  1.00 74.24  ? 130 THR A O     1 
ATOM   694  C CB    . THR A 1 105 ? 25.464 -50.395 9.310   1.00 65.89  ? 130 THR A CB    1 
ATOM   695  O OG1   . THR A 1 105 ? 25.440 -51.505 8.399   1.00 76.09  ? 130 THR A OG1   1 
ATOM   696  C CG2   . THR A 1 105 ? 24.932 -49.130 8.614   1.00 53.15  ? 130 THR A CG2   1 
ATOM   697  N N     . SER A 1 106 ? 27.733 -52.366 10.335  1.00 57.55  ? 131 SER A N     1 
ATOM   698  C CA    . SER A 1 106 ? 28.303 -53.376 11.235  1.00 71.29  ? 131 SER A CA    1 
ATOM   699  C C     . SER A 1 106 ? 29.746 -53.828 10.911  1.00 72.43  ? 131 SER A C     1 
ATOM   700  O O     . SER A 1 106 ? 30.217 -53.713 9.771   1.00 67.83  ? 131 SER A O     1 
ATOM   701  C CB    . SER A 1 106 ? 27.397 -54.607 11.270  1.00 73.15  ? 131 SER A CB    1 
ATOM   702  O OG    . SER A 1 106 ? 27.555 -55.372 10.082  1.00 69.36  ? 131 SER A OG    1 
ATOM   703  N N     . HIS A 1 107 ? 30.420 -54.392 11.912  1.00 66.03  ? 132 HIS A N     1 
ATOM   704  C CA    . HIS A 1 107 ? 31.745 -54.972 11.717  1.00 67.25  ? 132 HIS A CA    1 
ATOM   705  C C     . HIS A 1 107 ? 31.784 -55.977 10.565  1.00 73.31  ? 132 HIS A C     1 
ATOM   706  O O     . HIS A 1 107 ? 32.852 -56.278 10.023  1.00 78.60  ? 132 HIS A O     1 
ATOM   707  C CB    . HIS A 1 107 ? 32.212 -55.694 12.977  1.00 67.32  ? 132 HIS A CB    1 
ATOM   708  C CG    . HIS A 1 107 ? 32.259 -54.833 14.196  1.00 75.76  ? 132 HIS A CG    1 
ATOM   709  N ND1   . HIS A 1 107 ? 32.284 -53.455 14.138  1.00 80.31  ? 132 HIS A ND1   1 
ATOM   710  C CD2   . HIS A 1 107 ? 32.281 -55.151 15.512  1.00 82.24  ? 132 HIS A CD2   1 
ATOM   711  C CE1   . HIS A 1 107 ? 32.329 -52.965 15.364  1.00 81.49  ? 132 HIS A CE1   1 
ATOM   712  N NE2   . HIS A 1 107 ? 32.319 -53.974 16.218  1.00 84.91  ? 132 HIS A NE2   1 
ATOM   713  N N     . ARG A 1 108 ? 30.626 -56.527 10.219  1.00 77.13  ? 133 ARG A N     1 
ATOM   714  C CA    . ARG A 1 108 ? 30.532 -57.480 9.120   1.00 77.88  ? 133 ARG A CA    1 
ATOM   715  C C     . ARG A 1 108 ? 30.830 -56.830 7.771   1.00 78.51  ? 133 ARG A C     1 
ATOM   716  O O     . ARG A 1 108 ? 31.321 -57.494 6.854   1.00 75.29  ? 133 ARG A O     1 
ATOM   717  C CB    . ARG A 1 108 ? 29.151 -58.123 9.080   1.00 70.90  ? 133 ARG A CB    1 
ATOM   718  C CG    . ARG A 1 108 ? 28.953 -59.247 10.080  1.00 80.24  ? 133 ARG A CG    1 
ATOM   719  C CD    . ARG A 1 108 ? 27.663 -60.020 9.777   1.00 84.01  ? 133 ARG A CD    1 
ATOM   720  N NE    . ARG A 1 108 ? 26.591 -59.120 9.355   1.00 72.91  ? 133 ARG A NE    1 
ATOM   721  C CZ    . ARG A 1 108 ? 25.886 -58.370 10.193  1.00 68.78  ? 133 ARG A CZ    1 
ATOM   722  N NH1   . ARG A 1 108 ? 26.140 -58.423 11.502  1.00 67.91  ? 133 ARG A NH1   1 
ATOM   723  N NH2   . ARG A 1 108 ? 24.935 -57.568 9.721   1.00 59.25  ? 133 ARG A NH2   1 
ATOM   724  N N     . ASP A 1 109 ? 30.534 -55.537 7.657   1.00 69.74  ? 134 ASP A N     1 
ATOM   725  C CA    . ASP A 1 109 ? 30.761 -54.809 6.418   1.00 69.31  ? 134 ASP A CA    1 
ATOM   726  C C     . ASP A 1 109 ? 32.231 -54.742 6.030   1.00 72.49  ? 134 ASP A C     1 
ATOM   727  O O     . ASP A 1 109 ? 32.563 -54.475 4.876   1.00 74.34  ? 134 ASP A O     1 
ATOM   728  C CB    . ASP A 1 109 ? 30.232 -53.393 6.549   1.00 71.74  ? 134 ASP A CB    1 
ATOM   729  C CG    . ASP A 1 109 ? 28.801 -53.360 7.004   1.00 75.09  ? 134 ASP A CG    1 
ATOM   730  O OD1   . ASP A 1 109 ? 28.097 -54.352 6.724   1.00 73.37  ? 134 ASP A OD1   1 
ATOM   731  O OD2   . ASP A 1 109 ? 28.388 -52.358 7.641   1.00 72.17  ? 134 ASP A OD2   1 
ATOM   732  N N     . CYS A 1 110 ? 33.106 -54.967 7.002   1.00 71.96  ? 135 CYS A N     1 
ATOM   733  C CA    . CYS A 1 110 ? 34.530 -54.794 6.798   1.00 65.38  ? 135 CYS A CA    1 
ATOM   734  C C     . CYS A 1 110 ? 35.263 -56.126 6.932   1.00 68.01  ? 135 CYS A C     1 
ATOM   735  O O     . CYS A 1 110 ? 35.451 -56.632 8.044   1.00 71.41  ? 135 CYS A O     1 
ATOM   736  C CB    . CYS A 1 110 ? 35.058 -53.797 7.838   1.00 67.85  ? 135 CYS A CB    1 
ATOM   737  S SG    . CYS A 1 110 ? 34.064 -52.282 8.018   1.00 68.90  ? 135 CYS A SG    1 
ATOM   738  N N     . LYS A 1 111 ? 35.717 -56.681 5.814   1.00 62.96  ? 136 LYS A N     1 
ATOM   739  C CA    . LYS A 1 111 ? 36.471 -57.931 5.878   1.00 65.67  ? 136 LYS A CA    1 
ATOM   740  C C     . LYS A 1 111 ? 37.917 -57.622 6.248   1.00 68.22  ? 136 LYS A C     1 
ATOM   741  O O     . LYS A 1 111 ? 38.561 -56.799 5.594   1.00 69.65  ? 136 LYS A O     1 
ATOM   742  C CB    . LYS A 1 111 ? 36.400 -58.708 4.553   1.00 54.35  ? 136 LYS A CB    1 
ATOM   743  N N     . ARG A 1 112 ? 38.427 -58.264 7.295   1.00 66.13  ? 137 ARG A N     1 
ATOM   744  C CA    . ARG A 1 112 ? 39.822 -58.069 7.669   1.00 63.85  ? 137 ARG A CA    1 
ATOM   745  C C     . ARG A 1 112 ? 40.736 -58.416 6.513   1.00 66.44  ? 137 ARG A C     1 
ATOM   746  O O     . ARG A 1 112 ? 40.544 -59.428 5.842   1.00 61.37  ? 137 ARG A O     1 
ATOM   747  C CB    . ARG A 1 112 ? 40.219 -58.881 8.898   1.00 57.55  ? 137 ARG A CB    1 
ATOM   748  C CG    . ARG A 1 112 ? 41.560 -59.552 8.751   1.00 63.62  ? 137 ARG A CG    1 
ATOM   749  C CD    . ARG A 1 112 ? 42.136 -59.954 10.086  1.00 75.57  ? 137 ARG A CD    1 
ATOM   750  N NE    . ARG A 1 112 ? 42.629 -58.782 10.796  1.00 85.45  ? 137 ARG A NE    1 
ATOM   751  C CZ    . ARG A 1 112 ? 43.549 -58.815 11.756  1.00 87.06  ? 137 ARG A CZ    1 
ATOM   752  N NH1   . ARG A 1 112 ? 44.088 -59.976 12.134  1.00 76.06  ? 137 ARG A NH1   1 
ATOM   753  N NH2   . ARG A 1 112 ? 43.928 -57.677 12.331  1.00 86.26  ? 137 ARG A NH2   1 
ATOM   754  N N     . GLY A 1 113 ? 41.715 -57.547 6.278   1.00 68.91  ? 138 GLY A N     1 
ATOM   755  C CA    . GLY A 1 113 ? 42.712 -57.779 5.258   1.00 62.17  ? 138 GLY A CA    1 
ATOM   756  C C     . GLY A 1 113 ? 42.350 -57.191 3.915   1.00 60.28  ? 138 GLY A C     1 
ATOM   757  O O     . GLY A 1 113 ? 43.227 -57.024 3.074   1.00 62.72  ? 138 GLY A O     1 
ATOM   758  N N     . PHE A 1 114 ? 41.072 -56.887 3.703   1.00 61.99  ? 139 PHE A N     1 
ATOM   759  C CA    . PHE A 1 114 ? 40.635 -56.287 2.440   1.00 64.58  ? 139 PHE A CA    1 
ATOM   760  C C     . PHE A 1 114 ? 41.379 -54.977 2.226   1.00 62.93  ? 139 PHE A C     1 
ATOM   761  O O     . PHE A 1 114 ? 41.401 -54.111 3.092   1.00 61.47  ? 139 PHE A O     1 
ATOM   762  C CB    . PHE A 1 114 ? 39.113 -56.051 2.433   1.00 64.46  ? 139 PHE A CB    1 
ATOM   763  C CG    . PHE A 1 114 ? 38.612 -55.321 1.210   1.00 70.01  ? 139 PHE A CG    1 
ATOM   764  C CD1   . PHE A 1 114 ? 38.623 -55.933 -0.041  1.00 76.16  ? 139 PHE A CD1   1 
ATOM   765  C CD2   . PHE A 1 114 ? 38.136 -54.016 1.306   1.00 71.03  ? 139 PHE A CD2   1 
ATOM   766  C CE1   . PHE A 1 114 ? 38.169 -55.256 -1.181  1.00 73.83  ? 139 PHE A CE1   1 
ATOM   767  C CE2   . PHE A 1 114 ? 37.677 -53.330 0.171   1.00 70.68  ? 139 PHE A CE2   1 
ATOM   768  C CZ    . PHE A 1 114 ? 37.691 -53.953 -1.070  1.00 73.41  ? 139 PHE A CZ    1 
ATOM   769  N N     . ASN A 1 115 ? 42.061 -54.872 1.100   1.00 64.44  ? 140 ASN A N     1 
ATOM   770  C CA    . ASN A 1 115 ? 42.804 -53.667 0.796   1.00 65.23  ? 140 ASN A CA    1 
ATOM   771  C C     . ASN A 1 115 ? 42.675 -53.368 -0.689  1.00 68.35  ? 140 ASN A C     1 
ATOM   772  O O     . ASN A 1 115 ? 43.329 -54.027 -1.503  1.00 75.18  ? 140 ASN A O     1 
ATOM   773  C CB    . ASN A 1 115 ? 44.266 -53.927 1.210   1.00 67.34  ? 140 ASN A CB    1 
ATOM   774  C CG    . ASN A 1 115 ? 45.232 -52.830 0.801   1.00 67.80  ? 140 ASN A CG    1 
ATOM   775  O OD1   . ASN A 1 115 ? 44.865 -51.662 0.617   1.00 67.14  ? 140 ASN A OD1   1 
ATOM   776  N ND2   . ASN A 1 115 ? 46.504 -53.209 0.677   1.00 65.86  ? 140 ASN A ND2   1 
ATOM   777  N N     . ASP A 1 116 ? 41.913 -52.334 -1.039  1.00 68.44  ? 141 ASP A N     1 
ATOM   778  C CA    . ASP A 1 116 ? 41.707 -51.964 -2.446  1.00 65.50  ? 141 ASP A CA    1 
ATOM   779  C C     . ASP A 1 116 ? 42.395 -50.642 -2.722  1.00 62.76  ? 141 ASP A C     1 
ATOM   780  O O     . ASP A 1 116 ? 42.461 -49.774 -1.844  1.00 60.46  ? 141 ASP A O     1 
ATOM   781  C CB    . ASP A 1 116 ? 40.202 -51.929 -2.811  1.00 65.53  ? 141 ASP A CB    1 
ATOM   782  C CG    . ASP A 1 116 ? 39.837 -50.807 -3.817  1.00 69.91  ? 141 ASP A CG    1 
ATOM   783  O OD1   . ASP A 1 116 ? 40.112 -50.939 -5.040  1.00 70.88  ? 141 ASP A OD1   1 
ATOM   784  O OD2   . ASP A 1 116 ? 39.232 -49.795 -3.383  1.00 65.66  ? 141 ASP A OD2   1 
ATOM   785  N N     . ALA A 1 117 ? 42.889 -50.494 -3.949  1.00 63.58  ? 142 ALA A N     1 
ATOM   786  C CA    . ALA A 1 117 ? 43.723 -49.360 -4.341  1.00 58.21  ? 142 ALA A CA    1 
ATOM   787  C C     . ALA A 1 117 ? 43.184 -47.992 -3.936  1.00 63.34  ? 142 ALA A C     1 
ATOM   788  O O     . ALA A 1 117 ? 43.972 -47.076 -3.681  1.00 66.24  ? 142 ALA A O     1 
ATOM   789  C CB    . ALA A 1 117 ? 43.991 -49.392 -5.834  1.00 56.30  ? 142 ALA A CB    1 
ATOM   790  N N     . ARG A 1 118 ? 41.862 -47.828 -3.896  1.00 57.33  ? 143 ARG A N     1 
ATOM   791  C CA    . ARG A 1 118 ? 41.313 -46.521 -3.554  1.00 53.29  ? 143 ARG A CA    1 
ATOM   792  C C     . ARG A 1 118 ? 40.886 -46.354 -2.093  1.00 58.48  ? 143 ARG A C     1 
ATOM   793  O O     . ARG A 1 118 ? 40.350 -45.312 -1.706  1.00 60.94  ? 143 ARG A O     1 
ATOM   794  C CB    . ARG A 1 118 ? 40.196 -46.132 -4.507  1.00 57.53  ? 143 ARG A CB    1 
ATOM   795  C CG    . ARG A 1 118 ? 40.596 -46.050 -5.963  1.00 55.75  ? 143 ARG A CG    1 
ATOM   796  C CD    . ARG A 1 118 ? 39.368 -45.765 -6.809  1.00 58.06  ? 143 ARG A CD    1 
ATOM   797  N NE    . ARG A 1 118 ? 39.665 -45.207 -8.127  1.00 65.43  ? 143 ARG A NE    1 
ATOM   798  C CZ    . ARG A 1 118 ? 39.827 -45.931 -9.235  1.00 67.69  ? 143 ARG A CZ    1 
ATOM   799  N NH1   . ARG A 1 118 ? 39.724 -47.259 -9.191  1.00 65.21  ? 143 ARG A NH1   1 
ATOM   800  N NH2   . ARG A 1 118 ? 40.095 -45.330 -10.390 1.00 64.74  ? 143 ARG A NH2   1 
ATOM   801  N N     . GLY A 1 119 ? 41.118 -47.377 -1.279  1.00 60.85  ? 144 GLY A N     1 
ATOM   802  C CA    . GLY A 1 119 ? 40.837 -47.284 0.147   1.00 58.48  ? 144 GLY A CA    1 
ATOM   803  C C     . GLY A 1 119 ? 42.023 -46.733 0.921   1.00 64.75  ? 144 GLY A C     1 
ATOM   804  O O     . GLY A 1 119 ? 43.159 -46.779 0.442   1.00 69.29  ? 144 GLY A O     1 
ATOM   805  N N     . ASP A 1 120 ? 41.763 -46.239 2.127   1.00 60.39  ? 145 ASP A N     1 
ATOM   806  C CA    . ASP A 1 120 ? 42.777 -45.589 2.950   1.00 55.54  ? 145 ASP A CA    1 
ATOM   807  C C     . ASP A 1 120 ? 43.808 -46.513 3.611   1.00 60.88  ? 145 ASP A C     1 
ATOM   808  O O     . ASP A 1 120 ? 44.750 -46.043 4.253   1.00 63.85  ? 145 ASP A O     1 
ATOM   809  C CB    . ASP A 1 120 ? 42.101 -44.699 3.973   1.00 52.43  ? 145 ASP A CB    1 
ATOM   810  C CG    . ASP A 1 120 ? 41.334 -43.571 3.319   1.00 62.08  ? 145 ASP A CG    1 
ATOM   811  O OD1   . ASP A 1 120 ? 41.899 -42.947 2.396   1.00 65.00  ? 145 ASP A OD1   1 
ATOM   812  O OD2   . ASP A 1 120 ? 40.167 -43.317 3.697   1.00 65.87  ? 145 ASP A OD2   1 
ATOM   813  N N     . GLY A 1 121 ? 43.641 -47.819 3.452   1.00 58.73  ? 146 GLY A N     1 
ATOM   814  C CA    . GLY A 1 121 ? 44.548 -48.763 4.069   1.00 58.14  ? 146 GLY A CA    1 
ATOM   815  C C     . GLY A 1 121 ? 43.991 -50.175 4.080   1.00 63.56  ? 146 GLY A C     1 
ATOM   816  O O     . GLY A 1 121 ? 43.045 -50.485 3.342   1.00 61.42  ? 146 GLY A O     1 
ATOM   817  N N     . VAL A 1 122 ? 44.592 -51.020 4.918   1.00 54.77  ? 147 VAL A N     1 
ATOM   818  C CA    . VAL A 1 122 ? 44.207 -52.415 5.073   1.00 58.00  ? 147 VAL A CA    1 
ATOM   819  C C     . VAL A 1 122 ? 43.220 -52.610 6.215   1.00 62.12  ? 147 VAL A C     1 
ATOM   820  O O     . VAL A 1 122 ? 43.514 -52.251 7.358   1.00 61.75  ? 147 VAL A O     1 
ATOM   821  C CB    . VAL A 1 122 ? 45.409 -53.252 5.427   1.00 59.32  ? 147 VAL A CB    1 
ATOM   822  C CG1   . VAL A 1 122 ? 45.013 -54.731 5.467   1.00 53.87  ? 147 VAL A CG1   1 
ATOM   823  C CG2   . VAL A 1 122 ? 46.528 -52.977 4.447   1.00 60.08  ? 147 VAL A CG2   1 
ATOM   824  N N     . ARG A 1 123 ? 42.068 -53.209 5.921   1.00 61.07  ? 148 ARG A N     1 
ATOM   825  C CA    . ARG A 1 123 ? 40.991 -53.290 6.904   1.00 63.83  ? 148 ARG A CA    1 
ATOM   826  C C     . ARG A 1 123 ? 41.286 -54.249 8.070   1.00 67.28  ? 148 ARG A C     1 
ATOM   827  O O     . ARG A 1 123 ? 41.891 -55.318 7.885   1.00 62.06  ? 148 ARG A O     1 
ATOM   828  C CB    . ARG A 1 123 ? 39.676 -53.632 6.212   1.00 64.01  ? 148 ARG A CB    1 
ATOM   829  C CG    . ARG A 1 123 ? 39.388 -52.711 5.064   1.00 62.72  ? 148 ARG A CG    1 
ATOM   830  C CD    . ARG A 1 123 ? 37.962 -52.794 4.594   1.00 66.09  ? 148 ARG A CD    1 
ATOM   831  N NE    . ARG A 1 123 ? 37.516 -51.491 4.102   1.00 69.25  ? 148 ARG A NE    1 
ATOM   832  C CZ    . ARG A 1 123 ? 36.469 -51.311 3.304   1.00 68.28  ? 148 ARG A CZ    1 
ATOM   833  N NH1   . ARG A 1 123 ? 35.762 -52.360 2.901   1.00 69.90  ? 148 ARG A NH1   1 
ATOM   834  N NH2   . ARG A 1 123 ? 36.134 -50.087 2.903   1.00 63.32  ? 148 ARG A NH2   1 
ATOM   835  N N     . THR A 1 124 ? 40.855 -53.848 9.267   1.00 62.95  ? 149 THR A N     1 
ATOM   836  C CA    . THR A 1 124 ? 41.133 -54.602 10.493  1.00 66.36  ? 149 THR A CA    1 
ATOM   837  C C     . THR A 1 124 ? 40.378 -55.941 10.744  1.00 72.82  ? 149 THR A C     1 
ATOM   838  O O     . THR A 1 124 ? 40.922 -56.810 11.435  1.00 73.49  ? 149 THR A O     1 
ATOM   839  C CB    . THR A 1 124 ? 41.077 -53.700 11.720  1.00 66.05  ? 149 THR A CB    1 
ATOM   840  O OG1   . THR A 1 124 ? 39.869 -52.942 11.685  1.00 69.52  ? 149 THR A OG1   1 
ATOM   841  C CG2   . THR A 1 124 ? 42.240 -52.753 11.700  1.00 62.15  ? 149 THR A CG2   1 
ATOM   842  N N     . GLY A 1 125 ? 39.154 -56.122 10.229  1.00 66.82  ? 150 GLY A N     1 
ATOM   843  C CA    . GLY A 1 125 ? 38.223 -55.057 9.933   1.00 69.10  ? 150 GLY A CA    1 
ATOM   844  C C     . GLY A 1 125 ? 37.252 -54.910 11.086  1.00 78.40  ? 150 GLY A C     1 
ATOM   845  O O     . GLY A 1 125 ? 36.769 -55.899 11.646  1.00 77.88  ? 150 GLY A O     1 
ATOM   846  N N     . ARG A 1 126 ? 36.882 -53.672 11.365  1.00 75.56  ? 151 ARG A N     1 
ATOM   847  C CA    . ARG A 1 126 ? 35.976 -53.356 12.445  1.00 68.24  ? 151 ARG A CA    1 
ATOM   848  C C     . ARG A 1 126 ? 35.263 -52.176 11.875  1.00 73.53  ? 151 ARG A C     1 
ATOM   849  O O     . ARG A 1 126 ? 35.861 -51.422 11.114  1.00 75.96  ? 151 ARG A O     1 
ATOM   850  C CB    . ARG A 1 126 ? 36.747 -52.903 13.675  1.00 65.85  ? 151 ARG A CB    1 
ATOM   851  C CG    . ARG A 1 126 ? 37.199 -54.012 14.599  1.00 66.06  ? 151 ARG A CG    1 
ATOM   852  C CD    . ARG A 1 126 ? 37.721 -53.449 15.934  1.00 79.89  ? 151 ARG A CD    1 
ATOM   853  N NE    . ARG A 1 126 ? 36.756 -52.574 16.616  1.00 86.48  ? 151 ARG A NE    1 
ATOM   854  N N     . CYS A 1 127 ? 33.989 -52.012 12.190  1.00 69.75  ? 152 CYS A N     1 
ATOM   855  C CA    . CYS A 1 127 ? 33.307 -50.805 11.793  1.00 63.33  ? 152 CYS A CA    1 
ATOM   856  C C     . CYS A 1 127 ? 33.449 -49.882 12.987  1.00 69.68  ? 152 CYS A C     1 
ATOM   857  O O     . CYS A 1 127 ? 33.085 -50.264 14.101  1.00 70.20  ? 152 CYS A O     1 
ATOM   858  C CB    . CYS A 1 127 ? 31.847 -51.092 11.503  1.00 61.09  ? 152 CYS A CB    1 
ATOM   859  S SG    . CYS A 1 127 ? 30.945 -49.654 10.890  1.00 71.62  ? 152 CYS A SG    1 
ATOM   860  N N     . VAL A 1 128 ? 34.010 -48.692 12.778  1.00 65.59  ? 153 VAL A N     1 
ATOM   861  C CA    . VAL A 1 128 ? 34.289 -47.780 13.888  1.00 62.49  ? 153 VAL A CA    1 
ATOM   862  C C     . VAL A 1 128 ? 33.756 -46.398 13.571  1.00 67.64  ? 153 VAL A C     1 
ATOM   863  O O     . VAL A 1 128 ? 33.559 -46.061 12.406  1.00 67.62  ? 153 VAL A O     1 
ATOM   864  C CB    . VAL A 1 128 ? 35.796 -47.672 14.172  1.00 57.47  ? 153 VAL A CB    1 
ATOM   865  C CG1   . VAL A 1 128 ? 36.394 -49.048 14.453  1.00 59.23  ? 153 VAL A CG1   1 
ATOM   866  C CG2   . VAL A 1 128 ? 36.508 -47.005 13.008  1.00 59.96  ? 153 VAL A CG2   1 
ATOM   867  N N     . SER A 1 129 ? 33.515 -45.588 14.596  1.00 66.76  ? 154 SER A N     1 
ATOM   868  C CA    . SER A 1 129 ? 32.922 -44.279 14.348  1.00 68.29  ? 154 SER A CA    1 
ATOM   869  C C     . SER A 1 129 ? 33.921 -43.369 13.654  1.00 71.03  ? 154 SER A C     1 
ATOM   870  O O     . SER A 1 129 ? 35.039 -43.180 14.141  1.00 68.16  ? 154 SER A O     1 
ATOM   871  C CB    . SER A 1 129 ? 32.432 -43.624 15.648  1.00 76.02  ? 154 SER A CB    1 
ATOM   872  O OG    . SER A 1 129 ? 31.350 -44.332 16.237  1.00 84.23  ? 154 SER A OG    1 
ATOM   873  N N     . TYR A 1 130 ? 33.530 -42.850 12.492  1.00 71.26  ? 155 TYR A N     1 
ATOM   874  C CA    . TYR A 1 130 ? 34.266 -41.771 11.847  1.00 68.56  ? 155 TYR A CA    1 
ATOM   875  C C     . TYR A 1 130 ? 33.845 -40.435 12.424  1.00 74.83  ? 155 TYR A C     1 
ATOM   876  O O     . TYR A 1 130 ? 34.631 -39.482 12.501  1.00 77.56  ? 155 TYR A O     1 
ATOM   877  C CB    . TYR A 1 130 ? 34.020 -41.741 10.344  1.00 70.16  ? 155 TYR A CB    1 
ATOM   878  C CG    . TYR A 1 130 ? 34.565 -40.484 9.734   1.00 73.82  ? 155 TYR A CG    1 
ATOM   879  C CD1   . TYR A 1 130 ? 35.916 -40.366 9.452   1.00 72.32  ? 155 TYR A CD1   1 
ATOM   880  C CD2   . TYR A 1 130 ? 33.741 -39.387 9.489   1.00 76.14  ? 155 TYR A CD2   1 
ATOM   881  C CE1   . TYR A 1 130 ? 36.434 -39.202 8.919   1.00 75.13  ? 155 TYR A CE1   1 
ATOM   882  C CE2   . TYR A 1 130 ? 34.249 -38.212 8.958   1.00 74.29  ? 155 TYR A CE2   1 
ATOM   883  C CZ    . TYR A 1 130 ? 35.597 -38.126 8.670   1.00 77.34  ? 155 TYR A CZ    1 
ATOM   884  O OH    . TYR A 1 130 ? 36.112 -36.965 8.133   1.00 76.99  ? 155 TYR A OH    1 
ATOM   885  N N     . SER A 1 131 ? 32.574 -40.359 12.786  1.00 79.06  ? 156 SER A N     1 
ATOM   886  C CA    . SER A 1 131 ? 31.995 -39.132 13.302  1.00 81.50  ? 156 SER A CA    1 
ATOM   887  C C     . SER A 1 131 ? 30.879 -39.497 14.262  1.00 87.27  ? 156 SER A C     1 
ATOM   888  O O     . SER A 1 131 ? 30.729 -40.664 14.644  1.00 87.74  ? 156 SER A O     1 
ATOM   889  C CB    . SER A 1 131 ? 31.446 -38.271 12.162  1.00 78.76  ? 156 SER A CB    1 
ATOM   890  O OG    . SER A 1 131 ? 30.158 -38.700 11.759  1.00 75.97  ? 156 SER A OG    1 
ATOM   891  N N     . ALA A 1 132 ? 30.109 -38.493 14.664  1.00 88.32  ? 157 ALA A N     1 
ATOM   892  C CA    . ALA A 1 132 ? 28.942 -38.724 15.490  1.00 91.14  ? 157 ALA A CA    1 
ATOM   893  C C     . ALA A 1 132 ? 27.906 -39.442 14.623  1.00 97.16  ? 157 ALA A C     1 
ATOM   894  O O     . ALA A 1 132 ? 27.335 -40.466 15.018  1.00 89.24  ? 157 ALA A O     1 
ATOM   895  C CB    . ALA A 1 132 ? 28.405 -37.405 15.996  1.00 89.56  ? 157 ALA A CB    1 
ATOM   896  N N     . SER A 1 133 ? 27.713 -38.898 13.422  1.00 92.92  ? 158 SER A N     1 
ATOM   897  C CA    . SER A 1 133 ? 26.746 -39.392 12.445  1.00 88.20  ? 158 SER A CA    1 
ATOM   898  C C     . SER A 1 133 ? 27.158 -40.673 11.682  1.00 93.96  ? 158 SER A C     1 
ATOM   899  O O     . SER A 1 133 ? 26.345 -41.586 11.526  1.00 97.36  ? 158 SER A O     1 
ATOM   900  C CB    . SER A 1 133 ? 26.433 -38.267 11.447  1.00 96.67  ? 158 SER A CB    1 
ATOM   901  O OG    . SER A 1 133 ? 26.002 -38.777 10.193  1.00 107.60 ? 158 SER A OG    1 
ATOM   902  N N     . VAL A 1 134 ? 28.409 -40.744 11.219  1.00 88.81  ? 159 VAL A N     1 
ATOM   903  C CA    . VAL A 1 134 ? 28.837 -41.791 10.282  1.00 79.19  ? 159 VAL A CA    1 
ATOM   904  C C     . VAL A 1 134 ? 29.812 -42.824 10.878  1.00 74.97  ? 159 VAL A C     1 
ATOM   905  O O     . VAL A 1 134 ? 30.580 -42.521 11.782  1.00 77.56  ? 159 VAL A O     1 
ATOM   906  C CB    . VAL A 1 134 ? 29.471 -41.164 9.023   1.00 75.37  ? 159 VAL A CB    1 
ATOM   907  C CG1   . VAL A 1 134 ? 29.572 -42.180 7.890   1.00 69.70  ? 159 VAL A CG1   1 
ATOM   908  C CG2   . VAL A 1 134 ? 28.669 -39.958 8.581   1.00 83.40  ? 159 VAL A CG2   1 
ATOM   909  N N     . LYS A 1 135 ? 29.752 -44.051 10.373  1.00 68.91  ? 160 LYS A N     1 
ATOM   910  C CA    . LYS A 1 135 ? 30.697 -45.094 10.739  1.00 69.35  ? 160 LYS A CA    1 
ATOM   911  C C     . LYS A 1 135 ? 31.411 -45.636 9.493   1.00 73.41  ? 160 LYS A C     1 
ATOM   912  O O     . LYS A 1 135 ? 30.853 -45.645 8.389   1.00 70.08  ? 160 LYS A O     1 
ATOM   913  C CB    . LYS A 1 135 ? 29.998 -46.238 11.461  1.00 68.18  ? 160 LYS A CB    1 
ATOM   914  C CG    . LYS A 1 135 ? 29.893 -46.104 12.960  1.00 67.65  ? 160 LYS A CG    1 
ATOM   915  C CD    . LYS A 1 135 ? 29.477 -47.455 13.541  1.00 74.64  ? 160 LYS A CD    1 
ATOM   916  C CE    . LYS A 1 135 ? 29.013 -47.379 14.990  1.00 79.21  ? 160 LYS A CE    1 
ATOM   917  N NZ    . LYS A 1 135 ? 28.394 -48.665 15.438  1.00 72.82  ? 160 LYS A NZ    1 
ATOM   918  N N     . THR A 1 136 ? 32.643 -46.103 9.690   1.00 75.76  ? 161 THR A N     1 
ATOM   919  C CA    . THR A 1 136 ? 33.546 -46.429 8.590   1.00 70.78  ? 161 THR A CA    1 
ATOM   920  C C     . THR A 1 136 ? 34.490 -47.579 8.960   1.00 70.05  ? 161 THR A C     1 
ATOM   921  O O     . THR A 1 136 ? 34.818 -47.775 10.138  1.00 69.43  ? 161 THR A O     1 
ATOM   922  C CB    . THR A 1 136 ? 34.368 -45.199 8.182   1.00 60.40  ? 161 THR A CB    1 
ATOM   923  O OG1   . THR A 1 136 ? 33.518 -44.239 7.544   1.00 65.56  ? 161 THR A OG1   1 
ATOM   924  C CG2   . THR A 1 136 ? 35.346 -45.588 7.190   1.00 70.70  ? 161 THR A CG2   1 
ATOM   925  N N     . CYS A 1 137 ? 34.896 -48.363 7.967   1.00 61.18  ? 162 CYS A N     1 
ATOM   926  C CA    . CYS A 1 137 ? 35.853 -49.422 8.221   1.00 67.75  ? 162 CYS A CA    1 
ATOM   927  C C     . CYS A 1 137 ? 37.162 -48.895 8.828   1.00 64.63  ? 162 CYS A C     1 
ATOM   928  O O     . CYS A 1 137 ? 37.770 -47.966 8.310   1.00 68.79  ? 162 CYS A O     1 
ATOM   929  C CB    . CYS A 1 137 ? 36.102 -50.230 6.943   1.00 69.54  ? 162 CYS A CB    1 
ATOM   930  S SG    . CYS A 1 137 ? 34.637 -51.172 6.399   1.00 68.31  ? 162 CYS A SG    1 
ATOM   931  N N     . GLU A 1 138 ? 37.567 -49.483 9.946   1.00 62.88  ? 163 GLU A N     1 
ATOM   932  C CA    . GLU A 1 138 ? 38.881 -49.233 10.527  1.00 65.22  ? 163 GLU A CA    1 
ATOM   933  C C     . GLU A 1 138 ? 40.010 -49.864 9.686   1.00 64.28  ? 163 GLU A C     1 
ATOM   934  O O     . GLU A 1 138 ? 40.001 -51.058 9.377   1.00 67.65  ? 163 GLU A O     1 
ATOM   935  C CB    . GLU A 1 138 ? 38.927 -49.738 11.979  1.00 63.03  ? 163 GLU A CB    1 
ATOM   936  C CG    . GLU A 1 138 ? 40.319 -49.954 12.533  1.00 59.57  ? 163 GLU A CG    1 
ATOM   937  C CD    . GLU A 1 138 ? 40.317 -50.422 13.984  1.00 72.10  ? 163 GLU A CD    1 
ATOM   938  O OE1   . GLU A 1 138 ? 40.121 -49.553 14.873  1.00 67.12  ? 163 GLU A OE1   1 
ATOM   939  O OE2   . GLU A 1 138 ? 40.520 -51.647 14.234  1.00 72.48  ? 163 GLU A OE2   1 
ATOM   940  N N     . VAL A 1 139 ? 40.976 -49.040 9.308   1.00 63.53  ? 164 VAL A N     1 
ATOM   941  C CA    . VAL A 1 139 ? 42.121 -49.500 8.545   1.00 62.99  ? 164 VAL A CA    1 
ATOM   942  C C     . VAL A 1 139 ? 43.430 -49.287 9.291   1.00 59.18  ? 164 VAL A C     1 
ATOM   943  O O     . VAL A 1 139 ? 43.585 -48.325 10.052  1.00 58.91  ? 164 VAL A O     1 
ATOM   944  C CB    . VAL A 1 139 ? 42.230 -48.773 7.193   1.00 59.92  ? 164 VAL A CB    1 
ATOM   945  C CG1   . VAL A 1 139 ? 41.206 -49.315 6.221   1.00 56.97  ? 164 VAL A CG1   1 
ATOM   946  C CG2   . VAL A 1 139 ? 42.096 -47.265 7.389   1.00 58.42  ? 164 VAL A CG2   1 
ATOM   947  N N     . LEU A 1 140 ? 44.354 -50.210 9.056   1.00 56.41  ? 165 LEU A N     1 
ATOM   948  C CA    . LEU A 1 140 ? 45.762 -50.061 9.395   1.00 60.22  ? 165 LEU A CA    1 
ATOM   949  C C     . LEU A 1 140 ? 46.481 -49.200 8.316   1.00 59.73  ? 165 LEU A C     1 
ATOM   950  O O     . LEU A 1 140 ? 46.529 -49.567 7.146   1.00 59.27  ? 165 LEU A O     1 
ATOM   951  C CB    . LEU A 1 140 ? 46.382 -51.453 9.482   1.00 56.51  ? 165 LEU A CB    1 
ATOM   952  C CG    . LEU A 1 140 ? 47.895 -51.539 9.543   1.00 62.19  ? 165 LEU A CG    1 
ATOM   953  C CD1   . LEU A 1 140 ? 48.445 -50.609 10.639  1.00 56.80  ? 165 LEU A CD1   1 
ATOM   954  C CD2   . LEU A 1 140 ? 48.286 -52.989 9.776   1.00 64.29  ? 165 LEU A CD2   1 
ATOM   955  N N     . SER A 1 141 ? 47.049 -48.065 8.721   1.00 56.49  ? 166 SER A N     1 
ATOM   956  C CA    . SER A 1 141 ? 47.477 -47.038 7.775   1.00 53.31  ? 166 SER A CA    1 
ATOM   957  C C     . SER A 1 141 ? 48.449 -46.067 8.444   1.00 56.12  ? 166 SER A C     1 
ATOM   958  O O     . SER A 1 141 ? 48.777 -46.224 9.634   1.00 58.27  ? 166 SER A O     1 
ATOM   959  C CB    . SER A 1 141 ? 46.251 -46.263 7.305   1.00 50.66  ? 166 SER A CB    1 
ATOM   960  O OG    . SER A 1 141 ? 46.516 -45.545 6.128   1.00 50.64  ? 166 SER A OG    1 
ATOM   961  N N     . TRP A 1 142 ? 48.896 -45.058 7.696   1.00 49.66  ? 167 TRP A N     1 
ATOM   962  C CA    . TRP A 1 142 ? 49.577 -43.932 8.330   1.00 53.21  ? 167 TRP A CA    1 
ATOM   963  C C     . TRP A 1 142 ? 48.482 -42.994 8.820   1.00 51.37  ? 167 TRP A C     1 
ATOM   964  O O     . TRP A 1 142 ? 47.810 -42.326 8.021   1.00 52.29  ? 167 TRP A O     1 
ATOM   965  C CB    . TRP A 1 142 ? 50.458 -43.154 7.337   1.00 51.86  ? 167 TRP A CB    1 
ATOM   966  C CG    . TRP A 1 142 ? 51.704 -43.831 6.839   1.00 52.39  ? 167 TRP A CG    1 
ATOM   967  C CD1   . TRP A 1 142 ? 51.857 -44.498 5.653   1.00 55.86  ? 167 TRP A CD1   1 
ATOM   968  C CD2   . TRP A 1 142 ? 52.984 -43.873 7.487   1.00 54.93  ? 167 TRP A CD2   1 
ATOM   969  N NE1   . TRP A 1 142 ? 53.147 -44.972 5.534   1.00 58.00  ? 167 TRP A NE1   1 
ATOM   970  C CE2   . TRP A 1 142 ? 53.860 -44.589 6.640   1.00 58.64  ? 167 TRP A CE2   1 
ATOM   971  C CE3   . TRP A 1 142 ? 53.476 -43.377 8.699   1.00 55.56  ? 167 TRP A CE3   1 
ATOM   972  C CZ2   . TRP A 1 142 ? 55.195 -44.816 6.970   1.00 59.51  ? 167 TRP A CZ2   1 
ATOM   973  C CZ3   . TRP A 1 142 ? 54.802 -43.600 9.020   1.00 55.00  ? 167 TRP A CZ3   1 
ATOM   974  C CH2   . TRP A 1 142 ? 55.645 -44.318 8.164   1.00 56.15  ? 167 TRP A CH2   1 
ATOM   975  N N     . CYS A 1 143 ? 48.364 -42.876 10.137  1.00 52.64  ? 168 CYS A N     1 
ATOM   976  C CA    . CYS A 1 143 ? 47.220 -42.206 10.751  1.00 55.34  ? 168 CYS A CA    1 
ATOM   977  C C     . CYS A 1 143 ? 47.668 -41.057 11.646  1.00 52.22  ? 168 CYS A C     1 
ATOM   978  O O     . CYS A 1 143 ? 48.661 -41.171 12.379  1.00 55.23  ? 168 CYS A O     1 
ATOM   979  C CB    . CYS A 1 143 ? 46.389 -43.207 11.585  1.00 61.05  ? 168 CYS A CB    1 
ATOM   980  S SG    . CYS A 1 143 ? 45.530 -44.583 10.693  1.00 59.63  ? 168 CYS A SG    1 
ATOM   981  N N     . PRO A 1 144 ? 46.910 -39.958 11.644  1.00 52.04  ? 169 PRO A N     1 
ATOM   982  C CA    . PRO A 1 144 ? 45.636 -39.696 10.969  1.00 56.18  ? 169 PRO A CA    1 
ATOM   983  C C     . PRO A 1 144 ? 45.725 -39.604 9.457   1.00 54.11  ? 169 PRO A C     1 
ATOM   984  O O     . PRO A 1 144 ? 46.794 -39.340 8.926   1.00 55.55  ? 169 PRO A O     1 
ATOM   985  C CB    . PRO A 1 144 ? 45.226 -38.332 11.528  1.00 45.24  ? 169 PRO A CB    1 
ATOM   986  C CG    . PRO A 1 144 ? 46.448 -37.737 12.033  1.00 49.53  ? 169 PRO A CG    1 
ATOM   987  C CD    . PRO A 1 144 ? 47.273 -38.853 12.542  1.00 50.64  ? 169 PRO A CD    1 
ATOM   988  N N     . LEU A 1 145 ? 44.602 -39.827 8.783   1.00 53.75  ? 170 LEU A N     1 
ATOM   989  C CA    . LEU A 1 145 ? 44.568 -39.766 7.333   1.00 53.76  ? 170 LEU A CA    1 
ATOM   990  C C     . LEU A 1 145 ? 44.590 -38.316 6.911   1.00 56.21  ? 170 LEU A C     1 
ATOM   991  O O     . LEU A 1 145 ? 44.181 -37.426 7.663   1.00 54.02  ? 170 LEU A O     1 
ATOM   992  C CB    . LEU A 1 145 ? 43.300 -40.425 6.784   1.00 52.44  ? 170 LEU A CB    1 
ATOM   993  C CG    . LEU A 1 145 ? 43.035 -41.879 7.175   1.00 56.97  ? 170 LEU A CG    1 
ATOM   994  C CD1   . LEU A 1 145 ? 41.736 -42.349 6.534   1.00 55.78  ? 170 LEU A CD1   1 
ATOM   995  C CD2   . LEU A 1 145 ? 44.206 -42.796 6.813   1.00 47.64  ? 170 LEU A CD2   1 
ATOM   996  N N     . GLU A 1 146 ? 45.065 -38.083 5.698   1.00 54.32  ? 171 GLU A N     1 
ATOM   997  C CA    . GLU A 1 146 ? 44.955 -36.771 5.096   1.00 55.85  ? 171 GLU A CA    1 
ATOM   998  C C     . GLU A 1 146 ? 43.495 -36.349 4.932   1.00 56.44  ? 171 GLU A C     1 
ATOM   999  O O     . GLU A 1 146 ? 42.691 -37.069 4.341   1.00 62.31  ? 171 GLU A O     1 
ATOM   1000 C CB    . GLU A 1 146 ? 45.661 -36.773 3.751   1.00 54.80  ? 171 GLU A CB    1 
ATOM   1001 C CG    . GLU A 1 146 ? 45.121 -35.787 2.744   1.00 58.38  ? 171 GLU A CG    1 
ATOM   1002 C CD    . GLU A 1 146 ? 45.842 -35.904 1.420   1.00 62.62  ? 171 GLU A CD    1 
ATOM   1003 O OE1   . GLU A 1 146 ? 47.076 -36.198 1.451   1.00 57.35  ? 171 GLU A OE1   1 
ATOM   1004 O OE2   . GLU A 1 146 ? 45.172 -35.722 0.363   1.00 57.00  ? 171 GLU A OE2   1 
ATOM   1005 N N     . LYS A 1 147 ? 43.173 -35.164 5.438   1.00 59.15  ? 172 LYS A N     1 
ATOM   1006 C CA    . LYS A 1 147 ? 41.808 -34.642 5.399   1.00 65.07  ? 172 LYS A CA    1 
ATOM   1007 C C     . LYS A 1 147 ? 41.368 -34.449 3.945   1.00 63.93  ? 172 LYS A C     1 
ATOM   1008 O O     . LYS A 1 147 ? 42.193 -34.350 3.040   1.00 64.70  ? 172 LYS A O     1 
ATOM   1009 C CB    . LYS A 1 147 ? 41.688 -33.337 6.223   1.00 50.36  ? 172 LYS A CB    1 
ATOM   1010 N N     . ILE A 1 148 ? 40.067 -34.451 3.710   1.00 69.65  ? 173 ILE A N     1 
ATOM   1011 C CA    . ILE A 1 148 ? 39.570 -34.335 2.343   1.00 75.11  ? 173 ILE A CA    1 
ATOM   1012 C C     . ILE A 1 148 ? 39.047 -32.924 2.109   1.00 71.18  ? 173 ILE A C     1 
ATOM   1013 O O     . ILE A 1 148 ? 38.030 -32.529 2.675   1.00 75.94  ? 173 ILE A O     1 
ATOM   1014 C CB    . ILE A 1 148 ? 38.504 -35.413 2.043   1.00 72.56  ? 173 ILE A CB    1 
ATOM   1015 C CG1   . ILE A 1 148 ? 39.179 -36.786 2.008   1.00 68.23  ? 173 ILE A CG1   1 
ATOM   1016 C CG2   . ILE A 1 148 ? 37.786 -35.131 0.733   1.00 63.93  ? 173 ILE A CG2   1 
ATOM   1017 C CD1   . ILE A 1 148 ? 38.286 -37.866 1.498   1.00 82.03  ? 173 ILE A CD1   1 
ATOM   1018 N N     . VAL A 1 149 ? 39.767 -32.166 1.287   1.00 68.52  ? 174 VAL A N     1 
ATOM   1019 C CA    . VAL A 1 149 ? 39.561 -30.726 1.157   1.00 67.57  ? 174 VAL A CA    1 
ATOM   1020 C C     . VAL A 1 149 ? 40.059 -30.285 -0.197  1.00 68.67  ? 174 VAL A C     1 
ATOM   1021 O O     . VAL A 1 149 ? 40.777 -31.021 -0.869  1.00 71.69  ? 174 VAL A O     1 
ATOM   1022 C CB    . VAL A 1 149 ? 40.346 -29.919 2.224   1.00 64.51  ? 174 VAL A CB    1 
ATOM   1023 C CG1   . VAL A 1 149 ? 39.649 -29.959 3.564   1.00 68.40  ? 174 VAL A CG1   1 
ATOM   1024 C CG2   . VAL A 1 149 ? 41.774 -30.441 2.353   1.00 64.58  ? 174 VAL A CG2   1 
ATOM   1025 N N     . ASP A 1 150 ? 39.664 -29.088 -0.604  1.00 68.26  ? 175 ASP A N     1 
ATOM   1026 C CA    . ASP A 1 150 ? 40.203 -28.496 -1.814  1.00 69.58  ? 175 ASP A CA    1 
ATOM   1027 C C     . ASP A 1 150 ? 41.531 -27.835 -1.449  1.00 68.96  ? 175 ASP A C     1 
ATOM   1028 O O     . ASP A 1 150 ? 41.728 -27.429 -0.303  1.00 65.96  ? 175 ASP A O     1 
ATOM   1029 C CB    . ASP A 1 150 ? 39.215 -27.483 -2.406  1.00 74.88  ? 175 ASP A CB    1 
ATOM   1030 C CG    . ASP A 1 150 ? 38.055 -28.153 -3.164  1.00 85.18  ? 175 ASP A CG    1 
ATOM   1031 O OD1   . ASP A 1 150 ? 38.320 -28.990 -4.067  1.00 79.77  ? 175 ASP A OD1   1 
ATOM   1032 O OD2   . ASP A 1 150 ? 36.879 -27.835 -2.855  1.00 82.47  ? 175 ASP A OD2   1 
ATOM   1033 N N     . PRO A 1 151 ? 42.462 -27.749 -2.407  1.00 66.30  ? 176 PRO A N     1 
ATOM   1034 C CA    . PRO A 1 151 ? 43.717 -27.063 -2.087  1.00 63.23  ? 176 PRO A CA    1 
ATOM   1035 C C     . PRO A 1 151 ? 43.483 -25.566 -1.916  1.00 61.66  ? 176 PRO A C     1 
ATOM   1036 O O     . PRO A 1 151 ? 42.661 -24.999 -2.634  1.00 64.62  ? 176 PRO A O     1 
ATOM   1037 C CB    . PRO A 1 151 ? 44.574 -27.321 -3.326  1.00 64.00  ? 176 PRO A CB    1 
ATOM   1038 C CG    . PRO A 1 151 ? 43.602 -27.505 -4.413  1.00 65.24  ? 176 PRO A CG    1 
ATOM   1039 C CD    . PRO A 1 151 ? 42.404 -28.178 -3.814  1.00 63.61  ? 176 PRO A CD    1 
ATOM   1040 N N     . PRO A 1 152 ? 44.208 -24.933 -0.990  1.00 58.67  ? 177 PRO A N     1 
ATOM   1041 C CA    . PRO A 1 152 ? 44.000 -23.527 -0.629  1.00 57.69  ? 177 PRO A CA    1 
ATOM   1042 C C     . PRO A 1 152 ? 43.933 -22.582 -1.839  1.00 61.55  ? 177 PRO A C     1 
ATOM   1043 O O     . PRO A 1 152 ? 44.748 -22.683 -2.761  1.00 58.90  ? 177 PRO A O     1 
ATOM   1044 C CB    . PRO A 1 152 ? 45.249 -23.201 0.199   1.00 56.34  ? 177 PRO A CB    1 
ATOM   1045 C CG    . PRO A 1 152 ? 45.665 -24.491 0.787   1.00 57.61  ? 177 PRO A CG    1 
ATOM   1046 C CD    . PRO A 1 152 ? 45.294 -25.555 -0.215  1.00 59.68  ? 177 PRO A CD    1 
ATOM   1047 N N     . ASN A 1 153 ? 42.916 -21.724 -1.867  1.00 61.85  ? 178 ASN A N     1 
ATOM   1048 C CA    . ASN A 1 153 ? 42.892 -20.574 -2.767  1.00 57.15  ? 178 ASN A CA    1 
ATOM   1049 C C     . ASN A 1 153 ? 42.748 -19.290 -1.966  1.00 58.19  ? 178 ASN A C     1 
ATOM   1050 O O     . ASN A 1 153 ? 41.732 -19.101 -1.327  1.00 69.20  ? 178 ASN A O     1 
ATOM   1051 C CB    . ASN A 1 153 ? 41.745 -20.701 -3.754  1.00 56.80  ? 178 ASN A CB    1 
ATOM   1052 C CG    . ASN A 1 153 ? 42.024 -19.990 -5.052  1.00 60.37  ? 178 ASN A CG    1 
ATOM   1053 O OD1   . ASN A 1 153 ? 42.861 -19.078 -5.116  1.00 61.37  ? 178 ASN A OD1   1 
ATOM   1054 N ND2   . ASN A 1 153 ? 41.336 -20.414 -6.109  1.00 57.83  ? 178 ASN A ND2   1 
ATOM   1055 N N     . PRO A 1 154 ? 43.738 -18.391 -1.983  1.00 62.28  ? 179 PRO A N     1 
ATOM   1056 C CA    . PRO A 1 154 ? 44.996 -18.298 -2.735  1.00 67.04  ? 179 PRO A CA    1 
ATOM   1057 C C     . PRO A 1 154 ? 45.932 -19.420 -2.331  1.00 58.66  ? 179 PRO A C     1 
ATOM   1058 O O     . PRO A 1 154 ? 45.755 -19.967 -1.235  1.00 56.89  ? 179 PRO A O     1 
ATOM   1059 C CB    . PRO A 1 154 ? 45.593 -16.945 -2.279  1.00 64.20  ? 179 PRO A CB    1 
ATOM   1060 C CG    . PRO A 1 154 ? 44.537 -16.293 -1.403  1.00 61.78  ? 179 PRO A CG    1 
ATOM   1061 C CD    . PRO A 1 154 ? 43.684 -17.408 -0.889  1.00 56.54  ? 179 PRO A CD    1 
ATOM   1062 N N     . PRO A 1 155 ? 46.904 -19.756 -3.196  1.00 59.40  ? 180 PRO A N     1 
ATOM   1063 C CA    . PRO A 1 155 ? 47.802 -20.880 -2.908  1.00 56.65  ? 180 PRO A CA    1 
ATOM   1064 C C     . PRO A 1 155 ? 48.779 -20.508 -1.803  1.00 53.01  ? 180 PRO A C     1 
ATOM   1065 O O     . PRO A 1 155 ? 49.169 -19.343 -1.722  1.00 58.10  ? 180 PRO A O     1 
ATOM   1066 C CB    . PRO A 1 155 ? 48.514 -21.106 -4.243  1.00 54.95  ? 180 PRO A CB    1 
ATOM   1067 C CG    . PRO A 1 155 ? 48.487 -19.757 -4.911  1.00 54.93  ? 180 PRO A CG    1 
ATOM   1068 C CD    . PRO A 1 155 ? 47.229 -19.085 -4.471  1.00 54.79  ? 180 PRO A CD    1 
ATOM   1069 N N     . LEU A 1 156 ? 49.135 -21.471 -0.955  1.00 52.91  ? 181 LEU A N     1 
ATOM   1070 C CA    . LEU A 1 156 ? 50.045 -21.247 0.175   1.00 54.51  ? 181 LEU A CA    1 
ATOM   1071 C C     . LEU A 1 156 ? 51.365 -20.617 -0.235  1.00 54.62  ? 181 LEU A C     1 
ATOM   1072 O O     . LEU A 1 156 ? 51.875 -19.712 0.425   1.00 56.36  ? 181 LEU A O     1 
ATOM   1073 C CB    . LEU A 1 156 ? 50.344 -22.561 0.896   1.00 55.81  ? 181 LEU A CB    1 
ATOM   1074 C CG    . LEU A 1 156 ? 49.192 -23.235 1.634   1.00 58.26  ? 181 LEU A CG    1 
ATOM   1075 C CD1   . LEU A 1 156 ? 49.727 -23.995 2.828   1.00 48.27  ? 181 LEU A CD1   1 
ATOM   1076 C CD2   . LEU A 1 156 ? 48.180 -22.191 2.065   1.00 50.71  ? 181 LEU A CD2   1 
ATOM   1077 N N     . LEU A 1 157 ? 51.911 -21.119 -1.332  1.00 53.35  ? 182 LEU A N     1 
ATOM   1078 C CA    . LEU A 1 157 ? 53.218 -20.699 -1.835  1.00 57.74  ? 182 LEU A CA    1 
ATOM   1079 C C     . LEU A 1 157 ? 53.186 -19.593 -2.887  1.00 54.71  ? 182 LEU A C     1 
ATOM   1080 O O     . LEU A 1 157 ? 54.073 -19.522 -3.736  1.00 54.00  ? 182 LEU A O     1 
ATOM   1081 C CB    . LEU A 1 157 ? 54.166 -21.864 -2.171  1.00 58.51  ? 182 LEU A CB    1 
ATOM   1082 C CG    . LEU A 1 157 ? 55.204 -22.151 -1.079  1.00 54.76  ? 182 LEU A CG    1 
ATOM   1083 C CD1   . LEU A 1 157 ? 54.554 -22.301 0.272   1.00 53.95  ? 182 LEU A CD1   1 
ATOM   1084 C CD2   . LEU A 1 157 ? 56.008 -23.390 -1.410  1.00 54.79  ? 182 LEU A CD2   1 
ATOM   1085 N N     . ALA A 1 158 ? 52.102 -18.823 -2.897  1.00 54.77  ? 183 ALA A N     1 
ATOM   1086 C CA    . ALA A 1 158 ? 51.932 -17.708 -3.839  1.00 58.64  ? 183 ALA A CA    1 
ATOM   1087 C C     . ALA A 1 158 ? 53.212 -16.873 -4.063  1.00 55.85  ? 183 ALA A C     1 
ATOM   1088 O O     . ALA A 1 158 ? 53.520 -16.493 -5.197  1.00 55.96  ? 183 ALA A O     1 
ATOM   1089 C CB    . ALA A 1 158 ? 50.827 -16.809 -3.352  1.00 49.64  ? 183 ALA A CB    1 
ATOM   1090 N N     . ASP A 1 159 ? 53.978 -16.646 -3.002  1.00 51.75  ? 184 ASP A N     1 
ATOM   1091 C CA    . ASP A 1 159 ? 55.252 -15.929 -3.094  1.00 52.54  ? 184 ASP A CA    1 
ATOM   1092 C C     . ASP A 1 159 ? 56.211 -16.468 -4.171  1.00 55.90  ? 184 ASP A C     1 
ATOM   1093 O O     . ASP A 1 159 ? 57.133 -15.763 -4.615  1.00 56.21  ? 184 ASP A O     1 
ATOM   1094 C CB    . ASP A 1 159 ? 55.944 -15.978 -1.739  1.00 54.59  ? 184 ASP A CB    1 
ATOM   1095 C CG    . ASP A 1 159 ? 55.343 -15.012 -0.747  1.00 62.01  ? 184 ASP A CG    1 
ATOM   1096 O OD1   . ASP A 1 159 ? 54.892 -13.931 -1.190  1.00 68.29  ? 184 ASP A OD1   1 
ATOM   1097 O OD2   . ASP A 1 159 ? 55.327 -15.322 0.467   1.00 63.22  ? 184 ASP A OD2   1 
ATOM   1098 N N     . ALA A 1 160 ? 55.992 -17.724 -4.564  1.00 56.41  ? 185 ALA A N     1 
ATOM   1099 C CA    . ALA A 1 160 ? 56.763 -18.397 -5.602  1.00 51.87  ? 185 ALA A CA    1 
ATOM   1100 C C     . ALA A 1 160 ? 56.739 -17.642 -6.920  1.00 54.34  ? 185 ALA A C     1 
ATOM   1101 O O     . ALA A 1 160 ? 57.636 -17.796 -7.753  1.00 52.16  ? 185 ALA A O     1 
ATOM   1102 C CB    . ALA A 1 160 ? 56.240 -19.806 -5.815  1.00 46.47  ? 185 ALA A CB    1 
ATOM   1103 N N     . GLU A 1 161 ? 55.691 -16.854 -7.129  1.00 54.01  ? 186 GLU A N     1 
ATOM   1104 C CA    . GLU A 1 161 ? 55.600 -16.071 -8.342  1.00 53.74  ? 186 GLU A CA    1 
ATOM   1105 C C     . GLU A 1 161 ? 56.822 -15.164 -8.486  1.00 53.95  ? 186 GLU A C     1 
ATOM   1106 O O     . GLU A 1 161 ? 57.307 -14.920 -9.589  1.00 52.68  ? 186 GLU A O     1 
ATOM   1107 C CB    . GLU A 1 161 ? 54.331 -15.249 -8.333  1.00 55.35  ? 186 GLU A CB    1 
ATOM   1108 C CG    . GLU A 1 161 ? 54.271 -14.282 -9.472  1.00 61.12  ? 186 GLU A CG    1 
ATOM   1109 C CD    . GLU A 1 161 ? 52.939 -13.599 -9.579  1.00 65.67  ? 186 GLU A CD    1 
ATOM   1110 O OE1   . GLU A 1 161 ? 52.762 -12.853 -10.558 1.00 75.35  ? 186 GLU A OE1   1 
ATOM   1111 O OE2   . GLU A 1 161 ? 52.070 -13.827 -8.709  1.00 65.17  ? 186 GLU A OE2   1 
ATOM   1112 N N     . ARG A 1 162 ? 57.348 -14.697 -7.364  1.00 50.61  ? 187 ARG A N     1 
ATOM   1113 C CA    . ARG A 1 162 ? 58.494 -13.812 -7.429  1.00 55.15  ? 187 ARG A CA    1 
ATOM   1114 C C     . ARG A 1 162 ? 59.868 -14.516 -7.454  1.00 56.84  ? 187 ARG A C     1 
ATOM   1115 O O     . ARG A 1 162 ? 60.889 -13.839 -7.506  1.00 61.99  ? 187 ARG A O     1 
ATOM   1116 C CB    . ARG A 1 162 ? 58.427 -12.772 -6.299  1.00 63.06  ? 187 ARG A CB    1 
ATOM   1117 C CG    . ARG A 1 162 ? 57.162 -11.884 -6.281  1.00 56.63  ? 187 ARG A CG    1 
ATOM   1118 C CD    . ARG A 1 162 ? 57.160 -10.964 -5.053  1.00 64.79  ? 187 ARG A CD    1 
ATOM   1119 N NE    . ARG A 1 162 ? 56.995 -11.673 -3.774  1.00 65.44  ? 187 ARG A NE    1 
ATOM   1120 N N     . PHE A 1 163 ? 59.897 -15.853 -7.415  1.00 53.78  ? 188 PHE A N     1 
ATOM   1121 C CA    . PHE A 1 163 ? 61.160 -16.614 -7.448  1.00 54.16  ? 188 PHE A CA    1 
ATOM   1122 C C     . PHE A 1 163 ? 61.873 -16.385 -8.778  1.00 55.57  ? 188 PHE A C     1 
ATOM   1123 O O     . PHE A 1 163 ? 61.251 -16.020 -9.777  1.00 55.83  ? 188 PHE A O     1 
ATOM   1124 C CB    . PHE A 1 163 ? 60.937 -18.135 -7.336  1.00 54.13  ? 188 PHE A CB    1 
ATOM   1125 C CG    . PHE A 1 163 ? 60.439 -18.618 -5.993  1.00 53.83  ? 188 PHE A CG    1 
ATOM   1126 C CD1   . PHE A 1 163 ? 60.564 -17.851 -4.854  1.00 55.54  ? 188 PHE A CD1   1 
ATOM   1127 C CD2   . PHE A 1 163 ? 59.853 -19.877 -5.880  1.00 53.45  ? 188 PHE A CD2   1 
ATOM   1128 C CE1   . PHE A 1 163 ? 60.097 -18.314 -3.631  1.00 54.36  ? 188 PHE A CE1   1 
ATOM   1129 C CE2   . PHE A 1 163 ? 59.393 -20.346 -4.661  1.00 50.24  ? 188 PHE A CE2   1 
ATOM   1130 C CZ    . PHE A 1 163 ? 59.505 -19.559 -3.539  1.00 52.42  ? 188 PHE A CZ    1 
ATOM   1131 N N     . THR A 1 164 ? 63.179 -16.614 -8.802  1.00 53.01  ? 189 THR A N     1 
ATOM   1132 C CA    . THR A 1 164 ? 63.895 -16.576 -10.064 1.00 48.28  ? 189 THR A CA    1 
ATOM   1133 C C     . THR A 1 164 ? 64.567 -17.915 -10.360 1.00 57.19  ? 189 THR A C     1 
ATOM   1134 O O     . THR A 1 164 ? 64.852 -18.720 -9.451  1.00 55.49  ? 189 THR A O     1 
ATOM   1135 C CB    . THR A 1 164 ? 64.943 -15.464 -10.096 1.00 50.48  ? 189 THR A CB    1 
ATOM   1136 O OG1   . THR A 1 164 ? 65.948 -15.729 -9.114  1.00 52.54  ? 189 THR A OG1   1 
ATOM   1137 C CG2   . THR A 1 164 ? 64.303 -14.100 -9.828  1.00 52.99  ? 189 THR A CG2   1 
ATOM   1138 N N     . VAL A 1 165 ? 64.799 -18.162 -11.645 1.00 53.46  ? 190 VAL A N     1 
ATOM   1139 C CA    . VAL A 1 165 ? 65.472 -19.371 -12.066 1.00 50.40  ? 190 VAL A CA    1 
ATOM   1140 C C     . VAL A 1 165 ? 66.554 -19.028 -13.086 1.00 53.77  ? 190 VAL A C     1 
ATOM   1141 O O     . VAL A 1 165 ? 66.295 -18.412 -14.130 1.00 50.75  ? 190 VAL A O     1 
ATOM   1142 C CB    . VAL A 1 165 ? 64.475 -20.461 -12.602 1.00 53.30  ? 190 VAL A CB    1 
ATOM   1143 C CG1   . VAL A 1 165 ? 63.625 -19.929 -13.763 1.00 44.52  ? 190 VAL A CG1   1 
ATOM   1144 C CG2   . VAL A 1 165 ? 65.225 -21.757 -12.988 1.00 51.68  ? 190 VAL A CG2   1 
ATOM   1145 N N     . LEU A 1 166 ? 67.783 -19.406 -12.751 1.00 58.50  ? 191 LEU A N     1 
ATOM   1146 C CA    . LEU A 1 166 ? 68.892 -19.328 -13.686 1.00 54.90  ? 191 LEU A CA    1 
ATOM   1147 C C     . LEU A 1 166 ? 68.823 -20.575 -14.552 1.00 51.14  ? 191 LEU A C     1 
ATOM   1148 O O     . LEU A 1 166 ? 68.857 -21.683 -14.038 1.00 52.59  ? 191 LEU A O     1 
ATOM   1149 C CB    . LEU A 1 166 ? 70.221 -19.271 -12.937 1.00 48.97  ? 191 LEU A CB    1 
ATOM   1150 C CG    . LEU A 1 166 ? 71.461 -19.604 -13.764 1.00 51.88  ? 191 LEU A CG    1 
ATOM   1151 C CD1   . LEU A 1 166 ? 71.593 -18.612 -14.886 1.00 56.13  ? 191 LEU A CD1   1 
ATOM   1152 C CD2   . LEU A 1 166 ? 72.718 -19.607 -12.915 1.00 48.45  ? 191 LEU A CD2   1 
ATOM   1153 N N     . ILE A 1 167 ? 68.684 -20.379 -15.858 1.00 50.25  ? 192 ILE A N     1 
ATOM   1154 C CA    . ILE A 1 167 ? 68.757 -21.466 -16.815 1.00 51.30  ? 192 ILE A CA    1 
ATOM   1155 C C     . ILE A 1 167 ? 70.109 -21.424 -17.552 1.00 57.22  ? 192 ILE A C     1 
ATOM   1156 O O     . ILE A 1 167 ? 70.349 -20.570 -18.415 1.00 52.95  ? 192 ILE A O     1 
ATOM   1157 C CB    . ILE A 1 167 ? 67.596 -21.385 -17.826 1.00 45.47  ? 192 ILE A CB    1 
ATOM   1158 C CG1   . ILE A 1 167 ? 66.265 -21.538 -17.100 1.00 47.87  ? 192 ILE A CG1   1 
ATOM   1159 C CG2   . ILE A 1 167 ? 67.736 -22.449 -18.900 1.00 49.35  ? 192 ILE A CG2   1 
ATOM   1160 C CD1   . ILE A 1 167 ? 65.067 -21.593 -18.007 1.00 49.60  ? 192 ILE A CD1   1 
ATOM   1161 N N     . LYS A 1 168 ? 70.983 -22.369 -17.218 1.00 56.82  ? 193 LYS A N     1 
ATOM   1162 C CA    . LYS A 1 168 ? 72.309 -22.415 -17.815 1.00 55.43  ? 193 LYS A CA    1 
ATOM   1163 C C     . LYS A 1 168 ? 72.398 -23.492 -18.894 1.00 59.17  ? 193 LYS A C     1 
ATOM   1164 O O     . LYS A 1 168 ? 72.117 -24.659 -18.651 1.00 61.56  ? 193 LYS A O     1 
ATOM   1165 C CB    . LYS A 1 168 ? 73.369 -22.643 -16.761 1.00 50.85  ? 193 LYS A CB    1 
ATOM   1166 C CG    . LYS A 1 168 ? 74.728 -22.359 -17.293 1.00 61.45  ? 193 LYS A CG    1 
ATOM   1167 C CD    . LYS A 1 168 ? 75.781 -23.093 -16.510 1.00 64.68  ? 193 LYS A CD    1 
ATOM   1168 C CE    . LYS A 1 168 ? 75.767 -22.699 -15.067 1.00 57.16  ? 193 LYS A CE    1 
ATOM   1169 N NZ    . LYS A 1 168 ? 76.776 -23.548 -14.384 1.00 61.12  ? 193 LYS A NZ    1 
ATOM   1170 N N     . ASN A 1 169 ? 72.779 -23.086 -20.096 1.00 61.00  ? 194 ASN A N     1 
ATOM   1171 C CA    . ASN A 1 169 ? 72.635 -23.937 -21.264 1.00 59.28  ? 194 ASN A CA    1 
ATOM   1172 C C     . ASN A 1 169 ? 73.896 -23.947 -22.102 1.00 63.08  ? 194 ASN A C     1 
ATOM   1173 O O     . ASN A 1 169 ? 74.318 -22.922 -22.637 1.00 58.02  ? 194 ASN A O     1 
ATOM   1174 C CB    . ASN A 1 169 ? 71.434 -23.481 -22.100 1.00 52.71  ? 194 ASN A CB    1 
ATOM   1175 C CG    . ASN A 1 169 ? 71.193 -24.351 -23.325 1.00 59.94  ? 194 ASN A CG    1 
ATOM   1176 O OD1   . ASN A 1 169 ? 70.648 -23.883 -24.325 1.00 60.78  ? 194 ASN A OD1   1 
ATOM   1177 N ND2   . ASN A 1 169 ? 71.586 -25.620 -23.252 1.00 60.98  ? 194 ASN A ND2   1 
ATOM   1178 N N     . ASN A 1 170 ? 74.489 -25.130 -22.200 1.00 68.76  ? 195 ASN A N     1 
ATOM   1179 C CA    . ASN A 1 170 ? 75.621 -25.372 -23.077 1.00 65.06  ? 195 ASN A CA    1 
ATOM   1180 C C     . ASN A 1 170 ? 75.203 -26.103 -24.336 1.00 66.09  ? 195 ASN A C     1 
ATOM   1181 O O     . ASN A 1 170 ? 74.645 -27.193 -24.271 1.00 68.27  ? 195 ASN A O     1 
ATOM   1182 C CB    . ASN A 1 170 ? 76.665 -26.181 -22.343 1.00 66.12  ? 195 ASN A CB    1 
ATOM   1183 C CG    . ASN A 1 170 ? 77.480 -25.332 -21.411 1.00 76.63  ? 195 ASN A CG    1 
ATOM   1184 O OD1   . ASN A 1 170 ? 78.452 -24.712 -21.839 1.00 80.66  ? 195 ASN A OD1   1 
ATOM   1185 N ND2   . ASN A 1 170 ? 77.090 -25.281 -20.130 1.00 67.86  ? 195 ASN A ND2   1 
ATOM   1186 N N     . ILE A 1 171 ? 75.459 -25.490 -25.483 1.00 66.00  ? 196 ILE A N     1 
ATOM   1187 C CA    . ILE A 1 171 ? 75.179 -26.133 -26.754 1.00 67.67  ? 196 ILE A CA    1 
ATOM   1188 C C     . ILE A 1 171 ? 76.447 -26.327 -27.580 1.00 74.05  ? 196 ILE A C     1 
ATOM   1189 O O     . ILE A 1 171 ? 77.440 -25.585 -27.446 1.00 73.03  ? 196 ILE A O     1 
ATOM   1190 C CB    . ILE A 1 171 ? 74.122 -25.371 -27.559 1.00 66.30  ? 196 ILE A CB    1 
ATOM   1191 C CG1   . ILE A 1 171 ? 74.566 -23.927 -27.796 1.00 69.70  ? 196 ILE A CG1   1 
ATOM   1192 C CG2   . ILE A 1 171 ? 72.796 -25.404 -26.832 1.00 66.40  ? 196 ILE A CG2   1 
ATOM   1193 C CD1   . ILE A 1 171 ? 75.034 -23.643 -29.216 1.00 66.73  ? 196 ILE A CD1   1 
ATOM   1194 N N     . ARG A 1 172 ? 76.406 -27.354 -28.418 1.00 73.66  ? 197 ARG A N     1 
ATOM   1195 C CA    . ARG A 1 172 ? 77.516 -27.681 -29.290 1.00 78.51  ? 197 ARG A CA    1 
ATOM   1196 C C     . ARG A 1 172 ? 76.989 -28.161 -30.634 1.00 78.44  ? 197 ARG A C     1 
ATOM   1197 O O     . ARG A 1 172 ? 75.909 -28.769 -30.720 1.00 75.40  ? 197 ARG A O     1 
ATOM   1198 C CB    . ARG A 1 172 ? 78.443 -28.715 -28.638 1.00 80.60  ? 197 ARG A CB    1 
ATOM   1199 C CG    . ARG A 1 172 ? 78.860 -29.870 -29.546 1.00 94.63  ? 197 ARG A CG    1 
ATOM   1200 C CD    . ARG A 1 172 ? 80.197 -30.485 -29.125 1.00 101.21 ? 197 ARG A CD    1 
ATOM   1201 N NE    . ARG A 1 172 ? 81.347 -29.702 -29.585 1.00 99.93  ? 197 ARG A NE    1 
ATOM   1202 C CZ    . ARG A 1 172 ? 82.141 -30.061 -30.591 1.00 104.86 ? 197 ARG A CZ    1 
ATOM   1203 N NH1   . ARG A 1 172 ? 81.910 -31.196 -31.248 1.00 105.37 ? 197 ARG A NH1   1 
ATOM   1204 N NH2   . ARG A 1 172 ? 83.166 -29.287 -30.939 1.00 100.60 ? 197 ARG A NH2   1 
ATOM   1205 N N     . TYR A 1 173 ? 77.754 -27.847 -31.674 1.00 81.95  ? 198 TYR A N     1 
ATOM   1206 C CA    . TYR A 1 173 ? 77.468 -28.265 -33.037 1.00 84.50  ? 198 TYR A CA    1 
ATOM   1207 C C     . TYR A 1 173 ? 78.666 -29.040 -33.578 1.00 87.15  ? 198 TYR A C     1 
ATOM   1208 O O     . TYR A 1 173 ? 79.632 -28.436 -34.046 1.00 90.18  ? 198 TYR A O     1 
ATOM   1209 C CB    . TYR A 1 173 ? 77.168 -27.055 -33.917 1.00 82.73  ? 198 TYR A CB    1 
ATOM   1210 C CG    . TYR A 1 173 ? 75.745 -26.584 -33.810 1.00 77.09  ? 198 TYR A CG    1 
ATOM   1211 C CD1   . TYR A 1 173 ? 74.703 -27.405 -34.196 1.00 79.94  ? 198 TYR A CD1   1 
ATOM   1212 C CD2   . TYR A 1 173 ? 75.443 -25.320 -33.333 1.00 78.93  ? 198 TYR A CD2   1 
ATOM   1213 C CE1   . TYR A 1 173 ? 73.400 -26.986 -34.107 1.00 79.48  ? 198 TYR A CE1   1 
ATOM   1214 C CE2   . TYR A 1 173 ? 74.133 -24.888 -33.236 1.00 77.30  ? 198 TYR A CE2   1 
ATOM   1215 C CZ    . TYR A 1 173 ? 73.116 -25.732 -33.624 1.00 78.28  ? 198 TYR A CZ    1 
ATOM   1216 O OH    . TYR A 1 173 ? 71.807 -25.328 -33.531 1.00 78.15  ? 198 TYR A OH    1 
ATOM   1217 N N     . PRO A 1 174 ? 78.618 -30.381 -33.476 1.00 87.75  ? 199 PRO A N     1 
ATOM   1218 C CA    . PRO A 1 174 ? 79.747 -31.262 -33.797 1.00 89.00  ? 199 PRO A CA    1 
ATOM   1219 C C     . PRO A 1 174 ? 80.356 -31.002 -35.180 1.00 92.22  ? 199 PRO A C     1 
ATOM   1220 O O     . PRO A 1 174 ? 81.580 -30.880 -35.274 1.00 90.40  ? 199 PRO A O     1 
ATOM   1221 C CB    . PRO A 1 174 ? 79.117 -32.661 -33.781 1.00 93.18  ? 199 PRO A CB    1 
ATOM   1222 C CG    . PRO A 1 174 ? 77.876 -32.537 -32.991 1.00 89.19  ? 199 PRO A CG    1 
ATOM   1223 C CD    . PRO A 1 174 ? 77.391 -31.140 -33.167 1.00 90.69  ? 199 PRO A CD    1 
ATOM   1224 N N     . LYS A 1 175 ? 79.523 -30.893 -36.218 1.00 90.47  ? 200 LYS A N     1 
ATOM   1225 C CA    . LYS A 1 175 ? 80.020 -30.712 -37.585 1.00 90.62  ? 200 LYS A CA    1 
ATOM   1226 C C     . LYS A 1 175 ? 80.867 -29.459 -37.731 1.00 89.84  ? 200 LYS A C     1 
ATOM   1227 O O     . LYS A 1 175 ? 81.821 -29.434 -38.494 1.00 97.13  ? 200 LYS A O     1 
ATOM   1228 C CB    . LYS A 1 175 ? 78.880 -30.676 -38.612 1.00 91.52  ? 200 LYS A CB    1 
ATOM   1229 C CG    . LYS A 1 175 ? 78.697 -31.980 -39.396 1.00 95.86  ? 200 LYS A CG    1 
ATOM   1230 C CD    . LYS A 1 175 ? 78.454 -31.735 -40.896 1.00 94.01  ? 200 LYS A CD    1 
ATOM   1231 C CE    . LYS A 1 175 ? 77.003 -31.364 -41.217 1.00 95.57  ? 200 LYS A CE    1 
ATOM   1232 N NZ    . LYS A 1 175 ? 76.063 -32.524 -41.199 1.00 87.25  ? 200 LYS A NZ    1 
ATOM   1233 N N     . PHE A 1 176 ? 80.503 -28.409 -37.020 1.00 84.23  ? 201 PHE A N     1 
ATOM   1234 C CA    . PHE A 1 176 ? 81.205 -27.152 -37.169 1.00 82.42  ? 201 PHE A CA    1 
ATOM   1235 C C     . PHE A 1 176 ? 82.248 -26.863 -36.087 1.00 87.05  ? 201 PHE A C     1 
ATOM   1236 O O     . PHE A 1 176 ? 82.844 -25.779 -36.071 1.00 86.77  ? 201 PHE A O     1 
ATOM   1237 C CB    . PHE A 1 176 ? 80.198 -26.024 -37.367 1.00 83.31  ? 201 PHE A CB    1 
ATOM   1238 C CG    . PHE A 1 176 ? 79.132 -26.363 -38.373 1.00 88.36  ? 201 PHE A CG    1 
ATOM   1239 C CD1   . PHE A 1 176 ? 79.435 -26.447 -39.716 1.00 90.43  ? 201 PHE A CD1   1 
ATOM   1240 C CD2   . PHE A 1 176 ? 77.837 -26.637 -37.974 1.00 93.82  ? 201 PHE A CD2   1 
ATOM   1241 C CE1   . PHE A 1 176 ? 78.460 -26.781 -40.644 1.00 96.92  ? 201 PHE A CE1   1 
ATOM   1242 C CE2   . PHE A 1 176 ? 76.856 -26.963 -38.903 1.00 93.43  ? 201 PHE A CE2   1 
ATOM   1243 C CZ    . PHE A 1 176 ? 77.171 -27.038 -40.236 1.00 95.06  ? 201 PHE A CZ    1 
ATOM   1244 N N     . ASN A 1 177 ? 82.467 -27.826 -35.191 1.00 85.98  ? 202 ASN A N     1 
ATOM   1245 C CA    . ASN A 1 177 ? 83.340 -27.620 -34.026 1.00 92.29  ? 202 ASN A CA    1 
ATOM   1246 C C     . ASN A 1 177 ? 82.937 -26.352 -33.261 1.00 92.01  ? 202 ASN A C     1 
ATOM   1247 O O     . ASN A 1 177 ? 83.786 -25.564 -32.832 1.00 82.99  ? 202 ASN A O     1 
ATOM   1248 C CB    . ASN A 1 177 ? 84.824 -27.574 -34.427 1.00 79.48  ? 202 ASN A CB    1 
ATOM   1249 N N     . PHE A 1 178 ? 81.624 -26.175 -33.107 1.00 93.89  ? 203 PHE A N     1 
ATOM   1250 C CA    . PHE A 1 178 ? 81.042 -24.961 -32.535 1.00 87.40  ? 203 PHE A CA    1 
ATOM   1251 C C     . PHE A 1 178 ? 80.467 -25.185 -31.131 1.00 88.22  ? 203 PHE A C     1 
ATOM   1252 O O     . PHE A 1 178 ? 79.655 -26.093 -30.913 1.00 85.56  ? 203 PHE A O     1 
ATOM   1253 C CB    . PHE A 1 178 ? 79.953 -24.425 -33.458 1.00 80.92  ? 203 PHE A CB    1 
ATOM   1254 C CG    . PHE A 1 178 ? 79.409 -23.096 -33.038 1.00 86.05  ? 203 PHE A CG    1 
ATOM   1255 C CD1   . PHE A 1 178 ? 80.149 -21.938 -33.226 1.00 89.31  ? 203 PHE A CD1   1 
ATOM   1256 C CD2   . PHE A 1 178 ? 78.158 -22.997 -32.455 1.00 83.27  ? 203 PHE A CD2   1 
ATOM   1257 C CE1   . PHE A 1 178 ? 79.648 -20.706 -32.844 1.00 86.21  ? 203 PHE A CE1   1 
ATOM   1258 C CE2   . PHE A 1 178 ? 77.652 -21.768 -32.067 1.00 82.70  ? 203 PHE A CE2   1 
ATOM   1259 C CZ    . PHE A 1 178 ? 78.395 -20.621 -32.265 1.00 84.36  ? 203 PHE A CZ    1 
ATOM   1260 N N     . ASN A 1 179 ? 80.896 -24.343 -30.193 1.00 83.53  ? 204 ASN A N     1 
ATOM   1261 C CA    . ASN A 1 179 ? 80.529 -24.455 -28.787 1.00 80.44  ? 204 ASN A CA    1 
ATOM   1262 C C     . ASN A 1 179 ? 80.116 -23.106 -28.225 1.00 81.41  ? 204 ASN A C     1 
ATOM   1263 O O     . ASN A 1 179 ? 80.862 -22.139 -28.318 1.00 81.34  ? 204 ASN A O     1 
ATOM   1264 C CB    . ASN A 1 179 ? 81.714 -24.971 -27.971 1.00 80.90  ? 204 ASN A CB    1 
ATOM   1265 C CG    . ASN A 1 179 ? 82.127 -26.367 -28.364 1.00 91.63  ? 204 ASN A CG    1 
ATOM   1266 O OD1   . ASN A 1 179 ? 81.288 -27.259 -28.506 1.00 92.00  ? 204 ASN A OD1   1 
ATOM   1267 N ND2   . ASN A 1 179 ? 83.430 -26.569 -28.549 1.00 100.12 ? 204 ASN A ND2   1 
ATOM   1268 N N     . LYS A 1 180 ? 78.938 -23.035 -27.624 1.00 79.58  ? 205 LYS A N     1 
ATOM   1269 C CA    . LYS A 1 180 ? 78.516 -21.785 -27.017 1.00 72.15  ? 205 LYS A CA    1 
ATOM   1270 C C     . LYS A 1 180 ? 77.640 -22.051 -25.809 1.00 75.11  ? 205 LYS A C     1 
ATOM   1271 O O     . LYS A 1 180 ? 77.113 -23.144 -25.643 1.00 74.95  ? 205 LYS A O     1 
ATOM   1272 C CB    . LYS A 1 180 ? 77.778 -20.909 -28.033 1.00 73.96  ? 205 LYS A CB    1 
ATOM   1273 C CG    . LYS A 1 180 ? 77.795 -19.431 -27.690 1.00 69.77  ? 205 LYS A CG    1 
ATOM   1274 C CD    . LYS A 1 180 ? 77.284 -18.587 -28.840 1.00 76.96  ? 205 LYS A CD    1 
ATOM   1275 C CE    . LYS A 1 180 ? 77.348 -17.105 -28.488 1.00 78.14  ? 205 LYS A CE    1 
ATOM   1276 N NZ    . LYS A 1 180 ? 77.017 -16.237 -29.642 1.00 77.40  ? 205 LYS A NZ    1 
ATOM   1277 N N     . ARG A 1 181 ? 77.496 -21.033 -24.971 1.00 75.99  ? 206 ARG A N     1 
ATOM   1278 C CA    . ARG A 1 181 ? 76.726 -21.103 -23.745 1.00 67.13  ? 206 ARG A CA    1 
ATOM   1279 C C     . ARG A 1 181 ? 75.665 -20.002 -23.821 1.00 66.11  ? 206 ARG A C     1 
ATOM   1280 O O     . ARG A 1 181 ? 75.857 -19.017 -24.532 1.00 68.14  ? 206 ARG A O     1 
ATOM   1281 C CB    . ARG A 1 181 ? 77.684 -20.865 -22.589 1.00 65.38  ? 206 ARG A CB    1 
ATOM   1282 C CG    . ARG A 1 181 ? 77.222 -21.377 -21.273 1.00 71.20  ? 206 ARG A CG    1 
ATOM   1283 C CD    . ARG A 1 181 ? 78.419 -21.703 -20.422 1.00 71.98  ? 206 ARG A CD    1 
ATOM   1284 N NE    . ARG A 1 181 ? 79.208 -20.518 -20.136 1.00 71.62  ? 206 ARG A NE    1 
ATOM   1285 C CZ    . ARG A 1 181 ? 79.271 -19.949 -18.940 1.00 76.04  ? 206 ARG A CZ    1 
ATOM   1286 N NH1   . ARG A 1 181 ? 78.591 -20.476 -17.933 1.00 70.44  ? 206 ARG A NH1   1 
ATOM   1287 N NH2   . ARG A 1 181 ? 80.016 -18.865 -18.746 1.00 77.74  ? 206 ARG A NH2   1 
ATOM   1288 N N     . ASN A 1 182 ? 74.541 -20.144 -23.121 1.00 65.81  ? 207 ASN A N     1 
ATOM   1289 C CA    . ASN A 1 182 ? 73.490 -19.121 -23.232 1.00 63.45  ? 207 ASN A CA    1 
ATOM   1290 C C     . ASN A 1 182 ? 73.817 -17.957 -22.314 1.00 61.84  ? 207 ASN A C     1 
ATOM   1291 O O     . ASN A 1 182 ? 73.108 -16.948 -22.257 1.00 60.37  ? 207 ASN A O     1 
ATOM   1292 C CB    . ASN A 1 182 ? 72.075 -19.684 -22.998 1.00 57.51  ? 207 ASN A CB    1 
ATOM   1293 C CG    . ASN A 1 182 ? 71.768 -19.927 -21.538 1.00 54.04  ? 207 ASN A CG    1 
ATOM   1294 O OD1   . ASN A 1 182 ? 72.637 -20.304 -20.772 1.00 59.42  ? 207 ASN A OD1   1 
ATOM   1295 N ND2   . ASN A 1 182 ? 70.526 -19.713 -21.149 1.00 51.83  ? 207 ASN A ND2   1 
ATOM   1296 N N     . ILE A 1 183 ? 74.926 -18.123 -21.609 1.00 62.68  ? 208 ILE A N     1 
ATOM   1297 C CA    . ILE A 1 183 ? 75.526 -17.050 -20.860 1.00 64.70  ? 208 ILE A CA    1 
ATOM   1298 C C     . ILE A 1 183 ? 76.508 -16.447 -21.854 1.00 67.91  ? 208 ILE A C     1 
ATOM   1299 O O     . ILE A 1 183 ? 77.610 -16.967 -22.072 1.00 64.85  ? 208 ILE A O     1 
ATOM   1300 C CB    . ILE A 1 183 ? 76.258 -17.638 -19.629 1.00 64.21  ? 208 ILE A CB    1 
ATOM   1301 C CG1   . ILE A 1 183 ? 75.227 -18.258 -18.673 1.00 64.75  ? 208 ILE A CG1   1 
ATOM   1302 C CG2   . ILE A 1 183 ? 77.133 -16.603 -18.942 1.00 59.68  ? 208 ILE A CG2   1 
ATOM   1303 C CD1   . ILE A 1 183 ? 75.761 -18.606 -17.309 1.00 60.66  ? 208 ILE A CD1   1 
ATOM   1304 N N     . LEU A 1 184 ? 76.111 -15.303 -22.404 1.00 66.24  ? 209 LEU A N     1 
ATOM   1305 C CA    . LEU A 1 184 ? 76.765 -14.714 -23.563 1.00 65.05  ? 209 LEU A CA    1 
ATOM   1306 C C     . LEU A 1 184 ? 78.026 -13.972 -23.158 1.00 70.96  ? 209 LEU A C     1 
ATOM   1307 O O     . LEU A 1 184 ? 78.165 -13.563 -22.005 1.00 68.25  ? 209 LEU A O     1 
ATOM   1308 C CB    . LEU A 1 184 ? 75.801 -13.761 -24.262 1.00 67.92  ? 209 LEU A CB    1 
ATOM   1309 C CG    . LEU A 1 184 ? 74.909 -14.329 -25.366 1.00 68.61  ? 209 LEU A CG    1 
ATOM   1310 C CD1   . LEU A 1 184 ? 74.927 -15.851 -25.392 1.00 69.46  ? 209 LEU A CD1   1 
ATOM   1311 C CD2   . LEU A 1 184 ? 73.498 -13.803 -25.214 1.00 65.61  ? 209 LEU A CD2   1 
ATOM   1312 N N     . PRO A 1 185 ? 78.967 -13.814 -24.101 1.00 73.86  ? 210 PRO A N     1 
ATOM   1313 C CA    . PRO A 1 185 ? 80.237 -13.125 -23.825 1.00 69.69  ? 210 PRO A CA    1 
ATOM   1314 C C     . PRO A 1 185 ? 80.074 -11.678 -23.331 1.00 76.60  ? 210 PRO A C     1 
ATOM   1315 O O     . PRO A 1 185 ? 80.919 -11.223 -22.560 1.00 75.50  ? 210 PRO A O     1 
ATOM   1316 C CB    . PRO A 1 185 ? 80.940 -13.155 -25.174 1.00 64.63  ? 210 PRO A CB    1 
ATOM   1317 C CG    . PRO A 1 185 ? 80.403 -14.386 -25.831 1.00 72.70  ? 210 PRO A CG    1 
ATOM   1318 C CD    . PRO A 1 185 ? 78.973 -14.484 -25.413 1.00 67.25  ? 210 PRO A CD    1 
ATOM   1319 N N     . ASN A 1 186 ? 78.987 -10.997 -23.694 1.00 69.84  ? 211 ASN A N     1 
ATOM   1320 C CA    . ASN A 1 186 ? 78.790 -9.599  -23.286 1.00 75.37  ? 211 ASN A CA    1 
ATOM   1321 C C     . ASN A 1 186 ? 78.262 -9.454  -21.835 1.00 80.84  ? 211 ASN A C     1 
ATOM   1322 O O     . ASN A 1 186 ? 77.925 -8.351  -21.371 1.00 77.59  ? 211 ASN A O     1 
ATOM   1323 C CB    . ASN A 1 186 ? 77.880 -8.862  -24.285 1.00 83.39  ? 211 ASN A CB    1 
ATOM   1324 C CG    . ASN A 1 186 ? 76.430 -9.363  -24.265 1.00 84.13  ? 211 ASN A CG    1 
ATOM   1325 O OD1   . ASN A 1 186 ? 76.133 -10.475 -24.722 1.00 82.77  ? 211 ASN A OD1   1 
ATOM   1326 N ND2   . ASN A 1 186 ? 75.519 -8.524  -23.758 1.00 79.28  ? 211 ASN A ND2   1 
ATOM   1327 N N     . ILE A 1 187 ? 78.193 -10.598 -21.153 1.00 78.78  ? 212 ILE A N     1 
ATOM   1328 C CA    . ILE A 1 187 ? 77.602 -10.784 -19.830 1.00 69.60  ? 212 ILE A CA    1 
ATOM   1329 C C     . ILE A 1 187 ? 78.767 -11.125 -18.916 1.00 68.35  ? 212 ILE A C     1 
ATOM   1330 O O     . ILE A 1 187 ? 79.823 -11.523 -19.384 1.00 74.05  ? 212 ILE A O     1 
ATOM   1331 C CB    . ILE A 1 187 ? 76.560 -11.949 -19.900 1.00 71.26  ? 212 ILE A CB    1 
ATOM   1332 C CG1   . ILE A 1 187 ? 75.391 -11.537 -20.794 1.00 72.58  ? 212 ILE A CG1   1 
ATOM   1333 C CG2   . ILE A 1 187 ? 76.087 -12.460 -18.531 1.00 62.08  ? 212 ILE A CG2   1 
ATOM   1334 C CD1   . ILE A 1 187 ? 74.904 -10.130 -20.559 1.00 66.56  ? 212 ILE A CD1   1 
ATOM   1335 N N     . ASN A 1 188 ? 78.606 -10.910 -17.623 1.00 67.90  ? 213 ASN A N     1 
ATOM   1336 C CA    . ASN A 1 188 ? 79.676 -11.162 -16.672 1.00 64.96  ? 213 ASN A CA    1 
ATOM   1337 C C     . ASN A 1 188 ? 79.061 -11.446 -15.303 1.00 67.83  ? 213 ASN A C     1 
ATOM   1338 O O     . ASN A 1 188 ? 77.832 -11.441 -15.151 1.00 62.34  ? 213 ASN A O     1 
ATOM   1339 C CB    . ASN A 1 188 ? 80.600 -9.948  -16.604 1.00 63.57  ? 213 ASN A CB    1 
ATOM   1340 C CG    . ASN A 1 188 ? 79.833 -8.643  -16.457 1.00 64.85  ? 213 ASN A CG    1 
ATOM   1341 O OD1   . ASN A 1 188 ? 79.307 -8.345  -15.379 1.00 63.98  ? 213 ASN A OD1   1 
ATOM   1342 N ND2   . ASN A 1 188 ? 79.762 -7.858  -17.550 1.00 72.14  ? 213 ASN A ND2   1 
ATOM   1343 N N     . SER A 1 189 ? 79.898 -11.666 -14.298 1.00 63.12  ? 214 SER A N     1 
ATOM   1344 C CA    . SER A 1 189 ? 79.369 -12.069 -13.002 1.00 65.22  ? 214 SER A CA    1 
ATOM   1345 C C     . SER A 1 189 ? 78.437 -11.075 -12.274 1.00 67.04  ? 214 SER A C     1 
ATOM   1346 O O     . SER A 1 189 ? 77.364 -11.476 -11.787 1.00 68.75  ? 214 SER A O     1 
ATOM   1347 C CB    . SER A 1 189 ? 80.493 -12.561 -12.105 1.00 67.78  ? 214 SER A CB    1 
ATOM   1348 O OG    . SER A 1 189 ? 81.039 -13.750 -12.656 1.00 73.86  ? 214 SER A OG    1 
ATOM   1349 N N     . SER A 1 190 ? 78.820 -9.797  -12.205 1.00 66.50  ? 215 SER A N     1 
ATOM   1350 C CA    . SER A 1 190 ? 77.984 -8.791  -11.524 1.00 65.50  ? 215 SER A CA    1 
ATOM   1351 C C     . SER A 1 190 ? 76.580 -8.719  -12.124 1.00 60.52  ? 215 SER A C     1 
ATOM   1352 O O     . SER A 1 190 ? 75.562 -8.636  -11.398 1.00 62.28  ? 215 SER A O     1 
ATOM   1353 C CB    . SER A 1 190 ? 78.627 -7.400  -11.588 1.00 65.17  ? 215 SER A CB    1 
ATOM   1354 O OG    . SER A 1 190 ? 80.032 -7.494  -11.658 1.00 74.79  ? 215 SER A OG    1 
ATOM   1355 N N     . TYR A 1 191 ? 76.537 -8.742  -13.454 1.00 56.18  ? 216 TYR A N     1 
ATOM   1356 C CA    . TYR A 1 191 ? 75.278 -8.692  -14.158 1.00 56.06  ? 216 TYR A CA    1 
ATOM   1357 C C     . TYR A 1 191 ? 74.316 -9.759  -13.608 1.00 64.56  ? 216 TYR A C     1 
ATOM   1358 O O     . TYR A 1 191 ? 73.149 -9.461  -13.268 1.00 56.02  ? 216 TYR A O     1 
ATOM   1359 C CB    . TYR A 1 191 ? 75.496 -8.863  -15.655 1.00 56.76  ? 216 TYR A CB    1 
ATOM   1360 C CG    . TYR A 1 191 ? 74.228 -8.607  -16.418 1.00 59.06  ? 216 TYR A CG    1 
ATOM   1361 C CD1   . TYR A 1 191 ? 73.534 -7.416  -16.257 1.00 58.59  ? 216 TYR A CD1   1 
ATOM   1362 C CD2   . TYR A 1 191 ? 73.704 -9.556  -17.271 1.00 57.10  ? 216 TYR A CD2   1 
ATOM   1363 C CE1   . TYR A 1 191 ? 72.360 -7.174  -16.929 1.00 58.78  ? 216 TYR A CE1   1 
ATOM   1364 C CE2   . TYR A 1 191 ? 72.524 -9.319  -17.960 1.00 62.32  ? 216 TYR A CE2   1 
ATOM   1365 C CZ    . TYR A 1 191 ? 71.861 -8.124  -17.782 1.00 60.83  ? 216 TYR A CZ    1 
ATOM   1366 O OH    . TYR A 1 191 ? 70.694 -7.888  -18.457 1.00 62.22  ? 216 TYR A OH    1 
ATOM   1367 N N     . LEU A 1 192 ? 74.829 -10.989 -13.481 1.00 62.47  ? 217 LEU A N     1 
ATOM   1368 C CA    . LEU A 1 192 ? 74.078 -12.084 -12.874 1.00 58.20  ? 217 LEU A CA    1 
ATOM   1369 C C     . LEU A 1 192 ? 73.783 -11.849 -11.396 1.00 61.79  ? 217 LEU A C     1 
ATOM   1370 O O     . LEU A 1 192 ? 72.831 -12.413 -10.860 1.00 67.51  ? 217 LEU A O     1 
ATOM   1371 C CB    . LEU A 1 192 ? 74.828 -13.399 -13.004 1.00 59.06  ? 217 LEU A CB    1 
ATOM   1372 C CG    . LEU A 1 192 ? 75.202 -13.866 -14.397 1.00 57.35  ? 217 LEU A CG    1 
ATOM   1373 C CD1   . LEU A 1 192 ? 75.857 -15.218 -14.251 1.00 56.96  ? 217 LEU A CD1   1 
ATOM   1374 C CD2   . LEU A 1 192 ? 73.996 -13.913 -15.309 1.00 49.96  ? 217 LEU A CD2   1 
ATOM   1375 N N     . THR A 1 193 ? 74.605 -11.047 -10.726 1.00 61.32  ? 218 THR A N     1 
ATOM   1376 C CA    . THR A 1 193 ? 74.291 -10.645 -9.348  1.00 62.97  ? 218 THR A CA    1 
ATOM   1377 C C     . THR A 1 193 ? 72.997 -9.830  -9.244  1.00 62.74  ? 218 THR A C     1 
ATOM   1378 O O     . THR A 1 193 ? 72.316 -9.848  -8.220  1.00 63.00  ? 218 THR A O     1 
ATOM   1379 C CB    . THR A 1 193 ? 75.422 -9.836  -8.728  1.00 57.42  ? 218 THR A CB    1 
ATOM   1380 O OG1   . THR A 1 193 ? 76.613 -10.620 -8.761  1.00 64.90  ? 218 THR A OG1   1 
ATOM   1381 C CG2   . THR A 1 193 ? 75.105 -9.491  -7.301  1.00 63.78  ? 218 THR A CG2   1 
ATOM   1382 N N     . HIS A 1 194 ? 72.650 -9.117  -10.307 1.00 62.34  ? 219 HIS A N     1 
ATOM   1383 C CA    . HIS A 1 194 ? 71.425 -8.285  -10.280 1.00 61.42  ? 219 HIS A CA    1 
ATOM   1384 C C     . HIS A 1 194 ? 70.310 -8.655  -11.273 1.00 59.67  ? 219 HIS A C     1 
ATOM   1385 O O     . HIS A 1 194 ? 69.129 -8.558  -10.943 1.00 53.99  ? 219 HIS A O     1 
ATOM   1386 C CB    . HIS A 1 194 ? 71.710 -6.782  -10.247 1.00 61.40  ? 219 HIS A CB    1 
ATOM   1387 C CG    . HIS A 1 194 ? 72.374 -6.278  -11.476 1.00 58.88  ? 219 HIS A CG    1 
ATOM   1388 N ND1   . HIS A 1 194 ? 71.662 -5.854  -12.582 1.00 62.38  ? 219 HIS A ND1   1 
ATOM   1389 C CD2   . HIS A 1 194 ? 73.684 -6.162  -11.795 1.00 53.47  ? 219 HIS A CD2   1 
ATOM   1390 C CE1   . HIS A 1 194 ? 72.511 -5.491  -13.527 1.00 67.72  ? 219 HIS A CE1   1 
ATOM   1391 N NE2   . HIS A 1 194 ? 73.745 -5.666  -13.074 1.00 66.42  ? 219 HIS A NE2   1 
ATOM   1392 N N     . CYS A 1 195 ? 70.696 -8.905  -12.523 1.00 56.47  ? 220 CYS A N     1 
ATOM   1393 C CA    . CYS A 1 195 ? 69.756 -9.052  -13.636 1.00 55.27  ? 220 CYS A CA    1 
ATOM   1394 C C     . CYS A 1 195 ? 68.600 -10.061 -13.491 1.00 57.77  ? 220 CYS A C     1 
ATOM   1395 O O     . CYS A 1 195 ? 68.709 -11.109 -12.853 1.00 57.77  ? 220 CYS A O     1 
ATOM   1396 C CB    . CYS A 1 195 ? 70.518 -9.342  -14.936 1.00 56.06  ? 220 CYS A CB    1 
ATOM   1397 S SG    . CYS A 1 195 ? 70.919 -11.102 -15.246 1.00 56.73  ? 220 CYS A SG    1 
ATOM   1398 N N     . VAL A 1 196 ? 67.480 -9.708  -14.108 1.00 57.30  ? 221 VAL A N     1 
ATOM   1399 C CA    . VAL A 1 196 ? 66.346 -10.599 -14.273 1.00 57.57  ? 221 VAL A CA    1 
ATOM   1400 C C     . VAL A 1 196 ? 65.846 -10.418 -15.710 1.00 58.53  ? 221 VAL A C     1 
ATOM   1401 O O     . VAL A 1 196 ? 65.649 -9.298  -16.170 1.00 60.86  ? 221 VAL A O     1 
ATOM   1402 C CB    . VAL A 1 196 ? 65.228 -10.266 -13.273 1.00 53.33  ? 221 VAL A CB    1 
ATOM   1403 C CG1   . VAL A 1 196 ? 64.014 -11.120 -13.536 1.00 54.57  ? 221 VAL A CG1   1 
ATOM   1404 C CG2   . VAL A 1 196 ? 65.716 -10.441 -11.849 1.00 53.86  ? 221 VAL A CG2   1 
ATOM   1405 N N     . PHE A 1 197 ? 65.652 -11.515 -16.428 1.00 61.56  ? 222 PHE A N     1 
ATOM   1406 C CA    . PHE A 1 197 ? 65.320 -11.428 -17.849 1.00 64.08  ? 222 PHE A CA    1 
ATOM   1407 C C     . PHE A 1 197 ? 64.077 -10.585 -18.147 1.00 61.88  ? 222 PHE A C     1 
ATOM   1408 O O     . PHE A 1 197 ? 62.978 -10.867 -17.663 1.00 61.46  ? 222 PHE A O     1 
ATOM   1409 C CB    . PHE A 1 197 ? 65.139 -12.837 -18.442 1.00 57.47  ? 222 PHE A CB    1 
ATOM   1410 C CG    . PHE A 1 197 ? 64.568 -12.847 -19.838 1.00 56.51  ? 222 PHE A CG    1 
ATOM   1411 C CD1   . PHE A 1 197 ? 63.184 -12.833 -20.047 1.00 56.72  ? 222 PHE A CD1   1 
ATOM   1412 C CD2   . PHE A 1 197 ? 65.410 -12.885 -20.942 1.00 52.18  ? 222 PHE A CD2   1 
ATOM   1413 C CE1   . PHE A 1 197 ? 62.655 -12.850 -21.330 1.00 55.81  ? 222 PHE A CE1   1 
ATOM   1414 C CE2   . PHE A 1 197 ? 64.896 -12.906 -22.226 1.00 55.11  ? 222 PHE A CE2   1 
ATOM   1415 C CZ    . PHE A 1 197 ? 63.509 -12.895 -22.420 1.00 57.51  ? 222 PHE A CZ    1 
ATOM   1416 N N     . SER A 1 198 ? 64.263 -9.579  -18.989 1.00 57.36  ? 223 SER A N     1 
ATOM   1417 C CA    . SER A 1 198 ? 63.141 -8.914  -19.625 1.00 65.32  ? 223 SER A CA    1 
ATOM   1418 C C     . SER A 1 198 ? 63.380 -8.792  -21.125 1.00 67.73  ? 223 SER A C     1 
ATOM   1419 O O     . SER A 1 198 ? 64.522 -8.676  -21.580 1.00 63.79  ? 223 SER A O     1 
ATOM   1420 C CB    . SER A 1 198 ? 62.912 -7.525  -19.034 1.00 68.17  ? 223 SER A CB    1 
ATOM   1421 O OG    . SER A 1 198 ? 63.823 -6.590  -19.584 1.00 73.95  ? 223 SER A OG    1 
ATOM   1422 N N     . ARG A 1 199 ? 62.291 -8.814  -21.887 1.00 67.83  ? 224 ARG A N     1 
ATOM   1423 C CA    . ARG A 1 199 ? 62.361 -8.592  -23.323 1.00 68.81  ? 224 ARG A CA    1 
ATOM   1424 C C     . ARG A 1 199 ? 62.992 -7.233  -23.640 1.00 77.35  ? 224 ARG A C     1 
ATOM   1425 O O     . ARG A 1 199 ? 63.923 -7.149  -24.455 1.00 70.82  ? 224 ARG A O     1 
ATOM   1426 C CB    . ARG A 1 199 ? 60.970 -8.660  -23.934 1.00 71.17  ? 224 ARG A CB    1 
ATOM   1427 C CG    . ARG A 1 199 ? 60.340 -10.038 -23.901 1.00 71.73  ? 224 ARG A CG    1 
ATOM   1428 C CD    . ARG A 1 199 ? 61.203 -11.044 -24.626 1.00 68.71  ? 224 ARG A CD    1 
ATOM   1429 N NE    . ARG A 1 199 ? 60.599 -12.375 -24.603 1.00 68.16  ? 224 ARG A NE    1 
ATOM   1430 C CZ    . ARG A 1 199 ? 61.165 -13.452 -25.133 1.00 63.62  ? 224 ARG A CZ    1 
ATOM   1431 N NH1   . ARG A 1 199 ? 62.352 -13.354 -25.723 1.00 59.23  ? 224 ARG A NH1   1 
ATOM   1432 N NH2   . ARG A 1 199 ? 60.541 -14.619 -25.076 1.00 61.78  ? 224 ARG A NH2   1 
ATOM   1433 N N     . LYS A 1 200 ? 62.497 -6.181  -22.978 1.00 79.42  ? 225 LYS A N     1 
ATOM   1434 C CA    . LYS A 1 200 ? 62.939 -4.814  -23.266 1.00 71.83  ? 225 LYS A CA    1 
ATOM   1435 C C     . LYS A 1 200 ? 64.345 -4.522  -22.718 1.00 74.29  ? 225 LYS A C     1 
ATOM   1436 O O     . LYS A 1 200 ? 65.306 -4.438  -23.479 1.00 79.19  ? 225 LYS A O     1 
ATOM   1437 C CB    . LYS A 1 200 ? 61.917 -3.789  -22.745 1.00 56.92  ? 225 LYS A CB    1 
ATOM   1438 N N     . THR A 1 201 ? 64.482 -4.399  -21.405 1.00 72.77  ? 226 THR A N     1 
ATOM   1439 C CA    . THR A 1 201 ? 65.762 -3.987  -20.829 1.00 70.76  ? 226 THR A CA    1 
ATOM   1440 C C     . THR A 1 201 ? 66.845 -5.070  -20.588 1.00 74.88  ? 226 THR A C     1 
ATOM   1441 O O     . THR A 1 201 ? 68.033 -4.741  -20.515 1.00 74.13  ? 226 THR A O     1 
ATOM   1442 C CB    . THR A 1 201 ? 65.538 -3.129  -19.557 1.00 74.14  ? 226 THR A CB    1 
ATOM   1443 O OG1   . THR A 1 201 ? 66.563 -3.408  -18.594 1.00 83.84  ? 226 THR A OG1   1 
ATOM   1444 C CG2   . THR A 1 201 ? 64.166 -3.416  -18.939 1.00 71.01  ? 226 THR A CG2   1 
ATOM   1445 N N     . ASP A 1 202 ? 66.464 -6.342  -20.466 1.00 69.90  ? 227 ASP A N     1 
ATOM   1446 C CA    . ASP A 1 202 ? 67.453 -7.381  -20.133 1.00 69.24  ? 227 ASP A CA    1 
ATOM   1447 C C     . ASP A 1 202 ? 67.311 -8.712  -20.882 1.00 71.81  ? 227 ASP A C     1 
ATOM   1448 O O     . ASP A 1 202 ? 67.150 -9.758  -20.257 1.00 71.21  ? 227 ASP A O     1 
ATOM   1449 C CB    . ASP A 1 202 ? 67.369 -7.719  -18.643 1.00 68.59  ? 227 ASP A CB    1 
ATOM   1450 C CG    . ASP A 1 202 ? 67.818 -6.597  -17.756 1.00 70.57  ? 227 ASP A CG    1 
ATOM   1451 O OD1   . ASP A 1 202 ? 69.046 -6.410  -17.609 1.00 69.49  ? 227 ASP A OD1   1 
ATOM   1452 O OD2   . ASP A 1 202 ? 66.934 -5.936  -17.175 1.00 72.52  ? 227 ASP A OD2   1 
ATOM   1453 N N     . PRO A 1 203 ? 67.390 -8.698  -22.210 1.00 70.60  ? 228 PRO A N     1 
ATOM   1454 C CA    . PRO A 1 203 ? 67.110 -9.936  -22.950 1.00 66.05  ? 228 PRO A CA    1 
ATOM   1455 C C     . PRO A 1 203 ? 68.210 -11.003 -22.827 1.00 66.73  ? 228 PRO A C     1 
ATOM   1456 O O     . PRO A 1 203 ? 67.979 -12.184 -23.100 1.00 68.14  ? 228 PRO A O     1 
ATOM   1457 C CB    . PRO A 1 203 ? 67.003 -9.440  -24.385 1.00 74.36  ? 228 PRO A CB    1 
ATOM   1458 C CG    . PRO A 1 203 ? 67.966 -8.272  -24.423 1.00 73.33  ? 228 PRO A CG    1 
ATOM   1459 C CD    . PRO A 1 203 ? 67.857 -7.610  -23.083 1.00 70.09  ? 228 PRO A CD    1 
ATOM   1460 N N     . ASP A 1 204 ? 69.399 -10.563 -22.435 1.00 64.53  ? 229 ASP A N     1 
ATOM   1461 C CA    . ASP A 1 204 ? 70.584 -11.408 -22.339 1.00 64.25  ? 229 ASP A CA    1 
ATOM   1462 C C     . ASP A 1 204 ? 70.826 -11.937 -20.936 1.00 63.77  ? 229 ASP A C     1 
ATOM   1463 O O     . ASP A 1 204 ? 71.875 -12.519 -20.651 1.00 60.98  ? 229 ASP A O     1 
ATOM   1464 C CB    . ASP A 1 204 ? 71.818 -10.631 -22.788 1.00 69.58  ? 229 ASP A CB    1 
ATOM   1465 C CG    . ASP A 1 204 ? 71.848 -10.414 -24.281 1.00 75.56  ? 229 ASP A CG    1 
ATOM   1466 O OD1   . ASP A 1 204 ? 70.838 -10.742 -24.945 1.00 70.39  ? 229 ASP A OD1   1 
ATOM   1467 O OD2   . ASP A 1 204 ? 72.882 -9.920  -24.786 1.00 80.54  ? 229 ASP A OD2   1 
ATOM   1468 N N     . CYS A 1 205 ? 69.891 -11.676 -20.039 1.00 62.00  ? 230 CYS A N     1 
ATOM   1469 C CA    . CYS A 1 205 ? 70.017 -12.170 -18.684 1.00 57.65  ? 230 CYS A CA    1 
ATOM   1470 C C     . CYS A 1 205 ? 69.348 -13.532 -18.609 1.00 61.79  ? 230 CYS A C     1 
ATOM   1471 O O     . CYS A 1 205 ? 68.155 -13.658 -18.877 1.00 60.74  ? 230 CYS A O     1 
ATOM   1472 C CB    . CYS A 1 205 ? 69.355 -11.212 -17.717 1.00 56.46  ? 230 CYS A CB    1 
ATOM   1473 S SG    . CYS A 1 205 ? 69.205 -11.860 -16.071 1.00 52.90  ? 230 CYS A SG    1 
ATOM   1474 N N     . PRO A 1 206 ? 70.125 -14.573 -18.283 1.00 56.19  ? 231 PRO A N     1 
ATOM   1475 C CA    . PRO A 1 206 ? 69.480 -15.878 -18.275 1.00 51.11  ? 231 PRO A CA    1 
ATOM   1476 C C     . PRO A 1 206 ? 68.917 -16.208 -16.909 1.00 56.37  ? 231 PRO A C     1 
ATOM   1477 O O     . PRO A 1 206 ? 69.010 -17.365 -16.502 1.00 58.80  ? 231 PRO A O     1 
ATOM   1478 C CB    . PRO A 1 206 ? 70.650 -16.804 -18.555 1.00 54.93  ? 231 PRO A CB    1 
ATOM   1479 C CG    . PRO A 1 206 ? 71.806 -16.135 -17.821 1.00 55.64  ? 231 PRO A CG    1 
ATOM   1480 C CD    . PRO A 1 206 ? 71.528 -14.643 -17.842 1.00 51.84  ? 231 PRO A CD    1 
ATOM   1481 N N     . ILE A 1 207 ? 68.268 -15.250 -16.256 1.00 54.80  ? 232 ILE A N     1 
ATOM   1482 C CA    . ILE A 1 207 ? 67.630 -15.500 -14.964 1.00 56.56  ? 232 ILE A CA    1 
ATOM   1483 C C     . ILE A 1 207 ? 66.208 -14.956 -15.021 1.00 57.22  ? 232 ILE A C     1 
ATOM   1484 O O     . ILE A 1 207 ? 65.998 -13.758 -15.187 1.00 60.44  ? 232 ILE A O     1 
ATOM   1485 C CB    . ILE A 1 207 ? 68.393 -14.860 -13.796 1.00 53.87  ? 232 ILE A CB    1 
ATOM   1486 C CG1   . ILE A 1 207 ? 69.788 -15.481 -13.659 1.00 54.55  ? 232 ILE A CG1   1 
ATOM   1487 C CG2   . ILE A 1 207 ? 67.601 -15.010 -12.509 1.00 51.40  ? 232 ILE A CG2   1 
ATOM   1488 C CD1   . ILE A 1 207 ? 70.641 -14.888 -12.508 1.00 53.79  ? 232 ILE A CD1   1 
ATOM   1489 N N     . PHE A 1 208 ? 65.234 -15.846 -14.895 1.00 54.08  ? 233 PHE A N     1 
ATOM   1490 C CA    . PHE A 1 208 ? 63.873 -15.529 -15.272 1.00 52.61  ? 233 PHE A CA    1 
ATOM   1491 C C     . PHE A 1 208 ? 63.016 -15.515 -14.030 1.00 55.66  ? 233 PHE A C     1 
ATOM   1492 O O     . PHE A 1 208 ? 63.166 -16.396 -13.184 1.00 52.56  ? 233 PHE A O     1 
ATOM   1493 C CB    . PHE A 1 208 ? 63.341 -16.574 -16.268 1.00 53.43  ? 233 PHE A CB    1 
ATOM   1494 C CG    . PHE A 1 208 ? 64.147 -16.682 -17.564 1.00 57.71  ? 233 PHE A CG    1 
ATOM   1495 C CD1   . PHE A 1 208 ? 65.396 -17.304 -17.586 1.00 53.18  ? 233 PHE A CD1   1 
ATOM   1496 C CD2   . PHE A 1 208 ? 63.630 -16.197 -18.765 1.00 53.54  ? 233 PHE A CD2   1 
ATOM   1497 C CE1   . PHE A 1 208 ? 66.118 -17.409 -18.772 1.00 52.92  ? 233 PHE A CE1   1 
ATOM   1498 C CE2   . PHE A 1 208 ? 64.349 -16.302 -19.948 1.00 50.57  ? 233 PHE A CE2   1 
ATOM   1499 C CZ    . PHE A 1 208 ? 65.593 -16.909 -19.953 1.00 50.91  ? 233 PHE A CZ    1 
ATOM   1500 N N     . ARG A 1 209 ? 62.139 -14.512 -13.904 1.00 57.70  ? 234 ARG A N     1 
ATOM   1501 C CA    . ARG A 1 209 ? 61.116 -14.543 -12.862 1.00 56.51  ? 234 ARG A CA    1 
ATOM   1502 C C     . ARG A 1 209 ? 60.055 -15.572 -13.268 1.00 52.46  ? 234 ARG A C     1 
ATOM   1503 O O     . ARG A 1 209 ? 59.593 -15.555 -14.399 1.00 53.61  ? 234 ARG A O     1 
ATOM   1504 C CB    . ARG A 1 209 ? 60.508 -13.156 -12.638 1.00 56.16  ? 234 ARG A CB    1 
ATOM   1505 C CG    . ARG A 1 209 ? 60.538 -12.690 -11.168 1.00 61.54  ? 234 ARG A CG    1 
ATOM   1506 C CD    . ARG A 1 209 ? 60.492 -11.142 -10.988 1.00 68.55  ? 234 ARG A CD    1 
ATOM   1507 N NE    . ARG A 1 209 ? 61.753 -10.524 -10.520 1.00 74.87  ? 234 ARG A NE    1 
ATOM   1508 C CZ    . ARG A 1 209 ? 62.294 -10.682 -9.299  1.00 77.53  ? 234 ARG A CZ    1 
ATOM   1509 N NH1   . ARG A 1 209 ? 61.713 -11.471 -8.394  1.00 71.19  ? 234 ARG A NH1   1 
ATOM   1510 N NH2   . ARG A 1 209 ? 63.439 -10.068 -8.973  1.00 70.78  ? 234 ARG A NH2   1 
ATOM   1511 N N     . LEU A 1 210 ? 59.705 -16.484 -12.362 1.00 46.55  ? 235 LEU A N     1 
ATOM   1512 C CA    . LEU A 1 210 ? 58.731 -17.536 -12.661 1.00 52.86  ? 235 LEU A CA    1 
ATOM   1513 C C     . LEU A 1 210 ? 57.414 -16.938 -13.135 1.00 54.10  ? 235 LEU A C     1 
ATOM   1514 O O     . LEU A 1 210 ? 56.790 -17.424 -14.103 1.00 53.14  ? 235 LEU A O     1 
ATOM   1515 C CB    . LEU A 1 210 ? 58.467 -18.420 -11.435 1.00 52.49  ? 235 LEU A CB    1 
ATOM   1516 C CG    . LEU A 1 210 ? 59.624 -19.215 -10.831 1.00 49.57  ? 235 LEU A CG    1 
ATOM   1517 C CD1   . LEU A 1 210 ? 59.086 -20.129 -9.767  1.00 46.90  ? 235 LEU A CD1   1 
ATOM   1518 C CD2   . LEU A 1 210 ? 60.339 -19.993 -11.892 1.00 47.19  ? 235 LEU A CD2   1 
ATOM   1519 N N     . GLY A 1 211 ? 57.005 -15.879 -12.439 1.00 54.51  ? 236 GLY A N     1 
ATOM   1520 C CA    . GLY A 1 211 ? 55.813 -15.139 -12.783 1.00 56.57  ? 236 GLY A CA    1 
ATOM   1521 C C     . GLY A 1 211 ? 55.849 -14.729 -14.245 1.00 62.86  ? 236 GLY A C     1 
ATOM   1522 O O     . GLY A 1 211 ? 54.856 -14.886 -14.962 1.00 62.99  ? 236 GLY A O     1 
ATOM   1523 N N     . ASP A 1 212 ? 57.001 -14.226 -14.690 1.00 57.29  ? 237 ASP A N     1 
ATOM   1524 C CA    . ASP A 1 212 ? 57.136 -13.711 -16.049 1.00 57.90  ? 237 ASP A CA    1 
ATOM   1525 C C     . ASP A 1 212 ? 57.060 -14.794 -17.079 1.00 54.40  ? 237 ASP A C     1 
ATOM   1526 O O     . ASP A 1 212 ? 56.514 -14.586 -18.151 1.00 55.63  ? 237 ASP A O     1 
ATOM   1527 C CB    . ASP A 1 212 ? 58.441 -12.940 -16.222 1.00 61.05  ? 237 ASP A CB    1 
ATOM   1528 C CG    . ASP A 1 212 ? 58.426 -11.632 -15.480 1.00 64.11  ? 237 ASP A CG    1 
ATOM   1529 O OD1   . ASP A 1 212 ? 57.322 -11.196 -15.089 1.00 59.62  ? 237 ASP A OD1   1 
ATOM   1530 O OD2   . ASP A 1 212 ? 59.508 -11.042 -15.285 1.00 69.67  ? 237 ASP A OD2   1 
ATOM   1531 N N     . ILE A 1 213 ? 57.639 -15.943 -16.757 1.00 57.94  ? 238 ILE A N     1 
ATOM   1532 C CA    . ILE A 1 213 ? 57.551 -17.101 -17.628 1.00 54.74  ? 238 ILE A CA    1 
ATOM   1533 C C     . ILE A 1 213 ? 56.086 -17.484 -17.821 1.00 57.48  ? 238 ILE A C     1 
ATOM   1534 O O     . ILE A 1 213 ? 55.613 -17.524 -18.958 1.00 59.46  ? 238 ILE A O     1 
ATOM   1535 C CB    . ILE A 1 213 ? 58.337 -18.304 -17.088 1.00 55.41  ? 238 ILE A CB    1 
ATOM   1536 C CG1   . ILE A 1 213 ? 59.812 -17.956 -16.900 1.00 56.10  ? 238 ILE A CG1   1 
ATOM   1537 C CG2   . ILE A 1 213 ? 58.210 -19.474 -18.037 1.00 57.54  ? 238 ILE A CG2   1 
ATOM   1538 C CD1   . ILE A 1 213 ? 60.638 -19.100 -16.410 1.00 46.03  ? 238 ILE A CD1   1 
ATOM   1539 N N     . VAL A 1 214 ? 55.344 -17.747 -16.743 1.00 52.16  ? 239 VAL A N     1 
ATOM   1540 C CA    . VAL A 1 214 ? 53.974 -18.195 -17.002 1.00 62.83  ? 239 VAL A CA    1 
ATOM   1541 C C     . VAL A 1 214 ? 53.120 -17.069 -17.579 1.00 62.81  ? 239 VAL A C     1 
ATOM   1542 O O     . VAL A 1 214 ? 52.171 -17.322 -18.318 1.00 63.32  ? 239 VAL A O     1 
ATOM   1543 C CB    . VAL A 1 214 ? 53.260 -18.962 -15.819 1.00 60.36  ? 239 VAL A CB    1 
ATOM   1544 C CG1   . VAL A 1 214 ? 54.239 -19.360 -14.753 1.00 56.42  ? 239 VAL A CG1   1 
ATOM   1545 C CG2   . VAL A 1 214 ? 52.085 -18.170 -15.249 1.00 52.97  ? 239 VAL A CG2   1 
ATOM   1546 N N     . GLY A 1 215 ? 53.489 -15.834 -17.268 1.00 60.29  ? 240 GLY A N     1 
ATOM   1547 C CA    . GLY A 1 215 ? 52.756 -14.675 -17.737 1.00 63.65  ? 240 GLY A CA    1 
ATOM   1548 C C     . GLY A 1 215 ? 52.876 -14.524 -19.241 1.00 65.67  ? 240 GLY A C     1 
ATOM   1549 O O     . GLY A 1 215 ? 51.874 -14.394 -19.953 1.00 67.49  ? 240 GLY A O     1 
ATOM   1550 N N     . GLU A 1 216 ? 54.113 -14.560 -19.719 1.00 60.80  ? 241 GLU A N     1 
ATOM   1551 C CA    . GLU A 1 216 ? 54.419 -14.434 -21.133 1.00 61.54  ? 241 GLU A CA    1 
ATOM   1552 C C     . GLU A 1 216 ? 53.753 -15.546 -21.971 1.00 65.30  ? 241 GLU A C     1 
ATOM   1553 O O     . GLU A 1 216 ? 53.496 -15.382 -23.163 1.00 69.38  ? 241 GLU A O     1 
ATOM   1554 C CB    . GLU A 1 216 ? 55.940 -14.382 -21.315 1.00 57.62  ? 241 GLU A CB    1 
ATOM   1555 C CG    . GLU A 1 216 ? 56.399 -14.355 -22.749 1.00 63.21  ? 241 GLU A CG    1 
ATOM   1556 C CD    . GLU A 1 216 ? 57.707 -13.623 -22.918 1.00 71.63  ? 241 GLU A CD    1 
ATOM   1557 O OE1   . GLU A 1 216 ? 57.970 -12.692 -22.117 1.00 71.88  ? 241 GLU A OE1   1 
ATOM   1558 O OE2   . GLU A 1 216 ? 58.466 -13.983 -23.848 1.00 66.97  ? 241 GLU A OE2   1 
ATOM   1559 N N     . ALA A 1 217 ? 53.427 -16.659 -21.327 1.00 66.24  ? 242 ALA A N     1 
ATOM   1560 C CA    . ALA A 1 217 ? 52.661 -17.730 -21.967 1.00 64.76  ? 242 ALA A CA    1 
ATOM   1561 C C     . ALA A 1 217 ? 51.165 -17.443 -21.891 1.00 66.77  ? 242 ALA A C     1 
ATOM   1562 O O     . ALA A 1 217 ? 50.338 -18.321 -22.161 1.00 67.27  ? 242 ALA A O     1 
ATOM   1563 C CB    . ALA A 1 217 ? 52.974 -19.077 -21.336 1.00 64.71  ? 242 ALA A CB    1 
ATOM   1564 N N     . GLU A 1 218 ? 50.830 -16.243 -21.427 1.00 63.80  ? 243 GLU A N     1 
ATOM   1565 C CA    . GLU A 1 218 ? 49.447 -15.822 -21.308 1.00 66.57  ? 243 GLU A CA    1 
ATOM   1566 C C     . GLU A 1 218 ? 48.668 -16.668 -20.319 1.00 63.08  ? 243 GLU A C     1 
ATOM   1567 O O     . GLU A 1 218 ? 47.541 -17.057 -20.584 1.00 62.42  ? 243 GLU A O     1 
ATOM   1568 C CB    . GLU A 1 218 ? 48.760 -15.834 -22.674 1.00 78.28  ? 243 GLU A CB    1 
ATOM   1569 C CG    . GLU A 1 218 ? 49.091 -14.628 -23.547 1.00 87.19  ? 243 GLU A CG    1 
ATOM   1570 C CD    . GLU A 1 218 ? 48.659 -14.823 -24.991 1.00 102.82 ? 243 GLU A CD    1 
ATOM   1571 O OE1   . GLU A 1 218 ? 48.006 -15.858 -25.284 1.00 95.51  ? 243 GLU A OE1   1 
ATOM   1572 O OE2   . GLU A 1 218 ? 48.984 -13.946 -25.829 1.00 108.16 ? 243 GLU A OE2   1 
ATOM   1573 N N     . GLU A 1 219 ? 49.281 -16.937 -19.172 1.00 66.44  ? 244 GLU A N     1 
ATOM   1574 C CA    . GLU A 1 219 ? 48.637 -17.658 -18.076 1.00 60.73  ? 244 GLU A CA    1 
ATOM   1575 C C     . GLU A 1 219 ? 48.802 -16.854 -16.801 1.00 64.26  ? 244 GLU A C     1 
ATOM   1576 O O     . GLU A 1 219 ? 49.635 -15.945 -16.746 1.00 67.04  ? 244 GLU A O     1 
ATOM   1577 C CB    . GLU A 1 219 ? 49.279 -19.017 -17.895 1.00 60.98  ? 244 GLU A CB    1 
ATOM   1578 C CG    . GLU A 1 219 ? 49.104 -19.932 -19.080 1.00 65.73  ? 244 GLU A CG    1 
ATOM   1579 C CD    . GLU A 1 219 ? 47.714 -20.523 -19.155 1.00 68.15  ? 244 GLU A CD    1 
ATOM   1580 O OE1   . GLU A 1 219 ? 47.026 -20.535 -18.102 1.00 65.51  ? 244 GLU A OE1   1 
ATOM   1581 O OE2   . GLU A 1 219 ? 47.321 -20.974 -20.264 1.00 66.08  ? 244 GLU A OE2   1 
ATOM   1582 N N     . ASP A 1 220 ? 48.018 -17.178 -15.777 1.00 62.33  ? 245 ASP A N     1 
ATOM   1583 C CA    . ASP A 1 220 ? 48.058 -16.413 -14.534 1.00 61.88  ? 245 ASP A CA    1 
ATOM   1584 C C     . ASP A 1 220 ? 48.626 -17.217 -13.354 1.00 68.58  ? 245 ASP A C     1 
ATOM   1585 O O     . ASP A 1 220 ? 47.968 -18.133 -12.847 1.00 63.66  ? 245 ASP A O     1 
ATOM   1586 C CB    . ASP A 1 220 ? 46.665 -15.913 -14.186 1.00 64.38  ? 245 ASP A CB    1 
ATOM   1587 C CG    . ASP A 1 220 ? 46.681 -14.966 -13.019 1.00 77.32  ? 245 ASP A CG    1 
ATOM   1588 O OD1   . ASP A 1 220 ? 47.727 -14.307 -12.830 1.00 84.81  ? 245 ASP A OD1   1 
ATOM   1589 O OD2   . ASP A 1 220 ? 45.669 -14.872 -12.290 1.00 77.73  ? 245 ASP A OD2   1 
ATOM   1590 N N     . PHE A 1 221 ? 49.829 -16.848 -12.902 1.00 65.39  ? 246 PHE A N     1 
ATOM   1591 C CA    . PHE A 1 221 ? 50.551 -17.635 -11.896 1.00 64.73  ? 246 PHE A CA    1 
ATOM   1592 C C     . PHE A 1 221 ? 49.698 -17.997 -10.680 1.00 64.51  ? 246 PHE A C     1 
ATOM   1593 O O     . PHE A 1 221 ? 49.724 -19.124 -10.196 1.00 62.13  ? 246 PHE A O     1 
ATOM   1594 C CB    . PHE A 1 221 ? 51.827 -16.923 -11.428 1.00 57.39  ? 246 PHE A CB    1 
ATOM   1595 C CG    . PHE A 1 221 ? 52.791 -17.828 -10.701 1.00 56.55  ? 246 PHE A CG    1 
ATOM   1596 C CD1   . PHE A 1 221 ? 52.656 -18.067 -9.349  1.00 56.99  ? 246 PHE A CD1   1 
ATOM   1597 C CD2   . PHE A 1 221 ? 53.831 -18.443 -11.378 1.00 58.76  ? 246 PHE A CD2   1 
ATOM   1598 C CE1   . PHE A 1 221 ? 53.529 -18.904 -8.690  1.00 57.87  ? 246 PHE A CE1   1 
ATOM   1599 C CE2   . PHE A 1 221 ? 54.717 -19.284 -10.722 1.00 53.73  ? 246 PHE A CE2   1 
ATOM   1600 C CZ    . PHE A 1 221 ? 54.562 -19.517 -9.381  1.00 57.21  ? 246 PHE A CZ    1 
ATOM   1601 N N     . GLN A 1 222 ? 48.932 -17.039 -10.196 1.00 61.57  ? 247 GLN A N     1 
ATOM   1602 C CA    . GLN A 1 222 ? 48.205 -17.244 -8.968  1.00 61.21  ? 247 GLN A CA    1 
ATOM   1603 C C     . GLN A 1 222 ? 46.960 -18.122 -9.146  1.00 61.98  ? 247 GLN A C     1 
ATOM   1604 O O     . GLN A 1 222 ? 46.381 -18.580 -8.157  1.00 62.03  ? 247 GLN A O     1 
ATOM   1605 C CB    . GLN A 1 222 ? 47.864 -15.887 -8.360  1.00 62.31  ? 247 GLN A CB    1 
ATOM   1606 C CG    . GLN A 1 222 ? 49.082 -15.150 -7.891  1.00 57.36  ? 247 GLN A CG    1 
ATOM   1607 C CD    . GLN A 1 222 ? 49.696 -15.838 -6.712  1.00 58.62  ? 247 GLN A CD    1 
ATOM   1608 O OE1   . GLN A 1 222 ? 48.980 -16.395 -5.881  1.00 60.34  ? 247 GLN A OE1   1 
ATOM   1609 N NE2   . GLN A 1 222 ? 51.020 -15.827 -6.632  1.00 51.36  ? 247 GLN A NE2   1 
ATOM   1610 N N     . ILE A 1 223 ? 46.522 -18.322 -10.390 1.00 60.91  ? 248 ILE A N     1 
ATOM   1611 C CA    . ILE A 1 223 ? 45.498 -19.337 -10.676 1.00 59.84  ? 248 ILE A CA    1 
ATOM   1612 C C     . ILE A 1 223 ? 46.123 -20.720 -10.822 1.00 55.87  ? 248 ILE A C     1 
ATOM   1613 O O     . ILE A 1 223 ? 45.591 -21.721 -10.341 1.00 55.15  ? 248 ILE A O     1 
ATOM   1614 C CB    . ILE A 1 223 ? 44.733 -19.051 -11.981 1.00 63.92  ? 248 ILE A CB    1 
ATOM   1615 C CG1   . ILE A 1 223 ? 44.303 -17.584 -12.073 1.00 62.59  ? 248 ILE A CG1   1 
ATOM   1616 C CG2   . ILE A 1 223 ? 43.538 -19.980 -12.097 1.00 49.67  ? 248 ILE A CG2   1 
ATOM   1617 C CD1   . ILE A 1 223 ? 43.003 -17.281 -11.397 1.00 55.59  ? 248 ILE A CD1   1 
ATOM   1618 N N     . MET A 1 224 ? 47.260 -20.757 -11.512 1.00 59.25  ? 249 MET A N     1 
ATOM   1619 C CA    . MET A 1 224 ? 47.952 -22.005 -11.812 1.00 58.07  ? 249 MET A CA    1 
ATOM   1620 C C     . MET A 1 224 ? 48.508 -22.648 -10.545 1.00 55.20  ? 249 MET A C     1 
ATOM   1621 O O     . MET A 1 224 ? 48.502 -23.864 -10.394 1.00 53.99  ? 249 MET A O     1 
ATOM   1622 C CB    . MET A 1 224 ? 49.063 -21.777 -12.843 1.00 54.13  ? 249 MET A CB    1 
ATOM   1623 C CG    . MET A 1 224 ? 49.138 -22.886 -13.870 1.00 55.56  ? 249 MET A CG    1 
ATOM   1624 S SD    . MET A 1 224 ? 50.641 -22.971 -14.870 1.00 63.78  ? 249 MET A SD    1 
ATOM   1625 C CE    . MET A 1 224 ? 50.458 -21.448 -15.769 1.00 59.44  ? 249 MET A CE    1 
ATOM   1626 N N     . ALA A 1 225 ? 48.952 -21.813 -9.621  1.00 52.32  ? 250 ALA A N     1 
ATOM   1627 C CA    . ALA A 1 225 ? 49.568 -22.280 -8.402  1.00 50.74  ? 250 ALA A CA    1 
ATOM   1628 C C     . ALA A 1 225 ? 48.553 -22.911 -7.471  1.00 53.03  ? 250 ALA A C     1 
ATOM   1629 O O     . ALA A 1 225 ? 48.903 -23.488 -6.453  1.00 61.08  ? 250 ALA A O     1 
ATOM   1630 C CB    . ALA A 1 225 ? 50.283 -21.135 -7.711  1.00 52.74  ? 250 ALA A CB    1 
ATOM   1631 N N     . VAL A 1 226 ? 47.281 -22.792 -7.784  1.00 55.07  ? 251 VAL A N     1 
ATOM   1632 C CA    . VAL A 1 226 ? 46.322 -23.486 -6.948  1.00 60.59  ? 251 VAL A CA    1 
ATOM   1633 C C     . VAL A 1 226 ? 46.349 -24.999 -7.173  1.00 53.24  ? 251 VAL A C     1 
ATOM   1634 O O     . VAL A 1 226 ? 46.579 -25.748 -6.233  1.00 53.44  ? 251 VAL A O     1 
ATOM   1635 C CB    . VAL A 1 226 ? 44.900 -22.913 -7.110  1.00 57.58  ? 251 VAL A CB    1 
ATOM   1636 C CG1   . VAL A 1 226 ? 43.911 -23.696 -6.256  1.00 52.10  ? 251 VAL A CG1   1 
ATOM   1637 C CG2   . VAL A 1 226 ? 44.908 -21.452 -6.707  1.00 50.08  ? 251 VAL A CG2   1 
ATOM   1638 N N     . ARG A 1 227 ? 46.122 -25.439 -8.411  1.00 57.96  ? 252 ARG A N     1 
ATOM   1639 C CA    . ARG A 1 227 ? 46.113 -26.880 -8.733  1.00 60.34  ? 252 ARG A CA    1 
ATOM   1640 C C     . ARG A 1 227 ? 47.390 -27.399 -9.376  1.00 53.67  ? 252 ARG A C     1 
ATOM   1641 O O     . ARG A 1 227 ? 47.511 -28.595 -9.628  1.00 52.87  ? 252 ARG A O     1 
ATOM   1642 C CB    . ARG A 1 227 ? 44.932 -27.255 -9.652  1.00 60.24  ? 252 ARG A CB    1 
ATOM   1643 C CG    . ARG A 1 227 ? 43.558 -27.123 -9.035  1.00 57.25  ? 252 ARG A CG    1 
ATOM   1644 C CD    . ARG A 1 227 ? 43.408 -28.068 -7.896  1.00 69.90  ? 252 ARG A CD    1 
ATOM   1645 N NE    . ARG A 1 227 ? 42.213 -27.816 -7.097  1.00 82.01  ? 252 ARG A NE    1 
ATOM   1646 C CZ    . ARG A 1 227 ? 40.995 -28.238 -7.405  1.00 74.84  ? 252 ARG A CZ    1 
ATOM   1647 N NH1   . ARG A 1 227 ? 40.798 -28.919 -8.526  1.00 74.15  ? 252 ARG A NH1   1 
ATOM   1648 N NH2   . ARG A 1 227 ? 39.981 -27.963 -6.593  1.00 69.19  ? 252 ARG A NH2   1 
ATOM   1649 N N     . GLY A 1 228 ? 48.322 -26.497 -9.659  1.00 54.04  ? 253 GLY A N     1 
ATOM   1650 C CA    . GLY A 1 228 ? 49.559 -26.849 -10.338 1.00 51.01  ? 253 GLY A CA    1 
ATOM   1651 C C     . GLY A 1 228 ? 49.425 -26.900 -11.851 1.00 54.50  ? 253 GLY A C     1 
ATOM   1652 O O     . GLY A 1 228 ? 48.347 -26.637 -12.398 1.00 56.14  ? 253 GLY A O     1 
ATOM   1653 N N     . GLY A 1 229 ? 50.527 -27.234 -12.524 1.00 52.29  ? 254 GLY A N     1 
ATOM   1654 C CA    . GLY A 1 229 ? 50.546 -27.388 -13.972 1.00 51.19  ? 254 GLY A CA    1 
ATOM   1655 C C     . GLY A 1 229 ? 51.931 -27.717 -14.529 1.00 54.07  ? 254 GLY A C     1 
ATOM   1656 O O     . GLY A 1 229 ? 52.887 -27.927 -13.773 1.00 52.48  ? 254 GLY A O     1 
ATOM   1657 N N     . VAL A 1 230 ? 52.036 -27.767 -15.857 1.00 49.65  ? 255 VAL A N     1 
ATOM   1658 C CA    . VAL A 1 230 ? 53.302 -28.000 -16.546 1.00 52.41  ? 255 VAL A CA    1 
ATOM   1659 C C     . VAL A 1 230 ? 53.669 -26.847 -17.499 1.00 51.14  ? 255 VAL A C     1 
ATOM   1660 O O     . VAL A 1 230 ? 52.893 -26.522 -18.393 1.00 53.66  ? 255 VAL A O     1 
ATOM   1661 C CB    . VAL A 1 230 ? 53.233 -29.294 -17.366 1.00 52.02  ? 255 VAL A CB    1 
ATOM   1662 C CG1   . VAL A 1 230 ? 54.618 -29.651 -17.904 1.00 50.20  ? 255 VAL A CG1   1 
ATOM   1663 C CG2   . VAL A 1 230 ? 52.663 -30.412 -16.526 1.00 47.73  ? 255 VAL A CG2   1 
ATOM   1664 N N     . MET A 1 231 ? 54.846 -26.243 -17.321 1.00 49.92  ? 256 MET A N     1 
ATOM   1665 C CA    . MET A 1 231 ? 55.285 -25.110 -18.157 1.00 50.19  ? 256 MET A CA    1 
ATOM   1666 C C     . MET A 1 231 ? 56.460 -25.478 -19.016 1.00 51.77  ? 256 MET A C     1 
ATOM   1667 O O     . MET A 1 231 ? 57.471 -25.952 -18.516 1.00 59.13  ? 256 MET A O     1 
ATOM   1668 C CB    . MET A 1 231 ? 55.687 -23.902 -17.305 1.00 44.39  ? 256 MET A CB    1 
ATOM   1669 C CG    . MET A 1 231 ? 54.526 -23.078 -16.774 1.00 56.04  ? 256 MET A CG    1 
ATOM   1670 S SD    . MET A 1 231 ? 53.471 -22.315 -18.043 1.00 60.71  ? 256 MET A SD    1 
ATOM   1671 C CE    . MET A 1 231 ? 54.718 -21.622 -19.141 1.00 59.66  ? 256 MET A CE    1 
ATOM   1672 N N     . GLY A 1 232 ? 56.333 -25.307 -20.317 1.00 51.44  ? 257 GLY A N     1 
ATOM   1673 C CA    . GLY A 1 232 ? 57.484 -25.466 -21.184 1.00 57.14  ? 257 GLY A CA    1 
ATOM   1674 C C     . GLY A 1 232 ? 58.312 -24.213 -21.389 1.00 53.67  ? 257 GLY A C     1 
ATOM   1675 O O     . GLY A 1 232 ? 57.772 -23.122 -21.594 1.00 56.38  ? 257 GLY A O     1 
ATOM   1676 N N     . VAL A 1 233 ? 59.625 -24.389 -21.407 1.00 55.86  ? 258 VAL A N     1 
ATOM   1677 C CA    . VAL A 1 233 ? 60.559 -23.331 -21.769 1.00 59.66  ? 258 VAL A CA    1 
ATOM   1678 C C     . VAL A 1 233 ? 61.375 -23.826 -22.969 1.00 64.83  ? 258 VAL A C     1 
ATOM   1679 O O     . VAL A 1 233 ? 62.198 -24.734 -22.823 1.00 63.47  ? 258 VAL A O     1 
ATOM   1680 C CB    . VAL A 1 233 ? 61.512 -23.014 -20.587 1.00 56.84  ? 258 VAL A CB    1 
ATOM   1681 C CG1   . VAL A 1 233 ? 62.655 -22.130 -21.023 1.00 55.03  ? 258 VAL A CG1   1 
ATOM   1682 C CG2   . VAL A 1 233 ? 60.760 -22.383 -19.448 1.00 50.63  ? 258 VAL A CG2   1 
ATOM   1683 N N     . GLN A 1 234 ? 61.153 -23.242 -24.150 1.00 65.93  ? 259 GLN A N     1 
ATOM   1684 C CA    . GLN A 1 234 ? 61.874 -23.662 -25.356 1.00 61.78  ? 259 GLN A CA    1 
ATOM   1685 C C     . GLN A 1 234 ? 63.002 -22.712 -25.608 1.00 63.35  ? 259 GLN A C     1 
ATOM   1686 O O     . GLN A 1 234 ? 62.791 -21.496 -25.669 1.00 70.02  ? 259 GLN A O     1 
ATOM   1687 C CB    . GLN A 1 234 ? 60.966 -23.673 -26.573 1.00 64.14  ? 259 GLN A CB    1 
ATOM   1688 C CG    . GLN A 1 234 ? 59.541 -24.097 -26.245 1.00 85.50  ? 259 GLN A CG    1 
ATOM   1689 C CD    . GLN A 1 234 ? 58.614 -23.952 -27.434 1.00 95.05  ? 259 GLN A CD    1 
ATOM   1690 O OE1   . GLN A 1 234 ? 59.037 -24.155 -28.583 1.00 96.17  ? 259 GLN A OE1   1 
ATOM   1691 N NE2   . GLN A 1 234 ? 57.344 -23.578 -27.174 1.00 80.66  ? 259 GLN A NE2   1 
ATOM   1692 N N     . ILE A 1 235 ? 64.203 -23.269 -25.727 1.00 63.59  ? 260 ILE A N     1 
ATOM   1693 C CA    . ILE A 1 235 ? 65.399 -22.503 -26.044 1.00 61.72  ? 260 ILE A CA    1 
ATOM   1694 C C     . ILE A 1 235 ? 65.824 -22.910 -27.442 1.00 66.74  ? 260 ILE A C     1 
ATOM   1695 O O     . ILE A 1 235 ? 66.296 -24.033 -27.654 1.00 65.40  ? 260 ILE A O     1 
ATOM   1696 C CB    . ILE A 1 235 ? 66.558 -22.829 -25.080 1.00 58.71  ? 260 ILE A CB    1 
ATOM   1697 C CG1   . ILE A 1 235 ? 66.185 -22.495 -23.640 1.00 55.81  ? 260 ILE A CG1   1 
ATOM   1698 C CG2   . ILE A 1 235 ? 67.798 -22.064 -25.470 1.00 62.40  ? 260 ILE A CG2   1 
ATOM   1699 C CD1   . ILE A 1 235 ? 67.289 -22.767 -22.654 1.00 44.45  ? 260 ILE A CD1   1 
ATOM   1700 N N     . ARG A 1 236 ? 65.662 -22.003 -28.400 1.00 68.67  ? 261 ARG A N     1 
ATOM   1701 C CA    . ARG A 1 236 ? 65.974 -22.327 -29.788 1.00 65.68  ? 261 ARG A CA    1 
ATOM   1702 C C     . ARG A 1 236 ? 67.302 -21.697 -30.272 1.00 69.26  ? 261 ARG A C     1 
ATOM   1703 O O     . ARG A 1 236 ? 67.474 -20.469 -30.255 1.00 65.00  ? 261 ARG A O     1 
ATOM   1704 C CB    . ARG A 1 236 ? 64.789 -21.948 -30.672 1.00 61.50  ? 261 ARG A CB    1 
ATOM   1705 C CG    . ARG A 1 236 ? 64.865 -22.473 -32.078 1.00 72.81  ? 261 ARG A CG    1 
ATOM   1706 C CD    . ARG A 1 236 ? 63.478 -22.553 -32.736 1.00 77.03  ? 261 ARG A CD    1 
ATOM   1707 N NE    . ARG A 1 236 ? 62.849 -23.868 -32.585 1.00 82.19  ? 261 ARG A NE    1 
ATOM   1708 C CZ    . ARG A 1 236 ? 63.195 -24.956 -33.278 1.00 86.56  ? 261 ARG A CZ    1 
ATOM   1709 N NH1   . ARG A 1 236 ? 64.182 -24.911 -34.178 1.00 80.08  ? 261 ARG A NH1   1 
ATOM   1710 N NH2   . ARG A 1 236 ? 62.558 -26.101 -33.065 1.00 85.53  ? 261 ARG A NH2   1 
ATOM   1711 N N     . TRP A 1 237 ? 68.256 -22.542 -30.665 1.00 69.54  ? 262 TRP A N     1 
ATOM   1712 C CA    . TRP A 1 237 ? 69.479 -22.028 -31.270 1.00 70.93  ? 262 TRP A CA    1 
ATOM   1713 C C     . TRP A 1 237 ? 69.539 -22.334 -32.759 1.00 76.33  ? 262 TRP A C     1 
ATOM   1714 O O     . TRP A 1 237 ? 70.131 -23.328 -33.172 1.00 73.97  ? 262 TRP A O     1 
ATOM   1715 C CB    . TRP A 1 237 ? 70.676 -22.748 -30.671 1.00 63.97  ? 262 TRP A CB    1 
ATOM   1716 C CG    . TRP A 1 237 ? 70.931 -22.481 -29.263 1.00 62.66  ? 262 TRP A CG    1 
ATOM   1717 C CD1   . TRP A 1 237 ? 70.302 -23.034 -28.198 1.00 64.71  ? 262 TRP A CD1   1 
ATOM   1718 C CD2   . TRP A 1 237 ? 71.930 -21.611 -28.736 1.00 64.56  ? 262 TRP A CD2   1 
ATOM   1719 N NE1   . TRP A 1 237 ? 70.839 -22.556 -27.030 1.00 61.55  ? 262 TRP A NE1   1 
ATOM   1720 C CE2   . TRP A 1 237 ? 71.844 -21.680 -27.336 1.00 59.55  ? 262 TRP A CE2   1 
ATOM   1721 C CE3   . TRP A 1 237 ? 72.888 -20.773 -29.315 1.00 65.87  ? 262 TRP A CE3   1 
ATOM   1722 C CZ2   . TRP A 1 237 ? 72.677 -20.945 -26.503 1.00 65.36  ? 262 TRP A CZ2   1 
ATOM   1723 C CZ3   . TRP A 1 237 ? 73.715 -20.051 -28.491 1.00 67.82  ? 262 TRP A CZ3   1 
ATOM   1724 C CH2   . TRP A 1 237 ? 73.608 -20.140 -27.098 1.00 68.42  ? 262 TRP A CH2   1 
ATOM   1725 N N     . ASP A 1 238 ? 69.110 -21.383 -33.569 1.00 81.04  ? 263 ASP A N     1 
ATOM   1726 C CA    . ASP A 1 238 ? 69.113 -21.570 -35.001 1.00 77.34  ? 263 ASP A CA    1 
ATOM   1727 C C     . ASP A 1 238 ? 70.146 -20.600 -35.526 1.00 84.25  ? 263 ASP A C     1 
ATOM   1728 O O     . ASP A 1 238 ? 70.069 -19.397 -35.288 1.00 87.76  ? 263 ASP A O     1 
ATOM   1729 C CB    . ASP A 1 238 ? 67.726 -21.306 -35.568 1.00 69.64  ? 263 ASP A CB    1 
ATOM   1730 C CG    . ASP A 1 238 ? 66.796 -22.494 -35.392 1.00 78.38  ? 263 ASP A CG    1 
ATOM   1731 O OD1   . ASP A 1 238 ? 67.291 -23.643 -35.395 1.00 80.35  ? 263 ASP A OD1   1 
ATOM   1732 O OD2   . ASP A 1 238 ? 65.570 -22.289 -35.267 1.00 78.19  ? 263 ASP A OD2   1 
ATOM   1733 N N     . CYS A 1 239 ? 71.152 -21.125 -36.202 1.00 84.31  ? 264 CYS A N     1 
ATOM   1734 C CA    . CYS A 1 239 ? 72.300 -20.301 -36.503 1.00 84.35  ? 264 CYS A CA    1 
ATOM   1735 C C     . CYS A 1 239 ? 72.793 -20.418 -37.943 1.00 93.49  ? 264 CYS A C     1 
ATOM   1736 O O     . CYS A 1 239 ? 72.903 -21.510 -38.503 1.00 93.02  ? 264 CYS A O     1 
ATOM   1737 C CB    . CYS A 1 239 ? 73.424 -20.598 -35.508 1.00 84.15  ? 264 CYS A CB    1 
ATOM   1738 S SG    . CYS A 1 239 ? 73.016 -20.162 -33.786 1.00 78.98  ? 264 CYS A SG    1 
ATOM   1739 N N     . ASP A 1 240 ? 73.051 -19.259 -38.539 1.00 99.44  ? 265 ASP A N     1 
ATOM   1740 C CA    . ASP A 1 240 ? 73.792 -19.163 -39.781 1.00 94.44  ? 265 ASP A CA    1 
ATOM   1741 C C     . ASP A 1 240 ? 75.226 -18.905 -39.348 1.00 88.92  ? 265 ASP A C     1 
ATOM   1742 O O     . ASP A 1 240 ? 75.538 -17.848 -38.791 1.00 86.67  ? 265 ASP A O     1 
ATOM   1743 C CB    . ASP A 1 240 ? 73.264 -17.987 -40.601 1.00 94.16  ? 265 ASP A CB    1 
ATOM   1744 C CG    . ASP A 1 240 ? 73.685 -18.044 -42.052 1.00 99.51  ? 265 ASP A CG    1 
ATOM   1745 O OD1   . ASP A 1 240 ? 74.794 -18.529 -42.342 1.00 101.22 ? 265 ASP A OD1   1 
ATOM   1746 O OD2   . ASP A 1 240 ? 72.896 -17.600 -42.908 1.00 104.71 ? 265 ASP A OD2   1 
ATOM   1747 N N     . LEU A 1 241 ? 76.098 -19.878 -39.568 1.00 84.84  ? 266 LEU A N     1 
ATOM   1748 C CA    . LEU A 1 241 ? 77.472 -19.727 -39.123 1.00 90.45  ? 266 LEU A CA    1 
ATOM   1749 C C     . LEU A 1 241 ? 78.324 -19.032 -40.188 1.00 93.27  ? 266 LEU A C     1 
ATOM   1750 O O     . LEU A 1 241 ? 79.492 -18.723 -39.951 1.00 87.72  ? 266 LEU A O     1 
ATOM   1751 C CB    . LEU A 1 241 ? 78.064 -21.072 -38.688 1.00 92.41  ? 266 LEU A CB    1 
ATOM   1752 C CG    . LEU A 1 241 ? 77.429 -21.726 -37.449 1.00 90.04  ? 266 LEU A CG    1 
ATOM   1753 C CD1   . LEU A 1 241 ? 77.996 -23.115 -37.223 1.00 81.62  ? 266 LEU A CD1   1 
ATOM   1754 C CD2   . LEU A 1 241 ? 77.603 -20.870 -36.194 1.00 81.16  ? 266 LEU A CD2   1 
ATOM   1755 N N     . ASP A 1 242 ? 77.717 -18.784 -41.352 1.00 97.41  ? 267 ASP A N     1 
ATOM   1756 C CA    . ASP A 1 242 ? 78.291 -17.910 -42.377 1.00 92.18  ? 267 ASP A CA    1 
ATOM   1757 C C     . ASP A 1 242 ? 78.264 -16.487 -41.854 1.00 91.96  ? 267 ASP A C     1 
ATOM   1758 O O     . ASP A 1 242 ? 79.181 -15.708 -42.100 1.00 93.74  ? 267 ASP A O     1 
ATOM   1759 C CB    . ASP A 1 242 ? 77.500 -17.983 -43.686 1.00 92.87  ? 267 ASP A CB    1 
ATOM   1760 C CG    . ASP A 1 242 ? 77.615 -19.335 -44.367 1.00 103.66 ? 267 ASP A CG    1 
ATOM   1761 O OD1   . ASP A 1 242 ? 78.677 -19.992 -44.218 1.00 102.57 ? 267 ASP A OD1   1 
ATOM   1762 O OD2   . ASP A 1 242 ? 76.641 -19.734 -45.049 1.00 101.80 ? 267 ASP A OD2   1 
ATOM   1763 N N     . MET A 1 243 ? 77.198 -16.153 -41.135 1.00 91.87  ? 268 MET A N     1 
ATOM   1764 C CA    . MET A 1 243 ? 77.150 -14.922 -40.364 1.00 88.48  ? 268 MET A CA    1 
ATOM   1765 C C     . MET A 1 243 ? 78.138 -15.001 -39.200 1.00 90.32  ? 268 MET A C     1 
ATOM   1766 O O     . MET A 1 243 ? 78.643 -16.086 -38.879 1.00 87.16  ? 268 MET A O     1 
ATOM   1767 C CB    . MET A 1 243 ? 75.739 -14.681 -39.846 1.00 92.42  ? 268 MET A CB    1 
ATOM   1768 C CG    . MET A 1 243 ? 75.002 -13.592 -40.588 1.00 96.58  ? 268 MET A CG    1 
ATOM   1769 S SD    . MET A 1 243 ? 74.686 -14.120 -42.273 1.00 112.42 ? 268 MET A SD    1 
ATOM   1770 C CE    . MET A 1 243 ? 73.784 -12.703 -42.904 1.00 113.54 ? 268 MET A CE    1 
ATOM   1771 N N     . PRO A 1 244 ? 78.442 -13.853 -38.568 1.00 91.41  ? 269 PRO A N     1 
ATOM   1772 C CA    . PRO A 1 244 ? 79.410 -13.959 -37.469 1.00 94.16  ? 269 PRO A CA    1 
ATOM   1773 C C     . PRO A 1 244 ? 78.867 -14.782 -36.303 1.00 89.81  ? 269 PRO A C     1 
ATOM   1774 O O     . PRO A 1 244 ? 77.655 -14.977 -36.174 1.00 86.02  ? 269 PRO A O     1 
ATOM   1775 C CB    . PRO A 1 244 ? 79.644 -12.495 -37.049 1.00 90.86  ? 269 PRO A CB    1 
ATOM   1776 C CG    . PRO A 1 244 ? 78.448 -11.745 -37.567 1.00 89.11  ? 269 PRO A CG    1 
ATOM   1777 C CD    . PRO A 1 244 ? 78.033 -12.456 -38.821 1.00 84.57  ? 269 PRO A CD    1 
ATOM   1778 N N     . GLN A 1 245 ? 79.773 -15.244 -35.452 1.00 89.05  ? 270 GLN A N     1 
ATOM   1779 C CA    . GLN A 1 245 ? 79.415 -16.058 -34.305 1.00 86.41  ? 270 GLN A CA    1 
ATOM   1780 C C     . GLN A 1 245 ? 78.657 -15.251 -33.254 1.00 92.40  ? 270 GLN A C     1 
ATOM   1781 O O     . GLN A 1 245 ? 78.238 -15.809 -32.238 1.00 93.00  ? 270 GLN A O     1 
ATOM   1782 C CB    . GLN A 1 245 ? 80.666 -16.681 -33.693 1.00 85.52  ? 270 GLN A CB    1 
ATOM   1783 C CG    . GLN A 1 245 ? 81.283 -17.762 -34.560 1.00 97.08  ? 270 GLN A CG    1 
ATOM   1784 C CD    . GLN A 1 245 ? 82.418 -18.494 -33.859 1.00 106.53 ? 270 GLN A CD    1 
ATOM   1785 O OE1   . GLN A 1 245 ? 82.987 -17.992 -32.886 1.00 104.16 ? 270 GLN A OE1   1 
ATOM   1786 N NE2   . GLN A 1 245 ? 82.748 -19.692 -34.346 1.00 99.69  ? 270 GLN A NE2   1 
ATOM   1787 N N     . SER A 1 246 ? 78.507 -13.945 -33.502 1.00 92.92  ? 271 SER A N     1 
ATOM   1788 C CA    . SER A 1 246 ? 77.825 -13.006 -32.601 1.00 82.23  ? 271 SER A CA    1 
ATOM   1789 C C     . SER A 1 246 ? 76.297 -13.097 -32.634 1.00 81.84  ? 271 SER A C     1 
ATOM   1790 O O     . SER A 1 246 ? 75.672 -12.933 -31.597 1.00 86.92  ? 271 SER A O     1 
ATOM   1791 C CB    . SER A 1 246 ? 78.267 -11.575 -32.893 1.00 92.25  ? 271 SER A CB    1 
ATOM   1792 O OG    . SER A 1 246 ? 79.680 -11.489 -32.935 1.00 97.51  ? 271 SER A OG    1 
ATOM   1793 N N     . TRP A 1 247 ? 75.697 -13.366 -33.802 1.00 79.63  ? 272 TRP A N     1 
ATOM   1794 C CA    . TRP A 1 247 ? 74.360 -13.978 -33.831 1.00 79.83  ? 272 TRP A CA    1 
ATOM   1795 C C     . TRP A 1 247 ? 74.670 -15.411 -33.461 1.00 87.25  ? 272 TRP A C     1 
ATOM   1796 O O     . TRP A 1 247 ? 75.789 -15.724 -33.059 1.00 87.96  ? 272 TRP A O     1 
ATOM   1797 C CB    . TRP A 1 247 ? 73.696 -13.971 -35.219 1.00 94.31  ? 272 TRP A CB    1 
ATOM   1798 C CG    . TRP A 1 247 ? 72.196 -14.449 -35.251 1.00 100.06 ? 272 TRP A CG    1 
ATOM   1799 C CD1   . TRP A 1 247 ? 71.213 -14.112 -34.352 1.00 95.46  ? 272 TRP A CD1   1 
ATOM   1800 C CD2   . TRP A 1 247 ? 71.555 -15.334 -36.221 1.00 96.67  ? 272 TRP A CD2   1 
ATOM   1801 N NE1   . TRP A 1 247 ? 70.015 -14.713 -34.700 1.00 100.03 ? 272 TRP A NE1   1 
ATOM   1802 C CE2   . TRP A 1 247 ? 70.191 -15.464 -35.834 1.00 99.07  ? 272 TRP A CE2   1 
ATOM   1803 C CE3   . TRP A 1 247 ? 71.997 -16.016 -37.364 1.00 81.25  ? 272 TRP A CE3   1 
ATOM   1804 C CZ2   . TRP A 1 247 ? 69.264 -16.251 -36.555 1.00 83.38  ? 272 TRP A CZ2   1 
ATOM   1805 C CZ3   . TRP A 1 247 ? 71.073 -16.787 -38.080 1.00 87.53  ? 272 TRP A CZ3   1 
ATOM   1806 C CH2   . TRP A 1 247 ? 69.723 -16.895 -37.671 1.00 83.23  ? 272 TRP A CH2   1 
ATOM   1807 N N     . CYS A 1 248 ? 73.709 -16.300 -33.639 1.00 88.89  ? 273 CYS A N     1 
ATOM   1808 C CA    . CYS A 1 248 ? 73.770 -17.593 -32.984 1.00 89.46  ? 273 CYS A CA    1 
ATOM   1809 C C     . CYS A 1 248 ? 73.712 -17.275 -31.511 1.00 83.21  ? 273 CYS A C     1 
ATOM   1810 O O     . CYS A 1 248 ? 74.690 -17.383 -30.766 1.00 77.41  ? 273 CYS A O     1 
ATOM   1811 C CB    . CYS A 1 248 ? 75.026 -18.393 -33.327 1.00 77.61  ? 273 CYS A CB    1 
ATOM   1812 S SG    . CYS A 1 248 ? 74.833 -20.069 -32.837 1.00 74.33  ? 273 CYS A SG    1 
ATOM   1813 N N     . VAL A 1 249 ? 72.532 -16.802 -31.145 1.00 79.67  ? 274 VAL A N     1 
ATOM   1814 C CA    . VAL A 1 249 ? 72.163 -16.529 -29.789 1.00 74.36  ? 274 VAL A CA    1 
ATOM   1815 C C     . VAL A 1 249 ? 70.917 -17.385 -29.601 1.00 70.35  ? 274 VAL A C     1 
ATOM   1816 O O     . VAL A 1 249 ? 70.254 -17.724 -30.581 1.00 70.94  ? 274 VAL A O     1 
ATOM   1817 C CB    . VAL A 1 249 ? 71.877 -15.032 -29.629 1.00 67.19  ? 274 VAL A CB    1 
ATOM   1818 C CG1   . VAL A 1 249 ? 73.137 -14.260 -29.924 1.00 68.36  ? 274 VAL A CG1   1 
ATOM   1819 C CG2   . VAL A 1 249 ? 70.778 -14.591 -30.577 1.00 62.56  ? 274 VAL A CG2   1 
ATOM   1820 N N     . PRO A 1 250 ? 70.619 -17.790 -28.360 1.00 65.00  ? 275 PRO A N     1 
ATOM   1821 C CA    . PRO A 1 250 ? 69.387 -18.553 -28.184 1.00 63.76  ? 275 PRO A CA    1 
ATOM   1822 C C     . PRO A 1 250 ? 68.178 -17.628 -28.199 1.00 67.95  ? 275 PRO A C     1 
ATOM   1823 O O     . PRO A 1 250 ? 68.320 -16.432 -27.918 1.00 65.03  ? 275 PRO A O     1 
ATOM   1824 C CB    . PRO A 1 250 ? 69.563 -19.156 -26.797 1.00 63.06  ? 275 PRO A CB    1 
ATOM   1825 C CG    . PRO A 1 250 ? 70.422 -18.171 -26.080 1.00 63.65  ? 275 PRO A CG    1 
ATOM   1826 C CD    . PRO A 1 250 ? 71.359 -17.621 -27.099 1.00 63.32  ? 275 PRO A CD    1 
ATOM   1827 N N     . ARG A 1 251 ? 67.009 -18.178 -28.523 1.00 69.24  ? 276 ARG A N     1 
ATOM   1828 C CA    . ARG A 1 251 ? 65.751 -17.452 -28.403 1.00 64.86  ? 276 ARG A CA    1 
ATOM   1829 C C     . ARG A 1 251 ? 64.776 -18.233 -27.523 1.00 67.92  ? 276 ARG A C     1 
ATOM   1830 O O     . ARG A 1 251 ? 64.464 -19.403 -27.804 1.00 68.05  ? 276 ARG A O     1 
ATOM   1831 C CB    . ARG A 1 251 ? 65.151 -17.195 -29.785 1.00 70.49  ? 276 ARG A CB    1 
ATOM   1832 C CG    . ARG A 1 251 ? 66.150 -16.603 -30.773 1.00 70.59  ? 276 ARG A CG    1 
ATOM   1833 C CD    . ARG A 1 251 ? 65.618 -15.337 -31.413 1.00 80.00  ? 276 ARG A CD    1 
ATOM   1834 N NE    . ARG A 1 251 ? 66.667 -14.337 -31.598 1.00 83.63  ? 276 ARG A NE    1 
ATOM   1835 C CZ    . ARG A 1 251 ? 67.535 -14.339 -32.609 1.00 89.71  ? 276 ARG A CZ    1 
ATOM   1836 N NH1   . ARG A 1 251 ? 67.488 -15.294 -33.538 1.00 86.76  ? 276 ARG A NH1   1 
ATOM   1837 N NH2   . ARG A 1 251 ? 68.453 -13.386 -32.692 1.00 87.50  ? 276 ARG A NH2   1 
ATOM   1838 N N     . TYR A 1 252 ? 64.310 -17.581 -26.456 1.00 65.37  ? 277 TYR A N     1 
ATOM   1839 C CA    . TYR A 1 252 ? 63.405 -18.203 -25.488 1.00 62.87  ? 277 TYR A CA    1 
ATOM   1840 C C     . TYR A 1 252 ? 61.950 -17.966 -25.857 1.00 64.57  ? 277 TYR A C     1 
ATOM   1841 O O     . TYR A 1 252 ? 61.559 -16.841 -26.155 1.00 65.46  ? 277 TYR A O     1 
ATOM   1842 C CB    . TYR A 1 252 ? 63.677 -17.686 -24.060 1.00 57.48  ? 277 TYR A CB    1 
ATOM   1843 C CG    . TYR A 1 252 ? 65.128 -17.791 -23.659 1.00 57.40  ? 277 TYR A CG    1 
ATOM   1844 C CD1   . TYR A 1 252 ? 65.656 -18.975 -23.170 1.00 56.36  ? 277 TYR A CD1   1 
ATOM   1845 C CD2   . TYR A 1 252 ? 65.978 -16.714 -23.803 1.00 56.22  ? 277 TYR A CD2   1 
ATOM   1846 C CE1   . TYR A 1 252 ? 66.995 -19.073 -22.827 1.00 56.74  ? 277 TYR A CE1   1 
ATOM   1847 C CE2   . TYR A 1 252 ? 67.305 -16.802 -23.464 1.00 56.63  ? 277 TYR A CE2   1 
ATOM   1848 C CZ    . TYR A 1 252 ? 67.815 -17.978 -22.980 1.00 58.89  ? 277 TYR A CZ    1 
ATOM   1849 O OH    . TYR A 1 252 ? 69.156 -18.034 -22.650 1.00 57.19  ? 277 TYR A OH    1 
ATOM   1850 N N     . THR A 1 253 ? 61.154 -19.031 -25.866 1.00 68.08  ? 278 THR A N     1 
ATOM   1851 C CA    . THR A 1 253 ? 59.696 -18.874 -25.901 1.00 67.16  ? 278 THR A CA    1 
ATOM   1852 C C     . THR A 1 253 ? 59.067 -19.766 -24.837 1.00 63.26  ? 278 THR A C     1 
ATOM   1853 O O     . THR A 1 253 ? 59.549 -20.857 -24.570 1.00 65.17  ? 278 THR A O     1 
ATOM   1854 C CB    . THR A 1 253 ? 59.069 -19.181 -27.293 1.00 66.98  ? 278 THR A CB    1 
ATOM   1855 O OG1   . THR A 1 253 ? 59.098 -20.587 -27.554 1.00 69.08  ? 278 THR A OG1   1 
ATOM   1856 C CG2   . THR A 1 253 ? 59.802 -18.445 -28.407 1.00 70.90  ? 278 THR A CG2   1 
ATOM   1857 N N     . PHE A 1 254 ? 57.984 -19.304 -24.238 1.00 60.64  ? 279 PHE A N     1 
ATOM   1858 C CA    . PHE A 1 254 ? 57.378 -20.017 -23.127 1.00 59.61  ? 279 PHE A CA    1 
ATOM   1859 C C     . PHE A 1 254 ? 55.957 -20.464 -23.455 1.00 58.38  ? 279 PHE A C     1 
ATOM   1860 O O     . PHE A 1 254 ? 55.169 -19.696 -23.996 1.00 65.46  ? 279 PHE A O     1 
ATOM   1861 C CB    . PHE A 1 254 ? 57.380 -19.115 -21.892 1.00 63.27  ? 279 PHE A CB    1 
ATOM   1862 C CG    . PHE A 1 254 ? 58.728 -18.513 -21.586 1.00 63.03  ? 279 PHE A CG    1 
ATOM   1863 C CD1   . PHE A 1 254 ? 59.739 -19.280 -21.034 1.00 61.42  ? 279 PHE A CD1   1 
ATOM   1864 C CD2   . PHE A 1 254 ? 58.985 -17.185 -21.856 1.00 61.24  ? 279 PHE A CD2   1 
ATOM   1865 C CE1   . PHE A 1 254 ? 60.973 -18.731 -20.746 1.00 58.89  ? 279 PHE A CE1   1 
ATOM   1866 C CE2   . PHE A 1 254 ? 60.219 -16.635 -21.577 1.00 60.00  ? 279 PHE A CE2   1 
ATOM   1867 C CZ    . PHE A 1 254 ? 61.214 -17.409 -21.017 1.00 57.97  ? 279 PHE A CZ    1 
ATOM   1868 N N     . ARG A 1 255 ? 55.616 -21.704 -23.132 1.00 60.79  ? 280 ARG A N     1 
ATOM   1869 C CA    . ARG A 1 255 ? 54.273 -22.204 -23.460 1.00 61.57  ? 280 ARG A CA    1 
ATOM   1870 C C     . ARG A 1 255 ? 53.742 -23.117 -22.359 1.00 57.80  ? 280 ARG A C     1 
ATOM   1871 O O     . ARG A 1 255 ? 54.475 -23.970 -21.890 1.00 54.96  ? 280 ARG A O     1 
ATOM   1872 C CB    . ARG A 1 255 ? 54.287 -22.957 -24.809 1.00 46.29  ? 280 ARG A CB    1 
ATOM   1873 N N     . ARG A 1 256 ? 52.485 -22.963 -21.949 1.00 52.59  ? 281 ARG A N     1 
ATOM   1874 C CA    . ARG A 1 256 ? 51.919 -23.925 -20.998 1.00 54.98  ? 281 ARG A CA    1 
ATOM   1875 C C     . ARG A 1 256 ? 51.619 -25.292 -21.641 1.00 57.44  ? 281 ARG A C     1 
ATOM   1876 O O     . ARG A 1 256 ? 50.904 -25.374 -22.633 1.00 63.92  ? 281 ARG A O     1 
ATOM   1877 C CB    . ARG A 1 256 ? 50.679 -23.376 -20.311 1.00 53.17  ? 281 ARG A CB    1 
ATOM   1878 C CG    . ARG A 1 256 ? 49.980 -24.410 -19.484 1.00 58.60  ? 281 ARG A CG    1 
ATOM   1879 C CD    . ARG A 1 256 ? 48.853 -23.833 -18.644 1.00 61.62  ? 281 ARG A CD    1 
ATOM   1880 N NE    . ARG A 1 256 ? 48.423 -24.810 -17.649 1.00 63.29  ? 281 ARG A NE    1 
ATOM   1881 C CZ    . ARG A 1 256 ? 47.618 -24.542 -16.631 1.00 62.96  ? 281 ARG A CZ    1 
ATOM   1882 N NH1   . ARG A 1 256 ? 47.141 -23.311 -16.473 1.00 62.92  ? 281 ARG A NH1   1 
ATOM   1883 N NH2   . ARG A 1 256 ? 47.304 -25.499 -15.763 1.00 54.95  ? 281 ARG A NH2   1 
ATOM   1884 N N     . LEU A 1 257 ? 52.189 -26.353 -21.074 1.00 53.30  ? 282 LEU A N     1 
ATOM   1885 C CA    . LEU A 1 257 ? 52.116 -27.708 -21.639 1.00 56.91  ? 282 LEU A CA    1 
ATOM   1886 C C     . LEU A 1 257 ? 50.876 -28.591 -21.341 1.00 60.85  ? 282 LEU A C     1 
ATOM   1887 O O     . LEU A 1 257 ? 50.471 -29.397 -22.185 1.00 58.43  ? 282 LEU A O     1 
ATOM   1888 C CB    . LEU A 1 257 ? 53.388 -28.476 -21.298 1.00 50.57  ? 282 LEU A CB    1 
ATOM   1889 C CG    . LEU A 1 257 ? 54.578 -27.878 -22.014 1.00 53.11  ? 282 LEU A CG    1 
ATOM   1890 C CD1   . LEU A 1 257 ? 55.839 -28.655 -21.697 1.00 57.86  ? 282 LEU A CD1   1 
ATOM   1891 C CD2   . LEU A 1 257 ? 54.288 -27.863 -23.500 1.00 56.80  ? 282 LEU A CD2   1 
ATOM   1892 N N     . ASP A 1 258 ? 50.319 -28.481 -20.137 1.00 58.43  ? 283 ASP A N     1 
ATOM   1893 C CA    . ASP A 1 258 ? 49.126 -29.243 -19.764 1.00 64.32  ? 283 ASP A CA    1 
ATOM   1894 C C     . ASP A 1 258 ? 47.912 -28.445 -20.190 1.00 75.31  ? 283 ASP A C     1 
ATOM   1895 O O     . ASP A 1 258 ? 48.062 -27.445 -20.913 1.00 76.61  ? 283 ASP A O     1 
ATOM   1896 C CB    . ASP A 1 258 ? 49.069 -29.492 -18.249 1.00 63.10  ? 283 ASP A CB    1 
ATOM   1897 C CG    . ASP A 1 258 ? 49.089 -28.201 -17.443 1.00 62.49  ? 283 ASP A CG    1 
ATOM   1898 O OD1   . ASP A 1 258 ? 49.966 -27.368 -17.719 1.00 65.73  ? 283 ASP A OD1   1 
ATOM   1899 O OD2   . ASP A 1 258 ? 48.231 -28.000 -16.555 1.00 60.73  ? 283 ASP A OD2   1 
ATOM   1900 N N     . ASN A 1 259 ? 46.726 -28.858 -19.725 1.00 75.08  ? 284 ASN A N     1 
ATOM   1901 C CA    . ASN A 1 259 ? 45.499 -28.101 -19.982 1.00 78.82  ? 284 ASN A CA    1 
ATOM   1902 C C     . ASN A 1 259 ? 45.091 -28.038 -21.468 1.00 89.34  ? 284 ASN A C     1 
ATOM   1903 O O     . ASN A 1 259 ? 44.914 -26.953 -22.038 1.00 88.10  ? 284 ASN A O     1 
ATOM   1904 C CB    . ASN A 1 259 ? 45.633 -26.697 -19.372 1.00 74.34  ? 284 ASN A CB    1 
ATOM   1905 C CG    . ASN A 1 259 ? 44.379 -25.872 -19.507 1.00 86.80  ? 284 ASN A CG    1 
ATOM   1906 O OD1   . ASN A 1 259 ? 44.349 -24.882 -20.249 1.00 87.36  ? 284 ASN A OD1   1 
ATOM   1907 N ND2   . ASN A 1 259 ? 43.329 -26.273 -18.795 1.00 96.24  ? 284 ASN A ND2   1 
ATOM   1908 N N     . LYS A 1 260 ? 44.989 -29.216 -22.093 1.00 96.99  ? 285 LYS A N     1 
ATOM   1909 C CA    . LYS A 1 260 ? 44.603 -29.357 -23.514 1.00 99.81  ? 285 LYS A CA    1 
ATOM   1910 C C     . LYS A 1 260 ? 43.135 -28.997 -23.827 1.00 110.97 ? 285 LYS A C     1 
ATOM   1911 O O     . LYS A 1 260 ? 42.858 -28.304 -24.820 1.00 112.16 ? 285 LYS A O     1 
ATOM   1912 C CB    . LYS A 1 260 ? 44.916 -30.767 -24.037 1.00 85.36  ? 285 LYS A CB    1 
ATOM   1913 N N     . ASP A 1 261 ? 42.204 -29.461 -22.987 1.00 112.17 ? 286 ASP A N     1 
ATOM   1914 C CA    . ASP A 1 261 ? 40.780 -29.113 -23.134 1.00 119.99 ? 286 ASP A CA    1 
ATOM   1915 C C     . ASP A 1 261 ? 40.251 -28.325 -21.917 1.00 120.98 ? 286 ASP A C     1 
ATOM   1916 O O     . ASP A 1 261 ? 39.492 -28.875 -21.114 1.00 119.02 ? 286 ASP A O     1 
ATOM   1917 C CB    . ASP A 1 261 ? 39.927 -30.375 -23.364 1.00 106.11 ? 286 ASP A CB    1 
ATOM   1918 N N     . PRO A 1 262 ? 40.621 -27.023 -21.807 1.00 117.39 ? 287 PRO A N     1 
ATOM   1919 C CA    . PRO A 1 262 ? 40.397 -26.153 -20.634 1.00 115.76 ? 287 PRO A CA    1 
ATOM   1920 C C     . PRO A 1 262 ? 38.935 -25.998 -20.185 1.00 121.56 ? 287 PRO A C     1 
ATOM   1921 O O     . PRO A 1 262 ? 38.687 -25.444 -19.109 1.00 119.91 ? 287 PRO A O     1 
ATOM   1922 C CB    . PRO A 1 262 ? 40.990 -24.800 -21.063 1.00 110.19 ? 287 PRO A CB    1 
ATOM   1923 C CG    . PRO A 1 262 ? 41.090 -24.866 -22.548 1.00 115.84 ? 287 PRO A CG    1 
ATOM   1924 C CD    . PRO A 1 262 ? 41.334 -26.305 -22.880 1.00 112.71 ? 287 PRO A CD    1 
ATOM   1925 N N     . ASP A 1 263 ? 37.990 -26.436 -21.014 1.00 125.93 ? 288 ASP A N     1 
ATOM   1926 C CA    . ASP A 1 263 ? 36.591 -26.562 -20.595 1.00 133.78 ? 288 ASP A CA    1 
ATOM   1927 C C     . ASP A 1 263 ? 36.430 -27.623 -19.490 1.00 130.59 ? 288 ASP A C     1 
ATOM   1928 O O     . ASP A 1 263 ? 35.416 -27.644 -18.775 1.00 120.34 ? 288 ASP A O     1 
ATOM   1929 C CB    . ASP A 1 263 ? 35.691 -26.938 -21.783 1.00 134.01 ? 288 ASP A CB    1 
ATOM   1930 C CG    . ASP A 1 263 ? 36.265 -26.507 -23.126 1.00 136.12 ? 288 ASP A CG    1 
ATOM   1931 O OD1   . ASP A 1 263 ? 37.348 -25.875 -23.149 1.00 132.16 ? 288 ASP A OD1   1 
ATOM   1932 O OD2   . ASP A 1 263 ? 35.615 -26.790 -24.159 1.00 137.00 ? 288 ASP A OD2   1 
ATOM   1933 N N     . ASN A 1 264 ? 37.430 -28.502 -19.374 1.00 125.85 ? 289 ASN A N     1 
ATOM   1934 C CA    . ASN A 1 264 ? 37.397 -29.631 -18.444 1.00 117.65 ? 289 ASN A CA    1 
ATOM   1935 C C     . ASN A 1 264 ? 37.752 -29.288 -17.004 1.00 113.37 ? 289 ASN A C     1 
ATOM   1936 O O     . ASN A 1 264 ? 38.728 -28.588 -16.731 1.00 106.96 ? 289 ASN A O     1 
ATOM   1937 C CB    . ASN A 1 264 ? 38.316 -30.764 -18.921 1.00 110.61 ? 289 ASN A CB    1 
ATOM   1938 C CG    . ASN A 1 264 ? 37.719 -31.563 -20.070 1.00 121.08 ? 289 ASN A CG    1 
ATOM   1939 O OD1   . ASN A 1 264 ? 36.495 -31.653 -20.209 1.00 119.73 ? 289 ASN A OD1   1 
ATOM   1940 N ND2   . ASN A 1 264 ? 38.585 -32.153 -20.899 1.00 117.40 ? 289 ASN A ND2   1 
ATOM   1941 N N     . ASN A 1 265 ? 36.929 -29.787 -16.091 1.00 111.69 ? 290 ASN A N     1 
ATOM   1942 C CA    . ASN A 1 265 ? 37.247 -29.805 -14.670 1.00 105.06 ? 290 ASN A CA    1 
ATOM   1943 C C     . ASN A 1 265 ? 37.873 -31.160 -14.314 1.00 88.13  ? 290 ASN A C     1 
ATOM   1944 O O     . ASN A 1 265 ? 38.084 -31.474 -13.141 1.00 83.46  ? 290 ASN A O     1 
ATOM   1945 C CB    . ASN A 1 265 ? 35.988 -29.541 -13.830 1.00 97.98  ? 290 ASN A CB    1 
ATOM   1946 N N     . VAL A 1 266 ? 38.131 -31.977 -15.332 1.00 79.08  ? 291 VAL A N     1 
ATOM   1947 C CA    . VAL A 1 266 ? 38.552 -33.352 -15.100 1.00 75.32  ? 291 VAL A CA    1 
ATOM   1948 C C     . VAL A 1 266 ? 40.065 -33.531 -14.981 1.00 68.61  ? 291 VAL A C     1 
ATOM   1949 O O     . VAL A 1 266 ? 40.810 -33.278 -15.929 1.00 66.70  ? 291 VAL A O     1 
ATOM   1950 C CB    . VAL A 1 266 ? 38.008 -34.286 -16.176 1.00 74.00  ? 291 VAL A CB    1 
ATOM   1951 C CG1   . VAL A 1 266 ? 38.642 -35.673 -16.043 1.00 68.69  ? 291 VAL A CG1   1 
ATOM   1952 C CG2   . VAL A 1 266 ? 36.508 -34.369 -16.052 1.00 78.98  ? 291 VAL A CG2   1 
ATOM   1953 N N     . ALA A 1 267 ? 40.492 -33.990 -13.807 1.00 61.81  ? 292 ALA A N     1 
ATOM   1954 C CA    . ALA A 1 267 ? 41.905 -34.169 -13.481 1.00 64.88  ? 292 ALA A CA    1 
ATOM   1955 C C     . ALA A 1 267 ? 42.771 -32.940 -13.806 1.00 64.29  ? 292 ALA A C     1 
ATOM   1956 O O     . ALA A 1 267 ? 43.725 -33.026 -14.582 1.00 61.17  ? 292 ALA A O     1 
ATOM   1957 C CB    . ALA A 1 267 ? 42.459 -35.438 -14.159 1.00 58.25  ? 292 ALA A CB    1 
ATOM   1958 N N     . PRO A 1 268 ? 42.436 -31.782 -13.223 1.00 63.95  ? 293 PRO A N     1 
ATOM   1959 C CA    . PRO A 1 268 ? 43.223 -30.606 -13.589 1.00 61.45  ? 293 PRO A CA    1 
ATOM   1960 C C     . PRO A 1 268 ? 44.586 -30.561 -12.879 1.00 61.68  ? 293 PRO A C     1 
ATOM   1961 O O     . PRO A 1 268 ? 44.758 -31.184 -11.819 1.00 59.02  ? 293 PRO A O     1 
ATOM   1962 C CB    . PRO A 1 268 ? 42.341 -29.461 -13.105 1.00 56.21  ? 293 PRO A CB    1 
ATOM   1963 C CG    . PRO A 1 268 ? 41.722 -30.018 -11.871 1.00 55.90  ? 293 PRO A CG    1 
ATOM   1964 C CD    . PRO A 1 268 ? 41.399 -31.453 -12.229 1.00 60.58  ? 293 PRO A CD    1 
ATOM   1965 N N     . GLY A 1 269 ? 45.538 -29.844 -13.482 1.00 58.33  ? 294 GLY A N     1 
ATOM   1966 C CA    . GLY A 1 269 ? 46.819 -29.529 -12.863 1.00 53.54  ? 294 GLY A CA    1 
ATOM   1967 C C     . GLY A 1 269 ? 47.829 -30.647 -12.645 1.00 56.51  ? 294 GLY A C     1 
ATOM   1968 O O     . GLY A 1 269 ? 47.852 -31.657 -13.346 1.00 53.06  ? 294 GLY A O     1 
ATOM   1969 N N     . TYR A 1 270 ? 48.682 -30.440 -11.649 1.00 53.96  ? 295 TYR A N     1 
ATOM   1970 C CA    . TYR A 1 270 ? 49.754 -31.355 -11.334 1.00 51.84  ? 295 TYR A CA    1 
ATOM   1971 C C     . TYR A 1 270 ? 49.929 -31.421 -9.832  1.00 56.06  ? 295 TYR A C     1 
ATOM   1972 O O     . TYR A 1 270 ? 50.030 -30.389 -9.177  1.00 57.38  ? 295 TYR A O     1 
ATOM   1973 C CB    . TYR A 1 270 ? 51.042 -30.818 -11.920 1.00 52.86  ? 295 TYR A CB    1 
ATOM   1974 C CG    . TYR A 1 270 ? 52.167 -31.807 -11.933 1.00 59.44  ? 295 TYR A CG    1 
ATOM   1975 C CD1   . TYR A 1 270 ? 51.912 -33.177 -11.964 1.00 69.48  ? 295 TYR A CD1   1 
ATOM   1976 C CD2   . TYR A 1 270 ? 53.488 -31.381 -11.908 1.00 57.00  ? 295 TYR A CD2   1 
ATOM   1977 C CE1   . TYR A 1 270 ? 52.953 -34.100 -11.976 1.00 71.27  ? 295 TYR A CE1   1 
ATOM   1978 C CE2   . TYR A 1 270 ? 54.532 -32.283 -11.923 1.00 61.86  ? 295 TYR A CE2   1 
ATOM   1979 C CZ    . TYR A 1 270 ? 54.263 -33.639 -11.966 1.00 73.96  ? 295 TYR A CZ    1 
ATOM   1980 O OH    . TYR A 1 270 ? 55.304 -34.536 -12.000 1.00 77.00  ? 295 TYR A OH    1 
ATOM   1981 N N     . ASN A 1 271 ? 49.993 -32.621 -9.277  1.00 53.59  ? 296 ASN A N     1 
ATOM   1982 C CA    . ASN A 1 271 ? 50.295 -32.749 -7.864  1.00 51.59  ? 296 ASN A CA    1 
ATOM   1983 C C     . ASN A 1 271 ? 50.842 -34.120 -7.524  1.00 52.55  ? 296 ASN A C     1 
ATOM   1984 O O     . ASN A 1 271 ? 50.614 -35.087 -8.245  1.00 54.69  ? 296 ASN A O     1 
ATOM   1985 C CB    . ASN A 1 271 ? 49.063 -32.438 -7.009  1.00 54.12  ? 296 ASN A CB    1 
ATOM   1986 C CG    . ASN A 1 271 ? 47.953 -33.472 -7.169  1.00 58.67  ? 296 ASN A CG    1 
ATOM   1987 O OD1   . ASN A 1 271 ? 48.084 -34.594 -6.687  1.00 61.09  ? 296 ASN A OD1   1 
ATOM   1988 N ND2   . ASN A 1 271 ? 46.849 -33.093 -7.834  1.00 53.65  ? 296 ASN A ND2   1 
ATOM   1989 N N     . PHE A 1 272 ? 51.558 -34.205 -6.414  1.00 48.90  ? 297 PHE A N     1 
ATOM   1990 C CA    . PHE A 1 272 ? 52.061 -35.488 -5.959  1.00 52.87  ? 297 PHE A CA    1 
ATOM   1991 C C     . PHE A 1 272 ? 52.177 -35.521 -4.442  1.00 51.80  ? 297 PHE A C     1 
ATOM   1992 O O     . PHE A 1 272 ? 52.188 -34.490 -3.790  1.00 49.90  ? 297 PHE A O     1 
ATOM   1993 C CB    . PHE A 1 272 ? 53.396 -35.852 -6.630  1.00 53.10  ? 297 PHE A CB    1 
ATOM   1994 C CG    . PHE A 1 272 ? 54.535 -34.903 -6.312  1.00 53.71  ? 297 PHE A CG    1 
ATOM   1995 C CD1   . PHE A 1 272 ? 55.311 -35.069 -5.157  1.00 52.88  ? 297 PHE A CD1   1 
ATOM   1996 C CD2   . PHE A 1 272 ? 54.847 -33.861 -7.184  1.00 51.65  ? 297 PHE A CD2   1 
ATOM   1997 C CE1   . PHE A 1 272 ? 56.365 -34.194 -4.872  1.00 55.59  ? 297 PHE A CE1   1 
ATOM   1998 C CE2   . PHE A 1 272 ? 55.893 -32.988 -6.918  1.00 50.72  ? 297 PHE A CE2   1 
ATOM   1999 C CZ    . PHE A 1 272 ? 56.660 -33.151 -5.756  1.00 56.17  ? 297 PHE A CZ    1 
ATOM   2000 N N     . ARG A 1 273 ? 52.238 -36.717 -3.883  1.00 49.11  ? 298 ARG A N     1 
ATOM   2001 C CA    . ARG A 1 273 ? 52.404 -36.855 -2.453  1.00 47.88  ? 298 ARG A CA    1 
ATOM   2002 C C     . ARG A 1 273 ? 53.860 -37.213 -2.160  1.00 53.09  ? 298 ARG A C     1 
ATOM   2003 O O     . ARG A 1 273 ? 54.491 -37.955 -2.918  1.00 54.04  ? 298 ARG A O     1 
ATOM   2004 C CB    . ARG A 1 273 ? 51.436 -37.908 -1.906  1.00 47.17  ? 298 ARG A CB    1 
ATOM   2005 C CG    . ARG A 1 273 ? 50.147 -37.308 -1.346  1.00 57.80  ? 298 ARG A CG    1 
ATOM   2006 C CD    . ARG A 1 273 ? 49.048 -38.338 -1.098  1.00 52.10  ? 298 ARG A CD    1 
ATOM   2007 N NE    . ARG A 1 273 ? 48.178 -38.399 -2.260  1.00 53.02  ? 298 ARG A NE    1 
ATOM   2008 C CZ    . ARG A 1 273 ? 46.996 -37.792 -2.346  1.00 55.79  ? 298 ARG A CZ    1 
ATOM   2009 N NH1   . ARG A 1 273 ? 46.522 -37.095 -1.322  1.00 52.01  ? 298 ARG A NH1   1 
ATOM   2010 N NH2   . ARG A 1 273 ? 46.279 -37.897 -3.462  1.00 52.42  ? 298 ARG A NH2   1 
ATOM   2011 N N     . PHE A 1 274 ? 54.399 -36.648 -1.084  1.00 52.03  ? 299 PHE A N     1 
ATOM   2012 C CA    . PHE A 1 274 ? 55.754 -36.959 -0.631  1.00 50.41  ? 299 PHE A CA    1 
ATOM   2013 C C     . PHE A 1 274 ? 55.820 -36.837 0.886   1.00 49.92  ? 299 PHE A C     1 
ATOM   2014 O O     . PHE A 1 274 ? 54.931 -36.264 1.503   1.00 48.55  ? 299 PHE A O     1 
ATOM   2015 C CB    . PHE A 1 274 ? 56.830 -36.117 -1.353  1.00 48.68  ? 299 PHE A CB    1 
ATOM   2016 C CG    . PHE A 1 274 ? 56.801 -34.647 -1.032  1.00 53.41  ? 299 PHE A CG    1 
ATOM   2017 C CD1   . PHE A 1 274 ? 55.917 -33.796 -1.675  1.00 57.19  ? 299 PHE A CD1   1 
ATOM   2018 C CD2   . PHE A 1 274 ? 57.682 -34.107 -0.102  1.00 54.09  ? 299 PHE A CD2   1 
ATOM   2019 C CE1   . PHE A 1 274 ? 55.896 -32.431 -1.380  1.00 60.95  ? 299 PHE A CE1   1 
ATOM   2020 C CE2   . PHE A 1 274 ? 57.672 -32.755 0.195   1.00 51.86  ? 299 PHE A CE2   1 
ATOM   2021 C CZ    . PHE A 1 274 ? 56.776 -31.912 -0.443  1.00 57.17  ? 299 PHE A CZ    1 
ATOM   2022 N N     . ALA A 1 275 ? 56.840 -37.408 1.507   1.00 51.03  ? 300 ALA A N     1 
ATOM   2023 C CA    . ALA A 1 275 ? 56.817 -37.458 2.960   1.00 50.67  ? 300 ALA A CA    1 
ATOM   2024 C C     . ALA A 1 275 ? 58.152 -37.068 3.548   1.00 51.78  ? 300 ALA A C     1 
ATOM   2025 O O     . ALA A 1 275 ? 59.164 -37.119 2.862   1.00 57.24  ? 300 ALA A O     1 
ATOM   2026 C CB    . ALA A 1 275 ? 56.409 -38.842 3.437   1.00 50.20  ? 300 ALA A CB    1 
ATOM   2027 N N     . LYS A 1 276 ? 58.144 -36.662 4.810   1.00 46.65  ? 301 LYS A N     1 
ATOM   2028 C CA    . LYS A 1 276 ? 59.362 -36.476 5.560   1.00 48.67  ? 301 LYS A CA    1 
ATOM   2029 C C     . LYS A 1 276 ? 59.256 -37.387 6.761   1.00 54.06  ? 301 LYS A C     1 
ATOM   2030 O O     . LYS A 1 276 ? 58.202 -37.446 7.379   1.00 54.62  ? 301 LYS A O     1 
ATOM   2031 C CB    . LYS A 1 276 ? 59.506 -35.025 5.991   1.00 54.08  ? 301 LYS A CB    1 
ATOM   2032 C CG    . LYS A 1 276 ? 59.569 -34.076 4.834   1.00 55.78  ? 301 LYS A CG    1 
ATOM   2033 C CD    . LYS A 1 276 ? 60.399 -32.856 5.163   1.00 65.34  ? 301 LYS A CD    1 
ATOM   2034 C CE    . LYS A 1 276 ? 59.556 -31.783 5.830   1.00 71.22  ? 301 LYS A CE    1 
ATOM   2035 N NZ    . LYS A 1 276 ? 60.103 -30.407 5.557   1.00 74.57  ? 301 LYS A NZ    1 
ATOM   2036 N N     . TYR A 1 277 ? 60.326 -38.118 7.079   1.00 55.97  ? 302 TYR A N     1 
ATOM   2037 C CA    . TYR A 1 277 ? 60.257 -39.103 8.155   1.00 55.30  ? 302 TYR A CA    1 
ATOM   2038 C C     . TYR A 1 277 ? 61.089 -38.702 9.351   1.00 56.82  ? 302 TYR A C     1 
ATOM   2039 O O     . TYR A 1 277 ? 62.152 -38.114 9.195   1.00 64.11  ? 302 TYR A O     1 
ATOM   2040 C CB    . TYR A 1 277 ? 60.665 -40.493 7.663   1.00 57.41  ? 302 TYR A CB    1 
ATOM   2041 C CG    . TYR A 1 277 ? 59.890 -40.971 6.458   1.00 57.60  ? 302 TYR A CG    1 
ATOM   2042 C CD1   . TYR A 1 277 ? 60.283 -40.619 5.178   1.00 61.97  ? 302 TYR A CD1   1 
ATOM   2043 C CD2   . TYR A 1 277 ? 58.766 -41.764 6.595   1.00 56.26  ? 302 TYR A CD2   1 
ATOM   2044 C CE1   . TYR A 1 277 ? 59.583 -41.043 4.064   1.00 59.20  ? 302 TYR A CE1   1 
ATOM   2045 C CE2   . TYR A 1 277 ? 58.063 -42.192 5.490   1.00 57.90  ? 302 TYR A CE2   1 
ATOM   2046 C CZ    . TYR A 1 277 ? 58.474 -41.827 4.220   1.00 58.54  ? 302 TYR A CZ    1 
ATOM   2047 O OH    . TYR A 1 277 ? 57.784 -42.253 3.096   1.00 55.48  ? 302 TYR A OH    1 
ATOM   2048 N N     . TYR A 1 278 ? 60.589 -39.034 10.540  1.00 58.18  ? 303 TYR A N     1 
ATOM   2049 C CA    . TYR A 1 278 ? 61.227 -38.714 11.815  1.00 60.19  ? 303 TYR A CA    1 
ATOM   2050 C C     . TYR A 1 278 ? 61.152 -39.906 12.765  1.00 66.28  ? 303 TYR A C     1 
ATOM   2051 O O     . TYR A 1 278 ? 60.228 -40.707 12.686  1.00 69.43  ? 303 TYR A O     1 
ATOM   2052 C CB    . TYR A 1 278 ? 60.505 -37.541 12.483  1.00 64.38  ? 303 TYR A CB    1 
ATOM   2053 C CG    . TYR A 1 278 ? 60.281 -36.355 11.587  1.00 65.82  ? 303 TYR A CG    1 
ATOM   2054 C CD1   . TYR A 1 278 ? 61.302 -35.431 11.340  1.00 65.70  ? 303 TYR A CD1   1 
ATOM   2055 C CD2   . TYR A 1 278 ? 59.055 -36.152 10.982  1.00 65.60  ? 303 TYR A CD2   1 
ATOM   2056 C CE1   . TYR A 1 278 ? 61.104 -34.332 10.504  1.00 64.57  ? 303 TYR A CE1   1 
ATOM   2057 C CE2   . TYR A 1 278 ? 58.848 -35.059 10.137  1.00 70.87  ? 303 TYR A CE2   1 
ATOM   2058 C CZ    . TYR A 1 278 ? 59.872 -34.149 9.908   1.00 70.53  ? 303 TYR A CZ    1 
ATOM   2059 O OH    . TYR A 1 278 ? 59.637 -33.069 9.079   1.00 71.48  ? 303 TYR A OH    1 
ATOM   2060 N N     . LYS A 1 279 ? 62.118 -40.029 13.670  1.00 73.70  ? 304 LYS A N     1 
ATOM   2061 C CA    . LYS A 1 279 ? 61.954 -40.911 14.823  1.00 78.27  ? 304 LYS A CA    1 
ATOM   2062 C C     . LYS A 1 279 ? 61.590 -40.041 16.010  1.00 87.67  ? 304 LYS A C     1 
ATOM   2063 O O     . LYS A 1 279 ? 62.284 -39.055 16.301  1.00 82.29  ? 304 LYS A O     1 
ATOM   2064 C CB    . LYS A 1 279 ? 63.235 -41.674 15.140  1.00 76.10  ? 304 LYS A CB    1 
ATOM   2065 C CG    . LYS A 1 279 ? 63.552 -42.801 14.192  1.00 78.31  ? 304 LYS A CG    1 
ATOM   2066 C CD    . LYS A 1 279 ? 62.645 -43.994 14.410  1.00 84.03  ? 304 LYS A CD    1 
ATOM   2067 C CE    . LYS A 1 279 ? 63.025 -45.155 13.486  1.00 84.74  ? 304 LYS A CE    1 
ATOM   2068 N NZ    . LYS A 1 279 ? 64.408 -45.674 13.732  1.00 84.50  ? 304 LYS A NZ    1 
ATOM   2069 N N     . ASN A 1 280 ? 60.498 -40.390 16.687  1.00 95.69  ? 305 ASN A N     1 
ATOM   2070 C CA    . ASN A 1 280 ? 60.091 -39.663 17.891  1.00 104.55 ? 305 ASN A CA    1 
ATOM   2071 C C     . ASN A 1 280 ? 60.858 -40.169 19.118  1.00 110.82 ? 305 ASN A C     1 
ATOM   2072 O O     . ASN A 1 280 ? 61.805 -40.966 18.991  1.00 107.64 ? 305 ASN A O     1 
ATOM   2073 C CB    . ASN A 1 280 ? 58.586 -39.789 18.128  1.00 92.90  ? 305 ASN A CB    1 
ATOM   2074 C CG    . ASN A 1 280 ? 58.188 -41.176 18.584  1.00 101.62 ? 305 ASN A CG    1 
ATOM   2075 O OD1   . ASN A 1 280 ? 58.805 -42.171 18.197  1.00 99.60  ? 305 ASN A OD1   1 
ATOM   2076 N ND2   . ASN A 1 280 ? 57.164 -41.253 19.429  1.00 104.19 ? 305 ASN A ND2   1 
ATOM   2077 N N     . SER A 1 281 ? 60.432 -39.710 20.295  1.00 112.74 ? 306 SER A N     1 
ATOM   2078 C CA    . SER A 1 281 ? 61.008 -40.133 21.579  1.00 117.40 ? 306 SER A CA    1 
ATOM   2079 C C     . SER A 1 281 ? 61.199 -41.660 21.695  1.00 111.42 ? 306 SER A C     1 
ATOM   2080 O O     . SER A 1 281 ? 62.333 -42.151 21.795  1.00 101.36 ? 306 SER A O     1 
ATOM   2081 C CB    . SER A 1 281 ? 60.150 -39.603 22.735  1.00 109.42 ? 306 SER A CB    1 
ATOM   2082 O OG    . SER A 1 281 ? 58.806 -39.408 22.317  1.00 107.38 ? 306 SER A OG    1 
ATOM   2083 N N     . ASP A 1 282 ? 60.087 -42.396 21.648  1.00 113.37 ? 307 ASP A N     1 
ATOM   2084 C CA    . ASP A 1 282 ? 60.079 -43.858 21.761  1.00 110.46 ? 307 ASP A CA    1 
ATOM   2085 C C     . ASP A 1 282 ? 60.915 -44.544 20.678  1.00 110.44 ? 307 ASP A C     1 
ATOM   2086 O O     . ASP A 1 282 ? 61.216 -45.743 20.767  1.00 97.81  ? 307 ASP A O     1 
ATOM   2087 C CB    . ASP A 1 282 ? 58.640 -44.380 21.695  1.00 97.75  ? 307 ASP A CB    1 
ATOM   2088 N N     . GLY A 1 283 ? 61.289 -43.779 19.656  1.00 107.18 ? 308 GLY A N     1 
ATOM   2089 C CA    . GLY A 1 283 ? 61.981 -44.346 18.523  1.00 102.48 ? 308 GLY A CA    1 
ATOM   2090 C C     . GLY A 1 283 ? 60.999 -45.170 17.717  1.00 98.25  ? 308 GLY A C     1 
ATOM   2091 O O     . GLY A 1 283 ? 61.269 -46.323 17.366  1.00 94.04  ? 308 GLY A O     1 
ATOM   2092 N N     . THR A 1 284 ? 59.834 -44.579 17.462  1.00 99.58  ? 309 THR A N     1 
ATOM   2093 C CA    . THR A 1 284 ? 58.872 -45.137 16.514  1.00 97.59  ? 309 THR A CA    1 
ATOM   2094 C C     . THR A 1 284 ? 58.642 -44.102 15.413  1.00 85.38  ? 309 THR A C     1 
ATOM   2095 O O     . THR A 1 284 ? 58.388 -42.922 15.686  1.00 80.90  ? 309 THR A O     1 
ATOM   2096 C CB    . THR A 1 284 ? 57.510 -45.556 17.179  1.00 99.63  ? 309 THR A CB    1 
ATOM   2097 O OG1   . THR A 1 284 ? 56.598 -44.451 17.192  1.00 84.45  ? 309 THR A OG1   1 
ATOM   2098 C CG2   . THR A 1 284 ? 57.708 -46.075 18.612  1.00 103.21 ? 309 THR A CG2   1 
ATOM   2099 N N     . GLU A 1 285 ? 58.747 -44.549 14.167  1.00 80.55  ? 310 GLU A N     1 
ATOM   2100 C CA    . GLU A 1 285 ? 58.618 -43.649 13.032  1.00 72.98  ? 310 GLU A CA    1 
ATOM   2101 C C     . GLU A 1 285 ? 57.312 -42.864 13.003  1.00 69.89  ? 310 GLU A C     1 
ATOM   2102 O O     . GLU A 1 285 ? 56.212 -43.422 13.016  1.00 70.57  ? 310 GLU A O     1 
ATOM   2103 C CB    . GLU A 1 285 ? 58.772 -44.414 11.723  1.00 66.22  ? 310 GLU A CB    1 
ATOM   2104 C CG    . GLU A 1 285 ? 60.109 -44.206 11.065  1.00 70.84  ? 310 GLU A CG    1 
ATOM   2105 C CD    . GLU A 1 285 ? 60.032 -44.328 9.553   1.00 77.55  ? 310 GLU A CD    1 
ATOM   2106 O OE1   . GLU A 1 285 ? 59.058 -44.937 9.035   1.00 73.75  ? 310 GLU A OE1   1 
ATOM   2107 O OE2   . GLU A 1 285 ? 60.953 -43.804 8.882   1.00 78.09  ? 310 GLU A OE2   1 
ATOM   2108 N N     . THR A 1 286 ? 57.456 -41.551 12.955  1.00 65.28  ? 311 THR A N     1 
ATOM   2109 C CA    . THR A 1 286 ? 56.343 -40.681 12.674  1.00 61.90  ? 311 THR A CA    1 
ATOM   2110 C C     . THR A 1 286 ? 56.687 -39.908 11.394  1.00 61.28  ? 311 THR A C     1 
ATOM   2111 O O     . THR A 1 286 ? 57.849 -39.751 11.062  1.00 63.86  ? 311 THR A O     1 
ATOM   2112 C CB    . THR A 1 286 ? 56.014 -39.793 13.885  1.00 64.76  ? 311 THR A CB    1 
ATOM   2113 O OG1   . THR A 1 286 ? 56.036 -38.412 13.509  1.00 69.80  ? 311 THR A OG1   1 
ATOM   2114 C CG2   . THR A 1 286 ? 57.000 -40.050 15.006  1.00 68.90  ? 311 THR A CG2   1 
ATOM   2115 N N     . ARG A 1 287 ? 55.681 -39.460 10.656  1.00 61.12  ? 312 ARG A N     1 
ATOM   2116 C CA    . ARG A 1 287 ? 55.887 -39.021 9.286   1.00 53.49  ? 312 ARG A CA    1 
ATOM   2117 C C     . ARG A 1 287 ? 55.023 -37.808 9.008   1.00 53.39  ? 312 ARG A C     1 
ATOM   2118 O O     . ARG A 1 287 ? 53.934 -37.696 9.555   1.00 54.17  ? 312 ARG A O     1 
ATOM   2119 C CB    . ARG A 1 287 ? 55.468 -40.158 8.364   1.00 55.05  ? 312 ARG A CB    1 
ATOM   2120 C CG    . ARG A 1 287 ? 55.609 -39.879 6.887   1.00 58.81  ? 312 ARG A CG    1 
ATOM   2121 C CD    . ARG A 1 287 ? 55.037 -41.023 6.059   1.00 53.63  ? 312 ARG A CD    1 
ATOM   2122 N NE    . ARG A 1 287 ? 53.634 -40.807 5.743   1.00 55.81  ? 312 ARG A NE    1 
ATOM   2123 C CZ    . ARG A 1 287 ? 53.023 -41.356 4.705   1.00 53.36  ? 312 ARG A CZ    1 
ATOM   2124 N NH1   . ARG A 1 287 ? 53.705 -42.140 3.883   1.00 53.45  ? 312 ARG A NH1   1 
ATOM   2125 N NH2   . ARG A 1 287 ? 51.749 -41.101 4.480   1.00 48.57  ? 312 ARG A NH2   1 
ATOM   2126 N N     . THR A 1 288 ? 55.512 -36.894 8.178   1.00 50.36  ? 313 THR A N     1 
ATOM   2127 C CA    . THR A 1 288 ? 54.697 -35.793 7.686   1.00 50.21  ? 313 THR A CA    1 
ATOM   2128 C C     . THR A 1 288 ? 54.440 -36.065 6.230   1.00 54.03  ? 313 THR A C     1 
ATOM   2129 O O     . THR A 1 288 ? 55.375 -36.320 5.472   1.00 55.12  ? 313 THR A O     1 
ATOM   2130 C CB    . THR A 1 288 ? 55.402 -34.417 7.765   1.00 53.17  ? 313 THR A CB    1 
ATOM   2131 O OG1   . THR A 1 288 ? 55.616 -34.044 9.129   1.00 56.80  ? 313 THR A OG1   1 
ATOM   2132 C CG2   . THR A 1 288 ? 54.550 -33.350 7.093   1.00 47.63  ? 313 THR A CG2   1 
ATOM   2133 N N     . LEU A 1 289 ? 53.176 -36.008 5.829   1.00 51.93  ? 314 LEU A N     1 
ATOM   2134 C CA    . LEU A 1 289 ? 52.812 -36.219 4.438   1.00 50.65  ? 314 LEU A CA    1 
ATOM   2135 C C     . LEU A 1 289 ? 52.379 -34.907 3.796   1.00 52.60  ? 314 LEU A C     1 
ATOM   2136 O O     . LEU A 1 289 ? 51.621 -34.136 4.386   1.00 55.18  ? 314 LEU A O     1 
ATOM   2137 C CB    . LEU A 1 289 ? 51.691 -37.248 4.366   1.00 54.53  ? 314 LEU A CB    1 
ATOM   2138 C CG    . LEU A 1 289 ? 50.967 -37.416 3.040   1.00 51.59  ? 314 LEU A CG    1 
ATOM   2139 C CD1   . LEU A 1 289 ? 51.835 -38.132 2.013   1.00 45.71  ? 314 LEU A CD1   1 
ATOM   2140 C CD2   . LEU A 1 289 ? 49.687 -38.157 3.321   1.00 46.30  ? 314 LEU A CD2   1 
ATOM   2141 N N     . ILE A 1 290 ? 52.888 -34.629 2.604   1.00 50.43  ? 315 ILE A N     1 
ATOM   2142 C CA    . ILE A 1 290 ? 52.461 -33.454 1.867   1.00 49.50  ? 315 ILE A CA    1 
ATOM   2143 C C     . ILE A 1 290 ? 51.839 -33.895 0.551   1.00 51.03  ? 315 ILE A C     1 
ATOM   2144 O O     . ILE A 1 290 ? 52.440 -34.668 -0.205  1.00 50.47  ? 315 ILE A O     1 
ATOM   2145 C CB    . ILE A 1 290 ? 53.625 -32.457 1.555   1.00 49.26  ? 315 ILE A CB    1 
ATOM   2146 C CG1   . ILE A 1 290 ? 54.208 -31.841 2.822   1.00 48.85  ? 315 ILE A CG1   1 
ATOM   2147 C CG2   . ILE A 1 290 ? 53.139 -31.322 0.679   1.00 46.97  ? 315 ILE A CG2   1 
ATOM   2148 C CD1   . ILE A 1 290 ? 55.375 -32.600 3.350   1.00 51.74  ? 315 ILE A CD1   1 
ATOM   2149 N N     . LYS A 1 291 ? 50.645 -33.391 0.254   1.00 48.06  ? 316 LYS A N     1 
ATOM   2150 C CA    . LYS A 1 291 ? 50.166 -33.505 -1.103  1.00 50.19  ? 316 LYS A CA    1 
ATOM   2151 C C     . LYS A 1 291 ? 50.497 -32.131 -1.660  1.00 51.88  ? 316 LYS A C     1 
ATOM   2152 O O     . LYS A 1 291 ? 49.856 -31.136 -1.315  1.00 52.74  ? 316 LYS A O     1 
ATOM   2153 C CB    . LYS A 1 291 ? 48.661 -33.778 -1.123  1.00 51.09  ? 316 LYS A CB    1 
ATOM   2154 C CG    . LYS A 1 291 ? 48.101 -33.975 -2.503  1.00 53.55  ? 316 LYS A CG    1 
ATOM   2155 C CD    . LYS A 1 291 ? 46.597 -33.652 -2.573  1.00 57.87  ? 316 LYS A CD    1 
ATOM   2156 C CE    . LYS A 1 291 ? 46.031 -33.907 -4.004  1.00 58.84  ? 316 LYS A CE    1 
ATOM   2157 N NZ    . LYS A 1 291 ? 44.557 -34.202 -4.086  1.00 56.47  ? 316 LYS A NZ    1 
ATOM   2158 N N     . GLY A 1 292 ? 51.563 -32.073 -2.458  1.00 52.85  ? 317 GLY A N     1 
ATOM   2159 C CA    . GLY A 1 292 ? 51.985 -30.846 -3.099  1.00 50.52  ? 317 GLY A CA    1 
ATOM   2160 C C     . GLY A 1 292 ? 51.495 -30.643 -4.512  1.00 49.23  ? 317 GLY A C     1 
ATOM   2161 O O     . GLY A 1 292 ? 51.533 -31.543 -5.336  1.00 49.05  ? 317 GLY A O     1 
ATOM   2162 N N     . TYR A 1 293 ? 51.150 -29.403 -4.809  1.00 50.65  ? 318 TYR A N     1 
ATOM   2163 C CA    . TYR A 1 293 ? 50.782 -28.981 -6.141  1.00 51.29  ? 318 TYR A CA    1 
ATOM   2164 C C     . TYR A 1 293 ? 51.873 -28.034 -6.510  1.00 46.88  ? 318 TYR A C     1 
ATOM   2165 O O     . TYR A 1 293 ? 52.425 -27.347 -5.647  1.00 49.47  ? 318 TYR A O     1 
ATOM   2166 C CB    . TYR A 1 293 ? 49.468 -28.199 -6.130  1.00 52.25  ? 318 TYR A CB    1 
ATOM   2167 C CG    . TYR A 1 293 ? 48.298 -28.927 -5.521  1.00 52.68  ? 318 TYR A CG    1 
ATOM   2168 C CD1   . TYR A 1 293 ? 48.151 -28.997 -4.147  1.00 48.29  ? 318 TYR A CD1   1 
ATOM   2169 C CD2   . TYR A 1 293 ? 47.325 -29.523 -6.324  1.00 54.52  ? 318 TYR A CD2   1 
ATOM   2170 C CE1   . TYR A 1 293 ? 47.099 -29.646 -3.587  1.00 55.43  ? 318 TYR A CE1   1 
ATOM   2171 C CE2   . TYR A 1 293 ? 46.251 -30.179 -5.765  1.00 57.15  ? 318 TYR A CE2   1 
ATOM   2172 C CZ    . TYR A 1 293 ? 46.149 -30.234 -4.391  1.00 57.06  ? 318 TYR A CZ    1 
ATOM   2173 O OH    . TYR A 1 293 ? 45.096 -30.872 -3.800  1.00 61.55  ? 318 TYR A OH    1 
ATOM   2174 N N     . GLY A 1 294 ? 52.182 -27.972 -7.790  1.00 46.30  ? 319 GLY A N     1 
ATOM   2175 C CA    . GLY A 1 294 ? 53.207 -27.058 -8.225  1.00 48.11  ? 319 GLY A CA    1 
ATOM   2176 C C     . GLY A 1 294 ? 53.292 -27.058 -9.724  1.00 50.84  ? 319 GLY A C     1 
ATOM   2177 O O     . GLY A 1 294 ? 52.491 -27.704 -10.405 1.00 52.07  ? 319 GLY A O     1 
ATOM   2178 N N     . ILE A 1 295 ? 54.264 -26.321 -10.235 1.00 43.84  ? 320 ILE A N     1 
ATOM   2179 C CA    . ILE A 1 295 ? 54.469 -26.252 -11.656 1.00 47.49  ? 320 ILE A CA    1 
ATOM   2180 C C     . ILE A 1 295 ? 55.779 -26.938 -11.990 1.00 51.58  ? 320 ILE A C     1 
ATOM   2181 O O     . ILE A 1 295 ? 56.828 -26.556 -11.480 1.00 47.44  ? 320 ILE A O     1 
ATOM   2182 C CB    . ILE A 1 295 ? 54.545 -24.805 -12.122 1.00 52.09  ? 320 ILE A CB    1 
ATOM   2183 C CG1   . ILE A 1 295 ? 53.255 -24.065 -11.764 1.00 55.26  ? 320 ILE A CG1   1 
ATOM   2184 C CG2   . ILE A 1 295 ? 54.809 -24.748 -13.617 1.00 50.38  ? 320 ILE A CG2   1 
ATOM   2185 C CD1   . ILE A 1 295 ? 53.433 -22.568 -11.749 1.00 61.93  ? 320 ILE A CD1   1 
ATOM   2186 N N     . ARG A 1 296 ? 55.710 -27.970 -12.823 1.00 51.52  ? 321 ARG A N     1 
ATOM   2187 C CA    . ARG A 1 296 ? 56.906 -28.545 -13.393 1.00 51.82  ? 321 ARG A CA    1 
ATOM   2188 C C     . ARG A 1 296 ? 57.341 -27.662 -14.565 1.00 53.59  ? 321 ARG A C     1 
ATOM   2189 O O     . ARG A 1 296 ? 56.530 -27.370 -15.440 1.00 55.27  ? 321 ARG A O     1 
ATOM   2190 C CB    . ARG A 1 296 ? 56.619 -29.956 -13.894 1.00 51.10  ? 321 ARG A CB    1 
ATOM   2191 C CG    . ARG A 1 296 ? 57.882 -30.766 -14.090 1.00 54.72  ? 321 ARG A CG    1 
ATOM   2192 C CD    . ARG A 1 296 ? 57.972 -31.383 -15.445 1.00 51.42  ? 321 ARG A CD    1 
ATOM   2193 N NE    . ARG A 1 296 ? 57.095 -32.530 -15.487 1.00 63.44  ? 321 ARG A NE    1 
ATOM   2194 C CZ    . ARG A 1 296 ? 56.522 -33.002 -16.589 1.00 68.53  ? 321 ARG A CZ    1 
ATOM   2195 N NH1   . ARG A 1 296 ? 56.736 -32.431 -17.775 1.00 64.38  ? 321 ARG A NH1   1 
ATOM   2196 N NH2   . ARG A 1 296 ? 55.725 -34.055 -16.497 1.00 69.54  ? 321 ARG A NH2   1 
ATOM   2197 N N     . PHE A 1 297 ? 58.600 -27.227 -14.586 1.00 51.33  ? 322 PHE A N     1 
ATOM   2198 C CA    . PHE A 1 297 ? 59.128 -26.482 -15.732 1.00 49.86  ? 322 PHE A CA    1 
ATOM   2199 C C     . PHE A 1 297 ? 59.998 -27.360 -16.628 1.00 54.79  ? 322 PHE A C     1 
ATOM   2200 O O     . PHE A 1 297 ? 61.070 -27.792 -16.228 1.00 54.52  ? 322 PHE A O     1 
ATOM   2201 C CB    . PHE A 1 297 ? 59.930 -25.271 -15.272 1.00 47.33  ? 322 PHE A CB    1 
ATOM   2202 C CG    . PHE A 1 297 ? 59.089 -24.175 -14.678 1.00 50.38  ? 322 PHE A CG    1 
ATOM   2203 C CD1   . PHE A 1 297 ? 58.674 -24.232 -13.355 1.00 51.73  ? 322 PHE A CD1   1 
ATOM   2204 C CD2   . PHE A 1 297 ? 58.717 -23.081 -15.435 1.00 50.74  ? 322 PHE A CD2   1 
ATOM   2205 C CE1   . PHE A 1 297 ? 57.890 -23.217 -12.803 1.00 49.23  ? 322 PHE A CE1   1 
ATOM   2206 C CE2   . PHE A 1 297 ? 57.922 -22.060 -14.883 1.00 54.16  ? 322 PHE A CE2   1 
ATOM   2207 C CZ    . PHE A 1 297 ? 57.514 -22.135 -13.571 1.00 47.29  ? 322 PHE A CZ    1 
ATOM   2208 N N     . ASP A 1 298 ? 59.527 -27.629 -17.840 1.00 53.78  ? 323 ASP A N     1 
ATOM   2209 C CA    . ASP A 1 298 ? 60.303 -28.388 -18.811 1.00 53.83  ? 323 ASP A CA    1 
ATOM   2210 C C     . ASP A 1 298 ? 61.174 -27.503 -19.696 1.00 63.77  ? 323 ASP A C     1 
ATOM   2211 O O     . ASP A 1 298 ? 60.671 -26.680 -20.469 1.00 65.60  ? 323 ASP A O     1 
ATOM   2212 C CB    . ASP A 1 298 ? 59.368 -29.188 -19.701 1.00 62.71  ? 323 ASP A CB    1 
ATOM   2213 C CG    . ASP A 1 298 ? 59.371 -30.658 -19.361 1.00 80.19  ? 323 ASP A CG    1 
ATOM   2214 O OD1   . ASP A 1 298 ? 58.549 -31.070 -18.497 1.00 73.41  ? 323 ASP A OD1   1 
ATOM   2215 O OD2   . ASP A 1 298 ? 60.212 -31.391 -19.949 1.00 86.19  ? 323 ASP A OD2   1 
ATOM   2216 N N     . VAL A 1 299 ? 62.484 -27.671 -19.597 1.00 60.23  ? 324 VAL A N     1 
ATOM   2217 C CA    . VAL A 1 299 ? 63.381 -26.946 -20.480 1.00 57.12  ? 324 VAL A CA    1 
ATOM   2218 C C     . VAL A 1 299 ? 63.672 -27.811 -21.701 1.00 61.59  ? 324 VAL A C     1 
ATOM   2219 O O     . VAL A 1 299 ? 64.231 -28.900 -21.570 1.00 62.69  ? 324 VAL A O     1 
ATOM   2220 C CB    . VAL A 1 299 ? 64.683 -26.576 -19.767 1.00 54.68  ? 324 VAL A CB    1 
ATOM   2221 C CG1   . VAL A 1 299 ? 65.596 -25.771 -20.691 1.00 51.28  ? 324 VAL A CG1   1 
ATOM   2222 C CG2   . VAL A 1 299 ? 64.369 -25.793 -18.506 1.00 52.81  ? 324 VAL A CG2   1 
ATOM   2223 N N     . MET A 1 300 ? 63.276 -27.326 -22.880 1.00 64.09  ? 325 MET A N     1 
ATOM   2224 C CA    . MET A 1 300 ? 63.483 -28.032 -24.146 1.00 61.81  ? 325 MET A CA    1 
ATOM   2225 C C     . MET A 1 300 ? 64.367 -27.226 -25.081 1.00 59.03  ? 325 MET A C     1 
ATOM   2226 O O     . MET A 1 300 ? 64.059 -26.086 -25.383 1.00 66.40  ? 325 MET A O     1 
ATOM   2227 C CB    . MET A 1 300 ? 62.139 -28.279 -24.826 1.00 71.35  ? 325 MET A CB    1 
ATOM   2228 C CG    . MET A 1 300 ? 61.196 -29.183 -24.038 1.00 80.10  ? 325 MET A CG    1 
ATOM   2229 S SD    . MET A 1 300 ? 59.469 -28.973 -24.519 1.00 106.32 ? 325 MET A SD    1 
ATOM   2230 C CE    . MET A 1 300 ? 59.264 -27.199 -24.249 1.00 75.12  ? 325 MET A CE    1 
ATOM   2231 N N     . VAL A 1 301 ? 65.457 -27.814 -25.554 1.00 59.92  ? 326 VAL A N     1 
ATOM   2232 C CA    . VAL A 1 301 ? 66.379 -27.087 -26.430 1.00 65.93  ? 326 VAL A CA    1 
ATOM   2233 C C     . VAL A 1 301 ? 66.408 -27.651 -27.860 1.00 70.20  ? 326 VAL A C     1 
ATOM   2234 O O     . VAL A 1 301 ? 66.562 -28.856 -28.053 1.00 71.74  ? 326 VAL A O     1 
ATOM   2235 C CB    . VAL A 1 301 ? 67.808 -27.042 -25.833 1.00 59.69  ? 326 VAL A CB    1 
ATOM   2236 C CG1   . VAL A 1 301 ? 68.767 -26.330 -26.760 1.00 62.11  ? 326 VAL A CG1   1 
ATOM   2237 C CG2   . VAL A 1 301 ? 67.786 -26.350 -24.501 1.00 58.99  ? 326 VAL A CG2   1 
ATOM   2238 N N     . PHE A 1 302 ? 66.238 -26.778 -28.854 1.00 68.17  ? 327 PHE A N     1 
ATOM   2239 C CA    . PHE A 1 302 ? 66.311 -27.179 -30.253 1.00 68.62  ? 327 PHE A CA    1 
ATOM   2240 C C     . PHE A 1 302 ? 67.225 -26.246 -30.999 1.00 73.86  ? 327 PHE A C     1 
ATOM   2241 O O     . PHE A 1 302 ? 67.446 -25.112 -30.582 1.00 71.59  ? 327 PHE A O     1 
ATOM   2242 C CB    . PHE A 1 302 ? 64.958 -27.045 -30.933 1.00 68.03  ? 327 PHE A CB    1 
ATOM   2243 C CG    . PHE A 1 302 ? 63.817 -27.506 -30.108 1.00 78.83  ? 327 PHE A CG    1 
ATOM   2244 C CD1   . PHE A 1 302 ? 63.398 -28.831 -30.163 1.00 80.55  ? 327 PHE A CD1   1 
ATOM   2245 C CD2   . PHE A 1 302 ? 63.142 -26.616 -29.285 1.00 78.46  ? 327 PHE A CD2   1 
ATOM   2246 C CE1   . PHE A 1 302 ? 62.330 -29.262 -29.405 1.00 83.25  ? 327 PHE A CE1   1 
ATOM   2247 C CE2   . PHE A 1 302 ? 62.071 -27.034 -28.515 1.00 79.38  ? 327 PHE A CE2   1 
ATOM   2248 C CZ    . PHE A 1 302 ? 61.662 -28.358 -28.573 1.00 86.43  ? 327 PHE A CZ    1 
ATOM   2249 N N     . GLY A 1 303 ? 67.728 -26.708 -32.133 1.00 77.47  ? 328 GLY A N     1 
ATOM   2250 C CA    . GLY A 1 303 ? 68.292 -25.792 -33.099 1.00 78.09  ? 328 GLY A CA    1 
ATOM   2251 C C     . GLY A 1 303 ? 69.045 -26.424 -34.244 1.00 81.19  ? 328 GLY A C     1 
ATOM   2252 O O     . GLY A 1 303 ? 69.498 -27.563 -34.148 1.00 80.69  ? 328 GLY A O     1 
ATOM   2253 N N     . GLN A 1 304 ? 69.210 -25.647 -35.313 1.00 83.49  ? 329 GLN A N     1 
ATOM   2254 C CA    . GLN A 1 304 ? 69.875 -26.103 -36.521 1.00 82.28  ? 329 GLN A CA    1 
ATOM   2255 C C     . GLN A 1 304 ? 70.868 -25.057 -36.988 1.00 86.33  ? 329 GLN A C     1 
ATOM   2256 O O     . GLN A 1 304 ? 70.552 -23.865 -37.042 1.00 84.57  ? 329 GLN A O     1 
ATOM   2257 C CB    . GLN A 1 304 ? 68.853 -26.359 -37.623 1.00 84.46  ? 329 GLN A CB    1 
ATOM   2258 C CG    . GLN A 1 304 ? 69.045 -27.685 -38.330 1.00 94.52  ? 329 GLN A CG    1 
ATOM   2259 C CD    . GLN A 1 304 ? 68.074 -27.885 -39.481 1.00 102.95 ? 329 GLN A CD    1 
ATOM   2260 O OE1   . GLN A 1 304 ? 67.568 -26.918 -40.059 1.00 100.20 ? 329 GLN A OE1   1 
ATOM   2261 N NE2   . GLN A 1 304 ? 67.807 -29.146 -39.818 1.00 99.72  ? 329 GLN A NE2   1 
ATOM   2262 N N     . ALA A 1 305 ? 72.073 -25.508 -37.316 1.00 85.99  ? 330 ALA A N     1 
ATOM   2263 C CA    . ALA A 1 305 ? 73.109 -24.623 -37.827 1.00 89.14  ? 330 ALA A CA    1 
ATOM   2264 C C     . ALA A 1 305 ? 73.449 -24.985 -39.262 1.00 93.19  ? 330 ALA A C     1 
ATOM   2265 O O     . ALA A 1 305 ? 73.806 -26.129 -39.552 1.00 94.55  ? 330 ALA A O     1 
ATOM   2266 C CB    . ALA A 1 305 ? 74.360 -24.692 -36.950 1.00 84.59  ? 330 ALA A CB    1 
ATOM   2267 N N     . GLY A 1 306 ? 73.290 -24.022 -40.164 1.00 96.12  ? 331 GLY A N     1 
ATOM   2268 C CA    . GLY A 1 306 ? 73.840 -24.137 -41.503 1.00 99.77  ? 331 GLY A CA    1 
ATOM   2269 C C     . GLY A 1 306 ? 75.186 -23.445 -41.656 1.00 97.48  ? 331 GLY A C     1 
ATOM   2270 O O     . GLY A 1 306 ? 75.469 -22.461 -40.976 1.00 98.47  ? 331 GLY A O     1 
ATOM   2271 N N     . LYS A 1 307 ? 76.012 -23.934 -42.572 1.00 102.83 ? 332 LYS A N     1 
ATOM   2272 C CA    . LYS A 1 307 ? 77.255 -23.235 -42.924 1.00 104.70 ? 332 LYS A CA    1 
ATOM   2273 C C     . LYS A 1 307 ? 77.564 -23.513 -44.386 1.00 108.29 ? 332 LYS A C     1 
ATOM   2274 O O     . LYS A 1 307 ? 77.156 -24.541 -44.914 1.00 110.37 ? 332 LYS A O     1 
ATOM   2275 C CB    . LYS A 1 307 ? 78.426 -23.667 -42.033 1.00 89.69  ? 332 LYS A CB    1 
ATOM   2276 N N     . PHE A 1 308 ? 78.276 -22.616 -45.055 1.00 108.52 ? 333 PHE A N     1 
ATOM   2277 C CA    . PHE A 1 308 ? 78.494 -22.809 -46.487 1.00 114.24 ? 333 PHE A CA    1 
ATOM   2278 C C     . PHE A 1 308 ? 79.418 -23.985 -46.840 1.00 116.50 ? 333 PHE A C     1 
ATOM   2279 O O     . PHE A 1 308 ? 80.557 -24.069 -46.373 1.00 112.00 ? 333 PHE A O     1 
ATOM   2280 C CB    . PHE A 1 308 ? 79.003 -21.529 -47.155 1.00 115.54 ? 333 PHE A CB    1 
ATOM   2281 C CG    . PHE A 1 308 ? 79.433 -21.732 -48.578 1.00 119.63 ? 333 PHE A CG    1 
ATOM   2282 C CD1   . PHE A 1 308 ? 78.490 -21.896 -49.582 1.00 121.30 ? 333 PHE A CD1   1 
ATOM   2283 C CD2   . PHE A 1 308 ? 80.779 -21.779 -48.910 1.00 118.22 ? 333 PHE A CD2   1 
ATOM   2284 C CE1   . PHE A 1 308 ? 78.878 -22.096 -50.892 1.00 121.09 ? 333 PHE A CE1   1 
ATOM   2285 C CE2   . PHE A 1 308 ? 81.176 -21.979 -50.215 1.00 119.30 ? 333 PHE A CE2   1 
ATOM   2286 C CZ    . PHE A 1 308 ? 80.225 -22.137 -51.209 1.00 124.75 ? 333 PHE A CZ    1 
ATOM   2287 N N     . ASN A 1 309 ? 78.902 -24.890 -47.668 1.00 119.01 ? 334 ASN A N     1 
ATOM   2288 C CA    . ASN A 1 309 ? 79.724 -25.894 -48.337 1.00 122.94 ? 334 ASN A CA    1 
ATOM   2289 C C     . ASN A 1 309 ? 79.343 -25.972 -49.815 1.00 125.53 ? 334 ASN A C     1 
ATOM   2290 O O     . ASN A 1 309 ? 78.174 -25.802 -50.179 1.00 121.94 ? 334 ASN A O     1 
ATOM   2291 C CB    . ASN A 1 309 ? 79.601 -27.271 -47.674 1.00 119.75 ? 334 ASN A CB    1 
ATOM   2292 C CG    . ASN A 1 309 ? 80.741 -28.218 -48.064 1.00 122.67 ? 334 ASN A CG    1 
ATOM   2293 O OD1   . ASN A 1 309 ? 81.355 -28.073 -49.123 1.00 125.19 ? 334 ASN A OD1   1 
ATOM   2294 N ND2   . ASN A 1 309 ? 81.025 -29.190 -47.202 1.00 118.86 ? 334 ASN A ND2   1 
ATOM   2295 N N     . ILE A 1 310 ? 80.337 -26.220 -50.662 1.00 128.43 ? 335 ILE A N     1 
ATOM   2296 C CA    . ILE A 1 310 ? 80.118 -26.282 -52.102 1.00 129.06 ? 335 ILE A CA    1 
ATOM   2297 C C     . ILE A 1 310 ? 79.312 -27.516 -52.492 1.00 125.05 ? 335 ILE A C     1 
ATOM   2298 O O     . ILE A 1 310 ? 78.462 -27.453 -53.376 1.00 122.38 ? 335 ILE A O     1 
ATOM   2299 C CB    . ILE A 1 310 ? 81.449 -26.304 -52.875 1.00 124.65 ? 335 ILE A CB    1 
ATOM   2300 C CG1   . ILE A 1 310 ? 82.562 -25.680 -52.033 1.00 125.40 ? 335 ILE A CG1   1 
ATOM   2301 C CG2   . ILE A 1 310 ? 81.291 -25.599 -54.222 1.00 120.70 ? 335 ILE A CG2   1 
ATOM   2302 C CD1   . ILE A 1 310 ? 83.932 -25.776 -52.666 1.00 125.11 ? 335 ILE A CD1   1 
ATOM   2303 N N     . ILE A 1 311 ? 79.583 -28.631 -51.821 1.00 121.80 ? 336 ILE A N     1 
ATOM   2304 C CA    . ILE A 1 311 ? 78.976 -29.913 -52.170 1.00 120.24 ? 336 ILE A CA    1 
ATOM   2305 C C     . ILE A 1 311 ? 77.438 -29.863 -52.294 1.00 122.54 ? 336 ILE A C     1 
ATOM   2306 O O     . ILE A 1 311 ? 76.896 -30.160 -53.366 1.00 125.66 ? 336 ILE A O     1 
ATOM   2307 C CB    . ILE A 1 311 ? 79.433 -31.049 -51.206 1.00 117.93 ? 336 ILE A CB    1 
ATOM   2308 C CG1   . ILE A 1 311 ? 80.931 -30.937 -50.896 1.00 113.12 ? 336 ILE A CG1   1 
ATOM   2309 C CG2   . ILE A 1 311 ? 79.062 -32.415 -51.758 1.00 111.17 ? 336 ILE A CG2   1 
ATOM   2310 C CD1   . ILE A 1 311 ? 81.832 -31.188 -52.073 1.00 110.02 ? 336 ILE A CD1   1 
ATOM   2311 N N     . PRO A 1 312 ? 76.727 -29.468 -51.218 1.00 124.75 ? 337 PRO A N     1 
ATOM   2312 C CA    . PRO A 1 312 ? 75.266 -29.439 -51.375 1.00 126.40 ? 337 PRO A CA    1 
ATOM   2313 C C     . PRO A 1 312 ? 74.775 -28.315 -52.292 1.00 128.96 ? 337 PRO A C     1 
ATOM   2314 O O     . PRO A 1 312 ? 73.619 -28.360 -52.727 1.00 128.73 ? 337 PRO A O     1 
ATOM   2315 C CB    . PRO A 1 312 ? 74.759 -29.249 -49.944 1.00 121.15 ? 337 PRO A CB    1 
ATOM   2316 C CG    . PRO A 1 312 ? 75.863 -28.547 -49.249 1.00 123.26 ? 337 PRO A CG    1 
ATOM   2317 C CD    . PRO A 1 312 ? 77.145 -29.000 -49.881 1.00 122.33 ? 337 PRO A CD    1 
ATOM   2318 N N     . THR A 1 313 ? 75.631 -27.327 -52.564 1.00 125.48 ? 338 THR A N     1 
ATOM   2319 C CA    . THR A 1 313 ? 75.301 -26.250 -53.500 1.00 126.64 ? 338 THR A CA    1 
ATOM   2320 C C     . THR A 1 313 ? 75.273 -26.773 -54.934 1.00 131.53 ? 338 THR A C     1 
ATOM   2321 O O     . THR A 1 313 ? 74.296 -26.576 -55.667 1.00 133.19 ? 338 THR A O     1 
ATOM   2322 C CB    . THR A 1 313 ? 76.325 -25.099 -53.444 1.00 124.71 ? 338 THR A CB    1 
ATOM   2323 O OG1   . THR A 1 313 ? 76.729 -24.862 -52.088 1.00 123.42 ? 338 THR A OG1   1 
ATOM   2324 C CG2   . THR A 1 313 ? 75.726 -23.831 -54.041 1.00 122.10 ? 338 THR A CG2   1 
ATOM   2325 N N     . LEU A 1 314 ? 76.364 -27.431 -55.322 1.00 129.43 ? 339 LEU A N     1 
ATOM   2326 C CA    . LEU A 1 314 ? 76.471 -28.075 -56.622 1.00 126.86 ? 339 LEU A CA    1 
ATOM   2327 C C     . LEU A 1 314 ? 75.343 -29.074 -56.768 1.00 131.95 ? 339 LEU A C     1 
ATOM   2328 O O     . LEU A 1 314 ? 74.583 -29.017 -57.731 1.00 132.12 ? 339 LEU A O     1 
ATOM   2329 C CB    . LEU A 1 314 ? 77.810 -28.797 -56.756 1.00 119.87 ? 339 LEU A CB    1 
ATOM   2330 C CG    . LEU A 1 314 ? 79.066 -27.959 -56.510 1.00 124.22 ? 339 LEU A CG    1 
ATOM   2331 C CD1   . LEU A 1 314 ? 80.327 -28.780 -56.785 1.00 109.98 ? 339 LEU A CD1   1 
ATOM   2332 C CD2   . LEU A 1 314 ? 79.043 -26.664 -57.329 1.00 114.86 ? 339 LEU A CD2   1 
ATOM   2333 N N     . LEU A 1 315 ? 75.233 -29.977 -55.794 1.00 133.74 ? 340 LEU A N     1 
ATOM   2334 C CA    . LEU A 1 315 ? 74.191 -30.998 -55.809 1.00 133.43 ? 340 LEU A CA    1 
ATOM   2335 C C     . LEU A 1 315 ? 72.798 -30.394 -56.005 1.00 135.90 ? 340 LEU A C     1 
ATOM   2336 O O     . LEU A 1 315 ? 72.037 -30.847 -56.860 1.00 142.31 ? 340 LEU A O     1 
ATOM   2337 C CB    . LEU A 1 315 ? 74.239 -31.850 -54.538 1.00 132.17 ? 340 LEU A CB    1 
ATOM   2338 C CG    . LEU A 1 315 ? 73.353 -33.097 -54.587 1.00 140.67 ? 340 LEU A CG    1 
ATOM   2339 C CD1   . LEU A 1 315 ? 73.789 -34.008 -55.723 1.00 142.23 ? 340 LEU A CD1   1 
ATOM   2340 C CD2   . LEU A 1 315 ? 73.360 -33.854 -53.268 1.00 142.39 ? 340 LEU A CD2   1 
ATOM   2341 N N     . ASN A 1 316 ? 72.474 -29.362 -55.232 1.00 136.42 ? 341 ASN A N     1 
ATOM   2342 C CA    . ASN A 1 316 ? 71.179 -28.692 -55.371 1.00 141.89 ? 341 ASN A CA    1 
ATOM   2343 C C     . ASN A 1 316 ? 70.966 -28.018 -56.723 1.00 144.27 ? 341 ASN A C     1 
ATOM   2344 O O     . ASN A 1 316 ? 69.841 -27.965 -57.231 1.00 144.68 ? 341 ASN A O     1 
ATOM   2345 C CB    . ASN A 1 316 ? 70.962 -27.677 -54.252 1.00 142.26 ? 341 ASN A CB    1 
ATOM   2346 C CG    . ASN A 1 316 ? 70.238 -28.270 -53.070 1.00 143.07 ? 341 ASN A CG    1 
ATOM   2347 O OD1   . ASN A 1 316 ? 69.084 -27.925 -52.799 1.00 140.21 ? 341 ASN A OD1   1 
ATOM   2348 N ND2   . ASN A 1 316 ? 70.905 -29.183 -52.362 1.00 139.33 ? 341 ASN A ND2   1 
ATOM   2349 N N     . ILE A 1 317 ? 72.043 -27.492 -57.295 1.00 141.76 ? 342 ILE A N     1 
ATOM   2350 C CA    . ILE A 1 317 ? 71.962 -26.883 -58.614 1.00 142.16 ? 342 ILE A CA    1 
ATOM   2351 C C     . ILE A 1 317 ? 71.679 -27.956 -59.673 1.00 146.40 ? 342 ILE A C     1 
ATOM   2352 O O     . ILE A 1 317 ? 70.775 -27.801 -60.503 1.00 146.68 ? 342 ILE A O     1 
ATOM   2353 C CB    . ILE A 1 317 ? 73.236 -26.087 -58.941 1.00 139.67 ? 342 ILE A CB    1 
ATOM   2354 C CG1   . ILE A 1 317 ? 73.304 -24.832 -58.066 1.00 135.02 ? 342 ILE A CG1   1 
ATOM   2355 C CG2   . ILE A 1 317 ? 73.258 -25.694 -60.404 1.00 143.21 ? 342 ILE A CG2   1 
ATOM   2356 C CD1   . ILE A 1 317 ? 74.599 -24.061 -58.193 1.00 131.76 ? 342 ILE A CD1   1 
ATOM   2357 N N     . GLY A 1 318 ? 72.441 -29.047 -59.617 1.00 143.11 ? 343 GLY A N     1 
ATOM   2358 C CA    . GLY A 1 318 ? 72.234 -30.194 -60.483 1.00 143.81 ? 343 GLY A CA    1 
ATOM   2359 C C     . GLY A 1 318 ? 70.809 -30.713 -60.417 1.00 148.39 ? 343 GLY A C     1 
ATOM   2360 O O     . GLY A 1 318 ? 70.189 -30.988 -61.444 1.00 149.70 ? 343 GLY A O     1 
ATOM   2361 N N     . ALA A 1 319 ? 70.280 -30.837 -59.205 1.00 150.56 ? 344 ALA A N     1 
ATOM   2362 C CA    . ALA A 1 319 ? 68.887 -31.231 -59.029 1.00 151.09 ? 344 ALA A CA    1 
ATOM   2363 C C     . ALA A 1 319 ? 67.931 -30.148 -59.540 1.00 154.97 ? 344 ALA A C     1 
ATOM   2364 O O     . ALA A 1 319 ? 66.785 -30.438 -59.893 1.00 157.82 ? 344 ALA A O     1 
ATOM   2365 C CB    . ALA A 1 319 ? 68.602 -31.554 -57.562 1.00 146.01 ? 344 ALA A CB    1 
ATOM   2366 N N     . GLY A 1 320 ? 68.411 -28.905 -59.585 1.00 150.54 ? 345 GLY A N     1 
ATOM   2367 C CA    . GLY A 1 320 ? 67.605 -27.782 -60.036 1.00 152.47 ? 345 GLY A CA    1 
ATOM   2368 C C     . GLY A 1 320 ? 67.394 -27.724 -61.541 1.00 159.37 ? 345 GLY A C     1 
ATOM   2369 O O     . GLY A 1 320 ? 66.274 -27.495 -62.020 1.00 160.34 ? 345 GLY A O     1 
ATOM   2370 N N     . LEU A 1 321 ? 68.474 -27.927 -62.291 1.00 158.97 ? 346 LEU A N     1 
ATOM   2371 C CA    . LEU A 1 321 ? 68.405 -27.912 -63.753 1.00 160.96 ? 346 LEU A CA    1 
ATOM   2372 C C     . LEU A 1 321 ? 67.521 -29.035 -64.308 1.00 163.64 ? 346 LEU A C     1 
ATOM   2373 O O     . LEU A 1 321 ? 66.863 -28.868 -65.343 1.00 166.33 ? 346 LEU A O     1 
ATOM   2374 C CB    . LEU A 1 321 ? 69.813 -27.961 -64.368 1.00 157.54 ? 346 LEU A CB    1 
ATOM   2375 C CG    . LEU A 1 321 ? 70.803 -29.066 -63.975 1.00 155.51 ? 346 LEU A CG    1 
ATOM   2376 C CD1   . LEU A 1 321 ? 70.620 -30.346 -64.797 1.00 149.63 ? 346 LEU A CD1   1 
ATOM   2377 C CD2   . LEU A 1 321 ? 72.232 -28.551 -64.090 1.00 150.40 ? 346 LEU A CD2   1 
ATOM   2378 N N     . ALA A 1 322 ? 67.511 -30.167 -63.606 1.00 161.87 ? 347 ALA A N     1 
ATOM   2379 C CA    . ALA A 1 322 ? 66.693 -31.317 -63.977 1.00 161.00 ? 347 ALA A CA    1 
ATOM   2380 C C     . ALA A 1 322 ? 65.212 -30.947 -64.077 1.00 168.77 ? 347 ALA A C     1 
ATOM   2381 O O     . ALA A 1 322 ? 64.519 -31.380 -64.999 1.00 171.48 ? 347 ALA A O     1 
ATOM   2382 C CB    . ALA A 1 322 ? 66.897 -32.453 -62.980 1.00 152.81 ? 347 ALA A CB    1 
ATOM   2383 N N     . LEU A 1 323 ? 64.736 -30.147 -63.127 1.00 169.60 ? 348 LEU A N     1 
ATOM   2384 C CA    . LEU A 1 323 ? 63.362 -29.649 -63.152 1.00 171.78 ? 348 LEU A CA    1 
ATOM   2385 C C     . LEU A 1 323 ? 63.197 -28.454 -64.102 1.00 176.25 ? 348 LEU A C     1 
ATOM   2386 O O     . LEU A 1 323 ? 62.206 -28.367 -64.848 1.00 178.50 ? 348 LEU A O     1 
ATOM   2387 C CB    . LEU A 1 323 ? 62.904 -29.276 -61.740 1.00 164.44 ? 348 LEU A CB    1 
ATOM   2388 N N     . LEU A 1 324 ? 64.175 -27.547 -64.077 1.00 174.04 ? 349 LEU A N     1 
ATOM   2389 C CA    . LEU A 1 324 ? 64.130 -26.331 -64.893 1.00 174.24 ? 349 LEU A CA    1 
ATOM   2390 C C     . LEU A 1 324 ? 64.012 -26.597 -66.403 1.00 181.40 ? 349 LEU A C     1 
ATOM   2391 O O     . LEU A 1 324 ? 63.298 -25.876 -67.107 1.00 181.49 ? 349 LEU A O     1 
ATOM   2392 C CB    . LEU A 1 324 ? 65.336 -25.435 -64.596 1.00 168.27 ? 349 LEU A CB    1 
ATOM   2393 N N     . GLY A 1 325 ? 64.708 -27.623 -66.895 1.00 179.44 ? 350 GLY A N     1 
ATOM   2394 C CA    . GLY A 1 325 ? 64.591 -28.025 -68.291 1.00 178.91 ? 350 GLY A CA    1 
ATOM   2395 C C     . GLY A 1 325 ? 63.322 -28.817 -68.581 1.00 183.59 ? 350 GLY A C     1 
ATOM   2396 O O     . GLY A 1 325 ? 62.663 -28.628 -69.617 1.00 183.71 ? 350 GLY A O     1 
ATOM   2397 N N     . LEU A 1 326 ? 62.979 -29.709 -67.653 1.00 182.85 ? 351 LEU A N     1 
ATOM   2398 C CA    . LEU A 1 326 ? 61.781 -30.544 -67.762 1.00 183.64 ? 351 LEU A CA    1 
ATOM   2399 C C     . LEU A 1 326 ? 60.493 -29.710 -67.776 1.00 184.40 ? 351 LEU A C     1 
ATOM   2400 O O     . LEU A 1 326 ? 59.441 -30.194 -68.190 1.00 185.71 ? 351 LEU A O     1 
ATOM   2401 C CB    . LEU A 1 326 ? 61.768 -31.617 -66.659 1.00 179.08 ? 351 LEU A CB    1 
ATOM   2402 C CG    . LEU A 1 326 ? 60.573 -31.845 -65.726 1.00 176.86 ? 351 LEU A CG    1 
ATOM   2403 C CD1   . LEU A 1 326 ? 59.501 -32.722 -66.359 1.00 174.65 ? 351 LEU A CD1   1 
ATOM   2404 C CD2   . LEU A 1 326 ? 61.056 -32.460 -64.427 1.00 172.96 ? 351 LEU A CD2   1 
ATOM   2405 N N     . VAL A 1 327 ? 60.582 -28.458 -67.333 1.00 182.99 ? 352 VAL A N     1 
ATOM   2406 C CA    . VAL A 1 327 ? 59.507 -27.495 -67.579 1.00 185.21 ? 352 VAL A CA    1 
ATOM   2407 C C     . VAL A 1 327 ? 59.218 -27.380 -69.082 1.00 188.31 ? 352 VAL A C     1 
ATOM   2408 O O     . VAL A 1 327 ? 58.124 -27.737 -69.564 1.00 190.39 ? 352 VAL A O     1 
ATOM   2409 C CB    . VAL A 1 327 ? 59.869 -26.099 -67.040 1.00 182.55 ? 352 VAL A CB    1 
ATOM   2410 N N     . ASN A 1 328 ? 60.213 -26.881 -69.816 1.00 188.08 ? 353 ASN A N     1 
ATOM   2411 C CA    . ASN A 1 328 ? 60.126 -26.744 -71.269 1.00 189.35 ? 353 ASN A CA    1 
ATOM   2412 C C     . ASN A 1 328 ? 59.877 -28.079 -71.971 1.00 187.73 ? 353 ASN A C     1 
ATOM   2413 O O     . ASN A 1 328 ? 59.300 -28.116 -73.060 1.00 185.68 ? 353 ASN A O     1 
ATOM   2414 C CB    . ASN A 1 328 ? 61.390 -26.079 -71.831 1.00 185.89 ? 353 ASN A CB    1 
ATOM   2415 C CG    . ASN A 1 328 ? 61.095 -24.769 -72.549 1.00 182.20 ? 353 ASN A CG    1 
ATOM   2416 O OD1   . ASN A 1 328 ? 60.307 -23.949 -72.077 1.00 178.69 ? 353 ASN A OD1   1 
ATOM   2417 N ND2   . ASN A 1 328 ? 61.727 -24.573 -73.702 1.00 179.74 ? 353 ASN A ND2   1 
ATOM   2418 N N     . VAL A 1 329 ? 60.311 -29.171 -71.343 1.00 187.68 ? 354 VAL A N     1 
ATOM   2419 C CA    . VAL A 1 329 ? 60.056 -30.510 -71.882 1.00 185.73 ? 354 VAL A CA    1 
ATOM   2420 C C     . VAL A 1 329 ? 58.584 -30.931 -71.774 1.00 186.72 ? 354 VAL A C     1 
ATOM   2421 O O     . VAL A 1 329 ? 58.031 -31.525 -72.704 1.00 187.06 ? 354 VAL A O     1 
ATOM   2422 C CB    . VAL A 1 329 ? 60.939 -31.577 -71.204 1.00 180.80 ? 354 VAL A CB    1 
ATOM   2423 N N     . ILE A 1 330 ? 57.951 -30.624 -70.642 1.00 188.41 ? 355 ILE A N     1 
ATOM   2424 C CA    . ILE A 1 330 ? 56.552 -31.003 -70.424 1.00 188.69 ? 355 ILE A CA    1 
ATOM   2425 C C     . ILE A 1 330 ? 55.583 -30.011 -71.064 1.00 188.81 ? 355 ILE A C     1 
ATOM   2426 O O     . ILE A 1 330 ? 54.382 -30.288 -71.167 1.00 183.82 ? 355 ILE A O     1 
ATOM   2427 C CB    . ILE A 1 330 ? 56.211 -31.179 -68.924 1.00 188.81 ? 355 ILE A CB    1 
ATOM   2428 C CG1   . ILE A 1 330 ? 55.133 -32.254 -68.745 1.00 183.84 ? 355 ILE A CG1   1 
ATOM   2429 C CG2   . ILE A 1 330 ? 55.783 -29.850 -68.305 1.00 187.02 ? 355 ILE A CG2   1 
ATOM   2430 C CD1   . ILE A 1 330 ? 54.931 -32.691 -67.308 1.00 174.36 ? 355 ILE A CD1   1 
ATOM   2431 N N     . CYS A 1 331 ? 56.104 -28.856 -71.482 1.00 190.89 ? 356 CYS A N     1 
ATOM   2432 C CA    . CYS A 1 331 ? 55.337 -27.971 -72.361 1.00 191.51 ? 356 CYS A CA    1 
ATOM   2433 C C     . CYS A 1 331 ? 54.849 -28.746 -73.597 1.00 193.11 ? 356 CYS A C     1 
ATOM   2434 O O     . CYS A 1 331 ? 53.669 -28.692 -73.951 1.00 190.10 ? 356 CYS A O     1 
ATOM   2435 C CB    . CYS A 1 331 ? 56.173 -26.759 -72.785 1.00 182.52 ? 356 CYS A CB    1 
ATOM   2436 N N     . ASP A 1 332 ? 55.768 -29.459 -74.247 1.00 195.08 ? 357 ASP A N     1 
ATOM   2437 C CA    . ASP A 1 332 ? 55.442 -30.327 -75.384 1.00 191.87 ? 357 ASP A CA    1 
ATOM   2438 C C     . ASP A 1 332 ? 54.918 -31.726 -75.011 1.00 188.45 ? 357 ASP A C     1 
ATOM   2439 O O     . ASP A 1 332 ? 53.980 -32.226 -75.635 1.00 184.78 ? 357 ASP A O     1 
ATOM   2440 C CB    . ASP A 1 332 ? 56.649 -30.477 -76.327 1.00 190.10 ? 357 ASP A CB    1 
ATOM   2441 C CG    . ASP A 1 332 ? 57.794 -29.535 -75.982 1.00 186.31 ? 357 ASP A CG    1 
ATOM   2442 O OD1   . ASP A 1 332 ? 57.530 -28.362 -75.641 1.00 185.98 ? 357 ASP A OD1   1 
ATOM   2443 O OD2   . ASP A 1 332 ? 58.962 -29.974 -76.059 1.00 178.87 ? 357 ASP A OD2   1 
ATOM   2444 N N     . TRP A 1 333 ? 55.521 -32.344 -73.993 1.00 188.20 ? 358 TRP A N     1 
ATOM   2445 C CA    . TRP A 1 333 ? 55.395 -33.794 -73.769 1.00 184.76 ? 358 TRP A CA    1 
ATOM   2446 C C     . TRP A 1 333 ? 54.029 -34.325 -73.316 1.00 183.44 ? 358 TRP A C     1 
ATOM   2447 O O     . TRP A 1 333 ? 53.844 -35.542 -73.223 1.00 178.85 ? 358 TRP A O     1 
ATOM   2448 C CB    . TRP A 1 333 ? 56.476 -34.284 -72.798 1.00 179.83 ? 358 TRP A CB    1 
ATOM   2449 N N     . ILE A 1 334 ? 53.086 -33.431 -73.028 1.00 183.52 ? 359 ILE A N     1 
ATOM   2450 C CA    . ILE A 1 334 ? 51.755 -33.840 -72.573 1.00 176.87 ? 359 ILE A CA    1 
ATOM   2451 C C     . ILE A 1 334 ? 51.018 -34.682 -73.617 1.00 171.47 ? 359 ILE A C     1 
ATOM   2452 O O     . ILE A 1 334 ? 50.992 -35.912 -73.539 1.00 162.45 ? 359 ILE A O     1 
ATOM   2453 C CB    . ILE A 1 334 ? 50.885 -32.624 -72.198 1.00 168.13 ? 359 ILE A CB    1 
HETATM 2454 C C1    . NAG B 2 .   ? 78.711 -6.855  -17.531 1.00 70.49  ? 1   NAG B C1    1 
HETATM 2455 C C2    . NAG B 2 .   ? 79.334 -5.470  -17.796 1.00 73.42  ? 1   NAG B C2    1 
HETATM 2456 C C3    . NAG B 2 .   ? 78.323 -4.367  -18.072 1.00 74.68  ? 1   NAG B C3    1 
HETATM 2457 C C4    . NAG B 2 .   ? 77.195 -4.826  -18.997 1.00 75.47  ? 1   NAG B C4    1 
HETATM 2458 C C5    . NAG B 2 .   ? 76.654 -6.190  -18.573 1.00 69.01  ? 1   NAG B C5    1 
HETATM 2459 C C6    . NAG B 2 .   ? 75.602 -6.690  -19.558 1.00 66.21  ? 1   NAG B C6    1 
HETATM 2460 C C7    . NAG B 2 .   ? 81.501 -4.904  -16.879 1.00 77.67  ? 1   NAG B C7    1 
HETATM 2461 C C8    . NAG B 2 .   ? 82.335 -4.846  -15.624 1.00 72.08  ? 1   NAG B C8    1 
HETATM 2462 N N2    . NAG B 2 .   ? 80.182 -4.999  -16.709 1.00 75.86  ? 1   NAG B N2    1 
HETATM 2463 O O3    . NAG B 2 .   ? 79.058 -3.290  -18.620 1.00 72.17  ? 1   NAG B O3    1 
HETATM 2464 O O4    . NAG B 2 .   ? 76.138 -3.889  -18.971 1.00 74.04  ? 1   NAG B O4    1 
HETATM 2465 O O5    . NAG B 2 .   ? 77.696 -7.139  -18.487 1.00 65.06  ? 1   NAG B O5    1 
HETATM 2466 O O6    . NAG B 2 .   ? 76.128 -6.816  -20.864 1.00 65.16  ? 1   NAG B O6    1 
HETATM 2467 O O7    . NAG B 2 .   ? 82.017 -4.880  -18.003 1.00 71.92  ? 1   NAG B O7    1 
HETATM 2468 C C1    . NAG B 2 .   ? 76.092 -3.099  -20.178 1.00 77.55  ? 2   NAG B C1    1 
HETATM 2469 C C2    . NAG B 2 .   ? 74.648 -2.647  -20.304 1.00 84.94  ? 2   NAG B C2    1 
HETATM 2470 C C3    . NAG B 2 .   ? 74.381 -1.581  -21.348 1.00 92.13  ? 2   NAG B C3    1 
HETATM 2471 C C4    . NAG B 2 .   ? 75.372 -0.426  -21.189 1.00 96.66  ? 2   NAG B C4    1 
HETATM 2472 C C5    . NAG B 2 .   ? 76.800 -0.963  -21.087 1.00 84.33  ? 2   NAG B C5    1 
HETATM 2473 C C6    . NAG B 2 .   ? 77.757 0.148   -20.689 1.00 86.33  ? 2   NAG B C6    1 
HETATM 2474 C C7    . NAG B 2 .   ? 72.948 -4.070  -19.574 1.00 80.03  ? 2   NAG B C7    1 
HETATM 2475 C C8    . NAG B 2 .   ? 71.603 -4.620  -19.956 1.00 74.07  ? 2   NAG B C8    1 
HETATM 2476 N N2    . NAG B 2 .   ? 73.777 -3.774  -20.552 1.00 87.49  ? 2   NAG B N2    1 
HETATM 2477 O O3    . NAG B 2 .   ? 73.044 -1.184  -21.113 1.00 89.69  ? 2   NAG B O3    1 
HETATM 2478 O O4    . NAG B 2 .   ? 75.357 0.495   -22.276 1.00 107.15 ? 2   NAG B O4    1 
HETATM 2479 O O5    . NAG B 2 .   ? 76.959 -1.986  -20.124 1.00 85.87  ? 2   NAG B O5    1 
HETATM 2480 O O6    . NAG B 2 .   ? 78.773 -0.397  -19.876 1.00 80.69  ? 2   NAG B O6    1 
HETATM 2481 O O7    . NAG B 2 .   ? 73.297 -3.870  -18.409 1.00 80.89  ? 2   NAG B O7    1 
HETATM 2482 C C1    . BMA B 2 .   ? 74.238 1.423   -22.383 1.00 108.45 ? 3   BMA B C1    1 
HETATM 2483 C C2    . BMA B 2 .   ? 73.523 1.720   -21.060 1.00 109.87 ? 3   BMA B C2    1 
HETATM 2484 C C3    . BMA B 2 .   ? 72.291 2.556   -21.379 1.00 108.35 ? 3   BMA B C3    1 
HETATM 2485 C C4    . BMA B 2 .   ? 72.856 3.895   -21.879 1.00 113.70 ? 3   BMA B C4    1 
HETATM 2486 C C5    . BMA B 2 .   ? 73.652 3.626   -23.162 1.00 116.82 ? 3   BMA B C5    1 
HETATM 2487 C C6    . BMA B 2 .   ? 74.382 4.879   -23.611 1.00 121.36 ? 3   BMA B C6    1 
HETATM 2488 O O2    . BMA B 2 .   ? 74.393 2.411   -20.188 1.00 111.28 ? 3   BMA B O2    1 
HETATM 2489 O O3    . BMA B 2 .   ? 71.361 2.603   -20.291 1.00 107.25 ? 3   BMA B O3    1 
HETATM 2490 O O4    . BMA B 2 .   ? 71.866 4.874   -22.126 1.00 110.92 ? 3   BMA B O4    1 
HETATM 2491 O O5    . BMA B 2 .   ? 74.655 2.643   -22.967 1.00 110.72 ? 3   BMA B O5    1 
HETATM 2492 O O6    . BMA B 2 .   ? 75.536 4.977   -22.805 1.00 130.51 ? 3   BMA B O6    1 
HETATM 2493 C C1    . MAN B 2 .   ? 70.212 1.720   -20.484 1.00 95.58  ? 4   MAN B C1    1 
HETATM 2494 C C2    . MAN B 2 .   ? 69.944 0.796   -19.277 1.00 96.22  ? 4   MAN B C2    1 
HETATM 2495 C C3    . MAN B 2 .   ? 70.149 -0.690  -19.603 1.00 92.59  ? 4   MAN B C3    1 
HETATM 2496 C C4    . MAN B 2 .   ? 69.335 -1.078  -20.840 1.00 94.78  ? 4   MAN B C4    1 
HETATM 2497 C C5    . MAN B 2 .   ? 69.364 -0.015  -21.949 1.00 97.85  ? 4   MAN B C5    1 
HETATM 2498 C C6    . MAN B 2 .   ? 67.986 0.604   -22.190 1.00 97.46  ? 4   MAN B C6    1 
HETATM 2499 O O2    . MAN B 2 .   ? 68.610 0.976   -18.821 1.00 83.07  ? 4   MAN B O2    1 
HETATM 2500 O O3    . MAN B 2 .   ? 69.717 -1.512  -18.525 1.00 83.69  ? 4   MAN B O3    1 
HETATM 2501 O O4    . MAN B 2 .   ? 69.789 -2.315  -21.355 1.00 86.13  ? 4   MAN B O4    1 
HETATM 2502 O O5    . MAN B 2 .   ? 70.337 0.985   -21.689 1.00 96.34  ? 4   MAN B O5    1 
HETATM 2503 O O6    . MAN B 2 .   ? 67.689 0.558   -23.569 1.00 94.56  ? 4   MAN B O6    1 
HETATM 2504 C C1    . MAN B 2 .   ? 70.736 -1.635  -17.503 1.00 85.14  ? 5   MAN B C1    1 
HETATM 2505 C C2    . MAN B 2 .   ? 70.812 -3.048  -16.918 1.00 82.97  ? 5   MAN B C2    1 
HETATM 2506 C C3    . MAN B 2 .   ? 69.531 -3.425  -16.166 1.00 84.70  ? 5   MAN B C3    1 
HETATM 2507 C C4    . MAN B 2 .   ? 69.130 -2.361  -15.152 1.00 84.97  ? 5   MAN B C4    1 
HETATM 2508 C C5    . MAN B 2 .   ? 69.467 -0.917  -15.566 1.00 86.33  ? 5   MAN B C5    1 
HETATM 2509 C C6    . MAN B 2 .   ? 69.827 -0.125  -14.319 1.00 75.74  ? 5   MAN B C6    1 
HETATM 2510 O O2    . MAN B 2 .   ? 71.967 -3.173  -16.098 1.00 75.53  ? 5   MAN B O2    1 
HETATM 2511 O O3    . MAN B 2 .   ? 69.701 -4.640  -15.453 1.00 80.83  ? 5   MAN B O3    1 
HETATM 2512 O O4    . MAN B 2 .   ? 67.743 -2.520  -14.915 1.00 80.77  ? 5   MAN B O4    1 
HETATM 2513 O O5    . MAN B 2 .   ? 70.592 -0.739  -16.419 1.00 90.14  ? 5   MAN B O5    1 
HETATM 2514 O O6    . MAN B 2 .   ? 70.530 1.017   -14.754 1.00 75.56  ? 5   MAN B O6    1 
HETATM 2515 C C1    . MAN B 2 .   ? 76.161 6.259   -23.018 1.00 140.52 ? 6   MAN B C1    1 
HETATM 2516 C C2    . MAN B 2 .   ? 77.542 6.152   -23.671 1.00 138.24 ? 6   MAN B C2    1 
HETATM 2517 C C3    . MAN B 2 .   ? 77.829 7.539   -24.218 1.00 142.04 ? 6   MAN B C3    1 
HETATM 2518 C C4    . MAN B 2 .   ? 77.663 8.583   -23.104 1.00 150.34 ? 6   MAN B C4    1 
HETATM 2519 C C5    . MAN B 2 .   ? 77.306 7.956   -21.747 1.00 147.69 ? 6   MAN B C5    1 
HETATM 2520 C C6    . MAN B 2 .   ? 76.981 9.026   -20.704 1.00 140.53 ? 6   MAN B C6    1 
HETATM 2521 O O2    . MAN B 2 .   ? 77.590 5.208   -24.717 1.00 137.24 ? 6   MAN B O2    1 
HETATM 2522 O O3    . MAN B 2 .   ? 76.919 7.798   -25.272 1.00 123.23 ? 6   MAN B O3    1 
HETATM 2523 O O4    . MAN B 2 .   ? 78.857 9.328   -22.957 1.00 149.74 ? 6   MAN B O4    1 
HETATM 2524 O O5    . MAN B 2 .   ? 76.216 7.050   -21.838 1.00 146.43 ? 6   MAN B O5    1 
HETATM 2525 O O6    . MAN B 2 .   ? 78.177 9.517   -20.142 1.00 138.31 ? 6   MAN B O6    1 
HETATM 2526 C C1    . NAG C 3 .   ? 51.209 -37.084 17.571  1.00 91.55  ? 507 NAG A C1    1 
HETATM 2527 C C2    . NAG C 3 .   ? 50.676 -35.789 18.223  1.00 102.35 ? 507 NAG A C2    1 
HETATM 2528 C C3    . NAG C 3 .   ? 49.562 -35.935 19.271  1.00 105.50 ? 507 NAG A C3    1 
HETATM 2529 C C4    . NAG C 3 .   ? 49.010 -37.360 19.482  1.00 104.54 ? 507 NAG A C4    1 
HETATM 2530 C C5    . NAG C 3 .   ? 49.923 -38.466 18.957  1.00 98.75  ? 507 NAG A C5    1 
HETATM 2531 C C6    . NAG C 3 .   ? 49.215 -39.817 18.988  1.00 92.30  ? 507 NAG A C6    1 
HETATM 2532 C C7    . NAG C 3 .   ? 51.941 -33.695 18.441  1.00 109.83 ? 507 NAG A C7    1 
HETATM 2533 C C8    . NAG C 3 .   ? 53.366 -33.224 18.266  1.00 93.94  ? 507 NAG A C8    1 
HETATM 2534 N N2    . NAG C 3 .   ? 51.750 -34.977 18.805  1.00 105.86 ? 507 NAG A N2    1 
HETATM 2535 O O3    . NAG C 3 .   ? 48.532 -35.031 18.892  1.00 90.16  ? 507 NAG A O3    1 
HETATM 2536 O O4    . NAG C 3 .   ? 48.811 -37.609 20.860  1.00 99.63  ? 507 NAG A O4    1 
HETATM 2537 O O5    . NAG C 3 .   ? 50.323 -38.182 17.637  1.00 91.69  ? 507 NAG A O5    1 
HETATM 2538 O O6    . NAG C 3 .   ? 49.906 -40.724 18.157  1.00 88.09  ? 507 NAG A O6    1 
HETATM 2539 O O7    . NAG C 3 .   ? 51.003 -32.912 18.243  1.00 112.12 ? 507 NAG A O7    1 
HETATM 2540 C C1    . GOL D 4 .   ? 47.840 -36.287 -12.218 1.00 63.98  ? 508 GOL A C1    1 
HETATM 2541 O O1    . GOL D 4 .   ? 48.121 -37.197 -11.177 1.00 68.12  ? 508 GOL A O1    1 
HETATM 2542 C C2    . GOL D 4 .   ? 48.261 -34.908 -11.729 1.00 70.00  ? 508 GOL A C2    1 
HETATM 2543 O O2    . GOL D 4 .   ? 49.163 -35.092 -10.648 1.00 71.72  ? 508 GOL A O2    1 
HETATM 2544 C C3    . GOL D 4 .   ? 47.021 -34.124 -11.276 1.00 65.72  ? 508 GOL A C3    1 
HETATM 2545 O O3    . GOL D 4 .   ? 45.914 -34.479 -12.082 1.00 61.59  ? 508 GOL A O3    1 
HETATM 2546 C C1    . GOL E 4 .   ? 39.475 -37.193 -3.780  1.00 87.47  ? 509 GOL A C1    1 
HETATM 2547 O O1    . GOL E 4 .   ? 39.544 -37.894 -5.012  1.00 79.39  ? 509 GOL A O1    1 
HETATM 2548 C C2    . GOL E 4 .   ? 40.654 -36.219 -3.643  1.00 87.89  ? 509 GOL A C2    1 
HETATM 2549 O O2    . GOL E 4 .   ? 41.541 -36.647 -2.614  1.00 76.79  ? 509 GOL A O2    1 
HETATM 2550 C C3    . GOL E 4 .   ? 40.151 -34.787 -3.407  1.00 85.89  ? 509 GOL A C3    1 
HETATM 2551 O O3    . GOL E 4 .   ? 40.752 -33.872 -4.309  1.00 86.01  ? 509 GOL A O3    1 
HETATM 2552 N N1    . CTP F 5 .   ? 43.071 -41.548 -9.204  1.00 58.80  ? 510 CTP A N1    1 
HETATM 2553 C C2    . CTP F 5 .   ? 42.845 -42.890 -8.988  1.00 58.95  ? 510 CTP A C2    1 
HETATM 2554 N N3    . CTP F 5 .   ? 43.845 -43.813 -9.229  1.00 64.09  ? 510 CTP A N3    1 
HETATM 2555 C C4    . CTP F 5 .   ? 45.144 -43.355 -9.409  1.00 55.50  ? 510 CTP A C4    1 
HETATM 2556 C C5    . CTP F 5 .   ? 45.381 -41.998 -9.555  1.00 53.22  ? 510 CTP A C5    1 
HETATM 2557 C C6    . CTP F 5 .   ? 44.300 -41.129 -9.632  1.00 55.14  ? 510 CTP A C6    1 
HETATM 2558 O O2    . CTP F 5 .   ? 41.750 -43.250 -8.588  1.00 60.97  ? 510 CTP A O2    1 
HETATM 2559 N N4    . CTP F 5 .   ? 46.161 -44.201 -9.439  1.00 50.32  ? 510 CTP A N4    1 
HETATM 2560 C "C1'" . CTP F 5 .   ? 41.909 -40.658 -9.322  1.00 54.63  ? 510 CTP A "C1'" 1 
HETATM 2561 C "C2'" . CTP F 5 .   ? 41.899 -39.584 -8.254  1.00 53.96  ? 510 CTP A "C2'" 1 
HETATM 2562 O "O2'" . CTP F 5 .   ? 41.457 -40.018 -6.998  1.00 55.81  ? 510 CTP A "O2'" 1 
HETATM 2563 C "C3'" . CTP F 5 .   ? 40.922 -38.607 -8.858  1.00 63.47  ? 510 CTP A "C3'" 1 
HETATM 2564 C "C4'" . CTP F 5 .   ? 41.215 -38.734 -10.343 1.00 58.17  ? 510 CTP A "C4'" 1 
HETATM 2565 O "O4'" . CTP F 5 .   ? 41.962 -39.919 -10.519 1.00 53.84  ? 510 CTP A "O4'" 1 
HETATM 2566 O "O3'" . CTP F 5 .   ? 39.583 -38.974 -8.556  1.00 64.97  ? 510 CTP A "O3'" 1 
HETATM 2567 C "C5'" . CTP F 5 .   ? 41.965 -37.492 -10.828 1.00 59.80  ? 510 CTP A "C5'" 1 
HETATM 2568 O "O5'" . CTP F 5 .   ? 43.365 -37.535 -10.634 1.00 60.60  ? 510 CTP A "O5'" 1 
HETATM 2569 P PA    . CTP F 5 .   ? 44.101 -36.373 -9.797  1.00 57.17  ? 510 CTP A PA    1 
HETATM 2570 O O1A   . CTP F 5 .   ? 43.759 -35.052 -10.425 1.00 49.74  ? 510 CTP A O1A   1 
HETATM 2571 O O2A   . CTP F 5 .   ? 45.596 -36.595 -9.737  1.00 53.49  ? 510 CTP A O2A   1 
HETATM 2572 O O3A   . CTP F 5 .   ? 43.408 -36.636 -8.368  1.00 53.90  ? 510 CTP A O3A   1 
HETATM 2573 P PB    . CTP F 5 .   ? 43.422 -35.663 -7.099  1.00 59.56  ? 510 CTP A PB    1 
HETATM 2574 O O1B   . CTP F 5 .   ? 42.429 -34.534 -7.244  1.00 64.75  ? 510 CTP A O1B   1 
HETATM 2575 O O2B   . CTP F 5 .   ? 44.785 -35.107 -6.805  1.00 65.79  ? 510 CTP A O2B   1 
HETATM 2576 O O3B   . CTP F 5 .   ? 42.875 -36.625 -5.943  1.00 59.54  ? 510 CTP A O3B   1 
HETATM 2577 P PG    . CTP F 5 .   ? 43.697 -37.810 -5.241  1.00 56.21  ? 510 CTP A PG    1 
HETATM 2578 O O1G   . CTP F 5 .   ? 44.817 -38.320 -6.095  1.00 55.76  ? 510 CTP A O1G   1 
HETATM 2579 O O2G   . CTP F 5 .   ? 42.767 -38.970 -4.972  1.00 60.59  ? 510 CTP A O2G   1 
HETATM 2580 O O3G   . CTP F 5 .   ? 44.225 -37.255 -3.949  1.00 60.32  ? 510 CTP A O3G   1 
HETATM 2581 O O     . HOH G 6 .   ? 41.054 -40.321 2.480   1.00 57.73  ? 601 HOH A O     1 
HETATM 2582 O O     . HOH G 6 .   ? 60.059 -28.301 4.418   1.00 57.13  ? 602 HOH A O     1 
HETATM 2583 O O     . HOH G 6 .   ? 69.618 -35.827 -21.171 1.00 63.51  ? 603 HOH A O     1 
HETATM 2584 O O     . HOH G 6 .   ? 42.886 -32.815 -9.912  1.00 60.07  ? 604 HOH A O     1 
HETATM 2585 O O     . HOH G 6 .   ? 62.180 -47.693 15.501  1.00 78.00  ? 605 HOH A O     1 
HETATM 2586 O O     . HOH G 6 .   ? 35.148 -58.098 10.121  1.00 72.43  ? 606 HOH A O     1 
HETATM 2587 O O     . HOH G 6 .   ? 73.682 -14.076 -21.613 1.00 62.74  ? 607 HOH A O     1 
HETATM 2588 O O     . HOH G 6 .   ? 64.662 -14.341 -26.391 1.00 67.30  ? 608 HOH A O     1 
HETATM 2589 O O     . HOH G 6 .   ? 70.747 -25.803 -8.938  1.00 53.45  ? 609 HOH A O     1 
HETATM 2590 O O     . HOH G 6 .   ? 42.957 -31.804 -4.960  1.00 64.58  ? 610 HOH A O     1 
HETATM 2591 O O     . HOH G 6 .   ? 53.479 -17.764 -0.413  1.00 51.26  ? 611 HOH A O     1 
HETATM 2592 O O     . HOH G 6 .   ? 45.692 -30.815 -9.351  1.00 56.75  ? 612 HOH A O     1 
HETATM 2593 O O     . HOH G 6 .   ? 60.602 -9.578  -17.742 1.00 63.78  ? 613 HOH A O     1 
HETATM 2594 O O     . HOH G 6 .   ? 52.527 -22.302 7.143   1.00 90.20  ? 614 HOH A O     1 
HETATM 2595 O O     . HOH G 6 .   ? 62.981 -30.392 -9.386  1.00 54.28  ? 615 HOH A O     1 
HETATM 2596 O O     . HOH G 6 .   ? 48.338 -34.787 3.434   1.00 48.13  ? 616 HOH A O     1 
HETATM 2597 O O     . HOH G 6 .   ? 54.944 -37.224 -12.474 1.00 60.73  ? 617 HOH A O     1 
HETATM 2598 O O     . HOH G 6 .   ? 57.863 -11.076 -19.853 1.00 71.73  ? 618 HOH A O     1 
HETATM 2599 O O     . HOH G 6 .   ? 42.560 -35.097 -0.433  1.00 72.51  ? 619 HOH A O     1 
HETATM 2600 O O     . HOH G 6 .   ? 45.256 -34.214 7.796   1.00 55.78  ? 620 HOH A O     1 
HETATM 2601 O O     . HOH G 6 .   ? 51.869 -38.552 -6.010  1.00 57.79  ? 621 HOH A O     1 
HETATM 2602 O O     . HOH G 6 .   ? 50.242 -17.862 1.829   1.00 62.75  ? 622 HOH A O     1 
HETATM 2603 O O     . HOH G 6 .   ? 35.013 -55.275 3.441   1.00 56.62  ? 623 HOH A O     1 
HETATM 2604 O O     . HOH G 6 .   ? 45.316 -49.286 -0.892  1.00 65.32  ? 624 HOH A O     1 
HETATM 2605 O O     . HOH G 6 .   ? 59.893 -9.428  -20.472 1.00 66.44  ? 625 HOH A O     1 
HETATM 2606 O O     . HOH G 6 .   ? 67.194 -27.169 -6.276  1.00 50.56  ? 626 HOH A O     1 
HETATM 2607 O O     . HOH G 6 .   ? 37.105 -45.735 0.508   1.00 50.82  ? 627 HOH A O     1 
HETATM 2608 O O     . HOH G 6 .   ? 37.328 -48.368 0.909   1.00 57.46  ? 628 HOH A O     1 
HETATM 2609 O O     . HOH G 6 .   ? 65.677 -29.486 -11.007 1.00 54.66  ? 629 HOH A O     1 
HETATM 2610 O O     . HOH G 6 .   ? 74.090 -33.466 -34.407 1.00 81.32  ? 630 HOH A O     1 
HETATM 2611 O O     . HOH G 6 .   ? 78.567 -24.201 -17.845 1.00 62.81  ? 631 HOH A O     1 
HETATM 2612 O O     . HOH G 6 .   ? 76.220 -5.140  -14.561 1.00 56.39  ? 632 HOH A O     1 
HETATM 2613 O O     . HOH G 6 .   ? 66.665 -26.315 -10.053 1.00 47.58  ? 633 HOH A O     1 
HETATM 2614 O O     . HOH G 6 .   ? 55.270 -34.950 11.914  1.00 54.32  ? 634 HOH A O     1 
HETATM 2615 O O     . HOH G 6 .   ? 42.988 -32.735 -1.832  1.00 55.58  ? 635 HOH A O     1 
HETATM 2616 O O     . HOH G 6 .   ? 42.350 -26.223 2.327   1.00 68.14  ? 636 HOH A O     1 
HETATM 2617 O O     . HOH G 6 .   ? 47.389 -12.902 -10.236 1.00 68.00  ? 637 HOH A O     1 
HETATM 2618 O O     . HOH G 6 .   ? 48.169 -26.112 -23.594 1.00 63.25  ? 638 HOH A O     1 
HETATM 2619 O O     . HOH G 6 .   ? 67.407 -19.509 2.936   1.00 50.64  ? 639 HOH A O     1 
HETATM 2620 O O     . HOH G 6 .   ? 68.932 -28.013 -9.619  1.00 54.31  ? 640 HOH A O     1 
HETATM 2621 O O     . HOH G 6 .   ? 39.931 -33.941 -8.819  1.00 58.92  ? 641 HOH A O     1 
HETATM 2622 O O     . HOH G 6 .   ? 75.375 -11.734 -36.315 1.00 81.09  ? 642 HOH A O     1 
HETATM 2623 O O     . HOH G 6 .   ? 70.689 -7.993  -21.492 1.00 64.50  ? 643 HOH A O     1 
HETATM 2624 O O     . HOH G 6 .   ? 42.603 -29.113 -19.774 1.00 80.83  ? 644 HOH A O     1 
HETATM 2625 O O     . HOH G 6 .   ? 46.655 -23.854 -22.075 1.00 62.98  ? 645 HOH A O     1 
HETATM 2626 O O     . HOH G 6 .   ? 67.503 -28.778 -15.073 1.00 53.09  ? 646 HOH A O     1 
HETATM 2627 O O     . HOH G 6 .   ? 32.183 -52.341 2.554   1.00 71.90  ? 647 HOH A O     1 
HETATM 2628 O O     . HOH G 6 .   ? 45.265 -56.576 9.649   1.00 60.75  ? 648 HOH A O     1 
HETATM 2629 O O     . HOH G 6 .   ? 31.816 -59.090 11.742  1.00 76.45  ? 649 HOH A O     1 
HETATM 2630 O O     . HOH G 6 .   ? 56.657 -16.557 -25.308 1.00 61.75  ? 650 HOH A O     1 
HETATM 2631 O O     . HOH G 6 .   ? 34.497 -29.560 -4.222  1.00 67.37  ? 651 HOH A O     1 
HETATM 2632 O O     . HOH G 6 .   ? 64.621 -37.309 11.157  0.33 63.69  ? 652 HOH A O     1 
HETATM 2633 O O     . HOH G 6 .   ? 52.682 -13.627 1.362   1.00 50.77  ? 653 HOH A O     1 
HETATM 2634 O O     . HOH G 6 .   ? 74.963 -27.113 -18.395 1.00 51.43  ? 654 HOH A O     1 
HETATM 2635 O O     . HOH G 6 .   ? 39.029 -35.203 -11.059 1.00 51.49  ? 655 HOH A O     1 
HETATM 2636 O O     . HOH G 6 .   ? 80.487 -16.159 -29.750 1.00 68.48  ? 656 HOH A O     1 
HETATM 2637 O O     . HOH G 6 .   ? 39.181 -42.401 -6.147  1.00 63.29  ? 657 HOH A O     1 
HETATM 2638 O O     . HOH G 6 .   ? 34.889 -56.225 15.949  1.00 69.20  ? 658 HOH A O     1 
HETATM 2639 O O     . HOH G 6 .   ? 67.373 -12.882 -26.401 1.00 57.14  ? 659 HOH A O     1 
HETATM 2640 O O     . HOH G 6 .   ? 51.558 -14.132 -14.281 1.00 69.32  ? 660 HOH A O     1 
HETATM 2641 O O     . HOH G 6 .   ? 43.495 -30.983 -7.683  1.00 61.34  ? 661 HOH A O     1 
HETATM 2642 O O     . HOH G 6 .   ? 55.442 -11.279 -18.566 1.00 58.34  ? 662 HOH A O     1 
HETATM 2643 O O     . HOH G 6 .   ? 68.852 -20.573 -2.979  1.00 37.64  ? 663 HOH A O     1 
HETATM 2644 O O     . HOH G 6 .   ? 40.923 -46.262 16.169  1.00 68.65  ? 664 HOH A O     1 
HETATM 2645 O O     . HOH G 6 .   ? 68.985 -21.780 0.526   1.00 48.90  ? 665 HOH A O     1 
HETATM 2646 O O     . HOH G 6 .   ? 55.446 -10.809 7.862   1.00 61.00  ? 666 HOH A O     1 
HETATM 2647 O O     . HOH G 6 .   ? 37.826 -59.620 11.865  1.00 63.22  ? 667 HOH A O     1 
HETATM 2648 O O     . HOH G 6 .   ? 45.333 -42.134 14.708  1.00 62.88  ? 668 HOH A O     1 
HETATM 2649 O O     . HOH G 6 .   ? 42.420 -38.752 0.558   1.00 62.05  ? 669 HOH A O     1 
HETATM 2650 O O     . HOH G 6 .   ? 29.815 -51.498 0.039   0.50 86.05  ? 670 HOH A O     1 
HETATM 2651 O O     . HOH G 6 .   ? 65.158 -22.370 -43.882 1.00 63.65  ? 671 HOH A O     1 
HETATM 2652 O O     . HOH G 6 .   ? 75.425 -10.288 -38.369 1.00 68.56  ? 672 HOH A O     1 
# 
loop_
_pdbx_poly_seq_scheme.asym_id 
_pdbx_poly_seq_scheme.entity_id 
_pdbx_poly_seq_scheme.seq_id 
_pdbx_poly_seq_scheme.mon_id 
_pdbx_poly_seq_scheme.ndb_seq_num 
_pdbx_poly_seq_scheme.pdb_seq_num 
_pdbx_poly_seq_scheme.auth_seq_num 
_pdbx_poly_seq_scheme.pdb_mon_id 
_pdbx_poly_seq_scheme.auth_mon_id 
_pdbx_poly_seq_scheme.pdb_strand_id 
_pdbx_poly_seq_scheme.pdb_ins_code 
_pdbx_poly_seq_scheme.hetero 
A 1 1   GLY 1   26  ?   ?   ?   A . n 
A 1 2   SER 2   27  ?   ?   ?   A . n 
A 1 3   SER 3   28  ?   ?   ?   A . n 
A 1 4   LYS 4   29  ?   ?   ?   A . n 
A 1 5   LYS 5   30  ?   ?   ?   A . n 
A 1 6   VAL 6   31  ?   ?   ?   A . n 
A 1 7   GLY 7   32  ?   ?   ?   A . n 
A 1 8   THR 8   33  ?   ?   ?   A . n 
A 1 9   LEU 9   34  ?   ?   ?   A . n 
A 1 10  ASN 10  35  ?   ?   ?   A . n 
A 1 11  ARG 11  36  36  ARG ARG A . n 
A 1 12  PHE 12  37  37  PHE PHE A . n 
A 1 13  THR 13  38  38  THR THR A . n 
A 1 14  GLN 14  39  39  GLN GLN A . n 
A 1 15  ALA 15  40  40  ALA ALA A . n 
A 1 16  LEU 16  41  41  LEU LEU A . n 
A 1 17  VAL 17  42  42  VAL VAL A . n 
A 1 18  ILE 18  43  43  ILE ILE A . n 
A 1 19  ALA 19  44  44  ALA ALA A . n 
A 1 20  TYR 20  45  45  TYR TYR A . n 
A 1 21  VAL 21  46  46  VAL VAL A . n 
A 1 22  ILE 22  47  47  ILE ILE A . n 
A 1 23  GLY 23  48  48  GLY GLY A . n 
A 1 24  TYR 24  49  49  TYR TYR A . n 
A 1 25  VAL 25  50  50  VAL VAL A . n 
A 1 26  CYS 26  51  51  CYS CYS A . n 
A 1 27  VAL 27  52  52  VAL VAL A . n 
A 1 28  TYR 28  53  53  TYR TYR A . n 
A 1 29  ASN 29  54  54  ASN ASN A . n 
A 1 30  LYS 30  55  55  LYS LYS A . n 
A 1 31  GLY 31  56  56  GLY GLY A . n 
A 1 32  TYR 32  57  57  TYR TYR A . n 
A 1 33  GLN 33  58  58  GLN GLN A . n 
A 1 34  ASP 34  59  59  ASP ASP A . n 
A 1 35  THR 35  60  60  THR THR A . n 
A 1 36  ASP 36  61  61  ASP ASP A . n 
A 1 37  THR 37  62  62  THR THR A . n 
A 1 38  VAL 38  63  63  VAL VAL A . n 
A 1 39  LEU 39  64  64  LEU LEU A . n 
A 1 40  SER 40  65  65  SER SER A . n 
A 1 41  SER 41  66  66  SER SER A . n 
A 1 42  VAL 42  67  67  VAL VAL A . n 
A 1 43  THR 43  68  68  THR THR A . n 
A 1 44  THR 44  69  69  THR THR A . n 
A 1 45  LYS 45  70  70  LYS LYS A . n 
A 1 46  VAL 46  71  71  VAL VAL A . n 
A 1 47  LYS 47  72  72  LYS LYS A . n 
A 1 48  GLY 48  73  73  GLY GLY A . n 
A 1 49  ILE 49  74  74  ILE ILE A . n 
A 1 50  ALA 50  75  75  ALA ALA A . n 
A 1 51  LEU 51  76  76  LEU LEU A . n 
A 1 52  THR 52  77  77  THR THR A . n 
A 1 53  LYS 53  78  78  LYS LYS A . n 
A 1 54  THR 54  79  79  THR THR A . n 
A 1 55  SER 55  80  80  SER SER A . n 
A 1 56  GLU 56  81  81  GLU GLU A . n 
A 1 57  LEU 57  82  82  LEU LEU A . n 
A 1 58  GLY 58  83  83  GLY GLY A . n 
A 1 59  GLU 59  84  84  GLU GLU A . n 
A 1 60  ARG 60  85  85  ARG ARG A . n 
A 1 61  ILE 61  86  86  ILE ILE A . n 
A 1 62  TRP 62  87  87  TRP TRP A . n 
A 1 63  ASP 63  88  88  ASP ASP A . n 
A 1 64  VAL 64  89  89  VAL VAL A . n 
A 1 65  ALA 65  90  90  ALA ALA A . n 
A 1 66  ASP 66  91  91  ASP ASP A . n 
A 1 67  TYR 67  92  92  TYR TYR A . n 
A 1 68  ILE 68  93  93  ILE ILE A . n 
A 1 69  ILE 69  94  94  ILE ILE A . n 
A 1 70  PRO 70  95  95  PRO PRO A . n 
A 1 71  PRO 71  96  96  PRO PRO A . n 
A 1 72  GLN 72  97  97  GLN GLN A . n 
A 1 73  GLU 73  98  98  GLU GLU A . n 
A 1 74  ASP 74  99  99  ASP ASP A . n 
A 1 75  GLY 75  100 100 GLY GLY A . n 
A 1 76  SER 76  101 101 SER SER A . n 
A 1 77  PHE 77  102 102 PHE PHE A . n 
A 1 78  PHE 78  103 103 PHE PHE A . n 
A 1 79  VAL 79  104 104 VAL VAL A . n 
A 1 80  LEU 80  105 105 LEU LEU A . n 
A 1 81  THR 81  106 106 THR THR A . n 
A 1 82  ASN 82  107 107 ASN ASN A . n 
A 1 83  MET 83  108 108 MET MET A . n 
A 1 84  ILE 84  109 109 ILE ILE A . n 
A 1 85  ILE 85  110 110 ILE ILE A . n 
A 1 86  THR 86  111 111 THR THR A . n 
A 1 87  THR 87  112 112 THR THR A . n 
A 1 88  ASN 88  113 113 ASN ASN A . n 
A 1 89  GLN 89  114 114 GLN GLN A . n 
A 1 90  THR 90  115 115 THR THR A . n 
A 1 91  GLN 91  116 116 GLN GLN A . n 
A 1 92  SER 92  117 117 SER SER A . n 
A 1 93  LYS 93  118 118 LYS LYS A . n 
A 1 94  CYS 94  119 119 CYS CYS A . n 
A 1 95  ALA 95  120 120 ALA ALA A . n 
A 1 96  GLU 96  121 121 GLU GLU A . n 
A 1 97  ASN 97  122 122 ASN ASN A . n 
A 1 98  PRO 98  123 123 PRO PRO A . n 
A 1 99  THR 99  124 124 THR THR A . n 
A 1 100 PRO 100 125 125 PRO PRO A . n 
A 1 101 ALA 101 126 126 ALA ALA A . n 
A 1 102 SER 102 127 127 SER SER A . n 
A 1 103 THR 103 128 128 THR THR A . n 
A 1 104 CYS 104 129 129 CYS CYS A . n 
A 1 105 THR 105 130 130 THR THR A . n 
A 1 106 SER 106 131 131 SER SER A . n 
A 1 107 HIS 107 132 132 HIS HIS A . n 
A 1 108 ARG 108 133 133 ARG ARG A . n 
A 1 109 ASP 109 134 134 ASP ASP A . n 
A 1 110 CYS 110 135 135 CYS CYS A . n 
A 1 111 LYS 111 136 136 LYS LYS A . n 
A 1 112 ARG 112 137 137 ARG ARG A . n 
A 1 113 GLY 113 138 138 GLY GLY A . n 
A 1 114 PHE 114 139 139 PHE PHE A . n 
A 1 115 ASN 115 140 140 ASN ASN A . n 
A 1 116 ASP 116 141 141 ASP ASP A . n 
A 1 117 ALA 117 142 142 ALA ALA A . n 
A 1 118 ARG 118 143 143 ARG ARG A . n 
A 1 119 GLY 119 144 144 GLY GLY A . n 
A 1 120 ASP 120 145 145 ASP ASP A . n 
A 1 121 GLY 121 146 146 GLY GLY A . n 
A 1 122 VAL 122 147 147 VAL VAL A . n 
A 1 123 ARG 123 148 148 ARG ARG A . n 
A 1 124 THR 124 149 149 THR THR A . n 
A 1 125 GLY 125 150 150 GLY GLY A . n 
A 1 126 ARG 126 151 151 ARG ARG A . n 
A 1 127 CYS 127 152 152 CYS CYS A . n 
A 1 128 VAL 128 153 153 VAL VAL A . n 
A 1 129 SER 129 154 154 SER SER A . n 
A 1 130 TYR 130 155 155 TYR TYR A . n 
A 1 131 SER 131 156 156 SER SER A . n 
A 1 132 ALA 132 157 157 ALA ALA A . n 
A 1 133 SER 133 158 158 SER SER A . n 
A 1 134 VAL 134 159 159 VAL VAL A . n 
A 1 135 LYS 135 160 160 LYS LYS A . n 
A 1 136 THR 136 161 161 THR THR A . n 
A 1 137 CYS 137 162 162 CYS CYS A . n 
A 1 138 GLU 138 163 163 GLU GLU A . n 
A 1 139 VAL 139 164 164 VAL VAL A . n 
A 1 140 LEU 140 165 165 LEU LEU A . n 
A 1 141 SER 141 166 166 SER SER A . n 
A 1 142 TRP 142 167 167 TRP TRP A . n 
A 1 143 CYS 143 168 168 CYS CYS A . n 
A 1 144 PRO 144 169 169 PRO PRO A . n 
A 1 145 LEU 145 170 170 LEU LEU A . n 
A 1 146 GLU 146 171 171 GLU GLU A . n 
A 1 147 LYS 147 172 172 LYS LYS A . n 
A 1 148 ILE 148 173 173 ILE ILE A . n 
A 1 149 VAL 149 174 174 VAL VAL A . n 
A 1 150 ASP 150 175 175 ASP ASP A . n 
A 1 151 PRO 151 176 176 PRO PRO A . n 
A 1 152 PRO 152 177 177 PRO PRO A . n 
A 1 153 ASN 153 178 178 ASN ASN A . n 
A 1 154 PRO 154 179 179 PRO PRO A . n 
A 1 155 PRO 155 180 180 PRO PRO A . n 
A 1 156 LEU 156 181 181 LEU LEU A . n 
A 1 157 LEU 157 182 182 LEU LEU A . n 
A 1 158 ALA 158 183 183 ALA ALA A . n 
A 1 159 ASP 159 184 184 ASP ASP A . n 
A 1 160 ALA 160 185 185 ALA ALA A . n 
A 1 161 GLU 161 186 186 GLU GLU A . n 
A 1 162 ARG 162 187 187 ARG ARG A . n 
A 1 163 PHE 163 188 188 PHE PHE A . n 
A 1 164 THR 164 189 189 THR THR A . n 
A 1 165 VAL 165 190 190 VAL VAL A . n 
A 1 166 LEU 166 191 191 LEU LEU A . n 
A 1 167 ILE 167 192 192 ILE ILE A . n 
A 1 168 LYS 168 193 193 LYS LYS A . n 
A 1 169 ASN 169 194 194 ASN ASN A . n 
A 1 170 ASN 170 195 195 ASN ASN A . n 
A 1 171 ILE 171 196 196 ILE ILE A . n 
A 1 172 ARG 172 197 197 ARG ARG A . n 
A 1 173 TYR 173 198 198 TYR TYR A . n 
A 1 174 PRO 174 199 199 PRO PRO A . n 
A 1 175 LYS 175 200 200 LYS LYS A . n 
A 1 176 PHE 176 201 201 PHE PHE A . n 
A 1 177 ASN 177 202 202 ASN ASN A . n 
A 1 178 PHE 178 203 203 PHE PHE A . n 
A 1 179 ASN 179 204 204 ASN ASN A . n 
A 1 180 LYS 180 205 205 LYS LYS A . n 
A 1 181 ARG 181 206 206 ARG ARG A . n 
A 1 182 ASN 182 207 207 ASN ASN A . n 
A 1 183 ILE 183 208 208 ILE ILE A . n 
A 1 184 LEU 184 209 209 LEU LEU A . n 
A 1 185 PRO 185 210 210 PRO PRO A . n 
A 1 186 ASN 186 211 211 ASN ASN A . n 
A 1 187 ILE 187 212 212 ILE ILE A . n 
A 1 188 ASN 188 213 213 ASN ASN A . n 
A 1 189 SER 189 214 214 SER SER A . n 
A 1 190 SER 190 215 215 SER SER A . n 
A 1 191 TYR 191 216 216 TYR TYR A . n 
A 1 192 LEU 192 217 217 LEU LEU A . n 
A 1 193 THR 193 218 218 THR THR A . n 
A 1 194 HIS 194 219 219 HIS HIS A . n 
A 1 195 CYS 195 220 220 CYS CYS A . n 
A 1 196 VAL 196 221 221 VAL VAL A . n 
A 1 197 PHE 197 222 222 PHE PHE A . n 
A 1 198 SER 198 223 223 SER SER A . n 
A 1 199 ARG 199 224 224 ARG ARG A . n 
A 1 200 LYS 200 225 225 LYS LYS A . n 
A 1 201 THR 201 226 226 THR THR A . n 
A 1 202 ASP 202 227 227 ASP ASP A . n 
A 1 203 PRO 203 228 228 PRO PRO A . n 
A 1 204 ASP 204 229 229 ASP ASP A . n 
A 1 205 CYS 205 230 230 CYS CYS A . n 
A 1 206 PRO 206 231 231 PRO PRO A . n 
A 1 207 ILE 207 232 232 ILE ILE A . n 
A 1 208 PHE 208 233 233 PHE PHE A . n 
A 1 209 ARG 209 234 234 ARG ARG A . n 
A 1 210 LEU 210 235 235 LEU LEU A . n 
A 1 211 GLY 211 236 236 GLY GLY A . n 
A 1 212 ASP 212 237 237 ASP ASP A . n 
A 1 213 ILE 213 238 238 ILE ILE A . n 
A 1 214 VAL 214 239 239 VAL VAL A . n 
A 1 215 GLY 215 240 240 GLY GLY A . n 
A 1 216 GLU 216 241 241 GLU GLU A . n 
A 1 217 ALA 217 242 242 ALA ALA A . n 
A 1 218 GLU 218 243 243 GLU GLU A . n 
A 1 219 GLU 219 244 244 GLU GLU A . n 
A 1 220 ASP 220 245 245 ASP ASP A . n 
A 1 221 PHE 221 246 246 PHE PHE A . n 
A 1 222 GLN 222 247 247 GLN GLN A . n 
A 1 223 ILE 223 248 248 ILE ILE A . n 
A 1 224 MET 224 249 249 MET MET A . n 
A 1 225 ALA 225 250 250 ALA ALA A . n 
A 1 226 VAL 226 251 251 VAL VAL A . n 
A 1 227 ARG 227 252 252 ARG ARG A . n 
A 1 228 GLY 228 253 253 GLY GLY A . n 
A 1 229 GLY 229 254 254 GLY GLY A . n 
A 1 230 VAL 230 255 255 VAL VAL A . n 
A 1 231 MET 231 256 256 MET MET A . n 
A 1 232 GLY 232 257 257 GLY GLY A . n 
A 1 233 VAL 233 258 258 VAL VAL A . n 
A 1 234 GLN 234 259 259 GLN GLN A . n 
A 1 235 ILE 235 260 260 ILE ILE A . n 
A 1 236 ARG 236 261 261 ARG ARG A . n 
A 1 237 TRP 237 262 262 TRP TRP A . n 
A 1 238 ASP 238 263 263 ASP ASP A . n 
A 1 239 CYS 239 264 264 CYS CYS A . n 
A 1 240 ASP 240 265 265 ASP ASP A . n 
A 1 241 LEU 241 266 266 LEU LEU A . n 
A 1 242 ASP 242 267 267 ASP ASP A . n 
A 1 243 MET 243 268 268 MET MET A . n 
A 1 244 PRO 244 269 269 PRO PRO A . n 
A 1 245 GLN 245 270 270 GLN GLN A . n 
A 1 246 SER 246 271 271 SER SER A . n 
A 1 247 TRP 247 272 272 TRP TRP A . n 
A 1 248 CYS 248 273 273 CYS CYS A . n 
A 1 249 VAL 249 274 274 VAL VAL A . n 
A 1 250 PRO 250 275 275 PRO PRO A . n 
A 1 251 ARG 251 276 276 ARG ARG A . n 
A 1 252 TYR 252 277 277 TYR TYR A . n 
A 1 253 THR 253 278 278 THR THR A . n 
A 1 254 PHE 254 279 279 PHE PHE A . n 
A 1 255 ARG 255 280 280 ARG ARG A . n 
A 1 256 ARG 256 281 281 ARG ARG A . n 
A 1 257 LEU 257 282 282 LEU LEU A . n 
A 1 258 ASP 258 283 283 ASP ASP A . n 
A 1 259 ASN 259 284 284 ASN ASN A . n 
A 1 260 LYS 260 285 285 LYS LYS A . n 
A 1 261 ASP 261 286 286 ASP ASP A . n 
A 1 262 PRO 262 287 287 PRO PRO A . n 
A 1 263 ASP 263 288 288 ASP ASP A . n 
A 1 264 ASN 264 289 289 ASN ASN A . n 
A 1 265 ASN 265 290 290 ASN ASN A . n 
A 1 266 VAL 266 291 291 VAL VAL A . n 
A 1 267 ALA 267 292 292 ALA ALA A . n 
A 1 268 PRO 268 293 293 PRO PRO A . n 
A 1 269 GLY 269 294 294 GLY GLY A . n 
A 1 270 TYR 270 295 295 TYR TYR A . n 
A 1 271 ASN 271 296 296 ASN ASN A . n 
A 1 272 PHE 272 297 297 PHE PHE A . n 
A 1 273 ARG 273 298 298 ARG ARG A . n 
A 1 274 PHE 274 299 299 PHE PHE A . n 
A 1 275 ALA 275 300 300 ALA ALA A . n 
A 1 276 LYS 276 301 301 LYS LYS A . n 
A 1 277 TYR 277 302 302 TYR TYR A . n 
A 1 278 TYR 278 303 303 TYR TYR A . n 
A 1 279 LYS 279 304 304 LYS LYS A . n 
A 1 280 ASN 280 305 305 ASN ASN A . n 
A 1 281 SER 281 306 306 SER SER A . n 
A 1 282 ASP 282 307 307 ASP ASP A . n 
A 1 283 GLY 283 308 308 GLY GLY A . n 
A 1 284 THR 284 309 309 THR THR A . n 
A 1 285 GLU 285 310 310 GLU GLU A . n 
A 1 286 THR 286 311 311 THR THR A . n 
A 1 287 ARG 287 312 312 ARG ARG A . n 
A 1 288 THR 288 313 313 THR THR A . n 
A 1 289 LEU 289 314 314 LEU LEU A . n 
A 1 290 ILE 290 315 315 ILE ILE A . n 
A 1 291 LYS 291 316 316 LYS LYS A . n 
A 1 292 GLY 292 317 317 GLY GLY A . n 
A 1 293 TYR 293 318 318 TYR TYR A . n 
A 1 294 GLY 294 319 319 GLY GLY A . n 
A 1 295 ILE 295 320 320 ILE ILE A . n 
A 1 296 ARG 296 321 321 ARG ARG A . n 
A 1 297 PHE 297 322 322 PHE PHE A . n 
A 1 298 ASP 298 323 323 ASP ASP A . n 
A 1 299 VAL 299 324 324 VAL VAL A . n 
A 1 300 MET 300 325 325 MET MET A . n 
A 1 301 VAL 301 326 326 VAL VAL A . n 
A 1 302 PHE 302 327 327 PHE PHE A . n 
A 1 303 GLY 303 328 328 GLY GLY A . n 
A 1 304 GLN 304 329 329 GLN GLN A . n 
A 1 305 ALA 305 330 330 ALA ALA A . n 
A 1 306 GLY 306 331 331 GLY GLY A . n 
A 1 307 LYS 307 332 332 LYS LYS A . n 
A 1 308 PHE 308 333 333 PHE PHE A . n 
A 1 309 ASN 309 334 334 ASN ASN A . n 
A 1 310 ILE 310 335 335 ILE ILE A . n 
A 1 311 ILE 311 336 336 ILE ILE A . n 
A 1 312 PRO 312 337 337 PRO PRO A . n 
A 1 313 THR 313 338 338 THR THR A . n 
A 1 314 LEU 314 339 339 LEU LEU A . n 
A 1 315 LEU 315 340 340 LEU LEU A . n 
A 1 316 ASN 316 341 341 ASN ASN A . n 
A 1 317 ILE 317 342 342 ILE ILE A . n 
A 1 318 GLY 318 343 343 GLY GLY A . n 
A 1 319 ALA 319 344 344 ALA ALA A . n 
A 1 320 GLY 320 345 345 GLY GLY A . n 
A 1 321 LEU 321 346 346 LEU LEU A . n 
A 1 322 ALA 322 347 347 ALA ALA A . n 
A 1 323 LEU 323 348 348 LEU LEU A . n 
A 1 324 LEU 324 349 349 LEU LEU A . n 
A 1 325 GLY 325 350 350 GLY GLY A . n 
A 1 326 LEU 326 351 351 LEU LEU A . n 
A 1 327 VAL 327 352 352 VAL VAL A . n 
A 1 328 ASN 328 353 353 ASN ASN A . n 
A 1 329 VAL 329 354 354 VAL VAL A . n 
A 1 330 ILE 330 355 355 ILE ILE A . n 
A 1 331 CYS 331 356 356 CYS CYS A . n 
A 1 332 ASP 332 357 357 ASP ASP A . n 
A 1 333 TRP 333 358 358 TRP TRP A . n 
A 1 334 ILE 334 359 359 ILE ILE A . n 
A 1 335 VAL 335 360 ?   ?   ?   A . n 
A 1 336 LEU 336 361 ?   ?   ?   A . n 
A 1 337 THR 337 362 ?   ?   ?   A . n 
A 1 338 PHE 338 363 ?   ?   ?   A . n 
A 1 339 MET 339 364 ?   ?   ?   A . n 
A 1 340 LYS 340 365 ?   ?   ?   A . n 
# 
loop_
_pdbx_nonpoly_scheme.asym_id 
_pdbx_nonpoly_scheme.entity_id 
_pdbx_nonpoly_scheme.mon_id 
_pdbx_nonpoly_scheme.ndb_seq_num 
_pdbx_nonpoly_scheme.pdb_seq_num 
_pdbx_nonpoly_scheme.auth_seq_num 
_pdbx_nonpoly_scheme.pdb_mon_id 
_pdbx_nonpoly_scheme.auth_mon_id 
_pdbx_nonpoly_scheme.pdb_strand_id 
_pdbx_nonpoly_scheme.pdb_ins_code 
C 3 NAG 1  507 507 NAG NAG A . 
D 4 GOL 1  508 509 GOL GOL A . 
E 4 GOL 1  509 510 GOL GOL A . 
F 5 CTP 1  510 1   CTP CTP A . 
G 6 HOH 1  601 29  HOH HOH A . 
G 6 HOH 2  602 39  HOH HOH A . 
G 6 HOH 3  603 56  HOH HOH A . 
G 6 HOH 4  604 69  HOH HOH A . 
G 6 HOH 5  605 16  HOH HOH A . 
G 6 HOH 6  606 3   HOH HOH A . 
G 6 HOH 7  607 38  HOH HOH A . 
G 6 HOH 8  608 41  HOH HOH A . 
G 6 HOH 9  609 59  HOH HOH A . 
G 6 HOH 10 610 71  HOH HOH A . 
G 6 HOH 11 611 9   HOH HOH A . 
G 6 HOH 12 612 70  HOH HOH A . 
G 6 HOH 13 613 62  HOH HOH A . 
G 6 HOH 14 614 26  HOH HOH A . 
G 6 HOH 15 615 45  HOH HOH A . 
G 6 HOH 16 616 7   HOH HOH A . 
G 6 HOH 17 617 60  HOH HOH A . 
G 6 HOH 18 618 53  HOH HOH A . 
G 6 HOH 19 619 65  HOH HOH A . 
G 6 HOH 20 620 18  HOH HOH A . 
G 6 HOH 21 621 28  HOH HOH A . 
G 6 HOH 22 622 57  HOH HOH A . 
G 6 HOH 23 623 21  HOH HOH A . 
G 6 HOH 24 624 52  HOH HOH A . 
G 6 HOH 25 625 63  HOH HOH A . 
G 6 HOH 26 626 12  HOH HOH A . 
G 6 HOH 27 627 4   HOH HOH A . 
G 6 HOH 28 628 27  HOH HOH A . 
G 6 HOH 29 629 5   HOH HOH A . 
G 6 HOH 30 630 35  HOH HOH A . 
G 6 HOH 31 631 33  HOH HOH A . 
G 6 HOH 32 632 11  HOH HOH A . 
G 6 HOH 33 633 58  HOH HOH A . 
G 6 HOH 34 634 23  HOH HOH A . 
G 6 HOH 35 635 6   HOH HOH A . 
G 6 HOH 36 636 32  HOH HOH A . 
G 6 HOH 37 637 14  HOH HOH A . 
G 6 HOH 38 638 64  HOH HOH A . 
G 6 HOH 39 639 25  HOH HOH A . 
G 6 HOH 40 640 13  HOH HOH A . 
G 6 HOH 41 641 68  HOH HOH A . 
G 6 HOH 42 642 43  HOH HOH A . 
G 6 HOH 43 643 49  HOH HOH A . 
G 6 HOH 44 644 54  HOH HOH A . 
G 6 HOH 45 645 55  HOH HOH A . 
G 6 HOH 46 646 36  HOH HOH A . 
G 6 HOH 47 647 34  HOH HOH A . 
G 6 HOH 48 648 48  HOH HOH A . 
G 6 HOH 49 649 22  HOH HOH A . 
G 6 HOH 50 650 8   HOH HOH A . 
G 6 HOH 51 651 30  HOH HOH A . 
G 6 HOH 52 652 20  HOH HOH A . 
G 6 HOH 53 653 17  HOH HOH A . 
G 6 HOH 54 654 2   HOH HOH A . 
G 6 HOH 55 655 67  HOH HOH A . 
G 6 HOH 56 656 37  HOH HOH A . 
G 6 HOH 57 657 66  HOH HOH A . 
G 6 HOH 58 658 10  HOH HOH A . 
G 6 HOH 59 659 15  HOH HOH A . 
G 6 HOH 60 660 42  HOH HOH A . 
G 6 HOH 61 661 72  HOH HOH A . 
G 6 HOH 62 662 61  HOH HOH A . 
G 6 HOH 63 663 19  HOH HOH A . 
G 6 HOH 64 664 46  HOH HOH A . 
G 6 HOH 65 665 40  HOH HOH A . 
G 6 HOH 66 666 47  HOH HOH A . 
G 6 HOH 67 667 51  HOH HOH A . 
G 6 HOH 68 668 50  HOH HOH A . 
G 6 HOH 69 669 31  HOH HOH A . 
G 6 HOH 70 670 1   HOH HOH A . 
G 6 HOH 71 671 24  HOH HOH A . 
G 6 HOH 72 672 44  HOH HOH A . 
# 
_pdbx_struct_assembly.id                   1 
_pdbx_struct_assembly.details              author_and_software_defined_assembly 
_pdbx_struct_assembly.method_details       PISA 
_pdbx_struct_assembly.oligomeric_details   trimeric 
_pdbx_struct_assembly.oligomeric_count     3 
# 
_pdbx_struct_assembly_gen.assembly_id       1 
_pdbx_struct_assembly_gen.oper_expression   1,2,3 
_pdbx_struct_assembly_gen.asym_id_list      A,B,C,D,E,F,G 
# 
loop_
_pdbx_struct_assembly_prop.biol_id 
_pdbx_struct_assembly_prop.type 
_pdbx_struct_assembly_prop.value 
_pdbx_struct_assembly_prop.details 
1 'ABSA (A^2)' 19250 ? 
1 MORE         43    ? 
1 'SSA (A^2)'  45100 ? 
# 
loop_
_pdbx_struct_oper_list.id 
_pdbx_struct_oper_list.type 
_pdbx_struct_oper_list.name 
_pdbx_struct_oper_list.symmetry_operation 
_pdbx_struct_oper_list.matrix[1][1] 
_pdbx_struct_oper_list.matrix[1][2] 
_pdbx_struct_oper_list.matrix[1][3] 
_pdbx_struct_oper_list.vector[1] 
_pdbx_struct_oper_list.matrix[2][1] 
_pdbx_struct_oper_list.matrix[2][2] 
_pdbx_struct_oper_list.matrix[2][3] 
_pdbx_struct_oper_list.vector[2] 
_pdbx_struct_oper_list.matrix[3][1] 
_pdbx_struct_oper_list.matrix[3][2] 
_pdbx_struct_oper_list.matrix[3][3] 
_pdbx_struct_oper_list.vector[3] 
1 'identity operation'         1_555 x,y,z       1.0000000000  0.0000000000  0.0000000000 0.0000000000   0.0000000000  
1.0000000000  0.0000000000 0.0000000000    0.0000000000 0.0000000000 1.0000000000 0.0000000000 
2 'crystal symmetry operation' 2_545 -y,x-y-1,z  -0.5000000000 -0.8660254038 0.0000000000 64.6210000000  0.8660254038  
-0.5000000000 0.0000000000 -111.9268552359 0.0000000000 0.0000000000 1.0000000000 0.0000000000 
3 'crystal symmetry operation' 3_655 -x+y+1,-x,z -0.5000000000 0.8660254038  0.0000000000 129.2420000000 -0.8660254038 
-0.5000000000 0.0000000000 0.0000000000    0.0000000000 0.0000000000 1.0000000000 0.0000000000 
# 
loop_
_pdbx_struct_special_symmetry.id 
_pdbx_struct_special_symmetry.PDB_model_num 
_pdbx_struct_special_symmetry.auth_asym_id 
_pdbx_struct_special_symmetry.auth_comp_id 
_pdbx_struct_special_symmetry.auth_seq_id 
_pdbx_struct_special_symmetry.PDB_ins_code 
_pdbx_struct_special_symmetry.label_asym_id 
_pdbx_struct_special_symmetry.label_comp_id 
_pdbx_struct_special_symmetry.label_seq_id 
1 1 A HOH 652 ? G HOH . 
2 1 A HOH 670 ? G HOH . 
# 
loop_
_pdbx_audit_revision_history.ordinal 
_pdbx_audit_revision_history.data_content_type 
_pdbx_audit_revision_history.major_revision 
_pdbx_audit_revision_history.minor_revision 
_pdbx_audit_revision_history.revision_date 
1 'Structure model' 1 0 2017-04-05 
2 'Structure model' 1 1 2020-02-26 
3 'Structure model' 2 0 2020-07-29 
# 
loop_
_pdbx_audit_revision_details.ordinal 
_pdbx_audit_revision_details.revision_ordinal 
_pdbx_audit_revision_details.data_content_type 
_pdbx_audit_revision_details.provider 
_pdbx_audit_revision_details.type 
_pdbx_audit_revision_details.description 
_pdbx_audit_revision_details.details 
1 1 'Structure model' repository 'Initial release' ?                          ? 
2 3 'Structure model' repository Remediation       'Carbohydrate remediation' ? 
# 
loop_
_pdbx_audit_revision_group.ordinal 
_pdbx_audit_revision_group.revision_ordinal 
_pdbx_audit_revision_group.data_content_type 
_pdbx_audit_revision_group.group 
1 2 'Structure model' 'Data collection'      
2 3 'Structure model' 'Atomic model'         
3 3 'Structure model' 'Data collection'      
4 3 'Structure model' 'Derived calculations' 
5 3 'Structure model' 'Structure summary'    
# 
loop_
_pdbx_audit_revision_category.ordinal 
_pdbx_audit_revision_category.revision_ordinal 
_pdbx_audit_revision_category.data_content_type 
_pdbx_audit_revision_category.category 
1  2 'Structure model' chem_comp                     
2  2 'Structure model' diffrn_source                 
3  3 'Structure model' atom_site                     
4  3 'Structure model' chem_comp                     
5  3 'Structure model' entity                        
6  3 'Structure model' pdbx_branch_scheme            
7  3 'Structure model' pdbx_chem_comp_identifier     
8  3 'Structure model' pdbx_entity_branch            
9  3 'Structure model' pdbx_entity_branch_descriptor 
10 3 'Structure model' pdbx_entity_branch_link       
11 3 'Structure model' pdbx_entity_branch_list       
12 3 'Structure model' pdbx_entity_nonpoly           
13 3 'Structure model' pdbx_nonpoly_scheme           
14 3 'Structure model' pdbx_struct_assembly_gen      
15 3 'Structure model' pdbx_struct_special_symmetry  
16 3 'Structure model' struct_asym                   
17 3 'Structure model' struct_conn                   
18 3 'Structure model' struct_site                   
19 3 'Structure model' struct_site_gen               
# 
loop_
_pdbx_audit_revision_item.ordinal 
_pdbx_audit_revision_item.revision_ordinal 
_pdbx_audit_revision_item.data_content_type 
_pdbx_audit_revision_item.item 
1  2 'Structure model' '_chem_comp.type'                             
2  2 'Structure model' '_diffrn_source.pdbx_synchrotron_site'        
3  3 'Structure model' '_atom_site.B_iso_or_equiv'                   
4  3 'Structure model' '_atom_site.Cartn_x'                          
5  3 'Structure model' '_atom_site.Cartn_y'                          
6  3 'Structure model' '_atom_site.Cartn_z'                          
7  3 'Structure model' '_atom_site.auth_asym_id'                     
8  3 'Structure model' '_atom_site.auth_seq_id'                      
9  3 'Structure model' '_atom_site.label_asym_id'                    
10 3 'Structure model' '_atom_site.label_entity_id'                  
11 3 'Structure model' '_chem_comp.name'                             
12 3 'Structure model' '_pdbx_struct_assembly_gen.asym_id_list'      
13 3 'Structure model' '_pdbx_struct_special_symmetry.label_asym_id' 
14 3 'Structure model' '_struct_conn.pdbx_role'                      
15 3 'Structure model' '_struct_conn.ptnr1_auth_asym_id'             
16 3 'Structure model' '_struct_conn.ptnr1_auth_seq_id'              
17 3 'Structure model' '_struct_conn.ptnr1_label_asym_id'            
18 3 'Structure model' '_struct_conn.ptnr2_auth_asym_id'             
19 3 'Structure model' '_struct_conn.ptnr2_auth_seq_id'              
20 3 'Structure model' '_struct_conn.ptnr2_label_asym_id'            
# 
loop_
_software.citation_id 
_software.classification 
_software.compiler_name 
_software.compiler_version 
_software.contact_author 
_software.contact_author_email 
_software.date 
_software.description 
_software.dependencies 
_software.hardware 
_software.language 
_software.location 
_software.mods 
_software.name 
_software.os 
_software.os_version 
_software.type 
_software.version 
_software.pdbx_ordinal 
? 'data scaling'    ? ? ? ? ? ? ? ? ? ? ? HKL-2000    ? ? ? .         1 
? refinement        ? ? ? ? ? ? ? ? ? ? ? PHENIX      ? ? ? 1.7.2_869 2 
? 'data extraction' ? ? ? ? ? ? ? ? ? ? ? PDB_EXTRACT ? ? ? 3.22      3 
? 'data reduction'  ? ? ? ? ? ? ? ? ? ? ? HKL-2000    ? ? ? .         4 
? phasing           ? ? ? ? ? ? ? ? ? ? ? PHASER      ? ? ? .         5 
? 'data scaling'    ? ? ? ? ? ? ? ? ? ? ? HKL         ? ? ? .         6 
# 
_pdbx_validate_close_contact.id               1 
_pdbx_validate_close_contact.PDB_model_num    1 
_pdbx_validate_close_contact.auth_atom_id_1   ND2 
_pdbx_validate_close_contact.auth_asym_id_1   A 
_pdbx_validate_close_contact.auth_comp_id_1   ASN 
_pdbx_validate_close_contact.auth_seq_id_1    113 
_pdbx_validate_close_contact.PDB_ins_code_1   ? 
_pdbx_validate_close_contact.label_alt_id_1   ? 
_pdbx_validate_close_contact.auth_atom_id_2   C2 
_pdbx_validate_close_contact.auth_asym_id_2   A 
_pdbx_validate_close_contact.auth_comp_id_2   NAG 
_pdbx_validate_close_contact.auth_seq_id_2    507 
_pdbx_validate_close_contact.PDB_ins_code_2   ? 
_pdbx_validate_close_contact.label_alt_id_2   ? 
_pdbx_validate_close_contact.dist             1.92 
# 
loop_
_pdbx_validate_torsion.id 
_pdbx_validate_torsion.PDB_model_num 
_pdbx_validate_torsion.auth_comp_id 
_pdbx_validate_torsion.auth_asym_id 
_pdbx_validate_torsion.auth_seq_id 
_pdbx_validate_torsion.PDB_ins_code 
_pdbx_validate_torsion.label_alt_id 
_pdbx_validate_torsion.phi 
_pdbx_validate_torsion.psi 
1 1 ILE A 47  ? ? -103.77 -61.36  
2 1 TYR A 49  ? ? -61.50  -71.79  
3 1 VAL A 52  ? ? -92.93  -61.46  
4 1 SER A 117 ? ? -170.90 -178.37 
5 1 LYS A 225 ? ? -74.23  -71.82  
6 1 PRO A 231 ? ? -90.84  43.37   
7 1 TRP A 272 ? ? -75.03  -167.62 
8 1 CYS A 273 ? ? 63.39   68.59   
9 1 ASP A 286 ? ? -117.17 74.75   
# 
loop_
_pdbx_unobs_or_zero_occ_atoms.id 
_pdbx_unobs_or_zero_occ_atoms.PDB_model_num 
_pdbx_unobs_or_zero_occ_atoms.polymer_flag 
_pdbx_unobs_or_zero_occ_atoms.occupancy_flag 
_pdbx_unobs_or_zero_occ_atoms.auth_asym_id 
_pdbx_unobs_or_zero_occ_atoms.auth_comp_id 
_pdbx_unobs_or_zero_occ_atoms.auth_seq_id 
_pdbx_unobs_or_zero_occ_atoms.PDB_ins_code 
_pdbx_unobs_or_zero_occ_atoms.auth_atom_id 
_pdbx_unobs_or_zero_occ_atoms.label_alt_id 
_pdbx_unobs_or_zero_occ_atoms.label_asym_id 
_pdbx_unobs_or_zero_occ_atoms.label_comp_id 
_pdbx_unobs_or_zero_occ_atoms.label_seq_id 
_pdbx_unobs_or_zero_occ_atoms.label_atom_id 
1   1 Y 1 A ARG 36  ? CG  ? A ARG 11  CG  
2   1 Y 1 A ARG 36  ? CD  ? A ARG 11  CD  
3   1 Y 1 A ARG 36  ? NE  ? A ARG 11  NE  
4   1 Y 1 A ARG 36  ? CZ  ? A ARG 11  CZ  
5   1 Y 1 A ARG 36  ? NH1 ? A ARG 11  NH1 
6   1 Y 1 A ARG 36  ? NH2 ? A ARG 11  NH2 
7   1 Y 1 A PHE 37  ? CG  ? A PHE 12  CG  
8   1 Y 1 A PHE 37  ? CD1 ? A PHE 12  CD1 
9   1 Y 1 A PHE 37  ? CD2 ? A PHE 12  CD2 
10  1 Y 1 A PHE 37  ? CE1 ? A PHE 12  CE1 
11  1 Y 1 A PHE 37  ? CE2 ? A PHE 12  CE2 
12  1 Y 1 A PHE 37  ? CZ  ? A PHE 12  CZ  
13  1 Y 1 A TYR 49  ? CG  ? A TYR 24  CG  
14  1 Y 1 A TYR 49  ? CD1 ? A TYR 24  CD1 
15  1 Y 1 A TYR 49  ? CD2 ? A TYR 24  CD2 
16  1 Y 1 A TYR 49  ? CE1 ? A TYR 24  CE1 
17  1 Y 1 A TYR 49  ? CE2 ? A TYR 24  CE2 
18  1 Y 1 A TYR 49  ? CZ  ? A TYR 24  CZ  
19  1 Y 1 A TYR 49  ? OH  ? A TYR 24  OH  
20  1 Y 1 A ASN 54  ? CG  ? A ASN 29  CG  
21  1 Y 1 A ASN 54  ? OD1 ? A ASN 29  OD1 
22  1 Y 1 A ASN 54  ? ND2 ? A ASN 29  ND2 
23  1 Y 1 A LYS 55  ? CG  ? A LYS 30  CG  
24  1 Y 1 A LYS 55  ? CD  ? A LYS 30  CD  
25  1 Y 1 A LYS 55  ? CE  ? A LYS 30  CE  
26  1 Y 1 A LYS 55  ? NZ  ? A LYS 30  NZ  
27  1 Y 1 A LYS 78  ? CG  ? A LYS 53  CG  
28  1 Y 1 A LYS 78  ? CD  ? A LYS 53  CD  
29  1 Y 1 A LYS 78  ? CE  ? A LYS 53  CE  
30  1 Y 1 A LYS 78  ? NZ  ? A LYS 53  NZ  
31  1 Y 1 A THR 79  ? OG1 ? A THR 54  OG1 
32  1 Y 1 A THR 79  ? CG2 ? A THR 54  CG2 
33  1 Y 1 A SER 80  ? OG  ? A SER 55  OG  
34  1 Y 1 A LEU 82  ? CG  ? A LEU 57  CG  
35  1 Y 1 A LEU 82  ? CD1 ? A LEU 57  CD1 
36  1 Y 1 A LEU 82  ? CD2 ? A LEU 57  CD2 
37  1 Y 1 A LYS 136 ? CG  ? A LYS 111 CG  
38  1 Y 1 A LYS 136 ? CD  ? A LYS 111 CD  
39  1 Y 1 A LYS 136 ? CE  ? A LYS 111 CE  
40  1 Y 1 A LYS 136 ? NZ  ? A LYS 111 NZ  
41  1 Y 1 A ARG 151 ? CZ  ? A ARG 126 CZ  
42  1 Y 1 A ARG 151 ? NH1 ? A ARG 126 NH1 
43  1 Y 1 A ARG 151 ? NH2 ? A ARG 126 NH2 
44  1 Y 1 A LYS 172 ? CG  ? A LYS 147 CG  
45  1 Y 1 A LYS 172 ? CD  ? A LYS 147 CD  
46  1 Y 1 A LYS 172 ? CE  ? A LYS 147 CE  
47  1 Y 1 A LYS 172 ? NZ  ? A LYS 147 NZ  
48  1 Y 1 A ARG 187 ? CZ  ? A ARG 162 CZ  
49  1 Y 1 A ARG 187 ? NH1 ? A ARG 162 NH1 
50  1 Y 1 A ARG 187 ? NH2 ? A ARG 162 NH2 
51  1 Y 1 A ASN 202 ? CG  ? A ASN 177 CG  
52  1 Y 1 A ASN 202 ? OD1 ? A ASN 177 OD1 
53  1 Y 1 A ASN 202 ? ND2 ? A ASN 177 ND2 
54  1 Y 1 A LYS 225 ? CG  ? A LYS 200 CG  
55  1 Y 1 A LYS 225 ? CD  ? A LYS 200 CD  
56  1 Y 1 A LYS 225 ? CE  ? A LYS 200 CE  
57  1 Y 1 A LYS 225 ? NZ  ? A LYS 200 NZ  
58  1 Y 1 A ARG 280 ? CG  ? A ARG 255 CG  
59  1 Y 1 A ARG 280 ? CD  ? A ARG 255 CD  
60  1 Y 1 A ARG 280 ? NE  ? A ARG 255 NE  
61  1 Y 1 A ARG 280 ? CZ  ? A ARG 255 CZ  
62  1 Y 1 A ARG 280 ? NH1 ? A ARG 255 NH1 
63  1 Y 1 A ARG 280 ? NH2 ? A ARG 255 NH2 
64  1 Y 1 A LYS 285 ? CG  ? A LYS 260 CG  
65  1 Y 1 A LYS 285 ? CD  ? A LYS 260 CD  
66  1 Y 1 A LYS 285 ? CE  ? A LYS 260 CE  
67  1 Y 1 A LYS 285 ? NZ  ? A LYS 260 NZ  
68  1 Y 1 A ASP 286 ? CG  ? A ASP 261 CG  
69  1 Y 1 A ASP 286 ? OD1 ? A ASP 261 OD1 
70  1 Y 1 A ASP 286 ? OD2 ? A ASP 261 OD2 
71  1 Y 1 A ASN 290 ? CG  ? A ASN 265 CG  
72  1 Y 1 A ASN 290 ? OD1 ? A ASN 265 OD1 
73  1 Y 1 A ASN 290 ? ND2 ? A ASN 265 ND2 
74  1 Y 1 A ASP 307 ? CG  ? A ASP 282 CG  
75  1 Y 1 A ASP 307 ? OD1 ? A ASP 282 OD1 
76  1 Y 1 A ASP 307 ? OD2 ? A ASP 282 OD2 
77  1 Y 1 A LYS 332 ? CG  ? A LYS 307 CG  
78  1 Y 1 A LYS 332 ? CD  ? A LYS 307 CD  
79  1 Y 1 A LYS 332 ? CE  ? A LYS 307 CE  
80  1 Y 1 A LYS 332 ? NZ  ? A LYS 307 NZ  
81  1 Y 1 A LEU 348 ? CG  ? A LEU 323 CG  
82  1 Y 1 A LEU 348 ? CD1 ? A LEU 323 CD1 
83  1 Y 1 A LEU 348 ? CD2 ? A LEU 323 CD2 
84  1 Y 1 A LEU 349 ? CG  ? A LEU 324 CG  
85  1 Y 1 A LEU 349 ? CD1 ? A LEU 324 CD1 
86  1 Y 1 A LEU 349 ? CD2 ? A LEU 324 CD2 
87  1 Y 1 A VAL 352 ? CG1 ? A VAL 327 CG1 
88  1 Y 1 A VAL 352 ? CG2 ? A VAL 327 CG2 
89  1 Y 1 A VAL 354 ? CG1 ? A VAL 329 CG1 
90  1 Y 1 A VAL 354 ? CG2 ? A VAL 329 CG2 
91  1 Y 1 A CYS 356 ? SG  ? A CYS 331 SG  
92  1 Y 1 A TRP 358 ? CG  ? A TRP 333 CG  
93  1 Y 1 A TRP 358 ? CD1 ? A TRP 333 CD1 
94  1 Y 1 A TRP 358 ? CD2 ? A TRP 333 CD2 
95  1 Y 1 A TRP 358 ? NE1 ? A TRP 333 NE1 
96  1 Y 1 A TRP 358 ? CE2 ? A TRP 333 CE2 
97  1 Y 1 A TRP 358 ? CE3 ? A TRP 333 CE3 
98  1 Y 1 A TRP 358 ? CZ2 ? A TRP 333 CZ2 
99  1 Y 1 A TRP 358 ? CZ3 ? A TRP 333 CZ3 
100 1 Y 1 A TRP 358 ? CH2 ? A TRP 333 CH2 
101 1 Y 1 A ILE 359 ? CG1 ? A ILE 334 CG1 
102 1 Y 1 A ILE 359 ? CG2 ? A ILE 334 CG2 
103 1 Y 1 A ILE 359 ? CD1 ? A ILE 334 CD1 
# 
loop_
_pdbx_unobs_or_zero_occ_residues.id 
_pdbx_unobs_or_zero_occ_residues.PDB_model_num 
_pdbx_unobs_or_zero_occ_residues.polymer_flag 
_pdbx_unobs_or_zero_occ_residues.occupancy_flag 
_pdbx_unobs_or_zero_occ_residues.auth_asym_id 
_pdbx_unobs_or_zero_occ_residues.auth_comp_id 
_pdbx_unobs_or_zero_occ_residues.auth_seq_id 
_pdbx_unobs_or_zero_occ_residues.PDB_ins_code 
_pdbx_unobs_or_zero_occ_residues.label_asym_id 
_pdbx_unobs_or_zero_occ_residues.label_comp_id 
_pdbx_unobs_or_zero_occ_residues.label_seq_id 
1  1 Y 1 A GLY 26  ? A GLY 1   
2  1 Y 1 A SER 27  ? A SER 2   
3  1 Y 1 A SER 28  ? A SER 3   
4  1 Y 1 A LYS 29  ? A LYS 4   
5  1 Y 1 A LYS 30  ? A LYS 5   
6  1 Y 1 A VAL 31  ? A VAL 6   
7  1 Y 1 A GLY 32  ? A GLY 7   
8  1 Y 1 A THR 33  ? A THR 8   
9  1 Y 1 A LEU 34  ? A LEU 9   
10 1 Y 1 A ASN 35  ? A ASN 10  
11 1 Y 1 A VAL 360 ? A VAL 335 
12 1 Y 1 A LEU 361 ? A LEU 336 
13 1 Y 1 A THR 362 ? A THR 337 
14 1 Y 1 A PHE 363 ? A PHE 338 
15 1 Y 1 A MET 364 ? A MET 339 
16 1 Y 1 A LYS 365 ? A LYS 340 
# 
loop_
_pdbx_audit_support.funding_organization 
_pdbx_audit_support.country 
_pdbx_audit_support.grant_number 
_pdbx_audit_support.ordinal 
'Japan Society for the Promotion of Science'   Japan 24227004       1 
'National Natural Science Foundation of China' China 31650110469    2 
'National Natural Science Foundation of China' China 31570838       3 
'Ministry of Science and Technology of China'  China 2016YFA0502800 4 
# 
loop_
_pdbx_branch_scheme.asym_id 
_pdbx_branch_scheme.entity_id 
_pdbx_branch_scheme.mon_id 
_pdbx_branch_scheme.num 
_pdbx_branch_scheme.pdb_asym_id 
_pdbx_branch_scheme.pdb_mon_id 
_pdbx_branch_scheme.pdb_seq_num 
_pdbx_branch_scheme.auth_asym_id 
_pdbx_branch_scheme.auth_mon_id 
_pdbx_branch_scheme.auth_seq_num 
_pdbx_branch_scheme.hetero 
B 2 NAG 1 B NAG 1 A NAG 501 n 
B 2 NAG 2 B NAG 2 A NAG 502 n 
B 2 BMA 3 B BMA 3 A BMA 503 n 
B 2 MAN 4 B MAN 4 A MAN 505 n 
B 2 MAN 5 B MAN 5 A MAN 506 n 
B 2 MAN 6 B MAN 6 A MAN 504 n 
# 
loop_
_pdbx_chem_comp_identifier.comp_id 
_pdbx_chem_comp_identifier.type 
_pdbx_chem_comp_identifier.program 
_pdbx_chem_comp_identifier.program_version 
_pdbx_chem_comp_identifier.identifier 
BMA 'CONDENSED IUPAC CARBOHYDRATE SYMBOL' GMML     1.0 DManpb                         
BMA 'COMMON NAME'                         GMML     1.0 b-D-mannopyranose              
BMA 'IUPAC CARBOHYDRATE SYMBOL'           PDB-CARE 1.0 b-D-Manp                       
BMA 'SNFG CARBOHYDRATE SYMBOL'            GMML     1.0 Man                            
MAN 'CONDENSED IUPAC CARBOHYDRATE SYMBOL' GMML     1.0 DManpa                         
MAN 'COMMON NAME'                         GMML     1.0 a-D-mannopyranose              
MAN 'IUPAC CARBOHYDRATE SYMBOL'           PDB-CARE 1.0 a-D-Manp                       
MAN 'SNFG CARBOHYDRATE SYMBOL'            GMML     1.0 Man                            
NAG 'CONDENSED IUPAC CARBOHYDRATE SYMBOL' GMML     1.0 DGlcpNAcb                      
NAG 'COMMON NAME'                         GMML     1.0 N-acetyl-b-D-glucopyranosamine 
NAG 'IUPAC CARBOHYDRATE SYMBOL'           PDB-CARE 1.0 b-D-GlcpNAc                    
NAG 'SNFG CARBOHYDRATE SYMBOL'            GMML     1.0 GlcNAc                         
# 
_pdbx_entity_branch.entity_id   2 
_pdbx_entity_branch.type        oligosaccharide 
# 
loop_
_pdbx_entity_branch_descriptor.ordinal 
_pdbx_entity_branch_descriptor.entity_id 
_pdbx_entity_branch_descriptor.descriptor 
_pdbx_entity_branch_descriptor.type 
_pdbx_entity_branch_descriptor.program 
_pdbx_entity_branch_descriptor.program_version 
1 2 'DManpa1-3DManpa1-3[DManpa1-6]DManpb1-4DGlcpNAcb1-4DGlcpNAcb1-'                                                                
'Glycam Condensed Sequence' GMML       1.0   
2 2 'WURCS=2.0/3,6,5/[a2122h-1b_1-5_2*NCC/3=O][a1122h-1b_1-5][a1122h-1a_1-5]/1-1-2-3-3-3/a4-b1_b4-c1_c3-d1_c6-f1_d3-e1'            
WURCS                       PDB2Glycan 1.1.0 
3 2 '[]{[(4+1)][b-D-GlcpNAc]{[(4+1)][b-D-GlcpNAc]{[(4+1)][b-D-Manp]{[(3+1)][a-D-Manp]{[(3+1)][a-D-Manp]{}}[(6+1)][a-D-Manp]{}}}}}' 
LINUCS                      PDB-CARE   ?     
# 
loop_
_pdbx_entity_branch_link.link_id 
_pdbx_entity_branch_link.entity_id 
_pdbx_entity_branch_link.entity_branch_list_num_1 
_pdbx_entity_branch_link.comp_id_1 
_pdbx_entity_branch_link.atom_id_1 
_pdbx_entity_branch_link.leaving_atom_id_1 
_pdbx_entity_branch_link.entity_branch_list_num_2 
_pdbx_entity_branch_link.comp_id_2 
_pdbx_entity_branch_link.atom_id_2 
_pdbx_entity_branch_link.leaving_atom_id_2 
_pdbx_entity_branch_link.value_order 
_pdbx_entity_branch_link.details 
1 2 2 NAG C1 O1 1 NAG O4 HO4 sing ? 
2 2 3 BMA C1 O1 2 NAG O4 HO4 sing ? 
3 2 4 MAN C1 O1 3 BMA O3 HO3 sing ? 
4 2 5 MAN C1 O1 4 MAN O3 HO3 sing ? 
5 2 6 MAN C1 O1 3 BMA O6 HO6 sing ? 
# 
loop_
_pdbx_entity_branch_list.entity_id 
_pdbx_entity_branch_list.comp_id 
_pdbx_entity_branch_list.num 
_pdbx_entity_branch_list.hetero 
2 NAG 1 n 
2 NAG 2 n 
2 BMA 3 n 
2 MAN 4 n 
2 MAN 5 n 
2 MAN 6 n 
# 
loop_
_pdbx_entity_nonpoly.entity_id 
_pdbx_entity_nonpoly.name 
_pdbx_entity_nonpoly.comp_id 
3 2-acetamido-2-deoxy-beta-D-glucopyranose NAG 
4 GLYCEROL                                 GOL 
5 "CYTIDINE-5'-TRIPHOSPHATE"               CTP 
6 water                                    HOH 
# 
