# Supplementary material for: Structural insights into the allosteric inhibition of P2X4 receptors
Source: Nat Commun. 2023 Oct 13;14:6437. doi: 10.1038/s41467-023-42164-y (PMC10575874; doi:10.1038/s41467-023-42164-y)
Supplement: Supplementary file 4 — Supplementary Dataset 1 [file 41467_2023_42164_MOESM4_ESM.zip › hP2X1trimer_a111a/hP2X1trimer_a111a_env/templates_101/5xw6.cif]

data_5XW6
# 
_entry.id   5XW6 
# 
_audit_conform.dict_name       mmcif_pdbx.dic 
_audit_conform.dict_version    5.329 
_audit_conform.dict_location   http://mmcif.pdb.org/dictionaries/ascii/mmcif_pdbx.dic 
# 
loop_
_database_2.database_id 
_database_2.database_code 
PDB   5XW6         
WWPDB D_1300004166 
# 
_pdbx_database_status.status_code                     REL 
_pdbx_database_status.status_code_sf                  REL 
_pdbx_database_status.status_code_mr                  ? 
_pdbx_database_status.entry_id                        5XW6 
_pdbx_database_status.recvd_initial_deposition_date   2017-06-29 
_pdbx_database_status.SG_entry                        N 
_pdbx_database_status.deposit_site                    PDBJ 
_pdbx_database_status.process_site                    PDBJ 
_pdbx_database_status.status_code_cs                  ? 
_pdbx_database_status.methods_development_category    ? 
_pdbx_database_status.pdb_format_compatible           Y 
_pdbx_database_status.status_code_nmr_data            ? 
# 
loop_
_audit_author.name 
_audit_author.pdbx_ordinal 
_audit_author.identifier_ORCID 
'Kasuya, G.'  1 ? 
'Hattori, M.' 2 ? 
'Nureki, O.'  3 ? 
# 
_citation.abstract                  ? 
_citation.abstract_id_CAS           ? 
_citation.book_id_ISBN              ? 
_citation.book_publisher            ? 
_citation.book_publisher_city       ? 
_citation.book_title                ? 
_citation.coordinate_linkage        ? 
_citation.country                   UK 
_citation.database_id_Medline       ? 
_citation.details                   ? 
_citation.id                        primary 
_citation.journal_abbrev            'Nat Commun' 
_citation.journal_id_ASTM           ? 
_citation.journal_id_CSD            ? 
_citation.journal_id_ISSN           2041-1723 
_citation.journal_full              ? 
_citation.journal_issue             ? 
_citation.journal_volume            8 
_citation.language                  ? 
_citation.page_first                876 
_citation.page_last                 876 
_citation.title                     'Structural insights into the competitive inhibition of the ATP-gated P2X receptor channel' 
_citation.year                      2017 
_citation.database_id_CSD           ? 
_citation.pdbx_database_id_DOI      10.1038/s41467-017-00887-9 
_citation.pdbx_database_id_PubMed   29026074 
_citation.unpublished_flag          ? 
# 
loop_
_citation_author.citation_id 
_citation_author.name 
_citation_author.ordinal 
_citation_author.identifier_ORCID 
primary 'Kasuya, G.'    1  ? 
primary 'Yamaura, T.'   2  ? 
primary 'Ma, X.B.'      3  ? 
primary 'Nakamura, R.'  4  ? 
primary 'Takemoto, M.'  5  ? 
primary 'Nagumo, H.'    6  ? 
primary 'Tanaka, E.'    7  ? 
primary 'Dohmae, N.'    8  ? 
primary 'Nakane, T.'    9  ? 
primary 'Yu, Y.'        10 ? 
primary 'Ishitani, R.'  11 ? 
primary 'Matsuzaki, O.' 12 ? 
primary 'Hattori, M.'   13 ? 
primary 'Nureki, O.'    14 ? 
# 
_cell.angle_alpha                  90.000 
_cell.angle_alpha_esd              ? 
_cell.angle_beta                   90.000 
_cell.angle_beta_esd               ? 
_cell.angle_gamma                  90.000 
_cell.angle_gamma_esd              ? 
_cell.entry_id                     5XW6 
_cell.details                      ? 
_cell.formula_units_Z              ? 
_cell.length_a                     113.038 
_cell.length_a_esd                 ? 
_cell.length_b                     113.038 
_cell.length_b_esd                 ? 
_cell.length_c                     333.472 
_cell.length_c_esd                 ? 
_cell.volume                       ? 
_cell.volume_esd                   ? 
_cell.Z_PDB                        24 
_cell.reciprocal_angle_alpha       ? 
_cell.reciprocal_angle_beta        ? 
_cell.reciprocal_angle_gamma       ? 
_cell.reciprocal_angle_alpha_esd   ? 
_cell.reciprocal_angle_beta_esd    ? 
_cell.reciprocal_angle_gamma_esd   ? 
_cell.reciprocal_length_a          ? 
_cell.reciprocal_length_b          ? 
_cell.reciprocal_length_c          ? 
_cell.reciprocal_length_a_esd      ? 
_cell.reciprocal_length_b_esd      ? 
_cell.reciprocal_length_c_esd      ? 
_cell.pdbx_unique_axis             ? 
# 
_symmetry.entry_id                         5XW6 
_symmetry.cell_setting                     ? 
_symmetry.Int_Tables_number                92 
_symmetry.space_group_name_Hall            ? 
_symmetry.space_group_name_H-M             'P 41 21 2' 
_symmetry.pdbx_full_space_group_name_H-M   ? 
# 
loop_
_entity.id 
_entity.type 
_entity.src_method 
_entity.pdbx_description 
_entity.formula_weight 
_entity.pdbx_number_of_molecules 
_entity.pdbx_ec 
_entity.pdbx_mutation 
_entity.pdbx_fragment 
_entity.details 
1 polymer     man 'P2X purinoceptor'                                                         37341.848 3 ? N190Q 
'UNP residues 42-360' 'N190Q mutation' 
2 non-polymer man 2-acetamido-2-deoxy-beta-D-glucopyranose                                   221.208   3 ? ?     ? ? 
3 non-polymer syn "SPIRO(2,4,6-TRINITROBENZENE[1,2A]-2O',3O'-METHYLENE-ADENINE-TRIPHOSPHATE" 718.270   3 ? ?     ? ? 
# 
_entity_poly.entity_id                      1 
_entity_poly.type                           'polypeptide(L)' 
_entity_poly.nstd_linkage                   no 
_entity_poly.nstd_monomer                   no 
_entity_poly.pdbx_seq_one_letter_code       
;GSGSGSCVKWFIYGVIAVYICYTLIVHKRYQEKEELTSSVRVTLKGVAHVDRIWDAAEYTIPTQTRDSFFVMTNIIRTEN
QIQKTCPEYPTAKAICSSDKSCAKGIVDVHSNGVQTGKCVHYNITHKTCEIKAWCPVQGEERPPVPAVLRSSEDFTVFIK
NNIHFPTFQYTVQNISPKLNTSCKFNKVTAPLCPIFRLGDILQEAKENFSEMAVKGGIIAIEIKWDCDLDSWSYYCSPEY
SFRRLDDKTRTQYPGFSIRFARHYKLPDGTEQRTLFKAYGIRFDVLVFGMGGQFKLIELFTFIGSTIAYFGLAVTIIEMC
FHLYNLE
;
_entity_poly.pdbx_seq_one_letter_code_can   
;GSGSGSCVKWFIYGVIAVYICYTLIVHKRYQEKEELTSSVRVTLKGVAHVDRIWDAAEYTIPTQTRDSFFVMTNIIRTEN
QIQKTCPEYPTAKAICSSDKSCAKGIVDVHSNGVQTGKCVHYNITHKTCEIKAWCPVQGEERPPVPAVLRSSEDFTVFIK
NNIHFPTFQYTVQNISPKLNTSCKFNKVTAPLCPIFRLGDILQEAKENFSEMAVKGGIIAIEIKWDCDLDSWSYYCSPEY
SFRRLDDKTRTQYPGFSIRFARHYKLPDGTEQRTLFKAYGIRFDVLVFGMGGQFKLIELFTFIGSTIAYFGLAVTIIEMC
FHLYNLE
;
_entity_poly.pdbx_strand_id                 C,A,B 
_entity_poly.pdbx_target_identifier         ? 
# 
loop_
_entity_poly_seq.entity_id 
_entity_poly_seq.num 
_entity_poly_seq.mon_id 
_entity_poly_seq.hetero 
1 1   GLY n 
1 2   SER n 
1 3   GLY n 
1 4   SER n 
1 5   GLY n 
1 6   SER n 
1 7   CYS n 
1 8   VAL n 
1 9   LYS n 
1 10  TRP n 
1 11  PHE n 
1 12  ILE n 
1 13  TYR n 
1 14  GLY n 
1 15  VAL n 
1 16  ILE n 
1 17  ALA n 
1 18  VAL n 
1 19  TYR n 
1 20  ILE n 
1 21  CYS n 
1 22  TYR n 
1 23  THR n 
1 24  LEU n 
1 25  ILE n 
1 26  VAL n 
1 27  HIS n 
1 28  LYS n 
1 29  ARG n 
1 30  TYR n 
1 31  GLN n 
1 32  GLU n 
1 33  LYS n 
1 34  GLU n 
1 35  GLU n 
1 36  LEU n 
1 37  THR n 
1 38  SER n 
1 39  SER n 
1 40  VAL n 
1 41  ARG n 
1 42  VAL n 
1 43  THR n 
1 44  LEU n 
1 45  LYS n 
1 46  GLY n 
1 47  VAL n 
1 48  ALA n 
1 49  HIS n 
1 50  VAL n 
1 51  ASP n 
1 52  ARG n 
1 53  ILE n 
1 54  TRP n 
1 55  ASP n 
1 56  ALA n 
1 57  ALA n 
1 58  GLU n 
1 59  TYR n 
1 60  THR n 
1 61  ILE n 
1 62  PRO n 
1 63  THR n 
1 64  GLN n 
1 65  THR n 
1 66  ARG n 
1 67  ASP n 
1 68  SER n 
1 69  PHE n 
1 70  PHE n 
1 71  VAL n 
1 72  MET n 
1 73  THR n 
1 74  ASN n 
1 75  ILE n 
1 76  ILE n 
1 77  ARG n 
1 78  THR n 
1 79  GLU n 
1 80  ASN n 
1 81  GLN n 
1 82  ILE n 
1 83  GLN n 
1 84  LYS n 
1 85  THR n 
1 86  CYS n 
1 87  PRO n 
1 88  GLU n 
1 89  TYR n 
1 90  PRO n 
1 91  THR n 
1 92  ALA n 
1 93  LYS n 
1 94  ALA n 
1 95  ILE n 
1 96  CYS n 
1 97  SER n 
1 98  SER n 
1 99  ASP n 
1 100 LYS n 
1 101 SER n 
1 102 CYS n 
1 103 ALA n 
1 104 LYS n 
1 105 GLY n 
1 106 ILE n 
1 107 VAL n 
1 108 ASP n 
1 109 VAL n 
1 110 HIS n 
1 111 SER n 
1 112 ASN n 
1 113 GLY n 
1 114 VAL n 
1 115 GLN n 
1 116 THR n 
1 117 GLY n 
1 118 LYS n 
1 119 CYS n 
1 120 VAL n 
1 121 HIS n 
1 122 TYR n 
1 123 ASN n 
1 124 ILE n 
1 125 THR n 
1 126 HIS n 
1 127 LYS n 
1 128 THR n 
1 129 CYS n 
1 130 GLU n 
1 131 ILE n 
1 132 LYS n 
1 133 ALA n 
1 134 TRP n 
1 135 CYS n 
1 136 PRO n 
1 137 VAL n 
1 138 GLN n 
1 139 GLY n 
1 140 GLU n 
1 141 GLU n 
1 142 ARG n 
1 143 PRO n 
1 144 PRO n 
1 145 VAL n 
1 146 PRO n 
1 147 ALA n 
1 148 VAL n 
1 149 LEU n 
1 150 ARG n 
1 151 SER n 
1 152 SER n 
1 153 GLU n 
1 154 ASP n 
1 155 PHE n 
1 156 THR n 
1 157 VAL n 
1 158 PHE n 
1 159 ILE n 
1 160 LYS n 
1 161 ASN n 
1 162 ASN n 
1 163 ILE n 
1 164 HIS n 
1 165 PHE n 
1 166 PRO n 
1 167 THR n 
1 168 PHE n 
1 169 GLN n 
1 170 TYR n 
1 171 THR n 
1 172 VAL n 
1 173 GLN n 
1 174 ASN n 
1 175 ILE n 
1 176 SER n 
1 177 PRO n 
1 178 LYS n 
1 179 LEU n 
1 180 ASN n 
1 181 THR n 
1 182 SER n 
1 183 CYS n 
1 184 LYS n 
1 185 PHE n 
1 186 ASN n 
1 187 LYS n 
1 188 VAL n 
1 189 THR n 
1 190 ALA n 
1 191 PRO n 
1 192 LEU n 
1 193 CYS n 
1 194 PRO n 
1 195 ILE n 
1 196 PHE n 
1 197 ARG n 
1 198 LEU n 
1 199 GLY n 
1 200 ASP n 
1 201 ILE n 
1 202 LEU n 
1 203 GLN n 
1 204 GLU n 
1 205 ALA n 
1 206 LYS n 
1 207 GLU n 
1 208 ASN n 
1 209 PHE n 
1 210 SER n 
1 211 GLU n 
1 212 MET n 
1 213 ALA n 
1 214 VAL n 
1 215 LYS n 
1 216 GLY n 
1 217 GLY n 
1 218 ILE n 
1 219 ILE n 
1 220 ALA n 
1 221 ILE n 
1 222 GLU n 
1 223 ILE n 
1 224 LYS n 
1 225 TRP n 
1 226 ASP n 
1 227 CYS n 
1 228 ASP n 
1 229 LEU n 
1 230 ASP n 
1 231 SER n 
1 232 TRP n 
1 233 SER n 
1 234 TYR n 
1 235 TYR n 
1 236 CYS n 
1 237 SER n 
1 238 PRO n 
1 239 GLU n 
1 240 TYR n 
1 241 SER n 
1 242 PHE n 
1 243 ARG n 
1 244 ARG n 
1 245 LEU n 
1 246 ASP n 
1 247 ASP n 
1 248 LYS n 
1 249 THR n 
1 250 ARG n 
1 251 THR n 
1 252 GLN n 
1 253 TYR n 
1 254 PRO n 
1 255 GLY n 
1 256 PHE n 
1 257 SER n 
1 258 ILE n 
1 259 ARG n 
1 260 PHE n 
1 261 ALA n 
1 262 ARG n 
1 263 HIS n 
1 264 TYR n 
1 265 LYS n 
1 266 LEU n 
1 267 PRO n 
1 268 ASP n 
1 269 GLY n 
1 270 THR n 
1 271 GLU n 
1 272 GLN n 
1 273 ARG n 
1 274 THR n 
1 275 LEU n 
1 276 PHE n 
1 277 LYS n 
1 278 ALA n 
1 279 TYR n 
1 280 GLY n 
1 281 ILE n 
1 282 ARG n 
1 283 PHE n 
1 284 ASP n 
1 285 VAL n 
1 286 LEU n 
1 287 VAL n 
1 288 PHE n 
1 289 GLY n 
1 290 MET n 
1 291 GLY n 
1 292 GLY n 
1 293 GLN n 
1 294 PHE n 
1 295 LYS n 
1 296 LEU n 
1 297 ILE n 
1 298 GLU n 
1 299 LEU n 
1 300 PHE n 
1 301 THR n 
1 302 PHE n 
1 303 ILE n 
1 304 GLY n 
1 305 SER n 
1 306 THR n 
1 307 ILE n 
1 308 ALA n 
1 309 TYR n 
1 310 PHE n 
1 311 GLY n 
1 312 LEU n 
1 313 ALA n 
1 314 VAL n 
1 315 THR n 
1 316 ILE n 
1 317 ILE n 
1 318 GLU n 
1 319 MET n 
1 320 CYS n 
1 321 PHE n 
1 322 HIS n 
1 323 LEU n 
1 324 TYR n 
1 325 ASN n 
1 326 LEU n 
1 327 GLU n 
# 
_entity_src_gen.entity_id                          1 
_entity_src_gen.pdbx_src_id                        1 
_entity_src_gen.pdbx_alt_source_flag               sample 
_entity_src_gen.pdbx_seq_type                      'Biological sequence' 
_entity_src_gen.pdbx_beg_seq_num                   1 
_entity_src_gen.pdbx_end_seq_num                   327 
_entity_src_gen.gene_src_common_name               Chicken 
_entity_src_gen.gene_src_genus                     ? 
_entity_src_gen.pdbx_gene_src_gene                 P2RX7 
_entity_src_gen.gene_src_species                   ? 
_entity_src_gen.gene_src_strain                    ? 
_entity_src_gen.gene_src_tissue                    ? 
_entity_src_gen.gene_src_tissue_fraction           ? 
_entity_src_gen.gene_src_details                   ? 
_entity_src_gen.pdbx_gene_src_fragment             ? 
_entity_src_gen.pdbx_gene_src_scientific_name      'Gallus gallus' 
_entity_src_gen.pdbx_gene_src_ncbi_taxonomy_id     9031 
_entity_src_gen.pdbx_gene_src_variant              ? 
_entity_src_gen.pdbx_gene_src_cell_line            ? 
_entity_src_gen.pdbx_gene_src_atcc                 ? 
_entity_src_gen.pdbx_gene_src_organ                ? 
_entity_src_gen.pdbx_gene_src_organelle            ? 
_entity_src_gen.pdbx_gene_src_cell                 ? 
_entity_src_gen.pdbx_gene_src_cellular_location    ? 
_entity_src_gen.host_org_common_name               ? 
_entity_src_gen.pdbx_host_org_scientific_name      'Homo sapiens' 
_entity_src_gen.pdbx_host_org_ncbi_taxonomy_id     9606 
_entity_src_gen.host_org_genus                     ? 
_entity_src_gen.pdbx_host_org_gene                 ? 
_entity_src_gen.pdbx_host_org_organ                ? 
_entity_src_gen.host_org_species                   ? 
_entity_src_gen.pdbx_host_org_tissue               ? 
_entity_src_gen.pdbx_host_org_tissue_fraction      ? 
_entity_src_gen.pdbx_host_org_strain               ? 
_entity_src_gen.pdbx_host_org_variant              ? 
_entity_src_gen.pdbx_host_org_cell_line            ? 
_entity_src_gen.pdbx_host_org_atcc                 ? 
_entity_src_gen.pdbx_host_org_culture_collection   ? 
_entity_src_gen.pdbx_host_org_cell                 ? 
_entity_src_gen.pdbx_host_org_organelle            ? 
_entity_src_gen.pdbx_host_org_cellular_location    ? 
_entity_src_gen.pdbx_host_org_vector_type          ? 
_entity_src_gen.pdbx_host_org_vector               ? 
_entity_src_gen.host_org_details                   ? 
_entity_src_gen.expression_system_id               ? 
_entity_src_gen.plasmid_name                       ? 
_entity_src_gen.plasmid_details                    ? 
_entity_src_gen.pdbx_description                   ? 
# 
_struct_ref.id                         1 
_struct_ref.db_name                    UNP 
_struct_ref.db_code                    E1C6P3_CHICK 
_struct_ref.pdbx_db_accession          E1C6P3 
_struct_ref.pdbx_db_isoform            ? 
_struct_ref.entity_id                  1 
_struct_ref.pdbx_seq_one_letter_code   
;CVKWFIYGVIAVYICYTLIVHKRYQEKEELTSSVRVTLKGVAHVDRIWDAAEYTIPTQTRDSFFVMTNIIRTENQIQKTC
PEYPTAKAICSSDKSCAKGIVDVHSNGVQTGKCVHYNITHKTCEIKAWCPVQGEERPPVPAVLRSSEDFTVFIKNNIHFP
TFNYTVQNISPKLNTSCKFNKVTAPLCPIFRLGDILQEAKENFSEMAVKGGIIAIEIKWDCDLDSWSYYCSPEYSFRRLD
DKTRTQYPGFSIRFARHYKLPDGTEQRTLFKAYGIRFDVLVFGMGGQFKLIELFTFIGSTIAYFGLAVTIIEMCFHLYN
;
_struct_ref.pdbx_align_begin           42 
# 
loop_
_struct_ref_seq.align_id 
_struct_ref_seq.ref_id 
_struct_ref_seq.pdbx_PDB_id_code 
_struct_ref_seq.pdbx_strand_id 
_struct_ref_seq.seq_align_beg 
_struct_ref_seq.pdbx_seq_align_beg_ins_code 
_struct_ref_seq.seq_align_end 
_struct_ref_seq.pdbx_seq_align_end_ins_code 
_struct_ref_seq.pdbx_db_accession 
_struct_ref_seq.db_align_beg 
_struct_ref_seq.pdbx_db_align_beg_ins_code 
_struct_ref_seq.db_align_end 
_struct_ref_seq.pdbx_db_align_end_ins_code 
_struct_ref_seq.pdbx_auth_seq_align_beg 
_struct_ref_seq.pdbx_auth_seq_align_end 
1 1 5XW6 C 7 ? 325 ? E1C6P3 42 ? 360 ? 28 346 
2 1 5XW6 A 7 ? 325 ? E1C6P3 42 ? 360 ? 28 346 
3 1 5XW6 B 7 ? 325 ? E1C6P3 42 ? 360 ? 28 346 
# 
loop_
_struct_ref_seq_dif.align_id 
_struct_ref_seq_dif.pdbx_pdb_id_code 
_struct_ref_seq_dif.mon_id 
_struct_ref_seq_dif.pdbx_pdb_strand_id 
_struct_ref_seq_dif.seq_num 
_struct_ref_seq_dif.pdbx_pdb_ins_code 
_struct_ref_seq_dif.pdbx_seq_db_name 
_struct_ref_seq_dif.pdbx_seq_db_accession_code 
_struct_ref_seq_dif.db_mon_id 
_struct_ref_seq_dif.pdbx_seq_db_seq_num 
_struct_ref_seq_dif.details 
_struct_ref_seq_dif.pdbx_auth_seq_num 
_struct_ref_seq_dif.pdbx_ordinal 
1 5XW6 GLY C 1   ? UNP E1C6P3 ?   ?   'expression tag'      22  1  
1 5XW6 SER C 2   ? UNP E1C6P3 ?   ?   'expression tag'      23  2  
1 5XW6 GLY C 3   ? UNP E1C6P3 ?   ?   'expression tag'      24  3  
1 5XW6 SER C 4   ? UNP E1C6P3 ?   ?   'expression tag'      25  4  
1 5XW6 GLY C 5   ? UNP E1C6P3 ?   ?   'expression tag'      26  5  
1 5XW6 SER C 6   ? UNP E1C6P3 ?   ?   'expression tag'      27  6  
1 5XW6 GLN C 169 ? UNP E1C6P3 ASN 204 'engineered mutation' 190 7  
1 5XW6 LEU C 326 ? UNP E1C6P3 ?   ?   'expression tag'      347 8  
1 5XW6 GLU C 327 ? UNP E1C6P3 ?   ?   'expression tag'      348 9  
2 5XW6 GLY A 1   ? UNP E1C6P3 ?   ?   'expression tag'      22  10 
2 5XW6 SER A 2   ? UNP E1C6P3 ?   ?   'expression tag'      23  11 
2 5XW6 GLY A 3   ? UNP E1C6P3 ?   ?   'expression tag'      24  12 
2 5XW6 SER A 4   ? UNP E1C6P3 ?   ?   'expression tag'      25  13 
2 5XW6 GLY A 5   ? UNP E1C6P3 ?   ?   'expression tag'      26  14 
2 5XW6 SER A 6   ? UNP E1C6P3 ?   ?   'expression tag'      27  15 
2 5XW6 GLN A 169 ? UNP E1C6P3 ASN 204 'engineered mutation' 190 16 
2 5XW6 LEU A 326 ? UNP E1C6P3 ?   ?   'expression tag'      347 17 
2 5XW6 GLU A 327 ? UNP E1C6P3 ?   ?   'expression tag'      348 18 
3 5XW6 GLY B 1   ? UNP E1C6P3 ?   ?   'expression tag'      22  19 
3 5XW6 SER B 2   ? UNP E1C6P3 ?   ?   'expression tag'      23  20 
3 5XW6 GLY B 3   ? UNP E1C6P3 ?   ?   'expression tag'      24  21 
3 5XW6 SER B 4   ? UNP E1C6P3 ?   ?   'expression tag'      25  22 
3 5XW6 GLY B 5   ? UNP E1C6P3 ?   ?   'expression tag'      26  23 
3 5XW6 SER B 6   ? UNP E1C6P3 ?   ?   'expression tag'      27  24 
3 5XW6 GLN B 169 ? UNP E1C6P3 ASN 204 'engineered mutation' 190 25 
3 5XW6 LEU B 326 ? UNP E1C6P3 ?   ?   'expression tag'      347 26 
3 5XW6 GLU B 327 ? UNP E1C6P3 ?   ?   'expression tag'      348 27 
# 
loop_
_chem_comp.id 
_chem_comp.type 
_chem_comp.mon_nstd_flag 
_chem_comp.name 
_chem_comp.pdbx_synonyms 
_chem_comp.formula 
_chem_comp.formula_weight 
128 'RNA linking'                . "SPIRO(2,4,6-TRINITROBENZENE[1,2A]-2O',3O'-METHYLENE-ADENINE-TRIPHOSPHATE" ? 
'C16 H17 N8 O19 P3' 718.270 
ALA 'L-peptide linking'          y ALANINE                                                                    ? 'C3 H7 N O2' 
89.093  
ARG 'L-peptide linking'          y ARGININE                                                                   ? 'C6 H15 N4 O2 1' 
175.209 
ASN 'L-peptide linking'          y ASPARAGINE                                                                 ? 'C4 H8 N2 O3' 
132.118 
ASP 'L-peptide linking'          y 'ASPARTIC ACID'                                                            ? 'C4 H7 N O4' 
133.103 
CYS 'L-peptide linking'          y CYSTEINE                                                                   ? 'C3 H7 N O2 S' 
121.158 
GLN 'L-peptide linking'          y GLUTAMINE                                                                  ? 'C5 H10 N2 O3' 
146.144 
GLU 'L-peptide linking'          y 'GLUTAMIC ACID'                                                            ? 'C5 H9 N O4' 
147.129 
GLY 'peptide linking'            y GLYCINE                                                                    ? 'C2 H5 N O2' 
75.067  
HIS 'L-peptide linking'          y HISTIDINE                                                                  ? 'C6 H10 N3 O2 1' 
156.162 
ILE 'L-peptide linking'          y ISOLEUCINE                                                                 ? 'C6 H13 N O2' 
131.173 
LEU 'L-peptide linking'          y LEUCINE                                                                    ? 'C6 H13 N O2' 
131.173 
LYS 'L-peptide linking'          y LYSINE                                                                     ? 'C6 H15 N2 O2 1' 
147.195 
MET 'L-peptide linking'          y METHIONINE                                                                 ? 'C5 H11 N O2 S' 
149.211 
NAG 'D-saccharide, beta linking' . 2-acetamido-2-deoxy-beta-D-glucopyranose                                   ? 'C8 H15 N O6' 
221.208 
PHE 'L-peptide linking'          y PHENYLALANINE                                                              ? 'C9 H11 N O2' 
165.189 
PRO 'L-peptide linking'          y PROLINE                                                                    ? 'C5 H9 N O2' 
115.130 
SER 'L-peptide linking'          y SERINE                                                                     ? 'C3 H7 N O3' 
105.093 
THR 'L-peptide linking'          y THREONINE                                                                  ? 'C4 H9 N O3' 
119.119 
TRP 'L-peptide linking'          y TRYPTOPHAN                                                                 ? 'C11 H12 N2 O2' 
204.225 
TYR 'L-peptide linking'          y TYROSINE                                                                   ? 'C9 H11 N O3' 
181.189 
VAL 'L-peptide linking'          y VALINE                                                                     ? 'C5 H11 N O2' 
117.146 
# 
_exptl.absorpt_coefficient_mu     ? 
_exptl.absorpt_correction_T_max   ? 
_exptl.absorpt_correction_T_min   ? 
_exptl.absorpt_correction_type    ? 
_exptl.absorpt_process_details    ? 
_exptl.entry_id                   5XW6 
_exptl.crystals_number            1 
_exptl.details                    ? 
_exptl.method                     'X-RAY DIFFRACTION' 
_exptl.method_details             ? 
# 
_exptl_crystal.colour                      ? 
_exptl_crystal.density_diffrn              ? 
_exptl_crystal.density_Matthews            4.75 
_exptl_crystal.density_method              ? 
_exptl_crystal.density_percent_sol         74.13 
_exptl_crystal.description                 ? 
_exptl_crystal.F_000                       ? 
_exptl_crystal.id                          1 
_exptl_crystal.preparation                 ? 
_exptl_crystal.size_max                    ? 
_exptl_crystal.size_mid                    ? 
_exptl_crystal.size_min                    ? 
_exptl_crystal.size_rad                    ? 
_exptl_crystal.colour_lustre               ? 
_exptl_crystal.colour_modifier             ? 
_exptl_crystal.colour_primary              ? 
_exptl_crystal.density_meas                ? 
_exptl_crystal.density_meas_esd            ? 
_exptl_crystal.density_meas_gt             ? 
_exptl_crystal.density_meas_lt             ? 
_exptl_crystal.density_meas_temp           ? 
_exptl_crystal.density_meas_temp_esd       ? 
_exptl_crystal.density_meas_temp_gt        ? 
_exptl_crystal.density_meas_temp_lt        ? 
_exptl_crystal.pdbx_crystal_image_url      ? 
_exptl_crystal.pdbx_crystal_image_format   ? 
_exptl_crystal.pdbx_mosaicity              ? 
_exptl_crystal.pdbx_mosaicity_esd          ? 
# 
_exptl_crystal_grow.apparatus       ? 
_exptl_crystal_grow.atmosphere      ? 
_exptl_crystal_grow.crystal_id      1 
_exptl_crystal_grow.details         ? 
_exptl_crystal_grow.method          'VAPOR DIFFUSION, HANGING DROP' 
_exptl_crystal_grow.method_ref      ? 
_exptl_crystal_grow.pH              8.0 
_exptl_crystal_grow.pressure        ? 
_exptl_crystal_grow.pressure_esd    ? 
_exptl_crystal_grow.seeding         ? 
_exptl_crystal_grow.seeding_ref     ? 
_exptl_crystal_grow.temp            277 
_exptl_crystal_grow.temp_details    ? 
_exptl_crystal_grow.temp_esd        ? 
_exptl_crystal_grow.time            ? 
_exptl_crystal_grow.pdbx_details    '0.5 M sodium sulfate, 0.05 M lithium chloride, 0.05 M Tris, pH 8.0, 32% PEG400' 
_exptl_crystal_grow.pdbx_pH_range   ? 
# 
_diffrn.ambient_environment    ? 
_diffrn.ambient_temp           100 
_diffrn.ambient_temp_details   ? 
_diffrn.ambient_temp_esd       ? 
_diffrn.crystal_id             1 
_diffrn.crystal_support        ? 
_diffrn.crystal_treatment      ? 
_diffrn.details                ? 
_diffrn.id                     1 
_diffrn.ambient_pressure       ? 
_diffrn.ambient_pressure_esd   ? 
_diffrn.ambient_pressure_gt    ? 
_diffrn.ambient_pressure_lt    ? 
_diffrn.ambient_temp_gt        ? 
_diffrn.ambient_temp_lt        ? 
# 
_diffrn_detector.details                      ? 
_diffrn_detector.detector                     PIXEL 
_diffrn_detector.diffrn_id                    1 
_diffrn_detector.type                         'DECTRIS EIGER X 16M' 
_diffrn_detector.area_resol_mean              ? 
_diffrn_detector.dtime                        ? 
_diffrn_detector.pdbx_frames_total            ? 
_diffrn_detector.pdbx_collection_time_total   ? 
_diffrn_detector.pdbx_collection_date         2016-08-26 
# 
_diffrn_radiation.collimation                      ? 
_diffrn_radiation.diffrn_id                        1 
_diffrn_radiation.filter_edge                      ? 
_diffrn_radiation.inhomogeneity                    ? 
_diffrn_radiation.monochromator                    ? 
_diffrn_radiation.polarisn_norm                    ? 
_diffrn_radiation.polarisn_ratio                   ? 
_diffrn_radiation.probe                            ? 
_diffrn_radiation.type                             ? 
_diffrn_radiation.xray_symbol                      ? 
_diffrn_radiation.wavelength_id                    1 
_diffrn_radiation.pdbx_monochromatic_or_laue_m_l   M 
_diffrn_radiation.pdbx_wavelength_list             ? 
_diffrn_radiation.pdbx_wavelength                  ? 
_diffrn_radiation.pdbx_diffrn_protocol             'SINGLE WAVELENGTH' 
_diffrn_radiation.pdbx_analyzer                    ? 
_diffrn_radiation.pdbx_scattering_type             x-ray 
# 
_diffrn_radiation_wavelength.id           1 
_diffrn_radiation_wavelength.wavelength   1.000 
_diffrn_radiation_wavelength.wt           1.0 
# 
_diffrn_source.current                     ? 
_diffrn_source.details                     ? 
_diffrn_source.diffrn_id                   1 
_diffrn_source.power                       ? 
_diffrn_source.size                        ? 
_diffrn_source.source                      SYNCHROTRON 
_diffrn_source.target                      ? 
_diffrn_source.type                        'SLS BEAMLINE X06SA' 
_diffrn_source.voltage                     ? 
_diffrn_source.take-off_angle              ? 
_diffrn_source.pdbx_wavelength_list        1.000 
_diffrn_source.pdbx_wavelength             ? 
_diffrn_source.pdbx_synchrotron_beamline   X06SA 
_diffrn_source.pdbx_synchrotron_site       SLS 
# 
_reflns.B_iso_Wilson_estimate            ? 
_reflns.entry_id                         5XW6 
_reflns.data_reduction_details           ? 
_reflns.data_reduction_method            ? 
_reflns.d_resolution_high                3.100 
_reflns.d_resolution_low                 29.880 
_reflns.details                          ? 
_reflns.limit_h_max                      ? 
_reflns.limit_h_min                      ? 
_reflns.limit_k_max                      ? 
_reflns.limit_k_min                      ? 
_reflns.limit_l_max                      ? 
_reflns.limit_l_min                      ? 
_reflns.number_all                       ? 
_reflns.number_obs                       40271 
_reflns.observed_criterion               ? 
_reflns.observed_criterion_F_max         ? 
_reflns.observed_criterion_F_min         ? 
_reflns.observed_criterion_I_max         ? 
_reflns.observed_criterion_I_min         ? 
_reflns.observed_criterion_sigma_F       ? 
_reflns.observed_criterion_sigma_I       ? 
_reflns.percent_possible_obs             99.800 
_reflns.R_free_details                   ? 
_reflns.Rmerge_F_all                     ? 
_reflns.Rmerge_F_obs                     ? 
_reflns.Friedel_coverage                 ? 
_reflns.number_gt                        ? 
_reflns.threshold_expression             ? 
_reflns.pdbx_redundancy                  6.000 
_reflns.pdbx_Rmerge_I_obs                0.221 
_reflns.pdbx_Rmerge_I_all                ? 
_reflns.pdbx_Rsym_value                  ? 
_reflns.pdbx_netI_over_av_sigmaI         ? 
_reflns.pdbx_netI_over_sigmaI            5.200 
_reflns.pdbx_res_netI_over_av_sigmaI_2   ? 
_reflns.pdbx_res_netI_over_sigmaI_2      ? 
_reflns.pdbx_chi_squared                 ? 
_reflns.pdbx_scaling_rejects             29 
_reflns.pdbx_d_res_high_opt              ? 
_reflns.pdbx_d_res_low_opt               ? 
_reflns.pdbx_d_res_opt_method            ? 
_reflns.phase_calculation_details        ? 
_reflns.pdbx_Rrim_I_all                  0.242 
_reflns.pdbx_Rpim_I_all                  0.097 
_reflns.pdbx_d_opt                       ? 
_reflns.pdbx_number_measured_all         241339 
_reflns.pdbx_diffrn_id                   1 
_reflns.pdbx_ordinal                     1 
_reflns.pdbx_CC_half                     0.986 
_reflns.pdbx_R_split                     ? 
# 
loop_
_reflns_shell.d_res_high 
_reflns_shell.d_res_low 
_reflns_shell.meanI_over_sigI_all 
_reflns_shell.meanI_over_sigI_obs 
_reflns_shell.number_measured_all 
_reflns_shell.number_measured_obs 
_reflns_shell.number_possible 
_reflns_shell.number_unique_all 
_reflns_shell.number_unique_obs 
_reflns_shell.percent_possible_all 
_reflns_shell.percent_possible_obs 
_reflns_shell.Rmerge_F_all 
_reflns_shell.Rmerge_F_obs 
_reflns_shell.Rmerge_I_all 
_reflns_shell.Rmerge_I_obs 
_reflns_shell.meanI_over_sigI_gt 
_reflns_shell.meanI_over_uI_all 
_reflns_shell.meanI_over_uI_gt 
_reflns_shell.number_measured_gt 
_reflns_shell.number_unique_gt 
_reflns_shell.percent_possible_gt 
_reflns_shell.Rmerge_F_gt 
_reflns_shell.Rmerge_I_gt 
_reflns_shell.pdbx_redundancy 
_reflns_shell.pdbx_Rsym_value 
_reflns_shell.pdbx_chi_squared 
_reflns_shell.pdbx_netI_over_sigmaI_all 
_reflns_shell.pdbx_netI_over_sigmaI_obs 
_reflns_shell.pdbx_Rrim_I_all 
_reflns_shell.pdbx_Rpim_I_all 
_reflns_shell.pdbx_rejects 
_reflns_shell.pdbx_ordinal 
_reflns_shell.pdbx_diffrn_id 
_reflns_shell.pdbx_CC_half 
_reflns_shell.pdbx_R_split 
3.100  3.230  ? ? ? ? ? ? ? 100.000 ? ? ? ? 1.345 ? ? ? ? ? ? ? ? 6.100 ? ? ? ? 1.468 0.578 ? 1 1 0.649 ? 
11.170 29.880 ? ? ? ? ? ? ? 94.500  ? ? ? ? 0.102 ? ? ? ? ? ? ? ? 5.400 ? ? ? ? 0.114 0.049 ? 2 1 0.987 ? 
# 
_refine.aniso_B[1][1]                            ? 
_refine.aniso_B[1][2]                            ? 
_refine.aniso_B[1][3]                            ? 
_refine.aniso_B[2][2]                            ? 
_refine.aniso_B[2][3]                            ? 
_refine.aniso_B[3][3]                            ? 
_refine.B_iso_max                                175.260 
_refine.B_iso_mean                               74.9505 
_refine.B_iso_min                                26.010 
_refine.correlation_coeff_Fo_to_Fc               ? 
_refine.correlation_coeff_Fo_to_Fc_free          ? 
_refine.details                                  ? 
_refine.diff_density_max                         ? 
_refine.diff_density_max_esd                     ? 
_refine.diff_density_min                         ? 
_refine.diff_density_min_esd                     ? 
_refine.diff_density_rms                         ? 
_refine.diff_density_rms_esd                     ? 
_refine.entry_id                                 5XW6 
_refine.pdbx_refine_id                           'X-RAY DIFFRACTION' 
_refine.ls_abs_structure_details                 ? 
_refine.ls_abs_structure_Flack                   ? 
_refine.ls_abs_structure_Flack_esd               ? 
_refine.ls_abs_structure_Rogers                  ? 
_refine.ls_abs_structure_Rogers_esd              ? 
_refine.ls_d_res_high                            3.1000 
_refine.ls_d_res_low                             29.8800 
_refine.ls_extinction_coef                       ? 
_refine.ls_extinction_coef_esd                   ? 
_refine.ls_extinction_expression                 ? 
_refine.ls_extinction_method                     ? 
_refine.ls_goodness_of_fit_all                   ? 
_refine.ls_goodness_of_fit_all_esd               ? 
_refine.ls_goodness_of_fit_obs                   ? 
_refine.ls_goodness_of_fit_obs_esd               ? 
_refine.ls_hydrogen_treatment                    ? 
_refine.ls_matrix_type                           ? 
_refine.ls_number_constraints                    ? 
_refine.ls_number_parameters                     ? 
_refine.ls_number_reflns_all                     ? 
_refine.ls_number_reflns_obs                     40046 
_refine.ls_number_reflns_R_free                  3773 
_refine.ls_number_reflns_R_work                  ? 
_refine.ls_number_restraints                     ? 
_refine.ls_percent_reflns_obs                    99.2000 
_refine.ls_percent_reflns_R_free                 5.0800 
_refine.ls_R_factor_all                          ? 
_refine.ls_R_factor_obs                          0.2212 
_refine.ls_R_factor_R_free                       0.2476 
_refine.ls_R_factor_R_free_error                 ? 
_refine.ls_R_factor_R_free_error_details         ? 
_refine.ls_R_factor_R_work                       0.2197 
_refine.ls_R_Fsqd_factor_obs                     ? 
_refine.ls_R_I_factor_obs                        ? 
_refine.ls_redundancy_reflns_all                 ? 
_refine.ls_redundancy_reflns_obs                 ? 
_refine.ls_restrained_S_all                      ? 
_refine.ls_restrained_S_obs                      ? 
_refine.ls_shift_over_esd_max                    ? 
_refine.ls_shift_over_esd_mean                   ? 
_refine.ls_structure_factor_coef                 ? 
_refine.ls_weighting_details                     ? 
_refine.ls_weighting_scheme                      ? 
_refine.ls_wR_factor_all                         ? 
_refine.ls_wR_factor_obs                         ? 
_refine.ls_wR_factor_R_free                      ? 
_refine.ls_wR_factor_R_work                      ? 
_refine.occupancy_max                            ? 
_refine.occupancy_min                            ? 
_refine.solvent_model_details                    ? 
_refine.solvent_model_param_bsol                 ? 
_refine.solvent_model_param_ksol                 ? 
_refine.ls_R_factor_gt                           ? 
_refine.ls_goodness_of_fit_gt                    ? 
_refine.ls_goodness_of_fit_ref                   ? 
_refine.ls_shift_over_su_max                     ? 
_refine.ls_shift_over_su_max_lt                  ? 
_refine.ls_shift_over_su_mean                    ? 
_refine.ls_shift_over_su_mean_lt                 ? 
_refine.pdbx_ls_sigma_I                          ? 
_refine.pdbx_ls_sigma_F                          0.000 
_refine.pdbx_ls_sigma_Fsqd                       ? 
_refine.pdbx_data_cutoff_high_absF               ? 
_refine.pdbx_data_cutoff_high_rms_absF           ? 
_refine.pdbx_data_cutoff_low_absF                ? 
_refine.pdbx_isotropic_thermal_model             ? 
_refine.pdbx_ls_cross_valid_method               'FREE R-VALUE' 
_refine.pdbx_method_to_determine_struct          'MOLECULAR REPLACEMENT' 
_refine.pdbx_starting_model                      5F1C 
_refine.pdbx_stereochemistry_target_values       ? 
_refine.pdbx_R_Free_selection_details            ? 
_refine.pdbx_stereochem_target_val_spec_case     ? 
_refine.pdbx_overall_ESU_R                       ? 
_refine.pdbx_overall_ESU_R_Free                  ? 
_refine.pdbx_solvent_vdw_probe_radii             1.1100 
_refine.pdbx_solvent_ion_probe_radii             ? 
_refine.pdbx_solvent_shrinkage_radii             0.9000 
_refine.pdbx_real_space_R                        ? 
_refine.pdbx_density_correlation                 ? 
_refine.pdbx_pd_number_of_powder_patterns        ? 
_refine.pdbx_pd_number_of_points                 ? 
_refine.pdbx_pd_meas_number_of_points            ? 
_refine.pdbx_pd_proc_ls_prof_R_factor            ? 
_refine.pdbx_pd_proc_ls_prof_wR_factor           ? 
_refine.pdbx_pd_Marquardt_correlation_coeff      ? 
_refine.pdbx_pd_Fsqrd_R_factor                   ? 
_refine.pdbx_pd_ls_matrix_band_width             ? 
_refine.pdbx_overall_phase_error                 27.3300 
_refine.pdbx_overall_SU_R_free_Cruickshank_DPI   ? 
_refine.pdbx_overall_SU_R_free_Blow_DPI          ? 
_refine.pdbx_overall_SU_R_Blow_DPI               ? 
_refine.pdbx_TLS_residual_ADP_flag               ? 
_refine.pdbx_diffrn_id                           1 
_refine.overall_SU_B                             ? 
_refine.overall_SU_ML                            0.3900 
_refine.overall_SU_R_Cruickshank_DPI             ? 
_refine.overall_SU_R_free                        ? 
_refine.overall_FOM_free_R_set                   ? 
_refine.overall_FOM_work_R_set                   ? 
_refine.pdbx_average_fsc_overall                 ? 
_refine.pdbx_average_fsc_work                    ? 
_refine.pdbx_average_fsc_free                    ? 
# 
_refine_hist.cycle_id                         final 
_refine_hist.pdbx_refine_id                   'X-RAY DIFFRACTION' 
_refine_hist.d_res_high                       3.1000 
_refine_hist.d_res_low                        29.8800 
_refine_hist.pdbx_number_atoms_ligand         180 
_refine_hist.number_atoms_solvent             0 
_refine_hist.number_atoms_total               7932 
_refine_hist.pdbx_number_residues_total       960 
_refine_hist.pdbx_B_iso_mean_ligand           100.54 
_refine_hist.pdbx_number_atoms_protein        7752 
_refine_hist.pdbx_number_atoms_nucleic_acid   0 
# 
loop_
_refine_ls_restr_ncs.pdbx_ordinal 
_refine_ls_restr_ncs.pdbx_refine_id 
_refine_ls_restr_ncs.pdbx_ens_id 
_refine_ls_restr_ncs.dom_id 
_refine_ls_restr_ncs.pdbx_type 
_refine_ls_restr_ncs.pdbx_auth_asym_id 
_refine_ls_restr_ncs.pdbx_number 
_refine_ls_restr_ncs.pdbx_rms 
_refine_ls_restr_ncs.weight_position 
_refine_ls_restr_ncs.ncs_model_details 
_refine_ls_restr_ncs.rms_dev_position 
_refine_ls_restr_ncs.rms_dev_B_iso 
_refine_ls_restr_ncs.weight_B_iso 
1 'X-RAY DIFFRACTION' 1 1 TORSIONAL A 4511 15.416 ? ? ? ? ? 
2 'X-RAY DIFFRACTION' 1 2 TORSIONAL B 4511 15.416 ? ? ? ? ? 
3 'X-RAY DIFFRACTION' 1 3 TORSIONAL C 4511 15.416 ? ? ? ? ? 
# 
loop_
_struct_ncs_dom.pdbx_ens_id 
_struct_ncs_dom.id 
_struct_ncs_dom.details 
1 1 'chain A' 
1 2 'chain B' 
1 3 'chain C' 
# 
loop_
_struct_ncs_dom_lim.pdbx_ens_id 
_struct_ncs_dom_lim.dom_id 
_struct_ncs_dom_lim.pdbx_component_id 
_struct_ncs_dom_lim.pdbx_refine_code 
_struct_ncs_dom_lim.beg_auth_asym_id 
_struct_ncs_dom_lim.beg_auth_seq_id 
_struct_ncs_dom_lim.end_auth_asym_id 
_struct_ncs_dom_lim.end_auth_seq_id 
_struct_ncs_dom_lim.selection_details 
_struct_ncs_dom_lim.beg_label_asym_id 
_struct_ncs_dom_lim.beg_label_comp_id 
_struct_ncs_dom_lim.beg_label_seq_id 
_struct_ncs_dom_lim.beg_label_alt_id 
_struct_ncs_dom_lim.end_label_asym_id 
_struct_ncs_dom_lim.end_label_comp_id 
_struct_ncs_dom_lim.end_label_seq_id 
_struct_ncs_dom_lim.end_label_alt_id 
1 1 1 ? A 27 A 346 'chain A' ? ? ? ? ? ? ? ? 
1 2 1 ? B 27 B 346 'chain B' ? ? ? ? ? ? ? ? 
1 3 1 ? C 27 C 501 'chain C' ? ? ? ? ? ? ? ? 
# 
_struct_ncs_ens.id        1 
_struct_ncs_ens.details   ? 
# 
_struct.entry_id                     5XW6 
_struct.title                        
'Crystal structure of the chicken ATP-gated P2X7 receptor channel in the presence of competitive antagonist TNP-ATP at 3.1 Angstroms' 
_struct.pdbx_descriptor              'P2X purinoceptor' 
_struct.pdbx_model_details           ? 
_struct.pdbx_formula_weight          ? 
_struct.pdbx_formula_weight_method   ? 
_struct.pdbx_model_type_details      ? 
_struct.pdbx_CASP_flag               N 
# 
_struct_keywords.entry_id        5XW6 
_struct_keywords.text            'Ion channel, Ligand-gated ion channel, P2X receptor, P2X7 receptor, TNP-ATP, MEMBRANE PROTEIN' 
_struct_keywords.pdbx_keywords   'MEMBRANE PROTEIN' 
# 
loop_
_struct_asym.id 
_struct_asym.pdbx_blank_PDB_chainid_flag 
_struct_asym.pdbx_modified 
_struct_asym.entity_id 
_struct_asym.details 
A N N 1 ? 
B N N 1 ? 
C N N 1 ? 
D N N 2 ? 
E N N 3 ? 
F N N 3 ? 
G N N 2 ? 
H N N 3 ? 
I N N 2 ? 
# 
loop_
_struct_conf.conf_type_id 
_struct_conf.id 
_struct_conf.pdbx_PDB_helix_id 
_struct_conf.beg_label_comp_id 
_struct_conf.beg_label_asym_id 
_struct_conf.beg_label_seq_id 
_struct_conf.pdbx_beg_PDB_ins_code 
_struct_conf.end_label_comp_id 
_struct_conf.end_label_asym_id 
_struct_conf.end_label_seq_id 
_struct_conf.pdbx_end_PDB_ins_code 
_struct_conf.beg_auth_comp_id 
_struct_conf.beg_auth_asym_id 
_struct_conf.beg_auth_seq_id 
_struct_conf.end_auth_comp_id 
_struct_conf.end_auth_asym_id 
_struct_conf.end_auth_seq_id 
_struct_conf.pdbx_PDB_helix_class 
_struct_conf.details 
_struct_conf.pdbx_PDB_helix_length 
HELX_P HELX_P1  AA1 SER A 6   ? HIS A 27  ? SER C 27  HIS C 48  1 ? 22 
HELX_P HELX_P2  AA2 ASP A 55  ? THR A 60  ? ASP C 76  THR C 81  1 ? 6  
HELX_P HELX_P3  AA3 LEU A 149 ? ASP A 154 ? LEU C 170 ASP C 175 5 ? 6  
HELX_P HELX_P4  AA4 LEU A 198 ? ALA A 205 ? LEU C 219 ALA C 226 1 ? 8  
HELX_P HELX_P5  AA5 ASN A 208 ? ALA A 213 ? ASN C 229 ALA C 234 1 ? 6  
HELX_P HELX_P6  AA6 LYS A 295 ? TYR A 324 ? LYS C 316 TYR C 345 1 ? 30 
HELX_P HELX_P7  AA7 CYS B 7   ? HIS B 27  ? CYS A 28  HIS A 48  1 ? 21 
HELX_P HELX_P8  AA8 ASP B 55  ? THR B 60  ? ASP A 76  THR A 81  1 ? 6  
HELX_P HELX_P9  AA9 SER B 98  ? CYS B 102 ? SER A 119 CYS A 123 5 ? 5  
HELX_P HELX_P10 AB1 LEU B 149 ? ASP B 154 ? LEU A 170 ASP A 175 5 ? 6  
HELX_P HELX_P11 AB2 LEU B 198 ? ALA B 205 ? LEU A 219 ALA A 226 1 ? 8  
HELX_P HELX_P12 AB3 ASN B 208 ? ALA B 213 ? ASN A 229 ALA A 234 1 ? 6  
HELX_P HELX_P13 AB4 THR B 249 ? TYR B 253 ? THR A 270 TYR A 274 5 ? 5  
HELX_P HELX_P14 AB5 LYS B 295 ? ASN B 325 ? LYS A 316 ASN A 346 1 ? 31 
HELX_P HELX_P15 AB6 CYS C 7   ? HIS C 27  ? CYS B 28  HIS B 48  1 ? 21 
HELX_P HELX_P16 AB7 ASP C 55  ? THR C 60  ? ASP B 76  THR B 81  1 ? 6  
HELX_P HELX_P17 AB8 THR C 91  ? LYS C 93  ? THR B 112 LYS B 114 5 ? 3  
HELX_P HELX_P18 AB9 LEU C 149 ? ASP C 154 ? LEU B 170 ASP B 175 5 ? 6  
HELX_P HELX_P19 AC1 LEU C 198 ? ALA C 205 ? LEU B 219 ALA B 226 1 ? 8  
HELX_P HELX_P20 AC2 ASN C 208 ? ALA C 213 ? ASN B 229 ALA B 234 1 ? 6  
HELX_P HELX_P21 AC3 LYS C 295 ? TYR C 324 ? LYS B 316 TYR B 345 1 ? 30 
# 
_struct_conf_type.id          HELX_P 
_struct_conf_type.criteria    ? 
_struct_conf_type.reference   ? 
# 
loop_
_struct_conn.id 
_struct_conn.conn_type_id 
_struct_conn.pdbx_leaving_atom_flag 
_struct_conn.pdbx_PDB_id 
_struct_conn.ptnr1_label_asym_id 
_struct_conn.ptnr1_label_comp_id 
_struct_conn.ptnr1_label_seq_id 
_struct_conn.ptnr1_label_atom_id 
_struct_conn.pdbx_ptnr1_label_alt_id 
_struct_conn.pdbx_ptnr1_PDB_ins_code 
_struct_conn.pdbx_ptnr1_standard_comp_id 
_struct_conn.ptnr1_symmetry 
_struct_conn.ptnr2_label_asym_id 
_struct_conn.ptnr2_label_comp_id 
_struct_conn.ptnr2_label_seq_id 
_struct_conn.ptnr2_label_atom_id 
_struct_conn.pdbx_ptnr2_label_alt_id 
_struct_conn.pdbx_ptnr2_PDB_ins_code 
_struct_conn.ptnr1_auth_asym_id 
_struct_conn.ptnr1_auth_comp_id 
_struct_conn.ptnr1_auth_seq_id 
_struct_conn.ptnr2_auth_asym_id 
_struct_conn.ptnr2_auth_comp_id 
_struct_conn.ptnr2_auth_seq_id 
_struct_conn.ptnr2_symmetry 
_struct_conn.pdbx_ptnr3_label_atom_id 
_struct_conn.pdbx_ptnr3_label_seq_id 
_struct_conn.pdbx_ptnr3_label_comp_id 
_struct_conn.pdbx_ptnr3_label_asym_id 
_struct_conn.pdbx_ptnr3_label_alt_id 
_struct_conn.pdbx_ptnr3_PDB_ins_code 
_struct_conn.details 
_struct_conn.pdbx_dist_value 
_struct_conn.pdbx_value_order 
_struct_conn.pdbx_role 
disulf1  disulf ?   ? A CYS 86  SG  ? ? ? 1_555 A CYS 135 SG ? ? C CYS 107 C CYS 156 1_555 ? ? ? ? ? ? ? 2.054 ? ?               
disulf2  disulf ?   ? A CYS 96  SG  ? ? ? 1_555 A CYS 119 SG ? ? C CYS 117 C CYS 140 1_555 ? ? ? ? ? ? ? 2.075 ? ?               
disulf3  disulf ?   ? A CYS 102 SG  ? ? ? 1_555 A CYS 129 SG ? ? C CYS 123 C CYS 150 1_555 ? ? ? ? ? ? ? 2.049 ? ?               
disulf4  disulf ?   ? A CYS 183 SG  ? ? ? 1_555 A CYS 193 SG ? ? C CYS 204 C CYS 214 1_555 ? ? ? ? ? ? ? 2.030 ? ?               
disulf5  disulf ?   ? A CYS 227 SG  ? ? ? 1_555 A CYS 236 SG ? ? C CYS 248 C CYS 257 1_555 ? ? ? ? ? ? ? 2.054 ? ?               
disulf6  disulf ?   ? B CYS 86  SG  ? ? ? 1_555 B CYS 135 SG ? ? A CYS 107 A CYS 156 1_555 ? ? ? ? ? ? ? 2.075 ? ?               
disulf7  disulf ?   ? B CYS 96  SG  ? ? ? 1_555 B CYS 119 SG ? ? A CYS 117 A CYS 140 1_555 ? ? ? ? ? ? ? 2.042 ? ?               
disulf8  disulf ?   ? B CYS 102 SG  ? ? ? 1_555 B CYS 129 SG ? ? A CYS 123 A CYS 150 1_555 ? ? ? ? ? ? ? 2.048 ? ?               
disulf9  disulf ?   ? B CYS 183 SG  ? ? ? 1_555 B CYS 193 SG ? ? A CYS 204 A CYS 214 1_555 ? ? ? ? ? ? ? 2.012 ? ?               
disulf10 disulf ?   ? B CYS 227 SG  ? ? ? 1_555 B CYS 236 SG ? ? A CYS 248 A CYS 257 1_555 ? ? ? ? ? ? ? 2.052 ? ?               
disulf11 disulf ?   ? C CYS 86  SG  ? ? ? 1_555 C CYS 135 SG ? ? B CYS 107 B CYS 156 1_555 ? ? ? ? ? ? ? 2.070 ? ?               
disulf12 disulf ?   ? C CYS 96  SG  ? ? ? 1_555 C CYS 119 SG ? ? B CYS 117 B CYS 140 1_555 ? ? ? ? ? ? ? 2.042 ? ?               
disulf13 disulf ?   ? C CYS 102 SG  ? ? ? 1_555 C CYS 129 SG ? ? B CYS 123 B CYS 150 1_555 ? ? ? ? ? ? ? 2.057 ? ?               
disulf14 disulf ?   ? C CYS 183 SG  ? ? ? 1_555 C CYS 193 SG ? ? B CYS 204 B CYS 214 1_555 ? ? ? ? ? ? ? 2.022 ? ?               
disulf15 disulf ?   ? C CYS 227 SG  ? ? ? 1_555 C CYS 236 SG ? ? B CYS 248 B CYS 257 1_555 ? ? ? ? ? ? ? 2.062 ? ?               
covale1  covale one ? A ASN 123 ND2 ? ? ? 1_555 D NAG .   C1 ? ? C ASN 144 C NAG 501 1_555 ? ? ? ? ? ? ? 1.435 ? N-Glycosylation 
covale2  covale one ? B ASN 123 ND2 ? ? ? 1_555 G NAG .   C1 ? ? A ASN 144 A NAG 402 1_555 ? ? ? ? ? ? ? 1.432 ? N-Glycosylation 
covale3  covale one ? C ASN 123 ND2 ? ? ? 1_555 I NAG .   C1 ? ? B ASN 144 B NAG 402 1_555 ? ? ? ? ? ? ? 1.423 ? N-Glycosylation 
# 
loop_
_struct_conn_type.id 
_struct_conn_type.criteria 
_struct_conn_type.reference 
disulf ? ? 
covale ? ? 
# 
loop_
_struct_mon_prot_cis.pdbx_id 
_struct_mon_prot_cis.label_comp_id 
_struct_mon_prot_cis.label_seq_id 
_struct_mon_prot_cis.label_asym_id 
_struct_mon_prot_cis.label_alt_id 
_struct_mon_prot_cis.pdbx_PDB_ins_code 
_struct_mon_prot_cis.auth_comp_id 
_struct_mon_prot_cis.auth_seq_id 
_struct_mon_prot_cis.auth_asym_id 
_struct_mon_prot_cis.pdbx_label_comp_id_2 
_struct_mon_prot_cis.pdbx_label_seq_id_2 
_struct_mon_prot_cis.pdbx_label_asym_id_2 
_struct_mon_prot_cis.pdbx_PDB_ins_code_2 
_struct_mon_prot_cis.pdbx_auth_comp_id_2 
_struct_mon_prot_cis.pdbx_auth_seq_id_2 
_struct_mon_prot_cis.pdbx_auth_asym_id_2 
_struct_mon_prot_cis.pdbx_PDB_model_num 
_struct_mon_prot_cis.pdbx_omega_angle 
1 CYS 135 A . ? CYS 156 C PRO 136 A ? PRO 157 C 1 3.85 
2 CYS 135 B . ? CYS 156 A PRO 136 B ? PRO 157 A 1 4.11 
3 CYS 135 C . ? CYS 156 B PRO 136 C ? PRO 157 B 1 3.08 
# 
loop_
_struct_sheet.id 
_struct_sheet.type 
_struct_sheet.number_strands 
_struct_sheet.details 
AA1 ? 4 ? 
AA2 ? 5 ? 
AA3 ? 3 ? 
AA4 ? 3 ? 
AA5 ? 2 ? 
AA6 ? 4 ? 
AA7 ? 5 ? 
AA8 ? 3 ? 
AA9 ? 3 ? 
AB1 ? 2 ? 
AB2 ? 3 ? 
AB3 ? 5 ? 
AB4 ? 6 ? 
AB5 ? 3 ? 
AB6 ? 3 ? 
AB7 ? 2 ? 
# 
loop_
_struct_sheet_order.sheet_id 
_struct_sheet_order.range_id_1 
_struct_sheet_order.range_id_2 
_struct_sheet_order.offset 
_struct_sheet_order.sense 
AA1 1 2 ? anti-parallel 
AA1 2 3 ? parallel      
AA1 3 4 ? anti-parallel 
AA2 1 2 ? anti-parallel 
AA2 2 3 ? anti-parallel 
AA2 3 4 ? anti-parallel 
AA2 4 5 ? anti-parallel 
AA3 1 2 ? anti-parallel 
AA3 2 3 ? anti-parallel 
AA4 1 2 ? anti-parallel 
AA4 2 3 ? anti-parallel 
AA5 1 2 ? anti-parallel 
AA6 1 2 ? anti-parallel 
AA6 2 3 ? parallel      
AA6 3 4 ? anti-parallel 
AA7 1 2 ? anti-parallel 
AA7 2 3 ? anti-parallel 
AA7 3 4 ? anti-parallel 
AA7 4 5 ? anti-parallel 
AA8 1 2 ? anti-parallel 
AA8 2 3 ? anti-parallel 
AA9 1 2 ? anti-parallel 
AA9 2 3 ? anti-parallel 
AB1 1 2 ? anti-parallel 
AB2 1 2 ? anti-parallel 
AB2 2 3 ? anti-parallel 
AB3 1 2 ? anti-parallel 
AB3 2 3 ? anti-parallel 
AB3 3 4 ? anti-parallel 
AB3 4 5 ? anti-parallel 
AB4 1 2 ? anti-parallel 
AB4 2 3 ? anti-parallel 
AB4 3 4 ? anti-parallel 
AB4 4 5 ? parallel      
AB4 5 6 ? anti-parallel 
AB5 1 2 ? anti-parallel 
AB5 2 3 ? anti-parallel 
AB6 1 2 ? anti-parallel 
AB6 2 3 ? anti-parallel 
AB7 1 2 ? anti-parallel 
# 
loop_
_struct_sheet_range.sheet_id 
_struct_sheet_range.id 
_struct_sheet_range.beg_label_comp_id 
_struct_sheet_range.beg_label_asym_id 
_struct_sheet_range.beg_label_seq_id 
_struct_sheet_range.pdbx_beg_PDB_ins_code 
_struct_sheet_range.end_label_comp_id 
_struct_sheet_range.end_label_asym_id 
_struct_sheet_range.end_label_seq_id 
_struct_sheet_range.pdbx_end_PDB_ins_code 
_struct_sheet_range.beg_auth_comp_id 
_struct_sheet_range.beg_auth_asym_id 
_struct_sheet_range.beg_auth_seq_id 
_struct_sheet_range.end_auth_comp_id 
_struct_sheet_range.end_auth_asym_id 
_struct_sheet_range.end_auth_seq_id 
AA1 1 GLN A 31  ? GLU A 35  ? GLN C 52  GLU C 56  
AA1 2 GLU A 271 ? PHE A 294 ? GLU C 292 PHE C 315 
AA1 3 GLY A 217 ? ASP A 228 ? GLY C 238 ASP C 249 
AA1 4 PRO A 238 ? ARG A 244 ? PRO C 259 ARG C 265 
AA2 1 VAL A 114 ? HIS A 121 ? VAL C 135 HIS C 142 
AA2 2 LYS A 127 ? CYS A 135 ? LYS C 148 CYS C 156 
AA2 3 SER A 68  ? PRO A 87  ? SER C 89  PRO C 108 
AA2 4 GLU A 271 ? PHE A 294 ? GLU C 292 PHE C 315 
AA2 5 SER A 257 ? LYS A 265 ? SER C 278 LYS C 286 
AA3 1 THR A 37  ? LYS A 45  ? THR C 58  LYS C 66  
AA3 2 THR A 156 ? PHE A 165 ? THR C 177 PHE C 186 
AA3 3 TYR A 170 ? GLN A 173 ? TYR C 191 GLN C 194 
AA4 1 THR A 37  ? LYS A 45  ? THR C 58  LYS C 66  
AA4 2 THR A 156 ? PHE A 165 ? THR C 177 PHE C 186 
AA4 3 ILE A 195 ? ARG A 197 ? ILE C 216 ARG C 218 
AA5 1 ALA A 48  ? HIS A 49  ? ALA C 69  HIS C 70  
AA5 2 ILE A 53  ? TRP A 54  ? ILE C 74  TRP C 75  
AA6 1 GLN B 31  ? GLU B 35  ? GLN A 52  GLU A 56  
AA6 2 GLU B 271 ? PHE B 294 ? GLU A 292 PHE A 315 
AA6 3 GLY B 217 ? ASP B 228 ? GLY A 238 ASP A 249 
AA6 4 PRO B 238 ? ARG B 244 ? PRO A 259 ARG A 265 
AA7 1 VAL B 114 ? HIS B 121 ? VAL A 135 HIS A 142 
AA7 2 LYS B 127 ? CYS B 135 ? LYS A 148 CYS A 156 
AA7 3 SER B 68  ? PRO B 87  ? SER A 89  PRO A 108 
AA7 4 GLU B 271 ? PHE B 294 ? GLU A 292 PHE A 315 
AA7 5 SER B 257 ? LYS B 265 ? SER A 278 LYS A 286 
AA8 1 THR B 37  ? LYS B 45  ? THR A 58  LYS A 66  
AA8 2 THR B 156 ? PHE B 165 ? THR A 177 PHE A 186 
AA8 3 TYR B 170 ? GLN B 173 ? TYR A 191 GLN A 194 
AA9 1 THR B 37  ? LYS B 45  ? THR A 58  LYS A 66  
AA9 2 THR B 156 ? PHE B 165 ? THR A 177 PHE A 186 
AA9 3 ILE B 195 ? ARG B 197 ? ILE A 216 ARG A 218 
AB1 1 ALA B 48  ? HIS B 49  ? ALA A 69  HIS A 70  
AB1 2 ILE B 53  ? TRP B 54  ? ILE A 74  TRP A 75  
AB2 1 GLN C 31  ? GLU C 35  ? GLN B 52  GLU B 56  
AB2 2 GLU C 271 ? PHE C 294 ? GLU B 292 PHE B 315 
AB2 3 SER C 257 ? LYS C 265 ? SER B 278 LYS B 286 
AB3 1 ILE C 95  ? CYS C 96  ? ILE B 116 CYS B 117 
AB3 2 LYS C 127 ? CYS C 135 ? LYS B 148 CYS B 156 
AB3 3 SER C 68  ? PRO C 87  ? SER B 89  PRO B 108 
AB3 4 GLU C 271 ? PHE C 294 ? GLU B 292 PHE B 315 
AB3 5 SER C 257 ? LYS C 265 ? SER B 278 LYS B 286 
AB4 1 VAL C 114 ? HIS C 121 ? VAL B 135 HIS B 142 
AB4 2 LYS C 127 ? CYS C 135 ? LYS B 148 CYS B 156 
AB4 3 SER C 68  ? PRO C 87  ? SER B 89  PRO B 108 
AB4 4 GLU C 271 ? PHE C 294 ? GLU B 292 PHE B 315 
AB4 5 GLY C 217 ? ASP C 228 ? GLY B 238 ASP B 249 
AB4 6 PRO C 238 ? ARG C 244 ? PRO B 259 ARG B 265 
AB5 1 THR C 37  ? LYS C 45  ? THR B 58  LYS B 66  
AB5 2 THR C 156 ? PHE C 165 ? THR B 177 PHE B 186 
AB5 3 TYR C 170 ? GLN C 173 ? TYR B 191 GLN B 194 
AB6 1 THR C 37  ? LYS C 45  ? THR B 58  LYS B 66  
AB6 2 THR C 156 ? PHE C 165 ? THR B 177 PHE B 186 
AB6 3 ILE C 195 ? ARG C 197 ? ILE B 216 ARG B 218 
AB7 1 ALA C 48  ? HIS C 49  ? ALA B 69  HIS B 70  
AB7 2 ILE C 53  ? TRP C 54  ? ILE B 74  TRP B 75  
# 
loop_
_pdbx_struct_sheet_hbond.sheet_id 
_pdbx_struct_sheet_hbond.range_id_1 
_pdbx_struct_sheet_hbond.range_id_2 
_pdbx_struct_sheet_hbond.range_1_label_atom_id 
_pdbx_struct_sheet_hbond.range_1_label_comp_id 
_pdbx_struct_sheet_hbond.range_1_label_asym_id 
_pdbx_struct_sheet_hbond.range_1_label_seq_id 
_pdbx_struct_sheet_hbond.range_1_PDB_ins_code 
_pdbx_struct_sheet_hbond.range_1_auth_atom_id 
_pdbx_struct_sheet_hbond.range_1_auth_comp_id 
_pdbx_struct_sheet_hbond.range_1_auth_asym_id 
_pdbx_struct_sheet_hbond.range_1_auth_seq_id 
_pdbx_struct_sheet_hbond.range_2_label_atom_id 
_pdbx_struct_sheet_hbond.range_2_label_comp_id 
_pdbx_struct_sheet_hbond.range_2_label_asym_id 
_pdbx_struct_sheet_hbond.range_2_label_seq_id 
_pdbx_struct_sheet_hbond.range_2_PDB_ins_code 
_pdbx_struct_sheet_hbond.range_2_auth_atom_id 
_pdbx_struct_sheet_hbond.range_2_auth_comp_id 
_pdbx_struct_sheet_hbond.range_2_auth_asym_id 
_pdbx_struct_sheet_hbond.range_2_auth_seq_id 
AA1 1 2 N GLU A 34  ? N GLU C 55  O GLY A 291 ? O GLY C 312 
AA1 2 3 O LEU A 286 ? O LEU C 307 N ILE A 223 ? N ILE C 244 
AA1 3 4 N ALA A 220 ? N ALA C 241 O ARG A 243 ? O ARG C 264 
AA2 1 2 N VAL A 120 ? N VAL C 141 O THR A 128 ? O THR C 149 
AA2 2 3 O CYS A 135 ? O CYS C 156 N ILE A 82  ? N ILE C 103 
AA2 3 4 N PHE A 69  ? N PHE C 90  O PHE A 283 ? O PHE C 304 
AA2 4 5 O PHE A 276 ? O PHE C 297 N PHE A 260 ? N PHE C 281 
AA3 1 2 N ARG A 41  ? N ARG C 62  O LYS A 160 ? O LYS C 181 
AA3 2 3 N ILE A 163 ? N ILE C 184 O VAL A 172 ? O VAL C 193 
AA4 1 2 N ARG A 41  ? N ARG C 62  O LYS A 160 ? O LYS C 181 
AA4 2 3 N VAL A 157 ? N VAL C 178 O PHE A 196 ? O PHE C 217 
AA5 1 2 N ALA A 48  ? N ALA C 69  O TRP A 54  ? O TRP C 75  
AA6 1 2 N GLU B 34  ? N GLU A 55  O GLY B 291 ? O GLY A 312 
AA6 2 3 O ASP B 284 ? O ASP A 305 N ILE B 219 ? N ILE A 240 
AA6 3 4 N ALA B 220 ? N ALA A 241 O ARG B 243 ? O ARG A 264 
AA7 1 2 N LYS B 118 ? N LYS A 139 O GLU B 130 ? O GLU A 151 
AA7 2 3 O CYS B 135 ? O CYS A 156 N ILE B 82  ? N ILE A 103 
AA7 3 4 N PHE B 69  ? N PHE A 90  O PHE B 283 ? O PHE A 304 
AA7 4 5 O PHE B 276 ? O PHE A 297 N PHE B 260 ? N PHE A 281 
AA8 1 2 N ARG B 41  ? N ARG A 62  O LYS B 160 ? O LYS A 181 
AA8 2 3 N PHE B 165 ? N PHE A 186 O TYR B 170 ? O TYR A 191 
AA9 1 2 N ARG B 41  ? N ARG A 62  O LYS B 160 ? O LYS A 181 
AA9 2 3 N VAL B 157 ? N VAL A 178 O PHE B 196 ? O PHE A 217 
AB1 1 2 N ALA B 48  ? N ALA A 69  O TRP B 54  ? O TRP A 75  
AB2 1 2 N GLU C 32  ? N GLU B 53  O GLN C 293 ? O GLN B 314 
AB2 2 3 O GLN C 272 ? O GLN B 293 N TYR C 264 ? N TYR B 285 
AB3 1 2 N CYS C 96  ? N CYS B 117 O LYS C 127 ? O LYS B 148 
AB3 2 3 O CYS C 135 ? O CYS B 156 N ILE C 82  ? N ILE B 103 
AB3 3 4 N PHE C 69  ? N PHE B 90  O PHE C 283 ? O PHE B 304 
AB3 4 5 O GLN C 272 ? O GLN B 293 N TYR C 264 ? N TYR B 285 
AB4 1 2 N VAL C 114 ? N VAL B 135 O LYS C 132 ? O LYS B 153 
AB4 2 3 O CYS C 135 ? O CYS B 156 N ILE C 82  ? N ILE B 103 
AB4 3 4 N PHE C 69  ? N PHE B 90  O PHE C 283 ? O PHE B 304 
AB4 4 5 O ASP C 284 ? O ASP B 305 N ILE C 219 ? N ILE B 240 
AB4 5 6 N ALA C 220 ? N ALA B 241 O ARG C 243 ? O ARG B 264 
AB5 1 2 N ARG C 41  ? N ARG B 62  O LYS C 160 ? O LYS B 181 
AB5 2 3 N PHE C 165 ? N PHE B 186 O TYR C 170 ? O TYR B 191 
AB6 1 2 N ARG C 41  ? N ARG B 62  O LYS C 160 ? O LYS B 181 
AB6 2 3 N VAL C 157 ? N VAL B 178 O PHE C 196 ? O PHE B 217 
AB7 1 2 N ALA C 48  ? N ALA B 69  O TRP C 54  ? O TRP B 75  
# 
_atom_sites.entry_id                    5XW6 
_atom_sites.fract_transf_matrix[1][1]   0.008847 
_atom_sites.fract_transf_matrix[1][2]   0.000000 
_atom_sites.fract_transf_matrix[1][3]   0.000000 
_atom_sites.fract_transf_matrix[2][1]   0.000000 
_atom_sites.fract_transf_matrix[2][2]   0.008847 
_atom_sites.fract_transf_matrix[2][3]   0.000000 
_atom_sites.fract_transf_matrix[3][1]   0.000000 
_atom_sites.fract_transf_matrix[3][2]   0.000000 
_atom_sites.fract_transf_matrix[3][3]   0.002999 
_atom_sites.fract_transf_vector[1]      0.000000 
_atom_sites.fract_transf_vector[2]      0.000000 
_atom_sites.fract_transf_vector[3]      0.000000 
# 
loop_
_atom_type.symbol 
C 
N 
O 
P 
S 
# 
loop_
_atom_site.group_PDB 
_atom_site.id 
_atom_site.type_symbol 
_atom_site.label_atom_id 
_atom_site.label_alt_id 
_atom_site.label_comp_id 
_atom_site.label_asym_id 
_atom_site.label_entity_id 
_atom_site.label_seq_id 
_atom_site.pdbx_PDB_ins_code 
_atom_site.Cartn_x 
_atom_site.Cartn_y 
_atom_site.Cartn_z 
_atom_site.occupancy 
_atom_site.B_iso_or_equiv 
_atom_site.pdbx_formal_charge 
_atom_site.auth_seq_id 
_atom_site.auth_comp_id 
_atom_site.auth_asym_id 
_atom_site.auth_atom_id 
_atom_site.pdbx_PDB_model_num 
ATOM   1    N N     . SER A 1 6   ? -17.688 -81.809 4.693   1.00 117.54 ?  27  SER C N     1 
ATOM   2    C CA    . SER A 1 6   ? -18.835 -81.432 5.504   1.00 120.56 ?  27  SER C CA    1 
ATOM   3    C C     . SER A 1 6   ? -19.430 -80.124 5.008   1.00 131.32 ?  27  SER C C     1 
ATOM   4    O O     . SER A 1 6   ? -19.291 -79.758 3.836   1.00 120.67 ?  27  SER C O     1 
ATOM   5    C CB    . SER A 1 6   ? -18.454 -81.297 6.984   1.00 120.53 ?  27  SER C CB    1 
ATOM   6    O OG    . SER A 1 6   ? -17.623 -80.166 7.214   1.00 108.96 ?  27  SER C OG    1 
ATOM   7    N N     . CYS A 1 7   ? -20.101 -79.426 5.928   1.00 139.28 ?  28  CYS C N     1 
ATOM   8    C CA    . CYS A 1 7   ? -20.688 -78.128 5.613   1.00 136.59 ?  28  CYS C CA    1 
ATOM   9    C C     . CYS A 1 7   ? -19.622 -77.067 5.350   1.00 128.62 ?  28  CYS C C     1 
ATOM   10   O O     . CYS A 1 7   ? -19.726 -76.312 4.376   1.00 130.09 ?  28  CYS C O     1 
ATOM   11   C CB    . CYS A 1 7   ? -21.615 -77.700 6.758   1.00 125.39 ?  28  CYS C CB    1 
ATOM   12   S SG    . CYS A 1 7   ? -22.735 -76.316 6.417   1.00 130.51 ?  28  CYS C SG    1 
ATOM   13   N N     . VAL A 1 8   ? -18.582 -77.005 6.188   1.00 112.60 ?  29  VAL C N     1 
ATOM   14   C CA    . VAL A 1 8   ? -17.582 -75.946 6.044   1.00 115.35 ?  29  VAL C CA    1 
ATOM   15   C C     . VAL A 1 8   ? -16.856 -76.047 4.701   1.00 121.64 ?  29  VAL C C     1 
ATOM   16   O O     . VAL A 1 8   ? -16.555 -75.025 4.061   1.00 120.60 ?  29  VAL C O     1 
ATOM   17   C CB    . VAL A 1 8   ? -16.610 -75.979 7.239   1.00 89.93  ?  29  VAL C CB    1 
ATOM   18   C CG1   . VAL A 1 8   ? -15.913 -77.310 7.303   1.00 106.74 ?  29  VAL C CG1   1 
ATOM   19   C CG2   . VAL A 1 8   ? -15.605 -74.838 7.160   1.00 89.83  ?  29  VAL C CG2   1 
ATOM   20   N N     . LYS A 1 9   ? -16.614 -77.274 4.226   1.00 118.24 ?  30  LYS C N     1 
ATOM   21   C CA    . LYS A 1 9   ? -15.891 -77.469 2.970   1.00 107.45 ?  30  LYS C CA    1 
ATOM   22   C C     . LYS A 1 9   ? -16.655 -76.877 1.792   1.00 118.71 ?  30  LYS C C     1 
ATOM   23   O O     . LYS A 1 9   ? -16.118 -76.068 1.022   1.00 117.25 ?  30  LYS C O     1 
ATOM   24   C CB    . LYS A 1 9   ? -15.640 -78.959 2.730   1.00 106.26 ?  30  LYS C CB    1 
ATOM   25   C CG    . LYS A 1 9   ? -14.758 -79.234 1.515   1.00 105.45 ?  30  LYS C CG    1 
ATOM   26   C CD    . LYS A 1 9   ? -14.499 -80.715 1.331   1.00 97.55  ?  30  LYS C CD    1 
ATOM   27   C CE    . LYS A 1 9   ? -14.723 -81.106 -0.122  1.00 95.30  ?  30  LYS C CE    1 
ATOM   28   N NZ    . LYS A 1 9   ? -14.678 -82.572 -0.351  1.00 97.57  ?  30  LYS C NZ    1 
ATOM   29   N N     . TRP A 1 10  ? -17.911 -77.292 1.622   1.00 116.07 ?  31  TRP C N     1 
ATOM   30   C CA    . TRP A 1 10  ? -18.713 -76.783 0.520   1.00 101.50 ?  31  TRP C CA    1 
ATOM   31   C C     . TRP A 1 10  ? -19.139 -75.338 0.725   1.00 100.79 ?  31  TRP C C     1 
ATOM   32   O O     . TRP A 1 10  ? -19.503 -74.677 -0.250  1.00 101.35 ?  31  TRP C O     1 
ATOM   33   C CB    . TRP A 1 10  ? -19.906 -77.700 0.308   1.00 86.79  ?  31  TRP C CB    1 
ATOM   34   C CG    . TRP A 1 10  ? -19.433 -78.974 -0.240  1.00 93.00  ?  31  TRP C CG    1 
ATOM   35   C CD1   . TRP A 1 10  ? -19.013 -80.059 0.468   1.00 100.16 ?  31  TRP C CD1   1 
ATOM   36   C CD2   . TRP A 1 10  ? -19.299 -79.316 -1.627  1.00 100.98 ?  31  TRP C CD2   1 
ATOM   37   N NE1   . TRP A 1 10  ? -18.623 -81.061 -0.392  1.00 107.95 ?  31  TRP C NE1   1 
ATOM   38   C CE2   . TRP A 1 10  ? -18.793 -80.633 -1.683  1.00 99.91  ?  31  TRP C CE2   1 
ATOM   39   C CE3   . TRP A 1 10  ? -19.565 -78.642 -2.825  1.00 97.38  ?  31  TRP C CE3   1 
ATOM   40   C CZ2   . TRP A 1 10  ? -18.543 -81.288 -2.890  1.00 85.05  ?  31  TRP C CZ2   1 
ATOM   41   C CZ3   . TRP A 1 10  ? -19.317 -79.295 -4.023  1.00 94.21  ?  31  TRP C CZ3   1 
ATOM   42   C CH2   . TRP A 1 10  ? -18.809 -80.603 -4.046  1.00 94.57  ?  31  TRP C CH2   1 
ATOM   43   N N     . PHE A 1 11  ? -19.107 -74.833 1.961   1.00 100.17 ?  32  PHE C N     1 
ATOM   44   C CA    . PHE A 1 11  ? -19.225 -73.393 2.158   1.00 109.05 ?  32  PHE C CA    1 
ATOM   45   C C     . PHE A 1 11  ? -18.041 -72.673 1.528   1.00 115.05 ?  32  PHE C C     1 
ATOM   46   O O     . PHE A 1 11  ? -18.206 -71.630 0.880   1.00 112.51 ?  32  PHE C O     1 
ATOM   47   C CB    . PHE A 1 11  ? -19.318 -73.067 3.647   1.00 114.43 ?  32  PHE C CB    1 
ATOM   48   C CG    . PHE A 1 11  ? -19.469 -71.596 3.946   1.00 124.77 ?  32  PHE C CG    1 
ATOM   49   C CD1   . PHE A 1 11  ? -20.689 -70.953 3.761   1.00 114.54 ?  32  PHE C CD1   1 
ATOM   50   C CD2   . PHE A 1 11  ? -18.386 -70.851 4.406   1.00 129.31 ?  32  PHE C CD2   1 
ATOM   51   C CE1   . PHE A 1 11  ? -20.828 -69.595 4.045   1.00 121.63 ?  32  PHE C CE1   1 
ATOM   52   C CE2   . PHE A 1 11  ? -18.518 -69.495 4.688   1.00 126.09 ?  32  PHE C CE2   1 
ATOM   53   C CZ    . PHE A 1 11  ? -19.741 -68.868 4.507   1.00 127.12 ?  32  PHE C CZ    1 
ATOM   54   N N     . ILE A 1 12  ? -16.832 -73.217 1.713   1.00 110.25 ?  33  ILE C N     1 
ATOM   55   C CA    . ILE A 1 12  ? -15.657 -72.636 1.066   1.00 101.02 ?  33  ILE C CA    1 
ATOM   56   C C     . ILE A 1 12  ? -15.762 -72.752 -0.454  1.00 93.22  ?  33  ILE C C     1 
ATOM   57   O O     . ILE A 1 12  ? -15.435 -71.806 -1.181  1.00 105.23 ?  33  ILE C O     1 
ATOM   58   C CB    . ILE A 1 12  ? -14.369 -73.280 1.613   1.00 102.77 ?  33  ILE C CB    1 
ATOM   59   C CG1   . ILE A 1 12  ? -14.127 -72.827 3.051   1.00 97.59  ?  33  ILE C CG1   1 
ATOM   60   C CG2   . ILE A 1 12  ? -13.165 -72.947 0.750   1.00 92.69  ?  33  ILE C CG2   1 
ATOM   61   C CD1   . ILE A 1 12  ? -13.073 -73.633 3.757   1.00 91.23  ?  33  ILE C CD1   1 
ATOM   62   N N     . TYR A 1 13  ? -16.207 -73.908 -0.967  1.00 87.45  ?  34  TYR C N     1 
ATOM   63   C CA    . TYR A 1 13  ? -16.373 -74.035 -2.418  1.00 90.81  ?  34  TYR C CA    1 
ATOM   64   C C     . TYR A 1 13  ? -17.396 -73.038 -2.949  1.00 101.25 ?  34  TYR C C     1 
ATOM   65   O O     . TYR A 1 13  ? -17.203 -72.448 -4.020  1.00 107.40 ?  34  TYR C O     1 
ATOM   66   C CB    . TYR A 1 13  ? -16.782 -75.452 -2.818  1.00 87.69  ?  34  TYR C CB    1 
ATOM   67   C CG    . TYR A 1 13  ? -15.677 -76.470 -2.712  1.00 101.28 ?  34  TYR C CG    1 
ATOM   68   C CD1   . TYR A 1 13  ? -14.443 -76.138 -2.160  1.00 104.58 ?  34  TYR C CD1   1 
ATOM   69   C CD2   . TYR A 1 13  ? -15.849 -77.757 -3.206  1.00 105.64 ?  34  TYR C CD2   1 
ATOM   70   C CE1   . TYR A 1 13  ? -13.422 -77.073 -2.070  1.00 106.94 ?  34  TYR C CE1   1 
ATOM   71   C CE2   . TYR A 1 13  ? -14.834 -78.700 -3.124  1.00 111.48 ?  34  TYR C CE2   1 
ATOM   72   C CZ    . TYR A 1 13  ? -13.623 -78.352 -2.555  1.00 115.98 ?  34  TYR C CZ    1 
ATOM   73   O OH    . TYR A 1 13  ? -12.617 -79.286 -2.473  1.00 110.94 ?  34  TYR C OH    1 
ATOM   74   N N     . GLY A 1 14  ? -18.506 -72.861 -2.233  1.00 95.83  ?  35  GLY C N     1 
ATOM   75   C CA    . GLY A 1 14  ? -19.488 -71.877 -2.649  1.00 84.25  ?  35  GLY C CA    1 
ATOM   76   C C     . GLY A 1 14  ? -18.931 -70.467 -2.649  1.00 92.30  ?  35  GLY C C     1 
ATOM   77   O O     . GLY A 1 14  ? -19.179 -69.699 -3.577  1.00 93.25  ?  35  GLY C O     1 
ATOM   78   N N     . VAL A 1 15  ? -18.173 -70.105 -1.610  1.00 90.17  ?  36  VAL C N     1 
ATOM   79   C CA    . VAL A 1 15  ? -17.544 -68.786 -1.595  1.00 91.26  ?  36  VAL C CA    1 
ATOM   80   C C     . VAL A 1 15  ? -16.624 -68.620 -2.804  1.00 93.11  ?  36  VAL C C     1 
ATOM   81   O O     . VAL A 1 15  ? -16.596 -67.557 -3.433  1.00 104.61 ?  36  VAL C O     1 
ATOM   82   C CB    . VAL A 1 15  ? -16.802 -68.540 -0.267  1.00 91.41  ?  36  VAL C CB    1 
ATOM   83   C CG1   . VAL A 1 15  ? -15.902 -67.296 -0.374  1.00 65.23  ?  36  VAL C CG1   1 
ATOM   84   C CG2   . VAL A 1 15  ? -17.795 -68.407 0.882   1.00 86.94  ?  36  VAL C CG2   1 
ATOM   85   N N     . ILE A 1 16  ? -15.841 -69.655 -3.136  1.00 90.28  ?  37  ILE C N     1 
ATOM   86   C CA    . ILE A 1 16  ? -14.954 -69.580 -4.301  1.00 95.92  ?  37  ILE C CA    1 
ATOM   87   C C     . ILE A 1 16  ? -15.759 -69.367 -5.585  1.00 101.24 ?  37  ILE C C     1 
ATOM   88   O O     . ILE A 1 16  ? -15.425 -68.507 -6.410  1.00 104.48 ?  37  ILE C O     1 
ATOM   89   C CB    . ILE A 1 16  ? -14.071 -70.839 -4.394  1.00 85.79  ?  37  ILE C CB    1 
ATOM   90   C CG1   . ILE A 1 16  ? -12.951 -70.789 -3.363  1.00 76.87  ?  37  ILE C CG1   1 
ATOM   91   C CG2   . ILE A 1 16  ? -13.486 -71.002 -5.792  1.00 79.85  ?  37  ILE C CG2   1 
ATOM   92   C CD1   . ILE A 1 16  ? -12.286 -72.124 -3.168  1.00 67.26  ?  37  ILE C CD1   1 
ATOM   93   N N     . ALA A 1 17  ? -16.816 -70.163 -5.786  1.00 87.51  ?  38  ALA C N     1 
ATOM   94   C CA    . ALA A 1 17  ? -17.633 -70.037 -6.994  1.00 86.12  ?  38  ALA C CA    1 
ATOM   95   C C     . ALA A 1 17  ? -18.292 -68.664 -7.082  1.00 97.42  ?  38  ALA C C     1 
ATOM   96   O O     . ALA A 1 17  ? -18.259 -68.004 -8.131  1.00 103.93 ?  38  ALA C O     1 
ATOM   97   C CB    . ALA A 1 17  ? -18.691 -71.139 -7.030  1.00 82.68  ?  38  ALA C CB    1 
ATOM   98   N N     . VAL A 1 18  ? -18.931 -68.234 -5.993  1.00 98.46  ?  39  VAL C N     1 
ATOM   99   C CA    . VAL A 1 18  ? -19.569 -66.923 -5.952  1.00 102.48 ?  39  VAL C CA    1 
ATOM   100  C C     . VAL A 1 18  ? -18.548 -65.817 -6.217  1.00 93.36  ?  39  VAL C C     1 
ATOM   101  O O     . VAL A 1 18  ? -18.843 -64.837 -6.909  1.00 94.08  ?  39  VAL C O     1 
ATOM   102  C CB    . VAL A 1 18  ? -20.307 -66.743 -4.606  1.00 99.84  ?  39  VAL C CB    1 
ATOM   103  C CG1   . VAL A 1 18  ? -20.419 -65.275 -4.217  1.00 88.20  ?  39  VAL C CG1   1 
ATOM   104  C CG2   . VAL A 1 18  ? -21.696 -67.384 -4.679  1.00 81.71  ?  39  VAL C CG2   1 
ATOM   105  N N     . TYR A 1 19  ? -17.325 -65.966 -5.705  1.00 86.26  ?  40  TYR C N     1 
ATOM   106  C CA    . TYR A 1 19  ? -16.303 -64.956 -5.965  1.00 86.26  ?  40  TYR C CA    1 
ATOM   107  C C     . TYR A 1 19  ? -15.875 -64.932 -7.425  1.00 89.96  ?  40  TYR C C     1 
ATOM   108  O O     . TYR A 1 19  ? -15.655 -63.853 -7.983  1.00 92.20  ?  40  TYR C O     1 
ATOM   109  C CB    . TYR A 1 19  ? -15.082 -65.173 -5.081  1.00 89.28  ?  40  TYR C CB    1 
ATOM   110  C CG    . TYR A 1 19  ? -13.898 -64.357 -5.546  1.00 87.35  ?  40  TYR C CG    1 
ATOM   111  C CD1   . TYR A 1 19  ? -13.764 -63.021 -5.191  1.00 85.16  ?  40  TYR C CD1   1 
ATOM   112  C CD2   . TYR A 1 19  ? -12.903 -64.932 -6.333  1.00 88.36  ?  40  TYR C CD2   1 
ATOM   113  C CE1   . TYR A 1 19  ? -12.683 -62.276 -5.621  1.00 85.00  ?  40  TYR C CE1   1 
ATOM   114  C CE2   . TYR A 1 19  ? -11.815 -64.201 -6.761  1.00 79.41  ?  40  TYR C CE2   1 
ATOM   115  C CZ    . TYR A 1 19  ? -11.710 -62.876 -6.404  1.00 92.22  ?  40  TYR C CZ    1 
ATOM   116  O OH    . TYR A 1 19  ? -10.623 -62.158 -6.841  1.00 108.52 ?  40  TYR C OH    1 
ATOM   117  N N     . ILE A 1 20  ? -15.702 -66.101 -8.047  1.00 89.79  ?  41  ILE C N     1 
ATOM   118  C CA    . ILE A 1 20  ? -15.331 -66.129 -9.460  1.00 82.91  ?  41  ILE C CA    1 
ATOM   119  C C     . ILE A 1 20  ? -16.409 -65.449 -10.292 1.00 91.66  ?  41  ILE C C     1 
ATOM   120  O O     . ILE A 1 20  ? -16.113 -64.694 -11.228 1.00 83.64  ?  41  ILE C O     1 
ATOM   121  C CB    . ILE A 1 20  ? -15.096 -67.576 -9.934  1.00 78.61  ?  41  ILE C CB    1 
ATOM   122  C CG1   . ILE A 1 20  ? -13.854 -68.162 -9.288  1.00 82.51  ?  41  ILE C CG1   1 
ATOM   123  C CG2   . ILE A 1 20  ? -14.913 -67.633 -11.440 1.00 70.66  ?  41  ILE C CG2   1 
ATOM   124  C CD1   . ILE A 1 20  ? -13.756 -69.647 -9.502  1.00 86.94  ?  41  ILE C CD1   1 
ATOM   125  N N     . CYS A 1 21  ? -17.681 -65.714 -9.962  1.00 95.01  ?  42  CYS C N     1 
ATOM   126  C CA    . CYS A 1 21  ? -18.792 -65.104 -10.690 1.00 90.86  ?  42  CYS C CA    1 
ATOM   127  C C     . CYS A 1 21  ? -18.844 -63.597 -10.467 1.00 88.17  ?  42  CYS C C     1 
ATOM   128  O O     . CYS A 1 21  ? -19.011 -62.826 -11.418 1.00 91.17  ?  42  CYS C O     1 
ATOM   129  C CB    . CYS A 1 21  ? -20.100 -65.762 -10.265 1.00 94.26  ?  42  CYS C CB    1 
ATOM   130  S SG    . CYS A 1 21  ? -20.237 -67.453 -10.884 1.00 109.53 ?  42  CYS C SG    1 
ATOM   131  N N     . TYR A 1 22  ? -18.691 -63.163 -9.213  1.00 87.17  ?  43  TYR C N     1 
ATOM   132  C CA    . TYR A 1 22  ? -18.629 -61.739 -8.905  1.00 78.98  ?  43  TYR C CA    1 
ATOM   133  C C     . TYR A 1 22  ? -17.526 -61.057 -9.710  1.00 86.55  ?  43  TYR C C     1 
ATOM   134  O O     . TYR A 1 22  ? -17.758 -60.042 -10.371 1.00 95.51  ?  43  TYR C O     1 
ATOM   135  C CB    . TYR A 1 22  ? -18.393 -61.548 -7.405  1.00 74.82  ?  43  TYR C CB    1 
ATOM   136  C CG    . TYR A 1 22  ? -17.972 -60.144 -7.038  1.00 81.12  ?  43  TYR C CG    1 
ATOM   137  C CD1   . TYR A 1 22  ? -18.914 -59.150 -6.791  1.00 75.16  ?  43  TYR C CD1   1 
ATOM   138  C CD2   . TYR A 1 22  ? -16.622 -59.800 -6.989  1.00 84.77  ?  43  TYR C CD2   1 
ATOM   139  C CE1   . TYR A 1 22  ? -18.519 -57.859 -6.471  1.00 88.89  ?  43  TYR C CE1   1 
ATOM   140  C CE2   . TYR A 1 22  ? -16.220 -58.520 -6.686  1.00 99.91  ?  43  TYR C CE2   1 
ATOM   141  C CZ    . TYR A 1 22  ? -17.166 -57.551 -6.426  1.00 103.81 ?  43  TYR C CZ    1 
ATOM   142  O OH    . TYR A 1 22  ? -16.737 -56.277 -6.123  1.00 95.94  ?  43  TYR C OH    1 
ATOM   143  N N     . THR A 1 23  ? -16.315 -61.608 -9.666  1.00 93.22  ?  44  THR C N     1 
ATOM   144  C CA    . THR A 1 23  ? -15.214 -61.035 -10.431 1.00 88.11  ?  44  THR C CA    1 
ATOM   145  C C     . THR A 1 23  ? -15.546 -60.979 -11.913 1.00 89.80  ?  44  THR C C     1 
ATOM   146  O O     . THR A 1 23  ? -15.422 -59.925 -12.544 1.00 93.60  ?  44  THR C O     1 
ATOM   147  C CB    . THR A 1 23  ? -13.938 -61.848 -10.197 1.00 86.35  ?  44  THR C CB    1 
ATOM   148  O OG1   . THR A 1 23  ? -13.615 -61.830 -8.802  1.00 94.40  ?  44  THR C OG1   1 
ATOM   149  C CG2   . THR A 1 23  ? -12.778 -61.290 -11.007 1.00 89.23  ?  44  THR C CG2   1 
ATOM   150  N N     . LEU A 1 24  ? -16.003 -62.099 -12.476 1.00 85.80  ?  45  LEU C N     1 
ATOM   151  C CA    . LEU A 1 24  ? -16.301 -62.159 -13.903 1.00 87.72  ?  45  LEU C CA    1 
ATOM   152  C C     . LEU A 1 24  ? -17.289 -61.071 -14.315 1.00 95.91  ?  45  LEU C C     1 
ATOM   153  O O     . LEU A 1 24  ? -17.022 -60.290 -15.238 1.00 90.64  ?  45  LEU C O     1 
ATOM   154  C CB    . LEU A 1 24  ? -16.865 -63.532 -14.251 1.00 83.34  ?  45  LEU C CB    1 
ATOM   155  C CG    . LEU A 1 24  ? -17.328 -63.730 -15.692 1.00 72.97  ?  45  LEU C CG    1 
ATOM   156  C CD1   . LEU A 1 24  ? -16.146 -63.969 -16.614 1.00 68.88  ?  45  LEU C CD1   1 
ATOM   157  C CD2   . LEU A 1 24  ? -18.342 -64.843 -15.787 1.00 76.35  ?  45  LEU C CD2   1 
ATOM   158  N N     . ILE A 1 25  ? -18.438 -61.007 -13.637 1.00 98.13  ?  46  ILE C N     1 
ATOM   159  C CA    . ILE A 1 25  ? -19.530 -60.131 -14.067 1.00 89.95  ?  46  ILE C CA    1 
ATOM   160  C C     . ILE A 1 25  ? -19.271 -58.687 -13.663 1.00 76.32  ?  46  ILE C C     1 
ATOM   161  O O     . ILE A 1 25  ? -19.267 -57.778 -14.501 1.00 86.10  ?  46  ILE C O     1 
ATOM   162  C CB    . ILE A 1 25  ? -20.873 -60.636 -13.504 1.00 73.65  ?  46  ILE C CB    1 
ATOM   163  C CG1   . ILE A 1 25  ? -21.183 -62.030 -14.050 1.00 80.72  ?  46  ILE C CG1   1 
ATOM   164  C CG2   . ILE A 1 25  ? -21.989 -59.678 -13.830 1.00 64.28  ?  46  ILE C CG2   1 
ATOM   165  C CD1   . ILE A 1 25  ? -21.123 -62.120 -15.553 1.00 82.17  ?  46  ILE C CD1   1 
ATOM   166  N N     . VAL A 1 26  ? -19.048 -58.458 -12.373 1.00 65.83  ?  47  VAL C N     1 
ATOM   167  C CA    . VAL A 1 26  ? -18.944 -57.098 -11.857 1.00 74.54  ?  47  VAL C CA    1 
ATOM   168  C C     . VAL A 1 26  ? -17.707 -56.397 -12.405 1.00 77.72  ?  47  VAL C C     1 
ATOM   169  O O     . VAL A 1 26  ? -17.757 -55.213 -12.752 1.00 78.04  ?  47  VAL C O     1 
ATOM   170  C CB    . VAL A 1 26  ? -18.958 -57.126 -10.323 1.00 70.43  ?  47  VAL C CB    1 
ATOM   171  C CG1   . VAL A 1 26  ? -18.615 -55.764 -9.758  1.00 53.55  ?  47  VAL C CG1   1 
ATOM   172  C CG2   . VAL A 1 26  ? -20.316 -57.620 -9.839  1.00 61.91  ?  47  VAL C CG2   1 
ATOM   173  N N     . HIS A 1 27  ? -16.570 -57.081 -12.433 1.00 81.77  ?  48  HIS C N     1 
ATOM   174  C CA    . HIS A 1 27  ? -15.353 -56.495 -12.981 1.00 79.46  ?  48  HIS C CA    1 
ATOM   175  C C     . HIS A 1 27  ? -15.212 -56.713 -14.477 1.00 80.40  ?  48  HIS C C     1 
ATOM   176  O O     . HIS A 1 27  ? -14.187 -56.316 -15.043 1.00 82.66  ?  48  HIS C O     1 
ATOM   177  C CB    . HIS A 1 27  ? -14.112 -57.036 -12.275 1.00 94.42  ?  48  HIS C CB    1 
ATOM   178  C CG    . HIS A 1 27  ? -13.871 -56.426 -10.933 1.00 101.34 ?  48  HIS C CG    1 
ATOM   179  N ND1   . HIS A 1 27  ? -14.858 -56.330 -9.974  1.00 96.07  ?  48  HIS C ND1   1 
ATOM   180  C CD2   . HIS A 1 27  ? -12.757 -55.884 -10.388 1.00 100.46 ?  48  HIS C CD2   1 
ATOM   181  C CE1   . HIS A 1 27  ? -14.360 -55.760 -8.892  1.00 108.77 ?  48  HIS C CE1   1 
ATOM   182  N NE2   . HIS A 1 27  ? -13.088 -55.479 -9.118  1.00 127.98 ?  48  HIS C NE2   1 
ATOM   183  N N     . LYS A 1 28  ? -16.175 -57.387 -15.109 1.00 74.06  ?  49  LYS C N     1 
ATOM   184  C CA    . LYS A 1 28  ? -16.190 -57.571 -16.561 1.00 81.43  ?  49  LYS C CA    1 
ATOM   185  C C     . LYS A 1 28  ? -14.842 -58.094 -17.059 1.00 84.70  ?  49  LYS C C     1 
ATOM   186  O O     . LYS A 1 28  ? -14.172 -57.487 -17.899 1.00 78.43  ?  49  LYS C O     1 
ATOM   187  C CB    . LYS A 1 28  ? -16.594 -56.270 -17.267 1.00 74.70  ?  49  LYS C CB    1 
ATOM   188  C CG    . LYS A 1 28  ? -17.913 -55.686 -16.742 1.00 84.54  ?  49  LYS C CG    1 
ATOM   189  C CD    . LYS A 1 28  ? -18.430 -54.495 -17.541 1.00 78.20  ?  49  LYS C CD    1 
ATOM   190  C CE    . LYS A 1 28  ? -19.727 -53.987 -16.914 1.00 85.39  ?  49  LYS C CE    1 
ATOM   191  N NZ    . LYS A 1 28  ? -20.542 -53.076 -17.780 1.00 82.10  ?  49  LYS C NZ    1 
ATOM   192  N N     . ARG A 1 29  ? -14.417 -59.218 -16.479 1.00 82.09  ?  50  ARG C N     1 
ATOM   193  C CA    . ARG A 1 29  ? -13.148 -59.820 -16.863 1.00 85.16  ?  50  ARG C CA    1 
ATOM   194  C C     . ARG A 1 29  ? -13.201 -60.488 -18.229 1.00 90.08  ?  50  ARG C C     1 
ATOM   195  O O     . ARG A 1 29  ? -12.163 -60.968 -18.709 1.00 82.77  ?  50  ARG C O     1 
ATOM   196  C CB    . ARG A 1 29  ? -12.686 -60.804 -15.799 1.00 82.92  ?  50  ARG C CB    1 
ATOM   197  C CG    . ARG A 1 29  ? -12.480 -60.143 -14.457 1.00 84.15  ?  50  ARG C CG    1 
ATOM   198  C CD    . ARG A 1 29  ? -11.267 -59.228 -14.504 1.00 100.44 ?  50  ARG C CD    1 
ATOM   199  N NE    . ARG A 1 29  ? -10.015 -59.947 -14.698 1.00 104.74 ?  50  ARG C NE    1 
ATOM   200  C CZ    . ARG A 1 29  ? -9.272  -60.431 -13.710 1.00 109.35 ?  50  ARG C CZ    1 
ATOM   201  N NH1   . ARG A 1 29  ? -8.145  -61.070 -13.992 1.00 116.85 ?  50  ARG C NH1   1 
ATOM   202  N NH2   . ARG A 1 29  ? -9.652  -60.273 -12.443 1.00 92.99  ?  50  ARG C NH2   1 
ATOM   203  N N     . TYR A 1 30  ? -14.386 -60.578 -18.837 1.00 85.22  ?  51  TYR C N     1 
ATOM   204  C CA    . TYR A 1 30  ? -14.513 -61.126 -20.182 1.00 88.86  ?  51  TYR C CA    1 
ATOM   205  C C     . TYR A 1 30  ? -14.188 -60.128 -21.286 1.00 83.72  ?  51  TYR C C     1 
ATOM   206  O O     . TYR A 1 30  ? -14.033 -60.538 -22.443 1.00 84.24  ?  51  TYR C O     1 
ATOM   207  C CB    . TYR A 1 30  ? -15.931 -61.668 -20.388 1.00 73.60  ?  51  TYR C CB    1 
ATOM   208  C CG    . TYR A 1 30  ? -17.038 -60.666 -20.136 1.00 69.13  ?  51  TYR C CG    1 
ATOM   209  C CD1   . TYR A 1 30  ? -17.456 -59.787 -21.125 1.00 74.78  ?  51  TYR C CD1   1 
ATOM   210  C CD2   . TYR A 1 30  ? -17.680 -60.614 -18.899 1.00 83.14  ?  51  TYR C CD2   1 
ATOM   211  C CE1   . TYR A 1 30  ? -18.495 -58.877 -20.883 1.00 89.40  ?  51  TYR C CE1   1 
ATOM   212  C CE2   . TYR A 1 30  ? -18.711 -59.716 -18.650 1.00 77.47  ?  51  TYR C CE2   1 
ATOM   213  C CZ    . TYR A 1 30  ? -19.116 -58.853 -19.641 1.00 83.00  ?  51  TYR C CZ    1 
ATOM   214  O OH    . TYR A 1 30  ? -20.136 -57.968 -19.376 1.00 75.16  ?  51  TYR C OH    1 
ATOM   215  N N     . GLN A 1 31  ? -14.056 -58.846 -20.978 1.00 77.52  ?  52  GLN C N     1 
ATOM   216  C CA    . GLN A 1 31  ? -13.843 -57.862 -22.024 1.00 78.13  ?  52  GLN C CA    1 
ATOM   217  C C     . GLN A 1 31  ? -12.436 -57.284 -21.949 1.00 72.23  ?  52  GLN C C     1 
ATOM   218  O O     . GLN A 1 31  ? -11.843 -57.169 -20.872 1.00 79.94  ?  52  GLN C O     1 
ATOM   219  C CB    . GLN A 1 31  ? -14.907 -56.750 -21.978 1.00 68.60  ?  52  GLN C CB    1 
ATOM   220  C CG    . GLN A 1 31  ? -14.975 -55.898 -20.747 1.00 73.64  ?  52  GLN C CG    1 
ATOM   221  C CD    . GLN A 1 31  ? -16.071 -54.853 -20.866 1.00 80.26  ?  52  GLN C CD    1 
ATOM   222  O OE1   . GLN A 1 31  ? -16.897 -54.917 -21.778 1.00 75.72  ?  52  GLN C OE1   1 
ATOM   223  N NE2   . GLN A 1 31  ? -16.082 -53.882 -19.950 1.00 85.07  ?  52  GLN C NE2   1 
ATOM   224  N N     . GLU A 1 32  ? -11.901 -56.956 -23.120 1.00 64.28  ?  53  GLU C N     1 
ATOM   225  C CA    . GLU A 1 32  ? -10.695 -56.155 -23.228 1.00 64.62  ?  53  GLU C CA    1 
ATOM   226  C C     . GLU A 1 32  ? -11.015 -54.700 -22.921 1.00 76.79  ?  53  GLU C C     1 
ATOM   227  O O     . GLU A 1 32  ? -12.061 -54.180 -23.323 1.00 78.03  ?  53  GLU C O     1 
ATOM   228  C CB    . GLU A 1 32  ? -10.144 -56.242 -24.645 1.00 63.28  ?  53  GLU C CB    1 
ATOM   229  C CG    . GLU A 1 32  ? -8.817  -55.566 -24.853 1.00 80.40  ?  53  GLU C CG    1 
ATOM   230  C CD    . GLU A 1 32  ? -8.467  -55.459 -26.334 1.00 107.45 ?  53  GLU C CD    1 
ATOM   231  O OE1   . GLU A 1 32  ? -9.149  -56.124 -27.151 1.00 94.72  ?  53  GLU C OE1   1 
ATOM   232  O OE2   . GLU A 1 32  ? -7.492  -54.741 -26.677 1.00 102.49 ?  53  GLU C OE2   1 
ATOM   233  N N     . LYS A 1 33  ? -10.119 -54.042 -22.198 1.00 76.29  ?  54  LYS C N     1 
ATOM   234  C CA    . LYS A 1 33  ? -10.293 -52.638 -21.859 1.00 74.95  ?  54  LYS C CA    1 
ATOM   235  C C     . LYS A 1 33  ? -9.239  -51.786 -22.559 1.00 65.46  ?  54  LYS C C     1 
ATOM   236  O O     . LYS A 1 33  ? -8.123  -52.232 -22.834 1.00 62.26  ?  54  LYS C O     1 
ATOM   237  C CB    . LYS A 1 33  ? -10.249 -52.425 -20.348 1.00 74.84  ?  54  LYS C CB    1 
ATOM   238  C CG    . LYS A 1 33  ? -11.140 -53.383 -19.555 1.00 72.37  ?  54  LYS C CG    1 
ATOM   239  C CD    . LYS A 1 33  ? -11.136 -52.980 -18.084 1.00 119.30 ?  54  LYS C CD    1 
ATOM   240  C CE    . LYS A 1 33  ? -9.685  -52.822 -17.588 1.00 126.18 ?  54  LYS C CE    1 
ATOM   241  N NZ    . LYS A 1 33  ? -9.526  -52.258 -16.217 1.00 103.55 ?  54  LYS C NZ    1 
ATOM   242  N N     . GLU A 1 34  ? -9.615  -50.556 -22.870 1.00 61.33  ?  55  GLU C N     1 
ATOM   243  C CA    . GLU A 1 34  ? -8.730  -49.652 -23.583 1.00 59.32  ?  55  GLU C CA    1 
ATOM   244  C C     . GLU A 1 34  ? -8.977  -48.236 -23.094 1.00 66.73  ?  55  GLU C C     1 
ATOM   245  O O     . GLU A 1 34  ? -10.111 -47.858 -22.788 1.00 72.92  ?  55  GLU C O     1 
ATOM   246  C CB    . GLU A 1 34  ? -8.948  -49.728 -25.093 1.00 48.93  ?  55  GLU C CB    1 
ATOM   247  C CG    . GLU A 1 34  ? -7.962  -48.936 -25.906 1.00 60.74  ?  55  GLU C CG    1 
ATOM   248  C CD    . GLU A 1 34  ? -8.190  -49.114 -27.392 1.00 80.14  ?  55  GLU C CD    1 
ATOM   249  O OE1   . GLU A 1 34  ? -9.330  -49.461 -27.766 1.00 84.07  ?  55  GLU C OE1   1 
ATOM   250  O OE2   . GLU A 1 34  ? -7.246  -48.898 -28.188 1.00 81.96  ?  55  GLU C OE2   1 
ATOM   251  N N     . GLU A 1 35  ? -7.905  -47.474 -22.980 1.00 66.17  ?  56  GLU C N     1 
ATOM   252  C CA    . GLU A 1 35  ? -8.000  -46.086 -22.577 1.00 69.15  ?  56  GLU C CA    1 
ATOM   253  C C     . GLU A 1 35  ? -8.287  -45.226 -23.802 1.00 67.14  ?  56  GLU C C     1 
ATOM   254  O O     . GLU A 1 35  ? -7.708  -45.440 -24.869 1.00 75.73  ?  56  GLU C O     1 
ATOM   255  C CB    . GLU A 1 35  ? -6.695  -45.696 -21.897 1.00 72.57  ?  56  GLU C CB    1 
ATOM   256  C CG    . GLU A 1 35  ? -6.675  -44.385 -21.203 1.00 90.67  ?  56  GLU C CG    1 
ATOM   257  C CD    . GLU A 1 35  ? -5.626  -44.409 -20.120 1.00 113.14 ?  56  GLU C CD    1 
ATOM   258  O OE1   . GLU A 1 35  ? -5.939  -44.945 -19.033 1.00 105.14 ?  56  GLU C OE1   1 
ATOM   259  O OE2   . GLU A 1 35  ? -4.486  -43.943 -20.366 1.00 114.98 ?  56  GLU C OE2   1 
ATOM   260  N N     . LEU A 1 36  ? -9.212  -44.279 -23.655 1.00 62.88  ?  57  LEU C N     1 
ATOM   261  C CA    . LEU A 1 36  ? -9.649  -43.461 -24.781 1.00 63.10  ?  57  LEU C CA    1 
ATOM   262  C C     . LEU A 1 36  ? -8.598  -42.417 -25.158 1.00 59.20  ?  57  LEU C C     1 
ATOM   263  O O     . LEU A 1 36  ? -7.771  -42.011 -24.338 1.00 61.15  ?  57  LEU C O     1 
ATOM   264  C CB    . LEU A 1 36  ? -10.977 -42.777 -24.463 1.00 60.59  ?  57  LEU C CB    1 
ATOM   265  C CG    . LEU A 1 36  ? -11.039 -41.730 -23.347 1.00 58.40  ?  57  LEU C CG    1 
ATOM   266  C CD1   . LEU A 1 36  ? -10.502 -40.369 -23.778 1.00 51.61  ?  57  LEU C CD1   1 
ATOM   267  C CD2   . LEU A 1 36  ? -12.479 -41.580 -22.954 1.00 61.64  ?  57  LEU C CD2   1 
ATOM   268  N N     . THR A 1 37  ? -8.672  -41.943 -26.403 1.00 50.32  ?  58  THR C N     1 
ATOM   269  C CA    . THR A 1 37  ? -7.902  -40.785 -26.854 1.00 67.96  ?  58  THR C CA    1 
ATOM   270  C C     . THR A 1 37  ? -8.870  -39.669 -27.238 1.00 57.06  ?  58  THR C C     1 
ATOM   271  O O     . THR A 1 37  ? -9.796  -39.882 -28.026 1.00 55.41  ?  58  THR C O     1 
ATOM   272  C CB    . THR A 1 37  ? -6.980  -41.115 -28.037 1.00 61.55  ?  58  THR C CB    1 
ATOM   273  O OG1   . THR A 1 37  ? -7.690  -40.957 -29.267 1.00 72.37  ?  58  THR C OG1   1 
ATOM   274  C CG2   . THR A 1 37  ? -6.510  -42.553 -27.938 1.00 44.56  ?  58  THR C CG2   1 
ATOM   275  N N     . SER A 1 38  ? -8.662  -38.489 -26.674 1.00 52.89  ?  59  SER C N     1 
ATOM   276  C CA    . SER A 1 38  ? -9.643  -37.416 -26.710 1.00 48.33  ?  59  SER C CA    1 
ATOM   277  C C     . SER A 1 38  ? -9.226  -36.279 -27.632 1.00 43.84  ?  59  SER C C     1 
ATOM   278  O O     . SER A 1 38  ? -8.052  -36.079 -27.940 1.00 61.91  ?  59  SER C O     1 
ATOM   279  C CB    . SER A 1 38  ? -9.889  -36.858 -25.304 1.00 50.41  ?  59  SER C CB    1 
ATOM   280  O OG    . SER A 1 38  ? -10.543 -35.601 -25.366 1.00 59.32  ?  59  SER C OG    1 
ATOM   281  N N     . SER A 1 39  ? -10.231 -35.539 -28.077 1.00 45.42  ?  60  SER C N     1 
ATOM   282  C CA    . SER A 1 39  ? -10.043 -34.345 -28.880 1.00 52.40  ?  60  SER C CA    1 
ATOM   283  C C     . SER A 1 39  ? -11.102 -33.322 -28.487 1.00 51.92  ?  60  SER C C     1 
ATOM   284  O O     . SER A 1 39  ? -12.298 -33.630 -28.492 1.00 58.88  ?  60  SER C O     1 
ATOM   285  C CB    . SER A 1 39  ? -10.116 -34.683 -30.372 1.00 46.80  ?  60  SER C CB    1 
ATOM   286  O OG    . SER A 1 39  ? -10.510 -33.545 -31.111 1.00 59.54  ?  60  SER C OG    1 
ATOM   287  N N     . VAL A 1 40  ? -10.664 -32.114 -28.141 1.00 54.96  ?  61  VAL C N     1 
ATOM   288  C CA    . VAL A 1 40  ? -11.547 -31.040 -27.696 1.00 45.15  ?  61  VAL C CA    1 
ATOM   289  C C     . VAL A 1 40  ? -11.427 -29.856 -28.648 1.00 47.95  ?  61  VAL C C     1 
ATOM   290  O O     . VAL A 1 40  ? -10.316 -29.479 -29.045 1.00 49.91  ?  61  VAL C O     1 
ATOM   291  C CB    . VAL A 1 40  ? -11.218 -30.618 -26.250 1.00 32.56  ?  61  VAL C CB    1 
ATOM   292  C CG1   . VAL A 1 40  ? -12.019 -29.406 -25.833 1.00 28.99  ?  61  VAL C CG1   1 
ATOM   293  C CG2   . VAL A 1 40  ? -11.488 -31.782 -25.311 1.00 39.71  ?  61  VAL C CG2   1 
ATOM   294  N N     . ARG A 1 41  ? -12.578 -29.299 -29.035 1.00 48.27  ?  62  ARG C N     1 
ATOM   295  C CA    . ARG A 1 41  ? -12.678 -28.003 -29.698 1.00 50.05  ?  62  ARG C CA    1 
ATOM   296  C C     . ARG A 1 41  ? -13.702 -27.165 -28.956 1.00 50.43  ?  62  ARG C C     1 
ATOM   297  O O     . ARG A 1 41  ? -14.691 -27.699 -28.452 1.00 54.38  ?  62  ARG C O     1 
ATOM   298  C CB    . ARG A 1 41  ? -13.094 -28.132 -31.154 1.00 36.23  ?  62  ARG C CB    1 
ATOM   299  C CG    . ARG A 1 41  ? -12.085 -28.850 -32.011 1.00 48.50  ?  62  ARG C CG    1 
ATOM   300  C CD    . ARG A 1 41  ? -12.703 -29.267 -33.329 1.00 48.30  ?  62  ARG C CD    1 
ATOM   301  N NE    . ARG A 1 41  ? -13.623 -30.373 -33.094 1.00 61.96  ?  62  ARG C NE    1 
ATOM   302  C CZ    . ARG A 1 41  ? -14.572 -30.744 -33.940 1.00 49.24  ?  62  ARG C CZ    1 
ATOM   303  N NH1   . ARG A 1 41  ? -14.731 -30.116 -35.095 1.00 57.25  ?  62  ARG C NH1   1 
ATOM   304  N NH2   . ARG A 1 41  ? -15.358 -31.746 -33.623 1.00 55.78  ?  62  ARG C NH2   1 
ATOM   305  N N     . VAL A 1 42  ? -13.468 -25.855 -28.871 1.00 50.19  ?  63  VAL C N     1 
ATOM   306  C CA    . VAL A 1 42  ? -14.419 -24.978 -28.193 1.00 54.70  ?  63  VAL C CA    1 
ATOM   307  C C     . VAL A 1 42  ? -14.748 -23.800 -29.093 1.00 45.09  ?  63  VAL C C     1 
ATOM   308  O O     . VAL A 1 42  ? -13.922 -23.361 -29.896 1.00 59.76  ?  63  VAL C O     1 
ATOM   309  C CB    . VAL A 1 42  ? -13.900 -24.469 -26.825 1.00 38.43  ?  63  VAL C CB    1 
ATOM   310  C CG1   . VAL A 1 42  ? -13.567 -25.625 -25.929 1.00 43.07  ?  63  VAL C CG1   1 
ATOM   311  C CG2   . VAL A 1 42  ? -12.697 -23.591 -27.001 1.00 55.56  ?  63  VAL C CG2   1 
ATOM   312  N N     . THR A 1 43  ? -15.972 -23.290 -28.969 1.00 51.01  ?  64  THR C N     1 
ATOM   313  C CA    . THR A 1 43  ? -16.358 -22.061 -29.661 1.00 64.66  ?  64  THR C CA    1 
ATOM   314  C C     . THR A 1 43  ? -17.121 -21.187 -28.681 1.00 61.55  ?  64  THR C C     1 
ATOM   315  O O     . THR A 1 43  ? -18.090 -21.637 -28.062 1.00 60.68  ?  64  THR C O     1 
ATOM   316  C CB    . THR A 1 43  ? -17.214 -22.315 -30.912 1.00 59.79  ?  64  THR C CB    1 
ATOM   317  O OG1   . THR A 1 43  ? -18.591 -22.402 -30.551 1.00 80.15  ?  64  THR C OG1   1 
ATOM   318  C CG2   . THR A 1 43  ? -16.812 -23.597 -31.613 1.00 69.86  ?  64  THR C CG2   1 
ATOM   319  N N     . LEU A 1 44  ? -16.676 -19.951 -28.526 1.00 60.01  ?  65  LEU C N     1 
ATOM   320  C CA    . LEU A 1 44  ? -17.290 -19.036 -27.583 1.00 56.82  ?  65  LEU C CA    1 
ATOM   321  C C     . LEU A 1 44  ? -18.279 -18.131 -28.304 1.00 61.71  ?  65  LEU C C     1 
ATOM   322  O O     . LEU A 1 44  ? -18.064 -17.761 -29.465 1.00 64.45  ?  65  LEU C O     1 
ATOM   323  C CB    . LEU A 1 44  ? -16.229 -18.200 -26.890 1.00 55.23  ?  65  LEU C CB    1 
ATOM   324  C CG    . LEU A 1 44  ? -15.549 -18.932 -25.751 1.00 43.51  ?  65  LEU C CG    1 
ATOM   325  C CD1   . LEU A 1 44  ? -14.321 -18.145 -25.446 1.00 65.57  ?  65  LEU C CD1   1 
ATOM   326  C CD2   . LEU A 1 44  ? -16.435 -19.049 -24.535 1.00 45.61  ?  65  LEU C CD2   1 
ATOM   327  N N     . LYS A 1 45  ? -19.373 -17.799 -27.619 1.00 54.48  ?  66  LYS C N     1 
ATOM   328  C CA    . LYS A 1 45  ? -20.379 -16.870 -28.123 1.00 53.58  ?  66  LYS C CA    1 
ATOM   329  C C     . LYS A 1 45  ? -20.757 -15.864 -27.040 1.00 57.28  ?  66  LYS C C     1 
ATOM   330  O O     . LYS A 1 45  ? -20.968 -16.247 -25.882 1.00 58.26  ?  66  LYS C O     1 
ATOM   331  C CB    . LYS A 1 45  ? -21.623 -17.620 -28.610 1.00 59.64  ?  66  LYS C CB    1 
ATOM   332  C CG    . LYS A 1 45  ? -21.447 -18.510 -29.821 1.00 57.51  ?  66  LYS C CG    1 
ATOM   333  C CD    . LYS A 1 45  ? -21.376 -17.719 -31.114 1.00 67.47  ?  66  LYS C CD    1 
ATOM   334  C CE    . LYS A 1 45  ? -21.114 -18.633 -32.307 1.00 80.81  ?  66  LYS C CE    1 
ATOM   335  N NZ    . LYS A 1 45  ? -21.666 -18.089 -33.575 1.00 88.94  ?  66  LYS C NZ    1 
ATOM   336  N N     . GLY A 1 46  ? -20.786 -14.586 -27.398 1.00 52.62  ?  67  GLY C N     1 
ATOM   337  C CA    . GLY A 1 46  ? -21.274 -13.539 -26.516 1.00 51.92  ?  67  GLY C CA    1 
ATOM   338  C C     . GLY A 1 46  ? -20.593 -12.208 -26.778 1.00 55.62  ?  67  GLY C C     1 
ATOM   339  O O     . GLY A 1 46  ? -19.471 -12.135 -27.280 1.00 62.56  ?  67  GLY C O     1 
ATOM   340  N N     . VAL A 1 47  ? -21.267 -11.126 -26.361 1.00 54.95  ?  68  VAL C N     1 
ATOM   341  C CA    . VAL A 1 47  ? -20.784 -9.751  -26.523 1.00 53.05  ?  68  VAL C CA    1 
ATOM   342  C C     . VAL A 1 47  ? -21.066 -8.972  -25.253 1.00 51.92  ?  68  VAL C C     1 
ATOM   343  O O     . VAL A 1 47  ? -22.104 -9.155  -24.608 1.00 56.23  ?  68  VAL C O     1 
ATOM   344  C CB    . VAL A 1 47  ? -21.405 -8.986  -27.714 1.00 40.60  ?  68  VAL C CB    1 
ATOM   345  C CG1   . VAL A 1 47  ? -20.957 -9.553  -29.004 1.00 58.20  ?  68  VAL C CG1   1 
ATOM   346  C CG2   . VAL A 1 47  ? -22.916 -9.024  -27.653 1.00 75.71  ?  68  VAL C CG2   1 
ATOM   347  N N     . ALA A 1 48  ? -20.099 -8.155  -24.866 1.00 61.82  ?  69  ALA C N     1 
ATOM   348  C CA    . ALA A 1 48  ? -20.214 -7.224  -23.756 1.00 63.95  ?  69  ALA C CA    1 
ATOM   349  C C     . ALA A 1 48  ? -19.996 -5.816  -24.286 1.00 68.77  ?  69  ALA C C     1 
ATOM   350  O O     . ALA A 1 48  ? -19.072 -5.582  -25.073 1.00 76.35  ?  69  ALA C O     1 
ATOM   351  C CB    . ALA A 1 48  ? -19.189 -7.547  -22.663 1.00 57.13  ?  69  ALA C CB    1 
ATOM   352  N N     . HIS A 1 49  ? -20.845 -4.887  -23.881 1.00 72.77  ?  70  HIS C N     1 
ATOM   353  C CA    . HIS A 1 49  ? -20.664 -3.491  -24.255 1.00 77.64  ?  70  HIS C CA    1 
ATOM   354  C C     . HIS A 1 49  ? -20.313 -2.762  -22.965 1.00 74.45  ?  70  HIS C C     1 
ATOM   355  O O     . HIS A 1 49  ? -21.200 -2.372  -22.200 1.00 84.80  ?  70  HIS C O     1 
ATOM   356  C CB    . HIS A 1 49  ? -21.914 -2.923  -24.933 1.00 81.09  ?  70  HIS C CB    1 
ATOM   357  C CG    . HIS A 1 49  ? -21.757 -1.504  -25.403 1.00 107.56 ?  70  HIS C CG    1 
ATOM   358  N ND1   . HIS A 1 49  ? -20.691 -1.089  -26.176 1.00 103.95 ?  70  HIS C ND1   1 
ATOM   359  C CD2   . HIS A 1 49  ? -22.535 -0.410  -25.220 1.00 95.15  ?  70  HIS C CD2   1 
ATOM   360  C CE1   . HIS A 1 49  ? -20.813 0.200   -26.440 1.00 79.75  ?  70  HIS C CE1   1 
ATOM   361  N NE2   . HIS A 1 49  ? -21.925 0.635   -25.874 1.00 102.10 ?  70  HIS C NE2   1 
ATOM   362  N N     . VAL A 1 50  ? -19.014 -2.581  -22.725 1.00 65.02  ?  71  VAL C N     1 
ATOM   363  C CA    . VAL A 1 50  ? -18.542 -1.805  -21.581 1.00 75.68  ?  71  VAL C CA    1 
ATOM   364  C C     . VAL A 1 50  ? -17.428 -0.892  -22.051 1.00 81.44  ?  71  VAL C C     1 
ATOM   365  O O     . VAL A 1 50  ? -16.267 -1.312  -22.128 1.00 92.93  ?  71  VAL C O     1 
ATOM   366  C CB    . VAL A 1 50  ? -18.035 -2.710  -20.439 1.00 70.38  ?  71  VAL C CB    1 
ATOM   367  C CG1   . VAL A 1 50  ? -17.436 -1.866  -19.332 1.00 67.19  ?  71  VAL C CG1   1 
ATOM   368  C CG2   . VAL A 1 50  ? -19.158 -3.567  -19.893 1.00 83.92  ?  71  VAL C CG2   1 
ATOM   369  N N     . ASP A 1 51  ? -17.767 0.353   -22.385 1.00 84.76  ?  72  ASP C N     1 
ATOM   370  C CA    . ASP A 1 51  ? -16.820 1.375   -22.829 1.00 90.35  ?  72  ASP C CA    1 
ATOM   371  C C     . ASP A 1 51  ? -16.182 0.997   -24.159 1.00 74.35  ?  72  ASP C C     1 
ATOM   372  O O     . ASP A 1 51  ? -15.370 1.763   -24.692 1.00 81.46  ?  72  ASP C O     1 
ATOM   373  C CB    . ASP A 1 51  ? -15.704 1.647   -21.807 1.00 97.88  ?  72  ASP C CB    1 
ATOM   374  C CG    . ASP A 1 51  ? -16.038 2.783   -20.860 1.00 111.07 ?  72  ASP C CG    1 
ATOM   375  O OD1   . ASP A 1 51  ? -17.201 2.849   -20.404 1.00 108.26 ?  72  ASP C OD1   1 
ATOM   376  O OD2   . ASP A 1 51  ? -15.142 3.606   -20.573 1.00 121.98 ?  72  ASP C OD2   1 
ATOM   377  N N     . ARG A 1 52  ? -16.484 -0.186  -24.680 1.00 79.97  ?  73  ARG C N     1 
ATOM   378  C CA    . ARG A 1 52  ? -15.939 -0.775  -25.891 1.00 69.69  ?  73  ARG C CA    1 
ATOM   379  C C     . ARG A 1 52  ? -16.808 -1.986  -26.187 1.00 70.99  ?  73  ARG C C     1 
ATOM   380  O O     . ARG A 1 52  ? -17.550 -2.458  -25.316 1.00 71.94  ?  73  ARG C O     1 
ATOM   381  C CB    . ARG A 1 52  ? -14.484 -1.182  -25.693 1.00 73.09  ?  73  ARG C CB    1 
ATOM   382  C CG    . ARG A 1 52  ? -13.794 -1.765  -26.891 1.00 71.83  ?  73  ARG C CG    1 
ATOM   383  C CD    . ARG A 1 52  ? -12.601 -2.577  -26.420 1.00 66.62  ?  73  ARG C CD    1 
ATOM   384  N NE    . ARG A 1 52  ? -11.870 -3.078  -27.563 1.00 71.27  ?  73  ARG C NE    1 
ATOM   385  C CZ    . ARG A 1 52  ? -10.844 -2.431  -28.099 1.00 82.65  ?  73  ARG C CZ    1 
ATOM   386  N NH1   . ARG A 1 52  ? -10.218 -2.931  -29.155 1.00 89.42  ?  73  ARG C NH1   1 
ATOM   387  N NH2   . ARG A 1 52  ? -10.441 -1.290  -27.561 1.00 81.59  ?  73  ARG C NH2   1 
ATOM   388  N N     . ILE A 1 53  ? -16.745 -2.467  -27.419 1.00 64.34  ?  74  ILE C N     1 
ATOM   389  C CA    . ILE A 1 53  ? -17.517 -3.641  -27.805 1.00 67.99  ?  74  ILE C CA    1 
ATOM   390  C C     . ILE A 1 53  ? -16.604 -4.857  -27.769 1.00 66.89  ?  74  ILE C C     1 
ATOM   391  O O     . ILE A 1 53  ? -15.753 -5.038  -28.647 1.00 61.30  ?  74  ILE C O     1 
ATOM   392  C CB    . ILE A 1 53  ? -18.181 -3.455  -29.168 1.00 56.67  ?  74  ILE C CB    1 
ATOM   393  C CG1   . ILE A 1 53  ? -19.196 -2.340  -29.045 1.00 62.62  ?  74  ILE C CG1   1 
ATOM   394  C CG2   . ILE A 1 53  ? -18.851 -4.730  -29.616 1.00 54.65  ?  74  ILE C CG2   1 
ATOM   395  C CD1   . ILE A 1 53  ? -19.784 -1.993  -30.326 1.00 71.10  ?  74  ILE C CD1   1 
ATOM   396  N N     . TRP A 1 54  ? -16.811 -5.713  -26.771 1.00 61.96  ?  75  TRP C N     1 
ATOM   397  C CA    . TRP A 1 54  ? -16.019 -6.923  -26.582 1.00 57.97  ?  75  TRP C CA    1 
ATOM   398  C C     . TRP A 1 54  ? -16.779 -8.088  -27.207 1.00 61.23  ?  75  TRP C C     1 
ATOM   399  O O     . TRP A 1 54  ? -17.657 -8.680  -26.577 1.00 55.79  ?  75  TRP C O     1 
ATOM   400  C CB    . TRP A 1 54  ? -15.761 -7.170  -25.099 1.00 49.88  ?  75  TRP C CB    1 
ATOM   401  C CG    . TRP A 1 54  ? -15.015 -6.053  -24.433 1.00 61.94  ?  75  TRP C CG    1 
ATOM   402  C CD1   . TRP A 1 54  ? -15.548 -4.908  -23.933 1.00 66.20  ?  75  TRP C CD1   1 
ATOM   403  C CD2   . TRP A 1 54  ? -13.601 -5.980  -24.182 1.00 74.71  ?  75  TRP C CD2   1 
ATOM   404  N NE1   . TRP A 1 54  ? -14.560 -4.114  -23.399 1.00 72.52  ?  75  TRP C NE1   1 
ATOM   405  C CE2   . TRP A 1 54  ? -13.356 -4.751  -23.537 1.00 73.87  ?  75  TRP C CE2   1 
ATOM   406  C CE3   . TRP A 1 54  ? -12.520 -6.832  -24.443 1.00 83.38  ?  75  TRP C CE3   1 
ATOM   407  C CZ2   . TRP A 1 54  ? -12.075 -4.351  -23.147 1.00 78.67  ?  75  TRP C CZ2   1 
ATOM   408  C CZ3   . TRP A 1 54  ? -11.242 -6.432  -24.050 1.00 86.62  ?  75  TRP C CZ3   1 
ATOM   409  C CH2   . TRP A 1 54  ? -11.034 -5.199  -23.410 1.00 76.67  ?  75  TRP C CH2   1 
ATOM   410  N N     . ASP A 1 55  ? -16.446 -8.418  -28.447 1.00 50.03  ?  76  ASP C N     1 
ATOM   411  C CA    . ASP A 1 55  ? -16.882 -9.679  -29.013 1.00 54.03  ?  76  ASP C CA    1 
ATOM   412  C C     . ASP A 1 55  ? -15.743 -10.681 -28.831 1.00 53.15  ?  76  ASP C C     1 
ATOM   413  O O     . ASP A 1 55  ? -14.762 -10.408 -28.138 1.00 56.22  ?  76  ASP C O     1 
ATOM   414  C CB    . ASP A 1 55  ? -17.328 -9.521  -30.470 1.00 63.27  ?  76  ASP C CB    1 
ATOM   415  C CG    . ASP A 1 55  ? -16.240 -9.007  -31.376 1.00 61.35  ?  76  ASP C CG    1 
ATOM   416  O OD1   . ASP A 1 55  ? -15.078 -8.914  -30.949 1.00 62.50  ?  76  ASP C OD1   1 
ATOM   417  O OD2   . ASP A 1 55  ? -16.557 -8.734  -32.548 1.00 66.13  ?  76  ASP C OD2   1 
ATOM   418  N N     . ALA A 1 56  ? -15.888 -11.875 -29.399 1.00 51.29  ?  77  ALA C N     1 
ATOM   419  C CA    . ALA A 1 56  ? -14.903 -12.913 -29.099 1.00 63.55  ?  77  ALA C CA    1 
ATOM   420  C C     . ALA A 1 56  ? -13.492 -12.497 -29.514 1.00 61.20  ?  77  ALA C C     1 
ATOM   421  O O     . ALA A 1 56  ? -12.518 -12.798 -28.813 1.00 61.05  ?  77  ALA C O     1 
ATOM   422  C CB    . ALA A 1 56  ? -15.287 -14.234 -29.766 1.00 68.54  ?  77  ALA C CB    1 
ATOM   423  N N     . ALA A 1 57  ? -13.361 -11.773 -30.630 1.00 54.40  ?  78  ALA C N     1 
ATOM   424  C CA    . ALA A 1 57  ? -12.033 -11.362 -31.088 1.00 55.52  ?  78  ALA C CA    1 
ATOM   425  C C     . ALA A 1 57  ? -11.340 -10.419 -30.111 1.00 51.86  ?  78  ALA C C     1 
ATOM   426  O O     . ALA A 1 57  ? -10.124 -10.221 -30.207 1.00 65.58  ?  78  ALA C O     1 
ATOM   427  C CB    . ALA A 1 57  ? -12.115 -10.714 -32.467 1.00 55.74  ?  78  ALA C CB    1 
ATOM   428  N N     . GLU A 1 58  ? -12.089 -9.796  -29.215 1.00 46.80  ?  79  GLU C N     1 
ATOM   429  C CA    . GLU A 1 58  ? -11.523 -8.895  -28.226 1.00 52.33  ?  79  GLU C CA    1 
ATOM   430  C C     . GLU A 1 58  ? -11.188 -9.595  -26.911 1.00 65.10  ?  79  GLU C C     1 
ATOM   431  O O     . GLU A 1 58  ? -10.158 -9.284  -26.299 1.00 70.22  ?  79  GLU C O     1 
ATOM   432  C CB    . GLU A 1 58  ? -12.487 -7.739  -27.967 1.00 55.93  ?  79  GLU C CB    1 
ATOM   433  C CG    . GLU A 1 58  ? -12.744 -6.887  -29.179 1.00 55.49  ?  79  GLU C CG    1 
ATOM   434  C CD    . GLU A 1 58  ? -11.522 -6.123  -29.602 1.00 57.77  ?  79  GLU C CD    1 
ATOM   435  O OE1   . GLU A 1 58  ? -10.886 -5.529  -28.710 1.00 62.82  ?  79  GLU C OE1   1 
ATOM   436  O OE2   . GLU A 1 58  ? -11.215 -6.095  -30.820 1.00 63.70  ?  79  GLU C OE2   1 
ATOM   437  N N     . TYR A 1 59  ? -12.052 -10.497 -26.432 1.00 54.60  ?  80  TYR C N     1 
ATOM   438  C CA    . TYR A 1 59  ? -11.870 -11.100 -25.117 1.00 49.63  ?  80  TYR C CA    1 
ATOM   439  C C     . TYR A 1 59  ? -11.241 -12.503 -25.130 1.00 54.69  ?  80  TYR C C     1 
ATOM   440  O O     . TYR A 1 59  ? -11.274 -13.190 -24.099 1.00 44.06  ?  80  TYR C O     1 
ATOM   441  C CB    . TYR A 1 59  ? -13.190 -11.107 -24.351 1.00 45.94  ?  80  TYR C CB    1 
ATOM   442  C CG    . TYR A 1 59  ? -14.325 -11.901 -24.955 1.00 54.10  ?  80  TYR C CG    1 
ATOM   443  C CD1   . TYR A 1 59  ? -14.315 -13.291 -24.946 1.00 51.88  ?  80  TYR C CD1   1 
ATOM   444  C CD2   . TYR A 1 59  ? -15.460 -11.262 -25.429 1.00 58.18  ?  80  TYR C CD2   1 
ATOM   445  C CE1   . TYR A 1 59  ? -15.355 -14.014 -25.467 1.00 57.70  ?  80  TYR C CE1   1 
ATOM   446  C CE2   . TYR A 1 59  ? -16.522 -11.983 -25.952 1.00 60.03  ?  80  TYR C CE2   1 
ATOM   447  C CZ    . TYR A 1 59  ? -16.463 -13.356 -25.962 1.00 62.60  ?  80  TYR C CZ    1 
ATOM   448  O OH    . TYR A 1 59  ? -17.515 -14.078 -26.468 1.00 54.38  ?  80  TYR C OH    1 
ATOM   449  N N     . THR A 1 60  ? -10.700 -12.958 -26.261 1.00 51.25  ?  81  THR C N     1 
ATOM   450  C CA    . THR A 1 60  ? -9.921  -14.192 -26.331 1.00 58.36  ?  81  THR C CA    1 
ATOM   451  C C     . THR A 1 60  ? -8.600  -13.914 -27.041 1.00 70.10  ?  81  THR C C     1 
ATOM   452  O O     . THR A 1 60  ? -8.404  -12.842 -27.618 1.00 70.67  ?  81  THR C O     1 
ATOM   453  C CB    . THR A 1 60  ? -10.677 -15.324 -27.043 1.00 55.32  ?  81  THR C CB    1 
ATOM   454  O OG1   . THR A 1 60  ? -10.560 -15.168 -28.464 1.00 60.95  ?  81  THR C OG1   1 
ATOM   455  C CG2   . THR A 1 60  ? -12.132 -15.355 -26.644 1.00 63.33  ?  81  THR C CG2   1 
ATOM   456  N N     . ILE A 1 61  ? -7.658  -14.850 -26.933 1.00 67.79  ?  82  ILE C N     1 
ATOM   457  C CA    . ILE A 1 61  ? -6.452  -14.792 -27.765 1.00 64.86  ?  82  ILE C CA    1 
ATOM   458  C C     . ILE A 1 61  ? -6.448  -16.055 -28.617 1.00 68.66  ?  82  ILE C C     1 
ATOM   459  O O     . ILE A 1 61  ? -7.040  -17.060 -28.206 1.00 85.40  ?  82  ILE C O     1 
ATOM   460  C CB    . ILE A 1 61  ? -5.163  -14.690 -26.943 1.00 61.57  ?  82  ILE C CB    1 
ATOM   461  C CG1   . ILE A 1 61  ? -5.150  -15.783 -25.886 1.00 79.85  ?  82  ILE C CG1   1 
ATOM   462  C CG2   . ILE A 1 61  ? -5.028  -13.315 -26.308 1.00 53.67  ?  82  ILE C CG2   1 
ATOM   463  C CD1   . ILE A 1 61  ? -3.766  -16.149 -25.446 1.00 91.52  ?  82  ILE C CD1   1 
ATOM   464  N N     . PRO A 1 62  ? -5.847  -16.042 -29.806 1.00 64.98  ?  83  PRO C N     1 
ATOM   465  C CA    . PRO A 1 62  ? -5.903  -17.216 -30.695 1.00 74.70  ?  83  PRO C CA    1 
ATOM   466  C C     . PRO A 1 62  ? -5.420  -18.504 -30.035 1.00 85.49  ?  83  PRO C C     1 
ATOM   467  O O     . PRO A 1 62  ? -4.278  -18.613 -29.572 1.00 68.20  ?  83  PRO C O     1 
ATOM   468  C CB    . PRO A 1 62  ? -4.994  -16.814 -31.855 1.00 66.71  ?  83  PRO C CB    1 
ATOM   469  C CG    . PRO A 1 62  ? -5.046  -15.361 -31.883 1.00 63.02  ?  83  PRO C CG    1 
ATOM   470  C CD    . PRO A 1 62  ? -5.372  -14.844 -30.511 1.00 61.99  ?  83  PRO C CD    1 
ATOM   471  N N     . THR A 1 63  ? -6.283  -19.513 -30.068 1.00 98.24  ?  84  THR C N     1 
ATOM   472  C CA    . THR A 1 63  ? -6.105  -20.731 -29.285 1.00 106.73 ?  84  THR C CA    1 
ATOM   473  C C     . THR A 1 63  ? -5.572  -21.830 -30.196 1.00 96.81  ?  84  THR C C     1 
ATOM   474  O O     . THR A 1 63  ? -6.327  -22.433 -30.968 1.00 104.66 ?  84  THR C O     1 
ATOM   475  C CB    . THR A 1 63  ? -7.422  -21.164 -28.621 1.00 111.92 ?  84  THR C CB    1 
ATOM   476  O OG1   . THR A 1 63  ? -8.243  -21.879 -29.559 1.00 107.42 ?  84  THR C OG1   1 
ATOM   477  C CG2   . THR A 1 63  ? -8.217  -19.970 -28.048 1.00 86.78  ?  84  THR C CG2   1 
ATOM   478  N N     . GLN A 1 64  ? -4.293  -22.139 -30.059 1.00 73.87  ?  85  GLN C N     1 
ATOM   479  C CA    . GLN A 1 64  ? -3.742  -23.290 -30.751 1.00 81.40  ?  85  GLN C CA    1 
ATOM   480  C C     . GLN A 1 64  ? -3.644  -24.496 -29.832 1.00 77.10  ?  85  GLN C C     1 
ATOM   481  O O     . GLN A 1 64  ? -3.337  -25.596 -30.300 1.00 69.82  ?  85  GLN C O     1 
ATOM   482  C CB    . GLN A 1 64  ? -2.359  -22.929 -31.309 1.00 97.50  ?  85  GLN C CB    1 
ATOM   483  C CG    . GLN A 1 64  ? -1.734  -23.858 -32.344 1.00 76.38  ?  85  GLN C CG    1 
ATOM   484  C CD    . GLN A 1 64  ? -0.451  -23.237 -32.885 1.00 99.22  ?  85  GLN C CD    1 
ATOM   485  O OE1   . GLN A 1 64  ? 0.099   -22.319 -32.269 1.00 98.59  ?  85  GLN C OE1   1 
ATOM   486  N NE2   . GLN A 1 64  ? -0.008  -23.678 -34.063 1.00 90.45  ?  85  GLN C NE2   1 
ATOM   487  N N     . THR A 1 65  ? -3.910  -24.309 -28.543 1.00 77.50  ?  86  THR C N     1 
ATOM   488  C CA    . THR A 1 65  ? -3.825  -25.376 -27.561 1.00 67.63  ?  86  THR C CA    1 
ATOM   489  C C     . THR A 1 65  ? -5.041  -26.280 -27.658 1.00 69.66  ?  86  THR C C     1 
ATOM   490  O O     . THR A 1 65  ? -6.146  -25.835 -27.984 1.00 89.26  ?  86  THR C O     1 
ATOM   491  C CB    . THR A 1 65  ? -3.727  -24.800 -26.150 1.00 74.79  ?  86  THR C CB    1 
ATOM   492  O OG1   . THR A 1 65  ? -3.797  -25.869 -25.197 1.00 87.04  ?  86  THR C OG1   1 
ATOM   493  C CG2   . THR A 1 65  ? -4.879  -23.831 -25.895 1.00 49.90  ?  86  THR C CG2   1 
ATOM   494  N N     . ARG A 1 66  ? -4.835  -27.562 -27.364 1.00 55.09  ?  87  ARG C N     1 
ATOM   495  C CA    . ARG A 1 66  ? -5.901  -28.544 -27.519 1.00 70.13  ?  87  ARG C CA    1 
ATOM   496  C C     . ARG A 1 66  ? -6.637  -28.890 -26.227 1.00 61.87  ?  87  ARG C C     1 
ATOM   497  O O     . ARG A 1 66  ? -7.630  -29.622 -26.287 1.00 62.90  ?  87  ARG C O     1 
ATOM   498  C CB    . ARG A 1 66  ? -5.360  -29.827 -28.149 1.00 74.04  ?  87  ARG C CB    1 
ATOM   499  C CG    . ARG A 1 66  ? -4.118  -30.331 -27.516 1.00 57.14  ?  87  ARG C CG    1 
ATOM   500  C CD    . ARG A 1 66  ? -3.498  -31.403 -28.364 1.00 50.73  ?  87  ARG C CD    1 
ATOM   501  N NE    . ARG A 1 66  ? -2.958  -32.433 -27.486 1.00 80.61  ?  87  ARG C NE    1 
ATOM   502  C CZ    . ARG A 1 66  ? -3.614  -33.528 -27.118 1.00 79.68  ?  87  ARG C CZ    1 
ATOM   503  N NH1   . ARG A 1 66  ? -4.835  -33.778 -27.580 1.00 76.61  ?  87  ARG C NH1   1 
ATOM   504  N NH2   . ARG A 1 66  ? -3.034  -34.383 -26.293 1.00 78.82  ?  87  ARG C NH2   1 
ATOM   505  N N     . ASP A 1 67  ? -6.167  -28.417 -25.071 1.00 66.07  ?  88  ASP C N     1 
ATOM   506  C CA    . ASP A 1 67  ? -6.684  -28.817 -23.771 1.00 45.99  ?  88  ASP C CA    1 
ATOM   507  C C     . ASP A 1 67  ? -7.361  -27.704 -23.008 1.00 51.68  ?  88  ASP C C     1 
ATOM   508  O O     . ASP A 1 67  ? -7.956  -27.973 -21.961 1.00 56.41  ?  88  ASP C O     1 
ATOM   509  C CB    . ASP A 1 67  ? -5.523  -29.281 -22.878 1.00 54.77  ?  88  ASP C CB    1 
ATOM   510  C CG    . ASP A 1 67  ? -5.498  -30.744 -22.663 1.00 85.39  ?  88  ASP C CG    1 
ATOM   511  O OD1   . ASP A 1 67  ? -6.291  -31.457 -23.310 1.00 111.48 ?  88  ASP C OD1   1 
ATOM   512  O OD2   . ASP A 1 67  ? -4.668  -31.179 -21.840 1.00 100.75 ?  88  ASP C OD2   1 
ATOM   513  N N     . SER A 1 68  ? -7.307  -26.474 -23.497 1.00 50.56  ?  89  SER C N     1 
ATOM   514  C CA    . SER A 1 68  ? -7.723  -25.366 -22.655 1.00 56.29  ?  89  SER C CA    1 
ATOM   515  C C     . SER A 1 68  ? -8.132  -24.184 -23.518 1.00 50.71  ?  89  SER C C     1 
ATOM   516  O O     . SER A 1 68  ? -7.804  -24.115 -24.705 1.00 61.24  ?  89  SER C O     1 
ATOM   517  C CB    . SER A 1 68  ? -6.609  -24.985 -21.671 1.00 57.96  ?  89  SER C CB    1 
ATOM   518  O OG    . SER A 1 68  ? -5.530  -24.348 -22.336 1.00 60.31  ?  89  SER C OG    1 
ATOM   519  N N     . PHE A 1 69  ? -8.863  -23.259 -22.898 1.00 45.24  ?  90  PHE C N     1 
ATOM   520  C CA    . PHE A 1 69  ? -9.243  -22.006 -23.529 1.00 55.13  ?  90  PHE C CA    1 
ATOM   521  C C     . PHE A 1 69  ? -9.416  -20.937 -22.460 1.00 58.41  ?  90  PHE C C     1 
ATOM   522  O O     . PHE A 1 69  ? -9.777  -21.235 -21.318 1.00 58.16  ?  90  PHE C O     1 
ATOM   523  C CB    . PHE A 1 69  ? -10.526 -22.160 -24.346 1.00 42.72  ?  90  PHE C CB    1 
ATOM   524  C CG    . PHE A 1 69  ? -11.726 -22.520 -23.529 1.00 43.11  ?  90  PHE C CG    1 
ATOM   525  C CD1   . PHE A 1 69  ? -12.007 -23.842 -23.241 1.00 53.81  ?  90  PHE C CD1   1 
ATOM   526  C CD2   . PHE A 1 69  ? -12.571 -21.545 -23.038 1.00 53.13  ?  90  PHE C CD2   1 
ATOM   527  C CE1   . PHE A 1 69  ? -13.123 -24.193 -22.497 1.00 51.94  ?  90  PHE C CE1   1 
ATOM   528  C CE2   . PHE A 1 69  ? -13.686 -21.886 -22.280 1.00 61.40  ?  90  PHE C CE2   1 
ATOM   529  C CZ    . PHE A 1 69  ? -13.961 -23.216 -22.011 1.00 56.28  ?  90  PHE C CZ    1 
ATOM   530  N N     . PHE A 1 70  ? -9.215  -19.681 -22.859 1.00 54.34  ?  91  PHE C N     1 
ATOM   531  C CA    . PHE A 1 70  ? -9.112  -18.553 -21.939 1.00 53.08  ?  91  PHE C CA    1 
ATOM   532  C C     . PHE A 1 70  ? -10.150 -17.479 -22.273 1.00 59.80  ?  91  PHE C C     1 
ATOM   533  O O     . PHE A 1 70  ? -10.299 -17.085 -23.439 1.00 61.20  ?  91  PHE C O     1 
ATOM   534  C CB    . PHE A 1 70  ? -7.692  -17.980 -22.009 1.00 48.80  ?  91  PHE C CB    1 
ATOM   535  C CG    . PHE A 1 70  ? -7.499  -16.695 -21.255 1.00 55.93  ?  91  PHE C CG    1 
ATOM   536  C CD1   . PHE A 1 70  ? -7.391  -16.686 -19.866 1.00 58.91  ?  91  PHE C CD1   1 
ATOM   537  C CD2   . PHE A 1 70  ? -7.375  -15.495 -21.938 1.00 51.30  ?  91  PHE C CD2   1 
ATOM   538  C CE1   . PHE A 1 70  ? -7.200  -15.494 -19.172 1.00 44.81  ?  91  PHE C CE1   1 
ATOM   539  C CE2   . PHE A 1 70  ? -7.183  -14.298 -21.247 1.00 55.81  ?  91  PHE C CE2   1 
ATOM   540  C CZ    . PHE A 1 70  ? -7.092  -14.301 -19.870 1.00 51.70  ?  91  PHE C CZ    1 
ATOM   541  N N     . VAL A 1 71  ? -10.872 -17.014 -21.252 1.00 39.29  ?  92  VAL C N     1 
ATOM   542  C CA    . VAL A 1 71  ? -11.848 -15.940 -21.393 1.00 47.03  ?  92  VAL C CA    1 
ATOM   543  C C     . VAL A 1 71  ? -11.399 -14.783 -20.518 1.00 48.03  ?  92  VAL C C     1 
ATOM   544  O O     . VAL A 1 71  ? -11.133 -14.978 -19.327 1.00 53.68  ?  92  VAL C O     1 
ATOM   545  C CB    . VAL A 1 71  ? -13.264 -16.382 -20.979 1.00 50.26  ?  92  VAL C CB    1 
ATOM   546  C CG1   . VAL A 1 71  ? -14.298 -15.271 -21.297 1.00 35.77  ?  92  VAL C CG1   1 
ATOM   547  C CG2   . VAL A 1 71  ? -13.622 -17.714 -21.610 1.00 47.75  ?  92  VAL C CG2   1 
ATOM   548  N N     . MET A 1 72  ? -11.350 -13.579 -21.085 1.00 45.19  ?  93  MET C N     1 
ATOM   549  C CA    . MET A 1 72  ? -10.958 -12.424 -20.290 1.00 53.58  ?  93  MET C CA    1 
ATOM   550  C C     . MET A 1 72  ? -12.120 -11.975 -19.437 1.00 54.76  ?  93  MET C C     1 
ATOM   551  O O     . MET A 1 72  ? -13.258 -11.923 -19.906 1.00 66.05  ?  93  MET C O     1 
ATOM   552  C CB    . MET A 1 72  ? -10.501 -11.246 -21.139 1.00 60.56  ?  93  MET C CB    1 
ATOM   553  C CG    . MET A 1 72  ? -9.233  -11.469 -21.894 1.00 66.74  ?  93  MET C CG    1 
ATOM   554  S SD    . MET A 1 72  ? -8.838  -9.977  -22.818 1.00 77.58  ?  93  MET C SD    1 
ATOM   555  C CE    . MET A 1 72  ? -7.678  -10.701 -23.993 1.00 68.77  ?  93  MET C CE    1 
ATOM   556  N N     . THR A 1 73  ? -11.845 -11.720 -18.167 1.00 50.62  ?  94  THR C N     1 
ATOM   557  C CA    . THR A 1 73  ? -12.845 -11.155 -17.279 1.00 50.33  ?  94  THR C CA    1 
ATOM   558  C C     . THR A 1 73  ? -12.533 -9.742  -16.802 1.00 54.07  ?  94  THR C C     1 
ATOM   559  O O     . THR A 1 73  ? -13.464 -8.985  -16.543 1.00 66.64  ?  94  THR C O     1 
ATOM   560  C CB    . THR A 1 73  ? -13.049 -12.071 -16.077 1.00 54.95  ?  94  THR C CB    1 
ATOM   561  O OG1   . THR A 1 73  ? -11.812 -12.179 -15.364 1.00 56.16  ?  94  THR C OG1   1 
ATOM   562  C CG2   . THR A 1 73  ? -13.537 -13.438 -16.529 1.00 47.57  ?  94  THR C CG2   1 
ATOM   563  N N     . ASN A 1 74  ? -11.266 -9.361  -16.663 1.00 52.66  ?  95  ASN C N     1 
ATOM   564  C CA    . ASN A 1 74  ? -10.931 -8.023  -16.193 1.00 58.86  ?  95  ASN C CA    1 
ATOM   565  C C     . ASN A 1 74  ? -9.726  -7.479  -16.954 1.00 64.38  ?  95  ASN C C     1 
ATOM   566  O O     . ASN A 1 74  ? -8.872  -8.242  -17.410 1.00 65.33  ?  95  ASN C O     1 
ATOM   567  C CB    . ASN A 1 74  ? -10.680 -8.059  -14.681 1.00 65.83  ?  95  ASN C CB    1 
ATOM   568  C CG    . ASN A 1 74  ? -10.951 -6.732  -14.016 1.00 70.36  ?  95  ASN C CG    1 
ATOM   569  O OD1   . ASN A 1 74  ? -11.316 -5.756  -14.682 1.00 64.79  ?  95  ASN C OD1   1 
ATOM   570  N ND2   . ASN A 1 74  ? -10.849 -6.705  -12.684 1.00 59.57  ?  95  ASN C ND2   1 
ATOM   571  N N     . ILE A 1 75  ? -9.641  -6.157  -17.089 1.00 49.25  ?  96  ILE C N     1 
ATOM   572  C CA    . ILE A 1 75  ? -8.659  -5.579  -18.003 1.00 54.97  ?  96  ILE C CA    1 
ATOM   573  C C     . ILE A 1 75  ? -8.014  -4.350  -17.383 1.00 56.50  ?  96  ILE C C     1 
ATOM   574  O O     . ILE A 1 75  ? -8.696  -3.519  -16.776 1.00 70.79  ?  96  ILE C O     1 
ATOM   575  C CB    . ILE A 1 75  ? -9.287  -5.213  -19.360 1.00 57.67  ?  96  ILE C CB    1 
ATOM   576  C CG1   . ILE A 1 75  ? -9.650  -6.473  -20.141 1.00 82.61  ?  96  ILE C CG1   1 
ATOM   577  C CG2   . ILE A 1 75  ? -8.308  -4.399  -20.177 1.00 55.19  ?  96  ILE C CG2   1 
ATOM   578  C CD1   . ILE A 1 75  ? -8.461  -7.123  -20.825 1.00 78.75  ?  96  ILE C CD1   1 
ATOM   579  N N     . ILE A 1 76  ? -6.690  -4.247  -17.523 1.00 43.64  ?  97  ILE C N     1 
ATOM   580  C CA    . ILE A 1 76  ? -5.936  -3.027  -17.240 1.00 43.34  ?  97  ILE C CA    1 
ATOM   581  C C     . ILE A 1 76  ? -5.154  -2.652  -18.488 1.00 52.83  ?  97  ILE C C     1 
ATOM   582  O O     . ILE A 1 76  ? -4.317  -3.433  -18.957 1.00 58.04  ?  97  ILE C O     1 
ATOM   583  C CB    . ILE A 1 76  ? -4.979  -3.189  -16.051 1.00 45.91  ?  97  ILE C CB    1 
ATOM   584  C CG1   . ILE A 1 76  ? -5.745  -3.326  -14.739 1.00 50.70  ?  97  ILE C CG1   1 
ATOM   585  C CG2   . ILE A 1 76  ? -4.012  -2.015  -16.000 1.00 46.53  ?  97  ILE C CG2   1 
ATOM   586  C CD1   . ILE A 1 76  ? -4.878  -3.791  -13.585 1.00 60.02  ?  97  ILE C CD1   1 
ATOM   587  N N     . ARG A 1 77  ? -5.415  -1.467  -19.028 1.00 47.46  ?  98  ARG C N     1 
ATOM   588  C CA    . ARG A 1 77  ? -4.733  -1.030  -20.237 1.00 55.37  ?  98  ARG C CA    1 
ATOM   589  C C     . ARG A 1 77  ? -3.946  0.236   -19.934 1.00 56.92  ?  98  ARG C C     1 
ATOM   590  O O     . ARG A 1 77  ? -4.375  1.069   -19.132 1.00 67.03  ?  98  ARG C O     1 
ATOM   591  C CB    . ARG A 1 77  ? -5.697  -0.790  -21.424 1.00 49.41  ?  98  ARG C CB    1 
ATOM   592  C CG    . ARG A 1 77  ? -6.680  0.386   -21.303 1.00 87.06  ?  98  ARG C CG    1 
ATOM   593  C CD    . ARG A 1 77  ? -7.289  0.752   -22.667 1.00 77.50  ?  98  ARG C CD    1 
ATOM   594  N NE    . ARG A 1 77  ? -8.076  -0.364  -23.197 1.00 108.74 ?  98  ARG C NE    1 
ATOM   595  C CZ    . ARG A 1 77  ? -8.391  -0.536  -24.482 1.00 108.34 ?  98  ARG C CZ    1 
ATOM   596  N NH1   . ARG A 1 77  ? -7.973  0.341   -25.398 1.00 88.79  ?  98  ARG C NH1   1 
ATOM   597  N NH2   . ARG A 1 77  ? -9.117  -1.596  -24.850 1.00 76.94  ?  98  ARG C NH2   1 
ATOM   598  N N     . THR A 1 78  ? -2.748  0.329   -20.496 1.00 54.56  ?  99  THR C N     1 
ATOM   599  C CA    . THR A 1 78  ? -1.927  1.527   -20.403 1.00 49.83  ?  99  THR C CA    1 
ATOM   600  C C     . THR A 1 78  ? -1.441  1.873   -21.798 1.00 57.39  ?  99  THR C C     1 
ATOM   601  O O     . THR A 1 78  ? -0.660  1.123   -22.391 1.00 63.42  ?  99  THR C O     1 
ATOM   602  C CB    . THR A 1 78  ? -0.762  1.343   -19.436 1.00 47.77  ?  99  THR C CB    1 
ATOM   603  O OG1   . THR A 1 78  ? -1.284  1.119   -18.123 1.00 63.47  ?  99  THR C OG1   1 
ATOM   604  C CG2   . THR A 1 78  ? 0.128   2.577   -19.436 1.00 48.51  ?  99  THR C CG2   1 
ATOM   605  N N     . GLU A 1 79  ? -1.881  3.016   -22.306 1.00 65.43  ?  100 GLU C N     1 
ATOM   606  C CA    . GLU A 1 79  ? -1.741  3.372   -23.707 1.00 59.97  ?  100 GLU C CA    1 
ATOM   607  C C     . GLU A 1 79  ? -0.598  4.350   -23.922 1.00 63.32  ?  100 GLU C C     1 
ATOM   608  O O     . GLU A 1 79  ? -0.131  5.033   -23.005 1.00 64.34  ?  100 GLU C O     1 
ATOM   609  C CB    . GLU A 1 79  ? -3.030  4.009   -24.219 1.00 67.76  ?  100 GLU C CB    1 
ATOM   610  C CG    . GLU A 1 79  ? -4.264  3.238   -23.865 1.00 89.98  ?  100 GLU C CG    1 
ATOM   611  C CD    . GLU A 1 79  ? -5.461  3.645   -24.700 1.00 104.88 ?  100 GLU C CD    1 
ATOM   612  O OE1   . GLU A 1 79  ? -5.274  4.030   -25.880 1.00 91.98  ?  100 GLU C OE1   1 
ATOM   613  O OE2   . GLU A 1 79  ? -6.595  3.535   -24.182 1.00 113.14 ?  100 GLU C OE2   1 
ATOM   614  N N     . ASN A 1 80  ? -0.141  4.384   -25.166 1.00 77.05  ?  101 ASN C N     1 
ATOM   615  C CA    . ASN A 1 80  ? 0.802   5.391   -25.640 1.00 74.22  ?  101 ASN C CA    1 
ATOM   616  C C     . ASN A 1 80  ? 2.082   5.386   -24.820 1.00 65.08  ?  101 ASN C C     1 
ATOM   617  O O     . ASN A 1 80  ? 2.668   6.440   -24.561 1.00 67.31  ?  101 ASN C O     1 
ATOM   618  C CB    . ASN A 1 80  ? 0.160   6.782   -25.646 1.00 68.55  ?  101 ASN C CB    1 
ATOM   619  C CG    . ASN A 1 80  ? -1.121  6.836   -26.485 1.00 88.81  ?  101 ASN C CG    1 
ATOM   620  O OD1   . ASN A 1 80  ? -1.220  6.200   -27.545 1.00 101.10 ?  101 ASN C OD1   1 
ATOM   621  N ND2   . ASN A 1 80  ? -2.113  7.584   -26.005 1.00 91.51  ?  101 ASN C ND2   1 
ATOM   622  N N     . GLN A 1 81  ? 2.516   4.201   -24.384 1.00 59.36  ?  102 GLN C N     1 
ATOM   623  C CA    . GLN A 1 81  ? 3.785   4.122   -23.675 1.00 62.81  ?  102 GLN C CA    1 
ATOM   624  C C     . GLN A 1 81  ? 4.928   3.976   -24.669 1.00 59.84  ?  102 GLN C C     1 
ATOM   625  O O     . GLN A 1 81  ? 4.810   3.268   -25.674 1.00 56.25  ?  102 GLN C O     1 
ATOM   626  C CB    . GLN A 1 81  ? 3.804   3.032   -22.590 1.00 54.83  ?  102 GLN C CB    1 
ATOM   627  C CG    . GLN A 1 81  ? 3.466   1.616   -22.933 1.00 56.71  ?  102 GLN C CG    1 
ATOM   628  C CD    . GLN A 1 81  ? 3.569   0.693   -21.706 1.00 51.59  ?  102 GLN C CD    1 
ATOM   629  O OE1   . GLN A 1 81  ? 3.978   -0.471  -21.810 1.00 58.39  ?  102 GLN C OE1   1 
ATOM   630  N NE2   . GLN A 1 81  ? 3.206   1.221   -20.540 1.00 34.27  ?  102 GLN C NE2   1 
ATOM   631  N N     . ILE A 1 82  ? 5.996   4.739   -24.413 1.00 58.01  ?  103 ILE C N     1 
ATOM   632  C CA    . ILE A 1 82  ? 7.185   4.882   -25.245 1.00 58.98  ?  103 ILE C CA    1 
ATOM   633  C C     . ILE A 1 82  ? 8.426   4.512   -24.443 1.00 59.03  ?  103 ILE C C     1 
ATOM   634  O O     . ILE A 1 82  ? 8.472   4.689   -23.219 1.00 56.22  ?  103 ILE C O     1 
ATOM   635  C CB    . ILE A 1 82  ? 7.279   6.324   -25.804 1.00 57.15  ?  103 ILE C CB    1 
ATOM   636  C CG1   . ILE A 1 82  ? 6.035   6.640   -26.646 1.00 59.07  ?  103 ILE C CG1   1 
ATOM   637  C CG2   . ILE A 1 82  ? 8.621   6.619   -26.466 1.00 57.23  ?  103 ILE C CG2   1 
ATOM   638  C CD1   . ILE A 1 82  ? 5.926   8.081   -27.067 1.00 79.57  ?  103 ILE C CD1   1 
ATOM   639  N N     . GLN A 1 83  ? 9.431   3.969   -25.140 1.00 52.44  ?  104 GLN C N     1 
ATOM   640  C CA    . GLN A 1 83  ? 10.709  3.643   -24.507 1.00 54.30  ?  104 GLN C CA    1 
ATOM   641  C C     . GLN A 1 83  ? 11.469  4.927   -24.179 1.00 62.76  ?  104 GLN C C     1 
ATOM   642  O O     . GLN A 1 83  ? 11.913  5.644   -25.086 1.00 61.71  ?  104 GLN C O     1 
ATOM   643  C CB    . GLN A 1 83  ? 11.534  2.765   -25.436 1.00 50.30  ?  104 GLN C CB    1 
ATOM   644  C CG    . GLN A 1 83  ? 10.828  1.527   -25.922 1.00 61.99  ?  104 GLN C CG    1 
ATOM   645  C CD    . GLN A 1 83  ? 11.745  0.623   -26.737 1.00 63.31  ?  104 GLN C CD    1 
ATOM   646  O OE1   . GLN A 1 83  ? 12.719  0.053   -26.225 1.00 65.75  ?  104 GLN C OE1   1 
ATOM   647  N NE2   . GLN A 1 83  ? 11.456  0.522   -28.030 1.00 66.78  ?  104 GLN C NE2   1 
ATOM   648  N N     . LYS A 1 84  ? 11.647  5.198   -22.889 1.00 62.48  ?  105 LYS C N     1 
ATOM   649  C CA    . LYS A 1 84  ? 12.344  6.380   -22.376 1.00 60.71  ?  105 LYS C CA    1 
ATOM   650  C C     . LYS A 1 84  ? 12.579  6.168   -20.876 1.00 66.24  ?  105 LYS C C     1 
ATOM   651  O O     . LYS A 1 84  ? 12.416  5.054   -20.363 1.00 66.10  ?  105 LYS C O     1 
ATOM   652  C CB    . LYS A 1 84  ? 11.560  7.656   -22.702 1.00 59.73  ?  105 LYS C CB    1 
ATOM   653  C CG    . LYS A 1 84  ? 10.147  7.730   -22.129 1.00 61.72  ?  105 LYS C CG    1 
ATOM   654  C CD    . LYS A 1 84  ? 9.631   9.170   -22.064 1.00 63.65  ?  105 LYS C CD    1 
ATOM   655  C CE    . LYS A 1 84  ? 8.093   9.219   -22.078 1.00 79.96  ?  105 LYS C CE    1 
ATOM   656  N NZ    . LYS A 1 84  ? 7.534   10.609  -22.104 1.00 86.04  ?  105 LYS C NZ    1 
ATOM   657  N N     . THR A 1 85  ? 13.010  7.217   -20.173 1.00 70.43  ?  106 THR C N     1 
ATOM   658  C CA    . THR A 1 85  ? 13.148  7.174   -18.720 1.00 67.41  ?  106 THR C CA    1 
ATOM   659  C C     . THR A 1 85  ? 11.912  7.779   -18.062 1.00 57.63  ?  106 THR C C     1 
ATOM   660  O O     . THR A 1 85  ? 11.257  8.658   -18.630 1.00 63.49  ?  106 THR C O     1 
ATOM   661  C CB    . THR A 1 85  ? 14.399  7.913   -18.232 1.00 57.41  ?  106 THR C CB    1 
ATOM   662  O OG1   . THR A 1 85  ? 14.268  9.313   -18.489 1.00 76.19  ?  106 THR C OG1   1 
ATOM   663  C CG2   . THR A 1 85  ? 15.604  7.412   -18.972 1.00 66.12  ?  106 THR C CG2   1 
ATOM   664  N N     . CYS A 1 86  ? 11.571  7.268   -16.882 1.00 54.21  ?  107 CYS C N     1 
ATOM   665  C CA    . CYS A 1 86  ? 10.430  7.767   -16.124 1.00 47.94  ?  107 CYS C CA    1 
ATOM   666  C C     . CYS A 1 86  ? 10.531  7.247   -14.695 1.00 59.42  ?  107 CYS C C     1 
ATOM   667  O O     . CYS A 1 86  ? 11.328  6.340   -14.404 1.00 53.60  ?  107 CYS C O     1 
ATOM   668  C CB    . CYS A 1 86  ? 9.105   7.330   -16.764 1.00 61.25  ?  107 CYS C CB    1 
ATOM   669  S SG    . CYS A 1 86  ? 8.988   5.543   -17.062 1.00 72.26  ?  107 CYS C SG    1 
ATOM   670  N N     . PRO A 1 87  ? 9.700   7.763   -13.789 1.00 62.18  ?  108 PRO C N     1 
ATOM   671  C CA    . PRO A 1 87  ? 9.633   7.191   -12.443 1.00 54.87  ?  108 PRO C CA    1 
ATOM   672  C C     . PRO A 1 87  ? 9.060   5.786   -12.468 1.00 64.15  ?  108 PRO C C     1 
ATOM   673  O O     . PRO A 1 87  ? 8.169   5.469   -13.261 1.00 66.25  ?  108 PRO C O     1 
ATOM   674  C CB    . PRO A 1 87  ? 8.675   8.140   -11.706 1.00 52.47  ?  108 PRO C CB    1 
ATOM   675  C CG    . PRO A 1 87  ? 8.707   9.386   -12.465 1.00 47.96  ?  108 PRO C CG    1 
ATOM   676  C CD    . PRO A 1 87  ? 8.891   8.989   -13.890 1.00 53.59  ?  108 PRO C CD    1 
ATOM   677  N N     . GLU A 1 88  ? 9.602   4.939   -11.601 1.00 62.51  ?  109 GLU C N     1 
ATOM   678  C CA    . GLU A 1 88  ? 8.984   3.656   -11.331 1.00 56.75  ?  109 GLU C CA    1 
ATOM   679  C C     . GLU A 1 88  ? 7.588   3.884   -10.771 1.00 55.76  ?  109 GLU C C     1 
ATOM   680  O O     . GLU A 1 88  ? 7.284   4.951   -10.242 1.00 64.45  ?  109 GLU C O     1 
ATOM   681  C CB    . GLU A 1 88  ? 9.859   2.869   -10.362 1.00 57.18  ?  109 GLU C CB    1 
ATOM   682  C CG    . GLU A 1 88  ? 9.343   1.499   -9.992  1.00 86.51  ?  109 GLU C CG    1 
ATOM   683  C CD    . GLU A 1 88  ? 9.217   0.604   -11.188 1.00 85.98  ?  109 GLU C CD    1 
ATOM   684  O OE1   . GLU A 1 88  ? 8.074   0.482   -11.693 1.00 87.80  ?  109 GLU C OE1   1 
ATOM   685  O OE2   . GLU A 1 88  ? 10.252  0.049   -11.627 1.00 83.63  ?  109 GLU C OE2   1 
ATOM   686  N N     . TYR A 1 89  ? 6.726   2.876   -10.863 1.00 60.89  ?  110 TYR C N     1 
ATOM   687  C CA    . TYR A 1 89  ? 5.437   3.054   -10.212 1.00 64.20  ?  110 TYR C CA    1 
ATOM   688  C C     . TYR A 1 89  ? 5.618   2.974   -8.696  1.00 58.12  ?  110 TYR C C     1 
ATOM   689  O O     . TYR A 1 89  ? 6.342   2.104   -8.209  1.00 54.87  ?  110 TYR C O     1 
ATOM   690  C CB    . TYR A 1 89  ? 4.414   2.011   -10.680 1.00 60.78  ?  110 TYR C CB    1 
ATOM   691  C CG    . TYR A 1 89  ? 3.051   2.333   -10.110 1.00 70.34  ?  110 TYR C CG    1 
ATOM   692  C CD1   . TYR A 1 89  ? 2.274   3.356   -10.645 1.00 71.84  ?  110 TYR C CD1   1 
ATOM   693  C CD2   . TYR A 1 89  ? 2.580   1.683   -8.973  1.00 81.74  ?  110 TYR C CD2   1 
ATOM   694  C CE1   . TYR A 1 89  ? 1.041   3.692   -10.078 1.00 89.66  ?  110 TYR C CE1   1 
ATOM   695  C CE2   . TYR A 1 89  ? 1.360   2.018   -8.399  1.00 79.30  ?  110 TYR C CE2   1 
ATOM   696  C CZ    . TYR A 1 89  ? 0.595   3.023   -8.954  1.00 83.56  ?  110 TYR C CZ    1 
ATOM   697  O OH    . TYR A 1 89  ? -0.628  3.334   -8.396  1.00 94.20  ?  110 TYR C OH    1 
ATOM   698  N N     . PRO A 1 90  ? 4.931   3.838   -7.915  1.00 51.11  ?  111 PRO C N     1 
ATOM   699  C CA    . PRO A 1 90  ? 5.156   3.843   -6.466  1.00 56.18  ?  111 PRO C CA    1 
ATOM   700  C C     . PRO A 1 90  ? 4.494   2.692   -5.742  1.00 56.11  ?  111 PRO C C     1 
ATOM   701  O O     . PRO A 1 90  ? 3.379   2.829   -5.241  1.00 75.51  ?  111 PRO C O     1 
ATOM   702  C CB    . PRO A 1 90  ? 4.537   5.163   -6.011  1.00 55.57  ?  111 PRO C CB    1 
ATOM   703  C CG    . PRO A 1 90  ? 3.531   5.462   -7.022  1.00 53.66  ?  111 PRO C CG    1 
ATOM   704  C CD    . PRO A 1 90  ? 3.900   4.809   -8.300  1.00 44.11  ?  111 PRO C CD    1 
ATOM   705  N N     . THR A 1 91  ? 5.192   1.579   -5.616  1.00 63.85  ?  112 THR C N     1 
ATOM   706  C CA    . THR A 1 91  ? 4.722   0.472   -4.809  1.00 75.19  ?  112 THR C CA    1 
ATOM   707  C C     . THR A 1 91  ? 5.676   0.350   -3.636  1.00 82.70  ?  112 THR C C     1 
ATOM   708  O O     . THR A 1 91  ? 6.860   0.673   -3.770  1.00 90.85  ?  112 THR C O     1 
ATOM   709  C CB    . THR A 1 91  ? 4.678   -0.834  -5.622  1.00 71.36  ?  112 THR C CB    1 
ATOM   710  O OG1   . THR A 1 91  ? 4.315   -1.924  -4.766  1.00 105.39 ?  112 THR C OG1   1 
ATOM   711  C CG2   . THR A 1 91  ? 6.005   -1.124  -6.306  1.00 78.52  ?  112 THR C CG2   1 
ATOM   712  N N     . ALA A 1 92  ? 5.155   -0.025  -2.467  1.00 87.67  ?  113 ALA C N     1 
ATOM   713  C CA    . ALA A 1 92  ? 6.024   -0.126  -1.304  1.00 93.37  ?  113 ALA C CA    1 
ATOM   714  C C     . ALA A 1 92  ? 7.231   -0.955  -1.704  1.00 98.43  ?  113 ALA C C     1 
ATOM   715  O O     . ALA A 1 92  ? 7.097   -1.924  -2.456  1.00 123.57 ?  113 ALA C O     1 
ATOM   716  C CB    . ALA A 1 92  ? 5.295   -0.765  -0.119  1.00 104.10 ?  113 ALA C CB    1 
ATOM   717  N N     . LYS A 1 93  ? 8.410   -0.529  -1.273  1.00 93.71  ?  114 LYS C N     1 
ATOM   718  C CA    . LYS A 1 93  ? 9.704   -1.143  -1.585  1.00 124.50 ?  114 LYS C CA    1 
ATOM   719  C C     . LYS A 1 93  ? 10.201  -0.695  -2.967  1.00 96.53  ?  114 LYS C C     1 
ATOM   720  O O     . LYS A 1 93  ? 11.321  -1.067  -3.358  1.00 86.18  ?  114 LYS C O     1 
ATOM   721  C CB    . LYS A 1 93  ? 9.690   -2.684  -1.426  1.00 117.06 ?  114 LYS C CB    1 
ATOM   722  C CG    . LYS A 1 93  ? 9.602   -3.557  -2.665  1.00 117.15 ?  114 LYS C CG    1 
ATOM   723  C CD    . LYS A 1 93  ? 10.023  -4.977  -2.296  1.00 126.38 ?  114 LYS C CD    1 
ATOM   724  C CE    . LYS A 1 93  ? 9.988   -5.916  -3.484  1.00 127.51 ?  114 LYS C CE    1 
ATOM   725  N NZ    . LYS A 1 93  ? 10.342  -7.318  -3.119  1.00 128.49 ?  114 LYS C NZ    1 
ATOM   726  N N     . ALA A 1 94  ? 9.418   0.093   -3.716  1.00 91.56  ?  115 ALA C N     1 
ATOM   727  C CA    . ALA A 1 94  ? 9.933   0.829   -4.868  1.00 82.90  ?  115 ALA C CA    1 
ATOM   728  C C     . ALA A 1 94  ? 10.161  2.298   -4.544  1.00 74.42  ?  115 ALA C C     1 
ATOM   729  O O     . ALA A 1 94  ? 10.810  3.000   -5.332  1.00 57.39  ?  115 ALA C O     1 
ATOM   730  C CB    . ALA A 1 94  ? 8.989   0.730   -6.077  1.00 62.90  ?  115 ALA C CB    1 
ATOM   731  N N     . ILE A 1 95  ? 9.648   2.768   -3.384  1.00 63.41  ?  116 ILE C N     1 
ATOM   732  C CA    . ILE A 1 95  ? 9.783   4.146   -2.927  1.00 58.80  ?  116 ILE C CA    1 
ATOM   733  C C     . ILE A 1 95  ? 11.188  4.387   -2.394  1.00 57.87  ?  116 ILE C C     1 
ATOM   734  O O     . ILE A 1 95  ? 11.841  3.482   -1.863  1.00 68.65  ?  116 ILE C O     1 
ATOM   735  C CB    . ILE A 1 95  ? 8.721   4.460   -1.856  1.00 66.18  ?  116 ILE C CB    1 
ATOM   736  C CG1   . ILE A 1 95  ? 7.329   4.304   -2.445  1.00 63.71  ?  116 ILE C CG1   1 
ATOM   737  C CG2   . ILE A 1 95  ? 8.872   5.875   -1.306  1.00 66.57  ?  116 ILE C CG2   1 
ATOM   738  C CD1   . ILE A 1 95  ? 6.280   4.832   -1.546  1.00 70.55  ?  116 ILE C CD1   1 
ATOM   739  N N     . CYS A 1 96  ? 11.681  5.610   -2.594  1.00 62.15  ?  117 CYS C N     1 
ATOM   740  C CA    . CYS A 1 96  ? 13.012  6.018   -2.171  1.00 57.69  ?  117 CYS C CA    1 
ATOM   741  C C     . CYS A 1 96  ? 12.958  7.459   -1.675  1.00 49.12  ?  117 CYS C C     1 
ATOM   742  O O     . CYS A 1 96  ? 12.073  8.226   -2.059  1.00 53.75  ?  117 CYS C O     1 
ATOM   743  C CB    . CYS A 1 96  ? 14.037  5.922   -3.311  1.00 50.41  ?  117 CYS C CB    1 
ATOM   744  S SG    . CYS A 1 96  ? 13.577  6.840   -4.819  1.00 67.22  ?  117 CYS C SG    1 
ATOM   745  N N     . SER A 1 97  ? 13.888  7.807   -0.781  1.00 66.11  ?  118 SER C N     1 
ATOM   746  C CA    . SER A 1 97  ? 14.145  9.201   -0.414  1.00 55.53  ?  118 SER C CA    1 
ATOM   747  C C     . SER A 1 97  ? 15.378  9.792   -1.078  1.00 54.51  ?  118 SER C C     1 
ATOM   748  O O     . SER A 1 97  ? 15.399  10.995  -1.357  1.00 64.52  ?  118 SER C O     1 
ATOM   749  C CB    . SER A 1 97  ? 14.315  9.355   1.098   1.00 49.43  ?  118 SER C CB    1 
ATOM   750  O OG    . SER A 1 97  ? 13.089  9.156   1.768   1.00 68.15  ?  118 SER C OG    1 
ATOM   751  N N     . SER A 1 98  ? 16.408  8.987   -1.318  1.00 55.56  ?  119 SER C N     1 
ATOM   752  C CA    . SER A 1 98  ? 17.663  9.486   -1.844  1.00 60.53  ?  119 SER C CA    1 
ATOM   753  C C     . SER A 1 98  ? 18.243  8.483   -2.830  1.00 63.17  ?  119 SER C C     1 
ATOM   754  O O     . SER A 1 98  ? 17.869  7.307   -2.855  1.00 59.29  ?  119 SER C O     1 
ATOM   755  C CB    . SER A 1 98  ? 18.645  9.749   -0.709  1.00 69.11  ?  119 SER C CB    1 
ATOM   756  O OG    . SER A 1 98  ? 18.732  8.595   0.106   1.00 69.63  ?  119 SER C OG    1 
ATOM   757  N N     . ASP A 1 99  ? 19.197  8.969   -3.627  1.00 64.99  ?  120 ASP C N     1 
ATOM   758  C CA    . ASP A 1 99  ? 19.732  8.185   -4.732  1.00 59.19  ?  120 ASP C CA    1 
ATOM   759  C C     . ASP A 1 99  ? 20.480  6.944   -4.280  1.00 59.96  ?  120 ASP C C     1 
ATOM   760  O O     . ASP A 1 99  ? 20.725  6.053   -5.103  1.00 53.97  ?  120 ASP C O     1 
ATOM   761  C CB    . ASP A 1 99  ? 20.658  9.047   -5.578  1.00 60.06  ?  120 ASP C CB    1 
ATOM   762  C CG    . ASP A 1 99  ? 19.950  10.225  -6.179  1.00 65.79  ?  120 ASP C CG    1 
ATOM   763  O OD1   . ASP A 1 99  ? 18.892  10.618  -5.641  1.00 83.65  ?  120 ASP C OD1   1 
ATOM   764  O OD2   . ASP A 1 99  ? 20.431  10.739  -7.205  1.00 84.59  ?  120 ASP C OD2   1 
ATOM   765  N N     . LYS A 1 100 ? 20.905  6.885   -3.021  1.00 65.79  ?  121 LYS C N     1 
ATOM   766  C CA    . LYS A 1 100 ? 21.648  5.712   -2.599  1.00 58.64  ?  121 LYS C CA    1 
ATOM   767  C C     . LYS A 1 100 ? 20.759  4.488   -2.534  1.00 61.19  ?  121 LYS C C     1 
ATOM   768  O O     . LYS A 1 100 ? 21.268  3.372   -2.675  1.00 75.49  ?  121 LYS C O     1 
ATOM   769  C CB    . LYS A 1 100 ? 22.353  5.955   -1.264  1.00 64.41  ?  121 LYS C CB    1 
ATOM   770  C CG    . LYS A 1 100 ? 21.479  6.302   -0.085  1.00 75.16  ?  121 LYS C CG    1 
ATOM   771  C CD    . LYS A 1 100 ? 22.363  6.605   1.127   1.00 80.22  ?  121 LYS C CD    1 
ATOM   772  C CE    . LYS A 1 100 ? 21.558  6.744   2.405   1.00 78.23  ?  121 LYS C CE    1 
ATOM   773  N NZ    . LYS A 1 100 ? 22.425  7.075   3.556   1.00 72.31  ?  121 LYS C NZ    1 
ATOM   774  N N     . SER A 1 101 ? 19.443  4.679   -2.351  1.00 69.51  ?  122 SER C N     1 
ATOM   775  C CA    . SER A 1 101 ? 18.500  3.562   -2.316  1.00 49.32  ?  122 SER C CA    1 
ATOM   776  C C     . SER A 1 101 ? 18.304  2.961   -3.698  1.00 50.83  ?  122 SER C C     1 
ATOM   777  O O     . SER A 1 101 ? 17.923  1.794   -3.820  1.00 68.25  ?  122 SER C O     1 
ATOM   778  C CB    . SER A 1 101 ? 17.160  4.018   -1.751  1.00 50.43  ?  122 SER C CB    1 
ATOM   779  O OG    . SER A 1 101 ? 17.249  4.294   -0.366  1.00 70.71  ?  122 SER C OG    1 
ATOM   780  N N     . CYS A 1 102 ? 18.504  3.755   -4.742  1.00 57.12  ?  123 CYS C N     1 
ATOM   781  C CA    . CYS A 1 102 ? 18.326  3.308   -6.116  1.00 59.72  ?  123 CYS C CA    1 
ATOM   782  C C     . CYS A 1 102 ? 19.685  2.896   -6.665  1.00 63.49  ?  123 CYS C C     1 
ATOM   783  O O     . CYS A 1 102 ? 20.500  3.757   -7.022  1.00 76.07  ?  123 CYS C O     1 
ATOM   784  C CB    . CYS A 1 102 ? 17.712  4.430   -6.944  1.00 72.31  ?  123 CYS C CB    1 
ATOM   785  S SG    . CYS A 1 102 ? 16.070  4.931   -6.372  1.00 76.58  ?  123 CYS C SG    1 
ATOM   786  N N     . ALA A 1 103 ? 19.916  1.591   -6.789  1.00 73.95  ?  124 ALA C N     1 
ATOM   787  C CA    . ALA A 1 103 ? 21.174  1.121   -7.356  1.00 77.78  ?  124 ALA C CA    1 
ATOM   788  C C     . ALA A 1 103 ? 21.171  1.289   -8.867  1.00 79.09  ?  124 ALA C C     1 
ATOM   789  O O     . ALA A 1 103 ? 20.138  1.146   -9.519  1.00 91.97  ?  124 ALA C O     1 
ATOM   790  C CB    . ALA A 1 103 ? 21.397  -0.347  -7.011  1.00 84.53  ?  124 ALA C CB    1 
ATOM   791  N N     . LYS A 1 104 ? 22.350  1.508   -9.441  1.00 72.48  ?  125 LYS C N     1 
ATOM   792  C CA    . LYS A 1 104 ? 22.417  1.745   -10.875 1.00 64.48  ?  125 LYS C CA    1 
ATOM   793  C C     . LYS A 1 104 ? 22.510  0.419   -11.613 1.00 70.32  ?  125 LYS C C     1 
ATOM   794  O O     . LYS A 1 104 ? 23.279  -0.462  -11.226 1.00 85.71  ?  125 LYS C O     1 
ATOM   795  C CB    . LYS A 1 104 ? 23.616  2.619   -11.223 1.00 62.22  ?  125 LYS C CB    1 
ATOM   796  C CG    . LYS A 1 104 ? 23.874  2.740   -12.711 1.00 70.77  ?  125 LYS C CG    1 
ATOM   797  C CD    . LYS A 1 104 ? 24.811  3.909   -13.020 1.00 90.85  ?  125 LYS C CD    1 
ATOM   798  C CE    . LYS A 1 104 ? 25.132  3.984   -14.512 1.00 90.05  ?  125 LYS C CE    1 
ATOM   799  N NZ    . LYS A 1 104 ? 25.962  5.176   -14.860 1.00 106.80 ?  125 LYS C NZ    1 
ATOM   800  N N     . GLY A 1 105 ? 21.697  0.275   -12.654 1.00 71.62  ?  126 GLY C N     1 
ATOM   801  C CA    . GLY A 1 105 ? 21.737  -0.900  -13.500 1.00 74.02  ?  126 GLY C CA    1 
ATOM   802  C C     . GLY A 1 105 ? 21.249  -2.157  -12.826 1.00 80.65  ?  126 GLY C C     1 
ATOM   803  O O     . GLY A 1 105 ? 21.744  -3.245  -13.134 1.00 88.73  ?  126 GLY C O     1 
ATOM   804  N N     . ILE A 1 106 ? 20.257  -2.045  -11.946 1.00 76.33  ?  127 ILE C N     1 
ATOM   805  C CA    . ILE A 1 106 ? 19.776  -3.158  -11.132 1.00 84.38  ?  127 ILE C CA    1 
ATOM   806  C C     . ILE A 1 106 ? 18.296  -3.366  -11.425 1.00 82.93  ?  127 ILE C C     1 
ATOM   807  O O     . ILE A 1 106 ? 17.495  -2.427  -11.337 1.00 91.22  ?  127 ILE C O     1 
ATOM   808  C CB    . ILE A 1 106 ? 20.018  -2.918  -9.624  1.00 85.68  ?  127 ILE C CB    1 
ATOM   809  C CG1   . ILE A 1 106 ? 21.330  -3.559  -9.156  1.00 93.51  ?  127 ILE C CG1   1 
ATOM   810  C CG2   . ILE A 1 106 ? 18.857  -3.462  -8.766  1.00 69.88  ?  127 ILE C CG2   1 
ATOM   811  C CD1   . ILE A 1 106 ? 22.557  -3.148  -9.936  1.00 101.69 ?  127 ILE C CD1   1 
ATOM   812  N N     . VAL A 1 107 ? 17.948  -4.571  -11.844 1.00 79.22  ?  128 VAL C N     1 
ATOM   813  C CA    . VAL A 1 107 ? 16.559  -4.947  -12.056 1.00 79.66  ?  128 VAL C CA    1 
ATOM   814  C C     . VAL A 1 107 ? 16.142  -5.768  -10.849 1.00 81.65  ?  128 VAL C C     1 
ATOM   815  O O     . VAL A 1 107 ? 16.739  -6.811  -10.562 1.00 108.21 ?  128 VAL C O     1 
ATOM   816  C CB    . VAL A 1 107 ? 16.358  -5.714  -13.373 1.00 78.50  ?  128 VAL C CB    1 
ATOM   817  C CG1   . VAL A 1 107 ? 14.929  -6.154  -13.483 1.00 72.13  ?  128 VAL C CG1   1 
ATOM   818  C CG2   . VAL A 1 107 ? 16.669  -4.804  -14.561 1.00 68.33  ?  128 VAL C CG2   1 
ATOM   819  N N     . ASP A 1 108 ? 15.119  -5.307  -10.147 1.00 95.35  ?  129 ASP C N     1 
ATOM   820  C CA    . ASP A 1 108 ? 14.605  -5.984  -8.970  1.00 111.74 ?  129 ASP C CA    1 
ATOM   821  C C     . ASP A 1 108 ? 13.245  -6.573  -9.301  1.00 94.08  ?  129 ASP C C     1 
ATOM   822  O O     . ASP A 1 108 ? 12.648  -6.265  -10.332 1.00 109.07 ?  129 ASP C O     1 
ATOM   823  C CB    . ASP A 1 108 ? 14.509  -5.020  -7.780  1.00 124.66 ?  129 ASP C CB    1 
ATOM   824  C CG    . ASP A 1 108 ? 14.478  -5.737  -6.436  1.00 111.21 ?  129 ASP C CG    1 
ATOM   825  O OD1   . ASP A 1 108 ? 13.827  -6.793  -6.337  1.00 108.48 ?  129 ASP C OD1   1 
ATOM   826  O OD2   . ASP A 1 108 ? 15.090  -5.236  -5.469  1.00 111.22 ?  129 ASP C OD2   1 
ATOM   827  N N     . VAL A 1 109 ? 12.757  -7.443  -8.414  1.00 102.49 ?  130 VAL C N     1 
ATOM   828  C CA    . VAL A 1 109 ? 11.521  -8.165  -8.702  1.00 129.03 ?  130 VAL C CA    1 
ATOM   829  C C     . VAL A 1 109 ? 10.360  -7.218  -8.941  1.00 108.69 ?  130 VAL C C     1 
ATOM   830  O O     . VAL A 1 109 ? 9.496   -7.484  -9.784  1.00 121.49 ?  130 VAL C O     1 
ATOM   831  C CB    . VAL A 1 109 ? 11.220  -9.143  -7.554  1.00 144.29 ?  130 VAL C CB    1 
ATOM   832  C CG1   . VAL A 1 109 ? 9.804   -9.644  -7.652  1.00 113.39 ?  130 VAL C CG1   1 
ATOM   833  C CG2   . VAL A 1 109 ? 12.186  -10.316 -7.617  1.00 124.11 ?  130 VAL C CG2   1 
ATOM   834  N N     . HIS A 1 110 ? 10.346  -6.080  -8.267  1.00 106.28 ?  131 HIS C N     1 
ATOM   835  C CA    . HIS A 1 110 ? 9.268   -5.121  -8.435  1.00 97.08  ?  131 HIS C CA    1 
ATOM   836  C C     . HIS A 1 110 ? 9.489   -4.156  -9.587  1.00 90.63  ?  131 HIS C C     1 
ATOM   837  O O     . HIS A 1 110 ? 8.552   -3.445  -9.958  1.00 91.98  ?  131 HIS C O     1 
ATOM   838  C CB    . HIS A 1 110 ? 9.105   -4.295  -7.153  1.00 103.57 ?  131 HIS C CB    1 
ATOM   839  C CG    . HIS A 1 110 ? 10.305  -3.445  -6.838  1.00 115.94 ?  131 HIS C CG    1 
ATOM   840  N ND1   . HIS A 1 110 ? 10.589  -2.269  -7.504  1.00 116.55 ?  131 HIS C ND1   1 
ATOM   841  C CD2   . HIS A 1 110 ? 11.289  -3.599  -5.921  1.00 115.81 ?  131 HIS C CD2   1 
ATOM   842  C CE1   . HIS A 1 110 ? 11.701  -1.745  -7.022  1.00 109.60 ?  131 HIS C CE1   1 
ATOM   843  N NE2   . HIS A 1 110 ? 12.142  -2.530  -6.056  1.00 112.78 ?  131 HIS C NE2   1 
ATOM   844  N N     . SER A 1 111 ? 10.680  -4.122  -10.173 1.00 88.02  ?  132 SER C N     1 
ATOM   845  C CA    . SER A 1 111 ? 10.984  -3.078  -11.140 1.00 91.06  ?  132 SER C CA    1 
ATOM   846  C C     . SER A 1 111 ? 10.572  -3.460  -12.556 1.00 79.76  ?  132 SER C C     1 
ATOM   847  O O     . SER A 1 111 ? 10.548  -4.634  -12.934 1.00 75.88  ?  132 SER C O     1 
ATOM   848  C CB    . SER A 1 111 ? 12.470  -2.699  -11.090 1.00 88.71  ?  132 SER C CB    1 
ATOM   849  O OG    . SER A 1 111 ? 13.304  -3.835  -10.954 1.00 101.69 ?  132 SER C OG    1 
ATOM   850  N N     . ASN A 1 112 ? 10.197  -2.434  -13.319 1.00 83.01  ?  133 ASN C N     1 
ATOM   851  C CA    . ASN A 1 112 ? 9.787   -2.533  -14.711 1.00 60.81  ?  133 ASN C CA    1 
ATOM   852  C C     . ASN A 1 112 ? 10.865  -2.088  -15.672 1.00 61.57  ?  133 ASN C C     1 
ATOM   853  O O     . ASN A 1 112 ? 10.590  -1.921  -16.864 1.00 64.57  ?  133 ASN C O     1 
ATOM   854  C CB    . ASN A 1 112 ? 8.510   -1.737  -14.950 1.00 49.66  ?  133 ASN C CB    1 
ATOM   855  C CG    . ASN A 1 112 ? 7.343   -2.312  -14.211 1.00 52.25  ?  133 ASN C CG    1 
ATOM   856  O OD1   . ASN A 1 112 ? 6.679   -3.212  -14.721 1.00 65.17  ?  133 ASN C OD1   1 
ATOM   857  N ND2   . ASN A 1 112 ? 7.075   -1.810  -13.012 1.00 53.03  ?  133 ASN C ND2   1 
ATOM   858  N N     . GLY A 1 113 ? 12.077  -1.883  -15.191 1.00 67.78  ?  134 GLY C N     1 
ATOM   859  C CA    . GLY A 1 113 ? 13.115  -1.385  -16.062 1.00 63.76  ?  134 GLY C CA    1 
ATOM   860  C C     . GLY A 1 113 ? 14.394  -1.227  -15.288 1.00 66.15  ?  134 GLY C C     1 
ATOM   861  O O     . GLY A 1 113 ? 14.420  -1.302  -14.055 1.00 75.47  ?  134 GLY C O     1 
ATOM   862  N N     . VAL A 1 114 ? 15.460  -1.006  -16.049 1.00 64.15  ?  135 VAL C N     1 
ATOM   863  C CA    . VAL A 1 114 ? 16.795  -0.865  -15.497 1.00 58.85  ?  135 VAL C CA    1 
ATOM   864  C C     . VAL A 1 114 ? 16.908  0.488   -14.807 1.00 70.76  ?  135 VAL C C     1 
ATOM   865  O O     . VAL A 1 114 ? 16.599  1.531   -15.404 1.00 67.85  ?  135 VAL C O     1 
ATOM   866  C CB    . VAL A 1 114 ? 17.822  -1.009  -16.628 1.00 68.84  ?  135 VAL C CB    1 
ATOM   867  C CG1   . VAL A 1 114 ? 19.237  -0.947  -16.095 1.00 85.21  ?  135 VAL C CG1   1 
ATOM   868  C CG2   . VAL A 1 114 ? 17.560  -2.304  -17.396 1.00 67.26  ?  135 VAL C CG2   1 
ATOM   869  N N     . GLN A 1 115 ? 17.384  0.481   -13.558 1.00 60.50  ?  136 GLN C N     1 
ATOM   870  C CA    . GLN A 1 115 ? 17.417  1.693   -12.744 1.00 62.59  ?  136 GLN C CA    1 
ATOM   871  C C     . GLN A 1 115 ? 18.589  2.583   -13.142 1.00 62.76  ?  136 GLN C C     1 
ATOM   872  O O     . GLN A 1 115 ? 19.704  2.101   -13.344 1.00 66.66  ?  136 GLN C O     1 
ATOM   873  C CB    . GLN A 1 115 ? 17.516  1.339   -11.259 1.00 68.39  ?  136 GLN C CB    1 
ATOM   874  C CG    . GLN A 1 115 ? 16.350  0.497   -10.728 1.00 78.90  ?  136 GLN C CG    1 
ATOM   875  C CD    . GLN A 1 115 ? 16.411  0.235   -9.221  1.00 74.48  ?  136 GLN C CD    1 
ATOM   876  O OE1   . GLN A 1 115 ? 15.376  0.111   -8.562  1.00 84.31  ?  136 GLN C OE1   1 
ATOM   877  N NE2   . GLN A 1 115 ? 17.618  0.149   -8.676  1.00 78.75  ?  136 GLN C NE2   1 
ATOM   878  N N     . THR A 1 116 ? 18.324  3.893   -13.276 1.00 69.16  ?  137 THR C N     1 
ATOM   879  C CA    . THR A 1 116 ? 19.389  4.852   -13.576 1.00 64.32  ?  137 THR C CA    1 
ATOM   880  C C     . THR A 1 116 ? 20.217  5.212   -12.357 1.00 64.82  ?  137 THR C C     1 
ATOM   881  O O     . THR A 1 116 ? 21.306  5.772   -12.512 1.00 56.49  ?  137 THR C O     1 
ATOM   882  C CB    . THR A 1 116 ? 18.847  6.165   -14.158 1.00 59.42  ?  137 THR C CB    1 
ATOM   883  O OG1   . THR A 1 116 ? 17.956  6.781   -13.221 1.00 69.52  ?  137 THR C OG1   1 
ATOM   884  C CG2   . THR A 1 116 ? 18.148  5.949   -15.480 1.00 63.88  ?  137 THR C CG2   1 
ATOM   885  N N     . GLY A 1 117 ? 19.715  4.943   -11.157 1.00 75.90  ?  138 GLY C N     1 
ATOM   886  C CA    . GLY A 1 117 ? 20.414  5.293   -9.944  1.00 72.67  ?  138 GLY C CA    1 
ATOM   887  C C     . GLY A 1 117 ? 20.011  6.613   -9.327  1.00 69.76  ?  138 GLY C C     1 
ATOM   888  O O     . GLY A 1 117 ? 20.508  6.936   -8.240  1.00 75.22  ?  138 GLY C O     1 
ATOM   889  N N     . LYS A 1 118 ? 19.152  7.395   -9.989  1.00 72.07  ?  139 LYS C N     1 
ATOM   890  C CA    . LYS A 1 118 ? 18.585  8.610   -9.415  1.00 67.59  ?  139 LYS C CA    1 
ATOM   891  C C     . LYS A 1 118 ? 17.226  8.325   -8.774  1.00 66.94  ?  139 LYS C C     1 
ATOM   892  O O     . LYS A 1 118 ? 16.501  7.406   -9.173  1.00 57.92  ?  139 LYS C O     1 
ATOM   893  C CB    . LYS A 1 118 ? 18.450  9.738   -10.444 1.00 61.17  ?  139 LYS C CB    1 
ATOM   894  C CG    . LYS A 1 118 ? 19.779  10.338  -10.898 1.00 87.15  ?  139 LYS C CG    1 
ATOM   895  C CD    . LYS A 1 118 ? 19.625  11.401  -11.996 1.00 86.53  ?  139 LYS C CD    1 
ATOM   896  C CE    . LYS A 1 118 ? 19.495  10.801  -13.387 1.00 95.61  ?  139 LYS C CE    1 
ATOM   897  N NZ    . LYS A 1 118 ? 19.364  11.870  -14.420 1.00 87.93  ?  139 LYS C NZ    1 
ATOM   898  N N     . CYS A 1 119 ? 16.919  9.089   -7.732  1.00 52.74  ?  140 CYS C N     1 
ATOM   899  C CA    . CYS A 1 119 ? 15.640  9.005   -7.047  1.00 51.02  ?  140 CYS C CA    1 
ATOM   900  C C     . CYS A 1 119 ? 14.823  10.230  -7.443  1.00 52.36  ?  140 CYS C C     1 
ATOM   901  O O     . CYS A 1 119 ? 15.206  11.363  -7.144  1.00 70.39  ?  140 CYS C O     1 
ATOM   902  C CB    . CYS A 1 119 ? 15.836  8.905   -5.535  1.00 48.09  ?  140 CYS C CB    1 
ATOM   903  S SG    . CYS A 1 119 ? 14.304  8.766   -4.556  1.00 73.55  ?  140 CYS C SG    1 
ATOM   904  N N     . VAL A 1 120 ? 13.698  9.999   -8.108  1.00 56.43  ?  141 VAL C N     1 
ATOM   905  C CA    . VAL A 1 120 ? 12.985  11.039  -8.825  1.00 48.31  ?  141 VAL C CA    1 
ATOM   906  C C     . VAL A 1 120 ? 11.538  11.071  -8.359  1.00 55.31  ?  141 VAL C C     1 
ATOM   907  O O     . VAL A 1 120 ? 11.009  10.097  -7.819  1.00 52.22  ?  141 VAL C O     1 
ATOM   908  C CB    . VAL A 1 120 ? 13.043  10.795  -10.345 1.00 53.94  ?  141 VAL C CB    1 
ATOM   909  C CG1   . VAL A 1 120 ? 14.502  10.767  -10.818 1.00 48.89  ?  141 VAL C CG1   1 
ATOM   910  C CG2   . VAL A 1 120 ? 12.279  9.528   -10.724 1.00 42.25  ?  141 VAL C CG2   1 
ATOM   911  N N     . HIS A 1 121 ? 10.910  12.225  -8.552  1.00 60.34  ?  142 HIS C N     1 
ATOM   912  C CA    . HIS A 1 121 ? 9.541   12.422  -8.100  1.00 51.42  ?  142 HIS C CA    1 
ATOM   913  C C     . HIS A 1 121 ? 8.547   11.709  -9.009  1.00 57.28  ?  142 HIS C C     1 
ATOM   914  O O     . HIS A 1 121 ? 8.619   11.820  -10.237 1.00 64.10  ?  142 HIS C O     1 
ATOM   915  C CB    . HIS A 1 121 ? 9.228   13.910  -8.042  1.00 57.38  ?  142 HIS C CB    1 
ATOM   916  C CG    . HIS A 1 121 ? 9.570   14.536  -6.728  1.00 62.01  ?  142 HIS C CG    1 
ATOM   917  N ND1   . HIS A 1 121 ? 8.645   14.721  -5.721  1.00 59.39  ?  142 HIS C ND1   1 
ATOM   918  C CD2   . HIS A 1 121 ? 10.748  15.004  -6.252  1.00 61.42  ?  142 HIS C CD2   1 
ATOM   919  C CE1   . HIS A 1 121 ? 9.240   15.277  -4.681  1.00 65.48  ?  142 HIS C CE1   1 
ATOM   920  N NE2   . HIS A 1 121 ? 10.516  15.459  -4.977  1.00 70.30  ?  142 HIS C NE2   1 
ATOM   921  N N     . TYR A 1 122 ? 7.607   10.987  -8.401  1.00 55.23  ?  143 TYR C N     1 
ATOM   922  C CA    . TYR A 1 122 ? 6.437   10.448  -9.090  1.00 54.36  ?  143 TYR C CA    1 
ATOM   923  C C     . TYR A 1 122 ? 5.248   11.387  -8.904  1.00 54.60  ?  143 TYR C C     1 
ATOM   924  O O     . TYR A 1 122 ? 4.611   11.782  -9.880  1.00 54.11  ?  143 TYR C O     1 
ATOM   925  C CB    . TYR A 1 122 ? 6.111   9.041   -8.562  1.00 48.00  ?  143 TYR C CB    1 
ATOM   926  C CG    . TYR A 1 122 ? 4.833   8.424   -9.106  1.00 52.02  ?  143 TYR C CG    1 
ATOM   927  C CD1   . TYR A 1 122 ? 4.812   7.728   -10.306 1.00 59.22  ?  143 TYR C CD1   1 
ATOM   928  C CD2   . TYR A 1 122 ? 3.627   8.614   -8.448  1.00 44.26  ?  143 TYR C CD2   1 
ATOM   929  C CE1   . TYR A 1 122 ? 3.625   7.168   -10.799 1.00 51.11  ?  143 TYR C CE1   1 
ATOM   930  C CE2   . TYR A 1 122 ? 2.448   8.091   -8.934  1.00 58.78  ?  143 TYR C CE2   1 
ATOM   931  C CZ    . TYR A 1 122 ? 2.445   7.367   -10.108 1.00 69.06  ?  143 TYR C CZ    1 
ATOM   932  O OH    . TYR A 1 122 ? 1.250   6.842   -10.570 1.00 76.33  ?  143 TYR C OH    1 
ATOM   933  N N     . ASN A 1 123 ? 4.898   11.691  -7.646  1.00 52.94  ?  144 ASN C N     1 
ATOM   934  C CA    . ASN A 1 123 ? 3.990   12.759  -7.273  1.00 44.26  ?  144 ASN C CA    1 
ATOM   935  C C     . ASN A 1 123 ? 4.778   13.919  -6.689  1.00 59.69  ?  144 ASN C C     1 
ATOM   936  O O     . ASN A 1 123 ? 6.009   13.894  -6.624  1.00 56.71  ?  144 ASN C O     1 
ATOM   937  C CB    . ASN A 1 123 ? 3.029   12.385  -6.156  1.00 55.51  ?  144 ASN C CB    1 
ATOM   938  C CG    . ASN A 1 123 ? 2.208   11.184  -6.412  1.00 59.67  ?  144 ASN C CG    1 
ATOM   939  O OD1   . ASN A 1 123 ? 1.933   10.773  -7.534  1.00 78.88  ?  144 ASN C OD1   1 
ATOM   940  N ND2   . ASN A 1 123 ? 1.750   10.636  -5.315  1.00 62.18  ?  144 ASN C ND2   1 
ATOM   941  N N     . ILE A 1 124 ? 4.050   14.915  -6.168  1.00 60.72  ?  145 ILE C N     1 
ATOM   942  C CA    . ILE A 1 124 ? 4.630   15.824  -5.181  1.00 58.28  ?  145 ILE C CA    1 
ATOM   943  C C     . ILE A 1 124 ? 5.182   15.035  -3.996  1.00 58.57  ?  145 ILE C C     1 
ATOM   944  O O     . ILE A 1 124 ? 6.283   15.296  -3.497  1.00 61.92  ?  145 ILE C O     1 
ATOM   945  C CB    . ILE A 1 124 ? 3.588   16.858  -4.712  1.00 56.36  ?  145 ILE C CB    1 
ATOM   946  C CG1   . ILE A 1 124 ? 3.219   17.822  -5.837  1.00 79.41  ?  145 ILE C CG1   1 
ATOM   947  C CG2   . ILE A 1 124 ? 4.109   17.649  -3.509  1.00 71.46  ?  145 ILE C CG2   1 
ATOM   948  C CD1   . ILE A 1 124 ? 1.988   18.660  -5.539  1.00 69.45  ?  145 ILE C CD1   1 
ATOM   949  N N     . THR A 1 125 ? 4.395   14.083  -3.508  1.00 64.66  ?  146 THR C N     1 
ATOM   950  C CA    . THR A 1 125 ? 4.586   13.398  -2.236  1.00 55.28  ?  146 THR C CA    1 
ATOM   951  C C     . THR A 1 125 ? 5.486   12.164  -2.357  1.00 56.21  ?  146 THR C C     1 
ATOM   952  O O     . THR A 1 125 ? 6.266   11.879  -1.442  1.00 49.38  ?  146 THR C O     1 
ATOM   953  C CB    . THR A 1 125 ? 3.220   13.041  -1.651  1.00 55.68  ?  146 THR C CB    1 
ATOM   954  O OG1   . THR A 1 125 ? 3.365   12.108  -0.577  1.00 94.00  ?  146 THR C OG1   1 
ATOM   955  C CG2   . THR A 1 125 ? 2.384   12.400  -2.706  1.00 55.45  ?  146 THR C CG2   1 
ATOM   956  N N     . HIS A 1 126 ? 5.404   11.409  -3.449  1.00 56.76  ?  147 HIS C N     1 
ATOM   957  C CA    . HIS A 1 126 ? 6.129   10.150  -3.561  1.00 53.59  ?  147 HIS C CA    1 
ATOM   958  C C     . HIS A 1 126 ? 7.300   10.252  -4.528  1.00 49.65  ?  147 HIS C C     1 
ATOM   959  O O     . HIS A 1 126 ? 7.145   10.674  -5.677  1.00 55.24  ?  147 HIS C O     1 
ATOM   960  C CB    . HIS A 1 126 ? 5.181   9.036   -4.029  1.00 53.59  ?  147 HIS C CB    1 
ATOM   961  C CG    . HIS A 1 126 ? 4.208   8.588   -2.986  1.00 53.32  ?  147 HIS C CG    1 
ATOM   962  N ND1   . HIS A 1 126 ? 3.162   9.370   -2.554  1.00 58.31  ?  147 HIS C ND1   1 
ATOM   963  C CD2   . HIS A 1 126 ? 4.055   7.392   -2.373  1.00 57.94  ?  147 HIS C CD2   1 
ATOM   964  C CE1   . HIS A 1 126 ? 2.458   8.709   -1.654  1.00 65.59  ?  147 HIS C CE1   1 
ATOM   965  N NE2   . HIS A 1 126 ? 2.971   7.499   -1.535  1.00 69.39  ?  147 HIS C NE2   1 
ATOM   966  N N     . LYS A 1 127 ? 8.458   9.788   -4.079  1.00 50.01  ?  148 LYS C N     1 
ATOM   967  C CA    . LYS A 1 127 ? 9.615   9.656   -4.946  1.00 53.86  ?  148 LYS C CA    1 
ATOM   968  C C     . LYS A 1 127 ? 9.918   8.181   -5.138  1.00 51.49  ?  148 LYS C C     1 
ATOM   969  O O     . LYS A 1 127 ? 9.589   7.341   -4.297  1.00 49.06  ?  148 LYS C O     1 
ATOM   970  C CB    . LYS A 1 127 ? 10.831  10.378  -4.382  1.00 49.76  ?  148 LYS C CB    1 
ATOM   971  C CG    . LYS A 1 127 ? 10.688  11.868  -4.238  1.00 49.07  ?  148 LYS C CG    1 
ATOM   972  C CD    . LYS A 1 127 ? 11.954  12.380  -3.568  1.00 56.60  ?  148 LYS C CD    1 
ATOM   973  C CE    . LYS A 1 127 ? 13.193  12.073  -4.399  1.00 64.99  ?  148 LYS C CE    1 
ATOM   974  N NZ    . LYS A 1 127 ? 14.455  12.552  -3.748  1.00 71.79  ?  148 LYS C NZ    1 
ATOM   975  N N     . THR A 1 128 ? 10.582  7.877   -6.245  1.00 48.22  ?  149 THR C N     1 
ATOM   976  C CA    . THR A 1 128 ? 10.691  6.488   -6.648  1.00 54.37  ?  149 THR C CA    1 
ATOM   977  C C     . THR A 1 128 ? 11.894  6.367   -7.581  1.00 55.25  ?  149 THR C C     1 
ATOM   978  O O     . THR A 1 128 ? 12.390  7.368   -8.102  1.00 52.90  ?  149 THR C O     1 
ATOM   979  C CB    . THR A 1 128 ? 9.380   6.055   -7.318  1.00 41.67  ?  149 THR C CB    1 
ATOM   980  O OG1   . THR A 1 128 ? 9.286   4.634   -7.353  1.00 88.34  ?  149 THR C OG1   1 
ATOM   981  C CG2   . THR A 1 128 ? 9.374   6.532   -8.733  1.00 43.45  ?  149 THR C CG2   1 
ATOM   982  N N     . CYS A 1 129 ? 12.398  5.145   -7.753  1.00 52.53  ?  150 CYS C N     1 
ATOM   983  C CA    . CYS A 1 129 ? 13.613  4.973   -8.549  1.00 61.39  ?  150 CYS C CA    1 
ATOM   984  C C     . CYS A 1 129 ? 13.365  5.209   -10.035 1.00 54.31  ?  150 CYS C C     1 
ATOM   985  O O     . CYS A 1 129 ? 12.527  4.537   -10.640 1.00 67.62  ?  150 CYS C O     1 
ATOM   986  C CB    . CYS A 1 129 ? 14.194  3.576   -8.340  1.00 64.11  ?  150 CYS C CB    1 
ATOM   987  S SG    . CYS A 1 129 ? 14.887  3.289   -6.691  1.00 78.03  ?  150 CYS C SG    1 
ATOM   988  N N     . GLU A 1 130 ? 14.172  6.079   -10.647 1.00 52.86  ?  151 GLU C N     1 
ATOM   989  C CA    . GLU A 1 130 ? 14.068  6.320   -12.084 1.00 51.43  ?  151 GLU C CA    1 
ATOM   990  C C     . GLU A 1 130 ? 14.571  5.120   -12.870 1.00 57.22  ?  151 GLU C C     1 
ATOM   991  O O     . GLU A 1 130 ? 15.563  4.486   -12.495 1.00 68.35  ?  151 GLU C O     1 
ATOM   992  C CB    . GLU A 1 130 ? 14.879  7.544   -12.480 1.00 52.80  ?  151 GLU C CB    1 
ATOM   993  C CG    . GLU A 1 130 ? 14.819  7.874   -13.955 1.00 58.06  ?  151 GLU C CG    1 
ATOM   994  C CD    . GLU A 1 130 ? 15.547  9.162   -14.289 1.00 70.80  ?  151 GLU C CD    1 
ATOM   995  O OE1   . GLU A 1 130 ? 16.796  9.191   -14.190 1.00 73.60  ?  151 GLU C OE1   1 
ATOM   996  O OE2   . GLU A 1 130 ? 14.866  10.148  -14.642 1.00 86.59  ?  151 GLU C OE2   1 
ATOM   997  N N     . ILE A 1 131 ? 13.897  4.823   -13.984 1.00 60.46  ?  152 ILE C N     1 
ATOM   998  C CA    . ILE A 1 131 ? 14.216  3.650   -14.790 1.00 64.12  ?  152 ILE C CA    1 
ATOM   999  C C     . ILE A 1 131 ? 14.112  3.974   -16.273 1.00 64.10  ?  152 ILE C C     1 
ATOM   1000 O O     . ILE A 1 131 ? 13.370  4.871   -16.685 1.00 56.59  ?  152 ILE C O     1 
ATOM   1001 C CB    . ILE A 1 131 ? 13.297  2.458   -14.452 1.00 54.06  ?  152 ILE C CB    1 
ATOM   1002 C CG1   . ILE A 1 131 ? 11.823  2.871   -14.537 1.00 58.78  ?  152 ILE C CG1   1 
ATOM   1003 C CG2   . ILE A 1 131 ? 13.616  1.939   -13.072 1.00 62.54  ?  152 ILE C CG2   1 
ATOM   1004 C CD1   . ILE A 1 131 ? 10.825  1.712   -14.378 1.00 56.46  ?  152 ILE C CD1   1 
ATOM   1005 N N     . LYS A 1 132 ? 14.873  3.231   -17.076 1.00 55.09  ?  153 LYS C N     1 
ATOM   1006 C CA    . LYS A 1 132 ? 14.648  3.166   -18.510 1.00 50.23  ?  153 LYS C CA    1 
ATOM   1007 C C     . LYS A 1 132 ? 13.630  2.057   -18.755 1.00 60.03  ?  153 LYS C C     1 
ATOM   1008 O O     . LYS A 1 132 ? 13.889  0.893   -18.435 1.00 59.37  ?  153 LYS C O     1 
ATOM   1009 C CB    . LYS A 1 132 ? 15.950  2.895   -19.260 1.00 54.93  ?  153 LYS C CB    1 
ATOM   1010 C CG    . LYS A 1 132 ? 16.960  4.033   -19.218 1.00 71.42  ?  153 LYS C CG    1 
ATOM   1011 C CD    . LYS A 1 132 ? 18.391  3.542   -19.509 1.00 106.63 ?  153 LYS C CD    1 
ATOM   1012 C CE    . LYS A 1 132 ? 19.464  4.622   -19.231 1.00 99.35  ?  153 LYS C CE    1 
ATOM   1013 N NZ    . LYS A 1 132 ? 20.837  4.054   -18.978 1.00 96.93  ?  153 LYS C NZ    1 
ATOM   1014 N N     . ALA A 1 133 ? 12.468  2.414   -19.293 1.00 58.97  ?  154 ALA C N     1 
ATOM   1015 C CA    . ALA A 1 133 ? 11.373  1.459   -19.401 1.00 64.73  ?  154 ALA C CA    1 
ATOM   1016 C C     . ALA A 1 133 ? 10.391  1.962   -20.446 1.00 57.77  ?  154 ALA C C     1 
ATOM   1017 O O     . ALA A 1 133 ? 10.621  2.987   -21.094 1.00 57.25  ?  154 ALA C O     1 
ATOM   1018 C CB    . ALA A 1 133 ? 10.682  1.263   -18.047 1.00 61.91  ?  154 ALA C CB    1 
ATOM   1019 N N     . TRP A 1 134 ? 9.286   1.234   -20.600 1.00 61.48  ?  155 TRP C N     1 
ATOM   1020 C CA    . TRP A 1 134 ? 8.171   1.678   -21.431 1.00 58.51  ?  155 TRP C CA    1 
ATOM   1021 C C     . TRP A 1 134 ? 7.343   2.632   -20.585 1.00 63.10  ?  155 TRP C C     1 
ATOM   1022 O O     . TRP A 1 134 ? 6.682   2.215   -19.626 1.00 67.46  ?  155 TRP C O     1 
ATOM   1023 C CB    . TRP A 1 134 ? 7.331   0.501   -21.932 1.00 63.16  ?  155 TRP C CB    1 
ATOM   1024 C CG    . TRP A 1 134 ? 8.033   -0.354  -22.951 1.00 63.27  ?  155 TRP C CG    1 
ATOM   1025 C CD1   . TRP A 1 134 ? 8.862   -1.406  -22.701 1.00 68.52  ?  155 TRP C CD1   1 
ATOM   1026 C CD2   . TRP A 1 134 ? 7.987   -0.213  -24.378 1.00 58.68  ?  155 TRP C CD2   1 
ATOM   1027 N NE1   . TRP A 1 134 ? 9.332   -1.929  -23.879 1.00 63.09  ?  155 TRP C NE1   1 
ATOM   1028 C CE2   . TRP A 1 134 ? 8.810   -1.214  -24.922 1.00 51.32  ?  155 TRP C CE2   1 
ATOM   1029 C CE3   . TRP A 1 134 ? 7.325   0.659   -25.246 1.00 60.94  ?  155 TRP C CE3   1 
ATOM   1030 C CZ2   . TRP A 1 134 ? 8.988   -1.369  -26.289 1.00 56.27  ?  155 TRP C CZ2   1 
ATOM   1031 C CZ3   . TRP A 1 134 ? 7.505   0.500   -26.605 1.00 54.52  ?  155 TRP C CZ3   1 
ATOM   1032 C CH2   . TRP A 1 134 ? 8.331   -0.503  -27.111 1.00 60.56  ?  155 TRP C CH2   1 
ATOM   1033 N N     . CYS A 1 135 ? 7.411   3.911   -20.908 1.00 62.29  ?  156 CYS C N     1 
ATOM   1034 C CA    . CYS A 1 135 ? 6.885   4.939   -20.032 1.00 58.09  ?  156 CYS C CA    1 
ATOM   1035 C C     . CYS A 1 135 ? 5.594   5.534   -20.575 1.00 56.59  ?  156 CYS C C     1 
ATOM   1036 O O     . CYS A 1 135 ? 5.511   5.863   -21.766 1.00 62.87  ?  156 CYS C O     1 
ATOM   1037 C CB    . CYS A 1 135 ? 7.931   6.041   -19.848 1.00 53.77  ?  156 CYS C CB    1 
ATOM   1038 S SG    . CYS A 1 135 ? 9.440   5.404   -19.061 1.00 71.82  ?  156 CYS C SG    1 
ATOM   1039 N N     . PRO A 1 136 ? 4.582   5.724   -19.726 1.00 39.07  ?  157 PRO C N     1 
ATOM   1040 C CA    . PRO A 1 136 ? 4.549   5.506   -18.280 1.00 57.79  ?  157 PRO C CA    1 
ATOM   1041 C C     . PRO A 1 136 ? 4.400   4.044   -17.862 1.00 57.63  ?  157 PRO C C     1 
ATOM   1042 O O     . PRO A 1 136 ? 3.759   3.259   -18.551 1.00 63.27  ?  157 PRO C O     1 
ATOM   1043 C CB    . PRO A 1 136 ? 3.320   6.305   -17.847 1.00 50.56  ?  157 PRO C CB    1 
ATOM   1044 C CG    . PRO A 1 136 ? 2.437   6.251   -19.007 1.00 47.30  ?  157 PRO C CG    1 
ATOM   1045 C CD    . PRO A 1 136 ? 3.325   6.302   -20.211 1.00 40.22  ?  157 PRO C CD    1 
ATOM   1046 N N     . VAL A 1 137 ? 4.991   3.695   -16.719 1.00 62.26  ?  158 VAL C N     1 
ATOM   1047 C CA    . VAL A 1 137 ? 4.889   2.334   -16.215 1.00 66.29  ?  158 VAL C CA    1 
ATOM   1048 C C     . VAL A 1 137 ? 3.448   2.048   -15.816 1.00 52.02  ?  158 VAL C C     1 
ATOM   1049 O O     . VAL A 1 137 ? 2.703   2.942   -15.401 1.00 58.13  ?  158 VAL C O     1 
ATOM   1050 C CB    . VAL A 1 137 ? 5.858   2.127   -15.032 1.00 51.64  ?  158 VAL C CB    1 
ATOM   1051 C CG1   . VAL A 1 137 ? 5.791   0.737   -14.514 1.00 51.66  ?  158 VAL C CG1   1 
ATOM   1052 C CG2   . VAL A 1 137 ? 7.283   2.417   -15.455 1.00 55.42  ?  158 VAL C CG2   1 
ATOM   1053 N N     . GLN A 1 138 ? 3.036   0.798   -16.014 1.00 62.82  ?  159 GLN C N     1 
ATOM   1054 C CA    . GLN A 1 138 ? 1.702   0.334   -15.654 1.00 65.53  ?  159 GLN C CA    1 
ATOM   1055 C C     . GLN A 1 138 ? 1.616   0.047   -14.158 1.00 69.21  ?  159 GLN C C     1 
ATOM   1056 O O     . GLN A 1 138 ? 2.358   -0.792  -13.627 1.00 69.50  ?  159 GLN C O     1 
ATOM   1057 C CB    . GLN A 1 138 ? 1.327   -0.898  -16.466 1.00 74.30  ?  159 GLN C CB    1 
ATOM   1058 C CG    . GLN A 1 138 ? -0.043  -1.414  -16.116 1.00 59.41  ?  159 GLN C CG    1 
ATOM   1059 C CD    . GLN A 1 138 ? -0.570  -2.307  -17.179 1.00 64.21  ?  159 GLN C CD    1 
ATOM   1060 O OE1   . GLN A 1 138 ? -0.865  -1.844  -18.284 1.00 66.35  ?  159 GLN C OE1   1 
ATOM   1061 N NE2   . GLN A 1 138 ? -0.593  -3.611  -16.907 1.00 60.11  ?  159 GLN C NE2   1 
ATOM   1062 N N     . GLY A 1 139 ? 0.733   0.764   -13.475 1.00 72.41  ?  160 GLY C N     1 
ATOM   1063 C CA    . GLY A 1 139 ? 0.760   0.726   -12.032 1.00 99.15  ?  160 GLY C CA    1 
ATOM   1064 C C     . GLY A 1 139 ? -0.541  0.573   -11.278 1.00 114.58 ?  160 GLY C C     1 
ATOM   1065 O O     . GLY A 1 139 ? -0.590  0.901   -10.093 1.00 112.63 ?  160 GLY C O     1 
ATOM   1066 N N     . GLU A 1 140 ? -1.600  0.056   -11.879 1.00 118.23 ?  161 GLU C N     1 
ATOM   1067 C CA    . GLU A 1 140 ? -2.801  -0.075  -11.067 1.00 126.99 ?  161 GLU C CA    1 
ATOM   1068 C C     . GLU A 1 140 ? -2.602  -1.092  -9.950  1.00 132.96 ?  161 GLU C C     1 
ATOM   1069 O O     . GLU A 1 140 ? -2.766  -0.763  -8.768  1.00 141.90 ?  161 GLU C O     1 
ATOM   1070 C CB    . GLU A 1 140 ? -3.986  -0.442  -11.951 1.00 122.79 ?  161 GLU C CB    1 
ATOM   1071 C CG    . GLU A 1 140 ? -4.271  0.625   -12.975 1.00 110.38 ?  161 GLU C CG    1 
ATOM   1072 C CD    . GLU A 1 140 ? -5.309  1.584   -12.478 1.00 120.43 ?  161 GLU C CD    1 
ATOM   1073 O OE1   . GLU A 1 140 ? -6.371  1.114   -12.012 1.00 135.73 ?  161 GLU C OE1   1 
ATOM   1074 O OE2   . GLU A 1 140 ? -5.053  2.803   -12.535 1.00 133.63 ?  161 GLU C OE2   1 
ATOM   1075 N N     . GLU A 1 141 ? -2.227  -2.327  -10.302 1.00 132.81 ?  162 GLU C N     1 
ATOM   1076 C CA    . GLU A 1 141 ? -1.928  -3.396  -9.349  1.00 134.00 ?  162 GLU C CA    1 
ATOM   1077 C C     . GLU A 1 141 ? -3.177  -3.733  -8.544  1.00 148.01 ?  162 GLU C C     1 
ATOM   1078 O O     . GLU A 1 141 ? -3.219  -4.729  -7.814  1.00 167.84 ?  162 GLU C O     1 
ATOM   1079 C CB    . GLU A 1 141 ? -0.768  -3.017  -8.421  1.00 136.78 ?  162 GLU C CB    1 
ATOM   1080 C CG    . GLU A 1 141 ? 0.358   -2.222  -9.086  1.00 130.23 ?  162 GLU C CG    1 
ATOM   1081 C CD    . GLU A 1 141 ? 1.166   -3.027  -10.085 1.00 129.27 ?  162 GLU C CD    1 
ATOM   1082 O OE1   . GLU A 1 141 ? 0.573   -3.634  -11.006 1.00 127.33 ?  162 GLU C OE1   1 
ATOM   1083 O OE2   . GLU A 1 141 ? 2.407   -3.049  -9.948  1.00 130.46 ?  162 GLU C OE2   1 
ATOM   1084 N N     . ARG A 1 142 ? -4.200  -2.895  -8.687  1.00 151.45 ?  163 ARG C N     1 
ATOM   1085 C CA    . ARG A 1 142 ? -5.531  -3.105  -8.129  1.00 127.50 ?  163 ARG C CA    1 
ATOM   1086 C C     . ARG A 1 142 ? -6.448  -3.156  -9.329  1.00 112.18 ?  163 ARG C C     1 
ATOM   1087 O O     . ARG A 1 142 ? -6.748  -2.105  -9.931  1.00 100.20 ?  163 ARG C O     1 
ATOM   1088 C CB    . ARG A 1 142 ? -5.952  -1.984  -7.181  1.00 117.17 ?  163 ARG C CB    1 
ATOM   1089 C CG    . ARG A 1 142 ? -5.385  -2.099  -5.797  1.00 124.45 ?  163 ARG C CG    1 
ATOM   1090 C CD    . ARG A 1 142 ? -6.181  -1.255  -4.829  1.00 134.83 ?  163 ARG C CD    1 
ATOM   1091 N NE    . ARG A 1 142 ? -5.920  -1.649  -3.449  1.00 138.50 ?  163 ARG C NE    1 
ATOM   1092 C CZ    . ARG A 1 142 ? -6.502  -1.096  -2.392  1.00 124.45 ?  163 ARG C CZ    1 
ATOM   1093 N NH1   . ARG A 1 142 ? -7.375  -0.112  -2.556  1.00 116.19 ?  163 ARG C NH1   1 
ATOM   1094 N NH2   . ARG A 1 142 ? -6.204  -1.524  -1.172  1.00 112.41 ?  163 ARG C NH2   1 
ATOM   1095 N N     . PRO A 1 143 ? -6.915  -4.329  -9.710  1.00 95.66  ?  164 PRO C N     1 
ATOM   1096 C CA    . PRO A 1 143 ? -7.732  -4.430  -10.896 1.00 91.63  ?  164 PRO C CA    1 
ATOM   1097 C C     . PRO A 1 143 ? -9.063  -3.748  -10.654 1.00 87.75  ?  164 PRO C C     1 
ATOM   1098 O O     . PRO A 1 143 ? -9.444  -3.546  -9.493  1.00 99.17  ?  164 PRO C O     1 
ATOM   1099 C CB    . PRO A 1 143 ? -7.888  -5.945  -11.092 1.00 99.63  ?  164 PRO C CB    1 
ATOM   1100 C CG    . PRO A 1 143 ? -7.505  -6.582  -9.767  1.00 90.77  ?  164 PRO C CG    1 
ATOM   1101 C CD    . PRO A 1 143 ? -6.936  -5.540  -8.873  1.00 95.10  ?  164 PRO C CD    1 
ATOM   1102 N N     . PRO A 1 144 ? -9.763  -3.324  -11.702 1.00 67.27  ?  165 PRO C N     1 
ATOM   1103 C CA    . PRO A 1 144 ? -11.036 -2.626  -11.495 1.00 76.55  ?  165 PRO C CA    1 
ATOM   1104 C C     . PRO A 1 144 ? -11.964 -3.365  -10.535 1.00 85.23  ?  165 PRO C C     1 
ATOM   1105 O O     . PRO A 1 144 ? -12.067 -4.596  -10.544 1.00 79.16  ?  165 PRO C O     1 
ATOM   1106 C CB    . PRO A 1 144 ? -11.614 -2.541  -12.908 1.00 68.37  ?  165 PRO C CB    1 
ATOM   1107 C CG    . PRO A 1 144 ? -10.382 -2.423  -13.777 1.00 70.54  ?  165 PRO C CG    1 
ATOM   1108 C CD    . PRO A 1 144 ? -9.241  -3.119  -13.063 1.00 70.47  ?  165 PRO C CD    1 
ATOM   1109 N N     . VAL A 1 145 ? -12.616 -2.582  -9.680  1.00 106.56 ?  166 VAL C N     1 
ATOM   1110 C CA    . VAL A 1 145 ? -13.350 -3.044  -8.502  1.00 92.79  ?  166 VAL C CA    1 
ATOM   1111 C C     . VAL A 1 145 ? -14.602 -3.861  -8.812  1.00 94.78  ?  166 VAL C C     1 
ATOM   1112 O O     . VAL A 1 145 ? -14.799 -4.883  -8.146  1.00 104.93 ?  166 VAL C O     1 
ATOM   1113 C CB    . VAL A 1 145 ? -13.593 -1.858  -7.548  1.00 129.89 ?  166 VAL C CB    1 
ATOM   1114 C CG1   . VAL A 1 145 ? -14.097 -0.642  -8.283  1.00 119.11 ?  166 VAL C CG1   1 
ATOM   1115 C CG2   . VAL A 1 145 ? -14.586 -2.251  -6.489  1.00 136.60 ?  166 VAL C CG2   1 
ATOM   1116 N N     . PRO A 1 146 ? -15.485 -3.496  -9.751  1.00 96.55  ?  167 PRO C N     1 
ATOM   1117 C CA    . PRO A 1 146 ? -16.254 -4.555  -10.414 1.00 79.14  ?  167 PRO C CA    1 
ATOM   1118 C C     . PRO A 1 146 ? -15.517 -4.935  -11.688 1.00 77.91  ?  167 PRO C C     1 
ATOM   1119 O O     . PRO A 1 146 ? -14.908 -4.102  -12.366 1.00 87.26  ?  167 PRO C O     1 
ATOM   1120 C CB    . PRO A 1 146 ? -17.616 -3.899  -10.693 1.00 54.74  ?  167 PRO C CB    1 
ATOM   1121 C CG    . PRO A 1 146 ? -17.366 -2.428  -10.625 1.00 77.81  ?  167 PRO C CG    1 
ATOM   1122 C CD    . PRO A 1 146 ? -15.952 -2.174  -10.209 1.00 86.36  ?  167 PRO C CD    1 
ATOM   1123 N N     . ALA A 1 147 ? -15.539 -6.223  -11.998 1.00 86.91  ?  168 ALA C N     1 
ATOM   1124 C CA    . ALA A 1 147 ? -14.802 -6.702  -13.158 1.00 84.94  ?  168 ALA C CA    1 
ATOM   1125 C C     . ALA A 1 147 ? -15.324 -6.063  -14.442 1.00 67.72  ?  168 ALA C C     1 
ATOM   1126 O O     . ALA A 1 147 ? -16.532 -5.884  -14.628 1.00 68.75  ?  168 ALA C O     1 
ATOM   1127 C CB    . ALA A 1 147 ? -14.883 -8.226  -13.238 1.00 76.99  ?  168 ALA C CB    1 
ATOM   1128 N N     . VAL A 1 148 ? -14.400 -5.713  -15.333 1.00 54.25  ?  169 VAL C N     1 
ATOM   1129 C CA    . VAL A 1 148 ? -14.792 -5.026  -16.558 1.00 60.00  ?  169 VAL C CA    1 
ATOM   1130 C C     . VAL A 1 148 ? -15.689 -5.914  -17.401 1.00 62.81  ?  169 VAL C C     1 
ATOM   1131 O O     . VAL A 1 148 ? -16.738 -5.479  -17.889 1.00 84.12  ?  169 VAL C O     1 
ATOM   1132 C CB    . VAL A 1 148 ? -13.550 -4.599  -17.355 1.00 66.13  ?  169 VAL C CB    1 
ATOM   1133 C CG1   . VAL A 1 148 ? -13.967 -4.063  -18.710 1.00 58.85  ?  169 VAL C CG1   1 
ATOM   1134 C CG2   . VAL A 1 148 ? -12.747 -3.576  -16.579 1.00 50.28  ?  169 VAL C CG2   1 
ATOM   1135 N N     . LEU A 1 149 ? -15.291 -7.174  -17.579 1.00 63.98  ?  170 LEU C N     1 
ATOM   1136 C CA    . LEU A 1 149 ? -16.052 -8.148  -18.353 1.00 68.64  ?  170 LEU C CA    1 
ATOM   1137 C C     . LEU A 1 149 ? -16.841 -9.115  -17.472 1.00 72.09  ?  170 LEU C C     1 
ATOM   1138 O O     . LEU A 1 149 ? -16.999 -10.288 -17.836 1.00 67.06  ?  170 LEU C O     1 
ATOM   1139 C CB    . LEU A 1 149 ? -15.122 -8.902  -19.298 1.00 53.56  ?  170 LEU C CB    1 
ATOM   1140 C CG    . LEU A 1 149 ? -14.430 -7.983  -20.304 1.00 70.01  ?  170 LEU C CG    1 
ATOM   1141 C CD1   . LEU A 1 149 ? -13.278 -8.691  -21.000 1.00 79.13  ?  170 LEU C CD1   1 
ATOM   1142 C CD2   . LEU A 1 149 ? -15.439 -7.493  -21.326 1.00 71.09  ?  170 LEU C CD2   1 
ATOM   1143 N N     . ARG A 1 150 ? -17.295 -8.660  -16.294 1.00 71.74  ?  171 ARG C N     1 
ATOM   1144 C CA    . ARG A 1 150 ? -18.132 -9.504  -15.441 1.00 70.88  ?  171 ARG C CA    1 
ATOM   1145 C C     . ARG A 1 150 ? -19.321 -10.081 -16.211 1.00 64.94  ?  171 ARG C C     1 
ATOM   1146 O O     . ARG A 1 150 ? -19.709 -11.234 -15.989 1.00 65.46  ?  171 ARG C O     1 
ATOM   1147 C CB    . ARG A 1 150 ? -18.594 -8.700  -14.216 1.00 55.70  ?  171 ARG C CB    1 
ATOM   1148 C CG    . ARG A 1 150 ? -19.541 -7.563  -14.529 1.00 80.34  ?  171 ARG C CG    1 
ATOM   1149 C CD    . ARG A 1 150 ? -19.618 -6.490  -13.427 1.00 98.85  ?  171 ARG C CD    1 
ATOM   1150 N NE    . ARG A 1 150 ? -20.385 -5.330  -13.895 1.00 100.51 ?  171 ARG C NE    1 
ATOM   1151 C CZ    . ARG A 1 150 ? -19.856 -4.260  -14.484 1.00 85.51  ?  171 ARG C CZ    1 
ATOM   1152 N NH1   . ARG A 1 150 ? -18.545 -4.173  -14.666 1.00 85.82  ?  171 ARG C NH1   1 
ATOM   1153 N NH2   . ARG A 1 150 ? -20.642 -3.274  -14.892 1.00 89.79  ?  171 ARG C NH2   1 
ATOM   1154 N N     . SER A 1 151 ? -19.860 -9.319  -17.164 1.00 56.00  ?  172 SER C N     1 
ATOM   1155 C CA    . SER A 1 151 ? -20.920 -9.795  -18.041 1.00 48.18  ?  172 SER C CA    1 
ATOM   1156 C C     . SER A 1 151 ? -20.540 -11.066 -18.796 1.00 64.82  ?  172 SER C C     1 
ATOM   1157 O O     . SER A 1 151 ? -21.429 -11.756 -19.315 1.00 68.96  ?  172 SER C O     1 
ATOM   1158 C CB    . SER A 1 151 ? -21.295 -8.667  -18.996 1.00 60.87  ?  172 SER C CB    1 
ATOM   1159 O OG    . SER A 1 151 ? -20.138 -7.904  -19.328 1.00 80.58  ?  172 SER C OG    1 
ATOM   1160 N N     . SER A 1 152 ? -19.245 -11.387 -18.891 1.00 60.52  ?  173 SER C N     1 
ATOM   1161 C CA    . SER A 1 152 ? -18.853 -12.643 -19.518 1.00 62.66  ?  173 SER C CA    1 
ATOM   1162 C C     . SER A 1 152 ? -19.490 -13.845 -18.835 1.00 61.28  ?  173 SER C C     1 
ATOM   1163 O O     . SER A 1 152 ? -19.550 -14.921 -19.439 1.00 57.05  ?  173 SER C O     1 
ATOM   1164 C CB    . SER A 1 152 ? -17.331 -12.775 -19.521 1.00 62.23  ?  173 SER C CB    1 
ATOM   1165 O OG    . SER A 1 152 ? -16.829 -12.846 -18.200 1.00 60.63  ?  173 SER C OG    1 
ATOM   1166 N N     . GLU A 1 153 ? -19.986 -13.675 -17.601 1.00 62.67  ?  174 GLU C N     1 
ATOM   1167 C CA    . GLU A 1 153 ? -20.735 -14.729 -16.925 1.00 54.61  ?  174 GLU C CA    1 
ATOM   1168 C C     . GLU A 1 153 ? -21.821 -15.299 -17.832 1.00 69.76  ?  174 GLU C C     1 
ATOM   1169 O O     . GLU A 1 153 ? -22.122 -16.501 -17.770 1.00 58.30  ?  174 GLU C O     1 
ATOM   1170 C CB    . GLU A 1 153 ? -21.324 -14.172 -15.622 1.00 61.24  ?  174 GLU C CB    1 
ATOM   1171 C CG    . GLU A 1 153 ? -22.532 -14.938 -15.060 1.00 94.83  ?  174 GLU C CG    1 
ATOM   1172 C CD    . GLU A 1 153 ? -22.896 -14.551 -13.615 1.00 98.86  ?  174 GLU C CD    1 
ATOM   1173 O OE1   . GLU A 1 153 ? -22.408 -13.497 -13.122 1.00 64.83  ?  174 GLU C OE1   1 
ATOM   1174 O OE2   . GLU A 1 153 ? -23.704 -15.295 -12.992 1.00 84.81  ?  174 GLU C OE2   1 
ATOM   1175 N N     . ASP A 1 154 ? -22.392 -14.461 -18.706 1.00 69.56  ?  175 ASP C N     1 
ATOM   1176 C CA    . ASP A 1 154 ? -23.478 -14.870 -19.590 1.00 62.75  ?  175 ASP C CA    1 
ATOM   1177 C C     . ASP A 1 154 ? -23.007 -15.453 -20.924 1.00 65.51  ?  175 ASP C C     1 
ATOM   1178 O O     . ASP A 1 154 ? -23.851 -15.879 -21.722 1.00 54.89  ?  175 ASP C O     1 
ATOM   1179 C CB    . ASP A 1 154 ? -24.417 -13.684 -19.849 1.00 65.43  ?  175 ASP C CB    1 
ATOM   1180 C CG    . ASP A 1 154 ? -25.227 -13.291 -18.618 1.00 79.23  ?  175 ASP C CG    1 
ATOM   1181 O OD1   . ASP A 1 154 ? -24.680 -12.628 -17.707 1.00 66.17  ?  175 ASP C OD1   1 
ATOM   1182 O OD2   . ASP A 1 154 ? -26.416 -13.677 -18.553 1.00 92.52  ?  175 ASP C OD2   1 
ATOM   1183 N N     . PHE A 1 155 ? -21.699 -15.471 -21.198 1.00 73.55  ?  176 PHE C N     1 
ATOM   1184 C CA    . PHE A 1 155 ? -21.206 -16.088 -22.425 1.00 55.96  ?  176 PHE C CA    1 
ATOM   1185 C C     . PHE A 1 155 ? -21.448 -17.583 -22.386 1.00 57.34  ?  176 PHE C C     1 
ATOM   1186 O O     . PHE A 1 155 ? -21.595 -18.187 -21.317 1.00 61.62  ?  176 PHE C O     1 
ATOM   1187 C CB    . PHE A 1 155 ? -19.717 -15.842 -22.623 1.00 56.60  ?  176 PHE C CB    1 
ATOM   1188 C CG    . PHE A 1 155 ? -19.355 -14.404 -22.848 1.00 62.12  ?  176 PHE C CG    1 
ATOM   1189 C CD1   . PHE A 1 155 ? -20.318 -13.466 -23.165 1.00 60.73  ?  176 PHE C CD1   1 
ATOM   1190 C CD2   . PHE A 1 155 ? -18.047 -13.987 -22.706 1.00 55.09  ?  176 PHE C CD2   1 
ATOM   1191 C CE1   . PHE A 1 155 ? -19.974 -12.146 -23.357 1.00 61.33  ?  176 PHE C CE1   1 
ATOM   1192 C CE2   . PHE A 1 155 ? -17.704 -12.675 -22.892 1.00 50.11  ?  176 PHE C CE2   1 
ATOM   1193 C CZ    . PHE A 1 155 ? -18.669 -11.751 -23.215 1.00 57.25  ?  176 PHE C CZ    1 
ATOM   1194 N N     . THR A 1 156 ? -21.524 -18.179 -23.570 1.00 59.31  ?  177 THR C N     1 
ATOM   1195 C CA    . THR A 1 156 ? -21.651 -19.623 -23.669 1.00 64.22  ?  177 THR C CA    1 
ATOM   1196 C C     . THR A 1 156 ? -20.465 -20.212 -24.420 1.00 55.28  ?  177 THR C C     1 
ATOM   1197 O O     . THR A 1 156 ? -19.918 -19.596 -25.344 1.00 53.21  ?  177 THR C O     1 
ATOM   1198 C CB    . THR A 1 156 ? -22.960 -20.032 -24.339 1.00 55.99  ?  177 THR C CB    1 
ATOM   1199 O OG1   . THR A 1 156 ? -22.978 -19.576 -25.695 1.00 62.38  ?  177 THR C OG1   1 
ATOM   1200 C CG2   . THR A 1 156 ? -24.090 -19.400 -23.598 1.00 58.26  ?  177 THR C CG2   1 
ATOM   1201 N N     . VAL A 1 157 ? -20.073 -21.411 -23.996 1.00 43.79  ?  178 VAL C N     1 
ATOM   1202 C CA    . VAL A 1 157 ? -19.015 -22.177 -24.630 1.00 50.26  ?  178 VAL C CA    1 
ATOM   1203 C C     . VAL A 1 157 ? -19.604 -23.489 -25.121 1.00 56.92  ?  178 VAL C C     1 
ATOM   1204 O O     . VAL A 1 157 ? -20.322 -24.176 -24.386 1.00 63.22  ?  178 VAL C O     1 
ATOM   1205 C CB    . VAL A 1 157 ? -17.823 -22.415 -23.680 1.00 52.66  ?  178 VAL C CB    1 
ATOM   1206 C CG1   . VAL A 1 157 ? -18.221 -23.233 -22.450 1.00 39.13  ?  178 VAL C CG1   1 
ATOM   1207 C CG2   . VAL A 1 157 ? -16.713 -23.131 -24.427 1.00 52.36  ?  178 VAL C CG2   1 
ATOM   1208 N N     . PHE A 1 158 ? -19.299 -23.826 -26.359 1.00 55.24  ?  179 PHE C N     1 
ATOM   1209 C CA    . PHE A 1 158 ? -19.732 -25.061 -26.992 1.00 55.13  ?  179 PHE C CA    1 
ATOM   1210 C C     . PHE A 1 158 ? -18.510 -25.970 -27.059 1.00 60.27  ?  179 PHE C C     1 
ATOM   1211 O O     . PHE A 1 158 ? -17.560 -25.689 -27.798 1.00 58.15  ?  179 PHE C O     1 
ATOM   1212 C CB    . PHE A 1 158 ? -20.328 -24.758 -28.366 1.00 50.03  ?  179 PHE C CB    1 
ATOM   1213 C CG    . PHE A 1 158 ? -20.866 -25.953 -29.080 1.00 46.08  ?  179 PHE C CG    1 
ATOM   1214 C CD1   . PHE A 1 158 ? -21.244 -27.086 -28.399 1.00 44.67  ?  179 PHE C CD1   1 
ATOM   1215 C CD2   . PHE A 1 158 ? -20.959 -25.949 -30.465 1.00 52.33  ?  179 PHE C CD2   1 
ATOM   1216 C CE1   . PHE A 1 158 ? -21.723 -28.195 -29.099 1.00 59.94  ?  179 PHE C CE1   1 
ATOM   1217 C CE2   . PHE A 1 158 ? -21.436 -27.052 -31.164 1.00 42.17  ?  179 PHE C CE2   1 
ATOM   1218 C CZ    . PHE A 1 158 ? -21.821 -28.169 -30.484 1.00 44.19  ?  179 PHE C CZ    1 
ATOM   1219 N N     . ILE A 1 159 ? -18.534 -27.048 -26.277 1.00 50.67  ?  180 ILE C N     1 
ATOM   1220 C CA    . ILE A 1 159 ? -17.389 -27.940 -26.123 1.00 44.26  ?  180 ILE C CA    1 
ATOM   1221 C C     . ILE A 1 159 ? -17.627 -29.204 -26.950 1.00 48.58  ?  180 ILE C C     1 
ATOM   1222 O O     . ILE A 1 159 ? -18.388 -30.084 -26.541 1.00 54.71  ?  180 ILE C O     1 
ATOM   1223 C CB    . ILE A 1 159 ? -17.159 -28.292 -24.648 1.00 38.71  ?  180 ILE C CB    1 
ATOM   1224 C CG1   . ILE A 1 159 ? -16.908 -27.036 -23.832 1.00 41.48  ?  180 ILE C CG1   1 
ATOM   1225 C CG2   . ILE A 1 159 ? -15.998 -29.252 -24.481 1.00 43.74  ?  180 ILE C CG2   1 
ATOM   1226 C CD1   . ILE A 1 159 ? -16.526 -27.343 -22.403 1.00 40.53  ?  180 ILE C CD1   1 
ATOM   1227 N N     . LYS A 1 160 ? -16.925 -29.346 -28.078 1.00 47.26  ?  181 LYS C N     1 
ATOM   1228 C CA    . LYS A 1 160 ? -17.058 -30.520 -28.940 1.00 49.99  ?  181 LYS C CA    1 
ATOM   1229 C C     . LYS A 1 160 ? -15.968 -31.531 -28.597 1.00 58.95  ?  181 LYS C C     1 
ATOM   1230 O O     . LYS A 1 160 ? -14.811 -31.387 -29.014 1.00 69.71  ?  181 LYS C O     1 
ATOM   1231 C CB    . LYS A 1 160 ? -17.022 -30.155 -30.426 1.00 40.16  ?  181 LYS C CB    1 
ATOM   1232 C CG    . LYS A 1 160 ? -18.160 -29.253 -30.855 1.00 48.47  ?  181 LYS C CG    1 
ATOM   1233 C CD    . LYS A 1 160 ? -18.089 -28.848 -32.333 1.00 52.07  ?  181 LYS C CD    1 
ATOM   1234 C CE    . LYS A 1 160 ? -17.085 -27.752 -32.535 1.00 73.01  ?  181 LYS C CE    1 
ATOM   1235 N NZ    . LYS A 1 160 ? -17.315 -26.729 -31.458 1.00 76.09  ?  181 LYS C NZ    1 
ATOM   1236 N N     . ASN A 1 161 ? -16.366 -32.589 -27.901 1.00 53.24  ?  182 ASN C N     1 
ATOM   1237 C CA    . ASN A 1 161 ? -15.465 -33.631 -27.435 1.00 46.98  ?  182 ASN C CA    1 
ATOM   1238 C C     . ASN A 1 161 ? -15.682 -34.900 -28.246 1.00 44.12  ?  182 ASN C C     1 
ATOM   1239 O O     . ASN A 1 161 ? -16.765 -35.482 -28.198 1.00 55.86  ?  182 ASN C O     1 
ATOM   1240 C CB    . ASN A 1 161 ? -15.728 -33.909 -25.960 1.00 48.24  ?  182 ASN C CB    1 
ATOM   1241 C CG    . ASN A 1 161 ? -14.750 -34.878 -25.375 1.00 53.33  ?  182 ASN C CG    1 
ATOM   1242 O OD1   . ASN A 1 161 ? -13.639 -35.025 -25.885 1.00 56.43  ?  182 ASN C OD1   1 
ATOM   1243 N ND2   . ASN A 1 161 ? -15.154 -35.563 -24.302 1.00 52.07  ?  182 ASN C ND2   1 
ATOM   1244 N N     . ASN A 1 162 ? -14.642 -35.359 -28.933 1.00 43.66  ?  183 ASN C N     1 
ATOM   1245 C CA    . ASN A 1 162 ? -14.686 -36.593 -29.707 1.00 45.73  ?  183 ASN C CA    1 
ATOM   1246 C C     . ASN A 1 162 ? -13.665 -37.549 -29.125 1.00 51.89  ?  183 ASN C C     1 
ATOM   1247 O O     . ASN A 1 162 ? -12.486 -37.199 -29.034 1.00 62.22  ?  183 ASN C O     1 
ATOM   1248 C CB    . ASN A 1 162 ? -14.323 -36.396 -31.190 1.00 56.97  ?  183 ASN C CB    1 
ATOM   1249 C CG    . ASN A 1 162 ? -15.051 -35.249 -31.848 1.00 61.06  ?  183 ASN C CG    1 
ATOM   1250 O OD1   . ASN A 1 162 ? -14.654 -34.090 -31.706 1.00 75.44  ?  183 ASN C OD1   1 
ATOM   1251 N ND2   . ASN A 1 162 ? -16.053 -35.570 -32.656 1.00 59.78  ?  183 ASN C ND2   1 
ATOM   1252 N N     . ILE A 1 163 ? -14.106 -38.750 -28.753 1.00 52.36  ?  184 ILE C N     1 
ATOM   1253 C CA    . ILE A 1 163 ? -13.221 -39.768 -28.199 1.00 49.92  ?  184 ILE C CA    1 
ATOM   1254 C C     . ILE A 1 163 ? -13.162 -40.951 -29.156 1.00 50.00  ?  184 ILE C C     1 
ATOM   1255 O O     . ILE A 1 163 ? -14.147 -41.286 -29.825 1.00 50.48  ?  184 ILE C O     1 
ATOM   1256 C CB    . ILE A 1 163 ? -13.646 -40.234 -26.797 1.00 48.67  ?  184 ILE C CB    1 
ATOM   1257 C CG1   . ILE A 1 163 ? -14.954 -41.001 -26.875 1.00 51.23  ?  184 ILE C CG1   1 
ATOM   1258 C CG2   . ILE A 1 163 ? -13.760 -39.068 -25.824 1.00 43.86  ?  184 ILE C CG2   1 
ATOM   1259 C CD1   . ILE A 1 163 ? -15.218 -41.714 -25.624 1.00 57.93  ?  184 ILE C CD1   1 
ATOM   1260 N N     . HIS A 1 164 ? -11.978 -41.572 -29.228 1.00 53.91  ?  185 HIS C N     1 
ATOM   1261 C CA    . HIS A 1 164 ? -11.687 -42.706 -30.099 1.00 58.31  ?  185 HIS C CA    1 
ATOM   1262 C C     . HIS A 1 164 ? -11.140 -43.843 -29.245 1.00 60.78  ?  185 HIS C C     1 
ATOM   1263 O O     . HIS A 1 164 ? -10.393 -43.606 -28.290 1.00 55.40  ?  185 HIS C O     1 
ATOM   1264 C CB    . HIS A 1 164 ? -10.660 -42.363 -31.216 1.00 60.79  ?  185 HIS C CB    1 
ATOM   1265 C CG    . HIS A 1 164 ? -11.129 -41.333 -32.213 1.00 92.03  ?  185 HIS C CG    1 
ATOM   1266 N ND1   . HIS A 1 164 ? -11.279 -41.614 -33.559 1.00 91.36  ?  185 HIS C ND1   1 
ATOM   1267 C CD2   . HIS A 1 164 ? -11.468 -40.024 -32.064 1.00 76.73  ?  185 HIS C CD2   1 
ATOM   1268 C CE1   . HIS A 1 164 ? -11.685 -40.524 -34.191 1.00 81.53  ?  185 HIS C CE1   1 
ATOM   1269 N NE2   . HIS A 1 164 ? -11.813 -39.547 -33.307 1.00 62.84  ?  185 HIS C NE2   1 
ATOM   1270 N N     . PHE A 1 165 ? -11.577 -45.067 -29.555 1.00 62.77  ?  186 PHE C N     1 
ATOM   1271 C CA    . PHE A 1 165 ? -10.977 -46.307 -29.068 1.00 62.11  ?  186 PHE C CA    1 
ATOM   1272 C C     . PHE A 1 165 ? -10.297 -47.010 -30.232 1.00 71.16  ?  186 PHE C C     1 
ATOM   1273 O O     . PHE A 1 165 ? -10.961 -47.748 -30.977 1.00 74.77  ?  186 PHE C O     1 
ATOM   1274 C CB    . PHE A 1 165 ? -12.040 -47.213 -28.446 1.00 54.38  ?  186 PHE C CB    1 
ATOM   1275 C CG    . PHE A 1 165 ? -12.713 -46.625 -27.254 1.00 51.04  ?  186 PHE C CG    1 
ATOM   1276 C CD1   . PHE A 1 165 ? -12.051 -46.539 -26.048 1.00 58.43  ?  186 PHE C CD1   1 
ATOM   1277 C CD2   . PHE A 1 165 ? -14.004 -46.144 -27.335 1.00 55.52  ?  186 PHE C CD2   1 
ATOM   1278 C CE1   . PHE A 1 165 ? -12.670 -46.003 -24.934 1.00 64.07  ?  186 PHE C CE1   1 
ATOM   1279 C CE2   . PHE A 1 165 ? -14.632 -45.607 -26.221 1.00 51.81  ?  186 PHE C CE2   1 
ATOM   1280 C CZ    . PHE A 1 165 ? -13.962 -45.530 -25.023 1.00 56.84  ?  186 PHE C CZ    1 
ATOM   1281 N N     . PRO A 1 166 ? -8.981  -46.846 -30.420 1.00 78.62  ?  187 PRO C N     1 
ATOM   1282 C CA    . PRO A 1 166 ? -8.365  -47.297 -31.682 1.00 71.86  ?  187 PRO C CA    1 
ATOM   1283 C C     . PRO A 1 166 ? -8.437  -48.796 -31.896 1.00 67.33  ?  187 PRO C C     1 
ATOM   1284 O O     . PRO A 1 166 ? -8.697  -49.235 -33.025 1.00 71.98  ?  187 PRO C O     1 
ATOM   1285 C CB    . PRO A 1 166 ? -6.911  -46.819 -31.553 1.00 70.31  ?  187 PRO C CB    1 
ATOM   1286 C CG    . PRO A 1 166 ? -6.919  -45.804 -30.455 1.00 67.07  ?  187 PRO C CG    1 
ATOM   1287 C CD    . PRO A 1 166 ? -8.000  -46.222 -29.519 1.00 72.96  ?  187 PRO C CD    1 
ATOM   1288 N N     . THR A 1 167 ? -8.211  -49.598 -30.849 1.00 66.73  ?  188 THR C N     1 
ATOM   1289 C CA    . THR A 1 167 ? -8.318  -51.049 -31.000 1.00 76.74  ?  188 THR C CA    1 
ATOM   1290 C C     . THR A 1 167 ? -9.699  -51.438 -31.498 1.00 69.80  ?  188 THR C C     1 
ATOM   1291 O O     . THR A 1 167 ? -9.836  -52.149 -32.500 1.00 72.20  ?  188 THR C O     1 
ATOM   1292 C CB    . THR A 1 167 ? -8.043  -51.762 -29.671 1.00 73.46  ?  188 THR C CB    1 
ATOM   1293 O OG1   . THR A 1 167 ? -6.721  -51.475 -29.211 1.00 74.01  ?  188 THR C OG1   1 
ATOM   1294 C CG2   . THR A 1 167 ? -8.205  -53.263 -29.837 1.00 77.67  ?  188 THR C CG2   1 
ATOM   1295 N N     . PHE A 1 168 ? -10.739 -50.946 -30.821 1.00 62.72  ?  189 PHE C N     1 
ATOM   1296 C CA    . PHE A 1 168 ? -12.113 -51.239 -31.191 1.00 63.37  ?  189 PHE C CA    1 
ATOM   1297 C C     . PHE A 1 168 ? -12.580 -50.485 -32.424 1.00 65.97  ?  189 PHE C C     1 
ATOM   1298 O O     . PHE A 1 168 ? -13.669 -50.781 -32.928 1.00 68.69  ?  189 PHE C O     1 
ATOM   1299 C CB    . PHE A 1 168 ? -13.063 -50.895 -30.047 1.00 61.03  ?  189 PHE C CB    1 
ATOM   1300 C CG    . PHE A 1 168 ? -12.611 -51.369 -28.712 1.00 60.93  ?  189 PHE C CG    1 
ATOM   1301 C CD1   . PHE A 1 168 ? -11.873 -52.523 -28.579 1.00 63.59  ?  189 PHE C CD1   1 
ATOM   1302 C CD2   . PHE A 1 168 ? -13.007 -50.703 -27.573 1.00 70.60  ?  189 PHE C CD2   1 
ATOM   1303 C CE1   . PHE A 1 168 ? -11.488 -52.969 -27.342 1.00 68.88  ?  189 PHE C CE1   1 
ATOM   1304 C CE2   . PHE A 1 168 ? -12.634 -51.157 -26.325 1.00 74.80  ?  189 PHE C CE2   1 
ATOM   1305 C CZ    . PHE A 1 168 ? -11.874 -52.292 -26.212 1.00 63.79  ?  189 PHE C CZ    1 
ATOM   1306 N N     . GLN A 1 169 ? -11.805 -49.512 -32.896 1.00 66.74  ?  190 GLN C N     1 
ATOM   1307 C CA    . GLN A 1 169 ? -12.168 -48.696 -34.051 1.00 63.35  ?  190 GLN C CA    1 
ATOM   1308 C C     . GLN A 1 169 ? -13.563 -48.088 -33.884 1.00 54.94  ?  190 GLN C C     1 
ATOM   1309 O O     . GLN A 1 169 ? -14.406 -48.157 -34.777 1.00 67.39  ?  190 GLN C O     1 
ATOM   1310 C CB    . GLN A 1 169 ? -12.067 -49.504 -35.344 1.00 69.94  ?  190 GLN C CB    1 
ATOM   1311 C CG    . GLN A 1 169 ? -10.731 -50.199 -35.518 1.00 78.65  ?  190 GLN C CG    1 
ATOM   1312 C CD    . GLN A 1 169 ? -10.665 -51.013 -36.792 1.00 90.59  ?  190 GLN C CD    1 
ATOM   1313 O OE1   . GLN A 1 169 ? -11.629 -51.698 -37.156 1.00 80.85  ?  190 GLN C OE1   1 
ATOM   1314 N NE2   . GLN A 1 169 ? -9.503  -51.001 -37.444 1.00 89.73  ?  190 GLN C NE2   1 
ATOM   1315 N N     . TYR A 1 170 ? -13.818 -47.524 -32.704 1.00 46.94  ?  191 TYR C N     1 
ATOM   1316 C CA    . TYR A 1 170 ? -15.120 -46.972 -32.359 1.00 55.13  ?  191 TYR C CA    1 
ATOM   1317 C C     . TYR A 1 170 ? -14.992 -45.519 -31.915 1.00 58.48  ?  191 TYR C C     1 
ATOM   1318 O O     . TYR A 1 170 ? -14.116 -45.188 -31.111 1.00 57.22  ?  191 TYR C O     1 
ATOM   1319 C CB    . TYR A 1 170 ? -15.762 -47.805 -31.258 1.00 51.95  ?  191 TYR C CB    1 
ATOM   1320 C CG    . TYR A 1 170 ? -17.207 -47.459 -31.026 1.00 54.47  ?  191 TYR C CG    1 
ATOM   1321 C CD1   . TYR A 1 170 ? -18.151 -47.691 -32.016 1.00 70.33  ?  191 TYR C CD1   1 
ATOM   1322 C CD2   . TYR A 1 170 ? -17.635 -46.922 -29.821 1.00 54.18  ?  191 TYR C CD2   1 
ATOM   1323 C CE1   . TYR A 1 170 ? -19.479 -47.383 -31.832 1.00 70.34  ?  191 TYR C CE1   1 
ATOM   1324 C CE2   . TYR A 1 170 ? -18.978 -46.609 -29.620 1.00 74.42  ?  191 TYR C CE2   1 
ATOM   1325 C CZ    . TYR A 1 170 ? -19.897 -46.845 -30.636 1.00 75.65  ?  191 TYR C CZ    1 
ATOM   1326 O OH    . TYR A 1 170 ? -21.233 -46.544 -30.466 1.00 61.96  ?  191 TYR C OH    1 
ATOM   1327 N N     . THR A 1 171 ? -15.918 -44.664 -32.366 1.00 56.53  ?  192 THR C N     1 
ATOM   1328 C CA    . THR A 1 171 ? -15.837 -43.233 -32.079 1.00 58.18  ?  192 THR C CA    1 
ATOM   1329 C C     . THR A 1 171 ? -17.150 -42.719 -31.517 1.00 57.86  ?  192 THR C C     1 
ATOM   1330 O O     . THR A 1 171 ? -18.231 -43.072 -31.995 1.00 71.21  ?  192 THR C O     1 
ATOM   1331 C CB    . THR A 1 171 ? -15.521 -42.403 -33.326 1.00 52.57  ?  192 THR C CB    1 
ATOM   1332 O OG1   . THR A 1 171 ? -14.441 -43.005 -34.039 1.00 76.86  ?  192 THR C OG1   1 
ATOM   1333 C CG2   . THR A 1 171 ? -15.112 -40.983 -32.934 1.00 46.15  ?  192 THR C CG2   1 
ATOM   1334 N N     . VAL A 1 172 ? -17.037 -41.831 -30.539 1.00 44.69  ?  193 VAL C N     1 
ATOM   1335 C CA    . VAL A 1 172 ? -18.180 -41.264 -29.846 1.00 50.81  ?  193 VAL C CA    1 
ATOM   1336 C C     . VAL A 1 172 ? -17.947 -39.770 -29.723 1.00 53.11  ?  193 VAL C C     1 
ATOM   1337 O O     . VAL A 1 172 ? -16.801 -39.316 -29.704 1.00 54.45  ?  193 VAL C O     1 
ATOM   1338 C CB    . VAL A 1 172 ? -18.365 -41.907 -28.449 1.00 53.31  ?  193 VAL C CB    1 
ATOM   1339 C CG1   . VAL A 1 172 ? -19.657 -41.490 -27.843 1.00 59.92  ?  193 VAL C CG1   1 
ATOM   1340 C CG2   . VAL A 1 172 ? -18.348 -43.416 -28.548 1.00 41.38  ?  193 VAL C CG2   1 
ATOM   1341 N N     . GLN A 1 173 ? -19.042 -39.007 -29.621 1.00 57.15  ?  194 GLN C N     1 
ATOM   1342 C CA    . GLN A 1 173 ? -18.988 -37.585 -29.303 1.00 43.19  ?  194 GLN C CA    1 
ATOM   1343 C C     . GLN A 1 173 ? -19.955 -37.275 -28.178 1.00 44.40  ?  194 GLN C C     1 
ATOM   1344 O O     . GLN A 1 173 ? -20.851 -38.057 -27.870 1.00 59.87  ?  194 GLN C O     1 
ATOM   1345 C CB    . GLN A 1 173 ? -19.353 -36.683 -30.479 1.00 49.64  ?  194 GLN C CB    1 
ATOM   1346 C CG    . GLN A 1 173 ? -18.973 -37.181 -31.850 1.00 71.53  ?  194 GLN C CG    1 
ATOM   1347 C CD    . GLN A 1 173 ? -19.463 -36.239 -32.942 1.00 94.81  ?  194 GLN C CD    1 
ATOM   1348 O OE1   . GLN A 1 173 ? -19.652 -36.646 -34.094 1.00 104.31 ?  194 GLN C OE1   1 
ATOM   1349 N NE2   . GLN A 1 173 ? -19.694 -34.971 -32.575 1.00 71.34  ?  194 GLN C NE2   1 
ATOM   1350 N N     . ASN A 1 174 ? -19.754 -36.118 -27.556 1.00 50.10  ?  195 ASN C N     1 
ATOM   1351 C CA    . ASN A 1 174 ? -20.593 -35.682 -26.449 1.00 59.57  ?  195 ASN C CA    1 
ATOM   1352 C C     . ASN A 1 174 ? -21.798 -34.888 -26.924 1.00 67.14  ?  195 ASN C C     1 
ATOM   1353 O O     . ASN A 1 174 ? -22.331 -34.080 -26.150 1.00 66.25  ?  195 ASN C O     1 
ATOM   1354 C CB    . ASN A 1 174 ? -19.787 -34.844 -25.459 1.00 51.91  ?  195 ASN C CB    1 
ATOM   1355 C CG    . ASN A 1 174 ? -19.280 -33.566 -26.069 1.00 54.86  ?  195 ASN C CG    1 
ATOM   1356 O OD1   . ASN A 1 174 ? -19.164 -33.441 -27.292 1.00 54.84  ?  195 ASN C OD1   1 
ATOM   1357 N ND2   . ASN A 1 174 ? -19.004 -32.589 -25.223 1.00 56.66  ?  195 ASN C ND2   1 
ATOM   1358 N N     . ILE A 1 175 ? -22.173 -35.044 -28.198 1.00 66.06  ?  196 ILE C N     1 
ATOM   1359 C CA    . ILE A 1 175 ? -23.244 -34.297 -28.850 1.00 69.64  ?  196 ILE C CA    1 
ATOM   1360 C C     . ILE A 1 175 ? -24.335 -35.274 -29.272 1.00 78.64  ?  196 ILE C C     1 
ATOM   1361 O O     . ILE A 1 175 ? -24.036 -36.303 -29.892 1.00 78.73  ?  196 ILE C O     1 
ATOM   1362 C CB    . ILE A 1 175 ? -22.706 -33.531 -30.070 1.00 63.99  ?  196 ILE C CB    1 
ATOM   1363 C CG1   . ILE A 1 175 ? -21.571 -32.600 -29.650 1.00 64.21  ?  196 ILE C CG1   1 
ATOM   1364 C CG2   . ILE A 1 175 ? -23.799 -32.755 -30.744 1.00 65.96  ?  196 ILE C CG2   1 
ATOM   1365 C CD1   . ILE A 1 175 ? -20.903 -31.919 -30.816 1.00 57.05  ?  196 ILE C CD1   1 
ATOM   1366 N N     . SER A 1 176 ? -25.601 -34.937 -28.974 1.00 68.63  ?  197 SER C N     1 
ATOM   1367 C CA    . SER A 1 176 ? -26.721 -35.789 -29.373 1.00 76.07  ?  197 SER C CA    1 
ATOM   1368 C C     . SER A 1 176 ? -26.786 -35.937 -30.894 1.00 84.46  ?  197 SER C C     1 
ATOM   1369 O O     . SER A 1 176 ? -26.253 -35.100 -31.634 1.00 75.75  ?  197 SER C O     1 
ATOM   1370 C CB    . SER A 1 176 ? -28.039 -35.227 -28.847 1.00 88.77  ?  197 SER C CB    1 
ATOM   1371 O OG    . SER A 1 176 ? -28.166 -35.447 -27.453 1.00 99.27  ?  197 SER C OG    1 
ATOM   1372 N N     . PRO A 1 177 ? -27.399 -37.030 -31.379 1.00 81.81  ?  198 PRO C N     1 
ATOM   1373 C CA    . PRO A 1 177 ? -27.403 -37.289 -32.832 1.00 83.97  ?  198 PRO C CA    1 
ATOM   1374 C C     . PRO A 1 177 ? -27.983 -36.146 -33.635 1.00 93.41  ?  198 PRO C C     1 
ATOM   1375 O O     . PRO A 1 177 ? -27.532 -35.877 -34.757 1.00 103.01 ?  198 PRO C O     1 
ATOM   1376 C CB    . PRO A 1 177 ? -28.246 -38.561 -32.955 1.00 64.73  ?  198 PRO C CB    1 
ATOM   1377 C CG    . PRO A 1 177 ? -28.026 -39.252 -31.662 1.00 72.72  ?  198 PRO C CG    1 
ATOM   1378 C CD    . PRO A 1 177 ? -27.958 -38.164 -30.626 1.00 78.92  ?  198 PRO C CD    1 
ATOM   1379 N N     . LYS A 1 178 ? -29.005 -35.488 -33.110 1.00 71.36  ?  199 LYS C N     1 
ATOM   1380 C CA    . LYS A 1 178 ? -29.365 -34.175 -33.610 1.00 85.93  ?  199 LYS C CA    1 
ATOM   1381 C C     . LYS A 1 178 ? -29.505 -33.259 -32.407 1.00 96.68  ?  199 LYS C C     1 
ATOM   1382 O O     . LYS A 1 178 ? -30.201 -33.584 -31.435 1.00 84.58  ?  199 LYS C O     1 
ATOM   1383 C CB    . LYS A 1 178 ? -30.617 -34.192 -34.494 1.00 107.16 ?  199 LYS C CB    1 
ATOM   1384 C CG    . LYS A 1 178 ? -31.944 -34.132 -33.784 1.00 110.05 ?  199 LYS C CG    1 
ATOM   1385 C CD    . LYS A 1 178 ? -32.958 -34.905 -34.579 1.00 114.57 ?  199 LYS C CD    1 
ATOM   1386 C CE    . LYS A 1 178 ? -32.516 -36.339 -34.687 1.00 122.78 ?  199 LYS C CE    1 
ATOM   1387 N NZ    . LYS A 1 178 ? -32.235 -36.868 -33.327 1.00 114.00 ?  199 LYS C NZ    1 
ATOM   1388 N N     . LEU A 1 179 ? -28.765 -32.161 -32.449 1.00 79.05  ?  200 LEU C N     1 
ATOM   1389 C CA    . LEU A 1 179 ? -28.598 -31.265 -31.325 1.00 67.43  ?  200 LEU C CA    1 
ATOM   1390 C C     . LEU A 1 179 ? -29.252 -29.948 -31.685 1.00 80.75  ?  200 LEU C C     1 
ATOM   1391 O O     . LEU A 1 179 ? -28.990 -29.405 -32.763 1.00 96.68  ?  200 LEU C O     1 
ATOM   1392 C CB    . LEU A 1 179 ? -27.107 -31.075 -31.028 1.00 60.45  ?  200 LEU C CB    1 
ATOM   1393 C CG    . LEU A 1 179 ? -26.492 -30.256 -29.880 1.00 60.46  ?  200 LEU C CG    1 
ATOM   1394 C CD1   . LEU A 1 179 ? -26.457 -28.760 -30.191 1.00 76.84  ?  200 LEU C CD1   1 
ATOM   1395 C CD2   . LEU A 1 179 ? -27.199 -30.519 -28.565 1.00 76.35  ?  200 LEU C CD2   1 
ATOM   1396 N N     . ASN A 1 180 ? -30.138 -29.460 -30.820 1.00 69.35  ?  201 ASN C N     1 
ATOM   1397 C CA    . ASN A 1 180 ? -30.634 -28.102 -30.991 1.00 112.14 ?  201 ASN C CA    1 
ATOM   1398 C C     . ASN A 1 180 ? -29.747 -27.139 -30.223 1.00 91.94  ?  201 ASN C C     1 
ATOM   1399 O O     . ASN A 1 180 ? -29.582 -27.264 -29.007 1.00 83.52  ?  201 ASN C O     1 
ATOM   1400 C CB    . ASN A 1 180 ? -32.086 -27.938 -30.533 1.00 129.87 ?  201 ASN C CB    1 
ATOM   1401 C CG    . ASN A 1 180 ? -32.880 -26.941 -31.412 1.00 134.66 ?  201 ASN C CG    1 
ATOM   1402 O OD1   . ASN A 1 180 ? -32.330 -26.257 -32.294 1.00 112.94 ?  201 ASN C OD1   1 
ATOM   1403 N ND2   . ASN A 1 180 ? -34.181 -26.862 -31.159 1.00 138.92 ?  201 ASN C ND2   1 
ATOM   1404 N N     . THR A 1 181 ? -29.230 -26.149 -30.941 1.00 80.07  ?  202 THR C N     1 
ATOM   1405 C CA    . THR A 1 181 ? -28.377 -25.139 -30.344 1.00 85.04  ?  202 THR C CA    1 
ATOM   1406 C C     . THR A 1 181 ? -29.071 -24.417 -29.199 1.00 100.64 ?  202 THR C C     1 
ATOM   1407 O O     . THR A 1 181 ? -28.402 -23.923 -28.280 1.00 98.24  ?  202 THR C O     1 
ATOM   1408 C CB    . THR A 1 181 ? -27.990 -24.143 -31.425 1.00 110.09 ?  202 THR C CB    1 
ATOM   1409 O OG1   . THR A 1 181 ? -27.292 -24.838 -32.468 1.00 113.68 ?  202 THR C OG1   1 
ATOM   1410 C CG2   . THR A 1 181 ? -27.204 -22.932 -30.867 1.00 96.47  ?  202 THR C CG2   1 
ATOM   1411 N N     . SER A 1 182 ? -30.410 -24.330 -29.238 1.00 92.74  ?  203 SER C N     1 
ATOM   1412 C CA    . SER A 1 182 ? -31.112 -23.595 -28.193 1.00 84.75  ?  203 SER C CA    1 
ATOM   1413 C C     . SER A 1 182 ? -31.122 -24.323 -26.854 1.00 89.69  ?  203 SER C C     1 
ATOM   1414 O O     . SER A 1 182 ? -31.885 -23.960 -25.935 1.00 108.21 ?  203 SER C O     1 
ATOM   1415 C CB    . SER A 1 182 ? -32.537 -23.306 -28.649 1.00 80.93  ?  203 SER C CB    1 
ATOM   1416 N N     . CYS A 1 183 ? -30.231 -25.293 -26.677 1.00 85.23  ?  204 CYS C N     1 
ATOM   1417 C CA    . CYS A 1 183 ? -30.141 -26.059 -25.446 1.00 64.53  ?  204 CYS C CA    1 
ATOM   1418 C C     . CYS A 1 183 ? -29.059 -25.473 -24.557 1.00 75.95  ?  204 CYS C C     1 
ATOM   1419 O O     . CYS A 1 183 ? -28.135 -24.798 -25.022 1.00 86.93  ?  204 CYS C O     1 
ATOM   1420 C CB    . CYS A 1 183 ? -29.855 -27.539 -25.738 1.00 63.97  ?  204 CYS C CB    1 
ATOM   1421 S SG    . CYS A 1 183 ? -28.129 -28.072 -26.059 1.00 86.70  ?  204 CYS C SG    1 
ATOM   1422 N N     . LYS A 1 184 ? -29.223 -25.674 -23.260 1.00 74.50  ?  205 LYS C N     1 
ATOM   1423 C CA    . LYS A 1 184 ? -28.210 -25.288 -22.295 1.00 66.12  ?  205 LYS C CA    1 
ATOM   1424 C C     . LYS A 1 184 ? -28.020 -26.454 -21.344 1.00 72.50  ?  205 LYS C C     1 
ATOM   1425 O O     . LYS A 1 184 ? -28.994 -27.102 -20.951 1.00 99.49  ?  205 LYS C O     1 
ATOM   1426 C CB    . LYS A 1 184 ? -28.626 -24.034 -21.559 1.00 72.44  ?  205 LYS C CB    1 
ATOM   1427 C CG    . LYS A 1 184 ? -28.115 -22.765 -22.221 1.00 83.82  ?  205 LYS C CG    1 
ATOM   1428 C CD    . LYS A 1 184 ? -28.676 -21.530 -21.529 1.00 106.87 ?  205 LYS C CD    1 
ATOM   1429 C CE    . LYS A 1 184 ? -28.694 -20.329 -22.468 1.00 117.43 ?  205 LYS C CE    1 
ATOM   1430 N NZ    . LYS A 1 184 ? -29.650 -20.546 -23.601 1.00 126.29 ?  205 LYS C NZ    1 
ATOM   1431 N N     . PHE A 1 185 ? -26.765 -26.741 -21.009 1.00 75.15  ?  206 PHE C N     1 
ATOM   1432 C CA    . PHE A 1 185 ? -26.434 -27.915 -20.209 1.00 79.62  ?  206 PHE C CA    1 
ATOM   1433 C C     . PHE A 1 185 ? -27.128 -27.944 -18.850 1.00 89.23  ?  206 PHE C C     1 
ATOM   1434 O O     . PHE A 1 185 ? -27.045 -26.993 -18.064 1.00 82.62  ?  206 PHE C O     1 
ATOM   1435 C CB    . PHE A 1 185 ? -24.927 -27.978 -20.005 1.00 76.15  ?  206 PHE C CB    1 
ATOM   1436 C CG    . PHE A 1 185 ? -24.499 -29.068 -19.085 1.00 74.20  ?  206 PHE C CG    1 
ATOM   1437 C CD1   . PHE A 1 185 ? -24.461 -30.379 -19.517 1.00 64.83  ?  206 PHE C CD1   1 
ATOM   1438 C CD2   . PHE A 1 185 ? -24.128 -28.777 -17.779 1.00 70.06  ?  206 PHE C CD2   1 
ATOM   1439 C CE1   . PHE A 1 185 ? -24.057 -31.384 -18.668 1.00 52.78  ?  206 PHE C CE1   1 
ATOM   1440 C CE2   . PHE A 1 185 ? -23.728 -29.782 -16.924 1.00 63.10  ?  206 PHE C CE2   1 
ATOM   1441 C CZ    . PHE A 1 185 ? -23.692 -31.086 -17.371 1.00 50.78  ?  206 PHE C CZ    1 
ATOM   1442 N N     . ASN A 1 186 ? -27.758 -29.081 -18.556 1.00 97.68  ?  207 ASN C N     1 
ATOM   1443 C CA    . ASN A 1 186 ? -28.266 -29.406 -17.232 1.00 110.97 ?  207 ASN C CA    1 
ATOM   1444 C C     . ASN A 1 186 ? -27.935 -30.863 -16.975 1.00 118.16 ?  207 ASN C C     1 
ATOM   1445 O O     . ASN A 1 186 ? -28.081 -31.705 -17.870 1.00 100.43 ?  207 ASN C O     1 
ATOM   1446 C CB    . ASN A 1 186 ? -29.770 -29.165 -17.082 1.00 128.40 ?  207 ASN C CB    1 
ATOM   1447 C CG    . ASN A 1 186 ? -30.212 -29.149 -15.624 1.00 132.32 ?  207 ASN C CG    1 
ATOM   1448 O OD1   . ASN A 1 186 ? -30.653 -30.172 -15.082 1.00 129.06 ?  207 ASN C OD1   1 
ATOM   1449 N ND2   . ASN A 1 186 ? -30.071 -27.992 -14.975 1.00 119.28 ?  207 ASN C ND2   1 
ATOM   1450 N N     . LYS A 1 187 ? -27.496 -31.144 -15.743 1.00 124.24 ?  208 LYS C N     1 
ATOM   1451 C CA    . LYS A 1 187 ? -26.902 -32.440 -15.423 1.00 125.22 ?  208 LYS C CA    1 
ATOM   1452 C C     . LYS A 1 187 ? -27.829 -33.600 -15.784 1.00 127.22 ?  208 LYS C C     1 
ATOM   1453 O O     . LYS A 1 187 ? -27.404 -34.569 -16.427 1.00 103.21 ?  208 LYS C O     1 
ATOM   1454 C CB    . LYS A 1 187 ? -26.533 -32.476 -13.938 1.00 101.16 ?  208 LYS C CB    1 
ATOM   1455 C CG    . LYS A 1 187 ? -25.839 -33.761 -13.519 1.00 111.01 ?  208 LYS C CG    1 
ATOM   1456 C CD    . LYS A 1 187 ? -25.485 -33.772 -12.039 1.00 98.61  ?  208 LYS C CD    1 
ATOM   1457 C CE    . LYS A 1 187 ? -25.100 -35.170 -11.589 1.00 93.45  ?  208 LYS C CE    1 
ATOM   1458 N NZ    . LYS A 1 187 ? -24.485 -35.163 -10.237 1.00 107.19 ?  208 LYS C NZ    1 
ATOM   1459 N N     . VAL A 1 188 ? -29.104 -33.501 -15.417 1.00 144.36 ?  209 VAL C N     1 
ATOM   1460 C CA    . VAL A 1 188 ? -30.063 -34.590 -15.591 1.00 147.79 ?  209 VAL C CA    1 
ATOM   1461 C C     . VAL A 1 188 ? -30.955 -34.383 -16.816 1.00 143.79 ?  209 VAL C C     1 
ATOM   1462 O O     . VAL A 1 188 ? -31.234 -35.339 -17.548 1.00 103.05 ?  209 VAL C O     1 
ATOM   1463 C CB    . VAL A 1 188 ? -30.894 -34.779 -14.300 1.00 135.82 ?  209 VAL C CB    1 
ATOM   1464 C CG1   . VAL A 1 188 ? -31.653 -33.488 -13.920 1.00 129.36 ?  209 VAL C CG1   1 
ATOM   1465 C CG2   . VAL A 1 188 ? -31.821 -35.982 -14.431 1.00 109.89 ?  209 VAL C CG2   1 
ATOM   1466 N N     . THR A 1 189 ? -31.431 -33.145 -17.032 1.00 146.36 ?  210 THR C N     1 
ATOM   1467 C CA    . THR A 1 189 ? -32.432 -32.882 -18.063 1.00 122.49 ?  210 THR C CA    1 
ATOM   1468 C C     . THR A 1 189 ? -31.824 -32.946 -19.465 1.00 133.37 ?  210 THR C C     1 
ATOM   1469 O O     . THR A 1 189 ? -32.452 -33.463 -20.398 1.00 118.90 ?  210 THR C O     1 
ATOM   1470 C CB    . THR A 1 189 ? -33.081 -31.512 -17.817 1.00 104.69 ?  210 THR C CB    1 
ATOM   1471 O OG1   . THR A 1 189 ? -32.249 -30.480 -18.353 1.00 118.16 ?  210 THR C OG1   1 
ATOM   1472 C CG2   . THR A 1 189 ? -33.241 -31.246 -16.331 1.00 93.91  ?  210 THR C CG2   1 
ATOM   1473 N N     . ALA A 1 190 ? -30.593 -32.453 -19.628 1.00 139.76 ?  211 ALA C N     1 
ATOM   1474 C CA    . ALA A 1 190 ? -29.894 -32.479 -20.915 1.00 117.57 ?  211 ALA C CA    1 
ATOM   1475 C C     . ALA A 1 190 ? -28.413 -32.745 -20.686 1.00 113.12 ?  211 ALA C C     1 
ATOM   1476 O O     . ALA A 1 190 ? -27.610 -31.809 -20.582 1.00 109.19 ?  211 ALA C O     1 
ATOM   1477 C CB    . ALA A 1 190 ? -30.097 -31.175 -21.685 1.00 110.99 ?  211 ALA C CB    1 
ATOM   1478 N N     . PRO A 1 191 ? -28.011 -34.025 -20.584 1.00 121.97 ?  212 PRO C N     1 
ATOM   1479 C CA    . PRO A 1 191 ? -26.596 -34.338 -20.343 1.00 107.06 ?  212 PRO C CA    1 
ATOM   1480 C C     . PRO A 1 191 ? -25.744 -34.209 -21.589 1.00 94.91  ?  212 PRO C C     1 
ATOM   1481 O O     . PRO A 1 191 ? -24.540 -33.971 -21.488 1.00 106.91 ?  212 PRO C O     1 
ATOM   1482 C CB    . PRO A 1 191 ? -26.636 -35.799 -19.888 1.00 103.44 ?  212 PRO C CB    1 
ATOM   1483 C CG    . PRO A 1 191 ? -27.773 -36.358 -20.663 1.00 102.91 ?  212 PRO C CG    1 
ATOM   1484 C CD    . PRO A 1 191 ? -28.813 -35.250 -20.748 1.00 128.19 ?  212 PRO C CD    1 
ATOM   1485 N N     . LEU A 1 192 ? -26.342 -34.402 -22.765 1.00 97.35  ?  213 LEU C N     1 
ATOM   1486 C CA    . LEU A 1 192 ? -25.625 -34.324 -24.034 1.00 99.29  ?  213 LEU C CA    1 
ATOM   1487 C C     . LEU A 1 192 ? -25.746 -32.955 -24.686 1.00 90.25  ?  213 LEU C C     1 
ATOM   1488 O O     . LEU A 1 192 ? -25.676 -32.852 -25.920 1.00 71.49  ?  213 LEU C O     1 
ATOM   1489 C CB    . LEU A 1 192 ? -26.098 -35.398 -25.011 1.00 92.58  ?  213 LEU C CB    1 
ATOM   1490 C CG    . LEU A 1 192 ? -25.297 -36.690 -25.026 1.00 70.10  ?  213 LEU C CG    1 
ATOM   1491 C CD1   . LEU A 1 192 ? -25.404 -37.336 -23.658 1.00 99.81  ?  213 LEU C CD1   1 
ATOM   1492 C CD2   . LEU A 1 192 ? -25.812 -37.613 -26.119 1.00 80.29  ?  213 LEU C CD2   1 
ATOM   1493 N N     . CYS A 1 193 ? -25.978 -31.920 -23.889 1.00 71.59  ?  214 CYS C N     1 
ATOM   1494 C CA    . CYS A 1 193 ? -26.017 -30.556 -24.380 1.00 64.73  ?  214 CYS C CA    1 
ATOM   1495 C C     . CYS A 1 193 ? -24.721 -29.877 -23.995 1.00 70.69  ?  214 CYS C C     1 
ATOM   1496 O O     . CYS A 1 193 ? -24.573 -29.406 -22.859 1.00 72.59  ?  214 CYS C O     1 
ATOM   1497 C CB    . CYS A 1 193 ? -27.202 -29.804 -23.804 1.00 77.68  ?  214 CYS C CB    1 
ATOM   1498 S SG    . CYS A 1 193 ? -27.206 -28.081 -24.251 1.00 75.24  ?  214 CYS C SG    1 
ATOM   1499 N N     . PRO A 1 194 ? -23.743 -29.882 -24.868 1.00 55.82  ?  215 PRO C N     1 
ATOM   1500 C CA    . PRO A 1 194 ? -22.440 -29.334 -24.494 1.00 57.22  ?  215 PRO C CA    1 
ATOM   1501 C C     . PRO A 1 194 ? -22.329 -27.831 -24.756 1.00 67.44  ?  215 PRO C C     1 
ATOM   1502 O O     . PRO A 1 194 ? -21.302 -27.342 -25.251 1.00 63.86  ?  215 PRO C O     1 
ATOM   1503 C CB    . PRO A 1 194 ? -21.480 -30.145 -25.367 1.00 61.24  ?  215 PRO C CB    1 
ATOM   1504 C CG    . PRO A 1 194 ? -22.386 -30.794 -26.473 1.00 58.21  ?  215 PRO C CG    1 
ATOM   1505 C CD    . PRO A 1 194 ? -23.778 -30.328 -26.264 1.00 54.75  ?  215 PRO C CD    1 
ATOM   1506 N N     . ILE A 1 195 ? -23.370 -27.080 -24.407 1.00 52.94  ?  216 ILE C N     1 
ATOM   1507 C CA    . ILE A 1 195 ? -23.331 -25.625 -24.429 1.00 53.80  ?  216 ILE C CA    1 
ATOM   1508 C C     . ILE A 1 195 ? -23.428 -25.188 -22.975 1.00 54.80  ?  216 ILE C C     1 
ATOM   1509 O O     . ILE A 1 195 ? -24.399 -25.522 -22.289 1.00 61.14  ?  216 ILE C O     1 
ATOM   1510 C CB    . ILE A 1 195 ? -24.464 -25.019 -25.268 1.00 56.58  ?  216 ILE C CB    1 
ATOM   1511 C CG1   . ILE A 1 195 ? -24.243 -25.264 -26.752 1.00 48.67  ?  216 ILE C CG1   1 
ATOM   1512 C CG2   . ILE A 1 195 ? -24.515 -23.516 -25.064 1.00 69.44  ?  216 ILE C CG2   1 
ATOM   1513 C CD1   . ILE A 1 195 ? -24.824 -26.560 -27.214 1.00 61.69  ?  216 ILE C CD1   1 
ATOM   1514 N N     . PHE A 1 196 ? -22.409 -24.496 -22.481 1.00 43.83  ?  217 PHE C N     1 
ATOM   1515 C CA    . PHE A 1 196 ? -22.334 -24.153 -21.068 1.00 53.98  ?  217 PHE C CA    1 
ATOM   1516 C C     . PHE A 1 196 ? -22.306 -22.646 -20.906 1.00 60.36  ?  217 PHE C C     1 
ATOM   1517 O O     . PHE A 1 196 ? -21.541 -21.953 -21.583 1.00 60.17  ?  217 PHE C O     1 
ATOM   1518 C CB    . PHE A 1 196 ? -21.108 -24.779 -20.393 1.00 45.28  ?  217 PHE C CB    1 
ATOM   1519 C CG    . PHE A 1 196 ? -21.032 -26.269 -20.524 1.00 50.33  ?  217 PHE C CG    1 
ATOM   1520 C CD1   . PHE A 1 196 ? -20.613 -26.858 -21.708 1.00 56.26  ?  217 PHE C CD1   1 
ATOM   1521 C CD2   . PHE A 1 196 ? -21.312 -27.088 -19.437 1.00 42.80  ?  217 PHE C CD2   1 
ATOM   1522 C CE1   . PHE A 1 196 ? -20.522 -28.238 -21.824 1.00 56.65  ?  217 PHE C CE1   1 
ATOM   1523 C CE2   . PHE A 1 196 ? -21.206 -28.464 -19.544 1.00 52.58  ?  217 PHE C CE2   1 
ATOM   1524 C CZ    . PHE A 1 196 ? -20.815 -29.040 -20.744 1.00 55.16  ?  217 PHE C CZ    1 
ATOM   1525 N N     . ARG A 1 197 ? -23.140 -22.149 -20.005 1.00 59.47  ?  218 ARG C N     1 
ATOM   1526 C CA    . ARG A 1 197 ? -23.044 -20.770 -19.573 1.00 61.31  ?  218 ARG C CA    1 
ATOM   1527 C C     . ARG A 1 197 ? -21.902 -20.699 -18.569 1.00 59.55  ?  218 ARG C C     1 
ATOM   1528 O O     . ARG A 1 197 ? -21.844 -21.515 -17.643 1.00 62.75  ?  218 ARG C O     1 
ATOM   1529 C CB    . ARG A 1 197 ? -24.364 -20.332 -18.935 1.00 60.66  ?  218 ARG C CB    1 
ATOM   1530 C CG    . ARG A 1 197 ? -24.570 -18.843 -18.889 1.00 67.89  ?  218 ARG C CG    1 
ATOM   1531 C CD    . ARG A 1 197 ? -25.845 -18.481 -18.167 1.00 60.51  ?  218 ARG C CD    1 
ATOM   1532 N NE    . ARG A 1 197 ? -25.617 -18.408 -16.729 1.00 55.95  ?  218 ARG C NE    1 
ATOM   1533 C CZ    . ARG A 1 197 ? -25.392 -17.265 -16.084 1.00 74.26  ?  218 ARG C CZ    1 
ATOM   1534 N NH1   . ARG A 1 197 ? -25.381 -16.117 -16.756 1.00 64.68  ?  218 ARG C NH1   1 
ATOM   1535 N NH2   . ARG A 1 197 ? -25.171 -17.266 -14.771 1.00 72.98  ?  218 ARG C NH2   1 
ATOM   1536 N N     . LEU A 1 198 ? -20.960 -19.774 -18.782 1.00 52.29  ?  219 LEU C N     1 
ATOM   1537 C CA    . LEU A 1 198 ? -19.780 -19.740 -17.918 1.00 58.78  ?  219 LEU C CA    1 
ATOM   1538 C C     . LEU A 1 198 ? -20.183 -19.577 -16.454 1.00 63.06  ?  219 LEU C C     1 
ATOM   1539 O O     . LEU A 1 198 ? -19.623 -20.243 -15.567 1.00 70.65  ?  219 LEU C O     1 
ATOM   1540 C CB    . LEU A 1 198 ? -18.809 -18.641 -18.365 1.00 53.30  ?  219 LEU C CB    1 
ATOM   1541 C CG    . LEU A 1 198 ? -18.279 -18.717 -19.817 1.00 52.15  ?  219 LEU C CG    1 
ATOM   1542 C CD1   . LEU A 1 198 ? -17.204 -17.678 -20.098 1.00 42.74  ?  219 LEU C CD1   1 
ATOM   1543 C CD2   . LEU A 1 198 ? -17.801 -20.096 -20.246 1.00 45.84  ?  219 LEU C CD2   1 
ATOM   1544 N N     . GLY A 1 199 ? -21.160 -18.696 -16.183 1.00 59.68  ?  220 GLY C N     1 
ATOM   1545 C CA    . GLY A 1 199 ? -21.683 -18.560 -14.829 1.00 62.10  ?  220 GLY C CA    1 
ATOM   1546 C C     . GLY A 1 199 ? -22.142 -19.881 -14.241 1.00 61.03  ?  220 GLY C C     1 
ATOM   1547 O O     . GLY A 1 199 ? -21.898 -20.170 -13.065 1.00 52.52  ?  220 GLY C O     1 
ATOM   1548 N N     . ASP A 1 200 ? -22.816 -20.702 -15.053 1.00 59.09  ?  221 ASP C N     1 
ATOM   1549 C CA    . ASP A 1 200 ? -23.273 -22.006 -14.581 1.00 61.52  ?  221 ASP C CA    1 
ATOM   1550 C C     . ASP A 1 200 ? -22.101 -22.932 -14.295 1.00 61.33  ?  221 ASP C C     1 
ATOM   1551 O O     . ASP A 1 200 ? -22.152 -23.735 -13.354 1.00 61.05  ?  221 ASP C O     1 
ATOM   1552 C CB    . ASP A 1 200 ? -24.207 -22.649 -15.607 1.00 54.15  ?  221 ASP C CB    1 
ATOM   1553 C CG    . ASP A 1 200 ? -25.482 -21.867 -15.800 1.00 68.15  ?  221 ASP C CG    1 
ATOM   1554 O OD1   . ASP A 1 200 ? -25.686 -20.860 -15.079 1.00 78.31  ?  221 ASP C OD1   1 
ATOM   1555 O OD2   . ASP A 1 200 ? -26.288 -22.264 -16.666 1.00 65.56  ?  221 ASP C OD2   1 
ATOM   1556 N N     . ILE A 1 201 ? -21.043 -22.852 -15.104 1.00 54.20  ?  222 ILE C N     1 
ATOM   1557 C CA    . ILE A 1 201 ? -19.861 -23.658 -14.824 1.00 61.58  ?  222 ILE C CA    1 
ATOM   1558 C C     . ILE A 1 201 ? -19.302 -23.306 -13.454 1.00 59.14  ?  222 ILE C C     1 
ATOM   1559 O O     . ILE A 1 201 ? -19.159 -24.176 -12.585 1.00 51.46  ?  222 ILE C O     1 
ATOM   1560 C CB    . ILE A 1 201 ? -18.798 -23.493 -15.924 1.00 55.89  ?  222 ILE C CB    1 
ATOM   1561 C CG1   . ILE A 1 201 ? -19.255 -24.156 -17.221 1.00 57.82  ?  222 ILE C CG1   1 
ATOM   1562 C CG2   . ILE A 1 201 ? -17.492 -24.098 -15.471 1.00 42.87  ?  222 ILE C CG2   1 
ATOM   1563 C CD1   . ILE A 1 201 ? -18.335 -23.880 -18.371 1.00 48.85  ?  222 ILE C CD1   1 
ATOM   1564 N N     . LEU A 1 202 ? -19.021 -22.014 -13.225 1.00 58.03  ?  223 LEU C N     1 
ATOM   1565 C CA    . LEU A 1 202 ? -18.450 -21.625 -11.935 1.00 64.38  ?  223 LEU C CA    1 
ATOM   1566 C C     . LEU A 1 202 ? -19.407 -21.906 -10.785 1.00 72.08  ?  223 LEU C C     1 
ATOM   1567 O O     . LEU A 1 202 ? -18.968 -22.159 -9.652  1.00 64.21  ?  223 LEU C O     1 
ATOM   1568 C CB    . LEU A 1 202 ? -18.041 -20.151 -11.943 1.00 58.77  ?  223 LEU C CB    1 
ATOM   1569 C CG    . LEU A 1 202 ? -16.600 -19.889 -12.379 1.00 59.79  ?  223 LEU C CG    1 
ATOM   1570 C CD1   . LEU A 1 202 ? -16.443 -20.227 -13.844 1.00 63.22  ?  223 LEU C CD1   1 
ATOM   1571 C CD2   . LEU A 1 202 ? -16.128 -18.458 -12.082 1.00 54.71  ?  223 LEU C CD2   1 
ATOM   1572 N N     . GLN A 1 203 ? -20.711 -21.866 -11.050 1.00 71.95  ?  224 GLN C N     1 
ATOM   1573 C CA    . GLN A 1 203 ? -21.667 -22.289 -10.042 1.00 66.40  ?  224 GLN C CA    1 
ATOM   1574 C C     . GLN A 1 203 ? -21.437 -23.755 -9.708  1.00 70.92  ?  224 GLN C C     1 
ATOM   1575 O O     . GLN A 1 203 ? -21.309 -24.126 -8.534  1.00 68.82  ?  224 GLN C O     1 
ATOM   1576 C CB    . GLN A 1 203 ? -23.090 -22.044 -10.546 1.00 76.75  ?  224 GLN C CB    1 
ATOM   1577 C CG    . GLN A 1 203 ? -24.177 -22.000 -9.470  1.00 92.56  ?  224 GLN C CG    1 
ATOM   1578 C CD    . GLN A 1 203 ? -25.536 -21.576 -10.034 1.00 126.15 ?  224 GLN C CD    1 
ATOM   1579 O OE1   . GLN A 1 203 ? -26.022 -22.143 -11.020 1.00 127.99 ?  224 GLN C OE1   1 
ATOM   1580 N NE2   . GLN A 1 203 ? -26.149 -20.569 -9.415  1.00 128.85 ?  224 GLN C NE2   1 
ATOM   1581 N N     . GLU A 1 204 ? -21.318 -24.600 -10.741 1.00 63.55  ?  225 GLU C N     1 
ATOM   1582 C CA    . GLU A 1 204 ? -21.123 -26.022 -10.497 1.00 65.44  ?  225 GLU C CA    1 
ATOM   1583 C C     . GLU A 1 204 ? -19.822 -26.298 -9.766  1.00 62.45  ?  225 GLU C C     1 
ATOM   1584 O O     . GLU A 1 204 ? -19.701 -27.331 -9.107  1.00 65.13  ?  225 GLU C O     1 
ATOM   1585 C CB    . GLU A 1 204 ? -21.125 -26.817 -11.801 1.00 59.04  ?  225 GLU C CB    1 
ATOM   1586 C CG    . GLU A 1 204 ? -22.509 -27.128 -12.298 1.00 72.69  ?  225 GLU C CG    1 
ATOM   1587 C CD    . GLU A 1 204 ? -23.472 -27.384 -11.171 1.00 89.20  ?  225 GLU C CD    1 
ATOM   1588 O OE1   . GLU A 1 204 ? -23.217 -28.293 -10.343 1.00 84.00  ?  225 GLU C OE1   1 
ATOM   1589 O OE2   . GLU A 1 204 ? -24.486 -26.646 -11.118 1.00 91.99  ?  225 GLU C OE2   1 
ATOM   1590 N N     . ALA A 1 205 ? -18.851 -25.401 -9.872  1.00 66.15  ?  226 ALA C N     1 
ATOM   1591 C CA    . ALA A 1 205 ? -17.593 -25.501 -9.153  1.00 63.47  ?  226 ALA C CA    1 
ATOM   1592 C C     . ALA A 1 205 ? -17.649 -24.836 -7.785  1.00 73.92  ?  226 ALA C C     1 
ATOM   1593 O O     . ALA A 1 205 ? -16.593 -24.592 -7.185  1.00 76.48  ?  226 ALA C O     1 
ATOM   1594 C CB    . ALA A 1 205 ? -16.459 -24.898 -9.981  1.00 66.14  ?  226 ALA C CB    1 
ATOM   1595 N N     . LYS A 1 206 ? -18.846 -24.482 -7.314  1.00 76.18  ?  227 LYS C N     1 
ATOM   1596 C CA    . LYS A 1 206 ? -19.030 -23.840 -6.012  1.00 70.48  ?  227 LYS C CA    1 
ATOM   1597 C C     . LYS A 1 206 ? -18.276 -22.508 -5.951  1.00 69.87  ?  227 LYS C C     1 
ATOM   1598 O O     . LYS A 1 206 ? -17.643 -22.178 -4.947  1.00 74.86  ?  227 LYS C O     1 
ATOM   1599 C CB    . LYS A 1 206 ? -18.600 -24.781 -4.877  1.00 59.08  ?  227 LYS C CB    1 
ATOM   1600 C CG    . LYS A 1 206 ? -19.418 -26.098 -4.749  1.00 80.16  ?  227 LYS C CG    1 
ATOM   1601 C CD    . LYS A 1 206 ? -20.873 -25.878 -4.288  1.00 103.04 ?  227 LYS C CD    1 
ATOM   1602 C CE    . LYS A 1 206 ? -21.820 -27.089 -4.538  1.00 96.08  ?  227 LYS C CE    1 
ATOM   1603 N NZ    . LYS A 1 206 ? -22.159 -27.450 -5.953  1.00 73.97  ?  227 LYS C NZ    1 
ATOM   1604 N N     . GLU A 1 207 ? -18.363 -21.720 -7.032  1.00 67.16  ?  228 GLU C N     1 
ATOM   1605 C CA    . GLU A 1 207 ? -17.623 -20.469 -7.155  1.00 63.66  ?  228 GLU C CA    1 
ATOM   1606 C C     . GLU A 1 207 ? -18.519 -19.337 -7.630  1.00 62.06  ?  228 GLU C C     1 
ATOM   1607 O O     . GLU A 1 207 ? -19.491 -19.559 -8.353  1.00 74.85  ?  228 GLU C O     1 
ATOM   1608 C CB    . GLU A 1 207 ? -16.468 -20.616 -8.134  1.00 62.81  ?  228 GLU C CB    1 
ATOM   1609 C CG    . GLU A 1 207 ? -15.361 -21.508 -7.623  1.00 73.36  ?  228 GLU C CG    1 
ATOM   1610 C CD    . GLU A 1 207 ? -14.606 -20.879 -6.473  1.00 86.93  ?  228 GLU C CD    1 
ATOM   1611 O OE1   . GLU A 1 207 ? -14.560 -19.628 -6.403  1.00 75.71  ?  228 GLU C OE1   1 
ATOM   1612 O OE2   . GLU A 1 207 ? -14.078 -21.640 -5.629  1.00 101.16 ?  228 GLU C OE2   1 
ATOM   1613 N N     . ASN A 1 208 ? -18.151 -18.112 -7.258  1.00 55.08  ?  229 ASN C N     1 
ATOM   1614 C CA    . ASN A 1 208 ? -18.911 -16.918 -7.617  1.00 58.69  ?  229 ASN C CA    1 
ATOM   1615 C C     . ASN A 1 208 ? -18.227 -16.223 -8.785  1.00 66.55  ?  229 ASN C C     1 
ATOM   1616 O O     . ASN A 1 208 ? -17.139 -15.657 -8.627  1.00 77.82  ?  229 ASN C O     1 
ATOM   1617 C CB    . ASN A 1 208 ? -19.036 -15.972 -6.421  1.00 72.77  ?  229 ASN C CB    1 
ATOM   1618 C CG    . ASN A 1 208 ? -19.936 -14.766 -6.705  1.00 86.29  ?  229 ASN C CG    1 
ATOM   1619 O OD1   . ASN A 1 208 ? -20.172 -14.389 -7.860  1.00 74.20  ?  229 ASN C OD1   1 
ATOM   1620 N ND2   . ASN A 1 208 ? -20.458 -14.165 -5.635  1.00 105.50 ?  229 ASN C ND2   1 
ATOM   1621 N N     . PHE A 1 209 ? -18.903 -16.203 -9.936  1.00 62.95  ?  230 PHE C N     1 
ATOM   1622 C CA    . PHE A 1 209 ? -18.317 -15.591 -11.125 1.00 59.59  ?  230 PHE C CA    1 
ATOM   1623 C C     . PHE A 1 209 ? -17.979 -14.121 -10.880 1.00 74.30  ?  230 PHE C C     1 
ATOM   1624 O O     . PHE A 1 209 ? -16.908 -13.644 -11.279 1.00 65.93  ?  230 PHE C O     1 
ATOM   1625 C CB    . PHE A 1 209 ? -19.255 -15.733 -12.320 1.00 65.88  ?  230 PHE C CB    1 
ATOM   1626 C CG    . PHE A 1 209 ? -18.560 -15.600 -13.637 1.00 60.22  ?  230 PHE C CG    1 
ATOM   1627 C CD1   . PHE A 1 209 ? -18.192 -14.357 -14.120 1.00 61.69  ?  230 PHE C CD1   1 
ATOM   1628 C CD2   . PHE A 1 209 ? -18.284 -16.720 -14.401 1.00 67.27  ?  230 PHE C CD2   1 
ATOM   1629 C CE1   . PHE A 1 209 ? -17.540 -14.236 -15.330 1.00 64.50  ?  230 PHE C CE1   1 
ATOM   1630 C CE2   . PHE A 1 209 ? -17.640 -16.600 -15.619 1.00 71.88  ?  230 PHE C CE2   1 
ATOM   1631 C CZ    . PHE A 1 209 ? -17.265 -15.353 -16.082 1.00 59.97  ?  230 PHE C CZ    1 
ATOM   1632 N N     . SER A 1 210 ? -18.903 -13.371 -10.268 1.00 82.51  ?  231 SER C N     1 
ATOM   1633 C CA    . SER A 1 210 ? -18.619 -11.967 -9.980  1.00 73.91  ?  231 SER C CA    1 
ATOM   1634 C C     . SER A 1 210 ? -17.354 -11.815 -9.159  1.00 65.86  ?  231 SER C C     1 
ATOM   1635 O O     . SER A 1 210 ? -16.527 -10.943 -9.444  1.00 63.12  ?  231 SER C O     1 
ATOM   1636 C CB    . SER A 1 210 ? -19.793 -11.308 -9.271  1.00 64.43  ?  231 SER C CB    1 
ATOM   1637 O OG    . SER A 1 210 ? -20.839 -11.095 -10.200 1.00 80.93  ?  231 SER C OG    1 
ATOM   1638 N N     . GLU A 1 211 ? -17.175 -12.658 -8.143  1.00 76.95  ?  232 GLU C N     1 
ATOM   1639 C CA    . GLU A 1 211 ? -15.972 -12.544 -7.331  1.00 76.07  ?  232 GLU C CA    1 
ATOM   1640 C C     . GLU A 1 211 ? -14.743 -12.929 -8.134  1.00 69.78  ?  232 GLU C C     1 
ATOM   1641 O O     . GLU A 1 211 ? -13.788 -12.147 -8.225  1.00 72.05  ?  232 GLU C O     1 
ATOM   1642 C CB    . GLU A 1 211 ? -16.082 -13.417 -6.082  1.00 75.17  ?  232 GLU C CB    1 
ATOM   1643 C CG    . GLU A 1 211 ? -17.155 -12.963 -5.126  1.00 86.53  ?  232 GLU C CG    1 
ATOM   1644 C CD    . GLU A 1 211 ? -17.211 -13.811 -3.879  1.00 107.34 ?  232 GLU C CD    1 
ATOM   1645 O OE1   . GLU A 1 211 ? -16.136 -14.214 -3.383  1.00 110.51 ?  232 GLU C OE1   1 
ATOM   1646 O OE2   . GLU A 1 211 ? -18.337 -14.096 -3.414  1.00 111.67 ?  232 GLU C OE2   1 
ATOM   1647 N N     . MET A 1 212 ? -14.772 -14.109 -8.775  1.00 68.98  ?  233 MET C N     1 
ATOM   1648 C CA    . MET A 1 212 ? -13.578 -14.612 -9.458  1.00 80.27  ?  233 MET C CA    1 
ATOM   1649 C C     . MET A 1 212 ? -13.151 -13.711 -10.614 1.00 77.54  ?  233 MET C C     1 
ATOM   1650 O O     . MET A 1 212 ? -11.957 -13.636 -10.939 1.00 64.94  ?  233 MET C O     1 
ATOM   1651 C CB    . MET A 1 212 ? -13.804 -16.034 -9.968  1.00 57.36  ?  233 MET C CB    1 
ATOM   1652 C CG    . MET A 1 212 ? -12.517 -16.698 -10.460 1.00 72.75  ?  233 MET C CG    1 
ATOM   1653 S SD    . MET A 1 212 ? -12.665 -18.453 -10.848 1.00 67.64  ?  233 MET C SD    1 
ATOM   1654 C CE    . MET A 1 212 ? -13.698 -18.978 -9.500  1.00 81.92  ?  233 MET C CE    1 
ATOM   1655 N N     . ALA A 1 213 ? -14.106 -13.013 -11.232 1.00 61.53  ?  234 ALA C N     1 
ATOM   1656 C CA    . ALA A 1 213 ? -13.821 -12.217 -12.416 1.00 58.93  ?  234 ALA C CA    1 
ATOM   1657 C C     . ALA A 1 213 ? -12.861 -11.063 -12.130 1.00 66.71  ?  234 ALA C C     1 
ATOM   1658 O O     . ALA A 1 213 ? -12.302 -10.483 -13.070 1.00 61.94  ?  234 ALA C O     1 
ATOM   1659 C CB    . ALA A 1 213 ? -15.131 -11.703 -13.008 1.00 56.97  ?  234 ALA C CB    1 
ATOM   1660 N N     . VAL A 1 214 ? -12.675 -10.694 -10.862 1.00 68.16  ?  235 VAL C N     1 
ATOM   1661 C CA    . VAL A 1 214 ? -11.817 -9.555  -10.554 1.00 71.56  ?  235 VAL C CA    1 
ATOM   1662 C C     . VAL A 1 214 ? -10.356 -9.900  -10.801 1.00 72.67  ?  235 VAL C C     1 
ATOM   1663 O O     . VAL A 1 214 ? -9.653  -9.193  -11.532 1.00 77.36  ?  235 VAL C O     1 
ATOM   1664 C CB    . VAL A 1 214 ? -12.044 -9.081  -9.107  1.00 64.57  ?  235 VAL C CB    1 
ATOM   1665 C CG1   . VAL A 1 214 ? -11.128 -7.926  -8.788  1.00 68.46  ?  235 VAL C CG1   1 
ATOM   1666 C CG2   . VAL A 1 214 ? -13.475 -8.648  -8.928  1.00 68.17  ?  235 VAL C CG2   1 
ATOM   1667 N N     . LYS A 1 215 ? -9.881  -10.996 -10.209 1.00 78.66  ?  236 LYS C N     1 
ATOM   1668 C CA    . LYS A 1 215 ? -8.476  -11.387 -10.282 1.00 74.73  ?  236 LYS C CA    1 
ATOM   1669 C C     . LYS A 1 215 ? -8.220  -12.619 -11.148 1.00 68.08  ?  236 LYS C C     1 
ATOM   1670 O O     . LYS A 1 215 ? -7.061  -13.023 -11.300 1.00 70.08  ?  236 LYS C O     1 
ATOM   1671 C CB    . LYS A 1 215 ? -7.946  -11.625 -8.858  1.00 73.70  ?  236 LYS C CB    1 
ATOM   1672 C CG    . LYS A 1 215 ? -7.592  -10.359 -8.083  1.00 76.98  ?  236 LYS C CG    1 
ATOM   1673 C CD    . LYS A 1 215 ? -6.449  -10.634 -7.115  1.00 90.22  ?  236 LYS C CD    1 
ATOM   1674 C CE    . LYS A 1 215 ? -5.137  -10.914 -7.833  1.00 96.83  ?  236 LYS C CE    1 
ATOM   1675 N NZ    . LYS A 1 215 ? -4.035  -11.179 -6.864  1.00 109.30 ?  236 LYS C NZ    1 
ATOM   1676 N N     . GLY A 1 216 ? -9.256  -13.215 -11.725 1.00 58.88  ?  237 GLY C N     1 
ATOM   1677 C CA    . GLY A 1 216 ? -9.098  -14.391 -12.550 1.00 55.80  ?  237 GLY C CA    1 
ATOM   1678 C C     . GLY A 1 216 ? -8.982  -15.674 -11.745 1.00 60.98  ?  237 GLY C C     1 
ATOM   1679 O O     . GLY A 1 216 ? -9.187  -15.712 -10.528 1.00 70.07  ?  237 GLY C O     1 
ATOM   1680 N N     . GLY A 1 217 ? -8.617  -16.739 -12.447 1.00 66.18  ?  238 GLY C N     1 
ATOM   1681 C CA    . GLY A 1 217 ? -8.503  -18.049 -11.837 1.00 66.14  ?  238 GLY C CA    1 
ATOM   1682 C C     . GLY A 1 217 ? -8.483  -19.145 -12.891 1.00 73.21  ?  238 GLY C C     1 
ATOM   1683 O O     . GLY A 1 217 ? -8.366  -18.882 -14.093 1.00 62.61  ?  238 GLY C O     1 
ATOM   1684 N N     . ILE A 1 218 ? -8.623  -20.385 -12.403 1.00 66.76  ?  239 ILE C N     1 
ATOM   1685 C CA    . ILE A 1 218 ? -8.478  -21.594 -13.213 1.00 56.45  ?  239 ILE C CA    1 
ATOM   1686 C C     . ILE A 1 218 ? -9.585  -22.572 -12.854 1.00 55.73  ?  239 ILE C C     1 
ATOM   1687 O O     . ILE A 1 218 ? -9.730  -22.949 -11.687 1.00 59.28  ?  239 ILE C O     1 
ATOM   1688 C CB    . ILE A 1 218 ? -7.103  -22.245 -12.978 1.00 56.11  ?  239 ILE C CB    1 
ATOM   1689 C CG1   . ILE A 1 218 ? -6.004  -21.327 -13.472 1.00 50.05  ?  239 ILE C CG1   1 
ATOM   1690 C CG2   . ILE A 1 218 ? -7.003  -23.608 -13.649 1.00 54.50  ?  239 ILE C CG2   1 
ATOM   1691 C CD1   . ILE A 1 218 ? -4.710  -21.997 -13.474 1.00 76.12  ?  239 ILE C CD1   1 
ATOM   1692 N N     . ILE A 1 219 ? -10.349 -23.001 -13.853 1.00 55.83  ?  240 ILE C N     1 
ATOM   1693 C CA    . ILE A 1 219 ? -11.444 -23.948 -13.676 1.00 52.77  ?  240 ILE C CA    1 
ATOM   1694 C C     . ILE A 1 219 ? -11.169 -25.172 -14.527 1.00 53.60  ?  240 ILE C C     1 
ATOM   1695 O O     . ILE A 1 219 ? -10.841 -25.046 -15.713 1.00 54.04  ?  240 ILE C O     1 
ATOM   1696 C CB    . ILE A 1 219 ? -12.801 -23.338 -14.064 1.00 52.94  ?  240 ILE C CB    1 
ATOM   1697 C CG1   . ILE A 1 219 ? -13.163 -22.168 -13.139 1.00 55.40  ?  240 ILE C CG1   1 
ATOM   1698 C CG2   . ILE A 1 219 ? -13.850 -24.420 -14.133 1.00 49.75  ?  240 ILE C CG2   1 
ATOM   1699 C CD1   . ILE A 1 219 ? -13.513 -22.570 -11.735 1.00 49.86  ?  240 ILE C CD1   1 
ATOM   1700 N N     . ALA A 1 220 ? -11.321 -26.347 -13.933 1.00 44.84  ?  241 ALA C N     1 
ATOM   1701 C CA    . ALA A 1 220 ? -11.146 -27.597 -14.651 1.00 43.00  ?  241 ALA C CA    1 
ATOM   1702 C C     . ALA A 1 220 ? -12.514 -28.156 -15.015 1.00 46.69  ?  241 ALA C C     1 
ATOM   1703 O O     . ALA A 1 220 ? -13.336 -28.421 -14.135 1.00 55.46  ?  241 ALA C O     1 
ATOM   1704 C CB    . ALA A 1 220 ? -10.353 -28.600 -13.815 1.00 46.35  ?  241 ALA C CB    1 
ATOM   1705 N N     . ILE A 1 221 ? -12.740 -28.357 -16.304 1.00 48.33  ?  242 ILE C N     1 
ATOM   1706 C CA    . ILE A 1 221 ? -13.932 -29.022 -16.804 1.00 43.01  ?  242 ILE C CA    1 
ATOM   1707 C C     . ILE A 1 221 ? -13.535 -30.465 -17.022 1.00 43.17  ?  242 ILE C C     1 
ATOM   1708 O O     . ILE A 1 221 ? -12.851 -30.771 -18.001 1.00 56.88  ?  242 ILE C O     1 
ATOM   1709 C CB    . ILE A 1 221 ? -14.395 -28.428 -18.133 1.00 45.97  ?  242 ILE C CB    1 
ATOM   1710 C CG1   . ILE A 1 221 ? -14.657 -26.940 -18.020 1.00 38.57  ?  242 ILE C CG1   1 
ATOM   1711 C CG2   . ILE A 1 221 ? -15.656 -29.141 -18.591 1.00 46.12  ?  242 ILE C CG2   1 
ATOM   1712 C CD1   . ILE A 1 221 ? -14.913 -26.350 -19.373 1.00 32.81  ?  242 ILE C CD1   1 
ATOM   1713 N N     . GLU A 1 222 ? -13.992 -31.362 -16.165 1.00 44.21  ?  243 GLU C N     1 
ATOM   1714 C CA    . GLU A 1 222 ? -13.563 -32.754 -16.194 1.00 50.73  ?  243 GLU C CA    1 
ATOM   1715 C C     . GLU A 1 222 ? -14.640 -33.582 -16.881 1.00 51.23  ?  243 GLU C C     1 
ATOM   1716 O O     . GLU A 1 222 ? -15.798 -33.560 -16.459 1.00 59.27  ?  243 GLU C O     1 
ATOM   1717 C CB    . GLU A 1 222 ? -13.299 -33.256 -14.778 1.00 47.33  ?  243 GLU C CB    1 
ATOM   1718 C CG    . GLU A 1 222 ? -12.354 -32.328 -14.030 1.00 66.17  ?  243 GLU C CG    1 
ATOM   1719 C CD    . GLU A 1 222 ? -12.254 -32.626 -12.543 1.00 79.87  ?  243 GLU C CD    1 
ATOM   1720 O OE1   . GLU A 1 222 ? -13.270 -33.055 -11.937 1.00 75.75  ?  243 GLU C OE1   1 
ATOM   1721 O OE2   . GLU A 1 222 ? -11.152 -32.426 -11.974 1.00 70.66  ?  243 GLU C OE2   1 
ATOM   1722 N N     . ILE A 1 223 ? -14.275 -34.257 -17.970 1.00 46.38  ?  244 ILE C N     1 
ATOM   1723 C CA    . ILE A 1 223 ? -15.193 -35.111 -18.725 1.00 48.24  ?  244 ILE C CA    1 
ATOM   1724 C C     . ILE A 1 223 ? -14.769 -36.565 -18.529 1.00 54.89  ?  244 ILE C C     1 
ATOM   1725 O O     . ILE A 1 223 ? -13.706 -36.985 -19.008 1.00 53.90  ?  244 ILE C O     1 
ATOM   1726 C CB    . ILE A 1 223 ? -15.220 -34.746 -20.216 1.00 49.79  ?  244 ILE C CB    1 
ATOM   1727 C CG1   . ILE A 1 223 ? -15.351 -33.239 -20.407 1.00 52.03  ?  244 ILE C CG1   1 
ATOM   1728 C CG2   . ILE A 1 223 ? -16.336 -35.469 -20.930 1.00 48.13  ?  244 ILE C CG2   1 
ATOM   1729 C CD1   . ILE A 1 223 ? -15.449 -32.842 -21.854 1.00 46.92  ?  244 ILE C CD1   1 
ATOM   1730 N N     . LYS A 1 224 ? -15.608 -37.345 -17.849 1.00 56.37  ?  245 LYS C N     1 
ATOM   1731 C CA    . LYS A 1 224 ? -15.323 -38.743 -17.543 1.00 59.11  ?  245 LYS C CA    1 
ATOM   1732 C C     . LYS A 1 224 ? -16.124 -39.627 -18.486 1.00 57.83  ?  245 LYS C C     1 
ATOM   1733 O O     . LYS A 1 224 ? -17.318 -39.392 -18.697 1.00 59.81  ?  245 LYS C O     1 
ATOM   1734 C CB    . LYS A 1 224 ? -15.704 -39.090 -16.101 1.00 61.84  ?  245 LYS C CB    1 
ATOM   1735 C CG    . LYS A 1 224 ? -15.426 -40.542 -15.702 1.00 76.01  ?  245 LYS C CG    1 
ATOM   1736 C CD    . LYS A 1 224 ? -15.771 -40.816 -14.226 1.00 94.34  ?  245 LYS C CD    1 
ATOM   1737 C CE    . LYS A 1 224 ? -15.173 -39.797 -13.267 1.00 104.47 ?  245 LYS C CE    1 
ATOM   1738 N NZ    . LYS A 1 224 ? -15.732 -39.953 -11.891 1.00 96.36  ?  245 LYS C NZ    1 
ATOM   1739 N N     . TRP A 1 225 ? -15.467 -40.613 -19.079 1.00 54.68  ?  246 TRP C N     1 
ATOM   1740 C CA    . TRP A 1 225 ? -16.141 -41.613 -19.897 1.00 63.47  ?  246 TRP C CA    1 
ATOM   1741 C C     . TRP A 1 225 ? -15.867 -43.001 -19.318 1.00 68.66  ?  246 TRP C C     1 
ATOM   1742 O O     . TRP A 1 225 ? -14.709 -43.397 -19.166 1.00 68.98  ?  246 TRP C O     1 
ATOM   1743 C CB    . TRP A 1 225 ? -15.679 -41.546 -21.348 1.00 56.26  ?  246 TRP C CB    1 
ATOM   1744 C CG    . TRP A 1 225 ? -15.900 -40.242 -22.053 1.00 62.75  ?  246 TRP C CG    1 
ATOM   1745 C CD1   . TRP A 1 225 ? -15.188 -39.088 -21.890 1.00 70.96  ?  246 TRP C CD1   1 
ATOM   1746 C CD2   . TRP A 1 225 ? -16.856 -39.977 -23.082 1.00 62.09  ?  246 TRP C CD2   1 
ATOM   1747 N NE1   . TRP A 1 225 ? -15.652 -38.113 -22.745 1.00 60.62  ?  246 TRP C NE1   1 
ATOM   1748 C CE2   . TRP A 1 225 ? -16.676 -38.637 -23.486 1.00 58.30  ?  246 TRP C CE2   1 
ATOM   1749 C CE3   . TRP A 1 225 ? -17.857 -40.738 -23.692 1.00 60.41  ?  246 TRP C CE3   1 
ATOM   1750 C CZ2   . TRP A 1 225 ? -17.462 -38.046 -24.462 1.00 61.99  ?  246 TRP C CZ2   1 
ATOM   1751 C CZ3   . TRP A 1 225 ? -18.626 -40.156 -24.667 1.00 61.94  ?  246 TRP C CZ3   1 
ATOM   1752 C CH2   . TRP A 1 225 ? -18.429 -38.822 -25.043 1.00 61.64  ?  246 TRP C CH2   1 
ATOM   1753 N N     . ASP A 1 226 ? -16.919 -43.730 -18.977 1.00 67.93  ?  247 ASP C N     1 
ATOM   1754 C CA    . ASP A 1 226 ? -16.802 -45.133 -18.603 1.00 61.84  ?  247 ASP C CA    1 
ATOM   1755 C C     . ASP A 1 226 ? -17.700 -45.919 -19.544 1.00 71.92  ?  247 ASP C C     1 
ATOM   1756 O O     . ASP A 1 226 ? -18.922 -45.926 -19.371 1.00 83.97  ?  247 ASP C O     1 
ATOM   1757 C CB    . ASP A 1 226 ? -17.215 -45.346 -17.153 1.00 73.47  ?  247 ASP C CB    1 
ATOM   1758 C CG    . ASP A 1 226 ? -17.088 -46.788 -16.724 1.00 100.57 ?  247 ASP C CG    1 
ATOM   1759 O OD1   . ASP A 1 226 ? -16.362 -47.559 -17.400 1.00 102.69 ?  247 ASP C OD1   1 
ATOM   1760 O OD2   . ASP A 1 226 ? -17.755 -47.163 -15.734 1.00 109.99 ?  247 ASP C OD2   1 
ATOM   1761 N N     . CYS A 1 227 ? -17.112 -46.621 -20.507 1.00 66.85  ?  248 CYS C N     1 
ATOM   1762 C CA    . CYS A 1 227 ? -17.870 -47.095 -21.658 1.00 66.11  ?  248 CYS C CA    1 
ATOM   1763 C C     . CYS A 1 227 ? -17.901 -48.616 -21.740 1.00 74.49  ?  248 CYS C C     1 
ATOM   1764 O O     . CYS A 1 227 ? -16.852 -49.272 -21.696 1.00 84.17  ?  248 CYS C O     1 
ATOM   1765 C CB    . CYS A 1 227 ? -17.286 -46.521 -22.947 1.00 63.47  ?  248 CYS C CB    1 
ATOM   1766 S SG    . CYS A 1 227 ? -17.567 -44.763 -23.068 1.00 76.42  ?  248 CYS C SG    1 
ATOM   1767 N N     . ASP A 1 228 ? -19.110 -49.167 -21.874 1.00 64.40  ?  249 ASP C N     1 
ATOM   1768 C CA    . ASP A 1 228 ? -19.303 -50.575 -22.192 1.00 61.60  ?  249 ASP C CA    1 
ATOM   1769 C C     . ASP A 1 228 ? -19.833 -50.622 -23.611 1.00 58.73  ?  249 ASP C C     1 
ATOM   1770 O O     . ASP A 1 228 ? -20.934 -50.134 -23.882 1.00 67.41  ?  249 ASP C O     1 
ATOM   1771 C CB    . ASP A 1 228 ? -20.272 -51.269 -21.231 1.00 67.83  ?  249 ASP C CB    1 
ATOM   1772 C CG    . ASP A 1 228 ? -20.356 -52.800 -21.466 1.00 78.64  ?  249 ASP C CG    1 
ATOM   1773 O OD1   . ASP A 1 228 ? -19.728 -53.321 -22.413 1.00 76.55  ?  249 ASP C OD1   1 
ATOM   1774 O OD2   . ASP A 1 228 ? -21.009 -53.506 -20.666 1.00 77.25  ?  249 ASP C OD2   1 
ATOM   1775 N N     . LEU A 1 229 ? -19.058 -51.212 -24.505 1.00 59.50  ?  250 LEU C N     1 
ATOM   1776 C CA    . LEU A 1 229 ? -19.387 -51.202 -25.916 1.00 61.07  ?  250 LEU C CA    1 
ATOM   1777 C C     . LEU A 1 229 ? -20.185 -52.436 -26.334 1.00 73.18  ?  250 LEU C C     1 
ATOM   1778 O O     . LEU A 1 229 ? -20.583 -52.539 -27.499 1.00 82.29  ?  250 LEU C O     1 
ATOM   1779 C CB    . LEU A 1 229 ? -18.089 -51.097 -26.733 1.00 57.61  ?  250 LEU C CB    1 
ATOM   1780 C CG    . LEU A 1 229 ? -17.331 -49.758 -26.603 1.00 53.02  ?  250 LEU C CG    1 
ATOM   1781 C CD1   . LEU A 1 229 ? -16.241 -49.629 -27.643 1.00 50.24  ?  250 LEU C CD1   1 
ATOM   1782 C CD2   . LEU A 1 229 ? -18.204 -48.522 -26.611 1.00 52.46  ?  250 LEU C CD2   1 
ATOM   1783 N N     . ASP A 1 230 ? -20.436 -53.367 -25.415 1.00 80.02  ?  251 ASP C N     1 
ATOM   1784 C CA    . ASP A 1 230 ? -21.195 -54.566 -25.744 1.00 80.45  ?  251 ASP C CA    1 
ATOM   1785 C C     . ASP A 1 230 ? -22.662 -54.238 -25.975 1.00 81.56  ?  251 ASP C C     1 
ATOM   1786 O O     . ASP A 1 230 ? -23.250 -53.401 -25.283 1.00 75.01  ?  251 ASP C O     1 
ATOM   1787 C CB    . ASP A 1 230 ? -21.063 -55.619 -24.637 1.00 76.17  ?  251 ASP C CB    1 
ATOM   1788 C CG    . ASP A 1 230 ? -19.643 -56.145 -24.476 1.00 73.54  ?  251 ASP C CG    1 
ATOM   1789 O OD1   . ASP A 1 230 ? -18.900 -56.207 -25.479 1.00 60.60  ?  251 ASP C OD1   1 
ATOM   1790 O OD2   . ASP A 1 230 ? -19.264 -56.477 -23.333 1.00 89.02  ?  251 ASP C OD2   1 
ATOM   1791 N N     . SER A 1 231 ? -23.262 -54.950 -26.932 1.00 75.64  ?  252 SER C N     1 
ATOM   1792 C CA    . SER A 1 231 ? -24.634 -54.668 -27.332 1.00 73.39  ?  252 SER C CA    1 
ATOM   1793 C C     . SER A 1 231 ? -25.634 -54.957 -26.215 1.00 71.78  ?  252 SER C C     1 
ATOM   1794 O O     . SER A 1 231 ? -26.636 -54.245 -26.082 1.00 67.80  ?  252 SER C O     1 
ATOM   1795 C CB    . SER A 1 231 ? -24.969 -55.464 -28.584 1.00 58.96  ?  252 SER C CB    1 
ATOM   1796 O OG    . SER A 1 231 ? -24.651 -56.820 -28.372 1.00 88.76  ?  252 SER C OG    1 
ATOM   1797 N N     . TRP A 1 232 ? -25.389 -55.980 -25.393 1.00 73.38  ?  253 TRP C N     1 
ATOM   1798 C CA    . TRP A 1 232 ? -26.366 -56.291 -24.352 1.00 76.72  ?  253 TRP C CA    1 
ATOM   1799 C C     . TRP A 1 232 ? -26.384 -55.261 -23.226 1.00 83.06  ?  253 TRP C C     1 
ATOM   1800 O O     . TRP A 1 232 ? -27.433 -55.067 -22.600 1.00 81.91  ?  253 TRP C O     1 
ATOM   1801 C CB    . TRP A 1 232 ? -26.134 -57.691 -23.793 1.00 69.77  ?  253 TRP C CB    1 
ATOM   1802 C CG    . TRP A 1 232 ? -24.759 -57.945 -23.332 1.00 78.20  ?  253 TRP C CG    1 
ATOM   1803 C CD1   . TRP A 1 232 ? -24.260 -57.739 -22.081 1.00 79.19  ?  253 TRP C CD1   1 
ATOM   1804 C CD2   . TRP A 1 232 ? -23.690 -58.497 -24.110 1.00 73.52  ?  253 TRP C CD2   1 
ATOM   1805 N NE1   . TRP A 1 232 ? -22.934 -58.111 -22.037 1.00 85.44  ?  253 TRP C NE1   1 
ATOM   1806 C CE2   . TRP A 1 232 ? -22.566 -58.584 -23.271 1.00 75.96  ?  253 TRP C CE2   1 
ATOM   1807 C CE3   . TRP A 1 232 ? -23.573 -58.915 -25.438 1.00 73.00  ?  253 TRP C CE3   1 
ATOM   1808 C CZ2   . TRP A 1 232 ? -21.341 -59.075 -23.716 1.00 79.99  ?  253 TRP C CZ2   1 
ATOM   1809 C CZ3   . TRP A 1 232 ? -22.355 -59.401 -25.877 1.00 64.51  ?  253 TRP C CZ3   1 
ATOM   1810 C CH2   . TRP A 1 232 ? -21.258 -59.479 -25.020 1.00 65.31  ?  253 TRP C CH2   1 
ATOM   1811 N N     . SER A 1 233 ? -25.247 -54.620 -22.906 1.00 84.57  ?  254 SER C N     1 
ATOM   1812 C CA    . SER A 1 233 ? -25.260 -53.535 -21.905 1.00 83.14  ?  254 SER C CA    1 
ATOM   1813 C C     . SER A 1 233 ? -24.384 -52.408 -22.443 1.00 74.69  ?  254 SER C C     1 
ATOM   1814 O O     . SER A 1 233 ? -23.233 -52.250 -22.044 1.00 94.00  ?  254 SER C O     1 
ATOM   1815 C CB    . SER A 1 233 ? -24.790 -54.013 -20.534 1.00 71.10  ?  254 SER C CB    1 
ATOM   1816 O OG    . SER A 1 233 ? -23.424 -54.375 -20.568 1.00 87.88  ?  254 SER C OG    1 
ATOM   1817 N N     . TYR A 1 234 ? -24.944 -51.580 -23.315 1.00 72.78  ?  255 TYR C N     1 
ATOM   1818 C CA    . TYR A 1 234 ? -24.174 -50.525 -23.955 1.00 63.96  ?  255 TYR C CA    1 
ATOM   1819 C C     . TYR A 1 234 ? -24.387 -49.221 -23.213 1.00 64.35  ?  255 TYR C C     1 
ATOM   1820 O O     . TYR A 1 234 ? -25.501 -48.686 -23.185 1.00 66.78  ?  255 TYR C O     1 
ATOM   1821 C CB    . TYR A 1 234 ? -24.542 -50.353 -25.431 1.00 57.36  ?  255 TYR C CB    1 
ATOM   1822 C CG    . TYR A 1 234 ? -23.815 -49.194 -26.086 1.00 65.56  ?  255 TYR C CG    1 
ATOM   1823 C CD1   . TYR A 1 234 ? -24.270 -47.880 -25.945 1.00 62.96  ?  255 TYR C CD1   1 
ATOM   1824 C CD2   . TYR A 1 234 ? -22.657 -49.407 -26.833 1.00 71.28  ?  255 TYR C CD2   1 
ATOM   1825 C CE1   . TYR A 1 234 ? -23.593 -46.809 -26.526 1.00 66.75  ?  255 TYR C CE1   1 
ATOM   1826 C CE2   . TYR A 1 234 ? -21.974 -48.338 -27.427 1.00 70.83  ?  255 TYR C CE2   1 
ATOM   1827 C CZ    . TYR A 1 234 ? -22.447 -47.044 -27.270 1.00 71.42  ?  255 TYR C CZ    1 
ATOM   1828 O OH    . TYR A 1 234 ? -21.768 -45.991 -27.851 1.00 57.13  ?  255 TYR C OH    1 
ATOM   1829 N N     . TYR A 1 235 ? -23.307 -48.699 -22.647 1.00 70.98  ?  256 TYR C N     1 
ATOM   1830 C CA    . TYR A 1 235 ? -23.309 -47.373 -22.056 1.00 71.69  ?  256 TYR C CA    1 
ATOM   1831 C C     . TYR A 1 235 ? -22.018 -46.691 -22.485 1.00 72.58  ?  256 TYR C C     1 
ATOM   1832 O O     . TYR A 1 235 ? -20.932 -47.229 -22.259 1.00 65.33  ?  256 TYR C O     1 
ATOM   1833 C CB    . TYR A 1 235 ? -23.429 -47.432 -20.533 1.00 56.01  ?  256 TYR C CB    1 
ATOM   1834 C CG    . TYR A 1 235 ? -23.574 -46.061 -19.897 1.00 105.20 ?  256 TYR C CG    1 
ATOM   1835 C CD1   . TYR A 1 235 ? -24.775 -45.350 -19.972 1.00 109.27 ?  256 TYR C CD1   1 
ATOM   1836 C CD2   . TYR A 1 235 ? -22.509 -45.469 -19.225 1.00 108.68 ?  256 TYR C CD2   1 
ATOM   1837 C CE1   . TYR A 1 235 ? -24.904 -44.086 -19.385 1.00 91.13  ?  256 TYR C CE1   1 
ATOM   1838 C CE2   . TYR A 1 235 ? -22.631 -44.212 -18.638 1.00 101.48 ?  256 TYR C CE2   1 
ATOM   1839 C CZ    . TYR A 1 235 ? -23.825 -43.530 -18.721 1.00 97.06  ?  256 TYR C CZ    1 
ATOM   1840 O OH    . TYR A 1 235 ? -23.922 -42.288 -18.135 1.00 122.15 ?  256 TYR C OH    1 
ATOM   1841 N N     . CYS A 1 236 ? -22.136 -45.576 -23.206 1.00 74.75  ?  257 CYS C N     1 
ATOM   1842 C CA    . CYS A 1 236 ? -20.983 -44.707 -23.442 1.00 71.13  ?  257 CYS C CA    1 
ATOM   1843 C C     . CYS A 1 236 ? -21.498 -43.273 -23.564 1.00 64.68  ?  257 CYS C C     1 
ATOM   1844 O O     . CYS A 1 236 ? -21.915 -42.852 -24.647 1.00 71.85  ?  257 CYS C O     1 
ATOM   1845 C CB    . CYS A 1 236 ? -20.221 -45.141 -24.686 1.00 62.70  ?  257 CYS C CB    1 
ATOM   1846 S SG    . CYS A 1 236 ? -18.509 -44.504 -24.875 1.00 97.77  ?  257 CYS C SG    1 
ATOM   1847 N N     . SER A 1 237 ? -21.427 -42.523 -22.468 1.00 60.71  ?  258 SER C N     1 
ATOM   1848 C CA    . SER A 1 237 ? -21.884 -41.145 -22.415 1.00 59.04  ?  258 SER C CA    1 
ATOM   1849 C C     . SER A 1 237 ? -21.026 -40.397 -21.412 1.00 62.89  ?  258 SER C C     1 
ATOM   1850 O O     . SER A 1 237 ? -20.569 -40.989 -20.426 1.00 66.22  ?  258 SER C O     1 
ATOM   1851 C CB    . SER A 1 237 ? -23.347 -41.053 -21.984 1.00 71.76  ?  258 SER C CB    1 
ATOM   1852 O OG    . SER A 1 237 ? -23.414 -41.125 -20.570 1.00 86.14  ?  258 SER C OG    1 
ATOM   1853 N N     . PRO A 1 238 ? -20.843 -39.097 -21.595 1.00 56.11  ?  259 PRO C N     1 
ATOM   1854 C CA    . PRO A 1 238 ? -19.920 -38.351 -20.740 1.00 65.08  ?  259 PRO C CA    1 
ATOM   1855 C C     . PRO A 1 238 ? -20.515 -37.961 -19.396 1.00 63.95  ?  259 PRO C C     1 
ATOM   1856 O O     . PRO A 1 238 ? -21.725 -37.773 -19.249 1.00 66.68  ?  259 PRO C O     1 
ATOM   1857 C CB    . PRO A 1 238 ? -19.631 -37.097 -21.572 1.00 60.76  ?  259 PRO C CB    1 
ATOM   1858 C CG    . PRO A 1 238 ? -20.881 -36.881 -22.316 1.00 57.10  ?  259 PRO C CG    1 
ATOM   1859 C CD    . PRO A 1 238 ? -21.441 -38.243 -22.629 1.00 57.41  ?  259 PRO C CD    1 
ATOM   1860 N N     . GLU A 1 239 ? -19.621 -37.794 -18.417 1.00 56.71  ?  260 GLU C N     1 
ATOM   1861 C CA    . GLU A 1 239 ? -19.975 -37.310 -17.089 1.00 57.65  ?  260 GLU C CA    1 
ATOM   1862 C C     . GLU A 1 239 ? -19.116 -36.099 -16.765 1.00 58.57  ?  260 GLU C C     1 
ATOM   1863 O O     . GLU A 1 239 ? -17.886 -36.207 -16.718 1.00 60.95  ?  260 GLU C O     1 
ATOM   1864 C CB    . GLU A 1 239 ? -19.763 -38.399 -16.040 1.00 63.46  ?  260 GLU C CB    1 
ATOM   1865 C CG    . GLU A 1 239 ? -20.763 -38.368 -14.906 1.00 82.56  ?  260 GLU C CG    1 
ATOM   1866 C CD    . GLU A 1 239 ? -20.332 -39.242 -13.748 1.00 105.16 ?  260 GLU C CD    1 
ATOM   1867 O OE1   . GLU A 1 239 ? -20.545 -38.837 -12.586 1.00 117.35 ?  260 GLU C OE1   1 
ATOM   1868 O OE2   . GLU A 1 239 ? -19.761 -40.325 -13.998 1.00 113.57 ?  260 GLU C OE2   1 
ATOM   1869 N N     . TYR A 1 240 ? -19.759 -34.955 -16.532 1.00 57.28  ?  261 TYR C N     1 
ATOM   1870 C CA    . TYR A 1 240 ? -19.063 -33.702 -16.266 1.00 60.06  ?  261 TYR C CA    1 
ATOM   1871 C C     . TYR A 1 240 ? -18.962 -33.406 -14.773 1.00 61.47  ?  261 TYR C C     1 
ATOM   1872 O O     . TYR A 1 240 ? -19.922 -33.589 -14.020 1.00 72.20  ?  261 TYR C O     1 
ATOM   1873 C CB    . TYR A 1 240 ? -19.745 -32.527 -16.980 1.00 45.83  ?  261 TYR C CB    1 
ATOM   1874 C CG    . TYR A 1 240 ? -19.901 -32.696 -18.476 1.00 45.73  ?  261 TYR C CG    1 
ATOM   1875 C CD1   . TYR A 1 240 ? -20.970 -33.384 -19.004 1.00 55.89  ?  261 TYR C CD1   1 
ATOM   1876 C CD2   . TYR A 1 240 ? -18.990 -32.122 -19.367 1.00 49.04  ?  261 TYR C CD2   1 
ATOM   1877 C CE1   . TYR A 1 240 ? -21.128 -33.532 -20.376 1.00 62.68  ?  261 TYR C CE1   1 
ATOM   1878 C CE2   . TYR A 1 240 ? -19.138 -32.261 -20.747 1.00 44.40  ?  261 TYR C CE2   1 
ATOM   1879 C CZ    . TYR A 1 240 ? -20.219 -32.973 -21.246 1.00 54.41  ?  261 TYR C CZ    1 
ATOM   1880 O OH    . TYR A 1 240 ? -20.428 -33.147 -22.607 1.00 56.33  ?  261 TYR C OH    1 
ATOM   1881 N N     . SER A 1 241 ? -17.786 -32.944 -14.356 1.00 50.68  ?  262 SER C N     1 
ATOM   1882 C CA    . SER A 1 241 ? -17.576 -32.356 -13.045 1.00 51.43  ?  262 SER C CA    1 
ATOM   1883 C C     . SER A 1 241 ? -16.759 -31.080 -13.202 1.00 55.65  ?  262 SER C C     1 
ATOM   1884 O O     . SER A 1 241 ? -16.015 -30.920 -14.172 1.00 59.31  ?  262 SER C O     1 
ATOM   1885 C CB    . SER A 1 241 ? -16.905 -33.360 -12.119 1.00 49.13  ?  262 SER C CB    1 
ATOM   1886 O OG    . SER A 1 241 ? -15.711 -33.855 -12.692 1.00 62.99  ?  262 SER C OG    1 
ATOM   1887 N N     . PHE A 1 242 ? -16.898 -30.171 -12.233 1.00 62.77  ?  263 PHE C N     1 
ATOM   1888 C CA    . PHE A 1 242 ? -16.333 -28.825 -12.334 1.00 59.28  ?  263 PHE C CA    1 
ATOM   1889 C C     . PHE A 1 242 ? -15.650 -28.419 -11.032 1.00 55.57  ?  263 PHE C C     1 
ATOM   1890 O O     . PHE A 1 242 ? -16.243 -28.510 -9.956  1.00 71.39  ?  263 PHE C O     1 
ATOM   1891 C CB    . PHE A 1 242 ? -17.440 -27.830 -12.710 1.00 53.40  ?  263 PHE C CB    1 
ATOM   1892 C CG    . PHE A 1 242 ? -18.207 -28.233 -13.937 1.00 54.60  ?  263 PHE C CG    1 
ATOM   1893 C CD1   . PHE A 1 242 ? -19.277 -29.103 -13.847 1.00 55.52  ?  263 PHE C CD1   1 
ATOM   1894 C CD2   . PHE A 1 242 ? -17.891 -27.702 -15.175 1.00 56.50  ?  263 PHE C CD2   1 
ATOM   1895 C CE1   . PHE A 1 242 ? -19.978 -29.486 -14.974 1.00 54.61  ?  263 PHE C CE1   1 
ATOM   1896 C CE2   . PHE A 1 242 ? -18.608 -28.068 -16.307 1.00 56.98  ?  263 PHE C CE2   1 
ATOM   1897 C CZ    . PHE A 1 242 ? -19.651 -28.964 -16.206 1.00 48.80  ?  263 PHE C CZ    1 
ATOM   1898 N N     . ARG A 1 243 ? -14.413 -27.952 -11.135 1.00 47.68  ?  264 ARG C N     1 
ATOM   1899 C CA    . ARG A 1 243 ? -13.581 -27.735 -9.961  1.00 55.56  ?  264 ARG C CA    1 
ATOM   1900 C C     . ARG A 1 243 ? -12.628 -26.574 -10.213 1.00 57.31  ?  264 ARG C C     1 
ATOM   1901 O O     . ARG A 1 243 ? -12.123 -26.400 -11.326 1.00 59.66  ?  264 ARG C O     1 
ATOM   1902 C CB    . ARG A 1 243 ? -12.836 -29.039 -9.597  1.00 52.33  ?  264 ARG C CB    1 
ATOM   1903 C CG    . ARG A 1 243 ? -11.632 -28.874 -8.681  1.00 65.93  ?  264 ARG C CG    1 
ATOM   1904 C CD    . ARG A 1 243 ? -10.924 -30.200 -8.309  1.00 73.65  ?  264 ARG C CD    1 
ATOM   1905 N NE    . ARG A 1 243 ? -11.789 -31.197 -7.671  1.00 61.25  ?  264 ARG C NE    1 
ATOM   1906 C CZ    . ARG A 1 243 ? -12.425 -32.161 -8.322  1.00 67.15  ?  264 ARG C CZ    1 
ATOM   1907 N NH1   . ARG A 1 243 ? -12.314 -32.235 -9.636  1.00 72.81  ?  264 ARG C NH1   1 
ATOM   1908 N NH2   . ARG A 1 243 ? -13.183 -33.034 -7.669  1.00 77.41  ?  264 ARG C NH2   1 
ATOM   1909 N N     . ARG A 1 244 ? -12.407 -25.764 -9.185  1.00 53.88  ?  265 ARG C N     1 
ATOM   1910 C CA    . ARG A 1 244 ? -11.432 -24.685 -9.270  1.00 58.17  ?  265 ARG C CA    1 
ATOM   1911 C C     . ARG A 1 244 ? -10.073 -25.202 -8.809  1.00 50.42  ?  265 ARG C C     1 
ATOM   1912 O O     . ARG A 1 244 ? -9.971  -25.819 -7.748  1.00 61.13  ?  265 ARG C O     1 
ATOM   1913 C CB    . ARG A 1 244 ? -11.865 -23.481 -8.434  1.00 52.31  ?  265 ARG C CB    1 
ATOM   1914 C CG    . ARG A 1 244 ? -10.845 -22.375 -8.431  1.00 54.40  ?  265 ARG C CG    1 
ATOM   1915 C CD    . ARG A 1 244 ? -11.359 -21.089 -7.806  1.00 61.23  ?  265 ARG C CD    1 
ATOM   1916 N NE    . ARG A 1 244 ? -10.365 -20.023 -7.919  1.00 66.57  ?  265 ARG C NE    1 
ATOM   1917 C CZ    . ARG A 1 244 ? -10.567 -18.757 -7.570  1.00 67.63  ?  265 ARG C CZ    1 
ATOM   1918 N NH1   . ARG A 1 244 ? -11.730 -18.370 -7.068  1.00 80.30  ?  265 ARG C NH1   1 
ATOM   1919 N NH2   . ARG A 1 244 ? -9.600  -17.872 -7.728  1.00 72.86  ?  265 ARG C NH2   1 
ATOM   1920 N N     . LEU A 1 245 ? -9.038  -24.973 -9.617  1.00 55.75  ?  266 LEU C N     1 
ATOM   1921 C CA    . LEU A 1 245 ? -7.740  -25.582 -9.356  1.00 58.37  ?  266 LEU C CA    1 
ATOM   1922 C C     . LEU A 1 245 ? -6.788  -24.714 -8.538  1.00 63.84  ?  266 LEU C C     1 
ATOM   1923 O O     . LEU A 1 245 ? -5.896  -25.264 -7.880  1.00 72.12  ?  266 LEU C O     1 
ATOM   1924 C CB    . LEU A 1 245 ? -7.055  -25.950 -10.673 1.00 53.38  ?  266 LEU C CB    1 
ATOM   1925 C CG    . LEU A 1 245 ? -7.762  -26.998 -11.534 1.00 59.30  ?  266 LEU C CG    1 
ATOM   1926 C CD1   . LEU A 1 245 ? -6.955  -27.249 -12.788 1.00 50.14  ?  266 LEU C CD1   1 
ATOM   1927 C CD2   . LEU A 1 245 ? -8.023  -28.298 -10.770 1.00 60.12  ?  266 LEU C CD2   1 
ATOM   1928 N N     . ASP A 1 246 ? -6.963  -23.394 -8.517  1.00 67.42  ?  267 ASP C N     1 
ATOM   1929 C CA    . ASP A 1 246 ? -6.078  -22.518 -7.755  1.00 64.41  ?  267 ASP C CA    1 
ATOM   1930 C C     . ASP A 1 246 ? -6.677  -22.172 -6.393  1.00 80.22  ?  267 ASP C C     1 
ATOM   1931 O O     . ASP A 1 246 ? -7.884  -21.945 -6.263  1.00 81.19  ?  267 ASP C O     1 
ATOM   1932 C CB    . ASP A 1 246 ? -5.743  -21.235 -8.533  1.00 57.89  ?  267 ASP C CB    1 
ATOM   1933 C CG    . ASP A 1 246 ? -6.977  -20.395 -8.886  1.00 67.84  ?  267 ASP C CG    1 
ATOM   1934 O OD1   . ASP A 1 246 ? -8.058  -20.967 -9.128  1.00 65.83  ?  267 ASP C OD1   1 
ATOM   1935 O OD2   . ASP A 1 246 ? -6.868  -19.147 -8.894  1.00 63.56  ?  267 ASP C OD2   1 
ATOM   1936 N N     . ASP A 1 247 ? -5.825  -22.180 -5.370  1.00 88.06  ?  268 ASP C N     1 
ATOM   1937 C CA    . ASP A 1 247 ? -6.258  -21.857 -4.014  1.00 98.55  ?  268 ASP C CA    1 
ATOM   1938 C C     . ASP A 1 247 ? -6.784  -20.425 -3.992  1.00 103.85 ?  268 ASP C C     1 
ATOM   1939 O O     . ASP A 1 247 ? -6.045  -19.489 -4.309  1.00 107.16 ?  268 ASP C O     1 
ATOM   1940 C CB    . ASP A 1 247 ? -5.067  -22.033 -3.063  1.00 95.40  ?  268 ASP C CB    1 
ATOM   1941 C CG    . ASP A 1 247 ? -5.455  -22.015 -1.593  1.00 97.07  ?  268 ASP C CG    1 
ATOM   1942 O OD1   . ASP A 1 247 ? -6.667  -22.011 -1.268  1.00 106.97 ?  268 ASP C OD1   1 
ATOM   1943 O OD2   . ASP A 1 247 ? -4.521  -22.034 -0.761  1.00 84.77  ?  268 ASP C OD2   1 
ATOM   1944 N N     . LYS A 1 248 ? -8.056  -20.240 -3.619  1.00 99.97  ?  269 LYS C N     1 
ATOM   1945 C CA    . LYS A 1 248 ? -8.627  -18.894 -3.684  1.00 93.03  ?  269 LYS C CA    1 
ATOM   1946 C C     . LYS A 1 248 ? -8.204  -17.998 -2.526  1.00 98.56  ?  269 LYS C C     1 
ATOM   1947 O O     . LYS A 1 248 ? -8.502  -16.797 -2.556  1.00 100.68 ?  269 LYS C O     1 
ATOM   1948 C CB    . LYS A 1 248 ? -10.156 -18.955 -3.736  1.00 81.78  ?  269 LYS C CB    1 
ATOM   1949 C CG    . LYS A 1 248 ? -10.825 -18.905 -2.380  1.00 84.48  ?  269 LYS C CG    1 
ATOM   1950 C CD    . LYS A 1 248 ? -12.333 -18.754 -2.500  1.00 81.69  ?  269 LYS C CD    1 
ATOM   1951 C CE    . LYS A 1 248 ? -12.924 -19.968 -3.182  1.00 89.44  ?  269 LYS C CE    1 
ATOM   1952 N NZ    . LYS A 1 248 ? -14.386 -19.830 -3.384  1.00 105.94 ?  269 LYS C NZ    1 
ATOM   1953 N N     . THR A 1 249 ? -7.516  -18.539 -1.523  1.00 108.95 ?  270 THR C N     1 
ATOM   1954 C CA    . THR A 1 249 ? -7.168  -17.757 -0.345  1.00 98.65  ?  270 THR C CA    1 
ATOM   1955 C C     . THR A 1 249 ? -6.255  -16.604 -0.745  1.00 93.68  ?  270 THR C C     1 
ATOM   1956 O O     . THR A 1 249 ? -5.486  -16.695 -1.702  1.00 93.49  ?  270 THR C O     1 
ATOM   1957 C CB    . THR A 1 249 ? -6.481  -18.631 0.703   1.00 102.96 ?  270 THR C CB    1 
ATOM   1958 O OG1   . THR A 1 249 ? -5.226  -19.086 0.194   1.00 111.94 ?  270 THR C OG1   1 
ATOM   1959 C CG2   . THR A 1 249 ? -7.347  -19.861 1.016   1.00 89.99  ?  270 THR C CG2   1 
ATOM   1960 N N     . ARG A 1 250 ? -6.333  -15.516 0.020   1.00 100.75 ?  271 ARG C N     1 
ATOM   1961 C CA    . ARG A 1 250 ? -5.707  -14.262 -0.387  1.00 101.80 ?  271 ARG C CA    1 
ATOM   1962 C C     . ARG A 1 250 ? -4.187  -14.365 -0.349  1.00 108.56 ?  271 ARG C C     1 
ATOM   1963 O O     . ARG A 1 250 ? -3.495  -13.840 -1.233  1.00 94.79  ?  271 ARG C O     1 
ATOM   1964 C CB    . ARG A 1 250 ? -6.216  -13.135 0.517   1.00 114.09 ?  271 ARG C CB    1 
ATOM   1965 C CG    . ARG A 1 250 ? -5.730  -11.733 0.177   1.00 120.95 ?  271 ARG C CG    1 
ATOM   1966 C CD    . ARG A 1 250 ? -6.506  -10.675 0.969   1.00 116.09 ?  271 ARG C CD    1 
ATOM   1967 N NE    . ARG A 1 250 ? -5.891  -9.352  0.876   1.00 127.83 ?  271 ARG C NE    1 
ATOM   1968 C CZ    . ARG A 1 250 ? -5.085  -8.835  1.800   1.00 128.73 ?  271 ARG C CZ    1 
ATOM   1969 N NH1   . ARG A 1 250 ? -4.805  -9.528  2.895   1.00 124.86 ?  271 ARG C NH1   1 
ATOM   1970 N NH2   . ARG A 1 250 ? -4.564  -7.625  1.632   1.00 114.53 ?  271 ARG C NH2   1 
ATOM   1971 N N     . THR A 1 251 ? -3.654  -15.057 0.655   1.00 112.82 ?  272 THR C N     1 
ATOM   1972 C CA    . THR A 1 251 ? -2.215  -15.102 0.871   1.00 113.47 ?  272 THR C CA    1 
ATOM   1973 C C     . THR A 1 251 ? -1.487  -16.032 -0.085  1.00 113.74 ?  272 THR C C     1 
ATOM   1974 O O     . THR A 1 251 ? -0.272  -15.881 -0.256  1.00 105.91 ?  272 THR C O     1 
ATOM   1975 C CB    . THR A 1 251 ? -1.915  -15.508 2.313   1.00 110.36 ?  272 THR C CB    1 
ATOM   1976 O OG1   . THR A 1 251 ? -2.565  -16.754 2.616   1.00 112.70 ?  272 THR C OG1   1 
ATOM   1977 C CG2   . THR A 1 251 ? -2.398  -14.436 3.240   1.00 100.83 ?  272 THR C CG2   1 
ATOM   1978 N N     . GLN A 1 252 ? -2.183  -17.006 -0.676  1.00 122.11 ?  273 GLN C N     1 
ATOM   1979 C CA    . GLN A 1 252 ? -1.551  -18.048 -1.474  1.00 103.81 ?  273 GLN C CA    1 
ATOM   1980 C C     . GLN A 1 252 ? -1.546  -17.731 -2.969  1.00 92.68  ?  273 GLN C C     1 
ATOM   1981 O O     . GLN A 1 252 ? -1.419  -18.649 -3.786  1.00 91.39  ?  273 GLN C O     1 
ATOM   1982 C CB    . GLN A 1 252 ? -2.250  -19.383 -1.220  1.00 88.71  ?  273 GLN C CB    1 
ATOM   1983 C CG    . GLN A 1 252 ? -2.116  -19.838 0.221   1.00 107.30 ?  273 GLN C CG    1 
ATOM   1984 C CD    . GLN A 1 252 ? -0.698  -19.692 0.757   1.00 106.83 ?  273 GLN C CD    1 
ATOM   1985 O OE1   . GLN A 1 252 ? 0.266   -20.147 0.148   1.00 102.88 ?  273 GLN C OE1   1 
ATOM   1986 N NE2   . GLN A 1 252 ? -0.572  -19.036 1.904   1.00 112.13 ?  273 GLN C NE2   1 
ATOM   1987 N N     . TYR A 1 253 ? -1.664  -16.456 -3.333  1.00 85.28  ?  274 TYR C N     1 
ATOM   1988 C CA    . TYR A 1 253 ? -1.479  -15.967 -4.691  1.00 74.92  ?  274 TYR C CA    1 
ATOM   1989 C C     . TYR A 1 253 ? -2.461  -16.588 -5.673  1.00 84.36  ?  274 TYR C C     1 
ATOM   1990 O O     . TYR A 1 253 ? -2.040  -17.296 -6.594  1.00 90.62  ?  274 TYR C O     1 
ATOM   1991 C CB    . TYR A 1 253 ? -0.053  -16.240 -5.153  1.00 71.28  ?  274 TYR C CB    1 
ATOM   1992 C CG    . TYR A 1 253 ? 0.989   -15.680 -4.220  1.00 92.87  ?  274 TYR C CG    1 
ATOM   1993 C CD1   . TYR A 1 253 ? 1.325   -14.337 -4.261  1.00 79.13  ?  274 TYR C CD1   1 
ATOM   1994 C CD2   . TYR A 1 253 ? 1.659   -16.499 -3.316  1.00 100.08 ?  274 TYR C CD2   1 
ATOM   1995 C CE1   . TYR A 1 253 ? 2.280   -13.814 -3.420  1.00 86.69  ?  274 TYR C CE1   1 
ATOM   1996 C CE2   . TYR A 1 253 ? 2.625   -15.983 -2.470  1.00 94.99  ?  274 TYR C CE2   1 
ATOM   1997 C CZ    . TYR A 1 253 ? 2.929   -14.639 -2.527  1.00 97.79  ?  274 TYR C CZ    1 
ATOM   1998 O OH    . TYR A 1 253 ? 3.885   -14.117 -1.684  1.00 118.42 ?  274 TYR C OH    1 
ATOM   1999 N N     . PRO A 1 254 ? -3.754  -16.330 -5.547  1.00 85.00  ?  275 PRO C N     1 
ATOM   2000 C CA    . PRO A 1 254 ? -4.726  -16.887 -6.488  1.00 77.20  ?  275 PRO C CA    1 
ATOM   2001 C C     . PRO A 1 254 ? -4.831  -16.002 -7.723  1.00 77.89  ?  275 PRO C C     1 
ATOM   2002 O O     . PRO A 1 254 ? -4.238  -14.918 -7.788  1.00 73.13  ?  275 PRO C O     1 
ATOM   2003 C CB    . PRO A 1 254 ? -6.022  -16.871 -5.681  1.00 66.56  ?  275 PRO C CB    1 
ATOM   2004 C CG    . PRO A 1 254 ? -5.886  -15.675 -4.843  1.00 87.04  ?  275 PRO C CG    1 
ATOM   2005 C CD    . PRO A 1 254 ? -4.411  -15.482 -4.543  1.00 94.34  ?  275 PRO C CD    1 
ATOM   2006 N N     . GLY A 1 255 ? -5.629  -16.466 -8.688  1.00 65.72  ?  276 GLY C N     1 
ATOM   2007 C CA    . GLY A 1 255 ? -5.953  -15.700 -9.876  1.00 63.22  ?  276 GLY C CA    1 
ATOM   2008 C C     . GLY A 1 255 ? -5.114  -16.086 -11.084 1.00 54.22  ?  276 GLY C C     1 
ATOM   2009 O O     . GLY A 1 255 ? -4.216  -16.928 -11.024 1.00 61.84  ?  276 GLY C O     1 
ATOM   2010 N N     . PHE A 1 256 ? -5.456  -15.479 -12.222 1.00 54.35  ?  277 PHE C N     1 
ATOM   2011 C CA    . PHE A 1 256 ? -4.723  -15.733 -13.457 1.00 50.51  ?  277 PHE C CA    1 
ATOM   2012 C C     . PHE A 1 256 ? -4.823  -14.524 -14.392 1.00 49.01  ?  277 PHE C C     1 
ATOM   2013 O O     . PHE A 1 256 ? -5.866  -13.866 -14.466 1.00 52.79  ?  277 PHE C O     1 
ATOM   2014 C CB    . PHE A 1 256 ? -5.229  -17.013 -14.140 1.00 47.47  ?  277 PHE C CB    1 
ATOM   2015 C CG    . PHE A 1 256 ? -4.473  -17.360 -15.376 1.00 50.51  ?  277 PHE C CG    1 
ATOM   2016 C CD1   . PHE A 1 256 ? -3.221  -17.921 -15.289 1.00 53.21  ?  277 PHE C CD1   1 
ATOM   2017 C CD2   . PHE A 1 256 ? -5.001  -17.104 -16.623 1.00 57.49  ?  277 PHE C CD2   1 
ATOM   2018 C CE1   . PHE A 1 256 ? -2.514  -18.236 -16.420 1.00 65.23  ?  277 PHE C CE1   1 
ATOM   2019 C CE2   . PHE A 1 256 ? -4.303  -17.414 -17.755 1.00 60.49  ?  277 PHE C CE2   1 
ATOM   2020 C CZ    . PHE A 1 256 ? -3.053  -17.985 -17.655 1.00 74.09  ?  277 PHE C CZ    1 
ATOM   2021 N N     . SER A 1 257 ? -3.735  -14.238 -15.107 1.00 45.50  ?  278 SER C N     1 
ATOM   2022 C CA    . SER A 1 257 ? -3.694  -13.110 -16.030 1.00 45.09  ?  278 SER C CA    1 
ATOM   2023 C C     . SER A 1 257 ? -2.680  -13.376 -17.134 1.00 46.34  ?  278 SER C C     1 
ATOM   2024 O O     . SER A 1 257 ? -1.818  -14.249 -17.008 1.00 64.78  ?  278 SER C O     1 
ATOM   2025 C CB    . SER A 1 257 ? -3.352  -11.814 -15.289 1.00 55.79  ?  278 SER C CB    1 
ATOM   2026 O OG    . SER A 1 257 ? -2.153  -11.965 -14.542 1.00 56.63  ?  278 SER C OG    1 
ATOM   2027 N N     . ILE A 1 258 ? -2.826  -12.659 -18.250 1.00 50.50  ?  279 ILE C N     1 
ATOM   2028 C CA    . ILE A 1 258 ? -1.835  -12.666 -19.324 1.00 48.14  ?  279 ILE C CA    1 
ATOM   2029 C C     . ILE A 1 258 ? -1.437  -11.223 -19.598 1.00 53.75  ?  279 ILE C C     1 
ATOM   2030 O O     . ILE A 1 258 ? -2.262  -10.313 -19.477 1.00 49.54  ?  279 ILE C O     1 
ATOM   2031 C CB    . ILE A 1 258 ? -2.349  -13.346 -20.615 1.00 44.02  ?  279 ILE C CB    1 
ATOM   2032 C CG1   . ILE A 1 258 ? -3.343  -12.457 -21.337 1.00 64.01  ?  279 ILE C CG1   1 
ATOM   2033 C CG2   . ILE A 1 258 ? -3.052  -14.683 -20.321 1.00 43.33  ?  279 ILE C CG2   1 
ATOM   2034 C CD1   . ILE A 1 258 ? -3.837  -13.055 -22.635 1.00 82.05  ?  279 ILE C CD1   1 
ATOM   2035 N N     . ARG A 1 259 ? -0.166  -10.997 -19.911 1.00 62.87  ?  280 ARG C N     1 
ATOM   2036 C CA    . ARG A 1 259 ? 0.261   -9.679  -20.366 1.00 55.61  ?  280 ARG C CA    1 
ATOM   2037 C C     . ARG A 1 259 ? 0.457   -9.734  -21.871 1.00 53.90  ?  280 ARG C C     1 
ATOM   2038 O O     . ARG A 1 259 ? 0.979   -10.715 -22.403 1.00 66.90  ?  280 ARG C O     1 
ATOM   2039 C CB    . ARG A 1 259 ? 1.554   -9.177  -19.708 1.00 57.90  ?  280 ARG C CB    1 
ATOM   2040 C CG    . ARG A 1 259 ? 1.503   -8.936  -18.204 1.00 80.09  ?  280 ARG C CG    1 
ATOM   2041 C CD    . ARG A 1 259 ? 2.840   -8.380  -17.681 1.00 81.42  ?  280 ARG C CD    1 
ATOM   2042 N NE    . ARG A 1 259 ? 3.771   -9.452  -17.325 1.00 109.03 ?  280 ARG C NE    1 
ATOM   2043 C CZ    . ARG A 1 259 ? 4.060   -9.844  -16.085 1.00 111.39 ?  280 ARG C CZ    1 
ATOM   2044 N NH1   . ARG A 1 259 ? 3.468   -9.270  -15.036 1.00 109.39 ?  280 ARG C NH1   1 
ATOM   2045 N NH2   . ARG A 1 259 ? 4.932   -10.833 -15.900 1.00 81.61  ?  280 ARG C NH2   1 
ATOM   2046 N N     . PHE A 1 260 ? -0.028  -8.717  -22.566 1.00 47.35  ?  281 PHE C N     1 
ATOM   2047 C CA    . PHE A 1 260 ? 0.290   -8.597  -23.977 1.00 47.16  ?  281 PHE C CA    1 
ATOM   2048 C C     . PHE A 1 260 ? 0.304   -7.126  -24.342 1.00 54.65  ?  281 PHE C C     1 
ATOM   2049 O O     . PHE A 1 260 ? -0.057  -6.267  -23.541 1.00 58.07  ?  281 PHE C O     1 
ATOM   2050 C CB    . PHE A 1 260 ? -0.676  -9.390  -24.858 1.00 54.79  ?  281 PHE C CB    1 
ATOM   2051 C CG    . PHE A 1 260 ? -2.108  -8.971  -24.720 1.00 57.41  ?  281 PHE C CG    1 
ATOM   2052 C CD1   . PHE A 1 260 ? -2.630  -7.956  -25.511 1.00 45.65  ?  281 PHE C CD1   1 
ATOM   2053 C CD2   . PHE A 1 260 ? -2.957  -9.649  -23.862 1.00 49.94  ?  281 PHE C CD2   1 
ATOM   2054 C CE1   . PHE A 1 260 ? -3.950  -7.585  -25.399 1.00 44.65  ?  281 PHE C CE1   1 
ATOM   2055 C CE2   . PHE A 1 260 ? -4.288  -9.278  -23.754 1.00 51.11  ?  281 PHE C CE2   1 
ATOM   2056 C CZ    . PHE A 1 260 ? -4.781  -8.244  -24.520 1.00 43.08  ?  281 PHE C CZ    1 
ATOM   2057 N N     . ALA A 1 261 ? 0.775   -6.833  -25.548 1.00 51.01  ?  282 ALA C N     1 
ATOM   2058 C CA    . ALA A 1 261 ? 0.882   -5.454  -25.992 1.00 49.82  ?  282 ALA C CA    1 
ATOM   2059 C C     . ALA A 1 261 ? 0.487   -5.356  -27.454 1.00 59.19  ?  282 ALA C C     1 
ATOM   2060 O O     . ALA A 1 261 ? 0.617   -6.315  -28.217 1.00 64.18  ?  282 ALA C O     1 
ATOM   2061 C CB    . ALA A 1 261 ? 2.295   -4.907  -25.801 1.00 52.28  ?  282 ALA C CB    1 
ATOM   2062 N N     . ARG A 1 262 ? 0.020   -4.178  -27.845 1.00 55.83  ?  283 ARG C N     1 
ATOM   2063 C CA    . ARG A 1 262 ? -0.277  -3.882  -29.238 1.00 48.36  ?  283 ARG C CA    1 
ATOM   2064 C C     . ARG A 1 262 ? 0.690   -2.793  -29.671 1.00 52.73  ?  283 ARG C C     1 
ATOM   2065 O O     . ARG A 1 262 ? 0.741   -1.721  -29.062 1.00 59.86  ?  283 ARG C O     1 
ATOM   2066 C CB    . ARG A 1 262 ? -1.737  -3.465  -29.414 1.00 45.26  ?  283 ARG C CB    1 
ATOM   2067 C CG    . ARG A 1 262 ? -2.662  -4.623  -29.209 1.00 48.13  ?  283 ARG C CG    1 
ATOM   2068 C CD    . ARG A 1 262 ? -4.132  -4.282  -29.328 1.00 59.30  ?  283 ARG C CD    1 
ATOM   2069 N NE    . ARG A 1 262 ? -4.943  -5.450  -28.972 1.00 62.71  ?  283 ARG C NE    1 
ATOM   2070 C CZ    . ARG A 1 262 ? -6.206  -5.394  -28.557 1.00 70.92  ?  283 ARG C CZ    1 
ATOM   2071 N NH1   . ARG A 1 262 ? -6.824  -4.215  -28.449 1.00 73.25  ?  283 ARG C NH1   1 
ATOM   2072 N NH2   . ARG A 1 262 ? -6.850  -6.519  -28.243 1.00 64.63  ?  283 ARG C NH2   1 
ATOM   2073 N N     . HIS A 1 263 ? 1.522   -3.101  -30.649 1.00 59.63  ?  284 HIS C N     1 
ATOM   2074 C CA    . HIS A 1 263 ? 2.571   -2.186  -31.056 1.00 68.54  ?  284 HIS C CA    1 
ATOM   2075 C C     . HIS A 1 263 ? 2.132   -1.343  -32.239 1.00 67.42  ?  284 HIS C C     1 
ATOM   2076 O O     . HIS A 1 263 ? 1.474   -1.823  -33.165 1.00 63.25  ?  284 HIS C O     1 
ATOM   2077 C CB    . HIS A 1 263 ? 3.861   -2.938  -31.381 1.00 75.36  ?  284 HIS C CB    1 
ATOM   2078 C CG    . HIS A 1 263 ? 4.507   -3.548  -30.177 1.00 71.96  ?  284 HIS C CG    1 
ATOM   2079 N ND1   . HIS A 1 263 ? 4.073   -4.735  -29.623 1.00 67.10  ?  284 HIS C ND1   1 
ATOM   2080 C CD2   . HIS A 1 263 ? 5.553   -3.137  -29.423 1.00 63.88  ?  284 HIS C CD2   1 
ATOM   2081 C CE1   . HIS A 1 263 ? 4.822   -5.026  -28.575 1.00 74.84  ?  284 HIS C CE1   1 
ATOM   2082 N NE2   . HIS A 1 263 ? 5.729   -4.074  -28.433 1.00 76.41  ?  284 HIS C NE2   1 
ATOM   2083 N N     . TYR A 1 264 ? 2.494   -0.076  -32.181 1.00 75.30  ?  285 TYR C N     1 
ATOM   2084 C CA    . TYR A 1 264 ? 2.257   0.866   -33.249 1.00 61.27  ?  285 TYR C CA    1 
ATOM   2085 C C     . TYR A 1 264 ? 3.549   1.631   -33.453 1.00 61.39  ?  285 TYR C C     1 
ATOM   2086 O O     . TYR A 1 264 ? 4.452   1.606   -32.608 1.00 71.24  ?  285 TYR C O     1 
ATOM   2087 C CB    . TYR A 1 264 ? 1.110   1.824   -32.915 1.00 57.24  ?  285 TYR C CB    1 
ATOM   2088 C CG    . TYR A 1 264 ? -0.105  1.108   -32.382 1.00 56.48  ?  285 TYR C CG    1 
ATOM   2089 C CD1   . TYR A 1 264 ? -1.072  0.601   -33.232 1.00 59.97  ?  285 TYR C CD1   1 
ATOM   2090 C CD2   . TYR A 1 264 ? -0.290  0.960   -31.018 1.00 55.24  ?  285 TYR C CD2   1 
ATOM   2091 C CE1   . TYR A 1 264 ? -2.178  -0.061  -32.738 1.00 55.59  ?  285 TYR C CE1   1 
ATOM   2092 C CE2   . TYR A 1 264 ? -1.391  0.316   -30.516 1.00 53.24  ?  285 TYR C CE2   1 
ATOM   2093 C CZ    . TYR A 1 264 ? -2.329  -0.195  -31.374 1.00 55.84  ?  285 TYR C CZ    1 
ATOM   2094 O OH    . TYR A 1 264 ? -3.419  -0.845  -30.845 1.00 68.69  ?  285 TYR C OH    1 
ATOM   2095 N N     . LYS A 1 265 ? 3.636   2.309   -34.583 1.00 59.90  ?  286 LYS C N     1 
ATOM   2096 C CA    . LYS A 1 265 ? 4.748   3.197   -34.854 1.00 58.92  ?  286 LYS C CA    1 
ATOM   2097 C C     . LYS A 1 265 ? 4.212   4.596   -35.117 1.00 75.85  ?  286 LYS C C     1 
ATOM   2098 O O     . LYS A 1 265 ? 3.241   4.759   -35.862 1.00 99.34  ?  286 LYS C O     1 
ATOM   2099 C CB    . LYS A 1 265 ? 5.573   2.684   -36.037 1.00 66.76  ?  286 LYS C CB    1 
ATOM   2100 C CG    . LYS A 1 265 ? 6.501   1.534   -35.680 1.00 69.38  ?  286 LYS C CG    1 
ATOM   2101 C CD    . LYS A 1 265 ? 7.335   1.075   -36.864 1.00 82.40  ?  286 LYS C CD    1 
ATOM   2102 C CE    . LYS A 1 265 ? 8.376   0.043   -36.431 1.00 86.97  ?  286 LYS C CE    1 
ATOM   2103 N NZ    . LYS A 1 265 ? 9.456   -0.130  -37.444 1.00 85.42  ?  286 LYS C NZ    1 
ATOM   2104 N N     . LEU A 1 266 ? 4.801   5.596   -34.469 1.00 75.05  ?  287 LEU C N     1 
ATOM   2105 C CA    . LEU A 1 266 ? 4.434   6.960   -34.812 1.00 84.23  ?  287 LEU C CA    1 
ATOM   2106 C C     . LEU A 1 266 ? 5.224   7.429   -36.038 1.00 89.85  ?  287 LEU C C     1 
ATOM   2107 O O     . LEU A 1 266 ? 6.221   6.806   -36.415 1.00 66.42  ?  287 LEU C O     1 
ATOM   2108 C CB    . LEU A 1 266 ? 4.600   7.881   -33.609 1.00 74.48  ?  287 LEU C CB    1 
ATOM   2109 C CG    . LEU A 1 266 ? 5.875   7.995   -32.819 1.00 68.39  ?  287 LEU C CG    1 
ATOM   2110 C CD1   . LEU A 1 266 ? 6.092   9.435   -32.482 1.00 89.69  ?  287 LEU C CD1   1 
ATOM   2111 C CD2   . LEU A 1 266 ? 5.606   7.247   -31.552 1.00 74.98  ?  287 LEU C CD2   1 
ATOM   2112 N N     . PRO A 1 267 ? 4.775   8.519   -36.696 1.00 96.98  ?  288 PRO C N     1 
ATOM   2113 C CA    . PRO A 1 267 ? 5.381   8.911   -37.984 1.00 78.52  ?  288 PRO C CA    1 
ATOM   2114 C C     . PRO A 1 267 ? 6.894   9.006   -38.019 1.00 86.60  ?  288 PRO C C     1 
ATOM   2115 O O     . PRO A 1 267 ? 7.484   8.580   -39.022 1.00 84.79  ?  288 PRO C O     1 
ATOM   2116 C CB    . PRO A 1 267 ? 4.742   10.278  -38.243 1.00 82.76  ?  288 PRO C CB    1 
ATOM   2117 C CG    . PRO A 1 267 ? 3.416   10.178  -37.644 1.00 84.76  ?  288 PRO C CG    1 
ATOM   2118 C CD    . PRO A 1 267 ? 3.573   9.327   -36.409 1.00 88.36  ?  288 PRO C CD    1 
ATOM   2119 N N     . ASP A 1 268 ? 7.547   9.531   -36.970 1.00 93.47  ?  289 ASP C N     1 
ATOM   2120 C CA    . ASP A 1 268 ? 9.012   9.589   -36.965 1.00 83.15  ?  289 ASP C CA    1 
ATOM   2121 C C     . ASP A 1 268 ? 9.637   8.199   -37.033 1.00 85.39  ?  289 ASP C C     1 
ATOM   2122 O O     . ASP A 1 268 ? 10.836  8.078   -37.303 1.00 94.89  ?  289 ASP C O     1 
ATOM   2123 C CB    . ASP A 1 268 ? 9.544   10.394  -35.767 1.00 65.68  ?  289 ASP C CB    1 
ATOM   2124 C CG    . ASP A 1 268 ? 9.264   9.741   -34.436 1.00 94.86  ?  289 ASP C CG    1 
ATOM   2125 O OD1   . ASP A 1 268 ? 8.644   8.662   -34.415 1.00 111.78 ?  289 ASP C OD1   1 
ATOM   2126 O OD2   . ASP A 1 268 ? 9.656   10.316  -33.397 1.00 101.44 ?  289 ASP C OD2   1 
ATOM   2127 N N     . GLY A 1 269 ? 8.859   7.158   -36.740 1.00 93.31  ?  290 GLY C N     1 
ATOM   2128 C CA    . GLY A 1 269 ? 9.295   5.782   -36.783 1.00 83.26  ?  290 GLY C CA    1 
ATOM   2129 C C     . GLY A 1 269 ? 9.495   5.154   -35.426 1.00 84.72  ?  290 GLY C C     1 
ATOM   2130 O O     . GLY A 1 269 ? 9.483   3.919   -35.326 1.00 71.74  ?  290 GLY C O     1 
ATOM   2131 N N     . THR A 1 270 ? 9.611   5.959   -34.371 1.00 88.17  ?  291 THR C N     1 
ATOM   2132 C CA    . THR A 1 270 ? 9.802   5.410   -33.038 1.00 81.82  ?  291 THR C CA    1 
ATOM   2133 C C     . THR A 1 270 ? 8.567   4.626   -32.620 1.00 70.53  ?  291 THR C C     1 
ATOM   2134 O O     . THR A 1 270 ? 7.442   4.917   -33.034 1.00 66.50  ?  291 THR C O     1 
ATOM   2135 C CB    . THR A 1 270 ? 10.067  6.503   -32.004 1.00 73.47  ?  291 THR C CB    1 
ATOM   2136 O OG1   . THR A 1 270 ? 8.865   7.232   -31.773 1.00 59.94  ?  291 THR C OG1   1 
ATOM   2137 C CG2   . THR A 1 270 ? 11.158  7.468   -32.496 1.00 68.63  ?  291 THR C CG2   1 
ATOM   2138 N N     . GLU A 1 271 ? 8.792   3.643   -31.766 1.00 73.26  ?  292 GLU C N     1 
ATOM   2139 C CA    . GLU A 1 271 ? 7.761   2.713   -31.349 1.00 57.97  ?  292 GLU C CA    1 
ATOM   2140 C C     . GLU A 1 271 ? 6.937   3.279   -30.206 1.00 60.35  ?  292 GLU C C     1 
ATOM   2141 O O     . GLU A 1 271 ? 7.445   4.027   -29.366 1.00 66.08  ?  292 GLU C O     1 
ATOM   2142 C CB    . GLU A 1 271 ? 8.396   1.402   -30.887 1.00 57.93  ?  292 GLU C CB    1 
ATOM   2143 C CG    . GLU A 1 271 ? 9.154   0.635   -31.935 1.00 68.28  ?  292 GLU C CG    1 
ATOM   2144 C CD    . GLU A 1 271 ? 9.422   -0.793  -31.505 1.00 80.92  ?  292 GLU C CD    1 
ATOM   2145 O OE1   . GLU A 1 271 ? 10.582  -1.090  -31.141 1.00 81.07  ?  292 GLU C OE1   1 
ATOM   2146 O OE2   . GLU A 1 271 ? 8.480   -1.616  -31.518 1.00 89.47  ?  292 GLU C OE2   1 
ATOM   2147 N N     . GLN A 1 272 ? 5.648   2.960   -30.213 1.00 56.01  ?  293 GLN C N     1 
ATOM   2148 C CA    . GLN A 1 272 ? 4.800   3.203   -29.055 1.00 57.95  ?  293 GLN C CA    1 
ATOM   2149 C C     . GLN A 1 272 ? 3.884   1.995   -28.918 1.00 60.97  ?  293 GLN C C     1 
ATOM   2150 O O     . GLN A 1 272 ? 3.517   1.378   -29.920 1.00 63.21  ?  293 GLN C O     1 
ATOM   2151 C CB    . GLN A 1 272 ? 4.005   4.503   -29.165 1.00 71.64  ?  293 GLN C CB    1 
ATOM   2152 C CG    . GLN A 1 272 ? 2.821   4.452   -30.101 1.00 77.36  ?  293 GLN C CG    1 
ATOM   2153 C CD    . GLN A 1 272 ? 1.941   5.668   -29.951 1.00 91.08  ?  293 GLN C CD    1 
ATOM   2154 O OE1   . GLN A 1 272 ? 1.923   6.310   -28.895 1.00 78.05  ?  293 GLN C OE1   1 
ATOM   2155 N NE2   . GLN A 1 272 ? 1.216   6.007   -31.012 1.00 110.77 ?  293 GLN C NE2   1 
ATOM   2156 N N     . ARG A 1 273 ? 3.559   1.606   -27.693 1.00 55.76  ?  294 ARG C N     1 
ATOM   2157 C CA    . ARG A 1 273 ? 2.777   0.390   -27.526 1.00 59.85  ?  294 ARG C CA    1 
ATOM   2158 C C     . ARG A 1 273 ? 1.671   0.623   -26.507 1.00 52.31  ?  294 ARG C C     1 
ATOM   2159 O O     . ARG A 1 273 ? 1.673   1.606   -25.758 1.00 50.58  ?  294 ARG C O     1 
ATOM   2160 C CB    . ARG A 1 273 ? 3.663   -0.801  -27.115 1.00 66.38  ?  294 ARG C CB    1 
ATOM   2161 C CG    . ARG A 1 273 ? 3.805   -0.973  -25.624 1.00 57.60  ?  294 ARG C CG    1 
ATOM   2162 C CD    . ARG A 1 273 ? 4.810   -2.024  -25.248 1.00 55.94  ?  294 ARG C CD    1 
ATOM   2163 N NE    . ARG A 1 273 ? 4.874   -2.145  -23.792 1.00 63.03  ?  294 ARG C NE    1 
ATOM   2164 C CZ    . ARG A 1 273 ? 5.757   -2.897  -23.146 1.00 63.47  ?  294 ARG C CZ    1 
ATOM   2165 N NH1   . ARG A 1 273 ? 6.671   -3.580  -23.825 1.00 59.91  ?  294 ARG C NH1   1 
ATOM   2166 N NH2   . ARG A 1 273 ? 5.740   -2.947  -21.825 1.00 50.92  ?  294 ARG C NH2   1 
ATOM   2167 N N     . THR A 1 274 ? 0.705   -0.289  -26.519 1.00 47.82  ?  295 THR C N     1 
ATOM   2168 C CA    . THR A 1 274 ? -0.409  -0.287  -25.581 1.00 59.48  ?  295 THR C CA    1 
ATOM   2169 C C     . THR A 1 274 ? -0.387  -1.599  -24.813 1.00 66.86  ?  295 THR C C     1 
ATOM   2170 O O     . THR A 1 274 ? -0.554  -2.677  -25.399 1.00 63.77  ?  295 THR C O     1 
ATOM   2171 C CB    . THR A 1 274 ? -1.744  -0.094  -26.299 1.00 56.67  ?  295 THR C CB    1 
ATOM   2172 O OG1   . THR A 1 274 ? -1.776  1.218   -26.879 1.00 66.62  ?  295 THR C OG1   1 
ATOM   2173 C CG2   . THR A 1 274 ? -2.902  -0.253  -25.321 1.00 38.90  ?  295 THR C CG2   1 
ATOM   2174 N N     . LEU A 1 275 ? -0.180  -1.497  -23.508 1.00 59.89  ?  296 LEU C N     1 
ATOM   2175 C CA    . LEU A 1 275 ? 0.092   -2.640  -22.656 1.00 54.84  ?  296 LEU C CA    1 
ATOM   2176 C C     . LEU A 1 275 ? -1.185  -3.080  -21.959 1.00 56.44  ?  296 LEU C C     1 
ATOM   2177 O O     . LEU A 1 275 ? -1.865  -2.268  -21.321 1.00 47.96  ?  296 LEU C O     1 
ATOM   2178 C CB    . LEU A 1 275 ? 1.171   -2.279  -21.638 1.00 51.13  ?  296 LEU C CB    1 
ATOM   2179 C CG    . LEU A 1 275 ? 1.506   -3.322  -20.589 1.00 55.12  ?  296 LEU C CG    1 
ATOM   2180 C CD1   . LEU A 1 275 ? 2.141   -4.542  -21.238 1.00 50.40  ?  296 LEU C CD1   1 
ATOM   2181 C CD2   . LEU A 1 275 ? 2.431   -2.666  -19.592 1.00 53.97  ?  296 LEU C CD2   1 
ATOM   2182 N N     . PHE A 1 276 ? -1.513  -4.360  -22.099 1.00 58.17  ?  297 PHE C N     1 
ATOM   2183 C CA    . PHE A 1 276 ? -2.675  -4.965  -21.466 1.00 51.92  ?  297 PHE C CA    1 
ATOM   2184 C C     . PHE A 1 276 ? -2.220  -5.960  -20.414 1.00 54.55  ?  297 PHE C C     1 
ATOM   2185 O O     . PHE A 1 276 ? -1.349  -6.805  -20.678 1.00 56.21  ?  297 PHE C O     1 
ATOM   2186 C CB    . PHE A 1 276 ? -3.559  -5.682  -22.485 1.00 52.97  ?  297 PHE C CB    1 
ATOM   2187 C CG    . PHE A 1 276 ? -4.163  -4.771  -23.499 1.00 56.38  ?  297 PHE C CG    1 
ATOM   2188 C CD1   . PHE A 1 276 ? -3.466  -4.441  -24.654 1.00 53.68  ?  297 PHE C CD1   1 
ATOM   2189 C CD2   . PHE A 1 276 ? -5.402  -4.211  -23.286 1.00 48.45  ?  297 PHE C CD2   1 
ATOM   2190 C CE1   . PHE A 1 276 ? -4.008  -3.602  -25.580 1.00 50.80  ?  297 PHE C CE1   1 
ATOM   2191 C CE2   . PHE A 1 276 ? -5.949  -3.359  -24.213 1.00 60.71  ?  297 PHE C CE2   1 
ATOM   2192 C CZ    . PHE A 1 276 ? -5.254  -3.054  -25.360 1.00 64.51  ?  297 PHE C CZ    1 
ATOM   2193 N N     . LYS A 1 277 ? -2.817  -5.860  -19.233 1.00 44.07  ?  298 LYS C N     1 
ATOM   2194 C CA    . LYS A 1 277 ? -2.820  -6.938  -18.259 1.00 55.29  ?  298 LYS C CA    1 
ATOM   2195 C C     . LYS A 1 277 ? -4.259  -7.437  -18.194 1.00 61.94  ?  298 LYS C C     1 
ATOM   2196 O O     . LYS A 1 277 ? -5.158  -6.714  -17.746 1.00 63.68  ?  298 LYS C O     1 
ATOM   2197 C CB    . LYS A 1 277 ? -2.300  -6.475  -16.902 1.00 50.52  ?  298 LYS C CB    1 
ATOM   2198 C CG    . LYS A 1 277 ? -2.449  -7.513  -15.803 1.00 52.14  ?  298 LYS C CG    1 
ATOM   2199 C CD    . LYS A 1 277 ? -1.537  -7.184  -14.658 1.00 60.86  ?  298 LYS C CD    1 
ATOM   2200 C CE    . LYS A 1 277 ? -1.288  -8.378  -13.784 1.00 73.00  ?  298 LYS C CE    1 
ATOM   2201 N NZ    . LYS A 1 277 ? -0.619  -7.944  -12.538 1.00 96.54  ?  298 LYS C NZ    1 
ATOM   2202 N N     . ALA A 1 278 ? -4.476  -8.661  -18.660 1.00 52.09  ?  299 ALA C N     1 
ATOM   2203 C CA    . ALA A 1 278 ? -5.807  -9.222  -18.823 1.00 51.08  ?  299 ALA C CA    1 
ATOM   2204 C C     . ALA A 1 278 ? -5.987  -10.315 -17.786 1.00 51.56  ?  299 ALA C C     1 
ATOM   2205 O O     . ALA A 1 278 ? -5.471  -11.425 -17.947 1.00 53.07  ?  299 ALA C O     1 
ATOM   2206 C CB    . ALA A 1 278 ? -5.980  -9.770  -20.236 1.00 47.66  ?  299 ALA C CB    1 
ATOM   2207 N N     . TYR A 1 279 ? -6.746  -10.008 -16.741 1.00 54.29  ?  300 TYR C N     1 
ATOM   2208 C CA    . TYR A 1 279 ? -7.186  -11.025 -15.802 1.00 54.98  ?  300 TYR C CA    1 
ATOM   2209 C C     . TYR A 1 279 ? -8.297  -11.849 -16.436 1.00 56.85  ?  300 TYR C C     1 
ATOM   2210 O O     . TYR A 1 279 ? -9.122  -11.340 -17.207 1.00 56.63  ?  300 TYR C O     1 
ATOM   2211 C CB    . TYR A 1 279 ? -7.688  -10.388 -14.505 1.00 60.02  ?  300 TYR C CB    1 
ATOM   2212 C CG    . TYR A 1 279 ? -6.670  -9.534  -13.787 1.00 63.88  ?  300 TYR C CG    1 
ATOM   2213 C CD1   . TYR A 1 279 ? -6.500  -8.190  -14.112 1.00 59.47  ?  300 TYR C CD1   1 
ATOM   2214 C CD2   . TYR A 1 279 ? -5.880  -10.069 -12.783 1.00 61.93  ?  300 TYR C CD2   1 
ATOM   2215 C CE1   . TYR A 1 279 ? -5.563  -7.411  -13.455 1.00 63.42  ?  300 TYR C CE1   1 
ATOM   2216 C CE2   . TYR A 1 279 ? -4.947  -9.300  -12.122 1.00 82.40  ?  300 TYR C CE2   1 
ATOM   2217 C CZ    . TYR A 1 279 ? -4.790  -7.972  -12.457 1.00 78.68  ?  300 TYR C CZ    1 
ATOM   2218 O OH    . TYR A 1 279 ? -3.856  -7.213  -11.784 1.00 83.87  ?  300 TYR C OH    1 
ATOM   2219 N N     . GLY A 1 280 ? -8.319  -13.133 -16.114 1.00 56.05  ?  301 GLY C N     1 
ATOM   2220 C CA    . GLY A 1 280 ? -9.329  -13.978 -16.719 1.00 57.19  ?  301 GLY C CA    1 
ATOM   2221 C C     . GLY A 1 280 ? -9.284  -15.381 -16.166 1.00 55.08  ?  301 GLY C C     1 
ATOM   2222 O O     . GLY A 1 280 ? -8.422  -15.734 -15.355 1.00 48.19  ?  301 GLY C O     1 
ATOM   2223 N N     . ILE A 1 281 ? -10.237 -16.180 -16.637 1.00 53.33  ?  302 ILE C N     1 
ATOM   2224 C CA    . ILE A 1 281 ? -10.378 -17.572 -16.240 1.00 53.39  ?  302 ILE C CA    1 
ATOM   2225 C C     . ILE A 1 281 ? -9.807  -18.448 -17.350 1.00 58.35  ?  302 ILE C C     1 
ATOM   2226 O O     . ILE A 1 281 ? -10.189 -18.327 -18.522 1.00 54.00  ?  302 ILE C O     1 
ATOM   2227 C CB    . ILE A 1 281 ? -11.842 -17.924 -15.941 1.00 53.41  ?  302 ILE C CB    1 
ATOM   2228 C CG1   . ILE A 1 281 ? -12.352 -17.101 -14.764 1.00 64.06  ?  302 ILE C CG1   1 
ATOM   2229 C CG2   . ILE A 1 281 ? -11.992 -19.387 -15.614 1.00 58.24  ?  302 ILE C CG2   1 
ATOM   2230 C CD1   . ILE A 1 281 ? -13.874 -17.134 -14.618 1.00 72.78  ?  302 ILE C CD1   1 
ATOM   2231 N N     . ARG A 1 282 ? -8.848  -19.292 -16.995 1.00 60.71  ?  303 ARG C N     1 
ATOM   2232 C CA    . ARG A 1 282 ? -8.332  -20.290 -17.915 1.00 55.73  ?  303 ARG C CA    1 
ATOM   2233 C C     . ARG A 1 282 ? -9.086  -21.587 -17.638 1.00 59.30  ?  303 ARG C C     1 
ATOM   2234 O O     . ARG A 1 282 ? -8.979  -22.153 -16.542 1.00 57.28  ?  303 ARG C O     1 
ATOM   2235 C CB    . ARG A 1 282 ? -6.826  -20.460 -17.741 1.00 59.38  ?  303 ARG C CB    1 
ATOM   2236 C CG    . ARG A 1 282 ? -6.231  -21.323 -18.825 1.00 64.12  ?  303 ARG C CG    1 
ATOM   2237 C CD    . ARG A 1 282 ? -4.784  -21.640 -18.607 1.00 57.30  ?  303 ARG C CD    1 
ATOM   2238 N NE    . ARG A 1 282 ? -4.601  -22.718 -17.656 1.00 58.77  ?  303 ARG C NE    1 
ATOM   2239 C CZ    . ARG A 1 282 ? -3.472  -22.908 -16.994 1.00 62.96  ?  303 ARG C CZ    1 
ATOM   2240 N NH1   . ARG A 1 282 ? -2.464  -22.065 -17.208 1.00 58.74  ?  303 ARG C NH1   1 
ATOM   2241 N NH2   . ARG A 1 282 ? -3.354  -23.924 -16.135 1.00 50.82  ?  303 ARG C NH2   1 
ATOM   2242 N N     . PHE A 1 283 ? -9.882  -22.031 -18.606 1.00 58.64  ?  304 PHE C N     1 
ATOM   2243 C CA    . PHE A 1 283 ? -10.633 -23.272 -18.481 1.00 53.44  ?  304 PHE C CA    1 
ATOM   2244 C C     . PHE A 1 283 ? -9.791  -24.407 -19.038 1.00 51.87  ?  304 PHE C C     1 
ATOM   2245 O O     . PHE A 1 283 ? -9.366  -24.353 -20.193 1.00 61.84  ?  304 PHE C O     1 
ATOM   2246 C CB    . PHE A 1 283 ? -11.973 -23.195 -19.217 1.00 63.94  ?  304 PHE C CB    1 
ATOM   2247 C CG    . PHE A 1 283 ? -12.901 -22.144 -18.685 1.00 51.05  ?  304 PHE C CG    1 
ATOM   2248 C CD1   . PHE A 1 283 ? -12.844 -20.850 -19.159 1.00 51.81  ?  304 PHE C CD1   1 
ATOM   2249 C CD2   . PHE A 1 283 ? -13.786 -22.441 -17.666 1.00 51.51  ?  304 PHE C CD2   1 
ATOM   2250 C CE1   . PHE A 1 283 ? -13.679 -19.873 -18.653 1.00 56.32  ?  304 PHE C CE1   1 
ATOM   2251 C CE2   . PHE A 1 283 ? -14.618 -21.469 -17.148 1.00 66.17  ?  304 PHE C CE2   1 
ATOM   2252 C CZ    . PHE A 1 283 ? -14.567 -20.177 -17.647 1.00 56.28  ?  304 PHE C CZ    1 
ATOM   2253 N N     . ASP A 1 284 ? -9.548  -25.424 -18.220 1.00 52.52  ?  305 ASP C N     1 
ATOM   2254 C CA    . ASP A 1 284 ? -8.755  -26.588 -18.601 1.00 52.14  ?  305 ASP C CA    1 
ATOM   2255 C C     . ASP A 1 284 ? -9.679  -27.783 -18.772 1.00 63.10  ?  305 ASP C C     1 
ATOM   2256 O O     . ASP A 1 284 ? -10.269 -28.258 -17.794 1.00 64.38  ?  305 ASP C O     1 
ATOM   2257 C CB    . ASP A 1 284 ? -7.688  -26.896 -17.557 1.00 49.93  ?  305 ASP C CB    1 
ATOM   2258 C CG    . ASP A 1 284 ? -6.647  -25.819 -17.466 1.00 59.08  ?  305 ASP C CG    1 
ATOM   2259 O OD1   . ASP A 1 284 ? -6.691  -24.900 -18.309 1.00 60.55  ?  305 ASP C OD1   1 
ATOM   2260 O OD2   . ASP A 1 284 ? -5.800  -25.884 -16.543 1.00 61.41  ?  305 ASP C OD2   1 
ATOM   2261 N N     . VAL A 1 285 ? -9.756  -28.297 -19.996 1.00 59.00  ?  306 VAL C N     1 
ATOM   2262 C CA    . VAL A 1 285 ? -10.660 -29.390 -20.333 1.00 46.22  ?  306 VAL C CA    1 
ATOM   2263 C C     . VAL A 1 285 ? -9.919  -30.711 -20.156 1.00 51.14  ?  306 VAL C C     1 
ATOM   2264 O O     . VAL A 1 285 ? -9.082  -31.091 -20.977 1.00 57.30  ?  306 VAL C O     1 
ATOM   2265 C CB    . VAL A 1 285 ? -11.188 -29.244 -21.760 1.00 43.52  ?  306 VAL C CB    1 
ATOM   2266 C CG1   . VAL A 1 285 ? -12.221 -30.309 -22.032 1.00 47.10  ?  306 VAL C CG1   1 
ATOM   2267 C CG2   . VAL A 1 285 ? -11.760 -27.844 -21.968 1.00 43.61  ?  306 VAL C CG2   1 
ATOM   2268 N N     . LEU A 1 286 ? -10.249 -31.431 -19.102 1.00 48.35  ?  307 LEU C N     1 
ATOM   2269 C CA    . LEU A 1 286 ? -9.579  -32.679 -18.783 1.00 51.68  ?  307 LEU C CA    1 
ATOM   2270 C C     . LEU A 1 286 ? -10.508 -33.843 -19.122 1.00 63.50  ?  307 LEU C C     1 
ATOM   2271 O O     . LEU A 1 286 ? -11.514 -34.063 -18.434 1.00 62.31  ?  307 LEU C O     1 
ATOM   2272 C CB    . LEU A 1 286 ? -9.204  -32.715 -17.309 1.00 57.22  ?  307 LEU C CB    1 
ATOM   2273 C CG    . LEU A 1 286 ? -8.343  -31.556 -16.850 1.00 53.07  ?  307 LEU C CG    1 
ATOM   2274 C CD1   . LEU A 1 286 ? -8.123  -31.735 -15.349 1.00 54.96  ?  307 LEU C CD1   1 
ATOM   2275 C CD2   . LEU A 1 286 ? -7.062  -31.407 -17.667 1.00 47.56  ?  307 LEU C CD2   1 
ATOM   2276 N N     . VAL A 1 287 ? -10.140 -34.634 -20.124 1.00 53.79  ?  308 VAL C N     1 
ATOM   2277 C CA    . VAL A 1 287 ? -10.961 -35.754 -20.572 1.00 47.64  ?  308 VAL C CA    1 
ATOM   2278 C C     . VAL A 1 287 ? -10.254 -37.044 -20.198 1.00 47.03  ?  308 VAL C C     1 
ATOM   2279 O O     . VAL A 1 287 ? -9.248  -37.427 -20.805 1.00 55.15  ?  308 VAL C O     1 
ATOM   2280 C CB    . VAL A 1 287 ? -11.248 -35.692 -22.074 1.00 51.56  ?  308 VAL C CB    1 
ATOM   2281 C CG1   . VAL A 1 287 ? -12.215 -36.778 -22.463 1.00 40.79  ?  308 VAL C CG1   1 
ATOM   2282 C CG2   . VAL A 1 287 ? -11.847 -34.336 -22.420 1.00 54.44  ?  308 VAL C CG2   1 
ATOM   2283 N N     . PHE A 1 288 ? -10.822 -37.744 -19.238 1.00 51.59  ?  309 PHE C N     1 
ATOM   2284 C CA    . PHE A 1 288 ? -10.322 -39.030 -18.798 1.00 60.33  ?  309 PHE C CA    1 
ATOM   2285 C C     . PHE A 1 288 ? -11.340 -40.096 -19.175 1.00 64.17  ?  309 PHE C C     1 
ATOM   2286 O O     . PHE A 1 288 ? -12.541 -39.822 -19.279 1.00 65.25  ?  309 PHE C O     1 
ATOM   2287 C CB    . PHE A 1 288 ? -10.085 -39.044 -17.274 1.00 49.29  ?  309 PHE C CB    1 
ATOM   2288 C CG    . PHE A 1 288 ? -8.909  -38.171 -16.791 1.00 118.31 ?  309 PHE C CG    1 
ATOM   2289 C CD1   . PHE A 1 288 ? -7.887  -37.771 -17.658 1.00 121.86 ?  309 PHE C CD1   1 
ATOM   2290 C CD2   . PHE A 1 288 ? -8.789  -37.823 -15.437 1.00 128.16 ?  309 PHE C CD2   1 
ATOM   2291 C CE1   . PHE A 1 288 ? -6.802  -37.001 -17.192 1.00 107.50 ?  309 PHE C CE1   1 
ATOM   2292 C CE2   . PHE A 1 288 ? -7.703  -37.060 -14.969 1.00 94.39  ?  309 PHE C CE2   1 
ATOM   2293 C CZ    . PHE A 1 288 ? -6.719  -36.650 -15.848 1.00 104.38 ?  309 PHE C CZ    1 
ATOM   2294 N N     . GLY A 1 289 ? -10.864 -41.317 -19.400 1.00 54.65  ?  310 GLY C N     1 
ATOM   2295 C CA    . GLY A 1 289 ? -11.823 -42.369 -19.659 1.00 42.51  ?  310 GLY C CA    1 
ATOM   2296 C C     . GLY A 1 289 ? -11.329 -43.720 -20.129 1.00 47.97  ?  310 GLY C C     1 
ATOM   2297 O O     . GLY A 1 289 ? -10.236 -43.868 -20.676 1.00 54.50  ?  310 GLY C O     1 
ATOM   2298 N N     . MET A 1 290 ? -12.193 -44.714 -19.972 1.00 61.14  ?  311 MET C N     1 
ATOM   2299 C CA    . MET A 1 290 ? -11.889 -46.095 -20.299 1.00 66.82  ?  311 MET C CA    1 
ATOM   2300 C C     . MET A 1 290 ? -13.091 -46.690 -21.023 1.00 70.21  ?  311 MET C C     1 
ATOM   2301 O O     . MET A 1 290 ? -14.234 -46.292 -20.789 1.00 75.26  ?  311 MET C O     1 
ATOM   2302 C CB    . MET A 1 290 ? -11.596 -46.880 -19.005 1.00 65.34  ?  311 MET C CB    1 
ATOM   2303 C CG    . MET A 1 290 ? -10.886 -48.225 -19.168 1.00 89.62  ?  311 MET C CG    1 
ATOM   2304 S SD    . MET A 1 290 ? -9.111  -48.116 -19.569 1.00 121.12 ?  311 MET C SD    1 
ATOM   2305 C CE    . MET A 1 290 ? -8.390  -47.491 -18.044 1.00 90.65  ?  311 MET C CE    1 
ATOM   2306 N N     . GLY A 1 291 ? -12.838 -47.637 -21.907 1.00 59.61  ?  312 GLY C N     1 
ATOM   2307 C CA    . GLY A 1 291 ? -13.916 -48.362 -22.547 1.00 61.34  ?  312 GLY C CA    1 
ATOM   2308 C C     . GLY A 1 291 ? -13.544 -49.814 -22.716 1.00 63.98  ?  312 GLY C C     1 
ATOM   2309 O O     . GLY A 1 291 ? -12.374 -50.158 -22.881 1.00 68.20  ?  312 GLY C O     1 
ATOM   2310 N N     . GLY A 1 292 ? -14.559 -50.663 -22.740 1.00 60.65  ?  313 GLY C N     1 
ATOM   2311 C CA    . GLY A 1 292 ? -14.328 -52.094 -22.767 1.00 66.99  ?  313 GLY C CA    1 
ATOM   2312 C C     . GLY A 1 292 ? -15.276 -52.794 -23.710 1.00 72.40  ?  313 GLY C C     1 
ATOM   2313 O O     . GLY A 1 292 ? -16.413 -52.368 -23.921 1.00 72.61  ?  313 GLY C O     1 
ATOM   2314 N N     . GLN A 1 293 ? -14.800 -53.906 -24.254 1.00 75.52  ?  314 GLN C N     1 
ATOM   2315 C CA    . GLN A 1 293 ? -15.549 -54.631 -25.264 1.00 74.65  ?  314 GLN C CA    1 
ATOM   2316 C C     . GLN A 1 293 ? -15.237 -56.109 -25.120 1.00 77.50  ?  314 GLN C C     1 
ATOM   2317 O O     . GLN A 1 293 ? -14.075 -56.484 -24.944 1.00 77.64  ?  314 GLN C O     1 
ATOM   2318 C CB    . GLN A 1 293 ? -15.172 -54.178 -26.680 1.00 68.78  ?  314 GLN C CB    1 
ATOM   2319 C CG    . GLN A 1 293 ? -15.943 -54.922 -27.759 1.00 73.15  ?  314 GLN C CG    1 
ATOM   2320 C CD    . GLN A 1 293 ? -15.786 -54.321 -29.129 1.00 71.61  ?  314 GLN C CD    1 
ATOM   2321 O OE1   . GLN A 1 293 ? -14.665 -54.074 -29.591 1.00 51.17  ?  314 GLN C OE1   1 
ATOM   2322 N NE2   . GLN A 1 293 ? -16.915 -54.045 -29.782 1.00 91.06  ?  314 GLN C NE2   1 
ATOM   2323 N N     . PHE A 1 294 ? -16.272 -56.938 -25.231 1.00 71.42  ?  315 PHE C N     1 
ATOM   2324 C CA    . PHE A 1 294 ? -16.103 -58.379 -25.130 1.00 67.61  ?  315 PHE C CA    1 
ATOM   2325 C C     . PHE A 1 294 ? -15.021 -58.862 -26.089 1.00 68.67  ?  315 PHE C C     1 
ATOM   2326 O O     . PHE A 1 294 ? -14.944 -58.421 -27.239 1.00 67.62  ?  315 PHE C O     1 
ATOM   2327 C CB    . PHE A 1 294 ? -17.428 -59.067 -25.451 1.00 72.76  ?  315 PHE C CB    1 
ATOM   2328 C CG    . PHE A 1 294 ? -17.370 -60.564 -25.389 1.00 78.55  ?  315 PHE C CG    1 
ATOM   2329 C CD1   . PHE A 1 294 ? -16.867 -61.303 -26.453 1.00 63.98  ?  315 PHE C CD1   1 
ATOM   2330 C CD2   . PHE A 1 294 ? -17.880 -61.239 -24.292 1.00 82.02  ?  315 PHE C CD2   1 
ATOM   2331 C CE1   . PHE A 1 294 ? -16.813 -62.671 -26.399 1.00 68.60  ?  315 PHE C CE1   1 
ATOM   2332 C CE2   . PHE A 1 294 ? -17.843 -62.616 -24.238 1.00 79.10  ?  315 PHE C CE2   1 
ATOM   2333 C CZ    . PHE A 1 294 ? -17.309 -63.331 -25.295 1.00 81.48  ?  315 PHE C CZ    1 
ATOM   2334 N N     . LYS A 1 295 ? -14.165 -59.761 -25.607 1.00 67.31  ?  316 LYS C N     1 
ATOM   2335 C CA    . LYS A 1 295 ? -13.224 -60.445 -26.483 1.00 75.68  ?  316 LYS C CA    1 
ATOM   2336 C C     . LYS A 1 295 ? -13.069 -61.895 -26.038 1.00 96.34  ?  316 LYS C C     1 
ATOM   2337 O O     . LYS A 1 295 ? -13.054 -62.183 -24.838 1.00 103.64 ?  316 LYS C O     1 
ATOM   2338 C CB    . LYS A 1 295 ? -11.878 -59.714 -26.539 1.00 61.27  ?  316 LYS C CB    1 
ATOM   2339 C CG    . LYS A 1 295 ? -10.902 -60.338 -27.527 1.00 97.10  ?  316 LYS C CG    1 
ATOM   2340 C CD    . LYS A 1 295 ? -11.536 -60.572 -28.909 1.00 119.54 ?  316 LYS C CD    1 
ATOM   2341 C CE    . LYS A 1 295 ? -10.650 -61.486 -29.790 1.00 123.23 ?  316 LYS C CE    1 
ATOM   2342 N NZ    . LYS A 1 295 ? -11.207 -61.827 -31.145 1.00 93.95  ?  316 LYS C NZ    1 
ATOM   2343 N N     . LEU A 1 296 ? -12.986 -62.815 -27.016 1.00 99.82  ?  317 LEU C N     1 
ATOM   2344 C CA    . LEU A 1 296 ? -12.900 -64.240 -26.693 1.00 96.08  ?  317 LEU C CA    1 
ATOM   2345 C C     . LEU A 1 296 ? -11.570 -64.595 -26.042 1.00 94.35  ?  317 LEU C C     1 
ATOM   2346 O O     . LEU A 1 296 ? -11.534 -65.400 -25.104 1.00 97.91  ?  317 LEU C O     1 
ATOM   2347 C CB    . LEU A 1 296 ? -13.110 -65.101 -27.939 1.00 99.92  ?  317 LEU C CB    1 
ATOM   2348 C CG    . LEU A 1 296 ? -14.520 -65.610 -28.246 1.00 105.32 ?  317 LEU C CG    1 
ATOM   2349 C CD1   . LEU A 1 296 ? -14.535 -66.327 -29.584 1.00 86.57  ?  317 LEU C CD1   1 
ATOM   2350 C CD2   . LEU A 1 296 ? -15.018 -66.546 -27.139 1.00 92.10  ?  317 LEU C CD2   1 
ATOM   2351 N N     . ILE A 1 297 ? -10.470 -64.019 -26.529 1.00 83.97  ?  318 ILE C N     1 
ATOM   2352 C CA    . ILE A 1 297 ? -9.160  -64.326 -25.959 1.00 94.97  ?  318 ILE C CA    1 
ATOM   2353 C C     . ILE A 1 297 ? -9.132  -63.990 -24.470 1.00 100.55 ?  318 ILE C C     1 
ATOM   2354 O O     . ILE A 1 297 ? -8.527  -64.711 -23.666 1.00 106.54 ?  318 ILE C O     1 
ATOM   2355 C CB    . ILE A 1 297 ? -8.057  -63.584 -26.739 1.00 95.56  ?  318 ILE C CB    1 
ATOM   2356 C CG1   . ILE A 1 297 ? -7.952  -64.144 -28.157 1.00 96.75  ?  318 ILE C CG1   1 
ATOM   2357 C CG2   . ILE A 1 297 ? -6.715  -63.677 -26.027 1.00 74.98  ?  318 ILE C CG2   1 
ATOM   2358 C CD1   . ILE A 1 297 ? -7.766  -65.645 -28.198 1.00 97.90  ?  318 ILE C CD1   1 
ATOM   2359 N N     . GLU A 1 298 ? -9.793  -62.897 -24.077 1.00 89.51  ?  319 GLU C N     1 
ATOM   2360 C CA    . GLU A 1 298 ? -9.836  -62.520 -22.666 1.00 89.71  ?  319 GLU C CA    1 
ATOM   2361 C C     . GLU A 1 298 ? -10.660 -63.503 -21.844 1.00 100.88 ?  319 GLU C C     1 
ATOM   2362 O O     . GLU A 1 298 ? -10.244 -63.910 -20.755 1.00 109.10 ?  319 GLU C O     1 
ATOM   2363 C CB    . GLU A 1 298 ? -10.399 -61.113 -22.505 1.00 91.44  ?  319 GLU C CB    1 
ATOM   2364 C CG    . GLU A 1 298 ? -9.455  -60.043 -22.959 1.00 103.22 ?  319 GLU C CG    1 
ATOM   2365 C CD    . GLU A 1 298 ? -8.151  -60.105 -22.222 1.00 113.09 ?  319 GLU C CD    1 
ATOM   2366 O OE1   . GLU A 1 298 ? -8.131  -59.752 -21.023 1.00 122.99 ?  319 GLU C OE1   1 
ATOM   2367 O OE2   . GLU A 1 298 ? -7.145  -60.502 -22.853 1.00 117.88 ?  319 GLU C OE2   1 
ATOM   2368 N N     . LEU A 1 299 ? -11.856 -63.862 -22.327 1.00 91.50  ?  320 LEU C N     1 
ATOM   2369 C CA    . LEU A 1 299 ? -12.679 -64.823 -21.601 1.00 81.82  ?  320 LEU C CA    1 
ATOM   2370 C C     . LEU A 1 299 ? -11.947 -66.144 -21.422 1.00 90.92  ?  320 LEU C C     1 
ATOM   2371 O O     . LEU A 1 299 ? -11.971 -66.735 -20.335 1.00 95.81  ?  320 LEU C O     1 
ATOM   2372 C CB    . LEU A 1 299 ? -13.996 -65.054 -22.329 1.00 79.68  ?  320 LEU C CB    1 
ATOM   2373 C CG    . LEU A 1 299 ? -14.920 -66.020 -21.590 1.00 70.15  ?  320 LEU C CG    1 
ATOM   2374 C CD1   . LEU A 1 299 ? -15.432 -65.417 -20.290 1.00 57.86  ?  320 LEU C CD1   1 
ATOM   2375 C CD2   . LEU A 1 299 ? -16.053 -66.459 -22.486 1.00 68.82  ?  320 LEU C CD2   1 
ATOM   2376 N N     . PHE A 1 300 ? -11.294 -66.624 -22.486 1.00 93.18  ?  321 PHE C N     1 
ATOM   2377 C CA    . PHE A 1 300 ? -10.514 -67.853 -22.384 1.00 92.07  ?  321 PHE C CA    1 
ATOM   2378 C C     . PHE A 1 300 ? -9.376  -67.699 -21.387 1.00 85.87  ?  321 PHE C C     1 
ATOM   2379 O O     . PHE A 1 300 ? -9.139  -68.590 -20.567 1.00 93.01  ?  321 PHE C O     1 
ATOM   2380 C CB    . PHE A 1 300 ? -9.986  -68.264 -23.760 1.00 90.06  ?  321 PHE C CB    1 
ATOM   2381 C CG    . PHE A 1 300 ? -10.978 -69.054 -24.581 1.00 106.47 ?  321 PHE C CG    1 
ATOM   2382 C CD1   . PHE A 1 300 ? -12.170 -69.495 -24.021 1.00 104.63 ?  321 PHE C CD1   1 
ATOM   2383 C CD2   . PHE A 1 300 ? -10.722 -69.346 -25.913 1.00 104.08 ?  321 PHE C CD2   1 
ATOM   2384 C CE1   . PHE A 1 300 ? -13.074 -70.221 -24.770 1.00 105.92 ?  321 PHE C CE1   1 
ATOM   2385 C CE2   . PHE A 1 300 ? -11.629 -70.068 -26.669 1.00 99.91  ?  321 PHE C CE2   1 
ATOM   2386 C CZ    . PHE A 1 300 ? -12.806 -70.506 -26.094 1.00 112.83 ?  321 PHE C CZ    1 
ATOM   2387 N N     . THR A 1 301 ? -8.663  -66.576 -21.431 1.00 80.88  ?  322 THR C N     1 
ATOM   2388 C CA    . THR A 1 301 ? -7.584  -66.372 -20.472 1.00 81.60  ?  322 THR C CA    1 
ATOM   2389 C C     . THR A 1 301 ? -8.105  -66.368 -19.041 1.00 88.65  ?  322 THR C C     1 
ATOM   2390 O O     . THR A 1 301 ? -7.436  -66.860 -18.125 1.00 99.75  ?  322 THR C O     1 
ATOM   2391 C CB    . THR A 1 301 ? -6.858  -65.064 -20.767 1.00 78.96  ?  322 THR C CB    1 
ATOM   2392 O OG1   . THR A 1 301 ? -6.257  -65.136 -22.066 1.00 95.16  ?  322 THR C OG1   1 
ATOM   2393 C CG2   . THR A 1 301 ? -5.783  -64.819 -19.731 1.00 72.39  ?  322 THR C CG2   1 
ATOM   2394 N N     . PHE A 1 302 ? -9.296  -65.814 -18.824 1.00 85.76  ?  323 PHE C N     1 
ATOM   2395 C CA    . PHE A 1 302 ? -9.846  -65.772 -17.474 1.00 86.48  ?  323 PHE C CA    1 
ATOM   2396 C C     . PHE A 1 302 ? -10.252 -67.155 -16.998 1.00 90.32  ?  323 PHE C C     1 
ATOM   2397 O O     . PHE A 1 302 ? -9.955  -67.540 -15.863 1.00 88.21  ?  323 PHE C O     1 
ATOM   2398 C CB    . PHE A 1 302 ? -11.040 -64.833 -17.421 1.00 86.73  ?  323 PHE C CB    1 
ATOM   2399 C CG    . PHE A 1 302 ? -11.707 -64.792 -16.084 1.00 84.98  ?  323 PHE C CG    1 
ATOM   2400 C CD1   . PHE A 1 302 ? -11.143 -64.081 -15.038 1.00 89.78  ?  323 PHE C CD1   1 
ATOM   2401 C CD2   . PHE A 1 302 ? -12.893 -65.462 -15.868 1.00 90.94  ?  323 PHE C CD2   1 
ATOM   2402 C CE1   . PHE A 1 302 ? -11.757 -64.032 -13.805 1.00 82.43  ?  323 PHE C CE1   1 
ATOM   2403 C CE2   . PHE A 1 302 ? -13.514 -65.416 -14.633 1.00 92.95  ?  323 PHE C CE2   1 
ATOM   2404 C CZ    . PHE A 1 302 ? -12.943 -64.701 -13.602 1.00 91.70  ?  323 PHE C CZ    1 
ATOM   2405 N N     . ILE A 1 303 ? -10.977 -67.895 -17.840 1.00 97.10  ?  324 ILE C N     1 
ATOM   2406 C CA    . ILE A 1 303 ? -11.382 -69.254 -17.495 1.00 88.85  ?  324 ILE C CA    1 
ATOM   2407 C C     . ILE A 1 303 ? -10.155 -70.119 -17.233 1.00 96.15  ?  324 ILE C C     1 
ATOM   2408 O O     . ILE A 1 303 ? -10.075 -70.822 -16.221 1.00 97.31  ?  324 ILE C O     1 
ATOM   2409 C CB    . ILE A 1 303 ? -12.259 -69.843 -18.612 1.00 88.99  ?  324 ILE C CB    1 
ATOM   2410 C CG1   . ILE A 1 303 ? -13.684 -69.300 -18.507 1.00 85.02  ?  324 ILE C CG1   1 
ATOM   2411 C CG2   . ILE A 1 303 ? -12.252 -71.364 -18.551 1.00 94.64  ?  324 ILE C CG2   1 
ATOM   2412 C CD1   . ILE A 1 303 ? -14.591 -69.773 -19.633 1.00 71.02  ?  324 ILE C CD1   1 
ATOM   2413 N N     . GLY A 1 304 ? -9.181  -70.078 -18.146 1.00 88.11  ?  325 GLY C N     1 
ATOM   2414 C CA    . GLY A 1 304 ? -7.968  -70.855 -17.952 1.00 91.35  ?  325 GLY C CA    1 
ATOM   2415 C C     . GLY A 1 304 ? -7.234  -70.473 -16.683 1.00 99.15  ?  325 GLY C C     1 
ATOM   2416 O O     . GLY A 1 304 ? -6.763  -71.337 -15.938 1.00 112.25 ?  325 GLY C O     1 
ATOM   2417 N N     . SER A 1 305 ? -7.140  -69.173 -16.415 1.00 94.93  ?  326 SER C N     1 
ATOM   2418 C CA    . SER A 1 305 ? -6.472  -68.702 -15.208 1.00 96.70  ?  326 SER C CA    1 
ATOM   2419 C C     . SER A 1 305 ? -7.179  -69.205 -13.948 1.00 96.37  ?  326 SER C C     1 
ATOM   2420 O O     . SER A 1 305 ? -6.543  -69.767 -13.048 1.00 95.10  ?  326 SER C O     1 
ATOM   2421 C CB    . SER A 1 305 ? -6.394  -67.173 -15.239 1.00 94.40  ?  326 SER C CB    1 
ATOM   2422 O OG    . SER A 1 305 ? -5.742  -66.654 -14.097 1.00 100.67 ?  326 SER C OG    1 
ATOM   2423 N N     . THR A 1 306 ? -8.500  -69.015 -13.864 1.00 89.43  ?  327 THR C N     1 
ATOM   2424 C CA    . THR A 1 306 ? -9.212  -69.396 -12.647 1.00 93.18  ?  327 THR C CA    1 
ATOM   2425 C C     . THR A 1 306 ? -9.296  -70.916 -12.482 1.00 98.15  ?  327 THR C C     1 
ATOM   2426 O O     . THR A 1 306 ? -9.268  -71.415 -11.348 1.00 103.98 ?  327 THR C O     1 
ATOM   2427 C CB    . THR A 1 306 ? -10.602 -68.746 -12.624 1.00 90.56  ?  327 THR C CB    1 
ATOM   2428 O OG1   . THR A 1 306 ? -11.324 -69.188 -11.470 1.00 102.98 ?  327 THR C OG1   1 
ATOM   2429 C CG2   . THR A 1 306 ? -11.399 -69.110 -13.844 1.00 92.55  ?  327 THR C CG2   1 
ATOM   2430 N N     . ILE A 1 307 ? -9.416  -71.662 -13.585 1.00 93.70  ?  328 ILE C N     1 
ATOM   2431 C CA    . ILE A 1 307 ? -9.340  -73.122 -13.526 1.00 90.58  ?  328 ILE C CA    1 
ATOM   2432 C C     . ILE A 1 307 ? -7.979  -73.560 -13.001 1.00 97.48  ?  328 ILE C C     1 
ATOM   2433 O O     . ILE A 1 307 ? -7.879  -74.484 -12.186 1.00 103.66 ?  328 ILE C O     1 
ATOM   2434 C CB    . ILE A 1 307 ? -9.649  -73.739 -14.906 1.00 91.92  ?  328 ILE C CB    1 
ATOM   2435 C CG1   . ILE A 1 307 ? -11.157 -73.914 -15.090 1.00 87.21  ?  328 ILE C CG1   1 
ATOM   2436 C CG2   . ILE A 1 307 ? -8.908  -75.068 -15.114 1.00 70.34  ?  328 ILE C CG2   1 
ATOM   2437 C CD1   . ILE A 1 307 ? -11.524 -74.630 -16.380 1.00 78.89  ?  328 ILE C CD1   1 
ATOM   2438 N N     . ALA A 1 308 ? -6.907  -72.927 -13.478 1.00 82.79  ?  329 ALA C N     1 
ATOM   2439 C CA    . ALA A 1 308 ? -5.582  -73.269 -12.980 1.00 83.36  ?  329 ALA C CA    1 
ATOM   2440 C C     . ALA A 1 308 ? -5.466  -72.976 -11.491 1.00 93.00  ?  329 ALA C C     1 
ATOM   2441 O O     . ALA A 1 308 ? -5.307  -73.893 -10.673 1.00 110.89 ?  329 ALA C O     1 
ATOM   2442 C CB    . ALA A 1 308 ? -4.513  -72.509 -13.762 1.00 82.64  ?  329 ALA C CB    1 
ATOM   2443 N N     . TYR A 1 309 ? -5.589  -71.700 -11.115 1.00 84.64  ?  330 TYR C N     1 
ATOM   2444 C CA    . TYR A 1 309 ? -5.338  -71.299 -9.733  1.00 95.13  ?  330 TYR C CA    1 
ATOM   2445 C C     . TYR A 1 309 ? -6.308  -71.989 -8.771  1.00 101.60 ?  330 TYR C C     1 
ATOM   2446 O O     . TYR A 1 309 ? -5.895  -72.687 -7.835  1.00 108.30 ?  330 TYR C O     1 
ATOM   2447 C CB    . TYR A 1 309 ? -5.437  -69.777 -9.598  1.00 93.04  ?  330 TYR C CB    1 
ATOM   2448 C CG    . TYR A 1 309 ? -5.092  -69.281 -8.210  1.00 108.67 ?  330 TYR C CG    1 
ATOM   2449 C CD1   . TYR A 1 309 ? -6.014  -69.370 -7.166  1.00 105.67 ?  330 TYR C CD1   1 
ATOM   2450 C CD2   . TYR A 1 309 ? -3.859  -68.687 -7.948  1.00 110.16 ?  330 TYR C CD2   1 
ATOM   2451 C CE1   . TYR A 1 309 ? -5.706  -68.926 -5.890  1.00 108.61 ?  330 TYR C CE1   1 
ATOM   2452 C CE2   . TYR A 1 309 ? -3.545  -68.225 -6.669  1.00 128.84 ?  330 TYR C CE2   1 
ATOM   2453 C CZ    . TYR A 1 309 ? -4.477  -68.350 -5.645  1.00 125.04 ?  330 TYR C CZ    1 
ATOM   2454 O OH    . TYR A 1 309 ? -4.191  -67.904 -4.374  1.00 124.80 ?  330 TYR C OH    1 
ATOM   2455 N N     . PHE A 1 310 ? -7.610  -71.783 -8.969  1.00 103.32 ?  331 PHE C N     1 
ATOM   2456 C CA    . PHE A 1 310 ? -8.581  -72.350 -8.042  1.00 99.28  ?  331 PHE C CA    1 
ATOM   2457 C C     . PHE A 1 310 ? -8.755  -73.854 -8.218  1.00 99.11  ?  331 PHE C C     1 
ATOM   2458 O O     . PHE A 1 310 ? -9.327  -74.496 -7.333  1.00 94.62  ?  331 PHE C O     1 
ATOM   2459 C CB    . PHE A 1 310 ? -9.911  -71.609 -8.183  1.00 93.31  ?  331 PHE C CB    1 
ATOM   2460 C CG    . PHE A 1 310 ? -9.885  -70.219 -7.595  1.00 102.04 ?  331 PHE C CG    1 
ATOM   2461 C CD1   . PHE A 1 310 ? -9.838  -70.033 -6.220  1.00 103.87 ?  331 PHE C CD1   1 
ATOM   2462 C CD2   . PHE A 1 310 ? -9.840  -69.103 -8.411  1.00 98.44  ?  331 PHE C CD2   1 
ATOM   2463 C CE1   . PHE A 1 310 ? -9.805  -68.758 -5.672  1.00 91.30  ?  331 PHE C CE1   1 
ATOM   2464 C CE2   . PHE A 1 310 ? -9.794  -67.827 -7.867  1.00 92.71  ?  331 PHE C CE2   1 
ATOM   2465 C CZ    . PHE A 1 310 ? -9.777  -67.657 -6.497  1.00 84.84  ?  331 PHE C CZ    1 
ATOM   2466 N N     . GLY A 1 311 ? -8.283  -74.426 -9.328  1.00 98.23  ?  332 GLY C N     1 
ATOM   2467 C CA    . GLY A 1 311 ? -8.158  -75.874 -9.404  1.00 96.01  ?  332 GLY C CA    1 
ATOM   2468 C C     . GLY A 1 311 ? -7.091  -76.402 -8.463  1.00 101.21 ?  332 GLY C C     1 
ATOM   2469 O O     . GLY A 1 311 ? -7.280  -77.429 -7.802  1.00 95.89  ?  332 GLY C O     1 
ATOM   2470 N N     . LEU A 1 312 ? -5.941  -75.723 -8.410  1.00 103.51 ?  333 LEU C N     1 
ATOM   2471 C CA    . LEU A 1 312 ? -4.950  -76.052 -7.391  1.00 94.73  ?  333 LEU C CA    1 
ATOM   2472 C C     . LEU A 1 312 ? -5.514  -75.852 -5.991  1.00 91.81  ?  333 LEU C C     1 
ATOM   2473 O O     . LEU A 1 312 ? -5.281  -76.676 -5.103  1.00 101.14 ?  333 LEU C O     1 
ATOM   2474 C CB    . LEU A 1 312 ? -3.681  -75.220 -7.569  1.00 89.65  ?  333 LEU C CB    1 
ATOM   2475 C CG    . LEU A 1 312 ? -2.572  -75.744 -8.479  1.00 95.23  ?  333 LEU C CG    1 
ATOM   2476 C CD1   . LEU A 1 312 ? -3.093  -76.241 -9.832  1.00 96.24  ?  333 LEU C CD1   1 
ATOM   2477 C CD2   . LEU A 1 312 ? -1.519  -74.657 -8.642  1.00 95.53  ?  333 LEU C CD2   1 
ATOM   2478 N N     . ALA A 1 313 ? -6.247  -74.759 -5.764  1.00 85.62  ?  334 ALA C N     1 
ATOM   2479 C CA    . ALA A 1 313 ? -6.842  -74.556 -4.446  1.00 88.13  ?  334 ALA C CA    1 
ATOM   2480 C C     . ALA A 1 313 ? -7.808  -75.690 -4.105  1.00 92.83  ?  334 ALA C C     1 
ATOM   2481 O O     . ALA A 1 313 ? -7.832  -76.183 -2.967  1.00 80.42  ?  334 ALA C O     1 
ATOM   2482 C CB    . ALA A 1 313 ? -7.543  -73.202 -4.394  1.00 80.19  ?  334 ALA C CB    1 
ATOM   2483 N N     . VAL A 1 314 ? -8.617  -76.108 -5.081  1.00 88.69  ?  335 VAL C N     1 
ATOM   2484 C CA    . VAL A 1 314 ? -9.545  -77.213 -4.868  1.00 93.71  ?  335 VAL C CA    1 
ATOM   2485 C C     . VAL A 1 314 ? -8.791  -78.489 -4.531  1.00 99.87  ?  335 VAL C C     1 
ATOM   2486 O O     . VAL A 1 314 ? -9.194  -79.239 -3.637  1.00 108.56 ?  335 VAL C O     1 
ATOM   2487 C CB    . VAL A 1 314 ? -10.454 -77.391 -6.094  1.00 93.94  ?  335 VAL C CB    1 
ATOM   2488 C CG1   . VAL A 1 314 ? -11.101 -78.776 -6.095  1.00 87.90  ?  335 VAL C CG1   1 
ATOM   2489 C CG2   . VAL A 1 314 ? -11.516 -76.336 -6.064  1.00 101.17 ?  335 VAL C CG2   1 
ATOM   2490 N N     . THR A 1 315 ? -7.694  -78.768 -5.241  1.00 94.20  ?  336 THR C N     1 
ATOM   2491 C CA    . THR A 1 315 ? -6.917  -79.961 -4.918  1.00 93.01  ?  336 THR C CA    1 
ATOM   2492 C C     . THR A 1 315 ? -6.322  -79.857 -3.513  1.00 93.95  ?  336 THR C C     1 
ATOM   2493 O O     . THR A 1 315 ? -6.193  -80.866 -2.812  1.00 89.76  ?  336 THR C O     1 
ATOM   2494 C CB    . THR A 1 315 ? -5.840  -80.217 -5.980  1.00 88.96  ?  336 THR C CB    1 
ATOM   2495 O OG1   . THR A 1 315 ? -4.983  -79.080 -6.083  1.00 101.21 ?  336 THR C OG1   1 
ATOM   2496 C CG2   . THR A 1 315 ? -6.467  -80.505 -7.341  1.00 79.81  ?  336 THR C CG2   1 
ATOM   2497 N N     . ILE A 1 316 ? -5.918  -78.652 -3.092  1.00 97.15  ?  337 ILE C N     1 
ATOM   2498 C CA    . ILE A 1 316 ? -5.428  -78.479 -1.724  1.00 87.09  ?  337 ILE C CA    1 
ATOM   2499 C C     . ILE A 1 316 ? -6.514  -78.837 -0.727  1.00 95.06  ?  337 ILE C C     1 
ATOM   2500 O O     . ILE A 1 316 ? -6.273  -79.566 0.239   1.00 116.75 ?  337 ILE C O     1 
ATOM   2501 C CB    . ILE A 1 316 ? -4.908  -77.050 -1.482  1.00 92.54  ?  337 ILE C CB    1 
ATOM   2502 C CG1   . ILE A 1 316 ? -3.472  -76.900 -1.963  1.00 99.62  ?  337 ILE C CG1   1 
ATOM   2503 C CG2   . ILE A 1 316 ? -4.959  -76.700 -0.015  1.00 85.71  ?  337 ILE C CG2   1 
ATOM   2504 C CD1   . ILE A 1 316 ? -2.814  -75.617 -1.466  1.00 93.94  ?  337 ILE C CD1   1 
ATOM   2505 N N     . ILE A 1 317 ? -7.725  -78.328 -0.931  1.00 100.19 ?  338 ILE C N     1 
ATOM   2506 C CA    . ILE A 1 317 ? -8.767  -78.590 0.052   1.00 98.31  ?  338 ILE C CA    1 
ATOM   2507 C C     . ILE A 1 317 ? -9.186  -80.059 0.040   1.00 105.20 ?  338 ILE C C     1 
ATOM   2508 O O     . ILE A 1 317 ? -9.256  -80.705 1.090   1.00 111.28 ?  338 ILE C O     1 
ATOM   2509 C CB    . ILE A 1 317 ? -9.962  -77.664 -0.209  1.00 98.71  ?  338 ILE C CB    1 
ATOM   2510 C CG1   . ILE A 1 317 ? -9.567  -76.211 0.051   1.00 91.31  ?  338 ILE C CG1   1 
ATOM   2511 C CG2   . ILE A 1 317 ? -11.158 -78.105 0.610   1.00 116.13 ?  338 ILE C CG2   1 
ATOM   2512 C CD1   . ILE A 1 317 ? -8.970  -75.975 1.420   1.00 79.87  ?  338 ILE C CD1   1 
ATOM   2513 N N     . GLU A 1 318 ? -9.416  -80.625 -1.149  1.00 110.32 ?  339 GLU C N     1 
ATOM   2514 C CA    . GLU A 1 318 ? -9.826  -82.025 -1.263  1.00 109.60 ?  339 GLU C CA    1 
ATOM   2515 C C     . GLU A 1 318 ? -8.742  -82.971 -0.759  1.00 108.26 ?  339 GLU C C     1 
ATOM   2516 O O     . GLU A 1 318 ? -8.949  -83.731 0.193   1.00 116.64 ?  339 GLU C O     1 
ATOM   2517 C CB    . GLU A 1 318 ? -10.172 -82.347 -2.719  1.00 100.94 ?  339 GLU C CB    1 
ATOM   2518 C CG    . GLU A 1 318 ? -11.632 -82.200 -3.100  1.00 99.42  ?  339 GLU C CG    1 
ATOM   2519 C CD    . GLU A 1 318 ? -12.467 -83.393 -2.695  1.00 127.51 ?  339 GLU C CD    1 
ATOM   2520 O OE1   . GLU A 1 318 ? -12.793 -83.507 -1.494  1.00 131.24 ?  339 GLU C OE1   1 
ATOM   2521 O OE2   . GLU A 1 318 ? -12.778 -84.232 -3.574  1.00 132.71 ?  339 GLU C OE2   1 
ATOM   2522 N N     . MET A 1 319 ? -7.581  -82.952 -1.413  1.00 113.04 ?  340 MET C N     1 
ATOM   2523 C CA    . MET A 1 319 ? -6.477  -83.824 -1.025  1.00 124.94 ?  340 MET C CA    1 
ATOM   2524 C C     . MET A 1 319 ? -6.024  -83.592 0.403   1.00 112.79 ?  340 MET C C     1 
ATOM   2525 O O     . MET A 1 319 ? -5.926  -84.523 1.211   1.00 134.80 ?  340 MET C O     1 
ATOM   2526 C CB    . MET A 1 319 ? -5.303  -83.619 -1.988  1.00 120.24 ?  340 MET C CB    1 
ATOM   2527 C CG    . MET A 1 319 ? -3.944  -83.890 -1.361  1.00 107.97 ?  340 MET C CG    1 
ATOM   2528 S SD    . MET A 1 319 ? -2.592  -83.409 -2.438  1.00 105.11 ?  340 MET C SD    1 
ATOM   2529 C CE    . MET A 1 319 ? -3.014  -81.692 -2.712  1.00 110.87 ?  340 MET C CE    1 
ATOM   2530 N N     . CYS A 1 320 ? -5.766  -82.353 0.732   1.00 95.09  ?  341 CYS C N     1 
ATOM   2531 C CA    . CYS A 1 320 ? -5.182  -82.045 2.018   1.00 122.02 ?  341 CYS C CA    1 
ATOM   2532 C C     . CYS A 1 320 ? -6.153  -82.252 3.171   1.00 115.78 ?  341 CYS C C     1 
ATOM   2533 O O     . CYS A 1 320 ? -5.798  -82.854 4.189   1.00 129.35 ?  341 CYS C O     1 
ATOM   2534 C CB    . CYS A 1 320 ? -4.630  -80.650 1.917   1.00 141.34 ?  341 CYS C CB    1 
ATOM   2535 S SG    . CYS A 1 320 ? -3.381  -80.654 0.531   1.00 144.34 ?  341 CYS C SG    1 
ATOM   2536 N N     . PHE A 1 321 ? -7.363  -81.725 3.059   1.00 115.11 ?  342 PHE C N     1 
ATOM   2537 C CA    . PHE A 1 321 ? -8.330  -81.949 4.128   1.00 126.88 ?  342 PHE C CA    1 
ATOM   2538 C C     . PHE A 1 321 ? -8.845  -83.391 4.149   1.00 116.44 ?  342 PHE C C     1 
ATOM   2539 O O     . PHE A 1 321 ? -9.407  -83.825 5.159   1.00 126.20 ?  342 PHE C O     1 
ATOM   2540 C CB    . PHE A 1 321 ? -9.412  -80.891 4.032   1.00 141.43 ?  342 PHE C CB    1 
ATOM   2541 C CG    . PHE A 1 321 ? -8.971  -79.573 4.630   1.00 154.52 ?  342 PHE C CG    1 
ATOM   2542 C CD1   . PHE A 1 321 ? -7.654  -79.411 5.092   1.00 110.59 ?  342 PHE C CD1   1 
ATOM   2543 C CD2   . PHE A 1 321 ? -9.842  -78.496 4.710   1.00 154.14 ?  342 PHE C CD2   1 
ATOM   2544 C CE1   . PHE A 1 321 ? -7.235  -78.209 5.638   1.00 112.79 ?  342 PHE C CE1   1 
ATOM   2545 C CE2   . PHE A 1 321 ? -9.424  -77.282 5.256   1.00 134.59 ?  342 PHE C CE2   1 
ATOM   2546 C CZ    . PHE A 1 321 ? -8.121  -77.140 5.719   1.00 124.04 ?  342 PHE C CZ    1 
ATOM   2547 N N     . HIS A 1 322 ? -8.721  -84.111 3.030   1.00 119.24 ?  343 HIS C N     1 
ATOM   2548 C CA    . HIS A 1 322 ? -8.930  -85.560 3.010   1.00 115.08 ?  343 HIS C CA    1 
ATOM   2549 C C     . HIS A 1 322 ? -7.885  -86.274 3.864   1.00 121.67 ?  343 HIS C C     1 
ATOM   2550 O O     . HIS A 1 322 ? -8.196  -87.250 4.558   1.00 117.32 ?  343 HIS C O     1 
ATOM   2551 C CB    . HIS A 1 322 ? -8.877  -86.075 1.573   1.00 125.82 ?  343 HIS C CB    1 
ATOM   2552 C CG    . HIS A 1 322 ? -8.791  -87.566 1.467   1.00 134.51 ?  343 HIS C CG    1 
ATOM   2553 N ND1   . HIS A 1 322 ? -7.588  -88.228 1.319   1.00 121.55 ?  343 HIS C ND1   1 
ATOM   2554 C CD2   . HIS A 1 322 ? -9.751  -88.521 1.455   1.00 141.57 ?  343 HIS C CD2   1 
ATOM   2555 C CE1   . HIS A 1 322 ? -7.810  -89.527 1.245   1.00 126.27 ?  343 HIS C CE1   1 
ATOM   2556 N NE2   . HIS A 1 322 ? -9.114  -89.731 1.322   1.00 157.67 ?  343 HIS C NE2   1 
ATOM   2557 N N     . LEU A 1 323 ? -6.622  -85.839 3.769   1.00 132.11 ?  344 LEU C N     1 
ATOM   2558 C CA    . LEU A 1 323 ? -5.538  -86.473 4.516   1.00 117.35 ?  344 LEU C CA    1 
ATOM   2559 C C     . LEU A 1 323 ? -5.829  -86.492 6.010   1.00 102.08 ?  344 LEU C C     1 
ATOM   2560 O O     . LEU A 1 323 ? -5.381  -87.395 6.721   1.00 114.59 ?  344 LEU C O     1 
ATOM   2561 C CB    . LEU A 1 323 ? -4.242  -85.709 4.265   1.00 103.96 ?  344 LEU C CB    1 
ATOM   2562 C CG    . LEU A 1 323 ? -2.983  -86.189 4.964   1.00 93.56  ?  344 LEU C CG    1 
ATOM   2563 C CD1   . LEU A 1 323 ? -2.479  -87.515 4.377   1.00 99.54  ?  344 LEU C CD1   1 
ATOM   2564 C CD2   . LEU A 1 323 ? -1.941  -85.091 4.939   1.00 77.39  ?  344 LEU C CD2   1 
ATOM   2565 N N     . TYR A 1 324 ? -6.554  -85.502 6.498   1.00 104.90 ?  345 TYR C N     1 
ATOM   2566 C CA    . TYR A 1 324 ? -6.940  -85.390 7.892   1.00 108.82 ?  345 TYR C CA    1 
ATOM   2567 C C     . TYR A 1 324 ? -8.389  -85.866 8.001   1.00 128.52 ?  345 TYR C C     1 
ATOM   2568 O O     . TYR A 1 324 ? -9.111  -85.926 7.000   1.00 129.92 ?  345 TYR C O     1 
ATOM   2569 C CB    . TYR A 1 324 ? -6.822  -83.949 8.390   1.00 107.01 ?  345 TYR C CB    1 
ATOM   2570 C CG    . TYR A 1 324 ? -5.408  -83.425 8.405   1.00 111.89 ?  345 TYR C CG    1 
ATOM   2571 C CD1   . TYR A 1 324 ? -4.329  -84.276 8.215   1.00 105.79 ?  345 TYR C CD1   1 
ATOM   2572 C CD2   . TYR A 1 324 ? -5.150  -82.077 8.640   1.00 119.87 ?  345 TYR C CD2   1 
ATOM   2573 C CE1   . TYR A 1 324 ? -3.027  -83.794 8.220   1.00 105.48 ?  345 TYR C CE1   1 
ATOM   2574 C CE2   . TYR A 1 324 ? -3.850  -81.588 8.660   1.00 119.17 ?  345 TYR C CE2   1 
ATOM   2575 C CZ    . TYR A 1 324 ? -2.793  -82.454 8.449   1.00 108.42 ?  345 TYR C CZ    1 
ATOM   2576 O OH    . TYR A 1 324 ? -1.498  -81.978 8.466   1.00 113.03 ?  345 TYR C OH    1 
ATOM   2577 N N     . ASN A 1 325 ? -8.779  -86.286 9.206   1.00 122.18 ?  346 ASN C N     1 
ATOM   2578 C CA    . ASN A 1 325 ? -10.160 -86.702 9.511   1.00 118.83 ?  346 ASN C CA    1 
ATOM   2579 C C     . ASN A 1 325 ? -10.441 -88.120 9.007   1.00 112.10 ?  346 ASN C C     1 
ATOM   2580 O O     . ASN A 1 325 ? -9.817  -88.596 8.056   1.00 95.62  ?  346 ASN C O     1 
ATOM   2581 C CB    . ASN A 1 325 ? -11.190 -85.729 8.896   1.00 106.54 ?  346 ASN C CB    1 
ATOM   2582 C CG    . ASN A 1 325 ? -10.905 -84.267 9.240   1.00 121.70 ?  346 ASN C CG    1 
ATOM   2583 O OD1   . ASN A 1 325 ? -9.921  -83.958 9.913   1.00 122.08 ?  346 ASN C OD1   1 
ATOM   2584 N ND2   . ASN A 1 325 ? -11.743 -83.362 8.739   1.00 97.20  ?  346 ASN C ND2   1 
ATOM   2585 N N     . SER B 1 6   ? 12.621  -79.113 12.091  1.00 88.77  ?  27  SER A N     1 
ATOM   2586 C CA    . SER B 1 6   ? 11.411  -78.298 12.114  1.00 104.40 ?  27  SER A CA    1 
ATOM   2587 C C     . SER B 1 6   ? 11.739  -76.810 12.272  1.00 127.65 ?  27  SER A C     1 
ATOM   2588 O O     . SER B 1 6   ? 10.840  -75.968 12.242  1.00 123.30 ?  27  SER A O     1 
ATOM   2589 C CB    . SER B 1 6   ? 10.469  -78.753 13.228  1.00 87.19  ?  27  SER A CB    1 
ATOM   2590 O OG    . SER B 1 6   ? 11.014  -78.448 14.497  1.00 110.53 ?  27  SER A OG    1 
ATOM   2591 N N     . CYS B 1 7   ? 13.023  -76.482 12.460  1.00 134.40 ?  28  CYS A N     1 
ATOM   2592 C CA    . CYS B 1 7   ? 13.415  -75.073 12.453  1.00 124.24 ?  28  CYS A CA    1 
ATOM   2593 C C     . CYS B 1 7   ? 13.204  -74.461 11.075  1.00 118.15 ?  28  CYS A C     1 
ATOM   2594 O O     . CYS B 1 7   ? 12.804  -73.298 10.967  1.00 126.37 ?  28  CYS A O     1 
ATOM   2595 C CB    . CYS B 1 7   ? 14.863  -74.885 12.916  1.00 122.22 ?  28  CYS A CB    1 
ATOM   2596 S SG    . CYS B 1 7   ? 15.049  -74.643 14.712  1.00 131.78 ?  28  CYS A SG    1 
ATOM   2597 N N     . VAL B 1 8   ? 13.495  -75.219 10.012  1.00 107.92 ?  29  VAL A N     1 
ATOM   2598 C CA    . VAL B 1 8   ? 13.323  -74.708 8.652   1.00 118.29 ?  29  VAL A CA    1 
ATOM   2599 C C     . VAL B 1 8   ? 11.872  -74.322 8.399   1.00 117.22 ?  29  VAL A C     1 
ATOM   2600 O O     . VAL B 1 8   ? 11.583  -73.338 7.705   1.00 123.62 ?  29  VAL A O     1 
ATOM   2601 C CB    . VAL B 1 8   ? 13.812  -75.759 7.638   1.00 118.34 ?  29  VAL A CB    1 
ATOM   2602 C CG1   . VAL B 1 8   ? 13.145  -77.107 7.911   1.00 113.55 ?  29  VAL A CG1   1 
ATOM   2603 C CG2   . VAL B 1 8   ? 13.544  -75.292 6.215   1.00 107.77 ?  29  VAL A CG2   1 
ATOM   2604 N N     . LYS B 1 9   ? 10.946  -75.067 8.986   1.00 113.18 ?  30  LYS A N     1 
ATOM   2605 C CA    . LYS B 1 9   ? 9.526   -74.791 8.843   1.00 109.37 ?  30  LYS A CA    1 
ATOM   2606 C C     . LYS B 1 9   ? 9.158   -73.422 9.417   1.00 114.19 ?  30  LYS A C     1 
ATOM   2607 O O     . LYS B 1 9   ? 8.565   -72.584 8.726   1.00 119.93 ?  30  LYS A O     1 
ATOM   2608 C CB    . LYS B 1 9   ? 8.778   -75.910 9.542   1.00 111.41 ?  30  LYS A CB    1 
ATOM   2609 C CG    . LYS B 1 9   ? 7.347   -75.883 9.394   1.00 109.24 ?  30  LYS A CG    1 
ATOM   2610 C CD    . LYS B 1 9   ? 6.773   -77.067 10.081  1.00 112.59 ?  30  LYS A CD    1 
ATOM   2611 C CE    . LYS B 1 9   ? 5.680   -76.484 10.900  1.00 101.88 ?  30  LYS A CE    1 
ATOM   2612 N NZ    . LYS B 1 9   ? 4.684   -76.032 9.933   1.00 111.76 ?  30  LYS A NZ    1 
ATOM   2613 N N     . TRP B 1 10  ? 9.497   -73.169 10.684  1.00 115.52 ?  31  TRP A N     1 
ATOM   2614 C CA    . TRP B 1 10  ? 9.180   -71.860 11.253  1.00 116.95 ?  31  TRP A CA    1 
ATOM   2615 C C     . TRP B 1 10  ? 10.056  -70.753 10.688  1.00 107.89 ?  31  TRP A C     1 
ATOM   2616 O O     . TRP B 1 10  ? 9.705   -69.578 10.811  1.00 102.20 ?  31  TRP A O     1 
ATOM   2617 C CB    . TRP B 1 10  ? 9.280   -71.909 12.772  1.00 107.07 ?  31  TRP A CB    1 
ATOM   2618 C CG    . TRP B 1 10  ? 8.181   -72.712 13.336  1.00 108.72 ?  31  TRP A CG    1 
ATOM   2619 C CD1   . TRP B 1 10  ? 8.185   -74.051 13.558  1.00 110.07 ?  31  TRP A CD1   1 
ATOM   2620 C CD2   . TRP B 1 10  ? 6.891   -72.238 13.739  1.00 119.98 ?  31  TRP A CD2   1 
ATOM   2621 N NE1   . TRP B 1 10  ? 6.978   -74.448 14.079  1.00 119.20 ?  31  TRP A NE1   1 
ATOM   2622 C CE2   . TRP B 1 10  ? 6.166   -73.352 14.204  1.00 119.40 ?  31  TRP A CE2   1 
ATOM   2623 C CE3   . TRP B 1 10  ? 6.280   -70.980 13.758  1.00 120.13 ?  31  TRP A CE3   1 
ATOM   2624 C CZ2   . TRP B 1 10  ? 4.861   -73.249 14.685  1.00 108.82 ?  31  TRP A CZ2   1 
ATOM   2625 C CZ3   . TRP B 1 10  ? 4.983   -70.880 14.235  1.00 118.11 ?  31  TRP A CZ3   1 
ATOM   2626 C CH2   . TRP B 1 10  ? 4.289   -72.008 14.691  1.00 106.26 ?  31  TRP A CH2   1 
ATOM   2627 N N     . PHE B 1 11  ? 11.195  -71.098 10.093  1.00 106.06 ?  32  PHE A N     1 
ATOM   2628 C CA    . PHE B 1 11  ? 11.928  -70.123 9.300   1.00 110.99 ?  32  PHE A CA    1 
ATOM   2629 C C     . PHE B 1 11  ? 11.119  -69.691 8.084   1.00 108.09 ?  32  PHE A C     1 
ATOM   2630 O O     . PHE B 1 11  ? 11.043  -68.499 7.771   1.00 108.90 ?  32  PHE A O     1 
ATOM   2631 C CB    . PHE B 1 11  ? 13.273  -70.706 8.873   1.00 114.82 ?  32  PHE A CB    1 
ATOM   2632 C CG    . PHE B 1 11  ? 14.107  -69.762 8.059   1.00 128.96 ?  32  PHE A CG    1 
ATOM   2633 C CD1   . PHE B 1 11  ? 14.769  -68.700 8.667   1.00 115.49 ?  32  PHE A CD1   1 
ATOM   2634 C CD2   . PHE B 1 11  ? 14.235  -69.936 6.686   1.00 115.57 ?  32  PHE A CD2   1 
ATOM   2635 C CE1   . PHE B 1 11  ? 15.539  -67.826 7.920   1.00 117.73 ?  32  PHE A CE1   1 
ATOM   2636 C CE2   . PHE B 1 11  ? 15.008  -69.067 5.934   1.00 125.73 ?  32  PHE A CE2   1 
ATOM   2637 C CZ    . PHE B 1 11  ? 15.661  -68.011 6.552   1.00 127.71 ?  32  PHE A CZ    1 
ATOM   2638 N N     . ILE B 1 12  ? 10.499  -70.647 7.391   1.00 112.32 ?  33  ILE A N     1 
ATOM   2639 C CA    . ILE B 1 12  ? 9.641   -70.302 6.260   1.00 105.55 ?  33  ILE A CA    1 
ATOM   2640 C C     . ILE B 1 12  ? 8.436   -69.499 6.733   1.00 98.60  ?  33  ILE A C     1 
ATOM   2641 O O     . ILE B 1 12  ? 8.027   -68.527 6.085   1.00 102.16 ?  33  ILE A O     1 
ATOM   2642 C CB    . ILE B 1 12  ? 9.206   -71.569 5.500   1.00 105.24 ?  33  ILE A CB    1 
ATOM   2643 C CG1   . ILE B 1 12  ? 10.391  -72.176 4.739   1.00 107.12 ?  33  ILE A CG1   1 
ATOM   2644 C CG2   . ILE B 1 12  ? 8.043   -71.252 4.563   1.00 87.41  ?  33  ILE A CG2   1 
ATOM   2645 C CD1   . ILE B 1 12  ? 10.130  -73.585 4.214   1.00 91.42  ?  33  ILE A CD1   1 
ATOM   2646 N N     . TYR B 1 13  ? 7.830   -69.906 7.851   1.00 86.72  ?  34  TYR A N     1 
ATOM   2647 C CA    . TYR B 1 13  ? 6.700   -69.150 8.378   1.00 85.49  ?  34  TYR A CA    1 
ATOM   2648 C C     . TYR B 1 13  ? 7.115   -67.731 8.750   1.00 98.99  ?  34  TYR A C     1 
ATOM   2649 O O     . TYR B 1 13  ? 6.387   -66.768 8.476   1.00 106.42 ?  34  TYR A O     1 
ATOM   2650 C CB    . TYR B 1 13  ? 6.083   -69.869 9.578   1.00 97.36  ?  34  TYR A CB    1 
ATOM   2651 C CG    . TYR B 1 13  ? 5.298   -71.115 9.221   1.00 94.69  ?  34  TYR A CG    1 
ATOM   2652 C CD1   . TYR B 1 13  ? 5.279   -71.603 7.917   1.00 91.98  ?  34  TYR A CD1   1 
ATOM   2653 C CD2   . TYR B 1 13  ? 4.539   -71.775 10.178  1.00 92.53  ?  34  TYR A CD2   1 
ATOM   2654 C CE1   . TYR B 1 13  ? 4.562   -72.740 7.582   1.00 94.54  ?  34  TYR A CE1   1 
ATOM   2655 C CE2   . TYR B 1 13  ? 3.809   -72.909 9.855   1.00 101.48 ?  34  TYR A CE2   1 
ATOM   2656 C CZ    . TYR B 1 13  ? 3.822   -73.389 8.555   1.00 106.06 ?  34  TYR A CZ    1 
ATOM   2657 O OH    . TYR B 1 13  ? 3.095   -74.518 8.230   1.00 106.61 ?  34  TYR A OH    1 
ATOM   2658 N N     . GLY B 1 14  ? 8.281   -67.583 9.378   1.00 109.96 ?  35  GLY A N     1 
ATOM   2659 C CA    . GLY B 1 14  ? 8.782   -66.256 9.696   1.00 100.08 ?  35  GLY A CA    1 
ATOM   2660 C C     . GLY B 1 14  ? 9.029   -65.424 8.455   1.00 95.80  ?  35  GLY A C     1 
ATOM   2661 O O     . GLY B 1 14  ? 8.763   -64.221 8.442   1.00 101.77 ?  35  GLY A O     1 
ATOM   2662 N N     . VAL B 1 15  ? 9.581   -66.044 7.410   1.00 89.35  ?  36  VAL A N     1 
ATOM   2663 C CA    . VAL B 1 15  ? 9.779   -65.347 6.140   1.00 94.01  ?  36  VAL A CA    1 
ATOM   2664 C C     . VAL B 1 15  ? 8.449   -64.857 5.578   1.00 104.49 ?  36  VAL A C     1 
ATOM   2665 O O     . VAL B 1 15  ? 8.323   -63.698 5.169   1.00 109.13 ?  36  VAL A O     1 
ATOM   2666 C CB    . VAL B 1 15  ? 10.510  -66.257 5.137   1.00 97.27  ?  36  VAL A CB    1 
ATOM   2667 C CG1   . VAL B 1 15  ? 10.418  -65.676 3.735   1.00 90.86  ?  36  VAL A CG1   1 
ATOM   2668 C CG2   . VAL B 1 15  ? 11.964  -66.438 5.550   1.00 98.69  ?  36  VAL A CG2   1 
ATOM   2669 N N     . ILE B 1 16  ? 7.433   -65.728 5.562   1.00 103.68 ?  37  ILE A N     1 
ATOM   2670 C CA    . ILE B 1 16  ? 6.119   -65.352 5.029   1.00 97.08  ?  37  ILE A CA    1 
ATOM   2671 C C     . ILE B 1 16  ? 5.512   -64.205 5.836   1.00 94.88  ?  37  ILE A C     1 
ATOM   2672 O O     . ILE B 1 16  ? 5.014   -63.222 5.272   1.00 99.33  ?  37  ILE A O     1 
ATOM   2673 C CB    . ILE B 1 16  ? 5.184   -66.576 4.980   1.00 84.79  ?  37  ILE A CB    1 
ATOM   2674 C CG1   . ILE B 1 16  ? 5.571   -67.486 3.807   1.00 87.87  ?  37  ILE A CG1   1 
ATOM   2675 C CG2   . ILE B 1 16  ? 3.727   -66.146 4.895   1.00 90.98  ?  37  ILE A CG2   1 
ATOM   2676 C CD1   . ILE B 1 16  ? 4.979   -68.890 3.855   1.00 75.35  ?  37  ILE A CD1   1 
ATOM   2677 N N     . ALA B 1 17  ? 5.525   -64.322 7.165   1.00 86.29  ?  38  ALA A N     1 
ATOM   2678 C CA    . ALA B 1 17  ? 4.976   -63.263 8.008   1.00 87.89  ?  38  ALA A CA    1 
ATOM   2679 C C     . ALA B 1 17  ? 5.732   -61.954 7.805   1.00 95.15  ?  38  ALA A C     1 
ATOM   2680 O O     . ALA B 1 17  ? 5.124   -60.882 7.674   1.00 94.86  ?  38  ALA A O     1 
ATOM   2681 C CB    . ALA B 1 17  ? 5.015   -63.684 9.475   1.00 84.09  ?  38  ALA A CB    1 
ATOM   2682 N N     . VAL B 1 18  ? 7.066   -62.021 7.827   1.00 96.44  ?  39  VAL A N     1 
ATOM   2683 C CA    . VAL B 1 18  ? 7.896   -60.835 7.626   1.00 104.79 ?  39  VAL A CA    1 
ATOM   2684 C C     . VAL B 1 18  ? 7.614   -60.189 6.275   1.00 100.86 ?  39  VAL A C     1 
ATOM   2685 O O     . VAL B 1 18  ? 7.580   -58.958 6.155   1.00 100.13 ?  39  VAL A O     1 
ATOM   2686 C CB    . VAL B 1 18  ? 9.383   -61.204 7.786   1.00 100.43 ?  39  VAL A CB    1 
ATOM   2687 C CG1   . VAL B 1 18  ? 10.270  -60.266 6.978   1.00 85.08  ?  39  VAL A CG1   1 
ATOM   2688 C CG2   . VAL B 1 18  ? 9.761   -61.144 9.262   1.00 101.63 ?  39  VAL A CG2   1 
ATOM   2689 N N     . TYR B 1 19  ? 7.390   -61.005 5.245   1.00 92.35  ?  40  TYR A N     1 
ATOM   2690 C CA    . TYR B 1 19  ? 7.078   -60.469 3.925   1.00 83.16  ?  40  TYR A CA    1 
ATOM   2691 C C     . TYR B 1 19  ? 5.709   -59.797 3.902   1.00 88.94  ?  40  TYR A C     1 
ATOM   2692 O O     . TYR B 1 19  ? 5.541   -58.748 3.273   1.00 86.31  ?  40  TYR A O     1 
ATOM   2693 C CB    . TYR B 1 19  ? 7.157   -61.587 2.890   1.00 84.59  ?  40  TYR A CB    1 
ATOM   2694 C CG    . TYR B 1 19  ? 6.586   -61.216 1.552   1.00 91.35  ?  40  TYR A CG    1 
ATOM   2695 C CD1   . TYR B 1 19  ? 7.345   -60.508 0.631   1.00 86.41  ?  40  TYR A CD1   1 
ATOM   2696 C CD2   . TYR B 1 19  ? 5.296   -61.591 1.197   1.00 100.54 ?  40  TYR A CD2   1 
ATOM   2697 C CE1   . TYR B 1 19  ? 6.834   -60.166 -0.597  1.00 93.35  ?  40  TYR A CE1   1 
ATOM   2698 C CE2   . TYR B 1 19  ? 4.771   -61.257 -0.034  1.00 99.98  ?  40  TYR A CE2   1 
ATOM   2699 C CZ    . TYR B 1 19  ? 5.545   -60.542 -0.927  1.00 105.11 ?  40  TYR A CZ    1 
ATOM   2700 O OH    . TYR B 1 19  ? 5.032   -60.201 -2.156  1.00 107.95 ?  40  TYR A OH    1 
ATOM   2701 N N     . ILE B 1 20  ? 4.713   -60.396 4.563   1.00 91.38  ?  41  ILE A N     1 
ATOM   2702 C CA    . ILE B 1 20  ? 3.391   -59.776 4.631   1.00 87.51  ?  41  ILE A CA    1 
ATOM   2703 C C     . ILE B 1 20  ? 3.457   -58.431 5.342   1.00 85.90  ?  41  ILE A C     1 
ATOM   2704 O O     . ILE B 1 20  ? 2.827   -57.461 4.910   1.00 92.55  ?  41  ILE A O     1 
ATOM   2705 C CB    . ILE B 1 20  ? 2.378   -60.721 5.305   1.00 88.47  ?  41  ILE A CB    1 
ATOM   2706 C CG1   . ILE B 1 20  ? 2.081   -61.915 4.393   1.00 84.27  ?  41  ILE A CG1   1 
ATOM   2707 C CG2   . ILE B 1 20  ? 1.114   -59.964 5.712   1.00 68.97  ?  41  ILE A CG2   1 
ATOM   2708 C CD1   . ILE B 1 20  ? 1.331   -63.014 5.078   1.00 75.25  ?  41  ILE A CD1   1 
ATOM   2709 N N     . CYS B 1 21  ? 4.197   -58.349 6.451   1.00 91.52  ?  42  CYS A N     1 
ATOM   2710 C CA    . CYS B 1 21  ? 4.322   -57.059 7.128   1.00 92.10  ?  42  CYS A CA    1 
ATOM   2711 C C     . CYS B 1 21  ? 5.092   -56.051 6.287   1.00 93.75  ?  42  CYS A C     1 
ATOM   2712 O O     . CYS B 1 21  ? 4.743   -54.864 6.266   1.00 101.58 ?  42  CYS A O     1 
ATOM   2713 C CB    . CYS B 1 21  ? 4.951   -57.221 8.503   1.00 80.25  ?  42  CYS A CB    1 
ATOM   2714 S SG    . CYS B 1 21  ? 3.777   -57.970 9.635   1.00 122.01 ?  42  CYS A SG    1 
ATOM   2715 N N     . TYR B 1 22  ? 6.170   -56.485 5.633   1.00 87.27  ?  43  TYR A N     1 
ATOM   2716 C CA    . TYR B 1 22  ? 6.890   -55.591 4.731   1.00 90.27  ?  43  TYR A CA    1 
ATOM   2717 C C     . TYR B 1 22  ? 5.965   -55.039 3.649   1.00 92.80  ?  43  TYR A C     1 
ATOM   2718 O O     . TYR B 1 22  ? 5.941   -53.831 3.397   1.00 89.35  ?  43  TYR A O     1 
ATOM   2719 C CB    . TYR B 1 22  ? 8.084   -56.314 4.109   1.00 92.83  ?  43  TYR A CB    1 
ATOM   2720 C CG    . TYR B 1 22  ? 8.685   -55.595 2.923   1.00 87.39  ?  43  TYR A CG    1 
ATOM   2721 C CD1   . TYR B 1 22  ? 9.639   -54.592 3.100   1.00 76.49  ?  43  TYR A CD1   1 
ATOM   2722 C CD2   . TYR B 1 22  ? 8.321   -55.936 1.622   1.00 84.96  ?  43  TYR A CD2   1 
ATOM   2723 C CE1   . TYR B 1 22  ? 10.197  -53.931 2.011   1.00 75.11  ?  43  TYR A CE1   1 
ATOM   2724 C CE2   . TYR B 1 22  ? 8.873   -55.285 0.527   1.00 93.45  ?  43  TYR A CE2   1 
ATOM   2725 C CZ    . TYR B 1 22  ? 9.809   -54.285 0.725   1.00 98.50  ?  43  TYR A CZ    1 
ATOM   2726 O OH    . TYR B 1 22  ? 10.347  -53.643 -0.372  1.00 94.02  ?  43  TYR A OH    1 
ATOM   2727 N N     . THR B 1 23  ? 5.215   -55.916 2.977   1.00 88.55  ?  44  THR A N     1 
ATOM   2728 C CA    . THR B 1 23  ? 4.278   -55.464 1.952   1.00 85.68  ?  44  THR A CA    1 
ATOM   2729 C C     . THR B 1 23  ? 3.259   -54.491 2.529   1.00 87.15  ?  44  THR A C     1 
ATOM   2730 O O     . THR B 1 23  ? 2.977   -53.445 1.939   1.00 97.11  ?  44  THR A O     1 
ATOM   2731 C CB    . THR B 1 23  ? 3.562   -56.653 1.321   1.00 80.94  ?  44  THR A CB    1 
ATOM   2732 O OG1   . THR B 1 23  ? 4.528   -57.538 0.749   1.00 98.61  ?  44  THR A OG1   1 
ATOM   2733 C CG2   . THR B 1 23  ? 2.649   -56.171 0.224   1.00 76.65  ?  44  THR A CG2   1 
ATOM   2734 N N     . LEU B 1 24  ? 2.658   -54.849 3.659   1.00 91.41  ?  45  LEU A N     1 
ATOM   2735 C CA    . LEU B 1 24  ? 1.662   -53.982 4.274   1.00 92.28  ?  45  LEU A CA    1 
ATOM   2736 C C     . LEU B 1 24  ? 2.233   -52.594 4.551   1.00 94.26  ?  45  LEU A C     1 
ATOM   2737 O O     . LEU B 1 24  ? 1.659   -51.582 4.135   1.00 101.17 ?  45  LEU A O     1 
ATOM   2738 C CB    . LEU B 1 24  ? 1.152   -54.614 5.569   1.00 93.11  ?  45  LEU A CB    1 
ATOM   2739 C CG    . LEU B 1 24  ? 0.176   -53.751 6.366   1.00 86.19  ?  45  LEU A CG    1 
ATOM   2740 C CD1   . LEU B 1 24  ? -1.192  -53.834 5.730   1.00 86.18  ?  45  LEU A CD1   1 
ATOM   2741 C CD2   . LEU B 1 24  ? 0.125   -54.141 7.824   1.00 78.50  ?  45  LEU A CD2   1 
ATOM   2742 N N     . ILE B 1 25  ? 3.363   -52.527 5.258   1.00 85.69  ?  46  ILE A N     1 
ATOM   2743 C CA    . ILE B 1 25  ? 3.871   -51.248 5.757   1.00 95.90  ?  46  ILE A CA    1 
ATOM   2744 C C     . ILE B 1 25  ? 4.605   -50.467 4.673   1.00 95.94  ?  46  ILE A C     1 
ATOM   2745 O O     . ILE B 1 25  ? 4.358   -49.272 4.469   1.00 95.46  ?  46  ILE A O     1 
ATOM   2746 C CB    . ILE B 1 25  ? 4.760   -51.474 6.989   1.00 90.72  ?  46  ILE A CB    1 
ATOM   2747 C CG1   . ILE B 1 25  ? 3.918   -52.099 8.101   1.00 100.74 ?  46  ILE A CG1   1 
ATOM   2748 C CG2   . ILE B 1 25  ? 5.394   -50.163 7.426   1.00 76.49  ?  46  ILE A CG2   1 
ATOM   2749 C CD1   . ILE B 1 25  ? 2.643   -51.326 8.405   1.00 85.12  ?  46  ILE A CD1   1 
ATOM   2750 N N     . VAL B 1 26  ? 5.575   -51.101 4.023   1.00 91.09  ?  47  VAL A N     1 
ATOM   2751 C CA    . VAL B 1 26  ? 6.417   -50.403 3.059   1.00 87.67  ?  47  VAL A CA    1 
ATOM   2752 C C     . VAL B 1 26  ? 5.609   -49.974 1.842   1.00 87.16  ?  47  VAL A C     1 
ATOM   2753 O O     . VAL B 1 26  ? 5.694   -48.825 1.397   1.00 88.82  ?  47  VAL A O     1 
ATOM   2754 C CB    . VAL B 1 26  ? 7.606   -51.291 2.661   1.00 84.08  ?  47  VAL A CB    1 
ATOM   2755 C CG1   . VAL B 1 26  ? 8.334   -50.697 1.478   1.00 83.96  ?  47  VAL A CG1   1 
ATOM   2756 C CG2   . VAL B 1 26  ? 8.544   -51.428 3.841   1.00 82.81  ?  47  VAL A CG2   1 
ATOM   2757 N N     . HIS B 1 27  ? 4.805   -50.879 1.294   1.00 80.89  ?  48  HIS A N     1 
ATOM   2758 C CA    . HIS B 1 27  ? 3.998   -50.568 0.121   1.00 85.27  ?  48  HIS A CA    1 
ATOM   2759 C C     . HIS B 1 27  ? 2.658   -49.940 0.460   1.00 83.08  ?  48  HIS A C     1 
ATOM   2760 O O     . HIS B 1 27  ? 1.889   -49.644 -0.461  1.00 82.24  ?  48  HIS A O     1 
ATOM   2761 C CB    . HIS B 1 27  ? 3.755   -51.823 -0.711  1.00 95.51  ?  48  HIS A CB    1 
ATOM   2762 C CG    . HIS B 1 27  ? 4.929   -52.228 -1.535  1.00 97.12  ?  48  HIS A CG    1 
ATOM   2763 N ND1   . HIS B 1 27  ? 6.200   -52.328 -1.010  1.00 95.80  ?  48  HIS A ND1   1 
ATOM   2764 C CD2   . HIS B 1 27  ? 5.026   -52.577 -2.839  1.00 100.04 ?  48  HIS A CD2   1 
ATOM   2765 C CE1   . HIS B 1 27  ? 7.033   -52.714 -1.959  1.00 111.36 ?  48  HIS A CE1   1 
ATOM   2766 N NE2   . HIS B 1 27  ? 6.346   -52.873 -3.078  1.00 125.30 ?  48  HIS A NE2   1 
ATOM   2767 N N     . LYS B 1 28  ? 2.352   -49.772 1.745   1.00 81.51  ?  49  LYS A N     1 
ATOM   2768 C CA    . LYS B 1 28  ? 1.133   -49.100 2.204   1.00 87.52  ?  49  LYS A CA    1 
ATOM   2769 C C     . LYS B 1 28  ? -0.101  -49.654 1.495   1.00 84.65  ?  49  LYS A C     1 
ATOM   2770 O O     . LYS B 1 28  ? -0.907  -48.929 0.909   1.00 82.35  ?  49  LYS A O     1 
ATOM   2771 C CB    . LYS B 1 28  ? 1.254   -47.582 2.049   1.00 78.33  ?  49  LYS A CB    1 
ATOM   2772 C CG    . LYS B 1 28  ? 2.501   -47.036 2.740   1.00 81.29  ?  49  LYS A CG    1 
ATOM   2773 C CD    . LYS B 1 28  ? 2.553   -45.524 2.780   1.00 72.64  ?  49  LYS A CD    1 
ATOM   2774 C CE    . LYS B 1 28  ? 3.836   -45.065 3.464   1.00 80.47  ?  49  LYS A CE    1 
ATOM   2775 N NZ    . LYS B 1 28  ? 3.810   -43.630 3.890   1.00 89.97  ?  49  LYS A NZ    1 
ATOM   2776 N N     . ARG B 1 29  ? -0.245  -50.973 1.573   1.00 88.64  ?  50  ARG A N     1 
ATOM   2777 C CA    . ARG B 1 29  ? -1.366  -51.660 0.959   1.00 88.21  ?  50  ARG A CA    1 
ATOM   2778 C C     . ARG B 1 29  ? -2.673  -51.379 1.679   1.00 77.72  ?  50  ARG A C     1 
ATOM   2779 O O     . ARG B 1 29  ? -3.733  -51.802 1.200   1.00 70.91  ?  50  ARG A O     1 
ATOM   2780 C CB    . ARG B 1 29  ? -1.077  -53.159 0.945   1.00 92.45  ?  50  ARG A CB    1 
ATOM   2781 C CG    . ARG B 1 29  ? 0.156   -53.545 0.150   1.00 75.45  ?  50  ARG A CG    1 
ATOM   2782 C CD    . ARG B 1 29  ? -0.125  -53.449 -1.324  1.00 90.42  ?  50  ARG A CD    1 
ATOM   2783 N NE    . ARG B 1 29  ? -1.106  -54.451 -1.732  1.00 107.10 ?  50  ARG A NE    1 
ATOM   2784 C CZ    . ARG B 1 29  ? -0.803  -55.690 -2.112  1.00 110.17 ?  50  ARG A CZ    1 
ATOM   2785 N NH1   . ARG B 1 29  ? 0.462   -56.088 -2.158  1.00 106.01 ?  50  ARG A NH1   1 
ATOM   2786 N NH2   . ARG B 1 29  ? -1.768  -56.531 -2.459  1.00 110.13 ?  50  ARG A NH2   1 
ATOM   2787 N N     . TYR B 1 30  ? -2.612  -50.716 2.832   1.00 74.11  ?  51  TYR A N     1 
ATOM   2788 C CA    . TYR B 1 30  ? -3.801  -50.350 3.591   1.00 88.52  ?  51  TYR A CA    1 
ATOM   2789 C C     . TYR B 1 30  ? -4.474  -49.066 3.102   1.00 97.14  ?  51  TYR A C     1 
ATOM   2790 O O     . TYR B 1 30  ? -5.562  -48.728 3.594   1.00 83.92  ?  51  TYR A O     1 
ATOM   2791 C CB    . TYR B 1 30  ? -3.425  -50.196 5.063   1.00 73.37  ?  51  TYR A CB    1 
ATOM   2792 C CG    . TYR B 1 30  ? -2.349  -49.164 5.308   1.00 72.38  ?  51  TYR A CG    1 
ATOM   2793 C CD1   . TYR B 1 30  ? -2.685  -47.827 5.470   1.00 80.64  ?  51  TYR A CD1   1 
ATOM   2794 C CD2   . TYR B 1 30  ? -1.005  -49.511 5.360   1.00 75.42  ?  51  TYR A CD2   1 
ATOM   2795 C CE1   . TYR B 1 30  ? -1.725  -46.860 5.700   1.00 85.15  ?  51  TYR A CE1   1 
ATOM   2796 C CE2   . TYR B 1 30  ? -0.023  -48.540 5.591   1.00 79.63  ?  51  TYR A CE2   1 
ATOM   2797 C CZ    . TYR B 1 30  ? -0.397  -47.212 5.759   1.00 84.88  ?  51  TYR A CZ    1 
ATOM   2798 O OH    . TYR B 1 30  ? 0.535   -46.214 5.988   1.00 83.36  ?  51  TYR A OH    1 
ATOM   2799 N N     . GLN B 1 31  ? -3.839  -48.318 2.201   1.00 91.82  ?  52  GLN A N     1 
ATOM   2800 C CA    . GLN B 1 31  ? -4.360  -47.040 1.741   1.00 82.92  ?  52  GLN A CA    1 
ATOM   2801 C C     . GLN B 1 31  ? -4.788  -47.129 0.280   1.00 82.17  ?  52  GLN A C     1 
ATOM   2802 O O     . GLN B 1 31  ? -4.270  -47.944 -0.488  1.00 83.55  ?  52  GLN A O     1 
ATOM   2803 C CB    . GLN B 1 31  ? -3.348  -45.904 1.959   1.00 74.09  ?  52  GLN A CB    1 
ATOM   2804 C CG    . GLN B 1 31  ? -2.021  -46.003 1.265   1.00 81.86  ?  52  GLN A CG    1 
ATOM   2805 C CD    . GLN B 1 31  ? -1.133  -44.799 1.576   1.00 90.17  ?  52  GLN A CD    1 
ATOM   2806 O OE1   . GLN B 1 31  ? -1.439  -43.999 2.460   1.00 76.46  ?  52  GLN A OE1   1 
ATOM   2807 N NE2   . GLN B 1 31  ? -0.024  -44.673 0.852   1.00 111.02 ?  52  GLN A NE2   1 
ATOM   2808 N N     . GLU B 1 32  ? -5.812  -46.346 -0.061  1.00 83.73  ?  53  GLU A N     1 
ATOM   2809 C CA    . GLU B 1 32  ? -6.191  -46.111 -1.448  1.00 81.56  ?  53  GLU A CA    1 
ATOM   2810 C C     . GLU B 1 32  ? -5.246  -45.104 -2.092  1.00 81.48  ?  53  GLU A C     1 
ATOM   2811 O O     . GLU B 1 32  ? -4.791  -44.153 -1.445  1.00 77.72  ?  53  GLU A O     1 
ATOM   2812 C CB    . GLU B 1 32  ? -7.631  -45.603 -1.539  1.00 73.24  ?  53  GLU A CB    1 
ATOM   2813 C CG    . GLU B 1 32  ? -8.143  -45.500 -2.970  1.00 88.68  ?  53  GLU A CG    1 
ATOM   2814 C CD    . GLU B 1 32  ? -9.482  -44.786 -3.090  1.00 98.92  ?  53  GLU A CD    1 
ATOM   2815 O OE1   . GLU B 1 32  ? -10.155 -44.586 -2.057  1.00 95.91  ?  53  GLU A OE1   1 
ATOM   2816 O OE2   . GLU B 1 32  ? -9.873  -44.444 -4.229  1.00 93.20  ?  53  GLU A OE2   1 
ATOM   2817 N N     . LYS B 1 33  ? -4.934  -45.338 -3.367  1.00 83.10  ?  54  LYS A N     1 
ATOM   2818 C CA    . LYS B 1 33  ? -4.047  -44.491 -4.149  1.00 77.13  ?  54  LYS A CA    1 
ATOM   2819 C C     . LYS B 1 33  ? -4.844  -43.772 -5.235  1.00 84.24  ?  54  LYS A C     1 
ATOM   2820 O O     . LYS B 1 33  ? -5.822  -44.304 -5.771  1.00 83.22  ?  54  LYS A O     1 
ATOM   2821 C CB    . LYS B 1 33  ? -2.947  -45.321 -4.815  1.00 79.48  ?  54  LYS A CB    1 
ATOM   2822 C CG    . LYS B 1 33  ? -2.264  -46.336 -3.908  1.00 83.35  ?  54  LYS A CG    1 
ATOM   2823 C CD    . LYS B 1 33  ? -1.418  -45.713 -2.814  1.00 90.03  ?  54  LYS A CD    1 
ATOM   2824 C CE    . LYS B 1 33  ? -0.641  -46.797 -2.063  1.00 74.99  ?  54  LYS A CE    1 
ATOM   2825 N NZ    . LYS B 1 33  ? 0.130   -47.659 -2.999  1.00 86.36  ?  54  LYS A NZ    1 
ATOM   2826 N N     . GLU B 1 34  ? -4.404  -42.563 -5.570  1.00 80.47  ?  55  GLU A N     1 
ATOM   2827 C CA    . GLU B 1 34  ? -5.045  -41.755 -6.594  1.00 68.74  ?  55  GLU A CA    1 
ATOM   2828 C C     . GLU B 1 34  ? -3.968  -40.936 -7.294  1.00 80.79  ?  55  GLU A C     1 
ATOM   2829 O O     . GLU B 1 34  ? -3.035  -40.445 -6.647  1.00 77.20  ?  55  GLU A O     1 
ATOM   2830 C CB    . GLU B 1 34  ? -6.098  -40.813 -6.005  1.00 62.73  ?  55  GLU A CB    1 
ATOM   2831 C CG    . GLU B 1 34  ? -6.929  -40.105 -7.075  1.00 86.37  ?  55  GLU A CG    1 
ATOM   2832 C CD    . GLU B 1 34  ? -8.020  -39.190 -6.517  1.00 85.66  ?  55  GLU A CD    1 
ATOM   2833 O OE1   . GLU B 1 34  ? -9.020  -38.968 -7.234  1.00 84.45  ?  55  GLU A OE1   1 
ATOM   2834 O OE2   . GLU B 1 34  ? -7.886  -38.690 -5.377  1.00 82.55  ?  55  GLU A OE2   1 
ATOM   2835 N N     . GLU B 1 35  ? -4.108  -40.779 -8.608  1.00 71.71  ?  56  GLU A N     1 
ATOM   2836 C CA    . GLU B 1 35  ? -3.188  -39.951 -9.373  1.00 66.86  ?  56  GLU A CA    1 
ATOM   2837 C C     . GLU B 1 35  ? -3.575  -38.479 -9.219  1.00 72.43  ?  56  GLU A C     1 
ATOM   2838 O O     . GLU B 1 35  ? -4.760  -38.123 -9.226  1.00 63.48  ?  56  GLU A O     1 
ATOM   2839 C CB    . GLU B 1 35  ? -3.218  -40.368 -10.846 1.00 70.73  ?  56  GLU A CB    1 
ATOM   2840 C CG    . GLU B 1 35  ? -2.153  -39.729 -11.742 1.00 101.14 ?  56  GLU A CG    1 
ATOM   2841 C CD    . GLU B 1 35  ? -0.857  -40.525 -11.773 1.00 122.65 ?  56  GLU A CD    1 
ATOM   2842 O OE1   . GLU B 1 35  ? -0.946  -41.768 -11.636 1.00 117.17 ?  56  GLU A OE1   1 
ATOM   2843 O OE2   . GLU B 1 35  ? 0.235   -39.918 -11.958 1.00 103.85 ?  56  GLU A OE2   1 
ATOM   2844 N N     . LEU B 1 36  ? -2.572  -37.618 -9.057  1.00 63.51  ?  57  LEU A N     1 
ATOM   2845 C CA    . LEU B 1 36  ? -2.877  -36.220 -8.792  1.00 57.16  ?  57  LEU A CA    1 
ATOM   2846 C C     . LEU B 1 36  ? -3.442  -35.550 -10.048 1.00 58.84  ?  57  LEU A C     1 
ATOM   2847 O O     . LEU B 1 36  ? -3.220  -35.997 -11.177 1.00 64.92  ?  57  LEU A O     1 
ATOM   2848 C CB    . LEU B 1 36  ? -1.637  -35.466 -8.301  1.00 54.81  ?  57  LEU A CB    1 
ATOM   2849 C CG    . LEU B 1 36  ? -0.391  -35.189 -9.155  1.00 54.12  ?  57  LEU A CG    1 
ATOM   2850 C CD1   . LEU B 1 36  ? -0.596  -34.010 -10.084 1.00 55.44  ?  57  LEU A CD1   1 
ATOM   2851 C CD2   . LEU B 1 36  ? 0.796   -34.901 -8.282  1.00 61.29  ?  57  LEU A CD2   1 
ATOM   2852 N N     . THR B 1 37  ? -4.168  -34.454 -9.831  1.00 45.59  ?  58  THR A N     1 
ATOM   2853 C CA    . THR B 1 37  ? -4.624  -33.542 -10.874 1.00 42.23  ?  58  THR A CA    1 
ATOM   2854 C C     . THR B 1 37  ? -3.910  -32.213 -10.677 1.00 60.61  ?  58  THR A C     1 
ATOM   2855 O O     . THR B 1 37  ? -4.040  -31.586 -9.618  1.00 66.65  ?  58  THR A O     1 
ATOM   2856 C CB    . THR B 1 37  ? -6.133  -33.315 -10.799 1.00 48.98  ?  58  THR A CB    1 
ATOM   2857 O OG1   . THR B 1 37  ? -6.826  -34.478 -11.258 1.00 58.20  ?  58  THR A OG1   1 
ATOM   2858 C CG2   . THR B 1 37  ? -6.540  -32.082 -11.620 1.00 44.96  ?  58  THR A CG2   1 
ATOM   2859 N N     . SER B 1 38  ? -3.199  -31.760 -11.704 1.00 47.12  ?  59  SER A N     1 
ATOM   2860 C CA    . SER B 1 38  ? -2.255  -30.671 -11.527 1.00 47.18  ?  59  SER A CA    1 
ATOM   2861 C C     . SER B 1 38  ? -2.762  -29.390 -12.177 1.00 54.86  ?  59  SER A C     1 
ATOM   2862 O O     . SER B 1 38  ? -3.591  -29.406 -13.089 1.00 61.15  ?  59  SER A O     1 
ATOM   2863 C CB    . SER B 1 38  ? -0.875  -31.036 -12.097 1.00 54.31  ?  59  SER A CB    1 
ATOM   2864 O OG    . SER B 1 38  ? -0.031  -29.900 -12.255 1.00 48.03  ?  59  SER A OG    1 
ATOM   2865 N N     . SER B 1 39  ? -2.253  -28.277 -11.667 1.00 53.36  ?  60  SER A N     1 
ATOM   2866 C CA    . SER B 1 39  ? -2.497  -26.957 -12.219 1.00 48.49  ?  60  SER A CA    1 
ATOM   2867 C C     . SER B 1 39  ? -1.211  -26.162 -12.107 1.00 58.62  ?  60  SER A C     1 
ATOM   2868 O O     . SER B 1 39  ? -0.690  -25.988 -11.002 1.00 61.76  ?  60  SER A O     1 
ATOM   2869 C CB    . SER B 1 39  ? -3.612  -26.246 -11.464 1.00 60.92  ?  60  SER A CB    1 
ATOM   2870 O OG    . SER B 1 39  ? -3.438  -24.840 -11.575 1.00 71.81  ?  60  SER A OG    1 
ATOM   2871 N N     . VAL B 1 40  ? -0.710  -25.656 -13.228 1.00 54.30  ?  61  VAL A N     1 
ATOM   2872 C CA    . VAL B 1 40  ? 0.522   -24.883 -13.227 1.00 49.71  ?  61  VAL A CA    1 
ATOM   2873 C C     . VAL B 1 40  ? 0.228   -23.499 -13.773 1.00 49.46  ?  61  VAL A C     1 
ATOM   2874 O O     . VAL B 1 40  ? -0.409  -23.362 -14.823 1.00 57.50  ?  61  VAL A O     1 
ATOM   2875 C CB    . VAL B 1 40  ? 1.628   -25.576 -14.041 1.00 54.83  ?  61  VAL A CB    1 
ATOM   2876 C CG1   . VAL B 1 40  ? 2.852   -24.672 -14.155 1.00 41.51  ?  61  VAL A CG1   1 
ATOM   2877 C CG2   . VAL B 1 40  ? 1.995   -26.903 -13.388 1.00 50.45  ?  61  VAL A CG2   1 
ATOM   2878 N N     . ARG B 1 41  ? 0.712   -22.481 -13.070 1.00 52.92  ?  62  ARG A N     1 
ATOM   2879 C CA    . ARG B 1 41  ? 0.750   -21.109 -13.561 1.00 52.08  ?  62  ARG A CA    1 
ATOM   2880 C C     . ARG B 1 41  ? 2.163   -20.575 -13.408 1.00 50.75  ?  62  ARG A C     1 
ATOM   2881 O O     . ARG B 1 41  ? 2.872   -20.937 -12.473 1.00 57.72  ?  62  ARG A O     1 
ATOM   2882 C CB    . ARG B 1 41  ? -0.207  -20.201 -12.799 1.00 49.34  ?  62  ARG A CB    1 
ATOM   2883 C CG    . ARG B 1 41  ? -1.666  -20.513 -12.968 1.00 54.53  ?  62  ARG A CG    1 
ATOM   2884 C CD    . ARG B 1 41  ? -2.478  -19.830 -11.880 1.00 52.59  ?  62  ARG A CD    1 
ATOM   2885 N NE    . ARG B 1 41  ? -2.326  -20.495 -10.591 1.00 64.77  ?  62  ARG A NE    1 
ATOM   2886 C CZ    . ARG B 1 41  ? -2.609  -19.934 -9.422  1.00 64.61  ?  62  ARG A CZ    1 
ATOM   2887 N NH1   . ARG B 1 41  ? -3.041  -18.682 -9.370  1.00 80.40  ?  62  ARG A NH1   1 
ATOM   2888 N NH2   . ARG B 1 41  ? -2.461  -20.623 -8.304  1.00 71.72  ?  62  ARG A NH2   1 
ATOM   2889 N N     . VAL B 1 42  ? 2.596   -19.734 -14.332 1.00 42.01  ?  63  VAL A N     1 
ATOM   2890 C CA    . VAL B 1 42  ? 3.932   -19.174 -14.204 1.00 45.44  ?  63  VAL A CA    1 
ATOM   2891 C C     . VAL B 1 42  ? 3.851   -17.666 -14.360 1.00 44.64  ?  63  VAL A C     1 
ATOM   2892 O O     . VAL B 1 42  ? 2.995   -17.147 -15.079 1.00 55.44  ?  63  VAL A O     1 
ATOM   2893 C CB    . VAL B 1 42  ? 4.918   -19.778 -15.233 1.00 43.37  ?  63  VAL A CB    1 
ATOM   2894 C CG1   . VAL B 1 42  ? 4.993   -21.277 -15.088 1.00 50.59  ?  63  VAL A CG1   1 
ATOM   2895 C CG2   . VAL B 1 42  ? 4.505   -19.425 -16.630 1.00 52.13  ?  63  VAL A CG2   1 
ATOM   2896 N N     . THR B 1 43  ? 4.740   -16.952 -13.673 1.00 45.38  ?  64  THR A N     1 
ATOM   2897 C CA    . THR B 1 43  ? 4.869   -15.517 -13.922 1.00 55.71  ?  64  THR A CA    1 
ATOM   2898 C C     . THR B 1 43  ? 6.359   -15.186 -14.004 1.00 64.41  ?  64  THR A C     1 
ATOM   2899 O O     . THR B 1 43  ? 7.155   -15.653 -13.175 1.00 54.38  ?  64  THR A O     1 
ATOM   2900 C CB    . THR B 1 43  ? 4.162   -14.652 -12.862 1.00 54.44  ?  64  THR A CB    1 
ATOM   2901 O OG1   . THR B 1 43  ? 5.033   -14.381 -11.767 1.00 66.74  ?  64  THR A OG1   1 
ATOM   2902 C CG2   . THR B 1 43  ? 2.935   -15.372 -12.322 1.00 57.37  ?  64  THR A CG2   1 
ATOM   2903 N N     . LEU B 1 44  ? 6.745   -14.478 -15.066 1.00 53.29  ?  65  LEU A N     1 
ATOM   2904 C CA    . LEU B 1 44  ? 8.141   -14.138 -15.318 1.00 50.63  ?  65  LEU A CA    1 
ATOM   2905 C C     . LEU B 1 44  ? 8.464   -12.731 -14.824 1.00 58.01  ?  65  LEU A C     1 
ATOM   2906 O O     . LEU B 1 44  ? 7.623   -11.828 -14.888 1.00 67.12  ?  65  LEU A O     1 
ATOM   2907 C CB    . LEU B 1 44  ? 8.452   -14.250 -16.808 1.00 45.12  ?  65  LEU A CB    1 
ATOM   2908 C CG    . LEU B 1 44  ? 8.737   -15.655 -17.319 1.00 46.78  ?  65  LEU A CG    1 
ATOM   2909 C CD1   . LEU B 1 44  ? 8.636   -15.679 -18.821 1.00 59.77  ?  65  LEU A CD1   1 
ATOM   2910 C CD2   . LEU B 1 44  ? 10.123  -16.058 -16.898 1.00 58.50  ?  65  LEU A CD2   1 
ATOM   2911 N N     . LYS B 1 45  ? 9.682   -12.553 -14.310 1.00 49.59  ?  66  LYS A N     1 
ATOM   2912 C CA    . LYS B 1 45  ? 10.173  -11.246 -13.889 1.00 46.49  ?  66  LYS A CA    1 
ATOM   2913 C C     . LYS B 1 45  ? 11.566  -11.051 -14.464 1.00 53.73  ?  66  LYS A C     1 
ATOM   2914 O O     . LYS B 1 45  ? 12.409  -11.954 -14.385 1.00 54.03  ?  66  LYS A O     1 
ATOM   2915 C CB    . LYS B 1 45  ? 10.215  -11.091 -12.357 1.00 47.53  ?  66  LYS A CB    1 
ATOM   2916 C CG    . LYS B 1 45  ? 8.848   -11.132 -11.706 1.00 57.56  ?  66  LYS A CG    1 
ATOM   2917 C CD    . LYS B 1 45  ? 8.058   -9.855  -11.906 1.00 72.86  ?  66  LYS A CD    1 
ATOM   2918 C CE    . LYS B 1 45  ? 6.653   -10.006 -11.337 1.00 85.79  ?  66  LYS A CE    1 
ATOM   2919 N NZ    . LYS B 1 45  ? 6.036   -8.734  -10.902 1.00 98.22  ?  66  LYS A NZ    1 
ATOM   2920 N N     . GLY B 1 46  ? 11.785  -9.902  -15.074 1.00 49.10  ?  67  GLY A N     1 
ATOM   2921 C CA    . GLY B 1 46  ? 13.092  -9.498  -15.553 1.00 54.57  ?  67  GLY A CA    1 
ATOM   2922 C C     . GLY B 1 46  ? 12.951  -8.575  -16.742 1.00 58.13  ?  67  GLY A C     1 
ATOM   2923 O O     . GLY B 1 46  ? 11.922  -8.530  -17.416 1.00 64.23  ?  67  GLY A O     1 
ATOM   2924 N N     . VAL B 1 47  ? 14.003  -7.790  -16.984 1.00 53.10  ?  68  VAL A N     1 
ATOM   2925 C CA    . VAL B 1 47  ? 14.044  -6.856  -18.107 1.00 46.50  ?  68  VAL A CA    1 
ATOM   2926 C C     . VAL B 1 47  ? 15.446  -6.838  -18.681 1.00 48.30  ?  68  VAL A C     1 
ATOM   2927 O O     . VAL B 1 47  ? 16.428  -6.748  -17.939 1.00 70.64  ?  68  VAL A O     1 
ATOM   2928 C CB    . VAL B 1 47  ? 13.615  -5.416  -17.738 1.00 47.65  ?  68  VAL A CB    1 
ATOM   2929 C CG1   . VAL B 1 47  ? 13.217  -4.679  -18.991 1.00 49.75  ?  68  VAL A CG1   1 
ATOM   2930 C CG2   . VAL B 1 47  ? 12.420  -5.400  -16.796 1.00 44.59  ?  68  VAL A CG2   1 
ATOM   2931 N N     . ALA B 1 48  ? 15.533  -6.871  -20.007 1.00 56.73  ?  69  ALA A N     1 
ATOM   2932 C CA    . ALA B 1 48  ? 16.788  -6.741  -20.734 1.00 48.86  ?  69  ALA A CA    1 
ATOM   2933 C C     . ALA B 1 48  ? 16.720  -5.484  -21.580 1.00 56.84  ?  69  ALA A C     1 
ATOM   2934 O O     . ALA B 1 48  ? 15.756  -5.288  -22.328 1.00 67.11  ?  69  ALA A O     1 
ATOM   2935 C CB    . ALA B 1 48  ? 17.031  -7.948  -21.636 1.00 44.94  ?  69  ALA A CB    1 
ATOM   2936 N N     . HIS B 1 49  ? 17.741  -4.645  -21.472 1.00 60.79  ?  70  HIS A N     1 
ATOM   2937 C CA    . HIS B 1 49  ? 17.823  -3.418  -22.253 1.00 60.15  ?  70  HIS A CA    1 
ATOM   2938 C C     . HIS B 1 49  ? 19.017  -3.568  -23.177 1.00 65.02  ?  70  HIS A C     1 
ATOM   2939 O O     . HIS B 1 49  ? 20.163  -3.391  -22.757 1.00 70.11  ?  70  HIS A O     1 
ATOM   2940 C CB    . HIS B 1 49  ? 17.923  -2.196  -21.341 1.00 64.18  ?  70  HIS A CB    1 
ATOM   2941 C CG    . HIS B 1 49  ? 17.988  -0.890  -22.070 1.00 72.88  ?  70  HIS A CG    1 
ATOM   2942 N ND1   . HIS B 1 49  ? 17.105  -0.554  -23.075 1.00 79.89  ?  70  HIS A ND1   1 
ATOM   2943 C CD2   . HIS B 1 49  ? 18.804  0.181   -21.912 1.00 75.39  ?  70  HIS A CD2   1 
ATOM   2944 C CE1   . HIS B 1 49  ? 17.389  0.656   -23.524 1.00 84.73  ?  70  HIS A CE1   1 
ATOM   2945 N NE2   . HIS B 1 49  ? 18.416  1.123   -22.835 1.00 97.03  ?  70  HIS A NE2   1 
ATOM   2946 N N     . VAL B 1 50  ? 18.748  -3.977  -24.412 1.00 65.56  ?  71  VAL A N     1 
ATOM   2947 C CA    . VAL B 1 50  ? 19.776  -4.031  -25.440 1.00 63.93  ?  71  VAL A CA    1 
ATOM   2948 C C     . VAL B 1 50  ? 19.190  -3.570  -26.765 1.00 85.48  ?  71  VAL A C     1 
ATOM   2949 O O     . VAL B 1 50  ? 18.484  -4.331  -27.447 1.00 94.65  ?  71  VAL A O     1 
ATOM   2950 C CB    . VAL B 1 50  ? 20.378  -5.437  -25.541 1.00 51.49  ?  71  VAL A CB    1 
ATOM   2951 C CG1   . VAL B 1 50  ? 19.292  -6.466  -25.557 1.00 48.93  ?  71  VAL A CG1   1 
ATOM   2952 C CG2   . VAL B 1 50  ? 21.244  -5.539  -26.780 1.00 85.51  ?  71  VAL A CG2   1 
ATOM   2953 N N     . ASP B 1 51  ? 19.432  -2.304  -27.111 1.00 70.58  ?  72  ASP A N     1 
ATOM   2954 C CA    . ASP B 1 51  ? 18.969  -1.729  -28.373 1.00 76.81  ?  72  ASP A CA    1 
ATOM   2955 C C     . ASP B 1 51  ? 17.443  -1.629  -28.385 1.00 76.67  ?  72  ASP A C     1 
ATOM   2956 O O     . ASP B 1 51  ? 16.854  -1.127  -29.348 1.00 84.24  ?  72  ASP A O     1 
ATOM   2957 C CB    . ASP B 1 51  ? 19.498  -2.552  -29.557 1.00 73.07  ?  72  ASP A CB    1 
ATOM   2958 C CG    . ASP B 1 51  ? 20.022  -1.684  -30.694 1.00 109.32 ?  72  ASP A CG    1 
ATOM   2959 O OD1   . ASP B 1 51  ? 19.375  -0.665  -31.034 1.00 134.12 ?  72  ASP A OD1   1 
ATOM   2960 O OD2   . ASP B 1 51  ? 21.105  -2.014  -31.231 1.00 95.20  ?  72  ASP A OD2   1 
ATOM   2961 N N     . ARG B 1 52  ? 16.807  -2.132  -27.327 1.00 78.25  ?  73  ARG A N     1 
ATOM   2962 C CA    . ARG B 1 52  ? 15.369  -2.114  -27.086 1.00 60.33  ?  73  ARG A CA    1 
ATOM   2963 C C     . ARG B 1 52  ? 15.140  -2.557  -25.646 1.00 72.03  ?  73  ARG A C     1 
ATOM   2964 O O     . ARG B 1 52  ? 15.995  -3.225  -25.048 1.00 66.64  ?  73  ARG A O     1 
ATOM   2965 C CB    . ARG B 1 52  ? 14.625  -3.021  -28.061 1.00 54.71  ?  73  ARG A CB    1 
ATOM   2966 C CG    . ARG B 1 52  ? 13.790  -2.270  -29.066 1.00 68.29  ?  73  ARG A CG    1 
ATOM   2967 C CD    . ARG B 1 52  ? 13.083  -3.213  -30.019 1.00 73.21  ?  73  ARG A CD    1 
ATOM   2968 N NE    . ARG B 1 52  ? 12.287  -4.210  -29.315 1.00 65.75  ?  73  ARG A NE    1 
ATOM   2969 C CZ    . ARG B 1 52  ? 10.963  -4.245  -29.325 1.00 69.47  ?  73  ARG A CZ    1 
ATOM   2970 N NH1   . ARG B 1 52  ? 10.281  -3.314  -29.979 1.00 68.94  ?  73  ARG A NH1   1 
ATOM   2971 N NH2   . ARG B 1 52  ? 10.322  -5.200  -28.660 1.00 65.09  ?  73  ARG A NH2   1 
ATOM   2972 N N     . ILE B 1 53  ? 13.978  -2.197  -25.096 1.00 57.96  ?  74  ILE A N     1 
ATOM   2973 C CA    . ILE B 1 53  ? 13.633  -2.570  -23.726 1.00 45.81  ?  74  ILE A CA    1 
ATOM   2974 C C     . ILE B 1 53  ? 12.736  -3.785  -23.775 1.00 52.04  ?  74  ILE A C     1 
ATOM   2975 O O     . ILE B 1 53  ? 11.544  -3.670  -24.072 1.00 51.84  ?  74  ILE A O     1 
ATOM   2976 C CB    . ILE B 1 53  ? 12.974  -1.426  -22.950 1.00 43.50  ?  74  ILE A CB    1 
ATOM   2977 C CG1   . ILE B 1 53  ? 13.968  -0.281  -22.762 1.00 57.83  ?  74  ILE A CG1   1 
ATOM   2978 C CG2   . ILE B 1 53  ? 12.450  -1.918  -21.626 1.00 38.73  ?  74  ILE A CG2   1 
ATOM   2979 C CD1   . ILE B 1 53  ? 13.377  0.928   -22.118 1.00 50.78  ?  74  ILE A CD1   1 
ATOM   2980 N N     . TRP B 1 54  ? 13.298  -4.938  -23.415 1.00 49.17  ?  75  TRP A N     1 
ATOM   2981 C CA    . TRP B 1 54  ? 12.578  -6.207  -23.433 1.00 42.33  ?  75  TRP A CA    1 
ATOM   2982 C C     . TRP B 1 54  ? 12.090  -6.507  -22.030 1.00 49.15  ?  75  TRP A C     1 
ATOM   2983 O O     . TRP B 1 54  ? 12.808  -7.123  -21.245 1.00 50.97  ?  75  TRP A O     1 
ATOM   2984 C CB    . TRP B 1 54  ? 13.479  -7.323  -23.938 1.00 39.05  ?  75  TRP A CB    1 
ATOM   2985 C CG    . TRP B 1 54  ? 13.959  -7.140  -25.335 1.00 49.85  ?  75  TRP A CG    1 
ATOM   2986 C CD1   . TRP B 1 54  ? 15.034  -6.406  -25.752 1.00 61.35  ?  75  TRP A CD1   1 
ATOM   2987 C CD2   . TRP B 1 54  ? 13.419  -7.762  -26.502 1.00 45.92  ?  75  TRP A CD2   1 
ATOM   2988 N NE1   . TRP B 1 54  ? 15.168  -6.503  -27.118 1.00 59.24  ?  75  TRP A NE1   1 
ATOM   2989 C CE2   . TRP B 1 54  ? 14.188  -7.334  -27.598 1.00 42.89  ?  75  TRP A CE2   1 
ATOM   2990 C CE3   . TRP B 1 54  ? 12.343  -8.630  -26.725 1.00 60.24  ?  75  TRP A CE3   1 
ATOM   2991 C CZ2   . TRP B 1 54  ? 13.920  -7.744  -28.899 1.00 45.64  ?  75  TRP A CZ2   1 
ATOM   2992 C CZ3   . TRP B 1 54  ? 12.077  -9.037  -28.018 1.00 59.68  ?  75  TRP A CZ3   1 
ATOM   2993 C CH2   . TRP B 1 54  ? 12.870  -8.598  -29.090 1.00 49.70  ?  75  TRP A CH2   1 
ATOM   2994 N N     . ASP B 1 55  ? 10.847  -6.132  -21.730 1.00 52.65  ?  76  ASP A N     1 
ATOM   2995 C CA    . ASP B 1 55  ? 10.224  -6.589  -20.500 1.00 49.48  ?  76  ASP A CA    1 
ATOM   2996 C C     . ASP B 1 55  ? 9.382   -7.810  -20.868 1.00 48.73  ?  76  ASP A C     1 
ATOM   2997 O O     . ASP B 1 55  ? 9.454   -8.307  -21.998 1.00 46.30  ?  76  ASP A O     1 
ATOM   2998 C CB    . ASP B 1 55  ? 9.435   -5.459  -19.833 1.00 54.77  ?  76  ASP A CB    1 
ATOM   2999 C CG    . ASP B 1 55  ? 8.277   -4.928  -20.684 1.00 68.00  ?  76  ASP A CG    1 
ATOM   3000 O OD1   . ASP B 1 55  ? 7.912   -5.538  -21.718 1.00 64.47  ?  76  ASP A OD1   1 
ATOM   3001 O OD2   . ASP B 1 55  ? 7.749   -3.855  -20.313 1.00 59.97  ?  76  ASP A OD2   1 
ATOM   3002 N N     . ALA B 1 56  ? 8.614   -8.340  -19.918 1.00 44.67  ?  77  ALA A N     1 
ATOM   3003 C CA    . ALA B 1 56  ? 7.935   -9.608  -20.185 1.00 44.06  ?  77  ALA A CA    1 
ATOM   3004 C C     . ALA B 1 56  ? 7.004   -9.514  -21.385 1.00 52.32  ?  77  ALA A C     1 
ATOM   3005 O O     . ALA B 1 56  ? 6.857   -10.490 -22.131 1.00 57.79  ?  77  ALA A O     1 
ATOM   3006 C CB    . ALA B 1 56  ? 7.163   -10.088 -18.957 1.00 50.17  ?  77  ALA A CB    1 
ATOM   3007 N N     . ALA B 1 57  ? 6.376   -8.355  -21.595 1.00 55.22  ?  78  ALA A N     1 
ATOM   3008 C CA    . ALA B 1 57  ? 5.488   -8.191  -22.740 1.00 52.59  ?  78  ALA A CA    1 
ATOM   3009 C C     . ALA B 1 57  ? 6.226   -8.308  -24.067 1.00 54.83  ?  78  ALA A C     1 
ATOM   3010 O O     . ALA B 1 57  ? 5.586   -8.500  -25.107 1.00 54.49  ?  78  ALA A O     1 
ATOM   3011 C CB    . ALA B 1 57  ? 4.776   -6.846  -22.663 1.00 58.36  ?  78  ALA A CB    1 
ATOM   3012 N N     . GLU B 1 58  ? 7.544   -8.138  -24.064 1.00 58.28  ?  79  GLU A N     1 
ATOM   3013 C CA    . GLU B 1 58  ? 8.325   -8.231  -25.287 1.00 57.28  ?  79  GLU A CA    1 
ATOM   3014 C C     . GLU B 1 58  ? 8.934   -9.614  -25.508 1.00 61.54  ?  79  GLU A C     1 
ATOM   3015 O O     . GLU B 1 58  ? 9.028   -10.065 -26.655 1.00 66.40  ?  79  GLU A O     1 
ATOM   3016 C CB    . GLU B 1 58  ? 9.418   -7.171  -25.285 1.00 53.01  ?  79  GLU A CB    1 
ATOM   3017 C CG    . GLU B 1 58  ? 8.866   -5.771  -25.190 1.00 64.23  ?  79  GLU A CG    1 
ATOM   3018 C CD    . GLU B 1 58  ? 8.037   -5.359  -26.397 1.00 75.09  ?  79  GLU A CD    1 
ATOM   3019 O OE1   . GLU B 1 58  ? 8.488   -5.591  -27.545 1.00 67.83  ?  79  GLU A OE1   1 
ATOM   3020 O OE2   . GLU B 1 58  ? 6.943   -4.775  -26.179 1.00 64.88  ?  79  GLU A OE2   1 
ATOM   3021 N N     . TYR B 1 59  ? 9.441   -10.258 -24.457 1.00 58.52  ?  80  TYR A N     1 
ATOM   3022 C CA    . TYR B 1 59  ? 10.143  -11.529 -24.596 1.00 54.26  ?  80  TYR A CA    1 
ATOM   3023 C C     . TYR B 1 59  ? 9.268   -12.736 -24.275 1.00 53.46  ?  80  TYR A C     1 
ATOM   3024 O O     . TYR B 1 59  ? 9.799   -13.842 -24.080 1.00 46.90  ?  80  TYR A O     1 
ATOM   3025 C CB    . TYR B 1 59  ? 11.431  -11.530 -23.758 1.00 48.88  ?  80  TYR A CB    1 
ATOM   3026 C CG    . TYR B 1 59  ? 11.255  -11.383 -22.255 1.00 39.43  ?  80  TYR A CG    1 
ATOM   3027 C CD1   . TYR B 1 59  ? 10.758  -12.419 -21.486 1.00 37.20  ?  80  TYR A CD1   1 
ATOM   3028 C CD2   . TYR B 1 59  ? 11.652  -10.226 -21.610 1.00 38.72  ?  80  TYR A CD2   1 
ATOM   3029 C CE1   . TYR B 1 59  ? 10.620  -12.295 -20.149 1.00 37.75  ?  80  TYR A CE1   1 
ATOM   3030 C CE2   . TYR B 1 59  ? 11.526  -10.097 -20.265 1.00 39.57  ?  80  TYR A CE2   1 
ATOM   3031 C CZ    . TYR B 1 59  ? 11.006  -11.131 -19.537 1.00 40.86  ?  80  TYR A CZ    1 
ATOM   3032 O OH    . TYR B 1 59  ? 10.868  -10.995 -18.180 1.00 44.38  ?  80  TYR A OH    1 
ATOM   3033 N N     . THR B 1 60  ? 7.950   -12.539 -24.178 1.00 59.41  ?  81  THR A N     1 
ATOM   3034 C CA    . THR B 1 60  ? 6.987   -13.622 -24.025 1.00 57.50  ?  81  THR A CA    1 
ATOM   3035 C C     . THR B 1 60  ? 5.907   -13.490 -25.084 1.00 58.64  ?  81  THR A C     1 
ATOM   3036 O O     . THR B 1 60  ? 5.727   -12.434 -25.690 1.00 70.14  ?  81  THR A O     1 
ATOM   3037 C CB    . THR B 1 60  ? 6.308   -13.620 -22.651 1.00 41.69  ?  81  THR A CB    1 
ATOM   3038 O OG1   . THR B 1 60  ? 7.238   -13.178 -21.671 1.00 60.63  ?  81  THR A OG1   1 
ATOM   3039 C CG2   . THR B 1 60  ? 5.875   -15.029 -22.277 1.00 76.64  ?  81  THR A CG2   1 
ATOM   3040 N N     . ILE B 1 61  ? 5.184   -14.582 -25.302 1.00 64.36  ?  82  ILE A N     1 
ATOM   3041 C CA    . ILE B 1 61  ? 3.972   -14.545 -26.113 1.00 65.79  ?  82  ILE A CA    1 
ATOM   3042 C C     . ILE B 1 61  ? 2.811   -14.942 -25.210 1.00 62.00  ?  82  ILE A C     1 
ATOM   3043 O O     . ILE B 1 61  ? 2.991   -15.765 -24.304 1.00 72.52  ?  82  ILE A O     1 
ATOM   3044 C CB    . ILE B 1 61  ? 4.091   -15.472 -27.328 1.00 62.92  ?  82  ILE A CB    1 
ATOM   3045 C CG1   . ILE B 1 61  ? 4.595   -16.837 -26.862 1.00 73.30  ?  82  ILE A CG1   1 
ATOM   3046 C CG2   . ILE B 1 61  ? 4.942   -14.851 -28.437 1.00 39.15  ?  82  ILE A CG2   1 
ATOM   3047 C CD1   . ILE B 1 61  ? 4.237   -17.935 -27.792 1.00 78.52  ?  82  ILE A CD1   1 
ATOM   3048 N N     . PRO B 1 62  ? 1.618   -14.397 -25.421 1.00 55.35  ?  83  PRO A N     1 
ATOM   3049 C CA    . PRO B 1 62  ? 0.495   -14.684 -24.524 1.00 64.85  ?  83  PRO A CA    1 
ATOM   3050 C C     . PRO B 1 62  ? 0.241   -16.173 -24.346 1.00 76.79  ?  83  PRO A C     1 
ATOM   3051 O O     . PRO B 1 62  ? -0.016  -16.915 -25.302 1.00 66.73  ?  83  PRO A O     1 
ATOM   3052 C CB    . PRO B 1 62  ? -0.679  -13.976 -25.199 1.00 58.38  ?  83  PRO A CB    1 
ATOM   3053 C CG    . PRO B 1 62  ? -0.062  -12.861 -25.922 1.00 47.15  ?  83  PRO A CG    1 
ATOM   3054 C CD    . PRO B 1 62  ? 1.360   -13.221 -26.257 1.00 52.17  ?  83  PRO A CD    1 
ATOM   3055 N N     . THR B 1 63  ? 0.221   -16.574 -23.081 1.00 91.71  ?  84  THR A N     1 
ATOM   3056 C CA    . THR B 1 63  ? 0.295   -17.966 -22.664 1.00 106.29 ?  84  THR A CA    1 
ATOM   3057 C C     . THR B 1 63  ? -1.108  -18.487 -22.367 1.00 99.46  ?  84  THR A C     1 
ATOM   3058 O O     . THR B 1 63  ? -1.702  -18.137 -21.342 1.00 94.89  ?  84  THR A O     1 
ATOM   3059 C CB    . THR B 1 63  ? 1.178   -18.088 -21.412 1.00 108.20 ?  84  THR A CB    1 
ATOM   3060 O OG1   . THR B 1 63  ? 0.565   -17.382 -20.318 1.00 89.97  ?  84  THR A OG1   1 
ATOM   3061 C CG2   . THR B 1 63  ? 2.615   -17.545 -21.633 1.00 82.87  ?  84  THR A CG2   1 
ATOM   3062 N N     . GLN B 1 64  ? -1.640  -19.318 -23.258 1.00 81.10  ?  85  GLN A N     1 
ATOM   3063 C CA    . GLN B 1 64  ? -2.844  -20.058 -22.923 1.00 72.12  ?  85  GLN A CA    1 
ATOM   3064 C C     . GLN B 1 64  ? -2.569  -21.501 -22.528 1.00 70.15  ?  85  GLN A C     1 
ATOM   3065 O O     . GLN B 1 64  ? -3.485  -22.158 -22.027 1.00 77.97  ?  85  GLN A O     1 
ATOM   3066 C CB    . GLN B 1 64  ? -3.839  -20.075 -24.086 1.00 88.19  ?  85  GLN A CB    1 
ATOM   3067 C CG    . GLN B 1 64  ? -4.931  -19.061 -24.009 1.00 80.81  ?  85  GLN A CG    1 
ATOM   3068 C CD    . GLN B 1 64  ? -6.048  -19.375 -24.985 1.00 96.25  ?  85  GLN A CD    1 
ATOM   3069 O OE1   . GLN B 1 64  ? -6.960  -18.565 -25.200 1.00 105.35 ?  85  GLN A OE1   1 
ATOM   3070 N NE2   . GLN B 1 64  ? -5.985  -20.563 -25.583 1.00 88.12  ?  85  GLN A NE2   1 
ATOM   3071 N N     . THR B 1 65  ? -1.340  -21.994 -22.710 1.00 66.29  ?  86  THR A N     1 
ATOM   3072 C CA    . THR B 1 65  ? -0.999  -23.384 -22.414 1.00 64.96  ?  86  THR A CA    1 
ATOM   3073 C C     . THR B 1 65  ? -0.876  -23.630 -20.925 1.00 64.10  ?  86  THR A C     1 
ATOM   3074 O O     . THR B 1 65  ? -0.479  -22.755 -20.151 1.00 70.66  ?  86  THR A O     1 
ATOM   3075 C CB    . THR B 1 65  ? 0.317   -23.811 -23.063 1.00 65.17  ?  86  THR A CB    1 
ATOM   3076 O OG1   . THR B 1 65  ? 1.296   -22.777 -22.908 1.00 81.31  ?  86  THR A OG1   1 
ATOM   3077 C CG2   . THR B 1 65  ? 0.121   -24.170 -24.517 1.00 73.76  ?  86  THR A CG2   1 
ATOM   3078 N N     . ARG B 1 66  ? -1.211  -24.849 -20.527 1.00 55.83  ?  87  ARG A N     1 
ATOM   3079 C CA    . ARG B 1 66  ? -1.237  -25.148 -19.110 1.00 65.46  ?  87  ARG A CA    1 
ATOM   3080 C C     . ARG B 1 66  ? 0.017   -25.836 -18.601 1.00 60.13  ?  87  ARG A C     1 
ATOM   3081 O O     . ARG B 1 66  ? 0.187   -25.932 -17.381 1.00 59.64  ?  87  ARG A O     1 
ATOM   3082 C CB    . ARG B 1 66  ? -2.482  -25.984 -18.781 1.00 57.70  ?  87  ARG A CB    1 
ATOM   3083 C CG    . ARG B 1 66  ? -2.717  -27.141 -19.713 1.00 60.27  ?  87  ARG A CG    1 
ATOM   3084 C CD    . ARG B 1 66  ? -4.104  -27.725 -19.512 1.00 56.93  ?  87  ARG A CD    1 
ATOM   3085 N NE    . ARG B 1 66  ? -4.161  -28.555 -18.316 1.00 71.36  ?  87  ARG A NE    1 
ATOM   3086 C CZ    . ARG B 1 66  ? -3.894  -29.856 -18.320 1.00 75.84  ?  87  ARG A CZ    1 
ATOM   3087 N NH1   . ARG B 1 66  ? -3.540  -30.446 -19.452 1.00 76.22  ?  87  ARG A NH1   1 
ATOM   3088 N NH2   . ARG B 1 66  ? -3.952  -30.555 -17.198 1.00 77.33  ?  87  ARG A NH2   1 
ATOM   3089 N N     . ASP B 1 67  ? 0.876   -26.344 -19.487 1.00 63.02  ?  88  ASP A N     1 
ATOM   3090 C CA    . ASP B 1 67  ? 2.048   -27.101 -19.064 1.00 52.74  ?  88  ASP A CA    1 
ATOM   3091 C C     . ASP B 1 67  ? 3.382   -26.549 -19.558 1.00 52.15  ?  88  ASP A C     1 
ATOM   3092 O O     . ASP B 1 67  ? 4.403   -27.205 -19.342 1.00 55.88  ?  88  ASP A O     1 
ATOM   3093 C CB    . ASP B 1 67  ? 1.906   -28.581 -19.449 1.00 43.05  ?  88  ASP A CB    1 
ATOM   3094 C CG    . ASP B 1 67  ? 1.677   -28.782 -20.926 1.00 69.48  ?  88  ASP A CG    1 
ATOM   3095 O OD1   . ASP B 1 67  ? 1.418   -27.793 -21.658 1.00 74.25  ?  88  ASP A OD1   1 
ATOM   3096 O OD2   . ASP B 1 67  ? 1.729   -29.957 -21.349 1.00 79.46  ?  88  ASP A OD2   1 
ATOM   3097 N N     . SER B 1 68  ? 3.422   -25.413 -20.257 1.00 51.55  ?  89  SER A N     1 
ATOM   3098 C CA    . SER B 1 68  ? 4.705   -24.957 -20.783 1.00 49.73  ?  89  SER A CA    1 
ATOM   3099 C C     . SER B 1 68  ? 4.712   -23.445 -20.927 1.00 44.59  ?  89  SER A C     1 
ATOM   3100 O O     . SER B 1 68  ? 3.665   -22.800 -20.969 1.00 65.12  ?  89  SER A O     1 
ATOM   3101 C CB    . SER B 1 68  ? 5.036   -25.574 -22.141 1.00 56.20  ?  89  SER A CB    1 
ATOM   3102 O OG    . SER B 1 68  ? 4.219   -25.004 -23.146 1.00 71.61  ?  89  SER A OG    1 
ATOM   3103 N N     . PHE B 1 69  ? 5.917   -22.886 -21.007 1.00 51.33  ?  90  PHE A N     1 
ATOM   3104 C CA    . PHE B 1 69  ? 6.089   -21.464 -21.256 1.00 44.84  ?  90  PHE A CA    1 
ATOM   3105 C C     . PHE B 1 69  ? 7.429   -21.234 -21.939 1.00 48.57  ?  90  PHE A C     1 
ATOM   3106 O O     . PHE B 1 69  ? 8.360   -22.030 -21.789 1.00 48.66  ?  90  PHE A O     1 
ATOM   3107 C CB    . PHE B 1 69  ? 5.991   -20.647 -19.972 1.00 39.45  ?  90  PHE A CB    1 
ATOM   3108 C CG    . PHE B 1 69  ? 7.075   -20.927 -18.977 1.00 50.40  ?  90  PHE A CG    1 
ATOM   3109 C CD1   . PHE B 1 69  ? 6.953   -21.971 -18.069 1.00 55.47  ?  90  PHE A CD1   1 
ATOM   3110 C CD2   . PHE B 1 69  ? 8.200   -20.117 -18.912 1.00 54.07  ?  90  PHE A CD2   1 
ATOM   3111 C CE1   . PHE B 1 69  ? 7.948   -22.221 -17.127 1.00 56.31  ?  90  PHE A CE1   1 
ATOM   3112 C CE2   . PHE B 1 69  ? 9.206   -20.365 -17.980 1.00 51.75  ?  90  PHE A CE2   1 
ATOM   3113 C CZ    . PHE B 1 69  ? 9.079   -21.414 -17.086 1.00 56.95  ?  90  PHE A CZ    1 
ATOM   3114 N N     . PHE B 1 70  ? 7.513   -20.130 -22.688 1.00 47.61  ?  91  PHE A N     1 
ATOM   3115 C CA    . PHE B 1 70  ? 8.608   -19.848 -23.611 1.00 39.42  ?  91  PHE A CA    1 
ATOM   3116 C C     . PHE B 1 70  ? 9.226   -18.493 -23.306 1.00 49.70  ?  91  PHE A C     1 
ATOM   3117 O O     . PHE B 1 70  ? 8.507   -17.492 -23.186 1.00 56.17  ?  91  PHE A O     1 
ATOM   3118 C CB    . PHE B 1 70  ? 8.103   -19.873 -25.055 1.00 45.78  ?  91  PHE A CB    1 
ATOM   3119 C CG    . PHE B 1 70  ? 9.107   -19.417 -26.081 1.00 52.34  ?  91  PHE A CG    1 
ATOM   3120 C CD1   . PHE B 1 70  ? 10.145  -20.241 -26.480 1.00 46.54  ?  91  PHE A CD1   1 
ATOM   3121 C CD2   . PHE B 1 70  ? 8.982   -18.172 -26.683 1.00 51.55  ?  91  PHE A CD2   1 
ATOM   3122 C CE1   . PHE B 1 70  ? 11.043  -19.822 -27.449 1.00 43.38  ?  91  PHE A CE1   1 
ATOM   3123 C CE2   . PHE B 1 70  ? 9.890   -17.748 -27.646 1.00 40.32  ?  91  PHE A CE2   1 
ATOM   3124 C CZ    . PHE B 1 70  ? 10.909  -18.569 -28.029 1.00 40.65  ?  91  PHE A CZ    1 
ATOM   3125 N N     . VAL B 1 71  ? 10.556  -18.459 -23.219 1.00 38.61  ?  92  VAL A N     1 
ATOM   3126 C CA    . VAL B 1 71  ? 11.313  -17.236 -22.992 1.00 38.32  ?  92  VAL A CA    1 
ATOM   3127 C C     . VAL B 1 71  ? 12.220  -17.016 -24.194 1.00 49.01  ?  92  VAL A C     1 
ATOM   3128 O O     . VAL B 1 71  ? 12.902  -17.948 -24.641 1.00 46.16  ?  92  VAL A O     1 
ATOM   3129 C CB    . VAL B 1 71  ? 12.151  -17.311 -21.706 1.00 40.04  ?  92  VAL A CB    1 
ATOM   3130 C CG1   . VAL B 1 71  ? 12.803  -15.973 -21.446 1.00 43.42  ?  92  VAL A CG1   1 
ATOM   3131 C CG2   . VAL B 1 71  ? 11.314  -17.762 -20.527 1.00 43.21  ?  92  VAL A CG2   1 
ATOM   3132 N N     . MET B 1 72  ? 12.220  -15.797 -24.725 1.00 41.82  ?  93  MET A N     1 
ATOM   3133 C CA    . MET B 1 72  ? 13.071  -15.473 -25.867 1.00 51.08  ?  93  MET A CA    1 
ATOM   3134 C C     . MET B 1 72  ? 14.496  -15.191 -25.404 1.00 47.04  ?  93  MET A C     1 
ATOM   3135 O O     . MET B 1 72  ? 14.709  -14.400 -24.481 1.00 45.20  ?  93  MET A O     1 
ATOM   3136 C CB    . MET B 1 72  ? 12.520  -14.253 -26.590 1.00 61.88  ?  93  MET A CB    1 
ATOM   3137 C CG    . MET B 1 72  ? 11.175  -14.479 -27.199 1.00 56.18  ?  93  MET A CG    1 
ATOM   3138 S SD    . MET B 1 72  ? 10.602  -12.986 -28.005 1.00 60.27  ?  93  MET A SD    1 
ATOM   3139 C CE    . MET B 1 72  ? 8.832   -13.342 -28.116 1.00 44.65  ?  93  MET A CE    1 
ATOM   3140 N N     . THR B 1 73  ? 15.474  -15.830 -26.043 1.00 44.35  ?  94  THR A N     1 
ATOM   3141 C CA    . THR B 1 73  ? 16.876  -15.578 -25.717 1.00 48.58  ?  94  THR A CA    1 
ATOM   3142 C C     . THR B 1 73  ? 17.664  -14.917 -26.841 1.00 54.18  ?  94  THR A C     1 
ATOM   3143 O O     . THR B 1 73  ? 18.617  -14.182 -26.566 1.00 50.86  ?  94  THR A O     1 
ATOM   3144 C CB    . THR B 1 73  ? 17.583  -16.877 -25.305 1.00 40.68  ?  94  THR A CB    1 
ATOM   3145 O OG1   . THR B 1 73  ? 17.576  -17.797 -26.400 1.00 46.98  ?  94  THR A OG1   1 
ATOM   3146 C CG2   . THR B 1 73  ? 16.894  -17.511 -24.102 1.00 40.54  ?  94  THR A CG2   1 
ATOM   3147 N N     . ASN B 1 74  ? 17.322  -15.170 -28.098 1.00 56.20  ?  95  ASN A N     1 
ATOM   3148 C CA    . ASN B 1 74  ? 18.049  -14.528 -29.178 1.00 46.64  ?  95  ASN A CA    1 
ATOM   3149 C C     . ASN B 1 74  ? 17.055  -14.113 -30.248 1.00 55.60  ?  95  ASN A C     1 
ATOM   3150 O O     . ASN B 1 74  ? 16.005  -14.736 -30.417 1.00 51.60  ?  95  ASN A O     1 
ATOM   3151 C CB    . ASN B 1 74  ? 19.113  -15.439 -29.764 1.00 54.29  ?  95  ASN A CB    1 
ATOM   3152 C CG    . ASN B 1 74  ? 20.246  -14.660 -30.356 1.00 59.71  ?  95  ASN A CG    1 
ATOM   3153 O OD1   . ASN B 1 74  ? 20.247  -13.419 -30.306 1.00 51.99  ?  95  ASN A OD1   1 
ATOM   3154 N ND2   . ASN B 1 74  ? 21.222  -15.366 -30.924 1.00 57.62  ?  95  ASN A ND2   1 
ATOM   3155 N N     . ILE B 1 75  ? 17.392  -13.061 -30.981 1.00 55.02  ?  96  ILE A N     1 
ATOM   3156 C CA    . ILE B 1 75  ? 16.410  -12.400 -31.823 1.00 46.45  ?  96  ILE A CA    1 
ATOM   3157 C C     . ILE B 1 75  ? 17.040  -12.035 -33.157 1.00 45.41  ?  96  ILE A C     1 
ATOM   3158 O O     . ILE B 1 75  ? 18.166  -11.533 -33.210 1.00 64.98  ?  96  ILE A O     1 
ATOM   3159 C CB    . ILE B 1 75  ? 15.867  -11.137 -31.133 1.00 48.26  ?  96  ILE A CB    1 
ATOM   3160 C CG1   . ILE B 1 75  ? 15.009  -11.509 -29.915 1.00 54.43  ?  96  ILE A CG1   1 
ATOM   3161 C CG2   . ILE B 1 75  ? 15.087  -10.289 -32.133 1.00 59.40  ?  96  ILE A CG2   1 
ATOM   3162 C CD1   . ILE B 1 75  ? 13.606  -11.978 -30.220 1.00 55.05  ?  96  ILE A CD1   1 
ATOM   3163 N N     . ILE B 1 76  ? 16.305  -12.287 -34.232 1.00 49.11  ?  97  ILE A N     1 
ATOM   3164 C CA    . ILE B 1 76  ? 16.587  -11.744 -35.551 1.00 45.91  ?  97  ILE A CA    1 
ATOM   3165 C C     . ILE B 1 76  ? 15.351  -10.953 -35.938 1.00 43.93  ?  97  ILE A C     1 
ATOM   3166 O O     . ILE B 1 76  ? 14.264  -11.522 -36.053 1.00 59.04  ?  97  ILE A O     1 
ATOM   3167 C CB    . ILE B 1 76  ? 16.864  -12.848 -36.575 1.00 40.10  ?  97  ILE A CB    1 
ATOM   3168 C CG1   . ILE B 1 76  ? 18.171  -13.539 -36.260 1.00 62.49  ?  97  ILE A CG1   1 
ATOM   3169 C CG2   . ILE B 1 76  ? 16.889  -12.290 -37.957 1.00 44.08  ?  97  ILE A CG2   1 
ATOM   3170 C CD1   . ILE B 1 76  ? 18.341  -14.820 -37.031 1.00 84.33  ?  97  ILE A CD1   1 
ATOM   3171 N N     . ARG B 1 77  ? 15.499  -9.648  -36.111 1.00 56.96  ?  98  ARG A N     1 
ATOM   3172 C CA    . ARG B 1 77  ? 14.362  -8.795  -36.419 1.00 49.84  ?  98  ARG A CA    1 
ATOM   3173 C C     . ARG B 1 77  ? 14.612  -8.122  -37.763 1.00 51.58  ?  98  ARG A C     1 
ATOM   3174 O O     . ARG B 1 77  ? 15.716  -7.626  -38.013 1.00 77.63  ?  98  ARG A O     1 
ATOM   3175 C CB    . ARG B 1 77  ? 14.137  -7.742  -35.323 1.00 43.37  ?  98  ARG A CB    1 
ATOM   3176 C CG    . ARG B 1 77  ? 13.265  -6.579  -35.774 1.00 68.89  ?  98  ARG A CG    1 
ATOM   3177 C CD    . ARG B 1 77  ? 13.083  -5.527  -34.702 1.00 76.16  ?  98  ARG A CD    1 
ATOM   3178 N NE    . ARG B 1 77  ? 14.183  -4.574  -34.681 1.00 87.63  ?  98  ARG A NE    1 
ATOM   3179 C CZ    . ARG B 1 77  ? 14.999  -4.410  -33.653 1.00 84.15  ?  98  ARG A CZ    1 
ATOM   3180 N NH1   . ARG B 1 77  ? 14.845  -5.161  -32.574 1.00 78.14  ?  98  ARG A NH1   1 
ATOM   3181 N NH2   . ARG B 1 77  ? 15.970  -3.505  -33.715 1.00 100.05 ?  98  ARG A NH2   1 
ATOM   3182 N N     . THR B 1 78  ? 13.592  -8.095  -38.619 1.00 47.47  ?  99  THR A N     1 
ATOM   3183 C CA    . THR B 1 78  ? 13.663  -7.447  -39.927 1.00 49.92  ?  99  THR A CA    1 
ATOM   3184 C C     . THR B 1 78  ? 12.460  -6.528  -40.068 1.00 55.60  ?  99  THR A C     1 
ATOM   3185 O O     . THR B 1 78  ? 11.322  -7.004  -40.118 1.00 57.95  ?  99  THR A O     1 
ATOM   3186 C CB    . THR B 1 78  ? 13.653  -8.478  -41.046 1.00 45.70  ?  99  THR A CB    1 
ATOM   3187 O OG1   . THR B 1 78  ? 14.812  -9.309  -40.955 1.00 61.37  ?  99  THR A OG1   1 
ATOM   3188 C CG2   . THR B 1 78  ? 13.592  -7.774  -42.381 1.00 45.95  ?  99  THR A CG2   1 
ATOM   3189 N N     . GLU B 1 79  ? 12.683  -5.221  -40.106 1.00 57.03  ?  100 GLU A N     1 
ATOM   3190 C CA    . GLU B 1 79  ? 11.542  -4.328  -39.985 1.00 64.99  ?  100 GLU A CA    1 
ATOM   3191 C C     . GLU B 1 79  ? 11.211  -3.621  -41.294 1.00 58.05  ?  100 GLU A C     1 
ATOM   3192 O O     . GLU B 1 79  ? 12.037  -3.499  -42.202 1.00 69.20  ?  100 GLU A O     1 
ATOM   3193 C CB    . GLU B 1 79  ? 11.759  -3.335  -38.853 1.00 57.04  ?  100 GLU A CB    1 
ATOM   3194 C CG    . GLU B 1 79  ? 13.059  -2.652  -38.854 1.00 72.74  ?  100 GLU A CG    1 
ATOM   3195 C CD    . GLU B 1 79  ? 13.144  -1.750  -37.658 1.00 107.79 ?  100 GLU A CD    1 
ATOM   3196 O OE1   . GLU B 1 79  ? 12.345  -2.002  -36.720 1.00 89.47  ?  100 GLU A OE1   1 
ATOM   3197 O OE2   . GLU B 1 79  ? 13.954  -0.789  -37.667 1.00 114.86 ?  100 GLU A OE2   1 
ATOM   3198 N N     . ASN B 1 80  ? 9.966   -3.154  -41.361 1.00 56.66  ?  101 ASN A N     1 
ATOM   3199 C CA    . ASN B 1 80  ? 9.460   -2.360  -42.478 1.00 70.54  ?  101 ASN A CA    1 
ATOM   3200 C C     . ASN B 1 80  ? 9.494   -3.136  -43.792 1.00 61.67  ?  101 ASN A C     1 
ATOM   3201 O O     . ASN B 1 80  ? 9.711   -2.566  -44.863 1.00 72.51  ?  101 ASN A O     1 
ATOM   3202 C CB    . ASN B 1 80  ? 10.231  -1.046  -42.617 1.00 59.13  ?  101 ASN A CB    1 
ATOM   3203 C CG    . ASN B 1 80  ? 10.178  -0.220  -41.361 1.00 75.29  ?  101 ASN A CG    1 
ATOM   3204 O OD1   . ASN B 1 80  ? 9.152   -0.186  -40.676 1.00 91.44  ?  101 ASN A OD1   1 
ATOM   3205 N ND2   . ASN B 1 80  ? 11.281  0.462   -41.046 1.00 73.04  ?  101 ASN A ND2   1 
ATOM   3206 N N     . GLN B 1 81  ? 9.230   -4.437  -43.732 1.00 48.09  ?  102 GLN A N     1 
ATOM   3207 C CA    . GLN B 1 81  ? 9.177   -5.206  -44.966 1.00 63.93  ?  102 GLN A CA    1 
ATOM   3208 C C     . GLN B 1 81  ? 7.796   -5.095  -45.611 1.00 63.32  ?  102 GLN A C     1 
ATOM   3209 O O     . GLN B 1 81  ? 6.767   -5.151  -44.928 1.00 60.57  ?  102 GLN A O     1 
ATOM   3210 C CB    . GLN B 1 81  ? 9.606   -6.658  -44.735 1.00 63.74  ?  102 GLN A CB    1 
ATOM   3211 C CG    . GLN B 1 81  ? 8.922   -7.457  -43.672 1.00 55.77  ?  102 GLN A CG    1 
ATOM   3212 C CD    . GLN B 1 81  ? 9.475   -8.887  -43.636 1.00 59.31  ?  102 GLN A CD    1 
ATOM   3213 O OE1   . GLN B 1 81  ? 8.741   -9.849  -43.394 1.00 65.14  ?  102 GLN A OE1   1 
ATOM   3214 N NE2   . GLN B 1 81  ? 10.770  -9.029  -43.901 1.00 44.71  ?  102 GLN A NE2   1 
ATOM   3215 N N     . ILE B 1 82  ? 7.796   -4.883  -46.930 1.00 59.35  ?  103 ILE A N     1 
ATOM   3216 C CA    . ILE B 1 82  ? 6.629   -4.584  -47.749 1.00 66.31  ?  103 ILE A CA    1 
ATOM   3217 C C     . ILE B 1 82  ? 6.548   -5.628  -48.848 1.00 57.49  ?  103 ILE A C     1 
ATOM   3218 O O     . ILE B 1 82  ? 7.572   -6.122  -49.319 1.00 62.22  ?  103 ILE A O     1 
ATOM   3219 C CB    . ILE B 1 82  ? 6.743   -3.165  -48.360 1.00 60.43  ?  103 ILE A CB    1 
ATOM   3220 C CG1   . ILE B 1 82  ? 6.951   -2.121  -47.265 1.00 64.66  ?  103 ILE A CG1   1 
ATOM   3221 C CG2   . ILE B 1 82  ? 5.504   -2.802  -49.141 1.00 71.55  ?  103 ILE A CG2   1 
ATOM   3222 C CD1   . ILE B 1 82  ? 7.312   -0.747  -47.799 1.00 80.72  ?  103 ILE A CD1   1 
ATOM   3223 N N     . GLN B 1 83  ? 5.334   -5.961  -49.272 1.00 62.65  ?  104 GLN A N     1 
ATOM   3224 C CA    . GLN B 1 83  ? 5.183   -6.893  -50.385 1.00 60.08  ?  104 GLN A CA    1 
ATOM   3225 C C     . GLN B 1 83  ? 5.601   -6.213  -51.673 1.00 59.12  ?  104 GLN A C     1 
ATOM   3226 O O     . GLN B 1 83  ? 5.004   -5.208  -52.066 1.00 74.21  ?  104 GLN A O     1 
ATOM   3227 C CB    . GLN B 1 83  ? 3.750   -7.370  -50.494 1.00 51.94  ?  104 GLN A CB    1 
ATOM   3228 C CG    . GLN B 1 83  ? 3.259   -7.925  -49.206 1.00 67.47  ?  104 GLN A CG    1 
ATOM   3229 C CD    . GLN B 1 83  ? 1.913   -8.524  -49.351 1.00 58.12  ?  104 GLN A CD    1 
ATOM   3230 O OE1   . GLN B 1 83  ? 1.753   -9.528  -50.047 1.00 60.48  ?  104 GLN A OE1   1 
ATOM   3231 N NE2   . GLN B 1 83  ? 0.910   -7.897  -48.728 1.00 52.48  ?  104 GLN A NE2   1 
ATOM   3232 N N     . LYS B 1 84  ? 6.633   -6.736  -52.310 1.00 58.58  ?  105 LYS A N     1 
ATOM   3233 C CA    . LYS B 1 84  ? 7.155   -6.160  -53.546 1.00 56.49  ?  105 LYS A CA    1 
ATOM   3234 C C     . LYS B 1 84  ? 8.119   -7.184  -54.137 1.00 64.85  ?  105 LYS A C     1 
ATOM   3235 O O     . LYS B 1 84  ? 8.065   -8.372  -53.794 1.00 69.99  ?  105 LYS A O     1 
ATOM   3236 C CB    . LYS B 1 84  ? 7.818   -4.803  -53.305 1.00 43.90  ?  105 LYS A CB    1 
ATOM   3237 C CG    . LYS B 1 84  ? 9.007   -4.860  -52.403 1.00 63.76  ?  105 LYS A CG    1 
ATOM   3238 C CD    . LYS B 1 84  ? 9.916   -3.659  -52.634 1.00 72.49  ?  105 LYS A CD    1 
ATOM   3239 C CE    . LYS B 1 84  ? 9.403   -2.397  -51.975 1.00 74.85  ?  105 LYS A CE    1 
ATOM   3240 N NZ    . LYS B 1 84  ? 9.914   -2.272  -50.584 1.00 81.13  ?  105 LYS A NZ    1 
ATOM   3241 N N     . THR B 1 85  ? 8.927   -6.763  -55.107 1.00 61.30  ?  106 THR A N     1 
ATOM   3242 C CA    . THR B 1 85  ? 10.009  -7.603  -55.613 1.00 68.75  ?  106 THR A CA    1 
ATOM   3243 C C     . THR B 1 85  ? 11.337  -7.263  -54.936 1.00 64.90  ?  106 THR A C     1 
ATOM   3244 O O     . THR B 1 85  ? 11.591  -6.106  -54.579 1.00 56.87  ?  106 THR A O     1 
ATOM   3245 C CB    . THR B 1 85  ? 10.150  -7.500  -57.136 1.00 62.99  ?  106 THR A CB    1 
ATOM   3246 O OG1   . THR B 1 85  ? 10.523  -6.166  -57.509 1.00 69.48  ?  106 THR A OG1   1 
ATOM   3247 C CG2   . THR B 1 85  ? 8.906   -7.981  -57.864 1.00 52.37  ?  106 THR A CG2   1 
ATOM   3248 N N     . CYS B 1 86  ? 12.166  -8.287  -54.736 1.00 59.13  ?  107 CYS A N     1 
ATOM   3249 C CA    . CYS B 1 86  ? 13.481  -8.119  -54.131 1.00 55.67  ?  107 CYS A CA    1 
ATOM   3250 C C     . CYS B 1 86  ? 14.305  -9.367  -54.409 1.00 65.16  ?  107 CYS A C     1 
ATOM   3251 O O     . CYS B 1 86  ? 13.770  -10.387 -54.860 1.00 64.01  ?  107 CYS A O     1 
ATOM   3252 C CB    . CYS B 1 86  ? 13.380  -7.861  -52.621 1.00 49.66  ?  107 CYS A CB    1 
ATOM   3253 S SG    . CYS B 1 86  ? 12.408  -9.067  -51.727 1.00 80.74  ?  107 CYS A SG    1 
ATOM   3254 N N     . PRO B 1 87  ? 15.611  -9.325  -54.138 1.00 68.37  ?  108 PRO A N     1 
ATOM   3255 C CA    . PRO B 1 87  ? 16.426  -10.532 -54.277 1.00 59.74  ?  108 PRO A CA    1 
ATOM   3256 C C     . PRO B 1 87  ? 16.093  -11.549 -53.204 1.00 65.46  ?  108 PRO A C     1 
ATOM   3257 O O     . PRO B 1 87  ? 15.879  -11.201 -52.039 1.00 69.51  ?  108 PRO A O     1 
ATOM   3258 C CB    . PRO B 1 87  ? 17.857  -10.016 -54.089 1.00 67.09  ?  108 PRO A CB    1 
ATOM   3259 C CG    . PRO B 1 87  ? 17.721  -8.725  -53.388 1.00 61.99  ?  108 PRO A CG    1 
ATOM   3260 C CD    . PRO B 1 87  ? 16.453  -8.141  -53.895 1.00 76.54  ?  108 PRO A CD    1 
ATOM   3261 N N     . GLU B 1 88  ? 16.092  -12.818 -53.607 1.00 65.76  ?  109 GLU A N     1 
ATOM   3262 C CA    . GLU B 1 88  ? 16.003  -13.926 -52.672 1.00 59.24  ?  109 GLU A CA    1 
ATOM   3263 C C     . GLU B 1 88  ? 17.179  -13.884 -51.708 1.00 60.97  ?  109 GLU A C     1 
ATOM   3264 O O     . GLU B 1 88  ? 18.179  -13.205 -51.940 1.00 65.60  ?  109 GLU A O     1 
ATOM   3265 C CB    . GLU B 1 88  ? 16.004  -15.245 -53.431 1.00 45.63  ?  109 GLU A CB    1 
ATOM   3266 C CG    . GLU B 1 88  ? 15.897  -16.482 -52.592 1.00 65.48  ?  109 GLU A CG    1 
ATOM   3267 C CD    . GLU B 1 88  ? 14.607  -16.597 -51.821 1.00 68.64  ?  109 GLU A CD    1 
ATOM   3268 O OE1   . GLU B 1 88  ? 13.598  -17.023 -52.426 1.00 68.99  ?  109 GLU A OE1   1 
ATOM   3269 O OE2   . GLU B 1 88  ? 14.604  -16.270 -50.616 1.00 75.87  ?  109 GLU A OE2   1 
ATOM   3270 N N     . TYR B 1 89  ? 17.043  -14.576 -50.592 1.00 58.69  ?  110 TYR A N     1 
ATOM   3271 C CA    . TYR B 1 89  ? 18.195  -14.716 -49.725 1.00 62.11  ?  110 TYR A CA    1 
ATOM   3272 C C     . TYR B 1 89  ? 19.186  -15.686 -50.364 1.00 72.31  ?  110 TYR A C     1 
ATOM   3273 O O     . TYR B 1 89  ? 18.769  -16.707 -50.917 1.00 72.11  ?  110 TYR A O     1 
ATOM   3274 C CB    . TYR B 1 89  ? 17.775  -15.213 -48.340 1.00 70.77  ?  110 TYR A CB    1 
ATOM   3275 C CG    . TYR B 1 89  ? 18.933  -15.244 -47.374 1.00 73.54  ?  110 TYR A CG    1 
ATOM   3276 C CD1   . TYR B 1 89  ? 19.446  -14.072 -46.840 1.00 68.10  ?  110 TYR A CD1   1 
ATOM   3277 C CD2   . TYR B 1 89  ? 19.538  -16.443 -47.024 1.00 85.60  ?  110 TYR A CD2   1 
ATOM   3278 C CE1   . TYR B 1 89  ? 20.526  -14.093 -46.005 1.00 70.80  ?  110 TYR A CE1   1 
ATOM   3279 C CE2   . TYR B 1 89  ? 20.617  -16.471 -46.158 1.00 99.31  ?  110 TYR A CE2   1 
ATOM   3280 C CZ    . TYR B 1 89  ? 21.103  -15.284 -45.642 1.00 93.75  ?  110 TYR A CZ    1 
ATOM   3281 O OH    . TYR B 1 89  ? 22.181  -15.283 -44.775 1.00 92.60  ?  110 TYR A OH    1 
ATOM   3282 N N     . PRO B 1 90  ? 20.515  -15.440 -50.251 1.00 78.71  ?  111 PRO A N     1 
ATOM   3283 C CA    . PRO B 1 90  ? 21.483  -16.307 -50.938 1.00 78.69  ?  111 PRO A CA    1 
ATOM   3284 C C     . PRO B 1 90  ? 21.517  -17.703 -50.343 1.00 74.82  ?  111 PRO A C     1 
ATOM   3285 O O     . PRO B 1 90  ? 22.044  -17.926 -49.253 1.00 76.33  ?  111 PRO A O     1 
ATOM   3286 C CB    . PRO B 1 90  ? 22.812  -15.561 -50.755 1.00 68.91  ?  111 PRO A CB    1 
ATOM   3287 C CG    . PRO B 1 90  ? 22.629  -14.691 -49.593 1.00 60.82  ?  111 PRO A CG    1 
ATOM   3288 C CD    . PRO B 1 90  ? 21.183  -14.410 -49.442 1.00 67.35  ?  111 PRO A CD    1 
ATOM   3289 N N     . THR B 1 91  ? 20.841  -18.616 -51.019 1.00 86.10  ?  112 THR A N     1 
ATOM   3290 C CA    . THR B 1 91  ? 20.750  -20.044 -50.783 1.00 86.33  ?  112 THR A CA    1 
ATOM   3291 C C     . THR B 1 91  ? 21.330  -20.812 -51.965 1.00 97.41  ?  112 THR A C     1 
ATOM   3292 O O     . THR B 1 91  ? 21.383  -20.318 -53.099 1.00 102.83 ?  112 THR A O     1 
ATOM   3293 C CB    . THR B 1 91  ? 19.287  -20.373 -50.503 1.00 80.01  ?  112 THR A CB    1 
ATOM   3294 O OG1   . THR B 1 91  ? 18.983  -20.081 -49.125 1.00 88.08  ?  112 THR A OG1   1 
ATOM   3295 C CG2   . THR B 1 91  ? 18.735  -21.718 -51.083 1.00 107.83 ?  112 THR A CG2   1 
ATOM   3296 N N     . ALA B 1 92  ? 21.855  -21.996 -51.668 1.00 94.42  ?  113 ALA A N     1 
ATOM   3297 C CA    . ALA B 1 92  ? 22.565  -22.753 -52.686 1.00 96.50  ?  113 ALA A CA    1 
ATOM   3298 C C     . ALA B 1 92  ? 21.788  -22.784 -53.985 1.00 96.30  ?  113 ALA A C     1 
ATOM   3299 O O     . ALA B 1 92  ? 22.361  -22.601 -55.066 1.00 90.37  ?  113 ALA A O     1 
ATOM   3300 C CB    . ALA B 1 92  ? 22.833  -24.171 -52.187 1.00 107.88 ?  113 ALA A CB    1 
ATOM   3301 N N     . LYS B 1 93  ? 20.487  -23.016 -53.897 1.00 90.25  ?  114 LYS A N     1 
ATOM   3302 C CA    . LYS B 1 93  ? 19.635  -23.039 -55.070 1.00 93.20  ?  114 LYS A CA    1 
ATOM   3303 C C     . LYS B 1 93  ? 19.179  -21.648 -55.495 1.00 91.15  ?  114 LYS A C     1 
ATOM   3304 O O     . LYS B 1 93  ? 18.638  -21.503 -56.593 1.00 84.62  ?  114 LYS A O     1 
ATOM   3305 C CB    . LYS B 1 93  ? 18.399  -23.909 -54.797 1.00 100.03 ?  114 LYS A CB    1 
ATOM   3306 C CG    . LYS B 1 93  ? 17.646  -24.379 -56.047 1.00 110.57 ?  114 LYS A CG    1 
ATOM   3307 C CD    . LYS B 1 93  ? 16.533  -25.371 -55.711 1.00 120.40 ?  114 LYS A CD    1 
ATOM   3308 C CE    . LYS B 1 93  ? 15.790  -25.884 -56.942 1.00 113.01 ?  114 LYS A CE    1 
ATOM   3309 N NZ    . LYS B 1 93  ? 14.777  -26.915 -56.564 1.00 98.01  ?  114 LYS A NZ    1 
ATOM   3310 N N     . ALA B 1 94  ? 19.455  -20.605 -54.705 1.00 97.20  ?  115 ALA A N     1 
ATOM   3311 C CA    . ALA B 1 94  ? 18.998  -19.265 -55.051 1.00 85.55  ?  115 ALA A CA    1 
ATOM   3312 C C     . ALA B 1 94  ? 20.066  -18.391 -55.690 1.00 88.75  ?  115 ALA A C     1 
ATOM   3313 O O     . ALA B 1 94  ? 19.713  -17.378 -56.307 1.00 73.55  ?  115 ALA A O     1 
ATOM   3314 C CB    . ALA B 1 94  ? 18.473  -18.549 -53.799 1.00 71.17  ?  115 ALA A CB    1 
ATOM   3315 N N     . ILE B 1 95  ? 21.348  -18.759 -55.587 1.00 90.30  ?  116 ILE A N     1 
ATOM   3316 C CA    . ILE B 1 95  ? 22.398  -17.953 -56.195 1.00 77.45  ?  116 ILE A CA    1 
ATOM   3317 C C     . ILE B 1 95  ? 22.444  -18.248 -57.686 1.00 86.03  ?  116 ILE A C     1 
ATOM   3318 O O     . ILE B 1 95  ? 22.271  -19.390 -58.125 1.00 98.30  ?  116 ILE A O     1 
ATOM   3319 C CB    . ILE B 1 95  ? 23.751  -18.198 -55.514 1.00 64.62  ?  116 ILE A CB    1 
ATOM   3320 C CG1   . ILE B 1 95  ? 23.658  -17.788 -54.044 1.00 78.85  ?  116 ILE A CG1   1 
ATOM   3321 C CG2   . ILE B 1 95  ? 24.805  -17.381 -56.180 1.00 67.97  ?  116 ILE A CG2   1 
ATOM   3322 C CD1   . ILE B 1 95  ? 24.987  -17.729 -53.331 1.00 44.32  ?  116 ILE A CD1   1 
ATOM   3323 N N     . CYS B 1 96  ? 22.668  -17.205 -58.471 1.00 74.47  ?  117 CYS A N     1 
ATOM   3324 C CA    . CYS B 1 96  ? 22.633  -17.296 -59.916 1.00 73.99  ?  117 CYS A CA    1 
ATOM   3325 C C     . CYS B 1 96  ? 23.717  -16.408 -60.493 1.00 84.79  ?  117 CYS A C     1 
ATOM   3326 O O     . CYS B 1 96  ? 24.159  -15.447 -59.856 1.00 84.28  ?  117 CYS A O     1 
ATOM   3327 C CB    . CYS B 1 96  ? 21.248  -16.912 -60.470 1.00 74.97  ?  117 CYS A CB    1 
ATOM   3328 S SG    . CYS B 1 96  ? 20.587  -15.293 -59.891 1.00 99.21  ?  117 CYS A SG    1 
ATOM   3329 N N     . SER B 1 97  ? 24.179  -16.784 -61.684 1.00 95.42  ?  118 SER A N     1 
ATOM   3330 C CA    . SER B 1 97  ? 25.042  -15.941 -62.499 1.00 101.60 ?  118 SER A CA    1 
ATOM   3331 C C     . SER B 1 97  ? 24.286  -15.201 -63.600 1.00 103.26 ?  118 SER A C     1 
ATOM   3332 O O     . SER B 1 97  ? 24.645  -14.061 -63.924 1.00 96.75  ?  118 SER A O     1 
ATOM   3333 C CB    . SER B 1 97  ? 26.173  -16.786 -63.100 1.00 89.97  ?  118 SER A CB    1 
ATOM   3334 O OG    . SER B 1 97  ? 25.659  -17.891 -63.825 1.00 99.55  ?  118 SER A OG    1 
ATOM   3335 N N     . SER B 1 98  ? 23.236  -15.810 -64.157 1.00 94.61  ?  119 SER A N     1 
ATOM   3336 C CA    . SER B 1 98  ? 22.438  -15.227 -65.229 1.00 106.67 ?  119 SER A CA    1 
ATOM   3337 C C     . SER B 1 98  ? 20.976  -15.606 -65.024 1.00 113.86 ?  119 SER A C     1 
ATOM   3338 O O     . SER B 1 98  ? 20.657  -16.549 -64.291 1.00 107.37 ?  119 SER A O     1 
ATOM   3339 C CB    . SER B 1 98  ? 22.906  -15.695 -66.613 1.00 115.54 ?  119 SER A CB    1 
ATOM   3340 O OG    . SER B 1 98  ? 22.120  -15.106 -67.642 1.00 122.54 ?  119 SER A OG    1 
ATOM   3341 N N     . ASP B 1 99  ? 20.086  -14.892 -65.735 1.00 103.51 ?  120 ASP A N     1 
ATOM   3342 C CA    . ASP B 1 99  ? 18.643  -15.068 -65.567 1.00 88.97  ?  120 ASP A CA    1 
ATOM   3343 C C     . ASP B 1 99  ? 18.179  -16.471 -65.917 1.00 90.40  ?  120 ASP A C     1 
ATOM   3344 O O     . ASP B 1 99  ? 17.053  -16.842 -65.567 1.00 94.87  ?  120 ASP A O     1 
ATOM   3345 C CB    . ASP B 1 99  ? 17.862  -14.068 -66.420 1.00 75.71  ?  120 ASP A CB    1 
ATOM   3346 C CG    . ASP B 1 99  ? 18.118  -12.640 -66.016 1.00 87.63  ?  120 ASP A CG    1 
ATOM   3347 O OD1   . ASP B 1 99  ? 19.163  -12.392 -65.378 1.00 101.84 ?  120 ASP A OD1   1 
ATOM   3348 O OD2   . ASP B 1 99  ? 17.281  -11.764 -66.333 1.00 84.21  ?  120 ASP A OD2   1 
ATOM   3349 N N     . LYS B 1 100 ? 18.999  -17.238 -66.637 1.00 96.41  ?  121 LYS A N     1 
ATOM   3350 C CA    . LYS B 1 100 ? 18.625  -18.595 -67.008 1.00 100.04 ?  121 LYS A CA    1 
ATOM   3351 C C     . LYS B 1 100 ? 18.576  -19.516 -65.800 1.00 91.52  ?  121 LYS A C     1 
ATOM   3352 O O     . LYS B 1 100 ? 17.878  -20.535 -65.838 1.00 88.78  ?  121 LYS A O     1 
ATOM   3353 C CB    . LYS B 1 100 ? 19.593  -19.144 -68.059 1.00 106.71 ?  121 LYS A CB    1 
ATOM   3354 C CG    . LYS B 1 100 ? 19.518  -18.405 -69.391 1.00 118.26 ?  121 LYS A CG    1 
ATOM   3355 C CD    . LYS B 1 100 ? 20.291  -19.117 -70.493 1.00 122.46 ?  121 LYS A CD    1 
ATOM   3356 C CE    . LYS B 1 100 ? 21.785  -18.966 -70.296 1.00 122.90 ?  121 LYS A CE    1 
ATOM   3357 N NZ    . LYS B 1 100 ? 22.189  -17.535 -70.324 1.00 124.88 ?  121 LYS A NZ    1 
ATOM   3358 N N     . SER B 1 101 ? 19.303  -19.179 -64.734 1.00 95.74  ?  122 SER A N     1 
ATOM   3359 C CA    . SER B 1 101 ? 19.272  -19.992 -63.523 1.00 102.20 ?  122 SER A CA    1 
ATOM   3360 C C     . SER B 1 101 ? 17.944  -19.855 -62.784 1.00 102.55 ?  122 SER A C     1 
ATOM   3361 O O     . SER B 1 101 ? 17.522  -20.787 -62.093 1.00 101.03 ?  122 SER A O     1 
ATOM   3362 C CB    . SER B 1 101 ? 20.416  -19.576 -62.591 1.00 97.33  ?  122 SER A CB    1 
ATOM   3363 O OG    . SER B 1 101 ? 21.683  -19.949 -63.097 1.00 101.74 ?  122 SER A OG    1 
ATOM   3364 N N     . CYS B 1 102 ? 17.272  -18.711 -62.927 1.00 103.88 ?  123 CYS A N     1 
ATOM   3365 C CA    . CYS B 1 102 ? 16.067  -18.396 -62.167 1.00 87.49  ?  123 CYS A CA    1 
ATOM   3366 C C     . CYS B 1 102 ? 14.818  -18.801 -62.939 1.00 84.28  ?  123 CYS A C     1 
ATOM   3367 O O     . CYS B 1 102 ? 14.457  -18.164 -63.935 1.00 82.26  ?  123 CYS A O     1 
ATOM   3368 C CB    . CYS B 1 102 ? 16.030  -16.909 -61.817 1.00 94.46  ?  123 CYS A CB    1 
ATOM   3369 S SG    . CYS B 1 102 ? 17.399  -16.378 -60.754 1.00 103.68 ?  123 CYS A SG    1 
ATOM   3370 N N     . ALA B 1 103 ? 14.162  -19.854 -62.465 1.00 80.16  ?  124 ALA A N     1 
ATOM   3371 C CA    . ALA B 1 103 ? 12.885  -20.310 -62.988 1.00 83.95  ?  124 ALA A CA    1 
ATOM   3372 C C     . ALA B 1 103 ? 11.759  -19.420 -62.474 1.00 80.25  ?  124 ALA A C     1 
ATOM   3373 O O     . ALA B 1 103 ? 11.897  -18.726 -61.467 1.00 95.12  ?  124 ALA A O     1 
ATOM   3374 C CB    . ALA B 1 103 ? 12.626  -21.761 -62.588 1.00 92.65  ?  124 ALA A CB    1 
ATOM   3375 N N     . LYS B 1 104 ? 10.646  -19.419 -63.198 1.00 89.25  ?  125 LYS A N     1 
ATOM   3376 C CA    . LYS B 1 104 ? 9.484   -18.613 -62.834 1.00 95.00  ?  125 LYS A CA    1 
ATOM   3377 C C     . LYS B 1 104 ? 8.575   -19.363 -61.861 1.00 95.10  ?  125 LYS A C     1 
ATOM   3378 O O     . LYS B 1 104 ? 8.393   -20.581 -61.963 1.00 84.71  ?  125 LYS A O     1 
ATOM   3379 C CB    . LYS B 1 104 ? 8.704   -18.195 -64.079 1.00 87.99  ?  125 LYS A CB    1 
ATOM   3380 C CG    . LYS B 1 104 ? 9.306   -17.010 -64.827 1.00 83.89  ?  125 LYS A CG    1 
ATOM   3381 C CD    . LYS B 1 104 ? 8.226   -16.291 -65.629 1.00 105.17 ?  125 LYS A CD    1 
ATOM   3382 C CE    . LYS B 1 104 ? 7.095   -15.774 -64.736 1.00 106.86 ?  125 LYS A CE    1 
ATOM   3383 N NZ    . LYS B 1 104 ? 6.076   -15.000 -65.512 1.00 92.15  ?  125 LYS A NZ    1 
ATOM   3384 N N     . GLY B 1 105 ? 7.989   -18.611 -60.927 1.00 90.34  ?  126 GLY A N     1 
ATOM   3385 C CA    . GLY B 1 105 ? 7.130   -19.159 -59.896 1.00 91.82  ?  126 GLY A CA    1 
ATOM   3386 C C     . GLY B 1 105 ? 7.889   -19.737 -58.711 1.00 93.70  ?  126 GLY A C     1 
ATOM   3387 O O     . GLY B 1 105 ? 9.110   -19.606 -58.577 1.00 102.79 ?  126 GLY A O     1 
ATOM   3388 N N     . ILE B 1 106 ? 7.130   -20.351 -57.809 1.00 98.57  ?  127 ILE A N     1 
ATOM   3389 C CA    . ILE B 1 106 ? 7.707   -20.910 -56.589 1.00 91.83  ?  127 ILE A CA    1 
ATOM   3390 C C     . ILE B 1 106 ? 8.267   -22.264 -56.970 1.00 87.86  ?  127 ILE A C     1 
ATOM   3391 O O     . ILE B 1 106 ? 7.535   -23.130 -57.455 1.00 105.29 ?  127 ILE A O     1 
ATOM   3392 C CB    . ILE B 1 106 ? 6.665   -21.052 -55.471 1.00 92.18  ?  127 ILE A CB    1 
ATOM   3393 C CG1   . ILE B 1 106 ? 5.956   -19.720 -55.185 1.00 86.55  ?  127 ILE A CG1   1 
ATOM   3394 C CG2   . ILE B 1 106 ? 7.333   -21.624 -54.222 1.00 69.60  ?  127 ILE A CG2   1 
ATOM   3395 C CD1   . ILE B 1 106 ? 4.862   -19.819 -54.132 1.00 69.50  ?  127 ILE A CD1   1 
ATOM   3396 N N     . VAL B 1 107 ? 9.551   -22.466 -56.729 1.00 92.87  ?  128 VAL A N     1 
ATOM   3397 C CA    . VAL B 1 107 ? 10.223  -23.665 -57.197 1.00 107.31 ?  128 VAL A CA    1 
ATOM   3398 C C     . VAL B 1 107 ? 10.306  -24.727 -56.109 1.00 104.80 ?  128 VAL A C     1 
ATOM   3399 O O     . VAL B 1 107 ? 9.799   -25.837 -56.279 1.00 99.69  ?  128 VAL A O     1 
ATOM   3400 C CB    . VAL B 1 107 ? 11.616  -23.301 -57.767 1.00 113.43 ?  128 VAL A CB    1 
ATOM   3401 C CG1   . VAL B 1 107 ? 11.459  -22.719 -59.170 1.00 111.97 ?  128 VAL A CG1   1 
ATOM   3402 C CG2   . VAL B 1 107 ? 12.336  -22.284 -56.872 1.00 102.52 ?  128 VAL A CG2   1 
ATOM   3403 N N     . ASP B 1 108 ? 10.956  -24.421 -54.992 1.00 105.91 ?  129 ASP A N     1 
ATOM   3404 C CA    . ASP B 1 108 ? 11.025  -25.345 -53.872 1.00 101.57 ?  129 ASP A CA    1 
ATOM   3405 C C     . ASP B 1 108 ? 10.439  -24.709 -52.621 1.00 85.34  ?  129 ASP A C     1 
ATOM   3406 O O     . ASP B 1 108 ? 10.170  -23.506 -52.560 1.00 81.49  ?  129 ASP A O     1 
ATOM   3407 C CB    . ASP B 1 108 ? 12.465  -25.836 -53.637 1.00 113.77 ?  129 ASP A CB    1 
ATOM   3408 C CG    . ASP B 1 108 ? 13.389  -24.746 -53.139 1.00 115.98 ?  129 ASP A CG    1 
ATOM   3409 O OD1   . ASP B 1 108 ? 13.102  -23.552 -53.389 1.00 109.91 ?  129 ASP A OD1   1 
ATOM   3410 O OD2   . ASP B 1 108 ? 14.426  -25.092 -52.530 1.00 115.06 ?  129 ASP A OD2   1 
ATOM   3411 N N     . VAL B 1 109 ? 10.220  -25.571 -51.628 1.00 93.50  ?  130 VAL A N     1 
ATOM   3412 C CA    . VAL B 1 109 ? 9.626   -25.207 -50.347 1.00 91.28  ?  130 VAL A CA    1 
ATOM   3413 C C     . VAL B 1 109 ? 10.495  -24.200 -49.583 1.00 84.48  ?  130 VAL A C     1 
ATOM   3414 O O     . VAL B 1 109 ? 9.987   -23.462 -48.730 1.00 75.97  ?  130 VAL A O     1 
ATOM   3415 C CB    . VAL B 1 109 ? 9.340   -26.513 -49.560 1.00 86.17  ?  130 VAL A CB    1 
ATOM   3416 C CG1   . VAL B 1 109 ? 8.989   -26.237 -48.152 1.00 76.87  ?  130 VAL A CG1   1 
ATOM   3417 C CG2   . VAL B 1 109 ? 8.180   -27.283 -50.205 1.00 88.84  ?  130 VAL A CG2   1 
ATOM   3418 N N     . HIS B 1 110 ? 11.795  -24.131 -49.890 1.00 81.20  ?  131 HIS A N     1 
ATOM   3419 C CA    . HIS B 1 110 ? 12.752  -23.273 -49.193 1.00 73.67  ?  131 HIS A CA    1 
ATOM   3420 C C     . HIS B 1 110 ? 12.713  -21.812 -49.634 1.00 76.45  ?  131 HIS A C     1 
ATOM   3421 O O     . HIS B 1 110 ? 13.475  -21.000 -49.087 1.00 65.68  ?  131 HIS A O     1 
ATOM   3422 C CB    . HIS B 1 110 ? 14.173  -23.795 -49.410 1.00 93.51  ?  131 HIS A CB    1 
ATOM   3423 C CG    . HIS B 1 110 ? 14.427  -25.143 -48.817 1.00 99.05  ?  131 HIS A CG    1 
ATOM   3424 N ND1   . HIS B 1 110 ? 15.410  -25.367 -47.876 1.00 101.50 ?  131 HIS A ND1   1 
ATOM   3425 C CD2   . HIS B 1 110 ? 13.810  -26.332 -49.008 1.00 88.19  ?  131 HIS A CD2   1 
ATOM   3426 C CE1   . HIS B 1 110 ? 15.407  -26.643 -47.535 1.00 99.38  ?  131 HIS A CE1   1 
ATOM   3427 N NE2   . HIS B 1 110 ? 14.442  -27.250 -48.204 1.00 102.86 ?  131 HIS A NE2   1 
ATOM   3428 N N     . SER B 1 111 ? 11.901  -21.461 -50.629 1.00 70.79  ?  132 SER A N     1 
ATOM   3429 C CA    . SER B 1 111 ? 11.857  -20.097 -51.144 1.00 69.39  ?  132 SER A CA    1 
ATOM   3430 C C     . SER B 1 111 ? 10.894  -19.247 -50.330 1.00 63.29  ?  132 SER A C     1 
ATOM   3431 O O     . SER B 1 111 ? 9.943   -19.755 -49.730 1.00 67.27  ?  132 SER A O     1 
ATOM   3432 C CB    . SER B 1 111 ? 11.454  -20.068 -52.618 1.00 68.05  ?  132 SER A CB    1 
ATOM   3433 O OG    . SER B 1 111 ? 10.406  -20.979 -52.872 1.00 86.11  ?  132 SER A OG    1 
ATOM   3434 N N     . ASN B 1 112 ? 11.162  -17.944 -50.301 1.00 54.42  ?  133 ASN A N     1 
ATOM   3435 C CA    . ASN B 1 112 ? 10.342  -16.993 -49.561 1.00 55.00  ?  133 ASN A CA    1 
ATOM   3436 C C     . ASN B 1 112 ? 9.315   -16.273 -50.420 1.00 60.66  ?  133 ASN A C     1 
ATOM   3437 O O     . ASN B 1 112 ? 8.627   -15.370 -49.920 1.00 55.51  ?  133 ASN A O     1 
ATOM   3438 C CB    . ASN B 1 112 ? 11.228  -15.953 -48.884 1.00 55.22  ?  133 ASN A CB    1 
ATOM   3439 C CG    . ASN B 1 112 ? 12.090  -16.536 -47.821 1.00 59.58  ?  133 ASN A CG    1 
ATOM   3440 O OD1   . ASN B 1 112 ? 11.687  -16.585 -46.659 1.00 69.45  ?  133 ASN A OD1   1 
ATOM   3441 N ND2   . ASN B 1 112 ? 13.282  -16.989 -48.193 1.00 75.28  ?  133 ASN A ND2   1 
ATOM   3442 N N     . GLY B 1 113 ? 9.168   -16.663 -51.677 1.00 58.00  ?  134 GLY A N     1 
ATOM   3443 C CA    . GLY B 1 113 ? 8.270   -15.945 -52.559 1.00 62.98  ?  134 GLY A CA    1 
ATOM   3444 C C     . GLY B 1 113 ? 8.336   -16.531 -53.946 1.00 62.98  ?  134 GLY A C     1 
ATOM   3445 O O     . GLY B 1 113 ? 9.166   -17.391 -54.243 1.00 75.84  ?  134 GLY A O     1 
ATOM   3446 N N     . VAL B 1 114 ? 7.392   -16.108 -54.766 1.00 67.88  ?  135 VAL A N     1 
ATOM   3447 C CA    . VAL B 1 114 ? 7.323   -16.541 -56.155 1.00 69.72  ?  135 VAL A CA    1 
ATOM   3448 C C     . VAL B 1 114 ? 8.387   -15.801 -56.962 1.00 71.01  ?  135 VAL A C     1 
ATOM   3449 O O     . VAL B 1 114 ? 8.515   -14.572 -56.863 1.00 61.47  ?  135 VAL A O     1 
ATOM   3450 C CB    . VAL B 1 114 ? 5.899   -16.326 -56.697 1.00 68.28  ?  135 VAL A CB    1 
ATOM   3451 C CG1   . VAL B 1 114 ? 5.429   -14.912 -56.420 1.00 74.17  ?  135 VAL A CG1   1 
ATOM   3452 C CG2   . VAL B 1 114 ? 5.858   -16.553 -58.181 1.00 63.09  ?  135 VAL A CG2   1 
ATOM   3453 N N     . GLN B 1 115 ? 9.192   -16.558 -57.724 1.00 70.17  ?  136 GLN A N     1 
ATOM   3454 C CA    . GLN B 1 115 ? 10.320  -15.992 -58.464 1.00 65.62  ?  136 GLN A CA    1 
ATOM   3455 C C     . GLN B 1 115 ? 9.864   -15.369 -59.776 1.00 71.41  ?  136 GLN A C     1 
ATOM   3456 O O     . GLN B 1 115 ? 9.168   -16.012 -60.567 1.00 74.14  ?  136 GLN A O     1 
ATOM   3457 C CB    . GLN B 1 115 ? 11.386  -17.057 -58.746 1.00 73.58  ?  136 GLN A CB    1 
ATOM   3458 C CG    . GLN B 1 115 ? 12.001  -17.682 -57.494 1.00 95.00  ?  136 GLN A CG    1 
ATOM   3459 C CD    . GLN B 1 115 ? 13.153  -18.638 -57.773 1.00 91.57  ?  136 GLN A CD    1 
ATOM   3460 O OE1   . GLN B 1 115 ? 13.462  -18.959 -58.922 1.00 84.56  ?  136 GLN A OE1   1 
ATOM   3461 N NE2   . GLN B 1 115 ? 13.810  -19.080 -56.704 1.00 91.20  ?  136 GLN A NE2   1 
ATOM   3462 N N     . THR B 1 116 ? 10.329  -14.141 -60.039 1.00 73.95  ?  137 THR A N     1 
ATOM   3463 C CA    . THR B 1 116 ? 10.023  -13.469 -61.296 1.00 74.56  ?  137 THR A CA    1 
ATOM   3464 C C     . THR B 1 116 ? 10.858  -14.001 -62.446 1.00 76.56  ?  137 THR A C     1 
ATOM   3465 O O     . THR B 1 116 ? 10.521  -13.751 -63.608 1.00 67.01  ?  137 THR A O     1 
ATOM   3466 C CB    . THR B 1 116 ? 10.265  -11.959 -61.205 1.00 74.84  ?  137 THR A CB    1 
ATOM   3467 O OG1   . THR B 1 116 ? 11.642  -11.715 -60.915 1.00 81.24  ?  137 THR A OG1   1 
ATOM   3468 C CG2   . THR B 1 116 ? 9.413   -11.331 -60.109 1.00 84.09  ?  137 THR A CG2   1 
ATOM   3469 N N     . GLY B 1 117 ? 11.946  -14.705 -62.144 1.00 83.54  ?  138 GLY A N     1 
ATOM   3470 C CA    . GLY B 1 117 ? 12.840  -15.218 -63.154 1.00 87.17  ?  138 GLY A CA    1 
ATOM   3471 C C     . GLY B 1 117 ? 14.022  -14.327 -63.451 1.00 96.65  ?  138 GLY A C     1 
ATOM   3472 O O     . GLY B 1 117 ? 14.914  -14.739 -64.205 1.00 97.12  ?  138 GLY A O     1 
ATOM   3473 N N     . LYS B 1 118 ? 14.089  -13.148 -62.844 1.00 91.30  ?  139 LYS A N     1 
ATOM   3474 C CA    . LYS B 1 118 ? 15.209  -12.251 -63.052 1.00 83.61  ?  139 LYS A CA    1 
ATOM   3475 C C     . LYS B 1 118 ? 16.290  -12.594 -62.041 1.00 90.31  ?  139 LYS A C     1 
ATOM   3476 O O     . LYS B 1 118 ? 16.002  -13.064 -60.936 1.00 99.43  ?  139 LYS A O     1 
ATOM   3477 C CB    . LYS B 1 118 ? 14.775  -10.789 -62.873 1.00 75.76  ?  139 LYS A CB    1 
ATOM   3478 C CG    . LYS B 1 118 ? 13.793  -10.279 -63.923 1.00 80.19  ?  139 LYS A CG    1 
ATOM   3479 C CD    . LYS B 1 118 ? 14.454  -10.168 -65.285 1.00 106.08 ?  139 LYS A CD    1 
ATOM   3480 C CE    . LYS B 1 118 ? 13.510  -9.606  -66.334 1.00 105.05 ?  139 LYS A CE    1 
ATOM   3481 N NZ    . LYS B 1 118 ? 14.184  -9.560  -67.662 1.00 99.50  ?  139 LYS A NZ    1 
ATOM   3482 N N     . CYS B 1 119 ? 17.543  -12.415 -62.446 1.00 79.13  ?  140 CYS A N     1 
ATOM   3483 C CA    . CYS B 1 119 ? 18.680  -12.613 -61.560 1.00 74.65  ?  140 CYS A CA    1 
ATOM   3484 C C     . CYS B 1 119 ? 19.206  -11.232 -61.209 1.00 69.82  ?  140 CYS A C     1 
ATOM   3485 O O     . CYS B 1 119 ? 19.677  -10.507 -62.089 1.00 81.20  ?  140 CYS A O     1 
ATOM   3486 C CB    . CYS B 1 119 ? 19.763  -13.466 -62.216 1.00 88.65  ?  140 CYS A CB    1 
ATOM   3487 S SG    . CYS B 1 119 ? 21.210  -13.825 -61.166 1.00 98.48  ?  140 CYS A SG    1 
ATOM   3488 N N     . VAL B 1 120 ? 19.122  -10.872 -59.931 1.00 70.48  ?  141 VAL A N     1 
ATOM   3489 C CA    . VAL B 1 120 ? 19.330  -9.504  -59.483 1.00 68.55  ?  141 VAL A CA    1 
ATOM   3490 C C     . VAL B 1 120 ? 20.378  -9.501  -58.375 1.00 61.98  ?  141 VAL A C     1 
ATOM   3491 O O     . VAL B 1 120 ? 20.622  -10.511 -57.719 1.00 67.61  ?  141 VAL A O     1 
ATOM   3492 C CB    . VAL B 1 120 ? 17.987  -8.863  -59.031 1.00 63.70  ?  141 VAL A CB    1 
ATOM   3493 C CG1   . VAL B 1 120 ? 17.418  -9.589  -57.841 1.00 72.12  ?  141 VAL A CG1   1 
ATOM   3494 C CG2   . VAL B 1 120 ? 18.159  -7.376  -58.694 1.00 83.68  ?  141 VAL A CG2   1 
ATOM   3495 N N     . HIS B 1 121 ? 21.031  -8.361  -58.189 1.00 58.88  ?  142 HIS A N     1 
ATOM   3496 C CA    . HIS B 1 121 ? 22.097  -8.301  -57.201 1.00 64.90  ?  142 HIS A CA    1 
ATOM   3497 C C     . HIS B 1 121 ? 21.529  -8.408  -55.799 1.00 65.67  ?  142 HIS A C     1 
ATOM   3498 O O     . HIS B 1 121 ? 20.511  -7.791  -55.476 1.00 72.13  ?  142 HIS A O     1 
ATOM   3499 C CB    . HIS B 1 121 ? 22.922  -7.023  -57.350 1.00 64.68  ?  142 HIS A CB    1 
ATOM   3500 C CG    . HIS B 1 121 ? 24.114  -7.196  -58.237 1.00 84.60  ?  142 HIS A CG    1 
ATOM   3501 N ND1   . HIS B 1 121 ? 25.373  -7.462  -57.739 1.00 88.22  ?  142 HIS A ND1   1 
ATOM   3502 C CD2   . HIS B 1 121 ? 24.236  -7.194  -59.587 1.00 77.70  ?  142 HIS A CD2   1 
ATOM   3503 C CE1   . HIS B 1 121 ? 26.223  -7.595  -58.743 1.00 88.23  ?  142 HIS A CE1   1 
ATOM   3504 N NE2   . HIS B 1 121 ? 25.558  -7.435  -59.874 1.00 85.23  ?  142 HIS A NE2   1 
ATOM   3505 N N     . TYR B 1 122 ? 22.181  -9.228  -54.972 1.00 60.80  ?  143 TYR A N     1 
ATOM   3506 C CA    . TYR B 1 122 ? 21.844  -9.260  -53.556 1.00 60.31  ?  143 TYR A CA    1 
ATOM   3507 C C     . TYR B 1 122 ? 22.755  -8.335  -52.753 1.00 54.93  ?  143 TYR A C     1 
ATOM   3508 O O     . TYR B 1 122 ? 22.264  -7.460  -52.038 1.00 68.45  ?  143 TYR A O     1 
ATOM   3509 C CB    . TYR B 1 122 ? 21.892  -10.702 -53.031 1.00 57.63  ?  143 TYR A CB    1 
ATOM   3510 C CG    . TYR B 1 122 ? 21.763  -10.794 -51.527 1.00 60.99  ?  143 TYR A CG    1 
ATOM   3511 C CD1   . TYR B 1 122 ? 20.522  -10.765 -50.912 1.00 75.02  ?  143 TYR A CD1   1 
ATOM   3512 C CD2   . TYR B 1 122 ? 22.887  -10.912 -50.719 1.00 64.04  ?  143 TYR A CD2   1 
ATOM   3513 C CE1   . TYR B 1 122 ? 20.405  -10.843 -49.526 1.00 87.15  ?  143 TYR A CE1   1 
ATOM   3514 C CE2   . TYR B 1 122 ? 22.781  -10.990 -49.340 1.00 67.42  ?  143 TYR A CE2   1 
ATOM   3515 C CZ    . TYR B 1 122 ? 21.541  -10.953 -48.752 1.00 77.35  ?  143 TYR A CZ    1 
ATOM   3516 O OH    . TYR B 1 122 ? 21.430  -11.028 -47.386 1.00 93.98  ?  143 TYR A OH    1 
ATOM   3517 N N     . ASN B 1 123 ? 24.070  -8.558  -52.796 1.00 57.52  ?  144 ASN A N     1 
ATOM   3518 C CA    . ASN B 1 123 ? 25.032  -7.571  -52.317 1.00 63.79  ?  144 ASN A CA    1 
ATOM   3519 C C     . ASN B 1 123 ? 25.927  -7.103  -53.474 1.00 73.58  ?  144 ASN A C     1 
ATOM   3520 O O     . ASN B 1 123 ? 25.708  -7.468  -54.642 1.00 62.04  ?  144 ASN A O     1 
ATOM   3521 C CB    . ASN B 1 123 ? 25.842  -8.095  -51.130 1.00 67.01  ?  144 ASN A CB    1 
ATOM   3522 C CG    . ASN B 1 123 ? 26.456  -9.447  -51.374 1.00 67.38  ?  144 ASN A CG    1 
ATOM   3523 O OD1   . ASN B 1 123 ? 26.536  -9.944  -52.505 1.00 63.21  ?  144 ASN A OD1   1 
ATOM   3524 N ND2   . ASN B 1 123 ? 26.903  -10.058 -50.295 1.00 66.16  ?  144 ASN A ND2   1 
ATOM   3525 N N     . ILE B 1 124 ? 26.977  -6.334  -53.131 1.00 70.81  ?  145 ILE A N     1 
ATOM   3526 C CA    . ILE B 1 124 ? 28.022  -5.983  -54.101 1.00 70.45  ?  145 ILE A CA    1 
ATOM   3527 C C     . ILE B 1 124 ? 28.540  -7.203  -54.846 1.00 71.73  ?  145 ILE A C     1 
ATOM   3528 O O     . ILE B 1 124 ? 28.763  -7.161  -56.064 1.00 75.88  ?  145 ILE A O     1 
ATOM   3529 C CB    . ILE B 1 124 ? 29.185  -5.246  -53.411 1.00 56.09  ?  145 ILE A CB    1 
ATOM   3530 C CG1   . ILE B 1 124 ? 28.776  -3.848  -52.955 1.00 63.54  ?  145 ILE A CG1   1 
ATOM   3531 C CG2   . ILE B 1 124 ? 30.336  -5.140  -54.363 1.00 69.72  ?  145 ILE A CG2   1 
ATOM   3532 C CD1   . ILE B 1 124 ? 28.375  -2.943  -54.122 1.00 74.67  ?  145 ILE A CD1   1 
ATOM   3533 N N     . THR B 1 125 ? 28.780  -8.289  -54.127 1.00 74.56  ?  146 THR A N     1 
ATOM   3534 C CA    . THR B 1 125 ? 29.531  -9.412  -54.662 1.00 52.85  ?  146 THR A CA    1 
ATOM   3535 C C     . THR B 1 125 ? 28.668  -10.424 -55.406 1.00 63.92  ?  146 THR A C     1 
ATOM   3536 O O     . THR B 1 125 ? 29.073  -10.920 -56.461 1.00 61.03  ?  146 THR A O     1 
ATOM   3537 C CB    . THR B 1 125 ? 30.228  -10.114 -53.513 1.00 53.41  ?  146 THR A CB    1 
ATOM   3538 O OG1   . THR B 1 125 ? 30.850  -9.127  -52.693 1.00 78.81  ?  146 THR A OG1   1 
ATOM   3539 C CG2   . THR B 1 125 ? 31.297  -10.990 -54.043 1.00 76.54  ?  146 THR A CG2   1 
ATOM   3540 N N     . HIS B 1 126 ? 27.498  -10.773 -54.863 1.00 76.86  ?  147 HIS A N     1 
ATOM   3541 C CA    . HIS B 1 126 ? 26.717  -11.896 -55.368 1.00 64.64  ?  147 HIS A CA    1 
ATOM   3542 C C     . HIS B 1 126 ? 25.338  -11.503 -55.884 1.00 64.07  ?  147 HIS A C     1 
ATOM   3543 O O     . HIS B 1 126 ? 24.730  -10.522 -55.436 1.00 66.14  ?  147 HIS A O     1 
ATOM   3544 C CB    . HIS B 1 126 ? 26.585  -12.953 -54.304 1.00 63.47  ?  147 HIS A CB    1 
ATOM   3545 C CG    . HIS B 1 126 ? 27.879  -13.632 -54.005 1.00 71.43  ?  147 HIS A CG    1 
ATOM   3546 N ND1   . HIS B 1 126 ? 28.875  -13.027 -53.270 1.00 54.48  ?  147 HIS A ND1   1 
ATOM   3547 C CD2   . HIS B 1 126 ? 28.375  -14.826 -54.406 1.00 63.78  ?  147 HIS A CD2   1 
ATOM   3548 C CE1   . HIS B 1 126 ? 29.910  -13.843 -53.188 1.00 66.93  ?  147 HIS A CE1   1 
ATOM   3549 N NE2   . HIS B 1 126 ? 29.633  -14.940 -53.872 1.00 66.98  ?  147 HIS A NE2   1 
ATOM   3550 N N     . LYS B 1 127 ? 24.855  -12.296 -56.835 1.00 62.81  ?  148 LYS A N     1 
ATOM   3551 C CA    . LYS B 1 127 ? 23.512  -12.179 -57.383 1.00 70.09  ?  148 LYS A CA    1 
ATOM   3552 C C     . LYS B 1 127 ? 22.663  -13.376 -56.956 1.00 75.40  ?  148 LYS A C     1 
ATOM   3553 O O     . LYS B 1 127 ? 23.175  -14.438 -56.582 1.00 73.49  ?  148 LYS A O     1 
ATOM   3554 C CB    . LYS B 1 127 ? 23.547  -12.121 -58.914 1.00 78.31  ?  148 LYS A CB    1 
ATOM   3555 C CG    . LYS B 1 127 ? 24.307  -10.959 -59.523 1.00 76.42  ?  148 LYS A CG    1 
ATOM   3556 C CD    . LYS B 1 127 ? 24.318  -11.102 -61.047 1.00 88.42  ?  148 LYS A CD    1 
ATOM   3557 C CE    . LYS B 1 127 ? 24.999  -9.923  -61.732 1.00 95.60  ?  148 LYS A CE    1 
ATOM   3558 N NZ    . LYS B 1 127 ? 25.223  -10.146 -63.192 1.00 101.53 ?  148 LYS A NZ    1 
ATOM   3559 N N     . THR B 1 128 ? 21.345  -13.188 -57.019 1.00 76.01  ?  149 THR A N     1 
ATOM   3560 C CA    . THR B 1 128 ? 20.388  -14.173 -56.528 1.00 72.76  ?  149 THR A CA    1 
ATOM   3561 C C     . THR B 1 128 ? 19.040  -13.911 -57.205 1.00 68.81  ?  149 THR A C     1 
ATOM   3562 O O     . THR B 1 128 ? 18.798  -12.827 -57.745 1.00 71.56  ?  149 THR A O     1 
ATOM   3563 C CB    . THR B 1 128 ? 20.287  -14.108 -54.997 1.00 66.47  ?  149 THR A CB    1 
ATOM   3564 O OG1   . THR B 1 128 ? 19.696  -15.308 -54.498 1.00 85.73  ?  149 THR A OG1   1 
ATOM   3565 C CG2   . THR B 1 128 ? 19.415  -12.975 -54.597 1.00 54.19  ?  149 THR A CG2   1 
ATOM   3566 N N     . CYS B 1 129 ? 18.168  -14.920 -57.188 1.00 75.32  ?  150 CYS A N     1 
ATOM   3567 C CA    . CYS B 1 129 ? 16.907  -14.849 -57.929 1.00 71.15  ?  150 CYS A CA    1 
ATOM   3568 C C     . CYS B 1 129 ? 15.950  -13.821 -57.347 1.00 75.89  ?  150 CYS A C     1 
ATOM   3569 O O     . CYS B 1 129 ? 15.748  -13.755 -56.131 1.00 77.54  ?  150 CYS A O     1 
ATOM   3570 C CB    . CYS B 1 129 ? 16.225  -16.213 -57.965 1.00 68.66  ?  150 CYS A CB    1 
ATOM   3571 S SG    . CYS B 1 129 ? 17.099  -17.390 -58.999 1.00 110.45 ?  150 CYS A SG    1 
ATOM   3572 N N     . GLU B 1 130 ? 15.372  -13.003 -58.221 1.00 75.40  ?  151 GLU A N     1 
ATOM   3573 C CA    . GLU B 1 130 ? 14.351  -12.064 -57.791 1.00 68.76  ?  151 GLU A CA    1 
ATOM   3574 C C     . GLU B 1 130 ? 13.044  -12.790 -57.489 1.00 67.75  ?  151 GLU A C     1 
ATOM   3575 O O     . GLU B 1 130 ? 12.667  -13.744 -58.182 1.00 60.84  ?  151 GLU A O     1 
ATOM   3576 C CB    . GLU B 1 130 ? 14.129  -11.002 -58.860 1.00 77.94  ?  151 GLU A CB    1 
ATOM   3577 C CG    . GLU B 1 130 ? 13.091  -9.966  -58.468 1.00 78.24  ?  151 GLU A CG    1 
ATOM   3578 C CD    . GLU B 1 130 ? 12.951  -8.858  -59.482 1.00 79.41  ?  151 GLU A CD    1 
ATOM   3579 O OE1   . GLU B 1 130 ? 13.389  -7.720  -59.167 1.00 74.82  ?  151 GLU A OE1   1 
ATOM   3580 O OE2   . GLU B 1 130 ? 12.423  -9.132  -60.590 1.00 74.44  ?  151 GLU A OE2   1 
ATOM   3581 N N     . ILE B 1 131 ? 12.345  -12.308 -56.454 1.00 62.75  ?  152 ILE A N     1 
ATOM   3582 C CA    . ILE B 1 131 ? 11.100  -12.889 -55.966 1.00 63.01  ?  152 ILE A CA    1 
ATOM   3583 C C     . ILE B 1 131 ? 10.121  -11.779 -55.612 1.00 65.18  ?  152 ILE A C     1 
ATOM   3584 O O     . ILE B 1 131 ? 10.509  -10.659 -55.259 1.00 59.52  ?  152 ILE A O     1 
ATOM   3585 C CB    . ILE B 1 131 ? 11.300  -13.788 -54.720 1.00 53.82  ?  152 ILE A CB    1 
ATOM   3586 C CG1   . ILE B 1 131 ? 12.078  -13.029 -53.644 1.00 59.17  ?  152 ILE A CG1   1 
ATOM   3587 C CG2   . ILE B 1 131 ? 11.974  -15.073 -55.075 1.00 50.60  ?  152 ILE A CG2   1 
ATOM   3588 C CD1   . ILE B 1 131 ? 12.186  -13.753 -52.320 1.00 53.02  ?  152 ILE A CD1   1 
ATOM   3589 N N     . LYS B 1 132 ? 8.836   -12.118 -55.703 1.00 70.75  ?  153 LYS A N     1 
ATOM   3590 C CA    . LYS B 1 132 ? 7.757   -11.355 -55.093 1.00 68.20  ?  153 LYS A CA    1 
ATOM   3591 C C     . LYS B 1 132 ? 7.609   -11.888 -53.673 1.00 67.07  ?  153 LYS A C     1 
ATOM   3592 O O     . LYS B 1 132 ? 7.380   -13.090 -53.489 1.00 64.48  ?  153 LYS A O     1 
ATOM   3593 C CB    . LYS B 1 132 ? 6.454   -11.557 -55.865 1.00 69.56  ?  153 LYS A CB    1 
ATOM   3594 C CG    . LYS B 1 132 ? 6.434   -11.019 -57.287 1.00 82.72  ?  153 LYS A CG    1 
ATOM   3595 C CD    . LYS B 1 132 ? 5.358   -11.740 -58.118 1.00 89.78  ?  153 LYS A CD    1 
ATOM   3596 C CE    . LYS B 1 132 ? 5.454   -11.449 -59.617 1.00 84.77  ?  153 LYS A CE    1 
ATOM   3597 N NZ    . LYS B 1 132 ? 4.825   -12.522 -60.444 1.00 76.75  ?  153 LYS A NZ    1 
ATOM   3598 N N     . ALA B 1 133 ? 7.816   -11.034 -52.674 1.00 49.81  ?  154 ALA A N     1 
ATOM   3599 C CA    . ALA B 1 133 ? 7.808   -11.504 -51.290 1.00 53.93  ?  154 ALA A CA    1 
ATOM   3600 C C     . ALA B 1 133 ? 7.654   -10.316 -50.349 1.00 55.12  ?  154 ALA A C     1 
ATOM   3601 O O     . ALA B 1 133 ? 7.445   -9.176  -50.780 1.00 70.83  ?  154 ALA A O     1 
ATOM   3602 C CB    . ALA B 1 133 ? 9.082   -12.294 -50.968 1.00 51.73  ?  154 ALA A CB    1 
ATOM   3603 N N     . TRP B 1 134 ? 7.757   -10.594 -49.050 1.00 57.58  ?  155 TRP A N     1 
ATOM   3604 C CA    . TRP B 1 134 ? 7.848   -9.553  -48.030 1.00 62.55  ?  155 TRP A CA    1 
ATOM   3605 C C     . TRP B 1 134 ? 9.302   -9.114  -47.975 1.00 60.86  ?  155 TRP A C     1 
ATOM   3606 O O     . TRP B 1 134 ? 10.158  -9.855  -47.481 1.00 66.90  ?  155 TRP A O     1 
ATOM   3607 C CB    . TRP B 1 134 ? 7.368   -10.065 -46.670 1.00 60.41  ?  155 TRP A CB    1 
ATOM   3608 C CG    . TRP B 1 134 ? 5.894   -10.299 -46.627 1.00 62.94  ?  155 TRP A CG    1 
ATOM   3609 C CD1   . TRP B 1 134 ? 5.230   -11.426 -47.010 1.00 54.00  ?  155 TRP A CD1   1 
ATOM   3610 C CD2   . TRP B 1 134 ? 4.898   -9.374  -46.189 1.00 55.73  ?  155 TRP A CD2   1 
ATOM   3611 N NE1   . TRP B 1 134 ? 3.884   -11.258 -46.840 1.00 52.74  ?  155 TRP A NE1   1 
ATOM   3612 C CE2   . TRP B 1 134 ? 3.653   -10.005 -46.336 1.00 55.82  ?  155 TRP A CE2   1 
ATOM   3613 C CE3   . TRP B 1 134 ? 4.940   -8.072  -45.689 1.00 51.05  ?  155 TRP A CE3   1 
ATOM   3614 C CZ2   . TRP B 1 134 ? 2.461   -9.383  -45.999 1.00 59.05  ?  155 TRP A CZ2   1 
ATOM   3615 C CZ3   . TRP B 1 134 ? 3.765   -7.461  -45.356 1.00 58.64  ?  155 TRP A CZ3   1 
ATOM   3616 C CH2   . TRP B 1 134 ? 2.537   -8.114  -45.513 1.00 58.92  ?  155 TRP A CH2   1 
ATOM   3617 N N     . CYS B 1 135 ? 9.584   -7.928  -48.508 1.00 61.84  ?  156 CYS A N     1 
ATOM   3618 C CA    . CYS B 1 135 ? 10.891  -7.388  -48.823 1.00 52.67  ?  156 CYS A CA    1 
ATOM   3619 C C     . CYS B 1 135 ? 11.302  -6.270  -47.877 1.00 50.18  ?  156 CYS A C     1 
ATOM   3620 O O     . CYS B 1 135 ? 10.519  -5.346  -47.637 1.00 58.21  ?  156 CYS A O     1 
ATOM   3621 C CB    . CYS B 1 135 ? 10.901  -6.865  -50.260 1.00 53.48  ?  156 CYS A CB    1 
ATOM   3622 S SG    . CYS B 1 135 ? 10.563  -8.149  -51.488 1.00 81.34  ?  156 CYS A SG    1 
ATOM   3623 N N     . PRO B 1 136 ? 12.550  -6.273  -47.385 1.00 50.19  ?  157 PRO A N     1 
ATOM   3624 C CA    . PRO B 1 136 ? 13.643  -7.198  -47.707 1.00 52.11  ?  157 PRO A CA    1 
ATOM   3625 C C     . PRO B 1 136 ? 13.499  -8.550  -47.027 1.00 53.78  ?  157 PRO A C     1 
ATOM   3626 O O     . PRO B 1 136 ? 13.030  -8.582  -45.895 1.00 66.77  ?  157 PRO A O     1 
ATOM   3627 C CB    . PRO B 1 136 ? 14.874  -6.465  -47.171 1.00 48.38  ?  157 PRO A CB    1 
ATOM   3628 C CG    . PRO B 1 136 ? 14.360  -5.667  -46.050 1.00 46.58  ?  157 PRO A CG    1 
ATOM   3629 C CD    . PRO B 1 136 ? 12.983  -5.219  -46.450 1.00 54.16  ?  157 PRO A CD    1 
ATOM   3630 N N     . VAL B 1 137 ? 13.925  -9.639  -47.676 1.00 43.55  ?  158 VAL A N     1 
ATOM   3631 C CA    . VAL B 1 137 ? 13.787  -10.955 -47.062 1.00 51.05  ?  158 VAL A CA    1 
ATOM   3632 C C     . VAL B 1 137 ? 14.711  -11.063 -45.849 1.00 58.20  ?  158 VAL A C     1 
ATOM   3633 O O     . VAL B 1 137 ? 15.794  -10.463 -45.805 1.00 60.97  ?  158 VAL A O     1 
ATOM   3634 C CB    . VAL B 1 137 ? 14.052  -12.053 -48.106 1.00 43.92  ?  158 VAL A CB    1 
ATOM   3635 C CG1   . VAL B 1 137 ? 15.486  -12.021 -48.537 1.00 88.35  ?  158 VAL A CG1   1 
ATOM   3636 C CG2   . VAL B 1 137 ? 13.667  -13.415 -47.579 1.00 65.83  ?  158 VAL A CG2   1 
ATOM   3637 N N     . GLN B 1 138 ? 14.283  -11.847 -44.854 1.00 72.73  ?  159 GLN A N     1 
ATOM   3638 C CA    . GLN B 1 138 ? 15.009  -11.935 -43.590 1.00 72.85  ?  159 GLN A CA    1 
ATOM   3639 C C     . GLN B 1 138 ? 16.297  -12.728 -43.759 1.00 82.09  ?  159 GLN A C     1 
ATOM   3640 O O     . GLN B 1 138 ? 16.278  -13.927 -44.080 1.00 62.03  ?  159 GLN A O     1 
ATOM   3641 C CB    . GLN B 1 138 ? 14.143  -12.557 -42.504 1.00 68.81  ?  159 GLN A CB    1 
ATOM   3642 C CG    . GLN B 1 138 ? 14.876  -12.649 -41.185 1.00 47.10  ?  159 GLN A CG    1 
ATOM   3643 C CD    . GLN B 1 138 ? 13.948  -12.829 -40.037 1.00 68.17  ?  159 GLN A CD    1 
ATOM   3644 O OE1   . GLN B 1 138 ? 13.713  -11.879 -39.284 1.00 68.10  ?  159 GLN A OE1   1 
ATOM   3645 N NE2   . GLN B 1 138 ? 13.384  -14.043 -39.890 1.00 63.50  ?  159 GLN A NE2   1 
ATOM   3646 N N     . GLY B 1 139 ? 17.417  -12.054 -43.494 1.00 90.15  ?  160 GLY A N     1 
ATOM   3647 C CA    . GLY B 1 139 ? 18.683  -12.594 -43.918 1.00 104.71 ?  160 GLY A CA    1 
ATOM   3648 C C     . GLY B 1 139 ? 19.887  -12.708 -43.008 1.00 113.64 ?  160 GLY A C     1 
ATOM   3649 O O     . GLY B 1 139 ? 21.008  -12.760 -43.524 1.00 112.85 ?  160 GLY A O     1 
ATOM   3650 N N     . GLU B 1 140 ? 19.741  -12.693 -41.688 1.00 101.60 ?  161 GLU A N     1 
ATOM   3651 C CA    . GLU B 1 140 ? 20.918  -13.020 -40.894 1.00 109.51 ?  161 GLU A CA    1 
ATOM   3652 C C     . GLU B 1 140 ? 21.213  -14.513 -41.001 1.00 107.25 ?  161 GLU A C     1 
ATOM   3653 O O     . GLU B 1 140 ? 22.322  -14.920 -41.373 1.00 104.38 ?  161 GLU A O     1 
ATOM   3654 C CB    . GLU B 1 140 ? 20.730  -12.580 -39.438 1.00 103.90 ?  161 GLU A CB    1 
ATOM   3655 C CG    . GLU B 1 140 ? 20.570  -11.058 -39.264 1.00 111.25 ?  161 GLU A CG    1 
ATOM   3656 C CD    . GLU B 1 140 ? 20.635  -10.604 -37.803 1.00 123.84 ?  161 GLU A CD    1 
ATOM   3657 O OE1   . GLU B 1 140 ? 19.932  -9.630  -37.439 1.00 125.92 ?  161 GLU A OE1   1 
ATOM   3658 O OE2   . GLU B 1 140 ? 21.394  -11.218 -37.019 1.00 125.41 ?  161 GLU A OE2   1 
ATOM   3659 N N     . GLU B 1 141 ? 20.217  -15.338 -40.680 1.00 110.26 ?  162 GLU A N     1 
ATOM   3660 C CA    . GLU B 1 141 ? 20.236  -16.795 -40.800 1.00 120.15 ?  162 GLU A CA    1 
ATOM   3661 C C     . GLU B 1 141 ? 21.271  -17.429 -39.867 1.00 126.26 ?  162 GLU A C     1 
ATOM   3662 O O     . GLU B 1 141 ? 21.216  -18.634 -39.597 1.00 129.84 ?  162 GLU A O     1 
ATOM   3663 C CB    . GLU B 1 141 ? 20.516  -17.193 -42.257 1.00 110.56 ?  162 GLU A CB    1 
ATOM   3664 C CG    . GLU B 1 141 ? 19.566  -18.208 -42.875 1.00 99.06  ?  162 GLU A CG    1 
ATOM   3665 C CD    . GLU B 1 141 ? 18.153  -17.670 -43.053 1.00 107.27 ?  162 GLU A CD    1 
ATOM   3666 O OE1   . GLU B 1 141 ? 17.980  -16.440 -43.220 1.00 96.26  ?  162 GLU A OE1   1 
ATOM   3667 O OE2   . GLU B 1 141 ? 17.211  -18.489 -43.056 1.00 123.36 ?  162 GLU A OE2   1 
ATOM   3668 N N     . ARG B 1 142 ? 22.161  -16.602 -39.322 1.00 121.36 ?  163 ARG A N     1 
ATOM   3669 C CA    . ARG B 1 142 ? 23.166  -17.001 -38.338 1.00 101.45 ?  163 ARG A CA    1 
ATOM   3670 C C     . ARG B 1 142 ? 22.855  -16.152 -37.118 1.00 101.51 ?  163 ARG A C     1 
ATOM   3671 O O     . ARG B 1 142 ? 22.998  -14.916 -37.179 1.00 104.45 ?  163 ARG A O     1 
ATOM   3672 C CB    . ARG B 1 142 ? 24.590  -16.755 -38.849 1.00 95.06  ?  163 ARG A CB    1 
ATOM   3673 C CG    . ARG B 1 142 ? 25.722  -17.324 -37.976 1.00 117.79 ?  163 ARG A CG    1
[truncated: 450,334 more chars]
