# Supplementary material for: Structural insights into the allosteric inhibition of P2X4 receptors
Source: Nat Commun. 2023 Oct 13;14:6437. doi: 10.1038/s41467-023-42164-y (PMC10575874; doi:10.1038/s41467-023-42164-y)
Supplement: Supplementary file 4 — Supplementary Dataset 1 [file 41467_2023_42164_MOESM4_ESM.zip › hP2X1trimer_a111a/hP2X1trimer_a111a_env/templates_101/6ah4.cif]

data_6AH4
# 
_entry.id   6AH4 
# 
_audit_conform.dict_name       mmcif_pdbx.dic 
_audit_conform.dict_version    5.336 
_audit_conform.dict_location   http://mmcif.pdb.org/dictionaries/ascii/mmcif_pdbx.dic 
# 
loop_
_database_2.database_id 
_database_2.database_code 
PDB   6AH4         
WWPDB D_1300008759 
# 
_pdbx_database_status.status_code                     REL 
_pdbx_database_status.status_code_sf                  REL 
_pdbx_database_status.status_code_mr                  ? 
_pdbx_database_status.entry_id                        6AH4 
_pdbx_database_status.recvd_initial_deposition_date   2018-08-16 
_pdbx_database_status.SG_entry                        N 
_pdbx_database_status.deposit_site                    PDBJ 
_pdbx_database_status.process_site                    PDBJ 
_pdbx_database_status.status_code_cs                  ? 
_pdbx_database_status.methods_development_category    ? 
_pdbx_database_status.pdb_format_compatible           Y 
_pdbx_database_status.status_code_nmr_data            ? 
# 
_audit_author.name               'Hattori, M.' 
_audit_author.pdbx_ordinal       1 
_audit_author.identifier_ORCID   ? 
# 
_citation.abstract                  ? 
_citation.abstract_id_CAS           ? 
_citation.book_id_ISBN              ? 
_citation.book_publisher            ? 
_citation.book_publisher_city       ? 
_citation.book_title                ? 
_citation.coordinate_linkage        ? 
_citation.country                   US 
_citation.database_id_Medline       ? 
_citation.details                   ? 
_citation.id                        primary 
_citation.journal_abbrev            Elife 
_citation.journal_id_ASTM           ? 
_citation.journal_id_CSD            ? 
_citation.journal_id_ISSN           2050-084X 
_citation.journal_full              ? 
_citation.journal_issue             ? 
_citation.journal_volume            8 
_citation.language                  ? 
_citation.page_first                ? 
_citation.page_last                 ? 
_citation.title                     
'Molecular mechanisms of human P2X3 receptor channel activation and modulation by divalent cation bound ATP.' 
_citation.year                      2019 
_citation.database_id_CSD           ? 
_citation.pdbx_database_id_DOI      10.7554/eLife.47060 
_citation.pdbx_database_id_PubMed   31232692 
_citation.unpublished_flag          ? 
# 
loop_
_citation_author.citation_id 
_citation_author.name 
_citation_author.ordinal 
_citation_author.identifier_ORCID 
primary 'Li, M.'              1 ?                   
primary 'Wang, Y.'            2 ?                   
primary 'Banerjee, R.'        3 ?                   
primary 'Marinelli, F.'       4 0000-0003-0044-6718 
primary 'Silberberg, S.'      5 ?                   
primary 'Faraldo-Gomez, J.D.' 6 0000-0001-7224-7676 
primary 'Hattori, M.'         7 0000-0002-5327-5337 
primary 'Swartz, K.J.'        8 0000-0003-3419-0765 
# 
_cell.angle_alpha                  90.00 
_cell.angle_alpha_esd              ? 
_cell.angle_beta                   90.00 
_cell.angle_beta_esd               ? 
_cell.angle_gamma                  90.00 
_cell.angle_gamma_esd              ? 
_cell.entry_id                     6AH4 
_cell.details                      ? 
_cell.formula_units_Z              ? 
_cell.length_a                     110.903 
_cell.length_a_esd                 ? 
_cell.length_b                     142.500 
_cell.length_b_esd                 ? 
_cell.length_c                     325.336 
_cell.length_c_esd                 ? 
_cell.volume                       ? 
_cell.volume_esd                   ? 
_cell.Z_PDB                        24 
_cell.reciprocal_angle_alpha       ? 
_cell.reciprocal_angle_beta        ? 
_cell.reciprocal_angle_gamma       ? 
_cell.reciprocal_angle_alpha_esd   ? 
_cell.reciprocal_angle_beta_esd    ? 
_cell.reciprocal_angle_gamma_esd   ? 
_cell.reciprocal_length_a          ? 
_cell.reciprocal_length_b          ? 
_cell.reciprocal_length_c          ? 
_cell.reciprocal_length_a_esd      ? 
_cell.reciprocal_length_b_esd      ? 
_cell.reciprocal_length_c_esd      ? 
_cell.pdbx_unique_axis             ? 
# 
_symmetry.entry_id                         6AH4 
_symmetry.cell_setting                     ? 
_symmetry.Int_Tables_number                20 
_symmetry.space_group_name_Hall            ? 
_symmetry.space_group_name_H-M             'C 2 2 21' 
_symmetry.pdbx_full_space_group_name_H-M   ? 
# 
loop_
_entity.id 
_entity.type 
_entity.src_method 
_entity.pdbx_description 
_entity.formula_weight 
_entity.pdbx_number_of_molecules 
_entity.pdbx_ec 
_entity.pdbx_mutation 
_entity.pdbx_fragment 
_entity.details 
1 polymer     man 'P2X purinoceptor 3'                                40792.977 3 ? ? 'UNP residues 17-363' 'ATP is a ligand.' 
2 branched    man 'alpha-D-glucopyranose-(1-4)-alpha-D-glucopyranose' 342.297   6 ? ? ?                     ?                  
3 non-polymer syn "ADENOSINE-5'-TRIPHOSPHATE"                         507.181   3 ? ? ?                     ?                  
4 non-polymer man 2-acetamido-2-deoxy-beta-D-glucopyranose            221.208   8 ? ? ?                     ?                  
5 non-polymer syn 1,2-ETHANEDIOL                                      62.068    3 ? ? ?                     ?                  
6 non-polymer syn 'CALCIUM ION'                                       40.078    3 ? ? ?                     ?                  
# 
loop_
_entity_name_com.entity_id 
_entity_name_com.name 
1 'P2X3,ATP receptor,Purinergic receptor' 
2 alpha-maltose                           
# 
_entity_poly.entity_id                      1 
_entity_poly.type                           'polypeptide(L)' 
_entity_poly.nstd_linkage                   no 
_entity_poly.nstd_monomer                   no 
_entity_poly.pdbx_seq_one_letter_code       
;SREFDFFTYETPKVIVVKSWTIGIINRVVQLLIISYFVGWVFLHEKAYQVRDTAIESSVVTKVKGSGLYANRVMDVSDYV
TPPQGTSVFVIITKMIVTENQMQGFCPESEEKYRCVSDSQCGPERLPGGGILTGRCVNYSSVLRTCEIQGWCPTEVDTVE
TPIMMEAENFTIFIKNSIRFPLFNFEKGNLLPNLTARDMKTCRFHPDKDPFCPILRVGDVVKFAGQDFAKLARTGGVLGI
KIGWVCDLDKAWDQCIPKYSFTRLDSVSEKSSVSPGYNFRFAKYYKMENGSEYRTLLKAFGIRFDVLVYGNAGKFNIIPT
IISSVAAFTSVGVGTVLCDIILLNFLKGADQYKAKKFEEVNE
;
_entity_poly.pdbx_seq_one_letter_code_can   
;SREFDFFTYETPKVIVVKSWTIGIINRVVQLLIISYFVGWVFLHEKAYQVRDTAIESSVVTKVKGSGLYANRVMDVSDYV
TPPQGTSVFVIITKMIVTENQMQGFCPESEEKYRCVSDSQCGPERLPGGGILTGRCVNYSSVLRTCEIQGWCPTEVDTVE
TPIMMEAENFTIFIKNSIRFPLFNFEKGNLLPNLTARDMKTCRFHPDKDPFCPILRVGDVVKFAGQDFAKLARTGGVLGI
KIGWVCDLDKAWDQCIPKYSFTRLDSVSEKSSVSPGYNFRFAKYYKMENGSEYRTLLKAFGIRFDVLVYGNAGKFNIIPT
IISSVAAFTSVGVGTVLCDIILLNFLKGADQYKAKKFEEVNE
;
_entity_poly.pdbx_strand_id                 A,B,C 
_entity_poly.pdbx_target_identifier         ? 
# 
loop_
_entity_poly_seq.entity_id 
_entity_poly_seq.num 
_entity_poly_seq.mon_id 
_entity_poly_seq.hetero 
1 1   SER n 
1 2   ARG n 
1 3   GLU n 
1 4   PHE n 
1 5   ASP n 
1 6   PHE n 
1 7   PHE n 
1 8   THR n 
1 9   TYR n 
1 10  GLU n 
1 11  THR n 
1 12  PRO n 
1 13  LYS n 
1 14  VAL n 
1 15  ILE n 
1 16  VAL n 
1 17  VAL n 
1 18  LYS n 
1 19  SER n 
1 20  TRP n 
1 21  THR n 
1 22  ILE n 
1 23  GLY n 
1 24  ILE n 
1 25  ILE n 
1 26  ASN n 
1 27  ARG n 
1 28  VAL n 
1 29  VAL n 
1 30  GLN n 
1 31  LEU n 
1 32  LEU n 
1 33  ILE n 
1 34  ILE n 
1 35  SER n 
1 36  TYR n 
1 37  PHE n 
1 38  VAL n 
1 39  GLY n 
1 40  TRP n 
1 41  VAL n 
1 42  PHE n 
1 43  LEU n 
1 44  HIS n 
1 45  GLU n 
1 46  LYS n 
1 47  ALA n 
1 48  TYR n 
1 49  GLN n 
1 50  VAL n 
1 51  ARG n 
1 52  ASP n 
1 53  THR n 
1 54  ALA n 
1 55  ILE n 
1 56  GLU n 
1 57  SER n 
1 58  SER n 
1 59  VAL n 
1 60  VAL n 
1 61  THR n 
1 62  LYS n 
1 63  VAL n 
1 64  LYS n 
1 65  GLY n 
1 66  SER n 
1 67  GLY n 
1 68  LEU n 
1 69  TYR n 
1 70  ALA n 
1 71  ASN n 
1 72  ARG n 
1 73  VAL n 
1 74  MET n 
1 75  ASP n 
1 76  VAL n 
1 77  SER n 
1 78  ASP n 
1 79  TYR n 
1 80  VAL n 
1 81  THR n 
1 82  PRO n 
1 83  PRO n 
1 84  GLN n 
1 85  GLY n 
1 86  THR n 
1 87  SER n 
1 88  VAL n 
1 89  PHE n 
1 90  VAL n 
1 91  ILE n 
1 92  ILE n 
1 93  THR n 
1 94  LYS n 
1 95  MET n 
1 96  ILE n 
1 97  VAL n 
1 98  THR n 
1 99  GLU n 
1 100 ASN n 
1 101 GLN n 
1 102 MET n 
1 103 GLN n 
1 104 GLY n 
1 105 PHE n 
1 106 CYS n 
1 107 PRO n 
1 108 GLU n 
1 109 SER n 
1 110 GLU n 
1 111 GLU n 
1 112 LYS n 
1 113 TYR n 
1 114 ARG n 
1 115 CYS n 
1 116 VAL n 
1 117 SER n 
1 118 ASP n 
1 119 SER n 
1 120 GLN n 
1 121 CYS n 
1 122 GLY n 
1 123 PRO n 
1 124 GLU n 
1 125 ARG n 
1 126 LEU n 
1 127 PRO n 
1 128 GLY n 
1 129 GLY n 
1 130 GLY n 
1 131 ILE n 
1 132 LEU n 
1 133 THR n 
1 134 GLY n 
1 135 ARG n 
1 136 CYS n 
1 137 VAL n 
1 138 ASN n 
1 139 TYR n 
1 140 SER n 
1 141 SER n 
1 142 VAL n 
1 143 LEU n 
1 144 ARG n 
1 145 THR n 
1 146 CYS n 
1 147 GLU n 
1 148 ILE n 
1 149 GLN n 
1 150 GLY n 
1 151 TRP n 
1 152 CYS n 
1 153 PRO n 
1 154 THR n 
1 155 GLU n 
1 156 VAL n 
1 157 ASP n 
1 158 THR n 
1 159 VAL n 
1 160 GLU n 
1 161 THR n 
1 162 PRO n 
1 163 ILE n 
1 164 MET n 
1 165 MET n 
1 166 GLU n 
1 167 ALA n 
1 168 GLU n 
1 169 ASN n 
1 170 PHE n 
1 171 THR n 
1 172 ILE n 
1 173 PHE n 
1 174 ILE n 
1 175 LYS n 
1 176 ASN n 
1 177 SER n 
1 178 ILE n 
1 179 ARG n 
1 180 PHE n 
1 181 PRO n 
1 182 LEU n 
1 183 PHE n 
1 184 ASN n 
1 185 PHE n 
1 186 GLU n 
1 187 LYS n 
1 188 GLY n 
1 189 ASN n 
1 190 LEU n 
1 191 LEU n 
1 192 PRO n 
1 193 ASN n 
1 194 LEU n 
1 195 THR n 
1 196 ALA n 
1 197 ARG n 
1 198 ASP n 
1 199 MET n 
1 200 LYS n 
1 201 THR n 
1 202 CYS n 
1 203 ARG n 
1 204 PHE n 
1 205 HIS n 
1 206 PRO n 
1 207 ASP n 
1 208 LYS n 
1 209 ASP n 
1 210 PRO n 
1 211 PHE n 
1 212 CYS n 
1 213 PRO n 
1 214 ILE n 
1 215 LEU n 
1 216 ARG n 
1 217 VAL n 
1 218 GLY n 
1 219 ASP n 
1 220 VAL n 
1 221 VAL n 
1 222 LYS n 
1 223 PHE n 
1 224 ALA n 
1 225 GLY n 
1 226 GLN n 
1 227 ASP n 
1 228 PHE n 
1 229 ALA n 
1 230 LYS n 
1 231 LEU n 
1 232 ALA n 
1 233 ARG n 
1 234 THR n 
1 235 GLY n 
1 236 GLY n 
1 237 VAL n 
1 238 LEU n 
1 239 GLY n 
1 240 ILE n 
1 241 LYS n 
1 242 ILE n 
1 243 GLY n 
1 244 TRP n 
1 245 VAL n 
1 246 CYS n 
1 247 ASP n 
1 248 LEU n 
1 249 ASP n 
1 250 LYS n 
1 251 ALA n 
1 252 TRP n 
1 253 ASP n 
1 254 GLN n 
1 255 CYS n 
1 256 ILE n 
1 257 PRO n 
1 258 LYS n 
1 259 TYR n 
1 260 SER n 
1 261 PHE n 
1 262 THR n 
1 263 ARG n 
1 264 LEU n 
1 265 ASP n 
1 266 SER n 
1 267 VAL n 
1 268 SER n 
1 269 GLU n 
1 270 LYS n 
1 271 SER n 
1 272 SER n 
1 273 VAL n 
1 274 SER n 
1 275 PRO n 
1 276 GLY n 
1 277 TYR n 
1 278 ASN n 
1 279 PHE n 
1 280 ARG n 
1 281 PHE n 
1 282 ALA n 
1 283 LYS n 
1 284 TYR n 
1 285 TYR n 
1 286 LYS n 
1 287 MET n 
1 288 GLU n 
1 289 ASN n 
1 290 GLY n 
1 291 SER n 
1 292 GLU n 
1 293 TYR n 
1 294 ARG n 
1 295 THR n 
1 296 LEU n 
1 297 LEU n 
1 298 LYS n 
1 299 ALA n 
1 300 PHE n 
1 301 GLY n 
1 302 ILE n 
1 303 ARG n 
1 304 PHE n 
1 305 ASP n 
1 306 VAL n 
1 307 LEU n 
1 308 VAL n 
1 309 TYR n 
1 310 GLY n 
1 311 ASN n 
1 312 ALA n 
1 313 GLY n 
1 314 LYS n 
1 315 PHE n 
1 316 ASN n 
1 317 ILE n 
1 318 ILE n 
1 319 PRO n 
1 320 THR n 
1 321 ILE n 
1 322 ILE n 
1 323 SER n 
1 324 SER n 
1 325 VAL n 
1 326 ALA n 
1 327 ALA n 
1 328 PHE n 
1 329 THR n 
1 330 SER n 
1 331 VAL n 
1 332 GLY n 
1 333 VAL n 
1 334 GLY n 
1 335 THR n 
1 336 VAL n 
1 337 LEU n 
1 338 CYS n 
1 339 ASP n 
1 340 ILE n 
1 341 ILE n 
1 342 LEU n 
1 343 LEU n 
1 344 ASN n 
1 345 PHE n 
1 346 LEU n 
1 347 LYS n 
1 348 GLY n 
1 349 ALA n 
1 350 ASP n 
1 351 GLN n 
1 352 TYR n 
1 353 LYS n 
1 354 ALA n 
1 355 LYS n 
1 356 LYS n 
1 357 PHE n 
1 358 GLU n 
1 359 GLU n 
1 360 VAL n 
1 361 ASN n 
1 362 GLU n 
# 
_entity_src_gen.entity_id                          1 
_entity_src_gen.pdbx_src_id                        1 
_entity_src_gen.pdbx_alt_source_flag               sample 
_entity_src_gen.pdbx_seq_type                      'Biological sequence' 
_entity_src_gen.pdbx_beg_seq_num                   1 
_entity_src_gen.pdbx_end_seq_num                   ? 
_entity_src_gen.gene_src_common_name               Human 
_entity_src_gen.gene_src_genus                     ? 
_entity_src_gen.pdbx_gene_src_gene                 P2RX3 
_entity_src_gen.gene_src_species                   ? 
_entity_src_gen.gene_src_strain                    ? 
_entity_src_gen.gene_src_tissue                    ? 
_entity_src_gen.gene_src_tissue_fraction           ? 
_entity_src_gen.gene_src_details                   ? 
_entity_src_gen.pdbx_gene_src_fragment             ? 
_entity_src_gen.pdbx_gene_src_scientific_name      'Homo sapiens' 
_entity_src_gen.pdbx_gene_src_ncbi_taxonomy_id     9606 
_entity_src_gen.pdbx_gene_src_variant              ? 
_entity_src_gen.pdbx_gene_src_cell_line            ? 
_entity_src_gen.pdbx_gene_src_atcc                 ? 
_entity_src_gen.pdbx_gene_src_organ                ? 
_entity_src_gen.pdbx_gene_src_organelle            ? 
_entity_src_gen.pdbx_gene_src_cell                 ? 
_entity_src_gen.pdbx_gene_src_cellular_location    ? 
_entity_src_gen.host_org_common_name               Human 
_entity_src_gen.pdbx_host_org_scientific_name      'Homo sapiens' 
_entity_src_gen.pdbx_host_org_ncbi_taxonomy_id     9606 
_entity_src_gen.host_org_genus                     ? 
_entity_src_gen.pdbx_host_org_gene                 ? 
_entity_src_gen.pdbx_host_org_organ                ? 
_entity_src_gen.host_org_species                   ? 
_entity_src_gen.pdbx_host_org_tissue               ? 
_entity_src_gen.pdbx_host_org_tissue_fraction      ? 
_entity_src_gen.pdbx_host_org_strain               ? 
_entity_src_gen.pdbx_host_org_variant              ? 
_entity_src_gen.pdbx_host_org_cell_line            HEK293 
_entity_src_gen.pdbx_host_org_atcc                 ? 
_entity_src_gen.pdbx_host_org_culture_collection   ? 
_entity_src_gen.pdbx_host_org_cell                 ? 
_entity_src_gen.pdbx_host_org_organelle            ? 
_entity_src_gen.pdbx_host_org_cellular_location    ? 
_entity_src_gen.pdbx_host_org_vector_type          ? 
_entity_src_gen.pdbx_host_org_vector               ? 
_entity_src_gen.host_org_details                   ? 
_entity_src_gen.expression_system_id               ? 
_entity_src_gen.plasmid_name                       ? 
_entity_src_gen.plasmid_details                    ? 
_entity_src_gen.pdbx_description                   ? 
# 
_struct_ref.id                         1 
_struct_ref.db_name                    UNP 
_struct_ref.db_code                    P2RX3_HUMAN 
_struct_ref.pdbx_db_accession          P56373 
_struct_ref.pdbx_db_isoform            ? 
_struct_ref.entity_id                  1 
_struct_ref.pdbx_seq_one_letter_code   
;VVKSWTIGIINRVVQLLIISYFVGWVFLHEKAYQVRDTAIESSVVTKVKGSGLYANRVMDVSDYVTPPQGTSVFVIITKM
IVTENQMQGFCPESEEKYRCVSDSQCGPERLPGGGILTGRCVNYSSVLRTCEIQGWCPTEVDTVETPIMMEAENFTIFIK
NSIRFPLFNFEKGNLLPNLTARDMKTCRFHPDKDPFCPILRVGDVVKFAGQDFAKLARTGGVLGIKIGWVCDLDKAWDQC
IPKYSFTRLDSVSEKSSVSPGYNFRFAKYYKMENGSEYRTLLKAFGIRFDVLVYGNAGKFNIIPTIISSVAAFTSVGVGT
VLCDIILLNFLKGADQYKAKKFEEVNE
;
_struct_ref.pdbx_align_begin           17 
# 
loop_
_struct_ref_seq.align_id 
_struct_ref_seq.ref_id 
_struct_ref_seq.pdbx_PDB_id_code 
_struct_ref_seq.pdbx_strand_id 
_struct_ref_seq.seq_align_beg 
_struct_ref_seq.pdbx_seq_align_beg_ins_code 
_struct_ref_seq.seq_align_end 
_struct_ref_seq.pdbx_seq_align_end_ins_code 
_struct_ref_seq.pdbx_db_accession 
_struct_ref_seq.db_align_beg 
_struct_ref_seq.pdbx_db_align_beg_ins_code 
_struct_ref_seq.db_align_end 
_struct_ref_seq.pdbx_db_align_end_ins_code 
_struct_ref_seq.pdbx_auth_seq_align_beg 
_struct_ref_seq.pdbx_auth_seq_align_end 
1 1 6AH4 A 16 ? 362 ? P56373 17 ? 363 ? 17 363 
2 1 6AH4 B 16 ? 362 ? P56373 17 ? 363 ? 17 363 
3 1 6AH4 C 16 ? 362 ? P56373 17 ? 363 ? 17 363 
# 
loop_
_struct_ref_seq_dif.align_id 
_struct_ref_seq_dif.pdbx_pdb_id_code 
_struct_ref_seq_dif.mon_id 
_struct_ref_seq_dif.pdbx_pdb_strand_id 
_struct_ref_seq_dif.seq_num 
_struct_ref_seq_dif.pdbx_pdb_ins_code 
_struct_ref_seq_dif.pdbx_seq_db_name 
_struct_ref_seq_dif.pdbx_seq_db_accession_code 
_struct_ref_seq_dif.db_mon_id 
_struct_ref_seq_dif.pdbx_seq_db_seq_num 
_struct_ref_seq_dif.details 
_struct_ref_seq_dif.pdbx_auth_seq_num 
_struct_ref_seq_dif.pdbx_ordinal 
1 6AH4 SER A 1  ? UNP P56373 ? ? 'expression tag' 2  1  
1 6AH4 ARG A 2  ? UNP P56373 ? ? 'expression tag' 3  2  
1 6AH4 GLU A 3  ? UNP P56373 ? ? 'expression tag' 4  3  
1 6AH4 PHE A 4  ? UNP P56373 ? ? 'expression tag' 5  4  
1 6AH4 ASP A 5  ? UNP P56373 ? ? 'expression tag' 6  5  
1 6AH4 PHE A 6  ? UNP P56373 ? ? 'expression tag' 7  6  
1 6AH4 PHE A 7  ? UNP P56373 ? ? 'expression tag' 8  7  
1 6AH4 THR A 8  ? UNP P56373 ? ? 'expression tag' 9  8  
1 6AH4 TYR A 9  ? UNP P56373 ? ? 'expression tag' 10 9  
1 6AH4 GLU A 10 ? UNP P56373 ? ? 'expression tag' 11 10 
1 6AH4 THR A 11 ? UNP P56373 ? ? 'expression tag' 12 11 
1 6AH4 PRO A 12 ? UNP P56373 ? ? 'expression tag' 13 12 
1 6AH4 LYS A 13 ? UNP P56373 ? ? 'expression tag' 14 13 
1 6AH4 VAL A 14 ? UNP P56373 ? ? 'expression tag' 15 14 
1 6AH4 ILE A 15 ? UNP P56373 ? ? 'expression tag' 16 15 
2 6AH4 SER B 1  ? UNP P56373 ? ? 'expression tag' 2  16 
2 6AH4 ARG B 2  ? UNP P56373 ? ? 'expression tag' 3  17 
2 6AH4 GLU B 3  ? UNP P56373 ? ? 'expression tag' 4  18 
2 6AH4 PHE B 4  ? UNP P56373 ? ? 'expression tag' 5  19 
2 6AH4 ASP B 5  ? UNP P56373 ? ? 'expression tag' 6  20 
2 6AH4 PHE B 6  ? UNP P56373 ? ? 'expression tag' 7  21 
2 6AH4 PHE B 7  ? UNP P56373 ? ? 'expression tag' 8  22 
2 6AH4 THR B 8  ? UNP P56373 ? ? 'expression tag' 9  23 
2 6AH4 TYR B 9  ? UNP P56373 ? ? 'expression tag' 10 24 
2 6AH4 GLU B 10 ? UNP P56373 ? ? 'expression tag' 11 25 
2 6AH4 THR B 11 ? UNP P56373 ? ? 'expression tag' 12 26 
2 6AH4 PRO B 12 ? UNP P56373 ? ? 'expression tag' 13 27 
2 6AH4 LYS B 13 ? UNP P56373 ? ? 'expression tag' 14 28 
2 6AH4 VAL B 14 ? UNP P56373 ? ? 'expression tag' 15 29 
2 6AH4 ILE B 15 ? UNP P56373 ? ? 'expression tag' 16 30 
3 6AH4 SER C 1  ? UNP P56373 ? ? 'expression tag' 2  31 
3 6AH4 ARG C 2  ? UNP P56373 ? ? 'expression tag' 3  32 
3 6AH4 GLU C 3  ? UNP P56373 ? ? 'expression tag' 4  33 
3 6AH4 PHE C 4  ? UNP P56373 ? ? 'expression tag' 5  34 
3 6AH4 ASP C 5  ? UNP P56373 ? ? 'expression tag' 6  35 
3 6AH4 PHE C 6  ? UNP P56373 ? ? 'expression tag' 7  36 
3 6AH4 PHE C 7  ? UNP P56373 ? ? 'expression tag' 8  37 
3 6AH4 THR C 8  ? UNP P56373 ? ? 'expression tag' 9  38 
3 6AH4 TYR C 9  ? UNP P56373 ? ? 'expression tag' 10 39 
3 6AH4 GLU C 10 ? UNP P56373 ? ? 'expression tag' 11 40 
3 6AH4 THR C 11 ? UNP P56373 ? ? 'expression tag' 12 41 
3 6AH4 PRO C 12 ? UNP P56373 ? ? 'expression tag' 13 42 
3 6AH4 LYS C 13 ? UNP P56373 ? ? 'expression tag' 14 43 
3 6AH4 VAL C 14 ? UNP P56373 ? ? 'expression tag' 15 44 
3 6AH4 ILE C 15 ? UNP P56373 ? ? 'expression tag' 16 45 
# 
loop_
_chem_comp.id 
_chem_comp.type 
_chem_comp.mon_nstd_flag 
_chem_comp.name 
_chem_comp.pdbx_synonyms 
_chem_comp.formula 
_chem_comp.formula_weight 
ALA 'L-peptide linking'           y ALANINE                                  ? 'C3 H7 N O2'        89.093  
ARG 'L-peptide linking'           y ARGININE                                 ? 'C6 H15 N4 O2 1'    175.209 
ASN 'L-peptide linking'           y ASPARAGINE                               ? 'C4 H8 N2 O3'       132.118 
ASP 'L-peptide linking'           y 'ASPARTIC ACID'                          ? 'C4 H7 N O4'        133.103 
ATP non-polymer                   . "ADENOSINE-5'-TRIPHOSPHATE"              ? 'C10 H16 N5 O13 P3' 507.181 
CA  non-polymer                   . 'CALCIUM ION'                            ? 'Ca 2'              40.078  
CYS 'L-peptide linking'           y CYSTEINE                                 ? 'C3 H7 N O2 S'      121.158 
EDO non-polymer                   . 1,2-ETHANEDIOL                           'ETHYLENE GLYCOL' 'C2 H6 O2'          62.068  
GLC 'D-saccharide, alpha linking' . alpha-D-glucopyranose                    'alpha-D-glucose; D-glucose; glucose' 'C6 H12 O6' 
180.156 
GLN 'L-peptide linking'           y GLUTAMINE                                ? 'C5 H10 N2 O3'      146.144 
GLU 'L-peptide linking'           y 'GLUTAMIC ACID'                          ? 'C5 H9 N O4'        147.129 
GLY 'peptide linking'             y GLYCINE                                  ? 'C2 H5 N O2'        75.067  
HIS 'L-peptide linking'           y HISTIDINE                                ? 'C6 H10 N3 O2 1'    156.162 
ILE 'L-peptide linking'           y ISOLEUCINE                               ? 'C6 H13 N O2'       131.173 
LEU 'L-peptide linking'           y LEUCINE                                  ? 'C6 H13 N O2'       131.173 
LYS 'L-peptide linking'           y LYSINE                                   ? 'C6 H15 N2 O2 1'    147.195 
MET 'L-peptide linking'           y METHIONINE                               ? 'C5 H11 N O2 S'     149.211 
NAG 'D-saccharide, beta linking'  . 2-acetamido-2-deoxy-beta-D-glucopyranose 
;N-acetyl-beta-D-glucosamine; 2-acetamido-2-deoxy-beta-D-glucose; 2-acetamido-2-deoxy-D-glucose; 2-acetamido-2-deoxy-glucose; N-ACETYL-D-GLUCOSAMINE
;
'C8 H15 N O6'       221.208 
PHE 'L-peptide linking'           y PHENYLALANINE                            ? 'C9 H11 N O2'       165.189 
PRO 'L-peptide linking'           y PROLINE                                  ? 'C5 H9 N O2'        115.130 
SER 'L-peptide linking'           y SERINE                                   ? 'C3 H7 N O3'        105.093 
THR 'L-peptide linking'           y THREONINE                                ? 'C4 H9 N O3'        119.119 
TRP 'L-peptide linking'           y TRYPTOPHAN                               ? 'C11 H12 N2 O2'     204.225 
TYR 'L-peptide linking'           y TYROSINE                                 ? 'C9 H11 N O3'       181.189 
VAL 'L-peptide linking'           y VALINE                                   ? 'C5 H11 N O2'       117.146 
# 
_exptl.absorpt_coefficient_mu     ? 
_exptl.absorpt_correction_T_max   ? 
_exptl.absorpt_correction_T_min   ? 
_exptl.absorpt_correction_type    ? 
_exptl.absorpt_process_details    ? 
_exptl.entry_id                   6AH4 
_exptl.crystals_number            1 
_exptl.details                    ? 
_exptl.method                     'X-RAY DIFFRACTION' 
_exptl.method_details             ? 
# 
_exptl_crystal.colour                      ? 
_exptl_crystal.density_diffrn              ? 
_exptl_crystal.density_Matthews            5.10 
_exptl_crystal.density_method              ? 
_exptl_crystal.density_percent_sol         75.87 
_exptl_crystal.description                 ? 
_exptl_crystal.F_000                       ? 
_exptl_crystal.id                          1 
_exptl_crystal.preparation                 ? 
_exptl_crystal.size_max                    ? 
_exptl_crystal.size_mid                    ? 
_exptl_crystal.size_min                    ? 
_exptl_crystal.size_rad                    ? 
_exptl_crystal.colour_lustre               ? 
_exptl_crystal.colour_modifier             ? 
_exptl_crystal.colour_primary              ? 
_exptl_crystal.density_meas                ? 
_exptl_crystal.density_meas_esd            ? 
_exptl_crystal.density_meas_gt             ? 
_exptl_crystal.density_meas_lt             ? 
_exptl_crystal.density_meas_temp           ? 
_exptl_crystal.density_meas_temp_esd       ? 
_exptl_crystal.density_meas_temp_gt        ? 
_exptl_crystal.density_meas_temp_lt        ? 
_exptl_crystal.pdbx_crystal_image_url      ? 
_exptl_crystal.pdbx_crystal_image_format   ? 
_exptl_crystal.pdbx_mosaicity              ? 
_exptl_crystal.pdbx_mosaicity_esd          ? 
# 
_exptl_crystal_grow.apparatus       ? 
_exptl_crystal_grow.atmosphere      ? 
_exptl_crystal_grow.crystal_id      1 
_exptl_crystal_grow.details         ? 
_exptl_crystal_grow.method          'VAPOR DIFFUSION' 
_exptl_crystal_grow.method_ref      ? 
_exptl_crystal_grow.pH              ? 
_exptl_crystal_grow.pressure        ? 
_exptl_crystal_grow.pressure_esd    ? 
_exptl_crystal_grow.seeding         ? 
_exptl_crystal_grow.seeding_ref     ? 
_exptl_crystal_grow.temp            297 
_exptl_crystal_grow.temp_details    ? 
_exptl_crystal_grow.temp_esd        ? 
_exptl_crystal_grow.time            ? 
_exptl_crystal_grow.pdbx_details    'Sodium chloride, Calcium acetate, PEG 400, ATP' 
_exptl_crystal_grow.pdbx_pH_range   ? 
# 
_diffrn.ambient_environment              ? 
_diffrn.ambient_temp                     100 
_diffrn.ambient_temp_details             ? 
_diffrn.ambient_temp_esd                 ? 
_diffrn.crystal_id                       1 
_diffrn.crystal_support                  ? 
_diffrn.crystal_treatment                ? 
_diffrn.details                          ? 
_diffrn.id                               1 
_diffrn.ambient_pressure                 ? 
_diffrn.ambient_pressure_esd             ? 
_diffrn.ambient_pressure_gt              ? 
_diffrn.ambient_pressure_lt              ? 
_diffrn.ambient_temp_gt                  ? 
_diffrn.ambient_temp_lt                  ? 
_diffrn.pdbx_serial_crystal_experiment   ? 
# 
_diffrn_detector.details                      ? 
_diffrn_detector.detector                     PIXEL 
_diffrn_detector.diffrn_id                    1 
_diffrn_detector.type                         'DECTRIS EIGER X 16M' 
_diffrn_detector.area_resol_mean              ? 
_diffrn_detector.dtime                        ? 
_diffrn_detector.pdbx_frames_total            ? 
_diffrn_detector.pdbx_collection_time_total   ? 
_diffrn_detector.pdbx_collection_date         2018-05-26 
_diffrn_detector.pdbx_frequency               ? 
# 
_diffrn_radiation.collimation                      ? 
_diffrn_radiation.diffrn_id                        1 
_diffrn_radiation.filter_edge                      ? 
_diffrn_radiation.inhomogeneity                    ? 
_diffrn_radiation.monochromator                    ? 
_diffrn_radiation.polarisn_norm                    ? 
_diffrn_radiation.polarisn_ratio                   ? 
_diffrn_radiation.probe                            ? 
_diffrn_radiation.type                             ? 
_diffrn_radiation.xray_symbol                      ? 
_diffrn_radiation.wavelength_id                    1 
_diffrn_radiation.pdbx_monochromatic_or_laue_m_l   M 
_diffrn_radiation.pdbx_wavelength_list             ? 
_diffrn_radiation.pdbx_wavelength                  ? 
_diffrn_radiation.pdbx_diffrn_protocol             'SINGLE WAVELENGTH' 
_diffrn_radiation.pdbx_analyzer                    ? 
_diffrn_radiation.pdbx_scattering_type             x-ray 
# 
_diffrn_radiation_wavelength.id           1 
_diffrn_radiation_wavelength.wavelength   1 
_diffrn_radiation_wavelength.wt           1.0 
# 
_diffrn_source.current                     ? 
_diffrn_source.details                     ? 
_diffrn_source.diffrn_id                   1 
_diffrn_source.power                       ? 
_diffrn_source.size                        ? 
_diffrn_source.source                      SYNCHROTRON 
_diffrn_source.target                      ? 
_diffrn_source.type                        'SPRING-8 BEAMLINE BL41XU' 
_diffrn_source.voltage                     ? 
_diffrn_source.take-off_angle              ? 
_diffrn_source.pdbx_wavelength_list        1 
_diffrn_source.pdbx_wavelength             ? 
_diffrn_source.pdbx_synchrotron_beamline   BL41XU 
_diffrn_source.pdbx_synchrotron_site       SPring-8 
# 
_reflns.B_iso_Wilson_estimate            ? 
_reflns.entry_id                         6AH4 
_reflns.data_reduction_details           ? 
_reflns.data_reduction_method            ? 
_reflns.d_resolution_high                3.296 
_reflns.d_resolution_low                 50 
_reflns.details                          ? 
_reflns.limit_h_max                      ? 
_reflns.limit_h_min                      ? 
_reflns.limit_k_max                      ? 
_reflns.limit_k_min                      ? 
_reflns.limit_l_max                      ? 
_reflns.limit_l_min                      ? 
_reflns.number_all                       ? 
_reflns.number_obs                       75110 
_reflns.observed_criterion               ? 
_reflns.observed_criterion_F_max         ? 
_reflns.observed_criterion_F_min         ? 
_reflns.observed_criterion_I_max         ? 
_reflns.observed_criterion_I_min         ? 
_reflns.observed_criterion_sigma_F       ? 
_reflns.observed_criterion_sigma_I       ? 
_reflns.percent_possible_obs             99.9 
_reflns.R_free_details                   ? 
_reflns.Rmerge_F_all                     ? 
_reflns.Rmerge_F_obs                     ? 
_reflns.Friedel_coverage                 ? 
_reflns.number_gt                        ? 
_reflns.threshold_expression             ? 
_reflns.pdbx_redundancy                  7.2 
_reflns.pdbx_Rmerge_I_obs                ? 
_reflns.pdbx_Rmerge_I_all                ? 
_reflns.pdbx_Rsym_value                  ? 
_reflns.pdbx_netI_over_av_sigmaI         ? 
_reflns.pdbx_netI_over_sigmaI            12.77 
_reflns.pdbx_res_netI_over_av_sigmaI_2   ? 
_reflns.pdbx_res_netI_over_sigmaI_2      ? 
_reflns.pdbx_chi_squared                 ? 
_reflns.pdbx_scaling_rejects             ? 
_reflns.pdbx_d_res_high_opt              ? 
_reflns.pdbx_d_res_low_opt               ? 
_reflns.pdbx_d_res_opt_method            ? 
_reflns.phase_calculation_details        ? 
_reflns.pdbx_Rrim_I_all                  ? 
_reflns.pdbx_Rpim_I_all                  ? 
_reflns.pdbx_d_opt                       ? 
_reflns.pdbx_number_measured_all         ? 
_reflns.pdbx_diffrn_id                   1 
_reflns.pdbx_ordinal                     1 
_reflns.pdbx_CC_half                     ? 
_reflns.pdbx_R_split                     ? 
# 
_reflns_shell.d_res_high                  3.3 
_reflns_shell.d_res_low                   3.5 
_reflns_shell.meanI_over_sigI_all         ? 
_reflns_shell.meanI_over_sigI_obs         ? 
_reflns_shell.number_measured_all         ? 
_reflns_shell.number_measured_obs         ? 
_reflns_shell.number_possible             ? 
_reflns_shell.number_unique_all           ? 
_reflns_shell.number_unique_obs           ? 
_reflns_shell.percent_possible_all        ? 
_reflns_shell.percent_possible_obs        ? 
_reflns_shell.Rmerge_F_all                ? 
_reflns_shell.Rmerge_F_obs                ? 
_reflns_shell.Rmerge_I_all                ? 
_reflns_shell.Rmerge_I_obs                ? 
_reflns_shell.meanI_over_sigI_gt          ? 
_reflns_shell.meanI_over_uI_all           ? 
_reflns_shell.meanI_over_uI_gt            ? 
_reflns_shell.number_measured_gt          ? 
_reflns_shell.number_unique_gt            ? 
_reflns_shell.percent_possible_gt         ? 
_reflns_shell.Rmerge_F_gt                 ? 
_reflns_shell.Rmerge_I_gt                 ? 
_reflns_shell.pdbx_redundancy             ? 
_reflns_shell.pdbx_Rsym_value             ? 
_reflns_shell.pdbx_chi_squared            ? 
_reflns_shell.pdbx_netI_over_sigmaI_all   ? 
_reflns_shell.pdbx_netI_over_sigmaI_obs   ? 
_reflns_shell.pdbx_Rrim_I_all             ? 
_reflns_shell.pdbx_Rpim_I_all             ? 
_reflns_shell.pdbx_rejects                ? 
_reflns_shell.pdbx_ordinal                1 
_reflns_shell.pdbx_diffrn_id              1 
_reflns_shell.pdbx_CC_half                ? 
_reflns_shell.pdbx_R_split                ? 
# 
_refine.aniso_B[1][1]                            ? 
_refine.aniso_B[1][2]                            ? 
_refine.aniso_B[1][3]                            ? 
_refine.aniso_B[2][2]                            ? 
_refine.aniso_B[2][3]                            ? 
_refine.aniso_B[3][3]                            ? 
_refine.B_iso_max                                ? 
_refine.B_iso_mean                               ? 
_refine.B_iso_min                                ? 
_refine.correlation_coeff_Fo_to_Fc               ? 
_refine.correlation_coeff_Fo_to_Fc_free          ? 
_refine.details                                  'SF FILE CONTAINS FRIEDEL PAIRS UNDER I_MINUS AND I_PLUS COLUMNS.' 
_refine.diff_density_max                         ? 
_refine.diff_density_max_esd                     ? 
_refine.diff_density_min                         ? 
_refine.diff_density_min_esd                     ? 
_refine.diff_density_rms                         ? 
_refine.diff_density_rms_esd                     ? 
_refine.entry_id                                 6AH4 
_refine.pdbx_refine_id                           'X-RAY DIFFRACTION' 
_refine.ls_abs_structure_details                 ? 
_refine.ls_abs_structure_Flack                   ? 
_refine.ls_abs_structure_Flack_esd               ? 
_refine.ls_abs_structure_Rogers                  ? 
_refine.ls_abs_structure_Rogers_esd              ? 
_refine.ls_d_res_high                            3.296 
_refine.ls_d_res_low                             48.047 
_refine.ls_extinction_coef                       ? 
_refine.ls_extinction_coef_esd                   ? 
_refine.ls_extinction_expression                 ? 
_refine.ls_extinction_method                     ? 
_refine.ls_goodness_of_fit_all                   ? 
_refine.ls_goodness_of_fit_all_esd               ? 
_refine.ls_goodness_of_fit_obs                   ? 
_refine.ls_goodness_of_fit_obs_esd               ? 
_refine.ls_hydrogen_treatment                    ? 
_refine.ls_matrix_type                           ? 
_refine.ls_number_constraints                    ? 
_refine.ls_number_parameters                     ? 
_refine.ls_number_reflns_all                     ? 
_refine.ls_number_reflns_obs                     74823 
_refine.ls_number_reflns_R_free                  3818 
_refine.ls_number_reflns_R_work                  ? 
_refine.ls_number_restraints                     ? 
_refine.ls_percent_reflns_obs                    99.51 
_refine.ls_percent_reflns_R_free                 5.10 
_refine.ls_R_factor_all                          ? 
_refine.ls_R_factor_obs                          0.2428 
_refine.ls_R_factor_R_free                       0.2898 
_refine.ls_R_factor_R_free_error                 ? 
_refine.ls_R_factor_R_free_error_details         ? 
_refine.ls_R_factor_R_work                       0.2404 
_refine.ls_R_Fsqd_factor_obs                     ? 
_refine.ls_R_I_factor_obs                        ? 
_refine.ls_redundancy_reflns_all                 ? 
_refine.ls_redundancy_reflns_obs                 ? 
_refine.ls_restrained_S_all                      ? 
_refine.ls_restrained_S_obs                      ? 
_refine.ls_shift_over_esd_max                    ? 
_refine.ls_shift_over_esd_mean                   ? 
_refine.ls_structure_factor_coef                 ? 
_refine.ls_weighting_details                     ? 
_refine.ls_weighting_scheme                      ? 
_refine.ls_wR_factor_all                         ? 
_refine.ls_wR_factor_obs                         ? 
_refine.ls_wR_factor_R_free                      ? 
_refine.ls_wR_factor_R_work                      ? 
_refine.occupancy_max                            ? 
_refine.occupancy_min                            ? 
_refine.solvent_model_details                    ? 
_refine.solvent_model_param_bsol                 ? 
_refine.solvent_model_param_ksol                 ? 
_refine.ls_R_factor_gt                           ? 
_refine.ls_goodness_of_fit_gt                    ? 
_refine.ls_goodness_of_fit_ref                   ? 
_refine.ls_shift_over_su_max                     ? 
_refine.ls_shift_over_su_max_lt                  ? 
_refine.ls_shift_over_su_mean                    ? 
_refine.ls_shift_over_su_mean_lt                 ? 
_refine.pdbx_ls_sigma_I                          ? 
_refine.pdbx_ls_sigma_F                          1.35 
_refine.pdbx_ls_sigma_Fsqd                       ? 
_refine.pdbx_data_cutoff_high_absF               ? 
_refine.pdbx_data_cutoff_high_rms_absF           ? 
_refine.pdbx_data_cutoff_low_absF                ? 
_refine.pdbx_isotropic_thermal_model             ? 
_refine.pdbx_ls_cross_valid_method               'FREE R-VALUE' 
_refine.pdbx_method_to_determine_struct          'MOLECULAR REPLACEMENT' 
_refine.pdbx_starting_model                      ? 
_refine.pdbx_stereochemistry_target_values       ? 
_refine.pdbx_R_Free_selection_details            ? 
_refine.pdbx_stereochem_target_val_spec_case     ? 
_refine.pdbx_overall_ESU_R                       ? 
_refine.pdbx_overall_ESU_R_Free                  ? 
_refine.pdbx_solvent_vdw_probe_radii             1.11 
_refine.pdbx_solvent_ion_probe_radii             ? 
_refine.pdbx_solvent_shrinkage_radii             0.90 
_refine.pdbx_real_space_R                        ? 
_refine.pdbx_density_correlation                 ? 
_refine.pdbx_pd_number_of_powder_patterns        ? 
_refine.pdbx_pd_number_of_points                 ? 
_refine.pdbx_pd_meas_number_of_points            ? 
_refine.pdbx_pd_proc_ls_prof_R_factor            ? 
_refine.pdbx_pd_proc_ls_prof_wR_factor           ? 
_refine.pdbx_pd_Marquardt_correlation_coeff      ? 
_refine.pdbx_pd_Fsqrd_R_factor                   ? 
_refine.pdbx_pd_ls_matrix_band_width             ? 
_refine.pdbx_overall_phase_error                 38.76 
_refine.pdbx_overall_SU_R_free_Cruickshank_DPI   ? 
_refine.pdbx_overall_SU_R_free_Blow_DPI          ? 
_refine.pdbx_overall_SU_R_Blow_DPI               ? 
_refine.pdbx_TLS_residual_ADP_flag               ? 
_refine.pdbx_diffrn_id                           1 
_refine.overall_SU_B                             ? 
_refine.overall_SU_ML                            0.48 
_refine.overall_SU_R_Cruickshank_DPI             ? 
_refine.overall_SU_R_free                        ? 
_refine.overall_FOM_free_R_set                   ? 
_refine.overall_FOM_work_R_set                   ? 
_refine.pdbx_average_fsc_overall                 ? 
_refine.pdbx_average_fsc_work                    ? 
_refine.pdbx_average_fsc_free                    ? 
# 
_refine_hist.pdbx_refine_id                   'X-RAY DIFFRACTION' 
_refine_hist.cycle_id                         LAST 
_refine_hist.pdbx_number_atoms_protein        8556 
_refine_hist.pdbx_number_atoms_nucleic_acid   0 
_refine_hist.pdbx_number_atoms_ligand         112 
_refine_hist.number_atoms_solvent             0 
_refine_hist.number_atoms_total               8668 
_refine_hist.d_res_high                       3.296 
_refine_hist.d_res_low                        48.047 
# 
loop_
_refine_ls_restr.pdbx_refine_id 
_refine_ls_restr.criterion 
_refine_ls_restr.dev_ideal 
_refine_ls_restr.dev_ideal_target 
_refine_ls_restr.number 
_refine_ls_restr.rejects 
_refine_ls_restr.type 
_refine_ls_restr.weight 
_refine_ls_restr.pdbx_restraint_function 
'X-RAY DIFFRACTION' ? 0.010  ? 8890  ? f_bond_d           ? ? 
'X-RAY DIFFRACTION' ? 1.416  ? 12107 ? f_angle_d          ? ? 
'X-RAY DIFFRACTION' ? 11.829 ? 5208  ? f_dihedral_angle_d ? ? 
'X-RAY DIFFRACTION' ? 0.075  ? 1429  ? f_chiral_restr     ? ? 
'X-RAY DIFFRACTION' ? 0.009  ? 1483  ? f_plane_restr      ? ? 
# 
loop_
_refine_ls_shell.pdbx_refine_id 
_refine_ls_shell.d_res_high 
_refine_ls_shell.d_res_low 
_refine_ls_shell.number_reflns_all 
_refine_ls_shell.number_reflns_obs 
_refine_ls_shell.number_reflns_R_free 
_refine_ls_shell.number_reflns_R_work 
_refine_ls_shell.percent_reflns_obs 
_refine_ls_shell.percent_reflns_R_free 
_refine_ls_shell.R_factor_all 
_refine_ls_shell.R_factor_obs 
_refine_ls_shell.R_factor_R_free 
_refine_ls_shell.R_factor_R_free_error 
_refine_ls_shell.R_factor_R_work 
_refine_ls_shell.redundancy_reflns_all 
_refine_ls_shell.redundancy_reflns_obs 
_refine_ls_shell.wR_factor_all 
_refine_ls_shell.wR_factor_obs 
_refine_ls_shell.wR_factor_R_free 
_refine_ls_shell.wR_factor_R_work 
_refine_ls_shell.pdbx_total_number_of_bins_used 
_refine_ls_shell.pdbx_phase_error 
_refine_ls_shell.pdbx_fsc_work 
_refine_ls_shell.pdbx_fsc_free 
'X-RAY DIFFRACTION' 3.2961 3.3378  . . 141 2604 97.00  . . . 0.5588 . 0.5064 . . . . . . . . . . 
'X-RAY DIFFRACTION' 3.3378 3.3817  . . 139 2585 100.00 . . . 0.4713 . 0.4331 . . . . . . . . . . 
'X-RAY DIFFRACTION' 3.3817 3.4280  . . 136 2581 99.00  . . . 0.4343 . 0.4094 . . . . . . . . . . 
'X-RAY DIFFRACTION' 3.4280 3.4770  . . 151 2722 99.00  . . . 0.4331 . 0.3828 . . . . . . . . . . 
'X-RAY DIFFRACTION' 3.4770 3.5288  . . 136 2521 100.00 . . . 0.4469 . 0.3724 . . . . . . . . . . 
'X-RAY DIFFRACTION' 3.5288 3.5840  . . 141 2662 99.00  . . . 0.4376 . 0.3436 . . . . . . . . . . 
'X-RAY DIFFRACTION' 3.5840 3.6427  . . 139 2637 100.00 . . . 0.4039 . 0.3383 . . . . . . . . . . 
'X-RAY DIFFRACTION' 3.6427 3.7055  . . 140 2612 99.00  . . . 0.3484 . 0.3508 . . . . . . . . . . 
'X-RAY DIFFRACTION' 3.7055 3.7729  . . 143 2650 99.00  . . . 0.4542 . 0.3278 . . . . . . . . . . 
'X-RAY DIFFRACTION' 3.7729 3.8454  . . 138 2608 99.00  . . . 0.3134 . 0.2857 . . . . . . . . . . 
'X-RAY DIFFRACTION' 3.8454 3.9238  . . 148 2697 100.00 . . . 0.2731 . 0.2518 . . . . . . . . . . 
'X-RAY DIFFRACTION' 3.9238 4.0091  . . 140 2528 99.00  . . . 0.2576 . 0.2320 . . . . . . . . . . 
'X-RAY DIFFRACTION' 4.0091 4.1023  . . 144 2707 100.00 . . . 0.3067 . 0.2113 . . . . . . . . . . 
'X-RAY DIFFRACTION' 4.1023 4.2049  . . 137 2562 100.00 . . . 0.2782 . 0.2070 . . . . . . . . . . 
'X-RAY DIFFRACTION' 4.2049 4.3185  . . 143 2706 100.00 . . . 0.1959 . 0.1911 . . . . . . . . . . 
'X-RAY DIFFRACTION' 4.3185 4.4455  . . 140 2601 100.00 . . . 0.2241 . 0.1785 . . . . . . . . . . 
'X-RAY DIFFRACTION' 4.4455 4.5889  . . 143 2613 100.00 . . . 0.2330 . 0.1775 . . . . . . . . . . 
'X-RAY DIFFRACTION' 4.5889 4.7527  . . 147 2694 100.00 . . . 0.2184 . 0.1725 . . . . . . . . . . 
'X-RAY DIFFRACTION' 4.7527 4.9428  . . 132 2578 100.00 . . . 0.2434 . 0.1620 . . . . . . . . . . 
'X-RAY DIFFRACTION' 4.9428 5.1675  . . 146 2655 100.00 . . . 0.2307 . 0.1639 . . . . . . . . . . 
'X-RAY DIFFRACTION' 5.1675 5.4396  . . 137 2631 100.00 . . . 0.2381 . 0.1772 . . . . . . . . . . 
'X-RAY DIFFRACTION' 5.4396 5.7799  . . 144 2643 100.00 . . . 0.2527 . 0.1913 . . . . . . . . . . 
'X-RAY DIFFRACTION' 5.7799 6.2253  . . 141 2650 100.00 . . . 0.2692 . 0.2023 . . . . . . . . . . 
'X-RAY DIFFRACTION' 6.2253 6.8502  . . 138 2646 100.00 . . . 0.2804 . 0.2159 . . . . . . . . . . 
'X-RAY DIFFRACTION' 6.8502 7.8377  . . 147 2652 100.00 . . . 0.2972 . 0.2291 . . . . . . . . . . 
'X-RAY DIFFRACTION' 7.8377 9.8607  . . 140 2630 100.00 . . . 0.2219 . 0.2096 . . . . . . . . . . 
'X-RAY DIFFRACTION' 9.8607 48.0519 . . 147 2630 99.00  . . . 0.3335 . 0.2925 . . . . . . . . . . 
# 
_struct.entry_id                     6AH4 
_struct.title                        'Structure of human P2X3 receptor in complex with ATP and Ca2+ ion' 
_struct.pdbx_descriptor              'P2X purinoceptor 3' 
_struct.pdbx_model_details           ? 
_struct.pdbx_formula_weight          ? 
_struct.pdbx_formula_weight_method   ? 
_struct.pdbx_model_type_details      ? 
_struct.pdbx_CASP_flag               N 
# 
_struct_keywords.entry_id        6AH4 
_struct_keywords.text            'channel, MEMBRANE PROTEIN' 
_struct_keywords.pdbx_keywords   'MEMBRANE PROTEIN' 
# 
loop_
_struct_asym.id 
_struct_asym.pdbx_blank_PDB_chainid_flag 
_struct_asym.pdbx_modified 
_struct_asym.entity_id 
_struct_asym.details 
A N N 1 ? 
B N N 1 ? 
C N N 1 ? 
D N N 2 ? 
E N N 2 ? 
F N N 2 ? 
G N N 2 ? 
H N N 2 ? 
I N N 2 ? 
J N N 3 ? 
K N N 3 ? 
L N N 4 ? 
M N N 4 ? 
N N N 5 ? 
O N N 6 ? 
P N N 4 ? 
Q N N 4 ? 
R N N 4 ? 
S N N 5 ? 
T N N 3 ? 
U N N 6 ? 
V N N 4 ? 
W N N 4 ? 
X N N 4 ? 
Y N N 5 ? 
Z N N 6 ? 
# 
loop_
_struct_conf.conf_type_id 
_struct_conf.id 
_struct_conf.pdbx_PDB_helix_id 
_struct_conf.beg_label_comp_id 
_struct_conf.beg_label_asym_id 
_struct_conf.beg_label_seq_id 
_struct_conf.pdbx_beg_PDB_ins_code 
_struct_conf.end_label_comp_id 
_struct_conf.end_label_asym_id 
_struct_conf.end_label_seq_id 
_struct_conf.pdbx_end_PDB_ins_code 
_struct_conf.beg_auth_comp_id 
_struct_conf.beg_auth_asym_id 
_struct_conf.beg_auth_seq_id 
_struct_conf.end_auth_comp_id 
_struct_conf.end_auth_asym_id 
_struct_conf.end_auth_seq_id 
_struct_conf.pdbx_PDB_helix_class 
_struct_conf.details 
_struct_conf.pdbx_PDB_helix_length 
HELX_P HELX_P1  AA1 SER A 19  ? TRP A 40  ? SER A 20  TRP A 41  1 ? 22 
HELX_P HELX_P2  AA2 ASP A 75  ? TYR A 79  ? ASP A 76  TYR A 80  1 ? 5  
HELX_P HELX_P3  AA3 GLU A 110 ? ARG A 114 ? GLU A 111 ARG A 115 5 ? 5  
HELX_P HELX_P4  AA4 MET A 164 ? ASN A 169 ? MET A 165 ASN A 170 5 ? 6  
HELX_P HELX_P5  AA5 THR A 195 ? CYS A 202 ? THR A 196 CYS A 203 1 ? 8  
HELX_P HELX_P6  AA6 VAL A 217 ? ALA A 224 ? VAL A 218 ALA A 225 1 ? 8  
HELX_P HELX_P7  AA7 ASP A 227 ? GLY A 235 ? ASP A 228 GLY A 236 1 ? 9  
HELX_P HELX_P8  AA8 ALA A 251 ? CYS A 255 ? ALA A 252 CYS A 256 5 ? 5  
HELX_P HELX_P9  AA9 ASP A 265 ? GLU A 269 ? ASP A 266 GLU A 270 5 ? 5  
HELX_P HELX_P10 AB1 ASN A 316 ? GLY A 332 ? ASN A 317 GLY A 333 1 ? 17 
HELX_P HELX_P11 AB2 GLY A 334 ? LEU A 343 ? GLY A 335 LEU A 344 1 ? 10 
HELX_P HELX_P12 AB3 GLY A 348 ? LYS A 356 ? GLY A 349 LYS A 357 1 ? 9  
HELX_P HELX_P13 AB4 SER B 19  ? TRP B 40  ? SER B 20  TRP B 41  1 ? 22 
HELX_P HELX_P14 AB5 ASP B 75  ? TYR B 79  ? ASP B 76  TYR B 80  1 ? 5  
HELX_P HELX_P15 AB6 GLU B 110 ? ARG B 114 ? GLU B 111 ARG B 115 5 ? 5  
HELX_P HELX_P16 AB7 MET B 164 ? ASN B 169 ? MET B 165 ASN B 170 5 ? 6  
HELX_P HELX_P17 AB8 THR B 195 ? CYS B 202 ? THR B 196 CYS B 203 1 ? 8  
HELX_P HELX_P18 AB9 VAL B 217 ? ALA B 224 ? VAL B 218 ALA B 225 1 ? 8  
HELX_P HELX_P19 AC1 ASP B 227 ? GLY B 235 ? ASP B 228 GLY B 236 1 ? 9  
HELX_P HELX_P20 AC2 ALA B 251 ? CYS B 255 ? ALA B 252 CYS B 256 5 ? 5  
HELX_P HELX_P21 AC3 ASP B 265 ? GLU B 269 ? ASP B 266 GLU B 270 5 ? 5  
HELX_P HELX_P22 AC4 ASN B 316 ? VAL B 331 ? ASN B 317 VAL B 332 1 ? 16 
HELX_P HELX_P23 AC5 GLY B 334 ? PHE B 345 ? GLY B 335 PHE B 346 1 ? 12 
HELX_P HELX_P24 AC6 GLY B 348 ? LYS B 356 ? GLY B 349 LYS B 357 1 ? 9  
HELX_P HELX_P25 AC7 SER C 19  ? TRP C 40  ? SER C 20  TRP C 41  1 ? 22 
HELX_P HELX_P26 AC8 ASP C 75  ? TYR C 79  ? ASP C 76  TYR C 80  1 ? 5  
HELX_P HELX_P27 AC9 GLU C 110 ? ARG C 114 ? GLU C 111 ARG C 115 5 ? 5  
HELX_P HELX_P28 AD1 SER C 117 ? CYS C 121 ? SER C 118 CYS C 122 5 ? 5  
HELX_P HELX_P29 AD2 MET C 164 ? ASN C 169 ? MET C 165 ASN C 170 5 ? 6  
HELX_P HELX_P30 AD3 PRO C 181 ? ASN C 184 ? PRO C 182 ASN C 185 5 ? 4  
HELX_P HELX_P31 AD4 THR C 195 ? CYS C 202 ? THR C 196 CYS C 203 1 ? 8  
HELX_P HELX_P32 AD5 VAL C 217 ? ALA C 224 ? VAL C 218 ALA C 225 1 ? 8  
HELX_P HELX_P33 AD6 ASP C 227 ? GLY C 235 ? ASP C 228 GLY C 236 1 ? 9  
HELX_P HELX_P34 AD7 ALA C 251 ? CYS C 255 ? ALA C 252 CYS C 256 5 ? 5  
HELX_P HELX_P35 AD8 ASP C 265 ? GLU C 269 ? ASP C 266 GLU C 270 5 ? 5  
HELX_P HELX_P36 AD9 ASN C 316 ? GLY C 332 ? ASN C 317 GLY C 333 1 ? 17 
HELX_P HELX_P37 AE1 GLY C 334 ? PHE C 345 ? GLY C 335 PHE C 346 1 ? 12 
HELX_P HELX_P38 AE2 GLY C 348 ? LYS C 356 ? GLY C 349 LYS C 357 1 ? 9  
# 
_struct_conf_type.id          HELX_P 
_struct_conf_type.criteria    ? 
_struct_conf_type.reference   ? 
# 
loop_
_struct_conn.id 
_struct_conn.conn_type_id 
_struct_conn.pdbx_leaving_atom_flag 
_struct_conn.pdbx_PDB_id 
_struct_conn.ptnr1_label_asym_id 
_struct_conn.ptnr1_label_comp_id 
_struct_conn.ptnr1_label_seq_id 
_struct_conn.ptnr1_label_atom_id 
_struct_conn.pdbx_ptnr1_label_alt_id 
_struct_conn.pdbx_ptnr1_PDB_ins_code 
_struct_conn.pdbx_ptnr1_standard_comp_id 
_struct_conn.ptnr1_symmetry 
_struct_conn.ptnr2_label_asym_id 
_struct_conn.ptnr2_label_comp_id 
_struct_conn.ptnr2_label_seq_id 
_struct_conn.ptnr2_label_atom_id 
_struct_conn.pdbx_ptnr2_label_alt_id 
_struct_conn.pdbx_ptnr2_PDB_ins_code 
_struct_conn.ptnr1_auth_asym_id 
_struct_conn.ptnr1_auth_comp_id 
_struct_conn.ptnr1_auth_seq_id 
_struct_conn.ptnr2_auth_asym_id 
_struct_conn.ptnr2_auth_comp_id 
_struct_conn.ptnr2_auth_seq_id 
_struct_conn.ptnr2_symmetry 
_struct_conn.pdbx_ptnr3_label_atom_id 
_struct_conn.pdbx_ptnr3_label_seq_id 
_struct_conn.pdbx_ptnr3_label_comp_id 
_struct_conn.pdbx_ptnr3_label_asym_id 
_struct_conn.pdbx_ptnr3_label_alt_id 
_struct_conn.pdbx_ptnr3_PDB_ins_code 
_struct_conn.details 
_struct_conn.pdbx_dist_value 
_struct_conn.pdbx_value_order 
_struct_conn.pdbx_role 
disulf1  disulf ?    ? A CYS 106 SG  ? ? ? 1_555 A CYS 152 SG ? ? A CYS 107 A CYS 153 1_555 ? ? ? ? ? ? ? 2.048 ?    ? 
disulf2  disulf ?    ? A CYS 115 SG  ? ? ? 1_555 A CYS 136 SG ? ? A CYS 116 A CYS 137 1_555 ? ? ? ? ? ? ? 2.037 ?    ? 
disulf3  disulf ?    ? A CYS 121 SG  ? ? ? 1_555 A CYS 146 SG ? ? A CYS 122 A CYS 147 1_555 ? ? ? ? ? ? ? 2.048 ?    ? 
disulf4  disulf ?    ? A CYS 202 SG  ? ? ? 1_555 A CYS 212 SG ? ? A CYS 203 A CYS 213 1_555 ? ? ? ? ? ? ? 2.090 ?    ? 
disulf5  disulf ?    ? A CYS 246 SG  ? ? ? 1_555 A CYS 255 SG ? ? A CYS 247 A CYS 256 1_555 ? ? ? ? ? ? ? 2.056 ?    ? 
disulf6  disulf ?    ? B CYS 106 SG  ? ? ? 1_555 B CYS 152 SG ? ? B CYS 107 B CYS 153 1_555 ? ? ? ? ? ? ? 2.065 ?    ? 
disulf7  disulf ?    ? B CYS 115 SG  ? ? ? 1_555 B CYS 136 SG ? ? B CYS 116 B CYS 137 1_555 ? ? ? ? ? ? ? 2.032 ?    ? 
disulf8  disulf ?    ? B CYS 121 SG  ? ? ? 1_555 B CYS 146 SG ? ? B CYS 122 B CYS 147 1_555 ? ? ? ? ? ? ? 2.042 ?    ? 
disulf9  disulf ?    ? B CYS 202 SG  ? ? ? 1_555 B CYS 212 SG ? ? B CYS 203 B CYS 213 1_555 ? ? ? ? ? ? ? 2.036 ?    ? 
disulf10 disulf ?    ? B CYS 246 SG  ? ? ? 1_555 B CYS 255 SG ? ? B CYS 247 B CYS 256 1_555 ? ? ? ? ? ? ? 2.042 ?    ? 
disulf11 disulf ?    ? C CYS 106 SG  ? ? ? 1_555 C CYS 152 SG ? ? C CYS 107 C CYS 153 1_555 ? ? ? ? ? ? ? 2.041 ?    ? 
disulf12 disulf ?    ? C CYS 115 SG  ? ? ? 1_555 C CYS 136 SG ? ? C CYS 116 C CYS 137 1_555 ? ? ? ? ? ? ? 2.046 ?    ? 
disulf13 disulf ?    ? C CYS 121 SG  ? ? ? 1_555 C CYS 146 SG ? ? C CYS 122 C CYS 147 1_555 ? ? ? ? ? ? ? 2.030 ?    ? 
disulf14 disulf ?    ? C CYS 202 SG  ? ? ? 1_555 C CYS 212 SG ? ? C CYS 203 C CYS 213 1_555 ? ? ? ? ? ? ? 2.056 ?    ? 
disulf15 disulf ?    ? C CYS 246 SG  ? ? ? 1_555 C CYS 255 SG ? ? C CYS 247 C CYS 256 1_555 ? ? ? ? ? ? ? 2.038 ?    ? 
covale1  covale one  ? A ASN 169 ND2 ? ? ? 1_555 L NAG .   C1 ? ? A ASN 170 A NAG 403 1_555 ? ? ? ? ? ? ? 1.424 ?    
N-Glycosylation 
covale2  covale one  ? A ASN 193 ND2 ? ? ? 1_555 M NAG .   C1 ? ? A ASN 194 A NAG 404 1_555 ? ? ? ? ? ? ? 1.445 ?    
N-Glycosylation 
covale3  covale one  ? B ASN 169 ND2 ? ? ? 1_555 P NAG .   C1 ? ? B ASN 170 B NAG 401 1_555 ? ? ? ? ? ? ? 1.452 ?    
N-Glycosylation 
covale4  covale one  ? B ASN 193 ND2 ? ? ? 1_555 Q NAG .   C1 ? ? B ASN 194 B NAG 402 1_555 ? ? ? ? ? ? ? 1.439 ?    
N-Glycosylation 
covale5  covale one  ? B ASN 289 ND2 ? ? ? 1_555 R NAG .   C1 ? ? B ASN 290 B NAG 403 1_555 ? ? ? ? ? ? ? 1.452 ?    
N-Glycosylation 
covale6  covale one  ? C ASN 169 ND2 ? ? ? 1_555 V NAG .   C1 ? ? C ASN 170 C NAG 401 1_555 ? ? ? ? ? ? ? 1.435 ?    
N-Glycosylation 
covale7  covale one  ? C ASN 193 ND2 ? ? ? 1_555 W NAG .   C1 ? ? C ASN 194 C NAG 402 1_555 ? ? ? ? ? ? ? 1.438 ?    
N-Glycosylation 
covale8  covale one  ? C ASN 289 ND2 ? ? ? 1_555 X NAG .   C1 ? ? C ASN 290 C NAG 403 1_555 ? ? ? ? ? ? ? 1.429 ?    
N-Glycosylation 
covale9  covale both ? D GLC .   O4  ? ? ? 1_555 D GLC .   C1 ? ? D GLC 1   D GLC 2   1_555 ? ? ? ? ? ? ? 1.414 sing ? 
covale10 covale both ? E GLC .   O4  ? ? ? 1_555 E GLC .   C1 ? ? E GLC 1   E GLC 2   1_555 ? ? ? ? ? ? ? 1.422 sing ? 
covale11 covale both ? F GLC .   O4  ? ? ? 1_555 F GLC .   C1 ? ? F GLC 1   F GLC 2   1_555 ? ? ? ? ? ? ? 1.425 sing ? 
covale12 covale both ? G GLC .   O4  ? ? ? 1_555 G GLC .   C1 ? ? G GLC 1   G GLC 2   1_555 ? ? ? ? ? ? ? 1.408 sing ? 
covale13 covale both ? H GLC .   O4  ? ? ? 1_555 H GLC .   C1 ? ? H GLC 1   H GLC 2   1_555 ? ? ? ? ? ? ? 1.422 sing ? 
covale14 covale both ? I GLC .   O4  ? ? ? 1_555 I GLC .   C1 ? ? I GLC 1   I GLC 2   1_555 ? ? ? ? ? ? ? 1.415 sing ? 
metalc1  metalc ?    ? A ASP 157 OD2 ? ? ? 1_555 O CA  .   CA ? ? A ASP 158 A CA  408 1_555 ? ? ? ? ? ? ? 2.006 ?    ? 
metalc2  metalc ?    ? J ATP .   O1G ? ? ? 1_555 U CA  .   CA ? ? A ATP 401 B CA  408 1_555 ? ? ? ? ? ? ? 2.992 ?    ? 
metalc3  metalc ?    ? J ATP .   O3G ? ? ? 1_555 U CA  .   CA ? ? A ATP 401 B CA  408 1_555 ? ? ? ? ? ? ? 2.893 ?    ? 
metalc4  metalc ?    ? K ATP .   O1G ? ? ? 1_555 O CA  .   CA ? ? A ATP 402 A CA  408 1_555 ? ? ? ? ? ? ? 2.256 ?    ? 
metalc5  metalc ?    ? B ASP 157 OD2 ? ? ? 1_555 U CA  .   CA ? ? B ASP 158 B CA  408 1_555 ? ? ? ? ? ? ? 2.833 ?    ? 
metalc6  metalc ?    ? T ATP .   O3G ? ? ? 1_555 Z CA  .   CA ? ? B ATP 407 C CA  407 1_555 ? ? ? ? ? ? ? 3.097 ?    ? 
metalc7  metalc ?    ? C ASP 157 OD2 ? ? ? 1_555 Z CA  .   CA ? ? C ASP 158 C CA  407 1_555 ? ? ? ? ? ? ? 2.355 ?    ? 
# 
loop_
_struct_conn_type.id 
_struct_conn_type.criteria 
_struct_conn_type.reference 
disulf ? ? 
covale ? ? 
metalc ? ? 
# 
loop_
_struct_mon_prot_cis.pdbx_id 
_struct_mon_prot_cis.label_comp_id 
_struct_mon_prot_cis.label_seq_id 
_struct_mon_prot_cis.label_asym_id 
_struct_mon_prot_cis.label_alt_id 
_struct_mon_prot_cis.pdbx_PDB_ins_code 
_struct_mon_prot_cis.auth_comp_id 
_struct_mon_prot_cis.auth_seq_id 
_struct_mon_prot_cis.auth_asym_id 
_struct_mon_prot_cis.pdbx_label_comp_id_2 
_struct_mon_prot_cis.pdbx_label_seq_id_2 
_struct_mon_prot_cis.pdbx_label_asym_id_2 
_struct_mon_prot_cis.pdbx_PDB_ins_code_2 
_struct_mon_prot_cis.pdbx_auth_comp_id_2 
_struct_mon_prot_cis.pdbx_auth_seq_id_2 
_struct_mon_prot_cis.pdbx_auth_asym_id_2 
_struct_mon_prot_cis.pdbx_PDB_model_num 
_struct_mon_prot_cis.pdbx_omega_angle 
1 THR 81  A . ? THR 82  A PRO 82  A ? PRO 83  A 1 -9.08  
2 CYS 152 A . ? CYS 153 A PRO 153 A ? PRO 154 A 1 -0.62  
3 THR 81  B . ? THR 82  B PRO 82  B ? PRO 83  B 1 -11.37 
4 CYS 152 B . ? CYS 153 B PRO 153 B ? PRO 154 B 1 -2.42  
5 THR 81  C . ? THR 82  C PRO 82  C ? PRO 83  C 1 -10.69 
6 CYS 152 C . ? CYS 153 C PRO 153 C ? PRO 154 C 1 -2.28  
# 
loop_
_struct_sheet.id 
_struct_sheet.type 
_struct_sheet.number_strands 
_struct_sheet.details 
AA1 ? 3 ? 
AA2 ? 3 ? 
AA3 ? 3 ? 
AA4 ? 4 ? 
AA5 ? 6 ? 
AA6 ? 3 ? 
AA7 ? 3 ? 
AA8 ? 2 ? 
AA9 ? 3 ? 
AB1 ? 3 ? 
AB2 ? 4 ? 
AB3 ? 6 ? 
AB4 ? 3 ? 
AB5 ? 3 ? 
AB6 ? 2 ? 
AB7 ? 3 ? 
AB8 ? 4 ? 
AB9 ? 6 ? 
AC1 ? 3 ? 
AC2 ? 3 ? 
AC3 ? 2 ? 
# 
loop_
_struct_sheet_order.sheet_id 
_struct_sheet_order.range_id_1 
_struct_sheet_order.range_id_2 
_struct_sheet_order.offset 
_struct_sheet_order.sense 
AA1 1 2 ? anti-parallel 
AA1 2 3 ? parallel      
AA2 1 2 ? parallel      
AA2 2 3 ? anti-parallel 
AA3 1 2 ? anti-parallel 
AA3 2 3 ? anti-parallel 
AA4 1 2 ? anti-parallel 
AA4 2 3 ? anti-parallel 
AA4 3 4 ? anti-parallel 
AA5 1 2 ? anti-parallel 
AA5 2 3 ? anti-parallel 
AA5 3 4 ? anti-parallel 
AA5 4 5 ? parallel      
AA5 5 6 ? anti-parallel 
AA6 1 2 ? anti-parallel 
AA6 2 3 ? anti-parallel 
AA7 1 2 ? anti-parallel 
AA7 2 3 ? anti-parallel 
AA8 1 2 ? anti-parallel 
AA9 1 2 ? parallel      
AA9 2 3 ? anti-parallel 
AB1 1 2 ? anti-parallel 
AB1 2 3 ? anti-parallel 
AB2 1 2 ? anti-parallel 
AB2 2 3 ? anti-parallel 
AB2 3 4 ? anti-parallel 
AB3 1 2 ? anti-parallel 
AB3 2 3 ? anti-parallel 
AB3 3 4 ? anti-parallel 
AB3 4 5 ? parallel      
AB3 5 6 ? anti-parallel 
AB4 1 2 ? anti-parallel 
AB4 2 3 ? anti-parallel 
AB5 1 2 ? anti-parallel 
AB5 2 3 ? anti-parallel 
AB6 1 2 ? anti-parallel 
AB7 1 2 ? anti-parallel 
AB7 2 3 ? anti-parallel 
AB8 1 2 ? anti-parallel 
AB8 2 3 ? anti-parallel 
AB8 3 4 ? anti-parallel 
AB9 1 2 ? anti-parallel 
AB9 2 3 ? anti-parallel 
AB9 3 4 ? anti-parallel 
AB9 4 5 ? parallel      
AB9 5 6 ? anti-parallel 
AC1 1 2 ? anti-parallel 
AC1 2 3 ? anti-parallel 
AC2 1 2 ? anti-parallel 
AC2 2 3 ? anti-parallel 
AC3 1 2 ? anti-parallel 
# 
loop_
_struct_sheet_range.sheet_id 
_struct_sheet_range.id 
_struct_sheet_range.beg_label_comp_id 
_struct_sheet_range.beg_label_asym_id 
_struct_sheet_range.beg_label_seq_id 
_struct_sheet_range.pdbx_beg_PDB_ins_code 
_struct_sheet_range.end_label_comp_id 
_struct_sheet_range.end_label_asym_id 
_struct_sheet_range.end_label_seq_id 
_struct_sheet_range.pdbx_end_PDB_ins_code 
_struct_sheet_range.beg_auth_comp_id 
_struct_sheet_range.beg_auth_asym_id 
_struct_sheet_range.beg_auth_seq_id 
_struct_sheet_range.end_auth_comp_id 
_struct_sheet_range.end_auth_asym_id 
_struct_sheet_range.end_auth_seq_id 
AA1 1 GLU A 10  ? PRO A 12  ? GLU A 11  PRO A 13  
AA1 2 VAL B 14  ? VAL B 16  ? VAL B 15  VAL B 17  
AA1 3 PHE C 357 ? GLU C 359 ? PHE C 358 GLU C 360 
AA2 1 PHE B 357 ? GLU B 359 ? PHE B 358 GLU B 360 
AA2 2 VAL A 14  ? VAL A 16  ? VAL A 15  VAL A 17  
AA2 3 GLU C 10  ? PRO C 12  ? GLU C 11  PRO C 13  
AA3 1 GLN A 49  ? ASP A 52  ? GLN A 50  ASP A 53  
AA3 2 GLU A 292 ? PHE A 315 ? GLU A 293 PHE A 316 
AA3 3 ASN A 278 ? LYS A 286 ? ASN A 279 LYS A 287 
AA4 1 VAL A 80  ? THR A 81  ? VAL A 81  THR A 82  
AA4 2 VAL A 88  ? PRO A 107 ? VAL A 89  PRO A 108 
AA4 3 ARG A 144 ? CYS A 152 ? ARG A 145 CYS A 153 
AA4 4 ILE A 131 ? ASN A 138 ? ILE A 132 ASN A 139 
AA5 1 ILE A 131 ? ASN A 138 ? ILE A 132 ASN A 139 
AA5 2 ARG A 144 ? CYS A 152 ? ARG A 145 CYS A 153 
AA5 3 VAL A 88  ? PRO A 107 ? VAL A 89  PRO A 108 
AA5 4 GLU A 292 ? PHE A 315 ? GLU A 293 PHE A 316 
AA5 5 GLY A 236 ? ASP A 247 ? GLY A 237 ASP A 248 
AA5 6 LYS A 258 ? ARG A 263 ? LYS A 259 ARG A 264 
AA6 1 GLU A 56  ? LYS A 64  ? GLU A 57  LYS A 65  
AA6 2 THR A 171 ? PHE A 180 ? THR A 172 PHE A 181 
AA6 3 PHE A 185 ? GLY A 188 ? PHE A 186 GLY A 189 
AA7 1 GLU A 56  ? LYS A 64  ? GLU A 57  LYS A 65  
AA7 2 THR A 171 ? PHE A 180 ? THR A 172 PHE A 181 
AA7 3 ILE A 214 ? ARG A 216 ? ILE A 215 ARG A 217 
AA8 1 GLY A 67  ? TYR A 69  ? GLY A 68  TYR A 70  
AA8 2 ARG A 72  ? MET A 74  ? ARG A 73  MET A 75  
AA9 1 PHE A 357 ? GLU A 359 ? PHE A 358 GLU A 360 
AA9 2 VAL C 14  ? VAL C 17  ? VAL C 15  VAL C 18  
AA9 3 TYR B 9   ? PRO B 12  ? TYR B 10  PRO B 13  
AB1 1 GLN B 49  ? ASP B 52  ? GLN B 50  ASP B 53  
AB1 2 GLU B 292 ? PHE B 315 ? GLU B 293 PHE B 316 
AB1 3 ASN B 278 ? LYS B 286 ? ASN B 279 LYS B 287 
AB2 1 VAL B 80  ? THR B 81  ? VAL B 81  THR B 82  
AB2 2 VAL B 88  ? PRO B 107 ? VAL B 89  PRO B 108 
AB2 3 ARG B 144 ? CYS B 152 ? ARG B 145 CYS B 153 
AB2 4 ILE B 131 ? ASN B 138 ? ILE B 132 ASN B 139 
AB3 1 ILE B 131 ? ASN B 138 ? ILE B 132 ASN B 139 
AB3 2 ARG B 144 ? CYS B 152 ? ARG B 145 CYS B 153 
AB3 3 VAL B 88  ? PRO B 107 ? VAL B 89  PRO B 108 
AB3 4 GLU B 292 ? PHE B 315 ? GLU B 293 PHE B 316 
AB3 5 GLY B 236 ? ASP B 247 ? GLY B 237 ASP B 248 
AB3 6 PRO B 257 ? ARG B 263 ? PRO B 258 ARG B 264 
AB4 1 GLU B 56  ? LYS B 64  ? GLU B 57  LYS B 65  
AB4 2 THR B 171 ? PHE B 180 ? THR B 172 PHE B 181 
AB4 3 PHE B 185 ? GLY B 188 ? PHE B 186 GLY B 189 
AB5 1 GLU B 56  ? LYS B 64  ? GLU B 57  LYS B 65  
AB5 2 THR B 171 ? PHE B 180 ? THR B 172 PHE B 181 
AB5 3 ILE B 214 ? ARG B 216 ? ILE B 215 ARG B 217 
AB6 1 GLY B 67  ? LEU B 68  ? GLY B 68  LEU B 69  
AB6 2 VAL B 73  ? MET B 74  ? VAL B 74  MET B 75  
AB7 1 GLN C 49  ? ASP C 52  ? GLN C 50  ASP C 53  
AB7 2 GLU C 292 ? PHE C 315 ? GLU C 293 PHE C 316 
AB7 3 ASN C 278 ? LYS C 286 ? ASN C 279 LYS C 287 
AB8 1 VAL C 80  ? THR C 81  ? VAL C 81  THR C 82  
AB8 2 VAL C 88  ? PRO C 107 ? VAL C 89  PRO C 108 
AB8 3 ARG C 144 ? CYS C 152 ? ARG C 145 CYS C 153 
AB8 4 ILE C 131 ? ASN C 138 ? ILE C 132 ASN C 139 
AB9 1 ILE C 131 ? ASN C 138 ? ILE C 132 ASN C 139 
AB9 2 ARG C 144 ? CYS C 152 ? ARG C 145 CYS C 153 
AB9 3 VAL C 88  ? PRO C 107 ? VAL C 89  PRO C 108 
AB9 4 GLU C 292 ? PHE C 315 ? GLU C 293 PHE C 316 
AB9 5 GLY C 236 ? ASP C 247 ? GLY C 237 ASP C 248 
AB9 6 LYS C 258 ? ARG C 263 ? LYS C 259 ARG C 264 
AC1 1 GLU C 56  ? LYS C 64  ? GLU C 57  LYS C 65  
AC1 2 THR C 171 ? PHE C 180 ? THR C 172 PHE C 181 
AC1 3 PHE C 185 ? GLY C 188 ? PHE C 186 GLY C 189 
AC2 1 GLU C 56  ? LYS C 64  ? GLU C 57  LYS C 65  
AC2 2 THR C 171 ? PHE C 180 ? THR C 172 PHE C 181 
AC2 3 ILE C 214 ? ARG C 216 ? ILE C 215 ARG C 217 
AC3 1 GLY C 67  ? TYR C 69  ? GLY C 68  TYR C 70  
AC3 2 ARG C 72  ? MET C 74  ? ARG C 73  MET C 75  
# 
loop_
_pdbx_struct_sheet_hbond.sheet_id 
_pdbx_struct_sheet_hbond.range_id_1 
_pdbx_struct_sheet_hbond.range_id_2 
_pdbx_struct_sheet_hbond.range_1_label_atom_id 
_pdbx_struct_sheet_hbond.range_1_label_comp_id 
_pdbx_struct_sheet_hbond.range_1_label_asym_id 
_pdbx_struct_sheet_hbond.range_1_label_seq_id 
_pdbx_struct_sheet_hbond.range_1_PDB_ins_code 
_pdbx_struct_sheet_hbond.range_1_auth_atom_id 
_pdbx_struct_sheet_hbond.range_1_auth_comp_id 
_pdbx_struct_sheet_hbond.range_1_auth_asym_id 
_pdbx_struct_sheet_hbond.range_1_auth_seq_id 
_pdbx_struct_sheet_hbond.range_2_label_atom_id 
_pdbx_struct_sheet_hbond.range_2_label_comp_id 
_pdbx_struct_sheet_hbond.range_2_label_asym_id 
_pdbx_struct_sheet_hbond.range_2_label_seq_id 
_pdbx_struct_sheet_hbond.range_2_PDB_ins_code 
_pdbx_struct_sheet_hbond.range_2_auth_atom_id 
_pdbx_struct_sheet_hbond.range_2_auth_comp_id 
_pdbx_struct_sheet_hbond.range_2_auth_asym_id 
_pdbx_struct_sheet_hbond.range_2_auth_seq_id 
AA1 1 2 N THR A 11  ? N THR A 12  O ILE B 15  ? O ILE B 16  
AA1 2 3 N VAL B 14  ? N VAL B 15  O GLU C 358 ? O GLU C 359 
AA2 1 2 O GLU B 358 ? O GLU B 359 N VAL A 14  ? N VAL A 15  
AA2 2 3 N ILE A 15  ? N ILE A 16  O THR C 11  ? O THR C 12  
AA3 1 2 N ASP A 52  ? N ASP A 53  O ALA A 312 ? O ALA A 313 
AA3 2 3 O ALA A 299 ? O ALA A 300 N PHE A 279 ? N PHE A 280 
AA4 1 2 N THR A 81  ? N THR A 82  O VAL A 90  ? O VAL A 91  
AA4 2 3 N MET A 102 ? N MET A 103 O CYS A 152 ? O CYS A 153 
AA4 3 4 O GLN A 149 ? O GLN A 150 N ILE A 131 ? N ILE A 132 
AA5 1 2 N ILE A 131 ? N ILE A 132 O GLN A 149 ? O GLN A 150 
AA5 2 3 O CYS A 152 ? O CYS A 153 N MET A 102 ? N MET A 103 
AA5 3 4 N GLN A 101 ? N GLN A 102 O ARG A 294 ? O ARG A 295 
AA5 4 5 O ARG A 303 ? O ARG A 304 N LEU A 238 ? N LEU A 239 
AA5 5 6 N GLY A 239 ? N GLY A 240 O THR A 262 ? O THR A 263 
AA6 1 2 N LYS A 62  ? N LYS A 63  O PHE A 173 ? O PHE A 174 
AA6 2 3 N ILE A 178 ? N ILE A 179 O LYS A 187 ? O LYS A 188 
AA7 1 2 N LYS A 62  ? N LYS A 63  O PHE A 173 ? O PHE A 174 
AA7 2 3 N ILE A 172 ? N ILE A 173 O LEU A 215 ? O LEU A 216 
AA8 1 2 N GLY A 67  ? N GLY A 68  O MET A 74  ? O MET A 75  
AA9 1 2 N GLU A 358 ? N GLU A 359 O VAL C 14  ? O VAL C 15  
AA9 2 3 O ILE C 15  ? O ILE C 16  N THR B 11  ? N THR B 12  
AB1 1 2 N VAL B 50  ? N VAL B 51  O LYS B 314 ? O LYS B 315 
AB1 2 3 O ALA B 299 ? O ALA B 300 N PHE B 279 ? N PHE B 280 
AB2 1 2 N THR B 81  ? N THR B 82  O VAL B 90  ? O VAL B 91  
AB2 2 3 N CYS B 106 ? N CYS B 107 O ILE B 148 ? O ILE B 149 
AB2 3 4 O GLU B 147 ? O GLU B 148 N THR B 133 ? N THR B 134 
AB3 1 2 N THR B 133 ? N THR B 134 O GLU B 147 ? O GLU B 148 
AB3 2 3 O ILE B 148 ? O ILE B 149 N CYS B 106 ? N CYS B 107 
AB3 3 4 N GLN B 101 ? N GLN B 102 O ARG B 294 ? O ARG B 295 
AB3 4 5 O LEU B 307 ? O LEU B 308 N ILE B 242 ? N ILE B 243 
AB3 5 6 N GLY B 239 ? N GLY B 240 O THR B 262 ? O THR B 263 
AB4 1 2 N LYS B 64  ? N LYS B 65  O THR B 171 ? O THR B 172 
AB4 2 3 N ILE B 178 ? N ILE B 179 O LYS B 187 ? O LYS B 188 
AB5 1 2 N LYS B 64  ? N LYS B 65  O THR B 171 ? O THR B 172 
AB5 2 3 N ILE B 172 ? N ILE B 173 O LEU B 215 ? O LEU B 216 
AB6 1 2 N GLY B 67  ? N GLY B 68  O MET B 74  ? O MET B 75  
AB7 1 2 N VAL C 50  ? N VAL C 51  O LYS C 314 ? O LYS C 315 
AB7 2 3 O ALA C 299 ? O ALA C 300 N PHE C 279 ? N PHE C 280 
AB8 1 2 N THR C 81  ? N THR C 82  O VAL C 90  ? O VAL C 91  
AB8 2 3 N GLY C 104 ? N GLY C 105 O GLY C 150 ? O GLY C 151 
AB8 3 4 O GLN C 149 ? O GLN C 150 N ILE C 131 ? N ILE C 132 
AB9 1 2 N ILE C 131 ? N ILE C 132 O GLN C 149 ? O GLN C 150 
AB9 2 3 O GLY C 150 ? O GLY C 151 N GLY C 104 ? N GLY C 105 
AB9 3 4 N GLN C 101 ? N GLN C 102 O ARG C 294 ? O ARG C 295 
AB9 4 5 O ARG C 303 ? O ARG C 304 N LEU C 238 ? N LEU C 239 
AB9 5 6 N GLY C 239 ? N GLY C 240 O THR C 262 ? O THR C 263 
AC1 1 2 N GLU C 56  ? N GLU C 57  O ARG C 179 ? O ARG C 180 
AC1 2 3 N ILE C 178 ? N ILE C 179 O LYS C 187 ? O LYS C 188 
AC2 1 2 N GLU C 56  ? N GLU C 57  O ARG C 179 ? O ARG C 180 
AC2 2 3 N ILE C 172 ? N ILE C 173 O LEU C 215 ? O LEU C 216 
AC3 1 2 N TYR C 69  ? N TYR C 70  O ARG C 72  ? O ARG C 73  
# 
_atom_sites.entry_id                    6AH4 
_atom_sites.fract_transf_matrix[1][1]   0.009017 
_atom_sites.fract_transf_matrix[1][2]   0.000000 
_atom_sites.fract_transf_matrix[1][3]   0.000000 
_atom_sites.fract_transf_matrix[2][1]   0.000000 
_atom_sites.fract_transf_matrix[2][2]   0.007018 
_atom_sites.fract_transf_matrix[2][3]   0.000000 
_atom_sites.fract_transf_matrix[3][1]   0.000000 
_atom_sites.fract_transf_matrix[3][2]   0.000000 
_atom_sites.fract_transf_matrix[3][3]   0.003074 
_atom_sites.fract_transf_vector[1]      0.00000 
_atom_sites.fract_transf_vector[2]      0.00000 
_atom_sites.fract_transf_vector[3]      0.00000 
# 
loop_
_atom_type.symbol 
C  
CA 
N  
O  
P  
S  
# 
loop_
_atom_site.group_PDB 
_atom_site.id 
_atom_site.type_symbol 
_atom_site.label_atom_id 
_atom_site.label_alt_id 
_atom_site.label_comp_id 
_atom_site.label_asym_id 
_atom_site.label_entity_id 
_atom_site.label_seq_id 
_atom_site.pdbx_PDB_ins_code 
_atom_site.Cartn_x 
_atom_site.Cartn_y 
_atom_site.Cartn_z 
_atom_site.occupancy 
_atom_site.B_iso_or_equiv 
_atom_site.pdbx_formal_charge 
_atom_site.auth_seq_id 
_atom_site.auth_comp_id 
_atom_site.auth_asym_id 
_atom_site.auth_atom_id 
_atom_site.pdbx_PDB_model_num 
ATOM   1    N  N     . PHE A 1 6   ? 266.824 62.116 399.841 1.00 218.68 ? 7   PHE A N     1 
ATOM   2    C  CA    . PHE A 1 6   ? 268.249 61.782 399.799 1.00 227.71 ? 7   PHE A CA    1 
ATOM   3    C  C     . PHE A 1 6   ? 268.581 61.023 398.507 1.00 225.92 ? 7   PHE A C     1 
ATOM   4    O  O     . PHE A 1 6   ? 267.997 59.975 398.230 1.00 222.95 ? 7   PHE A O     1 
ATOM   5    C  CB    . PHE A 1 6   ? 268.653 60.963 401.032 1.00 202.95 ? 7   PHE A CB    1 
ATOM   6    N  N     . PHE A 1 7   ? 269.502 61.572 397.711 1.00 218.77 ? 8   PHE A N     1 
ATOM   7    C  CA    . PHE A 1 7   ? 269.880 60.980 396.429 1.00 215.13 ? 8   PHE A CA    1 
ATOM   8    C  C     . PHE A 1 7   ? 270.704 59.708 396.620 1.00 204.63 ? 8   PHE A C     1 
ATOM   9    O  O     . PHE A 1 7   ? 271.937 59.757 396.626 1.00 202.18 ? 8   PHE A O     1 
ATOM   10   C  CB    . PHE A 1 7   ? 270.663 61.999 395.589 1.00 220.62 ? 8   PHE A CB    1 
ATOM   11   C  CG    . PHE A 1 7   ? 269.916 63.291 395.325 1.00 226.65 ? 8   PHE A CG    1 
ATOM   12   C  CD1   . PHE A 1 7   ? 268.528 63.348 395.380 1.00 223.53 ? 8   PHE A CD1   1 
ATOM   13   C  CD2   . PHE A 1 7   ? 270.615 64.457 395.045 1.00 228.30 ? 8   PHE A CD2   1 
ATOM   14   C  CE1   . PHE A 1 7   ? 267.856 64.542 395.141 1.00 222.16 ? 8   PHE A CE1   1 
ATOM   15   C  CE2   . PHE A 1 7   ? 269.951 65.651 394.801 1.00 228.76 ? 8   PHE A CE2   1 
ATOM   16   C  CZ    . PHE A 1 7   ? 268.571 65.694 394.853 1.00 228.46 ? 8   PHE A CZ    1 
ATOM   17   N  N     . THR A 1 8   ? 270.035 58.561 396.741 1.00 208.03 ? 9   THR A N     1 
ATOM   18   C  CA    . THR A 1 8   ? 270.675 57.315 397.137 1.00 195.99 ? 9   THR A CA    1 
ATOM   19   C  C     . THR A 1 8   ? 270.345 56.216 396.145 1.00 193.56 ? 9   THR A C     1 
ATOM   20   O  O     . THR A 1 8   ? 269.190 56.061 395.747 1.00 221.34 ? 9   THR A O     1 
ATOM   21   C  CB    . THR A 1 8   ? 270.193 56.850 398.518 1.00 211.93 ? 9   THR A CB    1 
ATOM   22   O  OG1   . THR A 1 8   ? 268.820 56.439 398.431 1.00 193.18 ? 9   THR A OG1   1 
ATOM   23   C  CG2   . THR A 1 8   ? 270.302 57.978 399.536 1.00 218.95 ? 9   THR A CG2   1 
ATOM   24   N  N     . TYR A 1 9   ? 271.342 55.419 395.795 1.00 188.49 ? 10  TYR A N     1 
ATOM   25   C  CA    . TYR A 1 9   ? 271.176 54.307 394.869 1.00 190.28 ? 10  TYR A CA    1 
ATOM   26   C  C     . TYR A 1 9   ? 271.282 52.993 395.629 1.00 190.52 ? 10  TYR A C     1 
ATOM   27   O  O     . TYR A 1 9   ? 272.336 52.687 396.188 1.00 209.11 ? 10  TYR A O     1 
ATOM   28   C  CB    . TYR A 1 9   ? 272.220 54.352 393.757 1.00 191.63 ? 10  TYR A CB    1 
ATOM   29   C  CG    . TYR A 1 9   ? 272.349 53.020 393.063 1.00 197.28 ? 10  TYR A CG    1 
ATOM   30   C  CD1   . TYR A 1 9   ? 271.285 52.471 392.363 1.00 207.79 ? 10  TYR A CD1   1 
ATOM   31   C  CD2   . TYR A 1 9   ? 273.529 52.296 393.131 1.00 205.60 ? 10  TYR A CD2   1 
ATOM   32   C  CE1   . TYR A 1 9   ? 271.396 51.245 391.739 1.00 208.29 ? 10  TYR A CE1   1 
ATOM   33   C  CE2   . TYR A 1 9   ? 273.649 51.068 392.511 1.00 211.36 ? 10  TYR A CE2   1 
ATOM   34   C  CZ    . TYR A 1 9   ? 272.580 50.547 391.818 1.00 204.54 ? 10  TYR A CZ    1 
ATOM   35   O  OH    . TYR A 1 9   ? 272.699 49.327 391.199 1.00 196.81 ? 10  TYR A OH    1 
ATOM   36   N  N     . GLU A 1 10  ? 270.213 52.206 395.628 1.00 190.02 ? 11  GLU A N     1 
ATOM   37   C  CA    . GLU A 1 10  ? 270.258 50.909 396.285 1.00 191.29 ? 11  GLU A CA    1 
ATOM   38   C  C     . GLU A 1 10  ? 270.607 49.774 395.325 1.00 200.25 ? 11  GLU A C     1 
ATOM   39   O  O     . GLU A 1 10  ? 270.393 49.861 394.115 1.00 199.33 ? 11  GLU A O     1 
ATOM   40   C  CB    . GLU A 1 10  ? 268.938 50.626 396.980 1.00 179.23 ? 11  GLU A CB    1 
ATOM   41   C  CG    . GLU A 1 10  ? 268.522 51.768 397.847 1.00 179.57 ? 11  GLU A CG    1 
ATOM   42   C  CD    . GLU A 1 10  ? 267.315 51.416 398.655 1.00 198.31 ? 11  GLU A CD    1 
ATOM   43   O  OE1   . GLU A 1 10  ? 266.952 50.221 398.646 1.00 209.21 ? 11  GLU A OE1   1 
ATOM   44   O  OE2   . GLU A 1 10  ? 266.739 52.315 399.307 1.00 212.05 ? 11  GLU A OE2   1 
ATOM   45   N  N     . THR A 1 11  ? 271.174 48.702 395.893 1.00 204.46 ? 12  THR A N     1 
ATOM   46   C  CA    . THR A 1 11  ? 271.544 47.470 395.205 1.00 201.32 ? 12  THR A CA    1 
ATOM   47   C  C     . THR A 1 11  ? 271.796 46.412 396.269 1.00 208.05 ? 12  THR A C     1 
ATOM   48   O  O     . THR A 1 11  ? 272.343 46.747 397.327 1.00 213.66 ? 12  THR A O     1 
ATOM   49   C  CB    . THR A 1 11  ? 272.780 47.676 394.318 1.00 190.80 ? 12  THR A CB    1 
ATOM   50   O  OG1   . THR A 1 11  ? 273.242 46.417 393.822 1.00 188.65 ? 12  THR A OG1   1 
ATOM   51   C  CG2   . THR A 1 11  ? 273.890 48.362 395.084 1.00 195.69 ? 12  THR A CG2   1 
ATOM   52   N  N     . PRO A 1 12  ? 271.426 45.152 396.040 1.00 211.30 ? 13  PRO A N     1 
ATOM   53   C  CA    . PRO A 1 12  ? 271.453 44.157 397.122 1.00 215.69 ? 13  PRO A CA    1 
ATOM   54   C  C     . PRO A 1 12  ? 272.828 43.542 397.371 1.00 217.61 ? 13  PRO A C     1 
ATOM   55   O  O     . PRO A 1 12  ? 273.674 43.453 396.476 1.00 203.70 ? 13  PRO A O     1 
ATOM   56   C  CB    . PRO A 1 12  ? 270.461 43.094 396.636 1.00 206.85 ? 13  PRO A CB    1 
ATOM   57   C  CG    . PRO A 1 12  ? 270.593 43.147 395.148 1.00 201.08 ? 13  PRO A CG    1 
ATOM   58   C  CD    . PRO A 1 12  ? 270.850 44.600 394.801 1.00 200.63 ? 13  PRO A CD    1 
ATOM   59   N  N     . LYS A 1 13  ? 273.036 43.110 398.622 1.00 212.36 ? 14  LYS A N     1 
ATOM   60   C  CA    . LYS A 1 13  ? 274.211 42.308 398.958 1.00 217.62 ? 14  LYS A CA    1 
ATOM   61   C  C     . LYS A 1 13  ? 274.057 40.889 398.415 1.00 206.00 ? 14  LYS A C     1 
ATOM   62   O  O     . LYS A 1 13  ? 273.002 40.261 398.554 1.00 191.43 ? 14  LYS A O     1 
ATOM   63   C  CB    . LYS A 1 13  ? 274.420 42.276 400.476 1.00 198.83 ? 14  LYS A CB    1 
ATOM   64   N  N     . VAL A 1 14  ? 275.134 40.367 397.822 1.00 203.41 ? 15  VAL A N     1 
ATOM   65   C  CA    . VAL A 1 14  ? 275.052 39.169 396.990 1.00 194.74 ? 15  VAL A CA    1 
ATOM   66   C  C     . VAL A 1 14  ? 276.175 38.186 397.316 1.00 190.65 ? 15  VAL A C     1 
ATOM   67   O  O     . VAL A 1 14  ? 277.341 38.574 397.455 1.00 186.15 ? 15  VAL A O     1 
ATOM   68   C  CB    . VAL A 1 14  ? 275.072 39.539 395.493 1.00 207.84 ? 15  VAL A CB    1 
ATOM   69   C  CG1   . VAL A 1 14  ? 273.956 40.531 395.165 1.00 200.35 ? 15  VAL A CG1   1 
ATOM   70   C  CG2   . VAL A 1 14  ? 276.415 40.142 395.116 1.00 201.11 ? 15  VAL A CG2   1 
ATOM   71   N  N     . ILE A 1 15  ? 275.807 36.908 397.456 1.00 192.03 ? 16  ILE A N     1 
ATOM   72   C  CA    . ILE A 1 15  ? 276.771 35.818 397.409 1.00 181.99 ? 16  ILE A CA    1 
ATOM   73   C  C     . ILE A 1 15  ? 277.292 35.703 395.986 1.00 180.95 ? 16  ILE A C     1 
ATOM   74   O  O     . ILE A 1 15  ? 276.597 36.036 395.021 1.00 188.15 ? 16  ILE A O     1 
ATOM   75   C  CB    . ILE A 1 15  ? 276.112 34.498 397.859 1.00 182.32 ? 16  ILE A CB    1 
ATOM   76   C  CG1   . ILE A 1 15  ? 275.494 34.624 399.262 1.00 201.73 ? 16  ILE A CG1   1 
ATOM   77   C  CG2   . ILE A 1 15  ? 277.074 33.320 397.758 1.00 175.78 ? 16  ILE A CG2   1 
ATOM   78   C  CD1   . ILE A 1 15  ? 276.345 35.360 400.277 1.00 210.70 ? 16  ILE A CD1   1 
ATOM   79   N  N     . VAL A 1 16  ? 278.528 35.240 395.840 1.00 188.04 ? 17  VAL A N     1 
ATOM   80   C  CA    . VAL A 1 16  ? 279.099 35.033 394.514 1.00 179.61 ? 17  VAL A CA    1 
ATOM   81   C  C     . VAL A 1 16  ? 279.834 33.702 394.529 1.00 177.28 ? 17  VAL A C     1 
ATOM   82   O  O     . VAL A 1 16  ? 281.067 33.662 394.521 1.00 184.27 ? 17  VAL A O     1 
ATOM   83   C  CB    . VAL A 1 16  ? 280.029 36.191 394.097 1.00 179.94 ? 17  VAL A CB    1 
ATOM   84   C  CG1   . VAL A 1 16  ? 280.546 35.991 392.674 1.00 186.63 ? 17  VAL A CG1   1 
ATOM   85   C  CG2   . VAL A 1 16  ? 279.317 37.530 394.198 1.00 181.38 ? 17  VAL A CG2   1 
ATOM   86   N  N     . VAL A 1 17  ? 279.080 32.604 394.537 1.00 174.71 ? 18  VAL A N     1 
ATOM   87   C  CA    . VAL A 1 17  ? 279.631 31.252 394.579 1.00 174.70 ? 18  VAL A CA    1 
ATOM   88   C  C     . VAL A 1 17  ? 280.652 31.091 393.451 1.00 176.51 ? 18  VAL A C     1 
ATOM   89   O  O     . VAL A 1 17  ? 280.593 31.797 392.438 1.00 187.51 ? 18  VAL A O     1 
ATOM   90   C  CB    . VAL A 1 17  ? 278.491 30.212 394.491 1.00 172.59 ? 18  VAL A CB    1 
ATOM   91   C  CG1   . VAL A 1 17  ? 279.007 28.790 394.638 1.00 178.23 ? 18  VAL A CG1   1 
ATOM   92   C  CG2   . VAL A 1 17  ? 277.415 30.502 395.535 1.00 168.52 ? 18  VAL A CG2   1 
ATOM   93   N  N     . LYS A 1 18  ? 281.628 30.198 393.634 1.00 179.71 ? 19  LYS A N     1 
ATOM   94   C  CA    . LYS A 1 18  ? 282.643 29.930 392.619 1.00 185.42 ? 19  LYS A CA    1 
ATOM   95   C  C     . LYS A 1 18  ? 282.877 28.435 392.448 1.00 188.88 ? 19  LYS A C     1 
ATOM   96   O  O     . LYS A 1 18  ? 283.977 28.029 392.049 1.00 179.72 ? 19  LYS A O     1 
ATOM   97   C  CB    . LYS A 1 18  ? 283.963 30.642 392.944 1.00 181.57 ? 19  LYS A CB    1 
ATOM   98   C  CG    . LYS A 1 18  ? 283.988 32.122 392.569 1.00 179.80 ? 19  LYS A CG    1 
ATOM   99   C  CD    . LYS A 1 18  ? 285.319 32.774 392.941 1.00 188.58 ? 19  LYS A CD    1 
ATOM   100  C  CE    . LYS A 1 18  ? 286.499 32.185 392.183 1.00 184.46 ? 19  LYS A CE    1 
ATOM   101  N  NZ    . LYS A 1 18  ? 286.429 32.479 390.729 1.00 182.37 ? 19  LYS A NZ    1 
ATOM   102  N  N     . SER A 1 19  ? 281.891 27.612 392.811 1.00 180.98 ? 20  SER A N     1 
ATOM   103  C  CA    . SER A 1 19  ? 281.935 26.196 392.475 1.00 186.00 ? 20  SER A CA    1 
ATOM   104  C  C     . SER A 1 19  ? 281.908 26.026 390.961 1.00 201.83 ? 20  SER A C     1 
ATOM   105  O  O     . SER A 1 19  ? 281.086 26.639 390.268 1.00 192.25 ? 20  SER A O     1 
ATOM   106  C  CB    . SER A 1 19  ? 280.761 25.453 393.112 1.00 179.75 ? 20  SER A CB    1 
ATOM   107  O  OG    . SER A 1 19  ? 280.596 24.170 392.529 1.00 175.83 ? 20  SER A OG    1 
ATOM   108  N  N     . TRP A 1 20  ? 282.807 25.177 390.450 1.00 210.75 ? 21  TRP A N     1 
ATOM   109  C  CA    . TRP A 1 20  ? 282.817 24.886 389.020 1.00 201.47 ? 21  TRP A CA    1 
ATOM   110  C  C     . TRP A 1 20  ? 281.477 24.301 388.578 1.00 199.46 ? 21  TRP A C     1 
ATOM   111  O  O     . TRP A 1 20  ? 280.979 24.626 387.492 1.00 210.94 ? 21  TRP A O     1 
ATOM   112  C  CB    . TRP A 1 20  ? 283.979 23.943 388.682 1.00 178.69 ? 21  TRP A CB    1 
ATOM   113  N  N     . THR A 1 21  ? 280.860 23.475 389.430 1.00 187.41 ? 22  THR A N     1 
ATOM   114  C  CA    . THR A 1 21  ? 279.613 22.799 389.073 1.00 203.93 ? 22  THR A CA    1 
ATOM   115  C  C     . THR A 1 21  ? 278.484 23.797 388.821 1.00 201.57 ? 22  THR A C     1 
ATOM   116  O  O     . THR A 1 21  ? 277.933 23.877 387.710 1.00 191.83 ? 22  THR A O     1 
ATOM   117  C  CB    . THR A 1 21  ? 279.219 21.826 390.189 1.00 207.83 ? 22  THR A CB    1 
ATOM   118  O  OG1   . THR A 1 21  ? 280.305 20.921 390.445 1.00 197.09 ? 22  THR A OG1   1 
ATOM   119  C  CG2   . THR A 1 21  ? 277.945 21.042 389.810 1.00 181.64 ? 22  THR A CG2   1 
ATOM   120  N  N     . ILE A 1 22  ? 278.107 24.551 389.857 1.00 191.96 ? 23  ILE A N     1 
ATOM   121  C  CA    . ILE A 1 22  ? 277.017 25.502 389.696 1.00 187.68 ? 23  ILE A CA    1 
ATOM   122  C  C     . ILE A 1 22  ? 277.427 26.634 388.765 1.00 184.70 ? 23  ILE A C     1 
ATOM   123  O  O     . ILE A 1 22  ? 276.591 27.159 388.027 1.00 198.37 ? 23  ILE A O     1 
ATOM   124  C  CB    . ILE A 1 22  ? 276.527 26.018 391.060 1.00 205.06 ? 23  ILE A CB    1 
ATOM   125  C  CG1   . ILE A 1 22  ? 275.836 24.897 391.840 1.00 208.93 ? 23  ILE A CG1   1 
ATOM   126  C  CG2   . ILE A 1 22  ? 275.486 27.109 390.873 1.00 188.47 ? 23  ILE A CG2   1 
ATOM   127  C  CD1   . ILE A 1 22  ? 274.606 24.326 391.154 1.00 193.43 ? 23  ILE A CD1   1 
ATOM   128  N  N     . GLY A 1 23  ? 278.707 26.992 388.730 1.00 184.34 ? 24  GLY A N     1 
ATOM   129  C  CA    . GLY A 1 23  ? 279.167 27.942 387.732 1.00 193.72 ? 24  GLY A CA    1 
ATOM   130  C  C     . GLY A 1 23  ? 278.846 27.567 386.289 1.00 208.35 ? 24  GLY A C     1 
ATOM   131  O  O     . GLY A 1 23  ? 278.189 28.341 385.571 1.00 205.41 ? 24  GLY A O     1 
ATOM   132  N  N     . ILE A 1 24  ? 279.277 26.378 385.846 1.00 206.81 ? 25  ILE A N     1 
ATOM   133  C  CA    . ILE A 1 24  ? 279.021 25.987 384.459 1.00 204.59 ? 25  ILE A CA    1 
ATOM   134  C  C     . ILE A 1 24  ? 277.536 25.690 384.234 1.00 187.86 ? 25  ILE A C     1 
ATOM   135  O  O     . ILE A 1 24  ? 277.002 25.974 383.159 1.00 182.80 ? 25  ILE A O     1 
ATOM   136  C  CB    . ILE A 1 24  ? 279.931 24.815 384.028 1.00 194.80 ? 25  ILE A CB    1 
ATOM   137  C  CG1   . ILE A 1 24  ? 279.460 23.466 384.597 1.00 201.58 ? 25  ILE A CG1   1 
ATOM   138  C  CG2   . ILE A 1 24  ? 281.385 25.106 384.384 1.00 183.26 ? 25  ILE A CG2   1 
ATOM   139  C  CD1   . ILE A 1 24  ? 278.569 22.646 383.656 1.00 189.40 ? 25  ILE A CD1   1 
ATOM   140  N  N     . ILE A 1 25  ? 276.837 25.115 385.221 1.00 185.57 ? 26  ILE A N     1 
ATOM   141  C  CA    . ILE A 1 25  ? 275.426 24.816 384.978 1.00 192.83 ? 26  ILE A CA    1 
ATOM   142  C  C     . ILE A 1 25  ? 274.626 26.112 384.842 1.00 200.08 ? 26  ILE A C     1 
ATOM   143  O  O     . ILE A 1 25  ? 273.709 26.208 384.015 1.00 214.62 ? 26  ILE A O     1 
ATOM   144  C  CB    . ILE A 1 25  ? 274.840 23.893 386.068 1.00 201.74 ? 26  ILE A CB    1 
ATOM   145  C  CG1   . ILE A 1 25  ? 273.435 23.418 385.671 1.00 191.22 ? 26  ILE A CG1   1 
ATOM   146  C  CG2   . ILE A 1 25  ? 274.705 24.606 387.376 1.00 201.46 ? 26  ILE A CG2   1 
ATOM   147  C  CD1   . ILE A 1 25  ? 272.800 22.433 386.644 1.00 174.28 ? 26  ILE A CD1   1 
ATOM   148  N  N     . ASN A 1 26  ? 274.971 27.139 385.625 1.00 197.85 ? 27  ASN A N     1 
ATOM   149  C  CA    . ASN A 1 26  ? 274.330 28.435 385.453 1.00 193.25 ? 27  ASN A CA    1 
ATOM   150  C  C     . ASN A 1 26  ? 274.689 29.055 384.109 1.00 197.29 ? 27  ASN A C     1 
ATOM   151  O  O     . ASN A 1 26  ? 273.813 29.596 383.424 1.00 194.04 ? 27  ASN A O     1 
ATOM   152  C  CB    . ASN A 1 26  ? 274.712 29.364 386.603 1.00 198.81 ? 27  ASN A CB    1 
ATOM   153  C  CG    . ASN A 1 26  ? 274.548 30.830 386.251 1.00 199.65 ? 27  ASN A CG    1 
ATOM   154  O  OD1   . ASN A 1 26  ? 275.469 31.475 385.725 1.00 184.05 ? 27  ASN A OD1   1 
ATOM   155  N  ND2   . ASN A 1 26  ? 273.361 31.364 386.527 1.00 197.02 ? 27  ASN A ND2   1 
ATOM   156  N  N     . ARG A 1 27  ? 275.965 28.995 383.711 1.00 186.95 ? 28  ARG A N     1 
ATOM   157  C  CA    . ARG A 1 27  ? 276.335 29.578 382.422 1.00 204.04 ? 28  ARG A CA    1 
ATOM   158  C  C     . ARG A 1 27  ? 275.609 28.885 381.263 1.00 199.65 ? 28  ARG A C     1 
ATOM   159  O  O     . ARG A 1 27  ? 275.190 29.539 380.298 1.00 181.91 ? 28  ARG A O     1 
ATOM   160  C  CB    . ARG A 1 27  ? 277.857 29.524 382.223 1.00 198.37 ? 28  ARG A CB    1 
ATOM   161  C  CG    . ARG A 1 27  ? 278.669 30.473 383.116 1.00 191.97 ? 28  ARG A CG    1 
ATOM   162  C  CD    . ARG A 1 27  ? 277.966 31.819 383.267 1.00 202.86 ? 28  ARG A CD    1 
ATOM   163  N  NE    . ARG A 1 27  ? 278.875 32.949 383.447 1.00 200.32 ? 28  ARG A NE    1 
ATOM   164  C  CZ    . ARG A 1 27  ? 278.488 34.161 383.839 1.00 200.44 ? 28  ARG A CZ    1 
ATOM   165  N  NH1   . ARG A 1 27  ? 279.381 35.132 383.957 1.00 199.94 ? 28  ARG A NH1   1 
ATOM   166  N  NH2   . ARG A 1 27  ? 277.212 34.398 384.142 1.00 190.53 ? 28  ARG A NH2   1 
ATOM   167  N  N     . VAL A 1 28  ? 275.418 27.567 381.362 1.00 201.92 ? 29  VAL A N     1 
ATOM   168  C  CA    . VAL A 1 28  ? 274.709 26.813 380.329 1.00 191.66 ? 29  VAL A CA    1 
ATOM   169  C  C     . VAL A 1 28  ? 273.221 27.156 380.313 1.00 181.60 ? 29  VAL A C     1 
ATOM   170  O  O     . VAL A 1 28  ? 272.613 27.277 379.242 1.00 185.95 ? 29  VAL A O     1 
ATOM   171  C  CB    . VAL A 1 28  ? 274.965 25.305 380.512 1.00 193.88 ? 29  VAL A CB    1 
ATOM   172  C  CG1   . VAL A 1 28  ? 273.796 24.473 379.973 1.00 179.58 ? 29  VAL A CG1   1 
ATOM   173  C  CG2   . VAL A 1 28  ? 276.287 24.923 379.825 1.00 177.50 ? 29  VAL A CG2   1 
ATOM   174  N  N     . VAL A 1 29  ? 272.598 27.279 381.484 1.00 184.13 ? 30  VAL A N     1 
ATOM   175  C  CA    . VAL A 1 29  ? 271.214 27.743 381.511 1.00 178.27 ? 30  VAL A CA    1 
ATOM   176  C  C     . VAL A 1 29  ? 271.104 29.122 380.863 1.00 185.92 ? 30  VAL A C     1 
ATOM   177  O  O     . VAL A 1 29  ? 270.133 29.412 380.151 1.00 191.04 ? 30  VAL A O     1 
ATOM   178  C  CB    . VAL A 1 29  ? 270.671 27.727 382.948 1.00 175.61 ? 30  VAL A CB    1 
ATOM   179  C  CG1   . VAL A 1 29  ? 269.561 28.743 383.117 1.00 175.08 ? 30  VAL A CG1   1 
ATOM   180  C  CG2   . VAL A 1 29  ? 270.176 26.338 383.272 1.00 174.57 ? 30  VAL A CG2   1 
ATOM   181  N  N     . GLN A 1 30  ? 272.107 29.984 381.067 1.00 196.50 ? 31  GLN A N     1 
ATOM   182  C  CA    . GLN A 1 30  ? 272.062 31.299 380.424 1.00 193.41 ? 31  GLN A CA    1 
ATOM   183  C  C     . GLN A 1 30  ? 272.215 31.189 378.909 1.00 187.44 ? 31  GLN A C     1 
ATOM   184  O  O     . GLN A 1 30  ? 271.531 31.898 378.158 1.00 187.61 ? 31  GLN A O     1 
ATOM   185  C  CB    . GLN A 1 30  ? 273.143 32.226 380.984 1.00 191.37 ? 31  GLN A CB    1 
ATOM   186  C  CG    . GLN A 1 30  ? 273.198 32.336 382.490 1.00 186.52 ? 31  GLN A CG    1 
ATOM   187  C  CD    . GLN A 1 30  ? 274.220 33.353 382.943 1.00 192.02 ? 31  GLN A CD    1 
ATOM   188  O  OE1   . GLN A 1 30  ? 275.238 33.557 382.282 1.00 188.10 ? 31  GLN A OE1   1 
ATOM   189  N  NE2   . GLN A 1 30  ? 273.967 33.985 384.082 1.00 200.22 ? 31  GLN A NE2   1 
ATOM   190  N  N     . LEU A 1 31  ? 273.109 30.313 378.444 1.00 188.15 ? 32  LEU A N     1 
ATOM   191  C  CA    . LEU A 1 31  ? 273.239 30.083 377.005 1.00 186.35 ? 32  LEU A CA    1 
ATOM   192  C  C     . LEU A 1 31  ? 271.930 29.589 376.405 1.00 188.22 ? 32  LEU A C     1 
ATOM   193  O  O     . LEU A 1 31  ? 271.560 30.003 375.304 1.00 199.80 ? 32  LEU A O     1 
ATOM   194  C  CB    . LEU A 1 31  ? 274.372 29.098 376.706 1.00 193.96 ? 32  LEU A CB    1 
ATOM   195  C  CG    . LEU A 1 31  ? 274.789 28.931 375.238 1.00 184.58 ? 32  LEU A CG    1 
ATOM   196  C  CD1   . LEU A 1 31  ? 275.414 30.209 374.697 1.00 187.40 ? 32  LEU A CD1   1 
ATOM   197  C  CD2   . LEU A 1 31  ? 275.765 27.772 375.071 1.00 172.92 ? 32  LEU A CD2   1 
ATOM   198  N  N     . LEU A 1 32  ? 271.227 28.682 377.095 1.00 188.24 ? 33  LEU A N     1 
ATOM   199  C  CA    . LEU A 1 32  ? 269.944 28.209 376.571 1.00 184.77 ? 33  LEU A CA    1 
ATOM   200  C  C     . LEU A 1 32  ? 268.892 29.314 376.557 1.00 180.97 ? 33  LEU A C     1 
ATOM   201  O  O     . LEU A 1 32  ? 268.119 29.416 375.600 1.00 202.65 ? 33  LEU A O     1 
ATOM   202  C  CB    . LEU A 1 32  ? 269.414 27.001 377.347 1.00 176.95 ? 33  LEU A CB    1 
ATOM   203  C  CG    . LEU A 1 32  ? 270.186 25.680 377.317 1.00 184.60 ? 33  LEU A CG    1 
ATOM   204  C  CD1   . LEU A 1 32  ? 269.236 24.524 377.646 1.00 163.64 ? 33  LEU A CD1   1 
ATOM   205  C  CD2   . LEU A 1 32  ? 270.915 25.455 375.990 1.00 181.09 ? 33  LEU A CD2   1 
ATOM   206  N  N     . ILE A 1 33  ? 268.826 30.143 377.600 1.00 179.65 ? 34  ILE A N     1 
ATOM   207  C  CA    . ILE A 1 33  ? 267.848 31.231 377.571 1.00 182.48 ? 34  ILE A CA    1 
ATOM   208  C  C     . ILE A 1 33  ? 268.142 32.179 376.416 1.00 182.19 ? 34  ILE A C     1 
ATOM   209  O  O     . ILE A 1 33  ? 267.237 32.563 375.657 1.00 189.17 ? 34  ILE A O     1 
ATOM   210  C  CB    . ILE A 1 33  ? 267.814 31.982 378.914 1.00 200.89 ? 34  ILE A CB    1 
ATOM   211  C  CG1   . ILE A 1 33  ? 267.400 31.045 380.059 1.00 205.62 ? 34  ILE A CG1   1 
ATOM   212  C  CG2   . ILE A 1 33  ? 266.884 33.188 378.825 1.00 195.43 ? 34  ILE A CG2   1 
ATOM   213  C  CD1   . ILE A 1 33  ? 266.084 30.327 379.841 1.00 192.94 ? 34  ILE A CD1   1 
ATOM   214  N  N     . ILE A 1 34  ? 269.416 32.538 376.241 1.00 178.91 ? 35  ILE A N     1 
ATOM   215  C  CA    . ILE A 1 34  ? 269.798 33.452 375.167 1.00 184.59 ? 35  ILE A CA    1 
ATOM   216  C  C     . ILE A 1 34  ? 269.521 32.836 373.795 1.00 191.69 ? 35  ILE A C     1 
ATOM   217  O  O     . ILE A 1 34  ? 269.028 33.517 372.887 1.00 191.11 ? 35  ILE A O     1 
ATOM   218  C  CB    . ILE A 1 34  ? 271.276 33.869 375.330 1.00 198.69 ? 35  ILE A CB    1 
ATOM   219  C  CG1   . ILE A 1 34  ? 271.471 34.663 376.625 1.00 191.46 ? 35  ILE A CG1   1 
ATOM   220  C  CG2   . ILE A 1 34  ? 271.771 34.662 374.129 1.00 192.52 ? 35  ILE A CG2   1 
ATOM   221  C  CD1   . ILE A 1 34  ? 270.806 36.032 376.604 1.00 184.64 ? 35  ILE A CD1   1 
ATOM   222  N  N     . SER A 1 35  ? 269.833 31.546 373.615 1.00 196.09 ? 36  SER A N     1 
ATOM   223  C  CA    . SER A 1 35  ? 269.637 30.904 372.314 1.00 195.91 ? 36  SER A CA    1 
ATOM   224  C  C     . SER A 1 35  ? 268.151 30.716 371.985 1.00 189.99 ? 36  SER A C     1 
ATOM   225  O  O     . SER A 1 35  ? 267.747 30.858 370.825 1.00 176.74 ? 36  SER A O     1 
ATOM   226  C  CB    . SER A 1 35  ? 270.412 29.581 372.255 1.00 180.80 ? 36  SER A CB    1 
ATOM   227  O  OG    . SER A 1 35  ? 269.837 28.575 373.069 1.00 180.68 ? 36  SER A OG    1 
ATOM   228  N  N     . TYR A 1 36  ? 267.321 30.365 372.971 1.00 184.89 ? 37  TYR A N     1 
ATOM   229  C  CA    . TYR A 1 36  ? 265.881 30.370 372.733 1.00 177.26 ? 37  TYR A CA    1 
ATOM   230  C  C     . TYR A 1 36  ? 265.418 31.750 372.287 1.00 184.53 ? 37  TYR A C     1 
ATOM   231  O  O     . TYR A 1 36  ? 264.690 31.880 371.299 1.00 199.20 ? 37  TYR A O     1 
ATOM   232  C  CB    . TYR A 1 36  ? 265.127 29.934 373.988 1.00 174.25 ? 37  TYR A CB    1 
ATOM   233  C  CG    . TYR A 1 36  ? 263.709 30.461 374.089 1.00 175.80 ? 37  TYR A CG    1 
ATOM   234  C  CD1   . TYR A 1 36  ? 263.433 31.730 374.604 1.00 175.99 ? 37  TYR A CD1   1 
ATOM   235  C  CD2   . TYR A 1 36  ? 262.638 29.678 373.694 1.00 192.18 ? 37  TYR A CD2   1 
ATOM   236  C  CE1   . TYR A 1 36  ? 262.124 32.207 374.705 1.00 182.11 ? 37  TYR A CE1   1 
ATOM   237  C  CE2   . TYR A 1 36  ? 261.318 30.140 373.799 1.00 202.35 ? 37  TYR A CE2   1 
ATOM   238  C  CZ    . TYR A 1 36  ? 261.063 31.402 374.303 1.00 196.38 ? 37  TYR A CZ    1 
ATOM   239  O  OH    . TYR A 1 36  ? 259.750 31.840 374.394 1.00 175.74 ? 37  TYR A OH    1 
ATOM   240  N  N     . PHE A 1 37  ? 265.848 32.800 372.993 1.00 188.44 ? 38  PHE A N     1 
ATOM   241  C  CA    . PHE A 1 37  ? 265.396 34.148 372.650 1.00 184.24 ? 38  PHE A CA    1 
ATOM   242  C  C     . PHE A 1 37  ? 265.861 34.568 371.258 1.00 173.26 ? 38  PHE A C     1 
ATOM   243  O  O     . PHE A 1 37  ? 265.134 35.261 370.540 1.00 171.71 ? 38  PHE A O     1 
ATOM   244  C  CB    . PHE A 1 37  ? 265.894 35.146 373.694 1.00 191.19 ? 38  PHE A CB    1 
ATOM   245  C  CG    . PHE A 1 37  ? 264.835 35.624 374.645 1.00 176.87 ? 38  PHE A CG    1 
ATOM   246  C  CD1   . PHE A 1 37  ? 264.285 34.767 375.578 1.00 183.91 ? 38  PHE A CD1   1 
ATOM   247  C  CD2   . PHE A 1 37  ? 264.428 36.947 374.638 1.00 176.43 ? 38  PHE A CD2   1 
ATOM   248  C  CE1   . PHE A 1 37  ? 263.326 35.211 376.466 1.00 184.76 ? 38  PHE A CE1   1 
ATOM   249  C  CE2   . PHE A 1 37  ? 263.469 37.395 375.525 1.00 179.43 ? 38  PHE A CE2   1 
ATOM   250  C  CZ    . PHE A 1 37  ? 262.922 36.527 376.442 1.00 179.70 ? 38  PHE A CZ    1 
ATOM   251  N  N     . VAL A 1 38  ? 267.085 34.204 370.875 1.00 175.13 ? 39  VAL A N     1 
ATOM   252  C  CA    . VAL A 1 38  ? 267.581 34.580 369.550 1.00 195.05 ? 39  VAL A CA    1 
ATOM   253  C  C     . VAL A 1 38  ? 266.896 33.759 368.458 1.00 198.75 ? 39  VAL A C     1 
ATOM   254  O  O     . VAL A 1 38  ? 266.334 34.313 367.503 1.00 198.19 ? 39  VAL A O     1 
ATOM   255  C  CB    . VAL A 1 38  ? 269.115 34.452 369.478 1.00 169.53 ? 39  VAL A CB    1 
ATOM   256  C  CG1   . VAL A 1 38  ? 269.544 34.230 368.046 1.00 165.19 ? 39  VAL A CG1   1 
ATOM   257  C  CG2   . VAL A 1 38  ? 269.763 35.711 370.012 1.00 162.96 ? 39  VAL A CG2   1 
ATOM   258  N  N     . GLY A 1 39  ? 266.905 32.431 368.592 1.00 198.22 ? 40  GLY A N     1 
ATOM   259  C  CA    . GLY A 1 39  ? 266.360 31.591 367.535 1.00 201.59 ? 40  GLY A CA    1 
ATOM   260  C  C     . GLY A 1 39  ? 264.849 31.680 367.425 1.00 179.13 ? 40  GLY A C     1 
ATOM   261  O  O     . GLY A 1 39  ? 264.303 31.827 366.330 1.00 174.44 ? 40  GLY A O     1 
ATOM   262  N  N     . TRP A 1 40  ? 264.155 31.600 368.555 1.00 170.65 ? 41  TRP A N     1 
ATOM   263  C  CA    . TRP A 1 40  ? 262.704 31.619 368.536 1.00 172.82 ? 41  TRP A CA    1 
ATOM   264  C  C     . TRP A 1 40  ? 262.202 33.054 368.524 1.00 175.91 ? 41  TRP A C     1 
ATOM   265  O  O     . TRP A 1 40  ? 261.818 33.553 367.465 1.00 199.88 ? 41  TRP A O     1 
ATOM   266  C  CB    . TRP A 1 40  ? 262.148 30.854 369.731 1.00 175.61 ? 41  TRP A CB    1 
ATOM   267  C  CG    . TRP A 1 40  ? 260.674 30.944 369.916 1.00 181.28 ? 41  TRP A CG    1 
ATOM   268  C  CD1   . TRP A 1 40  ? 259.982 31.942 370.547 1.00 179.28 ? 41  TRP A CD1   1 
ATOM   269  C  CD2   . TRP A 1 40  ? 259.705 29.977 369.508 1.00 193.54 ? 41  TRP A CD2   1 
ATOM   270  N  NE1   . TRP A 1 40  ? 258.635 31.665 370.538 1.00 193.35 ? 41  TRP A NE1   1 
ATOM   271  C  CE2   . TRP A 1 40  ? 258.435 30.463 369.911 1.00 207.85 ? 41  TRP A CE2   1 
ATOM   272  C  CE3   . TRP A 1 40  ? 259.781 28.751 368.838 1.00 183.83 ? 41  TRP A CE3   1 
ATOM   273  C  CZ2   . TRP A 1 40  ? 257.251 29.763 369.664 1.00 200.45 ? 41  TRP A CZ2   1 
ATOM   274  C  CZ3   . TRP A 1 40  ? 258.606 28.059 368.589 1.00 211.13 ? 41  TRP A CZ3   1 
ATOM   275  C  CH2   . TRP A 1 40  ? 257.355 28.568 369.003 1.00 215.89 ? 41  TRP A CH2   1 
ATOM   276  N  N     . VAL A 1 41  ? 262.257 33.744 369.668 1.00 173.10 ? 42  VAL A N     1 
ATOM   277  C  CA    . VAL A 1 41  ? 261.607 35.048 369.806 1.00 169.21 ? 42  VAL A CA    1 
ATOM   278  C  C     . VAL A 1 41  ? 262.103 36.044 368.772 1.00 173.22 ? 42  VAL A C     1 
ATOM   279  O  O     . VAL A 1 41  ? 261.367 36.956 368.379 1.00 177.97 ? 42  VAL A O     1 
ATOM   280  C  CB    . VAL A 1 41  ? 261.805 35.595 371.232 1.00 167.68 ? 42  VAL A CB    1 
ATOM   281  C  CG1   . VAL A 1 41  ? 261.291 37.018 371.348 1.00 160.14 ? 42  VAL A CG1   1 
ATOM   282  C  CG2   . VAL A 1 41  ? 261.092 34.710 372.213 1.00 177.46 ? 42  VAL A CG2   1 
ATOM   283  N  N     . PHE A 1 42  ? 263.340 35.904 368.305 1.00 182.09 ? 43  PHE A N     1 
ATOM   284  C  CA    . PHE A 1 42  ? 263.857 36.898 367.374 1.00 182.74 ? 43  PHE A CA    1 
ATOM   285  C  C     . PHE A 1 42  ? 263.797 36.432 365.922 1.00 180.13 ? 43  PHE A C     1 
ATOM   286  O  O     . PHE A 1 42  ? 263.148 37.086 365.104 1.00 172.73 ? 43  PHE A O     1 
ATOM   287  C  CB    . PHE A 1 42  ? 265.280 37.312 367.786 1.00 182.53 ? 43  PHE A CB    1 
ATOM   288  C  CG    . PHE A 1 42  ? 265.319 38.616 368.554 1.00 174.31 ? 43  PHE A CG    1 
ATOM   289  C  CD1   . PHE A 1 42  ? 264.693 38.724 369.789 1.00 170.12 ? 43  PHE A CD1   1 
ATOM   290  C  CD2   . PHE A 1 42  ? 265.913 39.745 368.014 1.00 171.51 ? 43  PHE A CD2   1 
ATOM   291  C  CE1   . PHE A 1 42  ? 264.699 39.918 370.488 1.00 169.07 ? 43  PHE A CE1   1 
ATOM   292  C  CE2   . PHE A 1 42  ? 265.915 40.947 368.707 1.00 167.48 ? 43  PHE A CE2   1 
ATOM   293  C  CZ    . PHE A 1 42  ? 265.304 41.032 369.946 1.00 168.55 ? 43  PHE A CZ    1 
ATOM   294  N  N     . LEU A 1 43  ? 264.402 35.282 365.596 1.00 182.29 ? 44  LEU A N     1 
ATOM   295  C  CA    . LEU A 1 43  ? 264.425 34.825 364.205 1.00 185.30 ? 44  LEU A CA    1 
ATOM   296  C  C     . LEU A 1 43  ? 263.053 34.314 363.754 1.00 197.90 ? 44  LEU A C     1 
ATOM   297  O  O     . LEU A 1 43  ? 262.488 34.810 362.771 1.00 195.42 ? 44  LEU A O     1 
ATOM   298  C  CB    . LEU A 1 43  ? 265.513 33.765 364.007 1.00 169.47 ? 44  LEU A CB    1 
ATOM   299  C  CG    . LEU A 1 43  ? 266.952 34.281 364.147 1.00 174.98 ? 44  LEU A CG    1 
ATOM   300  C  CD1   . LEU A 1 43  ? 267.957 33.374 363.437 1.00 165.71 ? 44  LEU A CD1   1 
ATOM   301  C  CD2   . LEU A 1 43  ? 267.100 35.727 363.667 1.00 163.23 ? 44  LEU A CD2   1 
ATOM   302  N  N     . HIS A 1 44  ? 262.514 33.301 364.439 1.00 183.97 ? 45  HIS A N     1 
ATOM   303  C  CA    . HIS A 1 44  ? 261.245 32.701 364.040 1.00 168.67 ? 45  HIS A CA    1 
ATOM   304  C  C     . HIS A 1 44  ? 260.124 33.714 364.204 1.00 167.78 ? 45  HIS A C     1 
ATOM   305  O  O     . HIS A 1 44  ? 259.653 34.274 363.216 1.00 169.19 ? 45  HIS A O     1 
ATOM   306  C  CB    . HIS A 1 44  ? 260.989 31.427 364.855 1.00 173.03 ? 45  HIS A CB    1 
ATOM   307  C  CG    . HIS A 1 44  ? 259.589 30.895 364.770 1.00 192.70 ? 45  HIS A CG    1 
ATOM   308  N  ND1   . HIS A 1 44  ? 258.634 31.163 365.730 1.00 187.86 ? 45  HIS A ND1   1 
ATOM   309  C  CD2   . HIS A 1 44  ? 258.992 30.076 363.871 1.00 196.72 ? 45  HIS A CD2   1 
ATOM   310  C  CE1   . HIS A 1 44  ? 257.506 30.551 365.418 1.00 187.83 ? 45  HIS A CE1   1 
ATOM   311  N  NE2   . HIS A 1 44  ? 257.695 29.886 364.293 1.00 206.24 ? 45  HIS A NE2   1 
ATOM   312  N  N     . GLU A 1 45  ? 259.743 34.016 365.432 1.00 169.46 ? 46  GLU A N     1 
ATOM   313  C  CA    . GLU A 1 45  ? 258.632 34.928 365.706 1.00 167.52 ? 46  GLU A CA    1 
ATOM   314  C  C     . GLU A 1 45  ? 258.927 36.358 365.350 1.00 165.99 ? 46  GLU A C     1 
ATOM   315  O  O     . GLU A 1 45  ? 258.071 37.184 365.742 1.00 159.11 ? 46  GLU A O     1 
ATOM   316  C  CB    . GLU A 1 45  ? 258.236 34.843 367.172 1.00 168.32 ? 46  GLU A CB    1 
ATOM   317  C  CG    . GLU A 1 45  ? 257.690 33.503 367.530 1.00 174.83 ? 46  GLU A CG    1 
ATOM   318  C  CD    . GLU A 1 45  ? 256.223 33.412 367.229 1.00 195.53 ? 46  GLU A CD    1 
ATOM   319  O  OE1   . GLU A 1 45  ? 255.410 33.990 367.988 1.00 196.27 ? 46  GLU A OE1   1 
ATOM   320  O  OE2   . GLU A 1 45  ? 255.891 32.786 366.201 1.00 194.03 ? 46  GLU A OE2   1 
ATOM   321  N  N     . LYS A 1 46  ? 260.093 36.598 364.740 1.00 164.40 ? 47  LYS A N     1 
ATOM   322  C  CA    . LYS A 1 46  ? 260.463 37.880 364.127 1.00 164.51 ? 47  LYS A CA    1 
ATOM   323  C  C     . LYS A 1 46  ? 259.989 39.070 364.960 1.00 182.04 ? 47  LYS A C     1 
ATOM   324  O  O     . LYS A 1 46  ? 259.352 39.999 364.458 1.00 179.62 ? 47  LYS A O     1 
ATOM   325  C  CB    . LYS A 1 46  ? 259.919 37.982 362.699 1.00 179.66 ? 47  LYS A CB    1 
ATOM   326  C  CG    . LYS A 1 46  ? 260.534 37.034 361.650 1.00 187.86 ? 47  LYS A CG    1 
ATOM   327  C  CD    . LYS A 1 46  ? 260.097 37.404 360.206 1.00 176.22 ? 47  LYS A CD    1 
ATOM   328  C  CE    . LYS A 1 46  ? 260.173 36.225 359.234 1.00 173.80 ? 47  LYS A CE    1 
ATOM   329  N  NZ    . LYS A 1 46  ? 259.349 36.448 358.022 1.00 155.54 ? 47  LYS A NZ    1 
ATOM   330  N  N     . ALA A 1 47  ? 260.309 39.044 366.259 1.00 193.58 ? 48  ALA A N     1 
ATOM   331  C  CA    . ALA A 1 47  ? 259.800 40.083 367.160 1.00 188.04 ? 48  ALA A CA    1 
ATOM   332  C  C     . ALA A 1 47  ? 260.521 41.418 367.020 1.00 179.96 ? 48  ALA A C     1 
ATOM   333  O  O     . ALA A 1 47  ? 260.188 42.363 367.746 1.00 178.31 ? 48  ALA A O     1 
ATOM   334  C  CB    . ALA A 1 47  ? 259.853 39.622 368.616 1.00 174.58 ? 48  ALA A CB    1 
ATOM   335  N  N     . TYR A 1 48  ? 261.497 41.518 366.129 1.00 161.20 ? 49  TYR A N     1 
ATOM   336  C  CA    . TYR A 1 48  ? 262.200 42.767 365.892 1.00 162.88 ? 49  TYR A CA    1 
ATOM   337  C  C     . TYR A 1 48  ? 261.476 43.740 364.980 1.00 176.19 ? 49  TYR A C     1 
ATOM   338  O  O     . TYR A 1 48  ? 262.051 44.792 364.677 1.00 169.12 ? 49  TYR A O     1 
ATOM   339  C  CB    . TYR A 1 48  ? 263.546 42.464 365.286 1.00 162.38 ? 49  TYR A CB    1 
ATOM   340  C  CG    . TYR A 1 48  ? 263.461 41.583 364.074 1.00 157.72 ? 49  TYR A CG    1 
ATOM   341  C  CD1   . TYR A 1 48  ? 263.362 40.205 364.215 1.00 160.93 ? 49  TYR A CD1   1 
ATOM   342  C  CD2   . TYR A 1 48  ? 263.497 42.109 362.792 1.00 157.19 ? 49  TYR A CD2   1 
ATOM   343  C  CE1   . TYR A 1 48  ? 263.310 39.374 363.121 1.00 168.41 ? 49  TYR A CE1   1 
ATOM   344  C  CE2   . TYR A 1 48  ? 263.437 41.274 361.680 1.00 156.45 ? 49  TYR A CE2   1 
ATOM   345  C  CZ    . TYR A 1 48  ? 263.342 39.902 361.857 1.00 156.62 ? 49  TYR A CZ    1 
ATOM   346  O  OH    . TYR A 1 48  ? 263.278 39.035 360.788 1.00 153.14 ? 49  TYR A OH    1 
ATOM   347  N  N     . GLN A 1 49  ? 260.261 43.420 364.521 1.00 197.77 ? 50  GLN A N     1 
ATOM   348  C  CA    . GLN A 1 49  ? 259.542 44.234 363.542 1.00 175.21 ? 50  GLN A CA    1 
ATOM   349  C  C     . GLN A 1 49  ? 258.090 44.378 363.968 1.00 169.15 ? 50  GLN A C     1 
ATOM   350  O  O     . GLN A 1 49  ? 257.567 43.564 364.733 1.00 176.55 ? 50  GLN A O     1 
ATOM   351  C  CB    . GLN A 1 49  ? 259.664 43.637 362.130 1.00 164.23 ? 50  GLN A CB    1 
ATOM   352  C  CG    . GLN A 1 49  ? 259.117 42.248 361.904 1.00 161.14 ? 50  GLN A CG    1 
ATOM   353  C  CD    . GLN A 1 49  ? 259.479 41.749 360.512 1.00 163.32 ? 50  GLN A CD    1 
ATOM   354  O  OE1   . GLN A 1 49  ? 259.793 42.541 359.632 1.00 161.89 ? 50  GLN A OE1   1 
ATOM   355  N  NE2   . GLN A 1 49  ? 259.427 40.441 360.306 1.00 159.63 ? 50  GLN A NE2   1 
ATOM   356  N  N     . VAL A 1 50  ? 257.442 45.438 363.485 1.00 177.34 ? 51  VAL A N     1 
ATOM   357  C  CA    . VAL A 1 50  ? 256.019 45.653 363.752 1.00 203.26 ? 51  VAL A CA    1 
ATOM   358  C  C     . VAL A 1 50  ? 255.194 44.989 362.653 1.00 207.64 ? 51  VAL A C     1 
ATOM   359  O  O     . VAL A 1 50  ? 255.575 45.003 361.472 1.00 203.88 ? 51  VAL A O     1 
ATOM   360  C  CB    . VAL A 1 50  ? 255.687 47.154 363.874 1.00 189.59 ? 51  VAL A CB    1 
ATOM   361  C  CG1   . VAL A 1 50  ? 254.366 47.359 364.627 1.00 175.67 ? 51  VAL A CG1   1 
ATOM   362  C  CG2   . VAL A 1 50  ? 256.795 47.861 364.590 1.00 192.03 ? 51  VAL A CG2   1 
ATOM   363  N  N     . ARG A 1 51  ? 254.065 44.393 363.039 1.00 192.12 ? 52  ARG A N     1 
ATOM   364  C  CA    . ARG A 1 51  ? 253.208 43.662 362.120 1.00 169.09 ? 52  ARG A CA    1 
ATOM   365  C  C     . ARG A 1 51  ? 251.958 44.487 361.866 1.00 176.64 ? 52  ARG A C     1 
ATOM   366  O  O     . ARG A 1 51  ? 251.447 45.141 362.782 1.00 177.52 ? 52  ARG A O     1 
ATOM   367  C  CB    . ARG A 1 51  ? 252.845 42.282 362.686 1.00 166.65 ? 52  ARG A CB    1 
ATOM   368  C  CG    . ARG A 1 51  ? 254.039 41.335 362.708 1.00 182.97 ? 52  ARG A CG    1 
ATOM   369  C  CD    . ARG A 1 51  ? 254.384 40.826 361.310 1.00 186.20 ? 52  ARG A CD    1 
ATOM   370  N  NE    . ARG A 1 51  ? 255.255 39.644 361.305 1.00 185.32 ? 52  ARG A NE    1 
ATOM   371  C  CZ    . ARG A 1 51  ? 254.847 38.398 361.542 1.00 194.71 ? 52  ARG A CZ    1 
ATOM   372  N  NH1   . ARG A 1 51  ? 253.572 38.160 361.836 1.00 201.62 ? 52  ARG A NH1   1 
ATOM   373  N  NH2   . ARG A 1 51  ? 255.712 37.389 361.502 1.00 168.18 ? 52  ARG A NH2   1 
ATOM   374  N  N     . ASP A 1 52  ? 251.478 44.474 360.618 1.00 198.47 ? 53  ASP A N     1 
ATOM   375  C  CA    . ASP A 1 52  ? 250.190 45.069 360.265 1.00 202.96 ? 53  ASP A CA    1 
ATOM   376  C  C     . ASP A 1 52  ? 249.297 44.003 359.648 1.00 174.41 ? 53  ASP A C     1 
ATOM   377  O  O     . ASP A 1 52  ? 249.687 43.349 358.677 1.00 165.02 ? 53  ASP A O     1 
ATOM   378  C  CB    . ASP A 1 52  ? 250.343 46.228 359.268 1.00 182.01 ? 53  ASP A CB    1 
ATOM   379  C  CG    . ASP A 1 52  ? 249.037 47.000 359.061 1.00 176.60 ? 53  ASP A CG    1 
ATOM   380  O  OD1   . ASP A 1 52  ? 248.047 46.731 359.789 1.00 161.01 ? 53  ASP A OD1   1 
ATOM   381  O  OD2   . ASP A 1 52  ? 249.004 47.868 358.163 1.00 176.04 ? 53  ASP A OD2   1 
ATOM   382  N  N     . THR A 1 53  ? 248.106 43.827 360.217 1.00 162.86 ? 54  THR A N     1 
ATOM   383  C  CA    . THR A 1 53  ? 247.097 42.965 359.621 1.00 171.41 ? 54  THR A CA    1 
ATOM   384  C  C     . THR A 1 53  ? 245.941 43.729 358.992 1.00 164.29 ? 54  THR A C     1 
ATOM   385  O  O     . THR A 1 53  ? 245.177 43.134 358.223 1.00 153.72 ? 54  THR A O     1 
ATOM   386  C  CB    . THR A 1 53  ? 246.555 41.978 360.664 1.00 181.12 ? 54  THR A CB    1 
ATOM   387  O  OG1   . THR A 1 53  ? 246.154 42.688 361.844 1.00 181.17 ? 54  THR A OG1   1 
ATOM   388  C  CG2   . THR A 1 53  ? 247.639 40.968 361.018 1.00 167.01 ? 54  THR A CG2   1 
ATOM   389  N  N     . ALA A 1 54  ? 245.800 45.023 359.297 1.00 165.37 ? 55  ALA A N     1 
ATOM   390  C  CA    . ALA A 1 54  ? 244.756 45.866 358.724 1.00 170.88 ? 55  ALA A CA    1 
ATOM   391  C  C     . ALA A 1 54  ? 245.022 46.134 357.248 1.00 174.63 ? 55  ALA A C     1 
ATOM   392  O  O     . ALA A 1 54  ? 245.288 47.276 356.849 1.00 178.49 ? 55  ALA A O     1 
ATOM   393  C  CB    . ALA A 1 54  ? 244.669 47.190 359.490 1.00 182.02 ? 55  ALA A CB    1 
ATOM   394  N  N     . ILE A 1 55  ? 244.911 45.092 356.429 1.00 175.92 ? 56  ILE A N     1 
ATOM   395  C  CA    . ILE A 1 55  ? 245.226 45.184 355.009 1.00 162.42 ? 56  ILE A CA    1 
ATOM   396  C  C     . ILE A 1 55  ? 244.044 45.783 354.269 1.00 146.04 ? 56  ILE A C     1 
ATOM   397  O  O     . ILE A 1 55  ? 242.895 45.585 354.657 1.00 145.03 ? 56  ILE A O     1 
ATOM   398  C  CB    . ILE A 1 55  ? 245.615 43.795 354.466 1.00 143.21 ? 56  ILE A CB    1 
ATOM   399  C  CG1   . ILE A 1 55  ? 245.924 43.860 352.982 1.00 141.52 ? 56  ILE A CG1   1 
ATOM   400  C  CG2   . ILE A 1 55  ? 244.562 42.743 354.778 1.00 138.66 ? 56  ILE A CG2   1 
ATOM   401  C  CD1   . ILE A 1 55  ? 246.539 42.595 352.472 1.00 145.11 ? 56  ILE A CD1   1 
ATOM   402  N  N     . GLU A 1 56  ? 244.329 46.586 353.250 1.00 143.95 ? 57  GLU A N     1 
ATOM   403  C  CA    . GLU A 1 56  ? 243.313 47.103 352.340 1.00 154.61 ? 57  GLU A CA    1 
ATOM   404  C  C     . GLU A 1 56  ? 243.363 46.330 351.023 1.00 160.13 ? 57  GLU A C     1 
ATOM   405  O  O     . GLU A 1 56  ? 244.421 46.249 350.396 1.00 164.52 ? 57  GLU A O     1 
ATOM   406  C  CB    . GLU A 1 56  ? 243.506 48.602 352.071 1.00 175.51 ? 57  GLU A CB    1 
ATOM   407  C  CG    . GLU A 1 56  ? 243.304 49.548 353.261 1.00 177.95 ? 57  GLU A CG    1 
ATOM   408  C  CD    . GLU A 1 56  ? 243.410 51.024 352.854 1.00 192.20 ? 57  GLU A CD    1 
ATOM   409  O  OE1   . GLU A 1 56  ? 243.870 51.295 351.714 1.00 188.94 ? 57  GLU A OE1   1 
ATOM   410  O  OE2   . GLU A 1 56  ? 242.990 51.902 353.653 1.00 176.39 ? 57  GLU A OE2   1 
ATOM   411  N  N     . SER A 1 57  ? 242.219 45.789 350.590 1.00 158.49 ? 58  SER A N     1 
ATOM   412  C  CA    . SER A 1 57  ? 242.147 44.946 349.403 1.00 136.12 ? 58  SER A CA    1 
ATOM   413  C  C     . SER A 1 57  ? 241.050 45.429 348.468 1.00 130.64 ? 58  SER A C     1 
ATOM   414  O  O     . SER A 1 57  ? 240.117 46.123 348.871 1.00 130.22 ? 58  SER A O     1 
ATOM   415  C  CB    . SER A 1 57  ? 241.904 43.471 349.733 1.00 133.36 ? 58  SER A CB    1 
ATOM   416  O  OG    . SER A 1 57  ? 241.575 42.756 348.551 1.00 129.92 ? 58  SER A OG    1 
ATOM   417  N  N     . SER A 1 58  ? 241.211 45.058 347.200 1.00 123.32 ? 59  SER A N     1 
ATOM   418  C  CA    . SER A 1 58  ? 240.304 45.391 346.100 1.00 135.24 ? 59  SER A CA    1 
ATOM   419  C  C     . SER A 1 58  ? 240.206 44.207 345.151 1.00 127.77 ? 59  SER A C     1 
ATOM   420  O  O     . SER A 1 58  ? 241.231 43.756 344.636 1.00 129.25 ? 59  SER A O     1 
ATOM   421  C  CB    . SER A 1 58  ? 240.821 46.633 345.342 1.00 137.67 ? 59  SER A CB    1 
ATOM   422  O  OG    . SER A 1 58  ? 240.506 46.633 343.942 1.00 127.12 ? 59  SER A OG    1 
ATOM   423  N  N     . VAL A 1 59  ? 239.004 43.701 344.891 1.00 117.95 ? 60  VAL A N     1 
ATOM   424  C  CA    . VAL A 1 59  ? 238.858 42.601 343.947 1.00 116.75 ? 60  VAL A CA    1 
ATOM   425  C  C     . VAL A 1 59  ? 237.945 43.086 342.831 1.00 116.34 ? 60  VAL A C     1 
ATOM   426  O  O     . VAL A 1 59  ? 236.936 43.746 343.097 1.00 143.52 ? 60  VAL A O     1 
ATOM   427  C  CB    . VAL A 1 59  ? 238.315 41.314 344.597 1.00 107.54 ? 60  VAL A CB    1 
ATOM   428  C  CG1   . VAL A 1 59  ? 238.083 40.230 343.530 1.00 107.52 ? 60  VAL A CG1   1 
ATOM   429  C  CG2   . VAL A 1 59  ? 239.227 40.811 345.676 1.00 107.72 ? 60  VAL A CG2   1 
ATOM   430  N  N     . VAL A 1 60  ? 238.352 42.847 341.588 1.00 104.72 ? 61  VAL A N     1 
ATOM   431  C  CA    . VAL A 1 60  ? 237.548 43.072 340.396 1.00 105.42 ? 61  VAL A CA    1 
ATOM   432  C  C     . VAL A 1 60  ? 237.637 41.794 339.596 1.00 113.41 ? 61  VAL A C     1 
ATOM   433  O  O     . VAL A 1 60  ? 238.733 41.255 339.436 1.00 124.35 ? 61  VAL A O     1 
ATOM   434  C  CB    . VAL A 1 60  ? 238.028 44.271 339.557 1.00 99.71  ? 61  VAL A CB    1 
ATOM   435  C  CG1   . VAL A 1 60  ? 237.097 44.485 338.436 1.00 104.79 ? 61  VAL A CG1   1 
ATOM   436  C  CG2   . VAL A 1 60  ? 238.010 45.523 340.374 1.00 100.25 ? 61  VAL A CG2   1 
ATOM   437  N  N     . THR A 1 61  ? 236.497 41.270 339.154 1.00 107.69 ? 62  THR A N     1 
ATOM   438  C  CA    . THR A 1 61  ? 236.489 39.989 338.465 1.00 99.59  ? 62  THR A CA    1 
ATOM   439  C  C     . THR A 1 61  ? 235.849 40.113 337.090 1.00 99.12  ? 62  THR A C     1 
ATOM   440  O  O     . THR A 1 61  ? 235.187 41.104 336.786 1.00 115.80 ? 62  THR A O     1 
ATOM   441  C  CB    . THR A 1 61  ? 235.832 38.894 339.333 1.00 108.93 ? 62  THR A CB    1 
ATOM   442  O  OG1   . THR A 1 61  ? 234.464 39.215 339.651 1.00 112.67 ? 62  THR A OG1   1 
ATOM   443  C  CG2   . THR A 1 61  ? 236.656 38.690 340.616 1.00 102.58 ? 62  THR A CG2   1 
ATOM   444  N  N     . LYS A 1 62  ? 236.185 39.170 336.207 1.00 96.70  ? 63  LYS A N     1 
ATOM   445  C  CA    . LYS A 1 62  ? 235.560 39.089 334.892 1.00 96.32  ? 63  LYS A CA    1 
ATOM   446  C  C     . LYS A 1 62  ? 235.682 37.652 334.395 1.00 100.14 ? 63  LYS A C     1 
ATOM   447  O  O     . LYS A 1 62  ? 236.759 37.056 334.440 1.00 101.72 ? 63  LYS A O     1 
ATOM   448  C  CB    . LYS A 1 62  ? 236.179 40.081 333.902 1.00 97.17  ? 63  LYS A CB    1 
ATOM   449  C  CG    . LYS A 1 62  ? 235.367 40.394 332.634 1.00 108.79 ? 63  LYS A CG    1 
ATOM   450  C  CD    . LYS A 1 62  ? 236.198 41.292 331.740 1.00 115.07 ? 63  LYS A CD    1 
ATOM   451  C  CE    . LYS A 1 62  ? 236.122 42.773 332.111 1.00 121.67 ? 63  LYS A CE    1 
ATOM   452  N  NZ    . LYS A 1 62  ? 237.041 43.607 331.205 1.00 157.16 ? 63  LYS A NZ    1 
ATOM   453  N  N     . VAL A 1 63  ? 234.566 37.085 333.986 1.00 118.37 ? 64  VAL A N     1 
ATOM   454  C  CA    . VAL A 1 63  ? 234.462 35.698 333.545 1.00 106.13 ? 64  VAL A CA    1 
ATOM   455  C  C     . VAL A 1 63  ? 234.426 35.659 332.010 1.00 115.99 ? 64  VAL A C     1 
ATOM   456  O  O     . VAL A 1 63  ? 234.069 36.641 331.330 1.00 101.94 ? 64  VAL A O     1 
ATOM   457  C  CB    . VAL A 1 63  ? 233.214 35.026 334.170 1.00 107.59 ? 64  VAL A CB    1 
ATOM   458  C  CG1   . VAL A 1 63  ? 233.232 33.515 333.931 1.00 110.61 ? 64  VAL A CG1   1 
ATOM   459  C  CG2   . VAL A 1 63  ? 233.059 35.392 335.659 1.00 98.40  ? 64  VAL A CG2   1 
ATOM   460  N  N     . LYS A 1 64  ? 234.917 34.559 331.448 1.00 115.33 ? 65  LYS A N     1 
ATOM   461  C  CA    . LYS A 1 64  ? 234.953 34.381 330.005 1.00 116.16 ? 65  LYS A CA    1 
ATOM   462  C  C     . LYS A 1 64  ? 234.645 32.916 329.726 1.00 111.80 ? 65  LYS A C     1 
ATOM   463  O  O     . LYS A 1 64  ? 234.895 32.036 330.562 1.00 101.29 ? 65  LYS A O     1 
ATOM   464  C  CB    . LYS A 1 64  ? 236.302 34.835 329.355 1.00 101.89 ? 65  LYS A CB    1 
ATOM   465  C  CG    . LYS A 1 64  ? 236.565 36.383 329.419 1.00 101.54 ? 65  LYS A CG    1 
ATOM   466  C  CD    . LYS A 1 64  ? 237.027 36.994 328.095 1.00 106.40 ? 65  LYS A CD    1 
ATOM   467  C  CE    . LYS A 1 64  ? 237.624 38.476 328.148 1.00 134.35 ? 65  LYS A CE    1 
ATOM   468  N  NZ    . LYS A 1 64  ? 236.895 39.825 328.435 1.00 149.64 ? 65  LYS A NZ    1 
ATOM   469  N  N     . GLY A 1 65  ? 233.973 32.693 328.604 1.00 135.25 ? 66  GLY A N     1 
ATOM   470  C  CA    . GLY A 1 65  ? 233.524 31.371 328.200 1.00 135.27 ? 66  GLY A CA    1 
ATOM   471  C  C     . GLY A 1 65  ? 232.133 31.371 327.600 1.00 131.08 ? 66  GLY A C     1 
ATOM   472  O  O     . GLY A 1 65  ? 231.302 32.238 327.886 1.00 130.64 ? 66  GLY A O     1 
ATOM   473  N  N     . SER A 1 66  ? 231.879 30.390 326.738 1.00 130.75 ? 67  SER A N     1 
ATOM   474  C  CA    . SER A 1 66  ? 230.575 30.197 326.122 1.00 122.74 ? 67  SER A CA    1 
ATOM   475  C  C     . SER A 1 66  ? 230.231 28.716 326.154 1.00 125.87 ? 67  SER A C     1 
ATOM   476  O  O     . SER A 1 66  ? 231.120 27.861 326.151 1.00 150.86 ? 67  SER A O     1 
ATOM   477  C  CB    . SER A 1 66  ? 230.549 30.721 324.695 1.00 133.22 ? 67  SER A CB    1 
ATOM   478  O  OG    . SER A 1 66  ? 230.767 32.118 324.698 1.00 151.39 ? 67  SER A OG    1 
ATOM   479  N  N     . GLY A 1 67  ? 228.938 28.418 326.250 1.00 133.75 ? 68  GLY A N     1 
ATOM   480  C  CA    . GLY A 1 67  ? 228.513 27.040 326.384 1.00 136.52 ? 68  GLY A CA    1 
ATOM   481  C  C     . GLY A 1 67  ? 227.137 26.808 325.803 1.00 143.03 ? 68  GLY A C     1 
ATOM   482  O  O     . GLY A 1 67  ? 226.367 27.741 325.558 1.00 130.76 ? 68  GLY A O     1 
ATOM   483  N  N     . LEU A 1 68  ? 226.833 25.531 325.605 1.00 150.36 ? 69  LEU A N     1 
ATOM   484  C  CA    . LEU A 1 68  ? 225.529 25.099 325.126 1.00 156.95 ? 69  LEU A CA    1 
ATOM   485  C  C     . LEU A 1 68  ? 224.662 24.652 326.296 1.00 169.58 ? 69  LEU A C     1 
ATOM   486  O  O     . LEU A 1 68  ? 225.078 23.814 327.108 1.00 165.73 ? 69  LEU A O     1 
ATOM   487  C  CB    . LEU A 1 68  ? 225.639 23.953 324.125 1.00 155.09 ? 69  LEU A CB    1 
ATOM   488  C  CG    . LEU A 1 68  ? 225.744 24.303 322.653 1.00 166.01 ? 69  LEU A CG    1 
ATOM   489  C  CD1   . LEU A 1 68  ? 226.341 23.113 321.932 1.00 185.46 ? 69  LEU A CD1   1 
ATOM   490  C  CD2   . LEU A 1 68  ? 224.364 24.654 322.092 1.00 144.94 ? 69  LEU A CD2   1 
ATOM   491  N  N     . TYR A 1 69  ? 223.472 25.235 326.394 1.00 155.82 ? 70  TYR A N     1 
ATOM   492  C  CA    . TYR A 1 69  ? 222.493 24.789 327.370 1.00 160.40 ? 70  TYR A CA    1 
ATOM   493  C  C     . TYR A 1 69  ? 221.119 25.116 326.821 1.00 170.14 ? 70  TYR A C     1 
ATOM   494  O  O     . TYR A 1 69  ? 220.859 26.266 326.449 1.00 173.16 ? 70  TYR A O     1 
ATOM   495  C  CB    . TYR A 1 69  ? 222.679 25.443 328.739 1.00 150.79 ? 70  TYR A CB    1 
ATOM   496  C  CG    . TYR A 1 69  ? 222.118 24.581 329.840 1.00 162.69 ? 70  TYR A CG    1 
ATOM   497  C  CD1   . TYR A 1 69  ? 221.836 23.238 329.608 1.00 170.92 ? 70  TYR A CD1   1 
ATOM   498  C  CD2   . TYR A 1 69  ? 221.838 25.101 331.088 1.00 149.59 ? 70  TYR A CD2   1 
ATOM   499  C  CE1   . TYR A 1 69  ? 221.307 22.432 330.596 1.00 169.17 ? 70  TYR A CE1   1 
ATOM   500  C  CE2   . TYR A 1 69  ? 221.299 24.301 332.090 1.00 163.97 ? 70  TYR A CE2   1 
ATOM   501  C  CZ    . TYR A 1 69  ? 221.038 22.964 331.837 1.00 166.95 ? 70  TYR A CZ    1 
ATOM   502  O  OH    . TYR A 1 69  ? 220.507 22.148 332.818 1.00 165.08 ? 70  TYR A OH    1 
ATOM   503  N  N     . ALA A 1 70  ? 220.244 24.113 326.792 1.00 150.45 ? 71  ALA A N     1 
ATOM   504  C  CA    . ALA A 1 70  ? 218.920 24.288 326.230 1.00 148.68 ? 71  ALA A CA    1 
ATOM   505  C  C     . ALA A 1 70  ? 219.022 24.750 324.781 1.00 157.17 ? 71  ALA A C     1 
ATOM   506  O  O     . ALA A 1 70  ? 218.297 25.644 324.345 1.00 171.90 ? 71  ALA A O     1 
ATOM   507  C  CB    . ALA A 1 70  ? 218.094 25.268 327.060 1.00 163.52 ? 71  ALA A CB    1 
ATOM   508  N  N     . ASN A 1 71  ? 219.974 24.180 324.044 1.00 152.89 ? 72  ASN A N     1 
ATOM   509  C  CA    . ASN A 1 71  ? 220.132 24.477 322.625 1.00 160.39 ? 72  ASN A CA    1 
ATOM   510  C  C     . ASN A 1 71  ? 220.390 25.962 322.400 1.00 162.83 ? 72  ASN A C     1 
ATOM   511  O  O     . ASN A 1 71  ? 220.040 26.519 321.358 1.00 165.60 ? 72  ASN A O     1 
ATOM   512  C  CB    . ASN A 1 71  ? 218.905 24.034 321.818 1.00 177.80 ? 72  ASN A CB    1 
ATOM   513  C  CG    . ASN A 1 71  ? 219.264 23.177 320.610 1.00 203.94 ? 72  ASN A CG    1 
ATOM   514  O  OD1   . ASN A 1 71  ? 220.300 23.394 319.950 1.00 192.03 ? 72  ASN A OD1   1 
ATOM   515  N  ND2   . ASN A 1 71  ? 218.372 22.231 320.274 1.00 195.08 ? 72  ASN A ND2   1 
ATOM   516  N  N     . ARG A 1 72  ? 221.034 26.617 323.354 1.00 162.31 ? 73  ARG A N     1 
ATOM   517  C  CA    . ARG A 1 72  ? 221.457 27.991 323.168 1.00 154.55 ? 73  ARG A CA    1 
ATOM   518  C  C     . ARG A 1 72  ? 222.922 28.111 323.524 1.00 161.02 ? 73  ARG A C     1 
ATOM   519  O  O     . ARG A 1 72  ? 223.464 27.319 324.303 1.00 157.83 ? 73  ARG A O     1 
ATOM   520  C  CB    . ARG A 1 72  ? 220.700 28.956 324.027 1.00 145.75 ? 73  ARG A CB    1 
ATOM   521  C  CG    . ARG A 1 72  ? 219.306 28.550 324.265 1.00 167.80 ? 73  ARG A CG    1 
ATOM   522  C  CD    . ARG A 1 72  ? 218.504 29.776 324.554 1.00 194.97 ? 73  ARG A CD    1 
ATOM   523  N  NE    . ARG A 1 72  ? 219.259 30.693 325.414 1.00 196.75 ? 73  ARG A NE    1 
ATOM   524  C  CZ    . ARG A 1 72  ? 218.812 31.891 325.781 1.00 187.54 ? 73  ARG A CZ    1 
ATOM   525  N  NH1   . ARG A 1 72  ? 217.606 32.284 325.378 1.00 181.61 ? 73  ARG A NH1   1 
ATOM   526  N  NH2   . ARG A 1 72  ? 219.555 32.683 326.551 1.00 152.41 ? 73  ARG A NH2   1 
ATOM   527  N  N     . VAL A 1 73  ? 223.561 29.109 322.936 1.00 166.64 ? 74  VAL A N     1 
ATOM   528  C  CA    . VAL A 1 73  ? 224.901 29.493 323.340 1.00 150.86 ? 74  VAL A CA    1 
ATOM   529  C  C     . VAL A 1 73  ? 224.731 30.526 324.443 1.00 149.80 ? 74  VAL A C     1 
ATOM   530  O  O     . VAL A 1 73  ? 224.062 31.553 324.249 1.00 141.57 ? 74  VAL A O     1 
ATOM   531  C  CB    . VAL A 1 73  ? 225.706 30.052 322.159 1.00 135.88 ? 74  VAL A CB    1 
ATOM   532  C  CG1   . VAL A 1 73  ? 227.032 30.635 322.627 1.00 133.09 ? 74  VAL A CG1   1 
ATOM   533  C  CG2   . VAL A 1 73  ? 225.930 28.963 321.141 1.00 159.86 ? 74  VAL A CG2   1 
ATOM   534  N  N     . MET A 1 74  ? 225.293 30.230 325.610 1.00 135.71 ? 75  MET A N     1 
ATOM   535  C  CA    . MET A 1 74  ? 225.232 31.119 326.754 1.00 123.67 ? 75  MET A CA    1 
ATOM   536  C  C     . MET A 1 74  ? 226.537 31.873 326.793 1.00 119.39 ? 75  MET A C     1 
ATOM   537  O  O     . MET A 1 74  ? 227.606 31.269 326.672 1.00 122.04 ? 75  MET A O     1 
ATOM   538  C  CB    . MET A 1 74  ? 225.023 30.358 328.056 1.00 121.86 ? 75  MET A CB    1 
ATOM   539  C  CG    . MET A 1 74  ? 223.878 29.367 328.015 1.00 149.88 ? 75  MET A CG    1 
ATOM   540  S  SD    . MET A 1 74  ? 222.439 29.889 328.971 1.00 134.19 ? 75  MET A SD    1 
ATOM   541  C  CE    . MET A 1 74  ? 223.043 29.837 330.689 1.00 114.10 ? 75  MET A CE    1 
ATOM   542  N  N     . ASP A 1 75  ? 226.458 33.177 326.939 1.00 117.01 ? 76  ASP A N     1 
ATOM   543  C  CA    . ASP A 1 75  ? 227.690 33.891 327.160 1.00 130.05 ? 76  ASP A CA    1 
ATOM   544  C  C     . ASP A 1 75  ? 227.703 34.286 328.636 1.00 114.56 ? 76  ASP A C     1 
ATOM   545  O  O     . ASP A 1 75  ? 226.869 33.840 329.425 1.00 106.30 ? 76  ASP A O     1 
ATOM   546  C  CB    . ASP A 1 75  ? 227.822 35.082 326.188 1.00 124.71 ? 76  ASP A CB    1 
ATOM   547  C  CG    . ASP A 1 75  ? 227.101 36.352 326.655 1.00 125.85 ? 76  ASP A CG    1 
ATOM   548  O  OD1   . ASP A 1 75  ? 226.374 36.357 327.671 1.00 118.19 ? 76  ASP A OD1   1 
ATOM   549  O  OD2   . ASP A 1 75  ? 227.249 37.375 325.952 1.00 127.82 ? 76  ASP A OD2   1 
ATOM   550  N  N     . VAL A 1 76  ? 228.698 35.075 329.024 1.00 135.19 ? 77  VAL A N     1 
ATOM   551  C  CA    . VAL A 1 76  ? 228.876 35.367 330.440 1.00 129.02 ? 77  VAL A CA    1 
ATOM   552  C  C     . VAL A 1 76  ? 227.622 36.014 331.010 1.00 122.31 ? 77  VAL A C     1 
ATOM   553  O  O     . VAL A 1 76  ? 227.193 35.690 332.130 1.00 128.24 ? 77  VAL A O     1 
ATOM   554  C  CB    . VAL A 1 76  ? 230.126 36.235 330.659 1.00 109.14 ? 77  VAL A CB    1 
ATOM   555  C  CG1   . VAL A 1 76  ? 230.057 37.531 329.848 1.00 111.08 ? 77  VAL A CG1   1 
ATOM   556  C  CG2   . VAL A 1 76  ? 230.272 36.521 332.117 1.00 118.08 ? 77  VAL A CG2   1 
ATOM   557  N  N     . SER A 1 77  ? 226.998 36.917 330.234 1.00 116.57 ? 78  SER A N     1 
ATOM   558  C  CA    . SER A 1 77  ? 225.821 37.647 330.708 1.00 130.12 ? 78  SER A CA    1 
ATOM   559  C  C     . SER A 1 77  ? 224.651 36.714 331.016 1.00 106.47 ? 78  SER A C     1 
ATOM   560  O  O     . SER A 1 77  ? 223.745 37.106 331.740 1.00 96.21  ? 78  SER A O     1 
ATOM   561  C  CB    . SER A 1 77  ? 225.408 38.704 329.676 1.00 126.02 ? 78  SER A CB    1 
ATOM   562  O  OG    . SER A 1 77  ? 226.441 39.640 329.397 1.00 114.99 ? 78  SER A OG    1 
ATOM   563  N  N     . ASP A 1 78  ? 224.674 35.494 330.472 1.00 117.85 ? 79  ASP A N     1 
ATOM   564  C  CA    . ASP A 1 78  ? 223.698 34.429 330.675 1.00 107.82 ? 79  ASP A CA    1 
ATOM   565  C  C     . ASP A 1 78  ? 223.997 33.589 331.906 1.00 104.58 ? 79  ASP A C     1 
ATOM   566  O  O     . ASP A 1 78  ? 223.089 32.976 332.454 1.00 109.10 ? 79  ASP A O     1 
ATOM   567  C  CB    . ASP A 1 78  ? 223.652 33.465 329.472 1.00 118.98 ? 79  ASP A CB    1 
ATOM   568  C  CG    . ASP A 1 78  ? 223.259 34.140 328.159 1.00 116.63 ? 79  ASP A CG    1 
ATOM   569  O  OD1   . ASP A 1 78  ? 222.216 34.813 328.115 1.00 135.72 ? 79  ASP A OD1   1 
ATOM   570  O  OD2   . ASP A 1 78  ? 223.978 33.973 327.152 1.00 117.36 ? 79  ASP A OD2   1 
ATOM   571  N  N     . TYR A 1 79  ? 225.253 33.345 332.240 1.00 118.69 ? 80  TYR A N     1 
ATOM   572  C  CA    . TYR A 1 79  ? 225.508 32.360 333.275 1.00 124.22 ? 80  TYR A CA    1 
ATOM   573  C  C     . TYR A 1 79  ? 226.154 32.925 334.511 1.00 110.02 ? 80  TYR A C     1 
ATOM   574  O  O     . TYR A 1 79  ? 226.289 32.190 335.492 1.00 100.37 ? 80  TYR A O     1 
ATOM   575  C  CB    . TYR A 1 79  ? 226.343 31.184 332.743 1.00 105.03 ? 80  TYR A CB    1 
ATOM   576  C  CG    . TYR A 1 79  ? 227.656 31.530 332.125 1.00 111.30 ? 80  TYR A CG    1 
ATOM   577  C  CD1   . TYR A 1 79  ? 228.739 31.984 332.896 1.00 129.22 ? 80  TYR A CD1   1 
ATOM   578  C  CD2   . TYR A 1 79  ? 227.846 31.354 330.764 1.00 132.82 ? 80  TYR A CD2   1 
ATOM   579  C  CE1   . TYR A 1 79  ? 229.982 32.278 332.309 1.00 110.48 ? 80  TYR A CE1   1 
ATOM   580  C  CE2   . TYR A 1 79  ? 229.072 31.636 330.172 1.00 126.09 ? 80  TYR A CE2   1 
ATOM   581  C  CZ    . TYR A 1 79  ? 230.118 32.097 330.947 1.00 112.19 ? 80  TYR A CZ    1 
ATOM   582  O  OH    . TYR A 1 79  ? 231.280 32.376 330.318 1.00 118.23 ? 80  TYR A OH    1 
ATOM   583  N  N     . VAL A 1 80  ? 226.540 34.196 334.500 1.00 111.12 ? 81  VAL A N     1 
ATOM   584  C  CA    . VAL A 1 80  ? 227.209 34.835 335.629 1.00 127.64 ? 81  VAL A CA    1 
ATOM   585  C  C     . VAL A 1 80  ? 226.246 35.750 336.359 1.00 121.16 ? 81  VAL A C     1 
ATOM   586  O  O     . VAL A 1 80  ? 225.667 36.656 335.742 1.00 119.10 ? 81  VAL A O     1 
ATOM   587  C  CB    . VAL A 1 80  ? 228.441 35.631 335.182 1.00 130.33 ? 81  VAL A CB    1 
ATOM   588  C  CG1   . VAL A 1 80  ? 228.800 36.599 336.283 1.00 118.76 ? 81  VAL A CG1   1 
ATOM   589  C  CG2   . VAL A 1 80  ? 229.606 34.673 334.904 1.00 118.79 ? 81  VAL A CG2   1 
ATOM   590  N  N     . THR A 1 81  ? 226.151 35.573 337.689 1.00 101.68 ? 82  THR A N     1 
ATOM   591  C  CA    . THR A 1 81  ? 225.217 36.333 338.493 1.00 103.67 ? 82  THR A CA    1 
ATOM   592  C  C     . THR A 1 81  ? 225.771 36.591 339.888 1.00 101.40 ? 82  THR A C     1 
ATOM   593  O  O     . THR A 1 81  ? 226.230 35.645 340.561 1.00 97.09  ? 82  THR A O     1 
ATOM   594  C  CB    . THR A 1 81  ? 223.858 35.621 338.595 1.00 108.28 ? 82  THR A CB    1 
ATOM   595  O  OG1   . THR A 1 81  ? 223.056 36.261 339.590 1.00 109.75 ? 82  THR A OG1   1 
ATOM   596  C  CG2   . THR A 1 81  ? 224.013 34.126 338.942 1.00 100.11 ? 82  THR A CG2   1 
ATOM   597  N  N     . PRO A 1 82  ? 225.760 37.841 340.349 1.00 94.17  ? 83  PRO A N     1 
ATOM   598  C  CA    . PRO A 1 82  ? 225.450 39.099 339.658 1.00 93.64  ? 83  PRO A CA    1 
ATOM   599  C  C     . PRO A 1 82  ? 226.467 39.455 338.573 1.00 109.87 ? 83  PRO A C     1 
ATOM   600  O  O     . PRO A 1 82  ? 227.339 38.631 338.283 1.00 111.27 ? 83  PRO A O     1 
ATOM   601  C  CB    . PRO A 1 82  ? 225.466 40.116 340.796 1.00 95.25  ? 83  PRO A CB    1 
ATOM   602  C  CG    . PRO A 1 82  ? 226.245 39.517 341.849 1.00 107.97 ? 83  PRO A CG    1 
ATOM   603  C  CD    . PRO A 1 82  ? 226.015 38.053 341.779 1.00 93.81  ? 83  PRO A CD    1 
ATOM   604  N  N     . PRO A 1 83  ? 226.324 40.607 337.900 1.00 107.81 ? 84  PRO A N     1 
ATOM   605  C  CA    . PRO A 1 83  ? 227.178 40.849 336.733 1.00 128.36 ? 84  PRO A CA    1 
ATOM   606  C  C     . PRO A 1 83  ? 228.352 41.781 337.001 1.00 126.85 ? 84  PRO A C     1 
ATOM   607  O  O     . PRO A 1 83  ? 229.240 41.948 336.150 1.00 107.68 ? 84  PRO A O     1 
ATOM   608  C  CB    . PRO A 1 83  ? 226.214 41.535 335.765 1.00 109.31 ? 84  PRO A CB    1 
ATOM   609  C  CG    . PRO A 1 83  ? 225.441 42.396 336.671 1.00 102.35 ? 84  PRO A CG    1 
ATOM   610  C  CD    . PRO A 1 83  ? 225.236 41.593 337.933 1.00 108.99 ? 84  PRO A CD    1 
ATOM   611  N  N     . GLN A 1 84  ? 228.342 42.420 338.165 1.00 107.91 ? 85  GLN A N     1 
ATOM   612  C  CA    . GLN A 1 84  ? 229.200 43.572 338.339 1.00 109.02 ? 85  GLN A CA    1 
ATOM   613  C  C     . GLN A 1 84  ? 230.606 43.188 338.701 1.00 110.34 ? 85  GLN A C     1 
ATOM   614  O  O     . GLN A 1 84  ? 231.397 44.084 339.009 1.00 112.42 ? 85  GLN A O     1 
ATOM   615  C  CB    . GLN A 1 84  ? 228.649 44.527 339.396 1.00 140.98 ? 85  GLN A CB    1 
ATOM   616  C  CG    . GLN A 1 84  ? 227.204 44.962 339.167 1.00 129.47 ? 85  GLN A CG    1 
ATOM   617  C  CD    . GLN A 1 84  ? 226.207 43.972 339.732 1.00 131.80 ? 85  GLN A CD    1 
ATOM   618  O  OE1   . GLN A 1 84  ? 226.583 42.918 340.262 1.00 114.96 ? 85  GLN A OE1   1 
ATOM   619  N  NE2   . GLN A 1 84  ? 224.919 44.299 339.612 1.00 124.53 ? 85  GLN A NE2   1 
ATOM   620  N  N     . GLY A 1 85  ? 230.890 41.893 338.784 1.00 101.67 ? 86  GLY A N     1 
ATOM   621  C  CA    . GLY A 1 85  ? 232.275 41.444 338.809 1.00 122.79 ? 86  GLY A CA    1 
ATOM   622  C  C     . GLY A 1 85  ? 233.054 41.821 340.049 1.00 129.30 ? 86  GLY A C     1 
ATOM   623  O  O     . GLY A 1 85  ? 234.239 42.199 339.970 1.00 114.76 ? 86  GLY A O     1 
ATOM   624  N  N     . THR A 1 86  ? 232.422 41.680 341.193 1.00 129.11 ? 87  THR A N     1 
ATOM   625  C  CA    . THR A 1 86  ? 233.030 41.945 342.472 1.00 130.77 ? 87  THR A CA    1 
ATOM   626  C  C     . THR A 1 86  ? 233.605 40.634 342.986 1.00 145.43 ? 87  THR A C     1 
ATOM   627  O  O     . THR A 1 86  ? 233.557 39.603 342.295 1.00 109.39 ? 87  THR A O     1 
ATOM   628  C  CB    . THR A 1 86  ? 231.977 42.523 343.393 1.00 125.41 ? 87  THR A CB    1 
ATOM   629  O  OG1   . THR A 1 86  ? 231.127 41.445 343.783 1.00 136.16 ? 87  THR A OG1   1 
ATOM   630  C  CG2   . THR A 1 86  ? 231.161 43.560 342.610 1.00 104.27 ? 87  THR A CG2   1 
ATOM   631  N  N     . SER A 1 87  ? 234.100 40.653 344.239 1.00 143.55 ? 88  SER A N     1 
ATOM   632  C  CA    . SER A 1 87  ? 234.803 39.498 344.774 1.00 110.52 ? 88  SER A CA    1 
ATOM   633  C  C     . SER A 1 87  ? 233.898 38.298 345.029 1.00 129.13 ? 88  SER A C     1 
ATOM   634  O  O     . SER A 1 87  ? 234.439 37.243 345.373 1.00 113.14 ? 88  SER A O     1 
ATOM   635  C  CB    . SER A 1 87  ? 235.548 39.881 346.042 1.00 110.79 ? 88  SER A CB    1 
ATOM   636  O  OG    . SER A 1 87  ? 234.686 40.272 347.073 1.00 150.61 ? 88  SER A OG    1 
ATOM   637  N  N     . VAL A 1 88  ? 232.569 38.406 344.854 1.00 133.65 ? 89  VAL A N     1 
ATOM   638  C  CA    . VAL A 1 88  ? 231.667 37.254 344.920 1.00 119.56 ? 89  VAL A CA    1 
ATOM   639  C  C     . VAL A 1 88  ? 230.796 37.223 343.675 1.00 109.32 ? 89  VAL A C     1 
ATOM   640  O  O     . VAL A 1 88  ? 230.278 38.263 343.248 1.00 104.36 ? 89  VAL A O     1 
ATOM   641  C  CB    . VAL A 1 88  ? 230.773 37.272 346.162 1.00 109.62 ? 89  VAL A CB    1 
ATOM   642  C  CG1   . VAL A 1 88  ? 230.040 35.940 346.253 1.00 104.05 ? 89  VAL A CG1   1 
ATOM   643  C  CG2   . VAL A 1 88  ? 231.604 37.577 347.373 1.00 137.34 ? 89  VAL A CG2   1 
ATOM   644  N  N     . PHE A 1 89  ? 230.687 36.042 343.068 1.00 112.15 ? 90  PHE A N     1 
ATOM   645  C  CA    . PHE A 1 89  ? 229.875 35.865 341.871 1.00 124.55 ? 90  PHE A CA    1 
ATOM   646  C  C     . PHE A 1 89  ? 229.528 34.389 341.762 1.00 120.61 ? 90  PHE A C     1 
ATOM   647  O  O     . PHE A 1 89  ? 230.148 33.535 342.412 1.00 102.65 ? 90  PHE A O     1 
ATOM   648  C  CB    . PHE A 1 89  ? 230.634 36.368 340.628 1.00 135.37 ? 90  PHE A CB    1 
ATOM   649  C  CG    . PHE A 1 89  ? 231.965 35.668 340.434 1.00 147.98 ? 90  PHE A CG    1 
ATOM   650  C  CD1   . PHE A 1 89  ? 233.136 36.236 340.930 1.00 114.02 ? 90  PHE A CD1   1 
ATOM   651  C  CD2   . PHE A 1 89  ? 232.053 34.508 339.658 1.00 123.49 ? 90  PHE A CD2   1 
ATOM   652  C  CE1   . PHE A 1 89  ? 234.303 35.606 340.768 1.00 110.40 ? 90  PHE A CE1   1 
ATOM   653  C  CE2   . PHE A 1 89  ? 233.244 33.891 339.469 1.00 107.16 ? 90  PHE A CE2   1 
ATOM   654  C  CZ    . PHE A 1 89  ? 234.364 34.435 340.033 1.00 119.41 ? 90  PHE A CZ    1 
ATOM   655  N  N     . VAL A 1 90  ? 228.517 34.105 340.940 1.00 124.63 ? 91  VAL A N     1 
ATOM   656  C  CA    . VAL A 1 90  ? 228.062 32.744 340.695 1.00 110.86 ? 91  VAL A CA    1 
ATOM   657  C  C     . VAL A 1 90  ? 228.166 32.457 339.205 1.00 104.61 ? 91  VAL A C     1 
ATOM   658  O  O     . VAL A 1 90  ? 227.881 33.316 338.364 1.00 101.40 ? 91  VAL A O     1 
ATOM   659  C  CB    . VAL A 1 90  ? 226.625 32.515 341.195 1.00 106.44 ? 91  VAL A CB    1 
ATOM   660  C  CG1   . VAL A 1 90  ? 226.286 31.041 341.091 1.00 124.45 ? 91  VAL A CG1   1 
ATOM   661  C  CG2   . VAL A 1 90  ? 226.453 33.034 342.624 1.00 105.84 ? 91  VAL A CG2   1 
ATOM   662  N  N     . ILE A 1 91  ? 228.631 31.268 338.888 1.00 98.22  ? 92  ILE A N     1 
ATOM   663  C  CA    . ILE A 1 91  ? 228.623 30.751 337.536 1.00 100.19 ? 92  ILE A CA    1 
ATOM   664  C  C     . ILE A 1 91  ? 227.597 29.640 337.564 1.00 116.30 ? 92  ILE A C     1 
ATOM   665  O  O     . ILE A 1 91  ? 227.782 28.640 338.270 1.00 111.31 ? 92  ILE A O     1 
ATOM   666  C  CB    . ILE A 1 91  ? 230.018 30.273 337.109 1.00 100.57 ? 92  ILE A CB    1 
ATOM   667  C  CG1   . ILE A 1 91  ? 230.965 31.492 336.978 1.00 112.95 ? 92  ILE A CG1   1 
ATOM   668  C  CG2   . ILE A 1 91  ? 229.960 29.439 335.841 1.00 98.31  ? 92  ILE A CG2   1 
ATOM   669  C  CD1   . ILE A 1 91  ? 232.471 31.194 336.689 1.00 98.89  ? 92  ILE A CD1   1 
ATOM   670  N  N     . ILE A 1 92  ? 226.483 29.862 336.853 1.00 114.42 ? 93  ILE A N     1 
ATOM   671  C  CA    . ILE A 1 92  ? 225.341 28.954 336.839 1.00 105.85 ? 93  ILE A CA    1 
ATOM   672  C  C     . ILE A 1 92  ? 225.685 27.762 335.977 1.00 102.18 ? 93  ILE A C     1 
ATOM   673  O  O     . ILE A 1 92  ? 226.103 27.927 334.829 1.00 114.09 ? 93  ILE A O     1 
ATOM   674  C  CB    . ILE A 1 92  ? 224.089 29.677 336.323 1.00 106.58 ? 93  ILE A CB    1 
ATOM   675  C  CG1   . ILE A 1 92  ? 223.783 30.908 337.197 1.00 114.71 ? 93  ILE A CG1   1 
ATOM   676  C  CG2   . ILE A 1 92  ? 222.922 28.719 336.240 1.00 122.21 ? 93  ILE A CG2   1 
ATOM   677  C  CD1   . ILE A 1 92  ? 222.552 31.715 336.770 1.00 97.51  ? 93  ILE A CD1   1 
ATOM   678  N  N     . THR A 1 93  ? 225.504 26.560 336.521 1.00 106.01 ? 94  THR A N     1 
ATOM   679  C  CA    . THR A 1 93  ? 225.856 25.341 335.805 1.00 126.18 ? 94  THR A CA    1 
ATOM   680  C  C     . THR A 1 93  ? 224.682 24.473 335.382 1.00 128.37 ? 94  THR A C     1 
ATOM   681  O  O     . THR A 1 93  ? 224.853 23.622 334.496 1.00 124.29 ? 94  THR A O     1 
ATOM   682  C  CB    . THR A 1 93  ? 226.803 24.488 336.660 1.00 115.69 ? 94  THR A CB    1 
ATOM   683  O  OG1   . THR A 1 93  ? 226.271 24.356 337.990 1.00 122.50 ? 94  THR A OG1   1 
ATOM   684  C  CG2   . THR A 1 93  ? 228.193 25.112 336.684 1.00 111.16 ? 94  THR A CG2   1 
ATOM   685  N  N     . LYS A 1 94  ? 223.504 24.681 335.969 1.00 130.10 ? 95  LYS A N     1 
ATOM   686  C  CA    . LYS A 1 94  ? 222.341 23.830 335.782 1.00 125.31 ? 95  LYS A CA    1 
ATOM   687  C  C     . LYS A 1 94  ? 221.117 24.701 335.996 1.00 127.68 ? 95  LYS A C     1 
ATOM   688  O  O     . LYS A 1 94  ? 221.120 25.588 336.856 1.00 122.51 ? 95  LYS A O     1 
ATOM   689  C  CB    . LYS A 1 94  ? 222.350 22.648 336.766 1.00 126.15 ? 95  LYS A CB    1 
ATOM   690  C  CG    . LYS A 1 94  ? 221.116 21.766 336.755 1.00 129.44 ? 95  LYS A CG    1 
ATOM   691  C  CD    . LYS A 1 94  ? 221.126 20.758 337.905 1.00 129.47 ? 95  LYS A CD    1 
ATOM   692  C  CE    . LYS A 1 94  ? 219.709 20.294 338.243 1.00 131.22 ? 95  LYS A CE    1 
ATOM   693  N  NZ    . LYS A 1 94  ? 219.598 19.566 339.545 1.00 127.84 ? 95  LYS A NZ    1 
ATOM   694  N  N     . MET A 1 95  ? 220.090 24.475 335.189 1.00 142.26 ? 96  MET A N     1 
ATOM   695  C  CA    . MET A 1 95  ? 218.882 25.275 335.275 1.00 136.26 ? 96  MET A CA    1 
ATOM   696  C  C     . MET A 1 95  ? 217.665 24.389 335.082 1.00 142.68 ? 96  MET A C     1 
ATOM   697  O  O     . MET A 1 95  ? 217.690 23.468 334.257 1.00 151.67 ? 96  MET A O     1 
ATOM   698  C  CB    . MET A 1 95  ? 218.841 26.397 334.243 1.00 129.76 ? 96  MET A CB    1 
ATOM   699  C  CG    . MET A 1 95  ? 219.466 27.679 334.706 1.00 125.93 ? 96  MET A CG    1 
ATOM   700  S  SD    . MET A 1 95  ? 219.413 28.809 333.320 1.00 155.29 ? 96  MET A SD    1 
ATOM   701  C  CE    . MET A 1 95  ? 220.362 27.918 332.101 1.00 147.33 ? 96  MET A CE    1 
ATOM   702  N  N     . ILE A 1 96  ? 216.632 24.646 335.894 1.00 153.45 ? 97  ILE A N     1 
ATOM   703  C  CA    . ILE A 1 96  ? 215.308 24.020 335.802 1.00 143.32 ? 97  ILE A CA    1 
ATOM   704  C  C     . ILE A 1 96  ? 214.317 25.135 335.519 1.00 130.03 ? 97  ILE A C     1 
ATOM   705  O  O     . ILE A 1 96  ? 214.056 25.971 336.396 1.00 122.56 ? 97  ILE A O     1 
ATOM   706  C  CB    . ILE A 1 96  ? 214.926 23.267 337.077 1.00 121.65 ? 97  ILE A CB    1 
ATOM   707  C  CG1   . ILE A 1 96  ? 215.669 21.946 337.157 1.00 142.48 ? 97  ILE A CG1   1 
ATOM   708  C  CG2   . ILE A 1 96  ? 213.490 23.012 337.102 1.00 136.30 ? 97  ILE A CG2   1 
ATOM   709  C  CD1   . ILE A 1 96  ? 215.312 21.134 338.363 1.00 154.60 ? 97  ILE A CD1   1 
ATOM   710  N  N     . VAL A 1 97  ? 213.812 25.197 334.290 1.00 116.20 ? 98  VAL A N     1 
ATOM   711  C  CA    . VAL A 1 97  ? 213.077 26.381 333.873 1.00 116.09 ? 98  VAL A CA    1 
ATOM   712  C  C     . VAL A 1 97  ? 211.568 26.158 333.820 1.00 143.82 ? 98  VAL A C     1 
ATOM   713  O  O     . VAL A 1 97  ? 211.051 25.081 333.476 1.00 139.11 ? 98  VAL A O     1 
ATOM   714  C  CB    . VAL A 1 97  ? 213.571 26.903 332.531 1.00 114.00 ? 98  VAL A CB    1 
ATOM   715  C  CG1   . VAL A 1 97  ? 213.005 28.294 332.306 1.00 111.45 ? 98  VAL A CG1   1 
ATOM   716  C  CG2   . VAL A 1 97  ? 215.049 26.940 332.573 1.00 152.91 ? 98  VAL A CG2   1 
ATOM   717  N  N     . THR A 1 98  ? 210.855 27.230 334.131 1.00 140.61 ? 99  THR A N     1 
ATOM   718  C  CA    . THR A 1 98  ? 209.409 27.290 334.033 1.00 129.15 ? 99  THR A CA    1 
ATOM   719  C  C     . THR A 1 98  ? 209.151 28.490 333.123 1.00 132.17 ? 99  THR A C     1 
ATOM   720  O  O     . THR A 1 98  ? 209.280 29.647 333.542 1.00 117.15 ? 99  THR A O     1 
ATOM   721  C  CB    . THR A 1 98  ? 208.762 27.391 335.430 1.00 129.93 ? 99  THR A CB    1 
ATOM   722  O  OG1   . THR A 1 98  ? 208.926 26.133 336.106 1.00 129.22 ? 99  THR A OG1   1 
ATOM   723  C  CG2   . THR A 1 98  ? 207.242 27.718 335.376 1.00 117.22 ? 99  THR A CG2   1 
ATOM   724  N  N     . GLU A 1 99  ? 208.906 28.197 331.842 1.00 124.21 ? 100 GLU A N     1 
ATOM   725  C  CA    . GLU A 1 99  ? 208.695 29.241 330.847 1.00 127.92 ? 100 GLU A CA    1 
ATOM   726  C  C     . GLU A 1 99  ? 207.305 29.870 330.951 1.00 124.70 ? 100 GLU A C     1 
ATOM   727  O  O     . GLU A 1 99  ? 206.311 29.187 331.241 1.00 115.18 ? 100 GLU A O     1 
ATOM   728  C  CB    . GLU A 1 99  ? 208.919 28.689 329.437 1.00 134.08 ? 100 GLU A CB    1 
ATOM   729  C  CG    . GLU A 1 99  ? 210.365 28.686 329.050 1.00 121.54 ? 100 GLU A CG    1 
ATOM   730  C  CD    . GLU A 1 99  ? 210.706 29.988 328.353 1.00 137.93 ? 100 GLU A CD    1 
ATOM   731  O  OE1   . GLU A 1 99  ? 211.909 30.229 328.064 1.00 154.12 ? 100 GLU A OE1   1 
ATOM   732  O  OE2   . GLU A 1 99  ? 209.764 30.805 328.162 1.00 129.95 ? 100 GLU A OE2   1 
ATOM   733  N  N     . ASN A 1 100 ? 207.265 31.191 330.721 1.00 132.79 ? 101 ASN A N     1 
ATOM   734  C  CA    . ASN A 1 100 ? 206.045 31.989 330.526 1.00 135.71 ? 101 ASN A CA    1 
ATOM   735  C  C     . ASN A 1 100 ? 205.051 31.794 331.668 1.00 125.61 ? 101 ASN A C     1 
ATOM   736  O  O     . ASN A 1 100 ? 203.914 31.377 331.483 1.00 146.17 ? 101 ASN A O     1 
ATOM   737  C  CB    . ASN A 1 100 ? 205.384 31.718 329.166 1.00 132.13 ? 101 ASN A CB    1 
ATOM   738  C  CG    . ASN A 1 100 ? 206.335 31.898 327.983 1.00 139.61 ? 101 ASN A CG    1 
ATOM   739  O  OD1   . ASN A 1 100 ? 206.176 31.226 326.965 1.00 153.59 ? 101 ASN A OD1   1 
ATOM   740  N  ND2   . ASN A 1 100 ? 207.277 32.841 328.083 1.00 129.02 ? 101 ASN A ND2   1 
ATOM   741  N  N     . GLN A 1 101 ? 205.490 32.080 332.872 1.00 122.32 ? 102 GLN A N     1 
ATOM   742  C  CA    . GLN A 1 101 ? 204.523 32.072 333.950 1.00 119.56 ? 102 GLN A CA    1 
ATOM   743  C  C     . GLN A 1 101 ? 203.631 33.288 333.766 1.00 122.27 ? 102 GLN A C     1 
ATOM   744  O  O     . GLN A 1 101 ? 204.092 34.349 333.325 1.00 114.29 ? 102 GLN A O     1 
ATOM   745  C  CB    . GLN A 1 101 ? 205.221 32.139 335.304 1.00 111.52 ? 102 GLN A CB    1 
ATOM   746  C  CG    . GLN A 1 101 ? 205.854 30.841 335.752 1.00 112.92 ? 102 GLN A CG    1 
ATOM   747  C  CD    . GLN A 1 101 ? 206.335 30.905 337.191 1.00 131.97 ? 102 GLN A CD    1 
ATOM   748  O  OE1   . GLN A 1 101 ? 206.897 31.921 337.622 1.00 117.23 ? 102 GLN A OE1   1 
ATOM   749  N  NE2   . GLN A 1 101 ? 206.172 29.803 337.927 1.00 138.04 ? 102 GLN A NE2   1 
ATOM   750  N  N     . MET A 1 102 ? 202.329 33.115 334.024 1.00 125.33 ? 103 MET A N     1 
ATOM   751  C  CA    . MET A 1 102 ? 201.466 34.275 334.124 1.00 109.17 ? 103 MET A CA    1 
ATOM   752  C  C     . MET A 1 102 ? 200.644 34.196 335.400 1.00 121.04 ? 103 MET A C     1 
ATOM   753  O  O     . MET A 1 102 ? 200.306 33.118 335.906 1.00 111.91 ? 103 MET A O     1 
ATOM   754  C  CB    . MET A 1 102 ? 200.537 34.449 332.936 1.00 107.50 ? 103 MET A CB    1 
ATOM   755  C  CG    . MET A 1 102 ? 201.255 34.571 331.628 1.00 121.79 ? 103 MET A CG    1 
ATOM   756  S  SD    . MET A 1 102 ? 200.322 35.119 330.183 1.00 116.81 ? 103 MET A SD    1 
ATOM   757  C  CE    . MET A 1 102 ? 200.090 36.866 330.555 1.00 110.81 ? 103 MET A CE    1 
ATOM   758  N  N     . GLN A 1 103 ? 200.369 35.378 335.919 1.00 120.16 ? 104 GLN A N     1 
ATOM   759  C  CA    . GLN A 1 103 ? 199.527 35.530 337.079 1.00 114.66 ? 104 GLN A CA    1 
ATOM   760  C  C     . GLN A 1 103 ? 198.146 34.984 336.777 1.00 116.56 ? 104 GLN A C     1 
ATOM   761  O  O     . GLN A 1 103 ? 197.501 35.424 335.825 1.00 122.57 ? 104 GLN A O     1 
ATOM   762  C  CB    . GLN A 1 103 ? 199.484 37.010 337.445 1.00 128.97 ? 104 GLN A CB    1 
ATOM   763  C  CG    . GLN A 1 103 ? 199.158 37.306 338.900 1.00 174.02 ? 104 GLN A CG    1 
ATOM   764  C  CD    . GLN A 1 103 ? 200.259 37.014 339.867 1.00 129.77 ? 104 GLN A CD    1 
ATOM   765  O  OE1   . GLN A 1 103 ? 200.522 35.856 340.188 1.00 127.68 ? 104 GLN A OE1   1 
ATOM   766  N  NE2   . GLN A 1 103 ? 200.893 38.059 340.362 1.00 146.97 ? 104 GLN A NE2   1 
ATOM   767  N  N     . GLY A 1 104 ? 197.720 33.991 337.559 1.00 123.80 ? 105 GLY A N     1 
ATOM   768  C  CA    . GLY A 1 104 ? 196.424 33.366 337.368 1.00 132.73 ? 105 GLY A CA    1 
ATOM   769  C  C     . GLY A 1 104 ? 196.022 32.315 338.386 1.00 118.42 ? 105 GLY A C     1 
ATOM   770  O  O     . GLY A 1 104 ? 196.289 32.452 339.580 1.00 112.51 ? 105 GLY A O     1 
ATOM   771  N  N     . PHE A 1 105 ? 195.292 31.297 337.916 1.00 140.48 ? 106 PHE A N     1 
ATOM   772  C  CA    . PHE A 1 105 ? 194.833 30.188 338.740 1.00 132.97 ? 106 PHE A CA    1 
ATOM   773  C  C     . PHE A 1 105 ? 195.225 28.854 338.105 1.00 115.53 ? 106 PHE A C     1 
ATOM   774  O  O     . PHE A 1 105 ? 195.042 28.659 336.899 1.00 113.78 ? 106 PHE A O     1 
ATOM   775  C  CB    . PHE A 1 105 ? 193.300 30.309 338.946 1.00 131.85 ? 106 PHE A CB    1 
ATOM   776  C  CG    . PHE A 1 105 ? 192.886 31.596 339.634 1.00 118.78 ? 106 PHE A CG    1 
ATOM   777  C  CD1   . PHE A 1 105 ? 192.689 31.645 340.989 1.00 118.90 ? 106 PHE A CD1   1 
ATOM   778  C  CD2   . PHE A 1 105 ? 192.747 32.772 338.916 1.00 143.28 ? 106 PHE A CD2   1 
ATOM   779  C  CE1   . PHE A 1 105 ? 192.351 32.844 341.601 1.00 137.91 ? 106 PHE A CE1   1 
ATOM   780  C  CE2   . PHE A 1 105 ? 192.398 33.968 339.542 1.00 114.52 ? 106 PHE A CE2   1 
ATOM   781  C  CZ    . PHE A 1 105 ? 192.212 34.004 340.868 1.00 111.75 ? 106 PHE A CZ    1 
ATOM   782  N  N     . CYS A 1 106 ? 195.722 27.925 338.915 1.00 114.54 ? 107 CYS A N     1 
ATOM   783  C  CA    . CYS A 1 106 ? 196.150 26.628 338.409 1.00 122.17 ? 107 CYS A CA    1 
ATOM   784  C  C     . CYS A 1 106 ? 196.440 25.713 339.595 1.00 132.73 ? 107 CYS A C     1 
ATOM   785  O  O     . CYS A 1 106 ? 196.644 26.196 340.717 1.00 133.03 ? 107 CYS A O     1 
ATOM   786  C  CB    . CYS A 1 106 ? 197.408 26.760 337.536 1.00 166.84 ? 107 CYS A CB    1 
ATOM   787  S  SG    . CYS A 1 106 ? 198.894 27.466 338.359 1.00 147.52 ? 107 CYS A SG    1 
ATOM   788  N  N     . PRO A 1 107 ? 196.491 24.399 339.368 1.00 133.78 ? 108 PRO A N     1 
ATOM   789  C  CA    . PRO A 1 107 ? 196.767 23.478 340.471 1.00 150.00 ? 108 PRO A CA    1 
ATOM   790  C  C     . PRO A 1 107 ? 198.245 23.307 340.739 1.00 140.67 ? 108 PRO A C     1 
ATOM   791  O  O     . PRO A 1 107 ? 199.074 23.425 339.839 1.00 146.80 ? 108 PRO A O     1 
ATOM   792  C  CB    . PRO A 1 107 ? 196.171 22.158 339.972 1.00 147.10 ? 108 PRO A CB    1 
ATOM   793  C  CG    . PRO A 1 107 ? 196.363 22.205 338.522 1.00 141.57 ? 108 PRO A CG    1 
ATOM   794  C  CD    . PRO A 1 107 ? 196.192 23.664 338.125 1.00 133.83 ? 108 PRO A CD    1 
ATOM   795  N  N     . GLU A 1 108 ? 198.562 23.030 342.007 1.00 142.28 ? 109 GLU A N     1 
ATOM   796  C  CA    . GLU A 1 108 ? 199.919 22.667 342.400 1.00 164.00 ? 109 GLU A CA    1 
ATOM   797  C  C     . GLU A 1 108 ? 200.312 21.327 341.787 1.00 177.17 ? 109 GLU A C     1 
ATOM   798  O  O     . GLU A 1 108 ? 199.460 20.520 341.401 1.00 180.28 ? 109 GLU A O     1 
ATOM   799  C  CB    . GLU A 1 108 ? 200.059 22.596 343.919 1.00 172.90 ? 109 GLU A CB    1 
ATOM   800  C  CG    . GLU A 1 108 ? 200.252 23.946 344.563 1.00 172.10 ? 109 GLU A CG    1 
ATOM   801  C  CD    . GLU A 1 108 ? 201.589 24.555 344.259 1.00 153.62 ? 109 GLU A CD    1 
ATOM   802  O  OE1   . GLU A 1 108 ? 202.372 23.946 343.501 1.00 167.72 ? 109 GLU A OE1   1 
ATOM   803  O  OE2   . GLU A 1 108 ? 201.831 25.671 344.754 1.00 158.03 ? 109 GLU A OE2   1 
ATOM   804  N  N     . SER A 1 109 ? 201.623 21.085 341.706 1.00 155.91 ? 110 SER A N     1 
ATOM   805  C  CA    . SER A 1 109 ? 202.105 19.888 341.039 1.00 157.33 ? 110 SER A CA    1 
ATOM   806  C  C     . SER A 1 109 ? 202.862 18.896 341.902 1.00 167.89 ? 110 SER A C     1 
ATOM   807  O  O     . SER A 1 109 ? 203.086 17.771 341.438 1.00 166.23 ? 110 SER A O     1 
ATOM   808  C  CB    . SER A 1 109 ? 202.997 20.278 339.863 1.00 152.29 ? 110 SER A CB    1 
ATOM   809  O  OG    . SER A 1 109 ? 204.136 20.914 340.359 1.00 175.53 ? 110 SER A OG    1 
ATOM   810  N  N     . GLU A 1 110 ? 203.295 19.264 343.106 1.00 166.67 ? 111 GLU A N     1 
ATOM   811  C  CA    . GLU A 1 110 ? 203.886 18.257 343.978 1.00 177.00 ? 111 GLU A CA    1 
ATOM   812  C  C     . GLU A 1 110 ? 202.808 17.338 344.535 1.00 182.99 ? 111 GLU A C     1 
ATOM   813  O  O     . GLU A 1 110 ? 201.695 17.776 344.851 1.00 175.19 ? 111 GLU A O     1 
ATOM   814  C  CB    . GLU A 1 110 ? 204.667 18.865 345.155 1.00 184.59 ? 111 GLU A CB    1 
ATOM   815  C  CG    . GLU A 1 110 ? 205.728 19.925 344.880 1.00 165.16 ? 111 GLU A CG    1 
ATOM   816  C  CD    . GLU A 1 110 ? 205.143 21.325 344.767 1.00 185.41 ? 111 GLU A CD    1 
ATOM   817  O  OE1   . GLU A 1 110 ? 203.973 21.470 344.313 1.00 176.89 ? 111 GLU A OE1   1 
ATOM   818  O  OE2   . GLU A 1 110 ? 205.845 22.275 345.195 1.00 174.00 ? 111 GLU A OE2   1 
ATOM   819  N  N     . GLU A 1 111 ? 203.151 16.048 344.652 1.00 182.04 ? 112 GLU A N     1 
ATOM   820  C  CA    . GLU A 1 111 ? 202.309 15.113 345.388 1.00 185.23 ? 112 GLU A CA    1 
ATOM   821  C  C     . GLU A 1 111 ? 202.113 15.573 346.831 1.00 182.68 ? 112 GLU A C     1 
ATOM   822  O  O     . GLU A 1 111 ? 201.201 15.086 347.514 1.00 170.36 ? 112 GLU A O     1 
ATOM   823  C  CB    . GLU A 1 111 ? 202.923 13.708 345.346 1.00 174.12 ? 112 GLU A CB    1 
ATOM   824  N  N     . LYS A 1 112 ? 202.975 16.480 347.315 1.00 184.31 ? 113 LYS A N     1 
ATOM   825  C  CA    . LYS A 1 112 ? 202.794 17.078 348.629 1.00 170.62 ? 113 LYS A CA    1 
ATOM   826  C  C     . LYS A 1 112 ? 201.430 17.746 348.775 1.00 188.15 ? 113 LYS A C     1 
ATOM   827  O  O     . LYS A 1 112 ? 200.960 17.922 349.907 1.00 201.45 ? 113 LYS A O     1 
ATOM   828  C  CB    . LYS A 1 112 ? 203.915 18.094 348.896 1.00 154.40 ? 113 LYS A CB    1 
ATOM   829  N  N     . TYR A 1 113 ? 200.751 18.069 347.665 1.00 170.07 ? 114 TYR A N     1 
ATOM   830  C  CA    . TYR A 1 113 ? 199.444 18.721 347.732 1.00 184.19 ? 114 TYR A CA    1 
ATOM   831  C  C     . TYR A 1 113 ? 198.322 17.855 347.172 1.00 185.31 ? 114 TYR A C     1 
ATOM   832  O  O     . TYR A 1 113 ? 197.280 18.389 346.766 1.00 164.23 ? 114 TYR A O     1 
ATOM   833  C  CB    . TYR A 1 113 ? 199.400 20.055 346.987 1.00 189.39 ? 114 TYR A CB    1 
ATOM   834  C  CG    . TYR A 1 113 ? 200.297 21.197 347.406 1.00 184.23 ? 114 TYR A CG    1 
ATOM   835  C  CD1   . TYR A 1 113 ? 201.560 21.389 346.850 1.00 159.59 ? 114 TYR A CD1   1 
ATOM   836  C  CD2   . TYR A 1 113 ? 199.832 22.124 348.343 1.00 172.83 ? 114 TYR A CD2   1 
ATOM   837  C  CE1   . TYR A 1 113 ? 202.324 22.482 347.226 1.00 161.11 ? 114 TYR A CE1   1 
ATOM   838  C  CE2   . TYR A 1 113 ? 200.586 23.197 348.729 1.00 166.11 ? 114 TYR A CE2   1 
ATOM   839  C  CZ    . TYR A 1 113 ? 201.821 23.378 348.175 1.00 174.77 ? 114 TYR A CZ    1 
ATOM   840  O  OH    . TYR A 1 113 ? 202.523 24.475 348.603 1.00 182.38 ? 114 TYR A OH    1 
ATOM   841  N  N     . ARG A 1 114 ? 198.510 16.539 347.133 1.00 189.64 ? 115 ARG A N     1 
ATOM   842  C  CA    . ARG A 1 114 ? 197.460 15.647 346.663 1.00 179.04 ? 115 ARG A CA    1 
ATOM   843  C  C     . ARG A 1 114 ? 196.196 15.843 347.505 1.00 183.78 ? 115 ARG A C     1 
ATOM   844  O  O     . ARG A 1 114 ? 196.257 15.933 348.736 1.00 163.53 ? 115 ARG A O     1 
ATOM   845  C  CB    . ARG A 1 114 ? 197.960 14.199 346.714 1.00 177.50 ? 115 ARG A CB    1 
ATOM   846  C  CG    . ARG A 1 114 ? 196.945 13.115 346.395 1.00 176.14 ? 115 ARG A CG    1 
ATOM   847  C  CD    . ARG A 1 114 ? 197.645 11.830 345.953 1.00 176.51 ? 115 ARG A CD    1 
ATOM   848  N  NE    . ARG A 1 114 ? 198.836 11.575 346.764 1.00 215.22 ? 115 ARG A NE    1 
ATOM   849  C  CZ    . ARG A 1 114 ? 200.088 11.559 346.300 1.00 217.11 ? 115 ARG A CZ    1 
ATOM   850  N  NH1   . ARG A 1 114 ? 200.324 11.754 345.002 1.00 196.98 ? 115 ARG A NH1   1 
ATOM   851  N  NH2   . ARG A 1 114 ? 201.106 11.330 347.138 1.00 194.26 ? 115 ARG A NH2   1 
ATOM   852  N  N     . CYS A 1 115 ? 195.050 15.929 346.824 1.00 190.87 ? 116 CYS A N     1 
ATOM   853  C  CA    . CYS A 1 115 ? 193.740 16.035 347.456 1.00 171.83 ? 116 CYS A CA    1 
ATOM   854  C  C     . CYS A 1 115 ? 192.700 15.246 346.675 1.00 169.40 ? 116 CYS A C     1 
ATOM   855  O  O     . CYS A 1 115 ? 192.905 14.832 345.528 1.00 154.52 ? 116 CYS A O     1 
ATOM   856  C  CB    . CYS A 1 115 ? 193.282 17.504 347.609 1.00 160.60 ? 116 CYS A CB    1 
ATOM   857  S  SG    . CYS A 1 115 ? 193.179 18.453 346.041 1.00 186.12 ? 116 CYS A SG    1 
ATOM   858  N  N     . VAL A 1 116 ? 191.583 15.019 347.360 1.00 182.57 ? 117 VAL A N     1 
ATOM   859  C  CA    . VAL A 1 116 ? 190.352 14.546 346.743 1.00 182.64 ? 117 VAL A CA    1 
ATOM   860  C  C     . VAL A 1 116 ? 189.182 15.492 347.000 1.00 165.85 ? 117 VAL A C     1 
ATOM   861  O  O     . VAL A 1 116 ? 188.224 15.510 346.209 1.00 154.12 ? 117 VAL A O     1 
ATOM   862  C  CB    . VAL A 1 116 ? 190.010 13.122 347.235 1.00 174.00 ? 117 VAL A CB    1 
ATOM   863  C  CG1   . VAL A 1 116 ? 189.679 13.132 348.732 1.00 159.47 ? 117 VAL A CG1   1 
ATOM   864  C  CG2   . VAL A 1 116 ? 188.898 12.494 346.394 1.00 184.68 ? 117 VAL A CG2   1 
ATOM   865  N  N     . SER A 1 117 ? 189.267 16.337 348.024 1.00 158.82 ? 118 SER A N     1 
ATOM   866  C  CA    . SER A 1 117 ? 188.174 17.173 348.484 1.00 159.49 ? 118 SER A CA    1 
ATOM   867  C  C     . SER A 1 117 ? 188.591 18.636 348.561 1.00 154.23 ? 118 SER A C     1 
ATOM   868  O  O     . SER A 1 117 ? 189.675 18.955 349.052 1.00 165.17 ? 118 SER A O     1 
ATOM   869  C  CB    . SER A 1 117 ? 187.732 16.674 349.872 1.00 167.78 ? 118 SER A CB    1 
ATOM   870  O  OG    . SER A 1 117 ? 187.190 17.709 350.661 1.00 171.69 ? 118 SER A OG    1 
ATOM   871  N  N     . ASP A 1 118 ? 187.675 19.525 348.158 1.00 165.47 ? 119 ASP A N     1 
ATOM   872  C  CA    . ASP A 1 118 ? 187.865 20.970 348.285 1.00 148.93 ? 119 ASP A CA    1 
ATOM   873  C  C     . ASP A 1 118 ? 188.055 21.395 349.730 1.00 145.89 ? 119 ASP A C     1 
ATOM   874  O  O     . ASP A 1 118 ? 188.398 22.551 349.992 1.00 139.17 ? 119 ASP A O     1 
ATOM   875  C  CB    . ASP A 1 118 ? 186.634 21.731 347.758 1.00 162.61 ? 119 ASP A CB    1 
ATOM   876  C  CG    . ASP A 1 118 ? 186.330 21.470 346.284 1.00 167.01 ? 119 ASP A CG    1 
ATOM   877  O  OD1   . ASP A 1 118 ? 186.887 20.510 345.697 1.00 165.84 ? 119 ASP A OD1   1 
ATOM   878  O  OD2   . ASP A 1 118 ? 185.491 22.226 345.729 1.00 154.37 ? 119 ASP A OD2   1 
ATOM   879  N  N     . SER A 1 119 ? 187.718 20.518 350.668 1.00 159.43 ? 120 SER A N     1 
ATOM   880  C  CA    . SER A 1 119 ? 187.817 20.830 352.083 1.00 157.92 ? 120 SER A CA    1 
ATOM   881  C  C     . SER A 1 119 ? 189.235 20.678 352.597 1.00 156.99 ? 120 SER A C     1 
ATOM   882  O  O     . SER A 1 119 ? 189.596 21.324 353.586 1.00 161.91 ? 120 SER A O     1 
ATOM   883  C  CB    . SER A 1 119 ? 186.845 19.958 352.878 1.00 170.24 ? 120 SER A CB    1 
ATOM   884  O  OG    . SER A 1 119 ? 186.953 18.600 352.489 1.00 179.38 ? 120 SER A OG    1 
ATOM   885  N  N     . GLN A 1 120 ? 190.041 19.815 351.968 1.00 164.31 ? 121 GLN A N     1 
ATOM   886  C  CA    . GLN A 1 120 ? 191.436 19.689 352.379 1.00 175.14 ? 121 GLN A CA    1 
ATOM   887  C  C     . GLN A 1 120 ? 192.245 20.948 352.069 1.00 166.35 ? 121 GLN A C     1 
ATOM   888  O  O     . GLN A 1 120 ? 193.261 21.196 352.727 1.00 174.22 ? 121 GLN A O     1 
ATOM   889  C  CB    . GLN A 1 120 ? 192.088 18.468 351.713 1.00 170.27 ? 121 GLN A CB    1 
ATOM   890  C  CG    . GLN A 1 120 ? 191.302 17.165 351.873 1.00 167.33 ? 121 GLN A CG    1 
ATOM   891  C  CD    . GLN A 1 120 ? 191.571 16.164 350.757 1.00 160.20 ? 121 GLN A CD    1 
ATOM   892  O  OE1   . GLN A 1 120 ? 190.910 16.175 349.725 1.00 158.97 ? 121 GLN A OE1   1 
ATOM   893  N  NE2   . GLN A 1 120 ? 192.524 15.267 350.984 1.00 159.45 ? 121 GLN A NE2   1 
ATOM   894  N  N     . CYS A 1 121 ? 191.783 21.778 351.134 1.00 150.25 ? 122 CYS A N     1 
ATOM   895  C  CA    . CYS A 1 121 ? 192.548 22.931 350.666 1.00 146.40 ? 122 CYS A CA    1 
ATOM   896  C  C     . CYS A 1 121 ? 192.151 24.191 351.439 1.00 142.06 ? 122 CYS A C     1 
ATOM   897  O  O     . CYS A 1 121 ? 191.631 25.158 350.894 1.00 136.97 ? 122 CYS A O     1 
ATOM   898  C  CB    . CYS A 1 121 ? 192.322 23.122 349.168 1.00 151.12 ? 122 CYS A CB    1 
ATOM   899  S  SG    . CYS A 1 121 ? 192.496 21.626 348.129 1.00 165.83 ? 122 CYS A SG    1 
ATOM   900  N  N     . GLY A 1 122 ? 192.567 24.251 352.691 1.00 145.59 ? 123 GLY A N     1 
ATOM   901  C  CA    . GLY A 1 122 ? 192.207 25.395 353.485 1.00 146.49 ? 123 GLY A CA    1 
ATOM   902  C  C     . GLY A 1 122 ? 193.432 26.232 353.707 1.00 159.50 ? 123 GLY A C     1 
ATOM   903  O  O     . GLY A 1 122 ? 194.456 26.012 353.066 1.00 198.93 ? 123 GLY A O     1 
ATOM   904  N  N     . PRO A 1 123 ? 193.367 27.199 354.599 1.00 159.55 ? 124 PRO A N     1 
ATOM   905  C  CA    . PRO A 1 123 ? 194.552 28.034 354.898 1.00 205.18 ? 124 PRO A CA    1 
ATOM   906  C  C     . PRO A 1 123 ? 195.716 27.402 355.699 1.00 211.55 ? 124 PRO A C     1 
ATOM   907  O  O     . PRO A 1 123 ? 196.380 28.124 356.453 1.00 202.45 ? 124 PRO A O     1 
ATOM   908  C  CB    . PRO A 1 123 ? 193.934 29.229 355.652 1.00 177.23 ? 124 PRO A CB    1 
ATOM   909  C  CG    . PRO A 1 123 ? 192.591 28.790 356.068 1.00 164.07 ? 124 PRO A CG    1 
ATOM   910  C  CD    . PRO A 1 123 ? 192.124 27.846 355.027 1.00 158.96 ? 124 PRO A CD    1 
ATOM   911  N  N     . GLU A 1 124 ? 195.956 26.079 355.614 1.00 204.09 ? 125 GLU A N     1 
ATOM   912  C  CA    . GLU A 1 124 ? 196.964 25.401 356.440 1.00 203.73 ? 125 GLU A CA    1 
ATOM   913  C  C     . GLU A 1 124 ? 198.407 25.394 355.895 1.00 220.32 ? 125 GLU A C     1 
ATOM   914  O  O     . GLU A 1 124 ? 199.344 25.666 356.657 1.00 202.85 ? 125 GLU A O     1 
ATOM   915  C  CB    . GLU A 1 124 ? 196.506 23.967 356.727 1.00 190.06 ? 125 GLU A CB    1 
ATOM   916  C  CG    . GLU A 1 124 ? 196.359 23.105 355.507 1.00 192.97 ? 125 GLU A CG    1 
ATOM   917  C  CD    . GLU A 1 124 ? 195.485 21.915 355.757 1.00 218.15 ? 125 GLU A CD    1 
ATOM   918  O  OE1   . GLU A 1 124 ? 194.631 22.001 356.665 1.00 226.13 ? 125 GLU A OE1   1 
ATOM   919  O  OE2   . GLU A 1 124 ? 195.645 20.913 355.024 1.00 225.52 ? 125 GLU A OE2   1 
ATOM   920  N  N     . ARG A 1 125 ? 198.653 25.088 354.623 1.00 209.61 ? 126 ARG A N     1 
ATOM   921  C  CA    . ARG A 1 125 ? 200.032 24.951 354.143 1.00 203.87 ? 126 ARG A CA    1 
ATOM   922  C  C     . ARG A 1 125 ? 200.327 26.148 353.246 1.00 222.20 ? 126 ARG A C     1 
ATOM   923  O  O     . ARG A 1 125 ? 200.452 26.024 352.022 1.00 222.09 ? 126 ARG A O     1 
ATOM   924  C  CB    . ARG A 1 125 ? 200.252 23.606 353.348 1.00 202.99 ? 126 ARG A CB    1 
ATOM   925  C  CG    . ARG A 1 125 ? 199.442 22.355 353.764 1.00 217.96 ? 126 ARG A CG    1 
ATOM   926  C  CD    . ARG A 1 125 ? 198.010 22.448 353.149 1.00 208.96 ? 126 ARG A CD    1 
ATOM   927  N  NE    . ARG A 1 125 ? 197.191 21.229 353.201 1.00 187.02 ? 126 ARG A NE    1 
ATOM   928  C  CZ    . ARG A 1 125 ? 197.396 20.180 352.407 1.00 190.78 ? 126 ARG A CZ    1 
ATOM   929  N  NH1   . ARG A 1 125 ? 198.408 20.208 351.526 1.00 197.61 ? 126 ARG A NH1   1 
ATOM   930  N  NH2   . ARG A 1 125 ? 196.625 19.102 352.472 1.00 177.67 ? 126 ARG A NH2   1 
ATOM   931  N  N     . LEU A 1 126 ? 200.453 27.325 353.886 1.00 221.93 ? 127 LEU A N     1 
ATOM   932  C  CA    . LEU A 1 126 ? 200.457 28.653 353.262 1.00 230.81 ? 127 LEU A CA    1 
ATOM   933  C  C     . LEU A 1 126 ? 201.663 29.021 352.380 1.00 213.54 ? 127 LEU A C     1 
ATOM   934  O  O     . LEU A 1 126 ? 201.464 29.644 351.321 1.00 184.99 ? 127 LEU A O     1 
ATOM   935  C  CB    . LEU A 1 126 ? 200.198 29.690 354.372 1.00 212.33 ? 127 LEU A CB    1 
ATOM   936  C  CG    . LEU A 1 126 ? 201.013 29.860 355.658 1.00 192.38 ? 127 LEU A CG    1 
ATOM   937  C  CD1   . LEU A 1 126 ? 200.755 31.238 356.250 1.00 183.75 ? 127 LEU A CD1   1 
ATOM   938  C  CD2   . LEU A 1 126 ? 200.621 28.789 356.673 1.00 185.78 ? 127 LEU A CD2   1 
ATOM   939  N  N     . PRO A 1 127 ? 202.921 28.654 352.730 1.00 211.65 ? 128 PRO A N     1 
ATOM   940  C  CA    . PRO A 1 127 ? 204.044 29.066 351.867 1.00 212.06 ? 128 PRO A CA    1 
ATOM   941  C  C     . PRO A 1 127 ? 204.030 28.389 350.499 1.00 203.83 ? 128 PRO A C     1 
ATOM   942  O  O     . PRO A 1 127 ? 203.035 27.740 350.129 1.00 179.74 ? 128 PRO A O     1 
ATOM   943  C  CB    . PRO A 1 127 ? 205.288 28.672 352.686 1.00 206.72 ? 128 PRO A CB    1 
ATOM   944  C  CG    . PRO A 1 127 ? 204.839 27.526 353.516 1.00 219.73 ? 128 PRO A CG    1 
ATOM   945  C  CD    . PRO A 1 127 ? 203.395 27.857 353.884 1.00 208.02 ? 128 PRO A CD    1 
ATOM   946  N  N     . GLY A 1 128 ? 205.074 28.658 349.697 1.00 199.58 ? 129 GLY A N     1 
ATOM   947  C  CA    . GLY A 1 128 ? 205.399 27.875 348.511 1.00 202.82 ? 129 GLY A CA    1 
ATOM   948  C  C     . GLY A 1 128 ? 204.466 28.107 347.331 1.00 208.24 ? 129 GLY A C     1 
ATOM   949  O  O     . GLY A 1 128 ? 203.245 28.224 347.530 1.00 217.94 ? 129 GLY A O     1 
ATOM   950  N  N     . GLY A 1 129 ? 205.002 28.125 346.103 1.00 158.13 ? 130 GLY A N     1 
ATOM   951  C  CA    . GLY A 1 129 ? 204.174 28.361 344.934 1.00 157.54 ? 130 GLY A CA    1 
ATOM   952  C  C     . GLY A 1 129 ? 203.337 29.623 345.091 1.00 186.89 ? 130 GLY A C     1 
ATOM   953  O  O     . GLY A 1 129 ? 203.900 30.726 345.124 1.00 179.99 ? 130 GLY A O     1 
ATOM   954  N  N     . GLY A 1 130 ? 202.002 29.477 345.226 1.00 181.06 ? 131 GLY A N     1 
ATOM   955  C  CA    . GLY A 1 130 ? 201.127 30.589 345.585 1.00 149.60 ? 131 GLY A CA    1 
ATOM   956  C  C     . GLY A 1 130 ? 200.245 30.427 346.821 1.00 160.47 ? 131 GLY A C     1 
ATOM   957  O  O     . GLY A 1 130 ? 200.644 29.819 347.830 1.00 162.39 ? 131 GLY A O     1 
ATOM   958  N  N     . ILE A 1 131 ? 199.024 30.972 346.737 1.00 162.02 ? 132 ILE A N     1 
ATOM   959  C  CA    . ILE A 1 131 ? 198.033 30.929 347.809 1.00 137.28 ? 132 ILE A CA    1 
ATOM   960  C  C     . ILE A 1 131 ? 196.907 29.990 347.401 1.00 145.78 ? 132 ILE A C     1 
ATOM   961  O  O     . ILE A 1 131 ? 196.397 30.065 346.276 1.00 134.26 ? 132 ILE A O     1 
ATOM   962  C  CB    . ILE A 1 131 ? 197.449 32.324 348.110 1.00 125.44 ? 132 ILE A CB    1 
ATOM   963  C  CG1   . ILE A 1 131 ? 198.534 33.349 348.379 1.00 121.65 ? 132 ILE A CG1   1 
ATOM   964  C  CG2   . ILE A 1 131 ? 196.468 32.255 349.262 1.00 164.99 ? 132 ILE A CG2   1 
ATOM   965  C  CD1   . ILE A 1 131 ? 198.011 34.762 348.365 1.00 121.88 ? 132 ILE A CD1   1 
ATOM   966  N  N     . LEU A 1 132 ? 196.470 29.159 348.336 1.00 147.41 ? 133 LEU A N     1 
ATOM   967  C  CA    . LEU A 1 132 ? 195.381 28.238 348.059 1.00 143.93 ? 133 LEU A CA    1 
ATOM   968  C  C     . LEU A 1 132 ? 194.100 29.020 347.798 1.00 147.52 ? 133 LEU A C     1 
ATOM   969  O  O     . LEU A 1 132 ? 193.787 29.962 348.534 1.00 145.24 ? 133 LEU A O     1 
ATOM   970  C  CB    . LEU A 1 132 ? 195.213 27.297 349.240 1.00 138.36 ? 133 LEU A CB    1 
ATOM   971  C  CG    . LEU A 1 132 ? 196.413 26.376 349.373 1.00 137.16 ? 133 LEU A CG    1 
ATOM   972  C  CD1   . LEU A 1 132 ? 196.521 25.829 350.775 1.00 150.21 ? 133 LEU A CD1   1 
ATOM   973  C  CD2   . LEU A 1 132 ? 196.287 25.267 348.360 1.00 137.23 ? 133 LEU A CD2   1 
ATOM   974  N  N     . THR A 1 133 ? 193.398 28.681 346.704 1.00 141.28 ? 134 THR A N     1 
ATOM   975  C  CA    . THR A 1 133 ? 192.080 29.258 346.429 1.00 138.57 ? 134 THR A CA    1 
ATOM   976  C  C     . THR A 1 133 ? 190.943 28.546 347.151 1.00 141.78 ? 134 THR A C     1 
ATOM   977  O  O     . THR A 1 133 ? 189.828 29.077 347.201 1.00 128.37 ? 134 THR A O     1 
ATOM   978  C  CB    . THR A 1 133 ? 191.801 29.290 344.922 1.00 149.22 ? 134 THR A CB    1 
ATOM   979  O  OG1   . THR A 1 133 ? 191.652 27.956 344.397 1.00 153.95 ? 134 THR A OG1   1 
ATOM   980  C  CG2   . THR A 1 133 ? 192.927 30.004 344.203 1.00 160.56 ? 134 THR A CG2   1 
ATOM   981  N  N     . GLY A 1 134 ? 191.203 27.386 347.742 1.00 149.73 ? 135 GLY A N     1 
ATOM   982  C  CA    . GLY A 1 134 ? 190.196 26.624 348.427 1.00 144.95 ? 135 GLY A CA    1 
ATOM   983  C  C     . GLY A 1 134 ? 189.611 25.478 347.637 1.00 149.87 ? 135 GLY A C     1 
ATOM   984  O  O     . GLY A 1 134 ? 188.940 24.621 348.232 1.00 168.57 ? 135 GLY A O     1 
ATOM   985  N  N     . ARG A 1 135 ? 189.805 25.449 346.323 1.00 146.19 ? 136 ARG A N     1 
ATOM   986  C  CA    . ARG A 1 135 ? 189.310 24.329 345.539 1.00 147.66 ? 136 ARG A CA    1 
ATOM   987  C  C     . ARG A 1 135 ? 190.353 23.222 345.448 1.00 151.43 ? 136 ARG A C     1 
ATOM   988  O  O     . ARG A 1 135 ? 191.492 23.362 345.899 1.00 158.18 ? 136 ARG A O     1 
ATOM   989  C  CB    . ARG A 1 135 ? 188.867 24.761 344.147 1.00 140.91 ? 136 ARG A CB    1 
ATOM   990  C  CG    . ARG A 1 135 ? 187.784 25.839 344.121 1.00 138.04 ? 136 ARG A CG    1 
ATOM   991  C  CD    . ARG A 1 135 ? 187.208 25.941 342.703 1.00 141.13 ? 136 ARG A CD    1 
ATOM   992  N  NE    . ARG A 1 135 ? 188.230 26.392 341.771 1.00 190.92 ? 136 ARG A NE    1 
ATOM   993  C  CZ    . ARG A 1 135 ? 188.125 26.390 340.449 1.00 155.68 ? 136 ARG A CZ    1 
ATOM   994  N  NH1   . ARG A 1 135 ? 189.136 26.850 339.717 1.00 169.55 ? 136 ARG A NH1   1 
ATOM   995  N  NH2   . ARG A 1 135 ? 187.071 25.851 339.866 1.00 138.24 ? 136 ARG A NH2   1 
ATOM   996  N  N     . CYS A 1 136 ? 189.907 22.072 344.957 1.00 143.55 ? 137 CYS A N     1 
ATOM   997  C  CA    . CYS A 1 136 ? 190.768 20.951 344.623 1.00 146.33 ? 137 CYS A CA    1 
ATOM   998  C  C     . CYS A 1 136 ? 190.566 20.701 343.137 1.00 149.55 ? 137 CYS A C     1 
ATOM   999  O  O     . CYS A 1 136 ? 189.425 20.567 342.687 1.00 162.61 ? 137 CYS A O     1 
ATOM   1000 C  CB    . CYS A 1 136 ? 190.429 19.714 345.464 1.00 159.30 ? 137 CYS A CB    1 
ATOM   1001 S  SG    . CYS A 1 136 ? 191.387 18.203 345.106 1.00 169.54 ? 137 CYS A SG    1 
ATOM   1002 N  N     . VAL A 1 137 ? 191.658 20.683 342.368 1.00 160.98 ? 138 VAL A N     1 
ATOM   1003 C  CA    . VAL A 1 137 ? 191.587 20.666 340.910 1.00 167.83 ? 138 VAL A CA    1 
ATOM   1004 C  C     . VAL A 1 137 ? 192.399 19.519 340.319 1.00 171.13 ? 138 VAL A C     1 
ATOM   1005 O  O     . VAL A 1 137 ? 193.426 19.091 340.859 1.00 155.31 ? 138 VAL A O     1 
ATOM   1006 C  CB    . VAL A 1 137 ? 192.041 22.023 340.301 1.00 161.30 ? 138 VAL A CB    1 
ATOM   1007 C  CG1   . VAL A 1 137 ? 191.746 22.102 338.788 1.00 152.39 ? 138 VAL A CG1   1 
ATOM   1008 C  CG2   . VAL A 1 137 ? 191.309 23.154 340.981 1.00 146.12 ? 138 VAL A CG2   1 
ATOM   1009 N  N     . ASN A 1 138 ? 191.913 19.038 339.174 1.00 193.67 ? 139 ASN A N     1 
ATOM   1010 C  CA    . ASN A 1 138 ? 192.572 17.982 338.425 1.00 185.66 ? 139 ASN A CA    1 
ATOM   1011 C  C     . ASN A 1 138 ? 193.881 18.569 337.924 1.00 172.51 ? 139 ASN A C     1 
ATOM   1012 O  O     . ASN A 1 138 ? 193.865 19.532 337.149 1.00 172.07 ? 139 ASN A O     1 
ATOM   1013 C  CB    . ASN A 1 138 ? 191.698 17.573 337.232 1.00 191.59 ? 139 ASN A CB    1 
ATOM   1014 C  CG    . ASN A 1 138 ? 190.716 16.425 337.540 1.00 197.54 ? 139 ASN A CG    1 
ATOM   1015 O  OD1   . ASN A 1 138 ? 190.592 15.961 338.680 1.00 196.23 ? 139 ASN A OD1   1 
ATOM   1016 N  ND2   . ASN A 1 138 ? 190.008 15.970 336.501 1.00 168.91 ? 139 ASN A ND2   1 
ATOM   1017 N  N     . TYR A 1 139 ? 195.013 18.025 338.373 1.00 183.95 ? 140 TYR A N     1 
ATOM   1018 C  CA    . TYR A 1 139 ? 196.289 18.455 337.803 1.00 178.93 ? 140 TYR A CA    1 
ATOM   1019 C  C     . TYR A 1 139 ? 196.701 17.592 336.617 1.00 174.22 ? 140 TYR A C     1 
ATOM   1020 O  O     . TYR A 1 139 ? 197.302 18.092 335.662 1.00 163.10 ? 140 TYR A O     1 
ATOM   1021 C  CB    . TYR A 1 139 ? 197.384 18.456 338.869 1.00 168.93 ? 140 TYR A CB    1 
ATOM   1022 C  CG    . TYR A 1 139 ? 198.755 18.799 338.322 1.00 179.33 ? 140 TYR A CG    1 
ATOM   1023 C  CD1   . TYR A 1 139 ? 199.143 20.124 338.161 1.00 173.36 ? 140 TYR A CD1   1 
ATOM   1024 C  CD2   . TYR A 1 139 ? 199.672 17.800 337.989 1.00 182.39 ? 140 TYR A CD2   1 
ATOM   1025 C  CE1   . TYR A 1 139 ? 200.399 20.452 337.669 1.00 161.60 ? 140 TYR A CE1   1 
ATOM   1026 C  CE2   . TYR A 1 139 ? 200.937 18.119 337.502 1.00 176.03 ? 140 TYR A CE2   1 
ATOM   1027 C  CZ    . TYR A 1 139 ? 201.287 19.446 337.338 1.00 173.91 ? 140 TYR A CZ    1 
ATOM   1028 O  OH    . TYR A 1 139 ? 202.536 19.778 336.858 1.00 173.43 ? 140 TYR A OH    1 
ATOM   1029 N  N     . SER A 1 140 ? 196.418 16.295 336.690 1.00 188.22 ? 141 SER A N     1 
ATOM   1030 C  CA    . SER A 1 140 ? 196.646 15.363 335.598 1.00 185.05 ? 141 SER A CA    1 
ATOM   1031 C  C     . SER A 1 140 ? 195.525 14.334 335.635 1.00 193.12 ? 141 SER A C     1 
ATOM   1032 O  O     . SER A 1 140 ? 194.683 14.337 336.539 1.00 185.89 ? 141 SER A O     1 
ATOM   1033 C  CB    . SER A 1 140 ? 198.019 14.701 335.704 1.00 170.55 ? 141 SER A CB    1 
ATOM   1034 O  OG    . SER A 1 140 ? 198.159 14.063 336.958 1.00 174.45 ? 141 SER A OG    1 
ATOM   1035 N  N     . SER A 1 141 ? 195.514 13.450 334.634 1.00 193.29 ? 142 SER A N     1 
ATOM   1036 C  CA    . SER A 1 141 ? 194.495 12.405 334.578 1.00 194.99 ? 142 SER A CA    1 
ATOM   1037 C  C     . SER A 1 141 ? 194.570 11.459 335.770 1.00 185.51 ? 142 SER A C     1 
ATOM   1038 O  O     . SER A 1 141 ? 193.586 10.773 336.066 1.00 186.67 ? 142 SER A O     1 
ATOM   1039 C  CB    . SER A 1 141 ? 194.623 11.599 333.286 1.00 203.25 ? 142 SER A CB    1 
ATOM   1040 O  OG    . SER A 1 141 ? 195.921 11.033 333.183 1.00 201.62 ? 142 SER A OG    1 
ATOM   1041 N  N     . VAL A 1 142 ? 195.719 11.377 336.433 1.00 178.98 ? 143 VAL A N     1 
ATOM   1042 C  CA    . VAL A 1 142 ? 195.899 10.457 337.545 1.00 179.01 ? 143 VAL A CA    1 
ATOM   1043 C  C     . VAL A 1 142 ? 195.889 11.161 338.899 1.00 188.32 ? 143 VAL A C     1 
ATOM   1044 O  O     . VAL A 1 142 ? 195.590 10.509 339.915 1.00 189.74 ? 143 VAL A O     1 
ATOM   1045 C  CB    . VAL A 1 142 ? 197.199 9.636  337.379 1.00 184.50 ? 143 VAL A CB    1 
ATOM   1046 C  CG1   . VAL A 1 142 ? 198.434 10.497 337.651 1.00 185.81 ? 143 VAL A CG1   1 
ATOM   1047 C  CG2   . VAL A 1 142 ? 197.191 8.387  338.250 1.00 188.52 ? 143 VAL A CG2   1 
ATOM   1048 N  N     . LEU A 1 143 ? 196.168 12.467 338.951 1.00 190.71 ? 144 LEU A N     1 
ATOM   1049 C  CA    . LEU A 1 143 ? 196.453 13.142 340.211 1.00 196.54 ? 144 LEU A CA    1 
ATOM   1050 C  C     . LEU A 1 143 ? 195.600 14.394 340.373 1.00 179.97 ? 144 LEU A C     1 
ATOM   1051 O  O     . LEU A 1 143 ? 195.217 15.054 339.401 1.00 172.43 ? 144 LEU A O     1 
ATOM   1052 C  CB    . LEU A 1 143 ? 197.954 13.522 340.327 1.00 183.11 ? 144 LEU A CB    1 
ATOM   1053 C  CG    . LEU A 1 143 ? 198.407 14.259 341.599 1.00 180.23 ? 144 LEU A CG    1 
ATOM   1054 C  CD1   . LEU A 1 143 ? 197.992 13.502 342.869 1.00 175.58 ? 144 LEU A CD1   1 
ATOM   1055 C  CD2   . LEU A 1 143 ? 199.895 14.517 341.600 1.00 180.90 ? 144 LEU A CD2   1 
ATOM   1056 N  N     . ARG A 1 144 ? 195.249 14.666 341.622 1.00 176.58 ? 145 ARG A N     1 
ATOM   1057 C  CA    . ARG A 1 144 ? 194.559 15.881 342.011 1.00 176.40 ? 145 ARG A CA    1 
ATOM   1058 C  C     . ARG A 1 144 ? 195.374 16.593 343.079 1.00 172.58 ? 145 ARG A C     1 
ATOM   1059 O  O     . ARG A 1 144 ? 195.873 15.959 344.015 1.00 164.43 ? 145 ARG A O     1 
ATOM   1060 C  CB    . ARG A 1 144 ? 193.162 15.556 342.534 1.00 186.14 ? 145 ARG A CB    1 
ATOM   1061 C  CG    . ARG A 1 144 ? 192.184 15.223 341.445 1.00 186.16 ? 145 ARG A CG    1 
ATOM   1062 C  CD    . ARG A 1 144 ? 190.936 14.601 342.008 1.00 174.92 ? 145 ARG A CD    1 
ATOM   1063 N  NE    . ARG A 1 144 ? 190.312 15.467 342.996 1.00 168.29 ? 145 ARG A NE    1 
ATOM   1064 C  CZ    . ARG A 1 144 ? 189.351 16.336 342.702 1.00 185.36 ? 145 ARG A CZ    1 
ATOM   1065 N  NH1   . ARG A 1 144 ? 188.807 17.080 343.662 1.00 177.29 ? 145 ARG A NH1   1 
ATOM   1066 N  NH2   . ARG A 1 144 ? 188.979 16.502 341.431 1.00 177.61 ? 145 ARG A NH2   1 
ATOM   1067 N  N     . THR A 1 145 ? 195.534 17.899 342.919 1.00 168.36 ? 146 THR A N     1 
ATOM   1068 C  CA    . THR A 1 145 ? 196.183 18.727 343.917 1.00 156.56 ? 146 THR A CA    1 
ATOM   1069 C  C     . THR A 1 145 ? 195.389 20.007 344.053 1.00 151.48 ? 146 THR A C     1 
ATOM   1070 O  O     . THR A 1 145 ? 194.609 20.381 343.175 1.00 146.88 ? 146 THR A O     1 
ATOM   1071 C  CB    . THR A 1 145 ? 197.638 19.058 343.570 1.00 176.16 ? 146 THR A CB    1 
ATOM   1072 O  OG1   . THR A 1 145 ? 197.694 19.714 342.291 1.00 176.96 ? 146 THR A OG1   1 
ATOM   1073 C  CG2   . THR A 1 145 ? 198.510 17.797 343.557 1.00 185.76 ? 146 THR A CG2   1 
ATOM   1074 N  N     . CYS A 1 146 ? 195.655 20.715 345.131 1.00 151.26 ? 147 CYS A N     1 
ATOM   1075 C  CA    . CYS A 1 146 ? 194.890 21.913 345.408 1.00 156.66 ? 147 CYS A CA    1 
ATOM   1076 C  C     . CYS A 1 146 ? 195.197 22.992 344.382 1.00 143.83 ? 147 CYS A C     1 
ATOM   1077 O  O     . CYS A 1 146 ? 196.278 23.033 343.794 1.00 164.22 ? 147 CYS A O     1 
ATOM   1078 C  CB    . CYS A 1 146 ? 195.185 22.403 346.821 1.00 155.15 ? 147 CYS A CB    1 
ATOM   1079 S  SG    . CYS A 1 146 ? 194.521 21.320 348.131 1.00 201.53 ? 147 CYS A SG    1 
ATOM   1080 N  N     . GLU A 1 147 ? 194.208 23.830 344.126 1.00 141.05 ? 148 GLU A N     1 
ATOM   1081 C  CA    . GLU A 1 147 ? 194.355 24.944 343.205 1.00 146.41 ? 148 GLU A CA    1 
ATOM   1082 C  C     . GLU A 1 147 ? 194.913 26.148 343.946 1.00 152.23 ? 148 GLU A C     1 
ATOM   1083 O  O     . GLU A 1 147 ? 194.606 26.372 345.129 1.00 139.95 ? 148 GLU A O     1 
ATOM   1084 C  CB    . GLU A 1 147 ? 193.011 25.340 342.575 1.00 165.20 ? 148 GLU A CB    1 
ATOM   1085 N  N     . ILE A 1 148 ? 195.743 26.924 343.241 1.00 129.86 ? 149 ILE A N     1 
ATOM   1086 C  CA    . ILE A 1 148 ? 196.283 28.145 343.812 1.00 138.25 ? 149 ILE A CA    1 
ATOM   1087 C  C     . ILE A 1 148 ? 196.143 29.290 342.822 1.00 123.88 ? 149 ILE A C     1 
ATOM   1088 O  O     . ILE A 1 148 ? 196.049 29.101 341.609 1.00 119.17 ? 149 ILE A O     1 
ATOM   1089 C  CB    . ILE A 1 148 ? 197.766 28.003 344.269 1.00 151.55 ? 149 ILE A CB    1 
ATOM   1090 C  CG1   . ILE A 1 148 ? 198.724 27.677 343.109 1.00 132.06 ? 149 ILE A CG1   1 
ATOM   1091 C  CG2   . ILE A 1 148 ? 197.889 27.024 345.461 1.00 145.39 ? 149 ILE A CG2   1 
ATOM   1092 C  CD1   . ILE A 1 148 ? 199.302 28.904 342.437 1.00 126.97 ? 149 ILE A CD1   1 
ATOM   1093 N  N     . GLN A 1 149 ? 196.167 30.490 343.377 1.00 125.08 ? 150 GLN A N     1 
ATOM   1094 C  CA    . GLN A 1 149 ? 196.284 31.724 342.629 1.00 123.22 ? 150 GLN A CA    1 
ATOM   1095 C  C     . GLN A 1 149 ? 197.746 32.172 342.696 1.00 126.47 ? 150 GLN A C     1 
ATOM   1096 O  O     . GLN A 1 149 ? 198.375 32.089 343.758 1.00 120.08 ? 150 GLN A O     1 
ATOM   1097 C  CB    . GLN A 1 149 ? 195.348 32.772 343.221 1.00 111.94 ? 150 GLN A CB    1 
ATOM   1098 C  CG    . GLN A 1 149 ? 195.383 34.131 342.588 1.00 113.22 ? 150 GLN A CG    1 
ATOM   1099 C  CD    . GLN A 1 149 ? 194.551 35.132 343.372 1.00 121.95 ? 150 GLN A CD    1 
ATOM   1100 O  OE1   . GLN A 1 149 ? 193.897 34.770 344.345 1.00 147.45 ? 150 GLN A OE1   1 
ATOM   1101 N  NE2   . GLN A 1 149 ? 194.545 36.388 342.941 1.00 129.77 ? 150 GLN A NE2   1 
ATOM   1102 N  N     . GLY A 1 150 ? 198.306 32.565 341.551 1.00 125.39 ? 151 GLY A N     1 
ATOM   1103 C  CA    . GLY A 1 150 ? 199.676 33.041 341.475 1.00 119.85 ? 151 GLY A CA    1 
ATOM   1104 C  C     . GLY A 1 150 ? 200.312 32.723 340.127 1.00 122.33 ? 151 GLY A C     1 
ATOM   1105 O  O     . GLY A 1 150 ? 199.632 32.478 339.136 1.00 115.79 ? 151 GLY A O     1 
ATOM   1106 N  N     . TRP A 1 151 ? 201.646 32.727 340.111 1.00 139.69 ? 152 TRP A N     1 
ATOM   1107 C  CA    . TRP A 1 151 ? 202.368 32.513 338.858 1.00 131.64 ? 152 TRP A CA    1 
ATOM   1108 C  C     . TRP A 1 151 ? 202.094 31.102 338.353 1.00 128.76 ? 152 TRP A C     1 
ATOM   1109 O  O     . TRP A 1 151 ? 202.536 30.108 338.946 1.00 116.10 ? 152 TRP A O     1 
ATOM   1110 C  CB    . TRP A 1 151 ? 203.861 32.795 339.030 1.00 125.63 ? 152 TRP A CB    1 
ATOM   1111 C  CG    . TRP A 1 151 ? 204.102 34.239 339.354 1.00 116.86 ? 152 TRP A CG    1 
ATOM   1112 C  CD1   . TRP A 1 151 ? 204.266 34.781 340.586 1.00 117.29 ? 152 TRP A CD1   1 
ATOM   1113 C  CD2   . TRP A 1 151 ? 204.142 35.336 338.422 1.00 114.26 ? 152 TRP A CD2   1 
ATOM   1114 N  NE1   . TRP A 1 151 ? 204.435 36.146 340.485 1.00 116.18 ? 152 TRP A NE1   1 
ATOM   1115 C  CE2   . TRP A 1 151 ? 204.357 36.510 339.168 1.00 110.30 ? 152 TRP A CE2   1 
ATOM   1116 C  CE3   . TRP A 1 151 ? 204.034 35.433 337.029 1.00 107.44 ? 152 TRP A CE3   1 
ATOM   1117 C  CZ2   . TRP A 1 151 ? 204.462 37.772 338.572 1.00 111.70 ? 152 TRP A CZ2   1 
ATOM   1118 C  CZ3   . TRP A 1 151 ? 204.122 36.693 336.440 1.00 104.30 ? 152 TRP A CZ3   1 
ATOM   1119 C  CH2   . TRP A 1 151 ? 204.332 37.844 337.212 1.00 103.99 ? 152 TRP A CH2   1 
ATOM   1120 N  N     . CYS A 1 152 ? 201.382 31.035 337.222 1.00 132.94 ? 153 CYS A N     1 
ATOM   1121 C  CA    . CYS A 1 152 ? 200.925 29.796 336.643 1.00 128.38 ? 153 CYS A CA    1 
ATOM   1122 C  C     . CYS A 1 152 ? 201.497 29.548 335.257 1.00 114.35 ? 153 CYS A C     1 
ATOM   1123 O  O     . CYS A 1 152 ? 201.536 30.460 334.419 1.00 108.67 ? 153 CYS A O     1 
ATOM   1124 C  CB    . CYS A 1 152 ? 199.403 29.792 336.578 1.00 129.75 ? 153 CYS A CB    1 
ATOM   1125 S  SG    . CYS A 1 152 ? 198.668 29.496 338.203 1.00 147.95 ? 153 CYS A SG    1 
ATOM   1126 N  N     . PRO A 1 153 ? 201.864 28.292 334.962 1.00 118.41 ? 154 PRO A N     1 
ATOM   1127 C  CA    . PRO A 1 153 ? 201.769 27.139 335.877 1.00 120.40 ? 154 PRO A CA    1 
ATOM   1128 C  C     . PRO A 1 153 ? 202.804 27.119 336.997 1.00 123.98 ? 154 PRO A C     1 
ATOM   1129 O  O     . PRO A 1 153 ? 203.734 27.907 336.930 1.00 144.60 ? 154 PRO A O     1 
ATOM   1130 C  CB    . PRO A 1 153 ? 201.988 25.945 334.949 1.00 115.23 ? 154 PRO A CB    1 
ATOM   1131 C  CG    . PRO A 1 153 ? 202.833 26.469 333.900 1.00 124.94 ? 154 PRO A CG    1 
ATOM   1132 C  CD    . PRO A 1 153 ? 202.391 27.890 333.653 1.00 119.83 ? 154 PRO A CD    1 
ATOM   1133 N  N     . THR A 1 154 ? 202.618 26.292 338.028 1.00 130.73 ? 155 THR A N     1 
ATOM   1134 C  CA    . THR A 1 154 ? 203.635 26.146 339.065 1.00 143.59 ? 155 THR A CA    1 
ATOM   1135 C  C     . THR A 1 154 ? 204.892 25.458 338.522 1.00 151.42 ? 155 THR A C     1 
ATOM   1136 O  O     . THR A 1 154 ? 204.846 24.690 337.550 1.00 137.12 ? 155 THR A O     1 
ATOM   1137 C  CB    . THR A 1 154 ? 203.105 25.354 340.275 1.00 139.54 ? 155 THR A CB    1 
ATOM   1138 O  OG1   . THR A 1 154 ? 202.580 24.081 339.865 1.00 138.45 ? 155 THR A OG1   1 
ATOM   1139 C  CG2   . THR A 1 154 ? 202.071 26.149 341.051 1.00 138.00 ? 155 THR A CG2   1 
ATOM   1140 N  N     . GLU A 1 155 ? 206.024 25.735 339.170 1.00 122.63 ? 156 GLU A N     1 
ATOM   1141 C  CA    . GLU A 1 155 ? 207.257 25.076 338.789 1.00 123.32 ? 156 GLU A CA    1 
ATOM   1142 C  C     . GLU A 1 155 ? 207.260 23.621 339.225 1.00 132.66 ? 156 GLU A C     1 
ATOM   1143 O  O     . GLU A 1 155 ? 206.943 23.298 340.371 1.00 135.24 ? 156 GLU A O     1 
ATOM   1144 C  CB    . GLU A 1 155 ? 208.446 25.782 339.430 1.00 145.95 ? 156 GLU A CB    1 
ATOM   1145 C  CG    . GLU A 1 155 ? 209.604 24.828 339.874 1.00 159.05 ? 156 GLU A CG    1 
ATOM   1146 C  CD    . GLU A 1 155 ? 210.708 25.509 340.666 1.00 136.41 ? 156 GLU A CD    1 
ATOM   1147 O  OE1   . GLU A 1 155 ? 211.499 26.184 340.003 1.00 144.07 ? 156 GLU A OE1   1 
ATOM   1148 O  OE2   . GLU A 1 155 ? 210.791 25.365 341.911 1.00 130.56 ? 156 GLU A OE2   1 
ATOM   1149 N  N     . VAL A 1 156 ? 207.759 22.758 338.351 1.00 127.63 ? 157 VAL A N     1 
ATOM   1150 C  CA    . VAL A 1 156 ? 208.057 21.378 338.713 1.00 135.26 ? 157 VAL A CA    1 
ATOM   1151 C  C     . VAL A 1 156 ? 209.545 21.282 339.090 1.00 174.10 ? 157 VAL A C     1 
ATOM   1152 O  O     . VAL A 1 156 ? 210.452 21.610 338.310 1.00 153.10 ? 157 VAL A O     1 
ATOM   1153 C  CB    . VAL A 1 156 ? 207.664 20.407 337.591 1.00 127.13 ? 157 VAL A CB    1 
ATOM   1154 C  CG1   . VAL A 1 156 ? 206.238 20.625 337.262 1.00 137.75 ? 157 VAL A CG1   1 
ATOM   1155 C  CG2   . VAL A 1 156 ? 208.466 20.665 336.345 1.00 144.20 ? 157 VAL A CG2   1 
ATOM   1156 N  N     . ASP A 1 157 ? 209.781 20.869 340.326 1.00 195.30 ? 158 ASP A N     1 
ATOM   1157 C  CA    . ASP A 1 157 ? 211.072 20.918 340.983 1.00 156.53 ? 158 ASP A CA    1 
ATOM   1158 C  C     . ASP A 1 157 ? 211.947 19.720 340.656 1.00 140.57 ? 158 ASP A C     1 
ATOM   1159 O  O     . ASP A 1 157 ? 213.155 19.783 340.867 1.00 154.00 ? 158 ASP A O     1 
ATOM   1160 C  CB    . ASP A 1 157 ? 210.788 20.930 342.507 1.00 176.21 ? 158 ASP A CB    1 
ATOM   1161 C  CG    . ASP A 1 157 ? 212.005 21.185 343.350 1.00 165.31 ? 158 ASP A CG    1 
ATOM   1162 O  OD1   . ASP A 1 157 ? 212.917 21.873 342.850 1.00 183.45 ? 158 ASP A OD1   1 
ATOM   1163 O  OD2   . ASP A 1 157 ? 212.081 20.634 344.480 1.00 151.39 ? 158 ASP A OD2   1 
ATOM   1164 N  N     . THR A 1 158 ? 211.379 18.669 340.071 1.00 143.54 ? 159 THR A N     1 
ATOM   1165 C  CA    . THR A 1 158 ? 211.878 17.319 340.309 1.00 158.31 ? 159 THR A CA    1 
ATOM   1166 C  C     . THR A 1 158 ? 212.584 16.644 339.154 1.00 154.71 ? 159 THR A C     1 
ATOM   1167 O  O     . THR A 1 158 ? 213.417 15.772 339.409 1.00 171.19 ? 159 THR A O     1 
ATOM   1168 C  CB    . THR A 1 158 ? 210.746 16.394 340.778 1.00 172.35 ? 159 THR A CB    1 
ATOM   1169 O  OG1   . THR A 1 158 ? 209.772 16.233 339.731 1.00 183.02 ? 159 THR A OG1   1 
ATOM   1170 C  CG2   . THR A 1 158 ? 210.091 16.916 342.062 1.00 165.41 ? 159 THR A CG2   1 
ATOM   1171 N  N     . VAL A 1 159 ? 212.267 16.940 337.910 1.00 143.73 ? 160 VAL A N     1 
ATOM   1172 C  CA    . VAL A 1 159 ? 212.940 16.203 336.851 1.00 151.89 ? 160 VAL A CA    1 
ATOM   1173 C  C     . VAL A 1 159 ? 214.340 16.771 336.695 1.00 173.02 ? 160 VAL A C     1 
ATOM   1174 O  O     . VAL A 1 159 ? 214.509 17.973 336.450 1.00 176.67 ? 160 VAL A O     1 
ATOM   1175 C  CB    . VAL A 1 159 ? 212.163 16.301 335.535 1.00 162.75 ? 160 VAL A CB    1 
ATOM   1176 C  CG1   . VAL A 1 159 ? 213.029 15.809 334.387 1.00 165.57 ? 160 VAL A CG1   1 
ATOM   1177 C  CG2   . VAL A 1 159 ? 210.876 15.497 335.629 1.00 191.39 ? 160 VAL A CG2   1 
ATOM   1178 N  N     . GLU A 1 160 ? 215.353 15.907 336.787 1.00 176.29 ? 161 GLU A N     1 
ATOM   1179 C  CA    . GLU A 1 160 ? 216.712 16.418 336.800 1.00 158.77 ? 161 GLU A CA    1 
ATOM   1180 C  C     . GLU A 1 160 ? 217.120 16.711 335.372 1.00 155.63 ? 161 GLU A C     1 
ATOM   1181 O  O     . GLU A 1 160 ? 216.805 15.958 334.445 1.00 149.47 ? 161 GLU A O     1 
ATOM   1182 C  CB    . GLU A 1 160 ? 217.704 15.465 337.481 1.00 150.92 ? 161 GLU A CB    1 
ATOM   1183 C  CG    . GLU A 1 160 ? 218.969 16.232 337.954 1.00 166.21 ? 161 GLU A CG    1 
ATOM   1184 C  CD    . GLU A 1 160 ? 219.916 15.442 338.877 1.00 187.29 ? 161 GLU A CD    1 
ATOM   1185 O  OE1   . GLU A 1 160 ? 219.500 14.419 339.468 1.00 184.65 ? 161 GLU A OE1   1 
ATOM   1186 O  OE2   . GLU A 1 160 ? 221.098 15.854 339.009 1.00 189.08 ? 161 GLU A OE2   1 
ATOM   1187 N  N     . THR A 1 161 ? 217.769 17.843 335.206 1.00 151.13 ? 162 THR A N     1 
ATOM   1188 C  CA    . THR A 1 161 ? 218.154 18.396 333.930 1.00 152.48 ? 162 THR A CA    1 
ATOM   1189 C  C     . THR A 1 161 ? 219.658 18.268 333.757 1.00 145.48 ? 162 THR A C     1 
ATOM   1190 O  O     . THR A 1 161 ? 220.373 18.043 334.739 1.00 170.41 ? 162 THR A O     1 
ATOM   1191 C  CB    . THR A 1 161 ? 217.698 19.859 333.886 1.00 143.10 ? 162 THR A CB    1 
ATOM   1192 O  OG1   . THR A 1 161 ? 218.616 20.675 334.615 1.00 142.55 ? 162 THR A OG1   1 
ATOM   1193 C  CG2   . THR A 1 161 ? 216.320 19.967 334.525 1.00 152.94 ? 162 THR A CG2   1 
ATOM   1194 N  N     . PRO A 1 162 ? 220.185 18.394 332.539 1.00 136.31 ? 163 PRO A N     1 
ATOM   1195 C  CA    . PRO A 1 162 ? 221.634 18.254 332.363 1.00 154.63 ? 163 PRO A CA    1 
ATOM   1196 C  C     . PRO A 1 162 ? 222.386 19.440 332.962 1.00 163.16 ? 163 PRO A C     1 
ATOM   1197 O  O     . PRO A 1 162 ? 221.806 20.440 333.398 1.00 143.26 ? 163 PRO A O     1 
ATOM   1198 C  CB    . PRO A 1 162 ? 221.797 18.167 330.841 1.00 143.27 ? 163 PRO A CB    1 
ATOM   1199 C  CG    . PRO A 1 162 ? 220.672 18.940 330.320 1.00 145.21 ? 163 PRO A CG    1 
ATOM   1200 C  CD    . PRO A 1 162 ? 219.520 18.713 331.265 1.00 148.70 ? 163 PRO A CD    1 
ATOM   1201 N  N     . ILE A 1 163 ? 223.712 19.319 332.977 1.00 142.04 ? 164 ILE A N     1 
ATOM   1202 C  CA    . ILE A 1 163 ? 224.571 20.400 333.421 1.00 130.44 ? 164 ILE A CA    1 
ATOM   1203 C  C     . ILE A 1 163 ? 225.307 20.923 332.219 1.00 134.15 ? 164 ILE A C     1 
ATOM   1204 O  O     . ILE A 1 163 ? 225.387 20.267 331.182 1.00 164.56 ? 164 ILE A O     1 
ATOM   1205 C  CB    . ILE A 1 163 ? 225.561 19.945 334.500 1.00 134.77 ? 164 ILE A CB    1 
ATOM   1206 C  CG1   . ILE A 1 163 ? 226.566 18.956 333.914 1.00 147.78 ? 164 ILE A CG1   1 
ATOM   1207 C  CG2   . ILE A 1 163 ? 224.834 19.314 335.648 1.00 162.04 ? 164 ILE A CG2   1 
ATOM   1208 C  CD1   . ILE A 1 163 ? 227.596 18.492 334.937 1.00 154.73 ? 164 ILE A CD1   1 
ATOM   1209 N  N     . MET A 1 164 ? 225.852 22.126 332.360 1.00 132.92 ? 165 MET A N     1 
ATOM   1210 C  CA    . MET A 1 164 ? 226.610 22.758 331.275 1.00 146.93 ? 165 MET A CA    1 
ATOM   1211 C  C     . MET A 1 164 ? 228.076 22.359 331.384 1.00 139.91 ? 165 MET A C     1 
ATOM   1212 O  O     . MET A 1 164 ? 228.863 22.991 332.093 1.00 136.30 ? 165 MET A O     1 
ATOM   1213 C  CB    . MET A 1 164 ? 226.441 24.262 331.325 1.00 132.60 ? 165 MET A CB    1 
ATOM   1214 C  CG    . MET A 1 164 ? 227.057 24.958 330.175 1.00 123.39 ? 165 MET A CG    1 
ATOM   1215 S  SD    . MET A 1 164 ? 226.962 26.688 330.586 1.00 126.02 ? 165 MET A SD    1 
ATOM   1216 C  CE    . MET A 1 164 ? 225.497 27.120 329.748 1.00 132.08 ? 165 MET A CE    1 
ATOM   1217 N  N     . MET A 1 165 ? 228.449 21.292 330.670 1.00 130.68 ? 166 MET A N     1 
ATOM   1218 C  CA    . MET A 1 165 ? 229.808 20.765 330.786 1.00 145.57 ? 166 MET A CA    1 
ATOM   1219 C  C     . MET A 1 165 ? 230.861 21.807 330.396 1.00 138.48 ? 166 MET A C     1 
ATOM   1220 O  O     . MET A 1 165 ? 231.941 21.873 331.005 1.00 127.60 ? 166 MET A O     1 
ATOM   1221 C  CB    . MET A 1 165 ? 229.925 19.484 329.963 1.00 154.15 ? 166 MET A CB    1 
ATOM   1222 C  CG    . MET A 1 165 ? 229.256 18.280 330.645 1.00 139.00 ? 166 MET A CG    1 
ATOM   1223 S  SD    . MET A 1 165 ? 229.937 17.915 332.297 1.00 185.81 ? 166 MET A SD    1 
ATOM   1224 C  CE    . MET A 1 165 ? 231.697 17.662 331.969 1.00 151.58 ? 166 MET A CE    1 
ATOM   1225 N  N     . GLU A 1 166 ? 230.557 22.634 329.386 1.00 132.68 ? 167 GLU A N     1 
ATOM   1226 C  CA    . GLU A 1 166 ? 231.465 23.697 328.971 1.00 129.03 ? 167 GLU A CA    1 
ATOM   1227 C  C     . GLU A 1 166 ? 231.882 24.577 330.141 1.00 120.96 ? 167 GLU A C     1 
ATOM   1228 O  O     . GLU A 1 166 ? 232.944 25.198 330.100 1.00 122.77 ? 167 GLU A O     1 
ATOM   1229 C  CB    . GLU A 1 166 ? 230.809 24.610 327.929 1.00 130.27 ? 167 GLU A CB    1 
ATOM   1230 C  CG    . GLU A 1 166 ? 230.421 24.007 326.584 1.00 136.35 ? 167 GLU A CG    1 
ATOM   1231 C  CD    . GLU A 1 166 ? 229.164 23.168 326.649 1.00 146.87 ? 167 GLU A CD    1 
ATOM   1232 O  OE1   . GLU A 1 166 ? 228.572 23.053 327.748 1.00 157.81 ? 167 GLU A OE1   1 
ATOM   1233 O  OE2   . GLU A 1 166 ? 228.724 22.672 325.587 1.00 158.78 ? 167 GLU A OE2   1 
ATOM   1234 N  N     . ALA A 1 167 ? 231.056 24.666 331.182 1.00 130.76 ? 168 ALA A N     1 
ATOM   1235 C  CA    . ALA A 1 167 ? 231.379 25.550 332.294 1.00 118.15 ? 168 ALA A CA    1 
ATOM   1236 C  C     . ALA A 1 167 ? 232.725 25.202 332.904 1.00 126.27 ? 168 ALA A C     1 
ATOM   1237 O  O     . ALA A 1 167 ? 233.406 26.079 333.451 1.00 119.18 ? 168 ALA A O     1 
ATOM   1238 C  CB    . ALA A 1 167 ? 230.277 25.490 333.348 1.00 118.96 ? 168 ALA A CB    1 
ATOM   1239 N  N     . GLU A 1 168 ? 233.129 23.932 332.808 1.00 132.47 ? 169 GLU A N     1 
ATOM   1240 C  CA    . GLU A 1 168 ? 234.412 23.525 333.368 1.00 119.43 ? 169 GLU A CA    1 
ATOM   1241 C  C     . GLU A 1 168 ? 235.571 24.328 332.794 1.00 116.24 ? 169 GLU A C     1 
ATOM   1242 O  O     . GLU A 1 168 ? 236.533 24.616 333.501 1.00 121.73 ? 169 GLU A O     1 
ATOM   1243 C  CB    . GLU A 1 168 ? 234.634 22.039 333.110 1.00 120.42 ? 169 GLU A CB    1 
ATOM   1244 C  CG    . GLU A 1 168 ? 235.900 21.516 333.734 1.00 139.20 ? 169 GLU A CG    1 
ATOM   1245 C  CD    . GLU A 1 168 ? 235.864 20.021 333.964 1.00 160.52 ? 169 GLU A CD    1 
ATOM   1246 O  OE1   . GLU A 1 168 ? 235.042 19.357 333.273 1.00 156.88 ? 169 GLU A OE1   1 
ATOM   1247 O  OE2   . GLU A 1 168 ? 236.628 19.538 334.855 1.00 145.75 ? 169 GLU A OE2   1 
ATOM   1248 N  N     . ASN A 1 169 ? 235.482 24.730 331.535 1.00 119.03 ? 170 ASN A N     1 
ATOM   1249 C  CA    . ASN A 1 169 ? 236.584 25.355 330.828 1.00 112.59 ? 170 ASN A CA    1 
ATOM   1250 C  C     . ASN A 1 169 ? 236.462 26.866 330.791 1.00 108.11 ? 170 ASN A C     1 
ATOM   1251 O  O     . ASN A 1 169 ? 237.019 27.506 329.899 1.00 103.19 ? 170 ASN A O     1 
ATOM   1252 C  CB    . ASN A 1 169 ? 236.633 24.826 329.404 1.00 121.00 ? 170 ASN A CB    1 
ATOM   1253 C  CG    . ASN A 1 169 ? 237.264 23.474 329.311 1.00 135.88 ? 170 ASN A CG    1 
ATOM   1254 O  OD1   . ASN A 1 169 ? 237.914 22.996 330.243 1.00 136.68 ? 170 ASN A OD1   1 
ATOM   1255 N  ND2   . ASN A 1 169 ? 237.077 22.839 328.173 1.00 147.57 ? 170 ASN A ND2   1 
ATOM   1256 N  N     . PHE A 1 170 ? 235.647 27.439 331.652 1.00 110.76 ? 171 PHE A N     1 
ATOM   1257 C  CA    . PHE A 1 170 ? 235.562 28.883 331.703 1.00 114.97 ? 171 PHE A CA    1 
ATOM   1258 C  C     . PHE A 1 170 ? 236.782 29.424 332.459 1.00 109.93 ? 171 PHE A C     1 
ATOM   1259 O  O     . PHE A 1 170 ? 237.501 28.684 333.132 1.00 109.86 ? 171 PHE A O     1 
ATOM   1260 C  CB    . PHE A 1 170 ? 234.245 29.313 332.365 1.00 117.63 ? 171 PHE A CB    1 
ATOM   1261 C  CG    . PHE A 1 170 ? 232.969 28.949 331.587 1.00 129.82 ? 171 PHE A CG    1 
ATOM   1262 C  CD1   . PHE A 1 170 ? 233.015 28.438 330.294 1.00 123.20 ? 171 PHE A CD1   1 
ATOM   1263 C  CD2   . PHE A 1 170 ? 231.706 29.153 332.167 1.00 131.34 ? 171 PHE A CD2   1 
ATOM   1264 C  CE1   . PHE A 1 170 ? 231.832 28.124 329.602 1.00 119.14 ? 171 PHE A CE1   1 
ATOM   1265 C  CE2   . PHE A 1 170 ? 230.545 28.848 331.474 1.00 108.95 ? 171 PHE A CE2   1 
ATOM   1266 C  CZ    . PHE A 1 170 ? 230.614 28.336 330.194 1.00 111.61 ? 171 PHE A CZ    1 
ATOM   1267 N  N     . THR A 1 171 ? 237.025 30.729 332.345 1.00 108.81 ? 172 THR A N     1 
ATOM   1268 C  CA    . THR A 1 171 ? 238.149 31.369 333.022 1.00 122.30 ? 172 THR A CA    1 
ATOM   1269 C  C     . THR A 1 171 ? 237.708 32.533 333.897 1.00 120.65 ? 172 THR A C     1 
ATOM   1270 O  O     . THR A 1 171 ? 237.006 33.441 333.441 1.00 107.89 ? 172 THR A O     1 
ATOM   1271 C  CB    . THR A 1 171 ? 239.208 31.875 332.033 1.00 124.49 ? 172 THR A CB    1 
ATOM   1272 O  OG1   . THR A 1 171 ? 238.574 32.535 330.924 1.00 119.02 ? 172 THR A OG1   1 
ATOM   1273 C  CG2   . THR A 1 171 ? 240.123 30.737 331.570 1.00 134.50 ? 172 THR A CG2   1 
ATOM   1274 N  N     . ILE A 1 172 ? 238.204 32.536 335.127 1.00 119.36 ? 173 ILE A N     1 
ATOM   1275 C  CA    . ILE A 1 172 ? 237.945 33.595 336.094 1.00 120.18 ? 173 ILE A CA    1 
ATOM   1276 C  C     . ILE A 1 172 ? 239.188 34.480 336.160 1.00 115.20 ? 173 ILE A C     1 
ATOM   1277 O  O     . ILE A 1 172 ? 240.271 34.010 336.523 1.00 114.60 ? 173 ILE A O     1 
ATOM   1278 C  CB    . ILE A 1 172 ? 237.615 33.004 337.476 1.00 116.45 ? 173 ILE A CB    1 
ATOM   1279 C  CG1   . ILE A 1 172 ? 236.581 31.878 337.334 1.00 101.59 ? 173 ILE A CG1   1 
ATOM   1280 C  CG2   . ILE A 1 172 ? 237.198 34.102 338.459 1.00 93.57  ? 173 ILE A CG2   1 
ATOM   1281 C  CD1   . ILE A 1 172 ? 236.325 31.118 338.597 1.00 99.55  ? 173 ILE A CD1   1 
ATOM   1282 N  N     . PHE A 1 173 ? 239.039 35.756 335.807 1.00 107.60 ? 174 PHE A N     1 
ATOM   1283 C  CA    . PHE A 1 173 ? 240.107 36.746 335.905 1.00 112.65 ? 174 PHE A CA    1 
ATOM   1284 C  C     . PHE A 1 173 ? 239.889 37.604 337.142 1.00 112.42 ? 174 PHE A C     1 
ATOM   1285 O  O     . PHE A 1 173 ? 238.892 38.320 337.224 1.00 112.33 ? 174 PHE A O     1 
ATOM   1286 C  CB    . PHE A 1 173 ? 240.137 37.643 334.668 1.00 107.87 ? 174 PHE A CB    1 
ATOM   1287 C  CG    . PHE A 1 173 ? 240.893 38.943 334.865 1.00 120.35 ? 174 PHE A CG    1 
ATOM   1288 C  CD1   . PHE A 1 173 ? 242.283 38.972 334.903 1.00 122.01 ? 174 PHE A CD1   1 
ATOM   1289 C  CD2   . PHE A 1 173 ? 240.207 40.135 335.071 1.00 122.10 ? 174 PHE A CD2   1 
ATOM   1290 C  CE1   . PHE A 1 173 ? 242.982 40.176 335.095 1.00 125.06 ? 174 PHE A CE1   1 
ATOM   1291 C  CE2   . PHE A 1 173 ? 240.903 41.340 335.283 1.00 135.98 ? 174 PHE A CE2   1 
ATOM   1292 C  CZ    . PHE A 1 173 ? 242.290 41.363 335.298 1.00 107.41 ? 174 PHE A CZ    1 
ATOM   1293 N  N     . ILE A 1 174 ? 240.862 37.612 338.044 1.00 106.79 ? 175 ILE A N     1 
ATOM   1294 C  CA    . ILE A 1 174 ? 240.815 38.396 339.269 1.00 106.63 ? 175 ILE A CA    1 
ATOM   1295 C  C     . ILE A 1 174 ? 241.789 39.562 339.137 1.00 118.16 ? 175 ILE A C     1 
ATOM   1296 O  O     . ILE A 1 174 ? 242.877 39.411 338.563 1.00 112.82 ? 175 ILE A O     1 
ATOM   1297 C  CB    . ILE A 1 174 ? 241.181 37.524 340.483 1.00 118.05 ? 175 ILE A CB    1 
ATOM   1298 C  CG1   . ILE A 1 174 ? 240.412 36.200 340.416 1.00 105.51 ? 175 ILE A CG1   1 
ATOM   1299 C  CG2   . ILE A 1 174 ? 241.010 38.310 341.812 1.00 101.39 ? 175 ILE A CG2   1 
ATOM   1300 C  CD1   . ILE A 1 174 ? 240.743 35.240 341.529 1.00 113.64 ? 175 ILE A CD1   1 
ATOM   1301 N  N     . LYS A 1 175 ? 241.390 40.737 339.633 1.00 120.97 ? 176 LYS A N     1 
ATOM   1302 C  CA    . LYS A 1 175 ? 242.315 41.870 339.738 1.00 131.71 ? 176 LYS A CA    1 
ATOM   1303 C  C     . LYS A 1 175 ? 242.313 42.375 341.190 1.00 122.62 ? 176 LYS A C     1 
ATOM   1304 O  O     . LYS A 1 175 ? 241.450 43.148 341.614 1.00 108.78 ? 176 LYS A O     1 
ATOM   1305 C  CB    . LYS A 1 175 ? 241.975 42.992 338.749 1.00 111.86 ? 176 LYS A CB    1 
ATOM   1306 C  CG    . LYS A 1 175 ? 242.908 44.167 338.940 1.00 121.92 ? 176 LYS A CG    1 
ATOM   1307 C  CD    . LYS A 1 175 ? 243.019 45.114 337.774 1.00 118.06 ? 176 LYS A CD    1 
ATOM   1308 C  CE    . LYS A 1 175 ? 241.778 45.905 337.562 1.00 107.24 ? 176 LYS A CE    1 
ATOM   1309 N  NZ    . LYS A 1 175 ? 242.021 46.962 336.561 1.00 110.81 ? 176 LYS A NZ    1 
ATOM   1310 N  N     . ASN A 1 176 ? 243.364 42.035 341.920 1.00 135.38 ? 177 ASN A N     1 
ATOM   1311 C  CA    . ASN A 1 176 ? 243.476 42.302 343.346 1.00 132.61 ? 177 ASN A CA    1 
ATOM   1312 C  C     . ASN A 1 176 ? 244.510 43.395 343.602 1.00 128.74 ? 177 ASN A C     1 
ATOM   1313 O  O     . ASN A 1 176 ? 245.622 43.345 343.066 1.00 119.20 ? 177 ASN A O     1 
ATOM   1314 C  CB    . ASN A 1 176 ? 243.870 41.028 344.095 1.00 120.45 ? 177 ASN A CB    1 
ATOM   1315 C  CG    . ASN A 1 176 ? 244.021 41.253 345.567 1.00 119.74 ? 177 ASN A CG    1 
ATOM   1316 O  OD1   . ASN A 1 176 ? 244.813 40.584 346.213 1.00 133.11 ? 177 ASN A OD1   1 
ATOM   1317 N  ND2   . ASN A 1 176 ? 243.258 42.187 346.115 1.00 125.01 ? 177 ASN A ND2   1 
ATOM   1318 N  N     . SER A 1 177 ? 244.111 44.414 344.358 1.00 124.32 ? 178 SER A N     1 
ATOM   1319 C  CA    . SER A 1 177 ? 245.008 45.448 344.849 1.00 124.22 ? 178 SER A CA    1 
ATOM   1320 C  C     . SER A 1 177 ? 245.063 45.386 346.365 1.00 129.27 ? 178 SER A C     1 
ATOM   1321 O  O     . SER A 1 177 ? 244.017 45.436 347.019 1.00 129.48 ? 178 SER A O     1 
ATOM   1322 C  CB    . SER A 1 177 ? 244.564 46.845 344.417 1.00 128.43 ? 178 SER A CB    1 
ATOM   1323 O  OG    . SER A 1 177 ? 244.491 46.953 343.020 1.00 119.26 ? 178 SER A OG    1 
ATOM   1324 N  N     . ILE A 1 178 ? 246.278 45.317 346.931 1.00 136.81 ? 179 ILE A N     1 
ATOM   1325 C  CA    . ILE A 1 178 ? 246.403 45.345 348.382 1.00 150.33 ? 179 ILE A CA    1 
ATOM   1326 C  C     . ILE A 1 178 ? 247.319 46.497 348.766 1.00 137.13 ? 179 ILE A C     1 
ATOM   1327 O  O     . ILE A 1 178 ? 248.152 46.956 347.979 1.00 131.00 ? 179 ILE A O     1 
ATOM   1328 C  CB    . ILE A 1 178 ? 246.876 44.006 348.994 1.00 134.91 ? 179 ILE A CB    1 
ATOM   1329 C  CG1   . ILE A 1 178 ? 248.144 43.496 348.357 1.00 127.41 ? 179 ILE A CG1   1 
ATOM   1330 C  CG2   . ILE A 1 178 ? 245.800 42.959 348.789 1.00 137.92 ? 179 ILE A CG2   1 
ATOM   1331 C  CD1   . ILE A 1 178 ? 249.312 43.885 349.117 1.00 144.75 ? 179 ILE A CD1   1 
ATOM   1332 N  N     . ARG A 1 179 ? 247.099 47.001 349.976 1.00 137.29 ? 180 ARG A N     1 
ATOM   1333 C  CA    . ARG A 1 179 ? 247.785 48.180 350.484 1.00 144.48 ? 180 ARG A CA    1 
ATOM   1334 C  C     . ARG A 1 179 ? 247.906 48.035 351.987 1.00 171.33 ? 180 ARG A C     1 
ATOM   1335 O  O     . ARG A 1 179 ? 246.897 47.870 352.686 1.00 155.79 ? 180 ARG A O     1 
ATOM   1336 C  CB    . ARG A 1 179 ? 247.034 49.462 350.137 1.00 159.13 ? 180 ARG A CB    1 
ATOM   1337 C  CG    . ARG A 1 179 ? 247.598 50.726 350.787 1.00 167.48 ? 180 ARG A CG    1 
ATOM   1338 C  CD    . ARG A 1 179 ? 246.839 51.953 350.279 1.00 195.71 ? 180 ARG A CD    1 
ATOM   1339 N  NE    . ARG A 1 179 ? 247.415 53.233 350.699 1.00 208.45 ? 180 ARG A NE    1 
ATOM   1340 C  CZ    . ARG A 1 179 ? 247.062 53.889 351.805 1.00 197.93 ? 180 ARG A CZ    1 
ATOM   1341 N  NH1   . ARG A 1 179 ? 246.129 53.389 352.605 1.00 184.24 ? 180 ARG A NH1   1 
ATOM   1342 N  NH2   . ARG A 1 179 ? 247.634 55.051 352.101 1.00 196.48 ? 180 ARG A NH2   1 
ATOM   1343 N  N     . PHE A 1 180 ? 249.143 48.136 352.471 1.00 182.73 ? 181 PHE A N     1 
ATOM   1344 C  CA    . PHE A 1 180 ? 249.453 48.145 353.888 1.00 164.95 ? 181 PHE A CA    1 
ATOM   1345 C  C     . PHE A 1 180 ? 249.590 49.582 354.359 1.00 168.77 ? 181 PHE A C     1 
ATOM   1346 O  O     . PHE A 1 180 ? 250.556 50.259 353.972 1.00 168.03 ? 181 PHE A O     1 
ATOM   1347 C  CB    . PHE A 1 180 ? 250.742 47.381 354.119 1.00 146.42 ? 181 PHE A CB    1 
ATOM   1348 C  CG    . PHE A 1 180 ? 250.620 45.908 353.892 1.00 139.39 ? 181 PHE A CG    1 
ATOM   1349 C  CD1   . PHE A 1 180 ? 249.955 45.105 354.801 1.00 140.54 ? 181 PHE A CD1   1 
ATOM   1350 C  CD2   . PHE A 1 180 ? 251.147 45.331 352.753 1.00 134.81 ? 181 PHE A CD2   1 
ATOM   1351 C  CE1   . PHE A 1 180 ? 249.851 43.739 354.600 1.00 138.33 ? 181 PHE A CE1   1 
ATOM   1352 C  CE2   . PHE A 1 180 ? 251.047 43.971 352.540 1.00 135.29 ? 181 PHE A CE2   1 
ATOM   1353 C  CZ    . PHE A 1 180 ? 250.393 43.171 353.468 1.00 139.56 ? 181 PHE A CZ    1 
ATOM   1354 N  N     . PRO A 1 181 ? 248.655 50.106 355.161 1.00 172.60 ? 182 PRO A N     1 
ATOM   1355 C  CA    . PRO A 1 181 ? 248.741 51.536 355.497 1.00 179.26 ? 182 PRO A CA    1 
ATOM   1356 C  C     . PRO A 1 181 ? 249.896 51.850 356.437 1.00 175.65 ? 182 PRO A C     1 
ATOM   1357 O  O     . PRO A 1 181 ? 250.547 52.891 356.277 1.00 178.84 ? 182 PRO A O     1 
ATOM   1358 C  CB    . PRO A 1 181 ? 247.363 51.834 356.130 1.00 165.32 ? 182 PRO A CB    1 
ATOM   1359 C  CG    . PRO A 1 181 ? 246.512 50.618 355.859 1.00 154.43 ? 182 PRO A CG    1 
ATOM   1360 C  CD    . PRO A 1 181 ? 247.463 49.474 355.751 1.00 161.37 ? 182 PRO A CD    1 
ATOM   1361 N  N     . LEU A 1 182 ? 250.197 50.944 357.378 1.00 181.02 ? 183 LEU A N     1 
ATOM   1362 C  CA    . LEU A 1 182 ? 251.276 51.133 358.351 1.00 182.19 ? 183 LEU A CA    1 
ATOM   1363 C  C     . LEU A 1 182 ? 252.636 51.372 357.702 1.00 180.36 ? 183 LEU A C     1 
ATOM   1364 O  O     . LEU A 1 182 ? 253.490 52.058 358.276 1.00 168.59 ? 183 LEU A O     1 
ATOM   1365 C  CB    . LEU A 1 182 ? 251.364 49.901 359.247 1.00 171.37 ? 183 LEU A CB    1 
ATOM   1366 C  CG    . LEU A 1 182 ? 252.246 50.000 360.476 1.00 166.63 ? 183 LEU A CG    1 
ATOM   1367 C  CD1   . LEU A 1 182 ? 251.618 50.986 361.451 1.00 190.96 ? 183 LEU A CD1   1 
ATOM   1368 C  CD2   . LEU A 1 182 ? 252.401 48.632 361.110 1.00 167.58 ? 183 LEU A CD2   1 
ATOM   1369 N  N     . PHE A 1 183 ? 252.872 50.781 356.538 1.00 175.24 ? 184 PHE A N     1 
ATOM   1370 C  CA    . PHE A 1 183 ? 254.122 50.945 355.817 1.00 163.06 ? 184 PHE A CA    1 
ATOM   1371 C  C     . PHE A 1 183 ? 253.919 51.663 354.492 1.00 169.56 ? 184 PHE A C     1 
ATOM   1372 O  O     . PHE A 1 183 ? 254.863 51.759 353.700 1.00 190.24 ? 184 PHE A O     1 
ATOM   1373 C  CB    . PHE A 1 183 ? 254.771 49.577 355.604 1.00 161.93 ? 184 PHE A CB    1 
ATOM   1374 C  CG    . PHE A 1 183 ? 254.677 48.682 356.806 1.00 164.28 ? 184 PHE A CG    1 
ATOM   1375 C  CD1   . PHE A 1 183 ? 255.184 49.082 358.024 1.00 176.76 ? 184 PHE A CD1   1 
ATOM   1376 C  CD2   . PHE A 1 183 ? 254.075 47.443 356.719 1.00 164.24 ? 184 PHE A CD2   1 
ATOM   1377 C  CE1   . PHE A 1 183 ? 255.091 48.258 359.122 1.00 182.19 ? 184 PHE A CE1   1 
ATOM   1378 C  CE2   . PHE A 1 183 ? 253.982 46.614 357.812 1.00 171.83 ? 184 PHE A CE2   1 
ATOM   1379 C  CZ    . PHE A 1 183 ? 254.487 47.021 359.014 1.00 175.34 ? 184 PHE A CZ    1 
ATOM   1380 N  N     . ASN A 1 184 ? 252.705 52.149 354.235 1.00 169.10 ? 185 ASN A N     1 
ATOM   1381 C  CA    . ASN A 1 184 ? 252.333 52.826 352.994 1.00 179.10 ? 185 ASN A CA    1 
ATOM   1382 C  C     . ASN A 1 184 ? 252.931 52.096 351.782 1.00 175.07 ? 185 ASN A C     1 
ATOM   1383 O  O     . ASN A 1 184 ? 253.573 52.673 350.897 1.00 162.66 ? 185 ASN A O     1 
ATOM   1384 C  CB    . ASN A 1 184 ? 252.738 54.299 353.047 1.00 188.22 ? 185 ASN A CB    1 
ATOM   1385 C  CG    . ASN A 1 184 ? 252.180 55.100 351.888 1.00 206.47 ? 185 ASN A CG    1 
ATOM   1386 O  OD1   . ASN A 1 184 ? 252.846 55.305 350.861 1.00 196.48 ? 185 ASN A OD1   1 
ATOM   1387 N  ND2   . ASN A 1 184 ? 250.931 55.556 352.044 1.00 190.83 ? 185 ASN A ND2   1 
ATOM   1388 N  N     . PHE A 1 185 ? 252.697 50.789 351.763 1.00 161.17 ? 186 PHE A N     1 
ATOM   1389 C  CA    . PHE A 1 185 ? 253.199 49.875 350.748 1.00 155.22 ? 186 PHE A CA    1 
ATOM   1390 C  C     . PHE A 1 185 ? 252.022 49.242 350.029 1.00 180.68 ? 186 PHE A C     1 
ATOM   1391 O  O     . PHE A 1 185 ? 251.192 48.578 350.665 1.00 174.70 ? 186 PHE A O     1 
ATOM   1392 C  CB    . PHE A 1 185 ? 254.082 48.804 351.365 1.00 149.91 ? 186 PHE A CB    1 
ATOM   1393 C  CG    . PHE A 1 185 ? 254.213 47.591 350.515 1.00 145.00 ? 186 PHE A CG    1 
ATOM   1394 C  CD1   . PHE A 1 185 ? 254.930 47.608 349.350 1.00 145.09 ? 186 PHE A CD1   1 
ATOM   1395 C  CD2   . PHE A 1 185 ? 253.632 46.411 350.913 1.00 147.04 ? 186 PHE A CD2   1 
ATOM   1396 C  CE1   . PHE A 1 185 ? 255.043 46.467 348.588 1.00 144.26 ? 186 PHE A CE1   1 
ATOM   1397 C  CE2   . PHE A 1 185 ? 253.745 45.283 350.156 1.00 144.56 ? 186 PHE A CE2   1 
ATOM   1398 C  CZ    . PHE A 1 185 ? 254.455 45.310 348.991 1.00 142.08 ? 186 PHE A CZ    1 
ATOM   1399 N  N     . GLU A 1 186 ? 251.961 49.458 348.709 1.00 177.15 ? 187 GLU A N     1 
ATOM   1400 C  CA    . GLU A 1 186 ? 250.871 49.019 347.842 1.00 151.66 ? 187 GLU A CA    1 
ATOM   1401 C  C     . GLU A 1 186 ? 251.385 47.993 346.841 1.00 142.15 ? 187 GLU A C     1 
ATOM   1402 O  O     . GLU A 1 186 ? 252.470 48.155 346.278 1.00 171.77 ? 187 GLU A O     1 
ATOM   1403 C  CB    . GLU A 1 186 ? 250.301 50.218 347.071 1.00 150.92 ? 187 GLU A CB    1 
ATOM   1404 C  CG    . GLU A 1 186 ? 249.625 51.287 347.926 1.00 145.97 ? 187 GLU A CG    1 
ATOM   1405 C  CD    . GLU A 1 186 ? 249.222 52.506 347.103 1.00 159.85 ? 187 GLU A CD    1 
ATOM   1406 O  OE1   . GLU A 1 186 ? 249.516 52.529 345.878 1.00 135.34 ? 187 GLU A OE1   1 
ATOM   1407 O  OE2   . GLU A 1 186 ? 248.651 53.453 347.688 1.00 156.40 ? 187 GLU A OE2   1 
ATOM   1408 N  N     . LYS A 1 187 ? 250.588 46.966 346.572 1.00 151.68 ? 188 LYS A N     1 
ATOM   1409 C  CA    . LYS A 1 187 ? 250.945 46.043 345.504 1.00 154.15 ? 188 LYS A CA    1 
ATOM   1410 C  C     . LYS A 1 187 ? 249.699 45.268 345.077 1.00 154.67 ? 188 LYS A C     1 
ATOM   1411 O  O     . LYS A 1 187 ? 248.696 45.211 345.803 1.00 130.51 ? 188 LYS A O     1 
ATOM   1412 C  CB    . LYS A 1 187 ? 252.068 45.096 345.943 1.00 136.67 ? 188 LYS A CB    1 
ATOM   1413 C  CG    . LYS A 1 187 ? 252.691 44.324 344.794 1.00 142.76 ? 188 LYS A CG    1 
ATOM   1414 C  CD    . LYS A 1 187 ? 253.852 43.455 345.228 1.00 143.03 ? 188 LYS A CD    1 
ATOM   1415 C  CE    . LYS A 1 187 ? 254.447 42.773 344.015 1.00 139.39 ? 188 LYS A CE    1 
ATOM   1416 N  NZ    . LYS A 1 187 ? 255.532 41.810 344.307 1.00 137.09 ? 188 LYS A NZ    1 
ATOM   1417 N  N     . GLY A 1 188 ? 249.791 44.654 343.882 1.00 141.76 ? 189 GLY A N     1 
ATOM   1418 C  CA    . GLY A 1 188 ? 248.701 43.882 343.323 1.00 138.49 ? 189 GLY A CA    1 
ATOM   1419 C  C     . GLY A 1 188 ? 249.216 42.604 342.690 1.00 122.27 ? 189 GLY A C     1 
ATOM   1420 O  O     . GLY A 1 188 ? 250.410 42.446 342.464 1.00 138.22 ? 189 GLY A O     1 
ATOM   1421 N  N     . ASN A 1 189 ? 248.298 41.706 342.404 1.00 114.75 ? 190 ASN A N     1 
ATOM   1422 C  CA    . ASN A 1 189 ? 248.537 40.377 341.846 1.00 111.65 ? 190 ASN A CA    1 
ATOM   1423 C  C     . ASN A 1 189 ? 248.923 40.382 340.385 1.00 115.67 ? 190 ASN A C     1 
ATOM   1424 O  O     . ASN A 1 189 ? 249.118 39.277 339.818 1.00 106.64 ? 190 ASN A O     1 
ATOM   1425 C  CB    . ASN A 1 189 ? 247.271 39.531 342.034 1.00 124.85 ? 190 ASN A CB    1 
ATOM   1426 C  CG    . ASN A 1 189 ? 246.023 40.115 341.276 1.00 131.40 ? 190 ASN A CG    1 
ATOM   1427 O  OD1   . ASN A 1 189 ? 245.913 41.329 341.065 1.00 126.98 ? 190 ASN A OD1   1 
ATOM   1428 N  ND2   . ASN A 1 189 ? 245.097 39.238 340.872 1.00 123.73 ? 190 ASN A ND2   1 
ATOM   1429 N  N     . LEU A 1 190 ? 249.093 41.563 339.784 1.00 119.45 ? 191 LEU A N     1 
ATOM   1430 C  CA    . LEU A 1 190 ? 249.486 41.708 338.380 1.00 115.91 ? 191 LEU A CA    1 
ATOM   1431 C  C     . LEU A 1 190 ? 250.895 42.282 338.424 1.00 125.37 ? 191 LEU A C     1 
ATOM   1432 O  O     . LEU A 1 190 ? 251.095 43.494 338.581 1.00 130.84 ? 191 LEU A O     1 
ATOM   1433 C  CB    . LEU A 1 190 ? 248.536 42.625 337.589 1.00 147.22 ? 191 LEU A CB    1 
ATOM   1434 C  CG    . LEU A 1 190 ? 246.994 42.494 337.424 1.00 122.02 ? 191 LEU A CG    1 
ATOM   1435 C  CD1   . LEU A 1 190 ? 246.524 43.653 336.563 1.00 122.39 ? 191 LEU A CD1   1 
ATOM   1436 C  CD2   . LEU A 1 190 ? 246.463 41.157 336.895 1.00 102.27 ? 191 LEU A CD2   1 
ATOM   1437 N  N     . LEU A 1 191 ? 251.868 41.402 338.283 1.00 133.19 ? 192 LEU A N     1 
ATOM   1438 C  CA    . LEU A 1 191 ? 253.242 41.796 338.478 1.00 117.66 ? 192 LEU A CA    1 
ATOM   1439 C  C     . LEU A 1 191 ? 253.691 42.614 337.277 1.00 133.74 ? 192 LEU A C     1 
ATOM   1440 O  O     . LEU A 1 191 ? 253.150 42.445 336.179 1.00 149.63 ? 192 LEU A O     1 
ATOM   1441 C  CB    . LEU A 1 191 ? 254.094 40.557 338.629 1.00 120.36 ? 192 LEU A CB    1 
ATOM   1442 C  CG    . LEU A 1 191 ? 253.505 39.607 339.658 1.00 114.31 ? 192 LEU A CG    1 
ATOM   1443 C  CD1   . LEU A 1 191 ? 254.424 38.450 339.740 1.00 119.63 ? 192 LEU A CD1   1 
ATOM   1444 C  CD2   . LEU A 1 191 ? 253.287 40.285 341.009 1.00 109.94 ? 192 LEU A CD2   1 
ATOM   1445 N  N     . PRO A 1 192 ? 254.653 43.526 337.456 1.00 123.43 ? 193 PRO A N     1 
ATOM   1446 C  CA    . PRO A 1 192 ? 254.949 44.486 336.379 1.00 119.43 ? 193 PRO A CA    1 
ATOM   1447 C  C     . PRO A 1 192 ? 255.432 43.805 335.119 1.00 125.83 ? 193 PRO A C     1 
ATOM   1448 O  O     . PRO A 1 192 ? 255.396 44.414 334.039 1.00 110.68 ? 193 PRO A O     1 
ATOM   1449 C  CB    . PRO A 1 192 ? 256.021 45.388 336.994 1.00 125.47 ? 193 PRO A CB    1 
ATOM   1450 C  CG    . PRO A 1 192 ? 255.933 45.147 338.474 1.00 137.23 ? 193 PRO A CG    1 
ATOM   1451 C  CD    . PRO A 1 192 ? 255.541 43.718 338.609 1.00 129.88 ? 193 PRO A CD    1 
ATOM   1452 N  N     . ASN A 1 193 ? 255.841 42.540 335.230 1.00 123.13 ? 194 ASN A N     1 
ATOM   1453 C  CA    . ASN A 1 193 ? 256.237 41.707 334.107 1.00 116.70 ? 194 ASN A CA    1 
ATOM   1454 C  C     . ASN A 1 193 ? 255.083 40.942 333.480 1.00 129.90 ? 194 ASN A C     1 
ATOM   1455 O  O     . ASN A 1 193 ? 255.321 39.959 332.766 1.00 132.16 ? 194 ASN A O     1 
ATOM   1456 C  CB    . ASN A 1 193 ? 257.325 40.723 334.538 1.00 130.54 ? 194 ASN A CB    1 
ATOM   1457 C  CG    . ASN A 1 193 ? 256.917 39.856 335.720 1.00 117.21 ? 194 ASN A CG    1 
ATOM   1458 O  OD1   . ASN A 1 193 ? 255.956 40.141 336.407 1.00 124.31 ? 194 ASN A OD1   1 
ATOM   1459 N  ND2   . ASN A 1 193 ? 257.658 38.765 335.924 1.00 146.86 ? 194 ASN A ND2   1 
ATOM   1460 N  N     . LEU A 1 194 ? 253.845 41.374 333.704 1.00 128.39 ? 195 LEU A N     1 
ATOM   1461 C  CA    . LEU A 1 194 ? 252.714 40.749 333.038 1.00 122.88 ? 195 LEU A CA    1 
ATOM   1462 C  C     . LEU A 1 194 ? 252.531 41.385 331.673 1.00 128.50 ? 195 LEU A C     1 
ATOM   1463 O  O     . LEU A 1 194 ? 252.351 42.604 331.562 1.00 129.19 ? 195 LEU A O     1 
ATOM   1464 C  CB    . LEU A 1 194 ? 251.457 40.893 333.890 1.00 130.54 ? 195 LEU A CB    1 
ATOM   1465 C  CG    . LEU A 1 194 ? 250.181 40.200 333.412 1.00 116.40 ? 195 LEU A CG    1 
ATOM   1466 C  CD1   . LEU A 1 194 ? 250.337 38.707 333.111 1.00 114.10 ? 195 LEU A CD1   1 
ATOM   1467 C  CD2   . LEU A 1 194 ? 249.178 40.402 334.502 1.00 119.22 ? 195 LEU A CD2   1 
ATOM   1468 N  N     . THR A 1 195 ? 252.570 40.565 330.638 1.00 118.06 ? 196 THR A N     1 
ATOM   1469 C  CA    . THR A 1 195 ? 252.503 41.091 329.293 1.00 129.44 ? 196 THR A CA    1 
ATOM   1470 C  C     . THR A 1 195 ? 251.137 40.780 328.721 1.00 128.07 ? 196 THR A C     1 
ATOM   1471 O  O     . THR A 1 195 ? 250.444 39.867 329.171 1.00 114.18 ? 196 THR A O     1 
ATOM   1472 C  CB    . THR A 1 195 ? 253.596 40.510 328.379 1.00 137.58 ? 196 THR A CB    1 
ATOM   1473 O  OG1   . THR A 1 195 ? 253.131 39.306 327.758 1.00 145.35 ? 196 THR A OG1   1 
ATOM   1474 C  CG2   . THR A 1 195 ? 254.872 40.200 329.170 1.00 160.29 ? 196 THR A CG2   1 
ATOM   1475 N  N     . ALA A 1 196 ? 250.781 41.546 327.698 1.00 134.49 ? 197 ALA A N     1 
ATOM   1476 C  CA    . ALA A 1 196 ? 249.575 41.255 326.947 1.00 117.50 ? 197 ALA A CA    1 
ATOM   1477 C  C     . ALA A 1 196 ? 249.582 39.827 326.408 1.00 124.67 ? 197 ALA A C     1 
ATOM   1478 O  O     . ALA A 1 196 ? 248.601 39.091 326.581 1.00 134.66 ? 197 ALA A O     1 
ATOM   1479 C  CB    . ALA A 1 196 ? 249.440 42.266 325.809 1.00 149.66 ? 197 ALA A CB    1 
ATOM   1480 N  N     . ARG A 1 197 ? 250.698 39.399 325.795 1.00 123.74 ? 198 ARG A N     1 
ATOM   1481 C  CA    . ARG A 1 197 ? 250.745 38.066 325.191 1.00 114.08 ? 198 ARG A CA    1 
ATOM   1482 C  C     . ARG A 1 197 ? 250.512 36.985 326.246 1.00 114.97 ? 198 ARG A C     1 
ATOM   1483 O  O     . ARG A 1 197 ? 249.834 35.971 325.995 1.00 116.35 ? 198 ARG A O     1 
ATOM   1484 C  CB    . ARG A 1 197 ? 252.077 37.874 324.462 1.00 113.55 ? 198 ARG A CB    1 
ATOM   1485 N  N     . ASP A 1 198 ? 251.081 37.189 327.434 1.00 124.81 ? 199 ASP A N     1 
ATOM   1486 C  CA    . ASP A 1 198 ? 250.838 36.306 328.565 1.00 126.84 ? 199 ASP A CA    1 
ATOM   1487 C  C     . ASP A 1 198 ? 249.343 36.200 328.858 1.00 112.75 ? 199 ASP A C     1 
ATOM   1488 O  O     . ASP A 1 198 ? 248.764 35.108 328.869 1.00 103.75 ? 199 ASP A O     1 
ATOM   1489 C  CB    . ASP A 1 198 ? 251.589 36.852 329.786 1.00 142.52 ? 199 ASP A CB    1 
ATOM   1490 C  CG    . ASP A 1 198 ? 253.106 36.852 329.614 1.00 149.28 ? 199 ASP A CG    1 
ATOM   1491 O  OD1   . ASP A 1 198 ? 253.590 36.629 328.474 1.00 144.84 ? 199 ASP A OD1   1 
ATOM   1492 O  OD2   . ASP A 1 198 ? 253.809 37.094 330.637 1.00 167.50 ? 199 ASP A OD2   1 
ATOM   1493 N  N     . MET A 1 199 ? 248.707 37.346 329.089 1.00 123.48 ? 200 MET A N     1 
ATOM   1494 C  CA    . MET A 1 199 ? 247.273 37.391 329.311 1.00 118.99 ? 200 MET A CA    1 
ATOM   1495 C  C     . MET A 1 199 ? 246.543 36.588 328.256 1.00 127.42 ? 200 MET A C     1 
ATOM   1496 O  O     . MET A 1 199 ? 245.562 35.884 328.553 1.00 118.99 ? 200 MET A O     1 
ATOM   1497 C  CB    . MET A 1 199 ? 246.786 38.829 329.242 1.00 119.09 ? 200 MET A CB    1 
ATOM   1498 C  CG    . MET A 1 199 ? 247.294 39.736 330.281 1.00 109.05 ? 200 MET A CG    1 
ATOM   1499 S  SD    . MET A 1 199 ? 246.708 39.247 331.872 1.00 121.81 ? 200 MET A SD    1 
ATOM   1500 C  CE    . MET A 1 199 ? 245.014 38.816 331.535 1.00 139.81 ? 200 MET A CE    1 
ATOM   1501 N  N     . LYS A 1 200 ? 246.999 36.713 327.006 1.00 106.59 ? 201 LYS A N     1 
ATOM   1502 C  CA    . LYS A 1 200 ? 246.368 36.011 325.903 1.00 107.59 ? 201 LYS A CA    1 
ATOM   1503 C  C     . LYS A 1 200 ? 246.472 34.501 326.088 1.00 113.71 ? 201 LYS A C     1 
ATOM   1504 O  O     . LYS A 1 200 ? 245.585 33.762 325.648 1.00 107.12 ? 201 LYS A O     1 
ATOM   1505 C  CB    . LYS A 1 200 ? 246.995 36.457 324.573 1.00 106.78 ? 201 LYS A CB    1 
ATOM   1506 N  N     . THR A 1 201 ? 247.534 34.006 326.722 1.00 116.57 ? 202 THR A N     1 
ATOM   1507 C  CA    . THR A 1 201 ? 247.615 32.555 326.858 1.00 106.26 ? 202 THR A CA    1 
ATOM   1508 C  C     . THR A 1 201 ? 247.770 32.025 328.276 1.00 121.25 ? 202 THR A C     1 
ATOM   1509 O  O     . THR A 1 201 ? 247.712 30.796 328.454 1.00 101.39 ? 202 THR A O     1 
ATOM   1510 C  CB    . THR A 1 201 ? 248.760 31.993 326.013 1.00 106.65 ? 202 THR A CB    1 
ATOM   1511 O  OG1   . THR A 1 201 ? 249.946 32.774 326.229 1.00 131.45 ? 202 THR A OG1   1 
ATOM   1512 C  CG2   . THR A 1 201 ? 248.390 32.043 324.550 1.00 143.03 ? 202 THR A CG2   1 
ATOM   1513 N  N     . CYS A 1 202 ? 247.948 32.887 329.286 1.00 121.31 ? 203 CYS A N     1 
ATOM   1514 C  CA    . CYS A 1 202 ? 248.367 32.388 330.583 1.00 101.53 ? 203 CYS A CA    1 
ATOM   1515 C  C     . CYS A 1 202 ? 247.259 31.626 331.324 1.00 110.55 ? 203 CYS A C     1 
ATOM   1516 O  O     . CYS A 1 202 ? 246.057 31.695 331.046 1.00 145.36 ? 203 CYS A O     1 
ATOM   1517 C  CB    . CYS A 1 202 ? 248.948 33.480 331.473 1.00 101.03 ? 203 CYS A CB    1 
ATOM   1518 S  SG    . CYS A 1 202 ? 247.932 34.400 332.555 1.00 119.35 ? 203 CYS A SG    1 
ATOM   1519 N  N     . ARG A 1 203 ? 247.729 31.014 332.392 1.00 135.44 ? 204 ARG A N     1 
ATOM   1520 C  CA    . ARG A 1 203 ? 247.386 29.678 332.840 1.00 119.94 ? 204 ARG A CA    1 
ATOM   1521 C  C     . ARG A 1 203 ? 247.684 29.691 334.334 1.00 132.47 ? 204 ARG A C     1 
ATOM   1522 O  O     . ARG A 1 203 ? 248.849 29.517 334.687 1.00 175.88 ? 204 ARG A O     1 
ATOM   1523 C  CB    . ARG A 1 203 ? 248.385 28.750 332.130 1.00 188.73 ? 204 ARG A CB    1 
ATOM   1524 C  CG    . ARG A 1 203 ? 249.969 29.400 332.027 1.00 148.06 ? 204 ARG A CG    1 
ATOM   1525 C  CD    . ARG A 1 203 ? 250.938 28.559 331.247 1.00 104.04 ? 204 ARG A CD    1 
ATOM   1526 N  NE    . ARG A 1 203 ? 250.602 27.184 331.567 1.00 114.14 ? 204 ARG A NE    1 
ATOM   1527 C  CZ    . ARG A 1 203 ? 251.086 26.136 330.920 1.00 154.01 ? 204 ARG A CZ    1 
ATOM   1528 N  NH1   . ARG A 1 203 ? 251.902 26.316 329.848 1.00 111.87 ? 204 ARG A NH1   1 
ATOM   1529 N  NH2   . ARG A 1 203 ? 250.686 24.919 331.309 1.00 134.98 ? 204 ARG A NH2   1 
ATOM   1530 N  N     . PHE A 1 204 ? 246.735 29.860 335.226 1.00 114.87 ? 205 PHE A N     1 
ATOM   1531 C  CA    . PHE A 1 204 ? 247.227 29.730 336.599 1.00 110.28 ? 205 PHE A CA    1 
ATOM   1532 C  C     . PHE A 1 204 ? 247.544 28.277 336.908 1.00 124.47 ? 205 PHE A C     1 
ATOM   1533 O  O     . PHE A 1 204 ? 246.703 27.390 336.718 1.00 122.76 ? 205 PHE A O     1 
ATOM   1534 C  CB    . PHE A 1 204 ? 246.265 30.204 337.651 1.00 122.76 ? 205 PHE A CB    1 
ATOM   1535 C  CG    . PHE A 1 204 ? 246.700 29.812 339.031 1.00 121.09 ? 205 PHE A CG    1 
ATOM   1536 C  CD1   . PHE A 1 204 ? 247.597 30.573 339.735 1.00 129.68 ? 205 PHE A CD1   1 
ATOM   1537 C  CD2   . PHE A 1 204 ? 246.275 28.600 339.585 1.00 126.49 ? 205 PHE A CD2   1 
ATOM   1538 C  CE1   . PHE A 1 204 ? 247.992 30.185 340.990 1.00 123.43 ? 205 PHE A CE1   1 
ATOM   1539 C  CE2   . PHE A 1 204 ? 246.675 28.204 340.821 1.00 117.47 ? 205 PHE A CE2   1 
ATOM   1540 C  CZ    . PHE A 1 204 ? 247.527 28.999 341.530 1.00 123.86 ? 205 PHE A CZ    1 
ATOM   1541 N  N     . HIS A 1 205 ? 248.727 28.052 337.486 1.00 136.24 ? 206 HIS A N     1 
ATOM   1542 C  CA    . HIS A 1 205 ? 249.163 26.721 337.854 1.00 128.81 ? 206 HIS A CA    1 
ATOM   1543 C  C     . HIS A 1 205 ? 250.070 26.879 339.048 1.00 131.15 ? 206 HIS A C     1 
ATOM   1544 O  O     . HIS A 1 205 ? 250.933 27.767 339.036 1.00 123.11 ? 206 HIS A O     1 
ATOM   1545 C  CB    . HIS A 1 205 ? 249.914 26.004 336.738 1.00 123.54 ? 206 HIS A CB    1 
ATOM   1546 C  CG    . HIS A 1 205 ? 250.142 24.558 337.013 1.00 121.80 ? 206 HIS A CG    1 
ATOM   1547 N  ND1   . HIS A 1 205 ? 251.284 24.086 337.611 1.00 126.55 ? 206 HIS A ND1   1 
ATOM   1548 C  CD2   . HIS A 1 205 ? 249.330 23.487 336.849 1.00 126.23 ? 206 HIS A CD2   1 
ATOM   1549 C  CE1   . HIS A 1 205 ? 251.191 22.774 337.746 1.00 153.41 ? 206 HIS A CE1   1 
ATOM   1550 N  NE2   . HIS A 1 205 ? 250.010 22.388 337.301 1.00 129.89 ? 206 HIS A NE2   1 
ATOM   1551 N  N     . PRO A 1 206 ? 249.917 26.028 340.069 1.00 149.18 ? 207 PRO A N     1 
ATOM   1552 C  CA    . PRO A 1 206 ? 250.736 26.193 341.280 1.00 141.07 ? 207 PRO A CA    1 
ATOM   1553 C  C     . PRO A 1 206 ? 252.209 26.156 340.966 1.00 143.00 ? 207 PRO A C     1 
ATOM   1554 O  O     . PRO A 1 206 ? 253.007 26.843 341.612 1.00 151.32 ? 207 PRO A O     1 
ATOM   1555 C  CB    . PRO A 1 206 ? 250.335 24.987 342.142 1.00 132.91 ? 207 PRO A CB    1 
ATOM   1556 C  CG    . PRO A 1 206 ? 249.045 24.490 341.554 1.00 131.43 ? 207 PRO A CG    1 
ATOM   1557 C  CD    . PRO A 1 206 ? 249.104 24.797 340.107 1.00 126.27 ? 207 PRO A CD    1 
ATOM   1558 N  N     . ASP A 1 207 ? 252.578 25.430 339.920 1.00 138.70 ? 208 ASP A N     1 
ATOM   1559 C  CA    . ASP A 1 207 ? 253.963 25.234 339.568 1.00 128.39 ? 208 ASP A CA    1 
ATOM   1560 C  C     . ASP A 1 207 ? 254.321 26.058 338.345 1.00 149.53 ? 208 ASP A C     1 
ATOM   1561 O  O     . ASP A 1 207 ? 255.150 26.967 338.423 1.00 174.17 ? 208 ASP A O     1 
ATOM   1562 C  CB    . ASP A 1 207 ? 254.213 23.755 339.262 1.00 132.51 ? 208 ASP A CB    1 
ATOM   1563 C  CG    . ASP A 1 207 ? 253.626 22.848 340.297 1.00 151.74 ? 208 ASP A CG    1 
ATOM   1564 O  OD1   . ASP A 1 207 ? 253.725 23.177 341.502 1.00 160.94 ? 208 ASP A OD1   1 
ATOM   1565 O  OD2   . ASP A 1 207 ? 253.051 21.811 339.897 1.00 146.38 ? 208 ASP A OD2   1 
ATOM   1566 N  N     . LYS A 1 208 ? 253.652 25.802 337.231 1.00 123.68 ? 209 LYS A N     1 
ATOM   1567 C  CA    . LYS A 1 208 ? 254.172 26.322 335.986 1.00 128.80 ? 209 LYS A CA    1 
ATOM   1568 C  C     . LYS A 1 208 ? 253.934 27.822 335.861 1.00 124.09 ? 209 LYS A C     1 
ATOM   1569 O  O     . LYS A 1 208 ? 254.850 28.566 335.510 1.00 164.49 ? 209 LYS A O     1 
ATOM   1570 C  CB    . LYS A 1 208 ? 253.599 25.499 334.840 1.00 124.24 ? 209 LYS A CB    1 
ATOM   1571 C  CG    . LYS A 1 208 ? 253.990 24.023 335.017 1.00 127.22 ? 209 LYS A CG    1 
ATOM   1572 C  CD    . LYS A 1 208 ? 253.923 23.218 333.729 1.00 159.29 ? 209 LYS A CD    1 
ATOM   1573 C  CE    . LYS A 1 208 ? 252.530 22.597 333.537 1.00 169.04 ? 209 LYS A CE    1 
ATOM   1574 N  NZ    . LYS A 1 208 ? 252.244 22.157 332.118 1.00 183.68 ? 209 LYS A NZ    1 
ATOM   1575 N  N     . ASP A 1 209 ? 252.766 28.317 336.232 1.00 123.12 ? 210 ASP A N     1 
ATOM   1576 C  CA    . ASP A 1 209 ? 252.509 29.747 336.102 1.00 122.07 ? 210 ASP A CA    1 
ATOM   1577 C  C     . ASP A 1 209 ? 251.706 30.115 337.329 1.00 125.97 ? 210 ASP A C     1 
ATOM   1578 O  O     . ASP A 1 209 ? 250.477 30.030 337.345 1.00 127.74 ? 210 ASP A O     1 
ATOM   1579 C  CB    . ASP A 1 209 ? 251.774 30.060 334.795 1.00 129.40 ? 210 ASP A CB    1 
ATOM   1580 C  CG    . ASP A 1 209 ? 251.753 31.547 334.457 1.00 129.23 ? 210 ASP A CG    1 
ATOM   1581 O  OD1   . ASP A 1 209 ? 252.123 32.374 335.345 1.00 128.20 ? 210 ASP A OD1   1 
ATOM   1582 O  OD2   . ASP A 1 209 ? 251.404 31.859 333.285 1.00 99.40  ? 210 ASP A OD2   1 
ATOM   1583 N  N     . PRO A 1 210 ? 252.381 30.443 338.421 1.00 142.65 ? 211 PRO A N     1 
ATOM   1584 C  CA    . PRO A 1 210 ? 251.667 30.695 339.677 1.00 131.18 ? 211 PRO A CA    1 
ATOM   1585 C  C     . PRO A 1 210 ? 251.261 32.143 339.856 1.00 125.23 ? 211 PRO A C     1 
ATOM   1586 O  O     . PRO A 1 210 ? 250.676 32.491 340.888 1.00 115.26 ? 211 PRO A O     1 
ATOM   1587 C  CB    . PRO A 1 210 ? 252.711 30.291 340.733 1.00 123.14 ? 211 PRO A CB    1 
ATOM   1588 C  CG    . PRO A 1 210 ? 253.806 29.565 339.970 1.00 124.29 ? 211 PRO A CG    1 
ATOM   1589 C  CD    . PRO A 1 210 ? 253.817 30.233 338.635 1.00 133.74 ? 211 PRO A CD    1 
ATOM   1590 N  N     . PHE A 1 211 ? 251.537 32.976 338.864 1.00 121.26 ? 212 PHE A N     1 
ATOM   1591 C  CA    . PHE A 1 211 ? 251.195 34.377 338.955 1.00 129.96 ? 212 PHE A CA    1 
ATOM   1592 C  C     . PHE A 1 211 ? 250.243 34.787 337.854 1.00 137.94 ? 212 PHE A C     1 
ATOM   1593 O  O     . PHE A 1 211 ? 249.905 35.978 337.754 1.00 135.56 ? 212 PHE A O     1 
ATOM   1594 C  CB    . PHE A 1 211 ? 252.444 35.249 338.948 1.00 135.30 ? 212 PHE A CB    1 
ATOM   1595 C  CG    . PHE A 1 211 ? 253.336 34.986 340.111 1.00 134.58 ? 212 PHE A CG    1 
ATOM   1596 C  CD1   . PHE A 1 211 ? 253.407 35.881 341.157 1.00 145.87 ? 212 PHE A CD1   1 
ATOM   1597 C  CD2   . PHE A 1 211 ? 254.090 33.824 340.178 1.00 136.61 ? 212 PHE A CD2   1 
ATOM   1598 C  CE1   . PHE A 1 211 ? 254.243 35.645 342.244 1.00 173.17 ? 212 PHE A CE1   1 
ATOM   1599 C  CE2   . PHE A 1 211 ? 254.920 33.574 341.260 1.00 150.38 ? 212 PHE A CE2   1 
ATOM   1600 C  CZ    . PHE A 1 211 ? 254.998 34.484 342.301 1.00 158.29 ? 212 PHE A CZ    1 
ATOM   1601 N  N     . CYS A 1 212 ? 249.797 33.825 337.040 1.00 136.50 ? 213 CYS A N     1 
ATOM   1602 C  CA    . CYS A 1 212 ? 248.822 34.073 335.995 1.00 115.58 ? 213 CYS A CA    1 
ATOM   1603 C  C     . CYS A 1 212 ? 247.516 34.451 336.636 1.00 108.38 ? 213 CYS A C     1 
ATOM   1604 O  O     . CYS A 1 212 ? 246.987 33.667 337.432 1.00 115.47 ? 213 CYS A O     1 
ATOM   1605 C  CB    . CYS A 1 212 ? 248.594 32.851 335.163 1.00 109.29 ? 213 CYS A CB    1 
ATOM   1606 S  SG    . CYS A 1 212 ? 247.288 33.101 334.061 1.00 122.75 ? 213 CYS A SG    1 
ATOM   1607 N  N     . PRO A 1 213 ? 246.981 35.641 336.358 1.00 119.50 ? 214 PRO A N     1 
ATOM   1608 C  CA    . PRO A 1 213 ? 245.722 36.065 336.987 1.00 118.15 ? 214 PRO A CA    1 
ATOM   1609 C  C     . PRO A 1 213 ? 244.495 35.350 336.438 1.00 111.79 ? 214 PRO A C     1 
ATOM   1610 O  O     . PRO A 1 213 ? 243.393 35.623 336.901 1.00 118.61 ? 214 PRO A O     1 
ATOM   1611 C  CB    . PRO A 1 213 ? 245.651 37.570 336.658 1.00 112.93 ? 214 PRO A CB    1 
ATOM   1612 C  CG    . PRO A 1 213 ? 246.931 37.901 335.976 1.00 115.56 ? 214 PRO A CG    1 
ATOM   1613 C  CD    . PRO A 1 213 ? 247.474 36.636 335.401 1.00 108.63 ? 214 PRO A CD    1 
ATOM   1614 N  N     . ILE A 1 214 ? 244.652 34.449 335.478 1.00 104.30 ? 215 ILE A N     1 
ATOM   1615 C  CA    . ILE A 1 214 ? 243.551 33.779 334.809 1.00 104.93 ? 215 ILE A CA    1 
ATOM   1616 C  C     . ILE A 1 214 ? 243.489 32.355 335.331 1.00 106.28 ? 215 ILE A C     1 
ATOM   1617 O  O     . ILE A 1 214 ? 244.443 31.596 335.169 1.00 129.39 ? 215 ILE A O     1 
ATOM   1618 C  CB    . ILE A 1 214 ? 243.744 33.775 333.288 1.00 123.23 ? 215 ILE A CB    1 
ATOM   1619 C  CG1   . ILE A 1 214 ? 244.201 35.144 332.794 1.00 124.37 ? 215 ILE A CG1   1 
ATOM   1620 C  CG2   . ILE A 1 214 ? 242.420 33.434 332.619 1.00 134.00 ? 215 ILE A CG2   1 
ATOM   1621 C  CD1   . ILE A 1 214 ? 243.331 36.265 333.307 1.00 123.67 ? 215 ILE A CD1   1 
ATOM   1622 N  N     . LEU A 1 215 ? 242.355 31.964 335.887 1.00 110.65 ? 216 LEU A N     1 
ATOM   1623 C  CA    . LEU A 1 215 ? 242.192 30.658 336.507 1.00 109.25 ? 216 LEU A CA    1 
ATOM   1624 C  C     . LEU A 1 215 ? 241.099 29.891 335.773 1.00 119.54 ? 216 LEU A C     1 
ATOM   1625 O  O     . LEU A 1 215 ? 240.030 30.448 335.498 1.00 113.38 ? 216 LEU A O     1 
ATOM   1626 C  CB    . LEU A 1 215 ? 241.823 30.815 337.982 1.00 117.45 ? 216 LEU A CB    1 
ATOM   1627 C  CG    . LEU A 1 215 ? 242.789 31.463 338.981 1.00 114.89 ? 216 LEU A CG    1 
ATOM   1628 C  CD1   . LEU A 1 215 ? 242.892 32.954 338.755 1.00 117.98 ? 216 LEU A CD1   1 
ATOM   1629 C  CD2   . LEU A 1 215 ? 242.309 31.213 340.394 1.00 112.98 ? 216 LEU A CD2   1 
ATOM   1630 N  N     . ARG A 1 216 ? 241.391 28.645 335.393 1.00 121.32 ? 217 ARG A N     1 
ATOM   1631 C  CA    . ARG A 1 216 ? 240.368 27.756 334.835 1.00 120.97 ? 217 ARG A CA    1 
ATOM   1632 C  C     . ARG A 1 216 ? 239.410 27.229 335.910 1.00 119.34 ? 217 ARG A C     1 
ATOM   1633 O  O     . ARG A 1 216 ? 239.831 26.764 336.976 1.00 116.58 ? 217 ARG A O     1 
ATOM   1634 C  CB    . ARG A 1 216 ? 241.023 26.590 334.098 1.00 110.50 ? 217 ARG A CB    1 
ATOM   1635 C  CG    . ARG A 1 216 ? 240.069 25.541 333.587 1.00 114.85 ? 217 ARG A CG    1 
ATOM   1636 C  CD    . ARG A 1 216 ? 240.803 24.478 332.776 1.00 125.64 ? 217 ARG A CD    1 
ATOM   1637 N  NE    . ARG A 1 216 ? 239.926 23.396 332.306 1.00 152.24 ? 217 ARG A NE    1 
ATOM   1638 C  CZ    . ARG A 1 216 ? 239.680 22.272 332.988 1.00 153.89 ? 217 ARG A CZ    1 
ATOM   1639 N  NH1   . ARG A 1 216 ? 240.257 22.082 334.180 1.00 142.05 ? 217 ARG A NH1   1 
ATOM   1640 N  NH2   . ARG A 1 216 ? 238.872 21.332 332.478 1.00 122.75 ? 217 ARG A NH2   1 
ATOM   1641 N  N     . VAL A 1 217 ? 238.108 27.348 335.640 1.00 121.19 ? 218 VAL A N     1 
ATOM   1642 C  CA    . VAL A 1 217 ? 237.090 26.815 336.552 1.00 135.90 ? 218 VAL A CA    1 
ATOM   1643 C  C     . VAL A 1 217 ? 237.385 25.355 336.899 1.00 131.76 ? 218 VAL A C     1 
ATOM   1644 O  O     . VAL A 1 217 ? 237.411 24.970 338.075 1.00 122.24 ? 218 VAL A O     1 
ATOM   1645 C  CB    . VAL A 1 217 ? 235.684 26.994 335.945 1.00 112.71 ? 218 VAL A CB    1 
ATOM   1646 C  CG1   . VAL A 1 217 ? 234.654 26.231 336.735 1.00 118.93 ? 218 VAL A CG1   1 
ATOM   1647 C  CG2   . VAL A 1 217 ? 235.316 28.456 335.955 1.00 107.74 ? 218 VAL A CG2   1 
ATOM   1648 N  N     . GLY A 1 218 ? 237.607 24.524 335.875 1.00 122.03 ? 219 GLY A N     1 
ATOM   1649 C  CA    . GLY A 1 218 ? 237.901 23.125 336.115 1.00 115.02 ? 219 GLY A CA    1 
ATOM   1650 C  C     . GLY A 1 218 ? 239.085 22.957 337.035 1.00 131.21 ? 219 GLY A C     1 
ATOM   1651 O  O     . GLY A 1 218 ? 239.065 22.111 337.933 1.00 143.12 ? 219 GLY A O     1 
ATOM   1652 N  N     . ASP A 1 219 ? 240.128 23.774 336.830 1.00 141.23 ? 220 ASP A N     1 
ATOM   1653 C  CA    . ASP A 1 219 ? 241.291 23.771 337.721 1.00 131.85 ? 220 ASP A CA    1 
ATOM   1654 C  C     . ASP A 1 219 ? 240.884 24.039 339.154 1.00 126.29 ? 220 ASP A C     1 
ATOM   1655 O  O     . ASP A 1 219 ? 241.232 23.288 340.064 1.00 123.97 ? 220 ASP A O     1 
ATOM   1656 C  CB    . ASP A 1 219 ? 242.299 24.864 337.355 1.00 134.14 ? 220 ASP A CB    1 
ATOM   1657 C  CG    . ASP A 1 219 ? 242.870 24.742 335.987 1.00 126.03 ? 220 ASP A CG    1 
ATOM   1658 O  OD1   . ASP A 1 219 ? 242.484 23.818 335.224 1.00 118.20 ? 220 ASP A OD1   1 
ATOM   1659 O  OD2   . ASP A 1 219 ? 243.689 25.648 335.701 1.00 106.11 ? 220 ASP A OD2   1 
ATOM   1660 N  N     . VAL A 1 220 ? 240.181 25.147 339.372 1.00 131.75 ? 221 VAL A N     1 
ATOM   1661 C  CA    . VAL A 1 220 ? 239.832 25.543 340.728 1.00 131.79 ? 221 VAL A CA    1 
ATOM   1662 C  C     . VAL A 1 220 ? 238.999 24.452 341.394 1.00 124.96 ? 221 VAL A C     1 
ATOM   1663 O  O     . VAL A 1 220 ? 239.230 24.099 342.555 1.00 119.45 ? 221 VAL A O     1 
ATOM   1664 C  CB    . VAL A 1 220 ? 239.104 26.898 340.693 1.00 120.54 ? 221 VAL A CB    1 
ATOM   1665 C  CG1   . VAL A 1 220 ? 238.579 27.260 342.063 1.00 133.46 ? 221 VAL A CG1   1 
ATOM   1666 C  CG2   . VAL A 1 220 ? 240.011 27.973 340.116 1.00 114.47 ? 221 VAL A CG2   1 
ATOM   1667 N  N     . VAL A 1 221 ? 238.061 23.858 340.642 1.00 119.10 ? 222 VAL A N     1 
ATOM   1668 C  CA    . VAL A 1 221 ? 237.229 22.766 341.157 1.00 140.97 ? 222 VAL A CA    1 
ATOM   1669 C  C     . VAL A 1 221 ? 238.096 21.575 341.540 1.00 135.01 ? 222 VAL A C     1 
ATOM   1670 O  O     . VAL A 1 221 ? 237.870 20.917 342.566 1.00 133.28 ? 222 VAL A O     1 
ATOM   1671 C  CB    . VAL A 1 221 ? 236.148 22.377 340.120 1.00 141.79 ? 222 VAL A CB    1 
ATOM   1672 C  CG1   . VAL A 1 221 ? 235.354 21.141 340.567 1.00 130.53 ? 222 VAL A CG1   1 
ATOM   1673 C  CG2   . VAL A 1 221 ? 235.195 23.532 339.904 1.00 137.92 ? 222 VAL A CG2   1 
ATOM   1674 N  N     . LYS A 1 222 ? 239.098 21.279 340.719 1.00 131.26 ? 223 LYS A N     1 
ATOM   1675 C  CA    . LYS A 1 222 ? 240.029 20.214 341.044 1.00 124.34 ? 223 LYS A CA    1 
ATOM   1676 C  C     . LYS A 1 222 ? 240.779 20.557 342.322 1.00 122.75 ? 223 LYS A C     1 
ATOM   1677 O  O     . LYS A 1 222 ? 240.883 19.736 343.236 1.00 137.20 ? 223 LYS A O     1 
ATOM   1678 C  CB    . LYS A 1 222 ? 240.996 20.034 339.882 1.00 132.14 ? 223 LYS A CB    1 
ATOM   1679 C  CG    . LYS A 1 222 ? 240.519 19.204 338.681 1.00 135.05 ? 223 LYS A CG    1 
ATOM   1680 C  CD    . LYS A 1 222 ? 240.670 17.697 338.865 1.00 152.47 ? 223 LYS A CD    1 
ATOM   1681 C  CE    . LYS A 1 222 ? 240.416 16.981 337.529 1.00 159.37 ? 223 LYS A CE    1 
ATOM   1682 N  NZ    . LYS A 1 222 ? 240.654 15.507 337.588 1.00 185.44 ? 223 LYS A NZ    1 
ATOM   1683 N  N     . PHE A 1 223 ? 241.290 21.791 342.397 1.00 117.90 ? 224 PHE A N     1 
ATOM   1684 C  CA    . PHE A 1 223 ? 242.089 22.257 343.525 1.00 118.81 ? 224 PHE A CA    1 
ATOM   1685 C  C     . PHE A 1 223 ? 241.351 22.173 344.850 1.00 133.68 ? 224 PHE A C     1 
ATOM   1686 O  O     . PHE A 1 223 ? 241.983 22.015 345.901 1.00 140.46 ? 224 PHE A O     1 
ATOM   1687 C  CB    . PHE A 1 223 ? 242.560 23.689 343.292 1.00 127.54 ? 224 PHE A CB    1 
ATOM   1688 C  CG    . PHE A 1 223 ? 243.478 23.850 342.100 1.00 150.33 ? 224 PHE A CG    1 
ATOM   1689 C  CD1   . PHE A 1 223 ? 244.372 22.839 341.748 1.00 145.89 ? 224 PHE A CD1   1 
ATOM   1690 C  CD2   . PHE A 1 223 ? 243.539 25.051 341.406 1.00 138.89 ? 224 PHE A CD2   1 
ATOM   1691 C  CE1   . PHE A 1 223 ? 245.239 22.990 340.677 1.00 132.38 ? 224 PHE A CE1   1 
ATOM   1692 C  CE2   . PHE A 1 223 ? 244.428 25.213 340.353 1.00 133.71 ? 224 PHE A CE2   1 
ATOM   1693 C  CZ    . PHE A 1 223 ? 245.273 24.182 339.988 1.00 129.94 ? 224 PHE A CZ    1 
ATOM   1694 N  N     . ALA A 1 224 ? 240.036 22.343 344.839 1.00 136.01 ? 225 ALA A N     1 
ATOM   1695 C  CA    . ALA A 1 224 ? 239.254 22.178 346.047 1.00 120.20 ? 225 ALA A CA    1 
ATOM   1696 C  C     . ALA A 1 224 ? 238.889 20.725 346.325 1.00 131.17 ? 225 ALA A C     1 
ATOM   1697 O  O     . ALA A 1 224 ? 238.101 20.470 347.241 1.00 157.39 ? 225 ALA A O     1 
ATOM   1698 C  CB    . ALA A 1 224 ? 237.998 23.039 345.958 1.00 128.35 ? 225 ALA A CB    1 
ATOM   1699 N  N     . GLY A 1 225 ? 239.422 19.771 345.568 1.00 130.75 ? 226 GLY A N     1 
ATOM   1700 C  CA    . GLY A 1 225 ? 239.092 18.373 345.777 1.00 143.61 ? 226 GLY A CA    1 
ATOM   1701 C  C     . GLY A 1 225 ? 237.622 18.069 345.554 1.00 158.03 ? 226 GLY A C     1 
ATOM   1702 O  O     . GLY A 1 225 ? 236.960 17.432 346.385 1.00 133.98 ? 226 GLY A O     1 
ATOM   1703 N  N     . GLN A 1 226 ? 237.104 18.546 344.421 1.00 153.13 ? 227 GLN A N     1 
ATOM   1704 C  CA    . GLN A 1 226 ? 235.712 18.372 344.031 1.00 141.13 ? 227 GLN A CA    1 
ATOM   1705 C  C     . GLN A 1 226 ? 235.627 17.806 342.618 1.00 150.73 ? 227 GLN A C     1 
ATOM   1706 O  O     . GLN A 1 226 ? 236.524 18.015 341.795 1.00 156.04 ? 227 GLN A O     1 
ATOM   1707 C  CB    . GLN A 1 226 ? 234.928 19.692 344.108 1.00 138.06 ? 227 GLN A CB    1 
ATOM   1708 C  CG    . GLN A 1 226 ? 234.789 20.277 345.496 1.00 132.17 ? 227 GLN A CG    1 
ATOM   1709 C  CD    . GLN A 1 226 ? 233.821 19.467 346.344 1.00 143.56 ? 227 GLN A CD    1 
ATOM   1710 O  OE1   . GLN A 1 226 ? 232.655 19.285 345.985 1.00 130.88 ? 227 GLN A OE1   1 
ATOM   1711 N  NE2   . GLN A 1 226 ? 234.297 18.987 347.477 1.00 140.46 ? 227 GLN A NE2   1 
ATOM   1712 N  N     . ASP A 1 227 ? 234.555 17.051 342.359 1.00 144.37 ? 228 ASP A N     1 
ATOM   1713 C  CA    . ASP A 1 227 ? 234.261 16.525 341.029 1.00 138.48 ? 228 ASP A CA    1 
ATOM   1714 C  C     . ASP A 1 227 ? 233.305 17.492 340.358 1.00 131.49 ? 228 ASP A C     1 
ATOM   1715 O  O     . ASP A 1 227 ? 232.188 17.693 340.839 1.00 144.11 ? 228 ASP A O     1 
ATOM   1716 C  CB    . ASP A 1 227 ? 233.672 15.118 341.092 1.00 136.97 ? 228 ASP A CB    1 
ATOM   1717 C  CG    . ASP A 1 227 ? 233.219 14.600 339.716 1.00 152.05 ? 228 ASP A CG    1 
ATOM   1718 O  OD1   . ASP A 1 227 ? 233.871 14.845 338.669 1.00 134.85 ? 228 ASP A OD1   1 
ATOM   1719 O  OD2   . ASP A 1 227 ? 232.163 13.937 339.690 1.00 173.50 ? 228 ASP A OD2   1 
ATOM   1720 N  N     . PHE A 1 228 ? 233.776 18.140 339.289 1.00 137.95 ? 229 PHE A N     1 
ATOM   1721 C  CA    . PHE A 1 228 ? 232.957 19.111 338.573 1.00 137.32 ? 229 PHE A CA    1 
ATOM   1722 C  C     . PHE A 1 228 ? 231.578 18.571 338.278 1.00 141.53 ? 229 PHE A C     1 
ATOM   1723 O  O     . PHE A 1 228 ? 230.598 19.314 338.352 1.00 140.62 ? 229 PHE A O     1 
ATOM   1724 C  CB    . PHE A 1 228 ? 233.584 19.524 337.261 1.00 149.47 ? 229 PHE A CB    1 
ATOM   1725 C  CG    . PHE A 1 228 ? 232.844 20.629 336.576 1.00 136.75 ? 229 PHE A CG    1 
ATOM   1726 C  CD1   . PHE A 1 228 ? 232.364 20.464 335.284 1.00 131.87 ? 229 PHE A CD1   1 
ATOM   1727 C  CD2   . PHE A 1 228 ? 232.655 21.843 337.224 1.00 120.91 ? 229 PHE A CD2   1 
ATOM   1728 C  CE1   . PHE A 1 228 ? 231.717 21.483 334.646 1.00 129.61 ? 229 PHE A CE1   1 
ATOM   1729 C  CE2   . PHE A 1 228 ? 232.016 22.866 336.598 1.00 123.08 ? 229 PHE A CE2   1 
ATOM   1730 C  CZ    . PHE A 1 228 ? 231.538 22.688 335.299 1.00 139.10 ? 229 PHE A CZ    1 
ATOM   1731 N  N     . ALA A 1 229 ? 231.485 17.307 337.854 1.00 135.19 ? 230 ALA A N     1 
ATOM   1732 C  CA    . ALA A 1 229 ? 230.161 16.775 337.574 1.00 149.75 ? 230 ALA A CA    1 
ATOM   1733 C  C     . ALA A 1 229 ? 229.250 16.950 338.780 1.00 150.12 ? 230 ALA A C     1 
ATOM   1734 O  O     . ALA A 1 229 ? 228.198 17.602 338.683 1.00 153.39 ? 230 ALA A O     1 
ATOM   1735 C  CB    . ALA A 1 229 ? 230.240 15.294 337.214 1.00 153.56 ? 230 ALA A CB    1 
ATOM   1736 N  N     . LYS A 1 230 ? 229.726 16.542 339.962 1.00 128.11 ? 231 LYS A N     1 
ATOM   1737 C  CA    . LYS A 1 230 ? 228.855 16.568 341.120 1.00 130.02 ? 231 LYS A CA    1 
ATOM   1738 C  C     . LYS A 1 230 ? 228.609 17.984 341.599 1.00 130.84 ? 231 LYS A C     1 
ATOM   1739 O  O     . LYS A 1 230 ? 227.474 18.334 341.938 1.00 148.61 ? 231 LYS A O     1 
ATOM   1740 C  CB    . LYS A 1 230 ? 229.452 15.750 342.250 1.00 130.87 ? 231 LYS A CB    1 
ATOM   1741 C  CG    . LYS A 1 230 ? 228.631 15.867 343.545 1.00 146.64 ? 231 LYS A CG    1 
ATOM   1742 C  CD    . LYS A 1 230 ? 229.323 15.171 344.691 1.00 150.29 ? 231 LYS A CD    1 
ATOM   1743 C  CE    . LYS A 1 230 ? 228.589 15.351 346.000 1.00 151.69 ? 231 LYS A CE    1 
ATOM   1744 N  NZ    . LYS A 1 230 ? 229.421 14.764 347.111 1.00 181.18 ? 231 LYS A NZ    1 
ATOM   1745 N  N     . LEU A 1 231 ? 229.642 18.815 341.629 1.00 128.92 ? 232 LEU A N     1 
ATOM   1746 C  CA    . LEU A 1 231 ? 229.435 20.183 342.076 1.00 132.31 ? 232 LEU A CA    1 
ATOM   1747 C  C     . LEU A 1 231 ? 228.504 20.929 341.131 1.00 139.55 ? 232 LEU A C     1 
ATOM   1748 O  O     . LEU A 1 231 ? 227.592 21.642 341.570 1.00 133.23 ? 232 LEU A O     1 
ATOM   1749 C  CB    . LEU A 1 231 ? 230.773 20.898 342.206 1.00 126.63 ? 232 LEU A CB    1 
ATOM   1750 C  CG    . LEU A 1 231 ? 230.714 22.254 342.893 1.00 122.67 ? 232 LEU A CG    1 
ATOM   1751 C  CD1   . LEU A 1 231 ? 229.945 22.128 344.185 1.00 137.48 ? 232 LEU A CD1   1 
ATOM   1752 C  CD2   . LEU A 1 231 ? 232.103 22.744 343.184 1.00 120.13 ? 232 LEU A CD2   1 
ATOM   1753 N  N     . ALA A 1 232 ? 228.701 20.758 339.827 1.00 131.04 ? 233 ALA A N     1 
ATOM   1754 C  CA    . ALA A 1 232 ? 227.814 21.402 338.870 1.00 145.67 ? 233 ALA A CA    1 
ATOM   1755 C  C     . ALA A 1 232 ? 226.401 20.879 339.014 1.00 143.75 ? 233 ALA A C     1 
ATOM   1756 O  O     . ALA A 1 232 ? 225.447 21.599 338.706 1.00 143.15 ? 233 ALA A O     1 
ATOM   1757 C  CB    . ALA A 1 232 ? 228.294 21.184 337.434 1.00 150.17 ? 233 ALA A CB    1 
ATOM   1758 N  N     . ARG A 1 233 ? 226.237 19.637 339.490 1.00 149.72 ? 234 ARG A N     1 
ATOM   1759 C  CA    . ARG A 1 233 ? 224.868 19.176 339.699 1.00 149.60 ? 234 ARG A CA    1 
ATOM   1760 C  C     . ARG A 1 233 ? 224.233 19.765 340.961 1.00 152.69 ? 234 ARG A C     1 
ATOM   1761 O  O     . ARG A 1 233 ? 223.107 20.279 340.902 1.00 149.34 ? 234 ARG A O     1 
ATOM   1762 C  CB    . ARG A 1 233 ? 224.786 17.657 339.727 1.00 162.22 ? 234 ARG A CB    1 
ATOM   1763 C  CG    . ARG A 1 233 ? 224.795 16.982 338.361 1.00 164.63 ? 234 ARG A CG    1 
ATOM   1764 C  CD    . ARG A 1 233 ? 224.654 15.480 338.536 1.00 174.64 ? 234 ARG A CD    1 
ATOM   1765 N  NE    . ARG A 1 233 ? 223.511 15.142 339.405 1.00 181.89 ? 234 ARG A NE    1 
ATOM   1766 C  CZ    . ARG A 1 233 ? 223.603 14.857 340.710 1.00 199.58 ? 234 ARG A CZ    1 
ATOM   1767 N  NH1   . ARG A 1 233 ? 224.800 14.860 341.318 1.00 173.42 ? 234 ARG A NH1   1 
ATOM   1768 N  NH2   . ARG A 1 233 ? 222.506 14.567 341.409 1.00 188.15 ? 234 ARG A NH2   1 
ATOM   1769 N  N     . THR A 1 234 ? 224.940 19.740 342.105 1.00 135.89 ? 235 THR A N     1 
ATOM   1770 C  CA    . THR A 1 234 ? 224.325 20.207 343.349 1.00 136.88 ? 235 THR A CA    1 
ATOM   1771 C  C     . THR A 1 234 ? 224.484 21.703 343.571 1.00 128.98 ? 235 THR A C     1 
ATOM   1772 O  O     . THR A 1 234 ? 223.700 22.286 344.328 1.00 120.67 ? 235 THR A O     1 
ATOM   1773 C  CB    . THR A 1 234 ? 224.885 19.483 344.581 1.00 128.43 ? 235 THR A CB    1 
ATOM   1774 O  OG1   . THR A 1 234 ? 226.234 19.892 344.836 1.00 144.08 ? 235 THR A OG1   1 
ATOM   1775 C  CG2   . THR A 1 234 ? 224.847 17.973 344.369 1.00 139.10 ? 235 THR A CG2   1 
ATOM   1776 N  N     . GLY A 1 235 ? 225.489 22.326 342.969 1.00 136.97 ? 236 GLY A N     1 
ATOM   1777 C  CA    . GLY A 1 235 ? 225.842 23.686 343.310 1.00 131.32 ? 236 GLY A CA    1 
ATOM   1778 C  C     . GLY A 1 235 ? 226.730 23.736 344.538 1.00 125.84 ? 236 GLY A C     1 
ATOM   1779 O  O     . GLY A 1 235 ? 226.850 22.777 345.299 1.00 130.87 ? 236 GLY A O     1 
ATOM   1780 N  N     . GLY A 1 236 ? 227.382 24.872 344.721 1.00 116.57 ? 237 GLY A N     1 
ATOM   1781 C  CA    . GLY A 1 236 ? 228.262 24.982 345.864 1.00 115.89 ? 237 GLY A CA    1 
ATOM   1782 C  C     . GLY A 1 236 ? 228.939 26.326 345.901 1.00 117.61 ? 237 GLY A C     1 
ATOM   1783 O  O     . GLY A 1 236 ? 228.724 27.194 345.052 1.00 117.19 ? 237 GLY A O     1 
ATOM   1784 N  N     . VAL A 1 237 ? 229.755 26.489 346.924 1.00 120.01 ? 238 VAL A N     1 
ATOM   1785 C  CA    . VAL A 1 237 ? 230.511 27.706 347.127 1.00 117.31 ? 238 VAL A CA    1 
ATOM   1786 C  C     . VAL A 1 237 ? 231.956 27.267 347.238 1.00 122.22 ? 238 VAL A C     1 
ATOM   1787 O  O     . VAL A 1 237 ? 232.279 26.445 348.100 1.00 125.69 ? 238 VAL A O     1 
ATOM   1788 C  CB    . VAL A 1 237 ? 230.058 28.450 348.394 1.00 119.78 ? 238 VAL A CB    1 
ATOM   1789 C  CG1   . VAL A 1 237 ? 230.699 29.836 348.481 1.00 113.64 ? 238 VAL A CG1   1 
ATOM   1790 C  CG2   . VAL A 1 237 ? 228.517 28.511 348.463 1.00 111.22 ? 238 VAL A CG2   1 
ATOM   1791 N  N     . LEU A 1 238 ? 232.815 27.782 346.349 1.00 128.85 ? 239 LEU A N     1 
ATOM   1792 C  CA    . LEU A 1 238 ? 234.262 27.607 346.416 1.00 104.98 ? 239 LEU A CA    1 
ATOM   1793 C  C     . LEU A 1 238 ? 234.892 28.942 346.780 1.00 117.54 ? 239 LEU A C     1 
ATOM   1794 O  O     . LEU A 1 238 ? 234.448 29.998 346.309 1.00 108.45 ? 239 LEU A O     1 
ATOM   1795 C  CB    . LEU A 1 238 ? 234.809 27.097 345.081 1.00 99.78  ? 239 LEU A CB    1 
ATOM   1796 C  CG    . LEU A 1 238 ? 234.274 25.765 344.570 1.00 104.16 ? 239 LEU A CG    1 
ATOM   1797 C  CD1   . LEU A 1 238 ? 235.021 25.266 343.371 1.00 102.43 ? 239 LEU A CD1   1 
ATOM   1798 C  CD2   . LEU A 1 238 ? 234.465 24.770 345.667 1.00 101.90 ? 239 LEU A CD2   1 
ATOM   1799 N  N     . GLY A 1 239 ? 235.938 28.882 347.603 1.00 103.85 ? 240 GLY A N     1 
ATOM   1800 C  CA    . GLY A 1 239 ? 236.718 30.050 347.962 1.00 108.64 ? 240 GLY A CA    1 
ATOM   1801 C  C     . GLY A 1 239 ? 238.063 30.049 347.250 1.00 135.17 ? 240 GLY A C     1 
ATOM   1802 O  O     . GLY A 1 239 ? 238.783 29.042 347.238 1.00 127.76 ? 240 GLY A O     1 
ATOM   1803 N  N     . ILE A 1 240 ? 238.377 31.182 346.633 1.00 127.17 ? 241 ILE A N     1 
ATOM   1804 C  CA    . ILE A 1 240 ? 239.683 31.459 346.046 1.00 111.12 ? 241 ILE A CA    1 
ATOM   1805 C  C     . ILE A 1 240 ? 240.382 32.400 347.008 1.00 118.33 ? 241 ILE A C     1 
ATOM   1806 O  O     . ILE A 1 240 ? 240.021 33.577 347.086 1.00 118.30 ? 241 ILE A O     1 
ATOM   1807 C  CB    . ILE A 1 240 ? 239.525 32.099 344.663 1.00 114.05 ? 241 ILE A CB    1 
ATOM   1808 C  CG1   . ILE A 1 240 ? 239.000 31.057 343.668 1.00 139.38 ? 241 ILE A CG1   1 
ATOM   1809 C  CG2   . ILE A 1 240 ? 240.819 32.714 344.183 1.00 111.51 ? 241 ILE A CG2   1 
ATOM   1810 C  CD1   . ILE A 1 240 ? 238.737 31.589 342.277 1.00 129.87 ? 241 ILE A CD1   1 
ATOM   1811 N  N     . LYS A 1 241 ? 241.366 31.899 347.760 1.00 135.00 ? 242 LYS A N     1 
ATOM   1812 C  CA    . LYS A 1 241 ? 242.079 32.720 348.742 1.00 127.00 ? 242 LYS A CA    1 
ATOM   1813 C  C     . LYS A 1 241 ? 243.353 33.343 348.141 1.00 128.22 ? 242 LYS A C     1 
ATOM   1814 O  O     . LYS A 1 241 ? 244.132 32.687 347.430 1.00 111.68 ? 242 LYS A O     1 
ATOM   1815 C  CB    . LYS A 1 241 ? 242.448 31.867 349.952 1.00 117.46 ? 242 LYS A CB    1 
ATOM   1816 C  CG    . LYS A 1 241 ? 241.296 31.048 350.425 1.00 129.03 ? 242 LYS A CG    1 
ATOM   1817 C  CD    . LYS A 1 241 ? 241.535 30.324 351.742 1.00 156.62 ? 242 LYS A CD    1 
ATOM   1818 C  CE    . LYS A 1 241 ? 241.448 31.294 352.910 1.00 174.51 ? 242 LYS A CE    1 
ATOM   1819 N  NZ    . LYS A 1 241 ? 241.513 30.624 354.239 1.00 184.80 ? 242 LYS A NZ    1 
ATOM   1820 N  N     . ILE A 1 242 ? 243.569 34.614 348.457 1.00 121.87 ? 243 ILE A N     1 
ATOM   1821 C  CA    . ILE A 1 242 ? 244.734 35.354 348.005 1.00 121.90 ? 243 ILE A CA    1 
ATOM   1822 C  C     . ILE A 1 242 ? 245.445 35.848 349.251 1.00 137.41 ? 243 ILE A C     1 
ATOM   1823 O  O     . ILE A 1 242 ? 244.898 36.686 349.978 1.00 127.89 ? 243 ILE A O     1 
ATOM   1824 C  CB    . ILE A 1 242 ? 244.360 36.527 347.096 1.00 127.62 ? 243 ILE A CB    1 
ATOM   1825 C  CG1   . ILE A 1 242 ? 243.840 36.024 345.752 1.00 127.13 ? 243 ILE A CG1   1 
ATOM   1826 C  CG2   . ILE A 1 242 ? 245.547 37.463 346.917 1.00 131.76 ? 243 ILE A CG2   1 
ATOM   1827 C  CD1   . ILE A 1 242 ? 243.578 37.143 344.746 1.00 129.44 ? 243 ILE A CD1   1 
ATOM   1828 N  N     . GLY A 1 243 ? 246.660 35.350 349.488 1.00 141.15 ? 244 GLY A N     1 
ATOM   1829 C  CA    . GLY A 1 243 ? 247.447 35.707 350.661 1.00 129.48 ? 244 GLY A CA    1 
ATOM   1830 C  C     . GLY A 1 243 ? 248.628 36.612 350.327 1.00 142.77 ? 244 GLY A C     1 
ATOM   1831 O  O     . GLY A 1 243 ? 249.354 36.380 349.354 1.00 137.59 ? 244 GLY A O     1 
ATOM   1832 N  N     . TRP A 1 244 ? 248.788 37.657 351.137 1.00 139.87 ? 245 TRP A N     1 
ATOM   1833 C  CA    . TRP A 1 244 ? 249.928 38.571 351.060 1.00 132.65 ? 245 TRP A CA    1 
ATOM   1834 C  C     . TRP A 1 244 ? 250.649 38.513 352.405 1.00 160.62 ? 245 TRP A C     1 
ATOM   1835 O  O     . TRP A 1 244 ? 250.433 39.366 353.274 1.00 171.85 ? 245 TRP A O     1 
ATOM   1836 C  CB    . TRP A 1 244 ? 249.504 39.990 350.738 1.00 128.86 ? 245 TRP A CB    1 
ATOM   1837 C  CG    . TRP A 1 244 ? 248.899 40.165 349.409 1.00 125.41 ? 245 TRP A CG    1 
ATOM   1838 C  CD1   . TRP A 1 244 ? 247.585 40.172 349.132 1.00 129.29 ? 245 TRP A CD1   1 
ATOM   1839 C  CD2   . TRP A 1 244 ? 249.577 40.360 348.160 1.00 128.14 ? 245 TRP A CD2   1 
ATOM   1840 N  NE1   . TRP A 1 244 ? 247.384 40.360 347.794 1.00 139.51 ? 245 TRP A NE1   1 
ATOM   1841 C  CE2   . TRP A 1 244 ? 248.599 40.481 347.175 1.00 133.49 ? 245 TRP A CE2   1 
ATOM   1842 C  CE3   . TRP A 1 244 ? 250.918 40.446 347.783 1.00 141.53 ? 245 TRP A CE3   1 
ATOM   1843 C  CZ2   . TRP A 1 244 ? 248.914 40.694 345.831 1.00 130.81 ? 245 TRP A CZ2   1 
ATOM   1844 C  CZ3   . TRP A 1 244 ? 251.226 40.656 346.456 1.00 127.69 ? 245 TRP A CZ3   1 
ATOM   1845 C  CH2   . TRP A 1 244 ? 250.231 40.773 345.497 1.00 128.91 ? 245 TRP A CH2   1 
ATOM   1846 N  N     . VAL A 1 245 ? 251.490 37.494 352.582 1.00 157.91 ? 246 VAL A N     1 
ATOM   1847 C  CA    . VAL A 1 245 ? 252.379 37.391 353.737 1.00 144.42 ? 246 VAL A CA    1 
ATOM   1848 C  C     . VAL A 1 245 ? 253.731 37.949 353.324 1.00 134.48 ? 246 VAL A C     1 
ATOM   1849 O  O     . VAL A 1 245 ? 254.464 37.312 352.561 1.00 127.20 ? 246 VAL A O     1 
ATOM   1850 C  CB    . VAL A 1 245 ? 252.506 35.948 354.231 1.00 139.63 ? 246 VAL A CB    1 
ATOM   1851 C  CG1   . VAL A 1 245 ? 253.462 35.902 355.373 1.00 169.36 ? 246 VAL A CG1   1 
ATOM   1852 C  CG2   . VAL A 1 245 ? 251.171 35.426 354.682 1.00 136.60 ? 246 VAL A CG2   1 
ATOM   1853 N  N     . CYS A 1 246 ? 254.073 39.130 353.828 1.00 137.60 ? 247 CYS A N     1 
ATOM   1854 C  CA    . CYS A 1 246 ? 255.242 39.851 353.346 1.00 161.25 ? 247 CYS A CA    1 
ATOM   1855 C  C     . CYS A 1 246 ? 256.166 40.259 354.498 1.00 180.33 ? 247 CYS A C     1 
ATOM   1856 O  O     . CYS A 1 246 ? 255.710 40.807 355.507 1.00 178.94 ? 247 CYS A O     1 
ATOM   1857 C  CB    . CYS A 1 246 ? 254.809 41.054 352.481 1.00 144.09 ? 247 CYS A CB    1 
ATOM   1858 S  SG    . CYS A 1 246 ? 254.118 40.489 350.854 1.00 159.66 ? 247 CYS A SG    1 
ATOM   1859 N  N     . ASP A 1 247 ? 257.469 39.945 354.350 1.00 168.50 ? 248 ASP A N     1 
ATOM   1860 C  CA    . ASP A 1 247 ? 258.537 40.375 355.254 1.00 169.39 ? 248 ASP A CA    1 
ATOM   1861 C  C     . ASP A 1 247 ? 259.142 41.596 354.570 1.00 157.02 ? 248 ASP A C     1 
ATOM   1862 O  O     . ASP A 1 247 ? 260.015 41.465 353.710 1.00 158.19 ? 248 ASP A O     1 
ATOM   1863 C  CB    . ASP A 1 247 ? 259.554 39.236 355.422 1.00 199.61 ? 248 ASP A CB    1 
ATOM   1864 C  CG    . ASP A 1 247 ? 260.653 39.494 356.494 1.00 183.18 ? 248 ASP A CG    1 
ATOM   1865 O  OD1   . ASP A 1 247 ? 260.923 40.654 356.873 1.00 190.94 ? 248 ASP A OD1   1 
ATOM   1866 O  OD2   . ASP A 1 247 ? 261.284 38.495 356.929 1.00 159.02 ? 248 ASP A OD2   1 
ATOM   1867 N  N     . LEU A 1 248 ? 258.690 42.791 354.961 1.00 155.02 ? 249 LEU A N     1 
ATOM   1868 C  CA    . LEU A 1 248 ? 259.075 43.983 354.214 1.00 158.62 ? 249 LEU A CA    1 
ATOM   1869 C  C     . LEU A 1 248 ? 260.544 44.323 354.371 1.00 171.27 ? 249 LEU A C     1 
ATOM   1870 O  O     . LEU A 1 248 ? 261.071 45.101 353.567 1.00 162.59 ? 249 LEU A O     1 
ATOM   1871 C  CB    . LEU A 1 248 ? 258.206 45.180 354.600 1.00 169.25 ? 249 LEU A CB    1 
ATOM   1872 C  CG    . LEU A 1 248 ? 256.708 44.995 354.306 1.00 189.58 ? 249 LEU A CG    1 
ATOM   1873 C  CD1   . LEU A 1 248 ? 255.960 46.312 354.372 1.00 169.82 ? 249 LEU A CD1   1 
ATOM   1874 C  CD2   . LEU A 1 248 ? 256.483 44.335 352.942 1.00 168.91 ? 249 LEU A CD2   1 
ATOM   1875 N  N     . ASP A 1 249 ? 261.214 43.767 355.388 1.00 198.65 ? 250 ASP A N     1 
ATOM   1876 C  CA    . ASP A 1 249 ? 262.668 43.866 355.450 1.00 168.10 ? 250 ASP A CA    1 
ATOM   1877 C  C     . ASP A 1 249 ? 263.276 43.278 354.199 1.00 170.03 ? 250 ASP A C     1 
ATOM   1878 O  O     . ASP A 1 249 ? 264.307 43.764 353.729 1.00 185.77 ? 250 ASP A O     1 
ATOM   1879 C  CB    . ASP A 1 249 ? 263.205 43.134 356.679 1.00 161.96 ? 250 ASP A CB    1 
ATOM   1880 C  CG    . ASP A 1 249 ? 262.568 43.610 357.952 1.00 168.00 ? 250 ASP A CG    1 
ATOM   1881 O  OD1   . ASP A 1 249 ? 262.284 44.822 358.059 1.00 165.95 ? 250 ASP A OD1   1 
ATOM   1882 O  OD2   . ASP A 1 249 ? 262.310 42.762 358.829 1.00 169.72 ? 250 ASP A OD2   1 
ATOM   1883 N  N     . LYS A 1 250 ? 262.621 42.278 353.611 1.00 155.98 ? 251 LYS A N     1 
ATOM   1884 C  CA    . LYS A 1 250 ? 263.080 41.725 352.347 1.00 153.87 ? 251 LYS A CA    1 
ATOM   1885 C  C     . LYS A 1 250 ? 262.632 42.598 351.176 1.00 163.09 ? 251 LYS A C     1 
ATOM   1886 O  O     . LYS A 1 250 ? 262.141 43.717 351.351 1.00 164.84 ? 251 LYS A O     1 
ATOM   1887 C  CB    . LYS A 1 250 ? 262.624 40.284 352.178 1.00 151.09 ? 251 LYS A CB    1 
ATOM   1888 C  CG    . LYS A 1 250 ? 262.897 39.392 353.330 1.00 150.80 ? 251 LYS A CG    1 
ATOM   1889 C  CD    . LYS A 1 250 ? 262.623 37.985 352.873 1.00 153.09 ? 251 LYS A CD    1 
ATOM   1890 C  CE    . LYS A 1 250 ? 262.847 36.987 353.971 1.00 187.30 ? 251 LYS A CE    1 
ATOM   1891 N  NZ    . LYS A 1 250 ? 264.269 37.077 354.444 1.00 211.90 ? 251 LYS A NZ    1 
ATOM   1892 N  N     . ALA A 1 251 ? 262.804 42.069 349.960 1.00 162.53 ? 252 ALA A N     1 
ATOM   1893 C  CA    . ALA A 1 251 ? 262.695 42.863 348.741 1.00 161.64 ? 252 ALA A CA    1 
ATOM   1894 C  C     . ALA A 1 251 ? 261.256 43.210 348.407 1.00 157.25 ? 252 ALA A C     1 
ATOM   1895 O  O     . ALA A 1 251 ? 260.340 42.408 348.607 1.00 160.05 ? 252 ALA A O     1 
ATOM   1896 C  CB    . ALA A 1 251 ? 263.316 42.120 347.555 1.00 152.46 ? 252 ALA A CB    1 
ATOM   1897 N  N     . TRP A 1 252 ? 261.067 44.415 347.870 1.00 167.80 ? 253 TRP A N     1 
ATOM   1898 C  CA    . TRP A 1 252 ? 259.743 44.812 347.411 1.00 171.80 ? 253 TRP A CA    1 
ATOM   1899 C  C     . TRP A 1 252 ? 259.204 43.793 346.406 1.00 152.12 ? 253 TRP A C     1 
ATOM   1900 O  O     . TRP A 1 252 ? 258.100 43.272 346.570 1.00 153.13 ? 253 TRP A O     1 
ATOM   1901 C  CB    . TRP A 1 252 ? 259.807 46.224 346.815 1.00 187.38 ? 253 TRP A CB    1 
ATOM   1902 C  CG    . TRP A 1 252 ? 258.463 46.852 346.530 1.00 187.72 ? 253 TRP A CG    1 
ATOM   1903 C  CD1   . TRP A 1 252 ? 257.827 47.800 347.290 1.00 180.46 ? 253 TRP A CD1   1 
ATOM   1904 C  CD2   . TRP A 1 252 ? 257.611 46.616 345.383 1.00 188.17 ? 253 TRP A CD2   1 
ATOM   1905 N  NE1   . TRP A 1 252 ? 256.620 48.147 346.704 1.00 192.19 ? 253 TRP A NE1   1 
ATOM   1906 C  CE2   . TRP A 1 252 ? 256.459 47.436 345.540 1.00 183.54 ? 253 TRP A CE2   1 
ATOM   1907 C  CE3   . TRP A 1 252 ? 257.704 45.786 344.251 1.00 176.55 ? 253 TRP A CE3   1 
ATOM   1908 C  CZ2   . TRP A 1 252 ? 255.404 47.449 344.608 1.00 152.83 ? 253 TRP A CZ2   1 
ATOM   1909 C  CZ3   . TRP A 1 252 ? 256.650 45.799 343.323 1.00 179.07 ? 253 TRP A CZ3   1 
ATOM   1910 C  CH2   . TRP A 1 252 ? 255.516 46.628 343.515 1.00 163.46 ? 253 TRP A CH2   1 
ATOM   1911 N  N     . ASP A 1 253 ? 259.992 43.444 345.404 1.00 148.97 ? 254 ASP A N     1 
ATOM   1912 C  CA    . ASP A 1 253 ? 259.543 42.369 344.522 1.00 145.86 ? 254 ASP A CA    1 
ATOM   1913 C  C     . ASP A 1 253 ? 259.525 40.972 345.212 1.00 142.07 ? 254 ASP A C     1 
ATOM   1914 O  O     . ASP A 1 253 ? 259.421 39.927 344.561 1.00 140.50 ? 254 ASP A O     1 
ATOM   1915 C  CB    . ASP A 1 253 ? 260.384 42.344 343.232 1.00 174.40 ? 254 ASP A CB    1 
ATOM   1916 C  CG    . ASP A 1 253 ? 261.787 41.659 343.385 1.00 181.05 ? 254 ASP A CG    1 
ATOM   1917 O  OD1   . ASP A 1 253 ? 262.437 41.708 344.469 1.00 164.99 ? 254 ASP A OD1   1 
ATOM   1918 O  OD2   . ASP A 1 253 ? 262.241 41.061 342.374 1.00 160.07 ? 254 ASP A OD2   1 
ATOM   1919 N  N     . GLN A 1 254 ? 259.652 40.834 346.523 1.00 142.13 ? 255 GLN A N     1 
ATOM   1920 C  CA    . GLN A 1 254 ? 259.470 39.538 347.145 1.00 144.77 ? 255 GLN A CA    1 
ATOM   1921 C  C     . GLN A 1 254 ? 258.151 39.453 347.871 1.00 144.15 ? 255 GLN A C     1 
ATOM   1922 O  O     . GLN A 1 254 ? 257.869 38.426 348.494 1.00 157.66 ? 255 GLN A O     1 
ATOM   1923 C  CB    . GLN A 1 254 ? 260.603 39.182 348.124 1.00 169.28 ? 255 GLN A CB    1 
ATOM   1924 C  CG    . GLN A 1 254 ? 261.989 38.887 347.534 1.00 165.12 ? 255 GLN A CG    1 
ATOM   1925 C  CD    . GLN A 1 254 ? 261.939 38.099 346.210 1.00 214.63 ? 255 GLN A CD    1 
ATOM   1926 O  OE1   . GLN A 1 254 ? 261.028 37.274 345.978 1.00 226.04 ? 255 GLN A OE1   1 
ATOM   1927 N  NE2   . GLN A 1 254 ? 262.972 38.301 345.362 1.00 166.58 ? 255 GLN A NE2   1 
ATOM   1928 N  N     . CYS A 1 255 ? 257.363 40.529 347.843 1.00 165.32 ? 256 CYS A N     1 
ATOM   1929 C  CA    . CYS A 1 255 ? 255.991 40.568 348.351 1.00 147.90 ? 256 CYS A CA    1 
ATOM   1930 C  C     . CYS A 1 255 ? 255.078 39.934 347.316 1.00 140.49 ? 256 CYS A C     1 
ATOM   1931 O  O     . CYS A 1 255 ? 254.754 40.550 346.301 1.00 142.19 ? 256 CYS A O     1 
ATOM   1932 C  CB    . CYS A 1 255 ? 255.565 42.001 348.620 1.00 134.90 ? 256 CYS A CB    1 
ATOM   1933 S  SG    . CYS A 1 255 ? 254.096 42.083 349.556 1.00 149.62 ? 256 CYS A SG    1 
ATOM   1934 N  N     . ILE A 1 256 ? 254.667 38.696 347.556 1.00 143.82 ? 257 ILE A N     1 
ATOM   1935 C  CA    . ILE A 1 256 ? 254.057 37.902 346.494 1.00 142.16 ? 257 ILE A CA    1 
ATOM   1936 C  C     . ILE A 1 256 ? 252.758 37.207 346.892 1.00 162.94 ? 257 ILE A C     1 
ATOM   1937 O  O     . ILE A 1 256 ? 252.561 36.815 348.052 1.00 150.95 ? 257 ILE A O     1 
ATOM   1938 C  CB    . ILE A 1 256 ? 255.103 36.962 345.871 1.00 124.35 ? 257 ILE A CB    1 
ATOM   1939 C  CG1   . ILE A 1 256 ? 255.787 37.726 344.752 1.00 135.86 ? 257 ILE A CG1   1 
ATOM   1940 C  CG2   . ILE A 1 256 ? 254.618 35.569 345.564 1.00 121.89 ? 257 ILE A CG2   1 
ATOM   1941 C  CD1   . ILE A 1 256 ? 257.055 37.089 344.263 1.00 205.42 ? 257 ILE A CD1   1 
ATOM   1942 N  N     . PRO A 1 257 ? 251.805 37.107 345.945 1.00 153.07 ? 258 PRO A N     1 
ATOM   1943 C  CA    . PRO A 1 257 ? 250.508 36.529 346.269 1.00 134.62 ? 258 PRO A CA    1 
ATOM   1944 C  C     . PRO A 1 257 ? 250.491 35.016 346.093 1.00 139.19 ? 258 PRO A C     1 
ATOM   1945 O  O     . PRO A 1 257 ? 250.958 34.470 345.078 1.00 121.82 ? 258 PRO A O     1 
ATOM   1946 C  CB    . PRO A 1 257 ? 249.587 37.228 345.273 1.00 152.97 ? 258 PRO A CB    1 
ATOM   1947 C  CG    . PRO A 1 257 ? 250.482 37.416 344.061 1.00 129.53 ? 258 PRO A CG    1 
ATOM   1948 C  CD    . PRO A 1 257 ? 251.832 37.692 344.587 1.00 125.69 ? 258 PRO A CD    1 
ATOM   1949 N  N     . LYS A 1 258 ? 249.943 34.354 347.111 1.00 129.81 ? 259 LYS A N     1 
ATOM   1950 C  CA    . LYS A 1 258 ? 249.788 32.904 347.204 1.00 147.63 ? 259 LYS A CA    1 
ATOM   1951 C  C     . LYS A 1 258 ? 248.313 32.492 347.034 1.00 147.99 ? 259 LYS A C     1 
ATOM   1952 O  O     . LYS A 1 258 ? 247.460 32.829 347.875 1.00 124.97 ? 259 LYS A O     1 
ATOM   1953 C  CB    . LYS A 1 258 ? 250.359 32.422 348.546 1.00 138.43 ? 259 LYS A CB    1 
ATOM   1954 C  CG    . LYS A 1 258 ? 249.758 31.073 349.038 1.00 193.03 ? 259 LYS A CG    1 
ATOM   1955 C  CD    . LYS A 1 258 ? 250.105 30.748 350.527 1.00 200.11 ? 259 LYS A CD    1 
ATOM   1956 C  CE    . LYS A 1 258 ? 249.105 29.739 351.179 1.00 175.93 ? 259 LYS A CE    1 
ATOM   1957 N  NZ    . LYS A 1 258 ? 249.001 28.368 350.578 1.00 162.50 ? 259 LYS A NZ    1 
ATOM   1958 N  N     . TYR A 1 259 ? 248.025 31.718 345.974 1.00 125.59 ? 260 TYR A N     1 
ATOM   1959 C  CA    . TYR A 1 259 ? 246.659 31.286 345.676 1.00 136.36 ? 260 TYR A CA    1 
ATOM   1960 C  C     . TYR A 1 259 ? 246.398 29.934 346.329 1.00 136.55 ? 260 TYR A C     1 
ATOM   1961 O  O     . TYR A 1 259 ? 247.195 29.001 346.186 1.00 132.91 ? 260 TYR A O     1 
ATOM   1962 C  CB    . TYR A 1 259 ? 246.401 31.192 344.158 1.00 124.11 ? 260 TYR A CB    1 
ATOM   1963 C  CG    . TYR A 1 259 ? 246.435 32.550 343.513 1.00 127.55 ? 260 TYR A CG    1 
ATOM   1964 C  CD1   . TYR A 1 259 ? 247.533 32.942 342.783 1.00 131.28 ? 260 TYR A CD1   1 
ATOM   1965 C  CD2   . TYR A 1 259 ? 245.389 33.449 343.654 1.00 135.97 ? 260 TYR A CD2   1 
ATOM   1966 C  CE1   . TYR A 1 259 ? 247.613 34.185 342.223 1.00 127.54 ? 260 TYR A CE1   1 
ATOM   1967 C  CE2   . TYR A 1 259 ? 245.455 34.706 343.091 1.00 127.36 ? 260 TYR A CE2   1 
ATOM   1968 C  CZ    . TYR A 1 259 ? 246.580 35.064 342.382 1.00 136.85 ? 260 TYR A CZ    1 
ATOM   1969 O  OH    . TYR A 1 259 ? 246.701 36.303 341.803 1.00 142.36 ? 260 TYR A OH    1 
ATOM   1970 N  N     . SER A 1 260 ? 245.271 29.834 347.032 1.00 133.32 ? 261 SER A N     1 
ATOM   1971 C  CA    . SER A 1 260 ? 244.868 28.609 347.704 1.00 119.74 ? 261 SER A CA    1 
ATOM   1972 C  C     . SER A 1 260 ? 243.361 28.392 347.545 1.00 135.03 ? 261 SER A C     1 
ATOM   1973 O  O     . SER A 1 260 ? 242.574 29.343 347.493 1.00 120.63 ? 261 SER A O     1 
ATOM   1974 C  CB    . SER A 1 260 ? 245.386 28.653 349.146 1.00 135.53 ? 261 SER A CB    1 
ATOM   1975 O  OG    . SER A 1 260 ? 245.154 29.915 349.748 1.00 140.85 ? 261 SER A OG    1 
ATOM   1976 N  N     . PHE A 1 261 ? 242.955 27.121 347.510 1.00 140.31 ? 262 PHE A N     1 
ATOM   1977 C  CA    . PHE A 1 261 ? 241.647 26.738 346.986 1.00 130.13 ? 262 PHE A CA    1 
ATOM   1978 C  C     . PHE A 1 261 ? 240.862 25.807 347.902 1.00 122.93 ? 262 PHE A C     1 
ATOM   1979 O  O     . PHE A 1 261 ? 241.355 24.745 348.286 1.00 127.18 ? 262 PHE A O     1 
ATOM   1980 C  CB    . PHE A 1 261 ? 241.873 26.086 345.616 1.00 119.54 ? 262 PHE A CB    1 
ATOM   1981 C  CG    . PHE A 1 261 ? 242.552 26.994 344.645 1.00 115.98 ? 262 PHE A CG    1 
ATOM   1982 C  CD1   . PHE A 1 261 ? 243.858 26.780 344.271 1.00 131.18 ? 262 PHE A CD1   1 
ATOM   1983 C  CD2   . PHE A 1 261 ? 241.864 28.065 344.096 1.00 116.47 ? 262 PHE A CD2   1 
ATOM   1984 C  CE1   . PHE A 1 261 ? 244.489 27.636 343.377 1.00 135.00 ? 262 PHE A CE1   1 
ATOM   1985 C  CE2   . PHE A 1 261 ? 242.465 28.915 343.204 1.00 124.77 ? 262 PHE A CE2   1 
ATOM   1986 C  CZ    . PHE A 1 261 ? 243.788 28.704 342.838 1.00 135.06 ? 262 PHE A CZ    1 
ATOM   1987 N  N     . THR A 1 262 ? 239.608 26.175 348.183 1.00 131.37 ? 263 THR A N     1 
ATOM   1988 C  CA    . THR A 1 262 ? 238.804 25.464 349.172 1.00 127.45 ? 263 THR A CA    1 
ATOM   1989 C  C     . THR A 1 262 ? 237.310 25.555 348.846 1.00 126.87 ? 263 THR A C     1 
ATOM   1990 O  O     . THR A 1 262 ? 236.835 26.502 348.201 1.00 119.16 ? 263 THR A O     1 
ATOM   1991 C  CB    . THR A 1 262 ? 239.060 26.028 350.561 1.00 111.95 ? 263 THR A CB    1 
ATOM   1992 O  OG1   . THR A 1 262 ? 238.063 25.539 351.464 1.00 130.21 ? 263 THR A OG1   1 
ATOM   1993 C  CG2   . THR A 1 262 ? 239.025 27.557 350.507 1.00 109.65 ? 263 THR A CG2   1 
ATOM   1994 N  N     . ARG A 1 263 ? 236.553 24.576 349.341 1.00 113.99 ? 264 ARG A N     1 
ATOM   1995 C  CA    . ARG A 1 263 ? 235.102 24.625 349.229 1.00 121.72 ? 264 ARG A CA    1 
ATOM   1996 C  C     . ARG A 1 263 ? 234.481 25.069 350.551 1.00 111.35 ? 264 ARG A C     1 
ATOM   1997 O  O     . ARG A 1 263 ? 234.543 24.342 351.541 1.00 117.15 ? 264 ARG A O     1 
ATOM   1998 C  CB    . ARG A 1 263 ? 234.551 23.262 348.814 1.00 135.16 ? 264 ARG A CB    1 
ATOM   1999 C  CG    . ARG A 1 263 ? 233.037 23.216 348.932 1.00 139.42 ? 264 ARG A CG    1 
ATOM   2000 C  CD    . ARG A 1 263 ? 232.403 22.081 348.163 1.00 132.73 ? 264 ARG A CD    1 
ATOM   2001 N  NE    . ARG A 1 263 ? 230.951 22.180 348.251 1.00 129.05 ? 264 ARG A NE    1 
ATOM   2002 C  CZ    . ARG A 1 263 ? 230.126 21.287 347.739 1.00 127.25 ? 264 ARG A CZ    1 
ATOM   2003 N  NH1   . ARG A 1 263 ? 230.619 20.235 347.104 1.00 146.20 ? 264 ARG A NH1   1 
ATOM   2004 N  NH2   . ARG A 1 263 ? 228.821 21.442 347.868 1.00 131.59 ? 264 ARG A NH2   1 
ATOM   2005 N  N     . LEU A 1 264 ? 233.763 26.180 350.528 1.00 108.59 ? 265 LEU A N     1 
ATOM   2006 C  CA    . LEU A 1 264 ? 233.299 26.775 351.772 1.00 114.07 ? 265 LEU A CA    1 
ATOM   2007 C  C     . LEU A 1 264 ? 231.965 26.220 352.275 1.00 123.78 ? 265 LEU A C     1 
ATOM   2008 O  O     . LEU A 1 264 ? 231.733 26.214 353.488 1.00 126.19 ? 265 LEU A O     1 
ATOM   2009 C  CB    . LEU A 1 264 ? 233.171 28.292 351.624 1.00 121.39 ? 265 LEU A CB    1 
ATOM   2010 C  CG    . LEU A 1 264 ? 234.300 29.084 350.995 1.00 101.59 ? 265 LEU A CG    1 
ATOM   2011 C  CD1   . LEU A 1 264 ? 234.271 30.530 351.469 1.00 96.89  ? 265 LEU A CD1   1 
ATOM   2012 C  CD2   . LEU A 1 264 ? 235.563 28.451 351.380 1.00 128.97 ? 265 LEU A CD2   1 
ATOM   2013 N  N     . ASP A 1 265 ? 231.062 25.789 351.392 1.00 131.67 ? 266 ASP A N     1 
ATOM   2014 C  CA    . ASP A 1 265 ? 229.764 25.271 351.830 1.00 128.92 ? 266 ASP A CA    1 
ATOM   2015 C  C     . ASP A 1 265 ? 229.966 23.821 352.276 1.00 137.67 ? 266 ASP A C     1 
ATOM   2016 O  O     . ASP A 1 265 ? 229.501 22.858 351.660 1.00 150.09 ? 266 ASP A O     1 
ATOM   2017 C  CB    . ASP A 1 265 ? 228.705 25.386 350.732 1.00 128.12 ? 266 ASP A CB    1 
ATOM   2018 C  CG    . ASP A 1 265 ? 229.074 24.653 349.448 1.00 123.78 ? 266 ASP A CG    1 
ATOM   2019 O  OD1   . ASP A 1 265 ? 230.065 25.004 348.780 1.00 128.82 ? 266 ASP A OD1   1 
ATOM   2020 O  OD2   . ASP A 1 265 ? 228.392 23.660 349.145 1.00 122.90 ? 266 ASP A OD2   1 
ATOM   2021 N  N     . SER A 1 266 ? 230.690 23.673 353.382 1.00 136.02 ? 267 SER A N     1 
ATOM   2022 C  CA    . SER A 1 266 ? 231.156 22.345 353.766 1.00 145.45 ? 267 SER A CA    1 
ATOM   2023 C  C     . SER A 1 266 ? 230.015 21.443 354.228 1.00 154.24 ? 267 SER A C     1 
ATOM   2024 O  O     . SER A 1 266 ? 229.977 20.262 353.861 1.00 165.01 ? 267 SER A O     1 
ATOM   2025 C  CB    . SER A 1 266 ? 232.234 22.452 354.855 1.00 163.46 ? 267 SER A CB    1 
ATOM   2026 O  OG    . SER A 1 266 ? 231.836 23.236 355.976 1.00 165.67 ? 267 SER A OG    1 
ATOM   2027 N  N     . VAL A 1 267 ? 229.074 21.974 355.016 1.00 138.00 ? 268 VAL A N     1 
ATOM   2028 C  CA    . VAL A 1 267 ? 227.988 21.176 355.586 1.00 143.17 ? 268 VAL A CA    1 
ATOM   2029 C  C     . VAL A 1 267 ? 227.243 20.397 354.499 1.00 165.97 ? 268 VAL A C     1 
ATOM   2030 O  O     . VAL A 1 267 ? 226.650 19.347 354.770 1.00 174.45 ? 268 VAL A O     1 
ATOM   2031 C  CB    . VAL A 1 267 ? 227.022 22.062 356.410 1.00 144.41 ? 268 VAL A CB    1 
ATOM   2032 C  CG1   . VAL A 1 267 ? 226.374 23.131 355.547 1.00 156.34 ? 268 VAL A CG1   1 
ATOM   2033 C  CG2   . VAL A 1 267 ? 225.940 21.223 357.090 1.00 148.59 ? 268 VAL A CG2   1 
ATOM   2034 N  N     . SER A 1 268 ? 227.314 20.869 353.251 1.00 161.73 ? 269 SER A N     1 
ATOM   2035 C  CA    . SER A 1 268 ? 226.459 20.327 352.199 1.00 151.05 ? 269 SER A CA    1 
ATOM   2036 C  C     . SER A 1 268 ? 226.781 18.868 351.888 1.00 149.50 ? 269 SER A C     1 
ATOM   2037 O  O     . SER A 1 268 ? 225.873 18.032 351.813 1.00 159.22 ? 269 SER A O     1 
ATOM   2038 C  CB    . SER A 1 268 ? 226.565 21.201 350.950 1.00 149.39 ? 269 SER A CB    1 
ATOM   2039 O  OG    . SER A 1 268 ? 225.986 22.478 351.187 1.00 143.09 ? 269 SER A OG    1 
ATOM   2040 N  N     . GLU A 1 269 ? 228.056 18.515 351.748 1.00 144.99 ? 270 GLU A N     1 
ATOM   2041 C  CA    . GLU A 1 269 ? 228.325 17.104 351.499 1.00 153.61 ? 270 GLU A CA    1 
ATOM   2042 C  C     . GLU A 1 269 ? 228.020 16.267 352.744 1.00 165.22 ? 270 GLU A C     1 
ATOM   2043 O  O     . GLU A 1 269 ? 227.584 15.116 352.625 1.00 177.82 ? 270 GLU A O     1 
ATOM   2044 C  CB    . GLU A 1 269 ? 229.767 16.887 351.026 1.00 158.33 ? 270 GLU A CB    1 
ATOM   2045 C  CG    . GLU A 1 269 ? 230.317 17.961 350.064 1.00 170.76 ? 270 GLU A CG    1 
ATOM   2046 C  CD    . GLU A 1 269 ? 231.597 17.519 349.294 1.00 188.91 ? 270 GLU A CD    1 
ATOM   2047 O  OE1   . GLU A 1 269 ? 231.459 16.786 348.273 1.00 173.01 ? 270 GLU A OE1   1 
ATOM   2048 O  OE2   . GLU A 1 269 ? 232.735 17.890 349.723 1.00 165.32 ? 270 GLU A OE2   1 
ATOM   2049 N  N     . LYS A 1 270 ? 228.202 16.833 353.940 1.00 155.53 ? 271 LYS A N     1 
ATOM   2050 C  CA    . LYS A 1 270 ? 227.847 16.173 355.195 1.00 163.72 ? 271 LYS A CA    1 
ATOM   2051 C  C     . LYS A 1 270 ? 226.340 16.189 355.486 1.00 187.32 ? 271 LYS A C     1 
ATOM   2052 O  O     . LYS A 1 270 ? 225.930 15.917 356.626 1.00 187.78 ? 271 LYS A O     1 
ATOM   2053 C  CB    . LYS A 1 270 ? 228.587 16.829 356.369 1.00 154.61 ? 271 LYS A CB    1 
ATOM   2054 C  CG    . LYS A 1 270 ? 230.082 16.574 356.402 1.00 178.77 ? 271 LYS A CG    1 
ATOM   2055 C  CD    . LYS A 1 270 ? 230.713 17.279 357.585 1.00 172.63 ? 271 LYS A CD    1 
ATOM   2056 C  CE    . LYS A 1 270 ? 232.193 17.012 357.684 1.00 169.28 ? 271 LYS A CE    1 
ATOM   2057 N  NZ    . LYS A 1 270 ? 232.765 17.823 358.798 1.00 170.27 ? 271 LYS A NZ    1 
ATOM   2058 N  N     . SER A 1 271 ? 225.500 16.502 354.505 1.00 173.40 ? 272 SER A N     1 
ATOM   2059 C  CA    . SER A 1 271 ? 224.068 16.611 354.744 1.00 181.26 ? 272 SER A CA    1 
ATOM   2060 C  C     . SER A 1 271 ? 223.301 15.834 353.686 1.00 188.56 ? 272 SER A C     1 
ATOM   2061 O  O     . SER A 1 271 ? 223.644 15.883 352.497 1.00 179.93 ? 272 SER A O     1 
ATOM   2062 C  CB    . SER A 1 271 ? 223.611 18.076 354.764 1.00 178.78 ? 272 SER A CB    1 
ATOM   2063 O  OG    . SER A 1 271 ? 222.223 18.170 354.481 1.00 152.08 ? 272 SER A OG    1 
ATOM   2064 N  N     . SER A 1 272 ? 222.305 15.066 354.135 1.00 184.48 ? 273 SER A N     1 
ATOM   2065 C  CA    . SER A 1 272 ? 221.330 14.475 353.230 1.00 182.51 ? 273 SER A CA    1 
ATOM   2066 C  C     . SER A 1 272 ? 220.129 15.383 352.985 1.00 181.75 ? 273 SER A C     1 
ATOM   2067 O  O     . SER A 1 272 ? 219.314 15.086 352.103 1.00 185.61 ? 273 SER A O     1 
ATOM   2068 C  CB    . SER A 1 272 ? 220.836 13.135 353.787 1.00 183.01 ? 273 SER A CB    1 
ATOM   2069 O  OG    . SER A 1 272 ? 220.446 13.271 355.146 1.00 182.87 ? 273 SER A OG    1 
ATOM   2070 N  N     . VAL A 1 273 ? 220.013 16.489 353.715 1.00 167.85 ? 274 VAL A N     1 
ATOM   2071 C  CA    . VAL A 1 273 ? 218.837 17.345 353.641 1.00 153.91 ? 274 VAL A CA    1 
ATOM   2072 C  C     . VAL A 1 273 ? 219.044 18.545 352.716 1.00 148.66 ? 274 VAL A C     1 
ATOM   2073 O  O     . VAL A 1 273 ? 218.136 18.902 351.966 1.00 144.22 ? 274 VAL A O     1 
ATOM   2074 C  CB    . VAL A 1 273 ? 218.405 17.779 355.059 1.00 157.76 ? 274 VAL A CB    1 
ATOM   2075 C  CG1   . VAL A 1 273 ? 219.577 18.332 355.845 1.00 168.49 ? 274 VAL A CG1   1 
ATOM   2076 C  CG2   . VAL A 1 273 ? 217.307 18.814 354.978 1.00 164.19 ? 274 VAL A CG2   1 
ATOM   2077 N  N     . SER A 1 274 ? 220.225 19.178 352.726 1.00 159.68 ? 275 SER A N     1 
ATOM   2078 C  CA    . SER A 1 274 ? 220.478 20.397 351.945 1.00 154.81 ? 275 SER A CA    1 
ATOM   2079 C  C     . SER A 1 274 ? 221.832 20.301 351.245 1.00 144.85 ? 275 SER A C     1 
ATOM   2080 O  O     . SER A 1 274 ? 222.833 20.848 351.712 1.00 147.03 ? 275 SER A O     1 
ATOM   2081 C  CB    . SER A 1 274 ? 220.419 21.629 352.845 1.00 137.22 ? 275 SER A CB    1 
ATOM   2082 O  OG    . SER A 1 274 ? 220.821 22.777 352.139 1.00 130.01 ? 275 SER A OG    1 
ATOM   2083 N  N     . PRO A 1 275 ? 221.883 19.668 350.078 1.00 136.32 ? 276 PRO A N     1 
ATOM   2084 C  CA    . PRO A 1 275 ? 223.156 19.166 349.548 1.00 136.42 ? 276 PRO A CA    1 
ATOM   2085 C  C     . PRO A 1 275 ? 223.997 20.100 348.683 1.00 144.00 ? 276 PRO A C     1 
ATOM   2086 O  O     . PRO A 1 275 ? 225.070 19.651 348.245 1.00 165.72 ? 276 PRO A O     1 
ATOM   2087 C  CB    . PRO A 1 275 ? 222.700 17.936 348.741 1.00 153.71 ? 276 PRO A CB    1 
ATOM   2088 C  CG    . PRO A 1 275 ? 221.334 18.241 348.313 1.00 158.86 ? 276 PRO A CG    1 
ATOM   2089 C  CD    . PRO A 1 275 ? 220.714 19.067 349.407 1.00 144.48 ? 276 PRO A CD    1 
ATOM   2090 N  N     . GLY A 1 276 ? 223.574 21.319 348.342 1.00 143.08 ? 277 GLY A N     1 
ATOM   2091 C  CA    . GLY A 1 276 ? 224.336 22.158 347.418 1.00 146.57 ? 277 GLY A CA    1 
ATOM   2092 C  C     . GLY A 1 276 ? 224.086 23.637 347.584 1.00 142.10 ? 277 GLY A C     1 
ATOM   2093 O  O     . GLY A 1 276 ? 224.161 24.172 348.702 1.00 126.59 ? 277 GLY A O     1 
ATOM   2094 N  N     . TYR A 1 277 ? 223.913 24.326 346.449 1.00 124.71 ? 278 TYR A N     1 
ATOM   2095 C  CA    . TYR A 1 277 ? 223.560 25.741 346.428 1.00 118.18 ? 278 TYR A CA    1 
ATOM   2096 C  C     . TYR A 1 277 ? 222.749 26.001 345.173 1.00 128.63 ? 278 TYR A C     1 
ATOM   2097 O  O     . TYR A 1 277 ? 223.267 25.772 344.076 1.00 132.31 ? 278 TYR A O     1 
ATOM   2098 C  CB    . TYR A 1 277 ? 224.790 26.603 346.424 1.00 110.71 ? 278 TYR A CB    1 
ATOM   2099 C  CG    . TYR A 1 277 ? 224.563 28.030 346.023 1.00 107.04 ? 278 TYR A CG    1 
ATOM   2100 C  CD1   . TYR A 1 277 ? 223.786 28.861 346.788 1.00 103.80 ? 278 TYR A CD1   1 
ATOM   2101 C  CD2   . TYR A 1 277 ? 225.131 28.538 344.867 1.00 117.55 ? 278 TYR A CD2   1 
ATOM   2102 C  CE1   . TYR A 1 277 ? 223.613 30.165 346.442 1.00 104.89 ? 278 TYR A CE1   1 
ATOM   2103 C  CE2   . TYR A 1 277 ? 224.961 29.845 344.505 1.00 106.09 ? 278 TYR A CE2   1 
ATOM   2104 C  CZ    . TYR A 1 277 ? 224.198 30.652 345.299 1.00 105.69 ? 278 TYR A CZ    1 
ATOM   2105 O  OH    . TYR A 1 277 ? 224.024 31.961 344.941 1.00 108.09 ? 278 TYR A OH    1 
ATOM   2106 N  N     . ASN A 1 278 ? 221.489 26.434 345.320 1.00 120.14 ? 279 ASN A N     1 
ATOM   2107 C  CA    . ASN A 1 278 ? 220.668 26.907 344.196 1.00 128.55 ? 279 ASN A CA    1 
ATOM   2108 C  C     . ASN A 1 278 ? 219.862 28.118 344.641 1.00 120.86 ? 279 ASN A C     1 
ATOM   2109 O  O     . ASN A 1 278 ? 219.781 28.426 345.827 1.00 152.21 ? 279 ASN A O     1 
ATOM   2110 C  CB    . ASN A 1 278 ? 219.735 25.824 343.614 1.00 111.81 ? 279 ASN A CB    1 
ATOM   2111 C  CG    . ASN A 1 278 ? 218.757 25.275 344.634 1.00 127.27 ? 279 ASN A CG    1 
ATOM   2112 O  OD1   . ASN A 1 278 ? 217.760 25.922 345.025 1.00 113.92 ? 279 ASN A OD1   1 
ATOM   2113 N  ND2   . ASN A 1 278 ? 219.024 24.043 345.057 1.00 124.94 ? 279 ASN A ND2   1 
ATOM   2114 N  N     . PHE A 1 279 ? 219.286 28.833 343.682 1.00 117.41 ? 280 PHE A N     1 
ATOM   2115 C  CA    . PHE A 1 279 ? 218.427 29.969 344.003 1.00 128.11 ? 280 PHE A CA    1 
ATOM   2116 C  C     . PHE A 1 279 ? 217.484 30.207 342.831 1.00 112.27 ? 280 PHE A C     1 
ATOM   2117 O  O     . PHE A 1 279 ? 217.580 29.557 341.795 1.00 121.79 ? 280 PHE A O     1 
ATOM   2118 C  CB    . PHE A 1 279 ? 219.237 31.222 344.358 1.00 117.20 ? 280 PHE A CB    1 
ATOM   2119 C  CG    . PHE A 1 279 ? 220.083 31.711 343.249 1.00 123.17 ? 280 PHE A CG    1 
ATOM   2120 C  CD1   . PHE A 1 279 ? 221.250 31.057 342.919 1.00 128.60 ? 280 PHE A CD1   1 
ATOM   2121 C  CD2   . PHE A 1 279 ? 219.664 32.780 342.468 1.00 134.94 ? 280 PHE A CD2   1 
ATOM   2122 C  CE1   . PHE A 1 279 ? 222.026 31.496 341.861 1.00 132.45 ? 280 PHE A CE1   1 
ATOM   2123 C  CE2   . PHE A 1 279 ? 220.428 33.222 341.405 1.00 124.81 ? 280 PHE A CE2   1 
ATOM   2124 C  CZ    . PHE A 1 279 ? 221.618 32.582 341.106 1.00 125.94 ? 280 PHE A CZ    1 
ATOM   2125 N  N     . ARG A 1 280 ? 216.504 31.065 343.046 1.00 110.39 ? 281 ARG A N     1 
ATOM   2126 C  CA    . ARG A 1 280 ? 215.462 31.294 342.054 1.00 129.50 ? 281 ARG A CA    1 
ATOM   2127 C  C     . ARG A 1 280 ? 215.362 32.793 341.785 1.00 126.30 ? 281 ARG A C     1 
ATOM   2128 O  O     . ARG A 1 280 ? 215.440 33.612 342.709 1.00 132.95 ? 281 ARG A O     1 
ATOM   2129 C  CB    . ARG A 1 280 ? 214.091 30.657 342.537 1.00 129.83 ? 281 ARG A CB    1 
ATOM   2130 C  CG    . ARG A 1 280 ? 214.050 29.110 342.365 1.00 107.02 ? 281 ARG A CG    1 
ATOM   2131 C  CD    . ARG A 1 280 ? 212.800 28.493 342.894 1.00 101.55 ? 281 ARG A CD    1 
ATOM   2132 N  NE    . ARG A 1 280 ? 213.022 27.852 344.204 1.00 117.06 ? 281 ARG A NE    1 
ATOM   2133 C  CZ    . ARG A 1 280 ? 212.951 26.536 344.470 1.00 129.14 ? 281 ARG A CZ    1 
ATOM   2134 N  NH1   . ARG A 1 280 ? 212.630 25.682 343.503 1.00 111.87 ? 281 ARG A NH1   1 
ATOM   2135 N  NH2   . ARG A 1 280 ? 213.159 26.072 345.730 1.00 135.15 ? 281 ARG A NH2   1 
ATOM   2136 N  N     . PHE A 1 281 ? 215.182 33.135 340.510 1.00 120.63 ? 282 PHE A N     1 
ATOM   2137 C  CA    . PHE A 1 281 ? 215.054 34.509 340.038 1.00 127.20 ? 282 PHE A CA    1 
ATOM   2138 C  C     . PHE A 1 281 ? 214.227 34.464 338.761 1.00 123.19 ? 282 PHE A C     1 
ATOM   2139 O  O     . PHE A 1 281 ? 214.034 33.396 338.174 1.00 117.00 ? 282 PHE A O     1 
ATOM   2140 C  CB    . PHE A 1 281 ? 216.454 35.182 339.843 1.00 140.77 ? 282 PHE A CB    1 
ATOM   2141 C  CG    . PHE A 1 281 ? 217.252 34.646 338.655 1.00 126.44 ? 282 PHE A CG    1 
ATOM   2142 C  CD1   . PHE A 1 281 ? 217.934 33.441 338.740 1.00 127.18 ? 282 PHE A CD1   1 
ATOM   2143 C  CD2   . PHE A 1 281 ? 217.229 35.297 337.433 1.00 126.73 ? 282 PHE A CD2   1 
ATOM   2144 C  CE1   . PHE A 1 281 ? 218.608 32.930 337.643 1.00 125.63 ? 282 PHE A CE1   1 
ATOM   2145 C  CE2   . PHE A 1 281 ? 217.880 34.782 336.345 1.00 110.98 ? 282 PHE A CE2   1 
ATOM   2146 C  CZ    . PHE A 1 281 ? 218.569 33.598 336.450 1.00 120.59 ? 282 PHE A CZ    1 
ATOM   2147 N  N     . ALA A 1 282 ? 213.731 35.624 338.320 1.00 120.23 ? 283 ALA A N     1 
ATOM   2148 C  CA    . ALA A 1 282 ? 212.819 35.609 337.176 1.00 140.38 ? 283 ALA A CA    1 
ATOM   2149 C  C     . ALA A 1 282 ? 213.133 36.692 336.155 1.00 134.36 ? 283 ALA A C     1 
ATOM   2150 O  O     . ALA A 1 282 ? 213.423 37.839 336.515 1.00 130.56 ? 283 ALA A O     1 
ATOM   2151 C  CB    . ALA A 1 282 ? 211.360 35.781 337.617 1.00 133.43 ? 283 ALA A CB    1 
ATOM   2152 N  N     . LYS A 1 283 ? 213.030 36.319 334.876 1.00 141.09 ? 284 LYS A N     1 
ATOM   2153 C  CA    . LYS A 1 283 ? 213.122 37.263 333.767 1.00 144.46 ? 284 LYS A CA    1 
ATOM   2154 C  C     . LYS A 1 283 ? 211.732 37.824 333.482 1.00 122.35 ? 284 LYS A C     1 
ATOM   2155 O  O     . LYS A 1 283 ? 210.851 37.093 333.021 1.00 108.84 ? 284 LYS A O     1 
ATOM   2156 C  CB    . LYS A 1 283 ? 213.690 36.580 332.516 1.00 123.76 ? 284 LYS A CB    1 
ATOM   2157 C  CG    . LYS A 1 283 ? 215.134 36.117 332.612 1.00 110.29 ? 284 LYS A CG    1 
ATOM   2158 C  CD    . LYS A 1 283 ? 215.682 35.521 331.289 1.00 117.45 ? 284 LYS A CD    1 
ATOM   2159 C  CE    . LYS A 1 283 ? 217.218 35.251 331.441 1.00 166.16 ? 284 LYS A CE    1 
ATOM   2160 N  NZ    . LYS A 1 283 ? 218.074 34.606 330.387 1.00 138.35 ? 284 LYS A NZ    1 
ATOM   2161 N  N     . TYR A 1 284 ? 211.587 39.138 333.624 1.00 122.04 ? 285 TYR A N     1 
ATOM   2162 C  CA    . TYR A 1 284 ? 210.294 39.804 333.570 1.00 116.80 ? 285 TYR A CA    1 
ATOM   2163 C  C     . TYR A 1 284 ? 210.139 40.442 332.205 1.00 128.48 ? 285 TYR A C     1 
ATOM   2164 O  O     . TYR A 1 284 ? 210.974 41.265 331.812 1.00 150.82 ? 285 TYR A O     1 
ATOM   2165 C  CB    . TYR A 1 284 ? 210.178 40.883 334.651 1.00 128.83 ? 285 TYR A CB    1 
ATOM   2166 C  CG    . TYR A 1 284 ? 209.863 40.325 336.013 1.00 133.69 ? 285 TYR A CG    1 
ATOM   2167 C  CD1   . TYR A 1 284 ? 210.380 40.923 337.167 1.00 141.27 ? 285 TYR A CD1   1 
ATOM   2168 C  CD2   . TYR A 1 284 ? 209.051 39.207 336.153 1.00 123.75 ? 285 TYR A CD2   1 
ATOM   2169 C  CE1   . TYR A 1 284 ? 210.126 40.404 338.413 1.00 119.92 ? 285 TYR A CE1   1 
ATOM   2170 C  CE2   . TYR A 1 284 ? 208.785 38.685 337.386 1.00 127.34 ? 285 TYR A CE2   1 
ATOM   2171 C  CZ    . TYR A 1 284 ? 209.326 39.285 338.508 1.00 139.29 ? 285 TYR A CZ    1 
ATOM   2172 O  OH    . TYR A 1 284 ? 209.044 38.760 339.735 1.00 159.40 ? 285 TYR A OH    1 
ATOM   2173 N  N     . TYR A 1 285 ? 209.055 40.079 331.510 1.00 142.73 ? 286 TYR A N     1 
ATOM   2174 C  CA    . TYR A 1 285 ? 208.670 40.571 330.193 1.00 123.90 ? 286 TYR A CA    1 
ATOM   2175 C  C     . TYR A 1 285 ? 207.232 41.051 330.240 1.00 117.95 ? 286 TYR A C     1 
ATOM   2176 O  O     . TYR A 1 285 ? 206.565 40.956 331.272 1.00 120.28 ? 286 TYR A O     1 
ATOM   2177 C  CB    . TYR A 1 285 ? 208.770 39.500 329.104 1.00 122.94 ? 286 TYR A CB    1 
ATOM   2178 C  CG    . TYR A 1 285 ? 209.956 38.552 329.086 1.00 140.90 ? 286 TYR A CG    1 
ATOM   2179 C  CD1   . TYR A 1 285 ? 211.087 38.828 328.293 1.00 137.55 ? 286 TYR A CD1   1 
ATOM   2180 C  CD2   . TYR A 1 285 ? 209.913 37.334 329.759 1.00 137.84 ? 286 TYR A CD2   1 
ATOM   2181 C  CE1   . TYR A 1 285 ? 212.164 37.944 328.220 1.00 126.13 ? 286 TYR A CE1   1 
ATOM   2182 C  CE2   . TYR A 1 285 ? 210.992 36.441 329.694 1.00 151.72 ? 286 TYR A CE2   1 
ATOM   2183 C  CZ    . TYR A 1 285 ? 212.109 36.750 328.916 1.00 139.96 ? 286 TYR A CZ    1 
ATOM   2184 O  OH    . TYR A 1 285 ? 213.158 35.854 328.857 1.00 133.10 ? 286 TYR A OH    1 
ATOM   2185 N  N     . LYS A 1 286 ? 206.773 41.616 329.120 1.00 115.33 ? 287 LYS A N     1 
ATOM   2186 C  CA    . LYS A 1 286 ? 205.361 41.914 328.923 1.00 114.07 ? 287 LYS A CA    1 
ATOM   2187 C  C     . LYS A 1 286 ? 205.063 42.022 327.428 1.00 122.75 ? 287 LYS A C     1 
ATOM   2188 O  O     . LYS A 1 286 ? 205.943 42.357 326.625 1.00 113.38 ? 287 LYS A O     1 
ATOM   2189 C  CB    . LYS A 1 286 ? 204.927 43.186 329.667 1.00 118.09 ? 287 LYS A CB    1 
ATOM   2190 C  CG    . LYS A 1 286 ? 205.430 44.489 329.143 1.00 108.76 ? 287 LYS A CG    1 
ATOM   2191 C  CD    . LYS A 1 286 ? 204.720 45.640 329.841 1.00 111.20 ? 287 LYS A CD    1 
ATOM   2192 C  CE    . LYS A 1 286 ? 204.634 45.424 331.359 1.00 109.66 ? 287 LYS A CE    1 
ATOM   2193 N  NZ    . LYS A 1 286 ? 204.029 46.567 332.091 1.00 110.44 ? 287 LYS A NZ    1 
ATOM   2194 N  N     . MET A 1 287 ? 203.819 41.688 327.060 1.00 128.57 ? 288 MET A N     1 
ATOM   2195 C  CA    . MET A 1 287 ? 203.418 41.591 325.660 1.00 121.89 ? 288 MET A CA    1 
ATOM   2196 C  C     . MET A 1 287 ? 203.318 42.989 325.058 1.00 131.06 ? 288 MET A C     1 
ATOM   2197 O  O     . MET A 1 287 ? 203.561 43.995 325.740 1.00 123.35 ? 288 MET A O     1 
ATOM   2198 C  CB    . MET A 1 287 ? 202.115 40.825 325.539 1.00 124.23 ? 288 MET A CB    1 
ATOM   2199 C  CG    . MET A 1 287 ? 202.172 39.464 326.192 1.00 125.30 ? 288 MET A CG    1 
ATOM   2200 S  SD    . MET A 1 287 ? 200.547 38.677 326.284 1.00 164.34 ? 288 MET A SD    1 
ATOM   2201 C  CE    . MET A 1 287 ? 201.076 36.959 326.348 1.00 132.12 ? 288 MET A CE    1 
ATOM   2202 N  N     . GLU A 1 288 ? 202.954 43.083 323.764 1.00 126.92 ? 289 GLU A N     1 
ATOM   2203 C  CA    . GLU A 1 288 ? 202.800 44.428 323.211 1.00 112.80 ? 289 GLU A CA    1 
ATOM   2204 C  C     . GLU A 1 288 ? 201.643 45.088 323.910 1.00 112.97 ? 289 GLU A C     1 
ATOM   2205 O  O     . GLU A 1 288 ? 201.729 46.253 324.324 1.00 108.52 ? 289 GLU A O     1 
ATOM   2206 C  CB    . GLU A 1 288 ? 202.629 44.402 321.687 1.00 94.32  ? 289 GLU A CB    1 
ATOM   2207 N  N     . ASN A 1 289 ? 200.614 44.283 324.155 1.00 138.81 ? 290 ASN A N     1 
ATOM   2208 C  CA    . ASN A 1 289 ? 199.711 44.441 325.276 1.00 134.05 ? 290 ASN A CA    1 
ATOM   2209 C  C     . ASN A 1 289 ? 200.467 44.550 326.597 1.00 148.10 ? 290 ASN A C     1 
ATOM   2210 O  O     . ASN A 1 289 ? 201.483 43.894 326.815 1.00 136.80 ? 290 ASN A O     1 
ATOM   2211 C  CB    . ASN A 1 289 ? 198.819 43.212 325.306 1.00 120.43 ? 290 ASN A CB    1 
ATOM   2212 C  CG    . ASN A 1 289 ? 197.860 43.231 326.456 1.00 167.33 ? 290 ASN A CG    1 
ATOM   2213 O  OD1   . ASN A 1 289 ? 197.650 44.268 327.103 1.00 175.12 ? 290 ASN A OD1   1 
ATOM   2214 N  ND2   . ASN A 1 289 ? 197.269 42.065 326.743 1.00 178.80 ? 290 ASN A ND2   1 
ATOM   2215 N  N     . GLY A 1 290 ? 199.892 45.293 327.537 1.00 142.14 ? 291 GLY A N     1 
ATOM   2216 C  CA    . GLY A 1 290 ? 200.514 45.491 328.851 1.00 160.48 ? 291 GLY A CA    1 
ATOM   2217 C  C     . GLY A 1 290 ? 200.841 44.221 329.633 1.00 118.19 ? 291 GLY A C     1 
ATOM   2218 O  O     . GLY A 1 290 ? 201.463 44.329 330.694 1.00 113.49 ? 291 GLY A O     1 
ATOM   2219 N  N     . SER A 1 291 ? 200.388 43.049 329.175 1.00 124.91 ? 292 SER A N     1 
ATOM   2220 C  CA    . SER A 1 291 ? 200.352 41.844 329.999 1.00 124.47 ? 292 SER A CA    1 
ATOM   2221 C  C     . SER A 1 291 ? 201.739 41.359 330.375 1.00 125.42 ? 292 SER A C     1 
ATOM   2222 O  O     . SER A 1 291 ? 202.557 41.108 329.498 1.00 142.33 ? 292 SER A O     1 
ATOM   2223 C  CB    . SER A 1 291 ? 199.655 40.727 329.235 1.00 116.84 ? 292 SER A CB    1 
ATOM   2224 O  OG    . SER A 1 291 ? 198.270 40.783 329.456 1.00 146.69 ? 292 SER A OG    1 
ATOM   2225 N  N     . GLU A 1 292 ? 201.955 41.065 331.655 1.00 131.29 ? 293 GLU A N     1 
ATOM   2226 C  CA    . GLU A 1 292 ? 203.255 40.603 332.122 1.00 118.24 ? 293 GLU A CA    1 
ATOM   2227 C  C     . GLU A 1 292 ? 203.311 39.080 332.144 1.00 117.53 ? 293 GLU A C     1 
ATOM   2228 O  O     . GLU A 1 292 ? 202.349 38.406 332.511 1.00 131.60 ? 293 GLU A O     1 
ATOM   2229 C  CB    . GLU A 1 292 ? 203.540 41.134 333.525 1.00 127.04 ? 293 GLU A CB    1 
ATOM   2230 C  CG    . GLU A 1 292 ? 203.238 42.621 333.717 1.00 146.05 ? 293 GLU A CG    1 
ATOM   2231 C  CD    . GLU A 1 292 ? 203.580 43.157 335.137 1.00 175.42 ? 293 GLU A CD    1 
ATOM   2232 O  OE1   . GLU A 1 292 ? 204.485 42.606 335.839 1.00 162.15 ? 293 GLU A OE1   1 
ATOM   2233 O  OE2   . GLU A 1 292 ? 202.905 44.137 335.553 1.00 159.79 ? 293 GLU A OE2   1 
ATOM   2234 N  N     . TYR A 1 293 ? 204.474 38.553 331.799 1.00 134.77 ? 294 TYR A N     1 
ATOM   2235 C  CA    . TYR A 1 293 ? 204.812 37.140 331.862 1.00 125.11 ? 294 TYR A CA    1 
ATOM   2236 C  C     . TYR A 1 293 ? 206.272 37.061 332.240 1.00 123.97 ? 294 TYR A C     1 
ATOM   2237 O  O     . TYR A 1 293 ? 207.032 38.005 332.008 1.00 131.74 ? 294 TYR A O     1 
ATOM   2238 C  CB    . TYR A 1 293 ? 204.556 36.425 330.534 1.00 121.46 ? 294 TYR A CB    1 
ATOM   2239 C  CG    . TYR A 1 293 ? 205.363 36.949 329.333 1.00 138.53 ? 294 TYR A CG    1 
ATOM   2240 C  CD1   . TYR A 1 293 ? 205.067 38.200 328.794 1.00 135.47 ? 294 TYR A CD1   1 
ATOM   2241 C  CD2   . TYR A 1 293 ? 206.313 36.167 328.668 1.00 120.98 ? 294 TYR A CD2   1 
ATOM   2242 C  CE1   . TYR A 1 293 ? 205.724 38.699 327.703 1.00 119.62 ? 294 TYR A CE1   1 
ATOM   2243 C  CE2   . TYR A 1 293 ? 206.977 36.665 327.542 1.00 120.03 ? 294 TYR A CE2   1 
ATOM   2244 C  CZ    . TYR A 1 293 ? 206.664 37.942 327.068 1.00 132.27 ? 294 TYR A CZ    1 
ATOM   2245 O  OH    . TYR A 1 293 ? 207.266 38.517 325.961 1.00 117.06 ? 294 TYR A OH    1 
ATOM   2246 N  N     . ARG A 1 294 ? 206.657 35.948 332.851 1.00 114.41 ? 295 ARG A N     1 
ATOM   2247 C  CA    . ARG A 1 294 ? 208.014 35.859 333.344 1.00 121.69 ? 295 ARG A CA    1 
ATOM   2248 C  C     . ARG A 1 294 ? 208.556 34.458 333.092 1.00 130.56 ? 295 ARG A C     1 
ATOM   2249 O  O     . ARG A 1 294 ? 207.800 33.493 332.927 1.00 111.57 ? 295 ARG A O     1 
ATOM   2250 C  CB    . ARG A 1 294 ? 208.098 36.223 334.829 1.00 109.31 ? 295 ARG A CB    1 
ATOM   2251 C  CG    . ARG A 1 294 ? 207.628 35.155 335.734 1.00 110.13 ? 295 ARG A CG    1 
ATOM   2252 C  CD    . ARG A 1 294 ? 207.780 35.577 337.144 1.00 107.27 ? 295 ARG A CD    1 
ATOM   2253 N  NE    . ARG A 1 294 ? 207.738 34.435 338.030 1.00 111.53 ? 295 ARG A NE    1 
ATOM   2254 C  CZ    . ARG A 1 294 ? 207.590 34.539 339.341 1.00 121.62 ? 295 ARG A CZ    1 
ATOM   2255 N  NH1   . ARG A 1 294 ? 207.575 33.451 340.093 1.00 122.49 ? 295 ARG A NH1   1 
ATOM   2256 N  NH2   . ARG A 1 294 ? 207.430 35.735 339.895 1.00 112.33 ? 295 ARG A NH2   1 
ATOM   2257 N  N     . THR A 1 295 ? 209.889 34.370 333.005 1.00 123.77 ? 296 THR A N     1 
ATOM   2258 C  CA    . THR A 1 295 ? 210.585 33.090 333.001 1.00 117.55 ? 296 THR A CA    1 
ATOM   2259 C  C     . THR A 1 295 ? 211.219 32.844 334.372 1.00 123.98 ? 296 THR A C     1 
ATOM   2260 O  O     . THR A 1 295 ? 212.013 33.657 334.860 1.00 116.98 ? 296 THR A O     1 
ATOM   2261 C  CB    . THR A 1 295 ? 211.622 33.031 331.896 1.00 123.29 ? 296 THR A CB    1 
ATOM   2262 O  OG1   . THR A 1 295 ? 211.005 33.447 330.681 1.00 125.49 ? 296 THR A OG1   1 
ATOM   2263 C  CG2   . THR A 1 295 ? 212.056 31.594 331.722 1.00 112.60 ? 296 THR A CG2   1 
ATOM   2264 N  N     . LEU A 1 296 ? 210.829 31.737 334.998 1.00 128.29 ? 297 LEU A N     1 
ATOM   2265 C  CA    . LEU A 1 296 ? 211.261 31.372 336.337 1.00 119.93 ? 297 LEU A CA    1 
ATOM   2266 C  C     . LEU A 1 296 ? 212.452 30.445 336.221 1.00 121.99 ? 297 LEU A C     1 
ATOM   2267 O  O     . LEU A 1 296 ? 212.329 29.337 335.683 1.00 113.73 ? 297 LEU A O     1 
ATOM   2268 C  CB    . LEU A 1 296 ? 210.162 30.604 337.054 1.00 126.53 ? 297 LEU A CB    1 
ATOM   2269 C  CG    . LEU A 1 296 ? 210.633 30.036 338.380 1.00 108.99 ? 297 LEU A CG    1 
ATOM   2270 C  CD1   . LEU A 1 296 ? 210.356 31.070 339.460 1.00 117.12 ? 297 LEU A CD1   1 
ATOM   2271 C  CD2   . LEU A 1 296 ? 210.138 28.654 338.692 1.00 109.90 ? 297 LEU A CD2   1 
ATOM   2272 N  N     . LEU A 1 297 ? 213.578 30.843 336.793 1.00 125.66 ? 298 LEU A N     1 
ATOM   2273 C  CA    . LEU A 1 297 ? 214.776 30.018 336.725 1.00 120.83 ? 298 LEU A CA    1 
ATOM   2274 C  C     . LEU A 1 297 ? 215.130 29.590 338.134 1.00 107.88 ? 298 LEU A C     1 
ATOM   2275 O  O     . LEU A 1 297 ? 215.294 30.435 339.017 1.00 105.38 ? 298 LEU A O     1 
ATOM   2276 C  CB    . LEU A 1 297 ? 215.936 30.756 336.047 1.00 123.25 ? 298 LEU A CB    1 
ATOM   2277 C  CG    . LEU A 1 297 ? 215.571 31.162 334.596 1.00 130.62 ? 298 LEU A CG    1 
ATOM   2278 C  CD1   . LEU A 1 297 ? 215.027 32.623 334.442 1.00 113.85 ? 298 LEU A CD1   1 
ATOM   2279 C  CD2   . LEU A 1 297 ? 216.649 30.853 333.597 1.00 146.04 ? 298 LEU A CD2   1 
ATOM   2280 N  N     . LYS A 1 298 ? 215.208 28.281 338.346 1.00 108.26 ? 299 LYS A N     1 
ATOM   2281 C  CA    . LYS A 1 298 ? 215.826 27.731 339.539 1.00 123.53 ? 299 LYS A CA    1 
ATOM   2282 C  C     . LYS A 1 298 ? 217.274 27.433 339.154 1.00 135.45 ? 299 LYS A C     1 
ATOM   2283 O  O     . LYS A 1 298 ? 217.546 26.469 338.421 1.00 127.92 ? 299 LYS A O     1 
ATOM   2284 C  CB    . LYS A 1 298 ? 215.116 26.472 340.018 1.00 118.96 ? 299 LYS A CB    1 
ATOM   2285 C  CG    . LYS A 1 298 ? 215.640 25.981 341.342 1.00 107.65 ? 299 LYS A CG    1 
ATOM   2286 C  CD    . LYS A 1 298 ? 215.035 24.678 341.735 1.00 109.51 ? 299 LYS A CD    1 
ATOM   2287 C  CE    . LYS A 1 298 ? 215.637 24.201 343.018 1.00 112.60 ? 299 LYS A CE    1 
ATOM   2288 N  NZ    . LYS A 1 298 ? 215.221 22.836 343.399 1.00 126.35 ? 299 LYS A NZ    1 
ATOM   2289 N  N     . ALA A 1 299 ? 218.205 28.223 339.702 1.00 138.42 ? 300 ALA A N     1 
ATOM   2290 C  CA    . ALA A 1 299 ? 219.567 28.339 339.198 1.00 116.99 ? 300 ALA A CA    1 
ATOM   2291 C  C     . ALA A 1 299 ? 220.502 27.609 340.141 1.00 126.08 ? 300 ALA A C     1 
ATOM   2292 O  O     . ALA A 1 299 ? 220.524 27.903 341.338 1.00 113.92 ? 300 ALA A O     1 
ATOM   2293 C  CB    . ALA A 1 299 ? 219.967 29.810 339.068 1.00 105.59 ? 300 ALA A CB    1 
ATOM   2294 N  N     . PHE A 1 300 ? 221.271 26.673 339.589 1.00 135.18 ? 301 PHE A N     1 
ATOM   2295 C  CA    . PHE A 1 300 ? 222.303 25.937 340.307 1.00 122.08 ? 301 PHE A CA    1 
ATOM   2296 C  C     . PHE A 1 300 ? 223.657 26.388 339.796 1.00 133.48 ? 301 PHE A C     1 
ATOM   2297 O  O     . PHE A 1 300 ? 223.895 26.415 338.582 1.00 131.94 ? 301 PHE A O     1 
ATOM   2298 C  CB    . PHE A 1 300 ? 222.186 24.423 340.106 1.00 117.28 ? 301 PHE A CB    1 
ATOM   2299 C  CG    . PHE A 1 300 ? 220.886 23.836 340.579 1.00 140.26 ? 301 PHE A CG    1 
ATOM   2300 C  CD1   . PHE A 1 300 ? 219.692 24.101 339.914 1.00 129.15 ? 301 PHE A CD1   1 
ATOM   2301 C  CD2   . PHE A 1 300 ? 220.856 23.012 341.691 1.00 136.77 ? 301 PHE A CD2   1 
ATOM   2302 C  CE1   . PHE A 1 300 ? 218.528 23.558 340.347 1.00 117.30 ? 301 PHE A CE1   1 
ATOM   2303 C  CE2   . PHE A 1 300 ? 219.675 22.470 342.124 1.00 120.81 ? 301 PHE A CE2   1 
ATOM   2304 C  CZ    . PHE A 1 300 ? 218.519 22.739 341.446 1.00 118.30 ? 301 PHE A CZ    1 
ATOM   2305 N  N     . GLY A 1 301 ? 224.557 26.717 340.711 1.00 147.44 ? 302 GLY A N     1 
ATOM   2306 C  CA    . GLY A 1 301 ? 225.870 27.078 340.219 1.00 140.89 ? 302 GLY A CA    1 
ATOM   2307 C  C     . GLY A 1 301 ? 226.919 27.059 341.304 1.00 134.66 ? 302 GLY A C     1 
ATOM   2308 O  O     . GLY A 1 301 ? 226.648 26.770 342.475 1.00 117.52 ? 302 GLY A O     1 
ATOM   2309 N  N     . ILE A 1 302 ? 228.132 27.390 340.875 1.00 114.94 ? 303 ILE A N     1 
ATOM   2310 C  CA    . ILE A 1 302 ? 229.284 27.455 341.755 1.00 122.56 ? 303 ILE A CA    1 
ATOM   2311 C  C     . ILE A 1 302 ? 229.463 28.907 342.173 1.00 115.08 ? 303 ILE A C     1 
ATOM   2312 O  O     . ILE A 1 302 ? 229.517 29.805 341.326 1.00 108.53 ? 303 ILE A O     1 
ATOM   2313 C  CB    . ILE A 1 302 ? 230.537 26.888 341.073 1.00 110.40 ? 303 ILE A CB    1 
ATOM   2314 C  CG1   . ILE A 1 302 ? 230.257 25.462 340.578 1.00 107.53 ? 303 ILE A CG1   1 
ATOM   2315 C  CG2   . ILE A 1 302 ? 231.653 26.870 342.045 1.00 106.84 ? 303 ILE A CG2   1 
ATOM   2316 C  CD1   . ILE A 1 302 ? 231.339 24.876 339.695 1.00 109.42 ? 303 ILE A CD1   1 
ATOM   2317 N  N     . ARG A 1 303 ? 229.469 29.153 343.478 1.00 112.15 ? 304 ARG A N     1 
ATOM   2318 C  CA    . ARG A 1 303 ? 229.801 30.472 343.985 1.00 116.58 ? 304 ARG A CA    1 
ATOM   2319 C  C     . ARG A 1 303 ? 231.308 30.597 344.239 1.00 132.74 ? 304 ARG A C     1 
ATOM   2320 O  O     . ARG A 1 303 ? 231.947 29.708 344.822 1.00 113.59 ? 304 ARG A O     1 
ATOM   2321 C  CB    . ARG A 1 303 ? 228.998 30.781 345.250 1.00 107.56 ? 304 ARG A CB    1 
ATOM   2322 C  CG    . ARG A 1 303 ? 229.386 32.101 345.881 1.00 117.47 ? 304 ARG A CG    1 
ATOM   2323 C  CD    . ARG A 1 303 ? 228.597 32.427 347.148 1.00 138.29 ? 304 ARG A CD    1 
ATOM   2324 N  NE    . ARG A 1 303 ? 227.172 32.677 346.891 1.00 130.31 ? 304 ARG A NE    1 
ATOM   2325 C  CZ    . ARG A 1 303 ? 226.216 32.618 347.817 1.00 136.96 ? 304 ARG A CZ    1 
ATOM   2326 N  NH1   . ARG A 1 303 ? 224.961 32.874 347.471 1.00 137.90 ? 304 ARG A NH1   1 
ATOM   2327 N  NH2   . ARG A 1 303 ? 226.509 32.294 349.079 1.00 112.20 ? 304 ARG A NH2   1 
ATOM   2328 N  N     . PHE A 1 304 ? 231.871 31.716 343.803 1.00 126.99 ? 305 PHE A N     1 
ATOM   2329 C  CA    . PHE A 1 304 ? 233.269 32.022 344.021 1.00 106.44 ? 305 PHE A CA    1 
ATOM   2330 C  C     . PHE A 1 304 ? 233.326 33.306 344.828 1.00 106.09 ? 305 PHE A C     1 
ATOM   2331 O  O     . PHE A 1 304 ? 232.891 34.354 344.345 1.00 111.15 ? 305 PHE A O     1 
ATOM   2332 C  CB    . PHE A 1 304 ? 233.991 32.190 342.672 1.00 110.17 ? 305 PHE A CB    1 
ATOM   2333 C  CG    . PHE A 1 304 ? 233.910 30.978 341.775 1.00 108.78 ? 305 PHE A CG    1 
ATOM   2334 C  CD1   . PHE A 1 304 ? 232.954 30.894 340.777 1.00 114.94 ? 305 PHE A CD1   1 
ATOM   2335 C  CD2   . PHE A 1 304 ? 234.795 29.923 341.935 1.00 112.89 ? 305 PHE A CD2   1 
ATOM   2336 C  CE1   . PHE A 1 304 ? 232.867 29.779 339.955 1.00 106.58 ? 305 PHE A CE1   1 
ATOM   2337 C  CE2   . PHE A 1 304 ? 234.715 28.806 341.127 1.00 122.07 ? 305 PHE A CE2   1 
ATOM   2338 C  CZ    . PHE A 1 304 ? 233.739 28.736 340.126 1.00 113.42 ? 305 PHE A CZ    1 
ATOM   2339 N  N     . ASP A 1 305 ? 233.869 33.241 346.037 1.00 107.30 ? 306 ASP A N     1 
ATOM   2340 C  CA    . ASP A 1 305 ? 234.284 34.452 346.749 1.00 134.43 ? 306 ASP A CA    1 
ATOM   2341 C  C     . ASP A 1 305 ? 235.811 34.496 346.889 1.00 128.06 ? 306 ASP A C     1 
ATOM   2342 O  O     . ASP A 1 305 ? 236.440 33.588 347.459 1.00 110.46 ? 306 ASP A O     1 
ATOM   2343 C  CB    . ASP A 1 305 ? 233.568 34.617 348.089 1.00 116.90 ? 306 ASP A CB    1 
ATOM   2344 C  CG    . ASP A 1 305 ? 233.441 33.335 348.832 1.00 150.83 ? 306 ASP A CG    1 
ATOM   2345 O  OD1   . ASP A 1 305 ? 234.135 32.353 348.439 1.00 146.82 ? 306 ASP A OD1   1 
ATOM   2346 O  OD2   . ASP A 1 305 ? 232.576 33.287 349.743 1.00 170.20 ? 306 ASP A OD2   1 
ATOM   2347 N  N     . VAL A 1 306 ? 236.383 35.556 346.336 1.00 119.83 ? 307 VAL A N     1 
ATOM   2348 C  CA    . VAL A 1 306 ? 237.795 35.867 346.432 1.00 110.07 ? 307 VAL A CA    1 
ATOM   2349 C  C     . VAL A 1 306 ? 238.077 36.458 347.808 1.00 118.80 ? 307 VAL A C     1 
ATOM   2350 O  O     . VAL A 1 306 ? 237.538 37.506 348.184 1.00 117.61 ? 307 VAL A O     1 
ATOM   2351 C  CB    . VAL A 1 306 ? 238.205 36.829 345.313 1.00 108.41 ? 307 VAL A CB    1 
ATOM   2352 C  CG1   . VAL A 1 306 ? 239.689 36.750 345.085 1.00 135.32 ? 307 VAL A CG1   1 
ATOM   2353 C  CG2   . VAL A 1 306 ? 237.486 36.464 344.043 1.00 108.19 ? 307 VAL A CG2   1 
ATOM   2354 N  N     . LEU A 1 307 ? 238.928 35.771 348.567 1.00 140.61 ? 308 LEU A N     1 
ATOM   2355 C  CA    . LEU A 1 307 ? 239.230 36.069 349.965 1.00 128.11 ? 308 LEU A CA    1 
ATOM   2356 C  C     . LEU A 1 307 ? 240.687 36.525 350.077 1.00 138.23 ? 308 LEU A C     1 
ATOM   2357 O  O     . LEU A 1 307 ? 241.624 35.734 349.870 1.00 118.80 ? 308 LEU A O     1 
ATOM   2358 C  CB    . LEU A 1 307 ? 238.979 34.829 350.810 1.00 131.13 ? 308 LEU A CB    1 
ATOM   2359 C  CG    . LEU A 1 307 ? 237.511 34.516 350.957 1.00 116.43 ? 308 LEU A CG    1 
ATOM   2360 C  CD1   . LEU A 1 307 ? 237.397 33.129 351.512 1.00 118.40 ? 308 LEU A CD1   1 
ATOM   2361 C  CD2   . LEU A 1 307 ? 236.922 35.545 351.890 1.00 124.31 ? 308 LEU A CD2   1 
ATOM   2362 N  N     . VAL A 1 308 ? 240.866 37.803 350.401 1.00 152.12 ? 309 VAL A N     1 
ATOM   2363 C  CA    . VAL A 1 308 ? 242.176 38.437 350.500 1.00 138.26 ? 309 VAL A CA    1 
ATOM   2364 C  C     . VAL A 1 308 ? 242.448 38.742 351.974 1.00 141.30 ? 309 VAL A C     1 
ATOM   2365 O  O     . VAL A 1 308 ? 241.711 39.506 352.615 1.00 143.89 ? 309 VAL A O     1 
ATOM   2366 C  CB    . VAL A 1 308 ? 242.248 39.708 349.643 1.00 124.17 ? 309 VAL A CB    1 
ATOM   2367 C  CG1   . VAL A 1 308 ? 243.496 40.474 349.973 1.00 123.21 ? 309 VAL A CG1   1 
ATOM   2368 C  CG2   . VAL A 1 308 ? 242.179 39.351 348.152 1.00 117.98 ? 309 VAL A CG2   1 
ATOM   2369 N  N     . TYR A 1 309 ? 243.498 38.132 352.508 1.00 138.34 ? 310 TYR A N     1 
ATOM   2370 C  CA    . TYR A 1 309 ? 244.022 38.389 353.839 1.00 131.37 ? 310 TYR A CA    1 
ATOM   2371 C  C     . TYR A 1 309 ? 245.470 38.798 353.717 1.00 134.24 ? 310 TYR A C     1 
ATOM   2372 O  O     . TYR A 1 309 ? 246.108 38.613 352.683 1.00 139.40 ? 310 TYR A O     1 
ATOM   2373 C  CB    . TYR A 1 309 ? 243.945 37.155 354.740 1.00 137.59 ? 310 TYR A CB    1 
ATOM   2374 C  CG    . TYR A 1 309 ? 244.840 36.041 354.247 1.00 135.02 ? 310 TYR A CG    1 
ATOM   2375 C  CD1   . TYR A 1 309 ? 244.406 35.202 353.238 1.00 131.42 ? 310 TYR A CD1   1 
ATOM   2376 C  CD2   . TYR A 1 309 ? 246.156 35.892 354.711 1.00 149.68 ? 310 TYR A CD2   1 
ATOM   2377 C  CE1   . TYR A 1 309 ? 245.209 34.195 352.750 1.00 158.04 ? 310 TYR A CE1   1 
ATOM   2378 C  CE2   . TYR A 1 309 ? 246.986 34.886 354.216 1.00 138.15 ? 310 TYR A CE2   1 
ATOM   2379 C  CZ    . TYR A 1 309 ? 246.498 34.034 353.229 1.00 155.55 ? 310 TYR A CZ    1 
ATOM   2380 O  OH    . TYR A 1 309 ? 247.265 33.018 352.683 1.00 147.62 ? 310 TYR A OH    1 
ATOM   2381 N  N     . GLY A 1 310 ? 246.025 39.289 354.804 1.00 147.89 ? 311 GLY A N     1 
ATOM   2382 C  CA    . GLY A 1 310 ? 247.446 39.546 354.754 1.00 169.42 ? 311 GLY A CA    1 
ATOM   2383 C  C     . GLY A 1 310 ? 247.980 39.996 356.088 1.00 189.00 ? 311 GLY A C     1 
ATOM   2384 O  O     . GLY A 1 310 ? 247.228 40.332 357.017 1.00 180.30 ? 311 GLY A O     1 
ATOM   2385 N  N     . ASN A 1 311 ? 249.309 39.943 356.174 1.00 186.90 ? 312 ASN A N     1 
ATOM   2386 C  CA    . ASN A 1 311 ? 250.066 40.609 357.220 1.00 192.16 ? 312 ASN A CA    1 
ATOM   2387 C  C     . ASN A 1 311 ? 251.478 40.797 356.695 1.00 163.65 ? 312 ASN A C     1 
ATOM   2388 O  O     . ASN A 1 311 ? 252.050 39.896 356.068 1.00 149.59 ? 312 ASN A O     1 
ATOM   2389 C  CB    . ASN A 1 311 ? 250.091 39.847 358.561 1.00 174.63 ? 312 ASN A CB    1 
ATOM   2390 C  CG    . ASN A 1 311 ? 250.901 38.562 358.496 1.00 175.16 ? 312 ASN A CG    1 
ATOM   2391 O  OD1   . ASN A 1 311 ? 252.114 38.574 358.700 1.00 185.60 ? 312 ASN A OD1   1 
ATOM   2392 N  ND2   . ASN A 1 311 ? 250.231 37.446 358.252 1.00 185.36 ? 312 ASN A ND2   1 
ATOM   2393 N  N     . ALA A 1 312 ? 251.999 41.994 356.917 1.00 164.79 ? 313 ALA A N     1 
ATOM   2394 C  CA    . ALA A 1 312 ? 253.358 42.346 356.569 1.00 173.14 ? 313 ALA A CA    1 
ATOM   2395 C  C     . ALA A 1 312 ? 254.047 42.848 357.823 1.00 178.47 ? 313 ALA A C     1 
ATOM   2396 O  O     . ALA A 1 312 ? 253.420 43.459 358.697 1.00 171.95 ? 313 ALA A O     1 
ATOM   2397 C  CB    . ALA A 1 312 ? 253.431 43.404 355.460 1.00 156.14 ? 313 ALA A CB    1 
ATOM   2398 N  N     . GLY A 1 313 ? 255.333 42.572 357.901 1.00 162.59 ? 314 GLY A N     1 
ATOM   2399 C  CA    . GLY A 1 313 ? 256.171 43.078 358.967 1.00 163.98 ? 314 GLY A CA    1 
ATOM   2400 C  C     . GLY A 1 313 ? 257.302 43.875 358.352 1.00 184.23 ? 314 GLY A C     1 
ATOM   2401 O  O     . GLY A 1 313 ? 257.827 43.510 357.294 1.00 178.82 ? 314 GLY A O     1 
ATOM   2402 N  N     . LYS A 1 314 ? 257.634 44.995 358.989 1.00 190.95 ? 315 LYS A N     1 
ATOM   2403 C  CA    . LYS A 1 314 ? 258.811 45.779 358.645 1.00 193.86 ? 315 LYS A CA    1 
ATOM   2404 C  C     . LYS A 1 314 ? 259.524 46.145 359.940 1.00 193.29 ? 315 LYS A C     1 
ATOM   2405 O  O     . LYS A 1 314 ? 258.872 46.404 360.963 1.00 175.90 ? 315 LYS A O     1 
ATOM   2406 C  CB    . LYS A 1 314 ? 258.442 47.035 357.815 1.00 176.23 ? 315 LYS A CB    1 
ATOM   2407 C  CG    . LYS A 1 314 ? 259.654 47.770 357.250 1.00 182.94 ? 315 LYS A CG    1 
ATOM   2408 C  CD    . LYS A 1 314 ? 259.305 48.758 356.146 1.00 174.00 ? 315 LYS A CD    1 
ATOM   2409 C  CE    . LYS A 1 314 ? 260.587 49.258 355.475 1.00 177.65 ? 315 LYS A CE    1 
ATOM   2410 N  NZ    . LYS A 1 314 ? 261.453 48.150 354.958 1.00 168.57 ? 315 LYS A NZ    1 
ATOM   2411 N  N     . PHE A 1 315 ? 260.861 46.096 359.910 1.00 172.85 ? 316 PHE A N     1 
ATOM   2412 C  CA    . PHE A 1 315 ? 261.628 46.347 361.123 1.00 176.98 ? 316 PHE A CA    1 
ATOM   2413 C  C     . PHE A 1 315 ? 261.319 47.725 361.682 1.00 179.23 ? 316 PHE A C     1 
ATOM   2414 O  O     . PHE A 1 315 ? 261.178 48.706 360.946 1.00 179.25 ? 316 PHE A O     1 
ATOM   2415 C  CB    . PHE A 1 315 ? 263.139 46.235 360.889 1.00 196.19 ? 316 PHE A CB    1 
ATOM   2416 C  CG    . PHE A 1 315 ? 263.974 46.844 362.016 1.00 211.42 ? 316 PHE A CG    1 
ATOM   2417 C  CD1   . PHE A 1 315 ? 264.495 48.134 361.918 1.00 203.83 ? 316 PHE A CD1   1 
ATOM   2418 C  CD2   . PHE A 1 315 ? 264.221 46.124 363.182 1.00 194.87 ? 316 PHE A CD2   1 
ATOM   2419 C  CE1   . PHE A 1 315 ? 265.235 48.682 362.958 1.00 184.29 ? 316 PHE A CE1   1 
ATOM   2420 C  CE2   . PHE A 1 315 ? 264.969 46.669 364.207 1.00 177.01 ? 316 PHE A CE2   1 
ATOM   2421 C  CZ    . PHE A 1 315 ? 265.468 47.948 364.098 1.00 177.23 ? 316 PHE A CZ    1 
ATOM   2422 N  N     . ASN A 1 316 ? 261.230 47.789 363.000 1.00 176.64 ? 317 ASN A N     1 
ATOM   2423 C  CA    . ASN A 1 316 ? 261.186 49.051 363.704 1.00 186.84 ? 317 ASN A CA    1 
ATOM   2424 C  C     . ASN A 1 316 ? 262.070 48.906 364.937 1.00 203.07 ? 317 ASN A C     1 
ATOM   2425 O  O     . ASN A 1 316 ? 262.411 47.793 365.355 1.00 196.65 ? 317 ASN A O     1 
ATOM   2426 C  CB    . ASN A 1 316 ? 259.741 49.450 364.032 1.00 188.25 ? 317 ASN A CB    1 
ATOM   2427 C  CG    . ASN A 1 316 ? 259.636 50.815 364.683 1.00 197.60 ? 317 ASN A CG    1 
ATOM   2428 O  OD1   . ASN A 1 316 ? 259.783 50.953 365.902 1.00 193.81 ? 317 ASN A OD1   1 
ATOM   2429 N  ND2   . ASN A 1 316 ? 259.415 51.844 363.864 1.00 194.51 ? 317 ASN A ND2   1 
ATOM   2430 N  N     . ILE A 1 317 ? 262.508 50.049 365.465 1.00 211.68 ? 318 ILE A N     1 
ATOM   2431 C  CA    . ILE A 1 317 ? 263.461 50.049 366.567 1.00 189.98 ? 318 ILE A CA    1 
ATOM   2432 C  C     . ILE A 1 317 ? 262.767 49.675 367.886 1.00 175.24 ? 318 ILE A C     1 
ATOM   2433 O  O     . ILE A 1 317 ? 263.291 48.872 368.664 1.00 171.69 ? 318 ILE A O     1 
ATOM   2434 C  CB    . ILE A 1 317 ? 264.166 51.422 366.616 1.00 183.82 ? 318 ILE A CB    1 
ATOM   2435 C  CG1   . ILE A 1 317 ? 265.484 51.328 367.368 1.00 202.33 ? 318 ILE A CG1   1 
ATOM   2436 C  CG2   . ILE A 1 317 ? 263.281 52.505 367.232 1.00 188.40 ? 318 ILE A CG2   1 
ATOM   2437 C  CD1   . ILE A 1 317 ? 266.522 50.469 366.633 1.00 198.79 ? 318 ILE A CD1   1 
ATOM   2438 N  N     . ILE A 1 318 ? 261.554 50.200 368.120 1.00 171.60 ? 319 ILE A N     1 
ATOM   2439 C  CA    . ILE A 1 318 ? 260.860 49.950 369.388 1.00 174.00 ? 319 ILE A CA    1 
ATOM   2440 C  C     . ILE A 1 318 ? 260.624 48.475 369.678 1.00 182.88 ? 319 ILE A C     1 
ATOM   2441 O  O     . ILE A 1 318 ? 260.799 48.062 370.840 1.00 183.64 ? 319 ILE A O     1 
ATOM   2442 C  CB    . ILE A 1 318 ? 259.546 50.765 369.438 1.00 184.06 ? 319 ILE A CB    1 
ATOM   2443 C  CG1   . ILE A 1 318 ? 259.841 52.263 369.497 1.00 174.63 ? 319 ILE A CG1   1 
ATOM   2444 C  CG2   . ILE A 1 318 ? 258.644 50.302 370.601 1.00 171.55 ? 319 ILE A CG2   1 
ATOM   2445 C  CD1   . ILE A 1 318 ? 258.600 53.105 369.783 1.00 183.73 ? 319 ILE A CD1   1 
ATOM   2446 N  N     . PRO A 1 319 ? 260.157 47.645 368.731 1.00 198.51 ? 320 PRO A N     1 
ATOM   2447 C  CA    . PRO A 1 319 ? 259.992 46.223 369.072 1.00 196.02 ? 320 PRO A CA    1 
ATOM   2448 C  C     . PRO A 1 319 ? 261.294 45.565 369.473 1.00 196.61 ? 320 PRO A C     1 
ATOM   2449 O  O     . PRO A 1 319 ? 261.298 44.763 370.411 1.00 213.49 ? 320 PRO A O     1 
ATOM   2450 C  CB    . PRO A 1 319 ? 259.416 45.615 367.787 1.00 197.96 ? 320 PRO A CB    1 
ATOM   2451 C  CG    . PRO A 1 319 ? 259.909 46.508 366.702 1.00 184.43 ? 320 PRO A CG    1 
ATOM   2452 C  CD    . PRO A 1 319 ? 259.864 47.889 367.304 1.00 191.33 ? 320 PRO A CD    1 
ATOM   2453 N  N     . THR A 1 320 ? 262.401 45.899 368.802 1.00 174.76 ? 321 THR A N     1 
ATOM   2454 C  CA    . THR A 1 320 ? 263.699 45.336 369.164 1.00 173.65 ? 321 THR A CA    1 
ATOM   2455 C  C     . THR A 1 320 ? 264.125 45.781 370.561 1.00 185.19 ? 321 THR A C     1 
ATOM   2456 O  O     . THR A 1 320 ? 264.637 44.979 371.353 1.00 176.26 ? 321 THR A O     1 
ATOM   2457 C  CB    . THR A 1 320 ? 264.739 45.745 368.131 1.00 172.75 ? 321 THR A CB    1 
ATOM   2458 O  OG1   . THR A 1 320 ? 264.112 45.770 366.845 1.00 193.44 ? 321 THR A OG1   1 
ATOM   2459 C  CG2   . THR A 1 320 ? 265.872 44.732 368.102 1.00 169.43 ? 321 THR A CG2   1 
ATOM   2460 N  N     . ILE A 1 321 ? 263.947 47.072 370.860 1.00 190.64 ? 322 ILE A N     1 
ATOM   2461 C  CA    . ILE A 1 321 ? 264.263 47.607 372.184 1.00 177.58 ? 322 ILE A CA    1 
ATOM   2462 C  C     . ILE A 1 321 ? 263.499 46.853 373.263 1.00 173.38 ? 322 ILE A C     1 
ATOM   2463 O  O     . ILE A 1 321 ? 264.091 46.353 374.222 1.00 175.19 ? 322 ILE A O     1 
ATOM   2464 C  CB    . ILE A 1 321 ? 263.964 49.119 372.234 1.00 178.25 ? 322 ILE A CB    1 
ATOM   2465 C  CG1   . ILE A 1 321 ? 265.090 49.912 371.563 1.00 171.78 ? 322 ILE A CG1   1 
ATOM   2466 C  CG2   . ILE A 1 321 ? 263.662 49.594 373.662 1.00 166.07 ? 322 ILE A CG2   1 
ATOM   2467 C  CD1   . ILE A 1 321 ? 264.806 51.395 371.462 1.00 175.29 ? 322 ILE A CD1   1 
ATOM   2468 N  N     . ILE A 1 322 ? 262.174 46.757 373.128 1.00 176.17 ? 323 ILE A N     1 
ATOM   2469 C  CA    . ILE A 1 322 ? 261.420 46.096 374.189 1.00 171.66 ? 323 ILE A CA    1 
ATOM   2470 C  C     . ILE A 1 322 ? 261.697 44.594 374.228 1.00 174.32 ? 323 ILE A C     1 
ATOM   2471 O  O     . ILE A 1 322 ? 261.697 43.994 375.304 1.00 178.62 ? 323 ILE A O     1 
ATOM   2472 C  CB    . ILE A 1 322 ? 259.915 46.419 374.099 1.00 170.93 ? 323 ILE A CB    1 
ATOM   2473 C  CG1   . ILE A 1 322 ? 259.696 47.884 374.488 1.00 171.02 ? 323 ILE A CG1   1 
ATOM   2474 C  CG2   . ILE A 1 322 ? 259.083 45.500 374.998 1.00 167.06 ? 323 ILE A CG2   1 
ATOM   2475 C  CD1   . ILE A 1 322 ? 258.256 48.260 374.749 1.00 165.54 ? 323 ILE A CD1   1 
ATOM   2476 N  N     . SER A 1 323 ? 261.998 43.960 373.097 1.00 190.23 ? 324 SER A N     1 
ATOM   2477 C  CA    . SER A 1 323 ? 262.320 42.536 373.157 1.00 191.83 ? 324 SER A CA    1 
ATOM   2478 C  C     . SER A 1 323 ? 263.659 42.292 373.839 1.00 185.65 ? 324 SER A C     1 
ATOM   2479 O  O     . SER A 1 323 ? 263.787 41.357 374.633 1.00 196.21 ? 324 SER A O     1 
ATOM   2480 C  CB    . SER A 1 323 ? 262.298 41.915 371.761 1.00 193.99 ? 324 SER A CB    1 
ATOM   2481 O  OG    . SER A 1 323 ? 260.962 41.777 371.290 1.00 211.67 ? 324 SER A OG    1 
ATOM   2482 N  N     . SER A 1 324 ? 264.666 43.118 373.548 1.00 179.13 ? 325 SER A N     1 
ATOM   2483 C  CA    . SER A 1 324 ? 265.956 43.007 374.235 1.00 195.91 ? 325 SER A CA    1 
ATOM   2484 C  C     . SER A 1 324 ? 265.849 43.357 375.728 1.00 190.82 ? 325 SER A C     1 
ATOM   2485 O  O     . SER A 1 324 ? 266.545 42.764 376.567 1.00 176.41 ? 325 SER A O     1 
ATOM   2486 C  CB    . SER A 1 324 ? 266.983 43.873 373.502 1.00 180.94 ? 325 SER A CB    1 
ATOM   2487 O  OG    . SER A 1 324 ? 266.372 45.041 372.977 1.00 175.74 ? 325 SER A OG    1 
ATOM   2488 N  N     . VAL A 1 325 ? 264.991 44.322 376.076 1.00 195.85 ? 326 VAL A N     1 
ATOM   2489 C  CA    . VAL A 1 325 ? 264.713 44.630 377.479 1.00 180.96 ? 326 VAL A CA    1 
ATOM   2490 C  C     . VAL A 1 325 ? 264.072 43.431 378.175 1.00 185.38 ? 326 VAL A C     1 
ATOM   2491 O  O     . VAL A 1 325 ? 264.447 43.068 379.295 1.00 213.49 ? 326 VAL A O     1 
ATOM   2492 C  CB    . VAL A 1 325 ? 263.829 45.887 377.586 1.00 180.71 ? 326 VAL A CB    1 
ATOM   2493 C  CG1   . VAL A 1 325 ? 263.002 45.888 378.885 1.00 173.16 ? 326 VAL A CG1   1 
ATOM   2494 C  CG2   . VAL A 1 325 ? 264.687 47.145 377.474 1.00 172.99 ? 326 VAL A CG2   1 
ATOM   2495 N  N     . ALA A 1 326 ? 263.075 42.820 377.537 1.00 180.65 ? 327 ALA A N     1 
ATOM   2496 C  CA    . ALA A 1 326 ? 262.473 41.618 378.100 1.00 186.22 ? 327 ALA A CA    1 
ATOM   2497 C  C     . ALA A 1 326 ? 263.480 40.483 378.171 1.00 184.68 ? 327 ALA A C     1 
ATOM   2498 O  O     . ALA A 1 326 ? 263.447 39.672 379.102 1.00 193.24 ? 327 ALA A O     1 
ATOM   2499 C  CB    . ALA A 1 326 ? 261.261 41.199 377.273 1.00 208.05 ? 327 ALA A CB    1 
ATOM   2500 N  N     . ALA A 1 327 ? 264.403 40.430 377.217 1.00 181.62 ? 328 ALA A N     1 
ATOM   2501 C  CA    . ALA A 1 327 ? 265.463 39.436 377.266 1.00 187.24 ? 328 ALA A CA    1 
ATOM   2502 C  C     . ALA A 1 327 ? 266.308 39.596 378.524 1.00 208.07 ? 328 ALA A C     1 
ATOM   2503 O  O     . ALA A 1 327 ? 266.481 38.640 379.289 1.00 209.83 ? 328 ALA A O     1 
ATOM   2504 C  CB    . ALA A 1 327 ? 266.327 39.539 376.011 1.00 180.90 ? 328 ALA A CB    1 
ATOM   2505 N  N     . PHE A 1 328 ? 266.844 40.802 378.756 1.00 209.07 ? 329 PHE A N     1 
ATOM   2506 C  CA    . PHE A 1 328 ? 267.687 41.007 379.937 1.00 194.17 ? 329 PHE A CA    1 
ATOM   2507 C  C     . PHE A 1 328 ? 266.898 40.812 381.226 1.00 186.12 ? 329 PHE A C     1 
ATOM   2508 O  O     . PHE A 1 328 ? 267.399 40.205 382.176 1.00 190.07 ? 329 PHE A O     1 
ATOM   2509 C  CB    . PHE A 1 328 ? 268.375 42.372 379.901 1.00 187.70 ? 329 PHE A CB    1 
ATOM   2510 C  CG    . PHE A 1 328 ? 269.465 42.463 378.858 1.00 199.84 ? 329 PHE A CG    1 
ATOM   2511 C  CD1   . PHE A 1 328 ? 270.159 41.327 378.458 1.00 193.17 ? 329 PHE A CD1   1 
ATOM   2512 C  CD2   . PHE A 1 328 ? 269.816 43.684 378.297 1.00 208.03 ? 329 PHE A CD2   1 
ATOM   2513 C  CE1   . PHE A 1 328 ? 271.163 41.403 377.493 1.00 194.14 ? 329 PHE A CE1   1 
ATOM   2514 C  CE2   . PHE A 1 328 ? 270.826 43.767 377.334 1.00 194.96 ? 329 PHE A CE2   1 
ATOM   2515 C  CZ    . PHE A 1 328 ? 271.497 42.627 376.934 1.00 186.80 ? 329 PHE A CZ    1 
ATOM   2516 N  N     . THR A 1 329 ? 265.659 41.304 381.282 1.00 185.23 ? 330 THR A N     1 
ATOM   2517 C  CA    . THR A 1 329 ? 264.854 41.065 382.476 1.00 196.11 ? 330 THR A CA    1 
ATOM   2518 C  C     . THR A 1 329 ? 264.574 39.575 382.673 1.00 207.75 ? 330 THR A C     1 
ATOM   2519 O  O     . THR A 1 329 ? 264.260 39.154 383.794 1.00 218.63 ? 330 THR A O     1 
ATOM   2520 C  CB    . THR A 1 329 ? 263.533 41.864 382.412 1.00 205.57 ? 330 THR A CB    1 
ATOM   2521 O  OG1   . THR A 1 329 ? 263.039 42.101 383.740 1.00 214.35 ? 330 THR A OG1   1 
ATOM   2522 C  CG2   . THR A 1 329 ? 262.446 41.115 381.630 1.00 190.04 ? 330 THR A CG2   1 
ATOM   2523 N  N     . SER A 1 330 ? 264.667 38.772 381.610 1.00 206.13 ? 331 SER A N     1 
ATOM   2524 C  CA    . SER A 1 330 ? 264.459 37.333 381.712 1.00 209.73 ? 331 SER A CA    1 
ATOM   2525 C  C     . SER A 1 330 ? 265.738 36.535 381.953 1.00 188.92 ? 331 SER A C     1 
ATOM   2526 O  O     . SER A 1 330 ? 265.648 35.363 382.338 1.00 190.16 ? 331 SER A O     1 
ATOM   2527 C  CB    . SER A 1 330 ? 263.741 36.823 380.454 1.00 207.76 ? 331 SER A CB    1 
ATOM   2528 O  OG    . SER A 1 330 ? 262.411 37.329 380.392 1.00 199.12 ? 331 SER A OG    1 
ATOM   2529 N  N     . VAL A 1 331 ? 266.915 37.110 381.687 1.00 187.80 ? 332 VAL A N     1 
ATOM   2530 C  CA    . VAL A 1 331 ? 268.158 36.359 381.896 1.00 201.54 ? 332 VAL A CA    1 
ATOM   2531 C  C     . VAL A 1 331 ? 268.287 35.882 383.338 1.00 200.04 ? 332 VAL A C     1 
ATOM   2532 O  O     . VAL A 1 331 ? 268.928 34.858 383.606 1.00 198.14 ? 332 VAL A O     1 
ATOM   2533 C  CB    . VAL A 1 331 ? 269.408 37.177 381.496 1.00 197.59 ? 332 VAL A CB    1 
ATOM   2534 C  CG1   . VAL A 1 331 ? 269.275 37.763 380.102 1.00 193.26 ? 332 VAL A CG1   1 
ATOM   2535 C  CG2   . VAL A 1 331 ? 269.739 38.252 382.544 1.00 188.36 ? 332 VAL A CG2   1 
ATOM   2536 N  N     . GLY A 1 332 ? 267.688 36.598 384.288 1.00 192.30 ? 333 GLY A N     1 
ATOM   2537 C  CA    . GLY A 1 332 ? 267.826 36.200 385.673 1.00 181.44 ? 333 GLY A CA    1 
ATOM   2538 C  C     . GLY A 1 332 ? 267.139 34.891 385.986 1.00 183.52 ? 333 GLY A C     1 
ATOM   2539 O  O     . GLY A 1 332 ? 267.618 34.130 386.825 1.00 185.94 ? 333 GLY A O     1 
ATOM   2540 N  N     . VAL A 1 333 ? 266.069 34.569 385.260 1.00 201.43 ? 334 VAL A N     1 
ATOM   2541 C  CA    . VAL A 1 333 ? 265.103 33.542 385.656 1.00 211.77 ? 334 VAL A CA    1 
ATOM   2542 C  C     . VAL A 1 333 ? 265.771 32.202 385.967 1.00 206.72 ? 334 VAL A C     1 
ATOM   2543 O  O     . VAL A 1 333 ? 265.240 31.413 386.759 1.00 214.53 ? 334 VAL A O     1 
ATOM   2544 C  CB    . VAL A 1 333 ? 264.005 33.398 384.575 1.00 188.24 ? 334 VAL A CB    1 
ATOM   2545 C  CG1   . VAL A 1 333 ? 263.056 32.227 384.873 1.00 176.48 ? 334 VAL A CG1   1 
ATOM   2546 C  CG2   . VAL A 1 333 ? 263.224 34.703 384.451 1.00 180.46 ? 334 VAL A CG2   1 
ATOM   2547 N  N     . GLY A 1 334 ? 266.964 31.949 385.418 1.00 180.83 ? 335 GLY A N     1 
ATOM   2548 C  CA    . GLY A 1 334 ? 267.636 30.707 385.763 1.00 180.37 ? 335 GLY A CA    1 
ATOM   2549 C  C     . GLY A 1 334 ? 267.956 30.570 387.244 1.00 204.11 ? 335 GLY A C     1 
ATOM   2550 O  O     . GLY A 1 334 ? 268.136 29.443 387.731 1.00 198.55 ? 335 GLY A O     1 
ATOM   2551 N  N     . THR A 1 335 ? 267.979 31.690 387.982 1.00 214.93 ? 336 THR A N     1 
ATOM   2552 C  CA    . THR A 1 335 ? 268.422 31.670 389.375 1.00 191.75 ? 336 THR A CA    1 
ATOM   2553 C  C     . THR A 1 335 ? 267.558 30.784 390.263 1.00 193.42 ? 336 THR A C     1 
ATOM   2554 O  O     . THR A 1 335 ? 268.077 30.213 391.212 1.00 209.28 ? 336 THR A O     1 
ATOM   2555 C  CB    . THR A 1 335 ? 268.472 33.081 389.980 1.00 197.54 ? 336 THR A CB    1 
ATOM   2556 O  OG1   . THR A 1 335 ? 267.181 33.710 389.901 1.00 197.27 ? 336 THR A OG1   1 
ATOM   2557 C  CG2   . THR A 1 335 ? 269.564 33.942 389.302 1.00 182.05 ? 336 THR A CG2   1 
ATOM   2558 N  N     . VAL A 1 336 ? 266.250 30.676 390.022 1.00 186.49 ? 337 VAL A N     1 
ATOM   2559 C  CA    . VAL A 1 336 ? 265.440 29.867 390.934 1.00 186.94 ? 337 VAL A CA    1 
ATOM   2560 C  C     . VAL A 1 336 ? 265.834 28.393 390.836 1.00 194.81 ? 337 VAL A C     1 
ATOM   2561 O  O     . VAL A 1 336 ? 265.975 27.690 391.854 1.00 193.72 ? 337 VAL A O     1 
ATOM   2562 C  CB    . VAL A 1 336 ? 263.944 30.086 390.659 1.00 184.70 ? 337 VAL A CB    1 
ATOM   2563 C  CG1   . VAL A 1 336 ? 263.108 29.489 391.780 1.00 178.97 ? 337 VAL A CG1   1 
ATOM   2564 C  CG2   . VAL A 1 336 ? 263.657 31.572 390.491 1.00 183.57 ? 337 VAL A CG2   1 
ATOM   2565 N  N     . LEU A 1 337 ? 266.037 27.906 389.611 1.00 195.55 ? 338 LEU A N     1 
ATOM   2566 C  CA    . LEU A 1 337 ? 266.506 26.539 389.425 1.00 201.69 ? 338 LEU A CA    1 
ATOM   2567 C  C     . LEU A 1 337 ? 267.934 26.377 389.939 1.00 188.02 ? 338 LEU A C     1 
ATOM   2568 O  O     . LEU A 1 337 ? 268.266 25.362 390.570 1.00 189.14 ? 338 LEU A O     1 
ATOM   2569 C  CB    . LEU A 1 337 ? 266.405 26.158 387.949 1.00 190.38 ? 338 LEU A CB    1 
ATOM   2570 C  CG    . LEU A 1 337 ? 266.662 24.694 387.601 1.00 196.14 ? 338 LEU A CG    1 
ATOM   2571 C  CD1   . LEU A 1 337 ? 265.548 23.824 388.169 1.00 186.51 ? 338 LEU A CD1   1 
ATOM   2572 C  CD2   . LEU A 1 337 ? 266.792 24.514 386.094 1.00 184.29 ? 338 LEU A CD2   1 
ATOM   2573 N  N     . CYS A 1 338 ? 268.789 27.373 389.685 1.00 184.58 ? 339 CYS A N     1 
ATOM   2574 C  CA    . CYS A 1 338 ? 270.153 27.314 390.198 1.00 199.87 ? 339 CYS A CA    1 
ATOM   2575 C  C     . CYS A 1 338 ? 270.163 27.294 391.729 1.00 204.23 ? 339 CYS A C     1 
ATOM   2576 O  O     . CYS A 1 338 ? 270.964 26.580 392.345 1.00 202.30 ? 339 CYS A O     1 
ATOM   2577 C  CB    . CYS A 1 338 ? 270.971 28.500 389.662 1.00 208.98 ? 339 CYS A CB    1 
ATOM   2578 S  SG    . CYS A 1 338 ? 271.534 28.447 387.902 1.00 197.45 ? 339 CYS A SG    1 
ATOM   2579 N  N     . ASP A 1 339 ? 269.248 28.046 392.352 1.00 200.46 ? 340 ASP A N     1 
ATOM   2580 C  CA    . ASP A 1 339 ? 269.071 28.017 393.801 1.00 200.61 ? 340 ASP A CA    1 
ATOM   2581 C  C     . ASP A 1 339 ? 268.738 26.620 394.287 1.00 207.34 ? 340 ASP A C     1 
ATOM   2582 O  O     . ASP A 1 339 ? 269.390 26.103 395.193 1.00 225.91 ? 340 ASP A O     1 
ATOM   2583 C  CB    . ASP A 1 339 ? 267.955 28.981 394.246 1.00 194.77 ? 340 ASP A CB    1 
ATOM   2584 C  CG    . ASP A 1 339 ? 268.438 30.408 394.484 1.00 193.78 ? 340 ASP A CG    1 
ATOM   2585 O  OD1   . ASP A 1 339 ? 269.590 30.735 394.112 1.00 190.08 ? 340 ASP A OD1   1 
ATOM   2586 O  OD2   . ASP A 1 339 ? 267.650 31.194 395.069 1.00 181.54 ? 340 ASP A OD2   1 
ATOM   2587 N  N     . ILE A 1 340 ? 267.701 26.000 393.725 1.00 204.30 ? 341 ILE A N     1 
ATOM   2588 C  CA    . ILE A 1 340 ? 267.313 24.694 394.260 1.00 206.81 ? 341 ILE A CA    1 
ATOM   2589 C  C     . ILE A 1 340 ? 268.437 23.672 394.085 1.00 198.08 ? 341 ILE A C     1 
ATOM   2590 O  O     . ILE A 1 340 ? 268.769 22.929 395.024 1.00 207.46 ? 341 ILE A O     1 
ATOM   2591 C  CB    . ILE A 1 340 ? 265.980 24.224 393.658 1.00 202.66 ? 341 ILE A CB    1 
ATOM   2592 C  CG1   . ILE A 1 340 ? 264.933 25.320 393.870 1.00 201.80 ? 341 ILE A CG1   1 
ATOM   2593 C  CG2   . ILE A 1 340 ? 265.541 22.933 394.332 1.00 195.69 ? 341 ILE A CG2   1 
ATOM   2594 C  CD1   . ILE A 1 340 ? 264.861 25.819 395.326 1.00 193.00 ? 341 ILE A CD1   1 
ATOM   2595 N  N     . ILE A 1 341 ? 269.065 23.639 392.904 1.00 191.29 ? 342 ILE A N     1 
ATOM   2596 C  CA    . ILE A 1 341 ? 270.151 22.682 392.679 1.00 202.22 ? 342 ILE A CA    1 
ATOM   2597 C  C     . ILE A 1 341 ? 271.296 22.913 393.667 1.00 214.01 ? 342 ILE A C     1 
ATOM   2598 O  O     . ILE A 1 341 ? 271.738 21.985 394.359 1.00 216.35 ? 342 ILE A O     1 
ATOM   2599 C  CB    . ILE A 1 341 ? 270.637 22.744 391.220 1.00 207.96 ? 342 ILE A CB    1 
ATOM   2600 C  CG1   . ILE A 1 341 ? 269.460 22.541 390.263 1.00 205.11 ? 342 ILE A CG1   1 
ATOM   2601 C  CG2   . ILE A 1 341 ? 271.729 21.705 390.971 1.00 190.80 ? 342 ILE A CG2   1 
ATOM   2602 C  CD1   . ILE A 1 341 ? 269.737 22.986 388.847 1.00 195.82 ? 342 ILE A CD1   1 
ATOM   2603 N  N     . LEU A 1 342 ? 271.814 24.145 393.727 1.00 219.54 ? 343 LEU A N     1 
ATOM   2604 C  CA    . LEU A 1 342 ? 272.933 24.460 394.615 1.00 208.96 ? 343 LEU A CA    1 
ATOM   2605 C  C     . LEU A 1 342 ? 272.577 24.235 396.087 1.00 198.02 ? 343 LEU A C     1 
ATOM   2606 O  O     . LEU A 1 342 ? 273.249 23.474 396.793 1.00 192.24 ? 343 LEU A O     1 
ATOM   2607 C  CB    . LEU A 1 342 ? 273.372 25.904 394.355 1.00 201.97 ? 343 LEU A CB    1 
ATOM   2608 C  CG    . LEU A 1 342 ? 274.492 26.571 395.144 1.00 193.31 ? 343 LEU A CG    1 
ATOM   2609 C  CD1   . LEU A 1 342 ? 273.970 27.127 396.448 1.00 186.30 ? 343 LEU A CD1   1 
ATOM   2610 C  CD2   . LEU A 1 342 ? 275.625 25.586 395.386 1.00 201.36 ? 343 LEU A CD2   1 
ATOM   2611 N  N     . LEU A 1 343 ? 271.509 24.888 396.561 1.00 195.97 ? 344 LEU A N     1 
ATOM   2612 C  CA    . LEU A 1 343 ? 271.016 24.844 397.933 1.00 197.42 ? 344 LEU A CA    1 
ATOM   2613 C  C     . LEU A 1 343 ? 270.419 23.507 398.348 1.00 199.19 ? 344 LEU A C     1 
ATOM   2614 O  O     . LEU A 1 343 ? 269.899 23.444 399.466 1.00 208.65 ? 344 LEU A O     1 
ATOM   2615 C  CB    . LEU A 1 343 ? 269.950 25.923 398.178 1.00 188.70 ? 344 LEU A CB    1 
ATOM   2616 C  CG    . LEU A 1 343 ? 270.317 27.323 398.691 1.00 185.68 ? 344 LEU A CG    1 
ATOM   2617 C  CD1   . LEU A 1 343 ? 270.998 28.209 397.657 1.00 184.32 ? 344 LEU A CD1   1 
ATOM   2618 C  CD2   . LEU A 1 343 ? 269.091 28.003 399.272 1.00 175.56 ? 344 LEU A CD2   1 
ATOM   2619 N  N     . ASN A 1 344 ? 270.400 22.460 397.514 1.00 192.43 ? 345 ASN A N     1 
ATOM   2620 C  CA    . ASN A 1 344 ? 269.940 21.201 398.091 1.00 194.16 ? 345 ASN A CA    1 
ATOM   2621 C  C     . ASN A 1 344 ? 270.672 19.954 397.595 1.00 203.32 ? 345 ASN A C     1 
ATOM   2622 O  O     . ASN A 1 344 ? 270.151 18.845 397.782 1.00 199.29 ? 345 ASN A O     1 
ATOM   2623 C  CB    . ASN A 1 344 ? 268.431 21.023 397.874 1.00 202.39 ? 345 ASN A CB    1 
ATOM   2624 C  CG    . ASN A 1 344 ? 267.599 21.926 398.781 1.00 208.25 ? 345 ASN A CG    1 
ATOM   2625 O  OD1   . ASN A 1 344 ? 267.227 21.546 399.898 1.00 196.33 ? 345 ASN A OD1   1 
ATOM   2626 N  ND2   . ASN A 1 344 ? 267.330 23.141 398.311 1.00 210.07 ? 345 ASN A ND2   1 
ATOM   2627 N  N     . PHE A 1 345 ? 271.867 20.066 396.999 1.00 201.00 ? 346 PHE A N     1 
ATOM   2628 C  CA    . PHE A 1 345 ? 272.456 18.865 396.404 1.00 200.66 ? 346 PHE A CA    1 
ATOM   2629 C  C     . PHE A 1 345 ? 273.983 18.807 396.535 1.00 204.61 ? 346 PHE A C     1 
ATOM   2630 O  O     . PHE A 1 345 ? 274.666 18.295 395.643 1.00 207.86 ? 346 PHE A O     1 
ATOM   2631 C  CB    . PHE A 1 345 ? 272.034 18.737 394.935 1.00 197.10 ? 346 PHE A CB    1 
ATOM   2632 C  CG    . PHE A 1 345 ? 270.547 18.601 394.748 1.00 204.38 ? 346 PHE A CG    1 
ATOM   2633 C  CD1   . PHE A 1 345 ? 269.925 17.367 394.864 1.00 218.80 ? 346 PHE A CD1   1 
ATOM   2634 C  CD2   . PHE A 1 345 ? 269.753 19.718 394.498 1.00 213.25 ? 346 PHE A CD2   1 
ATOM   2635 C  CE1   . PHE A 1 345 ? 268.528 17.248 394.714 1.00 224.67 ? 346 PHE A CE1   1 
ATOM   2636 C  CE2   . PHE A 1 345 ? 268.361 19.611 394.347 1.00 203.20 ? 346 PHE A CE2   1 
ATOM   2637 C  CZ    . PHE A 1 345 ? 267.750 18.372 394.454 1.00 198.48 ? 346 PHE A CZ    1 
ATOM   2638 N  N     . LEU A 1 346 ? 274.556 19.294 397.654 1.00 218.69 ? 347 LEU A N     1 
ATOM   2639 C  CA    . LEU A 1 346 ? 275.983 19.066 397.934 1.00 232.71 ? 347 LEU A CA    1 
ATOM   2640 C  C     . LEU A 1 346 ? 276.286 18.633 399.369 1.00 228.91 ? 347 LEU A C     1 
ATOM   2641 O  O     . LEU A 1 346 ? 277.466 18.633 399.759 1.00 207.01 ? 347 LEU A O     1 
ATOM   2642 C  CB    . LEU A 1 346 ? 276.865 20.292 397.621 1.00 222.30 ? 347 LEU A CB    1 
ATOM   2643 C  CG    . LEU A 1 346 ? 277.625 20.336 396.280 1.00 223.62 ? 347 LEU A CG    1 
ATOM   2644 C  CD1   . LEU A 1 346 ? 276.709 20.547 395.063 1.00 220.49 ? 347 LEU A CD1   1 
ATOM   2645 C  CD2   . LEU A 1 346 ? 278.789 21.331 396.297 1.00 206.34 ? 347 LEU A CD2   1 
ATOM   2646 N  N     . LYS A 1 347 ? 275.263 18.268 400.158 1.00 238.31 ? 348 LYS A N     1 
ATOM   2647 C  CA    . LYS A 1 347 ? 275.373 17.847 401.561 1.00 239.98 ? 348 LYS A CA    1 
ATOM   2648 C  C     . LYS A 1 347 ? 275.832 18.981 402.480 1.00 243.68 ? 348 LYS A C     1 
ATOM   2649 O  O     . LYS A 1 347 ? 275.378 19.084 403.629 1.00 213.33 ? 348 LYS A O     1 
ATOM   2650 C  CB    . LYS A 1 347 ? 276.323 16.646 401.696 1.00 235.05 ? 348 LYS A CB    1 
ATOM   2651 N  N     . GLY A 1 348 ? 276.711 19.848 401.969 1.00 255.53 ? 349 GLY A N     1 
ATOM   2652 C  CA    . GLY A 1 348 ? 277.158 21.031 402.681 1.00 237.39 ? 349 GLY A CA    1 
ATOM   2653 C  C     . GLY A 1 348 ? 276.333 22.235 402.276 1.00 231.68 ? 349 GLY A C     1 
ATOM   2654 O  O     . GLY A 1 348 ? 276.795 23.381 402.353 1.00 216.48 ? 349 GLY A O     1 
ATOM   2655 N  N     . ALA A 1 349 ? 275.098 21.960 401.825 1.00 231.59 ? 350 ALA A N     1 
ATOM   2656 C  CA    . ALA A 1 349 ? 274.141 23.009 401.489 1.00 207.95 ? 350 ALA A CA    1 
ATOM   2657 C  C     . ALA A 1 349 ? 274.021 24.022 402.617 1.00 220.69 ? 350 ALA A C     1 
ATOM   2658 O  O     . ALA A 1 349 ? 273.713 25.196 402.369 1.00 207.73 ? 350 ALA A O     1 
ATOM   2659 C  CB    . ALA A 1 349 ? 272.778 22.397 401.173 1.00 202.75 ? 350 ALA A CB    1 
ATOM   2660 N  N     . ASP A 1 350 ? 274.249 23.567 403.860 1.00 220.50 ? 351 ASP A N     1 
ATOM   2661 C  CA    . ASP A 1 350 ? 274.193 24.425 405.040 1.00 203.46 ? 351 ASP A CA    1 
ATOM   2662 C  C     . ASP A 1 350 ? 275.159 25.601 404.940 1.00 194.00 ? 351 ASP A C     1 
ATOM   2663 O  O     . ASP A 1 350 ? 274.855 26.698 405.424 1.00 187.82 ? 351 ASP A O     1 
ATOM   2664 C  CB    . ASP A 1 350 ? 274.478 23.589 406.284 1.00 200.58 ? 351 ASP A CB    1 
ATOM   2665 N  N     . GLN A 1 351 ? 276.332 25.394 404.338 1.00 192.17 ? 352 GLN A N     1 
ATOM   2666 C  CA    . GLN A 1 351 ? 277.244 26.513 404.113 1.00 191.62 ? 352 GLN A CA    1 
ATOM   2667 C  C     . GLN A 1 351 ? 276.558 27.628 403.340 1.00 188.91 ? 352 GLN A C     1 
ATOM   2668 O  O     . GLN A 1 351 ? 276.615 28.800 403.730 1.00 183.96 ? 352 GLN A O     1 
ATOM   2669 C  CB    . GLN A 1 351 ? 278.481 26.047 403.356 1.00 191.65 ? 352 GLN A CB    1 
ATOM   2670 C  CG    . GLN A 1 351 ? 279.301 25.028 404.081 1.00 199.87 ? 352 GLN A CG    1 
ATOM   2671 C  CD    . GLN A 1 351 ? 280.618 24.781 403.392 1.00 222.62 ? 352 GLN A CD    1 
ATOM   2672 O  OE1   . GLN A 1 351 ? 281.003 25.530 402.493 1.00 223.12 ? 352 GLN A OE1   1 
ATOM   2673 N  NE2   . GLN A 1 351 ? 281.332 23.745 403.819 1.00 229.40 ? 352 GLN A NE2   1 
ATOM   2674 N  N     . TYR A 1 352 ? 275.887 27.265 402.245 1.00 199.91 ? 353 TYR A N     1 
ATOM   2675 C  CA    . TYR A 1 352 ? 275.280 28.241 401.347 1.00 187.01 ? 353 TYR A CA    1 
ATOM   2676 C  C     . TYR A 1 352 ? 274.038 28.865 401.964 1.00 184.37 ? 353 TYR A C     1 
ATOM   2677 O  O     . TYR A 1 352 ? 273.795 30.064 401.797 1.00 180.97 ? 353 TYR A O     1 
ATOM   2678 C  CB    . TYR A 1 352 ? 274.927 27.564 400.030 1.00 189.56 ? 353 TYR A CB    1 
ATOM   2679 C  CG    . TYR A 1 352 ? 275.943 26.553 399.558 1.00 189.53 ? 353 TYR A CG    1 
ATOM   2680 C  CD1   . TYR A 1 352 ? 277.165 26.949 399.032 1.00 182.08 ? 353 TYR A CD1   1 
ATOM   2681 C  CD2   . TYR A 1 352 ? 275.690 25.198 399.678 1.00 189.40 ? 353 TYR A CD2   1 
ATOM   2682 C  CE1   . TYR A 1 352 ? 278.086 26.013 398.603 1.00 186.13 ? 353 TYR A CE1   1 
ATOM   2683 C  CE2   . TYR A 1 352 ? 276.602 24.254 399.268 1.00 189.79 ? 353 TYR A CE2   1 
ATOM   2684 C  CZ    . TYR A 1 352 ? 277.798 24.663 398.729 1.00 192.66 ? 353 TYR A CZ    1 
ATOM   2685 O  OH    . TYR A 1 352 ? 278.708 23.717 398.318 1.00 203.26 ? 353 TYR A OH    1 
ATOM   2686 N  N     . LYS A 1 353 ? 273.214 28.053 402.630 1.00 187.09 ? 354 LYS A N     1 
ATOM   2687 C  CA    . LYS A 1 353 ? 272.111 28.582 403.427 1.00 189.94 ? 354 LYS A CA    1 
ATOM   2688 C  C     . LYS A 1 353 ? 272.594 29.617 404.440 1.00 204.11 ? 354 LYS A C     1 
ATOM   2689 O  O     . LYS A 1 353 ? 272.007 30.695 404.564 1.00 189.91 ? 354 LYS A O     1 
ATOM   2690 C  CB    . LYS A 1 353 ? 271.390 27.433 404.135 1.00 195.59 ? 354 LYS A CB    1 
ATOM   2691 C  CG    . LYS A 1 353 ? 270.840 26.358 403.208 1.00 194.89 ? 354 LYS A CG    1 
ATOM   2692 C  CD    . LYS A 1 353 ? 271.010 24.968 403.807 1.00 200.97 ? 354 LYS A CD    1 
ATOM   2693 C  CE    . LYS A 1 353 ? 270.561 24.883 405.256 1.00 214.51 ? 354 LYS A CE    1 
ATOM   2694 N  NZ    . LYS A 1 353 ? 270.863 23.532 405.828 1.00 215.35 ? 354 LYS A NZ    1 
ATOM   2695 N  N     . ALA A 1 354 ? 273.682 29.315 405.164 1.00 210.76 ? 355 ALA A N     1 
ATOM   2696 C  CA    . ALA A 1 354 ? 274.199 30.247 406.166 1.00 189.85 ? 355 ALA A CA    1 
ATOM   2697 C  C     . ALA A 1 354 ? 274.773 31.511 405.529 1.00 190.93 ? 355 ALA A C     1 
ATOM   2698 O  O     . ALA A 1 354 ? 274.515 32.623 406.007 1.00 188.09 ? 355 ALA A O     1 
ATOM   2699 C  CB    . ALA A 1 354 ? 275.244 29.546 407.029 1.00 191.43 ? 355 ALA A CB    1 
ATOM   2700 N  N     . LYS A 1 355 ? 275.564 31.359 404.460 1.00 186.34 ? 356 LYS A N     1 
ATOM   2701 C  CA    . LYS A 1 355 ? 276.138 32.512 403.769 1.00 188.45 ? 356 LYS A CA    1 
ATOM   2702 C  C     . LYS A 1 355 ? 275.046 33.393 403.166 1.00 195.77 ? 356 LYS A C     1 
ATOM   2703 O  O     . LYS A 1 355 ? 275.147 34.628 403.177 1.00 186.03 ? 356 LYS A O     1 
ATOM   2704 C  CB    . LYS A 1 355 ? 277.098 32.030 402.684 1.00 191.03 ? 356 LYS A CB    1 
ATOM   2705 C  CG    . LYS A 1 355 ? 278.463 31.606 403.175 1.00 186.96 ? 356 LYS A CG    1 
ATOM   2706 C  CD    . LYS A 1 355 ? 279.223 32.774 403.771 1.00 200.20 ? 356 LYS A CD    1 
ATOM   2707 C  CE    . LYS A 1 355 ? 280.719 32.459 403.868 1.00 207.64 ? 356 LYS A CE    1 
ATOM   2708 N  NZ    . LYS A 1 355 ? 281.584 33.673 403.977 1.00 200.87 ? 356 LYS A NZ    1 
ATOM   2709 N  N     . LYS A 1 356 ? 274.005 32.768 402.613 1.00 192.07 ? 357 LYS A N     1 
ATOM   2710 C  CA    . LYS A 1 356 ? 272.925 33.487 401.953 1.00 197.93 ? 357 LYS A CA    1 
ATOM   2711 C  C     . LYS A 1 356 ? 271.865 33.945 402.947 1.00 191.78 ? 357 LYS A C     1 
ATOM   2712 O  O     . LYS A 1 356 ? 271.361 35.067 402.843 1.00 195.61 ? 357 LYS A O     1 
ATOM   2713 C  CB    . LYS A 1 356 ? 272.288 32.591 400.882 1.00 200.47 ? 357 LYS A CB    1 
ATOM   2714 C  CG    . LYS A 1 356 ? 271.122 33.216 400.095 1.00 198.10 ? 357 LYS A CG    1 
ATOM   2715 C  CD    . LYS A 1 356 ? 270.474 32.188 399.163 1.00 186.08 ? 357 LYS A CD    1 
ATOM   2716 C  CE    . LYS A 1 356 ? 269.398 32.789 398.264 1.00 188.54 ? 357 LYS A CE    1 
ATOM   2717 N  NZ    . LYS A 1 356 ? 269.880 33.788 397.271 1.00 194.67 ? 357 LYS A NZ    1 
ATOM   2718 N  N     . PHE A 1 357 ? 271.535 33.121 403.934 1.00 184.75 ? 358 PHE A N     1 
ATOM   2719 C  CA    . PHE A 1 357 ? 270.400 33.396 404.806 1.00 201.52 ? 358 PHE A CA    1 
ATOM   2720 C  C     . PHE A 1 357 ? 270.891 33.870 406.168 1.00 211.20 ? 358 PHE A C     1 
ATOM   2721 O  O     . PHE A 1 357 ? 271.559 33.124 406.897 1.00 208.01 ? 358 PHE A O     1 
ATOM   2722 C  CB    . PHE A 1 357 ? 269.487 32.174 404.960 1.00 209.01 ? 358 PHE A CB    1 
ATOM   2723 C  CG    . PHE A 1 357 ? 268.902 31.673 403.661 1.00 210.48 ? 358 PHE A CG    1 
ATOM   2724 C  CD1   . PHE A 1 357 ? 269.655 30.895 402.794 1.00 203.63 ? 358 PHE A CD1   1 
ATOM   2725 C  CD2   . PHE A 1 357 ? 267.584 31.954 403.324 1.00 191.67 ? 358 PHE A CD2   1 
ATOM   2726 C  CE1   . PHE A 1 357 ? 269.118 30.426 401.615 1.00 189.45 ? 358 PHE A CE1   1 
ATOM   2727 C  CE2   . PHE A 1 357 ? 267.046 31.495 402.146 1.00 183.77 ? 358 PHE A CE2   1 
ATOM   2728 C  CZ    . PHE A 1 357 ? 267.820 30.728 401.286 1.00 183.58 ? 358 PHE A CZ    1 
ATOM   2729 N  N     . GLU A 1 358 ? 270.539 35.105 406.507 1.00 211.55 ? 359 GLU A N     1 
ATOM   2730 C  CA    . GLU A 1 358 ? 270.791 35.693 407.813 1.00 202.58 ? 359 GLU A CA    1 
ATOM   2731 C  C     . GLU A 1 358 ? 269.429 35.698 408.493 1.00 197.91 ? 359 GLU A C     1 
ATOM   2732 O  O     . GLU A 1 358 ? 268.642 36.636 408.343 1.00 187.91 ? 359 GLU A O     1 
ATOM   2733 C  CB    . GLU A 1 358 ? 271.371 37.096 407.732 1.00 198.03 ? 359 GLU A CB    1 
ATOM   2734 C  CG    . GLU A 1 358 ? 271.679 37.667 409.106 1.00 204.77 ? 359 GLU A CG    1 
ATOM   2735 C  CD    . GLU A 1 358 ? 272.093 39.118 409.065 1.00 212.97 ? 359 GLU A CD    1 
ATOM   2736 O  OE1   . GLU A 1 358 ? 272.127 39.754 410.142 1.00 205.79 ? 359 GLU A OE1   1 
ATOM   2737 O  OE2   . GLU A 1 358 ? 272.368 39.621 407.953 1.00 222.59 ? 359 GLU A OE2   1 
ATOM   2738 N  N     . GLU A 1 359 ? 269.143 34.618 409.211 1.00 193.33 ? 360 GLU A N     1 
ATOM   2739 C  CA    . GLU A 1 359 ? 267.842 34.449 409.820 1.00 182.85 ? 360 GLU A CA    1 
ATOM   2740 C  C     . GLU A 1 359 ? 267.584 35.575 410.813 1.00 176.89 ? 360 GLU A C     1 
ATOM   2741 O  O     . GLU A 1 359 ? 268.475 36.340 411.178 1.00 187.17 ? 360 GLU A O     1 
ATOM   2742 C  CB    . GLU A 1 359 ? 267.764 33.097 410.516 1.00 187.63 ? 360 GLU A CB    1 
ATOM   2743 C  CG    . GLU A 1 359 ? 268.208 31.966 409.613 1.00 193.09 ? 360 GLU A CG    1 
ATOM   2744 C  CD    . GLU A 1 359 ? 267.861 30.609 410.170 1.00 203.42 ? 360 GLU A CD    1 
ATOM   2745 O  OE1   . GLU A 1 359 ? 268.153 29.605 409.486 1.00 203.48 ? 360 GLU A OE1   1 
ATOM   2746 O  OE2   . GLU A 1 359 ? 267.300 30.548 411.287 1.00 200.80 ? 360 GLU A OE2   1 
ATOM   2747 N  N     . VAL A 1 360 ? 266.331 35.681 411.234 1.00 171.61 ? 361 VAL A N     1 
ATOM   2748 C  CA    . VAL A 1 360 ? 265.904 36.685 412.198 1.00 178.05 ? 361 VAL A CA    1 
ATOM   2749 C  C     . VAL A 1 360 ? 264.795 36.028 413.007 1.00 186.56 ? 361 VAL A C     1 
ATOM   2750 O  O     . VAL A 1 360 ? 264.231 35.013 412.599 1.00 192.77 ? 361 VAL A O     1 
ATOM   2751 C  CB    . VAL A 1 360 ? 265.469 38.016 411.516 1.00 177.59 ? 361 VAL A CB    1 
ATOM   2752 C  CG1   . VAL A 1 360 ? 264.668 38.935 412.457 1.00 186.30 ? 361 VAL A CG1   1 
ATOM   2753 C  CG2   . VAL A 1 360 ? 266.685 38.790 410.977 1.00 163.61 ? 361 VAL A CG2   1 
ATOM   2754 N  N     . ASN A 1 361 ? 264.527 36.578 414.189 1.00 193.06 ? 362 ASN A N     1 
ATOM   2755 C  CA    . ASN A 1 361 ? 263.453 36.115 415.057 1.00 208.66 ? 362 ASN A CA    1 
ATOM   2756 C  C     . ASN A 1 361 ? 263.055 37.255 415.982 1.00 211.78 ? 362 ASN A C     1 
ATOM   2757 O  O     . ASN A 1 361 ? 263.928 37.938 416.528 1.00 224.46 ? 362 ASN A O     1 
ATOM   2758 C  CB    . ASN A 1 361 ? 263.903 34.911 415.902 1.00 210.26 ? 362 ASN A CB    1 
ATOM   2759 C  CG    . ASN A 1 361 ? 263.572 33.572 415.265 1.00 203.42 ? 362 ASN A CG    1 
ATOM   2760 O  OD1   . ASN A 1 361 ? 264.381 32.999 414.522 1.00 196.55 ? 362 ASN A OD1   1 
ATOM   2761 N  ND2   . ASN A 1 361 ? 262.400 33.036 415.605 1.00 189.10 ? 362 ASN A ND2   1 
ATOM   2762 N  N     . GLU A 1 362 ? 261.744 37.439 416.164 1.00 191.77 ? 363 GLU A N     1 
ATOM   2763 C  CA    . GLU A 1 362 ? 261.211 38.383 417.149 1.00 195.79 ? 363 GLU A CA    1 
ATOM   2764 C  C     . GLU A 1 362 ? 259.683 38.370 417.101 1.00 188.48 ? 363 GLU A C     1 
ATOM   2765 O  O     . GLU A 1 362 ? 259.012 38.880 418.002 1.00 184.89 ? 363 GLU A O     1 
ATOM   2766 C  CB    . GLU A 1 362 ? 261.737 39.805 416.907 1.00 195.84 ? 363 GLU A CB    1 
ATOM   2767 C  CG    . GLU A 1 362 ? 261.648 40.716 418.127 1.00 208.13 ? 363 GLU A CG    1 
ATOM   2768 C  CD    . GLU A 1 362 ? 262.141 42.125 417.854 1.00 202.65 ? 363 GLU A CD    1 
ATOM   2769 O  OE1   . GLU A 1 362 ? 262.363 42.880 418.826 1.00 208.60 ? 363 GLU A OE1   1 
ATOM   2770 O  OE2   . GLU A 1 362 ? 262.287 42.484 416.670 1.00 196.43 ? 363 GLU A OE2   1 
ATOM   2771 N  N     . PHE B 1 6   ? 256.317 26.876 407.927 1.00 224.78 ? 7   PHE B N     1 
ATOM   2772 C  CA    . PHE B 1 6   ? 256.553 28.047 408.767 1.00 223.42 ? 7   PHE B CA    1 
ATOM   2773 C  C     . PHE B 1 6   ? 256.277 29.335 407.983 1.00 216.37 ? 7   PHE B C     1 
ATOM   2774 O  O     . PHE B 1 6   ? 256.894 29.596 406.947 1.00 212.29 ? 7   PHE B O     1 
ATOM   2775 C  CB    . PHE B 1 6   ? 257.986 28.040 409.321 1.00 202.30 ? 7   PHE B CB    1 
ATOM   2776 N  N     . PHE B 1 7   ? 255.330 30.127 408.488 1.00 209.78 ? 8   PHE B N     1 
ATOM   2777 C  CA    . PHE B 1 7   ? 254.926 31.379 407.856 1.00 202.35 ? 8   PHE B CA    1 
ATOM   2778 C  C     . PHE B 1 7   ? 256.041 32.407 408.035 1.00 193.55 ? 8   PHE B C     1 
ATOM   2779 O  O     . PHE B 1 7   ? 256.076 33.131 409.033 1.00 195.76 ? 8   PHE B O     1 
ATOM   2780 C  CB    . PHE B 1 7   ? 253.606 31.881 408.461 1.00 209.36 ? 8   PHE B CB    1 
ATOM   2781 C  CG    . PHE B 1 7   ? 252.442 30.901 408.341 1.00 208.50 ? 8   PHE B CG    1 
ATOM   2782 C  CD1   . PHE B 1 7   ? 252.433 29.901 407.375 1.00 207.01 ? 8   PHE B CD1   1 
ATOM   2783 C  CD2   . PHE B 1 7   ? 251.359 30.986 409.213 1.00 199.31 ? 8   PHE B CD2   1 
ATOM   2784 C  CE1   . PHE B 1 7   ? 251.365 29.013 407.281 1.00 203.21 ? 8   PHE B CE1   1 
ATOM   2785 C  CE2   . PHE B 1 7   ? 250.290 30.107 409.126 1.00 196.55 ? 8   PHE B CE2   1 
ATOM   2786 C  CZ    . PHE B 1 7   ? 250.294 29.118 408.161 1.00 206.05 ? 8   PHE B CZ    1 
ATOM   2787 N  N     . THR B 1 8   ? 256.977 32.450 407.097 1.00 190.74 ? 9   THR B N     1 
ATOM   2788 C  CA    . THR B 1 8   ? 258.211 33.211 407.235 1.00 191.52 ? 9   THR B CA    1 
ATOM   2789 C  C     . THR B 1 8   ? 258.398 34.083 406.008 1.00 204.62 ? 9   THR B C     1 
ATOM   2790 O  O     . THR B 1 8   ? 258.149 33.627 404.890 1.00 235.45 ? 9   THR B O     1 
ATOM   2791 C  CB    . THR B 1 8   ? 259.418 32.278 407.369 1.00 205.03 ? 9   THR B CB    1 
ATOM   2792 O  OG1   . THR B 1 8   ? 259.624 31.581 406.132 1.00 199.68 ? 9   THR B OG1   1 
ATOM   2793 C  CG2   . THR B 1 8   ? 259.179 31.260 408.465 1.00 202.14 ? 9   THR B CG2   1 
ATOM   2794 N  N     . TYR B 1 9   ? 258.870 35.314 406.191 1.00 190.40 ? 10  TYR B N     1 
ATOM   2795 C  CA    . TYR B 1 9   ? 259.020 36.236 405.068 1.00 194.42 ? 10  TYR B CA    1 
ATOM   2796 C  C     . TYR B 1 9   ? 260.496 36.446 404.738 1.00 178.61 ? 10  TYR B C     1 
ATOM   2797 O  O     . TYR B 1 9   ? 261.242 36.994 405.550 1.00 197.49 ? 10  TYR B O     1 
ATOM   2798 C  CB    . TYR B 1 9   ? 258.359 37.579 405.384 1.00 195.07 ? 10  TYR B CB    1 
ATOM   2799 C  CG    . TYR B 1 9   ? 258.723 38.683 404.406 1.00 204.29 ? 10  TYR B CG    1 
ATOM   2800 C  CD1   . TYR B 1 9   ? 258.344 38.591 403.064 1.00 204.16 ? 10  TYR B CD1   1 
ATOM   2801 C  CD2   . TYR B 1 9   ? 259.456 39.795 404.803 1.00 199.34 ? 10  TYR B CD2   1 
ATOM   2802 C  CE1   . TYR B 1 9   ? 258.665 39.582 402.153 1.00 195.90 ? 10  TYR B CE1   1 
ATOM   2803 C  CE2   . TYR B 1 9   ? 259.785 40.795 403.894 1.00 201.59 ? 10  TYR B CE2   1 
ATOM   2804 C  CZ    . TYR B 1 9   ? 259.385 40.679 402.571 1.00 198.14 ? 10  TYR B CZ    1 
ATOM   2805 O  OH    . TYR B 1 9   ? 259.708 41.658 401.660 1.00 185.02 ? 10  TYR B OH    1 
ATOM   2806 N  N     . GLU B 1 10  ? 260.910 36.068 403.538 1.00 176.77 ? 11  GLU B N     1 
ATOM   2807 C  CA    . GLU B 1 10  ? 262.280 36.331 403.125 1.00 179.70 ? 11  GLU B CA    1 
ATOM   2808 C  C     . GLU B 1 10  ? 262.378 37.664 402.392 1.00 178.99 ? 11  GLU B C     1 
ATOM   2809 O  O     . GLU B 1 10  ? 261.397 38.169 401.846 1.00 183.91 ? 11  GLU B O     1 
ATOM   2810 C  CB    . GLU B 1 10  ? 262.826 35.204 402.253 1.00 181.24 ? 11  GLU B CB    1 
ATOM   2811 C  CG    . GLU B 1 10  ? 262.637 33.822 402.859 1.00 191.46 ? 11  GLU B CG    1 
ATOM   2812 C  CD    . GLU B 1 10  ? 263.335 32.746 402.054 1.00 199.90 ? 11  GLU B CD    1 
ATOM   2813 O  OE1   . GLU B 1 10  ? 264.111 33.111 401.141 1.00 188.69 ? 11  GLU B OE1   1 
ATOM   2814 O  OE2   . GLU B 1 10  ? 263.134 31.546 402.354 1.00 202.72 ? 11  GLU B OE2   1 
ATOM   2815 N  N     . THR B 1 11  ? 263.573 38.247 402.416 1.00 176.61 ? 12  THR B N     1 
ATOM   2816 C  CA    . THR B 1 11  ? 263.859 39.520 401.768 1.00 178.90 ? 12  THR B CA    1 
ATOM   2817 C  C     . THR B 1 11  ? 265.366 39.697 401.682 1.00 182.53 ? 12  THR B C     1 
ATOM   2818 O  O     . THR B 1 11  ? 266.089 39.204 402.552 1.00 194.57 ? 12  THR B O     1 
ATOM   2819 C  CB    . THR B 1 11  ? 263.216 40.687 402.531 1.00 177.75 ? 12  THR B CB    1 
ATOM   2820 O  OG1   . THR B 1 11  ? 263.696 41.934 402.014 1.00 176.58 ? 12  THR B OG1   1 
ATOM   2821 C  CG2   . THR B 1 11  ? 263.497 40.591 404.007 1.00 183.74 ? 12  THR B CG2   1 
ATOM   2822 N  N     . PRO B 1 12  ? 265.873 40.330 400.629 1.00 184.52 ? 13  PRO B N     1 
ATOM   2823 C  CA    . PRO B 1 12  ? 267.325 40.389 400.442 1.00 208.58 ? 13  PRO B CA    1 
ATOM   2824 C  C     . PRO B 1 12  ? 267.969 41.521 401.231 1.00 205.43 ? 13  PRO B C     1 
ATOM   2825 O  O     . PRO B 1 12  ? 267.378 42.582 401.452 1.00 202.57 ? 13  PRO B O     1 
ATOM   2826 C  CB    . PRO B 1 12  ? 267.470 40.619 398.933 1.00 201.79 ? 13  PRO B CB    1 
ATOM   2827 C  CG    . PRO B 1 12  ? 266.262 41.416 398.590 1.00 194.21 ? 13  PRO B CG    1 
ATOM   2828 C  CD    . PRO B 1 12  ? 265.151 40.913 399.486 1.00 183.95 ? 13  PRO B CD    1 
ATOM   2829 N  N     . LYS B 1 13  ? 269.212 41.276 401.644 1.00 195.39 ? 14  LYS B N     1 
ATOM   2830 C  CA    . LYS B 1 13  ? 270.069 42.322 402.190 1.00 203.56 ? 14  LYS B CA    1 
ATOM   2831 C  C     . LYS B 1 13  ? 270.599 43.215 401.068 1.00 210.19 ? 14  LYS B C     1 
ATOM   2832 O  O     . LYS B 1 13  ? 270.908 42.738 399.968 1.00 193.38 ? 14  LYS B O     1 
ATOM   2833 C  CB    . LYS B 1 13  ? 271.227 41.705 402.979 1.00 208.47 ? 14  LYS B CB    1 
ATOM   2834 N  N     . VAL B 1 14  ? 270.671 44.523 401.339 1.00 212.18 ? 15  VAL B N     1 
ATOM   2835 C  CA    . VAL B 1 14  ? 270.912 45.534 400.312 1.00 207.57 ? 15  VAL B CA    1 
ATOM   2836 C  C     . VAL B 1 14  ? 271.971 46.538 400.776 1.00 208.94 ? 15  VAL B C     1 
ATOM   2837 O  O     . VAL B 1 14  ? 271.929 47.020 401.915 1.00 202.96 ? 15  VAL B O     1 
ATOM   2838 C  CB    . VAL B 1 14  ? 269.606 46.256 399.911 1.00 206.25 ? 15  VAL B CB    1 
ATOM   2839 C  CG1   . VAL B 1 14  ? 268.561 45.250 399.464 1.00 206.76 ? 15  VAL B CG1   1 
ATOM   2840 C  CG2   . VAL B 1 14  ? 269.047 47.078 401.073 1.00 204.30 ? 15  VAL B CG2   1 
ATOM   2841 N  N     . ILE B 1 15  ? 272.928 46.832 399.884 1.00 206.12 ? 16  ILE B N     1 
ATOM   2842 C  CA    . ILE B 1 15  ? 273.805 47.996 400.007 1.00 193.07 ? 16  ILE B CA    1 
ATOM   2843 C  C     . ILE B 1 15  ? 272.970 49.260 399.813 1.00 202.86 ? 16  ILE B C     1 
ATOM   2844 O  O     . ILE B 1 15  ? 271.930 49.237 399.145 1.00 231.15 ? 16  ILE B O     1 
ATOM   2845 C  CB    . ILE B 1 15  ? 274.934 47.912 398.959 1.00 188.88 ? 16  ILE B CB    1 
ATOM   2846 C  CG1   . ILE B 1 15  ? 275.715 46.594 399.076 1.00 192.33 ? 16  ILE B CG1   1 
ATOM   2847 C  CG2   . ILE B 1 15  ? 275.845 49.124 399.017 1.00 185.14 ? 16  ILE B CG2   1 
ATOM   2848 C  CD1   . ILE B 1 15  ? 276.032 46.163 400.489 1.00 209.15 ? 16  ILE B CD1   1 
ATOM   2849 N  N     . VAL B 1 16  ? 273.399 50.375 400.415 1.00 190.12 ? 17  VAL B N     1 
ATOM   2850 C  CA    . VAL B 1 16  ? 272.665 51.633 400.257 1.00 187.80 ? 17  VAL B CA    1 
ATOM   2851 C  C     . VAL B 1 16  ? 273.630 52.794 400.037 1.00 187.68 ? 17  VAL B C     1 
ATOM   2852 O  O     . VAL B 1 16  ? 273.812 53.632 400.925 1.00 205.83 ? 17  VAL B O     1 
ATOM   2853 C  CB    . VAL B 1 16  ? 271.757 51.913 401.475 1.00 183.34 ? 17  VAL B CB    1 
ATOM   2854 C  CG1   . VAL B 1 16  ? 270.907 53.168 401.268 1.00 178.99 ? 17  VAL B CG1   1 
ATOM   2855 C  CG2   . VAL B 1 16  ? 270.869 50.726 401.791 1.00 185.42 ? 17  VAL B CG2   1 
ATOM   2856 N  N     . VAL B 1 17  ? 274.235 52.873 398.849 1.00 179.97 ? 18  VAL B N     1 
ATOM   2857 C  CA    . VAL B 1 17  ? 275.189 53.932 398.522 1.00 182.02 ? 18  VAL B CA    1 
ATOM   2858 C  C     . VAL B 1 17  ? 274.558 55.300 398.785 1.00 187.56 ? 18  VAL B C     1 
ATOM   2859 O  O     . VAL B 1 17  ? 273.329 55.433 398.815 1.00 196.94 ? 18  VAL B O     1 
ATOM   2860 C  CB    . VAL B 1 17  ? 275.656 53.805 397.061 1.00 182.76 ? 18  VAL B CB    1 
ATOM   2861 C  CG1   . VAL B 1 17  ? 276.756 54.817 396.720 1.00 186.67 ? 18  VAL B CG1   1 
ATOM   2862 C  CG2   . VAL B 1 17  ? 276.095 52.387 396.770 1.00 191.99 ? 18  VAL B CG2   1 
ATOM   2863 N  N     . LYS B 1 18  ? 275.387 56.316 399.047 1.00 189.84 ? 19  LYS B N     1 
ATOM   2864 C  CA    . LYS B 1 18  ? 274.884 57.665 399.277 1.00 193.25 ? 19  LYS B CA    1 
ATOM   2865 C  C     . LYS B 1 18  ? 275.727 58.710 398.557 1.00 197.98 ? 19  LYS B C     1 
ATOM   2866 O  O     . LYS B 1 18  ? 275.702 59.883 398.949 1.00 201.90 ? 19  LYS B O     1 
ATOM   2867 C  CB    . LYS B 1 18  ? 274.842 57.978 400.782 1.00 202.23 ? 19  LYS B CB    1 
ATOM   2868 C  CG    . LYS B 1 18  ? 273.639 57.393 401.529 1.00 207.02 ? 19  LYS B CG    1 
ATOM   2869 C  CD    . LYS B 1 18  ? 273.685 57.701 403.041 1.00 219.89 ? 19  LYS B CD    1 
ATOM   2870 C  CE    . LYS B 1 18  ? 273.607 59.191 403.380 1.00 221.22 ? 19  LYS B CE    1 
ATOM   2871 N  NZ    . LYS B 1 18  ? 272.289 59.796 403.029 1.00 201.86 ? 19  LYS B NZ    1 
ATOM   2872 N  N     . SER B 1 19  ? 276.464 58.316 397.518 1.00 195.88 ? 20  SER B N     1 
ATOM   2873 C  CA    . SER B 1 19  ? 277.182 59.277 396.690 1.00 208.45 ? 20  SER B CA    1 
ATOM   2874 C  C     . SER B 1 19  ? 276.196 60.257 396.059 1.00 225.03 ? 20  SER B C     1 
ATOM   2875 O  O     . SER B 1 19  ? 275.122 59.862 395.592 1.00 229.47 ? 20  SER B O     1 
ATOM   2876 C  CB    . SER B 1 19  ? 277.989 58.544 395.611 1.00 210.01 ? 20  SER B CB    1 
ATOM   2877 O  OG    . SER B 1 19  ? 278.428 59.421 394.581 1.00 201.91 ? 20  SER B OG    1 
ATOM   2878 N  N     . TRP B 1 20  ? 276.536 61.551 396.099 1.00 224.61 ? 21  TRP B N     1 
ATOM   2879 C  CA    . TRP B 1 20  ? 275.689 62.547 395.448 1.00 220.12 ? 21  TRP B CA    1 
ATOM   2880 C  C     . TRP B 1 20  ? 275.578 62.272 393.951 1.00 226.78 ? 21  TRP B C     1 
ATOM   2881 O  O     . TRP B 1 20  ? 274.488 62.383 393.371 1.00 220.30 ? 21  TRP B O     1 
ATOM   2882 C  CB    . TRP B 1 20  ? 276.233 63.955 395.705 1.00 203.51 ? 21  TRP B CB    1 
ATOM   2883 N  N     . THR B 1 21  ? 276.690 61.862 393.325 1.00 207.47 ? 22  THR B N     1 
ATOM   2884 C  CA    . THR B 1 21  ? 276.721 61.640 391.881 1.00 203.63 ? 22  THR B CA    1 
ATOM   2885 C  C     . THR B 1 21  ? 275.788 60.510 391.459 1.00 218.81 ? 22  THR B C     1 
ATOM   2886 O  O     . THR B 1 21  ? 274.874 60.713 390.648 1.00 230.05 ? 22  THR B O     1 
ATOM   2887 C  CB    . THR B 1 21  ? 278.143 61.349 391.425 1.00 209.00 ? 22  THR B CB    1 
ATOM   2888 O  OG1   . THR B 1 21  ? 278.987 62.422 391.849 1.00 234.56 ? 22  THR B OG1   1 
ATOM   2889 C  CG2   . THR B 1 21  ? 278.197 61.220 389.905 1.00 197.94 ? 22  THR B CG2   1 
ATOM   2890 N  N     . ILE B 1 22  ? 276.033 59.294 391.960 1.00 215.60 ? 23  ILE B N     1 
ATOM   2891 C  CA    . ILE B 1 22  ? 275.179 58.178 391.559 1.00 215.47 ? 23  ILE B CA    1 
ATOM   2892 C  C     . ILE B 1 22  ? 273.760 58.372 392.082 1.00 204.38 ? 23  ILE B C     1 
ATOM   2893 O  O     . ILE B 1 22  ? 272.798 57.932 391.442 1.00 215.94 ? 23  ILE B O     1 
ATOM   2894 C  CB    . ILE B 1 22  ? 275.786 56.827 391.983 1.00 218.54 ? 23  ILE B CB    1 
ATOM   2895 C  CG1   . ILE B 1 22  ? 277.063 56.562 391.171 1.00 224.77 ? 23  ILE B CG1   1 
ATOM   2896 C  CG2   . ILE B 1 22  ? 274.781 55.685 391.784 1.00 196.74 ? 23  ILE B CG2   1 
ATOM   2897 C  CD1   . ILE B 1 22  ? 276.860 56.504 389.658 1.00 200.43 ? 23  ILE B CD1   1 
ATOM   2898 N  N     . GLY B 1 23  ? 273.597 59.066 393.206 1.00 200.60 ? 24  GLY B N     1 
ATOM   2899 C  CA    . GLY B 1 23  ? 272.280 59.465 393.656 1.00 201.34 ? 24  GLY B CA    1 
ATOM   2900 C  C     . GLY B 1 23  ? 271.494 60.236 392.607 1.00 218.44 ? 24  GLY B C     1 
ATOM   2901 O  O     . GLY B 1 23  ? 270.380 59.828 392.243 1.00 204.13 ? 24  GLY B O     1 
ATOM   2902 N  N     . ILE B 1 24  ? 272.059 61.332 392.087 1.00 219.46 ? 25  ILE B N     1 
ATOM   2903 C  CA    . ILE B 1 24  ? 271.320 62.106 391.090 1.00 211.09 ? 25  ILE B CA    1 
ATOM   2904 C  C     . ILE B 1 24  ? 271.196 61.335 389.779 1.00 209.27 ? 25  ILE B C     1 
ATOM   2905 O  O     . ILE B 1 24  ? 270.171 61.431 389.104 1.00 213.12 ? 25  ILE B O     1 
ATOM   2906 C  CB    . ILE B 1 24  ? 271.939 63.504 390.863 1.00 207.60 ? 25  ILE B CB    1 
ATOM   2907 C  CG1   . ILE B 1 24  ? 273.229 63.450 390.021 1.00 204.01 ? 25  ILE B CG1   1 
ATOM   2908 C  CG2   . ILE B 1 24  ? 272.148 64.232 392.173 1.00 201.04 ? 25  ILE B CG2   1 
ATOM   2909 C  CD1   . ILE B 1 24  ? 273.049 63.697 388.516 1.00 189.05 ? 25  ILE B CD1   1 
ATOM   2910 N  N     . ILE B 1 25  ? 272.219 60.565 389.384 1.00 202.38 ? 26  ILE B N     1 
ATOM   2911 C  CA    . ILE B 1 25  ? 272.140 59.911 388.076 1.00 199.88 ? 26  ILE B CA    1 
ATOM   2912 C  C     . ILE B 1 25  ? 271.067 58.819 388.088 1.00 199.61 ? 26  ILE B C     1 
ATOM   2913 O  O     . ILE B 1 25  ? 270.266 58.701 387.145 1.00 209.75 ? 26  ILE B O     1 
ATOM   2914 C  CB    . ILE B 1 25  ? 273.523 59.376 387.648 1.00 196.42 ? 26  ILE B CB    1 
ATOM   2915 C  CG1   . ILE B 1 25  ? 273.527 58.939 386.189 1.00 207.54 ? 26  ILE B CG1   1 
ATOM   2916 C  CG2   . ILE B 1 25  ? 273.896 58.146 388.404 1.00 205.01 ? 26  ILE B CG2   1 
ATOM   2917 C  CD1   . ILE B 1 25  ? 274.911 58.488 385.708 1.00 191.63 ? 26  ILE B CD1   1 
ATOM   2918 N  N     . ASN B 1 26  ? 270.972 58.056 389.184 1.00 196.05 ? 27  ASN B N     1 
ATOM   2919 C  CA    . ASN B 1 26  ? 269.893 57.085 389.298 1.00 195.74 ? 27  ASN B CA    1 
ATOM   2920 C  C     . ASN B 1 26  ? 268.545 57.776 389.420 1.00 208.06 ? 27  ASN B C     1 
ATOM   2921 O  O     . ASN B 1 26  ? 267.579 57.355 388.777 1.00 218.56 ? 27  ASN B O     1 
ATOM   2922 C  CB    . ASN B 1 26  ? 270.124 56.146 390.481 1.00 209.33 ? 27  ASN B CB    1 
ATOM   2923 C  CG    . ASN B 1 26  ? 268.841 55.465 390.955 1.00 204.69 ? 27  ASN B CG    1 
ATOM   2924 O  OD1   . ASN B 1 26  ? 268.107 55.997 391.795 1.00 193.84 ? 27  ASN B OD1   1 
ATOM   2925 N  ND2   . ASN B 1 26  ? 268.568 54.279 390.410 1.00 193.78 ? 27  ASN B ND2   1 
ATOM   2926 N  N     . ARG B 1 27  ? 268.452 58.831 390.244 1.00 208.36 ? 28  ARG B N     1 
ATOM   2927 C  CA    . ARG B 1 27  ? 267.177 59.531 390.388 1.00 219.40 ? 28  ARG B CA    1 
ATOM   2928 C  C     . ARG B 1 27  ? 266.703 60.117 389.057 1.00 214.56 ? 28  ARG B C     1 
ATOM   2929 O  O     . ARG B 1 27  ? 265.496 60.153 388.788 1.00 199.56 ? 28  ARG B O     1 
ATOM   2930 C  CB    . ARG B 1 27  ? 267.289 60.616 391.465 1.00 214.67 ? 28  ARG B CB    1 
ATOM   2931 C  CG    . ARG B 1 27  ? 267.383 60.086 392.894 1.00 198.55 ? 28  ARG B CG    1 
ATOM   2932 C  CD    . ARG B 1 27  ? 266.432 58.928 393.099 1.00 194.58 ? 28  ARG B CD    1 
ATOM   2933 N  NE    . ARG B 1 27  ? 265.964 58.816 394.477 1.00 195.80 ? 28  ARG B NE    1 
ATOM   2934 C  CZ    . ARG B 1 27  ? 265.299 57.768 394.959 1.00 201.13 ? 28  ARG B CZ    1 
ATOM   2935 N  NH1   . ARG B 1 27  ? 264.900 57.755 396.218 1.00 204.34 ? 28  ARG B NH1   1 
ATOM   2936 N  NH2   . ARG B 1 27  ? 265.028 56.727 394.185 1.00 212.21 ? 28  ARG B NH2   1 
ATOM   2937 N  N     . VAL B 1 28  ? 267.636 60.559 388.211 1.00 203.38 ? 29  VAL B N     1 
ATOM   2938 C  CA    . VAL B 1 28  ? 267.289 61.054 386.885 1.00 200.70 ? 29  VAL B CA    1 
ATOM   2939 C  C     . VAL B 1 28  ? 266.785 59.923 385.993 1.00 207.04 ? 29  VAL B C     1 
ATOM   2940 O  O     . VAL B 1 28  ? 265.770 60.077 385.303 1.00 217.05 ? 29  VAL B O     1 
ATOM   2941 C  CB    . VAL B 1 28  ? 268.493 61.790 386.265 1.00 198.64 ? 29  VAL B CB    1 
ATOM   2942 C  CG1   . VAL B 1 28  ? 268.467 61.711 384.747 1.00 186.29 ? 29  VAL B CG1   1 
ATOM   2943 C  CG2   . VAL B 1 28  ? 268.481 63.248 386.714 1.00 190.77 ? 29  VAL B CG2   1 
ATOM   2944 N  N     . VAL B 1 29  ? 267.460 58.766 386.007 1.00 195.83 ? 30  VAL B N     1 
ATOM   2945 C  CA    . VAL B 1 29  ? 266.957 57.621 385.239 1.00 194.61 ? 30  VAL B CA    1 
ATOM   2946 C  C     . VAL B 1 29  ? 265.538 57.241 385.680 1.00 190.72 ? 30  VAL B C     1 
ATOM   2947 O  O     . VAL B 1 29  ? 264.662 56.941 384.852 1.00 190.09 ? 30  VAL B O     1 
ATOM   2948 C  CB    . VAL B 1 29  ? 267.940 56.440 385.353 1.00 181.95 ? 30  VAL B CB    1 
ATOM   2949 C  CG1   . VAL B 1 29  ? 267.233 55.108 385.194 1.00 179.22 ? 30  VAL B CG1   1 
ATOM   2950 C  CG2   . VAL B 1 29  ? 268.994 56.580 384.294 1.00 176.47 ? 30  VAL B CG2   1 
ATOM   2951 N  N     . GLN B 1 30  ? 265.277 57.297 386.980 1.00 189.10 ? 31  GLN B N     1 
ATOM   2952 C  CA    . GLN B 1 30  ? 263.948 56.975 387.489 1.00 196.45 ? 31  GLN B CA    1 
ATOM   2953 C  C     . GLN B 1 30  ? 262.918 58.032 387.100 1.00 211.99 ? 31  GLN B C     1 
ATOM   2954 O  O     . GLN B 1 30  ? 261.762 57.703 386.787 1.00 193.61 ? 31  GLN B O     1 
ATOM   2955 C  CB    . GLN B 1 30  ? 264.031 56.816 388.997 1.00 190.74 ? 31  GLN B CB    1 
ATOM   2956 C  CG    . GLN B 1 30  ? 265.132 55.884 389.361 1.00 189.52 ? 31  GLN B CG    1 
ATOM   2957 C  CD    . GLN B 1 30  ? 265.243 55.698 390.825 1.00 192.28 ? 31  GLN B CD    1 
ATOM   2958 O  OE1   . GLN B 1 30  ? 264.958 56.616 391.587 1.00 198.95 ? 31  GLN B OE1   1 
ATOM   2959 N  NE2   . GLN B 1 30  ? 265.692 54.526 391.246 1.00 205.47 ? 31  GLN B NE2   1 
ATOM   2960 N  N     . LEU B 1 31  ? 263.310 59.309 387.140 1.00 214.88 ? 32  LEU B N     1 
ATOM   2961 C  CA    . LEU B 1 31  ? 262.423 60.362 386.661 1.00 213.24 ? 32  LEU B CA    1 
ATOM   2962 C  C     . LEU B 1 31  ? 262.057 60.133 385.209 1.00 203.25 ? 32  LEU B C     1 
ATOM   2963 O  O     . LEU B 1 31  ? 260.895 60.297 384.827 1.00 201.08 ? 32  LEU B O     1 
ATOM   2964 C  CB    . LEU B 1 31  ? 263.073 61.738 386.817 1.00 215.65 ? 32  LEU B CB    1 
ATOM   2965 C  CG    . LEU B 1 31  ? 262.120 62.907 386.535 1.00 205.81 ? 32  LEU B CG    1 
ATOM   2966 C  CD1   . LEU B 1 31  ? 261.010 62.986 387.593 1.00 190.17 ? 32  LEU B CD1   1 
ATOM   2967 C  CD2   . LEU B 1 31  ? 262.870 64.236 386.388 1.00 190.85 ? 32  LEU B CD2   1 
ATOM   2968 N  N     . LEU B 1 32  ? 263.039 59.745 384.391 1.00 192.76 ? 33  LEU B N     1 
ATOM   2969 C  CA    . LEU B 1 32  ? 262.783 59.529 382.972 1.00 190.54 ? 33  LEU B CA    1 
ATOM   2970 C  C     . LEU B 1 32  ? 261.832 58.360 382.753 1.00 200.71 ? 33  LEU B C     1 
ATOM   2971 O  O     . LEU B 1 32  ? 260.916 58.450 381.926 1.00 205.92 ? 33  LEU B O     1 
ATOM   2972 C  CB    . LEU B 1 32  ? 264.097 59.307 382.232 1.00 181.98 ? 33  LEU B CB    1 
ATOM   2973 C  CG    . LEU B 1 32  ? 265.029 60.521 382.305 1.00 182.50 ? 33  LEU B CG    1 
ATOM   2974 C  CD1   . LEU B 1 32  ? 266.037 60.511 381.169 1.00 177.25 ? 33  LEU B CD1   1 
ATOM   2975 C  CD2   . LEU B 1 32  ? 264.281 61.858 382.389 1.00 182.77 ? 33  LEU B CD2   1 
ATOM   2976 N  N     . ILE B 1 33  ? 262.011 57.267 383.503 1.00 202.41 ? 34  ILE B N     1 
ATOM   2977 C  CA    . ILE B 1 33  ? 261.090 56.131 383.391 1.00 198.28 ? 34  ILE B CA    1 
ATOM   2978 C  C     . ILE B 1 33  ? 259.675 56.514 383.839 1.00 199.98 ? 34  ILE B C     1 
ATOM   2979 O  O     . ILE B 1 33  ? 258.687 56.194 383.164 1.00 202.46 ? 34  ILE B O     1 
ATOM   2980 C  CB    . ILE B 1 33  ? 261.636 54.914 384.159 1.00 194.48 ? 34  ILE B CB    1 
ATOM   2981 C  CG1   . ILE B 1 33  ? 262.952 54.472 383.524 1.00 191.95 ? 34  ILE B CG1   1 
ATOM   2982 C  CG2   . ILE B 1 33  ? 260.636 53.773 384.162 1.00 193.35 ? 34  ILE B CG2   1 
ATOM   2983 C  CD1   . ILE B 1 33  ? 262.826 54.190 382.039 1.00 185.16 ? 34  ILE B CD1   1 
ATOM   2984 N  N     . ILE B 1 34  ? 259.547 57.211 384.973 1.00 194.30 ? 35  ILE B N     1 
ATOM   2985 C  CA    . ILE B 1 34  ? 258.211 57.591 385.439 1.00 205.84 ? 35  ILE B CA    1 
ATOM   2986 C  C     . ILE B 1 34  ? 257.550 58.575 384.474 1.00 202.29 ? 35  ILE B C     1 
ATOM   2987 O  O     . ILE B 1 34  ? 256.352 58.463 384.175 1.00 195.20 ? 35  ILE B O     1 
ATOM   2988 C  CB    . ILE B 1 34  ? 258.269 58.137 386.878 1.00 205.89 ? 35  ILE B CB    1 
ATOM   2989 C  CG1   . ILE B 1 34  ? 258.739 57.036 387.820 1.00 202.75 ? 35  ILE B CG1   1 
ATOM   2990 C  CG2   . ILE B 1 34  ? 256.895 58.635 387.334 1.00 186.35 ? 35  ILE B CG2   1 
ATOM   2991 C  CD1   . ILE B 1 34  ? 257.715 55.912 387.970 1.00 190.22 ? 35  ILE B CD1   1 
ATOM   2992 N  N     . SER B 1 35  ? 258.309 59.549 383.966 1.00 196.66 ? 36  SER B N     1 
ATOM   2993 C  CA    . SER B 1 35  ? 257.714 60.535 383.076 1.00 197.72 ? 36  SER B CA    1 
ATOM   2994 C  C     . SER B 1 35  ? 257.301 59.891 381.762 1.00 210.07 ? 36  SER B C     1 
ATOM   2995 O  O     . SER B 1 35  ? 256.240 60.216 381.223 1.00 217.33 ? 36  SER B O     1 
ATOM   2996 C  CB    . SER B 1 35  ? 258.680 61.693 382.819 1.00 187.42 ? 36  SER B CB    1 
ATOM   2997 O  OG    . SER B 1 35  ? 259.747 61.295 381.978 1.00 185.89 ? 36  SER B OG    1 
ATOM   2998 N  N     . TYR B 1 36  ? 258.125 58.980 381.229 1.00 199.06 ? 37  TYR B N     1 
ATOM   2999 C  CA    . TYR B 1 36  ? 257.734 58.201 380.055 1.00 195.33 ? 37  TYR B CA    1 
ATOM   3000 C  C     . TYR B 1 36  ? 256.448 57.410 380.312 1.00 206.48 ? 37  TYR B C     1 
ATOM   3001 O  O     . TYR B 1 36  ? 255.531 57.410 379.481 1.00 207.00 ? 37  TYR B O     1 
ATOM   3002 C  CB    . TYR B 1 36  ? 258.889 57.282 379.655 1.00 184.10 ? 37  TYR B CB    1 
ATOM   3003 C  CG    . TYR B 1 36  ? 258.520 56.024 378.901 1.00 182.96 ? 37  TYR B CG    1 
ATOM   3004 C  CD1   . TYR B 1 36  ? 258.090 54.886 379.576 1.00 182.90 ? 37  TYR B CD1   1 
ATOM   3005 C  CD2   . TYR B 1 36  ? 258.696 55.938 377.529 1.00 191.41 ? 37  TYR B CD2   1 
ATOM   3006 C  CE1   . TYR B 1 36  ? 257.773 53.722 378.905 1.00 183.32 ? 37  TYR B CE1   1 
ATOM   3007 C  CE2   . TYR B 1 36  ? 258.390 54.765 376.841 1.00 204.01 ? 37  TYR B CE2   1 
ATOM   3008 C  CZ    . TYR B 1 36  ? 257.931 53.656 377.541 1.00 199.07 ? 37  TYR B CZ    1 
ATOM   3009 O  OH    . TYR B 1 36  ? 257.624 52.479 376.886 1.00 187.96 ? 37  TYR B OH    1 
ATOM   3010 N  N     . PHE B 1 37  ? 256.362 56.720 381.457 1.00 191.97 ? 38  PHE B N     1 
ATOM   3011 C  CA    . PHE B 1 37  ? 255.178 55.903 381.723 1.00 190.10 ? 38  PHE B CA    1 
ATOM   3012 C  C     . PHE B 1 37  ? 253.918 56.747 381.868 1.00 197.95 ? 38  PHE B C     1 
ATOM   3013 O  O     . PHE B 1 37  ? 252.834 56.325 381.446 1.00 201.57 ? 38  PHE B O     1 
ATOM   3014 C  CB    . PHE B 1 37  ? 255.388 55.027 382.950 1.00 189.08 ? 38  PHE B CB    1 
ATOM   3015 C  CG    . PHE B 1 37  ? 255.608 53.585 382.613 1.00 195.59 ? 38  PHE B CG    1 
ATOM   3016 C  CD1   . PHE B 1 37  ? 256.772 53.180 381.990 1.00 195.85 ? 38  PHE B CD1   1 
ATOM   3017 C  CD2   . PHE B 1 37  ? 254.641 52.636 382.894 1.00 185.88 ? 38  PHE B CD2   1 
ATOM   3018 C  CE1   . PHE B 1 37  ? 256.981 51.853 381.664 1.00 197.16 ? 38  PHE B CE1   1 
ATOM   3019 C  CE2   . PHE B 1 37  ? 254.846 51.303 382.577 1.00 187.61 ? 38  PHE B CE2   1 
ATOM   3020 C  CZ    . PHE B 1 37  ? 256.019 50.911 381.961 1.00 193.76 ? 38  PHE B CZ    1 
ATOM   3021 N  N     . VAL B 1 38  ? 254.018 57.918 382.495 1.00 196.16 ? 39  VAL B N     1 
ATOM   3022 C  CA    . VAL B 1 38  ? 252.844 58.784 382.571 1.00 208.05 ? 39  VAL B CA    1 
ATOM   3023 C  C     . VAL B 1 38  ? 252.530 59.349 381.190 1.00 213.87 ? 39  VAL B C     1 
ATOM   3024 O  O     . VAL B 1 38  ? 251.381 59.312 380.731 1.00 212.62 ? 39  VAL B O     1 
ATOM   3025 C  CB    . VAL B 1 38  ? 253.031 59.893 383.624 1.00 196.61 ? 39  VAL B CB    1 
ATOM   3026 C  CG1   . VAL B 1 38  ? 252.178 61.104 383.290 1.00 186.64 ? 39  VAL B CG1   1 
ATOM   3027 C  CG2   . VAL B 1 38  ? 252.606 59.373 384.978 1.00 193.21 ? 39  VAL B CG2   1 
ATOM   3028 N  N     . GLY B 1 39  ? 253.553 59.860 380.500 1.00 207.33 ? 40  GLY B N     1 
ATOM   3029 C  CA    . GLY B 1 39  ? 253.334 60.493 379.210 1.00 205.72 ? 40  GLY B CA    1 
ATOM   3030 C  C     . GLY B 1 39  ? 252.978 59.509 378.110 1.00 210.63 ? 40  GLY B C     1 
ATOM   3031 O  O     . GLY B 1 39  ? 251.997 59.707 377.387 1.00 220.16 ? 40  GLY B O     1 
ATOM   3032 N  N     . TRP B 1 40  ? 253.737 58.418 377.986 1.00 193.98 ? 41  TRP B N     1 
ATOM   3033 C  CA    . TRP B 1 40  ? 253.478 57.459 376.902 1.00 195.13 ? 41  TRP B CA    1 
ATOM   3034 C  C     . TRP B 1 40  ? 252.397 56.456 377.298 1.00 192.99 ? 41  TRP B C     1 
ATOM   3035 O  O     . TRP B 1 40  ? 251.253 56.572 376.854 1.00 206.55 ? 41  TRP B O     1 
ATOM   3036 C  CB    . TRP B 1 40  ? 254.771 56.770 376.462 1.00 192.21 ? 41  TRP B CB    1 
ATOM   3037 C  CG    . TRP B 1 40  ? 254.564 55.628 375.493 1.00 201.40 ? 41  TRP B CG    1 
ATOM   3038 C  CD1   . TRP B 1 40  ? 254.294 54.326 375.808 1.00 201.37 ? 41  TRP B CD1   1 
ATOM   3039 C  CD2   . TRP B 1 40  ? 254.571 55.694 374.057 1.00 207.83 ? 41  TRP B CD2   1 
ATOM   3040 N  NE1   . TRP B 1 40  ? 254.165 53.573 374.666 1.00 204.36 ? 41  TRP B NE1   1 
ATOM   3041 C  CE2   . TRP B 1 40  ? 254.323 54.388 373.577 1.00 206.92 ? 41  TRP B CE2   1 
ATOM   3042 C  CE3   . TRP B 1 40  ? 254.770 56.725 373.133 1.00 210.46 ? 41  TRP B CE3   1 
ATOM   3043 C  CZ2   . TRP B 1 40  ? 254.267 54.087 372.212 1.00 198.15 ? 41  TRP B CZ2   1 
ATOM   3044 C  CZ3   . TRP B 1 40  ? 254.716 56.421 371.774 1.00 209.20 ? 41  TRP B CZ3   1 
ATOM   3045 C  CH2   . TRP B 1 40  ? 254.467 55.113 371.330 1.00 201.95 ? 41  TRP B CH2   1 
ATOM   3046 N  N     . VAL B 1 41  ? 252.732 55.481 378.147 1.00 186.18 ? 42  VAL B N     1 
ATOM   3047 C  CA    . VAL B 1 41  ? 251.791 54.386 378.388 1.00 186.07 ? 42  VAL B CA    1 
ATOM   3048 C  C     . VAL B 1 41  ? 250.461 54.889 378.960 1.00 196.22 ? 42  VAL B C     1 
ATOM   3049 O  O     . VAL B 1 41  ? 249.407 54.288 378.707 1.00 200.92 ? 42  VAL B O     1 
ATOM   3050 C  CB    . VAL B 1 41  ? 252.435 53.313 379.289 1.00 190.94 ? 42  VAL B CB    1 
ATOM   3051 C  CG1   . VAL B 1 41  ? 251.430 52.227 379.658 1.00 185.01 ? 42  VAL B CG1   1 
ATOM   3052 C  CG2   . VAL B 1 41  ? 253.616 52.697 378.589 1.00 184.59 ? 42  VAL B CG2   1 
ATOM   3053 N  N     . PHE B 1 42  ? 250.462 56.005 379.696 1.00 204.30 ? 43  PHE B N     1 
ATOM   3054 C  CA    . PHE B 1 42  ? 249.214 56.487 380.299 1.00 214.97 ? 43  PHE B CA    1 
ATOM   3055 C  C     . PHE B 1 42  ? 248.516 57.573 379.484 1.00 203.39 ? 43  PHE B C     1 
ATOM   3056 O  O     . PHE B 1 42  ? 247.312 57.460 379.236 1.00 182.69 ? 43  PHE B O     1 
ATOM   3057 C  CB    . PHE B 1 42  ? 249.430 56.968 381.746 1.00 202.98 ? 43  PHE B CB    1 
ATOM   3058 C  CG    . PHE B 1 42  ? 248.917 55.997 382.785 1.00 198.96 ? 43  PHE B CG    1 
ATOM   3059 C  CD1   . PHE B 1 42  ? 249.475 54.732 382.923 1.00 185.66 ? 43  PHE B CD1   1 
ATOM   3060 C  CD2   . PHE B 1 42  ? 247.828 56.343 383.593 1.00 198.01 ? 43  PHE B CD2   1 
ATOM   3061 C  CE1   . PHE B 1 42  ? 248.978 53.836 383.869 1.00 189.62 ? 43  PHE B CE1   1 
ATOM   3062 C  CE2   . PHE B 1 42  ? 247.321 55.456 384.547 1.00 181.42 ? 43  PHE B CE2   1 
ATOM   3063 C  CZ    . PHE B 1 42  ? 247.896 54.200 384.685 1.00 187.23 ? 43  PHE B CZ    1 
ATOM   3064 N  N     . LEU B 1 43  ? 249.213 58.651 379.111 1.00 202.83 ? 44  LEU B N     1 
ATOM   3065 C  CA    . LEU B 1 43  ? 248.562 59.692 378.320 1.00 198.75 ? 44  LEU B CA    1 
ATOM   3066 C  C     . LEU B 1 43  ? 248.372 59.256 376.870 1.00 199.00 ? 44  LEU B C     1 
ATOM   3067 O  O     . LEU B 1 43  ? 247.243 59.178 376.375 1.00 206.12 ? 44  LEU B O     1 
ATOM   3068 C  CB    . LEU B 1 43  ? 249.342 61.008 378.392 1.00 186.71 ? 44  LEU B CB    1 
ATOM   3069 C  CG    . LEU B 1 43  ? 249.380 61.765 379.722 1.00 191.61 ? 44  LEU B CG    1 
ATOM   3070 C  CD1   . LEU B 1 43  ? 249.698 63.224 379.444 1.00 195.38 ? 44  LEU B CD1   1 
ATOM   3071 C  CD2   . LEU B 1 43  ? 248.087 61.635 380.525 1.00 175.50 ? 44  LEU B CD2   1 
ATOM   3072 N  N     . HIS B 1 44  ? 249.465 58.974 376.169 1.00 193.99 ? 45  HIS B N     1 
ATOM   3073 C  CA    . HIS B 1 44  ? 249.390 58.657 374.746 1.00 187.83 ? 45  HIS B CA    1 
ATOM   3074 C  C     . HIS B 1 44  ? 248.680 57.335 374.460 1.00 185.43 ? 45  HIS B C     1 
ATOM   3075 O  O     . HIS B 1 44  ? 247.554 57.341 373.962 1.00 205.47 ? 45  HIS B O     1 
ATOM   3076 C  CB    . HIS B 1 44  ? 250.793 58.647 374.150 1.00 199.26 ? 45  HIS B CB    1 
ATOM   3077 C  CG    . HIS B 1 44  ? 250.863 58.038 372.792 1.00 190.22 ? 45  HIS B CG    1 
ATOM   3078 N  ND1   . HIS B 1 44  ? 251.238 56.729 372.587 1.00 191.05 ? 45  HIS B ND1   1 
ATOM   3079 C  CD2   . HIS B 1 44  ? 250.611 58.556 371.568 1.00 202.82 ? 45  HIS B CD2   1 
ATOM   3080 C  CE1   . HIS B 1 44  ? 251.214 56.466 371.294 1.00 206.45 ? 45  HIS B CE1   1 
ATOM   3081 N  NE2   . HIS B 1 44  ? 250.837 57.558 370.652 1.00 214.80 ? 45  HIS B NE2   1 
ATOM   3082 N  N     . GLU B 1 45  ? 249.308 56.197 374.771 1.00 185.36 ? 46  GLU B N     1 
ATOM   3083 C  CA    . GLU B 1 45  ? 248.719 54.888 374.493 1.00 182.76 ? 46  GLU B CA    1 
ATOM   3084 C  C     . GLU B 1 45  ? 247.518 54.578 375.370 1.00 180.86 ? 46  GLU B C     1 
ATOM   3085 O  O     . GLU B 1 45  ? 246.983 53.470 375.265 1.00 178.38 ? 46  GLU B O     1 
ATOM   3086 C  CB    . GLU B 1 45  ? 249.752 53.779 374.688 1.00 185.85 ? 46  GLU B CB    1 
ATOM   3087 C  CG    . GLU B 1 45  ? 250.933 53.773 373.726 1.00 195.08 ? 46  GLU B CG    1 
ATOM   3088 C  CD    . GLU B 1 45  ? 250.677 53.002 372.452 1.00 193.71 ? 46  GLU B CD    1 
ATOM   3089 O  OE1   . GLU B 1 45  ? 250.639 51.756 372.511 1.00 198.30 ? 46  GLU B OE1   1 
ATOM   3090 O  OE2   . GLU B 1 45  ? 250.560 53.630 371.384 1.00 200.95 ? 46  GLU B OE2   1 
ATOM   3091 N  N     . LYS B 1 46  ? 247.116 55.512 376.230 1.00 182.98 ? 47  LYS B N     1 
ATOM   3092 C  CA    . LYS B 1 46  ? 245.874 55.447 377.010 1.00 202.04 ? 47  LYS B CA    1 
ATOM   3093 C  C     . LYS B 1 46  ? 245.585 54.045 377.558 1.00 205.84 ? 47  LYS B C     1 
ATOM   3094 O  O     . LYS B 1 46  ? 244.503 53.484 377.363 1.00 192.61 ? 47  LYS B O     1 
ATOM   3095 C  CB    . LYS B 1 46  ? 244.689 55.970 376.187 1.00 195.53 ? 47  LYS B CB    1 
ATOM   3096 C  CG    . LYS B 1 46  ? 244.737 57.478 375.905 1.00 195.97 ? 47  LYS B CG    1 
ATOM   3097 C  CD    . LYS B 1 46  ? 243.425 58.026 375.332 1.00 200.24 ? 47  LYS B CD    1 
ATOM   3098 C  CE    . LYS B 1 46  ? 243.639 59.315 374.526 1.00 204.85 ? 47  LYS B CE    1 
ATOM   3099 N  NZ    . LYS B 1 46  ? 242.512 59.628 373.583 1.00 189.58 ? 47  LYS B NZ    1 
ATOM   3100 N  N     . ALA B 1 47  ? 246.574 53.472 378.261 1.00 195.54 ? 48  ALA B N     1 
ATOM   3101 C  CA    . ALA B 1 47  ? 246.446 52.111 378.786 1.00 179.72 ? 48  ALA B CA    1 
ATOM   3102 C  C     . ALA B 1 47  ? 245.529 52.012 380.001 1.00 174.86 ? 48  ALA B C     1 
ATOM   3103 O  O     . ALA B 1 47  ? 245.330 50.905 380.520 1.00 170.63 ? 48  ALA B O     1 
ATOM   3104 C  CB    . ALA B 1 47  ? 247.819 51.548 379.132 1.00 177.41 ? 48  ALA B CB    1 
ATOM   3105 N  N     . TYR B 1 48  ? 244.968 53.125 380.460 1.00 173.87 ? 49  TYR B N     1 
ATOM   3106 C  CA    . TYR B 1 48  ? 244.042 53.133 381.582 1.00 173.93 ? 49  TYR B CA    1 
ATOM   3107 C  C     . TYR B 1 48  ? 242.632 52.741 381.196 1.00 184.68 ? 49  TYR B C     1 
ATOM   3108 O  O     . TYR B 1 48  ? 241.752 52.777 382.064 1.00 180.44 ? 49  TYR B O     1 
ATOM   3109 C  CB    . TYR B 1 48  ? 244.012 54.520 382.217 1.00 177.12 ? 49  TYR B CB    1 
ATOM   3110 C  CG    . TYR B 1 48  ? 243.682 55.644 381.258 1.00 176.35 ? 49  TYR B CG    1 
ATOM   3111 C  CD1   . TYR B 1 48  ? 244.663 56.190 380.437 1.00 178.32 ? 49  TYR B CD1   1 
ATOM   3112 C  CD2   . TYR B 1 48  ? 242.412 56.198 381.212 1.00 179.68 ? 49  TYR B CD2   1 
ATOM   3113 C  CE1   . TYR B 1 48  ? 244.381 57.227 379.572 1.00 180.20 ? 49  TYR B CE1   1 
ATOM   3114 C  CE2   . TYR B 1 48  ? 242.119 57.244 380.342 1.00 196.13 ? 49  TYR B CE2   1 
ATOM   3115 C  CZ    . TYR B 1 48  ? 243.113 57.753 379.523 1.00 194.01 ? 49  TYR B CZ    1 
ATOM   3116 O  OH    . TYR B 1 48  ? 242.848 58.791 378.651 1.00 184.50 ? 49  TYR B OH    1 
ATOM   3117 N  N     . GLN B 1 49  ? 242.401 52.367 379.930 1.00 214.25 ? 50  GLN B N     1 
ATOM   3118 C  CA    . GLN B 1 49  ? 241.059 52.136 379.403 1.00 198.14 ? 50  GLN B CA    1 
ATOM   3119 C  C     . GLN B 1 49  ? 240.982 50.857 378.574 1.00 176.57 ? 50  GLN B C     1 
ATOM   3120 O  O     . GLN B 1 49  ? 241.982 50.375 378.033 1.00 169.29 ? 50  GLN B O     1 
ATOM   3121 C  CB    . GLN B 1 49  ? 240.597 53.347 378.582 1.00 181.03 ? 50  GLN B CB    1 
ATOM   3122 C  CG    . GLN B 1 49  ? 241.399 53.727 377.379 1.00 181.51 ? 50  GLN B CG    1 
ATOM   3123 C  CD    . GLN B 1 49  ? 240.866 55.010 376.784 1.00 187.24 ? 50  GLN B CD    1 
ATOM   3124 O  OE1   . GLN B 1 49  ? 239.874 55.559 377.269 1.00 186.22 ? 50  GLN B OE1   1 
ATOM   3125 N  NE2   . GLN B 1 49  ? 241.508 55.493 375.731 1.00 187.91 ? 50  GLN B NE2   1 
ATOM   3126 N  N     . VAL B 1 50  ? 239.752 50.306 378.477 1.00 178.15 ? 51  VAL B N     1 
ATOM   3127 C  CA    . VAL B 1 50  ? 239.485 49.122 377.662 1.00 191.73 ? 51  VAL B CA    1 
ATOM   3128 C  C     . VAL B 1 50  ? 239.097 49.541 376.250 1.00 197.09 ? 51  VAL B C     1 
ATOM   3129 O  O     . VAL B 1 50  ? 238.302 50.471 376.045 1.00 178.54 ? 51  VAL B O     1 
ATOM   3130 C  CB    . VAL B 1 50  ? 238.385 48.242 378.288 1.00 179.08 ? 51  VAL B CB    1 
ATOM   3131 C  CG1   . VAL B 1 50  ? 238.453 46.822 377.740 1.00 179.42 ? 51  VAL B CG1   1 
ATOM   3132 C  CG2   . VAL B 1 50  ? 238.555 48.190 379.751 1.00 184.63 ? 51  VAL B CG2   1 
ATOM   3133 N  N     . ARG B 1 51  ? 239.638 48.807 375.278 1.00 194.26 ? 52  ARG B N     1 
ATOM   3134 C  CA    . ARG B 1 51  ? 239.456 49.049 373.859 1.00 183.61 ? 52  ARG B CA    1 
ATOM   3135 C  C     . ARG B 1 51  ? 238.562 47.960 373.275 1.00 198.54 ? 52  ARG B C     1 
ATOM   3136 O  O     . ARG B 1 51  ? 238.659 46.792 373.672 1.00 188.38 ? 52  ARG B O     1 
ATOM   3137 C  CB    . ARG B 1 51  ? 240.808 49.034 373.137 1.00 174.11 ? 52  ARG B CB    1 
ATOM   3138 C  CG    . ARG B 1 51  ? 241.717 50.223 373.374 1.00 173.63 ? 52  ARG B CG    1 
ATOM   3139 C  CD    . ARG B 1 51  ? 241.281 51.454 372.601 1.00 176.52 ? 52  ARG B CD    1 
ATOM   3140 N  NE    . ARG B 1 51  ? 242.387 52.407 372.450 1.00 203.38 ? 52  ARG B NE    1 
ATOM   3141 C  CZ    . ARG B 1 51  ? 243.376 52.305 371.550 1.00 214.60 ? 52  ARG B CZ    1 
ATOM   3142 N  NH1   . ARG B 1 51  ? 243.429 51.276 370.708 1.00 207.34 ? 52  ARG B NH1   1 
ATOM   3143 N  NH2   . ARG B 1 51  ? 244.338 53.227 371.496 1.00 195.46 ? 52  ARG B NH2   1 
ATOM   3144 N  N     . ASP B 1 52  ? 237.652 48.352 372.376 1.00 202.04 ? 53  ASP B N     1 
ATOM   3145 C  CA    . ASP B 1 52  ? 236.939 47.404 371.529 1.00 182.94 ? 53  ASP B CA    1 
ATOM   3146 C  C     . ASP B 1 52  ? 237.064 47.843 370.079 1.00 178.79 ? 53  ASP B C     1 
ATOM   3147 O  O     . ASP B 1 52  ? 236.704 48.979 369.751 1.00 173.86 ? 53  ASP B O     1 
ATOM   3148 C  CB    . ASP B 1 52  ? 235.469 47.286 371.886 1.00 171.19 ? 53  ASP B CB    1 
ATOM   3149 C  CG    . ASP B 1 52  ? 234.808 46.146 371.150 1.00 178.44 ? 53  ASP B CG    1 
ATOM   3150 O  OD1   . ASP B 1 52  ? 235.546 45.387 370.474 1.00 175.14 ? 53  ASP B OD1   1 
ATOM   3151 O  OD2   . ASP B 1 52  ? 233.564 46.015 371.224 1.00 187.06 ? 53  ASP B OD2   1 
ATOM   3152 N  N     . THR B 1 53  ? 237.540 46.941 369.207 1.00 182.86 ? 54  THR B N     1 
ATOM   3153 C  CA    . THR B 1 53  ? 237.550 47.196 367.766 1.00 190.53 ? 54  THR B CA    1 
ATOM   3154 C  C     . THR B 1 53  ? 236.461 46.444 367.020 1.00 192.05 ? 54  THR B C     1 
ATOM   3155 O  O     . THR B 1 53  ? 236.185 46.782 365.861 1.00 187.85 ? 54  THR B O     1 
ATOM   3156 C  CB    . THR B 1 53  ? 238.889 46.810 367.117 1.00 187.42 ? 54  THR B CB    1 
ATOM   3157 O  OG1   . THR B 1 53  ? 239.231 45.468 367.476 1.00 201.44 ? 54  THR B OG1   1 
ATOM   3158 C  CG2   . THR B 1 53  ? 240.005 47.765 367.530 1.00 176.08 ? 54  THR B CG2   1 
ATOM   3159 N  N     . ALA B 1 54  ? 235.850 45.435 367.648 1.00 202.22 ? 55  ALA B N     1 
ATOM   3160 C  CA    . ALA B 1 54  ? 234.769 44.670 367.032 1.00 194.84 ? 55  ALA B CA    1 
ATOM   3161 C  C     . ALA B 1 54  ? 233.508 45.517 366.919 1.00 188.13 ? 55  ALA B C     1 
ATOM   3162 O  O     . ALA B 1 54  ? 232.506 45.260 367.598 1.00 181.59 ? 55  ALA B O     1 
ATOM   3163 C  CB    . ALA B 1 54  ? 234.483 43.397 367.836 1.00 191.96 ? 55  ALA B CB    1 
ATOM   3164 N  N     . ILE B 1 55  ? 233.556 46.521 366.050 1.00 187.60 ? 56  ILE B N     1 
ATOM   3165 C  CA    . ILE B 1 55  ? 232.440 47.435 365.857 1.00 178.42 ? 56  ILE B CA    1 
ATOM   3166 C  C     . ILE B 1 55  ? 231.437 46.774 364.935 1.00 167.84 ? 56  ILE B C     1 
ATOM   3167 O  O     . ILE B 1 55  ? 231.816 46.022 364.035 1.00 196.88 ? 56  ILE B O     1 
ATOM   3168 C  CB    . ILE B 1 55  ? 232.940 48.774 365.284 1.00 169.13 ? 56  ILE B CB    1 
ATOM   3169 C  CG1   . ILE B 1 55  ? 231.775 49.737 365.060 1.00 158.87 ? 56  ILE B CG1   1 
ATOM   3170 C  CG2   . ILE B 1 55  ? 233.768 48.546 364.016 1.00 159.36 ? 56  ILE B CG2   1 
ATOM   3171 C  CD1   . ILE B 1 55  ? 232.226 51.131 364.754 1.00 156.21 ? 56  ILE B CD1   1 
ATOM   3172 N  N     . GLU B 1 56  ? 230.156 47.007 365.178 1.00 164.13 ? 57  GLU B N     1 
ATOM   3173 C  CA    . GLU B 1 56  ? 229.109 46.564 364.269 1.00 183.89 ? 57  GLU B CA    1 
ATOM   3174 C  C     . GLU B 1 56  ? 228.631 47.767 363.465 1.00 178.99 ? 57  GLU B C     1 
ATOM   3175 O  O     . GLU B 1 56  ? 228.281 48.801 364.045 1.00 183.73 ? 57  GLU B O     1 
ATOM   3176 C  CB    . GLU B 1 56  ? 227.926 45.954 365.024 1.00 190.85 ? 57  GLU B CB    1 
ATOM   3177 C  CG    . GLU B 1 56  ? 228.214 44.714 365.848 1.00 192.69 ? 57  GLU B CG    1 
ATOM   3178 C  CD    . GLU B 1 56  ? 226.932 44.159 366.456 1.00 192.71 ? 57  GLU B CD    1 
ATOM   3179 O  OE1   . GLU B 1 56  ? 225.891 44.844 366.358 1.00 186.04 ? 57  GLU B OE1   1 
ATOM   3180 O  OE2   . GLU B 1 56  ? 226.961 43.062 367.055 1.00 207.14 ? 57  GLU B OE2   1 
ATOM   3181 N  N     . SER B 1 57  ? 228.635 47.651 362.140 1.00 151.93 ? 58  SER B N     1 
ATOM   3182 C  CA    . SER B 1 57  ? 228.251 48.780 361.313 1.00 148.38 ? 58  SER B CA    1 
ATOM   3183 C  C     . SER B 1 57  ? 227.238 48.343 360.264 1.00 159.38 ? 58  SER B C     1 
ATOM   3184 O  O     . SER B 1 57  ? 227.187 47.171 359.870 1.00 144.58 ? 58  SER B O     1 
ATOM   3185 C  CB    . SER B 1 57  ? 229.468 49.428 360.651 1.00 152.22 ? 58  SER B CB    1 
ATOM   3186 O  OG    . SER B 1 57  ? 229.095 50.380 359.668 1.00 151.34 ? 58  SER B OG    1 
ATOM   3187 N  N     . SER B 1 58  ? 226.423 49.312 359.837 1.00 165.65 ? 59  SER B N     1 
ATOM   3188 C  CA    . SER B 1 58  ? 225.406 49.156 358.799 1.00 162.90 ? 59  SER B CA    1 
ATOM   3189 C  C     . SER B 1 58  ? 225.362 50.432 357.962 1.00 157.60 ? 59  SER B C     1 
ATOM   3190 O  O     . SER B 1 58  ? 225.252 51.537 358.505 1.00 155.46 ? 59  SER B O     1 
ATOM   3191 C  CB    . SER B 1 58  ? 224.025 48.856 359.391 1.00 150.00 ? 59  SER B CB    1 
ATOM   3192 O  OG    . SER B 1 58  ? 223.007 49.360 358.546 1.00 139.27 ? 59  SER B OG    1 
ATOM   3193 N  N     . VAL B 1 59  ? 225.474 50.280 356.645 1.00 150.00 ? 60  VAL B N     1 
ATOM   3194 C  CA    . VAL B 1 59  ? 225.502 51.400 355.713 1.00 143.65 ? 60  VAL B CA    1 
ATOM   3195 C  C     . VAL B 1 59  ? 224.315 51.270 354.762 1.00 150.22 ? 60  VAL B C     1 
ATOM   3196 O  O     . VAL B 1 59  ? 223.909 50.158 354.400 1.00 132.49 ? 60  VAL B O     1 
ATOM   3197 C  CB    . VAL B 1 59  ? 226.834 51.469 354.939 1.00 139.24 ? 60  VAL B CB    1 
ATOM   3198 C  CG1   . VAL B 1 59  ? 226.794 52.545 353.868 1.00 131.20 ? 60  VAL B CG1   1 
ATOM   3199 C  CG2   . VAL B 1 59  ? 227.991 51.713 355.900 1.00 164.46 ? 60  VAL B CG2   1 
ATOM   3200 N  N     . VAL B 1 60  ? 223.663 52.399 354.497 1.00 132.27 ? 61  VAL B N     1 
ATOM   3201 C  CA    . VAL B 1 60  ? 222.614 52.504 353.497 1.00 126.90 ? 61  VAL B CA    1 
ATOM   3202 C  C     . VAL B 1 60  ? 222.914 53.723 352.636 1.00 131.48 ? 61  VAL B C     1 
ATOM   3203 O  O     . VAL B 1 60  ? 223.149 54.815 353.165 1.00 133.70 ? 61  VAL B O     1 
ATOM   3204 C  CB    . VAL B 1 60  ? 221.235 52.621 354.153 1.00 125.16 ? 61  VAL B CB    1 
ATOM   3205 C  CG1   . VAL B 1 60  ? 220.181 52.540 353.099 1.00 142.75 ? 61  VAL B CG1   1 
ATOM   3206 C  CG2   . VAL B 1 60  ? 221.052 51.521 355.163 1.00 126.55 ? 61  VAL B CG2   1 
ATOM   3207 N  N     . THR B 1 61  ? 222.902 53.543 351.318 1.00 135.10 ? 62  THR B N     1 
ATOM   3208 C  CA    . THR B 1 61  ? 223.278 54.587 350.373 1.00 133.24 ? 62  THR B CA    1 
ATOM   3209 C  C     . THR B 1 61  ? 222.117 54.876 349.439 1.00 127.75 ? 62  THR B C     1 
ATOM   3210 O  O     . THR B 1 61  ? 221.256 54.022 349.222 1.00 126.96 ? 62  THR B O     1 
ATOM   3211 C  CB    . THR B 1 61  ? 224.498 54.190 349.509 1.00 123.42 ? 62  THR B CB    1 
ATOM   3212 O  OG1   . THR B 1 61  ? 224.160 53.044 348.723 1.00 140.91 ? 62  THR B OG1   1 
ATOM   3213 C  CG2   . THR B 1 61  ? 225.711 53.874 350.322 1.00 121.35 ? 62  THR B CG2   1 
ATOM   3214 N  N     . LYS B 1 62  ? 222.103 56.088 348.885 1.00 136.18 ? 63  LYS B N     1 
ATOM   3215 C  CA    . LYS B 1 62  ? 221.121 56.463 347.869 1.00 136.70 ? 63  LYS B CA    1 
ATOM   3216 C  C     . LYS B 1 62  ? 221.749 57.526 346.982 1.00 141.45 ? 63  LYS B C     1 
ATOM   3217 O  O     . LYS B 1 62  ? 222.092 58.607 347.469 1.00 147.61 ? 63  LYS B O     1 
ATOM   3218 C  CB    . LYS B 1 62  ? 219.847 56.980 348.524 1.00 134.06 ? 63  LYS B CB    1 
ATOM   3219 C  CG    . LYS B 1 62  ? 218.655 57.048 347.627 1.00 137.74 ? 63  LYS B CG    1 
ATOM   3220 C  CD    . LYS B 1 62  ? 217.512 57.692 348.357 1.00 141.06 ? 63  LYS B CD    1 
ATOM   3221 C  CE    . LYS B 1 62  ? 216.783 56.668 349.184 1.00 154.21 ? 63  LYS B CE    1 
ATOM   3222 N  NZ    . LYS B 1 62  ? 215.596 57.267 349.870 1.00 177.97 ? 63  LYS B NZ    1 
ATOM   3223 N  N     . VAL B 1 63  ? 221.851 57.253 345.680 1.00 132.78 ? 64  VAL B N     1 
ATOM   3224 C  CA    . VAL B 1 63  ? 222.564 58.134 344.754 1.00 150.25 ? 64  VAL B CA    1 
ATOM   3225 C  C     . VAL B 1 63  ? 221.566 58.989 344.007 1.00 150.25 ? 64  VAL B C     1 
ATOM   3226 O  O     . VAL B 1 63  ? 220.470 58.520 343.680 1.00 151.48 ? 64  VAL B O     1 
ATOM   3227 C  CB    . VAL B 1 63  ? 223.415 57.332 343.758 1.00 136.53 ? 64  VAL B CB    1 
ATOM   3228 C  CG1   . VAL B 1 63  ? 224.231 58.281 342.926 1.00 128.76 ? 64  VAL B CG1   1 
ATOM   3229 C  CG2   . VAL B 1 63  ? 224.311 56.361 344.503 1.00 133.94 ? 64  VAL B CG2   1 
ATOM   3230 N  N     . LYS B 1 64  ? 221.940 60.245 343.724 1.00 153.94 ? 65  LYS B N     1 
ATOM   3231 C  CA    . LYS B 1 64  ? 221.022 61.165 343.067 1.00 148.86 ? 65  LYS B CA    1 
ATOM   3232 C  C     . LYS B 1 64  ? 221.742 62.099 342.094 1.00 154.44 ? 65  LYS B C     1 
ATOM   3233 O  O     . LYS B 1 64  ? 222.871 62.540 342.340 1.00 145.99 ? 65  LYS B O     1 
ATOM   3234 C  CB    . LYS B 1 64  ? 220.187 61.934 344.116 1.00 147.95 ? 65  LYS B CB    1 
ATOM   3235 C  CG    . LYS B 1 64  ? 219.220 60.966 344.787 1.00 146.54 ? 65  LYS B CG    1 
ATOM   3236 C  CD    . LYS B 1 64  ? 217.809 61.436 344.888 1.00 180.52 ? 65  LYS B CD    1 
ATOM   3237 C  CE    . LYS B 1 64  ? 216.959 60.422 345.678 1.00 177.83 ? 65  LYS B CE    1 
ATOM   3238 N  NZ    . LYS B 1 64  ? 216.769 59.135 344.878 1.00 147.94 ? 65  LYS B NZ    1 
ATOM   3239 N  N     . GLY B 1 65  ? 221.046 62.393 340.995 1.00 164.63 ? 66  GLY B N     1 
ATOM   3240 C  CA    . GLY B 1 65  ? 221.546 63.164 339.869 1.00 145.99 ? 66  GLY B CA    1 
ATOM   3241 C  C     . GLY B 1 65  ? 220.971 62.530 338.614 1.00 141.62 ? 66  GLY B C     1 
ATOM   3242 O  O     . GLY B 1 65  ? 220.659 61.338 338.577 1.00 138.72 ? 66  GLY B O     1 
ATOM   3243 N  N     . SER B 1 66  ? 220.829 63.345 337.560 1.00 156.42 ? 67  SER B N     1 
ATOM   3244 C  CA    . SER B 1 66  ? 220.331 62.904 336.259 1.00 150.19 ? 67  SER B CA    1 
ATOM   3245 C  C     . SER B 1 66  ? 221.268 63.403 335.178 1.00 143.14 ? 67  SER B C     1 
ATOM   3246 O  O     . SER B 1 66  ? 221.808 64.509 335.276 1.00 143.51 ? 67  SER B O     1 
ATOM   3247 C  CB    . SER B 1 66  ? 218.919 63.427 335.941 1.00 151.62 ? 67  SER B CB    1 
ATOM   3248 O  OG    . SER B 1 66  ? 217.949 62.922 336.834 1.00 168.56 ? 67  SER B OG    1 
ATOM   3249 N  N     . GLY B 1 67  ? 221.439 62.597 334.136 1.00 149.69 ? 68  GLY B N     1 
ATOM   3250 C  CA    . GLY B 1 67  ? 222.429 62.914 333.126 1.00 152.25 ? 68  GLY B CA    1 
ATOM   3251 C  C     . GLY B 1 67  ? 222.039 62.402 331.760 1.00 151.19 ? 68  GLY B C     1 
ATOM   3252 O  O     . GLY B 1 67  ? 221.250 61.463 331.621 1.00 149.94 ? 68  GLY B O     1 
ATOM   3253 N  N     . LEU B 1 68  ? 222.697 62.967 330.758 1.00 146.05 ? 69  LEU B N     1 
ATOM   3254 C  CA    . LEU B 1 68  ? 222.434 62.676 329.359 1.00 139.64 ? 69  LEU B CA    1 
ATOM   3255 C  C     . LEU B 1 68  ? 223.432 61.640 328.859 1.00 141.93 ? 69  LEU B C     1 
ATOM   3256 O  O     . LEU B 1 68  ? 224.645 61.836 328.980 1.00 154.10 ? 69  LEU B O     1 
ATOM   3257 C  CB    . LEU B 1 68  ? 222.541 63.980 328.577 1.00 150.89 ? 69  LEU B CB    1 
ATOM   3258 C  CG    . LEU B 1 68  ? 221.245 64.783 328.529 1.00 153.79 ? 69  LEU B CG    1 
ATOM   3259 C  CD1   . LEU B 1 68  ? 221.527 66.258 328.290 1.00 160.37 ? 69  LEU B CD1   1 
ATOM   3260 C  CD2   . LEU B 1 68  ? 220.359 64.234 327.402 1.00 143.13 ? 69  LEU B CD2   1 
ATOM   3261 N  N     . TYR B 1 69  ? 222.928 60.534 328.315 1.00 137.47 ? 70  TYR B N     1 
ATOM   3262 C  CA    . TYR B 1 69  ? 223.799 59.516 327.740 1.00 139.78 ? 70  TYR B CA    1 
ATOM   3263 C  C     . TYR B 1 69  ? 223.061 58.753 326.660 1.00 137.00 ? 70  TYR B C     1 
ATOM   3264 O  O     . TYR B 1 69  ? 222.000 58.199 326.925 1.00 148.99 ? 70  TYR B O     1 
ATOM   3265 C  CB    . TYR B 1 69  ? 224.304 58.533 328.797 1.00 154.97 ? 70  TYR B CB    1 
ATOM   3266 C  CG    . TYR B 1 69  ? 225.578 57.825 328.385 1.00 158.82 ? 70  TYR B CG    1 
ATOM   3267 C  CD1   . TYR B 1 69  ? 226.746 58.527 328.097 1.00 147.63 ? 70  TYR B CD1   1 
ATOM   3268 C  CD2   . TYR B 1 69  ? 225.582 56.450 328.197 1.00 159.77 ? 70  TYR B CD2   1 
ATOM   3269 C  CE1   . TYR B 1 69  ? 227.904 57.856 327.691 1.00 149.41 ? 70  TYR B CE1   1 
ATOM   3270 C  CE2   . TYR B 1 69  ? 226.722 55.780 327.790 1.00 140.47 ? 70  TYR B CE2   1 
ATOM   3271 C  CZ    . TYR B 1 69  ? 227.874 56.478 327.539 1.00 134.27 ? 70  TYR B CZ    1 
ATOM   3272 O  OH    . TYR B 1 69  ? 228.981 55.772 327.142 1.00 126.23 ? 70  TYR B OH    1 
ATOM   3273 N  N     . ALA B 1 70  ? 223.671 58.646 325.487 1.00 138.68 ? 71  ALA B N     1 
ATOM   3274 C  CA    . ALA B 1 70  ? 223.037 58.043 324.316 1.00 156.03 ? 71  ALA B CA    1 
ATOM   3275 C  C     . ALA B 1 70  ? 221.753 58.790 323.969 1.00 167.07 ? 71  ALA B C     1 
ATOM   3276 O  O     . ALA B 1 70  ? 220.766 58.199 323.507 1.00 170.57 ? 71  ALA B O     1 
ATOM   3277 C  CB    . ALA B 1 70  ? 222.774 56.545 324.518 1.00 145.19 ? 71  ALA B CB    1 
ATOM   3278 N  N     . ASN B 1 71  ? 221.795 60.105 324.208 1.00 164.10 ? 72  ASN B N     1 
ATOM   3279 C  CA    . ASN B 1 71  ? 220.736 61.048 323.848 1.00 174.09 ? 72  ASN B CA    1 
ATOM   3280 C  C     . ASN B 1 71  ? 219.404 60.692 324.523 1.00 159.14 ? 72  ASN B C     1 
ATOM   3281 O  O     . ASN B 1 71  ? 218.330 60.843 323.943 1.00 149.40 ? 72  ASN B O     1 
ATOM   3282 C  CB    . ASN B 1 71  ? 220.610 61.151 322.327 1.00 176.55 ? 72  ASN B CB    1 
ATOM   3283 C  CG    . ASN B 1 71  ? 220.746 62.578 321.843 1.00 177.45 ? 72  ASN B CG    1 
ATOM   3284 O  OD1   . ASN B 1 71  ? 220.262 63.511 322.481 1.00 190.26 ? 72  ASN B OD1   1 
ATOM   3285 N  ND2   . ASN B 1 71  ? 221.511 62.763 320.770 1.00 173.85 ? 72  ASN B ND2   1 
ATOM   3286 N  N     . ARG B 1 72  ? 219.504 60.193 325.762 1.00 171.53 ? 73  ARG B N     1 
ATOM   3287 C  CA    . ARG B 1 72  ? 218.420 59.926 326.702 1.00 148.57 ? 73  ARG B CA    1 
ATOM   3288 C  C     . ARG B 1 72  ? 218.794 60.591 328.014 1.00 141.11 ? 73  ARG B C     1 
ATOM   3289 O  O     . ARG B 1 72  ? 219.969 60.842 328.282 1.00 149.02 ? 73  ARG B O     1 
ATOM   3290 C  CB    . ARG B 1 72  ? 218.242 58.444 327.015 1.00 140.54 ? 73  ARG B CB    1 
ATOM   3291 C  CG    . ARG B 1 72  ? 218.522 57.476 325.908 1.00 151.19 ? 73  ARG B CG    1 
ATOM   3292 C  CD    . ARG B 1 72  ? 217.814 56.223 326.287 1.00 164.49 ? 73  ARG B CD    1 
ATOM   3293 N  NE    . ARG B 1 72  ? 218.046 55.983 327.710 1.00 154.15 ? 73  ARG B NE    1 
ATOM   3294 C  CZ    . ARG B 1 72  ? 217.486 55.000 328.415 1.00 168.78 ? 73  ARG B CZ    1 
ATOM   3295 N  NH1   . ARG B 1 72  ? 216.652 54.135 327.832 1.00 167.39 ? 73  ARG B NH1   1 
ATOM   3296 N  NH2   . ARG B 1 72  ? 217.756 54.883 329.713 1.00 146.06 ? 73  ARG B NH2   1 
ATOM   3297 N  N     . VAL B 1 73  ? 217.807 60.901 328.834 1.00 139.47 ? 74  VAL B N     1 
ATOM   3298 C  CA    . VAL B 1 73  ? 218.090 61.333 330.196 1.00 135.10 ? 74  VAL B CA    1 
ATOM   3299 C  C     . VAL B 1 73  ? 218.083 60.107 331.088 1.00 134.38 ? 74  VAL B C     1 
ATOM   3300 O  O     . VAL B 1 73  ? 217.197 59.255 330.983 1.00 132.08 ? 74  VAL B O     1 
ATOM   3301 C  CB    . VAL B 1 73  ? 217.110 62.404 330.687 1.00 135.69 ? 74  VAL B CB    1 
ATOM   3302 C  CG1   . VAL B 1 73  ? 217.322 62.603 332.134 1.00 154.93 ? 74  VAL B CG1   1 
ATOM   3303 C  CG2   . VAL B 1 73  ? 217.408 63.718 330.025 1.00 142.82 ? 74  VAL B CG2   1 
ATOM   3304 N  N     . MET B 1 74  ? 219.157 59.943 331.848 1.00 147.78 ? 75  MET B N     1 
ATOM   3305 C  CA    . MET B 1 74  ? 219.337 58.820 332.749 1.00 134.02 ? 75  MET B CA    1 
ATOM   3306 C  C     . MET B 1 74  ? 219.076 59.301 334.168 1.00 136.24 ? 75  MET B C     1 
ATOM   3307 O  O     . MET B 1 74  ? 219.539 60.382 334.552 1.00 131.50 ? 75  MET B O     1 
ATOM   3308 C  CB    . MET B 1 74  ? 220.757 58.256 332.643 1.00 134.97 ? 75  MET B CB    1 
ATOM   3309 C  CG    . MET B 1 74  ? 221.312 58.124 331.216 1.00 136.02 ? 75  MET B CG    1 
ATOM   3310 S  SD    . MET B 1 74  ? 221.383 56.458 330.514 1.00 148.20 ? 75  MET B SD    1 
ATOM   3311 C  CE    . MET B 1 74  ? 222.560 55.654 331.580 1.00 164.12 ? 75  MET B CE    1 
ATOM   3312 N  N     . ASP B 1 75  ? 218.281 58.546 334.915 1.00 133.85 ? 76  ASP B N     1 
ATOM   3313 C  CA    . ASP B 1 75  ? 218.191 58.757 336.352 1.00 142.35 ? 76  ASP B CA    1 
ATOM   3314 C  C     . ASP B 1 75  ? 218.808 57.569 337.102 1.00 143.20 ? 76  ASP B C     1 
ATOM   3315 O  O     . ASP B 1 75  ? 219.330 56.621 336.506 1.00 136.76 ? 76  ASP B O     1 
ATOM   3316 C  CB    . ASP B 1 75  ? 216.748 59.070 336.799 1.00 166.53 ? 76  ASP B CB    1 
ATOM   3317 C  CG    . ASP B 1 75  ? 215.797 57.858 336.778 1.00 152.17 ? 76  ASP B CG    1 
ATOM   3318 O  OD1   . ASP B 1 75  ? 216.095 56.814 336.158 1.00 144.96 ? 76  ASP B OD1   1 
ATOM   3319 O  OD2   . ASP B 1 75  ? 214.770 57.943 337.493 1.00 129.39 ? 76  ASP B OD2   1 
ATOM   3320 N  N     . VAL B 1 76  ? 218.716 57.623 338.434 1.00 139.21 ? 77  VAL B N     1 
ATOM   3321 C  CA    . VAL B 1 76  ? 219.412 56.666 339.293 1.00 141.92 ? 77  VAL B CA    1 
ATOM   3322 C  C     . VAL B 1 76  ? 219.063 55.226 338.938 1.00 144.54 ? 77  VAL B C     1 
ATOM   3323 O  O     . VAL B 1 76  ? 219.909 54.327 339.006 1.00 139.32 ? 77  VAL B O     1 
ATOM   3324 C  CB    . VAL B 1 76  ? 219.094 56.963 340.757 1.00 133.57 ? 77  VAL B CB    1 
ATOM   3325 C  CG1   . VAL B 1 76  ? 217.591 56.994 340.954 1.00 129.37 ? 77  VAL B CG1   1 
ATOM   3326 C  CG2   . VAL B 1 76  ? 219.740 55.894 341.616 1.00 145.45 ? 77  VAL B CG2   1 
ATOM   3327 N  N     . SER B 1 77  ? 217.805 54.968 338.613 1.00 138.39 ? 78  SER B N     1 
ATOM   3328 C  CA    . SER B 1 77  ? 217.432 53.612 338.251 1.00 140.72 ? 78  SER B CA    1 
ATOM   3329 C  C     . SER B 1 77  ? 218.149 53.122 336.996 1.00 125.87 ? 78  SER B C     1 
ATOM   3330 O  O     . SER B 1 77  ? 218.121 51.916 336.743 1.00 133.37 ? 78  SER B O     1 
ATOM   3331 C  CB    . SER B 1 77  ? 215.919 53.514 338.099 1.00 137.40 ? 78  SER B CB    1 
ATOM   3332 O  OG    . SER B 1 77  ? 215.324 53.866 339.329 1.00 123.96 ? 78  SER B OG    1 
ATOM   3333 N  N     . ASP B 1 78  ? 218.742 54.018 336.183 1.00 124.16 ? 79  ASP B N     1 
ATOM   3334 C  CA    . ASP B 1 78  ? 219.521 53.604 335.006 1.00 151.30 ? 79  ASP B CA    1 
ATOM   3335 C  C     . ASP B 1 78  ? 220.989 53.298 335.302 1.00 130.66 ? 79  ASP B C     1 
ATOM   3336 O  O     . ASP B 1 78  ? 221.519 52.287 334.828 1.00 117.45 ? 79  ASP B O     1 
ATOM   3337 C  CB    . ASP B 1 78  ? 219.558 54.689 333.904 1.00 156.23 ? 79  ASP B CB    1 
ATOM   3338 C  CG    . ASP B 1 78  ? 218.220 54.986 333.263 1.00 140.39 ? 79  ASP B CG    1 
ATOM   3339 O  OD1   . ASP B 1 78  ? 217.552 54.054 332.761 1.00 145.42 ? 79  ASP B OD1   1 
ATOM   3340 O  OD2   . ASP B 1 78  ? 217.879 56.181 333.206 1.00 128.60 ? 79  ASP B OD2   1 
ATOM   3341 N  N     . TYR B 1 79  ? 221.660 54.131 336.095 1.00 129.71 ? 80  TYR B N     1 
ATOM   3342 C  CA    . TYR B 1 79  ? 223.110 54.094 336.116 1.00 124.27 ? 80  TYR B CA    1 
ATOM   3343 C  C     . TYR B 1 79  ? 223.729 53.580 337.414 1.00 123.86 ? 80  TYR B C     1 
ATOM   3344 O  O     . TYR B 1 79  ? 224.947 53.359 337.446 1.00 119.35 ? 80  TYR B O     1 
ATOM   3345 C  CB    . TYR B 1 79  ? 223.668 55.490 335.802 1.00 122.54 ? 80  TYR B CB    1 
ATOM   3346 C  CG    . TYR B 1 79  ? 223.230 56.577 336.743 1.00 122.60 ? 80  TYR B CG    1 
ATOM   3347 C  CD1   . TYR B 1 79  ? 223.701 56.628 338.053 1.00 120.29 ? 80  TYR B CD1   1 
ATOM   3348 C  CD2   . TYR B 1 79  ? 222.364 57.555 336.324 1.00 130.97 ? 80  TYR B CD2   1 
ATOM   3349 C  CE1   . TYR B 1 79  ? 223.313 57.619 338.915 1.00 125.34 ? 80  TYR B CE1   1 
ATOM   3350 C  CE2   . TYR B 1 79  ? 221.957 58.552 337.179 1.00 141.63 ? 80  TYR B CE2   1 
ATOM   3351 C  CZ    . TYR B 1 79  ? 222.430 58.582 338.474 1.00 146.43 ? 80  TYR B CZ    1 
ATOM   3352 O  OH    . TYR B 1 79  ? 222.001 59.595 339.306 1.00 148.19 ? 80  TYR B OH    1 
ATOM   3353 N  N     . VAL B 1 80  ? 222.949 53.331 338.462 1.00 114.12 ? 81  VAL B N     1 
ATOM   3354 C  CA    . VAL B 1 80  ? 223.494 52.811 339.712 1.00 121.06 ? 81  VAL B CA    1 
ATOM   3355 C  C     . VAL B 1 80  ? 223.222 51.313 339.758 1.00 108.84 ? 81  VAL B C     1 
ATOM   3356 O  O     . VAL B 1 80  ? 222.134 50.863 339.383 1.00 115.62 ? 81  VAL B O     1 
ATOM   3357 C  CB    . VAL B 1 80  ? 222.907 53.517 340.942 1.00 118.41 ? 81  VAL B CB    1 
ATOM   3358 C  CG1   . VAL B 1 80  ? 223.260 52.722 342.201 1.00 108.92 ? 81  VAL B CG1   1 
ATOM   3359 C  CG2   . VAL B 1 80  ? 223.378 54.958 341.027 1.00 112.99 ? 81  VAL B CG2   1 
ATOM   3360 N  N     . THR B 1 81  ? 224.241 50.531 340.105 1.00 113.21 ? 82  THR B N     1 
ATOM   3361 C  CA    . THR B 1 81  ? 224.147 49.088 340.103 1.00 108.55 ? 82  THR B CA    1 
ATOM   3362 C  C     . THR B 1 81  ? 225.076 48.423 341.112 1.00 121.52 ? 82  THR B C     1 
ATOM   3363 O  O     . THR B 1 81  ? 226.219 48.871 341.282 1.00 122.53 ? 82  THR B O     1 
ATOM   3364 C  CB    . THR B 1 81  ? 224.434 48.531 338.710 1.00 108.58 ? 82  THR B CB    1 
ATOM   3365 O  OG1   . THR B 1 81  ? 224.584 47.111 338.798 1.00 110.74 ? 82  THR B OG1   1 
ATOM   3366 C  CG2   . THR B 1 81  ? 225.698 49.168 338.107 1.00 108.13 ? 82  THR B CG2   1 
ATOM   3367 N  N     . PRO B 1 82  ? 224.608 47.410 341.846 1.00 122.09 ? 83  PRO B N     1 
ATOM   3368 C  CA    . PRO B 1 82  ? 223.187 47.070 341.900 1.00 119.52 ? 83  PRO B CA    1 
ATOM   3369 C  C     . PRO B 1 82  ? 222.404 48.179 342.665 1.00 126.53 ? 83  PRO B C     1 
ATOM   3370 O  O     . PRO B 1 82  ? 222.999 49.159 343.127 1.00 108.37 ? 83  PRO B O     1 
ATOM   3371 C  CB    . PRO B 1 82  ? 223.187 45.691 342.590 1.00 126.75 ? 83  PRO B CB    1 
ATOM   3372 C  CG    . PRO B 1 82  ? 224.489 45.598 343.310 1.00 127.27 ? 83  PRO B CG    1 
ATOM   3373 C  CD    . PRO B 1 82  ? 225.463 46.376 342.463 1.00 120.21 ? 83  PRO B CD    1 
ATOM   3374 N  N     . PRO B 1 83  ? 221.080 48.067 342.769 1.00 132.19 ? 84  PRO B N     1 
ATOM   3375 C  CA    . PRO B 1 83  ? 220.292 49.237 343.190 1.00 121.19 ? 84  PRO B CA    1 
ATOM   3376 C  C     . PRO B 1 83  ? 219.860 49.295 344.648 1.00 118.42 ? 84  PRO B C     1 
ATOM   3377 O  O     . PRO B 1 83  ? 219.250 50.300 345.024 1.00 121.72 ? 84  PRO B O     1 
ATOM   3378 C  CB    . PRO B 1 83  ? 219.078 49.136 342.265 1.00 113.93 ? 84  PRO B CB    1 
ATOM   3379 C  CG    . PRO B 1 83  ? 218.859 47.681 342.169 1.00 129.99 ? 84  PRO B CG    1 
ATOM   3380 C  CD    . PRO B 1 83  ? 220.215 47.040 342.152 1.00 116.73 ? 84  PRO B CD    1 
ATOM   3381 N  N     . GLN B 1 84  ? 220.155 48.285 345.470 1.00 117.56 ? 85  GLN B N     1 
ATOM   3382 C  CA    . GLN B 1 84  ? 219.532 48.184 346.782 1.00 111.09 ? 85  GLN B CA    1 
ATOM   3383 C  C     . GLN B 1 84  ? 220.126 49.132 347.803 1.00 115.80 ? 85  GLN B C     1 
ATOM   3384 O  O     . GLN B 1 84  ? 219.617 49.174 348.922 1.00 116.81 ? 85  GLN B O     1 
ATOM   3385 C  CB    . GLN B 1 84  ? 219.638 46.758 347.332 1.00 108.09 ? 85  GLN B CB    1 
ATOM   3386 C  CG    . GLN B 1 84  ? 218.987 45.692 346.469 1.00 121.94 ? 85  GLN B CG    1 
ATOM   3387 C  CD    . GLN B 1 84  ? 219.834 45.293 345.286 1.00 125.35 ? 85  GLN B CD    1 
ATOM   3388 O  OE1   . GLN B 1 84  ? 220.886 45.888 345.048 1.00 136.14 ? 85  GLN B OE1   1 
ATOM   3389 N  NE2   . GLN B 1 84  ? 219.374 44.299 344.519 1.00 106.94 ? 85  GLN B NE2   1 
ATOM   3390 N  N     . GLY B 1 85  ? 221.130 49.928 347.436 1.00 134.14 ? 86  GLY B N     1 
ATOM   3391 C  CA    . GLY B 1 85  ? 221.680 50.966 348.310 1.00 132.57 ? 86  GLY B CA    1 
ATOM   3392 C  C     . GLY B 1 85  ? 222.517 50.464 349.471 1.00 127.64 ? 86  GLY B C     1 
ATOM   3393 O  O     . GLY B 1 85  ? 222.340 50.917 350.613 1.00 117.25 ? 86  GLY B O     1 
ATOM   3394 N  N     . THR B 1 86  ? 223.416 49.526 349.202 1.00 137.22 ? 87  THR B N     1 
ATOM   3395 C  CA    . THR B 1 86  ? 224.339 48.957 350.167 1.00 131.38 ? 87  THR B CA    1 
ATOM   3396 C  C     . THR B 1 86  ? 225.705 49.655 350.125 1.00 129.24 ? 87  THR B C     1 
ATOM   3397 O  O     . THR B 1 86  ? 225.906 50.685 349.466 1.00 116.92 ? 87  THR B O     1 
ATOM   3398 C  CB    . THR B 1 86  ? 224.473 47.448 349.929 1.00 146.60 ? 87  THR B CB    1 
ATOM   3399 O  OG1   . THR B 1 86  ? 225.269 47.202 348.745 1.00 136.00 ? 87  THR B OG1   1 
ATOM   3400 C  CG2   . THR B 1 86  ? 223.066 46.785 349.835 1.00 117.38 ? 87  THR B CG2   1 
ATOM   3401 N  N     . SER B 1 87  ? 226.657 49.089 350.864 1.00 129.57 ? 88  SER B N     1 
ATOM   3402 C  CA    . SER B 1 87  ? 227.957 49.713 350.997 1.00 123.37 ? 88  SER B CA    1 
ATOM   3403 C  C     . SER B 1 87  ? 228.798 49.639 349.733 1.00 130.15 ? 88  SER B C     1 
ATOM   3404 O  O     . SER B 1 87  ? 229.812 50.338 349.661 1.00 135.35 ? 88  SER B O     1 
ATOM   3405 C  CB    . SER B 1 87  ? 228.719 49.039 352.114 1.00 124.97 ? 88  SER B CB    1 
ATOM   3406 O  OG    . SER B 1 87  ? 228.938 47.693 351.734 1.00 132.34 ? 88  SER B OG    1 
ATOM   3407 N  N     . VAL B 1 88  ? 228.403 48.872 348.716 1.00 138.92 ? 89  VAL B N     1 
ATOM   3408 C  CA    . VAL B 1 88  ? 229.117 48.892 347.437 1.00 134.69 ? 89  VAL B CA    1 
ATOM   3409 C  C     . VAL B 1 88  ? 228.106 49.146 346.311 1.00 145.38 ? 89  VAL B C     1 
ATOM   3410 O  O     . VAL B 1 88  ? 227.073 48.465 346.209 1.00 128.53 ? 89  VAL B O     1 
ATOM   3411 C  CB    . VAL B 1 88  ? 229.908 47.590 347.178 1.00 116.75 ? 89  VAL B CB    1 
ATOM   3412 C  CG1   . VAL B 1 88  ? 230.791 47.727 345.982 1.00 116.80 ? 89  VAL B CG1   1 
ATOM   3413 C  CG2   . VAL B 1 88  ? 230.717 47.216 348.340 1.00 127.31 ? 89  VAL B CG2   1 
ATOM   3414 N  N     . PHE B 1 89  ? 228.419 50.115 345.460 1.00 116.60 ? 90  PHE B N     1 
ATOM   3415 C  CA    . PHE B 1 89  ? 227.562 50.430 344.342 1.00 109.71 ? 90  PHE B CA    1 
ATOM   3416 C  C     . PHE B 1 89  ? 228.406 51.041 343.242 1.00 118.45 ? 90  PHE B C     1 
ATOM   3417 O  O     . PHE B 1 89  ? 229.478 51.596 343.486 1.00 132.61 ? 90  PHE B O     1 
ATOM   3418 C  CB    . PHE B 1 89  ? 226.478 51.412 344.737 1.00 121.48 ? 90  PHE B CB    1 
ATOM   3419 C  CG    . PHE B 1 89  ? 226.990 52.704 345.287 1.00 115.77 ? 90  PHE B CG    1 
ATOM   3420 C  CD1   . PHE B 1 89  ? 227.302 52.839 346.614 1.00 117.85 ? 90  PHE B CD1   1 
ATOM   3421 C  CD2   . PHE B 1 89  ? 227.124 53.805 344.463 1.00 120.33 ? 90  PHE B CD2   1 
ATOM   3422 C  CE1   . PHE B 1 89  ? 227.745 54.050 347.104 1.00 125.64 ? 90  PHE B CE1   1 
ATOM   3423 C  CE2   . PHE B 1 89  ? 227.578 55.012 344.953 1.00 125.53 ? 90  PHE B CE2   1 
ATOM   3424 C  CZ    . PHE B 1 89  ? 227.891 55.134 346.268 1.00 119.61 ? 90  PHE B CZ    1 
ATOM   3425 N  N     . VAL B 1 90  ? 227.865 51.023 342.044 1.00 120.83 ? 91  VAL B N     1 
ATOM   3426 C  CA    . VAL B 1 90  ? 228.539 51.555 340.874 1.00 116.82 ? 91  VAL B CA    1 
ATOM   3427 C  C     . VAL B 1 90  ? 227.693 52.689 340.332 1.00 118.81 ? 91  VAL B C     1 
ATOM   3428 O  O     . VAL B 1 90  ? 226.466 52.611 340.342 1.00 121.11 ? 91  VAL B O     1 
ATOM   3429 C  CB    . VAL B 1 90  ? 228.735 50.456 339.809 1.00 114.57 ? 91  VAL B CB    1 
ATOM   3430 C  CG1   . VAL B 1 90  ? 229.545 50.978 338.613 1.00 112.33 ? 91  VAL B CG1   1 
ATOM   3431 C  CG2   . VAL B 1 90  ? 229.359 49.204 340.443 1.00 106.50 ? 91  VAL B CG2   1 
ATOM   3432 N  N     . ILE B 1 91  ? 228.336 53.758 339.909 1.00 126.61 ? 92  ILE B N     1 
ATOM   3433 C  CA    . ILE B 1 91  ? 227.686 54.779 339.106 1.00 114.61 ? 92  ILE B CA    1 
ATOM   3434 C  C     . ILE B 1 91  ? 228.241 54.557 337.714 1.00 122.46 ? 92  ILE B C     1 
ATOM   3435 O  O     . ILE B 1 91  ? 229.441 54.739 337.485 1.00 135.13 ? 92  ILE B O     1 
ATOM   3436 C  CB    . ILE B 1 91  ? 227.989 56.199 339.605 1.00 114.08 ? 92  ILE B CB    1 
ATOM   3437 C  CG1   . ILE B 1 91  ? 227.375 56.464 340.976 1.00 108.45 ? 92  ILE B CG1   1 
ATOM   3438 C  CG2   . ILE B 1 91  ? 227.604 57.252 338.564 1.00 108.65 ? 92  ILE B CG2   1 
ATOM   3439 C  CD1   . ILE B 1 91  ? 227.762 57.814 341.514 1.00 107.63 ? 92  ILE B CD1   1 
ATOM   3440 N  N     . ILE B 1 92  ? 227.416 54.105 336.783 1.00 115.75 ? 93  ILE B N     1 
ATOM   3441 C  CA    . ILE B 1 92  ? 227.958 53.857 335.460 1.00 116.75 ? 93  ILE B CA    1 
ATOM   3442 C  C     . ILE B 1 92  ? 228.227 55.199 334.804 1.00 119.52 ? 93  ILE B C     1 
ATOM   3443 O  O     . ILE B 1 92  ? 227.448 56.146 334.963 1.00 129.18 ? 93  ILE B O     1 
ATOM   3444 C  CB    . ILE B 1 92  ? 227.034 52.956 334.626 1.00 121.84 ? 93  ILE B CB    1 
ATOM   3445 C  CG1   . ILE B 1 92  ? 226.830 51.620 335.336 1.00 117.50 ? 93  ILE B CG1   1 
ATOM   3446 C  CG2   . ILE B 1 92  ? 227.587 52.720 333.225 1.00 118.33 ? 93  ILE B CG2   1 
ATOM   3447 C  CD1   . ILE B 1 92  ? 226.001 50.656 334.549 1.00 115.98 ? 93  ILE B CD1   1 
ATOM   3448 N  N     . THR B 1 93  ? 229.413 55.334 334.206 1.00 117.98 ? 94  THR B N     1 
ATOM   3449 C  CA    . THR B 1 93  ? 229.802 56.553 333.512 1.00 122.23 ? 94  THR B CA    1 
ATOM   3450 C  C     . THR B 1 93  ? 229.940 56.395 331.998 1.00 123.69 ? 94  THR B C     1 
ATOM   3451 O  O     . THR B 1 93  ? 229.920 57.404 331.283 1.00 119.21 ? 94  THR B O     1 
ATOM   3452 C  CB    . THR B 1 93  ? 231.119 57.069 334.098 1.00 120.39 ? 94  THR B CB    1 
ATOM   3453 O  OG1   . THR B 1 93  ? 232.053 55.988 334.140 1.00 127.68 ? 94  THR B OG1   1 
ATOM   3454 C  CG2   . THR B 1 93  ? 230.909 57.605 335.498 1.00 117.05 ? 94  THR B CG2   1 
ATOM   3455 N  N     . LYS B 1 94  ? 230.035 55.166 331.492 1.00 119.52 ? 95  LYS B N     1 
ATOM   3456 C  CA    . LYS B 1 94  ? 230.307 54.920 330.084 1.00 122.85 ? 95  LYS B CA    1 
ATOM   3457 C  C     . LYS B 1 94  ? 229.712 53.574 329.681 1.00 123.45 ? 95  LYS B C     1 
ATOM   3458 O  O     . LYS B 1 94  ? 229.759 52.606 330.449 1.00 112.39 ? 95  LYS B O     1 
ATOM   3459 C  CB    . LYS B 1 94  ? 231.822 54.965 329.821 1.00 140.63 ? 95  LYS B CB    1 
ATOM   3460 C  CG    . LYS B 1 94  ? 232.316 54.524 328.443 1.00 125.08 ? 95  LYS B CG    1 
ATOM   3461 C  CD    . LYS B 1 94  ? 233.840 54.404 328.476 1.00 119.72 ? 95  LYS B CD    1 
ATOM   3462 C  CE    . LYS B 1 94  ? 234.315 53.420 327.413 1.00 141.92 ? 95  LYS B CE    1 
ATOM   3463 N  NZ    . LYS B 1 94  ? 235.739 52.941 327.501 1.00 121.03 ? 95  LYS B NZ    1 
ATOM   3464 N  N     . MET B 1 95  ? 229.150 53.526 328.469 1.00 120.55 ? 96  MET B N     1 
ATOM   3465 C  CA    . MET B 1 95  ? 228.454 52.349 327.960 1.00 115.63 ? 96  MET B CA    1 
ATOM   3466 C  C     . MET B 1 95  ? 228.707 52.119 326.483 1.00 114.49 ? 96  MET B C     1 
ATOM   3467 O  O     . MET B 1 95  ? 228.641 53.042 325.662 1.00 110.64 ? 96  MET B O     1 
ATOM   3468 C  CB    . MET B 1 95  ? 226.956 52.447 328.228 1.00 131.02 ? 96  MET B CB    1 
ATOM   3469 C  CG    . MET B 1 95  ? 226.590 51.761 329.507 1.00 135.44 ? 96  MET B CG    1 
ATOM   3470 S  SD    . MET B 1 95  ? 224.950 52.142 329.969 1.00 141.51 ? 96  MET B SD    1 
ATOM   3471 C  CE    . MET B 1 95  ? 225.106 53.900 330.246 1.00 124.67 ? 96  MET B CE    1 
ATOM   3472 N  N     . ILE B 1 96  ? 228.959 50.857 326.165 1.00 107.79 ? 97  ILE B N     1 
ATOM   3473 C  CA    . ILE B 1 96  ? 229.229 50.403 324.810 1.00 110.37 ? 97  ILE B CA    1 
ATOM   3474 C  C     . ILE B 1 96  ? 228.140 49.389 324.507 1.00 111.40 ? 97  ILE B C     1 
ATOM   3475 O  O     . ILE B 1 96  ? 228.201 48.243 324.975 1.00 112.39 ? 97  ILE B O     1 
ATOM   3476 C  CB    . ILE B 1 96  ? 230.625 49.784 324.716 1.00 139.54 ? 97  ILE B CB    1 
ATOM   3477 C  CG1   . ILE B 1 96  ? 231.664 50.879 324.851 1.00 112.07 ? 97  ILE B CG1   1 
ATOM   3478 C  CG2   . ILE B 1 96  ? 230.837 49.059 323.401 1.00 121.32 ? 97  ILE B CG2   1 
ATOM   3479 C  CD1   . ILE B 1 96  ? 232.971 50.336 324.783 1.00 143.90 ? 97  ILE B CD1   1 
ATOM   3480 N  N     . VAL B 1 97  ? 227.149 49.798 323.721 1.00 120.30 ? 98  VAL B N     1 
ATOM   3481 C  CA    . VAL B 1 97  ? 225.903 49.055 323.602 1.00 109.91 ? 98  VAL B CA    1 
ATOM   3482 C  C     . VAL B 1 97  ? 225.895 48.266 322.313 1.00 106.91 ? 98  VAL B C     1 
ATOM   3483 O  O     . VAL B 1 97  ? 226.263 48.790 321.266 1.00 118.22 ? 98  VAL B O     1 
ATOM   3484 C  CB    . VAL B 1 97  ? 224.718 50.026 323.662 1.00 109.95 ? 98  VAL B CB    1 
ATOM   3485 C  CG1   . VAL B 1 97  ? 223.428 49.258 323.714 1.00 113.67 ? 98  VAL B CG1   1 
ATOM   3486 C  CG2   . VAL B 1 97  ? 224.870 50.946 324.873 1.00 107.05 ? 98  VAL B CG2   1 
ATOM   3487 N  N     . THR B 1 98  ? 225.380 47.040 322.367 1.00 119.14 ? 99  THR B N     1 
ATOM   3488 C  CA    . THR B 1 98  ? 225.246 46.167 321.200 1.00 108.11 ? 99  THR B CA    1 
ATOM   3489 C  C     . THR B 1 98  ? 223.787 45.757 321.173 1.00 117.85 ? 99  THR B C     1 
ATOM   3490 O  O     . THR B 1 98  ? 223.428 44.761 321.809 1.00 112.87 ? 99  THR B O     1 
ATOM   3491 C  CB    . THR B 1 98  ? 226.162 44.968 321.315 1.00 111.58 ? 99  THR B CB    1 
ATOM   3492 O  OG1   . THR B 1 98  ? 227.505 45.417 321.198 1.00 134.32 ? 99  THR B OG1   1 
ATOM   3493 C  CG2   . THR B 1 98  ? 225.910 43.963 320.210 1.00 104.44 ? 99  THR B CG2   1 
ATOM   3494 N  N     . GLU B 1 99  ? 222.995 46.497 320.386 1.00 141.18 ? 100 GLU B N     1 
ATOM   3495 C  CA    . GLU B 1 99  ? 221.530 46.464 320.376 1.00 127.30 ? 100 GLU B CA    1 
ATOM   3496 C  C     . GLU B 1 99  ? 220.964 45.234 319.693 1.00 111.07 ? 100 GLU B C     1 
ATOM   3497 O  O     . GLU B 1 99  ? 221.529 44.716 318.732 1.00 127.42 ? 100 GLU B O     1 
ATOM   3498 C  CB    . GLU B 1 99  ? 221.005 47.686 319.636 1.00 119.55 ? 100 GLU B CB    1 
ATOM   3499 C  CG    . GLU B 1 99  ? 221.113 48.927 320.439 1.00 141.94 ? 100 GLU B CG    1 
ATOM   3500 C  CD    . GLU B 1 99  ? 219.886 49.149 321.263 1.00 149.56 ? 100 GLU B CD    1 
ATOM   3501 O  OE1   . GLU B 1 99  ? 219.833 50.174 321.982 1.00 173.81 ? 100 GLU B OE1   1 
ATOM   3502 O  OE2   . GLU B 1 99  ? 218.968 48.302 321.176 1.00 160.98 ? 100 GLU B OE2   1 
ATOM   3503 N  N     . ASN B 1 100 ? 219.841 44.768 320.199 1.00 111.15 ? 101 ASN B N     1 
ATOM   3504 C  CA    . ASN B 1 100 ? 219.010 43.825 319.458 1.00 141.58 ? 101 ASN B CA    1 
ATOM   3505 C  C     . ASN B 1 100 ? 219.801 42.604 319.015 1.00 118.60 ? 101 ASN B C     1 
ATOM   3506 O  O     . ASN B 1 100 ? 219.713 42.147 317.877 1.00 118.30 ? 101 ASN B O     1 
ATOM   3507 C  CB    . ASN B 1 100 ? 218.403 44.514 318.228 1.00 145.45 ? 101 ASN B CB    1 
ATOM   3508 C  CG    . ASN B 1 100 ? 217.660 45.835 318.551 1.00 168.56 ? 101 ASN B CG    1 
ATOM   3509 O  OD1   . ASN B 1 100 ? 217.084 46.037 319.661 1.00 143.18 ? 101 ASN B OD1   1 
ATOM   3510 N  ND2   . ASN B 1 100 ? 217.715 46.769 317.577 1.00 155.71 ? 101 ASN B ND2   1 
ATOM   3511 N  N     . GLN B 1 101 ? 220.543 42.037 319.935 1.00 117.53 ? 102 GLN B N     1 
ATOM   3512 C  CA    . GLN B 1 101 ? 221.260 40.817 319.624 1.00 117.53 ? 102 GLN B CA    1 
ATOM   3513 C  C     . GLN B 1 101 ? 220.328 39.633 319.643 1.00 116.37 ? 102 GLN B C     1 
ATOM   3514 O  O     . GLN B 1 101 ? 219.506 39.504 320.543 1.00 125.05 ? 102 GLN B O     1 
ATOM   3515 C  CB    . GLN B 1 101 ? 222.367 40.579 320.629 1.00 129.83 ? 102 GLN B CB    1 
ATOM   3516 C  CG    . GLN B 1 101 ? 223.580 41.383 320.417 1.00 110.94 ? 102 GLN B CG    1 
ATOM   3517 C  CD    . GLN B 1 101 ? 224.657 40.870 321.261 1.00 107.78 ? 102 GLN B CD    1 
ATOM   3518 O  OE1   . GLN B 1 101 ? 224.450 40.561 322.444 1.00 104.84 ? 102 GLN B OE1   1 
ATOM   3519 N  NE2   . GLN B 1 101 ? 225.827 40.707 320.664 1.00 120.90 ? 102 GLN B NE2   1 
ATOM   3520 N  N     . MET B 1 102 ? 220.519 38.724 318.703 1.00 117.88 ? 103 MET B N     1 
ATOM   3521 C  CA    . MET B 1 102 ? 219.784 37.473 318.696 1.00 120.87 ? 103 MET B CA    1 
ATOM   3522 C  C     . MET B 1 102 ? 220.738 36.304 318.505 1.00 123.44 ? 103 MET B C     1 
ATOM   3523 O  O     . MET B 1 102 ? 221.779 36.429 317.854 1.00 117.13 ? 103 MET B O     1 
ATOM   3524 C  CB    . MET B 1 102 ? 218.724 37.477 317.591 1.00 132.68 ? 103 MET B CB    1 
ATOM   3525 C  CG    . MET B 1 102 ? 217.689 38.567 317.775 1.00 143.07 ? 103 MET B CG    1 
ATOM   3526 S  SD    . MET B 1 102 ? 216.308 38.478 316.622 1.00 133.92 ? 103 MET B SD    1 
ATOM   3527 C  CE    . MET B 1 102 ? 215.532 36.966 317.175 1.00 135.13 ? 103 MET B CE    1 
ATOM   3528 N  N     . GLN B 1 103 ? 220.348 35.159 319.064 1.00 119.92 ? 104 GLN B N     1 
ATOM   3529 C  CA    . GLN B 1 103 ? 221.117 33.929 318.944 1.00 114.52 ? 104 GLN B CA    1 
ATOM   3530 C  C     . GLN B 1 103 ? 221.225 33.526 317.473 1.00 115.11 ? 104 GLN B C     1 
ATOM   3531 O  O     . GLN B 1 103 ? 220.207 33.326 316.803 1.00 135.10 ? 104 GLN B O     1 
ATOM   3532 C  CB    . GLN B 1 103 ? 220.424 32.824 319.735 1.00 108.39 ? 104 GLN B CB    1 
ATOM   3533 C  CG    . GLN B 1 103 ? 221.336 31.834 320.385 1.00 116.26 ? 104 GLN B CG    1 
ATOM   3534 C  CD    . GLN B 1 103 ? 221.966 32.427 321.648 1.00 150.32 ? 104 GLN B CD    1 
ATOM   3535 O  OE1   . GLN B 1 103 ? 223.198 32.495 321.800 1.00 151.88 ? 104 GLN B OE1   1 
ATOM   3536 N  NE2   . GLN B 1 103 ? 221.107 32.852 322.576 1.00 151.83 ? 104 GLN B NE2   1 
ATOM   3537 N  N     . GLY B 1 104 ? 222.447 33.397 316.960 1.00 119.55 ? 105 GLY B N     1 
ATOM   3538 C  CA    . GLY B 1 104 ? 222.596 33.013 315.566 1.00 147.24 ? 105 GLY B CA    1 
ATOM   3539 C  C     . GLY B 1 104 ? 224.005 32.708 315.111 1.00 122.02 ? 105 GLY B C     1 
ATOM   3540 O  O     . GLY B 1 104 ? 224.793 32.180 315.893 1.00 124.84 ? 105 GLY B O     1 
ATOM   3541 N  N     . PHE B 1 105 ? 224.309 32.987 313.835 1.00 134.54 ? 106 PHE B N     1 
ATOM   3542 C  CA    . PHE B 1 105 ? 225.635 32.822 313.249 1.00 125.11 ? 106 PHE B CA    1 
ATOM   3543 C  C     . PHE B 1 105 ? 226.104 34.157 312.704 1.00 128.04 ? 106 PHE B C     1 
ATOM   3544 O  O     . PHE B 1 105 ? 225.317 34.917 312.128 1.00 121.68 ? 106 PHE B O     1 
ATOM   3545 C  CB    . PHE B 1 105 ? 225.691 31.800 312.123 1.00 116.80 ? 106 PHE B CB    1 
ATOM   3546 C  CG    . PHE B 1 105 ? 225.338 30.429 312.545 1.00 120.89 ? 106 PHE B CG    1 
ATOM   3547 C  CD1   . PHE B 1 105 ? 226.143 29.740 313.426 1.00 144.65 ? 106 PHE B CD1   1 
ATOM   3548 C  CD2   . PHE B 1 105 ? 224.260 29.787 312.008 1.00 131.20 ? 106 PHE B CD2   1 
ATOM   3549 C  CE1   . PHE B 1 105 ? 225.840 28.449 313.806 1.00 141.27 ? 106 PHE B CE1   1 
ATOM   3550 C  CE2   . PHE B 1 105 ? 223.955 28.496 312.377 1.00 126.07 ? 106 PHE B CE2   1 
ATOM   3551 C  CZ    . PHE B 1 105 ? 224.746 27.829 313.275 1.00 136.92 ? 106 PHE B CZ    1 
ATOM   3552 N  N     . CYS B 1 106 ? 227.374 34.446 312.942 1.00 123.10 ? 107 CYS B N     1 
ATOM   3553 C  CA    . CYS B 1 106 ? 228.021 35.676 312.518 1.00 125.24 ? 107 CYS B CA    1 
ATOM   3554 C  C     . CYS B 1 106 ? 229.513 35.552 312.807 1.00 135.21 ? 107 CYS B C     1 
ATOM   3555 O  O     . CYS B 1 106 ? 229.920 34.721 313.624 1.00 147.10 ? 107 CYS B O     1 
ATOM   3556 C  CB    . CYS B 1 106 ? 227.420 36.906 313.225 1.00 131.16 ? 107 CYS B CB    1 
ATOM   3557 S  SG    . CYS B 1 106 ? 227.361 36.954 315.093 1.00 156.04 ? 107 CYS B SG    1 
ATOM   3558 N  N     . PRO B 1 107 ? 230.346 36.349 312.143 1.00 145.17 ? 108 PRO B N     1 
ATOM   3559 C  CA    . PRO B 1 107 ? 231.783 36.278 312.397 1.00 147.78 ? 108 PRO B CA    1 
ATOM   3560 C  C     . PRO B 1 107 ? 232.158 37.179 313.561 1.00 143.61 ? 108 PRO B C     1 
ATOM   3561 O  O     . PRO B 1 107 ? 231.470 38.162 313.859 1.00 139.47 ? 108 PRO B O     1 
ATOM   3562 C  CB    . PRO B 1 107 ? 232.378 36.779 311.073 1.00 148.21 ? 108 PRO B CB    1 
ATOM   3563 C  CG    . PRO B 1 107 ? 231.409 37.813 310.622 1.00 132.36 ? 108 PRO B CG    1 
ATOM   3564 C  CD    . PRO B 1 107 ? 230.042 37.303 311.056 1.00 150.46 ? 108 PRO B CD    1 
ATOM   3565 N  N     . GLU B 1 108 ? 233.248 36.810 314.242 1.00 123.09 ? 109 GLU B N     1 
ATOM   3566 C  CA    . GLU B 1 108 ? 233.750 37.651 315.318 1.00 117.73 ? 109 GLU B CA    1 
ATOM   3567 C  C     . GLU B 1 108 ? 234.213 39.000 314.809 1.00 116.12 ? 109 GLU B C     1 
ATOM   3568 O  O     . GLU B 1 108 ? 234.471 39.189 313.630 1.00 128.39 ? 109 GLU B O     1 
ATOM   3569 C  CB    . GLU B 1 108 ? 234.870 36.967 316.075 1.00 120.12 ? 109 GLU B CB    1 
ATOM   3570 C  CG    . GLU B 1 108 ? 234.408 36.094 317.197 1.00 120.76 ? 109 GLU B CG    1 
ATOM   3571 C  CD    . GLU B 1 108 ? 233.888 36.939 318.365 1.00 134.34 ? 109 GLU B CD    1 
ATOM   3572 O  OE1   . GLU B 1 108 ? 233.832 38.189 318.263 1.00 120.49 ? 109 GLU B OE1   1 
ATOM   3573 O  OE2   . GLU B 1 108 ? 233.580 36.359 319.422 1.00 148.78 ? 109 GLU B OE2   1 
ATOM   3574 N  N     . SER B 1 109 ? 234.275 39.960 315.720 1.00 116.10 ? 110 SER B N     1 
ATOM   3575 C  CA    . SER B 1 109 ? 234.650 41.311 315.354 1.00 120.10 ? 110 SER B CA    1 
ATOM   3576 C  C     . SER B 1 109 ? 235.947 41.805 315.977 1.00 139.48 ? 110 SER B C     1 
ATOM   3577 O  O     . SER B 1 109 ? 236.409 42.876 315.565 1.00 136.13 ? 110 SER B O     1 
ATOM   3578 C  CB    . SER B 1 109 ? 233.535 42.303 315.700 1.00 125.69 ? 110 SER B CB    1 
ATOM   3579 O  OG    . SER B 1 109 ? 233.363 42.393 317.098 1.00 150.30 ? 110 SER B OG    1 
ATOM   3580 N  N     . GLU B 1 110 ? 236.505 41.126 316.999 1.00 126.57 ? 111 GLU B N     1 
ATOM   3581 C  CA    . GLU B 1 110 ? 237.882 41.422 317.371 1.00 120.61 ? 111 GLU B CA    1 
ATOM   3582 C  C     . GLU B 1 110 ? 238.773 40.847 316.291 1.00 136.11 ? 111 GLU B C     1 
ATOM   3583 O  O     . GLU B 1 110 ? 238.509 39.745 315.788 1.00 129.26 ? 111 GLU B O     1 
ATOM   3584 C  CB    . GLU B 1 110 ? 238.377 40.819 318.693 1.00 166.90 ? 111 GLU B CB    1 
ATOM   3585 C  CG    . GLU B 1 110 ? 237.672 40.843 320.067 1.00 152.10 ? 111 GLU B CG    1 
ATOM   3586 C  CD    . GLU B 1 110 ? 236.696 39.723 320.214 1.00 165.19 ? 111 GLU B CD    1 
ATOM   3587 O  OE1   . GLU B 1 110 ? 236.280 39.191 319.157 1.00 175.61 ? 111 GLU B OE1   1 
ATOM   3588 O  OE2   . GLU B 1 110 ? 236.506 39.261 321.372 1.00 148.66 ? 111 GLU B OE2   1 
ATOM   3589 N  N     . GLU B 1 111 ? 239.852 41.585 315.964 1.00 139.48 ? 112 GLU B N     1 
ATOM   3590 C  CA    . GLU B 1 111 ? 240.843 41.104 315.000 1.00 121.61 ? 112 GLU B CA    1 
ATOM   3591 C  C     . GLU B 1 111 ? 241.491 39.797 315.439 1.00 124.73 ? 112 GLU B C     1 
ATOM   3592 O  O     . GLU B 1 111 ? 241.961 39.044 314.579 1.00 119.88 ? 112 GLU B O     1 
ATOM   3593 C  CB    . GLU B 1 111 ? 241.930 42.154 314.776 1.00 127.19 ? 112 GLU B CB    1 
ATOM   3594 C  CG    . GLU B 1 111 ? 241.491 43.447 314.103 1.00 131.22 ? 112 GLU B CG    1 
ATOM   3595 C  CD    . GLU B 1 111 ? 242.644 44.455 314.023 1.00 152.05 ? 112 GLU B CD    1 
ATOM   3596 O  OE1   . GLU B 1 111 ? 243.686 44.227 314.681 1.00 143.27 ? 112 GLU B OE1   1 
ATOM   3597 O  OE2   . GLU B 1 111 ? 242.506 45.486 313.327 1.00 163.08 ? 112 GLU B OE2   1 
ATOM   3598 N  N     . LYS B 1 112 ? 241.428 39.470 316.739 1.00 127.86 ? 113 LYS B N     1 
ATOM   3599 C  CA    . LYS B 1 112 ? 241.935 38.230 317.325 1.00 116.70 ? 113 LYS B CA    1 
ATOM   3600 C  C     . LYS B 1 112 ? 241.456 36.998 316.553 1.00 121.18 ? 113 LYS B C     1 
ATOM   3601 O  O     . LYS B 1 112 ? 241.977 35.890 316.705 1.00 115.19 ? 113 LYS B O     1 
ATOM   3602 C  CB    . LYS B 1 112 ? 241.490 38.149 318.801 1.00 100.79 ? 113 LYS B CB    1 
ATOM   3603 N  N     . TYR B 1 113 ? 240.465 37.183 315.699 1.00 123.17 ? 114 TYR B N     1 
ATOM   3604 C  CA    . TYR B 1 113 ? 239.854 36.075 314.988 1.00 133.32 ? 114 TYR B CA    1 
ATOM   3605 C  C     . TYR B 1 113 ? 240.067 36.180 313.491 1.00 159.29 ? 114 TYR B C     1 
ATOM   3606 O  O     . TYR B 1 113 ? 239.254 35.658 312.724 1.00 163.21 ? 114 TYR B O     1
[truncated: 544,027 more chars]
