# Supplementary material for: Structural insights into the allosteric inhibition of P2X4 receptors
Source: Nat Commun. 2023 Oct 13;14:6437. doi: 10.1038/s41467-023-42164-y (PMC10575874; doi:10.1038/s41467-023-42164-y)
Supplement: Supplementary file 4 — Supplementary Dataset 1 [file 41467_2023_42164_MOESM4_ESM.zip › hP2X1trimer_a111a/hP2X1trimer_a111a_env/templates_101/6u9v.cif]

data_6U9V
# 
_entry.id   6U9V 
# 
_audit_conform.dict_name       mmcif_pdbx.dic 
_audit_conform.dict_version    5.329 
_audit_conform.dict_location   http://mmcif.pdb.org/dictionaries/ascii/mmcif_pdbx.dic 
# 
loop_
_database_2.database_id 
_database_2.database_code 
PDB   6U9V         
WWPDB D_1000244197 
EMDB  EMD-20702    
# 
_pdbx_database_related.db_name        EMDB 
_pdbx_database_related.details        
'Cryo electron microscopy structure of the ATP-gated rat P2X7 ion channel in the closed, apo state' 
_pdbx_database_related.db_id          EMD-20702 
_pdbx_database_related.content_type   'associated EM volume' 
# 
_pdbx_database_status.status_code                     REL 
_pdbx_database_status.status_code_sf                  ? 
_pdbx_database_status.status_code_mr                  ? 
_pdbx_database_status.entry_id                        6U9V 
_pdbx_database_status.recvd_initial_deposition_date   2019-09-09 
_pdbx_database_status.SG_entry                        N 
_pdbx_database_status.deposit_site                    RCSB 
_pdbx_database_status.process_site                    RCSB 
_pdbx_database_status.status_code_cs                  ? 
_pdbx_database_status.methods_development_category    ? 
_pdbx_database_status.pdb_format_compatible           Y 
_pdbx_database_status.status_code_nmr_data            ? 
# 
loop_
_audit_author.name 
_audit_author.pdbx_ordinal 
_audit_author.identifier_ORCID 
'Mansoor, S.E.'  1 0000-0001-9606-8955 
'McCarthy, A.E.' 2 0000-0003-1600-4201 
# 
_citation.abstract                  ? 
_citation.abstract_id_CAS           ? 
_citation.book_id_ISBN              ? 
_citation.book_publisher            ? 
_citation.book_publisher_city       ? 
_citation.book_title                ? 
_citation.coordinate_linkage        ? 
_citation.country                   ? 
_citation.database_id_Medline       ? 
_citation.details                   ? 
_citation.id                        primary 
_citation.journal_abbrev            Cell 
_citation.journal_id_ASTM           ? 
_citation.journal_id_CSD            ? 
_citation.journal_id_ISSN           1097-4172 
_citation.journal_full              ? 
_citation.journal_issue             ? 
_citation.journal_volume            179 
_citation.language                  ? 
_citation.page_first                659 
_citation.page_last                 670.e13 
_citation.title                     'Full-Length P2X7Structures Reveal How Palmitoylation Prevents Channel Desensitization.' 
_citation.year                      2019 
_citation.database_id_CSD           ? 
_citation.pdbx_database_id_DOI      10.1016/j.cell.2019.09.017 
_citation.pdbx_database_id_PubMed   31587896 
_citation.unpublished_flag          ? 
# 
loop_
_citation_author.citation_id 
_citation_author.name 
_citation_author.ordinal 
_citation_author.identifier_ORCID 
primary 'McCarthy, A.E.' 1 ? 
primary 'Yoshioka, C.'   2 ? 
primary 'Mansoor, S.E.'  3 ? 
# 
_cell.angle_alpha                  90.00 
_cell.angle_alpha_esd              ? 
_cell.angle_beta                   90.00 
_cell.angle_beta_esd               ? 
_cell.angle_gamma                  90.00 
_cell.angle_gamma_esd              ? 
_cell.entry_id                     6U9V 
_cell.details                      ? 
_cell.formula_units_Z              ? 
_cell.length_a                     1.00 
_cell.length_a_esd                 ? 
_cell.length_b                     1.00 
_cell.length_b_esd                 ? 
_cell.length_c                     1.00 
_cell.length_c_esd                 ? 
_cell.volume                       ? 
_cell.volume_esd                   ? 
_cell.Z_PDB                        ? 
_cell.reciprocal_angle_alpha       ? 
_cell.reciprocal_angle_beta        ? 
_cell.reciprocal_angle_gamma       ? 
_cell.reciprocal_angle_alpha_esd   ? 
_cell.reciprocal_angle_beta_esd    ? 
_cell.reciprocal_angle_gamma_esd   ? 
_cell.reciprocal_length_a          ? 
_cell.reciprocal_length_b          ? 
_cell.reciprocal_length_c          ? 
_cell.reciprocal_length_a_esd      ? 
_cell.reciprocal_length_b_esd      ? 
_cell.reciprocal_length_c_esd      ? 
_cell.pdbx_unique_axis             ? 
# 
_symmetry.entry_id                         6U9V 
_symmetry.cell_setting                     ? 
_symmetry.Int_Tables_number                1 
_symmetry.space_group_name_Hall            ? 
_symmetry.space_group_name_H-M             'P 1' 
_symmetry.pdbx_full_space_group_name_H-M   ? 
# 
loop_
_entity.id 
_entity.type 
_entity.src_method 
_entity.pdbx_description 
_entity.formula_weight 
_entity.pdbx_number_of_molecules 
_entity.pdbx_ec 
_entity.pdbx_mutation 
_entity.pdbx_fragment 
_entity.details 
1 polymer     man 'P2X purinoceptor 7'                                                                        69904.016 3  ? ? ? ? 
2 branched    man '2-acetamido-2-deoxy-beta-D-glucopyranose-(1-4)-2-acetamido-2-deoxy-beta-D-glucopyranose'   424.401   6  ? ? ? ? 
3 branched    man 'alpha-D-glucopyranose-(1-4)-alpha-D-glucopyranose'                                         342.297   3  ? ? ? ? 
4 non-polymer syn "GUANOSINE-5'-DIPHOSPHATE"                                                                  443.201   3  ? ? ? ? 
5 non-polymer syn 'ZINC ION'                                                                                  65.409    6  ? ? ? ? 
6 non-polymer man 2-acetamido-2-deoxy-beta-D-glucopyranose                                                    221.208   9  ? ? ? ? 
7 non-polymer syn 'O-[(R)-[(2S)-2-(hexadecanoyloxy)-3-(octadecanoyloxy)propoxy](hydroxy)phosphoryl]-D-serine' 764.022   3  ? ? ? ? 
8 non-polymer syn 'PALMITIC ACID'                                                                             256.424   18 ? ? ? ? 
# 
_entity_name_com.entity_id   3 
_entity_name_com.name        alpha-maltose 
# 
_entity_poly.entity_id                      1 
_entity_poly.type                           'polypeptide(L)' 
_entity_poly.nstd_linkage                   no 
_entity_poly.nstd_monomer                   no 
_entity_poly.pdbx_seq_one_letter_code       
;MPACCSWNDVFQYETNKVTRIQSVNYGTIKWILHMTVFSYVSFALMSDKLYQRKEPLISSVHTKVKGVAEVTENVTEGGV
TKLVHGIFDTADYTLPLQGNSFFVMTNYLKSEGQEQKLCPEYPSRGKQCHSDQGCIKGWMDPQSKGIQTGRCIPYDQKRK
TCEIFAWCPAEEGKEAPRPALLRSAENFTVLIKNNIDFPGHNYTTRNILPGMNISCTFHKTWNPQCPIFRLGDIFQEIGE
NFTEVAVQGGIMGIEIYWDCNLDSWSHRCQPKYSFRRLDDKYTNESLFPGYNFRYAKYYKENGMEKRTLIKAFGVRFDIL
VFGTGGKFDIIQLVVYIGSTLSYFGLATVCIDLIINTYASTCCRSRVYPSCKCCEPCAVNEYYYRKKCEPIVEPKPTLKY
VSFVDEPHIWMVDQQLLGKSLQDVKGQEVPRPQTDFLELSRLSLSLHHSPPIPGQPEEMQLLQIEAVPRSRDSPDWCQCG
NCLPSQLPENRRALEELCCRRKPGQCITTSELFSKIVLSREALQLLLLYQEPLLALEGEAINSKLRHCAYRSYATWRFVS
QDMADFAILPSCCRWKIRKEFPKTQGQYSGFKYPYSNSAVDAGLEVLFQ
;
_entity_poly.pdbx_seq_one_letter_code_can   
;MPACCSWNDVFQYETNKVTRIQSVNYGTIKWILHMTVFSYVSFALMSDKLYQRKEPLISSVHTKVKGVAEVTENVTEGGV
TKLVHGIFDTADYTLPLQGNSFFVMTNYLKSEGQEQKLCPEYPSRGKQCHSDQGCIKGWMDPQSKGIQTGRCIPYDQKRK
TCEIFAWCPAEEGKEAPRPALLRSAENFTVLIKNNIDFPGHNYTTRNILPGMNISCTFHKTWNPQCPIFRLGDIFQEIGE
NFTEVAVQGGIMGIEIYWDCNLDSWSHRCQPKYSFRRLDDKYTNESLFPGYNFRYAKYYKENGMEKRTLIKAFGVRFDIL
VFGTGGKFDIIQLVVYIGSTLSYFGLATVCIDLIINTYASTCCRSRVYPSCKCCEPCAVNEYYYRKKCEPIVEPKPTLKY
VSFVDEPHIWMVDQQLLGKSLQDVKGQEVPRPQTDFLELSRLSLSLHHSPPIPGQPEEMQLLQIEAVPRSRDSPDWCQCG
NCLPSQLPENRRALEELCCRRKPGQCITTSELFSKIVLSREALQLLLLYQEPLLALEGEAINSKLRHCAYRSYATWRFVS
QDMADFAILPSCCRWKIRKEFPKTQGQYSGFKYPYSNSAVDAGLEVLFQ
;
_entity_poly.pdbx_strand_id                 A,B,C 
_entity_poly.pdbx_target_identifier         ? 
# 
loop_
_entity_poly_seq.entity_id 
_entity_poly_seq.num 
_entity_poly_seq.mon_id 
_entity_poly_seq.hetero 
1 1   MET n 
1 2   PRO n 
1 3   ALA n 
1 4   CYS n 
1 5   CYS n 
1 6   SER n 
1 7   TRP n 
1 8   ASN n 
1 9   ASP n 
1 10  VAL n 
1 11  PHE n 
1 12  GLN n 
1 13  TYR n 
1 14  GLU n 
1 15  THR n 
1 16  ASN n 
1 17  LYS n 
1 18  VAL n 
1 19  THR n 
1 20  ARG n 
1 21  ILE n 
1 22  GLN n 
1 23  SER n 
1 24  VAL n 
1 25  ASN n 
1 26  TYR n 
1 27  GLY n 
1 28  THR n 
1 29  ILE n 
1 30  LYS n 
1 31  TRP n 
1 32  ILE n 
1 33  LEU n 
1 34  HIS n 
1 35  MET n 
1 36  THR n 
1 37  VAL n 
1 38  PHE n 
1 39  SER n 
1 40  TYR n 
1 41  VAL n 
1 42  SER n 
1 43  PHE n 
1 44  ALA n 
1 45  LEU n 
1 46  MET n 
1 47  SER n 
1 48  ASP n 
1 49  LYS n 
1 50  LEU n 
1 51  TYR n 
1 52  GLN n 
1 53  ARG n 
1 54  LYS n 
1 55  GLU n 
1 56  PRO n 
1 57  LEU n 
1 58  ILE n 
1 59  SER n 
1 60  SER n 
1 61  VAL n 
1 62  HIS n 
1 63  THR n 
1 64  LYS n 
1 65  VAL n 
1 66  LYS n 
1 67  GLY n 
1 68  VAL n 
1 69  ALA n 
1 70  GLU n 
1 71  VAL n 
1 72  THR n 
1 73  GLU n 
1 74  ASN n 
1 75  VAL n 
1 76  THR n 
1 77  GLU n 
1 78  GLY n 
1 79  GLY n 
1 80  VAL n 
1 81  THR n 
1 82  LYS n 
1 83  LEU n 
1 84  VAL n 
1 85  HIS n 
1 86  GLY n 
1 87  ILE n 
1 88  PHE n 
1 89  ASP n 
1 90  THR n 
1 91  ALA n 
1 92  ASP n 
1 93  TYR n 
1 94  THR n 
1 95  LEU n 
1 96  PRO n 
1 97  LEU n 
1 98  GLN n 
1 99  GLY n 
1 100 ASN n 
1 101 SER n 
1 102 PHE n 
1 103 PHE n 
1 104 VAL n 
1 105 MET n 
1 106 THR n 
1 107 ASN n 
1 108 TYR n 
1 109 LEU n 
1 110 LYS n 
1 111 SER n 
1 112 GLU n 
1 113 GLY n 
1 114 GLN n 
1 115 GLU n 
1 116 GLN n 
1 117 LYS n 
1 118 LEU n 
1 119 CYS n 
1 120 PRO n 
1 121 GLU n 
1 122 TYR n 
1 123 PRO n 
1 124 SER n 
1 125 ARG n 
1 126 GLY n 
1 127 LYS n 
1 128 GLN n 
1 129 CYS n 
1 130 HIS n 
1 131 SER n 
1 132 ASP n 
1 133 GLN n 
1 134 GLY n 
1 135 CYS n 
1 136 ILE n 
1 137 LYS n 
1 138 GLY n 
1 139 TRP n 
1 140 MET n 
1 141 ASP n 
1 142 PRO n 
1 143 GLN n 
1 144 SER n 
1 145 LYS n 
1 146 GLY n 
1 147 ILE n 
1 148 GLN n 
1 149 THR n 
1 150 GLY n 
1 151 ARG n 
1 152 CYS n 
1 153 ILE n 
1 154 PRO n 
1 155 TYR n 
1 156 ASP n 
1 157 GLN n 
1 158 LYS n 
1 159 ARG n 
1 160 LYS n 
1 161 THR n 
1 162 CYS n 
1 163 GLU n 
1 164 ILE n 
1 165 PHE n 
1 166 ALA n 
1 167 TRP n 
1 168 CYS n 
1 169 PRO n 
1 170 ALA n 
1 171 GLU n 
1 172 GLU n 
1 173 GLY n 
1 174 LYS n 
1 175 GLU n 
1 176 ALA n 
1 177 PRO n 
1 178 ARG n 
1 179 PRO n 
1 180 ALA n 
1 181 LEU n 
1 182 LEU n 
1 183 ARG n 
1 184 SER n 
1 185 ALA n 
1 186 GLU n 
1 187 ASN n 
1 188 PHE n 
1 189 THR n 
1 190 VAL n 
1 191 LEU n 
1 192 ILE n 
1 193 LYS n 
1 194 ASN n 
1 195 ASN n 
1 196 ILE n 
1 197 ASP n 
1 198 PHE n 
1 199 PRO n 
1 200 GLY n 
1 201 HIS n 
1 202 ASN n 
1 203 TYR n 
1 204 THR n 
1 205 THR n 
1 206 ARG n 
1 207 ASN n 
1 208 ILE n 
1 209 LEU n 
1 210 PRO n 
1 211 GLY n 
1 212 MET n 
1 213 ASN n 
1 214 ILE n 
1 215 SER n 
1 216 CYS n 
1 217 THR n 
1 218 PHE n 
1 219 HIS n 
1 220 LYS n 
1 221 THR n 
1 222 TRP n 
1 223 ASN n 
1 224 PRO n 
1 225 GLN n 
1 226 CYS n 
1 227 PRO n 
1 228 ILE n 
1 229 PHE n 
1 230 ARG n 
1 231 LEU n 
1 232 GLY n 
1 233 ASP n 
1 234 ILE n 
1 235 PHE n 
1 236 GLN n 
1 237 GLU n 
1 238 ILE n 
1 239 GLY n 
1 240 GLU n 
1 241 ASN n 
1 242 PHE n 
1 243 THR n 
1 244 GLU n 
1 245 VAL n 
1 246 ALA n 
1 247 VAL n 
1 248 GLN n 
1 249 GLY n 
1 250 GLY n 
1 251 ILE n 
1 252 MET n 
1 253 GLY n 
1 254 ILE n 
1 255 GLU n 
1 256 ILE n 
1 257 TYR n 
1 258 TRP n 
1 259 ASP n 
1 260 CYS n 
1 261 ASN n 
1 262 LEU n 
1 263 ASP n 
1 264 SER n 
1 265 TRP n 
1 266 SER n 
1 267 HIS n 
1 268 ARG n 
1 269 CYS n 
1 270 GLN n 
1 271 PRO n 
1 272 LYS n 
1 273 TYR n 
1 274 SER n 
1 275 PHE n 
1 276 ARG n 
1 277 ARG n 
1 278 LEU n 
1 279 ASP n 
1 280 ASP n 
1 281 LYS n 
1 282 TYR n 
1 283 THR n 
1 284 ASN n 
1 285 GLU n 
1 286 SER n 
1 287 LEU n 
1 288 PHE n 
1 289 PRO n 
1 290 GLY n 
1 291 TYR n 
1 292 ASN n 
1 293 PHE n 
1 294 ARG n 
1 295 TYR n 
1 296 ALA n 
1 297 LYS n 
1 298 TYR n 
1 299 TYR n 
1 300 LYS n 
1 301 GLU n 
1 302 ASN n 
1 303 GLY n 
1 304 MET n 
1 305 GLU n 
1 306 LYS n 
1 307 ARG n 
1 308 THR n 
1 309 LEU n 
1 310 ILE n 
1 311 LYS n 
1 312 ALA n 
1 313 PHE n 
1 314 GLY n 
1 315 VAL n 
1 316 ARG n 
1 317 PHE n 
1 318 ASP n 
1 319 ILE n 
1 320 LEU n 
1 321 VAL n 
1 322 PHE n 
1 323 GLY n 
1 324 THR n 
1 325 GLY n 
1 326 GLY n 
1 327 LYS n 
1 328 PHE n 
1 329 ASP n 
1 330 ILE n 
1 331 ILE n 
1 332 GLN n 
1 333 LEU n 
1 334 VAL n 
1 335 VAL n 
1 336 TYR n 
1 337 ILE n 
1 338 GLY n 
1 339 SER n 
1 340 THR n 
1 341 LEU n 
1 342 SER n 
1 343 TYR n 
1 344 PHE n 
1 345 GLY n 
1 346 LEU n 
1 347 ALA n 
1 348 THR n 
1 349 VAL n 
1 350 CYS n 
1 351 ILE n 
1 352 ASP n 
1 353 LEU n 
1 354 ILE n 
1 355 ILE n 
1 356 ASN n 
1 357 THR n 
1 358 TYR n 
1 359 ALA n 
1 360 SER n 
1 361 THR n 
1 362 CYS n 
1 363 CYS n 
1 364 ARG n 
1 365 SER n 
1 366 ARG n 
1 367 VAL n 
1 368 TYR n 
1 369 PRO n 
1 370 SER n 
1 371 CYS n 
1 372 LYS n 
1 373 CYS n 
1 374 CYS n 
1 375 GLU n 
1 376 PRO n 
1 377 CYS n 
1 378 ALA n 
1 379 VAL n 
1 380 ASN n 
1 381 GLU n 
1 382 TYR n 
1 383 TYR n 
1 384 TYR n 
1 385 ARG n 
1 386 LYS n 
1 387 LYS n 
1 388 CYS n 
1 389 GLU n 
1 390 PRO n 
1 391 ILE n 
1 392 VAL n 
1 393 GLU n 
1 394 PRO n 
1 395 LYS n 
1 396 PRO n 
1 397 THR n 
1 398 LEU n 
1 399 LYS n 
1 400 TYR n 
1 401 VAL n 
1 402 SER n 
1 403 PHE n 
1 404 VAL n 
1 405 ASP n 
1 406 GLU n 
1 407 PRO n 
1 408 HIS n 
1 409 ILE n 
1 410 TRP n 
1 411 MET n 
1 412 VAL n 
1 413 ASP n 
1 414 GLN n 
1 415 GLN n 
1 416 LEU n 
1 417 LEU n 
1 418 GLY n 
1 419 LYS n 
1 420 SER n 
1 421 LEU n 
1 422 GLN n 
1 423 ASP n 
1 424 VAL n 
1 425 LYS n 
1 426 GLY n 
1 427 GLN n 
1 428 GLU n 
1 429 VAL n 
1 430 PRO n 
1 431 ARG n 
1 432 PRO n 
1 433 GLN n 
1 434 THR n 
1 435 ASP n 
1 436 PHE n 
1 437 LEU n 
1 438 GLU n 
1 439 LEU n 
1 440 SER n 
1 441 ARG n 
1 442 LEU n 
1 443 SER n 
1 444 LEU n 
1 445 SER n 
1 446 LEU n 
1 447 HIS n 
1 448 HIS n 
1 449 SER n 
1 450 PRO n 
1 451 PRO n 
1 452 ILE n 
1 453 PRO n 
1 454 GLY n 
1 455 GLN n 
1 456 PRO n 
1 457 GLU n 
1 458 GLU n 
1 459 MET n 
1 460 GLN n 
1 461 LEU n 
1 462 LEU n 
1 463 GLN n 
1 464 ILE n 
1 465 GLU n 
1 466 ALA n 
1 467 VAL n 
1 468 PRO n 
1 469 ARG n 
1 470 SER n 
1 471 ARG n 
1 472 ASP n 
1 473 SER n 
1 474 PRO n 
1 475 ASP n 
1 476 TRP n 
1 477 CYS n 
1 478 GLN n 
1 479 CYS n 
1 480 GLY n 
1 481 ASN n 
1 482 CYS n 
1 483 LEU n 
1 484 PRO n 
1 485 SER n 
1 486 GLN n 
1 487 LEU n 
1 488 PRO n 
1 489 GLU n 
1 490 ASN n 
1 491 ARG n 
1 492 ARG n 
1 493 ALA n 
1 494 LEU n 
1 495 GLU n 
1 496 GLU n 
1 497 LEU n 
1 498 CYS n 
1 499 CYS n 
1 500 ARG n 
1 501 ARG n 
1 502 LYS n 
1 503 PRO n 
1 504 GLY n 
1 505 GLN n 
1 506 CYS n 
1 507 ILE n 
1 508 THR n 
1 509 THR n 
1 510 SER n 
1 511 GLU n 
1 512 LEU n 
1 513 PHE n 
1 514 SER n 
1 515 LYS n 
1 516 ILE n 
1 517 VAL n 
1 518 LEU n 
1 519 SER n 
1 520 ARG n 
1 521 GLU n 
1 522 ALA n 
1 523 LEU n 
1 524 GLN n 
1 525 LEU n 
1 526 LEU n 
1 527 LEU n 
1 528 LEU n 
1 529 TYR n 
1 530 GLN n 
1 531 GLU n 
1 532 PRO n 
1 533 LEU n 
1 534 LEU n 
1 535 ALA n 
1 536 LEU n 
1 537 GLU n 
1 538 GLY n 
1 539 GLU n 
1 540 ALA n 
1 541 ILE n 
1 542 ASN n 
1 543 SER n 
1 544 LYS n 
1 545 LEU n 
1 546 ARG n 
1 547 HIS n 
1 548 CYS n 
1 549 ALA n 
1 550 TYR n 
1 551 ARG n 
1 552 SER n 
1 553 TYR n 
1 554 ALA n 
1 555 THR n 
1 556 TRP n 
1 557 ARG n 
1 558 PHE n 
1 559 VAL n 
1 560 SER n 
1 561 GLN n 
1 562 ASP n 
1 563 MET n 
1 564 ALA n 
1 565 ASP n 
1 566 PHE n 
1 567 ALA n 
1 568 ILE n 
1 569 LEU n 
1 570 PRO n 
1 571 SER n 
1 572 CYS n 
1 573 CYS n 
1 574 ARG n 
1 575 TRP n 
1 576 LYS n 
1 577 ILE n 
1 578 ARG n 
1 579 LYS n 
1 580 GLU n 
1 581 PHE n 
1 582 PRO n 
1 583 LYS n 
1 584 THR n 
1 585 GLN n 
1 586 GLY n 
1 587 GLN n 
1 588 TYR n 
1 589 SER n 
1 590 GLY n 
1 591 PHE n 
1 592 LYS n 
1 593 TYR n 
1 594 PRO n 
1 595 TYR n 
1 596 SER n 
1 597 ASN n 
1 598 SER n 
1 599 ALA n 
1 600 VAL n 
1 601 ASP n 
1 602 ALA n 
1 603 GLY n 
1 604 LEU n 
1 605 GLU n 
1 606 VAL n 
1 607 LEU n 
1 608 PHE n 
1 609 GLN n 
# 
_entity_src_gen.entity_id                          1 
_entity_src_gen.pdbx_src_id                        1 
_entity_src_gen.pdbx_alt_source_flag               sample 
_entity_src_gen.pdbx_seq_type                      'Biological sequence' 
_entity_src_gen.pdbx_beg_seq_num                   1 
_entity_src_gen.pdbx_end_seq_num                   609 
_entity_src_gen.gene_src_common_name               Rat 
_entity_src_gen.gene_src_genus                     ? 
_entity_src_gen.pdbx_gene_src_gene                 P2rx7 
_entity_src_gen.gene_src_species                   ? 
_entity_src_gen.gene_src_strain                    ? 
_entity_src_gen.gene_src_tissue                    ? 
_entity_src_gen.gene_src_tissue_fraction           ? 
_entity_src_gen.gene_src_details                   ? 
_entity_src_gen.pdbx_gene_src_fragment             ? 
_entity_src_gen.pdbx_gene_src_scientific_name      'Rattus norvegicus' 
_entity_src_gen.pdbx_gene_src_ncbi_taxonomy_id     10116 
_entity_src_gen.pdbx_gene_src_variant              ? 
_entity_src_gen.pdbx_gene_src_cell_line            ? 
_entity_src_gen.pdbx_gene_src_atcc                 ? 
_entity_src_gen.pdbx_gene_src_organ                ? 
_entity_src_gen.pdbx_gene_src_organelle            ? 
_entity_src_gen.pdbx_gene_src_cell                 ? 
_entity_src_gen.pdbx_gene_src_cellular_location    ? 
_entity_src_gen.host_org_common_name               ? 
_entity_src_gen.pdbx_host_org_scientific_name      'Homo sapiens' 
_entity_src_gen.pdbx_host_org_ncbi_taxonomy_id     9606 
_entity_src_gen.host_org_genus                     ? 
_entity_src_gen.pdbx_host_org_gene                 ? 
_entity_src_gen.pdbx_host_org_organ                ? 
_entity_src_gen.host_org_species                   ? 
_entity_src_gen.pdbx_host_org_tissue               ? 
_entity_src_gen.pdbx_host_org_tissue_fraction      ? 
_entity_src_gen.pdbx_host_org_strain               ? 
_entity_src_gen.pdbx_host_org_variant              ? 
_entity_src_gen.pdbx_host_org_cell_line            ? 
_entity_src_gen.pdbx_host_org_atcc                 ? 
_entity_src_gen.pdbx_host_org_culture_collection   ? 
_entity_src_gen.pdbx_host_org_cell                 ? 
_entity_src_gen.pdbx_host_org_organelle            ? 
_entity_src_gen.pdbx_host_org_cellular_location    ? 
_entity_src_gen.pdbx_host_org_vector_type          ? 
_entity_src_gen.pdbx_host_org_vector               ? 
_entity_src_gen.host_org_details                   ? 
_entity_src_gen.expression_system_id               ? 
_entity_src_gen.plasmid_name                       ? 
_entity_src_gen.plasmid_details                    ? 
_entity_src_gen.pdbx_description                   ? 
# 
_struct_ref.id                         1 
_struct_ref.db_name                    UNP 
_struct_ref.db_code                    P2RX7_RAT 
_struct_ref.pdbx_db_accession          Q64663 
_struct_ref.pdbx_db_isoform            ? 
_struct_ref.entity_id                  1 
_struct_ref.pdbx_seq_one_letter_code   
;MPACCSWNDVFQYETNKVTRIQSVNYGTIKWILHMTVFSYVSFALMSDKLYQRKEPLISSVHTKVKGVAEVTENVTEGGV
TKLVHGIFDTADYTLPLQGNSFFVMTNYLKSEGQEQKLCPEYPSRGKQCHSDQGCIKGWMDPQSKGIQTGRCIPYDQKRK
TCEIFAWCPAEEGKEAPRPALLRSAENFTVLIKNNIDFPGHNYTTRNILPGMNISCTFHKTWNPQCPIFRLGDIFQEIGE
NFTEVAVQGGIMGIEIYWDCNLDSWSHRCQPKYSFRRLDDKYTNESLFPGYNFRYAKYYKENGMEKRTLIKAFGVRFDIL
VFGTGGKFDIIQLVVYIGSTLSYFGLATVCIDLIINTYASTCCRSRVYPSCKCCEPCAVNEYYYRKKCEPIVEPKPTLKY
VSFVDEPHIWMVDQQLLGKSLQDVKGQEVPRPQTDFLELSRLSLSLHHSPPIPGQPEEMQLLQIEAVPRSRDSPDWCQCG
NCLPSQLPENRRALEELCCRRKPGQCITTSELFSKIVLSREALQLLLLYQEPLLALEGEAINSKLRHCAYRSYATWRFVS
QDMADFAILPSCCRWKIRKEFPKTQGQYSGFKYPY
;
_struct_ref.pdbx_align_begin           1 
# 
loop_
_struct_ref_seq.align_id 
_struct_ref_seq.ref_id 
_struct_ref_seq.pdbx_PDB_id_code 
_struct_ref_seq.pdbx_strand_id 
_struct_ref_seq.seq_align_beg 
_struct_ref_seq.pdbx_seq_align_beg_ins_code 
_struct_ref_seq.seq_align_end 
_struct_ref_seq.pdbx_seq_align_end_ins_code 
_struct_ref_seq.pdbx_db_accession 
_struct_ref_seq.db_align_beg 
_struct_ref_seq.pdbx_db_align_beg_ins_code 
_struct_ref_seq.db_align_end 
_struct_ref_seq.pdbx_db_align_end_ins_code 
_struct_ref_seq.pdbx_auth_seq_align_beg 
_struct_ref_seq.pdbx_auth_seq_align_end 
1 1 6U9V A 1 ? 595 ? Q64663 1 ? 595 ? 1 595 
2 1 6U9V B 1 ? 595 ? Q64663 1 ? 595 ? 1 595 
3 1 6U9V C 1 ? 595 ? Q64663 1 ? 595 ? 1 595 
# 
loop_
_struct_ref_seq_dif.align_id 
_struct_ref_seq_dif.pdbx_pdb_id_code 
_struct_ref_seq_dif.mon_id 
_struct_ref_seq_dif.pdbx_pdb_strand_id 
_struct_ref_seq_dif.seq_num 
_struct_ref_seq_dif.pdbx_pdb_ins_code 
_struct_ref_seq_dif.pdbx_seq_db_name 
_struct_ref_seq_dif.pdbx_seq_db_accession_code 
_struct_ref_seq_dif.db_mon_id 
_struct_ref_seq_dif.pdbx_seq_db_seq_num 
_struct_ref_seq_dif.details 
_struct_ref_seq_dif.pdbx_auth_seq_num 
_struct_ref_seq_dif.pdbx_ordinal 
1 6U9V SER A 596 ? UNP Q64663 ? ? 'expression tag' 596 1  
1 6U9V ASN A 597 ? UNP Q64663 ? ? 'expression tag' 597 2  
1 6U9V SER A 598 ? UNP Q64663 ? ? 'expression tag' 598 3  
1 6U9V ALA A 599 ? UNP Q64663 ? ? 'expression tag' 599 4  
1 6U9V VAL A 600 ? UNP Q64663 ? ? 'expression tag' 600 5  
1 6U9V ASP A 601 ? UNP Q64663 ? ? 'expression tag' 601 6  
1 6U9V ALA A 602 ? UNP Q64663 ? ? 'expression tag' 602 7  
1 6U9V GLY A 603 ? UNP Q64663 ? ? 'expression tag' 603 8  
1 6U9V LEU A 604 ? UNP Q64663 ? ? 'expression tag' 604 9  
1 6U9V GLU A 605 ? UNP Q64663 ? ? 'expression tag' 605 10 
1 6U9V VAL A 606 ? UNP Q64663 ? ? 'expression tag' 606 11 
1 6U9V LEU A 607 ? UNP Q64663 ? ? 'expression tag' 607 12 
1 6U9V PHE A 608 ? UNP Q64663 ? ? 'expression tag' 608 13 
1 6U9V GLN A 609 ? UNP Q64663 ? ? 'expression tag' 609 14 
2 6U9V SER B 596 ? UNP Q64663 ? ? 'expression tag' 596 15 
2 6U9V ASN B 597 ? UNP Q64663 ? ? 'expression tag' 597 16 
2 6U9V SER B 598 ? UNP Q64663 ? ? 'expression tag' 598 17 
2 6U9V ALA B 599 ? UNP Q64663 ? ? 'expression tag' 599 18 
2 6U9V VAL B 600 ? UNP Q64663 ? ? 'expression tag' 600 19 
2 6U9V ASP B 601 ? UNP Q64663 ? ? 'expression tag' 601 20 
2 6U9V ALA B 602 ? UNP Q64663 ? ? 'expression tag' 602 21 
2 6U9V GLY B 603 ? UNP Q64663 ? ? 'expression tag' 603 22 
2 6U9V LEU B 604 ? UNP Q64663 ? ? 'expression tag' 604 23 
2 6U9V GLU B 605 ? UNP Q64663 ? ? 'expression tag' 605 24 
2 6U9V VAL B 606 ? UNP Q64663 ? ? 'expression tag' 606 25 
2 6U9V LEU B 607 ? UNP Q64663 ? ? 'expression tag' 607 26 
2 6U9V PHE B 608 ? UNP Q64663 ? ? 'expression tag' 608 27 
2 6U9V GLN B 609 ? UNP Q64663 ? ? 'expression tag' 609 28 
3 6U9V SER C 596 ? UNP Q64663 ? ? 'expression tag' 596 29 
3 6U9V ASN C 597 ? UNP Q64663 ? ? 'expression tag' 597 30 
3 6U9V SER C 598 ? UNP Q64663 ? ? 'expression tag' 598 31 
3 6U9V ALA C 599 ? UNP Q64663 ? ? 'expression tag' 599 32 
3 6U9V VAL C 600 ? UNP Q64663 ? ? 'expression tag' 600 33 
3 6U9V ASP C 601 ? UNP Q64663 ? ? 'expression tag' 601 34 
3 6U9V ALA C 602 ? UNP Q64663 ? ? 'expression tag' 602 35 
3 6U9V GLY C 603 ? UNP Q64663 ? ? 'expression tag' 603 36 
3 6U9V LEU C 604 ? UNP Q64663 ? ? 'expression tag' 604 37 
3 6U9V GLU C 605 ? UNP Q64663 ? ? 'expression tag' 605 38 
3 6U9V VAL C 606 ? UNP Q64663 ? ? 'expression tag' 606 39 
3 6U9V LEU C 607 ? UNP Q64663 ? ? 'expression tag' 607 40 
3 6U9V PHE C 608 ? UNP Q64663 ? ? 'expression tag' 608 41 
3 6U9V GLN C 609 ? UNP Q64663 ? ? 'expression tag' 609 42 
# 
loop_
_chem_comp.id 
_chem_comp.type 
_chem_comp.mon_nstd_flag 
_chem_comp.name 
_chem_comp.pdbx_synonyms 
_chem_comp.formula 
_chem_comp.formula_weight 
ALA 'L-peptide linking'           y ALANINE                                                                                     ? 
'C3 H7 N O2'        89.093  
ARG 'L-peptide linking'           y ARGININE                                                                                    ? 
'C6 H15 N4 O2 1'    175.209 
ASN 'L-peptide linking'           y ASPARAGINE                                                                                  ? 
'C4 H8 N2 O3'       132.118 
ASP 'L-peptide linking'           y 'ASPARTIC ACID'                                                                             ? 
'C4 H7 N O4'        133.103 
CYS 'L-peptide linking'           y CYSTEINE                                                                                    ? 
'C3 H7 N O2 S'      121.158 
GDP 'RNA linking'                 n "GUANOSINE-5'-DIPHOSPHATE"                                                                  ? 
'C10 H15 N5 O11 P2' 443.201 
GLC 'D-saccharide, alpha linking' . alpha-D-glucopyranose                                                                       ? 
'C6 H12 O6'         180.156 
GLN 'L-peptide linking'           y GLUTAMINE                                                                                   ? 
'C5 H10 N2 O3'      146.144 
GLU 'L-peptide linking'           y 'GLUTAMIC ACID'                                                                             ? 
'C5 H9 N O4'        147.129 
GLY 'peptide linking'             y GLYCINE                                                                                     ? 
'C2 H5 N O2'        75.067  
HIS 'L-peptide linking'           y HISTIDINE                                                                                   ? 
'C6 H10 N3 O2 1'    156.162 
ILE 'L-peptide linking'           y ISOLEUCINE                                                                                  ? 
'C6 H13 N O2'       131.173 
LEU 'L-peptide linking'           y LEUCINE                                                                                     ? 
'C6 H13 N O2'       131.173 
LYS 'L-peptide linking'           y LYSINE                                                                                      ? 
'C6 H15 N2 O2 1'    147.195 
MET 'L-peptide linking'           y METHIONINE                                                                                  ? 
'C5 H11 N O2 S'     149.211 
NAG 'D-saccharide, beta linking'  . 2-acetamido-2-deoxy-beta-D-glucopyranose                                                    ? 
'C8 H15 N O6'       221.208 
PHE 'L-peptide linking'           y PHENYLALANINE                                                                               ? 
'C9 H11 N O2'       165.189 
PLM non-polymer                   . 'PALMITIC ACID'                                                                             ? 
'C16 H32 O2'        256.424 
PRO 'L-peptide linking'           y PROLINE                                                                                     ? 
'C5 H9 N O2'        115.130 
Q3G non-polymer                   . 'O-[(R)-[(2S)-2-(hexadecanoyloxy)-3-(octadecanoyloxy)propoxy](hydroxy)phosphoryl]-D-serine' ? 
'C40 H78 N O10 P'   764.022 
SER 'L-peptide linking'           y SERINE                                                                                      ? 
'C3 H7 N O3'        105.093 
THR 'L-peptide linking'           y THREONINE                                                                                   ? 
'C4 H9 N O3'        119.119 
TRP 'L-peptide linking'           y TRYPTOPHAN                                                                                  ? 
'C11 H12 N2 O2'     204.225 
TYR 'L-peptide linking'           y TYROSINE                                                                                    ? 
'C9 H11 N O3'       181.189 
VAL 'L-peptide linking'           y VALINE                                                                                      ? 
'C5 H11 N O2'       117.146 
ZN  non-polymer                   . 'ZINC ION'                                                                                  ? 
'Zn 2'              65.409  
# 
_exptl.absorpt_coefficient_mu     ? 
_exptl.absorpt_correction_T_max   ? 
_exptl.absorpt_correction_T_min   ? 
_exptl.absorpt_correction_type    ? 
_exptl.absorpt_process_details    ? 
_exptl.entry_id                   6U9V 
_exptl.crystals_number            ? 
_exptl.details                    ? 
_exptl.method                     'ELECTRON MICROSCOPY' 
_exptl.method_details             ? 
# 
_struct.entry_id                     6U9V 
_struct.title                        
'Cryo electron microscopy structure of the ATP-gated rat P2X7 ion channel in the apo, closed state' 
_struct.pdbx_descriptor              'P2X purinoceptor 7' 
_struct.pdbx_model_details           ? 
_struct.pdbx_formula_weight          ? 
_struct.pdbx_formula_weight_method   ? 
_struct.pdbx_model_type_details      ? 
_struct.pdbx_CASP_flag               N 
# 
_struct_keywords.entry_id        6U9V 
_struct_keywords.text            'Ion Channel Apoptosis, MEMBRANE PROTEIN' 
_struct_keywords.pdbx_keywords   'MEMBRANE PROTEIN' 
# 
loop_
_struct_asym.id 
_struct_asym.pdbx_blank_PDB_chainid_flag 
_struct_asym.pdbx_modified 
_struct_asym.entity_id 
_struct_asym.details 
A  N N 1 ? 
B  N N 1 ? 
C  N N 1 ? 
D  N N 2 ? 
E  N N 2 ? 
F  N N 2 ? 
G  N N 2 ? 
H  N N 2 ? 
I  N N 2 ? 
J  N N 3 ? 
K  N N 3 ? 
L  N N 3 ? 
M  N N 4 ? 
N  N N 5 ? 
O  N N 5 ? 
P  N N 6 ? 
Q  N N 6 ? 
R  N N 6 ? 
S  N N 7 ? 
T  N N 8 ? 
U  N N 8 ? 
V  N N 8 ? 
W  N N 8 ? 
X  N N 8 ? 
Y  N N 8 ? 
Z  N N 4 ? 
AA N N 5 ? 
BA N N 5 ? 
CA N N 6 ? 
DA N N 6 ? 
EA N N 6 ? 
FA N N 7 ? 
GA N N 8 ? 
HA N N 8 ? 
IA N N 8 ? 
JA N N 8 ? 
KA N N 8 ? 
LA N N 8 ? 
MA N N 4 ? 
NA N N 5 ? 
OA N N 5 ? 
PA N N 6 ? 
QA N N 6 ? 
RA N N 6 ? 
SA N N 7 ? 
TA N N 8 ? 
UA N N 8 ? 
VA N N 8 ? 
WA N N 8 ? 
XA N N 8 ? 
YA N N 8 ? 
# 
loop_
_struct_conf.conf_type_id 
_struct_conf.id 
_struct_conf.pdbx_PDB_helix_id 
_struct_conf.beg_label_comp_id 
_struct_conf.beg_label_asym_id 
_struct_conf.beg_label_seq_id 
_struct_conf.pdbx_beg_PDB_ins_code 
_struct_conf.end_label_comp_id 
_struct_conf.end_label_asym_id 
_struct_conf.end_label_seq_id 
_struct_conf.pdbx_end_PDB_ins_code 
_struct_conf.beg_auth_comp_id 
_struct_conf.beg_auth_asym_id 
_struct_conf.beg_auth_seq_id 
_struct_conf.end_auth_comp_id 
_struct_conf.end_auth_asym_id 
_struct_conf.end_auth_seq_id 
_struct_conf.pdbx_PDB_helix_class 
_struct_conf.details 
_struct_conf.pdbx_PDB_helix_length 
HELX_P HELX_P1  AA1 SER A 6   ? PHE A 11  ? SER A 6   PHE A 11  1 ? 6  
HELX_P HELX_P2  AA2 SER A 23  ? LYS A 49  ? SER A 23  LYS A 49  1 ? 27 
HELX_P HELX_P3  AA3 ASP A 89  ? THR A 94  ? ASP A 89  THR A 94  1 ? 6  
HELX_P HELX_P4  AA4 LEU A 231 ? ILE A 238 ? LEU A 231 ILE A 238 1 ? 8  
HELX_P HELX_P5  AA5 ASN A 241 ? GLN A 248 ? ASN A 241 GLN A 248 1 ? 8  
HELX_P HELX_P6  AA6 ASP A 263 ? HIS A 267 ? ASP A 263 HIS A 267 5 ? 5  
HELX_P HELX_P7  AA7 ASP A 329 ? LEU A 341 ? ASP A 329 LEU A 341 1 ? 13 
HELX_P HELX_P8  AA8 SER A 342 ? PHE A 344 ? SER A 342 PHE A 344 5 ? 3  
HELX_P HELX_P9  AA9 GLY A 345 ? ALA A 359 ? GLY A 345 ALA A 359 1 ? 15 
HELX_P HELX_P10 AB1 SER A 360 ? ARG A 366 ? SER A 360 ARG A 366 1 ? 7  
HELX_P HELX_P11 AB2 ARG A 366 ? LYS A 372 ? ARG A 366 LYS A 372 1 ? 7  
HELX_P HELX_P12 AB3 CYS A 374 ? CYS A 377 ? CYS A 374 CYS A 377 5 ? 4  
HELX_P HELX_P13 AB4 ALA A 378 ? CYS A 388 ? ALA A 378 CYS A 388 1 ? 11 
HELX_P HELX_P14 AB5 ASP A 435 ? SER A 440 ? ASP A 435 SER A 440 1 ? 6  
HELX_P HELX_P15 AB6 PRO A 488 ? ARG A 492 ? PRO A 488 ARG A 492 5 ? 5  
HELX_P HELX_P16 AB7 CYS A 506 ? THR A 509 ? CYS A 506 THR A 509 5 ? 4  
HELX_P HELX_P17 AB8 SER A 510 ? VAL A 517 ? SER A 510 VAL A 517 1 ? 8  
HELX_P HELX_P18 AB9 SER A 519 ? GLU A 531 ? SER A 519 GLU A 531 1 ? 13 
HELX_P HELX_P19 AC1 ILE A 541 ? PHE A 558 ? ILE A 541 PHE A 558 1 ? 18 
HELX_P HELX_P20 AC2 SER A 560 ? ASP A 565 ? SER A 560 ASP A 565 1 ? 6  
HELX_P HELX_P21 AC3 PRO A 570 ? PHE A 581 ? PRO A 570 PHE A 581 1 ? 12 
HELX_P HELX_P22 AC4 SER B 6   ? PHE B 11  ? SER B 6   PHE B 11  1 ? 6  
HELX_P HELX_P23 AC5 SER B 23  ? LYS B 49  ? SER B 23  LYS B 49  1 ? 27 
HELX_P HELX_P24 AC6 ASP B 89  ? THR B 94  ? ASP B 89  THR B 94  1 ? 6  
HELX_P HELX_P25 AC7 LEU B 231 ? GLU B 237 ? LEU B 231 GLU B 237 1 ? 7  
HELX_P HELX_P26 AC8 ASN B 241 ? GLN B 248 ? ASN B 241 GLN B 248 1 ? 8  
HELX_P HELX_P27 AC9 ASP B 263 ? HIS B 267 ? ASP B 263 HIS B 267 5 ? 5  
HELX_P HELX_P28 AD1 ASP B 329 ? LEU B 341 ? ASP B 329 LEU B 341 1 ? 13 
HELX_P HELX_P29 AD2 SER B 342 ? PHE B 344 ? SER B 342 PHE B 344 5 ? 3  
HELX_P HELX_P30 AD3 GLY B 345 ? ALA B 359 ? GLY B 345 ALA B 359 1 ? 15 
HELX_P HELX_P31 AD4 SER B 360 ? ARG B 366 ? SER B 360 ARG B 366 1 ? 7  
HELX_P HELX_P32 AD5 ARG B 366 ? LYS B 372 ? ARG B 366 LYS B 372 1 ? 7  
HELX_P HELX_P33 AD6 CYS B 374 ? CYS B 377 ? CYS B 374 CYS B 377 5 ? 4  
HELX_P HELX_P34 AD7 ALA B 378 ? CYS B 388 ? ALA B 378 CYS B 388 1 ? 11 
HELX_P HELX_P35 AD8 ASP B 435 ? SER B 440 ? ASP B 435 SER B 440 1 ? 6  
HELX_P HELX_P36 AD9 PRO B 488 ? ARG B 492 ? PRO B 488 ARG B 492 5 ? 5  
HELX_P HELX_P37 AE1 CYS B 506 ? THR B 509 ? CYS B 506 THR B 509 5 ? 4  
HELX_P HELX_P38 AE2 SER B 510 ? VAL B 517 ? SER B 510 VAL B 517 1 ? 8  
HELX_P HELX_P39 AE3 SER B 519 ? GLU B 531 ? SER B 519 GLU B 531 1 ? 13 
HELX_P HELX_P40 AE4 ILE B 541 ? PHE B 558 ? ILE B 541 PHE B 558 1 ? 18 
HELX_P HELX_P41 AE5 SER B 560 ? ASP B 565 ? SER B 560 ASP B 565 1 ? 6  
HELX_P HELX_P42 AE6 PRO B 570 ? PHE B 581 ? PRO B 570 PHE B 581 1 ? 12 
HELX_P HELX_P43 AE7 SER C 6   ? PHE C 11  ? SER C 6   PHE C 11  1 ? 6  
HELX_P HELX_P44 AE8 SER C 23  ? LYS C 49  ? SER C 23  LYS C 49  1 ? 27 
HELX_P HELX_P45 AE9 ASP C 89  ? THR C 94  ? ASP C 89  THR C 94  1 ? 6  
HELX_P HELX_P46 AF1 LEU C 231 ? GLU C 237 ? LEU C 231 GLU C 237 1 ? 7  
HELX_P HELX_P47 AF2 ASN C 241 ? GLN C 248 ? ASN C 241 GLN C 248 1 ? 8  
HELX_P HELX_P48 AF3 ASP C 263 ? HIS C 267 ? ASP C 263 HIS C 267 5 ? 5  
HELX_P HELX_P49 AF4 ASP C 329 ? LEU C 341 ? ASP C 329 LEU C 341 1 ? 13 
HELX_P HELX_P50 AF5 SER C 342 ? PHE C 344 ? SER C 342 PHE C 344 5 ? 3  
HELX_P HELX_P51 AF6 GLY C 345 ? ALA C 359 ? GLY C 345 ALA C 359 1 ? 15 
HELX_P HELX_P52 AF7 THR C 361 ? ARG C 366 ? THR C 361 ARG C 366 1 ? 6  
HELX_P HELX_P53 AF8 ARG C 366 ? LYS C 372 ? ARG C 366 LYS C 372 1 ? 7  
HELX_P HELX_P54 AF9 CYS C 374 ? CYS C 377 ? CYS C 374 CYS C 377 5 ? 4  
HELX_P HELX_P55 AG1 ALA C 378 ? CYS C 388 ? ALA C 378 CYS C 388 1 ? 11 
HELX_P HELX_P56 AG2 ASP C 435 ? SER C 440 ? ASP C 435 SER C 440 1 ? 6  
HELX_P HELX_P57 AG3 PRO C 488 ? ARG C 492 ? PRO C 488 ARG C 492 5 ? 5  
HELX_P HELX_P58 AG4 CYS C 506 ? THR C 509 ? CYS C 506 THR C 509 5 ? 4  
HELX_P HELX_P59 AG5 SER C 510 ? VAL C 517 ? SER C 510 VAL C 517 1 ? 8  
HELX_P HELX_P60 AG6 SER C 519 ? GLU C 531 ? SER C 519 GLU C 531 1 ? 13 
HELX_P HELX_P61 AG7 ILE C 541 ? PHE C 558 ? ILE C 541 PHE C 558 1 ? 18 
HELX_P HELX_P62 AG8 SER C 560 ? ASP C 565 ? SER C 560 ASP C 565 1 ? 6  
HELX_P HELX_P63 AG9 PRO C 570 ? PHE C 581 ? PRO C 570 PHE C 581 1 ? 12 
# 
_struct_conf_type.id          HELX_P 
_struct_conf_type.criteria    ? 
_struct_conf_type.reference   ? 
# 
loop_
_struct_conn.id 
_struct_conn.conn_type_id 
_struct_conn.pdbx_leaving_atom_flag 
_struct_conn.pdbx_PDB_id 
_struct_conn.ptnr1_label_asym_id 
_struct_conn.ptnr1_label_comp_id 
_struct_conn.ptnr1_label_seq_id 
_struct_conn.ptnr1_label_atom_id 
_struct_conn.pdbx_ptnr1_label_alt_id 
_struct_conn.pdbx_ptnr1_PDB_ins_code 
_struct_conn.pdbx_ptnr1_standard_comp_id 
_struct_conn.ptnr1_symmetry 
_struct_conn.ptnr2_label_asym_id 
_struct_conn.ptnr2_label_comp_id 
_struct_conn.ptnr2_label_seq_id 
_struct_conn.ptnr2_label_atom_id 
_struct_conn.pdbx_ptnr2_label_alt_id 
_struct_conn.pdbx_ptnr2_PDB_ins_code 
_struct_conn.ptnr1_auth_asym_id 
_struct_conn.ptnr1_auth_comp_id 
_struct_conn.ptnr1_auth_seq_id 
_struct_conn.ptnr2_auth_asym_id 
_struct_conn.ptnr2_auth_comp_id 
_struct_conn.ptnr2_auth_seq_id 
_struct_conn.ptnr2_symmetry 
_struct_conn.pdbx_ptnr3_label_atom_id 
_struct_conn.pdbx_ptnr3_label_seq_id 
_struct_conn.pdbx_ptnr3_label_comp_id 
_struct_conn.pdbx_ptnr3_label_asym_id 
_struct_conn.pdbx_ptnr3_label_alt_id 
_struct_conn.pdbx_ptnr3_PDB_ins_code 
_struct_conn.details 
_struct_conn.pdbx_dist_value 
_struct_conn.pdbx_value_order 
_struct_conn.pdbx_role 
disulf1  disulf ?    ? A CYS 119 SG  ? ? ? 1_555 A  CYS 168 SG ? ? A CYS 119 A CYS 168 1_555 ? ? ? ? ? ? ? 2.028 ?    ? 
disulf2  disulf ?    ? A CYS 135 SG  ? ? ? 1_555 A  CYS 162 SG ? ? A CYS 135 A CYS 162 1_555 ? ? ? ? ? ? ? 2.031 ?    ? 
disulf3  disulf ?    ? A CYS 216 SG  ? ? ? 1_555 A  CYS 226 SG ? ? A CYS 216 A CYS 226 1_555 ? ? ? ? ? ? ? 2.033 ?    ? 
disulf4  disulf ?    ? A CYS 260 SG  ? ? ? 1_555 A  CYS 269 SG ? ? A CYS 260 A CYS 269 1_555 ? ? ? ? ? ? ? 2.032 ?    ? 
disulf5  disulf ?    ? B CYS 119 SG  ? ? ? 1_555 B  CYS 168 SG ? ? B CYS 119 B CYS 168 1_555 ? ? ? ? ? ? ? 2.028 ?    ? 
disulf6  disulf ?    ? B CYS 135 SG  ? ? ? 1_555 B  CYS 162 SG ? ? B CYS 135 B CYS 162 1_555 ? ? ? ? ? ? ? 2.032 ?    ? 
disulf7  disulf ?    ? B CYS 216 SG  ? ? ? 1_555 B  CYS 226 SG ? ? B CYS 216 B CYS 226 1_555 ? ? ? ? ? ? ? 2.034 ?    ? 
disulf8  disulf ?    ? B CYS 260 SG  ? ? ? 1_555 B  CYS 269 SG ? ? B CYS 260 B CYS 269 1_555 ? ? ? ? ? ? ? 2.032 ?    ? 
disulf9  disulf ?    ? C CYS 119 SG  ? ? ? 1_555 C  CYS 168 SG ? ? C CYS 119 C CYS 168 1_555 ? ? ? ? ? ? ? 2.028 ?    ? 
disulf10 disulf ?    ? C CYS 135 SG  ? ? ? 1_555 C  CYS 162 SG ? ? C CYS 135 C CYS 162 1_555 ? ? ? ? ? ? ? 2.031 ?    ? 
disulf11 disulf ?    ? C CYS 216 SG  ? ? ? 1_555 C  CYS 226 SG ? ? C CYS 216 C CYS 226 1_555 ? ? ? ? ? ? ? 2.034 ?    ? 
disulf12 disulf ?    ? C CYS 260 SG  ? ? ? 1_555 C  CYS 269 SG ? ? C CYS 260 C CYS 269 1_555 ? ? ? ? ? ? ? 2.031 ?    ? 
covale1  covale one  ? A CYS 4   SG  ? ? ? 1_555 Y  PLM .   C1 ? ? A CYS 4   A PLM 718 1_555 ? ? ? ? ? ? ? 1.823 ?    ? 
covale2  covale one  ? A ASN 187 ND2 ? ? ? 1_555 E  NAG .   C1 ? ? A ASN 187 E NAG 1   1_555 ? ? ? ? ? ? ? 1.496 ?    
N-Glycosylation 
covale3  covale one  ? A ASN 213 ND2 ? ? ? 1_555 Q  NAG .   C1 ? ? A ASN 213 A NAG 705 1_555 ? ? ? ? ? ? ? 1.501 ?    
N-Glycosylation 
covale4  covale one  ? A ASN 241 ND2 ? ? ? 1_555 D  NAG .   C1 ? ? A ASN 241 D NAG 1   1_555 ? ? ? ? ? ? ? 1.537 ?    
N-Glycosylation 
covale5  covale one  ? A ASN 284 ND2 ? ? ? 1_555 R  NAG .   C1 ? ? A ASN 284 A NAG 710 1_555 ? ? ? ? ? ? ? 1.495 ?    
N-Glycosylation 
covale6  covale one  ? A SER 360 OG  ? ? ? 1_555 X  PLM .   C1 ? ? A SER 360 A PLM 717 1_555 ? ? ? ? ? ? ? 1.430 ?    ? 
covale7  covale none ? A CYS 362 SG  ? ? ? 1_555 T  PLM .   O2 ? ? A CYS 362 A PLM 713 1_555 ? ? ? ? ? ? ? 1.652 ?    ? 
covale8  covale one  ? A CYS 362 SG  ? ? ? 1_555 T  PLM .   C1 ? ? A CYS 362 A PLM 713 1_555 ? ? ? ? ? ? ? 1.821 ?    ? 
covale9  covale one  ? A CYS 363 SG  ? ? ? 1_555 U  PLM .   C1 ? ? A CYS 363 A PLM 714 1_555 ? ? ? ? ? ? ? 1.822 ?    ? 
covale10 covale one  ? A CYS 374 SG  ? ? ? 1_555 V  PLM .   C1 ? ? A CYS 374 A PLM 715 1_555 ? ? ? ? ? ? ? 1.820 ?    ? 
covale11 covale one  ? A CYS 377 SG  ? ? ? 1_555 W  PLM .   C1 ? ? A CYS 377 A PLM 716 1_555 ? ? ? ? ? ? ? 1.825 ?    ? 
covale12 covale one  ? B CYS 4   SG  ? ? ? 1_555 LA PLM .   C1 ? ? B CYS 4   B PLM 718 1_555 ? ? ? ? ? ? ? 1.823 ?    ? 
covale13 covale one  ? B ASN 187 ND2 ? ? ? 1_555 G  NAG .   C1 ? ? B ASN 187 G NAG 1   1_555 ? ? ? ? ? ? ? 1.495 ?    
N-Glycosylation 
covale14 covale one  ? B ASN 213 ND2 ? ? ? 1_555 DA NAG .   C1 ? ? B ASN 213 B NAG 705 1_555 ? ? ? ? ? ? ? 1.501 ?    
N-Glycosylation 
covale15 covale one  ? B ASN 241 ND2 ? ? ? 1_555 F  NAG .   C1 ? ? B ASN 241 F NAG 1   1_555 ? ? ? ? ? ? ? 1.492 ?    
N-Glycosylation 
covale16 covale one  ? B ASN 284 ND2 ? ? ? 1_555 EA NAG .   C1 ? ? B ASN 284 B NAG 710 1_555 ? ? ? ? ? ? ? 1.493 ?    
N-Glycosylation 
covale17 covale one  ? B SER 360 OG  ? ? ? 1_555 KA PLM .   C1 ? ? B SER 360 B PLM 717 1_555 ? ? ? ? ? ? ? 1.434 ?    ? 
covale18 covale one  ? B CYS 362 SG  ? ? ? 1_555 GA PLM .   C1 ? ? B CYS 362 B PLM 713 1_555 ? ? ? ? ? ? ? 1.829 ?    ? 
covale19 covale one  ? B CYS 363 SG  ? ? ? 1_555 HA PLM .   C1 ? ? B CYS 363 B PLM 714 1_555 ? ? ? ? ? ? ? 1.822 ?    ? 
covale20 covale one  ? B CYS 374 SG  ? ? ? 1_555 IA PLM .   C1 ? ? B CYS 374 B PLM 715 1_555 ? ? ? ? ? ? ? 1.821 ?    ? 
covale21 covale one  ? B CYS 377 SG  ? ? ? 1_555 JA PLM .   C1 ? ? B CYS 377 B PLM 716 1_555 ? ? ? ? ? ? ? 1.825 ?    ? 
covale22 covale one  ? C CYS 4   SG  ? ? ? 1_555 YA PLM .   C1 ? ? C CYS 4   C PLM 718 1_555 ? ? ? ? ? ? ? 1.821 ?    ? 
covale23 covale one  ? C ASN 187 ND2 ? ? ? 1_555 I  NAG .   C1 ? ? C ASN 187 I NAG 1   1_555 ? ? ? ? ? ? ? 1.494 ?    
N-Glycosylation 
covale24 covale one  ? C ASN 213 ND2 ? ? ? 1_555 QA NAG .   C1 ? ? C ASN 213 C NAG 705 1_555 ? ? ? ? ? ? ? 1.500 ?    
N-Glycosylation 
covale25 covale one  ? C ASN 241 ND2 ? ? ? 1_555 H  NAG .   C1 ? ? C ASN 241 H NAG 1   1_555 ? ? ? ? ? ? ? 1.490 ?    
N-Glycosylation 
covale26 covale one  ? C ASN 284 ND2 ? ? ? 1_555 RA NAG .   C1 ? ? C ASN 284 C NAG 710 1_555 ? ? ? ? ? ? ? 1.510 ?    
N-Glycosylation 
covale27 covale one  ? C SER 360 OG  ? ? ? 1_555 XA PLM .   C1 ? ? C SER 360 C PLM 717 1_555 ? ? ? ? ? ? ? 1.432 ?    ? 
covale28 covale one  ? C CYS 362 SG  ? ? ? 1_555 TA PLM .   C1 ? ? C CYS 362 C PLM 713 1_555 ? ? ? ? ? ? ? 1.828 ?    ? 
covale29 covale one  ? C CYS 363 SG  ? ? ? 1_555 UA PLM .   C1 ? ? C CYS 363 C PLM 714 1_555 ? ? ? ? ? ? ? 1.822 ?    ? 
covale30 covale one  ? C CYS 374 SG  ? ? ? 1_555 VA PLM .   C1 ? ? C CYS 374 C PLM 715 1_555 ? ? ? ? ? ? ? 1.820 ?    ? 
covale31 covale one  ? C CYS 377 SG  ? ? ? 1_555 WA PLM .   C1 ? ? C CYS 377 C PLM 716 1_555 ? ? ? ? ? ? ? 1.822 ?    ? 
covale32 covale none ? C CYS 377 SG  ? ? ? 1_555 WA PLM .   O2 ? ? C CYS 377 C PLM 716 1_555 ? ? ? ? ? ? ? 1.799 ?    ? 
covale33 covale both ? D NAG .   O4  ? ? ? 1_555 D  NAG .   C1 ? ? D NAG 1   D NAG 2   1_555 ? ? ? ? ? ? ? 1.439 ?    ? 
covale34 covale both ? E NAG .   O4  ? ? ? 1_555 E  NAG .   C1 ? ? E NAG 1   E NAG 2   1_555 ? ? ? ? ? ? ? 1.439 ?    ? 
covale35 covale both ? F NAG .   O4  ? ? ? 1_555 F  NAG .   C1 ? ? F NAG 1   F NAG 2   1_555 ? ? ? ? ? ? ? 1.442 ?    ? 
covale36 covale both ? G NAG .   O4  ? ? ? 1_555 G  NAG .   C1 ? ? G NAG 1   G NAG 2   1_555 ? ? ? ? ? ? ? 1.443 ?    ? 
covale37 covale both ? H NAG .   O4  ? ? ? 1_555 H  NAG .   C1 ? ? H NAG 1   H NAG 2   1_555 ? ? ? ? ? ? ? 1.443 ?    ? 
covale38 covale both ? I NAG .   O4  ? ? ? 1_555 I  NAG .   C1 ? ? I NAG 1   I NAG 2   1_555 ? ? ? ? ? ? ? 1.444 ?    ? 
covale39 covale both ? J GLC .   O4  ? ? ? 1_555 J  GLC .   C1 ? ? J GLC 1   J GLC 2   1_555 ? ? ? ? ? ? ? 1.411 sing ? 
covale40 covale both ? K GLC .   O4  ? ? ? 1_555 K  GLC .   C1 ? ? K GLC 1   K GLC 2   1_555 ? ? ? ? ? ? ? 1.411 sing ? 
covale41 covale both ? L GLC .   O4  ? ? ? 1_555 L  GLC .   C1 ? ? L GLC 1   L GLC 2   1_555 ? ? ? ? ? ? ? 1.411 sing ? 
metalc1  metalc ?    ? A CYS 477 SG  ? ? ? 1_555 O  ZN  .   ZN ? ? A CYS 477 A ZN  703 1_555 ? ? ? ? ? ? ? 2.338 ?    ? 
metalc2  metalc ?    ? A CYS 479 SG  ? ? ? 1_555 N  ZN  .   ZN ? ? A CYS 479 A ZN  702 1_555 ? ? ? ? ? ? ? 2.353 ?    ? 
metalc3  metalc ?    ? A CYS 479 SG  ? ? ? 1_555 O  ZN  .   ZN ? ? A CYS 479 A ZN  703 1_555 ? ? ? ? ? ? ? 2.339 ?    ? 
metalc4  metalc ?    ? A CYS 482 SG  ? ? ? 1_555 O  ZN  .   ZN ? ? A CYS 482 A ZN  703 1_555 ? ? ? ? ? ? ? 2.317 ?    ? 
metalc5  metalc ?    ? A CYS 498 SG  ? ? ? 1_555 O  ZN  .   ZN ? ? A CYS 498 A ZN  703 1_555 ? ? ? ? ? ? ? 2.357 ?    ? 
metalc6  metalc ?    ? A CYS 499 SG  ? ? ? 1_555 N  ZN  .   ZN ? ? A CYS 499 A ZN  702 1_555 ? ? ? ? ? ? ? 2.328 ?    ? 
metalc7  metalc ?    ? A CYS 506 SG  ? ? ? 1_555 N  ZN  .   ZN ? ? A CYS 506 A ZN  702 1_555 ? ? ? ? ? ? ? 2.331 ?    ? 
metalc8  metalc ?    ? A CYS 572 SG  ? ? ? 1_555 N  ZN  .   ZN ? ? A CYS 572 A ZN  702 1_555 ? ? ? ? ? ? ? 2.377 ?    ? 
metalc9  metalc ?    ? B CYS 477 SG  ? ? ? 1_555 BA ZN  .   ZN ? ? B CYS 477 B ZN  703 1_555 ? ? ? ? ? ? ? 2.331 ?    ? 
metalc10 metalc ?    ? B CYS 479 SG  ? ? ? 1_555 AA ZN  .   ZN ? ? B CYS 479 B ZN  702 1_555 ? ? ? ? ? ? ? 2.355 ?    ? 
metalc11 metalc ?    ? B CYS 479 SG  ? ? ? 1_555 BA ZN  .   ZN ? ? B CYS 479 B ZN  703 1_555 ? ? ? ? ? ? ? 2.349 ?    ? 
metalc12 metalc ?    ? B CYS 482 SG  ? ? ? 1_555 BA ZN  .   ZN ? ? B CYS 482 B ZN  703 1_555 ? ? ? ? ? ? ? 2.320 ?    ? 
metalc13 metalc ?    ? B CYS 498 SG  ? ? ? 1_555 BA ZN  .   ZN ? ? B CYS 498 B ZN  703 1_555 ? ? ? ? ? ? ? 2.349 ?    ? 
metalc14 metalc ?    ? B CYS 499 SG  ? ? ? 1_555 AA ZN  .   ZN ? ? B CYS 499 B ZN  702 1_555 ? ? ? ? ? ? ? 2.327 ?    ? 
metalc15 metalc ?    ? B CYS 506 SG  ? ? ? 1_555 AA ZN  .   ZN ? ? B CYS 506 B ZN  702 1_555 ? ? ? ? ? ? ? 2.333 ?    ? 
metalc16 metalc ?    ? B CYS 572 SG  ? ? ? 1_555 AA ZN  .   ZN ? ? B CYS 572 B ZN  702 1_555 ? ? ? ? ? ? ? 2.347 ?    ? 
metalc17 metalc ?    ? C CYS 477 SG  ? ? ? 1_555 OA ZN  .   ZN ? ? C CYS 477 C ZN  703 1_555 ? ? ? ? ? ? ? 2.333 ?    ? 
metalc18 metalc ?    ? C CYS 479 SG  ? ? ? 1_555 NA ZN  .   ZN ? ? C CYS 479 C ZN  702 1_555 ? ? ? ? ? ? ? 2.353 ?    ? 
metalc19 metalc ?    ? C CYS 479 SG  ? ? ? 1_555 OA ZN  .   ZN ? ? C CYS 479 C ZN  703 1_555 ? ? ? ? ? ? ? 2.339 ?    ? 
metalc20 metalc ?    ? C CYS 482 SG  ? ? ? 1_555 OA ZN  .   ZN ? ? C CYS 482 C ZN  703 1_555 ? ? ? ? ? ? ? 2.318 ?    ? 
metalc21 metalc ?    ? C CYS 498 SG  ? ? ? 1_555 OA ZN  .   ZN ? ? C CYS 498 C ZN  703 1_555 ? ? ? ? ? ? ? 2.335 ?    ? 
metalc22 metalc ?    ? C CYS 499 SG  ? ? ? 1_555 NA ZN  .   ZN ? ? C CYS 499 C ZN  702 1_555 ? ? ? ? ? ? ? 2.327 ?    ? 
metalc23 metalc ?    ? C CYS 506 SG  ? ? ? 1_555 NA ZN  .   ZN ? ? C CYS 506 C ZN  702 1_555 ? ? ? ? ? ? ? 2.331 ?    ? 
metalc24 metalc ?    ? C CYS 572 SG  ? ? ? 1_555 NA ZN  .   ZN ? ? C CYS 572 C ZN  702 1_555 ? ? ? ? ? ? ? 2.349 ?    ? 
# 
loop_
_struct_conn_type.id 
_struct_conn_type.criteria 
_struct_conn_type.reference 
disulf ? ? 
covale ? ? 
metalc ? ? 
# 
loop_
_struct_mon_prot_cis.pdbx_id 
_struct_mon_prot_cis.label_comp_id 
_struct_mon_prot_cis.label_seq_id 
_struct_mon_prot_cis.label_asym_id 
_struct_mon_prot_cis.label_alt_id 
_struct_mon_prot_cis.pdbx_PDB_ins_code 
_struct_mon_prot_cis.auth_comp_id 
_struct_mon_prot_cis.auth_seq_id 
_struct_mon_prot_cis.auth_asym_id 
_struct_mon_prot_cis.pdbx_label_comp_id_2 
_struct_mon_prot_cis.pdbx_label_seq_id_2 
_struct_mon_prot_cis.pdbx_label_asym_id_2 
_struct_mon_prot_cis.pdbx_PDB_ins_code_2 
_struct_mon_prot_cis.pdbx_auth_comp_id_2 
_struct_mon_prot_cis.pdbx_auth_seq_id_2 
_struct_mon_prot_cis.pdbx_auth_asym_id_2 
_struct_mon_prot_cis.pdbx_PDB_model_num 
_struct_mon_prot_cis.pdbx_omega_angle 
1 CYS 168 A . ? CYS 168 A PRO 169 A ? PRO 169 A 1 -1.60 
2 ARG 178 A . ? ARG 178 A PRO 179 A ? PRO 179 A 1 4.80  
3 CYS 168 B . ? CYS 168 B PRO 169 B ? PRO 169 B 1 -2.44 
4 ARG 178 B . ? ARG 178 B PRO 179 B ? PRO 179 B 1 5.37  
5 CYS 168 C . ? CYS 168 C PRO 169 C ? PRO 169 C 1 -3.43 
6 ARG 178 C . ? ARG 178 C PRO 179 C ? PRO 179 C 1 5.29  
# 
loop_
_struct_sheet.id 
_struct_sheet.type 
_struct_sheet.number_strands 
_struct_sheet.details 
AA1 ? 2 ? 
AA2 ? 3 ? 
AA3 ? 4 ? 
AA4 ? 4 ? 
AA5 ? 3 ? 
AA6 ? 3 ? 
AA7 ? 2 ? 
AA8 ? 3 ? 
AA9 ? 2 ? 
AB1 ? 4 ? 
AB2 ? 4 ? 
AB3 ? 3 ? 
AB4 ? 3 ? 
AB5 ? 2 ? 
AB6 ? 3 ? 
AB7 ? 4 ? 
AB8 ? 4 ? 
AB9 ? 3 ? 
AC1 ? 3 ? 
AC2 ? 2 ? 
AC3 ? 3 ? 
# 
loop_
_struct_sheet_order.sheet_id 
_struct_sheet_order.range_id_1 
_struct_sheet_order.range_id_2 
_struct_sheet_order.offset 
_struct_sheet_order.sense 
AA1 1 2 ? anti-parallel 
AA2 1 2 ? parallel      
AA2 2 3 ? anti-parallel 
AA3 1 2 ? anti-parallel 
AA3 2 3 ? parallel      
AA3 3 4 ? anti-parallel 
AA4 1 2 ? anti-parallel 
AA4 2 3 ? anti-parallel 
AA4 3 4 ? anti-parallel 
AA5 1 2 ? anti-parallel 
AA5 2 3 ? anti-parallel 
AA6 1 2 ? anti-parallel 
AA6 2 3 ? anti-parallel 
AA7 1 2 ? anti-parallel 
AA8 1 2 ? anti-parallel 
AA8 2 3 ? anti-parallel 
AA9 1 2 ? anti-parallel 
AB1 1 2 ? anti-parallel 
AB1 2 3 ? parallel      
AB1 3 4 ? anti-parallel 
AB2 1 2 ? anti-parallel 
AB2 2 3 ? anti-parallel 
AB2 3 4 ? anti-parallel 
AB3 1 2 ? anti-parallel 
AB3 2 3 ? anti-parallel 
AB4 1 2 ? anti-parallel 
AB4 2 3 ? anti-parallel 
AB5 1 2 ? anti-parallel 
AB6 1 2 ? anti-parallel 
AB6 2 3 ? anti-parallel 
AB7 1 2 ? anti-parallel 
AB7 2 3 ? parallel      
AB7 3 4 ? anti-parallel 
AB8 1 2 ? anti-parallel 
AB8 2 3 ? anti-parallel 
AB8 3 4 ? anti-parallel 
AB9 1 2 ? anti-parallel 
AB9 2 3 ? anti-parallel 
AC1 1 2 ? anti-parallel 
AC1 2 3 ? anti-parallel 
AC2 1 2 ? anti-parallel 
AC3 1 2 ? anti-parallel 
AC3 2 3 ? anti-parallel 
# 
loop_
_struct_sheet_range.sheet_id 
_struct_sheet_range.id 
_struct_sheet_range.beg_label_comp_id 
_struct_sheet_range.beg_label_asym_id 
_struct_sheet_range.beg_label_seq_id 
_struct_sheet_range.pdbx_beg_PDB_ins_code 
_struct_sheet_range.end_label_comp_id 
_struct_sheet_range.end_label_asym_id 
_struct_sheet_range.end_label_seq_id 
_struct_sheet_range.pdbx_end_PDB_ins_code 
_struct_sheet_range.beg_auth_comp_id 
_struct_sheet_range.beg_auth_asym_id 
_struct_sheet_range.beg_auth_seq_id 
_struct_sheet_range.end_auth_comp_id 
_struct_sheet_range.end_auth_asym_id 
_struct_sheet_range.end_auth_seq_id 
AA1 1 GLN A 12  ? ASN A 16  ? GLN A 12  ASN A 16  
AA1 2 VAL B 18  ? GLN B 22  ? VAL B 18  GLN B 22  
AA2 1 ILE B 391 ? VAL B 392 ? ILE B 391 VAL B 392 
AA2 2 VAL A 18  ? GLN A 22  ? VAL A 18  GLN A 22  
AA2 3 GLN C 12  ? ASN C 16  ? GLN C 12  ASN C 16  
AA3 1 GLN A 52  ? GLU A 55  ? GLN A 52  GLU A 55  
AA3 2 MET A 304 ? PHE A 328 ? MET A 304 PHE A 328 
AA3 3 ILE A 251 ? ASN A 261 ? ILE A 251 ASN A 261 
AA3 4 PRO A 271 ? ARG A 277 ? PRO A 271 ARG A 277 
AA4 1 TRP A 167 ? CYS A 168 ? TRP A 167 CYS A 168 
AA4 2 SER A 101 ? GLN A 116 ? SER A 101 GLN A 116 
AA4 3 MET A 304 ? PHE A 328 ? MET A 304 PHE A 328 
AA4 4 ASN A 292 ? GLU A 301 ? ASN A 292 GLU A 301 
AA5 1 ILE A 58  ? LYS A 66  ? ILE A 58  LYS A 66  
AA5 2 THR A 189 ? PHE A 198 ? THR A 189 PHE A 198 
AA5 3 TYR A 203 ? ARG A 206 ? TYR A 203 ARG A 206 
AA6 1 ILE A 58  ? LYS A 66  ? ILE A 58  LYS A 66  
AA6 2 THR A 189 ? PHE A 198 ? THR A 189 PHE A 198 
AA6 3 ILE A 228 ? ARG A 230 ? ILE A 228 ARG A 230 
AA7 1 ALA A 69  ? THR A 72  ? ALA A 69  THR A 72  
AA7 2 HIS A 85  ? PHE A 88  ? HIS A 85  PHE A 88  
AA8 1 LYS A 399 ? SER A 402 ? LYS A 399 SER A 402 
AA8 2 ILE A 409 ? VAL A 412 ? ILE A 409 VAL A 412 
AA8 3 GLN A 427 ? VAL A 429 ? GLN A 427 VAL A 429 
AA9 1 GLN B 12  ? ASN B 16  ? GLN B 12  ASN B 16  
AA9 2 VAL C 18  ? GLN C 22  ? VAL C 18  GLN C 22  
AB1 1 GLN B 52  ? GLU B 55  ? GLN B 52  GLU B 55  
AB1 2 MET B 304 ? PHE B 328 ? MET B 304 PHE B 328 
AB1 3 GLY B 250 ? ASN B 261 ? GLY B 250 ASN B 261 
AB1 4 PRO B 271 ? ARG B 277 ? PRO B 271 ARG B 277 
AB2 1 TRP B 167 ? CYS B 168 ? TRP B 167 CYS B 168 
AB2 2 SER B 101 ? GLN B 116 ? SER B 101 GLN B 116 
AB2 3 MET B 304 ? PHE B 328 ? MET B 304 PHE B 328 
AB2 4 ASN B 292 ? GLU B 301 ? ASN B 292 GLU B 301 
AB3 1 ILE B 58  ? LYS B 66  ? ILE B 58  LYS B 66  
AB3 2 THR B 189 ? PHE B 198 ? THR B 189 PHE B 198 
AB3 3 TYR B 203 ? ARG B 206 ? TYR B 203 ARG B 206 
AB4 1 ILE B 58  ? LYS B 66  ? ILE B 58  LYS B 66  
AB4 2 THR B 189 ? PHE B 198 ? THR B 189 PHE B 198 
AB4 3 ILE B 228 ? ARG B 230 ? ILE B 228 ARG B 230 
AB5 1 ALA B 69  ? THR B 72  ? ALA B 69  THR B 72  
AB5 2 HIS B 85  ? PHE B 88  ? HIS B 85  PHE B 88  
AB6 1 LYS B 399 ? VAL B 401 ? LYS B 399 VAL B 401 
AB6 2 ILE B 409 ? VAL B 412 ? ILE B 409 VAL B 412 
AB6 3 GLN B 427 ? VAL B 429 ? GLN B 427 VAL B 429 
AB7 1 GLN C 52  ? GLU C 55  ? GLN C 52  GLU C 55  
AB7 2 MET C 304 ? PHE C 328 ? MET C 304 PHE C 328 
AB7 3 GLY C 250 ? ASN C 261 ? GLY C 250 ASN C 261 
AB7 4 PRO C 271 ? ARG C 277 ? PRO C 271 ARG C 277 
AB8 1 TRP C 167 ? CYS C 168 ? TRP C 167 CYS C 168 
AB8 2 SER C 101 ? GLN C 116 ? SER C 101 GLN C 116 
AB8 3 MET C 304 ? PHE C 328 ? MET C 304 PHE C 328 
AB8 4 ASN C 292 ? GLU C 301 ? ASN C 292 GLU C 301 
AB9 1 ILE C 58  ? LYS C 66  ? ILE C 58  LYS C 66  
AB9 2 THR C 189 ? PHE C 198 ? THR C 189 PHE C 198 
AB9 3 TYR C 203 ? ARG C 206 ? TYR C 203 ARG C 206 
AC1 1 ILE C 58  ? LYS C 66  ? ILE C 58  LYS C 66  
AC1 2 THR C 189 ? PHE C 198 ? THR C 189 PHE C 198 
AC1 3 ILE C 228 ? ARG C 230 ? ILE C 228 ARG C 230 
AC2 1 ALA C 69  ? THR C 72  ? ALA C 69  THR C 72  
AC2 2 HIS C 85  ? PHE C 88  ? HIS C 85  PHE C 88  
AC3 1 TYR C 400 ? SER C 402 ? TYR C 400 SER C 402 
AC3 2 ILE C 409 ? MET C 411 ? ILE C 409 MET C 411 
AC3 3 GLN C 427 ? VAL C 429 ? GLN C 427 VAL C 429 
# 
loop_
_pdbx_struct_sheet_hbond.sheet_id 
_pdbx_struct_sheet_hbond.range_id_1 
_pdbx_struct_sheet_hbond.range_id_2 
_pdbx_struct_sheet_hbond.range_1_label_atom_id 
_pdbx_struct_sheet_hbond.range_1_label_comp_id 
_pdbx_struct_sheet_hbond.range_1_label_asym_id 
_pdbx_struct_sheet_hbond.range_1_label_seq_id 
_pdbx_struct_sheet_hbond.range_1_PDB_ins_code 
_pdbx_struct_sheet_hbond.range_1_auth_atom_id 
_pdbx_struct_sheet_hbond.range_1_auth_comp_id 
_pdbx_struct_sheet_hbond.range_1_auth_asym_id 
_pdbx_struct_sheet_hbond.range_1_auth_seq_id 
_pdbx_struct_sheet_hbond.range_2_label_atom_id 
_pdbx_struct_sheet_hbond.range_2_label_comp_id 
_pdbx_struct_sheet_hbond.range_2_label_asym_id 
_pdbx_struct_sheet_hbond.range_2_label_seq_id 
_pdbx_struct_sheet_hbond.range_2_PDB_ins_code 
_pdbx_struct_sheet_hbond.range_2_auth_atom_id 
_pdbx_struct_sheet_hbond.range_2_auth_comp_id 
_pdbx_struct_sheet_hbond.range_2_auth_asym_id 
_pdbx_struct_sheet_hbond.range_2_auth_seq_id 
AA1 1 2 N TYR A 13  ? N TYR A 13  O ILE B 21  ? O ILE B 21  
AA2 1 2 O ILE B 391 ? O ILE B 391 N ARG A 20  ? N ARG A 20  
AA2 2 3 N ILE A 21  ? N ILE A 21  O TYR C 13  ? O TYR C 13  
AA3 1 2 N GLU A 55  ? N GLU A 55  O GLY A 325 ? O GLY A 325 
AA3 2 3 O ASP A 318 ? O ASP A 318 N MET A 252 ? N MET A 252 
AA3 3 4 N TYR A 257 ? N TYR A 257 O LYS A 272 ? O LYS A 272 
AA4 1 2 O CYS A 168 ? O CYS A 168 N GLU A 115 ? N GLU A 115 
AA4 2 3 N THR A 106 ? N THR A 106 O PHE A 313 ? O PHE A 313 
AA4 3 4 O ILE A 310 ? O ILE A 310 N TYR A 295 ? N TYR A 295 
AA5 1 2 N LYS A 66  ? N LYS A 66  O THR A 189 ? O THR A 189 
AA5 2 3 N ILE A 196 ? N ILE A 196 O THR A 205 ? O THR A 205 
AA6 1 2 N LYS A 66  ? N LYS A 66  O THR A 189 ? O THR A 189 
AA6 2 3 N VAL A 190 ? N VAL A 190 O PHE A 229 ? O PHE A 229 
AA7 1 2 N VAL A 71  ? N VAL A 71  O GLY A 86  ? O GLY A 86  
AA8 1 2 N VAL A 401 ? N VAL A 401 O TRP A 410 ? O TRP A 410 
AA8 2 3 N ILE A 409 ? N ILE A 409 O VAL A 429 ? O VAL A 429 
AA9 1 2 N TYR B 13  ? N TYR B 13  O ILE C 21  ? O ILE C 21  
AB1 1 2 N GLU B 55  ? N GLU B 55  O GLY B 325 ? O GLY B 325 
AB1 2 3 O PHE B 322 ? O PHE B 322 N ILE B 256 ? N ILE B 256 
AB1 3 4 N TYR B 257 ? N TYR B 257 O LYS B 272 ? O LYS B 272 
AB2 1 2 O CYS B 168 ? O CYS B 168 N GLU B 115 ? N GLU B 115 
AB2 2 3 N THR B 106 ? N THR B 106 O PHE B 313 ? O PHE B 313 
AB2 3 4 O ILE B 310 ? O ILE B 310 N TYR B 295 ? N TYR B 295 
AB3 1 2 N LYS B 66  ? N LYS B 66  O THR B 189 ? O THR B 189 
AB3 2 3 N ILE B 196 ? N ILE B 196 O THR B 205 ? O THR B 205 
AB4 1 2 N LYS B 66  ? N LYS B 66  O THR B 189 ? O THR B 189 
AB4 2 3 N VAL B 190 ? N VAL B 190 O PHE B 229 ? O PHE B 229 
AB5 1 2 N VAL B 71  ? N VAL B 71  O GLY B 86  ? O GLY B 86  
AB6 1 2 N VAL B 401 ? N VAL B 401 O TRP B 410 ? O TRP B 410 
AB6 2 3 N MET B 411 ? N MET B 411 O GLN B 427 ? O GLN B 427 
AB7 1 2 N GLU C 55  ? N GLU C 55  O GLY C 325 ? O GLY C 325 
AB7 2 3 O ASP C 318 ? O ASP C 318 N MET C 252 ? N MET C 252 
AB7 3 4 N TYR C 257 ? N TYR C 257 O LYS C 272 ? O LYS C 272 
AB8 1 2 O CYS C 168 ? O CYS C 168 N GLU C 115 ? N GLU C 115 
AB8 2 3 N THR C 106 ? N THR C 106 O PHE C 313 ? O PHE C 313 
AB8 3 4 O ILE C 310 ? O ILE C 310 N TYR C 295 ? N TYR C 295 
AB9 1 2 N LYS C 66  ? N LYS C 66  O THR C 189 ? O THR C 189 
AB9 2 3 N ILE C 196 ? N ILE C 196 O THR C 205 ? O THR C 205 
AC1 1 2 N LYS C 66  ? N LYS C 66  O THR C 189 ? O THR C 189 
AC1 2 3 N VAL C 190 ? N VAL C 190 O PHE C 229 ? O PHE C 229 
AC2 1 2 N VAL C 71  ? N VAL C 71  O GLY C 86  ? O GLY C 86  
AC3 1 2 N VAL C 401 ? N VAL C 401 O TRP C 410 ? O TRP C 410 
AC3 2 3 N ILE C 409 ? N ILE C 409 O VAL C 429 ? O VAL C 429 
# 
_atom_sites.entry_id                    6U9V 
_atom_sites.Cartn_transf_matrix[1][1]   ? 
_atom_sites.Cartn_transf_matrix[1][2]   ? 
_atom_sites.Cartn_transf_matrix[1][3]   ? 
_atom_sites.Cartn_transf_matrix[2][1]   ? 
_atom_sites.Cartn_transf_matrix[2][2]   ? 
_atom_sites.Cartn_transf_matrix[2][3]   ? 
_atom_sites.Cartn_transf_matrix[3][1]   ? 
_atom_sites.Cartn_transf_matrix[3][2]   ? 
_atom_sites.Cartn_transf_matrix[3][3]   ? 
_atom_sites.Cartn_transf_vector[1]      ? 
_atom_sites.Cartn_transf_vector[2]      ? 
_atom_sites.Cartn_transf_vector[3]      ? 
_atom_sites.fract_transf_matrix[1][1]   1.000000 
_atom_sites.fract_transf_matrix[1][2]   0.000000 
_atom_sites.fract_transf_matrix[1][3]   0.000000 
_atom_sites.fract_transf_matrix[2][1]   0.000000 
_atom_sites.fract_transf_matrix[2][2]   1.000000 
_atom_sites.fract_transf_matrix[2][3]   0.000000 
_atom_sites.fract_transf_matrix[3][1]   0.000000 
_atom_sites.fract_transf_matrix[3][2]   0.000000 
_atom_sites.fract_transf_matrix[3][3]   1.000000 
_atom_sites.fract_transf_vector[1]      0.00000 
_atom_sites.fract_transf_vector[2]      0.00000 
_atom_sites.fract_transf_vector[3]      0.00000 
_atom_sites.solution_primary            ? 
_atom_sites.solution_secondary          ? 
_atom_sites.solution_hydrogens          ? 
_atom_sites.special_details             ? 
# 
loop_
_atom_type.symbol 
C  
H  
N  
O  
P  
S  
ZN 
# 
loop_
_atom_site.group_PDB 
_atom_site.id 
_atom_site.type_symbol 
_atom_site.label_atom_id 
_atom_site.label_alt_id 
_atom_site.label_comp_id 
_atom_site.label_asym_id 
_atom_site.label_entity_id 
_atom_site.label_seq_id 
_atom_site.pdbx_PDB_ins_code 
_atom_site.Cartn_x 
_atom_site.Cartn_y 
_atom_site.Cartn_z 
_atom_site.occupancy 
_atom_site.B_iso_or_equiv 
_atom_site.pdbx_formal_charge 
_atom_site.auth_seq_id 
_atom_site.auth_comp_id 
_atom_site.auth_asym_id 
_atom_site.auth_atom_id 
_atom_site.pdbx_PDB_model_num 
ATOM   1     N  N      . CYS A  1 4   ? 147.355 150.594 141.972 1.00 74.47  ? 4   CYS A N      1 
ATOM   2     C  CA     . CYS A  1 4   ? 147.996 151.484 142.933 1.00 74.47  ? 4   CYS A CA     1 
ATOM   3     C  C      . CYS A  1 4   ? 149.327 150.907 143.406 1.00 74.47  ? 4   CYS A C      1 
ATOM   4     O  O      . CYS A  1 4   ? 150.392 151.388 143.020 1.00 74.47  ? 4   CYS A O      1 
ATOM   5     C  CB     . CYS A  1 4   ? 147.074 151.732 144.129 1.00 74.47  ? 4   CYS A CB     1 
ATOM   6     S  SG     . CYS A  1 4   ? 147.833 152.688 145.464 1.00 74.47  ? 4   CYS A SG     1 
ATOM   7     H  HA     . CYS A  1 4   ? 148.173 152.337 142.507 1.00 74.47  ? 4   CYS A HA     1 
ATOM   8     H  HB2    . CYS A  1 4   ? 146.296 152.221 143.823 1.00 74.47  ? 4   CYS A HB2    1 
ATOM   9     H  HB3    . CYS A  1 4   ? 146.797 150.879 144.497 1.00 74.47  ? 4   CYS A HB3    1 
ATOM   10    N  N      . CYS A  1 5   ? 149.254 149.874 144.242 1.00 71.85  ? 5   CYS A N      1 
ATOM   11    C  CA     . CYS A  1 5   ? 150.432 149.230 144.807 1.00 71.85  ? 5   CYS A CA     1 
ATOM   12    C  C      . CYS A  1 5   ? 150.800 148.011 143.971 1.00 71.85  ? 5   CYS A C      1 
ATOM   13    O  O      . CYS A  1 5   ? 149.953 147.148 143.718 1.00 71.85  ? 5   CYS A O      1 
ATOM   14    C  CB     . CYS A  1 5   ? 150.181 148.816 146.258 1.00 71.85  ? 5   CYS A CB     1 
ATOM   15    S  SG     . CYS A  1 5   ? 151.597 148.026 147.057 1.00 71.85  ? 5   CYS A SG     1 
ATOM   16    H  H      . CYS A  1 5   ? 148.515 149.518 144.499 1.00 71.85  ? 5   CYS A H      1 
ATOM   17    H  HA     . CYS A  1 5   ? 151.181 149.845 144.796 1.00 71.85  ? 5   CYS A HA     1 
ATOM   18    H  HB2    . CYS A  1 5   ? 149.955 149.606 146.772 1.00 71.85  ? 5   CYS A HB2    1 
ATOM   19    H  HB3    . CYS A  1 5   ? 149.442 148.188 146.279 1.00 71.85  ? 5   CYS A HB3    1 
ATOM   20    H  HG     . CYS A  1 5   ? 151.303 147.745 148.186 1.00 71.85  ? 5   CYS A HG     1 
ATOM   21    N  N      . SER A  1 6   ? 152.059 147.953 143.544 1.00 65.89  ? 6   SER A N      1 
ATOM   22    C  CA     . SER A  1 6   ? 152.599 146.823 142.804 1.00 65.89  ? 6   SER A CA     1 
ATOM   23    C  C      . SER A  1 6   ? 153.869 146.343 143.490 1.00 65.89  ? 6   SER A C      1 
ATOM   24    O  O      . SER A  1 6   ? 154.509 147.082 144.243 1.00 65.89  ? 6   SER A O      1 
ATOM   25    C  CB     . SER A  1 6   ? 152.895 147.193 141.344 1.00 65.89  ? 6   SER A CB     1 
ATOM   26    O  OG     . SER A  1 6   ? 153.416 146.084 140.633 1.00 65.89  ? 6   SER A OG     1 
ATOM   27    H  H      . SER A  1 6   ? 152.635 148.578 143.675 1.00 65.89  ? 6   SER A H      1 
ATOM   28    H  HA     . SER A  1 6   ? 151.967 146.088 142.805 1.00 65.89  ? 6   SER A HA     1 
ATOM   29    H  HB2    . SER A  1 6   ? 152.072 147.481 140.920 1.00 65.89  ? 6   SER A HB2    1 
ATOM   30    H  HB3    . SER A  1 6   ? 153.546 147.912 141.328 1.00 65.89  ? 6   SER A HB3    1 
ATOM   31    H  HG     . SER A  1 6   ? 153.579 146.303 139.839 1.00 65.89  ? 6   SER A HG     1 
ATOM   32    N  N      . TRP A  1 7   ? 154.230 145.086 143.224 1.00 62.40  ? 7   TRP A N      1 
ATOM   33    C  CA     . TRP A  1 7   ? 155.420 144.521 143.849 1.00 62.40  ? 7   TRP A CA     1 
ATOM   34    C  C      . TRP A  1 7   ? 156.688 145.202 143.352 1.00 62.40  ? 7   TRP A C      1 
ATOM   35    O  O      . TRP A  1 7   ? 157.674 145.287 144.092 1.00 62.40  ? 7   TRP A O      1 
ATOM   36    C  CB     . TRP A  1 7   ? 155.486 143.016 143.592 1.00 62.40  ? 7   TRP A CB     1 
ATOM   37    C  CG     . TRP A  1 7   ? 156.270 142.276 144.630 1.00 62.40  ? 7   TRP A CG     1 
ATOM   38    C  CD1    . TRP A  1 7   ? 157.517 141.742 144.491 1.00 62.40  ? 7   TRP A CD1    1 
ATOM   39    C  CD2    . TRP A  1 7   ? 155.860 141.996 145.974 1.00 62.40  ? 7   TRP A CD2    1 
ATOM   40    N  NE1    . TRP A  1 7   ? 157.908 141.142 145.665 1.00 62.40  ? 7   TRP A NE1    1 
ATOM   41    C  CE2    . TRP A  1 7   ? 156.908 141.285 146.590 1.00 62.40  ? 7   TRP A CE2    1 
ATOM   42    C  CE3    . TRP A  1 7   ? 154.707 142.276 146.714 1.00 62.40  ? 7   TRP A CE3    1 
ATOM   43    C  CZ2    . TRP A  1 7   ? 156.838 140.850 147.912 1.00 62.40  ? 7   TRP A CZ2    1 
ATOM   44    C  CZ3    . TRP A  1 7   ? 154.640 141.843 148.026 1.00 62.40  ? 7   TRP A CZ3    1 
ATOM   45    C  CH2    . TRP A  1 7   ? 155.699 141.138 148.612 1.00 62.40  ? 7   TRP A CH2    1 
ATOM   46    H  H      . TRP A  1 7   ? 153.811 144.552 142.696 1.00 62.40  ? 7   TRP A H      1 
ATOM   47    H  HA     . TRP A  1 7   ? 155.366 144.658 144.808 1.00 62.40  ? 7   TRP A HA     1 
ATOM   48    H  HB2    . TRP A  1 7   ? 154.584 142.658 143.586 1.00 62.40  ? 7   TRP A HB2    1 
ATOM   49    H  HB3    . TRP A  1 7   ? 155.908 142.862 142.732 1.00 62.40  ? 7   TRP A HB3    1 
ATOM   50    H  HD1    . TRP A  1 7   ? 158.028 141.776 143.715 1.00 62.40  ? 7   TRP A HD1    1 
ATOM   51    H  HE1    . TRP A  1 7   ? 158.658 140.743 145.797 1.00 62.40  ? 7   TRP A HE1    1 
ATOM   52    H  HE3    . TRP A  1 7   ? 154.000 142.743 146.332 1.00 62.40  ? 7   TRP A HE3    1 
ATOM   53    H  HZ2    . TRP A  1 7   ? 157.540 140.382 148.304 1.00 62.40  ? 7   TRP A HZ2    1 
ATOM   54    H  HZ3    . TRP A  1 7   ? 153.878 142.024 148.528 1.00 62.40  ? 7   TRP A HZ3    1 
ATOM   55    H  HH2    . TRP A  1 7   ? 155.625 140.860 149.496 1.00 62.40  ? 7   TRP A HH2    1 
ATOM   56    N  N      . ASN A  1 8   ? 156.684 145.690 142.110 1.00 59.91  ? 8   ASN A N      1 
ATOM   57    C  CA     . ASN A  1 8   ? 157.812 146.466 141.609 1.00 59.91  ? 8   ASN A CA     1 
ATOM   58    C  C      . ASN A  1 8   ? 157.863 147.860 142.220 1.00 59.91  ? 8   ASN A C      1 
ATOM   59    O  O      . ASN A  1 8   ? 158.949 148.441 142.313 1.00 59.91  ? 8   ASN A O      1 
ATOM   60    C  CB     . ASN A  1 8   ? 157.744 146.573 140.085 1.00 59.91  ? 8   ASN A CB     1 
ATOM   61    C  CG     . ASN A  1 8   ? 157.925 145.234 139.398 1.00 59.91  ? 8   ASN A CG     1 
ATOM   62    O  OD1    . ASN A  1 8   ? 157.013 144.730 138.744 1.00 59.91  ? 8   ASN A OD1    1 
ATOM   63    N  ND2    . ASN A  1 8   ? 159.111 144.654 139.538 1.00 59.91  ? 8   ASN A ND2    1 
ATOM   64    H  H      . ASN A  1 8   ? 156.046 145.586 141.543 1.00 59.91  ? 8   ASN A H      1 
ATOM   65    H  HA     . ASN A  1 8   ? 158.635 146.009 141.841 1.00 59.91  ? 8   ASN A HA     1 
ATOM   66    H  HB2    . ASN A  1 8   ? 156.877 146.926 139.832 1.00 59.91  ? 8   ASN A HB2    1 
ATOM   67    H  HB3    . ASN A  1 8   ? 158.447 147.166 139.778 1.00 59.91  ? 8   ASN A HB3    1 
ATOM   68    H  HD21   . ASN A  1 8   ? 159.265 143.894 139.167 1.00 59.91  ? 8   ASN A HD21   1 
ATOM   69    H  HD22   . ASN A  1 8   ? 159.725 145.038 140.002 1.00 59.91  ? 8   ASN A HD22   1 
ATOM   70    N  N      . ASP A  1 9   ? 156.718 148.406 142.636 1.00 56.27  ? 9   ASP A N      1 
ATOM   71    C  CA     . ASP A  1 9   ? 156.695 149.726 143.252 1.00 56.27  ? 9   ASP A CA     1 
ATOM   72    C  C      . ASP A  1 9   ? 157.403 149.750 144.600 1.00 56.27  ? 9   ASP A C      1 
ATOM   73    O  O      . ASP A  1 9   ? 157.873 150.812 145.020 1.00 56.27  ? 9   ASP A O      1 
ATOM   74    C  CB     . ASP A  1 9   ? 155.250 150.199 143.421 1.00 56.27  ? 9   ASP A CB     1 
ATOM   75    H  H      . ASP A  1 9   ? 155.946 148.033 142.574 1.00 56.27  ? 9   ASP A H      1 
ATOM   76    H  HA     . ASP A  1 9   ? 157.142 150.354 142.665 1.00 56.27  ? 9   ASP A HA     1 
ATOM   77    N  N      . VAL A  1 10  ? 157.489 148.609 145.285 1.00 55.54  ? 10  VAL A N      1 
ATOM   78    C  CA     . VAL A  1 10  ? 158.146 148.565 146.586 1.00 55.54  ? 10  VAL A CA     1 
ATOM   79    C  C      . VAL A  1 10  ? 159.653 148.724 146.436 1.00 55.54  ? 10  VAL A C      1 
ATOM   80    O  O      . VAL A  1 10  ? 160.306 149.362 147.270 1.00 55.54  ? 10  VAL A O      1 
ATOM   81    C  CB     . VAL A  1 10  ? 157.785 147.258 147.317 1.00 55.54  ? 10  VAL A CB     1 
ATOM   82    C  CG1    . VAL A  1 10  ? 158.583 147.130 148.611 1.00 55.54  ? 10  VAL A CG1    1 
ATOM   83    C  CG2    . VAL A  1 10  ? 156.287 147.198 147.595 1.00 55.54  ? 10  VAL A CG2    1 
ATOM   84    H  H      . VAL A  1 10  ? 157.176 147.853 145.021 1.00 55.54  ? 10  VAL A H      1 
ATOM   85    H  HA     . VAL A  1 10  ? 157.822 149.305 147.124 1.00 55.54  ? 10  VAL A HA     1 
ATOM   86    H  HB     . VAL A  1 10  ? 158.015 146.506 146.748 1.00 55.54  ? 10  VAL A HB     1 
ATOM   87    H  HG11   . VAL A  1 10  ? 158.113 146.536 149.216 1.00 55.54  ? 10  VAL A HG11   1 
ATOM   88    H  HG12   . VAL A  1 10  ? 159.459 146.764 148.411 1.00 55.54  ? 10  VAL A HG12   1 
ATOM   89    H  HG13   . VAL A  1 10  ? 158.673 148.007 149.015 1.00 55.54  ? 10  VAL A HG13   1 
ATOM   90    H  HG21   . VAL A  1 10  ? 156.087 146.387 148.089 1.00 55.54  ? 10  VAL A HG21   1 
ATOM   91    H  HG22   . VAL A  1 10  ? 156.032 147.974 148.117 1.00 55.54  ? 10  VAL A HG22   1 
ATOM   92    H  HG23   . VAL A  1 10  ? 155.805 147.193 146.753 1.00 55.54  ? 10  VAL A HG23   1 
ATOM   93    N  N      . PHE A  1 11  ? 160.228 148.156 145.376 1.00 55.68  ? 11  PHE A N      1 
ATOM   94    C  CA     . PHE A  1 11  ? 161.668 148.177 145.157 1.00 55.68  ? 11  PHE A CA     1 
ATOM   95    C  C      . PHE A  1 11  ? 162.136 149.413 144.395 1.00 55.68  ? 11  PHE A C      1 
ATOM   96    O  O      . PHE A  1 11  ? 163.228 149.392 143.816 1.00 55.68  ? 11  PHE A O      1 
ATOM   97    C  CB     . PHE A  1 11  ? 162.100 146.915 144.404 1.00 55.68  ? 11  PHE A CB     1 
ATOM   98    C  CG     . PHE A  1 11  ? 161.675 145.627 145.064 1.00 55.68  ? 11  PHE A CG     1 
ATOM   99    C  CD1    . PHE A  1 11  ? 161.708 145.482 146.443 1.00 55.68  ? 11  PHE A CD1    1 
ATOM   100   C  CD2    . PHE A  1 11  ? 161.244 144.558 144.297 1.00 55.68  ? 11  PHE A CD2    1 
ATOM   101   C  CE1    . PHE A  1 11  ? 161.319 144.299 147.040 1.00 55.68  ? 11  PHE A CE1    1 
ATOM   102   C  CE2    . PHE A  1 11  ? 160.854 143.372 144.891 1.00 55.68  ? 11  PHE A CE2    1 
ATOM   103   C  CZ     . PHE A  1 11  ? 160.891 143.244 146.263 1.00 55.68  ? 11  PHE A CZ     1 
ATOM   104   H  H      . PHE A  1 11  ? 159.795 147.745 144.758 1.00 55.68  ? 11  PHE A H      1 
ATOM   105   H  HA     . PHE A  1 11  ? 162.122 148.196 146.013 1.00 55.68  ? 11  PHE A HA     1 
ATOM   106   H  HB2    . PHE A  1 11  ? 161.710 146.934 143.517 1.00 55.68  ? 11  PHE A HB2    1 
ATOM   107   H  HB3    . PHE A  1 11  ? 163.066 146.911 144.337 1.00 55.68  ? 11  PHE A HB3    1 
ATOM   108   H  HD1    . PHE A  1 11  ? 161.996 146.190 146.972 1.00 55.68  ? 11  PHE A HD1    1 
ATOM   109   H  HD2    . PHE A  1 11  ? 161.217 144.639 143.371 1.00 55.68  ? 11  PHE A HD2    1 
ATOM   110   H  HE1    . PHE A  1 11  ? 161.345 144.215 147.966 1.00 55.68  ? 11  PHE A HE1    1 
ATOM   111   H  HE2    . PHE A  1 11  ? 160.565 142.661 144.365 1.00 55.68  ? 11  PHE A HE2    1 
ATOM   112   H  HZ     . PHE A  1 11  ? 160.629 142.447 146.664 1.00 55.68  ? 11  PHE A HZ     1 
ATOM   113   N  N      . GLN A  1 12  ? 161.345 150.483 144.385 1.00 51.05  ? 12  GLN A N      1 
ATOM   114   C  CA     . GLN A  1 12  ? 161.749 151.717 143.731 1.00 51.05  ? 12  GLN A CA     1 
ATOM   115   C  C      . GLN A  1 12  ? 162.575 152.575 144.681 1.00 51.05  ? 12  GLN A C      1 
ATOM   116   O  O      . GLN A  1 12  ? 162.385 152.551 145.901 1.00 51.05  ? 12  GLN A O      1 
ATOM   117   C  CB     . GLN A  1 12  ? 160.527 152.504 143.255 1.00 51.05  ? 12  GLN A CB     1 
ATOM   118   C  CG     . GLN A  1 12  ? 159.642 151.761 142.263 1.00 51.05  ? 12  GLN A CG     1 
ATOM   119   C  CD     . GLN A  1 12  ? 160.327 151.499 140.935 1.00 51.05  ? 12  GLN A CD     1 
ATOM   120   O  OE1    . GLN A  1 12  ? 161.416 152.005 140.671 1.00 51.05  ? 12  GLN A OE1    1 
ATOM   121   N  NE2    . GLN A  1 12  ? 159.685 150.701 140.089 1.00 51.05  ? 12  GLN A NE2    1 
ATOM   122   H  H      . GLN A  1 12  ? 160.568 150.523 144.747 1.00 51.05  ? 12  GLN A H      1 
ATOM   123   H  HA     . GLN A  1 12  ? 162.296 151.513 142.960 1.00 51.05  ? 12  GLN A HA     1 
ATOM   124   H  HB2    . GLN A  1 12  ? 159.983 152.727 144.026 1.00 51.05  ? 12  GLN A HB2    1 
ATOM   125   H  HB3    . GLN A  1 12  ? 160.832 153.318 142.826 1.00 51.05  ? 12  GLN A HB3    1 
ATOM   126   H  HG2    . GLN A  1 12  ? 159.394 150.905 142.643 1.00 51.05  ? 12  GLN A HG2    1 
ATOM   127   H  HG3    . GLN A  1 12  ? 158.849 152.291 142.091 1.00 51.05  ? 12  GLN A HG3    1 
ATOM   128   H  HE21   . GLN A  1 12  ? 158.925 150.365 140.308 1.00 51.05  ? 12  GLN A HE21   1 
ATOM   129   H  HE22   . GLN A  1 12  ? 160.031 150.521 139.322 1.00 51.05  ? 12  GLN A HE22   1 
ATOM   130   N  N      . TYR A  1 13  ? 163.502 153.336 144.106 1.00 44.86  ? 13  TYR A N      1 
ATOM   131   C  CA     . TYR A  1 13  ? 164.347 154.246 144.865 1.00 44.86  ? 13  TYR A CA     1 
ATOM   132   C  C      . TYR A  1 13  ? 164.656 155.460 144.005 1.00 44.86  ? 13  TYR A C      1 
ATOM   133   O  O      . TYR A  1 13  ? 164.912 155.322 142.805 1.00 44.86  ? 13  TYR A O      1 
ATOM   134   C  CB     . TYR A  1 13  ? 165.642 153.562 145.312 1.00 44.86  ? 13  TYR A CB     1 
ATOM   135   C  CG     . TYR A  1 13  ? 166.644 154.516 145.910 1.00 44.86  ? 13  TYR A CG     1 
ATOM   136   C  CD1    . TYR A  1 13  ? 166.449 155.061 147.171 1.00 44.86  ? 13  TYR A CD1    1 
ATOM   137   C  CD2    . TYR A  1 13  ? 167.782 154.876 145.211 1.00 44.86  ? 13  TYR A CD2    1 
ATOM   138   C  CE1    . TYR A  1 13  ? 167.363 155.937 147.717 1.00 44.86  ? 13  TYR A CE1    1 
ATOM   139   C  CE2    . TYR A  1 13  ? 168.697 155.749 145.747 1.00 44.86  ? 13  TYR A CE2    1 
ATOM   140   C  CZ     . TYR A  1 13  ? 168.487 156.277 146.999 1.00 44.86  ? 13  TYR A CZ     1 
ATOM   141   O  OH     . TYR A  1 13  ? 169.409 157.148 147.526 1.00 44.86  ? 13  TYR A OH     1 
ATOM   142   H  H      . TYR A  1 13  ? 163.663 153.340 143.261 1.00 44.86  ? 13  TYR A H      1 
ATOM   143   H  HA     . TYR A  1 13  ? 163.873 154.549 145.655 1.00 44.86  ? 13  TYR A HA     1 
ATOM   144   H  HB2    . TYR A  1 13  ? 165.429 152.893 145.981 1.00 44.86  ? 13  TYR A HB2    1 
ATOM   145   H  HB3    . TYR A  1 13  ? 166.055 153.140 144.542 1.00 44.86  ? 13  TYR A HB3    1 
ATOM   146   H  HD1    . TYR A  1 13  ? 165.690 154.833 147.655 1.00 44.86  ? 13  TYR A HD1    1 
ATOM   147   H  HD2    . TYR A  1 13  ? 167.930 154.522 144.364 1.00 44.86  ? 13  TYR A HD2    1 
ATOM   148   H  HE1    . TYR A  1 13  ? 167.221 156.296 148.564 1.00 44.86  ? 13  TYR A HE1    1 
ATOM   149   H  HE2    . TYR A  1 13  ? 169.457 155.978 145.267 1.00 44.86  ? 13  TYR A HE2    1 
ATOM   150   H  HH     . TYR A  1 13  ? 170.029 157.276 146.975 1.00 44.86  ? 13  TYR A HH     1 
ATOM   151   N  N      . GLU A  1 14  ? 164.637 156.639 144.622 1.00 42.84  ? 14  GLU A N      1 
ATOM   152   C  CA     . GLU A  1 14  ? 164.748 157.913 143.922 1.00 42.84  ? 14  GLU A CA     1 
ATOM   153   C  C      . GLU A  1 14  ? 166.036 158.614 144.334 1.00 42.84  ? 14  GLU A C      1 
ATOM   154   O  O      . GLU A  1 14  ? 166.221 158.934 145.514 1.00 42.84  ? 14  GLU A O      1 
ATOM   155   C  CB     . GLU A  1 14  ? 163.540 158.798 144.227 1.00 42.84  ? 14  GLU A CB     1 
ATOM   156   C  CG     . GLU A  1 14  ? 162.212 158.202 143.795 1.00 42.84  ? 14  GLU A CG     1 
ATOM   157   C  CD     . GLU A  1 14  ? 161.041 159.121 144.080 1.00 42.84  ? 14  GLU A CD     1 
ATOM   158   O  OE1    . GLU A  1 14  ? 161.261 160.204 144.663 1.00 42.84  ? 14  GLU A OE1    1 
ATOM   159   O  OE2    . GLU A  1 14  ? 159.900 158.762 143.722 1.00 42.84  ? 14  GLU A OE2    1 
ATOM   160   H  H      . GLU A  1 14  ? 164.557 156.728 145.473 1.00 42.84  ? 14  GLU A H      1 
ATOM   161   H  HA     . GLU A  1 14  ? 164.777 157.768 142.965 1.00 42.84  ? 14  GLU A HA     1 
ATOM   162   H  HB2    . GLU A  1 14  ? 163.499 158.947 145.184 1.00 42.84  ? 14  GLU A HB2    1 
ATOM   163   H  HB3    . GLU A  1 14  ? 163.648 159.644 143.769 1.00 42.84  ? 14  GLU A HB3    1 
ATOM   164   H  HG2    . GLU A  1 14  ? 162.236 158.033 142.841 1.00 42.84  ? 14  GLU A HG2    1 
ATOM   165   H  HG3    . GLU A  1 14  ? 162.066 157.374 144.277 1.00 42.84  ? 14  GLU A HG3    1 
ATOM   166   N  N      . THR A  1 15  ? 166.917 158.850 143.364 1.00 44.43  ? 15  THR A N      1 
ATOM   167   C  CA     . THR A  1 15  ? 168.110 159.661 143.556 1.00 44.43  ? 15  THR A CA     1 
ATOM   168   C  C      . THR A  1 15  ? 167.842 161.089 143.102 1.00 44.43  ? 15  THR A C      1 
ATOM   169   O  O      . THR A  1 15  ? 167.299 161.323 142.019 1.00 44.43  ? 15  THR A O      1 
ATOM   170   C  CB     . THR A  1 15  ? 169.301 159.101 142.775 1.00 44.43  ? 15  THR A CB     1 
ATOM   171   O  OG1    . THR A  1 15  ? 168.949 158.958 141.394 1.00 44.43  ? 15  THR A OG1    1 
ATOM   172   C  CG2    . THR A  1 15  ? 169.728 157.758 143.324 1.00 44.43  ? 15  THR A CG2    1 
ATOM   173   H  H      . THR A  1 15  ? 166.840 158.541 142.566 1.00 44.43  ? 15  THR A H      1 
ATOM   174   H  HA     . THR A  1 15  ? 168.350 159.681 144.495 1.00 44.43  ? 15  THR A HA     1 
ATOM   175   H  HB     . THR A  1 15  ? 170.050 159.712 142.853 1.00 44.43  ? 15  THR A HB     1 
ATOM   176   H  HG1    . THR A  1 15  ? 169.606 158.669 140.958 1.00 44.43  ? 15  THR A HG1    1 
ATOM   177   H  HG21   . THR A  1 15  ? 170.489 157.423 142.825 1.00 44.43  ? 15  THR A HG21   1 
ATOM   178   H  HG22   . THR A  1 15  ? 169.978 157.849 144.257 1.00 44.43  ? 15  THR A HG22   1 
ATOM   179   H  HG23   . THR A  1 15  ? 168.999 157.123 143.250 1.00 44.43  ? 15  THR A HG23   1 
ATOM   180   N  N      . ASN A  1 16  ? 168.236 162.045 143.936 1.00 42.09  ? 16  ASN A N      1 
ATOM   181   C  CA     . ASN A  1 16  ? 168.066 163.452 143.606 1.00 42.09  ? 16  ASN A CA     1 
ATOM   182   C  C      . ASN A  1 16  ? 169.040 163.847 142.505 1.00 42.09  ? 16  ASN A C      1 
ATOM   183   O  O      . ASN A  1 16  ? 170.253 163.653 142.639 1.00 42.09  ? 16  ASN A O      1 
ATOM   184   C  CB     . ASN A  1 16  ? 168.287 164.322 144.843 1.00 42.09  ? 16  ASN A CB     1 
ATOM   185   C  CG     . ASN A  1 16  ? 167.300 164.023 145.952 1.00 42.09  ? 16  ASN A CG     1 
ATOM   186   O  OD1    . ASN A  1 16  ? 167.536 163.154 146.791 1.00 42.09  ? 16  ASN A OD1    1 
ATOM   187   N  ND2    . ASN A  1 16  ? 166.187 164.747 145.965 1.00 42.09  ? 16  ASN A ND2    1 
ATOM   188   H  H      . ASN A  1 16  ? 168.605 161.904 144.699 1.00 42.09  ? 16  ASN A H      1 
ATOM   189   H  HA     . ASN A  1 16  ? 167.164 163.601 143.284 1.00 42.09  ? 16  ASN A HA     1 
ATOM   190   H  HB2    . ASN A  1 16  ? 169.180 164.163 145.185 1.00 42.09  ? 16  ASN A HB2    1 
ATOM   191   H  HB3    . ASN A  1 16  ? 168.187 165.255 144.596 1.00 42.09  ? 16  ASN A HB3    1 
ATOM   192   H  HD21   . ASN A  1 16  ? 165.596 164.616 146.576 1.00 42.09  ? 16  ASN A HD21   1 
ATOM   193   H  HD22   . ASN A  1 16  ? 166.058 165.347 145.363 1.00 42.09  ? 16  ASN A HD22   1 
ATOM   194   N  N      . LYS A  1 17  ? 168.510 164.395 141.415 1.00 40.72  ? 17  LYS A N      1 
ATOM   195   C  CA     . LYS A  1 17  ? 169.360 164.875 140.335 1.00 40.72  ? 17  LYS A CA     1 
ATOM   196   C  C      . LYS A  1 17  ? 170.189 166.056 140.819 1.00 40.72  ? 17  LYS A C      1 
ATOM   197   O  O      . LYS A  1 17  ? 169.684 166.935 141.523 1.00 40.72  ? 17  LYS A O      1 
ATOM   198   C  CB     . LYS A  1 17  ? 168.521 165.286 139.127 1.00 40.72  ? 17  LYS A CB     1 
ATOM   199   C  CG     . LYS A  1 17  ? 167.855 164.138 138.398 1.00 40.72  ? 17  LYS A CG     1 
ATOM   200   C  CD     . LYS A  1 17  ? 167.626 164.494 136.939 1.00 40.72  ? 17  LYS A CD     1 
ATOM   201   C  CE     . LYS A  1 17  ? 166.774 163.459 136.233 1.00 40.72  ? 17  LYS A CE     1 
ATOM   202   N  NZ     . LYS A  1 17  ? 165.342 163.556 136.621 1.00 40.72  ? 17  LYS A NZ     1 
ATOM   203   H  H      . LYS A  1 17  ? 167.667 164.499 141.278 1.00 40.72  ? 17  LYS A H      1 
ATOM   204   H  HA     . LYS A  1 17  ? 169.964 164.168 140.062 1.00 40.72  ? 17  LYS A HA     1 
ATOM   205   H  HB2    . LYS A  1 17  ? 167.823 165.889 139.426 1.00 40.72  ? 17  LYS A HB2    1 
ATOM   206   H  HB3    . LYS A  1 17  ? 169.096 165.741 138.493 1.00 40.72  ? 17  LYS A HB3    1 
ATOM   207   H  HG2    . LYS A  1 17  ? 168.425 163.355 138.437 1.00 40.72  ? 17  LYS A HG2    1 
ATOM   208   H  HG3    . LYS A  1 17  ? 166.996 163.952 138.806 1.00 40.72  ? 17  LYS A HG3    1 
ATOM   209   H  HD2    . LYS A  1 17  ? 167.171 165.349 136.886 1.00 40.72  ? 17  LYS A HD2    1 
ATOM   210   H  HD3    . LYS A  1 17  ? 168.482 164.542 136.486 1.00 40.72  ? 17  LYS A HD3    1 
ATOM   211   H  HE2    . LYS A  1 17  ? 166.838 163.596 135.275 1.00 40.72  ? 17  LYS A HE2    1 
ATOM   212   H  HE3    . LYS A  1 17  ? 167.092 162.573 136.466 1.00 40.72  ? 17  LYS A HE3    1 
ATOM   213   H  HZ1    . LYS A  1 17  ? 164.955 162.759 136.558 1.00 40.72  ? 17  LYS A HZ1    1 
ATOM   214   H  HZ2    . LYS A  1 17  ? 165.274 163.845 137.460 1.00 40.72  ? 17  LYS A HZ2    1 
ATOM   215   H  HZ3    . LYS A  1 17  ? 164.922 164.129 136.085 1.00 40.72  ? 17  LYS A HZ3    1 
ATOM   216   N  N      . VAL A  1 18  ? 171.468 166.069 140.443 1.00 41.89  ? 18  VAL A N      1 
ATOM   217   C  CA     . VAL A  1 18  ? 172.396 167.116 140.845 1.00 41.89  ? 18  VAL A CA     1 
ATOM   218   C  C      . VAL A  1 18  ? 173.292 167.464 139.666 1.00 41.89  ? 18  VAL A C      1 
ATOM   219   O  O      . VAL A  1 18  ? 173.392 166.722 138.687 1.00 41.89  ? 18  VAL A O      1 
ATOM   220   C  CB     . VAL A  1 18  ? 173.254 166.708 142.066 1.00 41.89  ? 18  VAL A CB     1 
ATOM   221   C  CG1    . VAL A  1 18  ? 172.371 166.374 143.256 1.00 41.89  ? 18  VAL A CG1    1 
ATOM   222   C  CG2    . VAL A  1 18  ? 174.171 165.534 141.726 1.00 41.89  ? 18  VAL A CG2    1 
ATOM   223   H  H      . VAL A  1 18  ? 171.827 165.468 139.943 1.00 41.89  ? 18  VAL A H      1 
ATOM   224   H  HA     . VAL A  1 18  ? 171.897 167.912 141.074 1.00 41.89  ? 18  VAL A HA     1 
ATOM   225   H  HB     . VAL A  1 18  ? 173.817 167.456 142.315 1.00 41.89  ? 18  VAL A HB     1 
ATOM   226   H  HG11   . VAL A  1 18  ? 172.931 166.242 144.036 1.00 41.89  ? 18  VAL A HG11   1 
ATOM   227   H  HG12   . VAL A  1 18  ? 171.757 167.109 143.408 1.00 41.89  ? 18  VAL A HG12   1 
ATOM   228   H  HG13   . VAL A  1 18  ? 171.876 165.563 143.063 1.00 41.89  ? 18  VAL A HG13   1 
ATOM   229   H  HG21   . VAL A  1 18  ? 174.453 165.111 142.552 1.00 41.89  ? 18  VAL A HG21   1 
ATOM   230   H  HG22   . VAL A  1 18  ? 173.693 164.895 141.178 1.00 41.89  ? 18  VAL A HG22   1 
ATOM   231   H  HG23   . VAL A  1 18  ? 174.947 165.864 141.246 1.00 41.89  ? 18  VAL A HG23   1 
ATOM   232   N  N      . THR A  1 19  ? 173.940 168.622 139.774 1.00 43.16  ? 19  THR A N      1 
ATOM   233   C  CA     . THR A  1 19  ? 174.963 169.060 138.831 1.00 43.16  ? 19  THR A CA     1 
ATOM   234   C  C      . THR A  1 19  ? 176.199 169.450 139.629 1.00 43.16  ? 19  THR A C      1 
ATOM   235   O  O      . THR A  1 19  ? 176.109 170.237 140.577 1.00 43.16  ? 19  THR A O      1 
ATOM   236   C  CB     . THR A  1 19  ? 174.472 170.224 137.960 1.00 43.16  ? 19  THR A CB     1 
ATOM   237   O  OG1    . THR A  1 19  ? 175.535 170.665 137.106 1.00 43.16  ? 19  THR A OG1    1 
ATOM   238   C  CG2    . THR A  1 19  ? 173.975 171.402 138.798 1.00 43.16  ? 19  THR A CG2    1 
ATOM   239   H  H      . THR A  1 19  ? 173.798 169.188 140.405 1.00 43.16  ? 19  THR A H      1 
ATOM   240   H  HA     . THR A  1 19  ? 175.208 168.328 138.245 1.00 43.16  ? 19  THR A HA     1 
ATOM   241   H  HB     . THR A  1 19  ? 173.733 169.917 137.411 1.00 43.16  ? 19  THR A HB     1 
ATOM   242   H  HG1    . THR A  1 19  ? 175.763 170.044 136.588 1.00 43.16  ? 19  THR A HG1    1 
ATOM   243   H  HG21   . THR A  1 19  ? 173.588 172.071 138.212 1.00 43.16  ? 19  THR A HG21   1 
ATOM   244   H  HG22   . THR A  1 19  ? 173.295 171.116 139.426 1.00 43.16  ? 19  THR A HG22   1 
ATOM   245   H  HG23   . THR A  1 19  ? 174.707 171.809 139.284 1.00 43.16  ? 19  THR A HG23   1 
ATOM   246   N  N      . ARG A  1 20  ? 177.344 168.885 139.255 1.00 47.44  ? 20  ARG A N      1 
ATOM   247   C  CA     . ARG A  1 20  ? 178.591 169.061 139.990 1.00 47.44  ? 20  ARG A CA     1 
ATOM   248   C  C      . ARG A  1 20  ? 179.281 170.322 139.482 1.00 47.44  ? 20  ARG A C      1 
ATOM   249   O  O      . ARG A  1 20  ? 179.783 170.352 138.354 1.00 47.44  ? 20  ARG A O      1 
ATOM   250   C  CB     . ARG A  1 20  ? 179.483 167.834 139.822 1.00 47.44  ? 20  ARG A CB     1 
ATOM   251   C  CG     . ARG A  1 20  ? 180.616 167.730 140.819 1.00 47.44  ? 20  ARG A CG     1 
ATOM   252   C  CD     . ARG A  1 20  ? 181.540 166.576 140.466 1.00 47.44  ? 20  ARG A CD     1 
ATOM   253   N  NE     . ARG A  1 20  ? 181.909 165.780 141.635 1.00 47.44  ? 20  ARG A NE     1 
ATOM   254   C  CZ     . ARG A  1 20  ? 181.141 164.847 142.198 1.00 47.44  ? 20  ARG A CZ     1 
ATOM   255   N  NH1    . ARG A  1 20  ? 181.588 164.186 143.257 1.00 47.44  ? 20  ARG A NH1    1 
ATOM   256   N  NH2    . ARG A  1 20  ? 179.931 164.570 141.725 1.00 47.44  ? 20  ARG A NH2    1 
ATOM   257   H  H      . ARG A  1 20  ? 177.423 168.382 138.563 1.00 47.44  ? 20  ARG A H      1 
ATOM   258   H  HA     . ARG A  1 20  ? 178.398 169.174 140.933 1.00 47.44  ? 20  ARG A HA     1 
ATOM   259   H  HB2    . ARG A  1 20  ? 178.935 167.046 139.937 1.00 47.44  ? 20  ARG A HB2    1 
ATOM   260   H  HB3    . ARG A  1 20  ? 179.868 167.843 138.932 1.00 47.44  ? 20  ARG A HB3    1 
ATOM   261   H  HG2    . ARG A  1 20  ? 181.130 168.551 140.809 1.00 47.44  ? 20  ARG A HG2    1 
ATOM   262   H  HG3    . ARG A  1 20  ? 180.252 167.569 141.703 1.00 47.44  ? 20  ARG A HG3    1 
ATOM   263   H  HD2    . ARG A  1 20  ? 181.100 165.998 139.823 1.00 47.44  ? 20  ARG A HD2    1 
ATOM   264   H  HD3    . ARG A  1 20  ? 182.355 166.934 140.082 1.00 47.44  ? 20  ARG A HD3    1 
ATOM   265   H  HE     . ARG A  1 20  ? 182.687 165.913 141.976 1.00 47.44  ? 20  ARG A HE     1 
ATOM   266   H  HH11   . ARG A  1 20  ? 182.369 164.358 143.573 1.00 47.44  ? 20  ARG A HH11   1 
ATOM   267   H  HH12   . ARG A  1 20  ? 181.097 163.585 143.627 1.00 47.44  ? 20  ARG A HH12   1 
ATOM   268   H  HH21   . ARG A  1 20  ? 179.615 164.982 141.041 1.00 47.44  ? 20  ARG A HH21   1 
ATOM   269   H  HH22   . ARG A  1 20  ? 179.456 163.965 142.110 1.00 47.44  ? 20  ARG A HH22   1 
ATOM   270   N  N      . ILE A  1 21  ? 179.305 171.357 140.316 1.00 46.20  ? 21  ILE A N      1 
ATOM   271   C  CA     . ILE A  1 21  ? 179.904 172.638 139.958 1.00 46.20  ? 21  ILE A CA     1 
ATOM   272   C  C      . ILE A  1 21  ? 181.380 172.598 140.330 1.00 46.20  ? 21  ILE A C      1 
ATOM   273   O  O      . ILE A  1 21  ? 181.730 172.403 141.499 1.00 46.20  ? 21  ILE A O      1 
ATOM   274   C  CB     . ILE A  1 21  ? 179.189 173.802 140.662 1.00 46.20  ? 21  ILE A CB     1 
ATOM   275   C  CG1    . ILE A  1 21  ? 177.749 173.940 140.156 1.00 46.20  ? 21  ILE A CG1    1 
ATOM   276   C  CG2    . ILE A  1 21  ? 179.954 175.102 140.439 1.00 46.20  ? 21  ILE A CG2    1 
ATOM   277   C  CD1    . ILE A  1 21  ? 176.843 174.729 141.079 1.00 46.20  ? 21  ILE A CD1    1 
ATOM   278   H  H      . ILE A  1 21  ? 178.974 171.341 141.109 1.00 46.20  ? 21  ILE A H      1 
ATOM   279   H  HA     . ILE A  1 21  ? 179.833 172.775 139.002 1.00 46.20  ? 21  ILE A HA     1 
ATOM   280   H  HB     . ILE A  1 21  ? 179.166 173.618 141.613 1.00 46.20  ? 21  ILE A HB     1 
ATOM   281   H  HG12   . ILE A  1 21  ? 177.767 174.400 139.303 1.00 46.20  ? 21  ILE A HG12   1 
ATOM   282   H  HG13   . ILE A  1 21  ? 177.356 173.062 140.045 1.00 46.20  ? 21  ILE A HG13   1 
ATOM   283   H  HG21   . ILE A  1 21  ? 179.346 175.851 140.525 1.00 46.20  ? 21  ILE A HG21   1 
ATOM   284   H  HG22   . ILE A  1 21  ? 180.656 175.175 141.104 1.00 46.20  ? 21  ILE A HG22   1 
ATOM   285   H  HG23   . ILE A  1 21  ? 180.336 175.093 139.548 1.00 46.20  ? 21  ILE A HG23   1 
ATOM   286   H  HD11   . ILE A  1 21  ? 175.924 174.610 140.794 1.00 46.20  ? 21  ILE A HD11   1 
ATOM   287   H  HD12   . ILE A  1 21  ? 176.953 174.399 141.985 1.00 46.20  ? 21  ILE A HD12   1 
ATOM   288   H  HD13   . ILE A  1 21  ? 177.083 175.667 141.038 1.00 46.20  ? 21  ILE A HD13   1 
ATOM   289   N  N      . GLN A  1 22  ? 182.246 172.788 139.336 1.00 51.50  ? 22  GLN A N      1 
ATOM   290   C  CA     . GLN A  1 22  ? 183.693 172.819 139.544 1.00 51.50  ? 22  GLN A CA     1 
ATOM   291   C  C      . GLN A  1 22  ? 184.110 174.272 139.738 1.00 51.50  ? 22  GLN A C      1 
ATOM   292   O  O      . GLN A  1 22  ? 184.346 174.997 138.770 1.00 51.50  ? 22  GLN A O      1 
ATOM   293   C  CB     . GLN A  1 22  ? 184.417 172.179 138.364 1.00 51.50  ? 22  GLN A CB     1 
ATOM   294   C  CG     . GLN A  1 22  ? 185.923 172.028 138.554 1.00 51.50  ? 22  GLN A CG     1 
ATOM   295   C  CD     . GLN A  1 22  ? 186.618 171.462 137.328 1.00 51.50  ? 22  GLN A CD     1 
ATOM   296   O  OE1    . GLN A  1 22  ? 187.611 172.015 136.855 1.00 51.50  ? 22  GLN A OE1    1 
ATOM   297   N  NE2    . GLN A  1 22  ? 186.103 170.351 136.811 1.00 51.50  ? 22  GLN A NE2    1 
ATOM   298   H  H      . GLN A  1 22  ? 182.015 172.902 138.516 1.00 51.50  ? 22  GLN A H      1 
ATOM   299   H  HA     . GLN A  1 22  ? 183.924 172.323 140.343 1.00 51.50  ? 22  GLN A HA     1 
ATOM   300   H  HB2    . GLN A  1 22  ? 184.045 171.295 138.223 1.00 51.50  ? 22  GLN A HB2    1 
ATOM   301   H  HB3    . GLN A  1 22  ? 184.273 172.725 137.576 1.00 51.50  ? 22  GLN A HB3    1 
ATOM   302   H  HG2    . GLN A  1 22  ? 186.314 172.896 138.737 1.00 51.50  ? 22  GLN A HG2    1 
ATOM   303   H  HG3    . GLN A  1 22  ? 186.090 171.427 139.296 1.00 51.50  ? 22  GLN A HG3    1 
ATOM   304   H  HE21   . GLN A  1 22  ? 185.410 169.989 137.168 1.00 51.50  ? 22  GLN A HE21   1 
ATOM   305   H  HE22   . GLN A  1 22  ? 186.464 169.994 136.117 1.00 51.50  ? 22  GLN A HE22   1 
ATOM   306   N  N      . SER A  1 23  ? 184.204 174.698 140.997 1.00 50.43  ? 23  SER A N      1 
ATOM   307   C  CA     . SER A  1 23  ? 184.604 176.061 141.321 1.00 50.43  ? 23  SER A CA     1 
ATOM   308   C  C      . SER A  1 23  ? 185.274 176.065 142.686 1.00 50.43  ? 23  SER A C      1 
ATOM   309   O  O      . SER A  1 23  ? 184.861 175.325 143.583 1.00 50.43  ? 23  SER A O      1 
ATOM   310   C  CB     . SER A  1 23  ? 183.401 177.010 141.315 1.00 50.43  ? 23  SER A CB     1 
ATOM   311   O  OG     . SER A  1 23  ? 182.418 176.591 142.244 1.00 50.43  ? 23  SER A OG     1 
ATOM   312   H  H      . SER A  1 23  ? 184.040 174.210 141.685 1.00 50.43  ? 23  SER A H      1 
ATOM   313   H  HA     . SER A  1 23  ? 185.246 176.377 140.667 1.00 50.43  ? 23  SER A HA     1 
ATOM   314   H  HB2    . SER A  1 23  ? 183.701 177.899 141.557 1.00 50.43  ? 23  SER A HB2    1 
ATOM   315   H  HB3    . SER A  1 23  ? 183.012 177.020 140.428 1.00 50.43  ? 23  SER A HB3    1 
ATOM   316   H  HG     . SER A  1 23  ? 181.775 177.131 142.243 1.00 50.43  ? 23  SER A HG     1 
ATOM   317   N  N      . VAL A  1 24  ? 186.302 176.902 142.836 1.00 53.61  ? 24  VAL A N      1 
ATOM   318   C  CA     . VAL A  1 24  ? 187.063 176.926 144.081 1.00 53.61  ? 24  VAL A CA     1 
ATOM   319   C  C      . VAL A  1 24  ? 186.300 177.676 145.167 1.00 53.61  ? 24  VAL A C      1 
ATOM   320   O  O      . VAL A  1 24  ? 186.381 177.327 146.349 1.00 53.61  ? 24  VAL A O      1 
ATOM   321   C  CB     . VAL A  1 24  ? 188.462 177.531 143.847 1.00 53.61  ? 24  VAL A CB     1 
ATOM   322   C  CG1    . VAL A  1 24  ? 189.183 176.784 142.734 1.00 53.61  ? 24  VAL A CG1    1 
ATOM   323   C  CG2    . VAL A  1 24  ? 188.378 179.023 143.535 1.00 53.61  ? 24  VAL A CG2    1 
ATOM   324   H  H      . VAL A  1 24  ? 186.576 177.453 142.237 1.00 53.61  ? 24  VAL A H      1 
ATOM   325   H  HA     . VAL A  1 24  ? 187.189 176.017 144.389 1.00 53.61  ? 24  VAL A HA     1 
ATOM   326   H  HB     . VAL A  1 24  ? 188.984 177.429 144.657 1.00 53.61  ? 24  VAL A HB     1 
ATOM   327   H  HG11   . VAL A  1 24  ? 190.122 177.029 142.749 1.00 53.61  ? 24  VAL A HG11   1 
ATOM   328   H  HG12   . VAL A  1 24  ? 189.088 175.831 142.884 1.00 53.61  ? 24  VAL A HG12   1 
ATOM   329   H  HG13   . VAL A  1 24  ? 188.791 177.026 141.881 1.00 53.61  ? 24  VAL A HG13   1 
ATOM   330   H  HG21   . VAL A  1 24  ? 189.201 179.297 143.101 1.00 53.61  ? 24  VAL A HG21   1 
ATOM   331   H  HG22   . VAL A  1 24  ? 187.626 179.193 142.948 1.00 53.61  ? 24  VAL A HG22   1 
ATOM   332   H  HG23   . VAL A  1 24  ? 188.265 179.513 144.364 1.00 53.61  ? 24  VAL A HG23   1 
ATOM   333   N  N      . ASN A  1 25  ? 185.541 178.707 144.789 1.00 53.20  ? 25  ASN A N      1 
ATOM   334   C  CA     . ASN A  1 25  ? 184.833 179.512 145.780 1.00 53.20  ? 25  ASN A CA     1 
ATOM   335   C  C      . ASN A  1 25  ? 183.769 178.692 146.500 1.00 53.20  ? 25  ASN A C      1 
ATOM   336   O  O      . ASN A  1 25  ? 183.729 178.650 147.738 1.00 53.20  ? 25  ASN A O      1 
ATOM   337   C  CB     . ASN A  1 25  ? 184.202 180.731 145.104 1.00 53.20  ? 25  ASN A CB     1 
ATOM   338   C  CG     . ASN A  1 25  ? 185.226 181.613 144.421 1.00 53.20  ? 25  ASN A CG     1 
ATOM   339   O  OD1    . ASN A  1 25  ? 186.325 181.169 144.092 1.00 53.20  ? 25  ASN A OD1    1 
ATOM   340   N  ND2    . ASN A  1 25  ? 184.868 182.873 144.202 1.00 53.20  ? 25  ASN A ND2    1 
ATOM   341   H  H      . ASN A  1 25  ? 185.422 178.958 143.975 1.00 53.20  ? 25  ASN A H      1 
ATOM   342   H  HA     . ASN A  1 25  ? 185.466 179.829 146.442 1.00 53.20  ? 25  ASN A HA     1 
ATOM   343   H  HB2    . ASN A  1 25  ? 183.573 180.428 144.432 1.00 53.20  ? 25  ASN A HB2    1 
ATOM   344   H  HB3    . ASN A  1 25  ? 183.744 181.262 145.773 1.00 53.20  ? 25  ASN A HB3    1 
ATOM   345   H  HD21   . ASN A  1 25  ? 185.414 183.415 143.817 1.00 53.20  ? 25  ASN A HD21   1 
ATOM   346   H  HD22   . ASN A  1 25  ? 184.091 183.147 144.446 1.00 53.20  ? 25  ASN A HD22   1 
ATOM   347   N  N      . TYR A  1 26  ? 182.887 178.042 145.735 1.00 48.54  ? 26  TYR A N      1 
ATOM   348   C  CA     . TYR A  1 26  ? 181.811 177.257 146.332 1.00 48.54  ? 26  TYR A CA     1 
ATOM   349   C  C      . TYR A  1 26  ? 182.362 176.107 147.162 1.00 48.54  ? 26  TYR A C      1 
ATOM   350   O  O      . TYR A  1 26  ? 181.897 175.868 148.282 1.00 48.54  ? 26  TYR A O      1 
ATOM   351   C  CB     . TYR A  1 26  ? 180.877 176.720 145.245 1.00 48.54  ? 26  TYR A CB     1 
ATOM   352   C  CG     . TYR A  1 26  ? 179.918 177.725 144.622 1.00 48.54  ? 26  TYR A CG     1 
ATOM   353   C  CD1    . TYR A  1 26  ? 180.051 179.097 144.827 1.00 48.54  ? 26  TYR A CD1    1 
ATOM   354   C  CD2    . TYR A  1 26  ? 178.865 177.288 143.830 1.00 48.54  ? 26  TYR A CD2    1 
ATOM   355   C  CE1    . TYR A  1 26  ? 179.169 179.993 144.258 1.00 48.54  ? 26  TYR A CE1    1 
ATOM   356   C  CE2    . TYR A  1 26  ? 177.981 178.179 143.258 1.00 48.54  ? 26  TYR A CE2    1 
ATOM   357   C  CZ     . TYR A  1 26  ? 178.137 179.528 143.475 1.00 48.54  ? 26  TYR A CZ     1 
ATOM   358   O  OH     . TYR A  1 26  ? 177.255 180.416 142.908 1.00 48.54  ? 26  TYR A OH     1 
ATOM   359   H  H      . TYR A  1 26  ? 182.893 178.040 144.876 1.00 48.54  ? 26  TYR A H      1 
ATOM   360   H  HA     . TYR A  1 26  ? 181.300 177.817 146.934 1.00 48.54  ? 26  TYR A HA     1 
ATOM   361   H  HB2    . TYR A  1 26  ? 181.421 176.356 144.531 1.00 48.54  ? 26  TYR A HB2    1 
ATOM   362   H  HB3    . TYR A  1 26  ? 180.340 176.012 145.632 1.00 48.54  ? 26  TYR A HB3    1 
ATOM   363   H  HD1    . TYR A  1 26  ? 180.745 179.420 145.353 1.00 48.54  ? 26  TYR A HD1    1 
ATOM   364   H  HD2    . TYR A  1 26  ? 178.755 176.377 143.680 1.00 48.54  ? 26  TYR A HD2    1 
ATOM   365   H  HE1    . TYR A  1 26  ? 179.272 180.906 144.403 1.00 48.54  ? 26  TYR A HE1    1 
ATOM   366   H  HE2    . TYR A  1 26  ? 177.282 177.868 142.730 1.00 48.54  ? 26  TYR A HE2    1 
ATOM   367   H  HH     . TYR A  1 26  ? 177.345 181.172 143.263 1.00 48.54  ? 26  TYR A HH     1 
ATOM   368   N  N      . GLY A  1 27  ? 183.351 175.385 146.634 1.00 49.52  ? 27  GLY A N      1 
ATOM   369   C  CA     . GLY A  1 27  ? 183.936 174.290 147.388 1.00 49.52  ? 27  GLY A CA     1 
ATOM   370   C  C      . GLY A  1 27  ? 184.597 174.756 148.670 1.00 49.52  ? 27  GLY A C      1 
ATOM   371   O  O      . GLY A  1 27  ? 184.454 174.125 149.720 1.00 49.52  ? 27  GLY A O      1 
ATOM   372   H  H      . GLY A  1 27  ? 183.691 175.510 145.855 1.00 49.52  ? 27  GLY A H      1 
ATOM   373   H  HA2    . GLY A  1 27  ? 183.244 173.649 147.615 1.00 49.52  ? 27  GLY A HA2    1 
ATOM   374   H  HA3    . GLY A  1 27  ? 184.602 173.843 146.844 1.00 49.52  ? 27  GLY A HA3    1 
ATOM   375   N  N      . THR A  1 28  ? 185.313 175.880 148.607 1.00 51.47  ? 28  THR A N      1 
ATOM   376   C  CA     . THR A  1 28  ? 185.991 176.399 149.790 1.00 51.47  ? 28  THR A CA     1 
ATOM   377   C  C      . THR A  1 28  ? 184.991 176.808 150.863 1.00 51.47  ? 28  THR A C      1 
ATOM   378   O  O      . THR A  1 28  ? 185.149 176.449 152.037 1.00 51.47  ? 28  THR A O      1 
ATOM   379   C  CB     . THR A  1 28  ? 186.882 177.581 149.409 1.00 51.47  ? 28  THR A CB     1 
ATOM   380   O  OG1    . THR A  1 28  ? 186.185 178.438 148.497 1.00 51.47  ? 28  THR A OG1    1 
ATOM   381   C  CG2    . THR A  1 28  ? 188.172 177.094 148.769 1.00 51.47  ? 28  THR A CG2    1 
ATOM   382   H  H      . THR A  1 28  ? 185.421 176.355 147.899 1.00 51.47  ? 28  THR A H      1 
ATOM   383   H  HA     . THR A  1 28  ? 186.558 175.703 150.158 1.00 51.47  ? 28  THR A HA     1 
ATOM   384   H  HB     . THR A  1 28  ? 187.109 178.081 150.208 1.00 51.47  ? 28  THR A HB     1 
ATOM   385   H  HG1    . THR A  1 28  ? 185.499 178.753 148.866 1.00 51.47  ? 28  THR A HG1    1 
ATOM   386   H  HG21   . THR A  1 28  ? 188.636 177.838 148.355 1.00 51.47  ? 28  THR A HG21   1 
ATOM   387   H  HG22   . THR A  1 28  ? 188.746 176.700 149.444 1.00 51.47  ? 28  THR A HG22   1 
ATOM   388   H  HG23   . THR A  1 28  ? 187.976 176.428 148.093 1.00 51.47  ? 28  THR A HG23   1 
ATOM   389   N  N      . ILE A  1 29  ? 183.958 177.568 150.488 1.00 49.52  ? 29  ILE A N      1 
ATOM   390   C  CA     . ILE A  1 29  ? 182.995 177.997 151.499 1.00 49.52  ? 29  ILE A CA     1 
ATOM   391   C  C      . ILE A  1 29  ? 182.211 176.802 152.030 1.00 49.52  ? 29  ILE A C      1 
ATOM   392   O  O      . ILE A  1 29  ? 181.912 176.734 153.228 1.00 49.52  ? 29  ILE A O      1 
ATOM   393   C  CB     . ILE A  1 29  ? 182.065 179.105 150.961 1.00 49.52  ? 29  ILE A CB     1 
ATOM   394   C  CG1    . ILE A  1 29  ? 181.189 178.601 149.809 1.00 49.52  ? 29  ILE A CG1    1 
ATOM   395   C  CG2    . ILE A  1 29  ? 182.889 180.323 150.545 1.00 49.52  ? 29  ILE A CG2    1 
ATOM   396   C  CD1    . ILE A  1 29  ? 180.401 179.696 149.104 1.00 49.52  ? 29  ILE A CD1    1 
ATOM   397   H  H      . ILE A  1 29  ? 183.803 177.840 149.688 1.00 49.52  ? 29  ILE A H      1 
ATOM   398   H  HA     . ILE A  1 29  ? 183.486 178.377 152.241 1.00 49.52  ? 29  ILE A HA     1 
ATOM   399   H  HB     . ILE A  1 29  ? 181.477 179.376 151.683 1.00 49.52  ? 29  ILE A HB     1 
ATOM   400   H  HG12   . ILE A  1 29  ? 181.751 178.175 149.153 1.00 49.52  ? 29  ILE A HG12   1 
ATOM   401   H  HG13   . ILE A  1 29  ? 180.544 177.966 150.155 1.00 49.52  ? 29  ILE A HG13   1 
ATOM   402   H  HG21   . ILE A  1 29  ? 182.326 181.112 150.573 1.00 49.52  ? 29  ILE A HG21   1 
ATOM   403   H  HG22   . ILE A  1 29  ? 183.633 180.429 151.158 1.00 49.52  ? 29  ILE A HG22   1 
ATOM   404   H  HG23   . ILE A  1 29  ? 183.223 180.185 149.645 1.00 49.52  ? 29  ILE A HG23   1 
ATOM   405   H  HD11   . ILE A  1 29  ? 179.722 179.287 148.550 1.00 49.52  ? 29  ILE A HD11   1 
ATOM   406   H  HD12   . ILE A  1 29  ? 179.985 180.264 149.773 1.00 49.52  ? 29  ILE A HD12   1 
ATOM   407   H  HD13   . ILE A  1 29  ? 180.998 180.220 148.547 1.00 49.52  ? 29  ILE A HD13   1 
ATOM   408   N  N      . LYS A  1 30  ? 181.906 175.824 151.172 1.00 47.71  ? 30  LYS A N      1 
ATOM   409   C  CA     . LYS A  1 30  ? 181.256 174.598 151.624 1.00 47.71  ? 30  LYS A CA     1 
ATOM   410   C  C      . LYS A  1 30  ? 182.095 173.894 152.682 1.00 47.71  ? 30  LYS A C      1 
ATOM   411   O  O      . LYS A  1 30  ? 181.599 173.558 153.766 1.00 47.71  ? 30  LYS A O      1 
ATOM   412   C  CB     . LYS A  1 30  ? 181.021 173.678 150.423 1.00 47.71  ? 30  LYS A CB     1 
ATOM   413   C  CG     . LYS A  1 30  ? 180.218 172.410 150.694 1.00 47.71  ? 30  LYS A CG     1 
ATOM   414   C  CD     . LYS A  1 30  ? 180.567 171.335 149.676 1.00 47.71  ? 30  LYS A CD     1 
ATOM   415   C  CE     . LYS A  1 30  ? 179.706 170.097 149.843 1.00 47.71  ? 30  LYS A CE     1 
ATOM   416   N  NZ     . LYS A  1 30  ? 180.071 169.033 148.868 1.00 47.71  ? 30  LYS A NZ     1 
ATOM   417   H  H      . LYS A  1 30  ? 182.064 175.849 150.327 1.00 47.71  ? 30  LYS A H      1 
ATOM   418   H  HA     . LYS A  1 30  ? 180.396 174.816 152.013 1.00 47.71  ? 30  LYS A HA     1 
ATOM   419   H  HB2    . LYS A  1 30  ? 180.546 174.180 149.742 1.00 47.71  ? 30  LYS A HB2    1 
ATOM   420   H  HB3    . LYS A  1 30  ? 181.885 173.404 150.077 1.00 47.71  ? 30  LYS A HB3    1 
ATOM   421   H  HG2    . LYS A  1 30  ? 180.409 172.058 151.575 1.00 47.71  ? 30  LYS A HG2    1 
ATOM   422   H  HG3    . LYS A  1 30  ? 179.273 172.608 150.610 1.00 47.71  ? 30  LYS A HG3    1 
ATOM   423   H  HD2    . LYS A  1 30  ? 180.432 171.684 148.782 1.00 47.71  ? 30  LYS A HD2    1 
ATOM   424   H  HD3    . LYS A  1 30  ? 181.493 171.075 149.794 1.00 47.71  ? 30  LYS A HD3    1 
ATOM   425   H  HE2    . LYS A  1 30  ? 179.830 169.741 150.736 1.00 47.71  ? 30  LYS A HE2    1 
ATOM   426   H  HE3    . LYS A  1 30  ? 178.776 170.332 149.701 1.00 47.71  ? 30  LYS A HE3    1 
ATOM   427   H  HZ1    . LYS A  1 30  ? 179.568 168.311 149.002 1.00 47.71  ? 30  LYS A HZ1    1 
ATOM   428   H  HZ2    . LYS A  1 30  ? 179.943 169.325 148.037 1.00 47.71  ? 30  LYS A HZ2    1 
ATOM   429   H  HZ3    . LYS A  1 30  ? 180.927 168.812 148.967 1.00 47.71  ? 30  LYS A HZ3    1 
ATOM   430   N  N      . TRP A  1 31  ? 183.377 173.671 152.386 1.00 48.88  ? 31  TRP A N      1 
ATOM   431   C  CA     . TRP A  1 31  ? 184.212 172.898 153.295 1.00 48.88  ? 31  TRP A CA     1 
ATOM   432   C  C      . TRP A  1 31  ? 184.475 173.653 154.591 1.00 48.88  ? 31  TRP A C      1 
ATOM   433   O  O      . TRP A  1 31  ? 184.460 173.051 155.669 1.00 48.88  ? 31  TRP A O      1 
ATOM   434   C  CB     . TRP A  1 31  ? 185.526 172.517 152.614 1.00 48.88  ? 31  TRP A CB     1 
ATOM   435   C  CG     . TRP A  1 31  ? 185.385 171.377 151.647 1.00 48.88  ? 31  TRP A CG     1 
ATOM   436   C  CD1    . TRP A  1 31  ? 185.621 171.407 150.304 1.00 48.88  ? 31  TRP A CD1    1 
ATOM   437   C  CD2    . TRP A  1 31  ? 184.966 170.040 151.950 1.00 48.88  ? 31  TRP A CD2    1 
ATOM   438   N  NE1    . TRP A  1 31  ? 185.378 170.172 149.753 1.00 48.88  ? 31  TRP A NE1    1 
ATOM   439   C  CE2    . TRP A  1 31  ? 184.974 169.316 150.743 1.00 48.88  ? 31  TRP A CE2    1 
ATOM   440   C  CE3    . TRP A  1 31  ? 184.585 169.386 153.126 1.00 48.88  ? 31  TRP A CE3    1 
ATOM   441   C  CZ2    . TRP A  1 31  ? 184.618 167.971 150.677 1.00 48.88  ? 31  TRP A CZ2    1 
ATOM   442   C  CZ3    . TRP A  1 31  ? 184.231 168.053 153.059 1.00 48.88  ? 31  TRP A CZ3    1 
ATOM   443   C  CH2    . TRP A  1 31  ? 184.250 167.359 151.843 1.00 48.88  ? 31  TRP A CH2    1 
ATOM   444   H  H      . TRP A  1 31  ? 183.776 173.952 151.679 1.00 48.88  ? 31  TRP A H      1 
ATOM   445   H  HA     . TRP A  1 31  ? 183.743 172.083 153.526 1.00 48.88  ? 31  TRP A HA     1 
ATOM   446   H  HB2    . TRP A  1 31  ? 185.860 173.285 152.124 1.00 48.88  ? 31  TRP A HB2    1 
ATOM   447   H  HB3    . TRP A  1 31  ? 186.167 172.255 153.293 1.00 48.88  ? 31  TRP A HB3    1 
ATOM   448   H  HD1    . TRP A  1 31  ? 185.906 172.154 149.831 1.00 48.88  ? 31  TRP A HD1    1 
ATOM   449   H  HE1    . TRP A  1 31  ? 185.465 169.970 148.922 1.00 48.88  ? 31  TRP A HE1    1 
ATOM   450   H  HE3    . TRP A  1 31  ? 184.569 169.840 153.938 1.00 48.88  ? 31  TRP A HE3    1 
ATOM   451   H  HZ2    . TRP A  1 31  ? 184.630 167.508 149.872 1.00 48.88  ? 31  TRP A HZ2    1 
ATOM   452   H  HZ3    . TRP A  1 31  ? 183.977 167.608 153.835 1.00 48.88  ? 31  TRP A HZ3    1 
ATOM   453   H  HH2    . TRP A  1 31  ? 184.008 166.462 151.828 1.00 48.88  ? 31  TRP A HH2    1 
ATOM   454   N  N      . ILE A  1 32  ? 184.700 174.969 154.522 1.00 46.46  ? 32  ILE A N      1 
ATOM   455   C  CA     . ILE A  1 32  ? 184.968 175.695 155.761 1.00 46.46  ? 32  ILE A CA     1 
ATOM   456   C  C      . ILE A  1 32  ? 183.702 175.811 156.602 1.00 46.46  ? 32  ILE A C      1 
ATOM   457   O  O      . ILE A  1 32  ? 183.772 175.761 157.834 1.00 46.46  ? 32  ILE A O      1 
ATOM   458   C  CB     . ILE A  1 32  ? 185.601 177.078 155.491 1.00 46.46  ? 32  ILE A CB     1 
ATOM   459   C  CG1    . ILE A  1 32  ? 184.645 178.001 154.737 1.00 46.46  ? 32  ILE A CG1    1 
ATOM   460   C  CG2    . ILE A  1 32  ? 186.930 176.925 154.752 1.00 46.46  ? 32  ILE A CG2    1 
ATOM   461   C  CD1    . ILE A  1 32  ? 183.954 179.022 155.617 1.00 46.46  ? 32  ILE A CD1    1 
ATOM   462   H  H      . ILE A  1 32  ? 184.703 175.442 153.805 1.00 46.46  ? 32  ILE A H      1 
ATOM   463   H  HA     . ILE A  1 32  ? 185.612 175.188 156.279 1.00 46.46  ? 32  ILE A HA     1 
ATOM   464   H  HB     . ILE A  1 32  ? 185.788 177.487 156.350 1.00 46.46  ? 32  ILE A HB     1 
ATOM   465   H  HG12   . ILE A  1 32  ? 185.144 178.485 154.060 1.00 46.46  ? 32  ILE A HG12   1 
ATOM   466   H  HG13   . ILE A  1 32  ? 183.961 177.468 154.318 1.00 46.46  ? 32  ILE A HG13   1 
ATOM   467   H  HG21   . ILE A  1 32  ? 187.319 177.804 154.617 1.00 46.46  ? 32  ILE A HG21   1 
ATOM   468   H  HG22   . ILE A  1 32  ? 187.526 176.382 155.291 1.00 46.46  ? 32  ILE A HG22   1 
ATOM   469   H  HG23   . ILE A  1 32  ? 186.780 176.497 153.898 1.00 46.46  ? 32  ILE A HG23   1 
ATOM   470   H  HD11   . ILE A  1 32  ? 183.420 179.609 155.058 1.00 46.46  ? 32  ILE A HD11   1 
ATOM   471   H  HD12   . ILE A  1 32  ? 183.383 178.564 156.252 1.00 46.46  ? 32  ILE A HD12   1 
ATOM   472   H  HD13   . ILE A  1 32  ? 184.626 179.538 156.088 1.00 46.46  ? 32  ILE A HD13   1 
ATOM   473   N  N      . LEU A  1 33  ? 182.525 175.927 155.977 1.00 44.95  ? 33  LEU A N      1 
ATOM   474   C  CA     . LEU A  1 33  ? 181.290 175.945 156.755 1.00 44.95  ? 33  LEU A CA     1 
ATOM   475   C  C      . LEU A  1 33  ? 181.047 174.596 157.424 1.00 44.95  ? 33  LEU A C      1 
ATOM   476   O  O      . LEU A  1 33  ? 180.664 174.533 158.601 1.00 44.95  ? 33  LEU A O      1 
ATOM   477   C  CB     . LEU A  1 33  ? 180.108 176.325 155.862 1.00 44.95  ? 33  LEU A CB     1 
ATOM   478   C  CG     . LEU A  1 33  ? 180.005 177.794 155.441 1.00 44.95  ? 33  LEU A CG     1 
ATOM   479   C  CD1    . LEU A  1 33  ? 178.931 177.969 154.383 1.00 44.95  ? 33  LEU A CD1    1 
ATOM   480   C  CD2    . LEU A  1 33  ? 179.717 178.695 156.632 1.00 44.95  ? 33  LEU A CD2    1 
ATOM   481   H  H      . LEU A  1 33  ? 182.419 175.996 155.127 1.00 44.95  ? 33  LEU A H      1 
ATOM   482   H  HA     . LEU A  1 33  ? 181.371 176.611 157.451 1.00 44.95  ? 33  LEU A HA     1 
ATOM   483   H  HB2    . LEU A  1 33  ? 180.163 175.795 155.052 1.00 44.95  ? 33  LEU A HB2    1 
ATOM   484   H  HB3    . LEU A  1 33  ? 179.290 176.102 156.333 1.00 44.95  ? 33  LEU A HB3    1 
ATOM   485   H  HG     . LEU A  1 33  ? 180.851 178.074 155.059 1.00 44.95  ? 33  LEU A HG     1 
ATOM   486   H  HD11   . LEU A  1 33  ? 178.952 178.883 154.060 1.00 44.95  ? 33  LEU A HD11   1 
ATOM   487   H  HD12   . LEU A  1 33  ? 179.101 177.355 153.652 1.00 44.95  ? 33  LEU A HD12   1 
ATOM   488   H  HD13   . LEU A  1 33  ? 178.068 177.779 154.782 1.00 44.95  ? 33  LEU A HD13   1 
ATOM   489   H  HD21   . LEU A  1 33  ? 179.453 179.570 156.307 1.00 44.95  ? 33  LEU A HD21   1 
ATOM   490   H  HD22   . LEU A  1 33  ? 178.998 178.306 157.154 1.00 44.95  ? 33  LEU A HD22   1 
ATOM   491   H  HD23   . LEU A  1 33  ? 180.517 178.771 157.173 1.00 44.95  ? 33  LEU A HD23   1 
ATOM   492   N  N      . HIS A  1 34  ? 181.264 173.503 156.684 1.00 44.22  ? 34  HIS A N      1 
ATOM   493   C  CA     . HIS A  1 34  ? 181.122 172.174 157.270 1.00 44.22  ? 34  HIS A CA     1 
ATOM   494   C  C      . HIS A  1 34  ? 182.101 171.973 158.420 1.00 44.22  ? 34  HIS A C      1 
ATOM   495   O  O      . HIS A  1 34  ? 181.733 171.440 159.473 1.00 44.22  ? 34  HIS A O      1 
ATOM   496   C  CB     . HIS A  1 34  ? 181.329 171.103 156.199 1.00 44.22  ? 34  HIS A CB     1 
ATOM   497   C  CG     . HIS A  1 34  ? 180.205 171.003 155.214 1.00 44.22  ? 34  HIS A CG     1 
ATOM   498   N  ND1    . HIS A  1 34  ? 180.197 170.084 154.187 1.00 44.22  ? 34  HIS A ND1    1 
ATOM   499   C  CD2    . HIS A  1 34  ? 179.051 171.703 155.100 1.00 44.22  ? 34  HIS A CD2    1 
ATOM   500   C  CE1    . HIS A  1 34  ? 179.088 170.222 153.483 1.00 44.22  ? 34  HIS A CE1    1 
ATOM   501   N  NE2    . HIS A  1 34  ? 178.376 171.198 154.016 1.00 44.22  ? 34  HIS A NE2    1 
ATOM   502   H  H      . HIS A  1 34  ? 181.488 173.507 155.855 1.00 44.22  ? 34  HIS A H      1 
ATOM   503   H  HA     . HIS A  1 34  ? 180.227 172.076 157.624 1.00 44.22  ? 34  HIS A HA     1 
ATOM   504   H  HB2    . HIS A  1 34  ? 182.137 171.308 155.705 1.00 44.22  ? 34  HIS A HB2    1 
ATOM   505   H  HB3    . HIS A  1 34  ? 181.420 170.241 156.633 1.00 44.22  ? 34  HIS A HB3    1 
ATOM   506   H  HD2    . HIS A  1 34  ? 178.769 172.395 155.652 1.00 44.22  ? 34  HIS A HD2    1 
ATOM   507   H  HE1    . HIS A  1 34  ? 178.850 169.719 152.739 1.00 44.22  ? 34  HIS A HE1    1 
ATOM   508   H  HE2    . HIS A  1 34  ? 177.613 171.472 153.730 1.00 44.22  ? 34  HIS A HE2    1 
ATOM   509   N  N      . MET A  1 35  ? 183.350 172.408 158.243 1.00 45.10  ? 35  MET A N      1 
ATOM   510   C  CA     . MET A  1 35  ? 184.336 172.280 159.308 1.00 45.10  ? 35  MET A CA     1 
ATOM   511   C  C      . MET A  1 35  ? 183.966 173.122 160.521 1.00 45.10  ? 35  MET A C      1 
ATOM   512   O  O      . MET A  1 35  ? 184.145 172.672 161.655 1.00 45.10  ? 35  MET A O      1 
ATOM   513   C  CB     . MET A  1 35  ? 185.722 172.671 158.794 1.00 45.10  ? 35  MET A CB     1 
ATOM   514   C  CG     . MET A  1 35  ? 186.516 171.516 158.198 1.00 45.10  ? 35  MET A CG     1 
ATOM   515   S  SD     . MET A  1 35  ? 185.579 170.516 157.025 1.00 45.10  ? 35  MET A SD     1 
ATOM   516   C  CE     . MET A  1 35  ? 185.326 169.017 157.973 1.00 45.10  ? 35  MET A CE     1 
ATOM   517   H  H      . MET A  1 35  ? 183.643 172.774 157.522 1.00 45.10  ? 35  MET A H      1 
ATOM   518   H  HA     . MET A  1 35  ? 184.375 171.352 159.583 1.00 45.10  ? 35  MET A HA     1 
ATOM   519   H  HB2    . MET A  1 35  ? 185.626 173.350 158.109 1.00 45.10  ? 35  MET A HB2    1 
ATOM   520   H  HB3    . MET A  1 35  ? 186.236 173.028 159.535 1.00 45.10  ? 35  MET A HB3    1 
ATOM   521   H  HG2    . MET A  1 35  ? 187.287 171.875 157.731 1.00 45.10  ? 35  MET A HG2    1 
ATOM   522   H  HG3    . MET A  1 35  ? 186.808 170.933 158.916 1.00 45.10  ? 35  MET A HG3    1 
ATOM   523   H  HE1    . MET A  1 35  ? 184.887 168.359 157.412 1.00 45.10  ? 35  MET A HE1    1 
ATOM   524   H  HE2    . MET A  1 35  ? 186.187 168.681 158.265 1.00 45.10  ? 35  MET A HE2    1 
ATOM   525   H  HE3    . MET A  1 35  ? 184.772 169.216 158.743 1.00 45.10  ? 35  MET A HE3    1 
ATOM   526   N  N      . THR A  1 36  ? 183.433 174.328 160.313 1.00 42.17  ? 36  THR A N      1 
ATOM   527   C  CA     . THR A  1 36  ? 183.068 175.176 161.443 1.00 42.17  ? 36  THR A CA     1 
ATOM   528   C  C      . THR A  1 36  ? 181.907 174.577 162.226 1.00 42.17  ? 36  THR A C      1 
ATOM   529   O  O      . THR A  1 36  ? 181.936 174.539 163.464 1.00 42.17  ? 36  THR A O      1 
ATOM   530   C  CB     . THR A  1 36  ? 182.716 176.584 160.961 1.00 42.17  ? 36  THR A CB     1 
ATOM   531   O  OG1    . THR A  1 36  ? 181.754 176.507 159.903 1.00 42.17  ? 36  THR A OG1    1 
ATOM   532   C  CG2    . THR A  1 36  ? 183.960 177.319 160.477 1.00 42.17  ? 36  THR A CG2    1 
ATOM   533   H  H      . THR A  1 36  ? 183.275 174.671 159.541 1.00 42.17  ? 36  THR A H      1 
ATOM   534   H  HA     . THR A  1 36  ? 183.827 175.246 162.041 1.00 42.17  ? 36  THR A HA     1 
ATOM   535   H  HB     . THR A  1 36  ? 182.336 177.086 161.699 1.00 42.17  ? 36  THR A HB     1 
ATOM   536   H  HG1    . THR A  1 36  ? 181.016 176.244 160.206 1.00 42.17  ? 36  THR A HG1    1 
ATOM   537   H  HG21   . THR A  1 36  ? 183.707 178.028 159.866 1.00 42.17  ? 36  THR A HG21   1 
ATOM   538   H  HG22   . THR A  1 36  ? 184.428 177.708 161.232 1.00 42.17  ? 36  THR A HG22   1 
ATOM   539   H  HG23   . THR A  1 36  ? 184.557 176.709 160.019 1.00 42.17  ? 36  THR A HG23   1 
ATOM   540   N  N      . VAL A  1 37  ? 180.869 174.104 161.528 1.00 39.99  ? 37  VAL A N      1 
ATOM   541   C  CA     . VAL A  1 37  ? 179.739 173.525 162.251 1.00 39.99  ? 37  VAL A CA     1 
ATOM   542   C  C      . VAL A  1 37  ? 180.150 172.225 162.934 1.00 39.99  ? 37  VAL A C      1 
ATOM   543   O  O      . VAL A  1 37  ? 179.719 171.951 164.060 1.00 39.99  ? 37  VAL A O      1 
ATOM   544   C  CB     . VAL A  1 37  ? 178.515 173.322 161.331 1.00 39.99  ? 37  VAL A CB     1 
ATOM   545   C  CG1    . VAL A  1 37  ? 178.058 174.653 160.751 1.00 39.99  ? 37  VAL A CG1    1 
ATOM   546   C  CG2    . VAL A  1 37  ? 178.795 172.320 160.223 1.00 39.99  ? 37  VAL A CG2    1 
ATOM   547   H  H      . VAL A  1 37  ? 180.798 174.113 160.673 1.00 39.99  ? 37  VAL A H      1 
ATOM   548   H  HA     . VAL A  1 37  ? 179.473 174.145 162.947 1.00 39.99  ? 37  VAL A HA     1 
ATOM   549   H  HB     . VAL A  1 37  ? 177.786 172.969 161.863 1.00 39.99  ? 37  VAL A HB     1 
ATOM   550   H  HG11   . VAL A  1 37  ? 177.250 174.510 160.234 1.00 39.99  ? 37  VAL A HG11   1 
ATOM   551   H  HG12   . VAL A  1 37  ? 177.879 175.268 161.480 1.00 39.99  ? 37  VAL A HG12   1 
ATOM   552   H  HG13   . VAL A  1 37  ? 178.755 175.011 160.181 1.00 39.99  ? 37  VAL A HG13   1 
ATOM   553   H  HG21   . VAL A  1 37  ? 178.043 172.319 159.611 1.00 39.99  ? 37  VAL A HG21   1 
ATOM   554   H  HG22   . VAL A  1 37  ? 179.592 172.593 159.756 1.00 39.99  ? 37  VAL A HG22   1 
ATOM   555   H  HG23   . VAL A  1 37  ? 178.910 171.434 160.599 1.00 39.99  ? 37  VAL A HG23   1 
ATOM   556   N  N      . PHE A  1 38  ? 181.001 171.417 162.293 1.00 38.57  ? 38  PHE A N      1 
ATOM   557   C  CA     . PHE A  1 38  ? 181.489 170.201 162.936 1.00 38.57  ? 38  PHE A CA     1 
ATOM   558   C  C      . PHE A  1 38  ? 182.315 170.527 164.173 1.00 38.57  ? 38  PHE A C      1 
ATOM   559   O  O      . PHE A  1 38  ? 182.200 169.852 165.203 1.00 38.57  ? 38  PHE A O      1 
ATOM   560   C  CB     . PHE A  1 38  ? 182.312 169.382 161.939 1.00 38.57  ? 38  PHE A CB     1 
ATOM   561   C  CG     . PHE A  1 38  ? 182.886 168.118 162.515 1.00 38.57  ? 38  PHE A CG     1 
ATOM   562   C  CD1    . PHE A  1 38  ? 182.120 166.968 162.593 1.00 38.57  ? 38  PHE A CD1    1 
ATOM   563   C  CD2    . PHE A  1 38  ? 184.195 168.077 162.966 1.00 38.57  ? 38  PHE A CD2    1 
ATOM   564   C  CE1    . PHE A  1 38  ? 182.646 165.803 163.119 1.00 38.57  ? 38  PHE A CE1    1 
ATOM   565   C  CE2    . PHE A  1 38  ? 184.724 166.916 163.493 1.00 38.57  ? 38  PHE A CE2    1 
ATOM   566   C  CZ     . PHE A  1 38  ? 183.949 165.778 163.569 1.00 38.57  ? 38  PHE A CZ     1 
ATOM   567   H  H      . PHE A  1 38  ? 181.304 171.550 161.500 1.00 38.57  ? 38  PHE A H      1 
ATOM   568   H  HA     . PHE A  1 38  ? 180.731 169.663 163.212 1.00 38.57  ? 38  PHE A HA     1 
ATOM   569   H  HB2    . PHE A  1 38  ? 181.743 169.137 161.193 1.00 38.57  ? 38  PHE A HB2    1 
ATOM   570   H  HB3    . PHE A  1 38  ? 183.050 169.926 161.625 1.00 38.57  ? 38  PHE A HB3    1 
ATOM   571   H  HD1    . PHE A  1 38  ? 181.240 166.980 162.292 1.00 38.57  ? 38  PHE A HD1    1 
ATOM   572   H  HD2    . PHE A  1 38  ? 184.721 168.842 162.919 1.00 38.57  ? 38  PHE A HD2    1 
ATOM   573   H  HE1    . PHE A  1 38  ? 182.122 165.037 163.169 1.00 38.57  ? 38  PHE A HE1    1 
ATOM   574   H  HE2    . PHE A  1 38  ? 185.604 166.901 163.795 1.00 38.57  ? 38  PHE A HE2    1 
ATOM   575   H  HZ     . PHE A  1 38  ? 184.305 164.995 163.922 1.00 38.57  ? 38  PHE A HZ     1 
ATOM   576   N  N      . SER A  1 39  ? 183.151 171.565 164.092 1.00 38.07  ? 39  SER A N      1 
ATOM   577   C  CA     . SER A  1 39  ? 183.972 171.955 165.231 1.00 38.07  ? 39  SER A CA     1 
ATOM   578   C  C      . SER A  1 39  ? 183.106 172.440 166.383 1.00 38.07  ? 39  SER A C      1 
ATOM   579   O  O      . SER A  1 39  ? 183.345 172.089 167.541 1.00 38.07  ? 39  SER A O      1 
ATOM   580   C  CB     . SER A  1 39  ? 184.964 173.039 164.809 1.00 38.07  ? 39  SER A CB     1 
ATOM   581   O  OG     . SER A  1 39  ? 185.818 172.574 163.778 1.00 38.07  ? 39  SER A OG     1 
ATOM   582   H  H      . SER A  1 39  ? 183.258 172.053 163.393 1.00 38.07  ? 39  SER A H      1 
ATOM   583   H  HA     . SER A  1 39  ? 184.478 171.187 165.535 1.00 38.07  ? 39  SER A HA     1 
ATOM   584   H  HB2    . SER A  1 39  ? 184.470 173.808 164.485 1.00 38.07  ? 39  SER A HB2    1 
ATOM   585   H  HB3    . SER A  1 39  ? 185.502 173.290 165.575 1.00 38.07  ? 39  SER A HB3    1 
ATOM   586   H  HG     . SER A  1 39  ? 185.364 172.360 163.105 1.00 38.07  ? 39  SER A HG     1 
ATOM   587   N  N      . TYR A  1 40  ? 182.085 173.247 166.082 1.00 35.89  ? 40  TYR A N      1 
ATOM   588   C  CA     . TYR A  1 40  ? 181.192 173.720 167.136 1.00 35.89  ? 40  TYR A CA     1 
ATOM   589   C  C      . TYR A  1 40  ? 180.416 172.565 167.758 1.00 35.89  ? 40  TYR A C      1 
ATOM   590   O  O      . TYR A  1 40  ? 180.225 172.522 168.980 1.00 35.89  ? 40  TYR A O      1 
ATOM   591   C  CB     . TYR A  1 40  ? 180.232 174.771 166.581 1.00 35.89  ? 40  TYR A CB     1 
ATOM   592   C  CG     . TYR A  1 40  ? 179.390 175.442 167.643 1.00 35.89  ? 40  TYR A CG     1 
ATOM   593   C  CD1    . TYR A  1 40  ? 179.875 176.531 168.354 1.00 35.89  ? 40  TYR A CD1    1 
ATOM   594   C  CD2    . TYR A  1 40  ? 178.112 174.985 167.936 1.00 35.89  ? 40  TYR A CD2    1 
ATOM   595   C  CE1    . TYR A  1 40  ? 179.112 177.146 169.327 1.00 35.89  ? 40  TYR A CE1    1 
ATOM   596   C  CE2    . TYR A  1 40  ? 177.342 175.594 168.907 1.00 35.89  ? 40  TYR A CE2    1 
ATOM   597   C  CZ     . TYR A  1 40  ? 177.846 176.674 169.599 1.00 35.89  ? 40  TYR A CZ     1 
ATOM   598   O  OH     . TYR A  1 40  ? 177.081 177.283 170.566 1.00 35.89  ? 40  TYR A OH     1 
ATOM   599   H  H      . TYR A  1 40  ? 181.893 173.528 165.293 1.00 35.89  ? 40  TYR A H      1 
ATOM   600   H  HA     . TYR A  1 40  ? 181.720 174.136 167.834 1.00 35.89  ? 40  TYR A HA     1 
ATOM   601   H  HB2    . TYR A  1 40  ? 180.746 175.459 166.131 1.00 35.89  ? 40  TYR A HB2    1 
ATOM   602   H  HB3    . TYR A  1 40  ? 179.630 174.344 165.953 1.00 35.89  ? 40  TYR A HB3    1 
ATOM   603   H  HD1    . TYR A  1 40  ? 180.729 176.851 168.173 1.00 35.89  ? 40  TYR A HD1    1 
ATOM   604   H  HD2    . TYR A  1 40  ? 177.770 174.257 167.471 1.00 35.89  ? 40  TYR A HD2    1 
ATOM   605   H  HE1    . TYR A  1 40  ? 179.450 177.875 169.795 1.00 35.89  ? 40  TYR A HE1    1 
ATOM   606   H  HE2    . TYR A  1 40  ? 176.487 175.278 169.093 1.00 35.89  ? 40  TYR A HE2    1 
ATOM   607   H  HH     . TYR A  1 40  ? 176.344 176.887 170.640 1.00 35.89  ? 40  TYR A HH     1 
ATOM   608   N  N      . VAL A  1 41  ? 179.971 171.614 166.932 1.00 34.73  ? 41  VAL A N      1 
ATOM   609   C  CA     . VAL A  1 41  ? 179.238 170.457 167.439 1.00 34.73  ? 41  VAL A CA     1 
ATOM   610   C  C      . VAL A  1 41  ? 180.122 169.640 168.374 1.00 34.73  ? 41  VAL A C      1 
ATOM   611   O  O      . VAL A  1 41  ? 179.715 169.280 169.485 1.00 34.73  ? 41  VAL A O      1 
ATOM   612   C  CB     . VAL A  1 41  ? 178.709 169.612 166.264 1.00 34.73  ? 41  VAL A CB     1 
ATOM   613   C  CG1    . VAL A  1 41  ? 178.254 168.237 166.731 1.00 34.73  ? 41  VAL A CG1    1 
ATOM   614   C  CG2    . VAL A  1 41  ? 177.561 170.331 165.571 1.00 34.73  ? 41  VAL A CG2    1 
ATOM   615   H  H      . VAL A  1 41  ? 180.081 171.618 166.080 1.00 34.73  ? 41  VAL A H      1 
ATOM   616   H  HA     . VAL A  1 41  ? 178.474 170.768 167.949 1.00 34.73  ? 41  VAL A HA     1 
ATOM   617   H  HB     . VAL A  1 41  ? 179.421 169.488 165.618 1.00 34.73  ? 41  VAL A HB     1 
ATOM   618   H  HG11   . VAL A  1 41  ? 177.635 167.880 166.075 1.00 34.73  ? 41  VAL A HG11   1 
ATOM   619   H  HG12   . VAL A  1 41  ? 179.020 167.648 166.807 1.00 34.73  ? 41  VAL A HG12   1 
ATOM   620   H  HG13   . VAL A  1 41  ? 177.806 168.326 167.583 1.00 34.73  ? 41  VAL A HG13   1 
ATOM   621   H  HG21   . VAL A  1 41  ? 177.428 169.937 164.695 1.00 34.73  ? 41  VAL A HG21   1 
ATOM   622   H  HG22   . VAL A  1 41  ? 176.758 170.226 166.106 1.00 34.73  ? 41  VAL A HG22   1 
ATOM   623   H  HG23   . VAL A  1 41  ? 177.775 171.271 165.481 1.00 34.73  ? 41  VAL A HG23   1 
ATOM   624   N  N      . SER A  1 42  ? 181.349 169.341 167.940 1.00 35.64  ? 42  SER A N      1 
ATOM   625   C  CA     . SER A  1 42  ? 182.258 168.559 168.771 1.00 35.64  ? 42  SER A CA     1 
ATOM   626   C  C      . SER A  1 42  ? 182.644 169.317 170.036 1.00 35.64  ? 42  SER A C      1 
ATOM   627   O  O      . SER A  1 42  ? 182.804 168.713 171.104 1.00 35.64  ? 42  SER A O      1 
ATOM   628   C  CB     . SER A  1 42  ? 183.504 168.183 167.970 1.00 35.64  ? 42  SER A CB     1 
ATOM   629   O  OG     . SER A  1 42  ? 184.198 169.338 167.535 1.00 35.64  ? 42  SER A OG     1 
ATOM   630   H  H      . SER A  1 42  ? 181.672 169.575 167.178 1.00 35.64  ? 42  SER A H      1 
ATOM   631   H  HA     . SER A  1 42  ? 181.814 167.739 169.038 1.00 35.64  ? 42  SER A HA     1 
ATOM   632   H  HB2    . SER A  1 42  ? 184.092 167.653 168.531 1.00 35.64  ? 42  SER A HB2    1 
ATOM   633   H  HB3    . SER A  1 42  ? 183.233 167.667 167.195 1.00 35.64  ? 42  SER A HB3    1 
ATOM   634   H  HG     . SER A  1 42  ? 183.695 169.808 167.053 1.00 35.64  ? 42  SER A HG     1 
ATOM   635   N  N      . PHE A  1 43  ? 182.788 170.641 169.941 1.00 35.86  ? 43  PHE A N      1 
ATOM   636   C  CA     . PHE A  1 43  ? 183.130 171.441 171.110 1.00 35.86  ? 43  PHE A CA     1 
ATOM   637   C  C      . PHE A  1 43  ? 182.013 171.399 172.142 1.00 35.86  ? 43  PHE A C      1 
ATOM   638   O  O      . PHE A  1 43  ? 182.265 171.207 173.335 1.00 35.86  ? 43  PHE A O      1 
ATOM   639   C  CB     . PHE A  1 43  ? 183.423 172.881 170.690 1.00 35.86  ? 43  PHE A CB     1 
ATOM   640   C  CG     . PHE A  1 43  ? 183.619 173.820 171.844 1.00 35.86  ? 43  PHE A CG     1 
ATOM   641   C  CD1    . PHE A  1 43  ? 184.815 173.843 172.540 1.00 35.86  ? 43  PHE A CD1    1 
ATOM   642   C  CD2    . PHE A  1 43  ? 182.608 174.684 172.232 1.00 35.86  ? 43  PHE A CD2    1 
ATOM   643   C  CE1    . PHE A  1 43  ? 184.998 174.706 173.602 1.00 35.86  ? 43  PHE A CE1    1 
ATOM   644   C  CE2    . PHE A  1 43  ? 182.785 175.549 173.293 1.00 35.86  ? 43  PHE A CE2    1 
ATOM   645   C  CZ     . PHE A  1 43  ? 183.981 175.560 173.979 1.00 35.86  ? 43  PHE A CZ     1 
ATOM   646   H  H      . PHE A  1 43  ? 182.694 171.093 169.216 1.00 35.86  ? 43  PHE A H      1 
ATOM   647   H  HA     . PHE A  1 43  ? 183.931 171.078 171.519 1.00 35.86  ? 43  PHE A HA     1 
ATOM   648   H  HB2    . PHE A  1 43  ? 184.232 172.893 170.156 1.00 35.86  ? 43  PHE A HB2    1 
ATOM   649   H  HB3    . PHE A  1 43  ? 182.677 173.210 170.164 1.00 35.86  ? 43  PHE A HB3    1 
ATOM   650   H  HD1    . PHE A  1 43  ? 185.503 173.269 172.291 1.00 35.86  ? 43  PHE A HD1    1 
ATOM   651   H  HD2    . PHE A  1 43  ? 181.799 174.679 171.773 1.00 35.86  ? 43  PHE A HD2    1 
ATOM   652   H  HE1    . PHE A  1 43  ? 185.806 174.712 174.063 1.00 35.86  ? 43  PHE A HE1    1 
ATOM   653   H  HE2    . PHE A  1 43  ? 182.098 176.123 173.544 1.00 35.86  ? 43  PHE A HE2    1 
ATOM   654   H  HZ     . PHE A  1 43  ? 184.103 176.143 174.693 1.00 35.86  ? 43  PHE A HZ     1 
ATOM   655   N  N      . ALA A  1 44  ? 180.767 171.585 171.699 1.00 33.21  ? 44  ALA A N      1 
ATOM   656   C  CA     . ALA A  1 44  ? 179.638 171.482 172.618 1.00 33.21  ? 44  ALA A CA     1 
ATOM   657   C  C      . ALA A  1 44  ? 179.543 170.082 173.208 1.00 33.21  ? 44  ALA A C      1 
ATOM   658   O  O      . ALA A  1 44  ? 179.281 169.919 174.407 1.00 33.21  ? 44  ALA A O      1 
ATOM   659   C  CB     . ALA A  1 44  ? 178.342 171.852 171.899 1.00 33.21  ? 44  ALA A CB     1 
ATOM   660   H  H      . ALA A  1 44  ? 180.554 171.768 170.887 1.00 33.21  ? 44  ALA A H      1 
ATOM   661   H  HA     . ALA A  1 44  ? 179.766 172.108 173.347 1.00 33.21  ? 44  ALA A HA     1 
ATOM   662   H  HB1    . ALA A  1 44  ? 177.602 171.767 172.520 1.00 33.21  ? 44  ALA A HB1    1 
ATOM   663   H  HB2    . ALA A  1 44  ? 178.407 172.766 171.582 1.00 33.21  ? 44  ALA A HB2    1 
ATOM   664   H  HB3    . ALA A  1 44  ? 178.217 171.249 171.150 1.00 33.21  ? 44  ALA A HB3    1 
ATOM   665   N  N      . LEU A  1 45  ? 179.776 169.060 172.379 1.00 31.90  ? 45  LEU A N      1 
ATOM   666   C  CA     . LEU A  1 45  ? 179.721 167.675 172.835 1.00 31.90  ? 45  LEU A CA     1 
ATOM   667   C  C      . LEU A  1 45  ? 180.725 167.422 173.954 1.00 31.90  ? 45  LEU A C      1 
ATOM   668   O  O      . LEU A  1 45  ? 180.381 166.851 174.995 1.00 31.90  ? 45  LEU A O      1 
ATOM   669   C  CB     . LEU A  1 45  ? 179.988 166.744 171.652 1.00 31.90  ? 45  LEU A CB     1 
ATOM   670   C  CG     . LEU A  1 45  ? 179.870 165.235 171.869 1.00 31.90  ? 45  LEU A CG     1 
ATOM   671   C  CD1    . LEU A  1 45  ? 178.434 164.843 172.147 1.00 31.90  ? 45  LEU A CD1    1 
ATOM   672   C  CD2    . LEU A  1 45  ? 180.409 164.488 170.659 1.00 31.90  ? 45  LEU A CD2    1 
ATOM   673   H  H      . LEU A  1 45  ? 179.966 169.146 171.545 1.00 31.90  ? 45  LEU A H      1 
ATOM   674   H  HA     . LEU A  1 45  ? 178.834 167.487 173.176 1.00 31.90  ? 45  LEU A HA     1 
ATOM   675   H  HB2    . LEU A  1 45  ? 179.370 166.979 170.943 1.00 31.90  ? 45  LEU A HB2    1 
ATOM   676   H  HB3    . LEU A  1 45  ? 180.893 166.911 171.346 1.00 31.90  ? 45  LEU A HB3    1 
ATOM   677   H  HG     . LEU A  1 45  ? 180.404 164.978 172.635 1.00 31.90  ? 45  LEU A HG     1 
ATOM   678   H  HD11   . LEU A  1 45  ? 178.340 163.887 172.024 1.00 31.90  ? 45  LEU A HD11   1 
ATOM   679   H  HD12   . LEU A  1 45  ? 178.208 165.088 173.057 1.00 31.90  ? 45  LEU A HD12   1 
ATOM   680   H  HD13   . LEU A  1 45  ? 177.857 165.309 171.524 1.00 31.90  ? 45  LEU A HD13   1 
ATOM   681   H  HD21   . LEU A  1 45  ? 180.331 163.534 170.815 1.00 31.90  ? 45  LEU A HD21   1 
ATOM   682   H  HD22   . LEU A  1 45  ? 179.892 164.740 169.879 1.00 31.90  ? 45  LEU A HD22   1 
ATOM   683   H  HD23   . LEU A  1 45  ? 181.340 164.727 170.531 1.00 31.90  ? 45  LEU A HD23   1 
ATOM   684   N  N      . MET A  1 46  ? 181.974 167.845 173.756 1.00 34.47  ? 46  MET A N      1 
ATOM   685   C  CA     . MET A  1 46  ? 183.025 167.566 174.725 1.00 34.47  ? 46  MET A CA     1 
ATOM   686   C  C      . MET A  1 46  ? 183.041 168.547 175.891 1.00 34.47  ? 46  MET A C      1 
ATOM   687   O  O      . MET A  1 46  ? 183.673 168.255 176.912 1.00 34.47  ? 46  MET A O      1 
ATOM   688   C  CB     . MET A  1 46  ? 184.389 167.572 174.030 1.00 34.47  ? 46  MET A CB     1 
ATOM   689   C  CG     . MET A  1 46  ? 184.583 166.429 173.042 1.00 34.47  ? 46  MET A CG     1 
ATOM   690   S  SD     . MET A  1 46  ? 184.705 164.817 173.844 1.00 34.47  ? 46  MET A SD     1 
ATOM   691   C  CE     . MET A  1 46  ? 184.642 163.723 172.428 1.00 34.47  ? 46  MET A CE     1 
ATOM   692   H  H      . MET A  1 46  ? 182.235 168.293 173.070 1.00 34.47  ? 46  MET A H      1 
ATOM   693   H  HA     . MET A  1 46  ? 182.883 166.677 175.083 1.00 34.47  ? 46  MET A HA     1 
ATOM   694   H  HB2    . MET A  1 46  ? 184.486 168.405 173.542 1.00 34.47  ? 46  MET A HB2    1 
ATOM   695   H  HB3    . MET A  1 46  ? 185.083 167.502 174.703 1.00 34.47  ? 46  MET A HB3    1 
ATOM   696   H  HG2    . MET A  1 46  ? 183.827 166.404 172.435 1.00 34.47  ? 46  MET A HG2    1 
ATOM   697   H  HG3    . MET A  1 46  ? 185.401 166.578 172.544 1.00 34.47  ? 46  MET A HG3    1 
ATOM   698   H  HE1    . MET A  1 46  ? 184.678 162.805 172.739 1.00 34.47  ? 46  MET A HE1    1 
ATOM   699   H  HE2    . MET A  1 46  ? 183.814 163.878 171.948 1.00 34.47  ? 46  MET A HE2    1 
ATOM   700   H  HE3    . MET A  1 46  ? 185.399 163.909 171.851 1.00 34.47  ? 46  MET A HE3    1 
ATOM   701   N  N      . SER A  1 47  ? 182.363 169.692 175.772 1.00 33.75  ? 47  SER A N      1 
ATOM   702   C  CA     . SER A  1 47  ? 182.298 170.648 176.873 1.00 33.75  ? 47  SER A CA     1 
ATOM   703   C  C      . SER A  1 47  ? 181.119 170.347 177.790 1.00 33.75  ? 47  SER A C      1 
ATOM   704   O  O      . SER A  1 47  ? 181.297 170.102 178.988 1.00 33.75  ? 47  SER A O      1 
ATOM   705   C  CB     . SER A  1 47  ? 182.197 172.072 176.321 1.00 33.75  ? 47  SER A CB     1 
ATOM   706   O  OG     . SER A  1 47  ? 181.009 172.244 175.570 1.00 33.75  ? 47  SER A OG     1 
ATOM   707   H  H      . SER A  1 47  ? 181.936 169.939 175.069 1.00 33.75  ? 47  SER A H      1 
ATOM   708   H  HA     . SER A  1 47  ? 183.110 170.598 177.399 1.00 33.75  ? 47  SER A HA     1 
ATOM   709   H  HB2    . SER A  1 47  ? 182.195 172.698 177.061 1.00 33.75  ? 47  SER A HB2    1 
ATOM   710   H  HB3    . SER A  1 47  ? 182.960 172.242 175.746 1.00 33.75  ? 47  SER A HB3    1 
ATOM   711   H  HG     . SER A  1 47  ? 180.947 173.041 175.311 1.00 33.75  ? 47  SER A HG     1 
ATOM   712   N  N      . ASP A  1 48  ? 179.904 170.361 177.243 1.00 32.22  ? 48  ASP A N      1 
ATOM   713   C  CA     . ASP A  1 48  ? 178.718 170.068 178.037 1.00 32.22  ? 48  ASP A CA     1 
ATOM   714   C  C      . ASP A  1 48  ? 178.535 168.581 178.307 1.00 32.22  ? 48  ASP A C      1 
ATOM   715   O  O      . ASP A  1 48  ? 177.677 168.225 179.123 1.00 32.22  ? 48  ASP A O      1 
ATOM   716   C  CB     . ASP A  1 48  ? 177.474 170.621 177.340 1.00 32.22  ? 48  ASP A CB     1 
ATOM   717   C  CG     . ASP A  1 48  ? 177.332 172.118 177.515 1.00 32.22  ? 48  ASP A CG     1 
ATOM   718   O  OD1    . ASP A  1 48  ? 178.325 172.839 177.287 1.00 32.22  ? 48  ASP A OD1    1 
ATOM   719   O  OD2    . ASP A  1 48  ? 176.228 172.574 177.881 1.00 32.22  ? 48  ASP A OD2    1 
ATOM   720   H  H      . ASP A  1 48  ? 179.743 170.537 176.417 1.00 32.22  ? 48  ASP A H      1 
ATOM   721   H  HA     . ASP A  1 48  ? 178.798 170.515 178.893 1.00 32.22  ? 48  ASP A HA     1 
ATOM   722   H  HB2    . ASP A  1 48  ? 177.533 170.433 176.391 1.00 32.22  ? 48  ASP A HB2    1 
ATOM   723   H  HB3    . ASP A  1 48  ? 176.687 170.198 177.716 1.00 32.22  ? 48  ASP A HB3    1 
ATOM   724   N  N      . LYS A  1 49  ? 179.316 167.715 177.659 1.00 31.28  ? 49  LYS A N      1 
ATOM   725   C  CA     . LYS A  1 49  ? 179.242 166.270 177.867 1.00 31.28  ? 49  LYS A CA     1 
ATOM   726   C  C      . LYS A  1 49  ? 177.833 165.756 177.578 1.00 31.28  ? 49  LYS A C      1 
ATOM   727   O  O      . LYS A  1 49  ? 177.272 164.941 178.313 1.00 31.28  ? 49  LYS A O      1 
ATOM   728   C  CB     . LYS A  1 49  ? 179.690 165.900 179.283 1.00 31.28  ? 49  LYS A CB     1 
ATOM   729   C  CG     . LYS A  1 49  ? 181.144 166.248 179.579 1.00 31.28  ? 49  LYS A CG     1 
ATOM   730   C  CD     . LYS A  1 49  ? 181.440 166.210 181.067 1.00 31.28  ? 49  LYS A CD     1 
ATOM   731   C  CE     . LYS A  1 49  ? 182.886 166.578 181.353 1.00 31.28  ? 49  LYS A CE     1 
ATOM   732   N  NZ     . LYS A  1 49  ? 183.166 166.657 182.813 1.00 31.28  ? 49  LYS A NZ     1 
ATOM   733   H  H      . LYS A  1 49  ? 179.908 167.937 177.078 1.00 31.28  ? 49  LYS A H      1 
ATOM   734   H  HA     . LYS A  1 49  ? 179.846 165.835 177.246 1.00 31.28  ? 49  LYS A HA     1 
ATOM   735   H  HB2    . LYS A  1 49  ? 179.136 166.363 179.929 1.00 31.28  ? 49  LYS A HB2    1 
ATOM   736   H  HB3    . LYS A  1 49  ? 179.591 164.942 179.397 1.00 31.28  ? 49  LYS A HB3    1 
ATOM   737   H  HG2    . LYS A  1 49  ? 181.721 165.603 179.141 1.00 31.28  ? 49  LYS A HG2    1 
ATOM   738   H  HG3    . LYS A  1 49  ? 181.338 167.141 179.258 1.00 31.28  ? 49  LYS A HG3    1 
ATOM   739   H  HD2    . LYS A  1 49  ? 180.868 166.847 181.523 1.00 31.28  ? 49  LYS A HD2    1 
ATOM   740   H  HD3    . LYS A  1 49  ? 181.283 165.315 181.404 1.00 31.28  ? 49  LYS A HD3    1 
ATOM   741   H  HE2    . LYS A  1 49  ? 183.467 165.902 180.969 1.00 31.28  ? 49  LYS A HE2    1 
ATOM   742   H  HE3    . LYS A  1 49  ? 183.077 167.444 180.961 1.00 31.28  ? 49  LYS A HE3    1 
ATOM   743   H  HZ1    . LYS A  1 49  ? 184.036 166.792 182.948 1.00 31.28  ? 49  LYS A HZ1    1 
ATOM   744   H  HZ2    . LYS A  1 49  ? 182.710 167.330 183.174 1.00 31.28  ? 49  LYS A HZ2    1 
ATOM   745   H  HZ3    . LYS A  1 49  ? 182.927 165.898 183.211 1.00 31.28  ? 49  LYS A HZ3    1 
ATOM   746   N  N      . LEU A  1 50  ? 177.259 166.253 176.481 1.00 30.46  ? 50  LEU A N      1 
ATOM   747   C  CA     . LEU A  1 50  ? 175.907 165.877 176.085 1.00 30.46  ? 50  LEU A CA     1 
ATOM   748   C  C      . LEU A  1 50  ? 175.797 164.415 175.675 1.00 30.46  ? 50  LEU A C      1 
ATOM   749   O  O      . LEU A  1 50  ? 174.680 163.890 175.619 1.00 30.46  ? 50  LEU A O      1 
ATOM   750   C  CB     . LEU A  1 50  ? 175.437 166.777 174.943 1.00 30.46  ? 50  LEU A CB     1 
ATOM   751   C  CG     . LEU A  1 50  ? 175.199 168.237 175.337 1.00 30.46  ? 50  LEU A CG     1 
ATOM   752   C  CD1    . LEU A  1 50  ? 175.261 169.145 174.126 1.00 30.46  ? 50  LEU A CD1    1 
ATOM   753   C  CD2    . LEU A  1 50  ? 173.858 168.390 176.038 1.00 30.46  ? 50  LEU A CD2    1 
ATOM   754   H  H      . LEU A  1 50  ? 177.636 166.811 175.947 1.00 30.46  ? 50  LEU A H      1 
ATOM   755   H  HA     . LEU A  1 50  ? 175.315 166.015 176.839 1.00 30.46  ? 50  LEU A HA     1 
ATOM   756   H  HB2    . LEU A  1 50  ? 176.111 166.765 174.247 1.00 30.46  ? 50  LEU A HB2    1 
ATOM   757   H  HB3    . LEU A  1 50  ? 174.603 166.426 174.596 1.00 30.46  ? 50  LEU A HB3    1 
ATOM   758   H  HG     . LEU A  1 50  ? 175.892 168.515 175.955 1.00 30.46  ? 50  LEU A HG     1 
ATOM   759   H  HD11   . LEU A  1 50  ? 175.159 170.063 174.419 1.00 30.46  ? 50  LEU A HD11   1 
ATOM   760   H  HD12   . LEU A  1 50  ? 176.118 169.032 173.686 1.00 30.46  ? 50  LEU A HD12   1 
ATOM   761   H  HD13   . LEU A  1 50  ? 174.541 168.910 173.522 1.00 30.46  ? 50  LEU A HD13   1 
ATOM   762   H  HD21   . LEU A  1 50  ? 173.744 169.318 176.298 1.00 30.46  ? 50  LEU A HD21   1 
ATOM   763   H  HD22   . LEU A  1 50  ? 173.152 168.130 175.426 1.00 30.46  ? 50  LEU A HD22   1 
ATOM   764   H  HD23   . LEU A  1 50  ? 173.842 167.823 176.824 1.00 30.46  ? 50  LEU A HD23   1 
ATOM   765   N  N      . TYR A  1 51  ? 176.915 163.750 175.386 1.00 29.77  ? 51  TYR A N      1 
ATOM   766   C  CA     . TYR A  1 51  ? 176.910 162.307 175.179 1.00 29.77  ? 51  TYR A CA     1 
ATOM   767   C  C      . TYR A  1 51  ? 176.676 161.523 176.464 1.00 29.77  ? 51  TYR A C      1 
ATOM   768   O  O      . TYR A  1 51  ? 176.459 160.309 176.391 1.00 29.77  ? 51  TYR A O      1 
ATOM   769   C  CB     . TYR A  1 51  ? 178.230 161.850 174.540 1.00 29.77  ? 51  TYR A CB     1 
ATOM   770   C  CG     . TYR A  1 51  ? 179.484 162.161 175.336 1.00 29.77  ? 51  TYR A CG     1 
ATOM   771   C  CD1    . TYR A  1 51  ? 179.971 161.273 176.284 1.00 29.77  ? 51  TYR A CD1    1 
ATOM   772   C  CD2    . TYR A  1 51  ? 180.194 163.335 175.118 1.00 29.77  ? 51  TYR A CD2    1 
ATOM   773   C  CE1    . TYR A  1 51  ? 181.118 161.550 177.002 1.00 29.77  ? 51  TYR A CE1    1 
ATOM   774   C  CE2    . TYR A  1 51  ? 181.339 163.622 175.833 1.00 29.77  ? 51  TYR A CE2    1 
ATOM   775   C  CZ     . TYR A  1 51  ? 181.797 162.726 176.773 1.00 29.77  ? 51  TYR A CZ     1 
ATOM   776   O  OH     . TYR A  1 51  ? 182.939 163.007 177.486 1.00 29.77  ? 51  TYR A OH     1 
ATOM   777   H  H      . TYR A  1 51  ? 177.683 164.119 175.298 1.00 29.77  ? 51  TYR A H      1 
ATOM   778   H  HA     . TYR A  1 51  ? 176.194 162.086 174.564 1.00 29.77  ? 51  TYR A HA     1 
ATOM   779   H  HB2    . TYR A  1 51  ? 178.194 160.888 174.421 1.00 29.77  ? 51  TYR A HB2    1 
ATOM   780   H  HB3    . TYR A  1 51  ? 178.320 162.280 173.679 1.00 29.77  ? 51  TYR A HB3    1 
ATOM   781   H  HD1    . TYR A  1 51  ? 179.514 160.480 176.443 1.00 29.77  ? 51  TYR A HD1    1 
ATOM   782   H  HD2    . TYR A  1 51  ? 179.887 163.942 174.486 1.00 29.77  ? 51  TYR A HD2    1 
ATOM   783   H  HE1    . TYR A  1 51  ? 181.429 160.948 177.638 1.00 29.77  ? 51  TYR A HE1    1 
ATOM   784   H  HE2    . TYR A  1 51  ? 181.800 164.414 175.679 1.00 29.77  ? 51  TYR A HE2    1 
ATOM   785   H  HH     . TYR A  1 51  ? 183.104 162.382 178.021 1.00 29.77  ? 51  TYR A HH     1 
ATOM   786   N  N      . GLN A  1 52  ? 176.709 162.178 177.623 1.00 29.23  ? 52  GLN A N      1 
ATOM   787   C  CA     . GLN A  1 52  ? 176.527 161.522 178.910 1.00 29.23  ? 52  GLN A CA     1 
ATOM   788   C  C      . GLN A  1 52  ? 175.115 161.760 179.423 1.00 29.23  ? 52  GLN A C      1 
ATOM   789   O  O      . GLN A  1 52  ? 174.617 162.890 179.388 1.00 29.23  ? 52  GLN A O      1 
ATOM   790   C  CB     . GLN A  1 52  ? 177.529 162.044 179.939 1.00 29.23  ? 52  GLN A CB     1 
ATOM   791   C  CG     . GLN A  1 52  ? 178.980 161.901 179.540 1.00 29.23  ? 52  GLN A CG     1 
ATOM   792   C  CD     . GLN A  1 52  ? 179.930 162.146 180.697 1.00 29.23  ? 52  GLN A CD     1 
ATOM   793   O  OE1    . GLN A  1 52  ? 180.887 161.398 180.893 1.00 29.23  ? 52  GLN A OE1    1 
ATOM   794   N  NE2    . GLN A  1 52  ? 179.674 163.197 181.469 1.00 29.23  ? 52  GLN A NE2    1 
ATOM   795   H  H      . GLN A  1 52  ? 176.840 163.023 177.700 1.00 29.23  ? 52  GLN A H      1 
ATOM   796   H  HA     . GLN A  1 52  ? 176.661 160.567 178.823 1.00 29.23  ? 52  GLN A HA     1 
ATOM   797   H  HB2    . GLN A  1 52  ? 177.355 162.987 180.082 1.00 29.23  ? 52  GLN A HB2    1 
ATOM   798   H  HB3    . GLN A  1 52  ? 177.403 161.559 180.769 1.00 29.23  ? 52  GLN A HB3    1 
ATOM   799   H  HG2    . GLN A  1 52  ? 179.132 161.003 179.209 1.00 29.23  ? 52  GLN A HG2    1 
ATOM   800   H  HG3    . GLN A  1 52  ? 179.177 162.551 178.850 1.00 29.23  ? 52  GLN A HG3    1 
ATOM   801   H  HE21   . GLN A  1 52  ? 179.000 163.704 181.307 1.00 29.23  ? 52  GLN A HE21   1 
ATOM   802   H  HE22   . GLN A  1 52  ? 180.189 163.372 182.134 1.00 29.23  ? 52  GLN A HE22   1 
ATOM   803   N  N      . ARG A  1 53  ? 174.479 160.694 179.893 1.00 30.67  ? 53  ARG A N      1 
ATOM   804   C  CA     . ARG A  1 53  ? 173.292 160.821 180.723 1.00 30.67  ? 53  ARG A CA     1 
ATOM   805   C  C      . ARG A  1 53  ? 173.733 161.264 182.111 1.00 30.67  ? 53  ARG A C      1 
ATOM   806   O  O      . ARG A  1 53  ? 174.618 160.644 182.714 1.00 30.67  ? 53  ARG A O      1 
ATOM   807   C  CB     . ARG A  1 53  ? 172.534 159.497 180.782 1.00 30.67  ? 53  ARG A CB     1 
ATOM   808   C  CG     . ARG A  1 53  ? 171.276 159.533 181.636 1.00 30.67  ? 53  ARG A CG     1 
ATOM   809   C  CD     . ARG A  1 53  ? 170.440 158.278 181.448 1.00 30.67  ? 53  ARG A CD     1 
ATOM   810   N  NE     . ARG A  1 53  ? 171.167 157.065 181.823 1.00 30.67  ? 53  ARG A NE     1 
ATOM   811   C  CZ     . ARG A  1 53  ? 171.287 156.594 183.063 1.00 30.67  ? 53  ARG A CZ     1 
ATOM   812   N  NH1    . ARG A  1 53  ? 171.974 155.479 183.272 1.00 30.67  ? 53  ARG A NH1    1 
ATOM   813   N  NH2    . ARG A  1 53  ? 170.737 157.220 184.099 1.00 30.67  ? 53  ARG A NH2    1 
ATOM   814   H  H      . ARG A  1 53  ? 174.718 159.882 179.745 1.00 30.67  ? 53  ARG A H      1 
ATOM   815   H  HA     . ARG A  1 53  ? 172.705 161.498 180.352 1.00 30.67  ? 53  ARG A HA     1 
ATOM   816   H  HB2    . ARG A  1 53  ? 172.272 159.249 179.882 1.00 30.67  ? 53  ARG A HB2    1 
ATOM   817   H  HB3    . ARG A  1 53  ? 173.122 158.820 181.151 1.00 30.67  ? 53  ARG A HB3    1 
ATOM   818   H  HG2    . ARG A  1 53  ? 171.524 159.589 182.572 1.00 30.67  ? 53  ARG A HG2    1 
ATOM   819   H  HG3    . ARG A  1 53  ? 170.738 160.298 181.383 1.00 30.67  ? 53  ARG A HG3    1 
ATOM   820   H  HD2    . ARG A  1 53  ? 169.635 158.342 181.983 1.00 30.67  ? 53  ARG A HD2    1 
ATOM   821   H  HD3    . ARG A  1 53  ? 170.203 158.200 180.511 1.00 30.67  ? 53  ARG A HD3    1 
ATOM   822   H  HE     . ARG A  1 53  ? 171.550 156.623 181.193 1.00 30.67  ? 53  ARG A HE     1 
ATOM   823   H  HH11   . ARG A  1 53  ? 172.335 155.066 182.609 1.00 30.67  ? 53  ARG A HH11   1 
ATOM   824   H  HH12   . ARG A  1 53  ? 172.058 155.168 184.069 1.00 30.67  ? 53  ARG A HH12   1 
ATOM   825   H  HH21   . ARG A  1 53  ? 170.287 157.943 183.994 1.00 30.67  ? 53  ARG A HH21   1 
ATOM   826   H  HH22   . ARG A  1 53  ? 170.832 156.893 184.889 1.00 30.67  ? 53  ARG A HH22   1 
ATOM   827   N  N      . LYS A  1 54  ? 173.146 162.355 182.595 1.00 29.76  ? 54  LYS A N      1 
ATOM   828   C  CA     . LYS A  1 54  ? 173.436 162.891 183.915 1.00 29.76  ? 54  LYS A CA     1 
ATOM   829   C  C      . LYS A  1 54  ? 172.462 162.319 184.935 1.00 29.76  ? 54  LYS A C      1 
ATOM   830   O  O      . LYS A  1 54  ? 171.376 161.846 184.590 1.00 29.76  ? 54  LYS A O      1 
ATOM   831   C  CB     . LYS A  1 54  ? 173.345 164.419 183.925 1.00 29.76  ? 54  LYS A CB     1 
ATOM   832   C  CG     . LYS A  1 54  ? 174.615 165.138 183.497 1.00 29.76  ? 54  LYS A CG     1 
ATOM   833   C  CD     . LYS A  1 54  ? 174.781 165.148 181.991 1.00 29.76  ? 54  LYS A CD     1 
ATOM   834   C  CE     . LYS A  1 54  ? 176.011 165.940 181.583 1.00 29.76  ? 54  LYS A CE     1 
ATOM   835   N  NZ     . LYS A  1 54  ? 176.051 166.187 180.118 1.00 29.76  ? 54  LYS A NZ     1 
ATOM   836   H  H      . LYS A  1 54  ? 172.561 162.812 182.162 1.00 29.76  ? 54  LYS A H      1 
ATOM   837   H  HA     . LYS A  1 54  ? 174.333 162.638 184.179 1.00 29.76  ? 54  LYS A HA     1 
ATOM   838   H  HB2    . LYS A  1 54  ? 172.637 164.690 183.321 1.00 29.76  ? 54  LYS A HB2    1 
ATOM   839   H  HB3    . LYS A  1 54  ? 173.131 164.708 184.825 1.00 29.76  ? 54  LYS A HB3    1 
ATOM   840   H  HG2    . LYS A  1 54  ? 174.575 166.058 183.801 1.00 29.76  ? 54  LYS A HG2    1 
ATOM   841   H  HG3    . LYS A  1 54  ? 175.385 164.693 183.883 1.00 29.76  ? 54  LYS A HG3    1 
ATOM   842   H  HD2    . LYS A  1 54  ? 174.885 164.237 181.673 1.00 29.76  ? 54  LYS A HD2    1 
ATOM   843   H  HD3    . LYS A  1 54  ? 174.004 165.561 181.584 1.00 29.76  ? 54  LYS A HD3    1 
ATOM   844   H  HE2    . LYS A  1 54  ? 176.002 166.798 182.034 1.00 29.76  ? 54  LYS A HE2    1 
ATOM   845   H  HE3    . LYS A  1 54  ? 176.806 165.441 181.828 1.00 29.76  ? 54  LYS A HE3    1 
ATOM   846   H  HZ1    . LYS A  1 54  ? 176.784 166.646 179.908 1.00 29.76  ? 54  LYS A HZ1    1 
ATOM   847   H  HZ2    . LYS A  1 54  ? 176.058 165.413 179.679 1.00 29.76  ? 54  LYS A HZ2    1 
ATOM   848   H  HZ3    . LYS A  1 54  ? 175.335 166.654 179.870 1.00 29.76  ? 54  LYS A HZ3    1 
ATOM   849   N  N      . GLU A  1 55  ? 172.872 162.362 186.201 1.00 28.96  ? 55  GLU A N      1 
ATOM   850   C  CA     . GLU A  1 55  ? 172.031 161.923 187.298 1.00 28.96  ? 55  GLU A CA     1 
ATOM   851   C  C      . GLU A  1 55  ? 172.391 162.703 188.557 1.00 28.96  ? 55  GLU A C      1 
ATOM   852   O  O      . GLU A  1 55  ? 173.582 162.922 188.820 1.00 28.96  ? 55  GLU A O      1 
ATOM   853   C  CB     . GLU A  1 55  ? 172.202 160.417 187.548 1.00 28.96  ? 55  GLU A CB     1 
ATOM   854   C  CG     . GLU A  1 55  ? 171.245 159.840 188.579 1.00 28.96  ? 55  GLU A CG     1 
ATOM   855   C  CD     . GLU A  1 55  ? 171.375 158.336 188.718 1.00 28.96  ? 55  GLU A CD     1 
ATOM   856   O  OE1    . GLU A  1 55  ? 172.069 157.717 187.883 1.00 28.96  ? 55  GLU A OE1    1 
ATOM   857   O  OE2    . GLU A  1 55  ? 170.783 157.775 189.665 1.00 28.96  ? 55  GLU A OE2    1 
ATOM   858   H  H      . GLU A  1 55  ? 173.644 162.647 186.448 1.00 28.96  ? 55  GLU A H      1 
ATOM   859   H  HA     . GLU A  1 55  ? 171.117 162.069 187.030 1.00 28.96  ? 55  GLU A HA     1 
ATOM   860   H  HB2    . GLU A  1 55  ? 172.053 159.950 186.712 1.00 28.96  ? 55  GLU A HB2    1 
ATOM   861   H  HB3    . GLU A  1 55  ? 173.106 160.253 187.858 1.00 28.96  ? 55  GLU A HB3    1 
ATOM   862   H  HG2    . GLU A  1 55  ? 171.432 160.234 189.446 1.00 28.96  ? 55  GLU A HG2    1 
ATOM   863   H  HG3    . GLU A  1 55  ? 170.334 160.040 188.311 1.00 28.96  ? 55  GLU A HG3    1 
ATOM   864   N  N      . PRO A  1 56  ? 171.413 163.142 189.354 1.00 25.88  ? 56  PRO A N      1 
ATOM   865   C  CA     . PRO A  1 56  ? 171.752 163.794 190.620 1.00 25.88  ? 56  PRO A CA     1 
ATOM   866   C  C      . PRO A  1 56  ? 172.095 162.780 191.698 1.00 25.88  ? 56  PRO A C      1 
ATOM   867   O  O      . PRO A  1 56  ? 171.499 161.705 191.795 1.00 25.88  ? 56  PRO A O      1 
ATOM   868   C  CB     . PRO A  1 56  ? 170.477 164.566 190.971 1.00 25.88  ? 56  PRO A CB     1 
ATOM   869   C  CG     . PRO A  1 56  ? 169.399 163.745 190.405 1.00 25.88  ? 56  PRO A CG     1 
ATOM   870   C  CD     . PRO A  1 56  ? 169.951 163.143 189.140 1.00 25.88  ? 56  PRO A CD     1 
ATOM   871   H  HA     . PRO A  1 56  ? 172.487 164.416 190.506 1.00 25.88  ? 56  PRO A HA     1 
ATOM   872   H  HB2    . PRO A  1 56  ? 170.389 164.639 191.934 1.00 25.88  ? 56  PRO A HB2    1 
ATOM   873   H  HB3    . PRO A  1 56  ? 170.497 165.442 190.556 1.00 25.88  ? 56  PRO A HB3    1 
ATOM   874   H  HG2    . PRO A  1 56  ? 169.158 163.048 191.035 1.00 25.88  ? 56  PRO A HG2    1 
ATOM   875   H  HG3    . PRO A  1 56  ? 168.634 164.307 190.209 1.00 25.88  ? 56  PRO A HG3    1 
ATOM   876   H  HD2    . PRO A  1 56  ? 169.626 162.236 189.029 1.00 25.88  ? 56  PRO A HD2    1 
ATOM   877   H  HD3    . PRO A  1 56  ? 169.723 163.697 188.378 1.00 25.88  ? 56  PRO A HD3    1 
ATOM   878   N  N      . LEU A  1 57  ? 173.075 163.144 192.516 1.00 25.44  ? 57  LEU A N      1 
ATOM   879   C  CA     . LEU A  1 57  ? 173.561 162.259 193.561 1.00 25.44  ? 57  LEU A CA     1 
ATOM   880   C  C      . LEU A  1 57  ? 172.568 162.183 194.717 1.00 25.44  ? 57  LEU A C      1 
ATOM   881   O  O      . LEU A  1 57  ? 171.642 162.990 194.837 1.00 25.44  ? 57  LEU A O      1 
ATOM   882   C  CB     . LEU A  1 57  ? 174.928 162.729 194.066 1.00 25.44  ? 57  LEU A CB     1 
ATOM   883   C  CG     . LEU A  1 57  ? 175.096 164.160 194.606 1.00 25.44  ? 57  LEU A CG     1 
ATOM   884   C  CD1    . LEU A  1 57  ? 174.605 164.315 196.044 1.00 25.44  ? 57  LEU A CD1    1 
ATOM   885   C  CD2    . LEU A  1 57  ? 176.551 164.589 194.494 1.00 25.44  ? 57  LEU A CD2    1 
ATOM   886   H  H      . LEU A  1 57  ? 173.477 163.901 192.477 1.00 25.44  ? 57  LEU A H      1 
ATOM   887   H  HA     . LEU A  1 57  ? 173.666 161.367 193.196 1.00 25.44  ? 57  LEU A HA     1 
ATOM   888   H  HB2    . LEU A  1 57  ? 175.203 162.124 194.772 1.00 25.44  ? 57  LEU A HB2    1 
ATOM   889   H  HB3    . LEU A  1 57  ? 175.549 162.645 193.331 1.00 25.44  ? 57  LEU A HB3    1 
ATOM   890   H  HG     . LEU A  1 57  ? 174.576 164.768 194.061 1.00 25.44  ? 57  LEU A HG     1 
ATOM   891   H  HD11   . LEU A  1 57  ? 174.994 165.117 196.425 1.00 25.44  ? 57  LEU A HD11   1 
ATOM   892   H  HD12   . LEU A  1 57  ? 173.639 164.391 196.043 1.00 25.44  ? 57  LEU A HD12   1 
ATOM   893   H  HD13   . LEU A  1 57  ? 174.880 163.543 196.561 1.00 25.44  ? 57  LEU A HD13   1 
ATOM   894   H  HD21   . LEU A  1 57  ? 176.643 165.492 194.834 1.00 25.44  ? 57  LEU A HD21   1 
ATOM   895   H  HD22   . LEU A  1 57  ? 177.098 163.981 195.014 1.00 25.44  ? 57  LEU A HD22   1 
ATOM   896   H  HD23   . LEU A  1 57  ? 176.819 164.562 193.562 1.00 25.44  ? 57  LEU A HD23   1 
ATOM   897   N  N      . ILE A  1 58  ? 172.772 161.183 195.572 1.00 27.10  ? 58  ILE A N      1 
ATOM   898   C  CA     . ILE A  1 58  ? 172.135 161.106 196.881 1.00 27.10  ? 58  ILE A CA     1 
ATOM   899   C  C      . ILE A  1 58  ? 173.246 161.068 197.919 1.00 27.10  ? 58  ILE A C      1 
ATOM   900   O  O      . ILE A  1 58  ? 174.191 160.280 197.791 1.00 27.10  ? 58  ILE A O      1 
ATOM   901   C  CB     . ILE A  1 58  ? 171.196 159.889 197.004 1.00 27.10  ? 58  ILE A CB     1 
ATOM   902   C  CG1    . ILE A  1 58  ? 171.949 158.564 196.824 1.00 27.10  ? 58  ILE A CG1    1 
ATOM   903   C  CG2    . ILE A  1 58  ? 170.073 159.996 195.986 1.00 27.10  ? 58  ILE A CG2    1 
ATOM   904   C  CD1    . ILE A  1 58  ? 171.045 157.352 196.764 1.00 27.10  ? 58  ILE A CD1    1 
ATOM   905   H  H      . ILE A  1 58  ? 173.294 160.520 195.409 1.00 27.10  ? 58  ILE A H      1 
ATOM   906   H  HA     . ILE A  1 58  ? 171.613 161.906 197.044 1.00 27.10  ? 58  ILE A HA     1 
ATOM   907   H  HB     . ILE A  1 58  ? 170.804 159.896 197.891 1.00 27.10  ? 58  ILE A HB     1 
ATOM   908   H  HG12   . ILE A  1 58  ? 172.455 158.592 195.999 1.00 27.10  ? 58  ILE A HG12   1 
ATOM   909   H  HG13   . ILE A  1 58  ? 172.545 158.425 197.575 1.00 27.10  ? 58  ILE A HG13   1 
ATOM   910   H  HG21   . ILE A  1 58  ? 169.296 159.529 196.325 1.00 27.10  ? 58  ILE A HG21   1 
ATOM   911   H  HG22   . ILE A  1 58  ? 169.859 160.931 195.848 1.00 27.10  ? 58  ILE A HG22   1 
ATOM   912   H  HG23   . ILE A  1 58  ? 170.365 159.599 195.151 1.00 27.10  ? 58  ILE A HG23   1 
ATOM   913   H  HD11   . ILE A  1 58  ? 171.555 156.567 197.016 1.00 27.10  ? 58  ILE A HD11   1 
ATOM   914   H  HD12   . ILE A  1 58  ? 170.308 157.480 197.380 1.00 27.10  ? 58  ILE A HD12   1 
ATOM   915   H  HD13   . ILE A  1 58  ? 170.708 157.252 195.860 1.00 27.10  ? 58  ILE A HD13   1 
ATOM   916   N  N      . SER A  1 59  ? 173.136 161.924 198.933 1.00 26.64  ? 59  SER A N      1 
ATOM   917   C  CA     . SER A  1 59  ? 174.236 162.233 199.836 1.00 26.64  ? 59  SER A CA     1 
ATOM   918   C  C      . SER A  1 59  ? 173.883 161.879 201.272 1.00 26.64  ? 59  SER A C      1 
ATOM   919   O  O      . SER A  1 59  ? 172.711 161.893 201.661 1.00 26.64  ? 59  SER A O      1 
ATOM   920   C  CB     . SER A  1 59  ? 174.596 163.719 199.762 1.00 26.64  ? 59  SER A CB     1 
ATOM   921   O  OG     . SER A  1 59  ? 173.476 164.524 200.086 1.00 26.64  ? 59  SER A OG     1 
ATOM   922   H  H      . SER A  1 59  ? 172.412 162.347 199.122 1.00 26.64  ? 59  SER A H      1 
ATOM   923   H  HA     . SER A  1 59  ? 175.022 161.725 199.588 1.00 26.64  ? 59  SER A HA     1 
ATOM   924   H  HB2    . SER A  1 59  ? 175.307 163.901 200.397 1.00 26.64  ? 59  SER A HB2    1 
ATOM   925   H  HB3    . SER A  1 59  ? 174.890 163.931 198.864 1.00 26.64  ? 59  SER A HB3    1 
ATOM   926   H  HG     . SER A  1 59  ? 173.683 165.336 200.045 1.00 26.64  ? 59  SER A HG     1 
ATOM   927   N  N      . SER A  1 60  ? 174.915 161.561 202.048 1.00 28.41  ? 60  SER A N      1 
ATOM   928   C  CA     . SER A  1 60  ? 174.820 161.406 203.490 1.00 28.41  ? 60  SER A CA     1 
ATOM   929   C  C      . SER A  1 60  ? 176.038 162.061 204.124 1.00 28.41  ? 60  SER A C      1 
ATOM   930   O  O      . SER A  1 60  ? 177.159 161.913 203.627 1.00 28.41  ? 60  SER A O      1 
ATOM   931   C  CB     . SER A  1 60  ? 174.746 159.934 203.891 1.00 28.41  ? 60  SER A CB     1 
ATOM   932   O  OG     . SER A  1 60  ? 174.656 159.795 205.298 1.00 28.41  ? 60  SER A OG     1 
ATOM   933   H  H      . SER A  1 60  ? 175.708 161.425 201.747 1.00 28.41  ? 60  SER A H      1 
ATOM   934   H  HA     . SER A  1 60  ? 174.026 161.855 203.816 1.00 28.41  ? 60  SER A HA     1 
ATOM   935   H  HB2    . SER A  1 60  ? 173.962 159.536 203.482 1.00 28.41  ? 60  SER A HB2    1 
ATOM   936   H  HB3    . SER A  1 60  ? 175.547 159.484 203.581 1.00 28.41  ? 60  SER A HB3    1 
ATOM   937   H  HG     . SER A  1 60  ? 173.958 160.168 205.578 1.00 28.41  ? 60  SER A HG     1 
ATOM   938   N  N      . VAL A  1 61  ? 175.814 162.783 205.220 1.00 30.01  ? 61  VAL A N      1 
ATOM   939   C  CA     . VAL A  1 61  ? 176.846 163.587 205.863 1.00 30.01  ? 61  VAL A CA     1 
ATOM   940   C  C      . VAL A  1 61  ? 176.964 163.167 207.320 1.00 30.01  ? 61  VAL A C      1 
ATOM   941   O  O      . VAL A  1 61  ? 175.959 162.881 207.979 1.00 30.01  ? 61  VAL A O      1 
ATOM   942   C  CB     . VAL A  1 61  ? 176.536 165.095 205.755 1.00 30.01  ? 61  VAL A CB     1 
ATOM   943   C  CG1    . VAL A  1 61  ? 177.728 165.924 206.219 1.00 30.01  ? 61  VAL A CG1    1 
ATOM   944   C  CG2    . VAL A  1 61  ? 176.147 165.454 204.328 1.00 30.01  ? 61  VAL A CG2    1 
ATOM   945   H  H      . VAL A  1 61  ? 175.053 162.824 205.617 1.00 30.01  ? 61  VAL A H      1 
ATOM   946   H  HA     . VAL A  1 61  ? 177.706 163.433 205.445 1.00 30.01  ? 61  VAL A HA     1 
ATOM   947   H  HB     . VAL A  1 61  ? 175.786 165.303 206.332 1.00 30.01  ? 61  VAL A HB     1 
ATOM   948   H  HG11   . VAL A  1 61  ? 177.551 166.860 206.041 1.00 30.01  ? 61  VAL A HG11   1 
ATOM   949   H  HG12   . VAL A  1 61  ? 177.861 165.794 207.170 1.00 30.01  ? 61  VAL A HG12   1 
ATOM   950   H  HG13   . VAL A  1 61  ? 178.516 165.640 205.731 1.00 30.01  ? 61  VAL A HG13   1 
ATOM   951   H  HG21   . VAL A  1 61  ? 176.191 166.416 204.215 1.00 30.01  ? 61  VAL A HG21   1 
ATOM   952   H  HG22   . VAL A  1 61  ? 176.763 165.022 203.717 1.00 30.01  ? 61  VAL A HG22   1 
ATOM   953   H  HG23   . VAL A  1 61  ? 175.243 165.146 204.158 1.00 30.01  ? 61  VAL A HG23   1 
ATOM   954   N  N      . HIS A  1 62  ? 178.201 163.127 207.815 1.00 34.68  ? 62  HIS A N      1 
ATOM   955   C  CA     . HIS A  1 62  ? 178.494 162.855 209.217 1.00 34.68  ? 62  HIS A CA     1 
ATOM   956   C  C      . HIS A  1 62  ? 179.465 163.920 209.703 1.00 34.68  ? 62  HIS A C      1 
ATOM   957   O  O      . HIS A  1 62  ? 180.583 164.025 209.187 1.00 34.68  ? 62  HIS A O      1 
ATOM   958   C  CB     . HIS A  1 62  ? 179.084 161.453 209.395 1.00 34.68  ? 62  HIS A CB     1 
ATOM   959   C  CG     . HIS A  1 62  ? 179.332 161.072 210.822 1.00 34.68  ? 62  HIS A CG     1 
ATOM   960   N  ND1    . HIS A  1 62  ? 180.183 160.048 211.178 1.00 34.68  ? 62  HIS A ND1    1 
ATOM   961   C  CD2    . HIS A  1 62  ? 178.836 161.569 211.980 1.00 34.68  ? 62  HIS A CD2    1 
ATOM   962   C  CE1    . HIS A  1 62  ? 180.206 159.935 212.494 1.00 34.68  ? 62  HIS A CE1    1 
ATOM   963   N  NE2    . HIS A  1 62  ? 179.397 160.846 213.004 1.00 34.68  ? 62  HIS A NE2    1 
ATOM   964   H  H      . HIS A  1 62  ? 178.906 163.258 207.342 1.00 34.68  ? 62  HIS A H      1 
ATOM   965   H  HA     . HIS A  1 62  ? 177.685 162.920 209.745 1.00 34.68  ? 62  HIS A HA     1 
ATOM   966   H  HB2    . HIS A  1 62  ? 178.467 160.806 209.019 1.00 34.68  ? 62  HIS A HB2    1 
ATOM   967   H  HB3    . HIS A  1 62  ? 179.930 161.409 208.926 1.00 34.68  ? 62  HIS A HB3    1 
ATOM   968   H  HD2    . HIS A  1 62  ? 178.232 162.270 212.065 1.00 34.68  ? 62  HIS A HD2    1 
ATOM   969   H  HE1    . HIS A  1 62  ? 180.706 159.319 212.978 1.00 34.68  ? 62  HIS A HE1    1 
ATOM   970   H  HE2    . HIS A  1 62  ? 179.246 160.967 213.842 1.00 34.68  ? 62  HIS A HE2    1 
ATOM   971   N  N      . THR A  1 63  ? 179.033 164.710 210.683 1.00 35.61  ? 63  THR A N      1 
ATOM   972   C  CA     . THR A  1 63  ? 179.801 165.836 211.196 1.00 35.61  ? 63  THR A CA     1 
ATOM   973   C  C      . THR A  1 63  ? 180.397 165.474 212.548 1.00 35.61  ? 63  THR A C      1 
ATOM   974   O  O      . THR A  1 63  ? 179.760 164.780 213.346 1.00 35.61  ? 63  THR A O      1 
ATOM   975   C  CB     . THR A  1 63  ? 178.922 167.080 211.333 1.00 35.61  ? 63  THR A CB     1 
ATOM   976   O  OG1    . THR A  1 63  ? 177.982 166.890 212.397 1.00 35.61  ? 63  THR A OG1    1 
ATOM   977   C  CG2    . THR A  1 63  ? 178.169 167.341 210.042 1.00 35.61  ? 63  THR A CG2    1 
ATOM   978   H  H      . THR A  1 63  ? 178.275 164.609 211.076 1.00 35.61  ? 63  THR A H      1 
ATOM   979   H  HA     . THR A  1 63  ? 180.527 166.050 210.590 1.00 35.61  ? 63  THR A HA     1 
ATOM   980   H  HB     . THR A  1 63  ? 179.480 167.850 211.524 1.00 35.61  ? 63  THR A HB     1 
ATOM   981   H  HG1    . THR A  1 63  ? 177.494 167.570 212.474 1.00 35.61  ? 63  THR A HG1    1 
ATOM   982   H  HG21   . THR A  1 63  ? 177.846 168.255 210.025 1.00 35.61  ? 63  THR A HG21   1 
ATOM   983   H  HG22   . THR A  1 63  ? 178.758 167.201 209.284 1.00 35.61  ? 63  THR A HG22   1 
ATOM   984   H  HG23   . THR A  1 63  ? 177.414 166.737 209.970 1.00 35.61  ? 63  THR A HG23   1 
ATOM   985   N  N      . LYS A  1 64  ? 181.617 165.943 212.796 1.00 41.96  ? 64  LYS A N      1 
ATOM   986   C  CA     . LYS A  1 64  ? 182.284 165.775 214.080 1.00 41.96  ? 64  LYS A CA     1 
ATOM   987   C  C      . LYS A  1 64  ? 183.019 167.060 214.427 1.00 41.96  ? 64  LYS A C      1 
ATOM   988   O  O      . LYS A  1 64  ? 184.007 167.410 213.773 1.00 41.96  ? 64  LYS A O      1 
ATOM   989   C  CB     . LYS A  1 64  ? 183.254 164.592 214.047 1.00 41.96  ? 64  LYS A CB     1 
ATOM   990   C  CG     . LYS A  1 64  ? 182.698 163.331 214.685 1.00 41.96  ? 64  LYS A CG     1 
ATOM   991   C  CD     . LYS A  1 64  ? 182.793 163.386 216.201 1.00 41.96  ? 64  LYS A CD     1 
ATOM   992   C  CE     . LYS A  1 64  ? 181.934 162.317 216.852 1.00 41.96  ? 64  LYS A CE     1 
ATOM   993   N  NZ     . LYS A  1 64  ? 182.261 160.952 216.359 1.00 41.96  ? 64  LYS A NZ     1 
ATOM   994   H  H      . LYS A  1 64  ? 182.090 166.372 212.220 1.00 41.96  ? 64  LYS A H      1 
ATOM   995   H  HA     . LYS A  1 64  ? 181.626 165.610 214.771 1.00 41.96  ? 64  LYS A HA     1 
ATOM   996   H  HB2    . LYS A  1 64  ? 183.463 164.388 213.123 1.00 41.96  ? 64  LYS A HB2    1 
ATOM   997   H  HB3    . LYS A  1 64  ? 184.063 164.836 214.522 1.00 41.96  ? 64  LYS A HB3    1 
ATOM   998   H  HG2    . LYS A  1 64  ? 181.763 163.237 214.445 1.00 41.96  ? 64  LYS A HG2    1 
ATOM   999   H  HG3    . LYS A  1 64  ? 183.202 162.563 214.375 1.00 41.96  ? 64  LYS A HG3    1 
ATOM   1000  H  HD2    . LYS A  1 64  ? 183.714 163.238 216.468 1.00 41.96  ? 64  LYS A HD2    1 
ATOM   1001  H  HD3    . LYS A  1 64  ? 182.490 164.253 216.512 1.00 41.96  ? 64  LYS A HD3    1 
ATOM   1002  H  HE2    . LYS A  1 64  ? 182.076 162.335 217.811 1.00 41.96  ? 64  LYS A HE2    1 
ATOM   1003  H  HE3    . LYS A  1 64  ? 181.003 162.494 216.648 1.00 41.96  ? 64  LYS A HE3    1 
ATOM   1004  H  HZ1    . LYS A  1 64  ? 181.866 160.342 216.873 1.00 41.96  ? 64  LYS A HZ1    1 
ATOM   1005  H  HZ2    . LYS A  1 64  ? 181.975 160.855 215.522 1.00 41.96  ? 64  LYS A HZ2    1 
ATOM   1006  H  HZ3    . LYS A  1 64  ? 183.141 160.823 216.383 1.00 41.96  ? 64  LYS A HZ3    1 
ATOM   1007  N  N      . VAL A  1 65  ? 182.529 167.761 215.446 1.00 43.90  ? 65  VAL A N      1 
ATOM   1008  C  CA     . VAL A  1 65  ? 183.104 169.021 215.902 1.00 43.90  ? 65  VAL A CA     1 
ATOM   1009  C  C      . VAL A  1 65  ? 183.960 168.734 217.127 1.00 43.90  ? 65  VAL A C      1 
ATOM   1010  O  O      . VAL A  1 65  ? 183.444 168.290 218.160 1.00 43.90  ? 65  VAL A O      1 
ATOM   1011  C  CB     . VAL A  1 65  ? 182.010 170.055 216.225 1.00 43.90  ? 65  VAL A CB     1 
ATOM   1012  C  CG1    . VAL A  1 65  ? 182.620 171.437 216.425 1.00 43.90  ? 65  VAL A CG1    1 
ATOM   1013  C  CG2    . VAL A  1 65  ? 180.959 170.080 215.125 1.00 43.90  ? 65  VAL A CG2    1 
ATOM   1014  H  H      . VAL A  1 65  ? 181.842 167.518 215.902 1.00 43.90  ? 65  VAL A H      1 
ATOM   1015  H  HA     . VAL A  1 65  ? 183.673 169.394 215.212 1.00 43.90  ? 65  VAL A HA     1 
ATOM   1016  H  HB     . VAL A  1 65  ? 181.572 169.800 217.051 1.00 43.90  ? 65  VAL A HB     1 
ATOM   1017  H  HG11   . VAL A  1 65  ? 181.906 172.080 216.564 1.00 43.90  ? 65  VAL A HG11   1 
ATOM   1018  H  HG12   . VAL A  1 65  ? 183.201 171.423 217.201 1.00 43.90  ? 65  VAL A HG12   1 
ATOM   1019  H  HG13   . VAL A  1 65  ? 183.128 171.675 215.634 1.00 43.90  ? 65  VAL A HG13   1 
ATOM   1020  H  HG21   . VAL A  1 65  ? 180.433 170.890 215.206 1.00 43.90  ? 65  VAL A HG21   1 
ATOM   1021  H  HG22   . VAL A  1 65  ? 181.405 170.060 214.264 1.00 43.90  ? 65  VAL A HG22   1 
ATOM   1022  H  HG23   . VAL A  1 65  ? 180.384 169.304 215.217 1.00 43.90  ? 65  VAL A HG23   1 
ATOM   1023  N  N      . LYS A  1 66  ? 185.263 168.986 217.008 1.00 50.83  ? 66  LYS A N      1 
ATOM   1024  C  CA     . LYS A  1 66  ? 186.216 168.797 218.092 1.00 50.83  ? 66  LYS A CA     1 
ATOM   1025  C  C      . LYS A  1 66  ? 186.820 170.145 218.454 1.00 50.83  ? 66  LYS A C      1 
ATOM   1026  O  O      . LYS A  1 66  ? 187.194 170.926 217.574 1.00 50.83  ? 66  LYS A O      1 
ATOM   1027  C  CB     . LYS A  1 66  ? 187.319 167.801 217.701 1.00 50.83  ? 66  LYS A CB     1 
ATOM   1028  C  CG     . LYS A  1 66  ? 188.245 168.289 216.598 1.00 50.83  ? 66  LYS A CG     1 
ATOM   1029  C  CD     . LYS A  1 66  ? 189.083 167.162 216.017 1.00 50.83  ? 66  LYS A CD     1 
ATOM   1030  C  CE     . LYS A  1 66  ? 188.312 166.374 214.970 1.00 50.83  ? 66  LYS A CE     1 
ATOM   1031  N  NZ     . LYS A  1 66  ? 189.140 165.299 214.357 1.00 50.83  ? 66  LYS A NZ     1 
ATOM   1032  H  H      . LYS A  1 66  ? 185.626 169.277 216.285 1.00 50.83  ? 66  LYS A H      1 
ATOM   1033  H  HA     . LYS A  1 66  ? 185.770 168.451 218.880 1.00 50.83  ? 66  LYS A HA     1 
ATOM   1034  H  HB2    . LYS A  1 66  ? 187.864 167.620 218.483 1.00 50.83  ? 66  LYS A HB2    1 
ATOM   1035  H  HB3    . LYS A  1 66  ? 186.901 166.981 217.397 1.00 50.83  ? 66  LYS A HB3    1 
ATOM   1036  H  HG2    . LYS A  1 66  ? 187.712 168.670 215.884 1.00 50.83  ? 66  LYS A HG2    1 
ATOM   1037  H  HG3    . LYS A  1 66  ? 188.852 168.954 216.957 1.00 50.83  ? 66  LYS A HG3    1 
ATOM   1038  H  HD2    . LYS A  1 66  ? 189.874 167.534 215.596 1.00 50.83  ? 66  LYS A HD2    1 
ATOM   1039  H  HD3    . LYS A  1 66  ? 189.337 166.553 216.728 1.00 50.83  ? 66  LYS A HD3    1 
ATOM   1040  H  HE2    . LYS A  1 66  ? 187.538 165.962 215.385 1.00 50.83  ? 66  LYS A HE2    1 
ATOM   1041  H  HE3    . LYS A  1 66  ? 188.030 166.976 214.263 1.00 50.83  ? 66  LYS A HE3    1 
ATOM   1042  H  HZ1    . LYS A  1 66  ? 188.668 164.868 213.737 1.00 50.83  ? 66  LYS A HZ1    1 
ATOM   1043  H  HZ2    . LYS A  1 66  ? 189.863 165.653 213.977 1.00 50.83  ? 66  LYS A HZ2    1 
ATOM   1044  H  HZ3    . LYS A  1 66  ? 189.396 164.719 214.981 1.00 50.83  ? 66  LYS A HZ3    1 
ATOM   1045  N  N      . GLY A  1 67  ? 186.903 170.409 219.749 1.00 61.98  ? 67  GLY A N      1 
ATOM   1046  C  CA     . GLY A  1 67  ? 187.396 171.675 220.262 1.00 61.98  ? 67  GLY A CA     1 
ATOM   1047  C  C      . GLY A  1 67  ? 186.618 172.048 221.507 1.00 61.98  ? 67  GLY A C      1 
ATOM   1048  O  O      . GLY A  1 67  ? 185.433 171.739 221.648 1.00 61.98  ? 67  GLY A O      1 
ATOM   1049  H  H      . GLY A  1 67  ? 186.674 169.856 220.365 1.00 61.98  ? 67  GLY A H      1 
ATOM   1050  H  HA2    . GLY A  1 67  ? 188.336 171.600 220.486 1.00 61.98  ? 67  GLY A HA2    1 
ATOM   1051  H  HA3    . GLY A  1 67  ? 187.282 172.374 219.601 1.00 61.98  ? 67  GLY A HA3    1 
ATOM   1052  N  N      . VAL A  1 68  ? 187.298 172.725 222.434 1.00 74.18  ? 68  VAL A N      1 
ATOM   1053  C  CA     . VAL A  1 68  ? 186.724 173.124 223.711 1.00 74.18  ? 68  VAL A CA     1 
ATOM   1054  C  C      . VAL A  1 68  ? 187.082 174.580 223.970 1.00 74.18  ? 68  VAL A C      1 
ATOM   1055  O  O      . VAL A  1 68  ? 187.998 175.137 223.360 1.00 74.18  ? 68  VAL A O      1 
ATOM   1056  C  CB     . VAL A  1 68  ? 187.207 172.227 224.874 1.00 74.18  ? 68  VAL A CB     1 
ATOM   1057  C  CG1    . VAL A  1 68  ? 186.629 170.828 224.735 1.00 74.18  ? 68  VAL A CG1    1 
ATOM   1058  C  CG2    . VAL A  1 68  ? 188.737 172.166 224.935 1.00 74.18  ? 68  VAL A CG2    1 
ATOM   1059  H  H      . VAL A  1 68  ? 188.117 172.969 222.339 1.00 74.18  ? 68  VAL A H      1 
ATOM   1060  H  HA     . VAL A  1 68  ? 185.759 173.071 223.670 1.00 74.18  ? 68  VAL A HA     1 
ATOM   1061  H  HB     . VAL A  1 68  ? 186.890 172.600 225.711 1.00 74.18  ? 68  VAL A HB     1 
ATOM   1062  H  HG11   . VAL A  1 68  ? 187.360 170.198 224.648 1.00 74.18  ? 68  VAL A HG11   1 
ATOM   1063  H  HG12   . VAL A  1 68  ? 186.108 170.625 225.526 1.00 74.18  ? 68  VAL A HG12   1 
ATOM   1064  H  HG13   . VAL A  1 68  ? 186.065 170.786 223.948 1.00 74.18  ? 68  VAL A HG13   1 
ATOM   1065  H  HG21   . VAL A  1 68  ? 188.993 171.608 225.685 1.00 74.18  ? 68  VAL A HG21   1 
ATOM   1066  H  HG22   . VAL A  1 68  ? 189.078 171.778 224.114 1.00 74.18  ? 68  VAL A HG22   1 
ATOM   1067  H  HG23   . VAL A  1 68  ? 189.100 173.056 225.057 1.00 74.18  ? 68  VAL A HG23   1 
ATOM   1068  N  N      . ALA A  1 69  ? 186.344 175.195 224.895 1.00 73.03  ? 69  ALA A N      1 
ATOM   1069  C  CA     . ALA A  1 69  ? 186.491 176.618 225.176 1.00 73.03  ? 69  ALA A CA     1 
ATOM   1070  C  C      . ALA A  1 69  ? 186.323 176.880 226.664 1.00 73.03  ? 69  ALA A C      1 
ATOM   1071  O  O      . ALA A  1 69  ? 185.313 176.492 227.256 1.00 73.03  ? 69  ALA A O      1 
ATOM   1072  C  CB     . ALA A  1 69  ? 185.468 177.439 224.384 1.00 73.03  ? 69  ALA A CB     1 
ATOM   1073  H  H      . ALA A  1 69  ? 185.748 174.804 225.376 1.00 73.03  ? 69  ALA A H      1 
ATOM   1074  H  HA     . ALA A  1 69  ? 187.377 176.918 224.925 1.00 73.03  ? 69  ALA A HA     1 
ATOM   1075  H  HB1    . ALA A  1 69  ? 185.548 178.372 224.636 1.00 73.03  ? 69  ALA A HB1    1 
ATOM   1076  H  HB2    . ALA A  1 69  ? 185.646 177.335 223.436 1.00 73.03  ? 69  ALA A HB2    1 
ATOM   1077  H  HB3    . ALA A  1 69  ? 184.578 177.116 224.592 1.00 73.03  ? 69  ALA A HB3    1 
ATOM   1078  N  N      . GLU A  1 70  ? 187.315 177.535 227.262 1.00 84.38  ? 70  GLU A N      1 
ATOM   1079  C  CA     . GLU A  1 70  ? 187.219 177.992 228.641 1.00 84.38  ? 70  GLU A CA     1 
ATOM   1080  C  C      . GLU A  1 70  ? 186.510 179.339 228.681 1.00 84.38  ? 70  GLU A C      1 
ATOM   1081  O  O      . GLU A  1 70  ? 186.699 180.178 227.795 1.00 84.38  ? 70  GLU A O      1 
ATOM   1082  C  CB     . GLU A  1 70  ? 188.606 178.105 229.282 1.00 84.38  ? 70  GLU A CB     1 
ATOM   1083  C  CG     . GLU A  1 70  ? 189.571 179.072 228.593 1.00 84.38  ? 70  GLU A CG     1 
ATOM   1084  C  CD     . GLU A  1 70  ? 190.894 179.192 229.324 1.00 84.38  ? 70  GLU A CD     1 
ATOM   1085  O  OE1    . GLU A  1 70  ? 191.049 178.550 230.386 1.00 84.38  ? 70  GLU A OE1    1 
ATOM   1086  O  OE2    . GLU A  1 70  ? 191.779 179.927 228.836 1.00 84.38  ? 70  GLU A OE2    1 
ATOM   1087  H  H      . GLU A  1 70  ? 188.060 177.726 226.880 1.00 84.38  ? 70  GLU A H      1 
ATOM   1088  H  HA     . GLU A  1 70  ? 186.697 177.360 229.159 1.00 84.38  ? 70  GLU A HA     1 
ATOM   1089  H  HB2    . GLU A  1 70  ? 188.497 178.405 230.198 1.00 84.38  ? 70  GLU A HB2    1 
ATOM   1090  H  HB3    . GLU A  1 70  ? 189.019 177.227 229.276 1.00 84.38  ? 70  GLU A HB3    1 
ATOM   1091  H  HG2    . GLU A  1 70  ? 189.758 178.753 227.696 1.00 84.38  ? 70  GLU A HG2    1 
ATOM   1092  H  HG3    . GLU A  1 70  ? 189.182 179.959 228.556 1.00 84.38  ? 70  GLU A HG3    1 
ATOM   1093  N  N      . VAL A  1 71  ? 185.694 179.543 229.711 1.00 80.96  ? 71  VAL A N      1 
ATOM   1094  C  CA     . VAL A  1 71  ? 184.958 180.794 229.868 1.00 80.96  ? 71  VAL A CA     1 
ATOM   1095  C  C      . VAL A  1 71  ? 184.636 180.982 231.342 1.00 80.96  ? 71  VAL A C      1 
ATOM   1096  O  O      . VAL A  1 71  ? 184.211 180.040 232.019 1.00 80.96  ? 71  VAL A O      1 
ATOM   1097  C  CB     . VAL A  1 71  ? 183.673 180.819 229.012 1.00 80.96  ? 71  VAL A CB     1 
ATOM   1098  C  CG1    . VAL A  1 71  ? 182.681 179.749 229.468 1.00 80.96  ? 71  VAL A CG1    1 
ATOM   1099  C  CG2    . VAL A  1 71  ? 183.032 182.201 229.048 1.00 80.96  ? 71  VAL A CG2    1 
ATOM   1100  H  H      . VAL A  1 71  ? 185.549 178.970 230.335 1.00 80.96  ? 71  VAL A H      1 
ATOM   1101  H  HA     . VAL A  1 71  ? 185.523 181.532 229.588 1.00 80.96  ? 71  VAL A HA     1 
ATOM   1102  H  HB     . VAL A  1 71  ? 183.910 180.627 228.091 1.00 80.96  ? 71  VAL A HB     1 
ATOM   1103  H  HG11   . VAL A  1 71  ? 182.020 179.626 228.769 1.00 80.96  ? 71  VAL A HG11   1 
ATOM   1104  H  HG12   . VAL A  1 71  ? 183.149 178.915 229.626 1.00 80.96  ? 71  VAL A HG12   1 
ATOM   1105  H  HG13   . VAL A  1 71  ? 182.243 180.041 230.283 1.00 80.96  ? 71  VAL A HG13   1 
ATOM   1106  H  HG21   . VAL A  1 71  ? 182.351 182.248 228.360 1.00 80.96  ? 71  VAL A HG21   1 
ATOM   1107  H  HG22   . VAL A  1 71  ? 182.631 182.346 229.919 1.00 80.96  ? 71  VAL A HG22   1 
ATOM   1108  H  HG23   . VAL A  1 71  ? 183.714 182.871 228.882 1.00 80.96  ? 71  VAL A HG23   1 
ATOM   1109  N  N      . THR A  1 72  ? 184.844 182.200 231.835 1.00 93.65  ? 72  THR A N      1 
ATOM   1110  C  CA     . THR A  1 72  ? 184.578 182.554 233.223 1.00 93.65  ? 72  THR A CA     1 
ATOM   1111  C  C      . THR A  1 72  ? 183.303 183.383 233.299 1.00 93.65  ? 72  THR A C      1 
ATOM   1112  O  O      . THR A  1 72  ? 183.168 184.390 232.595 1.00 93.65  ? 72  THR A O      1 
ATOM   1113  C  CB     . THR A  1 72  ? 185.749 183.334 233.823 1.00 93.65  ? 72  THR A CB     1 
ATOM   1114  O  OG1    . THR A  1 72  ? 186.030 184.484 233.014 1.00 93.65  ? 72  THR A OG1    1 
ATOM   1115  C  CG2    . THR A  1 72  ? 186.991 182.457 233.906 1.00 93.65  ? 72  THR A CG2    1 
ATOM   1116  H  H      . THR A  1 72  ? 185.148 182.856 231.369 1.00 93.65  ? 72  THR A H      1 
ATOM   1117  H  HA     . THR A  1 72  ? 184.451 181.753 233.751 1.00 93.65  ? 72  THR A HA     1 
ATOM   1118  H  HB     . THR A  1 72  ? 185.519 183.622 234.720 1.00 93.65  ? 72  THR A HB     1 
ATOM   1119  H  HG1    . THR A  1 72  ? 185.385 185.021 233.041 1.00 93.65  ? 72  THR A HG1    1 
ATOM   1120  H  HG21   . THR A  1 72  ? 187.717 182.949 234.321 1.00 93.65  ? 72  THR A HG21   1 
ATOM   1121  H  HG22   . THR A  1 72  ? 186.803 181.667 234.436 1.00 93.65  ? 72  THR A HG22   1 
ATOM   1122  H  HG23   . THR A  1 72  ? 187.265 182.183 233.017 1.00 93.65  ? 72  THR A HG23   1 
ATOM   1123  N  N      . GLU A  1 73  ? 182.373 182.957 234.150 1.00 98.37  ? 73  GLU A N      1 
ATOM   1124  C  CA     . GLU A  1 73  ? 181.122 183.679 234.315 1.00 98.37  ? 73  GLU A CA     1 
ATOM   1125  C  C      . GLU A  1 73  ? 181.374 185.057 234.921 1.00 98.37  ? 73  GLU A C      1 
ATOM   1126  O  O      . GLU A  1 73  ? 182.436 185.336 235.486 1.00 98.37  ? 73  GLU A O      1 
ATOM   1127  C  CB     . GLU A  1 73  ? 180.159 182.885 235.198 1.00 98.37  ? 73  GLU A CB     1 
ATOM   1128  H  H      . GLU A  1 73  ? 182.445 182.255 234.641 1.00 98.37  ? 73  GLU A H      1 
ATOM   1129  H  HA     . GLU A  1 73  ? 180.707 183.801 233.446 1.00 98.37  ? 73  GLU A HA     1 
ATOM   1130  N  N      . ASN A  1 74  ? 180.376 185.926 234.795 1.00 104.99 ? 74  ASN A N      1 
ATOM   1131  C  CA     . ASN A  1 74  ? 180.490 187.280 235.318 1.00 104.99 ? 74  ASN A CA     1 
ATOM   1132  C  C      . ASN A  1 74  ? 180.544 187.261 236.840 1.00 104.99 ? 74  ASN A C      1 
ATOM   1133  O  O      . ASN A  1 74  ? 179.739 186.598 237.500 1.00 104.99 ? 74  ASN A O      1 
ATOM   1134  C  CB     . ASN A  1 74  ? 179.313 188.132 234.845 1.00 104.99 ? 74  ASN A CB     1 
ATOM   1135  H  H      . ASN A  1 74  ? 179.625 185.756 234.412 1.00 104.99 ? 74  ASN A H      1 
ATOM   1136  H  HA     . ASN A  1 74  ? 181.309 187.682 234.989 1.00 104.99 ? 74  ASN A HA     1 
ATOM   1137  N  N      . VAL A  1 75  ? 181.501 187.997 237.396 1.00 104.96 ? 75  VAL A N      1 
ATOM   1138  C  CA     . VAL A  1 75  ? 181.667 188.071 238.842 1.00 104.96 ? 75  VAL A CA     1 
ATOM   1139  C  C      . VAL A  1 75  ? 180.525 188.871 239.455 1.00 104.96 ? 75  VAL A C      1 
ATOM   1140  O  O      . VAL A  1 75  ? 179.808 189.585 238.754 1.00 104.96 ? 75  VAL A O      1 
ATOM   1141  C  CB     . VAL A  1 75  ? 183.025 188.690 239.214 1.00 104.96 ? 75  VAL A CB     1 
ATOM   1142  H  H      . VAL A  1 75  ? 182.070 188.465 236.954 1.00 104.96 ? 75  VAL A H      1 
ATOM   1143  H  HA     . VAL A  1 75  ? 181.636 187.174 239.209 1.00 104.96 ? 75  VAL A HA     1 
ATOM   1144  N  N      . THR A  1 81  ? 177.496 187.607 241.496 1.00 105.76 ? 81  THR A N      1 
ATOM   1145  C  CA     . THR A  1 81  ? 178.434 187.944 242.560 1.00 105.76 ? 81  THR A CA     1 
ATOM   1146  C  C      . THR A  1 81  ? 179.653 187.029 242.516 1.00 105.76 ? 81  THR A C      1 
ATOM   1147  O  O      . THR A  1 81  ? 180.753 187.462 242.172 1.00 105.76 ? 81  THR A O      1 
ATOM   1148  C  CB     . THR A  1 81  ? 177.775 187.839 243.947 1.00 105.76 ? 81  THR A CB     1 
ATOM   1149  H  HA     . THR A  1 81  ? 178.738 188.857 242.438 1.00 105.76 ? 81  THR A HA     1 
ATOM   1150  N  N      . LYS A  1 82  ? 179.451 185.762 242.867 1.00 107.23 ? 82  LYS A N      1 
ATOM   1151  C  CA     . LYS A  1 82  ? 180.542 184.800 242.864 1.00 107.23 ? 82  LYS A CA     1 
ATOM   1152  C  C      . LYS A  1 82  ? 180.990 184.502 241.438 1.00 107.23 ? 82  LYS A C      1 
ATOM   1153  O  O      . LYS A  1 82  ? 180.186 184.464 240.503 1.00 107.23 ? 82  LYS A O      1 
ATOM   1154  C  CB     . LYS A  1 82  ? 180.114 183.506 243.557 1.00 107.23 ? 82  LYS A CB     1 
ATOM   1155  H  H      . LYS A  1 82  ? 178.693 185.437 243.110 1.00 107.23 ? 82  LYS A H      1 
ATOM   1156  H  HA     . LYS A  1 82  ? 181.296 185.170 243.349 1.00 107.23 ? 82  LYS A HA     1 
ATOM   1157  N  N      . LEU A  1 83  ? 182.293 184.287 241.280 1.00 101.90 ? 83  LEU A N      1 
ATOM   1158  C  CA     . LEU A  1 83  ? 182.892 184.002 239.986 1.00 101.90 ? 83  LEU A CA     1 
ATOM   1159  C  C      . LEU A  1 83  ? 182.913 182.500 239.734 1.00 101.90 ? 83  LEU A C      1 
ATOM   1160  O  O      . LEU A  1 83  ? 182.980 181.695 240.668 1.00 101.90 ? 83  LEU A O      1 
ATOM   1161  C  CB     . LEU A  1 83  ? 184.313 184.566 239.910 1.00 101.90 ? 83  LEU A CB     1 
ATOM   1162  C  CG     . LEU A  1 83  ? 185.017 184.454 238.554 1.00 101.90 ? 83  LEU A CG     1 
ATOM   1163  C  CD1    . LEU A  1 83  ? 185.730 185.753 238.216 1.00 101.90 ? 83  LEU A CD1    1 
ATOM   1164  C  CD2    . LEU A  1 83  ? 186.001 183.291 238.538 1.00 101.90 ? 83  LEU A CD2    1 
ATOM   1165  H  H      . LEU A  1 83  ? 182.861 184.300 241.925 1.00 101.90 ? 83  LEU A H      1 
ATOM   1166  H  HA     . LEU A  1 83  ? 182.367 184.420 239.286 1.00 101.90 ? 83  LEU A HA     1 
ATOM   1167  H  HB2    . LEU A  1 83  ? 184.278 185.508 240.140 1.00 101.90 ? 83  LEU A HB2    1 
ATOM   1168  H  HB3    . LEU A  1 83  ? 184.860 184.097 240.560 1.00 101.90 ? 83  LEU A HB3    1 
ATOM   1169  H  HG     . LEU A  1 83  ? 184.352 184.292 237.867 1.00 101.90 ? 83  LEU A HG     1 
ATOM   1170  H  HD11   . LEU A  1 83  ? 186.213 185.639 237.383 1.00 101.90 ? 83  LEU A HD11   1 
ATOM   1171  H  HD12   . LEU A  1 83  ? 185.071 186.460 238.122 1.00 101.90 ? 83  LEU A HD12   1 
ATOM   1172  H  HD13   . LEU A  1 83  ? 186.348 185.969 238.931 1.00 101.90 ? 83  LEU A HD13   1 
ATOM   1173  H  HD21   . LEU A  1 83  ? 186.415 183.243 237.662 1.00 101.90 ? 83  LEU A HD21   1 
ATOM   1174  H  HD22   . LEU A  1 83  ? 186.680 183.442 239.214 1.00 101.90 ? 83  LEU A HD22   1 
ATOM   1175  H  HD23   . LEU A  1 83  ? 185.527 182.467 238.723 1.00 101.90 ? 83  LEU A HD23   1 
ATOM   1176  N  N      . VAL A  1 84  ? 182.851 182.133 238.455 1.00 99.34  ? 84  VAL A N      1 
ATOM   1177  C  CA     . VAL A  1 84  ? 182.868 180.743 238.018 1.00 99.34  ? 84  VAL A CA     1 
ATOM   1178  C  C      . VAL A  1 84  ? 183.920 180.603 236.926 1.00 99.34  ? 84  VAL A C      1 
ATOM   1179  O  O      . VAL A  1 84  ? 184.234 181.564 236.216 1.00 99.34  ? 84  VAL A O      1 
ATOM   1180  C  CB     . VAL A  1 84  ? 181.481 180.285 237.510 1.00 99.34  ? 84  VAL A CB     1 
ATOM   1181  C  CG1    . VAL A  1 84  ? 181.453 178.773 237.289 1.00 99.34  ? 84  VAL A CG1    1 
ATOM   1182  C  CG2    . VAL A  1 84  ? 180.385 180.715 238.483 1.00 99.34  ? 84  VAL A CG2    1 
ATOM   1183  H  H      . VAL A  1 84  ? 182.796 182.692 237.804 1.00 99.34  ? 84  VAL A H      1 
ATOM   1184  H  HA     . VAL A  1 84  ? 183.126 180.166 238.752 1.00 99.34  ? 84  VAL A HA     1 
ATOM   1185  H  HB     . VAL A  1 84  ? 181.304 180.712 236.657 1.00 99.34  ? 84  VAL A HB     1 
ATOM   1186  H  HG11   . VAL A  1 84  ? 180.538 178.488 237.142 1.00 99.34  ? 84  VAL A HG11   1 
ATOM   1187  H  HG12   . VAL A  1 84  ? 181.989 178.555 236.511 1.00 99.34  ? 84  VAL A HG12   1 
ATOM   1188  H  HG13   . VAL A  1 84  ? 181.813 178.331 238.075 1.00 99.34  ? 84  VAL A HG13   1 
ATOM   1189  H  HG21   . VAL A  1 84  ? 179.562 180.252 238.266 1.00 99.34  ? 84  VAL A HG21   1 
ATOM   1190  H  HG22   . VAL A  1 84  ? 180.661 180.492 239.386 1.00 99.34  ? 84  VAL A HG22   1 
ATOM   1191  H  HG23   . VAL A  1 84  ? 180.250 181.673 238.407 1.00 99.34  ? 84  VAL A HG23   1 
ATOM   1192  N  N      . HIS A  1 85  ? 184.476 179.397 236.809 1.00 94.80  ? 85  HIS A N      1 
ATOM   1193  C  CA     . HIS A  1 85  ? 185.455 179.063 235.777 1.00 94.80  ? 85  HIS A CA     1 
ATOM   1194  C  C      . HIS A  1 85  ? 185.004 177.767 235.118 1.00 94.80  ? 85  HIS A C      1 
ATOM   1195  O  O      . HIS A  1 85  ? 185.243 176.681 235.656 1.00 94.80  ? 85  HIS A O      1 
ATOM   1196  C  CB     . HIS A  1 85  ? 186.857 178.923 236.371 1.00 94.80  ? 85  HIS A CB     1 
ATOM   1197  C  CG     . HIS A  1 85  ? 187.940 178.768 235.347 1.00 94.80  ? 85  HIS A CG     1 
ATOM   1198  N  ND1    . HIS A  1 85  ? 187.709 178.867 233.992 1.00 94.80  ? 85  HIS A ND1    1 
ATOM   1199  C  CD2    . HIS A  1 85  ? 189.265 178.523 235.485 1.00 94.80  ? 85  HIS A CD2    1 
ATOM   1200  C  CE1    . HIS A  1 85  ? 188.843 178.688 233.339 1.00 94.80  ? 85  HIS A CE1    1 
ATOM   1201  N  NE2    . HIS A  1 85  ? 189.803 178.477 234.222 1.00 94.80  ? 85  HIS A NE2    1 
ATOM   1202  H  H      . HIS A  1 85  ? 184.296 178.738 237.331 1.00 94.80  ? 85  HIS A H      1 
ATOM   1203  H  HA     . HIS A  1 85  ? 185.474 179.756 235.100 1.00 94.80  ? 85  HIS A HA     1 
ATOM   1204  H  HB2    . HIS A  1 85  ? 187.055 179.716 236.893 1.00 94.80  ? 85  HIS A HB2    1 
ATOM   1205  H  HB3    . HIS A  1 85  ? 186.877 178.141 236.944 1.00 94.80  ? 85  HIS A HB3    1 
ATOM   1206  H  HD2    . HIS A  1 85  ? 189.724 178.406 236.285 1.00 94.80  ? 85  HIS A HD2    1 
ATOM   1207  H  HE1    . HIS A  1 85  ? 188.948 178.707 232.415 1.00 94.80  ? 85  HIS A HE1    1 
ATOM   1208  H  HE2    . HIS A  1 85  ? 190.630 178.335 234.036 1.00 94.80  ? 85  HIS A HE2    1 
ATOM   1209  N  N      . GLY A  1 86  ? 184.361 177.886 233.954 1.00 89.16  ? 86  GLY A N      1 
ATOM   1210  C  CA     . GLY A  1 86  ? 183.750 176.751 233.301 1.00 89.16  ? 86  GLY A CA     1 
ATOM   1211  C  C      . GLY A  1 86  ? 184.437 176.416 231.992 1.00 89.16  ? 86  GLY A C      1 
ATOM   1212  O  O      . GLY A  1 86  ? 185.149 177.230 231.401 1.00 89.16  ? 86  GLY A O      1 
ATOM   1213  H  H      . GLY A  1 86  ? 184.271 178.626 233.524 1.00 89.16  ? 86  GLY A H      1 
ATOM   1214  H  HA2    . GLY A  1 86  ? 183.769 175.966 233.868 1.00 89.16  ? 86  GLY A HA2    1 
ATOM   1215  H  HA3    . GLY A  1 86  ? 182.822 176.960 233.108 1.00 89.16  ? 86  GLY A HA3    1 
ATOM   1216  N  N      . ILE A  1 87  ? 184.202 175.182 231.549 1.00 84.84  ? 87  ILE A N      1 
ATOM   1217  C  CA     . ILE A  1 87  ? 184.723 174.661 230.292 1.00 84.84  ? 87  ILE A CA     1 
ATOM   1218  C  C      . ILE A  1 87  ? 183.546 174.141 229.479 1.00 84.84  ? 87  ILE A C      1 
ATOM   1219  O  O      . ILE A  1 87  ? 182.612 173.549 230.033 1.00 84.84  ? 87  ILE A O      1 
ATOM   1220  C  CB     . ILE A  1 87  ? 185.770 173.548 230.531 1.00 84.84  ? 87  ILE A CB     1 
ATOM   1221  C  CG1    . ILE A  1 87  ? 186.559 173.240 229.253 1.00 84.84  ? 87  ILE A CG1    1 
ATOM   1222  C  CG2    . ILE A  1 87  ? 185.108 172.278 231.054 1.00 84.84  ? 87  ILE A CG2    1 
ATOM   1223  C  CD1    . ILE A  1 87  ? 187.613 174.271 228.918 1.00 84.84  ? 87  ILE A CD1    1 
ATOM   1224  H  H      . ILE A  1 87  ? 183.725 174.609 231.978 1.00 84.84  ? 87  ILE A H      1 
ATOM   1225  H  HA     . ILE A  1 87  ? 185.143 175.372 229.787 1.00 84.84  ? 87  ILE A HA     1 
ATOM   1226  H  HB     . ILE A  1 87  ? 186.395 173.861 231.203 1.00 84.84  ? 87  ILE A HB     1 
ATOM   1227  H  HG12   . ILE A  1 87  ? 187.010 172.389 229.369 1.00 84.84  ? 87  ILE A HG12   1 
ATOM   1228  H  HG13   . ILE A  1 87  ? 185.952 173.183 228.500 1.00 84.84  ? 87  ILE A HG13   1 
ATOM   1229  H  HG21   . ILE A  1 87  ? 185.770 171.756 231.534 1.00 84.84  ? 87  ILE A HG21   1 
ATOM   1230  H  HG22   . ILE A  1 87  ? 184.383 172.518 231.651 1.00 84.84  ? 87  ILE A HG22   1 
ATOM   1231  H  HG23   . ILE A  1 87  ? 184.765 171.765 230.305 1.00 84.84  ? 87  ILE A HG23   1 
ATOM   1232  H  HD11   . ILE A  1 87  ? 188.138 173.951 228.168 1.00 84.84  ? 87  ILE A HD11   1 
ATOM   1233  H  HD12   . ILE A  1 87  ? 187.179 175.105 228.685 1.00 84.84  ? 87  ILE A HD12   1 
ATOM   1234  H  HD13   . ILE A  1 87  ? 188.184 174.399 229.691 1.00 84.84  ? 87  ILE A HD13   1 
ATOM   1235  N  N      . PHE A  1 88  ? 183.586 174.373 228.167 1.00 74.47  ? 88  PHE A N      1 
ATOM   1236  C  CA     . PHE A  1 88  ? 182.545 173.941 227.244 1.00 74.47  ? 88  PHE A CA     1 
ATOM   1237  C  C      . PHE A  1 88  ? 183.162 173.004 226.217 1.00 74.47  ? 88  PHE A C      1 
ATOM   1238  O  O      . PHE A  1 88  ? 184.149 173.359 225.562 1.00 74.47  ? 88  PHE A O      1 
ATOM   1239  C  CB     . PHE A  1 88  ? 181.889 175.141 226.558 1.00 74.47  ? 88  PHE A CB     1 
ATOM   1240  C  CG     . PHE A  1 88  ? 180.878 175.848 227.416 1.00 74.47  ? 88  PHE A CG     1 
ATOM   1241  C  CD1    . PHE A  1 88  ? 181.284 176.683 228.442 1.00 74.47  ? 88  PHE A CD1    1 
ATOM   1242  C  CD2    . PHE A  1 88  ? 179.522 175.677 227.195 1.00 74.47  ? 88  PHE A CD2    1 
ATOM   1243  C  CE1    . PHE A  1 88  ? 180.354 177.332 229.234 1.00 74.47  ? 88  PHE A CE1    1 
ATOM   1244  C  CE2    . PHE A  1 88  ? 178.590 176.324 227.982 1.00 74.47  ? 88  PHE A CE2    1 
ATOM   1245  C  CZ     . PHE A  1 88  ? 179.007 177.153 229.002 1.00 74.47  ? 88  PHE A CZ     1 
ATOM   1246  H  H      . PHE A  1 88  ? 184.229 174.792 227.780 1.00 74.47  ? 88  PHE A H      1 
ATOM   1247  H  HA     . PHE A  1 88  ? 181.854 173.455 227.717 1.00 74.47  ? 88  PHE A HA     1 
ATOM   1248  H  HB2    . PHE A  1 88  ? 182.578 175.781 226.322 1.00 74.47  ? 88  PHE A HB2    1 
ATOM   1249  H  HB3    . PHE A  1 88  ? 181.437 174.835 225.756 1.00 74.47  ? 88  PHE A HB3    1 
ATOM   1250  H  HD1    . PHE A  1 88  ? 182.191 176.807 228.603 1.00 74.47  ? 88  PHE A HD1    1 
ATOM   1251  H  HD2    . PHE A  1 88  ? 179.236 175.120 226.509 1.00 74.47  ? 88  PHE A HD2    1 
ATOM   1252  H  HE1    . PHE A  1 88  ? 180.638 177.891 229.921 1.00 74.47  ? 88  PHE A HE1    1 
ATOM   1253  H  HE2    . PHE A  1 88  ? 177.682 176.202 227.825 1.00 74.47  ? 88  PHE A HE2    1 
ATOM   1254  H  HZ     . PHE A  1 88  ? 178.380 177.589 229.533 1.00 74.47  ? 88  PHE A HZ     1 
ATOM   1255  N  N      . ASP A  1 89  ? 182.580 171.814 226.089 1.00 75.25  ? 89  ASP A N      1 
ATOM   1256  C  CA     . ASP A  1 89  ? 183.020 170.777 225.165 1.00 75.25  ? 89  ASP A CA     1 
ATOM   1257  C  C      . ASP A  1 89  ? 181.875 170.443 224.208 1.00 75.25  ? 89  ASP A C      1 
ATOM   1258  O  O      . ASP A  1 89  ? 180.782 171.007 224.294 1.00 75.25  ? 89  ASP A O      1 
ATOM   1259  C  CB     . ASP A  1 89  ? 183.489 169.542 225.938 1.00 75.25  ? 89  ASP A CB     1 
ATOM   1260  C  CG     . ASP A  1 89  ? 182.376 168.900 226.741 1.00 75.25  ? 89  ASP A CG     1 
ATOM   1261  O  OD1    . ASP A  1 89  ? 181.453 169.626 227.166 1.00 75.25  ? 89  ASP A OD1    1 
ATOM   1262  O  OD2    . ASP A  1 89  ? 182.423 167.669 226.948 1.00 75.25  ? 89  ASP A OD2    1 
ATOM   1263  H  H      . ASP A  1 89  ? 181.894 171.577 226.550 1.00 75.25  ? 89  ASP A H      1 
ATOM   1264  H  HA     . ASP A  1 89  ? 183.765 171.100 224.637 1.00 75.25  ? 89  ASP A HA     1 
ATOM   1265  H  HB2    . ASP A  1 89  ? 183.829 168.884 225.311 1.00 75.25  ? 89  ASP A HB2    1 
ATOM   1266  H  HB3    . ASP A  1 89  ? 184.186 169.804 226.558 1.00 75.25  ? 89  ASP A HB3    1 
ATOM   1267  N  N      . THR A  1 90  ? 182.130 169.498 223.300 1.00 68.64  ? 90  THR A N      1 
ATOM   1268  C  CA     . THR A  1 90  ? 181.145 169.164 222.272 1.00 68.64  ? 90  THR A CA     1 
ATOM   1269  C  C      . THR A  1 90  ? 179.876 168.561 222.870 1.00 68.64  ? 90  THR A C      1 
ATOM   1270  O  O      . THR A  1 90  ? 178.831 168.529 222.212 1.00 68.64  ? 90  THR A O      1 
ATOM   1271  C  CB     . THR A  1 90  ? 181.757 168.208 221.243 1.00 68.64  ? 90  THR A CB     1 
ATOM   1272  O  OG1    . THR A  1 90  ? 180.824 167.992 220.177 1.00 68.64  ? 90  THR A OG1    1 
ATOM   1273  C  CG2    . THR A  1 90  ? 182.120 166.858 221.870 1.00 68.64  ? 90  THR A CG2    1 
ATOM   1274  H  H      . THR A  1 90  ? 182.860 169.046 223.257 1.00 68.64  ? 90  THR A H      1 
ATOM   1275  H  HA     . THR A  1 90  ? 180.893 169.975 221.805 1.00 68.64  ? 90  THR A HA     1 
ATOM   1276  H  HB     . THR A  1 90  ? 182.567 168.603 220.884 1.00 68.64  ? 90  THR A HB     1 
ATOM   1277  H  HG1    . THR A  1 90  ? 181.134 167.431 219.634 1.00 68.64  ? 90  THR A HG1    1 
ATOM   1278  H  HG21   . THR A  1 90  ? 182.671 166.354 221.251 1.00 68.64  ? 90  THR A HG21   1 
ATOM   1279  H  HG22   . THR A  1 90  ? 182.617 166.983 222.692 1.00 68.64  ? 90  THR A HG22   1 
ATOM   1280  H  HG23   . THR A  1 90  ? 181.320 166.344 222.058 1.00 68.64  ? 90  THR A HG23   1 
ATOM   1281  N  N      . ALA A  1 91  ? 179.946 168.069 224.110 1.00 72.73  ? 91  ALA A N      1 
ATOM   1282  C  CA     . ALA A  1 91  ? 178.766 167.485 224.740 1.00 72.73  ? 91  ALA A CA     1 
ATOM   1283  C  C      . ALA A  1 91  ? 177.664 168.521 224.941 1.00 72.73  ? 91  ALA A C      1 
ATOM   1284  O  O      . ALA A  1 91  ? 176.475 168.182 224.905 1.00 72.73  ? 91  ALA A O      1 
ATOM   1285  C  CB     . ALA A  1 91  ? 179.147 166.849 226.077 1.00 72.73  ? 91  ALA A CB     1 
ATOM   1286  H  H      . ALA A  1 91  ? 180.650 168.054 224.602 1.00 72.73  ? 91  ALA A H      1 
ATOM   1287  H  HA     . ALA A  1 91  ? 178.416 166.786 224.167 1.00 72.73  ? 91  ALA A HA     1 
ATOM   1288  H  HB1    . ALA A  1 91  ? 178.345 166.512 226.505 1.00 72.73  ? 91  ALA A HB1    1 
ATOM   1289  H  HB2    . ALA A  1 91  ? 179.765 166.120 225.915 1.00 72.73  ? 91  ALA A HB2    1 
ATOM   1290  H  HB3    . ALA A  1 91  ? 179.564 167.520 226.640 1.00 72.73  ? 91  ALA A HB3    1 
ATOM   1291  N  N      . ASP A  1 92  ? 178.035 169.789 225.143 1.00 72.13  ? 92  ASP A N      1 
ATOM   1292  C  CA     . ASP A  1 92  ? 177.078 170.830 225.512 1.00 72.13  ? 92  ASP A CA     1 
ATOM   1293  C  C      . ASP A  1 92  ? 176.635 171.690 224.330 1.00 72.13  ? 92  ASP A C      1 
ATOM   1294  O  O      . ASP A  1 92  ? 175.433 171.798 224.073 1.00 72.13  ? 92  ASP A O      1 
ATOM   1295  C  CB     . ASP A  1 92  ? 177.650 171.721 226.629 1.00 72.13  ? 92  ASP A CB     1 
ATOM   1296  C  CG     . ASP A  1 92  ? 179.019 172.287 226.301 1.00 72.13  ? 92  ASP A CG     1 
ATOM   1297  O  OD1    . ASP A  1 92  ? 179.122 173.086 225.347 1.00 72.13  ? 92  ASP A OD1    1 
ATOM   1298  O  OD2    . ASP A  1 92  ? 179.992 171.929 226.997 1.00 72.13  ? 92  ASP A OD2    1 
ATOM   1299  H  H      . ASP A  1 92  ? 178.843 170.064 225.059 1.00 72.13  ? 92  ASP A H      1 
ATOM   1300  H  HA     . ASP A  1 92  ? 176.280 170.415 225.874 1.00 72.13  ? 92  ASP A HA     1 
ATOM   1301  H  HB2    . ASP A  1 92  ? 177.048 172.466 226.777 1.00 72.13  ? 92  ASP A HB2    1 
ATOM   1302  H  HB3    . ASP A  1 92  ? 177.732 171.194 227.439 1.00 72.13  ? 92  ASP A HB3    1 
ATOM   1303  N  N      . TYR A  1 93  ? 177.569 172.308 223.598 1.00 61.53  ? 93  TYR A N      1 
ATOM   1304  C  CA     . TYR A  1 93  ? 177.163 173.223 222.534 1.00 61.53  ? 93  TYR A CA     1 
ATOM   1305  C  C      . TYR A  1 93  ? 176.704 172.461 221.296 1.00 61.53  ? 93  TYR A C      1 
ATOM   1306  O  O      . TYR A  1 93  ? 175.805 172.915 220.579 1.00 61.53  ? 93  TYR A O      1 
ATOM   1307  C  CB     . TYR A  1 93  ? 178.297 174.197 222.193 1.00 61.53  ? 93  TYR A CB     1 
ATOM   1308  C  CG     . TYR A  1 93  ? 179.530 173.594 221.548 1.00 61.53  ? 93  TYR A CG     1 
ATOM   1309  C  CD1    . TYR A  1 93  ? 179.609 173.420 220.171 1.00 61.53  ? 93  TYR A CD1    1 
ATOM   1310  C  CD2    . TYR A  1 93  ? 180.629 173.234 222.314 1.00 61.53  ? 93  TYR A CD2    1 
ATOM   1311  C  CE1    . TYR A  1 93  ? 180.735 172.879 219.582 1.00 61.53  ? 93  TYR A CE1    1 
ATOM   1312  C  CE2    . TYR A  1 93  ? 181.760 172.695 221.732 1.00 61.53  ? 93  TYR A CE2    1 
ATOM   1313  C  CZ     . TYR A  1 93  ? 181.808 172.520 220.367 1.00 61.53  ? 93  TYR A CZ     1 
ATOM   1314  O  OH     . TYR A  1 93  ? 182.933 171.984 219.785 1.00 61.53  ? 93  TYR A OH     1 
ATOM   1315  H  H      . TYR A  1 93  ? 178.419 172.217 223.695 1.00 61.53  ? 93  TYR A H      1 
ATOM   1316  H  HA     . TYR A  1 93  ? 176.412 173.752 222.846 1.00 61.53  ? 93  TYR A HA     1 
ATOM   1317  H  HB2    . TYR A  1 93  ? 177.951 174.865 221.580 1.00 61.53  ? 93  TYR A HB2    1 
ATOM   1318  H  HB3    . TYR A  1 93  ? 178.584 174.629 223.012 1.00 61.53  ? 93  TYR A HB3    1 
ATOM   1319  H  HD1    . TYR A  1 93  ? 178.885 173.658 219.639 1.00 61.53  ? 93  TYR A HD1    1 
ATOM   1320  H  HD2    . TYR A  1 93  ? 180.599 173.348 223.236 1.00 61.53  ? 93  TYR A HD2    1 
ATOM   1321  H  HE1    . TYR A  1 93  ? 180.770 172.762 218.660 1.00 61.53  ? 93  TYR A HE1    1 
ATOM   1322  H  HE2    . TYR A  1 93  ? 182.486 172.451 222.260 1.00 61.53  ? 93  TYR A HE2    1 
ATOM   1323  H  HH     . TYR A  1 93  ? 183.498 171.794 220.376 1.00 61.53  ? 93  TYR A HH     1 
ATOM   1324  N  N      . THR A  1 94  ? 177.304 171.305 221.028 1.00 60.14  ? 94  THR A N      1 
ATOM   1325  C  CA     . THR A  1 94  ? 176.885 170.504 219.890 1.00 60.14  ? 94  THR A CA     1 
ATOM   1326  C  C      . THR A  1 94  ? 175.574 169.787 220.201 1.00 60.14  ? 94  THR A C      1 
ATOM   1327  O  O      . THR A  1 94  ? 175.307 169.383 221.337 1.00 60.14  ? 94  THR A O      1 
ATOM   1328  C  CB     . THR A  1 94  ? 177.962 169.485 219.519 1.00 60.14  ? 94  THR A CB     1 
ATOM   1329  H  H      . THR A  1 94  ? 177.949 170.967 221.485 1.00 60.14  ? 94  THR A H      1 
ATOM   1330  H  HA     . THR A  1 94  ? 176.739 171.083 219.125 1.00 60.14  ? 94  THR A HA     1 
ATOM   1331  N  N      . LEU A  1 95  ? 174.756 169.626 219.168 1.00 54.02  ? 95  LEU A N      1 
ATOM   1332  C  CA     . LEU A  1 95  ? 173.425 169.056 219.281 1.00 54.02  ? 95  LEU A CA     1 
ATOM   1333  C  C      . LEU A  1 95  ? 173.453 167.574 218.924 1.00 54.02  ? 95  LEU A C      1 
ATOM   1334  O  O      . LEU A  1 95  ? 174.427 167.089 218.337 1.00 54.02  ? 95  LEU A O      1 
ATOM   1335  C  CB     . LEU A  1 95  ? 172.438 169.795 218.364 1.00 54.02  ? 95  LEU A CB     1 
ATOM   1336  C  CG     . LEU A  1 95  ? 171.747 171.034 218.945 1.00 54.02  ? 95  LEU A CG     1 
ATOM   1337  C  CD1    . LEU A  1 95  ? 170.683 170.640 219.960 1.00 54.02  ? 95  LEU A CD1    1 
ATOM   1338  C  CD2    . LEU A  1 95  ? 172.754 171.980 219.580 1.00 54.02  ? 95  LEU A CD2    1 
ATOM   1339  H  H      . LEU A  1 95  ? 174.961 169.848 218.363 1.00 54.02  ? 95  LEU A H      1 
ATOM   1340  H  HA     . LEU A  1 95  ? 173.128 169.159 220.196 1.00 54.02  ? 95  LEU A HA     1 
ATOM   1341  H  HB2    . LEU A  1 95  ? 172.923 170.087 217.577 1.00 54.02  ? 95  LEU A HB2    1 
ATOM   1342  H  HB3    . LEU A  1 95  ? 171.743 169.174 218.097 1.00 54.02  ? 95  LEU A HB3    1 
ATOM   1343  H  HG     . LEU A  1 95  ? 171.307 171.512 218.225 1.00 54.02  ? 95  LEU A HG     1 
ATOM   1344  H  HD11   . LEU A  1 95  ? 170.194 171.435 220.226 1.00 54.02  ? 95  LEU A HD11   1 
ATOM   1345  H  HD12   . LEU A  1 95  ? 170.078 170.002 219.552 1.00 54.02  ? 95  LEU A HD12   1 
ATOM   1346  H  HD13   . LEU A  1 95  ? 171.113 170.243 220.732 1.00 54.02  ? 95  LEU A HD13   1 
ATOM   1347  H  HD21   . LEU A  1 95  ? 172.342 172.851 219.690 1.00 54.02  ? 95  LEU A HD21   1 
ATOM   1348  H  HD22   . LEU A  1 95  ? 173.018 171.627 220.444 1.00 54.02  ? 95  LEU A HD22   1 
ATOM   1349  H  HD23   . LEU A  1 95  ? 173.528 172.050 219.001 1.00 54.02  ? 95  LEU A HD23   1 
ATOM   1350  N  N      . PRO A  1 96  ? 172.397 166.819 219.258 1.00 53.18  ? 96  PRO A N      1 
ATOM   1351  C  CA     . PRO A  1 96  ? 172.432 165.376 218.958 1.00 53.18  ? 96  PRO A CA     1 
ATOM   1352  C  C      . PRO A  1 96  ? 172.227 165.043 217.489 1.00 53.18  ? 96  PRO A C      1 
ATOM   1353  O  O      . PRO A  1 96  ? 172.267 163.861 217.127 1.00 53.18  ? 96  PRO A O      1 
ATOM   1354  C  CB     . PRO A  1 96  ? 171.294 164.806 219.823 1.00 53.18  ? 96  PRO A CB     1 
ATOM   1355  C  CG     . PRO A  1 96  ? 170.859 165.920 220.724 1.00 53.18  ? 96  PRO A CG     1 
ATOM   1356  C  CD     . PRO A  1 96  ? 171.174 167.176 219.998 1.00 53.18  ? 96  PRO A CD     1 
ATOM   1357  H  HA     . PRO A  1 96  ? 173.274 164.995 219.255 1.00 53.18  ? 96  PRO A HA     1 
ATOM   1358  H  HB2    . PRO A  1 96  ? 170.562 164.525 219.252 1.00 53.18  ? 96  PRO A HB2    1 
ATOM   1359  H  HB3    . PRO A  1 96  ? 171.627 164.059 220.344 1.00 53.18  ? 96  PRO A HB3    1 
ATOM   1360  H  HG2    . PRO A  1 96  ? 169.905 165.853 220.888 1.00 53.18  ? 96  PRO A HG2    1 
ATOM   1361  H  HG3    . PRO A  1 96  ? 171.353 165.875 221.558 1.00 53.18  ? 96  PRO A HG3    1 
ATOM   1362  H  HD2    . PRO A  1 96  ? 170.460 167.397 219.381 1.00 53.18  ? 96  PRO A HD2    1 
ATOM   1363  H  HD3    . PRO A  1 96  ? 171.322 167.884 220.641 1.00 53.18  ? 96  PRO A HD3    1 
ATOM   1364  N  N      . LEU A  1 97  ? 171.994 166.043 216.632 1.00 48.54  ? 97  LEU A N      1 
ATOM   1365  C  CA     . LEU A  1 97  ? 171.757 165.769 215.216 1.00 48.54  ? 97  LEU A CA     1 
ATOM   1366  C  C      . LEU A  1 97  ? 172.969 165.102 214.576 1.00 48.54  ? 97  LEU A C      1 
ATOM   1367  O  O      . LEU A  1 97  ? 172.898 163.948 214.136 1.00 48.54  ? 97  LEU A O      1 
ATOM   1368  C  CB     . LEU A  1 97  ? 171.409 167.067 214.487 1.00 48.54  ? 97  LEU A CB     1 
ATOM   1369  H  H      . LEU A  1 97  ? 171.965 166.877 216.838 1.00 48.54  ? 97  LEU A H      1 
ATOM   1370  H  HA     . LEU A  1 97  ? 171.004 165.164 215.133 1.00 48.54  ? 97  LEU A HA     1 
ATOM   1371  N  N      . GLN A  1 98  ? 174.093 165.814 214.517 1.00 41.64  ? 98  GLN A N      1 
ATOM   1372  C  CA     . GLN A  1 98  ? 175.380 165.285 214.073 1.00 41.64  ? 98  GLN A CA     1 
ATOM   1373  C  C      . GLN A  1 98  ? 175.361 164.781 212.634 1.00 41.64  ? 98  GLN A C      1 
ATOM   1374  O  O      . GLN A  1 98  ? 176.234 163.991 212.255 1.00 41.64  ? 98  GLN A O      1 
ATOM   1375  C  CB     . GLN A  1 98  ? 175.855 164.157 214.999 1.00 41.64  ? 98  GLN A CB     1 
ATOM   1376  C  CG     . GLN A  1 98  ? 177.366 163.997 215.079 1.00 41.64  ? 98  GLN A CG     1 
ATOM   1377  C  CD     . GLN A  1 98  ? 177.794 163.071 216.201 1.00 41.64  ? 98  GLN A CD     1 
ATOM   1378  O  OE1    . GLN A  1 98  ? 178.674 163.405 216.994 1.00 41.64  ? 98  GLN A OE1    1 
ATOM   1379  N  NE2    . GLN A  1 98  ? 177.172 161.900 216.272 1.00 41.64  ? 98  GLN A NE2    1 
ATOM   1380  H  H      . GLN A  1 98  ? 174.135 166.645 214.739 1.00 41.64  ? 98  GLN A H      1 
ATOM   1381  H  HA     . GLN A  1 98  ? 176.035 165.999 214.121 1.00 41.64  ? 98  GLN A HA     1 
ATOM   1382  H  HB2    . GLN A  1 98  ? 175.531 164.333 215.897 1.00 41.64  ? 98  GLN A HB2    1 
ATOM   1383  H  HB3    . GLN A  1 98  ? 175.488 163.319 214.677 1.00 41.64  ? 98  GLN A HB3    1 
ATOM   1384  H  HG2    . GLN A  1 98  ? 177.693 163.622 214.247 1.00 41.64  ? 98  GLN A HG2    1 
ATOM   1385  H  HG3    . GLN A  1 98  ? 177.772 164.864 215.236 1.00 41.64  ? 98  GLN A HG3    1 
ATOM   1386  H  HE21   . GLN A  1 98  ? 176.563 161.699 215.701 1.00 41.64  ? 98  GLN A HE21   1 
ATOM   1387  H  HE22   . GLN A  1 98  ? 177.380 161.341 216.891 1.00 41.64  ? 98  GLN A HE22   1 
ATOM   1388  N  N      . GLY A  1 99  ? 174.395 165.206 211.820 1.00 37.03  ? 99  GLY A N      1 
ATOM   1389  C  CA     . GLY A  1 99  ? 174.342 164.797 210.428 1.00 37.03  ? 99  GLY A CA     1 
ATOM   1390  C  C      . GLY A  1 99  ? 173.634 165.800 209.541 1.00 37.03  ? 99  GLY A C      1 
ATOM   1391  O  O      . GLY A  1 99  ? 172.484 166.167 209.802 1.00 37.03  ? 99  GLY A O      1 
ATOM   1392  H  H      . GLY A  1 99  ? 173.759 165.734 212.053 1.00 37.03  ? 99  GLY A H      1 
ATOM   1393  H  HA2    . GLY A  1 99  ? 175.243 164.685 210.088 1.00 37.03  ? 99  GLY A HA2    1 
ATOM   1394  H  HA3    . GLY A  1 99  ? 173.881 163.947 210.360 1.00 37.03  ? 99  GLY A HA3    1 
ATOM   1395  N  N      . ASN A  1 100 ? 174.323 166.260 208.496 1.00 31.00  ? 100 ASN A N      1 
ATOM   1396  C  CA     . ASN A  1 100 ? 173.840 167.218 207.502 1.00 31.00  ? 100 ASN A CA     1 
ATOM   1397  C  C      . ASN A  1 100 ? 173.755 168.646 208.039 1.00 31.00  ? 100 ASN A C      1 
ATOM   1398  O  O      . ASN A  1 100 ? 173.472 169.565 207.261 1.00 31.00  ? 100 ASN A O      1 
ATOM   1399  C  CB     . ASN A  1 100 ? 172.470 166.817 206.933 1.00 31.00  ? 100 ASN A CB     1 
ATOM   1400  C  CG     . ASN A  1 100 ? 172.150 167.506 205.618 1.00 31.00  ? 100 ASN A CG     1 
ATOM   1401  O  OD1    . ASN A  1 100 ? 173.028 168.068 204.962 1.00 31.00  ? 100 ASN A OD1    1 
ATOM   1402  N  ND2    . ASN A  1 100 ? 170.883 167.462 205.225 1.00 31.00  ? 100 ASN A ND2    1 
ATOM   1403  H  H      . ASN A  1 100 ? 175.131 166.011 208.335 1.00 31.00  ? 100 ASN A H      1 
ATOM   1404  H  HA     . ASN A  1 100 ? 174.475 167.224 206.770 1.00 31.00  ? 100 ASN A HA     1 
ATOM   1405  H  HB2    . ASN A  1 100 ? 172.459 165.860 206.781 1.00 31.00  ? 100 ASN A HB2    1 
ATOM   1406  H  HB3    . ASN A  1 100 ? 171.778 167.061 207.567 1.00 31.00  ? 100 ASN A HB3    1 
ATOM   1407  H  HD21   . ASN A  1 100 ? 170.648 167.836 204.488 1.00 31.00  ? 100 ASN A HD21   1 
ATOM   1408  H  HD22   . ASN A  1 100 ? 170.297 167.060 205.709 1.00 31.00  ? 100 ASN A HD22   1 
ATOM   1409  N  N      . SER A  1 101 ? 174.012 168.871 209.328 1.00 32.77  ? 101 SER A N      1 
ATOM   1410  C  CA     . SER A  1 101 ? 173.942 170.195 209.930 1.00 32.77  ? 101 SER A CA     1 
ATOM   1411  C  C      . SER A  1 101 ? 174.438 170.111 211.366 1.00 32.77  ? 101 SER A C      1 
ATOM   1412  O  O      . SER A  1 101 ? 174.281 169.074 212.018 1.00 32.77  ? 101 SER A O      1 
ATOM   1413  C  CB     . SER A  1 101 ? 172.514 170.745 209.889 1.00 32.77  ? 101 SER A CB     1 
ATOM   1414  O  OG     . SER A  1 101 ? 172.433 171.992 210.557 1.00 32.77  ? 101 SER A OG     1 
ATOM   1415  H  H      . SER A  1 101 ? 174.246 168.269 209.891 1.00 32.77  ? 101 SER A H      1 
ATOM   1416  H  HA     . SER A  1 101 ? 174.518 170.803 209.441 1.00 32.77  ? 101 SER A HA     1 
ATOM   1417  H  HB2    . SER A  1 101 ? 172.242 170.872 208.968 1.00 32.77  ? 101 SER A HB2    1 
ATOM   1418  H  HB3    . SER A  1 101 ? 171.921 170.115 210.328 1.00 32.77  ? 101 SER A HB3    1 
ATOM   1419  H  HG     . SER A  1 101 ? 172.950 172.545 210.194 1.00 32.77  ? 101 SER A HG     1 
ATOM   1420  N  N      . PHE A  1 102 ? 175.038 171.185 211.870 1.00 34.54  ? 102 PHE A N      1 
ATOM   1421  C  CA     . PHE A  1 102 ? 175.507 171.201 213.248 1.00 34.54  ? 102 PHE A CA     1 
ATOM   1422  C  C      . PHE A  1 102 ? 175.542 172.639 213.740 1.00 34.54  ? 102 PHE A C      1 
ATOM   1423  O  O      . PHE A  1 102 ? 175.633 173.579 212.945 1.00 34.54  ? 102 PHE A O      1 
ATOM   1424  C  CB     . PHE A  1 102 ? 176.889 170.548 213.385 1.00 34.54  ? 102 PHE A CB     1 
ATOM   1425  C  CG     . PHE A  1 102 ? 177.970 171.225 212.592 1.00 34.54  ? 102 PHE A CG     1 
ATOM   1426  C  CD1    . PHE A  1 102 ? 178.176 170.905 211.262 1.00 34.54  ? 102 PHE A CD1    1 
ATOM   1427  C  CD2    . PHE A  1 102 ? 178.792 172.170 213.182 1.00 34.54  ? 102 PHE A CD2    1 
ATOM   1428  C  CE1    . PHE A  1 102 ? 179.174 171.520 210.534 1.00 34.54  ? 102 PHE A CE1    1 
ATOM   1429  C  CE2    . PHE A  1 102 ? 179.790 172.788 212.459 1.00 34.54  ? 102 PHE A CE2    1 
ATOM   1430  C  CZ     . PHE A  1 102 ? 179.982 172.463 211.134 1.00 34.54  ? 102 PHE A CZ     1 
ATOM   1431  H  H      . PHE A  1 102 ? 175.183 171.913 211.436 1.00 34.54  ? 102 PHE A H      1 
ATOM   1432  H  HA     . PHE A  1 102 ? 174.884 170.712 213.806 1.00 34.54  ? 102 PHE A HA     1 
ATOM   1433  H  HB2    . PHE A  1 102 ? 177.152 170.567 214.318 1.00 34.54  ? 102 PHE A HB2    1 
ATOM   1434  H  HB3    . PHE A  1 102 ? 176.831 169.630 213.079 1.00 34.54  ? 102 PHE A HB3    1 
ATOM   1435  H  HD1    . PHE A  1 102 ? 177.634 170.271 210.853 1.00 34.54  ? 102 PHE A HD1    1 
ATOM   1436  H  HD2    . PHE A  1 102 ? 178.667 172.393 214.076 1.00 34.54  ? 102 PHE A HD2    1 
ATOM   1437  H  HE1    . PHE A  1 102 ? 179.301 171.300 209.640 1.00 34.54  ? 102 PHE A HE1    1 
ATOM   1438  H  HE2    . PHE A  1 102 ? 180.334 173.423 212.866 1.00 34.54  ? 102 PHE A HE2    1 
ATOM   1439  H  HZ     . PHE A  1 102 ? 180.654 172.879 210.645 1.00 34.54  ? 102 PHE A HZ     1 
ATOM   1440  N  N      . PHE A  1 103 ? 175.469 172.788 215.060 1.00 44.09  ? 103 PHE A N      1 
ATOM   1441  C  CA     . PHE A  1 103 ? 175.397 174.082 215.723 1.00 44.09  ? 103 PHE A CA     1 
ATOM   1442  C  C      . PHE A  1 103 ? 176.648 174.279 216.565 1.00 44.09  ? 103 PHE A C      1 
ATOM   1443  O  O      . PHE A  1 103 ? 177.078 173.358 217.269 1.00 44.09  ? 103 PHE A O      1 
ATOM   1444  C  CB     . PHE A  1 103 ? 174.140 174.168 216.594 1.00 44.09  ? 103 PHE A CB     1 
ATOM   1445  C  CG     . PHE A  1 103 ? 174.052 175.417 217.423 1.00 44.09  ? 103 PHE A CG     1 
ATOM   1446  C  CD1    . PHE A  1 103 ? 173.548 176.587 216.884 1.00 44.09  ? 103 PHE A CD1    1 
ATOM   1447  C  CD2    . PHE A  1 103 ? 174.455 175.415 218.748 1.00 44.09  ? 103 PHE A CD2    1 
ATOM   1448  C  CE1    . PHE A  1 103 ? 173.459 177.733 217.646 1.00 44.09  ? 103 PHE A CE1    1 
ATOM   1449  C  CE2    . PHE A  1 103 ? 174.371 176.558 219.512 1.00 44.09  ? 103 PHE A CE2    1 
ATOM   1450  C  CZ     . PHE A  1 103 ? 173.869 177.717 218.963 1.00 44.09  ? 103 PHE A CZ     1 
ATOM   1451  H  H      . PHE A  1 103 ? 175.458 172.128 215.609 1.00 44.09  ? 103 PHE A H      1 
ATOM   1452  H  HA     . PHE A  1 103 ? 175.358 174.794 215.067 1.00 44.09  ? 103 PHE A HA     1 
ATOM   1453  H  HB2    . PHE A  1 103 ? 173.360 174.141 216.019 1.00 44.09  ? 103 PHE A HB2    1 
ATOM   1454  H  HB3    . PHE A  1 103 ? 174.130 173.411 217.198 1.00 44.09  ? 103 PHE A HB3    1 
ATOM   1455  H  HD1    . PHE A  1 103 ? 173.270 176.601 215.997 1.00 44.09  ? 103 PHE A HD1    1 
ATOM   1456  H  HD2    . PHE A  1 103 ? 174.794 174.635 219.123 1.00 44.09  ? 103 PHE A HD2    1 
ATOM   1457  H  HE1    . PHE A  1 103 ? 173.122 178.515 217.273 1.00 44.09  ? 103 PHE A HE1    1 
ATOM   1458  H  HE2    . PHE A  1 103 ? 174.647 176.545 220.399 1.00 44.09  ? 103 PHE A HE2    1 
ATOM   1459  H  HZ     . PHE A  1 103 ? 173.811 178.489 219.478 1.00 44.09  ? 103 PHE A HZ     1 
ATOM   1460  N  N      . VAL A  1 104 ? 177.226 175.475 216.486 1.00 44.95  ? 104 VAL A N      1 
ATOM   1461  C  CA     . VAL A  1 104 ? 178.394 175.857 217.273 1.00 44.95  ? 104 VAL A CA     1 
ATOM   1462  C  C      . VAL A  1 104 ? 178.024 177.104 218.061 1.00 44.95  ? 104 VAL A C      1 
ATOM   1463  O  O      . VAL A  1 104 ? 177.882 178.190 217.484 1.00 44.95  ? 104 VAL A O      1 
ATOM   1464  C  CB     . VAL A  1 104 ? 179.626 176.108 216.388 1.00 44.95  ? 104 VAL A CB     1 
ATOM   1465  C  CG1    . VAL A  1 104 ? 180.810 176.556 217.236 1.00 44.95  ? 104 VAL A CG1    1 
ATOM   1466  C  CG2    . VAL A  1 104 ? 179.973 174.856 215.593 1.00 44.95  ? 104 VAL A CG2    1 
ATOM   1467  H  H      . VAL A  1 104 ? 176.951 176.100 215.965 1.00 44.95  ? 104 VAL A H      1 
ATOM   1468  H  HA     . VAL A  1 104 ? 178.616 175.159 217.906 1.00 44.95  ? 104 VAL A HA     1 
ATOM   1469  H  HB     . VAL A  1 104 ? 179.422 176.817 215.759 1.00 44.95  ? 104 VAL A HB     1 
ATOM   1470  H  HG11   . VAL A  1 104 ? 181.629 176.411 216.738 1.00 44.95  ? 104 VAL A HG11   1 
ATOM   1471  H  HG12   . VAL A  1 104 ? 180.717 177.498 217.444 1.00 44.95  ? 104 VAL A HG12   1 
ATOM   1472  H  HG13   . VAL A  1 104 ? 180.827 176.034 218.054 1.00 44.95  ? 104 VAL A HG13   1 
ATOM   1473  H  HG21   . VAL A  1 104 ? 180.783 175.016 215.084 1.00 44.95  ? 104 VAL A HG21   1 
ATOM   1474  H  HG22   . VAL A  1 104 ? 180.111 174.122 216.212 1.00 44.95  ? 104 VAL A HG22   1 
ATOM   1475  H  HG23   . VAL A  1 104 ? 179.243 174.647 214.990 1.00 44.95  ? 104 VAL A HG23   1 
ATOM   1476  N  N      . MET A  1 105 ? 177.867 176.950 219.373 1.00 52.06  ? 105 MET A N      1 
ATOM   1477  C  CA     . MET A  1 105 ? 177.470 178.070 220.215 1.00 52.06  ? 105 MET A CA     1 
ATOM   1478  C  C      . MET A  1 105 ? 178.598 179.090 220.298 1.00 52.06  ? 105 MET A C      1 
ATOM   1479  O  O      . MET A  1 105 ? 179.772 178.726 220.412 1.00 52.06  ? 105 MET A O      1 
ATOM   1480  C  CB     . MET A  1 105 ? 177.100 177.578 221.613 1.00 52.06  ? 105 MET A CB     1 
ATOM   1481  C  CG     . MET A  1 105 ? 176.439 178.634 222.479 1.00 52.06  ? 105 MET A CG     1 
ATOM   1482  S  SD     . MET A  1 105 ? 175.734 177.965 223.997 1.00 52.06  ? 105 MET A SD     1 
ATOM   1483  C  CE     . MET A  1 105 ? 177.211 177.441 224.859 1.00 52.06  ? 105 MET A CE     1 
ATOM   1484  H  H      . MET A  1 105 ? 177.984 176.211 219.797 1.00 52.06  ? 105 MET A H      1 
ATOM   1485  H  HA     . MET A  1 105 ? 176.688 178.493 219.830 1.00 52.06  ? 105 MET A HA     1 
ATOM   1486  H  HB2    . MET A  1 105 ? 176.486 176.832 221.532 1.00 52.06  ? 105 MET A HB2    1 
ATOM   1487  H  HB3    . MET A  1 105 ? 177.908 177.291 222.064 1.00 52.06  ? 105 MET A HB3    1 
ATOM   1488  H  HG2    . MET A  1 105 ? 177.101 179.298 222.726 1.00 52.06  ? 105 MET A HG2    1 
ATOM   1489  H  HG3    . MET A  1 105 ? 175.725 179.052 221.974 1.00 52.06  ? 105 MET A HG3    1 
ATOM   1490  H  HE1    . MET A  1 105 ? 176.962 177.121 225.740 1.00 52.06  ? 105 MET A HE1    1 
ATOM   1491  H  HE2    . MET A  1 105 ? 177.636 176.729 224.356 1.00 52.06  ? 105 MET A HE2    1 
ATOM   1492  H  HE3    . MET A  1 105 ? 177.813 178.196 224.939 1.00 52.06  ? 105 MET A HE3    1 
ATOM   1493  N  N      . THR A  1 106 ? 178.232 180.374 220.236 1.00 50.76  ? 106 THR A N      1 
ATOM   1494  C  CA     . THR A  1 106 ? 179.186 181.473 220.322 1.00 50.76  ? 106 THR A CA     1 
ATOM   1495  C  C      . THR A  1 106 ? 178.715 182.588 221.250 1.00 50.76  ? 106 THR A C      1 
ATOM   1496  O  O      . THR A  1 106 ? 179.349 183.648 221.291 1.00 50.76  ? 106 THR A O      1 
ATOM   1497  C  CB     . THR A  1 106 ? 179.465 182.050 218.929 1.00 50.76  ? 106 THR A CB     1 
ATOM   1498  O  OG1    . THR A  1 106 ? 178.241 182.511 218.345 1.00 50.76  ? 106 THR A OG1    1 
ATOM   1499  C  CG2    . THR A  1 106 ? 180.090 180.997 218.028 1.00 50.76  ? 106 THR A CG2    1 
ATOM   1500  H  H      . THR A  1 106 ? 177.418 180.634 220.141 1.00 50.76  ? 106 THR A H      1 
ATOM   1501  H  HA     . THR A  1 106 ? 180.027 181.146 220.676 1.00 50.76  ? 106 THR A HA     1 
ATOM   1502  H  HB     . THR A  1 106 ? 180.084 182.791 219.006 1.00 50.76  ? 106 THR A HB     1 
ATOM   1503  H  HG1    . THR A  1 106 ? 177.953 183.177 218.767 1.00 50.76  ? 106 THR A HG1    1 
ATOM   1504  H  HG21   . THR A  1 106 ? 180.364 181.400 217.189 1.00 50.76  ? 106 THR A HG21   1 
ATOM   1505  H  HG22   . THR A  1 106 ? 180.867 180.611 218.461 1.00 50.76  ? 106 THR A HG22   1 
ATOM   1506  H  HG23   . THR A  1 106 ? 179.449 180.294 217.845 1.00 50.76  ? 106 THR A HG23   1 
ATOM   1507  N  N      . ASN A  1 107 ? 177.616 182.391 221.974 1.00 55.39  ? 107 ASN A N      1 
ATOM   1508  C  CA     . ASN A  1 107 ? 177.172 183.329 222.998 1.00 55.39  ? 107 ASN A CA     1 
ATOM   1509  C  C      . ASN A  1 107 ? 176.018 182.676 223.741 1.00 55.39  ? 107 ASN A C      1 
ATOM   1510  O  O      . ASN A  1 107 ? 175.294 181.850 223.179 1.00 55.39  ? 107 ASN A O      1 
ATOM   1511  C  CB     . ASN A  1 107 ? 176.734 184.674 222.401 1.00 55.39  ? 107 ASN A CB     1 
ATOM   1512  C  CG     . ASN A  1 107 ? 177.700 185.812 222.713 1.00 55.39  ? 107 ASN A CG     1 
ATOM   1513  O  OD1    . ASN A  1 107 ? 178.861 185.596 223.061 1.00 55.39  ? 107 ASN A OD1    1 
ATOM   1514  N  ND2    . ASN A  1 107 ? 177.214 187.039 222.581 1.00 55.39  ? 107 ASN A ND2    1 
ATOM   1515  H  H      . ASN A  1 107 ? 177.095 181.713 221.897 1.00 55.39  ? 107 ASN A H      1 
ATOM   1516  H  HA     . ASN A  1 107 ? 177.885 183.465 223.639 1.00 55.39  ? 107 ASN A HA     1 
ATOM   1517  H  HB2    . ASN A  1 107 ? 176.677 184.588 221.437 1.00 55.39  ? 107 ASN A HB2    1 
ATOM   1518  H  HB3    . ASN A  1 107 ? 175.867 184.912 222.764 1.00 55.39  ? 107 ASN A HB3    1 
ATOM   1519  H  HD21   . ASN A  1 107 ? 177.714 187.720 222.743 1.00 55.39  ? 107 ASN A HD21   1 
ATOM   1520  H  HD22   . ASN A  1 107 ? 176.398 187.154 222.335 1.00 55.39  ? 107 ASN A HD22   1 
ATOM   1521  N  N      . TYR A  1 108 ? 175.843 183.061 225.002 1.00 61.59  ? 108 TYR A N      1 
ATOM   1522  C  CA     . TYR A  1 108 ? 174.818 182.435 225.824 1.00 61.59  ? 108 TYR A CA     1 
ATOM   1523  C  C      . TYR A  1 108 ? 174.406 183.377 226.944 1.00 61.59  ? 108 TYR A C      1 
ATOM   1524  O  O      . TYR A  1 108 ? 175.235 184.067 227.544 1.00 61.59  ? 108 TYR A O      1 
ATOM   1525  C  CB     . TYR A  1 108 ? 175.306 181.101 226.401 1.00 61.59  ? 108 TYR A CB     1 
ATOM   1526  C  CG     . TYR A  1 108 ? 176.416 181.239 227.420 1.00 61.59  ? 108 TYR A CG     1 
ATOM   1527  C  CD1    . TYR A  1 108 ? 177.732 181.428 227.021 1.00 61.59  ? 108 TYR A CD1    1 
ATOM   1528  C  CD2    . TYR A  1 108 ? 176.148 181.174 228.780 1.00 61.59  ? 108 TYR A CD2    1 
ATOM   1529  C  CE1    . TYR A  1 108 ? 178.748 181.553 227.948 1.00 61.59  ? 108 TYR A CE1    1 
ATOM   1530  C  CE2    . TYR A  1 108 ? 177.157 181.298 229.714 1.00 61.59  ? 108 TYR A CE2    1 
ATOM   1531  C  CZ     . TYR A  1 108 ? 178.455 181.487 229.293 1.00 61.59  ? 108 TYR A CZ     1 
ATOM   1532  O  OH     . TYR A  1 108 ? 179.464 181.611 230.220 1.00 61.59  ? 108 TYR A OH     1 
ATOM   1533  H  H      . TYR A  1 108 ? 176.297 183.675 225.398 1.00 61.59  ? 108 TYR A H      1 
ATOM   1534  H  HA     . TYR A  1 108 ? 174.035 182.259 225.282 1.00 61.59  ? 108 TYR A HA     1 
ATOM   1535  H  HB2    . TYR A  1 108 ? 174.561 180.658 226.834 1.00 61.59  ? 108 TYR A HB2    1 
ATOM   1536  H  HB3    . TYR A  1 108 ? 175.639 180.551 225.676 1.00 61.59  ? 108 TYR A HB3    1 
ATOM   1537  H  HD1    . TYR A  1 108 ? 177.932 181.473 226.114 1.00 61.59  ? 108 TYR A HD1    1 
ATOM   1538  H  HD2    . TYR A  1 108 ? 175.273 181.046 229.068 1.00 61.59  ? 108 TYR A HD2    1 
ATOM   1539  H  HE1    . TYR A  1 108 ? 179.625 181.681 227.666 1.00 61.59  ? 108 TYR A HE1    1 
ATOM   1540  H  HE2    . TYR A  1 108 ? 176.963 181.254 230.622 1.00 61.59  ? 108 TYR A HE2    1 
ATOM   1541  H  HH     . TYR A  1 108 ? 179.148 181.553 230.996 1.00 61.59  ? 108 TYR A HH     1 
ATOM   1542  N  N      . LEU A  1 109 ? 173.101 183.395 227.204 1.00 64.51  ? 109 LEU A N      1 
ATOM   1543  C  CA     . LEU A  1 109 ? 172.519 184.008 228.389 1.00 64.51  ? 109 LEU A CA     1 
ATOM   1544  C  C      . LEU A  1 109 ? 171.821 182.910 229.173 1.00 64.51  ? 109 LEU A C      1 
ATOM   1545  O  O      . LEU A  1 109 ? 171.359 181.931 228.584 1.00 64.51  ? 109 LEU A O      1 
ATOM   1546  C  CB     . LEU A  1 109 ? 171.518 185.112 228.031 1.00 64.51  ? 109 LEU A CB     1 
ATOM   1547  C  CG     . LEU A  1 109 ? 172.078 186.499 227.711 1.00 64.51  ? 109 LEU A CG     1 
ATOM   1548  C  CD1    . LEU A  1 109 ? 173.073 186.440 226.570 1.00 64.51  ? 109 LEU A CD1    1 
ATOM   1549  C  CD2    . LEU A  1 109 ? 170.944 187.450 227.377 1.00 64.51  ? 109 LEU A CD2    1 
ATOM   1550  H  H      . LEU A  1 109 ? 172.512 183.043 226.686 1.00 64.51  ? 109 LEU A H      1 
ATOM   1551  H  HA     . LEU A  1 109 ? 173.214 184.389 228.947 1.00 64.51  ? 109 LEU A HA     1 
ATOM   1552  H  HB2    . LEU A  1 109 ? 171.018 184.821 227.253 1.00 64.51  ? 109 LEU A HB2    1 
ATOM   1553  H  HB3    . LEU A  1 109 ? 170.910 185.218 228.779 1.00 64.51  ? 109 LEU A HB3    1 
ATOM   1554  H  HG     . LEU A  1 109 ? 172.538 186.843 228.492 1.00 64.51  ? 109 LEU A HG     1 
ATOM   1555  H  HD11   . LEU A  1 109 ? 173.070 187.293 226.111 1.00 64.51  ? 109 LEU A HD11   1 
ATOM   1556  H  HD12   . LEU A  1 109 ? 173.956 186.256 226.927 1.00 64.51  ? 109 LEU A HD12   1 
ATOM   1557  H  HD13   . LEU A  1 109 ? 172.809 185.736 225.958 1.00 64.51  ? 109 LEU A HD13   1 
ATOM   1558  H  HD21   . LEU A  1 109 ? 171.296 188.352 227.320 1.00 64.51  ? 109 LEU A HD21   1 
ATOM   1559  H  HD22   . LEU A  1 109 ? 170.557 187.191 226.526 1.00 64.51  ? 109 LEU A HD22   1 
ATOM   1560  H  HD23   . LEU A  1 109 ? 170.274 187.399 228.075 1.00 64.51  ? 109 LEU A HD23   1 
ATOM   1561  N  N      . LYS A  1 110 ? 171.744 183.069 230.494 1.00 71.59  ? 110 LYS A N      1 
ATOM   1562  C  CA     . LYS A  1 110 ? 171.185 182.041 231.363 1.00 71.59  ? 110 LYS A CA     1 
ATOM   1563  C  C      . LYS A  1 110 ? 170.353 182.672 232.468 1.00 71.59  ? 110 LYS A C      1 
ATOM   1564  O  O      . LYS A  1 110 ? 170.683 183.755 232.963 1.00 71.59  ? 110 LYS A O      1 
ATOM   1565  C  CB     . LYS A  1 110 ? 172.291 181.174 231.972 1.00 71.59  ? 110 LYS A CB     1 
ATOM   1566  C  CG     . LYS A  1 110 ? 173.453 181.960 232.562 1.00 71.59  ? 110 LYS A CG     1 
ATOM   1567  C  CD     . LYS A  1 110 ? 174.350 181.085 233.433 1.00 71.59  ? 110 LYS A CD     1 
ATOM   1568  C  CE     . LYS A  1 110 ? 174.984 179.943 232.648 1.00 71.59  ? 110 LYS A CE     1 
ATOM   1569  N  NZ     . LYS A  1 110 ? 176.006 179.219 233.451 1.00 71.59  ? 110 LYS A NZ     1 
ATOM   1570  H  H      . LYS A  1 110 ? 172.016 183.769 230.912 1.00 71.59  ? 110 LYS A H      1 
ATOM   1571  H  HA     . LYS A  1 110 ? 170.596 181.464 230.856 1.00 71.59  ? 110 LYS A HA     1 
ATOM   1572  H  HB2    . LYS A  1 110 ? 171.908 180.636 232.682 1.00 71.59  ? 110 LYS A HB2    1 
ATOM   1573  H  HB3    . LYS A  1 110 ? 172.642 180.597 231.276 1.00 71.59  ? 110 LYS A HB3    1 
ATOM   1574  H  HG2    . LYS A  1 110 ? 173.992 182.320 231.841 1.00 71.59  ? 110 LYS A HG2    1 
ATOM   1575  H  HG3    . LYS A  1 110 ? 173.107 182.679 233.112 1.00 71.59  ? 110 LYS A HG3    1 
ATOM   1576  H  HD2    . LYS A  1 110 ? 175.063 181.629 233.801 1.00 71.59  ? 110 LYS A HD2    1 
ATOM   1577  H  HD3    . LYS A  1 110 ? 173.820 180.701 234.149 1.00 71.59  ? 110 LYS A HD3    1 
ATOM   1578  H  HE2    . LYS A  1 110 ? 174.301 179.303 232.397 1.00 71.59  ? 110 LYS A HE2    1 
ATOM   1579  H  HE3    . LYS A  1 110 ? 175.416 180.300 231.857 1.00 71.59  ? 110 LYS A HE3    1 
ATOM   1580  H  HZ1    . LYS A  1 110 ? 176.334 178.538 232.981 1.00 71.59  ? 110 LYS A HZ1    1 
ATOM   1581  H  HZ2    . LYS A  1 110 ? 176.671 179.770 233.665 1.00 71.59  ? 110 LYS A HZ2    1 
ATOM   1582  H  HZ3    . LYS A  1 110 ? 175.638 178.905 234.198 1.00 71.59  ? 110 LYS A HZ3    1 
ATOM   1583  N  N      . SER A  1 111 ? 169.275 181.987 232.842 1.00 83.30  ? 111 SER A N      1 
ATOM   1584  C  CA     . SER A  1 111 ? 168.426 182.354 233.965 1.00 83.30  ? 111 SER A CA     1 
ATOM   1585  C  C      . SER A  1 111 ? 168.141 181.095 234.769 1.00 83.30  ? 111 SER A C      1 
ATOM   1586  O  O      . SER A  1 111 ? 167.588 180.122 234.238 1.00 83.30  ? 111 SER A O      1 
ATOM   1587  C  CB     . SER A  1 111 ? 167.123 182.997 233.487 1.00 83.30  ? 111 SER A CB     1 
ATOM   1588  O  OG     . SER A  1 111 ? 167.383 184.179 232.750 1.00 83.30  ? 111 SER A OG     1 
ATOM   1589  H  H      . SER A  1 111 ? 169.006 181.277 232.439 1.00 83.30  ? 111 SER A H      1 
ATOM   1590  H  HA     . SER A  1 111 ? 168.890 182.984 234.536 1.00 83.30  ? 111 SER A HA     1 
ATOM   1591  H  HB2    . SER A  1 111 ? 166.654 182.368 232.917 1.00 83.30  ? 111 SER A HB2    1 
ATOM   1592  H  HB3    . SER A  1 111 ? 166.578 183.218 234.258 1.00 83.30  ? 111 SER A HB3    1 
ATOM   1593  H  HG     . SER A  1 111 ? 166.661 184.525 232.497 1.00 83.30  ? 111 SER A HG     1 
ATOM   1594  N  N      . GLU A  1 112 ? 168.520 181.120 236.047 1.00 89.32  ? 112 GLU A N      1 
ATOM   1595  C  CA     . GLU A  1 112 ? 168.475 179.943 236.906 1.00 89.32  ? 112 GLU A CA     1 
ATOM   1596  C  C      . GLU A  1 112 ? 167.108 179.757 237.554 1.00 89.32  ? 112 GLU A C      1 
ATOM   1597  O  O      . GLU A  1 112 ? 166.524 178.672 237.477 1.00 89.32  ? 112 GLU A O      1 
ATOM   1598  C  CB     . GLU A  1 112 ? 169.556 180.045 237.989 1.00 89.32  ? 112 GLU A CB     1 
ATOM   1599  C  CG     . GLU A  1 112 ? 170.974 180.258 237.463 1.00 89.32  ? 112 GLU A CG     1 
ATOM   1600  C  CD     . GLU A  1 112 ? 171.469 179.105 236.610 1.00 89.32  ? 112 GLU A CD     1 
ATOM   1601  O  OE1    . GLU A  1 112 ? 170.873 178.010 236.679 1.00 89.32  ? 112 GLU A OE1    1 
ATOM   1602  O  OE2    . GLU A  1 112 ? 172.456 179.296 235.869 1.00 89.32  ? 112 GLU A OE2    1 
ATOM   1603  H  H      . GLU A  1 112 ? 168.811 181.824 236.447 1.00 89.32  ? 112 GLU A H      1 
ATOM   1604  H  HA     . GLU A  1 112 ? 168.657 179.158 236.370 1.00 89.32  ? 112 GLU A HA     1 
ATOM   1605  H  HB2    . GLU A  1 112 ? 169.344 180.794 238.568 1.00 89.32  ? 112 GLU A HB2    1 
ATOM   1606  H  HB3    . GLU A  1 112 ? 169.556 179.224 238.507 1.00 89.32  ? 112 GLU A HB3    1 
ATOM   1607  H  HG2    . GLU A  1 112 ? 171.002 181.065 236.925 1.00 89.32  ? 112 GLU A HG2    1 
ATOM   1608  H  HG3    . GLU A  1 112 ? 171.576 180.347 238.218 1.00 89.32  ? 112 GLU A HG3    1 
ATOM   1609  N  N      . GLY A  1 113 ? 166.585 180.803 238.190 1.00 92.78  ? 113 GLY A N      1 
ATOM   1610  C  CA     . GLY A  1 113 ? 165.331 180.708 238.911 1.00 92.78  ? 113 GLY A CA     1 
ATOM   1611  C  C      . GLY A  1 113 ? 164.106 180.935 238.048 1.00 92.78  ? 113 GLY A C      1 
ATOM   1612  O  O      . GLY A  1 113 ? 163.181 181.645 238.453 1.00 92.78  ? 113 GLY A O      1 
ATOM   1613  H  H      . GLY A  1 113 ? 166.945 181.584 238.215 1.00 92.78  ? 113 GLY A H      1 
ATOM   1614  H  HA2    . GLY A  1 113 ? 165.258 179.831 239.317 1.00 92.78  ? 113 GLY A HA2    1 
ATOM   1615  H  HA3    . GLY A  1 113 ? 165.324 181.370 239.620 1.00 92.78  ? 113 GLY A HA3    1 
ATOM   1616  N  N      . GLN A  1 114 ? 164.085 180.337 236.859 1.00 89.01  ? 114 GLN A N      1 
ATOM   1617  C  CA     . GLN A  1 114 ? 162.933 180.463 235.976 1.00 89.01  ? 114 GLN A CA     1 
ATOM   1618  C  C      . GLN A  1 114 ? 161.747 179.701 236.552 1.00 89.01  ? 114 GLN A C      1 
ATOM   1619  O  O      . GLN A  1 114 ? 161.791 178.474 236.689 1.00 89.01  ? 114 GLN A O      1 
ATOM   1620  C  CB     . GLN A  1 114 ? 163.279 179.946 234.582 1.00 89.01  ? 114 GLN A CB     1 
ATOM   1621  C  CG     . GLN A  1 114 ? 163.883 180.990 233.665 1.00 89.01  ? 114 GLN A CG     1 
ATOM   1622  C  CD     . GLN A  1 114 ? 162.847 181.641 232.773 1.00 89.01  ? 114 GLN A CD     1 
ATOM   1623  O  OE1    . GLN A  1 114 ? 162.474 181.094 231.735 1.00 89.01  ? 114 GLN A OE1    1 
ATOM   1624  N  NE2    . GLN A  1 114 ? 162.372 182.811 233.176 1.00 89.01  ? 114 GLN A NE2    1 
ATOM   1625  H  H      . GLN A  1 114 ? 164.719 179.853 236.544 1.00 89.01  ? 114 GLN A H      1 
ATOM   1626  H  HA     . GLN A  1 114 ? 162.689 181.394 235.894 1.00 89.01  ? 114 GLN A HA     1 
ATOM   1627  H  HB2    . GLN A  1 114 ? 163.924 179.229 234.656 1.00 89.01  ? 114 GLN A HB2    1 
ATOM   1628  H  HB3    . GLN A  1 114 ? 162.469 179.617 234.164 1.00 89.01  ? 114 GLN A HB3    1 
ATOM   1629  H  HG2    . GLN A  1 114 ? 164.297 181.684 234.201 1.00 89.01  ? 114 GLN A HG2    1 
ATOM   1630  H  HG3    . GLN A  1 114 ? 164.548 180.568 233.102 1.00 89.01  ? 114 GLN A HG3    1 
ATOM   1631  H  HE21   . GLN A  1 114 ? 162.656 183.162 233.908 1.00 89.01  ? 114 GLN A HE21   1 
ATOM   1632  H  HE22   . GLN A  1 114 ? 161.782 183.219 232.703 1.00 89.01  ? 114 GLN A HE22   1 
ATOM   1633  N  N      . GLU A  1 115 ? 160.688 180.431 236.890 1.00 95.75  ? 115 GLU A N      1 
ATOM   1634  C  CA     . GLU A  1 115 ? 159.497 179.837 237.481 1.00 95.75  ? 115 GLU A CA     1 
ATOM   1635  C  C      . GLU A  1 115 ? 158.303 180.723 237.155 1.00 95.75  ? 115 GLU A C      1 
ATOM   1636  O  O      . GLU A  1 115 ? 158.450 181.890 236.784 1.00 95.75  ? 115 GLU A O      1 
ATOM   1637  C  CB     . GLU A  1 115 ? 159.656 179.652 238.995 1.00 95.75  ? 115 GLU A CB     1 
ATOM   1638  C  CG     . GLU A  1 115 ? 159.976 180.930 239.758 1.00 95.75  ? 115 GLU A CG     1 
ATOM   1639  C  CD     . GLU A  1 115 ? 160.203 180.683 241.236 1.00 95.75  ? 115 GLU A CD     1 
ATOM   1640  O  OE1    . GLU A  1 115 ? 160.182 179.506 241.654 1.00 95.75  ? 115 GLU A OE1    1 
ATOM   1641  O  OE2    . GLU A  1 115 ? 160.403 181.666 241.980 1.00 95.75  ? 115 GLU A OE2    1 
ATOM   1642  H  H      . GLU A  1 115 ? 160.636 181.283 236.785 1.00 95.75  ? 115 GLU A H      1 
ATOM   1643  H  HA     . GLU A  1 115 ? 159.343 178.966 237.084 1.00 95.75  ? 115 GLU A HA     1 
ATOM   1644  H  HB2    . GLU A  1 115 ? 158.828 179.295 239.352 1.00 95.75  ? 115 GLU A HB2    1 
ATOM   1645  H  HB3    . GLU A  1 115 ? 160.379 179.025 239.155 1.00 95.75  ? 115 GLU A HB3    1 
ATOM   1646  H  HG2    . GLU A  1 115 ? 160.784 181.326 239.396 1.00 95.75  ? 115 GLU A HG2    1 
ATOM   1647  H  HG3    . GLU A  1 115 ? 159.234 181.549 239.670 1.00 95.75  ? 115 GLU A HG3    1 
ATOM   1648  N  N      . GLN A  1 116 ? 157.113 180.149 237.305 1.00 95.25  ? 116 GLN A N      1 
ATOM   1649  C  CA     . GLN A  1 116 ? 155.876 180.800 236.897 1.00 95.25  ? 116 GLN A CA     1 
ATOM   1650  C  C      . GLN A  1 116 ? 155.337 181.675 238.023 1.00 95.25  ? 116 GLN A C      1 
ATOM   1651  O  O      . GLN A  1 116 ? 155.111 181.195 239.138 1.00 95.25  ? 116 GLN A O      1 
ATOM   1652  C  CB     . GLN A  1 116 ? 154.836 179.752 236.496 1.00 95.25  ? 116 GLN A CB     1 
ATOM   1653  C  CG     . GLN A  1 116 ? 155.210 178.956 235.248 1.00 95.25  ? 116 GLN A CG     1 
ATOM   1654  C  CD     . GLN A  1 116 ? 154.609 177.564 235.231 1.00 95.25  ? 116 GLN A CD     1 
ATOM   1655  O  OE1    . GLN A  1 116 ? 153.788 177.242 234.374 1.00 95.25  ? 116 GLN A OE1    1 
ATOM   1656  N  NE2    . GLN A  1 116 ? 155.028 176.725 236.173 1.00 95.25  ? 116 GLN A NE2    1 
ATOM   1657  H  H      . GLN A  1 116 ? 156.995 179.369 237.647 1.00 95.25  ? 116 GLN A H      1 
ATOM   1658  H  HA     . GLN A  1 116 ? 156.048 181.366 236.129 1.00 95.25  ? 116 GLN A HA     1 
ATOM   1659  H  HB2    . GLN A  1 116 ? 154.727 179.130 237.231 1.00 95.25  ? 116 GLN A HB2    1 
ATOM   1660  H  HB3    . GLN A  1 116 ? 153.995 180.201 236.320 1.00 95.25  ? 116 GLN A HB3    1 
ATOM   1661  H  HG2    . GLN A  1 116 ? 154.884 179.429 234.467 1.00 95.25  ? 116 GLN A HG2    1 
ATOM   1662  H  HG3    . GLN A  1 116 ? 156.173 178.864 235.199 1.00 95.25  ? 116 GLN A HG3    1 
ATOM   1663  H  HE21   . GLN A  1 116 ? 155.606 176.986 236.754 1.00 95.25  ? 116 GLN A HE21   1 
ATOM   1664  H  HE22   . GLN A  1 116 ? 154.718 175.924 236.204 1.00 95.25  ? 116 GLN A HE22   1 
ATOM   1665  N  N      . LYS A  1 117 ? 155.129 182.953 237.723 1.00 97.94  ? 117 LYS A N      1 
ATOM   1666  C  CA     . LYS A  1 117 ? 154.537 183.900 238.663 1.00 97.94  ? 117 LYS A CA     1 
ATOM   1667  C  C      . LYS A  1 117 ? 154.187 185.164 237.882 1.00 97.94  ? 117 LYS A C      1 
ATOM   1668  O  O      . LYS A  1 117 ? 154.381 185.237 236.664 1.00 97.94  ? 117 LYS A O      1 
ATOM   1669  C  CB     . LYS A  1 117 ? 155.473 184.185 239.842 1.00 97.94  ? 117 LYS A CB     1 
ATOM   1670  C  CG     . LYS A  1 117 ? 156.865 184.654 239.450 1.00 97.94  ? 117 LYS A CG     1 
ATOM   1671  C  CD     . LYS A  1 117 ? 157.676 185.116 240.656 1.00 97.94  ? 117 LYS A CD     1 
ATOM   1672  C  CE     . LYS A  1 117 ? 158.021 183.965 241.591 1.00 97.94  ? 117 LYS A CE     1 
ATOM   1673  N  NZ     . LYS A  1 117 ? 158.926 184.395 242.691 1.00 97.94  ? 117 LYS A NZ     1 
ATOM   1674  H  H      . LYS A  1 117 ? 155.328 183.304 236.963 1.00 97.94  ? 117 LYS A H      1 
ATOM   1675  H  HA     . LYS A  1 117 ? 153.714 183.526 239.014 1.00 97.94  ? 117 LYS A HA     1 
ATOM   1676  H  HB2    . LYS A  1 117 ? 155.078 184.865 240.409 1.00 97.94  ? 117 LYS A HB2    1 
ATOM   1677  H  HB3    . LYS A  1 117 ? 155.572 183.364 240.348 1.00 97.94  ? 117 LYS A HB3    1 
ATOM   1678  H  HG2    . LYS A  1 117 ? 157.339 183.917 239.034 1.00 97.94  ? 117 LYS A HG2    1 
ATOM   1679  H  HG3    . LYS A  1 117 ? 156.797 185.399 238.832 1.00 97.94  ? 117 LYS A HG3    1 
ATOM   1680  H  HD2    . LYS A  1 117 ? 158.506 185.512 240.347 1.00 97.94  ? 117 LYS A HD2    1 
ATOM   1681  H  HD3    . LYS A  1 117 ? 157.161 185.767 241.156 1.00 97.94  ? 117 LYS A HD3    1 
ATOM   1682  H  HE2    . LYS A  1 117 ? 157.208 183.621 241.992 1.00 97.94  ? 117 LYS A HE2    1 
ATOM   1683  H  HE3    . LYS A  1 117 ? 158.467 183.267 241.087 1.00 97.94  ? 117 LYS A HE3    1 
ATOM   1684  H  HZ1    . LYS A  1 117 ? 159.122 183.701 243.212 1.00 97.94  ? 117 LYS A HZ1    1 
ATOM   1685  H  HZ2    . LYS A  1 117 ? 159.680 184.725 242.353 1.00 97.94  ? 117 LYS A HZ2    1 
ATOM   1686  H  HZ3    . LYS A  1 117 ? 158.530 185.023 243.182 1.00 97.94  ? 117 LYS A HZ3    1 
ATOM   1687  N  N      . LEU A  1 118 ? 153.672 186.163 238.598 1.00 100.98 ? 118 LEU A N      1 
ATOM   1688  C  CA     . LEU A  1 118 ? 153.109 187.373 237.999 1.00 100.98 ? 118 LEU A CA     1 
ATOM   1689  C  C      . LEU A  1 118 ? 154.080 188.550 238.051 1.00 100.98 ? 118 LEU A C      1 
ATOM   1690  O  O      . LEU A  1 118 ? 153.664 189.698 238.228 1.00 100.98 ? 118 LEU A O      1 
ATOM   1691  C  CB     . LEU A  1 118 ? 151.793 187.735 238.689 1.00 100.98 ? 118 LEU A CB     1 
ATOM   1692  C  CG     . LEU A  1 118 ? 150.593 186.797 238.497 1.00 100.98 ? 118 LEU A CG     1 
ATOM   1693  C  CD1    . LEU A  1 118 ? 150.728 185.499 239.290 1.00 100.98 ? 118 LEU A CD1    1 
ATOM   1694  C  CD2    . LEU A  1 118 ? 149.300 187.517 238.865 1.00 100.98 ? 118 LEU A CD2    1 
ATOM   1695  H  H      . LEU A  1 118 ? 153.633 186.163 239.456 1.00 100.98 ? 118 LEU A H      1 
ATOM   1696  H  HA     . LEU A  1 118 ? 152.907 187.200 237.067 1.00 100.98 ? 118 LEU A HA     1 
ATOM   1697  H  HB2    . LEU A  1 118 ? 151.961 187.795 239.643 1.00 100.98 ? 118 LEU A HB2    1 
ATOM   1698  H  HB3    . LEU A  1 118 ? 151.502 188.600 238.363 1.00 100.98 ? 118 LEU A HB3    1 
ATOM   1699  H  HG     . LEU A  1 118 ? 150.537 186.563 237.559 1.00 100.98 ? 118 LEU A HG     1 
ATOM   1700  H  HD11   . LEU A  1 118 ? 149.860 185.069 239.339 1.00 100.98 ? 118 LEU A HD11   1 
ATOM   1701  H  HD12   . LEU A  1 118 ? 151.355 184.914 238.838 1.00 100.98 ? 118 LEU A HD12   1 
ATOM   1702  H  HD13   . LEU A  1 118 ? 151.044 185.702 240.183 1.00 100.98 ? 118 LEU A HD13   1 
ATOM   1703  H  HD21   . LEU A  1 118 ? 148.553 186.912 238.736 1.00 100.98 ? 118 LEU A HD21   1 
ATOM   1704  H  HD22   . LEU A  1 118 ? 149.346 187.792 239.794 1.00 100.98 ? 118 LEU A HD22   1 
ATOM   1705  H  HD23   . LEU A  1 118 ? 149.194 188.294 238.295 1.00 100.98 ? 118 LEU A HD23   1 
ATOM   1706  N  N      . CYS A  1 119 ? 155.382 188.305 237.902 1.00 103.57 ? 119 CYS A N      1 
ATOM   1707  C  CA     . CYS A  1 119 ? 156.351 189.388 237.926 1.00 103.57 ? 119 CYS A CA     1 
ATOM   1708  C  C      . CYS A  1 119 ? 156.377 190.087 236.565 1.00 103.57 ? 119 CYS A C      1 
ATOM   1709  O  O      . CYS A  1 119 ? 155.845 189.568 235.582 1.00 103.57 ? 119 CYS A O      1 
ATOM   1710  C  CB     . CYS A  1 119 ? 157.736 188.859 238.288 1.00 103.57 ? 119 CYS A CB     1 
ATOM   1711  S  SG     . CYS A  1 119 ? 158.778 188.516 236.860 1.00 103.57 ? 119 CYS A SG     1 
ATOM   1712  H  H      . CYS A  1 119 ? 155.723 187.524 237.786 1.00 103.57 ? 119 CYS A H      1 
ATOM   1713  H  HA     . CYS A  1 119 ? 156.081 190.016 238.611 1.00 103.57 ? 119 CYS A HA     1 
ATOM   1714  H  HB2    . CYS A  1 119 ? 158.189 189.522 238.833 1.00 103.57 ? 119 CYS A HB2    1 
ATOM   1715  H  HB3    . CYS A  1 119 ? 157.636 188.035 238.789 1.00 103.57 ? 119 CYS A HB3    1 
ATOM   1716  N  N      . PRO A  1 120 ? 156.997 191.283 236.471 1.00 105.60 ? 120 PRO A N      1 
ATOM   1717  C  CA     . PRO A  1 120 ? 157.026 191.984 235.176 1.00 105.60 ? 120 PRO A CA     1 
ATOM   1718  C  C      . PRO A  1 120 ? 158.049 191.414 234.203 1.00 105.60 ? 120 PRO A C      1 
ATOM   1719  O  O      . PRO A  1 120 ? 158.661 190.376 234.468 1.00 105.60 ? 120 PRO A O      1 
ATOM   1720  C  CB     . PRO A  1 120 ? 157.380 193.429 235.560 1.00 105.60 ? 120 PRO A CB     1 
ATOM   1721  C  CG     . PRO A  1 120 ? 157.231 193.502 237.045 1.00 105.60 ? 120 PRO A CG     1 
ATOM   1722  C  CD     . PRO A  1 120 ? 157.541 192.137 237.541 1.00 105.60 ? 120 PRO A CD     1 
ATOM   1723  H  HA     . PRO A  1 120 ? 156.148 191.968 234.763 1.00 105.60 ? 120 PRO A HA     1 
ATOM   1724  H  HB2    . PRO A  1 120 ? 158.294 193.619 235.299 1.00 105.60 ? 120 PRO A HB2    1 
ATOM   1725  H  HB3    . PRO A  1 120 ? 156.765 194.041 235.125 1.00 105.60 ? 120 PRO A HB3    1 
ATOM   1726  H  HG2    . PRO A  1 120 ? 157.855 194.148 237.407 1.00 105.60 ? 120 PRO A HG2    1 
ATOM   1727  H  HG3    . PRO A  1 120 ? 156.319 193.745 237.268 1.00 105.60 ? 120 PRO A HG3    1 
ATOM   1728  H  HD2    . PRO A  1 120 ? 158.500 192.013 237.618 1.00 105.60 ? 120 PRO A HD2    1 
ATOM   1729  H  HD3    . PRO A  1 120 ? 157.095 192.005 238.389 1.00 105.60 ? 120 PRO A HD3    1 
ATOM   1730  N  N      . GLU A  1 121 ? 158.236 192.096 233.076 1.00 102.70 ? 121 GLU A N      1 
ATOM   1731  C  CA     . GLU A  1 121 ? 159.176 191.694 232.038 1.00 102.70 ? 121 GLU A CA     1 
ATOM   1732  C  C      . GLU A  1 121 ? 160.369 192.643 231.994 1.00 102.70 ? 121 GLU A C      1 
ATOM   1733  O  O      . GLU A  1 121 ? 160.368 193.715 232.603 1.00 102.70 ? 121 GLU A O      1 
ATOM   1734  C  CB     . GLU A  1 121 ? 158.495 191.657 230.665 1.00 102.70 ? 121 GLU A CB     1 
ATOM   1735  C  CG     . GLU A  1 121 ? 157.719 192.921 230.303 1.00 102.70 ? 121 GLU A CG     1 
ATOM   1736  C  CD     . GLU A  1 121 ? 157.206 192.911 228.875 1.00 102.70 ? 121 GLU A CD     1 
ATOM   1737  O  OE1    . GLU A  1 121 ? 157.888 192.344 227.996 1.00 102.70 ? 121 GLU A OE1    1 
ATOM   1738  O  OE2    . GLU A  1 121 ? 156.117 193.472 228.632 1.00 102.70 ? 121 GLU A OE2    1 
ATOM   1739  H  H      . GLU A  1 121 ? 157.819 192.825 232.897 1.00 102.70 ? 121 GLU A H      1 
ATOM   1740  H  HA     . GLU A  1 121 ? 159.514 190.805 232.220 1.00 102.70 ? 121 GLU A HA     1 
ATOM   1741  H  HB2    . GLU A  1 121 ? 159.176 191.527 229.987 1.00 102.70 ? 121 GLU A HB2    1 
ATOM   1742  H  HB3    . GLU A  1 121 ? 157.880 190.910 230.647 1.00 102.70 ? 121 GLU A HB3    1 
ATOM   1743  H  HG2    . GLU A  1 121 ? 156.953 193.002 230.892 1.00 102.70 ? 121 GLU A HG2    1 
ATOM   1744  H  HG3    . GLU A  1 121 ? 158.299 193.691 230.405 1.00 102.70 ? 121 GLU A HG3    1 
ATOM   1745  N  N      . TYR A  1 122 ? 161.395 192.226 231.258 1.00 98.34  ? 122 TYR A N      1 
ATOM   1746  C  CA     . TYR A  1 122 ? 162.575 193.057 231.091 1.00 98.34  ? 122 TYR A CA     1 
ATOM   1747  C  C      . TYR A  1 122 ? 162.241 194.250 230.192 1.00 98.34  ? 122 TYR A C      1 
ATOM   1748  O  O      . TYR A  1 122 ? 161.561 194.082 229.175 1.00 98.34  ? 122 TYR A O      1 
ATOM   1749  C  CB     . TYR A  1 122 ? 163.713 192.244 230.477 1.00 98.34  ? 122 TYR A CB     1 
ATOM   1750  C  CG     . TYR A  1 122 ? 165.038 192.970 230.409 1.00 98.34  ? 122 TYR A CG     1 
ATOM   1751  C  CD1    . TYR A  1 122 ? 165.937 192.913 231.465 1.00 98.34  ? 122 TYR A CD1    1 
ATOM   1752  C  CD2    . TYR A  1 122 ? 165.395 193.704 229.285 1.00 98.34  ? 122 TYR A CD2    1 
ATOM   1753  C  CE1    . TYR A  1 122 ? 167.151 193.572 231.407 1.00 98.34  ? 122 TYR A CE1    1 
ATOM   1754  C  CE2    . TYR A  1 122 ? 166.604 194.366 229.217 1.00 98.34  ? 122 TYR A CE2    1 
ATOM   1755  C  CZ     . TYR A  1 122 ? 167.479 194.296 230.280 1.00 98.34  ? 122 TYR A CZ     1 
ATOM   1756  O  OH     . TYR A  1 122 ? 168.685 194.954 230.216 1.00 98.34  ? 122 TYR A OH     1 
ATOM   1757  H  H      . TYR A  1 122 ? 161.429 191.471 230.848 1.00 98.34  ? 122 TYR A H      1 
ATOM   1758  H  HA     . TYR A  1 122 ? 162.852 193.330 231.975 1.00 98.34  ? 122 TYR A HA     1 
ATOM   1759  H  HB2    . TYR A  1 122 ? 163.842 191.438 231.001 1.00 98.34  ? 122 TYR A HB2    1 
ATOM   1760  H  HB3    . TYR A  1 122 ? 163.464 192.011 229.570 1.00 98.34  ? 122 TYR A HB3    1 
ATOM   1761  H  HD1    . TYR A  1 122 ? 165.718 192.425 232.226 1.00 98.34  ? 122 TYR A HD1    1 
ATOM   1762  H  HD2    . TYR A  1 122 ? 164.806 193.753 228.567 1.00 98.34  ? 122 TYR A HD2    1 
ATOM   1763  H  HE1    . TYR A  1 122 ? 167.742 193.527 232.123 1.00 98.34  ? 122 TYR A HE1    1 
ATOM   1764  H  HE2    . TYR A  1 122 ? 166.828 194.855 228.459 1.00 98.34  ? 122 TYR A HE2    1 
ATOM   1765  H  HH     . TYR A  1 122 ? 169.117 194.830 230.925 1.00 98.34  ? 122 TYR A HH     1 
ATOM   1766  N  N      . PRO A  1 123 ? 162.700 195.462 230.525 1.00 105.80 ? 123 PRO A N      1 
ATOM   1767  C  CA     . PRO A  1 123 ? 162.392 196.612 229.659 1.00 105.80 ? 123 PRO A CA     1 
ATOM   1768  C  C      . PRO A  1 123 ? 163.368 196.691 228.494 1.00 105.80 ? 123 PRO A C      1 
ATOM   1769  O  O      . PRO A  1 123 ? 164.565 196.914 228.687 1.00 105.80 ? 123 PRO A O      1 
ATOM   1770  C  CB     . PRO A  1 123 ? 162.541 197.809 230.602 1.00 105.80 ? 123 PRO A CB     1 
ATOM   1771  C  CG     . PRO A  1 123 ? 163.604 197.385 231.540 1.00 105.80 ? 123 PRO A CG     1 
ATOM   1772  C  CD     . PRO A  1 123 ? 163.480 195.889 231.704 1.00 105.80 ? 123 PRO A CD     1 
ATOM   1773  H  HA     . PRO A  1 123 ? 161.482 196.570 229.328 1.00 105.80 ? 123 PRO A HA     1 
ATOM   1774  H  HB2    . PRO A  1 123 ? 162.812 198.594 230.100 1.00 105.80 ? 123 PRO A HB2    1 
ATOM   1775  H  HB3    . PRO A  1 123 ? 161.707 197.965 231.072 1.00 105.80 ? 123 PRO A HB3    1 
ATOM   1776  H  HG2    . PRO A  1 123 ? 164.471 197.614 231.170 1.00 105.80 ? 123 PRO A HG2    1 
ATOM   1777  H  HG3    . PRO A  1 123 ? 163.472 197.826 232.393 1.00 105.80 ? 123 PRO A HG3    1 
ATOM   1778  H  HD2    . PRO A  1 123 ? 164.357 195.475 231.697 1.00 105.80 ? 123 PRO A HD2    1 
ATOM   1779  H  HD3    . PRO A  1 123 ? 162.997 195.683 232.518 1.00 105.80 ? 123 PRO A HD3    1 
ATOM   1780  N  N      . SER A  1 124 ? 162.853 196.508 227.282 1.00 107.90 ? 124 SER A N      1 
ATOM   1781  C  CA     . SER A  1 124 ? 163.664 196.619 226.077 1.00 107.90 ? 124 SER A CA     1 
ATOM   1782  C  C      . SER A  1 124 ? 163.806 198.093 225.703 1.00 107.90 ? 124 SER A C      1 
ATOM   1783  O  O      . SER A  1 124 ? 163.471 198.992 226.480 1.00 107.90 ? 124 SER A O      1 
ATOM   1784  C  CB     . SER A  1 124 ? 163.048 195.798 224.947 1.00 107.90 ? 124 SER A CB     1 
ATOM   1785  O  OG     . SER A  1 124 ? 163.858 195.844 223.786 1.00 107.90 ? 124 SER A OG     1 
ATOM   1786  H  H      . SER A  1 124 ? 162.028 196.317 227.130 1.00 107.90 ? 124 SER A H      1 
ATOM   1787  H  HA     . SER A  1 124 ? 164.550 196.266 226.254 1.00 107.90 ? 124 SER A HA     1 
ATOM   1788  H  HB2    . SER A  1 124 ? 162.964 194.876 225.237 1.00 107.90 ? 124 SER A HB2    1 
ATOM   1789  H  HB3    . SER A  1 124 ? 162.175 196.160 224.734 1.00 107.90 ? 124 SER A HB3    1 
ATOM   1790  H  HG     . SER A  1 124 ? 164.619 195.532 223.954 1.00 107.90 ? 124 SER A HG     1 
ATOM   1791  N  N      . ARG A  1 125 ? 164.318 198.358 224.500 1.00 112.31 ? 125 ARG A N      1 
ATOM   1792  C  CA     . ARG A  1 125 ? 164.455 199.734 224.033 1.00 112.31 ? 125 ARG A CA     1 
ATOM   1793  C  C      . ARG A  1 125 ? 163.090 200.396 223.889 1.00 112.31 ? 125 ARG A C      1 
ATOM   1794  O  O      . ARG A  1 125 ? 162.843 201.473 224.443 1.00 112.31 ? 125 ARG A O      1 
ATOM   1795  C  CB     . ARG A  1 125 ? 165.213 199.759 222.704 1.00 112.31 ? 125 ARG A CB     1 
ATOM   1796  H  H      . ARG A  1 125 ? 164.591 197.764 223.941 1.00 112.31 ? 125 ARG A H      1 
ATOM   1797  H  HA     . ARG A  1 125 ? 164.969 200.240 224.681 1.00 112.31 ? 125 ARG A HA     1 
ATOM   1798  N  N      . GLY A  1 126 ? 162.187 199.758 223.146 1.00 112.60 ? 126 GLY A N      1 
ATOM   1799  C  CA     . GLY A  1 126 ? 160.848 200.277 222.943 1.00 112.60 ? 126 GLY A CA     1 
ATOM   1800  C  C      . GLY A  1 126 ? 159.838 199.776 223.957 1.00 112.60 ? 126 GLY A C      1 
ATOM   1801  O  O      . GLY A  1 126 ? 158.780 200.386 224.134 1.00 112.60 ? 126 GLY A O      1 
ATOM   1802  H  H      . GLY A  1 126 ? 162.334 199.011 222.746 1.00 112.60 ? 126 GLY A H      1 
ATOM   1803  H  HA2    . GLY A  1 126 ? 160.860 201.245 222.975 1.00 112.60 ? 126 GLY A HA2    1 
ATOM   1804  H  HA3    . GLY A  1 126 ? 160.541 200.011 222.061 1.00 112.60 ? 126 GLY A HA3    1 
ATOM   1805  N  N      . LYS A  1 127 ? 160.149 198.667 224.631 1.00 111.23 ? 127 LYS A N      1 
ATOM   1806  C  CA     . LYS A  1 127 ? 159.225 198.071 225.588 1.00 111.23 ? 127 LYS A CA     1 
ATOM   1807  C  C      . LYS A  1 127 ? 159.144 198.832 226.906 1.00 111.23 ? 127 LYS A C      1 
ATOM   1808  O  O      . LYS A  1 127 ? 158.331 198.461 227.760 1.00 111.23 ? 127 LYS A O      1 
ATOM   1809  C  CB     . LYS A  1 127 ? 159.626 196.621 225.867 1.00 111.23 ? 127 LYS A CB     1 
ATOM   1810  H  H      . LYS A  1 127 ? 160.888 198.235 224.552 1.00 111.23 ? 127 LYS A H      1 
ATOM   1811  H  HA     . LYS A  1 127 ? 158.337 198.063 225.198 1.00 111.23 ? 127 LYS A HA     1 
ATOM   1812  N  N      . GLN A  1 128 ? 159.954 199.872 227.101 1.00 114.76 ? 128 GLN A N      1 
ATOM   1813  C  CA     . GLN A  1 128 ? 159.905 200.643 228.337 1.00 114.76 ? 128 GLN A CA     1 
ATOM   1814  C  C      . GLN A  1 128 ? 158.585 201.396 228.439 1.00 114.76 ? 128 GLN A C      1 
ATOM   1815  O  O      . GLN A  1 128 ? 158.389 202.409 227.761 1.00 114.76 ? 128 GLN A O      1 
ATOM   1816  C  CB     . GLN A  1 128 ? 161.082 201.619 228.407 1.00 114.76 ? 128 GLN A CB     1 
ATOM   1817  H  H      . GLN A  1 128 ? 160.541 200.153 226.539 1.00 114.76 ? 128 GLN A H      1 
ATOM   1818  H  HA     . GLN A  1 128 ? 159.969 200.038 229.093 1.00 114.76 ? 128 GLN A HA     1 
ATOM   1819  N  N      . CYS A  1 129 ? 157.680 200.908 229.288 1.00 116.58 ? 129 CYS A N      1 
ATOM   1820  C  CA     . CYS A  1 129 ? 156.343 201.473 229.452 1.00 116.58 ? 129 CYS A CA     1 
ATOM   1821  C  C      . CYS A  1 129 ? 156.273 202.168 230.805 1.00 116.58 ? 129 CYS A C      1 
ATOM   1822  O  O      . CYS A  1 129 ? 156.429 201.524 231.848 1.00 116.58 ? 129 CYS A O      1 
ATOM   1823  C  CB     . CYS A  1 129 ? 155.275 200.387 229.341 1.00 116.58 ? 129 CYS A CB     1 
ATOM   1824  S  SG     . CYS A  1 129 ? 153.582 201.003 229.486 1.00 116.58 ? 129 CYS A SG     1 
ATOM   1825  H  H      . CYS A  1 129 ? 157.825 200.229 229.796 1.00 116.58 ? 129 CYS A H      1 
ATOM   1826  H  HA     . CYS A  1 129 ? 156.169 202.132 228.764 1.00 116.58 ? 129 CYS A HA     1 
ATOM   1827  H  HB2    . CYS A  1 129 ? 155.359 199.953 228.478 1.00 116.58 ? 129 CYS A HB2    1 
ATOM   1828  H  HB3    . CYS A  1 129 ? 155.416 199.738 230.049 1.00 116.58 ? 129 CYS A HB3    1 
ATOM   1829  H  HG     . CYS A  1 129 ? 152.818 200.085 229.374 1.00 116.58 ? 129 CYS A HG     1 
ATOM   1830  N  N      . HIS A  1 130 ? 156.036 203.480 230.784 1.00 117.64 ? 130 HIS A N      1 
ATOM   1831  C  CA     . HIS A  1 130 ? 155.919 204.279 231.996 1.00 117.64 ? 130 HIS A CA     1 
ATOM   1832  C  C      . HIS A  1 130 ? 154.478 204.470 232.453 1.00 117.64 ? 130 HIS A C      1 
ATOM   1833  O  O      . HIS A  1 130 ? 154.259 204.848 233.609 1.00 117.64 ? 130 HIS A O      1 
ATOM   1834  C  CB     . HIS A  1 130 ? 156.564 205.653 231.783 1.00 117.64 ? 130 HIS A CB     1 
ATOM   1835  H  H      . HIS A  1 130 ? 155.938 203.937 230.061 1.00 117.64 ? 130 HIS A H      1 
ATOM   1836  H  HA     . HIS A  1 130 ? 156.401 203.842 232.716 1.00 117.64 ? 130 HIS A HA     1 
ATOM   1837  N  N      . SER A  1 131 ? 153.498 204.226 231.584 1.00 117.69 ? 131 SER A N      1 
ATOM   1838  C  CA     . SER A  1 131 ? 152.103 204.410 231.959 1.00 117.69 ? 131 SER A CA     1 
ATOM   1839  C  C      . SER A  1 131 ? 151.695 203.394 233.019 1.00 117.69 ? 131 SER A C      1 
ATOM   1840  O  O      . SER A  1 131 ? 152.262 202.301 233.107 1.00 117.69 ? 131 SER A O      1 
ATOM   1841  C  CB     . SER A  1 131 ? 151.204 204.277 230.730 1.00 117.69 ? 131 SER A CB     1 
ATOM   1842  H  H      . SER A  1 131 ? 153.612 203.957 230.775 1.00 117.69 ? 131 SER A H      1 
ATOM   1843  H  HA     . SER A  1 131 ? 151.985 205.299 232.328 1.00 117.69 ? 131 SER A HA     1 
ATOM   1844  N  N      . ASP A  1 132 ? 150.702 203.764 233.825 1.00 114.50 ? 132 ASP A N      1 
ATOM   1845  C  CA     . ASP A  1 132 ? 150.192 202.927 234.905 1.00 114.50 ? 132 ASP A CA     1 
ATOM   1846  C  C      . ASP A  1 132 ? 148.900 202.262 234.448 1.00 114.50 ? 132 ASP A C      1 
ATOM   1847  O  O      . ASP A  1 132 ? 147.927 202.950 234.120 1.00 114.50 ? 132 ASP A O      1 
ATOM   1848  C  CB     . ASP A  1 132 ? 149.952 203.755 236.168 1.00 114.50 ? 132 ASP A CB     1 
ATOM   1849  H  H      . ASP A  1 132 ? 150.296 204.519 233.761 1.00 114.50 ? 132 ASP A H      1 
ATOM   1850  H  HA     . ASP A  1 132 ? 150.833 202.232 235.120 1.00 114.50 ? 132 ASP A HA     1 
ATOM   1851  N  N      . GLN A  1 133 ? 148.894 200.930 234.433 1.00 114.52 ? 133 GLN A N      1 
ATOM   1852  C  CA     . GLN A  1 133 ? 147.736 200.139 234.024 1.00 114.52 ? 133 GLN A CA     1 
ATOM   1853  C  C      . GLN A  1 133 ? 147.296 200.457 232.598 1.00 114.52 ? 133 GLN A C      1 
ATOM   1854  O  O      . GLN A  1 133 ? 146.102 200.402 232.285 1.00 114.52 ? 133 GLN A O      1 
ATOM   1855  C  CB     . GLN A  1 133 ? 146.566 200.339 234.996 1.00 114.52 ? 133 GLN A CB     1 
ATOM   1856  C  CG     . GLN A  1 133 ? 145.566 199.188 235.022 1.00 114.52 ? 133 GLN A CG     1 
ATOM   1857  C  CD     . GLN A  1 133 ? 144.552 199.313 236.145 1.00 114.52 ? 133 GLN A CD     1 
ATOM   1858  O  OE1    . GLN A  1 133 ? 144.291 198.352 236.868 1.00 114.52 ? 133 GLN A OE1    1 
ATOM   1859  N  NE2    . GLN A  1 133 ? 143.969 200.499 236.293 1.00 114.52 ? 133 GLN A NE2    1 
ATOM   1860  H  H      . GLN A  1 133 ? 149.565 200.449 234.668 1.00 114.52 ? 133 GLN A H      1 
ATOM   1861  H  HA     . GLN A  1 133 ? 147.980 199.200 234.051 1.00 114.52 ? 133 GLN A HA     1 
ATOM   1862  H  HB2    . GLN A  1 133 ? 146.921 200.443 235.893 1.00 114.52 ? 133 GLN A HB2    1 
ATOM   1863  H  HB3    . GLN A  1 133 ? 146.087 201.143 234.739 1.00 114.52 ? 133 GLN A HB3    1 
ATOM   1864  H  HG2    . GLN A  1 133 ? 145.077 199.167 234.185 1.00 114.52 ? 133 GLN A HG2    1 
ATOM   1865  H  HG3    . GLN A  1 133 ? 146.047 198.355 235.146 1.00 114.52 ? 133 GLN A HG3    1 
ATOM   1866  H  HE21   . GLN A  1 133 ? 144.172 201.150 235.770 1.00 114.52 ? 133 GLN A HE21   1 
ATOM   1867  H  HE22   . GLN A  1 133 ? 143.388 200.615 236.916 1.00 114.52 ? 133 GLN A HE22   1 
ATOM   1868  N  N      . GLY A  1 134 ? 148.245 200.788 231.724 1.00 113.10 ? 134 GLY A N      1 
ATOM   1869  C  CA     . GLY A  1 134 ? 147.939 201.137 230.350 1.00 113.10 ? 134 GLY A CA     1 
ATOM   1870  C  C      . GLY A  1 134 ? 148.018 199.968 229.389 1.00 113.10 ? 134 GLY A C      1 
ATOM   1871  O  O      . GLY A  1 134 ? 147.415 200.006 228.313 1.00 113.10 ? 134 GLY A O      1 
ATOM   1872  H  H      . GLY A  1 134 ? 149.084 200.817 231.911 1.00 113.10 ? 134 GLY A H      1 
ATOM   1873  H  HA2    . GLY A  1 134 ? 147.049 201.517 230.295 1.00 113.10 ? 134 GLY A HA2    1 
ATOM   1874  H  HA3    . GLY A  1 134 ? 148.569 201.811 230.051 1.00 113.10 ? 134 GLY A HA3    1 
ATOM   1875  N  N      . CYS A  1 135 ? 148.758 198.925 229.760 1.00 110.83 ? 135 CYS A N      1 
ATOM   1876  C  CA     . CYS A  1 135 ? 148.926 197.780 228.879 1.00 110.83 ? 135 CYS A CA     1 
ATOM   1877  C  C      . CYS A  1 135 ? 147.607 197.026 228.724 1.00 110.83 ? 135 CYS A C      1 
ATOM   1878  O  O      . CYS A  1 135 ? 146.700 197.121 229.555 1.00 110.83 ? 135 CYS A O      1 
ATOM   1879  C  CB     . CYS A  1 135 ? 150.008 196.845 229.419 1.00 110.83 ? 135 CYS A CB     1 
ATOM   1880  S  SG     . CYS A  1 135 ? 151.364 197.691 230.268 1.00 110.83 ? 135 CYS A SG     1 
ATOM   1881  H  H      . CYS A  1 135 ? 149.173 198.855 230.509 1.00 110.83 ? 135 CYS A H      1 
ATOM   1882  H  HA     . CYS A  1 135 ? 149.202 198.090 228.003 1.00 110.83 ? 135 CYS A HA     1 
ATOM   1883  H  HB2    . CYS A  1 135 ? 149.602 196.231 230.049 1.00 110.83 ? 135 CYS A HB2    1 
ATOM   1884  H  HB3    . CYS A  1 135 ? 150.389 196.349 228.677 1.00 110.83 ? 135 CYS A HB3    1 
ATOM   1885  N  N      . ILE A  1 136 ? 147.511 196.264 227.636 1.00 108.30 ? 136 ILE A N      1 
ATOM   1886  C  CA     . ILE A  1 136 ? 146.297 195.518 227.319 1.00 108.30 ? 136 ILE A CA     1 
ATOM   1887  C  C      . ILE A  1 136 ? 146.126 194.377 228.311 1.00 108.30 ? 136 ILE A C      1 
ATOM   1888  O  O      . ILE A  1 136 ? 147.094 193.936 228.941 1.00 108.30 ? 136 ILE A O      1 
ATOM   1889  C  CB     . ILE A  1 136 ? 146.334 194.988 225.874 1.00 108.30 ? 136 ILE A CB     1 
ATOM   1890  H  H      . ILE A  1 136 ? 148.141 196.162 227.060 1.00 108.30 ? 136 ILE A H      1 
ATOM   1891  H  HA     . ILE A  1 136 ? 145.532 196.108 227.403 1.00 108.30 ? 136 ILE A HA     1 
ATOM   1892  N  N      . LYS A  1 137 ? 144.891 193.895 228.451 1.00 105.06 ? 137 LYS A N      1 
ATOM   1893  C  CA     . LYS A  1 137 ? 144.560 192.788 229.342 1.00 105.06 ? 137 LYS A CA     1 
ATOM   1894  C  C      . LYS A  1 137 ? 144.249 191.555 228.502 1.00 105.06 ? 137 LYS A C      1 
ATOM   1895  O  O      . LYS A  1 137 ? 143.416 191.614 227.591 1.00 105.06 ? 137 LYS A O      1 
ATOM   1896  C  CB     . LYS A  1 137 ? 143.371 193.145 230.233 1.00 105.06 ? 137 LYS A CB     1 
ATOM   1897  H  H      . LYS A  1 137 ? 144.210 194.204 228.027 1.00 105.06 ? 137 LYS A H      1 
ATOM   1898  H  HA     . LYS A  1 137 ? 145.311 192.579 229.917 1.00 105.06 ? 137 LYS A HA     1 
ATOM   1899  N  N      . GLY A  1 138 ? 144.914 190.444 228.811 1.00 101.65 ? 138 GLY A N      1 
ATOM   1900  C  CA     . GLY A  1 138 ? 144.723 189.216 228.065 1.00 101.65 ? 138 GLY A CA     1 
ATOM   1901  C  C      . GLY A  1 138 ? 145.146 189.351 226.618 1.00 101.65 ? 138 GLY A C      1 
ATOM   1902  O  O      . GLY A  1 138 ? 144.436 188.910 225.709 1.00 101.65 ? 138 GLY A O      1 
ATOM   1903  H  H      . GLY A  1 138 ? 145.484 190.381 229.452 1.00 101.65 ? 138 GLY A H      1 
ATOM   1904  H  HA2    . GLY A  1 138 ? 145.242 188.506 228.474 1.00 101.65 ? 138 GLY A HA2    1 
ATOM   1905  H  HA3    . GLY A  1 138 ? 143.786 188.965 228.090 1.00 101.65 ? 138 GLY A HA3    1 
ATOM   1906  N  N      . TRP A  1 139 ? 146.311 189.963 226.395 1.00 97.60  ? 139 TRP A N      1 
ATOM   1907  C  CA     . TRP A  1 139 ? 146.772 190.224 225.035 1.00 97.60  ? 139 TRP A CA     1 
ATOM   1908  C  C      . TRP A  1 139 ? 147.470 189.013 224.427 1.00 97.60  ? 139 TRP A C      1 
ATOM   1909  O  O      . TRP A  1 139 ? 147.405 188.814 223.209 1.00 97.60  ? 139 TRP A O      1 
ATOM   1910  C  CB     . TRP A  1 139 ? 147.702 191.438 225.031 1.00 97.60  ? 139 TRP A CB     1 
ATOM   1911  C  CG     . TRP A  1 139 ? 148.497 191.594 223.771 1.00 97.60  ? 139 TRP A CG     1 
ATOM   1912  C  CD1    . TRP A  1 139 ? 149.855 191.637 223.662 1.00 97.60  ? 139 TRP A CD1    1 
ATOM   1913  C  CD2    . TRP A  1 139 ? 147.984 191.720 222.439 1.00 97.60  ? 139 TRP A CD2    1 
ATOM   1914  N  NE1    . TRP A  1 139 ? 150.221 191.787 222.347 1.00 97.60  ? 139 TRP A NE1    1 
ATOM   1915  C  CE2    . TRP A  1 139 ? 149.090 191.840 221.575 1.00 97.60  ? 139 TRP A CE2    1 
ATOM   1916  C  CE3    . TRP A  1 139 ? 146.696 191.745 221.893 1.00 97.60  ? 139 TRP A CE3    1 
ATOM   1917  C  CZ2    . TRP A  1 139 ? 148.950 191.982 220.196 1.00 97.60  ? 139 TRP A CZ2    1 
ATOM   1918  C  CZ3    . TRP A  1 139 ? 146.559 191.886 220.524 1.00 97.60  ? 139 TRP A CZ3    1 
ATOM   1919  C  CH2    . TRP A  1 139 ? 147.679 192.003 219.691 1.00 97.60  ? 139 TRP A CH2    1 
ATOM   1920  H  H      . TRP A  1 139 ? 146.847 190.234 227.010 1.00 97.60  ? 139 TRP A H      1 
ATOM   1921  H  HA     . TRP A  1 139 ? 146.008 190.437 224.477 1.00 97.60  ? 139 TRP A HA     1 
ATOM   1922  H  HB2    . TRP A  1 139 ? 147.169 192.240 225.146 1.00 97.60  ? 139 TRP A HB2    1 
ATOM   1923  H  HB3    . TRP A  1 139 ? 148.328 191.351 225.766 1.00 97.60  ? 139 TRP A HB3    1 
ATOM   1924  H  HD1    . TRP A  1 139 ? 150.447 191.578 224.376 1.00 97.60  ? 139 TRP A HD1    1 
ATOM   1925  H  HE1    . TRP A  1 139 ? 151.029 191.838 222.055 1.00 97.60  ? 139 TRP A HE1    1 
ATOM   1926  H  HE3    . TRP A  1 139 ? 145.948 191.668 222.440 1.00 97.60  ? 139 TRP A HE3    1 
ATOM   1927  H  HZ2    . TRP A  1 139 ? 149.691 192.060 219.641 1.00 97.60  ? 139 TRP A HZ2    1 
ATOM   1928  H  HZ3    . TRP A  1 139 ? 145.707 191.904 220.150 1.00 97.60  ? 139 TRP A HZ3    1 
ATOM   1929  H  HH2    . TRP A  1 139 ? 147.556 192.097 218.774 1.00 97.60  ? 139 TRP A HH2    1 
ATOM   1930  N  N      . MET A  1 140 ? 148.127 188.193 225.249 1.00 91.14  ? 140 MET A N      1 
ATOM   1931  C  CA     . MET A  1 140 ? 148.903 187.048 224.771 1.00 91.14  ? 140 MET A CA     1 
ATOM   1932  C  C      . MET A  1 140 ? 149.997 187.515 223.807 1.00 91.14  ? 140 MET A C      1 
ATOM   1933  O  O      . MET A  1 140 ? 150.009 187.185 222.619 1.00 91.14  ? 140 MET A O      1 
ATOM   1934  C  CB     . MET A  1 140 ? 147.990 186.003 224.116 1.00 91.14  ? 140 MET A CB     1 
ATOM   1935  C  CG     . MET A  1 140 ? 148.662 184.660 223.857 1.00 91.14  ? 140 MET A CG     1 
ATOM   1936  S  SD     . MET A  1 140 ? 147.619 183.512 222.934 1.00 91.14  ? 140 MET A SD     1 
ATOM   1937  C  CE     . MET A  1 140 ? 146.380 183.092 224.158 1.00 91.14  ? 140 MET A CE     1 
ATOM   1938  H  H      . MET A  1 140 ? 148.140 188.280 226.105 1.00 91.14  ? 140 MET A H      1 
ATOM   1939  H  HA     . MET A  1 140 ? 149.327 186.626 225.534 1.00 91.14  ? 140 MET A HA     1 
ATOM   1940  H  HB2    . MET A  1 140 ? 147.233 185.847 224.701 1.00 91.14  ? 140 MET A HB2    1 
ATOM   1941  H  HB3    . MET A  1 140 ? 147.681 186.342 223.263 1.00 91.14  ? 140 MET A HB3    1 
ATOM   1942  H  HG2    . MET A  1 140 ? 149.472 184.801 223.343 1.00 91.14  ? 140 MET A HG2    1 
ATOM   1943  H  HG3    . MET A  1 140 ? 148.878 184.248 224.708 1.00 91.14  ? 140 MET A HG3    1 
ATOM   1944  H  HE1    . MET A  1 140 ? 145.718 182.513 223.748 1.00 91.14  ? 140 MET A HE1    1 
ATOM   1945  H  HE2    . MET A  1 140 ? 146.809 182.631 224.895 1.00 91.14  ? 140 MET A HE2    1 
ATOM   1946  H  HE3    . MET A  1 140 ? 145.955 183.904 224.475 1.00 91.14  ? 140 MET A HE3    1 
ATOM   1947  N  N      . ASP A  1 141 ? 150.918 188.304 224.351 1.00 90.19  ? 141 ASP A N      1 
ATOM   1948  C  CA     . ASP A  1 141 ? 151.974 188.901 223.548 1.00 90.19  ? 141 ASP A CA     1 
ATOM   1949  C  C      . ASP A  1 141 ? 152.877 187.809 222.970 1.00 90.19  ? 141 ASP A C      1 
ATOM   1950  O  O      . ASP A  1 141 ? 153.225 186.859 223.676 1.00 90.19  ? 141 ASP A O      1 
ATOM   1951  C  CB     . ASP A  1 141 ? 152.803 189.856 224.406 1.00 90.19  ? 141 ASP A CB     1 
ATOM   1952  C  CG     . ASP A  1 141 ? 153.740 190.725 223.587 1.00 90.19  ? 141 ASP A CG     1 
ATOM   1953  O  OD1    . ASP A  1 141 ? 153.686 190.665 222.342 1.00 90.19  ? 141 ASP A OD1    1 
ATOM   1954  O  OD2    . ASP A  1 141 ? 154.536 191.472 224.194 1.00 90.19  ? 141 ASP A OD2    1 
ATOM   1955  H  H      . ASP A  1 141 ? 150.952 188.509 225.186 1.00 90.19  ? 141 ASP A H      1 
ATOM   1956  H  HA     . ASP A  1 141 ? 151.555 189.426 222.854 1.00 90.19  ? 141 ASP A HA     1 
ATOM   1957  H  HB2    . ASP A  1 141 ? 152.209 190.438 224.904 1.00 90.19  ? 141 ASP A HB2    1 
ATOM   1958  H  HB3    . ASP A  1 141 ? 153.341 189.330 225.016 1.00 90.19  ? 141 ASP A HB3    1 
ATOM   1959  N  N      . PRO A  1 142 ? 153.262 187.896 221.679 1.00 81.10  ? 142 PRO A N      1 
ATOM   1960  C  CA     . PRO A  1 142 ? 154.341 187.018 221.199 1.00 81.10  ? 142 PRO A CA     1 
ATOM   1961  C  C      . PRO A  1 142 ? 155.709 187.452 221.704 1.00 81.10  ? 142 PRO A C      1 
ATOM   1962  O  O      . PRO A  1 142 ? 156.618 186.625 221.835 1.00 81.10  ? 142 PRO A O      1 
ATOM   1963  C  CB     . PRO A  1 142 ? 154.243 187.134 219.672 1.00 81.10  ? 142 PRO A CB     1 
ATOM   1964  C  CG     . PRO A  1 142 ? 152.860 187.590 219.410 1.00 81.10  ? 142 PRO A CG     1 
ATOM   1965  C  CD     . PRO A  1 142 ? 152.530 188.496 220.548 1.00 81.10  ? 142 PRO A CD     1 
ATOM   1966  H  HA     . PRO A  1 142 ? 154.176 186.099 221.462 1.00 81.10  ? 142 PRO A HA     1 
ATOM   1967  H  HB2    . PRO A  1 142 ? 154.886 187.784 219.351 1.00 81.10  ? 142 PRO A HB2    1 
ATOM   1968  H  HB3    . PRO A  1 142 ? 154.400 186.266 219.268 1.00 81.10  ? 142 PRO A HB3    1 
ATOM   1969  H  HG2    . PRO A  1 142 ? 152.827 188.069 218.567 1.00 81.10  ? 142 PRO A HG2    1 
ATOM   1970  H  HG3    . PRO A  1 142 ? 152.263 186.826 219.395 1.00 81.10  ? 142 PRO A HG3    1 
ATOM   1971  H  HD2    . PRO A  1 142 ? 152.850 189.392 220.366 1.00 81.10  ? 142 PRO A HD2    1 
ATOM   1972  H  HD3    . PRO A  1 142 ? 151.575 188.484 220.716 1.00 81.10  ? 142 PRO A HD3    1 
ATOM   1973  N  N      . GLN A  1 143 ? 155.869 188.747 221.989 1.00 84.62  ? 143 GLN A N      1 
ATOM   1974  C  CA     . GLN A  1 143 ? 157.151 189.245 222.478 1.00 84.62  ? 143 GLN A CA     1 
ATOM   1975  C  C      . GLN A  1 143 ? 157.461 188.699 223.866 1.00 84.62  ? 143 GLN A C      1 
ATOM   1976  O  O      . GLN A  1 143 ? 158.454 187.987 224.053 1.00 84.62  ? 143 GLN A O      1 
ATOM   1977  C  CB     . GLN A  1 143 ? 157.148 190.774 222.492 1.00 84.62  ? 143 GLN A CB     1 
ATOM   1978  H  H      . GLN A  1 143 ? 155.262 189.350 221.906 1.00 84.62  ? 143 GLN A H      1 
ATOM   1979  H  HA     . GLN A  1 143 ? 157.854 188.952 221.877 1.00 84.62  ? 143 GLN A HA     1 
ATOM   1980  N  N      . SER A  1 144 ? 156.624 189.020 224.850 1.00 89.57  ? 144 SER A N      1 
ATOM   1981  C  CA     . SER A  1 144 ? 156.748 188.483 226.199 1.00 89.57  ? 144 SER A CA     1 
ATOM   1982  C  C      . SER A  1 144 ? 156.016 187.152 226.252 1.00 89.57  ? 144 SER A C      1 
ATOM   1983  O  O      . SER A  1 144 ? 154.912 187.024 225.714 1.00 89.57  ? 144 SER A O      1 
ATOM   1984  C  CB     . SER A  1 144 ? 156.185 189.452 227.241 1.00 89.57  ? 144 SER A CB     1 
ATOM   1985  O  OG     . SER A  1 144 ? 154.817 189.727 227.007 1.00 89.57  ? 144 SER A OG     1 
ATOM   1986  H  H      . SER A  1 144 ? 155.961 189.560 224.757 1.00 89.57  ? 144 SER A H      1 
ATOM   1987  H  HA     . SER A  1 144 ? 157.683 188.328 226.405 1.00 89.57  ? 144 SER A HA     1 
ATOM   1988  H  HB2    . SER A  1 144 ? 156.282 189.054 228.120 1.00 89.57  ? 144 SER A HB2    1 
ATOM   1989  H  HB3    . SER A  1 144 ? 156.683 190.282 227.198 1.00 89.57  ? 144 SER A HB3    1 
ATOM   1990  H  HG     . SER A  1 144 ? 154.741 190.273 226.375 1.00 89.57  ? 144 SER A HG     1 
ATOM   1991  N  N      . LYS A  1 145 ? 156.626 186.166 226.912 1.00 82.90  ? 145 LYS A N      1 
ATOM   1992  C  CA     . LYS A  1 145 ? 156.150 184.792 226.792 1.00 82.90  ? 145 LYS A CA     1 
ATOM   1993  C  C      . LYS A  1 145 ? 154.871 184.549 227.592 1.00 82.90  ? 145 LYS A C      1 
ATOM   1994  O  O      . LYS A  1 145 ? 154.266 183.476 227.479 1.00 82.90  ? 145 LYS A O      1 
ATOM   1995  C  CB     . LYS A  1 145 ? 157.248 183.825 227.237 1.00 82.90  ? 145 LYS A CB     1 
ATOM   1996  C  CG     . LYS A  1 145 ? 158.530 183.891 226.406 1.00 82.90  ? 145 LYS A CG     1 
ATOM   1997  C  CD     . LYS A  1 145 ? 158.302 183.466 224.959 1.00 82.90  ? 145 LYS A CD     1 
ATOM   1998  C  CE     . LYS A  1 145 ? 158.249 184.660 224.016 1.00 82.90  ? 145 LYS A CE     1 
ATOM   1999  N  NZ     . LYS A  1 145 ? 159.579 185.308 223.842 1.00 82.90  ? 145 LYS A NZ     1 
ATOM   2000  H  H      . LYS A  1 145 ? 157.308 186.267 227.427 1.00 82.90  ? 145 LYS A H      1 
ATOM   2001  H  HA     . LYS A  1 145 ? 155.949 184.619 225.862 1.00 82.90  ? 145 LYS A HA     1 
ATOM   2002  H  HB2    . LYS A  1 145 ? 157.485 184.029 228.156 1.00 82.90  ? 145 LYS A HB2    1 
ATOM   2003  H  HB3    . LYS A  1 145 ? 156.907 182.918 227.183 1.00 82.90  ? 145 LYS A HB3    1 
ATOM   2004  H  HG2    . LYS A  1 145 ? 158.863 184.802 226.405 1.00 82.90  ? 145 LYS A HG2    1 
ATOM   2005  H  HG3    . LYS A  1 145 ? 159.191 183.296 226.793 1.00 82.90  ? 145 LYS A HG3    1 
ATOM   2006  H  HD2    . LYS A  1 145 ? 159.028 182.887 224.677 1.00 82.90  ? 145 LYS A HD2    1 
ATOM   2007  H  HD3    . LYS A  1 145 ? 157.456 182.996 224.894 1.00 82.90  ? 145 LYS A HD3    1 
ATOM   2008  H  HE2    . LYS A  1 145 ? 157.945 184.361 223.144 1.00 82.90  ? 145 LYS A HE2    1 
ATOM   2009  H  HE3    . LYS A  1 145 ? 157.637 185.321 224.373 1.00 82.90  ? 145 LYS A HE3    1 
ATOM   2010  H  HZ1    . LYS A  1 145 ? 159.499 186.033 223.331 1.00 82.90  ? 145 LYS A HZ1    1 
ATOM   2011  H  HZ2    . LYS A  1 145 ? 159.908 185.548 224.633 1.00 82.90  ? 145 LYS A HZ2    1 
ATOM   2012  H  HZ3    . LYS A  1 145 ? 160.144 184.741 223.453 1.00 82.90  ? 145 LYS A HZ3    1 
ATOM   2013  N  N      . GLY A  1 146 ? 154.442 185.522 228.395 1.00 92.10  ? 146 GLY A N      1 
ATOM   2014  C  CA     . GLY A  1 146 ? 153.283 185.322 229.255 1.00 92.10  ? 146 GLY A CA     1 
ATOM   2015  C  C      . GLY A  1 146 ? 152.106 186.185 228.833 1.00 92.10  ? 146 GLY A C      1 
ATOM   2016  O  O      . GLY A  1 146 ? 152.268 187.254 228.242 1.00 92.10  ? 146 GLY A O      1 
ATOM   2017  H  H      . GLY A  1 146 ? 154.792 186.303 228.469 1.00 92.10  ? 146 GLY A H      1 
ATOM   2018  H  HA2    . GLY A  1 146 ? 152.990 184.400 229.273 1.00 92.10  ? 146 GLY A HA2    1 
ATOM   2019  H  HA3    . GLY A  1 146 ? 153.522 185.569 230.161 1.00 92.10  ? 146 GLY A HA3    1 
ATOM   2020  N  N      . ILE A  1 147 ? 150.901 185.704 229.149 1.00 92.93  ? 147 ILE A N      1 
ATOM   2021  C  CA     . ILE A  1 147 ? 149.693 186.490 228.928 1.00 92.93  ? 147 ILE A CA     1 
ATOM   2022  C  C      . ILE A  1 147 ? 149.547 187.484 230.075 1.00 92.93  ? 147 ILE A C      1 
ATOM   2023  O  O      . ILE A  1 147 ? 149.737 187.144 231.251 1.00 92.93  ? 147 ILE A O      1 
ATOM   2024  C  CB     . ILE A  1 147 ? 148.453 185.582 228.809 1.00 92.93  ? 147 ILE A CB     1 
ATOM   2025  C  CG1    . ILE A  1 147 ? 148.745 184.390 227.887 1.00 92.93  ? 147 ILE A CG1    1 
ATOM   2026  C  CG2    . ILE A  1 147 ? 147.247 186.368 228.274 1.00 92.93  ? 147 ILE A CG2    1 
ATOM   2027  C  CD1    . ILE A  1 147 ? 147.524 183.577 227.514 1.00 92.93  ? 147 ILE A CD1    1 
ATOM   2028  H  H      . ILE A  1 147 ? 150.764 184.932 229.501 1.00 92.93  ? 147 ILE A H      1 
ATOM   2029  H  HA     . ILE A  1 147 ? 149.779 186.989 228.101 1.00 92.93  ? 147 ILE A HA     1 
ATOM   2030  H  HB     . ILE A  1 147 ? 148.232 185.244 229.690 1.00 92.93  ? 147 ILE A HB     1 
ATOM   2031  H  HG12   . ILE A  1 147 ? 149.148 184.717 227.068 1.00 92.93  ? 147 ILE A HG12   1 
ATOM   2032  H  HG13   . ILE A  1 147 ? 149.354 183.781 228.334 1.00 92.93  ? 147 ILE A HG13   1 
ATOM   2033  H  HG21   . ILE A  1 147 ? 146.432 185.919 228.547 1.00 92.93  ? 147 ILE A HG21   1 
ATOM   2034  H  HG22   . ILE A  1 147 ? 147.247 187.269 228.626 1.00 92.93  ? 147 ILE A HG22   1 
ATOM   2035  H  HG23   . ILE A  1 147 ? 147.299 186.400 227.306 1.00 92.93  ? 147 ILE A HG23   1 
ATOM   2036  H  HD11   . ILE A  1 147 ? 147.805 182.687 227.249 1.00 92.93  ? 147 ILE A HD11   1 
ATOM   2037  H  HD12   . ILE A  1 147 ? 146.938 183.523 228.285 1.00 92.93  ? 147 ILE A HD12   1 
ATOM   2038  H  HD13   . ILE A  1 147 ? 147.064 184.012 226.779 1.00 92.93  ? 147 ILE A HD13   1 
ATOM   2039  N  N      . GLN A  1 148 ? 149.196 188.724 229.732 1.00 100.67 ? 148 GLN A N      1 
ATOM   2040  C  CA     . GLN A  1 148 ? 149.308 189.848 230.650 1.00 100.67 ? 148 GLN A CA     1 
ATOM   2041  C  C      . GLN A  1 148 ? 147.951 190.467 230.951 1.00 100.67 ? 148 GLN A C      1 
ATOM   2042  O  O      . GLN A  1 148 ? 147.162 190.743 230.042 1.00 100.67 ? 148 GLN A O      1 
ATOM   2043  C  CB     . GLN A  1 148 ? 150.244 190.926 230.078 1.00 100.67 ? 148 GLN A CB     1 
ATOM   2044  C  CG     . GLN A  1 148 ? 149.828 191.495 228.724 1.00 100.67 ? 148 GLN A CG     1 
ATOM   2045  C  CD     . GLN A  1 148 ? 150.787 192.556 228.220 1.00 100.67 ? 148 GLN A CD     1 
ATOM   2046  O  OE1    . GLN A  1 148 ? 151.652 193.027 228.958 1.00 100.67 ? 148 GLN A OE1    1 
ATOM   2047  N  NE2    . GLN A  1 148 ? 150.637 192.939 226.958 1.00 100.67 ? 148 GLN A NE2    1 
ATOM   2048  H  H      . GLN A  1 148 ? 148.886 188.939 228.960 1.00 100.67 ? 148 GLN A H      1 
ATOM   2049  H  HA     . GLN A  1 148 ? 149.688 189.559 231.493 1.00 100.67 ? 148 GLN A HA     1 
ATOM   2050  H  HB2    . GLN A  1 148 ? 150.292 191.664 230.706 1.00 100.67 ? 148 GLN A HB2    1 
ATOM   2051  H  HB3    . GLN A  1 148 ? 151.121 190.531 229.967 1.00 100.67 ? 148 GLN A HB3    1 
ATOM   2052  H  HG2    . GLN A  1 148 ? 149.801 190.779 228.071 1.00 100.67 ? 148 GLN A HG2    1 
ATOM   2053  H  HG3    . GLN A  1 148 ? 148.957 191.912 228.797 1.00 100.67 ? 148 GLN A HG3    1 
ATOM   2054  H  HE21   . GLN A  1 148 ? 150.020 192.587 226.472 1.00 100.67 ? 148 GLN A HE21   1 
ATOM   2055  H  HE22   . GLN A  1 148 ? 151.156 193.538 226.626 1.00 100.67 ? 148 GLN A HE22   1 
ATOM   2056  N  N      . THR A  1 149 ? 147.686 190.657 232.240 1.00 104.14 ? 149 THR A N      1 
ATOM   2057  C  CA     . THR A  1 149 ? 146.768 191.681 232.720 1.00 104.14 ? 149 THR A CA     1 
ATOM   2058  C  C      . THR A  1 149 ? 147.634 192.870 233.114 1.00 104.14 ? 149 THR A C      1 
ATOM   2059  O  O      . THR A  1 149 ? 148.604 192.701 233.860 1.00 104.14 ? 149 THR A O      1 
ATOM   2060  C  CB     . THR A  1 149 ? 145.937 191.185 233.903 1.00 104.14 ? 149 THR A CB     1 
ATOM   2061  O  OG1    . THR A  1 149 ? 146.805 190.683 234.927 1.00 104.14 ? 149 THR A OG1    1 
ATOM   2062  C  CG2    . THR A  1 149 ? 144.982 190.084 233.463 1.00 104.14 ? 149 THR A CG2    1 
ATOM   2063  H  H      . THR A  1 149 ? 148.037 190.191 232.872 1.00 104.14 ? 149 THR A H      1 
ATOM   2064  H  HA     . THR A  1 149 ? 146.168 191.952 232.009 1.00 104.14 ? 149 THR A HA     1 
ATOM   2065  H  HB     . THR A  1 149 ? 145.413 191.920 234.258 1.00 104.14 ? 149 THR A HB     1 
ATOM   2066  H  HG1    . THR A  1 149 ? 147.270 191.307 235.244 1.00 104.14 ? 149 THR A HG1    1 
ATOM   2067  H  HG21   . THR A  1 149 ? 144.448 189.788 234.217 1.00 104.14 ? 149 THR A HG21   1 
ATOM   2068  H  HG22   . THR A  1 149 ? 144.390 190.417 232.770 1.00 104.14 ? 149 THR A HG22   1 
ATOM   2069  H  HG23   . THR A  1 149 ? 145.482 189.330 233.115 1.00 104.14 ? 149 THR A HG23   1 
ATOM   2070  N  N      . GLY A  1 150 ? 147.292 194.056 232.605 1.00 109.29 ? 150 GLY A N      1 
ATOM   2071  C  CA     . GLY A  1 150 ? 148.217 195.178 232.559 1.00 109.29 ? 150 GLY A CA     1 
ATOM   2072  C  C      . GLY A  1 150 ? 148.938 195.517 233.849 1.00 109.29 ? 150 GLY A C      1 
ATOM   2073  O  O      . GLY A  1 150 ? 150.123 195.194 233.977 1.00 109.29 ? 150 GLY A O      1 
ATOM   2074  H  H      . GLY A  1 150 ? 146.517 194.233 232.276 1.00 109.29 ? 150 GLY A H      1 
ATOM   2075  H  HA2    . GLY A  1 150 ? 148.892 194.989 231.890 1.00 109.29 ? 150 GLY A HA2    1 
ATOM   2076  H  HA3    . GLY A  1 150 ? 147.732 195.969 232.276 1.00 109.29 ? 150 GLY A HA3    1 
ATOM   2077  N  N      . ARG A  1 151 ? 148.218 196.104 234.814 1.00 111.11 ? 151 ARG A N      1 
ATOM   2078  C  CA     . ARG A  1 151 ? 148.715 196.444 236.149 1.00 111.11 ? 151 ARG A CA     1 
ATOM   2079  C  C      . ARG A  1 151 ? 150.151 196.965 236.147 1.00 111.11 ? 151 ARG A C      1 
ATOM   2080  O  O      . ARG A  1 151 ? 150.977 196.522 236.952 1.00 111.11 ? 151 ARG A O      1 
ATOM   2081  C  CB     . ARG A  1 151 ? 148.611 195.222 237.067 1.00 111.11 ? 151 ARG A CB     1 
ATOM   2082  C  CG     . ARG A  1 151 ? 148.695 195.547 238.556 1.00 111.11 ? 151 ARG A CG     1 
ATOM   2083  C  CD     . ARG A  1 151 ? 149.515 194.513 239.315 1.00 111.11 ? 151 ARG A CD     1 
ATOM   2084  N  NE     . ARG A  1 151 ? 149.709 194.890 240.715 1.00 111.11 ? 151 ARG A NE     1 
ATOM   2085  C  CZ     . ARG A  1 151 ? 148.823 194.699 241.691 1.00 111.11 ? 151 ARG A CZ     1 
ATOM   2086  N  NH1    . ARG A  1 151 ? 149.119 195.086 242.924 1.00 111.11 ? 151 ARG A NH1    1 
ATOM   2087  N  NH2    . ARG A  1 151 ? 147.644 194.132 241.454 1.00 111.11 ? 151 ARG A NH2    1 
ATOM   2088  H  H      . ARG A  1 151 ? 147.393 196.324 234.708 1.00 111.11 ? 151 ARG A H      1 
ATOM   2089  H  HA     . ARG A  1 151 ? 148.151 197.140 236.521 1.00 111.11 ? 151 ARG A HA     1 
ATOM   2090  H  HB2    . ARG A  1 151 ? 147.756 194.792 236.910 1.00 111.11 ? 151 ARG A HB2    1 
ATOM   2091  H  HB3    . ARG A  1 151 ? 149.329 194.607 236.850 1.00 111.11 ? 151 ARG A HB3    1 
ATOM   2092  H  HG2    . ARG A  1 151 ? 149.110 196.414 238.680 1.00 111.11 ? 151 ARG A HG2    1 
ATOM   2093  H  HG3    . ARG A  1 151 ? 147.799 195.551 238.929 1.00 111.11 ? 151 ARG A HG3    1 
ATOM   2094  H  HD2    . ARG A  1 151 ? 149.069 193.653 239.278 1.00 111.11 ? 151 ARG A HD2    1 
ATOM   2095  H  HD3    . ARG A  1 151 ? 150.393 194.447 238.908 1.00 111.11 ? 151 ARG A HD3    1 
ATOM   2096  H  HE     . ARG A  1 151 ? 150.426 195.323 240.912 1.00 111.11 ? 151 ARG A HE     1 
ATOM   2097  H  HH11   . ARG A  1 151 ? 149.879 195.454 243.088 1.00 111.11 ? 151 ARG A HH11   1 
ATOM   2098  H  HH12   . ARG A  1 151 ? 148.553 194.968 243.560 1.00 111.11 ? 151 ARG A HH12   1 
ATOM   2099  H  HH21   . ARG A  1 151 ? 147.425 193.873 240.665 1.00 111.11 ? 151 ARG A HH21   1 
ATOM   2100  H  HH22   . ARG A  1 151 ? 147.090 194.022 242.103 1.00 111.11 ? 151 ARG A HH22   1 
ATOM   2101  N  N      . CYS A  1 152 ? 150.464 197.890 235.243 1.00 113.38 ? 152 CYS A N      1 
ATOM   2102  C  CA     . CYS A  1 152 ? 151.849 198.307 235.061 1.00 113.38 ? 152 CYS A CA     1 
ATOM   2103  C  C      . CYS A  1 152 ? 152.346 199.066 236.284 1.00 113.38 ? 152 CYS A C      1 
ATOM   2104  O  O      . CYS A  1 152 ? 151.747 200.061 236.702 1.00 113.38 ? 152 CYS A O      1 
ATOM   2105  C  CB     . CYS A  1 152 ? 151.981 199.174 233.809 1.00 113.38 ? 152 CYS A CB     1 
ATOM   2106  S  SG     . CYS A  1 152 ? 153.689 199.534 233.340 1.00 113.38 ? 152 CYS A SG     1 
ATOM   2107  H  H      . CYS A  1 152 ? 149.901 198.285 234.728 1.00 113.38 ? 152 CYS A H      1 
ATOM   2108  H  HA     . CYS A  1 152 ? 152.405 197.521 234.945 1.00 113.38 ? 152 CYS A HA     1 
ATOM   2109  H  HB2    . CYS A  1 152 ? 151.559 198.717 233.066 1.00 113.38 ? 152 CYS A HB2    1 
ATOM   2110  H  HB3    . CYS A  1 152 ? 151.539 200.022 233.968 1.00 113.38 ? 152 CYS A HB3    1 
ATOM   2111  H  HG     . CYS A  1 152 ? 153.687 200.216 232.353 1.00 113.38 ? 152 CYS A HG     1 
ATOM   2112  N  N      . ILE A  1 153 ? 153.446 198.583 236.859 1.00 114.62 ? 153 ILE A N      1 
ATOM   2113  C  CA     . ILE A  1 153 ? 154.074 199.236 238.009 1.00 114.62 ? 153 ILE A CA     1 
ATOM   2114  C  C      . ILE A  1 153 ? 155.576 199.039 237.935 1.00 114.62 ? 153 ILE A C      1 
ATOM   2115  O  O      . ILE A  1 153 ? 156.075 198.148 237.234 1.00 114.62 ? 153 ILE A O      1 
ATOM   2116  C  CB     . ILE A  1 153 ? 153.545 198.678 239.346 1.00 114.62 ? 153 ILE A CB     1 
ATOM   2117  H  H      . ILE A  1 153 ? 153.853 197.871 236.600 1.00 114.62 ? 153 ILE A H      1 
ATOM   2118  H  HA     . ILE A  1 153 ? 153.872 200.182 237.967 1.00 114.62 ? 153 ILE A HA     1 
ATOM   2119  N  N      . PRO A  1 154 ? 156.338 199.870 238.666 1.00 114.89 ? 154 PRO A N      1 
ATOM   2120  C  CA     . PRO A  1 154 ? 157.800 199.796 238.560 1.00 114.89 ? 154 PRO A CA     1 
ATOM   2121  C  C      . PRO A  1 154 ? 158.423 198.763 239.485 1.00 114.89 ? 154 PRO A C      1 
ATOM   2122  O  O      . PRO A  1 154 ? 158.143 198.748 240.688 1.00 114.89 ? 154 PRO A O      1 
ATOM   2123  C  CB     . PRO A  1 154 ? 158.238 201.214 238.938 1.00 114.89 ? 154 PRO A CB     1 
ATOM   2124  C  CG     . PRO A  1 154 ? 157.228 201.631 239.954 1.00 114.89 ? 154 PRO A CG     1 
ATOM   2125  C  CD     . PRO A  1 154 ? 155.922 200.959 239.572 1.00 114.89 ? 154 PRO A CD     1 
ATOM   2126  H  HA     . PRO A  1 154 ? 158.070 199.611 237.648 1.00 114.89 ? 154 PRO A HA     1 
ATOM   2127  H  HB2    . PRO A  1 154 ? 159.129 201.195 239.321 1.00 114.89 ? 154 PRO A HB2    1 
ATOM   2128  H  HB3    . PRO A  1 154 ? 158.205 201.790 238.158 1.00 114.89 ? 154 PRO A HB3    1 
ATOM   2129  H  HG2    . PRO A  1 154 ? 157.516 201.337 240.832 1.00 114.89 ? 154 PRO A HG2    1 
ATOM   2130  H  HG3    . PRO A  1 154 ? 157.131 202.596 239.934 1.00 114.89 ? 154 PRO A HG3    1 
ATOM   2131  H  HD2    . PRO A  1 154 ? 155.487 200.595 240.359 1.00 114.89 ? 154 PRO A HD2    1 
ATOM   2132  H  HD3    . PRO A  1 154 ? 155.347 201.587 239.107 1.00 114.89 ? 154 PRO A HD3    1 
ATOM   2133  N  N      . TYR A  1 155 ? 159.265 197.894 238.923 1.00 109.97 ? 155 TYR A N      1 
ATOM   2134  C  CA     . TYR A  1 155 ? 160.109 196.983 239.690 1.00 109.97 ? 155 TYR A CA     1 
ATOM   2135  C  C      . TYR A  1 155 ? 161.583 197.349 239.570 1.00 109.97 ? 155 TYR A C      1 
ATOM   2136  O  O      . TYR A  1 155 ? 162.369 197.073 240.481 1.00 109.97 ? 155 TYR A O      1 
ATOM   2137  C  CB     . TYR A  1 155 ? 159.881 195.536 239.233 1.00 109.97 ? 155 TYR A CB     1 
ATOM   2138  C  CG     . TYR A  1 155 ? 160.630 195.144 237.978 1.00 109.97 ? 155 TYR A CG     1 
ATOM   2139  C  CD1    . TYR A  1 155 ? 160.216 195.585 236.729 1.00 109.97 ? 155 TYR A CD1    1 
ATOM   2140  C  CD2    . TYR A  1 155 ? 161.754 194.331 238.046 1.00 109.97 ? 155 TYR A CD2    1 
ATOM   2141  C  CE1    . TYR A  1 155 ? 160.897 195.226 235.582 1.00 109.97 ? 155 TYR A CE1    1 
ATOM   2142  C  CE2    . TYR A  1 155 ? 162.442 193.967 236.905 1.00 109.97 ? 155 TYR A CE2    1 
ATOM   2143  C  CZ     . TYR A  1 155 ? 162.009 194.417 235.677 1.00 109.97 ? 155 TYR A CZ     1 
ATOM   2144  O  OH     . TYR A  1 155 ? 162.691 194.057 234.538 1.00 109.97 ? 155 TYR A OH     1 
ATOM   2145  H  H      . TYR A  1 155 ? 159.365 197.814 238.073 1.00 109.97 ? 155 TYR A H      1 
ATOM   2146  H  HA     . TYR A  1 155 ? 159.876 197.029 240.629 1.00 109.97 ? 155 TYR A HA     1 
ATOM   2147  H  HB2    . TYR A  1 155 ? 160.167 194.939 239.942 1.00 109.97 ? 155 TYR A HB2    1 
ATOM   2148  H  HB3    . TYR A  1 155 ? 158.935 195.410 239.064 1.00 109.97 ? 155 TYR A HB3    1 
ATOM   2149  H  HD1    . TYR A  1 155 ? 159.465 196.130 236.662 1.00 109.97 ? 155 TYR A HD1    1 
ATOM   2150  H  HD2    . TYR A  1 155 ? 162.047 194.025 238.873 1.00 109.97 ? 155 TYR A HD2    1 
ATOM   2151  H  HE1    . TYR A  1 155 ? 160.609 195.528 234.751 1.00 109.97 ? 155 TYR A HE1    1 
ATOM   2152  H  HE2    . TYR A  1 155 ? 163.192 193.421 236.966 1.00 109.97 ? 155 TYR A HE2    1 
ATOM   2153  H  HH     . TYR A  1 155 ? 162.207 194.190 233.866 1.00 109.97 ? 155 TYR A HH     1 
ATOM   2154  N  N      . ASP A  1 156 ? 161.971 197.970 238.457 1.00 111.70 ? 156 ASP A N      1 
ATOM   2155  C  CA     . ASP A  1 156 ? 163.318 198.504 238.320 1.00 111.70 ? 156 ASP A CA     1 
ATOM   2156  C  C      . ASP A  1 156 ? 163.429 199.832 239.060 1.00 111.70 ? 156 ASP A C      1 
ATOM   2157  O  O      . ASP A  1 156 ? 162.470 200.311 239.671 1.00 111.70 ? 156 ASP A O      1 
ATOM   2158  C  CB     . ASP A  1 156 ? 163.671 198.692 236.844 1.00 111.70 ? 156 ASP A CB     1 
ATOM   2159  H  H      . ASP A  1 156 ? 161.474 198.091 237.766 1.00 111.70 ? 156 ASP A H      1 
ATOM   2160  H  HA     . ASP A  1 156 ? 163.955 197.884 238.707 1.00 111.70 ? 156 ASP A HA     1 
ATOM   2161  N  N      . GLN A  1 157 ? 164.619 200.430 239.002 1.00 112.81 ? 157 GLN A N      1 
ATOM   2162  C  CA     . GLN A  1 157 ? 164.852 201.682 239.712 1.00 112.81 ? 157 GLN A CA     1 
ATOM   2163  C  C      . GLN A  1 157 ? 164.222 202.857 238.971 1.00 112.81 ? 157 GLN A C      1 
ATOM   2164  O  O      . GLN A  1 157 ? 163.378 203.574 239.521 1.00 112.81 ? 157 GLN A O      1 
ATOM   2165  C  CB     . GLN A  1 157 ? 166.354 201.900 239.905 1.00 112.81 ? 157 GLN A CB     1 
ATOM   2166  C  CG     . GLN A  1 157 ? 166.691 203.008 240.888 1.00 112.81 ? 157 GLN A CG     1 
ATOM   2167  C  CD     . GLN A  1 157 ? 168.169 203.071 241.211 1.00 112.81 ? 157 GLN A CD     1 
ATOM   2168  O  OE1    . GLN A  1 157 ? 169.015 202.803 240.358 1.00 112.81 ? 157 GLN A OE1    1 
ATOM   2169  N  NE2    . GLN A  1 157 ? 168.489 203.420 242.452 1.00 112.81 ? 157 GLN A NE2    1 
ATOM   2170  H  H      . GLN A  1 157 ? 165.297 200.135 238.562 1.00 112.81 ? 157 GLN A H      1 
ATOM   2171  H  HA     . GLN A  1 157 ? 164.444 201.628 240.591 1.00 112.81 ? 157 GLN A HA     1 
ATOM   2172  H  HB2    . GLN A  1 157 ? 166.747 201.079 240.240 1.00 112.81 ? 157 GLN A HB2    1 
ATOM   2173  H  HB3    . GLN A  1 157 ? 166.753 202.130 239.051 1.00 112.81 ? 157 GLN A HB3    1 
ATOM   2174  H  HG2    . GLN A  1 157 ? 166.430 203.860 240.506 1.00 112.81 ? 157 GLN A HG2    1 
ATOM   2175  H  HG3    . GLN A  1 157 ? 166.208 202.852 241.716 1.00 112.81 ? 157 GLN A HG3    1 
ATOM   2176  H  HE21   . GLN A  1 157 ? 167.870 203.598 243.021 1.00 112.81 ? 157 GLN A HE21   1 
ATOM   2177  H  HE22   . GLN A  1 157 ? 169.315 203.469 242.686 1.00 112.81 ? 157 GLN A HE22   1 
ATOM   2178  N  N      . LYS A  1 158 ? 164.623 203.066 237.713 1.00 112.09 ? 158 LYS A N      1 
ATOM   2179  C  CA     . LYS A  1 158 ? 164.176 204.194 236.902 1.00 112.09 ? 158 LYS A CA     1 
ATOM   2180  C  C      . LYS A  1 158 ? 163.433 203.750 235.645 1.00 112.09 ? 158 LYS A C      1 
ATOM   2181  O  O      . LYS A  1 158 ? 163.607 204.352 234.579 1.00 112.09 ? 158 LYS A O      1 
ATOM   2182  C  CB     . LYS A  1 158 ? 165.369 205.071 236.524 1.00 112.09 ? 158 LYS A CB     1 
ATOM   2183  H  H      . LYS A  1 158 ? 165.171 202.548 237.298 1.00 112.09 ? 158 LYS A H      1 
ATOM   2184  H  HA     . LYS A  1 158 ? 163.567 204.749 237.409 1.00 112.09 ? 158 LYS A HA     1 
ATOM   2185  N  N      . ARG A  1 159 ? 162.602 202.716 235.746 1.00 111.00 ? 159 ARG A N      1 
ATOM   2186  C  CA     . ARG A  1 159 ? 161.840 202.220 234.605 1.00 111.00 ? 159 ARG A CA     1 
ATOM   2187  C  C      . ARG A  1 159 ? 160.840 201.191 235.123 1.00 111.00 ? 159 ARG A C      1 
ATOM   2188  O  O      . ARG A  1 159 ? 160.932 200.729 236.265 1.00 111.00 ? 159 ARG A O      1 
ATOM   2189  C  CB     . ARG A  1 159 ? 162.745 201.617 233.526 1.00 111.00 ? 159 ARG A CB     1 
ATOM   2190  C  CG     . ARG A  1 159 ? 163.683 200.518 234.010 1.00 111.00 ? 159 ARG A CG     1 
ATOM   2191  C  CD     . ARG A  1 159 ? 164.776 200.248 232.989 1.00 111.00 ? 159 ARG A CD     1 
ATOM   2192  N  NE     . ARG A  1 159 ? 165.641 199.139 233.387 1.00 111.00 ? 159 ARG A NE     1 
ATOM   2193  C  CZ     . ARG A  1 159 ? 166.658 198.670 232.667 1.00 111.00 ? 159 ARG A CZ     1 
ATOM   2194  N  NH1    . ARG A  1 159 ? 166.968 199.200 231.487 1.00 111.00 ? 159 ARG A NH1    1 
ATOM   2195  N  NH2    . ARG A  1 159 ? 167.375 197.656 233.131 1.00 111.00 ? 159 ARG A NH2    1 
ATOM   2196  H  H      . ARG A  1 159 ? 162.460 202.281 236.475 1.00 111.00 ? 159 ARG A H      1 
ATOM   2197  H  HA     . ARG A  1 159 ? 161.343 202.953 234.209 1.00 111.00 ? 159 ARG A HA     1 
ATOM   2198  H  HB2    . ARG A  1 159 ? 162.184 201.234 232.833 1.00 111.00 ? 159 ARG A HB2    1 
ATOM   2199  H  HB3    . ARG A  1 159 ? 163.292 202.321 233.145 1.00 111.00 ? 159 ARG A HB3    1 
ATOM   2200  H  HG2    . ARG A  1 159 ? 164.110 200.784 234.838 1.00 111.00 ? 159 ARG A HG2    1 
ATOM   2201  H  HG3    . ARG A  1 159 ? 163.179 199.699 234.139 1.00 111.00 ? 159 ARG A HG3    1 
ATOM   2202  H  HD2    . ARG A  1 159 ? 164.370 200.027 232.137 1.00 111.00 ? 159 ARG A HD2    1 
ATOM   2203  H  HD3    . ARG A  1 159 ? 165.327 201.040 232.899 1.00 111.00 ? 159 ARG A HD3    1 
ATOM   2204  H  HE     . ARG A  1 159 ? 165.498 198.779 234.155 1.00 111.00 ? 159 ARG A HE     1 
ATOM   2205  H  HH11   . ARG A  1 159 ? 166.520 199.857 231.162 1.00 111.00 ? 159 ARG A HH11   1 
ATOM   2206  H  HH12   . ARG A  1 159 ? 167.629 198.879 231.041 1.00 111.00 ? 159 ARG A HH12   1 
ATOM   2207  H  HH21   . ARG A  1 159 ? 167.183 197.306 233.892 1.00 111.00 ? 159 ARG A HH21   1 
ATOM   2208  H  HH22   . ARG A  1 159 ? 168.033 197.349 232.670 1.00 111.00 ? 159 ARG A HH22   1 
ATOM   2209  N  N      . LYS A  1 160 ? 159.881 200.841 234.266 1.00 113.86 ? 160 LYS A N      1 
ATOM   2210  C  CA     . LYS A  1 160 ? 158.786 199.958 234.640 1.00 113.86 ? 160 LYS A CA     1 
ATOM   2211  C  C      . LYS A  1 160 ? 158.388 199.102 233.447 1.00 113.86 ? 160 LYS A C      1 
ATOM   2212  O  O      . LYS A  1 160 ? 158.830 199.325 232.318 1.00 113.86 ? 160 LYS A O      1 
ATOM   2213  C  CB     . LYS A  1 160 ? 157.571 200.752 235.141 1.00 113.86 ? 160 LYS A CB     1 
ATOM   2214  H  H      . LYS A  1 160 ? 159.845 201.109 233.450 1.00 113.86 ? 160 LYS A H      1 
ATOM   2215  H  HA     . LYS A  1 160 ? 159.073 199.363 235.350 1.00 113.86 ? 160 LYS A HA     1 
ATOM   2216  N  N      . THR A  1 161 ? 157.539 198.110 233.716 1.00 112.45 ? 161 THR A N      1 
ATOM   2217  C  CA     . THR A  1 161 ? 157.043 197.214 232.682 1.00 112.45 ? 161 THR A CA     1 
ATOM   2218  C  C      . THR A  1 161 ? 155.692 196.662 233.112 1.00 112.45 ? 161 THR A C      1 
ATOM   2219  O  O      . THR A  1 161 ? 155.302 196.757 234.278 1.00 112.45 ? 161 THR A O      1 
ATOM   2220  C  CB     . THR A  1 161 ? 158.023 196.066 232.408 1.00 112.45 ? 161 THR A CB     1 
ATOM   2221  H  H      . THR A  1 161 ? 157.235 197.936 234.502 1.00 112.45 ? 161 THR A H      1 
ATOM   2222  H  HA     . THR A  1 161 ? 156.919 197.712 231.859 1.00 112.45 ? 161 THR A HA     1 
ATOM   2223  N  N      . CYS A  1 162 ? 154.980 196.081 232.149 1.00 108.82 ? 162 CYS A N      1 
ATOM   2224  C  CA     . CYS A  1 162 ? 153.661 195.526 232.423 1.00 108.82 ? 162 CYS A CA     1 
ATOM   2225  C  C      . CYS A  1 162 ? 153.778 194.253 233.254 1.00 108.82 ? 162 CYS A C      1 
ATOM   2226  O  O      . CYS A  1 162 ? 154.835 193.619 233.318 1.00 108.82 ? 162 CYS A O      1 
ATOM   2227  C  CB     . CYS A  1 162 ? 152.929 195.223 231.115 1.00 108.82 ? 162 CYS A CB     1 
ATOM   2228  S  SG     . CYS A  1 162 ? 152.995 196.544 229.882 1.00 108.82 ? 162 CYS A SG     1 
ATOM   2229  H  H      . CYS A  1 162 ? 155.237 195.998 231.332 1.00 108.82 ? 162 CYS A H      1 
ATOM   2230  H  HA     . CYS A  1 162 ? 153.138 196.171 232.923 1.00 108.82 ? 162 CYS A HA     1 
ATOM   2231  H  HB2    . CYS A  1 162 ? 153.322 194.430 230.717 1.00 108.82 ? 162 CYS A HB2    1 
ATOM   2232  H  HB3    . CYS A  1 162 ? 151.994 195.057 231.316 1.00 108.82 ? 162 CYS A HB3    1 
ATOM   2233  N  N      . GLU A  1 163 ? 152.671 193.880 233.892 1.00 105.71 ? 163 GLU A N      1 
ATOM   2234  C  CA     . GLU A  1 163 ? 152.622 192.638 234.651 1.00 105.71 ? 163 GLU A CA     1 
ATOM   2235  C  C      . GLU A  1 163 ? 152.371 191.463 233.714 1.00 105.71 ? 163 GLU A C      1 
ATOM   2236  O  O      . GLU A  1 163 ? 151.336 191.394 233.044 1.00 105.71 ? 163 GLU A O      1 
ATOM   2237  C  CB     . GLU A  1 163 ? 151.529 192.712 235.718 1.00 105.71 ? 163 GLU A CB     1 
ATOM   2238  C  CG     . GLU A  1 163 ? 151.415 191.467 236.592 1.00 105.71 ? 163 GLU A CG     1 
ATOM   2239  C  CD     . GLU A  1 163 ? 150.379 190.471 236.094 1.00 105.71 ? 163 GLU A CD     1 
ATOM   2240  O  OE1    . GLU A  1 163 ? 149.250 190.890 235.762 1.00 105.71 ? 163 GLU A OE1    1 
ATOM   2241  O  OE2    . GLU A  1 163 ? 150.697 189.265 236.034 1.00 105.71 ? 163 GLU A OE2    1 
ATOM   2242  H  H      . GLU A  1 163 ? 151.937 194.327 233.899 1.00 105.71 ? 163 GLU A H      1 
ATOM   2243  H  HA     . GLU A  1 163 ? 153.470 192.495 235.098 1.00 105.71 ? 163 GLU A HA     1 
ATOM   2244  H  HB2    . GLU A  1 163 ? 151.722 193.461 236.303 1.00 105.71 ? 163 GLU A HB2    1 
ATOM   2245  H  HB3    . GLU A  1 163 ? 150.678 192.857 235.279 1.00 105.71 ? 163 GLU A HB3    1 
ATOM   2246  H  HG2    . GLU A  1 163 ? 152.273 191.018 236.606 1.00 105.71 ? 163 GLU A HG2    1 
ATOM   2247  H  HG3    . GLU A  1 163 ? 151.166 191.734 237.491 1.00 105.71 ? 163 GLU A HG3    1 
ATOM   2248  N  N      . ILE A  1 164 ? 153.330 190.533 233.675 1.00 99.84  ? 164 ILE A N      1 
ATOM   2249  C  CA     . ILE A  1 164 ? 153.318 189.413 232.741 1.00 99.84  ? 164 ILE A CA     1 
ATOM   2250  C  C      . ILE A  1 164 ? 153.247 188.115 233.535 1.00 99.84  ? 164 ILE A C      1 
ATOM   2251  O  O      . ILE A  1 164 ? 153.761 188.011 234.651 1.00 99.84  ? 164 ILE A O      1 
ATOM   2252  C  CB     . ILE A  1 164 ? 154.564 189.404 231.819 1.00 99.84  ? 164 ILE A CB     1 
ATOM   2253  C  CG1    . ILE A  1 164 ? 154.849 190.798 231.237 1.00 99.84  ? 164 ILE A CG1    1 
ATOM   2254  C  CG2    . ILE A  1 164 ? 154.396 188.389 230.693 1.00 99.84  ? 164 ILE A CG2    1 
ATOM   2255  C  CD1    . ILE A  1 164 ? 153.721 191.412 230.426 1.00 99.84  ? 164 ILE A CD1    1 
ATOM   2256  H  H      . ILE A  1 164 ? 154.013 190.534 234.196 1.00 99.84  ? 164 ILE A H      1 
ATOM   2257  H  HA     . ILE A  1 164 ? 152.532 189.455 232.176 1.00 99.84  ? 164 ILE A HA     1 
ATOM   2258  H  HB     . ILE A  1 164 ? 155.330 189.138 232.352 1.00 99.84  ? 164 ILE A HB     1 
ATOM   2259  H  HG12   . ILE A  1 164 ? 155.072 191.413 231.954 1.00 99.84  ? 164 ILE A HG12   1 
ATOM   2260  H  HG13   . ILE A  1 164 ? 155.605 190.722 230.638 1.00 99.84  ? 164 ILE A HG13   1 
ATOM   2261  H  HG21   . ILE A  1 164 ? 155.105 188.519 230.046 1.00 99.84  ? 164 ILE A HG21   1 
ATOM   2262  H  HG22   . ILE A  1 164 ? 154.453 187.497 231.060 1.00 99.84  ? 164 ILE A HG22   1 
ATOM   2263  H  HG23   . ILE A  1 164 ? 153.534 188.521 230.268 1.00 99.84  ? 164 ILE A HG23   1 
ATOM   2264  H  HD11   . ILE A  1 164 ? 154.028 192.255 230.059 1.00 99.84  ? 164 ILE A HD11   1 
ATOM   2265  H  HD12   . ILE A  1 164 ? 153.478 190.813 229.702 1.00 99.84  ? 164 ILE A HD12   1 
ATOM   2266  H  HD13   . ILE A  1 164 ? 152.956 191.567 230.998 1.00 99.84  ? 164 ILE A HD13   1 
ATOM   2267  N  N      . PHE A  1 165 ? 152.598 187.116 232.935 1.00 96.24  ? 165 PHE A N      1 
ATOM   2268  C  CA     . PHE A  1 165 ? 152.480 185.780 233.505 1.00 96.24  ? 165 PHE A CA     1 
ATOM   2269  C  C      . PHE A  1 165 ? 153.527 184.823 232.942 1.00 96.24  ? 165 PHE A C      1 
ATOM   2270  O  O      . PHE A  1 165 ? 153.266 183.621 232.836 1.00 96.24  ? 165 PHE A O      1 
ATOM   2271  C  CB     . PHE A  1 165 ? 151.066 185.238 233.258 1.00 96.24  ? 165 PHE A CB     1 
ATOM   2272  C  CG     . PHE A  1 165 ? 150.658 184.130 234.196 1.00 96.24  ? 165 PHE A CG     1 
ATOM   2273  C  CD1    . PHE A  1 165 ? 150.397 184.394 235.530 1.00 96.24  ? 165 PHE A CD1    1 
ATOM   2274  C  CD2    . PHE A  1 165 ? 150.515 182.831 233.737 1.00 96.24  ? 165 PHE A CD2    1 
ATOM   2275  C  CE1    . PHE A  1 165 ? 150.018 183.381 236.392 1.00 96.24  ? 165 PHE A CE1    1 
ATOM   2276  C  CE2    . PHE A  1 165 ? 150.136 181.814 234.594 1.00 96.24  ? 165 PHE A CE2    1 
ATOM   2277  C  CZ     . PHE A  1 165 ? 149.886 182.091 235.922 1.00 96.24  ? 165 PHE A CZ     1 
ATOM   2278  H  H      . PHE A  1 165 ? 152.205 187.196 232.174 1.00 96.24  ? 165 PHE A H      1 
ATOM   2279  H  HA     . PHE A  1 165 ? 152.614 185.829 234.464 1.00 96.24  ? 165 PHE A HA     1 
ATOM   2280  H  HB2    . PHE A  1 165 ? 150.432 185.963 233.371 1.00 96.24  ? 165 PHE A HB2    1 
ATOM   2281  H  HB3    . PHE A  1 165 ? 151.016 184.894 232.353 1.00 96.24  ? 165 PHE A HB3    1 
ATOM   2282  H  HD1    . PHE A  1 165 ? 150.486 185.261 235.850 1.00 96.24  ? 165 PHE A HD1    1 
ATOM   2283  H  HD2    . PHE A  1 165 ? 150.684 182.639 232.843 1.00 96.24  ? 165 PHE A HD2    1 
ATOM   2284  H  HE1    . PHE A  1 165 ? 149.850 183.570 237.286 1.00 96.24  ? 165 PHE A HE1    1 
ATOM   2285  H  HE2    . PHE A  1 165 ? 150.048 180.946 234.275 1.00 96.24  ? 165 PHE A HE2    1 
ATOM   2286  H  HZ     . PHE A  1 165 ? 149.630 181.408 236.499 1.00 96.24  ? 165 PHE A HZ     1 
ATOM   2287  N  N      . ALA A  1 166 ? 154.702 185.330 232.578 1.00 94.53  ? 166 ALA A N      1 
ATOM   2288  C  CA     . ALA A  1 166 ? 155.739 184.509 231.975 1.00 94.53  ? 166 ALA A CA     1 
ATOM   2289  C  C      . ALA A  1 166 ? 156.601 183.857 233.053 1.00 94.53  ? 166 ALA A C      1 
ATOM   2290  O  O      . ALA A  1 166 ? 156.447 184.103 234.253 1.00 94.53  ? 166 ALA A O      1 
ATOM   2291  C  CB     . ALA A  1 166 ? 156.616 185.350 231.049 1.00 94.53  ? 166 ALA A CB     1 
ATOM   2292  H  H      . ALA A  1 166 ? 154.926 186.154 232.678 1.00 94.53  ? 166 ALA A H      1 
ATOM   2293  H  HA     . ALA A  1 166 ? 155.332 183.807 231.445 1.00 94.53  ? 166 ALA A HA     1 
ATOM   2294  H  HB1    . ALA A  1 166 ? 157.135 185.969 231.586 1.00 94.53  ? 166 ALA A HB1    1 
ATOM   2295  H  HB2    . ALA A  1 166 ? 157.208 184.762 230.555 1.00 94.53  ? 166 ALA A HB2    1 
ATOM   2296  H  HB3    . ALA A  1 166 ? 156.050 185.840 230.436 1.00 94.53  ? 166 ALA A HB3    1 
ATOM   2297  N  N      . TRP A  1 167 ? 157.526 183.010 232.605 1.00 92.19  ? 167 TRP A N      1 
ATOM   2298  C  CA     . TRP A  1 167 ? 158.536 182.469 233.501 1.00 92.19  ? 167 TRP A CA     1 
ATOM   2299  C  C      . TRP A  1 167 ? 159.443 183.594 233.982 1.00 92.19  ? 167 TRP A C      1 
ATOM   2300  O  O      . TRP A  1 167 ? 160.041 184.316 233.181 1.00 92.19  ? 167 TRP A O      1 
ATOM   2301  C  CB     . TRP A  1 167 ? 159.353 181.386 232.793 1.00 92.19  ? 167 TRP A CB     1 
ATOM   2302  C  CG     . TRP A  1 167 ? 158.538 180.197 232.368 1.00 92.19  ? 167 TRP A CG     1 
ATOM   2303  C  CD1    . TRP A  1 167 ? 157.755 180.095 231.254 1.00 92.19  ? 167 TRP A CD1    1 
ATOM   2304  C  CD2    . TRP A  1 167 ? 158.433 178.939 233.047 1.00 92.19  ? 167 TRP A CD2    1 
ATOM   2305  N  NE1    . TRP A  1 167 ? 157.168 178.855 231.200 1.00 92.19  ? 167 TRP A NE1    1 
ATOM   2306  C  CE2    . TRP A  1 167 ? 157.568 178.126 232.289 1.00 92.19  ? 167 TRP A CE2    1 
ATOM   2307  C  CE3    . TRP A  1 167 ? 158.985 178.422 234.223 1.00 92.19  ? 167 TRP A CE3    1 
ATOM   2308  C  CZ2    . TRP A  1 167 ? 157.242 176.826 232.668 1.00 92.19  ? 167 TRP A CZ2    1 
ATOM   2309  C  CZ3    . TRP A  1 167 ? 158.659 177.131 234.598 1.00 92.19  ? 167 TRP A CZ3    1 
ATOM   2310  C  CH2    . TRP A  1 167 ? 157.796 176.348 233.822 1.00 92.19  ? 167 TRP A CH2    1 
ATOM   2311  H  H      . TRP A  1 167 ? 157.589 182.739 231.792 1.00 92.19  ? 167 TRP A H      1 
ATOM   2312  H  HA     . TRP A  1 167 ? 158.102 182.072 234.272 1.00 92.19  ? 167 TRP A HA     1 
ATOM   2313  H  HB2    . TRP A  1 167 ? 159.756 181.768 231.998 1.00 92.19  ? 167 TRP A HB2    1 
ATOM   2314  H  HB3    . TRP A  1 167 ? 160.046 181.072 233.395 1.00 92.19  ? 167 TRP A HB3    1 
ATOM   2315  H  HD1    . TRP A  1 167 ? 157.636 180.769 230.624 1.00 92.19  ? 167 TRP A HD1    1 
ATOM   2316  H  HE1    . TRP A  1 167 ? 156.635 178.580 230.583 1.00 92.19  ? 167 TRP A HE1    1 
ATOM   2317  H  HE3    . TRP A  1 167 ? 159.559 178.937 234.744 1.00 92.19  ? 167 TRP A HE3    1 
ATOM   2318  H  HZ2    . TRP A  1 167 ? 156.668 176.303 232.155 1.00 92.19  ? 167 TRP A HZ2    1 
ATOM   2319  H  HZ3    . TRP A  1 167 ? 159.020 176.775 235.377 1.00 92.19  ? 167 TRP A HZ3    1 
ATOM   2320  H  HH2    . TRP A  1 167 ? 157.596 175.483 234.099 1.00 92.19  ? 167 TRP A HH2    1 
ATOM   2321  N  N      . CYS A  1 168 ? 159.548 183.728 235.300 1.00 96.22  ? 168 CYS A N      1 
ATOM   2322  C  CA     . CYS A  1 168 ? 160.159 184.880 235.947 1.00 96.22  ? 168 CYS A CA     1 
ATOM   2323  C  C      . CYS A  1 168 ? 161.409 184.454 236.701 1.00 96.22  ? 168 CYS A C      1 
ATOM   2324  O  O      . CYS A  1 168 ? 161.571 183.266 237.003 1.00 96.22  ? 168 CYS A O      1 
ATOM   2325  C  CB     . CYS A  1 168 ? 159.174 185.540 236.922 1.00 96.22  ? 168 CYS A CB     1 
ATOM   2326  S  SG     . CYS A  1 168 ? 158.082 186.746 236.155 1.00 96.22  ? 168 CYS A SG     1 
ATOM   2327  H  H      . CYS A  1 168 ? 159.261 183.142 235.859 1.00 96.22  ? 168 CYS A H      1 
ATOM   2328  H  HA     . CYS A  1 168 ? 160.405 185.535 235.276 1.00 96.22  ? 168 CYS A HA     1 
ATOM   2329  H  HB2    . CYS A  1 168 ? 158.619 184.845 237.303 1.00 96.22  ? 168 CYS A HB2    1 
ATOM   2330  H  HB3    . CYS A  1 168 ? 159.672 185.987 237.624 1.00 96.22  ? 168 CYS A HB3    1 
ATOM   2331  N  N      . PRO A  1 169 ? 162.304 185.404 237.045 1.00 96.97  ? 169 PRO A N      1 
ATOM   2332  C  CA     . PRO A  1 169 ? 162.303 186.849 236.783 1.00 96.97  ? 169 PRO A CA     1 
ATOM   2333  C  C      . PRO A  1 169 ? 163.231 187.290 235.650 1.00 96.97  ? 169 PRO A C      1 
ATOM   2334  O  O      . PRO A  1 169 ? 164.395 186.890 235.626 1.00 96.97  ? 169 PRO A O      1 
ATOM   2335  C  CB     . PRO A  1 169 ? 162.789 187.424 238.113 1.00 96.97  ? 169 PRO A CB     1 
ATOM   2336  C  CG     . PRO A  1 169 ? 163.674 186.329 238.706 1.00 96.97  ? 169 PRO A CG     1 
ATOM   2337  C  CD     . PRO A  1 169 ? 163.430 185.051 237.926 1.00 96.97  ? 169 PRO A CD     1 
ATOM   2338  H  HA     . PRO A  1 169 ? 161.416 187.195 236.614 1.00 96.97  ? 169 PRO A HA     1 
ATOM   2339  H  HB2    . PRO A  1 169 ? 163.301 188.233 237.953 1.00 96.97  ? 169 PRO A HB2    1 
ATOM   2340  H  HB3    . PRO A  1 169 ? 162.030 187.604 238.689 1.00 96.97  ? 169 PRO A HB3    1 
ATOM   2341  H  HG2    . PRO A  1 169 ? 164.604 186.595 238.628 1.00 96.97  ? 169 PRO A HG2    1 
ATOM   2342  H  HG3    . PRO A  1 169 ? 163.441 186.201 239.638 1.00 96.97  ? 169 PRO A HG3    1 
ATOM   2343  H  HD2    . PRO A  1 169 ? 164.211 184.821 237.399 1.00 96.97  ? 169 PRO A HD2    1 
ATOM   2344  H  HD3    . PRO A  1 169 ? 163.185 184.336 238.533 1.00 96.97  ? 169 PRO A HD3    1 
ATOM   2345  N  N      . ALA A  1 170 ? 162.711 188.118 234.739 1.00 96.65  ? 170 ALA A N      1 
ATOM   2346  C  CA     . ALA A  1 170 ? 163.511 188.836 233.743 1.00 96.65  ? 170 ALA A CA     1 
ATOM   2347  C  C      . ALA A  1 170 ? 164.321 187.869 232.871 1.00 96.65  ? 170 ALA A C      1 
ATOM   2348  O  O      . ALA A  1 170 ? 165.553 187.822 232.914 1.00 96.65  ? 170 ALA A O      1 
ATOM   2349  C  CB     . ALA A  1 170 ? 164.428 189.857 234.427 1.00 96.65  ? 170 ALA A CB     1 
ATOM   2350  H  H      . ALA A  1 170 ? 161.869 188.282 234.676 1.00 96.65  ? 170 ALA A H      1 
ATOM   2351  H  HA     . ALA A  1 170 ? 162.912 189.325 233.159 1.00 96.65  ? 170 ALA A HA     1 
ATOM   2352  H  HB1    . ALA A  1 170 ? 164.937 190.326 233.747 1.00 96.65  ? 170 ALA A HB1    1 
ATOM   2353  H  HB2    . ALA A  1 170 ? 163.882 190.485 234.926 1.00 96.65  ? 170 ALA A HB2    1 
ATOM   2354  H  HB3    . ALA A  1 170 ? 165.029 189.390 235.028 1.00 96.65  ? 170 ALA A HB3    1 
ATOM   2355  N  N      . GLU A  1 171 ? 163.586 187.097 232.070 1.00 90.64  ? 171 GLU A N      1 
ATOM   2356  C  CA     . GLU A  1 171 ? 164.187 186.132 231.153 1.00 90.64  ? 171 GLU A CA     1 
ATOM   2357  C  C      . GLU A  1 171 ? 164.418 186.723 229.766 1.00 90.64  ? 171 GLU A C      1 
ATOM   2358  O  O      . GLU A  1 171 ? 165.564 186.865 229.330 1.00 90.64  ? 171 GLU A O      1 
ATOM   2359  C  CB     . GLU A  1 171 ? 163.295 184.887 231.050 1.00 90.64  ? 171 GLU A CB     1 
ATOM   2360  H  H      . GLU A  1 171 ? 162.727 187.115 232.039 1.00 90.64  ? 171 GLU A H      1 
ATOM   2361  H  HA     . GLU A  1 171 ? 165.046 185.847 231.502 1.00 90.64  ? 171 GLU A HA     1 
ATOM   2362  N  N      . GLU A  1 172 ? 163.343 187.079 229.066 1.00 85.98  ? 172 GLU A N      1 
ATOM   2363  C  CA     . GLU A  1 172 ? 163.448 187.562 227.698 1.00 85.98  ? 172 GLU A CA     1 
ATOM   2364  C  C      . GLU A  1 172 ? 163.755 189.059 227.685 1.00 85.98  ? 172 GLU A C      1 
ATOM   2365  O  O      . GLU A  1 172 ? 163.903 189.705 228.725 1.00 85.98  ? 172 GLU A O      1 
ATOM   2366  C  CB     . GLU A  1 172 ? 162.160 187.265 226.933 1.00 85.98  ? 172 GLU A CB     1 
ATOM   2367  H  H      . GLU A  1 172 ? 162.537 187.049 229.366 1.00 85.98  ? 172 GLU A H      1 
ATOM   2368  H  HA     . GLU A  1 172 ? 164.174 187.102 227.249 1.00 85.98  ? 172 GLU A HA     1 
ATOM   2369  N  N      . GLY A  1 173 ? 163.859 189.614 226.477 1.00 84.61  ? 173 GLY A N      1 
ATOM   2370  C  CA     . GLY A  1 173 ? 164.108 191.027 226.290 1.00 84.61  ? 173 GLY A CA     1 
ATOM   2371  C  C      . GLY A  1 173 ? 165.540 191.472 226.484 1.00 84.61  ? 173 GLY A C      1 
ATOM   2372  O  O      . GLY A  1 173 ? 165.854 192.628 226.170 1.00 84.61  ? 173 GLY A O      1 
ATOM   2373  H  H      . GLY A  1 173 ? 163.784 189.177 225.740 1.00 84.61  ? 173 GLY A H      1 
ATOM   2374  H  HA2    . GLY A  1 173 ? 163.841 191.275 225.391 1.00 84.61  ? 173 GLY A HA2    1 
ATOM   2375  H  HA3    . GLY A  1 173 ? 163.556 191.526 226.912 1.00 84.61  ? 173 GLY A HA3    1 
ATOM   2376  N  N      . LYS A  1 174 ? 166.421 190.607 226.978 1.00 75.24  ? 174 LYS A N      1 
ATOM   2377  C  CA     . LYS A  1 174 ? 167.800 190.999 227.234 1.00 75.24  ? 174 LYS A CA     1 
ATOM   2378  C  C      . LYS A  1 174 ? 168.642 190.842 225.974 1.00 75.24  ? 174 LYS A C      1 
ATOM   2379  O  O      . LYS A  1 174 ? 168.488 189.878 225.219 1.00 75.24  ? 174 LYS A O      1 
ATOM   2380  C  CB     . LYS A  1 174 ? 168.384 190.158 228.368 1.00 75.24  ? 174 LYS A CB     1 
ATOM   2381  C  CG     . LYS A  1 174 ? 169.759 190.609 228.833 1.00 75.24  ? 174 LYS A CG     1 
ATOM   2382  C  CD     . LYS A  1 174 ? 170.198 189.851 230.075 1.00 75.24  ? 174 LYS A CD     1 
ATOM   2383  C  CE     . LYS A  1 174 ? 171.598 190.252 230.504 1.00 75.24  ? 174 LYS A CE     1 
ATOM   2384  N  NZ     . LYS A  1 174 ? 172.060 189.480 231.689 1.00 75.24  ? 174 LYS A NZ     1 
ATOM   2385  H  H      . LYS A  1 174 ? 166.249 189.788 227.173 1.00 75.24  ? 174 LYS A H      1 
ATOM   2386  H  HA     . LYS A  1 174 ? 167.831 191.929 227.506 1.00 75.24  ? 174 LYS A HA     1 
ATOM   2387  H  HB2    . LYS A  1 174 ? 167.785 190.202 229.129 1.00 75.24  ? 174 LYS A HB2    1 
ATOM   2388  H  HB3    . LYS A  1 174 ? 168.462 189.240 228.065 1.00 75.24  ? 174 LYS A HB3    1 
ATOM   2389  H  HG2    . LYS A  1 174 ? 170.408 190.443 228.133 1.00 75.24  ? 174 LYS A HG2    1 
ATOM   2390  H  HG3    . LYS A  1 174 ? 169.729 191.554 229.048 1.00 75.24  ? 174 LYS A HG3    1 
ATOM   2391  H  HD2    . LYS A  1 174 ? 169.588 190.051 230.803 1.00 75.24  ? 174 LYS A HD2    1 
ATOM   2392  H  HD3    . LYS A  1 174 ? 170.197 188.900 229.889 1.00 75.24  ? 174 LYS A HD3    1 
ATOM   2393  H  HE2    . LYS A  1 174 ? 172.214 190.085 229.774 1.00 75.24  ? 174 LYS A HE2    1 
ATOM   2394  H  HE3    . LYS A  1 174 ? 171.603 191.194 230.736 1.00 75.24  ? 174 LYS A HE3    1 
ATOM   2395  H  HZ1    . LYS A  1 174 ? 172.885 189.729 231.912 1.00 75.24  ? 174 LYS A HZ1    1 
ATOM   2396  H  HZ2    . LYS A  1 174 ? 171.516 189.627 232.378 1.00 75.24  ? 174 LYS A HZ2    1 
ATOM   2397  H  HZ3    . LYS A  1 174 ? 172.061 188.610 231.503 1.00 75.24  ? 174 LYS A HZ3    1 
ATOM   2398  N  N      . GLU A  1 175 ? 169.538 191.799 225.752 1.00 69.02  ? 175 GLU A N      1 
ATOM   2399  C  CA     . GLU A  1 175 ? 170.417 191.770 224.595 1.00 69.02  ? 175 GLU A CA     1 
ATOM   2400  C  C      . GLU A  1 175 ? 171.616 190.864 224.855 1.00 69.02  ? 175 GLU A C      1 
ATOM   2401  O  O      . GLU A  1 175 ? 171.885 190.449 225.986 1.00 69.02  ? 175 GLU A O      1 
ATOM   2402  C  CB     . GLU A  1 175 ? 170.894 193.180 224.246 1.00 69.02  ? 175 GLU A CB     1 
ATOM   2403  C  CG     . GLU A  1 175 ? 169.779 194.130 223.846 1.00 69.02  ? 175 GLU A CG     1 
ATOM   2404  C  CD     . GLU A  1 175 ? 170.288 195.519 223.517 1.00 69.02  ? 175 GLU A CD     1 
ATOM   2405  O  OE1    . GLU A  1 175 ? 171.519 195.728 223.564 1.00 69.02  ? 175 GLU A OE1    1 
ATOM   2406  O  OE2    . GLU A  1 175 ? 169.459 196.401 223.212 1.00 69.02  ? 175 GLU A OE2    1 
ATOM   2407  H  H      . GLU A  1 175 ? 169.656 192.480 226.264 1.00 69.02  ? 175 GLU A H      1 
ATOM   2408  H  HA     . GLU A  1 175 ? 169.932 191.419 223.832 1.00 69.02  ? 175 GLU A HA     1 
ATOM   2409  H  HB2    . GLU A  1 175 ? 171.342 193.557 225.019 1.00 69.02  ? 175 GLU A HB2    1 
ATOM   2410  H  HB3    . GLU A  1 175 ? 171.515 193.124 223.503 1.00 69.02  ? 175 GLU A HB3    1 
ATOM   2411  H  HG2    . GLU A  1 175 ? 169.332 193.779 223.060 1.00 69.02  ? 175 GLU A HG2    1 
ATOM   2412  H  HG3    . GLU A  1 175 ? 169.149 194.207 224.580 1.00 69.02  ? 175 GLU A HG3    1 
ATOM   2413  N  N      . ALA A  1 176 ? 172.345 190.561 223.782 1.00 60.21  ? 176 ALA A N      1 
ATOM   2414  C  CA     . ALA A  1 176 ? 173.510 189.700 223.877 1.00 60.21  ? 176 ALA A CA     1 
ATOM   2415  C  C      . ALA A  1 176 ? 174.728 190.501 224.344 1.00 60.21  ? 176 ALA A C      1 
ATOM   2416  O  O      . ALA A  1 176 ? 174.783 191.720 224.156 1.00 60.21  ? 176 ALA A O      1 
ATOM   2417  C  CB     . ALA A  1 176 ? 173.803 189.056 222.527 1.00 60.21  ? 176 ALA A CB     1 
ATOM   2418  H  H      . ALA A  1 176 ? 172.181 190.845 222.987 1.00 60.21  ? 176 ALA A H      1 
ATOM   2419  H  HA     . ALA A  1 176 ? 173.305 188.999 224.511 1.00 60.21  ? 176 ALA A HA     1 
ATOM   2420  H  HB1    . ALA A  1 176 ? 174.603 188.514 222.599 1.00 60.21  ? 176 ALA A HB1    1 
ATOM   2421  H  HB2    . ALA A  1 176 ? 173.050 188.502 222.273 1.00 60.21  ? 176 ALA A HB2    1 
ATOM   2422  H  HB3    . ALA A  1 176 ? 173.937 189.755 221.869 1.00 60.21  ? 176 ALA A HB3    1 
ATOM   2423  N  N      . PRO A  1 177 ? 175.721 189.849 224.953 1.00 58.36  ? 177 PRO A N      1 
ATOM   2424  C  CA     . PRO A  1 177 ? 176.903 190.590 225.402 1.00 58.36  ? 177 PRO A CA     1 
ATOM   2425  C  C      . PRO A  1 177 ? 177.778 191.021 224.237 1.00 58.36  ? 177 PRO A C      1 
ATOM   2426  O  O      . PRO A  1 177 ? 177.675 190.504 223.122 1.00 58.36  ? 177 PRO A O      1 
ATOM   2427  C  CB     . PRO A  1 177 ? 177.631 189.587 226.302 1.00 58.36  ? 177 PRO A CB     1 
ATOM   2428  C  CG     . PRO A  1 177 ? 177.228 188.266 225.779 1.00 58.36  ? 177 PRO A CG     1 
ATOM   2429  C  CD     . PRO A  1 177 ? 175.806 188.426 225.332 1.00 58.36  ? 177 PRO A CD     1 
ATOM   2430  H  HA     . PRO A  1 177 ? 176.644 191.366 225.922 1.00 58.36  ? 177 PRO A HA     1 
ATOM   2431  H  HB2    . PRO A  1 177 ? 178.590 189.710 226.223 1.00 58.36  ? 177 PRO A HB2    1 
ATOM   2432  H  HB3    . PRO A  1 177 ? 177.341 189.697 227.221 1.00 58.36  ? 177 PRO A HB3    1 
ATOM   2433  H  HG2    . PRO A  1 177 ? 177.797 188.027 225.031 1.00 58.36  ? 177 PRO A HG2    1 
ATOM   2434  H  HG3    . PRO A  1 177 ? 177.292 187.604 226.484 1.00 58.36  ? 177 PRO A HG3    1 
ATOM   2435  H  HD2    . PRO A  1 177 ? 175.624 187.855 224.572 1.00 58.36  ? 177 PRO A HD2    1 
ATOM   2436  H  HD3    . PRO A  1 177 ? 175.205 188.240 226.069 1.00 58.36  ? 177 PRO A HD3    1 
ATOM   2437  N  N      . ARG A  1 178 ? 178.650 191.987 224.516 1.00 58.72  ? 178 ARG A N      1 
ATOM   2438  C  CA     . ARG A  1 178 ? 179.587 192.514 223.534 1.00 58.72  ? 178 ARG A CA     1 
ATOM   2439  C  C      . ARG A  1 178 ? 180.842 192.988 224.265 1.00 58.72  ? 178 ARG A C      1 
ATOM   2440  O  O      . ARG A  1 178 ? 180.762 193.949 225.041 1.00 58.72  ? 178 ARG A O      1 
ATOM   2441  C  CB     . ARG A  1 178 ? 178.951 193.659 222.746 1.00 58.72  ? 178 ARG A CB     1 
ATOM   2442  C  CG     . ARG A  1 178 ? 179.660 193.982 221.439 1.00 58.72  ? 178 ARG A CG     1 
ATOM   2443  C  CD     . ARG A  1 178 ? 179.016 195.163 220.726 1.00 58.72  ? 178 ARG A CD     1 
ATOM   2444  N  NE     . ARG A  1 178 ? 177.610 194.917 220.404 1.00 58.72  ? 178 ARG A NE     1 
ATOM   2445  C  CZ     . ARG A  1 178 ? 177.174 194.224 219.353 1.00 58.72  ? 178 ARG A CZ     1 
ATOM   2446  N  NH1    . ARG A  1 178 ? 175.870 194.071 219.170 1.00 58.72  ? 178 ARG A NH1    1 
ATOM   2447  N  NH2    . ARG A  1 178 ? 178.020 193.673 218.488 1.00 58.72  ? 178 ARG A NH2    1 
ATOM   2448  H  H      . ARG A  1 178 ? 178.717 192.361 225.287 1.00 58.72  ? 178 ARG A H      1 
ATOM   2449  H  HA     . ARG A  1 178 ? 179.792 191.823 222.893 1.00 58.72  ? 178 ARG A HA     1 
ATOM   2450  H  HB2    . ARG A  1 178 ? 178.037 193.413 222.537 1.00 58.72  ? 178 ARG A HB2    1 
ATOM   2451  H  HB3    . ARG A  1 178 ? 178.960 194.459 223.293 1.00 58.72  ? 178 ARG A HB3    1 
ATOM   2452  H  HG2    . ARG A  1 178 ? 180.585 194.206 221.624 1.00 58.72  ? 178 ARG A HG2    1 
ATOM   2453  H  HG3    . ARG A  1 178 ? 179.612 193.211 220.852 1.00 58.72  ? 178 ARG A HG3    1 
ATOM   2454  H  HD2    . ARG A  1 178 ? 179.054 195.938 221.309 1.00 58.72  ? 178 ARG A HD2    1 
ATOM   2455  H  HD3    . ARG A  1 178 ? 179.498 195.346 219.905 1.00 58.72  ? 178 ARG A HD3    1 
ATOM   2456  H  HE     . ARG A  1 178 ? 177.023 195.178 220.975 1.00 58.72  ? 178 ARG A HE     1 
ATOM   2457  H  HH11   . ARG A  1 178 ? 175.313 194.421 219.724 1.00 58.72  ? 178 ARG A HH11   1 
ATOM   2458  H  HH12   . ARG A  1 178 ? 175.580 193.622 218.495 1.00 58.72  ? 178 ARG A HH12   1 
ATOM   2459  H  HH21   . ARG A  1 178 ? 178.869 193.755 218.583 1.00 58.72  ? 178 ARG A HH21   1 
ATOM   2460  H  HH22   . ARG A  1 178 ? 177.710 193.229 217.820 1.00 58.72  ? 178 ARG A HH22   1 
ATOM   2461  N  N      . PRO A  1 179 ? 182.021 192.363 224.062 1.00 59.66  ? 179 PRO A N      1 
ATOM   2462  C  CA     . PRO A  1 179 ? 182.413 191.281 223.146 1.00 59.66  ? 179 PRO A CA     1 
ATOM   2463  C  C      . PRO A  1 179 ? 181.723 189.952 223.432 1.00 59.66  ? 179 PRO A C      1 
ATOM   2464  O  O      . PRO A  1 179 ? 181.245 189.719 224.541 1.00 59.66  ? 179 PRO A O      1 
ATOM   2465  C  CB     . PRO A  1 179 ? 183.923 191.161 223.375 1.00 59.66  ? 179 PRO A CB     1 
ATOM   2466  C  CG     . PRO A  1 179 ? 184.130 191.647 224.751 1.00 59.66  ? 179 PRO A CG     1 
ATOM   2467  C  CD     . PRO A  1 179 ? 183.141 192.756 224.934 1.00 59.66  ? 179 PRO A CD     1 
ATOM   2468  H  HA     . PRO A  1 179 ? 182.248 191.539 222.226 1.00 59.66  ? 179 PRO A HA     1 
ATOM   2469  H  HB2    . PRO A  1 179 ? 184.194 190.234 223.293 1.00 59.66  ? 179 PRO A HB2    1 
ATOM   2470  H  HB3    . PRO A  1 179 ? 184.397 191.718 222.737 1.00 59.66  ? 179 PRO A HB3    1 
ATOM   2471  H  HG2    . PRO A  1 179 ? 183.957 190.928 225.378 1.00 59.66  ? 179 PRO A HG2    1 
ATOM   2472  H  HG3    . PRO A  1 179 ? 185.037 191.976 224.848 1.00 59.66  ? 179 PRO A HG3    1 
ATOM   2473  H  HD2    . PRO A  1 179 ? 182.853 192.797 225.859 1.00 59.66  ? 179 PRO A HD2    1 
ATOM   2474  H  HD3    . PRO A  1 179 ? 183.520 193.599 224.641 1.00 59.66  ? 179 PRO A HD3    1 
ATOM   2475  N  N      . ALA A  1 180 ? 181.681 189.091 222.419 1.00 57.76  ? 180 ALA A N      1 
ATOM   2476  C  CA     . ALA A  1 180 ? 180.978 187.821 222.520 1.00 57.76  ? 180 ALA A CA     1 
ATOM   2477  C  C      . ALA A  1 180 ? 181.711 186.878 223.463 1.00 57.76  ? 180 ALA A C      1 
ATOM   2478  O  O      . ALA A  1 180 ? 182.943 186.897 223.544 1.00 57.76  ? 180 ALA A O      1 
ATOM   2479  C  CB     . ALA A  1 180 ? 180.846 187.181 221.139 1.00 57.76  ? 180 ALA A CB     1 
ATOM   2480  H  H      . ALA A  1 180 ? 182.057 189.222 221.657 1.00 57.76  ? 180 ALA A H      1 
ATOM   2481  H  HA     . ALA A  1 180 ? 180.088 187.974 222.872 1.00 57.76  ? 180 ALA A HA     1 
ATOM   2482  H  HB1    . ALA A  1 180 ? 180.411 186.320 221.228 1.00 57.76  ? 180 ALA A HB1    1 
ATOM   2483  H  HB2    . ALA A  1 180 ? 180.319 187.762 220.569 1.00 57.76  ? 180 ALA A HB2    1 
ATOM   2484  H  HB3    . ALA A  1 180 ? 181.732 187.064 220.764 1.00 57.76  ? 180 ALA A HB3    1 
ATOM   2485  N  N      . LEU A  1 181 ? 180.948 186.061 224.183 1.00 59.86  ? 181 LEU A N      1 
ATOM   2486  C  CA     . LEU A  1 181 ? 181.535 184.987 224.968 1.00 59.86  ? 181 LEU A CA     1 
ATOM   2487  C  C      . LEU A  1 181 ? 181.905 183.829 224.052 1.00 59.86  ? 181 LEU A C      1 
ATOM   2488  O  O      . LEU A  1 181 ? 181.452 183.758 222.907 1.00 59.86  ? 181 LEU A O      1 
ATOM   2489  C  CB     . LEU A  1 181 ? 180.557 184.516 226.045 1.00 59.86  ? 181 LEU A CB     1 
ATOM   2490  C  CG     . LEU A  1 181 ? 180.016 185.589 226.993 1.00 59.86  ? 181 LEU A CG     1 
ATOM   2491  C  CD1    . LEU A  1 181 ? 178.996 184.989 227.945 1.00 59.86  ? 181 LEU A CD1    1 
ATOM   2492  C  CD2    . LEU A  1 181 ? 181.142 186.255 227.769 1.00 59.86  ? 181 LEU A CD2    1 
ATOM   2493  H  H      . LEU A  1 181 ? 180.091 186.111 224.233 1.00 59.86  ? 181 LEU A H      1 
ATOM   2494  H  HA     . LEU A  1 181 ? 182.342 185.301 225.402 1.00 59.86  ? 181 LEU A HA     1 
ATOM   2495  H  HB2    . LEU A  1 181 ? 179.795 184.109 225.605 1.00 59.86  ? 181 LEU A HB2    1 
ATOM   2496  H  HB3    . LEU A  1 181 ? 181.005 183.851 226.590 1.00 59.86  ? 181 LEU A HB3    1 
ATOM   2497  H  HG     . LEU A  1 181 ? 179.568 186.274 226.473 1.00 59.86  ? 181 LEU A HG     1 
ATOM   2498  H  HD11   . LEU A  1 181 ? 178.625 185.695 228.496 1.00 59.86  ? 181 LEU A HD11   1 
ATOM   2499  H  HD12   . LEU A  1 181 ? 178.292 184.568 227.427 1.00 59.86  ? 181 LEU A HD12   1 
ATOM   2500  H  HD13   . LEU A  1 181 ? 179.437 184.329 228.503 1.00 59.86  ? 181 LEU A HD13   1 
ATOM   2501  H  HD21   . LEU A  1 181 ? 180.758 186.832 228.447 1.00 59.86  ? 181 LEU A HD21   1 
ATOM   2502  H  HD22   . LEU A  1 181 ? 181.685 185.568 228.187 1.00 59.86  ? 181 LEU A HD22   1 
ATOM   2503  H  HD23   . LEU A  1 181 ? 181.683 186.778 227.157 1.00 59.86  ? 181 LEU A HD23   1 
ATOM   2504  N  N      . LEU A  1 182 ? 182.737 182.921 224.561 1.00 61.85  ? 182 LEU A N      1 
ATOM   2505  C  CA     . LEU A  1 182 ? 183.181 181.749 223.805 1.00 61.85  ? 182 LEU A CA     1 
ATOM   2506  C  C      . LEU A  1 182 ? 183.866 182.162 222.502 1.00 61.85  ? 182 LEU A C      1 
ATOM   2507  O  O      . LEU A  1 182 ? 183.613 181.604 221.432 1.00 61.85  ? 182 LEU A O      1 
ATOM   2508  C  CB     . LEU A  1 182 ? 182.012 180.796 223.532 1.00 61.85  ? 182 LEU A CB     1 
ATOM   2509  C  CG     . LEU A  1 182 ? 181.397 180.140 224.768 1.00 61.85  ? 182 LEU A CG     1 
ATOM   2510  C  CD1    . LEU A  1 182 ? 179.881 180.179 224.704 1.00 61.85  ? 182 LEU A CD1    1 
ATOM   2511  C  CD2    . LEU A  1 182 ? 181.885 178.708 224.898 1.00 61.85  ? 182 LEU A CD2    1 
ATOM   2512  H  H      . LEU A  1 182 ? 183.063 182.962 225.356 1.00 61.85  ? 182 LEU A H      1 
ATOM   2513  H  HA     . LEU A  1 182 ? 183.832 181.267 224.339 1.00 61.85  ? 182 LEU A HA     1 
ATOM   2514  H  HB2    . LEU A  1 182 ? 181.308 181.277 223.073 1.00 61.85  ? 182 LEU A HB2    1 
ATOM   2515  H  HB3    . LEU A  1 182 ? 182.332 180.080 222.963 1.00 61.85  ? 182 LEU A HB3    1 
ATOM   2516  H  HG     . LEU A  1 182 ? 181.677 180.626 225.559 1.00 61.85  ? 182 LEU A HG     1 
ATOM   2517  H  HD11   . LEU A  1 182 ? 179.524 179.730 225.485 1.00 61.85  ? 182 LEU A HD11   1 
ATOM   2518  H  HD12   . LEU A  1 182 ? 179.590 181.104 224.691 1.00 61.85  ? 182 LEU A HD12   1 
ATOM   2519  H  HD13   . LEU A  1 182 ? 179.588 179.726 223.898 1.00 61.85  ? 182 LEU A HD13   1 
ATOM   2520  H  HD21   . LEU A  1 182 ? 181.565 178.341 225.736 1.00 61.85  ? 182 LEU A HD21   1 
ATOM   2521  H  HD22   . LEU A  1 182 ? 181.538 178.189 224.155 1.00 61.85  ? 182 LEU A HD22   1 
ATOM   2522  H  HD23   . LEU A  1 182 ? 182.854 178.704 224.881 1.00 61.85  ? 182 LEU A HD23   1 
ATOM   2523  N  N      . ARG A  1 183 ? 184.747 183.161 222.600 1.00 62.94  ? 183 ARG A N      1 
ATOM   2524  C  CA     . ARG A  1 183 ? 185.544 183.559 221.443 1.00 62.94  ? 183 ARG A CA     1 
ATOM   2525  C  C      . ARG A  1 183 ? 186.537 182.475 221.043 1.00 62.94  ? 183 ARG A C      1 
ATOM   2526  O  O      . ARG A  1 183 ? 187.031 182.480 219.910 1.00 62.94  ? 183 ARG A O      1 
ATOM   2527  C  CB     . ARG A  1 183 ? 186.282 184.866 221.732 1.00 62.94  ? 183 ARG A CB     1 
ATOM   2528  C  CG     . ARG A  1 183 ? 185.462 186.110 221.444 1.00 62.94  ? 183 ARG A CG     1 
ATOM   2529  C  CD     . ARG A  1 183 ? 186.177 187.369 221.902 1.00 62.94  ? 183 ARG A CD     1 
ATOM   2530  N  NE     . ARG A  1 183 ? 186.295 187.436 223.357 1.00 62.94  ? 183 ARG A NE     1 
ATOM   2531  C  CZ     . ARG A  1 183 ? 186.935 188.392 224.027 1.00 62.94  ? 183 ARG A CZ     1 
ATOM   2532  N  NH1    . ARG A  1 183 ? 187.537 189.392 223.391 1.00 62.94  ? 183 ARG A NH1    1 
ATOM   2533  N  NH2    . ARG A  1 183 ? 186.975 188.347 225.352 1.00 62.94  ? 183 ARG A NH2    1 
ATOM   2534  H  H      . ARG A  1 183 ? 184.896 183.616 223.315 1.00 62.94  ? 183 ARG A H      1 
ATOM   2535  H  HA     . ARG A  1 183 ? 184.951 183.711 220.691 1.00 62.94  ? 183 ARG A HA     1 
ATOM   2536  H  HB2    . ARG A  1 183 ? 186.536 184.882 222.668 1.00 62.94  ? 183 ARG A HB2    1 
ATOM   2537  H  HB3    . ARG A  1 183 ? 187.076 184.904 221.177 1.00 62.94  ? 183 ARG A HB3    1 
ATOM   2538  H  HG2    . ARG A  1 183 ? 185.312 186.177 220.488 1.00 62.94  ? 183 ARG A HG2    1 
ATOM   2539  H  HG3    . ARG A  1 183 ? 184.616 186.049 221.912 1.00 62.94  ? 183 ARG A HG3    1 
ATOM   2540  H  HD2    . ARG A  1 183 ? 187.071 187.381 221.526 1.00 62.94  ? 183 ARG A HD2    1 
ATOM   2541  H  HD3    . ARG A  1 183 ? 185.678 188.145 221.603 1.00 62.94  ? 183 ARG A HD3    1 
ATOM   2542  H  HE     . ARG A  1 183 ? 185.908 186.820 223.816 1.00 62.94  ? 183 ARG A HE     1 
ATOM   2543  H  HH11   . ARG A  1 183 ? 187.527 189.445 222.534 1.00 62.94  ? 183 ARG A HH11   1 
ATOM   2544  H  HH12   . ARG A  1 183 ? 187.944 189.997 223.846 1.00 62.94  ? 183 ARG A HH12   1 
ATOM   2545  H  HH21   . ARG A  1 183 ? 186.588 187.704 225.772 1.00 62.94  ? 183 ARG A HH21   1 
ATOM   2546  H  HH22   . ARG A  1 183 ? 187.387 188.961 225.790 1.00 62.94  ? 183 ARG A HH22   1 
ATOM   2547  N  N      . SER A  1 184 ? 186.835 181.538 221.946 1.00 65.53  ? 184 SER A N      1 
ATOM   2548  C  CA     . SER A  1 184 ? 187.704 180.411 221.632 1.00 65.53  ? 184 SER A CA     1 
ATOM   2549  C  C      . SER A  1 184 ? 187.056 179.438 220.651 1.00 65.53  ? 184 SER A C      1 
ATOM   2550  O  O      . SER A  1 184 ? 187.728 178.531 220.149 1.00 65.53  ? 184 SER A O      1 
ATOM   2551  C  CB     . SER A  1 184 ? 188.092 179.675 222.916 1.00 65.53  ? 184 SER A CB     1 
ATOM   2552  O  OG     . SER A  1 184 ? 188.782 180.534 223.807 1.00 65.53  ? 184 SER A OG     1 
ATOM   2553  H  H      . SER A  1 184 ? 186.552 181.533 222.757 1.00 65.53  ? 184 SER A H      1 
ATOM   2554  H  HA     . SER A  1 184 ? 188.517 180.747 221.224 1.00 65.53  ? 184 SER A HA     1 
ATOM   2555  H  HB2    . SER A  1 184 ? 187.286 179.356 223.349 1.00 65.53  ? 184 SER A HB2    1 
ATOM   2556  H  HB3    . SER A  1 184 ? 188.666 178.927 222.690 1.00 65.53  ? 184 SER A HB3    1 
ATOM   2557  H  HG     . SER A  1 184 ? 188.970 180.123 224.515 1.00 65.53  ? 184 SER A HG     1 
ATOM   2558  N  N      . ALA A  1 185 ? 185.760 179.607 220.364 1.00 55.93  ? 185 ALA A N      1 
ATOM   2559  C  CA     . ALA A  1 185 ? 185.069 178.786 219.370 1.00 55.93  ? 185 ALA A CA     1 
ATOM   2560  C  C      . ALA A  1 185 ? 185.291 179.274 217.943 1.00 55.93  ? 185 ALA A C      1 
ATOM   2561  O  O      . ALA A  1 185 ? 184.333 179.456 217.188 1.00 55.93  ? 185 ALA A O      1 
ATOM   2562  C  CB     . ALA A  1 185 ? 183.579 178.746 219.699 1.00 55.93  ? 185 ALA A CB     1 
ATOM   2563  H  H      . ALA A  1 185 ? 185.246 180.186 220.734 1.00 55.93  ? 185 ALA A H      1 
ATOM   2564  H  HA     . ALA A  1 185 ? 185.406 177.880 219.421 1.00 55.93  ? 185 ALA A HA     1 
ATOM   2565  H  HB1    . ALA A  1 185 ? 183.126 178.194 219.043 1.00 55.93  ? 185 ALA A HB1    1 
ATOM   2566  H  HB2    . ALA A  1 185 ? 183.462 178.370 220.585 1.00 55.93  ? 185 ALA A HB2    1 
ATOM   2567  H  HB3    . ALA A  1 185 ? 183.227 179.649 219.672 1.00 55.93  ? 185 ALA A HB3    1 
ATOM   2568  N  N      . GLU A  1 186 ? 186.550 179.488 217.559 1.00 50.20  ? 186 GLU A N      1 
ATOM   2569  C  CA     . GLU A  1 186 ? 186.942 179.801 216.192 1.00 50.20  ? 186 GLU A CA     1 
ATOM   2570  C  C      . GLU A  1 186 ? 188.031 178.878 215.676 1.00 50.20  ? 186 GLU A C      1 
ATOM   2571  O  O      . GLU A  1 186 ? 188.089 178.620 214.472 1.00 50.20  ? 186 GLU A O      1 
ATOM   2572  C  CB     . GLU A  1 186 ? 187.429 181.253 216.098 1.00 50.20  ? 186 GLU A CB     1 
ATOM   2573  C  CG     . GLU A  1 186 ? 187.709 181.739 214.683 1.00 50.20  ? 186 GLU A CG     1 
ATOM   2574  C  CD     . GLU A  1 186 ? 188.030 183.220 214.630 1.00 50.20  ? 186 GLU A CD     1 
ATOM   2575  O  OE1    . GLU A  1 186 ? 188.096 183.854 215.703 1.00 50.20  ? 186 GLU A OE1    1 
ATOM   2576  O  OE2    . GLU A  1 186 ? 188.217 183.749 213.514 1.00 50.20  ? 186 GLU A OE2    1 
ATOM   2577  H  H      . GLU A  1 186 ? 187.220 179.455 218.090 1.00 50.20  ? 186 GLU A H      1 
ATOM   2578  H  HA     . GLU A  1 186 ? 186.181 179.707 215.600 1.00 50.20  ? 186 GLU A HA     1 
ATOM   2579  H  HB2    . GLU A  1 186 ? 186.750 181.832 216.478 1.00 50.20  ? 186 GLU A HB2    1 
ATOM   2580  H  HB3    . GLU A  1 186 ? 188.252 181.338 216.605 1.00 50.20  ? 186 GLU A HB3    1 
ATOM   2581  H  HG2    . GLU A  1 186 ? 188.472 181.262 214.322 1.00 50.20  ? 186 GLU A HG2    1 
ATOM   2582  H  HG3    . GLU A  1 186 ? 186.926 181.579 214.133 1.00 50.20  ? 186 GLU A HG3    1 
ATOM   2583  N  N      . ASN A  1 187 ? 188.890 178.378 216.563 1.00 53.28  ? 187 ASN A N      1 
ATOM   2584  C  CA     . ASN A  1 187 ? 189.852 177.340 216.229 1.00 53.28  ? 187 ASN A CA     1 
ATOM   2585  C  C      . ASN A  1 187 ? 189.257 175.940 216.293 1.00 53.28  ? 187 ASN A C      1 
ATOM   2586  O  O      . ASN A  1 187 ? 189.996 174.965 216.118 1.00 53.28  ? 187 ASN A O      1 
ATOM   2587  C  CB     . ASN A  1 187 ? 191.056 177.419 217.173 1.00 53.28  ? 187 ASN A CB     1 
ATOM   2588  C  CG     . ASN A  1 187 ? 191.733 178.774 217.141 1.00 53.28  ? 187 ASN A CG     1 
ATOM   2589  O  OD1    . ASN A  1 187 ? 191.754 179.446 216.111 1.00 53.28  ? 187 ASN A OD1    1 
ATOM   2590  N  ND2    . ASN A  1 187 ? 192.289 179.182 218.275 1.00 53.28  ? 187 ASN A ND2    1 
ATOM   2591  H  H      . ASN A  1 187 ? 188.934 178.633 217.383 1.00 53.28  ? 187 ASN A H      1 
ATOM   2592  H  HA     . ASN A  1 187 ? 190.172 177.486 215.326 1.00 53.28  ? 187 ASN A HA     1 
ATOM   2593  H  HB2    . ASN A  1 187 ? 190.756 177.255 218.080 1.00 53.28  ? 187 ASN A HB2    1 
ATOM   2594  H  HB3    . ASN A  1 187 ? 191.708 176.750 216.911 1.00 53.28  ? 187 ASN A HB3    1 
ATOM   2595  H  HD22   . ASN A  1 187 ? 192.254 178.685 218.975 1.00 53.28  ? 187 ASN A HD22   1 
ATOM   2596  N  N      . PHE A  1 188 ? 187.955 175.813 216.552 1.00 53.40  ? 188 PHE A N      1 
ATOM   2597  C  CA     . PHE A  1 188 ? 187.316 174.505 216.555 1.00 53.40  ? 188 PHE A CA     1 
ATOM   2598  C  C      . PHE A  1 188 ? 187.426 173.867 215.177 1.00 53.40  ? 188 PHE A C      1 
ATOM   2599  O  O      . PHE A  1 188 ? 187.421 174.549 214.148 1.00 53.40  ? 188 PHE A O      1 
ATOM   2600  C  CB     . PHE A  1 188 ? 185.839 174.621 216.956 1.00 53.40  ? 188 PHE A CB     1 
ATOM   2601  C  CG     . PHE A  1 188 ? 185.595 174.963 218.418 1.00 53.40  ? 188 PHE A CG     1 
ATOM   2602  C  CD1    . PHE A  1 188 ? 186.634 175.168 219.322 1.00 53.40  ? 188 PHE A CD1    1 
ATOM   2603  C  CD2    . PHE A  1 188 ? 184.294 175.069 218.884 1.00 53.40  ? 188 PHE A CD2    1 
ATOM   2604  C  CE1    . PHE A  1 188 ? 186.374 175.472 220.643 1.00 53.40  ? 188 PHE A CE1    1 
ATOM   2605  C  CE2    . PHE A  1 188 ? 184.033 175.374 220.205 1.00 53.40  ? 188 PHE A CE2    1 
ATOM   2606  C  CZ     . PHE A  1 188 ? 185.073 175.575 221.085 1.00 53.40  ? 188 PHE A CZ     1 
ATOM   2607  H  H      . PHE A  1 188 ? 187.418 176.459 216.729 1.00 53.40  ? 188 PHE A H      1 
ATOM   2608  H  HA     . PHE A  1 188 ? 187.779 173.912 217.165 1.00 53.40  ? 188 PHE A HA     1 
ATOM   2609  H  HB2    . PHE A  1 188 ? 185.429 175.319 216.421 1.00 53.40  ? 188 PHE A HB2    1 
ATOM   2610  H  HB3    . PHE A  1 188 ? 185.402 173.774 216.776 1.00 53.40  ? 188 PHE A HB3    1 
ATOM   2611  H  HD1    . PHE A  1 188 ? 187.517 175.103 219.044 1.00 53.40  ? 188 PHE A HD1    1 
ATOM   2612  H  HD2    . PHE A  1 188 ? 183.586 174.935 218.297 1.00 53.40  ? 188 PHE A HD2    1 
ATOM   2613  H  HE1    . PHE A  1 188 ? 187.077 175.608 221.235 1.00 53.40  ? 188 PHE A HE1    1 
ATOM   2614  H  HE2    . PHE A  1 188 ? 183.155 175.443 220.502 1.00 53.40  ? 188 PHE A HE2    1 
ATOM   2615  H  HZ     . PHE A  1 188 ? 184.898 175.781 221.974 1.00 53.40  ? 188 PHE A HZ     1 
ATOM   2616  N  N      . THR A  1 189 ? 187.519 172.539 215.169 1.00 45.20  ? 189 THR A N      1 
ATOM   2617  C  CA     . THR A  1 189 ? 187.792 171.769 213.964 1.00 45.20  ? 189 THR A CA     1 
ATOM   2618  C  C      . THR A  1 189 ? 186.583 170.907 213.634 1.00 45.20  ? 189 THR A C      1 
ATOM   2619  O  O      . THR A  1 189 ? 186.041 170.227 214.511 1.00 45.20  ? 189 THR A O      1 
ATOM   2620  C  CB     . THR A  1 189 ? 189.044 170.903 214.149 1.00 45.20  ? 189 THR A CB     1 
ATOM   2621  O  OG1    . THR A  1 189 ? 190.207 171.739 214.175 1.00 45.20  ? 189 THR A OG1    1 
ATOM   2622  C  CG2    . THR A  1 189 ? 189.177 169.891 213.030 1.00 45.20  ? 189 THR A CG2    1 
ATOM   2623  H  H      . THR A  1 189 ? 187.422 172.052 215.870 1.00 45.20  ? 189 THR A H      1 
ATOM   2624  H  HA     . THR A  1 189 ? 187.952 172.360 213.213 1.00 45.20  ? 189 THR A HA     1 
ATOM   2625  H  HB     . THR A  1 189 ? 188.982 170.427 214.989 1.00 45.20  ? 189 THR A HB     1 
ATOM   2626  H  HG1    . THR A  1 189 ? 190.897 171.268 214.264 1.00 45.20  ? 189 THR A HG1    1 
ATOM   2627  H  HG21   . THR A  1 189 ? 190.107 169.638 212.927 1.00 45.20  ? 189 THR A HG21   1 
ATOM   2628  H  HG22   . THR A  1 189 ? 188.658 169.095 213.227 1.00 45.20  ? 189 THR A HG22   1 
ATOM   2629  H  HG23   . THR A  1 189 ? 188.868 170.279 212.198 1.00 45.20  ? 189 THR A HG23   1 
ATOM   2630  N  N      . VAL A  1 190 ? 186.168 170.940 212.369 1.00 38.76  ? 190 VAL A N      1 
ATOM   2631  C  CA     . VAL A  1 190 ? 185.025 170.178 211.880 1.00 38.76  ? 190 VAL A CA     1 
ATOM   2632  C  C      . VAL A  1 190 ? 185.534 169.120 210.912 1.00 38.76  ? 190 VAL A C      1 
ATOM   2633  O  O      . VAL A  1 190 ? 186.254 169.437 209.956 1.00 38.76  ? 190 VAL A O      1 
ATOM   2634  C  CB     . VAL A  1 190 ? 183.990 171.089 211.197 1.00 38.76  ? 190 VAL A CB     1 
ATOM   2635  C  CG1    . VAL A  1 190 ? 182.652 170.372 211.052 1.00 38.76  ? 190 VAL A CG1    1 
ATOM   2636  C  CG2    . VAL A  1 190 ? 183.821 172.381 211.979 1.00 38.76  ? 190 VAL A CG2    1 
ATOM   2637  H  H      . VAL A  1 190 ? 186.545 171.414 211.759 1.00 38.76  ? 190 VAL A H      1 
ATOM   2638  H  HA     . VAL A  1 190 ? 184.583 169.725 212.612 1.00 38.76  ? 190 VAL A HA     1 
ATOM   2639  H  HB     . VAL A  1 190 ? 184.306 171.315 210.309 1.00 38.76  ? 190 VAL A HB     1 
ATOM   2640  H  HG11   . VAL A  1 190 ? 182.153 170.787 210.332 1.00 38.76  ? 190 VAL A HG11   1 
ATOM   2641  H  HG12   . VAL A  1 190 ? 182.800 169.436 210.849 1.00 38.76  ? 190 VAL A HG12   1 
ATOM   2642  H  HG13   . VAL A  1 190 ? 182.163 170.451 211.886 1.00 38.76  ? 190 VAL A HG13   1 
ATOM   2643  H  HG21   . VAL A  1 190 ? 182.981 172.795 211.724 1.00 38.76  ? 190 VAL A HG21   1 
ATOM   2644  H  HG22   . VAL A  1 190 ? 183.814 172.176 212.927 1.00 38.76  ? 190 VAL A HG22   1 
ATOM   2645  H  HG23   . VAL A  1 190 ? 184.559 172.976 211.774 1.00 38.76  ? 190 VAL A HG23   1 
ATOM   2646  N  N      . LEU A  1 191 ? 185.162 167.868 211.168 1.00 39.22  ? 191 LEU A N      1 
ATOM   2647  C  CA     . LEU A  1 191 ? 185.401 166.756 210.258 1.00 39.22  ? 191 LEU A CA     1 
ATOM   2648  C  C      . LEU A  1 191 ? 184.075 166.389 209.605 1.00 39.22  ? 191 LEU A C      1 
ATOM   2649  O  O      . LEU A  1 191 ? 183.120 166.022 210.300 1.00 39.22  ? 191 LEU A O      1 
ATOM   2650  C  CB     . LEU A  1 191 ? 185.991 165.559 211.005 1.00 39.22  ? 191 LEU A CB     1 
ATOM   2651  C  CG     . LEU A  1 191 ? 186.192 164.255 210.227 1.00 39.22  ? 191 LEU A CG     1 
ATOM   2652  C  CD1    . LEU A  1 191 ? 187.103 164.457 209.030 1.00 39.22  ? 191 LEU A CD1    1 
ATOM   2653  C  CD2    . LEU A  1 191 ? 186.751 163.186 211.148 1.00 39.22  ? 191 LEU A CD2    1 
ATOM   2654  H  H      . LEU A  1 191 ? 184.755 167.632 211.887 1.00 39.22  ? 191 LEU A H      1 
ATOM   2655  H  HA     . LEU A  1 191 ? 186.023 167.018 209.563 1.00 39.22  ? 191 LEU A HA     1 
ATOM   2656  H  HB2    . LEU A  1 191 ? 186.860 165.821 211.346 1.00 39.22  ? 191 LEU A HB2    1 
ATOM   2657  H  HB3    . LEU A  1 191 ? 185.406 165.356 211.750 1.00 39.22  ? 191 LEU A HB3    1 
ATOM   2658  H  HG     . LEU A  1 191 ? 185.336 163.938 209.901 1.00 39.22  ? 191 LEU A HG     1 
ATOM   2659  H  HD11   . LEU A  1 191 ? 187.272 163.597 208.617 1.00 39.22  ? 191 LEU A HD11   1 
ATOM   2660  H  HD12   . LEU A  1 191 ? 186.669 165.048 208.396 1.00 39.22  ? 191 LEU A HD12   1 
ATOM   2661  H  HD13   . LEU A  1 191 ? 187.937 164.848 209.332 1.00 39.22  ? 191 LEU A HD13   1 
ATOM   2662  H  HD21   . LEU A  1 191 ? 186.901 162.377 210.636 1.00 39.22  ? 191 LEU A HD21   1 
ATOM   2663  H  HD22   . LEU A  1 191 ? 187.587 163.502 211.524 1.00 39.22  ? 191 LEU A HD22   1 
ATOM   2664  H  HD23   . LEU A  1 191 ? 186.111 163.017 211.857 1.00 39.22  ? 191 LEU A HD23   1 
ATOM   2665  N  N      . ILE A  1 192 ? 184.020 166.496 208.280 1.00 32.72  ? 192 ILE A N      1 
ATOM   2666  C  CA     . ILE A  1 192 ? 182.810 166.248 207.503 1.00 32.72  ? 192 ILE A CA     1 
ATOM   2667  C  C      . ILE A  1 192 ? 183.066 165.039 206.615 1.00 32.72  ? 192 ILE A C      1 
ATOM   2668  O  O      . ILE A  1 192 ? 183.798 165.134 205.622 1.00 32.72  ? 192 ILE A O      1 
ATOM   2669  C  CB     . ILE A  1 192 ? 182.413 167.476 206.669 1.00 32.72  ? 192 ILE A CB     1 
ATOM   2670  C  CG1    . ILE A  1 192 ? 181.979 168.626 207.586 1.00 32.72  ? 192 ILE A CG1    1 
ATOM   2671  C  CG2    . ILE A  1 192 ? 181.300 167.116 205.687 1.00 32.72  ? 192 ILE A CG2    1 
ATOM   2672  C  CD1    . ILE A  1 192 ? 181.957 169.983 206.916 1.00 32.72  ? 192 ILE A CD1    1 
ATOM   2673  H  H      . ILE A  1 192 ? 184.693 166.719 207.795 1.00 32.72  ? 192 ILE A H      1 
ATOM   2674  H  HA     . ILE A  1 192 ? 182.070 166.036 208.090 1.00 32.72  ? 192 ILE A HA     1 
ATOM   2675  H  HB     . ILE A  1 192 ? 183.186 167.765 206.161 1.00 32.72  ? 192 ILE A HB     1 
ATOM   2676  H  HG12   . ILE A  1 192 ? 181.083 168.443 207.908 1.00 32.72  ? 192 ILE A HG12   1 
ATOM   2677  H  HG13   . ILE A  1 192 ? 182.589 168.685 208.337 1.00 32.72  ? 192 ILE A HG13   1 
ATOM   2678  H  HG21   . ILE A  1 192 ? 180.803 167.914 205.455 1.00 32.72  ? 192 ILE A HG21   1 
ATOM   2679  H  HG22   . ILE A  1 192 ? 181.693 166.737 204.886 1.00 32.72  ? 192 ILE A HG22   1 
ATOM   2680  H  HG23   . ILE A  1 192 ? 180.706 166.474 206.105 1.00 32.72  ? 192 ILE A HG23   1 
ATOM   2681  H  HD11   . ILE A  1 192 ? 181.886 170.669 207.598 1.00 32.72  ? 192 ILE A HD11   1 
ATOM   2682  H  HD12   . ILE A  1 192 ? 182.779 170.099 206.416 1.00 32.72  ? 192 ILE A HD12   1 
ATOM   2683  H  HD13   . ILE A  1 192 ? 181.196 170.032 206.318 1.00 32.72  ? 192 ILE A HD13   1 
ATOM   2684  N  N      . LYS A  1 193 ? 182.462 163.906 206.971 1.00 34.88  ? 193 LYS A N      1 
ATOM   2685  C  CA     . LYS A  1 193 ? 182.552 162.674 206.196 1.00 34.88  ? 193 LYS A CA     1 
ATOM   2686  C  C      . LYS A  1 193 ? 181.302 162.587 205.329 1.00 34.88  ? 193 LYS A C      1 
ATOM   2687  O  O      . LYS A  1 193 ? 180.197 162.387 205.845 1.00 34.88  ? 193 LYS A O      1 
ATOM   2688  C  CB     . LYS A  1 193 ? 182.680 161.461 207.115 1.00 34.88  ? 193 LYS A CB     1 
ATOM   2689  C  CG     . LYS A  1 193 ? 183.975 161.424 207.917 1.00 34.88  ? 193 LYS A CG     1 
ATOM   2690  C  CD     . LYS A  1 193 ? 183.768 160.919 209.340 1.00 34.88  ? 193 LYS A CD     1 
ATOM   2691  C  CE     . LYS A  1 193 ? 183.352 159.459 209.375 1.00 34.88  ? 193 LYS A CE     1 
ATOM   2692  N  NZ     . LYS A  1 193 ? 183.258 158.949 210.770 1.00 34.88  ? 193 LYS A NZ     1 
ATOM   2693  H  H      . LYS A  1 193 ? 181.980 163.827 207.678 1.00 34.88  ? 193 LYS A H      1 
ATOM   2694  H  HA     . LYS A  1 193 ? 183.328 162.699 205.617 1.00 34.88  ? 193 LYS A HA     1 
ATOM   2695  H  HB2    . LYS A  1 193 ? 181.941 161.466 207.741 1.00 34.88  ? 193 LYS A HB2    1 
ATOM   2696  H  HB3    . LYS A  1 193 ? 182.645 160.657 206.575 1.00 34.88  ? 193 LYS A HB3    1 
ATOM   2697  H  HG2    . LYS A  1 193 ? 184.598 160.824 207.479 1.00 34.88  ? 193 LYS A HG2    1 
ATOM   2698  H  HG3    . LYS A  1 193 ? 184.351 162.316 207.965 1.00 34.88  ? 193 LYS A HG3    1 
ATOM   2699  H  HD2    . LYS A  1 193 ? 184.601 161.004 209.829 1.00 34.88  ? 193 LYS A HD2    1 
ATOM   2700  H  HD3    . LYS A  1 193 ? 183.076 161.444 209.771 1.00 34.88  ? 193 LYS A HD3    1 
ATOM   2701  H  HE2    . LYS A  1 193 ? 182.482 159.360 208.960 1.00 34.88  ? 193 LYS A HE2    1 
ATOM   2702  H  HE3    . LYS A  1 193 ? 184.012 158.929 208.902 1.00 34.88  ? 193 LYS A HE3    1 
ATOM   2703  H  HZ1    . LYS A  1 193 ? 183.027 158.090 210.765 1.00 34.88  ? 193 LYS A HZ1    1 
ATOM   2704  H  HZ2    . LYS A  1 193 ? 184.044 159.036 211.179 1.00 34.88  ? 193 LYS A HZ2    1 
ATOM   2705  H  HZ3    . LYS A  1 193 ? 182.645 159.411 211.221 1.00 34.88  ? 193 LYS A HZ3    1 
ATOM   2706  N  N      . ASN A  1 194 ? 181.480 162.753 204.021 1.00 28.34  ? 194 ASN A N      1 
ATOM   2707  C  CA     . ASN A  1 194 ? 180.383 162.784 203.062 1.00 28.34  ? 194 ASN A CA     1 
ATOM   2708  C  C      . ASN A  1 194 ? 180.459 161.564 202.155 1.00 28.34  ? 194 ASN A C      1 
ATOM   2709  O  O      . ASN A  1 194 ? 181.525 161.254 201.613 1.00 28.34  ? 194 ASN A O      1 
ATOM   2710  C  CB     . ASN A  1 194 ? 180.426 164.067 202.231 1.00 28.34  ? 194 ASN A CB     1 
ATOM   2711  C  CG     . ASN A  1 194 ? 179.409 164.071 201.113 1.00 28.34  ? 194 ASN A CG     1 
ATOM   2712  O  OD1    . ASN A  1 194 ? 179.756 164.229 199.944 1.00 28.34  ? 194 ASN A OD1    1 
ATOM   2713  N  ND2    . ASN A  1 194 ? 178.144 163.883 201.466 1.00 28.34  ? 194 ASN A ND2    1 
ATOM   2714  H  H      . ASN A  1 194 ? 182.251 162.854 203.655 1.00 28.34  ? 194 ASN A H      1 
ATOM   2715  H  HA     . ASN A  1 194 ? 179.533 162.761 203.523 1.00 28.34  ? 194 ASN A HA     1 
ATOM   2716  H  HB2    . ASN A  1 194 ? 180.239 164.823 202.808 1.00 28.34  ? 194 ASN A HB2    1 
ATOM   2717  H  HB3    . ASN A  1 194 ? 181.306 164.160 201.836 1.00 28.34  ? 194 ASN A HB3    1 
ATOM   2718  H  HD21   . ASN A  1 194 ? 177.527 163.874 200.868 1.00 28.34  ? 194 ASN A HD21   1 
ATOM   2719  H  HD22   . ASN A  1 194 ? 177.941 163.773 202.294 1.00 28.34  ? 194 ASN A HD22   1 
ATOM   2720  N  N      . ASN A  1 195 ? 179.327 160.879 201.998 1.00 28.98  ? 195 ASN A N      1 
ATOM   2721  C  CA     . ASN A  1 195 ? 179.205 159.703 201.143 1.00 28.98  ? 195 ASN A CA     1 
ATOM   2722  C  C      . ASN A  1 195 ? 178.098 159.958 200.134 1.00 28.98  ? 195 ASN A C      1 
ATOM   2723  O  O      . ASN A  1 195 ? 176.943 160.169 200.522 1.00 28.98  ? 195 ASN A O      1 
ATOM   2724  C  CB     . ASN A  1 195 ? 178.900 158.452 201.970 1.00 28.98  ? 195 ASN A CB     1 
ATOM   2725  C  CG     . ASN A  1 195 ? 178.621 157.237 201.109 1.00 28.98  ? 195 ASN A CG     1 
ATOM   2726  O  OD1    . ASN A  1 195 ? 177.500 157.038 200.642 1.00 28.98  ? 195 ASN A OD1    1 
ATOM   2727  N  ND2    . ASN A  1 195 ? 179.640 156.414 200.899 1.00 28.98  ? 195 ASN A ND2    1 
ATOM   2728  H  H      . ASN A  1 195 ? 178.592 161.085 202.392 1.00 28.98  ? 195 ASN A H      1 
ATOM   2729  H  HA     . ASN A  1 195 ? 180.026 159.552 200.656 1.00 28.98  ? 195 ASN A HA     1 
ATOM   2730  H  HB2    . ASN A  1 195 ? 179.663 158.252 202.534 1.00 28.98  ? 195 ASN A HB2    1 
ATOM   2731  H  HB3    . ASN A  1 195 ? 178.116 158.619 202.515 1.00 28.98  ? 195 ASN A HB3    1 
ATOM   2732  H  HD21   . ASN A  1 195 ? 179.531 155.710 200.418 1.00 28.98  ? 195 ASN A HD21   1 
ATOM   2733  H  HD22   . ASN A  1 195 ? 180.409 156.585 201.244 1.00 28.98  ? 195 ASN A HD22   1 
ATOM   2734  N  N      . ILE A  1 196 ? 178.448 159.936 198.848 1.00 27.10  ? 196 ILE A N      1 
ATOM   2735  C  CA     . ILE A  1 196 ? 177.508 160.209 197.766 1.00 27.10  ? 196 ILE A CA     1 
ATOM   2736  C  C      . ILE A  1 196 ? 177.364 158.958 196.913 1.00 27.10  ? 196 ILE A C      1 
ATOM   2737  O  O      . ILE A  1 196 ? 178.270 158.116 196.863 1.00 27.10  ? 196 ILE A O      1 
ATOM   2738  C  CB     . ILE A  1 196 ? 177.947 161.416 196.909 1.00 27.10  ? 196 ILE A CB     1 
ATOM   2739  C  CG1    . ILE A  1 196 ? 179.239 161.125 196.137 1.00 27.10  ? 196 ILE A CG1    1 
ATOM   2740  C  CG2    . ILE A  1 196 ? 178.134 162.635 197.787 1.00 27.10  ? 196 ILE A CG2    1 
ATOM   2741  C  CD1    . ILE A  1 196 ? 179.020 160.784 194.676 1.00 27.10  ? 196 ILE A CD1    1 
ATOM   2742  H  H      . ILE A  1 196 ? 179.243 159.760 198.574 1.00 27.10  ? 196 ILE A H      1 
ATOM   2743  H  HA     . ILE A  1 196 ? 176.638 160.418 198.128 1.00 27.10  ? 196 ILE A HA     1 
ATOM   2744  H  HB     . ILE A  1 196 ? 177.242 161.607 196.273 1.00 27.10  ? 196 ILE A HB     1 
ATOM   2745  H  HG12   . ILE A  1 196 ? 179.798 161.917 196.166 1.00 27.10  ? 196 ILE A HG12   1 
ATOM   2746  H  HG13   . ILE A  1 196 ? 179.709 160.385 196.549 1.00 27.10  ? 196 ILE A HG13   1 
ATOM   2747  H  HG21   . ILE A  1 196 ? 178.177 163.424 197.226 1.00 27.10  ? 196 ILE A HG21   1 
ATOM   2748  H  HG22   . ILE A  1 196 ? 177.382 162.701 198.395 1.00 27.10  ? 196 ILE A HG22   1 
ATOM   2749  H  HG23   . ILE A  1 196 ? 178.957 162.534 198.288 1.00 27.10  ? 196 ILE A HG23   1 
ATOM   2750  H  HD11   . ILE A  1 196 ? 179.872 160.821 194.216 1.00 27.10  ? 196 ILE A HD11   1 
ATOM   2751  H  HD12   . ILE A  1 196 ? 178.646 159.893 194.607 1.00 27.10  ? 196 ILE A HD12   1 
ATOM   2752  H  HD13   . ILE A  1 196 ? 178.414 161.432 194.285 1.00 27.10  ? 196 ILE A HD13   1 
ATOM   2753  N  N      . ASP A  1 197 ? 176.211 158.834 196.259 1.00 27.98  ? 197 ASP A N      1 
ATOM   2754  C  CA     . ASP A  1 197 ? 175.905 157.682 195.425 1.00 27.98  ? 197 ASP A CA     1 
ATOM   2755  C  C      . ASP A  1 197 ? 175.099 158.113 194.209 1.00 27.98  ? 197 ASP A C      1 
ATOM   2756  O  O      . ASP A  1 197 ? 174.256 159.013 194.293 1.00 27.98  ? 197 ASP A O      1 
ATOM   2757  C  CB     . ASP A  1 197 ? 175.126 156.620 196.211 1.00 27.98  ? 197 ASP A CB     1 
ATOM   2758  C  CG     . ASP A  1 197 ? 174.886 155.354 195.409 1.00 27.98  ? 197 ASP A CG     1 
ATOM   2759  O  OD1    . ASP A  1 197 ? 175.540 155.173 194.360 1.00 27.98  ? 197 ASP A OD1    1 
ATOM   2760  O  OD2    . ASP A  1 197 ? 174.040 154.537 195.827 1.00 27.98  ? 197 ASP A OD2    1 
ATOM   2761  H  H      . ASP A  1 197 ? 175.579 159.416 196.285 1.00 27.98  ? 197 ASP A H      1 
ATOM   2762  H  HA     . ASP A  1 197 ? 176.729 157.282 195.108 1.00 27.98  ? 197 ASP A HA     1 
ATOM   2763  H  HB2    . ASP A  1 197 ? 175.632 156.383 197.003 1.00 27.98  ? 197 ASP A HB2    1 
ATOM   2764  H  HB3    . ASP A  1 197 ? 174.264 156.983 196.464 1.00 27.98  ? 197 ASP A HB3    1 
ATOM   2765  N  N      . PHE A  1 198 ? 175.383 157.466 193.078 1.00 27.68  ? 198 PHE A N      1 
ATOM   2766  C  CA     . PHE A  1 198 ? 174.599 157.558 191.851 1.00 27.68  ? 198 PHE A CA     1 
ATOM   2767  C  C      . PHE A  1 198 ? 173.936 156.197 191.648 1.00 27.68  ? 198 PHE A C      1 
ATOM   2768  O  O      . PHE A  1 198 ? 174.576 155.262 191.141 1.00 27.68  ? 198 PHE A O      1 
ATOM   2769  C  CB     . PHE A  1 198 ? 175.485 157.919 190.657 1.00 27.68  ? 198 PHE A CB     1 
ATOM   2770  C  CG     . PHE A  1 198 ? 176.397 159.081 190.913 1.00 27.68  ? 198 PHE A CG     1 
ATOM   2771  C  CD1    . PHE A  1 198 ? 175.920 160.378 190.857 1.00 27.68  ? 198 PHE A CD1    1 
ATOM   2772  C  CD2    . PHE A  1 198 ? 177.733 158.877 191.208 1.00 27.68  ? 198 PHE A CD2    1 
ATOM   2773  C  CE1    . PHE A  1 198 ? 176.759 161.447 191.093 1.00 27.68  ? 198 PHE A CE1    1 
ATOM   2774  C  CE2    . PHE A  1 198 ? 178.575 159.944 191.443 1.00 27.68  ? 198 PHE A CE2    1 
ATOM   2775  C  CZ     . PHE A  1 198 ? 178.087 161.230 191.385 1.00 27.68  ? 198 PHE A CZ     1 
ATOM   2776  H  H      . PHE A  1 198 ? 176.060 156.943 192.997 1.00 27.68  ? 198 PHE A H      1 
ATOM   2777  H  HA     . PHE A  1 198 ? 173.948 158.267 191.928 1.00 27.68  ? 198 PHE A HA     1 
ATOM   2778  H  HB2    . PHE A  1 198 ? 176.040 157.157 190.432 1.00 27.68  ? 198 PHE A HB2    1 
ATOM   2779  H  HB3    . PHE A  1 198 ? 174.917 158.148 189.905 1.00 27.68  ? 198 PHE A HB3    1 
ATOM   2780  H  HD1    . PHE A  1 198 ? 175.025 160.531 190.660 1.00 27.68  ? 198 PHE A HD1    1 
ATOM   2781  H  HD2    . PHE A  1 198 ? 178.067 158.010 191.248 1.00 27.68  ? 198 PHE A HD2    1 
ATOM   2782  H  HE1    . PHE A  1 198 ? 176.428 162.315 191.053 1.00 27.68  ? 198 PHE A HE1    1 
ATOM   2783  H  HE2    . PHE A  1 198 ? 179.471 159.794 191.641 1.00 27.68  ? 198 PHE A HE2    1 
ATOM   2784  H  HZ     . PHE A  1 198 ? 178.653 161.951 191.544 1.00 27.68  ? 198 PHE A HZ     1 
ATOM   2785  N  N      . PRO A  1 199 ? 172.672 156.014 192.056 1.00 30.02  ? 199 PRO A N      1 
ATOM   2786  C  CA     . PRO A  1 199 ? 172.082 154.668 191.969 1.00 30.02  ? 199 PRO A CA     1 
ATOM   2787  C  C      . PRO A  1 199 ? 171.791 154.220 190.549 1.00 30.02  ? 199 PRO A C      1 
ATOM   2788  O  O      . PRO A  1 199 ? 171.954 153.031 190.247 1.00 30.02  ? 199 PRO A O      1 
ATOM   2789  C  CB     . PRO A  1 199 ? 170.796 154.794 192.796 1.00 30.02  ? 199 PRO A CB     1 
ATOM   2790  C  CG     . PRO A  1 199 ? 170.450 156.229 192.731 1.00 30.02  ? 199 PRO A CG     1 
ATOM   2791  C  CD     . PRO A  1 199 ? 171.741 156.972 192.680 1.00 30.02  ? 199 PRO A CD     1 
ATOM   2792  H  HA     . PRO A  1 199 ? 172.667 154.020 192.391 1.00 30.02  ? 199 PRO A HA     1 
ATOM   2793  H  HB2    . PRO A  1 199 ? 170.096 154.253 192.400 1.00 30.02  ? 199 PRO A HB2    1 
ATOM   2794  H  HB3    . PRO A  1 199 ? 170.967 154.523 193.711 1.00 30.02  ? 199 PRO A HB3    1 
ATOM   2795  H  HG2    . PRO A  1 199 ? 169.924 156.403 191.936 1.00 30.02  ? 199 PRO A HG2    1 
ATOM   2796  H  HG3    . PRO A  1 199 ? 169.961 156.478 193.528 1.00 30.02  ? 199 PRO A HG3    1 
ATOM   2797  H  HD2    . PRO A  1 199 ? 171.650 157.765 192.129 1.00 30.02  ? 199 PRO A HD2    1 
ATOM   2798  H  HD3    . PRO A  1 199 ? 172.037 157.195 193.576 1.00 30.02  ? 199 PRO A HD3    1 
ATOM   2799  N  N      . GLY A  1 200 ? 171.359 155.125 189.669 1.00 30.64  ? 200 GLY A N      1 
ATOM   2800  C  CA     . GLY A  1 200 ? 171.131 154.741 188.285 1.00 30.64  ? 200 GLY A CA     1 
ATOM   2801  C  C      . GLY A  1 200 ? 172.409 154.296 187.601 1.00 30.64  ? 200 GLY A C      1 
ATOM   2802  O  O      . GLY A  1 200 ? 172.448 153.250 186.947 1.00 30.64  ? 200 GLY A O      1 
ATOM   2803  H  H      . GLY A  1 200 ? 171.194 155.949 189.848 1.00 30.64  ? 200 GLY A H      1 
ATOM   2804  H  HA2    . GLY A  1 200 ? 170.494 154.009 188.253 1.00 30.64  ? 200 GLY A HA2    1 
ATOM   2805  H  HA3    . GLY A  1 200 ? 170.763 155.492 187.795 1.00 30.64  ? 200 GLY A HA3    1 
ATOM   2806  N  N      . HIS A  1 201 ? 173.472 155.085 187.745 1.00 29.52  ? 201 HIS A N      1 
ATOM   2807  C  CA     . HIS A  1 201 ? 174.794 154.682 187.288 1.00 29.52  ? 201 HIS A CA     1 
ATOM   2808  C  C      . HIS A  1 201 ? 175.439 153.644 188.197 1.00 29.52  ? 201 HIS A C      1 
ATOM   2809  O  O      . HIS A  1 201 ? 176.397 152.989 187.774 1.00 29.52  ? 201 HIS A O      1 
ATOM   2810  C  CB     . HIS A  1 201 ? 175.702 155.908 187.184 1.00 29.52  ? 201 HIS A CB     1 
ATOM   2811  C  CG     . HIS A  1 201 ? 175.223 156.933 186.204 1.00 29.52  ? 201 HIS A CG     1 
ATOM   2812  N  ND1    . HIS A  1 201 ? 174.450 156.612 185.109 1.00 29.52  ? 201 HIS A ND1    1 
ATOM   2813  C  CD2    . HIS A  1 201 ? 175.401 158.275 186.157 1.00 29.52  ? 201 HIS A CD2    1 
ATOM   2814  C  CE1    . HIS A  1 201 ? 174.176 157.710 184.428 1.00 29.52  ? 201 HIS A CE1    1 
ATOM   2815  N  NE2    . HIS A  1 201 ? 174.741 158.733 185.043 1.00 29.52  ? 201 HIS A NE2    1 
ATOM   2816  H  H      . HIS A  1 201 ? 173.450 155.864 188.106 1.00 29.52  ? 201 HIS A H      1 
ATOM   2817  H  HA     . HIS A  1 201 ? 174.715 154.291 186.404 1.00 29.52  ? 201 HIS A HA     1 
ATOM   2818  H  HB2    . HIS A  1 201 ? 175.752 156.332 188.054 1.00 29.52  ? 201 HIS A HB2    1 
ATOM   2819  H  HB3    . HIS A  1 201 ? 176.586 155.621 186.908 1.00 29.52  ? 201 HIS A HB3    1 
ATOM   2820  H  HD2    . HIS A  1 201 ? 175.881 158.789 186.765 1.00 29.52  ? 201 HIS A HD2    1 
ATOM   2821  H  HE1    . HIS A  1 201 ? 173.671 157.755 183.649 1.00 29.52  ? 201 HIS A HE1    1 
ATOM   2822  H  HE2    . HIS A  1 201 ? 174.702 159.553 184.787 1.00 29.52  ? 201 HIS A HE2    1 
ATOM   2823  N  N      . ASN A  1 202 ? 174.939 153.482 189.425 1.00 32.72  ? 202 ASN A N      1 
ATOM   2824  C  CA     . ASN A  1 202 ? 175.458 152.494 190.369 1.00 32.72  ? 202 ASN A CA     1 
ATOM   2825  C  C      . ASN A  1 202 ? 176.931 152.758 190.678 1.00 32.72  ? 202 ASN A C      1 
ATOM   2826  O  O      . ASN A  1 202 ? 177.806 151.934 190.404 1.00 32.72  ? 202 ASN A O      1 
ATOM   2827  C  CB     . ASN A  1 202 ? 175.253 151.071 189.843 1.00 32.72  ? 202 ASN A CB     1 
ATOM   2828  C  CG     . ASN A  1 202 ? 175.575 150.011 190.881 1.00 32.72  ? 202 ASN A CG     1 
ATOM   2829  O  OD1    . ASN A  1 202 ? 175.584 150.283 192.081 1.00 32.72  ? 202 ASN A OD1    1 
ATOM   2830  N  ND2    . ASN A  1 202 ? 175.842 148.795 190.421 1.00 32.72  ? 202 ASN A ND2    1 
ATOM   2831  H  H      . ASN A  1 202 ? 174.291 153.943 189.746 1.00 32.72  ? 202 ASN A H      1 
ATOM   2832  H  HA     . ASN A  1 202 ? 174.965 152.574 191.200 1.00 32.72  ? 202 ASN A HA     1 
ATOM   2833  H  HB2    . ASN A  1 202 ? 174.325 150.962 189.583 1.00 32.72  ? 202 ASN A HB2    1 
ATOM   2834  H  HB3    . ASN A  1 202 ? 175.831 150.925 189.079 1.00 32.72  ? 202 ASN A HB3    1 
ATOM   2835  H  HD22   . ASN A  1 202 ? 175.827 148.642 189.575 1.00 32.72  ? 202 ASN A HD22   1 
ATOM   2836  N  N      . TYR A  1 203 ? 177.201 153.932 191.247 1.00 28.41  ? 203 TYR A N      1 
ATOM   2837  C  CA     . TYR A  1 203 ? 178.554 154.324 191.631 1.00 28.41  ? 203 TYR A CA     1 
ATOM   2838  C  C      . TYR A  1 203 ? 178.497 155.054 192.962 1.00 28.41  ? 203 TYR A C      1 
ATOM   2839  O  O      . TYR A  1 203 ? 177.926 156.145 193.047 1.00 28.41  ? 203 TYR A O      1 
ATOM   2840  C  CB     . TYR A  1 203 ? 179.201 155.210 190.562 1.00 28.41  ? 203 TYR A CB     1 
ATOM   2841  C  CG     . TYR A  1 203 ? 180.587 155.689 190.931 1.00 28.41  ? 203 TYR A CG     1 
ATOM   2842  C  CD1    . TYR A  1 203 ? 181.694 154.871 190.758 1.00 28.41  ? 203 TYR A CD1    1 
ATOM   2843  C  CD2    . TYR A  1 203 ? 180.787 156.960 191.451 1.00 28.41  ? 203 TYR A CD2    1 
ATOM   2844  C  CE1    . TYR A  1 203 ? 182.962 155.305 191.095 1.00 28.41  ? 203 TYR A CE1    1 
ATOM   2845  C  CE2    . TYR A  1 203 ? 182.050 157.402 191.791 1.00 28.41  ? 203 TYR A CE2    1 
ATOM   2846  C  CZ     . TYR A  1 203 ? 183.133 156.571 191.611 1.00 28.41  ? 203 TYR A CZ     1 
ATOM   2847  O  OH     . TYR A  1 203 ? 184.393 157.008 191.947 1.00 28.41  ? 203 TYR A OH     1 
ATOM   2848  H  H      . TYR A  1 203 ? 176.608 154.528 191.424 1.00 28.41  ? 203 TYR A H      1 
ATOM   2849  H  HA     . TYR A  1 203 ? 179.107 153.537 191.748 1.00 28.41  ? 203 TYR A HA     1 
ATOM   2850  H  HB2    . TYR A  1 203 ? 179.270 154.705 189.737 1.00 28.41  ? 203 TYR A HB2    1 
ATOM   2851  H  HB3    . TYR A  1 203 ? 178.643 155.991 190.425 1.00 28.41  ? 203 TYR A HB3    1 
ATOM   2852  H  HD1    . TYR A  1 203 ? 181.581 154.016 190.411 1.00 28.41  ? 203 TYR A HD1    1 
ATOM   2853  H  HD2    . TYR A  1 203 ? 180.058 157.523 191.575 1.00 28.41  ? 203 TYR A HD2    1 
ATOM   2854  H  HE1    . TYR A  1 203 ? 183.695 154.746 190.975 1.00 28.41  ? 203 TYR A HE1    1 
ATOM   2855  H  HE2    . TYR A  1 203 ? 182.169 158.256 192.139 1.00 28.41  ? 203 TYR A HE2    1 
ATOM   2856  H  HH     . TYR A  1 203 ? 184.353 157.786 192.260 1.00 28.41  ? 203 TYR A HH     1 
ATOM   2857  N  N      . THR A  1 204 ? 179.088 154.454 193.992 1.00 28.69  ? 204 THR A N      1 
ATOM   2858  C  CA     . THR A  1 204 ? 179.150 155.034 195.326 1.00 28.69  ? 204 THR A CA     1 
ATOM   2859  C  C      . THR A  1 204 ? 180.578 155.462 195.622 1.00 28.69  ? 204 THR A C      1 
ATOM   2860  O  O      . THR A  1 204 ? 181.529 154.735 195.315 1.00 28.69  ? 204 THR A O      1 
ATOM   2861  C  CB     . THR A  1 204 ? 178.677 154.033 196.386 1.00 28.69  ? 204 THR A CB     1 
ATOM   2862  O  OG1    . THR A  1 204 ? 177.304 153.694 196.152 1.00 28.69  ? 204 THR A OG1    1 
ATOM   2863  C  CG2    . THR A  1 204 ? 178.823 154.617 197.783 1.00 28.69  ? 204 THR A CG2    1 
ATOM   2864  H  H      . THR A  1 204 ? 179.471 153.687 193.938 1.00 28.69  ? 204 THR A H      1 
ATOM   2865  H  HA     . THR A  1 204 ? 178.583 155.817 195.382 1.00 28.69  ? 204 THR A HA     1 
ATOM   2866  H  HB     . THR A  1 204 ? 179.219 153.231 196.334 1.00 28.69  ? 204 THR A HB     1 
ATOM   2867  H  HG1    . THR A  1 204 ? 177.217 153.359 195.387 1.00 28.69  ? 204 THR A HG1    1 
ATOM   2868  H  HG21   . THR A  1 204 ? 178.216 154.167 198.391 1.00 28.69  ? 204 THR A HG21   1 
ATOM   2869  H  HG22   . THR A  1 204 ? 179.730 154.498 198.104 1.00 28.69  ? 204 THR A HG22   1 
ATOM   2870  H  HG23   . THR A  1 204 ? 178.611 155.564 197.771 1.00 28.69  ? 204 THR A HG23   1 
ATOM   2871  N  N      . THR A  1 205 ? 180.728 156.644 196.216 1.00 29.36  ? 205 THR A N      1 
ATOM   2872  C  CA     . THR A  1 205 ? 182.036 157.129 196.632 1.00 29.36  ? 205 THR A CA     1 
ATOM   2873  C  C      . THR A  1 205 ? 181.855 157.998 197.869 1.00 29.36  ? 205 THR A C      1 
ATOM   2874  O  O      . THR A  1 205 ? 180.735 158.221 198.338 1.00 29.36  ? 205 THR A O      1 
ATOM   2875  C  CB     . THR A  1 205 ? 182.744 157.889 195.502 1.00 29.36  ? 205 THR A CB     1 
ATOM   2876  O  OG1    . THR A  1 205 ? 184.014 158.364 195.965 1.00 29.36  ? 205 THR A OG1    1 
ATOM   2877  C  CG2    . THR A  1 205 ? 181.913 159.072 195.014 1.00 29.36  ? 205 THR A CG2    1 
ATOM   2878  H  H      . THR A  1 205 ? 180.083 157.185 196.388 1.00 29.36  ? 205 THR A H      1 
ATOM   2879  H  HA     . THR A  1 205 ? 182.593 156.375 196.880 1.00 29.36  ? 205 THR A HA     1 
ATOM   2880  H  HB     . THR A  1 205 ? 182.882 157.288 194.753 1.00 29.36  ? 205 THR A HB     1 
ATOM   2881  H  HG1    . THR A  1 205 ? 184.487 157.717 196.219 1.00 29.36  ? 205 THR A HG1    1 
ATOM   2882  H  HG21   . THR A  1 205 ? 182.355 159.485 194.256 1.00 29.36  ? 205 THR A HG21   1 
ATOM   2883  H  HG22   . THR A  1 205 ? 181.033 158.779 194.734 1.00 29.36  ? 205 THR A HG22   1 
ATOM   2884  H  HG23   . THR A  1 205 ? 181.820 159.736 195.714 1.00 29.36  ? 205 THR A HG23   1 
ATOM   2885  N  N      . ARG A  1 206 ? 182.972 158.494 198.395 1.00 33.14  ? 206 ARG A N      1 
ATOM   2886  C  CA     . ARG A  1 206 ? 182.957 159.254 199.634 1.00 33.14  ? 206 ARG A CA     1 
ATOM   2887  C  C      . ARG A  1 206 ? 184.077 160.281 199.616 1.00 33.14  ? 206 ARG A C      1 
ATOM   2888  O  O      . ARG A  1 206 ? 184.992 160.224 198.790 1.00 33.14  ? 206 ARG A O      1 
ATOM   2889  C  CB     . ARG A  1 206 ? 183.089 158.336 200.856 1.00 33.14  ? 206 ARG A CB     1 
ATOM   2890  C  CG     . ARG A  1 206 ? 184.235 157.341 200.767 1.00 33.14  ? 206 ARG A CG     1 
ATOM   2891  C  CD     . ARG A  1 206 ? 184.371 156.531 202.045 1.00 33.14  ? 206 ARG A CD     1 
ATOM   2892  N  NE     . ARG A  1 206 ? 183.170 155.749 202.332 1.00 33.14  ? 206 ARG A NE     1 
ATOM   2893  C  CZ     . ARG A  1 206 ? 182.854 154.591 201.753 1.00 33.14  ? 206 ARG A CZ     1 
ATOM   2894  N  NH1    . ARG A  1 206 ? 183.639 154.044 200.830 1.00 33.14  ? 206 ARG A NH1    1 
ATOM   2895  N  NH2    . ARG A  1 206 ? 181.734 153.973 202.100 1.00 33.14  ? 206 ARG A NH2    1 
ATOM   2896  H  H      . ARG A  1 206 ? 183.754 158.402 198.050 1.00 33.14  ? 206 ARG A H      1 
ATOM   2897  H  HA     . ARG A  1 206 ? 182.123 159.738 199.704 1.00 33.14  ? 206 ARG A HA     1 
ATOM   2898  H  HB2    . ARG A  1 206 ? 183.233 158.882 201.644 1.00 33.14  ? 206 ARG A HB2    1 
ATOM   2899  H  HB3    . ARG A  1 206 ? 182.266 157.832 200.952 1.00 33.14  ? 206 ARG A HB3    1 
ATOM   2900  H  HG2    . ARG A  1 206 ? 184.070 156.723 200.039 1.00 33.14  ? 206 ARG A HG2    1 
ATOM   2901  H  HG3    . ARG A  1 206 ? 185.065 157.820 200.620 1.00 33.14  ? 206 ARG A HG3    1 
ATOM   2902  H  HD2    . ARG A  1 206 ? 185.125 155.926 201.964 1.00 33.14  ? 206 ARG A HD2    1 
ATOM   2903  H  HD3    . ARG A  1 206 ? 184.514 157.139 202.787 1.00 33.14  ? 206 ARG A HD3    1 
ATOM   2904  H  HE     . ARG A  1 206 ? 182.577 156.109 202.840 1.00 33.14  ? 206 ARG A HE     1 
ATOM   2905  H  HH11   . ARG A  1 206 ? 184.370 154.423 200.586 1.00 33.14  ? 206 ARG A HH11   1 
ATOM   2906  H  HH12   . ARG A  1 206 ? 183.411 153.297 200.472 1.00 33.14  ? 206 ARG A HH12   1 
ATOM   2907  H  HH21   . ARG A  1 206 ? 181.219 154.318 202.695 1.00 33.14  ? 206 ARG A HH21   1 
ATOM   2908  H  HH22   . ARG A  1 206 ? 181.523 153.226 201.730 1.00 33.14  ? 206 ARG A HH22   1 
ATOM   2909  N  N      . ASN A  1 207 ? 183.985 161.231 200.548 1.00 33.95  ? 207 ASN A N      1 
ATOM   2910  C  CA     . ASN A  1 207 ? 184.964 162.308 200.622 1.00 33.95  ? 207 ASN A CA     1 
ATOM   2911  C  C      . ASN A  1 207 ? 186.344 161.776 200.986 1.00 33.95  ? 207 ASN A C      1 
ATOM   2912  O  O      . ASN A  1 207 ? 187.325 162.037 200.279 1.00 33.95  ? 207 ASN A O      1 
ATOM   2913  C  CB     . ASN A  1 207 ? 184.505 163.348 201.643 1.00 33.95  ? 207 ASN A CB     1 
ATOM   2914  C  CG     . ASN A  1 207 ? 185.241 164.663 201.514 1.00 33.95  ? 207 ASN A CG     1 
ATOM   2915  O  OD1    . ASN A  1 207 ? 186.368 164.718 201.021 1.00 33.95  ? 207 ASN A OD1    1 
ATOM   2916  N  ND2    . ASN A  1 207 ? 184.602 165.739 201.957 1.00 33.95  ? 207 ASN A ND2    1 
ATOM   2917  H  H      . ASN A  1 207 ? 183.368 161.272 201.145 1.00 33.95  ? 207 ASN A H      1 
ATOM   2918  H  HA     . ASN A  1 207 ? 185.026 162.741 199.756 1.00 33.95  ? 207 ASN A HA     1 
ATOM   2919  H  HB2    . ASN A  1 207 ? 183.560 163.521 201.514 1.00 33.95  ? 207 ASN A HB2    1 
ATOM   2920  H  HB3    . ASN A  1 207 ? 184.660 163.005 202.537 1.00 33.95  ? 207 ASN A HB3    1 
ATOM   2921  H  HD21   . ASN A  1 207 ? 184.976 166.511 201.907 1.00 33.95  ? 207 ASN A HD21   1 
ATOM   2922  H  HD22   . ASN A  1 207 ? 183.816 165.662 202.295 1.00 33.95  ? 207 ASN A HD22   1 
ATOM   2923  N  N      . ILE A  1 208 ? 186.439 161.031 202.082 1.00 39.39  ? 208 ILE A N      1 
ATOM   2924  C  CA     . ILE A  1 208 ? 187.712 160.550 202.605 1.00 39.39  ? 208 ILE A CA     1 
ATOM   2925  C  C      . ILE A  1 208 ? 188.057 159.242 201.911 1.00 39.39  ? 208 ILE A C      1 
ATOM   2926  O  O      . ILE A  1 208 ? 187.226 158.327 201.843 1.00 39.39  ? 208 ILE A O      1 
ATOM   2927  C  CB     . ILE A  1 208 ? 187.652 160.372 204.132 1.00 39.39  ? 208 ILE A CB     1 
ATOM   2928  C  CG1    . ILE A  1 208 ? 187.536 161.737 204.816 1.00 39.39  ? 208 ILE A CG1    1 
ATOM   2929  C  CG2    . ILE A  1 208 ? 188.887 159.628 204.636 1.00 39.39  ? 208 ILE A CG2    1 
ATOM   2930  C  CD1    . ILE A  1 208 ? 187.043 161.679 206.237 1.00 39.39  ? 208 ILE A CD1    1 
ATOM   2931  H  H      . ILE A  1 208 ? 185.762 160.785 202.552 1.00 39.39  ? 208 ILE A H      1 
ATOM   2932  H  HA     . ILE A  1 208 ? 188.406 161.195 202.404 1.00 39.39  ? 208 ILE A HA     1 
ATOM   2933  H  HB     . ILE A  1 208 ? 186.866 159.847 204.349 1.00 39.39  ? 208 ILE A HB     1 
ATOM   2934  H  HG12   . ILE A  1 208 ? 188.413 162.151 204.827 1.00 39.39  ? 208 ILE A HG12   1 
ATOM   2935  H  HG13   . ILE A  1 208 ? 186.919 162.295 204.320 1.00 39.39  ? 208 ILE A HG13   1 
ATOM   2936  H  HG21   . ILE A  1 208 ? 189.029 159.843 205.571 1.00 39.39  ? 208 ILE A HG21   1 
ATOM   2937  H  HG22   . ILE A  1 208 ? 188.748 158.673 204.542 1.00 39.39  ? 208 ILE A HG22   1 
ATOM   2938  H  HG23   . ILE A  1 208 ? 189.659 159.907 204.119 1.00 39.39  ? 208 ILE A HG23   1 
ATOM   2939  H  HD11   . ILE A  1 208 ? 187.667 162.156 206.804 1.00 39.39  ? 208 ILE A HD11   1 
ATOM   2940  H  HD12   . ILE A  1 208 ? 186.171 162.100 206.280 1.00 39.39  ? 208 ILE A HD12   1 
ATOM   2941  H  HD13   . ILE A  1 208 ? 186.981 160.753 206.515 1.00 39.39  ? 208 ILE A HD13   1 
ATOM   2942  N  N      . LEU A  1 209 ? 189.278 159.156 201.401 1.00 44.77  ? 209 LEU A N      1 
ATOM   2943  C  CA     . LEU A  1 209 ? 189.798 157.991 200.705 1.00 44.77  ? 209 LEU A CA     1 
ATOM   2944  C  C      . LEU A  1 209 ? 191.002 157.459 201.467 1.00 44.77  ? 209 LEU A C      1 
ATOM   2945  O  O      . LEU A  1 209 ? 191.543 158.147 202.339 1.00 44.77  ? 209 LEU A O      1 
ATOM   2946  C  CB     . LEU A  1 209 ? 190.204 158.346 199.267 1.00 44.77  ? 209 LEU A CB     1 
ATOM   2947  C  CG     . LEU A  1 209 ? 189.097 158.907 198.372 1.00 44.77  ? 209 LEU A CG     1 
ATOM   2948  C  CD1    . LEU A  1 209 ? 189.676 159.402 197.058 1.00 44.77  ? 209 LEU A CD1    1 
ATOM   2949  C  CD2    . LEU A  1 209 ? 188.018 157.864 198.121 1.00 44.77  ? 209 LEU A CD2    1 
ATOM   2950  H  H      . LEU A  1 209 ? 189.851 159.795 201.450 1.00 44.77  ? 209 LEU A H      1 
ATOM   2951  H  HA     . LEU A  1 209 ? 189.111 157.312 200.672 1.00 44.77  ? 209 LEU A HA     1 
ATOM   2952  H  HB2    . LEU A  1 209 ? 190.905 159.015 199.309 1.00 44.77  ? 209 LEU A HB2    1 
ATOM   2953  H  HB3    . LEU A  1 209 ? 190.546 157.550 198.835 1.00 44.77  ? 209 LEU A HB3    1 
ATOM   2954  H  HG     . LEU A  1 209 ? 188.683 159.662 198.818 1.00 44.77  ? 209 LEU A HG     1 
ATOM   2955  H  HD11   . LEU A  1 209 ? 188.961 159.769 196.516 1.00 44.77  ? 209 LEU A HD11   1 
ATOM   2956  H  HD12   . LEU A  1 209 ? 190.336 160.087 197.244 1.00 44.77  ? 209 LEU A HD12   1 
ATOM   2957  H  HD13   . LEU A  1 209 ? 190.093 158.657 196.596 1.00 44.77  ? 209 LEU A HD13   1 
ATOM   2958  H  HD21   . LEU A  1 209 ? 187.397 158.206 197.460 1.00 44.77  ? 209 LEU A HD21   1 
ATOM   2959  H  HD22   . LEU A  1 209 ? 188.435 157.052 197.793 1.00 44.77  ? 209 LEU A HD22   1 
ATOM   2960  H  HD23   . LEU A  1 209 ? 187.552 157.684 198.952 1.00 44.77  ? 209 LEU A HD23   1 
ATOM   2961  N  N      . PRO A  1 210 ? 191.444 156.233 201.173 1.00 48.71  ? 210 PRO A N      1 
ATOM   2962  C  CA     . PRO A  1 210 ? 192.657 155.728 201.828 1.00 48.71  ? 210 PRO A CA     1 
ATOM   2963  C  C      . PRO A  1 210 ? 193.878 156.555 201.454 1.00 48.71  ? 210 PRO A C      1 
ATOM   2964  O  O      . PRO A  1 210 ? 194.065 156.934 200.295 1.00 48.71  ? 210 PRO A O      1 
ATOM   2965  C  CB     . PRO A  1 210 ? 192.772 154.289 201.310 1.00 48.71  ? 210 PRO A CB     1 
ATOM   2966  C  CG     . PRO A  1 210 ? 191.412 153.933 200.848 1.00 48.71  ? 210 PRO A CG     1 
ATOM   2967  C  CD     . PRO A  1 210 ? 190.819 155.198 200.329 1.00 48.71  ? 210 PRO A CD     1 
ATOM   2968  H  HA     . PRO A  1 210 ? 192.548 155.721 202.792 1.00 48.71  ? 210 PRO A HA     1 
ATOM   2969  H  HB2    . PRO A  1 210 ? 193.403 154.257 200.575 1.00 48.71  ? 210 PRO A HB2    1 
ATOM   2970  H  HB3    . PRO A  1 210 ? 193.053 153.704 202.031 1.00 48.71  ? 210 PRO A HB3    1 
ATOM   2971  H  HG2    . PRO A  1 210 ? 191.471 153.269 200.143 1.00 48.71  ? 210 PRO A HG2    1 
ATOM   2972  H  HG3    . PRO A  1 210 ? 190.893 153.594 201.594 1.00 48.71  ? 210 PRO A HG3    1 
ATOM   2973  H  HD2    . PRO A  1 210 ? 191.059 155.326 199.398 1.00 48.71  ? 210 PRO A HD2    1 
ATOM   2974  H  HD3    . PRO A  1 210 ? 189.858 155.177 200.451 1.00 48.71  ? 210 PRO A HD3    1 
ATOM   2975  N  N      . GLY A  1 211 ? 194.710 156.836 202.455 1.00 55.09  ? 211 GLY A N      1 
ATOM   2976  C  CA     . GLY A  1 211 ? 195.947 157.561 202.256 1.00 55.09  ? 211 GLY A CA     1 
ATOM   2977  C  C      . GLY A  1 211 ? 195.876 159.051 202.505 1.00 55.09  ? 211 GLY A C      1 
ATOM   2978  O  O      . GLY A  1 211 ? 196.923 159.712 202.489 1.00 55.09  ? 211 GLY A O      1 
ATOM   2979  H  H      . GLY A  1 211 ? 194.570 156.610 203.273 1.00 55.09  ? 211 GLY A H      1 
ATOM   2980  H  HA2    . GLY A  1 211 ? 196.617 157.197 202.856 1.00 55.09  ? 211 GLY A HA2    1 
ATOM   2981  H  HA3    . GLY A  1 211 ? 196.259 157.425 201.349 1.00 55.09  ? 211 GLY A HA3    1 
ATOM   2982  N  N      . MET A  1 212 ? 194.689 159.607 202.732 1.00 52.55  ? 212 MET A N      1 
ATOM   2983  C  CA     . MET A  1 212 ? 194.577 161.034 202.997 1.00 52.55  ? 212 MET A CA     1 
ATOM   2984  C  C      . MET A  1 212 ? 195.183 161.374 204.353 1.00 52.55  ? 212 MET A C      1 
ATOM   2985  O  O      . MET A  1 212 ? 195.077 160.604 205.312 1.00 52.55  ? 212 MET A O      1 
ATOM   2986  C  CB     . MET A  1 212 ? 193.114 161.474 202.953 1.00 52.55  ? 212 MET A CB     1 
ATOM   2987  C  CG     . MET A  1 212 ? 192.542 161.580 201.550 1.00 52.55  ? 212 MET A CG     1 
ATOM   2988  S  SD     . MET A  1 212 ? 190.927 162.380 201.525 1.00 52.55  ? 212 MET A SD     1 
ATOM   2989  C  CE     . MET A  1 212 ? 190.595 162.423 199.766 1.00 52.55  ? 212 MET A CE     1 
ATOM   2990  H  H      . MET A  1 212 ? 193.940 159.186 202.737 1.00 52.55  ? 212 MET A H      1 
ATOM   2991  H  HA     . MET A  1 212 ? 195.057 161.520 202.308 1.00 52.55  ? 212 MET A HA     1 
ATOM   2992  H  HB2    . MET A  1 212 ? 192.580 160.828 203.441 1.00 52.55  ? 212 MET A HB2    1 
ATOM   2993  H  HB3    . MET A  1 212 ? 193.037 162.346 203.371 1.00 52.55  ? 212 MET A HB3    1 
ATOM   2994  H  HG2    . MET A  1 212 ? 193.145 162.104 201.000 1.00 52.55  ? 212 MET A HG2    1 
ATOM   2995  H  HG3    . MET A  1 212 ? 192.443 160.690 201.179 1.00 52.55  ? 212 MET A HG3    1 
ATOM   2996  H  HE1    . MET A  1 212 ? 189.754 162.882 199.614 1.00 52.55  ? 212 MET A HE1    1 
ATOM   2997  H  HE2    . MET A  1 212 ? 191.316 162.896 199.322 1.00 52.55  ? 212 MET A HE2    1 
ATOM   2998  H  HE3    . MET A  1 212 ? 190.541 161.513 199.433 1.00 52.55  ? 212 MET A HE3    1 
ATOM   2999  N  N      . ASN A  1 213 ? 195.823 162.537 204.425 1.00 60.43  ? 213 ASN A N      1 
ATOM   3000  C  CA     . ASN A  1 213 ? 196.453 162.975 205.662 1.00 60.43  ? 213 ASN A CA     1 
ATOM   3001  C  C      . ASN A  1 213 ? 195.390 163.262 206.716 1.00 60.43  ? 213 ASN A C      1 
ATOM   3002  O  O      . ASN A  1 213 ? 194.380 163.913 206.434 1.00 60.43  ? 213 ASN A O      1 
ATOM   3003  C  CB     . ASN A  1 213 ? 197.302 164.219 205.404 1.00 60.43  ? 213 ASN A CB     1 
ATOM   3004  C  CG     . ASN A  1 213 ? 198.283 164.503 206.527 1.00 60.43  ? 213 ASN A CG     1 
ATOM   3005  O  OD1    . ASN A  1 213 ? 197.994 164.270 207.700 1.00 60.43  ? 213 ASN A OD1    1 
ATOM   3006  N  ND2    . ASN A  1 213 ? 199.457 165.009 206.167 1.00 60.43  ? 213 ASN A ND2    1 
ATOM   3007  H  H      . ASN A  1 213 ? 195.906 163.089 203.771 1.00 60.43  ? 213 ASN A H      1 
ATOM   3008  H  HA     . ASN A  1 213 ? 197.033 162.272 205.994 1.00 60.43  ? 213 ASN A HA     1 
ATOM   3009  H  HB2    . ASN A  1 213 ? 197.809 164.092 204.587 1.00 60.43  ? 213 ASN A HB2    1 
ATOM   3010  H  HB3    . ASN A  1 213 ? 196.717 164.987 205.315 1.00 60.43  ? 213 ASN A HB3    1 
ATOM   3011  H  HD22   . ASN A  1 213 ? 199.620 165.157 205.335 1.00 60.43  ? 213 ASN A HD22   1 
ATOM   3012  N  N      . ILE A  1 214 ? 195.623 162.770 207.934 1.00 56.51  ? 214 ILE A N      1 
ATOM   3013  C  CA     . ILE A  1 214 ? 194.656 162.953 209.012 1.00 56.51  ? 214 ILE A CA     1 
ATOM   3014  C  C      . ILE A  1 214 ? 194.837 164.314 209.673 1.00 56.51  ? 214 ILE A C      1 
ATOM   3015  O  O      . ILE A  1 214 ? 193.864 164.939 210.110 1.00 56.51  ? 214 ILE A O      1 
ATOM   3016  C  CB     . ILE A  1 214 ? 194.780 161.809 210.034 1.00 56.51  ? 214 ILE A CB     1 
ATOM   3017  H  H      . ILE A  1 214 ? 196.328 162.333 208.159 1.00 56.51  ? 214 ILE A H      1 
ATOM   3018  H  HA     . ILE A  1 214 ? 193.759 162.918 208.643 1.00 56.51  ? 214 ILE A HA     1 
ATOM   3019  N  N      . SER A  1 215 ? 196.076 164.791 209.762 1.00 58.64  ? 215 SER A N      1 
ATOM   3020  C  CA     . SER A  1 215 ? 196.384 166.049 210.429 1.00 58.64  ? 215 SER A CA     1 
ATOM   3021  C  C      . SER A  1 215 ? 196.251 167.265 209.517 1.00 58.64  ? 215 SER A C      1 
ATOM   3022  O  O      . SER A  1 215 ? 196.724 168.346 209.882 1.00 58.64  ? 215 SER A O      1 
ATOM   3023  C  CB     . SER A  1 215 ? 197.802 165.996 211.006 1.00 58.64  ? 215 SER A CB     1 
ATOM   3024  O  OG     . SER A  1 215 ? 197.920 164.953 211.958 1.00 58.64  ? 215 SER A OG     1 
ATOM   3025  H  H      . SER A  1 215 ? 196.769 164.396 209.440 1.00 58.64  ? 215 SER A H      1 
ATOM   3026  H  HA     . SER A  1 215 ? 195.773 166.170 211.173 1.00 58.64  ? 215 SER A HA     1 
ATOM   3027  H  HB2    . SER A  1 215 ? 198.429 165.836 210.284 1.00 58.64  ? 215 SER A HB2    1 
ATOM   3028  H  HB3    . SER A  1 215 ? 198.000 166.840 211.439 1.00 58.64  ? 215 SER A HB3    1 
ATOM   3029  H  HG     . SER A  1 215 ? 198.724 164.855 212.180 1.00 58.64  ? 215 SER A HG     1 
ATOM   3030  N  N      . CYS A  1 216 ? 195.624 167.123 208.351 1.00 52.28  ? 216 CYS A N      1 
ATOM   3031  C  CA     . CYS A  1 216 ? 195.518 168.242 207.425 1.00 52.28  ? 216 CYS A CA     1 
ATOM   3032  C  C      . CYS A  1 216 ? 194.459 169.235 207.888 1.00 52.28  ? 216 CYS A C      1 
ATOM   3033  O  O      . CYS A  1 216 ? 193.643 168.939 208.765 1.00 52.28  ? 216 CYS A O      1 
ATOM   3034  C  CB     . CYS A  1 216 ? 195.184 167.741 206.017 1.00 52.28  ? 216 CYS A CB     1 
ATOM   3035  S  SG     . CYS A  1 216 ? 193.598 166.872 205.855 1.00 52.28  ? 216 CYS A SG     1 
ATOM   3036  H  H      . CYS A  1 216 ? 195.256 166.399 208.071 1.00 52.28  ? 216 CYS A H      1 
ATOM   3037  H  HA     . CYS A  1 216 ? 196.369 168.706 207.385 1.00 52.28  ? 216 CYS A HA     1 
ATOM   3038  H  HB2    . CYS A  1 216 ? 195.159 168.503 205.418 1.00 52.28  ? 216 CYS A HB2    1 
ATOM   3039  H  HB3    . CYS A  1 216 ? 195.882 167.130 205.734 1.00 52.28  ? 216 CYS A HB3    1 
ATOM   3040  N  N      . THR A  1 217 ? 194.485 170.423 207.288 1.00 45.12  ? 217 THR A N      1 
ATOM   3041  C  CA     . THR A  1 217 ? 193.475 171.452 207.493 1.00 45.12  ? 217 THR A CA     1 
ATOM   3042  C  C      . THR A  1 217 ? 193.153 172.071 206.141 1.00 45.12  ? 217 THR A C      1 
ATOM   3043  O  O      . THR A  1 217 ? 194.058 172.306 205.335 1.00 45.12  ? 217 THR A O      1 
ATOM   3044  C  CB     . THR A  1 217 ? 193.961 172.523 208.474 1.00 45.12  ? 217 THR A CB     1 
ATOM   3045  O  OG1    . THR A  1 217 ? 194.379 171.902 209.696 1.00 45.12  ? 217 THR A OG1    1 
ATOM   3046  C  CG2    . THR A  1 217 ? 192.855 173.522 208.773 1.00 45.12  ? 217 THR A CG2    1 
ATOM   3047  H  H      . THR A  1 217 ? 195.102 170.662 206.740 1.00 45.12  ? 217 THR A H      1 
ATOM   3048  H  HA     . THR A  1 217 ? 192.665 171.054 207.849 1.00 45.12  ? 217 THR A HA     1 
ATOM   3049  H  HB     . THR A  1 217 ? 194.709 173.002 208.084 1.00 45.12  ? 217 THR A HB     1 
ATOM   3050  H  HG1    . THR A  1 217 ? 194.624 172.486 210.247 1.00 45.12  ? 217 THR A HG1    1 
ATOM   3051  H  HG21   . THR A  1 217 ? 193.087 174.045 209.556 1.00 45.12  ? 217 THR A HG21   1 
ATOM   3052  H  HG22   . THR A  1 217 ? 192.732 174.122 208.021 1.00 45.12  ? 217 THR A HG22   1 
ATOM   3053  H  HG23   . THR A  1 217 ? 192.024 173.054 208.944 1.00 45.12  ? 217 THR A HG23   1 
ATOM   3054  N  N      . PHE A  1 218 ? 191.870 172.331 205.895 1.00 38.97  ? 218 PHE A N      1 
ATOM   3055  C  CA     . PHE A  1 218 ? 191.439 172.775 204.576 1.00 38.97  ? 218 PHE A CA     1 
ATOM   3056  C  C      . PHE A  1 218 ? 192.026 174.138 204.233 1.00 38.97  ? 218 PHE A C      1 
ATOM   3057  O  O      . PHE A  1 218 ? 192.045 175.055 205.059 1.00 38.97  ? 218 PHE A O      1 
ATOM   3058  C  CB     . PHE A  1 218 ? 189.913 172.837 204.506 1.00 38.97  ? 218 PHE A CB     1 
ATOM   3059  C  CG     . PHE A  1 218 ? 189.390 173.418 203.221 1.00 38.97  ? 218 PHE A CG     1 
ATOM   3060  C  CD1    . PHE A  1 218 ? 189.344 172.654 202.069 1.00 38.97  ? 218 PHE A CD1    1 
ATOM   3061  C  CD2    . PHE A  1 218 ? 188.939 174.726 203.168 1.00 38.97  ? 218 PHE A CD2    1 
ATOM   3062  C  CE1    . PHE A  1 218 ? 188.864 173.184 200.888 1.00 38.97  ? 218 PHE A CE1    1 
ATOM   3063  C  CE2    . PHE A  1 218 ? 188.458 175.260 201.989 1.00 38.97  ? 218 PHE A CE2    1 
ATOM   3064  C  CZ     . PHE A  1 218 ? 188.420 174.488 200.849 1.00 38.97  ? 218 PHE A CZ     1 
ATOM   3065  H  H      . PHE A  1 218 ? 191.236 172.259 206.471 1.00 38.97  ? 218 PHE A H      1 
ATOM   3066  H  HA     . PHE A  1 218 ? 191.745 172.139 203.911 1.00 38.97  ? 218 PHE A HA     1 
ATOM   3067  H  HB2    . PHE A  1 218 ? 189.560 171.939 204.588 1.00 38.97  ? 218 PHE A HB2    1 
ATOM   3068  H  HB3    . PHE A  1 218 ? 189.589 173.389 205.234 1.00 38.97  ? 218 PHE A HB3    1 
ATOM   3069  H  HD1    . PHE A  1 218 ? 189.642 171.774 202.089 1.00 38.97  ? 218 PHE A HD1    1 
ATOM   3070  H  HD2    . PHE A  1 218 ? 188.963 175.252 203.935 1.00 38.97  ? 218 PHE A HD2    1 
ATOM   3071  H  HE1    . PHE A  1 218 ? 188.839 172.662 200.120 1.00 38.97  ? 218 PHE A HE1    1 
ATOM   3072  H  HE2    . PHE A  1 218 ? 188.159 176.140 201.965 1.00 38.97  ? 218 PHE A HE2    1 
ATOM   3073  H  HZ     . PHE A  1 218 ? 188.096 174.846 200.055 1.00 38.97  ? 218 PHE A HZ     1 
ATOM   3074  N  N      . HIS A  1 219 ? 192.512 174.260 203.000 1.00 45.94  ? 219 HIS A N      1 
ATOM   3075  C  CA     . HIS A  1 219 ? 192.949 175.532 202.447 1.00 45.94  ? 219 HIS A CA     1 
ATOM   3076  C  C      . HIS A  1 219 ? 192.540 175.582 200.982 1.00 45.94  ? 219 HIS A C      1 
ATOM   3077  O  O      . HIS A  1 219 ? 192.374 174.546 200.334 1.00 45.94  ? 219 HIS A O      1 
ATOM   3078  C  CB     . HIS A  1 219 ? 194.463 175.729 202.587 1.00 45.94  ? 219 HIS A CB     1 
ATOM   3079  C  CG     . HIS A  1 219 ? 194.899 177.154 202.447 1.00 45.94  ? 219 HIS A CG     1 
ATOM   3080  N  ND1    . HIS A  1 219 ? 195.195 177.726 201.228 1.00 45.94  ? 219 HIS A ND1    1 
ATOM   3081  C  CD2    . HIS A  1 219 ? 195.082 178.125 203.372 1.00 45.94  ? 219 HIS A CD2    1 
ATOM   3082  C  CE1    . HIS A  1 219 ? 195.546 178.987 201.410 1.00 45.94  ? 219 HIS A CE1    1 
ATOM   3083  N  NE2    . HIS A  1 219 ? 195.485 179.254 202.701 1.00 45.94  ? 219 HIS A NE2    1 
ATOM   3084  H  H      . HIS A  1 219 ? 192.600 173.602 202.453 1.00 45.94  ? 219 HIS A H      1 
ATOM   3085  H  HA     . HIS A  1 219 ? 192.503 176.258 202.909 1.00 45.94  ? 219 HIS A HA     1 
ATOM   3086  H  HB2    . HIS A  1 219 ? 194.738 175.420 203.465 1.00 45.94  ? 219 HIS A HB2    1 
ATOM   3087  H  HB3    . HIS A  1 219 ? 194.911 175.212 201.900 1.00 45.94  ? 219 HIS A HB3    1 
ATOM   3088  H  HD2    . HIS A  1 219 ? 194.960 178.043 204.290 1.00 45.94  ? 219 HIS A HD2    1 
ATOM   3089  H  HE1    . HIS A  1 219 ? 195.792 179.584 200.741 1.00 45.94  ? 219 HIS A HE1    1 
ATOM   3090  H  HE2    . HIS A  1 219 ? 195.669 180.012 203.064 1.00 45.94  ? 219 HIS A HE2    1 
ATOM   3091  N  N      . LYS A  1 220 ? 192.380 176.801 200.466 1.00 45.91  ? 220 LYS A N      1 
ATOM   3092  C  CA     . LYS A  1 220 ? 191.845 176.969 199.119 1.00 45.91  ? 220 LYS A CA     1 
ATOM   3093  C  C      . LYS A  1 220 ? 192.799 176.441 198.055 1.00 45.91  ? 220 LYS A C      1 
ATOM   3094  O  O      . LYS A  1 220 ? 192.349 175.923 197.026 1.00 45.91  ? 220 LYS A O      1 
ATOM   3095  C  CB     . LYS A  1 220 ? 191.536 178.445 198.864 1.00 45.91  ? 220 LYS A CB     1 
ATOM   3096  C  CG     . LYS A  1 220 ? 190.632 178.698 197.668 1.00 45.91  ? 220 LYS A CG     1 
ATOM   3097  C  CD     . LYS A  1 220 ? 190.481 180.187 197.399 1.00 45.91  ? 220 LYS A CD     1 
ATOM   3098  C  CE     . LYS A  1 220 ? 189.452 180.461 196.313 1.00 45.91  ? 220 LYS A CE     1 
ATOM   3099  N  NZ     . LYS A  1 220 ? 188.067 180.134 196.754 1.00 45.91  ? 220 LYS A NZ     1 
ATOM   3100  H  H      . LYS A  1 220 ? 192.571 177.536 200.870 1.00 45.91  ? 220 LYS A H      1 
ATOM   3101  H  HA     . LYS A  1 220 ? 191.015 176.473 199.047 1.00 45.91  ? 220 LYS A HA     1 
ATOM   3102  H  HB2    . LYS A  1 220 ? 191.096 178.809 199.648 1.00 45.91  ? 220 LYS A HB2    1 
ATOM   3103  H  HB3    . LYS A  1 220 ? 192.369 178.915 198.708 1.00 45.91  ? 220 LYS A HB3    1 
ATOM   3104  H  HG2    . LYS A  1 220 ? 191.014 178.284 196.880 1.00 45.91  ? 220 LYS A HG2    1 
ATOM   3105  H  HG3    . LYS A  1 220 ? 189.754 178.329 197.849 1.00 45.91  ? 220 LYS A HG3    1 
ATOM   3106  H  HD2    . LYS A  1 220 ? 190.193 180.632 198.211 1.00 45.91  ? 220 LYS A HD2    1 
ATOM   3107  H  HD3    . LYS A  1 220 ? 191.334 180.546 197.105 1.00 45.91  ? 220 LYS A HD3    1 
ATOM   3108  H  HE2    . LYS A  1 220 ? 189.481 181.401 196.078 1.00 45.91  ? 220 LYS A HE2    1 
ATOM   3109  H  HE3    . LYS A  1 220 ? 189.657 179.916 195.537 1.00 45.91  ? 220 LYS A HE3    1 
ATOM   3110  H  HZ1    . LYS A  1 220 ? 187.487 180.351 196.115 1.00 45.91  ? 220 LYS A HZ1    1 
ATOM   3111  H  HZ2    . LYS A  1 220 ? 187.999 179.264 196.925 1.00 45.91  ? 220 LYS A HZ2    1 
ATOM   3112  H  HZ3    . LYS A  1 220 ? 187.868 180.591 197.492 1.00 45.91  ? 220 LYS A HZ3    1 
ATOM   3113  N  N      . THR A  1 221 ? 194.109 176.552 198.284 1.00 47.31  ? 221 THR A N      1 
ATOM   3114  C  CA     . THR A  1 221 ? 195.126 176.233 197.287 1.00 47.31  ? 221 THR A CA     1 
ATOM   3115  C  C      . THR A  1 221 ? 196.013 175.063 197.684 1.00 47.31  ? 221 THR A C      1 
ATOM   3116  O  O      . THR A  1 221 ? 196.309 174.203 196.850 1.00 47.31  ? 221 THR A O      1 
ATOM   3117  C  CB     . THR A  1 221 ? 196.002 177.468 197.026 1.00 47.31  ? 221 THR A CB     1 
ATOM   3118  O  OG1    . THR A  1 221 ? 196.639 177.873 198.245 1.00 47.31  ? 221 THR A OG1    1 
ATOM   3119  C  CG2    . THR A  1 221 ? 195.163 178.619 196.487 1.00 47.31  ? 221 THR A CG2    1 
ATOM   3120  H  H      . THR A  1 221 ? 194.441 176.817 199.030 1.00 47.31  ? 221 THR A H      1 
ATOM   3121  H  HA     . THR A  1 221 ? 194.706 176.001 196.446 1.00 47.31  ? 221 THR A HA     1 
ATOM   3122  H  HB     . THR A  1 221 ? 196.679 177.248 196.368 1.00 47.31  ? 221 THR A HB     1 
ATOM   3123  H  HG1    . THR A  1 221 ? 196.060 178.068 198.821 1.00 47.31  ? 221 THR A HG1    1 
ATOM   3124  H  HG21   . THR A  1 221 ? 195.741 179.341 196.196 1.00 47.31  ? 221 THR A HG21   1 
ATOM   3125  H  HG22   . THR A  1 221 ? 194.632 178.317 195.734 1.00 47.31  ? 221 THR A HG22   1 
ATOM   3126  H  HG23   . THR A  1 221 ? 194.569 178.951 197.178 1.00 47.31  ? 221 THR A HG23   1 
ATOM   3127  N  N      . TRP A  1 222 ? 196.451 175.005 198.943 1.00 48.06  ? 222 TRP A N      1 
ATOM   3128  C  CA     . TRP A  1 222 ? 197.454 174.017 199.329 1.00 48.06  ? 222 TRP A CA     1 
ATOM   3129  C  C      . TRP A  1 222 ? 196.858 172.616 199.390 1.00 48.06  ? 222 TRP A C      1 
ATOM   3130  O  O      . TRP A  1 222 ? 197.326 171.702 198.700 1.00 48.06  ? 222 TRP A O      1 
ATOM   3131  C  CB     . TRP A  1 222 ? 198.074 174.396 200.675 1.00 48.06  ? 222 TRP A CB     1 
ATOM   3132  C  CG     . TRP A  1 222 ? 198.585 175.806 200.733 1.00 48.06  ? 222 TRP A CG     1 
ATOM   3133  C  CD1    . TRP A  1 222 ? 198.227 176.768 201.631 1.00 48.06  ? 222 TRP A CD1    1 
ATOM   3134  C  CD2    . TRP A  1 222 ? 199.538 176.413 199.853 1.00 48.06  ? 222 TRP A CD2    1 
ATOM   3135  N  NE1    . TRP A  1 222 ? 198.901 177.936 201.368 1.00 48.06  ? 222 TRP A NE1    1 
ATOM   3136  C  CE2    . TRP A  1 222 ? 199.711 177.745 200.280 1.00 48.06  ? 222 TRP A CE2    1 
ATOM   3137  C  CE3    . TRP A  1 222 ? 200.263 175.961 198.746 1.00 48.06  ? 222 TRP A CE3    1 
ATOM   3138  C  CZ2    . TRP A  1 222 ? 200.579 178.627 199.641 1.00 48.06  ? 222 TRP A CZ2    1 
ATOM   3139  C  CZ3    . TRP A  1 222 ? 201.123 176.839 198.112 1.00 48.06  ? 222 TRP A CZ3    1 
ATOM   3140  C  CH2    . TRP A  1 222 ? 201.274 178.156 198.561 1.00 48.06  ? 222 TRP A CH2    1 
ATOM   3141  H  H      . TRP A  1 222 ? 196.182 175.515 199.580 1.00 48.06  ? 222 TRP A H      1 
ATOM   3142  H  HA     . TRP A  1 222 ? 198.160 174.009 198.665 1.00 48.06  ? 222 TRP A HA     1 
ATOM   3143  H  HB2    . TRP A  1 222 ? 197.402 174.297 201.367 1.00 48.06  ? 222 TRP A HB2    1 
ATOM   3144  H  HB3    . TRP A  1 222 ? 198.820 173.803 200.854 1.00 48.06  ? 222 TRP A HB3    1 
ATOM   3145  H  HD1    . TRP A  1 222 ? 197.617 176.650 202.323 1.00 48.06  ? 222 TRP A HD1    1 
ATOM   3146  H  HE1    . TRP A  1 222 ? 198.825 178.668 201.813 1.00 48.06  ? 222 TRP A HE1    1 
ATOM   3147  H  HE3    . TRP A  1 222 ? 200.168 175.087 198.442 1.00 48.06  ? 222 TRP A HE3    1 
ATOM   3148  H  HZ2    . TRP A  1 222 ? 200.681 179.503 199.937 1.00 48.06  ? 222 TRP A HZ2    1 
ATOM   3149  H  HZ3    . TRP A  1 222 ? 201.610 176.549 197.375 1.00 48.06  ? 222 TRP A HZ3    1 
ATOM   3150  H  HH2    . TRP A  1 222 ? 201.860 178.724 198.116 1.00 48.06  ? 222 TRP A HH2    1 
ATOM   3151  N  N      . ASN A  1 223 ? 195.826 172.428 200.212 1.00 46.24  ? 223 ASN A N      1 
ATOM   3152  C  CA     . ASN A  1 223 ? 195.197 171.125 200.430 1.00 46.24  ? 223 ASN A CA     1 
ATOM   3153  C  C      . ASN A  1 223 ? 193.683 171.287 200.360 1.00 46.24  ? 223 ASN A C      1 
ATOM   3154  O  O      . ASN A  1 223 ? 192.993 171.265 201.386 1.00 46.24  ? 223 ASN A O      1 
ATOM   3155  C  CB     . ASN A  1 223 ? 195.626 170.533 201.773 1.00 46.24  ? 223 ASN A CB     1 
ATOM   3156  C  CG     . ASN A  1 223 ? 195.603 171.554 202.890 1.00 46.24  ? 223 ASN A CG     1 
ATOM   3157  O  OD1    . ASN A  1 223 ? 194.959 172.597 202.781 1.00 46.24  ? 223 ASN A OD1    1 
ATOM   3158  N  ND2    . ASN A  1 223 ? 196.310 171.259 203.974 1.00 46.24  ? 223 ASN A ND2    1 
ATOM   3159  H  H      . ASN A  1 223 ? 195.462 173.059 200.667 1.00 46.24  ? 223 ASN A H      1 
ATOM   3160  H  HA     . ASN A  1 223 ? 195.469 170.497 199.744 1.00 46.24  ? 223 ASN A HA     1 
ATOM   3161  H  HB2    . ASN A  1 223 ? 195.020 169.814 202.010 1.00 46.24  ? 223 ASN A HB2    1 
ATOM   3162  H  HB3    . ASN A  1 223 ? 196.531 170.194 201.694 1.00 46.24  ? 223 ASN A HB3    1 
ATOM   3163  H  HD21   . ASN A  1 223 ? 196.330 171.807 204.637 1.00 46.24  ? 223 ASN A HD21   1 
ATOM   3164  H  HD22   . ASN A  1 223 ? 196.748 170.520 204.014 1.00 46.24  ? 223 ASN A HD22   1 
ATOM   3165  N  N      . PRO A  1 224 ? 193.129 171.454 199.155 1.00 41.93  ? 224 PRO A N      1 
ATOM   3166  C  CA     . PRO A  1 224 ? 191.672 171.634 199.056 1.00 41.93  ? 224 PRO A CA     1 
ATOM   3167  C  C      . PRO A  1 224 ? 190.886 170.370 199.355 1.00 41.93  ? 224 PRO A C      1 
ATOM   3168  O  O      . PRO A  1 224 ? 189.777 170.452 199.895 1.00 41.93  ? 224 PRO A O      1 
ATOM   3169  C  CB     . PRO A  1 224 ? 191.480 172.098 197.606 1.00 41.93  ? 224 PRO A CB     1 
ATOM   3170  C  CG     . PRO A  1 224 ? 192.636 171.527 196.874 1.00 41.93  ? 224 PRO A CG     1 
ATOM   3171  C  CD     . PRO A  1 224 ? 193.785 171.542 197.838 1.00 41.93  ? 224 PRO A CD     1 
ATOM   3172  H  HA     . PRO A  1 224 ? 191.380 172.336 199.656 1.00 41.93  ? 224 PRO A HA     1 
ATOM   3173  H  HB2    . PRO A  1 224 ? 190.645 171.750 197.258 1.00 41.93  ? 224 PRO A HB2    1 
ATOM   3174  H  HB3    . PRO A  1 224 ? 191.494 173.067 197.568 1.00 41.93  ? 224 PRO A HB3    1 
ATOM   3175  H  HG2    . PRO A  1 224 ? 192.432 170.618 196.605 1.00 41.93  ? 224 PRO A HG2    1 
ATOM   3176  H  HG3    . PRO A  1 224 ? 192.833 172.076 196.100 1.00 41.93  ? 224 PRO A HG3    1 
ATOM   3177  H  HD2    . PRO A  1 224 ? 194.356 170.772 197.691 1.00 41.93  ? 224 PRO A HD2    1 
ATOM   3178  H  HD3    . PRO A  1 224 ? 194.279 172.373 197.762 1.00 41.93  ? 224 PRO A HD3    1 
ATOM   3179  N  N      . GLN A  1 225 ? 191.432 169.198 199.026 1.00 39.33  ? 225 GLN A N      1 
ATOM   3180  C  CA     . GLN A  1 225 ? 190.694 167.952 199.207 1.00 39.33  ? 225 GLN A CA     1 
ATOM   3181  C  C      . GLN A  1 225 ? 190.618 167.512 200.665 1.00 39.33  ? 225 GLN A C      1 
ATOM   3182  O  O      . GLN A  1 225 ? 189.950 166.515 200.959 1.00 39.33  ? 225 GLN A O      1 
ATOM   3183  C  CB     . GLN A  1 225 ? 191.331 166.842 198.369 1.00 39.33  ? 225 GLN A CB     1 
ATOM   3184  C  CG     . GLN A  1 225 ? 191.258 167.075 196.866 1.00 39.33  ? 225 GLN A CG     1 
ATOM   3185  C  CD     . GLN A  1 225 ? 189.843 166.990 196.330 1.00 39.33  ? 225 GLN A CD     1 
ATOM   3186  O  OE1    . GLN A  1 225 ? 189.070 166.118 196.724 1.00 39.33  ? 225 GLN A OE1    1 
ATOM   3187  N  NE2    . GLN A  1 225 ? 189.495 167.903 195.430 1.00 39.33  ? 225 GLN A NE2    1 
ATOM   3188  H  H      . GLN A  1 225 ? 192.221 169.100 198.699 1.00 39.33  ? 225 GLN A H      1 
ATOM   3189  H  HA     . GLN A  1 225 ? 189.786 168.082 198.896 1.00 39.33  ? 225 GLN A HA     1 
ATOM   3190  H  HB2    . GLN A  1 225 ? 192.267 166.766 198.612 1.00 39.33  ? 225 GLN A HB2    1 
ATOM   3191  H  HB3    . GLN A  1 225 ? 190.874 166.008 198.560 1.00 39.33  ? 225 GLN A HB3    1 
ATOM   3192  H  HG2    . GLN A  1 225 ? 191.604 167.958 196.663 1.00 39.33  ? 225 GLN A HG2    1 
ATOM   3193  H  HG3    . GLN A  1 225 ? 191.789 166.399 196.416 1.00 39.33  ? 225 GLN A HG3    1 
ATOM   3194  H  HE21   . GLN A  1 225 ? 190.063 168.499 195.180 1.00 39.33  ? 225 GLN A HE21   1 
ATOM   3195  H  HE22   . GLN A  1 225 ? 188.703 167.898 195.097 1.00 39.33  ? 225 GLN A HE22   1 
ATOM   3196  N  N      . CYS A  1 226 ? 191.277 168.216 201.578 1.00 41.68  ? 226 CYS A N      1 
ATOM   3197  C  CA     . CYS A  1 226 ? 191.205 167.854 202.985 1.00 41.68  ? 226 CYS A CA     1 
ATOM   3198  C  C      . CYS A  1 226 ? 189.797 168.140 203.513 1.00 41.68  ? 226 CYS A C      1 
ATOM   3199  O  O      . CYS A  1 226 ? 189.325 169.279 203.396 1.00 41.68  ? 226 CYS A O      1 
ATOM   3200  C  CB     . CYS A  1 226 ? 192.237 168.647 203.785 1.00 41.68  ? 226 CYS A CB     1 
ATOM   3201  S  SG     . CYS A  1 226 ? 192.222 168.341 205.567 1.00 41.68  ? 226 CYS A SG     1 
ATOM   3202  H  H      . CYS A  1 226 ? 191.771 168.900 201.419 1.00 41.68  ? 226 CYS A H      1 
ATOM   3203  H  HA     . CYS A  1 226 ? 191.456 166.927 203.053 1.00 41.68  ? 226 CYS A HA     1 
ATOM   3204  H  HB2    . CYS A  1 226 ? 193.121 168.422 203.457 1.00 41.68  ? 226 CYS A HB2    1 
ATOM   3205  H  HB3    . CYS A  1 226 ? 192.070 169.592 203.650 1.00 41.68  ? 226 CYS A HB3    1 
ATOM   3206  N  N      . PRO A  1 227 ? 189.096 167.162 204.096 1.00 37.74  ? 227 PRO A N      1 
ATOM   3207  C  CA     . PRO A  1 227 ? 187.752 167.441 204.619 1.00 37.74  ? 227 PRO A CA     1 
ATOM   3208  C  C      . PRO A  1 227 ? 187.723 168.000 206.033 1.00 37.74  ? 227 PRO A C      1 
ATOM   3209  O  O      . PRO A  1 227 ? 186.638 168.086 206.620 1.00 37.74  ? 227 PRO A O      1 
ATOM   3210  C  CB     . PRO A  1 227 ? 187.085 166.060 204.570 1.00 37.74  ? 227 PRO A CB     1 
ATOM   3211  C  CG     . PRO A  1 227 ? 188.199 165.079 204.696 1.00 37.74  ? 227 PRO A CG     1 
ATOM   3212  C  CD     . PRO A  1 227 ? 189.502 165.787 204.441 1.00 37.74  ? 227 PRO A CD     1 
ATOM   3213  H  HA     . PRO A  1 227 ? 187.271 168.040 204.028 1.00 37.74  ? 227 PRO A HA     1 
ATOM   3214  H  HB2    . PRO A  1 227 ? 186.463 165.965 205.308 1.00 37.74  ? 227 PRO A HB2    1 
ATOM   3215  H  HB3    . PRO A  1 227 ? 186.629 165.950 203.722 1.00 37.74  ? 227 PRO A HB3    1 
ATOM   3216  H  HG2    . PRO A  1 227 ? 188.191 164.703 205.590 1.00 37.74  ? 227 PRO A HG2    1 
ATOM   3217  H  HG3    . PRO A  1 227 ? 188.073 164.379 204.038 1.00 37.74  ? 227 PRO A HG3    1 
ATOM   3218  H  HD2    . PRO A  1 227 ? 190.052 165.786 205.240 1.00 37.74  ? 227 PRO A HD2    1 
ATOM   3219  H  HD3    . PRO A  1 227 ? 189.954 165.362 203.696 1.00 37.74  ? 227 PRO A HD3    1 
ATOM   3220  N  N      . ILE A  1 228 ? 188.872 168.374 206.586 1.00 41.30  ? 228 ILE A N      1 
ATOM   3221  C  CA     . ILE A  1 228 ? 188.955 168.976 207.911 1.00 41.30  ? 228 ILE A CA     1 
ATOM   3222  C  C      . ILE A  1 228 ? 188.954 170.488 207.736 1.00 41.30  ? 228 ILE A C      1 
ATOM   3223  O  O      . ILE A  1 228 ? 189.749 171.030 206.958 1.00 41.30  ? 228 ILE A O      1 
ATOM   3224  C  CB     . ILE A  1 228 ? 190.214 168.490 208.652 1.00 41.30  ? 228 ILE A CB     1 
ATOM   3225  C  CG1    . ILE A  1 228 ? 190.298 166.959 208.578 1.00 41.30  ? 228 ILE A CG1    1 
ATOM   3226  C  CG2    . ILE A  1 228 ? 190.213 168.946 210.110 1.00 41.30  ? 228 ILE A CG2    1 
ATOM   3227  C  CD1    . ILE A  1 228 ? 191.310 166.332 209.510 1.00 41.30  ? 228 ILE A CD1    1 
ATOM   3228  H  H      . ILE A  1 228 ? 189.638 168.288 206.208 1.00 41.30  ? 228 ILE A H      1 
ATOM   3229  H  HA     . ILE A  1 228 ? 188.181 168.728 208.439 1.00 41.30  ? 228 ILE A HA     1 
ATOM   3230  H  HB     . ILE A  1 228 ? 190.992 168.864 208.212 1.00 41.30  ? 228 ILE A HB     1 
ATOM   3231  H  HG12   . ILE A  1 228 ? 189.428 166.591 208.797 1.00 41.30  ? 228 ILE A HG12   1 
ATOM   3232  H  HG13   . ILE A  1 228 ? 190.548 166.699 207.678 1.00 41.30  ? 228 ILE A HG13   1 
ATOM   3233  H  HG21   . ILE A  1 228 ? 191.117 168.903 210.458 1.00 41.30  ? 228 ILE A HG21   1 
ATOM   3234  H  HG22   . ILE A  1 228 ? 189.896 169.857 210.182 1.00 41.30  ? 228 ILE A HG22   1 
ATOM   3235  H  HG23   . ILE A  1 228 ? 189.634 168.359 210.619 1.00 41.30  ? 228 ILE A HG23   1 
ATOM   3236  H  HD11   . ILE A  1 228 ? 191.546 165.455 209.171 1.00 41.30  ? 228 ILE A HD11   1 
ATOM   3237  H  HD12   . ILE A  1 228 ? 192.098 166.896 209.546 1.00 41.30  ? 228 ILE A HD12   1 
ATOM   3238  H  HD13   . ILE A  1 228 ? 190.920 166.250 210.394 1.00 41.30  ? 228 ILE A HD13   1 
ATOM   3239  N  N      . PHE A  1 229 ? 188.066 171.168 208.462 1.00 36.45  ? 229 PHE A N      1 
ATOM   3240  C  CA     . PHE A  1 229 ? 187.839 172.600 208.297 1.00 36.45  ? 229 PHE A CA     1 
ATOM   3241  C  C      . PHE A  1 229 ? 187.988 173.311 209.632 1.00 36.45  ? 229 PHE A C      1 
ATOM   3242  O  O      . PHE A  1 229 ? 187.694 172.736 210.685 1.00 36.45  ? 229 PHE A O      1 
ATOM   3243  C  CB     . PHE A  1 229 ? 186.446 172.878 207.724 1.00 36.45  ? 229 PHE A CB     1 
ATOM   3244  C  CG     . PHE A  1 229 ? 186.189 172.222 206.402 1.00 36.45  ? 229 PHE A CG     1 
ATOM   3245  C  CD1    . PHE A  1 229 ? 186.543 172.851 205.222 1.00 36.45  ? 229 PHE A CD1    1 
ATOM   3246  C  CD2    . PHE A  1 229 ? 185.585 170.980 206.337 1.00 36.45  ? 229 PHE A CD2    1 
ATOM   3247  C  CE1    . PHE A  1 229 ? 186.303 172.251 204.004 1.00 36.45  ? 229 PHE A CE1    1 
ATOM   3248  C  CE2    . PHE A  1 229 ? 185.344 170.377 205.121 1.00 36.45  ? 229 PHE A CE2    1 
ATOM   3249  C  CZ     . PHE A  1 229 ? 185.704 171.012 203.956 1.00 36.45  ? 229 PHE A CZ     1 
ATOM   3250  H  H      . PHE A  1 229 ? 187.575 170.812 209.071 1.00 36.45  ? 229 PHE A H      1 
ATOM   3251  H  HA     . PHE A  1 229 ? 188.490 172.978 207.689 1.00 36.45  ? 229 PHE A HA     1 
ATOM   3252  H  HB2    . PHE A  1 229 ? 185.779 172.560 208.351 1.00 36.45  ? 229 PHE A HB2    1 
ATOM   3253  H  HB3    . PHE A  1 229 ? 186.354 173.834 207.599 1.00 36.45  ? 229 PHE A HB3    1 
ATOM   3254  H  HD1    . PHE A  1 229 ? 186.948 173.688 205.251 1.00 36.45  ? 229 PHE A HD1    1 
ATOM   3255  H  HD2    . PHE A  1 229 ? 185.341 170.547 207.122 1.00 36.45  ? 229 PHE A HD2    1 
ATOM   3256  H  HE1    . PHE A  1 229 ? 186.546 172.681 203.217 1.00 36.45  ? 229 PHE A HE1    1 
ATOM   3257  H  HE2    . PHE A  1 229 ? 184.939 169.540 205.089 1.00 36.45  ? 229 PHE A HE2    1 
ATOM   3258  H  HZ     . PHE A  1 229 ? 185.542 170.605 203.138 1.00 36.45  ? 229 PHE A HZ     1 
ATOM   3259  N  N      . ARG A  1 230 ? 188.452 174.558 209.577 1.00 43.32  ? 230 ARG A N      1 
ATOM   3260  C  CA     . ARG A  1 230 ? 188.460 175.456 210.724 1.00 43.32  ? 230 ARG A CA     1 
ATOM   3261  C  C      . ARG A  1 230 ? 187.447 176.569 210.494 1.00 43.32  ? 230 ARG A C      1 
ATOM   3262  O  O      . ARG A  1 230 ? 187.360 177.127 209.396 1.00 43.32  ? 230 ARG A O      1 
ATOM   3263  C  CB     . ARG A  1 230 ? 189.857 176.040 210.940 1.00 43.32  ? 230 ARG A CB     1 
ATOM   3264  C  CG     . ARG A  1 230 ? 189.953 177.059 212.068 1.00 43.32  ? 230 ARG A CG     1 
ATOM   3265  C  CD     . ARG A  1 230 ? 191.396 177.434 212.354 1.00 43.32  ? 230 ARG A CD     1 
ATOM   3266  N  NE     . ARG A  1 230 ? 191.492 178.596 213.236 1.00 43.32  ? 230 ARG A NE     1 
ATOM   3267  C  CZ     . ARG A  1 230 ? 191.396 179.866 212.846 1.00 43.32  ? 230 ARG A CZ     1 
ATOM   3268  N  NH1    . ARG A  1 230 ? 191.194 180.185 211.571 1.00 43.32  ? 230 ARG A NH1    1 
ATOM   3269  N  NH2    . ARG A  1 230 ? 191.500 180.835 213.745 1.00 43.32  ? 230 ARG A NH2    1 
ATOM   3270  H  H      . ARG A  1 230 ? 188.778 174.913 208.865 1.00 43.32  ? 230 ARG A H      1 
ATOM   3271  H  HA     . ARG A  1 230 ? 188.206 174.979 211.528 1.00 43.32  ? 230 ARG A HA     1 
ATOM   3272  H  HB2    . ARG A  1 230 ? 190.465 175.315 211.149 1.00 43.32  ? 230 ARG A HB2    1 
ATOM   3273  H  HB3    . ARG A  1 230 ? 190.140 176.479 210.123 1.00 43.32  ? 230 ARG A HB3    1 
ATOM   3274  H  HG2    . ARG A  1 230 ? 189.485 177.871 211.822 1.00 43.32  ? 230 ARG A HG2    1 
ATOM   3275  H  HG3    . ARG A  1 230 ? 189.571 176.681 212.875 1.00 43.32  ? 230 ARG A HG3    1 
ATOM   3276  H  HD2    . ARG A  1 230 ? 191.829 176.688 212.797 1.00 43.32  ? 230 ARG A HD2    1 
ATOM   3277  H  HD3    . ARG A  1 230 ? 191.851 177.630 211.521 1.00 43.32  ? 230 ARG A HD3    1 
ATOM   3278  H  HE     . ARG A  1 230 ? 191.690 178.451 214.060 1.00 43.32  ? 230 ARG A HE     1 
ATOM   3279  H  HH11   . ARG A  1 230 ? 191.122 179.580 210.967 1.00 43.32  ? 230 ARG A HH11   1 
ATOM   3280  H  HH12   . ARG A  1 230 ? 191.135 181.014 211.348 1.00 43.32  ? 230 ARG A HH12   1 
ATOM   3281  H  HH21   . ARG A  1 230 ? 191.630 180.641 214.572 1.00 43.32  ? 230 ARG A HH21   1 
ATOM   3282  H  HH22   . ARG A  1 230 ? 191.438 181.657 213.500 1.00 43.32  ? 230 ARG A HH22   1 
ATOM   3283  N  N      . LEU A  1 231 ? 186.682 176.892 211.539 1.00 41.73  ? 231 LEU A N      1 
ATOM   3284  C  CA     . LEU A  1 231 ? 185.606 177.870 211.398 1.00 41.73  ? 231 LEU A CA     1 
ATOM   3285  C  C      . LEU A  1 231 ? 186.154 179.254 211.069 1.00 41.73  ? 231 LEU A C      1 
ATOM   3286  O  O      . LEU A  1 231 ? 185.584 179.975 210.239 1.00 41.73  ? 231 LEU A O      1 
ATOM   3287  C  CB     . LEU A  1 231 ? 184.768 177.915 212.676 1.00 41.73  ? 231 LEU A CB     1 
ATOM   3288  C  CG     . LEU A  1 231 ? 184.274 176.573 213.228 1.00 41.73  ? 231 LEU A CG     1 
ATOM   3289  C  CD1    . LEU A  1 231 ? 183.360 176.792 214.422 1.00 41.73  ? 231 LEU A CD1    1 
ATOM   3290  C  CD2    . LEU A  1 231 ? 183.568 175.754 212.159 1.00 41.73  ? 231 LEU A CD2    1 
ATOM   3291  H  H      . LEU A  1 231 ? 186.770 176.565 212.329 1.00 41.73  ? 231 LEU A H      1 
ATOM   3292  H  HA     . LEU A  1 231 ? 185.030 177.603 210.666 1.00 41.73  ? 231 LEU A HA     1 
ATOM   3293  H  HB2    . LEU A  1 231 ? 185.300 178.331 213.371 1.00 41.73  ? 231 LEU A HB2    1 
ATOM   3294  H  HB3    . LEU A  1 231 ? 183.984 178.459 212.505 1.00 41.73  ? 231 LEU A HB3    1 
ATOM   3295  H  HG     . LEU A  1 231 ? 185.037 176.060 213.534 1.00 41.73  ? 231 LEU A HG     1 
ATOM   3296  H  HD11   . LEU A  1 231 ? 183.099 175.930 214.781 1.00 41.73  ? 231 LEU A HD11   1 
ATOM   3297  H  HD12   . LEU A  1 231 ? 183.839 177.301 215.095 1.00 41.73  ? 231 LEU A HD12   1 
ATOM   3298  H  HD13   . LEU A  1 231 ? 182.576 177.282 214.131 1.00 41.73  ? 231 LEU A HD13   1 
ATOM   3299  H  HD21   . LEU A  1 231 ? 183.058 175.050 212.587 1.00 41.73  ? 231 LEU A HD21   1 
ATOM   3300  H  HD22   . LEU A  1 231 ? 182.975 176.336 211.659 1.00 41.73  ? 231 LEU A HD22   1 
ATOM   3301  H  HD23   . LEU A  1 231 ? 184.232 175.370 211.566 1.00 41.73  ? 231 LEU A HD23   1 
ATOM   3302  N  N      . GLY A  1 232 ? 187.256 179.644 211.714 1.00 43.09  ? 232 GLY A N      1 
ATOM   3303  C  CA     . GLY A  1 232 ? 187.878 180.917 211.393 1.00 43.09  ? 232 GLY A CA     1 
ATOM   3304  C  C      . GLY A  1 232 ? 188.311 181.000 209.943 1.00 43.09  ? 232 GLY A C      1 
ATOM   3305  O  O      . GLY A  1 232 ? 188.146 182.035 209.294 1.00 43.09  ? 232 GLY A O      1 
ATOM   3306  H  H      . GLY A  1 232 ? 187.652 179.194 212.330 1.00 43.09  ? 232 GLY A H      1 
ATOM   3307  H  HA2    . GLY A  1 232 ? 187.250 181.635 211.567 1.00 43.09  ? 232 GLY A HA2    1 
ATOM   3308  H  HA3    . GLY A  1 232 ? 188.657 181.047 211.955 1.00 43.09  ? 232 GLY A HA3    1 
ATOM   3309  N  N      . ASP A  1 233 ? 188.863 179.907 209.411 1.00 41.42  ? 233 ASP A N      1 
ATOM   3310  C  CA     . ASP A  1 233 ? 189.220 179.873 207.998 1.00 41.42  ? 233 ASP A CA     1 
ATOM   3311  C  C      . ASP A  1 233 ? 187.988 179.976 207.110 1.00 41.42  ? 233 ASP A C      1 
ATOM   3312  O  O      . ASP A  1 233 ? 188.032 180.641 206.069 1.00 41.42  ? 233 ASP A O      1 
ATOM   3313  C  CB     . ASP A  1 233 ? 189.995 178.594 207.684 1.00 41.42  ? 233 ASP A CB     1 
ATOM   3314  C  CG     . ASP A  1 233 ? 191.301 178.502 208.446 1.00 41.42  ? 233 ASP A CG     1 
ATOM   3315  O  OD1    . ASP A  1 233 ? 191.603 179.430 209.226 1.00 41.42  ? 233 ASP A OD1    1 
ATOM   3316  O  OD2    . ASP A  1 233 ? 192.028 177.502 208.266 1.00 41.42  ? 233 ASP A OD2    1 
ATOM   3317  H  H      . ASP A  1 233 ? 189.036 179.183 209.842 1.00 41.42  ? 233 ASP A H      1 
ATOM   3318  H  HA     . ASP A  1 233 ? 189.796 180.628 207.801 1.00 41.42  ? 233 ASP A HA     1 
ATOM   3319  H  HB2    . ASP A  1 233 ? 189.451 177.829 207.925 1.00 41.42  ? 233 ASP A HB2    1 
ATOM   3320  H  HB3    . ASP A  1 233 ? 190.197 178.573 206.736 1.00 41.42  ? 233 ASP A HB3    1 
ATOM   3321  N  N      . ILE A  1 234 ? 186.886 179.333 207.505 1.00 37.39  ? 234 ILE A N      1 
ATOM   3322  C  CA     . ILE A  1 234 ? 185.646 179.422 206.736 1.00 37.39  ? 234 ILE A CA     1 
ATOM   3323  C  C      . ILE A  1 234 ? 185.175 180.868 206.665 1.00 37.39  ? 234 ILE A C      1 
ATOM   3324  O  O      . ILE A  1 234 ? 184.757 181.355 205.608 1.00 37.39  ? 234 ILE A O      1 
ATOM   3325  C  CB     . ILE A  1 234 ? 184.566 178.509 207.346 1.00 37.39  ? 234 ILE A CB     1 
ATOM   3326  C  CG1    . ILE A  1 234 ? 184.941 177.033 207.173 1.00 37.39  ? 234 ILE A CG1    1 
ATOM   3327  C  CG2    . ILE A  1 234 ? 183.201 178.800 206.714 1.00 37.39  ? 234 ILE A CG2    1 
ATOM   3328  C  CD1    . ILE A  1 234 ? 184.120 176.078 208.028 1.00 37.39  ? 234 ILE A CD1    1 
ATOM   3329  H  H      . ILE A  1 234 ? 186.831 178.844 208.210 1.00 37.39  ? 234 ILE A H      1 
ATOM   3330  H  HA     . ILE A  1 234 ? 185.816 179.119 205.830 1.00 37.39  ? 234 ILE A HA     1 
ATOM   3331  H  HB     . ILE A  1 234 ? 184.507 178.700 208.294 1.00 37.39  ? 234 ILE A HB     1 
ATOM   3332  H  HG12   . ILE A  1 234 ? 184.804 176.789 206.247 1.00 37.39  ? 234 ILE A HG12   1 
ATOM   3333  H  HG13   . ILE A  1 234 ? 185.872 176.908 207.406 1.00 37.39  ? 234 ILE A HG13   1 
ATOM   3334  H  HG21   . ILE A  1 234 ? 182.623 178.029 206.807 1.00 37.39  ? 234 ILE A HG21   1 
ATOM   3335  H  HG22   . ILE A  1 234 ? 182.799 179.557 207.167 1.00 37.39  ? 234 ILE A HG22   1 
ATOM   3336  H  HG23   . ILE A  1 234 ? 183.322 178.998 205.772 1.00 37.39  ? 234 ILE A HG23   1 
ATOM   3337  H  HD11   . ILE A  1 234 ? 184.600 175.243 208.123 1.00 37.39  ? 234 ILE A HD11   1 
ATOM   3338  H  HD12   . ILE A  1 234 ? 183.977 176.477 208.899 1.00 37.39  ? 234 ILE A HD12   1 
ATOM   3339  H  HD13   . ILE A  1 234 ? 183.267 175.921 207.595 1.00 37.39  ? 234 ILE A HD13   1 
ATOM   3340  N  N      . PHE A  1 235 ? 185.235 181.578 207.793 1.00 40.58  ? 235 PHE A N      1 
ATOM   3341  C  CA     . PHE A  1 235 ? 184.762 182.959 207.815 1.00 40.58  ? 235 PHE A CA     1 
ATOM   3342  C  C      . PHE A  1 235 ? 185.737 183.908 207.125 1.00 40.58  ? 235 PHE A C      1 
ATOM   3343  O  O      . PHE A  1 235 ? 185.315 184.939 206.591 1.00 40.58  ? 235 PHE A O      1 
ATOM   3344  C  CB     . PHE A  1 235 ? 184.513 183.404 209.254 1.00 40.58  ? 235 PHE A CB     1 
ATOM   3345  C  CG     . PHE A  1 235 ? 183.171 182.992 209.789 1.00 40.58  ? 235 PHE A CG     1 
ATOM   3346  C  CD1    . PHE A  1 235 ? 182.885 181.660 210.029 1.00 40.58  ? 235 PHE A CD1    1 
ATOM   3347  C  CD2    . PHE A  1 235 ? 182.197 183.939 210.055 1.00 40.58  ? 235 PHE A CD2    1 
ATOM   3348  C  CE1    . PHE A  1 235 ? 181.653 181.280 210.522 1.00 40.58  ? 235 PHE A CE1    1 
ATOM   3349  C  CE2    . PHE A  1 235 ? 180.964 183.564 210.549 1.00 40.58  ? 235 PHE A CE2    1 
ATOM   3350  C  CZ     . PHE A  1 235 ? 180.692 182.233 210.782 1.00 40.58  ? 235 PHE A CZ     1 
ATOM   3351  H  H      . PHE A  1 235 ? 185.540 181.288 208.543 1.00 40.58  ? 235 PHE A H      1 
ATOM   3352  H  HA     . PHE A  1 235 ? 183.917 183.007 207.342 1.00 40.58  ? 235 PHE A HA     1 
ATOM   3353  H  HB2    . PHE A  1 235 ? 185.193 183.016 209.826 1.00 40.58  ? 235 PHE A HB2    1 
ATOM   3354  H  HB3    . PHE A  1 235 ? 184.563 184.372 209.294 1.00 40.58  ? 235 PHE A HB3    1 
ATOM   3355  H  HD1    . PHE A  1 235 ? 183.528 181.013 209.855 1.00 40.58  ? 235 PHE A HD1    1 
ATOM   3356  H  HD2    . PHE A  1 235 ? 182.376 184.838 209.900 1.00 40.58  ? 235 PHE A HD2    1 
ATOM   3357  H  HE1    . PHE A  1 235 ? 181.472 180.382 210.678 1.00 40.58  ? 235 PHE A HE1    1 
ATOM   3358  H  HE2    . PHE A  1 235 ? 180.317 184.207 210.724 1.00 40.58  ? 235 PHE A HE2    1 
ATOM   3359  H  HZ     . PHE A  1 235 ? 179.862 181.980 211.114 1.00 40.58  ? 235 PHE A HZ     1 
ATOM   3360  N  N      . GLN A  1 236 ? 187.033 183.582 207.121 1.00 43.16  ? 236 GLN A N      1 
ATOM   3361  C  CA     . GLN A  1 236 ? 188.015 184.462 206.492 1.00 43.16  ? 236 GLN A CA     1 
ATOM   3362  C  C      . GLN A  1 236 ? 188.093 184.251 204.986 1.00 43.16  ? 236 GLN A C      1 
ATOM   3363  O  O      . GLN A  1 236 ? 188.501 185.163 204.258 1.00 43.16  ? 236 GLN A O      1 
ATOM   3364  C  CB     . GLN A  1 236 ? 189.394 184.254 207.119 1.00 43.16  ? 236 GLN A CB     1 
ATOM   3365  C  CG     . GLN A  1 236 ? 189.740 185.265 208.198 1.00 43.16  ? 236 GLN A CG     1 
ATOM   3366  C  CD     . GLN A  1 236 ? 191.132 185.063 208.760 1.00 43.16  ? 236 GLN A CD     1 
ATOM   3367  O  OE1    . GLN A  1 236 ? 191.767 184.036 208.521 1.00 43.16  ? 236 GLN A OE1    1 
ATOM   3368  N  NE2    . GLN A  1 236 ? 191.617 186.047 209.509 1.00 43.16  ? 236 GLN A NE2    1 
ATOM   3369  H  H      . GLN A  1 236 ? 187.360 182.867 207.469 1.00 43.16  ? 236 GLN A H      1 
ATOM   3370  H  HA     . GLN A  1 236 ? 187.762 185.385 206.649 1.00 43.16  ? 236 GLN A HA     1 
ATOM   3371  H  HB2    . GLN A  1 236 ? 189.436 183.371 207.517 1.00 43.16  ? 236 GLN A HB2    1 
ATOM   3372  H  HB3    . GLN A  1 236 ? 190.065 184.328 206.422 1.00 43.16  ? 236 GLN A HB3    1 
ATOM   3373  H  HG2    . GLN A  1 236 ? 189.697 186.157 207.819 1.00 43.16  ? 236 GLN A HG2    1 
ATOM   3374  H  HG3    . GLN A  1 236 ? 189.105 185.183 208.927 1.00 43.16  ? 236 GLN A HG3    1 
ATOM   3375  H  HE21   . GLN A  1 236 ? 191.144 186.751 209.653 1.00 43.16  ? 236 GLN A HE21   1 
ATOM   3376  H  HE22   . GLN A  1 236 ? 192.404 185.980 209.850 1.00 43.16  ? 236 GLN A HE22   1 
ATOM   3377  N  N      . GLU A  1 237 ? 187.717 183.066 204.496 1.00 42.23  ? 237 GLU A N      1 
ATOM   3378  C  CA     . GLU A  1 237 ? 187.796 182.807 203.061 1.00 42.23  ? 237 GLU A CA     1 
ATOM   3379  C  C      . GLU A  1 237 ? 186.846 183.699 202.270 1.00 42.23  ? 237 GLU A C      1 
ATOM   3380  O  O      . GLU A  1 237 ? 187.102 183.977 201.092 1.00 42.23  ? 237 GLU A O      1 
ATOM   3381  C  CB     . GLU A  1 237 ? 187.503 181.333 202.778 1.00 42.23  ? 237 GLU A CB     1 
ATOM   3382  C  CG     . GLU A  1 237 ? 187.671 180.935 201.315 1.00 42.23  ? 237 GLU A CG     1 
ATOM   3383  C  CD     . GLU A  1 237 ? 187.599 179.435 201.097 1.00 42.23  ? 237 GLU A CD     1 
ATOM   3384  O  OE1    . GLU A  1 237 ? 187.940 178.676 202.027 1.00 42.23  ? 237 GLU A OE1    1 
ATOM   3385  O  OE2    . GLU A  1 237 ? 187.201 179.015 199.990 1.00 42.23  ? 237 GLU A OE2    1 
ATOM   3386  H  H      . GLU A  1 237 ? 187.419 182.408 204.961 1.00 42.23  ? 237 GLU A H      1 
ATOM   3387  H  HA     . GLU A  1 237 ? 188.699 182.994 202.760 1.00 42.23  ? 237 GLU A HA     1 
ATOM   3388  H  HB2    . GLU A  1 237 ? 188.112 180.796 203.308 1.00 42.23  ? 237 GLU A HB2    1 
ATOM   3389  H  HB3    . GLU A  1 237 ? 186.588 181.143 203.034 1.00 42.23  ? 237 GLU A HB3    1 
ATOM   3390  H  HG2    . GLU A  1 237 ? 186.964 181.340 200.789 1.00 42.23  ? 237 GLU A HG2    1 
ATOM   3391  H  HG3    . GLU A  1 237 ? 188.535 181.243 201.001 1.00 42.23  ? 237 GLU A HG3    1 
ATOM   3392  N  N      . ILE A  1 238 ? 185.755 184.153 202.892 1.00 40.44  ? 238 ILE A N      1 
ATOM   3393  C  CA     . ILE A  1 238 ? 184.772 185.023 202.258 1.00 40.44  ? 238 ILE A CA     1 
ATOM   3394  C  C      . ILE A  1 238 ? 184.746 186.416 202.880 1.00 40.44  ? 238 ILE A C      1 
ATOM   3395  O  O      . ILE A  1 238 ? 183.860 187.211 202.567 1.00 40.44  ? 238 ILE A O      1 
ATOM   3396  C  CB     . ILE A  1 238 ? 183.366 184.388 202.286 1.00 40.44  ? 238 ILE A CB     1 
ATOM   3397  C  CG1    . ILE A  1 238 ? 182.965 183.988 203.710 1.00 40.44  ? 238 ILE A CG1    1 
ATOM   3398  C  CG2    . ILE A  1 238 ? 183.324 183.173 201.370 1.00 40.44  ? 238 ILE A CG2    1 
ATOM   3399  C  CD1    . ILE A  1 238 ? 181.497 183.676 203.858 1.00 40.44  ? 238 ILE A CD1    1 
ATOM   3400  H  H      . ILE A  1 238 ? 185.564 183.965 203.708 1.00 40.44  ? 238 ILE A H      1 
ATOM   3401  H  HA     . ILE A  1 238 ? 184.999 185.146 201.325 1.00 40.44  ? 238 ILE A HA     1 
ATOM   3402  H  HB     . ILE A  1 238 ? 182.727 185.039 201.959 1.00 40.44  ? 238 ILE A HB     1 
ATOM   3403  H  HG12   . ILE A  1 238 ? 183.459 183.192 203.959 1.00 40.44  ? 238 ILE A HG12   1 
ATOM   3404  H  HG13   . ILE A  1 238 ? 183.170 184.706 204.327 1.00 40.44  ? 238 ILE A HG13   1 
ATOM   3405  H  HG21   . ILE A  1 238 ? 182.415 182.838 201.325 1.00 40.44  ? 238 ILE A HG21   1 
ATOM   3406  H  HG22   . ILE A  1 238 ? 183.622 183.433 200.485 1.00 40.44  ? 238 ILE A HG22   1 
ATOM   3407  H  HG23   . ILE A  1 238 ? 183.911 182.489 201.727 1.00 40.44  ? 238 ILE A HG23   1 
ATOM   3408  H  HD11   . ILE A  1 238 ? 181.289 183.588 204.801 1.00 40.44  ? 238 ILE A HD11   1 
ATOM   3409  H  HD12   . ILE A  1 238 ? 180.980 184.399 203.471 1.00 40.44  ? 238 ILE A HD12   1 
ATOM   3410  H  HD13   . ILE A  1 238 ? 181.302 182.845 203.397 1.00 40.44  ? 238 ILE A HD13   1 
ATOM   3411  N  N      . GLY A  1 239 ? 185.698 186.732 203.757 1.00 43.97  ? 239 GLY A N      1 
ATOM   3412  C  CA     . GLY A  1 239 ? 185.780 188.052 204.346 1.00 43.97  ? 239 GLY A CA     1 
ATOM   3413  C  C      . GLY A  1 239 ? 184.868 188.300 205.526 1.00 43.97  ? 239 GLY A C      1 
ATOM   3414  O  O      . GLY A  1 239 ? 184.820 189.434 206.018 1.00 43.97  ? 239 GLY A O      1 
ATOM   3415  H  H      . GLY A  1 239 ? 186.315 186.201 204.031 1.00 43.97  ? 239 GLY A H      1 
ATOM   3416  H  HA2    . GLY A  1 239 ? 186.691 188.204 204.641 1.00 43.97  ? 239 GLY A HA2    1 
ATOM   3417  H  HA3    . GLY A  1 239 ? 185.573 188.712 203.667 1.00 43.97  ? 239 GLY A HA3    1 
ATOM   3418  N  N      . GLU A  1 240 ? 184.145 187.288 205.999 1.00 42.60  ? 240 GLU A N      1 
ATOM   3419  C  CA     . GLU A  1 240 ? 183.264 187.467 207.141 1.00 42.60  ? 240 GLU A CA     1 
ATOM   3420  C  C      . GLU A  1 240 ? 184.072 187.545 208.433 1.00 42.60  ? 240 GLU A C      1 
ATOM   3421  O  O      . GLU A  1 240 ? 185.108 186.894 208.593 1.00 42.60  ? 240 GLU A O      1 
ATOM   3422  C  CB     . GLU A  1 240 ? 182.253 186.323 207.226 1.00 42.60  ? 240 GLU A CB     1 
ATOM   3423  C  CG     . GLU A  1 240 ? 181.247 186.285 206.082 1.00 42.60  ? 240 GLU A CG     1 
ATOM   3424  C  CD     . GLU A  1 240 ? 180.262 187.439 206.120 1.00 42.60  ? 240 GLU A CD     1 
ATOM   3425  O  OE1    . GLU A  1 240 ? 180.255 188.190 207.117 1.00 42.60  ? 240 GLU A OE1    1 
ATOM   3426  O  OE2    . GLU A  1 240 ? 179.493 187.594 205.148 1.00 42.60  ? 240 GLU A OE2    1 
ATOM   3427  H  H      . GLU A  1 240 ? 184.146 186.492 205.677 1.00 42.60  ? 240 GLU A H      1 
ATOM   3428  H  HA     . GLU A  1 240 ? 182.779 188.300 207.041 1.00 42.60  ? 240 GLU A HA     1 
ATOM   3429  H  HB2    . GLU A  1 240 ? 182.737 185.483 207.216 1.00 42.60  ? 240 GLU A HB2    1 
ATOM   3430  H  HB3    . GLU A  1 240 ? 181.759 186.404 208.056 1.00 42.60  ? 240 GLU A HB3    1 
ATOM   3431  H  HG2    . GLU A  1 240 ? 181.724 186.328 205.240 1.00 42.60  ? 240 GLU A HG2    1 
ATOM   3432  H  HG3    . GLU A  1 240 ? 180.741 185.460 206.136 1.00 42.60  ? 240 GLU A HG3    1 
ATOM   3433  N  N      . ASN A  1 241 ? 183.575 188.357 209.365 1.00 48.86  ? 241 ASN A N      1 
ATOM   3434  C  CA     . ASN A  1 241 ? 184.200 188.556 210.670 1.00 48.86  ? 241 ASN A CA     1 
ATOM   3435  C  C      . ASN A  1 241 ? 183.498 187.642 211.665 1.00 48.86  ? 241 ASN A C      1 
ATOM   3436  O  O      . ASN A  1 241 ? 182.271 187.685 211.798 1.00 48.86  ? 241 ASN A O      1 
ATOM   3437  C  CB     . ASN A  1 241 ? 184.110 190.018 211.103 1.00 48.86  ? 241 ASN A CB     1 
ATOM   3438  C  CG     . ASN A  1 241 ? 185.027 190.340 212.269 1.00 48.86  ? 241 ASN A CG     1 
ATOM   3439  O  OD1    . ASN A  1 241 ? 185.376 189.466 213.064 1.00 48.86  ? 241 ASN A OD1    1 
ATOM   3440  N  ND2    . ASN A  1 241 ? 185.424 191.602 212.376 1.00 48.86  ? 241 ASN A ND2    1 
ATOM   3441  H  H      . ASN A  1 241 ? 182.855 188.814 209.261 1.00 48.86  ? 241 ASN A H      1 
ATOM   3442  H  HA     . ASN A  1 241 ? 185.136 188.308 210.632 1.00 48.86  ? 241 ASN A HA     1 
ATOM   3443  H  HB2    . ASN A  1 241 ? 184.361 190.586 210.358 1.00 48.86  ? 241 ASN A HB2    1 
ATOM   3444  H  HB3    . ASN A  1 241 ? 183.200 190.210 211.377 1.00 48.86  ? 241 ASN A HB3    1 
ATOM   3445  H  HD22   . ASN A  1 241 ? 185.160 192.185 211.802 1.00 48.86  ? 241 ASN A HD22   1 
ATOM   3446  N  N      . PHE A  1 242 ? 184.279 186.816 212.364 1.00 46.74  ? 242 PHE A N      1 
ATOM   3447  C  CA     . PHE A  1 242 ? 183.697 185.850 213.286 1.00 46.74  ? 242 PHE A CA     1 
ATOM   3448  C  C      . PHE A  1 242 ? 183.217 186.491 214.582 1.00 46.74  ? 242 PHE A C      1 
ATOM   3449  O  O      . PHE A  1 242 ? 182.347 185.925 215.247 1.00 46.74  ? 242 PHE A O      1 
ATOM   3450  C  CB     . PHE A  1 242 ? 184.709 184.749 213.604 1.00 46.74  ? 242 PHE A CB     1 
ATOM   3451  C  CG     . PHE A  1 242 ? 184.085 183.498 214.154 1.00 46.74  ? 242 PHE A CG     1 
ATOM   3452  C  CD1    . PHE A  1 242 ? 183.905 183.334 215.516 1.00 46.74  ? 242 PHE A CD1    1 
ATOM   3453  C  CD2    . PHE A  1 242 ? 183.673 182.489 213.303 1.00 46.74  ? 242 PHE A CD2    1 
ATOM   3454  C  CE1    . PHE A  1 242 ? 183.327 182.185 216.017 1.00 46.74  ? 242 PHE A CE1    1 
ATOM   3455  C  CE2    . PHE A  1 242 ? 183.095 181.339 213.798 1.00 46.74  ? 242 PHE A CE2    1 
ATOM   3456  C  CZ     . PHE A  1 242 ? 182.921 181.187 215.155 1.00 46.74  ? 242 PHE A CZ     1 
ATOM   3457  H  H      . PHE A  1 242 ? 185.137 186.796 212.320 1.00 46.74  ? 242 PHE A H      1 
ATOM   3458  H  HA     . PHE A  1 242 ? 182.931 185.434 212.861 1.00 46.74  ? 242 PHE A HA     1 
ATOM   3459  H  HB2    . PHE A  1 242 ? 185.180 184.513 212.790 1.00 46.74  ? 242 PHE A HB2    1 
ATOM   3460  H  HB3    . PHE A  1 242 ? 185.337 185.082 214.264 1.00 46.74  ? 242 PHE A HB3    1 
ATOM   3461  H  HD1    . PHE A  1 242 ? 184.176 184.005 216.100 1.00 46.74  ? 242 PHE A HD1    1 
ATOM   3462  H  HD2    . PHE A  1 242 ? 183.788 182.589 212.388 1.00 46.74  ? 242 PHE A HD2    1 
ATOM   3463  H  HE1    . PHE A  1 242 ? 183.211 182.084 216.933 1.00 46.74  ? 242 PHE A HE1    1 
ATOM   3464  H  HE2    . PHE A  1 242 ? 182.823 180.668 213.215 1.00 46.74  ? 242 PHE A HE2    1 
ATOM   3465  H  HZ     . PHE A  1 242 ? 182.533 180.412 215.490 1.00 46.74  ? 242 PHE A HZ     1 
ATOM   3466  N  N      . THR A  1 243 ? 183.752 187.656 214.954 1.00 53.66  ? 243 THR A N      1 
ATOM   3467  C  CA     . THR A  1 243 ? 183.378 188.264 216.228 1.00 53.66  ? 243 THR A CA     1 
ATOM   3468  C  C      . THR A  1 243 ? 181.947 188.793 216.195 1.00 53.66  ? 243 THR A C      1 
ATOM   3469  O  O      . THR A  1 243 ? 181.151 188.502 217.098 1.00 53.66  ? 243 THR A O      1 
ATOM   3470  C  CB     . THR A  1 243 ? 184.357 189.385 216.576 1.00 53.66  ? 243 THR A CB     1 
ATOM   3471  O  OG1    . THR A  1 243 ? 185.696 188.875 216.553 1.00 53.66  ? 243 THR A OG1    1 
ATOM   3472  C  CG2    . THR A  1 243 ? 184.060 189.955 217.956 1.00 53.66  ? 243 THR A CG2    1 
ATOM   3473  H  H      . THR A  1 243 ? 184.324 188.106 214.498 1.00 53.66  ? 243 THR A H      1 
ATOM   3474  H  HA     . THR A  1 243 ? 183.432 187.591 216.924 1.00 53.66  ? 243 THR A HA     1 
ATOM   3475  H  HB     . THR A  1 243 ? 184.272 190.097 215.924 1.00 53.66  ? 243 THR A HB     1 
ATOM   3476  H  HG1    . THR A  1 243 ? 186.240 189.486 216.745 1.00 53.66  ? 243 THR A HG1    1 
ATOM   3477  H  HG21   . THR A  1 243 ? 184.830 190.446 218.281 1.00 53.66  ? 243 THR A HG21   1 
ATOM   3478  H  HG22   . THR A  1 243 ? 183.300 190.557 217.915 1.00 53.66  ? 243 THR A HG22   1 
ATOM   3479  H  HG23   . THR A  1 243 ? 183.862 189.237 218.577 1.00 53.66  ? 243 THR A HG23   1 
ATOM   3480  N  N      . GLU A  1 244 ? 181.606 189.580 215.172 1.00 54.53  ? 244 GLU A N      1 
ATOM   3481  C  CA     . GLU A  1 244 ? 180.253 190.116 215.067 1.00 54.53  ? 244 GLU A CA     1 
ATOM   3482  C  C      . GLU A  1 244 ? 179.222 189.007 214.907 1.00 54.53  ? 244 GLU A C      1 
ATOM   3483  O  O      . GLU A  1 244 ? 178.106 189.120 215.426 1.00 54.53  ? 244 GLU A O      1 
ATOM   3484  C  CB     . GLU A  1 244 ? 180.165 191.093 213.894 1.00 54.53  ? 244 GLU A CB     1 
ATOM   3485  C  CG     . GLU A  1 244 ? 180.929 192.393 214.104 1.00 54.53  ? 244 GLU A CG     1 
ATOM   3486  C  CD     . GLU A  1 244 ? 180.281 193.302 215.133 1.00 54.53  ? 244 GLU A CD     1 
ATOM   3487  O  OE1    . GLU A  1 244 ? 179.180 192.970 215.621 1.00 54.53  ? 244 GLU A OE1    1 
ATOM   3488  O  OE2    . GLU A  1 244 ? 180.876 194.352 215.455 1.00 54.53  ? 244 GLU A OE2    1 
ATOM   3489  H  H      . GLU A  1 244 ? 182.133 189.814 214.534 1.00 54.53  ? 244 GLU A H      1 
ATOM   3490  H  HA     . GLU A  1 244 ? 180.044 190.599 215.881 1.00 54.53  ? 244 GLU A HA     1 
ATOM   3491  H  HB2    . GLU A  1 244 ? 180.534 190.662 213.107 1.00 54.53  ? 244 GLU A HB2    1 
ATOM   3492  H  HB3    . GLU A  1 244 ? 179.234 191.314 213.738 1.00 54.53  ? 244 GLU A HB3    1 
ATOM   3493  H  HG2    . GLU A  1 244 ? 181.825 192.185 214.410 1.00 54.53  ? 244 GLU A HG2    1 
ATOM   3494  H  HG3    . GLU A  1 244 ? 180.970 192.873 213.262 1.00 54.53  ? 244 GLU A HG3    1 
ATOM   3495  N  N      . VAL A  1 245 ? 179.575 187.934 214.197 1.00 44.57  ? 245 VAL A N      1 
ATOM   3496  C  CA     . VAL A  1 245 ? 178.672 186.795 214.074 1.00 44.57  ? 245 VAL A CA     1 
ATOM   3497  C  C      . VAL A  1 245 ? 178.615 186.014 215.382 1.00 44.57  ? 245 VAL A C      1 
ATOM   3498  O  O      . VAL A  1 245 ? 177.632 185.315 215.653 1.00 44.57  ? 245 VAL A O      1 
ATOM   3499  C  CB     . VAL A  1 245 ? 179.105 185.904 212.894 1.00 44.57  ? 245 VAL A CB     1 
ATOM   3500  C  CG1    . VAL A  1 245 ? 178.219 184.668 212.800 1.00 44.57  ? 245 VAL A CG1    1 
ATOM   3501  C  CG2    . VAL A  1 245 ? 179.067 186.697 211.590 1.00 44.57  ? 245 VAL A CG2    1 
ATOM   3502  H  H      . VAL A  1 245 ? 180.323 187.843 213.784 1.00 44.57  ? 245 VAL A H      1
[truncated: 2,483,767 more chars]
