# Supplementary material for: Structural insights into the allosteric inhibition of P2X4 receptors
Source: Nat Commun. 2023 Oct 13;14:6437. doi: 10.1038/s41467-023-42164-y (PMC10575874; doi:10.1038/s41467-023-42164-y)
Supplement: Supplementary file 4 — Supplementary Dataset 1 [file 41467_2023_42164_MOESM4_ESM.zip › hP2X1trimer_a111a/hP2X1trimer_a111a_env/templates_101/6u9w.cif]

data_6U9W
# 
_entry.id   6U9W 
# 
_audit_conform.dict_name       mmcif_pdbx.dic 
_audit_conform.dict_version    5.329 
_audit_conform.dict_location   http://mmcif.pdb.org/dictionaries/ascii/mmcif_pdbx.dic 
# 
loop_
_database_2.database_id 
_database_2.database_code 
PDB   6U9W         
WWPDB D_1000244198 
EMDB  EMD-20703    
# 
_pdbx_database_related.db_name        EMDB 
_pdbx_database_related.details        
'Cryo electron microscopy structure of the ATP-gated rat P2X7 ion channel in the ATP-bound, open state' 
_pdbx_database_related.db_id          EMD-20703 
_pdbx_database_related.content_type   'associated EM volume' 
# 
_pdbx_database_status.status_code                     REL 
_pdbx_database_status.status_code_sf                  ? 
_pdbx_database_status.status_code_mr                  ? 
_pdbx_database_status.entry_id                        6U9W 
_pdbx_database_status.recvd_initial_deposition_date   2019-09-09 
_pdbx_database_status.SG_entry                        N 
_pdbx_database_status.deposit_site                    RCSB 
_pdbx_database_status.process_site                    RCSB 
_pdbx_database_status.status_code_cs                  ? 
_pdbx_database_status.methods_development_category    ? 
_pdbx_database_status.pdb_format_compatible           Y 
_pdbx_database_status.status_code_nmr_data            ? 
# 
loop_
_audit_author.name 
_audit_author.pdbx_ordinal 
_audit_author.identifier_ORCID 
'Mansoor, S.E.'  1 0000-0001-9606-8955 
'McCarthy, A.E.' 2 0000-0003-1600-4201 
# 
_citation.abstract                  ? 
_citation.abstract_id_CAS           ? 
_citation.book_id_ISBN              ? 
_citation.book_publisher            ? 
_citation.book_publisher_city       ? 
_citation.book_title                ? 
_citation.coordinate_linkage        ? 
_citation.country                   ? 
_citation.database_id_Medline       ? 
_citation.details                   ? 
_citation.id                        primary 
_citation.journal_abbrev            Cell 
_citation.journal_id_ASTM           ? 
_citation.journal_id_CSD            ? 
_citation.journal_id_ISSN           1097-4172 
_citation.journal_full              ? 
_citation.journal_issue             ? 
_citation.journal_volume            179 
_citation.language                  ? 
_citation.page_first                659 
_citation.page_last                 670.e13 
_citation.title                     'Full-Length P2X7Structures Reveal How Palmitoylation Prevents Channel Desensitization.' 
_citation.year                      2019 
_citation.database_id_CSD           ? 
_citation.pdbx_database_id_DOI      10.1016/j.cell.2019.09.017 
_citation.pdbx_database_id_PubMed   31587896 
_citation.unpublished_flag          ? 
# 
loop_
_citation_author.citation_id 
_citation_author.name 
_citation_author.ordinal 
_citation_author.identifier_ORCID 
primary 'McCarthy, A.E.' 1 ? 
primary 'Yoshioka, C.'   2 ? 
primary 'Mansoor, S.E.'  3 ? 
# 
_cell.angle_alpha                  90.00 
_cell.angle_alpha_esd              ? 
_cell.angle_beta                   90.00 
_cell.angle_beta_esd               ? 
_cell.angle_gamma                  90.00 
_cell.angle_gamma_esd              ? 
_cell.entry_id                     6U9W 
_cell.details                      ? 
_cell.formula_units_Z              ? 
_cell.length_a                     1.00 
_cell.length_a_esd                 ? 
_cell.length_b                     1.00 
_cell.length_b_esd                 ? 
_cell.length_c                     1.00 
_cell.length_c_esd                 ? 
_cell.volume                       ? 
_cell.volume_esd                   ? 
_cell.Z_PDB                        ? 
_cell.reciprocal_angle_alpha       ? 
_cell.reciprocal_angle_beta        ? 
_cell.reciprocal_angle_gamma       ? 
_cell.reciprocal_angle_alpha_esd   ? 
_cell.reciprocal_angle_beta_esd    ? 
_cell.reciprocal_angle_gamma_esd   ? 
_cell.reciprocal_length_a          ? 
_cell.reciprocal_length_b          ? 
_cell.reciprocal_length_c          ? 
_cell.reciprocal_length_a_esd      ? 
_cell.reciprocal_length_b_esd      ? 
_cell.reciprocal_length_c_esd      ? 
_cell.pdbx_unique_axis             ? 
# 
_symmetry.entry_id                         6U9W 
_symmetry.cell_setting                     ? 
_symmetry.Int_Tables_number                1 
_symmetry.space_group_name_Hall            ? 
_symmetry.space_group_name_H-M             'P 1' 
_symmetry.pdbx_full_space_group_name_H-M   ? 
# 
loop_
_entity.id 
_entity.type 
_entity.src_method 
_entity.pdbx_description 
_entity.formula_weight 
_entity.pdbx_number_of_molecules 
_entity.pdbx_ec 
_entity.pdbx_mutation 
_entity.pdbx_fragment 
_entity.details 
1 polymer     man 'P2X purinoceptor 7'                                                                        69904.016 3  ? ? ? ? 
2 branched    syn '2-acetamido-2-deoxy-beta-D-glucopyranose-(1-4)-2-acetamido-2-deoxy-beta-D-glucopyranose'   424.401   6  ? ? ? ? 
3 non-polymer syn 'ZINC ION'                                                                                  65.409    6  ? ? ? ? 
4 non-polymer syn "GUANOSINE-5'-DIPHOSPHATE"                                                                  443.201   3  ? ? ? ? 
5 non-polymer syn 2-acetamido-2-deoxy-beta-D-glucopyranose                                                    221.208   6  ? ? ? ? 
6 non-polymer syn 'O-[(R)-[(2S)-2-(hexadecanoyloxy)-3-(octadecanoyloxy)propoxy](hydroxy)phosphoryl]-D-serine' 764.022   3  ? ? ? ? 
7 non-polymer syn 'PALMITIC ACID'                                                                             256.424   12 ? ? ? ? 
8 non-polymer man "ADENOSINE-5'-TRIPHOSPHATE"                                                                 507.181   3  ? ? ? ? 
# 
_entity_name_com.entity_id   1 
_entity_name_com.name        'P2X7,ATP receptor,P2Z receptor,Purinergic receptor' 
# 
_entity_poly.entity_id                      1 
_entity_poly.type                           'polypeptide(L)' 
_entity_poly.nstd_linkage                   no 
_entity_poly.nstd_monomer                   no 
_entity_poly.pdbx_seq_one_letter_code       
;MPACCSWNDVFQYETNKVTRIQSVNYGTIKWILHMTVFSYVSFALMSDKLYQRKEPLISSVHTKVKGVAEVTENVTEGGV
TKLVHGIFDTADYTLPLQGNSFFVMTNYLKSEGQEQKLCPEYPSRGKQCHSDQGCIKGWMDPQSKGIQTGRCIPYDQKRK
TCEIFAWCPAEEGKEAPRPALLRSAENFTVLIKNNIDFPGHNYTTRNILPGMNISCTFHKTWNPQCPIFRLGDIFQEIGE
NFTEVAVQGGIMGIEIYWDCNLDSWSHRCQPKYSFRRLDDKYTNESLFPGYNFRYAKYYKENGMEKRTLIKAFGVRFDIL
VFGTGGKFDIIQLVVYIGSTLSYFGLATVCIDLIINTYASTCCRSRVYPSCKCCEPCAVNEYYYRKKCEPIVEPKPTLKY
VSFVDEPHIWMVDQQLLGKSLQDVKGQEVPRPQTDFLELSRLSLSLHHSPPIPGQPEEMQLLQIEAVPRSRDSPDWCQCG
NCLPSQLPENRRALEELCCRRKPGQCITTSELFSKIVLSREALQLLLLYQEPLLALEGEAINSKLRHCAYRSYATWRFVS
QDMADFAILPSCCRWKIRKEFPKTQGQYSGFKYPYSNSAVDAGLEVLFQ
;
_entity_poly.pdbx_seq_one_letter_code_can   
;MPACCSWNDVFQYETNKVTRIQSVNYGTIKWILHMTVFSYVSFALMSDKLYQRKEPLISSVHTKVKGVAEVTENVTEGGV
TKLVHGIFDTADYTLPLQGNSFFVMTNYLKSEGQEQKLCPEYPSRGKQCHSDQGCIKGWMDPQSKGIQTGRCIPYDQKRK
TCEIFAWCPAEEGKEAPRPALLRSAENFTVLIKNNIDFPGHNYTTRNILPGMNISCTFHKTWNPQCPIFRLGDIFQEIGE
NFTEVAVQGGIMGIEIYWDCNLDSWSHRCQPKYSFRRLDDKYTNESLFPGYNFRYAKYYKENGMEKRTLIKAFGVRFDIL
VFGTGGKFDIIQLVVYIGSTLSYFGLATVCIDLIINTYASTCCRSRVYPSCKCCEPCAVNEYYYRKKCEPIVEPKPTLKY
VSFVDEPHIWMVDQQLLGKSLQDVKGQEVPRPQTDFLELSRLSLSLHHSPPIPGQPEEMQLLQIEAVPRSRDSPDWCQCG
NCLPSQLPENRRALEELCCRRKPGQCITTSELFSKIVLSREALQLLLLYQEPLLALEGEAINSKLRHCAYRSYATWRFVS
QDMADFAILPSCCRWKIRKEFPKTQGQYSGFKYPYSNSAVDAGLEVLFQ
;
_entity_poly.pdbx_strand_id                 A,B,C 
_entity_poly.pdbx_target_identifier         ? 
# 
loop_
_entity_poly_seq.entity_id 
_entity_poly_seq.num 
_entity_poly_seq.mon_id 
_entity_poly_seq.hetero 
1 1   MET n 
1 2   PRO n 
1 3   ALA n 
1 4   CYS n 
1 5   CYS n 
1 6   SER n 
1 7   TRP n 
1 8   ASN n 
1 9   ASP n 
1 10  VAL n 
1 11  PHE n 
1 12  GLN n 
1 13  TYR n 
1 14  GLU n 
1 15  THR n 
1 16  ASN n 
1 17  LYS n 
1 18  VAL n 
1 19  THR n 
1 20  ARG n 
1 21  ILE n 
1 22  GLN n 
1 23  SER n 
1 24  VAL n 
1 25  ASN n 
1 26  TYR n 
1 27  GLY n 
1 28  THR n 
1 29  ILE n 
1 30  LYS n 
1 31  TRP n 
1 32  ILE n 
1 33  LEU n 
1 34  HIS n 
1 35  MET n 
1 36  THR n 
1 37  VAL n 
1 38  PHE n 
1 39  SER n 
1 40  TYR n 
1 41  VAL n 
1 42  SER n 
1 43  PHE n 
1 44  ALA n 
1 45  LEU n 
1 46  MET n 
1 47  SER n 
1 48  ASP n 
1 49  LYS n 
1 50  LEU n 
1 51  TYR n 
1 52  GLN n 
1 53  ARG n 
1 54  LYS n 
1 55  GLU n 
1 56  PRO n 
1 57  LEU n 
1 58  ILE n 
1 59  SER n 
1 60  SER n 
1 61  VAL n 
1 62  HIS n 
1 63  THR n 
1 64  LYS n 
1 65  VAL n 
1 66  LYS n 
1 67  GLY n 
1 68  VAL n 
1 69  ALA n 
1 70  GLU n 
1 71  VAL n 
1 72  THR n 
1 73  GLU n 
1 74  ASN n 
1 75  VAL n 
1 76  THR n 
1 77  GLU n 
1 78  GLY n 
1 79  GLY n 
1 80  VAL n 
1 81  THR n 
1 82  LYS n 
1 83  LEU n 
1 84  VAL n 
1 85  HIS n 
1 86  GLY n 
1 87  ILE n 
1 88  PHE n 
1 89  ASP n 
1 90  THR n 
1 91  ALA n 
1 92  ASP n 
1 93  TYR n 
1 94  THR n 
1 95  LEU n 
1 96  PRO n 
1 97  LEU n 
1 98  GLN n 
1 99  GLY n 
1 100 ASN n 
1 101 SER n 
1 102 PHE n 
1 103 PHE n 
1 104 VAL n 
1 105 MET n 
1 106 THR n 
1 107 ASN n 
1 108 TYR n 
1 109 LEU n 
1 110 LYS n 
1 111 SER n 
1 112 GLU n 
1 113 GLY n 
1 114 GLN n 
1 115 GLU n 
1 116 GLN n 
1 117 LYS n 
1 118 LEU n 
1 119 CYS n 
1 120 PRO n 
1 121 GLU n 
1 122 TYR n 
1 123 PRO n 
1 124 SER n 
1 125 ARG n 
1 126 GLY n 
1 127 LYS n 
1 128 GLN n 
1 129 CYS n 
1 130 HIS n 
1 131 SER n 
1 132 ASP n 
1 133 GLN n 
1 134 GLY n 
1 135 CYS n 
1 136 ILE n 
1 137 LYS n 
1 138 GLY n 
1 139 TRP n 
1 140 MET n 
1 141 ASP n 
1 142 PRO n 
1 143 GLN n 
1 144 SER n 
1 145 LYS n 
1 146 GLY n 
1 147 ILE n 
1 148 GLN n 
1 149 THR n 
1 150 GLY n 
1 151 ARG n 
1 152 CYS n 
1 153 ILE n 
1 154 PRO n 
1 155 TYR n 
1 156 ASP n 
1 157 GLN n 
1 158 LYS n 
1 159 ARG n 
1 160 LYS n 
1 161 THR n 
1 162 CYS n 
1 163 GLU n 
1 164 ILE n 
1 165 PHE n 
1 166 ALA n 
1 167 TRP n 
1 168 CYS n 
1 169 PRO n 
1 170 ALA n 
1 171 GLU n 
1 172 GLU n 
1 173 GLY n 
1 174 LYS n 
1 175 GLU n 
1 176 ALA n 
1 177 PRO n 
1 178 ARG n 
1 179 PRO n 
1 180 ALA n 
1 181 LEU n 
1 182 LEU n 
1 183 ARG n 
1 184 SER n 
1 185 ALA n 
1 186 GLU n 
1 187 ASN n 
1 188 PHE n 
1 189 THR n 
1 190 VAL n 
1 191 LEU n 
1 192 ILE n 
1 193 LYS n 
1 194 ASN n 
1 195 ASN n 
1 196 ILE n 
1 197 ASP n 
1 198 PHE n 
1 199 PRO n 
1 200 GLY n 
1 201 HIS n 
1 202 ASN n 
1 203 TYR n 
1 204 THR n 
1 205 THR n 
1 206 ARG n 
1 207 ASN n 
1 208 ILE n 
1 209 LEU n 
1 210 PRO n 
1 211 GLY n 
1 212 MET n 
1 213 ASN n 
1 214 ILE n 
1 215 SER n 
1 216 CYS n 
1 217 THR n 
1 218 PHE n 
1 219 HIS n 
1 220 LYS n 
1 221 THR n 
1 222 TRP n 
1 223 ASN n 
1 224 PRO n 
1 225 GLN n 
1 226 CYS n 
1 227 PRO n 
1 228 ILE n 
1 229 PHE n 
1 230 ARG n 
1 231 LEU n 
1 232 GLY n 
1 233 ASP n 
1 234 ILE n 
1 235 PHE n 
1 236 GLN n 
1 237 GLU n 
1 238 ILE n 
1 239 GLY n 
1 240 GLU n 
1 241 ASN n 
1 242 PHE n 
1 243 THR n 
1 244 GLU n 
1 245 VAL n 
1 246 ALA n 
1 247 VAL n 
1 248 GLN n 
1 249 GLY n 
1 250 GLY n 
1 251 ILE n 
1 252 MET n 
1 253 GLY n 
1 254 ILE n 
1 255 GLU n 
1 256 ILE n 
1 257 TYR n 
1 258 TRP n 
1 259 ASP n 
1 260 CYS n 
1 261 ASN n 
1 262 LEU n 
1 263 ASP n 
1 264 SER n 
1 265 TRP n 
1 266 SER n 
1 267 HIS n 
1 268 ARG n 
1 269 CYS n 
1 270 GLN n 
1 271 PRO n 
1 272 LYS n 
1 273 TYR n 
1 274 SER n 
1 275 PHE n 
1 276 ARG n 
1 277 ARG n 
1 278 LEU n 
1 279 ASP n 
1 280 ASP n 
1 281 LYS n 
1 282 TYR n 
1 283 THR n 
1 284 ASN n 
1 285 GLU n 
1 286 SER n 
1 287 LEU n 
1 288 PHE n 
1 289 PRO n 
1 290 GLY n 
1 291 TYR n 
1 292 ASN n 
1 293 PHE n 
1 294 ARG n 
1 295 TYR n 
1 296 ALA n 
1 297 LYS n 
1 298 TYR n 
1 299 TYR n 
1 300 LYS n 
1 301 GLU n 
1 302 ASN n 
1 303 GLY n 
1 304 MET n 
1 305 GLU n 
1 306 LYS n 
1 307 ARG n 
1 308 THR n 
1 309 LEU n 
1 310 ILE n 
1 311 LYS n 
1 312 ALA n 
1 313 PHE n 
1 314 GLY n 
1 315 VAL n 
1 316 ARG n 
1 317 PHE n 
1 318 ASP n 
1 319 ILE n 
1 320 LEU n 
1 321 VAL n 
1 322 PHE n 
1 323 GLY n 
1 324 THR n 
1 325 GLY n 
1 326 GLY n 
1 327 LYS n 
1 328 PHE n 
1 329 ASP n 
1 330 ILE n 
1 331 ILE n 
1 332 GLN n 
1 333 LEU n 
1 334 VAL n 
1 335 VAL n 
1 336 TYR n 
1 337 ILE n 
1 338 GLY n 
1 339 SER n 
1 340 THR n 
1 341 LEU n 
1 342 SER n 
1 343 TYR n 
1 344 PHE n 
1 345 GLY n 
1 346 LEU n 
1 347 ALA n 
1 348 THR n 
1 349 VAL n 
1 350 CYS n 
1 351 ILE n 
1 352 ASP n 
1 353 LEU n 
1 354 ILE n 
1 355 ILE n 
1 356 ASN n 
1 357 THR n 
1 358 TYR n 
1 359 ALA n 
1 360 SER n 
1 361 THR n 
1 362 CYS n 
1 363 CYS n 
1 364 ARG n 
1 365 SER n 
1 366 ARG n 
1 367 VAL n 
1 368 TYR n 
1 369 PRO n 
1 370 SER n 
1 371 CYS n 
1 372 LYS n 
1 373 CYS n 
1 374 CYS n 
1 375 GLU n 
1 376 PRO n 
1 377 CYS n 
1 378 ALA n 
1 379 VAL n 
1 380 ASN n 
1 381 GLU n 
1 382 TYR n 
1 383 TYR n 
1 384 TYR n 
1 385 ARG n 
1 386 LYS n 
1 387 LYS n 
1 388 CYS n 
1 389 GLU n 
1 390 PRO n 
1 391 ILE n 
1 392 VAL n 
1 393 GLU n 
1 394 PRO n 
1 395 LYS n 
1 396 PRO n 
1 397 THR n 
1 398 LEU n 
1 399 LYS n 
1 400 TYR n 
1 401 VAL n 
1 402 SER n 
1 403 PHE n 
1 404 VAL n 
1 405 ASP n 
1 406 GLU n 
1 407 PRO n 
1 408 HIS n 
1 409 ILE n 
1 410 TRP n 
1 411 MET n 
1 412 VAL n 
1 413 ASP n 
1 414 GLN n 
1 415 GLN n 
1 416 LEU n 
1 417 LEU n 
1 418 GLY n 
1 419 LYS n 
1 420 SER n 
1 421 LEU n 
1 422 GLN n 
1 423 ASP n 
1 424 VAL n 
1 425 LYS n 
1 426 GLY n 
1 427 GLN n 
1 428 GLU n 
1 429 VAL n 
1 430 PRO n 
1 431 ARG n 
1 432 PRO n 
1 433 GLN n 
1 434 THR n 
1 435 ASP n 
1 436 PHE n 
1 437 LEU n 
1 438 GLU n 
1 439 LEU n 
1 440 SER n 
1 441 ARG n 
1 442 LEU n 
1 443 SER n 
1 444 LEU n 
1 445 SER n 
1 446 LEU n 
1 447 HIS n 
1 448 HIS n 
1 449 SER n 
1 450 PRO n 
1 451 PRO n 
1 452 ILE n 
1 453 PRO n 
1 454 GLY n 
1 455 GLN n 
1 456 PRO n 
1 457 GLU n 
1 458 GLU n 
1 459 MET n 
1 460 GLN n 
1 461 LEU n 
1 462 LEU n 
1 463 GLN n 
1 464 ILE n 
1 465 GLU n 
1 466 ALA n 
1 467 VAL n 
1 468 PRO n 
1 469 ARG n 
1 470 SER n 
1 471 ARG n 
1 472 ASP n 
1 473 SER n 
1 474 PRO n 
1 475 ASP n 
1 476 TRP n 
1 477 CYS n 
1 478 GLN n 
1 479 CYS n 
1 480 GLY n 
1 481 ASN n 
1 482 CYS n 
1 483 LEU n 
1 484 PRO n 
1 485 SER n 
1 486 GLN n 
1 487 LEU n 
1 488 PRO n 
1 489 GLU n 
1 490 ASN n 
1 491 ARG n 
1 492 ARG n 
1 493 ALA n 
1 494 LEU n 
1 495 GLU n 
1 496 GLU n 
1 497 LEU n 
1 498 CYS n 
1 499 CYS n 
1 500 ARG n 
1 501 ARG n 
1 502 LYS n 
1 503 PRO n 
1 504 GLY n 
1 505 GLN n 
1 506 CYS n 
1 507 ILE n 
1 508 THR n 
1 509 THR n 
1 510 SER n 
1 511 GLU n 
1 512 LEU n 
1 513 PHE n 
1 514 SER n 
1 515 LYS n 
1 516 ILE n 
1 517 VAL n 
1 518 LEU n 
1 519 SER n 
1 520 ARG n 
1 521 GLU n 
1 522 ALA n 
1 523 LEU n 
1 524 GLN n 
1 525 LEU n 
1 526 LEU n 
1 527 LEU n 
1 528 LEU n 
1 529 TYR n 
1 530 GLN n 
1 531 GLU n 
1 532 PRO n 
1 533 LEU n 
1 534 LEU n 
1 535 ALA n 
1 536 LEU n 
1 537 GLU n 
1 538 GLY n 
1 539 GLU n 
1 540 ALA n 
1 541 ILE n 
1 542 ASN n 
1 543 SER n 
1 544 LYS n 
1 545 LEU n 
1 546 ARG n 
1 547 HIS n 
1 548 CYS n 
1 549 ALA n 
1 550 TYR n 
1 551 ARG n 
1 552 SER n 
1 553 TYR n 
1 554 ALA n 
1 555 THR n 
1 556 TRP n 
1 557 ARG n 
1 558 PHE n 
1 559 VAL n 
1 560 SER n 
1 561 GLN n 
1 562 ASP n 
1 563 MET n 
1 564 ALA n 
1 565 ASP n 
1 566 PHE n 
1 567 ALA n 
1 568 ILE n 
1 569 LEU n 
1 570 PRO n 
1 571 SER n 
1 572 CYS n 
1 573 CYS n 
1 574 ARG n 
1 575 TRP n 
1 576 LYS n 
1 577 ILE n 
1 578 ARG n 
1 579 LYS n 
1 580 GLU n 
1 581 PHE n 
1 582 PRO n 
1 583 LYS n 
1 584 THR n 
1 585 GLN n 
1 586 GLY n 
1 587 GLN n 
1 588 TYR n 
1 589 SER n 
1 590 GLY n 
1 591 PHE n 
1 592 LYS n 
1 593 TYR n 
1 594 PRO n 
1 595 TYR n 
1 596 SER n 
1 597 ASN n 
1 598 SER n 
1 599 ALA n 
1 600 VAL n 
1 601 ASP n 
1 602 ALA n 
1 603 GLY n 
1 604 LEU n 
1 605 GLU n 
1 606 VAL n 
1 607 LEU n 
1 608 PHE n 
1 609 GLN n 
# 
_entity_src_gen.entity_id                          1 
_entity_src_gen.pdbx_src_id                        1 
_entity_src_gen.pdbx_alt_source_flag               sample 
_entity_src_gen.pdbx_seq_type                      'Biological sequence' 
_entity_src_gen.pdbx_beg_seq_num                   1 
_entity_src_gen.pdbx_end_seq_num                   609 
_entity_src_gen.gene_src_common_name               Rat 
_entity_src_gen.gene_src_genus                     ? 
_entity_src_gen.pdbx_gene_src_gene                 P2rx7 
_entity_src_gen.gene_src_species                   ? 
_entity_src_gen.gene_src_strain                    ? 
_entity_src_gen.gene_src_tissue                    ? 
_entity_src_gen.gene_src_tissue_fraction           ? 
_entity_src_gen.gene_src_details                   ? 
_entity_src_gen.pdbx_gene_src_fragment             ? 
_entity_src_gen.pdbx_gene_src_scientific_name      'Rattus norvegicus' 
_entity_src_gen.pdbx_gene_src_ncbi_taxonomy_id     10116 
_entity_src_gen.pdbx_gene_src_variant              ? 
_entity_src_gen.pdbx_gene_src_cell_line            ? 
_entity_src_gen.pdbx_gene_src_atcc                 ? 
_entity_src_gen.pdbx_gene_src_organ                ? 
_entity_src_gen.pdbx_gene_src_organelle            ? 
_entity_src_gen.pdbx_gene_src_cell                 ? 
_entity_src_gen.pdbx_gene_src_cellular_location    ? 
_entity_src_gen.host_org_common_name               ? 
_entity_src_gen.pdbx_host_org_scientific_name      'Homo sapiens' 
_entity_src_gen.pdbx_host_org_ncbi_taxonomy_id     9606 
_entity_src_gen.host_org_genus                     ? 
_entity_src_gen.pdbx_host_org_gene                 ? 
_entity_src_gen.pdbx_host_org_organ                ? 
_entity_src_gen.host_org_species                   ? 
_entity_src_gen.pdbx_host_org_tissue               ? 
_entity_src_gen.pdbx_host_org_tissue_fraction      ? 
_entity_src_gen.pdbx_host_org_strain               ? 
_entity_src_gen.pdbx_host_org_variant              ? 
_entity_src_gen.pdbx_host_org_cell_line            ? 
_entity_src_gen.pdbx_host_org_atcc                 ? 
_entity_src_gen.pdbx_host_org_culture_collection   ? 
_entity_src_gen.pdbx_host_org_cell                 ? 
_entity_src_gen.pdbx_host_org_organelle            ? 
_entity_src_gen.pdbx_host_org_cellular_location    ? 
_entity_src_gen.pdbx_host_org_vector_type          ? 
_entity_src_gen.pdbx_host_org_vector               ? 
_entity_src_gen.host_org_details                   ? 
_entity_src_gen.expression_system_id               ? 
_entity_src_gen.plasmid_name                       ? 
_entity_src_gen.plasmid_details                    ? 
_entity_src_gen.pdbx_description                   ? 
# 
_struct_ref.id                         1 
_struct_ref.db_name                    UNP 
_struct_ref.db_code                    P2RX7_RAT 
_struct_ref.pdbx_db_accession          Q64663 
_struct_ref.pdbx_db_isoform            ? 
_struct_ref.entity_id                  1 
_struct_ref.pdbx_seq_one_letter_code   
;MPACCSWNDVFQYETNKVTRIQSVNYGTIKWILHMTVFSYVSFALMSDKLYQRKEPLISSVHTKVKGVAEVTENVTEGGV
TKLVHGIFDTADYTLPLQGNSFFVMTNYLKSEGQEQKLCPEYPSRGKQCHSDQGCIKGWMDPQSKGIQTGRCIPYDQKRK
TCEIFAWCPAEEGKEAPRPALLRSAENFTVLIKNNIDFPGHNYTTRNILPGMNISCTFHKTWNPQCPIFRLGDIFQEIGE
NFTEVAVQGGIMGIEIYWDCNLDSWSHRCQPKYSFRRLDDKYTNESLFPGYNFRYAKYYKENGMEKRTLIKAFGVRFDIL
VFGTGGKFDIIQLVVYIGSTLSYFGLATVCIDLIINTYASTCCRSRVYPSCKCCEPCAVNEYYYRKKCEPIVEPKPTLKY
VSFVDEPHIWMVDQQLLGKSLQDVKGQEVPRPQTDFLELSRLSLSLHHSPPIPGQPEEMQLLQIEAVPRSRDSPDWCQCG
NCLPSQLPENRRALEELCCRRKPGQCITTSELFSKIVLSREALQLLLLYQEPLLALEGEAINSKLRHCAYRSYATWRFVS
QDMADFAILPSCCRWKIRKEFPKTQGQYSGFKYPY
;
_struct_ref.pdbx_align_begin           1 
# 
loop_
_struct_ref_seq.align_id 
_struct_ref_seq.ref_id 
_struct_ref_seq.pdbx_PDB_id_code 
_struct_ref_seq.pdbx_strand_id 
_struct_ref_seq.seq_align_beg 
_struct_ref_seq.pdbx_seq_align_beg_ins_code 
_struct_ref_seq.seq_align_end 
_struct_ref_seq.pdbx_seq_align_end_ins_code 
_struct_ref_seq.pdbx_db_accession 
_struct_ref_seq.db_align_beg 
_struct_ref_seq.pdbx_db_align_beg_ins_code 
_struct_ref_seq.db_align_end 
_struct_ref_seq.pdbx_db_align_end_ins_code 
_struct_ref_seq.pdbx_auth_seq_align_beg 
_struct_ref_seq.pdbx_auth_seq_align_end 
1 1 6U9W A 1 ? 595 ? Q64663 1 ? 595 ? 1 595 
2 1 6U9W B 1 ? 595 ? Q64663 1 ? 595 ? 1 595 
3 1 6U9W C 1 ? 595 ? Q64663 1 ? 595 ? 1 595 
# 
loop_
_struct_ref_seq_dif.align_id 
_struct_ref_seq_dif.pdbx_pdb_id_code 
_struct_ref_seq_dif.mon_id 
_struct_ref_seq_dif.pdbx_pdb_strand_id 
_struct_ref_seq_dif.seq_num 
_struct_ref_seq_dif.pdbx_pdb_ins_code 
_struct_ref_seq_dif.pdbx_seq_db_name 
_struct_ref_seq_dif.pdbx_seq_db_accession_code 
_struct_ref_seq_dif.db_mon_id 
_struct_ref_seq_dif.pdbx_seq_db_seq_num 
_struct_ref_seq_dif.details 
_struct_ref_seq_dif.pdbx_auth_seq_num 
_struct_ref_seq_dif.pdbx_ordinal 
1 6U9W SER A 596 ? UNP Q64663 ? ? 'expression tag' 596 1  
1 6U9W ASN A 597 ? UNP Q64663 ? ? 'expression tag' 597 2  
1 6U9W SER A 598 ? UNP Q64663 ? ? 'expression tag' 598 3  
1 6U9W ALA A 599 ? UNP Q64663 ? ? 'expression tag' 599 4  
1 6U9W VAL A 600 ? UNP Q64663 ? ? 'expression tag' 600 5  
1 6U9W ASP A 601 ? UNP Q64663 ? ? 'expression tag' 601 6  
1 6U9W ALA A 602 ? UNP Q64663 ? ? 'expression tag' 602 7  
1 6U9W GLY A 603 ? UNP Q64663 ? ? 'expression tag' 603 8  
1 6U9W LEU A 604 ? UNP Q64663 ? ? 'expression tag' 604 9  
1 6U9W GLU A 605 ? UNP Q64663 ? ? 'expression tag' 605 10 
1 6U9W VAL A 606 ? UNP Q64663 ? ? 'expression tag' 606 11 
1 6U9W LEU A 607 ? UNP Q64663 ? ? 'expression tag' 607 12 
1 6U9W PHE A 608 ? UNP Q64663 ? ? 'expression tag' 608 13 
1 6U9W GLN A 609 ? UNP Q64663 ? ? 'expression tag' 609 14 
2 6U9W SER B 596 ? UNP Q64663 ? ? 'expression tag' 596 15 
2 6U9W ASN B 597 ? UNP Q64663 ? ? 'expression tag' 597 16 
2 6U9W SER B 598 ? UNP Q64663 ? ? 'expression tag' 598 17 
2 6U9W ALA B 599 ? UNP Q64663 ? ? 'expression tag' 599 18 
2 6U9W VAL B 600 ? UNP Q64663 ? ? 'expression tag' 600 19 
2 6U9W ASP B 601 ? UNP Q64663 ? ? 'expression tag' 601 20 
2 6U9W ALA B 602 ? UNP Q64663 ? ? 'expression tag' 602 21 
2 6U9W GLY B 603 ? UNP Q64663 ? ? 'expression tag' 603 22 
2 6U9W LEU B 604 ? UNP Q64663 ? ? 'expression tag' 604 23 
2 6U9W GLU B 605 ? UNP Q64663 ? ? 'expression tag' 605 24 
2 6U9W VAL B 606 ? UNP Q64663 ? ? 'expression tag' 606 25 
2 6U9W LEU B 607 ? UNP Q64663 ? ? 'expression tag' 607 26 
2 6U9W PHE B 608 ? UNP Q64663 ? ? 'expression tag' 608 27 
2 6U9W GLN B 609 ? UNP Q64663 ? ? 'expression tag' 609 28 
3 6U9W SER C 596 ? UNP Q64663 ? ? 'expression tag' 596 29 
3 6U9W ASN C 597 ? UNP Q64663 ? ? 'expression tag' 597 30 
3 6U9W SER C 598 ? UNP Q64663 ? ? 'expression tag' 598 31 
3 6U9W ALA C 599 ? UNP Q64663 ? ? 'expression tag' 599 32 
3 6U9W VAL C 600 ? UNP Q64663 ? ? 'expression tag' 600 33 
3 6U9W ASP C 601 ? UNP Q64663 ? ? 'expression tag' 601 34 
3 6U9W ALA C 602 ? UNP Q64663 ? ? 'expression tag' 602 35 
3 6U9W GLY C 603 ? UNP Q64663 ? ? 'expression tag' 603 36 
3 6U9W LEU C 604 ? UNP Q64663 ? ? 'expression tag' 604 37 
3 6U9W GLU C 605 ? UNP Q64663 ? ? 'expression tag' 605 38 
3 6U9W VAL C 606 ? UNP Q64663 ? ? 'expression tag' 606 39 
3 6U9W LEU C 607 ? UNP Q64663 ? ? 'expression tag' 607 40 
3 6U9W PHE C 608 ? UNP Q64663 ? ? 'expression tag' 608 41 
3 6U9W GLN C 609 ? UNP Q64663 ? ? 'expression tag' 609 42 
# 
loop_
_chem_comp.id 
_chem_comp.type 
_chem_comp.mon_nstd_flag 
_chem_comp.name 
_chem_comp.pdbx_synonyms 
_chem_comp.formula 
_chem_comp.formula_weight 
ALA 'L-peptide linking'          y ALANINE                                                                                     ? 
'C3 H7 N O2'        89.093  
ARG 'L-peptide linking'          y ARGININE                                                                                    ? 
'C6 H15 N4 O2 1'    175.209 
ASN 'L-peptide linking'          y ASPARAGINE                                                                                  ? 
'C4 H8 N2 O3'       132.118 
ASP 'L-peptide linking'          y 'ASPARTIC ACID'                                                                             ? 
'C4 H7 N O4'        133.103 
ATP non-polymer                  . "ADENOSINE-5'-TRIPHOSPHATE"                                                                 ? 
'C10 H16 N5 O13 P3' 507.181 
CYS 'L-peptide linking'          y CYSTEINE                                                                                    ? 
'C3 H7 N O2 S'      121.158 
GDP 'RNA linking'                n "GUANOSINE-5'-DIPHOSPHATE"                                                                  ? 
'C10 H15 N5 O11 P2' 443.201 
GLN 'L-peptide linking'          y GLUTAMINE                                                                                   ? 
'C5 H10 N2 O3'      146.144 
GLU 'L-peptide linking'          y 'GLUTAMIC ACID'                                                                             ? 
'C5 H9 N O4'        147.129 
GLY 'peptide linking'            y GLYCINE                                                                                     ? 
'C2 H5 N O2'        75.067  
HIS 'L-peptide linking'          y HISTIDINE                                                                                   ? 
'C6 H10 N3 O2 1'    156.162 
ILE 'L-peptide linking'          y ISOLEUCINE                                                                                  ? 
'C6 H13 N O2'       131.173 
LEU 'L-peptide linking'          y LEUCINE                                                                                     ? 
'C6 H13 N O2'       131.173 
LYS 'L-peptide linking'          y LYSINE                                                                                      ? 
'C6 H15 N2 O2 1'    147.195 
MET 'L-peptide linking'          y METHIONINE                                                                                  ? 
'C5 H11 N O2 S'     149.211 
NAG 'D-saccharide, beta linking' . 2-acetamido-2-deoxy-beta-D-glucopyranose                                                    ? 
'C8 H15 N O6'       221.208 
PHE 'L-peptide linking'          y PHENYLALANINE                                                                               ? 
'C9 H11 N O2'       165.189 
PLM non-polymer                  . 'PALMITIC ACID'                                                                             ? 
'C16 H32 O2'        256.424 
PRO 'L-peptide linking'          y PROLINE                                                                                     ? 
'C5 H9 N O2'        115.130 
Q3G non-polymer                  . 'O-[(R)-[(2S)-2-(hexadecanoyloxy)-3-(octadecanoyloxy)propoxy](hydroxy)phosphoryl]-D-serine' ? 
'C40 H78 N O10 P'   764.022 
SER 'L-peptide linking'          y SERINE                                                                                      ? 
'C3 H7 N O3'        105.093 
THR 'L-peptide linking'          y THREONINE                                                                                   ? 
'C4 H9 N O3'        119.119 
TRP 'L-peptide linking'          y TRYPTOPHAN                                                                                  ? 
'C11 H12 N2 O2'     204.225 
TYR 'L-peptide linking'          y TYROSINE                                                                                    ? 
'C9 H11 N O3'       181.189 
VAL 'L-peptide linking'          y VALINE                                                                                      ? 
'C5 H11 N O2'       117.146 
ZN  non-polymer                  . 'ZINC ION'                                                                                  ? 
'Zn 2'              65.409  
# 
_exptl.absorpt_coefficient_mu     ? 
_exptl.absorpt_correction_T_max   ? 
_exptl.absorpt_correction_T_min   ? 
_exptl.absorpt_correction_type    ? 
_exptl.absorpt_process_details    ? 
_exptl.entry_id                   6U9W 
_exptl.crystals_number            ? 
_exptl.details                    ? 
_exptl.method                     'ELECTRON MICROSCOPY' 
_exptl.method_details             ? 
# 
_struct.entry_id                     6U9W 
_struct.title                        
'Cryo electron microscopy structure of the ATP-gated rat P2X7 ion channel in the ATP-bound, open state' 
_struct.pdbx_descriptor              'P2X purinoceptor 7' 
_struct.pdbx_model_details           ? 
_struct.pdbx_formula_weight          ? 
_struct.pdbx_formula_weight_method   ? 
_struct.pdbx_model_type_details      ? 
_struct.pdbx_CASP_flag               N 
# 
_struct_keywords.entry_id        6U9W 
_struct_keywords.text            'Ion Channel Apoptosis, MEMBRANE PROTEIN' 
_struct_keywords.pdbx_keywords   'MEMBRANE PROTEIN' 
# 
loop_
_struct_asym.id 
_struct_asym.pdbx_blank_PDB_chainid_flag 
_struct_asym.pdbx_modified 
_struct_asym.entity_id 
_struct_asym.details 
A  N N 1 ? 
B  N N 1 ? 
C  N N 1 ? 
D  N N 2 ? 
E  N N 2 ? 
F  N N 2 ? 
G  N N 2 ? 
H  N N 2 ? 
I  N N 2 ? 
J  N N 3 ? 
K  N N 3 ? 
L  N N 4 ? 
M  N N 5 ? 
N  N N 5 ? 
O  N N 6 ? 
P  N N 7 ? 
Q  N N 7 ? 
R  N N 7 ? 
S  N N 7 ? 
T  N N 8 ? 
U  N N 3 ? 
V  N N 3 ? 
W  N N 4 ? 
X  N N 5 ? 
Y  N N 5 ? 
Z  N N 6 ? 
AA N N 7 ? 
BA N N 7 ? 
CA N N 7 ? 
DA N N 7 ? 
EA N N 8 ? 
FA N N 8 ? 
GA N N 3 ? 
HA N N 3 ? 
IA N N 4 ? 
JA N N 5 ? 
KA N N 5 ? 
LA N N 6 ? 
MA N N 7 ? 
NA N N 7 ? 
OA N N 7 ? 
PA N N 7 ? 
# 
loop_
_struct_conf.conf_type_id 
_struct_conf.id 
_struct_conf.pdbx_PDB_helix_id 
_struct_conf.beg_label_comp_id 
_struct_conf.beg_label_asym_id 
_struct_conf.beg_label_seq_id 
_struct_conf.pdbx_beg_PDB_ins_code 
_struct_conf.end_label_comp_id 
_struct_conf.end_label_asym_id 
_struct_conf.end_label_seq_id 
_struct_conf.pdbx_end_PDB_ins_code 
_struct_conf.beg_auth_comp_id 
_struct_conf.beg_auth_asym_id 
_struct_conf.beg_auth_seq_id 
_struct_conf.end_auth_comp_id 
_struct_conf.end_auth_asym_id 
_struct_conf.end_auth_seq_id 
_struct_conf.pdbx_PDB_helix_class 
_struct_conf.details 
_struct_conf.pdbx_PDB_helix_length 
HELX_P HELX_P1  AA1 SER A 6   ? VAL A 10  ? SER A 6   VAL A 10  5 ? 5  
HELX_P HELX_P2  AA2 SER A 23  ? LYS A 49  ? SER A 23  LYS A 49  1 ? 27 
HELX_P HELX_P3  AA3 LEU A 182 ? ASN A 187 ? LEU A 182 ASN A 187 5 ? 6  
HELX_P HELX_P4  AA4 LEU A 231 ? GLY A 239 ? LEU A 231 GLY A 239 1 ? 9  
HELX_P HELX_P5  AA5 ASN A 241 ? ALA A 246 ? ASN A 241 ALA A 246 1 ? 6  
HELX_P HELX_P6  AA6 ILE A 330 ? PHE A 344 ? ILE A 330 PHE A 344 1 ? 15 
HELX_P HELX_P7  AA7 GLY A 345 ? ALA A 359 ? GLY A 345 ALA A 359 1 ? 15 
HELX_P HELX_P8  AA8 ARG A 366 ? LYS A 372 ? ARG A 366 LYS A 372 1 ? 7  
HELX_P HELX_P9  AA9 GLU A 375 ? CYS A 377 ? GLU A 375 CYS A 377 5 ? 3  
HELX_P HELX_P10 AB1 ALA A 378 ? LYS A 386 ? ALA A 378 LYS A 386 1 ? 9  
HELX_P HELX_P11 AB2 ASP A 435 ? SER A 440 ? ASP A 435 SER A 440 1 ? 6  
HELX_P HELX_P12 AB3 ARG A 492 ? GLU A 496 ? ARG A 492 GLU A 496 5 ? 5  
HELX_P HELX_P13 AB4 GLU A 511 ? VAL A 517 ? GLU A 511 VAL A 517 1 ? 7  
HELX_P HELX_P14 AB5 SER A 519 ? GLU A 531 ? SER A 519 GLU A 531 1 ? 13 
HELX_P HELX_P15 AB6 ALA A 540 ? PHE A 558 ? ALA A 540 PHE A 558 1 ? 19 
HELX_P HELX_P16 AB7 SER A 560 ? PHE A 566 ? SER A 560 PHE A 566 1 ? 7  
HELX_P HELX_P17 AB8 PRO A 570 ? PHE A 581 ? PRO A 570 PHE A 581 1 ? 12 
HELX_P HELX_P18 AB9 SER B 6   ? VAL B 10  ? SER B 6   VAL B 10  5 ? 5  
HELX_P HELX_P19 AC1 SER B 23  ? LYS B 49  ? SER B 23  LYS B 49  1 ? 27 
HELX_P HELX_P20 AC2 LEU B 182 ? ASN B 187 ? LEU B 182 ASN B 187 5 ? 6  
HELX_P HELX_P21 AC3 LEU B 231 ? GLY B 239 ? LEU B 231 GLY B 239 1 ? 9  
HELX_P HELX_P22 AC4 ASN B 241 ? GLN B 248 ? ASN B 241 GLN B 248 1 ? 8  
HELX_P HELX_P23 AC5 ASP B 329 ? PHE B 344 ? ASP B 329 PHE B 344 1 ? 16 
HELX_P HELX_P24 AC6 GLY B 345 ? ALA B 359 ? GLY B 345 ALA B 359 1 ? 15 
HELX_P HELX_P25 AC7 ARG B 366 ? LYS B 372 ? ARG B 366 LYS B 372 1 ? 7  
HELX_P HELX_P26 AC8 GLU B 375 ? ALA B 378 ? GLU B 375 ALA B 378 5 ? 4  
HELX_P HELX_P27 AC9 VAL B 379 ? LYS B 386 ? VAL B 379 LYS B 386 1 ? 8  
HELX_P HELX_P28 AD1 ASP B 435 ? SER B 440 ? ASP B 435 SER B 440 1 ? 6  
HELX_P HELX_P29 AD2 ARG B 492 ? GLU B 496 ? ARG B 492 GLU B 496 5 ? 5  
HELX_P HELX_P30 AD3 GLU B 511 ? VAL B 517 ? GLU B 511 VAL B 517 1 ? 7  
HELX_P HELX_P31 AD4 SER B 519 ? GLU B 531 ? SER B 519 GLU B 531 1 ? 13 
HELX_P HELX_P32 AD5 ALA B 540 ? PHE B 558 ? ALA B 540 PHE B 558 1 ? 19 
HELX_P HELX_P33 AD6 SER B 560 ? PHE B 566 ? SER B 560 PHE B 566 1 ? 7  
HELX_P HELX_P34 AD7 PRO B 570 ? PHE B 581 ? PRO B 570 PHE B 581 1 ? 12 
HELX_P HELX_P35 AD8 SER C 6   ? VAL C 10  ? SER C 6   VAL C 10  5 ? 5  
HELX_P HELX_P36 AD9 SER C 23  ? ASP C 48  ? SER C 23  ASP C 48  1 ? 26 
HELX_P HELX_P37 AE1 LEU C 182 ? ASN C 187 ? LEU C 182 ASN C 187 5 ? 6  
HELX_P HELX_P38 AE2 LEU C 231 ? GLY C 239 ? LEU C 231 GLY C 239 1 ? 9  
HELX_P HELX_P39 AE3 ASN C 241 ? ALA C 246 ? ASN C 241 ALA C 246 1 ? 6  
HELX_P HELX_P40 AE4 ASP C 329 ? PHE C 344 ? ASP C 329 PHE C 344 1 ? 16 
HELX_P HELX_P41 AE5 GLY C 345 ? ALA C 359 ? GLY C 345 ALA C 359 1 ? 15 
HELX_P HELX_P42 AE6 ARG C 366 ? LYS C 372 ? ARG C 366 LYS C 372 1 ? 7  
HELX_P HELX_P43 AE7 GLU C 375 ? ALA C 378 ? GLU C 375 ALA C 378 5 ? 4  
HELX_P HELX_P44 AE8 VAL C 379 ? LYS C 386 ? VAL C 379 LYS C 386 1 ? 8  
HELX_P HELX_P45 AE9 ASP C 435 ? SER C 440 ? ASP C 435 SER C 440 1 ? 6  
HELX_P HELX_P46 AF1 ARG C 491 ? GLU C 496 ? ARG C 491 GLU C 496 5 ? 6  
HELX_P HELX_P47 AF2 GLU C 511 ? VAL C 517 ? GLU C 511 VAL C 517 1 ? 7  
HELX_P HELX_P48 AF3 SER C 519 ? GLU C 531 ? SER C 519 GLU C 531 1 ? 13 
HELX_P HELX_P49 AF4 ALA C 540 ? PHE C 558 ? ALA C 540 PHE C 558 1 ? 19 
HELX_P HELX_P50 AF5 SER C 560 ? PHE C 566 ? SER C 560 PHE C 566 1 ? 7  
HELX_P HELX_P51 AF6 PRO C 570 ? PHE C 581 ? PRO C 570 PHE C 581 1 ? 12 
# 
_struct_conf_type.id          HELX_P 
_struct_conf_type.criteria    ? 
_struct_conf_type.reference   ? 
# 
loop_
_struct_conn.id 
_struct_conn.conn_type_id 
_struct_conn.pdbx_leaving_atom_flag 
_struct_conn.pdbx_PDB_id 
_struct_conn.ptnr1_label_asym_id 
_struct_conn.ptnr1_label_comp_id 
_struct_conn.ptnr1_label_seq_id 
_struct_conn.ptnr1_label_atom_id 
_struct_conn.pdbx_ptnr1_label_alt_id 
_struct_conn.pdbx_ptnr1_PDB_ins_code 
_struct_conn.pdbx_ptnr1_standard_comp_id 
_struct_conn.ptnr1_symmetry 
_struct_conn.ptnr2_label_asym_id 
_struct_conn.ptnr2_label_comp_id 
_struct_conn.ptnr2_label_seq_id 
_struct_conn.ptnr2_label_atom_id 
_struct_conn.pdbx_ptnr2_label_alt_id 
_struct_conn.pdbx_ptnr2_PDB_ins_code 
_struct_conn.ptnr1_auth_asym_id 
_struct_conn.ptnr1_auth_comp_id 
_struct_conn.ptnr1_auth_seq_id 
_struct_conn.ptnr2_auth_asym_id 
_struct_conn.ptnr2_auth_comp_id 
_struct_conn.ptnr2_auth_seq_id 
_struct_conn.ptnr2_symmetry 
_struct_conn.pdbx_ptnr3_label_atom_id 
_struct_conn.pdbx_ptnr3_label_seq_id 
_struct_conn.pdbx_ptnr3_label_comp_id 
_struct_conn.pdbx_ptnr3_label_asym_id 
_struct_conn.pdbx_ptnr3_label_alt_id 
_struct_conn.pdbx_ptnr3_PDB_ins_code 
_struct_conn.details 
_struct_conn.pdbx_dist_value 
_struct_conn.pdbx_value_order 
_struct_conn.pdbx_role 
disulf1  disulf ?    ? A CYS 119 SG  ? ? ? 1_555 A  CYS 168 SG ? ? A CYS 119 A CYS 168 1_555 ? ? ? ? ? ? ? 2.027 ? ?               
disulf2  disulf ?    ? A CYS 216 SG  ? ? ? 1_555 A  CYS 226 SG ? ? A CYS 216 A CYS 226 1_555 ? ? ? ? ? ? ? 2.035 ? ?               
disulf3  disulf ?    ? A CYS 260 SG  ? ? ? 1_555 A  CYS 269 SG ? ? A CYS 260 A CYS 269 1_555 ? ? ? ? ? ? ? 2.036 ? ?               
disulf4  disulf ?    ? B CYS 119 SG  ? ? ? 1_555 B  CYS 168 SG ? ? B CYS 119 B CYS 168 1_555 ? ? ? ? ? ? ? 2.026 ? ?               
disulf5  disulf ?    ? B CYS 216 SG  ? ? ? 1_555 B  CYS 226 SG ? ? B CYS 216 B CYS 226 1_555 ? ? ? ? ? ? ? 2.035 ? ?               
disulf6  disulf ?    ? B CYS 260 SG  ? ? ? 1_555 B  CYS 269 SG ? ? B CYS 260 B CYS 269 1_555 ? ? ? ? ? ? ? 2.036 ? ?               
disulf7  disulf ?    ? C CYS 119 SG  ? ? ? 1_555 C  CYS 168 SG ? ? C CYS 119 C CYS 168 1_555 ? ? ? ? ? ? ? 2.027 ? ?               
disulf8  disulf ?    ? C CYS 216 SG  ? ? ? 1_555 C  CYS 226 SG ? ? C CYS 216 C CYS 226 1_555 ? ? ? ? ? ? ? 2.035 ? ?               
disulf9  disulf ?    ? C CYS 260 SG  ? ? ? 1_555 C  CYS 269 SG ? ? C CYS 260 C CYS 269 1_555 ? ? ? ? ? ? ? 2.036 ? ?               
covale1  covale one  ? A ASN 187 ND2 ? ? ? 1_555 E  NAG .   C1 ? ? A ASN 187 E NAG 1   1_555 ? ? ? ? ? ? ? 1.490 ? N-Glycosylation 
covale2  covale one  ? A ASN 202 ND2 ? ? ? 1_555 M  NAG .   C1 ? ? A ASN 202 A NAG 704 1_555 ? ? ? ? ? ? ? 1.499 ? N-Glycosylation 
covale3  covale one  ? A ASN 213 ND2 ? ? ? 1_555 N  NAG .   C1 ? ? A ASN 213 A NAG 705 1_555 ? ? ? ? ? ? ? 1.498 ? N-Glycosylation 
covale4  covale one  ? A ASN 241 ND2 ? ? ? 1_555 D  NAG .   C1 ? ? A ASN 241 D NAG 1   1_555 ? ? ? ? ? ? ? 1.432 ? N-Glycosylation 
covale5  covale one  ? A SER 360 OG  ? ? ? 1_555 P  PLM .   C1 ? ? A SER 360 A PLM 711 1_555 ? ? ? ? ? ? ? 1.432 ? ?               
covale6  covale one  ? A CYS 362 SG  ? ? ? 1_555 Q  PLM .   C1 ? ? A CYS 362 A PLM 712 1_555 ? ? ? ? ? ? ? 1.813 ? ?               
covale7  covale one  ? A CYS 363 SG  ? ? ? 1_555 R  PLM .   C1 ? ? A CYS 363 A PLM 713 1_555 ? ? ? ? ? ? ? 1.817 ? ?               
covale8  covale one  ? A CYS 374 SG  ? ? ? 1_555 S  PLM .   C1 ? ? A CYS 374 A PLM 714 1_555 ? ? ? ? ? ? ? 1.828 ? ?               
covale9  covale one  ? B ASN 187 ND2 ? ? ? 1_555 G  NAG .   C1 ? ? B ASN 187 G NAG 1   1_555 ? ? ? ? ? ? ? 1.490 ? N-Glycosylation 
covale10 covale one  ? B ASN 202 ND2 ? ? ? 1_555 X  NAG .   C1 ? ? B ASN 202 B NAG 704 1_555 ? ? ? ? ? ? ? 1.501 ? N-Glycosylation 
covale11 covale one  ? B ASN 213 ND2 ? ? ? 1_555 Y  NAG .   C1 ? ? B ASN 213 B NAG 705 1_555 ? ? ? ? ? ? ? 1.496 ? N-Glycosylation 
covale12 covale one  ? B ASN 241 ND2 ? ? ? 1_555 F  NAG .   C1 ? ? B ASN 241 F NAG 1   1_555 ? ? ? ? ? ? ? 1.432 ? N-Glycosylation 
covale13 covale one  ? B SER 360 OG  ? ? ? 1_555 AA PLM .   C1 ? ? B SER 360 B PLM 711 1_555 ? ? ? ? ? ? ? 1.431 ? ?               
covale14 covale one  ? B CYS 362 SG  ? ? ? 1_555 BA PLM .   C1 ? ? B CYS 362 B PLM 712 1_555 ? ? ? ? ? ? ? 1.813 ? ?               
covale15 covale one  ? B CYS 363 SG  ? ? ? 1_555 CA PLM .   C1 ? ? B CYS 363 B PLM 713 1_555 ? ? ? ? ? ? ? 1.814 ? ?               
covale16 covale one  ? B CYS 374 SG  ? ? ? 1_555 DA PLM .   C1 ? ? B CYS 374 B PLM 714 1_555 ? ? ? ? ? ? ? 1.825 ? ?               
covale17 covale one  ? C ASN 187 ND2 ? ? ? 1_555 I  NAG .   C1 ? ? C ASN 187 I NAG 1   1_555 ? ? ? ? ? ? ? 1.493 ? N-Glycosylation 
covale18 covale one  ? C ASN 202 ND2 ? ? ? 1_555 JA NAG .   C1 ? ? C ASN 202 C NAG 705 1_555 ? ? ? ? ? ? ? 1.503 ? N-Glycosylation 
covale19 covale one  ? C ASN 213 ND2 ? ? ? 1_555 KA NAG .   C1 ? ? C ASN 213 C NAG 706 1_555 ? ? ? ? ? ? ? 1.496 ? N-Glycosylation 
covale20 covale one  ? C ASN 241 ND2 ? ? ? 1_555 H  NAG .   C1 ? ? C ASN 241 H NAG 1   1_555 ? ? ? ? ? ? ? 1.432 ? N-Glycosylation 
covale21 covale one  ? C SER 360 OG  ? ? ? 1_555 MA PLM .   C1 ? ? C SER 360 C PLM 712 1_555 ? ? ? ? ? ? ? 1.431 ? ?               
covale22 covale one  ? C CYS 362 SG  ? ? ? 1_555 NA PLM .   C1 ? ? C CYS 362 C PLM 713 1_555 ? ? ? ? ? ? ? 1.817 ? ?               
covale23 covale one  ? C CYS 363 SG  ? ? ? 1_555 OA PLM .   C1 ? ? C CYS 363 C PLM 714 1_555 ? ? ? ? ? ? ? 1.820 ? ?               
covale24 covale one  ? C CYS 374 SG  ? ? ? 1_555 PA PLM .   C1 ? ? C CYS 374 C PLM 715 1_555 ? ? ? ? ? ? ? 1.827 ? ?               
covale25 covale both ? D NAG .   O4  ? ? ? 1_555 D  NAG .   C1 ? ? D NAG 1   D NAG 2   1_555 ? ? ? ? ? ? ? 1.439 ? ?               
covale26 covale both ? E NAG .   O4  ? ? ? 1_555 E  NAG .   C1 ? ? E NAG 1   E NAG 2   1_555 ? ? ? ? ? ? ? 1.450 ? ?               
covale27 covale both ? F NAG .   O4  ? ? ? 1_555 F  NAG .   C1 ? ? F NAG 1   F NAG 2   1_555 ? ? ? ? ? ? ? 1.439 ? ?               
covale28 covale both ? G NAG .   O4  ? ? ? 1_555 G  NAG .   C1 ? ? G NAG 1   G NAG 2   1_555 ? ? ? ? ? ? ? 1.446 ? ?               
covale29 covale both ? H NAG .   O4  ? ? ? 1_555 H  NAG .   C1 ? ? H NAG 1   H NAG 2   1_555 ? ? ? ? ? ? ? 1.439 ? ?               
covale30 covale both ? I NAG .   O4  ? ? ? 1_555 I  NAG .   C1 ? ? I NAG 1   I NAG 2   1_555 ? ? ? ? ? ? ? 1.451 ? ?               
metalc1  metalc ?    ? A CYS 477 SG  ? ? ? 1_555 K  ZN  .   ZN ? ? A CYS 477 A ZN  702 1_555 ? ? ? ? ? ? ? 2.305 ? ?               
metalc2  metalc ?    ? A CYS 479 SG  ? ? ? 1_555 J  ZN  .   ZN ? ? A CYS 479 A ZN  701 1_555 ? ? ? ? ? ? ? 2.378 ? ?               
metalc3  metalc ?    ? A CYS 479 SG  ? ? ? 1_555 K  ZN  .   ZN ? ? A CYS 479 A ZN  702 1_555 ? ? ? ? ? ? ? 2.327 ? ?               
metalc4  metalc ?    ? A CYS 482 SG  ? ? ? 1_555 K  ZN  .   ZN ? ? A CYS 482 A ZN  702 1_555 ? ? ? ? ? ? ? 2.316 ? ?               
metalc5  metalc ?    ? A CYS 498 SG  ? ? ? 1_555 K  ZN  .   ZN ? ? A CYS 498 A ZN  702 1_555 ? ? ? ? ? ? ? 2.348 ? ?               
metalc6  metalc ?    ? A CYS 499 SG  ? ? ? 1_555 J  ZN  .   ZN ? ? A CYS 499 A ZN  701 1_555 ? ? ? ? ? ? ? 2.329 ? ?               
metalc7  metalc ?    ? A CYS 506 SG  ? ? ? 1_555 J  ZN  .   ZN ? ? A CYS 506 A ZN  701 1_555 ? ? ? ? ? ? ? 2.322 ? ?               
metalc8  metalc ?    ? A CYS 572 SG  ? ? ? 1_555 J  ZN  .   ZN ? ? A CYS 572 A ZN  701 1_555 ? ? ? ? ? ? ? 2.352 ? ?               
metalc9  metalc ?    ? B CYS 477 SG  ? ? ? 1_555 V  ZN  .   ZN ? ? B CYS 477 B ZN  702 1_555 ? ? ? ? ? ? ? 2.315 ? ?               
metalc10 metalc ?    ? B CYS 479 SG  ? ? ? 1_555 U  ZN  .   ZN ? ? B CYS 479 B ZN  701 1_555 ? ? ? ? ? ? ? 2.386 ? ?               
metalc11 metalc ?    ? B CYS 479 SG  ? ? ? 1_555 V  ZN  .   ZN ? ? B CYS 479 B ZN  702 1_555 ? ? ? ? ? ? ? 2.327 ? ?               
metalc12 metalc ?    ? B CYS 482 SG  ? ? ? 1_555 V  ZN  .   ZN ? ? B CYS 482 B ZN  702 1_555 ? ? ? ? ? ? ? 2.326 ? ?               
metalc13 metalc ?    ? B CYS 498 SG  ? ? ? 1_555 V  ZN  .   ZN ? ? B CYS 498 B ZN  702 1_555 ? ? ? ? ? ? ? 2.355 ? ?               
metalc14 metalc ?    ? B CYS 499 SG  ? ? ? 1_555 U  ZN  .   ZN ? ? B CYS 499 B ZN  701 1_555 ? ? ? ? ? ? ? 2.323 ? ?               
metalc15 metalc ?    ? B CYS 506 SG  ? ? ? 1_555 U  ZN  .   ZN ? ? B CYS 506 B ZN  701 1_555 ? ? ? ? ? ? ? 2.323 ? ?               
metalc16 metalc ?    ? B CYS 572 SG  ? ? ? 1_555 U  ZN  .   ZN ? ? B CYS 572 B ZN  701 1_555 ? ? ? ? ? ? ? 2.355 ? ?               
metalc17 metalc ?    ? C CYS 477 SG  ? ? ? 1_555 HA ZN  .   ZN ? ? C CYS 477 C ZN  703 1_555 ? ? ? ? ? ? ? 2.312 ? ?               
metalc18 metalc ?    ? C CYS 479 SG  ? ? ? 1_555 GA ZN  .   ZN ? ? C CYS 479 C ZN  702 1_555 ? ? ? ? ? ? ? 2.385 ? ?               
metalc19 metalc ?    ? C CYS 479 SG  ? ? ? 1_555 HA ZN  .   ZN ? ? C CYS 479 C ZN  703 1_555 ? ? ? ? ? ? ? 2.320 ? ?               
metalc20 metalc ?    ? C CYS 482 SG  ? ? ? 1_555 HA ZN  .   ZN ? ? C CYS 482 C ZN  703 1_555 ? ? ? ? ? ? ? 2.319 ? ?               
metalc21 metalc ?    ? C CYS 498 SG  ? ? ? 1_555 HA ZN  .   ZN ? ? C CYS 498 C ZN  703 1_555 ? ? ? ? ? ? ? 2.351 ? ?               
metalc22 metalc ?    ? C CYS 499 SG  ? ? ? 1_555 GA ZN  .   ZN ? ? C CYS 499 C ZN  702 1_555 ? ? ? ? ? ? ? 2.330 ? ?               
metalc23 metalc ?    ? C CYS 506 SG  ? ? ? 1_555 GA ZN  .   ZN ? ? C CYS 506 C ZN  702 1_555 ? ? ? ? ? ? ? 2.323 ? ?               
metalc24 metalc ?    ? C CYS 572 SG  ? ? ? 1_555 GA ZN  .   ZN ? ? C CYS 572 C ZN  702 1_555 ? ? ? ? ? ? ? 2.354 ? ?               
# 
loop_
_struct_conn_type.id 
_struct_conn_type.criteria 
_struct_conn_type.reference 
disulf ? ? 
covale ? ? 
metalc ? ? 
# 
loop_
_struct_mon_prot_cis.pdbx_id 
_struct_mon_prot_cis.label_comp_id 
_struct_mon_prot_cis.label_seq_id 
_struct_mon_prot_cis.label_asym_id 
_struct_mon_prot_cis.label_alt_id 
_struct_mon_prot_cis.pdbx_PDB_ins_code 
_struct_mon_prot_cis.auth_comp_id 
_struct_mon_prot_cis.auth_seq_id 
_struct_mon_prot_cis.auth_asym_id 
_struct_mon_prot_cis.pdbx_label_comp_id_2 
_struct_mon_prot_cis.pdbx_label_seq_id_2 
_struct_mon_prot_cis.pdbx_label_asym_id_2 
_struct_mon_prot_cis.pdbx_PDB_ins_code_2 
_struct_mon_prot_cis.pdbx_auth_comp_id_2 
_struct_mon_prot_cis.pdbx_auth_seq_id_2 
_struct_mon_prot_cis.pdbx_auth_asym_id_2 
_struct_mon_prot_cis.pdbx_PDB_model_num 
_struct_mon_prot_cis.pdbx_omega_angle 
1 CYS 168 A . ? CYS 168 A PRO 169 A ? PRO 169 A 1 -0.24 
2 ARG 178 A . ? ARG 178 A PRO 179 A ? PRO 179 A 1 1.50  
3 CYS 168 B . ? CYS 168 B PRO 169 B ? PRO 169 B 1 -1.28 
4 ARG 178 B . ? ARG 178 B PRO 179 B ? PRO 179 B 1 0.73  
5 CYS 168 C . ? CYS 168 C PRO 169 C ? PRO 169 C 1 -0.42 
6 ARG 178 C . ? ARG 178 C PRO 179 C ? PRO 179 C 1 0.99  
# 
loop_
_struct_sheet.id 
_struct_sheet.type 
_struct_sheet.number_strands 
_struct_sheet.details 
AA1 ? 3 ? 
AA2 ? 3 ? 
AA3 ? 4 ? 
AA4 ? 5 ? 
AA5 ? 3 ? 
AA6 ? 3 ? 
AA7 ? 2 ? 
AA8 ? 3 ? 
AA9 ? 3 ? 
AB1 ? 4 ? 
AB2 ? 5 ? 
AB3 ? 3 ? 
AB4 ? 3 ? 
AB5 ? 2 ? 
AB6 ? 3 ? 
AB7 ? 4 ? 
AB8 ? 5 ? 
AB9 ? 3 ? 
AC1 ? 3 ? 
AC2 ? 2 ? 
AC3 ? 3 ? 
# 
loop_
_struct_sheet_order.sheet_id 
_struct_sheet_order.range_id_1 
_struct_sheet_order.range_id_2 
_struct_sheet_order.offset 
_struct_sheet_order.sense 
AA1 1 2 ? anti-parallel 
AA1 2 3 ? parallel      
AA2 1 2 ? parallel      
AA2 2 3 ? anti-parallel 
AA3 1 2 ? anti-parallel 
AA3 2 3 ? parallel      
AA3 3 4 ? anti-parallel 
AA4 1 2 ? anti-parallel 
AA4 2 3 ? anti-parallel 
AA4 3 4 ? anti-parallel 
AA4 4 5 ? anti-parallel 
AA5 1 2 ? anti-parallel 
AA5 2 3 ? anti-parallel 
AA6 1 2 ? anti-parallel 
AA6 2 3 ? anti-parallel 
AA7 1 2 ? anti-parallel 
AA8 1 2 ? parallel      
AA8 2 3 ? anti-parallel 
AA9 1 2 ? anti-parallel 
AA9 2 3 ? anti-parallel 
AB1 1 2 ? anti-parallel 
AB1 2 3 ? parallel      
AB1 3 4 ? anti-parallel 
AB2 1 2 ? anti-parallel 
AB2 2 3 ? anti-parallel 
AB2 3 4 ? anti-parallel 
AB2 4 5 ? anti-parallel 
AB3 1 2 ? anti-parallel 
AB3 2 3 ? anti-parallel 
AB4 1 2 ? anti-parallel 
AB4 2 3 ? anti-parallel 
AB5 1 2 ? anti-parallel 
AB6 1 2 ? anti-parallel 
AB6 2 3 ? anti-parallel 
AB7 1 2 ? anti-parallel 
AB7 2 3 ? parallel      
AB7 3 4 ? anti-parallel 
AB8 1 2 ? anti-parallel 
AB8 2 3 ? anti-parallel 
AB8 3 4 ? anti-parallel 
AB8 4 5 ? anti-parallel 
AB9 1 2 ? anti-parallel 
AB9 2 3 ? anti-parallel 
AC1 1 2 ? anti-parallel 
AC1 2 3 ? anti-parallel 
AC2 1 2 ? anti-parallel 
AC3 1 2 ? anti-parallel 
AC3 2 3 ? anti-parallel 
# 
loop_
_struct_sheet_range.sheet_id 
_struct_sheet_range.id 
_struct_sheet_range.beg_label_comp_id 
_struct_sheet_range.beg_label_asym_id 
_struct_sheet_range.beg_label_seq_id 
_struct_sheet_range.pdbx_beg_PDB_ins_code 
_struct_sheet_range.end_label_comp_id 
_struct_sheet_range.end_label_asym_id 
_struct_sheet_range.end_label_seq_id 
_struct_sheet_range.pdbx_end_PDB_ins_code 
_struct_sheet_range.beg_auth_comp_id 
_struct_sheet_range.beg_auth_asym_id 
_struct_sheet_range.beg_auth_seq_id 
_struct_sheet_range.end_auth_comp_id 
_struct_sheet_range.end_auth_asym_id 
_struct_sheet_range.end_auth_seq_id 
AA1 1 GLN A 12  ? ASN A 16  ? GLN A 12  ASN A 16  
AA1 2 VAL B 18  ? GLN B 22  ? VAL B 18  GLN B 22  
AA1 3 CYS C 388 ? VAL C 392 ? CYS C 388 VAL C 392 
AA2 1 CYS B 388 ? VAL B 392 ? CYS B 388 VAL B 392 
AA2 2 VAL A 18  ? GLN A 22  ? VAL A 18  GLN A 22  
AA2 3 GLN C 12  ? ASN C 16  ? GLN C 12  ASN C 16  
AA3 1 GLN A 52  ? GLU A 55  ? GLN A 52  GLU A 55  
AA3 2 GLU A 305 ? PHE A 328 ? GLU A 305 PHE A 328 
AA3 3 ILE A 251 ? ASN A 261 ? ILE A 251 ASN A 261 
AA3 4 PRO A 271 ? ARG A 277 ? PRO A 271 ARG A 277 
AA4 1 ILE A 147 ? ASP A 156 ? ILE A 147 ASP A 156 
AA4 2 ARG A 159 ? CYS A 168 ? ARG A 159 CYS A 168 
AA4 3 SER A 101 ? PRO A 120 ? SER A 101 PRO A 120 
AA4 4 GLU A 305 ? PHE A 328 ? GLU A 305 PHE A 328 
AA4 5 ASN A 292 ? LYS A 300 ? ASN A 292 LYS A 300 
AA5 1 ILE A 58  ? LYS A 66  ? ILE A 58  LYS A 66  
AA5 2 THR A 189 ? PHE A 198 ? THR A 189 PHE A 198 
AA5 3 TYR A 203 ? ARG A 206 ? TYR A 203 ARG A 206 
AA6 1 ILE A 58  ? LYS A 66  ? ILE A 58  LYS A 66  
AA6 2 THR A 189 ? PHE A 198 ? THR A 189 PHE A 198 
AA6 3 ILE A 228 ? ARG A 230 ? ILE A 228 ARG A 230 
AA7 1 ALA A 69  ? GLU A 77  ? ALA A 69  GLU A 77  
AA7 2 VAL A 80  ? PHE A 88  ? VAL A 80  PHE A 88  
AA8 1 CYS A 388 ? VAL A 392 ? CYS A 388 VAL A 392 
AA8 2 VAL C 18  ? GLN C 22  ? VAL C 18  GLN C 22  
AA8 3 GLN B 12  ? ASN B 16  ? GLN B 12  ASN B 16  
AA9 1 LYS A 399 ? SER A 402 ? LYS A 399 SER A 402 
AA9 2 ILE A 409 ? VAL A 412 ? ILE A 409 VAL A 412 
AA9 3 GLU A 428 ? VAL A 429 ? GLU A 428 VAL A 429 
AB1 1 GLN B 52  ? GLU B 55  ? GLN B 52  GLU B 55  
AB1 2 GLU B 305 ? PHE B 328 ? GLU B 305 PHE B 328 
AB1 3 ILE B 251 ? ASN B 261 ? ILE B 251 ASN B 261 
AB1 4 PRO B 271 ? ARG B 276 ? PRO B 271 ARG B 276 
AB2 1 ILE B 147 ? ASP B 156 ? ILE B 147 ASP B 156 
AB2 2 ARG B 159 ? CYS B 168 ? ARG B 159 CYS B 168 
AB2 3 PHE B 102 ? PRO B 120 ? PHE B 102 PRO B 120 
AB2 4 GLU B 305 ? PHE B 328 ? GLU B 305 PHE B 328 
AB2 5 ASN B 292 ? LYS B 300 ? ASN B 292 LYS B 300 
AB3 1 ILE B 58  ? LYS B 66  ? ILE B 58  LYS B 66  
AB3 2 THR B 189 ? PHE B 198 ? THR B 189 PHE B 198 
AB3 3 TYR B 203 ? ARG B 206 ? TYR B 203 ARG B 206 
AB4 1 ILE B 58  ? LYS B 66  ? ILE B 58  LYS B 66  
AB4 2 THR B 189 ? PHE B 198 ? THR B 189 PHE B 198 
AB4 3 ILE B 228 ? ARG B 230 ? ILE B 228 ARG B 230 
AB5 1 ALA B 69  ? GLU B 77  ? ALA B 69  GLU B 77  
AB5 2 VAL B 80  ? PHE B 88  ? VAL B 80  PHE B 88  
AB6 1 LYS B 399 ? SER B 402 ? LYS B 399 SER B 402 
AB6 2 ILE B 409 ? VAL B 412 ? ILE B 409 VAL B 412 
AB6 3 GLU B 428 ? VAL B 429 ? GLU B 428 VAL B 429 
AB7 1 GLN C 52  ? GLU C 55  ? GLN C 52  GLU C 55  
AB7 2 GLU C 305 ? PHE C 328 ? GLU C 305 PHE C 328 
AB7 3 ILE C 251 ? ASN C 261 ? ILE C 251 ASN C 261 
AB7 4 PRO C 271 ? ARG C 277 ? PRO C 271 ARG C 277 
AB8 1 ILE C 147 ? ASP C 156 ? ILE C 147 ASP C 156 
AB8 2 ARG C 159 ? CYS C 168 ? ARG C 159 CYS C 168 
AB8 3 PHE C 102 ? PRO C 120 ? PHE C 102 PRO C 120 
AB8 4 GLU C 305 ? PHE C 328 ? GLU C 305 PHE C 328 
AB8 5 ASN C 292 ? LYS C 300 ? ASN C 292 LYS C 300 
AB9 1 ILE C 58  ? LYS C 66  ? ILE C 58  LYS C 66  
AB9 2 THR C 189 ? PHE C 198 ? THR C 189 PHE C 198 
AB9 3 TYR C 203 ? ARG C 206 ? TYR C 203 ARG C 206 
AC1 1 ILE C 58  ? LYS C 66  ? ILE C 58  LYS C 66  
AC1 2 THR C 189 ? PHE C 198 ? THR C 189 PHE C 198 
AC1 3 ILE C 228 ? ARG C 230 ? ILE C 228 ARG C 230 
AC2 1 ALA C 69  ? GLU C 77  ? ALA C 69  GLU C 77  
AC2 2 VAL C 80  ? PHE C 88  ? VAL C 80  PHE C 88  
AC3 1 LYS C 399 ? SER C 402 ? LYS C 399 SER C 402 
AC3 2 ILE C 409 ? VAL C 412 ? ILE C 409 VAL C 412 
AC3 3 GLU C 428 ? VAL C 429 ? GLU C 428 VAL C 429 
# 
loop_
_pdbx_struct_sheet_hbond.sheet_id 
_pdbx_struct_sheet_hbond.range_id_1 
_pdbx_struct_sheet_hbond.range_id_2 
_pdbx_struct_sheet_hbond.range_1_label_atom_id 
_pdbx_struct_sheet_hbond.range_1_label_comp_id 
_pdbx_struct_sheet_hbond.range_1_label_asym_id 
_pdbx_struct_sheet_hbond.range_1_label_seq_id 
_pdbx_struct_sheet_hbond.range_1_PDB_ins_code 
_pdbx_struct_sheet_hbond.range_1_auth_atom_id 
_pdbx_struct_sheet_hbond.range_1_auth_comp_id 
_pdbx_struct_sheet_hbond.range_1_auth_asym_id 
_pdbx_struct_sheet_hbond.range_1_auth_seq_id 
_pdbx_struct_sheet_hbond.range_2_label_atom_id 
_pdbx_struct_sheet_hbond.range_2_label_comp_id 
_pdbx_struct_sheet_hbond.range_2_label_asym_id 
_pdbx_struct_sheet_hbond.range_2_label_seq_id 
_pdbx_struct_sheet_hbond.range_2_PDB_ins_code 
_pdbx_struct_sheet_hbond.range_2_auth_atom_id 
_pdbx_struct_sheet_hbond.range_2_auth_comp_id 
_pdbx_struct_sheet_hbond.range_2_auth_asym_id 
_pdbx_struct_sheet_hbond.range_2_auth_seq_id 
AA1 1 2 N TYR A 13  ? N TYR A 13  O ILE B 21  ? O ILE B 21  
AA1 2 3 N ARG B 20  ? N ARG B 20  O ILE C 391 ? O ILE C 391 
AA2 1 2 O ILE B 391 ? O ILE B 391 N ARG A 20  ? N ARG A 20  
AA2 2 3 N THR A 19  ? N THR A 19  O THR C 15  ? O THR C 15  
AA3 1 2 N ARG A 53  ? N ARG A 53  O LYS A 327 ? O LYS A 327 
AA3 2 3 O ARG A 316 ? O ARG A 316 N MET A 252 ? N MET A 252 
AA3 3 4 N GLU A 255 ? N GLU A 255 O SER A 274 ? O SER A 274 
AA4 1 2 N ASP A 156 ? N ASP A 156 O ARG A 159 ? O ARG A 159 
AA4 2 3 O ALA A 166 ? O ALA A 166 N LYS A 117 ? N LYS A 117 
AA4 3 4 N LEU A 109 ? N LEU A 109 O LYS A 311 ? O LYS A 311 
AA4 4 5 O ALA A 312 ? O ALA A 312 N PHE A 293 ? N PHE A 293 
AA5 1 2 N HIS A 62  ? N HIS A 62  O LYS A 193 ? O LYS A 193 
AA5 2 3 N PHE A 198 ? N PHE A 198 O TYR A 203 ? O TYR A 203 
AA6 1 2 N HIS A 62  ? N HIS A 62  O LYS A 193 ? O LYS A 193 
AA6 2 3 N VAL A 190 ? N VAL A 190 O PHE A 229 ? O PHE A 229 
AA7 1 2 N GLU A 73  ? N GLU A 73  O VAL A 84  ? O VAL A 84  
AA8 1 2 N ILE A 391 ? N ILE A 391 O ARG C 20  ? O ARG C 20  
AA8 2 3 O THR C 19  ? O THR C 19  N THR B 15  ? N THR B 15  
AA9 1 2 N VAL A 401 ? N VAL A 401 O TRP A 410 ? O TRP A 410 
AA9 2 3 N ILE A 409 ? N ILE A 409 O VAL A 429 ? O VAL A 429 
AB1 1 2 N ARG B 53  ? N ARG B 53  O LYS B 327 ? O LYS B 327 
AB1 2 3 O LEU B 320 ? O LEU B 320 N ILE B 254 ? N ILE B 254 
AB1 3 4 N GLU B 255 ? N GLU B 255 O SER B 274 ? O SER B 274 
AB2 1 2 N ASP B 156 ? N ASP B 156 O ARG B 159 ? O ARG B 159 
AB2 2 3 O ALA B 166 ? O ALA B 166 N LYS B 117 ? N LYS B 117 
AB2 3 4 N LEU B 109 ? N LEU B 109 O LYS B 311 ? O LYS B 311 
AB2 4 5 O ALA B 312 ? O ALA B 312 N PHE B 293 ? N PHE B 293 
AB3 1 2 N HIS B 62  ? N HIS B 62  O LYS B 193 ? O LYS B 193 
AB3 2 3 N PHE B 198 ? N PHE B 198 O TYR B 203 ? O TYR B 203 
AB4 1 2 N HIS B 62  ? N HIS B 62  O LYS B 193 ? O LYS B 193 
AB4 2 3 N VAL B 190 ? N VAL B 190 O PHE B 229 ? O PHE B 229 
AB5 1 2 N GLU B 73  ? N GLU B 73  O VAL B 84  ? O VAL B 84  
AB6 1 2 N VAL B 401 ? N VAL B 401 O TRP B 410 ? O TRP B 410 
AB6 2 3 N ILE B 409 ? N ILE B 409 O VAL B 429 ? O VAL B 429 
AB7 1 2 N ARG C 53  ? N ARG C 53  O LYS C 327 ? O LYS C 327 
AB7 2 3 O LEU C 320 ? O LEU C 320 N ILE C 256 ? N ILE C 256 
AB7 3 4 N TYR C 257 ? N TYR C 257 O LYS C 272 ? O LYS C 272 
AB8 1 2 N ASP C 156 ? N ASP C 156 O ARG C 159 ? O ARG C 159 
AB8 2 3 O ALA C 166 ? O ALA C 166 N LYS C 117 ? N LYS C 117 
AB8 3 4 N LEU C 109 ? N LEU C 109 O LYS C 311 ? O LYS C 311 
AB8 4 5 O LYS C 306 ? O LYS C 306 N TYR C 299 ? N TYR C 299 
AB9 1 2 N LYS C 66  ? N LYS C 66  O THR C 189 ? O THR C 189 
AB9 2 3 N ILE C 196 ? N ILE C 196 O THR C 205 ? O THR C 205 
AC1 1 2 N LYS C 66  ? N LYS C 66  O THR C 189 ? O THR C 189 
AC1 2 3 N VAL C 190 ? N VAL C 190 O PHE C 229 ? O PHE C 229 
AC2 1 2 N ALA C 69  ? N ALA C 69  O PHE C 88  ? O PHE C 88  
AC3 1 2 N VAL C 401 ? N VAL C 401 O TRP C 410 ? O TRP C 410 
AC3 2 3 N ILE C 409 ? N ILE C 409 O VAL C 429 ? O VAL C 429 
# 
_atom_sites.entry_id                    6U9W 
_atom_sites.Cartn_transf_matrix[1][1]   ? 
_atom_sites.Cartn_transf_matrix[1][2]   ? 
_atom_sites.Cartn_transf_matrix[1][3]   ? 
_atom_sites.Cartn_transf_matrix[2][1]   ? 
_atom_sites.Cartn_transf_matrix[2][2]   ? 
_atom_sites.Cartn_transf_matrix[2][3]   ? 
_atom_sites.Cartn_transf_matrix[3][1]   ? 
_atom_sites.Cartn_transf_matrix[3][2]   ? 
_atom_sites.Cartn_transf_matrix[3][3]   ? 
_atom_sites.Cartn_transf_vector[1]      ? 
_atom_sites.Cartn_transf_vector[2]      ? 
_atom_sites.Cartn_transf_vector[3]      ? 
_atom_sites.fract_transf_matrix[1][1]   1.000000 
_atom_sites.fract_transf_matrix[1][2]   0.000000 
_atom_sites.fract_transf_matrix[1][3]   0.000000 
_atom_sites.fract_transf_matrix[2][1]   0.000000 
_atom_sites.fract_transf_matrix[2][2]   1.000000 
_atom_sites.fract_transf_matrix[2][3]   0.000000 
_atom_sites.fract_transf_matrix[3][1]   0.000000 
_atom_sites.fract_transf_matrix[3][2]   0.000000 
_atom_sites.fract_transf_matrix[3][3]   1.000000 
_atom_sites.fract_transf_vector[1]      0.00000 
_atom_sites.fract_transf_vector[2]      0.00000 
_atom_sites.fract_transf_vector[3]      0.00000 
_atom_sites.solution_primary            ? 
_atom_sites.solution_secondary          ? 
_atom_sites.solution_hydrogens          ? 
_atom_sites.special_details             ? 
# 
loop_
_atom_type.symbol 
C  
H  
N  
O  
P  
S  
ZN 
# 
loop_
_atom_site.group_PDB 
_atom_site.id 
_atom_site.type_symbol 
_atom_site.label_atom_id 
_atom_site.label_alt_id 
_atom_site.label_comp_id 
_atom_site.label_asym_id 
_atom_site.label_entity_id 
_atom_site.label_seq_id 
_atom_site.pdbx_PDB_ins_code 
_atom_site.Cartn_x 
_atom_site.Cartn_y 
_atom_site.Cartn_z 
_atom_site.occupancy 
_atom_site.B_iso_or_equiv 
_atom_site.pdbx_formal_charge 
_atom_site.auth_seq_id 
_atom_site.auth_comp_id 
_atom_site.auth_asym_id 
_atom_site.auth_atom_id 
_atom_site.pdbx_PDB_model_num 
ATOM   1     N  N      . CYS A  1 5   ? 147.014 182.590 151.371 1.00 63.27 ? 5   CYS A N      1 
ATOM   2     C  CA     . CYS A  1 5   ? 147.358 181.244 151.813 1.00 63.27 ? 5   CYS A CA     1 
ATOM   3     C  C      . CYS A  1 5   ? 146.291 180.247 151.380 1.00 63.27 ? 5   CYS A C      1 
ATOM   4     O  O      . CYS A  1 5   ? 145.134 180.349 151.788 1.00 63.27 ? 5   CYS A O      1 
ATOM   5     C  CB     . CYS A  1 5   ? 147.528 181.207 153.332 1.00 63.27 ? 5   CYS A CB     1 
ATOM   6     H  HA     . CYS A  1 5   ? 148.199 180.995 151.399 1.00 63.27 ? 5   CYS A HA     1 
ATOM   7     N  N      . SER A  1 6   ? 146.692 179.284 150.556 1.00 63.22 ? 6   SER A N      1 
ATOM   8     C  CA     . SER A  1 6   ? 145.796 178.270 150.022 1.00 63.22 ? 6   SER A CA     1 
ATOM   9     C  C      . SER A  1 6   ? 145.973 176.953 150.768 1.00 63.22 ? 6   SER A C      1 
ATOM   10    O  O      . SER A  1 6   ? 146.900 176.772 151.561 1.00 63.22 ? 6   SER A O      1 
ATOM   11    C  CB     . SER A  1 6   ? 146.051 178.069 148.526 1.00 63.22 ? 6   SER A CB     1 
ATOM   12    O  OG     . SER A  1 6   ? 145.177 177.092 147.989 1.00 63.22 ? 6   SER A OG     1 
ATOM   13    H  H      . SER A  1 6   ? 147.505 179.202 150.289 1.00 63.22 ? 6   SER A H      1 
ATOM   14    H  HA     . SER A  1 6   ? 144.883 178.573 150.145 1.00 63.22 ? 6   SER A HA     1 
ATOM   15    H  HB2    . SER A  1 6   ? 145.929 178.910 148.058 1.00 63.22 ? 6   SER A HB2    1 
ATOM   16    H  HB3    . SER A  1 6   ? 146.971 177.797 148.385 1.00 63.22 ? 6   SER A HB3    1 
ATOM   17    H  HG     . SER A  1 6   ? 145.332 176.998 147.169 1.00 63.22 ? 6   SER A HG     1 
ATOM   18    N  N      . TRP A  1 7   ? 145.059 176.020 150.498 1.00 61.03 ? 7   TRP A N      1 
ATOM   19    C  CA     . TRP A  1 7   ? 145.145 174.701 151.113 1.00 61.03 ? 7   TRP A CA     1 
ATOM   20    C  C      . TRP A  1 7   ? 146.361 173.941 150.604 1.00 61.03 ? 7   TRP A C      1 
ATOM   21    O  O      . TRP A  1 7   ? 147.064 173.286 151.381 1.00 61.03 ? 7   TRP A O      1 
ATOM   22    C  CB     . TRP A  1 7   ? 143.863 173.916 150.846 1.00 61.03 ? 7   TRP A CB     1 
ATOM   23    C  CG     . TRP A  1 7   ? 142.667 174.514 151.510 1.00 61.03 ? 7   TRP A CG     1 
ATOM   24    C  CD1    . TRP A  1 7   ? 141.742 175.343 150.945 1.00 61.03 ? 7   TRP A CD1    1 
ATOM   25    C  CD2    . TRP A  1 7   ? 142.271 174.341 152.874 1.00 61.03 ? 7   TRP A CD2    1 
ATOM   26    N  NE1    . TRP A  1 7   ? 140.792 175.693 151.873 1.00 61.03 ? 7   TRP A NE1    1 
ATOM   27    C  CE2    . TRP A  1 7   ? 141.095 175.090 153.066 1.00 61.03 ? 7   TRP A CE2    1 
ATOM   28    C  CE3    . TRP A  1 7   ? 142.797 173.622 153.951 1.00 61.03 ? 7   TRP A CE3    1 
ATOM   29    C  CZ2    . TRP A  1 7   ? 140.435 175.141 154.290 1.00 61.03 ? 7   TRP A CZ2    1 
ATOM   30    C  CZ3    . TRP A  1 7   ? 142.142 173.673 155.164 1.00 61.03 ? 7   TRP A CZ3    1 
ATOM   31    C  CH2    . TRP A  1 7   ? 140.973 174.427 155.325 1.00 61.03 ? 7   TRP A CH2    1 
ATOM   32    H  H      . TRP A  1 7   ? 144.391 176.131 149.968 1.00 61.03 ? 7   TRP A H      1 
ATOM   33    H  HA     . TRP A  1 7   ? 145.247 174.813 152.071 1.00 61.03 ? 7   TRP A HA     1 
ATOM   34    H  HB2    . TRP A  1 7   ? 143.709 173.873 149.889 1.00 61.03 ? 7   TRP A HB2    1 
ATOM   35    H  HB3    . TRP A  1 7   ? 143.977 173.004 151.156 1.00 61.03 ? 7   TRP A HB3    1 
ATOM   36    H  HD1    . TRP A  1 7   ? 141.753 175.629 150.060 1.00 61.03 ? 7   TRP A HD1    1 
ATOM   37    H  HE1    . TRP A  1 7   ? 140.117 176.207 151.729 1.00 61.03 ? 7   TRP A HE1    1 
ATOM   38    H  HE3    . TRP A  1 7   ? 143.573 173.119 153.852 1.00 61.03 ? 7   TRP A HE3    1 
ATOM   39    H  HZ2    . TRP A  1 7   ? 139.659 175.641 154.400 1.00 61.03 ? 7   TRP A HZ2    1 
ATOM   40    H  HZ3    . TRP A  1 7   ? 142.483 173.198 155.888 1.00 61.03 ? 7   TRP A HZ3    1 
ATOM   41    H  HH2    . TRP A  1 7   ? 140.553 174.443 156.155 1.00 61.03 ? 7   TRP A HH2    1 
ATOM   42    N  N      . ASN A  1 8   ? 146.646 174.045 149.304 1.00 59.42 ? 8   ASN A N      1 
ATOM   43    C  CA     . ASN A  1 8   ? 147.797 173.367 148.717 1.00 59.42 ? 8   ASN A CA     1 
ATOM   44    C  C      . ASN A  1 8   ? 149.124 173.806 149.326 1.00 59.42 ? 8   ASN A C      1 
ATOM   45    O  O      . ASN A  1 8   ? 150.123 173.100 149.153 1.00 59.42 ? 8   ASN A O      1 
ATOM   46    C  CB     . ASN A  1 8   ? 147.825 173.606 147.207 1.00 59.42 ? 8   ASN A CB     1 
ATOM   47    H  H      . ASN A  1 8   ? 146.182 174.506 148.746 1.00 59.42 ? 8   ASN A H      1 
ATOM   48    H  HA     . ASN A  1 8   ? 147.693 172.422 148.910 1.00 59.42 ? 8   ASN A HA     1 
ATOM   49    N  N      . ASP A  1 9   ? 149.163 174.943 150.023 1.00 57.29 ? 9   ASP A N      1 
ATOM   50    C  CA     . ASP A  1 9   ? 150.376 175.410 150.679 1.00 57.29 ? 9   ASP A CA     1 
ATOM   51    C  C      . ASP A  1 9   ? 150.580 174.812 152.066 1.00 57.29 ? 9   ASP A C      1 
ATOM   52    O  O      . ASP A  1 9   ? 151.651 175.015 152.648 1.00 57.29 ? 9   ASP A O      1 
ATOM   53    C  CB     . ASP A  1 9   ? 150.355 176.936 150.788 1.00 57.29 ? 9   ASP A CB     1 
ATOM   54    H  H      . ASP A  1 9   ? 148.485 175.462 150.126 1.00 57.29 ? 9   ASP A H      1 
ATOM   55    H  HA     . ASP A  1 9   ? 151.117 175.115 150.127 1.00 57.29 ? 9   ASP A HA     1 
ATOM   56    N  N      . VAL A  1 10  ? 149.597 174.092 152.610 1.00 56.26 ? 10  VAL A N      1 
ATOM   57    C  CA     . VAL A  1 10  ? 149.743 173.522 153.947 1.00 56.26 ? 10  VAL A CA     1 
ATOM   58    C  C      . VAL A  1 10  ? 150.379 172.133 153.909 1.00 56.26 ? 10  VAL A C      1 
ATOM   59    O  O      . VAL A  1 10  ? 151.033 171.730 154.876 1.00 56.26 ? 10  VAL A O      1 
ATOM   60    C  CB     . VAL A  1 10  ? 148.382 173.491 154.670 1.00 56.26 ? 10  VAL A CB     1 
ATOM   61    C  CG1    . VAL A  1 10  ? 147.573 172.246 154.321 1.00 56.26 ? 10  VAL A CG1    1 
ATOM   62    C  CG2    . VAL A  1 10  ? 148.580 173.568 156.167 1.00 56.26 ? 10  VAL A CG2    1 
ATOM   63    H  H      . VAL A  1 10  ? 148.846 173.924 152.225 1.00 56.26 ? 10  VAL A H      1 
ATOM   64    H  HA     . VAL A  1 10  ? 150.345 174.095 154.448 1.00 56.26 ? 10  VAL A HA     1 
ATOM   65    H  HB     . VAL A  1 10  ? 147.881 174.264 154.367 1.00 56.26 ? 10  VAL A HB     1 
ATOM   66    H  HG11   . VAL A  1 10  ? 146.727 172.266 154.795 1.00 56.26 ? 10  VAL A HG11   1 
ATOM   67    H  HG12   . VAL A  1 10  ? 147.407 172.225 153.366 1.00 56.26 ? 10  VAL A HG12   1 
ATOM   68    H  HG13   . VAL A  1 10  ? 148.070 171.454 154.580 1.00 56.26 ? 10  VAL A HG13   1 
ATOM   69    H  HG21   . VAL A  1 10  ? 147.717 173.548 156.609 1.00 56.26 ? 10  VAL A HG21   1 
ATOM   70    H  HG22   . VAL A  1 10  ? 149.112 172.813 156.462 1.00 56.26 ? 10  VAL A HG22   1 
ATOM   71    H  HG23   . VAL A  1 10  ? 149.038 174.393 156.391 1.00 56.26 ? 10  VAL A HG23   1 
ATOM   72    N  N      . PHE A  1 11  ? 150.205 171.395 152.815 1.00 54.62 ? 11  PHE A N      1 
ATOM   73    C  CA     . PHE A  1 11  ? 150.737 170.045 152.684 1.00 54.62 ? 11  PHE A CA     1 
ATOM   74    C  C      . PHE A  1 11  ? 152.160 170.012 152.144 1.00 54.62 ? 11  PHE A C      1 
ATOM   75    O  O      . PHE A  1 11  ? 152.680 168.922 151.887 1.00 54.62 ? 11  PHE A O      1 
ATOM   76    C  CB     . PHE A  1 11  ? 149.838 169.214 151.761 1.00 54.62 ? 11  PHE A CB     1 
ATOM   77    C  CG     . PHE A  1 11  ? 148.396 169.164 152.189 1.00 54.62 ? 11  PHE A CG     1 
ATOM   78    C  CD1    . PHE A  1 11  ? 148.050 169.006 153.520 1.00 54.62 ? 11  PHE A CD1    1 
ATOM   79    C  CD2    . PHE A  1 11  ? 147.385 169.272 151.253 1.00 54.62 ? 11  PHE A CD2    1 
ATOM   80    C  CE1    . PHE A  1 11  ? 146.730 168.961 153.906 1.00 54.62 ? 11  PHE A CE1    1 
ATOM   81    C  CE2    . PHE A  1 11  ? 146.061 169.228 151.635 1.00 54.62 ? 11  PHE A CE2    1 
ATOM   82    C  CZ     . PHE A  1 11  ? 145.735 169.072 152.962 1.00 54.62 ? 11  PHE A CZ     1 
ATOM   83    H  H      . PHE A  1 11  ? 149.771 171.667 152.124 1.00 54.62 ? 11  PHE A H      1 
ATOM   84    H  HA     . PHE A  1 11  ? 150.754 169.670 153.579 1.00 54.62 ? 11  PHE A HA     1 
ATOM   85    H  HB2    . PHE A  1 11  ? 149.886 169.579 150.864 1.00 54.62 ? 11  PHE A HB2    1 
ATOM   86    H  HB3    . PHE A  1 11  ? 150.184 168.309 151.718 1.00 54.62 ? 11  PHE A HB3    1 
ATOM   87    H  HD1    . PHE A  1 11  ? 148.719 168.929 154.162 1.00 54.62 ? 11  PHE A HD1    1 
ATOM   88    H  HD2    . PHE A  1 11  ? 147.600 169.376 150.354 1.00 54.62 ? 11  PHE A HD2    1 
ATOM   89    H  HE1    . PHE A  1 11  ? 146.511 168.856 154.804 1.00 54.62 ? 11  PHE A HE1    1 
ATOM   90    H  HE2    . PHE A  1 11  ? 145.389 169.304 150.996 1.00 54.62 ? 11  PHE A HE2    1 
ATOM   91    H  HZ     . PHE A  1 11  ? 144.842 169.042 153.221 1.00 54.62 ? 11  PHE A HZ     1 
ATOM   92    N  N      . GLN A  1 12  ? 152.803 171.161 151.971 1.00 53.00 ? 12  GLN A N      1 
ATOM   93    C  CA     . GLN A  1 12  ? 154.124 171.204 151.362 1.00 53.00 ? 12  GLN A CA     1 
ATOM   94    C  C      . GLN A  1 12  ? 155.190 170.908 152.409 1.00 53.00 ? 12  GLN A C      1 
ATOM   95    O  O      . GLN A  1 12  ? 155.389 171.692 153.342 1.00 53.00 ? 12  GLN A O      1 
ATOM   96    C  CB     . GLN A  1 12  ? 154.359 172.564 150.713 1.00 53.00 ? 12  GLN A CB     1 
ATOM   97    C  CG     . GLN A  1 12  ? 153.421 172.843 149.555 1.00 53.00 ? 12  GLN A CG     1 
ATOM   98    C  CD     . GLN A  1 12  ? 153.968 173.870 148.588 1.00 53.00 ? 12  GLN A CD     1 
ATOM   99    O  OE1    . GLN A  1 12  ? 154.219 175.016 148.959 1.00 53.00 ? 12  GLN A OE1    1 
ATOM   100   N  NE2    . GLN A  1 12  ? 154.165 173.462 147.338 1.00 53.00 ? 12  GLN A NE2    1 
ATOM   101   H  H      . GLN A  1 12  ? 152.490 171.928 152.200 1.00 53.00 ? 12  GLN A H      1 
ATOM   102   H  HA     . GLN A  1 12  ? 154.179 170.526 150.671 1.00 53.00 ? 12  GLN A HA     1 
ATOM   103   H  HB2    . GLN A  1 12  ? 154.253 173.258 151.382 1.00 53.00 ? 12  GLN A HB2    1 
ATOM   104   H  HB3    . GLN A  1 12  ? 155.275 172.612 150.398 1.00 53.00 ? 12  GLN A HB3    1 
ATOM   105   H  HG2    . GLN A  1 12  ? 153.249 172.016 149.078 1.00 53.00 ? 12  GLN A HG2    1 
ATOM   106   H  HG3    . GLN A  1 12  ? 152.570 173.153 149.902 1.00 53.00 ? 12  GLN A HG3    1 
ATOM   107   H  HE21   . GLN A  1 12  ? 153.978 172.653 147.115 1.00 53.00 ? 12  GLN A HE21   1 
ATOM   108   H  HE22   . GLN A  1 12  ? 154.480 174.007 146.752 1.00 53.00 ? 12  GLN A HE22   1 
ATOM   109   N  N      . TYR A  1 13  ? 155.869 169.775 152.250 1.00 51.65 ? 13  TYR A N      1 
ATOM   110   C  CA     . TYR A  1 13  ? 156.970 169.376 153.116 1.00 51.65 ? 13  TYR A CA     1 
ATOM   111   C  C      . TYR A  1 13  ? 158.290 169.782 152.476 1.00 51.65 ? 13  TYR A C      1 
ATOM   112   O  O      . TYR A  1 13  ? 158.506 169.544 151.284 1.00 51.65 ? 13  TYR A O      1 
ATOM   113   C  CB     . TYR A  1 13  ? 156.942 167.870 153.362 1.00 51.65 ? 13  TYR A CB     1 
ATOM   114   C  CG     . TYR A  1 13  ? 158.116 167.352 154.156 1.00 51.65 ? 13  TYR A CG     1 
ATOM   115   C  CD1    . TYR A  1 13  ? 158.393 167.839 155.423 1.00 51.65 ? 13  TYR A CD1    1 
ATOM   116   C  CD2    . TYR A  1 13  ? 158.939 166.365 153.643 1.00 51.65 ? 13  TYR A CD2    1 
ATOM   117   C  CE1    . TYR A  1 13  ? 159.463 167.364 156.149 1.00 51.65 ? 13  TYR A CE1    1 
ATOM   118   C  CE2    . TYR A  1 13  ? 160.007 165.884 154.362 1.00 51.65 ? 13  TYR A CE2    1 
ATOM   119   C  CZ     . TYR A  1 13  ? 160.266 166.387 155.612 1.00 51.65 ? 13  TYR A CZ     1 
ATOM   120   O  OH     . TYR A  1 13  ? 161.335 165.904 156.324 1.00 51.65 ? 13  TYR A OH     1 
ATOM   121   H  H      . TYR A  1 13  ? 155.699 169.209 151.625 1.00 51.65 ? 13  TYR A H      1 
ATOM   122   H  HA     . TYR A  1 13  ? 156.877 169.823 153.972 1.00 51.65 ? 13  TYR A HA     1 
ATOM   123   H  HB2    . TYR A  1 13  ? 156.123 167.644 153.830 1.00 51.65 ? 13  TYR A HB2    1 
ATOM   124   H  HB3    . TYR A  1 13  ? 156.916 167.413 152.507 1.00 51.65 ? 13  TYR A HB3    1 
ATOM   125   H  HD1    . TYR A  1 13  ? 157.848 168.497 155.789 1.00 51.65 ? 13  TYR A HD1    1 
ATOM   126   H  HD2    . TYR A  1 13  ? 158.766 166.021 152.796 1.00 51.65 ? 13  TYR A HD2    1 
ATOM   127   H  HE1    . TYR A  1 13  ? 159.641 167.702 156.997 1.00 51.65 ? 13  TYR A HE1    1 
ATOM   128   H  HE2    . TYR A  1 13  ? 160.551 165.221 154.003 1.00 51.65 ? 13  TYR A HE2    1 
ATOM   129   H  HH     . TYR A  1 13  ? 161.852 165.489 155.807 1.00 51.65 ? 13  TYR A HH     1 
ATOM   130   N  N      . GLU A  1 14  ? 159.168 170.384 153.273 1.00 50.96 ? 14  GLU A N      1 
ATOM   131   C  CA     . GLU A  1 14  ? 160.430 170.936 152.802 1.00 50.96 ? 14  GLU A CA     1 
ATOM   132   C  C      . GLU A  1 14  ? 161.575 170.061 153.287 1.00 50.96 ? 14  GLU A C      1 
ATOM   133   O  O      . GLU A  1 14  ? 161.682 169.783 154.486 1.00 50.96 ? 14  GLU A O      1 
ATOM   134   C  CB     . GLU A  1 14  ? 160.600 172.371 153.299 1.00 50.96 ? 14  GLU A CB     1 
ATOM   135   C  CG     . GLU A  1 14  ? 161.760 173.110 152.678 1.00 50.96 ? 14  GLU A CG     1 
ATOM   136   C  CD     . GLU A  1 14  ? 161.707 174.599 152.951 1.00 50.96 ? 14  GLU A CD     1 
ATOM   137   O  OE1    . GLU A  1 14  ? 160.935 175.014 153.840 1.00 50.96 ? 14  GLU A OE1    1 
ATOM   138   O  OE2    . GLU A  1 14  ? 162.432 175.357 152.274 1.00 50.96 ? 14  GLU A OE2    1 
ATOM   139   H  H      . GLU A  1 14  ? 159.043 170.484 154.118 1.00 50.96 ? 14  GLU A H      1 
ATOM   140   H  HA     . GLU A  1 14  ? 160.433 170.952 151.832 1.00 50.96 ? 14  GLU A HA     1 
ATOM   141   H  HB2    . GLU A  1 14  ? 159.783 172.863 153.120 1.00 50.96 ? 14  GLU A HB2    1 
ATOM   142   H  HB3    . GLU A  1 14  ? 160.717 172.357 154.262 1.00 50.96 ? 14  GLU A HB3    1 
ATOM   143   H  HG2    . GLU A  1 14  ? 162.592 172.750 153.023 1.00 50.96 ? 14  GLU A HG2    1 
ATOM   144   H  HG3    . GLU A  1 14  ? 161.761 172.959 151.720 1.00 50.96 ? 14  GLU A HG3    1 
ATOM   145   N  N      . THR A  1 15  ? 162.432 169.643 152.357 1.00 49.94 ? 15  THR A N      1 
ATOM   146   C  CA     . THR A  1 15  ? 163.480 168.666 152.616 1.00 49.94 ? 15  THR A CA     1 
ATOM   147   C  C      . THR A  1 15  ? 164.826 169.208 152.166 1.00 49.94 ? 15  THR A C      1 
ATOM   148   O  O      . THR A  1 15  ? 164.931 169.835 151.108 1.00 49.94 ? 15  THR A O      1 
ATOM   149   C  CB     . THR A  1 15  ? 163.196 167.351 151.885 1.00 49.94 ? 15  THR A CB     1 
ATOM   150   O  OG1    . THR A  1 15  ? 161.835 166.967 152.100 1.00 49.94 ? 15  THR A OG1    1 
ATOM   151   C  CG2    . THR A  1 15  ? 164.112 166.247 152.381 1.00 49.94 ? 15  THR A CG2    1 
ATOM   152   H  H      . THR A  1 15  ? 162.418 169.926 151.545 1.00 49.94 ? 15  THR A H      1 
ATOM   153   H  HA     . THR A  1 15  ? 163.499 168.496 153.571 1.00 49.94 ? 15  THR A HA     1 
ATOM   154   H  HB     . THR A  1 15  ? 163.357 167.487 150.938 1.00 49.94 ? 15  THR A HB     1 
ATOM   155   H  HG1    . THR A  1 15  ? 161.737 166.714 152.895 1.00 49.94 ? 15  THR A HG1    1 
ATOM   156   H  HG21   . THR A  1 15  ? 163.915 165.425 151.905 1.00 49.94 ? 15  THR A HG21   1 
ATOM   157   H  HG22   . THR A  1 15  ? 165.036 166.498 152.224 1.00 49.94 ? 15  THR A HG22   1 
ATOM   158   H  HG23   . THR A  1 15  ? 163.971 166.112 153.331 1.00 49.94 ? 15  THR A HG23   1 
ATOM   159   N  N      . ASN A  1 16  ? 165.854 168.946 152.965 1.00 46.49 ? 16  ASN A N      1 
ATOM   160   C  CA     . ASN A  1 16  ? 167.202 169.344 152.600 1.00 46.49 ? 16  ASN A CA     1 
ATOM   161   C  C      . ASN A  1 16  ? 167.721 168.486 151.455 1.00 46.49 ? 16  ASN A C      1 
ATOM   162   O  O      . ASN A  1 16  ? 167.274 167.356 151.242 1.00 46.49 ? 16  ASN A O      1 
ATOM   163   C  CB     . ASN A  1 16  ? 168.141 169.230 153.797 1.00 46.49 ? 16  ASN A CB     1 
ATOM   164   C  CG     . ASN A  1 16  ? 167.997 170.383 154.759 1.00 46.49 ? 16  ASN A CG     1 
ATOM   165   O  OD1    . ASN A  1 16  ? 166.956 171.034 154.819 1.00 46.49 ? 16  ASN A OD1    1 
ATOM   166   N  ND2    . ASN A  1 16  ? 169.050 170.647 155.518 1.00 46.49 ? 16  ASN A ND2    1 
ATOM   167   H  H      . ASN A  1 16  ? 165.790 168.540 153.720 1.00 46.49 ? 16  ASN A H      1 
ATOM   168   H  HA     . ASN A  1 16  ? 167.173 170.270 152.312 1.00 46.49 ? 16  ASN A HA     1 
ATOM   169   H  HB2    . ASN A  1 16  ? 167.964 168.399 154.265 1.00 46.49 ? 16  ASN A HB2    1 
ATOM   170   H  HB3    . ASN A  1 16  ? 169.058 169.188 153.482 1.00 46.49 ? 16  ASN A HB3    1 
ATOM   171   H  HD21   . ASN A  1 16  ? 169.022 171.296 156.081 1.00 46.49 ? 16  ASN A HD21   1 
ATOM   172   H  HD22   . ASN A  1 16  ? 169.761 170.169 155.448 1.00 46.49 ? 16  ASN A HD22   1 
ATOM   173   N  N      . LYS A  1 17  ? 168.677 169.041 150.719 1.00 45.14 ? 17  LYS A N      1 
ATOM   174   C  CA     . LYS A  1 17  ? 169.272 168.398 149.557 1.00 45.14 ? 17  LYS A CA     1 
ATOM   175   C  C      . LYS A  1 17  ? 170.748 168.160 149.828 1.00 45.14 ? 17  LYS A C      1 
ATOM   176   O  O      . LYS A  1 17  ? 171.441 169.050 150.332 1.00 45.14 ? 17  LYS A O      1 
ATOM   177   C  CB     . LYS A  1 17  ? 169.075 169.256 148.309 1.00 45.14 ? 17  LYS A CB     1 
ATOM   178   C  CG     . LYS A  1 17  ? 169.733 168.714 147.067 1.00 45.14 ? 17  LYS A CG     1 
ATOM   179   C  CD     . LYS A  1 17  ? 168.870 168.924 145.832 1.00 45.14 ? 17  LYS A CD     1 
ATOM   180   C  CE     . LYS A  1 17  ? 168.603 170.387 145.558 1.00 45.14 ? 17  LYS A CE     1 
ATOM   181   N  NZ     . LYS A  1 17  ? 167.938 170.577 144.250 1.00 45.14 ? 17  LYS A NZ     1 
ATOM   182   H  H      . LYS A  1 17  ? 169.004 169.819 150.886 1.00 45.14 ? 17  LYS A H      1 
ATOM   183   H  HA     . LYS A  1 17  ? 168.836 167.546 149.396 1.00 45.14 ? 17  LYS A HA     1 
ATOM   184   H  HB2    . LYS A  1 17  ? 168.124 169.351 148.142 1.00 45.14 ? 17  LYS A HB2    1 
ATOM   185   H  HB3    . LYS A  1 17  ? 169.422 170.145 148.483 1.00 45.14 ? 17  LYS A HB3    1 
ATOM   186   H  HG2    . LYS A  1 17  ? 170.591 169.149 146.940 1.00 45.14 ? 17  LYS A HG2    1 
ATOM   187   H  HG3    . LYS A  1 17  ? 169.909 167.767 147.181 1.00 45.14 ? 17  LYS A HG3    1 
ATOM   188   H  HD2    . LYS A  1 17  ? 169.309 168.528 145.063 1.00 45.14 ? 17  LYS A HD2    1 
ATOM   189   H  HD3    . LYS A  1 17  ? 168.026 168.460 145.947 1.00 45.14 ? 17  LYS A HD3    1 
ATOM   190   H  HE2    . LYS A  1 17  ? 168.046 170.754 146.262 1.00 45.14 ? 17  LYS A HE2    1 
ATOM   191   H  HE3    . LYS A  1 17  ? 169.439 170.879 145.572 1.00 45.14 ? 17  LYS A HE3    1 
ATOM   192   H  HZ1    . LYS A  1 17  ? 167.923 171.444 144.047 1.00 45.14 ? 17  LYS A HZ1    1 
ATOM   193   H  HZ2    . LYS A  1 17  ? 168.386 170.133 143.622 1.00 45.14 ? 17  LYS A HZ2    1 
ATOM   194   H  HZ3    . LYS A  1 17  ? 167.104 170.268 144.293 1.00 45.14 ? 17  LYS A HZ3    1 
ATOM   195   N  N      . VAL A  1 18  ? 171.222 166.962 149.487 1.00 45.81 ? 18  VAL A N      1 
ATOM   196   C  CA     . VAL A  1 18  ? 172.548 166.496 149.866 1.00 45.81 ? 18  VAL A CA     1 
ATOM   197   C  C      . VAL A  1 18  ? 173.255 165.922 148.648 1.00 45.81 ? 18  VAL A C      1 
ATOM   198   O  O      . VAL A  1 18  ? 172.663 165.726 147.585 1.00 45.81 ? 18  VAL A O      1 
ATOM   199   C  CB     . VAL A  1 18  ? 172.489 165.436 150.985 1.00 45.81 ? 18  VAL A CB     1 
ATOM   200   C  CG1    . VAL A  1 18  ? 171.731 165.965 152.176 1.00 45.81 ? 18  VAL A CG1    1 
ATOM   201   C  CG2    . VAL A  1 18  ? 171.858 164.159 150.478 1.00 45.81 ? 18  VAL A CG2    1 
ATOM   202   H  H      . VAL A  1 18  ? 170.774 166.393 149.023 1.00 45.81 ? 18  VAL A H      1 
ATOM   203   H  HA     . VAL A  1 18  ? 173.043 167.257 150.209 1.00 45.81 ? 18  VAL A HA     1 
ATOM   204   H  HB     . VAL A  1 18  ? 173.397 165.237 151.264 1.00 45.81 ? 18  VAL A HB     1 
ATOM   205   H  HG11   . VAL A  1 18  ? 171.703 165.287 152.869 1.00 45.81 ? 18  VAL A HG11   1 
ATOM   206   H  HG12   . VAL A  1 18  ? 172.175 166.757 152.517 1.00 45.81 ? 18  VAL A HG12   1 
ATOM   207   H  HG13   . VAL A  1 18  ? 170.826 166.191 151.909 1.00 45.81 ? 18  VAL A HG13   1 
ATOM   208   H  HG21   . VAL A  1 18  ? 171.830 163.505 151.194 1.00 45.81 ? 18  VAL A HG21   1 
ATOM   209   H  HG22   . VAL A  1 18  ? 170.956 164.343 150.172 1.00 45.81 ? 18  VAL A HG22   1 
ATOM   210   H  HG23   . VAL A  1 18  ? 172.383 163.808 149.742 1.00 45.81 ? 18  VAL A HG23   1 
ATOM   211   N  N      . THR A  1 19  ? 174.546 165.660 148.825 1.00 47.71 ? 19  THR A N      1 
ATOM   212   C  CA     . THR A  1 19  ? 175.370 164.967 147.849 1.00 47.71 ? 19  THR A CA     1 
ATOM   213   C  C      . THR A  1 19  ? 176.122 163.852 148.558 1.00 47.71 ? 19  THR A C      1 
ATOM   214   O  O      . THR A  1 19  ? 176.603 164.032 149.681 1.00 47.71 ? 19  THR A O      1 
ATOM   215   C  CB     . THR A  1 19  ? 176.355 165.921 147.158 1.00 47.71 ? 19  THR A CB     1 
ATOM   216   O  OG1    . THR A  1 19  ? 176.985 165.250 146.061 1.00 47.71 ? 19  THR A OG1    1 
ATOM   217   C  CG2    . THR A  1 19  ? 177.423 166.395 148.119 1.00 47.71 ? 19  THR A CG2    1 
ATOM   218   H  H      . THR A  1 19  ? 174.975 165.887 149.535 1.00 47.71 ? 19  THR A H      1 
ATOM   219   H  HA     . THR A  1 19  ? 174.798 164.600 147.157 1.00 47.71 ? 19  THR A HA     1 
ATOM   220   H  HB     . THR A  1 19  ? 175.855 166.690 146.842 1.00 47.71 ? 19  THR A HB     1 
ATOM   221   H  HG1    . THR A  1 19  ? 176.491 164.626 145.793 1.00 47.71 ? 19  THR A HG1    1 
ATOM   222   H  HG21   . THR A  1 19  ? 178.030 166.995 147.658 1.00 47.71 ? 19  THR A HG21   1 
ATOM   223   H  HG22   . THR A  1 19  ? 177.007 166.863 148.860 1.00 47.71 ? 19  THR A HG22   1 
ATOM   224   H  HG23   . THR A  1 19  ? 177.917 165.631 148.456 1.00 47.71 ? 19  THR A HG23   1 
ATOM   225   N  N      . ARG A  1 20  ? 176.210 162.702 147.900 1.00 49.51 ? 20  ARG A N      1 
ATOM   226   C  CA     . ARG A  1 20  ? 176.799 161.500 148.471 1.00 49.51 ? 20  ARG A CA     1 
ATOM   227   C  C      . ARG A  1 20  ? 178.136 161.222 147.801 1.00 49.51 ? 20  ARG A C      1 
ATOM   228   O  O      . ARG A  1 20  ? 178.223 161.190 146.569 1.00 49.51 ? 20  ARG A O      1 
ATOM   229   C  CB     . ARG A  1 20  ? 175.850 160.314 148.306 1.00 49.51 ? 20  ARG A CB     1 
ATOM   230   C  CG     . ARG A  1 20  ? 176.484 158.966 148.516 1.00 49.51 ? 20  ARG A CG     1 
ATOM   231   C  CD     . ARG A  1 20  ? 175.442 157.930 148.880 1.00 49.51 ? 20  ARG A CD     1 
ATOM   232   N  NE     . ARG A  1 20  ? 175.206 157.887 150.320 1.00 49.51 ? 20  ARG A NE     1 
ATOM   233   C  CZ     . ARG A  1 20  ? 174.525 156.935 150.953 1.00 49.51 ? 20  ARG A CZ     1 
ATOM   234   N  NH1    . ARG A  1 20  ? 174.379 157.005 152.268 1.00 49.51 ? 20  ARG A NH1    1 
ATOM   235   N  NH2    . ARG A  1 20  ? 173.992 155.914 150.290 1.00 49.51 ? 20  ARG A NH2    1 
ATOM   236   H  H      . ARG A  1 20  ? 175.924 162.598 147.096 1.00 49.51 ? 20  ARG A H      1 
ATOM   237   H  HA     . ARG A  1 20  ? 176.947 161.634 149.420 1.00 49.51 ? 20  ARG A HA     1 
ATOM   238   H  HB2    . ARG A  1 20  ? 175.116 160.413 148.932 1.00 49.51 ? 20  ARG A HB2    1 
ATOM   239   H  HB3    . ARG A  1 20  ? 175.468 160.343 147.415 1.00 49.51 ? 20  ARG A HB3    1 
ATOM   240   H  HG2    . ARG A  1 20  ? 176.948 158.694 147.709 1.00 49.51 ? 20  ARG A HG2    1 
ATOM   241   H  HG3    . ARG A  1 20  ? 177.149 159.023 149.220 1.00 49.51 ? 20  ARG A HG3    1 
ATOM   242   H  HD2    . ARG A  1 20  ? 174.611 158.131 148.421 1.00 49.51 ? 20  ARG A HD2    1 
ATOM   243   H  HD3    . ARG A  1 20  ? 175.732 157.057 148.573 1.00 49.51 ? 20  ARG A HD3    1 
ATOM   244   H  HE     . ARG A  1 20  ? 175.532 158.525 150.795 1.00 49.51 ? 20  ARG A HE     1 
ATOM   245   H  HH11   . ARG A  1 20  ? 174.723 157.661 152.704 1.00 49.51 ? 20  ARG A HH11   1 
ATOM   246   H  HH12   . ARG A  1 20  ? 173.940 156.394 152.685 1.00 49.51 ? 20  ARG A HH12   1 
ATOM   247   H  HH21   . ARG A  1 20  ? 174.084 155.860 149.437 1.00 49.51 ? 20  ARG A HH21   1 
ATOM   248   H  HH22   . ARG A  1 20  ? 173.555 155.307 150.714 1.00 49.51 ? 20  ARG A HH22   1 
ATOM   249   N  N      . ILE A  1 21  ? 179.166 161.015 148.618 1.00 49.24 ? 21  ILE A N      1 
ATOM   250   C  CA     . ILE A  1 21  ? 180.539 160.844 148.161 1.00 49.24 ? 21  ILE A CA     1 
ATOM   251   C  C      . ILE A  1 21  ? 180.985 159.437 148.525 1.00 49.24 ? 21  ILE A C      1 
ATOM   252   O  O      . ILE A  1 21  ? 180.818 159.006 149.671 1.00 49.24 ? 21  ILE A O      1 
ATOM   253   C  CB     . ILE A  1 21  ? 181.484 161.888 148.785 1.00 49.24 ? 21  ILE A CB     1 
ATOM   254   C  CG1    . ILE A  1 21  ? 180.848 163.278 148.774 1.00 49.24 ? 21  ILE A CG1    1 
ATOM   255   C  CG2    . ILE A  1 21  ? 182.803 161.935 148.037 1.00 49.24 ? 21  ILE A CG2    1 
ATOM   256   C  CD1    . ILE A  1 21  ? 181.770 164.368 149.236 1.00 49.24 ? 21  ILE A CD1    1 
ATOM   257   H  H      . ILE A  1 21  ? 179.082 160.969 149.473 1.00 49.24 ? 21  ILE A H      1 
ATOM   258   H  HA     . ILE A  1 21  ? 180.574 160.975 147.200 1.00 49.24 ? 21  ILE A HA     1 
ATOM   259   H  HB     . ILE A  1 21  ? 181.646 161.622 149.703 1.00 49.24 ? 21  ILE A HB     1 
ATOM   260   H  HG12   . ILE A  1 21  ? 180.547 163.480 147.874 1.00 49.24 ? 21  ILE A HG12   1 
ATOM   261   H  HG13   . ILE A  1 21  ? 180.061 163.269 149.341 1.00 49.24 ? 21  ILE A HG13   1 
ATOM   262   H  HG21   . ILE A  1 21  ? 183.383 162.597 148.445 1.00 49.24 ? 21  ILE A HG21   1 
ATOM   263   H  HG22   . ILE A  1 21  ? 183.229 161.064 148.077 1.00 49.24 ? 21  ILE A HG22   1 
ATOM   264   H  HG23   . ILE A  1 21  ? 182.642 162.174 147.111 1.00 49.24 ? 21  ILE A HG23   1 
ATOM   265   H  HD11   . ILE A  1 21  ? 181.306 165.219 149.205 1.00 49.24 ? 21  ILE A HD11   1 
ATOM   266   H  HD12   . ILE A  1 21  ? 182.054 164.188 150.146 1.00 49.24 ? 21  ILE A HD12   1 
ATOM   267   H  HD13   . ILE A  1 21  ? 182.547 164.402 148.656 1.00 49.24 ? 21  ILE A HD13   1 
ATOM   268   N  N      . GLN A  1 22  ? 181.560 158.733 147.554 1.00 51.71 ? 22  GLN A N      1 
ATOM   269   C  CA     . GLN A  1 22  ? 182.080 157.381 147.743 1.00 51.71 ? 22  GLN A CA     1 
ATOM   270   C  C      . GLN A  1 22  ? 183.593 157.482 147.885 1.00 51.71 ? 22  GLN A C      1 
ATOM   271   O  O      . GLN A  1 22  ? 184.320 157.494 146.889 1.00 51.71 ? 22  GLN A O      1 
ATOM   272   C  CB     . GLN A  1 22  ? 181.683 156.487 146.574 1.00 51.71 ? 22  GLN A CB     1 
ATOM   273   C  CG     . GLN A  1 22  ? 182.214 155.067 146.649 1.00 51.71 ? 22  GLN A CG     1 
ATOM   274   C  CD     . GLN A  1 22  ? 181.699 154.196 145.524 1.00 51.71 ? 22  GLN A CD     1 
ATOM   275   O  OE1    . GLN A  1 22  ? 180.621 154.435 144.981 1.00 51.71 ? 22  GLN A OE1    1 
ATOM   276   N  NE2    . GLN A  1 22  ? 182.473 153.182 145.161 1.00 51.71 ? 22  GLN A NE2    1 
ATOM   277   H  H      . GLN A  1 22  ? 181.661 159.032 146.754 1.00 51.71 ? 22  GLN A H      1 
ATOM   278   H  HA     . GLN A  1 22  ? 181.705 156.978 148.542 1.00 51.71 ? 22  GLN A HA     1 
ATOM   279   H  HB2    . GLN A  1 22  ? 180.715 156.454 146.522 1.00 51.71 ? 22  GLN A HB2    1 
ATOM   280   H  HB3    . GLN A  1 22  ? 181.997 156.893 145.751 1.00 51.71 ? 22  GLN A HB3    1 
ATOM   281   H  HG2    . GLN A  1 22  ? 183.183 155.085 146.622 1.00 51.71 ? 22  GLN A HG2    1 
ATOM   282   H  HG3    . GLN A  1 22  ? 181.961 154.675 147.499 1.00 51.71 ? 22  GLN A HG3    1 
ATOM   283   H  HE21   . GLN A  1 22  ? 183.220 153.046 145.564 1.00 51.71 ? 22  GLN A HE21   1 
ATOM   284   H  HE22   . GLN A  1 22  ? 182.227 152.661 144.523 1.00 51.71 ? 22  GLN A HE22   1 
ATOM   285   N  N      . SER A  1 23  ? 184.066 157.550 149.128 1.00 53.38 ? 23  SER A N      1 
ATOM   286   C  CA     . SER A  1 23  ? 185.487 157.673 149.422 1.00 53.38 ? 23  SER A CA     1 
ATOM   287   C  C      . SER A  1 23  ? 185.812 156.839 150.648 1.00 53.38 ? 23  SER A C      1 
ATOM   288   O  O      . SER A  1 23  ? 185.035 156.809 151.606 1.00 53.38 ? 23  SER A O      1 
ATOM   289   C  CB     . SER A  1 23  ? 185.879 159.134 149.654 1.00 53.38 ? 23  SER A CB     1 
ATOM   290   O  OG     . SER A  1 23  ? 187.275 159.262 149.846 1.00 53.38 ? 23  SER A OG     1 
ATOM   291   H  H      . SER A  1 23  ? 183.566 157.526 149.827 1.00 53.38 ? 23  SER A H      1 
ATOM   292   H  HA     . SER A  1 23  ? 185.995 157.351 148.661 1.00 53.38 ? 23  SER A HA     1 
ATOM   293   H  HB2    . SER A  1 23  ? 185.603 159.671 148.894 1.00 53.38 ? 23  SER A HB2    1 
ATOM   294   H  HB3    . SER A  1 23  ? 185.410 159.479 150.430 1.00 53.38 ? 23  SER A HB3    1 
ATOM   295   H  HG     . SER A  1 23  ? 187.468 160.070 149.970 1.00 53.38 ? 23  SER A HG     1 
ATOM   296   N  N      . VAL A  1 24  ? 186.965 156.171 150.616 1.00 54.85 ? 24  VAL A N      1 
ATOM   297   C  CA     . VAL A  1 24  ? 187.331 155.262 151.699 1.00 54.85 ? 24  VAL A CA     1 
ATOM   298   C  C      . VAL A  1 24  ? 187.803 156.049 152.914 1.00 54.85 ? 24  VAL A C      1 
ATOM   299   O  O      . VAL A  1 24  ? 187.495 155.698 154.061 1.00 54.85 ? 24  VAL A O      1 
ATOM   300   C  CB     . VAL A  1 24  ? 188.403 154.266 151.219 1.00 54.85 ? 24  VAL A CB     1 
ATOM   301   C  CG1    . VAL A  1 24  ? 188.593 153.154 152.234 1.00 54.85 ? 24  VAL A CG1    1 
ATOM   302   C  CG2    . VAL A  1 24  ? 188.027 153.691 149.865 1.00 54.85 ? 24  VAL A CG2    1 
ATOM   303   H  H      . VAL A  1 24  ? 187.543 156.230 149.982 1.00 54.85 ? 24  VAL A H      1 
ATOM   304   H  HA     . VAL A  1 24  ? 186.549 154.752 151.963 1.00 54.85 ? 24  VAL A HA     1 
ATOM   305   H  HB     . VAL A  1 24  ? 189.243 154.743 151.128 1.00 54.85 ? 24  VAL A HB     1 
ATOM   306   H  HG11   . VAL A  1 24  ? 189.271 152.537 151.916 1.00 54.85 ? 24  VAL A HG11   1 
ATOM   307   H  HG12   . VAL A  1 24  ? 188.874 153.533 153.081 1.00 54.85 ? 24  VAL A HG12   1 
ATOM   308   H  HG13   . VAL A  1 24  ? 187.756 152.679 152.355 1.00 54.85 ? 24  VAL A HG13   1 
ATOM   309   H  HG21   . VAL A  1 24  ? 188.711 153.067 149.577 1.00 54.85 ? 24  VAL A HG21   1 
ATOM   310   H  HG22   . VAL A  1 24  ? 187.177 153.229 149.934 1.00 54.85 ? 24  VAL A HG22   1 
ATOM   311   H  HG23   . VAL A  1 24  ? 187.952 154.409 149.218 1.00 54.85 ? 24  VAL A HG23   1 
ATOM   312   N  N      . ASN A  1 25  ? 188.549 157.128 152.682 1.00 54.11 ? 25  ASN A N      1 
ATOM   313   C  CA     . ASN A  1 25  ? 189.136 157.887 153.781 1.00 54.11 ? 25  ASN A CA     1 
ATOM   314   C  C      . ASN A  1 25  ? 188.059 158.531 154.644 1.00 54.11 ? 25  ASN A C      1 
ATOM   315   O  O      . ASN A  1 25  ? 188.066 158.394 155.875 1.00 54.11 ? 25  ASN A O      1 
ATOM   316   C  CB     . ASN A  1 25  ? 190.083 158.948 153.224 1.00 54.11 ? 25  ASN A CB     1 
ATOM   317   C  CG     . ASN A  1 25  ? 191.118 158.368 152.282 1.00 54.11 ? 25  ASN A CG     1 
ATOM   318   O  OD1    . ASN A  1 25  ? 191.044 157.199 151.907 1.00 54.11 ? 25  ASN A OD1    1 
ATOM   319   N  ND2    . ASN A  1 25  ? 192.082 159.187 151.886 1.00 54.11 ? 25  ASN A ND2    1 
ATOM   320   H  H      . ASN A  1 25  ? 188.726 157.435 151.898 1.00 54.11 ? 25  ASN A H      1 
ATOM   321   H  HA     . ASN A  1 25  ? 189.636 157.276 154.345 1.00 54.11 ? 25  ASN A HA     1 
ATOM   322   H  HB2    . ASN A  1 25  ? 189.567 159.623 152.756 1.00 54.11 ? 25  ASN A HB2    1 
ATOM   323   H  HB3    . ASN A  1 25  ? 190.533 159.393 153.959 1.00 54.11 ? 25  ASN A HB3    1 
ATOM   324   H  HD21   . ASN A  1 25  ? 192.689 158.907 151.345 1.00 54.11 ? 25  ASN A HD21   1 
ATOM   325   H  HD22   . ASN A  1 25  ? 192.100 159.999 152.170 1.00 54.11 ? 25  ASN A HD22   1 
ATOM   326   N  N      . TYR A  1 26  ? 187.119 159.236 154.012 1.00 54.22 ? 26  TYR A N      1 
ATOM   327   C  CA     . TYR A  1 26  ? 186.071 159.912 154.766 1.00 54.22 ? 26  TYR A CA     1 
ATOM   328   C  C      . TYR A  1 26  ? 185.154 158.910 155.450 1.00 54.22 ? 26  TYR A C      1 
ATOM   329   O  O      . TYR A  1 26  ? 184.694 159.150 156.571 1.00 54.22 ? 26  TYR A O      1 
ATOM   330   C  CB     . TYR A  1 26  ? 185.264 160.828 153.845 1.00 54.22 ? 26  TYR A CB     1 
ATOM   331   C  CG     . TYR A  1 26  ? 186.021 161.996 153.227 1.00 54.22 ? 26  TYR A CG     1 
ATOM   332   C  CD1    . TYR A  1 26  ? 187.312 162.331 153.624 1.00 54.22 ? 26  TYR A CD1    1 
ATOM   333   C  CD2    . TYR A  1 26  ? 185.426 162.774 152.247 1.00 54.22 ? 26  TYR A CD2    1 
ATOM   334   C  CE1    . TYR A  1 26  ? 187.980 163.392 153.058 1.00 54.22 ? 26  TYR A CE1    1 
ATOM   335   C  CE2    . TYR A  1 26  ? 186.089 163.837 151.680 1.00 54.22 ? 26  TYR A CE2    1 
ATOM   336   C  CZ     . TYR A  1 26  ? 187.365 164.140 152.088 1.00 54.22 ? 26  TYR A CZ     1 
ATOM   337   O  OH     . TYR A  1 26  ? 188.037 165.198 151.529 1.00 54.22 ? 26  TYR A OH     1 
ATOM   338   H  H      . TYR A  1 26  ? 187.073 159.333 153.159 1.00 54.22 ? 26  TYR A H      1 
ATOM   339   H  HA     . TYR A  1 26  ? 186.494 160.450 155.454 1.00 54.22 ? 26  TYR A HA     1 
ATOM   340   H  HB2    . TYR A  1 26  ? 184.895 160.290 153.127 1.00 54.22 ? 26  TYR A HB2    1 
ATOM   341   H  HB3    . TYR A  1 26  ? 184.514 161.183 154.348 1.00 54.22 ? 26  TYR A HB3    1 
ATOM   342   H  HD1    . TYR A  1 26  ? 187.731 161.828 154.285 1.00 54.22 ? 26  TYR A HD1    1 
ATOM   343   H  HD2    . TYR A  1 26  ? 184.562 162.574 151.967 1.00 54.22 ? 26  TYR A HD2    1 
ATOM   344   H  HE1    . TYR A  1 26  ? 188.844 163.601 153.332 1.00 54.22 ? 26  TYR A HE1    1 
ATOM   345   H  HE2    . TYR A  1 26  ? 185.675 164.349 151.023 1.00 54.22 ? 26  TYR A HE2    1 
ATOM   346   H  HH     . TYR A  1 26  ? 187.550 165.567 150.953 1.00 54.22 ? 26  TYR A HH     1 
ATOM   347   N  N      . GLY A  1 27  ? 184.882 157.780 154.798 1.00 52.27 ? 27  GLY A N      1 
ATOM   348   C  CA     . GLY A  1 27  ? 184.081 156.749 155.436 1.00 52.27 ? 27  GLY A CA     1 
ATOM   349   C  C      . GLY A  1 27  ? 184.743 156.190 156.680 1.00 52.27 ? 27  GLY A C      1 
ATOM   350   O  O      . GLY A  1 27  ? 184.100 156.037 157.725 1.00 52.27 ? 27  GLY A O      1 
ATOM   351   H  H      . GLY A  1 27  ? 185.148 157.597 154.001 1.00 52.27 ? 27  GLY A H      1 
ATOM   352   H  HA2    . GLY A  1 27  ? 183.214 157.116 155.671 1.00 52.27 ? 27  GLY A HA2    1 
ATOM   353   H  HA3    . GLY A  1 27  ? 183.923 156.029 154.805 1.00 52.27 ? 27  GLY A HA3    1 
ATOM   354   N  N      . THR A  1 28  ? 186.038 155.880 156.586 1.00 53.90 ? 28  THR A N      1 
ATOM   355   C  CA     . THR A  1 28  ? 186.765 155.381 157.747 1.00 53.90 ? 28  THR A CA     1 
ATOM   356   C  C      . THR A  1 28  ? 186.775 156.407 158.869 1.00 53.90 ? 28  THR A C      1 
ATOM   357   O  O      . THR A  1 28  ? 186.577 156.059 160.038 1.00 53.90 ? 28  THR A O      1 
ATOM   358   C  CB     . THR A  1 28  ? 188.195 155.010 157.359 1.00 53.90 ? 28  THR A CB     1 
ATOM   359   O  OG1    . THR A  1 28  ? 188.817 156.119 156.702 1.00 53.90 ? 28  THR A OG1    1 
ATOM   360   C  CG2    . THR A  1 28  ? 188.211 153.796 156.449 1.00 53.90 ? 28  THR A CG2    1 
ATOM   361   H  H      . THR A  1 28  ? 186.506 155.951 155.868 1.00 53.90 ? 28  THR A H      1 
ATOM   362   H  HA     . THR A  1 28  ? 186.309 154.587 158.067 1.00 53.90 ? 28  THR A HA     1 
ATOM   363   H  HB     . THR A  1 28  ? 188.687 154.792 158.166 1.00 53.90 ? 28  THR A HB     1 
ATOM   364   H  HG1    . THR A  1 28  ? 188.236 156.696 156.514 1.00 53.90 ? 28  THR A HG1    1 
ATOM   365   H  HG21   . THR A  1 28  ? 189.127 153.578 156.215 1.00 53.90 ? 28  THR A HG21   1 
ATOM   366   H  HG22   . THR A  1 28  ? 187.807 153.043 156.907 1.00 53.90 ? 28  THR A HG22   1 
ATOM   367   H  HG23   . THR A  1 28  ? 187.709 153.990 155.642 1.00 53.90 ? 28  THR A HG23   1 
ATOM   368   N  N      . ILE A  1 29  ? 187.003 157.679 158.532 1.00 53.70 ? 29  ILE A N      1 
ATOM   369   C  CA     . ILE A  1 29  ? 187.009 158.732 159.546 1.00 53.70 ? 29  ILE A CA     1 
ATOM   370   C  C      . ILE A  1 29  ? 185.646 158.828 160.223 1.00 53.70 ? 29  ILE A C      1 
ATOM   371   O  O      . ILE A  1 29  ? 185.550 158.918 161.456 1.00 53.70 ? 29  ILE A O      1 
ATOM   372   C  CB     . ILE A  1 29  ? 187.426 160.072 158.911 1.00 53.70 ? 29  ILE A CB     1 
ATOM   373   C  CG1    . ILE A  1 29  ? 188.899 160.032 158.498 1.00 53.70 ? 29  ILE A CG1    1 
ATOM   374   C  CG2    . ILE A  1 29  ? 187.183 161.225 159.871 1.00 53.70 ? 29  ILE A CG2    1 
ATOM   375   C  CD1    . ILE A  1 29  ? 189.277 161.063 157.461 1.00 53.70 ? 29  ILE A CD1    1 
ATOM   376   H  H      . ILE A  1 29  ? 187.155 157.949 157.730 1.00 53.70 ? 29  ILE A H      1 
ATOM   377   H  HA     . ILE A  1 29  ? 187.659 158.512 160.232 1.00 53.70 ? 29  ILE A HA     1 
ATOM   378   H  HB     . ILE A  1 29  ? 186.882 160.212 158.120 1.00 53.70 ? 29  ILE A HB     1 
ATOM   379   H  HG12   . ILE A  1 29  ? 189.449 160.163 159.286 1.00 53.70 ? 29  ILE A HG12   1 
ATOM   380   H  HG13   . ILE A  1 29  ? 189.104 159.149 158.152 1.00 53.70 ? 29  ILE A HG13   1 
ATOM   381   H  HG21   . ILE A  1 29  ? 187.452 162.057 159.452 1.00 53.70 ? 29  ILE A HG21   1 
ATOM   382   H  HG22   . ILE A  1 29  ? 186.240 161.266 160.095 1.00 53.70 ? 29  ILE A HG22   1 
ATOM   383   H  HG23   . ILE A  1 29  ? 187.702 161.088 160.679 1.00 53.70 ? 29  ILE A HG23   1 
ATOM   384   H  HD11   . ILE A  1 29  ? 190.220 160.979 157.249 1.00 53.70 ? 29  ILE A HD11   1 
ATOM   385   H  HD12   . ILE A  1 29  ? 188.752 160.922 156.658 1.00 53.70 ? 29  ILE A HD12   1 
ATOM   386   H  HD13   . ILE A  1 29  ? 189.103 161.951 157.809 1.00 53.70 ? 29  ILE A HD13   1 
ATOM   387   N  N      . LYS A  1 30  ? 184.575 158.806 159.426 1.00 52.57 ? 30  LYS A N      1 
ATOM   388   C  CA     . LYS A  1 30  ? 183.223 158.892 159.964 1.00 52.57 ? 30  LYS A CA     1 
ATOM   389   C  C      . LYS A  1 30  ? 182.946 157.751 160.930 1.00 52.57 ? 30  LYS A C      1 
ATOM   390   O  O      . LYS A  1 30  ? 182.459 157.970 162.047 1.00 52.57 ? 30  LYS A O      1 
ATOM   391   C  CB     . LYS A  1 30  ? 182.217 158.879 158.812 1.00 52.57 ? 30  LYS A CB     1 
ATOM   392   C  CG     . LYS A  1 30  ? 180.758 159.039 159.218 1.00 52.57 ? 30  LYS A CG     1 
ATOM   393   C  CD     . LYS A  1 30  ? 179.818 158.896 158.031 1.00 52.57 ? 30  LYS A CD     1 
ATOM   394   C  CE     . LYS A  1 30  ? 179.692 157.452 157.575 1.00 52.57 ? 30  LYS A CE     1 
ATOM   395   N  NZ     . LYS A  1 30  ? 178.629 157.279 156.558 1.00 52.57 ? 30  LYS A NZ     1 
ATOM   396   H  H      . LYS A  1 30  ? 184.614 158.742 158.569 1.00 52.57 ? 30  LYS A H      1 
ATOM   397   H  HA     . LYS A  1 30  ? 183.134 159.722 160.458 1.00 52.57 ? 30  LYS A HA     1 
ATOM   398   H  HB2    . LYS A  1 30  ? 182.445 159.592 158.195 1.00 52.57 ? 30  LYS A HB2    1 
ATOM   399   H  HB3    . LYS A  1 30  ? 182.313 158.044 158.328 1.00 52.57 ? 30  LYS A HB3    1 
ATOM   400   H  HG2    . LYS A  1 30  ? 180.535 158.374 159.888 1.00 52.57 ? 30  LYS A HG2    1 
ATOM   401   H  HG3    . LYS A  1 30  ? 180.631 159.909 159.628 1.00 52.57 ? 30  LYS A HG3    1 
ATOM   402   H  HD2    . LYS A  1 30  ? 178.942 159.236 158.271 1.00 52.57 ? 30  LYS A HD2    1 
ATOM   403   H  HD3    . LYS A  1 30  ? 180.142 159.439 157.296 1.00 52.57 ? 30  LYS A HD3    1 
ATOM   404   H  HE2    . LYS A  1 30  ? 180.540 157.155 157.209 1.00 52.57 ? 30  LYS A HE2    1 
ATOM   405   H  HE3    . LYS A  1 30  ? 179.500 156.888 158.341 1.00 52.57 ? 30  LYS A HE3    1 
ATOM   406   H  HZ1    . LYS A  1 30  ? 178.585 156.424 156.316 1.00 52.57 ? 30  LYS A HZ1    1 
ATOM   407   H  HZ2    . LYS A  1 30  ? 177.847 157.530 156.900 1.00 52.57 ? 30  LYS A HZ2    1 
ATOM   408   H  HZ3    . LYS A  1 30  ? 178.815 157.779 155.846 1.00 52.57 ? 30  LYS A HZ3    1 
ATOM   409   N  N      . TRP A  1 31  ? 183.250 156.521 160.518 1.00 53.19 ? 31  TRP A N      1 
ATOM   410   C  CA     . TRP A  1 31  ? 182.927 155.382 161.366 1.00 53.19 ? 31  TRP A CA     1 
ATOM   411   C  C      . TRP A  1 31  ? 183.814 155.333 162.602 1.00 53.19 ? 31  TRP A C      1 
ATOM   412   O  O      . TRP A  1 31  ? 183.349 154.927 163.671 1.00 53.19 ? 31  TRP A O      1 
ATOM   413   C  CB     . TRP A  1 31  ? 183.027 154.085 160.570 1.00 53.19 ? 31  TRP A CB     1 
ATOM   414   C  CG     . TRP A  1 31  ? 181.948 153.952 159.537 1.00 53.19 ? 31  TRP A CG     1 
ATOM   415   C  CD1    . TRP A  1 31  ? 182.114 153.845 158.191 1.00 53.19 ? 31  TRP A CD1    1 
ATOM   416   C  CD2    . TRP A  1 31  ? 180.535 153.923 159.769 1.00 53.19 ? 31  TRP A CD2    1 
ATOM   417   N  NE1    . TRP A  1 31  ? 180.895 153.747 157.569 1.00 53.19 ? 31  TRP A NE1    1 
ATOM   418   C  CE2    . TRP A  1 31  ? 179.909 153.793 158.517 1.00 53.19 ? 31  TRP A CE2    1 
ATOM   419   C  CE3    . TRP A  1 31  ? 179.739 153.992 160.915 1.00 53.19 ? 31  TRP A CE3    1 
ATOM   420   C  CZ2    . TRP A  1 31  ? 178.526 153.730 158.378 1.00 53.19 ? 31  TRP A CZ2    1 
ATOM   421   C  CZ3    . TRP A  1 31  ? 178.369 153.930 160.775 1.00 53.19 ? 31  TRP A CZ3    1 
ATOM   422   C  CH2    . TRP A  1 31  ? 177.775 153.800 159.517 1.00 53.19 ? 31  TRP A CH2    1 
ATOM   423   H  H      . TRP A  1 31  ? 183.633 156.330 159.772 1.00 53.19 ? 31  TRP A H      1 
ATOM   424   H  HA     . TRP A  1 31  ? 182.013 155.488 161.673 1.00 53.19 ? 31  TRP A HA     1 
ATOM   425   H  HB2    . TRP A  1 31  ? 183.893 154.044 160.134 1.00 53.19 ? 31  TRP A HB2    1 
ATOM   426   H  HB3    . TRP A  1 31  ? 182.980 153.332 161.180 1.00 53.19 ? 31  TRP A HB3    1 
ATOM   427   H  HD1    . TRP A  1 31  ? 182.936 153.839 157.755 1.00 53.19 ? 31  TRP A HD1    1 
ATOM   428   H  HE1    . TRP A  1 31  ? 180.771 153.669 156.722 1.00 53.19 ? 31  TRP A HE1    1 
ATOM   429   H  HE3    . TRP A  1 31  ? 180.126 154.078 161.756 1.00 53.19 ? 31  TRP A HE3    1 
ATOM   430   H  HZ2    . TRP A  1 31  ? 178.128 153.644 157.542 1.00 53.19 ? 31  TRP A HZ2    1 
ATOM   431   H  HZ3    . TRP A  1 31  ? 177.830 153.976 161.532 1.00 53.19 ? 31  TRP A HZ3    1 
ATOM   432   H  HH2    . TRP A  1 31  ? 176.848 153.760 159.454 1.00 53.19 ? 31  TRP A HH2    1 
ATOM   433   N  N      . ILE A  1 32  ? 185.071 155.767 162.494 1.00 54.96 ? 32  ILE A N      1 
ATOM   434   C  CA     . ILE A  1 32  ? 185.937 155.836 163.667 1.00 54.96 ? 32  ILE A CA     1 
ATOM   435   C  C      . ILE A  1 32  ? 185.365 156.814 164.684 1.00 54.96 ? 32  ILE A C      1 
ATOM   436   O  O      . ILE A  1 32  ? 185.283 156.518 165.885 1.00 54.96 ? 32  ILE A O      1 
ATOM   437   C  CB     . ILE A  1 32  ? 187.369 156.219 163.248 1.00 54.96 ? 32  ILE A CB     1 
ATOM   438   C  CG1    . ILE A  1 32  ? 188.049 155.029 162.569 1.00 54.96 ? 32  ILE A CG1    1 
ATOM   439   C  CG2    . ILE A  1 32  ? 188.189 156.698 164.446 1.00 54.96 ? 32  ILE A CG2    1 
ATOM   440   C  CD1    . ILE A  1 32  ? 189.270 155.397 161.756 1.00 54.96 ? 32  ILE A CD1    1 
ATOM   441   H  H      . ILE A  1 32  ? 185.436 156.023 161.759 1.00 54.96 ? 32  ILE A H      1 
ATOM   442   H  HA     . ILE A  1 32  ? 185.978 154.963 164.089 1.00 54.96 ? 32  ILE A HA     1 
ATOM   443   H  HB     . ILE A  1 32  ? 187.316 156.954 162.617 1.00 54.96 ? 32  ILE A HB     1 
ATOM   444   H  HG12   . ILE A  1 32  ? 188.306 154.385 163.248 1.00 54.96 ? 32  ILE A HG12   1 
ATOM   445   H  HG13   . ILE A  1 32  ? 187.407 154.589 161.990 1.00 54.96 ? 32  ILE A HG13   1 
ATOM   446   H  HG21   . ILE A  1 32  ? 189.084 156.932 164.153 1.00 54.96 ? 32  ILE A HG21   1 
ATOM   447   H  HG22   . ILE A  1 32  ? 187.764 157.477 164.839 1.00 54.96 ? 32  ILE A HG22   1 
ATOM   448   H  HG23   . ILE A  1 32  ? 188.240 155.990 165.107 1.00 54.96 ? 32  ILE A HG23   1 
ATOM   449   H  HD11   . ILE A  1 32  ? 189.647 154.597 161.357 1.00 54.96 ? 32  ILE A HD11   1 
ATOM   450   H  HD12   . ILE A  1 32  ? 189.017 156.019 161.056 1.00 54.96 ? 32  ILE A HD12   1 
ATOM   451   H  HD13   . ILE A  1 32  ? 189.930 155.812 162.333 1.00 54.96 ? 32  ILE A HD13   1 
ATOM   452   N  N      . LEU A  1 33  ? 184.963 157.998 164.218 1.00 56.58 ? 33  LEU A N      1 
ATOM   453   C  CA     . LEU A  1 33  ? 184.428 159.001 165.132 1.00 56.58 ? 33  LEU A CA     1 
ATOM   454   C  C      . LEU A  1 33  ? 183.122 158.529 165.761 1.00 56.58 ? 33  LEU A C      1 
ATOM   455   O  O      . LEU A  1 33  ? 182.897 158.714 166.965 1.00 56.58 ? 33  LEU A O      1 
ATOM   456   C  CB     . LEU A  1 33  ? 184.238 160.323 164.394 1.00 56.58 ? 33  LEU A CB     1 
ATOM   457   C  CG     . LEU A  1 33  ? 185.543 160.983 163.937 1.00 56.58 ? 33  LEU A CG     1 
ATOM   458   C  CD1    . LEU A  1 33  ? 185.273 162.108 162.967 1.00 56.58 ? 33  LEU A CD1    1 
ATOM   459   C  CD2    . LEU A  1 33  ? 186.344 161.500 165.118 1.00 56.58 ? 33  LEU A CD2    1 
ATOM   460   H  H      . LEU A  1 33  ? 184.992 158.235 163.392 1.00 56.58 ? 33  LEU A H      1 
ATOM   461   H  HA     . LEU A  1 33  ? 185.063 159.136 165.853 1.00 56.58 ? 33  LEU A HA     1 
ATOM   462   H  HB2    . LEU A  1 33  ? 183.676 160.170 163.618 1.00 56.58 ? 33  LEU A HB2    1 
ATOM   463   H  HB3    . LEU A  1 33  ? 183.762 160.939 164.973 1.00 56.58 ? 33  LEU A HB3    1 
ATOM   464   H  HG     . LEU A  1 33  ? 186.066 160.302 163.486 1.00 56.58 ? 33  LEU A HG     1 
ATOM   465   H  HD11   . LEU A  1 33  ? 186.113 162.508 162.694 1.00 56.58 ? 33  LEU A HD11   1 
ATOM   466   H  HD12   . LEU A  1 33  ? 184.812 161.760 162.188 1.00 56.58 ? 33  LEU A HD12   1 
ATOM   467   H  HD13   . LEU A  1 33  ? 184.720 162.780 163.396 1.00 56.58 ? 33  LEU A HD13   1 
ATOM   468   H  HD21   . LEU A  1 33  ? 187.162 161.911 164.799 1.00 56.58 ? 33  LEU A HD21   1 
ATOM   469   H  HD22   . LEU A  1 33  ? 185.820 162.157 165.602 1.00 56.58 ? 33  LEU A HD22   1 
ATOM   470   H  HD23   . LEU A  1 33  ? 186.562 160.762 165.709 1.00 56.58 ? 33  LEU A HD23   1 
ATOM   471   N  N      . HIS A  1 34  ? 182.261 157.888 164.970 1.00 54.93 ? 34  HIS A N      1 
ATOM   472   C  CA     . HIS A  1 34  ? 181.014 157.365 165.516 1.00 54.93 ? 34  HIS A CA     1 
ATOM   473   C  C      . HIS A  1 34  ? 181.276 156.291 166.564 1.00 54.93 ? 34  HIS A C      1 
ATOM   474   O  O      . HIS A  1 34  ? 180.653 156.294 167.633 1.00 54.93 ? 34  HIS A O      1 
ATOM   475   C  CB     . HIS A  1 34  ? 180.141 156.814 164.393 1.00 54.93 ? 34  HIS A CB     1 
ATOM   476   C  CG     . HIS A  1 34  ? 179.501 157.871 163.550 1.00 54.93 ? 34  HIS A CG     1 
ATOM   477   N  ND1    . HIS A  1 34  ? 179.792 159.211 163.684 1.00 54.93 ? 34  HIS A ND1    1 
ATOM   478   C  CD2    . HIS A  1 34  ? 178.579 157.784 162.564 1.00 54.93 ? 34  HIS A CD2    1 
ATOM   479   C  CE1    . HIS A  1 34  ? 179.078 159.903 162.816 1.00 54.93 ? 34  HIS A CE1    1 
ATOM   480   N  NE2    . HIS A  1 34  ? 178.334 159.061 162.123 1.00 54.93 ? 34  HIS A NE2    1 
ATOM   481   H  H      . HIS A  1 34  ? 182.379 157.748 164.130 1.00 54.93 ? 34  HIS A H      1 
ATOM   482   H  HA     . HIS A  1 34  ? 180.545 158.094 165.951 1.00 54.93 ? 34  HIS A HA     1 
ATOM   483   H  HB2    . HIS A  1 34  ? 180.682 156.243 163.825 1.00 54.93 ? 34  HIS A HB2    1 
ATOM   484   H  HB3    . HIS A  1 34  ? 179.448 156.256 164.778 1.00 54.93 ? 34  HIS A HB3    1 
ATOM   485   H  HD2    . HIS A  1 34  ? 178.185 157.005 162.244 1.00 54.93 ? 34  HIS A HD2    1 
ATOM   486   H  HE1    . HIS A  1 34  ? 179.096 160.827 162.711 1.00 54.93 ? 34  HIS A HE1    1 
ATOM   487   H  HE2    . HIS A  1 34  ? 177.785 159.277 161.497 1.00 54.93 ? 34  HIS A HE2    1 
ATOM   488   N  N      . MET A  1 35  ? 182.203 155.369 166.286 1.00 57.09 ? 35  MET A N      1 
ATOM   489   C  CA     . MET A  1 35  ? 182.472 154.291 167.229 1.00 57.09 ? 35  MET A CA     1 
ATOM   490   C  C      . MET A  1 35  ? 183.070 154.821 168.524 1.00 57.09 ? 35  MET A C      1 
ATOM   491   O  O      . MET A  1 35  ? 182.700 154.366 169.611 1.00 57.09 ? 35  MET A O      1 
ATOM   492   C  CB     . MET A  1 35  ? 183.402 153.251 166.604 1.00 57.09 ? 35  MET A CB     1 
ATOM   493   C  CG     . MET A  1 35  ? 182.728 152.327 165.605 1.00 57.09 ? 35  MET A CG     1 
ATOM   494   S  SD     . MET A  1 35  ? 183.614 150.773 165.379 1.00 57.09 ? 35  MET A SD     1 
ATOM   495   C  CE     . MET A  1 35  ? 185.227 151.360 164.874 1.00 57.09 ? 35  MET A CE     1 
ATOM   496   H  H      . MET A  1 35  ? 182.677 155.353 165.569 1.00 57.09 ? 35  MET A H      1 
ATOM   497   H  HA     . MET A  1 35  ? 181.625 153.868 167.441 1.00 57.09 ? 35  MET A HA     1 
ATOM   498   H  HB2    . MET A  1 35  ? 184.132 153.711 166.161 1.00 57.09 ? 35  MET A HB2    1 
ATOM   499   H  HB3    . MET A  1 35  ? 183.792 152.715 167.312 1.00 57.09 ? 35  MET A HB3    1 
ATOM   500   H  HG2    . MET A  1 35  ? 181.825 152.139 165.904 1.00 57.09 ? 35  MET A HG2    1 
ATOM   501   H  HG3    . MET A  1 35  ? 182.655 152.780 164.750 1.00 57.09 ? 35  MET A HG3    1 
ATOM   502   H  HE1    . MET A  1 35  ? 185.813 150.603 164.717 1.00 57.09 ? 35  MET A HE1    1 
ATOM   503   H  HE2    . MET A  1 35  ? 185.142 151.877 164.058 1.00 57.09 ? 35  MET A HE2    1 
ATOM   504   H  HE3    . MET A  1 35  ? 185.602 151.919 165.573 1.00 57.09 ? 35  MET A HE3    1 
ATOM   505   N  N      . THR A  1 36  ? 183.992 155.784 168.440 1.00 57.71 ? 36  THR A N      1 
ATOM   506   C  CA     . THR A  1 36  ? 184.599 156.282 169.672 1.00 57.71 ? 36  THR A CA     1 
ATOM   507   C  C      . THR A  1 36  ? 183.603 157.109 170.479 1.00 57.71 ? 36  THR A C      1 
ATOM   508   O  O      . THR A  1 36  ? 183.611 157.057 171.715 1.00 57.71 ? 36  THR A O      1 
ATOM   509   C  CB     . THR A  1 36  ? 185.874 157.082 169.378 1.00 57.71 ? 36  THR A CB     1 
ATOM   510   O  OG1    . THR A  1 36  ? 186.528 157.409 170.611 1.00 57.71 ? 36  THR A OG1    1 
ATOM   511   C  CG2    . THR A  1 36  ? 185.586 158.356 168.630 1.00 57.71 ? 36  THR A CG2    1 
ATOM   512   H  H      . THR A  1 36  ? 184.269 156.148 167.712 1.00 57.71 ? 36  THR A H      1 
ATOM   513   H  HA     . THR A  1 36  ? 184.851 155.515 170.209 1.00 57.71 ? 36  THR A HA     1 
ATOM   514   H  HB     . THR A  1 36  ? 186.442 156.527 168.821 1.00 57.71 ? 36  THR A HB     1 
ATOM   515   H  HG1    . THR A  1 36  ? 187.227 157.846 170.450 1.00 57.71 ? 36  THR A HG1    1 
ATOM   516   H  HG21   . THR A  1 36  ? 186.416 158.829 168.465 1.00 57.71 ? 36  THR A HG21   1 
ATOM   517   H  HG22   . THR A  1 36  ? 185.161 158.146 167.784 1.00 57.71 ? 36  THR A HG22   1 
ATOM   518   H  HG23   . THR A  1 36  ? 184.995 158.915 169.158 1.00 57.71 ? 36  THR A HG23   1 
ATOM   519   N  N      . VAL A  1 37  ? 182.718 157.855 169.810 1.00 57.65 ? 37  VAL A N      1 
ATOM   520   C  CA     . VAL A  1 37  ? 181.678 158.578 170.540 1.00 57.65 ? 37  VAL A CA     1 
ATOM   521   C  C      . VAL A  1 37  ? 180.736 157.599 171.231 1.00 57.65 ? 37  VAL A C      1 
ATOM   522   O  O      . VAL A  1 37  ? 180.347 157.799 172.392 1.00 57.65 ? 37  VAL A O      1 
ATOM   523   C  CB     . VAL A  1 37  ? 180.920 159.524 169.590 1.00 57.65 ? 37  VAL A CB     1 
ATOM   524   C  CG1    . VAL A  1 37  ? 179.674 160.069 170.255 1.00 57.65 ? 37  VAL A CG1    1 
ATOM   525   C  CG2    . VAL A  1 37  ? 181.812 160.670 169.163 1.00 57.65 ? 37  VAL A CG2    1 
ATOM   526   H  H      . VAL A  1 37  ? 182.703 157.953 168.956 1.00 57.65 ? 37  VAL A H      1 
ATOM   527   H  HA     . VAL A  1 37  ? 182.092 159.121 171.229 1.00 57.65 ? 37  VAL A HA     1 
ATOM   528   H  HB     . VAL A  1 37  ? 180.659 159.015 168.807 1.00 57.65 ? 37  VAL A HB     1 
ATOM   529   H  HG11   . VAL A  1 37  ? 179.212 160.661 169.641 1.00 57.65 ? 37  VAL A HG11   1 
ATOM   530   H  HG12   . VAL A  1 37  ? 179.089 159.334 170.497 1.00 57.65 ? 37  VAL A HG12   1 
ATOM   531   H  HG13   . VAL A  1 37  ? 179.922 160.561 171.053 1.00 57.65 ? 37  VAL A HG13   1 
ATOM   532   H  HG21   . VAL A  1 37  ? 181.322 161.257 168.566 1.00 57.65 ? 37  VAL A HG21   1 
ATOM   533   H  HG22   . VAL A  1 37  ? 182.095 161.169 169.945 1.00 57.65 ? 37  VAL A HG22   1 
ATOM   534   H  HG23   . VAL A  1 37  ? 182.591 160.320 168.704 1.00 57.65 ? 37  VAL A HG23   1 
ATOM   535   N  N      . PHE A  1 38  ? 180.345 156.534 170.525 1.00 57.66 ? 38  PHE A N      1 
ATOM   536   C  CA     . PHE A  1 38  ? 179.491 155.511 171.117 1.00 57.66 ? 38  PHE A CA     1 
ATOM   537   C  C      . PHE A  1 38  ? 180.162 154.872 172.325 1.00 57.66 ? 38  PHE A C      1 
ATOM   538   O  O      . PHE A  1 38  ? 179.526 154.665 173.367 1.00 57.66 ? 38  PHE A O      1 
ATOM   539   C  CB     . PHE A  1 38  ? 179.157 154.458 170.063 1.00 57.66 ? 38  PHE A CB     1 
ATOM   540   C  CG     . PHE A  1 38  ? 178.209 153.399 170.533 1.00 57.66 ? 38  PHE A CG     1 
ATOM   541   C  CD1    . PHE A  1 38  ? 176.845 153.618 170.518 1.00 57.66 ? 38  PHE A CD1    1 
ATOM   542   C  CD2    . PHE A  1 38  ? 178.680 152.174 170.968 1.00 57.66 ? 38  PHE A CD2    1 
ATOM   543   C  CE1    . PHE A  1 38  ? 175.970 152.641 170.942 1.00 57.66 ? 38  PHE A CE1    1 
ATOM   544   C  CE2    . PHE A  1 38  ? 177.809 151.194 171.391 1.00 57.66 ? 38  PHE A CE2    1 
ATOM   545   C  CZ     . PHE A  1 38  ? 176.453 151.428 171.377 1.00 57.66 ? 38  PHE A CZ     1 
ATOM   546   H  H      . PHE A  1 38  ? 180.564 156.389 169.706 1.00 57.66 ? 38  PHE A H      1 
ATOM   547   H  HA     . PHE A  1 38  ? 178.670 155.926 171.425 1.00 57.66 ? 38  PHE A HA     1 
ATOM   548   H  HB2    . PHE A  1 38  ? 178.775 154.900 169.289 1.00 57.66 ? 38  PHE A HB2    1 
ATOM   549   H  HB3    . PHE A  1 38  ? 179.980 154.035 169.771 1.00 57.66 ? 38  PHE A HB3    1 
ATOM   550   H  HD1    . PHE A  1 38  ? 176.514 154.434 170.219 1.00 57.66 ? 38  PHE A HD1    1 
ATOM   551   H  HD2    . PHE A  1 38  ? 179.595 152.010 170.975 1.00 57.66 ? 38  PHE A HD2    1 
ATOM   552   H  HE1    . PHE A  1 38  ? 175.054 152.801 170.934 1.00 57.66 ? 38  PHE A HE1    1 
ATOM   553   H  HE2    . PHE A  1 38  ? 178.137 150.375 171.686 1.00 57.66 ? 38  PHE A HE2    1 
ATOM   554   H  HZ     . PHE A  1 38  ? 175.864 150.767 171.661 1.00 57.66 ? 38  PHE A HZ     1 
ATOM   555   N  N      . SER A  1 39  ? 181.455 154.567 172.207 1.00 58.32 ? 39  SER A N      1 
ATOM   556   C  CA     . SER A  1 39  ? 182.186 153.972 173.317 1.00 58.32 ? 39  SER A CA     1 
ATOM   557   C  C      . SER A  1 39  ? 182.233 154.916 174.509 1.00 58.32 ? 39  SER A C      1 
ATOM   558   O  O      . SER A  1 39  ? 182.032 154.492 175.652 1.00 58.32 ? 39  SER A O      1 
ATOM   559   C  CB     . SER A  1 39  ? 183.599 153.603 172.870 1.00 58.32 ? 39  SER A CB     1 
ATOM   560   O  OG     . SER A  1 39  ? 184.335 153.021 173.931 1.00 58.32 ? 39  SER A OG     1 
ATOM   561   H  H      . SER A  1 39  ? 181.921 154.697 171.496 1.00 58.32 ? 39  SER A H      1 
ATOM   562   H  HA     . SER A  1 39  ? 181.722 153.167 173.594 1.00 58.32 ? 39  SER A HA     1 
ATOM   563   H  HB2    . SER A  1 39  ? 183.554 152.983 172.126 1.00 58.32 ? 39  SER A HB2    1 
ATOM   564   H  HB3    . SER A  1 39  ? 184.058 154.396 172.551 1.00 58.32 ? 39  SER A HB3    1 
ATOM   565   H  HG     . SER A  1 39  ? 185.107 152.825 173.663 1.00 58.32 ? 39  SER A HG     1 
ATOM   566   N  N      . TYR A  1 40  ? 182.484 156.203 174.260 1.00 59.54 ? 40  TYR A N      1 
ATOM   567   C  CA     . TYR A  1 40  ? 182.555 157.167 175.352 1.00 59.54 ? 40  TYR A CA     1 
ATOM   568   C  C      . TYR A  1 40  ? 181.221 157.281 176.077 1.00 59.54 ? 40  TYR A C      1 
ATOM   569   O  O      . TYR A  1 40  ? 181.170 157.251 177.313 1.00 59.54 ? 40  TYR A O      1 
ATOM   570   C  CB     . TYR A  1 40  ? 182.989 158.533 174.826 1.00 59.54 ? 40  TYR A CB     1 
ATOM   571   C  CG     . TYR A  1 40  ? 182.893 159.624 175.865 1.00 59.54 ? 40  TYR A CG     1 
ATOM   572   C  CD1    . TYR A  1 40  ? 183.864 159.762 176.844 1.00 59.54 ? 40  TYR A CD1    1 
ATOM   573   C  CD2    . TYR A  1 40  ? 181.828 160.514 175.871 1.00 59.54 ? 40  TYR A CD2    1 
ATOM   574   C  CE1    . TYR A  1 40  ? 183.780 160.754 177.799 1.00 59.54 ? 40  TYR A CE1    1 
ATOM   575   C  CE2    . TYR A  1 40  ? 181.734 161.508 176.821 1.00 59.54 ? 40  TYR A CE2    1 
ATOM   576   C  CZ     . TYR A  1 40  ? 182.712 161.625 177.782 1.00 59.54 ? 40  TYR A CZ     1 
ATOM   577   O  OH     . TYR A  1 40  ? 182.621 162.616 178.729 1.00 59.54 ? 40  TYR A OH     1 
ATOM   578   H  H      . TYR A  1 40  ? 182.614 156.532 173.476 1.00 59.54 ? 40  TYR A H      1 
ATOM   579   H  HA     . TYR A  1 40  ? 183.215 156.849 175.988 1.00 59.54 ? 40  TYR A HA     1 
ATOM   580   H  HB2    . TYR A  1 40  ? 183.904 158.476 174.508 1.00 59.54 ? 40  TYR A HB2    1 
ATOM   581   H  HB3    . TYR A  1 40  ? 182.438 158.770 174.064 1.00 59.54 ? 40  TYR A HB3    1 
ATOM   582   H  HD1    . TYR A  1 40  ? 184.585 159.175 176.857 1.00 59.54 ? 40  TYR A HD1    1 
ATOM   583   H  HD2    . TYR A  1 40  ? 181.166 160.438 175.222 1.00 59.54 ? 40  TYR A HD2    1 
ATOM   584   H  HE1    . TYR A  1 40  ? 184.439 160.834 178.450 1.00 59.54 ? 40  TYR A HE1    1 
ATOM   585   H  HE2    . TYR A  1 40  ? 181.014 162.096 176.813 1.00 59.54 ? 40  TYR A HE2    1 
ATOM   586   H  HH     . TYR A  1 40  ? 181.925 163.068 178.596 1.00 59.54 ? 40  TYR A HH     1 
ATOM   587   N  N      . VAL A  1 41  ? 180.126 157.429 175.327 1.00 58.17 ? 41  VAL A N      1 
ATOM   588   C  CA     . VAL A  1 41  ? 178.833 157.617 175.980 1.00 58.17 ? 41  VAL A CA     1 
ATOM   589   C  C      . VAL A  1 41  ? 178.415 156.348 176.715 1.00 58.17 ? 41  VAL A C      1 
ATOM   590   O  O      . VAL A  1 41  ? 177.843 156.414 177.809 1.00 58.17 ? 41  VAL A O      1 
ATOM   591   C  CB     . VAL A  1 41  ? 177.755 158.078 174.978 1.00 58.17 ? 41  VAL A CB     1 
ATOM   592   C  CG1    . VAL A  1 41  ? 178.140 159.407 174.353 1.00 58.17 ? 41  VAL A CG1    1 
ATOM   593   C  CG2    . VAL A  1 41  ? 177.490 157.038 173.910 1.00 58.17 ? 41  VAL A CG2    1 
ATOM   594   H  H      . VAL A  1 41  ? 180.110 157.424 174.467 1.00 58.17 ? 41  VAL A H      1 
ATOM   595   H  HA     . VAL A  1 41  ? 178.927 158.324 176.637 1.00 58.17 ? 41  VAL A HA     1 
ATOM   596   H  HB     . VAL A  1 41  ? 176.930 158.195 175.474 1.00 58.17 ? 41  VAL A HB     1 
ATOM   597   H  HG11   . VAL A  1 41  ? 177.452 159.682 173.727 1.00 58.17 ? 41  VAL A HG11   1 
ATOM   598   H  HG12   . VAL A  1 41  ? 178.230 160.078 175.048 1.00 58.17 ? 41  VAL A HG12   1 
ATOM   599   H  HG13   . VAL A  1 41  ? 178.984 159.312 173.885 1.00 58.17 ? 41  VAL A HG13   1 
ATOM   600   H  HG21   . VAL A  1 41  ? 176.809 157.365 173.302 1.00 58.17 ? 41  VAL A HG21   1 
ATOM   601   H  HG22   . VAL A  1 41  ? 178.307 156.865 173.417 1.00 58.17 ? 41  VAL A HG22   1 
ATOM   602   H  HG23   . VAL A  1 41  ? 177.184 156.217 174.326 1.00 58.17 ? 41  VAL A HG23   1 
ATOM   603   N  N      . SER A  1 42  ? 178.710 155.175 176.148 1.00 59.21 ? 42  SER A N      1 
ATOM   604   C  CA     . SER A  1 42  ? 178.380 153.933 176.839 1.00 59.21 ? 42  SER A CA     1 
ATOM   605   C  C      . SER A  1 42  ? 179.193 153.782 178.118 1.00 59.21 ? 42  SER A C      1 
ATOM   606   O  O      . SER A  1 42  ? 178.662 153.355 179.152 1.00 59.21 ? 42  SER A O      1 
ATOM   607   C  CB     . SER A  1 42  ? 178.609 152.741 175.914 1.00 59.21 ? 42  SER A CB     1 
ATOM   608   O  OG     . SER A  1 42  ? 179.953 152.686 175.480 1.00 59.21 ? 42  SER A OG     1 
ATOM   609   H  H      . SER A  1 42  ? 179.092 155.080 175.383 1.00 59.21 ? 42  SER A H      1 
ATOM   610   H  HA     . SER A  1 42  ? 177.442 153.963 177.086 1.00 59.21 ? 42  SER A HA     1 
ATOM   611   H  HB2    . SER A  1 42  ? 178.382 151.920 176.377 1.00 59.21 ? 42  SER A HB2    1 
ATOM   612   H  HB3    . SER A  1 42  ? 178.020 152.806 175.146 1.00 59.21 ? 42  SER A HB3    1 
ATOM   613   H  HG     . SER A  1 42  ? 180.323 153.427 175.618 1.00 59.21 ? 42  SER A HG     1 
ATOM   614   N  N      . PHE A  1 43  ? 180.480 154.132 178.071 1.00 58.32 ? 43  PHE A N      1 
ATOM   615   C  CA     . PHE A  1 43  ? 181.316 154.058 179.263 1.00 58.32 ? 43  PHE A CA     1 
ATOM   616   C  C      . PHE A  1 43  ? 180.809 155.004 180.340 1.00 58.32 ? 43  PHE A C      1 
ATOM   617   O  O      . PHE A  1 43  ? 180.757 154.648 181.522 1.00 58.32 ? 43  PHE A O      1 
ATOM   618   C  CB     . PHE A  1 43  ? 182.764 154.379 178.899 1.00 58.32 ? 43  PHE A CB     1 
ATOM   619   C  CG     . PHE A  1 43  ? 183.698 154.380 180.072 1.00 58.32 ? 43  PHE A CG     1 
ATOM   620   C  CD1    . PHE A  1 43  ? 184.203 153.194 180.574 1.00 58.32 ? 43  PHE A CD1    1 
ATOM   621   C  CD2    . PHE A  1 43  ? 184.077 155.569 180.668 1.00 58.32 ? 43  PHE A CD2    1 
ATOM   622   C  CE1    . PHE A  1 43  ? 185.064 153.195 181.651 1.00 58.32 ? 43  PHE A CE1    1 
ATOM   623   C  CE2    . PHE A  1 43  ? 184.936 155.576 181.744 1.00 58.32 ? 43  PHE A CE2    1 
ATOM   624   C  CZ     . PHE A  1 43  ? 185.431 154.388 182.237 1.00 58.32 ? 43  PHE A CZ     1 
ATOM   625   H  H      . PHE A  1 43  ? 180.882 154.412 177.364 1.00 58.32 ? 43  PHE A H      1 
ATOM   626   H  HA     . PHE A  1 43  ? 181.274 153.156 179.618 1.00 58.32 ? 43  PHE A HA     1 
ATOM   627   H  HB2    . PHE A  1 43  ? 183.076 153.731 178.248 1.00 58.32 ? 43  PHE A HB2    1 
ATOM   628   H  HB3    . PHE A  1 43  ? 182.796 155.249 178.471 1.00 58.32 ? 43  PHE A HB3    1 
ATOM   629   H  HD1    . PHE A  1 43  ? 183.959 152.387 180.181 1.00 58.32 ? 43  PHE A HD1    1 
ATOM   630   H  HD2    . PHE A  1 43  ? 183.748 156.374 180.338 1.00 58.32 ? 43  PHE A HD2    1 
ATOM   631   H  HE1    . PHE A  1 43  ? 185.397 152.392 181.982 1.00 58.32 ? 43  PHE A HE1    1 
ATOM   632   H  HE2    . PHE A  1 43  ? 185.182 156.382 182.138 1.00 58.32 ? 43  PHE A HE2    1 
ATOM   633   H  HZ     . PHE A  1 43  ? 186.011 154.391 182.964 1.00 58.32 ? 43  PHE A HZ     1 
ATOM   634   N  N      . ALA A  1 44  ? 180.430 156.222 179.948 1.00 57.76 ? 44  ALA A N      1 
ATOM   635   C  CA     . ALA A  1 44  ? 179.893 157.174 180.913 1.00 57.76 ? 44  ALA A CA     1 
ATOM   636   C  C      . ALA A  1 44  ? 178.598 156.662 181.527 1.00 57.76 ? 44  ALA A C      1 
ATOM   637   O  O      . ALA A  1 44  ? 178.393 156.765 182.743 1.00 57.76 ? 44  ALA A O      1 
ATOM   638   C  CB     . ALA A  1 44  ? 179.664 158.525 180.243 1.00 57.76 ? 44  ALA A CB     1 
ATOM   639   H  H      . ALA A  1 44  ? 180.476 156.511 179.139 1.00 57.76 ? 44  ALA A H      1 
ATOM   640   H  HA     . ALA A  1 44  ? 180.541 157.280 181.627 1.00 57.76 ? 44  ALA A HA     1 
ATOM   641   H  HB1    . ALA A  1 44  ? 179.307 159.152 180.892 1.00 57.76 ? 44  ALA A HB1    1 
ATOM   642   H  HB2    . ALA A  1 44  ? 180.505 158.862 179.898 1.00 57.76 ? 44  ALA A HB2    1 
ATOM   643   H  HB3    . ALA A  1 44  ? 179.034 158.422 179.513 1.00 57.76 ? 44  ALA A HB3    1 
ATOM   644   N  N      . LEU A  1 45  ? 177.716 156.098 180.701 1.00 57.41 ? 45  LEU A N      1 
ATOM   645   C  CA     . LEU A  1 45  ? 176.449 155.576 181.201 1.00 57.41 ? 45  LEU A CA     1 
ATOM   646   C  C      . LEU A  1 45  ? 176.672 154.430 182.177 1.00 57.41 ? 45  LEU A C      1 
ATOM   647   O  O      . LEU A  1 45  ? 175.977 154.328 183.194 1.00 57.41 ? 45  LEU A O      1 
ATOM   648   C  CB     . LEU A  1 45  ? 175.581 155.124 180.028 1.00 57.41 ? 45  LEU A CB     1 
ATOM   649   C  CG     . LEU A  1 45  ? 174.274 154.404 180.354 1.00 57.41 ? 45  LEU A CG     1 
ATOM   650   C  CD1    . LEU A  1 45  ? 173.161 154.926 179.477 1.00 57.41 ? 45  LEU A CD1    1 
ATOM   651   C  CD2    . LEU A  1 45  ? 174.426 152.906 180.167 1.00 57.41 ? 45  LEU A CD2    1 
ATOM   652   H  H      . LEU A  1 45  ? 177.833 156.009 179.854 1.00 57.41 ? 45  LEU A H      1 
ATOM   653   H  HA     . LEU A  1 45  ? 175.991 156.284 181.681 1.00 57.41 ? 45  LEU A HA     1 
ATOM   654   H  HB2    . LEU A  1 45  ? 175.367 155.906 179.495 1.00 57.41 ? 45  LEU A HB2    1 
ATOM   655   H  HB3    . LEU A  1 45  ? 176.115 154.537 179.469 1.00 57.41 ? 45  LEU A HB3    1 
ATOM   656   H  HG     . LEU A  1 45  ? 174.053 154.576 181.283 1.00 57.41 ? 45  LEU A HG     1 
ATOM   657   H  HD11   . LEU A  1 45  ? 172.336 154.463 179.691 1.00 57.41 ? 45  LEU A HD11   1 
ATOM   658   H  HD12   . LEU A  1 45  ? 173.047 155.877 179.630 1.00 57.41 ? 45  LEU A HD12   1 
ATOM   659   H  HD13   . LEU A  1 45  ? 173.384 154.774 178.545 1.00 57.41 ? 45  LEU A HD13   1 
ATOM   660   H  HD21   . LEU A  1 45  ? 173.587 152.467 180.378 1.00 57.41 ? 45  LEU A HD21   1 
ATOM   661   H  HD22   . LEU A  1 45  ? 174.666 152.717 179.246 1.00 57.41 ? 45  LEU A HD22   1 
ATOM   662   H  HD23   . LEU A  1 45  ? 175.121 152.575 180.757 1.00 57.41 ? 45  LEU A HD23   1 
ATOM   663   N  N      . MET A  1 46  ? 177.637 153.557 181.888 1.00 61.64 ? 46  MET A N      1 
ATOM   664   C  CA     . MET A  1 46  ? 177.875 152.415 182.762 1.00 61.64 ? 46  MET A CA     1 
ATOM   665   C  C      . MET A  1 46  ? 178.602 152.818 184.039 1.00 61.64 ? 46  MET A C      1 
ATOM   666   O  O      . MET A  1 46  ? 178.400 152.193 185.086 1.00 61.64 ? 46  MET A O      1 
ATOM   667   C  CB     . MET A  1 46  ? 178.670 151.345 182.019 1.00 61.64 ? 46  MET A CB     1 
ATOM   668   C  CG     . MET A  1 46  ? 177.879 150.619 180.939 1.00 61.64 ? 46  MET A CG     1 
ATOM   669   S  SD     . MET A  1 46  ? 176.530 149.599 181.569 1.00 61.64 ? 46  MET A SD     1 
ATOM   670   C  CE     . MET A  1 46  ? 177.432 148.372 182.508 1.00 61.64 ? 46  MET A CE     1 
ATOM   671   H  H      . MET A  1 46  ? 178.155 153.608 181.203 1.00 61.64 ? 46  MET A H      1 
ATOM   672   H  HA     . MET A  1 46  ? 177.011 152.056 183.019 1.00 61.64 ? 46  MET A HA     1 
ATOM   673   H  HB2    . MET A  1 46  ? 179.449 151.758 181.614 1.00 61.64 ? 46  MET A HB2    1 
ATOM   674   H  HB3    . MET A  1 46  ? 178.996 150.694 182.660 1.00 61.64 ? 46  MET A HB3    1 
ATOM   675   H  HG2    . MET A  1 46  ? 177.515 151.274 180.323 1.00 61.64 ? 46  MET A HG2    1 
ATOM   676   H  HG3    . MET A  1 46  ? 178.485 150.058 180.431 1.00 61.64 ? 46  MET A HG3    1 
ATOM   677   H  HE1    . MET A  1 46  ? 176.807 147.747 182.908 1.00 61.64 ? 46  MET A HE1    1 
ATOM   678   H  HE2    . MET A  1 46  ? 178.035 147.893 181.919 1.00 61.64 ? 46  MET A HE2    1 
ATOM   679   H  HE3    . MET A  1 46  ? 177.943 148.810 183.207 1.00 61.64 ? 46  MET A HE3    1 
ATOM   680   N  N      . SER A  1 47  ? 179.444 153.851 183.980 1.00 59.70 ? 47  SER A N      1 
ATOM   681   C  CA     . SER A  1 47  ? 180.204 154.259 185.156 1.00 59.70 ? 47  SER A CA     1 
ATOM   682   C  C      . SER A  1 47  ? 179.359 155.112 186.094 1.00 59.70 ? 47  SER A C      1 
ATOM   683   O  O      . SER A  1 47  ? 179.196 154.783 187.273 1.00 59.70 ? 47  SER A O      1 
ATOM   684   C  CB     . SER A  1 47  ? 181.458 155.020 184.727 1.00 59.70 ? 47  SER A CB     1 
ATOM   685   O  OG     . SER A  1 47  ? 182.220 155.418 185.851 1.00 59.70 ? 47  SER A OG     1 
ATOM   686   H  H      . SER A  1 47  ? 179.587 154.323 183.275 1.00 59.70 ? 47  SER A H      1 
ATOM   687   H  HA     . SER A  1 47  ? 180.466 153.460 185.640 1.00 59.70 ? 47  SER A HA     1 
ATOM   688   H  HB2    . SER A  1 47  ? 181.998 154.460 184.148 1.00 59.70 ? 47  SER A HB2    1 
ATOM   689   H  HB3    . SER A  1 47  ? 181.205 155.801 184.210 1.00 59.70 ? 47  SER A HB3    1 
ATOM   690   H  HG     . SER A  1 47  ? 182.904 155.833 185.594 1.00 59.70 ? 47  SER A HG     1 
ATOM   691   N  N      . ASP A  1 48  ? 178.817 156.217 185.588 1.00 57.21 ? 48  ASP A N      1 
ATOM   692   C  CA     . ASP A  1 48  ? 178.066 157.145 186.423 1.00 57.21 ? 48  ASP A CA     1 
ATOM   693   C  C      . ASP A  1 48  ? 176.655 156.667 186.747 1.00 57.21 ? 48  ASP A C      1 
ATOM   694   O  O      . ASP A  1 48  ? 175.986 157.304 187.568 1.00 57.21 ? 48  ASP A O      1 
ATOM   695   C  CB     . ASP A  1 48  ? 177.997 158.512 185.743 1.00 57.21 ? 48  ASP A CB     1 
ATOM   696   C  CG     . ASP A  1 48  ? 179.360 159.154 185.590 1.00 57.21 ? 48  ASP A CG     1 
ATOM   697   O  OD1    . ASP A  1 48  ? 180.221 158.566 184.903 1.00 57.21 ? 48  ASP A OD1    1 
ATOM   698   O  OD2    . ASP A  1 48  ? 179.571 160.247 186.156 1.00 57.21 ? 48  ASP A OD2    1 
ATOM   699   H  H      . ASP A  1 48  ? 178.874 156.447 184.761 1.00 57.21 ? 48  ASP A H      1 
ATOM   700   H  HA     . ASP A  1 48  ? 178.542 157.204 187.266 1.00 57.21 ? 48  ASP A HA     1 
ATOM   701   H  HB2    . ASP A  1 48  ? 177.589 158.414 184.868 1.00 57.21 ? 48  ASP A HB2    1 
ATOM   702   H  HB3    . ASP A  1 48  ? 177.423 159.098 186.260 1.00 57.21 ? 48  ASP A HB3    1 
ATOM   703   N  N      . LYS A  1 49  ? 176.194 155.569 186.144 1.00 56.67 ? 49  LYS A N      1 
ATOM   704   C  CA     . LYS A  1 49  ? 174.837 155.059 186.353 1.00 56.67 ? 49  LYS A CA     1 
ATOM   705   C  C      . LYS A  1 49  ? 173.798 156.135 186.047 1.00 56.67 ? 49  LYS A C      1 
ATOM   706   O  O      . LYS A  1 49  ? 172.905 156.418 186.849 1.00 56.67 ? 49  LYS A O      1 
ATOM   707   C  CB     . LYS A  1 49  ? 174.658 154.504 187.770 1.00 56.67 ? 49  LYS A CB     1 
ATOM   708   C  CG     . LYS A  1 49  ? 175.244 153.119 187.992 1.00 56.67 ? 49  LYS A CG     1 
ATOM   709   C  CD     . LYS A  1 49  ? 176.756 153.126 188.059 1.00 56.67 ? 49  LYS A CD     1 
ATOM   710   C  CE     . LYS A  1 49  ? 177.294 151.760 188.436 1.00 56.67 ? 49  LYS A CE     1 
ATOM   711   N  NZ     . LYS A  1 49  ? 176.940 151.375 189.826 1.00 56.67 ? 49  LYS A NZ     1 
ATOM   712   H  H      . LYS A  1 49  ? 176.663 155.097 185.599 1.00 56.67 ? 49  LYS A H      1 
ATOM   713   H  HA     . LYS A  1 49  ? 174.700 154.324 185.735 1.00 56.67 ? 49  LYS A HA     1 
ATOM   714   H  HB2    . LYS A  1 49  ? 175.067 155.119 188.399 1.00 56.67 ? 49  LYS A HB2    1 
ATOM   715   H  HB3    . LYS A  1 49  ? 173.710 154.477 187.976 1.00 56.67 ? 49  LYS A HB3    1 
ATOM   716   H  HG2    . LYS A  1 49  ? 174.890 152.751 188.816 1.00 56.67 ? 49  LYS A HG2    1 
ATOM   717   H  HG3    . LYS A  1 49  ? 174.959 152.533 187.274 1.00 56.67 ? 49  LYS A HG3    1 
ATOM   718   H  HD2    . LYS A  1 49  ? 177.119 153.394 187.200 1.00 56.67 ? 49  LYS A HD2    1 
ATOM   719   H  HD3    . LYS A  1 49  ? 177.051 153.783 188.709 1.00 56.67 ? 49  LYS A HD3    1 
ATOM   720   H  HE2    . LYS A  1 49  ? 176.945 151.097 187.821 1.00 56.67 ? 49  LYS A HE2    1 
ATOM   721   H  HE3    . LYS A  1 49  ? 178.259 151.757 188.338 1.00 56.67 ? 49  LYS A HE3    1 
ATOM   722   H  HZ1    . LYS A  1 49  ? 177.433 150.677 190.076 1.00 56.67 ? 49  LYS A HZ1    1 
ATOM   723   H  HZ2    . LYS A  1 49  ? 177.097 152.060 190.373 1.00 56.67 ? 49  LYS A HZ2    1 
ATOM   724   H  HZ3    . LYS A  1 49  ? 176.078 151.157 189.863 1.00 56.67 ? 49  LYS A HZ3    1 
ATOM   725   N  N      . LEU A  1 50  ? 173.920 156.749 184.871 1.00 55.64 ? 50  LEU A N      1 
ATOM   726   C  CA     . LEU A  1 50  ? 172.959 157.762 184.457 1.00 55.64 ? 50  LEU A CA     1 
ATOM   727   C  C      . LEU A  1 50  ? 171.616 157.158 184.075 1.00 55.64 ? 50  LEU A C      1 
ATOM   728   O  O      . LEU A  1 50  ? 170.629 157.893 183.968 1.00 55.64 ? 50  LEU A O      1 
ATOM   729   C  CB     . LEU A  1 50  ? 173.524 158.564 183.288 1.00 55.64 ? 50  LEU A CB     1 
ATOM   730   C  CG     . LEU A  1 50  ? 174.863 159.256 183.549 1.00 55.64 ? 50  LEU A CG     1 
ATOM   731   C  CD1    . LEU A  1 50  ? 175.385 159.883 182.281 1.00 55.64 ? 50  LEU A CD1    1 
ATOM   732   C  CD2    . LEU A  1 50  ? 174.737 160.305 184.635 1.00 55.64 ? 50  LEU A CD2    1 
ATOM   733   H  H      . LEU A  1 50  ? 174.548 156.593 184.304 1.00 55.64 ? 50  LEU A H      1 
ATOM   734   H  HA     . LEU A  1 50  ? 172.807 158.348 185.215 1.00 55.64 ? 50  LEU A HA     1 
ATOM   735   H  HB2    . LEU A  1 50  ? 173.628 157.969 182.529 1.00 55.64 ? 50  LEU A HB2    1 
ATOM   736   H  HB3    . LEU A  1 50  ? 172.874 159.238 183.034 1.00 55.64 ? 50  LEU A HB3    1 
ATOM   737   H  HG     . LEU A  1 50  ? 175.492 158.582 183.852 1.00 55.64 ? 50  LEU A HG     1 
ATOM   738   H  HD11   . LEU A  1 50  ? 176.233 160.318 182.460 1.00 55.64 ? 50  LEU A HD11   1 
ATOM   739   H  HD12   . LEU A  1 50  ? 175.510 159.196 181.608 1.00 55.64 ? 50  LEU A HD12   1 
ATOM   740   H  HD13   . LEU A  1 50  ? 174.748 160.539 181.958 1.00 55.64 ? 50  LEU A HD13   1 
ATOM   741   H  HD21   . LEU A  1 50  ? 175.599 160.727 184.779 1.00 55.64 ? 50  LEU A HD21   1 
ATOM   742   H  HD22   . LEU A  1 50  ? 174.091 160.976 184.364 1.00 55.64 ? 50  LEU A HD22   1 
ATOM   743   H  HD23   . LEU A  1 50  ? 174.441 159.885 185.458 1.00 55.64 ? 50  LEU A HD23   1 
ATOM   744   N  N      . TYR A  1 51  ? 171.554 155.841 183.866 1.00 54.18 ? 51  TYR A N      1 
ATOM   745   C  CA     . TYR A  1 51  ? 170.276 155.182 183.634 1.00 54.18 ? 51  TYR A CA     1 
ATOM   746   C  C      . TYR A  1 51  ? 169.427 155.104 184.895 1.00 54.18 ? 51  TYR A C      1 
ATOM   747   O  O      . TYR A  1 51  ? 168.226 154.830 184.798 1.00 54.18 ? 51  TYR A O      1 
ATOM   748   C  CB     . TYR A  1 51  ? 170.498 153.776 183.069 1.00 54.18 ? 51  TYR A CB     1 
ATOM   749   C  CG     . TYR A  1 51  ? 171.254 152.819 183.967 1.00 54.18 ? 51  TYR A CG     1 
ATOM   750   C  CD1    . TYR A  1 51  ? 170.587 152.009 184.871 1.00 54.18 ? 51  TYR A CD1    1 
ATOM   751   C  CD2    . TYR A  1 51  ? 172.633 152.703 183.886 1.00 54.18 ? 51  TYR A CD2    1 
ATOM   752   C  CE1    . TYR A  1 51  ? 171.271 151.127 185.681 1.00 54.18 ? 51  TYR A CE1    1 
ATOM   753   C  CE2    . TYR A  1 51  ? 173.325 151.826 184.694 1.00 54.18 ? 51  TYR A CE2    1 
ATOM   754   C  CZ     . TYR A  1 51  ? 172.639 151.039 185.588 1.00 54.18 ? 51  TYR A CZ     1 
ATOM   755   O  OH     . TYR A  1 51  ? 173.327 150.163 186.392 1.00 54.18 ? 51  TYR A OH     1 
ATOM   756   H  H      . TYR A  1 51  ? 172.237 155.318 183.855 1.00 54.18 ? 51  TYR A H      1 
ATOM   757   H  HA     . TYR A  1 51  ? 169.792 155.721 182.989 1.00 54.18 ? 51  TYR A HA     1 
ATOM   758   H  HB2    . TYR A  1 51  ? 169.633 153.387 182.865 1.00 54.18 ? 51  TYR A HB2    1 
ATOM   759   H  HB3    . TYR A  1 51  ? 170.979 153.855 182.230 1.00 54.18 ? 51  TYR A HB3    1 
ATOM   760   H  HD1    . TYR A  1 51  ? 169.661 152.061 184.933 1.00 54.18 ? 51  TYR A HD1    1 
ATOM   761   H  HD2    . TYR A  1 51  ? 173.100 153.226 183.275 1.00 54.18 ? 51  TYR A HD2    1 
ATOM   762   H  HE1    . TYR A  1 51  ? 170.809 150.594 186.287 1.00 54.18 ? 51  TYR A HE1    1 
ATOM   763   H  HE2    . TYR A  1 51  ? 174.251 151.767 184.634 1.00 54.18 ? 51  TYR A HE2    1 
ATOM   764   H  HH     . TYR A  1 51  ? 174.149 150.216 186.226 1.00 54.18 ? 51  TYR A HH     1 
ATOM   765   N  N      . GLN A  1 52  ? 170.014 155.338 186.064 1.00 53.64 ? 52  GLN A N      1 
ATOM   766   C  CA     . GLN A  1 52  ? 169.297 155.258 187.325 1.00 53.64 ? 52  GLN A CA     1 
ATOM   767   C  C      . GLN A  1 52  ? 168.712 156.608 187.706 1.00 53.64 ? 52  GLN A C      1 
ATOM   768   O  O      . GLN A  1 52  ? 169.285 157.662 187.422 1.00 53.64 ? 52  GLN A O      1 
ATOM   769   C  CB     . GLN A  1 52  ? 170.223 154.782 188.441 1.00 53.64 ? 52  GLN A CB     1 
ATOM   770   C  CG     . GLN A  1 52  ? 170.679 153.350 188.304 1.00 53.64 ? 52  GLN A CG     1 
ATOM   771   C  CD     . GLN A  1 52  ? 171.371 152.830 189.547 1.00 53.64 ? 52  GLN A CD     1 
ATOM   772   O  OE1    . GLN A  1 52  ? 171.102 151.719 189.997 1.00 53.64 ? 52  GLN A OE1    1 
ATOM   773   N  NE2    . GLN A  1 52  ? 172.273 153.628 190.105 1.00 53.64 ? 52  GLN A NE2    1 
ATOM   774   H  H      . GLN A  1 52  ? 170.844 155.549 186.145 1.00 53.64 ? 52  GLN A H      1 
ATOM   775   H  HA     . GLN A  1 52  ? 168.575 154.621 187.210 1.00 53.64 ? 52  GLN A HA     1 
ATOM   776   H  HB2    . GLN A  1 52  ? 171.003 155.357 188.466 1.00 53.64 ? 52  GLN A HB2    1 
ATOM   777   H  HB3    . GLN A  1 52  ? 169.767 154.885 189.291 1.00 53.64 ? 52  GLN A HB3    1 
ATOM   778   H  HG2    . GLN A  1 52  ? 169.913 152.789 188.107 1.00 53.64 ? 52  GLN A HG2    1 
ATOM   779   H  HG3    . GLN A  1 52  ? 171.284 153.279 187.549 1.00 53.64 ? 52  GLN A HG3    1 
ATOM   780   H  HE21   . GLN A  1 52  ? 172.435 154.400 189.762 1.00 53.64 ? 52  GLN A HE21   1 
ATOM   781   H  HE22   . GLN A  1 52  ? 172.695 153.373 190.810 1.00 53.64 ? 52  GLN A HE22   1 
ATOM   782   N  N      . ARG A  1 53  ? 167.554 156.559 188.355 1.00 53.57 ? 53  ARG A N      1 
ATOM   783   C  CA     . ARG A  1 53  ? 167.013 157.705 189.065 1.00 53.57 ? 53  ARG A CA     1 
ATOM   784   C  C      . ARG A  1 53  ? 167.641 157.729 190.448 1.00 53.57 ? 53  ARG A C      1 
ATOM   785   O  O      . ARG A  1 53  ? 167.578 156.733 191.179 1.00 53.57 ? 53  ARG A O      1 
ATOM   786   C  CB     . ARG A  1 53  ? 165.492 157.619 189.179 1.00 53.57 ? 53  ARG A CB     1 
ATOM   787   C  CG     . ARG A  1 53  ? 164.810 158.955 189.413 1.00 53.57 ? 53  ARG A CG     1 
ATOM   788   C  CD     . ARG A  1 53  ? 163.748 158.871 190.496 1.00 53.57 ? 53  ARG A CD     1 
ATOM   789   N  NE     . ARG A  1 53  ? 162.791 157.791 190.272 1.00 53.57 ? 53  ARG A NE     1 
ATOM   790   C  CZ     . ARG A  1 53  ? 161.794 157.477 191.097 1.00 53.57 ? 53  ARG A CZ     1 
ATOM   791   N  NH1    . ARG A  1 53  ? 161.595 158.157 192.223 1.00 53.57 ? 53  ARG A NH1    1 
ATOM   792   N  NH2    . ARG A  1 53  ? 160.985 156.471 190.794 1.00 53.57 ? 53  ARG A NH2    1 
ATOM   793   H  H      . ARG A  1 53  ? 167.060 155.856 188.395 1.00 53.57 ? 53  ARG A H      1 
ATOM   794   H  HA     . ARG A  1 53  ? 167.219 158.518 188.578 1.00 53.57 ? 53  ARG A HA     1 
ATOM   795   H  HB2    . ARG A  1 53  ? 165.138 157.225 188.366 1.00 53.57 ? 53  ARG A HB2    1 
ATOM   796   H  HB3    . ARG A  1 53  ? 165.266 157.020 189.907 1.00 53.57 ? 53  ARG A HB3    1 
ATOM   797   H  HG2    . ARG A  1 53  ? 165.474 159.617 189.663 1.00 53.57 ? 53  ARG A HG2    1 
ATOM   798   H  HG3    . ARG A  1 53  ? 164.404 159.259 188.586 1.00 53.57 ? 53  ARG A HG3    1 
ATOM   799   H  HD2    . ARG A  1 53  ? 164.179 158.742 191.355 1.00 53.57 ? 53  ARG A HD2    1 
ATOM   800   H  HD3    . ARG A  1 53  ? 163.272 159.715 190.541 1.00 53.57 ? 53  ARG A HD3    1 
ATOM   801   H  HE     . ARG A  1 53  ? 162.878 157.324 189.555 1.00 53.57 ? 53  ARG A HE     1 
ATOM   802   H  HH11   . ARG A  1 53  ? 162.114 158.811 192.428 1.00 53.57 ? 53  ARG A HH11   1 
ATOM   803   H  HH12   . ARG A  1 53  ? 160.947 157.943 192.746 1.00 53.57 ? 53  ARG A HH12   1 
ATOM   804   H  HH21   . ARG A  1 53  ? 161.106 156.026 190.068 1.00 53.57 ? 53  ARG A HH21   1 
ATOM   805   H  HH22   . ARG A  1 53  ? 160.340 156.264 191.323 1.00 53.57 ? 53  ARG A HH22   1 
ATOM   806   N  N      . LYS A  1 54  ? 168.266 158.853 190.785 1.00 50.85 ? 54  LYS A N      1 
ATOM   807   C  CA     . LYS A  1 54  ? 168.962 159.036 192.049 1.00 50.85 ? 54  LYS A CA     1 
ATOM   808   C  C      . LYS A  1 54  ? 168.137 159.945 192.945 1.00 50.85 ? 54  LYS A C      1 
ATOM   809   O  O      . LYS A  1 54  ? 167.459 160.854 192.456 1.00 50.85 ? 54  LYS A O      1 
ATOM   810   C  CB     . LYS A  1 54  ? 170.350 159.633 191.826 1.00 50.85 ? 54  LYS A CB     1 
ATOM   811   C  CG     . LYS A  1 54  ? 171.303 158.716 191.097 1.00 50.85 ? 54  LYS A CG     1 
ATOM   812   C  CD     . LYS A  1 54  ? 172.638 159.387 190.867 1.00 50.85 ? 54  LYS A CD     1 
ATOM   813   C  CE     . LYS A  1 54  ? 173.576 158.508 190.063 1.00 50.85 ? 54  LYS A CE     1 
ATOM   814   N  NZ     . LYS A  1 54  ? 173.879 157.233 190.762 1.00 50.85 ? 54  LYS A NZ     1 
ATOM   815   H  H      . LYS A  1 54  ? 168.297 159.543 190.273 1.00 50.85 ? 54  LYS A H      1 
ATOM   816   H  HA     . LYS A  1 54  ? 169.075 158.172 192.475 1.00 50.85 ? 54  LYS A HA     1 
ATOM   817   H  HB2    . LYS A  1 54  ? 170.260 160.457 191.323 1.00 50.85 ? 54  LYS A HB2    1 
ATOM   818   H  HB3    . LYS A  1 54  ? 170.734 159.866 192.686 1.00 50.85 ? 54  LYS A HB3    1 
ATOM   819   H  HG2    . LYS A  1 54  ? 171.431 157.903 191.611 1.00 50.85 ? 54  LYS A HG2    1 
ATOM   820   H  HG3    . LYS A  1 54  ? 170.918 158.456 190.246 1.00 50.85 ? 54  LYS A HG3    1 
ATOM   821   H  HD2    . LYS A  1 54  ? 172.502 160.227 190.401 1.00 50.85 ? 54  LYS A HD2    1 
ATOM   822   H  HD3    . LYS A  1 54  ? 173.045 159.599 191.721 1.00 50.85 ? 54  LYS A HD3    1 
ATOM   823   H  HE2    . LYS A  1 54  ? 173.178 158.316 189.200 1.00 50.85 ? 54  LYS A HE2    1 
ATOM   824   H  HE3    . LYS A  1 54  ? 174.402 158.988 189.894 1.00 50.85 ? 54  LYS A HE3    1 
ATOM   825   H  HZ1    . LYS A  1 54  ? 174.547 156.817 190.346 1.00 50.85 ? 54  LYS A HZ1    1 
ATOM   826   H  HZ2    . LYS A  1 54  ? 174.115 157.404 191.603 1.00 50.85 ? 54  LYS A HZ2    1 
ATOM   827   H  HZ3    . LYS A  1 54  ? 173.157 156.712 190.757 1.00 50.85 ? 54  LYS A HZ3    1 
ATOM   828   N  N      . GLU A  1 55  ? 168.195 159.689 194.250 1.00 49.42 ? 55  GLU A N      1 
ATOM   829   C  CA     . GLU A  1 55  ? 167.435 160.434 195.235 1.00 49.42 ? 55  GLU A CA     1 
ATOM   830   C  C      . GLU A  1 55  ? 168.281 160.635 196.487 1.00 49.42 ? 55  GLU A C      1 
ATOM   831   O  O      . GLU A  1 55  ? 169.035 159.729 196.863 1.00 49.42 ? 55  GLU A O      1 
ATOM   832   C  CB     . GLU A  1 55  ? 166.147 159.682 195.590 1.00 49.42 ? 55  GLU A CB     1 
ATOM   833   C  CG     . GLU A  1 55  ? 165.161 160.477 196.414 1.00 49.42 ? 55  GLU A CG     1 
ATOM   834   C  CD     . GLU A  1 55  ? 163.876 159.718 196.665 1.00 49.42 ? 55  GLU A CD     1 
ATOM   835   O  OE1    . GLU A  1 55  ? 163.879 158.480 196.505 1.00 49.42 ? 55  GLU A OE1    1 
ATOM   836   O  OE2    . GLU A  1 55  ? 162.862 160.356 197.018 1.00 49.42 ? 55  GLU A OE2    1 
ATOM   837   H  H      . GLU A  1 55  ? 168.685 159.068 194.587 1.00 49.42 ? 55  GLU A H      1 
ATOM   838   H  HA     . GLU A  1 55  ? 167.198 161.299 194.865 1.00 49.42 ? 55  GLU A HA     1 
ATOM   839   H  HB2    . GLU A  1 55  ? 165.713 159.402 194.769 1.00 49.42 ? 55  GLU A HB2    1 
ATOM   840   H  HB3    . GLU A  1 55  ? 166.381 158.876 196.076 1.00 49.42 ? 55  GLU A HB3    1 
ATOM   841   H  HG2    . GLU A  1 55  ? 165.567 160.711 197.263 1.00 49.42 ? 55  GLU A HG2    1 
ATOM   842   H  HG3    . GLU A  1 55  ? 164.959 161.309 195.958 1.00 49.42 ? 55  GLU A HG3    1 
ATOM   843   N  N      . PRO A  1 56  ? 168.195 161.784 197.158 1.00 45.18 ? 56  PRO A N      1 
ATOM   844   C  CA     . PRO A  1 56  ? 168.910 161.947 198.425 1.00 45.18 ? 56  PRO A CA     1 
ATOM   845   C  C      . PRO A  1 56  ? 168.209 161.164 199.530 1.00 45.18 ? 56  PRO A C      1 
ATOM   846   O  O      . PRO A  1 56  ? 167.186 160.518 199.312 1.00 45.18 ? 56  PRO A O      1 
ATOM   847   C  CB     . PRO A  1 56  ? 168.858 163.454 198.664 1.00 45.18 ? 56  PRO A CB     1 
ATOM   848   C  CG     . PRO A  1 56  ? 167.616 163.875 198.019 1.00 45.18 ? 56  PRO A CG     1 
ATOM   849   C  CD     . PRO A  1 56  ? 167.508 163.036 196.787 1.00 45.18 ? 56  PRO A CD     1 
ATOM   850   H  HA     . PRO A  1 56  ? 169.820 161.611 198.410 1.00 45.18 ? 56  PRO A HA     1 
ATOM   851   H  HB2    . PRO A  1 56  ? 168.854 163.663 199.611 1.00 45.18 ? 56  PRO A HB2    1 
ATOM   852   H  HB3    . PRO A  1 56  ? 169.627 163.901 198.278 1.00 45.18 ? 56  PRO A HB3    1 
ATOM   853   H  HG2    . PRO A  1 56  ? 166.854 163.738 198.604 1.00 45.18 ? 56  PRO A HG2    1 
ATOM   854   H  HG3    . PRO A  1 56  ? 167.639 164.819 197.799 1.00 45.18 ? 56  PRO A HG3    1 
ATOM   855   H  HD2    . PRO A  1 56  ? 166.583 162.877 196.544 1.00 45.18 ? 56  PRO A HD2    1 
ATOM   856   H  HD3    . PRO A  1 56  ? 167.932 163.463 196.026 1.00 45.18 ? 56  PRO A HD3    1 
ATOM   857   N  N      . LEU A  1 57  ? 168.778 161.240 200.728 1.00 37.12 ? 57  LEU A N      1 
ATOM   858   C  CA     . LEU A  1 57  ? 168.367 160.419 201.857 1.00 37.12 ? 57  LEU A CA     1 
ATOM   859   C  C      . LEU A  1 57  ? 167.924 161.283 203.029 1.00 37.12 ? 57  LEU A C      1 
ATOM   860   O  O      . LEU A  1 57  ? 168.179 162.488 203.086 1.00 37.12 ? 57  LEU A O      1 
ATOM   861   C  CB     . LEU A  1 57  ? 169.508 159.491 202.288 1.00 37.12 ? 57  LEU A CB     1 
ATOM   862   C  CG     . LEU A  1 57  ? 170.838 160.133 202.680 1.00 37.12 ? 57  LEU A CG     1 
ATOM   863   C  CD1    . LEU A  1 57  ? 170.966 160.268 204.175 1.00 37.12 ? 57  LEU A CD1    1 
ATOM   864   C  CD2    . LEU A  1 57  ? 171.977 159.310 202.138 1.00 37.12 ? 57  LEU A CD2    1 
ATOM   865   H  H      . LEU A  1 57  ? 169.423 161.779 200.909 1.00 37.12 ? 57  LEU A H      1 
ATOM   866   H  HA     . LEU A  1 57  ? 167.612 159.879 201.574 1.00 37.12 ? 57  LEU A HA     1 
ATOM   867   H  HB2    . LEU A  1 57  ? 169.197 158.966 203.042 1.00 37.12 ? 57  LEU A HB2    1 
ATOM   868   H  HB3    . LEU A  1 57  ? 169.679 158.871 201.562 1.00 37.12 ? 57  LEU A HB3    1 
ATOM   869   H  HG     . LEU A  1 57  ? 170.868 161.024 202.298 1.00 37.12 ? 57  LEU A HG     1 
ATOM   870   H  HD11   . LEU A  1 57  ? 171.818 160.678 204.391 1.00 37.12 ? 57  LEU A HD11   1 
ATOM   871   H  HD12   . LEU A  1 57  ? 170.246 160.823 204.513 1.00 37.12 ? 57  LEU A HD12   1 
ATOM   872   H  HD13   . LEU A  1 57  ? 170.916 159.390 204.585 1.00 37.12 ? 57  LEU A HD13   1 
ATOM   873   H  HD21   . LEU A  1 57  ? 172.820 159.719 202.388 1.00 37.12 ? 57  LEU A HD21   1 
ATOM   874   H  HD22   . LEU A  1 57  ? 171.932 158.413 202.505 1.00 37.12 ? 57  LEU A HD22   1 
ATOM   875   H  HD23   . LEU A  1 57  ? 171.914 159.266 201.171 1.00 37.12 ? 57  LEU A HD23   1 
ATOM   876   N  N      . ILE A  1 58  ? 167.244 160.630 203.968 1.00 35.15 ? 58  ILE A N      1 
ATOM   877   C  CA     . ILE A  1 58  ? 166.860 161.215 205.245 1.00 35.15 ? 58  ILE A CA     1 
ATOM   878   C  C      . ILE A  1 58  ? 167.492 160.369 206.338 1.00 35.15 ? 58  ILE A C      1 
ATOM   879   O  O      . ILE A  1 58  ? 167.283 159.151 206.379 1.00 35.15 ? 58  ILE A O      1 
ATOM   880   C  CB     . ILE A  1 58  ? 165.331 161.277 205.408 1.00 35.15 ? 58  ILE A CB     1 
ATOM   881   C  CG1    . ILE A  1 58  ? 164.735 162.292 204.434 1.00 35.15 ? 58  ILE A CG1    1 
ATOM   882   C  CG2    . ILE A  1 58  ? 164.965 161.637 206.834 1.00 35.15 ? 58  ILE A CG2    1 
ATOM   883   C  CD1    . ILE A  1 58  ? 163.255 162.115 204.194 1.00 35.15 ? 58  ILE A CD1    1 
ATOM   884   H  H      . ILE A  1 58  ? 166.988 159.814 203.876 1.00 35.15 ? 58  ILE A H      1 
ATOM   885   H  HA     . ILE A  1 58  ? 167.173 162.131 205.297 1.00 35.15 ? 58  ILE A HA     1 
ATOM   886   H  HB     . ILE A  1 58  ? 164.963 160.402 205.207 1.00 35.15 ? 58  ILE A HB     1 
ATOM   887   H  HG12   . ILE A  1 58  ? 164.893 163.186 204.775 1.00 35.15 ? 58  ILE A HG12   1 
ATOM   888   H  HG13   . ILE A  1 58  ? 165.201 162.225 203.586 1.00 35.15 ? 58  ILE A HG13   1 
ATOM   889   H  HG21   . ILE A  1 58  ? 164.000 161.672 206.921 1.00 35.15 ? 58  ILE A HG21   1 
ATOM   890   H  HG22   . ILE A  1 58  ? 165.320 160.966 207.438 1.00 35.15 ? 58  ILE A HG22   1 
ATOM   891   H  HG23   . ILE A  1 58  ? 165.341 162.503 207.056 1.00 35.15 ? 58  ILE A HG23   1 
ATOM   892   H  HD11   . ILE A  1 58  ? 162.945 162.789 203.569 1.00 35.15 ? 58  ILE A HD11   1 
ATOM   893   H  HD12   . ILE A  1 58  ? 163.090 161.233 203.825 1.00 35.15 ? 58  ILE A HD12   1 
ATOM   894   H  HD13   . ILE A  1 58  ? 162.777 162.209 205.033 1.00 35.15 ? 58  ILE A HD13   1 
ATOM   895   N  N      . SER A  1 59  ? 168.256 161.012 207.217 1.00 31.34 ? 59  SER A N      1 
ATOM   896   C  CA     . SER A  1 59  ? 169.083 160.331 208.197 1.00 31.34 ? 59  SER A CA     1 
ATOM   897   C  C      . SER A  1 59  ? 168.621 160.641 209.613 1.00 31.34 ? 59  SER A C      1 
ATOM   898   O  O      . SER A  1 59  ? 167.990 161.667 209.880 1.00 31.34 ? 59  SER A O      1 
ATOM   899   C  CB     . SER A  1 59  ? 170.551 160.734 208.056 1.00 31.34 ? 59  SER A CB     1 
ATOM   900   O  OG     . SER A  1 59  ? 170.733 162.095 208.400 1.00 31.34 ? 59  SER A OG     1 
ATOM   901   H  H      . SER A  1 59  ? 168.306 161.870 207.258 1.00 31.34 ? 59  SER A H      1 
ATOM   902   H  HA     . SER A  1 59  ? 168.995 159.379 208.031 1.00 31.34 ? 59  SER A HA     1 
ATOM   903   H  HB2    . SER A  1 59  ? 171.101 160.175 208.627 1.00 31.34 ? 59  SER A HB2    1 
ATOM   904   H  HB3    . SER A  1 59  ? 170.846 160.584 207.144 1.00 31.34 ? 59  SER A HB3    1 
ATOM   905   H  HG     . SER A  1 59  ? 171.544 162.299 208.319 1.00 31.34 ? 59  SER A HG     1 
ATOM   906   N  N      . SER A  1 60  ? 168.955 159.726 210.517 1.00 28.33 ? 60  SER A N      1 
ATOM   907   C  CA     . SER A  1 60  ? 168.748 159.925 211.943 1.00 28.33 ? 60  SER A CA     1 
ATOM   908   C  C      . SER A  1 60  ? 169.895 159.256 212.679 1.00 28.33 ? 60  SER A C      1 
ATOM   909   O  O      . SER A  1 60  ? 170.150 158.064 212.474 1.00 28.33 ? 60  SER A O      1 
ATOM   910   C  CB     . SER A  1 60  ? 167.414 159.344 212.403 1.00 28.33 ? 60  SER A CB     1 
ATOM   911   O  OG     . SER A  1 60  ? 167.460 157.934 212.388 1.00 28.33 ? 60  SER A OG     1 
ATOM   912   H  H      . SER A  1 60  ? 169.310 158.969 210.317 1.00 28.33 ? 60  SER A H      1 
ATOM   913   H  HA     . SER A  1 60  ? 168.725 160.875 212.136 1.00 28.33 ? 60  SER A HA     1 
ATOM   914   H  HB2    . SER A  1 60  ? 167.210 159.657 213.298 1.00 28.33 ? 60  SER A HB2    1 
ATOM   915   H  HB3    . SER A  1 60  ? 166.702 159.656 211.824 1.00 28.33 ? 60  SER A HB3    1 
ATOM   916   H  HG     . SER A  1 60  ? 168.258 157.679 212.450 1.00 28.33 ? 60  SER A HG     1 
ATOM   917   N  N      . VAL A  1 61  ? 170.566 160.022 213.535 1.00 26.17 ? 61  VAL A N      1 
ATOM   918   C  CA     . VAL A  1 61  ? 171.785 159.598 214.208 1.00 26.17 ? 61  VAL A CA     1 
ATOM   919   C  C      . VAL A  1 61  ? 171.543 159.580 215.708 1.00 26.17 ? 61  VAL A C      1 
ATOM   920   O  O      . VAL A  1 61  ? 170.878 160.468 216.252 1.00 26.17 ? 61  VAL A O      1 
ATOM   921   C  CB     . VAL A  1 61  ? 172.968 160.525 213.865 1.00 26.17 ? 61  VAL A CB     1 
ATOM   922   C  CG1    . VAL A  1 61  ? 174.176 160.170 214.693 1.00 26.17 ? 61  VAL A CG1    1 
ATOM   923   C  CG2    . VAL A  1 61  ? 173.299 160.431 212.401 1.00 26.17 ? 61  VAL A CG2    1 
ATOM   924   H  H      . VAL A  1 61  ? 170.318 160.819 213.744 1.00 26.17 ? 61  VAL A H      1 
ATOM   925   H  HA     . VAL A  1 61  ? 172.017 158.707 213.902 1.00 26.17 ? 61  VAL A HA     1 
ATOM   926   H  HB     . VAL A  1 61  ? 172.710 161.437 214.069 1.00 26.17 ? 61  VAL A HB     1 
ATOM   927   H  HG11   . VAL A  1 61  ? 174.910 160.762 214.465 1.00 26.17 ? 61  VAL A HG11   1 
ATOM   928   H  HG12   . VAL A  1 61  ? 173.963 160.267 215.634 1.00 26.17 ? 61  VAL A HG12   1 
ATOM   929   H  HG13   . VAL A  1 61  ? 174.433 159.252 214.513 1.00 26.17 ? 61  VAL A HG13   1 
ATOM   930   H  HG21   . VAL A  1 61  ? 174.044 161.018 212.199 1.00 26.17 ? 61  VAL A HG21   1 
ATOM   931   H  HG22   . VAL A  1 61  ? 173.540 159.517 212.181 1.00 26.17 ? 61  VAL A HG22   1 
ATOM   932   H  HG23   . VAL A  1 61  ? 172.527 160.697 211.877 1.00 26.17 ? 61  VAL A HG23   1 
ATOM   933   N  N      . HIS A  1 62  ? 172.089 158.564 216.370 1.00 24.61 ? 62  HIS A N      1 
ATOM   934   C  CA     . HIS A  1 62  ? 172.109 158.484 217.822 1.00 24.61 ? 62  HIS A CA     1 
ATOM   935   C  C      . HIS A  1 62  ? 173.506 158.075 218.252 1.00 24.61 ? 62  HIS A C      1 
ATOM   936   O  O      . HIS A  1 62  ? 174.152 157.270 217.576 1.00 24.61 ? 62  HIS A O      1 
ATOM   937   C  CB     . HIS A  1 62  ? 171.076 157.488 218.353 1.00 24.61 ? 62  HIS A CB     1 
ATOM   938   C  CG     . HIS A  1 62  ? 171.067 157.374 219.843 1.00 24.61 ? 62  HIS A CG     1 
ATOM   939   N  ND1    . HIS A  1 62  ? 171.130 158.472 220.672 1.00 24.61 ? 62  HIS A ND1    1 
ATOM   940   C  CD2    . HIS A  1 62  ? 171.012 156.293 220.655 1.00 24.61 ? 62  HIS A CD2    1 
ATOM   941   C  CE1    . HIS A  1 62  ? 171.111 158.072 221.931 1.00 24.61 ? 62  HIS A CE1    1 
ATOM   942   N  NE2    . HIS A  1 62  ? 171.039 156.754 221.947 1.00 24.61 ? 62  HIS A NE2    1 
ATOM   943   H  H      . HIS A  1 62  ? 172.463 157.894 215.981 1.00 24.61 ? 62  HIS A H      1 
ATOM   944   H  HA     . HIS A  1 62  ? 171.877 159.351 218.191 1.00 24.61 ? 62  HIS A HA     1 
ATOM   945   H  HB2    . HIS A  1 62  ? 170.194 157.756 218.051 1.00 24.61 ? 62  HIS A HB2    1 
ATOM   946   H  HB3    . HIS A  1 62  ? 171.253 156.615 217.970 1.00 24.61 ? 62  HIS A HB3    1 
ATOM   947   H  HD2    . HIS A  1 62  ? 170.965 155.404 220.387 1.00 24.61 ? 62  HIS A HD2    1 
ATOM   948   H  HE1    . HIS A  1 62  ? 171.143 158.625 222.678 1.00 24.61 ? 62  HIS A HE1    1 
ATOM   949   H  HE2    . HIS A  1 62  ? 171.013 156.264 222.653 1.00 24.61 ? 62  HIS A HE2    1 
ATOM   950   N  N      . THR A  1 63  ? 173.967 158.638 219.363 1.00 25.35 ? 63  THR A N      1 
ATOM   951   C  CA     . THR A  1 63  ? 175.316 158.424 219.858 1.00 25.35 ? 63  THR A CA     1 
ATOM   952   C  C      . THR A  1 63  ? 175.288 157.992 221.315 1.00 25.35 ? 63  THR A C      1 
ATOM   953   O  O      . THR A  1 63  ? 174.412 158.399 222.084 1.00 25.35 ? 63  THR A O      1 
ATOM   954   C  CB     . THR A  1 63  ? 176.156 159.686 219.727 1.00 25.35 ? 63  THR A CB     1 
ATOM   955   O  OG1    . THR A  1 63  ? 175.465 160.784 220.334 1.00 25.35 ? 63  THR A OG1    1 
ATOM   956   C  CG2    . THR A  1 63  ? 176.415 159.993 218.276 1.00 25.35 ? 63  THR A CG2    1 
ATOM   957   H  H      . THR A  1 63  ? 173.496 159.162 219.856 1.00 25.35 ? 63  THR A H      1 
ATOM   958   H  HA     . THR A  1 63  ? 175.716 157.723 219.320 1.00 25.35 ? 63  THR A HA     1 
ATOM   959   H  HB     . THR A  1 63  ? 177.006 159.547 220.174 1.00 25.35 ? 63  THR A HB     1 
ATOM   960   H  HG1    . THR A  1 63  ? 175.929 161.481 220.263 1.00 25.35 ? 63  THR A HG1    1 
ATOM   961   H  HG21   . THR A  1 63  ? 176.951 160.799 218.206 1.00 25.35 ? 63  THR A HG21   1 
ATOM   962   H  HG22   . THR A  1 63  ? 176.891 159.252 217.868 1.00 25.35 ? 63  THR A HG22   1 
ATOM   963   H  HG23   . THR A  1 63  ? 175.571 160.126 217.817 1.00 25.35 ? 63  THR A HG23   1 
ATOM   964   N  N      . LYS A  1 64  ? 176.256 157.158 221.684 1.00 24.99 ? 64  LYS A N      1 
ATOM   965   C  CA     . LYS A  1 64  ? 176.462 156.790 223.080 1.00 24.99 ? 64  LYS A CA     1 
ATOM   966   C  C      . LYS A  1 64  ? 177.952 156.649 223.333 1.00 24.99 ? 64  LYS A C      1 
ATOM   967   O  O      . LYS A  1 64  ? 178.618 155.846 222.676 1.00 24.99 ? 64  LYS A O      1 
ATOM   968   C  CB     . LYS A  1 64  ? 175.735 155.492 223.434 1.00 24.99 ? 64  LYS A CB     1 
ATOM   969   C  CG     . LYS A  1 64  ? 175.725 155.185 224.923 1.00 24.99 ? 64  LYS A CG     1 
ATOM   970   C  CD     . LYS A  1 64  ? 175.184 153.803 225.232 1.00 24.99 ? 64  LYS A CD     1 
ATOM   971   C  CE     . LYS A  1 64  ? 173.688 153.807 225.433 1.00 24.99 ? 64  LYS A CE     1 
ATOM   972   N  NZ     . LYS A  1 64  ? 173.292 154.474 226.691 1.00 24.99 ? 64  LYS A NZ     1 
ATOM   973   H  H      . LYS A  1 64  ? 176.808 156.792 221.136 1.00 24.99 ? 64  LYS A H      1 
ATOM   974   H  HA     . LYS A  1 64  ? 176.093 157.487 223.645 1.00 24.99 ? 64  LYS A HA     1 
ATOM   975   H  HB2    . LYS A  1 64  ? 174.820 155.546 223.117 1.00 24.99 ? 64  LYS A HB2    1 
ATOM   976   H  HB3    . LYS A  1 64  ? 176.156 154.756 222.963 1.00 24.99 ? 64  LYS A HB3    1 
ATOM   977   H  HG2    . LYS A  1 64  ? 176.627 155.260 225.271 1.00 24.99 ? 64  LYS A HG2    1 
ATOM   978   H  HG3    . LYS A  1 64  ? 175.187 155.849 225.383 1.00 24.99 ? 64  LYS A HG3    1 
ATOM   979   H  HD2    . LYS A  1 64  ? 175.409 153.200 224.507 1.00 24.99 ? 64  LYS A HD2    1 
ATOM   980   H  HD3    . LYS A  1 64  ? 175.615 153.460 226.030 1.00 24.99 ? 64  LYS A HD3    1 
ATOM   981   H  HE2    . LYS A  1 64  ? 173.265 154.256 224.684 1.00 24.99 ? 64  LYS A HE2    1 
ATOM   982   H  HE3    . LYS A  1 64  ? 173.362 152.893 225.437 1.00 24.99 ? 64  LYS A HE3    1 
ATOM   983   H  HZ1    . LYS A  1 64  ? 172.431 154.318 226.852 1.00 24.99 ? 64  LYS A HZ1    1 
ATOM   984   H  HZ2    . LYS A  1 64  ? 173.781 154.156 227.363 1.00 24.99 ? 64  LYS A HZ2    1 
ATOM   985   H  HZ3    . LYS A  1 64  ? 173.425 155.351 226.617 1.00 24.99 ? 64  LYS A HZ3    1 
ATOM   986   N  N      . VAL A  1 65  ? 178.466 157.418 224.288 1.00 25.01 ? 65  VAL A N      1 
ATOM   987   C  CA     . VAL A  1 65  ? 179.868 157.374 224.683 1.00 25.01 ? 65  VAL A CA     1 
ATOM   988   C  C      . VAL A  1 65  ? 179.969 156.598 225.985 1.00 25.01 ? 65  VAL A C      1 
ATOM   989   O  O      . VAL A  1 65  ? 179.077 156.681 226.836 1.00 25.01 ? 65  VAL A O      1 
ATOM   990   C  CB     . VAL A  1 65  ? 180.462 158.787 224.844 1.00 25.01 ? 65  VAL A CB     1 
ATOM   991   C  CG1    . VAL A  1 65  ? 181.917 158.704 225.229 1.00 25.01 ? 65  VAL A CG1    1 
ATOM   992   C  CG2    . VAL A  1 65  ? 180.300 159.579 223.565 1.00 25.01 ? 65  VAL A CG2    1 
ATOM   993   H  H      . VAL A  1 65  ? 178.001 157.989 224.732 1.00 25.01 ? 65  VAL A H      1 
ATOM   994   H  HA     . VAL A  1 65  ? 180.382 156.935 223.987 1.00 25.01 ? 65  VAL A HA     1 
ATOM   995   H  HB     . VAL A  1 65  ? 179.980 159.244 225.551 1.00 25.01 ? 65  VAL A HB     1 
ATOM   996   H  HG11   . VAL A  1 65  ? 182.278 159.599 225.327 1.00 25.01 ? 65  VAL A HG11   1 
ATOM   997   H  HG12   . VAL A  1 65  ? 182.003 158.228 226.070 1.00 25.01 ? 65  VAL A HG12   1 
ATOM   998   H  HG13   . VAL A  1 65  ? 182.408 158.232 224.539 1.00 25.01 ? 65  VAL A HG13   1 
ATOM   999   H  HG21   . VAL A  1 65  ? 180.678 160.464 223.682 1.00 25.01 ? 65  VAL A HG21   1 
ATOM   1000  H  HG22   . VAL A  1 65  ? 180.760 159.124 222.842 1.00 25.01 ? 65  VAL A HG22   1 
ATOM   1001  H  HG23   . VAL A  1 65  ? 179.357 159.656 223.349 1.00 25.01 ? 65  VAL A HG23   1 
ATOM   1002  N  N      . LYS A  1 66  ? 181.054 155.842 226.137 1.00 28.50 ? 66  LYS A N      1 
ATOM   1003  C  CA     . LYS A  1 66  ? 181.271 155.030 227.323 1.00 28.50 ? 66  LYS A CA     1 
ATOM   1004  C  C      . LYS A  1 66  ? 182.737 155.057 227.720 1.00 28.50 ? 66  LYS A C      1 
ATOM   1005  O  O      . LYS A  1 66  ? 183.633 155.090 226.872 1.00 28.50 ? 66  LYS A O      1 
ATOM   1006  C  CB     . LYS A  1 66  ? 180.825 153.588 227.105 1.00 28.50 ? 66  LYS A CB     1 
ATOM   1007  C  CG     . LYS A  1 66  ? 179.335 153.449 226.939 1.00 28.50 ? 66  LYS A CG     1 
ATOM   1008  C  CD     . LYS A  1 66  ? 178.911 152.004 226.900 1.00 28.50 ? 66  LYS A CD     1 
ATOM   1009  C  CE     . LYS A  1 66  ? 178.716 151.454 228.286 1.00 28.50 ? 66  LYS A CE     1 
ATOM   1010  N  NZ     . LYS A  1 66  ? 177.475 151.976 228.891 1.00 28.50 ? 66  LYS A NZ     1 
ATOM   1011  H  H      . LYS A  1 66  ? 181.683 155.788 225.553 1.00 28.50 ? 66  LYS A H      1 
ATOM   1012  H  HA     . LYS A  1 66  ? 180.735 155.408 228.037 1.00 28.50 ? 66  LYS A HA     1 
ATOM   1013  H  HB2    . LYS A  1 66  ? 181.267 153.234 226.317 1.00 28.50 ? 66  LYS A HB2    1 
ATOM   1014  H  HB3    . LYS A  1 66  ? 181.113 153.049 227.858 1.00 28.50 ? 66  LYS A HB3    1 
ATOM   1015  H  HG2    . LYS A  1 66  ? 178.884 153.899 227.671 1.00 28.50 ? 66  LYS A HG2    1 
ATOM   1016  H  HG3    . LYS A  1 66  ? 179.058 153.890 226.121 1.00 28.50 ? 66  LYS A HG3    1 
ATOM   1017  H  HD2    . LYS A  1 66  ? 178.085 151.920 226.398 1.00 28.50 ? 66  LYS A HD2    1 
ATOM   1018  H  HD3    . LYS A  1 66  ? 179.581 151.481 226.433 1.00 28.50 ? 66  LYS A HD3    1 
ATOM   1019  H  HE2    . LYS A  1 66  ? 178.681 150.485 228.251 1.00 28.50 ? 66  LYS A HE2    1 
ATOM   1020  H  HE3    . LYS A  1 66  ? 179.475 151.690 228.841 1.00 28.50 ? 66  LYS A HE3    1 
ATOM   1021  H  HZ1    . LYS A  1 66  ? 177.231 151.452 229.568 1.00 28.50 ? 66  LYS A HZ1    1 
ATOM   1022  H  HZ2    . LYS A  1 66  ? 177.616 152.802 229.191 1.00 28.50 ? 66  LYS A HZ2    1 
ATOM   1023  H  HZ3    . LYS A  1 66  ? 176.829 151.989 228.279 1.00 28.50 ? 66  LYS A HZ3    1 
ATOM   1024  N  N      . GLY A  1 67  ? 182.957 155.031 229.021 1.00 29.93 ? 67  GLY A N      1 
ATOM   1025  C  CA     . GLY A  1 67  ? 184.287 155.072 229.592 1.00 29.93 ? 67  GLY A CA     1 
ATOM   1026  C  C      . GLY A  1 67  ? 184.260 155.737 230.950 1.00 29.93 ? 67  GLY A C      1 
ATOM   1027  O  O      . GLY A  1 67  ? 183.306 156.415 231.322 1.00 29.93 ? 67  GLY A O      1 
ATOM   1028  H  H      . GLY A  1 67  ? 182.328 154.988 229.606 1.00 29.93 ? 67  GLY A H      1 
ATOM   1029  H  HA2    . GLY A  1 67  ? 184.638 154.171 229.674 1.00 29.93 ? 67  GLY A HA2    1 
ATOM   1030  H  HA3    . GLY A  1 67  ? 184.884 155.556 229.000 1.00 29.93 ? 67  GLY A HA3    1 
ATOM   1031  N  N      . VAL A  1 68  ? 185.341 155.521 231.697 1.00 36.43 ? 68  VAL A N      1 
ATOM   1032  C  CA     . VAL A  1 68  ? 185.490 156.046 233.049 1.00 36.43 ? 68  VAL A CA     1 
ATOM   1033  C  C      . VAL A  1 68  ? 186.904 156.587 233.194 1.00 36.43 ? 68  VAL A C      1 
ATOM   1034  O  O      . VAL A  1 68  ? 187.829 156.143 232.508 1.00 36.43 ? 68  VAL A O      1 
ATOM   1035  C  CB     . VAL A  1 68  ? 185.203 154.969 234.119 1.00 36.43 ? 68  VAL A CB     1 
ATOM   1036  C  CG1    . VAL A  1 68  ? 185.169 155.581 235.506 1.00 36.43 ? 68  VAL A CG1    1 
ATOM   1037  C  CG2    . VAL A  1 68  ? 183.899 154.260 233.817 1.00 36.43 ? 68  VAL A CG2    1 
ATOM   1038  H  H      . VAL A  1 68  ? 186.015 155.060 231.428 1.00 36.43 ? 68  VAL A H      1 
ATOM   1039  H  HA     . VAL A  1 68  ? 184.842 156.754 233.190 1.00 36.43 ? 68  VAL A HA     1 
ATOM   1040  H  HB     . VAL A  1 68  ? 185.921 154.318 234.096 1.00 36.43 ? 68  VAL A HB     1 
ATOM   1041  H  HG11   . VAL A  1 68  ? 184.988 154.889 236.161 1.00 36.43 ? 68  VAL A HG11   1 
ATOM   1042  H  HG12   . VAL A  1 68  ? 186.026 155.992 235.700 1.00 36.43 ? 68  VAL A HG12   1 
ATOM   1043  H  HG13   . VAL A  1 68  ? 184.472 156.254 235.546 1.00 36.43 ? 68  VAL A HG13   1 
ATOM   1044  H  HG21   . VAL A  1 68  ? 183.731 153.587 234.496 1.00 36.43 ? 68  VAL A HG21   1 
ATOM   1045  H  HG22   . VAL A  1 68  ? 183.173 154.904 233.814 1.00 36.43 ? 68  VAL A HG22   1 
ATOM   1046  H  HG23   . VAL A  1 68  ? 183.956 153.834 232.947 1.00 36.43 ? 68  VAL A HG23   1 
ATOM   1047  N  N      . ALA A  1 69  ? 187.066 157.566 234.083 1.00 37.35 ? 69  ALA A N      1 
ATOM   1048  C  CA     . ALA A  1 69  ? 188.381 158.131 234.346 1.00 37.35 ? 69  ALA A CA     1 
ATOM   1049  C  C      . ALA A  1 69  ? 188.488 158.518 235.811 1.00 37.35 ? 69  ALA A C      1 
ATOM   1050  O  O      . ALA A  1 69  ? 187.483 158.710 236.498 1.00 37.35 ? 69  ALA A O      1 
ATOM   1051  C  CB     . ALA A  1 69  ? 188.657 159.345 233.460 1.00 37.35 ? 69  ALA A CB     1 
ATOM   1052  H  H      . ALA A  1 69  ? 186.427 157.914 234.542 1.00 37.35 ? 69  ALA A H      1 
ATOM   1053  H  HA     . ALA A  1 69  ? 189.047 157.457 234.138 1.00 37.35 ? 69  ALA A HA     1 
ATOM   1054  H  HB1    . ALA A  1 69  ? 189.539 159.697 233.659 1.00 37.35 ? 69  ALA A HB1    1 
ATOM   1055  H  HB2    . ALA A  1 69  ? 188.618 159.081 232.527 1.00 37.35 ? 69  ALA A HB2    1 
ATOM   1056  H  HB3    . ALA A  1 69  ? 187.990 160.028 233.630 1.00 37.35 ? 69  ALA A HB3    1 
ATOM   1057  N  N      . GLU A  1 70  ? 189.728 158.630 236.278 1.00 45.06 ? 70  GLU A N      1 
ATOM   1058  C  CA     . GLU A  1 70  ? 190.043 159.070 237.629 1.00 45.06 ? 70  GLU A CA     1 
ATOM   1059  C  C      . GLU A  1 70  ? 190.863 160.350 237.577 1.00 45.06 ? 70  GLU A C      1 
ATOM   1060  O  O      . GLU A  1 70  ? 191.609 160.593 236.625 1.00 45.06 ? 70  GLU A O      1 
ATOM   1061  C  CB     . GLU A  1 70  ? 190.814 157.997 238.402 1.00 45.06 ? 70  GLU A CB     1 
ATOM   1062  C  CG     . GLU A  1 70  ? 192.029 157.446 237.676 1.00 45.06 ? 70  GLU A CG     1 
ATOM   1063  C  CD     . GLU A  1 70  ? 192.787 156.422 238.498 1.00 45.06 ? 70  GLU A CD     1 
ATOM   1064  O  OE1    . GLU A  1 70  ? 192.399 156.184 239.660 1.00 45.06 ? 70  GLU A OE1    1 
ATOM   1065  O  OE2    . GLU A  1 70  ? 193.771 155.854 237.980 1.00 45.06 ? 70  GLU A OE2    1 
ATOM   1066  H  H      . GLU A  1 70  ? 190.424 158.448 235.806 1.00 45.06 ? 70  GLU A H      1 
ATOM   1067  H  HA     . GLU A  1 70  ? 189.207 159.234 238.092 1.00 45.06 ? 70  GLU A HA     1 
ATOM   1068  H  HB2    . GLU A  1 70  ? 191.100 158.369 239.251 1.00 45.06 ? 70  GLU A HB2    1 
ATOM   1069  H  HB3    . GLU A  1 70  ? 190.212 157.264 238.603 1.00 45.06 ? 70  GLU A HB3    1 
ATOM   1070  H  HG2    . GLU A  1 70  ? 191.746 157.040 236.842 1.00 45.06 ? 70  GLU A HG2    1 
ATOM   1071  H  HG3    . GLU A  1 70  ? 192.624 158.177 237.448 1.00 45.06 ? 70  GLU A HG3    1 
ATOM   1072  N  N      . VAL A  1 71  ? 190.712 161.168 238.615 1.00 42.88 ? 71  VAL A N      1 
ATOM   1073  C  CA     . VAL A  1 71  ? 191.404 162.447 238.723 1.00 42.88 ? 71  VAL A CA     1 
ATOM   1074  C  C      . VAL A  1 71  ? 191.862 162.627 240.163 1.00 42.88 ? 71  VAL A C      1 
ATOM   1075  O  O      . VAL A  1 71  ? 191.157 162.246 241.102 1.00 42.88 ? 71  VAL A O      1 
ATOM   1076  C  CB     . VAL A  1 71  ? 190.502 163.620 238.287 1.00 42.88 ? 71  VAL A CB     1 
ATOM   1077  C  CG1    . VAL A  1 71  ? 191.184 164.943 238.561 1.00 42.88 ? 71  VAL A CG1    1 
ATOM   1078  C  CG2    . VAL A  1 71  ? 190.145 163.505 236.817 1.00 42.88 ? 71  VAL A CG2    1 
ATOM   1079  H  H      . VAL A  1 71  ? 190.199 160.993 239.283 1.00 42.88 ? 71  VAL A H      1 
ATOM   1080  H  HA     . VAL A  1 71  ? 192.170 162.445 238.128 1.00 42.88 ? 71  VAL A HA     1 
ATOM   1081  H  HB     . VAL A  1 71  ? 189.683 163.581 238.805 1.00 42.88 ? 71  VAL A HB     1 
ATOM   1082  H  HG11   . VAL A  1 71  ? 190.605 165.670 238.282 1.00 42.88 ? 71  VAL A HG11   1 
ATOM   1083  H  HG12   . VAL A  1 71  ? 191.367 165.022 239.510 1.00 42.88 ? 71  VAL A HG12   1 
ATOM   1084  H  HG13   . VAL A  1 71  ? 192.018 164.986 238.067 1.00 42.88 ? 71  VAL A HG13   1 
ATOM   1085  H  HG21   . VAL A  1 71  ? 189.579 164.250 236.562 1.00 42.88 ? 71  VAL A HG21   1 
ATOM   1086  H  HG22   . VAL A  1 71  ? 190.956 163.519 236.285 1.00 42.88 ? 71  VAL A HG22   1 
ATOM   1087  H  HG23   . VAL A  1 71  ? 189.672 162.672 236.663 1.00 42.88 ? 71  VAL A HG23   1 
ATOM   1088  N  N      . THR A  1 72  ? 193.050 163.203 240.330 1.00 53.52 ? 72  THR A N      1 
ATOM   1089  C  CA     . THR A  1 72  ? 193.578 163.574 241.638 1.00 53.52 ? 72  THR A CA     1 
ATOM   1090  C  C      . THR A  1 72  ? 194.029 165.021 241.551 1.00 53.52 ? 72  THR A C      1 
ATOM   1091  O  O      . THR A  1 72  ? 194.864 165.353 240.705 1.00 53.52 ? 72  THR A O      1 
ATOM   1092  C  CB     . THR A  1 72  ? 194.741 162.670 242.051 1.00 53.52 ? 72  THR A CB     1 
ATOM   1093  O  OG1    . THR A  1 72  ? 195.751 162.689 241.034 1.00 53.52 ? 72  THR A OG1    1 
ATOM   1094  C  CG2    . THR A  1 72  ? 194.261 161.248 242.258 1.00 53.52 ? 72  THR A CG2    1 
ATOM   1095  H  H      . THR A  1 72  ? 193.578 163.391 239.678 1.00 53.52 ? 72  THR A H      1 
ATOM   1096  H  HA     . THR A  1 72  ? 192.891 163.467 242.314 1.00 53.52 ? 72  THR A HA     1 
ATOM   1097  H  HB     . THR A  1 72  ? 195.110 163.001 242.885 1.00 53.52 ? 72  THR A HB     1 
ATOM   1098  H  HG1    . THR A  1 72  ? 195.777 163.450 240.679 1.00 53.52 ? 72  THR A HG1    1 
ATOM   1099  H  HG21   . THR A  1 72  ? 195.009 160.688 242.519 1.00 53.52 ? 72  THR A HG21   1 
ATOM   1100  H  HG22   . THR A  1 72  ? 193.587 161.232 242.955 1.00 53.52 ? 72  THR A HG22   1 
ATOM   1101  H  HG23   . THR A  1 72  ? 193.879 160.912 241.432 1.00 53.52 ? 72  THR A HG23   1 
ATOM   1102  N  N      . GLU A  1 73  ? 193.477 165.878 242.409 1.00 59.49 ? 73  GLU A N      1 
ATOM   1103  C  CA     . GLU A  1 73  ? 193.726 167.309 242.281 1.00 59.49 ? 73  GLU A CA     1 
ATOM   1104  C  C      . GLU A  1 73  ? 193.710 167.974 243.647 1.00 59.49 ? 73  GLU A C      1 
ATOM   1105  O  O      . GLU A  1 73  ? 192.914 167.619 244.517 1.00 59.49 ? 73  GLU A O      1 
ATOM   1106  C  CB     . GLU A  1 73  ? 192.688 167.973 241.369 1.00 59.49 ? 73  GLU A CB     1 
ATOM   1107  H  H      . GLU A  1 73  ? 192.964 165.654 243.062 1.00 59.49 ? 73  GLU A H      1 
ATOM   1108  H  HA     . GLU A  1 73  ? 194.602 167.422 241.881 1.00 59.49 ? 73  GLU A HA     1 
ATOM   1109  N  N      . ASN A  1 74  ? 194.596 168.950 243.821 1.00 63.90 ? 74  ASN A N      1 
ATOM   1110  C  CA     . ASN A  1 74  ? 194.614 169.777 245.026 1.00 63.90 ? 74  ASN A CA     1 
ATOM   1111  C  C      . ASN A  1 74  ? 193.538 170.842 244.865 1.00 63.90 ? 74  ASN A C      1 
ATOM   1112  O  O      . ASN A  1 74  ? 193.787 171.918 244.314 1.00 63.90 ? 74  ASN A O      1 
ATOM   1113  C  CB     . ASN A  1 74  ? 195.991 170.391 245.246 1.00 63.90 ? 74  ASN A CB     1 
ATOM   1114  C  CG     . ASN A  1 74  ? 197.036 169.359 245.619 1.00 63.90 ? 74  ASN A CG     1 
ATOM   1115  O  OD1    . ASN A  1 74  ? 197.091 168.900 246.760 1.00 63.90 ? 74  ASN A OD1    1 
ATOM   1116  N  ND2    . ASN A  1 74  ? 197.879 168.994 244.660 1.00 63.90 ? 74  ASN A ND2    1 
ATOM   1117  H  H      . ASN A  1 74  ? 195.203 169.152 243.246 1.00 63.90 ? 74  ASN A H      1 
ATOM   1118  H  HA     . ASN A  1 74  ? 194.429 169.240 245.812 1.00 63.90 ? 74  ASN A HA     1 
ATOM   1119  H  HB2    . ASN A  1 74  ? 196.269 170.851 244.438 1.00 63.90 ? 74  ASN A HB2    1 
ATOM   1120  H  HB3    . ASN A  1 74  ? 195.935 171.058 245.948 1.00 63.90 ? 74  ASN A HB3    1 
ATOM   1121  H  HD21   . ASN A  1 74  ? 198.494 168.415 244.825 1.00 63.90 ? 74  ASN A HD21   1 
ATOM   1122  H  HD22   . ASN A  1 74  ? 197.810 169.336 243.874 1.00 63.90 ? 74  ASN A HD22   1 
ATOM   1123  N  N      . VAL A  1 75  ? 192.339 170.540 245.349 1.00 64.00 ? 75  VAL A N      1 
ATOM   1124  C  CA     . VAL A  1 75  ? 191.184 171.414 245.189 1.00 64.00 ? 75  VAL A CA     1 
ATOM   1125  C  C      . VAL A  1 75  ? 191.131 172.379 246.361 1.00 64.00 ? 75  VAL A C      1 
ATOM   1126  O  O      . VAL A  1 75  ? 191.532 172.053 247.488 1.00 64.00 ? 75  VAL A O      1 
ATOM   1127  C  CB     . VAL A  1 75  ? 189.877 170.599 245.074 1.00 64.00 ? 75  VAL A CB     1 
ATOM   1128  C  CG1    . VAL A  1 75  ? 189.465 170.041 246.429 1.00 64.00 ? 75  VAL A CG1    1 
ATOM   1129  C  CG2    . VAL A  1 75  ? 188.767 171.448 244.478 1.00 64.00 ? 75  VAL A CG2    1 
ATOM   1130  H  H      . VAL A  1 75  ? 192.172 169.817 245.783 1.00 64.00 ? 75  VAL A H      1 
ATOM   1131  H  HA     . VAL A  1 75  ? 191.274 171.917 244.365 1.00 64.00 ? 75  VAL A HA     1 
ATOM   1132  H  HB     . VAL A  1 75  ? 190.038 169.850 244.479 1.00 64.00 ? 75  VAL A HB     1 
ATOM   1133  H  HG11   . VAL A  1 75  ? 188.644 169.534 246.334 1.00 64.00 ? 75  VAL A HG11   1 
ATOM   1134  H  HG12   . VAL A  1 75  ? 190.165 169.461 246.767 1.00 64.00 ? 75  VAL A HG12   1 
ATOM   1135  H  HG13   . VAL A  1 75  ? 189.323 170.772 247.051 1.00 64.00 ? 75  VAL A HG13   1 
ATOM   1136  H  HG21   . VAL A  1 75  ? 187.955 170.921 244.413 1.00 64.00 ? 75  VAL A HG21   1 
ATOM   1137  H  HG22   . VAL A  1 75  ? 188.608 172.218 245.046 1.00 64.00 ? 75  VAL A HG22   1 
ATOM   1138  H  HG23   . VAL A  1 75  ? 189.028 171.748 243.593 1.00 64.00 ? 75  VAL A HG23   1 
ATOM   1139  N  N      . THR A  1 76  ? 190.612 173.576 246.090 1.00 68.14 ? 76  THR A N      1 
ATOM   1140  C  CA     . THR A  1 76  ? 190.524 174.661 247.056 1.00 68.14 ? 76  THR A CA     1 
ATOM   1141  C  C      . THR A  1 76  ? 189.063 174.994 247.324 1.00 68.14 ? 76  THR A C      1 
ATOM   1142  O  O      . THR A  1 76  ? 188.227 174.941 246.416 1.00 68.14 ? 76  THR A O      1 
ATOM   1143  C  CB     . THR A  1 76  ? 191.246 175.915 246.546 1.00 68.14 ? 76  THR A CB     1 
ATOM   1144  O  OG1    . THR A  1 76  ? 192.575 175.575 246.133 1.00 68.14 ? 76  THR A OG1    1 
ATOM   1145  C  CG2    . THR A  1 76  ? 191.307 176.980 247.631 1.00 68.14 ? 76  THR A CG2    1 
ATOM   1146  H  H      . THR A  1 76  ? 190.294 173.781 245.318 1.00 68.14 ? 76  THR A H      1 
ATOM   1147  H  HA     . THR A  1 76  ? 190.953 174.370 247.876 1.00 68.14 ? 76  THR A HA     1 
ATOM   1148  H  HB     . THR A  1 76  ? 190.750 176.269 245.791 1.00 68.14 ? 76  THR A HB     1 
ATOM   1149  H  HG1    . THR A  1 76  ? 192.966 176.264 245.853 1.00 68.14 ? 76  THR A HG1    1 
ATOM   1150  H  HG21   . THR A  1 76  ? 191.766 177.764 247.290 1.00 68.14 ? 76  THR A HG21   1 
ATOM   1151  H  HG22   . THR A  1 76  ? 190.406 177.224 247.897 1.00 68.14 ? 76  THR A HG22   1 
ATOM   1152  H  HG23   . THR A  1 76  ? 191.787 176.633 248.399 1.00 68.14 ? 76  THR A HG23   1 
ATOM   1153  N  N      . GLU A  1 77  ? 188.764 175.337 248.575 1.00 65.42 ? 77  GLU A N      1 
ATOM   1154  C  CA     . GLU A  1 77  ? 187.427 175.782 248.949 1.00 65.42 ? 77  GLU A CA     1 
ATOM   1155  C  C      . GLU A  1 77  ? 187.506 176.441 250.317 1.00 65.42 ? 77  GLU A C      1 
ATOM   1156  O  O      . GLU A  1 77  ? 188.073 175.866 251.250 1.00 65.42 ? 77  GLU A O      1 
ATOM   1157  C  CB     . GLU A  1 77  ? 186.436 174.614 248.972 1.00 65.42 ? 77  GLU A CB     1 
ATOM   1158  C  CG     . GLU A  1 77  ? 184.991 175.040 249.183 1.00 65.42 ? 77  GLU A CG     1 
ATOM   1159  C  CD     . GLU A  1 77  ? 184.019 173.879 249.104 1.00 65.42 ? 77  GLU A CD     1 
ATOM   1160  O  OE1    . GLU A  1 77  ? 184.469 172.739 248.865 1.00 65.42 ? 77  GLU A OE1    1 
ATOM   1161  O  OE2    . GLU A  1 77  ? 182.804 174.108 249.282 1.00 65.42 ? 77  GLU A OE2    1 
ATOM   1162  H  H      . GLU A  1 77  ? 189.327 175.318 249.225 1.00 65.42 ? 77  GLU A H      1 
ATOM   1163  H  HA     . GLU A  1 77  ? 187.105 176.417 248.290 1.00 65.42 ? 77  GLU A HA     1 
ATOM   1164  H  HB2    . GLU A  1 77  ? 186.502 174.128 248.135 1.00 65.42 ? 77  GLU A HB2    1 
ATOM   1165  H  HB3    . GLU A  1 77  ? 186.690 173.999 249.678 1.00 65.42 ? 77  GLU A HB3    1 
ATOM   1166  H  HG2    . GLU A  1 77  ? 184.908 175.468 250.049 1.00 65.42 ? 77  GLU A HG2    1 
ATOM   1167  H  HG3    . GLU A  1 77  ? 184.753 175.702 248.515 1.00 65.42 ? 77  GLU A HG3    1 
ATOM   1168  N  N      . GLY A  1 78  ? 186.936 177.639 250.429 1.00 69.35 ? 78  GLY A N      1 
ATOM   1169  C  CA     . GLY A  1 78  ? 186.976 178.378 251.680 1.00 69.35 ? 78  GLY A CA     1 
ATOM   1170  C  C      . GLY A  1 78  ? 188.373 178.645 252.189 1.00 69.35 ? 78  GLY A C      1 
ATOM   1171  O  O      . GLY A  1 78  ? 188.589 178.679 253.405 1.00 69.35 ? 78  GLY A O      1 
ATOM   1172  H  H      . GLY A  1 78  ? 186.522 178.039 249.790 1.00 69.35 ? 78  GLY A H      1 
ATOM   1173  H  HA2    . GLY A  1 78  ? 186.518 179.224 251.560 1.00 69.35 ? 78  GLY A HA2    1 
ATOM   1174  H  HA3    . GLY A  1 78  ? 186.485 177.882 252.354 1.00 69.35 ? 78  GLY A HA3    1 
ATOM   1175  N  N      . GLY A  1 79  ? 189.335 178.831 251.287 1.00 70.35 ? 79  GLY A N      1 
ATOM   1176  C  CA     . GLY A  1 79  ? 190.716 179.011 251.685 1.00 70.35 ? 79  GLY A CA     1 
ATOM   1177  C  C      . GLY A  1 79  ? 191.428 177.752 252.123 1.00 70.35 ? 79  GLY A C      1 
ATOM   1178  O  O      . GLY A  1 79  ? 192.609 177.822 252.477 1.00 70.35 ? 79  GLY A O      1 
ATOM   1179  H  H      . GLY A  1 79  ? 189.202 178.855 250.438 1.00 70.35 ? 79  GLY A H      1 
ATOM   1180  H  HA2    . GLY A  1 79  ? 191.204 179.400 250.942 1.00 70.35 ? 79  GLY A HA2    1 
ATOM   1181  H  HA3    . GLY A  1 79  ? 190.747 179.653 252.412 1.00 70.35 ? 79  GLY A HA3    1 
ATOM   1182  N  N      . VAL A  1 80  ? 190.753 176.604 252.105 1.00 70.84 ? 80  VAL A N      1 
ATOM   1183  C  CA     . VAL A  1 80  ? 191.330 175.326 252.509 1.00 70.84 ? 80  VAL A CA     1 
ATOM   1184  C  C      . VAL A  1 80  ? 191.650 174.543 251.245 1.00 70.84 ? 80  VAL A C      1 
ATOM   1185  O  O      . VAL A  1 80  ? 190.767 174.314 250.410 1.00 70.84 ? 80  VAL A O      1 
ATOM   1186  C  CB     . VAL A  1 80  ? 190.376 174.536 253.419 1.00 70.84 ? 80  VAL A CB     1 
ATOM   1187  C  CG1    . VAL A  1 80  ? 190.982 173.184 253.781 1.00 70.84 ? 80  VAL A CG1    1 
ATOM   1188  C  CG2    . VAL A  1 80  ? 190.048 175.339 254.672 1.00 70.84 ? 80  VAL A CG2    1 
ATOM   1189  H  H      . VAL A  1 80  ? 189.933 176.546 251.853 1.00 70.84 ? 80  VAL A H      1 
ATOM   1190  H  HA     . VAL A  1 80  ? 192.137 175.479 253.025 1.00 70.84 ? 80  VAL A HA     1 
ATOM   1191  H  HB     . VAL A  1 80  ? 189.549 174.377 252.937 1.00 70.84 ? 80  VAL A HB     1 
ATOM   1192  H  HG11   . VAL A  1 80  ? 190.369 172.698 254.355 1.00 70.84 ? 80  VAL A HG11   1 
ATOM   1193  H  HG12   . VAL A  1 80  ? 191.141 172.673 252.972 1.00 70.84 ? 80  VAL A HG12   1 
ATOM   1194  H  HG13   . VAL A  1 80  ? 191.822 173.320 254.247 1.00 70.84 ? 80  VAL A HG13   1 
ATOM   1195  H  HG21   . VAL A  1 80  ? 189.446 174.828 255.236 1.00 70.84 ? 80  VAL A HG21   1 
ATOM   1196  H  HG22   . VAL A  1 80  ? 190.865 175.527 255.159 1.00 70.84 ? 80  VAL A HG22   1 
ATOM   1197  H  HG23   . VAL A  1 80  ? 189.624 176.174 254.420 1.00 70.84 ? 80  VAL A HG23   1 
ATOM   1198  N  N      . THR A  1 81  ? 192.913 174.149 251.103 1.00 70.88 ? 81  THR A N      1 
ATOM   1199  C  CA     . THR A  1 81  ? 193.375 173.337 249.986 1.00 70.88 ? 81  THR A CA     1 
ATOM   1200  C  C      . THR A  1 81  ? 193.605 171.909 250.456 1.00 70.88 ? 81  THR A C      1 
ATOM   1201  O  O      . THR A  1 81  ? 194.098 171.683 251.565 1.00 70.88 ? 81  THR A O      1 
ATOM   1202  C  CB     . THR A  1 81  ? 194.670 173.898 249.397 1.00 70.88 ? 81  THR A CB     1 
ATOM   1203  O  OG1    . THR A  1 81  ? 195.684 173.923 250.410 1.00 70.88 ? 81  THR A OG1    1 
ATOM   1204  C  CG2    . THR A  1 81  ? 194.451 175.304 248.869 1.00 70.88 ? 81  THR A CG2    1 
ATOM   1205  H  H      . THR A  1 81  ? 193.534 174.350 251.663 1.00 70.88 ? 81  THR A H      1 
ATOM   1206  H  HA     . THR A  1 81  ? 192.694 173.351 249.295 1.00 70.88 ? 81  THR A HA     1 
ATOM   1207  H  HB     . THR A  1 81  ? 194.950 173.329 248.663 1.00 70.88 ? 81  THR A HB     1 
ATOM   1208  H  HG1    . THR A  1 81  ? 196.396 174.230 250.087 1.00 70.88 ? 81  THR A HG1    1 
ATOM   1209  H  HG21   . THR A  1 81  ? 195.281 175.644 248.500 1.00 70.88 ? 81  THR A HG21   1 
ATOM   1210  H  HG22   . THR A  1 81  ? 193.772 175.288 248.176 1.00 70.88 ? 81  THR A HG22   1 
ATOM   1211  H  HG23   . THR A  1 81  ? 194.160 175.880 249.593 1.00 70.88 ? 81  THR A HG23   1 
ATOM   1212  N  N      . LYS A  1 82  ? 193.248 170.944 249.612 1.00 68.36 ? 82  LYS A N      1 
ATOM   1213  C  CA     . LYS A  1 82  ? 193.459 169.549 249.973 1.00 68.36 ? 82  LYS A CA     1 
ATOM   1214  C  C      . LYS A  1 82  ? 193.383 168.678 248.730 1.00 68.36 ? 82  LYS A C      1 
ATOM   1215  O  O      . LYS A  1 82  ? 192.687 169.004 247.766 1.00 68.36 ? 82  LYS A O      1 
ATOM   1216  C  CB     . LYS A  1 82  ? 192.438 169.081 251.014 1.00 68.36 ? 82  LYS A CB     1 
ATOM   1217  C  CG     . LYS A  1 82  ? 190.989 169.234 250.592 1.00 68.36 ? 82  LYS A CG     1 
ATOM   1218  C  CD     . LYS A  1 82  ? 190.057 168.793 251.703 1.00 68.36 ? 82  LYS A CD     1 
ATOM   1219  C  CE     . LYS A  1 82  ? 188.605 169.053 251.355 1.00 68.36 ? 82  LYS A CE     1 
ATOM   1220  N  NZ     . LYS A  1 82  ? 187.702 168.710 252.485 1.00 68.36 ? 82  LYS A NZ     1 
ATOM   1221  H  H      . LYS A  1 82  ? 192.889 171.073 248.841 1.00 68.36 ? 82  LYS A H      1 
ATOM   1222  H  HA     . LYS A  1 82  ? 194.341 169.468 250.368 1.00 68.36 ? 82  LYS A HA     1 
ATOM   1223  H  HB2    . LYS A  1 82  ? 192.606 168.148 251.218 1.00 68.36 ? 82  LYS A HB2    1 
ATOM   1224  H  HB3    . LYS A  1 82  ? 192.578 169.580 251.834 1.00 68.36 ? 82  LYS A HB3    1 
ATOM   1225  H  HG2    . LYS A  1 82  ? 190.810 170.159 250.362 1.00 68.36 ? 82  LYS A HG2    1 
ATOM   1226  H  HG3    . LYS A  1 82  ? 190.822 168.707 249.795 1.00 68.36 ? 82  LYS A HG3    1 
ATOM   1227  H  HD2    . LYS A  1 82  ? 190.184 167.847 251.875 1.00 68.36 ? 82  LYS A HD2    1 
ATOM   1228  H  HD3    . LYS A  1 82  ? 190.283 169.263 252.521 1.00 68.36 ? 82  LYS A HD3    1 
ATOM   1229  H  HE2    . LYS A  1 82  ? 188.490 169.987 251.120 1.00 68.36 ? 82  LYS A HE2    1 
ATOM   1230  H  HE3    . LYS A  1 82  ? 188.360 168.532 250.574 1.00 68.36 ? 82  LYS A HE3    1 
ATOM   1231  H  HZ1    . LYS A  1 82  ? 186.859 168.873 252.251 1.00 68.36 ? 82  LYS A HZ1    1 
ATOM   1232  H  HZ2    . LYS A  1 82  ? 187.792 167.848 252.686 1.00 68.36 ? 82  LYS A HZ2    1 
ATOM   1233  H  HZ3    . LYS A  1 82  ? 187.913 169.204 253.195 1.00 68.36 ? 82  LYS A HZ3    1 
ATOM   1234  N  N      . LEU A  1 83  ? 194.110 167.564 248.771 1.00 62.36 ? 83  LEU A N      1 
ATOM   1235  C  CA     . LEU A  1 83  ? 194.108 166.618 247.665 1.00 62.36 ? 83  LEU A CA     1 
ATOM   1236  C  C      . LEU A  1 83  ? 192.828 165.794 247.687 1.00 62.36 ? 83  LEU A C      1 
ATOM   1237  O  O      . LEU A  1 83  ? 192.503 165.161 248.696 1.00 62.36 ? 83  LEU A O      1 
ATOM   1238  C  CB     . LEU A  1 83  ? 195.331 165.705 247.752 1.00 62.36 ? 83  LEU A CB     1 
ATOM   1239  C  CG     . LEU A  1 83  ? 195.526 164.672 246.638 1.00 62.36 ? 83  LEU A CG     1 
ATOM   1240  C  CD1    . LEU A  1 83  ? 195.696 165.349 245.289 1.00 62.36 ? 83  LEU A CD1    1 
ATOM   1241  C  CD2    . LEU A  1 83  ? 196.719 163.780 246.942 1.00 62.36 ? 83  LEU A CD2    1 
ATOM   1242  H  H      . LEU A  1 83  ? 194.611 167.339 249.433 1.00 62.36 ? 83  LEU A H      1 
ATOM   1243  H  HA     . LEU A  1 83  ? 194.148 167.109 246.829 1.00 62.36 ? 83  LEU A HA     1 
ATOM   1244  H  HB2    . LEU A  1 83  ? 196.122 166.266 247.781 1.00 62.36 ? 83  LEU A HB2    1 
ATOM   1245  H  HB3    . LEU A  1 83  ? 195.290 165.230 248.597 1.00 62.36 ? 83  LEU A HB3    1 
ATOM   1246  H  HG     . LEU A  1 83  ? 194.730 164.120 246.598 1.00 62.36 ? 83  LEU A HG     1 
ATOM   1247  H  HD11   . LEU A  1 83  ? 195.818 164.675 244.602 1.00 62.36 ? 83  LEU A HD11   1 
ATOM   1248  H  HD12   . LEU A  1 83  ? 194.906 165.875 245.089 1.00 62.36 ? 83  LEU A HD12   1 
ATOM   1249  H  HD13   . LEU A  1 83  ? 196.473 165.929 245.314 1.00 62.36 ? 83  LEU A HD13   1 
ATOM   1250  H  HD21   . LEU A  1 83  ? 196.829 163.132 246.228 1.00 62.36 ? 83  LEU A HD21   1 
ATOM   1251  H  HD22   . LEU A  1 83  ? 197.520 164.323 247.012 1.00 62.36 ? 83  LEU A HD22   1 
ATOM   1252  H  HD23   . LEU A  1 83  ? 196.570 163.315 247.780 1.00 62.36 ? 83  LEU A HD23   1 
ATOM   1253  N  N      . VAL A  1 84  ? 192.108 165.801 246.567 1.00 58.83 ? 84  VAL A N      1 
ATOM   1254  C  CA     . VAL A  1 84  ? 190.846 165.091 246.421 1.00 58.83 ? 84  VAL A CA     1 
ATOM   1255  C  C      . VAL A  1 84  ? 190.967 164.126 245.251 1.00 58.83 ? 84  VAL A C      1 
ATOM   1256  O  O      . VAL A  1 84  ? 191.608 164.433 244.236 1.00 58.83 ? 84  VAL A O      1 
ATOM   1257  C  CB     . VAL A  1 84  ? 189.663 166.064 246.215 1.00 58.83 ? 84  VAL A CB     1 
ATOM   1258  C  CG1    . VAL A  1 84  ? 189.641 166.618 244.794 1.00 58.83 ? 84  VAL A CG1    1 
ATOM   1259  C  CG2    . VAL A  1 84  ? 188.352 165.383 246.551 1.00 58.83 ? 84  VAL A CG2    1 
ATOM   1260  H  H      . VAL A  1 84  ? 192.346 166.227 245.859 1.00 58.83 ? 84  VAL A H      1 
ATOM   1261  H  HA     . VAL A  1 84  ? 190.662 164.600 247.237 1.00 58.83 ? 84  VAL A HA     1 
ATOM   1262  H  HB     . VAL A  1 84  ? 189.783 166.814 246.819 1.00 58.83 ? 84  VAL A HB     1 
ATOM   1263  H  HG11   . VAL A  1 84  ? 188.890 167.224 244.694 1.00 58.83 ? 84  VAL A HG11   1 
ATOM   1264  H  HG12   . VAL A  1 84  ? 190.467 167.096 244.620 1.00 58.83 ? 84  VAL A HG12   1 
ATOM   1265  H  HG13   . VAL A  1 84  ? 189.552 165.887 244.163 1.00 58.83 ? 84  VAL A HG13   1 
ATOM   1266  H  HG21   . VAL A  1 84  ? 187.620 166.005 246.417 1.00 58.83 ? 84  VAL A HG21   1 
ATOM   1267  H  HG22   . VAL A  1 84  ? 188.230 164.612 245.974 1.00 58.83 ? 84  VAL A HG22   1 
ATOM   1268  H  HG23   . VAL A  1 84  ? 188.365 165.094 247.477 1.00 58.83 ? 84  VAL A HG23   1 
ATOM   1269  N  N      . HIS A  1 85  ? 190.349 162.957 245.407 1.00 51.05 ? 85  HIS A N      1 
ATOM   1270  C  CA     . HIS A  1 85  ? 190.317 161.902 244.405 1.00 51.05 ? 85  HIS A CA     1 
ATOM   1271  C  C      . HIS A  1 85  ? 188.886 161.782 243.900 1.00 51.05 ? 85  HIS A C      1 
ATOM   1272  O  O      . HIS A  1 85  ? 187.958 161.616 244.700 1.00 51.05 ? 85  HIS A O      1 
ATOM   1273  C  CB     . HIS A  1 85  ? 190.797 160.581 245.007 1.00 51.05 ? 85  HIS A CB     1 
ATOM   1274  C  CG     . HIS A  1 85  ? 191.092 159.516 243.996 1.00 51.05 ? 85  HIS A CG     1 
ATOM   1275  N  ND1    . HIS A  1 85  ? 191.694 158.323 244.334 1.00 51.05 ? 85  HIS A ND1    1 
ATOM   1276  C  CD2    . HIS A  1 85  ? 190.871 159.460 242.662 1.00 51.05 ? 85  HIS A CD2    1 
ATOM   1277  C  CE1    . HIS A  1 85  ? 191.831 157.579 243.253 1.00 51.05 ? 85  HIS A CE1    1 
ATOM   1278  N  NE2    . HIS A  1 85  ? 191.340 158.245 242.224 1.00 51.05 ? 85  HIS A NE2    1 
ATOM   1279  H  H      . HIS A  1 85  ? 189.923 162.752 246.125 1.00 51.05 ? 85  HIS A H      1 
ATOM   1280  H  HA     . HIS A  1 85  ? 190.910 162.116 243.668 1.00 51.05 ? 85  HIS A HA     1 
ATOM   1281  H  HB2    . HIS A  1 85  ? 191.597 160.747 245.529 1.00 51.05 ? 85  HIS A HB2    1 
ATOM   1282  H  HB3    . HIS A  1 85  ? 190.121 160.252 245.620 1.00 51.05 ? 85  HIS A HB3    1 
ATOM   1283  H  HD1    . HIS A  1 85  ? 191.942 158.098 245.126 1.00 51.05 ? 85  HIS A HD1    1 
ATOM   1284  H  HD2    . HIS A  1 85  ? 190.476 160.120 242.140 1.00 51.05 ? 85  HIS A HD2    1 
ATOM   1285  H  HE1    . HIS A  1 85  ? 192.209 156.730 243.221 1.00 51.05 ? 85  HIS A HE1    1 
ATOM   1286  N  N      . GLY A  1 86  ? 188.714 161.864 242.581 1.00 44.55 ? 86  GLY A N      1 
ATOM   1287  C  CA     . GLY A  1 86  ? 187.396 161.888 241.985 1.00 44.55 ? 86  GLY A CA     1 
ATOM   1288  C  C      . GLY A  1 86  ? 187.328 160.989 240.769 1.00 44.55 ? 86  GLY A C      1 
ATOM   1289  O  O      . GLY A  1 86  ? 188.346 160.598 240.193 1.00 44.55 ? 86  GLY A O      1 
ATOM   1290  H  H      . GLY A  1 86  ? 189.360 161.907 242.015 1.00 44.55 ? 86  GLY A H      1 
ATOM   1291  H  HA2    . GLY A  1 86  ? 186.738 161.603 242.638 1.00 44.55 ? 86  GLY A HA2    1 
ATOM   1292  H  HA3    . GLY A  1 86  ? 187.169 162.797 241.732 1.00 44.55 ? 86  GLY A HA3    1 
ATOM   1293  N  N      . ILE A  1 87  ? 186.093 160.679 240.382 1.00 40.81 ? 87  ILE A N      1 
ATOM   1294  C  CA     . ILE A  1 87  ? 185.795 159.780 239.278 1.00 40.81 ? 87  ILE A CA     1 
ATOM   1295  C  C      . ILE A  1 87  ? 184.900 160.517 238.293 1.00 40.81 ? 87  ILE A C      1 
ATOM   1296  O  O      . ILE A  1 87  ? 184.060 161.334 238.681 1.00 40.81 ? 87  ILE A O      1 
ATOM   1297  C  CB     . ILE A  1 87  ? 185.122 158.481 239.778 1.00 40.81 ? 87  ILE A CB     1 
ATOM   1298  C  CG1    . ILE A  1 87  ? 185.209 157.376 238.728 1.00 40.81 ? 87  ILE A CG1    1 
ATOM   1299  C  CG2    . ILE A  1 87  ? 183.677 158.727 240.155 1.00 40.81 ? 87  ILE A CG2    1 
ATOM   1300  C  CD1    . ILE A  1 87  ? 186.512 156.637 238.757 1.00 40.81 ? 87  ILE A CD1    1 
ATOM   1301  H  H      . ILE A  1 87  ? 185.391 160.995 240.765 1.00 40.81 ? 87  ILE A H      1 
ATOM   1302  H  HA     . ILE A  1 87  ? 186.619 159.516 238.840 1.00 40.81 ? 87  ILE A HA     1 
ATOM   1303  H  HB     . ILE A  1 87  ? 185.602 158.191 240.569 1.00 40.81 ? 87  ILE A HB     1 
ATOM   1304  H  HG12   . ILE A  1 87  ? 184.484 156.747 238.868 1.00 40.81 ? 87  ILE A HG12   1 
ATOM   1305  H  HG13   . ILE A  1 87  ? 185.083 157.763 237.848 1.00 40.81 ? 87  ILE A HG13   1 
ATOM   1306  H  HG21   . ILE A  1 87  ? 183.278 157.899 240.465 1.00 40.81 ? 87  ILE A HG21   1 
ATOM   1307  H  HG22   . ILE A  1 87  ? 183.635 159.390 240.862 1.00 40.81 ? 87  ILE A HG22   1 
ATOM   1308  H  HG23   . ILE A  1 87  ? 183.191 159.050 239.380 1.00 40.81 ? 87  ILE A HG23   1 
ATOM   1309  H  HD11   . ILE A  1 87  ? 186.510 155.950 238.072 1.00 40.81 ? 87  ILE A HD11   1 
ATOM   1310  H  HD12   . ILE A  1 87  ? 187.240 157.257 238.591 1.00 40.81 ? 87  ILE A HD12   1 
ATOM   1311  H  HD13   . ILE A  1 87  ? 186.631 156.225 239.627 1.00 40.81 ? 87  ILE A HD13   1 
ATOM   1312  N  N      . PHE A  1 88  ? 185.091 160.222 237.010 1.00 33.25 ? 88  PHE A N      1 
ATOM   1313  C  CA     . PHE A  1 88  ? 184.304 160.802 235.930 1.00 33.25 ? 88  PHE A CA     1 
ATOM   1314  C  C      . PHE A  1 88  ? 183.707 159.675 235.104 1.00 33.25 ? 88  PHE A C      1 
ATOM   1315  O  O      . PHE A  1 88  ? 184.444 158.865 234.527 1.00 33.25 ? 88  PHE A O      1 
ATOM   1316  C  CB     . PHE A  1 88  ? 185.160 161.717 235.057 1.00 33.25 ? 88  PHE A CB     1 
ATOM   1317  C  CG     . PHE A  1 88  ? 185.313 163.102 235.606 1.00 33.25 ? 88  PHE A CG     1 
ATOM   1318  C  CD1    . PHE A  1 88  ? 186.309 163.389 236.516 1.00 33.25 ? 88  PHE A CD1    1 
ATOM   1319  C  CD2    . PHE A  1 88  ? 184.461 164.116 235.213 1.00 33.25 ? 88  PHE A CD2    1 
ATOM   1320  C  CE1    . PHE A  1 88  ? 186.453 164.659 237.024 1.00 33.25 ? 88  PHE A CE1    1 
ATOM   1321  C  CE2    . PHE A  1 88  ? 184.602 165.388 235.718 1.00 33.25 ? 88  PHE A CE2    1 
ATOM   1322  C  CZ     . PHE A  1 88  ? 185.599 165.659 236.625 1.00 33.25 ? 88  PHE A CZ     1 
ATOM   1323  H  H      . PHE A  1 88  ? 185.692 159.670 236.740 1.00 33.25 ? 88  PHE A H      1 
ATOM   1324  H  HA     . PHE A  1 88  ? 183.593 161.345 236.305 1.00 33.25 ? 88  PHE A HA     1 
ATOM   1325  H  HB2    . PHE A  1 88  ? 186.039 161.321 234.951 1.00 33.25 ? 88  PHE A HB2    1 
ATOM   1326  H  HB3    . PHE A  1 88  ? 184.765 161.770 234.173 1.00 33.25 ? 88  PHE A HB3    1 
ATOM   1327  H  HD1    . PHE A  1 88  ? 186.890 162.716 236.789 1.00 33.25 ? 88  PHE A HD1    1 
ATOM   1328  H  HD2    . PHE A  1 88  ? 183.785 163.937 234.600 1.00 33.25 ? 88  PHE A HD2    1 
ATOM   1329  H  HE1    . PHE A  1 88  ? 187.128 164.841 237.637 1.00 33.25 ? 88  PHE A HE1    1 
ATOM   1330  H  HE2    . PHE A  1 88  ? 184.024 166.064 235.446 1.00 33.25 ? 88  PHE A HE2    1 
ATOM   1331  H  HZ     . PHE A  1 88  ? 185.695 166.518 236.968 1.00 33.25 ? 88  PHE A HZ     1 
ATOM   1332  N  N      . ASP A  1 89  ? 182.379 159.629 235.060 1.00 31.93 ? 89  ASP A N      1 
ATOM   1333  C  CA     . ASP A  1 89  ? 181.602 158.657 234.309 1.00 31.93 ? 89  ASP A CA     1 
ATOM   1334  C  C      . ASP A  1 89  ? 180.898 159.363 233.154 1.00 31.93 ? 89  ASP A C      1 
ATOM   1335  O  O      . ASP A  1 89  ? 181.074 160.564 232.935 1.00 31.93 ? 89  ASP A O      1 
ATOM   1336  C  CB     . ASP A  1 89  ? 180.600 157.957 235.227 1.00 31.93 ? 89  ASP A CB     1 
ATOM   1337  C  CG     . ASP A  1 89  ? 180.355 156.518 234.834 1.00 31.93 ? 89  ASP A CG     1 
ATOM   1338  O  OD1    . ASP A  1 89  ? 180.335 156.228 233.620 1.00 31.93 ? 89  ASP A OD1    1 
ATOM   1339  O  OD2    . ASP A  1 89  ? 180.184 155.677 235.740 1.00 31.93 ? 89  ASP A OD2    1 
ATOM   1340  H  H      . ASP A  1 89  ? 181.887 160.190 235.487 1.00 31.93 ? 89  ASP A H      1 
ATOM   1341  H  HA     . ASP A  1 89  ? 182.190 157.977 233.945 1.00 31.93 ? 89  ASP A HA     1 
ATOM   1342  H  HB2    . ASP A  1 89  ? 180.927 157.988 236.140 1.00 31.93 ? 89  ASP A HB2    1 
ATOM   1343  H  HB3    . ASP A  1 89  ? 179.759 158.441 235.210 1.00 31.93 ? 89  ASP A HB3    1 
ATOM   1344  N  N      . THR A  1 90  ? 180.077 158.601 232.424 1.00 27.76 ? 90  THR A N      1 
ATOM   1345  C  CA     . THR A  1 90  ? 179.449 159.111 231.207 1.00 27.76 ? 90  THR A CA     1 
ATOM   1346  C  C      . THR A  1 90  ? 178.594 160.339 231.482 1.00 27.76 ? 90  THR A C      1 
ATOM   1347  O  O      . THR A  1 90  ? 178.571 161.281 230.685 1.00 27.76 ? 90  THR A O      1 
ATOM   1348  C  CB     . THR A  1 90  ? 178.591 158.019 230.568 1.00 27.76 ? 90  THR A CB     1 
ATOM   1349  O  OG1    . THR A  1 90  ? 179.345 156.805 230.470 1.00 27.76 ? 90  THR A OG1    1 
ATOM   1350  C  CG2    . THR A  1 90  ? 178.134 158.439 229.183 1.00 27.76 ? 90  THR A CG2    1 
ATOM   1351  H  H      . THR A  1 90  ? 179.873 157.788 232.618 1.00 27.76 ? 90  THR A H      1 
ATOM   1352  H  HA     . THR A  1 90  ? 180.158 159.373 230.598 1.00 27.76 ? 90  THR A HA     1 
ATOM   1353  H  HB     . THR A  1 90  ? 177.811 157.877 231.126 1.00 27.76 ? 90  THR A HB     1 
ATOM   1354  H  HG1    . THR A  1 90  ? 178.870 156.207 230.120 1.00 27.76 ? 90  THR A HG1    1 
ATOM   1355  H  HG21   . THR A  1 90  ? 177.592 157.735 228.794 1.00 27.76 ? 90  THR A HG21   1 
ATOM   1356  H  HG22   . THR A  1 90  ? 177.609 159.252 229.248 1.00 27.76 ? 90  THR A HG22   1 
ATOM   1357  H  HG23   . THR A  1 90  ? 178.908 158.598 228.621 1.00 27.76 ? 90  THR A HG23   1 
ATOM   1358  N  N      . ALA A  1 91  ? 177.881 160.348 232.605 1.00 27.67 ? 91  ALA A N      1 
ATOM   1359  C  CA     . ALA A  1 91  ? 177.017 161.470 232.937 1.00 27.67 ? 91  ALA A CA     1 
ATOM   1360  C  C      . ALA A  1 91  ? 177.785 162.725 233.329 1.00 27.67 ? 91  ALA A C      1 
ATOM   1361  O  O      . ALA A  1 91  ? 177.167 163.789 233.440 1.00 27.67 ? 91  ALA A O      1 
ATOM   1362  C  CB     . ALA A  1 91  ? 176.076 161.075 234.070 1.00 27.67 ? 91  ALA A CB     1 
ATOM   1363  H  H      . ALA A  1 91  ? 177.885 159.714 233.186 1.00 27.67 ? 91  ALA A H      1 
ATOM   1364  H  HA     . ALA A  1 91  ? 176.517 161.684 232.134 1.00 27.67 ? 91  ALA A HA     1 
ATOM   1365  H  HB1    . ALA A  1 91  ? 175.501 161.825 234.290 1.00 27.67 ? 91  ALA A HB1    1 
ATOM   1366  H  HB2    . ALA A  1 91  ? 175.532 160.322 233.791 1.00 27.67 ? 91  ALA A HB2    1 
ATOM   1367  H  HB3    . ALA A  1 91  ? 176.595 160.827 234.851 1.00 27.67 ? 91  ALA A HB3    1 
ATOM   1368  N  N      . ASP A  1 92  ? 179.101 162.636 233.527 1.00 28.47 ? 92  ASP A N      1 
ATOM   1369  C  CA     . ASP A  1 92  ? 179.889 163.743 234.051 1.00 28.47 ? 92  ASP A CA     1 
ATOM   1370  C  C      . ASP A  1 92  ? 180.662 164.504 232.986 1.00 28.47 ? 92  ASP A C      1 
ATOM   1371  O  O      . ASP A  1 92  ? 180.798 165.725 233.104 1.00 28.47 ? 92  ASP A O      1 
ATOM   1372  C  CB     . ASP A  1 92  ? 180.872 163.229 235.105 1.00 28.47 ? 92  ASP A CB     1 
ATOM   1373  C  CG     . ASP A  1 92  ? 180.176 162.639 236.316 1.00 28.47 ? 92  ASP A CG     1 
ATOM   1374  O  OD1    . ASP A  1 92  ? 178.997 162.973 236.548 1.00 28.47 ? 92  ASP A OD1    1 
ATOM   1375  O  OD2    . ASP A  1 92  ? 180.810 161.844 237.039 1.00 28.47 ? 92  ASP A OD2    1 
ATOM   1376  H  H      . ASP A  1 92  ? 179.560 161.928 233.360 1.00 28.47 ? 92  ASP A H      1 
ATOM   1377  H  HA     . ASP A  1 92  ? 179.253 164.364 234.439 1.00 28.47 ? 92  ASP A HA     1 
ATOM   1378  H  HB2    . ASP A  1 92  ? 181.445 162.556 234.706 1.00 28.47 ? 92  ASP A HB2    1 
ATOM   1379  H  HB3    . ASP A  1 92  ? 181.446 163.958 235.389 1.00 28.47 ? 92  ASP A HB3    1 
ATOM   1380  N  N      . TYR A  1 93  ? 181.169 163.823 231.956 1.00 26.57 ? 93  TYR A N      1 
ATOM   1381  C  CA     . TYR A  1 93  ? 181.930 164.463 230.889 1.00 26.57 ? 93  TYR A CA     1 
ATOM   1382  C  C      . TYR A  1 93  ? 181.141 164.610 229.593 1.00 26.57 ? 93  TYR A C      1 
ATOM   1383  O  O      . TYR A  1 93  ? 181.739 164.893 228.552 1.00 26.57 ? 93  TYR A O      1 
ATOM   1384  C  CB     . TYR A  1 93  ? 183.233 163.698 230.623 1.00 26.57 ? 93  TYR A CB     1 
ATOM   1385  C  CG     . TYR A  1 93  ? 183.094 162.238 230.256 1.00 26.57 ? 93  TYR A CG     1 
ATOM   1386  C  CD1    . TYR A  1 93  ? 182.734 161.848 228.978 1.00 26.57 ? 93  TYR A CD1    1 
ATOM   1387  C  CD2    . TYR A  1 93  ? 183.371 161.249 231.180 1.00 26.57 ? 93  TYR A CD2    1 
ATOM   1388  C  CE1    . TYR A  1 93  ? 182.617 160.521 228.644 1.00 26.57 ? 93  TYR A CE1    1 
ATOM   1389  C  CE2    . TYR A  1 93  ? 183.257 159.921 230.856 1.00 26.57 ? 93  TYR A CE2    1 
ATOM   1390  C  CZ     . TYR A  1 93  ? 182.883 159.561 229.587 1.00 26.57 ? 93  TYR A CZ     1 
ATOM   1391  O  OH     . TYR A  1 93  ? 182.774 158.231 229.266 1.00 26.57 ? 93  TYR A OH     1 
ATOM   1392  H  H      . TYR A  1 93  ? 181.079 162.973 231.859 1.00 26.57 ? 93  TYR A H      1 
ATOM   1393  H  HA     . TYR A  1 93  ? 182.133 165.359 231.200 1.00 26.57 ? 93  TYR A HA     1 
ATOM   1394  H  HB2    . TYR A  1 93  ? 183.708 164.147 229.907 1.00 26.57 ? 93  TYR A HB2    1 
ATOM   1395  H  HB3    . TYR A  1 93  ? 183.789 163.760 231.415 1.00 26.57 ? 93  TYR A HB3    1 
ATOM   1396  H  HD1    . TYR A  1 93  ? 182.568 162.497 228.333 1.00 26.57 ? 93  TYR A HD1    1 
ATOM   1397  H  HD2    . TYR A  1 93  ? 183.640 161.488 232.038 1.00 26.57 ? 93  TYR A HD2    1 
ATOM   1398  H  HE1    . TYR A  1 93  ? 182.359 160.275 227.785 1.00 26.57 ? 93  TYR A HE1    1 
ATOM   1399  H  HE2    . TYR A  1 93  ? 183.433 159.268 231.494 1.00 26.57 ? 93  TYR A HE2    1 
ATOM   1400  H  HH     . TYR A  1 93  ? 182.886 157.766 229.956 1.00 26.57 ? 93  TYR A HH     1 
ATOM   1401  N  N      . THR A  1 94  ? 179.823 164.421 229.627 1.00 25.90 ? 94  THR A N      1 
ATOM   1402  C  CA     . THR A  1 94  ? 178.967 164.633 228.472 1.00 25.90 ? 94  THR A CA     1 
ATOM   1403  C  C      . THR A  1 94  ? 177.756 165.451 228.886 1.00 25.90 ? 94  THR A C      1 
ATOM   1404  O  O      . THR A  1 94  ? 177.352 165.458 230.051 1.00 25.90 ? 94  THR A O      1 
ATOM   1405  C  CB     . THR A  1 94  ? 178.489 163.320 227.845 1.00 25.90 ? 94  THR A CB     1 
ATOM   1406  O  OG1    . THR A  1 94  ? 178.004 162.443 228.867 1.00 25.90 ? 94  THR A OG1    1 
ATOM   1407  C  CG2    . THR A  1 94  ? 179.605 162.649 227.089 1.00 25.90 ? 94  THR A CG2    1 
ATOM   1408  H  H      . THR A  1 94  ? 179.400 164.163 230.330 1.00 25.90 ? 94  THR A H      1 
ATOM   1409  H  HA     . THR A  1 94  ? 179.493 165.103 227.806 1.00 25.90 ? 94  THR A HA     1 
ATOM   1410  H  HB     . THR A  1 94  ? 177.773 163.521 227.222 1.00 25.90 ? 94  THR A HB     1 
ATOM   1411  H  HG1    . THR A  1 94  ? 178.651 162.154 229.319 1.00 25.90 ? 94  THR A HG1    1 
ATOM   1412  H  HG21   . THR A  1 94  ? 179.281 161.821 226.701 1.00 25.90 ? 94  THR A HG21   1 
ATOM   1413  H  HG22   . THR A  1 94  ? 179.917 163.236 226.383 1.00 25.90 ? 94  THR A HG22   1 
ATOM   1414  H  HG23   . THR A  1 94  ? 180.337 162.457 227.696 1.00 25.90 ? 94  THR A HG23   1 
ATOM   1415  N  N      . LEU A  1 95  ? 177.186 166.144 227.902 1.00 29.15 ? 95  LEU A N      1 
ATOM   1416  C  CA     . LEU A  1 95  ? 175.993 166.947 228.064 1.00 29.15 ? 95  LEU A CA     1 
ATOM   1417  C  C      . LEU A  1 95  ? 174.890 166.424 227.150 1.00 29.15 ? 95  LEU A C      1 
ATOM   1418  O  O      . LEU A  1 95  ? 175.186 165.929 226.058 1.00 29.15 ? 95  LEU A O      1 
ATOM   1419  C  CB     . LEU A  1 95  ? 176.277 168.417 227.739 1.00 29.15 ? 95  LEU A CB     1 
ATOM   1420  C  CG     . LEU A  1 95  ? 176.806 169.287 228.881 1.00 29.15 ? 95  LEU A CG     1 
ATOM   1421  C  CD1    . LEU A  1 95  ? 177.971 168.635 229.599 1.00 29.15 ? 95  LEU A CD1    1 
ATOM   1422  C  CD2    . LEU A  1 95  ? 177.217 170.627 228.332 1.00 29.15 ? 95  LEU A CD2    1 
ATOM   1423  H  H      . LEU A  1 95  ? 177.497 166.156 227.100 1.00 29.15 ? 95  LEU A H      1 
ATOM   1424  H  HA     . LEU A  1 95  ? 175.706 166.885 228.989 1.00 29.15 ? 95  LEU A HA     1 
ATOM   1425  H  HB2    . LEU A  1 95  ? 176.920 168.447 227.013 1.00 29.15 ? 95  LEU A HB2    1 
ATOM   1426  H  HB3    . LEU A  1 95  ? 175.457 168.817 227.409 1.00 29.15 ? 95  LEU A HB3    1 
ATOM   1427  H  HG     . LEU A  1 95  ? 176.095 169.398 229.532 1.00 29.15 ? 95  LEU A HG     1 
ATOM   1428  H  HD11   . LEU A  1 95  ? 178.277 169.215 230.313 1.00 29.15 ? 95  LEU A HD11   1 
ATOM   1429  H  HD12   . LEU A  1 95  ? 177.687 167.786 229.972 1.00 29.15 ? 95  LEU A HD12   1 
ATOM   1430  H  HD13   . LEU A  1 95  ? 178.696 168.486 228.972 1.00 29.15 ? 95  LEU A HD13   1 
ATOM   1431  H  HD21   . LEU A  1 95  ? 177.553 171.183 229.052 1.00 29.15 ? 95  LEU A HD21   1 
ATOM   1432  H  HD22   . LEU A  1 95  ? 177.912 170.505 227.667 1.00 29.15 ? 95  LEU A HD22   1 
ATOM   1433  H  HD23   . LEU A  1 95  ? 176.451 171.058 227.923 1.00 29.15 ? 95  LEU A HD23   1 
ATOM   1434  N  N      . PRO A  1 96  ? 173.615 166.513 227.556 1.00 29.32 ? 96  PRO A N      1 
ATOM   1435  C  CA     . PRO A  1 96  ? 172.551 165.948 226.719 1.00 29.32 ? 96  PRO A CA     1 
ATOM   1436  C  C      . PRO A  1 96  ? 172.205 166.838 225.536 1.00 29.32 ? 96  PRO A C      1 
ATOM   1437  O  O      . PRO A  1 96  ? 171.248 167.616 225.594 1.00 29.32 ? 96  PRO A O      1 
ATOM   1438  C  CB     . PRO A  1 96  ? 171.381 165.821 227.699 1.00 29.32 ? 96  PRO A CB     1 
ATOM   1439  C  CG     . PRO A  1 96  ? 171.574 166.958 228.620 1.00 29.32 ? 96  PRO A CG     1 
ATOM   1440  C  CD     . PRO A  1 96  ? 173.061 167.130 228.775 1.00 29.32 ? 96  PRO A CD     1 
ATOM   1441  H  HA     . PRO A  1 96  ? 172.804 165.106 226.309 1.00 29.32 ? 96  PRO A HA     1 
ATOM   1442  H  HB2    . PRO A  1 96  ? 170.526 165.873 227.243 1.00 29.32 ? 96  PRO A HB2    1 
ATOM   1443  H  HB3    . PRO A  1 96  ? 171.401 164.973 228.170 1.00 29.32 ? 96  PRO A HB3    1 
ATOM   1444  H  HG2    . PRO A  1 96  ? 171.168 167.764 228.264 1.00 29.32 ? 96  PRO A HG2    1 
ATOM   1445  H  HG3    . PRO A  1 96  ? 171.155 166.784 229.477 1.00 29.32 ? 96  PRO A HG3    1 
ATOM   1446  H  HD2    . PRO A  1 96  ? 173.306 168.066 228.843 1.00 29.32 ? 96  PRO A HD2    1 
ATOM   1447  H  HD3    . PRO A  1 96  ? 173.389 166.692 229.576 1.00 29.32 ? 96  PRO A HD3    1 
ATOM   1448  N  N      . LEU A  1 97  ? 172.985 166.734 224.458 1.00 29.11 ? 97  LEU A N      1 
ATOM   1449  C  CA     . LEU A  1 97  ? 172.726 167.534 223.268 1.00 29.11 ? 97  LEU A CA     1 
ATOM   1450  C  C      . LEU A  1 97  ? 171.680 166.880 222.376 1.00 29.11 ? 97  LEU A C      1 
ATOM   1451  O  O      . LEU A  1 97  ? 170.811 167.569 221.830 1.00 29.11 ? 97  LEU A O      1 
ATOM   1452  C  CB     . LEU A  1 97  ? 174.022 167.753 222.488 1.00 29.11 ? 97  LEU A CB     1 
ATOM   1453  C  CG     . LEU A  1 97  ? 175.145 168.538 223.170 1.00 29.11 ? 97  LEU A CG     1 
ATOM   1454  C  CD1    . LEU A  1 97  ? 176.300 168.704 222.214 1.00 29.11 ? 97  LEU A CD1    1 
ATOM   1455  C  CD2    . LEU A  1 97  ? 174.677 169.894 223.661 1.00 29.11 ? 97  LEU A CD2    1 
ATOM   1456  H  H      . LEU A  1 97  ? 173.664 166.209 224.399 1.00 29.11 ? 97  LEU A H      1 
ATOM   1457  H  HA     . LEU A  1 97  ? 172.378 168.393 223.555 1.00 29.11 ? 97  LEU A HA     1 
ATOM   1458  H  HB2    . LEU A  1 97  ? 174.373 166.882 222.244 1.00 29.11 ? 97  LEU A HB2    1 
ATOM   1459  H  HB3    . LEU A  1 97  ? 173.799 168.210 221.662 1.00 29.11 ? 97  LEU A HB3    1 
ATOM   1460  H  HG     . LEU A  1 97  ? 175.430 168.032 223.947 1.00 29.11 ? 97  LEU A HG     1 
ATOM   1461  H  HD11   . LEU A  1 97  ? 177.011 169.202 222.648 1.00 29.11 ? 97  LEU A HD11   1 
ATOM   1462  H  HD12   . LEU A  1 97  ? 176.631 167.831 221.951 1.00 29.11 ? 97  LEU A HD12   1 
ATOM   1463  H  HD13   . LEU A  1 97  ? 176.002 169.186 221.427 1.00 29.11 ? 97  LEU A HD13   1 
ATOM   1464  H  HD21   . LEU A  1 97  ? 175.416 170.357 224.085 1.00 29.11 ? 97  LEU A HD21   1 
ATOM   1465  H  HD22   . LEU A  1 97  ? 174.356 170.417 222.910 1.00 29.11 ? 97  LEU A HD22   1 
ATOM   1466  H  HD23   . LEU A  1 97  ? 173.959 169.776 224.302 1.00 29.11 ? 97  LEU A HD23   1 
ATOM   1467  N  N      . GLN A  1 98  ? 171.748 165.557 222.221 1.00 28.73 ? 98  GLN A N      1 
ATOM   1468  C  CA     . GLN A  1 98  ? 170.742 164.780 221.497 1.00 28.73 ? 98  GLN A CA     1 
ATOM   1469  C  C      . GLN A  1 98  ? 170.622 165.255 220.045 1.00 28.73 ? 98  GLN A C      1 
ATOM   1470  O  O      . GLN A  1 98  ? 169.613 165.812 219.613 1.00 28.73 ? 98  GLN A O      1 
ATOM   1471  C  CB     . GLN A  1 98  ? 169.386 164.849 222.206 1.00 28.73 ? 98  GLN A CB     1 
ATOM   1472  C  CG     . GLN A  1 98  ? 169.376 164.239 223.589 1.00 28.73 ? 98  GLN A CG     1 
ATOM   1473  C  CD     . GLN A  1 98  ? 168.258 164.783 224.445 1.00 28.73 ? 98  GLN A CD     1 
ATOM   1474  O  OE1    . GLN A  1 98  ? 168.468 165.140 225.602 1.00 28.73 ? 98  GLN A OE1    1 
ATOM   1475  N  NE2    . GLN A  1 98  ? 167.062 164.854 223.882 1.00 28.73 ? 98  GLN A NE2    1 
ATOM   1476  H  H      . GLN A  1 98  ? 172.389 165.080 222.538 1.00 28.73 ? 98  GLN A H      1 
ATOM   1477  H  HA     . GLN A  1 98  ? 171.030 163.854 221.486 1.00 28.73 ? 98  GLN A HA     1 
ATOM   1478  H  HB2    . GLN A  1 98  ? 169.114 165.778 222.272 1.00 28.73 ? 98  GLN A HB2    1 
ATOM   1479  H  HB3    . GLN A  1 98  ? 168.724 164.397 221.660 1.00 28.73 ? 98  GLN A HB3    1 
ATOM   1480  H  HG2    . GLN A  1 98  ? 169.285 163.276 223.515 1.00 28.73 ? 98  GLN A HG2    1 
ATOM   1481  H  HG3    . GLN A  1 98  ? 170.226 164.411 224.023 1.00 28.73 ? 98  GLN A HG3    1 
ATOM   1482  H  HE21   . GLN A  1 98  ? 166.953 164.595 223.069 1.00 28.73 ? 98  GLN A HE21   1 
ATOM   1483  H  HE22   . GLN A  1 98  ? 166.394 165.160 224.329 1.00 28.73 ? 98  GLN A HE22   1 
ATOM   1484  N  N      . GLY A  1 99  ? 171.698 165.027 219.312 1.00 27.87 ? 99  GLY A N      1 
ATOM   1485  C  CA     . GLY A  1 99  ? 171.715 165.363 217.908 1.00 27.87 ? 99  GLY A CA     1 
ATOM   1486  C  C      . GLY A  1 99  ? 172.825 164.639 217.188 1.00 27.87 ? 99  GLY A C      1 
ATOM   1487  O  O      . GLY A  1 99  ? 173.348 163.633 217.668 1.00 27.87 ? 99  GLY A O      1 
ATOM   1488  H  H      . GLY A  1 99  ? 172.426 164.679 219.610 1.00 27.87 ? 99  GLY A H      1 
ATOM   1489  H  HA2    . GLY A  1 99  ? 170.862 165.133 217.507 1.00 27.87 ? 99  GLY A HA2    1 
ATOM   1490  H  HA3    . GLY A  1 99  ? 171.829 166.321 217.803 1.00 27.87 ? 99  GLY A HA3    1 
ATOM   1491  N  N      . ASN A  1 100 ? 173.176 165.168 216.017 1.00 27.23 ? 100 ASN A N      1 
ATOM   1492  C  CA     . ASN A  1 100 ? 174.286 164.605 215.261 1.00 27.23 ? 100 ASN A CA     1 
ATOM   1493  C  C      . ASN A  1 100 ? 175.621 164.898 215.927 1.00 27.23 ? 100 ASN A C      1 
ATOM   1494  O  O      . ASN A  1 100 ? 176.548 164.088 215.833 1.00 27.23 ? 100 ASN A O      1 
ATOM   1495  C  CB     . ASN A  1 100 ? 174.273 165.150 213.837 1.00 27.23 ? 100 ASN A CB     1 
ATOM   1496  C  CG     . ASN A  1 100 ? 172.980 164.848 213.113 1.00 27.23 ? 100 ASN A CG     1 
ATOM   1497  O  OD1    . ASN A  1 100 ? 171.917 164.770 213.725 1.00 27.23 ? 100 ASN A OD1    1 
ATOM   1498  N  ND2    . ASN A  1 100 ? 173.066 164.671 211.802 1.00 27.23 ? 100 ASN A ND2    1 
ATOM   1499  H  H      . ASN A  1 100 ? 172.790 165.843 215.649 1.00 27.23 ? 100 ASN A H      1 
ATOM   1500  H  HA     . ASN A  1 100 ? 174.176 163.642 215.237 1.00 27.23 ? 100 ASN A HA     1 
ATOM   1501  H  HB2    . ASN A  1 100 ? 174.411 166.110 213.860 1.00 27.23 ? 100 ASN A HB2    1 
ATOM   1502  H  HB3    . ASN A  1 100 ? 175.014 164.769 213.341 1.00 27.23 ? 100 ASN A HB3    1 
ATOM   1503  H  HD21   . ASN A  1 100 ? 172.360 164.494 211.345 1.00 27.23 ? 100 ASN A HD21   1 
ATOM   1504  H  HD22   . ASN A  1 100 ? 173.828 164.734 211.409 1.00 27.23 ? 100 ASN A HD22   1 
ATOM   1505  N  N      . SER A  1 101 ? 175.736 166.035 216.602 1.00 25.35 ? 101 SER A N      1 
ATOM   1506  C  CA     . SER A  1 101 ? 176.957 166.407 217.296 1.00 25.35 ? 101 SER A CA     1 
ATOM   1507  C  C      . SER A  1 101 ? 176.910 165.946 218.746 1.00 25.35 ? 101 SER A C      1 
ATOM   1508  O  O      . SER A  1 101 ? 175.840 165.833 219.348 1.00 25.35 ? 101 SER A O      1 
ATOM   1509  C  CB     . SER A  1 101 ? 177.165 167.919 217.244 1.00 25.35 ? 101 SER A CB     1 
ATOM   1510  O  OG     . SER A  1 101 ? 176.209 168.593 218.041 1.00 25.35 ? 101 SER A OG     1 
ATOM   1511  H  H      . SER A  1 101 ? 175.104 166.614 216.670 1.00 25.35 ? 101 SER A H      1 
ATOM   1512  H  HA     . SER A  1 101 ? 177.700 165.971 216.850 1.00 25.35 ? 101 SER A HA     1 
ATOM   1513  H  HB2    . SER A  1 101 ? 178.059 168.136 217.553 1.00 25.35 ? 101 SER A HB2    1 
ATOM   1514  H  HB3    . SER A  1 101 ? 177.099 168.226 216.326 1.00 25.35 ? 101 SER A HB3    1 
ATOM   1515  H  HG     . SER A  1 101 ? 176.343 169.421 217.999 1.00 25.35 ? 101 SER A HG     1 
ATOM   1516  N  N      . PHE A  1 102 ? 178.089 165.678 219.303 1.00 24.31 ? 102 PHE A N      1 
ATOM   1517  C  CA     . PHE A  1 102 ? 178.205 165.336 220.711 1.00 24.31 ? 102 PHE A CA     1 
ATOM   1518  C  C      . PHE A  1 102 ? 179.553 165.813 221.230 1.00 24.31 ? 102 PHE A C      1 
ATOM   1519  O  O      . PHE A  1 102 ? 180.500 166.014 220.467 1.00 24.31 ? 102 PHE A O      1 
ATOM   1520  C  CB     . PHE A  1 102 ? 178.021 163.834 220.948 1.00 24.31 ? 102 PHE A CB     1 
ATOM   1521  C  CG     . PHE A  1 102 ? 179.091 162.978 220.342 1.00 24.31 ? 102 PHE A CG     1 
ATOM   1522  C  CD1    . PHE A  1 102 ? 179.019 162.589 219.020 1.00 24.31 ? 102 PHE A CD1    1 
ATOM   1523  C  CD2    . PHE A  1 102 ? 180.156 162.540 221.103 1.00 24.31 ? 102 PHE A CD2    1 
ATOM   1524  C  CE1    . PHE A  1 102 ? 179.995 161.792 218.467 1.00 24.31 ? 102 PHE A CE1    1 
ATOM   1525  C  CE2    . PHE A  1 102 ? 181.132 161.747 220.555 1.00 24.31 ? 102 PHE A CE2    1 
ATOM   1526  C  CZ     . PHE A  1 102 ? 181.053 161.373 219.236 1.00 24.31 ? 102 PHE A CZ     1 
ATOM   1527  H  H      . PHE A  1 102 ? 178.836 165.690 218.877 1.00 24.31 ? 102 PHE A H      1 
ATOM   1528  H  HA     . PHE A  1 102 ? 177.496 165.782 221.200 1.00 24.31 ? 102 PHE A HA     1 
ATOM   1529  H  HB2    . PHE A  1 102 ? 177.992 163.669 221.903 1.00 24.31 ? 102 PHE A HB2    1 
ATOM   1530  H  HB3    . PHE A  1 102 ? 177.162 163.563 220.588 1.00 24.31 ? 102 PHE A HB3    1 
ATOM   1531  H  HD1    . PHE A  1 102 ? 178.303 162.869 218.497 1.00 24.31 ? 102 PHE A HD1    1 
ATOM   1532  H  HD2    . PHE A  1 102 ? 180.213 162.786 221.998 1.00 24.31 ? 102 PHE A HD2    1 
ATOM   1533  H  HE1    . PHE A  1 102 ? 179.938 161.538 217.574 1.00 24.31 ? 102 PHE A HE1    1 
ATOM   1534  H  HE2    . PHE A  1 102 ? 181.847 161.463 221.077 1.00 24.31 ? 102 PHE A HE2    1 
ATOM   1535  H  HZ     . PHE A  1 102 ? 181.715 160.837 218.864 1.00 24.31 ? 102 PHE A HZ     1 
ATOM   1536  N  N      . PHE A  1 103 ? 179.622 165.981 222.548 1.00 23.04 ? 103 PHE A N      1 
ATOM   1537  C  CA     . PHE A  1 103 ? 180.734 166.634 223.218 1.00 23.04 ? 103 PHE A CA     1 
ATOM   1538  C  C      . PHE A  1 103 ? 181.390 165.664 224.186 1.00 23.04 ? 103 PHE A C      1 
ATOM   1539  O  O      . PHE A  1 103 ? 180.726 164.814 224.783 1.00 23.04 ? 103 PHE A O      1 
ATOM   1540  C  CB     . PHE A  1 103 ? 180.254 167.880 223.970 1.00 23.04 ? 103 PHE A CB     1 
ATOM   1541  C  CG     . PHE A  1 103 ? 181.350 168.658 224.632 1.00 23.04 ? 103 PHE A CG     1 
ATOM   1542  C  CD1    . PHE A  1 103 ? 182.046 169.622 223.936 1.00 23.04 ? 103 PHE A CD1    1 
ATOM   1543  C  CD2    . PHE A  1 103 ? 181.671 168.440 225.955 1.00 23.04 ? 103 PHE A CD2    1 
ATOM   1544  C  CE1    . PHE A  1 103 ? 183.046 170.339 224.542 1.00 23.04 ? 103 PHE A CE1    1 
ATOM   1545  C  CE2    . PHE A  1 103 ? 182.671 169.156 226.563 1.00 23.04 ? 103 PHE A CE2    1 
ATOM   1546  C  CZ     . PHE A  1 103 ? 183.358 170.107 225.854 1.00 23.04 ? 103 PHE A CZ     1 
ATOM   1547  H  H      . PHE A  1 103 ? 179.008 165.711 223.087 1.00 23.04 ? 103 PHE A H      1 
ATOM   1548  H  HA     . PHE A  1 103 ? 181.382 166.909 222.550 1.00 23.04 ? 103 PHE A HA     1 
ATOM   1549  H  HB2    . PHE A  1 103 ? 179.788 168.461 223.348 1.00 23.04 ? 103 PHE A HB2    1 
ATOM   1550  H  HB3    . PHE A  1 103 ? 179.610 167.611 224.643 1.00 23.04 ? 103 PHE A HB3    1 
ATOM   1551  H  HD1    . PHE A  1 103 ? 181.835 169.788 223.046 1.00 23.04 ? 103 PHE A HD1    1 
ATOM   1552  H  HD2    . PHE A  1 103 ? 181.204 167.800 226.441 1.00 23.04 ? 103 PHE A HD2    1 
ATOM   1553  H  HE1    . PHE A  1 103 ? 183.513 170.984 224.061 1.00 23.04 ? 103 PHE A HE1    1 
ATOM   1554  H  HE2    . PHE A  1 103 ? 182.882 168.996 227.454 1.00 23.04 ? 103 PHE A HE2    1 
ATOM   1555  H  HZ     . PHE A  1 103 ? 184.036 170.594 226.264 1.00 23.04 ? 103 PHE A HZ     1 
ATOM   1556  N  N      . VAL A  1 104 ? 182.706 165.801 224.331 1.00 23.87 ? 104 VAL A N      1 
ATOM   1557  C  CA     . VAL A  1 104 ? 183.487 165.007 225.271 1.00 23.87 ? 104 VAL A CA     1 
ATOM   1558  C  C      . VAL A  1 104 ? 184.480 165.929 225.957 1.00 23.87 ? 104 VAL A C      1 
ATOM   1559  O  O      . VAL A  1 104 ? 185.275 166.599 225.292 1.00 23.87 ? 104 VAL A O      1 
ATOM   1560  C  CB     . VAL A  1 104 ? 184.226 163.846 224.582 1.00 23.87 ? 104 VAL A CB     1 
ATOM   1561  C  CG1    . VAL A  1 104 ? 185.076 163.099 225.587 1.00 23.87 ? 104 VAL A CG1    1 
ATOM   1562  C  CG2    . VAL A  1 104 ? 183.240 162.912 223.920 1.00 23.87 ? 104 VAL A CG2    1 
ATOM   1563  H  H      . VAL A  1 104 ? 183.174 166.364 223.880 1.00 23.87 ? 104 VAL A H      1 
ATOM   1564  H  HA     . VAL A  1 104 ? 182.884 164.606 225.917 1.00 23.87 ? 104 VAL A HA     1 
ATOM   1565  H  HB     . VAL A  1 104 ? 184.808 164.210 223.896 1.00 23.87 ? 104 VAL A HB     1 
ATOM   1566  H  HG11   . VAL A  1 104 ? 185.537 162.370 225.143 1.00 23.87 ? 104 VAL A HG11   1 
ATOM   1567  H  HG12   . VAL A  1 104 ? 185.727 163.705 225.974 1.00 23.87 ? 104 VAL A HG12   1 
ATOM   1568  H  HG13   . VAL A  1 104 ? 184.509 162.743 226.289 1.00 23.87 ? 104 VAL A HG13   1 
ATOM   1569  H  HG21   . VAL A  1 104 ? 183.720 162.186 223.491 1.00 23.87 ? 104 VAL A HG21   1 
ATOM   1570  H  HG22   . VAL A  1 104 ? 182.638 162.550 224.589 1.00 23.87 ? 104 VAL A HG22   1 
ATOM   1571  H  HG23   . VAL A  1 104 ? 182.729 163.399 223.255 1.00 23.87 ? 104 VAL A HG23   1 
ATOM   1572  N  N      . MET A  1 105 ? 184.439 165.957 227.283 1.00 24.73 ? 105 MET A N      1 
ATOM   1573  C  CA     . MET A  1 105 ? 185.351 166.784 228.056 1.00 24.73 ? 105 MET A CA     1 
ATOM   1574  C  C      . MET A  1 105 ? 186.707 166.101 228.150 1.00 24.73 ? 105 MET A C      1 
ATOM   1575  O  O      . MET A  1 105 ? 186.790 164.901 228.426 1.00 24.73 ? 105 MET A O      1 
ATOM   1576  C  CB     . MET A  1 105 ? 184.788 167.030 229.454 1.00 24.73 ? 105 MET A CB     1 
ATOM   1577  C  CG     . MET A  1 105 ? 185.537 168.056 230.272 1.00 24.73 ? 105 MET A CG     1 
ATOM   1578  S  SD     . MET A  1 105 ? 185.174 167.922 232.025 1.00 24.73 ? 105 MET A SD     1 
ATOM   1579  C  CE     . MET A  1 105 ? 183.611 168.772 232.079 1.00 24.73 ? 105 MET A CE     1 
ATOM   1580  H  H      . MET A  1 105 ? 183.885 165.500 227.756 1.00 24.73 ? 105 MET A H      1 
ATOM   1581  H  HA     . MET A  1 105 ? 185.456 167.640 227.611 1.00 24.73 ? 105 MET A HA     1 
ATOM   1582  H  HB2    . MET A  1 105 ? 183.864 167.314 229.371 1.00 24.73 ? 105 MET A HB2    1 
ATOM   1583  H  HB3    . MET A  1 105 ? 184.784 166.190 229.939 1.00 24.73 ? 105 MET A HB3    1 
ATOM   1584  H  HG2    . MET A  1 105 ? 186.490 167.946 230.131 1.00 24.73 ? 105 MET A HG2    1 
ATOM   1585  H  HG3    . MET A  1 105 ? 185.306 168.946 229.962 1.00 24.73 ? 105 MET A HG3    1 
ATOM   1586  H  HE1    . MET A  1 105 ? 183.279 168.781 232.990 1.00 24.73 ? 105 MET A HE1    1 
ATOM   1587  H  HE2    . MET A  1 105 ? 183.727 169.684 231.768 1.00 24.73 ? 105 MET A HE2    1 
ATOM   1588  H  HE3    . MET A  1 105 ? 182.974 168.315 231.508 1.00 24.73 ? 105 MET A HE3    1 
ATOM   1589  N  N      . THR A  1 106 ? 187.769 166.876 227.919 1.00 27.34 ? 106 THR A N      1 
ATOM   1590  C  CA     . THR A  1 106 ? 189.140 166.415 228.064 1.00 27.34 ? 106 THR A CA     1 
ATOM   1591  C  C      . THR A  1 106 ? 189.925 167.188 229.110 1.00 27.34 ? 106 THR A C      1 
ATOM   1592  O  O      . THR A  1 106 ? 190.956 166.692 229.574 1.00 27.34 ? 106 THR A O      1 
ATOM   1593  C  CB     . THR A  1 106 ? 189.884 166.513 226.726 1.00 27.34 ? 106 THR A CB     1 
ATOM   1594  O  OG1    . THR A  1 106 ? 189.862 167.867 226.262 1.00 27.34 ? 106 THR A OG1    1 
ATOM   1595  C  CG2    . THR A  1 106 ? 189.248 165.610 225.691 1.00 27.34 ? 106 THR A CG2    1 
ATOM   1596  H  H      . THR A  1 106 ? 187.706 167.697 227.670 1.00 27.34 ? 106 THR A H      1 
ATOM   1597  H  HA     . THR A  1 106 ? 189.079 165.493 228.358 1.00 27.34 ? 106 THR A HA     1 
ATOM   1598  H  HB     . THR A  1 106 ? 190.801 166.229 226.861 1.00 27.34 ? 106 THR A HB     1 
ATOM   1599  H  HG1    . THR A  1 106 ? 190.600 168.232 226.427 1.00 27.34 ? 106 THR A HG1    1 
ATOM   1600  H  HG21   . THR A  1 106 ? 189.732 165.686 224.854 1.00 27.34 ? 106 THR A HG21   1 
ATOM   1601  H  HG22   . THR A  1 106 ? 189.280 164.691 226.000 1.00 27.34 ? 106 THR A HG22   1 
ATOM   1602  H  HG23   . THR A  1 106 ? 188.324 165.873 225.555 1.00 27.34 ? 106 THR A HG23   1 
ATOM   1603  N  N      . ASN A  1 107 ? 189.470 168.380 229.487 1.00 28.13 ? 107 ASN A N      1 
ATOM   1604  C  CA     . ASN A  1 107 ? 190.133 169.164 230.514 1.00 28.13 ? 107 ASN A CA     1 
ATOM   1605  C  C      . ASN A  1 107 ? 189.116 170.130 231.099 1.00 28.13 ? 107 ASN A C      1 
ATOM   1606  O  O      . ASN A  1 107 ? 188.147 170.510 230.439 1.00 28.13 ? 107 ASN A O      1 
ATOM   1607  C  CB     . ASN A  1 107 ? 191.344 169.903 229.944 1.00 28.13 ? 107 ASN A CB     1 
ATOM   1608  C  CG     . ASN A  1 107 ? 192.212 170.512 231.011 1.00 28.13 ? 107 ASN A CG     1 
ATOM   1609  O  OD1    . ASN A  1 107 ? 191.906 170.438 232.198 1.00 28.13 ? 107 ASN A OD1    1 
ATOM   1610  N  ND2    . ASN A  1 107 ? 193.314 171.115 230.593 1.00 28.13 ? 107 ASN A ND2    1 
ATOM   1611  H  H      . ASN A  1 107 ? 188.770 168.753 229.154 1.00 28.13 ? 107 ASN A H      1 
ATOM   1612  H  HA     . ASN A  1 107 ? 190.469 168.581 231.213 1.00 28.13 ? 107 ASN A HA     1 
ATOM   1613  H  HB2    . ASN A  1 107 ? 191.874 169.287 229.415 1.00 28.13 ? 107 ASN A HB2    1 
ATOM   1614  H  HB3    . ASN A  1 107 ? 191.038 170.601 229.344 1.00 28.13 ? 107 ASN A HB3    1 
ATOM   1615  H  HD21   . ASN A  1 107 ? 193.849 171.475 231.162 1.00 28.13 ? 107 ASN A HD21   1 
ATOM   1616  H  HD22   . ASN A  1 107 ? 193.495 171.146 229.753 1.00 28.13 ? 107 ASN A HD22   1 
ATOM   1617  N  N      . TYR A  1 108 ? 189.338 170.524 232.349 1.00 29.25 ? 108 TYR A N      1 
ATOM   1618  C  CA     . TYR A  1 108 ? 188.384 171.380 233.036 1.00 29.25 ? 108 TYR A CA     1 
ATOM   1619  C  C      . TYR A  1 108 ? 189.106 172.278 234.026 1.00 29.25 ? 108 TYR A C      1 
ATOM   1620  O  O      . TYR A  1 108 ? 190.267 172.060 234.377 1.00 29.25 ? 108 TYR A O      1 
ATOM   1621  C  CB     . TYR A  1 108 ? 187.301 170.560 233.743 1.00 29.25 ? 108 TYR A CB     1 
ATOM   1622  C  CG     . TYR A  1 108 ? 187.789 169.727 234.902 1.00 29.25 ? 108 TYR A CG     1 
ATOM   1623  C  CD1    . TYR A  1 108 ? 188.327 168.469 234.699 1.00 29.25 ? 108 TYR A CD1    1 
ATOM   1624  C  CD2    . TYR A  1 108 ? 187.692 170.193 236.201 1.00 29.25 ? 108 TYR A CD2    1 
ATOM   1625  C  CE1    . TYR A  1 108 ? 188.767 167.707 235.756 1.00 29.25 ? 108 TYR A CE1    1 
ATOM   1626  C  CE2    . TYR A  1 108 ? 188.130 169.439 237.262 1.00 29.25 ? 108 TYR A CE2    1 
ATOM   1627  C  CZ     . TYR A  1 108 ? 188.665 168.198 237.037 1.00 29.25 ? 108 TYR A CZ     1 
ATOM   1628  O  OH     . TYR A  1 108 ? 189.099 167.451 238.105 1.00 29.25 ? 108 TYR A OH     1 
ATOM   1629  H  H      . TYR A  1 108 ? 190.030 170.308 232.812 1.00 29.25 ? 108 TYR A H      1 
ATOM   1630  H  HA     . TYR A  1 108 ? 187.944 171.933 232.371 1.00 29.25 ? 108 TYR A HA     1 
ATOM   1631  H  HB2    . TYR A  1 108 ? 186.614 171.165 234.063 1.00 29.25 ? 108 TYR A HB2    1 
ATOM   1632  H  HB3    . TYR A  1 108 ? 186.883 169.973 233.094 1.00 29.25 ? 108 TYR A HB3    1 
ATOM   1633  H  HD1    . TYR A  1 108 ? 188.392 168.133 233.834 1.00 29.25 ? 108 TYR A HD1    1 
ATOM   1634  H  HD2    . TYR A  1 108 ? 187.323 171.032 236.359 1.00 29.25 ? 108 TYR A HD2    1 
ATOM   1635  H  HE1    . TYR A  1 108 ? 189.131 166.865 235.606 1.00 29.25 ? 108 TYR A HE1    1 
ATOM   1636  H  HE2    . TYR A  1 108 ? 188.064 169.769 238.129 1.00 29.25 ? 108 TYR A HE2    1 
ATOM   1637  H  HH     . TYR A  1 108 ? 188.671 166.729 238.134 1.00 29.25 ? 108 TYR A HH     1 
ATOM   1638  N  N      . LEU A  1 109 ? 188.382 173.303 234.468 1.00 30.49 ? 109 LEU A N      1 
ATOM   1639  C  CA     . LEU A  1 109 ? 188.905 174.270 235.426 1.00 30.49 ? 109 LEU A CA     1 
ATOM   1640  C  C      . LEU A  1 109 ? 187.703 174.836 236.166 1.00 30.49 ? 109 LEU A C      1 
ATOM   1641  O  O      . LEU A  1 109 ? 186.901 175.560 235.568 1.00 30.49 ? 109 LEU A O      1 
ATOM   1642  C  CB     . LEU A  1 109 ? 189.689 175.356 234.708 1.00 30.49 ? 109 LEU A CB     1 
ATOM   1643  C  CG     . LEU A  1 109 ? 190.590 176.259 235.536 1.00 30.49 ? 109 LEU A CG     1 
ATOM   1644  C  CD1    . LEU A  1 109 ? 191.790 176.626 234.708 1.00 30.49 ? 109 LEU A CD1    1 
ATOM   1645  C  CD2    . LEU A  1 109 ? 189.854 177.506 235.974 1.00 30.49 ? 109 LEU A CD2    1 
ATOM   1646  H  H      . LEU A  1 109 ? 187.573 173.457 234.220 1.00 30.49 ? 109 LEU A H      1 
ATOM   1647  H  HA     . LEU A  1 109 ? 189.521 173.858 236.052 1.00 30.49 ? 109 LEU A HA     1 
ATOM   1648  H  HB2    . LEU A  1 109 ? 190.238 174.928 234.033 1.00 30.49 ? 109 LEU A HB2    1 
ATOM   1649  H  HB3    . LEU A  1 109 ? 189.053 175.920 234.240 1.00 30.49 ? 109 LEU A HB3    1 
ATOM   1650  H  HG     . LEU A  1 109 ? 190.869 175.787 236.336 1.00 30.49 ? 109 LEU A HG     1 
ATOM   1651  H  HD11   . LEU A  1 109 ? 192.375 177.203 235.224 1.00 30.49 ? 109 LEU A HD11   1 
ATOM   1652  H  HD12   . LEU A  1 109 ? 192.269 175.821 234.458 1.00 30.49 ? 109 LEU A HD12   1 
ATOM   1653  H  HD13   . LEU A  1 109 ? 191.501 177.092 233.908 1.00 30.49 ? 109 LEU A HD13   1 
ATOM   1654  H  HD21   . LEU A  1 109 ? 190.448 178.065 236.499 1.00 30.49 ? 109 LEU A HD21   1 
ATOM   1655  H  HD22   . LEU A  1 109 ? 189.556 177.997 235.193 1.00 30.49 ? 109 LEU A HD22   1 
ATOM   1656  H  HD23   . LEU A  1 109 ? 189.086 177.257 236.511 1.00 30.49 ? 109 LEU A HD23   1 
ATOM   1657  N  N      . LYS A  1 110 ? 187.573 174.504 237.448 1.00 30.19 ? 110 LYS A N      1 
ATOM   1658  C  CA     . LYS A  1 110 ? 186.347 174.750 238.190 1.00 30.19 ? 110 LYS A CA     1 
ATOM   1659  C  C      . LYS A  1 110 ? 186.613 175.611 239.413 1.00 30.19 ? 110 LYS A C      1 
ATOM   1660  O  O      . LYS A  1 110 ? 187.716 175.624 239.965 1.00 30.19 ? 110 LYS A O      1 
ATOM   1661  C  CB     . LYS A  1 110 ? 185.690 173.435 238.615 1.00 30.19 ? 110 LYS A CB     1 
ATOM   1662  C  CG     . LYS A  1 110 ? 186.353 172.744 239.780 1.00 30.19 ? 110 LYS A CG     1 
ATOM   1663  C  CD     . LYS A  1 110 ? 186.010 171.262 239.826 1.00 30.19 ? 110 LYS A CD     1 
ATOM   1664  C  CE     . LYS A  1 110 ? 184.515 171.006 239.937 1.00 30.19 ? 110 LYS A CE     1 
ATOM   1665  N  NZ     . LYS A  1 110 ? 184.220 169.568 240.164 1.00 30.19 ? 110 LYS A NZ     1 
ATOM   1666  H  H      . LYS A  1 110 ? 188.195 174.130 237.909 1.00 30.19 ? 110 LYS A H      1 
ATOM   1667  H  HA     . LYS A  1 110 ? 185.741 175.225 237.601 1.00 30.19 ? 110 LYS A HA     1 
ATOM   1668  H  HB2    . LYS A  1 110 ? 184.764 173.610 238.844 1.00 30.19 ? 110 LYS A HB2    1 
ATOM   1669  H  HB3    . LYS A  1 110 ? 185.686 172.830 237.857 1.00 30.19 ? 110 LYS A HB3    1 
ATOM   1670  H  HG2    . LYS A  1 110 ? 187.315 172.852 239.716 1.00 30.19 ? 110 LYS A HG2    1 
ATOM   1671  H  HG3    . LYS A  1 110 ? 186.075 173.166 240.608 1.00 30.19 ? 110 LYS A HG3    1 
ATOM   1672  H  HD2    . LYS A  1 110 ? 186.349 170.831 239.026 1.00 30.19 ? 110 LYS A HD2    1 
ATOM   1673  H  HD3    . LYS A  1 110 ? 186.461 170.853 240.581 1.00 30.19 ? 110 LYS A HD3    1 
ATOM   1674  H  HE2    . LYS A  1 110 ? 184.150 171.531 240.666 1.00 30.19 ? 110 LYS A HE2    1 
ATOM   1675  H  HE3    . LYS A  1 110 ? 184.074 171.303 239.126 1.00 30.19 ? 110 LYS A HE3    1 
ATOM   1676  H  HZ1    . LYS A  1 110 ? 183.340 169.451 240.224 1.00 30.19 ? 110 LYS A HZ1    1 
ATOM   1677  H  HZ2    . LYS A  1 110 ? 184.537 169.089 239.484 1.00 30.19 ? 110 LYS A HZ2    1 
ATOM   1678  H  HZ3    . LYS A  1 110 ? 184.607 169.301 240.920 1.00 30.19 ? 110 LYS A HZ3    1 
ATOM   1679  N  N      . SER A  1 111 ? 185.574 176.335 239.820 1.00 33.89 ? 111 SER A N      1 
ATOM   1680  C  CA     . SER A  1 111 ? 185.598 177.176 241.009 1.00 33.89 ? 111 SER A CA     1 
ATOM   1681  C  C      . SER A  1 111 ? 184.272 177.002 241.729 1.00 33.89 ? 111 SER A C      1 
ATOM   1682  O  O      . SER A  1 111 ? 183.212 177.241 241.142 1.00 33.89 ? 111 SER A O      1 
ATOM   1683  C  CB     . SER A  1 111 ? 185.825 178.643 240.646 1.00 33.89 ? 111 SER A CB     1 
ATOM   1684  O  OG     . SER A  1 111 ? 184.737 179.148 239.900 1.00 33.89 ? 111 SER A OG     1 
ATOM   1685  H  H      . SER A  1 111 ? 184.822 176.350 239.404 1.00 33.89 ? 111 SER A H      1 
ATOM   1686  H  HA     . SER A  1 111 ? 186.333 176.910 241.584 1.00 33.89 ? 111 SER A HA     1 
ATOM   1687  H  HB2    . SER A  1 111 ? 185.939 179.167 241.454 1.00 33.89 ? 111 SER A HB2    1 
ATOM   1688  H  HB3    . SER A  1 111 ? 186.643 178.731 240.133 1.00 33.89 ? 111 SER A HB3    1 
ATOM   1689  H  HG     . SER A  1 111 ? 184.063 178.662 240.023 1.00 33.89 ? 111 SER A HG     1 
ATOM   1690  N  N      . GLU A  1 112 ? 184.334 176.592 242.993 1.00 42.18 ? 112 GLU A N      1 
ATOM   1691  C  CA     . GLU A  1 112 ? 183.163 176.234 243.775 1.00 42.18 ? 112 GLU A CA     1 
ATOM   1692  C  C      . GLU A  1 112 ? 183.045 177.134 244.996 1.00 42.18 ? 112 GLU A C      1 
ATOM   1693  O  O      . GLU A  1 112 ? 183.987 177.834 245.377 1.00 42.18 ? 112 GLU A O      1 
ATOM   1694  C  CB     . GLU A  1 112 ? 183.220 174.764 244.212 1.00 42.18 ? 112 GLU A CB     1 
ATOM   1695  C  CG     . GLU A  1 112 ? 184.545 174.337 244.808 1.00 42.18 ? 112 GLU A CG     1 
ATOM   1696  C  CD     . GLU A  1 112 ? 184.515 172.912 245.319 1.00 42.18 ? 112 GLU A CD     1 
ATOM   1697  O  OE1    . GLU A  1 112 ? 183.487 172.231 245.123 1.00 42.18 ? 112 GLU A OE1    1 
ATOM   1698  O  OE2    . GLU A  1 112 ? 185.520 172.472 245.917 1.00 42.18 ? 112 GLU A OE2    1 
ATOM   1699  H  H      . GLU A  1 112 ? 185.073 176.514 243.425 1.00 42.18 ? 112 GLU A H      1 
ATOM   1700  H  HA     . GLU A  1 112 ? 182.381 176.356 243.214 1.00 42.18 ? 112 GLU A HA     1 
ATOM   1701  H  HB2    . GLU A  1 112 ? 182.519 174.605 244.863 1.00 42.18 ? 112 GLU A HB2    1 
ATOM   1702  H  HB3    . GLU A  1 112 ? 183.027 174.203 243.445 1.00 42.18 ? 112 GLU A HB3    1 
ATOM   1703  H  HG2    . GLU A  1 112 ? 185.241 174.423 244.138 1.00 42.18 ? 112 GLU A HG2    1 
ATOM   1704  H  HG3    . GLU A  1 112 ? 184.777 174.934 245.536 1.00 42.18 ? 112 GLU A HG3    1 
ATOM   1705  N  N      . GLY A  1 113 ? 181.863 177.104 245.608 1.00 41.30 ? 113 GLY A N      1 
ATOM   1706  C  CA     . GLY A  1 113 ? 181.572 177.935 246.754 1.00 41.30 ? 113 GLY A CA     1 
ATOM   1707  C  C      . GLY A  1 113 ? 181.203 179.361 246.427 1.00 41.30 ? 113 GLY A C      1 
ATOM   1708  O  O      . GLY A  1 113 ? 181.252 180.216 247.317 1.00 41.30 ? 113 GLY A O      1 
ATOM   1709  H  H      . GLY A  1 113 ? 181.212 176.598 245.364 1.00 41.30 ? 113 GLY A H      1 
ATOM   1710  H  HA2    . GLY A  1 113 ? 180.844 177.532 247.253 1.00 41.30 ? 113 GLY A HA2    1 
ATOM   1711  H  HA3    . GLY A  1 113 ? 182.346 177.941 247.338 1.00 41.30 ? 113 GLY A HA3    1 
ATOM   1712  N  N      . GLN A  1 114 ? 180.834 179.646 245.183 1.00 39.24 ? 114 GLN A N      1 
ATOM   1713  C  CA     . GLN A  1 114 ? 180.525 181.010 244.785 1.00 39.24 ? 114 GLN A CA     1 
ATOM   1714  C  C      . GLN A  1 114 ? 179.216 181.471 245.411 1.00 39.24 ? 114 GLN A C      1 
ATOM   1715  O  O      . GLN A  1 114 ? 178.260 180.698 245.520 1.00 39.24 ? 114 GLN A O      1 
ATOM   1716  C  CB     . GLN A  1 114 ? 180.445 181.111 243.266 1.00 39.24 ? 114 GLN A CB     1 
ATOM   1717  C  CG     . GLN A  1 114 ? 181.785 181.252 242.585 1.00 39.24 ? 114 GLN A CG     1 
ATOM   1718  C  CD     . GLN A  1 114 ? 181.658 181.596 241.121 1.00 39.24 ? 114 GLN A CD     1 
ATOM   1719  O  OE1    . GLN A  1 114 ? 180.560 181.629 240.570 1.00 39.24 ? 114 GLN A OE1    1 
ATOM   1720  N  NE2    . GLN A  1 114 ? 182.785 181.859 240.481 1.00 39.24 ? 114 GLN A NE2    1 
ATOM   1721  H  H      . GLN A  1 114 ? 180.757 179.063 244.556 1.00 39.24 ? 114 GLN A H      1 
ATOM   1722  H  HA     . GLN A  1 114 ? 181.236 181.588 245.102 1.00 39.24 ? 114 GLN A HA     1 
ATOM   1723  H  HB2    . GLN A  1 114 ? 180.000 180.321 242.922 1.00 39.24 ? 114 GLN A HB2    1 
ATOM   1724  H  HB3    . GLN A  1 114 ? 179.892 181.873 243.031 1.00 39.24 ? 114 GLN A HB3    1 
ATOM   1725  H  HG2    . GLN A  1 114 ? 182.300 181.941 243.032 1.00 39.24 ? 114 GLN A HG2    1 
ATOM   1726  H  HG3    . GLN A  1 114 ? 182.280 180.423 242.677 1.00 39.24 ? 114 GLN A HG3    1 
ATOM   1727  H  HE21   . GLN A  1 114 ? 183.535 181.826 240.900 1.00 39.24 ? 114 GLN A HE21   1 
ATOM   1728  H  HE22   . GLN A  1 114 ? 182.768 182.063 239.646 1.00 39.24 ? 114 GLN A HE22   1 
ATOM   1729  N  N      . GLU A  1 115 ? 179.179 182.735 245.824 1.00 44.57 ? 115 GLU A N      1 
ATOM   1730  C  CA     . GLU A  1 115 ? 177.984 183.344 246.384 1.00 44.57 ? 115 GLU A CA     1 
ATOM   1731  C  C      . GLU A  1 115 ? 177.980 184.824 246.030 1.00 44.57 ? 115 GLU A C      1 
ATOM   1732  O  O      . GLU A  1 115 ? 179.034 185.450 245.924 1.00 44.57 ? 115 GLU A O      1 
ATOM   1733  C  CB     . GLU A  1 115 ? 177.927 183.144 247.901 1.00 44.57 ? 115 GLU A CB     1 
ATOM   1734  C  CG     . GLU A  1 115 ? 176.674 183.672 248.573 1.00 44.57 ? 115 GLU A CG     1 
ATOM   1735  C  CD     . GLU A  1 115 ? 176.704 183.480 250.075 1.00 44.57 ? 115 GLU A CD     1 
ATOM   1736  O  OE1    . GLU A  1 115 ? 177.490 182.634 250.551 1.00 44.57 ? 115 GLU A OE1    1 
ATOM   1737  O  OE2    . GLU A  1 115 ? 175.947 184.180 250.779 1.00 44.57 ? 115 GLU A OE2    1 
ATOM   1738  H  H      . GLU A  1 115 ? 179.855 183.265 245.785 1.00 44.57 ? 115 GLU A H      1 
ATOM   1739  H  HA     . GLU A  1 115 ? 177.197 182.919 246.009 1.00 44.57 ? 115 GLU A HA     1 
ATOM   1740  H  HB2    . GLU A  1 115 ? 178.004 182.196 248.091 1.00 44.57 ? 115 GLU A HB2    1 
ATOM   1741  H  HB3    . GLU A  1 115 ? 178.698 183.577 248.300 1.00 44.57 ? 115 GLU A HB3    1 
ATOM   1742  H  HG2    . GLU A  1 115 ? 176.574 184.616 248.371 1.00 44.57 ? 115 GLU A HG2    1 
ATOM   1743  H  HG3    . GLU A  1 115 ? 175.898 183.220 248.207 1.00 44.57 ? 115 GLU A HG3    1 
ATOM   1744  N  N      . GLN A  1 116 ? 176.786 185.375 245.836 1.00 43.25 ? 116 GLN A N      1 
ATOM   1745  C  CA     . GLN A  1 116 ? 176.649 186.762 245.408 1.00 43.25 ? 116 GLN A CA     1 
ATOM   1746  C  C      . GLN A  1 116 ? 176.944 187.694 246.574 1.00 43.25 ? 116 GLN A C      1 
ATOM   1747  O  O      . GLN A  1 116 ? 176.242 187.663 247.590 1.00 43.25 ? 116 GLN A O      1 
ATOM   1748  C  CB     . GLN A  1 116 ? 175.244 187.011 244.868 1.00 43.25 ? 116 GLN A CB     1 
ATOM   1749  C  CG     . GLN A  1 116 ? 174.992 186.440 243.490 1.00 43.25 ? 116 GLN A CG     1 
ATOM   1750  C  CD     . GLN A  1 116 ? 173.533 186.492 243.099 1.00 43.25 ? 116 GLN A CD     1 
ATOM   1751  O  OE1    . GLN A  1 116 ? 173.128 187.301 242.268 1.00 43.25 ? 116 GLN A OE1    1 
ATOM   1752  N  NE2    . GLN A  1 116 ? 172.732 185.624 243.700 1.00 43.25 ? 116 GLN A NE2    1 
ATOM   1753  H  H      . GLN A  1 116 ? 176.041 184.961 245.947 1.00 43.25 ? 116 GLN A H      1 
ATOM   1754  H  HA     . GLN A  1 116 ? 177.286 186.939 244.698 1.00 43.25 ? 116 GLN A HA     1 
ATOM   1755  H  HB2    . GLN A  1 116 ? 174.600 186.631 245.486 1.00 43.25 ? 116 GLN A HB2    1 
ATOM   1756  H  HB3    . GLN A  1 116 ? 175.084 187.967 244.844 1.00 43.25 ? 116 GLN A HB3    1 
ATOM   1757  H  HG2    . GLN A  1 116 ? 175.516 186.932 242.839 1.00 43.25 ? 116 GLN A HG2    1 
ATOM   1758  H  HG3    . GLN A  1 116 ? 175.298 185.520 243.464 1.00 43.25 ? 116 GLN A HG3    1 
ATOM   1759  H  HE21   . GLN A  1 116 ? 173.052 185.072 244.277 1.00 43.25 ? 116 GLN A HE21   1 
ATOM   1760  H  HE22   . GLN A  1 116 ? 171.893 185.613 243.513 1.00 43.25 ? 116 GLN A HE22   1 
ATOM   1761  N  N      . LYS A  1 117 ? 177.970 188.528 246.431 1.00 46.48 ? 117 LYS A N      1 
ATOM   1762  C  CA     . LYS A  1 117 ? 178.352 189.463 247.484 1.00 46.48 ? 117 LYS A CA     1 
ATOM   1763  C  C      . LYS A  1 117 ? 179.371 190.443 246.912 1.00 46.48 ? 117 LYS A C      1 
ATOM   1764  O  O      . LYS A  1 117 ? 179.700 190.410 245.722 1.00 46.48 ? 117 LYS A O      1 
ATOM   1765  C  CB     . LYS A  1 117 ? 178.910 188.729 248.707 1.00 46.48 ? 117 LYS A CB     1 
ATOM   1766  C  CG     . LYS A  1 117 ? 180.185 187.936 248.436 1.00 46.48 ? 117 LYS A CG     1 
ATOM   1767  C  CD     . LYS A  1 117 ? 180.668 187.160 249.654 1.00 46.48 ? 117 LYS A CD     1 
ATOM   1768  C  CE     . LYS A  1 117 ? 179.735 186.022 250.012 1.00 46.48 ? 117 LYS A CE     1 
ATOM   1769  N  NZ     . LYS A  1 117 ? 180.377 185.033 250.911 1.00 46.48 ? 117 LYS A NZ     1 
ATOM   1770  H  H      . LYS A  1 117 ? 178.461 188.568 245.726 1.00 46.48 ? 117 LYS A H      1 
ATOM   1771  H  HA     . LYS A  1 117 ? 177.569 189.948 247.787 1.00 46.48 ? 117 LYS A HA     1 
ATOM   1772  H  HB2    . LYS A  1 117 ? 179.087 189.377 249.407 1.00 46.48 ? 117 LYS A HB2    1 
ATOM   1773  H  HB3    . LYS A  1 117 ? 178.231 188.124 249.046 1.00 46.48 ? 117 LYS A HB3    1 
ATOM   1774  H  HG2    . LYS A  1 117 ? 180.027 187.318 247.706 1.00 46.48 ? 117 LYS A HG2    1 
ATOM   1775  H  HG3    . LYS A  1 117 ? 180.884 188.544 248.147 1.00 46.48 ? 117 LYS A HG3    1 
ATOM   1776  H  HD2    . LYS A  1 117 ? 181.555 186.807 249.480 1.00 46.48 ? 117 LYS A HD2    1 
ATOM   1777  H  HD3    . LYS A  1 117 ? 180.746 187.763 250.410 1.00 46.48 ? 117 LYS A HD3    1 
ATOM   1778  H  HE2    . LYS A  1 117 ? 178.942 186.379 250.441 1.00 46.48 ? 117 LYS A HE2    1 
ATOM   1779  H  HE3    . LYS A  1 117 ? 179.443 185.578 249.201 1.00 46.48 ? 117 LYS A HE3    1 
ATOM   1780  H  HZ1    . LYS A  1 117 ? 179.799 184.382 251.098 1.00 46.48 ? 117 LYS A HZ1    1 
ATOM   1781  H  HZ2    . LYS A  1 117 ? 181.093 184.688 250.510 1.00 46.48 ? 117 LYS A HZ2    1 
ATOM   1782  H  HZ3    . LYS A  1 117 ? 180.625 185.435 251.666 1.00 46.48 ? 117 LYS A HZ3    1 
ATOM   1783  N  N      . LEU A  1 118 ? 179.864 191.322 247.782 1.00 52.56 ? 118 LEU A N      1 
ATOM   1784  C  CA     . LEU A  1 118 ? 180.936 192.251 247.451 1.00 52.56 ? 118 LEU A CA     1 
ATOM   1785  C  C      . LEU A  1 118 ? 182.273 191.564 247.691 1.00 52.56 ? 118 LEU A C      1 
ATOM   1786  O  O      . LEU A  1 118 ? 182.462 190.914 248.725 1.00 52.56 ? 118 LEU A O      1 
ATOM   1787  C  CB     . LEU A  1 118 ? 180.845 193.521 248.298 1.00 52.56 ? 118 LEU A CB     1 
ATOM   1788  C  CG     . LEU A  1 118 ? 179.715 194.535 248.091 1.00 52.56 ? 118 LEU A CG     1 
ATOM   1789  C  CD1    . LEU A  1 118 ? 179.673 195.016 246.658 1.00 52.56 ? 118 LEU A CD1    1 
ATOM   1790  C  CD2    . LEU A  1 118 ? 178.369 193.978 248.512 1.00 52.56 ? 118 LEU A CD2    1 
ATOM   1791  H  H      . LEU A  1 118 ? 179.580 191.395 248.591 1.00 52.56 ? 118 LEU A H      1 
ATOM   1792  H  HA     . LEU A  1 118 ? 180.854 192.508 246.519 1.00 52.56 ? 118 LEU A HA     1 
ATOM   1793  H  HB2    . LEU A  1 118 ? 180.807 193.240 249.226 1.00 52.56 ? 118 LEU A HB2    1 
ATOM   1794  H  HB3    . LEU A  1 118 ? 181.680 194.000 248.181 1.00 52.56 ? 118 LEU A HB3    1 
ATOM   1795  H  HG     . LEU A  1 118 ? 179.905 195.295 248.663 1.00 52.56 ? 118 LEU A HG     1 
ATOM   1796  H  HD11   . LEU A  1 118 ? 178.951 195.655 246.552 1.00 52.56 ? 118 LEU A HD11   1 
ATOM   1797  H  HD12   . LEU A  1 118 ? 180.516 195.440 246.434 1.00 52.56 ? 118 LEU A HD12   1 
ATOM   1798  H  HD13   . LEU A  1 118 ? 179.525 194.261 246.067 1.00 52.56 ? 118 LEU A HD13   1 
ATOM   1799  H  HD21   . LEU A  1 118 ? 177.682 194.647 248.366 1.00 52.56 ? 118 LEU A HD21   1 
ATOM   1800  H  HD22   . LEU A  1 118 ? 178.167 193.188 247.987 1.00 52.56 ? 118 LEU A HD22   1 
ATOM   1801  H  HD23   . LEU A  1 118 ? 178.396 193.742 249.453 1.00 52.56 ? 118 LEU A HD23   1 
ATOM   1802  N  N      . CYS A  1 119 ? 183.196 191.704 246.747 1.00 58.12 ? 119 CYS A N      1 
ATOM   1803  C  CA     . CYS A  1 119 ? 184.544 191.195 246.942 1.00 58.12 ? 119 CYS A CA     1 
ATOM   1804  C  C      . CYS A  1 119 ? 185.510 191.901 246.004 1.00 58.12 ? 119 CYS A C      1 
ATOM   1805  O  O      . CYS A  1 119 ? 185.079 192.545 245.041 1.00 58.12 ? 119 CYS A O      1 
ATOM   1806  C  CB     . CYS A  1 119 ? 184.620 189.681 246.702 1.00 58.12 ? 119 CYS A CB     1 
ATOM   1807  S  SG     . CYS A  1 119 ? 183.970 189.135 245.114 1.00 58.12 ? 119 CYS A SG     1 
ATOM   1808  H  H      . CYS A  1 119 ? 183.062 192.089 245.990 1.00 58.12 ? 119 CYS A H      1 
ATOM   1809  H  HA     . CYS A  1 119 ? 184.790 191.370 247.864 1.00 58.12 ? 119 CYS A HA     1 
ATOM   1810  H  HB2    . CYS A  1 119 ? 185.546 189.401 246.772 1.00 58.12 ? 119 CYS A HB2    1 
ATOM   1811  H  HB3    . CYS A  1 119 ? 184.133 189.229 247.409 1.00 58.12 ? 119 CYS A HB3    1 
ATOM   1812  N  N      . PRO A  1 120 ? 186.817 191.801 246.252 1.00 66.86 ? 120 PRO A N      1 
ATOM   1813  C  CA     . PRO A  1 120 ? 187.775 192.401 245.321 1.00 66.86 ? 120 PRO A CA     1 
ATOM   1814  C  C      . PRO A  1 120 ? 187.965 191.547 244.080 1.00 66.86 ? 120 PRO A C      1 
ATOM   1815  O  O      . PRO A  1 120 ? 187.798 190.326 244.101 1.00 66.86 ? 120 PRO A O      1 
ATOM   1816  C  CB     . PRO A  1 120 ? 189.072 192.479 246.136 1.00 66.86 ? 120 PRO A CB     1 
ATOM   1817  C  CG     . PRO A  1 120 ? 188.704 192.121 247.530 1.00 66.86 ? 120 PRO A CG     1 
ATOM   1818  C  CD     . PRO A  1 120 ? 187.511 191.254 247.429 1.00 66.86 ? 120 PRO A CD     1 
ATOM   1819  H  HA     . PRO A  1 120 ? 187.478 193.264 244.993 1.00 66.86 ? 120 PRO A HA     1 
ATOM   1820  H  HB2    . PRO A  1 120 ? 189.739 191.868 245.786 1.00 66.86 ? 120 PRO A HB2    1 
ATOM   1821  H  HB3    . PRO A  1 120 ? 189.454 193.370 246.096 1.00 66.86 ? 120 PRO A HB3    1 
ATOM   1822  H  HG2    . PRO A  1 120 ? 189.432 191.658 247.973 1.00 66.86 ? 120 PRO A HG2    1 
ATOM   1823  H  HG3    . PRO A  1 120 ? 188.512 192.915 248.053 1.00 66.86 ? 120 PRO A HG3    1 
ATOM   1824  H  HD2    . PRO A  1 120 ? 187.751 190.322 247.306 1.00 66.86 ? 120 PRO A HD2    1 
ATOM   1825  H  HD3    . PRO A  1 120 ? 186.961 191.302 248.227 1.00 66.86 ? 120 PRO A HD3    1 
ATOM   1826  N  N      . GLU A  1 121 ? 188.327 192.213 242.989 1.00 67.67 ? 121 GLU A N      1 
ATOM   1827  C  CA     . GLU A  1 121 ? 188.638 191.527 241.748 1.00 67.67 ? 121 GLU A CA     1 
ATOM   1828  C  C      . GLU A  1 121 ? 190.065 190.998 241.784 1.00 67.67 ? 121 GLU A C      1 
ATOM   1829  O  O      . GLU A  1 121 ? 190.967 191.618 242.352 1.00 67.67 ? 121 GLU A O      1 
ATOM   1830  C  CB     . GLU A  1 121 ? 188.450 192.471 240.558 1.00 67.67 ? 121 GLU A CB     1 
ATOM   1831  C  CG     . GLU A  1 121 ? 188.865 191.910 239.195 1.00 67.67 ? 121 GLU A CG     1 
ATOM   1832  C  CD     . GLU A  1 121 ? 188.182 190.599 238.850 1.00 67.67 ? 121 GLU A CD     1 
ATOM   1833  O  OE1    . GLU A  1 121 ? 187.079 190.341 239.375 1.00 67.67 ? 121 GLU A OE1    1 
ATOM   1834  O  OE2    . GLU A  1 121 ? 188.749 189.825 238.050 1.00 67.67 ? 121 GLU A OE2    1 
ATOM   1835  H  H      . GLU A  1 121 ? 188.398 193.069 242.950 1.00 67.67 ? 121 GLU A H      1 
ATOM   1836  H  HA     . GLU A  1 121 ? 188.031 190.777 241.646 1.00 67.67 ? 121 GLU A HA     1 
ATOM   1837  H  HB2    . GLU A  1 121 ? 187.515 192.727 240.513 1.00 67.67 ? 121 GLU A HB2    1 
ATOM   1838  H  HB3    . GLU A  1 121 ? 188.958 193.280 240.725 1.00 67.67 ? 121 GLU A HB3    1 
ATOM   1839  H  HG2    . GLU A  1 121 ? 188.661 192.564 238.508 1.00 67.67 ? 121 GLU A HG2    1 
ATOM   1840  H  HG3    . GLU A  1 121 ? 189.826 191.779 239.186 1.00 67.67 ? 121 GLU A HG3    1 
ATOM   1841  N  N      . TYR A  1 122 ? 190.260 189.842 241.171 1.00 71.15 ? 122 TYR A N      1 
ATOM   1842  C  CA     . TYR A  1 122 ? 191.581 189.235 241.115 1.00 71.15 ? 122 TYR A CA     1 
ATOM   1843  C  C      . TYR A  1 122 ? 192.490 190.101 240.248 1.00 71.15 ? 122 TYR A C      1 
ATOM   1844  O  O      . TYR A  1 122 ? 192.126 190.396 239.102 1.00 71.15 ? 122 TYR A O      1 
ATOM   1845  C  CB     . TYR A  1 122 ? 191.490 187.825 240.549 1.00 71.15 ? 122 TYR A CB     1 
ATOM   1846  C  CG     . TYR A  1 122 ? 192.797 187.071 240.559 1.00 71.15 ? 122 TYR A CG     1 
ATOM   1847  C  CD1    . TYR A  1 122 ? 193.225 186.401 241.695 1.00 71.15 ? 122 TYR A CD1    1 
ATOM   1848  C  CD2    . TYR A  1 122 ? 193.599 187.021 239.429 1.00 71.15 ? 122 TYR A CD2    1 
ATOM   1849  C  CE1    . TYR A  1 122 ? 194.417 185.709 241.708 1.00 71.15 ? 122 TYR A CE1    1 
ATOM   1850  C  CE2    . TYR A  1 122 ? 194.793 186.331 239.431 1.00 71.15 ? 122 TYR A CE2    1 
ATOM   1851  C  CZ     . TYR A  1 122 ? 195.197 185.676 240.574 1.00 71.15 ? 122 TYR A CZ     1 
ATOM   1852  O  OH     . TYR A  1 122 ? 196.387 184.987 240.580 1.00 71.15 ? 122 TYR A OH     1 
ATOM   1853  H  H      . TYR A  1 122 ? 189.641 189.391 240.780 1.00 71.15 ? 122 TYR A H      1 
ATOM   1854  H  HA     . TYR A  1 122 ? 191.950 189.177 242.010 1.00 71.15 ? 122 TYR A HA     1 
ATOM   1855  H  HB2    . TYR A  1 122 ? 190.835 187.324 241.059 1.00 71.15 ? 122 TYR A HB2    1 
ATOM   1856  H  HB3    . TYR A  1 122 ? 191.163 187.873 239.637 1.00 71.15 ? 122 TYR A HB3    1 
ATOM   1857  H  HD1    . TYR A  1 122 ? 192.699 186.419 242.462 1.00 71.15 ? 122 TYR A HD1    1 
ATOM   1858  H  HD2    . TYR A  1 122 ? 193.327 187.461 238.656 1.00 71.15 ? 122 TYR A HD2    1 
ATOM   1859  H  HE1    . TYR A  1 122 ? 194.693 185.267 242.478 1.00 71.15 ? 122 TYR A HE1    1 
ATOM   1860  H  HE2    . TYR A  1 122 ? 195.322 186.308 238.666 1.00 71.15 ? 122 TYR A HE2    1 
ATOM   1861  H  HH     . TYR A  1 122 ? 196.753 185.052 239.827 1.00 71.15 ? 122 TYR A HH     1 
ATOM   1862  N  N      . PRO A  1 123 ? 193.669 190.537 240.730 1.00 78.32 ? 123 PRO A N      1 
ATOM   1863  C  CA     . PRO A  1 123 ? 194.491 191.424 239.897 1.00 78.32 ? 123 PRO A CA     1 
ATOM   1864  C  C      . PRO A  1 123 ? 195.130 190.701 238.726 1.00 78.32 ? 123 PRO A C      1 
ATOM   1865  O  O      . PRO A  1 123 ? 196.071 189.921 238.904 1.00 78.32 ? 123 PRO A O      1 
ATOM   1866  C  CB     . PRO A  1 123 ? 195.545 191.943 240.879 1.00 78.32 ? 123 PRO A CB     1 
ATOM   1867  C  CG     . PRO A  1 123 ? 195.700 190.847 241.844 1.00 78.32 ? 123 PRO A CG     1 
ATOM   1868  C  CD     . PRO A  1 123 ? 194.335 190.251 242.015 1.00 78.32 ? 123 PRO A CD     1 
ATOM   1869  H  HA     . PRO A  1 123 ? 193.969 192.128 239.482 1.00 78.32 ? 123 PRO A HA     1 
ATOM   1870  H  HB2    . PRO A  1 123 ? 196.381 192.142 240.430 1.00 78.32 ? 123 PRO A HB2    1 
ATOM   1871  H  HB3    . PRO A  1 123 ? 195.254 192.760 241.313 1.00 78.32 ? 123 PRO A HB3    1 
ATOM   1872  H  HG2    . PRO A  1 123 ? 196.330 190.185 241.519 1.00 78.32 ? 123 PRO A HG2    1 
ATOM   1873  H  HG3    . PRO A  1 123 ? 196.044 191.175 242.690 1.00 78.32 ? 123 PRO A HG3    1 
ATOM   1874  H  HD2    . PRO A  1 123 ? 194.381 189.298 242.189 1.00 78.32 ? 123 PRO A HD2    1 
ATOM   1875  H  HD3    . PRO A  1 123 ? 193.861 190.653 242.760 1.00 78.32 ? 123 PRO A HD3    1 
ATOM   1876  N  N      . SER A  1 124 ? 194.626 190.961 237.523 1.00 80.50 ? 124 SER A N      1 
ATOM   1877  C  CA     . SER A  1 124 ? 195.172 190.370 236.314 1.00 80.50 ? 124 SER A CA     1 
ATOM   1878  C  C      . SER A  1 124 ? 196.338 191.211 235.800 1.00 80.50 ? 124 SER A C      1 
ATOM   1879  O  O      . SER A  1 124 ? 196.800 192.153 236.451 1.00 80.50 ? 124 SER A O      1 
ATOM   1880  C  CB     . SER A  1 124 ? 194.084 190.237 235.252 1.00 80.50 ? 124 SER A CB     1 
ATOM   1881  O  OG     . SER A  1 124 ? 194.605 189.675 234.061 1.00 80.50 ? 124 SER A OG     1 
ATOM   1882  H  H      . SER A  1 124 ? 193.958 191.485 237.388 1.00 80.50 ? 124 SER A H      1 
ATOM   1883  H  HA     . SER A  1 124 ? 195.504 189.482 236.518 1.00 80.50 ? 124 SER A HA     1 
ATOM   1884  H  HB2    . SER A  1 124 ? 193.365 189.680 235.589 1.00 80.50 ? 124 SER A HB2    1 
ATOM   1885  H  HB3    . SER A  1 124 ? 193.703 191.109 235.063 1.00 80.50 ? 124 SER A HB3    1 
ATOM   1886  H  HG     . SER A  1 124 ? 194.991 188.950 234.238 1.00 80.50 ? 124 SER A HG     1 
ATOM   1887  N  N      . ARG A  1 125 ? 196.824 190.864 234.612 1.00 84.77 ? 125 ARG A N      1 
ATOM   1888  C  CA     . ARG A  1 125 ? 197.917 191.603 233.991 1.00 84.77 ? 125 ARG A CA     1 
ATOM   1889  C  C      . ARG A  1 125 ? 197.411 192.969 233.544 1.00 84.77 ? 125 ARG A C      1 
ATOM   1890  O  O      . ARG A  1 125 ? 196.707 193.079 232.535 1.00 84.77 ? 125 ARG A O      1 
ATOM   1891  C  CB     . ARG A  1 125 ? 198.481 190.816 232.811 1.00 84.77 ? 125 ARG A CB     1 
ATOM   1892  H  H      . ARG A  1 125 ? 196.533 190.201 234.148 1.00 84.77 ? 125 ARG A H      1 
ATOM   1893  H  HA     . ARG A  1 125 ? 198.632 191.729 234.634 1.00 84.77 ? 125 ARG A HA     1 
ATOM   1894  N  N      . GLY A  1 126 ? 197.766 194.010 234.296 1.00 82.60 ? 126 GLY A N      1 
ATOM   1895  C  CA     . GLY A  1 126 ? 197.384 195.368 233.971 1.00 82.60 ? 126 GLY A CA     1 
ATOM   1896  C  C      . GLY A  1 126 ? 196.133 195.873 234.655 1.00 82.60 ? 126 GLY A C      1 
ATOM   1897  O  O      . GLY A  1 126 ? 195.712 197.003 234.373 1.00 82.60 ? 126 GLY A O      1 
ATOM   1898  H  H      . GLY A  1 126 ? 198.238 193.940 235.012 1.00 82.60 ? 126 GLY A H      1 
ATOM   1899  H  HA2    . GLY A  1 126 ? 198.119 195.958 234.199 1.00 82.60 ? 126 GLY A HA2    1 
ATOM   1900  H  HA3    . GLY A  1 126 ? 197.257 195.431 233.011 1.00 82.60 ? 126 GLY A HA3    1 
ATOM   1901  N  N      . LYS A  1 127 ? 195.529 195.084 235.546 1.00 74.58 ? 127 LYS A N      1 
ATOM   1902  C  CA     . LYS A  1 127 ? 194.318 195.474 236.259 1.00 74.58 ? 127 LYS A CA     1 
ATOM   1903  C  C      . LYS A  1 127 ? 194.601 195.923 237.689 1.00 74.58 ? 127 LYS A C      1 
ATOM   1904  O  O      . LYS A  1 127 ? 193.668 196.021 238.493 1.00 74.58 ? 127 LYS A O      1 
ATOM   1905  C  CB     . LYS A  1 127 ? 193.318 194.316 236.256 1.00 74.58 ? 127 LYS A CB     1 
ATOM   1906  C  CG     . LYS A  1 127 ? 191.866 194.738 236.425 1.00 74.58 ? 127 LYS A CG     1 
ATOM   1907  C  CD     . LYS A  1 127 ? 190.917 193.609 236.069 1.00 74.58 ? 127 LYS A CD     1 
ATOM   1908  C  CE     . LYS A  1 127 ? 189.467 194.049 236.169 1.00 74.58 ? 127 LYS A CE     1 
ATOM   1909  N  NZ     . LYS A  1 127 ? 188.518 192.958 235.809 1.00 74.58 ? 127 LYS A NZ     1 
ATOM   1910  H  H      . LYS A  1 127 ? 195.816 194.300 235.753 1.00 74.58 ? 127 LYS A H      1 
ATOM   1911  H  HA     . LYS A  1 127 ? 193.940 196.236 235.793 1.00 74.58 ? 127 LYS A HA     1 
ATOM   1912  H  HB2    . LYS A  1 127 ? 193.407 193.829 235.422 1.00 74.58 ? 127 LYS A HB2    1 
ATOM   1913  H  HB3    . LYS A  1 127 ? 193.550 193.701 236.970 1.00 74.58 ? 127 LYS A HB3    1 
ATOM   1914  H  HG2    . LYS A  1 127 ? 191.712 195.015 237.342 1.00 74.58 ? 127 LYS A HG2    1 
ATOM   1915  H  HG3    . LYS A  1 127 ? 191.683 195.506 235.862 1.00 74.58 ? 127 LYS A HG3    1 
ATOM   1916  H  HD2    . LYS A  1 127 ? 191.102 193.301 235.168 1.00 74.58 ? 127 LYS A HD2    1 
ATOM   1917  H  HD3    . LYS A  1 127 ? 191.070 192.857 236.662 1.00 74.58 ? 127 LYS A HD3    1 
ATOM   1918  H  HE2    . LYS A  1 127 ? 189.284 194.349 237.073 1.00 74.58 ? 127 LYS A HE2    1 
ATOM   1919  H  HE3    . LYS A  1 127 ? 189.321 194.808 235.583 1.00 74.58 ? 127 LYS A HE3    1 
ATOM   1920  H  HZ1    . LYS A  1 127 ? 187.687 193.211 236.004 1.00 74.58 ? 127 LYS A HZ1    1 
ATOM   1921  H  HZ2    . LYS A  1 127 ? 188.579 192.787 234.938 1.00 74.58 ? 127 LYS A HZ2    1 
ATOM   1922  H  HZ3    . LYS A  1 127 ? 188.720 192.224 236.270 1.00 74.58 ? 127 LYS A HZ3    1 
ATOM   1923  N  N      . GLN A  1 128 ? 195.859 196.195 238.027 1.00 82.63 ? 128 GLN A N      1 
ATOM   1924  C  CA     . GLN A  1 128 ? 196.187 196.705 239.349 1.00 82.63 ? 128 GLN A CA     1 
ATOM   1925  C  C      . GLN A  1 128 ? 195.600 198.098 239.546 1.00 82.63 ? 128 GLN A C      1 
ATOM   1926  O  O      . GLN A  1 128 ? 195.315 198.819 238.586 1.00 82.63 ? 128 GLN A O      1 
ATOM   1927  C  CB     . GLN A  1 128 ? 197.702 196.748 239.542 1.00 82.63 ? 128 GLN A CB     1 
ATOM   1928  C  CG     . GLN A  1 128 ? 198.349 195.388 239.735 1.00 82.63 ? 128 GLN A CG     1 
ATOM   1929  C  CD     . GLN A  1 128 ? 198.160 194.846 241.137 1.00 82.63 ? 128 GLN A CD     1 
ATOM   1930  O  OE1    . GLN A  1 128 ? 197.351 195.358 241.911 1.00 82.63 ? 128 GLN A OE1    1 
ATOM   1931  N  NE2    . GLN A  1 128 ? 198.914 193.807 241.473 1.00 82.63 ? 128 GLN A NE2    1 
ATOM   1932  H  H      . GLN A  1 128 ? 196.534 196.090 237.505 1.00 82.63 ? 128 GLN A H      1 
ATOM   1933  H  HA     . GLN A  1 128 ? 195.802 196.108 240.009 1.00 82.63 ? 128 GLN A HA     1 
ATOM   1934  H  HB2    . GLN A  1 128 ? 198.103 197.178 238.771 1.00 82.63 ? 128 GLN A HB2    1 
ATOM   1935  H  HB3    . GLN A  1 128 ? 197.903 197.302 240.312 1.00 82.63 ? 128 GLN A HB3    1 
ATOM   1936  H  HG2    . GLN A  1 128 ? 197.974 194.762 239.097 1.00 82.63 ? 128 GLN A HG2    1 
ATOM   1937  H  HG3    . GLN A  1 128 ? 199.297 195.455 239.543 1.00 82.63 ? 128 GLN A HG3    1 
ATOM   1938  H  HE21   . GLN A  1 128 ? 199.468 193.476 240.905 1.00 82.63 ? 128 GLN A HE21   1 
ATOM   1939  H  HE22   . GLN A  1 128 ? 198.848 193.464 242.259 1.00 82.63 ? 128 GLN A HE22   1 
ATOM   1940  N  N      . CYS A  1 129 ? 195.418 198.472 240.809 1.00 86.60 ? 129 CYS A N      1 
ATOM   1941  C  CA     . CYS A  1 129 ? 194.869 199.781 241.147 1.00 86.60 ? 129 CYS A CA     1 
ATOM   1942  C  C      . CYS A  1 129 ? 195.203 200.094 242.596 1.00 86.60 ? 129 CYS A C      1 
ATOM   1943  O  O      . CYS A  1 129 ? 194.772 199.370 243.498 1.00 86.60 ? 129 CYS A O      1 
ATOM   1944  C  CB     . CYS A  1 129 ? 193.357 199.815 240.928 1.00 86.60 ? 129 CYS A CB     1 
ATOM   1945  S  SG     . CYS A  1 129 ? 192.583 201.399 241.319 1.00 86.60 ? 129 CYS A SG     1 
ATOM   1946  H  H      . CYS A  1 129 ? 195.607 197.979 241.488 1.00 86.60 ? 129 CYS A H      1 
ATOM   1947  H  HA     . CYS A  1 129 ? 195.263 200.451 240.567 1.00 86.60 ? 129 CYS A HA     1 
ATOM   1948  H  HB2    . CYS A  1 129 ? 193.170 199.596 240.002 1.00 86.60 ? 129 CYS A HB2    1 
ATOM   1949  H  HB3    . CYS A  1 129 ? 192.947 199.124 241.471 1.00 86.60 ? 129 CYS A HB3    1 
ATOM   1950  H  HG     . CYS A  1 129 ? 191.403 201.329 241.115 1.00 86.60 ? 129 CYS A HG     1 
ATOM   1951  N  N      . HIS A  1 130 ? 195.959 201.172 242.808 1.00 89.86 ? 130 HIS A N      1 
ATOM   1952  C  CA     . HIS A  1 130 ? 196.315 201.650 244.139 1.00 89.86 ? 130 HIS A CA     1 
ATOM   1953  C  C      . HIS A  1 130 ? 195.701 203.010 244.452 1.00 89.86 ? 130 HIS A C      1 
ATOM   1954  O  O      . HIS A  1 130 ? 196.180 203.700 245.357 1.00 89.86 ? 130 HIS A O      1 
ATOM   1955  C  CB     . HIS A  1 130 ? 197.838 201.718 244.285 1.00 89.86 ? 130 HIS A CB     1 
ATOM   1956  C  CG     . HIS A  1 130 ? 198.502 202.643 243.313 1.00 89.86 ? 130 HIS A CG     1 
ATOM   1957  N  ND1    . HIS A  1 130 ? 199.059 202.205 242.131 1.00 89.86 ? 130 HIS A ND1    1 
ATOM   1958  C  CD2    . HIS A  1 130 ? 198.703 203.982 243.349 1.00 89.86 ? 130 HIS A CD2    1 
ATOM   1959  C  CE1    . HIS A  1 130 ? 199.572 203.234 241.480 1.00 89.86 ? 130 HIS A CE1    1 
ATOM   1960  N  NE2    . HIS A  1 130 ? 199.368 204.324 242.197 1.00 89.86 ? 130 HIS A NE2    1 
ATOM   1961  H  H      . HIS A  1 130 ? 196.283 201.651 242.172 1.00 89.86 ? 130 HIS A H      1 
ATOM   1962  H  HA     . HIS A  1 130 ? 195.953 201.016 244.777 1.00 89.86 ? 130 HIS A HA     1 
ATOM   1963  H  HB2    . HIS A  1 130 ? 198.055 202.001 245.187 1.00 89.86 ? 130 HIS A HB2    1 
ATOM   1964  H  HB3    . HIS A  1 130 ? 198.205 200.827 244.172 1.00 89.86 ? 130 HIS A HB3    1 
ATOM   1965  H  HD2    . HIS A  1 130 ? 198.440 204.562 244.027 1.00 89.86 ? 130 HIS A HD2    1 
ATOM   1966  H  HE1    . HIS A  1 130 ? 200.003 203.197 240.657 1.00 89.86 ? 130 HIS A HE1    1 
ATOM   1967  H  HE2    . HIS A  1 130 ? 199.612 205.119 241.978 1.00 89.86 ? 130 HIS A HE2    1 
ATOM   1968  N  N      . SER A  1 131 ? 194.654 203.407 243.728 1.00 88.36 ? 131 SER A N      1 
ATOM   1969  C  CA     . SER A  1 131 ? 194.011 204.706 243.891 1.00 88.36 ? 131 SER A CA     1 
ATOM   1970  C  C      . SER A  1 131 ? 192.504 204.505 243.940 1.00 88.36 ? 131 SER A C      1 
ATOM   1971  O  O      . SER A  1 131 ? 191.911 203.998 242.982 1.00 88.36 ? 131 SER A O      1 
ATOM   1972  C  CB     . SER A  1 131 ? 194.392 205.649 242.748 1.00 88.36 ? 131 SER A CB     1 
ATOM   1973  O  OG     . SER A  1 131 ? 194.024 205.103 241.494 1.00 88.36 ? 131 SER A OG     1 
ATOM   1974  H  H      . SER A  1 131 ? 194.293 202.919 243.119 1.00 88.36 ? 131 SER A H      1 
ATOM   1975  H  HA     . SER A  1 131 ? 194.312 205.113 244.718 1.00 88.36 ? 131 SER A HA     1 
ATOM   1976  H  HB2    . SER A  1 131 ? 193.955 206.506 242.872 1.00 88.36 ? 131 SER A HB2    1 
ATOM   1977  H  HB3    . SER A  1 131 ? 195.348 205.813 242.765 1.00 88.36 ? 131 SER A HB3    1 
ATOM   1978  H  HG     . SER A  1 131 ? 193.266 204.747 241.555 1.00 88.36 ? 131 SER A HG     1 
ATOM   1979  N  N      . ASP A  1 132 ? 191.886 204.909 245.052 1.00 85.17 ? 132 ASP A N      1 
ATOM   1980  C  CA     . ASP A  1 132 ? 190.449 204.733 245.216 1.00 85.17 ? 132 ASP A CA     1 
ATOM   1981  C  C      . ASP A  1 132 ? 189.639 205.649 244.306 1.00 85.17 ? 132 ASP A C      1 
ATOM   1982  O  O      . ASP A  1 132 ? 188.473 205.349 244.031 1.00 85.17 ? 132 ASP A O      1 
ATOM   1983  C  CB     . ASP A  1 132 ? 190.057 204.977 246.674 1.00 85.17 ? 132 ASP A CB     1 
ATOM   1984  H  H      . ASP A  1 132 ? 192.281 205.285 245.717 1.00 85.17 ? 132 ASP A H      1 
ATOM   1985  H  HA     . ASP A  1 132 ? 190.243 203.819 244.963 1.00 85.17 ? 132 ASP A HA     1 
ATOM   1986  N  N      . GLN A  1 133 ? 190.224 206.754 243.839 1.00 85.42 ? 133 GLN A N      1 
ATOM   1987  C  CA     . GLN A  1 133 ? 189.505 207.694 242.987 1.00 85.42 ? 133 GLN A CA     1 
ATOM   1988  C  C      . GLN A  1 133 ? 189.545 207.313 241.513 1.00 85.42 ? 133 GLN A C      1 
ATOM   1989  O  O      . GLN A  1 133 ? 188.737 207.829 240.734 1.00 85.42 ? 133 GLN A O      1 
ATOM   1990  C  CB     . GLN A  1 133 ? 190.080 209.102 243.161 1.00 85.42 ? 133 GLN A CB     1 
ATOM   1991  H  H      . GLN A  1 133 ? 191.038 206.975 244.006 1.00 85.42 ? 133 GLN A H      1 
ATOM   1992  H  HA     . GLN A  1 133 ? 188.577 207.668 243.267 1.00 85.42 ? 133 GLN A HA     1 
ATOM   1993  N  N      . GLY A  1 134 ? 190.460 206.430 241.112 1.00 85.71 ? 134 GLY A N      1 
ATOM   1994  C  CA     . GLY A  1 134 ? 190.574 206.088 239.704 1.00 85.71 ? 134 GLY A CA     1 
ATOM   1995  C  C      . GLY A  1 134 ? 189.392 205.286 239.192 1.00 85.71 ? 134 GLY A C      1 
ATOM   1996  O  O      . GLY A  1 134 ? 188.991 205.427 238.033 1.00 85.71 ? 134 GLY A O      1 
ATOM   1997  H  H      . GLY A  1 134 ? 191.013 206.026 241.632 1.00 85.71 ? 134 GLY A H      1 
ATOM   1998  H  HA2    . GLY A  1 134 ? 190.656 206.903 239.184 1.00 85.71 ? 134 GLY A HA2    1 
ATOM   1999  H  HA3    . GLY A  1 134 ? 191.388 205.580 239.565 1.00 85.71 ? 134 GLY A HA3    1 
ATOM   2000  N  N      . CYS A  1 135 ? 188.823 204.434 240.039 1.00 77.40 ? 135 CYS A N      1 
ATOM   2001  C  CA     . CYS A  1 135 ? 187.705 203.598 239.630 1.00 77.40 ? 135 CYS A CA     1 
ATOM   2002  C  C      . CYS A  1 135 ? 186.467 204.443 239.353 1.00 77.40 ? 135 CYS A C      1 
ATOM   2003  O  O      . CYS A  1 135 ? 186.383 205.612 239.740 1.00 77.40 ? 135 CYS A O      1 
ATOM   2004  C  CB     . CYS A  1 135 ? 187.388 202.565 240.707 1.00 77.40 ? 135 CYS A CB     1 
ATOM   2005  S  SG     . CYS A  1 135 ? 186.883 203.284 242.278 1.00 77.40 ? 135 CYS A SG     1 
ATOM   2006  H  H      . CYS A  1 135 ? 189.071 204.326 240.855 1.00 77.40 ? 135 CYS A H      1 
ATOM   2007  H  HA     . CYS A  1 135 ? 187.960 203.140 238.814 1.00 77.40 ? 135 CYS A HA     1 
ATOM   2008  H  HB2    . CYS A  1 135 ? 186.682 201.982 240.386 1.00 77.40 ? 135 CYS A HB2    1 
ATOM   2009  H  HB3    . CYS A  1 135 ? 188.171 202.010 240.852 1.00 77.40 ? 135 CYS A HB3    1 
ATOM   2010  H  HG     . CYS A  1 135 ? 187.744 204.018 242.678 1.00 77.40 ? 135 CYS A HG     1 
ATOM   2011  N  N      . ILE A  1 136 ? 185.504 203.833 238.665 1.00 67.98 ? 136 ILE A N      1 
ATOM   2012  C  CA     . ILE A  1 136 ? 184.235 204.466 238.322 1.00 67.98 ? 136 ILE A CA     1 
ATOM   2013  C  C      . ILE A  1 136 ? 183.103 203.532 238.725 1.00 67.98 ? 136 ILE A C      1 
ATOM   2014  O  O      . ILE A  1 136 ? 183.218 202.307 238.602 1.00 67.98 ? 136 ILE A O      1 
ATOM   2015  C  CB     . ILE A  1 136 ? 184.171 204.818 236.820 1.00 67.98 ? 136 ILE A CB     1 
ATOM   2016  C  CG1    . ILE A  1 136 ? 182.765 205.288 236.434 1.00 67.98 ? 136 ILE A CG1    1 
ATOM   2017  C  CG2    . ILE A  1 136 ? 184.604 203.633 235.962 1.00 67.98 ? 136 ILE A CG2    1 
ATOM   2018  C  CD1    . ILE A  1 136 ? 182.715 206.110 235.167 1.00 67.98 ? 136 ILE A CD1    1 
ATOM   2019  H  H      . ILE A  1 136 ? 185.572 203.025 238.380 1.00 67.98 ? 136 ILE A H      1 
ATOM   2020  H  HA     . ILE A  1 136 ? 184.149 205.303 238.805 1.00 67.98 ? 136 ILE A HA     1 
ATOM   2021  H  HB     . ILE A  1 136 ? 184.790 205.547 236.655 1.00 67.98 ? 136 ILE A HB     1 
ATOM   2022  H  HG12   . ILE A  1 136 ? 182.193 204.512 236.327 1.00 67.98 ? 136 ILE A HG12   1 
ATOM   2023  H  HG13   . ILE A  1 136 ? 182.398 205.812 237.163 1.00 67.98 ? 136 ILE A HG13   1 
ATOM   2024  H  HG21   . ILE A  1 136 ? 184.556 203.877 235.025 1.00 67.98 ? 136 ILE A HG21   1 
ATOM   2025  H  HG22   . ILE A  1 136 ? 185.515 203.388 236.185 1.00 67.98 ? 136 ILE A HG22   1 
ATOM   2026  H  HG23   . ILE A  1 136 ? 184.016 202.880 236.130 1.00 67.98 ? 136 ILE A HG23   1 
ATOM   2027  H  HD11   . ILE A  1 136 ? 181.798 206.371 234.986 1.00 67.98 ? 136 ILE A HD11   1 
ATOM   2028  H  HD12   . ILE A  1 136 ? 183.262 206.904 235.274 1.00 67.98 ? 136 ILE A HD12   1 
ATOM   2029  H  HD13   . ILE A  1 136 ? 183.053 205.583 234.426 1.00 67.98 ? 136 ILE A HD13   1 
ATOM   2030  N  N      . LYS A  1 137 ? 182.009 204.115 239.206 1.00 65.03 ? 137 LYS A N      1 
ATOM   2031  C  CA     . LYS A  1 137 ? 180.863 203.342 239.654 1.00 65.03 ? 137 LYS A CA     1 
ATOM   2032  C  C      . LYS A  1 137 ? 180.011 202.899 238.471 1.00 65.03 ? 137 LYS A C      1 
ATOM   2033  O  O      . LYS A  1 137 ? 179.837 203.630 237.492 1.00 65.03 ? 137 LYS A O      1 
ATOM   2034  C  CB     . LYS A  1 137 ? 180.011 204.167 240.619 1.00 65.03 ? 137 LYS A CB     1 
ATOM   2035  C  CG     . LYS A  1 137 ? 179.021 203.360 241.441 1.00 65.03 ? 137 LYS A CG     1 
ATOM   2036  C  CD     . LYS A  1 137 ? 177.900 204.237 241.963 1.00 65.03 ? 137 LYS A CD     1 
ATOM   2037  C  CE     . LYS A  1 137 ? 176.996 203.482 242.918 1.00 65.03 ? 137 LYS A CE     1 
ATOM   2038  N  NZ     . LYS A  1 137 ? 177.650 203.242 244.228 1.00 65.03 ? 137 LYS A NZ     1 
ATOM   2039  H  H      . LYS A  1 137 ? 181.913 204.966 239.280 1.00 65.03 ? 137 LYS A H      1 
ATOM   2040  H  HA     . LYS A  1 137 ? 181.194 202.554 240.112 1.00 65.03 ? 137 LYS A HA     1 
ATOM   2041  H  HB2    . LYS A  1 137 ? 180.600 204.645 241.223 1.00 65.03 ? 137 LYS A HB2    1 
ATOM   2042  H  HB3    . LYS A  1 137 ? 179.523 204.834 240.111 1.00 65.03 ? 137 LYS A HB3    1 
ATOM   2043  H  HG2    . LYS A  1 137 ? 178.651 202.647 240.898 1.00 65.03 ? 137 LYS A HG2    1 
ATOM   2044  H  HG3    . LYS A  1 137 ? 179.480 202.941 242.185 1.00 65.03 ? 137 LYS A HG3    1 
ATOM   2045  H  HD2    . LYS A  1 137 ? 178.276 205.009 242.415 1.00 65.03 ? 137 LYS A HD2    1 
ATOM   2046  H  HD3    . LYS A  1 137 ? 177.377 204.572 241.218 1.00 65.03 ? 137 LYS A HD3    1 
ATOM   2047  H  HE2    . LYS A  1 137 ? 176.177 203.985 243.053 1.00 65.03 ? 137 LYS A HE2    1 
ATOM   2048  H  HE3    . LYS A  1 137 ? 176.745 202.633 242.522 1.00 65.03 ? 137 LYS A HE3    1 
ATOM   2049  H  HZ1    . LYS A  1 137 ? 177.061 202.890 244.794 1.00 65.03 ? 137 LYS A HZ1    1 
ATOM   2050  H  HZ2    . LYS A  1 137 ? 178.331 202.679 244.121 1.00 65.03 ? 137 LYS A HZ2    1 
ATOM   2051  H  HZ3    . LYS A  1 137 ? 177.951 204.013 244.555 1.00 65.03 ? 137 LYS A HZ3    1 
ATOM   2052  N  N      . GLY A  1 138 ? 179.477 201.686 238.575 1.00 63.07 ? 138 GLY A N      1 
ATOM   2053  C  CA     . GLY A  1 138 ? 178.536 201.178 237.588 1.00 63.07 ? 138 GLY A CA     1 
ATOM   2054  C  C      . GLY A  1 138 ? 179.092 201.081 236.185 1.00 63.07 ? 138 GLY A C      1 
ATOM   2055  O  O      . GLY A  1 138 ? 178.379 201.377 235.218 1.00 63.07 ? 138 GLY A O      1 
ATOM   2056  H  H      . GLY A  1 138 ? 179.650 201.139 239.216 1.00 63.07 ? 138 GLY A H      1 
ATOM   2057  H  HA2    . GLY A  1 138 ? 178.236 200.299 237.866 1.00 63.07 ? 138 GLY A HA2    1 
ATOM   2058  H  HA3    . GLY A  1 138 ? 177.755 201.754 237.576 1.00 63.07 ? 138 GLY A HA3    1 
ATOM   2059  N  N      . TRP A  1 139 ? 180.349 200.662 236.051 1.00 62.86 ? 139 TRP A N      1 
ATOM   2060  C  CA     . TRP A  1 139 ? 181.006 200.511 234.760 1.00 62.86 ? 139 TRP A CA     1 
ATOM   2061  C  C      . TRP A  1 139 ? 181.235 199.033 234.484 1.00 62.86 ? 139 TRP A C      1 
ATOM   2062  O  O      . TRP A  1 139 ? 181.765 198.314 235.338 1.00 62.86 ? 139 TRP A O      1 
ATOM   2063  C  CB     . TRP A  1 139 ? 182.334 201.267 234.727 1.00 62.86 ? 139 TRP A CB     1 
ATOM   2064  C  CG     . TRP A  1 139 ? 183.051 201.147 233.422 1.00 62.86 ? 139 TRP A CG     1 
ATOM   2065  C  CD1    . TRP A  1 139 ? 182.577 201.497 232.192 1.00 62.86 ? 139 TRP A CD1    1 
ATOM   2066  C  CD2    . TRP A  1 139 ? 184.375 200.646 233.214 1.00 62.86 ? 139 TRP A CD2    1 
ATOM   2067  N  NE1    . TRP A  1 139 ? 183.523 201.241 231.231 1.00 62.86 ? 139 TRP A NE1    1 
ATOM   2068  C  CE2    . TRP A  1 139 ? 184.637 200.719 231.833 1.00 62.86 ? 139 TRP A CE2    1 
ATOM   2069  C  CE3    . TRP A  1 139 ? 185.364 200.143 234.062 1.00 62.86 ? 139 TRP A CE3    1 
ATOM   2070  C  CZ2    . TRP A  1 139 ? 185.847 200.307 231.282 1.00 62.86 ? 139 TRP A CZ2    1 
ATOM   2071  C  CZ3    . TRP A  1 139 ? 186.562 199.735 233.514 1.00 62.86 ? 139 TRP A CZ3    1 
ATOM   2072  C  CH2    . TRP A  1 139 ? 186.794 199.820 232.137 1.00 62.86 ? 139 TRP A CH2    1 
ATOM   2073  H  H      . TRP A  1 139 ? 180.849 200.455 236.719 1.00 62.86 ? 139 TRP A H      1 
ATOM   2074  H  HA     . TRP A  1 139 ? 180.434 200.887 234.072 1.00 62.86 ? 139 TRP A HA     1 
ATOM   2075  H  HB2    . TRP A  1 139 ? 182.170 202.205 234.913 1.00 62.86 ? 139 TRP A HB2    1 
ATOM   2076  H  HB3    . TRP A  1 139 ? 182.907 200.933 235.435 1.00 62.86 ? 139 TRP A HB3    1 
ATOM   2077  H  HD1    . TRP A  1 139 ? 181.735 201.857 232.028 1.00 62.86 ? 139 TRP A HD1    1 
ATOM   2078  H  HE1    . TRP A  1 139 ? 183.431 201.385 230.388 1.00 62.86 ? 139 TRP A HE1    1 
ATOM   2079  H  HE3    . TRP A  1 139 ? 185.218 200.084 234.979 1.00 62.86 ? 139 TRP A HE3    1 
ATOM   2080  H  HZ2    . TRP A  1 139 ? 186.004 200.361 230.367 1.00 62.86 ? 139 TRP A HZ2    1 
ATOM   2081  H  HZ3    . TRP A  1 139 ? 187.227 199.398 234.069 1.00 62.86 ? 139 TRP A HZ3    1 
ATOM   2082  H  HH2    . TRP A  1 139 ? 187.612 199.538 231.796 1.00 62.86 ? 139 TRP A HH2    1 
ATOM   2083  N  N      . MET A  1 140 ? 180.837 198.592 233.292 1.00 57.42 ? 140 MET A N      1 
ATOM   2084  C  CA     . MET A  1 140 ? 180.959 197.206 232.865 1.00 57.42 ? 140 MET A CA     1 
ATOM   2085  C  C      . MET A  1 140 ? 181.728 197.143 231.556 1.00 57.42 ? 140 MET A C      1 
ATOM   2086  O  O      . MET A  1 140 ? 181.545 197.989 230.675 1.00 57.42 ? 140 MET A O      1 
ATOM   2087  C  CB     . MET A  1 140 ? 179.584 196.556 232.680 1.00 57.42 ? 140 MET A CB     1 
ATOM   2088  C  CG     . MET A  1 140 ? 178.835 196.308 233.970 1.00 57.42 ? 140 MET A CG     1 
ATOM   2089  S  SD     . MET A  1 140 ? 177.169 195.671 233.713 1.00 57.42 ? 140 MET A SD     1 
ATOM   2090  C  CE     . MET A  1 140 ? 176.319 197.135 233.127 1.00 57.42 ? 140 MET A CE     1 
ATOM   2091  H  H      . MET A  1 140 ? 180.482 199.103 232.699 1.00 57.42 ? 140 MET A H      1 
ATOM   2092  H  HA     . MET A  1 140 ? 181.435 196.718 233.555 1.00 57.42 ? 140 MET A HA     1 
ATOM   2093  H  HB2    . MET A  1 140 ? 179.044 197.124 232.108 1.00 57.42 ? 140 MET A HB2    1 
ATOM   2094  H  HB3    . MET A  1 140 ? 179.697 195.712 232.216 1.00 57.42 ? 140 MET A HB3    1 
ATOM   2095  H  HG2    . MET A  1 140 ? 179.336 195.678 234.512 1.00 57.42 ? 140 MET A HG2    1 
ATOM   2096  H  HG3    . MET A  1 140 ? 178.784 197.136 234.472 1.00 57.42 ? 140 MET A HG3    1 
ATOM   2097  H  HE1    . MET A  1 140 ? 175.390 196.920 232.948 1.00 57.42 ? 140 MET A HE1    1 
ATOM   2098  H  HE2    . MET A  1 140 ? 176.366 197.829 233.803 1.00 57.42 ? 140 MET A HE2    1 
ATOM   2099  H  HE3    . MET A  1 140 ? 176.740 197.450 232.312 1.00 57.42 ? 140 MET A HE3    1 
ATOM   2100  N  N      . ASP A  1 141 ? 182.591 196.141 231.440 1.00 54.72 ? 141 ASP A N      1 
ATOM   2101  C  CA     . ASP A  1 141 ? 183.330 195.866 230.221 1.00 54.72 ? 141 ASP A CA     1 
ATOM   2102  C  C      . ASP A  1 141 ? 183.524 194.363 230.105 1.00 54.72 ? 141 ASP A C      1 
ATOM   2103  O  O      . ASP A  1 141 ? 183.381 193.643 231.101 1.00 54.72 ? 141 ASP A O      1 
ATOM   2104  C  CB     . ASP A  1 141 ? 184.700 196.561 230.215 1.00 54.72 ? 141 ASP A CB     1 
ATOM   2105  C  CG     . ASP A  1 141 ? 185.577 196.125 231.370 1.00 54.72 ? 141 ASP A CG     1 
ATOM   2106  O  OD1    . ASP A  1 141 ? 185.049 195.974 232.491 1.00 54.72 ? 141 ASP A OD1    1 
ATOM   2107  O  OD2    . ASP A  1 141 ? 186.792 195.929 231.157 1.00 54.72 ? 141 ASP A OD2    1 
ATOM   2108  H  H      . ASP A  1 141 ? 182.765 195.594 232.080 1.00 54.72 ? 141 ASP A H      1 
ATOM   2109  H  HA     . ASP A  1 141 ? 182.824 196.210 229.468 1.00 54.72 ? 141 ASP A HA     1 
ATOM   2110  H  HB2    . ASP A  1 141 ? 185.153 196.369 229.379 1.00 54.72 ? 141 ASP A HB2    1 
ATOM   2111  H  HB3    . ASP A  1 141 ? 184.572 197.522 230.255 1.00 54.72 ? 141 ASP A HB3    1 
ATOM   2112  N  N      . PRO A  1 142 ? 183.839 193.856 228.912 1.00 45.50 ? 142 PRO A N      1 
ATOM   2113  C  CA     . PRO A  1 142 ? 184.220 192.446 228.810 1.00 45.50 ? 142 PRO A CA     1 
ATOM   2114  C  C      . PRO A  1 142 ? 185.499 192.166 229.584 1.00 45.50 ? 142 PRO A C      1 
ATOM   2115  O  O      . PRO A  1 142 ? 186.231 193.074 229.984 1.00 45.50 ? 142 PRO A O      1 
ATOM   2116  C  CB     . PRO A  1 142 ? 184.413 192.231 227.305 1.00 45.50 ? 142 PRO A CB     1 
ATOM   2117  C  CG     . PRO A  1 142 ? 184.601 193.587 226.742 1.00 45.50 ? 142 PRO A CG     1 
ATOM   2118  C  CD     . PRO A  1 142 ? 183.759 194.482 227.582 1.00 45.50 ? 142 PRO A CD     1 
ATOM   2119  H  HA     . PRO A  1 142 ? 183.557 191.847 229.188 1.00 45.50 ? 142 PRO A HA     1 
ATOM   2120  H  HB2    . PRO A  1 142 ? 185.182 191.668 227.127 1.00 45.50 ? 142 PRO A HB2    1 
ATOM   2121  H  HB3    . PRO A  1 142 ? 183.643 191.792 226.912 1.00 45.50 ? 142 PRO A HB3    1 
ATOM   2122  H  HG2    . PRO A  1 142 ? 185.533 193.853 226.773 1.00 45.50 ? 142 PRO A HG2    1 
ATOM   2123  H  HG3    . PRO A  1 142 ? 184.328 193.621 225.812 1.00 45.50 ? 142 PRO A HG3    1 
ATOM   2124  H  HD2    . PRO A  1 142 ? 184.099 195.391 227.591 1.00 45.50 ? 142 PRO A HD2    1 
ATOM   2125  H  HD3    . PRO A  1 142 ? 182.845 194.524 227.259 1.00 45.50 ? 142 PRO A HD3    1 
ATOM   2126  N  N      . GLN A  1 143 ? 185.756 190.878 229.802 1.00 45.95 ? 143 GLN A N      1 
ATOM   2127  C  CA     . GLN A  1 143 ? 186.862 190.405 230.626 1.00 45.95 ? 143 GLN A CA     1 
ATOM   2128  C  C      . GLN A  1 143 ? 186.758 190.884 232.069 1.00 45.95 ? 143 GLN A C      1 
ATOM   2129  O  O      . GLN A  1 143 ? 187.774 190.963 232.768 1.00 45.95 ? 143 GLN A O      1 
ATOM   2130  C  CB     . GLN A  1 143 ? 188.215 190.823 230.042 1.00 45.95 ? 143 GLN A CB     1 
ATOM   2131  C  CG     . GLN A  1 143 ? 188.375 190.518 228.567 1.00 45.95 ? 143 GLN A CG     1 
ATOM   2132  C  CD     . GLN A  1 143 ? 189.777 190.795 228.069 1.00 45.95 ? 143 GLN A CD     1 
ATOM   2133  O  OE1    . GLN A  1 143 ? 190.759 190.418 228.707 1.00 45.95 ? 143 GLN A OE1    1 
ATOM   2134  N  NE2    . GLN A  1 143 ? 189.878 191.465 226.927 1.00 45.95 ? 143 GLN A NE2    1 
ATOM   2135  H  H      . GLN A  1 143 ? 185.282 190.243 229.468 1.00 45.95 ? 143 GLN A H      1 
ATOM   2136  H  HA     . GLN A  1 143 ? 186.802 189.437 230.625 1.00 45.95 ? 143 GLN A HA     1 
ATOM   2137  H  HB2    . GLN A  1 143 ? 188.335 191.776 230.180 1.00 45.95 ? 143 GLN A HB2    1 
ATOM   2138  H  HB3    . GLN A  1 143 ? 188.921 190.374 230.533 1.00 45.95 ? 143 GLN A HB3    1 
ATOM   2139  H  HG2    . GLN A  1 143 ? 188.156 189.587 228.406 1.00 45.95 ? 143 GLN A HG2    1 
ATOM   2140  H  HG3    . GLN A  1 143 ? 187.743 191.050 228.059 1.00 45.95 ? 143 GLN A HG3    1 
ATOM   2141  H  HE21   . GLN A  1 143 ? 189.168 191.712 226.509 1.00 45.95 ? 143 GLN A HE21   1 
ATOM   2142  H  HE22   . GLN A  1 143 ? 190.653 191.652 226.605 1.00 45.95 ? 143 GLN A HE22   1 
ATOM   2143  N  N      . SER A  1 144 ? 185.549 191.210 232.526 1.00 51.39 ? 144 SER A N      1 
ATOM   2144  C  CA     . SER A  1 144 ? 185.297 191.658 233.888 1.00 51.39 ? 144 SER A CA     1 
ATOM   2145  C  C      . SER A  1 144 ? 184.245 190.755 234.510 1.00 51.39 ? 144 SER A C      1 
ATOM   2146  O  O      . SER A  1 144 ? 183.190 190.521 233.913 1.00 51.39 ? 144 SER A O      1 
ATOM   2147  C  CB     . SER A  1 144 ? 184.828 193.112 233.910 1.00 51.39 ? 144 SER A CB     1 
ATOM   2148  O  OG     . SER A  1 144 ? 184.807 193.620 235.231 1.00 51.39 ? 144 SER A OG     1 
ATOM   2149  H  H      . SER A  1 144 ? 184.840 191.175 232.040 1.00 51.39 ? 144 SER A H      1 
ATOM   2150  H  HA     . SER A  1 144 ? 186.120 191.609 234.398 1.00 51.39 ? 144 SER A HA     1 
ATOM   2151  H  HB2    . SER A  1 144 ? 185.417 193.653 233.361 1.00 51.39 ? 144 SER A HB2    1 
ATOM   2152  H  HB3    . SER A  1 144 ? 183.941 193.175 233.522 1.00 51.39 ? 144 SER A HB3    1 
ATOM   2153  H  HG     . SER A  1 144 ? 184.017 193.629 235.516 1.00 51.39 ? 144 SER A HG     1 
ATOM   2154  N  N      . LYS A  1 145 ? 184.532 190.258 235.711 1.00 46.86 ? 145 LYS A N      1 
ATOM   2155  C  CA     . LYS A  1 145 ? 183.655 189.298 236.364 1.00 46.86 ? 145 LYS A CA     1 
ATOM   2156  C  C      . LYS A  1 145 ? 182.502 189.949 237.113 1.00 46.86 ? 145 LYS A C      1 
ATOM   2157  O  O      . LYS A  1 145 ? 181.691 189.228 237.703 1.00 46.86 ? 145 LYS A O      1 
ATOM   2158  C  CB     . LYS A  1 145 ? 184.455 188.430 237.338 1.00 46.86 ? 145 LYS A CB     1 
ATOM   2159  C  CG     . LYS A  1 145 ? 185.817 187.957 236.829 1.00 46.86 ? 145 LYS A CG     1 
ATOM   2160  C  CD     . LYS A  1 145 ? 185.731 187.249 235.488 1.00 46.86 ? 145 LYS A CD     1 
ATOM   2161  C  CE     . LYS A  1 145 ? 187.084 186.709 235.068 1.00 46.86 ? 145 LYS A CE     1 
ATOM   2162  N  NZ     . LYS A  1 145 ? 187.042 186.100 233.714 1.00 46.86 ? 145 LYS A NZ     1 
ATOM   2163  H  H      . LYS A  1 145 ? 185.233 190.466 236.164 1.00 46.86 ? 145 LYS A H      1 
ATOM   2164  H  HA     . LYS A  1 145 ? 183.272 188.756 235.656 1.00 46.86 ? 145 LYS A HA     1 
ATOM   2165  H  HB2    . LYS A  1 145 ? 184.589 188.930 238.158 1.00 46.86 ? 145 LYS A HB2    1 
ATOM   2166  H  HB3    . LYS A  1 145 ? 183.923 187.651 237.565 1.00 46.86 ? 145 LYS A HB3    1 
ATOM   2167  H  HG2    . LYS A  1 145 ? 186.411 188.720 236.750 1.00 46.86 ? 145 LYS A HG2    1 
ATOM   2168  H  HG3    . LYS A  1 145 ? 186.211 187.358 237.482 1.00 46.86 ? 145 LYS A HG3    1 
ATOM   2169  H  HD2    . LYS A  1 145 ? 185.092 186.521 235.544 1.00 46.86 ? 145 LYS A HD2    1 
ATOM   2170  H  HD3    . LYS A  1 145 ? 185.402 187.865 234.814 1.00 46.86 ? 145 LYS A HD3    1 
ATOM   2171  H  HE2    . LYS A  1 145 ? 187.736 187.427 235.079 1.00 46.86 ? 145 LYS A HE2    1 
ATOM   2172  H  HE3    . LYS A  1 145 ? 187.381 186.046 235.711 1.00 46.86 ? 145 LYS A HE3    1 
ATOM   2173  H  HZ1    . LYS A  1 145 ? 187.850 185.795 233.500 1.00 46.86 ? 145 LYS A HZ1    1 
ATOM   2174  H  HZ2    . LYS A  1 145 ? 186.460 185.427 233.709 1.00 46.86 ? 145 LYS A HZ2    1 
ATOM   2175  H  HZ3    . LYS A  1 145 ? 186.791 186.713 233.120 1.00 46.86 ? 145 LYS A HZ3    1 
ATOM   2176  N  N      . GLY A  1 146 ? 182.399 191.275 237.110 1.00 47.85 ? 146 GLY A N      1 
ATOM   2177  C  CA     . GLY A  1 146 ? 181.343 191.918 237.863 1.00 47.85 ? 146 GLY A CA     1 
ATOM   2178  C  C      . GLY A  1 146 ? 181.253 193.398 237.570 1.00 47.85 ? 146 GLY A C      1 
ATOM   2179  O  O      . GLY A  1 146 ? 181.983 193.942 236.738 1.00 47.85 ? 146 GLY A O      1 
ATOM   2180  H  H      . GLY A  1 146 ? 182.923 191.808 236.685 1.00 47.85 ? 146 GLY A H      1 
ATOM   2181  H  HA2    . GLY A  1 146 ? 180.495 191.496 237.653 1.00 47.85 ? 146 GLY A HA2    1 
ATOM   2182  H  HA3    . GLY A  1 146 ? 181.498 191.786 238.811 1.00 47.85 ? 146 GLY A HA3    1 
ATOM   2183  N  N      . ILE A  1 147 ? 180.334 194.042 238.279 1.00 52.03 ? 147 ILE A N      1 
ATOM   2184  C  CA     . ILE A  1 147 ? 180.111 195.477 238.166 1.00 52.03 ? 147 ILE A CA     1 
ATOM   2185  C  C      . ILE A  1 147 ? 181.009 196.185 239.166 1.00 52.03 ? 147 ILE A C      1 
ATOM   2186  O  O      . ILE A  1 147 ? 181.127 195.757 240.319 1.00 52.03 ? 147 ILE A O      1 
ATOM   2187  C  CB     . ILE A  1 147 ? 178.634 195.823 238.415 1.00 52.03 ? 147 ILE A CB     1 
ATOM   2188  C  CG1    . ILE A  1 147 ? 177.761 195.286 237.281 1.00 52.03 ? 147 ILE A CG1    1 
ATOM   2189  C  CG2    . ILE A  1 147 ? 178.459 197.323 238.540 1.00 52.03 ? 147 ILE A CG2    1 
ATOM   2190  C  CD1    . ILE A  1 147 ? 176.323 195.107 237.656 1.00 52.03 ? 147 ILE A CD1    1 
ATOM   2191  H  H      . ILE A  1 147 ? 179.817 193.654 238.846 1.00 52.03 ? 147 ILE A H      1 
ATOM   2192  H  HA     . ILE A  1 147 ? 180.328 195.771 237.267 1.00 52.03 ? 147 ILE A HA     1 
ATOM   2193  H  HB     . ILE A  1 147 ? 178.357 195.405 239.245 1.00 52.03 ? 147 ILE A HB     1 
ATOM   2194  H  HG12   . ILE A  1 147 ? 177.816 195.893 236.527 1.00 52.03 ? 147 ILE A HG12   1 
ATOM   2195  H  HG13   . ILE A  1 147 ? 178.118 194.434 236.986 1.00 52.03 ? 147 ILE A HG13   1 
ATOM   2196  H  HG21   . ILE A  1 147 ? 177.524 197.528 238.697 1.00 52.03 ? 147 ILE A HG21   1 
ATOM   2197  H  HG22   . ILE A  1 147 ? 178.990 197.650 239.283 1.00 52.03 ? 147 ILE A HG22   1 
ATOM   2198  H  HG23   . ILE A  1 147 ? 178.751 197.752 237.721 1.00 52.03 ? 147 ILE A HG23   1 
ATOM   2199  H  HD11   . ILE A  1 147 ? 175.830 194.765 236.894 1.00 52.03 ? 147 ILE A HD11   1 
ATOM   2200  H  HD12   . ILE A  1 147 ? 176.256 194.479 238.392 1.00 52.03 ? 147 ILE A HD12   1 
ATOM   2201  H  HD13   . ILE A  1 147 ? 175.950 195.961 237.926 1.00 52.03 ? 147 ILE A HD13   1 
ATOM   2202  N  N      . GLN A  1 148 ? 181.626 197.280 238.734 1.00 62.16 ? 148 GLN A N      1 
ATOM   2203  C  CA     . GLN A  1 148 ? 182.567 197.994 239.581 1.00 62.16 ? 148 GLN A CA     1 
ATOM   2204  C  C      . GLN A  1 148 ? 181.835 198.940 240.526 1.00 62.16 ? 148 GLN A C      1 
ATOM   2205  O  O      . GLN A  1 148 ? 180.737 199.421 240.235 1.00 62.16 ? 148 GLN A O      1 
ATOM   2206  C  CB     . GLN A  1 148 ? 183.567 198.763 238.722 1.00 62.16 ? 148 GLN A CB     1 
ATOM   2207  C  CG     . GLN A  1 148 ? 184.724 199.363 239.499 1.00 62.16 ? 148 GLN A CG     1 
ATOM   2208  C  CD     . GLN A  1 148 ? 185.975 199.559 238.656 1.00 62.16 ? 148 GLN A CD     1 
ATOM   2209  O  OE1    . GLN A  1 148 ? 187.089 199.344 239.132 1.00 62.16 ? 148 GLN A OE1    1 
ATOM   2210  N  NE2    . GLN A  1 148 ? 185.800 199.975 237.404 1.00 62.16 ? 148 GLN A NE2    1 
ATOM   2211  H  H      . GLN A  1 148 ? 181.512 197.624 237.954 1.00 62.16 ? 148 GLN A H      1 
ATOM   2212  H  HA     . GLN A  1 148 ? 183.050 197.347 240.118 1.00 62.16 ? 148 GLN A HA     1 
ATOM   2213  H  HB2    . GLN A  1 148 ? 183.921 198.167 238.044 1.00 62.16 ? 148 GLN A HB2    1 
ATOM   2214  H  HB3    . GLN A  1 148 ? 183.099 199.475 238.258 1.00 62.16 ? 148 GLN A HB3    1 
ATOM   2215  H  HG2    . GLN A  1 148 ? 184.451 200.219 239.865 1.00 62.16 ? 148 GLN A HG2    1 
ATOM   2216  H  HG3    . GLN A  1 148 ? 184.935 198.787 240.250 1.00 62.16 ? 148 GLN A HG3    1 
ATOM   2217  H  HE21   . GLN A  1 148 ? 185.006 200.115 237.105 1.00 62.16 ? 148 GLN A HE21   1 
ATOM   2218  H  HE22   . GLN A  1 148 ? 186.481 200.103 236.894 1.00 62.16 ? 148 GLN A HE22   1 
ATOM   2219  N  N      . THR A  1 149 ? 182.460 199.191 241.675 1.00 66.31 ? 149 THR A N      1 
ATOM   2220  C  CA     . THR A  1 149 ? 181.914 200.047 242.716 1.00 66.31 ? 149 THR A CA     1 
ATOM   2221  C  C      . THR A  1 149 ? 182.965 201.074 243.113 1.00 66.31 ? 149 THR A C      1 
ATOM   2222  O  O      . THR A  1 149 ? 184.169 200.822 243.018 1.00 66.31 ? 149 THR A O      1 
ATOM   2223  C  CB     . THR A  1 149 ? 181.477 199.225 243.938 1.00 66.31 ? 149 THR A CB     1 
ATOM   2224  O  OG1    . THR A  1 149 ? 180.587 198.184 243.520 1.00 66.31 ? 149 THR A OG1    1 
ATOM   2225  C  CG2    . THR A  1 149 ? 180.768 200.096 244.957 1.00 66.31 ? 149 THR A CG2    1 
ATOM   2226  H  H      . THR A  1 149 ? 183.229 198.860 241.872 1.00 66.31 ? 149 THR A H      1 
ATOM   2227  H  HA     . THR A  1 149 ? 181.127 200.499 242.373 1.00 66.31 ? 149 THR A HA     1 
ATOM   2228  H  HB     . THR A  1 149 ? 182.271 198.848 244.348 1.00 66.31 ? 149 THR A HB     1 
ATOM   2229  H  HG1    . THR A  1 149 ? 180.349 197.734 244.188 1.00 66.31 ? 149 THR A HG1    1 
ATOM   2230  H  HG21   . THR A  1 149 ? 180.503 199.555 245.717 1.00 66.31 ? 149 THR A HG21   1 
ATOM   2231  H  HG22   . THR A  1 149 ? 181.367 200.799 245.254 1.00 66.31 ? 149 THR A HG22   1 
ATOM   2232  H  HG23   . THR A  1 149 ? 179.980 200.492 244.552 1.00 66.31 ? 149 THR A HG23   1 
ATOM   2233  N  N      . GLY A  1 150 ? 182.494 202.241 243.559 1.00 69.32 ? 150 GLY A N      1 
ATOM   2234  C  CA     . GLY A  1 150 ? 183.398 203.340 243.852 1.00 69.32 ? 150 GLY A CA     1 
ATOM   2235  C  C      . GLY A  1 150 ? 184.389 203.038 244.958 1.00 69.32 ? 150 GLY A C      1 
ATOM   2236  O  O      . GLY A  1 150 ? 185.485 203.603 244.983 1.00 69.32 ? 150 GLY A O      1 
ATOM   2237  H  H      . GLY A  1 150 ? 181.662 202.410 243.696 1.00 69.32 ? 150 GLY A H      1 
ATOM   2238  H  HA2    . GLY A  1 150 ? 183.886 203.570 243.046 1.00 69.32 ? 150 GLY A HA2    1 
ATOM   2239  H  HA3    . GLY A  1 150 ? 182.877 204.119 244.100 1.00 69.32 ? 150 GLY A HA3    1 
ATOM   2240  N  N      . ARG A  1 151 ? 184.026 202.161 245.888 1.00 71.59 ? 151 ARG A N      1 
ATOM   2241  C  CA     . ARG A  1 151 ? 184.927 201.837 246.980 1.00 71.59 ? 151 ARG A CA     1 
ATOM   2242  C  C      . ARG A  1 151 ? 186.097 200.996 246.473 1.00 71.59 ? 151 ARG A C      1 
ATOM   2243  O  O      . ARG A  1 151 ? 186.138 200.557 245.320 1.00 71.59 ? 151 ARG A O      1 
ATOM   2244  C  CB     . ARG A  1 151 ? 184.185 201.103 248.096 1.00 71.59 ? 151 ARG A CB     1 
ATOM   2245  C  CG     . ARG A  1 151 ? 183.125 201.942 248.785 1.00 71.59 ? 151 ARG A CG     1 
ATOM   2246  C  CD     . ARG A  1 151 ? 182.894 201.513 250.230 1.00 71.59 ? 151 ARG A CD     1 
ATOM   2247  N  NE     . ARG A  1 151 ? 182.309 200.174 250.343 1.00 71.59 ? 151 ARG A NE     1 
ATOM   2248  C  CZ     . ARG A  1 151 ? 182.982 199.039 250.536 1.00 71.59 ? 151 ARG A CZ     1 
ATOM   2249  N  NH1    . ARG A  1 151 ? 182.312 197.898 250.621 1.00 71.59 ? 151 ARG A NH1    1 
ATOM   2250  N  NH2    . ARG A  1 151 ? 184.306 199.016 250.648 1.00 71.59 ? 151 ARG A NH2    1 
ATOM   2251  H  H      . ARG A  1 151 ? 183.272 201.748 245.903 1.00 71.59 ? 151 ARG A H      1 
ATOM   2252  H  HA     . ARG A  1 151 ? 185.276 202.666 247.343 1.00 71.59 ? 151 ARG A HA     1 
ATOM   2253  H  HB2    . ARG A  1 151 ? 183.767 200.309 247.727 1.00 71.59 ? 151 ARG A HB2    1 
ATOM   2254  H  HB3    . ARG A  1 151 ? 184.828 200.803 248.757 1.00 71.59 ? 151 ARG A HB3    1 
ATOM   2255  H  HG2    . ARG A  1 151 ? 183.391 202.875 248.766 1.00 71.59 ? 151 ARG A HG2    1 
ATOM   2256  H  HG3    . ARG A  1 151 ? 182.292 201.874 248.293 1.00 71.59 ? 151 ARG A HG3    1 
ATOM   2257  H  HD2    . ARG A  1 151 ? 183.738 201.533 250.707 1.00 71.59 ? 151 ARG A HD2    1 
ATOM   2258  H  HD3    . ARG A  1 151 ? 182.309 202.154 250.663 1.00 71.59 ? 151 ARG A HD3    1 
ATOM   2259  H  HE     . ARG A  1 151 ? 181.453 200.115 250.279 1.00 71.59 ? 151 ARG A HE     1 
ATOM   2260  H  HH11   . ARG A  1 151 ? 181.455 197.897 250.552 1.00 71.59 ? 151 ARG A HH11   1 
ATOM   2261  H  HH12   . ARG A  1 151 ? 182.735 197.159 250.745 1.00 71.59 ? 151 ARG A HH12   1 
ATOM   2262  H  HH21   . ARG A  1 151 ? 184.755 199.748 250.596 1.00 71.59 ? 151 ARG A HH21   1 
ATOM   2263  H  HH22   . ARG A  1 151 ? 184.714 198.269 250.772 1.00 71.59 ? 151 ARG A HH22   1 
ATOM   2264  N  N      . CYS A  1 152 ? 187.065 200.785 247.362 1.00 76.49 ? 152 CYS A N      1 
ATOM   2265  C  CA     . CYS A  1 152 ? 188.253 199.999 247.071 1.00 76.49 ? 152 CYS A CA     1 
ATOM   2266  C  C      . CYS A  1 152 ? 188.603 199.177 248.302 1.00 76.49 ? 152 CYS A C      1 
ATOM   2267  O  O      . CYS A  1 152 ? 188.294 199.566 249.431 1.00 76.49 ? 152 CYS A O      1 
ATOM   2268  C  CB     . CYS A  1 152 ? 189.433 200.893 246.674 1.00 76.49 ? 152 CYS A CB     1 
ATOM   2269  S  SG     . CYS A  1 152 ? 190.899 200.002 246.124 1.00 76.49 ? 152 CYS A SG     1 
ATOM   2270  H  H      . CYS A  1 152 ? 187.047 201.101 248.162 1.00 76.49 ? 152 CYS A H      1 
ATOM   2271  H  HA     . CYS A  1 152 ? 188.070 199.414 246.319 1.00 76.49 ? 152 CYS A HA     1 
ATOM   2272  H  HB2    . CYS A  1 152 ? 189.147 201.490 245.965 1.00 76.49 ? 152 CYS A HB2    1 
ATOM   2273  H  HB3    . CYS A  1 152 ? 189.672 201.448 247.433 1.00 76.49 ? 152 CYS A HB3    1 
ATOM   2274  H  HG     . CYS A  1 152 ? 190.590 198.892 245.787 1.00 76.49 ? 152 CYS A HG     1 
ATOM   2275  N  N      . ILE A  1 153 ? 189.242 198.033 248.075 1.00 79.04 ? 153 ILE A N      1 
ATOM   2276  C  CA     . ILE A  1 153 ? 189.598 197.126 249.163 1.00 79.04 ? 153 ILE A CA     1 
ATOM   2277  C  C      . ILE A  1 153 ? 190.846 196.339 248.781 1.00 79.04 ? 153 ILE A C      1 
ATOM   2278  O  O      . ILE A  1 153 ? 191.183 196.260 247.590 1.00 79.04 ? 153 ILE A O      1 
ATOM   2279  C  CB     . ILE A  1 153 ? 188.436 196.180 249.500 1.00 79.04 ? 153 ILE A CB     1 
ATOM   2280  H  H      . ILE A  1 153 ? 189.480 197.762 247.294 1.00 79.04 ? 153 ILE A H      1 
ATOM   2281  H  HA     . ILE A  1 153 ? 189.784 197.650 249.958 1.00 79.04 ? 153 ILE A HA     1 
ATOM   2282  N  N      . PRO A  1 154 ? 191.563 195.741 249.747 1.00 82.85 ? 154 PRO A N      1 
ATOM   2283  C  CA     . PRO A  1 154 ? 192.757 194.961 249.404 1.00 82.85 ? 154 PRO A CA     1 
ATOM   2284  C  C      . PRO A  1 154 ? 192.442 193.496 249.152 1.00 82.85 ? 154 PRO A C      1 
ATOM   2285  O  O      . PRO A  1 154 ? 191.760 192.856 249.958 1.00 82.85 ? 154 PRO A O      1 
ATOM   2286  C  CB     . PRO A  1 154 ? 193.641 195.137 250.642 1.00 82.85 ? 154 PRO A CB     1 
ATOM   2287  C  CG     . PRO A  1 154 ? 192.660 195.369 251.785 1.00 82.85 ? 154 PRO A CG     1 
ATOM   2288  C  CD     . PRO A  1 154 ? 191.297 195.674 251.193 1.00 82.85 ? 154 PRO A CD     1 
ATOM   2289  H  HA     . PRO A  1 154 ? 193.174 195.259 248.581 1.00 82.85 ? 154 PRO A HA     1 
ATOM   2290  H  HB2    . PRO A  1 154 ? 194.187 194.351 250.800 1.00 82.85 ? 154 PRO A HB2    1 
ATOM   2291  H  HB3    . PRO A  1 154 ? 194.247 195.888 250.539 1.00 82.85 ? 154 PRO A HB3    1 
ATOM   2292  H  HG2    . PRO A  1 154 ? 192.613 194.585 252.354 1.00 82.85 ? 154 PRO A HG2    1 
ATOM   2293  H  HG3    . PRO A  1 154 ? 192.958 196.105 252.342 1.00 82.85 ? 154 PRO A HG3    1 
ATOM   2294  H  HD2    . PRO A  1 154 ? 190.651 194.982 251.406 1.00 82.85 ? 154 PRO A HD2    1 
ATOM   2295  H  HD3    . PRO A  1 154 ? 190.939 196.510 251.530 1.00 82.85 ? 154 PRO A HD3    1 
ATOM   2296  N  N      . TYR A  1 155 ? 192.934 192.954 248.037 1.00 80.79 ? 155 TYR A N      1 
ATOM   2297  C  CA     . TYR A  1 155 ? 192.753 191.532 247.765 1.00 80.79 ? 155 TYR A CA     1 
ATOM   2298  C  C      . TYR A  1 155 ? 193.672 190.679 248.628 1.00 80.79 ? 155 TYR A C      1 
ATOM   2299  O  O      . TYR A  1 155 ? 193.336 189.532 248.944 1.00 80.79 ? 155 TYR A O      1 
ATOM   2300  C  CB     . TYR A  1 155 ? 192.997 191.251 246.283 1.00 80.79 ? 155 TYR A CB     1 
ATOM   2301  C  CG     . TYR A  1 155 ? 193.012 189.783 245.925 1.00 80.79 ? 155 TYR A CG     1 
ATOM   2302  C  CD1    . TYR A  1 155 ? 191.940 188.960 246.235 1.00 80.79 ? 155 TYR A CD1    1 
ATOM   2303  C  CD2    . TYR A  1 155 ? 194.095 189.225 245.264 1.00 80.79 ? 155 TYR A CD2    1 
ATOM   2304  C  CE1    . TYR A  1 155 ? 191.952 187.619 245.906 1.00 80.79 ? 155 TYR A CE1    1 
ATOM   2305  C  CE2    . TYR A  1 155 ? 194.115 187.889 244.930 1.00 80.79 ? 155 TYR A CE2    1 
ATOM   2306  C  CZ     . TYR A  1 155 ? 193.041 187.089 245.252 1.00 80.79 ? 155 TYR A CZ     1 
ATOM   2307  O  OH     . TYR A  1 155 ? 193.059 185.755 244.920 1.00 80.79 ? 155 TYR A OH     1 
ATOM   2308  H  H      . TYR A  1 155 ? 193.369 193.387 247.435 1.00 80.79 ? 155 TYR A H      1 
ATOM   2309  H  HA     . TYR A  1 155 ? 191.839 191.295 247.988 1.00 80.79 ? 155 TYR A HA     1 
ATOM   2310  H  HB2    . TYR A  1 155 ? 192.308 191.693 245.763 1.00 80.79 ? 155 TYR A HB2    1 
ATOM   2311  H  HB3    . TYR A  1 155 ? 193.845 191.645 246.025 1.00 80.79 ? 155 TYR A HB3    1 
ATOM   2312  H  HD1    . TYR A  1 155 ? 191.201 189.317 246.672 1.00 80.79 ? 155 TYR A HD1    1 
ATOM   2313  H  HD2    . TYR A  1 155 ? 194.821 189.762 245.042 1.00 80.79 ? 155 TYR A HD2    1 
ATOM   2314  H  HE1    . TYR A  1 155 ? 191.229 187.077 246.125 1.00 80.79 ? 155 TYR A HE1    1 
ATOM   2315  H  HE2    . TYR A  1 155 ? 194.850 187.529 244.489 1.00 80.79 ? 155 TYR A HE2    1 
ATOM   2316  H  HH     . TYR A  1 155 ? 193.351 185.665 244.138 1.00 80.79 ? 155 TYR A HH     1 
ATOM   2317  N  N      . ASP A  1 156 ? 194.824 191.216 249.018 1.00 86.20 ? 156 ASP A N      1 
ATOM   2318  C  CA     . ASP A  1 156 ? 195.779 190.497 249.849 1.00 86.20 ? 156 ASP A CA     1 
ATOM   2319  C  C      . ASP A  1 156 ? 196.739 191.521 250.437 1.00 86.20 ? 156 ASP A C      1 
ATOM   2320  O  O      . ASP A  1 156 ? 196.712 192.700 250.077 1.00 86.20 ? 156 ASP A O      1 
ATOM   2321  C  CB     . ASP A  1 156 ? 196.522 189.426 249.037 1.00 86.20 ? 156 ASP A CB     1 
ATOM   2322  C  CG     . ASP A  1 156 ? 197.172 188.367 249.910 1.00 86.20 ? 156 ASP A CG     1 
ATOM   2323  O  OD1    . ASP A  1 156 ? 197.191 188.537 251.147 1.00 86.20 ? 156 ASP A OD1    1 
ATOM   2324  O  OD2    . ASP A  1 156 ? 197.666 187.363 249.355 1.00 86.20 ? 156 ASP A OD2    1 
ATOM   2325  H  H      . ASP A  1 156 ? 195.073 192.011 248.806 1.00 86.20 ? 156 ASP A H      1 
ATOM   2326  H  HA     . ASP A  1 156 ? 195.320 190.027 250.563 1.00 86.20 ? 156 ASP A HA     1 
ATOM   2327  H  HB2    . ASP A  1 156 ? 195.900 188.999 248.428 1.00 86.20 ? 156 ASP A HB2    1 
ATOM   2328  H  HB3    . ASP A  1 156 ? 197.203 189.853 248.494 1.00 86.20 ? 156 ASP A HB3    1 
ATOM   2329  N  N      . GLN A  1 157 ? 197.578 191.061 251.363 1.00 87.92 ? 157 GLN A N      1 
ATOM   2330  C  CA     . GLN A  1 157 ? 198.613 191.914 251.933 1.00 87.92 ? 157 GLN A CA     1 
ATOM   2331  C  C      . GLN A  1 157 ? 199.529 192.430 250.831 1.00 87.92 ? 157 GLN A C      1 
ATOM   2332  O  O      . GLN A  1 157 ? 200.114 191.643 250.080 1.00 87.92 ? 157 GLN A O      1 
ATOM   2333  C  CB     . GLN A  1 157 ? 199.414 191.138 252.978 1.00 87.92 ? 157 GLN A CB     1 
ATOM   2334  H  H      . GLN A  1 157 ? 197.563 190.259 251.673 1.00 87.92 ? 157 GLN A H      1 
ATOM   2335  H  HA     . GLN A  1 157 ? 198.195 192.674 252.367 1.00 87.92 ? 157 GLN A HA     1 
ATOM   2336  N  N      . LYS A  1 158 ? 199.639 193.755 250.733 1.00 86.78 ? 158 LYS A N      1 
ATOM   2337  C  CA     . LYS A  1 158 ? 200.403 194.446 249.698 1.00 86.78 ? 158 LYS A CA     1 
ATOM   2338  C  C      . LYS A  1 158 ? 199.755 194.333 248.324 1.00 86.78 ? 158 LYS A C      1 
ATOM   2339  O  O      . LYS A  1 158 ? 200.449 194.436 247.307 1.00 86.78 ? 158 LYS A O      1 
ATOM   2340  C  CB     . LYS A  1 158 ? 201.848 193.939 249.624 1.00 86.78 ? 158 LYS A CB     1 
ATOM   2341  H  H      . LYS A  1 158 ? 199.258 194.292 251.286 1.00 86.78 ? 158 LYS A H      1 
ATOM   2342  H  HA     . LYS A  1 158 ? 200.409 195.381 249.955 1.00 86.78 ? 158 LYS A HA     1 
ATOM   2343  N  N      . ARG A  1 159 ? 198.442 194.119 248.269 1.00 85.81 ? 159 ARG A N      1 
ATOM   2344  C  CA     . ARG A  1 159 ? 197.688 194.065 247.025 1.00 85.81 ? 159 ARG A CA     1 
ATOM   2345  C  C      . ARG A  1 159 ? 196.434 194.914 247.170 1.00 85.81 ? 159 ARG A C      1 
ATOM   2346  O  O      . ARG A  1 159 ? 195.751 194.856 248.199 1.00 85.81 ? 159 ARG A O      1 
ATOM   2347  C  CB     . ARG A  1 159 ? 197.302 192.625 246.661 1.00 85.81 ? 159 ARG A CB     1 
ATOM   2348  C  CG     . ARG A  1 159 ? 198.466 191.645 246.580 1.00 85.81 ? 159 ARG A CG     1 
ATOM   2349  C  CD     . ARG A  1 159 ? 199.330 191.854 245.341 1.00 85.81 ? 159 ARG A CD     1 
ATOM   2350  N  NE     . ARG A  1 159 ? 198.867 191.075 244.195 1.00 85.81 ? 159 ARG A NE     1 
ATOM   2351  C  CZ     . ARG A  1 159 ? 198.971 189.751 244.085 1.00 85.81 ? 159 ARG A CZ     1 
ATOM   2352  N  NH1    . ARG A  1 159 ? 198.523 189.146 242.996 1.00 85.81 ? 159 ARG A NH1    1 
ATOM   2353  N  NH2    . ARG A  1 159 ? 199.505 189.021 245.058 1.00 85.81 ? 159 ARG A NH2    1 
ATOM   2354  H  H      . ARG A  1 159 ? 197.958 193.999 248.969 1.00 85.81 ? 159 ARG A H      1 
ATOM   2355  H  HA     . ARG A  1 159 ? 198.247 194.409 246.311 1.00 85.81 ? 159 ARG A HA     1 
ATOM   2356  H  HB2    . ARG A  1 159 ? 196.668 192.299 247.319 1.00 85.81 ? 159 ARG A HB2    1 
ATOM   2357  H  HB3    . ARG A  1 159 ? 196.845 192.634 245.806 1.00 85.81 ? 159 ARG A HB3    1 
ATOM   2358  H  HG2    . ARG A  1 159 ? 199.017 191.738 247.373 1.00 85.81 ? 159 ARG A HG2    1 
ATOM   2359  H  HG3    . ARG A  1 159 ? 198.121 190.739 246.579 1.00 85.81 ? 159 ARG A HG3    1 
ATOM   2360  H  HD2    . ARG A  1 159 ? 199.333 192.796 245.108 1.00 85.81 ? 159 ARG A HD2    1 
ATOM   2361  H  HD3    . ARG A  1 159 ? 200.246 191.610 245.545 1.00 85.81 ? 159 ARG A HD3    1 
ATOM   2362  H  HE     . ARG A  1 159 ? 198.501 191.502 243.544 1.00 85.81 ? 159 ARG A HE     1 
ATOM   2363  H  HH11   . ARG A  1 159 ? 198.167 189.607 242.364 1.00 85.81 ? 159 ARG A HH11   1 
ATOM   2364  H  HH12   . ARG A  1 159 ? 198.588 188.292 242.921 1.00 85.81 ? 159 ARG A HH12   1 
ATOM   2365  H  HH21   . ARG A  1 159 ? 199.791 189.402 245.774 1.00 85.81 ? 159 ARG A HH21   1 
ATOM   2366  H  HH22   . ARG A  1 159 ? 199.565 188.167 244.972 1.00 85.81 ? 159 ARG A HH22   1 
ATOM   2367  N  N      . LYS A  1 160 ? 196.136 195.699 246.136 1.00 84.10 ? 160 LYS A N      1 
ATOM   2368  C  CA     . LYS A  1 160 ? 195.002 196.614 246.137 1.00 84.10 ? 160 LYS A CA     1 
ATOM   2369  C  C      . LYS A  1 160 ? 194.253 196.466 244.823 1.00 84.10 ? 160 LYS A C      1 
ATOM   2370  O  O      . LYS A  1 160 ? 194.846 196.607 243.749 1.00 84.10 ? 160 LYS A O      1 
ATOM   2371  C  CB     . LYS A  1 160 ? 195.470 198.059 246.332 1.00 84.10 ? 160 LYS A CB     1 
ATOM   2372  C  CG     . LYS A  1 160 ? 194.361 199.043 246.679 1.00 84.10 ? 160 LYS A CG     1 
ATOM   2373  C  CD     . LYS A  1 160 ? 193.965 198.969 248.147 1.00 84.10 ? 160 LYS A CD     1 
ATOM   2374  C  CE     . LYS A  1 160 ? 194.938 199.735 249.031 1.00 84.10 ? 160 LYS A CE     1 
ATOM   2375  N  NZ     . LYS A  1 160 ? 194.538 199.703 250.464 1.00 84.10 ? 160 LYS A NZ     1 
ATOM   2376  H  H      . LYS A  1 160 ? 196.593 195.714 245.408 1.00 84.10 ? 160 LYS A H      1 
ATOM   2377  H  HA     . LYS A  1 160 ? 194.411 196.396 246.875 1.00 84.10 ? 160 LYS A HA     1 
ATOM   2378  H  HB2    . LYS A  1 160 ? 196.136 198.079 247.037 1.00 84.10 ? 160 LYS A HB2    1 
ATOM   2379  H  HB3    . LYS A  1 160 ? 195.908 198.357 245.520 1.00 84.10 ? 160 LYS A HB3    1 
ATOM   2380  H  HG2    . LYS A  1 160 ? 194.653 199.944 246.470 1.00 84.10 ? 160 LYS A HG2    1 
ATOM   2381  H  HG3    . LYS A  1 160 ? 193.585 198.861 246.127 1.00 84.10 ? 160 LYS A HG3    1 
ATOM   2382  H  HD2    . LYS A  1 160 ? 193.072 199.330 248.260 1.00 84.10 ? 160 LYS A HD2    1 
ATOM   2383  H  HD3    . LYS A  1 160 ? 193.934 198.041 248.428 1.00 84.10 ? 160 LYS A HD3    1 
ATOM   2384  H  HE2    . LYS A  1 160 ? 195.826 199.356 248.936 1.00 84.10 ? 160 LYS A HE2    1 
ATOM   2385  H  HE3    . LYS A  1 160 ? 194.989 200.656 248.731 1.00 84.10 ? 160 LYS A HE3    1 
ATOM   2386  H  HZ1    . LYS A  1 160 ? 195.129 200.160 250.948 1.00 84.10 ? 160 LYS A HZ1    1 
ATOM   2387  H  HZ2    . LYS A  1 160 ? 193.733 200.070 250.556 1.00 84.10 ? 160 LYS A HZ2    1 
ATOM   2388  H  HZ3    . LYS A  1 160 ? 194.513 198.859 250.747 1.00 84.10 ? 160 LYS A HZ3    1 
ATOM   2389  N  N      . THR A  1 161 ? 192.953 196.184 244.913 1.00 78.04 ? 161 THR A N      1 
ATOM   2390  C  CA     . THR A  1 161 ? 192.117 195.962 243.742 1.00 78.04 ? 161 THR A CA     1 
ATOM   2391  C  C      . THR A  1 161 ? 190.755 196.604 243.959 1.00 78.04 ? 161 THR A C      1 
ATOM   2392  O  O      . THR A  1 161 ? 190.375 196.945 245.082 1.00 78.04 ? 161 THR A O      1 
ATOM   2393  C  CB     . THR A  1 161 ? 191.939 194.468 243.444 1.00 78.04 ? 161 THR A CB     1 
ATOM   2394  O  OG1    . THR A  1 161 ? 191.430 193.803 244.606 1.00 78.04 ? 161 THR A OG1    1 
ATOM   2395  C  CG2    . THR A  1 161 ? 193.261 193.838 243.041 1.00 78.04 ? 161 THR A CG2    1 
ATOM   2396  H  H      . THR A  1 161 ? 192.533 196.117 245.660 1.00 78.04 ? 161 THR A H      1 
ATOM   2397  H  HA     . THR A  1 161 ? 192.560 196.367 242.980 1.00 78.04 ? 161 THR A HA     1 
ATOM   2398  H  HB     . THR A  1 161 ? 191.313 194.374 242.709 1.00 78.04 ? 161 THR A HB     1 
ATOM   2399  H  HG1    . THR A  1 161 ? 191.127 193.050 244.388 1.00 78.04 ? 161 THR A HG1    1 
ATOM   2400  H  HG21   . THR A  1 161 ? 193.128 192.895 242.857 1.00 78.04 ? 161 THR A HG21   1 
ATOM   2401  H  HG22   . THR A  1 161 ? 193.600 194.277 242.245 1.00 78.04 ? 161 THR A HG22   1 
ATOM   2402  H  HG23   . THR A  1 161 ? 193.901 193.939 243.763 1.00 78.04 ? 161 THR A HG23   1 
ATOM   2403  N  N      . CYS A  1 162 ? 190.023 196.756 242.860 1.00 73.02 ? 162 CYS A N      1 
ATOM   2404  C  CA     . CYS A  1 162 ? 188.708 197.376 242.891 1.00 73.02 ? 162 CYS A CA     1 
ATOM   2405  C  C      . CYS A  1 162 ? 187.661 196.400 243.409 1.00 73.02 ? 162 CYS A C      1 
ATOM   2406  O  O      . CYS A  1 162 ? 187.765 195.187 243.206 1.00 73.02 ? 162 CYS A O      1 
ATOM   2407  C  CB     . CYS A  1 162 ? 188.321 197.856 241.493 1.00 73.02 ? 162 CYS A CB     1 
ATOM   2408  S  SG     . CYS A  1 162 ? 188.310 196.542 240.254 1.00 73.02 ? 162 CYS A SG     1 
ATOM   2409  H  H      . CYS A  1 162 ? 190.276 196.503 242.078 1.00 73.02 ? 162 CYS A H      1 
ATOM   2410  H  HA     . CYS A  1 162 ? 188.745 198.136 243.492 1.00 73.02 ? 162 CYS A HA     1 
ATOM   2411  H  HB2    . CYS A  1 162 ? 187.441 198.262 241.531 1.00 73.02 ? 162 CYS A HB2    1 
ATOM   2412  H  HB3    . CYS A  1 162 ? 188.941 198.548 241.214 1.00 73.02 ? 162 CYS A HB3    1 
ATOM   2413  H  HG     . CYS A  1 162 ? 187.842 196.960 239.231 1.00 73.02 ? 162 CYS A HG     1 
ATOM   2414  N  N      . GLU A  1 163 ? 186.648 196.940 244.080 1.00 64.52 ? 163 GLU A N      1 
ATOM   2415  C  CA     . GLU A  1 163 ? 185.561 196.124 244.597 1.00 64.52 ? 163 GLU A CA     1 
ATOM   2416  C  C      . GLU A  1 163 ? 184.536 195.854 243.503 1.00 64.52 ? 163 GLU A C      1 
ATOM   2417  O  O      . GLU A  1 163 ? 184.381 196.634 242.559 1.00 64.52 ? 163 GLU A O      1 
ATOM   2418  C  CB     . GLU A  1 163 ? 184.894 196.823 245.779 1.00 64.52 ? 163 GLU A CB     1 
ATOM   2419  C  CG     . GLU A  1 163 ? 183.928 195.955 246.557 1.00 64.52 ? 163 GLU A CG     1 
ATOM   2420  C  CD     . GLU A  1 163 ? 183.355 196.660 247.767 1.00 64.52 ? 163 GLU A CD     1 
ATOM   2421  O  OE1    . GLU A  1 163 ? 183.097 197.878 247.678 1.00 64.52 ? 163 GLU A OE1    1 
ATOM   2422  O  OE2    . GLU A  1 163 ? 183.163 195.997 248.807 1.00 64.52 ? 163 GLU A OE2    1 
ATOM   2423  H  H      . GLU A  1 163 ? 186.573 197.781 244.246 1.00 64.52 ? 163 GLU A H      1 
ATOM   2424  H  HA     . GLU A  1 163 ? 185.926 195.277 244.898 1.00 64.52 ? 163 GLU A HA     1 
ATOM   2425  H  HB2    . GLU A  1 163 ? 185.583 197.142 246.383 1.00 64.52 ? 163 GLU A HB2    1 
ATOM   2426  H  HB3    . GLU A  1 163 ? 184.419 197.604 245.453 1.00 64.52 ? 163 GLU A HB3    1 
ATOM   2427  H  HG2    . GLU A  1 163 ? 183.203 195.681 245.974 1.00 64.52 ? 163 GLU A HG2    1 
ATOM   2428  H  HG3    . GLU A  1 163 ? 184.383 195.147 246.843 1.00 64.52 ? 163 GLU A HG3    1 
ATOM   2429  N  N      . ILE A  1 164 ? 183.826 194.731 243.635 1.00 57.26 ? 164 ILE A N      1 
ATOM   2430  C  CA     . ILE A  1 164 ? 182.787 194.351 242.688 1.00 57.26 ? 164 ILE A CA     1 
ATOM   2431  C  C      . ILE A  1 164 ? 181.706 193.572 243.419 1.00 57.26 ? 164 ILE A C      1 
ATOM   2432  O  O      . ILE A  1 164 ? 181.985 192.753 244.299 1.00 57.26 ? 164 ILE A O      1 
ATOM   2433  C  CB     . ILE A  1 164 ? 183.337 193.509 241.511 1.00 57.26 ? 164 ILE A CB     1 
ATOM   2434  C  CG1    . ILE A  1 164 ? 184.229 192.375 242.019 1.00 57.26 ? 164 ILE A CG1    1 
ATOM   2435  C  CG2    . ILE A  1 164 ? 184.103 194.378 240.545 1.00 57.26 ? 164 ILE A CG2    1 
ATOM   2436  C  CD1    . ILE A  1 164 ? 184.626 191.391 240.952 1.00 57.26 ? 164 ILE A CD1    1 
ATOM   2437  H  H      . ILE A  1 164 ? 183.937 194.171 244.278 1.00 57.26 ? 164 ILE A H      1 
ATOM   2438  H  HA     . ILE A  1 164 ? 182.421 195.165 242.308 1.00 57.26 ? 164 ILE A HA     1 
ATOM   2439  H  HB     . ILE A  1 164 ? 182.580 193.119 241.046 1.00 57.26 ? 164 ILE A HB     1 
ATOM   2440  H  HG12   . ILE A  1 164 ? 185.031 192.756 242.411 1.00 57.26 ? 164 ILE A HG12   1 
ATOM   2441  H  HG13   . ILE A  1 164 ? 183.765 191.902 242.727 1.00 57.26 ? 164 ILE A HG13   1 
ATOM   2442  H  HG21   . ILE A  1 164 ? 184.439 193.833 239.816 1.00 57.26 ? 164 ILE A HG21   1 
ATOM   2443  H  HG22   . ILE A  1 164 ? 183.516 195.064 240.191 1.00 57.26 ? 164 ILE A HG22   1 
ATOM   2444  H  HG23   . ILE A  1 164 ? 184.847 194.796 241.006 1.00 57.26 ? 164 ILE A HG23   1 
ATOM   2445  H  HD11   . ILE A  1 164 ? 185.188 190.702 241.340 1.00 57.26 ? 164 ILE A HD11   1 
ATOM   2446  H  HD12   . ILE A  1 164 ? 183.830 190.984 240.574 1.00 57.26 ? 164 ILE A HD12   1 
ATOM   2447  H  HD13   . ILE A  1 164 ? 185.116 191.852 240.253 1.00 57.26 ? 164 ILE A HD13   1 
ATOM   2448  N  N      . PHE A  1 165 ? 180.458 193.830 243.036 1.00 48.71 ? 165 PHE A N      1 
ATOM   2449  C  CA     . PHE A  1 165 ? 179.311 193.039 243.465 1.00 48.71 ? 165 PHE A CA     1 
ATOM   2450  C  C      . PHE A  1 165 ? 179.127 191.926 242.445 1.00 48.71 ? 165 PHE A C      1 
ATOM   2451  O  O      . PHE A  1 165 ? 178.661 192.174 241.329 1.00 48.71 ? 165 PHE A O      1 
ATOM   2452  C  CB     . PHE A  1 165 ? 178.052 193.896 243.563 1.00 48.71 ? 165 PHE A CB     1 
ATOM   2453  C  CG     . PHE A  1 165 ? 176.843 193.146 244.051 1.00 48.71 ? 165 PHE A CG     1 
ATOM   2454  C  CD1    . PHE A  1 165 ? 176.002 192.502 243.162 1.00 48.71 ? 165 PHE A CD1    1 
ATOM   2455  C  CD2    . PHE A  1 165 ? 176.547 193.093 245.398 1.00 48.71 ? 165 PHE A CD2    1 
ATOM   2456  C  CE1    . PHE A  1 165 ? 174.898 191.813 243.609 1.00 48.71 ? 165 PHE A CE1    1 
ATOM   2457  C  CE2    . PHE A  1 165 ? 175.440 192.407 245.850 1.00 48.71 ? 165 PHE A CE2    1 
ATOM   2458  C  CZ     . PHE A  1 165 ? 174.616 191.767 244.953 1.00 48.71 ? 165 PHE A CZ     1 
ATOM   2459  H  H      . PHE A  1 165 ? 180.252 194.480 242.512 1.00 48.71 ? 165 PHE A H      1 
ATOM   2460  H  HA     . PHE A  1 165 ? 179.467 192.673 244.350 1.00 48.71 ? 165 PHE A HA     1 
ATOM   2461  H  HB2    . PHE A  1 165 ? 178.223 194.640 244.161 1.00 48.71 ? 165 PHE A HB2    1 
ATOM   2462  H  HB3    . PHE A  1 165 ? 177.858 194.272 242.690 1.00 48.71 ? 165 PHE A HB3    1 
ATOM   2463  H  HD1    . PHE A  1 165 ? 176.185 192.535 242.251 1.00 48.71 ? 165 PHE A HD1    1 
ATOM   2464  H  HD2    . PHE A  1 165 ? 177.101 193.525 246.008 1.00 48.71 ? 165 PHE A HD2    1 
ATOM   2465  H  HE1    . PHE A  1 165 ? 174.343 191.379 243.002 1.00 48.71 ? 165 PHE A HE1    1 
ATOM   2466  H  HE2    . PHE A  1 165 ? 175.250 192.377 246.760 1.00 48.71 ? 165 PHE A HE2    1 
ATOM   2467  H  HZ     . PHE A  1 165 ? 173.869 191.304 245.256 1.00 48.71 ? 165 PHE A HZ     1 
ATOM   2468  N  N      . ALA A  1 166 ? 179.485 190.708 242.819 1.00 44.92 ? 166 ALA A N      1 
ATOM   2469  C  CA     . ALA A  1 166 ? 179.407 189.584 241.893 1.00 44.92 ? 166 ALA A CA     1 
ATOM   2470  C  C      . ALA A  1 166 ? 179.544 188.298 242.695 1.00 44.92 ? 166 ALA A C      1 
ATOM   2471  O  O      . ALA A  1 166 ? 179.463 188.301 243.930 1.00 44.92 ? 166 ALA A O      1 
ATOM   2472  C  CB     . ALA A  1 166 ? 180.476 189.693 240.806 1.00 44.92 ? 166 ALA A CB     1 
ATOM   2473  H  H      . ALA A  1 166 ? 179.776 190.508 243.603 1.00 44.92 ? 166 ALA A H      1 
ATOM   2474  H  HA     . ALA A  1 166 ? 178.552 189.587 241.436 1.00 44.92 ? 166 ALA A HA     1 
ATOM   2475  H  HB1    . ALA A  1 166 ? 180.404 188.936 240.204 1.00 44.92 ? 166 ALA A HB1    1 
ATOM   2476  H  HB2    . ALA A  1 166 ? 180.348 190.515 240.308 1.00 44.92 ? 166 ALA A HB2    1 
ATOM   2477  H  HB3    . ALA A  1 166 ? 181.355 189.697 241.216 1.00 44.92 ? 166 ALA A HB3    1 
ATOM   2478  N  N      . TRP A  1 167 ? 179.719 187.193 241.981 1.00 38.80 ? 167 TRP A N      1 
ATOM   2479  C  CA     . TRP A  1 167 ? 179.990 185.916 242.616 1.00 38.80 ? 167 TRP A CA     1 
ATOM   2480  C  C      . TRP A  1 167 ? 181.395 185.913 243.197 1.00 38.80 ? 167 TRP A C      1 
ATOM   2481  O  O      . TRP A  1 167 ? 182.365 186.261 242.518 1.00 38.80 ? 167 TRP A O      1 
ATOM   2482  C  CB     . TRP A  1 167 ? 179.837 184.789 241.603 1.00 38.80 ? 167 TRP A CB     1 
ATOM   2483  C  CG     . TRP A  1 167 ? 178.477 184.721 240.987 1.00 38.80 ? 167 TRP A CG     1 
ATOM   2484  C  CD1    . TRP A  1 167 ? 178.060 185.354 239.856 1.00 38.80 ? 167 TRP A CD1    1 
ATOM   2485  C  CD2    . TRP A  1 167 ? 177.351 183.977 241.467 1.00 38.80 ? 167 TRP A CD2    1 
ATOM   2486  N  NE1    . TRP A  1 167 ? 176.747 185.053 239.601 1.00 38.80 ? 167 TRP A NE1    1 
ATOM   2487  C  CE2    . TRP A  1 167 ? 176.289 184.209 240.575 1.00 38.80 ? 167 TRP A CE2    1 
ATOM   2488  C  CE3    . TRP A  1 167 ? 177.138 183.138 242.562 1.00 38.80 ? 167 TRP A CE3    1 
ATOM   2489  C  CZ2    . TRP A  1 167 ? 175.038 183.636 240.744 1.00 38.80 ? 167 TRP A CZ2    1 
ATOM   2490  C  CZ3    . TRP A  1 167 ? 175.892 182.571 242.726 1.00 38.80 ? 167 TRP A CZ3    1 
ATOM   2491  C  CH2    . TRP A  1 167 ? 174.860 182.821 241.823 1.00 38.80 ? 167 TRP A CH2    1 
ATOM   2492  H  H      . TRP A  1 167 ? 179.684 187.164 241.122 1.00 38.80 ? 167 TRP A H      1 
ATOM   2493  H  HA     . TRP A  1 167 ? 179.354 185.778 243.335 1.00 38.80 ? 167 TRP A HA     1 
ATOM   2494  H  HB2    . TRP A  1 167 ? 180.497 184.903 240.901 1.00 38.80 ? 167 TRP A HB2    1 
ATOM   2495  H  HB3    . TRP A  1 167 ? 180.029 183.944 242.039 1.00 38.80 ? 167 TRP A HB3    1 
ATOM   2496  H  HD1    . TRP A  1 167 ? 178.590 185.910 239.332 1.00 38.80 ? 167 TRP A HD1    1 
ATOM   2497  H  HE1    . TRP A  1 167 ? 176.286 185.347 238.937 1.00 38.80 ? 167 TRP A HE1    1 
ATOM   2498  H  HE3    . TRP A  1 167 ? 177.822 182.965 243.168 1.00 38.80 ? 167 TRP A HE3    1 
ATOM   2499  H  HZ2    . TRP A  1 167 ? 174.346 183.801 240.144 1.00 38.80 ? 167 TRP A HZ2    1 
ATOM   2500  H  HZ3    . TRP A  1 167 ? 175.737 182.011 243.453 1.00 38.80 ? 167 TRP A HZ3    1 
ATOM   2501  H  HH2    . TRP A  1 167 ? 174.031 182.423 241.959 1.00 38.80 ? 167 TRP A HH2    1 
ATOM   2502  N  N      . CYS A  1 168 ? 181.496 185.514 244.459 1.00 45.90 ? 168 CYS A N      1 
ATOM   2503  C  CA     . CYS A  1 168 ? 182.732 185.525 245.217 1.00 45.90 ? 168 CYS A CA     1 
ATOM   2504  C  C      . CYS A  1 168 ? 182.889 184.177 245.905 1.00 45.90 ? 168 CYS A C      1 
ATOM   2505  O  O      . CYS A  1 168 ? 181.900 183.622 246.401 1.00 45.90 ? 168 CYS A O      1 
ATOM   2506  C  CB     . CYS A  1 168 ? 182.723 186.644 246.266 1.00 45.90 ? 168 CYS A CB     1 
ATOM   2507  S  SG     . CYS A  1 168 ? 182.216 188.251 245.614 1.00 45.90 ? 168 CYS A SG     1 
ATOM   2508  H  H      . CYS A  1 168 ? 180.824 185.221 244.909 1.00 45.90 ? 168 CYS A H      1 
ATOM   2509  H  HA     . CYS A  1 168 ? 183.474 185.686 244.614 1.00 45.90 ? 168 CYS A HA     1 
ATOM   2510  H  HB2    . CYS A  1 168 ? 182.125 186.394 246.988 1.00 45.90 ? 168 CYS A HB2    1 
ATOM   2511  H  HB3    . CYS A  1 168 ? 183.611 186.725 246.648 1.00 45.90 ? 168 CYS A HB3    1 
ATOM   2512  N  N      . PRO A  1 169 ? 184.112 183.616 245.954 1.00 44.72 ? 169 PRO A N      1 
ATOM   2513  C  CA     . PRO A  1 169 ? 185.414 184.065 245.442 1.00 44.72 ? 169 PRO A CA     1 
ATOM   2514  C  C      . PRO A  1 169 ? 185.485 184.060 243.920 1.00 44.72 ? 169 PRO A C      1 
ATOM   2515  O  O      . PRO A  1 169 ? 185.217 183.041 243.286 1.00 44.72 ? 169 PRO A O      1 
ATOM   2516  C  CB     . PRO A  1 169 ? 186.391 183.051 246.035 1.00 44.72 ? 169 PRO A CB     1 
ATOM   2517  C  CG     . PRO A  1 169 ? 185.587 181.834 246.227 1.00 44.72 ? 169 PRO A CG     1 
ATOM   2518  C  CD     . PRO A  1 169 ? 184.225 182.310 246.624 1.00 44.72 ? 169 PRO A CD     1 
ATOM   2519  H  HA     . PRO A  1 169 ? 185.603 184.984 245.690 1.00 44.72 ? 169 PRO A HA     1 
ATOM   2520  H  HB2    . PRO A  1 169 ? 187.139 182.890 245.438 1.00 44.72 ? 169 PRO A HB2    1 
ATOM   2521  H  HB3    . PRO A  1 169 ? 186.761 183.366 246.874 1.00 44.72 ? 169 PRO A HB3    1 
ATOM   2522  H  HG2    . PRO A  1 169 ? 185.549 181.309 245.412 1.00 44.72 ? 169 PRO A HG2    1 
ATOM   2523  H  HG3    . PRO A  1 169 ? 185.972 181.266 246.913 1.00 44.72 ? 169 PRO A HG3    1 
ATOM   2524  H  HD2    . PRO A  1 169 ? 183.533 181.697 246.332 1.00 44.72 ? 169 PRO A HD2    1 
ATOM   2525  H  HD3    . PRO A  1 169 ? 184.142 182.394 247.587 1.00 44.72 ? 169 PRO A HD3    1 
ATOM   2526  N  N      . ALA A  1 170 ? 185.846 185.206 243.351 1.00 47.35 ? 170 ALA A N      1 
ATOM   2527  C  CA     . ALA A  1 170 ? 185.800 185.384 241.909 1.00 47.35 ? 170 ALA A CA     1 
ATOM   2528  C  C      . ALA A  1 170 ? 186.816 184.489 241.215 1.00 47.35 ? 170 ALA A C      1 
ATOM   2529  O  O      . ALA A  1 170 ? 187.919 184.254 241.714 1.00 47.35 ? 170 ALA A O      1 
ATOM   2530  C  CB     . ALA A  1 170 ? 186.063 186.843 241.546 1.00 47.35 ? 170 ALA A CB     1 
ATOM   2531  H  H      . ALA A  1 170 ? 186.121 185.894 243.787 1.00 47.35 ? 170 ALA A H      1 
ATOM   2532  H  HA     . ALA A  1 170 ? 184.913 185.135 241.606 1.00 47.35 ? 170 ALA A HA     1 
ATOM   2533  H  HB1    . ALA A  1 170 ? 186.030 186.948 240.582 1.00 47.35 ? 170 ALA A HB1    1 
ATOM   2534  H  HB2    . ALA A  1 170 ? 185.387 187.405 241.956 1.00 47.35 ? 170 ALA A HB2    1 
ATOM   2535  H  HB3    . ALA A  1 170 ? 186.940 187.104 241.869 1.00 47.35 ? 170 ALA A HB3    1 
ATOM   2536  N  N      . GLU A  1 171 ? 186.428 183.986 240.048 1.00 44.89 ? 171 GLU A N      1 
ATOM   2537  C  CA     . GLU A  1 171 ? 187.328 183.163 239.258 1.00 44.89 ? 171 GLU A CA     1 
ATOM   2538  C  C      . GLU A  1 171 ? 188.497 183.998 238.757 1.00 44.89 ? 171 GLU A C      1 
ATOM   2539  O  O      . GLU A  1 171 ? 188.339 185.172 238.411 1.00 44.89 ? 171 GLU A O      1 
ATOM   2540  C  CB     . GLU A  1 171 ? 186.587 182.527 238.081 1.00 44.89 ? 171 GLU A CB     1 
ATOM   2541  C  CG     . GLU A  1 171 ? 185.867 183.505 237.163 1.00 44.89 ? 171 GLU A CG     1 
ATOM   2542  C  CD     . GLU A  1 171 ? 185.288 182.833 235.932 1.00 44.89 ? 171 GLU A CD     1 
ATOM   2543  O  OE1    . GLU A  1 171 ? 185.678 181.685 235.635 1.00 44.89 ? 171 GLU A OE1    1 
ATOM   2544  O  OE2    . GLU A  1 171 ? 184.438 183.456 235.262 1.00 44.89 ? 171 GLU A OE2    1 
ATOM   2545  H  H      . GLU A  1 171 ? 185.652 184.110 239.699 1.00 44.89 ? 171 GLU A H      1 
ATOM   2546  H  HA     . GLU A  1 171 ? 187.669 182.452 239.823 1.00 44.89 ? 171 GLU A HA     1 
ATOM   2547  H  HB2    . GLU A  1 171 ? 187.223 182.019 237.553 1.00 44.89 ? 171 GLU A HB2    1 
ATOM   2548  H  HB3    . GLU A  1 171 ? 185.938 181.895 238.429 1.00 44.89 ? 171 GLU A HB3    1 
ATOM   2549  H  HG2    . GLU A  1 171 ? 185.153 183.940 237.656 1.00 44.89 ? 171 GLU A HG2    1 
ATOM   2550  H  HG3    . GLU A  1 171 ? 186.486 184.199 236.887 1.00 44.89 ? 171 GLU A HG3    1 
ATOM   2551  N  N      . GLU A  1 172 ? 189.673 183.381 238.724 1.00 51.32 ? 172 GLU A N      1 
ATOM   2552  C  CA     . GLU A  1 172 ? 190.912 184.039 238.335 1.00 51.32 ? 172 GLU A CA     1 
ATOM   2553  C  C      . GLU A  1 172 ? 191.385 183.466 237.008 1.00 51.32 ? 172 GLU A C      1 
ATOM   2554  O  O      . GLU A  1 172 ? 191.389 182.245 236.819 1.00 51.32 ? 172 GLU A O      1 
ATOM   2555  C  CB     . GLU A  1 172 ? 191.991 183.871 239.409 1.00 51.32 ? 172 GLU A CB     1 
ATOM   2556  C  CG     . GLU A  1 172 ? 192.181 182.452 239.934 1.00 51.32 ? 172 GLU A CG     1 
ATOM   2557  C  CD     . GLU A  1 172 ? 191.240 182.110 241.074 1.00 51.32 ? 172 GLU A CD     1 
ATOM   2558  O  OE1    . GLU A  1 172 ? 190.167 182.740 241.171 1.00 51.32 ? 172 GLU A OE1    1 
ATOM   2559  O  OE2    . GLU A  1 172 ? 191.575 181.213 241.875 1.00 51.32 ? 172 GLU A OE2    1 
ATOM   2560  H  H      . GLU A  1 172 ? 189.774 182.552 238.931 1.00 51.32 ? 172 GLU A H      1 
ATOM   2561  H  HA     . GLU A  1 172 ? 190.745 184.990 238.238 1.00 51.32 ? 172 GLU A HA     1 
ATOM   2562  H  HB2    . GLU A  1 172 ? 192.836 184.181 239.047 1.00 51.32 ? 172 GLU A HB2    1 
ATOM   2563  H  HB3    . GLU A  1 172 ? 191.773 184.449 240.157 1.00 51.32 ? 172 GLU A HB3    1 
ATOM   2564  H  HG2    . GLU A  1 172 ? 192.044 181.823 239.208 1.00 51.32 ? 172 GLU A HG2    1 
ATOM   2565  H  HG3    . GLU A  1 172 ? 193.097 182.344 240.234 1.00 51.32 ? 172 GLU A HG3    1 
ATOM   2566  N  N      . GLY A  1 173 ? 191.768 184.349 236.091 1.00 49.38 ? 173 GLY A N      1 
ATOM   2567  C  CA     . GLY A  1 173 ? 192.227 183.934 234.782 1.00 49.38 ? 173 GLY A CA     1 
ATOM   2568  C  C      . GLY A  1 173 ? 193.462 183.062 234.839 1.00 49.38 ? 173 GLY A C      1 
ATOM   2569  O  O      . GLY A  1 173 ? 194.545 183.528 235.206 1.00 49.38 ? 173 GLY A O      1 
ATOM   2570  H  H      . GLY A  1 173 ? 191.767 185.200 236.214 1.00 49.38 ? 173 GLY A H      1 
ATOM   2571  H  HA2    . GLY A  1 173 ? 191.516 183.450 234.334 1.00 49.38 ? 173 GLY A HA2    1 
ATOM   2572  H  HA3    . GLY A  1 173 ? 192.417 184.720 234.247 1.00 49.38 ? 173 GLY A HA3    1 
ATOM   2573  N  N      . LYS A  1 174 ? 193.301 181.791 234.477 1.00 43.42 ? 174 LYS A N      1 
ATOM   2574  C  CA     . LYS A  1 174 ? 194.385 180.823 234.457 1.00 43.42 ? 174 LYS A CA     1 
ATOM   2575  C  C      . LYS A  1 174 ? 194.473 180.183 233.082 1.00 43.42 ? 174 LYS A C      1 
ATOM   2576  O  O      . LYS A  1 174 ? 193.461 179.987 232.404 1.00 43.42 ? 174 LYS A O      1 
ATOM   2577  C  CB     . LYS A  1 174 ? 194.183 179.722 235.496 1.00 43.42 ? 174 LYS A CB     1 
ATOM   2578  C  CG     . LYS A  1 174 ? 194.308 180.159 236.932 1.00 43.42 ? 174 LYS A CG     1 
ATOM   2579  C  CD     . LYS A  1 174 ? 194.163 178.964 237.852 1.00 43.42 ? 174 LYS A CD     1 
ATOM   2580  C  CE     . LYS A  1 174 ? 194.234 179.358 239.312 1.00 43.42 ? 174 LYS A CE     1 
ATOM   2581  N  NZ     . LYS A  1 174 ? 194.009 178.188 240.205 1.00 43.42 ? 174 LYS A NZ     1 
ATOM   2582  H  H      . LYS A  1 174 ? 192.544 181.465 234.232 1.00 43.42 ? 174 LYS A H      1 
ATOM   2583  H  HA     . LYS A  1 174 ? 195.204 181.298 234.668 1.00 43.42 ? 174 LYS A HA     1 
ATOM   2584  H  HB2    . LYS A  1 174 ? 193.303 179.334 235.367 1.00 43.42 ? 174 LYS A HB2    1 
ATOM   2585  H  HB3    . LYS A  1 174 ? 194.830 179.019 235.330 1.00 43.42 ? 174 LYS A HB3    1 
ATOM   2586  H  HG2    . LYS A  1 174 ? 195.168 180.584 237.075 1.00 43.42 ? 174 LYS A HG2    1 
ATOM   2587  H  HG3    . LYS A  1 174 ? 193.628 180.819 237.137 1.00 43.42 ? 174 LYS A HG3    1 
ATOM   2588  H  HD2    . LYS A  1 174 ? 193.316 178.524 237.678 1.00 43.42 ? 174 LYS A HD2    1 
ATOM   2589  H  HD3    . LYS A  1 174 ? 194.862 178.321 237.657 1.00 43.42 ? 174 LYS A HD3    1 
ATOM   2590  H  HE2    . LYS A  1 174 ? 195.102 179.749 239.501 1.00 43.42 ? 174 LYS A HE2    1 
ATOM   2591  H  HE3    . LYS A  1 174 ? 193.570 180.040 239.497 1.00 43.42 ? 174 LYS A HE3    1 
ATOM   2592  H  HZ1    . LYS A  1 174 ? 194.056 178.449 241.054 1.00 43.42 ? 174 LYS A HZ1    1 
ATOM   2593  H  HZ2    . LYS A  1 174 ? 193.204 177.843 240.046 1.00 43.42 ? 174 LYS A HZ2    1 
ATOM   2594  H  HZ3    . LYS A  1 174 ? 194.632 177.571 240.049 1.00 43.42 ? 174 LYS A HZ3    1 
ATOM   2595  N  N      . GLU A  1 175 ? 195.694 179.853 232.680 1.00 42.09 ? 175 GLU A N      1 
ATOM   2596  C  CA     . GLU A  1 175 ? 195.883 179.055 231.485 1.00 42.09 ? 175 GLU A CA     1 
ATOM   2597  C  C      . GLU A  1 175 ? 195.438 177.621 231.751 1.00 42.09 ? 175 GLU A C      1 
ATOM   2598  O  O      . GLU A  1 175 ? 195.276 177.195 232.897 1.00 42.09 ? 175 GLU A O      1 
ATOM   2599  C  CB     . GLU A  1 175 ? 197.344 179.084 231.040 1.00 42.09 ? 175 GLU A CB     1 
ATOM   2600  C  CG     . GLU A  1 175 ? 197.837 180.456 230.621 1.00 42.09 ? 175 GLU A CG     1 
ATOM   2601  C  CD     . GLU A  1 175 ? 199.277 180.437 230.149 1.00 42.09 ? 175 GLU A CD     1 
ATOM   2602  O  OE1    . GLU A  1 175 ? 199.897 179.353 230.174 1.00 42.09 ? 175 GLU A OE1    1 
ATOM   2603  O  OE2    . GLU A  1 175 ? 199.789 181.504 229.753 1.00 42.09 ? 175 GLU A OE2    1 
ATOM   2604  H  H      . GLU A  1 175 ? 196.419 180.080 233.083 1.00 42.09 ? 175 GLU A H      1 
ATOM   2605  H  HA     . GLU A  1 175 ? 195.344 179.429 230.771 1.00 42.09 ? 175 GLU A HA     1 
ATOM   2606  H  HB2    . GLU A  1 175 ? 197.900 178.759 231.766 1.00 42.09 ? 175 GLU A HB2    1 
ATOM   2607  H  HB3    . GLU A  1 175 ? 197.458 178.469 230.298 1.00 42.09 ? 175 GLU A HB3    1 
ATOM   2608  H  HG2    . GLU A  1 175 ? 197.271 180.796 229.910 1.00 42.09 ? 175 GLU A HG2    1 
ATOM   2609  H  HG3    . GLU A  1 175 ? 197.753 181.069 231.368 1.00 42.09 ? 175 GLU A HG3    1 
ATOM   2610  N  N      . ALA A  1 176 ? 195.228 176.878 230.673 1.00 34.31 ? 176 ALA A N      1 
ATOM   2611  C  CA     . ALA A  1 176 ? 194.770 175.508 230.811 1.00 34.31 ? 176 ALA A CA     1 
ATOM   2612  C  C      . ALA A  1 176 ? 195.851 174.662 231.484 1.00 34.31 ? 176 ALA A C      1 
ATOM   2613  O  O      . ALA A  1 176 ? 197.036 174.813 231.172 1.00 34.31 ? 176 ALA A O      1 
ATOM   2614  C  CB     . ALA A  1 176 ? 194.425 174.922 229.448 1.00 34.31 ? 176 ALA A CB     1 
ATOM   2615  H  H      . ALA A  1 176 ? 195.343 177.145 229.864 1.00 34.31 ? 176 ALA A H      1 
ATOM   2616  H  HA     . ALA A  1 176 ? 193.972 175.502 231.362 1.00 34.31 ? 176 ALA A HA     1 
ATOM   2617  H  HB1    . ALA A  1 176 ? 194.121 174.007 229.556 1.00 34.31 ? 176 ALA A HB1    1 
ATOM   2618  H  HB2    . ALA A  1 176 ? 193.722 175.449 229.037 1.00 34.31 ? 176 ALA A HB2    1 
ATOM   2619  H  HB3    . ALA A  1 176 ? 195.212 174.936 228.881 1.00 34.31 ? 176 ALA A HB3    1 
ATOM   2620  N  N      . PRO A  1 177 ? 195.489 173.767 232.408 1.00 31.89 ? 177 PRO A N      1 
ATOM   2621  C  CA     . PRO A  1 177 ? 196.520 172.956 233.067 1.00 31.89 ? 177 PRO A CA     1 
ATOM   2622  C  C      . PRO A  1 177 ? 197.065 171.889 232.132 1.00 31.89 ? 177 PRO A C      1 
ATOM   2623  O  O      . PRO A  1 177 ? 196.306 171.132 231.523 1.00 31.89 ? 177 PRO A O      1 
ATOM   2624  C  CB     . PRO A  1 177 ? 195.778 172.339 234.254 1.00 31.89 ? 177 PRO A CB     1 
ATOM   2625  C  CG     . PRO A  1 177 ? 194.392 172.250 233.799 1.00 31.89 ? 177 PRO A CG     1 
ATOM   2626  C  CD     . PRO A  1 177 ? 194.157 173.465 232.962 1.00 31.89 ? 177 PRO A CD     1 
ATOM   2627  H  HA     . PRO A  1 177 ? 197.295 173.473 233.337 1.00 31.89 ? 177 PRO A HA     1 
ATOM   2628  H  HB2    . PRO A  1 177 ? 196.134 171.466 234.480 1.00 31.89 ? 177 PRO A HB2    1 
ATOM   2629  H  HB3    . PRO A  1 177 ? 195.856 172.891 235.048 1.00 31.89 ? 177 PRO A HB3    1 
ATOM   2630  H  HG2    . PRO A  1 177 ? 194.246 171.440 233.285 1.00 31.89 ? 177 PRO A HG2    1 
ATOM   2631  H  HG3    . PRO A  1 177 ? 193.780 172.222 234.551 1.00 31.89 ? 177 PRO A HG3    1 
ATOM   2632  H  HD2    . PRO A  1 177 ? 193.509 173.295 232.261 1.00 31.89 ? 177 PRO A HD2    1 
ATOM   2633  H  HD3    . PRO A  1 177 ? 193.815 174.202 233.491 1.00 31.89 ? 177 PRO A HD3    1 
ATOM   2634  N  N      . ARG A  1 178 ? 198.392 171.838 232.026 1.00 35.38 ? 178 ARG A N      1 
ATOM   2635  C  CA     . ARG A  1 178 ? 199.103 170.829 231.265 1.00 35.38 ? 178 ARG A CA     1 
ATOM   2636  C  C      . ARG A  1 178 ? 200.015 170.051 232.206 1.00 35.38 ? 178 ARG A C      1 
ATOM   2637  O  O      . ARG A  1 178 ? 200.772 170.671 232.966 1.00 35.38 ? 178 ARG A O      1 
ATOM   2638  C  CB     . ARG A  1 178 ? 199.929 171.467 230.132 1.00 35.38 ? 178 ARG A CB     1 
ATOM   2639  C  CG     . ARG A  1 178 ? 200.905 172.542 230.579 1.00 35.38 ? 178 ARG A CG     1 
ATOM   2640  C  CD     . ARG A  1 178 ? 201.583 173.231 229.403 1.00 35.38 ? 178 ARG A CD     1 
ATOM   2641  N  NE     . ARG A  1 178 ? 200.642 173.996 228.579 1.00 35.38 ? 178 ARG A NE     1 
ATOM   2642  C  CZ     . ARG A  1 178 ? 200.098 173.592 227.430 1.00 35.38 ? 178 ARG A CZ     1 
ATOM   2643  N  NH1    . ARG A  1 178 ? 200.370 172.403 226.900 1.00 35.38 ? 178 ARG A NH1    1 
ATOM   2644  N  NH2    . ARG A  1 178 ? 199.260 174.400 226.796 1.00 35.38 ? 178 ARG A NH2    1 
ATOM   2645  H  H      . ARG A  1 178 ? 198.912 172.407 232.407 1.00 35.38 ? 178 ARG A H      1 
ATOM   2646  H  HA     . ARG A  1 178 ? 198.458 170.229 230.858 1.00 35.38 ? 178 ARG A HA     1 
ATOM   2647  H  HB2    . ARG A  1 178 ? 200.424 170.768 229.677 1.00 35.38 ? 178 ARG A HB2    1 
ATOM   2648  H  HB3    . ARG A  1 178 ? 199.320 171.852 229.482 1.00 35.38 ? 178 ARG A HB3    1 
ATOM   2649  H  HG2    . ARG A  1 178 ? 200.434 173.203 231.111 1.00 35.38 ? 178 ARG A HG2    1 
ATOM   2650  H  HG3    . ARG A  1 178 ? 201.580 172.145 231.152 1.00 35.38 ? 178 ARG A HG3    1 
ATOM   2651  H  HD2    . ARG A  1 178 ? 202.274 173.825 229.735 1.00 35.38 ? 178 ARG A HD2    1 
ATOM   2652  H  HD3    . ARG A  1 178 ? 202.023 172.565 228.852 1.00 35.38 ? 178 ARG A HD3    1 
ATOM   2653  H  HE     . ARG A  1 178 ? 200.420 174.777 228.863 1.00 35.38 ? 178 ARG A HE     1 
ATOM   2654  H  HH11   . ARG A  1 178 ? 200.912 171.868 227.300 1.00 35.38 ? 178 ARG A HH11   1 
ATOM   2655  H  HH12   . ARG A  1 178 ? 200.004 172.169 226.158 1.00 35.38 ? 178 ARG A HH12   1 
ATOM   2656  H  HH21   . ARG A  1 178 ? 199.074 175.172 227.126 1.00 35.38 ? 178 ARG A HH21   1 
ATOM   2657  H  HH22   . ARG A  1 178 ? 198.902 174.152 226.054 1.00 35.38 ? 178 ARG A HH22   1 
ATOM   2658  N  N      . PRO A  1 179 ? 199.977 168.705 232.213 1.00 34.44 ? 179 PRO A N      1 
ATOM   2659  C  CA     . PRO A  1 179 ? 199.197 167.745 231.422 1.00 34.44 ? 179 PRO A CA     1 
ATOM   2660  C  C      . PRO A  1 179 ? 197.718 167.745 231.786 1.00 34.44 ? 179 PRO A C      1 
ATOM   2661  O  O      . PRO A  1 179 ? 197.360 168.090 232.910 1.00 34.44 ? 179 PRO A O      1 
ATOM   2662  C  CB     . PRO A  1 179 ? 199.842 166.406 231.770 1.00 34.44 ? 179 PRO A CB     1 
ATOM   2663  C  CG     . PRO A  1 179 ? 200.354 166.592 233.129 1.00 34.44 ? 179 PRO A CG     1 
ATOM   2664  C  CD     . PRO A  1 179 ? 200.809 168.017 233.213 1.00 34.44 ? 179 PRO A CD     1 
ATOM   2665  H  HA     . PRO A  1 179 ? 199.213 167.955 230.475 1.00 34.44 ? 179 PRO A HA     1 
ATOM   2666  H  HB2    . PRO A  1 179 ? 199.198 165.682 231.731 1.00 34.44 ? 179 PRO A HB2    1 
ATOM   2667  H  HB3    . PRO A  1 179 ? 200.555 166.185 231.150 1.00 34.44 ? 179 PRO A HB3    1 
ATOM   2668  H  HG2    . PRO A  1 179 ? 199.665 166.409 233.787 1.00 34.44 ? 179 PRO A HG2    1 
ATOM   2669  H  HG3    . PRO A  1 179 ? 201.087 165.983 233.309 1.00 34.44 ? 179 PRO A HG3    1 
ATOM   2670  H  HD2    . PRO A  1 179 ? 200.675 168.383 234.101 1.00 34.44 ? 179 PRO A HD2    1 
ATOM   2671  H  HD3    . PRO A  1 179 ? 201.754 168.102 233.011 1.00 34.44 ? 179 PRO A HD3    1 
ATOM   2672  N  N      . ALA A  1 180 ? 196.874 167.362 230.833 1.00 32.04 ? 180 ALA A N      1 
ATOM   2673  C  CA     . ALA A  1 180 ? 195.438 167.368 231.046 1.00 32.04 ? 180 ALA A CA     1 
ATOM   2674  C  C      . ALA A  1 180 ? 195.048 166.352 232.115 1.00 32.04 ? 180 ALA A C      1 
ATOM   2675  O  O      . ALA A  1 180 ? 195.814 165.455 232.477 1.00 32.04 ? 180 ALA A O      1 
ATOM   2676  C  CB     . ALA A  1 180 ? 194.706 167.065 229.744 1.00 32.04 ? 180 ALA A CB     1 
ATOM   2677  H  H      . ALA A  1 180 ? 197.118 167.094 230.053 1.00 32.04 ? 180 ALA A H      1 
ATOM   2678  H  HA     . ALA A  1 180 ? 195.180 168.252 231.351 1.00 32.04 ? 180 ALA A HA     1 
ATOM   2679  H  HB1    . ALA A  1 180 ? 193.749 167.072 229.901 1.00 32.04 ? 180 ALA A HB1    1 
ATOM   2680  H  HB2    . ALA A  1 180 ? 194.930 167.738 229.083 1.00 32.04 ? 180 ALA A HB2    1 
ATOM   2681  H  HB3    . ALA A  1 180 ? 194.973 166.191 229.418 1.00 32.04 ? 180 ALA A HB3    1 
ATOM   2682  N  N      . LEU A  1 181 ? 193.825 166.504 232.622 1.00 31.47 ? 181 LEU A N      1 
ATOM   2683  C  CA     . LEU A  1 181 ? 193.284 165.595 233.623 1.00 31.47 ? 181 LEU A CA     1 
ATOM   2684  C  C      . LEU A  1 181 ? 192.637 164.374 232.982 1.00 31.47 ? 181 LEU A C      1 
ATOM   2685  O  O      . LEU A  1 181 ? 192.856 163.245 233.432 1.00 31.47 ? 181 LEU A O      1 
ATOM   2686  C  CB     . LEU A  1 181 ? 192.260 166.321 234.502 1.00 31.47 ? 181 LEU A CB     1 
ATOM   2687  C  CG     . LEU A  1 181 ? 192.672 167.511 235.380 1.00 31.47 ? 181 LEU A CG     1 
ATOM   2688  C  CD1    . LEU A  1 181 ? 194.008 167.293 236.066 1.00 31.47 ? 181 LEU A CD1    1 
ATOM   2689  C  CD2    . LEU A  1 181 ? 192.693 168.793 234.593 1.00 31.47 ? 181 LEU A CD2    1 
ATOM   2690  H  H      . LEU A  1 181 ? 193.289 167.137 232.394 1.00 31.47 ? 181 LEU A H      1 
ATOM   2691  H  HA     . LEU A  1 181 ? 194.024 165.291 234.171 1.00 31.47 ? 181 LEU A HA     1 
ATOM   2692  H  HB2    . LEU A  1 181 ? 191.553 166.632 233.916 1.00 31.47 ? 181 LEU A HB2    1 
ATOM   2693  H  HB3    . LEU A  1 181 ? 191.869 165.656 235.090 1.00 31.47 ? 181 LEU A HB3    1 
ATOM   2694  H  HG     . LEU A  1 181 ? 191.997 167.583 236.073 1.00 31.47 ? 181 LEU A HG     1 
ATOM   2695  H  HD11   . LEU A  1 181 ? 194.225 168.068 236.607 1.00 31.47 ? 181 LEU A HD11   1 
ATOM   2696  H  HD12   . LEU A  1 181 ? 193.956 166.508 236.633 1.00 31.47 ? 181 LEU A HD12   1 
ATOM   2697  H  HD13   . LEU A  1 181 ? 194.698 167.163 235.397 1.00 31.47 ? 181 LEU A HD13   1 
ATOM   2698  H  HD21   . LEU A  1 181 ? 192.956 169.525 235.173 1.00 31.47 ? 181 LEU A HD21   1 
ATOM   2699  H  HD22   . LEU A  1 181 ? 193.328 168.715 233.864 1.00 31.47 ? 181 LEU A HD22   1 
ATOM   2700  H  HD23   . LEU A  1 181 ? 191.809 168.967 234.234 1.00 31.47 ? 181 LEU A HD23   1 
ATOM   2701  N  N      . LEU A  1 182 ? 191.845 164.586 231.932 1.00 30.84 ? 182 LEU A N      1 
ATOM   2702  C  CA     . LEU A  1 182 ? 191.115 163.521 231.247 1.00 30.84 ? 182 LEU A CA     1 
ATOM   2703  C  C      . LEU A  1 182 ? 191.776 163.139 229.928 1.00 30.84 ? 182 LEU A C      1 
ATOM   2704  O  O      . LEU A  1 182 ? 191.104 162.871 228.927 1.00 30.84 ? 182 LEU A O      1 
ATOM   2705  C  CB     . LEU A  1 182 ? 189.661 163.932 231.033 1.00 30.84 ? 182 LEU A CB     1 
ATOM   2706  C  CG     . LEU A  1 182 ? 188.755 163.882 232.262 1.00 30.84 ? 182 LEU A CG     1 
ATOM   2707  C  CD1    . LEU A  1 182 ? 188.817 165.164 233.054 1.00 30.84 ? 182 LEU A CD1    1 
ATOM   2708  C  CD2    . LEU A  1 182 ? 187.335 163.588 231.837 1.00 30.84 ? 182 LEU A CD2    1 
ATOM   2709  H  H      . LEU A  1 182 ? 191.715 165.365 231.593 1.00 30.84 ? 182 LEU A H      1 
ATOM   2710  H  HA     . LEU A  1 182 ? 191.136 162.733 231.813 1.00 30.84 ? 182 LEU A HA     1 
ATOM   2711  H  HB2    . LEU A  1 182 ? 189.649 164.836 230.682 1.00 30.84 ? 182 LEU A HB2    1 
ATOM   2712  H  HB3    . LEU A  1 182 ? 189.280 163.358 230.350 1.00 30.84 ? 182 LEU A HB3    1 
ATOM   2713  H  HG     . LEU A  1 182 ? 189.071 163.171 232.841 1.00 30.84 ? 182 LEU A HG     1 
ATOM   2714  H  HD11   . LEU A  1 182 ? 188.232 165.097 233.825 1.00 30.84 ? 182 LEU A HD11   1 
ATOM   2715  H  HD12   . LEU A  1 182 ? 189.727 165.317 233.352 1.00 30.84 ? 182 LEU A HD12   1 
ATOM   2716  H  HD13   . LEU A  1 182 ? 188.532 165.904 232.495 1.00 30.84 ? 182 LEU A HD13   1 
ATOM   2717  H  HD21   . LEU A  1 182 ? 186.763 163.557 232.620 1.00 30.84 ? 182 LEU A HD21   1 
ATOM   2718  H  HD22   . LEU A  1 182 ? 187.025 164.285 231.238 1.00 30.84 ? 182 LEU A HD22   1 
ATOM   2719  H  HD23   . LEU A  1 182 ? 187.304 162.733 231.380 1.00 30.84 ? 182 LEU A HD23   1 
ATOM   2720  N  N      . ARG A  1 183 ? 193.110 163.108 229.896 1.00 34.18 ? 183 ARG A N      1 
ATOM   2721  C  CA     . ARG A  1 183 ? 193.807 162.531 228.751 1.00 34.18 ? 183 ARG A CA     1 
ATOM   2722  C  C      . ARG A  1 183 ? 193.449 161.061 228.573 1.00 34.18 ? 183 ARG A C      1 
ATOM   2723  O  O      . ARG A  1 183 ? 193.458 160.548 227.445 1.00 34.18 ? 183 ARG A O      1 
ATOM   2724  C  CB     . ARG A  1 183 ? 195.318 162.708 228.910 1.00 34.18 ? 183 ARG A CB     1 
ATOM   2725  C  CG     . ARG A  1 183 ? 195.908 162.098 230.169 1.00 34.18 ? 183 ARG A CG     1 
ATOM   2726  C  CD     . ARG A  1 183 ? 197.404 162.327 230.238 1.00 34.18 ? 183 ARG A CD     1 
ATOM   2727  N  NE     . ARG A  1 183 ? 197.973 161.859 231.499 1.00 34.18 ? 183 ARG A NE     1 
ATOM   2728  C  CZ     . ARG A  1 183 ? 197.886 162.504 232.661 1.00 34.18 ? 183 ARG A CZ     1 
ATOM   2729  N  NH1    . ARG A  1 183 ? 197.241 163.661 232.760 1.00 34.18 ? 183 ARG A NH1    1 
ATOM   2730  N  NH2    . ARG A  1 183 ? 198.445 161.984 233.745 1.00 34.18 ? 183 ARG A NH2    1 
ATOM   2731  H  H      . ARG A  1 183 ? 193.621 163.411 230.518 1.00 34.18 ? 183 ARG A H      1 
ATOM   2732  H  HA     . ARG A  1 183 ? 193.522 163.001 227.952 1.00 34.18 ? 183 ARG A HA     1 
ATOM   2733  H  HB2    . ARG A  1 183 ? 195.759 162.316 228.140 1.00 34.18 ? 183 ARG A HB2    1 
ATOM   2734  H  HB3    . ARG A  1 183 ? 195.521 163.656 228.901 1.00 34.18 ? 183 ARG A HB3    1 
ATOM   2735  H  HG2    . ARG A  1 183 ? 195.482 162.486 230.950 1.00 34.18 ? 183 ARG A HG2    1 
ATOM   2736  H  HG3    . ARG A  1 183 ? 195.722 161.146 230.188 1.00 34.18 ? 183 ARG A HG3    1 
ATOM   2737  H  HD2    . ARG A  1 183 ? 197.835 161.868 229.500 1.00 34.18 ? 183 ARG A HD2    1 
ATOM   2738  H  HD3    . ARG A  1 183 ? 197.591 163.273 230.131 1.00 34.18 ? 183 ARG A HD3    1 
ATOM   2739  H  HE     . ARG A  1 183 ? 198.396 161.110 231.491 1.00 34.18 ? 183 ARG A HE     1 
ATOM   2740  H  HH11   . ARG A  1 183 ? 196.870 164.007 232.066 1.00 34.18 ? 183 ARG A HH11   1 
ATOM   2741  H  HH12   . ARG A  1 183 ? 197.195 164.064 233.518 1.00 34.18 ? 183 ARG A HH12   1 
ATOM   2742  H  HH21   . ARG A  1 183 ? 198.862 161.233 233.696 1.00 34.18 ? 183 ARG A HH21   1 
ATOM   2743  H  HH22   . ARG A  1 183 ? 198.391 162.397 234.497 1.00 34.18 ? 183 ARG A HH22   1 
ATOM   2744  N  N      . SER A  1 184 ? 193.072 160.383 229.664 1.00 33.91 ? 184 SER A N      1 
ATOM   2745  C  CA     . SER A  1 184 ? 192.567 159.014 229.616 1.00 33.91 ? 184 SER A CA     1 
ATOM   2746  C  C      . SER A  1 184 ? 191.398 158.837 228.656 1.00 33.91 ? 184 SER A C      1 
ATOM   2747  O  O      . SER A  1 184 ? 191.137 157.707 228.227 1.00 33.91 ? 184 SER A O      1 
ATOM   2748  C  CB     . SER A  1 184 ? 192.137 158.583 231.015 1.00 33.91 ? 184 SER A CB     1 
ATOM   2749  O  OG     . SER A  1 184 ? 193.195 158.741 231.942 1.00 33.91 ? 184 SER A OG     1 
ATOM   2750  H  H      . SER A  1 184 ? 193.104 160.712 230.458 1.00 33.91 ? 184 SER A H      1 
ATOM   2751  H  HA     . SER A  1 184 ? 193.291 158.459 229.287 1.00 33.91 ? 184 SER A HA     1 
ATOM   2752  H  HB2    . SER A  1 184 ? 191.373 159.109 231.299 1.00 33.91 ? 184 SER A HB2    1 
ATOM   2753  H  HB3    . SER A  1 184 ? 191.853 157.656 230.998 1.00 33.91 ? 184 SER A HB3    1 
ATOM   2754  H  HG     . SER A  1 184 ? 192.938 158.500 232.705 1.00 33.91 ? 184 SER A HG     1 
ATOM   2755  N  N      . ALA A  1 185 ? 190.715 159.918 228.276 1.00 30.15 ? 185 ALA A N      1 
ATOM   2756  C  CA     . ALA A  1 185 ? 189.642 159.872 227.294 1.00 30.15 ? 185 ALA A CA     1 
ATOM   2757  C  C      . ALA A  1 185 ? 190.111 159.422 225.914 1.00 30.15 ? 185 ALA A C      1 
ATOM   2758  O  O      . ALA A  1 185 ? 189.282 159.221 225.023 1.00 30.15 ? 185 ALA A O      1 
ATOM   2759  C  CB     . ALA A  1 185 ? 188.978 161.243 227.181 1.00 30.15 ? 185 ALA A CB     1 
ATOM   2760  H  H      . ALA A  1 185 ? 190.867 160.705 228.587 1.00 30.15 ? 185 ALA A H      1 
ATOM   2761  H  HA     . ALA A  1 185 ? 189.006 159.211 227.611 1.00 30.15 ? 185 ALA A HA     1 
ATOM   2762  H  HB1    . ALA A  1 185 ? 188.264 161.204 226.525 1.00 30.15 ? 185 ALA A HB1    1 
ATOM   2763  H  HB2    . ALA A  1 185 ? 188.611 161.497 228.042 1.00 30.15 ? 185 ALA A HB2    1 
ATOM   2764  H  HB3    . ALA A  1 185 ? 189.636 161.900 226.904 1.00 30.15 ? 185 ALA A HB3    1 
ATOM   2765  N  N      . GLU A  1 186 ? 191.422 159.264 225.707 1.00 33.85 ? 186 GLU A N      1 
ATOM   2766  C  CA     . GLU A  1 186 ? 191.877 158.612 224.487 1.00 33.85 ? 186 GLU A CA     1 
ATOM   2767  C  C      . GLU A  1 186 ? 191.487 157.140 224.423 1.00 33.85 ? 186 GLU A C      1 
ATOM   2768  O  O      . GLU A  1 186 ? 191.583 156.550 223.342 1.00 33.85 ? 186 GLU A O      1 
ATOM   2769  C  CB     . GLU A  1 186 ? 193.395 158.752 224.339 1.00 33.85 ? 186 GLU A CB     1 
ATOM   2770  C  CG     . GLU A  1 186 ? 194.225 158.058 225.402 1.00 33.85 ? 186 GLU A CG     1 
ATOM   2771  C  CD     . GLU A  1 186 ? 195.710 158.288 225.212 1.00 33.85 ? 186 GLU A CD     1 
ATOM   2772  O  OE1    . GLU A  1 186 ? 196.104 158.754 224.122 1.00 33.85 ? 186 GLU A OE1    1 
ATOM   2773  O  OE2    . GLU A  1 186 ? 196.484 158.003 226.150 1.00 33.85 ? 186 GLU A OE2    1 
ATOM   2774  H  H      . GLU A  1 186 ? 192.043 159.520 226.244 1.00 33.85 ? 186 GLU A H      1 
ATOM   2775  H  HA     . GLU A  1 186 ? 191.432 159.061 223.751 1.00 33.85 ? 186 GLU A HA     1 
ATOM   2776  H  HB2    . GLU A  1 186 ? 193.653 158.403 223.471 1.00 33.85 ? 186 GLU A HB2    1 
ATOM   2777  H  HB3    . GLU A  1 186 ? 193.618 159.696 224.343 1.00 33.85 ? 186 GLU A HB3    1 
ATOM   2778  H  HG2    . GLU A  1 186 ? 193.959 158.379 226.278 1.00 33.85 ? 186 GLU A HG2    1 
ATOM   2779  H  HG3    . GLU A  1 186 ? 194.042 157.106 225.382 1.00 33.85 ? 186 GLU A HG3    1 
ATOM   2780  N  N      . ASN A  1 187 ? 191.052 156.540 225.535 1.00 32.62 ? 187 ASN A N      1 
ATOM   2781  C  CA     . ASN A  1 187 ? 190.633 155.144 225.569 1.00 32.62 ? 187 ASN A CA     1 
ATOM   2782  C  C      . ASN A  1 187 ? 189.126 154.961 225.690 1.00 32.62 ? 187 ASN A C      1 
ATOM   2783  O  O      . ASN A  1 187 ? 188.666 153.819 225.786 1.00 32.62 ? 187 ASN A O      1 
ATOM   2784  C  CB     . ASN A  1 187 ? 191.327 154.419 226.725 1.00 32.62 ? 187 ASN A CB     1 
ATOM   2785  C  CG     . ASN A  1 187 ? 192.803 154.206 226.477 1.00 32.62 ? 187 ASN A CG     1 
ATOM   2786  O  OD1    . ASN A  1 187 ? 193.258 154.181 225.334 1.00 32.62 ? 187 ASN A OD1    1 
ATOM   2787  N  ND2    . ASN A  1 187 ? 193.560 154.043 227.552 1.00 32.62 ? 187 ASN A ND2    1 
ATOM   2788  H  H      . ASN A  1 187 ? 190.993 156.939 226.295 1.00 32.62 ? 187 ASN A H      1 
ATOM   2789  H  HA     . ASN A  1 187 ? 190.894 154.762 224.717 1.00 32.62 ? 187 ASN A HA     1 
ATOM   2790  H  HB2    . ASN A  1 187 ? 191.210 154.932 227.540 1.00 32.62 ? 187 ASN A HB2    1 
ATOM   2791  H  HB3    . ASN A  1 187 ? 190.899 153.560 226.867 1.00 32.62 ? 187 ASN A HB3    1 
ATOM   2792  H  HD22   . ASN A  1 187 ? 193.206 154.067 228.335 1.00 32.62 ? 187 ASN A HD22   1 
ATOM   2793  N  N      . PHE A  1 188 ? 188.342 156.036 225.686 1.00 29.08 ? 188 PHE A N      1 
ATOM   2794  C  CA     . PHE A  1 188 ? 186.897 155.882 225.709 1.00 29.08 ? 188 PHE A CA     1 
ATOM   2795  C  C      . PHE A  1 188 ? 186.416 155.290 224.388 1.00 29.08 ? 188 PHE A C      1 
ATOM   2796  O  O      . PHE A  1 188 ? 187.167 155.173 223.417 1.00 29.08 ? 188 PHE A O      1 
ATOM   2797  C  CB     . PHE A  1 188 ? 186.197 157.221 225.960 1.00 29.08 ? 188 PHE A CB     1 
ATOM   2798  C  CG     . PHE A  1 188 ? 186.490 157.855 227.304 1.00 29.08 ? 188 PHE A CG     1 
ATOM   2799  C  CD1    . PHE A  1 188 ? 187.109 157.162 228.334 1.00 29.08 ? 188 PHE A CD1    1 
ATOM   2800  C  CD2    . PHE A  1 188 ? 186.123 159.166 227.532 1.00 29.08 ? 188 PHE A CD2    1 
ATOM   2801  C  CE1    . PHE A  1 188 ? 187.355 157.770 229.546 1.00 29.08 ? 188 PHE A CE1    1 
ATOM   2802  C  CE2    . PHE A  1 188 ? 186.369 159.772 228.742 1.00 29.08 ? 188 PHE A CE2    1 
ATOM   2803  C  CZ     . PHE A  1 188 ? 186.986 159.074 229.748 1.00 29.08 ? 188 PHE A CZ     1 
ATOM   2804  H  H      . PHE A  1 188 ? 188.623 156.849 225.670 1.00 29.08 ? 188 PHE A H      1 
ATOM   2805  H  HA     . PHE A  1 188 ? 186.672 155.282 226.437 1.00 29.08 ? 188 PHE A HA     1 
ATOM   2806  H  HB2    . PHE A  1 188 ? 186.456 157.842 225.261 1.00 29.08 ? 188 PHE A HB2    1 
ATOM   2807  H  HB3    . PHE A  1 188 ? 185.239 157.089 225.882 1.00 29.08 ? 188 PHE A HB3    1 
ATOM   2808  H  HD1    . PHE A  1 188 ? 187.361 156.276 228.205 1.00 29.08 ? 188 PHE A HD1    1 
ATOM   2809  H  HD2    . PHE A  1 188 ? 185.703 159.647 226.856 1.00 29.08 ? 188 PHE A HD2    1 
ATOM   2810  H  HE1    . PHE A  1 188 ? 187.772 157.295 230.228 1.00 29.08 ? 188 PHE A HE1    1 
ATOM   2811  H  HE2    . PHE A  1 188 ? 186.116 160.657 228.878 1.00 29.08 ? 188 PHE A HE2    1 
ATOM   2812  H  HZ     . PHE A  1 188 ? 187.154 159.485 230.565 1.00 29.08 ? 188 PHE A HZ     1 
ATOM   2813  N  N      . THR A  1 189 ? 185.137 154.916 224.361 1.00 29.39 ? 189 THR A N      1 
ATOM   2814  C  CA     . THR A  1 189 ? 184.523 154.291 223.199 1.00 29.39 ? 189 THR A CA     1 
ATOM   2815  C  C      . THR A  1 189 ? 183.236 155.012 222.838 1.00 29.39 ? 189 THR A C      1 
ATOM   2816  O  O      . THR A  1 189 ? 182.594 155.636 223.686 1.00 29.39 ? 189 THR A O      1 
ATOM   2817  C  CB     . THR A  1 189 ? 184.222 152.812 223.442 1.00 29.39 ? 189 THR A CB     1 
ATOM   2818  O  OG1    . THR A  1 189 ? 183.569 152.650 224.706 1.00 29.39 ? 189 THR A OG1    1 
ATOM   2819  C  CG2    . THR A  1 189 ? 185.494 152.003 223.427 1.00 29.39 ? 189 THR A CG2    1 
ATOM   2820  H  H      . THR A  1 189 ? 184.600 155.020 225.024 1.00 29.39 ? 189 THR A H      1 
ATOM   2821  H  HA     . THR A  1 189 ? 185.156 154.355 222.467 1.00 29.39 ? 189 THR A HA     1 
ATOM   2822  H  HB     . THR A  1 189 ? 183.641 152.496 222.732 1.00 29.39 ? 189 THR A HB     1 
ATOM   2823  H  HG1    . THR A  1 189 ? 182.911 152.135 224.618 1.00 29.39 ? 189 THR A HG1    1 
ATOM   2824  H  HG21   . THR A  1 189 ? 185.285 151.069 223.582 1.00 29.39 ? 189 THR A HG21   1 
ATOM   2825  H  HG22   . THR A  1 189 ? 185.928 152.098 222.565 1.00 29.39 ? 189 THR A HG22   1 
ATOM   2826  H  HG23   . THR A  1 189 ? 186.088 152.321 224.124 1.00 29.39 ? 189 THR A HG23   1 
ATOM   2827  N  N      . VAL A  1 190 ? 182.868 154.906 221.564 1.00 26.67 ? 190 VAL A N      1 
ATOM   2828  C  CA     . VAL A  1 190 ? 181.671 155.526 221.018 1.00 26.67 ? 190 VAL A CA     1 
ATOM   2829  C  C      . VAL A  1 190 ? 180.860 154.464 220.295 1.00 26.67 ? 190 VAL A C      1 
ATOM   2830  O  O      . VAL A  1 190 ? 181.399 153.457 219.830 1.00 26.67 ? 190 VAL A O      1 
ATOM   2831  C  CB     . VAL A  1 190 ? 182.017 156.680 220.056 1.00 26.67 ? 190 VAL A CB     1 
ATOM   2832  C  CG1    . VAL A  1 190 ? 180.791 157.512 219.749 1.00 26.67 ? 190 VAL A CG1    1 
ATOM   2833  C  CG2    . VAL A  1 190 ? 183.116 157.526 220.639 1.00 26.67 ? 190 VAL A CG2    1 
ATOM   2834  H  H      . VAL A  1 190 ? 183.319 154.461 220.982 1.00 26.67 ? 190 VAL A H      1 
ATOM   2835  H  HA     . VAL A  1 190 ? 181.155 155.905 221.746 1.00 26.67 ? 190 VAL A HA     1 
ATOM   2836  H  HB     . VAL A  1 190 ? 182.332 156.304 219.219 1.00 26.67 ? 190 VAL A HB     1 
ATOM   2837  H  HG11   . VAL A  1 190 ? 181.031 158.231 219.143 1.00 26.67 ? 190 VAL A HG11   1 
ATOM   2838  H  HG12   . VAL A  1 190 ? 180.115 156.953 219.335 1.00 26.67 ? 190 VAL A HG12   1 
ATOM   2839  H  HG13   . VAL A  1 190 ? 180.440 157.887 220.572 1.00 26.67 ? 190 VAL A HG13   1 
ATOM   2840  H  HG21   . VAL A  1 190 ? 183.327 158.249 220.028 1.00 26.67 ? 190 VAL A HG21   1 
ATOM   2841  H  HG22   . VAL A  1 190 ? 182.825 157.895 221.487 1.00 26.67 ? 190 VAL A HG22   1 
ATOM   2842  H  HG23   . VAL A  1 190 ? 183.906 156.980 220.778 1.00 26.67 ? 190 VAL A HG23   1 
ATOM   2843  N  N      . LEU A  1 191 ? 179.553 154.688 220.224 1.00 27.78 ? 191 LEU A N      1 
ATOM   2844  C  CA     . LEU A  1 191 ? 178.646 153.891 219.413 1.00 27.78 ? 191 LEU A CA     1 
ATOM   2845  C  C      . LEU A  1 191 ? 177.755 154.845 218.640 1.00 27.78 ? 191 LEU A C      1 
ATOM   2846  O  O      . LEU A  1 191 ? 177.115 155.716 219.239 1.00 27.78 ? 191 LEU A O      1 
ATOM   2847  C  CB     . LEU A  1 191 ? 177.797 152.949 220.269 1.00 27.78 ? 191 LEU A CB     1 
ATOM   2848  C  CG     . LEU A  1 191 ? 176.728 152.120 219.555 1.00 27.78 ? 191 LEU A CG     1 
ATOM   2849  C  CD1    . LEU A  1 191 ? 177.344 151.191 218.544 1.00 27.78 ? 191 LEU A CD1    1 
ATOM   2850  C  CD2    . LEU A  1 191 ? 175.928 151.339 220.556 1.00 27.78 ? 191 LEU A CD2    1 
ATOM   2851  H  H      . LEU A  1 191 ? 179.162 155.321 220.655 1.00 27.78 ? 191 LEU A H      1 
ATOM   2852  H  HA     . LEU A  1 191 ? 179.161 153.333 218.809 1.00 27.78 ? 191 LEU A HA     1 
ATOM   2853  H  HB2    . LEU A  1 191 ? 178.396 152.337 220.725 1.00 27.78 ? 191 LEU A HB2    1 
ATOM   2854  H  HB3    . LEU A  1 191 ? 177.358 153.479 220.953 1.00 27.78 ? 191 LEU A HB3    1 
ATOM   2855  H  HG     . LEU A  1 191 ? 176.140 152.729 219.082 1.00 27.78 ? 191 LEU A HG     1 
ATOM   2856  H  HD11   . LEU A  1 191 ? 176.646 150.679 218.107 1.00 27.78 ? 191 LEU A HD11   1 
ATOM   2857  H  HD12   . LEU A  1 191 ? 177.828 151.708 217.881 1.00 27.78 ? 191 LEU A HD12   1 
ATOM   2858  H  HD13   . LEU A  1 191 ? 177.957 150.586 218.991 1.00 27.78 ? 191 LEU A HD13   1 
ATOM   2859  H  HD21   . LEU A  1 191 ? 175.253 150.817 220.095 1.00 27.78 ? 191 LEU A HD21   1 
ATOM   2860  H  HD22   . LEU A  1 191 ? 176.516 150.745 221.048 1.00 27.78 ? 191 LEU A HD22   1 
ATOM   2861  H  HD23   . LEU A  1 191 ? 175.497 151.950 221.174 1.00 27.78 ? 191 LEU A HD23   1 
ATOM   2862  N  N      . ILE A  1 192 ? 177.711 154.664 217.322 1.00 27.01 ? 192 ILE A N      1 
ATOM   2863  C  CA     . ILE A  1 192 ? 176.981 155.533 216.407 1.00 27.01 ? 192 ILE A CA     1 
ATOM   2864  C  C      . ILE A  1 192 ? 175.962 154.679 215.670 1.00 27.01 ? 192 ILE A C      1 
ATOM   2865  O  O      . ILE A  1 192 ? 176.333 153.735 214.962 1.00 27.01 ? 192 ILE A O      1 
ATOM   2866  C  CB     . ILE A  1 192 ? 177.924 156.237 215.421 1.00 27.01 ? 192 ILE A CB     1 
ATOM   2867  C  CG1    . ILE A  1 192 ? 178.792 157.254 216.157 1.00 27.01 ? 192 ILE A CG1    1 
ATOM   2868  C  CG2    . ILE A  1 192 ? 177.136 156.919 214.327 1.00 27.01 ? 192 ILE A CG2    1 
ATOM   2869  C  CD1    . ILE A  1 192 ? 180.032 157.655 215.416 1.00 27.01 ? 192 ILE A CD1    1 
ATOM   2870  H  H      . ILE A  1 192 ? 178.115 154.016 216.927 1.00 27.01 ? 192 ILE A H      1 
ATOM   2871  H  HA     . ILE A  1 192 ? 176.535 156.234 216.908 1.00 27.01 ? 192 ILE A HA     1 
ATOM   2872  H  HB     . ILE A  1 192 ? 178.499 155.569 215.015 1.00 27.01 ? 192 ILE A HB     1 
ATOM   2873  H  HG12   . ILE A  1 192 ? 178.263 158.047 216.335 1.00 27.01 ? 192 ILE A HG12   1 
ATOM   2874  H  HG13   . ILE A  1 192 ? 179.047 156.885 217.017 1.00 27.01 ? 192 ILE A HG13   1 
ATOM   2875  H  HG21   . ILE A  1 192 ? 177.746 157.358 213.714 1.00 27.01 ? 192 ILE A HG21   1 
ATOM   2876  H  HG22   . ILE A  1 192 ? 176.613 156.259 213.845 1.00 27.01 ? 192 ILE A HG22   1 
ATOM   2877  H  HG23   . ILE A  1 192 ? 176.542 157.578 214.719 1.00 27.01 ? 192 ILE A HG23   1 
ATOM   2878  H  HD11   . ILE A  1 192 ? 180.530 158.300 215.943 1.00 27.01 ? 192 ILE A HD11   1 
ATOM   2879  H  HD12   . ILE A  1 192 ? 180.583 156.872 215.259 1.00 27.01 ? 192 ILE A HD12   1 
ATOM   2880  H  HD13   . ILE A  1 192 ? 179.787 158.053 214.566 1.00 27.01 ? 192 ILE A HD13   1 
ATOM   2881  N  N      . LYS A  1 193 ? 174.685 155.016 215.831 1.00 28.53 ? 193 LYS A N      1 
ATOM   2882  C  CA     . LYS A  1 193 ? 173.576 154.305 215.206 1.00 28.53 ? 193 LYS A CA     1 
ATOM   2883  C  C      . LYS A  1 193 ? 172.920 155.252 214.212 1.00 28.53 ? 193 LYS A C      1 
ATOM   2884  O  O      . LYS A  1 193 ? 172.344 156.270 214.609 1.00 28.53 ? 193 LYS A O      1 
ATOM   2885  C  CB     . LYS A  1 193 ? 172.580 153.830 216.259 1.00 28.53 ? 193 LYS A CB     1 
ATOM   2886  C  CG     . LYS A  1 193 ? 173.157 152.840 217.250 1.00 28.53 ? 193 LYS A CG     1 
ATOM   2887  C  CD     . LYS A  1 193 ? 172.451 152.883 218.587 1.00 28.53 ? 193 LYS A CD     1 
ATOM   2888  C  CE     . LYS A  1 193 ? 171.032 152.390 218.488 1.00 28.53 ? 193 LYS A CE     1 
ATOM   2889  N  NZ     . LYS A  1 193 ? 170.429 152.265 219.833 1.00 28.53 ? 193 LYS A NZ     1 
ATOM   2890  H  H      . LYS A  1 193 ? 174.435 155.679 216.318 1.00 28.53 ? 193 LYS A H      1 
ATOM   2891  H  HA     . LYS A  1 193 ? 173.896 153.514 214.745 1.00 28.53 ? 193 LYS A HA     1 
ATOM   2892  H  HB2    . LYS A  1 193 ? 172.244 154.600 216.744 1.00 28.53 ? 193 LYS A HB2    1 
ATOM   2893  H  HB3    . LYS A  1 193 ? 171.821 153.422 215.813 1.00 28.53 ? 193 LYS A HB3    1 
ATOM   2894  H  HG2    . LYS A  1 193 ? 173.094 151.945 216.883 1.00 28.53 ? 193 LYS A HG2    1 
ATOM   2895  H  HG3    . LYS A  1 193 ? 174.100 153.028 217.379 1.00 28.53 ? 193 LYS A HG3    1 
ATOM   2896  H  HD2    . LYS A  1 193 ? 172.938 152.340 219.227 1.00 28.53 ? 193 LYS A HD2    1 
ATOM   2897  H  HD3    . LYS A  1 193 ? 172.454 153.792 218.925 1.00 28.53 ? 193 LYS A HD3    1 
ATOM   2898  H  HE2    . LYS A  1 193 ? 170.508 153.003 217.949 1.00 28.53 ? 193 LYS A HE2    1 
ATOM   2899  H  HE3    . LYS A  1 193 ? 171.014 151.531 218.039 1.00 28.53 ? 193 LYS A HE3    1 
ATOM   2900  H  HZ1    . LYS A  1 193 ? 169.592 151.973 219.757 1.00 28.53 ? 193 LYS A HZ1    1 
ATOM   2901  H  HZ2    . LYS A  1 193 ? 170.901 151.687 220.318 1.00 28.53 ? 193 LYS A HZ2    1 
ATOM   2902  H  HZ3    . LYS A  1 193 ? 170.431 153.059 220.234 1.00 28.53 ? 193 LYS A HZ3    1 
ATOM   2903  N  N      . ASN A  1 194 ? 173.011 154.915 212.929 1.00 29.32 ? 194 ASN A N      1 
ATOM   2904  C  CA     . ASN A  1 194 ? 172.492 155.738 211.846 1.00 29.32 ? 194 ASN A CA     1 
ATOM   2905  C  C      . ASN A  1 194 ? 171.444 154.954 211.076 1.00 29.32 ? 194 ASN A C      1 
ATOM   2906  O  O      . ASN A  1 194 ? 171.736 153.874 210.555 1.00 29.32 ? 194 ASN A O      1 
ATOM   2907  C  CB     . ASN A  1 194 ? 173.612 156.169 210.903 1.00 29.32 ? 194 ASN A CB     1 
ATOM   2908  C  CG     . ASN A  1 194 ? 173.178 157.244 209.931 1.00 29.32 ? 194 ASN A CG     1 
ATOM   2909  O  OD1    . ASN A  1 194 ? 171.990 157.510 209.760 1.00 29.32 ? 194 ASN A OD1    1 
ATOM   2910  N  ND2    . ASN A  1 194 ? 174.147 157.865 209.282 1.00 29.32 ? 194 ASN A ND2    1 
ATOM   2911  H  H      . ASN A  1 194 ? 173.383 154.188 212.660 1.00 29.32 ? 194 ASN A H      1 
ATOM   2912  H  HA     . ASN A  1 194 ? 172.093 156.536 212.226 1.00 29.32 ? 194 ASN A HA     1 
ATOM   2913  H  HB2    . ASN A  1 194 ? 174.362 156.495 211.425 1.00 29.32 ? 194 ASN A HB2    1 
ATOM   2914  H  HB3    . ASN A  1 194 ? 173.926 155.397 210.406 1.00 29.32 ? 194 ASN A HB3    1 
ATOM   2915  H  HD21   . ASN A  1 194 ? 173.957 158.482 208.714 1.00 29.32 ? 194 ASN A HD21   1 
ATOM   2916  H  HD22   . ASN A  1 194 ? 174.967 157.652 209.428 1.00 29.32 ? 194 ASN A HD22   1 
ATOM   2917  N  N      . ASN A  1 195 ? 170.236 155.506 210.999 1.00 31.47 ? 195 ASN A N      1 
ATOM   2918  C  CA     . ASN A  1 195 ? 169.172 154.967 210.163 1.00 31.47 ? 195 ASN A CA     1 
ATOM   2919  C  C      . ASN A  1 195 ? 168.949 155.919 209.002 1.00 31.47 ? 195 ASN A C      1 
ATOM   2920  O  O      . ASN A  1 195 ? 168.783 157.125 209.213 1.00 31.47 ? 195 ASN A O      1 
ATOM   2921  C  CB     . ASN A  1 195 ? 167.874 154.784 210.948 1.00 31.47 ? 195 ASN A CB     1 
ATOM   2922  C  CG     . ASN A  1 195 ? 167.959 153.673 211.966 1.00 31.47 ? 195 ASN A CG     1 
ATOM   2923  O  OD1    . ASN A  1 195 ? 167.764 152.504 211.639 1.00 31.47 ? 195 ASN A OD1    1 
ATOM   2924  N  ND2    . ASN A  1 195 ? 168.235 154.031 213.212 1.00 31.47 ? 195 ASN A ND2    1 
ATOM   2925  H  H      . ASN A  1 195 ? 170.011 156.212 211.436 1.00 31.47 ? 195 ASN A H      1 
ATOM   2926  H  HA     . ASN A  1 195 ? 169.437 154.091 209.841 1.00 31.47 ? 195 ASN A HA     1 
ATOM   2927  H  HB2    . ASN A  1 195 ? 167.654 155.614 211.399 1.00 31.47 ? 195 ASN A HB2    1 
ATOM   2928  H  HB3    . ASN A  1 195 ? 167.151 154.596 210.330 1.00 31.47 ? 195 ASN A HB3    1 
ATOM   2929  H  HD21   . ASN A  1 195 ? 168.284 153.435 213.830 1.00 31.47 ? 195 ASN A HD21   1 
ATOM   2930  H  HD22   . ASN A  1 195 ? 168.365 154.859 213.403 1.00 31.47 ? 195 ASN A HD22   1 
ATOM   2931  N  N      . ILE A  1 196 ? 168.947 155.378 207.784 1.00 34.74 ? 196 ILE A N      1 
ATOM   2932  C  CA     . ILE A  1 196 ? 168.791 156.174 206.572 1.00 34.74 ? 196 ILE A CA     1 
ATOM   2933  C  C      . ILE A  1 196 ? 167.614 155.641 205.772 1.00 34.74 ? 196 ILE A C      1 
ATOM   2934  O  O      . ILE A  1 196 ? 167.335 154.435 205.772 1.00 34.74 ? 196 ILE A O      1 
ATOM   2935  C  CB     . ILE A  1 196 ? 170.075 156.191 205.719 1.00 34.74 ? 196 ILE A CB     1 
ATOM   2936  C  CG1    . ILE A  1 196 ? 170.416 154.801 205.184 1.00 34.74 ? 196 ILE A CG1    1 
ATOM   2937  C  CG2    . ILE A  1 196 ? 171.225 156.725 206.528 1.00 34.74 ? 196 ILE A CG2    1 
ATOM   2938  C  CD1    . ILE A  1 196 ? 170.037 154.591 203.743 1.00 34.74 ? 196 ILE A CD1    1 
ATOM   2939  H  H      . ILE A  1 196 ? 169.037 154.535 207.639 1.00 34.74 ? 196 ILE A H      1 
ATOM   2940  H  HA     . ILE A  1 196 ? 168.619 157.093 206.830 1.00 34.74 ? 196 ILE A HA     1 
ATOM   2941  H  HB     . ILE A  1 196 ? 169.916 156.772 204.958 1.00 34.74 ? 196 ILE A HB     1 
ATOM   2942  H  HG12   . ILE A  1 196 ? 171.369 154.651 205.283 1.00 34.74 ? 196 ILE A HG12   1 
ATOM   2943  H  HG13   . ILE A  1 196 ? 169.966 154.136 205.728 1.00 34.74 ? 196 ILE A HG13   1 
ATOM   2944  H  HG21   . ILE A  1 196 ? 172.028 156.732 205.984 1.00 34.74 ? 196 ILE A HG21   1 
ATOM   2945  H  HG22   . ILE A  1 196 ? 171.024 157.628 206.819 1.00 34.74 ? 196 ILE A HG22   1 
ATOM   2946  H  HG23   . ILE A  1 196 ? 171.365 156.160 207.304 1.00 34.74 ? 196 ILE A HG23   1 
ATOM   2947  H  HD11   . ILE A  1 196 ? 170.281 153.692 203.472 1.00 34.74 ? 196 ILE A HD11   1 
ATOM   2948  H  HD12   . ILE A  1 196 ? 169.080 154.711 203.639 1.00 34.74 ? 196 ILE A HD12   1 
ATOM   2949  H  HD13   . ILE A  1 196 ? 170.505 155.234 203.188 1.00 34.74 ? 196 ILE A HD13   1 
ATOM   2950  N  N      . ASP A  1 197 ? 166.922 156.557 205.095 1.00 38.02 ? 197 ASP A N      1 
ATOM   2951  C  CA     . ASP A  1 197 ? 165.697 156.257 204.371 1.00 38.02 ? 197 ASP A CA     1 
ATOM   2952  C  C      . ASP A  1 197 ? 165.698 157.003 203.047 1.00 38.02 ? 197 ASP A C      1 
ATOM   2953  O  O      . ASP A  1 197 ? 165.896 158.221 203.014 1.00 38.02 ? 197 ASP A O      1 
ATOM   2954  C  CB     . ASP A  1 197 ? 164.470 156.650 205.204 1.00 38.02 ? 197 ASP A CB     1 
ATOM   2955  C  CG     . ASP A  1 197 ? 163.154 156.277 204.543 1.00 38.02 ? 197 ASP A CG     1 
ATOM   2956  O  OD1    . ASP A  1 197 ? 163.163 155.630 203.476 1.00 38.02 ? 197 ASP A OD1    1 
ATOM   2957  O  OD2    . ASP A  1 197 ? 162.096 156.633 205.102 1.00 38.02 ? 197 ASP A OD2    1 
ATOM   2958  H  H      . ASP A  1 197 ? 167.159 157.382 205.045 1.00 38.02 ? 197 ASP A H      1 
ATOM   2959  H  HA     . ASP A  1 197 ? 165.654 155.303 204.201 1.00 38.02 ? 197 ASP A HA     1 
ATOM   2960  H  HB2    . ASP A  1 197 ? 164.523 156.219 206.071 1.00 38.02 ? 197 ASP A HB2    1 
ATOM   2961  H  HB3    . ASP A  1 197 ? 164.486 157.607 205.362 1.00 38.02 ? 197 ASP A HB3    1 
ATOM   2962  N  N      . PHE A  1 198 ? 165.488 156.256 201.961 1.00 42.35 ? 198 PHE A N      1 
ATOM   2963  C  CA     . PHE A  1 198 ? 165.183 156.792 200.645 1.00 42.35 ? 198 PHE A CA     1 
ATOM   2964  C  C      . PHE A  1 198 ? 163.666 156.715 200.470 1.00 42.35 ? 198 PHE A C      1 
ATOM   2965  O  O      . PHE A  1 198 ? 163.133 155.615 200.241 1.00 42.35 ? 198 PHE A O      1 
ATOM   2966  C  CB     . PHE A  1 198 ? 165.894 155.993 199.553 1.00 42.35 ? 198 PHE A CB     1 
ATOM   2967  C  CG     . PHE A  1 198 ? 167.358 155.801 199.800 1.00 42.35 ? 198 PHE A CG     1 
ATOM   2968  C  CD1    . PHE A  1 198 ? 168.255 156.814 199.538 1.00 42.35 ? 198 PHE A CD1    1 
ATOM   2969  C  CD2    . PHE A  1 198 ? 167.837 154.601 200.286 1.00 42.35 ? 198 PHE A CD2    1 
ATOM   2970  C  CE1    . PHE A  1 198 ? 169.601 156.636 199.764 1.00 42.35 ? 198 PHE A CE1    1 
ATOM   2971  C  CE2    . PHE A  1 198 ? 169.182 154.419 200.511 1.00 42.35 ? 198 PHE A CE2    1 
ATOM   2972  C  CZ     . PHE A  1 198 ? 170.064 155.437 200.249 1.00 42.35 ? 198 PHE A CZ     1 
ATOM   2973  H  H      . PHE A  1 198 ? 165.521 155.397 201.977 1.00 42.35 ? 198 PHE A H      1 
ATOM   2974  H  HA     . PHE A  1 198 ? 165.492 157.709 200.570 1.00 42.35 ? 198 PHE A HA     1 
ATOM   2975  H  HB2    . PHE A  1 198 ? 165.471 155.124 199.473 1.00 42.35 ? 198 PHE A HB2    1 
ATOM   2976  H  HB3    . PHE A  1 198 ? 165.775 156.445 198.703 1.00 42.35 ? 198 PHE A HB3    1 
ATOM   2977  H  HD1    . PHE A  1 198 ? 167.948 157.626 199.205 1.00 42.35 ? 198 PHE A HD1    1 
ATOM   2978  H  HD2    . PHE A  1 198 ? 167.243 153.907 200.463 1.00 42.35 ? 198 PHE A HD2    1 
ATOM   2979  H  HE1    . PHE A  1 198 ? 170.197 157.328 199.588 1.00 42.35 ? 198 PHE A HE1    1 
ATOM   2980  H  HE2    . PHE A  1 198 ? 169.493 153.607 200.840 1.00 42.35 ? 198 PHE A HE2    1 
ATOM   2981  H  HZ     . PHE A  1 198 ? 170.974 155.315 200.400 1.00 42.35 ? 198 PHE A HZ     1 
ATOM   2982  N  N      . PRO A  1 199 ? 162.913 157.831 200.601 1.00 41.41 ? 199 PRO A N      1 
ATOM   2983  C  CA     . PRO A  1 199 ? 161.447 157.726 200.556 1.00 41.41 ? 199 PRO A CA     1 
ATOM   2984  C  C      . PRO A  1 199 ? 160.906 157.358 199.186 1.00 41.41 ? 199 PRO A C      1 
ATOM   2985  O  O      . PRO A  1 199 ? 160.015 156.510 199.073 1.00 41.41 ? 199 PRO A O      1 
ATOM   2986  C  CB     . PRO A  1 199 ? 160.977 159.127 200.969 1.00 41.41 ? 199 PRO A CB     1 
ATOM   2987  C  CG     . PRO A  1 199 ? 162.152 159.788 201.560 1.00 41.41 ? 199 PRO A CG     1 
ATOM   2988  C  CD     . PRO A  1 199 ? 163.331 159.217 200.874 1.00 41.41 ? 199 PRO A CD     1 
ATOM   2989  H  HA     . PRO A  1 199 ? 161.127 157.015 201.133 1.00 41.41 ? 199 PRO A HA     1 
ATOM   2990  H  HB2    . PRO A  1 199 ? 160.648 159.623 200.203 1.00 41.41 ? 199 PRO A HB2    1 
ATOM   2991  H  HB3    . PRO A  1 199 ? 160.249 159.075 201.608 1.00 41.41 ? 199 PRO A HB3    1 
ATOM   2992  H  HG2    . PRO A  1 199 ? 162.109 160.749 201.434 1.00 41.41 ? 199 PRO A HG2    1 
ATOM   2993  H  HG3    . PRO A  1 199 ? 162.196 159.628 202.516 1.00 41.41 ? 199 PRO A HG3    1 
ATOM   2994  H  HD2    . PRO A  1 199 ? 163.539 159.697 200.057 1.00 41.41 ? 199 PRO A HD2    1 
ATOM   2995  H  HD3    . PRO A  1 199 ? 164.123 159.250 201.433 1.00 41.41 ? 199 PRO A HD3    1 
ATOM   2996  N  N      . GLY A  1 200 ? 161.428 158.005 198.143 1.00 46.60 ? 200 GLY A N      1 
ATOM   2997  C  CA     . GLY A  1 200 ? 160.923 157.762 196.801 1.00 46.60 ? 200 GLY A CA     1 
ATOM   2998  C  C      . GLY A  1 200 ? 161.086 156.319 196.367 1.00 46.60 ? 200 GLY A C      1 
ATOM   2999  O  O      . GLY A  1 200 ? 160.158 155.715 195.825 1.00 46.60 ? 200 GLY A O      1 
ATOM   3000  H  H      . GLY A  1 200 ? 162.066 158.580 198.194 1.00 46.60 ? 200 GLY A H      1 
ATOM   3001  H  HA2    . GLY A  1 200 ? 159.984 158.003 196.764 1.00 46.60 ? 200 GLY A HA2    1 
ATOM   3002  H  HA3    . GLY A  1 200 ? 161.388 158.339 196.175 1.00 46.60 ? 200 GLY A HA3    1 
ATOM   3003  N  N      . HIS A  1 201 ? 162.265 155.746 196.602 1.00 48.29 ? 201 HIS A N      1 
ATOM   3004  C  CA     . HIS A  1 201 ? 162.483 154.332 196.334 1.00 48.29 ? 201 HIS A CA     1 
ATOM   3005  C  C      . HIS A  1 201 ? 161.908 153.432 197.420 1.00 48.29 ? 201 HIS A C      1 
ATOM   3006  O  O      . HIS A  1 201 ? 161.880 152.211 197.232 1.00 48.29 ? 201 HIS A O      1 
ATOM   3007  C  CB     . HIS A  1 201 ? 163.975 154.061 196.172 1.00 48.29 ? 201 HIS A CB     1 
ATOM   3008  C  CG     . HIS A  1 201 ? 164.631 154.920 195.138 1.00 48.29 ? 201 HIS A CG     1 
ATOM   3009  N  ND1    . HIS A  1 201 ? 164.187 154.983 193.836 1.00 48.29 ? 201 HIS A ND1    1 
ATOM   3010  C  CD2    . HIS A  1 201 ? 165.694 155.754 195.214 1.00 48.29 ? 201 HIS A CD2    1 
ATOM   3011  C  CE1    . HIS A  1 201 ? 164.948 155.819 193.154 1.00 48.29 ? 201 HIS A CE1    1 
ATOM   3012  N  NE2    . HIS A  1 201 ? 165.871 156.299 193.967 1.00 48.29 ? 201 HIS A NE2    1 
ATOM   3013  H  H      . HIS A  1 201 ? 162.950 156.161 196.916 1.00 48.29 ? 201 HIS A H      1 
ATOM   3014  H  HA     . HIS A  1 201 ? 162.014 154.121 195.512 1.00 48.29 ? 201 HIS A HA     1 
ATOM   3015  H  HB2    . HIS A  1 201 ? 164.416 154.201 197.025 1.00 48.29 ? 201 HIS A HB2    1 
ATOM   3016  H  HB3    . HIS A  1 201 ? 164.103 153.129 195.936 1.00 48.29 ? 201 HIS A HB3    1 
ATOM   3017  H  HD2    . HIS A  1 201 ? 166.208 155.926 195.970 1.00 48.29 ? 201 HIS A HD2    1 
ATOM   3018  H  HE1    . HIS A  1 201 ? 164.851 156.033 192.254 1.00 48.29 ? 201 HIS A HE1    1 
ATOM   3019  H  HE2    . HIS A  1 201 ? 166.484 156.862 193.750 1.00 48.29 ? 201 HIS A HE2    1 
ATOM   3020  N  N      . ASN A  1 202 ? 161.464 153.997 198.544 1.00 50.61 ? 202 ASN A N      1 
ATOM   3021  C  CA     . ASN A  1 202 ? 160.815 153.232 199.607 1.00 50.61 ? 202 ASN A CA     1 
ATOM   3022  C  C      . ASN A  1 202 ? 161.774 152.213 200.216 1.00 50.61 ? 202 ASN A C      1 
ATOM   3023  O  O      . ASN A  1 202 ? 161.450 151.030 200.337 1.00 50.61 ? 202 ASN A O      1 
ATOM   3024  C  CB     . ASN A  1 202 ? 159.551 152.542 199.091 1.00 50.61 ? 202 ASN A CB     1 
ATOM   3025  C  CG     . ASN A  1 202 ? 158.645 152.065 200.208 1.00 50.61 ? 202 ASN A CG     1 
ATOM   3026  O  OD1    . ASN A  1 202 ? 159.069 151.921 201.354 1.00 50.61 ? 202 ASN A OD1    1 
ATOM   3027  N  ND2    . ASN A  1 202 ? 157.389 151.810 199.875 1.00 50.61 ? 202 ASN A ND2    1 
ATOM   3028  H  H      . ASN A  1 202 ? 161.532 154.838 198.711 1.00 50.61 ? 202 ASN A H      1 
ATOM   3029  H  HA     . ASN A  1 202 ? 160.557 153.856 200.304 1.00 50.61 ? 202 ASN A HA     1 
ATOM   3030  H  HB2    . ASN A  1 202 ? 159.061 153.157 198.523 1.00 50.61 ? 202 ASN A HB2    1 
ATOM   3031  H  HB3    . ASN A  1 202 ? 159.803 151.785 198.539 1.00 50.61 ? 202 ASN A HB3    1 
ATOM   3032  H  HD22   . ASN A  1 202 ? 157.128 151.922 199.063 1.00 50.61 ? 202 ASN A HD22   1 
ATOM   3033  N  N      . TYR A  1 203 ? 162.964 152.675 200.600 1.00 42.48 ? 203 TYR A N      1 
ATOM   3034  C  CA     . TYR A  1 203 ? 163.997 151.811 201.159 1.00 42.48 ? 203 TYR A CA     1 
ATOM   3035  C  C      . TYR A  1 203 ? 164.480 152.394 202.478 1.00 42.48 ? 203 TYR A C      1 
ATOM   3036  O  O      . TYR A  1 203 ? 164.654 153.608 202.595 1.00 42.48 ? 203 TYR A O      1 
ATOM   3037  C  CB     . TYR A  1 203 ? 165.161 151.653 200.181 1.00 42.48 ? 203 TYR A CB     1 
ATOM   3038  C  CG     . TYR A  1 203 ? 166.169 150.607 200.587 1.00 42.48 ? 203 TYR A CG     1 
ATOM   3039  C  CD1    . TYR A  1 203 ? 165.847 149.261 200.558 1.00 42.48 ? 203 TYR A CD1    1 
ATOM   3040  C  CD2    . TYR A  1 203 ? 167.446 150.965 200.986 1.00 42.48 ? 203 TYR A CD2    1 
ATOM   3041  C  CE1    . TYR A  1 203 ? 166.764 148.300 200.928 1.00 42.48 ? 203 TYR A CE1    1 
ATOM   3042  C  CE2    . TYR A  1 203 ? 168.371 150.012 201.354 1.00 42.48 ? 203 TYR A CE2    1 
ATOM   3043  C  CZ     . TYR A  1 203 ? 168.024 148.682 201.321 1.00 42.48 ? 203 TYR A CZ     1 
ATOM   3044  O  OH     . TYR A  1 203 ? 168.941 147.727 201.689 1.00 42.48 ? 203 TYR A OH     1 
ATOM   3045  H  H      . TYR A  1 203 ? 163.193 153.502 200.542 1.00 42.48 ? 203 TYR A H      1 
ATOM   3046  H  HA     . TYR A  1 203 ? 163.623 150.930 201.316 1.00 42.48 ? 203 TYR A HA     1 
ATOM   3047  H  HB2    . TYR A  1 203 ? 164.808 151.426 199.307 1.00 42.48 ? 203 TYR A HB2    1 
ATOM   3048  H  HB3    . TYR A  1 203 ? 165.613 152.506 200.091 1.00 42.48 ? 203 TYR A HB3    1 
ATOM   3049  H  HD1    . TYR A  1 203 ? 164.997 149.000 200.284 1.00 42.48 ? 203 TYR A HD1    1 
ATOM   3050  H  HD2    . TYR A  1 203 ? 167.683 151.864 201.006 1.00 42.48 ? 203 TYR A HD2    1 
ATOM   3051  H  HE1    . TYR A  1 203 ? 166.531 147.400 200.912 1.00 42.48 ? 203 TYR A HE1    1 
ATOM   3052  H  HE2    . TYR A  1 203 ? 169.224 150.267 201.623 1.00 42.48 ? 203 TYR A HE2    1 
ATOM   3053  H  HH     . TYR A  1 203 ? 169.663 148.099 201.903 1.00 42.48 ? 203 TYR A HH     1 
ATOM   3054  N  N      . THR A  1 204 ? 164.682 151.529 203.469 1.00 38.48 ? 204 THR A N      1 
ATOM   3055  C  CA     . THR A  1 204 ? 165.162 151.928 204.785 1.00 38.48 ? 204 THR A CA     1 
ATOM   3056  C  C      . THR A  1 204 ? 166.240 150.952 205.214 1.00 38.48 ? 204 THR A C      1 
ATOM   3057  O  O      . THR A  1 204 ? 166.089 149.741 205.022 1.00 38.48 ? 204 THR A O      1 
ATOM   3058  C  CB     . THR A  1 204 ? 164.036 151.934 205.823 1.00 38.48 ? 204 THR A CB     1 
ATOM   3059  O  OG1    . THR A  1 204 ? 163.600 150.591 206.060 1.00 38.48 ? 204 THR A OG1    1 
ATOM   3060  C  CG2    . THR A  1 204 ? 162.863 152.756 205.342 1.00 38.48 ? 204 THR A CG2    1 
ATOM   3061  H  H      . THR A  1 204 ? 164.542 150.684 203.393 1.00 38.48 ? 204 THR A H      1 
ATOM   3062  H  HA     . THR A  1 204 ? 165.512 152.831 204.728 1.00 38.48 ? 204 THR A HA     1 
ATOM   3063  H  HB     . THR A  1 204 ? 164.377 152.326 206.642 1.00 38.48 ? 204 THR A HB     1 
ATOM   3064  H  HG1    . THR A  1 204 ? 162.983 150.593 206.630 1.00 38.48 ? 204 THR A HG1    1 
ATOM   3065  H  HG21   . THR A  1 204 ? 162.163 152.746 206.014 1.00 38.48 ? 204 THR A HG21   1 
ATOM   3066  H  HG22   . THR A  1 204 ? 163.149 153.670 205.188 1.00 38.48 ? 204 THR A HG22   1 
ATOM   3067  H  HG23   . THR A  1 204 ? 162.522 152.381 204.515 1.00 38.48 ? 204 THR A HG23   1 
ATOM   3068  N  N      . THR A  1 205 ? 167.324 151.465 205.790 1.00 36.30 ? 205 THR A N      1 
ATOM   3069  C  CA     . THR A  1 205 ? 168.370 150.582 206.283 1.00 36.30 ? 205 THR A CA     1 
ATOM   3070  C  C      . THR A  1 205 ? 169.161 151.278 207.382 1.00 36.30 ? 205 THR A C      1 
ATOM   3071  O  O      . THR A  1 205 ? 168.928 152.445 207.714 1.00 36.30 ? 205 THR A O      1 
ATOM   3072  C  CB     . THR A  1 205 ? 169.282 150.110 205.144 1.00 36.30 ? 205 THR A CB     1 
ATOM   3073  O  OG1    . THR A  1 205 ? 170.394 149.387 205.685 1.00 36.30 ? 205 THR A OG1    1 
ATOM   3074  C  CG2    . THR A  1 205 ? 169.794 151.274 204.321 1.00 36.30 ? 205 THR A CG2    1 
ATOM   3075  H  H      . THR A  1 205 ? 167.470 152.305 205.903 1.00 36.30 ? 205 THR A H      1 
ATOM   3076  H  HA     . THR A  1 205 ? 167.956 149.790 206.660 1.00 36.30 ? 205 THR A HA     1 
ATOM   3077  H  HB     . THR A  1 205 ? 168.759 149.535 204.563 1.00 36.30 ? 205 THR A HB     1 
ATOM   3078  H  HG1    . THR A  1 205 ? 170.891 149.128 205.059 1.00 36.30 ? 205 THR A HG1    1 
ATOM   3079  H  HG21   . THR A  1 205 ? 170.366 150.942 203.611 1.00 36.30 ? 205 THR A HG21   1 
ATOM   3080  H  HG22   . THR A  1 205 ? 169.044 151.752 203.934 1.00 36.30 ? 205 THR A HG22   1 
ATOM   3081  H  HG23   . THR A  1 205 ? 170.301 151.875 204.890 1.00 36.30 ? 205 THR A HG23   1 
ATOM   3082  N  N      . ARG A  1 206 ? 170.102 150.528 207.948 1.00 33.13 ? 206 ARG A N      1 
ATOM   3083  C  CA     . ARG A  1 206 ? 170.859 150.936 209.116 1.00 33.13 ? 206 ARG A CA     1 
ATOM   3084  C  C      . ARG A  1 206 ? 172.261 150.360 208.999 1.00 33.13 ? 206 ARG A C      1 
ATOM   3085  O  O      . ARG A  1 206 ? 172.462 149.299 208.404 1.00 33.13 ? 206 ARG A O      1 
ATOM   3086  C  CB     . ARG A  1 206 ? 170.168 150.457 210.398 1.00 33.13 ? 206 ARG A CB     1 
ATOM   3087  C  CG     . ARG A  1 206 ? 170.859 150.849 211.685 1.00 33.13 ? 206 ARG A CG     1 
ATOM   3088  C  CD     . ARG A  1 206 ? 170.057 150.455 212.915 1.00 33.13 ? 206 ARG A CD     1 
ATOM   3089  N  NE     . ARG A  1 206 ? 169.815 149.017 212.989 1.00 33.13 ? 206 ARG A NE     1 
ATOM   3090  C  CZ     . ARG A  1 206 ? 169.376 148.374 214.069 1.00 33.13 ? 206 ARG A CZ     1 
ATOM   3091  N  NH1    . ARG A  1 206 ? 169.127 149.020 215.202 1.00 33.13 ? 206 ARG A NH1    1 
ATOM   3092  N  NH2    . ARG A  1 206 ? 169.189 147.065 214.016 1.00 33.13 ? 206 ARG A NH2    1 
ATOM   3093  H  H      . ARG A  1 206 ? 170.320 149.750 207.653 1.00 33.13 ? 206 ARG A H      1 
ATOM   3094  H  HA     . ARG A  1 206 ? 170.909 151.904 209.162 1.00 33.13 ? 206 ARG A HA     1 
ATOM   3095  H  HB2    . ARG A  1 206 ? 169.264 150.809 210.412 1.00 33.13 ? 206 ARG A HB2    1 
ATOM   3096  H  HB3    . ARG A  1 206 ? 170.095 149.490 210.368 1.00 33.13 ? 206 ARG A HB3    1 
ATOM   3097  H  HG2    . ARG A  1 206 ? 171.732 150.428 211.722 1.00 33.13 ? 206 ARG A HG2    1 
ATOM   3098  H  HG3    . ARG A  1 206 ? 171.006 151.808 211.691 1.00 33.13 ? 206 ARG A HG3    1 
ATOM   3099  H  HD2    . ARG A  1 206 ? 170.531 150.741 213.712 1.00 33.13 ? 206 ARG A HD2    1 
ATOM   3100  H  HD3    . ARG A  1 206 ? 169.207 150.923 212.907 1.00 33.13 ? 206 ARG A HD3    1 
ATOM   3101  H  HE     . ARG A  1 206 ? 169.967 148.551 212.283 1.00 33.13 ? 206 ARG A HE     1 
ATOM   3102  H  HH11   . ARG A  1 206 ? 169.249 149.870 215.248 1.00 33.13 ? 206 ARG A HH11   1 
ATOM   3103  H  HH12   . ARG A  1 206 ? 168.844 148.588 215.890 1.00 33.13 ? 206 ARG A HH12   1 
ATOM   3104  H  HH21   . ARG A  1 206 ? 169.351 146.637 213.288 1.00 33.13 ? 206 ARG A HH21   1 
ATOM   3105  H  HH22   . ARG A  1 206 ? 168.906 146.643 214.710 1.00 33.13 ? 206 ARG A HH22   1 
ATOM   3106  N  N      . ASN A  1 207 ? 173.233 151.071 209.571 1.00 32.38 ? 207 ASN A N      1 
ATOM   3107  C  CA     . ASN A  1 207 ? 174.625 150.654 209.440 1.00 32.38 ? 207 ASN A CA     1 
ATOM   3108  C  C      . ASN A  1 207 ? 174.888 149.338 210.155 1.00 32.38 ? 207 ASN A C      1 
ATOM   3109  O  O      . ASN A  1 207 ? 175.690 148.525 209.682 1.00 32.38 ? 207 ASN A O      1 
ATOM   3110  C  CB     . ASN A  1 207 ? 175.552 151.746 209.973 1.00 32.38 ? 207 ASN A CB     1 
ATOM   3111  C  CG     . ASN A  1 207 ? 175.329 152.041 211.436 1.00 32.38 ? 207 ASN A CG     1 
ATOM   3112  O  OD1    . ASN A  1 207 ? 174.330 151.628 212.019 1.00 32.38 ? 207 ASN A OD1    1 
ATOM   3113  N  ND2    . ASN A  1 207 ? 176.257 152.772 212.036 1.00 32.38 ? 207 ASN A ND2    1 
ATOM   3114  H  H      . ASN A  1 207 ? 173.109 151.786 210.032 1.00 32.38 ? 207 ASN A H      1 
ATOM   3115  H  HA     . ASN A  1 207 ? 174.806 150.514 208.497 1.00 32.38 ? 207 ASN A HA     1 
ATOM   3116  H  HB2    . ASN A  1 207 ? 176.474 151.476 209.839 1.00 32.38 ? 207 ASN A HB2    1 
ATOM   3117  H  HB3    . ASN A  1 207 ? 175.417 152.558 209.460 1.00 32.38 ? 207 ASN A HB3    1 
ATOM   3118  H  HD21   . ASN A  1 207 ? 176.173 152.975 212.867 1.00 32.38 ? 207 ASN A HD21   1 
ATOM   3119  H  HD22   . ASN A  1 207 ? 176.943 153.043 211.594 1.00 32.38 ? 207 ASN A HD22   1 
ATOM   3120  N  N      . ILE A  1 208 ? 174.236 149.117 211.282 1.00 34.96 ? 208 ILE A N      1 
ATOM   3121  C  CA     . ILE A  1 208 ? 174.383 147.883 212.042 1.00 34.96 ? 208 ILE A CA     1 
ATOM   3122  C  C      . ILE A  1 208 ? 173.677 146.752 211.312 1.00 34.96 ? 208 ILE A C      1 
ATOM   3123  O  O      . ILE A  1 208 ? 172.593 146.938 210.745 1.00 34.96 ? 208 ILE A O      1 
ATOM   3124  C  CB     . ILE A  1 208 ? 173.821 148.069 213.461 1.00 34.96 ? 208 ILE A CB     1 
ATOM   3125  C  CG1    . ILE A  1 208 ? 174.691 149.036 214.258 1.00 34.96 ? 208 ILE A CG1    1 
ATOM   3126  C  CG2    . ILE A  1 208 ? 173.723 146.742 214.184 1.00 34.96 ? 208 ILE A CG2    1 
ATOM   3127  C  CD1    . ILE A  1 208 ? 173.940 149.752 215.314 1.00 34.96 ? 208 ILE A CD1    1 
ATOM   3128  H  H      . ILE A  1 208 ? 173.690 149.681 211.633 1.00 34.96 ? 208 ILE A H      1 
ATOM   3129  H  HA     . ILE A  1 208 ? 175.323 147.657 212.122 1.00 34.96 ? 208 ILE A HA     1 
ATOM   3130  H  HB     . ILE A  1 208 ? 172.929 148.441 213.382 1.00 34.96 ? 208 ILE A HB     1 
ATOM   3131  H  HG12   . ILE A  1 208 ? 175.423 148.546 214.664 1.00 34.96 ? 208 ILE A HG12   1 
ATOM   3132  H  HG13   . ILE A  1 208 ? 175.085 149.683 213.652 1.00 34.96 ? 208 ILE A HG13   1 
ATOM   3133  H  HG21   . ILE A  1 208 ? 173.367 146.884 215.075 1.00 34.96 ? 208 ILE A HG21   1 
ATOM   3134  H  HG22   . ILE A  1 208 ? 173.135 146.148 213.692 1.00 34.96 ? 208 ILE A HG22   1 
ATOM   3135  H  HG23   . ILE A  1 208 ? 174.605 146.343 214.249 1.00 34.96 ? 208 ILE A HG23   1 
ATOM   3136  H  HD11   . ILE A  1 208 ? 174.538 150.351 215.788 1.00 34.96 ? 208 ILE A HD11   1 
ATOM   3137  H  HD12   . ILE A  1 208 ? 173.223 150.265 214.910 1.00 34.96 ? 208 ILE A HD12   1 
ATOM   3138  H  HD13   . ILE A  1 208 ? 173.566 149.110 215.937 1.00 34.96 ? 208 ILE A HD13   1 
ATOM   3139  N  N      . LEU A  1 209 ? 174.291 145.574 211.333 1.00 41.89 ? 209 LEU A N      1 
ATOM   3140  C  CA     . LEU A  1 209 ? 173.746 144.365 210.741 1.00 41.89 ? 209 LEU A CA     1 
ATOM   3141  C  C      . LEU A  1 209 ? 173.738 143.257 211.782 1.00 41.89 ? 209 LEU A C      1 
ATOM   3142  O  O      . LEU A  1 209 ? 174.465 143.340 212.776 1.00 41.89 ? 209 LEU A O      1 
ATOM   3143  C  CB     . LEU A  1 209 ? 174.569 143.923 209.524 1.00 41.89 ? 209 LEU A CB     1 
ATOM   3144  C  CG     . LEU A  1 209 ? 174.767 144.973 208.429 1.00 41.89 ? 209 LEU A CG     1 
ATOM   3145  C  CD1    . LEU A  1 209 ? 175.703 144.442 207.361 1.00 41.89 ? 209 LEU A CD1    1 
ATOM   3146  C  CD2    . LEU A  1 209 ? 173.443 145.390 207.811 1.00 41.89 ? 209 LEU A CD2    1 
ATOM   3147  H  H      . LEU A  1 209 ? 175.058 145.456 211.703 1.00 41.89 ? 209 LEU A H      1 
ATOM   3148  H  HA     . LEU A  1 209 ? 172.842 144.549 210.443 1.00 41.89 ? 209 LEU A HA     1 
ATOM   3149  H  HB2    . LEU A  1 209 ? 175.442 143.636 209.834 1.00 41.89 ? 209 LEU A HB2    1 
ATOM   3150  H  HB3    . LEU A  1 209 ? 174.139 143.148 209.130 1.00 41.89 ? 209 LEU A HB3    1 
ATOM   3151  H  HG     . LEU A  1 209 ? 175.163 145.759 208.837 1.00 41.89 ? 209 LEU A HG     1 
ATOM   3152  H  HD11   . LEU A  1 209 ? 175.822 145.114 206.672 1.00 41.89 ? 209 LEU A HD11   1 
ATOM   3153  H  HD12   . LEU A  1 209 ? 176.562 144.232 207.759 1.00 41.89 ? 209 LEU A HD12   1 
ATOM   3154  H  HD13   . LEU A  1 209 ? 175.324 143.640 206.968 1.00 41.89 ? 209 LEU A HD13   1 
ATOM   3155  H  HD21   . LEU A  1 209 ? 173.602 146.054 207.122 1.00 41.89 ? 209 LEU A HD21   1 
ATOM   3156  H  HD22   . LEU A  1 209 ? 173.011 144.615 207.419 1.00 41.89 ? 209 LEU A HD22   1 
ATOM   3157  H  HD23   . LEU A  1 209 ? 172.870 145.767 208.497 1.00 41.89 ? 209 LEU A HD23   1 
ATOM   3158  N  N      . PRO A  1 210 ? 172.933 142.209 211.593 1.00 45.09 ? 210 PRO A N      1 
ATOM   3159  C  CA     . PRO A  1 210 ? 172.888 141.148 212.604 1.00 45.09 ? 210 PRO A CA     1 
ATOM   3160  C  C      . PRO A  1 210 ? 174.185 140.357 212.643 1.00 45.09 ? 210 PRO A C      1 
ATOM   3161  O  O      . PRO A  1 210 ? 174.804 140.091 211.610 1.00 45.09 ? 210 PRO A O      1 
ATOM   3162  C  CB     . PRO A  1 210 ? 171.716 140.267 212.153 1.00 45.09 ? 210 PRO A CB     1 
ATOM   3163  C  CG     . PRO A  1 210 ? 171.003 141.043 211.107 1.00 45.09 ? 210 PRO A CG     1 
ATOM   3164  C  CD     . PRO A  1 210 ? 172.026 141.907 210.473 1.00 45.09 ? 210 PRO A CD     1 
ATOM   3165  H  HA     . PRO A  1 210 ? 172.775 141.496 213.502 1.00 45.09 ? 210 PRO A HA     1 
ATOM   3166  H  HB2    . PRO A  1 210 ? 172.033 139.420 211.802 1.00 45.09 ? 210 PRO A HB2    1 
ATOM   3167  H  HB3    . PRO A  1 210 ? 171.128 140.064 212.897 1.00 45.09 ? 210 PRO A HB3    1 
ATOM   3168  H  HG2    . PRO A  1 210 ? 170.594 140.453 210.455 1.00 45.09 ? 210 PRO A HG2    1 
ATOM   3169  H  HG3    . PRO A  1 210 ? 170.290 141.575 211.494 1.00 45.09 ? 210 PRO A HG3    1 
ATOM   3170  H  HD2    . PRO A  1 210 ? 172.485 141.451 209.750 1.00 45.09 ? 210 PRO A HD2    1 
ATOM   3171  H  HD3    . PRO A  1 210 ? 171.636 142.712 210.098 1.00 45.09 ? 210 PRO A HD3    1 
ATOM   3172  N  N      . GLY A  1 211 ? 174.594 139.987 213.855 1.00 47.42 ? 211 GLY A N      1 
ATOM   3173  C  CA     . GLY A  1 211 ? 175.718 139.102 214.065 1.00 47.42 ? 211 GLY A CA     1 
ATOM   3174  C  C      . GLY A  1 211 ? 177.009 139.775 214.476 1.00 47.42 ? 211 GLY A C      1 
ATOM   3175  O  O      . GLY A  1 211 ? 177.944 139.074 214.882 1.00 47.42 ? 211 GLY A O      1 
ATOM   3176  H  H      . GLY A  1 211 ? 174.217 140.250 214.582 1.00 47.42 ? 211 GLY A H      1 
ATOM   3177  H  HA2    . GLY A  1 211 ? 175.477 138.455 214.747 1.00 47.42 ? 211 GLY A HA2    1 
ATOM   3178  H  HA3    . GLY A  1 211 ? 175.876 138.606 213.247 1.00 47.42 ? 211 GLY A HA3    1 
ATOM   3179  N  N      . MET A  1 212 ? 177.097 141.099 214.384 1.00 45.93 ? 212 MET A N      1 
ATOM   3180  C  CA     . MET A  1 212 ? 178.327 141.780 214.765 1.00 45.93 ? 212 MET A CA     1 
ATOM   3181  C  C      . MET A  1 212 ? 178.584 141.624 216.258 1.00 45.93 ? 212 MET A C      1 
ATOM   3182  O  O      . MET A  1 212 ? 177.675 141.757 217.082 1.00 45.93 ? 212 MET A O      1 
ATOM   3183  C  CB     . MET A  1 212 ? 178.264 143.265 214.396 1.00 45.93 ? 212 MET A CB     1 
ATOM   3184  C  CG     . MET A  1 212 ? 177.063 144.025 214.944 1.00 45.93 ? 212 MET A CG     1 
ATOM   3185  S  SD     . MET A  1 212 ? 177.252 145.810 214.800 1.00 45.93 ? 212 MET A SD     1 
ATOM   3186  C  CE     . MET A  1 212 ? 178.253 146.157 216.242 1.00 45.93 ? 212 MET A CE     1 
ATOM   3187  H  H      . MET A  1 212 ? 176.466 141.614 214.108 1.00 45.93 ? 212 MET A H      1 
ATOM   3188  H  HA     . MET A  1 212 ? 179.059 141.372 214.277 1.00 45.93 ? 212 MET A HA     1 
ATOM   3189  H  HB2    . MET A  1 212 ? 179.073 143.696 214.714 1.00 45.93 ? 212 MET A HB2    1 
ATOM   3190  H  HB3    . MET A  1 212 ? 178.263 143.342 213.429 1.00 45.93 ? 212 MET A HB3    1 
ATOM   3191  H  HG2    . MET A  1 212 ? 176.264 143.748 214.468 1.00 45.93 ? 212 MET A HG2    1 
ATOM   3192  H  HG3    . MET A  1 212 ? 176.934 143.791 215.876 1.00 45.93 ? 212 MET A HG3    1 
ATOM   3193  H  HE1    . MET A  1 212 ? 178.435 147.109 216.289 1.00 45.93 ? 212 MET A HE1    1 
ATOM   3194  H  HE2    . MET A  1 212 ? 177.777 145.880 217.041 1.00 45.93 ? 212 MET A HE2    1 
ATOM   3195  H  HE3    . MET A  1 212 ? 179.090 145.671 216.180 1.00 45.93 ? 212 MET A HE3    1 
ATOM   3196  N  N      . ASN A  1 213 ? 179.833 141.330 216.604 1.00 49.24 ? 213 ASN A N      1 
ATOM   3197  C  CA     . ASN A  1 213 ? 180.221 141.278 218.004 1.00 49.24 ? 213 ASN A CA     1 
ATOM   3198  C  C      . ASN A  1 213 ? 180.299 142.688 218.570 1.00 49.24 ? 213 ASN A C      1 
ATOM   3199  O  O      . ASN A  1 213 ? 180.966 143.563 218.011 1.00 49.24 ? 213 ASN A O      1 
ATOM   3200  C  CB     . ASN A  1 213 ? 181.568 140.574 218.162 1.00 49.24 ? 213 ASN A CB     1 
ATOM   3201  C  CG     . ASN A  1 213 ? 181.589 139.200 217.528 1.00 49.24 ? 213 ASN A CG     1 
ATOM   3202  O  OD1    . ASN A  1 213 ? 180.550 138.561 217.367 1.00 49.24 ? 213 ASN A OD1    1 
ATOM   3203  N  ND2    . ASN A  1 213 ? 182.779 138.735 217.165 1.00 49.24 ? 213 ASN A ND2    1 
ATOM   3204  H  H      . ASN A  1 213 ? 180.465 141.159 216.047 1.00 49.24 ? 213 ASN A H      1 
ATOM   3205  H  HA     . ASN A  1 213 ? 179.552 140.774 218.494 1.00 49.24 ? 213 ASN A HA     1 
ATOM   3206  H  HB2    . ASN A  1 213 ? 182.263 141.121 217.763 1.00 49.24 ? 213 ASN A HB2    1 
ATOM   3207  H  HB3    . ASN A  1 213 ? 181.778 140.494 219.106 1.00 49.24 ? 213 ASN A HB3    1 
ATOM   3208  N  N      . ILE A  1 214 ? 179.614 142.908 219.690 1.00 42.74 ? 214 ILE A N      1 
ATOM   3209  C  CA     . ILE A  1 214 ? 179.624 144.221 220.323 1.00 42.74 ? 214 ILE A CA     1 
ATOM   3210  C  C      . ILE A  1 214 ? 180.974 144.559 220.945 1.00 42.74 ? 214 ILE A C      1 
ATOM   3211  O  O      . ILE A  1 214 ? 181.210 145.727 221.286 1.00 42.74 ? 214 ILE A O      1 
ATOM   3212  C  CB     . ILE A  1 214 ? 178.512 144.324 221.385 1.00 42.74 ? 214 ILE A CB     1 
ATOM   3213  C  CG1    . ILE A  1 214 ? 178.782 143.401 222.577 1.00 42.74 ? 214 ILE A CG1    1 
ATOM   3214  C  CG2    . ILE A  1 214 ? 177.168 143.978 220.772 1.00 42.74 ? 214 ILE A CG2    1 
ATOM   3215  C  CD1    . ILE A  1 214 ? 179.268 144.124 223.807 1.00 42.74 ? 214 ILE A CD1    1 
ATOM   3216  H  H      . ILE A  1 214 ? 179.141 142.315 220.095 1.00 42.74 ? 214 ILE A H      1 
ATOM   3217  H  HA     . ILE A  1 214 ? 179.458 144.869 219.621 1.00 42.74 ? 214 ILE A HA     1 
ATOM   3218  H  HB     . ILE A  1 214 ? 178.500 145.239 221.706 1.00 42.74 ? 214 ILE A HB     1 
ATOM   3219  H  HG12   . ILE A  1 214 ? 177.968 142.921 222.795 1.00 42.74 ? 214 ILE A HG12   1 
ATOM   3220  H  HG13   . ILE A  1 214 ? 179.442 142.738 222.319 1.00 42.74 ? 214 ILE A HG13   1 
ATOM   3221  H  HG21   . ILE A  1 214 ? 176.476 144.046 221.449 1.00 42.74 ? 214 ILE A HG21   1 
ATOM   3222  H  HG22   . ILE A  1 214 ? 176.974 144.594 220.049 1.00 42.74 ? 214 ILE A HG22   1 
ATOM   3223  H  HG23   . ILE A  1 214 ? 177.193 143.072 220.426 1.00 42.74 ? 214 ILE A HG23   1 
ATOM   3224  H  HD11   . ILE A  1 214 ? 179.419 143.484 224.520 1.00 42.74 ? 214 ILE A HD11   1 
ATOM   3225  H  HD12   . ILE A  1 214 ? 180.098 144.584 223.605 1.00 42.74 ? 214 ILE A HD12   1 
ATOM   3226  H  HD13   . ILE A  1 214 ? 178.601 144.770 224.088 1.00 42.74 ? 214 ILE A HD13   1 
ATOM   3227  N  N      . SER A  1 215 ? 181.859 143.575 221.109 1.00 45.73 ? 215 SER A N      1 
ATOM   3228  C  CA     . SER A  1 215 ? 183.223 143.814 221.582 1.00 45.73 ? 215 SER A CA     1 
ATOM   3229  C  C      . SER A  1 215 ? 184.156 143.979 220.381 1.00 45.73 ? 215 SER A C      1 
ATOM   3230  O  O      . SER A  1 215 ? 185.190 143.322 220.256 1.00 45.73 ? 215 SER A O      1 
ATOM   3231  C  CB     . SER A  1 215 ? 183.672 142.677 222.487 1.00 45.73 ? 215 SER A CB     1 
ATOM   3232  O  OG     . SER A  1 215 ? 182.800 142.527 223.593 1.00 45.73 ? 215 SER A OG     1 
ATOM   3233  H  H      . SER A  1 215 ? 181.684 142.748 220.949 1.00 45.73 ? 215 SER A H      1 
ATOM   3234  H  HA     . SER A  1 215 ? 183.250 144.631 222.104 1.00 45.73 ? 215 SER A HA     1 
ATOM   3235  H  HB2    . SER A  1 215 ? 183.702 141.850 221.981 1.00 45.73 ? 215 SER A HB2    1 
ATOM   3236  H  HB3    . SER A  1 215 ? 184.573 142.849 222.803 1.00 45.73 ? 215 SER A HB3    1 
ATOM   3237  H  HG     . SER A  1 215 ? 183.067 141.894 224.076 1.00 45.73 ? 215 SER A HG     1 
ATOM   3238  N  N      . CYS A  1 216 ? 183.763 144.890 219.489 1.00 42.67 ? 216 CYS A N      1 
ATOM   3239  C  CA     . CYS A  1 216 ? 184.529 145.205 218.291 1.00 42.67 ? 216 CYS A CA     1 
ATOM   3240  C  C      . CYS A  1 216 ? 184.992 146.649 218.371 1.00 42.67 ? 216 CYS A C      1 
ATOM   3241  O  O      . CYS A  1 216 ? 184.559 147.419 219.231 1.00 42.67 ? 216 CYS A O      1 
ATOM   3242  C  CB     . CYS A  1 216 ? 183.716 144.984 217.003 1.00 42.67 ? 216 CYS A CB     1 
ATOM   3243  S  SG     . CYS A  1 216 ? 182.362 146.161 216.684 1.00 42.67 ? 216 CYS A SG     1 
ATOM   3244  H  H      . CYS A  1 216 ? 183.037 145.345 219.567 1.00 42.67 ? 216 CYS A H      1 
ATOM   3245  H  HA     . CYS A  1 216 ? 185.290 144.605 218.252 1.00 42.67 ? 216 CYS A HA     1 
ATOM   3246  H  HB2    . CYS A  1 216 ? 184.327 145.012 216.250 1.00 42.67 ? 216 CYS A HB2    1 
ATOM   3247  H  HB3    . CYS A  1 216 ? 183.341 144.090 217.030 1.00 42.67 ? 216 CYS A HB3    1 
ATOM   3248  N  N      . THR A  1 217 ? 185.896 147.002 217.464 1.00 37.64 ? 217 THR A N      1 
ATOM   3249  C  CA     . THR A  1 217 ? 186.408 148.357 217.345 1.00 37.64 ? 217 THR A CA     1 
ATOM   3250  C  C      . THR A  1 217 ? 186.754 148.622 215.889 1.00 37.64 ? 217 THR A C      1 
ATOM   3251  O  O      . THR A  1 217 ? 187.299 147.753 215.203 1.00 37.64 ? 217 THR A O      1 
ATOM   3252  C  CB     . THR A  1 217 ? 187.632 148.565 218.237 1.00 37.64 ? 217 THR A CB     1 
ATOM   3253  O  OG1    . THR A  1 217 ? 187.235 148.505 219.612 1.00 37.64 ? 217 THR A OG1    1 
ATOM   3254  C  CG2    . THR A  1 217 ? 188.282 149.906 217.961 1.00 37.64 ? 217 THR A CG2    1 
ATOM   3255  H  H      . THR A  1 217 ? 186.232 146.453 216.894 1.00 37.64 ? 217 THR A H      1 
ATOM   3256  H  HA     . THR A  1 217 ? 185.728 148.983 217.639 1.00 37.64 ? 217 THR A HA     1 
ATOM   3257  H  HB     . THR A  1 217 ? 188.275 147.865 218.044 1.00 37.64 ? 217 THR A HB     1 
ATOM   3258  H  HG1    . THR A  1 217 ? 186.417 148.320 219.660 1.00 37.64 ? 217 THR A HG1    1 
ATOM   3259  H  HG21   . THR A  1 217 ? 189.055 150.016 218.537 1.00 37.64 ? 217 THR A HG21   1 
ATOM   3260  H  HG22   . THR A  1 217 ? 188.563 149.945 217.033 1.00 37.64 ? 217 THR A HG22   1 
ATOM   3261  H  HG23   . THR A  1 217 ? 187.645 150.617 218.136 1.00 37.64 ? 217 THR A HG23   1 
ATOM   3262  N  N      . PHE A  1 218 ? 186.427 149.823 215.424 1.00 35.66 ? 218 PHE A N      1 
ATOM   3263  C  CA     . PHE A  1 218 ? 186.645 150.176 214.030 1.00 35.66 ? 218 PHE A CA     1 
ATOM   3264  C  C      . PHE A  1 218 ? 188.127 150.153 213.690 1.00 35.66 ? 218 PHE A C      1 
ATOM   3265  O  O      . PHE A  1 218 ? 188.948 150.762 214.383 1.00 35.66 ? 218 PHE A O      1 
ATOM   3266  C  CB     . PHE A  1 218 ? 186.065 151.557 213.742 1.00 35.66 ? 218 PHE A CB     1 
ATOM   3267  C  CG     . PHE A  1 218 ? 186.360 152.066 212.363 1.00 35.66 ? 218 PHE A CG     1 
ATOM   3268  C  CD1    . PHE A  1 218 ? 185.594 151.668 211.291 1.00 35.66 ? 218 PHE A CD1    1 
ATOM   3269  C  CD2    . PHE A  1 218 ? 187.394 152.955 212.143 1.00 35.66 ? 218 PHE A CD2    1 
ATOM   3270  C  CE1    . PHE A  1 218 ? 185.858 152.133 210.024 1.00 35.66 ? 218 PHE A CE1    1 
ATOM   3271  C  CE2    . PHE A  1 218 ? 187.662 153.423 210.879 1.00 35.66 ? 218 PHE A CE2    1 
ATOM   3272  C  CZ     . PHE A  1 218 ? 186.893 153.013 209.820 1.00 35.66 ? 218 PHE A CZ     1 
ATOM   3273  H  H      . PHE A  1 218 ? 186.077 150.447 215.901 1.00 35.66 ? 218 PHE A H      1 
ATOM   3274  H  HA     . PHE A  1 218 ? 186.194 149.519 213.476 1.00 35.66 ? 218 PHE A HA     1 
ATOM   3275  H  HB2    . PHE A  1 218 ? 185.104 151.526 213.867 1.00 35.66 ? 218 PHE A HB2    1 
ATOM   3276  H  HB3    . PHE A  1 218 ? 186.415 152.187 214.391 1.00 35.66 ? 218 PHE A HB3    1 
ATOM   3277  H  HD1    . PHE A  1 218 ? 184.889 151.077 211.425 1.00 35.66 ? 218 PHE A HD1    1 
ATOM   3278  H  HD2    . PHE A  1 218 ? 187.915 153.240 212.859 1.00 35.66 ? 218 PHE A HD2    1 
ATOM   3279  H  HE1    . PHE A  1 218 ? 185.337 151.852 209.307 1.00 35.66 ? 218 PHE A HE1    1 
ATOM   3280  H  HE2    . PHE A  1 218 ? 188.364 154.017 210.742 1.00 35.66 ? 218 PHE A HE2    1 
ATOM   3281  H  HZ     . PHE A  1 218 ? 187.072 153.330 208.964 1.00 35.66 ? 218 PHE A HZ     1 
ATOM   3282  N  N      . HIS A  1 219 ? 188.462 149.441 212.620 1.00 44.49 ? 219 HIS A N      1 
ATOM   3283  C  CA     . HIS A  1 219 ? 189.782 149.487 212.019 1.00 44.49 ? 219 HIS A CA     1 
ATOM   3284  C  C      . HIS A  1 219 ? 189.619 149.653 210.517 1.00 44.49 ? 219 HIS A C      1 
ATOM   3285  O  O      . HIS A  1 219 ? 188.643 149.184 209.929 1.00 44.49 ? 219 HIS A O      1 
ATOM   3286  C  CB     . HIS A  1 219 ? 190.592 148.232 212.327 1.00 44.49 ? 219 HIS A CB     1 
ATOM   3287  C  CG     . HIS A  1 219 ? 192.070 148.435 212.232 1.00 44.49 ? 219 HIS A CG     1 
ATOM   3288  N  ND1    . HIS A  1 219 ? 192.728 148.571 211.030 1.00 44.49 ? 219 HIS A ND1    1 
ATOM   3289  C  CD2    . HIS A  1 219 ? 193.017 148.532 213.194 1.00 44.49 ? 219 HIS A CD2    1 
ATOM   3290  C  CE1    . HIS A  1 219 ? 194.019 148.741 211.254 1.00 44.49 ? 219 HIS A CE1    1 
ATOM   3291  N  NE2    . HIS A  1 219 ? 194.221 148.721 212.559 1.00 44.49 ? 219 HIS A NE2    1 
ATOM   3292  H  H      . HIS A  1 219 ? 187.918 148.910 212.219 1.00 44.49 ? 219 HIS A H      1 
ATOM   3293  H  HA     . HIS A  1 219 ? 190.271 150.237 212.393 1.00 44.49 ? 219 HIS A HA     1 
ATOM   3294  H  HB2    . HIS A  1 219 ? 190.372 147.926 213.221 1.00 44.49 ? 219 HIS A HB2    1 
ATOM   3295  H  HB3    . HIS A  1 219 ? 190.330 147.528 211.713 1.00 44.49 ? 219 HIS A HB3    1 
ATOM   3296  H  HD2    . HIS A  1 219 ? 192.879 148.480 214.112 1.00 44.49 ? 219 HIS A HD2    1 
ATOM   3297  H  HE1    . HIS A  1 219 ? 194.674 148.855 210.604 1.00 44.49 ? 219 HIS A HE1    1 
ATOM   3298  H  HE2    . HIS A  1 219 ? 194.982 148.812 212.948 1.00 44.49 ? 219 HIS A HE2    1 
ATOM   3299  N  N      . LYS A  1 220 ? 190.591 150.325 209.903 1.00 47.94 ? 220 LYS A N      1 
ATOM   3300  C  CA     . LYS A  1 220 ? 190.459 150.709 208.504 1.00 47.94 ? 220 LYS A CA     1 
ATOM   3301  C  C      . LYS A  1 220 ? 190.403 149.499 207.581 1.00 47.94 ? 220 LYS A C      1 
ATOM   3302  O  O      . LYS A  1 220 ? 189.772 149.564 206.519 1.00 47.94 ? 220 LYS A O      1 
ATOM   3303  C  CB     . LYS A  1 220 ? 191.619 151.621 208.116 1.00 47.94 ? 220 LYS A CB     1 
ATOM   3304  C  CG     . LYS A  1 220 ? 191.386 152.443 206.869 1.00 47.94 ? 220 LYS A CG     1 
ATOM   3305  C  CD     . LYS A  1 220 ? 192.377 153.596 206.793 1.00 47.94 ? 220 LYS A CD     1 
ATOM   3306  C  CE     . LYS A  1 220 ? 192.138 154.475 205.579 1.00 47.94 ? 220 LYS A CE     1 
ATOM   3307  N  NZ     . LYS A  1 220 ? 192.944 155.724 205.638 1.00 47.94 ? 220 LYS A NZ     1 
ATOM   3308  H  H      . LYS A  1 220 ? 191.328 150.565 210.276 1.00 47.94 ? 220 LYS A H      1 
ATOM   3309  H  HA     . LYS A  1 220 ? 189.619 151.184 208.401 1.00 47.94 ? 220 LYS A HA     1 
ATOM   3310  H  HB2    . LYS A  1 220 ? 191.803 152.222 208.855 1.00 47.94 ? 220 LYS A HB2    1 
ATOM   3311  H  HB3    . LYS A  1 220 ? 192.412 151.078 207.987 1.00 47.94 ? 220 LYS A HB3    1 
ATOM   3312  H  HG2    . LYS A  1 220 ? 191.476 151.881 206.084 1.00 47.94 ? 220 LYS A HG2    1 
ATOM   3313  H  HG3    . LYS A  1 220 ? 190.480 152.789 206.868 1.00 47.94 ? 220 LYS A HG3    1 
ATOM   3314  H  HD2    . LYS A  1 220 ? 192.309 154.133 207.598 1.00 47.94 ? 220 LYS A HD2    1 
ATOM   3315  H  HD3    . LYS A  1 220 ? 193.280 153.243 206.763 1.00 47.94 ? 220 LYS A HD3    1 
ATOM   3316  H  HE2    . LYS A  1 220 ? 192.362 153.983 204.774 1.00 47.94 ? 220 LYS A HE2    1 
ATOM   3317  H  HE3    . LYS A  1 220 ? 191.196 154.700 205.522 1.00 47.94 ? 220 LYS A HE3    1 
ATOM   3318  H  HZ1    . LYS A  1 220 ? 192.782 156.216 204.914 1.00 47.94 ? 220 LYS A HZ1    1 
ATOM   3319  H  HZ2    . LYS A  1 220 ? 192.723 156.186 206.366 1.00 47.94 ? 220 LYS A HZ2    1 
ATOM   3320  H  HZ3    . LYS A  1 220 ? 193.809 155.518 205.669 1.00 47.94 ? 220 LYS A HZ3    1 
ATOM   3321  N  N      . THR A  1 221 ? 191.042 148.393 207.966 1.00 49.61 ? 221 THR A N      1 
ATOM   3322  C  CA     . THR A  1 221 ? 191.138 147.191 207.142 1.00 49.61 ? 221 THR A CA     1 
ATOM   3323  C  C      . THR A  1 221 ? 190.685 145.928 207.853 1.00 49.61 ? 221 THR A C      1 
ATOM   3324  O  O      . THR A  1 221 ? 190.101 145.047 207.218 1.00 49.61 ? 221 THR A O      1 
ATOM   3325  C  CB     . THR A  1 221 ? 192.583 147.007 206.667 1.00 49.61 ? 221 THR A CB     1 
ATOM   3326  O  OG1    . THR A  1 221 ? 193.464 147.025 207.796 1.00 49.61 ? 221 THR A OG1    1 
ATOM   3327  C  CG2    . THR A  1 221 ? 192.972 148.119 205.713 1.00 49.61 ? 221 THR A CG2    1 
ATOM   3328  H  H      . THR A  1 221 ? 191.438 148.321 208.726 1.00 49.61 ? 221 THR A H      1 
ATOM   3329  H  HA     . THR A  1 221 ? 190.537 147.325 206.392 1.00 49.61 ? 221 THR A HA     1 
ATOM   3330  H  HB     . THR A  1 221 ? 192.653 146.156 206.206 1.00 49.61 ? 221 THR A HB     1 
ATOM   3331  H  HG1    . THR A  1 221 ? 193.786 146.258 207.912 1.00 49.61 ? 221 THR A HG1    1 
ATOM   3332  H  HG21   . THR A  1 221 ? 193.888 147.990 205.421 1.00 49.61 ? 221 THR A HG21   1 
ATOM   3333  H  HG22   . THR A  1 221 ? 192.383 148.106 204.943 1.00 49.61 ? 221 THR A HG22   1 
ATOM   3334  H  HG23   . THR A  1 221 ? 192.895 148.974 206.164 1.00 49.61 ? 221 THR A HG23   1 
ATOM   3335  N  N      . TRP A  1 222 ? 190.941 145.810 209.156 1.00 51.60 ? 222 TRP A N      1 
ATOM   3336  C  CA     . TRP A  1 222 ? 190.600 144.587 209.878 1.00 51.60 ? 222 TRP A CA     1 
ATOM   3337  C  C      . TRP A  1 222 ? 189.090 144.432 210.019 1.00 51.60 ? 222 TRP A C      1 
ATOM   3338  O  O      . TRP A  1 222 ? 188.504 143.457 209.534 1.00 51.60 ? 222 TRP A O      1 
ATOM   3339  C  CB     . TRP A  1 222 ? 191.275 144.584 211.253 1.00 51.60 ? 222 TRP A CB     1 
ATOM   3340  C  CG     . TRP A  1 222 ? 192.496 143.718 211.335 1.00 51.60 ? 222 TRP A CG     1 
ATOM   3341  C  CD1    . TRP A  1 222 ? 192.797 142.821 212.316 1.00 51.60 ? 222 TRP A CD1    1 
ATOM   3342  C  CD2    . TRP A  1 222 ? 193.577 143.662 210.397 1.00 51.60 ? 222 TRP A CD2    1 
ATOM   3343  N  NE1    . TRP A  1 222 ? 193.999 142.212 212.050 1.00 51.60 ? 222 TRP A NE1    1 
ATOM   3344  C  CE2    . TRP A  1 222 ? 194.497 142.710 210.876 1.00 51.60 ? 222 TRP A CE2    1 
ATOM   3345  C  CE3    . TRP A  1 222 ? 193.854 144.323 209.198 1.00 51.60 ? 222 TRP A CE3    1 
ATOM   3346  C  CZ2    . TRP A  1 222 ? 195.674 142.405 210.199 1.00 51.60 ? 222 TRP A CZ2    1 
ATOM   3347  C  CZ3    . TRP A  1 222 ? 195.022 144.019 208.528 1.00 51.60 ? 222 TRP A CZ3    1 
ATOM   3348  C  CH2    . TRP A  1 222 ? 195.918 143.070 209.029 1.00 51.60 ? 222 TRP A CH2    1 
ATOM   3349  H  H      . TRP A  1 222 ? 191.309 146.422 209.636 1.00 51.60 ? 222 TRP A H      1 
ATOM   3350  H  HA     . TRP A  1 222 ? 190.926 143.830 209.367 1.00 51.60 ? 222 TRP A HA     1 
ATOM   3351  H  HB2    . TRP A  1 222 ? 191.520 145.494 211.484 1.00 51.60 ? 222 TRP A HB2    1 
ATOM   3352  H  HB3    . TRP A  1 222 ? 190.634 144.285 211.917 1.00 51.60 ? 222 TRP A HB3    1 
ATOM   3353  H  HD1    . TRP A  1 222 ? 192.265 142.646 213.059 1.00 51.60 ? 222 TRP A HD1    1 
ATOM   3354  H  HE1    . TRP A  1 222 ? 194.377 141.615 212.541 1.00 51.60 ? 222 TRP A HE1    1 
ATOM   3355  H  HE3    . TRP A  1 222 ? 193.263 144.955 208.858 1.00 51.60 ? 222 TRP A HE3    1 
ATOM   3356  H  HZ2    . TRP A  1 222 ? 196.271 141.773 210.529 1.00 51.60 ? 222 TRP A HZ2    1 
ATOM   3357  H  HZ3    . TRP A  1 222 ? 195.216 144.453 207.729 1.00 51.60 ? 222 TRP A HZ3    1 
ATOM   3358  H  HH2    . TRP A  1 222 ? 196.698 142.887 208.556 1.00 51.60 ? 222 TRP A HH2    1 
ATOM   3359  N  N      . ASN A  1 223 ? 188.444 145.386 210.689 1.00 44.61 ? 223 ASN A N      1 
ATOM   3360  C  CA     . ASN A  1 223 ? 187.009 145.341 210.976 1.00 44.61 ? 223 ASN A CA     1 
ATOM   3361  C  C      . ASN A  1 223 ? 186.392 146.680 210.587 1.00 44.61 ? 223 ASN A C      1 
ATOM   3362  O  O      . ASN A  1 223 ? 186.079 147.510 211.448 1.00 44.61 ? 223 ASN A O      1 
ATOM   3363  C  CB     . ASN A  1 223 ? 186.766 145.020 212.451 1.00 44.61 ? 223 ASN A CB     1 
ATOM   3364  C  CG     . ASN A  1 223 ? 185.339 144.599 212.728 1.00 44.61 ? 223 ASN A CG     1 
ATOM   3365  O  OD1    . ASN A  1 223 ? 184.425 144.917 211.969 1.00 44.61 ? 223 ASN A OD1    1 
ATOM   3366  N  ND2    . ASN A  1 223 ? 185.142 143.874 213.822 1.00 44.61 ? 223 ASN A ND2    1 
ATOM   3367  H  H      . ASN A  1 223 ? 188.833 146.089 210.995 1.00 44.61 ? 223 ASN A H      1 
ATOM   3368  H  HA     . ASN A  1 223 ? 186.589 144.636 210.458 1.00 44.61 ? 223 ASN A HA     1 
ATOM   3369  H  HB2    . ASN A  1 223 ? 187.368 144.312 212.728 1.00 44.61 ? 223 ASN A HB2    1 
ATOM   3370  H  HB3    . ASN A  1 223 ? 186.980 145.799 212.987 1.00 44.61 ? 223 ASN A HB3    1 
ATOM   3371  H  HD21   . ASN A  1 223 ? 184.350 143.607 214.024 1.00 44.61 ? 223 ASN A HD21   1 
ATOM   3372  H  HD22   . ASN A  1 223 ? 185.806 143.671 214.329 1.00 44.61 ? 223 ASN A HD22   1 
ATOM   3373  N  N      . PRO A  1 224 ? 186.202 146.924 209.288 1.00 42.34 ? 224 PRO A N      1 
ATOM   3374  C  CA     . PRO A  1 224 ? 185.714 148.249 208.872 1.00 42.34 ? 224 PRO A CA     1 
ATOM   3375  C  C      . PRO A  1 224 ? 184.280 148.535 209.279 1.00 42.34 ? 224 PRO A C      1 
ATOM   3376  O  O      . PRO A  1 224 ? 183.992 149.642 209.749 1.00 42.34 ? 224 PRO A O      1 
ATOM   3377  C  CB     . PRO A  1 224 ? 185.880 148.214 207.348 1.00 42.34 ? 224 PRO A CB     1 
ATOM   3378  C  CG     . PRO A  1 224 ? 185.832 146.786 206.998 1.00 42.34 ? 224 PRO A CG     1 
ATOM   3379  C  CD     . PRO A  1 224 ? 186.480 146.060 208.130 1.00 42.34 ? 224 PRO A CD     1 
ATOM   3380  H  HA     . PRO A  1 224 ? 186.206 148.965 209.304 1.00 42.34 ? 224 PRO A HA     1 
ATOM   3381  H  HB2    . PRO A  1 224 ? 185.173 148.709 206.905 1.00 42.34 ? 224 PRO A HB2    1 
ATOM   3382  H  HB3    . PRO A  1 224 ? 186.720 148.615 207.076 1.00 42.34 ? 224 PRO A HB3    1 
ATOM   3383  H  HG2    . PRO A  1 224 ? 184.917 146.490 206.875 1.00 42.34 ? 224 PRO A HG2    1 
ATOM   3384  H  HG3    . PRO A  1 224 ? 186.299 146.617 206.165 1.00 42.34 ? 224 PRO A HG3    1 
ATOM   3385  H  HD2    . PRO A  1 224 ? 186.106 145.173 208.247 1.00 42.34 ? 224 PRO A HD2    1 
ATOM   3386  H  HD3    . PRO A  1 224 ? 187.433 145.950 207.986 1.00 42.34 ? 224 PRO A HD3    1 
ATOM   3387  N  N      . GLN A  1 225 ? 183.368 147.579 209.110 1.00 39.85 ? 225 GLN A N      1 
ATOM   3388  C  CA     . GLN A  1 225 ? 181.948 147.815 209.381 1.00 39.85 ? 225 GLN A CA     1 
ATOM   3389  C  C      . GLN A  1 225 ? 181.612 147.386 210.810 1.00 39.85 ? 225 GLN A C      1 
ATOM   3390  O  O      . GLN A  1 225 ? 180.759 146.534 211.066 1.00 39.85 ? 225 GLN A O      1 
ATOM   3391  C  CB     . GLN A  1 225 ? 181.083 147.092 208.357 1.00 39.85 ? 225 GLN A CB     1 
ATOM   3392  C  CG     . GLN A  1 225 ? 181.517 147.290 206.913 1.00 39.85 ? 225 GLN A CG     1 
ATOM   3393  C  CD     . GLN A  1 225 ? 181.702 148.748 206.540 1.00 39.85 ? 225 GLN A CD     1 
ATOM   3394  O  OE1    . GLN A  1 225 ? 182.697 149.373 206.902 1.00 39.85 ? 225 GLN A OE1    1 
ATOM   3395  N  NE2    . GLN A  1 225 ? 180.742 149.295 205.811 1.00 39.85 ? 225 GLN A NE2    1 
ATOM   3396  H  H      . GLN A  1 225 ? 183.551 146.784 208.838 1.00 39.85 ? 225 GLN A H      1 
ATOM   3397  H  HA     . GLN A  1 225 ? 181.760 148.763 209.301 1.00 39.85 ? 225 GLN A HA     1 
ATOM   3398  H  HB2    . GLN A  1 225 ? 181.089 146.143 208.557 1.00 39.85 ? 225 GLN A HB2    1 
ATOM   3399  H  HB3    . GLN A  1 225 ? 180.167 147.396 208.452 1.00 39.85 ? 225 GLN A HB3    1 
ATOM   3400  H  HG2    . GLN A  1 225 ? 182.350 146.816 206.764 1.00 39.85 ? 225 GLN A HG2    1 
ATOM   3401  H  HG3    . GLN A  1 225 ? 180.855 146.893 206.325 1.00 39.85 ? 225 GLN A HG3    1 
ATOM   3402  H  HE21   . GLN A  1 225 ? 180.060 148.826 205.576 1.00 39.85 ? 225 GLN A HE21   1 
ATOM   3403  H  HE22   . GLN A  1 225 ? 180.800 150.119 205.572 1.00 39.85 ? 225 GLN A HE22   1 
ATOM   3404  N  N      . CYS A  1 226 ? 182.321 148.006 211.749 1.00 38.93 ? 226 CYS A N      1 
ATOM   3405  C  CA     . CYS A  1 226 ? 182.022 147.958 213.167 1.00 38.93 ? 226 CYS A CA     1 
ATOM   3406  C  C      . CYS A  1 226 ? 181.777 149.385 213.641 1.00 38.93 ? 226 CYS A C      1 
ATOM   3407  O  O      . CYS A  1 226 ? 182.737 150.160 213.743 1.00 38.93 ? 226 CYS A O      1 
ATOM   3408  C  CB     . CYS A  1 226 ? 183.176 147.330 213.962 1.00 38.93 ? 226 CYS A CB     1 
ATOM   3409  S  SG     . CYS A  1 226 ? 183.225 147.737 215.729 1.00 38.93 ? 226 CYS A SG     1 
ATOM   3410  H  H      . CYS A  1 226 ? 183.013 148.482 211.566 1.00 38.93 ? 226 CYS A H      1 
ATOM   3411  H  HA     . CYS A  1 226 ? 181.238 147.406 213.314 1.00 38.93 ? 226 CYS A HA     1 
ATOM   3412  H  HB2    . CYS A  1 226 ? 183.123 146.366 213.870 1.00 38.93 ? 226 CYS A HB2    1 
ATOM   3413  H  HB3    . CYS A  1 226 ? 184.014 147.608 213.559 1.00 38.93 ? 226 CYS A HB3    1 
ATOM   3414  N  N      . PRO A  1 227 ? 180.529 149.785 213.927 1.00 33.77 ? 227 PRO A N      1 
ATOM   3415  C  CA     . PRO A  1 227 ? 180.282 151.215 214.180 1.00 33.77 ? 227 PRO A CA     1 
ATOM   3416  C  C      . PRO A  1 227 ? 180.918 151.746 215.449 1.00 33.77 ? 227 PRO A C      1 
ATOM   3417  O  O      . PRO A  1 227 ? 180.865 152.957 215.691 1.00 33.77 ? 227 PRO A O      1 
ATOM   3418  C  CB     . PRO A  1 227 ? 178.754 151.289 214.247 1.00 33.77 ? 227 PRO A CB     1 
ATOM   3419  C  CG     . PRO A  1 227 ? 178.348 149.961 214.709 1.00 33.77 ? 227 PRO A CG     1 
ATOM   3420  C  CD     . PRO A  1 227 ? 179.281 149.010 214.040 1.00 33.77 ? 227 PRO A CD     1 
ATOM   3421  H  HA     . PRO A  1 227 ? 180.680 151.770 213.492 1.00 33.77 ? 227 PRO A HA     1 
ATOM   3422  H  HB2    . PRO A  1 227 ? 178.460 151.982 214.859 1.00 33.77 ? 227 PRO A HB2    1 
ATOM   3423  H  HB3    . PRO A  1 227 ? 178.371 151.495 213.380 1.00 33.77 ? 227 PRO A HB3    1 
ATOM   3424  H  HG2    . PRO A  1 227 ? 178.411 149.892 215.675 1.00 33.77 ? 227 PRO A HG2    1 
ATOM   3425  H  HG3    . PRO A  1 227 ? 177.427 149.774 214.470 1.00 33.77 ? 227 PRO A HG3    1 
ATOM   3426  H  HD2    . PRO A  1 227 ? 179.407 148.203 214.564 1.00 33.77 ? 227 PRO A HD2    1 
ATOM   3427  H  HD3    . PRO A  1 227 ? 178.950 148.735 213.171 1.00 33.77 ? 227 PRO A HD3    1 
ATOM   3428  N  N      . ILE A  1 228 ? 181.502 150.882 216.280 1.00 31.25 ? 228 ILE A N      1 
ATOM   3429  C  CA     . ILE A  1 228 ? 182.160 151.350 217.489 1.00 31.25 ? 228 ILE A CA     1 
ATOM   3430  C  C      . ILE A  1 228 ? 183.535 151.905 217.145 1.00 31.25 ? 228 ILE A C      1 
ATOM   3431  O  O      . ILE A  1 228 ? 184.297 151.306 216.376 1.00 31.25 ? 228 ILE A O      1 
ATOM   3432  C  CB     . ILE A  1 228 ? 182.245 150.215 218.522 1.00 31.25 ? 228 ILE A CB     1 
ATOM   3433  C  CG1    . ILE A  1 228 ? 180.848 149.886 219.051 1.00 31.25 ? 228 ILE A CG1    1 
ATOM   3434  C  CG2    . ILE A  1 228 ? 183.155 150.605 219.662 1.00 31.25 ? 228 ILE A CG2    1 
ATOM   3435  C  CD1    . ILE A  1 228 ? 180.730 148.551 219.712 1.00 31.25 ? 228 ILE A CD1    1 
ATOM   3436  H  H      . ILE A  1 228 ? 181.526 150.031 216.160 1.00 31.25 ? 228 ILE A H      1 
ATOM   3437  H  HA     . ILE A  1 228 ? 181.639 152.066 217.886 1.00 31.25 ? 228 ILE A HA     1 
ATOM   3438  H  HB     . ILE A  1 228 ? 182.613 149.428 218.090 1.00 31.25 ? 228 ILE A HB     1 
ATOM   3439  H  HG12   . ILE A  1 228 ? 180.586 150.572 219.685 1.00 31.25 ? 228 ILE A HG12   1 
ATOM   3440  H  HG13   . ILE A  1 228 ? 180.219 149.925 218.314 1.00 31.25 ? 228 ILE A HG13   1 
ATOM   3441  H  HG21   . ILE A  1 228 ? 183.198 149.880 220.305 1.00 31.25 ? 228 ILE A HG21   1 
ATOM   3442  H  HG22   . ILE A  1 228 ? 184.044 150.786 219.319 1.00 31.25 ? 228 ILE A HG22   1 
ATOM   3443  H  HG23   . ILE A  1 228 ? 182.808 151.400 220.096 1.00 31.25 ? 228 ILE A HG23   1 
ATOM   3444  H  HD11   . ILE A  1 228 ? 179.819 148.420 220.018 1.00 31.25 ? 228 ILE A HD11   1 
ATOM   3445  H  HD12   . ILE A  1 228 ? 180.961 147.854 219.078 1.00 31.25 ? 228 ILE A HD12   1 
ATOM   3446  H  HD13   . ILE A  1 228 ? 181.334 148.511 220.470 1.00 31.25 ? 228 ILE A HD13   1 
ATOM   3447  N  N      . PHE A  1 229 ? 183.856 153.058 217.730 1.00 29.79 ? 229 PHE A N      1 
ATOM   3448  C  CA     . PHE A  1 229 ? 185.105 153.765 217.492 1.00 29.79 ? 229 PHE A CA     1 
ATOM   3449  C  C      . PHE A  1 229 ? 185.841 153.964 218.805 1.00 29.79 ? 229 PHE A C      1 
ATOM   3450  O  O      . PHE A  1 229 ? 185.247 153.904 219.885 1.00 29.79 ? 229 PHE A O      1 
ATOM   3451  C  CB     . PHE A  1 229 ? 184.877 155.137 216.856 1.00 29.79 ? 229 PHE A CB     1 
ATOM   3452  C  CG     . PHE A  1 229 ? 184.303 155.086 215.480 1.00 29.79 ? 229 PHE A CG     1 
ATOM   3453  C  CD1    . PHE A  1 229 ? 182.943 155.070 215.290 1.00 29.79 ? 229 PHE A CD1    1 
ATOM   3454  C  CD2    . PHE A  1 229 ? 185.122 155.078 214.375 1.00 29.79 ? 229 PHE A CD2    1 
ATOM   3455  C  CE1    . PHE A  1 229 ? 182.408 155.028 214.027 1.00 29.79 ? 229 PHE A CE1    1 
ATOM   3456  C  CE2    . PHE A  1 229 ? 184.590 155.038 213.108 1.00 29.79 ? 229 PHE A CE2    1 
ATOM   3457  C  CZ     . PHE A  1 229 ? 183.230 155.014 212.937 1.00 29.79 ? 229 PHE A CZ     1 
ATOM   3458  H  H      . PHE A  1 229 ? 183.339 153.457 218.289 1.00 29.79 ? 229 PHE A H      1 
ATOM   3459  H  HA     . PHE A  1 229 ? 185.627 153.223 216.880 1.00 29.79 ? 229 PHE A HA     1 
ATOM   3460  H  HB2    . PHE A  1 229 ? 184.282 155.651 217.425 1.00 29.79 ? 229 PHE A HB2    1 
ATOM   3461  H  HB3    . PHE A  1 229 ? 185.722 155.613 216.826 1.00 29.79 ? 229 PHE A HB3    1 
ATOM   3462  H  HD1    . PHE A  1 229 ? 182.377 155.088 216.028 1.00 29.79 ? 229 PHE A HD1    1 
ATOM   3463  H  HD2    . PHE A  1 229 ? 186.045 155.100 214.486 1.00 29.79 ? 229 PHE A HD2    1 
ATOM   3464  H  HE1    . PHE A  1 229 ? 181.485 155.009 213.914 1.00 29.79 ? 229 PHE A HE1    1 
ATOM   3465  H  HE2    . PHE A  1 229 ? 185.152 155.027 212.367 1.00 29.79 ? 229 PHE A HE2    1 
ATOM   3466  H  HZ     . PHE A  1 229 ? 182.868 154.988 212.081 1.00 29.79 ? 229 PHE A HZ     1 
ATOM   3467  N  N      . ARG A  1 230 ? 187.142 154.206 218.694 1.00 31.51 ? 230 ARG A N      1 
ATOM   3468  C  CA     . ARG A  1 230 ? 187.978 154.620 219.809 1.00 31.51 ? 230 ARG A CA     1 
ATOM   3469  C  C      . ARG A  1 230 ? 188.509 156.018 219.527 1.00 31.51 ? 230 ARG A C      1 
ATOM   3470  O  O      . ARG A  1 230 ? 189.018 156.289 218.436 1.00 31.51 ? 230 ARG A O      1 
ATOM   3471  C  CB     . ARG A  1 230 ? 189.133 153.645 220.022 1.00 31.51 ? 230 ARG A CB     1 
ATOM   3472  C  CG     . ARG A  1 230 ? 189.753 153.710 221.401 1.00 31.51 ? 230 ARG A CG     1 
ATOM   3473  C  CD     . ARG A  1 230 ? 190.868 152.697 221.555 1.00 31.51 ? 230 ARG A CD     1 
ATOM   3474  N  NE     . ARG A  1 230 ? 192.074 153.100 220.834 1.00 31.51 ? 230 ARG A NE     1 
ATOM   3475  C  CZ     . ARG A  1 230 ? 193.048 153.865 221.326 1.00 31.51 ? 230 ARG A CZ     1 
ATOM   3476  N  NH1    . ARG A  1 230 ? 193.001 154.341 222.563 1.00 31.51 ? 230 ARG A NH1    1 
ATOM   3477  N  NH2    . ARG A  1 230 ? 194.091 154.159 220.565 1.00 31.51 ? 230 ARG A NH2    1 
ATOM   3478  H  H      . ARG A  1 230 ? 187.571 154.132 217.952 1.00 31.51 ? 230 ARG A H      1 
ATOM   3479  H  HA     . ARG A  1 230 ? 187.448 154.625 220.621 1.00 31.51 ? 230 ARG A HA     1 
ATOM   3480  H  HB2    . ARG A  1 230 ? 188.815 152.743 219.864 1.00 31.51 ? 230 ARG A HB2    1 
ATOM   3481  H  HB3    . ARG A  1 230 ? 189.820 153.824 219.361 1.00 31.51 ? 230 ARG A HB3    1 
ATOM   3482  H  HG2    . ARG A  1 230 ? 190.100 154.602 221.560 1.00 31.51 ? 230 ARG A HG2    1 
ATOM   3483  H  HG3    . ARG A  1 230 ? 189.071 153.547 222.072 1.00 31.51 ? 230 ARG A HG3    1 
ATOM   3484  H  HD2    . ARG A  1 230 ? 191.076 152.586 222.496 1.00 31.51 ? 230 ARG A HD2    1 
ATOM   3485  H  HD3    . ARG A  1 230 ? 190.569 151.835 221.227 1.00 31.51 ? 230 ARG A HD3    1 
ATOM   3486  H  HE     . ARG A  1 230 ? 192.162 152.820 220.026 1.00 31.51 ? 230 ARG A HE     1 
ATOM   3487  H  HH11   . ARG A  1 230 ? 192.330 154.158 223.069 1.00 31.51 ? 230 ARG A HH11   1 
ATOM   3488  H  HH12   . ARG A  1 230 ? 193.641 154.833 222.859 1.00 31.51 ? 230 ARG A HH12   1 
ATOM   3489  H  HH21   . ARG A  1 230 ? 194.135 153.857 219.761 1.00 31.51 ? 230 ARG A HH21   1 
ATOM   3490  H  HH22   . ARG A  1 230 ? 194.724 154.652 220.875 1.00 31.51 ? 230 ARG A HH22   1 
ATOM   3491  N  N      . LEU A  1 231 ? 188.387 156.904 220.516 1.00 29.41 ? 231 LEU A N      1 
ATOM   3492  C  CA     . LEU A  1 231 ? 188.681 158.313 220.293 1.00 29.41 ? 231 LEU A CA     1 
ATOM   3493  C  C      . LEU A  1 231 ? 190.153 158.568 220.003 1.00 29.41 ? 231 LEU A C      1 
ATOM   3494  O  O      . LEU A  1 231 ? 190.482 159.603 219.417 1.00 29.41 ? 231 LEU A O      1 
ATOM   3495  C  CB     . LEU A  1 231 ? 188.239 159.136 221.502 1.00 29.41 ? 231 LEU A CB     1 
ATOM   3496  C  CG     . LEU A  1 231 ? 186.775 158.989 221.920 1.00 29.41 ? 231 LEU A CG     1 
ATOM   3497  C  CD1    . LEU A  1 231 ? 186.466 159.870 223.097 1.00 29.41 ? 231 LEU A CD1    1 
ATOM   3498  C  CD2    . LEU A  1 231 ? 185.848 159.321 220.785 1.00 29.41 ? 231 LEU A CD2    1 
ATOM   3499  H  H      . LEU A  1 231 ? 188.137 156.709 221.316 1.00 29.41 ? 231 LEU A H      1 
ATOM   3500  H  HA     . LEU A  1 231 ? 188.184 158.586 219.506 1.00 29.41 ? 231 LEU A HA     1 
ATOM   3501  H  HB2    . LEU A  1 231 ? 188.798 158.893 222.257 1.00 29.41 ? 231 LEU A HB2    1 
ATOM   3502  H  HB3    . LEU A  1 231 ? 188.410 160.072 221.313 1.00 29.41 ? 231 LEU A HB3    1 
ATOM   3503  H  HG     . LEU A  1 231 ? 186.637 158.062 222.171 1.00 29.41 ? 231 LEU A HG     1 
ATOM   3504  H  HD11   . LEU A  1 231 ? 185.535 159.763 223.346 1.00 29.41 ? 231 LEU A HD11   1 
ATOM   3505  H  HD12   . LEU A  1 231 ? 187.031 159.621 223.845 1.00 29.41 ? 231 LEU A HD12   1 
ATOM   3506  H  HD13   . LEU A  1 231 ? 186.632 160.796 222.861 1.00 29.41 ? 231 LEU A HD13   1 
ATOM   3507  H  HD21   . LEU A  1 231 ? 184.929 159.220 221.077 1.00 29.41 ? 231 LEU A HD21   1 
ATOM   3508  H  HD22   . LEU A  1 231 ? 185.998 160.237 220.502 1.00 29.41 ? 231 LEU A HD22   1 
ATOM   3509  H  HD23   . LEU A  1 231 ? 186.018 158.721 220.042 1.00 29.41 ? 231 LEU A HD23   1 
ATOM   3510  N  N      . GLY A  1 232 ? 191.043 157.657 220.392 1.00 31.91 ? 232 GLY A N      1 
ATOM   3511  C  CA     . GLY A  1 232 ? 192.442 157.813 220.037 1.00 31.91 ? 232 GLY A CA     1 
ATOM   3512  C  C      . GLY A  1 232 ? 192.709 157.486 218.581 1.00 31.91 ? 232 GLY A C      1 
ATOM   3513  O  O      . GLY A  1 232 ? 193.513 158.151 217.922 1.00 31.91 ? 232 GLY A O      1 
ATOM   3514  H  H      . GLY A  1 232 ? 190.858 156.955 220.853 1.00 31.91 ? 232 GLY A H      1 
ATOM   3515  H  HA2    . GLY A  1 232 ? 192.719 158.725 220.217 1.00 31.91 ? 232 GLY A HA2    1 
ATOM   3516  H  HA3    . GLY A  1 232 ? 192.982 157.236 220.600 1.00 31.91 ? 232 GLY A HA3    1 
ATOM   3517  N  N      . ASP A  1 233 ? 192.034 156.462 218.056 1.00 34.27 ? 233 ASP A N      1 
ATOM   3518  C  CA     . ASP A  1 233 ? 192.261 156.050 216.676 1.00 34.27 ? 233 ASP A CA     1 
ATOM   3519  C  C      . ASP A  1 233 ? 191.801 157.108 215.685 1.00 34.27 ? 233 ASP A C      1 
ATOM   3520  O  O      . ASP A  1 233 ? 192.394 157.242 214.609 1.00 34.27 ? 233 ASP A O      1 
ATOM   3521  C  CB     . ASP A  1 233 ? 191.543 154.732 216.399 1.00 34.27 ? 233 ASP A CB     1 
ATOM   3522  C  CG     . ASP A  1 233 ? 191.995 153.617 217.320 1.00 34.27 ? 233 ASP A CG     1 
ATOM   3523  O  OD1    . ASP A  1 233 ? 192.784 153.895 218.246 1.00 34.27 ? 233 ASP A OD1    1 
ATOM   3524  O  OD2    . ASP A  1 233 ? 191.562 152.463 217.117 1.00 34.27 ? 233 ASP A OD2    1 
ATOM   3525  H  H      . ASP A  1 233 ? 191.446 155.999 218.480 1.00 34.27 ? 233 ASP A H      1 
ATOM   3526  H  HA     . ASP A  1 233 ? 193.217 155.932 216.559 1.00 34.27 ? 233 ASP A HA     1 
ATOM   3527  H  HB2    . ASP A  1 233 ? 190.587 154.861 216.499 1.00 34.27 ? 233 ASP A HB2    1 
ATOM   3528  H  HB3    . ASP A  1 233 ? 191.699 154.470 215.478 1.00 34.27 ? 233 ASP A HB3    1 
ATOM   3529  N  N      . ILE A  1 234 ? 190.753 157.862 216.023 1.00 31.44 ? 234 ILE A N      1 
ATOM   3530  C  CA     . ILE A  1 234 ? 190.252 158.894 215.120 1.00 31.44 ? 234 ILE A CA     1 
ATOM   3531  C  C      . ILE A  1 234 ? 191.327 159.942 214.870 1.00 31.44 ? 234 ILE A C      1 
ATOM   3532  O  O      . ILE A  1 234 ? 191.456 160.471 213.760 1.00 31.44 ? 234 ILE A O      1 
ATOM   3533  C  CB     . ILE A  1 234 ? 188.968 159.530 215.686 1.00 31.44 ? 234 ILE A CB     1 
ATOM   3534  C  CG1    . ILE A  1 234 ? 187.849 158.490 215.808 1.00 31.44 ? 234 ILE A CG1    1 
ATOM   3535  C  CG2    . ILE A  1 234 ? 188.525 160.687 214.799 1.00 31.44 ? 234 ILE A CG2    1 
ATOM   3536  C  CD1    . ILE A  1 234 ? 186.684 158.934 216.659 1.00 31.44 ? 234 ILE A CD1    1 
ATOM   3537  H  H      . ILE A  1 234 ? 190.323 157.791 216.764 1.00 31.44 ? 234 ILE A H      1 
ATOM   3538  H  HA     . ILE A  1 234 ? 190.028 158.485 214.269 1.00 31.44 ? 234 ILE A HA     1 
ATOM   3539  H  HB     . ILE A  1 234 ? 189.159 159.869 216.574 1.00 31.44 ? 234 ILE A HB     1 
ATOM   3540  H  HG12   . ILE A  1 234 ? 187.524 158.273 214.920 1.00 31.44 ? 234 ILE A HG12   1 
ATOM   3541  H  HG13   . ILE A  1 234 ? 188.218 157.675 216.182 1.00 31.44 ? 234 ILE A HG13   1 
ATOM   3542  H  HG21   . ILE A  1 234 ? 187.717 161.082 215.162 1.00 31.44 ? 234 ILE A HG21   1 
ATOM   3543  H  HG22   . ILE A  1 234 ? 189.226 161.357 214.767 1.00 31.44 ? 234 ILE A HG22   1 
ATOM   3544  H  HG23   . ILE A  1 234 ? 188.350 160.359 213.903 1.00 31.44 ? 234 ILE A HG23   1 
ATOM   3545  H  HD11   . ILE A  1 234 ? 186.019 158.229 216.690 1.00 31.44 ? 234 ILE A HD11   1 
ATOM   3546  H  HD12   . ILE A  1 234 ? 186.994 159.126 217.558 1.00 31.44 ? 234 ILE A HD12   1 
ATOM   3547  H  HD13   . ILE A  1 234 ? 186.290 159.733 216.276 1.00 31.44 ? 234 ILE A HD13   1 
ATOM   3548  N  N      . PHE A  1 235 ? 192.115 160.257 215.898 1.00 32.98 ? 235 PHE A N      1 
ATOM   3549  C  CA     . PHE A  1 235 ? 193.215 161.200 215.737 1.00 32.98 ? 235 PHE A CA     1 
ATOM   3550  C  C      . PHE A  1 235 ? 194.448 160.514 215.161 1.00 32.98 ? 235 PHE A C      1 
ATOM   3551  O  O      . PHE A  1 235 ? 195.238 161.141 214.447 1.00 32.98 ? 235 PHE A O      1 
ATOM   3552  C  CB     . PHE A  1 235 ? 193.545 161.848 217.081 1.00 32.98 ? 235 PHE A CB     1 
ATOM   3553  C  CG     . PHE A  1 235 ? 192.503 162.820 217.560 1.00 32.98 ? 235 PHE A CG     1
[truncated: 2,441,890 more chars]
