# Supplementary material for: Structural insights into the allosteric inhibition of P2X4 receptors
Source: Nat Commun. 2023 Oct 13;14:6437. doi: 10.1038/s41467-023-42164-y (PMC10575874; doi:10.1038/s41467-023-42164-y)
Supplement: Supplementary file 4 — Supplementary Dataset 1 [file 41467_2023_42164_MOESM4_ESM.zip › hP2X1trimer_a111a/hP2X1trimer_a111a_env/templates_101/6um1.cif]

data_6UM1
# 
_entry.id   6UM1 
# 
_audit_conform.dict_name       mmcif_pdbx.dic 
_audit_conform.dict_version    5.329 
_audit_conform.dict_location   http://mmcif.pdb.org/dictionaries/ascii/mmcif_pdbx.dic 
# 
loop_
_database_2.database_id 
_database_2.database_code 
PDB   6UM1         
WWPDB D_1000244838 
EMDB  EMD-20815    
# 
_pdbx_database_related.db_name        EMDB 
_pdbx_database_related.details        'Structure of M-6-P/IGFII Receptor at pH 4.5' 
_pdbx_database_related.db_id          EMD-20815 
_pdbx_database_related.content_type   'associated EM volume' 
# 
_pdbx_database_status.status_code                     REL 
_pdbx_database_status.status_code_sf                  ? 
_pdbx_database_status.status_code_mr                  ? 
_pdbx_database_status.entry_id                        6UM1 
_pdbx_database_status.recvd_initial_deposition_date   2019-10-08 
_pdbx_database_status.SG_entry                        N 
_pdbx_database_status.deposit_site                    RCSB 
_pdbx_database_status.process_site                    RCSB 
_pdbx_database_status.status_code_cs                  ? 
_pdbx_database_status.methods_development_category    ? 
_pdbx_database_status.pdb_format_compatible           Y 
_pdbx_database_status.status_code_nmr_data            ? 
# 
loop_
_audit_author.name 
_audit_author.pdbx_ordinal 
_audit_author.identifier_ORCID 
'Wang, R.' 1 ? 
'Qi, X.'   2 ? 
'Li, X.'   3 ? 
# 
_citation.abstract                  ? 
_citation.abstract_id_CAS           ? 
_citation.book_id_ISBN              ? 
_citation.book_publisher            ? 
_citation.book_publisher_city       ? 
_citation.book_title                ? 
_citation.coordinate_linkage        ? 
_citation.country                   US 
_citation.database_id_Medline       ? 
_citation.details                   ? 
_citation.id                        primary 
_citation.journal_abbrev            'Sci Adv' 
_citation.journal_id_ASTM           ? 
_citation.journal_id_CSD            ? 
_citation.journal_id_ISSN           2375-2548 
_citation.journal_full              ? 
_citation.journal_issue             ? 
_citation.journal_volume            6 
_citation.language                  ? 
_citation.page_first                eaaz1466 
_citation.page_last                 ? 
_citation.title                     
'Marked structural rearrangement of mannose 6-phosphate/IGF2 receptor at different pH environments' 
_citation.year                      2020 
_citation.database_id_CSD           ? 
_citation.pdbx_database_id_DOI      10.1126/sciadv.aaz1466 
_citation.pdbx_database_id_PubMed   ? 
_citation.unpublished_flag          ? 
# 
loop_
_citation_author.citation_id 
_citation_author.name 
_citation_author.ordinal 
_citation_author.identifier_ORCID 
primary 'Wang, R.'     1 ? 
primary 'Qi, X.'       2 ? 
primary 'Schmiege, P.' 3 ? 
primary 'Coutavas, E.' 4 ? 
primary 'Li, X.'       5 ? 
# 
_cell.angle_alpha                  90.00 
_cell.angle_alpha_esd              ? 
_cell.angle_beta                   90.00 
_cell.angle_beta_esd               ? 
_cell.angle_gamma                  90.00 
_cell.angle_gamma_esd              ? 
_cell.entry_id                     6UM1 
_cell.details                      ? 
_cell.formula_units_Z              ? 
_cell.length_a                     1.00 
_cell.length_a_esd                 ? 
_cell.length_b                     1.00 
_cell.length_b_esd                 ? 
_cell.length_c                     1.00 
_cell.length_c_esd                 ? 
_cell.volume                       ? 
_cell.volume_esd                   ? 
_cell.Z_PDB                        ? 
_cell.reciprocal_angle_alpha       ? 
_cell.reciprocal_angle_beta        ? 
_cell.reciprocal_angle_gamma       ? 
_cell.reciprocal_angle_alpha_esd   ? 
_cell.reciprocal_angle_beta_esd    ? 
_cell.reciprocal_angle_gamma_esd   ? 
_cell.reciprocal_length_a          ? 
_cell.reciprocal_length_b          ? 
_cell.reciprocal_length_c          ? 
_cell.reciprocal_length_a_esd      ? 
_cell.reciprocal_length_b_esd      ? 
_cell.reciprocal_length_c_esd      ? 
_cell.pdbx_unique_axis             ? 
# 
_symmetry.entry_id                         6UM1 
_symmetry.cell_setting                     ? 
_symmetry.Int_Tables_number                1 
_symmetry.space_group_name_Hall            ? 
_symmetry.space_group_name_H-M             'P 1' 
_symmetry.pdbx_full_space_group_name_H-M   ? 
# 
loop_
_entity.id 
_entity.type 
_entity.src_method 
_entity.pdbx_description 
_entity.formula_weight 
_entity.pdbx_number_of_molecules 
_entity.pdbx_ec 
_entity.pdbx_mutation 
_entity.pdbx_fragment 
_entity.details 
1 polymer     nat 'Cation-independent mannose-6-phosphate receptor' 274830.125 1 ? ? ? ? 
2 branched    man '2-acetamido-2-deoxy-beta-D-glucopyranose-(1-4)-2-acetamido-2-deoxy-beta-D-glucopyranose' 424.401    1 ? ? ? ? 
3 branched    man 
'beta-D-mannopyranose-(1-4)-2-acetamido-2-deoxy-beta-D-glucopyranose-(1-4)-2-acetamido-2-deoxy-beta-D-glucopyranose' 586.542    1 
? ? ? ? 
4 non-polymer man 2-acetamido-2-deoxy-beta-D-glucopyranose 221.208    3 ? ? ? ? 
# 
_entity_name_com.entity_id   1 
_entity_name_com.name        
;M6PR,300 kDa mannose 6-phosphate receptor,MPR 300,Insulin-like growth factor 2 receptor,Insulin-like growth factor II receptor,IGF-II receptor
;
# 
_entity_poly.entity_id                      1 
_entity_poly.type                           'polypeptide(L)' 
_entity_poly.nstd_linkage                   no 
_entity_poly.nstd_monomer                   no 
_entity_poly.pdbx_seq_one_letter_code       
;MEAAAGRSSHLGPAPAGRPPRCPLLLQLQLLLLLLLLPPGWVPGAAGTQGAEFPELCSYTWEAVDTKNNMLYKINICGNM
GVAQCGPSSAVCMHDLKTDSFHSVGDSLLKTASRSLLEFNTTVNCKQQNHKIQSSITFLCGKTLGTPEFVTATDCVHYFE
WRTTAACKKNIFKANKEVPCYAFDRELKKHDLNPLIKTSGAYLVDDSDPDTSLFINVCRDIEVLRASSPQVRVCPTGAAA
CLVRGDRAFDVGRPQEGLKLVSNDRLVLSYVKEGAGQPDFCDGHSPAVTITFVCPSERREGTIPKLTAKSNCRFEIEWVT
EYACHRDYLESRSCSLSSAQHDVAVDLQPLSRVEASDSLFYTSEADEYTYYLSICGGSQAPICNKKDAAVCQVKKADSTQ
VKVAGRPQNLTLRYSDGDLTLIYFGGEECSSGFQRMSVINFECNQTAGNNGRGAPVFTGEVDCTYFFTWDTKYACVHEKE
ALLCGVSDGKQRFDLSALARHSELEQNWEAVDGSQREAEKKHFFINICHRVLQTGQARGCPEDAAVCAVDKNGSKNLGRF
ISSPTREKGNIQLSYSDGDECGGGQKIITNITLMCKPGDLESAPVLTTSRADGCFYEFEWRTAAACVLSRTEGDNCTVFD
SQAGFSFDLTPLTKKDAYKVETDKYEFHINVCGPVSVGACPPDSGACQVSRSDRKSWNLGRSNAKLSYYDGMIQLTYRDG
TPYNNEKRTPRATLITFLCDRDAGVGFPEYQEEDNSTYNFRWYTSYACPEEPLECIVTDPVTLDQYDLSRLAKSEGGPGG
NWYSLDNGGARSTWRKYYINVCRPLNPVPGCDRYASACQMKYQGEQGSYSETVSISNLGVAKTGPMVEDSGSLLLEYVNG
SACTTSDQRRTTYTTRIHLVCSTGSLYTHPIFSLNWECVVSFLWNTAAACPIRITTDIDQVCSIKDPNSGYVFDLNPLNN
SRGYVVLGIGKTFLFNVCGDMPACGTLDGKPASGCEAEVQMDDMKTLKPGRLVGLEKSLQLSTEGFITLNYTGLPSHPNG
RADAFIIRFVCNDDVYPGTPKFLHQDIDSSLGIRDTFFEFETALACVPSPVDCQVTDPAGNEYDLSGLSKARKPWTAVDT
FDEGKKRTFYLSVCTPLPYIPGCHGTAVGCCLVTEDSKLNLGVVQISPQVGANGSLSLVYVNGDKCKNQRFSTRINLECA
HTTGSPTFQLQNDCEYVFLWRTVEACPVVRAEGDYCEVRDPRHGNLYNLIPLGLNDTVVRAGEYTYYFRVCGELTSGVCP
TSDKSKVISSCQEKRGPQGFQKVAGLFNQKLTYENGVLKMNYTGGDTCHKVYQRSTTIFFYCDRSTQAPVFLQETSDCSY
LFEWRTQYACPPYDLTECSFKNEAGETYDLSSLSRYSDNWEAVTGTGSTEHYLINVCKSLSPQAGSDPCPPEAAVCLLGG
PKPVNLGRVRDSPQWSQGLTLLKYVDGDLCPDQIRKKSTTIRFTCSESHVNSRPMFISAVEDCEYTFSWPTAAACAVKSN
VHDDCQVTNPATGHLFDLSSLSGRAGFTAAYSEKGLVYLSVCGDNENCANGVGACFGQTRISVGKASKRLTYVDQVLQLV
YEGGSPCPSKTGLSYKSVISFVCRPEVGPTNRPMLISLDKRTCTLFFSWHTPLACEQTTECSVRNGSSLIDLSPLIHRTG
GYEAYDESEDDGSDTSPDFYINICQPLNPMHGLACPAGTAVCKVPVDGPPIDIGRVAGPPILNPIANEVYLNFESSTPCL
ADRHFNYTSLITFHCKRGVSMGTPKLLRTSVCDFVFEWETPLVCPDEVKTDGCSLTDEQLYYSFNLSSLSKSTFKVTRGP
HTYSVGVCTAAAGLDEGGCKDGAVCLLSGSKGASFGRLASMKLDYRHQDEAVILSYANGDTCPPETEDGEPCVFPFVFNG
KSYEECVVESRARLWCATTANYDRDHEWGFCKHSTSHRTSVIIFKCDEDADVGRPQVFSEVRGCEVTFEWKTKVVCPPKK
MECKFVQKHRTYDLRLLSSLTGSWSFVHNGASYYINLCQKIYKGPQDCSERASVCKKSTSGEVQVLGLVHTQKLDVVDDR
VIVTYSKGHYCGDNKTASAVIELTCAKTVGRPSFTRFDVDSCTYHFSWDSRAACAVKPQEVQMVNGTITNPANGRSFSLG
DIYFKRFSASGDVRTNGDRYIYEIQLSSITGSSSPACSGASICQRKANDQHFSRKVGTSNQTRYYVQDGDLDVVFTSSSK
CGKDKTKSVSSTIFFHCDPLVKDGIPEFSHETADCQYLFSWHTSAVCPLGAGFDEEIAGDDAQEHKGLSERSQAVGAVLS
LLLVALTACLLTLLLYKKERREMVMSRLTNCCRRSANVSYKYSKVNKEEEADENETEWLMEEIQPPAPRPGKEGQENGHV
AAKSVRAADTLSALHGDEQDSEDEVLTLPEVKVRPPGRAPGAEGGPPLRPLPRKAPPPLRADDRVGLVRGEPARRGRPRA
AATPISTFHDDSDEDLLHV
;
_entity_poly.pdbx_seq_one_letter_code_can   
;MEAAAGRSSHLGPAPAGRPPRCPLLLQLQLLLLLLLLPPGWVPGAAGTQGAEFPELCSYTWEAVDTKNNMLYKINICGNM
GVAQCGPSSAVCMHDLKTDSFHSVGDSLLKTASRSLLEFNTTVNCKQQNHKIQSSITFLCGKTLGTPEFVTATDCVHYFE
WRTTAACKKNIFKANKEVPCYAFDRELKKHDLNPLIKTSGAYLVDDSDPDTSLFINVCRDIEVLRASSPQVRVCPTGAAA
CLVRGDRAFDVGRPQEGLKLVSNDRLVLSYVKEGAGQPDFCDGHSPAVTITFVCPSERREGTIPKLTAKSNCRFEIEWVT
EYACHRDYLESRSCSLSSAQHDVAVDLQPLSRVEASDSLFYTSEADEYTYYLSICGGSQAPICNKKDAAVCQVKKADSTQ
VKVAGRPQNLTLRYSDGDLTLIYFGGEECSSGFQRMSVINFECNQTAGNNGRGAPVFTGEVDCTYFFTWDTKYACVHEKE
ALLCGVSDGKQRFDLSALARHSELEQNWEAVDGSQREAEKKHFFINICHRVLQTGQARGCPEDAAVCAVDKNGSKNLGRF
ISSPTREKGNIQLSYSDGDECGGGQKIITNITLMCKPGDLESAPVLTTSRADGCFYEFEWRTAAACVLSRTEGDNCTVFD
SQAGFSFDLTPLTKKDAYKVETDKYEFHINVCGPVSVGACPPDSGACQVSRSDRKSWNLGRSNAKLSYYDGMIQLTYRDG
TPYNNEKRTPRATLITFLCDRDAGVGFPEYQEEDNSTYNFRWYTSYACPEEPLECIVTDPVTLDQYDLSRLAKSEGGPGG
NWYSLDNGGARSTWRKYYINVCRPLNPVPGCDRYASACQMKYQGEQGSYSETVSISNLGVAKTGPMVEDSGSLLLEYVNG
SACTTSDQRRTTYTTRIHLVCSTGSLYTHPIFSLNWECVVSFLWNTAAACPIRITTDIDQVCSIKDPNSGYVFDLNPLNN
SRGYVVLGIGKTFLFNVCGDMPACGTLDGKPASGCEAEVQMDDMKTLKPGRLVGLEKSLQLSTEGFITLNYTGLPSHPNG
RADAFIIRFVCNDDVYPGTPKFLHQDIDSSLGIRDTFFEFETALACVPSPVDCQVTDPAGNEYDLSGLSKARKPWTAVDT
FDEGKKRTFYLSVCTPLPYIPGCHGTAVGCCLVTEDSKLNLGVVQISPQVGANGSLSLVYVNGDKCKNQRFSTRINLECA
HTTGSPTFQLQNDCEYVFLWRTVEACPVVRAEGDYCEVRDPRHGNLYNLIPLGLNDTVVRAGEYTYYFRVCGELTSGVCP
TSDKSKVISSCQEKRGPQGFQKVAGLFNQKLTYENGVLKMNYTGGDTCHKVYQRSTTIFFYCDRSTQAPVFLQETSDCSY
LFEWRTQYACPPYDLTECSFKNEAGETYDLSSLSRYSDNWEAVTGTGSTEHYLINVCKSLSPQAGSDPCPPEAAVCLLGG
PKPVNLGRVRDSPQWSQGLTLLKYVDGDLCPDQIRKKSTTIRFTCSESHVNSRPMFISAVEDCEYTFSWPTAAACAVKSN
VHDDCQVTNPATGHLFDLSSLSGRAGFTAAYSEKGLVYLSVCGDNENCANGVGACFGQTRISVGKASKRLTYVDQVLQLV
YEGGSPCPSKTGLSYKSVISFVCRPEVGPTNRPMLISLDKRTCTLFFSWHTPLACEQTTECSVRNGSSLIDLSPLIHRTG
GYEAYDESEDDGSDTSPDFYINICQPLNPMHGLACPAGTAVCKVPVDGPPIDIGRVAGPPILNPIANEVYLNFESSTPCL
ADRHFNYTSLITFHCKRGVSMGTPKLLRTSVCDFVFEWETPLVCPDEVKTDGCSLTDEQLYYSFNLSSLSKSTFKVTRGP
HTYSVGVCTAAAGLDEGGCKDGAVCLLSGSKGASFGRLASMKLDYRHQDEAVILSYANGDTCPPETEDGEPCVFPFVFNG
KSYEECVVESRARLWCATTANYDRDHEWGFCKHSTSHRTSVIIFKCDEDADVGRPQVFSEVRGCEVTFEWKTKVVCPPKK
MECKFVQKHRTYDLRLLSSLTGSWSFVHNGASYYINLCQKIYKGPQDCSERASVCKKSTSGEVQVLGLVHTQKLDVVDDR
VIVTYSKGHYCGDNKTASAVIELTCAKTVGRPSFTRFDVDSCTYHFSWDSRAACAVKPQEVQMVNGTITNPANGRSFSLG
DIYFKRFSASGDVRTNGDRYIYEIQLSSITGSSSPACSGASICQRKANDQHFSRKVGTSNQTRYYVQDGDLDVVFTSSSK
CGKDKTKSVSSTIFFHCDPLVKDGIPEFSHETADCQYLFSWHTSAVCPLGAGFDEEIAGDDAQEHKGLSERSQAVGAVLS
LLLVALTACLLTLLLYKKERREMVMSRLTNCCRRSANVSYKYSKVNKEEEADENETEWLMEEIQPPAPRPGKEGQENGHV
AAKSVRAADTLSALHGDEQDSEDEVLTLPEVKVRPPGRAPGAEGGPPLRPLPRKAPPPLRADDRVGLVRGEPARRGRPRA
AATPISTFHDDSDEDLLHV
;
_entity_poly.pdbx_strand_id                 A 
_entity_poly.pdbx_target_identifier         ? 
# 
loop_
_entity_poly_seq.entity_id 
_entity_poly_seq.num 
_entity_poly_seq.mon_id 
_entity_poly_seq.hetero 
1 1    MET n 
1 2    GLU n 
1 3    ALA n 
1 4    ALA n 
1 5    ALA n 
1 6    GLY n 
1 7    ARG n 
1 8    SER n 
1 9    SER n 
1 10   HIS n 
1 11   LEU n 
1 12   GLY n 
1 13   PRO n 
1 14   ALA n 
1 15   PRO n 
1 16   ALA n 
1 17   GLY n 
1 18   ARG n 
1 19   PRO n 
1 20   PRO n 
1 21   ARG n 
1 22   CYS n 
1 23   PRO n 
1 24   LEU n 
1 25   LEU n 
1 26   LEU n 
1 27   GLN n 
1 28   LEU n 
1 29   GLN n 
1 30   LEU n 
1 31   LEU n 
1 32   LEU n 
1 33   LEU n 
1 34   LEU n 
1 35   LEU n 
1 36   LEU n 
1 37   LEU n 
1 38   PRO n 
1 39   PRO n 
1 40   GLY n 
1 41   TRP n 
1 42   VAL n 
1 43   PRO n 
1 44   GLY n 
1 45   ALA n 
1 46   ALA n 
1 47   GLY n 
1 48   THR n 
1 49   GLN n 
1 50   GLY n 
1 51   ALA n 
1 52   GLU n 
1 53   PHE n 
1 54   PRO n 
1 55   GLU n 
1 56   LEU n 
1 57   CYS n 
1 58   SER n 
1 59   TYR n 
1 60   THR n 
1 61   TRP n 
1 62   GLU n 
1 63   ALA n 
1 64   VAL n 
1 65   ASP n 
1 66   THR n 
1 67   LYS n 
1 68   ASN n 
1 69   ASN n 
1 70   MET n 
1 71   LEU n 
1 72   TYR n 
1 73   LYS n 
1 74   ILE n 
1 75   ASN n 
1 76   ILE n 
1 77   CYS n 
1 78   GLY n 
1 79   ASN n 
1 80   MET n 
1 81   GLY n 
1 82   VAL n 
1 83   ALA n 
1 84   GLN n 
1 85   CYS n 
1 86   GLY n 
1 87   PRO n 
1 88   SER n 
1 89   SER n 
1 90   ALA n 
1 91   VAL n 
1 92   CYS n 
1 93   MET n 
1 94   HIS n 
1 95   ASP n 
1 96   LEU n 
1 97   LYS n 
1 98   THR n 
1 99   ASP n 
1 100  SER n 
1 101  PHE n 
1 102  HIS n 
1 103  SER n 
1 104  VAL n 
1 105  GLY n 
1 106  ASP n 
1 107  SER n 
1 108  LEU n 
1 109  LEU n 
1 110  LYS n 
1 111  THR n 
1 112  ALA n 
1 113  SER n 
1 114  ARG n 
1 115  SER n 
1 116  LEU n 
1 117  LEU n 
1 118  GLU n 
1 119  PHE n 
1 120  ASN n 
1 121  THR n 
1 122  THR n 
1 123  VAL n 
1 124  ASN n 
1 125  CYS n 
1 126  LYS n 
1 127  GLN n 
1 128  GLN n 
1 129  ASN n 
1 130  HIS n 
1 131  LYS n 
1 132  ILE n 
1 133  GLN n 
1 134  SER n 
1 135  SER n 
1 136  ILE n 
1 137  THR n 
1 138  PHE n 
1 139  LEU n 
1 140  CYS n 
1 141  GLY n 
1 142  LYS n 
1 143  THR n 
1 144  LEU n 
1 145  GLY n 
1 146  THR n 
1 147  PRO n 
1 148  GLU n 
1 149  PHE n 
1 150  VAL n 
1 151  THR n 
1 152  ALA n 
1 153  THR n 
1 154  ASP n 
1 155  CYS n 
1 156  VAL n 
1 157  HIS n 
1 158  TYR n 
1 159  PHE n 
1 160  GLU n 
1 161  TRP n 
1 162  ARG n 
1 163  THR n 
1 164  THR n 
1 165  ALA n 
1 166  ALA n 
1 167  CYS n 
1 168  LYS n 
1 169  LYS n 
1 170  ASN n 
1 171  ILE n 
1 172  PHE n 
1 173  LYS n 
1 174  ALA n 
1 175  ASN n 
1 176  LYS n 
1 177  GLU n 
1 178  VAL n 
1 179  PRO n 
1 180  CYS n 
1 181  TYR n 
1 182  ALA n 
1 183  PHE n 
1 184  ASP n 
1 185  ARG n 
1 186  GLU n 
1 187  LEU n 
1 188  LYS n 
1 189  LYS n 
1 190  HIS n 
1 191  ASP n 
1 192  LEU n 
1 193  ASN n 
1 194  PRO n 
1 195  LEU n 
1 196  ILE n 
1 197  LYS n 
1 198  THR n 
1 199  SER n 
1 200  GLY n 
1 201  ALA n 
1 202  TYR n 
1 203  LEU n 
1 204  VAL n 
1 205  ASP n 
1 206  ASP n 
1 207  SER n 
1 208  ASP n 
1 209  PRO n 
1 210  ASP n 
1 211  THR n 
1 212  SER n 
1 213  LEU n 
1 214  PHE n 
1 215  ILE n 
1 216  ASN n 
1 217  VAL n 
1 218  CYS n 
1 219  ARG n 
1 220  ASP n 
1 221  ILE n 
1 222  GLU n 
1 223  VAL n 
1 224  LEU n 
1 225  ARG n 
1 226  ALA n 
1 227  SER n 
1 228  SER n 
1 229  PRO n 
1 230  GLN n 
1 231  VAL n 
1 232  ARG n 
1 233  VAL n 
1 234  CYS n 
1 235  PRO n 
1 236  THR n 
1 237  GLY n 
1 238  ALA n 
1 239  ALA n 
1 240  ALA n 
1 241  CYS n 
1 242  LEU n 
1 243  VAL n 
1 244  ARG n 
1 245  GLY n 
1 246  ASP n 
1 247  ARG n 
1 248  ALA n 
1 249  PHE n 
1 250  ASP n 
1 251  VAL n 
1 252  GLY n 
1 253  ARG n 
1 254  PRO n 
1 255  GLN n 
1 256  GLU n 
1 257  GLY n 
1 258  LEU n 
1 259  LYS n 
1 260  LEU n 
1 261  VAL n 
1 262  SER n 
1 263  ASN n 
1 264  ASP n 
1 265  ARG n 
1 266  LEU n 
1 267  VAL n 
1 268  LEU n 
1 269  SER n 
1 270  TYR n 
1 271  VAL n 
1 272  LYS n 
1 273  GLU n 
1 274  GLY n 
1 275  ALA n 
1 276  GLY n 
1 277  GLN n 
1 278  PRO n 
1 279  ASP n 
1 280  PHE n 
1 281  CYS n 
1 282  ASP n 
1 283  GLY n 
1 284  HIS n 
1 285  SER n 
1 286  PRO n 
1 287  ALA n 
1 288  VAL n 
1 289  THR n 
1 290  ILE n 
1 291  THR n 
1 292  PHE n 
1 293  VAL n 
1 294  CYS n 
1 295  PRO n 
1 296  SER n 
1 297  GLU n 
1 298  ARG n 
1 299  ARG n 
1 300  GLU n 
1 301  GLY n 
1 302  THR n 
1 303  ILE n 
1 304  PRO n 
1 305  LYS n 
1 306  LEU n 
1 307  THR n 
1 308  ALA n 
1 309  LYS n 
1 310  SER n 
1 311  ASN n 
1 312  CYS n 
1 313  ARG n 
1 314  PHE n 
1 315  GLU n 
1 316  ILE n 
1 317  GLU n 
1 318  TRP n 
1 319  VAL n 
1 320  THR n 
1 321  GLU n 
1 322  TYR n 
1 323  ALA n 
1 324  CYS n 
1 325  HIS n 
1 326  ARG n 
1 327  ASP n 
1 328  TYR n 
1 329  LEU n 
1 330  GLU n 
1 331  SER n 
1 332  ARG n 
1 333  SER n 
1 334  CYS n 
1 335  SER n 
1 336  LEU n 
1 337  SER n 
1 338  SER n 
1 339  ALA n 
1 340  GLN n 
1 341  HIS n 
1 342  ASP n 
1 343  VAL n 
1 344  ALA n 
1 345  VAL n 
1 346  ASP n 
1 347  LEU n 
1 348  GLN n 
1 349  PRO n 
1 350  LEU n 
1 351  SER n 
1 352  ARG n 
1 353  VAL n 
1 354  GLU n 
1 355  ALA n 
1 356  SER n 
1 357  ASP n 
1 358  SER n 
1 359  LEU n 
1 360  PHE n 
1 361  TYR n 
1 362  THR n 
1 363  SER n 
1 364  GLU n 
1 365  ALA n 
1 366  ASP n 
1 367  GLU n 
1 368  TYR n 
1 369  THR n 
1 370  TYR n 
1 371  TYR n 
1 372  LEU n 
1 373  SER n 
1 374  ILE n 
1 375  CYS n 
1 376  GLY n 
1 377  GLY n 
1 378  SER n 
1 379  GLN n 
1 380  ALA n 
1 381  PRO n 
1 382  ILE n 
1 383  CYS n 
1 384  ASN n 
1 385  LYS n 
1 386  LYS n 
1 387  ASP n 
1 388  ALA n 
1 389  ALA n 
1 390  VAL n 
1 391  CYS n 
1 392  GLN n 
1 393  VAL n 
1 394  LYS n 
1 395  LYS n 
1 396  ALA n 
1 397  ASP n 
1 398  SER n 
1 399  THR n 
1 400  GLN n 
1 401  VAL n 
1 402  LYS n 
1 403  VAL n 
1 404  ALA n 
1 405  GLY n 
1 406  ARG n 
1 407  PRO n 
1 408  GLN n 
1 409  ASN n 
1 410  LEU n 
1 411  THR n 
1 412  LEU n 
1 413  ARG n 
1 414  TYR n 
1 415  SER n 
1 416  ASP n 
1 417  GLY n 
1 418  ASP n 
1 419  LEU n 
1 420  THR n 
1 421  LEU n 
1 422  ILE n 
1 423  TYR n 
1 424  PHE n 
1 425  GLY n 
1 426  GLY n 
1 427  GLU n 
1 428  GLU n 
1 429  CYS n 
1 430  SER n 
1 431  SER n 
1 432  GLY n 
1 433  PHE n 
1 434  GLN n 
1 435  ARG n 
1 436  MET n 
1 437  SER n 
1 438  VAL n 
1 439  ILE n 
1 440  ASN n 
1 441  PHE n 
1 442  GLU n 
1 443  CYS n 
1 444  ASN n 
1 445  GLN n 
1 446  THR n 
1 447  ALA n 
1 448  GLY n 
1 449  ASN n 
1 450  ASN n 
1 451  GLY n 
1 452  ARG n 
1 453  GLY n 
1 454  ALA n 
1 455  PRO n 
1 456  VAL n 
1 457  PHE n 
1 458  THR n 
1 459  GLY n 
1 460  GLU n 
1 461  VAL n 
1 462  ASP n 
1 463  CYS n 
1 464  THR n 
1 465  TYR n 
1 466  PHE n 
1 467  PHE n 
1 468  THR n 
1 469  TRP n 
1 470  ASP n 
1 471  THR n 
1 472  LYS n 
1 473  TYR n 
1 474  ALA n 
1 475  CYS n 
1 476  VAL n 
1 477  HIS n 
1 478  GLU n 
1 479  LYS n 
1 480  GLU n 
1 481  ALA n 
1 482  LEU n 
1 483  LEU n 
1 484  CYS n 
1 485  GLY n 
1 486  VAL n 
1 487  SER n 
1 488  ASP n 
1 489  GLY n 
1 490  LYS n 
1 491  GLN n 
1 492  ARG n 
1 493  PHE n 
1 494  ASP n 
1 495  LEU n 
1 496  SER n 
1 497  ALA n 
1 498  LEU n 
1 499  ALA n 
1 500  ARG n 
1 501  HIS n 
1 502  SER n 
1 503  GLU n 
1 504  LEU n 
1 505  GLU n 
1 506  GLN n 
1 507  ASN n 
1 508  TRP n 
1 509  GLU n 
1 510  ALA n 
1 511  VAL n 
1 512  ASP n 
1 513  GLY n 
1 514  SER n 
1 515  GLN n 
1 516  ARG n 
1 517  GLU n 
1 518  ALA n 
1 519  GLU n 
1 520  LYS n 
1 521  LYS n 
1 522  HIS n 
1 523  PHE n 
1 524  PHE n 
1 525  ILE n 
1 526  ASN n 
1 527  ILE n 
1 528  CYS n 
1 529  HIS n 
1 530  ARG n 
1 531  VAL n 
1 532  LEU n 
1 533  GLN n 
1 534  THR n 
1 535  GLY n 
1 536  GLN n 
1 537  ALA n 
1 538  ARG n 
1 539  GLY n 
1 540  CYS n 
1 541  PRO n 
1 542  GLU n 
1 543  ASP n 
1 544  ALA n 
1 545  ALA n 
1 546  VAL n 
1 547  CYS n 
1 548  ALA n 
1 549  VAL n 
1 550  ASP n 
1 551  LYS n 
1 552  ASN n 
1 553  GLY n 
1 554  SER n 
1 555  LYS n 
1 556  ASN n 
1 557  LEU n 
1 558  GLY n 
1 559  ARG n 
1 560  PHE n 
1 561  ILE n 
1 562  SER n 
1 563  SER n 
1 564  PRO n 
1 565  THR n 
1 566  ARG n 
1 567  GLU n 
1 568  LYS n 
1 569  GLY n 
1 570  ASN n 
1 571  ILE n 
1 572  GLN n 
1 573  LEU n 
1 574  SER n 
1 575  TYR n 
1 576  SER n 
1 577  ASP n 
1 578  GLY n 
1 579  ASP n 
1 580  GLU n 
1 581  CYS n 
1 582  GLY n 
1 583  GLY n 
1 584  GLY n 
1 585  GLN n 
1 586  LYS n 
1 587  ILE n 
1 588  ILE n 
1 589  THR n 
1 590  ASN n 
1 591  ILE n 
1 592  THR n 
1 593  LEU n 
1 594  MET n 
1 595  CYS n 
1 596  LYS n 
1 597  PRO n 
1 598  GLY n 
1 599  ASP n 
1 600  LEU n 
1 601  GLU n 
1 602  SER n 
1 603  ALA n 
1 604  PRO n 
1 605  VAL n 
1 606  LEU n 
1 607  THR n 
1 608  THR n 
1 609  SER n 
1 610  ARG n 
1 611  ALA n 
1 612  ASP n 
1 613  GLY n 
1 614  CYS n 
1 615  PHE n 
1 616  TYR n 
1 617  GLU n 
1 618  PHE n 
1 619  GLU n 
1 620  TRP n 
1 621  ARG n 
1 622  THR n 
1 623  ALA n 
1 624  ALA n 
1 625  ALA n 
1 626  CYS n 
1 627  VAL n 
1 628  LEU n 
1 629  SER n 
1 630  ARG n 
1 631  THR n 
1 632  GLU n 
1 633  GLY n 
1 634  ASP n 
1 635  ASN n 
1 636  CYS n 
1 637  THR n 
1 638  VAL n 
1 639  PHE n 
1 640  ASP n 
1 641  SER n 
1 642  GLN n 
1 643  ALA n 
1 644  GLY n 
1 645  PHE n 
1 646  SER n 
1 647  PHE n 
1 648  ASP n 
1 649  LEU n 
1 650  THR n 
1 651  PRO n 
1 652  LEU n 
1 653  THR n 
1 654  LYS n 
1 655  LYS n 
1 656  ASP n 
1 657  ALA n 
1 658  TYR n 
1 659  LYS n 
1 660  VAL n 
1 661  GLU n 
1 662  THR n 
1 663  ASP n 
1 664  LYS n 
1 665  TYR n 
1 666  GLU n 
1 667  PHE n 
1 668  HIS n 
1 669  ILE n 
1 670  ASN n 
1 671  VAL n 
1 672  CYS n 
1 673  GLY n 
1 674  PRO n 
1 675  VAL n 
1 676  SER n 
1 677  VAL n 
1 678  GLY n 
1 679  ALA n 
1 680  CYS n 
1 681  PRO n 
1 682  PRO n 
1 683  ASP n 
1 684  SER n 
1 685  GLY n 
1 686  ALA n 
1 687  CYS n 
1 688  GLN n 
1 689  VAL n 
1 690  SER n 
1 691  ARG n 
1 692  SER n 
1 693  ASP n 
1 694  ARG n 
1 695  LYS n 
1 696  SER n 
1 697  TRP n 
1 698  ASN n 
1 699  LEU n 
1 700  GLY n 
1 701  ARG n 
1 702  SER n 
1 703  ASN n 
1 704  ALA n 
1 705  LYS n 
1 706  LEU n 
1 707  SER n 
1 708  TYR n 
1 709  TYR n 
1 710  ASP n 
1 711  GLY n 
1 712  MET n 
1 713  ILE n 
1 714  GLN n 
1 715  LEU n 
1 716  THR n 
1 717  TYR n 
1 718  ARG n 
1 719  ASP n 
1 720  GLY n 
1 721  THR n 
1 722  PRO n 
1 723  TYR n 
1 724  ASN n 
1 725  ASN n 
1 726  GLU n 
1 727  LYS n 
1 728  ARG n 
1 729  THR n 
1 730  PRO n 
1 731  ARG n 
1 732  ALA n 
1 733  THR n 
1 734  LEU n 
1 735  ILE n 
1 736  THR n 
1 737  PHE n 
1 738  LEU n 
1 739  CYS n 
1 740  ASP n 
1 741  ARG n 
1 742  ASP n 
1 743  ALA n 
1 744  GLY n 
1 745  VAL n 
1 746  GLY n 
1 747  PHE n 
1 748  PRO n 
1 749  GLU n 
1 750  TYR n 
1 751  GLN n 
1 752  GLU n 
1 753  GLU n 
1 754  ASP n 
1 755  ASN n 
1 756  SER n 
1 757  THR n 
1 758  TYR n 
1 759  ASN n 
1 760  PHE n 
1 761  ARG n 
1 762  TRP n 
1 763  TYR n 
1 764  THR n 
1 765  SER n 
1 766  TYR n 
1 767  ALA n 
1 768  CYS n 
1 769  PRO n 
1 770  GLU n 
1 771  GLU n 
1 772  PRO n 
1 773  LEU n 
1 774  GLU n 
1 775  CYS n 
1 776  ILE n 
1 777  VAL n 
1 778  THR n 
1 779  ASP n 
1 780  PRO n 
1 781  VAL n 
1 782  THR n 
1 783  LEU n 
1 784  ASP n 
1 785  GLN n 
1 786  TYR n 
1 787  ASP n 
1 788  LEU n 
1 789  SER n 
1 790  ARG n 
1 791  LEU n 
1 792  ALA n 
1 793  LYS n 
1 794  SER n 
1 795  GLU n 
1 796  GLY n 
1 797  GLY n 
1 798  PRO n 
1 799  GLY n 
1 800  GLY n 
1 801  ASN n 
1 802  TRP n 
1 803  TYR n 
1 804  SER n 
1 805  LEU n 
1 806  ASP n 
1 807  ASN n 
1 808  GLY n 
1 809  GLY n 
1 810  ALA n 
1 811  ARG n 
1 812  SER n 
1 813  THR n 
1 814  TRP n 
1 815  ARG n 
1 816  LYS n 
1 817  TYR n 
1 818  TYR n 
1 819  ILE n 
1 820  ASN n 
1 821  VAL n 
1 822  CYS n 
1 823  ARG n 
1 824  PRO n 
1 825  LEU n 
1 826  ASN n 
1 827  PRO n 
1 828  VAL n 
1 829  PRO n 
1 830  GLY n 
1 831  CYS n 
1 832  ASP n 
1 833  ARG n 
1 834  TYR n 
1 835  ALA n 
1 836  SER n 
1 837  ALA n 
1 838  CYS n 
1 839  GLN n 
1 840  MET n 
1 841  LYS n 
1 842  TYR n 
1 843  GLN n 
1 844  GLY n 
1 845  GLU n 
1 846  GLN n 
1 847  GLY n 
1 848  SER n 
1 849  TYR n 
1 850  SER n 
1 851  GLU n 
1 852  THR n 
1 853  VAL n 
1 854  SER n 
1 855  ILE n 
1 856  SER n 
1 857  ASN n 
1 858  LEU n 
1 859  GLY n 
1 860  VAL n 
1 861  ALA n 
1 862  LYS n 
1 863  THR n 
1 864  GLY n 
1 865  PRO n 
1 866  MET n 
1 867  VAL n 
1 868  GLU n 
1 869  ASP n 
1 870  SER n 
1 871  GLY n 
1 872  SER n 
1 873  LEU n 
1 874  LEU n 
1 875  LEU n 
1 876  GLU n 
1 877  TYR n 
1 878  VAL n 
1 879  ASN n 
1 880  GLY n 
1 881  SER n 
1 882  ALA n 
1 883  CYS n 
1 884  THR n 
1 885  THR n 
1 886  SER n 
1 887  ASP n 
1 888  GLN n 
1 889  ARG n 
1 890  ARG n 
1 891  THR n 
1 892  THR n 
1 893  TYR n 
1 894  THR n 
1 895  THR n 
1 896  ARG n 
1 897  ILE n 
1 898  HIS n 
1 899  LEU n 
1 900  VAL n 
1 901  CYS n 
1 902  SER n 
1 903  THR n 
1 904  GLY n 
1 905  SER n 
1 906  LEU n 
1 907  TYR n 
1 908  THR n 
1 909  HIS n 
1 910  PRO n 
1 911  ILE n 
1 912  PHE n 
1 913  SER n 
1 914  LEU n 
1 915  ASN n 
1 916  TRP n 
1 917  GLU n 
1 918  CYS n 
1 919  VAL n 
1 920  VAL n 
1 921  SER n 
1 922  PHE n 
1 923  LEU n 
1 924  TRP n 
1 925  ASN n 
1 926  THR n 
1 927  ALA n 
1 928  ALA n 
1 929  ALA n 
1 930  CYS n 
1 931  PRO n 
1 932  ILE n 
1 933  ARG n 
1 934  ILE n 
1 935  THR n 
1 936  THR n 
1 937  ASP n 
1 938  ILE n 
1 939  ASP n 
1 940  GLN n 
1 941  VAL n 
1 942  CYS n 
1 943  SER n 
1 944  ILE n 
1 945  LYS n 
1 946  ASP n 
1 947  PRO n 
1 948  ASN n 
1 949  SER n 
1 950  GLY n 
1 951  TYR n 
1 952  VAL n 
1 953  PHE n 
1 954  ASP n 
1 955  LEU n 
1 956  ASN n 
1 957  PRO n 
1 958  LEU n 
1 959  ASN n 
1 960  ASN n 
1 961  SER n 
1 962  ARG n 
1 963  GLY n 
1 964  TYR n 
1 965  VAL n 
1 966  VAL n 
1 967  LEU n 
1 968  GLY n 
1 969  ILE n 
1 970  GLY n 
1 971  LYS n 
1 972  THR n 
1 973  PHE n 
1 974  LEU n 
1 975  PHE n 
1 976  ASN n 
1 977  VAL n 
1 978  CYS n 
1 979  GLY n 
1 980  ASP n 
1 981  MET n 
1 982  PRO n 
1 983  ALA n 
1 984  CYS n 
1 985  GLY n 
1 986  THR n 
1 987  LEU n 
1 988  ASP n 
1 989  GLY n 
1 990  LYS n 
1 991  PRO n 
1 992  ALA n 
1 993  SER n 
1 994  GLY n 
1 995  CYS n 
1 996  GLU n 
1 997  ALA n 
1 998  GLU n 
1 999  VAL n 
1 1000 GLN n 
1 1001 MET n 
1 1002 ASP n 
1 1003 ASP n 
1 1004 MET n 
1 1005 LYS n 
1 1006 THR n 
1 1007 LEU n 
1 1008 LYS n 
1 1009 PRO n 
1 1010 GLY n 
1 1011 ARG n 
1 1012 LEU n 
1 1013 VAL n 
1 1014 GLY n 
1 1015 LEU n 
1 1016 GLU n 
1 1017 LYS n 
1 1018 SER n 
1 1019 LEU n 
1 1020 GLN n 
1 1021 LEU n 
1 1022 SER n 
1 1023 THR n 
1 1024 GLU n 
1 1025 GLY n 
1 1026 PHE n 
1 1027 ILE n 
1 1028 THR n 
1 1029 LEU n 
1 1030 ASN n 
1 1031 TYR n 
1 1032 THR n 
1 1033 GLY n 
1 1034 LEU n 
1 1035 PRO n 
1 1036 SER n 
1 1037 HIS n 
1 1038 PRO n 
1 1039 ASN n 
1 1040 GLY n 
1 1041 ARG n 
1 1042 ALA n 
1 1043 ASP n 
1 1044 ALA n 
1 1045 PHE n 
1 1046 ILE n 
1 1047 ILE n 
1 1048 ARG n 
1 1049 PHE n 
1 1050 VAL n 
1 1051 CYS n 
1 1052 ASN n 
1 1053 ASP n 
1 1054 ASP n 
1 1055 VAL n 
1 1056 TYR n 
1 1057 PRO n 
1 1058 GLY n 
1 1059 THR n 
1 1060 PRO n 
1 1061 LYS n 
1 1062 PHE n 
1 1063 LEU n 
1 1064 HIS n 
1 1065 GLN n 
1 1066 ASP n 
1 1067 ILE n 
1 1068 ASP n 
1 1069 SER n 
1 1070 SER n 
1 1071 LEU n 
1 1072 GLY n 
1 1073 ILE n 
1 1074 ARG n 
1 1075 ASP n 
1 1076 THR n 
1 1077 PHE n 
1 1078 PHE n 
1 1079 GLU n 
1 1080 PHE n 
1 1081 GLU n 
1 1082 THR n 
1 1083 ALA n 
1 1084 LEU n 
1 1085 ALA n 
1 1086 CYS n 
1 1087 VAL n 
1 1088 PRO n 
1 1089 SER n 
1 1090 PRO n 
1 1091 VAL n 
1 1092 ASP n 
1 1093 CYS n 
1 1094 GLN n 
1 1095 VAL n 
1 1096 THR n 
1 1097 ASP n 
1 1098 PRO n 
1 1099 ALA n 
1 1100 GLY n 
1 1101 ASN n 
1 1102 GLU n 
1 1103 TYR n 
1 1104 ASP n 
1 1105 LEU n 
1 1106 SER n 
1 1107 GLY n 
1 1108 LEU n 
1 1109 SER n 
1 1110 LYS n 
1 1111 ALA n 
1 1112 ARG n 
1 1113 LYS n 
1 1114 PRO n 
1 1115 TRP n 
1 1116 THR n 
1 1117 ALA n 
1 1118 VAL n 
1 1119 ASP n 
1 1120 THR n 
1 1121 PHE n 
1 1122 ASP n 
1 1123 GLU n 
1 1124 GLY n 
1 1125 LYS n 
1 1126 LYS n 
1 1127 ARG n 
1 1128 THR n 
1 1129 PHE n 
1 1130 TYR n 
1 1131 LEU n 
1 1132 SER n 
1 1133 VAL n 
1 1134 CYS n 
1 1135 THR n 
1 1136 PRO n 
1 1137 LEU n 
1 1138 PRO n 
1 1139 TYR n 
1 1140 ILE n 
1 1141 PRO n 
1 1142 GLY n 
1 1143 CYS n 
1 1144 HIS n 
1 1145 GLY n 
1 1146 THR n 
1 1147 ALA n 
1 1148 VAL n 
1 1149 GLY n 
1 1150 CYS n 
1 1151 CYS n 
1 1152 LEU n 
1 1153 VAL n 
1 1154 THR n 
1 1155 GLU n 
1 1156 ASP n 
1 1157 SER n 
1 1158 LYS n 
1 1159 LEU n 
1 1160 ASN n 
1 1161 LEU n 
1 1162 GLY n 
1 1163 VAL n 
1 1164 VAL n 
1 1165 GLN n 
1 1166 ILE n 
1 1167 SER n 
1 1168 PRO n 
1 1169 GLN n 
1 1170 VAL n 
1 1171 GLY n 
1 1172 ALA n 
1 1173 ASN n 
1 1174 GLY n 
1 1175 SER n 
1 1176 LEU n 
1 1177 SER n 
1 1178 LEU n 
1 1179 VAL n 
1 1180 TYR n 
1 1181 VAL n 
1 1182 ASN n 
1 1183 GLY n 
1 1184 ASP n 
1 1185 LYS n 
1 1186 CYS n 
1 1187 LYS n 
1 1188 ASN n 
1 1189 GLN n 
1 1190 ARG n 
1 1191 PHE n 
1 1192 SER n 
1 1193 THR n 
1 1194 ARG n 
1 1195 ILE n 
1 1196 ASN n 
1 1197 LEU n 
1 1198 GLU n 
1 1199 CYS n 
1 1200 ALA n 
1 1201 HIS n 
1 1202 THR n 
1 1203 THR n 
1 1204 GLY n 
1 1205 SER n 
1 1206 PRO n 
1 1207 THR n 
1 1208 PHE n 
1 1209 GLN n 
1 1210 LEU n 
1 1211 GLN n 
1 1212 ASN n 
1 1213 ASP n 
1 1214 CYS n 
1 1215 GLU n 
1 1216 TYR n 
1 1217 VAL n 
1 1218 PHE n 
1 1219 LEU n 
1 1220 TRP n 
1 1221 ARG n 
1 1222 THR n 
1 1223 VAL n 
1 1224 GLU n 
1 1225 ALA n 
1 1226 CYS n 
1 1227 PRO n 
1 1228 VAL n 
1 1229 VAL n 
1 1230 ARG n 
1 1231 ALA n 
1 1232 GLU n 
1 1233 GLY n 
1 1234 ASP n 
1 1235 TYR n 
1 1236 CYS n 
1 1237 GLU n 
1 1238 VAL n 
1 1239 ARG n 
1 1240 ASP n 
1 1241 PRO n 
1 1242 ARG n 
1 1243 HIS n 
1 1244 GLY n 
1 1245 ASN n 
1 1246 LEU n 
1 1247 TYR n 
1 1248 ASN n 
1 1249 LEU n 
1 1250 ILE n 
1 1251 PRO n 
1 1252 LEU n 
1 1253 GLY n 
1 1254 LEU n 
1 1255 ASN n 
1 1256 ASP n 
1 1257 THR n 
1 1258 VAL n 
1 1259 VAL n 
1 1260 ARG n 
1 1261 ALA n 
1 1262 GLY n 
1 1263 GLU n 
1 1264 TYR n 
1 1265 THR n 
1 1266 TYR n 
1 1267 TYR n 
1 1268 PHE n 
1 1269 ARG n 
1 1270 VAL n 
1 1271 CYS n 
1 1272 GLY n 
1 1273 GLU n 
1 1274 LEU n 
1 1275 THR n 
1 1276 SER n 
1 1277 GLY n 
1 1278 VAL n 
1 1279 CYS n 
1 1280 PRO n 
1 1281 THR n 
1 1282 SER n 
1 1283 ASP n 
1 1284 LYS n 
1 1285 SER n 
1 1286 LYS n 
1 1287 VAL n 
1 1288 ILE n 
1 1289 SER n 
1 1290 SER n 
1 1291 CYS n 
1 1292 GLN n 
1 1293 GLU n 
1 1294 LYS n 
1 1295 ARG n 
1 1296 GLY n 
1 1297 PRO n 
1 1298 GLN n 
1 1299 GLY n 
1 1300 PHE n 
1 1301 GLN n 
1 1302 LYS n 
1 1303 VAL n 
1 1304 ALA n 
1 1305 GLY n 
1 1306 LEU n 
1 1307 PHE n 
1 1308 ASN n 
1 1309 GLN n 
1 1310 LYS n 
1 1311 LEU n 
1 1312 THR n 
1 1313 TYR n 
1 1314 GLU n 
1 1315 ASN n 
1 1316 GLY n 
1 1317 VAL n 
1 1318 LEU n 
1 1319 LYS n 
1 1320 MET n 
1 1321 ASN n 
1 1322 TYR n 
1 1323 THR n 
1 1324 GLY n 
1 1325 GLY n 
1 1326 ASP n 
1 1327 THR n 
1 1328 CYS n 
1 1329 HIS n 
1 1330 LYS n 
1 1331 VAL n 
1 1332 TYR n 
1 1333 GLN n 
1 1334 ARG n 
1 1335 SER n 
1 1336 THR n 
1 1337 THR n 
1 1338 ILE n 
1 1339 PHE n 
1 1340 PHE n 
1 1341 TYR n 
1 1342 CYS n 
1 1343 ASP n 
1 1344 ARG n 
1 1345 SER n 
1 1346 THR n 
1 1347 GLN n 
1 1348 ALA n 
1 1349 PRO n 
1 1350 VAL n 
1 1351 PHE n 
1 1352 LEU n 
1 1353 GLN n 
1 1354 GLU n 
1 1355 THR n 
1 1356 SER n 
1 1357 ASP n 
1 1358 CYS n 
1 1359 SER n 
1 1360 TYR n 
1 1361 LEU n 
1 1362 PHE n 
1 1363 GLU n 
1 1364 TRP n 
1 1365 ARG n 
1 1366 THR n 
1 1367 GLN n 
1 1368 TYR n 
1 1369 ALA n 
1 1370 CYS n 
1 1371 PRO n 
1 1372 PRO n 
1 1373 TYR n 
1 1374 ASP n 
1 1375 LEU n 
1 1376 THR n 
1 1377 GLU n 
1 1378 CYS n 
1 1379 SER n 
1 1380 PHE n 
1 1381 LYS n 
1 1382 ASN n 
1 1383 GLU n 
1 1384 ALA n 
1 1385 GLY n 
1 1386 GLU n 
1 1387 THR n 
1 1388 TYR n 
1 1389 ASP n 
1 1390 LEU n 
1 1391 SER n 
1 1392 SER n 
1 1393 LEU n 
1 1394 SER n 
1 1395 ARG n 
1 1396 TYR n 
1 1397 SER n 
1 1398 ASP n 
1 1399 ASN n 
1 1400 TRP n 
1 1401 GLU n 
1 1402 ALA n 
1 1403 VAL n 
1 1404 THR n 
1 1405 GLY n 
1 1406 THR n 
1 1407 GLY n 
1 1408 SER n 
1 1409 THR n 
1 1410 GLU n 
1 1411 HIS n 
1 1412 TYR n 
1 1413 LEU n 
1 1414 ILE n 
1 1415 ASN n 
1 1416 VAL n 
1 1417 CYS n 
1 1418 LYS n 
1 1419 SER n 
1 1420 LEU n 
1 1421 SER n 
1 1422 PRO n 
1 1423 GLN n 
1 1424 ALA n 
1 1425 GLY n 
1 1426 SER n 
1 1427 ASP n 
1 1428 PRO n 
1 1429 CYS n 
1 1430 PRO n 
1 1431 PRO n 
1 1432 GLU n 
1 1433 ALA n 
1 1434 ALA n 
1 1435 VAL n 
1 1436 CYS n 
1 1437 LEU n 
1 1438 LEU n 
1 1439 GLY n 
1 1440 GLY n 
1 1441 PRO n 
1 1442 LYS n 
1 1443 PRO n 
1 1444 VAL n 
1 1445 ASN n 
1 1446 LEU n 
1 1447 GLY n 
1 1448 ARG n 
1 1449 VAL n 
1 1450 ARG n 
1 1451 ASP n 
1 1452 SER n 
1 1453 PRO n 
1 1454 GLN n 
1 1455 TRP n 
1 1456 SER n 
1 1457 GLN n 
1 1458 GLY n 
1 1459 LEU n 
1 1460 THR n 
1 1461 LEU n 
1 1462 LEU n 
1 1463 LYS n 
1 1464 TYR n 
1 1465 VAL n 
1 1466 ASP n 
1 1467 GLY n 
1 1468 ASP n 
1 1469 LEU n 
1 1470 CYS n 
1 1471 PRO n 
1 1472 ASP n 
1 1473 GLN n 
1 1474 ILE n 
1 1475 ARG n 
1 1476 LYS n 
1 1477 LYS n 
1 1478 SER n 
1 1479 THR n 
1 1480 THR n 
1 1481 ILE n 
1 1482 ARG n 
1 1483 PHE n 
1 1484 THR n 
1 1485 CYS n 
1 1486 SER n 
1 1487 GLU n 
1 1488 SER n 
1 1489 HIS n 
1 1490 VAL n 
1 1491 ASN n 
1 1492 SER n 
1 1493 ARG n 
1 1494 PRO n 
1 1495 MET n 
1 1496 PHE n 
1 1497 ILE n 
1 1498 SER n 
1 1499 ALA n 
1 1500 VAL n 
1 1501 GLU n 
1 1502 ASP n 
1 1503 CYS n 
1 1504 GLU n 
1 1505 TYR n 
1 1506 THR n 
1 1507 PHE n 
1 1508 SER n 
1 1509 TRP n 
1 1510 PRO n 
1 1511 THR n 
1 1512 ALA n 
1 1513 ALA n 
1 1514 ALA n 
1 1515 CYS n 
1 1516 ALA n 
1 1517 VAL n 
1 1518 LYS n 
1 1519 SER n 
1 1520 ASN n 
1 1521 VAL n 
1 1522 HIS n 
1 1523 ASP n 
1 1524 ASP n 
1 1525 CYS n 
1 1526 GLN n 
1 1527 VAL n 
1 1528 THR n 
1 1529 ASN n 
1 1530 PRO n 
1 1531 ALA n 
1 1532 THR n 
1 1533 GLY n 
1 1534 HIS n 
1 1535 LEU n 
1 1536 PHE n 
1 1537 ASP n 
1 1538 LEU n 
1 1539 SER n 
1 1540 SER n 
1 1541 LEU n 
1 1542 SER n 
1 1543 GLY n 
1 1544 ARG n 
1 1545 ALA n 
1 1546 GLY n 
1 1547 PHE n 
1 1548 THR n 
1 1549 ALA n 
1 1550 ALA n 
1 1551 TYR n 
1 1552 SER n 
1 1553 GLU n 
1 1554 LYS n 
1 1555 GLY n 
1 1556 LEU n 
1 1557 VAL n 
1 1558 TYR n 
1 1559 LEU n 
1 1560 SER n 
1 1561 VAL n 
1 1562 CYS n 
1 1563 GLY n 
1 1564 ASP n 
1 1565 ASN n 
1 1566 GLU n 
1 1567 ASN n 
1 1568 CYS n 
1 1569 ALA n 
1 1570 ASN n 
1 1571 GLY n 
1 1572 VAL n 
1 1573 GLY n 
1 1574 ALA n 
1 1575 CYS n 
1 1576 PHE n 
1 1577 GLY n 
1 1578 GLN n 
1 1579 THR n 
1 1580 ARG n 
1 1581 ILE n 
1 1582 SER n 
1 1583 VAL n 
1 1584 GLY n 
1 1585 LYS n 
1 1586 ALA n 
1 1587 SER n 
1 1588 LYS n 
1 1589 ARG n 
1 1590 LEU n 
1 1591 THR n 
1 1592 TYR n 
1 1593 VAL n 
1 1594 ASP n 
1 1595 GLN n 
1 1596 VAL n 
1 1597 LEU n 
1 1598 GLN n 
1 1599 LEU n 
1 1600 VAL n 
1 1601 TYR n 
1 1602 GLU n 
1 1603 GLY n 
1 1604 GLY n 
1 1605 SER n 
1 1606 PRO n 
1 1607 CYS n 
1 1608 PRO n 
1 1609 SER n 
1 1610 LYS n 
1 1611 THR n 
1 1612 GLY n 
1 1613 LEU n 
1 1614 SER n 
1 1615 TYR n 
1 1616 LYS n 
1 1617 SER n 
1 1618 VAL n 
1 1619 ILE n 
1 1620 SER n 
1 1621 PHE n 
1 1622 VAL n 
1 1623 CYS n 
1 1624 ARG n 
1 1625 PRO n 
1 1626 GLU n 
1 1627 VAL n 
1 1628 GLY n 
1 1629 PRO n 
1 1630 THR n 
1 1631 ASN n 
1 1632 ARG n 
1 1633 PRO n 
1 1634 MET n 
1 1635 LEU n 
1 1636 ILE n 
1 1637 SER n 
1 1638 LEU n 
1 1639 ASP n 
1 1640 LYS n 
1 1641 ARG n 
1 1642 THR n 
1 1643 CYS n 
1 1644 THR n 
1 1645 LEU n 
1 1646 PHE n 
1 1647 PHE n 
1 1648 SER n 
1 1649 TRP n 
1 1650 HIS n 
1 1651 THR n 
1 1652 PRO n 
1 1653 LEU n 
1 1654 ALA n 
1 1655 CYS n 
1 1656 GLU n 
1 1657 GLN n 
1 1658 THR n 
1 1659 THR n 
1 1660 GLU n 
1 1661 CYS n 
1 1662 SER n 
1 1663 VAL n 
1 1664 ARG n 
1 1665 ASN n 
1 1666 GLY n 
1 1667 SER n 
1 1668 SER n 
1 1669 LEU n 
1 1670 ILE n 
1 1671 ASP n 
1 1672 LEU n 
1 1673 SER n 
1 1674 PRO n 
1 1675 LEU n 
1 1676 ILE n 
1 1677 HIS n 
1 1678 ARG n 
1 1679 THR n 
1 1680 GLY n 
1 1681 GLY n 
1 1682 TYR n 
1 1683 GLU n 
1 1684 ALA n 
1 1685 TYR n 
1 1686 ASP n 
1 1687 GLU n 
1 1688 SER n 
1 1689 GLU n 
1 1690 ASP n 
1 1691 ASP n 
1 1692 GLY n 
1 1693 SER n 
1 1694 ASP n 
1 1695 THR n 
1 1696 SER n 
1 1697 PRO n 
1 1698 ASP n 
1 1699 PHE n 
1 1700 TYR n 
1 1701 ILE n 
1 1702 ASN n 
1 1703 ILE n 
1 1704 CYS n 
1 1705 GLN n 
1 1706 PRO n 
1 1707 LEU n 
1 1708 ASN n 
1 1709 PRO n 
1 1710 MET n 
1 1711 HIS n 
1 1712 GLY n 
1 1713 LEU n 
1 1714 ALA n 
1 1715 CYS n 
1 1716 PRO n 
1 1717 ALA n 
1 1718 GLY n 
1 1719 THR n 
1 1720 ALA n 
1 1721 VAL n 
1 1722 CYS n 
1 1723 LYS n 
1 1724 VAL n 
1 1725 PRO n 
1 1726 VAL n 
1 1727 ASP n 
1 1728 GLY n 
1 1729 PRO n 
1 1730 PRO n 
1 1731 ILE n 
1 1732 ASP n 
1 1733 ILE n 
1 1734 GLY n 
1 1735 ARG n 
1 1736 VAL n 
1 1737 ALA n 
1 1738 GLY n 
1 1739 PRO n 
1 1740 PRO n 
1 1741 ILE n 
1 1742 LEU n 
1 1743 ASN n 
1 1744 PRO n 
1 1745 ILE n 
1 1746 ALA n 
1 1747 ASN n 
1 1748 GLU n 
1 1749 VAL n 
1 1750 TYR n 
1 1751 LEU n 
1 1752 ASN n 
1 1753 PHE n 
1 1754 GLU n 
1 1755 SER n 
1 1756 SER n 
1 1757 THR n 
1 1758 PRO n 
1 1759 CYS n 
1 1760 LEU n 
1 1761 ALA n 
1 1762 ASP n 
1 1763 ARG n 
1 1764 HIS n 
1 1765 PHE n 
1 1766 ASN n 
1 1767 TYR n 
1 1768 THR n 
1 1769 SER n 
1 1770 LEU n 
1 1771 ILE n 
1 1772 THR n 
1 1773 PHE n 
1 1774 HIS n 
1 1775 CYS n 
1 1776 LYS n 
1 1777 ARG n 
1 1778 GLY n 
1 1779 VAL n 
1 1780 SER n 
1 1781 MET n 
1 1782 GLY n 
1 1783 THR n 
1 1784 PRO n 
1 1785 LYS n 
1 1786 LEU n 
1 1787 LEU n 
1 1788 ARG n 
1 1789 THR n 
1 1790 SER n 
1 1791 VAL n 
1 1792 CYS n 
1 1793 ASP n 
1 1794 PHE n 
1 1795 VAL n 
1 1796 PHE n 
1 1797 GLU n 
1 1798 TRP n 
1 1799 GLU n 
1 1800 THR n 
1 1801 PRO n 
1 1802 LEU n 
1 1803 VAL n 
1 1804 CYS n 
1 1805 PRO n 
1 1806 ASP n 
1 1807 GLU n 
1 1808 VAL n 
1 1809 LYS n 
1 1810 THR n 
1 1811 ASP n 
1 1812 GLY n 
1 1813 CYS n 
1 1814 SER n 
1 1815 LEU n 
1 1816 THR n 
1 1817 ASP n 
1 1818 GLU n 
1 1819 GLN n 
1 1820 LEU n 
1 1821 TYR n 
1 1822 TYR n 
1 1823 SER n 
1 1824 PHE n 
1 1825 ASN n 
1 1826 LEU n 
1 1827 SER n 
1 1828 SER n 
1 1829 LEU n 
1 1830 SER n 
1 1831 LYS n 
1 1832 SER n 
1 1833 THR n 
1 1834 PHE n 
1 1835 LYS n 
1 1836 VAL n 
1 1837 THR n 
1 1838 ARG n 
1 1839 GLY n 
1 1840 PRO n 
1 1841 HIS n 
1 1842 THR n 
1 1843 TYR n 
1 1844 SER n 
1 1845 VAL n 
1 1846 GLY n 
1 1847 VAL n 
1 1848 CYS n 
1 1849 THR n 
1 1850 ALA n 
1 1851 ALA n 
1 1852 ALA n 
1 1853 GLY n 
1 1854 LEU n 
1 1855 ASP n 
1 1856 GLU n 
1 1857 GLY n 
1 1858 GLY n 
1 1859 CYS n 
1 1860 LYS n 
1 1861 ASP n 
1 1862 GLY n 
1 1863 ALA n 
1 1864 VAL n 
1 1865 CYS n 
1 1866 LEU n 
1 1867 LEU n 
1 1868 SER n 
1 1869 GLY n 
1 1870 SER n 
1 1871 LYS n 
1 1872 GLY n 
1 1873 ALA n 
1 1874 SER n 
1 1875 PHE n 
1 1876 GLY n 
1 1877 ARG n 
1 1878 LEU n 
1 1879 ALA n 
1 1880 SER n 
1 1881 MET n 
1 1882 LYS n 
1 1883 LEU n 
1 1884 ASP n 
1 1885 TYR n 
1 1886 ARG n 
1 1887 HIS n 
1 1888 GLN n 
1 1889 ASP n 
1 1890 GLU n 
1 1891 ALA n 
1 1892 VAL n 
1 1893 ILE n 
1 1894 LEU n 
1 1895 SER n 
1 1896 TYR n 
1 1897 ALA n 
1 1898 ASN n 
1 1899 GLY n 
1 1900 ASP n 
1 1901 THR n 
1 1902 CYS n 
1 1903 PRO n 
1 1904 PRO n 
1 1905 GLU n 
1 1906 THR n 
1 1907 GLU n 
1 1908 ASP n 
1 1909 GLY n 
1 1910 GLU n 
1 1911 PRO n 
1 1912 CYS n 
1 1913 VAL n 
1 1914 PHE n 
1 1915 PRO n 
1 1916 PHE n 
1 1917 VAL n 
1 1918 PHE n 
1 1919 ASN n 
1 1920 GLY n 
1 1921 LYS n 
1 1922 SER n 
1 1923 TYR n 
1 1924 GLU n 
1 1925 GLU n 
1 1926 CYS n 
1 1927 VAL n 
1 1928 VAL n 
1 1929 GLU n 
1 1930 SER n 
1 1931 ARG n 
1 1932 ALA n 
1 1933 ARG n 
1 1934 LEU n 
1 1935 TRP n 
1 1936 CYS n 
1 1937 ALA n 
1 1938 THR n 
1 1939 THR n 
1 1940 ALA n 
1 1941 ASN n 
1 1942 TYR n 
1 1943 ASP n 
1 1944 ARG n 
1 1945 ASP n 
1 1946 HIS n 
1 1947 GLU n 
1 1948 TRP n 
1 1949 GLY n 
1 1950 PHE n 
1 1951 CYS n 
1 1952 LYS n 
1 1953 HIS n 
1 1954 SER n 
1 1955 THR n 
1 1956 SER n 
1 1957 HIS n 
1 1958 ARG n 
1 1959 THR n 
1 1960 SER n 
1 1961 VAL n 
1 1962 ILE n 
1 1963 ILE n 
1 1964 PHE n 
1 1965 LYS n 
1 1966 CYS n 
1 1967 ASP n 
1 1968 GLU n 
1 1969 ASP n 
1 1970 ALA n 
1 1971 ASP n 
1 1972 VAL n 
1 1973 GLY n 
1 1974 ARG n 
1 1975 PRO n 
1 1976 GLN n 
1 1977 VAL n 
1 1978 PHE n 
1 1979 SER n 
1 1980 GLU n 
1 1981 VAL n 
1 1982 ARG n 
1 1983 GLY n 
1 1984 CYS n 
1 1985 GLU n 
1 1986 VAL n 
1 1987 THR n 
1 1988 PHE n 
1 1989 GLU n 
1 1990 TRP n 
1 1991 LYS n 
1 1992 THR n 
1 1993 LYS n 
1 1994 VAL n 
1 1995 VAL n 
1 1996 CYS n 
1 1997 PRO n 
1 1998 PRO n 
1 1999 LYS n 
1 2000 LYS n 
1 2001 MET n 
1 2002 GLU n 
1 2003 CYS n 
1 2004 LYS n 
1 2005 PHE n 
1 2006 VAL n 
1 2007 GLN n 
1 2008 LYS n 
1 2009 HIS n 
1 2010 ARG n 
1 2011 THR n 
1 2012 TYR n 
1 2013 ASP n 
1 2014 LEU n 
1 2015 ARG n 
1 2016 LEU n 
1 2017 LEU n 
1 2018 SER n 
1 2019 SER n 
1 2020 LEU n 
1 2021 THR n 
1 2022 GLY n 
1 2023 SER n 
1 2024 TRP n 
1 2025 SER n 
1 2026 PHE n 
1 2027 VAL n 
1 2028 HIS n 
1 2029 ASN n 
1 2030 GLY n 
1 2031 ALA n 
1 2032 SER n 
1 2033 TYR n 
1 2034 TYR n 
1 2035 ILE n 
1 2036 ASN n 
1 2037 LEU n 
1 2038 CYS n 
1 2039 GLN n 
1 2040 LYS n 
1 2041 ILE n 
1 2042 TYR n 
1 2043 LYS n 
1 2044 GLY n 
1 2045 PRO n 
1 2046 GLN n 
1 2047 ASP n 
1 2048 CYS n 
1 2049 SER n 
1 2050 GLU n 
1 2051 ARG n 
1 2052 ALA n 
1 2053 SER n 
1 2054 VAL n 
1 2055 CYS n 
1 2056 LYS n 
1 2057 LYS n 
1 2058 SER n 
1 2059 THR n 
1 2060 SER n 
1 2061 GLY n 
1 2062 GLU n 
1 2063 VAL n 
1 2064 GLN n 
1 2065 VAL n 
1 2066 LEU n 
1 2067 GLY n 
1 2068 LEU n 
1 2069 VAL n 
1 2070 HIS n 
1 2071 THR n 
1 2072 GLN n 
1 2073 LYS n 
1 2074 LEU n 
1 2075 ASP n 
1 2076 VAL n 
1 2077 VAL n 
1 2078 ASP n 
1 2079 ASP n 
1 2080 ARG n 
1 2081 VAL n 
1 2082 ILE n 
1 2083 VAL n 
1 2084 THR n 
1 2085 TYR n 
1 2086 SER n 
1 2087 LYS n 
1 2088 GLY n 
1 2089 HIS n 
1 2090 TYR n 
1 2091 CYS n 
1 2092 GLY n 
1 2093 ASP n 
1 2094 ASN n 
1 2095 LYS n 
1 2096 THR n 
1 2097 ALA n 
1 2098 SER n 
1 2099 ALA n 
1 2100 VAL n 
1 2101 ILE n 
1 2102 GLU n 
1 2103 LEU n 
1 2104 THR n 
1 2105 CYS n 
1 2106 ALA n 
1 2107 LYS n 
1 2108 THR n 
1 2109 VAL n 
1 2110 GLY n 
1 2111 ARG n 
1 2112 PRO n 
1 2113 SER n 
1 2114 PHE n 
1 2115 THR n 
1 2116 ARG n 
1 2117 PHE n 
1 2118 ASP n 
1 2119 VAL n 
1 2120 ASP n 
1 2121 SER n 
1 2122 CYS n 
1 2123 THR n 
1 2124 TYR n 
1 2125 HIS n 
1 2126 PHE n 
1 2127 SER n 
1 2128 TRP n 
1 2129 ASP n 
1 2130 SER n 
1 2131 ARG n 
1 2132 ALA n 
1 2133 ALA n 
1 2134 CYS n 
1 2135 ALA n 
1 2136 VAL n 
1 2137 LYS n 
1 2138 PRO n 
1 2139 GLN n 
1 2140 GLU n 
1 2141 VAL n 
1 2142 GLN n 
1 2143 MET n 
1 2144 VAL n 
1 2145 ASN n 
1 2146 GLY n 
1 2147 THR n 
1 2148 ILE n 
1 2149 THR n 
1 2150 ASN n 
1 2151 PRO n 
1 2152 ALA n 
1 2153 ASN n 
1 2154 GLY n 
1 2155 ARG n 
1 2156 SER n 
1 2157 PHE n 
1 2158 SER n 
1 2159 LEU n 
1 2160 GLY n 
1 2161 ASP n 
1 2162 ILE n 
1 2163 TYR n 
1 2164 PHE n 
1 2165 LYS n 
1 2166 ARG n 
1 2167 PHE n 
1 2168 SER n 
1 2169 ALA n 
1 2170 SER n 
1 2171 GLY n 
1 2172 ASP n 
1 2173 VAL n 
1 2174 ARG n 
1 2175 THR n 
1 2176 ASN n 
1 2177 GLY n 
1 2178 ASP n 
1 2179 ARG n 
1 2180 TYR n 
1 2181 ILE n 
1 2182 TYR n 
1 2183 GLU n 
1 2184 ILE n 
1 2185 GLN n 
1 2186 LEU n 
1 2187 SER n 
1 2188 SER n 
1 2189 ILE n 
1 2190 THR n 
1 2191 GLY n 
1 2192 SER n 
1 2193 SER n 
1 2194 SER n 
1 2195 PRO n 
1 2196 ALA n 
1 2197 CYS n 
1 2198 SER n 
1 2199 GLY n 
1 2200 ALA n 
1 2201 SER n 
1 2202 ILE n 
1 2203 CYS n 
1 2204 GLN n 
1 2205 ARG n 
1 2206 LYS n 
1 2207 ALA n 
1 2208 ASN n 
1 2209 ASP n 
1 2210 GLN n 
1 2211 HIS n 
1 2212 PHE n 
1 2213 SER n 
1 2214 ARG n 
1 2215 LYS n 
1 2216 VAL n 
1 2217 GLY n 
1 2218 THR n 
1 2219 SER n 
1 2220 ASN n 
1 2221 GLN n 
1 2222 THR n 
1 2223 ARG n 
1 2224 TYR n 
1 2225 TYR n 
1 2226 VAL n 
1 2227 GLN n 
1 2228 ASP n 
1 2229 GLY n 
1 2230 ASP n 
1 2231 LEU n 
1 2232 ASP n 
1 2233 VAL n 
1 2234 VAL n 
1 2235 PHE n 
1 2236 THR n 
1 2237 SER n 
1 2238 SER n 
1 2239 SER n 
1 2240 LYS n 
1 2241 CYS n 
1 2242 GLY n 
1 2243 LYS n 
1 2244 ASP n 
1 2245 LYS n 
1 2246 THR n 
1 2247 LYS n 
1 2248 SER n 
1 2249 VAL n 
1 2250 SER n 
1 2251 SER n 
1 2252 THR n 
1 2253 ILE n 
1 2254 PHE n 
1 2255 PHE n 
1 2256 HIS n 
1 2257 CYS n 
1 2258 ASP n 
1 2259 PRO n 
1 2260 LEU n 
1 2261 VAL n 
1 2262 LYS n 
1 2263 ASP n 
1 2264 GLY n 
1 2265 ILE n 
1 2266 PRO n 
1 2267 GLU n 
1 2268 PHE n 
1 2269 SER n 
1 2270 HIS n 
1 2271 GLU n 
1 2272 THR n 
1 2273 ALA n 
1 2274 ASP n 
1 2275 CYS n 
1 2276 GLN n 
1 2277 TYR n 
1 2278 LEU n 
1 2279 PHE n 
1 2280 SER n 
1 2281 TRP n 
1 2282 HIS n 
1 2283 THR n 
1 2284 SER n 
1 2285 ALA n 
1 2286 VAL n 
1 2287 CYS n 
1 2288 PRO n 
1 2289 LEU n 
1 2290 GLY n 
1 2291 ALA n 
1 2292 GLY n 
1 2293 PHE n 
1 2294 ASP n 
1 2295 GLU n 
1 2296 GLU n 
1 2297 ILE n 
1 2298 ALA n 
1 2299 GLY n 
1 2300 ASP n 
1 2301 ASP n 
1 2302 ALA n 
1 2303 GLN n 
1 2304 GLU n 
1 2305 HIS n 
1 2306 LYS n 
1 2307 GLY n 
1 2308 LEU n 
1 2309 SER n 
1 2310 GLU n 
1 2311 ARG n 
1 2312 SER n 
1 2313 GLN n 
1 2314 ALA n 
1 2315 VAL n 
1 2316 GLY n 
1 2317 ALA n 
1 2318 VAL n 
1 2319 LEU n 
1 2320 SER n 
1 2321 LEU n 
1 2322 LEU n 
1 2323 LEU n 
1 2324 VAL n 
1 2325 ALA n 
1 2326 LEU n 
1 2327 THR n 
1 2328 ALA n 
1 2329 CYS n 
1 2330 LEU n 
1 2331 LEU n 
1 2332 THR n 
1 2333 LEU n 
1 2334 LEU n 
1 2335 LEU n 
1 2336 TYR n 
1 2337 LYS n 
1 2338 LYS n 
1 2339 GLU n 
1 2340 ARG n 
1 2341 ARG n 
1 2342 GLU n 
1 2343 MET n 
1 2344 VAL n 
1 2345 MET n 
1 2346 SER n 
1 2347 ARG n 
1 2348 LEU n 
1 2349 THR n 
1 2350 ASN n 
1 2351 CYS n 
1 2352 CYS n 
1 2353 ARG n 
1 2354 ARG n 
1 2355 SER n 
1 2356 ALA n 
1 2357 ASN n 
1 2358 VAL n 
1 2359 SER n 
1 2360 TYR n 
1 2361 LYS n 
1 2362 TYR n 
1 2363 SER n 
1 2364 LYS n 
1 2365 VAL n 
1 2366 ASN n 
1 2367 LYS n 
1 2368 GLU n 
1 2369 GLU n 
1 2370 GLU n 
1 2371 ALA n 
1 2372 ASP n 
1 2373 GLU n 
1 2374 ASN n 
1 2375 GLU n 
1 2376 THR n 
1 2377 GLU n 
1 2378 TRP n 
1 2379 LEU n 
1 2380 MET n 
1 2381 GLU n 
1 2382 GLU n 
1 2383 ILE n 
1 2384 GLN n 
1 2385 PRO n 
1 2386 PRO n 
1 2387 ALA n 
1 2388 PRO n 
1 2389 ARG n 
1 2390 PRO n 
1 2391 GLY n 
1 2392 LYS n 
1 2393 GLU n 
1 2394 GLY n 
1 2395 GLN n 
1 2396 GLU n 
1 2397 ASN n 
1 2398 GLY n 
1 2399 HIS n 
1 2400 VAL n 
1 2401 ALA n 
1 2402 ALA n 
1 2403 LYS n 
1 2404 SER n 
1 2405 VAL n 
1 2406 ARG n 
1 2407 ALA n 
1 2408 ALA n 
1 2409 ASP n 
1 2410 THR n 
1 2411 LEU n 
1 2412 SER n 
1 2413 ALA n 
1 2414 LEU n 
1 2415 HIS n 
1 2416 GLY n 
1 2417 ASP n 
1 2418 GLU n 
1 2419 GLN n 
1 2420 ASP n 
1 2421 SER n 
1 2422 GLU n 
1 2423 ASP n 
1 2424 GLU n 
1 2425 VAL n 
1 2426 LEU n 
1 2427 THR n 
1 2428 LEU n 
1 2429 PRO n 
1 2430 GLU n 
1 2431 VAL n 
1 2432 LYS n 
1 2433 VAL n 
1 2434 ARG n 
1 2435 PRO n 
1 2436 PRO n 
1 2437 GLY n 
1 2438 ARG n 
1 2439 ALA n 
1 2440 PRO n 
1 2441 GLY n 
1 2442 ALA n 
1 2443 GLU n 
1 2444 GLY n 
1 2445 GLY n 
1 2446 PRO n 
1 2447 PRO n 
1 2448 LEU n 
1 2449 ARG n 
1 2450 PRO n 
1 2451 LEU n 
1 2452 PRO n 
1 2453 ARG n 
1 2454 LYS n 
1 2455 ALA n 
1 2456 PRO n 
1 2457 PRO n 
1 2458 PRO n 
1 2459 LEU n 
1 2460 ARG n 
1 2461 ALA n 
1 2462 ASP n 
1 2463 ASP n 
1 2464 ARG n 
1 2465 VAL n 
1 2466 GLY n 
1 2467 LEU n 
1 2468 VAL n 
1 2469 ARG n 
1 2470 GLY n 
1 2471 GLU n 
1 2472 PRO n 
1 2473 ALA n 
1 2474 ARG n 
1 2475 ARG n 
1 2476 GLY n 
1 2477 ARG n 
1 2478 PRO n 
1 2479 ARG n 
1 2480 ALA n 
1 2481 ALA n 
1 2482 ALA n 
1 2483 THR n 
1 2484 PRO n 
1 2485 ILE n 
1 2486 SER n 
1 2487 THR n 
1 2488 PHE n 
1 2489 HIS n 
1 2490 ASP n 
1 2491 ASP n 
1 2492 SER n 
1 2493 ASP n 
1 2494 GLU n 
1 2495 ASP n 
1 2496 LEU n 
1 2497 LEU n 
1 2498 HIS n 
1 2499 VAL n 
# 
_entity_src_nat.entity_id                  1 
_entity_src_nat.pdbx_src_id                1 
_entity_src_nat.pdbx_alt_source_flag       sample 
_entity_src_nat.pdbx_beg_seq_num           1 
_entity_src_nat.pdbx_end_seq_num           2499 
_entity_src_nat.common_name                Bovine 
_entity_src_nat.pdbx_organism_scientific   'Bos taurus' 
_entity_src_nat.pdbx_ncbi_taxonomy_id      9913 
_entity_src_nat.genus                      ? 
_entity_src_nat.species                    ? 
_entity_src_nat.strain                     ? 
_entity_src_nat.tissue                     ? 
_entity_src_nat.tissue_fraction            ? 
_entity_src_nat.pdbx_secretion             ? 
_entity_src_nat.pdbx_fragment              ? 
_entity_src_nat.pdbx_variant               ? 
_entity_src_nat.pdbx_cell_line             ? 
_entity_src_nat.pdbx_atcc                  ? 
_entity_src_nat.pdbx_cellular_location     ? 
_entity_src_nat.pdbx_organ                 ? 
_entity_src_nat.pdbx_organelle             ? 
_entity_src_nat.pdbx_cell                  ? 
_entity_src_nat.pdbx_plasmid_name          ? 
_entity_src_nat.pdbx_plasmid_details       ? 
_entity_src_nat.details                    ? 
# 
_struct_ref.id                         1 
_struct_ref.db_name                    UNP 
_struct_ref.db_code                    MPRI_BOVIN 
_struct_ref.pdbx_db_accession          P08169 
_struct_ref.pdbx_db_isoform            ? 
_struct_ref.entity_id                  1 
_struct_ref.pdbx_seq_one_letter_code   
;MEAAAGRSSHLGPAPAGRPPRCPLLLQLQLLLLLLLLPPGWVPGAAGTQGAEFPELCSYTWEAVDTKNNMLYKINICGNM
GVAQCGPSSAVCMHDLKTDSFHSVGDSLLKTASRSLLEFNTTVNCKQQNHKIQSSITFLCGKTLGTPEFVTATDCVHYFE
WRTTAACKKNIFKANKEVPCYAFDRELKKHDLNPLIKTSGAYLVDDSDPDTSLFINVCRDIEVLRASSPQVRVCPTGAAA
CLVRGDRAFDVGRPQEGLKLVSNDRLVLSYVKEGAGQPDFCDGHSPAVTITFVCPSERREGTIPKLTAKSNCRFEIEWVT
EYACHRDYLESRSCSLSSAQHDVAVDLQPLSRVEASDSLFYTSEADEYTYYLSICGGSQAPICNKKDAAVCQVKKADSTQ
VKVAGRPQNLTLRYSDGDLTLIYFGGEECSSGFQRMSVINFECNQTAGNNGRGAPVFTGEVDCTYFFTWDTKYACVHEKE
ALLCGVSDGKQRFDLSALARHSELEQNWEAVDGSQREAEKKHFFINICHRVLQTGQARGCPEDAAVCAVDKNGSKNLGRF
ISSPTREKGNIQLSYSDGDECGGGQKIITNITLMCKPGDLESAPVLTTSRADGCFYEFEWRTAAACVLSRTEGDNCTVFD
SQAGFSFDLTPLTKKDAYKVETDKYEFHINVCGPVSVGACPPDSGACQVSRSDRKSWNLGRSNAKLSYYDGMIQLTYRDG
TPYNNEKRTPRATLITFLCDRDAGVGFPEYQEEDNSTYNFRWYTSYACPEEPLECIVTDPVTLDQYDLSRLAKSEGGPGG
NWYSLDNGGARSTWRKYYINVCRPLNPVPGCDRYASACQMKYQGEQGSYSETVSISNLGVAKTGPMVEDSGSLLLEYVNG
SACTTSDQRRTTYTTRIHLVCSTGSLYTHPIFSLNWECVVSFLWNTAAACPIRITTDIDQVCSIKDPNSGYVFDLNPLNN
SRGYVVLGIGKTFLFNVCGDMPACGTLDGKPASGCEAEVQMDDMKTLKPGRLVGLEKSLQLSTEGFITLNYTGLPSHPNG
RADAFIIRFVCNDDVYPGTPKFLHQDIDSSLGIRDTFFEFETALACVPSPVDCQVTDPAGNEYDLSGLSKARKPWTAVDT
FDEGKKRTFYLSVCTPLPYIPGCHGTAVGCCLVTEDSKLNLGVVQISPQVGANGSLSLVYVNGDKCKNQRFSTRINLECA
HTTGSPTFQLQNDCEYVFLWRTVEACPVVRAEGDYCEVRDPRHGNLYNLIPLGLNDTVVRAGEYTYYFRVCGELTSGVCP
TSDKSKVISSCQEKRGPQGFQKVAGLFNQKLTYENGVLKMNYTGGDTCHKVYQRSTTIFFYCDRSTQAPVFLQETSDCSY
LFEWRTQYACPPYDLTECSFKNEAGETYDLSSLSRYSDNWEAVTGTGSTEHYLINVCKSLSPQAGSDPCPPEAAVCLLGG
PKPVNLGRVRDSPQWSQGLTLLKYVDGDLCPDQIRKKSTTIRFTCSESHVNSRPMFISAVEDCEYTFSWPTAAACAVKSN
VHDDCQVTNPATGHLFDLSSLSGRAGFTAAYSEKGLVYLSVCGDNENCANGVGACFGQTRISVGKASKRLTYVDQVLQLV
YEGGSPCPSKTGLSYKSVISFVCRPEVGPTNRPMLISLDKRTCTLFFSWHTPLACEQTTECSVRNGSSLIDLSPLIHRTG
GYEAYDESEDDGSDTSPDFYINICQPLNPMHGLACPAGTAVCKVPVDGPPIDIGRVAGPPILNPIANEVYLNFESSTPCL
ADRHFNYTSLITFHCKRGVSMGTPKLLRTSVCDFVFEWETPLVCPDEVKTDGCSLTDEQLYYSFNLSSLSKSTFKVTRGP
HTYSVGVCTAAAGLDEGGCKDGAVCLLSGSKGASFGRLASMKLDYRHQDEAVILSYANGDTCPPETEDGEPCVFPFVFNG
KSYEECVVESRARLWCATTANYDRDHEWGFCKHSTSHRTSVIIFKCDEDADVGRPQVFSEVRGCEVTFEWKTKVVCPPKK
MECKFVQKHRTYDLRLLSSLTGSWSFVHNGASYYINLCQKIYKGPQDCSERASVCKKSTSGEVQVLGLVHTQKLDVVDDR
VIVTYSKGHYCGDNKTASAVIELTCAKTVGRPSFTRFDVDSCTYHFSWDSRAACAVKPQEVQMVNGTITNPANGRSFSLG
DIYFKRFSASGDVRTNGDRYIYEIQLSSITGSSSPACSGASICQRKANDQHFSRKVGTSNQTRYYVQDGDLDVVFTSSSK
CGKDKTKSVSSTIFFHCDPLVKDGIPEFSHETADCQYLFSWHTSAVCPLGAGFDEEIAGDDAQEHKGLSERSQAVGAVLS
LLLVALTACLLTLLLYKKERREMVMSRLTNCCRRSANVSYKYSKVNKEEEADENETEWLMEEIQPPAPRPGKEGQENGHV
AAKSVRAADTLSALHGDEQDSEDEVLTLPEVKVRPPGRAPGAEGGPPLRPLPRKAPPPLRADDRVGLVRGEPARRGRPRA
AATPISTFHDDSDEDLLHV
;
_struct_ref.pdbx_align_begin           1 
# 
_struct_ref_seq.align_id                      1 
_struct_ref_seq.ref_id                        1 
_struct_ref_seq.pdbx_PDB_id_code              6UM1 
_struct_ref_seq.pdbx_strand_id                A 
_struct_ref_seq.seq_align_beg                 1 
_struct_ref_seq.pdbx_seq_align_beg_ins_code   ? 
_struct_ref_seq.seq_align_end                 2499 
_struct_ref_seq.pdbx_seq_align_end_ins_code   ? 
_struct_ref_seq.pdbx_db_accession             P08169 
_struct_ref_seq.db_align_beg                  1 
_struct_ref_seq.pdbx_db_align_beg_ins_code    ? 
_struct_ref_seq.db_align_end                  2499 
_struct_ref_seq.pdbx_db_align_end_ins_code    ? 
_struct_ref_seq.pdbx_auth_seq_align_beg       1 
_struct_ref_seq.pdbx_auth_seq_align_end       2499 
# 
loop_
_chem_comp.id 
_chem_comp.type 
_chem_comp.mon_nstd_flag 
_chem_comp.name 
_chem_comp.pdbx_synonyms 
_chem_comp.formula 
_chem_comp.formula_weight 
ALA 'L-peptide linking'          y ALANINE                                  ? 'C3 H7 N O2'     89.093  
ARG 'L-peptide linking'          y ARGININE                                 ? 'C6 H15 N4 O2 1' 175.209 
ASN 'L-peptide linking'          y ASPARAGINE                               ? 'C4 H8 N2 O3'    132.118 
ASP 'L-peptide linking'          y 'ASPARTIC ACID'                          ? 'C4 H7 N O4'     133.103 
BMA 'D-saccharide, beta linking' . beta-D-mannopyranose                     ? 'C6 H12 O6'      180.156 
CYS 'L-peptide linking'          y CYSTEINE                                 ? 'C3 H7 N O2 S'   121.158 
GLN 'L-peptide linking'          y GLUTAMINE                                ? 'C5 H10 N2 O3'   146.144 
GLU 'L-peptide linking'          y 'GLUTAMIC ACID'                          ? 'C5 H9 N O4'     147.129 
GLY 'peptide linking'            y GLYCINE                                  ? 'C2 H5 N O2'     75.067  
HIS 'L-peptide linking'          y HISTIDINE                                ? 'C6 H10 N3 O2 1' 156.162 
ILE 'L-peptide linking'          y ISOLEUCINE                               ? 'C6 H13 N O2'    131.173 
LEU 'L-peptide linking'          y LEUCINE                                  ? 'C6 H13 N O2'    131.173 
LYS 'L-peptide linking'          y LYSINE                                   ? 'C6 H15 N2 O2 1' 147.195 
MET 'L-peptide linking'          y METHIONINE                               ? 'C5 H11 N O2 S'  149.211 
NAG 'D-saccharide, beta linking' . 2-acetamido-2-deoxy-beta-D-glucopyranose ? 'C8 H15 N O6'    221.208 
PHE 'L-peptide linking'          y PHENYLALANINE                            ? 'C9 H11 N O2'    165.189 
PRO 'L-peptide linking'          y PROLINE                                  ? 'C5 H9 N O2'     115.130 
SER 'L-peptide linking'          y SERINE                                   ? 'C3 H7 N O3'     105.093 
THR 'L-peptide linking'          y THREONINE                                ? 'C4 H9 N O3'     119.119 
TRP 'L-peptide linking'          y TRYPTOPHAN                               ? 'C11 H12 N2 O2'  204.225 
TYR 'L-peptide linking'          y TYROSINE                                 ? 'C9 H11 N O3'    181.189 
VAL 'L-peptide linking'          y VALINE                                   ? 'C5 H11 N O2'    117.146 
# 
_exptl.absorpt_coefficient_mu     ? 
_exptl.absorpt_correction_T_max   ? 
_exptl.absorpt_correction_T_min   ? 
_exptl.absorpt_correction_type    ? 
_exptl.absorpt_process_details    ? 
_exptl.entry_id                   6UM1 
_exptl.crystals_number            ? 
_exptl.details                    ? 
_exptl.method                     'ELECTRON MICROSCOPY' 
_exptl.method_details             ? 
# 
_refine.aniso_B[1][1]                            2.38 
_refine.aniso_B[1][2]                            1.06 
_refine.aniso_B[1][3]                            -0.15 
_refine.aniso_B[2][2]                            -1.43 
_refine.aniso_B[2][3]                            0.11 
_refine.aniso_B[3][3]                            -0.95 
_refine.B_iso_max                                ? 
_refine.B_iso_mean                               21.103 
_refine.B_iso_min                                ? 
_refine.correlation_coeff_Fo_to_Fc               0.616 
_refine.correlation_coeff_Fo_to_Fc_free          ? 
_refine.details                                  'HYDROGENS HAVE BEEN ADDED IN THE RIDING POSITIONS' 
_refine.diff_density_max                         ? 
_refine.diff_density_max_esd                     ? 
_refine.diff_density_min                         ? 
_refine.diff_density_min_esd                     ? 
_refine.diff_density_rms                         ? 
_refine.diff_density_rms_esd                     ? 
_refine.entry_id                                 6UM1 
_refine.pdbx_refine_id                           'ELECTRON MICROSCOPY' 
_refine.ls_abs_structure_details                 ? 
_refine.ls_abs_structure_Flack                   ? 
_refine.ls_abs_structure_Flack_esd               ? 
_refine.ls_abs_structure_Rogers                  ? 
_refine.ls_abs_structure_Rogers_esd              ? 
_refine.ls_d_res_high                            3.46 
_refine.ls_d_res_low                             280.00 
_refine.ls_extinction_coef                       ? 
_refine.ls_extinction_coef_esd                   ? 
_refine.ls_extinction_expression                 ? 
_refine.ls_extinction_method                     ? 
_refine.ls_goodness_of_fit_all                   ? 
_refine.ls_goodness_of_fit_all_esd               ? 
_refine.ls_goodness_of_fit_obs                   ? 
_refine.ls_goodness_of_fit_obs_esd               ? 
_refine.ls_hydrogen_treatment                    ? 
_refine.ls_matrix_type                           ? 
_refine.ls_number_constraints                    ? 
_refine.ls_number_parameters                     ? 
_refine.ls_number_reflns_all                     ? 
_refine.ls_number_reflns_obs                     1113658 
_refine.ls_number_reflns_R_free                  ? 
_refine.ls_number_reflns_R_work                  ? 
_refine.ls_number_restraints                     ? 
_refine.ls_percent_reflns_obs                    100.00 
_refine.ls_percent_reflns_R_free                 ? 
_refine.ls_R_factor_all                          ? 
_refine.ls_R_factor_obs                          0.46349 
_refine.ls_R_factor_R_free                       ? 
_refine.ls_R_factor_R_free_error                 ? 
_refine.ls_R_factor_R_free_error_details         ? 
_refine.ls_R_factor_R_work                       0.46349 
_refine.ls_R_Fsqd_factor_obs                     ? 
_refine.ls_R_I_factor_obs                        ? 
_refine.ls_redundancy_reflns_all                 ? 
_refine.ls_redundancy_reflns_obs                 ? 
_refine.ls_restrained_S_all                      ? 
_refine.ls_restrained_S_obs                      ? 
_refine.ls_shift_over_esd_max                    ? 
_refine.ls_shift_over_esd_mean                   ? 
_refine.ls_structure_factor_coef                 ? 
_refine.ls_weighting_details                     ? 
_refine.ls_weighting_scheme                      ? 
_refine.ls_wR_factor_all                         ? 
_refine.ls_wR_factor_obs                         ? 
_refine.ls_wR_factor_R_free                      ? 
_refine.ls_wR_factor_R_work                      ? 
_refine.occupancy_max                            ? 
_refine.occupancy_min                            ? 
_refine.solvent_model_details                    MASK 
_refine.solvent_model_param_bsol                 ? 
_refine.solvent_model_param_ksol                 ? 
_refine.pdbx_R_complete                          ? 
_refine.ls_R_factor_gt                           ? 
_refine.ls_goodness_of_fit_gt                    ? 
_refine.ls_goodness_of_fit_ref                   ? 
_refine.ls_shift_over_su_max                     ? 
_refine.ls_shift_over_su_max_lt                  ? 
_refine.ls_shift_over_su_mean                    ? 
_refine.ls_shift_over_su_mean_lt                 ? 
_refine.pdbx_ls_sigma_I                          ? 
_refine.pdbx_ls_sigma_F                          ? 
_refine.pdbx_ls_sigma_Fsqd                       ? 
_refine.pdbx_data_cutoff_high_absF               ? 
_refine.pdbx_data_cutoff_high_rms_absF           ? 
_refine.pdbx_data_cutoff_low_absF                ? 
_refine.pdbx_isotropic_thermal_model             ? 
_refine.pdbx_ls_cross_valid_method               ? 
_refine.pdbx_method_to_determine_struct          ? 
_refine.pdbx_starting_model                      ? 
_refine.pdbx_stereochemistry_target_values       'MAXIMUM LIKELIHOOD' 
_refine.pdbx_R_Free_selection_details            ? 
_refine.pdbx_stereochem_target_val_spec_case     ? 
_refine.pdbx_overall_ESU_R                       0.205 
_refine.pdbx_overall_ESU_R_Free                  ? 
_refine.pdbx_solvent_vdw_probe_radii             1.20 
_refine.pdbx_solvent_ion_probe_radii             0.80 
_refine.pdbx_solvent_shrinkage_radii             0.80 
_refine.pdbx_real_space_R                        ? 
_refine.pdbx_density_correlation                 ? 
_refine.pdbx_pd_number_of_powder_patterns        ? 
_refine.pdbx_pd_number_of_points                 ? 
_refine.pdbx_pd_meas_number_of_points            ? 
_refine.pdbx_pd_proc_ls_prof_R_factor            ? 
_refine.pdbx_pd_proc_ls_prof_wR_factor           ? 
_refine.pdbx_pd_Marquardt_correlation_coeff      ? 
_refine.pdbx_pd_Fsqrd_R_factor                   ? 
_refine.pdbx_pd_ls_matrix_band_width             ? 
_refine.pdbx_overall_phase_error                 ? 
_refine.pdbx_overall_SU_R_free_Cruickshank_DPI   ? 
_refine.pdbx_overall_SU_R_free_Blow_DPI          ? 
_refine.pdbx_overall_SU_R_Blow_DPI               ? 
_refine.pdbx_TLS_residual_ADP_flag               ? 
_refine.pdbx_diffrn_id                           ? 
_refine.overall_SU_B                             21.756 
_refine.overall_SU_ML                            0.341 
_refine.overall_SU_R_Cruickshank_DPI             ? 
_refine.overall_SU_R_free                        ? 
_refine.overall_FOM_free_R_set                   ? 
_refine.overall_FOM_work_R_set                   ? 
_refine.pdbx_average_fsc_overall                 ? 
_refine.pdbx_average_fsc_work                    ? 
_refine.pdbx_average_fsc_free                    ? 
# 
_refine_hist.pdbx_refine_id                   'ELECTRON MICROSCOPY' 
_refine_hist.cycle_id                         1 
_refine_hist.details                          ? 
_refine_hist.d_res_high                       . 
_refine_hist.d_res_low                        . 
_refine_hist.number_atoms_solvent             ? 
_refine_hist.number_atoms_total               17134 
_refine_hist.number_reflns_all                ? 
_refine_hist.number_reflns_obs                ? 
_refine_hist.number_reflns_R_free             ? 
_refine_hist.number_reflns_R_work             ? 
_refine_hist.R_factor_all                     ? 
_refine_hist.R_factor_obs                     ? 
_refine_hist.R_factor_R_free                  ? 
_refine_hist.R_factor_R_work                  ? 
_refine_hist.pdbx_number_residues_total       ? 
_refine_hist.pdbx_B_iso_mean_ligand           ? 
_refine_hist.pdbx_B_iso_mean_solvent          ? 
_refine_hist.pdbx_number_atoms_protein        ? 
_refine_hist.pdbx_number_atoms_nucleic_acid   ? 
_refine_hist.pdbx_number_atoms_ligand         ? 
_refine_hist.pdbx_number_atoms_lipid          ? 
_refine_hist.pdbx_number_atoms_carb           ? 
_refine_hist.pdbx_pseudo_atom_details         ? 
# 
loop_
_refine_ls_restr.pdbx_refine_id 
_refine_ls_restr.criterion 
_refine_ls_restr.dev_ideal 
_refine_ls_restr.dev_ideal_target 
_refine_ls_restr.number 
_refine_ls_restr.rejects 
_refine_ls_restr.type 
_refine_ls_restr.weight 
_refine_ls_restr.pdbx_restraint_function 
'ELECTRON MICROSCOPY' ? 0.004  0.013  17592 ? r_bond_refined_d             ? ? 
'ELECTRON MICROSCOPY' ? 0.009  0.017  15512 ? r_bond_other_d               ? ? 
'ELECTRON MICROSCOPY' ? 1.562  1.658  23935 ? r_angle_refined_deg          ? ? 
'ELECTRON MICROSCOPY' ? 1.231  1.583  36169 ? r_angle_other_deg            ? ? 
'ELECTRON MICROSCOPY' ? 10.285 5.000  2204  ? r_dihedral_angle_1_deg       ? ? 
'ELECTRON MICROSCOPY' ? 30.732 22.309 892   ? r_dihedral_angle_2_deg       ? ? 
'ELECTRON MICROSCOPY' ? 15.908 15.000 2796  ? r_dihedral_angle_3_deg       ? ? 
'ELECTRON MICROSCOPY' ? 15.549 15.000 107   ? r_dihedral_angle_4_deg       ? ? 
'ELECTRON MICROSCOPY' ? 0.065  0.200  2314  ? r_chiral_restr               ? ? 
'ELECTRON MICROSCOPY' ? 0.005  0.020  19861 ? r_gen_planes_refined         ? ? 
'ELECTRON MICROSCOPY' ? 0.002  0.020  3735  ? r_gen_planes_other           ? ? 
'ELECTRON MICROSCOPY' ? ?      ?      ?     ? r_nbd_refined                ? ? 
'ELECTRON MICROSCOPY' ? ?      ?      ?     ? r_nbd_other                  ? ? 
'ELECTRON MICROSCOPY' ? ?      ?      ?     ? r_nbtor_refined              ? ? 
'ELECTRON MICROSCOPY' ? ?      ?      ?     ? r_nbtor_other                ? ? 
'ELECTRON MICROSCOPY' ? ?      ?      ?     ? r_xyhbond_nbd_refined        ? ? 
'ELECTRON MICROSCOPY' ? ?      ?      ?     ? r_xyhbond_nbd_other          ? ? 
'ELECTRON MICROSCOPY' ? ?      ?      ?     ? r_metal_ion_refined          ? ? 
'ELECTRON MICROSCOPY' ? ?      ?      ?     ? r_metal_ion_other            ? ? 
'ELECTRON MICROSCOPY' ? ?      ?      ?     ? r_symmetry_vdw_refined       ? ? 
'ELECTRON MICROSCOPY' ? ?      ?      ?     ? r_symmetry_vdw_other         ? ? 
'ELECTRON MICROSCOPY' ? ?      ?      ?     ? r_symmetry_hbond_refined     ? ? 
'ELECTRON MICROSCOPY' ? ?      ?      ?     ? r_symmetry_hbond_other       ? ? 
'ELECTRON MICROSCOPY' ? ?      ?      ?     ? r_symmetry_metal_ion_refined ? ? 
'ELECTRON MICROSCOPY' ? ?      ?      ?     ? r_symmetry_metal_ion_other   ? ? 
'ELECTRON MICROSCOPY' ? 1.254  2.342  8828  ? r_mcbond_it                  ? ? 
'ELECTRON MICROSCOPY' ? 1.254  2.341  8827  ? r_mcbond_other               ? ? 
'ELECTRON MICROSCOPY' ? 2.364  3.504  11028 ? r_mcangle_it                 ? ? 
'ELECTRON MICROSCOPY' ? 2.363  3.505  11029 ? r_mcangle_other              ? ? 
'ELECTRON MICROSCOPY' ? 0.750  2.292  8764  ? r_scbond_it                  ? ? 
'ELECTRON MICROSCOPY' ? 0.750  2.292  8765  ? r_scbond_other               ? ? 
'ELECTRON MICROSCOPY' ? ?      ?      ?     ? r_scangle_it                 ? ? 
'ELECTRON MICROSCOPY' ? 1.515  3.423  12908 ? r_scangle_other              ? ? 
'ELECTRON MICROSCOPY' ? 4.213  26.216 18841 ? r_long_range_B_refined       ? ? 
'ELECTRON MICROSCOPY' ? 4.213  26.215 18842 ? r_long_range_B_other         ? ? 
'ELECTRON MICROSCOPY' ? ?      ?      ?     ? r_rigid_bond_restr           ? ? 
'ELECTRON MICROSCOPY' ? ?      ?      ?     ? r_sphericity_free            ? ? 
'ELECTRON MICROSCOPY' ? ?      ?      ?     ? r_sphericity_bonded          ? ? 
# 
_refine_ls_shell.pdbx_refine_id                   'ELECTRON MICROSCOPY' 
_refine_ls_shell.d_res_high                       3.456 
_refine_ls_shell.d_res_low                        3.546 
_refine_ls_shell.number_reflns_all                ? 
_refine_ls_shell.number_reflns_obs                ? 
_refine_ls_shell.number_reflns_R_free             0 
_refine_ls_shell.number_reflns_R_work             82186 
_refine_ls_shell.percent_reflns_obs               100.00 
_refine_ls_shell.percent_reflns_R_free            ? 
_refine_ls_shell.R_factor_all                     ? 
_refine_ls_shell.R_factor_obs                     ? 
_refine_ls_shell.R_factor_R_free                  0.000 
_refine_ls_shell.R_factor_R_free_error            ? 
_refine_ls_shell.R_factor_R_work                  0.583 
_refine_ls_shell.redundancy_reflns_all            ? 
_refine_ls_shell.redundancy_reflns_obs            ? 
_refine_ls_shell.wR_factor_all                    ? 
_refine_ls_shell.wR_factor_obs                    ? 
_refine_ls_shell.wR_factor_R_free                 ? 
_refine_ls_shell.wR_factor_R_work                 ? 
_refine_ls_shell.pdbx_R_complete                  ? 
_refine_ls_shell.pdbx_total_number_of_bins_used   20 
_refine_ls_shell.pdbx_phase_error                 ? 
_refine_ls_shell.pdbx_fsc_work                    ? 
_refine_ls_shell.pdbx_fsc_free                    ? 
# 
_struct.entry_id                     6UM1 
_struct.title                        'Structure of M-6-P/IGFII Receptor at pH 4.5' 
_struct.pdbx_descriptor              'Cation-independent mannose-6-phosphate receptor' 
_struct.pdbx_model_details           ? 
_struct.pdbx_formula_weight          ? 
_struct.pdbx_formula_weight_method   ? 
_struct.pdbx_model_type_details      ? 
_struct.pdbx_CASP_flag               N 
# 
_struct_keywords.entry_id        6UM1 
_struct_keywords.text            'M-6-P, IGFII, receptor, SUGAR BINDING PROTEIN' 
_struct_keywords.pdbx_keywords   'SUGAR BINDING PROTEIN' 
# 
loop_
_struct_asym.id 
_struct_asym.pdbx_blank_PDB_chainid_flag 
_struct_asym.pdbx_modified 
_struct_asym.entity_id 
_struct_asym.details 
A N N 1 ? 
B N N 2 ? 
C N N 3 ? 
D N N 4 ? 
E N N 4 ? 
F N N 4 ? 
# 
loop_
_struct_conf.conf_type_id 
_struct_conf.id 
_struct_conf.pdbx_PDB_helix_id 
_struct_conf.beg_label_comp_id 
_struct_conf.beg_label_asym_id 
_struct_conf.beg_label_seq_id 
_struct_conf.pdbx_beg_PDB_ins_code 
_struct_conf.end_label_comp_id 
_struct_conf.end_label_asym_id 
_struct_conf.end_label_seq_id 
_struct_conf.pdbx_end_PDB_ins_code 
_struct_conf.beg_auth_comp_id 
_struct_conf.beg_auth_asym_id 
_struct_conf.beg_auth_seq_id 
_struct_conf.end_auth_comp_id 
_struct_conf.end_auth_asym_id 
_struct_conf.end_auth_seq_id 
_struct_conf.pdbx_PDB_helix_class 
_struct_conf.details 
_struct_conf.pdbx_PDB_helix_length 
HELX_P HELX_P1  AA1 ASP A 106  ? LEU A 108  ? ASP A 106  LEU A 108  5 ? 3 
HELX_P HELX_P2  AA2 ASN A 193  ? ILE A 196  ? ASN A 193  ILE A 196  5 ? 4 
HELX_P HELX_P3  AA3 GLU A 321  ? CYS A 324  ? GLU A 321  CYS A 324  5 ? 4 
HELX_P HELX_P4  AA4 LEU A 347  ? SER A 351  ? LEU A 347  SER A 351  5 ? 5 
HELX_P HELX_P5  AA5 ALA A 447  ? ARG A 452  ? ALA A 447  ARG A 452  1 ? 6 
HELX_P HELX_P6  AA6 THR A 650  ? THR A 653  ? THR A 650  THR A 653  5 ? 4 
HELX_P HELX_P7  AA7 ASP A 869  ? GLY A 871  ? ASP A 869  GLY A 871  5 ? 3 
HELX_P HELX_P8  AA8 ASN A 956  ? ASN A 959  ? ASN A 956  ASN A 959  5 ? 4 
HELX_P HELX_P9  AA9 SER A 1106 ? LYS A 1110 ? SER A 1106 LYS A 1110 5 ? 5 
HELX_P HELX_P10 AB1 LEU A 1249 ? GLY A 1253 ? LEU A 1249 GLY A 1253 5 ? 5 
HELX_P HELX_P11 AB2 SER A 1391 ? SER A 1394 ? SER A 1391 SER A 1394 5 ? 4 
HELX_P HELX_P12 AB3 SER A 1539 ? SER A 1542 ? SER A 1539 SER A 1542 5 ? 4 
HELX_P HELX_P13 AB4 SER A 1673 ? ILE A 1676 ? SER A 1673 ILE A 1676 5 ? 4 
# 
_struct_conf_type.id          HELX_P 
_struct_conf_type.criteria    ? 
_struct_conf_type.reference   ? 
# 
loop_
_struct_conn.id 
_struct_conn.conn_type_id 
_struct_conn.pdbx_leaving_atom_flag 
_struct_conn.pdbx_PDB_id 
_struct_conn.ptnr1_label_asym_id 
_struct_conn.ptnr1_label_comp_id 
_struct_conn.ptnr1_label_seq_id 
_struct_conn.ptnr1_label_atom_id 
_struct_conn.pdbx_ptnr1_label_alt_id 
_struct_conn.pdbx_ptnr1_PDB_ins_code 
_struct_conn.pdbx_ptnr1_standard_comp_id 
_struct_conn.ptnr1_symmetry 
_struct_conn.ptnr2_label_asym_id 
_struct_conn.ptnr2_label_comp_id 
_struct_conn.ptnr2_label_seq_id 
_struct_conn.ptnr2_label_atom_id 
_struct_conn.pdbx_ptnr2_label_alt_id 
_struct_conn.pdbx_ptnr2_PDB_ins_code 
_struct_conn.ptnr1_auth_asym_id 
_struct_conn.ptnr1_auth_comp_id 
_struct_conn.ptnr1_auth_seq_id 
_struct_conn.ptnr2_auth_asym_id 
_struct_conn.ptnr2_auth_comp_id 
_struct_conn.ptnr2_auth_seq_id 
_struct_conn.ptnr2_symmetry 
_struct_conn.pdbx_ptnr3_label_atom_id 
_struct_conn.pdbx_ptnr3_label_seq_id 
_struct_conn.pdbx_ptnr3_label_comp_id 
_struct_conn.pdbx_ptnr3_label_asym_id 
_struct_conn.pdbx_ptnr3_label_alt_id 
_struct_conn.pdbx_ptnr3_PDB_ins_code 
_struct_conn.details 
_struct_conn.pdbx_dist_value 
_struct_conn.pdbx_value_order 
_struct_conn.pdbx_role 
disulf1  disulf ?    ? A CYS 57   SG  ? ? ? 1_555 A CYS 77   SG ? ? A CYS 57   A CYS 77   1_555 ? ? ? ? ? ? ? 2.028 ? ? 
disulf2  disulf ?    ? A CYS 85   SG  ? ? ? 1_555 A CYS 92   SG ? ? A CYS 85   A CYS 92   1_555 ? ? ? ? ? ? ? 2.042 ? ? 
disulf3  disulf ?    ? A CYS 125  SG  ? ? ? 1_555 A CYS 155  SG ? ? A CYS 125  A CYS 155  1_555 ? ? ? ? ? ? ? 2.038 ? ? 
disulf4  disulf ?    ? A CYS 140  SG  ? ? ? 1_555 A CYS 167  SG ? ? A CYS 140  A CYS 167  1_555 ? ? ? ? ? ? ? 2.035 ? ? 
disulf5  disulf ?    ? A CYS 180  SG  ? ? ? 1_555 A CYS 218  SG ? ? A CYS 180  A CYS 218  1_555 ? ? ? ? ? ? ? 2.035 ? ? 
disulf6  disulf ?    ? A CYS 234  SG  ? ? ? 1_555 A CYS 241  SG ? ? A CYS 234  A CYS 241  1_555 ? ? ? ? ? ? ? 2.029 ? ? 
disulf7  disulf ?    ? A CYS 281  SG  ? ? ? 1_555 A CYS 312  SG ? ? A CYS 281  A CYS 312  1_555 ? ? ? ? ? ? ? 2.034 ? ? 
disulf8  disulf ?    ? A CYS 294  SG  ? ? ? 1_555 A CYS 324  SG ? ? A CYS 294  A CYS 324  1_555 ? ? ? ? ? ? ? 2.028 ? ? 
disulf9  disulf ?    ? A CYS 334  SG  ? ? ? 1_555 A CYS 375  SG ? ? A CYS 334  A CYS 375  1_555 ? ? ? ? ? ? ? 2.035 ? ? 
disulf10 disulf ?    ? A CYS 383  SG  ? ? ? 1_555 A CYS 391  SG ? ? A CYS 383  A CYS 391  1_555 ? ? ? ? ? ? ? 2.042 ? ? 
disulf11 disulf ?    ? A CYS 429  SG  ? ? ? 1_555 A CYS 463  SG ? ? A CYS 429  A CYS 463  1_555 ? ? ? ? ? ? ? 2.045 ? ? 
disulf12 disulf ?    ? A CYS 443  SG  ? ? ? 1_555 A CYS 475  SG ? ? A CYS 443  A CYS 475  1_555 ? ? ? ? ? ? ? 2.040 ? ? 
disulf13 disulf ?    ? A CYS 484  SG  ? ? ? 1_555 A CYS 528  SG ? ? A CYS 484  A CYS 528  1_555 ? ? ? ? ? ? ? 2.005 ? ? 
disulf14 disulf ?    ? A CYS 540  SG  ? ? ? 1_555 A CYS 547  SG ? ? A CYS 540  A CYS 547  1_555 ? ? ? ? ? ? ? 2.030 ? ? 
disulf15 disulf ?    ? A CYS 581  SG  ? ? ? 1_555 A CYS 614  SG ? ? A CYS 581  A CYS 614  1_555 ? ? ? ? ? ? ? 2.033 ? ? 
disulf16 disulf ?    ? A CYS 595  SG  ? ? ? 1_555 A CYS 626  SG ? ? A CYS 595  A CYS 626  1_555 ? ? ? ? ? ? ? 2.040 ? ? 
disulf17 disulf ?    ? A CYS 636  SG  ? ? ? 1_555 A CYS 672  SG ? ? A CYS 636  A CYS 672  1_555 ? ? ? ? ? ? ? 2.033 ? ? 
disulf18 disulf ?    ? A CYS 680  SG  ? ? ? 1_555 A CYS 687  SG ? ? A CYS 680  A CYS 687  1_555 ? ? ? ? ? ? ? 2.033 ? ? 
disulf19 disulf ?    ? A CYS 739  SG  ? ? ? 1_555 A CYS 768  SG ? ? A CYS 739  A CYS 768  1_555 ? ? ? ? ? ? ? 2.034 ? ? 
disulf20 disulf ?    ? A CYS 775  SG  ? ? ? 1_555 A CYS 822  SG ? ? A CYS 775  A CYS 822  1_555 ? ? ? ? ? ? ? 2.026 ? ? 
disulf21 disulf ?    ? A CYS 831  SG  ? ? ? 1_555 A CYS 838  SG ? ? A CYS 831  A CYS 838  1_555 ? ? ? ? ? ? ? 2.053 ? ? 
disulf22 disulf ?    ? A CYS 883  SG  ? ? ? 1_555 A CYS 918  SG ? ? A CYS 883  A CYS 918  1_555 ? ? ? ? ? ? ? 2.028 ? ? 
disulf23 disulf ?    ? A CYS 901  SG  ? ? ? 1_555 A CYS 930  SG ? ? A CYS 901  A CYS 930  1_555 ? ? ? ? ? ? ? 2.041 ? ? 
disulf24 disulf ?    ? A CYS 942  SG  ? ? ? 1_555 A CYS 978  SG ? ? A CYS 942  A CYS 978  1_555 ? ? ? ? ? ? ? 2.031 ? ? 
disulf25 disulf ?    ? A CYS 984  SG  ? ? ? 1_555 A CYS 995  SG ? ? A CYS 984  A CYS 995  1_555 ? ? ? ? ? ? ? 2.026 ? ? 
disulf26 disulf ?    ? A CYS 1051 SG  ? ? ? 1_555 A CYS 1086 SG ? ? A CYS 1051 A CYS 1086 1_555 ? ? ? ? ? ? ? 2.030 ? ? 
disulf27 disulf ?    ? A CYS 1093 SG  ? ? ? 1_555 A CYS 1134 SG ? ? A CYS 1093 A CYS 1134 1_555 ? ? ? ? ? ? ? 2.023 ? ? 
disulf28 disulf ?    ? A CYS 1143 SG  ? ? ? 1_555 A CYS 1151 SG ? ? A CYS 1143 A CYS 1151 1_555 ? ? ? ? ? ? ? 2.039 ? ? 
disulf29 disulf ?    ? A CYS 1186 SG  ? ? ? 1_555 A CYS 1214 SG ? ? A CYS 1186 A CYS 1214 1_555 ? ? ? ? ? ? ? 2.035 ? ? 
disulf30 disulf ?    ? A CYS 1199 SG  ? ? ? 1_555 A CYS 1226 SG ? ? A CYS 1199 A CYS 1226 1_555 ? ? ? ? ? ? ? 2.035 ? ? 
disulf31 disulf ?    ? A CYS 1236 SG  ? ? ? 1_555 A CYS 1271 SG ? ? A CYS 1236 A CYS 1271 1_555 ? ? ? ? ? ? ? 2.039 ? ? 
disulf32 disulf ?    ? A CYS 1279 SG  ? ? ? 1_555 A CYS 1291 SG ? ? A CYS 1279 A CYS 1291 1_555 ? ? ? ? ? ? ? 2.000 ? ? 
disulf33 disulf ?    ? A CYS 1328 SG  ? ? ? 1_555 A CYS 1358 SG ? ? A CYS 1328 A CYS 1358 1_555 ? ? ? ? ? ? ? 2.011 ? ? 
disulf34 disulf ?    ? A CYS 1342 SG  ? ? ? 1_555 A CYS 1370 SG ? ? A CYS 1342 A CYS 1370 1_555 ? ? ? ? ? ? ? 2.046 ? ? 
disulf35 disulf ?    ? A CYS 1378 SG  ? ? ? 1_555 A CYS 1417 SG ? ? A CYS 1378 A CYS 1417 1_555 ? ? ? ? ? ? ? 2.033 ? ? 
disulf36 disulf ?    ? A CYS 1429 SG  ? ? ? 1_555 A CYS 1436 SG ? ? A CYS 1429 A CYS 1436 1_555 ? ? ? ? ? ? ? 2.024 ? ? 
disulf37 disulf ?    ? A CYS 1470 SG  ? ? ? 1_555 A CYS 1503 SG ? ? A CYS 1470 A CYS 1503 1_555 ? ? ? ? ? ? ? 2.032 ? ? 
disulf38 disulf ?    ? A CYS 1485 SG  ? ? ? 1_555 A CYS 1515 SG ? ? A CYS 1485 A CYS 1515 1_555 ? ? ? ? ? ? ? 2.038 ? ? 
disulf39 disulf ?    ? A CYS 1525 SG  ? ? ? 1_555 A CYS 1562 SG ? ? A CYS 1525 A CYS 1562 1_555 ? ? ? ? ? ? ? 2.032 ? ? 
disulf40 disulf ?    ? A CYS 1568 SG  ? ? ? 1_555 A CYS 1575 SG ? ? A CYS 1568 A CYS 1575 1_555 ? ? ? ? ? ? ? 2.030 ? ? 
disulf41 disulf ?    ? A CYS 1607 SG  ? ? ? 1_555 A CYS 1643 SG ? ? A CYS 1607 A CYS 1643 1_555 ? ? ? ? ? ? ? 2.023 ? ? 
disulf42 disulf ?    ? A CYS 1623 SG  ? ? ? 1_555 A CYS 1655 SG ? ? A CYS 1623 A CYS 1655 1_555 ? ? ? ? ? ? ? 2.028 ? ? 
disulf43 disulf ?    ? A CYS 1661 SG  ? ? ? 1_555 A CYS 1704 SG ? ? A CYS 1661 A CYS 1704 1_555 ? ? ? ? ? ? ? 2.028 ? ? 
disulf44 disulf ?    ? A CYS 1715 SG  ? ? ? 1_555 A CYS 1722 SG ? ? A CYS 1715 A CYS 1722 1_555 ? ? ? ? ? ? ? 2.036 ? ? 
disulf45 disulf ?    ? A CYS 1759 SG  ? ? ? 1_555 A CYS 1792 SG ? ? A CYS 1759 A CYS 1792 1_555 ? ? ? ? ? ? ? 2.037 ? ? 
disulf46 disulf ?    ? A CYS 1775 SG  ? ? ? 1_555 A CYS 1804 SG ? ? A CYS 1775 A CYS 1804 1_555 ? ? ? ? ? ? ? 2.028 ? ? 
disulf47 disulf ?    ? A CYS 1813 SG  ? ? ? 1_555 A CYS 1848 SG ? ? A CYS 1813 A CYS 1848 1_555 ? ? ? ? ? ? ? 2.044 ? ? 
disulf48 disulf ?    ? A CYS 1859 SG  ? ? ? 1_555 A CYS 1865 SG ? ? A CYS 1859 A CYS 1865 1_555 ? ? ? ? ? ? ? 2.034 ? ? 
disulf49 disulf ?    ? A CYS 1902 SG  ? ? ? 1_555 A CYS 1984 SG ? ? A CYS 1902 A CYS 1984 1_555 ? ? ? ? ? ? ? 2.038 ? ? 
disulf50 disulf ?    ? A CYS 1912 SG  ? ? ? 1_555 A CYS 1936 SG ? ? A CYS 1912 A CYS 1936 1_555 ? ? ? ? ? ? ? 2.031 ? ? 
disulf51 disulf ?    ? A CYS 1926 SG  ? ? ? 1_555 A CYS 1951 SG ? ? A CYS 1926 A CYS 1951 1_555 ? ? ? ? ? ? ? 2.038 ? ? 
disulf52 disulf ?    ? A CYS 1966 SG  ? ? ? 1_555 A CYS 1996 SG ? ? A CYS 1966 A CYS 1996 1_555 ? ? ? ? ? ? ? 2.040 ? ? 
disulf53 disulf ?    ? A CYS 2003 SG  ? ? ? 1_555 A CYS 2038 SG ? ? A CYS 2003 A CYS 2038 1_555 ? ? ? ? ? ? ? 2.025 ? ? 
disulf54 disulf ?    ? A CYS 2048 SG  ? ? ? 1_555 A CYS 2055 SG ? ? A CYS 2048 A CYS 2055 1_555 ? ? ? ? ? ? ? 2.032 ? ? 
disulf55 disulf ?    ? A CYS 2091 SG  ? ? ? 1_555 A CYS 2122 SG ? ? A CYS 2091 A CYS 2122 1_555 ? ? ? ? ? ? ? 2.031 ? ? 
disulf56 disulf ?    ? A CYS 2105 SG  ? ? ? 1_555 A CYS 2134 SG ? ? A CYS 2105 A CYS 2134 1_555 ? ? ? ? ? ? ? 2.033 ? ? 
disulf57 disulf ?    ? A CYS 2197 SG  ? ? ? 1_555 A CYS 2203 SG ? ? A CYS 2197 A CYS 2203 1_555 ? ? ? ? ? ? ? 2.027 ? ? 
disulf58 disulf ?    ? A CYS 2241 SG  ? ? ? 1_555 A CYS 2275 SG ? ? A CYS 2241 A CYS 2275 1_555 ? ? ? ? ? ? ? 2.030 ? ? 
disulf59 disulf ?    ? A CYS 2257 SG  ? ? ? 1_555 A CYS 2287 SG ? ? A CYS 2257 A CYS 2287 1_555 ? ? ? ? ? ? ? 2.038 ? ? 
covale1  covale one  ? A ASN 120  ND2 ? ? ? 1_555 D NAG .    C1 ? ? A ASN 120  A NAG 2501 1_555 ? ? ? ? ? ? ? 1.556 ? 
N-Glycosylation 
covale2  covale one  ? A ASN 444  ND2 ? ? ? 1_555 B NAG .    C1 ? ? A ASN 444  B NAG 1    1_555 ? ? ? ? ? ? ? 1.441 ? 
N-Glycosylation 
covale3  covale one  ? A ASN 590  ND2 ? ? ? 1_555 C NAG .    C1 ? ? A ASN 590  C NAG 1    1_555 ? ? ? ? ? ? ? 1.433 ? 
N-Glycosylation 
covale4  covale one  ? A ASN 1030 ND2 ? ? ? 1_555 E NAG .    C1 ? ? A ASN 1030 A NAG 2507 1_555 ? ? ? ? ? ? ? 1.440 ? 
N-Glycosylation 
covale5  covale both ? B NAG .    O4  ? ? ? 1_555 B NAG .    C1 ? ? B NAG 1    B NAG 2    1_555 ? ? ? ? ? ? ? 1.447 ? ? 
covale6  covale both ? C NAG .    O4  ? ? ? 1_555 C NAG .    C1 ? ? C NAG 1    C NAG 2    1_555 ? ? ? ? ? ? ? 1.439 ? ? 
covale7  covale both ? C NAG .    O4  ? ? ? 1_555 C BMA .    C1 ? ? C NAG 2    C BMA 3    1_555 ? ? ? ? ? ? ? 1.444 ? ? 
# 
loop_
_struct_conn_type.id 
_struct_conn_type.criteria 
_struct_conn_type.reference 
disulf ? ? 
covale ? ? 
# 
loop_
_struct_sheet.id 
_struct_sheet.type 
_struct_sheet.number_strands 
_struct_sheet.details 
AA1 ? 4 ? 
AA2 ? 5 ? 
AA3 ? 2 ? 
AA4 ? 2 ? 
AA5 ? 4 ? 
AA6 ? 6 ? 
AA7 ? 4 ? 
AA8 ? 2 ? 
AA9 ? 6 ? 
AB1 ? 3 ? 
AB2 ? 6 ? 
AB3 ? 2 ? 
AB4 ? 4 ? 
AB5 ? 2 ? 
AB6 ? 4 ? 
AB7 ? 4 ? 
AB8 ? 4 ? 
AB9 ? 2 ? 
AC1 ? 2 ? 
AC2 ? 2 ? 
AC3 ? 4 ? 
AC4 ? 2 ? 
AC5 ? 2 ? 
AC6 ? 2 ? 
AC7 ? 5 ? 
AC8 ? 3 ? 
AC9 ? 5 ? 
AD1 ? 2 ? 
AD2 ? 6 ? 
AD3 ? 8 ? 
AD4 ? 6 ? 
AD5 ? 5 ? 
AD6 ? 2 ? 
AD7 ? 2 ? 
AD8 ? 2 ? 
AD9 ? 4 ? 
AE1 ? 3 ? 
AE2 ? 5 ? 
AE3 ? 4 ? 
AE4 ? 5 ? 
AE5 ? 2 ? 
AE6 ? 2 ? 
AE7 ? 2 ? 
AE8 ? 2 ? 
AE9 ? 2 ? 
AF1 ? 3 ? 
AF2 ? 2 ? 
AF3 ? 2 ? 
AF4 ? 2 ? 
AF5 ? 5 ? 
# 
loop_
_struct_sheet_order.sheet_id 
_struct_sheet_order.range_id_1 
_struct_sheet_order.range_id_2 
_struct_sheet_order.offset 
_struct_sheet_order.sense 
AA1 1 2 ? anti-parallel 
AA1 2 3 ? anti-parallel 
AA1 3 4 ? anti-parallel 
AA2 1 2 ? anti-parallel 
AA2 2 3 ? anti-parallel 
AA2 3 4 ? parallel      
AA2 4 5 ? anti-parallel 
AA3 1 2 ? anti-parallel 
AA4 1 2 ? anti-parallel 
AA5 1 2 ? anti-parallel 
AA5 2 3 ? parallel      
AA5 3 4 ? anti-parallel 
AA6 1 2 ? anti-parallel 
AA6 2 3 ? anti-parallel 
AA6 3 4 ? anti-parallel 
AA6 4 5 ? parallel      
AA6 5 6 ? anti-parallel 
AA7 1 2 ? anti-parallel 
AA7 2 3 ? anti-parallel 
AA7 3 4 ? anti-parallel 
AA8 1 2 ? anti-parallel 
AA9 1 2 ? parallel      
AA9 2 3 ? anti-parallel 
AA9 3 4 ? parallel      
AA9 4 5 ? anti-parallel 
AA9 5 6 ? anti-parallel 
AB1 1 2 ? anti-parallel 
AB1 2 3 ? anti-parallel 
AB2 1 2 ? anti-parallel 
AB2 2 3 ? anti-parallel 
AB2 3 4 ? anti-parallel 
AB2 4 5 ? parallel      
AB2 5 6 ? anti-parallel 
AB3 1 2 ? anti-parallel 
AB4 1 2 ? anti-parallel 
AB4 2 3 ? anti-parallel 
AB4 3 4 ? anti-parallel 
AB5 1 2 ? anti-parallel 
AB6 1 2 ? anti-parallel 
AB6 2 3 ? anti-parallel 
AB6 3 4 ? anti-parallel 
AB7 1 2 ? anti-parallel 
AB7 2 3 ? anti-parallel 
AB7 3 4 ? parallel      
AB8 1 2 ? anti-parallel 
AB8 2 3 ? anti-parallel 
AB8 3 4 ? parallel      
AB9 1 2 ? anti-parallel 
AC1 1 2 ? anti-parallel 
AC2 1 2 ? anti-parallel 
AC3 1 2 ? anti-parallel 
AC3 2 3 ? anti-parallel 
AC3 3 4 ? parallel      
AC4 1 2 ? anti-parallel 
AC5 1 2 ? anti-parallel 
AC6 1 2 ? anti-parallel 
AC7 1 2 ? anti-parallel 
AC7 2 3 ? anti-parallel 
AC7 3 4 ? parallel      
AC7 4 5 ? anti-parallel 
AC8 1 2 ? anti-parallel 
AC8 2 3 ? anti-parallel 
AC9 1 2 ? anti-parallel 
AC9 2 3 ? anti-parallel 
AC9 3 4 ? parallel      
AC9 4 5 ? anti-parallel 
AD1 1 2 ? anti-parallel 
AD2 1 2 ? anti-parallel 
AD2 2 3 ? anti-parallel 
AD2 3 4 ? anti-parallel 
AD2 4 5 ? anti-parallel 
AD2 5 6 ? anti-parallel 
AD3 1 2 ? anti-parallel 
AD3 2 3 ? anti-parallel 
AD3 3 4 ? anti-parallel 
AD3 4 5 ? anti-parallel 
AD3 5 6 ? anti-parallel 
AD3 6 7 ? parallel      
AD3 7 8 ? anti-parallel 
AD4 1 2 ? anti-parallel 
AD4 2 3 ? anti-parallel 
AD4 3 4 ? anti-parallel 
AD4 4 5 ? parallel      
AD4 5 6 ? anti-parallel 
AD5 1 2 ? anti-parallel 
AD5 2 3 ? anti-parallel 
AD5 3 4 ? anti-parallel 
AD5 4 5 ? parallel      
AD6 1 2 ? anti-parallel 
AD7 1 2 ? anti-parallel 
AD8 1 2 ? anti-parallel 
AD9 1 2 ? anti-parallel 
AD9 2 3 ? anti-parallel 
AD9 3 4 ? anti-parallel 
AE1 1 2 ? anti-parallel 
AE1 2 3 ? anti-parallel 
AE2 1 2 ? anti-parallel 
AE2 2 3 ? anti-parallel 
AE2 3 4 ? parallel      
AE2 4 5 ? anti-parallel 
AE3 1 2 ? anti-parallel 
AE3 2 3 ? anti-parallel 
AE3 3 4 ? anti-parallel 
AE4 1 2 ? anti-parallel 
AE4 2 3 ? anti-parallel 
AE4 3 4 ? parallel      
AE4 4 5 ? anti-parallel 
AE5 1 2 ? anti-parallel 
AE6 1 2 ? anti-parallel 
AE7 1 2 ? anti-parallel 
AE8 1 2 ? anti-parallel 
AE9 1 2 ? anti-parallel 
AF1 1 2 ? parallel      
AF1 2 3 ? anti-parallel 
AF2 1 2 ? anti-parallel 
AF3 1 2 ? anti-parallel 
AF4 1 2 ? anti-parallel 
AF5 1 2 ? anti-parallel 
AF5 2 3 ? anti-parallel 
AF5 3 4 ? parallel      
AF5 4 5 ? anti-parallel 
# 
loop_
_struct_sheet_range.sheet_id 
_struct_sheet_range.id 
_struct_sheet_range.beg_label_comp_id 
_struct_sheet_range.beg_label_asym_id 
_struct_sheet_range.beg_label_seq_id 
_struct_sheet_range.pdbx_beg_PDB_ins_code 
_struct_sheet_range.end_label_comp_id 
_struct_sheet_range.end_label_asym_id 
_struct_sheet_range.end_label_seq_id 
_struct_sheet_range.pdbx_end_PDB_ins_code 
_struct_sheet_range.beg_auth_comp_id 
_struct_sheet_range.beg_auth_asym_id 
_struct_sheet_range.beg_auth_seq_id 
_struct_sheet_range.end_auth_comp_id 
_struct_sheet_range.end_auth_asym_id 
_struct_sheet_range.end_auth_seq_id 
AA1 1 TRP A 61   ? ALA A 63   ? TRP A 61   ALA A 63   
AA1 2 MET A 70   ? ILE A 74   ? MET A 70   ILE A 74   
AA1 3 VAL A 91   ? ASP A 95   ? VAL A 91   ASP A 95   
AA1 4 PHE A 101  ? SER A 103  ? PHE A 101  SER A 103  
AA2 1 LYS A 110  ? ALA A 112  ? LYS A 110  ALA A 112  
AA2 2 LEU A 116  ? ASN A 124  ? LEU A 116  ASN A 124  
AA2 3 LYS A 131  ? CYS A 140  ? LYS A 131  CYS A 140  
AA2 4 VAL A 156  ? THR A 163  ? VAL A 156  THR A 163  
AA2 5 PHE A 149  ? ALA A 152  ? PHE A 149  ALA A 152  
AA3 1 TYR A 181  ? PHE A 183  ? TYR A 181  PHE A 183  
AA3 2 LYS A 189  ? ASP A 191  ? LYS A 189  ASP A 191  
AA4 1 TYR A 202  ? VAL A 204  ? TYR A 202  VAL A 204  
AA4 2 LEU A 213  ? ILE A 215  ? LEU A 213  ILE A 215  
AA5 1 LEU A 266  ? VAL A 271  ? LEU A 266  VAL A 271  
AA5 2 ALA A 287  ? VAL A 293  ? ALA A 287  VAL A 293  
AA5 3 ARG A 313  ? VAL A 319  ? ARG A 313  VAL A 319  
AA5 4 PRO A 304  ? ALA A 308  ? PRO A 304  ALA A 308  
AA6 1 TYR A 328  ? SER A 331  ? TYR A 328  SER A 331  
AA6 2 LEU A 410  ? SER A 415  ? LEU A 410  SER A 415  
AA6 3 ASP A 418  ? TYR A 423  ? ASP A 418  TYR A 423  
AA6 4 MET A 436  ? CYS A 443  ? MET A 436  CYS A 443  
AA6 5 THR A 464  ? THR A 471  ? THR A 464  THR A 471  
AA6 6 PRO A 455  ? PHE A 457  ? PRO A 455  PHE A 457  
AA7 1 TYR A 361  ? SER A 363  ? TYR A 361  SER A 363  
AA7 2 TYR A 370  ? LEU A 372  ? TYR A 370  LEU A 372  
AA7 3 VAL A 390  ? VAL A 393  ? VAL A 390  VAL A 393  
AA7 4 VAL A 401  ? GLY A 405  ? VAL A 401  GLY A 405  
AA8 1 GLY A 485  ? ASP A 488  ? GLY A 485  ASP A 488  
AA8 2 GLN A 491  ? ASP A 494  ? GLN A 491  ASP A 494  
AA9 1 VAL A 511  ? ASP A 512  ? VAL A 511  ASP A 512  
AA9 2 VAL A 605  ? LEU A 606  ? VAL A 605  LEU A 606  
AA9 3 PHE A 618  ? THR A 622  ? PHE A 618  THR A 622  
AA9 4 THR A 589  ? CYS A 595  ? THR A 589  CYS A 595  
AA9 5 ASN A 570  ? TYR A 575  ? ASN A 570  TYR A 575  
AA9 6 THR A 565  ? GLU A 567  ? THR A 565  GLU A 567  
AB1 1 HIS A 522  ? ILE A 525  ? HIS A 522  ILE A 525  
AB1 2 VAL A 546  ? VAL A 549  ? VAL A 546  VAL A 549  
AB1 3 LYS A 555  ? ASN A 556  ? LYS A 555  ASN A 556  
AB2 1 THR A 631  ? GLY A 633  ? THR A 631  GLY A 633  
AB2 2 LEU A 706  ? TYR A 709  ? LEU A 706  TYR A 709  
AB2 3 MET A 712  ? TYR A 717  ? MET A 712  TYR A 717  
AB2 4 THR A 733  ? CYS A 739  ? THR A 733  CYS A 739  
AB2 5 TYR A 758  ? THR A 764  ? TYR A 758  THR A 764  
AB2 6 PRO A 748  ? TYR A 750  ? PRO A 748  TYR A 750  
AB3 1 THR A 637  ? PHE A 639  ? THR A 637  PHE A 639  
AB3 2 SER A 646  ? ASP A 648  ? SER A 646  ASP A 648  
AB4 1 VAL A 660  ? GLU A 661  ? VAL A 660  GLU A 661  
AB4 2 TYR A 665  ? ILE A 669  ? TYR A 665  ILE A 669  
AB4 3 ALA A 686  ? SER A 690  ? ALA A 686  SER A 690  
AB4 4 SER A 696  ? ASN A 698  ? SER A 696  ASN A 698  
AB5 1 VAL A 777  ? THR A 778  ? VAL A 777  THR A 778  
AB5 2 GLN A 785  ? TYR A 786  ? GLN A 785  TYR A 786  
AB6 1 TRP A 802  ? SER A 804  ? TRP A 802  SER A 804  
AB6 2 ARG A 815  ? ILE A 819  ? ARG A 815  ILE A 819  
AB6 3 ALA A 837  ? TYR A 842  ? ALA A 837  TYR A 842  
AB6 4 VAL A 853  ? SER A 854  ? VAL A 853  SER A 854  
AB7 1 MET A 866  ? VAL A 867  ? MET A 866  VAL A 867  
AB7 2 LEU A 873  ? TYR A 877  ? LEU A 873  TYR A 877  
AB7 3 THR A 894  ? CYS A 901  ? THR A 894  CYS A 901  
AB7 4 VAL A 919  ? VAL A 920  ? VAL A 919  VAL A 920  
AB8 1 MET A 866  ? VAL A 867  ? MET A 866  VAL A 867  
AB8 2 LEU A 873  ? TYR A 877  ? LEU A 873  TYR A 877  
AB8 3 THR A 894  ? CYS A 901  ? THR A 894  CYS A 901  
AB8 4 LEU A 923  ? THR A 926  ? LEU A 923  THR A 926  
AB9 1 SER A 943  ? LYS A 945  ? SER A 943  LYS A 945  
AB9 2 VAL A 952  ? ASP A 954  ? VAL A 952  ASP A 954  
AC1 1 TYR A 964  ? VAL A 966  ? TYR A 964  VAL A 966  
AC1 2 PHE A 973  ? PHE A 975  ? PHE A 973  PHE A 975  
AC2 1 LEU A 1015 ? GLU A 1016 ? LEU A 1015 GLU A 1016 
AC2 2 THR A 1032 ? GLY A 1033 ? THR A 1032 GLY A 1033 
AC3 1 LEU A 1019 ? LEU A 1021 ? LEU A 1019 LEU A 1021 
AC3 2 ILE A 1027 ? ASN A 1030 ? ILE A 1027 ASN A 1030 
AC3 3 ILE A 1046 ? VAL A 1050 ? ILE A 1046 VAL A 1050 
AC3 4 PHE A 1080 ? GLU A 1081 ? PHE A 1080 GLU A 1081 
AC4 1 GLN A 1065 ? ILE A 1067 ? GLN A 1065 ILE A 1067 
AC4 2 ARG A 1074 ? THR A 1076 ? ARG A 1074 THR A 1076 
AC5 1 GLN A 1094 ? VAL A 1095 ? GLN A 1094 VAL A 1095 
AC5 2 TYR A 1103 ? ASP A 1104 ? TYR A 1103 ASP A 1104 
AC6 1 THR A 1128 ? PHE A 1129 ? THR A 1128 PHE A 1129 
AC6 2 LEU A 1152 ? VAL A 1153 ? LEU A 1152 VAL A 1153 
AC7 1 GLN A 1169 ? VAL A 1170 ? GLN A 1169 VAL A 1170 
AC7 2 LEU A 1176 ? TYR A 1180 ? LEU A 1176 TYR A 1180 
AC7 3 THR A 1193 ? LEU A 1197 ? THR A 1193 LEU A 1197 
AC7 4 GLU A 1215 ? TRP A 1220 ? GLU A 1215 TRP A 1220 
AC7 5 THR A 1207 ? ASN A 1212 ? THR A 1207 ASN A 1212 
AC8 1 THR A 1257 ? ARG A 1260 ? THR A 1257 ARG A 1260 
AC8 2 THR A 1265 ? PHE A 1268 ? THR A 1265 PHE A 1268 
AC8 3 SER A 1290 ? GLU A 1293 ? SER A 1290 GLU A 1293 
AC9 1 LEU A 1311 ? GLU A 1314 ? LEU A 1311 GLU A 1314 
AC9 2 VAL A 1317 ? TYR A 1322 ? VAL A 1317 TYR A 1322 
AC9 3 SER A 1335 ? CYS A 1342 ? SER A 1335 CYS A 1342 
AC9 4 SER A 1359 ? THR A 1366 ? SER A 1359 THR A 1366 
AC9 5 THR A 1346 ? LEU A 1352 ? THR A 1346 LEU A 1352 
AD1 1 SER A 1379 ? LYS A 1381 ? SER A 1379 LYS A 1381 
AD1 2 THR A 1387 ? ASP A 1389 ? THR A 1387 ASP A 1389 
AD2 1 TRP A 1400 ? GLU A 1401 ? TRP A 1400 GLU A 1401 
AD2 2 HIS A 1411 ? ILE A 1414 ? HIS A 1411 ILE A 1414 
AD2 3 VAL A 1435 ? LEU A 1438 ? VAL A 1435 LEU A 1438 
AD2 4 VAL A 1444 ? VAL A 1449 ? VAL A 1444 VAL A 1449 
AD2 5 LEU A 1459 ? VAL A 1465 ? LEU A 1459 VAL A 1465 
AD2 6 GLN A 1454 ? SER A 1456 ? GLN A 1454 SER A 1456 
AD3 1 TRP A 1400 ? GLU A 1401 ? TRP A 1400 GLU A 1401 
AD3 2 HIS A 1411 ? ILE A 1414 ? HIS A 1411 ILE A 1414 
AD3 3 VAL A 1435 ? LEU A 1438 ? VAL A 1435 LEU A 1438 
AD3 4 VAL A 1444 ? VAL A 1449 ? VAL A 1444 VAL A 1449 
AD3 5 LEU A 1459 ? VAL A 1465 ? LEU A 1459 VAL A 1465 
AD3 6 SER A 1478 ? PHE A 1483 ? SER A 1478 PHE A 1483 
AD3 7 GLU A 1504 ? TRP A 1509 ? GLU A 1504 TRP A 1509 
AD3 8 MET A 1495 ? VAL A 1500 ? MET A 1495 VAL A 1500 
AD4 1 ASN A 1520 ? HIS A 1522 ? ASN A 1520 HIS A 1522 
AD4 2 LEU A 1590 ? TYR A 1592 ? LEU A 1590 TYR A 1592 
AD4 3 LEU A 1597 ? LEU A 1599 ? LEU A 1597 LEU A 1599 
AD4 4 SER A 1617 ? CYS A 1623 ? SER A 1617 CYS A 1623 
AD4 5 THR A 1644 ? PHE A 1647 ? THR A 1644 PHE A 1647 
AD4 6 SER A 1637 ? ASP A 1639 ? SER A 1637 ASP A 1639 
AD5 1 ASN A 1520 ? HIS A 1522 ? ASN A 1520 HIS A 1522 
AD5 2 LEU A 1590 ? TYR A 1592 ? LEU A 1590 TYR A 1592 
AD5 3 LEU A 1597 ? LEU A 1599 ? LEU A 1597 LEU A 1599 
AD5 4 SER A 1617 ? CYS A 1623 ? SER A 1617 CYS A 1623 
AD5 5 HIS A 1650 ? THR A 1651 ? HIS A 1650 THR A 1651 
AD6 1 GLN A 1526 ? VAL A 1527 ? GLN A 1526 VAL A 1527 
AD6 2 PHE A 1536 ? ASP A 1537 ? PHE A 1536 ASP A 1537 
AD7 1 PHE A 1547 ? ALA A 1550 ? PHE A 1547 ALA A 1550 
AD7 2 LEU A 1556 ? LEU A 1559 ? LEU A 1556 LEU A 1559 
AD8 1 SER A 1662 ? ASN A 1665 ? SER A 1662 ASN A 1665 
AD8 2 SER A 1668 ? ASP A 1671 ? SER A 1668 ASP A 1671 
AD9 1 TYR A 1682 ? GLU A 1683 ? TYR A 1682 GLU A 1683 
AD9 2 PHE A 1699 ? ILE A 1701 ? PHE A 1699 ILE A 1701 
AD9 3 VAL A 1721 ? LYS A 1723 ? VAL A 1721 LYS A 1723 
AD9 4 ILE A 1731 ? ASP A 1732 ? ILE A 1731 ASP A 1732 
AE1 1 ARG A 1735 ? VAL A 1736 ? ARG A 1735 VAL A 1736 
AE1 2 VAL A 1749 ? GLU A 1754 ? VAL A 1749 GLU A 1754 
AE1 3 ILE A 1741 ? LEU A 1742 ? ILE A 1741 LEU A 1742 
AE2 1 ARG A 1735 ? VAL A 1736 ? ARG A 1735 VAL A 1736 
AE2 2 VAL A 1749 ? GLU A 1754 ? VAL A 1749 GLU A 1754 
AE2 3 THR A 1768 ? CYS A 1775 ? THR A 1768 CYS A 1775 
AE2 4 ASP A 1793 ? THR A 1800 ? ASP A 1793 THR A 1800 
AE2 5 LYS A 1785 ? LEU A 1786 ? LYS A 1785 LEU A 1786 
AE3 1 PHE A 1834 ? THR A 1837 ? PHE A 1834 THR A 1837 
AE3 2 THR A 1842 ? VAL A 1845 ? THR A 1842 VAL A 1845 
AE3 3 GLY A 1862 ? LEU A 1867 ? GLY A 1862 LEU A 1867 
AE3 4 GLY A 1876 ? ARG A 1877 ? GLY A 1876 ARG A 1877 
AE4 1 TYR A 1885 ? ARG A 1886 ? TYR A 1885 ARG A 1886 
AE4 2 ALA A 1891 ? TYR A 1896 ? ALA A 1891 TYR A 1896 
AE4 3 THR A 1959 ? LYS A 1965 ? THR A 1959 LYS A 1965 
AE4 4 GLU A 1985 ? GLU A 1989 ? GLU A 1985 GLU A 1989 
AE4 5 VAL A 1977 ? GLU A 1980 ? VAL A 1977 GLU A 1980 
AE5 1 PHE A 1916 ? PHE A 1918 ? PHE A 1916 PHE A 1918 
AE5 2 LYS A 1921 ? TYR A 1923 ? LYS A 1921 TYR A 1923 
AE6 1 TRP A 1935 ? ALA A 1937 ? TRP A 1935 ALA A 1937 
AE6 2 TRP A 1948 ? PHE A 1950 ? TRP A 1948 PHE A 1950 
AE7 1 LYS A 2004 ? VAL A 2006 ? LYS A 2004 VAL A 2006 
AE7 2 THR A 2011 ? ASP A 2013 ? THR A 2011 ASP A 2013 
AE8 1 CYS A 2055 ? LYS A 2057 ? CYS A 2055 LYS A 2057 
AE8 2 VAL A 2063 ? VAL A 2065 ? VAL A 2063 VAL A 2065 
AE9 1 LEU A 2074 ? VAL A 2077 ? LEU A 2074 VAL A 2077 
AE9 2 ARG A 2080 ? VAL A 2083 ? ARG A 2080 VAL A 2083 
AF1 1 THR A 2104 ? CYS A 2105 ? THR A 2104 CYS A 2105 
AF1 2 TYR A 2124 ? SER A 2130 ? TYR A 2124 SER A 2130 
AF1 3 GLY A 2110 ? PHE A 2117 ? GLY A 2110 PHE A 2117 
AF2 1 THR A 2149 ? ASN A 2150 ? THR A 2149 ASN A 2150 
AF2 2 ARG A 2155 ? SER A 2156 ? ARG A 2155 SER A 2156 
AF3 1 VAL A 2173 ? THR A 2175 ? VAL A 2173 THR A 2175 
AF3 2 TYR A 2182 ? ILE A 2184 ? TYR A 2182 ILE A 2184 
AF4 1 ALA A 2200 ? ILE A 2202 ? ALA A 2200 ILE A 2202 
AF4 2 GLY A 2217 ? THR A 2218 ? GLY A 2217 THR A 2218 
AF5 1 THR A 2222 ? ARG A 2223 ? THR A 2222 ARG A 2223 
AF5 2 ASP A 2232 ? PHE A 2235 ? ASP A 2232 PHE A 2235 
AF5 3 THR A 2252 ? PHE A 2255 ? THR A 2252 PHE A 2255 
AF5 4 GLN A 2276 ? TRP A 2281 ? GLN A 2276 TRP A 2281 
AF5 5 HIS A 2270 ? THR A 2272 ? HIS A 2270 THR A 2272 
# 
loop_
_pdbx_struct_sheet_hbond.sheet_id 
_pdbx_struct_sheet_hbond.range_id_1 
_pdbx_struct_sheet_hbond.range_id_2 
_pdbx_struct_sheet_hbond.range_1_label_atom_id 
_pdbx_struct_sheet_hbond.range_1_label_comp_id 
_pdbx_struct_sheet_hbond.range_1_label_asym_id 
_pdbx_struct_sheet_hbond.range_1_label_seq_id 
_pdbx_struct_sheet_hbond.range_1_PDB_ins_code 
_pdbx_struct_sheet_hbond.range_1_auth_atom_id 
_pdbx_struct_sheet_hbond.range_1_auth_comp_id 
_pdbx_struct_sheet_hbond.range_1_auth_asym_id 
_pdbx_struct_sheet_hbond.range_1_auth_seq_id 
_pdbx_struct_sheet_hbond.range_2_label_atom_id 
_pdbx_struct_sheet_hbond.range_2_label_comp_id 
_pdbx_struct_sheet_hbond.range_2_label_asym_id 
_pdbx_struct_sheet_hbond.range_2_label_seq_id 
_pdbx_struct_sheet_hbond.range_2_PDB_ins_code 
_pdbx_struct_sheet_hbond.range_2_auth_atom_id 
_pdbx_struct_sheet_hbond.range_2_auth_comp_id 
_pdbx_struct_sheet_hbond.range_2_auth_asym_id 
_pdbx_struct_sheet_hbond.range_2_auth_seq_id 
AA1 1 2 N ALA A 63   ? N ALA A 63   O TYR A 72   ? O TYR A 72   
AA1 2 3 N LYS A 73   ? N LYS A 73   O CYS A 92   ? O CYS A 92   
AA1 3 4 N MET A 93   ? N MET A 93   O HIS A 102  ? O HIS A 102  
AA2 1 2 N THR A 111  ? N THR A 111  O GLU A 118  ? O GLU A 118  
AA2 2 3 N LEU A 117  ? N LEU A 117  O ILE A 136  ? O ILE A 136  
AA2 3 4 N THR A 137  ? N THR A 137  O PHE A 159  ? O PHE A 159  
AA2 4 5 O TYR A 158  ? O TYR A 158  N THR A 151  ? N THR A 151  
AA3 1 2 N ALA A 182  ? N ALA A 182  O HIS A 190  ? O HIS A 190  
AA4 1 2 N VAL A 204  ? N VAL A 204  O LEU A 213  ? O LEU A 213  
AA5 1 2 N TYR A 270  ? N TYR A 270  O VAL A 288  ? O VAL A 288  
AA5 2 3 N THR A 291  ? N THR A 291  O TRP A 318  ? O TRP A 318  
AA5 3 4 O GLU A 315  ? O GLU A 315  N THR A 307  ? N THR A 307  
AA6 1 2 N LEU A 329  ? N LEU A 329  O TYR A 414  ? O TYR A 414  
AA6 2 3 N THR A 411  ? N THR A 411  O ILE A 422  ? O ILE A 422  
AA6 3 4 N LEU A 421  ? N LEU A 421  O ILE A 439  ? O ILE A 439  
AA6 4 5 N ASN A 440  ? N ASN A 440  O PHE A 467  ? O PHE A 467  
AA6 5 6 O THR A 468  ? O THR A 468  N VAL A 456  ? N VAL A 456  
AA7 1 2 N SER A 363  ? N SER A 363  O TYR A 370  ? O TYR A 370  
AA7 2 3 N TYR A 371  ? N TYR A 371  O CYS A 391  ? O CYS A 391  
AA7 3 4 N GLN A 392  ? N GLN A 392  O LYS A 402  ? O LYS A 402  
AA8 1 2 N ASP A 488  ? N ASP A 488  O GLN A 491  ? O GLN A 491  
AA9 1 2 N VAL A 511  ? N VAL A 511  O LEU A 606  ? O LEU A 606  
AA9 2 3 N VAL A 605  ? N VAL A 605  O GLU A 619  ? O GLU A 619  
AA9 3 4 O TRP A 620  ? O TRP A 620  N MET A 594  ? N MET A 594  
AA9 4 5 O THR A 589  ? O THR A 589  N TYR A 575  ? N TYR A 575  
AA9 5 6 O ASN A 570  ? O ASN A 570  N GLU A 567  ? N GLU A 567  
AB1 1 2 N PHE A 524  ? N PHE A 524  O CYS A 547  ? O CYS A 547  
AB1 2 3 N ALA A 548  ? N ALA A 548  O LYS A 555  ? O LYS A 555  
AB2 1 2 N THR A 631  ? N THR A 631  O TYR A 708  ? O TYR A 708  
AB2 2 3 N SER A 707  ? N SER A 707  O GLN A 714  ? O GLN A 714  
AB2 3 4 N TYR A 717  ? N TYR A 717  O THR A 733  ? O THR A 733  
AB2 4 5 N THR A 736  ? N THR A 736  O TRP A 762  ? O TRP A 762  
AB2 5 6 O ARG A 761  ? O ARG A 761  N GLU A 749  ? N GLU A 749  
AB3 1 2 N VAL A 638  ? N VAL A 638  O PHE A 647  ? O PHE A 647  
AB4 1 2 N VAL A 660  ? N VAL A 660  O PHE A 667  ? O PHE A 667  
AB4 2 3 N GLU A 666  ? N GLU A 666  O VAL A 689  ? O VAL A 689  
AB4 3 4 N GLN A 688  ? N GLN A 688  O TRP A 697  ? O TRP A 697  
AB5 1 2 N VAL A 777  ? N VAL A 777  O TYR A 786  ? O TYR A 786  
AB6 1 2 N SER A 804  ? N SER A 804  O TYR A 817  ? O TYR A 817  
AB6 2 3 N TYR A 818  ? N TYR A 818  O CYS A 838  ? O CYS A 838  
AB6 3 4 N LYS A 841  ? N LYS A 841  O SER A 854  ? O SER A 854  
AB7 1 2 N MET A 866  ? N MET A 866  O LEU A 874  ? O LEU A 874  
AB7 2 3 N LEU A 873  ? N LEU A 873  O LEU A 899  ? O LEU A 899  
AB7 3 4 N THR A 894  ? N THR A 894  O VAL A 920  ? O VAL A 920  
AB8 1 2 N MET A 866  ? N MET A 866  O LEU A 874  ? O LEU A 874  
AB8 2 3 N LEU A 873  ? N LEU A 873  O LEU A 899  ? O LEU A 899  
AB8 3 4 N HIS A 898  ? N HIS A 898  O TRP A 924  ? O TRP A 924  
AB9 1 2 N ILE A 944  ? N ILE A 944  O PHE A 953  ? O PHE A 953  
AC1 1 2 N TYR A 964  ? N TYR A 964  O PHE A 975  ? O PHE A 975  
AC2 1 2 N GLU A 1016 ? N GLU A 1016 O THR A 1032 ? O THR A 1032 
AC3 1 2 N GLN A 1020 ? N GLN A 1020 O THR A 1028 ? O THR A 1028 
AC3 2 3 N ILE A 1027 ? N ILE A 1027 O PHE A 1049 ? O PHE A 1049 
AC3 3 4 N ARG A 1048 ? N ARG A 1048 O PHE A 1080 ? O PHE A 1080 
AC4 1 2 N ASP A 1066 ? N ASP A 1066 O ASP A 1075 ? O ASP A 1075 
AC5 1 2 N VAL A 1095 ? N VAL A 1095 O TYR A 1103 ? O TYR A 1103 
AC6 1 2 N THR A 1128 ? N THR A 1128 O VAL A 1153 ? O VAL A 1153 
AC7 1 2 N GLN A 1169 ? N GLN A 1169 O SER A 1177 ? O SER A 1177 
AC7 2 3 N LEU A 1178 ? N LEU A 1178 O ILE A 1195 ? O ILE A 1195 
AC7 3 4 N ASN A 1196 ? N ASN A 1196 O PHE A 1218 ? O PHE A 1218 
AC7 4 5 O VAL A 1217 ? O VAL A 1217 N GLN A 1209 ? N GLN A 1209 
AC8 1 2 N THR A 1257 ? N THR A 1257 O PHE A 1268 ? O PHE A 1268 
AC8 2 3 N THR A 1265 ? N THR A 1265 O GLU A 1293 ? O GLU A 1293 
AC9 1 2 N THR A 1312 ? N THR A 1312 O LYS A 1319 ? O LYS A 1319 
AC9 2 3 N MET A 1320 ? N MET A 1320 O ILE A 1338 ? O ILE A 1338 
AC9 3 4 N PHE A 1339 ? N PHE A 1339 O TRP A 1364 ? O TRP A 1364 
AC9 4 5 O GLU A 1363 ? O GLU A 1363 N VAL A 1350 ? N VAL A 1350 
AD1 1 2 N PHE A 1380 ? N PHE A 1380 O TYR A 1388 ? O TYR A 1388 
AD2 1 2 N TRP A 1400 ? N TRP A 1400 O ILE A 1414 ? O ILE A 1414 
AD2 2 3 N HIS A 1411 ? N HIS A 1411 O LEU A 1438 ? O LEU A 1438 
AD2 3 4 N VAL A 1435 ? N VAL A 1435 O LEU A 1446 ? O LEU A 1446 
AD2 4 5 N ARG A 1448 ? N ARG A 1448 O VAL A 1465 ? O VAL A 1465 
AD2 5 6 O LEU A 1461 ? O LEU A 1461 N GLN A 1454 ? N GLN A 1454 
AD3 1 2 N TRP A 1400 ? N TRP A 1400 O ILE A 1414 ? O ILE A 1414 
AD3 2 3 N HIS A 1411 ? N HIS A 1411 O LEU A 1438 ? O LEU A 1438 
AD3 3 4 N VAL A 1435 ? N VAL A 1435 O LEU A 1446 ? O LEU A 1446 
AD3 4 5 N ARG A 1448 ? N ARG A 1448 O VAL A 1465 ? O VAL A 1465 
AD3 5 6 N TYR A 1464 ? N TYR A 1464 O THR A 1479 ? O THR A 1479 
AD3 6 7 N ARG A 1482 ? N ARG A 1482 O PHE A 1507 ? O PHE A 1507 
AD3 7 8 O SER A 1508 ? O SER A 1508 N MET A 1495 ? N MET A 1495 
AD4 1 2 N HIS A 1522 ? N HIS A 1522 O LEU A 1590 ? O LEU A 1590 
AD4 2 3 N THR A 1591 ? N THR A 1591 O GLN A 1598 ? O GLN A 1598 
AD4 3 4 N LEU A 1597 ? N LEU A 1597 O PHE A 1621 ? O PHE A 1621 
AD4 4 5 N SER A 1620 ? N SER A 1620 O PHE A 1647 ? O PHE A 1647 
AD4 5 6 O THR A 1644 ? O THR A 1644 N ASP A 1639 ? N ASP A 1639 
AD5 1 2 N HIS A 1522 ? N HIS A 1522 O LEU A 1590 ? O LEU A 1590 
AD5 2 3 N THR A 1591 ? N THR A 1591 O GLN A 1598 ? O GLN A 1598 
AD5 3 4 N LEU A 1597 ? N LEU A 1597 O PHE A 1621 ? O PHE A 1621 
AD5 4 5 N VAL A 1622 ? N VAL A 1622 O THR A 1651 ? O THR A 1651 
AD6 1 2 N VAL A 1527 ? N VAL A 1527 O PHE A 1536 ? O PHE A 1536 
AD7 1 2 N PHE A 1547 ? N PHE A 1547 O LEU A 1559 ? O LEU A 1559 
AD8 1 2 N VAL A 1663 ? N VAL A 1663 O ILE A 1670 ? O ILE A 1670 
AD9 1 2 N TYR A 1682 ? N TYR A 1682 O ILE A 1701 ? O ILE A 1701 
AD9 2 3 N TYR A 1700 ? N TYR A 1700 O CYS A 1722 ? O CYS A 1722 
AD9 3 4 N LYS A 1723 ? N LYS A 1723 O ILE A 1731 ? O ILE A 1731 
AE1 1 2 N ARG A 1735 ? N ARG A 1735 O GLU A 1754 ? O GLU A 1754 
AE1 2 3 O TYR A 1750 ? O TYR A 1750 N ILE A 1741 ? N ILE A 1741 
AE2 1 2 N ARG A 1735 ? N ARG A 1735 O GLU A 1754 ? O GLU A 1754 
AE2 2 3 N PHE A 1753 ? N PHE A 1753 O SER A 1769 ? O SER A 1769 
AE2 3 4 N THR A 1772 ? N THR A 1772 O TRP A 1798 ? O TRP A 1798 
AE2 4 5 O GLU A 1797 ? O GLU A 1797 N LYS A 1785 ? N LYS A 1785 
AE3 1 2 N PHE A 1834 ? N PHE A 1834 O VAL A 1845 ? O VAL A 1845 
AE3 2 3 N SER A 1844 ? N SER A 1844 O CYS A 1865 ? O CYS A 1865 
AE3 3 4 N ALA A 1863 ? N ALA A 1863 O GLY A 1876 ? O GLY A 1876 
AE4 1 2 N ARG A 1886 ? N ARG A 1886 O ALA A 1891 ? O ALA A 1891 
AE4 2 3 N LEU A 1894 ? N LEU A 1894 O ILE A 1962 ? O ILE A 1962 
AE4 3 4 N ILE A 1963 ? N ILE A 1963 O PHE A 1988 ? O PHE A 1988 
AE4 4 5 O THR A 1987 ? O THR A 1987 N PHE A 1978 ? N PHE A 1978 
AE5 1 2 N PHE A 1916 ? N PHE A 1916 O TYR A 1923 ? O TYR A 1923 
AE6 1 2 N CYS A 1936 ? N CYS A 1936 O GLY A 1949 ? O GLY A 1949 
AE7 1 2 N PHE A 2005 ? N PHE A 2005 O TYR A 2012 ? O TYR A 2012 
AE8 1 2 N LYS A 2056 ? N LYS A 2056 O GLN A 2064 ? O GLN A 2064 
AE9 1 2 N ASP A 2075 ? N ASP A 2075 O ILE A 2082 ? O ILE A 2082 
AF1 1 2 N THR A 2104 ? N THR A 2104 O TRP A 2128 ? O TRP A 2128 
AF1 2 3 O SER A 2127 ? O SER A 2127 N SER A 2113 ? N SER A 2113 
AF2 1 2 N ASN A 2150 ? N ASN A 2150 O ARG A 2155 ? O ARG A 2155 
AF3 1 2 N VAL A 2173 ? N VAL A 2173 O ILE A 2184 ? O ILE A 2184 
AF4 1 2 N SER A 2201 ? N SER A 2201 O GLY A 2217 ? O GLY A 2217 
AF5 1 2 N ARG A 2223 ? N ARG A 2223 O VAL A 2234 ? O VAL A 2234 
AF5 2 3 N VAL A 2233 ? N VAL A 2233 O ILE A 2253 ? O ILE A 2253 
AF5 3 4 N PHE A 2254 ? N PHE A 2254 O TRP A 2281 ? O TRP A 2281 
AF5 4 5 O LEU A 2278 ? O LEU A 2278 N HIS A 2270 ? N HIS A 2270 
# 
_atom_sites.entry_id                    6UM1 
_atom_sites.Cartn_transf_matrix[1][1]   ? 
_atom_sites.Cartn_transf_matrix[1][2]   ? 
_atom_sites.Cartn_transf_matrix[1][3]   ? 
_atom_sites.Cartn_transf_matrix[2][1]   ? 
_atom_sites.Cartn_transf_matrix[2][2]   ? 
_atom_sites.Cartn_transf_matrix[2][3]   ? 
_atom_sites.Cartn_transf_matrix[3][1]   ? 
_atom_sites.Cartn_transf_matrix[3][2]   ? 
_atom_sites.Cartn_transf_matrix[3][3]   ? 
_atom_sites.Cartn_transf_vector[1]      ? 
_atom_sites.Cartn_transf_vector[2]      ? 
_atom_sites.Cartn_transf_vector[3]      ? 
_atom_sites.fract_transf_matrix[1][1]   1.000000 
_atom_sites.fract_transf_matrix[1][2]   0.000000 
_atom_sites.fract_transf_matrix[1][3]   0.000000 
_atom_sites.fract_transf_matrix[2][1]   0.000000 
_atom_sites.fract_transf_matrix[2][2]   1.000000 
_atom_sites.fract_transf_matrix[2][3]   0.000000 
_atom_sites.fract_transf_matrix[3][1]   0.000000 
_atom_sites.fract_transf_matrix[3][2]   0.000000 
_atom_sites.fract_transf_matrix[3][3]   1.000000 
_atom_sites.fract_transf_vector[1]      0.00000 
_atom_sites.fract_transf_vector[2]      0.00000 
_atom_sites.fract_transf_vector[3]      0.00000 
_atom_sites.solution_primary            ? 
_atom_sites.solution_secondary          ? 
_atom_sites.solution_hydrogens          ? 
_atom_sites.special_details             ? 
# 
loop_
_atom_type.symbol 
C 
N 
O 
S 
# 
loop_
_atom_site.group_PDB 
_atom_site.id 
_atom_site.type_symbol 
_atom_site.label_atom_id 
_atom_site.label_alt_id 
_atom_site.label_comp_id 
_atom_site.label_asym_id 
_atom_site.label_entity_id 
_atom_site.label_seq_id 
_atom_site.pdbx_PDB_ins_code 
_atom_site.Cartn_x 
_atom_site.Cartn_y 
_atom_site.Cartn_z 
_atom_site.occupancy 
_atom_site.B_iso_or_equiv 
_atom_site.pdbx_formal_charge 
_atom_site.auth_seq_id 
_atom_site.auth_comp_id 
_atom_site.auth_asym_id 
_atom_site.auth_atom_id 
_atom_site.pdbx_PDB_model_num 
ATOM   1     N N   . ALA A 1 51   ? 173.158 142.121 89.989  1.00 37.03 ? 51   ALA A N   1 
ATOM   2     C CA  . ALA A 1 51   ? 174.436 142.012 90.772  1.00 36.52 ? 51   ALA A CA  1 
ATOM   3     C C   . ALA A 1 51   ? 174.285 140.967 91.890  1.00 34.99 ? 51   ALA A C   1 
ATOM   4     O O   . ALA A 1 51   ? 173.240 140.284 91.925  1.00 35.25 ? 51   ALA A O   1 
ATOM   5     C CB  . ALA A 1 51   ? 174.817 143.371 91.316  1.00 36.99 ? 51   ALA A CB  1 
ATOM   6     N N   . GLU A 1 52   ? 175.298 140.845 92.756  1.00 32.49 ? 52   GLU A N   1 
ATOM   7     C CA  . GLU A 1 52   ? 175.335 139.913 93.920  1.00 30.18 ? 52   GLU A CA  1 
ATOM   8     C C   . GLU A 1 52   ? 174.229 140.292 94.923  1.00 25.43 ? 52   GLU A C   1 
ATOM   9     O O   . GLU A 1 52   ? 174.080 141.499 95.202  1.00 25.37 ? 52   GLU A O   1 
ATOM   10    C CB  . GLU A 1 52   ? 176.726 139.950 94.566  1.00 32.42 ? 52   GLU A CB  1 
ATOM   11    C CG  . GLU A 1 52   ? 177.045 138.749 95.444  1.00 33.92 ? 52   GLU A CG  1 
ATOM   12    C CD  . GLU A 1 52   ? 177.581 137.521 94.723  1.00 34.71 ? 52   GLU A CD  1 
ATOM   13    O OE1 . GLU A 1 52   ? 178.367 137.684 93.766  1.00 34.90 ? 52   GLU A OE1 1 
ATOM   14    O OE2 . GLU A 1 52   ? 177.218 136.398 95.129  1.00 35.32 ? 52   GLU A OE2 1 
ATOM   15    N N   . PHE A 1 53   ? 173.486 139.293 95.426  1.00 19.71 ? 53   PHE A N   1 
ATOM   16    C CA  . PHE A 1 53   ? 172.416 139.395 96.464  1.00 15.96 ? 53   PHE A CA  1 
ATOM   17    C C   . PHE A 1 53   ? 171.200 140.162 95.934  1.00 13.11 ? 53   PHE A C   1 
ATOM   18    O O   . PHE A 1 53   ? 170.800 141.186 96.493  1.00 13.00 ? 53   PHE A O   1 
ATOM   19    C CB  . PHE A 1 53   ? 172.970 140.003 97.755  1.00 15.28 ? 53   PHE A CB  1 
ATOM   20    C CG  . PHE A 1 53   ? 174.103 139.223 98.370  1.00 14.87 ? 53   PHE A CG  1 
ATOM   21    C CD1 . PHE A 1 53   ? 173.892 137.945 98.867  1.00 14.57 ? 53   PHE A CD1 1 
ATOM   22    C CD2 . PHE A 1 53   ? 175.377 139.763 98.458  1.00 14.72 ? 53   PHE A CD2 1 
ATOM   23    C CE1 . PHE A 1 53   ? 174.931 137.223 99.435  1.00 14.46 ? 53   PHE A CE1 1 
ATOM   24    C CE2 . PHE A 1 53   ? 176.415 139.040 99.028  1.00 14.65 ? 53   PHE A CE2 1 
ATOM   25    C CZ  . PHE A 1 53   ? 176.191 137.772 99.514  1.00 14.58 ? 53   PHE A CZ  1 
ATOM   26    N N   . PRO A 1 54   ? 170.508 139.634 94.896  1.00 10.09 ? 54   PRO A N   1 
ATOM   27    C CA  . PRO A 1 54   ? 169.594 140.431 94.069  1.00 9.28  ? 54   PRO A CA  1 
ATOM   28    C C   . PRO A 1 54   ? 168.437 141.169 94.764  1.00 9.00  ? 54   PRO A C   1 
ATOM   29    O O   . PRO A 1 54   ? 167.988 142.152 94.203  1.00 9.25  ? 54   PRO A O   1 
ATOM   30    C CB  . PRO A 1 54   ? 168.967 139.392 93.124  1.00 9.04  ? 54   PRO A CB  1 
ATOM   31    C CG  . PRO A 1 54   ? 169.968 138.262 93.091  1.00 8.93  ? 54   PRO A CG  1 
ATOM   32    C CD  . PRO A 1 54   ? 170.528 138.219 94.495  1.00 9.23  ? 54   PRO A CD  1 
ATOM   33    N N   . GLU A 1 55   ? 167.988 140.693 95.932  1.00 8.98  ? 55   GLU A N   1 
ATOM   34    C CA  . GLU A 1 55   ? 166.830 141.265 96.681  1.00 9.32  ? 55   GLU A CA  1 
ATOM   35    C C   . GLU A 1 55   ? 167.325 142.221 97.780  1.00 9.56  ? 55   GLU A C   1 
ATOM   36    O O   . GLU A 1 55   ? 166.587 142.392 98.773  1.00 8.91  ? 55   GLU A O   1 
ATOM   37    C CB  . GLU A 1 55   ? 165.934 140.153 97.245  1.00 9.67  ? 55   GLU A CB  1 
ATOM   38    C CG  . GLU A 1 55   ? 166.621 139.195 98.212  1.00 10.01 ? 55   GLU A CG  1 
ATOM   39    C CD  . GLU A 1 55   ? 167.224 137.947 97.587  1.00 10.42 ? 55   GLU A CD  1 
ATOM   40    O OE1 . GLU A 1 55   ? 167.620 138.004 96.403  1.00 10.51 ? 55   GLU A OE1 1 
ATOM   41    O OE2 . GLU A 1 55   ? 167.305 136.920 98.289  1.00 10.82 ? 55   GLU A OE2 1 
ATOM   42    N N   . LEU A 1 56   ? 168.498 142.848 97.601  1.00 11.01 ? 56   LEU A N   1 
ATOM   43    C CA  . LEU A 1 56   ? 169.152 143.702 98.638  1.00 12.09 ? 56   LEU A CA  1 
ATOM   44    C C   . LEU A 1 56   ? 169.424 145.136 98.148  1.00 12.28 ? 56   LEU A C   1 
ATOM   45    O O   . LEU A 1 56   ? 169.977 145.919 98.950  1.00 11.68 ? 56   LEU A O   1 
ATOM   46    C CB  . LEU A 1 56   ? 170.450 143.011 99.064  1.00 12.71 ? 56   LEU A CB  1 
ATOM   47    C CG  . LEU A 1 56   ? 170.400 142.307 100.416 1.00 13.00 ? 56   LEU A CG  1 
ATOM   48    C CD1 . LEU A 1 56   ? 169.416 141.149 100.404 1.00 12.33 ? 56   LEU A CD1 1 
ATOM   49    C CD2 . LEU A 1 56   ? 171.779 141.818 100.816 1.00 13.66 ? 56   LEU A CD2 1 
ATOM   50    N N   . CYS A 1 57   ? 169.032 145.489 96.918  1.00 12.49 ? 57   CYS A N   1 
ATOM   51    C CA  . CYS A 1 57   ? 169.341 146.797 96.268  1.00 12.22 ? 57   CYS A CA  1 
ATOM   52    C C   . CYS A 1 57   ? 168.192 147.799 96.448  1.00 9.90  ? 57   CYS A C   1 
ATOM   53    O O   . CYS A 1 57   ? 168.487 148.991 96.673  1.00 9.32  ? 57   CYS A O   1 
ATOM   54    C CB  . CYS A 1 57   ? 169.639 146.613 94.784  1.00 14.28 ? 57   CYS A CB  1 
ATOM   55    S SG  . CYS A 1 57   ? 171.396 146.344 94.435  1.00 16.52 ? 57   CYS A SG  1 
ATOM   56    N N   . SER A 1 58   ? 166.943 147.327 96.359  1.00 7.48  ? 58   SER A N   1 
ATOM   57    C CA  . SER A 1 58   ? 165.694 148.142 96.305  1.00 5.60  ? 58   SER A CA  1 
ATOM   58    C C   . SER A 1 58   ? 165.532 149.051 97.535  1.00 3.71  ? 58   SER A C   1 
ATOM   59    O O   . SER A 1 58   ? 164.784 150.042 97.412  1.00 3.76  ? 58   SER A O   1 
ATOM   60    C CB  . SER A 1 58   ? 164.482 147.253 96.123  1.00 5.68  ? 58   SER A CB  1 
ATOM   61    O OG  . SER A 1 58   ? 163.277 147.962 96.379  1.00 5.66  ? 58   SER A OG  1 
ATOM   62    N N   . TYR A 1 59   ? 166.181 148.738 98.663  1.00 1.67  ? 59   TYR A N   1 
ATOM   63    C CA  . TYR A 1 59   ? 166.043 149.474 99.950  1.00 0.50  ? 59   TYR A CA  1 
ATOM   64    C C   . TYR A 1 59   ? 167.409 149.937 100.461 1.00 0.50  ? 59   TYR A C   1 
ATOM   65    O O   . TYR A 1 59   ? 168.446 149.407 100.009 1.00 0.50  ? 59   TYR A O   1 
ATOM   66    C CB  . TYR A 1 59   ? 165.336 148.589 100.977 1.00 1.08  ? 59   TYR A CB  1 
ATOM   67    C CG  . TYR A 1 59   ? 163.980 148.129 100.514 1.00 1.85  ? 59   TYR A CG  1 
ATOM   68    C CD1 . TYR A 1 59   ? 162.859 148.922 100.703 1.00 2.38  ? 59   TYR A CD1 1 
ATOM   69    C CD2 . TYR A 1 59   ? 163.821 146.928 99.839  1.00 2.23  ? 59   TYR A CD2 1 
ATOM   70    C CE1 . TYR A 1 59   ? 161.608 148.522 100.260 1.00 2.61  ? 59   TYR A CE1 1 
ATOM   71    C CE2 . TYR A 1 59   ? 162.577 146.511 99.392  1.00 2.56  ? 59   TYR A CE2 1 
ATOM   72    C CZ  . TYR A 1 59   ? 161.467 147.311 99.602  1.00 2.68  ? 59   TYR A CZ  1 
ATOM   73    O OH  . TYR A 1 59   ? 160.238 146.915 99.163  1.00 2.54  ? 59   TYR A OH  1 
ATOM   74    N N   . THR A 1 60   ? 167.388 150.908 101.380 1.00 0.50  ? 60   THR A N   1 
ATOM   75    C CA  . THR A 1 60   ? 168.570 151.430 102.117 1.00 0.50  ? 60   THR A CA  1 
ATOM   76    C C   . THR A 1 60   ? 168.525 150.870 103.543 1.00 0.50  ? 60   THR A C   1 
ATOM   77    O O   . THR A 1 60   ? 167.488 151.044 104.215 1.00 0.50  ? 60   THR A O   1 
ATOM   78    C CB  . THR A 1 60   ? 168.617 152.963 102.070 1.00 0.50  ? 60   THR A CB  1 
ATOM   79    O OG1 . THR A 1 60   ? 168.869 153.335 100.714 1.00 0.50  ? 60   THR A OG1 1 
ATOM   80    C CG2 . THR A 1 60   ? 169.678 153.567 102.966 1.00 0.50  ? 60   THR A CG2 1 
ATOM   81    N N   . TRP A 1 61   ? 169.615 150.228 103.968 1.00 0.50  ? 61   TRP A N   1 
ATOM   82    C CA  . TRP A 1 61   ? 169.739 149.499 105.257 1.00 0.50  ? 61   TRP A CA  1 
ATOM   83    C C   . TRP A 1 61   ? 170.524 150.343 106.268 1.00 0.50  ? 61   TRP A C   1 
ATOM   84    O O   . TRP A 1 61   ? 171.596 150.867 105.900 1.00 0.50  ? 61   TRP A O   1 
ATOM   85    C CB  . TRP A 1 61   ? 170.381 148.131 105.017 1.00 0.50  ? 61   TRP A CB  1 
ATOM   86    C CG  . TRP A 1 61   ? 169.591 147.280 104.074 1.00 0.50  ? 61   TRP A CG  1 
ATOM   87    C CD1 . TRP A 1 61   ? 169.766 147.155 102.726 1.00 0.50  ? 61   TRP A CD1 1 
ATOM   88    C CD2 . TRP A 1 61   ? 168.460 146.460 104.410 1.00 0.50  ? 61   TRP A CD2 1 
ATOM   89    N NE1 . TRP A 1 61   ? 168.834 146.300 102.204 1.00 0.50  ? 61   TRP A NE1 1 
ATOM   90    C CE2 . TRP A 1 61   ? 168.018 145.858 103.212 1.00 0.50  ? 61   TRP A CE2 1 
ATOM   91    C CE3 . TRP A 1 61   ? 167.786 146.170 105.602 1.00 0.50  ? 61   TRP A CE3 1 
ATOM   92    C CZ2 . TRP A 1 61   ? 166.932 144.985 103.179 1.00 0.50  ? 61   TRP A CZ2 1 
ATOM   93    C CZ3 . TRP A 1 61   ? 166.717 145.303 105.569 1.00 0.50  ? 61   TRP A CZ3 1 
ATOM   94    C CH2 . TRP A 1 61   ? 166.297 144.722 104.371 1.00 0.50  ? 61   TRP A CH2 1 
ATOM   95    N N   . GLU A 1 62   ? 169.998 150.458 107.493 1.00 0.50  ? 62   GLU A N   1 
ATOM   96    C CA  . GLU A 1 62   ? 170.549 151.284 108.602 1.00 0.50  ? 62   GLU A CA  1 
ATOM   97    C C   . GLU A 1 62   ? 171.103 150.359 109.690 1.00 0.50  ? 62   GLU A C   1 
ATOM   98    O O   . GLU A 1 62   ? 170.459 149.330 109.971 1.00 0.50  ? 62   GLU A O   1 
ATOM   99    C CB  . GLU A 1 62   ? 169.470 152.196 109.189 1.00 0.50  ? 62   GLU A CB  1 
ATOM   100   C CG  . GLU A 1 62   ? 169.050 153.327 108.270 1.00 0.50  ? 62   GLU A CG  1 
ATOM   101   C CD  . GLU A 1 62   ? 168.075 154.333 108.863 1.00 0.50  ? 62   GLU A CD  1 
ATOM   102   O OE1 . GLU A 1 62   ? 167.146 153.909 109.581 1.00 0.50  ? 62   GLU A OE1 1 
ATOM   103   O OE2 . GLU A 1 62   ? 168.242 155.543 108.600 1.00 0.50  ? 62   GLU A OE2 1 
ATOM   104   N N   . ALA A 1 63   ? 172.248 150.727 110.272 1.00 0.50  ? 63   ALA A N   1 
ATOM   105   C CA  . ALA A 1 63   ? 172.968 149.971 111.324 1.00 0.50  ? 63   ALA A CA  1 
ATOM   106   C C   . ALA A 1 63   ? 173.403 150.935 112.431 1.00 0.50  ? 63   ALA A C   1 
ATOM   107   O O   . ALA A 1 63   ? 174.299 151.771 112.172 1.00 0.50  ? 63   ALA A O   1 
ATOM   108   C CB  . ALA A 1 63   ? 174.152 149.253 110.726 1.00 0.50  ? 63   ALA A CB  1 
ATOM   109   N N   . VAL A 1 64   ? 172.772 150.832 113.605 1.00 0.50  ? 64   VAL A N   1 
ATOM   110   C CA  . VAL A 1 64   ? 173.089 151.660 114.810 1.00 0.50  ? 64   VAL A CA  1 
ATOM   111   C C   . VAL A 1 64   ? 174.267 151.020 115.551 1.00 0.50  ? 64   VAL A C   1 
ATOM   112   O O   . VAL A 1 64   ? 174.349 149.776 115.566 1.00 0.50  ? 64   VAL A O   1 
ATOM   113   C CB  . VAL A 1 64   ? 171.882 151.841 115.755 1.00 0.50  ? 64   VAL A CB  1 
ATOM   114   C CG1 . VAL A 1 64   ? 170.825 152.754 115.155 1.00 0.50  ? 64   VAL A CG1 1 
ATOM   115   C CG2 . VAL A 1 64   ? 171.266 150.520 116.199 1.00 0.50  ? 64   VAL A CG2 1 
ATOM   116   N N   . ASP A 1 65   ? 175.145 151.849 116.124 1.00 0.50  ? 65   ASP A N   1 
ATOM   117   C CA  . ASP A 1 65   ? 176.088 151.459 117.207 1.00 0.50  ? 65   ASP A CA  1 
ATOM   118   C C   . ASP A 1 65   ? 175.626 152.166 118.485 1.00 0.50  ? 65   ASP A C   1 
ATOM   119   O O   . ASP A 1 65   ? 175.933 153.368 118.640 1.00 0.50  ? 65   ASP A O   1 
ATOM   120   C CB  . ASP A 1 65   ? 177.542 151.792 116.860 1.00 0.50  ? 65   ASP A CB  1 
ATOM   121   C CG  . ASP A 1 65   ? 178.515 151.503 117.993 1.00 0.50  ? 65   ASP A CG  1 
ATOM   122   O OD1 . ASP A 1 65   ? 178.378 150.435 118.624 1.00 0.50  ? 65   ASP A OD1 1 
ATOM   123   O OD2 . ASP A 1 65   ? 179.393 152.354 118.246 1.00 0.50  ? 65   ASP A OD2 1 
ATOM   124   N N   . THR A 1 66   ? 174.901 151.448 119.349 1.00 0.50  ? 66   THR A N   1 
ATOM   125   C CA  . THR A 1 66   ? 174.184 151.995 120.535 1.00 0.50  ? 66   THR A CA  1 
ATOM   126   C C   . THR A 1 66   ? 175.163 152.757 121.445 1.00 2.48  ? 66   THR A C   1 
ATOM   127   O O   . THR A 1 66   ? 174.760 153.826 121.952 1.00 2.75  ? 66   THR A O   1 
ATOM   128   C CB  . THR A 1 66   ? 173.420 150.880 121.264 1.00 0.68  ? 66   THR A CB  1 
ATOM   129   O OG1 . THR A 1 66   ? 172.448 150.361 120.355 1.00 0.78  ? 66   THR A OG1 1 
ATOM   130   C CG2 . THR A 1 66   ? 172.726 151.339 122.529 1.00 0.82  ? 66   THR A CG2 1 
ATOM   131   N N   . LYS A 1 67   ? 176.386 152.241 121.629 1.00 6.02  ? 67   LYS A N   1 
ATOM   132   C CA  . LYS A 1 67   ? 177.429 152.811 122.533 1.00 9.30  ? 67   LYS A CA  1 
ATOM   133   C C   . LYS A 1 67   ? 177.735 154.258 122.127 1.00 10.95 ? 67   LYS A C   1 
ATOM   134   O O   . LYS A 1 67   ? 177.513 155.160 122.961 1.00 11.28 ? 67   LYS A O   1 
ATOM   135   C CB  . LYS A 1 67   ? 178.704 151.957 122.499 1.00 11.26 ? 67   LYS A CB  1 
ATOM   136   C CG  . LYS A 1 67   ? 179.903 152.516 123.262 1.00 12.60 ? 67   LYS A CG  1 
ATOM   137   C CD  . LYS A 1 67   ? 181.227 151.894 122.860 1.00 13.70 ? 67   LYS A CD  1 
ATOM   138   C CE  . LYS A 1 67   ? 181.373 150.445 123.276 1.00 14.47 ? 67   LYS A CE  1 
ATOM   139   N NZ  . LYS A 1 67   ? 181.518 150.294 124.745 1.00 14.92 ? 67   LYS A NZ  1 
ATOM   140   N N   . ASN A 1 68   ? 178.229 154.458 120.900 1.00 12.51 ? 68   ASN A N   1 
ATOM   141   C CA  . ASN A 1 68   ? 178.720 155.769 120.387 1.00 13.44 ? 68   ASN A CA  1 
ATOM   142   C C   . ASN A 1 68   ? 177.571 156.596 119.785 1.00 12.92 ? 68   ASN A C   1 
ATOM   143   O O   . ASN A 1 68   ? 177.788 157.807 119.580 1.00 12.82 ? 68   ASN A O   1 
ATOM   144   C CB  . ASN A 1 68   ? 179.841 155.589 119.357 1.00 14.36 ? 68   ASN A CB  1 
ATOM   145   C CG  . ASN A 1 68   ? 181.010 154.764 119.858 1.00 14.86 ? 68   ASN A CG  1 
ATOM   146   O OD1 . ASN A 1 68   ? 181.729 154.159 119.065 1.00 15.25 ? 68   ASN A OD1 1 
ATOM   147   N ND2 . ASN A 1 68   ? 181.221 154.736 121.164 1.00 14.97 ? 68   ASN A ND2 1 
ATOM   148   N N   . ASN A 1 69   ? 176.405 155.984 119.525 1.00 12.01 ? 69   ASN A N   1 
ATOM   149   C CA  . ASN A 1 69   ? 175.248 156.598 118.810 1.00 11.08 ? 69   ASN A CA  1 
ATOM   150   C C   . ASN A 1 69   ? 175.733 157.115 117.445 1.00 9.39  ? 69   ASN A C   1 
ATOM   151   O O   . ASN A 1 69   ? 175.682 158.344 117.204 1.00 9.66  ? 69   ASN A O   1 
ATOM   152   C CB  . ASN A 1 69   ? 174.531 157.660 119.659 1.00 11.59 ? 69   ASN A CB  1 
ATOM   153   C CG  . ASN A 1 69   ? 173.253 157.166 120.308 1.00 11.85 ? 69   ASN A CG  1 
ATOM   154   O OD1 . ASN A 1 69   ? 172.500 156.392 119.718 1.00 11.79 ? 69   ASN A OD1 1 
ATOM   155   N ND2 . ASN A 1 69   ? 172.980 157.633 121.515 1.00 11.87 ? 69   ASN A ND2 1 
ATOM   156   N N   . MET A 1 70   ? 176.208 156.192 116.601 1.00 6.94  ? 70   MET A N   1 
ATOM   157   C CA  . MET A 1 70   ? 176.620 156.443 115.193 1.00 4.79  ? 70   MET A CA  1 
ATOM   158   C C   . MET A 1 70   ? 175.800 155.533 114.269 1.00 1.46  ? 70   MET A C   1 
ATOM   159   O O   . MET A 1 70   ? 176.171 154.349 114.111 1.00 1.33  ? 70   MET A O   1 
ATOM   160   C CB  . MET A 1 70   ? 178.118 156.183 115.002 1.00 6.94  ? 70   MET A CB  1 
ATOM   161   C CG  . MET A 1 70   ? 178.995 157.153 115.773 1.00 8.59  ? 70   MET A CG  1 
ATOM   162   S SD  . MET A 1 70   ? 180.742 157.072 115.298 1.00 10.18 ? 70   MET A SD  1 
ATOM   163   C CE  . MET A 1 70   ? 181.179 155.441 115.898 1.00 11.02 ? 70   MET A CE  1 
ATOM   164   N N   . LEU A 1 71   ? 174.709 156.068 113.712 1.00 0.50  ? 71   LEU A N   1 
ATOM   165   C CA  . LEU A 1 71   ? 173.821 155.362 112.747 1.00 0.50  ? 71   LEU A CA  1 
ATOM   166   C C   . LEU A 1 71   ? 174.571 155.211 111.418 1.00 0.50  ? 71   LEU A C   1 
ATOM   167   O O   . LEU A 1 71   ? 174.795 156.238 110.749 1.00 0.50  ? 71   LEU A O   1 
ATOM   168   C CB  . LEU A 1 71   ? 172.519 156.157 112.575 1.00 0.50  ? 71   LEU A CB  1 
ATOM   169   C CG  . LEU A 1 71   ? 171.582 155.687 111.460 1.00 0.50  ? 71   LEU A CG  1 
ATOM   170   C CD1 . LEU A 1 71   ? 170.804 154.453 111.882 1.00 0.50  ? 71   LEU A CD1 1 
ATOM   171   C CD2 . LEU A 1 71   ? 170.629 156.798 111.048 1.00 0.50  ? 71   LEU A CD2 1 
ATOM   172   N N   . TYR A 1 72   ? 174.960 153.982 111.065 1.00 0.50  ? 72   TYR A N   1 
ATOM   173   C CA  . TYR A 1 72   ? 175.580 153.645 109.756 1.00 0.50  ? 72   TYR A CA  1 
ATOM   174   C C   . TYR A 1 72   ? 174.482 153.265 108.759 1.00 0.50  ? 72   TYR A C   1 
ATOM   175   O O   . TYR A 1 72   ? 173.738 152.308 109.040 1.00 0.50  ? 72   TYR A O   1 
ATOM   176   C CB  . TYR A 1 72   ? 176.580 152.493 109.881 1.00 0.50  ? 72   TYR A CB  1 
ATOM   177   C CG  . TYR A 1 72   ? 177.751 152.710 110.806 1.00 0.50  ? 72   TYR A CG  1 
ATOM   178   C CD1 . TYR A 1 72   ? 178.093 153.961 111.302 1.00 0.50  ? 72   TYR A CD1 1 
ATOM   179   C CD2 . TYR A 1 72   ? 178.557 151.642 111.161 1.00 0.50  ? 72   TYR A CD2 1 
ATOM   180   C CE1 . TYR A 1 72   ? 179.182 154.132 112.143 1.00 0.50  ? 72   TYR A CE1 1 
ATOM   181   C CE2 . TYR A 1 72   ? 179.652 151.795 111.993 1.00 0.50  ? 72   TYR A CE2 1 
ATOM   182   C CZ  . TYR A 1 72   ? 179.967 153.046 112.488 1.00 0.50  ? 72   TYR A CZ  1 
ATOM   183   O OH  . TYR A 1 72   ? 181.044 153.208 113.311 1.00 0.50  ? 72   TYR A OH  1 
ATOM   184   N N   . LYS A 1 73   ? 174.396 153.990 107.638 1.00 0.50  ? 73   LYS A N   1 
ATOM   185   C CA  . LYS A 1 73   ? 173.443 153.720 106.528 1.00 0.50  ? 73   LYS A CA  1 
ATOM   186   C C   . LYS A 1 73   ? 174.193 153.007 105.400 1.00 0.50  ? 73   LYS A C   1 
ATOM   187   O O   . LYS A 1 73   ? 175.108 153.633 104.823 1.00 0.82  ? 73   LYS A O   1 
ATOM   188   C CB  . LYS A 1 73   ? 172.822 155.025 106.024 1.00 0.50  ? 73   LYS A CB  1 
ATOM   189   C CG  . LYS A 1 73   ? 171.862 155.697 106.997 1.00 0.81  ? 73   LYS A CG  1 
ATOM   190   C CD  . LYS A 1 73   ? 171.108 156.889 106.431 1.00 1.51  ? 73   LYS A CD  1 
ATOM   191   C CE  . LYS A 1 73   ? 170.163 156.560 105.290 1.00 2.03  ? 73   LYS A CE  1 
ATOM   192   N NZ  . LYS A 1 73   ? 169.027 155.710 105.713 1.00 2.41  ? 73   LYS A NZ  1 
ATOM   193   N N   . ILE A 1 74   ? 173.824 151.754 105.109 1.00 2.06  ? 74   ILE A N   1 
ATOM   194   C CA  . ILE A 1 74   ? 174.470 150.914 104.054 1.00 3.60  ? 74   ILE A CA  1 
ATOM   195   C C   . ILE A 1 74   ? 173.463 150.669 102.923 1.00 5.86  ? 74   ILE A C   1 
ATOM   196   O O   . ILE A 1 74   ? 172.255 150.624 103.196 1.00 5.86  ? 74   ILE A O   1 
ATOM   197   C CB  . ILE A 1 74   ? 175.049 149.604 104.638 1.00 3.41  ? 74   ILE A CB  1 
ATOM   198   C CG1 . ILE A 1 74   ? 173.994 148.519 104.886 1.00 3.14  ? 74   ILE A CG1 1 
ATOM   199   C CG2 . ILE A 1 74   ? 175.855 149.896 105.895 1.00 3.65  ? 74   ILE A CG2 1 
ATOM   200   C CD1 . ILE A 1 74   ? 174.568 147.130 105.066 1.00 3.29  ? 74   ILE A CD1 1 
ATOM   201   N N   . ASN A 1 75   ? 173.961 150.546 101.692 1.00 8.98  ? 75   ASN A N   1 
ATOM   202   C CA  . ASN A 1 75   ? 173.206 150.017 100.524 1.00 11.77 ? 75   ASN A CA  1 
ATOM   203   C C   . ASN A 1 75   ? 174.217 149.396 99.557  1.00 14.30 ? 75   ASN A C   1 
ATOM   204   O O   . ASN A 1 75   ? 175.229 150.059 99.265  1.00 14.73 ? 75   ASN A O   1 
ATOM   205   C CB  . ASN A 1 75   ? 172.351 151.087 99.840  1.00 12.38 ? 75   ASN A CB  1 
ATOM   206   C CG  . ASN A 1 75   ? 171.383 150.518 98.821  1.00 12.69 ? 75   ASN A CG  1 
ATOM   207   O OD1 . ASN A 1 75   ? 171.118 149.317 98.800  1.00 12.99 ? 75   ASN A OD1 1 
ATOM   208   N ND2 . ASN A 1 75   ? 170.848 151.375 97.967  1.00 13.00 ? 75   ASN A ND2 1 
ATOM   209   N N   . ILE A 1 76   ? 173.935 148.186 99.067  1.00 17.23 ? 76   ILE A N   1 
ATOM   210   C CA  . ILE A 1 76   ? 174.954 147.266 98.476  1.00 19.50 ? 76   ILE A CA  1 
ATOM   211   C C   . ILE A 1 76   ? 175.428 147.826 97.125  1.00 21.55 ? 76   ILE A C   1 
ATOM   212   O O   . ILE A 1 76   ? 176.656 147.992 96.971  1.00 22.20 ? 76   ILE A O   1 
ATOM   213   C CB  . ILE A 1 76   ? 174.420 145.818 98.384  1.00 19.73 ? 76   ILE A CB  1 
ATOM   214   C CG1 . ILE A 1 76   ? 174.331 145.164 99.769  1.00 19.37 ? 76   ILE A CG1 1 
ATOM   215   C CG2 . ILE A 1 76   ? 175.258 144.973 97.431  1.00 19.92 ? 76   ILE A CG2 1 
ATOM   216   C CD1 . ILE A 1 76   ? 173.034 145.409 100.503 1.00 19.05 ? 76   ILE A CD1 1 
ATOM   217   N N   . CYS A 1 77   ? 174.506 148.104 96.195  1.00 23.05 ? 77   CYS A N   1 
ATOM   218   C CA  . CYS A 1 77   ? 174.816 148.567 94.809  1.00 23.93 ? 77   CYS A CA  1 
ATOM   219   C C   . CYS A 1 77   ? 174.875 150.103 94.734  1.00 25.59 ? 77   CYS A C   1 
ATOM   220   O O   . CYS A 1 77   ? 175.161 150.622 93.634  1.00 25.99 ? 77   CYS A O   1 
ATOM   221   C CB  . CYS A 1 77   ? 173.832 147.995 93.793  1.00 22.70 ? 77   CYS A CB  1 
ATOM   222   S SG  . CYS A 1 77   ? 172.093 148.238 94.236  1.00 20.87 ? 77   CYS A SG  1 
ATOM   223   N N   . GLY A 1 78   ? 174.636 150.800 95.851  1.00 27.01 ? 78   GLY A N   1 
ATOM   224   C CA  . GLY A 1 78   ? 175.090 152.188 96.078  1.00 28.27 ? 78   GLY A CA  1 
ATOM   225   C C   . GLY A 1 78   ? 174.081 153.261 95.690  1.00 29.74 ? 78   GLY A C   1 
ATOM   226   O O   . GLY A 1 78   ? 174.446 154.445 95.782  1.00 29.60 ? 78   GLY A O   1 
ATOM   227   N N   . ASN A 1 79   ? 172.853 152.900 95.302  1.00 31.57 ? 79   ASN A N   1 
ATOM   228   C CA  . ASN A 1 79   ? 171.786 153.885 94.964  1.00 32.70 ? 79   ASN A CA  1 
ATOM   229   C C   . ASN A 1 79   ? 171.163 154.405 96.267  1.00 33.81 ? 79   ASN A C   1 
ATOM   230   O O   . ASN A 1 79   ? 170.097 153.890 96.665  1.00 33.93 ? 79   ASN A O   1 
ATOM   231   C CB  . ASN A 1 79   ? 170.749 153.305 93.995  1.00 32.65 ? 79   ASN A CB  1 
ATOM   232   C CG  . ASN A 1 79   ? 171.203 153.346 92.551  1.00 32.55 ? 79   ASN A CG  1 
ATOM   233   O OD1 . ASN A 1 79   ? 171.404 154.421 91.987  1.00 32.19 ? 79   ASN A OD1 1 
ATOM   234   N ND2 . ASN A 1 79   ? 171.357 152.183 91.938  1.00 32.20 ? 79   ASN A ND2 1 
ATOM   235   N N   . MET A 1 80   ? 171.821 155.383 96.903  1.00 35.71 ? 80   MET A N   1 
ATOM   236   C CA  . MET A 1 80   ? 171.380 156.027 98.173  1.00 37.56 ? 80   MET A CA  1 
ATOM   237   C C   . MET A 1 80   ? 170.775 157.403 97.872  1.00 38.59 ? 80   MET A C   1 
ATOM   238   O O   . MET A 1 80   ? 171.373 158.150 97.071  1.00 38.64 ? 80   MET A O   1 
ATOM   239   C CB  . MET A 1 80   ? 172.552 156.199 99.143  1.00 38.07 ? 80   MET A CB  1 
ATOM   240   C CG  . MET A 1 80   ? 173.195 154.889 99.549  1.00 38.57 ? 80   MET A CG  1 
ATOM   241   S SD  . MET A 1 80   ? 174.221 155.042 101.034 1.00 39.48 ? 80   MET A SD  1 
ATOM   242   C CE  . MET A 1 80   ? 172.965 155.267 102.292 1.00 39.32 ? 80   MET A CE  1 
ATOM   243   N N   . GLY A 1 81   ? 169.638 157.713 98.506  1.00 39.77 ? 81   GLY A N   1 
ATOM   244   C CA  . GLY A 1 81   ? 168.927 159.003 98.396  1.00 40.56 ? 81   GLY A CA  1 
ATOM   245   C C   . GLY A 1 81   ? 169.407 160.024 99.419  1.00 41.68 ? 81   GLY A C   1 
ATOM   246   O O   . GLY A 1 81   ? 169.208 161.230 99.172  1.00 42.76 ? 81   GLY A O   1 
ATOM   247   N N   . VAL A 1 82   ? 170.028 159.566 100.517 1.00 42.31 ? 82   VAL A N   1 
ATOM   248   C CA  . VAL A 1 82   ? 170.515 160.408 101.656 1.00 42.97 ? 82   VAL A CA  1 
ATOM   249   C C   . VAL A 1 82   ? 171.983 160.806 101.411 1.00 43.78 ? 82   VAL A C   1 
ATOM   250   O O   . VAL A 1 82   ? 172.662 161.255 102.390 1.00 44.32 ? 82   VAL A O   1 
ATOM   251   C CB  . VAL A 1 82   ? 170.447 159.626 102.984 1.00 42.77 ? 82   VAL A CB  1 
ATOM   252   C CG1 . VAL A 1 82   ? 171.680 158.747 103.181 1.00 41.92 ? 82   VAL A CG1 1 
ATOM   253   C CG2 . VAL A 1 82   ? 170.237 160.539 104.185 1.00 43.12 ? 82   VAL A CG2 1 
ATOM   254   N N   . ALA A 1 83   ? 172.465 160.696 100.168 1.00 43.80 ? 83   ALA A N   1 
ATOM   255   C CA  . ALA A 1 83   ? 173.899 160.884 99.859  1.00 43.45 ? 83   ALA A CA  1 
ATOM   256   C C   . ALA A 1 83   ? 174.215 162.384 99.949  1.00 44.07 ? 83   ALA A C   1 
ATOM   257   O O   . ALA A 1 83   ? 174.068 163.100 98.934  1.00 43.97 ? 83   ALA A O   1 
ATOM   258   C CB  . ALA A 1 83   ? 174.232 160.271 98.522  1.00 42.92 ? 83   ALA A CB  1 
ATOM   259   N N   . GLN A 1 84   ? 174.583 162.830 101.155 1.00 44.99 ? 84   GLN A N   1 
ATOM   260   C CA  . GLN A 1 84   ? 175.409 164.040 101.418 1.00 45.63 ? 84   GLN A CA  1 
ATOM   261   C C   . GLN A 1 84   ? 176.876 163.611 101.295 1.00 45.45 ? 84   GLN A C   1 
ATOM   262   O O   . GLN A 1 84   ? 177.720 164.456 100.934 1.00 45.70 ? 84   GLN A O   1 
ATOM   263   C CB  . GLN A 1 84   ? 175.129 164.638 102.801 1.00 46.30 ? 84   GLN A CB  1 
ATOM   264   C CG  . GLN A 1 84   ? 173.651 164.799 103.134 1.00 47.05 ? 84   GLN A CG  1 
ATOM   265   C CD  . GLN A 1 84   ? 173.421 165.418 104.493 1.00 47.84 ? 84   GLN A CD  1 
ATOM   266   O OE1 . GLN A 1 84   ? 174.355 165.801 105.196 1.00 48.36 ? 84   GLN A OE1 1 
ATOM   267   N NE2 . GLN A 1 84   ? 172.159 165.517 104.877 1.00 48.49 ? 84   GLN A NE2 1 
ATOM   268   N N   . CYS A 1 85   ? 177.145 162.334 101.597 1.00 44.53 ? 85   CYS A N   1 
ATOM   269   C CA  . CYS A 1 85   ? 178.403 161.594 101.295 1.00 43.19 ? 85   CYS A CA  1 
ATOM   270   C C   . CYS A 1 85   ? 178.517 161.362 99.778  1.00 40.98 ? 85   CYS A C   1 
ATOM   271   O O   . CYS A 1 85   ? 177.585 161.762 99.047  1.00 40.45 ? 85   CYS A O   1 
ATOM   272   C CB  . CYS A 1 85   ? 178.456 160.281 102.076 1.00 43.84 ? 85   CYS A CB  1 
ATOM   273   S SG  . CYS A 1 85   ? 176.894 159.357 102.099 1.00 43.61 ? 85   CYS A SG  1 
ATOM   274   N N   . GLY A 1 86   ? 179.618 160.746 99.327  1.00 38.49 ? 86   GLY A N   1 
ATOM   275   C CA  . GLY A 1 86   ? 179.967 160.546 97.903  1.00 36.49 ? 86   GLY A CA  1 
ATOM   276   C C   . GLY A 1 86   ? 178.872 159.839 97.103  1.00 34.50 ? 86   GLY A C   1 
ATOM   277   O O   . GLY A 1 86   ? 178.022 159.161 97.676  1.00 33.45 ? 86   GLY A O   1 
ATOM   278   N N   . PRO A 1 87   ? 178.858 159.972 95.754  1.00 33.40 ? 87   PRO A N   1 
ATOM   279   C CA  . PRO A 1 87   ? 177.872 159.288 94.916  1.00 33.39 ? 87   PRO A CA  1 
ATOM   280   C C   . PRO A 1 87   ? 178.193 157.792 94.790  1.00 33.62 ? 87   PRO A C   1 
ATOM   281   O O   . PRO A 1 87   ? 179.361 157.443 94.838  1.00 33.56 ? 87   PRO A O   1 
ATOM   282   C CB  . PRO A 1 87   ? 177.989 160.002 93.562  1.00 32.97 ? 87   PRO A CB  1 
ATOM   283   C CG  . PRO A 1 87   ? 179.427 160.478 93.517  1.00 32.53 ? 87   PRO A CG  1 
ATOM   284   C CD  . PRO A 1 87   ? 179.800 160.775 94.957  1.00 32.81 ? 87   PRO A CD  1 
ATOM   285   N N   . SER A 1 88   ? 177.157 156.963 94.622  1.00 34.05 ? 88   SER A N   1 
ATOM   286   C CA  . SER A 1 88   ? 177.217 155.476 94.673  1.00 34.39 ? 88   SER A CA  1 
ATOM   287   C C   . SER A 1 88   ? 177.836 155.030 96.007  1.00 34.23 ? 88   SER A C   1 
ATOM   288   O O   . SER A 1 88   ? 178.733 154.159 95.991  1.00 34.58 ? 88   SER A O   1 
ATOM   289   C CB  . SER A 1 88   ? 177.953 154.907 93.481  1.00 34.73 ? 88   SER A CB  1 
ATOM   290   O OG  . SER A 1 88   ? 179.344 155.186 93.546  1.00 34.89 ? 88   SER A OG  1 
ATOM   291   N N   . SER A 1 89   ? 177.379 155.627 97.116  1.00 33.27 ? 89   SER A N   1 
ATOM   292   C CA  . SER A 1 89   ? 177.840 155.345 98.503  1.00 31.83 ? 89   SER A CA  1 
ATOM   293   C C   . SER A 1 89   ? 177.405 153.935 98.916  1.00 30.71 ? 89   SER A C   1 
ATOM   294   O O   . SER A 1 89   ? 176.193 153.662 98.879  1.00 31.41 ? 89   SER A O   1 
ATOM   295   C CB  . SER A 1 89   ? 177.322 156.373 99.478  1.00 31.62 ? 89   SER A CB  1 
ATOM   296   O OG  . SER A 1 89   ? 177.718 156.061 100.806 1.00 31.29 ? 89   SER A OG  1 
ATOM   297   N N   . ALA A 1 90   ? 178.361 153.085 99.300  1.00 28.84 ? 90   ALA A N   1 
ATOM   298   C CA  . ALA A 1 90   ? 178.118 151.724 99.832  1.00 27.92 ? 90   ALA A CA  1 
ATOM   299   C C   . ALA A 1 90   ? 177.764 151.819 101.319 1.00 27.96 ? 90   ALA A C   1 
ATOM   300   O O   . ALA A 1 90   ? 176.694 151.306 101.702 1.00 27.81 ? 90   ALA A O   1 
ATOM   301   C CB  . ALA A 1 90   ? 179.319 150.843 99.617  1.00 27.31 ? 90   ALA A CB  1 
ATOM   302   N N   . VAL A 1 91   ? 178.640 152.453 102.109 1.00 28.28 ? 91   VAL A N   1 
ATOM   303   C CA  . VAL A 1 91   ? 178.467 152.675 103.577 1.00 28.71 ? 91   VAL A CA  1 
ATOM   304   C C   . VAL A 1 91   ? 178.679 154.167 103.883 1.00 30.29 ? 91   VAL A C   1 
ATOM   305   O O   . VAL A 1 91   ? 179.806 154.701 103.634 1.00 31.03 ? 91   VAL A O   1 
ATOM   306   C CB  . VAL A 1 91   ? 179.375 151.749 104.416 1.00 27.88 ? 91   VAL A CB  1 
ATOM   307   C CG1 . VAL A 1 91   ? 180.836 151.897 104.073 1.00 27.65 ? 91   VAL A CG1 1 
ATOM   308   C CG2 . VAL A 1 91   ? 179.173 151.934 105.912 1.00 27.88 ? 91   VAL A CG2 1 
ATOM   309   N N   . CYS A 1 92   ? 177.617 154.809 104.386 1.00 32.03 ? 92   CYS A N   1 
ATOM   310   C CA  . CYS A 1 92   ? 177.564 156.245 104.774 1.00 33.04 ? 92   CYS A CA  1 
ATOM   311   C C   . CYS A 1 92   ? 177.353 156.340 106.292 1.00 30.85 ? 92   CYS A C   1 
ATOM   312   O O   . CYS A 1 92   ? 176.185 156.298 106.742 1.00 30.58 ? 92   CYS A O   1 
ATOM   313   C CB  . CYS A 1 92   ? 176.481 156.988 103.995 1.00 36.20 ? 92   CYS A CB  1 
ATOM   314   S SG  . CYS A 1 92   ? 176.657 158.793 104.047 1.00 39.89 ? 92   CYS A SG  1 
ATOM   315   N N   . MET A 1 93   ? 178.457 156.419 107.047 1.00 27.79 ? 93   MET A N   1 
ATOM   316   C CA  . MET A 1 93   ? 178.461 156.621 108.524 1.00 25.30 ? 93   MET A CA  1 
ATOM   317   C C   . MET A 1 93   ? 177.838 157.987 108.831 1.00 25.54 ? 93   MET A C   1 
ATOM   318   O O   . MET A 1 93   ? 178.401 159.007 108.369 1.00 25.69 ? 93   MET A O   1 
ATOM   319   C CB  . MET A 1 93   ? 179.879 156.570 109.110 1.00 23.18 ? 93   MET A CB  1 
ATOM   320   C CG  . MET A 1 93   ? 179.983 157.138 110.525 1.00 21.84 ? 93   MET A CG  1 
ATOM   321   S SD  . MET A 1 93   ? 181.541 156.738 111.356 1.00 21.04 ? 93   MET A SD  1 
ATOM   322   C CE  . MET A 1 93   ? 182.693 157.701 110.379 1.00 21.11 ? 93   MET A CE  1 
ATOM   323   N N   . HIS A 1 94   ? 176.729 157.992 109.578 1.00 25.92 ? 94   HIS A N   1 
ATOM   324   C CA  . HIS A 1 94   ? 176.064 159.214 110.106 1.00 26.58 ? 94   HIS A CA  1 
ATOM   325   C C   . HIS A 1 94   ? 176.221 159.241 111.633 1.00 26.99 ? 94   HIS A C   1 
ATOM   326   O O   . HIS A 1 94   ? 175.376 158.635 112.324 1.00 27.01 ? 94   HIS A O   1 
ATOM   327   C CB  . HIS A 1 94   ? 174.607 159.284 109.617 1.00 26.83 ? 94   HIS A CB  1 
ATOM   328   C CG  . HIS A 1 94   ? 173.820 160.421 110.180 1.00 27.48 ? 94   HIS A CG  1 
ATOM   329   N ND1 . HIS A 1 94   ? 172.451 160.351 110.357 1.00 27.78 ? 94   HIS A ND1 1 
ATOM   330   C CD2 . HIS A 1 94   ? 174.198 161.641 110.620 1.00 28.00 ? 94   HIS A CD2 1 
ATOM   331   C CE1 . HIS A 1 94   ? 172.019 161.484 110.870 1.00 28.11 ? 94   HIS A CE1 1 
ATOM   332   N NE2 . HIS A 1 94   ? 173.071 162.292 111.043 1.00 28.32 ? 94   HIS A NE2 1 
ATOM   333   N N   . ASP A 1 95   ? 177.282 159.894 112.127 1.00 27.51 ? 95   ASP A N   1 
ATOM   334   C CA  . ASP A 1 95   ? 177.462 160.257 113.561 1.00 27.82 ? 95   ASP A CA  1 
ATOM   335   C C   . ASP A 1 95   ? 176.318 161.203 113.947 1.00 27.01 ? 95   ASP A C   1 
ATOM   336   O O   . ASP A 1 95   ? 176.155 162.223 113.251 1.00 26.89 ? 95   ASP A O   1 
ATOM   337   C CB  . ASP A 1 95   ? 178.830 160.898 113.820 1.00 28.63 ? 95   ASP A CB  1 
ATOM   338   C CG  . ASP A 1 95   ? 179.249 160.915 115.283 1.00 29.07 ? 95   ASP A CG  1 
ATOM   339   O OD1 . ASP A 1 95   ? 178.521 161.519 116.099 1.00 29.07 ? 95   ASP A OD1 1 
ATOM   340   O OD2 . ASP A 1 95   ? 180.304 160.328 115.596 1.00 29.20 ? 95   ASP A OD2 1 
ATOM   341   N N   . LEU A 1 96   ? 175.561 160.878 115.003 1.00 25.79 ? 96   LEU A N   1 
ATOM   342   C CA  . LEU A 1 96   ? 174.247 161.518 115.300 1.00 24.89 ? 96   LEU A CA  1 
ATOM   343   C C   . LEU A 1 96   ? 174.416 162.861 116.028 1.00 25.97 ? 96   LEU A C   1 
ATOM   344   O O   . LEU A 1 96   ? 173.519 163.709 115.866 1.00 26.31 ? 96   LEU A O   1 
ATOM   345   C CB  . LEU A 1 96   ? 173.372 160.572 116.129 1.00 23.13 ? 96   LEU A CB  1 
ATOM   346   C CG  . LEU A 1 96   ? 171.875 160.879 116.070 1.00 21.49 ? 96   LEU A CG  1 
ATOM   347   C CD1 . LEU A 1 96   ? 171.261 160.352 114.780 1.00 20.66 ? 96   LEU A CD1 1 
ATOM   348   C CD2 . LEU A 1 96   ? 171.146 160.322 117.283 1.00 21.11 ? 96   LEU A CD2 1 
ATOM   349   N N   . LYS A 1 97   ? 175.477 163.048 116.822 1.00 26.61 ? 97   LYS A N   1 
ATOM   350   C CA  . LYS A 1 97   ? 175.648 164.252 117.688 1.00 26.72 ? 97   LYS A CA  1 
ATOM   351   C C   . LYS A 1 97   ? 176.437 165.346 116.956 1.00 25.83 ? 97   LYS A C   1 
ATOM   352   O O   . LYS A 1 97   ? 176.103 166.531 117.168 1.00 25.59 ? 97   LYS A O   1 
ATOM   353   C CB  . LYS A 1 97   ? 176.300 163.872 119.022 1.00 27.57 ? 97   LYS A CB  1 
ATOM   354   C CG  . LYS A 1 97   ? 175.504 162.905 119.896 1.00 28.17 ? 97   LYS A CG  1 
ATOM   355   C CD  . LYS A 1 97   ? 173.997 163.141 119.957 1.00 28.67 ? 97   LYS A CD  1 
ATOM   356   C CE  . LYS A 1 97   ? 173.603 164.430 120.649 1.00 29.10 ? 97   LYS A CE  1 
ATOM   357   N NZ  . LYS A 1 97   ? 172.217 164.833 120.311 1.00 29.45 ? 97   LYS A NZ  1 
ATOM   358   N N   . THR A 1 98   ? 177.435 164.981 116.144 1.00 24.54 ? 98   THR A N   1 
ATOM   359   C CA  . THR A 1 98   ? 178.176 165.921 115.254 1.00 23.42 ? 98   THR A CA  1 
ATOM   360   C C   . THR A 1 98   ? 177.391 166.113 113.947 1.00 23.61 ? 98   THR A C   1 
ATOM   361   O O   . THR A 1 98   ? 177.670 167.106 113.246 1.00 23.92 ? 98   THR A O   1 
ATOM   362   C CB  . THR A 1 98   ? 179.617 165.455 114.999 1.00 22.22 ? 98   THR A CB  1 
ATOM   363   O OG1 . THR A 1 98   ? 179.586 164.273 114.198 1.00 21.85 ? 98   THR A OG1 1 
ATOM   364   C CG2 . THR A 1 98   ? 180.388 165.188 116.274 1.00 21.80 ? 98   THR A CG2 1 
ATOM   365   N N   . ASP A 1 99   ? 176.459 165.197 113.638 1.00 23.78 ? 99   ASP A N   1 
ATOM   366   C CA  . ASP A 1 99   ? 175.615 165.182 112.408 1.00 23.94 ? 99   ASP A CA  1 
ATOM   367   C C   . ASP A 1 99   ? 176.512 165.168 111.160 1.00 23.60 ? 99   ASP A C   1 
ATOM   368   O O   . ASP A 1 99   ? 176.082 165.690 110.110 1.00 23.12 ? 99   ASP A O   1 
ATOM   369   C CB  . ASP A 1 99   ? 174.614 166.345 112.395 1.00 24.34 ? 99   ASP A CB  1 
ATOM   370   C CG  . ASP A 1 99   ? 173.439 166.187 113.347 1.00 24.57 ? 99   ASP A CG  1 
ATOM   371   O OD1 . ASP A 1 99   ? 173.042 165.035 113.613 1.00 24.84 ? 99   ASP A OD1 1 
ATOM   372   O OD2 . ASP A 1 99   ? 172.910 167.227 113.795 1.00 24.77 ? 99   ASP A OD2 1 
ATOM   373   N N   . SER A 1 100  ? 177.703 164.570 111.266 1.00 23.86 ? 100  SER A N   1 
ATOM   374   C CA  . SER A 1 100  ? 178.649 164.381 110.138 1.00 24.74 ? 100  SER A CA  1 
ATOM   375   C C   . SER A 1 100  ? 178.162 163.198 109.302 1.00 27.15 ? 100  SER A C   1 
ATOM   376   O O   . SER A 1 100  ? 177.637 162.244 109.891 1.00 28.04 ? 100  SER A O   1 
ATOM   377   C CB  . SER A 1 100  ? 180.057 164.166 110.622 1.00 23.60 ? 100  SER A CB  1 
ATOM   378   O OG  . SER A 1 100  ? 180.118 163.083 111.537 1.00 23.27 ? 100  SER A OG  1 
ATOM   379   N N   . PHE A 1 101  ? 178.319 163.286 107.984 1.00 30.08 ? 101  PHE A N   1 
ATOM   380   C CA  . PHE A 1 101  ? 177.961 162.233 107.001 1.00 32.46 ? 101  PHE A CA  1 
ATOM   381   C C   . PHE A 1 101  ? 179.278 161.904 106.289 1.00 33.68 ? 101  PHE A C   1 
ATOM   382   O O   . PHE A 1 101  ? 179.590 162.554 105.267 1.00 34.79 ? 101  PHE A O   1 
ATOM   383   C CB  . PHE A 1 101  ? 176.829 162.733 106.096 1.00 33.66 ? 101  PHE A CB  1 
ATOM   384   C CG  . PHE A 1 101  ? 175.458 162.761 106.729 1.00 34.54 ? 101  PHE A CG  1 
ATOM   385   C CD1 . PHE A 1 101  ? 175.058 163.826 107.527 1.00 34.92 ? 101  PHE A CD1 1 
ATOM   386   C CD2 . PHE A 1 101  ? 174.554 161.729 106.512 1.00 34.98 ? 101  PHE A CD2 1 
ATOM   387   C CE1 . PHE A 1 101  ? 173.793 163.852 108.097 1.00 35.32 ? 101  PHE A CE1 1 
ATOM   388   C CE2 . PHE A 1 101  ? 173.289 161.757 107.084 1.00 35.02 ? 101  PHE A CE2 1 
ATOM   389   C CZ  . PHE A 1 101  ? 172.909 162.819 107.874 1.00 35.15 ? 101  PHE A CZ  1 
ATOM   390   N N   . HIS A 1 102  ? 180.048 160.964 106.851 1.00 34.19 ? 102  HIS A N   1 
ATOM   391   C CA  . HIS A 1 102  ? 181.356 160.511 106.301 1.00 34.69 ? 102  HIS A CA  1 
ATOM   392   C C   . HIS A 1 102  ? 181.125 159.413 105.260 1.00 34.32 ? 102  HIS A C   1 
ATOM   393   O O   . HIS A 1 102  ? 180.125 158.675 105.383 1.00 34.86 ? 102  HIS A O   1 
ATOM   394   C CB  . HIS A 1 102  ? 182.303 160.037 107.409 1.00 35.69 ? 102  HIS A CB  1 
ATOM   395   C CG  . HIS A 1 102  ? 182.721 161.120 108.345 1.00 36.98 ? 102  HIS A CG  1 
ATOM   396   N ND1 . HIS A 1 102  ? 182.375 161.111 109.681 1.00 37.78 ? 102  HIS A ND1 1 
ATOM   397   C CD2 . HIS A 1 102  ? 183.443 162.243 108.146 1.00 37.92 ? 102  HIS A CD2 1 
ATOM   398   C CE1 . HIS A 1 102  ? 182.874 162.178 110.269 1.00 38.21 ? 102  HIS A CE1 1 
ATOM   399   N NE2 . HIS A 1 102  ? 183.532 162.892 109.348 1.00 38.43 ? 102  HIS A NE2 1 
ATOM   400   N N   . SER A 1 103  ? 182.035 159.313 104.288 1.00 33.80 ? 103  SER A N   1 
ATOM   401   C CA  . SER A 1 103  ? 181.974 158.377 103.135 1.00 33.79 ? 103  SER A CA  1 
ATOM   402   C C   . SER A 1 103  ? 182.862 157.160 103.425 1.00 33.65 ? 103  SER A C   1 
ATOM   403   O O   . SER A 1 103  ? 184.091 157.261 103.209 1.00 33.66 ? 103  SER A O   1 
ATOM   404   C CB  . SER A 1 103  ? 182.369 159.083 101.856 1.00 33.96 ? 103  SER A CB  1 
ATOM   405   O OG  . SER A 1 103  ? 181.757 160.362 101.769 1.00 33.90 ? 103  SER A OG  1 
ATOM   406   N N   . VAL A 1 104  ? 182.270 156.063 103.918 1.00 33.42 ? 104  VAL A N   1 
ATOM   407   C CA  . VAL A 1 104  ? 183.031 154.865 104.392 1.00 33.07 ? 104  VAL A CA  1 
ATOM   408   C C   . VAL A 1 104  ? 183.158 153.856 103.237 1.00 32.81 ? 104  VAL A C   1 
ATOM   409   O O   . VAL A 1 104  ? 184.144 153.100 103.250 1.00 33.48 ? 104  VAL A O   1 
ATOM   410   C CB  . VAL A 1 104  ? 182.403 154.263 105.670 1.00 32.44 ? 104  VAL A CB  1 
ATOM   411   C CG1 . VAL A 1 104  ? 183.132 153.018 106.167 1.00 32.04 ? 104  VAL A CG1 1 
ATOM   412   C CG2 . VAL A 1 104  ? 182.308 155.286 106.789 1.00 32.22 ? 104  VAL A CG2 1 
ATOM   413   N N   . GLY A 1 105  ? 182.215 153.833 102.283 1.00 32.07 ? 105  GLY A N   1 
ATOM   414   C CA  . GLY A 1 105  ? 182.194 152.829 101.198 1.00 31.93 ? 105  GLY A CA  1 
ATOM   415   C C   . GLY A 1 105  ? 181.829 153.417 99.851  1.00 31.99 ? 105  GLY A C   1 
ATOM   416   O O   . GLY A 1 105  ? 180.782 154.091 99.760  1.00 32.13 ? 105  GLY A O   1 
ATOM   417   N N   . ASP A 1 106  ? 182.657 153.139 98.842  1.00 32.06 ? 106  ASP A N   1 
ATOM   418   C CA  . ASP A 1 106  ? 182.356 153.357 97.403  1.00 32.14 ? 106  ASP A CA  1 
ATOM   419   C C   . ASP A 1 106  ? 181.898 152.021 96.808  1.00 32.64 ? 106  ASP A C   1 
ATOM   420   O O   . ASP A 1 106  ? 182.740 151.106 96.689  1.00 31.65 ? 106  ASP A O   1 
ATOM   421   C CB  . ASP A 1 106  ? 183.570 153.932 96.671  1.00 32.13 ? 106  ASP A CB  1 
ATOM   422   C CG  . ASP A 1 106  ? 183.861 155.377 97.033  1.00 32.30 ? 106  ASP A CG  1 
ATOM   423   O OD1 . ASP A 1 106  ? 182.984 156.228 96.789  1.00 32.48 ? 106  ASP A OD1 1 
ATOM   424   O OD2 . ASP A 1 106  ? 184.958 155.638 97.565  1.00 32.77 ? 106  ASP A OD2 1 
ATOM   425   N N   . SER A 1 107  ? 180.614 151.928 96.439  1.00 33.94 ? 107  SER A N   1 
ATOM   426   C CA  . SER A 1 107  ? 179.944 150.688 95.958  1.00 34.84 ? 107  SER A CA  1 
ATOM   427   C C   . SER A 1 107  ? 180.500 150.244 94.596  1.00 36.33 ? 107  SER A C   1 
ATOM   428   O O   . SER A 1 107  ? 180.258 149.076 94.229  1.00 37.24 ? 107  SER A O   1 
ATOM   429   C CB  . SER A 1 107  ? 178.445 150.857 95.908  1.00 34.20 ? 107  SER A CB  1 
ATOM   430   O OG  . SER A 1 107  ? 177.831 149.732 95.298  1.00 33.77 ? 107  SER A OG  1 
ATOM   431   N N   . LEU A 1 108  ? 181.207 151.125 93.878  1.00 37.11 ? 108  LEU A N   1 
ATOM   432   C CA  . LEU A 1 108  ? 181.890 150.800 92.593  1.00 37.17 ? 108  LEU A CA  1 
ATOM   433   C C   . LEU A 1 108  ? 183.163 149.980 92.867  1.00 36.72 ? 108  LEU A C   1 
ATOM   434   O O   . LEU A 1 108  ? 183.615 149.292 91.929  1.00 36.86 ? 108  LEU A O   1 
ATOM   435   C CB  . LEU A 1 108  ? 182.220 152.090 91.832  1.00 37.51 ? 108  LEU A CB  1 
ATOM   436   C CG  . LEU A 1 108  ? 181.042 153.021 91.534  1.00 37.73 ? 108  LEU A CG  1 
ATOM   437   C CD1 . LEU A 1 108  ? 181.535 154.352 90.987  1.00 37.80 ? 108  LEU A CD1 1 
ATOM   438   C CD2 . LEU A 1 108  ? 180.054 152.382 90.568  1.00 37.74 ? 108  LEU A CD2 1 
ATOM   439   N N   . LEU A 1 109  ? 183.714 150.051 94.090  1.00 35.87 ? 109  LEU A N   1 
ATOM   440   C CA  . LEU A 1 109  ? 184.899 149.263 94.542  1.00 35.39 ? 109  LEU A CA  1 
ATOM   441   C C   . LEU A 1 109  ? 184.454 148.125 95.474  1.00 34.10 ? 109  LEU A C   1 
ATOM   442   O O   . LEU A 1 109  ? 185.228 147.770 96.392  1.00 33.80 ? 109  LEU A O   1 
ATOM   443   C CB  . LEU A 1 109  ? 185.893 150.195 95.247  1.00 36.21 ? 109  LEU A CB  1 
ATOM   444   C CG  . LEU A 1 109  ? 186.752 151.072 94.336  1.00 36.84 ? 109  LEU A CG  1 
ATOM   445   C CD1 . LEU A 1 109  ? 186.031 152.362 93.973  1.00 37.10 ? 109  LEU A CD1 1 
ATOM   446   C CD2 . LEU A 1 109  ? 188.089 151.381 94.994  1.00 36.92 ? 109  LEU A CD2 1 
ATOM   447   N N   . LYS A 1 110  ? 183.266 147.556 95.238  1.00 32.32 ? 110  LYS A N   1 
ATOM   448   C CA  . LYS A 1 110  ? 182.722 146.404 96.010  1.00 30.39 ? 110  LYS A CA  1 
ATOM   449   C C   . LYS A 1 110  ? 183.430 145.130 95.539  1.00 28.01 ? 110  LYS A C   1 
ATOM   450   O O   . LYS A 1 110  ? 183.424 144.868 94.319  1.00 27.71 ? 110  LYS A O   1 
ATOM   451   C CB  . LYS A 1 110  ? 181.201 146.300 95.844  1.00 30.54 ? 110  LYS A CB  1 
ATOM   452   C CG  . LYS A 1 110  ? 180.564 144.988 96.297  1.00 30.60 ? 110  LYS A CG  1 
ATOM   453   C CD  . LYS A 1 110  ? 179.060 144.940 96.102  1.00 30.97 ? 110  LYS A CD  1 
ATOM   454   C CE  . LYS A 1 110  ? 178.635 144.934 94.649  1.00 31.40 ? 110  LYS A CE  1 
ATOM   455   N NZ  . LYS A 1 110  ? 177.160 144.943 94.516  1.00 31.67 ? 110  LYS A NZ  1 
ATOM   456   N N   . THR A 1 111  ? 184.017 144.385 96.478  1.00 25.76 ? 111  THR A N   1 
ATOM   457   C CA  . THR A 1 111  ? 184.627 143.045 96.266  1.00 24.63 ? 111  THR A CA  1 
ATOM   458   C C   . THR A 1 111  ? 183.785 142.010 97.019  1.00 24.09 ? 111  THR A C   1 
ATOM   459   O O   . THR A 1 111  ? 182.827 142.414 97.717  1.00 23.79 ? 111  THR A O   1 
ATOM   460   C CB  . THR A 1 111  ? 186.102 143.022 96.693  1.00 23.97 ? 111  THR A CB  1 
ATOM   461   O OG1 . THR A 1 111  ? 186.196 142.795 98.099  1.00 23.93 ? 111  THR A OG1 1 
ATOM   462   C CG2 . THR A 1 111  ? 186.841 144.297 96.347  1.00 23.45 ? 111  THR A CG2 1 
ATOM   463   N N   . ALA A 1 112  ? 184.146 140.732 96.889  1.00 23.49 ? 112  ALA A N   1 
ATOM   464   C CA  . ALA A 1 112  ? 183.391 139.586 97.446  1.00 22.71 ? 112  ALA A CA  1 
ATOM   465   C C   . ALA A 1 112  ? 184.343 138.491 97.938  1.00 22.25 ? 112  ALA A C   1 
ATOM   466   O O   . ALA A 1 112  ? 185.525 138.471 97.535  1.00 22.24 ? 112  ALA A O   1 
ATOM   467   C CB  . ALA A 1 112  ? 182.437 139.051 96.409  1.00 22.57 ? 112  ALA A CB  1 
ATOM   468   N N   . SER A 1 113  ? 183.806 137.626 98.798  1.00 21.24 ? 113  SER A N   1 
ATOM   469   C CA  . SER A 1 113  ? 184.414 136.377 99.322  1.00 20.01 ? 113  SER A CA  1 
ATOM   470   C C   . SER A 1 113  ? 183.276 135.365 99.498  1.00 18.79 ? 113  SER A C   1 
ATOM   471   O O   . SER A 1 113  ? 182.153 135.683 99.047  1.00 19.31 ? 113  SER A O   1 
ATOM   472   C CB  . SER A 1 113  ? 185.176 136.646 100.599 1.00 19.87 ? 113  SER A CB  1 
ATOM   473   O OG  . SER A 1 113  ? 186.451 137.202 100.317 1.00 19.66 ? 113  SER A OG  1 
ATOM   474   N N   . ARG A 1 114  ? 183.539 134.200 100.098 1.00 16.54 ? 114  ARG A N   1 
ATOM   475   C CA  . ARG A 1 114  ? 182.552 133.089 100.208 1.00 14.60 ? 114  ARG A CA  1 
ATOM   476   C C   . ARG A 1 114  ? 181.197 133.628 100.699 1.00 13.98 ? 114  ARG A C   1 
ATOM   477   O O   . ARG A 1 114  ? 180.176 133.263 100.073 1.00 14.59 ? 114  ARG A O   1 
ATOM   478   C CB  . ARG A 1 114  ? 183.105 131.943 101.065 1.00 13.36 ? 114  ARG A CB  1 
ATOM   479   C CG  . ARG A 1 114  ? 183.402 132.283 102.518 1.00 12.20 ? 114  ARG A CG  1 
ATOM   480   C CD  . ARG A 1 114  ? 184.504 131.383 103.052 1.00 10.94 ? 114  ARG A CD  1 
ATOM   481   N NE  . ARG A 1 114  ? 185.835 131.926 102.801 1.00 10.18 ? 114  ARG A NE  1 
ATOM   482   C CZ  . ARG A 1 114  ? 186.980 131.262 102.945 1.00 9.20  ? 114  ARG A CZ  1 
ATOM   483   N NH1 . ARG A 1 114  ? 186.980 129.996 103.340 1.00 8.67  ? 114  ARG A NH1 1 
ATOM   484   N NH2 . ARG A 1 114  ? 188.120 131.883 102.686 1.00 8.78  ? 114  ARG A NH2 1 
ATOM   485   N N   . SER A 1 115  ? 181.180 134.481 101.732 1.00 12.24 ? 115  SER A N   1 
ATOM   486   C CA  . SER A 1 115  ? 179.936 134.978 102.386 1.00 10.83 ? 115  SER A CA  1 
ATOM   487   C C   . SER A 1 115  ? 180.066 136.448 102.816 1.00 9.54  ? 115  SER A C   1 
ATOM   488   O O   . SER A 1 115  ? 179.393 136.834 103.772 1.00 9.10  ? 115  SER A O   1 
ATOM   489   C CB  . SER A 1 115  ? 179.591 134.083 103.554 1.00 10.90 ? 115  SER A CB  1 
ATOM   490   O OG  . SER A 1 115  ? 179.035 132.857 103.102 1.00 10.95 ? 115  SER A OG  1 
ATOM   491   N N   . LEU A 1 116  ? 180.868 137.257 102.124 1.00 8.24  ? 116  LEU A N   1 
ATOM   492   C CA  . LEU A 1 116  ? 181.448 138.490 102.721 1.00 7.36  ? 116  LEU A CA  1 
ATOM   493   C C   . LEU A 1 116  ? 181.527 139.621 101.688 1.00 6.93  ? 116  LEU A C   1 
ATOM   494   O O   . LEU A 1 116  ? 182.373 139.521 100.782 1.00 7.65  ? 116  LEU A O   1 
ATOM   495   C CB  . LEU A 1 116  ? 182.822 138.064 103.238 1.00 7.00  ? 116  LEU A CB  1 
ATOM   496   C CG  . LEU A 1 116  ? 183.709 139.126 103.875 1.00 6.92  ? 116  LEU A CG  1 
ATOM   497   C CD1 . LEU A 1 116  ? 183.094 139.664 105.157 1.00 7.35  ? 116  LEU A CD1 1 
ATOM   498   C CD2 . LEU A 1 116  ? 185.067 138.518 104.156 1.00 6.42  ? 116  LEU A CD2 1 
ATOM   499   N N   . LEU A 1 117  ? 180.689 140.659 101.827 1.00 5.78  ? 117  LEU A N   1 
ATOM   500   C CA  . LEU A 1 117  ? 180.772 141.894 100.994 1.00 4.86  ? 117  LEU A CA  1 
ATOM   501   C C   . LEU A 1 117  ? 181.739 142.875 101.656 1.00 5.18  ? 117  LEU A C   1 
ATOM   502   O O   . LEU A 1 117  ? 181.456 143.308 102.785 1.00 5.69  ? 117  LEU A O   1 
ATOM   503   C CB  . LEU A 1 117  ? 179.398 142.552 100.817 1.00 3.90  ? 117  LEU A CB  1 
ATOM   504   C CG  . LEU A 1 117  ? 178.499 141.973 99.725  1.00 3.71  ? 117  LEU A CG  1 
ATOM   505   C CD1 . LEU A 1 117  ? 177.223 142.790 99.611  1.00 3.49  ? 117  LEU A CD1 1 
ATOM   506   C CD2 . LEU A 1 117  ? 179.200 141.922 98.372  1.00 3.80  ? 117  LEU A CD2 1 
ATOM   507   N N   . GLU A 1 118  ? 182.828 143.212 100.962 1.00 6.01  ? 118  GLU A N   1 
ATOM   508   C CA  . GLU A 1 118  ? 183.783 144.268 101.381 1.00 7.36  ? 118  GLU A CA  1 
ATOM   509   C C   . GLU A 1 118  ? 183.464 145.542 100.593 1.00 8.27  ? 118  GLU A C   1 
ATOM   510   O O   . GLU A 1 118  ? 183.144 145.429 99.397  1.00 9.19  ? 118  GLU A O   1 
ATOM   511   C CB  . GLU A 1 118  ? 185.220 143.803 101.153 1.00 7.88  ? 118  GLU A CB  1 
ATOM   512   C CG  . GLU A 1 118  ? 186.239 144.584 101.962 1.00 8.42  ? 118  GLU A CG  1 
ATOM   513   C CD  . GLU A 1 118  ? 187.666 144.070 101.883 1.00 8.71  ? 118  GLU A CD  1 
ATOM   514   O OE1 . GLU A 1 118  ? 187.943 143.203 101.028 1.00 8.90  ? 118  GLU A OE1 1 
ATOM   515   O OE2 . GLU A 1 118  ? 188.502 144.546 102.677 1.00 9.08  ? 118  GLU A OE2 1 
ATOM   516   N N   . PHE A 1 119  ? 183.513 146.698 101.257 1.00 8.96  ? 119  PHE A N   1 
ATOM   517   C CA  . PHE A 1 119  ? 183.411 148.046 100.640 1.00 10.25 ? 119  PHE A CA  1 
ATOM   518   C C   . PHE A 1 119  ? 184.695 148.813 100.966 1.00 12.55 ? 119  PHE A C   1 
ATOM   519   O O   . PHE A 1 119  ? 184.817 149.363 102.084 1.00 12.96 ? 119  PHE A O   1 
ATOM   520   C CB  . PHE A 1 119  ? 182.140 148.758 101.106 1.00 9.77  ? 119  PHE A CB  1 
ATOM   521   C CG  . PHE A 1 119  ? 180.868 147.999 100.825 1.00 9.20  ? 119  PHE A CG  1 
ATOM   522   C CD1 . PHE A 1 119  ? 180.571 147.570 99.539  1.00 9.23  ? 119  PHE A CD1 1 
ATOM   523   C CD2 . PHE A 1 119  ? 179.959 147.721 101.836 1.00 9.07  ? 119  PHE A CD2 1 
ATOM   524   C CE1 . PHE A 1 119  ? 179.399 146.876 99.276  1.00 9.37  ? 119  PHE A CE1 1 
ATOM   525   C CE2 . PHE A 1 119  ? 178.787 147.027 101.570 1.00 8.96  ? 119  PHE A CE2 1 
ATOM   526   C CZ  . PHE A 1 119  ? 178.509 146.606 100.290 1.00 9.16  ? 119  PHE A CZ  1 
ATOM   527   N N   . ASN A 1 120  ? 185.632 148.803 100.013 1.00 15.32 ? 120  ASN A N   1 
ATOM   528   C CA  . ASN A 1 120  ? 186.989 149.400 100.126 1.00 17.62 ? 120  ASN A CA  1 
ATOM   529   C C   . ASN A 1 120  ? 186.949 150.764 99.423  1.00 18.11 ? 120  ASN A C   1 
ATOM   530   O O   . ASN A 1 120  ? 187.002 150.794 98.176  1.00 18.13 ? 120  ASN A O   1 
ATOM   531   C CB  . ASN A 1 120  ? 188.038 148.436 99.558  1.00 19.38 ? 120  ASN A CB  1 
ATOM   532   C CG  . ASN A 1 120  ? 189.374 148.417 100.279 1.00 21.40 ? 120  ASN A CG  1 
ATOM   533   O OD1 . ASN A 1 120  ? 189.789 149.408 100.886 1.00 22.35 ? 120  ASN A OD1 1 
ATOM   534   N ND2 . ASN A 1 120  ? 190.020 147.249 100.235 1.00 24.21 ? 120  ASN A ND2 1 
ATOM   535   N N   . THR A 1 121  ? 186.813 151.841 100.203 1.00 18.93 ? 121  THR A N   1 
ATOM   536   C CA  . THR A 1 121  ? 186.685 153.247 99.720  1.00 19.97 ? 121  THR A CA  1 
ATOM   537   C C   . THR A 1 121  ? 188.058 153.788 99.295  1.00 20.95 ? 121  THR A C   1 
ATOM   538   O O   . THR A 1 121  ? 189.058 153.050 99.412  1.00 21.25 ? 121  THR A O   1 
ATOM   539   C CB  . THR A 1 121  ? 186.027 154.152 100.773 1.00 19.95 ? 121  THR A CB  1 
ATOM   540   O OG1 . THR A 1 121  ? 185.752 155.419 100.173 1.00 19.33 ? 121  THR A OG1 1 
ATOM   541   C CG2 . THR A 1 121  ? 186.872 154.361 102.012 1.00 20.22 ? 121  THR A CG2 1 
ATOM   542   N N   . THR A 1 122  ? 188.084 155.042 98.830  1.00 21.89 ? 122  THR A N   1 
ATOM   543   C CA  . THR A 1 122  ? 189.284 155.755 98.311  1.00 22.74 ? 122  THR A CA  1 
ATOM   544   C C   . THR A 1 122  ? 189.928 156.606 99.417  1.00 24.34 ? 122  THR A C   1 
ATOM   545   O O   . THR A 1 122  ? 191.165 156.764 99.368  1.00 24.96 ? 122  THR A O   1 
ATOM   546   C CB  . THR A 1 122  ? 188.920 156.604 97.085  1.00 22.20 ? 122  THR A CB  1 
ATOM   547   O OG1 . THR A 1 122  ? 188.070 157.672 97.506  1.00 22.08 ? 122  THR A OG1 1 
ATOM   548   C CG2 . THR A 1 122  ? 188.229 155.807 96.000  1.00 21.84 ? 122  THR A CG2 1 
ATOM   549   N N   . VAL A 1 123  ? 189.134 157.144 100.355 1.00 26.32 ? 123  VAL A N   1 
ATOM   550   C CA  . VAL A 1 123  ? 189.619 158.054 101.442 1.00 28.29 ? 123  VAL A CA  1 
ATOM   551   C C   . VAL A 1 123  ? 190.589 157.277 102.347 1.00 30.78 ? 123  VAL A C   1 
ATOM   552   O O   . VAL A 1 123  ? 190.260 156.140 102.736 1.00 30.91 ? 123  VAL A O   1 
ATOM   553   C CB  . VAL A 1 123  ? 188.469 158.725 102.231 1.00 27.92 ? 123  VAL A CB  1 
ATOM   554   C CG1 . VAL A 1 123  ? 187.500 157.739 102.869 1.00 27.93 ? 123  VAL A CG1 1 
ATOM   555   C CG2 . VAL A 1 123  ? 188.995 159.697 103.281 1.00 27.64 ? 123  VAL A CG2 1 
ATOM   556   N N   . ASN A 1 124  ? 191.745 157.883 102.646 1.00 33.94 ? 124  ASN A N   1 
ATOM   557   C CA  . ASN A 1 124  ? 192.888 157.250 103.361 1.00 36.57 ? 124  ASN A CA  1 
ATOM   558   C C   . ASN A 1 124  ? 192.622 157.297 104.872 1.00 38.68 ? 124  ASN A C   1 
ATOM   559   O O   . ASN A 1 124  ? 192.179 158.356 105.361 1.00 39.05 ? 124  ASN A O   1 
ATOM   560   C CB  . ASN A 1 124  ? 194.219 157.937 103.021 1.00 37.16 ? 124  ASN A CB  1 
ATOM   561   C CG  . ASN A 1 124  ? 195.387 156.987 102.844 1.00 37.74 ? 124  ASN A CG  1 
ATOM   562   O OD1 . ASN A 1 124  ? 195.459 155.941 103.486 1.00 38.03 ? 124  ASN A OD1 1 
ATOM   563   N ND2 . ASN A 1 124  ? 196.324 157.354 101.984 1.00 38.10 ? 124  ASN A ND2 1 
ATOM   564   N N   . CYS A 1 125  ? 192.891 156.191 105.575 1.00 40.82 ? 125  CYS A N   1 
ATOM   565   C CA  . CYS A 1 125  ? 192.862 156.076 107.063 1.00 41.98 ? 125  CYS A CA  1 
ATOM   566   C C   . CYS A 1 125  ? 194.011 156.901 107.660 1.00 43.55 ? 125  CYS A C   1 
ATOM   567   O O   . CYS A 1 125  ? 194.982 157.189 106.928 1.00 43.98 ? 125  CYS A O   1 
ATOM   568   C CB  . CYS A 1 125  ? 192.967 154.615 107.500 1.00 41.28 ? 125  CYS A CB  1 
ATOM   569   S SG  . CYS A 1 125  ? 193.162 154.347 109.285 1.00 39.69 ? 125  CYS A SG  1 
ATOM   570   N N   . LYS A 1 126  ? 193.901 157.256 108.945 1.00 44.84 ? 126  LYS A N   1 
ATOM   571   C CA  . LYS A 1 126  ? 194.971 157.953 109.715 1.00 45.75 ? 126  LYS A CA  1 
ATOM   572   C C   . LYS A 1 126  ? 196.154 157.000 109.968 1.00 47.18 ? 126  LYS A C   1 
ATOM   573   O O   . LYS A 1 126  ? 197.229 157.508 110.347 1.00 47.60 ? 126  LYS A O   1 
ATOM   574   C CB  . LYS A 1 126  ? 194.416 158.575 111.003 1.00 44.67 ? 126  LYS A CB  1 
ATOM   575   C CG  . LYS A 1 126  ? 193.835 157.612 112.032 1.00 43.85 ? 126  LYS A CG  1 
ATOM   576   C CD  . LYS A 1 126  ? 193.211 158.310 113.228 1.00 43.02 ? 126  LYS A CD  1 
ATOM   577   C CE  . LYS A 1 126  ? 191.996 159.161 112.906 1.00 42.55 ? 126  LYS A CE  1 
ATOM   578   N NZ  . LYS A 1 126  ? 190.853 158.361 112.403 1.00 42.41 ? 126  LYS A NZ  1 
ATOM   579   N N   . GLN A 1 127  ? 195.968 155.686 109.777 1.00 48.12 ? 127  GLN A N   1 
ATOM   580   C CA  . GLN A 1 127  ? 197.070 154.709 109.539 1.00 49.14 ? 127  GLN A CA  1 
ATOM   581   C C   . GLN A 1 127  ? 197.332 154.654 108.027 1.00 49.77 ? 127  GLN A C   1 
ATOM   582   O O   . GLN A 1 127  ? 196.357 154.518 107.262 1.00 49.70 ? 127  GLN A O   1 
ATOM   583   C CB  . GLN A 1 127  ? 196.722 153.329 110.108 1.00 49.30 ? 127  GLN A CB  1 
ATOM   584   C CG  . GLN A 1 127  ? 197.895 152.350 110.132 1.00 49.20 ? 127  GLN A CG  1 
ATOM   585   C CD  . GLN A 1 127  ? 199.024 152.748 111.054 1.00 49.05 ? 127  GLN A CD  1 
ATOM   586   O OE1 . GLN A 1 127  ? 200.194 152.491 110.775 1.00 48.84 ? 127  GLN A OE1 1 
ATOM   587   N NE2 . GLN A 1 127  ? 198.688 153.377 112.169 1.00 48.31 ? 127  GLN A NE2 1 
ATOM   588   N N   . GLN A 1 128  ? 198.599 154.759 107.614 1.00 50.64 ? 128  GLN A N   1 
ATOM   589   C CA  . GLN A 1 128  ? 198.994 154.987 106.196 1.00 51.14 ? 128  GLN A CA  1 
ATOM   590   C C   . GLN A 1 128  ? 198.899 153.682 105.393 1.00 50.67 ? 128  GLN A C   1 
ATOM   591   O O   . GLN A 1 128  ? 199.292 152.622 105.924 1.00 50.03 ? 128  GLN A O   1 
ATOM   592   C CB  . GLN A 1 128  ? 200.401 155.582 106.122 1.00 51.94 ? 128  GLN A CB  1 
ATOM   593   C CG  . GLN A 1 128  ? 200.521 156.955 106.775 1.00 52.48 ? 128  GLN A CG  1 
ATOM   594   C CD  . GLN A 1 128  ? 199.652 158.016 106.139 1.00 52.89 ? 128  GLN A CD  1 
ATOM   595   O OE1 . GLN A 1 128  ? 199.052 158.841 106.823 1.00 53.16 ? 128  GLN A OE1 1 
ATOM   596   N NE2 . GLN A 1 128  ? 199.578 158.005 104.817 1.00 53.16 ? 128  GLN A NE2 1 
ATOM   597   N N   . ASN A 1 129  ? 198.386 153.786 104.159 1.00 50.18 ? 129  ASN A N   1 
ATOM   598   C CA  . ASN A 1 129  ? 198.130 152.675 103.198 1.00 49.79 ? 129  ASN A CA  1 
ATOM   599   C C   . ASN A 1 129  ? 196.956 151.806 103.683 1.00 47.89 ? 129  ASN A C   1 
ATOM   600   O O   . ASN A 1 129  ? 196.791 150.693 103.140 1.00 47.60 ? 129  ASN A O   1 
ATOM   601   C CB  . ASN A 1 129  ? 199.397 151.851 102.930 1.00 50.79 ? 129  ASN A CB  1 
ATOM   602   C CG  . ASN A 1 129  ? 199.412 151.173 101.574 1.00 51.33 ? 129  ASN A CG  1 
ATOM   603   O OD1 . ASN A 1 129  ? 199.008 151.756 100.570 1.00 51.43 ? 129  ASN A OD1 1 
ATOM   604   N ND2 . ASN A 1 129  ? 199.893 149.941 101.531 1.00 51.45 ? 129  ASN A ND2 1 
ATOM   605   N N   . HIS A 1 130  ? 196.164 152.291 104.648 1.00 45.65 ? 130  HIS A N   1 
ATOM   606   C CA  . HIS A 1 130  ? 194.866 151.700 105.070 1.00 44.00 ? 130  HIS A CA  1 
ATOM   607   C C   . HIS A 1 130  ? 193.745 152.594 104.536 1.00 40.56 ? 130  HIS A C   1 
ATOM   608   O O   . HIS A 1 130  ? 193.941 153.823 104.515 1.00 40.64 ? 130  HIS A O   1 
ATOM   609   C CB  . HIS A 1 130  ? 194.786 151.562 106.597 1.00 45.78 ? 130  HIS A CB  1 
ATOM   610   C CG  . HIS A 1 130  ? 195.723 150.562 107.186 1.00 47.45 ? 130  HIS A CG  1 
ATOM   611   N ND1 . HIS A 1 130  ? 195.569 150.087 108.474 1.00 48.54 ? 130  HIS A ND1 1 
ATOM   612   C CD2 . HIS A 1 130  ? 196.812 149.943 106.681 1.00 48.68 ? 130  HIS A CD2 1 
ATOM   613   C CE1 . HIS A 1 130  ? 196.528 149.224 108.740 1.00 49.20 ? 130  HIS A CE1 1 
ATOM   614   N NE2 . HIS A 1 130  ? 197.302 149.116 107.655 1.00 49.52 ? 130  HIS A NE2 1 
ATOM   615   N N   . LYS A 1 131  ? 192.632 152.000 104.104 1.00 36.11 ? 131  LYS A N   1 
ATOM   616   C CA  . LYS A 1 131  ? 191.405 152.739 103.707 1.00 33.14 ? 131  LYS A CA  1 
ATOM   617   C C   . LYS A 1 131  ? 190.438 152.728 104.891 1.00 31.29 ? 131  LYS A C   1 
ATOM   618   O O   . LYS A 1 131  ? 190.720 152.016 105.873 1.00 31.34 ? 131  LYS A O   1 
ATOM   619   C CB  . LYS A 1 131  ? 190.790 152.114 102.452 1.00 32.00 ? 131  LYS A CB  1 
ATOM   620   C CG  . LYS A 1 131  ? 191.729 152.024 101.256 1.00 30.87 ? 131  LYS A CG  1 
ATOM   621   C CD  . LYS A 1 131  ? 192.147 153.372 100.704 1.00 30.09 ? 131  LYS A CD  1 
ATOM   622   C CE  . LYS A 1 131  ? 193.169 153.267 99.592  1.00 29.53 ? 131  LYS A CE  1 
ATOM   623   N NZ  . LYS A 1 131  ? 194.033 154.469 99.530  1.00 29.28 ? 131  LYS A NZ  1 
ATOM   624   N N   . ILE A 1 132  ? 189.358 153.507 104.802 1.00 28.97 ? 132  ILE A N   1 
ATOM   625   C CA  . ILE A 1 132  ? 188.211 153.436 105.751 1.00 27.14 ? 132  ILE A CA  1 
ATOM   626   C C   . ILE A 1 132  ? 187.403 152.265 105.179 1.00 24.87 ? 132  ILE A C   1 
ATOM   627   O O   . ILE A 1 132  ? 186.508 152.514 104.350 1.00 23.61 ? 132  ILE A O   1 
ATOM   628   C CB  . ILE A 1 132  ? 187.429 154.768 105.852 1.00 27.81 ? 132  ILE A CB  1 
ATOM   629   C CG1 . ILE A 1 132  ? 188.337 156.003 105.938 1.00 28.17 ? 132  ILE A CG1 1 
ATOM   630   C CG2 . ILE A 1 132  ? 186.445 154.721 107.013 1.00 28.05 ? 132  ILE A CG2 1 
ATOM   631   C CD1 . ILE A 1 132  ? 189.122 156.142 107.224 1.00 28.24 ? 132  ILE A CD1 1 
ATOM   632   N N   . GLN A 1 133  ? 187.750 151.028 105.554 1.00 23.43 ? 133  GLN A N   1 
ATOM   633   C CA  . GLN A 1 133  ? 187.072 149.826 104.993 1.00 22.61 ? 133  GLN A CA  1 
ATOM   634   C C   . GLN A 1 133  ? 185.763 149.594 105.749 1.00 20.49 ? 133  GLN A C   1 
ATOM   635   O O   . GLN A 1 133  ? 185.597 150.146 106.858 1.00 21.02 ? 133  GLN A O   1 
ATOM   636   C CB  . GLN A 1 133  ? 187.941 148.567 105.065 1.00 23.69 ? 133  GLN A CB  1 
ATOM   637   C CG  . GLN A 1 133  ? 189.188 148.611 104.190 1.00 24.64 ? 133  GLN A CG  1 
ATOM   638   C CD  . GLN A 1 133  ? 190.463 148.517 104.992 1.00 25.27 ? 133  GLN A CD  1 
ATOM   639   O OE1 . GLN A 1 133  ? 190.620 149.169 106.020 1.00 26.18 ? 133  GLN A OE1 1 
ATOM   640   N NE2 . GLN A 1 133  ? 191.390 147.697 104.525 1.00 25.37 ? 133  GLN A NE2 1 
ATOM   641   N N   . SER A 1 134  ? 184.859 148.826 105.144 1.00 17.59 ? 134  SER A N   1 
ATOM   642   C CA  . SER A 1 134  ? 183.747 148.135 105.845 1.00 15.85 ? 134  SER A CA  1 
ATOM   643   C C   . SER A 1 134  ? 183.671 146.698 105.326 1.00 14.31 ? 134  SER A C   1 
ATOM   644   O O   . SER A 1 134  ? 184.145 146.455 104.202 1.00 14.96 ? 134  SER A O   1 
ATOM   645   C CB  . SER A 1 134  ? 182.443 148.877 105.702 1.00 15.52 ? 134  SER A CB  1 
ATOM   646   O OG  . SER A 1 134  ? 181.838 148.625 104.446 1.00 15.40 ? 134  SER A OG  1 
ATOM   647   N N   . SER A 1 135  ? 183.145 145.782 106.139 1.00 12.25 ? 135  SER A N   1 
ATOM   648   C CA  . SER A 1 135  ? 183.017 144.339 105.809 1.00 11.11 ? 135  SER A CA  1 
ATOM   649   C C   . SER A 1 135  ? 181.681 143.814 106.335 1.00 9.64  ? 135  SER A C   1 
ATOM   650   O O   . SER A 1 135  ? 181.441 143.911 107.555 1.00 10.03 ? 135  SER A O   1 
ATOM   651   C CB  . SER A 1 135  ? 184.177 143.548 106.349 1.00 11.59 ? 135  SER A CB  1 
ATOM   652   O OG  . SER A 1 135  ? 185.415 144.120 105.949 1.00 11.88 ? 135  SER A OG  1 
ATOM   653   N N   . ILE A 1 136  ? 180.854 143.288 105.429 1.00 8.49  ? 136  ILE A N   1 
ATOM   654   C CA  . ILE A 1 136  ? 179.491 142.754 105.711 1.00 8.40  ? 136  ILE A CA  1 
ATOM   655   C C   . ILE A 1 136  ? 179.562 141.230 105.583 1.00 9.06  ? 136  ILE A C   1 
ATOM   656   O O   . ILE A 1 136  ? 179.640 140.748 104.430 1.00 9.96  ? 136  ILE A O   1 
ATOM   657   C CB  . ILE A 1 136  ? 178.438 143.358 104.756 1.00 7.85  ? 136  ILE A CB  1 
ATOM   658   C CG1 . ILE A 1 136  ? 178.712 144.821 104.390 1.00 7.88  ? 136  ILE A CG1 1 
ATOM   659   C CG2 . ILE A 1 136  ? 177.044 143.172 105.330 1.00 7.30  ? 136  ILE A CG2 1 
ATOM   660   C CD1 . ILE A 1 136  ? 178.687 145.783 105.555 1.00 7.86  ? 136  ILE A CD1 1 
ATOM   661   N N   . THR A 1 137  ? 179.576 140.506 106.708 1.00 8.99  ? 137  THR A N   1 
ATOM   662   C CA  . THR A 1 137  ? 179.541 139.015 106.713 1.00 8.79  ? 137  THR A CA  1 
ATOM   663   C C   . THR A 1 137  ? 178.086 138.580 106.505 1.00 7.78  ? 137  THR A C   1 
ATOM   664   O O   . THR A 1 137  ? 177.191 139.288 106.997 1.00 7.98  ? 137  THR A O   1 
ATOM   665   C CB  . THR A 1 137  ? 180.208 138.423 107.964 1.00 9.70  ? 137  THR A CB  1 
ATOM   666   O OG1 . THR A 1 137  ? 180.442 137.037 107.714 1.00 10.26 ? 137  THR A OG1 1 
ATOM   667   C CG2 . THR A 1 137  ? 179.396 138.575 109.232 1.00 10.04 ? 137  THR A CG2 1 
ATOM   668   N N   . PHE A 1 138  ? 177.877 137.471 105.791 1.00 6.42  ? 138  PHE A N   1 
ATOM   669   C CA  . PHE A 1 138  ? 176.551 136.951 105.363 1.00 5.51  ? 138  PHE A CA  1 
ATOM   670   C C   . PHE A 1 138  ? 176.320 135.568 105.972 1.00 4.42  ? 138  PHE A C   1 
ATOM   671   O O   . PHE A 1 138  ? 177.114 134.652 105.694 1.00 4.31  ? 138  PHE A O   1 
ATOM   672   C CB  . PHE A 1 138  ? 176.439 136.895 103.838 1.00 5.65  ? 138  PHE A CB  1 
ATOM   673   C CG  . PHE A 1 138  ? 176.132 138.220 103.192 1.00 5.99  ? 138  PHE A CG  1 
ATOM   674   C CD1 . PHE A 1 138  ? 177.077 139.235 103.166 1.00 5.97  ? 138  PHE A CD1 1 
ATOM   675   C CD2 . PHE A 1 138  ? 174.891 138.457 102.618 1.00 6.17  ? 138  PHE A CD2 1 
ATOM   676   C CE1 . PHE A 1 138  ? 176.789 140.456 102.575 1.00 5.98  ? 138  PHE A CE1 1 
ATOM   677   C CE2 . PHE A 1 138  ? 174.605 139.678 102.026 1.00 6.12  ? 138  PHE A CE2 1 
ATOM   678   C CZ  . PHE A 1 138  ? 175.555 140.674 102.002 1.00 6.10  ? 138  PHE A CZ  1 
ATOM   679   N N   . LEU A 1 139  ? 175.258 135.430 106.768 1.00 3.43  ? 139  LEU A N   1 
ATOM   680   C CA  . LEU A 1 139  ? 174.832 134.127 107.349 1.00 3.03  ? 139  LEU A CA  1 
ATOM   681   C C   . LEU A 1 139  ? 173.378 133.836 106.975 1.00 3.12  ? 139  LEU A C   1 
ATOM   682   O O   . LEU A 1 139  ? 172.698 134.742 106.452 1.00 3.33  ? 139  LEU A O   1 
ATOM   683   C CB  . LEU A 1 139  ? 174.997 134.171 108.870 1.00 2.44  ? 139  LEU A CB  1 
ATOM   684   C CG  . LEU A 1 139  ? 176.387 134.537 109.383 1.00 1.91  ? 139  LEU A CG  1 
ATOM   685   C CD1 . LEU A 1 139  ? 176.364 134.704 110.892 1.00 1.52  ? 139  LEU A CD1 1 
ATOM   686   C CD2 . LEU A 1 139  ? 177.413 133.492 108.977 1.00 1.91  ? 139  LEU A CD2 1 
ATOM   687   N N   . CYS A 1 140  ? 172.936 132.604 107.235 1.00 3.55  ? 140  CYS A N   1 
ATOM   688   C CA  . CYS A 1 140  ? 171.526 132.163 107.073 1.00 4.35  ? 140  CYS A CA  1 
ATOM   689   C C   . CYS A 1 140  ? 170.743 132.433 108.362 1.00 3.27  ? 140  CYS A C   1 
ATOM   690   O O   . CYS A 1 140  ? 171.155 131.926 109.427 1.00 3.36  ? 140  CYS A O   1 
ATOM   691   C CB  . CYS A 1 140  ? 171.423 130.683 106.717 1.00 6.32  ? 140  CYS A CB  1 
ATOM   692   S SG  . CYS A 1 140  ? 171.563 130.350 104.942 1.00 8.91  ? 140  CYS A SG  1 
ATOM   693   N N   . GLY A 1 141  ? 169.679 133.233 108.252 1.00 1.71  ? 141  GLY A N   1 
ATOM   694   C CA  . GLY A 1 141  ? 168.495 133.193 109.130 1.00 0.50  ? 141  GLY A CA  1 
ATOM   695   C C   . GLY A 1 141  ? 167.334 132.567 108.380 1.00 0.50  ? 141  GLY A C   1 
ATOM   696   O O   . GLY A 1 141  ? 167.593 131.889 107.364 1.00 0.50  ? 141  GLY A O   1 
ATOM   697   N N   . LYS A 1 142  ? 166.104 132.773 108.854 1.00 0.50  ? 142  LYS A N   1 
ATOM   698   C CA  . LYS A 1 142  ? 164.857 132.391 108.134 1.00 0.50  ? 142  LYS A CA  1 
ATOM   699   C C   . LYS A 1 142  ? 164.268 133.625 107.437 1.00 0.50  ? 142  LYS A C   1 
ATOM   700   O O   . LYS A 1 142  ? 163.415 133.442 106.546 1.00 0.50  ? 142  LYS A O   1 
ATOM   701   C CB  . LYS A 1 142  ? 163.839 131.775 109.098 1.00 0.50  ? 142  LYS A CB  1 
ATOM   702   C CG  . LYS A 1 142  ? 164.387 130.752 110.083 1.00 0.50  ? 142  LYS A CG  1 
ATOM   703   C CD  . LYS A 1 142  ? 163.384 130.387 111.158 1.00 0.50  ? 142  LYS A CD  1 
ATOM   704   C CE  . LYS A 1 142  ? 163.592 129.000 111.727 1.00 0.50  ? 142  LYS A CE  1 
ATOM   705   N NZ  . LYS A 1 142  ? 162.418 128.554 112.515 1.00 0.50  ? 142  LYS A NZ  1 
ATOM   706   N N   . THR A 1 143  ? 164.718 134.824 107.822 1.00 0.50  ? 143  THR A N   1 
ATOM   707   C CA  . THR A 1 143  ? 164.189 136.137 107.367 1.00 0.50  ? 143  THR A CA  1 
ATOM   708   C C   . THR A 1 143  ? 165.304 136.919 106.667 1.00 0.50  ? 143  THR A C   1 
ATOM   709   O O   . THR A 1 143  ? 166.469 136.466 106.705 1.00 0.50  ? 143  THR A O   1 
ATOM   710   C CB  . THR A 1 143  ? 163.613 136.925 108.549 1.00 0.50  ? 143  THR A CB  1 
ATOM   711   O OG1 . THR A 1 143  ? 164.696 137.371 109.366 1.00 0.50  ? 143  THR A OG1 1 
ATOM   712   C CG2 . THR A 1 143  ? 162.653 136.106 109.383 1.00 0.50  ? 143  THR A CG2 1 
ATOM   713   N N   . LEU A 1 144  ? 164.952 138.051 106.056 1.00 0.50  ? 144  LEU A N   1 
ATOM   714   C CA  . LEU A 1 144  ? 165.902 138.929 105.323 1.00 0.50  ? 144  LEU A CA  1 
ATOM   715   C C   . LEU A 1 144  ? 166.840 139.609 106.328 1.00 0.50  ? 144  LEU A C   1 
ATOM   716   O O   . LEU A 1 144  ? 168.003 139.876 105.968 1.00 0.50  ? 144  LEU A O   1 
ATOM   717   C CB  . LEU A 1 144  ? 165.105 139.950 104.503 1.00 0.50  ? 144  LEU A CB  1 
ATOM   718   C CG  . LEU A 1 144  ? 165.927 140.935 103.676 1.00 0.50  ? 144  LEU A CG  1 
ATOM   719   C CD1 . LEU A 1 144  ? 166.817 140.215 102.677 1.00 0.50  ? 144  LEU A CD1 1 
ATOM   720   C CD2 . LEU A 1 144  ? 165.017 141.910 102.952 1.00 0.50  ? 144  LEU A CD2 1 
ATOM   721   N N   . GLY A 1 145  ? 166.336 139.889 107.533 1.00 0.50  ? 145  GLY A N   1 
ATOM   722   C CA  . GLY A 1 145  ? 167.135 140.375 108.672 1.00 0.50  ? 145  GLY A CA  1 
ATOM   723   C C   . GLY A 1 145  ? 167.408 141.860 108.562 1.00 0.50  ? 145  GLY A C   1 
ATOM   724   O O   . GLY A 1 145  ? 166.688 142.542 107.804 1.00 0.50  ? 145  GLY A O   1 
ATOM   725   N N   . THR A 1 146  ? 168.429 142.331 109.280 1.00 0.50  ? 146  THR A N   1 
ATOM   726   C CA  . THR A 1 146  ? 168.939 143.729 109.256 1.00 0.50  ? 146  THR A CA  1 
ATOM   727   C C   . THR A 1 146  ? 170.434 143.689 109.558 1.00 0.50  ? 146  THR A C   1 
ATOM   728   O O   . THR A 1 146  ? 170.879 142.824 110.311 1.00 0.50  ? 146  THR A O   1 
ATOM   729   C CB  . THR A 1 146  ? 168.143 144.600 110.226 1.00 0.50  ? 146  THR A CB  1 
ATOM   730   O OG1 . THR A 1 146  ? 168.292 144.043 111.532 1.00 0.50  ? 146  THR A OG1 1 
ATOM   731   C CG2 . THR A 1 146  ? 166.681 144.675 109.859 1.00 0.50  ? 146  THR A CG2 1 
ATOM   732   N N   . PRO A 1 147  ? 171.264 144.585 108.974 1.00 0.50  ? 147  PRO A N   1 
ATOM   733   C CA  . PRO A 1 147  ? 172.717 144.420 109.014 1.00 0.50  ? 147  PRO A CA  1 
ATOM   734   C C   . PRO A 1 147  ? 173.336 144.959 110.314 1.00 0.50  ? 147  PRO A C   1 
ATOM   735   O O   . PRO A 1 147  ? 173.890 146.046 110.312 1.00 0.50  ? 147  PRO A O   1 
ATOM   736   C CB  . PRO A 1 147  ? 173.180 145.182 107.764 1.00 0.50  ? 147  PRO A CB  1 
ATOM   737   C CG  . PRO A 1 147  ? 172.122 146.246 107.537 1.00 0.50  ? 147  PRO A CG  1 
ATOM   738   C CD  . PRO A 1 147  ? 170.865 145.804 108.261 1.00 0.50  ? 147  PRO A CD  1 
ATOM   739   N N   . GLU A 1 148  ? 173.244 144.159 111.380 1.00 0.50  ? 148  GLU A N   1 
ATOM   740   C CA  . GLU A 1 148  ? 173.691 144.506 112.758 1.00 0.50  ? 148  GLU A CA  1 
ATOM   741   C C   . GLU A 1 148  ? 175.176 144.887 112.781 1.00 0.50  ? 148  GLU A C   1 
ATOM   742   O O   . GLU A 1 148  ? 175.941 144.402 111.916 1.00 0.50  ? 148  GLU A O   1 
ATOM   743   C CB  . GLU A 1 148  ? 173.414 143.349 113.722 1.00 0.50  ? 148  GLU A CB  1 
ATOM   744   C CG  . GLU A 1 148  ? 171.970 143.291 114.169 1.00 0.50  ? 148  GLU A CG  1 
ATOM   745   C CD  . GLU A 1 148  ? 171.467 144.611 114.728 1.00 0.50  ? 148  GLU A CD  1 
ATOM   746   O OE1 . GLU A 1 148  ? 172.164 145.187 115.584 1.00 0.50  ? 148  GLU A OE1 1 
ATOM   747   O OE2 . GLU A 1 148  ? 170.406 145.081 114.273 1.00 0.50  ? 148  GLU A OE2 1 
ATOM   748   N N   . PHE A 1 149  ? 175.548 145.730 113.751 1.00 0.50  ? 149  PHE A N   1 
ATOM   749   C CA  . PHE A 1 149  ? 176.907 146.314 113.911 1.00 0.50  ? 149  PHE A CA  1 
ATOM   750   C C   . PHE A 1 149  ? 177.805 145.627 114.951 1.00 0.50  ? 149  PHE A C   1 
ATOM   751   O O   . PHE A 1 149  ? 177.556 145.782 116.173 1.00 0.50  ? 149  PHE A O   1 
ATOM   752   C CB  . PHE A 1 149  ? 176.855 147.748 114.430 1.00 0.50  ? 149  PHE A CB  1 
ATOM   753   C CG  . PHE A 1 149  ? 178.230 148.307 114.685 1.00 0.50  ? 149  PHE A CG  1 
ATOM   754   C CD1 . PHE A 1 149  ? 179.123 148.454 113.636 1.00 0.50  ? 149  PHE A CD1 1 
ATOM   755   C CD2 . PHE A 1 149  ? 178.658 148.622 115.968 1.00 0.50  ? 149  PHE A CD2 1 
ATOM   756   C CE1 . PHE A 1 149  ? 180.402 148.941 113.855 1.00 0.50  ? 149  PHE A CE1 1 
ATOM   757   C CE2 . PHE A 1 149  ? 179.938 149.112 116.184 1.00 0.50  ? 149  PHE A CE2 1 
ATOM   758   C CZ  . PHE A 1 149  ? 180.804 149.278 115.127 1.00 0.50  ? 149  PHE A CZ  1 
ATOM   759   N N   . VAL A 1 150  ? 178.845 144.938 114.474 1.00 0.50  ? 150  VAL A N   1 
ATOM   760   C CA  . VAL A 1 150  ? 179.710 144.028 115.281 1.00 0.50  ? 150  VAL A CA  1 
ATOM   761   C C   . VAL A 1 150  ? 180.643 144.878 116.147 1.00 0.50  ? 150  VAL A C   1 
ATOM   762   O O   . VAL A 1 150  ? 180.485 144.864 117.379 1.00 0.50  ? 150  VAL A O   1 
ATOM   763   C CB  . VAL A 1 150  ? 180.481 143.058 114.368 1.00 0.50  ? 150  VAL A CB  1 
ATOM   764   C CG1 . VAL A 1 150  ? 181.511 142.234 115.117 1.00 0.50  ? 150  VAL A CG1 1 
ATOM   765   C CG2 . VAL A 1 150  ? 179.524 142.146 113.626 1.00 0.50  ? 150  VAL A CG2 1 
ATOM   766   N N   . THR A 1 151  ? 181.571 145.588 115.509 1.00 0.50  ? 151  THR A N   1 
ATOM   767   C CA  . THR A 1 151  ? 182.562 146.475 116.169 1.00 0.50  ? 151  THR A CA  1 
ATOM   768   C C   . THR A 1 151  ? 183.263 147.301 115.091 1.00 1.32  ? 151  THR A C   1 
ATOM   769   O O   . THR A 1 151  ? 182.964 147.091 113.901 1.00 1.48  ? 151  THR A O   1 
ATOM   770   C CB  . THR A 1 151  ? 183.564 145.677 117.014 1.00 0.50  ? 151  THR A CB  1 
ATOM   771   O OG1 . THR A 1 151  ? 184.407 146.623 117.673 1.00 0.50  ? 151  THR A OG1 1 
ATOM   772   C CG2 . THR A 1 151  ? 184.397 144.707 116.203 1.00 0.50  ? 151  THR A CG2 1 
ATOM   773   N N   . ALA A 1 152  ? 184.147 148.208 115.500 1.00 3.43  ? 152  ALA A N   1 
ATOM   774   C CA  . ALA A 1 152  ? 184.946 149.049 114.585 1.00 5.52  ? 152  ALA A CA  1 
ATOM   775   C C   . ALA A 1 152  ? 186.121 149.679 115.334 1.00 8.37  ? 152  ALA A C   1 
ATOM   776   O O   . ALA A 1 152  ? 185.915 150.194 116.453 1.00 8.93  ? 152  ALA A O   1 
ATOM   777   C CB  . ALA A 1 152  ? 184.075 150.110 113.963 1.00 5.33  ? 152  ALA A CB  1 
ATOM   778   N N   . THR A 1 153  ? 187.303 149.625 114.719 1.00 12.25 ? 153  THR A N   1 
ATOM   779   C CA  . THR A 1 153  ? 188.455 150.521 115.003 1.00 15.56 ? 153  THR A CA  1 
ATOM   780   C C   . THR A 1 153  ? 188.248 151.807 114.191 1.00 18.34 ? 153  THR A C   1 
ATOM   781   O O   . THR A 1 153  ? 187.143 151.981 113.629 1.00 18.90 ? 153  THR A O   1 
ATOM   782   C CB  . THR A 1 153  ? 189.798 149.824 114.734 1.00 16.29 ? 153  THR A CB  1 
ATOM   783   O OG1 . THR A 1 153  ? 190.845 150.707 115.137 1.00 16.51 ? 153  THR A OG1 1 
ATOM   784   C CG2 . THR A 1 153  ? 190.005 149.429 113.288 1.00 16.55 ? 153  THR A CG2 1 
ATOM   785   N N   . ASP A 1 154  ? 189.268 152.667 114.131 1.00 21.52 ? 154  ASP A N   1 
ATOM   786   C CA  . ASP A 1 154  ? 189.198 154.009 113.492 1.00 23.97 ? 154  ASP A CA  1 
ATOM   787   C C   . ASP A 1 154  ? 188.820 153.890 112.007 1.00 25.98 ? 154  ASP A C   1 
ATOM   788   O O   . ASP A 1 154  ? 188.082 154.786 111.544 1.00 26.53 ? 154  ASP A O   1 
ATOM   789   C CB  . ASP A 1 154  ? 190.502 154.788 113.696 1.00 24.31 ? 154  ASP A CB  1 
ATOM   790   C CG  . ASP A 1 154  ? 190.678 155.320 115.109 1.00 24.42 ? 154  ASP A CG  1 
ATOM   791   O OD1 . ASP A 1 154  ? 190.221 154.645 116.054 1.00 24.60 ? 154  ASP A OD1 1 
ATOM   792   O OD2 . ASP A 1 154  ? 191.264 156.408 115.257 1.00 24.35 ? 154  ASP A OD2 1 
ATOM   793   N N   . CYS A 1 155  ? 189.274 152.850 111.285 1.00 27.98 ? 155  CYS A N   1 
ATOM   794   C CA  . CYS A 1 155  ? 189.138 152.778 109.796 1.00 29.18 ? 155  CYS A CA  1 
ATOM   795   C C   . CYS A 1 155  ? 188.777 151.387 109.237 1.00 27.14 ? 155  CYS A C   1 
ATOM   796   O O   . CYS A 1 155  ? 188.955 151.189 108.003 1.00 27.53 ? 155  CYS A O   1 
ATOM   797   C CB  . CYS A 1 155  ? 190.375 153.353 109.112 1.00 32.21 ? 155  CYS A CB  1 
ATOM   798   S SG  . CYS A 1 155  ? 191.975 152.743 109.701 1.00 35.26 ? 155  CYS A SG  1 
ATOM   799   N N   . VAL A 1 156  ? 188.206 150.480 110.036 1.00 24.18 ? 156  VAL A N   1 
ATOM   800   C CA  . VAL A 1 156  ? 187.399 149.348 109.480 1.00 22.52 ? 156  VAL A CA  1 
ATOM   801   C C   . VAL A 1 156  ? 186.172 149.133 110.373 1.00 21.82 ? 156  VAL A C   1 
ATOM   802   O O   . VAL A 1 156  ? 186.318 149.213 111.607 1.00 22.26 ? 156  VAL A O   1 
ATOM   803   C CB  . VAL A 1 156  ? 188.226 148.063 109.259 1.00 21.52 ? 156  VAL A CB  1 
ATOM   804   C CG1 . VAL A 1 156  ? 188.800 147.490 110.543 1.00 21.06 ? 156  VAL A CG1 1 
ATOM   805   C CG2 . VAL A 1 156  ? 187.432 147.004 108.506 1.00 21.65 ? 156  VAL A CG2 1 
ATOM   806   N N   . HIS A 1 157  ? 185.008 148.907 109.753 1.00 20.86 ? 157  HIS A N   1 
ATOM   807   C CA  . HIS A 1 157  ? 183.697 148.713 110.431 1.00 20.73 ? 157  HIS A CA  1 
ATOM   808   C C   . HIS A 1 157  ? 183.120 147.351 110.035 1.00 19.21 ? 157  HIS A C   1 
ATOM   809   O O   . HIS A 1 157  ? 182.855 147.150 108.836 1.00 19.64 ? 157  HIS A O   1 
ATOM   810   C CB  . HIS A 1 157  ? 182.742 149.866 110.098 1.00 22.03 ? 157  HIS A CB  1 
ATOM   811   C CG  . HIS A 1 157  ? 183.362 151.215 110.236 1.00 23.22 ? 157  HIS A CG  1 
ATOM   812   N ND1 . HIS A 1 157  ? 184.068 151.808 109.209 1.00 23.91 ? 157  HIS A ND1 1 
ATOM   813   C CD2 . HIS A 1 157  ? 183.394 152.083 111.270 1.00 23.59 ? 157  HIS A CD2 1 
ATOM   814   C CE1 . HIS A 1 157  ? 184.506 152.986 109.603 1.00 24.17 ? 157  HIS A CE1 1 
ATOM   815   N NE2 . HIS A 1 157  ? 184.107 153.178 110.865 1.00 23.90 ? 157  HIS A NE2 1 
ATOM   816   N N   . TYR A 1 158  ? 182.931 146.462 111.014 1.00 17.30 ? 158  TYR A N   1 
ATOM   817   C CA  . TYR A 1 158  ? 182.499 145.055 110.816 1.00 15.77 ? 158  TYR A CA  1 
ATOM   818   C C   . TYR A 1 158  ? 181.001 144.931 111.095 1.00 12.61 ? 158  TYR A C   1 
ATOM   819   O O   . TYR A 1 158  ? 180.504 145.533 112.071 1.00 13.18 ? 158  TYR A O   1 
ATOM   820   C CB  . TYR A 1 158  ? 183.352 144.122 111.676 1.00 17.72 ? 158  TYR A CB  1 
ATOM   821   C CG  . TYR A 1 158  ? 184.801 144.121 111.265 1.00 19.82 ? 158  TYR A CG  1 
ATOM   822   C CD1 . TYR A 1 158  ? 185.161 143.793 109.968 1.00 20.87 ? 158  TYR A CD1 1 
ATOM   823   C CD2 . TYR A 1 158  ? 185.811 144.483 112.143 1.00 20.95 ? 158  TYR A CD2 1 
ATOM   824   C CE1 . TYR A 1 158  ? 186.482 143.797 109.553 1.00 21.69 ? 158  TYR A CE1 1 
ATOM   825   C CE2 . TYR A 1 158  ? 187.140 144.494 111.745 1.00 21.60 ? 158  TYR A CE2 1 
ATOM   826   C CZ  . TYR A 1 158  ? 187.478 144.152 110.445 1.00 21.93 ? 158  TYR A CZ  1 
ATOM   827   O OH  . TYR A 1 158  ? 188.781 144.156 110.041 1.00 22.36 ? 158  TYR A OH  1 
ATOM   828   N N   . PHE A 1 159  ? 180.316 144.169 110.240 1.00 8.82  ? 159  PHE A N   1 
ATOM   829   C CA  . PHE A 1 159  ? 178.839 144.028 110.207 1.00 6.43  ? 159  PHE A CA  1 
ATOM   830   C C   . PHE A 1 159  ? 178.450 142.559 110.049 1.00 5.26  ? 159  PHE A C   1 
ATOM   831   O O   . PHE A 1 159  ? 178.875 141.919 109.047 1.00 5.77  ? 159  PHE A O   1 
ATOM   832   C CB  . PHE A 1 159  ? 178.240 144.785 109.022 1.00 5.65  ? 159  PHE A CB  1 
ATOM   833   C CG  . PHE A 1 159  ? 178.420 146.278 109.041 1.00 5.08  ? 159  PHE A CG  1 
ATOM   834   C CD1 . PHE A 1 159  ? 179.632 146.850 108.687 1.00 4.82  ? 159  PHE A CD1 1 
ATOM   835   C CD2 . PHE A 1 159  ? 177.360 147.112 109.365 1.00 4.77  ? 159  PHE A CD2 1 
ATOM   836   C CE1 . PHE A 1 159  ? 179.789 148.226 108.679 1.00 4.80  ? 159  PHE A CE1 1 
ATOM   837   C CE2 . PHE A 1 159  ? 177.519 148.489 109.354 1.00 4.58  ? 159  PHE A CE2 1 
ATOM   838   C CZ  . PHE A 1 159  ? 178.732 149.041 109.007 1.00 4.59  ? 159  PHE A CZ  1 
ATOM   839   N N   . GLU A 1 160  ? 177.629 142.065 110.980 1.00 3.52  ? 160  GLU A N   1 
ATOM   840   C CA  . GLU A 1 160  ? 176.921 140.771 110.837 1.00 2.51  ? 160  GLU A CA  1 
ATOM   841   C C   . GLU A 1 160  ? 175.557 141.081 110.228 1.00 1.44  ? 160  GLU A C   1 
ATOM   842   O O   . GLU A 1 160  ? 174.927 142.074 110.620 1.00 1.18  ? 160  GLU A O   1 
ATOM   843   C CB  . GLU A 1 160  ? 176.818 139.993 112.149 1.00 2.83  ? 160  GLU A CB  1 
ATOM   844   C CG  . GLU A 1 160  ? 176.026 140.691 113.240 1.00 3.30  ? 160  GLU A CG  1 
ATOM   845   C CD  . GLU A 1 160  ? 175.338 139.764 114.226 1.00 3.44  ? 160  GLU A CD  1 
ATOM   846   O OE1 . GLU A 1 160  ? 175.084 138.597 113.870 1.00 3.20  ? 160  GLU A OE1 1 
ATOM   847   O OE2 . GLU A 1 160  ? 175.064 140.215 115.353 1.00 3.41  ? 160  GLU A OE2 1 
ATOM   848   N N   . TRP A 1 161  ? 175.157 140.259 109.271 1.00 0.50  ? 161  TRP A N   1 
ATOM   849   C CA  . TRP A 1 161  ? 174.025 140.511 108.353 1.00 0.50  ? 161  TRP A CA  1 
ATOM   850   C C   . TRP A 1 161  ? 173.598 139.128 107.863 1.00 0.50  ? 161  TRP A C   1 
ATOM   851   O O   . TRP A 1 161  ? 174.348 138.502 107.075 1.00 0.50  ? 161  TRP A O   1 
ATOM   852   C CB  . TRP A 1 161  ? 174.502 141.500 107.281 1.00 1.44  ? 161  TRP A CB  1 
ATOM   853   C CG  . TRP A 1 161  ? 173.656 141.725 106.066 1.00 2.61  ? 161  TRP A CG  1 
ATOM   854   C CD1 . TRP A 1 161  ? 174.129 141.781 104.790 1.00 3.20  ? 161  TRP A CD1 1 
ATOM   855   C CD2 . TRP A 1 161  ? 172.250 142.022 105.978 1.00 3.08  ? 161  TRP A CD2 1 
ATOM   856   N NE1 . TRP A 1 161  ? 173.123 142.059 103.912 1.00 3.57  ? 161  TRP A NE1 1 
ATOM   857   C CE2 . TRP A 1 161  ? 171.956 142.211 104.608 1.00 3.58  ? 161  TRP A CE2 1 
ATOM   858   C CE3 . TRP A 1 161  ? 171.204 142.123 106.900 1.00 2.90  ? 161  TRP A CE3 1 
ATOM   859   C CZ2 . TRP A 1 161  ? 170.672 142.492 104.146 1.00 3.79  ? 161  TRP A CZ2 1 
ATOM   860   C CZ3 . TRP A 1 161  ? 169.936 142.404 106.438 1.00 2.93  ? 161  TRP A CZ3 1 
ATOM   861   C CH2 . TRP A 1 161  ? 169.672 142.586 105.083 1.00 3.60  ? 161  TRP A CH2 1 
ATOM   862   N N   . ARG A 1 162  ? 172.514 138.613 108.444 1.00 0.50  ? 162  ARG A N   1 
ATOM   863   C CA  . ARG A 1 162  ? 172.100 137.197 108.281 1.00 0.50  ? 162  ARG A CA  1 
ATOM   864   C C   . ARG A 1 162  ? 170.737 137.181 107.594 1.00 0.50  ? 162  ARG A C   1 
ATOM   865   O O   . ARG A 1 162  ? 169.737 137.580 108.222 1.00 0.50  ? 162  ARG A O   1 
ATOM   866   C CB  . ARG A 1 162  ? 172.132 136.431 109.606 1.00 0.50  ? 162  ARG A CB  1 
ATOM   867   C CG  . ARG A 1 162  ? 171.479 137.122 110.791 1.00 0.50  ? 162  ARG A CG  1 
ATOM   868   C CD  . ARG A 1 162  ? 171.717 136.311 112.047 1.00 0.50  ? 162  ARG A CD  1 
ATOM   869   N NE  . ARG A 1 162  ? 173.105 136.368 112.489 1.00 0.50  ? 162  ARG A NE  1 
ATOM   870   C CZ  . ARG A 1 162  ? 173.565 135.873 113.635 1.00 0.50  ? 162  ARG A CZ  1 
ATOM   871   N NH1 . ARG A 1 162  ? 172.753 135.277 114.494 1.00 0.50  ? 162  ARG A NH1 1 
ATOM   872   N NH2 . ARG A 1 162  ? 174.848 135.990 113.925 1.00 0.50  ? 162  ARG A NH2 1 
ATOM   873   N N   . THR A 1 163  ? 170.734 136.740 106.337 1.00 0.50  ? 163  THR A N   1 
ATOM   874   C CA  . THR A 1 163  ? 169.645 136.964 105.355 1.00 1.68  ? 163  THR A CA  1 
ATOM   875   C C   . THR A 1 163  ? 169.083 135.618 104.892 1.00 2.37  ? 163  THR A C   1 
ATOM   876   O O   . THR A 1 163  ? 169.544 134.576 105.396 1.00 2.86  ? 163  THR A O   1 
ATOM   877   C CB  . THR A 1 163  ? 170.175 137.775 104.166 1.00 2.54  ? 163  THR A CB  1 
ATOM   878   O OG1 . THR A 1 163  ? 171.008 136.919 103.380 1.00 2.58  ? 163  THR A OG1 1 
ATOM   879   C CG2 . THR A 1 163  ? 170.965 138.998 104.579 1.00 2.94  ? 163  THR A CG2 1 
ATOM   880   N N   . THR A 1 164  ? 168.116 135.656 103.974 1.00 2.64  ? 164  THR A N   1 
ATOM   881   C CA  . THR A 1 164  ? 167.736 134.511 103.102 1.00 2.84  ? 164  THR A CA  1 
ATOM   882   C C   . THR A 1 164  ? 168.587 134.559 101.825 1.00 3.52  ? 164  THR A C   1 
ATOM   883   O O   . THR A 1 164  ? 168.732 133.500 101.180 1.00 3.52  ? 164  THR A O   1 
ATOM   884   C CB  . THR A 1 164  ? 166.231 134.509 102.804 1.00 2.54  ? 164  THR A CB  1 
ATOM   885   O OG1 . THR A 1 164  ? 165.921 135.652 102.005 1.00 2.27  ? 164  THR A OG1 1 
ATOM   886   C CG2 . THR A 1 164  ? 165.385 134.521 104.057 1.00 2.51  ? 164  THR A CG2 1 
ATOM   887   N N   . ALA A 1 165  ? 169.134 135.736 101.489 1.00 4.31  ? 165  ALA A N   1 
ATOM   888   C CA  . ALA A 1 165  ? 169.965 136.001 100.287 1.00 5.35  ? 165  ALA A CA  1 
ATOM   889   C C   . ALA A 1 165  ? 171.313 135.267 100.368 1.00 6.73  ? 165  ALA A C   1 
ATOM   890   O O   . ALA A 1 165  ? 171.888 135.002 99.293  1.00 7.19  ? 165  ALA A O   1 
ATOM   891   C CB  . ALA A 1 165  ? 170.161 137.487 100.108 1.00 5.16  ? 165  ALA A CB  1 
ATOM   892   N N   . ALA A 1 166  ? 171.801 134.954 101.574 1.00 8.04  ? 166  ALA A N   1 
ATOM   893   C CA  . ALA A 1 166  ? 173.044 134.174 101.801 1.00 9.29  ? 166  ALA A CA  1 
ATOM   894   C C   . ALA A 1 166  ? 172.768 132.676 101.613 1.00 10.94 ? 166  ALA A C   1 
ATOM   895   O O   . ALA A 1 166  ? 173.708 131.960 101.212 1.00 11.19 ? 166  ALA A O   1 
ATOM   896   C CB  . ALA A 1 166  ? 173.606 134.466 103.169 1.00 9.42  ? 166  ALA A CB  1 
ATOM   897   N N   . CYS A 1 167  ? 171.538 132.224 101.893 1.00 13.30 ? 167  CYS A N   1 
ATOM   898   C CA  . CYS A 1 167  ? 171.087 130.813 101.711 1.00 15.46 ? 167  CYS A CA  1 
ATOM   899   C C   . CYS A 1 167  ? 170.915 130.522 100.215 1.00 18.78 ? 167  CYS A C   1 
ATOM   900   O O   . CYS A 1 167  ? 169.851 130.867 99.656  1.00 19.26 ? 167  CYS A O   1 
ATOM   901   C CB  . CYS A 1 167  ? 169.781 130.520 102.447 1.00 14.29 ? 167  CYS A CB  1 
ATOM   902   S SG  . CYS A 1 167  ? 169.779 130.988 104.198 1.00 12.71 ? 167  CYS A SG  1 
ATOM   903   N N   . LYS A 1 168  ? 171.931 129.914 99.593  1.00 22.88 ? 168  LYS A N   1 
ATOM   904   C CA  . LYS A 1 168  ? 171.941 129.575 98.142  1.00 26.05 ? 168  LYS A CA  1 
ATOM   905   C C   . LYS A 1 168  ? 171.125 128.300 97.894  1.00 28.03 ? 168  LYS A C   1 
ATOM   906   O O   . LYS A 1 168  ? 170.778 128.053 96.721  1.00 28.23 ? 168  LYS A O   1 
ATOM   907   C CB  . LYS A 1 168  ? 173.381 129.464 97.628  1.00 27.23 ? 168  LYS A CB  1 
ATOM   908   C CG  . LYS A 1 168  ? 174.191 130.756 97.691  1.00 28.12 ? 168  LYS A CG  1 
ATOM   909   C CD  . LYS A 1 168  ? 173.499 131.970 97.085  1.00 28.98 ? 168  LYS A CD  1 
ATOM   910   C CE  . LYS A 1 168  ? 174.141 133.286 97.462  1.00 29.57 ? 168  LYS A CE  1 
ATOM   911   N NZ  . LYS A 1 168  ? 173.312 134.432 97.020  1.00 29.95 ? 168  LYS A NZ  1 
ATOM   912   N N   . LYS A 1 169  ? 170.832 127.532 98.949  1.00 30.17 ? 169  LYS A N   1 
ATOM   913   C CA  . LYS A 1 169  ? 169.795 126.465 98.939  1.00 31.92 ? 169  LYS A CA  1 
ATOM   914   C C   . LYS A 1 169  ? 168.426 127.129 99.144  1.00 32.85 ? 169  LYS A C   1 
ATOM   915   O O   . LYS A 1 169  ? 167.974 127.233 100.305 1.00 32.63 ? 169  LYS A O   1 
ATOM   916   C CB  . LYS A 1 169  ? 170.103 125.399 99.995  1.00 32.35 ? 169  LYS A CB  1 
ATOM   917   C CG  . LYS A 1 169  ? 171.047 124.293 99.536  1.00 32.54 ? 169  LYS A CG  1 
ATOM   918   C CD  . LYS A 1 169  ? 171.804 123.597 100.656 1.00 32.69 ? 169  LYS A CD  1 
ATOM   919   C CE  . LYS A 1 169  ? 171.006 123.408 101.932 1.00 32.32 ? 169  LYS A CE  1 
ATOM   920   N NZ  . LYS A 1 169  ? 171.771 122.647 102.947 1.00 32.06 ? 169  LYS A NZ  1 
ATOM   921   N N   . ASN A 1 170  ? 167.818 127.582 98.043  1.00 33.89 ? 170  ASN A N   1 
ATOM   922   C CA  . ASN A 1 170  ? 166.478 128.234 98.002  1.00 34.84 ? 170  ASN A CA  1 
ATOM   923   C C   . ASN A 1 170  ? 165.412 127.141 97.824  1.00 36.21 ? 170  ASN A C   1 
ATOM   924   O O   . ASN A 1 170  ? 164.923 126.958 96.689  1.00 36.32 ? 170  ASN A O   1 
ATOM   925   C CB  . ASN A 1 170  ? 166.420 129.336 96.936  1.00 34.56 ? 170  ASN A CB  1 
ATOM   926   C CG  . ASN A 1 170  ? 166.843 128.892 95.550  1.00 34.37 ? 170  ASN A CG  1 
ATOM   927   O OD1 . ASN A 1 170  ? 167.791 128.125 95.400  1.00 34.91 ? 170  ASN A OD1 1 
ATOM   928   N ND2 . ASN A 1 170  ? 166.148 129.372 94.532  1.00 33.44 ? 170  ASN A ND2 1 
ATOM   929   N N   . ILE A 1 171  ? 165.057 126.453 98.917  1.00 37.51 ? 171  ILE A N   1 
ATOM   930   C CA  . ILE A 1 171  ? 164.186 125.235 98.905  1.00 38.32 ? 171  ILE A CA  1 
ATOM   931   C C   . ILE A 1 171  ? 162.728 125.702 98.859  1.00 35.97 ? 171  ILE A C   1 
ATOM   932   O O   . ILE A 1 171  ? 161.992 125.281 97.941  1.00 36.30 ? 171  ILE A O   1 
ATOM   933   C CB  . ILE A 1 171  ? 164.440 124.307 100.117 1.00 40.85 ? 171  ILE A CB  1 
ATOM   934   C CG1 . ILE A 1 171  ? 165.930 124.086 100.406 1.00 41.97 ? 171  ILE A CG1 1 
ATOM   935   C CG2 . ILE A 1 171  ? 163.710 122.982 99.922  1.00 41.35 ? 171  ILE A CG2 1 
ATOM   936   C CD1 . ILE A 1 171  ? 166.214 123.503 101.774 1.00 42.31 ? 171  ILE A CD1 1 
ATOM   937   N N   . PHE A 1 172  ? 162.344 126.527 99.835  1.00 32.51 ? 172  PHE A N   1 
ATOM   938   C CA  . PHE A 1 172  ? 161.062 127.275 99.894  1.00 29.75 ? 172  PHE A CA  1 
ATOM   939   C C   . PHE A 1 172  ? 161.405 128.761 100.026 1.00 27.04 ? 172  PHE A C   1 
ATOM   940   O O   . PHE A 1 172  ? 161.385 129.314 101.146 1.00 27.13 ? 172  PHE A O   1 
ATOM   941   C CB  . PHE A 1 172  ? 160.189 126.745 101.029 1.00 29.77 ? 172  PHE A CB  1 
ATOM   942   C CG  . PHE A 1 172  ? 159.576 125.397 100.750 1.00 29.67 ? 172  PHE A CG  1 
ATOM   943   C CD1 . PHE A 1 172  ? 160.260 124.232 101.067 1.00 29.68 ? 172  PHE A CD1 1 
ATOM   944   C CD2 . PHE A 1 172  ? 158.319 125.290 100.173 1.00 29.26 ? 172  PHE A CD2 1 
ATOM   945   C CE1 . PHE A 1 172  ? 159.698 122.989 100.816 1.00 29.58 ? 172  PHE A CE1 1 
ATOM   946   C CE2 . PHE A 1 172  ? 157.759 124.045 99.924  1.00 29.09 ? 172  PHE A CE2 1 
ATOM   947   C CZ  . PHE A 1 172  ? 158.449 122.898 100.244 1.00 29.15 ? 172  PHE A CZ  1 
ATOM   948   N N   . LYS A 1 173  ? 161.735 129.367 98.885  1.00 23.40 ? 173  LYS A N   1 
ATOM   949   C CA  . LYS A 1 173  ? 162.281 130.743 98.767  1.00 20.28 ? 173  LYS A CA  1 
ATOM   950   C C   . LYS A 1 173  ? 161.139 131.759 98.844  1.00 16.80 ? 173  LYS A C   1 
ATOM   951   O O   . LYS A 1 173  ? 160.024 131.442 98.380  1.00 17.23 ? 173  LYS A O   1 
ATOM   952   C CB  . LYS A 1 173  ? 163.037 130.869 97.441  1.00 20.79 ? 173  LYS A CB  1 
ATOM   953   C CG  . LYS A 1 173  ? 163.813 132.163 97.222  1.00 20.98 ? 173  LYS A CG  1 
ATOM   954   C CD  . LYS A 1 173  ? 164.240 132.377 95.777  1.00 21.17 ? 173  LYS A CD  1 
ATOM   955   C CE  . LYS A 1 173  ? 163.096 132.565 94.798  1.00 21.15 ? 173  LYS A CE  1 
ATOM   956   N NZ  . LYS A 1 173  ? 162.152 133.629 95.217  1.00 21.05 ? 173  LYS A NZ  1 
ATOM   957   N N   . ALA A 1 174  ? 161.427 132.934 99.408  1.00 12.49 ? 174  ALA A N   1 
ATOM   958   C CA  . ALA A 1 174  ? 160.534 134.115 99.436  1.00 9.16  ? 174  ALA A CA  1 
ATOM   959   C C   . ALA A 1 174  ? 160.701 134.898 98.130  1.00 8.25  ? 174  ALA A C   1 
ATOM   960   O O   . ALA A 1 174  ? 161.859 135.217 97.791  1.00 8.45  ? 174  ALA A O   1 
ATOM   961   C CB  . ALA A 1 174  ? 160.873 134.972 100.624 1.00 8.65  ? 174  ALA A CB  1 
ATOM   962   N N   . ASN A 1 175  ? 159.597 135.200 97.434  1.00 6.75  ? 175  ASN A N   1 
ATOM   963   C CA  . ASN A 1 175  ? 159.621 135.892 96.112  1.00 5.62  ? 175  ASN A CA  1 
ATOM   964   C C   . ASN A 1 175  ? 159.751 137.406 96.322  1.00 3.76  ? 175  ASN A C   1 
ATOM   965   O O   . ASN A 1 175  ? 160.542 138.027 95.579  1.00 3.78  ? 175  ASN A O   1 
ATOM   966   C CB  . ASN A 1 175  ? 158.429 135.549 95.209  1.00 6.18  ? 175  ASN A CB  1 
ATOM   967   C CG  . ASN A 1 175  ? 157.063 135.725 95.841  1.00 6.32  ? 175  ASN A CG  1 
ATOM   968   O OD1 . ASN A 1 175  ? 156.844 136.614 96.661  1.00 5.93  ? 175  ASN A OD1 1 
ATOM   969   N ND2 . ASN A 1 175  ? 156.124 134.881 95.444  1.00 6.21  ? 175  ASN A ND2 1 
ATOM   970   N N   . LYS A 1 176  ? 158.999 137.972 97.273  1.00 1.52  ? 176  LYS A N   1 
ATOM   971   C CA  . LYS A 1 176  ? 159.095 139.409 97.649  1.00 0.50  ? 176  LYS A CA  1 
ATOM   972   C C   . LYS A 1 176  ? 159.148 139.537 99.174  1.00 0.50  ? 176  LYS A C   1 
ATOM   973   O O   . LYS A 1 176  ? 158.164 139.166 99.840  1.00 0.50  ? 176  LYS A O   1 
ATOM   974   C CB  . LYS A 1 176  ? 157.942 140.223 97.055  1.00 0.65  ? 176  LYS A CB  1 
ATOM   975   C CG  . LYS A 1 176  ? 158.127 141.736 97.122  1.00 1.29  ? 176  LYS A CG  1 
ATOM   976   C CD  . LYS A 1 176  ? 159.454 142.227 96.561  1.00 1.64  ? 176  LYS A CD  1 
ATOM   977   C CE  . LYS A 1 176  ? 159.585 143.734 96.540  1.00 1.88  ? 176  LYS A CE  1 
ATOM   978   N NZ  . LYS A 1 176  ? 160.993 144.151 96.338  1.00 1.98  ? 176  LYS A NZ  1 
ATOM   979   N N   . GLU A 1 177  ? 160.263 140.071 99.681  1.00 0.50  ? 177  GLU A N   1 
ATOM   980   C CA  . GLU A 1 177  ? 160.601 140.158 101.126 1.00 0.50  ? 177  GLU A CA  1 
ATOM   981   C C   . GLU A 1 177  ? 161.226 141.533 101.386 1.00 0.50  ? 177  GLU A C   1 
ATOM   982   O O   . GLU A 1 177  ? 162.319 141.799 100.852 1.00 0.50  ? 177  GLU A O   1 
ATOM   983   C CB  . GLU A 1 177  ? 161.527 139.008 101.532 1.00 0.50  ? 177  GLU A CB  1 
ATOM   984   C CG  . GLU A 1 177  ? 162.457 138.543 100.418 1.00 0.50  ? 177  GLU A CG  1 
ATOM   985   C CD  . GLU A 1 177  ? 163.463 137.463 100.783 1.00 0.50  ? 177  GLU A CD  1 
ATOM   986   O OE1 . GLU A 1 177  ? 163.459 137.007 101.945 1.00 0.50  ? 177  GLU A OE1 1 
ATOM   987   O OE2 . GLU A 1 177  ? 164.246 137.071 99.892  1.00 0.50  ? 177  GLU A OE2 1 
ATOM   988   N N   . VAL A 1 178  ? 160.536 142.361 102.172 1.00 0.50  ? 178  VAL A N   1 
ATOM   989   C CA  . VAL A 1 178  ? 160.843 143.803 102.410 1.00 0.50  ? 178  VAL A CA  1 
ATOM   990   C C   . VAL A 1 178  ? 161.697 143.919 103.671 1.00 0.50  ? 178  VAL A C   1 
ATOM   991   O O   . VAL A 1 178  ? 161.763 142.967 104.445 1.00 0.50  ? 178  VAL A O   1 
ATOM   992   C CB  . VAL A 1 178  ? 159.540 144.626 102.502 1.00 0.50  ? 178  VAL A CB  1 
ATOM   993   C CG1 . VAL A 1 178  ? 158.793 144.604 101.178 1.00 0.50  ? 178  VAL A CG1 1 
ATOM   994   C CG2 . VAL A 1 178  ? 158.618 144.176 103.633 1.00 0.50  ? 178  VAL A CG2 1 
ATOM   995   N N   . PRO A 1 179  ? 162.398 145.056 103.917 1.00 0.50  ? 179  PRO A N   1 
ATOM   996   C CA  . PRO A 1 179  ? 162.975 145.329 105.233 1.00 0.50  ? 179  PRO A CA  1 
ATOM   997   C C   . PRO A 1 179  ? 161.875 145.339 106.302 1.00 0.50  ? 179  PRO A C   1 
ATOM   998   O O   . PRO A 1 179  ? 160.755 145.702 105.978 1.00 0.50  ? 179  PRO A O   1 
ATOM   999   C CB  . PRO A 1 179  ? 163.613 146.723 105.130 1.00 0.50  ? 179  PRO A CB  1 
ATOM   1000  C CG  . PRO A 1 179  ? 163.096 147.300 103.827 1.00 0.50  ? 179  PRO A CG  1 
ATOM   1001  C CD  . PRO A 1 179  ? 162.711 146.122 102.955 1.00 0.50  ? 179  PRO A CD  1 
ATOM   1002  N N   . CYS A 1 180  ? 162.221 144.952 107.531 1.00 0.50  ? 180  CYS A N   1 
ATOM   1003  C CA  . CYS A 1 180  ? 161.252 144.744 108.637 1.00 0.50  ? 180  CYS A CA  1 
ATOM   1004  C C   . CYS A 1 180  ? 161.708 145.435 109.922 1.00 0.50  ? 180  CYS A C   1 
ATOM   1005  O O   . CYS A 1 180  ? 161.193 145.078 110.992 1.00 0.50  ? 180  CYS A O   1 
ATOM   1006  C CB  . CYS A 1 180  ? 161.063 143.255 108.884 1.00 0.50  ? 180  CYS A CB  1 
ATOM   1007  S SG  . CYS A 1 180  ? 159.395 142.855 109.456 1.00 0.50  ? 180  CYS A SG  1 
ATOM   1008  N N   . TYR A 1 181  ? 162.593 146.422 109.809 1.00 0.50  ? 181  TYR A N   1 
ATOM   1009  C CA  . TYR A 1 181  ? 163.213 147.131 110.954 1.00 0.50  ? 181  TYR A CA  1 
ATOM   1010  C C   . TYR A 1 181  ? 162.892 148.615 110.826 1.00 0.50  ? 181  TYR A C   1 
ATOM   1011  O O   . TYR A 1 181  ? 162.850 149.126 109.686 1.00 0.50  ? 181  TYR A O   1 
ATOM   1012  C CB  . TYR A 1 181  ? 164.723 146.931 110.965 1.00 0.50  ? 181  TYR A CB  1 
ATOM   1013  C CG  . TYR A 1 181  ? 165.442 147.803 109.969 1.00 0.50  ? 181  TYR A CG  1 
ATOM   1014  C CD1 . TYR A 1 181  ? 165.349 147.566 108.606 1.00 0.50  ? 181  TYR A CD1 1 
ATOM   1015  C CD2 . TYR A 1 181  ? 166.150 148.915 110.387 1.00 0.50  ? 181  TYR A CD2 1 
ATOM   1016  C CE1 . TYR A 1 181  ? 165.972 148.389 107.683 1.00 0.50  ? 181  TYR A CE1 1 
ATOM   1017  C CE2 . TYR A 1 181  ? 166.780 149.747 109.478 1.00 0.50  ? 181  TYR A CE2 1 
ATOM   1018  C CZ  . TYR A 1 181  ? 166.690 149.486 108.122 1.00 0.50  ? 181  TYR A CZ  1 
ATOM   1019  O OH  . TYR A 1 181  ? 167.309 150.301 107.221 1.00 0.50  ? 181  TYR A OH  1 
ATOM   1020  N N   . ALA A 1 182  ? 162.678 149.281 111.957 1.00 0.50  ? 182  ALA A N   1 
ATOM   1021  C CA  . ALA A 1 182  ? 162.545 150.754 112.003 1.00 0.50  ? 182  ALA A CA  1 
ATOM   1022  C C   . ALA A 1 182  ? 163.594 151.341 112.948 1.00 0.50  ? 182  ALA A C   1 
ATOM   1023  O O   . ALA A 1 182  ? 164.309 150.570 113.621 1.00 0.50  ? 182  ALA A O   1 
ATOM   1024  C CB  . ALA A 1 182  ? 161.145 151.131 112.404 1.00 0.50  ? 182  ALA A CB  1 
ATOM   1025  N N   . PHE A 1 183  ? 163.690 152.668 112.959 1.00 0.50  ? 183  PHE A N   1 
ATOM   1026  C CA  . PHE A 1 183  ? 164.624 153.443 113.810 1.00 0.50  ? 183  PHE A CA  1 
ATOM   1027  C C   . PHE A 1 183  ? 163.997 154.802 114.127 1.00 0.50  ? 183  PHE A C   1 
ATOM   1028  O O   . PHE A 1 183  ? 163.850 155.623 113.198 1.00 0.50  ? 183  PHE A O   1 
ATOM   1029  C CB  . PHE A 1 183  ? 165.979 153.592 113.112 1.00 0.50  ? 183  PHE A CB  1 
ATOM   1030  C CG  . PHE A 1 183  ? 166.933 152.440 113.301 1.00 0.50  ? 183  PHE A CG  1 
ATOM   1031  C CD1 . PHE A 1 183  ? 167.210 151.939 114.566 1.00 0.50  ? 183  PHE A CD1 1 
ATOM   1032  C CD2 . PHE A 1 183  ? 167.589 151.878 112.217 1.00 0.50  ? 183  PHE A CD2 1 
ATOM   1033  C CE1 . PHE A 1 183  ? 168.096 150.886 114.738 1.00 0.50  ? 183  PHE A CE1 1 
ATOM   1034  C CE2 . PHE A 1 183  ? 168.481 150.830 112.391 1.00 0.50  ? 183  PHE A CE2 1 
ATOM   1035  C CZ  . PHE A 1 183  ? 168.732 150.336 113.650 1.00 0.50  ? 183  PHE A CZ  1 
ATOM   1036  N N   . ASP A 1 184  ? 163.641 155.023 115.397 1.00 0.50  ? 184  ASP A N   1 
ATOM   1037  C CA  . ASP A 1 184  ? 163.089 156.312 115.899 1.00 0.50  ? 184  ASP A CA  1 
ATOM   1038  C C   . ASP A 1 184  ? 164.246 157.292 116.158 1.00 0.50  ? 184  ASP A C   1 
ATOM   1039  O O   . ASP A 1 184  ? 165.417 156.926 115.908 1.00 0.50  ? 184  ASP A O   1 
ATOM   1040  C CB  . ASP A 1 184  ? 162.184 156.092 117.118 1.00 0.50  ? 184  ASP A CB  1 
ATOM   1041  C CG  . ASP A 1 184  ? 162.864 155.505 118.343 1.00 0.50  ? 184  ASP A CG  1 
ATOM   1042  O OD1 . ASP A 1 184  ? 164.063 155.165 118.256 1.00 0.50  ? 184  ASP A OD1 1 
ATOM   1043  O OD2 . ASP A 1 184  ? 162.182 155.394 119.377 1.00 0.50  ? 184  ASP A OD2 1 
ATOM   1044  N N   . ARG A 1 185  ? 163.914 158.488 116.656 1.00 0.50  ? 185  ARG A N   1 
ATOM   1045  C CA  . ARG A 1 185  ? 164.814 159.670 116.785 1.00 0.99  ? 185  ARG A CA  1 
ATOM   1046  C C   . ARG A 1 185  ? 166.073 159.332 117.601 1.00 1.64  ? 185  ARG A C   1 
ATOM   1047  O O   . ARG A 1 185  ? 167.167 159.762 117.178 1.00 1.68  ? 185  ARG A O   1 
ATOM   1048  C CB  . ARG A 1 185  ? 164.027 160.824 117.417 1.00 2.77  ? 185  ARG A CB  1 
ATOM   1049  C CG  . ARG A 1 185  ? 164.741 162.168 117.420 1.00 4.37  ? 185  ARG A CG  1 
ATOM   1050  C CD  . ARG A 1 185  ? 163.895 163.234 118.095 1.00 5.89  ? 185  ARG A CD  1 
ATOM   1051  N NE  . ARG A 1 185  ? 163.631 162.915 119.497 1.00 7.18  ? 185  ARG A NE  1 
ATOM   1052  C CZ  . ARG A 1 185  ? 164.436 163.181 120.530 1.00 8.38  ? 185  ARG A CZ  1 
ATOM   1053  N NH1 . ARG A 1 185  ? 165.596 163.797 120.357 1.00 8.85  ? 185  ARG A NH1 1 
ATOM   1054  N NH2 . ARG A 1 185  ? 164.069 162.825 121.752 1.00 8.68  ? 185  ARG A NH2 1 
ATOM   1055  N N   . GLU A 1 186  ? 165.935 158.578 118.701 1.00 2.32  ? 186  GLU A N   1 
ATOM   1056  C CA  . GLU A 1 186  ? 167.034 158.300 119.678 1.00 2.54  ? 186  GLU A CA  1 
ATOM   1057  C C   . GLU A 1 186  ? 167.893 157.097 119.241 1.00 1.26  ? 186  GLU A C   1 
ATOM   1058  O O   . GLU A 1 186  ? 168.718 156.650 120.067 1.00 1.19  ? 186  GLU A O   1 
ATOM   1059  C CB  . GLU A 1 186  ? 166.478 158.112 121.099 1.00 3.83  ? 186  GLU A CB  1 
ATOM   1060  C CG  . GLU A 1 186  ? 165.477 156.973 121.268 1.00 4.64  ? 186  GLU A CG  1 
ATOM   1061  C CD  . GLU A 1 186  ? 164.018 157.390 121.378 1.00 5.12  ? 186  GLU A CD  1 
ATOM   1062  O OE1 . GLU A 1 186  ? 163.602 158.298 120.629 1.00 5.36  ? 186  GLU A OE1 1 
ATOM   1063  O OE2 . GLU A 1 186  ? 163.299 156.803 122.215 1.00 5.34  ? 186  GLU A OE2 1 
ATOM   1064  N N   . LEU A 1 187  ? 167.745 156.619 117.995 1.00 0.50  ? 187  LEU A N   1 
ATOM   1065  C CA  . LEU A 1 187  ? 168.438 155.423 117.435 1.00 0.50  ? 187  LEU A CA  1 
ATOM   1066  C C   . LEU A 1 187  ? 168.203 154.201 118.332 1.00 0.50  ? 187  LEU A C   1 
ATOM   1067  O O   . LEU A 1 187  ? 169.186 153.503 118.661 1.00 0.50  ? 187  LEU A O   1 
ATOM   1068  C CB  . LEU A 1 187  ? 169.936 155.705 117.280 1.00 0.50  ? 187  LEU A CB  1 
ATOM   1069  C CG  . LEU A 1 187  ? 170.329 156.820 116.313 1.00 0.50  ? 187  LEU A CG  1 
ATOM   1070  C CD1 . LEU A 1 187  ? 171.844 156.876 116.192 1.00 0.52  ? 187  LEU A CD1 1 
ATOM   1071  C CD2 . LEU A 1 187  ? 169.696 156.632 114.940 1.00 0.50  ? 187  LEU A CD2 1 
ATOM   1072  N N   . LYS A 1 188  ? 166.947 153.970 118.722 1.00 0.50  ? 188  LYS A N   1 
ATOM   1073  C CA  . LYS A 1 188  ? 166.471 152.678 119.283 1.00 0.50  ? 188  LYS A CA  1 
ATOM   1074  C C   . LYS A 1 188  ? 165.790 151.885 118.168 1.00 0.50  ? 188  LYS A C   1 
ATOM   1075  O O   . LYS A 1 188  ? 165.091 152.503 117.337 1.00 0.50  ? 188  LYS A O   1 
ATOM   1076  C CB  . LYS A 1 188  ? 165.503 152.880 120.448 1.00 0.50  ? 188  LYS A CB  1 
ATOM   1077  C CG  . LYS A 1 188  ? 166.169 153.231 121.768 1.00 0.50  ? 188  LYS A CG  1 
ATOM   1078  C CD  . LYS A 1 188  ? 165.382 152.783 122.971 1.00 0.50  ? 188  LYS A CD  1 
ATOM   1079  C CE  . LYS A 1 188  ? 166.078 153.130 124.268 1.00 0.50  ? 188  LYS A CE  1 
ATOM   1080  N NZ  . LYS A 1 188  ? 165.392 152.529 125.436 1.00 0.50  ? 188  LYS A NZ  1 
ATOM   1081  N N   . LYS A 1 189  ? 165.973 150.565 118.188 1.00 0.50  ? 189  LYS A N   1 
ATOM   1082  C CA  . LYS A 1 189  ? 165.582 149.645 117.091 1.00 0.50  ? 189  LYS A CA  1 
ATOM   1083  C C   . LYS A 1 189  ? 164.175 149.101 117.343 1.00 0.50  ? 189  LYS A C   1 
ATOM   1084  O O   . LYS A 1 189  ? 163.900 148.676 118.480 1.00 0.50  ? 189  LYS A O   1 
ATOM   1085  C CB  . LYS A 1 189  ? 166.587 148.496 116.994 1.00 0.50  ? 189  LYS A CB  1 
ATOM   1086  C CG  . LYS A 1 189  ? 166.442 147.630 115.751 1.00 0.50  ? 189  LYS A CG  1 
ATOM   1087  C CD  . LYS A 1 189  ? 167.759 147.241 115.117 1.00 0.50  ? 189  LYS A CD  1 
ATOM   1088  C CE  . LYS A 1 189  ? 167.625 146.907 113.647 1.00 0.50  ? 189  LYS A CE  1 
ATOM   1089  N NZ  . LYS A 1 189  ? 168.948 146.804 112.989 1.00 0.50  ? 189  LYS A NZ  1 
ATOM   1090  N N   . HIS A 1 190  ? 163.331 149.136 116.312 1.00 0.50  ? 190  HIS A N   1 
ATOM   1091  C CA  . HIS A 1 190  ? 162.111 148.300 116.180 1.00 0.50  ? 190  HIS A CA  1 
ATOM   1092  C C   . HIS A 1 190  ? 162.371 147.318 115.033 1.00 0.50  ? 190  HIS A C   1 
ATOM   1093  O O   . HIS A 1 190  ? 162.052 147.657 113.859 1.00 0.50  ? 190  HIS A O   1 
ATOM   1094  C CB  . HIS A 1 190  ? 160.854 149.156 115.993 1.00 0.50  ? 190  HIS A CB  1 
ATOM   1095  C CG  . HIS A 1 190  ? 160.611 150.154 117.076 1.00 0.50  ? 190  HIS A CG  1 
ATOM   1096  N ND1 . HIS A 1 190  ? 159.484 150.115 117.870 1.00 0.50  ? 190  HIS A ND1 1 
ATOM   1097  C CD2 . HIS A 1 190  ? 161.320 151.229 117.481 1.00 0.50  ? 190  HIS A CD2 1 
ATOM   1098  C CE1 . HIS A 1 190  ? 159.517 151.111 118.732 1.00 0.50  ? 190  HIS A CE1 1 
ATOM   1099  N NE2 . HIS A 1 190  ? 160.633 151.812 118.511 1.00 0.50  ? 190  HIS A NE2 1 
ATOM   1100  N N   . ASP A 1 191  ? 163.044 146.213 115.372 1.00 0.50  ? 191  ASP A N   1 
ATOM   1101  C CA  . ASP A 1 191  ? 163.212 144.994 114.540 1.00 0.50  ? 191  ASP A CA  1 
ATOM   1102  C C   . ASP A 1 191  ? 162.087 144.022 114.886 1.00 0.50  ? 191  ASP A C   1 
ATOM   1103  O O   . ASP A 1 191  ? 161.807 143.836 116.088 1.00 0.50  ? 191  ASP A O   1 
ATOM   1104  C CB  . ASP A 1 191  ? 164.547 144.293 114.795 1.00 0.50  ? 191  ASP A CB  1 
ATOM   1105  C CG  . ASP A 1 191  ? 164.898 143.245 113.755 1.00 0.50  ? 191  ASP A CG  1 
ATOM   1106  O OD1 . ASP A 1 191  ? 165.096 143.634 112.589 1.00 0.50  ? 191  ASP A OD1 1 
ATOM   1107  O OD2 . ASP A 1 191  ? 164.971 142.052 114.121 1.00 0.50  ? 191  ASP A OD2 1 
ATOM   1108  N N   . LEU A 1 192  ? 161.481 143.429 113.865 1.00 0.50  ? 192  LEU A N   1 
ATOM   1109  C CA  . LEU A 1 192  ? 160.328 142.510 113.993 1.00 0.50  ? 192  LEU A CA  1 
ATOM   1110  C C   . LEU A 1 192  ? 160.601 141.249 113.163 1.00 0.50  ? 192  LEU A C   1 
ATOM   1111  O O   . LEU A 1 192  ? 159.651 140.524 112.866 1.00 0.50  ? 192  LEU A O   1 
ATOM   1112  C CB  . LEU A 1 192  ? 159.101 143.298 113.527 1.00 0.50  ? 192  LEU A CB  1 
ATOM   1113  C CG  . LEU A 1 192  ? 157.738 142.683 113.828 1.00 0.50  ? 192  LEU A CG  1 
ATOM   1114  C CD1 . LEU A 1 192  ? 156.699 143.754 114.094 1.00 0.50  ? 192  LEU A CD1 1 
ATOM   1115  C CD2 . LEU A 1 192  ? 157.274 141.842 112.672 1.00 0.50  ? 192  LEU A CD2 1 
ATOM   1116  N N   . ASN A 1 193  ? 161.868 140.969 112.840 1.00 0.50  ? 193  ASN A N   1 
ATOM   1117  C CA  . ASN A 1 193  ? 162.253 139.839 111.953 1.00 0.50  ? 193  ASN A CA  1 
ATOM   1118  C C   . ASN A 1 193  ? 161.840 138.523 112.609 1.00 0.50  ? 193  ASN A C   1 
ATOM   1119  O O   . ASN A 1 193  ? 161.237 137.684 111.945 1.00 0.50  ? 193  ASN A O   1 
ATOM   1120  C CB  . ASN A 1 193  ? 163.736 139.877 111.570 1.00 0.50  ? 193  ASN A CB  1 
ATOM   1121  C CG  . ASN A 1 193  ? 164.032 140.856 110.453 1.00 0.50  ? 193  ASN A CG  1 
ATOM   1122  O OD1 . ASN A 1 193  ? 164.845 141.762 110.613 1.00 0.50  ? 193  ASN A OD1 1 
ATOM   1123  N ND2 . ASN A 1 193  ? 163.384 140.680 109.314 1.00 0.50  ? 193  ASN A ND2 1 
ATOM   1124  N N   . PRO A 1 194  ? 162.102 138.296 113.919 1.00 0.50  ? 194  PRO A N   1 
ATOM   1125  C CA  . PRO A 1 194  ? 161.681 137.053 114.573 1.00 0.50  ? 194  PRO A CA  1 
ATOM   1126  C C   . PRO A 1 194  ? 160.171 136.753 114.626 1.00 0.50  ? 194  PRO A C   1 
ATOM   1127  O O   . PRO A 1 194  ? 159.844 135.634 114.973 1.00 0.50  ? 194  PRO A O   1 
ATOM   1128  C CB  . PRO A 1 194  ? 162.222 137.216 116.002 1.00 0.50  ? 194  PRO A CB  1 
ATOM   1129  C CG  . PRO A 1 194  ? 163.392 138.154 115.838 1.00 0.50  ? 194  PRO A CG  1 
ATOM   1130  C CD  . PRO A 1 194  ? 162.889 139.153 114.820 1.00 0.50  ? 194  PRO A CD  1 
ATOM   1131  N N   . LEU A 1 195  ? 159.304 137.715 114.289 1.00 0.50  ? 195  LEU A N   1 
ATOM   1132  C CA  . LEU A 1 195  ? 157.835 137.502 114.176 1.00 0.50  ? 195  LEU A CA  1 
ATOM   1133  C C   . LEU A 1 195  ? 157.429 137.172 112.733 1.00 0.50  ? 195  LEU A C   1 
ATOM   1134  O O   . LEU A 1 195  ? 156.234 136.925 112.521 1.00 0.50  ? 195  LEU A O   1 
ATOM   1135  C CB  . LEU A 1 195  ? 157.102 138.749 114.674 1.00 0.50  ? 195  LEU A CB  1 
ATOM   1136  C CG  . LEU A 1 195  ? 155.629 138.548 115.026 1.00 0.50  ? 195  LEU A CG  1 
ATOM   1137  C CD1 . LEU A 1 195  ? 155.449 137.558 116.165 1.00 0.50  ? 195  LEU A CD1 1 
ATOM   1138  C CD2 . LEU A 1 195  ? 154.983 139.864 115.383 1.00 0.50  ? 195  LEU A CD2 1 
ATOM   1139  N N   . ILE A 1 196  ? 158.361 137.167 111.774 1.00 0.50  ? 196  ILE A N   1 
ATOM   1140  C CA  . ILE A 1 196  ? 158.087 136.749 110.363 1.00 0.50  ? 196  ILE A CA  1 
ATOM   1141  C C   . ILE A 1 196  ? 157.913 135.228 110.348 1.00 0.50  ? 196  ILE A C   1 
ATOM   1142  O O   . ILE A 1 196  ? 158.916 134.527 110.588 1.00 0.50  ? 196  ILE A O   1 
ATOM   1143  C CB  . ILE A 1 196  ? 159.206 137.188 109.398 1.00 0.50  ? 196  ILE A CB  1 
ATOM   1144  C CG1 . ILE A 1 196  ? 159.329 138.713 109.326 1.00 0.50  ? 196  ILE A CG1 1 
ATOM   1145  C CG2 . ILE A 1 196  ? 159.000 136.562 108.022 1.00 0.50  ? 196  ILE A CG2 1 
ATOM   1146  C CD1 . ILE A 1 196  ? 160.492 139.211 108.495 1.00 0.50  ? 196  ILE A CD1 1 
ATOM   1147  N N   . LYS A 1 197  ? 156.700 134.748 110.055 1.00 0.50  ? 197  LYS A N   1 
ATOM   1148  C CA  . LYS A 1 197  ? 156.374 133.300 109.958 1.00 0.50  ? 197  LYS A CA  1 
ATOM   1149  C C   . LYS A 1 197  ? 156.742 132.807 108.552 1.00 0.50  ? 197  LYS A C   1 
ATOM   1150  O O   . LYS A 1 197  ? 156.140 133.297 107.584 1.00 0.50  ? 197  LYS A O   1 
ATOM   1151  C CB  . LYS A 1 197  ? 154.895 133.072 110.284 1.00 0.50  ? 197  LYS A CB  1 
ATOM   1152  C CG  . LYS A 1 197  ? 154.467 131.613 110.386 1.00 0.50  ? 197  LYS A CG  1 
ATOM   1153  C CD  . LYS A 1 197  ? 153.000 131.432 110.727 1.00 0.50  ? 197  LYS A CD  1 
ATOM   1154  C CE  . LYS A 1 197  ? 152.638 131.817 112.147 1.00 0.50  ? 197  LYS A CE  1 
ATOM   1155  N NZ  . LYS A 1 197  ? 153.194 130.872 113.144 1.00 0.50  ? 197  LYS A NZ  1 
ATOM   1156  N N   . THR A 1 198  ? 157.687 131.865 108.453 1.00 0.50  ? 198  THR A N   1 
ATOM   1157  C CA  . THR A 1 198  ? 158.254 131.354 107.171 1.00 0.50  ? 198  THR A CA  1 
ATOM   1158  C C   . THR A 1 198  ? 157.570 130.044 106.757 1.00 0.50  ? 198  THR A C   1 
ATOM   1159  O O   . THR A 1 198  ? 158.032 129.432 105.774 1.00 0.50  ? 198  THR A O   1 
ATOM   1160  C CB  . THR A 1 198  ? 159.777 131.179 107.259 1.00 0.50  ? 198  THR A CB  1 
ATOM   1161  O OG1 . THR A 1 198  ? 160.079 130.006 108.015 1.00 0.50  ? 198  THR A OG1 1 
ATOM   1162  C CG2 . THR A 1 198  ? 160.462 132.376 107.879 1.00 0.50  ? 198  THR A CG2 1 
ATOM   1163  N N   . SER A 1 199  ? 156.528 129.626 107.479 1.00 0.50  ? 199  SER A N   1 
ATOM   1164  C CA  . SER A 1 199  ? 155.678 128.454 107.146 1.00 0.50  ? 199  SER A CA  1 
ATOM   1165  C C   . SER A 1 199  ? 154.288 128.651 107.755 1.00 0.50  ? 199  SER A C   1 
ATOM   1166  O O   . SER A 1 199  ? 154.137 128.432 108.975 1.00 0.50  ? 199  SER A O   1 
ATOM   1167  C CB  . SER A 1 199  ? 156.316 127.172 107.612 1.00 0.50  ? 199  SER A CB  1 
ATOM   1168  O OG  . SER A 1 199  ? 155.416 126.079 107.498 1.00 0.50  ? 199  SER A OG  1 
ATOM   1169  N N   . GLY A 1 200  ? 153.323 129.062 106.929 1.00 0.50  ? 200  GLY A N   1 
ATOM   1170  C CA  . GLY A 1 200  ? 151.962 129.422 107.363 1.00 0.50  ? 200  GLY A CA  1 
ATOM   1171  C C   . GLY A 1 200  ? 151.835 130.914 107.595 1.00 0.50  ? 200  GLY A C   1 
ATOM   1172  O O   . GLY A 1 200  ? 152.851 131.631 107.460 1.00 0.50  ? 200  GLY A O   1 
ATOM   1173  N N   . ALA A 1 201  ? 150.628 131.351 107.956 1.00 0.50  ? 201  ALA A N   1 
ATOM   1174  C CA  . ALA A 1 201  ? 150.232 132.768 108.115 1.00 0.50  ? 201  ALA A CA  1 
ATOM   1175  C C   . ALA A 1 201  ? 149.536 132.950 109.466 1.00 0.50  ? 201  ALA A C   1 
ATOM   1176  O O   . ALA A 1 201  ? 148.840 132.012 109.904 1.00 0.50  ? 201  ALA A O   1 
ATOM   1177  C CB  . ALA A 1 201  ? 149.332 133.154 106.970 1.00 0.50  ? 201  ALA A CB  1 
ATOM   1178  N N   . TYR A 1 202  ? 149.726 134.107 110.102 1.00 0.50  ? 202  TYR A N   1 
ATOM   1179  C CA  . TYR A 1 202  ? 148.969 134.514 111.312 1.00 0.50  ? 202  TYR A CA  1 
ATOM   1180  C C   . TYR A 1 202  ? 147.526 134.767 110.886 1.00 0.50  ? 202  TYR A C   1 
ATOM   1181  O O   . TYR A 1 202  ? 147.309 135.657 110.035 1.00 0.50  ? 202  TYR A O   1 
ATOM   1182  C CB  . TYR A 1 202  ? 149.550 135.770 111.963 1.00 0.50  ? 202  TYR A CB  1 
ATOM   1183  C CG  . TYR A 1 202  ? 150.981 135.623 112.405 1.00 0.50  ? 202  TYR A CG  1 
ATOM   1184  C CD1 . TYR A 1 202  ? 151.298 135.114 113.653 1.00 0.50  ? 202  TYR A CD1 1 
ATOM   1185  C CD2 . TYR A 1 202  ? 152.021 135.975 111.561 1.00 0.50  ? 202  TYR A CD2 1 
ATOM   1186  C CE1 . TYR A 1 202  ? 152.616 134.969 114.056 1.00 0.50  ? 202  TYR A CE1 1 
ATOM   1187  C CE2 . TYR A 1 202  ? 153.343 135.834 111.946 1.00 0.50  ? 202  TYR A CE2 1 
ATOM   1188  C CZ  . TYR A 1 202  ? 153.642 135.329 113.200 1.00 0.50  ? 202  TYR A CZ  1 
ATOM   1189  O OH  . TYR A 1 202  ? 154.940 135.185 113.594 1.00 0.50  ? 202  TYR A OH  1 
ATOM   1190  N N   . LEU A 1 203  ? 146.588 133.981 111.417 1.00 0.50  ? 203  LEU A N   1 
ATOM   1191  C CA  . LEU A 1 203  ? 145.140 134.292 111.328 1.00 0.50  ? 203  LEU A CA  1 
ATOM   1192  C C   . LEU A 1 203  ? 144.908 135.618 112.054 1.00 0.50  ? 203  LEU A C   1 
ATOM   1193  O O   . LEU A 1 203  ? 145.347 135.727 113.214 1.00 0.50  ? 203  LEU A O   1 
ATOM   1194  C CB  . LEU A 1 203  ? 144.320 133.168 111.964 1.00 0.50  ? 203  LEU A CB  1 
ATOM   1195  C CG  . LEU A 1 203  ? 142.809 133.284 111.767 1.00 0.50  ? 203  LEU A CG  1 
ATOM   1196  C CD1 . LEU A 1 203  ? 142.196 131.921 111.489 1.00 0.50  ? 203  LEU A CD1 1 
ATOM   1197  C CD2 . LEU A 1 203  ? 142.147 133.948 112.965 1.00 0.50  ? 203  LEU A CD2 1 
ATOM   1198  N N   . VAL A 1 204  ? 144.266 136.582 111.391 1.00 0.50  ? 204  VAL A N   1 
ATOM   1199  C CA  . VAL A 1 204  ? 143.958 137.924 111.963 1.00 0.50  ? 204  VAL A CA  1 
ATOM   1200  C C   . VAL A 1 204  ? 142.533 137.882 112.515 1.00 0.50  ? 204  VAL A C   1 
ATOM   1201  O O   . VAL A 1 204  ? 141.597 137.647 111.727 1.00 0.50  ? 204  VAL A O   1 
ATOM   1202  C CB  . VAL A 1 204  ? 144.163 139.039 110.923 1.00 0.50  ? 204  VAL A CB  1 
ATOM   1203  C CG1 . VAL A 1 204  ? 143.533 140.356 111.345 1.00 0.50  ? 204  VAL A CG1 1 
ATOM   1204  C CG2 . VAL A 1 204  ? 145.640 139.226 110.634 1.00 0.50  ? 204  VAL A CG2 1 
ATOM   1205  N N   . ASP A 1 205  ? 142.396 138.107 113.822 1.00 0.50  ? 205  ASP A N   1 
ATOM   1206  C CA  . ASP A 1 205  ? 141.131 137.902 114.572 1.00 0.50  ? 205  ASP A CA  1 
ATOM   1207  C C   . ASP A 1 205  ? 140.124 138.989 114.184 1.00 0.50  ? 205  ASP A C   1 
ATOM   1208  O O   . ASP A 1 205  ? 140.318 140.143 114.605 1.00 0.50  ? 205  ASP A O   1 
ATOM   1209  C CB  . ASP A 1 205  ? 141.367 137.904 116.083 1.00 0.50  ? 205  ASP A CB  1 
ATOM   1210  C CG  . ASP A 1 205  ? 140.078 138.023 116.878 1.00 0.50  ? 205  ASP A CG  1 
ATOM   1211  O OD1 . ASP A 1 205  ? 139.237 137.113 116.758 1.00 0.50  ? 205  ASP A OD1 1 
ATOM   1212  O OD2 . ASP A 1 205  ? 139.908 139.045 117.574 1.00 0.50  ? 205  ASP A OD2 1 
ATOM   1213  N N   . ASP A 1 206  ? 139.097 138.620 113.414 1.00 0.50  ? 206  ASP A N   1 
ATOM   1214  C CA  . ASP A 1 206  ? 137.891 139.452 113.148 1.00 0.50  ? 206  ASP A CA  1 
ATOM   1215  C C   . ASP A 1 206  ? 136.668 138.699 113.675 1.00 0.50  ? 206  ASP A C   1 
ATOM   1216  O O   . ASP A 1 206  ? 136.830 137.529 114.074 1.00 0.50  ? 206  ASP A O   1 
ATOM   1217  C CB  . ASP A 1 206  ? 137.737 139.763 111.659 1.00 0.50  ? 206  ASP A CB  1 
ATOM   1218  C CG  . ASP A 1 206  ? 137.445 138.540 110.807 1.00 0.50  ? 206  ASP A CG  1 
ATOM   1219  O OD1 . ASP A 1 206  ? 138.010 137.469 111.105 1.00 0.50  ? 206  ASP A OD1 1 
ATOM   1220  O OD2 . ASP A 1 206  ? 136.653 138.667 109.857 1.00 0.50  ? 206  ASP A OD2 1 
ATOM   1221  N N   . SER A 1 207  ? 135.498 139.343 113.677 1.00 0.50  ? 207  SER A N   1 
ATOM   1222  C CA  . SER A 1 207  ? 134.229 138.781 114.215 1.00 0.50  ? 207  SER A CA  1 
ATOM   1223  C C   . SER A 1 207  ? 133.423 138.053 113.127 1.00 0.50  ? 207  SER A C   1 
ATOM   1224  O O   . SER A 1 207  ? 132.342 137.541 113.474 1.00 0.50  ? 207  SER A O   1 
ATOM   1225  C CB  . SER A 1 207  ? 133.401 139.851 114.874 1.00 0.50  ? 207  SER A CB  1 
ATOM   1226  O OG  . SER A 1 207  ? 132.566 140.500 113.928 1.00 0.50  ? 207  SER A OG  1 
ATOM   1227  N N   . ASP A 1 208  ? 133.913 138.011 111.880 1.00 0.50  ? 208  ASP A N   1 
ATOM   1228  C CA  . ASP A 1 208  ? 133.243 137.330 110.736 1.00 0.50  ? 208  ASP A CA  1 
ATOM   1229  C C   . ASP A 1 208  ? 133.595 135.843 110.781 1.00 0.50  ? 208  ASP A C   1 
ATOM   1230  O O   . ASP A 1 208  ? 134.751 135.487 110.558 1.00 0.50  ? 208  ASP A O   1 
ATOM   1231  C CB  . ASP A 1 208  ? 133.636 137.963 109.396 1.00 0.50  ? 208  ASP A CB  1 
ATOM   1232  C CG  . ASP A 1 208  ? 132.621 137.770 108.278 1.00 0.50  ? 208  ASP A CG  1 
ATOM   1233  O OD1 . ASP A 1 208  ? 131.887 136.760 108.307 1.00 0.50  ? 208  ASP A OD1 1 
ATOM   1234  O OD2 . ASP A 1 208  ? 132.573 138.635 107.379 1.00 0.50  ? 208  ASP A OD2 1 
ATOM   1235  N N   . PRO A 1 209  ? 132.639 134.930 111.091 1.00 0.50  ? 209  PRO A N   1 
ATOM   1236  C CA  . PRO A 1 209  ? 132.917 133.492 111.063 1.00 0.50  ? 209  PRO A CA  1 
ATOM   1237  C C   . PRO A 1 209  ? 133.219 132.941 109.657 1.00 0.57  ? 209  PRO A C   1 
ATOM   1238  O O   . PRO A 1 209  ? 133.988 132.000 109.558 1.00 0.77  ? 209  PRO A O   1 
ATOM   1239  C CB  . PRO A 1 209  ? 131.630 132.859 111.626 1.00 0.50  ? 209  PRO A CB  1 
ATOM   1240  C CG  . PRO A 1 209  ? 130.935 133.988 112.355 1.00 0.50  ? 209  PRO A CG  1 
ATOM   1241  C CD  . PRO A 1 209  ? 131.259 135.210 111.525 1.00 0.50  ? 209  PRO A CD  1 
ATOM   1242  N N   . ASP A 1 210  ? 132.622 133.537 108.618 1.00 1.36  ? 210  ASP A N   1 
ATOM   1243  C CA  . ASP A 1 210  ? 132.695 133.067 107.205 1.00 1.77  ? 210  ASP A CA  1 
ATOM   1244  C C   . ASP A 1 210  ? 134.038 133.386 106.540 1.00 1.04  ? 210  ASP A C   1 
ATOM   1245  O O   . ASP A 1 210  ? 134.611 132.480 105.903 1.00 0.68  ? 210  ASP A O   1 
ATOM   1246  C CB  . ASP A 1 210  ? 131.631 133.736 106.332 1.00 2.55  ? 210  ASP A CB  1 
ATOM   1247  C CG  . ASP A 1 210  ? 130.203 133.527 106.803 1.00 2.94  ? 210  ASP A CG  1 
ATOM   1248  O OD1 . ASP A 1 210  ? 130.010 132.811 107.808 1.00 3.13  ? 210  ASP A OD1 1 
ATOM   1249  O OD2 . ASP A 1 210  ? 129.292 134.086 106.160 1.00 3.10  ? 210  ASP A OD2 1 
ATOM   1250  N N   . THR A 1 211  ? 134.506 134.629 106.681 1.00 0.50  ? 211  THR A N   1 
ATOM   1251  C CA  . THR A 1 211  ? 135.797 135.114 106.120 1.00 0.50  ? 211  THR A CA  1 
ATOM   1252  C C   . THR A 1 211  ? 136.910 134.822 107.127 1.00 0.50  ? 211  THR A C   1 
ATOM   1253  O O   . THR A 1 211  ? 136.601 134.637 108.322 1.00 0.50  ? 211  THR A O   1 
ATOM   1254  C CB  . THR A 1 211  ? 135.786 136.614 105.787 1.00 0.50  ? 211  THR A CB  1 
ATOM   1255  O OG1 . THR A 1 211  ? 135.982 137.364 106.987 1.00 0.50  ? 211  THR A OG1 1 
ATOM   1256  C CG2 . THR A 1 211  ? 134.517 137.087 105.111 1.00 0.50  ? 211  THR A CG2 1 
ATOM   1257  N N   . SER A 1 212  ? 138.152 134.790 106.648 1.00 0.50  ? 212  SER A N   1 
ATOM   1258  C CA  . SER A 1 212  ? 139.380 134.631 107.467 1.00 0.50  ? 212  SER A CA  1 
ATOM   1259  C C   . SER A 1 212  ? 140.548 135.279 106.724 1.00 0.50  ? 212  SER A C   1 
ATOM   1260  O O   . SER A 1 212  ? 140.886 134.790 105.622 1.00 0.50  ? 212  SER A O   1 
ATOM   1261  C CB  . SER A 1 212  ? 139.658 133.178 107.768 1.00 0.50  ? 212  SER A CB  1 
ATOM   1262  O OG  . SER A 1 212  ? 138.497 132.513 108.245 1.00 0.50  ? 212  SER A OG  1 
ATOM   1263  N N   . LEU A 1 213  ? 141.098 136.364 107.275 1.00 0.50  ? 213  LEU A N   1 
ATOM   1264  C CA  . LEU A 1 213  ? 142.348 136.982 106.765 1.00 0.50  ? 213  LEU A CA  1 
ATOM   1265  C C   . LEU A 1 213  ? 143.532 136.252 107.401 1.00 0.50  ? 213  LEU A C   1 
ATOM   1266  O O   . LEU A 1 213  ? 143.426 135.848 108.572 1.00 0.50  ? 213  LEU A O   1 
ATOM   1267  C CB  . LEU A 1 213  ? 142.369 138.478 107.086 1.00 0.50  ? 213  LEU A CB  1 
ATOM   1268  C CG  . LEU A 1 213  ? 143.391 139.300 106.302 1.00 0.50  ? 213  LEU A CG  1 
ATOM   1269  C CD1 . LEU A 1 213  ? 143.033 139.369 104.825 1.00 0.50  ? 213  LEU A CD1 1 
ATOM   1270  C CD2 . LEU A 1 213  ? 143.501 140.700 106.878 1.00 0.50  ? 213  LEU A CD2 1 
ATOM   1271  N N   . PHE A 1 214  ? 144.600 136.077 106.626 1.00 0.50  ? 214  PHE A N   1 
ATOM   1272  C CA  . PHE A 1 214  ? 145.822 135.314 106.973 1.00 0.50  ? 214  PHE A CA  1 
ATOM   1273  C C   . PHE A 1 214  ? 147.044 136.127 106.554 1.00 0.50  ? 214  PHE A C   1 
ATOM   1274  O O   . PHE A 1 214  ? 147.507 135.951 105.414 1.00 0.50  ? 214  PHE A O   1 
ATOM   1275  C CB  . PHE A 1 214  ? 145.814 133.967 106.250 1.00 0.50  ? 214  PHE A CB  1 
ATOM   1276  C CG  . PHE A 1 214  ? 145.066 132.874 106.961 1.00 0.50  ? 214  PHE A CG  1 
ATOM   1277  C CD1 . PHE A 1 214  ? 143.679 132.844 106.962 1.00 0.50  ? 214  PHE A CD1 1 
ATOM   1278  C CD2 . PHE A 1 214  ? 145.752 131.863 107.618 1.00 0.50  ? 214  PHE A CD2 1 
ATOM   1279  C CE1 . PHE A 1 214  ? 142.997 131.827 107.612 1.00 0.50  ? 214  PHE A CE1 1 
ATOM   1280  C CE2 . PHE A 1 214  ? 145.068 130.847 108.266 1.00 0.50  ? 214  PHE A CE2 1 
ATOM   1281  C CZ  . PHE A 1 214  ? 143.692 130.829 108.259 1.00 0.50  ? 214  PHE A CZ  1 
ATOM   1282  N N   . ILE A 1 215  ? 147.538 137.001 107.431 1.00 0.50  ? 215  ILE A N   1 
ATOM   1283  C CA  . ILE A 1 215  ? 148.712 137.860 107.103 1.00 0.50  ? 215  ILE A CA  1 
ATOM   1284  C C   . ILE A 1 215  ? 149.990 137.075 107.397 1.00 0.50  ? 215  ILE A C   1 
ATOM   1285  O O   . ILE A 1 215  ? 149.928 136.066 108.119 1.00 0.50  ? 215  ILE A O   1 
ATOM   1286  C CB  . ILE A 1 215  ? 148.679 139.210 107.843 1.00 0.50  ? 215  ILE A CB  1 
ATOM   1287  C CG1 . ILE A 1 215  ? 148.996 139.072 109.335 1.00 0.50  ? 215  ILE A CG1 1 
ATOM   1288  C CG2 . ILE A 1 215  ? 147.352 139.908 107.591 1.00 0.50  ? 215  ILE A CG2 1 
ATOM   1289  C CD1 . ILE A 1 215  ? 149.377 140.371 110.002 1.00 0.50  ? 215  ILE A CD1 1 
ATOM   1290  N N   . ASN A 1 216  ? 151.101 137.546 106.843 1.00 0.50  ? 216  ASN A N   1 
ATOM   1291  C CA  . ASN A 1 216  ? 152.470 137.103 107.192 1.00 0.50  ? 216  ASN A CA  1 
ATOM   1292  C C   . ASN A 1 216  ? 153.381 138.316 107.066 1.00 0.50  ? 216  ASN A C   1 
ATOM   1293  O O   . ASN A 1 216  ? 153.548 138.819 105.942 1.00 0.50  ? 216  ASN A O   1 
ATOM   1294  C CB  . ASN A 1 216  ? 152.986 135.970 106.308 1.00 0.50  ? 216  ASN A CB  1 
ATOM   1295  C CG  . ASN A 1 216  ? 154.420 135.602 106.630 1.00 0.50  ? 216  ASN A CG  1 
ATOM   1296  O OD1 . ASN A 1 216  ? 154.877 135.775 107.759 1.00 0.50  ? 216  ASN A OD1 1 
ATOM   1297  N ND2 . ASN A 1 216  ? 155.140 135.093 105.645 1.00 0.50  ? 216  ASN A ND2 1 
ATOM   1298  N N   . VAL A 1 217  ? 153.955 138.734 108.185 1.00 0.50  ? 217  VAL A N   1 
ATOM   1299  C CA  . VAL A 1 217  ? 154.708 140.011 108.306 1.00 0.50  ? 217  VAL A CA  1 
ATOM   1300  C C   . VAL A 1 217  ? 155.873 140.020 107.308 1.00 0.50  ? 217  VAL A C   1 
ATOM   1301  O O   . VAL A 1 217  ? 156.577 139.000 107.218 1.00 0.50  ? 217  VAL A O   1 
ATOM   1302  C CB  . VAL A 1 217  ? 155.211 140.190 109.744 1.00 0.50  ? 217  VAL A CB  1 
ATOM   1303  C CG1 . VAL A 1 217  ? 156.205 141.319 109.819 1.00 0.50  ? 217  VAL A CG1 1 
ATOM   1304  C CG2 . VAL A 1 217  ? 154.065 140.400 110.717 1.00 0.50  ? 217  VAL A CG2 1 
ATOM   1305  N N   . CYS A 1 218  ? 156.032 141.122 106.569 1.00 0.50  ? 218  CYS A N   1 
ATOM   1306  C CA  . CYS A 1 218  ? 157.273 141.517 105.844 1.00 0.50  ? 218  CYS A CA  1 
ATOM   1307  C C   . CYS A 1 218  ? 157.740 140.468 104.820 1.00 0.50  ? 218  CYS A C   1 
ATOM   1308  O O   . CYS A 1 218  ? 158.932 140.506 104.474 1.00 0.50  ? 218  CYS A O   1 
ATOM   1309  C CB  . CYS A 1 218  ? 158.419 141.747 106.827 1.00 0.50  ? 218  CYS A CB  1 
ATOM   1310  S SG  . CYS A 1 218  ? 158.248 143.248 107.822 1.00 0.50  ? 218  CYS A SG  1 
ATOM   1311  N N   . ARG A 1 219  ? 156.876 139.563 104.350 1.00 0.50  ? 219  ARG A N   1 
ATOM   1312  C CA  . ARG A 1 219  ? 157.185 138.683 103.187 1.00 0.50  ? 219  ARG A CA  1 
ATOM   1313  C C   . ARG A 1 219  ? 155.897 138.006 102.704 1.00 0.50  ? 219  ARG A C   1 
ATOM   1314  O O   . ARG A 1 219  ? 154.872 138.106 103.405 1.00 0.50  ? 219  ARG A O   1 
ATOM   1315  C CB  . ARG A 1 219  ? 158.280 137.655 103.512 1.00 0.50  ? 219  ARG A CB  1 
ATOM   1316  C CG  . ARG A 1 219  ? 157.880 136.546 104.476 1.00 0.50  ? 219  ARG A CG  1 
ATOM   1317  C CD  . ARG A 1 219  ? 158.985 135.519 104.643 1.00 0.50  ? 219  ARG A CD  1 
ATOM   1318  N NE  . ARG A 1 219  ? 159.051 134.600 103.512 1.00 0.50  ? 219  ARG A NE  1 
ATOM   1319  C CZ  . ARG A 1 219  ? 158.317 133.495 103.350 1.00 0.50  ? 219  ARG A CZ  1 
ATOM   1320  N NH1 . ARG A 1 219  ? 157.422 133.134 104.257 1.00 0.50  ? 219  ARG A NH1 1 
ATOM   1321  N NH2 . ARG A 1 219  ? 158.475 132.750 102.266 1.00 0.50  ? 219  ARG A NH2 1 
ATOM   1322  N N   . ASP A 1 220  ? 155.964 137.345 101.546 1.00 0.50  ? 220  ASP A N   1 
ATOM   1323  C CA  . ASP A 1 220  ? 154.845 136.552 100.968 1.00 0.50  ? 220  ASP A CA  1 
ATOM   1324  C C   . ASP A 1 220  ? 154.617 135.316 101.844 1.00 0.50  ? 220  ASP A C   1 
ATOM   1325  O O   . ASP A 1 220  ? 155.590 134.841 102.459 1.00 0.50  ? 220  ASP A O   1 
ATOM   1326  C CB  . ASP A 1 220  ? 155.118 136.161 99.512  1.00 0.50  ? 220  ASP A CB  1 
ATOM   1327  C CG  . ASP A 1 220  ? 156.216 135.125 99.315  1.00 0.50  ? 220  ASP A CG  1 
ATOM   1328  O OD1 . ASP A 1 220  ? 157.218 135.174 100.056 1.00 0.50  ? 220  ASP A OD1 1 
ATOM   1329  O OD2 . ASP A 1 220  ? 156.061 134.277 98.413  1.00 0.50  ? 220  ASP A OD2 1 
ATOM   1330  N N   . ILE A 1 221  ? 153.386 134.803 101.876 1.00 0.50  ? 221  ILE A N   1 
ATOM   1331  C CA  . ILE A 1 221  ? 153.014 133.611 102.693 1.00 0.50  ? 221  ILE A CA  1 
ATOM   1332  C C   . ILE A 1 221  ? 153.590 132.383 101.990 1.00 0.50  ? 221  ILE A C   1 
ATOM   1333  O O   . ILE A 1 221  ? 153.270 132.189 100.799 1.00 0.50  ? 221  ILE A O   1 
ATOM   1334  C CB  . ILE A 1 221  ? 151.488 133.479 102.885 1.00 0.50  ? 221  ILE A CB  1 
ATOM   1335  C CG1 . ILE A 1 221  ? 150.862 134.758 103.440 1.00 0.50  ? 221  ILE A CG1 1 
ATOM   1336  C CG2 . ILE A 1 221  ? 151.147 132.285 103.767 1.00 0.50  ? 221  ILE A CG2 1 
ATOM   1337  C CD1 . ILE A 1 221  ? 149.391 134.868 103.160 1.00 0.50  ? 221  ILE A CD1 1 
ATOM   1338  N N   . GLU A 1 222  ? 154.407 131.597 102.694 1.00 0.50  ? 222  GLU A N   1 
ATOM   1339  C CA  . GLU A 1 222  ? 154.763 130.231 102.241 1.00 0.50  ? 222  GLU A CA  1 
ATOM   1340  C C   . GLU A 1 222  ? 153.408 129.504 102.277 1.00 1.82  ? 222  GLU A C   1 
ATOM   1341  O O   . GLU A 1 222  ? 152.862 129.297 103.390 1.00 1.94  ? 222  GLU A O   1 
ATOM   1342  C CB  . GLU A 1 222  ? 155.898 129.635 103.079 1.00 0.83  ? 222  GLU A CB  1 
ATOM   1343  C CG  . GLU A 1 222  ? 156.731 128.613 102.324 1.00 1.60  ? 222  GLU A CG  1 
ATOM   1344  C CD  . GLU A 1 222  ? 157.488 129.176 101.131 1.00 2.07  ? 222  GLU A CD  1 
ATOM   1345  O OE1 . GLU A 1 222  ? 158.306 130.096 101.334 1.00 2.23  ? 222  GLU A OE1 1 
ATOM   1346  O OE2 . GLU A 1 222  ? 157.251 128.700 100.001 1.00 2.31  ? 222  GLU A OE2 1 
ATOM   1347  N N   . VAL A 1 223  ? 152.862 129.216 101.091 1.00 5.24  ? 223  VAL A N   1 
ATOM   1348  C CA  . VAL A 1 223  ? 151.521 128.581 100.904 1.00 8.65  ? 223  VAL A CA  1 
ATOM   1349  C C   . VAL A 1 223  ? 151.681 127.054 100.948 1.00 11.06 ? 223  VAL A C   1 
ATOM   1350  O O   . VAL A 1 223  ? 150.762 126.381 101.463 1.00 11.17 ? 223  VAL A O   1 
ATOM   1351  C CB  . VAL A 1 223  ? 150.834 129.054 99.602  1.00 10.24 ? 223  VAL A CB  1 
ATOM   1352  C CG1 . VAL A 1 223  ? 151.674 128.821 98.351  1.00 10.83 ? 223  VAL A CG1 1 
ATOM   1353  C CG2 . VAL A 1 223  ? 149.457 128.428 99.426  1.00 10.47 ? 223  VAL A CG2 1 
ATOM   1354  N N   . LEU A 1 224  ? 152.814 126.541 100.457 1.00 13.78 ? 224  LEU A N   1 
ATOM   1355  C CA  . LEU A 1 224  ? 153.004 125.119 100.056 1.00 15.79 ? 224  LEU A CA  1 
ATOM   1356  C C   . LEU A 1 224  ? 153.109 124.225 101.297 1.00 17.33 ? 224  LEU A C   1 
ATOM   1357  O O   . LEU A 1 224  ? 152.219 123.368 101.484 1.00 17.50 ? 224  LEU A O   1 
ATOM   1358  C CB  . LEU A 1 224  ? 154.271 124.987 99.202  1.00 16.31 ? 224  LEU A CB  1 
ATOM   1359  C CG  . LEU A 1 224  ? 154.407 125.951 98.024  1.00 16.60 ? 224  LEU A CG  1 
ATOM   1360  C CD1 . LEU A 1 224  ? 155.788 125.834 97.399  1.00 16.58 ? 224  LEU A CD1 1 
ATOM   1361  C CD2 . LEU A 1 224  ? 153.326 125.706 96.985  1.00 16.84 ? 224  LEU A CD2 1 
ATOM   1362  N N   . ARG A 1 225  ? 154.161 124.431 102.098 1.00 18.62 ? 225  ARG A N   1 
ATOM   1363  C CA  . ARG A 1 225  ? 154.389 123.748 103.399 1.00 19.35 ? 225  ARG A CA  1 
ATOM   1364  C C   . ARG A 1 225  ? 153.796 124.664 104.475 1.00 19.87 ? 225  ARG A C   1 
ATOM   1365  O O   . ARG A 1 225  ? 154.545 125.440 105.100 1.00 18.70 ? 225  ARG A O   1 
ATOM   1366  C CB  . ARG A 1 225  ? 155.870 123.396 103.604 1.00 19.45 ? 225  ARG A CB  1 
ATOM   1367  C CG  . ARG A 1 225  ? 156.846 124.562 103.512 1.00 19.58 ? 225  ARG A CG  1 
ATOM   1368  C CD  . ARG A 1 225  ? 158.222 124.217 104.043 1.00 19.31 ? 225  ARG A CD  1 
ATOM   1369  N NE  . ARG A 1 225  ? 159.083 125.398 104.047 1.00 19.10 ? 225  ARG A NE  1 
ATOM   1370  C CZ  . ARG A 1 225  ? 159.520 126.073 105.113 1.00 18.71 ? 225  ARG A CZ  1 
ATOM   1371  N NH1 . ARG A 1 225  ? 159.213 125.699 106.346 1.00 17.86 ? 225  ARG A NH1 1 
ATOM   1372  N NH2 . ARG A 1 225  ? 160.293 127.133 104.934 1.00 19.02 ? 225  ARG A NH2 1 
ATOM   1373  N N   . ALA A 1 226  ? 152.472 124.604 104.633 1.00 20.71 ? 226  ALA A N   1 
ATOM   1374  C CA  . ALA A 1 226  ? 151.700 125.354 105.648 1.00 21.19 ? 226  ALA A CA  1 
ATOM   1375  C C   . ALA A 1 226  ? 150.819 124.379 106.434 1.00 21.07 ? 226  ALA A C   1 
ATOM   1376  O O   . ALA A 1 226  ? 150.666 123.220 105.994 1.00 20.97 ? 226  ALA A O   1 
ATOM   1377  C CB  . ALA A 1 226  ? 150.892 126.442 104.989 1.00 21.60 ? 226  ALA A CB  1 
ATOM   1378  N N   . SER A 1 227  ? 150.268 124.845 107.556 1.00 21.19 ? 227  SER A N   1 
ATOM   1379  C CA  . SER A 1 227  ? 149.572 124.016 108.574 1.00 21.55 ? 227  SER A CA  1 
ATOM   1380  C C   . SER A 1 227  ? 148.080 123.902 108.243 1.00 22.28 ? 227  SER A C   1 
ATOM   1381  O O   . SER A 1 227  ? 147.598 122.763 108.078 1.00 22.09 ? 227  SER A O   1 
ATOM   1382  C CB  . SER A 1 227  ? 149.781 124.580 109.954 1.00 21.36 ? 227  SER A CB  1 
ATOM   1383  O OG  . SER A 1 227  ? 149.076 123.824 110.928 1.00 21.50 ? 227  SER A OG  1 
ATOM   1384  N N   . SER A 1 228  ? 147.389 125.042 108.153 1.00 23.55 ? 228  SER A N   1 
ATOM   1385  C CA  . SER A 1 228  ? 145.908 125.131 108.033 1.00 24.36 ? 228  SER A CA  1 
ATOM   1386  C C   . SER A 1 228  ? 145.457 124.660 106.648 1.00 24.35 ? 228  SER A C   1 
ATOM   1387  O O   . SER A 1 228  ? 146.186 124.823 105.671 1.00 24.28 ? 228  SER A O   1 
ATOM   1388  C CB  . SER A 1 228  ? 145.421 126.531 108.338 1.00 24.89 ? 228  SER A CB  1 
ATOM   1389  O OG  . SER A 1 228  ? 144.001 126.596 108.342 1.00 25.01 ? 228  SER A OG  1 
ATOM   1390  N N   . PRO A 1 229  ? 144.264 124.025 106.522 1.00 23.71 ? 229  PRO A N   1 
ATOM   1391  C CA  . PRO A 1 229  ? 143.709 123.673 105.211 1.00 22.56 ? 229  PRO A CA  1 
ATOM   1392  C C   . PRO A 1 229  ? 143.351 124.854 104.293 1.00 20.49 ? 229  PRO A C   1 
ATOM   1393  O O   . PRO A 1 229  ? 143.376 124.659 103.090 1.00 20.38 ? 229  PRO A O   1 
ATOM   1394  C CB  . PRO A 1 229  ? 142.422 122.899 105.547 1.00 23.53 ? 229  PRO A CB  1 
ATOM   1395  C CG  . PRO A 1 229  ? 142.078 123.321 106.959 1.00 24.02 ? 229  PRO A CG  1 
ATOM   1396  C CD  . PRO A 1 229  ? 143.418 123.540 107.626 1.00 23.90 ? 229  PRO A CD  1 
ATOM   1397  N N   . GLN A 1 230  ? 143.031 126.023 104.863 1.00 18.06 ? 230  GLN A N   1 
ATOM   1398  C CA  . GLN A 1 230  ? 142.511 127.205 104.114 1.00 16.59 ? 230  GLN A CA  1 
ATOM   1399  C C   . GLN A 1 230  ? 143.652 128.182 103.778 1.00 15.14 ? 230  GLN A C   1 
ATOM   1400  O O   . GLN A 1 230  ? 143.383 129.130 103.016 1.00 14.64 ? 230  GLN A O   1 
ATOM   1401  C CB  . GLN A 1 230  ? 141.345 127.880 104.851 1.00 16.25 ? 230  GLN A CB  1 
ATOM   1402  C CG  . GLN A 1 230  ? 141.514 128.055 106.355 1.00 16.30 ? 230  GLN A CG  1 
ATOM   1403  C CD  . GLN A 1 230  ? 140.340 128.767 106.983 1.00 16.35 ? 230  GLN A CD  1 
ATOM   1404  O OE1 . GLN A 1 230  ? 139.223 128.747 106.468 1.00 16.45 ? 230  GLN A OE1 1 
ATOM   1405  N NE2 . GLN A 1 230  ? 140.583 129.397 108.121 1.00 15.99 ? 230  GLN A NE2 1 
ATOM   1406  N N   . VAL A 1 231  ? 144.873 127.948 104.282 1.00 13.50 ? 231  VAL A N   1 
ATOM   1407  C CA  . VAL A 1 231  ? 146.098 128.748 103.958 1.00 12.35 ? 231  VAL A CA  1 
ATOM   1408  C C   . VAL A 1 231  ? 146.943 128.022 102.893 1.00 10.55 ? 231  VAL A C   1 
ATOM   1409  O O   . VAL A 1 231  ? 147.959 128.604 102.464 1.00 9.46  ? 231  VAL A O   1 
ATOM   1410  C CB  . VAL A 1 231  ? 146.915 129.062 105.229 1.00 12.78 ? 231  VAL A CB  1 
ATOM   1411  C CG1 . VAL A 1 231  ? 147.744 127.876 105.696 1.00 12.87 ? 231  VAL A CG1 1 
ATOM   1412  C CG2 . VAL A 1 231  ? 147.796 130.293 105.059 1.00 12.90 ? 231  VAL A CG2 1 
ATOM   1413  N N   . ARG A 1 232  ? 146.566 126.797 102.504 1.00 9.00  ? 232  ARG A N   1 
ATOM   1414  C CA  . ARG A 1 232  ? 147.103 126.087 101.306 1.00 7.71  ? 232  ARG A CA  1 
ATOM   1415  C C   . ARG A 1 232  ? 146.393 126.593 100.043 1.00 5.01  ? 232  ARG A C   1 
ATOM   1416  O O   . ARG A 1 232  ? 146.991 126.496 98.954  1.00 5.11  ? 232  ARG A O   1 
ATOM   1417  C CB  . ARG A 1 232  ? 146.920 124.570 101.425 1.00 9.20  ? 232  ARG A CB  1 
ATOM   1418  C CG  . ARG A 1 232  ? 148.039 123.860 102.173 1.00 10.67 ? 232  ARG A CG  1 
ATOM   1419  C CD  . ARG A 1 232  ? 147.782 122.369 102.283 1.00 11.96 ? 232  ARG A CD  1 
ATOM   1420  N NE  . ARG A 1 232  ? 147.179 122.008 103.564 1.00 13.10 ? 232  ARG A NE  1 
ATOM   1421  C CZ  . ARG A 1 232  ? 147.805 121.442 104.602 1.00 14.26 ? 232  ARG A CZ  1 
ATOM   1422  N NH1 . ARG A 1 232  ? 149.094 121.134 104.552 1.00 14.47 ? 232  ARG A NH1 1 
ATOM   1423  N NH2 . ARG A 1 232  ? 147.122 121.175 105.704 1.00 14.76 ? 232  ARG A NH2 1 
ATOM   1424  N N   . VAL A 1 233  ? 145.175 127.129 100.196 1.00 2.20  ? 233  VAL A N   1 
ATOM   1425  C CA  . VAL A 1 233  ? 144.293 127.613 99.088  1.00 0.50  ? 233  VAL A CA  1 
ATOM   1426  C C   . VAL A 1 233  ? 144.860 128.934 98.542  1.00 0.50  ? 233  VAL A C   1 
ATOM   1427  O O   . VAL A 1 233  ? 144.484 129.314 97.417  1.00 0.50  ? 233  VAL A O   1 
ATOM   1428  C CB  . VAL A 1 233  ? 142.831 127.765 99.569  1.00 0.50  ? 233  VAL A CB  1 
ATOM   1429  C CG1 . VAL A 1 233  ? 141.871 128.135 98.445  1.00 0.50  ? 233  VAL A CG1 1 
ATOM   1430  C CG2 . VAL A 1 233  ? 142.325 126.510 100.270 1.00 0.50  ? 233  VAL A CG2 1 
ATOM   1431  N N   . CYS A 1 234  ? 145.760 129.579 99.295  1.00 0.50  ? 234  CYS A N   1 
ATOM   1432  C CA  . CYS A 1 234  ? 146.270 130.960 99.069  1.00 0.50  ? 234  CYS A CA  1 
ATOM   1433  C C   . CYS A 1 234  ? 146.923 131.107 97.695  1.00 0.50  ? 234  CYS A C   1 
ATOM   1434  O O   . CYS A 1 234  ? 147.593 130.188 97.230  1.00 0.50  ? 234  CYS A O   1 
ATOM   1435  C CB  . CYS A 1 234  ? 147.292 131.343 100.132 1.00 0.50  ? 234  CYS A CB  1 
ATOM   1436  S SG  . CYS A 1 234  ? 147.441 133.133 100.340 1.00 0.50  ? 234  CYS A SG  1 
ATOM   1437  N N   . PRO A 1 235  ? 146.741 132.253 96.992  1.00 0.50  ? 235  PRO A N   1 
ATOM   1438  C CA  . PRO A 1 235  ? 147.564 132.577 95.824  1.00 0.50  ? 235  PRO A CA  1 
ATOM   1439  C C   . PRO A 1 235  ? 149.034 132.835 96.191  1.00 0.50  ? 235  PRO A C   1 
ATOM   1440  O O   . PRO A 1 235  ? 149.291 133.355 97.261  1.00 0.50  ? 235  PRO A O   1 
ATOM   1441  C CB  . PRO A 1 235  ? 146.925 133.854 95.255  1.00 0.50  ? 235  PRO A CB  1 
ATOM   1442  C CG  . PRO A 1 235  ? 145.523 133.850 95.822  1.00 0.50  ? 235  PRO A CG  1 
ATOM   1443  C CD  . PRO A 1 235  ? 145.678 133.250 97.203  1.00 0.50  ? 235  PRO A CD  1 
ATOM   1444  N N   . THR A 1 236  ? 149.950 132.473 95.289  1.00 0.50  ? 236  THR A N   1 
ATOM   1445  C CA  . THR A 1 236  ? 151.421 132.580 95.484  1.00 0.50  ? 236  THR A CA  1 
ATOM   1446  C C   . THR A 1 236  ? 151.847 134.045 95.382  1.00 0.50  ? 236  THR A C   1 
ATOM   1447  O O   . THR A 1 236  ? 151.337 134.746 94.485  1.00 0.50  ? 236  THR A O   1 
ATOM   1448  C CB  . THR A 1 236  ? 152.197 131.730 94.471  1.00 0.50  ? 236  THR A CB  1 
ATOM   1449  O OG1 . THR A 1 236  ? 151.678 132.000 93.169  1.00 0.50  ? 236  THR A OG1 1 
ATOM   1450  C CG2 . THR A 1 236  ? 152.111 130.250 94.766  1.00 0.50  ? 236  THR A CG2 1 
ATOM   1451  N N   . GLY A 1 237  ? 152.745 134.474 96.276  1.00 0.50  ? 237  GLY A N   1 
ATOM   1452  C CA  . GLY A 1 237  ? 153.247 135.859 96.358  1.00 0.50  ? 237  GLY A CA  1 
ATOM   1453  C C   . GLY A 1 237  ? 152.320 136.779 97.136  1.00 0.50  ? 237  GLY A C   1 
ATOM   1454  O O   . GLY A 1 237  ? 152.702 137.949 97.334  1.00 0.50  ? 237  GLY A O   1 
ATOM   1455  N N   . ALA A 1 238  ? 151.151 136.287 97.564  1.00 0.50  ? 238  ALA A N   1 
ATOM   1456  C CA  . ALA A 1 238  ? 150.218 137.005 98.463  1.00 0.50  ? 238  ALA A CA  1 
ATOM   1457  C C   . ALA A 1 238  ? 150.847 137.086 99.855  1.00 0.50  ? 238  ALA A C   1 
ATOM   1458  O O   . ALA A 1 238  ? 151.710 136.241 100.162 1.00 0.50  ? 238  ALA A O   1 
ATOM   1459  C CB  . ALA A 1 238  ? 148.878 136.312 98.515  1.00 0.50  ? 238  ALA A CB  1 
ATOM   1460  N N   . ALA A 1 239  ? 150.443 138.083 100.643 1.00 0.50  ? 239  ALA A N   1 
ATOM   1461  C CA  . ALA A 1 239  ? 150.869 138.271 102.048 1.00 0.50  ? 239  ALA A CA  1 
ATOM   1462  C C   . ALA A 1 239  ? 149.666 138.437 102.991 1.00 0.50  ? 239  ALA A C   1 
ATOM   1463  O O   . ALA A 1 239  ? 149.877 138.216 104.186 1.00 0.50  ? 239  ALA A O   1 
ATOM   1464  C CB  . ALA A 1 239  ? 151.835 139.426 102.142 1.00 0.50  ? 239  ALA A CB  1 
ATOM   1465  N N   . ALA A 1 240  ? 148.466 138.775 102.497 1.00 0.50  ? 240  ALA A N   1 
ATOM   1466  C CA  . ALA A 1 240  ? 147.277 139.085 103.332 1.00 0.50  ? 240  ALA A CA  1 
ATOM   1467  C C   . ALA A 1 240  ? 146.201 138.008 103.195 1.00 0.50  ? 240  ALA A C   1 
ATOM   1468  O O   . ALA A 1 240  ? 145.590 137.682 104.213 1.00 0.50  ? 240  ALA A O   1 
ATOM   1469  C CB  . ALA A 1 240  ? 146.706 140.417 102.955 1.00 0.50  ? 240  ALA A CB  1 
ATOM   1470  N N   . CYS A 1 241  ? 145.905 137.581 101.968 1.00 0.50  ? 241  CYS A N   1 
ATOM   1471  C CA  . CYS A 1 241  ? 145.225 136.297 101.655 1.00 0.50  ? 241  CYS A CA  1 
ATOM   1472  C C   . CYS A 1 241  ? 143.850 136.182 102.331 1.00 0.50  ? 241  CYS A C   1 
ATOM   1473  O O   . CYS A 1 241  ? 143.664 135.221 103.101 1.00 0.50  ? 241  CYS A O   1 
ATOM   1474  C CB  . CYS A 1 241  ? 146.118 135.152 102.109 1.00 0.50  ? 241  CYS A CB  1 
ATOM   1475  S SG  . CYS A 1 241  ? 145.720 133.574 101.321 1.00 0.50  ? 241  CYS A SG  1 
ATOM   1476  N N   . LEU A 1 242  ? 142.920 137.107 102.067 1.00 0.50  ? 242  LEU A N   1 
ATOM   1477  C CA  . LEU A 1 242  ? 141.501 136.961 102.499 1.00 0.50  ? 242  LEU A CA  1 
ATOM   1478  C C   . LEU A 1 242  ? 141.015 135.629 101.915 1.00 0.50  ? 242  LEU A C   1 
ATOM   1479  O O   . LEU A 1 242  ? 141.056 135.489 100.665 1.00 0.50  ? 242  LEU A O   1 
ATOM   1480  C CB  . LEU A 1 242  ? 140.670 138.159 102.025 1.00 0.50  ? 242  LEU A CB  1 
ATOM   1481  C CG  . LEU A 1 242  ? 139.154 138.059 102.211 1.00 0.50  ? 242  LEU A CG  1 
ATOM   1482  C CD1 . LEU A 1 242  ? 138.775 137.922 103.678 1.00 0.50  ? 242  LEU A CD1 1 
ATOM   1483  C CD2 . LEU A 1 242  ? 138.463 139.269 101.602 1.00 0.50  ? 242  LEU A CD2 1 
ATOM   1484  N N   . VAL A 1 243  ? 140.626 134.685 102.784 1.00 0.50  ? 243  VAL A N   1 
ATOM   1485  C CA  . VAL A 1 243  ? 140.101 133.342 102.392 1.00 0.50  ? 243  VAL A CA  1 
ATOM   1486  C C   . VAL A 1 243  ? 138.592 133.324 102.645 1.00 0.50  ? 243  VAL A C   1 
ATOM   1487  O O   . VAL A 1 243  ? 138.183 132.985 103.773 1.00 0.50  ? 243  VAL A O   1 
ATOM   1488  C CB  . VAL A 1 243  ? 140.810 132.193 103.135 1.00 0.50  ? 243  VAL A CB  1 
ATOM   1489  C CG1 . VAL A 1 243  ? 140.333 130.837 102.636 1.00 0.50  ? 243  VAL A CG1 1 
ATOM   1490  C CG2 . VAL A 1 243  ? 142.322 132.296 103.028 1.00 0.50  ? 243  VAL A CG2 1 
ATOM   1491  N N   . ARG A 1 244  ? 137.803 133.662 101.622 1.00 0.50  ? 244  ARG A N   1 
ATOM   1492  C CA  . ARG A 1 244  ? 136.319 133.706 101.692 1.00 1.69  ? 244  ARG A CA  1 
ATOM   1493  C C   . ARG A 1 244  ? 135.741 132.439 101.050 1.00 2.84  ? 244  ARG A C   1 
ATOM   1494  O O   . ARG A 1 244  ? 135.837 132.315 99.814  1.00 3.22  ? 244  ARG A O   1 
ATOM   1495  C CB  . ARG A 1 244  ? 135.785 134.959 100.993 1.00 3.62  ? 244  ARG A CB  1 
ATOM   1496  C CG  . ARG A 1 244  ? 134.275 134.964 100.796 1.00 5.46  ? 244  ARG A CG  1 
ATOM   1497  C CD  . ARG A 1 244  ? 133.504 135.235 102.072 1.00 7.38  ? 244  ARG A CD  1 
ATOM   1498  N NE  . ARG A 1 244  ? 132.135 134.726 102.016 1.00 8.84  ? 244  ARG A NE  1 
ATOM   1499  C CZ  . ARG A 1 244  ? 131.707 133.552 102.492 1.00 10.18 ? 244  ARG A CZ  1 
ATOM   1500  N NH1 . ARG A 1 244  ? 132.532 132.704 103.089 1.00 10.56 ? 244  ARG A NH1 1 
ATOM   1501  N NH2 . ARG A 1 244  ? 130.431 133.227 102.367 1.00 10.64 ? 244  ARG A NH2 1 
ATOM   1502  N N   . GLY A 1 245  ? 135.154 131.554 101.864 1.00 3.95  ? 245  GLY A N   1 
ATOM   1503  C CA  . GLY A 1 245  ? 134.281 130.446 101.422 1.00 4.67  ? 245  GLY A CA  1 
ATOM   1504  C C   . GLY A 1 245  ? 134.970 129.515 100.437 1.00 5.14  ? 245  GLY A C   1 
ATOM   1505  O O   . GLY A 1 245  ? 134.466 129.385 99.302  1.00 5.15  ? 245  GLY A O   1 
ATOM   1506  N N   . ASP A 1 246  ? 136.081 128.899 100.860 1.00 5.38  ? 246  ASP A N   1 
ATOM   1507  C CA  . ASP A 1 246  ? 136.902 127.935 100.073 1.00 5.21  ? 246  ASP A CA  1 
ATOM   1508  C C   . ASP A 1 246  ? 137.528 128.632 98.854  1.00 3.73  ? 246  ASP A C   1 
ATOM   1509  O O   . ASP A 1 246  ? 137.772 127.938 97.843  1.00 3.92  ? 246  ASP A O   1 
ATOM   1510  C CB  . ASP A 1 246  ? 136.076 126.720 99.631  1.00 6.27  ? 246  ASP A CB  1 
ATOM   1511  C CG  . ASP A 1 246  ? 135.260 126.077 100.740 1.00 6.87  ? 246  ASP A CG  1 
ATOM   1512  O OD1 . ASP A 1 246  ? 135.866 125.677 101.755 1.00 7.10  ? 246  ASP A OD1 1 
ATOM   1513  O OD2 . ASP A 1 246  ? 134.025 125.982 100.580 1.00 7.07  ? 246  ASP A OD2 1 
ATOM   1514  N N   . ARG A 1 247  ? 137.797 129.940 98.947  1.00 1.76  ? 247  ARG A N   1 
ATOM   1515  C CA  . ARG A 1 247  ? 138.374 130.753 97.840  1.00 0.50  ? 247  ARG A CA  1 
ATOM   1516  C C   . ARG A 1 247  ? 139.231 131.875 98.432  1.00 0.50  ? 247  ARG A C   1 
ATOM   1517  O O   . ARG A 1 247  ? 138.671 132.756 99.117  1.00 0.50  ? 247  ARG A O   1 
ATOM   1518  C CB  . ARG A 1 247  ? 137.270 131.319 96.943  1.00 0.93  ? 247  ARG A CB  1 
ATOM   1519  C CG  . ARG A 1 247  ? 137.785 131.919 95.643  1.00 1.65  ? 247  ARG A CG  1 
ATOM   1520  C CD  . ARG A 1 247  ? 136.664 132.525 94.826  1.00 2.18  ? 247  ARG A CD  1 
ATOM   1521  N NE  . ARG A 1 247  ? 137.148 133.112 93.583  1.00 2.68  ? 247  ARG A NE  1 
ATOM   1522  C CZ  . ARG A 1 247  ? 136.411 133.830 92.735  1.00 3.33  ? 247  ARG A CZ  1 
ATOM   1523  N NH1 . ARG A 1 247  ? 136.963 134.314 91.633  1.00 3.53  ? 247  ARG A NH1 1 
ATOM   1524  N NH2 . ARG A 1 247  ? 135.133 134.070 92.985  1.00 3.67  ? 247  ARG A NH2 1 
ATOM   1525  N N   . ALA A 1 248  ? 140.538 131.834 98.159  1.00 0.50  ? 248  ALA A N   1 
ATOM   1526  C CA  . ALA A 1 248  ? 141.556 132.756 98.712  1.00 0.50  ? 248  ALA A CA  1 
ATOM   1527  C C   . ALA A 1 248  ? 141.927 133.803 97.659  1.00 0.50  ? 248  ALA A C   1 
ATOM   1528  O O   . ALA A 1 248  ? 142.404 133.403 96.578  1.00 0.50  ? 248  ALA A O   1 
ATOM   1529  C CB  . ALA A 1 248  ? 142.760 131.969 99.158  1.00 0.50  ? 248  ALA A CB  1 
ATOM   1530  N N   . PHE A 1 249  ? 141.716 135.086 97.968  1.00 0.50  ? 249  PHE A N   1 
ATOM   1531  C CA  . PHE A 1 249  ? 142.106 136.226 97.096  1.00 0.50  ? 249  PHE A CA  1 
ATOM   1532  C C   . PHE A 1 249  ? 143.492 136.696 97.555  1.00 0.50  ? 249  PHE A C   1 
ATOM   1533  O O   . PHE A 1 249  ? 143.764 136.648 98.770  1.00 0.50  ? 249  PHE A O   1 
ATOM   1534  C CB  . PHE A 1 249  ? 141.029 137.313 97.115  1.00 0.50  ? 249  PHE A CB  1 
ATOM   1535  C CG  . PHE A 1 249  ? 139.639 136.800 96.836  1.00 0.50  ? 249  PHE A CG  1 
ATOM   1536  C CD1 . PHE A 1 249  ? 139.234 136.512 95.540  1.00 0.50  ? 249  PHE A CD1 1 
ATOM   1537  C CD2 . PHE A 1 249  ? 138.743 136.584 97.872  1.00 0.50  ? 249  PHE A CD2 1 
ATOM   1538  C CE1 . PHE A 1 249  ? 137.957 136.031 95.288  1.00 0.50  ? 249  PHE A CE1 1 
ATOM   1539  C CE2 . PHE A 1 249  ? 137.467 136.104 97.617  1.00 0.50  ? 249  PHE A CE2 1 
ATOM   1540  C CZ  . PHE A 1 249  ? 137.076 135.828 96.327  1.00 0.50  ? 249  PHE A CZ  1 
ATOM   1541  N N   . ASP A 1 250  ? 144.333 137.130 96.611  1.00 0.50  ? 250  ASP A N   1 
ATOM   1542  C CA  . ASP A 1 250  ? 145.547 137.945 96.880  1.00 0.50  ? 250  ASP A CA  1 
ATOM   1543  C C   . ASP A 1 250  ? 145.100 139.379 97.177  1.00 0.50  ? 250  ASP A C   1 
ATOM   1544  O O   . ASP A 1 250  ? 144.755 140.092 96.221  1.00 0.50  ? 250  ASP A O   1 
ATOM   1545  C CB  . ASP A 1 250  ? 146.534 137.918 95.708  1.00 0.50  ? 250  ASP A CB  1 
ATOM   1546  C CG  . ASP A 1 250  ? 147.809 138.718 95.937  1.00 0.50  ? 250  ASP A CG  1 
ATOM   1547  O OD1 . ASP A 1 250  ? 148.117 139.021 97.106  1.00 0.50  ? 250  ASP A OD1 1 
ATOM   1548  O OD2 . ASP A 1 250  ? 148.484 139.038 94.938  1.00 0.50  ? 250  ASP A OD2 1 
ATOM   1549  N N   . VAL A 1 251  ? 145.037 139.749 98.458  1.00 0.50  ? 251  VAL A N   1 
ATOM   1550  C CA  . VAL A 1 251  ? 144.587 141.095 98.922  1.00 0.50  ? 251  VAL A CA  1 
ATOM   1551  C C   . VAL A 1 251  ? 145.822 141.993 99.048  1.00 0.50  ? 251  VAL A C   1 
ATOM   1552  O O   . VAL A 1 251  ? 145.872 143.031 98.369  1.00 0.50  ? 251  VAL A O   1 
ATOM   1553  C CB  . VAL A 1 251  ? 143.787 140.984 100.235 1.00 0.50  ? 251  VAL A CB  1 
ATOM   1554  C CG1 . VAL A 1 251  ? 143.597 142.318 100.934 1.00 0.50  ? 251  VAL A CG1 1 
ATOM   1555  C CG2 . VAL A 1 251  ? 142.436 140.336 99.990  1.00 0.50  ? 251  VAL A CG2 1 
ATOM   1556  N N   . GLY A 1 252  ? 146.795 141.569 99.851  1.00 0.50  ? 252  GLY A N   1 
ATOM   1557  C CA  . GLY A 1 252  ? 147.999 142.349 100.188 1.00 0.50  ? 252  GLY A CA  1 
ATOM   1558  C C   . GLY A 1 252  ? 149.214 141.775 99.493  1.00 0.50  ? 252  GLY A C   1 
ATOM   1559  O O   . GLY A 1 252  ? 149.284 140.544 99.367  1.00 0.50  ? 252  GLY A O   1 
ATOM   1560  N N   . ARG A 1 253  ? 150.116 142.636 99.028  1.00 0.50  ? 253  ARG A N   1 
ATOM   1561  C CA  . ARG A 1 253  ? 151.445 142.246 98.490  1.00 0.50  ? 253  ARG A CA  1 
ATOM   1562  C C   . ARG A 1 253  ? 152.475 143.151 99.165  1.00 0.50  ? 253  ARG A C   1 
ATOM   1563  O O   . ARG A 1 253  ? 152.172 144.314 99.421  1.00 0.50  ? 253  ARG A O   1 
ATOM   1564  C CB  . ARG A 1 253  ? 151.393 142.335 96.960  1.00 0.50  ? 253  ARG A CB  1 
ATOM   1565  C CG  . ARG A 1 253  ? 152.600 141.749 96.244  1.00 0.50  ? 253  ARG A CG  1 
ATOM   1566  C CD  . ARG A 1 253  ? 152.350 141.546 94.760  1.00 0.50  ? 253  ARG A CD  1 
ATOM   1567  N NE  . ARG A 1 253  ? 153.550 141.039 94.105  1.00 0.50  ? 253  ARG A NE  1 
ATOM   1568  C CZ  . ARG A 1 253  ? 153.915 139.757 94.018  1.00 0.50  ? 253  ARG A CZ  1 
ATOM   1569  N NH1 . ARG A 1 253  ? 153.167 138.792 94.530  1.00 0.50  ? 253  ARG A NH1 1 
ATOM   1570  N NH2 . ARG A 1 253  ? 155.044 139.441 93.404  1.00 0.50  ? 253  ARG A NH2 1 
ATOM   1571  N N   . PRO A 1 254  ? 153.681 142.666 99.549  1.00 0.50  ? 254  PRO A N   1 
ATOM   1572  C CA  . PRO A 1 254  ? 154.714 143.536 100.125 1.00 0.50  ? 254  PRO A CA  1 
ATOM   1573  C C   . PRO A 1 254  ? 155.372 144.513 99.134  1.00 0.50  ? 254  PRO A C   1 
ATOM   1574  O O   . PRO A 1 254  ? 156.128 144.064 98.288  1.00 0.50  ? 254  PRO A O   1 
ATOM   1575  C CB  . PRO A 1 254  ? 155.748 142.539 100.673 1.00 0.50  ? 254  PRO A CB  1 
ATOM   1576  C CG  . PRO A 1 254  ? 155.557 141.303 99.831  1.00 0.50  ? 254  PRO A CG  1 
ATOM   1577  C CD  . PRO A 1 254  ? 154.068 141.247 99.580  1.00 0.50  ? 254  PRO A CD  1 
ATOM   1578  N N   . GLN A 1 255  ? 155.085 145.815 99.281  1.00 0.50  ? 255  GLN A N   1 
ATOM   1579  C CA  . GLN A 1 255  ? 155.586 146.908 98.399  1.00 0.50  ? 255  GLN A CA  1 
ATOM   1580  C C   . GLN A 1 255  ? 156.799 147.598 99.036  1.00 0.50  ? 255  GLN A C   1 
ATOM   1581  O O   . GLN A 1 255  ? 157.842 147.680 98.358  1.00 0.50  ? 255  GLN A O   1 
ATOM   1582  C CB  . GLN A 1 255  ? 154.487 147.940 98.137  1.00 0.50  ? 255  GLN A CB  1 
ATOM   1583  C CG  . GLN A 1 255  ? 154.909 149.060 97.189  1.00 0.50  ? 255  GLN A CG  1 
ATOM   1584  C CD  . GLN A 1 255  ? 154.113 150.329 97.376  1.00 0.50  ? 255  GLN A CD  1 
ATOM   1585  O OE1 . GLN A 1 255  ? 153.978 150.845 98.485  1.00 0.50  ? 255  GLN A OE1 1 
ATOM   1586  N NE2 . GLN A 1 255  ? 153.591 150.857 96.281  1.00 0.50  ? 255  GLN A NE2 1 
ATOM   1587  N N   . GLU A 1 256  ? 156.650 148.103 100.267 1.00 0.50  ? 256  GLU A N   1 
ATOM   1588  C CA  . GLU A 1 256  ? 157.659 148.948 100.970 1.00 0.50  ? 256  GLU A CA  1 
ATOM   1589  C C   . GLU A 1 256  ? 157.795 148.489 102.428 1.00 0.50  ? 256  GLU A C   1 
ATOM   1590  O O   . GLU A 1 256  ? 156.760 148.153 103.043 1.00 0.50  ? 256  GLU A O   1 
ATOM   1591  C CB  . GLU A 1 256  ? 157.254 150.423 100.894 1.00 0.50  ? 256  GLU A CB  1 
ATOM   1592  C CG  . GLU A 1 256  ? 158.342 151.392 101.341 1.00 0.50  ? 256  GLU A CG  1 
ATOM   1593  C CD  . GLU A 1 256  ? 157.883 152.826 101.554 1.00 0.50  ? 256  GLU A CD  1 
ATOM   1594  O OE1 . GLU A 1 256  ? 156.971 153.273 100.828 1.00 0.50  ? 256  GLU A OE1 1 
ATOM   1595  O OE2 . GLU A 1 256  ? 158.443 153.497 102.447 1.00 0.50  ? 256  GLU A OE2 1 
ATOM   1596  N N   . GLY A 1 257  ? 159.027 148.499 102.955 1.00 0.50  ? 257  GLY A N   1 
ATOM   1597  C CA  . GLY A 1 257  ? 159.369 148.062 104.325 1.00 0.50  ? 257  GLY A CA  1 
ATOM   1598  C C   . GLY A 1 257  ? 158.870 149.030 105.385 1.00 0.50  ? 257  GLY A C   1 
ATOM   1599  O O   . GLY A 1 257  ? 158.755 150.238 105.079 1.00 0.50  ? 257  GLY A O   1 
ATOM   1600  N N   . LEU A 1 258  ? 158.619 148.517 106.597 1.00 0.50  ? 258  LEU A N   1 
ATOM   1601  C CA  . LEU A 1 258  ? 157.785 149.176 107.645 1.00 0.50  ? 258  LEU A CA  1 
ATOM   1602  C C   . LEU A 1 258  ? 158.398 150.508 108.090 1.00 0.50  ? 258  LEU A C   1 
ATOM   1603  O O   . LEU A 1 258  ? 159.639 150.643 108.080 1.00 0.50  ? 258  LEU A O   1 
ATOM   1604  C CB  . LEU A 1 258  ? 157.521 148.243 108.838 1.00 0.50  ? 258  LEU A CB  1 
ATOM   1605  C CG  . LEU A 1 258  ? 158.695 147.524 109.506 1.00 0.50  ? 258  LEU A CG  1 
ATOM   1606  C CD1 . LEU A 1 258  ? 159.374 148.393 110.554 1.00 0.50  ? 258  LEU A CD1 1 
ATOM   1607  C CD2 . LEU A 1 258  ? 158.196 146.239 110.152 1.00 0.50  ? 258  LEU A CD2 1 
ATOM   1608  N N   . LYS A 1 259  ? 157.519 151.448 108.450 1.00 0.50  ? 259  LYS A N   1 
ATOM   1609  C CA  . LYS A 1 259  ? 157.849 152.834 108.867 1.00 0.50  ? 259  LYS A CA  1 
ATOM   1610  C C   . LYS A 1 259  ? 157.324 153.057 110.290 1.00 0.50  ? 259  LYS A C   1 
ATOM   1611  O O   . LYS A 1 259  ? 156.492 152.249 110.764 1.00 0.50  ? 259  LYS A O   1 
ATOM   1612  C CB  . LYS A 1 259  ? 157.250 153.839 107.878 1.00 0.50  ? 259  LYS A CB  1 
ATOM   1613  C CG  . LYS A 1 259  ? 157.499 153.533 106.404 1.00 0.50  ? 259  LYS A CG  1 
ATOM   1614  C CD  . LYS A 1 259  ? 156.554 154.234 105.440 1.00 0.50  ? 259  LYS A CD  1 
ATOM   1615  C CE  . LYS A 1 259  ? 155.086 153.900 105.631 1.00 0.50  ? 259  LYS A CE  1 
ATOM   1616  N NZ  . LYS A 1 259  ? 154.820 152.440 105.606 1.00 0.50  ? 259  LYS A NZ  1 
ATOM   1617  N N   . LEU A 1 260  ? 157.789 154.137 110.923 1.00 0.50  ? 260  LEU A N   1 
ATOM   1618  C CA  . LEU A 1 260  ? 157.628 154.446 112.369 1.00 0.50  ? 260  LEU A CA  1 
ATOM   1619  C C   . LEU A 1 260  ? 156.782 155.717 112.526 1.00 0.50  ? 260  LEU A C   1 
ATOM   1620  O O   . LEU A 1 260  ? 156.795 156.299 113.617 1.00 0.50  ? 260  LEU A O   1 
ATOM   1621  C CB  . LEU A 1 260  ? 159.034 154.687 112.930 1.00 0.50  ? 260  LEU A CB  1 
ATOM   1622  C CG  . LEU A 1 260  ? 159.204 154.564 114.445 1.00 0.50  ? 260  LEU A CG  1 
ATOM   1623  C CD1 . LEU A 1 260  ? 160.486 153.820 114.779 1.00 0.50  ? 260  LEU A CD1 1 
ATOM   1624  C CD2 . LEU A 1 260  ? 159.203 155.927 115.127 1.00 0.50  ? 260  LEU A CD2 1 
ATOM   1625  N N   . VAL A 1 261  ? 156.034 156.092 111.486 1.00 0.50  ? 261  VAL A N   1 
ATOM   1626  C CA  . VAL A 1 261  ? 155.491 157.474 111.283 1.00 0.50  ? 261  VAL A CA  1 
ATOM   1627  C C   . VAL A 1 261  ? 154.789 158.010 112.542 1.00 0.50  ? 261  VAL A C   1 
ATOM   1628  O O   . VAL A 1 261  ? 155.035 159.187 112.881 1.00 0.50  ? 261  VAL A O   1 
ATOM   1629  C CB  . VAL A 1 261  ? 154.565 157.557 110.052 1.00 0.50  ? 261  VAL A CB  1 
ATOM   1630  C CG1 . VAL A 1 261  ? 155.368 157.541 108.760 1.00 0.50  ? 261  VAL A CG1 1 
ATOM   1631  C CG2 . VAL A 1 261  ? 153.485 156.480 110.033 1.00 0.50  ? 261  VAL A CG2 1 
ATOM   1632  N N   . SER A 1 262  ? 153.958 157.200 113.207 1.00 0.50  ? 262  SER A N   1 
ATOM   1633  C CA  . SER A 1 262  ? 153.091 157.622 114.344 1.00 0.50  ? 262  SER A CA  1 
ATOM   1634  C C   . SER A 1 262  ? 153.903 157.677 115.647 1.00 0.50  ? 262  SER A C   1 
ATOM   1635  O O   . SER A 1 262  ? 155.127 157.450 115.591 1.00 0.50  ? 262  SER A O   1 
ATOM   1636  C CB  . SER A 1 262  ? 151.936 156.670 114.521 1.00 0.50  ? 262  SER A CB  1 
ATOM   1637  O OG  . SER A 1 262  ? 151.010 157.156 115.484 1.00 0.50  ? 262  SER A OG  1 
ATOM   1638  N N   . ASN A 1 263  ? 153.223 157.982 116.762 1.00 0.50  ? 263  ASN A N   1 
ATOM   1639  C CA  . ASN A 1 263  ? 153.776 158.160 118.135 1.00 0.50  ? 263  ASN A CA  1 
ATOM   1640  C C   . ASN A 1 263  ? 155.016 157.248 118.219 1.00 0.50  ? 263  ASN A C   1 
ATOM   1641  O O   . ASN A 1 263  ? 156.111 157.726 117.826 1.00 0.50  ? 263  ASN A O   1 
ATOM   1642  C CB  . ASN A 1 263  ? 152.657 157.964 119.168 1.00 0.50  ? 263  ASN A CB  1 
ATOM   1643  C CG  . ASN A 1 263  ? 153.109 157.987 120.613 1.00 0.50  ? 263  ASN A CG  1 
ATOM   1644  O OD1 . ASN A 1 263  ? 154.084 158.650 120.962 1.00 0.56  ? 263  ASN A OD1 1 
ATOM   1645  N ND2 . ASN A 1 263  ? 152.387 157.279 121.467 1.00 0.51  ? 263  ASN A ND2 1 
ATOM   1646  N N   . ASP A 1 264  ? 154.876 156.015 118.724 1.00 0.50  ? 264  ASP A N   1 
ATOM   1647  C CA  . ASP A 1 264  ? 155.973 155.003 118.748 1.00 0.50  ? 264  ASP A CA  1 
ATOM   1648  C C   . ASP A 1 264  ? 155.560 153.723 118.002 1.00 0.50  ? 264  ASP A C   1 
ATOM   1649  O O   . ASP A 1 264  ? 156.464 152.922 117.678 1.00 0.50  ? 264  ASP A O   1 
ATOM   1650  C CB  . ASP A 1 264  ? 156.402 154.694 120.186 1.00 0.50  ? 264  ASP A CB  1 
ATOM   1651  C CG  . ASP A 1 264  ? 157.713 153.930 120.298 1.00 0.50  ? 264  ASP A CG  1 
ATOM   1652  O OD1 . ASP A 1 264  ? 158.685 154.323 119.620 1.00 0.50  ? 264  ASP A OD1 1 
ATOM   1653  O OD2 . ASP A 1 264  ? 157.749 152.941 121.057 1.00 0.50  ? 264  ASP A OD2 1 
ATOM   1654  N N   . ARG A 1 265  ? 154.258 153.534 117.750 1.00 0.50  ? 265  ARG A N   1 
ATOM   1655  C CA  . ARG A 1 265  ? 153.691 152.379 116.999 1.00 0.50  ? 265  ARG A CA  1 
ATOM   1656  C C   . ARG A 1 265  ? 154.242 152.393 115.565 1.00 0.50  ? 265  ARG A C   1 
ATOM   1657  O O   . ARG A 1 265  ? 154.189 153.455 114.912 1.00 0.50  ? 265  ARG A O   1 
ATOM   1658  C CB  . ARG A 1 265  ? 152.155 152.401 117.032 1.00 0.50  ? 265  ARG A CB  1 
ATOM   1659  C CG  . ARG A 1 265  ? 151.525 153.657 116.445 1.00 0.50  ? 265  ARG A CG  1 
ATOM   1660  C CD  . ARG A 1 265  ? 150.011 153.659 116.383 1.00 0.50  ? 265  ARG A CD  1 
ATOM   1661  N NE  . ARG A 1 265  ? 149.556 154.404 115.209 1.00 0.50  ? 265  ARG A NE  1 
ATOM   1662  C CZ  . ARG A 1 265  ? 148.375 155.009 115.064 1.00 0.50  ? 265  ARG A CZ  1 
ATOM   1663  N NH1 . ARG A 1 265  ? 147.473 154.994 116.034 1.00 0.50  ? 265  ARG A NH1 1 
ATOM   1664  N NH2 . ARG A 1 265  ? 148.103 155.643 113.935 1.00 0.50  ? 265  ARG A NH2 1 
ATOM   1665  N N   . LEU A 1 266  ? 154.800 151.261 115.126 1.00 0.50  ? 266  LEU A N   1 
ATOM   1666  C CA  . LEU A 1 266  ? 155.213 151.009 113.718 1.00 0.50  ? 266  LEU A CA  1 
ATOM   1667  C C   . LEU A 1 266  ? 153.964 150.907 112.842 1.00 0.50  ? 266  LEU A C   1 
ATOM   1668  O O   . LEU A 1 266  ? 152.898 150.513 113.368 1.00 0.50  ? 266  LEU A O   1 
ATOM   1669  C CB  . LEU A 1 266  ? 156.006 149.701 113.636 1.00 0.50  ? 266  LEU A CB  1 
ATOM   1670  C CG  . LEU A 1 266  ? 157.522 149.793 113.780 1.00 0.50  ? 266  LEU A CG  1 
ATOM   1671  C CD1 . LEU A 1 266  ? 157.931 150.695 114.935 1.00 0.50  ? 266  LEU A CD1 1 
ATOM   1672  C CD2 . LEU A 1 266  ? 158.103 148.399 113.954 1.00 0.50  ? 266  LEU A CD2 1 
ATOM   1673  N N   . VAL A 1 267  ? 154.112 151.215 111.552 1.00 0.50  ? 267  VAL A N   1 
ATOM   1674  C CA  . VAL A 1 267  ? 153.104 150.891 110.502 1.00 0.50  ? 267  VAL A CA  1 
ATOM   1675  C C   . VAL A 1 267  ? 153.819 150.148 109.370 1.00 0.50  ? 267  VAL A C   1 
ATOM   1676  O O   . VAL A 1 267  ? 155.003 150.433 109.117 1.00 0.50  ? 267  VAL A O   1 
ATOM   1677  C CB  . VAL A 1 267  ? 152.362 152.144 109.998 1.00 0.50  ? 267  VAL A CB  1 
ATOM   1678  C CG1 . VAL A 1 267  ? 153.209 152.986 109.053 1.00 0.50  ? 267  VAL A CG1 1 
ATOM   1679  C CG2 . VAL A 1 267  ? 151.037 151.779 109.347 1.00 0.50  ? 267  VAL A CG2 1 
ATOM   1680  N N   . LEU A 1 268  ? 153.104 149.222 108.736 1.00 0.50  ? 268  LEU A N   1 
ATOM   1681  C CA  . LEU A 1 268  ? 153.546 148.467 107.540 1.00 0.50  ? 268  LEU A CA  1 
ATOM   1682  C C   . LEU A 1 268  ? 152.323 148.240 106.652 1.00 0.50  ? 268  LEU A C   1 
ATOM   1683  O O   . LEU A 1 268  ? 151.328 147.670 107.151 1.00 0.50  ? 268  LEU A O   1 
ATOM   1684  C CB  . LEU A 1 268  ? 154.175 147.143 107.979 1.00 0.50  ? 268  LEU A CB  1 
ATOM   1685  C CG  . LEU A 1 268  ? 154.652 146.221 106.855 1.00 0.50  ? 268  LEU A CG  1 
ATOM   1686  C CD1 . LEU A 1 268  ? 155.719 146.873 105.985 1.00 0.50  ? 268  LEU A CD1 1 
ATOM   1687  C CD2 . LEU A 1 268  ? 155.167 144.914 107.428 1.00 0.50  ? 268  LEU A CD2 1 
ATOM   1688  N N   . SER A 1 269  ? 152.412 148.686 105.398 1.00 0.50  ? 269  SER A N   1 
ATOM   1689  C CA  . SER A 1 269  ? 151.321 148.662 104.394 1.00 0.50  ? 269  SER A CA  1 
ATOM   1690  C C   . SER A 1 269  ? 151.661 147.669 103.282 1.00 0.50  ? 269  SER A C   1 
ATOM   1691  O O   . SER A 1 269  ? 152.734 147.815 102.661 1.00 0.50  ? 269  SER A O   1 
ATOM   1692  C CB  . SER A 1 269  ? 151.083 150.036 103.834 1.00 0.50  ? 269  SER A CB  1 
ATOM   1693  O OG  . SER A 1 269  ? 152.287 150.587 103.319 1.00 0.50  ? 269  SER A OG  1 
ATOM   1694  N N   . TYR A 1 270  ? 150.778 146.691 103.071 1.00 0.50  ? 270  TYR A N   1 
ATOM   1695  C CA  . TYR A 1 270  ? 150.688 145.873 101.836 1.00 0.50  ? 270  TYR A CA  1 
ATOM   1696  C C   . TYR A 1 270  ? 149.660 146.515 100.903 1.00 0.50  ? 270  TYR A C   1 
ATOM   1697  O O   . TYR A 1 270  ? 148.647 147.043 101.399 1.00 0.50  ? 270  TYR A O   1 
ATOM   1698  C CB  . TYR A 1 270  ? 150.296 144.430 102.160 1.00 0.50  ? 270  TYR A CB  1 
ATOM   1699  C CG  . TYR A 1 270  ? 151.205 143.728 103.136 1.00 0.50  ? 270  TYR A CG  1 
ATOM   1700  C CD1 . TYR A 1 270  ? 152.583 143.883 103.077 1.00 0.50  ? 270  TYR A CD1 1 
ATOM   1701  C CD2 . TYR A 1 270  ? 150.688 142.887 104.110 1.00 0.50  ? 270  TYR A CD2 1 
ATOM   1702  C CE1 . TYR A 1 270  ? 153.423 143.236 103.969 1.00 0.50  ? 270  TYR A CE1 1 
ATOM   1703  C CE2 . TYR A 1 270  ? 151.514 142.229 105.008 1.00 0.50  ? 270  TYR A CE2 1 
ATOM   1704  C CZ  . TYR A 1 270  ? 152.885 142.406 104.937 1.00 0.50  ? 270  TYR A CZ  1 
ATOM   1705  O OH  . TYR A 1 270  ? 153.702 141.766 105.818 1.00 0.50  ? 270  TYR A OH  1 
ATOM   1706  N N   . VAL A 1 271  ? 149.928 146.472 99.596  1.00 0.50  ? 271  VAL A N   1 
ATOM   1707  C CA  . VAL A 1 271  ? 149.034 147.010 98.530  1.00 0.50  ? 271  VAL A CA  1 
ATOM   1708  C C   . VAL A 1 271  ? 149.127 146.091 97.306  1.00 0.50  ? 271  VAL A C   1 
ATOM   1709  O O   . VAL A 1 271  ? 150.260 145.704 96.948  1.00 0.50  ? 271  VAL A O   1 
ATOM   1710  C CB  . VAL A 1 271  ? 149.398 148.470 98.193  1.00 0.50  ? 271  VAL A CB  1 
ATOM   1711  C CG1 . VAL A 1 271  ? 150.845 148.629 97.737  1.00 0.50  ? 271  VAL A CG1 1 
ATOM   1712  C CG2 . VAL A 1 271  ? 148.439 149.074 97.178  1.00 0.50  ? 271  VAL A CG2 1 
ATOM   1713  N N   . LYS A 1 272  ? 147.982 145.738 96.711  1.00 0.50  ? 272  LYS A N   1 
ATOM   1714  C CA  . LYS A 1 272  ? 147.923 145.030 95.404  1.00 0.50  ? 272  LYS A CA  1 
ATOM   1715  C C   . LYS A 1 272  ? 147.446 146.019 94.338  1.00 2.03  ? 272  LYS A C   1 
ATOM   1716  O O   . LYS A 1 272  ? 146.285 146.463 94.423  1.00 2.25  ? 272  LYS A O   1 
ATOM   1717  C CB  . LYS A 1 272  ? 147.010 143.803 95.447  1.00 1.27  ? 272  LYS A CB  1 
ATOM   1718  C CG  . LYS A 1 272  ? 147.078 142.937 94.193  1.00 2.13  ? 272  LYS A CG  1 
ATOM   1719  C CD  . LYS A 1 272  ? 146.078 141.815 94.165  1.00 2.84  ? 272  LYS A CD  1 
ATOM   1720  C CE  . LYS A 1 272  ? 144.667 142.297 93.908  1.00 3.51  ? 272  LYS A CE  1 
ATOM   1721  N NZ  . LYS A 1 272  ? 143.704 141.174 93.827  1.00 4.01  ? 272  LYS A NZ  1 
ATOM   1722  N N   . GLU A 1 273  ? 148.322 146.333 93.380  1.00 4.48  ? 273  GLU A N   1 
ATOM   1723  C CA  . GLU A 1 273  ? 148.046 147.236 92.231  1.00 6.64  ? 273  GLU A CA  1 
ATOM   1724  C C   . GLU A 1 273  ? 147.700 146.382 91.006  1.00 8.57  ? 273  GLU A C   1 
ATOM   1725  O O   . GLU A 1 273  ? 147.681 145.139 91.134  1.00 8.62  ? 273  GLU A O   1 
ATOM   1726  C CB  . GLU A 1 273  ? 149.237 148.161 91.959  1.00 7.18  ? 273  GLU A CB  1 
ATOM   1727  C CG  . GLU A 1 273  ? 150.546 147.440 91.657  1.00 7.39  ? 273  GLU A CG  1 
ATOM   1728  C CD  . GLU A 1 273  ? 151.464 147.209 92.847  1.00 7.60  ? 273  GLU A CD  1 
ATOM   1729  O OE1 . GLU A 1 273  ? 150.973 147.227 93.996  1.00 7.65  ? 273  GLU A OE1 1 
ATOM   1730  O OE2 . GLU A 1 273  ? 152.673 147.002 92.619  1.00 7.75  ? 273  GLU A OE2 1 
ATOM   1731  N N   . GLY A 1 274  ? 147.441 147.031 89.867  1.00 11.15 ? 274  GLY A N   1 
ATOM   1732  C CA  . GLY A 1 274  ? 147.104 146.373 88.590  1.00 13.06 ? 274  GLY A CA  1 
ATOM   1733  C C   . GLY A 1 274  ? 145.620 146.072 88.508  1.00 14.73 ? 274  GLY A C   1 
ATOM   1734  O O   . GLY A 1 274  ? 144.866 146.630 89.322  1.00 15.04 ? 274  GLY A O   1 
ATOM   1735  N N   . ALA A 1 275  ? 145.218 145.238 87.545  1.00 16.22 ? 275  ALA A N   1 
ATOM   1736  C CA  . ALA A 1 275  ? 143.809 144.869 87.260  1.00 17.13 ? 275  ALA A CA  1 
ATOM   1737  C C   . ALA A 1 275  ? 143.459 143.567 87.990  1.00 17.46 ? 275  ALA A C   1 
ATOM   1738  O O   . ALA A 1 275  ? 144.307 143.074 88.763  1.00 17.69 ? 275  ALA A O   1 
ATOM   1739  C CB  . ALA A 1 275  ? 143.616 144.749 85.767  1.00 17.50 ? 275  ALA A CB  1 
ATOM   1740  N N   . GLY A 1 276  ? 142.249 143.043 87.763  1.00 17.48 ? 276  GLY A N   1 
ATOM   1741  C CA  . GLY A 1 276  ? 141.763 141.783 88.357  1.00 17.18 ? 276  GLY A CA  1 
ATOM   1742  C C   . GLY A 1 276  ? 141.519 141.927 89.849  1.00 17.39 ? 276  GLY A C   1 
ATOM   1743  O O   . GLY A 1 276  ? 141.888 140.999 90.597  1.00 17.07 ? 276  GLY A O   1 
ATOM   1744  N N   . GLN A 1 277  ? 140.930 143.053 90.267  1.00 17.79 ? 277  GLN A N   1 
ATOM   1745  C CA  . GLN A 1 277  ? 140.471 143.272 91.664  1.00 17.63 ? 277  GLN A CA  1 
ATOM   1746  C C   . GLN A 1 277  ? 139.213 142.435 91.879  1.00 17.63 ? 277  GLN A C   1 
ATOM   1747  O O   . GLN A 1 277  ? 138.373 142.361 90.983  1.00 17.61 ? 277  GLN A O   1 
ATOM   1748  C CB  . GLN A 1 277  ? 140.177 144.748 91.948  1.00 17.27 ? 277  GLN A CB  1 
ATOM   1749  C CG  . GLN A 1 277  ? 141.422 145.617 92.069  1.00 16.93 ? 277  GLN A CG  1 
ATOM   1750  C CD  . GLN A 1 277  ? 141.939 146.131 90.748  1.00 17.23 ? 277  GLN A CD  1 
ATOM   1751  O OE1 . GLN A 1 277  ? 141.187 146.409 89.816  1.00 17.29 ? 277  GLN A OE1 1 
ATOM   1752  N NE2 . GLN A 1 277  ? 143.249 146.282 90.673  1.00 17.42 ? 277  GLN A NE2 1 
ATOM   1753  N N   . PRO A 1 278  ? 139.047 141.759 93.041  1.00 17.39 ? 278  PRO A N   1 
ATOM   1754  C CA  . PRO A 1 278  ? 137.767 141.142 93.391  1.00 17.41 ? 278  PRO A CA  1 
ATOM   1755  C C   . PRO A 1 278  ? 136.578 142.119 93.374  1.00 17.60 ? 278  PRO A C   1 
ATOM   1756  O O   . PRO A 1 278  ? 136.789 143.322 93.387  1.00 17.11 ? 278  PRO A O   1 
ATOM   1757  C CB  . PRO A 1 278  ? 137.950 140.583 94.815  1.00 17.54 ? 278  PRO A CB  1 
ATOM   1758  C CG  . PRO A 1 278  ? 139.353 140.978 95.253  1.00 17.30 ? 278  PRO A CG  1 
ATOM   1759  C CD  . PRO A 1 278  ? 140.096 141.462 94.027  1.00 17.01 ? 278  PRO A CD  1 
ATOM   1760  N N   . ASP A 1 279  ? 135.363 141.561 93.363  1.00 18.15 ? 279  ASP A N   1 
ATOM   1761  C CA  . ASP A 1 279  ? 134.071 142.306 93.322  1.00 18.38 ? 279  ASP A CA  1 
ATOM   1762  C C   . ASP A 1 279  ? 133.617 142.686 94.741  1.00 17.68 ? 279  ASP A C   1 
ATOM   1763  O O   . ASP A 1 279  ? 132.529 143.286 94.862  1.00 18.22 ? 279  ASP A O   1 
ATOM   1764  C CB  . ASP A 1 279  ? 132.993 141.510 92.575  1.00 19.05 ? 279  ASP A CB  1 
ATOM   1765  C CG  . ASP A 1 279  ? 132.716 140.118 93.125  1.00 19.55 ? 279  ASP A CG  1 
ATOM   1766  O OD1 . ASP A 1 279  ? 133.452 139.680 94.034  1.00 19.69 ? 279  ASP A OD1 1 
ATOM   1767  O OD2 . ASP A 1 279  ? 131.768 139.477 92.630  1.00 19.83 ? 279  ASP A OD2 1 
ATOM   1768  N N   . PHE A 1 280  ? 134.404 142.348 95.772  1.00 16.16 ? 280  PHE A N   1 
ATOM   1769  C CA  . PHE A 1 280  ? 134.212 142.808 97.175  1.00 14.54 ? 280  PHE A CA  1 
ATOM   1770  C C   . PHE A 1 280  ? 134.532 144.302 97.303  1.00 11.09 ? 280  PHE A C   1 
ATOM   1771  O O   . PHE A 1 280  ? 133.832 144.997 98.066  1.00 10.99 ? 280  PHE A O   1 
ATOM   1772  C CB  . PHE A 1 280  ? 135.084 142.006 98.151  1.00 16.17 ? 280  PHE A CB  1 
ATOM   1773  C CG  . PHE A 1 280  ? 134.586 140.626 98.510  1.00 17.61 ? 280  PHE A CG  1 
ATOM   1774  C CD1 . PHE A 1 280  ? 133.274 140.238 98.264  1.00 18.26 ? 280  PHE A CD1 1 
ATOM   1775  C CD2 . PHE A 1 280  ? 135.428 139.722 99.144  1.00 18.19 ? 280  PHE A CD2 1 
ATOM   1776  C CE1 . PHE A 1 280  ? 132.828 138.974 98.611  1.00 18.58 ? 280  PHE A CE1 1 
ATOM   1777  C CE2 . PHE A 1 280  ? 134.977 138.458 99.496  1.00 18.42 ? 280  PHE A CE2 1 
ATOM   1778  C CZ  . PHE A 1 280  ? 133.678 138.090 99.227  1.00 18.50 ? 280  PHE A CZ  1 
ATOM   1779  N N   . CYS A 1 281  ? 135.547 144.774 96.577  1.00 7.30  ? 281  CYS A N   1 
ATOM   1780  C CA  . CYS A 1 281  ? 136.236 146.071 96.819  1.00 4.80  ? 281  CYS A CA  1 
ATOM   1781  C C   . CYS A 1 281  ? 135.425 147.261 96.286  1.00 4.08  ? 281  CYS A C   1 
ATOM   1782  O O   . CYS A 1 281  ? 135.671 148.386 96.773  1.00 4.25  ? 281  CYS A O   1 
ATOM   1783  C CB  . CYS A 1 281  ? 137.625 146.068 96.192  1.00 2.94  ? 281  CYS A CB  1 
ATOM   1784  S SG  . CYS A 1 281  ? 138.502 144.495 96.393  1.00 0.80  ? 281  CYS A SG  1 
ATOM   1785  N N   . ASP A 1 282  ? 134.517 147.033 95.329  1.00 2.66  ? 282  ASP A N   1 
ATOM   1786  C CA  . ASP A 1 282  ? 133.695 148.091 94.676  1.00 1.38  ? 282  ASP A CA  1 
ATOM   1787  C C   . ASP A 1 282  ? 134.621 149.187 94.126  1.00 0.50  ? 282  ASP A C   1 
ATOM   1788  O O   . ASP A 1 282  ? 134.349 150.380 94.378  1.00 0.50  ? 282  ASP A O   1 
ATOM   1789  C CB  . ASP A 1 282  ? 132.646 148.652 95.643  1.00 1.68  ? 282  ASP A CB  1 
ATOM   1790  C CG  . ASP A 1 282  ? 131.666 147.618 96.170  1.00 1.79  ? 282  ASP A CG  1 
ATOM   1791  O OD1 . ASP A 1 282  ? 131.220 146.769 95.371  1.00 1.95  ? 282  ASP A OD1 1 
ATOM   1792  O OD2 . ASP A 1 282  ? 131.357 147.670 97.376  1.00 1.51  ? 282  ASP A OD2 1 
ATOM   1793  N N   . GLY A 1 283  ? 135.690 148.791 93.425  1.00 0.50  ? 283  GLY A N   1 
ATOM   1794  C CA  . GLY A 1 283  ? 136.555 149.694 92.638  1.00 0.50  ? 283  GLY A CA  1 
ATOM   1795  C C   . GLY A 1 283  ? 137.794 150.188 93.374  1.00 0.50  ? 283  GLY A C   1 
ATOM   1796  O O   . GLY A 1 283  ? 138.570 150.927 92.735  1.00 0.50  ? 283  GLY A O   1 
ATOM   1797  N N   . HIS A 1 284  ? 137.997 149.819 94.646  1.00 0.50  ? 284  HIS A N   1 
ATOM   1798  C CA  . HIS A 1 284  ? 139.249 150.107 95.402  1.00 0.50  ? 284  HIS A CA  1 
ATOM   1799  C C   . HIS A 1 284  ? 140.268 148.995 95.148  1.00 0.50  ? 284  HIS A C   1 
ATOM   1800  O O   . HIS A 1 284  ? 139.849 147.830 95.013  1.00 0.50  ? 284  HIS A O   1 
ATOM   1801  C CB  . HIS A 1 284  ? 138.988 150.266 96.905  1.00 0.50  ? 284  HIS A CB  1 
ATOM   1802  C CG  . HIS A 1 284  ? 138.232 151.501 97.257  1.00 0.50  ? 284  HIS A CG  1 
ATOM   1803  N ND1 . HIS A 1 284  ? 137.065 151.465 97.995  1.00 0.50  ? 284  HIS A ND1 1 
ATOM   1804  C CD2 . HIS A 1 284  ? 138.463 152.801 96.970  1.00 0.50  ? 284  HIS A CD2 1 
ATOM   1805  C CE1 . HIS A 1 284  ? 136.611 152.691 98.153  1.00 0.50  ? 284  HIS A CE1 1 
ATOM   1806  N NE2 . HIS A 1 284  ? 137.451 153.530 97.531  1.00 0.50  ? 284  HIS A NE2 1 
ATOM   1807  N N   . SER A 1 285  ? 141.553 149.349 95.082  1.00 0.50  ? 285  SER A N   1 
ATOM   1808  C CA  . SER A 1 285  ? 142.688 148.390 95.121  1.00 0.50  ? 285  SER A CA  1 
ATOM   1809  C C   . SER A 1 285  ? 142.681 147.713 96.488  1.00 0.50  ? 285  SER A C   1 
ATOM   1810  O O   . SER A 1 285  ? 142.495 148.400 97.490  1.00 0.50  ? 285  SER A O   1 
ATOM   1811  C CB  . SER A 1 285  ? 144.005 149.077 94.869  1.00 0.50  ? 285  SER A CB  1 
ATOM   1812  O OG  . SER A 1 285  ? 143.926 149.935 93.741  1.00 0.50  ? 285  SER A OG  1 
ATOM   1813  N N   . PRO A 1 286  ? 142.850 146.372 96.601  1.00 0.50  ? 286  PRO A N   1 
ATOM   1814  C CA  . PRO A 1 286  ? 143.009 145.748 97.911  1.00 0.50  ? 286  PRO A CA  1 
ATOM   1815  C C   . PRO A 1 286  ? 144.365 146.134 98.515  1.00 0.50  ? 286  PRO A C   1 
ATOM   1816  O O   . PRO A 1 286  ? 145.361 146.131 97.798  1.00 0.50  ? 286  PRO A O   1 
ATOM   1817  C CB  . PRO A 1 286  ? 142.906 144.238 97.640  1.00 0.50  ? 286  PRO A CB  1 
ATOM   1818  C CG  . PRO A 1 286  ? 142.325 144.149 96.249  1.00 0.50  ? 286  PRO A CG  1 
ATOM   1819  C CD  . PRO A 1 286  ? 142.862 145.369 95.528  1.00 0.50  ? 286  PRO A CD  1 
ATOM   1820  N N   . ALA A 1 287  ? 144.356 146.483 99.803  1.00 0.50  ? 287  ALA A N   1 
ATOM   1821  C CA  . ALA A 1 287  ? 145.564 146.858 100.571 1.00 0.50  ? 287  ALA A CA  1 
ATOM   1822  C C   . ALA A 1 287  ? 145.351 146.535 102.050 1.00 0.50  ? 287  ALA A C   1 
ATOM   1823  O O   . ALA A 1 287  ? 144.229 146.740 102.550 1.00 0.50  ? 287  ALA A O   1 
ATOM   1824  C CB  . ALA A 1 287  ? 145.869 148.319 100.362 1.00 0.50  ? 287  ALA A CB  1 
ATOM   1825  N N   . VAL A 1 288  ? 146.392 146.029 102.709 1.00 0.50  ? 288  VAL A N   1 
ATOM   1826  C CA  . VAL A 1 288  ? 146.400 145.728 104.169 1.00 0.50  ? 288  VAL A CA  1 
ATOM   1827  C C   . VAL A 1 288  ? 147.519 146.550 104.800 1.00 0.50  ? 288  VAL A C   1 
ATOM   1828  O O   . VAL A 1 288  ? 148.671 146.427 104.342 1.00 0.50  ? 288  VAL A O   1 
ATOM   1829  C CB  . VAL A 1 288  ? 146.575 144.222 104.431 1.00 0.50  ? 288  VAL A CB  1 
ATOM   1830  C CG1 . VAL A 1 288  ? 146.802 143.901 105.901 1.00 0.50  ? 288  VAL A CG1 1 
ATOM   1831  C CG2 . VAL A 1 288  ? 145.387 143.446 103.901 1.00 0.50  ? 288  VAL A CG2 1 
ATOM   1832  N N   . THR A 1 289  ? 147.169 147.358 105.800 1.00 0.50  ? 289  THR A N   1 
ATOM   1833  C CA  . THR A 1 289  ? 148.116 148.132 106.635 1.00 0.50  ? 289  THR A CA  1 
ATOM   1834  C C   . THR A 1 289  ? 148.071 147.523 108.039 1.00 0.50  ? 289  THR A C   1 
ATOM   1835  O O   . THR A 1 289  ? 146.996 147.594 108.682 1.00 0.50  ? 289  THR A O   1 
ATOM   1836  C CB  . THR A 1 289  ? 147.799 149.632 106.574 1.00 0.50  ? 289  THR A CB  1 
ATOM   1837  O OG1 . THR A 1 289  ? 146.632 149.891 107.356 1.00 0.50  ? 289  THR A OG1 1 
ATOM   1838  C CG2 . THR A 1 289  ? 147.575 150.135 105.163 1.00 0.50  ? 289  THR A CG2 1 
ATOM   1839  N N   . ILE A 1 290  ? 149.169 146.889 108.462 1.00 0.50  ? 290  ILE A N   1 
ATOM   1840  C CA  . ILE A 1 290  ? 149.336 146.363 109.848 1.00 0.50  ? 290  ILE A CA  1 
ATOM   1841  C C   . ILE A 1 290  ? 150.065 147.437 110.658 1.00 0.50  ? 290  ILE A C   1 
ATOM   1842  O O   . ILE A 1 290  ? 151.070 147.959 110.162 1.00 0.50  ? 290  ILE A O   1 
ATOM   1843  C CB  . ILE A 1 290  ? 150.075 145.010 109.876 1.00 0.50  ? 290  ILE A CB  1 
ATOM   1844  C CG1 . ILE A 1 290  ? 149.399 143.977 108.969 1.00 0.50  ? 290  ILE A CG1 1 
ATOM   1845  C CG2 . ILE A 1 290  ? 150.205 144.499 111.305 1.00 0.50  ? 290  ILE A CG2 1 
ATOM   1846  C CD1 . ILE A 1 290  ? 150.069 143.790 107.628 1.00 0.50  ? 290  ILE A CD1 1 
ATOM   1847  N N   . THR A 1 291  ? 149.556 147.748 111.851 1.00 0.50  ? 291  THR A N   1 
ATOM   1848  C CA  . THR A 1 291  ? 150.143 148.713 112.815 1.00 0.50  ? 291  THR A CA  1 
ATOM   1849  C C   . THR A 1 291  ? 150.704 147.932 114.002 1.00 0.50  ? 291  THR A C   1 
ATOM   1850  O O   . THR A 1 291  ? 149.899 147.320 114.731 1.00 0.50  ? 291  THR A O   1 
ATOM   1851  C CB  . THR A 1 291  ? 149.090 149.726 113.269 1.00 0.50  ? 291  THR A CB  1 
ATOM   1852  O OG1 . THR A 1 291  ? 148.791 150.542 112.137 1.00 0.50  ? 291  THR A OG1 1 
ATOM   1853  C CG2 . THR A 1 291  ? 149.529 150.590 114.432 1.00 0.50  ? 291  THR A CG2 1 
ATOM   1854  N N   . PHE A 1 292  ? 152.022 147.984 114.197 1.00 0.50  ? 292  PHE A N   1 
ATOM   1855  C CA  . PHE A 1 292  ? 152.743 147.226 115.251 1.00 0.50  ? 292  PHE A CA  1 
ATOM   1856  C C   . PHE A 1 292  ? 152.915 148.110 116.488 1.00 0.50  ? 292  PHE A C   1 
ATOM   1857  O O   . PHE A 1 292  ? 153.739 149.038 116.452 1.00 0.50  ? 292  PHE A O   1 
ATOM   1858  C CB  . PHE A 1 292  ? 154.071 146.706 114.705 1.00 0.50  ? 292  PHE A CB  1 
ATOM   1859  C CG  . PHE A 1 292  ? 153.907 145.734 113.568 1.00 0.50  ? 292  PHE A CG  1 
ATOM   1860  C CD1 . PHE A 1 292  ? 153.355 144.482 113.786 1.00 0.50  ? 292  PHE A CD1 1 
ATOM   1861  C CD2 . PHE A 1 292  ? 154.277 146.078 112.278 1.00 0.50  ? 292  PHE A CD2 1 
ATOM   1862  C CE1 . PHE A 1 292  ? 153.195 143.588 112.740 1.00 0.50  ? 292  PHE A CE1 1 
ATOM   1863  C CE2 . PHE A 1 292  ? 154.111 145.184 111.233 1.00 0.50  ? 292  PHE A CE2 1 
ATOM   1864  C CZ  . PHE A 1 292  ? 153.572 143.941 111.465 1.00 0.50  ? 292  PHE A CZ  1 
ATOM   1865  N N   . VAL A 1 293  ? 152.142 147.813 117.536 1.00 0.50  ? 293  VAL A N   1 
ATOM   1866  C CA  . VAL A 1 293  ? 152.137 148.508 118.857 1.00 0.50  ? 293  VAL A CA  1 
ATOM   1867  C C   . VAL A 1 293  ? 152.947 147.658 119.844 1.00 0.50  ? 293  VAL A C   1 
ATOM   1868  O O   . VAL A 1 293  ? 152.899 146.411 119.739 1.00 0.50  ? 293  VAL A O   1 
ATOM   1869  C CB  . VAL A 1 293  ? 150.694 148.732 119.353 1.00 0.50  ? 293  VAL A CB  1 
ATOM   1870  C CG1 . VAL A 1 293  ? 150.638 149.600 120.602 1.00 0.50  ? 293  VAL A CG1 1 
ATOM   1871  C CG2 . VAL A 1 293  ? 149.802 149.318 118.267 1.00 0.50  ? 293  VAL A CG2 1 
ATOM   1872  N N   . CYS A 1 294  ? 153.664 148.316 120.760 1.00 0.50  ? 294  CYS A N   1 
ATOM   1873  C CA  . CYS A 1 294  ? 154.427 147.696 121.879 1.00 0.50  ? 294  CYS A CA  1 
ATOM   1874  C C   . CYS A 1 294  ? 153.537 147.653 123.123 1.00 0.50  ? 294  CYS A C   1 
ATOM   1875  O O   . CYS A 1 294  ? 153.058 148.702 123.547 1.00 0.50  ? 294  CYS A O   1 
ATOM   1876  C CB  . CYS A 1 294  ? 155.703 148.488 122.144 1.00 0.50  ? 294  CYS A CB  1 
ATOM   1877  S SG  . CYS A 1 294  ? 156.527 148.086 123.708 1.00 0.50  ? 294  CYS A SG  1 
ATOM   1878  N N   . PRO A 1 295  ? 153.278 146.480 123.756 1.00 0.50  ? 295  PRO A N   1 
ATOM   1879  C CA  . PRO A 1 295  ? 152.366 146.422 124.895 1.00 0.50  ? 295  PRO A CA  1 
ATOM   1880  C C   . PRO A 1 295  ? 153.069 146.893 126.174 1.00 0.50  ? 295  PRO A C   1 
ATOM   1881  O O   . PRO A 1 295  ? 153.991 146.233 126.620 1.00 0.50  ? 295  PRO A O   1 
ATOM   1882  C CB  . PRO A 1 295  ? 151.932 144.954 125.007 1.00 0.50  ? 295  PRO A CB  1 
ATOM   1883  C CG  . PRO A 1 295  ? 152.887 144.185 124.118 1.00 0.50  ? 295  PRO A CG  1 
ATOM   1884  C CD  . PRO A 1 295  ? 153.839 145.158 123.454 1.00 0.50  ? 295  PRO A CD  1 
ATOM   1885  N N   . SER A 1 296  ? 152.640 148.050 126.682 1.00 0.50  ? 296  SER A N   1 
ATOM   1886  C CA  . SER A 1 296  ? 152.955 148.577 128.034 1.00 0.50  ? 296  SER A CA  1 
ATOM   1887  C C   . SER A 1 296  ? 151.813 148.186 128.975 1.00 0.50  ? 296  SER A C   1 
ATOM   1888  O O   . SER A 1 296  ? 150.932 147.419 128.542 1.00 0.50  ? 296  SER A O   1 
ATOM   1889  C CB  . SER A 1 296  ? 153.156 150.071 127.992 1.00 0.50  ? 296  SER A CB  1 
ATOM   1890  O OG  . SER A 1 296  ? 154.064 150.432 126.962 1.00 0.50  ? 296  SER A OG  1 
ATOM   1891  N N   . GLU A 1 297  ? 151.816 148.713 130.203 1.00 0.50  ? 297  GLU A N   1 
ATOM   1892  C CA  . GLU A 1 297  ? 150.688 148.604 131.171 1.00 0.50  ? 297  GLU A CA  1 
ATOM   1893  C C   . GLU A 1 297  ? 149.390 149.120 130.527 1.00 0.50  ? 297  GLU A C   1 
ATOM   1894  O O   . GLU A 1 297  ? 148.313 148.623 130.913 1.00 0.50  ? 297  GLU A O   1 
ATOM   1895  C CB  . GLU A 1 297  ? 151.021 149.366 132.457 1.00 0.50  ? 297  GLU A CB  1 
ATOM   1896  C CG  . GLU A 1 297  ? 149.983 149.213 133.565 1.00 0.50  ? 297  GLU A CG  1 
ATOM   1897  C CD  . GLU A 1 297  ? 149.044 150.388 133.803 1.00 0.50  ? 297  GLU A CD  1 
ATOM   1898  O OE1 . GLU A 1 297  ? 149.370 151.519 133.387 1.00 0.50  ? 297  GLU A OE1 1 
ATOM   1899  O OE2 . GLU A 1 297  ? 147.984 150.169 134.424 1.00 0.50  ? 297  GLU A OE2 1 
ATOM   1900  N N   . ARG A 1 298  ? 149.487 150.057 129.575 1.00 0.50  ? 298  ARG A N   1 
ATOM   1901  C CA  . ARG A 1 298  ? 148.316 150.694 128.902 1.00 0.50  ? 298  ARG A CA  1 
ATOM   1902  C C   . ARG A 1 298  ? 147.752 149.797 127.791 1.00 0.50  ? 298  ARG A C   1 
ATOM   1903  O O   . ARG A 1 298  ? 146.522 149.575 127.803 1.00 0.50  ? 298  ARG A O   1 
ATOM   1904  C CB  . ARG A 1 298  ? 148.639 152.081 128.334 1.00 0.50  ? 298  ARG A CB  1 
ATOM   1905  C CG  . ARG A 1 298  ? 150.001 152.249 127.676 1.00 0.50  ? 298  ARG A CG  1 
ATOM   1906  C CD  . ARG A 1 298  ? 150.114 153.640 127.090 1.00 0.50  ? 298  ARG A CD  1 
ATOM   1907  N NE  . ARG A 1 298  ? 151.232 153.812 126.175 1.00 0.50  ? 298  ARG A NE  1 
ATOM   1908  C CZ  . ARG A 1 298  ? 152.460 154.218 126.502 1.00 0.50  ? 298  ARG A CZ  1 
ATOM   1909  N NH1 . ARG A 1 298  ? 152.785 154.500 127.755 1.00 0.50  ? 298  ARG A NH1 1 
ATOM   1910  N NH2 . ARG A 1 298  ? 153.374 154.338 125.553 1.00 0.50  ? 298  ARG A NH2 1 
ATOM   1911  N N   . ARG A 1 299  ? 148.588 149.331 126.853 1.00 0.50  ? 299  ARG A N   1 
ATOM   1912  C CA  . ARG A 1 299  ? 148.134 148.530 125.680 1.00 0.50  ? 299  ARG A CA  1 
ATOM   1913  C C   . ARG A 1 299  ? 148.359 147.045 125.983 1.00 0.50  ? 299  ARG A C   1 
ATOM   1914  O O   . ARG A 1 299  ? 149.510 146.664 126.269 1.00 0.50  ? 299  ARG A O   1 
ATOM   1915  C CB  . ARG A 1 299  ? 148.833 148.959 124.387 1.00 0.50  ? 299  ARG A CB  1 
ATOM   1916  C CG  . ARG A 1 299  ? 148.164 148.417 123.131 1.00 0.50  ? 299  ARG A CG  1 
ATOM   1917  C CD  . ARG A 1 299  ? 147.024 149.279 122.621 1.00 0.50  ? 299  ARG A CD  1 
ATOM   1918  N NE  . ARG A 1 299  ? 146.138 148.518 121.742 1.00 0.50  ? 299  ARG A NE  1 
ATOM   1919  C CZ  . ARG A 1 299  ? 145.097 147.773 122.126 1.00 0.50  ? 299  ARG A CZ  1 
ATOM   1920  N NH1 . ARG A 1 299  ? 144.385 147.120 121.219 1.00 0.50  ? 299  ARG A NH1 1 
ATOM   1921  N NH2 . ARG A 1 299  ? 144.757 147.674 123.402 1.00 0.50  ? 299  ARG A NH2 1 
ATOM   1922  N N   . GLU A 1 300  ? 147.291 146.248 125.872 1.00 0.50  ? 300  GLU A N   1 
ATOM   1923  C CA  . GLU A 1 300  ? 147.156 144.899 126.488 1.00 0.50  ? 300  GLU A CA  1 
ATOM   1924  C C   . GLU A 1 300  ? 147.545 143.787 125.508 1.00 0.50  ? 300  GLU A C   1 
ATOM   1925  O O   . GLU A 1 300  ? 148.401 142.958 125.877 1.00 0.50  ? 300  GLU A O   1 
ATOM   1926  C CB  . GLU A 1 300  ? 145.708 144.652 126.916 1.00 0.50  ? 300  GLU A CB  1 
ATOM   1927  C CG  . GLU A 1 300  ? 145.388 145.117 128.320 1.00 0.50  ? 300  GLU A CG  1 
ATOM   1928  C CD  . GLU A 1 300  ? 143.981 144.756 128.769 1.00 0.50  ? 300  GLU A CD  1 
ATOM   1929  O OE1 . GLU A 1 300  ? 143.086 144.643 127.902 1.00 0.50  ? 300  GLU A OE1 1 
ATOM   1930  O OE2 . GLU A 1 300  ? 143.778 144.592 129.989 1.00 0.50  ? 300  GLU A OE2 1 
ATOM   1931  N N   . GLY A 1 301  ? 146.910 143.769 124.330 1.00 0.50  ? 301  GLY A N   1 
ATOM   1932  C CA  . GLY A 1 301  ? 146.801 142.599 123.432 1.00 0.50  ? 301  GLY A CA  1 
ATOM   1933  C C   . GLY A 1 301  ? 148.143 142.065 122.960 1.00 0.50  ? 301  GLY A C   1 
ATOM   1934  O O   . GLY A 1 301  ? 149.154 142.776 123.128 1.00 0.50  ? 301  GLY A O   1 
ATOM   1935  N N   . THR A 1 302  ? 148.152 140.842 122.411 1.00 0.50  ? 302  THR A N   1 
ATOM   1936  C CA  . THR A 1 302  ? 149.343 140.189 121.793 1.00 0.50  ? 302  THR A CA  1 
ATOM   1937  C C   . THR A 1 302  ? 149.018 139.536 120.438 1.00 0.50  ? 302  THR A C   1 
ATOM   1938  O O   . THR A 1 302  ? 149.980 139.065 119.807 1.00 0.50  ? 302  THR A O   1 
ATOM   1939  C CB  . THR A 1 302  ? 150.002 139.195 122.757 1.00 0.50  ? 302  THR A CB  1 
ATOM   1940  O OG1 . THR A 1 302  ? 151.337 139.012 122.289 1.00 0.50  ? 302  THR A OG1 1 
ATOM   1941  C CG2 . THR A 1 302  ? 149.297 137.860 122.851 1.00 0.50  ? 302  THR A CG2 1 
ATOM   1942  N N   . ILE A 1 303  ? 147.748 139.486 120.011 1.00 0.50  ? 303  ILE A N   1 
ATOM   1943  C CA  . ILE A 1 303  ? 147.313 138.885 118.710 1.00 0.50  ? 303  ILE A CA  1 
ATOM   1944  C C   . ILE A 1 303  ? 147.009 140.013 117.726 1.00 0.50  ? 303  ILE A C   1 
ATOM   1945  O O   . ILE A 1 303  ? 146.694 141.124 118.148 1.00 0.50  ? 303  ILE A O   1 
ATOM   1946  C CB  . ILE A 1 303  ? 146.103 137.945 118.906 1.00 0.50  ? 303  ILE A CB  1 
ATOM   1947  C CG1 . ILE A 1 303  ? 144.838 138.679 119.366 1.00 0.50  ? 303  ILE A CG1 1 
ATOM   1948  C CG2 . ILE A 1 303  ? 146.456 136.808 119.855 1.00 0.50  ? 303  ILE A CG2 1 
ATOM   1949  C CD1 . ILE A 1 303  ? 143.557 137.980 118.977 1.00 0.50  ? 303  ILE A CD1 1 
ATOM   1950  N N   . PRO A 1 304  ? 147.096 139.787 116.392 1.00 0.50  ? 304  PRO A N   1 
ATOM   1951  C CA  . PRO A 1 304  ? 146.664 140.792 115.423 1.00 0.50  ? 304  PRO A CA  1 
ATOM   1952  C C   . PRO A 1 304  ? 145.131 140.826 115.332 1.00 0.50  ? 304  PRO A C   1 
ATOM   1953  O O   . PRO A 1 304  ? 144.525 139.766 115.283 1.00 0.50  ? 304  PRO A O   1 
ATOM   1954  C CB  . PRO A 1 304  ? 147.280 140.347 114.092 1.00 0.50  ? 304  PRO A CB  1 
ATOM   1955  C CG  . PRO A 1 304  ? 147.515 138.858 114.253 1.00 0.50  ? 304  PRO A CG  1 
ATOM   1956  C CD  . PRO A 1 304  ? 147.607 138.573 115.741 1.00 0.50  ? 304  PRO A CD  1 
ATOM   1957  N N   . LYS A 1 305  ? 144.561 142.035 115.308 1.00 0.50  ? 305  LYS A N   1 
ATOM   1958  C CA  . LYS A 1 305  ? 143.097 142.296 115.303 1.00 0.50  ? 305  LYS A CA  1 
ATOM   1959  C C   . LYS A 1 305  ? 142.729 143.094 114.052 1.00 0.50  ? 305  LYS A C   1 
ATOM   1960  O O   . LYS A 1 305  ? 143.476 144.030 113.716 1.00 0.50  ? 305  LYS A O   1 
ATOM   1961  C CB  . LYS A 1 305  ? 142.694 143.091 116.546 1.00 0.50  ? 305  LYS A CB  1 
ATOM   1962  C CG  . LYS A 1 305  ? 142.948 142.390 117.872 1.00 0.50  ? 305  LYS A CG  1 
ATOM   1963  C CD  . LYS A 1 305  ? 142.973 143.333 119.058 1.00 0.50  ? 305  LYS A CD  1 
ATOM   1964  C CE  . LYS A 1 305  ? 144.330 143.963 119.293 1.00 0.50  ? 305  LYS A CE  1 
ATOM   1965  N NZ  . LYS A 1 305  ? 145.275 143.018 119.937 1.00 0.50  ? 305  LYS A NZ  1 
ATOM   1966  N N   . LEU A 1 306  ? 141.608 142.745 113.414 1.00 0.50  ? 306  LEU A N   1 
ATOM   1967  C CA  . LEU A 1 306  ? 141.092 143.429 112.199 1.00 0.50  ? 306  LEU A CA  1 
ATOM   1968  C C   . LEU A 1 306  ? 140.154 144.564 112.620 1.00 0.50  ? 306  LEU A C   1 
ATOM   1969  O O   . LEU A 1 306  ? 139.020 144.272 113.055 1.00 0.50  ? 306  LEU A O   1 
ATOM   1970  C CB  . LEU A 1 306  ? 140.368 142.422 111.302 1.00 0.50  ? 306  LEU A CB  1 
ATOM   1971  C CG  . LEU A 1 306  ? 140.125 142.895 109.872 1.00 0.50  ? 306  LEU A CG  1 
ATOM   1972  C CD1 . LEU A 1 306  ? 141.435 142.971 109.097 1.00 0.50  ? 306  LEU A CD1 1 
ATOM   1973  C CD2 . LEU A 1 306  ? 139.131 141.986 109.166 1.00 0.50  ? 306  LEU A CD2 1 
ATOM   1974  N N   . THR A 1 307  ? 140.615 145.808 112.470 1.00 0.50  ? 307  THR A N   1 
ATOM   1975  C CA  . THR A 1 307  ? 139.911 147.039 112.918 1.00 0.50  ? 307  THR A CA  1 
ATOM   1976  C C   . THR A 1 307  ? 138.857 147.451 111.883 1.00 0.50  ? 307  THR A C   1 
ATOM   1977  O O   . THR A 1 307  ? 137.723 147.760 112.300 1.00 0.50  ? 307  THR A O   1 
ATOM   1978  C CB  . THR A 1 307  ? 140.913 148.169 113.185 1.00 0.50  ? 307  THR A CB  1 
ATOM   1979  O OG1 . THR A 1 307  ? 141.685 148.396 112.006 1.00 0.50  ? 307  THR A OG1 1 
ATOM   1980  C CG2 . THR A 1 307  ? 141.840 147.868 114.341 1.00 0.50  ? 307  THR A CG2 1 
ATOM   1981  N N   . ALA A 1 308  ? 139.223 147.464 110.596 1.00 0.50  ? 308  ALA A N   1 
ATOM   1982  C CA  . ALA A 1 308  ? 138.381 147.951 109.477 1.00 0.50  ? 308  ALA A CA  1 
ATOM   1983  C C   . ALA A 1 308  ? 138.327 146.909 108.350 1.00 0.50  ? 308  ALA A C   1 
ATOM   1984  O O   . ALA A 1 308  ? 139.319 146.787 107.606 1.00 0.50  ? 308  ALA A O   1 
ATOM   1985  C CB  . ALA A 1 308  ? 138.911 149.277 108.989 1.00 0.50  ? 308  ALA A CB  1 
ATOM   1986  N N   . LYS A 1 309  ? 137.196 146.200 108.233 1.00 0.50  ? 309  LYS A N   1 
ATOM   1987  C CA  . LYS A 1 309  ? 136.877 145.257 107.121 1.00 0.50  ? 309  LYS A CA  1 
ATOM   1988  C C   . LYS A 1 309  ? 135.852 145.907 106.162 1.00 0.50  ? 309  LYS A C   1 
ATOM   1989  O O   . LYS A 1 309  ? 135.154 145.147 105.461 1.00 0.50  ? 309  LYS A O   1 
ATOM   1990  C CB  . LYS A 1 309  ? 136.340 143.936 107.697 1.00 0.50  ? 309  LYS A CB  1 
ATOM   1991  C CG  . LYS A 1 309  ? 134.949 143.984 108.323 1.00 0.50  ? 309  LYS A CG  1 
ATOM   1992  C CD  . LYS A 1 309  ? 134.489 142.660 108.901 1.00 0.50  ? 309  LYS A CD  1 
ATOM   1993  C CE  . LYS A 1 309  ? 133.036 142.672 109.329 1.00 0.50  ? 309  LYS A CE  1 
ATOM   1994  N NZ  . LYS A 1 309  ? 132.785 143.644 110.419 1.00 0.50  ? 309  LYS A NZ  1 
ATOM   1995  N N   . SER A 1 310  ? 135.794 147.251 106.085 1.00 0.50  ? 310  SER A N   1 
ATOM   1996  C CA  . SER A 1 310  ? 134.749 148.052 105.360 1.00 0.50  ? 310  SER A CA  1 
ATOM   1997  C C   . SER A 1 310  ? 135.093 148.472 103.912 1.00 0.50  ? 310  SER A C   1 
ATOM   1998  O O   . SER A 1 310  ? 134.394 149.363 103.383 1.00 0.50  ? 310  SER A O   1 
ATOM   1999  C CB  . SER A 1 310  ? 134.351 149.258 106.179 1.00 0.50  ? 310  SER A CB  1 
ATOM   2000  O OG  . SER A 1 310  ? 133.429 148.891 107.195 1.00 0.50  ? 310  SER A OG  1 
ATOM   2001  N N   . ASN A 1 311  ? 136.148 147.907 103.323 1.00 0.50  ? 311  ASN A N   1 
ATOM   2002  C CA  . ASN A 1 311  ? 136.303 147.519 101.885 1.00 0.50  ? 311  ASN A CA  1 
ATOM   2003  C C   . ASN A 1 311  ? 137.669 146.824 101.842 1.00 0.50  ? 311  ASN A C   1 
ATOM   2004  O O   . ASN A 1 311  ? 138.277 146.690 102.926 1.00 0.50  ? 311  ASN A O   1 
ATOM   2005  C CB  . ASN A 1 311  ? 136.199 148.649 100.839 1.00 0.50  ? 311  ASN A CB  1 
ATOM   2006  C CG  . ASN A 1 311  ? 134.809 149.212 100.607 1.00 0.50  ? 311  ASN A CG  1 
ATOM   2007  O OD1 . ASN A 1 311  ? 134.673 150.292 100.036 1.00 0.50  ? 311  ASN A OD1 1 
ATOM   2008  N ND2 . ASN A 1 311  ? 133.773 148.500 101.026 1.00 0.50  ? 311  ASN A ND2 1 
ATOM   2009  N N   . CYS A 1 312  ? 138.150 146.411 100.668 1.00 0.50  ? 312  CYS A N   1 
ATOM   2010  C CA  . CYS A 1 312  ? 139.456 145.712 100.493 1.00 0.50  ? 312  CYS A CA  1 
ATOM   2011  C C   . CYS A 1 312  ? 140.645 146.566 100.975 1.00 0.50  ? 312  CYS A C   1 
ATOM   2012  O O   . CYS A 1 312  ? 141.796 146.068 100.891 1.00 0.50  ? 312  CYS A O   1 
ATOM   2013  C CB  . CYS A 1 312  ? 139.673 145.316 99.040  1.00 0.50  ? 312  CYS A CB  1 
ATOM   2014  S SG  . CYS A 1 312  ? 138.452 144.145 98.396  1.00 0.50  ? 312  CYS A SG  1 
ATOM   2015  N N   . ARG A 1 313  ? 140.408 147.797 101.444 1.00 0.50  ? 313  ARG A N   1 
ATOM   2016  C CA  . ARG A 1 313  ? 141.340 148.500 102.366 1.00 0.50  ? 313  ARG A CA  1 
ATOM   2017  C C   . ARG A 1 313  ? 141.133 147.912 103.766 1.00 0.50  ? 313  ARG A C   1 
ATOM   2018  O O   . ARG A 1 313  ? 140.220 148.384 104.480 1.00 0.50  ? 313  ARG A O   1 
ATOM   2019  C CB  . ARG A 1 313  ? 141.132 150.019 102.354 1.00 0.50  ? 313  ARG A CB  1 
ATOM   2020  C CG  . ARG A 1 313  ? 141.121 150.660 100.972 1.00 0.50  ? 313  ARG A CG  1 
ATOM   2021  C CD  . ARG A 1 313  ? 142.287 150.282 100.075 1.00 0.50  ? 313  ARG A CD  1 
ATOM   2022  N NE  . ARG A 1 313  ? 143.562 150.825 100.540 1.00 0.50  ? 313  ARG A NE  1 
ATOM   2023  C CZ  . ARG A 1 313  ? 144.367 151.652 99.864  1.00 0.50  ? 313  ARG A CZ  1 
ATOM   2024  N NH1 . ARG A 1 313  ? 145.501 152.053 100.418 1.00 0.50  ? 313  ARG A NH1 1 
ATOM   2025  N NH2 . ARG A 1 313  ? 144.064 152.078 98.646  1.00 0.50  ? 313  ARG A NH2 1 
ATOM   2026  N N   . PHE A 1 314  ? 141.913 146.881 104.114 1.00 0.50  ? 314  PHE A N   1 
ATOM   2027  C CA  . PHE A 1 314  ? 141.962 146.284 105.475 1.00 0.50  ? 314  PHE A CA  1 
ATOM   2028  C C   . PHE A 1 314  ? 142.975 147.048 106.328 1.00 0.50  ? 314  PHE A C   1 
ATOM   2029  O O   . PHE A 1 314  ? 143.889 147.698 105.778 1.00 0.50  ? 314  PHE A O   1 
ATOM   2030  C CB  . PHE A 1 314  ? 142.316 144.799 105.444 1.00 0.50  ? 314  PHE A CB  1 
ATOM   2031  C CG  . PHE A 1 314  ? 141.235 143.912 104.886 1.00 0.50  ? 314  PHE A CG  1 
ATOM   2032  C CD1 . PHE A 1 314  ? 140.106 143.610 105.633 1.00 0.50  ? 314  PHE A CD1 1 
ATOM   2033  C CD2 . PHE A 1 314  ? 141.348 143.383 103.611 1.00 0.50  ? 314  PHE A CD2 1 
ATOM   2034  C CE1 . PHE A 1 314  ? 139.113 142.793 105.116 1.00 0.50  ? 314  PHE A CE1 1 
ATOM   2035  C CE2 . PHE A 1 314  ? 140.355 142.564 103.094 1.00 0.50  ? 314  PHE A CE2 1 
ATOM   2036  C CZ  . PHE A 1 314  ? 139.240 142.271 103.848 1.00 0.50  ? 314  PHE A CZ  1 
ATOM   2037  N N   . GLU A 1 315  ? 142.807 146.936 107.646 1.00 0.50  ? 315  GLU A N   1 
ATOM   2038  C CA  . GLU A 1 315  ? 143.463 147.801 108.658 1.00 0.50  ? 315  GLU A CA  1 
ATOM   2039  C C   . GLU A 1 315  ? 143.607 146.987 109.947 1.00 0.50  ? 315  GLU A C   1 
ATOM   2040  O O   . GLU A 1 315  ? 142.563 146.646 110.555 1.00 0.50  ? 315  GLU A O   1 
ATOM   2041  C CB  . GLU A 1 315  ? 142.634 149.078 108.824 1.00 0.50  ? 315  GLU A CB  1 
ATOM   2042  C CG  . GLU A 1 315  ? 143.446 150.323 109.140 1.00 0.50  ? 315  GLU A CG  1 
ATOM   2043  C CD  . GLU A 1 315  ? 142.718 151.635 108.878 1.00 0.50  ? 315  GLU A CD  1 
ATOM   2044  O OE1 . GLU A 1 315  ? 142.088 151.763 107.806 1.00 0.50  ? 315  GLU A OE1 1 
ATOM   2045  O OE2 . GLU A 1 315  ? 142.776 152.526 109.748 1.00 0.50  ? 315  GLU A OE2 1 
ATOM   2046  N N   . ILE A 1 316  ? 144.849 146.652 110.311 1.00 0.50  ? 316  ILE A N   1 
ATOM   2047  C CA  . ILE A 1 316  ? 145.172 145.731 111.440 1.00 0.50  ? 316  ILE A CA  1 
ATOM   2048  C C   . ILE A 1 316  ? 145.987 146.492 112.484 1.00 0.50  ? 316  ILE A C   1 
ATOM   2049  O O   . ILE A 1 316  ? 147.028 147.064 112.112 1.00 0.50  ? 316  ILE A O   1 
ATOM   2050  C CB  . ILE A 1 316  ? 145.921 144.487 110.928 1.00 0.50  ? 316  ILE A CB  1 
ATOM   2051  C CG1 . ILE A 1 316  ? 145.011 143.625 110.053 1.00 0.50  ? 316  ILE A CG1 1 
ATOM   2052  C CG2 . ILE A 1 316  ? 146.517 143.686 112.078 1.00 0.50  ? 316  ILE A CG2 1 
ATOM   2053  C CD1 . ILE A 1 316  ? 145.753 142.647 109.186 1.00 0.50  ? 316  ILE A CD1 1 
ATOM   2054  N N   . GLU A 1 317  ? 145.518 146.491 113.734 1.00 0.50  ? 317  GLU A N   1 
ATOM   2055  C CA  . GLU A 1 317  ? 146.337 146.842 114.920 1.00 0.50  ? 317  GLU A CA  1 
ATOM   2056  C C   . GLU A 1 317  ? 146.821 145.541 115.558 1.00 0.50  ? 317  GLU A C   1 
ATOM   2057  O O   . GLU A 1 317  ? 145.966 144.767 116.024 1.00 0.50  ? 317  GLU A O   1 
ATOM   2058  C CB  . GLU A 1 317  ? 145.544 147.662 115.932 1.00 0.50  ? 317  GLU A CB  1 
ATOM   2059  C CG  . GLU A 1 317  ? 146.434 148.264 117.006 1.00 0.50  ? 317  GLU A CG  1 
ATOM   2060  C CD  . GLU A 1 317  ? 145.782 148.546 118.345 1.00 0.50  ? 317  GLU A CD  1 
ATOM   2061  O OE1 . GLU A 1 317  ? 144.734 147.938 118.643 1.00 0.50  ? 317  GLU A OE1 1 
ATOM   2062  O OE2 . GLU A 1 317  ? 146.353 149.353 119.107 1.00 0.50  ? 317  GLU A OE2 1 
ATOM   2063  N N   . TRP A 1 318  ? 148.137 145.319 115.576 1.00 0.50  ? 318  TRP A N   1 
ATOM   2064  C CA  . TRP A 1 318  ? 148.762 144.104 116.156 1.00 0.50  ? 318  TRP A CA  1 
ATOM   2065  C C   . TRP A 1 318  ? 149.772 144.484 117.238 1.00 0.50  ? 318  TRP A C   1 
ATOM   2066  O O   . TRP A 1 318  ? 150.925 144.771 116.894 1.00 0.50  ? 318  TRP A O   1 
ATOM   2067  C CB  . TRP A 1 318  ? 149.416 143.252 115.070 1.00 0.50  ? 318  TRP A CB  1 
ATOM   2068  C CG  . TRP A 1 318  ? 149.884 141.923 115.572 1.00 0.50  ? 318  TRP A CG  1 
ATOM   2069  C CD1 . TRP A 1 318  ? 149.733 141.390 116.821 1.00 0.50  ? 318  TRP A CD1 1 
ATOM   2070  C CD2 . TRP A 1 318  ? 150.573 140.935 114.798 1.00 0.50  ? 318  TRP A CD2 1 
ATOM   2071  N NE1 . TRP A 1 318  ? 150.283 140.139 116.872 1.00 0.50  ? 318  TRP A NE1 1 
ATOM   2072  C CE2 . TRP A 1 318  ? 150.807 139.834 115.646 1.00 0.50  ? 318  TRP A CE2 1 
ATOM   2073  C CE3 . TRP A 1 318  ? 150.998 140.869 113.468 1.00 0.50  ? 318  TRP A CE3 1 
ATOM   2074  C CZ2 . TRP A 1 318  ? 151.474 138.693 115.210 1.00 0.50  ? 318  TRP A CZ2 1 
ATOM   2075  C CZ3 . TRP A 1 318  ? 151.655 139.739 113.037 1.00 0.50  ? 318  TRP A CZ3 1 
ATOM   2076  C CH2 . TRP A 1 318  ? 151.887 138.665 113.898 1.00 0.50  ? 318  TRP A CH2 1 
ATOM   2077  N N   . VAL A 1 319  ? 149.357 144.375 118.500 1.00 0.50  ? 319  VAL A N   1 
ATOM   2078  C CA  . VAL A 1 319  ? 150.172 144.734 119.696 1.00 0.50  ? 319  VAL A CA  1 
ATOM   2079  C C   . VAL A 1 319  ? 151.091 143.549 120.011 1.00 0.50  ? 319  VAL A C   1 
ATOM   2080  O O   . VAL A 1 319  ? 150.706 142.723 120.837 1.00 0.50  ? 319  VAL A O   1 
ATOM   2081  C CB  . VAL A 1 319  ? 149.279 145.083 120.904 1.00 0.50  ? 319  VAL A CB  1 
ATOM   2082  C CG1 . VAL A 1 319  ? 150.093 145.665 122.049 1.00 0.50  ? 319  VAL A CG1 1 
ATOM   2083  C CG2 . VAL A 1 319  ? 148.130 146.012 120.540 1.00 0.50  ? 319  VAL A CG2 1 
ATOM   2084  N N   . THR A 1 320  ? 152.259 143.466 119.375 1.00 0.50  ? 320  THR A N   1 
ATOM   2085  C CA  . THR A 1 320  ? 153.235 142.360 119.578 1.00 0.50  ? 320  THR A CA  1 
ATOM   2086  C C   . THR A 1 320  ? 154.371 142.845 120.464 1.00 0.50  ? 320  THR A C   1 
ATOM   2087  O O   . THR A 1 320  ? 154.728 144.026 120.333 1.00 0.50  ? 320  THR A O   1 
ATOM   2088  C CB  . THR A 1 320  ? 153.892 141.908 118.275 1.00 0.50  ? 320  THR A CB  1 
ATOM   2089  O OG1 . THR A 1 320  ? 154.626 143.020 117.760 1.00 0.50  ? 320  THR A OG1 1 
ATOM   2090  C CG2 . THR A 1 320  ? 152.879 141.428 117.269 1.00 0.50  ? 320  THR A CG2 1 
ATOM   2091  N N   . GLU A 1 321  ? 154.963 141.957 121.262 1.00 0.50  ? 321  GLU A N   1 
ATOM   2092  C CA  . GLU A 1 321  ? 156.106 142.329 122.134 1.00 0.50  ? 321  GLU A CA  1 
ATOM   2093  C C   . GLU A 1 321  ? 157.324 142.696 121.286 1.00 0.50  ? 321  GLU A C   1 
ATOM   2094  O O   . GLU A 1 321  ? 158.168 143.446 121.795 1.00 0.50  ? 321  GLU A O   1 
ATOM   2095  C CB  . GLU A 1 321  ? 156.545 141.212 123.077 1.00 0.50  ? 321  GLU A CB  1 
ATOM   2096  C CG  . GLU A 1 321  ? 157.345 141.749 124.262 1.00 0.50  ? 321  GLU A CG  1 
ATOM   2097  C CD  . GLU A 1 321  ? 158.036 140.728 125.144 1.00 0.50  ? 321  GLU A CD  1 
ATOM   2098  O OE1 . GLU A 1 321  ? 157.808 139.516 124.948 1.00 0.50  ? 321  GLU A OE1 1 
ATOM   2099  O OE2 . GLU A 1 321  ? 158.819 141.153 126.019 1.00 0.50  ? 321  GLU A OE2 1 
ATOM   2100  N N   . TYR A 1 322  ? 157.438 142.157 120.070 1.00 0.50  ? 322  TYR A N   1 
ATOM   2101  C CA  . TYR A 1 322  ? 158.625 142.374 119.201 1.00 0.50  ? 322  TYR A CA  1 
ATOM   2102  C C   . TYR A 1 322  ? 158.640 143.808 118.663 1.00 0.50  ? 322  TYR A C   1 
ATOM   2103  O O   . TYR A 1 322  ? 159.747 144.315 118.378 1.00 0.50  ? 322  TYR A O   1 
ATOM   2104  C CB  . TYR A 1 322  ? 158.706 141.328 118.090 1.00 0.50  ? 322  TYR A CB  1 
ATOM   2105  C CG  . TYR A 1 322  ? 159.640 140.201 118.440 1.00 0.50  ? 322  TYR A CG  1 
ATOM   2106  C CD1 . TYR A 1 322  ? 161.010 140.408 118.489 1.00 0.50  ? 322  TYR A CD1 1 
ATOM   2107  C CD2 . TYR A 1 322  ? 159.160 138.946 118.774 1.00 0.50  ? 322  TYR A CD2 1 
ATOM   2108  C CE1 . TYR A 1 322  ? 161.883 139.388 118.832 1.00 0.50  ? 322  TYR A CE1 1 
ATOM   2109  C CE2 . TYR A 1 322  ? 160.019 137.915 119.117 1.00 0.50  ? 322  TYR A CE2 1 
ATOM   2110  C CZ  . TYR A 1 322  ? 161.384 138.138 119.155 1.00 0.50  ? 322  TYR A CZ  1 
ATOM   2111  O OH  . TYR A 1 322  ? 162.231 137.122 119.488 1.00 0.50  ? 322  TYR A OH  1 
ATOM   2112  N N   . ALA A 1 323  ? 157.468 144.440 118.546 1.00 0.50  ? 323  ALA A N   1 
ATOM   2113  C CA  . ALA A 1 323  ? 157.326 145.863 118.158 1.00 0.50  ? 323  ALA A CA  1 
ATOM   2114  C C   . ALA A 1 323  ? 158.079 146.761 119.149 1.00 0.50  ? 323  ALA A C   1 
ATOM   2115  O O   . ALA A 1 323  ? 158.539 147.827 118.712 1.00 0.50  ? 323  ALA A O   1 
ATOM   2116  C CB  . ALA A 1 323  ? 155.870 146.246 118.060 1.00 0.50  ? 323  ALA A CB  1 
ATOM   2117  N N   . CYS A 1 324  ? 158.217 146.345 120.416 1.00 0.50  ? 324  CYS A N   1 
ATOM   2118  C CA  . CYS A 1 324  ? 158.958 147.084 121.478 1.00 0.50  ? 324  CYS A CA  1 
ATOM   2119  C C   . CYS A 1 324  ? 160.438 147.213 121.126 1.00 0.50  ? 324  CYS A C   1 
ATOM   2120  O O   . CYS A 1 324  ? 160.961 146.351 120.385 1.00 0.50  ? 324  CYS A O   1 
ATOM   2121  C CB  . CYS A 1 324  ? 158.892 146.410 122.842 1.00 0.50  ? 324  CYS A CB  1 
ATOM   2122  S SG  . CYS A 1 324  ? 157.204 146.192 123.452 1.00 0.50  ? 324  CYS A SG  1 
ATOM   2123  N N   . HIS A 1 325  ? 161.071 148.235 121.707 1.00 0.50  ? 325  HIS A N   1 
ATOM   2124  C CA  . HIS A 1 325  ? 162.491 148.612 121.480 1.00 0.50  ? 325  HIS A CA  1 
ATOM   2125  C C   . HIS A 1 325  ? 163.349 147.368 121.701 1.00 0.50  ? 325  HIS A C   1 
ATOM   2126  O O   . HIS A 1 325  ? 163.245 146.776 122.792 1.00 0.50  ? 325  HIS A O   1 
ATOM   2127  C CB  . HIS A 1 325  ? 162.906 149.785 122.378 1.00 0.50  ? 325  HIS A CB  1 
ATOM   2128  C CG  . HIS A 1 325  ? 162.061 150.997 122.181 1.00 0.50  ? 325  HIS A CG  1 
ATOM   2129  N ND1 . HIS A 1 325  ? 162.364 151.971 121.251 1.00 0.50  ? 325  HIS A ND1 1 
ATOM   2130  C CD2 . HIS A 1 325  ? 160.903 151.376 122.766 1.00 0.50  ? 325  HIS A CD2 1 
ATOM   2131  C CE1 . HIS A 1 325  ? 161.439 152.907 121.288 1.00 0.50  ? 325  HIS A CE1 1 
ATOM   2132  N NE2 . HIS A 1 325  ? 160.530 152.564 122.206 1.00 0.50  ? 325  HIS A NE2 1 
ATOM   2133  N N   . ARG A 1 326  ? 164.113 146.961 120.685 1.00 0.50  ? 326  ARG A N   1 
ATOM   2134  C CA  . ARG A 1 326  ? 164.860 145.676 120.697 1.00 0.50  ? 326  ARG A CA  1 
ATOM   2135  C C   . ARG A 1 326  ? 166.143 145.850 121.510 1.00 0.50  ? 326  ARG A C   1 
ATOM   2136  O O   . ARG A 1 326  ? 166.756 146.936 121.447 1.00 0.50  ? 326  ARG A O   1 
ATOM   2137  C CB  . ARG A 1 326  ? 165.127 145.185 119.273 1.00 0.50  ? 326  ARG A CB  1 
ATOM   2138  C CG  . ARG A 1 326  ? 163.876 144.681 118.567 1.00 0.50  ? 326  ARG A CG  1 
ATOM   2139  C CD  . ARG A 1 326  ? 163.324 143.390 119.144 1.00 0.50  ? 326  ARG A CD  1 
ATOM   2140  N NE  . ARG A 1 326  ? 164.324 142.326 119.132 1.00 0.50  ? 326  ARG A NE  1 
ATOM   2141  C CZ  . ARG A 1 326  ? 164.587 141.508 118.109 1.00 0.50  ? 326  ARG A CZ  1 
ATOM   2142  N NH1 . ARG A 1 326  ? 163.919 141.597 116.969 1.00 0.50  ? 326  ARG A NH1 1 
ATOM   2143  N NH2 . ARG A 1 326  ? 165.531 140.590 118.233 1.00 0.50  ? 326  ARG A NH2 1 
ATOM   2144  N N   . ASP A 1 327  ? 166.513 144.801 122.247 1.00 0.50  ? 327  ASP A N   1 
ATOM   2145  C CA  . ASP A 1 327  ? 167.600 144.833 123.256 1.00 0.50  ? 327  ASP A CA  1 
ATOM   2146  C C   . ASP A 1 327  ? 168.953 144.854 122.537 1.00 0.50  ? 327  ASP A C   1 
ATOM   2147  O O   . ASP A 1 327  ? 169.207 143.968 121.694 1.00 0.50  ? 327  ASP A O   1 
ATOM   2148  C CB  . ASP A 1 327  ? 167.485 143.663 124.235 1.00 0.50  ? 327  ASP A CB  1 
ATOM   2149  C CG  . ASP A 1 327  ? 166.199 143.649 125.047 1.00 0.50  ? 327  ASP A CG  1 
ATOM   2150  O OD1 . ASP A 1 327  ? 165.598 144.728 125.228 1.00 0.50  ? 327  ASP A OD1 1 
ATOM   2151  O OD2 . ASP A 1 327  ? 165.805 142.554 125.495 1.00 0.50  ? 327  ASP A OD2 1 
ATOM   2152  N N   . TYR A 1 328  ? 169.751 145.877 122.841 1.00 0.50  ? 328  TYR A N   1 
ATOM   2153  C CA  . TYR A 1 328  ? 171.201 145.979 122.550 1.00 0.50  ? 328  TYR A CA  1 
ATOM   2154  C C   . TYR A 1 328  ? 171.943 145.946 123.886 1.00 0.50  ? 328  TYR A C   1 
ATOM   2155  O O   . TYR A 1 328  ? 172.144 147.032 124.471 1.00 0.50  ? 328  TYR A O   1 
ATOM   2156  C CB  . TYR A 1 328  ? 171.518 147.283 121.813 1.00 0.50  ? 328  TYR A CB  1 
ATOM   2157  C CG  . TYR A 1 328  ? 171.293 147.258 120.325 1.00 0.50  ? 328  TYR A CG  1 
ATOM   2158  C CD1 . TYR A 1 328  ? 170.019 147.374 119.790 1.00 0.50  ? 328  TYR A CD1 1 
ATOM   2159  C CD2 . TYR A 1 328  ? 172.361 147.147 119.449 1.00 0.50  ? 328  TYR A CD2 1 
ATOM   2160  C CE1 . TYR A 1 328  ? 169.811 147.365 118.421 1.00 0.50  ? 328  TYR A CE1 1 
ATOM   2161  C CE2 . TYR A 1 328  ? 172.171 147.136 118.077 1.00 0.50  ? 328  TYR A CE2 1 
ATOM   2162  C CZ  . TYR A 1 328  ? 170.890 147.247 117.562 1.00 0.50  ? 328  TYR A CZ  1 
ATOM   2163  O OH  . TYR A 1 328  ? 170.692 147.239 116.213 1.00 0.50  ? 328  TYR A OH  1 
ATOM   2164  N N   . LEU A 1 329  ? 172.293 144.755 124.377 1.00 0.50  ? 329  LEU A N   1 
ATOM   2165  C CA  . LEU A 1 329  ? 173.079 144.610 125.631 1.00 0.50  ? 329  LEU A CA  1 
ATOM   2166  C C   . LEU A 1 329  ? 174.360 143.828 125.317 1.00 0.50  ? 329  LEU A C   1 
ATOM   2167  O O   . LEU A 1 329  ? 174.273 142.648 124.934 1.00 0.50  ? 329  LEU A O   1 
ATOM   2168  C CB  . LEU A 1 329  ? 172.233 144.026 126.774 1.00 0.50  ? 329  LEU A CB  1 
ATOM   2169  C CG  . LEU A 1 329  ? 171.761 142.571 126.699 1.00 0.50  ? 329  LEU A CG  1 
ATOM   2170  C CD1 . LEU A 1 329  ? 171.414 142.054 128.090 1.00 0.50  ? 329  LEU A CD1 1 
ATOM   2171  C CD2 . LEU A 1 329  ? 170.557 142.409 125.789 1.00 0.50  ? 329  LEU A CD2 1 
ATOM   2172  N N   . GLU A 1 330  ? 175.496 144.531 125.375 1.00 0.50  ? 330  GLU A N   1 
ATOM   2173  C CA  . GLU A 1 330  ? 176.865 143.960 125.270 1.00 0.50  ? 330  GLU A CA  1 
ATOM   2174  C C   . GLU A 1 330  ? 177.533 143.984 126.648 1.00 0.50  ? 330  GLU A C   1 
ATOM   2175  O O   . GLU A 1 330  ? 177.080 144.761 127.510 1.00 0.50  ? 330  GLU A O   1 
ATOM   2176  C CB  . GLU A 1 330  ? 177.751 144.784 124.332 1.00 0.50  ? 330  GLU A CB  1 
ATOM   2177  C CG  . GLU A 1 330  ? 177.953 146.230 124.764 1.00 0.50  ? 330  GLU A CG  1 
ATOM   2178  C CD  . GLU A 1 330  ? 179.184 146.892 124.166 1.00 0.50  ? 330  GLU A CD  1 
ATOM   2179  O OE1 . GLU A 1 330  ? 179.026 147.921 123.479 1.00 0.50  ? 330  GLU A OE1 1 
ATOM   2180  O OE2 . GLU A 1 330  ? 180.299 146.380 124.394 1.00 0.50  ? 330  GLU A OE2 1 
ATOM   2181  N N   . SER A 1 331  ? 178.574 143.169 126.833 1.00 0.50  ? 331  SER A N   1 
ATOM   2182  C CA  . SER A 1 331  ? 179.270 142.928 128.128 1.00 0.50  ? 331  SER A CA  1 
ATOM   2183  C C   . SER A 1 331  ? 180.686 142.410 127.865 1.00 0.50  ? 331  SER A C   1 
ATOM   2184  O O   . SER A 1 331  ? 181.057 142.337 126.672 1.00 0.50  ? 331  SER A O   1 
ATOM   2185  C CB  . SER A 1 331  ? 178.503 141.963 128.987 1.00 0.50  ? 331  SER A CB  1 
ATOM   2186  O OG  . SER A 1 331  ? 178.700 140.627 128.546 1.00 0.50  ? 331  SER A OG  1 
ATOM   2187  N N   . ARG A 1 332  ? 181.438 142.025 128.907 1.00 0.50  ? 332  ARG A N   1 
ATOM   2188  C CA  . ARG A 1 332  ? 182.913 141.906 128.749 1.00 0.50  ? 332  ARG A CA  1 
ATOM   2189  C C   . ARG A 1 332  ? 183.385 140.509 128.335 1.00 0.50  ? 332  ARG A C   1 
ATOM   2190  O O   . ARG A 1 332  ? 183.701 140.397 127.133 1.00 0.50  ? 332  ARG A O   1 
ATOM   2191  C CB  . ARG A 1 332  ? 183.725 142.558 129.870 1.00 0.50  ? 332  ARG A CB  1 
ATOM   2192  C CG  . ARG A 1 332  ? 184.353 143.863 129.390 1.00 0.50  ? 332  ARG A CG  1 
ATOM   2193  C CD  . ARG A 1 332  ? 184.900 143.735 127.969 1.00 0.50  ? 332  ARG A CD  1 
ATOM   2194  N NE  . ARG A 1 332  ? 185.320 144.982 127.353 1.00 0.50  ? 332  ARG A NE  1 
ATOM   2195  C CZ  . ARG A 1 332  ? 186.579 145.360 127.126 1.00 0.50  ? 332  ARG A CZ  1 
ATOM   2196  N NH1 . ARG A 1 332  ? 187.605 144.604 127.490 1.00 0.50  ? 332  ARG A NH1 1 
ATOM   2197  N NH2 . ARG A 1 332  ? 186.808 146.520 126.534 1.00 0.50  ? 332  ARG A NH2 1 
ATOM   2198  N N   . SER A 1 333  ? 183.470 139.501 129.213 1.00 0.50  ? 333  SER A N   1 
ATOM   2199  C CA  . SER A 1 333  ? 184.037 138.179 128.817 1.00 0.50  ? 333  SER A CA  1 
ATOM   2200  C C   . SER A 1 333  ? 182.921 137.223 128.385 1.00 0.50  ? 333  SER A C   1 
ATOM   2201  O O   . SER A 1 333  ? 182.958 136.751 127.232 1.00 0.50  ? 333  SER A O   1 
ATOM   2202  C CB  . SER A 1 333  ? 184.911 137.583 129.884 1.00 0.50  ? 333  SER A CB  1 
ATOM   2203  O OG  . SER A 1 333  ? 184.244 137.557 131.136 1.00 0.50  ? 333  SER A OG  1 
ATOM   2204  N N   . CYS A 1 334  ? 181.949 136.972 129.263 1.00 0.50  ? 334  CYS A N   1 
ATOM   2205  C CA  . CYS A 1 334  ? 180.784 136.085 128.991 1.00 0.50  ? 334  CYS A CA  1 
ATOM   2206  C C   . CYS A 1 334  ? 179.583 136.503 129.847 1.00 0.50  ? 334  CYS A C   1 
ATOM   2207  O O   . CYS A 1 334  ? 179.709 137.478 130.618 1.00 0.50  ? 334  CYS A O   1 
ATOM   2208  C CB  . CYS A 1 334  ? 181.141 134.625 129.252 1.00 0.50  ? 334  CYS A CB  1 
ATOM   2209  S SG  . CYS A 1 334  ? 182.069 133.843 127.906 1.00 2.02  ? 334  CYS A SG  1 
ATOM   2210  N N   . SER A 1 335  ? 178.462 135.793 129.681 1.00 0.50  ? 335  SER A N   1 
ATOM   2211  C CA  . SER A 1 335  ? 177.256 135.818 130.551 1.00 0.50  ? 335  SER A CA  1 
ATOM   2212  C C   . SER A 1 335  ? 176.643 137.224 130.590 1.00 0.50  ? 335  SER A C   1 
ATOM   2213  O O   . SER A 1 335  ? 176.491 137.776 131.703 1.00 0.50  ? 335  SER A O   1 
ATOM   2214  C CB  . SER A 1 335  ? 177.571 135.299 131.940 1.00 0.77  ? 335  SER A CB  1 
ATOM   2215  O OG  . SER A 1 335  ? 178.502 136.135 132.615 1.00 1.07  ? 335  SER A OG  1 
ATOM   2216  N N   . LEU A 1 336  ? 176.302 137.779 129.422 1.00 0.50  ? 336  LEU A N   1 
ATOM   2217  C CA  . LEU A 1 336  ? 175.656 139.118 129.313 1.00 0.57  ? 336  LEU A CA  1 
ATOM   2218  C C   . LEU A 1 336  ? 174.267 139.072 129.963 1.00 1.27  ? 336  LEU A C   1 
ATOM   2219  O O   . LEU A 1 336  ? 173.548 138.063 129.788 1.00 1.78  ? 336  LEU A O   1 
ATOM   2220  C CB  . LEU A 1 336  ? 175.582 139.594 127.854 1.00 0.50  ? 336  LEU A CB  1 
ATOM   2221  C CG  . LEU A 1 336  ? 174.820 138.716 126.858 1.00 0.50  ? 336  LEU A CG  1 
ATOM   2222  C CD1 . LEU A 1 336  ? 173.343 139.081 126.777 1.00 0.50  ? 336  LEU A CD1 1 
ATOM   2223  C CD2 . LEU A 1 336  ? 175.442 138.830 125.479 1.00 0.50  ? 336  LEU A CD2 1 
ATOM   2224  N N   . SER A 1 337  ? 173.942 140.118 130.725 1.00 1.46  ? 337  SER A N   1 
ATOM   2225  C CA  . SER A 1 337  ? 172.611 140.378 131.332 1.00 1.61  ? 337  SER A CA  1 
ATOM   2226  C C   . SER A 1 337  ? 172.515 141.864 131.691 1.00 3.06  ? 337  SER A C   1 
ATOM   2227  O O   . SER A 1 337  ? 173.571 142.472 131.968 1.00 3.41  ? 337  SER A O   1 
ATOM   2228  C CB  . SER A 1 337  ? 172.376 139.514 132.543 1.00 0.60  ? 337  SER A CB  1 
ATOM   2229  O OG  . SER A 1 337  ? 172.507 138.136 132.228 1.00 0.50  ? 337  SER A OG  1 
ATOM   2230  N N   . SER A 1 338  ? 171.300 142.417 131.685 1.00 4.38  ? 338  SER A N   1 
ATOM   2231  C CA  . SER A 1 338  ? 171.009 143.837 132.019 1.00 5.40  ? 338  SER A CA  1 
ATOM   2232  C C   . SER A 1 338  ? 169.864 143.907 133.034 1.00 6.38  ? 338  SER A C   1 
ATOM   2233  O O   . SER A 1 338  ? 169.415 142.834 133.495 1.00 6.76  ? 338  SER A O   1 
ATOM   2234  C CB  . SER A 1 338  ? 170.701 144.624 130.772 1.00 5.50  ? 338  SER A CB  1 
ATOM   2235  O OG  . SER A 1 338  ? 171.811 144.613 129.890 1.00 5.25  ? 338  SER A OG  1 
ATOM   2236  N N   . ALA A 1 339  ? 169.437 145.127 133.386 1.00 7.09  ? 339  ALA A N   1 
ATOM   2237  C CA  . ALA A 1 339  ? 168.244 145.417 134.219 1.00 7.13  ? 339  ALA A CA  1 
ATOM   2238  C C   . ALA A 1 339  ? 167.019 144.721 133.618 1.00 6.77  ? 339  ALA A C   1 
ATOM   2239  O O   . ALA A 1 339  ? 166.222 144.161 134.396 1.00 6.81  ? 339  ALA A O   1 
ATOM   2240  C CB  . ALA A 1 339  ? 168.024 146.904 134.332 1.00 7.32  ? 339  ALA A CB  1 
ATOM   2241  N N   . GLN A 1 340  ? 166.877 144.764 132.288 1.00 5.88  ? 340  GLN A N   1 
ATOM   2242  C CA  . GLN A 1 340  ? 165.972 143.852 131.541 1.00 5.36  ? 340  GLN A CA  1 
ATOM   2243  C C   . GLN A 1 340  ? 166.551 142.436 131.662 1.00 4.65  ? 340  GLN A C   1 
ATOM   2244  O O   . GLN A 1 340  ? 167.657 142.198 131.127 1.00 4.32  ? 340  GLN A O   1 
ATOM   2245  C CB  . GLN A 1 340  ? 165.781 144.320 130.095 1.00 5.58  ? 340  GLN A CB  1 
ATOM   2246  C CG  . GLN A 1 340  ? 165.092 145.677 129.974 1.00 5.90  ? 340  GLN A CG  1 
ATOM   2247  C CD  . GLN A 1 340  ? 163.865 145.819 130.847 1.00 5.96  ? 340  GLN A CD  1 
ATOM   2248  O OE1 . GLN A 1 340  ? 162.845 145.167 130.633 1.00 5.94  ? 340  GLN A OE1 1 
ATOM   2249  N NE2 . GLN A 1 340  ? 163.956 146.680 131.848 1.00 5.62  ? 340  GLN A NE2 1 
ATOM   2250  N N   . HIS A 1 341  ? 165.836 141.562 132.383 1.00 3.88  ? 341  HIS A N   1 
ATOM   2251  C CA  . HIS A 1 341  ? 166.226 140.165 132.722 1.00 3.27  ? 341  HIS A CA  1 
ATOM   2252  C C   . HIS A 1 341  ? 165.476 139.166 131.827 1.00 1.72  ? 341  HIS A C   1 
ATOM   2253  O O   . HIS A 1 341  ? 165.176 138.052 132.305 1.00 1.87  ? 341  HIS A O   1 
ATOM   2254  C CB  . HIS A 1 341  ? 165.967 139.895 134.213 1.00 4.16  ? 341  HIS A CB  1 
ATOM   2255  C CG  . HIS A 1 341  ? 166.954 140.531 135.130 1.00 5.49  ? 341  HIS A CG  1 
ATOM   2256  N ND1 . HIS A 1 341  ? 166.647 141.641 135.890 1.00 6.21  ? 341  HIS A ND1 1 
ATOM   2257  C CD2 . HIS A 1 341  ? 168.234 140.211 135.421 1.00 6.21  ? 341  HIS A CD2 1 
ATOM   2258  C CE1 . HIS A 1 341  ? 167.698 141.985 136.606 1.00 6.60  ? 341  HIS A CE1 1 
ATOM   2259  N NE2 . HIS A 1 341  ? 168.686 141.122 136.337 1.00 6.54  ? 341  HIS A NE2 1 
ATOM   2260  N N   . ASP A 1 342  ? 165.192 139.543 130.577 1.00 0.50  ? 342  ASP A N   1 
ATOM   2261  C CA  . ASP A 1 342  ? 164.545 138.665 129.563 1.00 0.50  ? 342  ASP A CA  1 
ATOM   2262  C C   . ASP A 1 342  ? 165.629 137.906 128.788 1.00 0.50  ? 342  ASP A C   1 
ATOM   2263  O O   . ASP A 1 342  ? 165.425 136.703 128.527 1.00 0.50  ? 342  ASP A O   1 
ATOM   2264  C CB  . ASP A 1 342  ? 163.623 139.453 128.627 1.00 0.50  ? 342  ASP A CB  1 
ATOM   2265  C CG  . ASP A 1 342  ? 164.241 140.688 127.990 1.00 0.50  ? 342  ASP A CG  1 
ATOM   2266  O OD1 . ASP A 1 342  ? 165.367 141.057 128.382 1.00 0.50  ? 342  ASP A OD1 1 
ATOM   2267  O OD2 . ASP A 1 342  ? 163.583 141.283 127.114 1.00 0.50  ? 342  ASP A OD2 1 
ATOM   2268  N N   . VAL A 1 343  ? 166.731 138.581 128.441 1.00 0.50  ? 343  VAL A N   1 
ATOM   2269  C CA  . VAL A 1 343  ? 167.888 137.976 127.716 1.00 0.50  ? 343  VAL A CA  1 
ATOM   2270  C C   . VAL A 1 343  ? 168.767 137.260 128.745 1.00 0.50  ? 343  VAL A C   1 
ATOM   2271  O O   . VAL A 1 343  ? 169.190 137.912 129.722 1.00 0.50  ? 343  VAL A O   1 
ATOM   2272  C CB  . VAL A 1 343  ? 168.689 139.017 126.909 1.00 0.50  ? 343  VAL A CB  1 
ATOM   2273  C CG1 . VAL A 1 343  ? 169.798 138.370 126.090 1.00 0.50  ? 343  VAL A CG1 1 
ATOM   2274  C CG2 . VAL A 1 343  ? 167.785 139.832 125.999 1.00 0.50  ? 343  VAL A CG2 1 
ATOM   2275  N N   . ALA A 1 344  ? 169.015 135.968 128.517 1.00 0.50  ? 344  ALA A N   1 
ATOM   2276  C CA  . ALA A 1 344  ? 169.844 135.082 129.363 1.00 0.50  ? 344  ALA A CA  1 
ATOM   2277  C C   . ALA A 1 344  ? 170.842 134.346 128.470 1.00 0.50  ? 344  ALA A C   1 
ATOM   2278  O O   . ALA A 1 344  ? 170.422 133.433 127.730 1.00 0.50  ? 344  ALA A O   1 
ATOM   2279  C CB  . ALA A 1 344  ? 168.966 134.120 130.118 1.00 0.50  ? 344  ALA A CB  1 
ATOM   2280  N N   . VAL A 1 345  ? 172.103 134.770 128.515 1.00 0.50  ? 345  VAL A N   1 
ATOM   2281  C CA  . VAL A 1 345  ? 173.233 134.123 127.791 1.00 0.50  ? 345  VAL A CA  1 
ATOM   2282  C C   . VAL A 1 345  ? 174.255 133.687 128.838 1.00 0.50  ? 345  VAL A C   1 
ATOM   2283  O O   . VAL A 1 345  ? 174.421 134.402 129.844 1.00 0.50  ? 345  VAL A O   1 
ATOM   2284  C CB  . VAL A 1 345  ? 173.843 135.078 126.749 1.00 0.50  ? 345  VAL A CB  1 
ATOM   2285  C CG1 . VAL A 1 345  ? 175.048 134.475 126.040 1.00 0.50  ? 345  VAL A CG1 1 
ATOM   2286  C CG2 . VAL A 1 345  ? 172.803 135.532 125.737 1.00 0.50  ? 345  VAL A CG2 1 
ATOM   2287  N N   . ASP A 1 346  ? 174.870 132.528 128.615 1.00 0.50  ? 346  ASP A N   1 
ATOM   2288  C CA  . ASP A 1 346  ? 176.079 132.070 129.344 1.00 0.50  ? 346  ASP A CA  1 
ATOM   2289  C C   . ASP A 1 346  ? 176.760 131.096 128.376 1.00 0.50  ? 346  ASP A C   1 
ATOM   2290  O O   . ASP A 1 346  ? 176.085 130.142 127.936 1.00 0.50  ? 346  ASP A O   1 
ATOM   2291  C CB  . ASP A 1 346  ? 175.715 131.511 130.725 1.00 0.50  ? 346  ASP A CB  1 
ATOM   2292  C CG  . ASP A 1 346  ? 176.826 131.630 131.756 1.00 0.50  ? 346  ASP A CG  1 
ATOM   2293  O OD1 . ASP A 1 346  ? 177.990 131.796 131.348 1.00 0.50  ? 346  ASP A OD1 1 
ATOM   2294  O OD2 . ASP A 1 346  ? 176.515 131.561 132.963 1.00 0.50  ? 346  ASP A OD2 1 
ATOM   2295  N N   . LEU A 1 347  ? 178.029 131.353 128.037 1.00 0.50  ? 347  LEU A N   1 
ATOM   2296  C CA  . LEU A 1 347  ? 178.877 130.455 127.206 1.00 1.30  ? 347  LEU A CA  1 
ATOM   2297  C C   . LEU A 1 347  ? 179.792 129.594 128.089 1.00 2.44  ? 347  LEU A C   1 
ATOM   2298  O O   . LEU A 1 347  ? 180.790 129.071 127.548 1.00 3.05  ? 347  LEU A O   1 
ATOM   2299  C CB  . LEU A 1 347  ? 179.693 131.293 126.216 1.00 1.32  ? 347  LEU A CB  1 
ATOM   2300  C CG  . LEU A 1 347  ? 178.910 132.258 125.330 1.00 1.74  ? 347  LEU A CG  1 
ATOM   2301  C CD1 . LEU A 1 347  ? 179.825 132.857 124.273 1.00 2.00  ? 347  LEU A CD1 1 
ATOM   2302  C CD2 . LEU A 1 347  ? 177.723 131.573 124.670 1.00 1.90  ? 347  LEU A CD2 1 
ATOM   2303  N N   . GLN A 1 348  ? 179.471 129.419 129.377 1.00 3.39  ? 348  GLN A N   1 
ATOM   2304  C CA  . GLN A 1 348  ? 180.246 128.516 130.269 1.00 4.36  ? 348  GLN A CA  1 
ATOM   2305  C C   . GLN A 1 348  ? 180.095 127.081 129.761 1.00 4.80  ? 348  GLN A C   1 
ATOM   2306  O O   . GLN A 1 348  ? 181.100 126.389 129.648 1.00 5.33  ? 348  GLN A O   1 
ATOM   2307  C CB  . GLN A 1 348  ? 179.874 128.693 131.746 1.00 5.08  ? 348  GLN A CB  1 
ATOM   2308  C CG  . GLN A 1 348  ? 180.430 129.963 132.388 1.00 5.55  ? 348  GLN A CG  1 
ATOM   2309  C CD  . GLN A 1 348  ? 181.922 130.145 132.239 1.00 6.02  ? 348  GLN A CD  1 
ATOM   2310  O OE1 . GLN A 1 348  ? 182.718 129.319 132.681 1.00 6.27  ? 348  GLN A OE1 1 
ATOM   2311  N NE2 . GLN A 1 348  ? 182.314 131.248 131.621 1.00 6.38  ? 348  GLN A NE2 1 
ATOM   2312  N N   . PRO A 1 349  ? 178.885 126.582 129.395 1.00 5.03  ? 349  PRO A N   1 
ATOM   2313  C CA  . PRO A 1 349  ? 178.761 125.264 128.760 1.00 4.96  ? 349  PRO A CA  1 
ATOM   2314  C C   . PRO A 1 349  ? 179.443 125.041 127.398 1.00 4.89  ? 349  PRO A C   1 
ATOM   2315  O O   . PRO A 1 349  ? 179.413 123.908 126.948 1.00 5.08  ? 349  PRO A O   1 
ATOM   2316  C CB  . PRO A 1 349  ? 177.246 125.099 128.567 1.00 4.80  ? 349  PRO A CB  1 
ATOM   2317  C CG  . PRO A 1 349  ? 176.655 125.964 129.647 1.00 4.80  ? 349  PRO A CG  1 
ATOM   2318  C CD  . PRO A 1 349  ? 177.564 127.173 129.674 1.00 4.89  ? 349  PRO A CD  1 
ATOM   2319  N N   . LEU A 1 350  ? 180.014 126.080 126.774 1.00 4.96  ? 350  LEU A N   1 
ATOM   2320  C CA  . LEU A 1 350  ? 180.923 125.933 125.599 1.00 5.77  ? 350  LEU A CA  1 
ATOM   2321  C C   . LEU A 1 350  ? 182.383 125.825 126.069 1.00 7.87  ? 350  LEU A C   1 
ATOM   2322  O O   . LEU A 1 350  ? 183.227 125.426 125.245 1.00 7.44  ? 350  LEU A O   1 
ATOM   2323  C CB  . LEU A 1 350  ? 180.715 127.093 124.617 1.00 4.32  ? 350  LEU A CB  1 
ATOM   2324  C CG  . LEU A 1 350  ? 179.731 126.805 123.482 1.00 3.35  ? 350  LEU A CG  1 
ATOM   2325  C CD1 . LEU A 1 350  ? 178.324 126.586 124.016 1.00 3.01  ? 350  LEU A CD1 1 
ATOM   2326  C CD2 . LEU A 1 350  ? 179.737 127.924 122.453 1.00 3.30  ? 350  LEU A CD2 1 
ATOM   2327  N N   . SER A 1 351  ? 182.667 126.159 127.335 1.00 11.23 ? 351  SER A N   1 
ATOM   2328  C CA  . SER A 1 351  ? 183.965 125.904 128.023 1.00 14.34 ? 351  SER A CA  1 
ATOM   2329  C C   . SER A 1 351  ? 183.852 124.686 128.953 1.00 17.48 ? 351  SER A C   1 
ATOM   2330  O O   . SER A 1 351  ? 184.854 123.955 129.077 1.00 17.61 ? 351  SER A O   1 
ATOM   2331  C CB  . SER A 1 351  ? 184.445 127.124 128.768 1.00 14.65 ? 351  SER A CB  1 
ATOM   2332  O OG  . SER A 1 351  ? 183.451 127.614 129.653 1.00 14.60 ? 351  SER A OG  1 
ATOM   2333  N N   . ARG A 1 352  ? 182.697 124.504 129.607 1.00 22.11 ? 352  ARG A N   1 
ATOM   2334  C CA  . ARG A 1 352  ? 182.329 123.283 130.377 1.00 26.13 ? 352  ARG A CA  1 
ATOM   2335  C C   . ARG A 1 352  ? 181.933 122.199 129.370 1.00 29.10 ? 352  ARG A C   1 
ATOM   2336  O O   . ARG A 1 352  ? 180.721 122.004 129.135 1.00 29.73 ? 352  ARG A O   1 
ATOM   2337  C CB  . ARG A 1 352  ? 181.208 123.581 131.381 1.00 27.38 ? 352  ARG A CB  1 
ATOM   2338  C CG  . ARG A 1 352  ? 180.811 122.401 132.259 1.00 28.10 ? 352  ARG A CG  1 
ATOM   2339  C CD  . ARG A 1 352  ? 179.924 122.846 133.407 1.00 28.90 ? 352  ARG A CD  1 
ATOM   2340  N NE  . ARG A 1 352  ? 178.667 123.428 132.944 1.00 29.71 ? 352  ARG A NE  1 
ATOM   2341  C CZ  . ARG A 1 352  ? 177.862 124.220 133.661 1.00 29.90 ? 352  ARG A CZ  1 
ATOM   2342  N NH1 . ARG A 1 352  ? 178.165 124.560 134.905 1.00 29.97 ? 352  ARG A NH1 1 
ATOM   2343  N NH2 . ARG A 1 352  ? 176.747 124.681 133.119 1.00 29.51 ? 352  ARG A NH2 1 
ATOM   2344  N N   . VAL A 1 353  ? 182.935 121.542 128.784 1.00 32.69 ? 353  VAL A N   1 
ATOM   2345  C CA  . VAL A 1 353  ? 182.761 120.559 127.675 1.00 35.49 ? 353  VAL A CA  1 
ATOM   2346  C C   . VAL A 1 353  ? 182.357 119.218 128.296 1.00 38.31 ? 353  VAL A C   1 
ATOM   2347  O O   . VAL A 1 353  ? 182.790 118.937 129.434 1.00 38.64 ? 353  VAL A O   1 
ATOM   2348  C CB  . VAL A 1 353  ? 184.035 120.440 126.815 1.00 35.43 ? 353  VAL A CB  1 
ATOM   2349  C CG1 . VAL A 1 353  ? 183.827 119.545 125.602 1.00 35.05 ? 353  VAL A CG1 1 
ATOM   2350  C CG2 . VAL A 1 353  ? 184.549 121.799 126.371 1.00 35.57 ? 353  VAL A CG2 1 
ATOM   2351  N N   . GLU A 1 354  ? 181.558 118.432 127.567 1.00 42.15 ? 354  GLU A N   1 
ATOM   2352  C CA  . GLU A 1 354  ? 181.076 117.084 127.986 1.00 45.16 ? 354  GLU A CA  1 
ATOM   2353  C C   . GLU A 1 354  ? 182.267 116.127 128.143 1.00 47.18 ? 354  GLU A C   1 
ATOM   2354  O O   . GLU A 1 354  ? 183.392 116.490 127.736 1.00 47.52 ? 354  GLU A O   1 
ATOM   2355  C CB  . GLU A 1 354  ? 180.054 116.532 126.985 1.00 45.84 ? 354  GLU A CB  1 
ATOM   2356  C CG  . GLU A 1 354  ? 178.616 116.850 127.355 1.00 46.22 ? 354  GLU A CG  1 
ATOM   2357  C CD  . GLU A 1 354  ? 178.031 115.946 128.429 1.00 46.59 ? 354  GLU A CD  1 
ATOM   2358  O OE1 . GLU A 1 354  ? 178.007 114.717 128.215 1.00 46.39 ? 354  GLU A OE1 1 
ATOM   2359  O OE2 . GLU A 1 354  ? 177.609 116.472 129.479 1.00 46.99 ? 354  GLU A OE2 1 
ATOM   2360  N N   . ALA A 1 355  ? 182.010 114.938 128.701 1.00 49.03 ? 355  ALA A N   1 
ATOM   2361  C CA  . ALA A 1 355  ? 183.014 113.884 128.993 1.00 50.35 ? 355  ALA A CA  1 
ATOM   2362  C C   . ALA A 1 355  ? 183.674 113.375 127.700 1.00 51.89 ? 355  ALA A C   1 
ATOM   2363  O O   . ALA A 1 355  ? 184.748 112.747 127.810 1.00 52.09 ? 355  ALA A O   1 
ATOM   2364  C CB  . ALA A 1 355  ? 182.373 112.756 129.765 1.00 50.30 ? 355  ALA A CB  1 
ATOM   2365  N N   . SER A 1 356  ? 183.059 113.621 126.534 1.00 53.16 ? 356  SER A N   1 
ATOM   2366  C CA  . SER A 1 356  ? 183.646 113.399 125.182 1.00 53.27 ? 356  SER A CA  1 
ATOM   2367  C C   . SER A 1 356  ? 184.988 114.138 125.052 1.00 53.46 ? 356  SER A C   1 
ATOM   2368  O O   . SER A 1 356  ? 185.149 115.204 125.682 1.00 53.51 ? 356  SER A O   1 
ATOM   2369  C CB  . SER A 1 356  ? 182.687 113.813 124.089 1.00 52.86 ? 356  SER A CB  1 
ATOM   2370  O OG  . SER A 1 356  ? 182.424 115.208 124.139 1.00 52.16 ? 356  SER A OG  1 
ATOM   2371  N N   . ASP A 1 357  ? 185.901 113.591 124.243 1.00 53.08 ? 357  ASP A N   1 
ATOM   2372  C CA  . ASP A 1 357  ? 187.310 114.062 124.094 1.00 52.02 ? 357  ASP A CA  1 
ATOM   2373  C C   . ASP A 1 357  ? 187.365 115.385 123.306 1.00 49.01 ? 357  ASP A C   1 
ATOM   2374  O O   . ASP A 1 357  ? 186.317 115.809 122.771 1.00 49.52 ? 357  ASP A O   1 
ATOM   2375  C CB  . ASP A 1 357  ? 188.193 112.981 123.457 1.00 53.47 ? 357  ASP A CB  1 
ATOM   2376  C CG  . ASP A 1 357  ? 187.715 112.451 122.113 1.00 54.51 ? 357  ASP A CG  1 
ATOM   2377  O OD1 . ASP A 1 357  ? 186.608 112.833 121.681 1.00 55.37 ? 357  ASP A OD1 1 
ATOM   2378  O OD2 . ASP A 1 357  ? 188.454 111.646 121.512 1.00 55.08 ? 357  ASP A OD2 1 
ATOM   2379  N N   . SER A 1 358  ? 188.556 116.001 123.249 1.00 44.32 ? 358  SER A N   1 
ATOM   2380  C CA  . SER A 1 358  ? 188.901 117.244 122.496 1.00 40.55 ? 358  SER A CA  1 
ATOM   2381  C C   . SER A 1 358  ? 188.164 118.507 122.987 1.00 36.31 ? 358  SER A C   1 
ATOM   2382  O O   . SER A 1 358  ? 187.425 119.122 122.178 1.00 36.14 ? 358  SER A O   1 
ATOM   2383  C CB  . SER A 1 358  ? 188.711 117.057 121.007 1.00 41.16 ? 358  SER A CB  1 
ATOM   2384  O OG  . SER A 1 358  ? 188.977 118.265 120.305 1.00 41.31 ? 358  SER A OG  1 
ATOM   2385  N N   . LEU A 1 359  ? 188.393 118.899 124.250 1.00 31.50 ? 359  LEU A N   1 
ATOM   2386  C CA  . LEU A 1 359  ? 187.625 119.958 124.977 1.00 27.87 ? 359  LEU A CA  1 
ATOM   2387  C C   . LEU A 1 359  ? 187.822 121.336 124.320 1.00 23.86 ? 359  LEU A C   1 
ATOM   2388  O O   . LEU A 1 359  ? 187.175 122.297 124.771 1.00 23.50 ? 359  LEU A O   1 
ATOM   2389  C CB  . LEU A 1 359  ? 188.036 120.008 126.456 1.00 28.49 ? 359  LEU A CB  1 
ATOM   2390  C CG  . LEU A 1 359  ? 188.117 118.681 127.216 1.00 28.73 ? 359  LEU A CG  1 
ATOM   2391  C CD1 . LEU A 1 359  ? 188.466 118.933 128.676 1.00 28.44 ? 359  LEU A CD1 1 
ATOM   2392  C CD2 . LEU A 1 359  ? 186.827 117.878 127.116 1.00 28.76 ? 359  LEU A CD2 1 
ATOM   2393  N N   . PHE A 1 360  ? 188.708 121.444 123.326 1.00 19.46 ? 360  PHE A N   1 
ATOM   2394  C CA  . PHE A 1 360  ? 188.826 122.608 122.405 1.00 16.03 ? 360  PHE A CA  1 
ATOM   2395  C C   . PHE A 1 360  ? 188.070 122.298 121.108 1.00 12.70 ? 360  PHE A C   1 
ATOM   2396  O O   . PHE A 1 360  ? 187.767 121.120 120.847 1.00 12.77 ? 360  PHE A O   1 
ATOM   2397  C CB  . PHE A 1 360  ? 190.293 122.933 122.112 1.00 16.28 ? 360  PHE A CB  1 
ATOM   2398  C CG  . PHE A 1 360  ? 191.054 121.825 121.429 1.00 16.49 ? 360  PHE A CG  1 
ATOM   2399  C CD1 . PHE A 1 360  ? 191.060 121.709 120.047 1.00 16.40 ? 360  PHE A CD1 1 
ATOM   2400  C CD2 . PHE A 1 360  ? 191.745 120.878 122.173 1.00 16.72 ? 360  PHE A CD2 1 
ATOM   2401  C CE1 . PHE A 1 360  ? 191.750 120.680 119.423 1.00 16.82 ? 360  PHE A CE1 1 
ATOM   2402  C CE2 . PHE A 1 360  ? 192.434 119.850 121.549 1.00 16.98 ? 360  PHE A CE2 1 
ATOM   2403  C CZ  . PHE A 1 360  ? 192.437 119.753 120.175 1.00 17.07 ? 360  PHE A CZ  1 
ATOM   2404  N N   . TYR A 1 361  ? 187.810 123.329 120.302 1.00 8.94  ? 361  TYR A N   1 
ATOM   2405  C CA  . TYR A 1 361  ? 187.115 123.237 118.991 1.00 6.60  ? 361  TYR A CA  1 
ATOM   2406  C C   . TYR A 1 361  ? 188.111 123.389 117.842 1.00 8.01  ? 361  TYR A C   1 
ATOM   2407  O O   . TYR A 1 361  ? 189.199 123.967 118.037 1.00 8.73  ? 361  TYR A O   1 
ATOM   2408  C CB  . TYR A 1 361  ? 186.019 124.295 118.882 1.00 3.67  ? 361  TYR A CB  1 
ATOM   2409  C CG  . TYR A 1 361  ? 184.909 124.080 119.872 1.00 1.11  ? 361  TYR A CG  1 
ATOM   2410  C CD1 . TYR A 1 361  ? 183.889 123.183 119.607 1.00 0.50  ? 361  TYR A CD1 1 
ATOM   2411  C CD2 . TYR A 1 361  ? 184.908 124.733 121.093 1.00 0.50  ? 361  TYR A CD2 1 
ATOM   2412  C CE1 . TYR A 1 361  ? 182.872 122.962 120.520 1.00 0.50  ? 361  TYR A CE1 1 
ATOM   2413  C CE2 . TYR A 1 361  ? 183.899 124.525 122.016 1.00 0.50  ? 361  TYR A CE2 1 
ATOM   2414  C CZ  . TYR A 1 361  ? 182.878 123.636 121.730 1.00 0.50  ? 361  TYR A CZ  1 
ATOM   2415  O OH  . TYR A 1 361  ? 181.881 123.438 122.639 1.00 0.50  ? 361  TYR A OH  1 
ATOM   2416  N N   . THR A 1 362  ? 187.718 122.880 116.674 1.00 9.35  ? 362  THR A N   1 
ATOM   2417  C CA  . THR A 1 362  ? 188.474 122.969 115.398 1.00 10.79 ? 362  THR A CA  1 
ATOM   2418  C C   . THR A 1 362  ? 187.504 123.377 114.287 1.00 11.86 ? 362  THR A C   1 
ATOM   2419  O O   . THR A 1 362  ? 186.511 122.650 114.083 1.00 12.04 ? 362  THR A O   1 
ATOM   2420  C CB  . THR A 1 362  ? 189.181 121.646 115.075 1.00 11.05 ? 362  THR A CB  1 
ATOM   2421  O OG1 . THR A 1 362  ? 189.937 121.246 116.218 1.00 11.26 ? 362  THR A OG1 1 
ATOM   2422  C CG2 . THR A 1 362  ? 190.101 121.743 113.877 1.00 11.17 ? 362  THR A CG2 1 
ATOM   2423  N N   . SER A 1 363  ? 187.779 124.501 113.619 1.00 13.29 ? 363  SER A N   1 
ATOM   2424  C CA  . SER A 1 363  ? 187.077 124.942 112.385 1.00 14.55 ? 363  SER A CA  1 
ATOM   2425  C C   . SER A 1 363  ? 187.902 124.509 111.167 1.00 15.70 ? 363  SER A C   1 
ATOM   2426  O O   . SER A 1 363  ? 189.122 124.775 111.159 1.00 15.95 ? 363  SER A O   1 
ATOM   2427  C CB  . SER A 1 363  ? 186.837 126.428 112.390 1.00 14.53 ? 363  SER A CB  1 
ATOM   2428  O OG  . SER A 1 363  ? 187.949 127.118 111.843 1.00 14.62 ? 363  SER A OG  1 
ATOM   2429  N N   . GLU A 1 364  ? 187.258 123.867 110.186 1.00 17.12 ? 364  GLU A N   1 
ATOM   2430  C CA  . GLU A 1 364  ? 187.887 123.402 108.918 1.00 18.47 ? 364  GLU A CA  1 
ATOM   2431  C C   . GLU A 1 364  ? 187.838 124.552 107.900 1.00 18.41 ? 364  GLU A C   1 
ATOM   2432  O O   . GLU A 1 364  ? 186.718 124.919 107.492 1.00 19.00 ? 364  GLU A O   1 
ATOM   2433  C CB  . GLU A 1 364  ? 187.178 122.140 108.423 1.00 19.67 ? 364  GLU A CB  1 
ATOM   2434  C CG  . GLU A 1 364  ? 187.367 120.942 109.344 1.00 20.41 ? 364  GLU A CG  1 
ATOM   2435  C CD  . GLU A 1 364  ? 186.344 119.824 109.209 1.00 20.75 ? 364  GLU A CD  1 
ATOM   2436  O OE1 . GLU A 1 364  ? 185.584 119.822 108.218 1.00 21.10 ? 364  GLU A OE1 1 
ATOM   2437  O OE2 . GLU A 1 364  ? 186.310 118.952 110.101 1.00 20.73 ? 364  GLU A OE2 1 
ATOM   2438  N N   . ALA A 1 365  ? 189.003 125.073 107.489 1.00 17.97 ? 365  ALA A N   1 
ATOM   2439  C CA  . ALA A 1 365  ? 189.184 126.435 106.924 1.00 18.01 ? 365  ALA A CA  1 
ATOM   2440  C C   . ALA A 1 365  ? 189.762 126.398 105.501 1.00 18.11 ? 365  ALA A C   1 
ATOM   2441  O O   . ALA A 1 365  ? 190.006 125.289 104.982 1.00 18.32 ? 365  ALA A O   1 
ATOM   2442  C CB  . ALA A 1 365  ? 190.068 127.237 107.846 1.00 18.12 ? 365  ALA A CB  1 
ATOM   2443  N N   . ASP A 1 366  ? 189.968 127.588 104.914 1.00 18.41 ? 366  ASP A N   1 
ATOM   2444  C CA  . ASP A 1 366  ? 190.345 127.826 103.490 1.00 18.89 ? 366  ASP A CA  1 
ATOM   2445  C C   . ASP A 1 366  ? 191.603 127.035 103.107 1.00 18.67 ? 366  ASP A C   1 
ATOM   2446  O O   . ASP A 1 366  ? 191.474 126.064 102.335 1.00 18.59 ? 366  ASP A O   1 
ATOM   2447  C CB  . ASP A 1 366  ? 190.511 129.322 103.181 1.00 19.53 ? 366  ASP A CB  1 
ATOM   2448  C CG  . ASP A 1 366  ? 191.460 130.126 104.060 1.00 19.79 ? 366  ASP A CG  1 
ATOM   2449  O OD1 . ASP A 1 366  ? 192.129 129.523 104.926 1.00 20.51 ? 366  ASP A OD1 1 
ATOM   2450  O OD2 . ASP A 1 366  ? 191.523 131.358 103.866 1.00 19.35 ? 366  ASP A OD2 1 
ATOM   2451  N N   . GLU A 1 367  ? 192.762 127.457 103.618 1.00 18.75 ? 367  GLU A N   1 
ATOM   2452  C CA  . GLU A 1 367  ? 194.099 126.862 103.362 1.00 19.28 ? 367  GLU A CA  1 
ATOM   2453  C C   . GLU A 1 367  ? 194.663 126.290 104.669 1.00 18.62 ? 367  GLU A C   1 
ATOM   2454  O O   . GLU A 1 367  ? 195.382 125.271 104.591 1.00 18.63 ? 367  GLU A O   1 
ATOM   2455  C CB  . GLU A 1 367  ? 195.047 127.914 102.781 1.00 20.55 ? 367  GLU A CB  1 
ATOM   2456  C CG  . GLU A 1 367  ? 194.706 128.348 101.359 1.00 21.40 ? 367  GLU A CG  1 
ATOM   2457  C CD  . GLU A 1 367  ? 193.988 129.680 101.189 1.00 22.07 ? 367  GLU A CD  1 
ATOM   2458  O OE1 . GLU A 1 367  ? 193.850 130.424 102.180 1.00 22.49 ? 367  GLU A OE1 1 
ATOM   2459  O OE2 . GLU A 1 367  ? 193.581 129.980 100.047 1.00 22.66 ? 367  GLU A OE2 1 
ATOM   2460  N N   . TYR A 1 368  ? 194.354 126.916 105.814 1.00 17.80 ? 368  TYR A N   1 
ATOM   2461  C CA  . TYR A 1 368  ? 194.937 126.582 107.139 1.00 17.42 ? 368  TYR A CA  1 
ATOM   2462  C C   . TYR A 1 368  ? 193.876 126.710 108.245 1.00 18.31 ? 368  TYR A C   1 
ATOM   2463  O O   . TYR A 1 368  ? 193.273 127.794 108.387 1.00 18.10 ? 368  TYR A O   1 
ATOM   2464  C CB  . TYR A 1 368  ? 196.193 127.426 107.369 1.00 16.11 ? 368  TYR A CB  1 
ATOM   2465  C CG  . TYR A 1 368  ? 196.017 128.922 107.335 1.00 14.98 ? 368  TYR A CG  1 
ATOM   2466  C CD1 . TYR A 1 368  ? 196.047 129.626 106.140 1.00 14.28 ? 368  TYR A CD1 1 
ATOM   2467  C CD2 . TYR A 1 368  ? 195.867 129.646 108.507 1.00 14.87 ? 368  TYR A CD2 1 
ATOM   2468  C CE1 . TYR A 1 368  ? 195.904 131.005 106.107 1.00 13.85 ? 368  TYR A CE1 1 
ATOM   2469  C CE2 . TYR A 1 368  ? 195.727 131.024 108.491 1.00 14.60 ? 368  TYR A CE2 1 
ATOM   2470  C CZ  . TYR A 1 368  ? 195.742 131.708 107.288 1.00 14.07 ? 368  TYR A CZ  1 
ATOM   2471  O OH  . TYR A 1 368  ? 195.602 133.066 107.267 1.00 14.04 ? 368  TYR A OH  1 
ATOM   2472  N N   . THR A 1 369  ? 193.687 125.630 109.017 1.00 19.41 ? 369  THR A N   1 
ATOM   2473  C CA  . THR A 1 369  ? 192.550 125.411 109.956 1.00 20.19 ? 369  THR A CA  1 
ATOM   2474  C C   . THR A 1 369  ? 192.778 126.164 111.268 1.00 20.29 ? 369  THR A C   1 
ATOM   2475  O O   . THR A 1 369  ? 193.945 126.298 111.692 1.00 20.25 ? 369  THR A O   1 
ATOM   2476  C CB  . THR A 1 369  ? 192.317 123.921 110.241 1.00 20.74 ? 369  THR A CB  1 
ATOM   2477  O OG1 . THR A 1 369  ? 193.542 123.348 110.700 1.00 21.11 ? 369  THR A OG1 1 
ATOM   2478  C CG2 . THR A 1 369  ? 191.808 123.166 109.033 1.00 20.64 ? 369  THR A CG2 1 
ATOM   2479  N N   . TYR A 1 370  ? 191.681 126.604 111.891 1.00 19.88 ? 370  TYR A N   1 
ATOM   2480  C CA  . TYR A 1 370  ? 191.671 127.433 113.122 1.00 19.51 ? 370  TYR A CA  1 
ATOM   2481  C C   . TYR A 1 370  ? 191.262 126.567 114.314 1.00 20.21 ? 370  TYR A C   1 
ATOM   2482  O O   . TYR A 1 370  ? 190.170 125.949 114.282 1.00 20.50 ? 370  TYR A O   1 
ATOM   2483  C CB  . TYR A 1 370  ? 190.762 128.649 112.937 1.00 18.47 ? 370  TYR A CB  1 
ATOM   2484  C CG  . TYR A 1 370  ? 191.062 129.447 111.693 1.00 17.80 ? 370  TYR A CG  1 
ATOM   2485  C CD1 . TYR A 1 370  ? 192.365 129.786 111.364 1.00 17.60 ? 370  TYR A CD1 1 
ATOM   2486  C CD2 . TYR A 1 370  ? 190.054 129.859 110.835 1.00 16.56 ? 370  TYR A CD2 1 
ATOM   2487  C CE1 . TYR A 1 370  ? 192.664 130.512 110.223 1.00 17.08 ? 370  TYR A CE1 1 
ATOM   2488  C CE2 . TYR A 1 370  ? 190.338 130.589 109.690 1.00 15.89 ? 370  TYR A CE2 1 
ATOM   2489  C CZ  . TYR A 1 370  ? 191.645 130.918 109.381 1.00 16.29 ? 370  TYR A CZ  1 
ATOM   2490  O OH  . TYR A 1 370  ? 191.923 131.636 108.254 1.00 15.90 ? 370  TYR A OH  1 
ATOM   2491  N N   . TYR A 1 371  ? 192.149 126.514 115.311 1.00 20.81 ? 371  TYR A N   1 
ATOM   2492  C CA  . TYR A 1 371  ? 191.923 125.896 116.642 1.00 20.74 ? 371  TYR A CA  1 
ATOM   2493  C C   . TYR A 1 371  ? 191.463 127.002 117.595 1.00 19.17 ? 371  TYR A C   1 
ATOM   2494  O O   . TYR A 1 371  ? 192.078 128.089 117.598 1.00 18.93 ? 371  TYR A O   1 
ATOM   2495  C CB  . TYR A 1 371  ? 193.188 125.165 117.098 1.00 22.13 ? 371  TYR A CB  1 
ATOM   2496  C CG  . TYR A 1 371  ? 193.452 123.901 116.319 1.00 23.80 ? 371  TYR A CG  1 
ATOM   2497  C CD1 . TYR A 1 371  ? 194.127 123.927 115.108 1.00 24.80 ? 371  TYR A CD1 1 
ATOM   2498  C CD2 . TYR A 1 371  ? 192.990 122.678 116.777 1.00 24.93 ? 371  TYR A CD2 1 
ATOM   2499  C CE1 . TYR A 1 371  ? 194.356 122.767 114.383 1.00 25.70 ? 371  TYR A CE1 1 
ATOM   2500  C CE2 . TYR A 1 371  ? 193.209 121.509 116.066 1.00 25.69 ? 371  TYR A CE2 1 
ATOM   2501  C CZ  . TYR A 1 371  ? 193.895 121.552 114.864 1.00 26.15 ? 371  TYR A CZ  1 
ATOM   2502  O OH  . TYR A 1 371  ? 194.115 120.404 114.159 1.00 26.70 ? 371  TYR A OH  1 
ATOM   2503  N N   . LEU A 1 372  ? 190.392 126.752 118.351 1.00 17.80 ? 372  LEU A N   1 
ATOM   2504  C CA  . LEU A 1 372  ? 189.779 127.784 119.228 1.00 17.51 ? 372  LEU A CA  1 
ATOM   2505  C C   . LEU A 1 372  ? 189.015 127.142 120.386 1.00 17.58 ? 372  LEU A C   1 
ATOM   2506  O O   . LEU A 1 372  ? 188.380 126.104 120.180 1.00 18.31 ? 372  LEU A O   1 
ATOM   2507  C CB  . LEU A 1 372  ? 188.858 128.677 118.392 1.00 16.89 ? 372  LEU A CB  1 
ATOM   2508  C CG  . LEU A 1 372  ? 187.678 127.991 117.703 1.00 16.36 ? 372  LEU A CG  1 
ATOM   2509  C CD1 . LEU A 1 372  ? 186.415 128.084 118.552 1.00 15.57 ? 372  LEU A CD1 1 
ATOM   2510  C CD2 . LEU A 1 372  ? 187.428 128.607 116.334 1.00 16.76 ? 372  LEU A CD2 1 
ATOM   2511  N N   . SER A 1 373  ? 189.063 127.801 121.543 1.00 16.97 ? 373  SER A N   1 
ATOM   2512  C CA  . SER A 1 373  ? 188.467 127.380 122.836 1.00 16.38 ? 373  SER A CA  1 
ATOM   2513  C C   . SER A 1 373  ? 187.979 128.633 123.570 1.00 14.85 ? 373  SER A C   1 
ATOM   2514  O O   . SER A 1 373  ? 188.829 129.356 124.130 1.00 15.17 ? 373  SER A O   1 
ATOM   2515  C CB  . SER A 1 373  ? 189.476 126.628 123.654 1.00 17.11 ? 373  SER A CB  1 
ATOM   2516  O OG  . SER A 1 373  ? 190.652 127.408 123.827 1.00 17.44 ? 373  SER A OG  1 
ATOM   2517  N N   . ILE A 1 374  ? 186.670 128.884 123.568 1.00 12.71 ? 374  ILE A N   1 
ATOM   2518  C CA  . ILE A 1 374  ? 186.100 130.201 123.979 1.00 11.45 ? 374  ILE A CA  1 
ATOM   2519  C C   . ILE A 1 374  ? 185.673 130.139 125.449 1.00 11.56 ? 374  ILE A C   1 
ATOM   2520  O O   . ILE A 1 374  ? 185.447 129.024 125.961 1.00 11.97 ? 374  ILE A O   1 
ATOM   2521  C CB  . ILE A 1 374  ? 184.945 130.616 123.047 1.00 10.25 ? 374  ILE A CB  1 
ATOM   2522  C CG1 . ILE A 1 374  ? 183.667 129.808 123.292 1.00 9.41  ? 374  ILE A CG1 1 
ATOM   2523  C CG2 . ILE A 1 374  ? 185.384 130.542 121.591 1.00 10.34 ? 374  ILE A CG2 1 
ATOM   2524  C CD1 . ILE A 1 374  ? 182.433 130.463 122.743 1.00 8.90  ? 374  ILE A CD1 1 
ATOM   2525  N N   . CYS A 1 375  ? 185.582 131.311 126.083 1.00 11.36 ? 375  CYS A N   1 
ATOM   2526  C CA  . CYS A 1 375  ? 184.908 131.556 127.387 1.00 11.26 ? 375  CYS A CA  1 
ATOM   2527  C C   . CYS A 1 375  ? 185.586 130.772 128.523 1.00 13.94 ? 375  CYS A C   1 
ATOM   2528  O O   . CYS A 1 375  ? 184.862 130.187 129.359 1.00 13.82 ? 375  CYS A O   1 
ATOM   2529  C CB  . CYS A 1 375  ? 183.426 131.212 127.284 1.00 8.63  ? 375  CYS A CB  1 
ATOM   2530  S SG  . CYS A 1 375  ? 182.433 131.965 128.599 1.00 5.86  ? 375  CYS A SG  1 
ATOM   2531  N N   . GLY A 1 376  ? 186.923 130.782 128.563 1.00 17.45 ? 376  GLY A N   1 
ATOM   2532  C CA  . GLY A 1 376  ? 187.729 130.209 129.659 1.00 20.27 ? 376  GLY A CA  1 
ATOM   2533  C C   . GLY A 1 376  ? 187.717 128.689 129.653 1.00 23.02 ? 376  GLY A C   1 
ATOM   2534  O O   . GLY A 1 376  ? 187.376 128.099 130.700 1.00 22.89 ? 376  GLY A O   1 
ATOM   2535  N N   . GLY A 1 377  ? 188.073 128.086 128.513 1.00 26.39 ? 377  GLY A N   1 
ATOM   2536  C CA  . GLY A 1 377  ? 188.270 126.631 128.343 1.00 28.88 ? 377  GLY A CA  1 
ATOM   2537  C C   . GLY A 1 377  ? 189.724 126.300 128.052 1.00 31.27 ? 377  GLY A C   1 
ATOM   2538  O O   . GLY A 1 377  ? 190.474 127.218 127.654 1.00 31.57 ? 377  GLY A O   1 
ATOM   2539  N N   . SER A 1 378  ? 190.115 125.036 128.245 1.00 33.61 ? 378  SER A N   1 
ATOM   2540  C CA  . SER A 1 378  ? 191.469 124.510 127.923 1.00 35.50 ? 378  SER A CA  1 
ATOM   2541  C C   . SER A 1 378  ? 191.643 124.487 126.401 1.00 36.88 ? 378  SER A C   1 
ATOM   2542  O O   . SER A 1 378  ? 190.779 123.897 125.719 1.00 36.75 ? 378  SER A O   1 
ATOM   2543  C CB  . SER A 1 378  ? 191.698 123.147 128.525 1.00 35.97 ? 378  SER A CB  1 
ATOM   2544  O OG  . SER A 1 378  ? 190.814 122.187 127.964 1.00 36.30 ? 378  SER A OG  1 
ATOM   2545  N N   . GLN A 1 379  ? 192.717 125.101 125.895 1.00 38.47 ? 379  GLN A N   1 
ATOM   2546  C CA  . GLN A 1 379  ? 192.941 125.322 124.439 1.00 40.08 ? 379  GLN A CA  1 
ATOM   2547  C C   . GLN A 1 379  ? 193.476 124.040 123.785 1.00 40.42 ? 379  GLN A C   1 
ATOM   2548  O O   . GLN A 1 379  ? 193.540 122.995 124.467 1.00 40.54 ? 379  GLN A O   1 
ATOM   2549  C CB  . GLN A 1 379  ? 193.873 126.517 124.210 1.00 41.33 ? 379  GLN A CB  1 
ATOM   2550  C CG  . GLN A 1 379  ? 195.318 126.286 124.638 1.00 42.56 ? 379  GLN A CG  1 
ATOM   2551  C CD  . GLN A 1 379  ? 196.265 127.355 124.150 1.00 43.67 ? 379  GLN A CD  1 
ATOM   2552  O OE1 . GLN A 1 379  ? 195.908 128.236 123.370 1.00 44.61 ? 379  GLN A OE1 1 
ATOM   2553  N NE2 . GLN A 1 379  ? 197.503 127.277 124.610 1.00 43.82 ? 379  GLN A NE2 1 
ATOM   2554  N N   . ALA A 1 380  ? 193.826 124.130 122.498 1.00 40.73 ? 380  ALA A N   1 
ATOM   2555  C CA  . ALA A 1 380  ? 194.484 123.056 121.719 1.00 40.72 ? 380  ALA A CA  1 
ATOM   2556  C C   . ALA A 1 380  ? 195.969 123.018 122.072 1.00 40.65 ? 380  ALA A C   1 
ATOM   2557  O O   . ALA A 1 380  ? 196.593 124.070 122.208 1.00 40.83 ? 380  ALA A O   1 
ATOM   2558  C CB  . ALA A 1 380  ? 194.275 123.281 120.241 1.00 40.80 ? 380  ALA A CB  1 
ATOM   2559  N N   . PRO A 1 381  ? 196.585 121.819 122.227 1.00 40.15 ? 381  PRO A N   1 
ATOM   2560  C CA  . PRO A 1 381  ? 198.033 121.715 122.439 1.00 40.56 ? 381  PRO A CA  1 
ATOM   2561  C C   . PRO A 1 381  ? 198.919 122.094 121.237 1.00 41.01 ? 381  PRO A C   1 
ATOM   2562  O O   . PRO A 1 381  ? 200.124 122.138 121.415 1.00 40.83 ? 381  PRO A O   1 
ATOM   2563  C CB  . PRO A 1 381  ? 198.240 120.227 122.774 1.00 40.20 ? 381  PRO A CB  1 
ATOM   2564  C CG  . PRO A 1 381  ? 197.070 119.528 122.119 1.00 39.78 ? 381  PRO A CG  1 
ATOM   2565  C CD  . PRO A 1 381  ? 195.922 120.504 122.252 1.00 39.56 ? 381  PRO A CD  1 
ATOM   2566  N N   . ILE A 1 382  ? 198.324 122.351 120.065 1.00 41.58 ? 382  ILE A N   1 
ATOM   2567  C CA  . ILE A 1 382  ? 199.040 122.721 118.802 1.00 41.84 ? 382  ILE A CA  1 
ATOM   2568  C C   . ILE A 1 382  ? 199.562 124.164 118.881 1.00 42.62 ? 382  ILE A C   1 
ATOM   2569  O O   . ILE A 1 382  ? 200.647 124.420 118.320 1.00 42.76 ? 382  ILE A O   1 
ATOM   2570  C CB  . ILE A 1 382  ? 198.145 122.496 117.563 1.00 41.47 ? 382  ILE A CB  1 
ATOM   2571  C CG1 . ILE A 1 382  ? 198.952 122.587 116.264 1.00 40.54 ? 382  ILE A CG1 1 
ATOM   2572  C CG2 . ILE A 1 382  ? 196.946 123.439 117.543 1.00 41.75 ? 382  ILE A CG2 1 
ATOM   2573  C CD1 . ILE A 1 382  ? 198.351 121.807 115.121 1.00 39.94 ? 382  ILE A CD1 1 
ATOM   2574  N N   . CYS A 1 383  ? 198.824 125.066 119.540 1.00 43.34 ? 383  CYS A N   1 
ATOM   2575  C CA  . CYS A 1 383  ? 199.261 126.459 119.844 1.00 44.10 ? 383  CYS A CA  1 
ATOM   2576  C C   . CYS A 1 383  ? 200.350 126.419 120.924 1.00 44.24 ? 383  CYS A C   1 
ATOM   2577  O O   . CYS A 1 383  ? 201.062 127.431 121.084 1.00 44.48 ? 383  CYS A O   1 
ATOM   2578  C CB  . CYS A 1 383  ? 198.076 127.340 120.238 1.00 44.10 ? 383  CYS A CB  1 
ATOM   2579  S SG  . CYS A 1 383  ? 196.846 127.483 118.909 1.00 43.78 ? 383  CYS A SG  1 
ATOM   2580  N N   . ASN A 1 384  ? 200.501 125.263 121.584 1.00 43.65 ? 384  ASN A N   1 
ATOM   2581  C CA  . ASN A 1 384  ? 201.398 125.041 122.744 1.00 42.81 ? 384  ASN A CA  1 
ATOM   2582  C C   . ASN A 1 384  ? 200.879 126.095 123.732 1.00 41.43 ? 384  ASN A C   1 
ATOM   2583  O O   . ASN A 1 384  ? 199.722 125.942 124.201 1.00 41.42 ? 384  ASN A O   1 
ATOM   2584  C CB  . ASN A 1 384  ? 202.881 125.071 122.329 1.00 43.02 ? 384  ASN A CB  1 
ATOM   2585  C CG  . ASN A 1 384  ? 203.765 124.081 123.063 1.00 42.82 ? 384  ASN A CG  1 
ATOM   2586  O OD1 . ASN A 1 384  ? 203.302 123.302 123.894 1.00 42.63 ? 384  ASN A OD1 1 
ATOM   2587  N ND2 . ASN A 1 384  ? 205.053 124.100 122.758 1.00 42.62 ? 384  ASN A ND2 1 
ATOM   2588  N N   . LYS A 1 385  ? 201.648 127.164 123.941 1.00 39.65 ? 385  LYS A N   1 
ATOM   2589  C CA  . LYS A 1 385  ? 201.497 128.125 125.055 1.00 38.52 ? 385  LYS A CA  1 
ATOM   2590  C C   . LYS A 1 385  ? 201.220 129.519 124.484 1.00 36.71 ? 385  LYS A C   1 
ATOM   2591  O O   . LYS A 1 385  ? 202.193 130.271 124.267 1.00 37.03 ? 385  LYS A O   1 
ATOM   2592  C CB  . LYS A 1 385  ? 202.778 128.086 125.887 1.00 38.96 ? 385  LYS A CB  1 
ATOM   2593  C CG  . LYS A 1 385  ? 202.764 128.962 127.125 1.00 39.13 ? 385  LYS A CG  1 
ATOM   2594  C CD  . LYS A 1 385  ? 204.125 129.104 127.748 1.00 39.02 ? 385  LYS A CD  1 
ATOM   2595  C CE  . LYS A 1 385  ? 204.094 129.923 129.019 1.00 38.74 ? 385  LYS A CE  1 
ATOM   2596  N NZ  . LYS A 1 385  ? 203.414 129.203 130.122 1.00 38.58 ? 385  LYS A NZ  1 
ATOM   2597  N N   . LYS A 1 386  ? 199.946 129.836 124.243 1.00 34.22 ? 386  LYS A N   1 
ATOM   2598  C CA  . LYS A 1 386  ? 199.495 131.189 123.812 1.00 32.29 ? 386  LYS A CA  1 
ATOM   2599  C C   . LYS A 1 386  ? 198.534 131.807 124.844 1.00 31.34 ? 386  LYS A C   1 
ATOM   2600  O O   . LYS A 1 386  ? 198.477 133.053 124.884 1.00 31.27 ? 386  LYS A O   1 
ATOM   2601  C CB  . LYS A 1 386  ? 198.905 131.113 122.399 1.00 31.67 ? 386  LYS A CB  1 
ATOM   2602  C CG  . LYS A 1 386  ? 199.868 130.639 121.313 1.00 31.24 ? 386  LYS A CG  1 
ATOM   2603  C CD  . LYS A 1 386  ? 201.174 131.419 121.227 1.00 30.55 ? 386  LYS A CD  1 
ATOM   2604  C CE  . LYS A 1 386  ? 202.094 130.945 120.122 1.00 29.79 ? 386  LYS A CE  1 
ATOM   2605  N NZ  . LYS A 1 386  ? 203.437 131.564 120.230 1.00 29.26 ? 386  LYS A NZ  1 
ATOM   2606  N N   . ASP A 1 387  ? 197.834 130.987 125.649 1.00 30.53 ? 387  ASP A N   1 
ATOM   2607  C CA  . ASP A 1 387  ? 196.595 131.316 126.419 1.00 29.72 ? 387  ASP A CA  1 
ATOM   2608  C C   . ASP A 1 387  ? 195.644 132.132 125.530 1.00 28.71 ? 387  ASP A C   1 
ATOM   2609  O O   . ASP A 1 387  ? 195.065 133.118 126.020 1.00 28.05 ? 387  ASP A O   1 
ATOM   2610  C CB  . ASP A 1 387  ? 196.893 131.945 127.790 1.00 29.95 ? 387  ASP A CB  1 
ATOM   2611  C CG  . ASP A 1 387  ? 197.795 133.168 127.795 1.00 30.28 ? 387  ASP A CG  1 
ATOM   2612  O OD1 . ASP A 1 387  ? 197.370 134.215 127.270 1.00 30.56 ? 387  ASP A OD1 1 
ATOM   2613  O OD2 . ASP A 1 387  ? 198.912 133.067 128.345 1.00 30.18 ? 387  ASP A OD2 1 
ATOM   2614  N N   . ALA A 1 388  ? 195.475 131.691 124.279 1.00 28.31 ? 388  ALA A N   1 
ATOM   2615  C CA  . ALA A 1 388  ? 194.675 132.340 123.214 1.00 28.50 ? 388  ALA A CA  1 
ATOM   2616  C C   . ALA A 1 388  ? 193.375 131.552 123.013 1.00 28.47 ? 388  ALA A C   1 
ATOM   2617  O O   . ALA A 1 388  ? 193.464 130.357 122.664 1.00 28.75 ? 388  ALA A O   1 
ATOM   2618  C CB  . ALA A 1 388  ? 195.488 132.397 121.945 1.00 28.57 ? 388  ALA A CB  1 
ATOM   2619  N N   . ALA A 1 389  ? 192.222 132.197 123.225 1.00 28.23 ? 389  ALA A N   1 
ATOM   2620  C CA  . ALA A 1 389  ? 190.876 131.572 123.168 1.00 27.92 ? 389  ALA A CA  1 
ATOM   2621  C C   . ALA A 1 389  ? 190.531 131.174 121.726 1.00 27.86 ? 389  ALA A C   1 
ATOM   2622  O O   . ALA A 1 389  ? 189.748 130.225 121.553 1.00 28.17 ? 389  ALA A O   1 
ATOM   2623  C CB  . ALA A 1 389  ? 189.836 132.497 123.747 1.00 27.62 ? 389  ALA A CB  1 
ATOM   2624  N N   . VAL A 1 390  ? 191.063 131.894 120.735 1.00 27.52 ? 390  VAL A N   1 
ATOM   2625  C CA  . VAL A 1 390  ? 191.199 131.414 119.326 1.00 27.59 ? 390  VAL A CA  1 
ATOM   2626  C C   . VAL A 1 390  ? 192.662 131.631 118.921 1.00 29.92 ? 390  VAL A C   1 
ATOM   2627  O O   . VAL A 1 390  ? 193.221 132.685 119.286 1.00 30.52 ? 390  VAL A O   1 
ATOM   2628  C CB  . VAL A 1 390  ? 190.204 132.097 118.361 1.00 25.73 ? 390  VAL A CB  1 
ATOM   2629  C CG1 . VAL A 1 390  ? 188.809 132.222 118.958 1.00 25.49 ? 390  VAL A CG1 1 
ATOM   2630  C CG2 . VAL A 1 390  ? 190.674 133.461 117.886 1.00 25.08 ? 390  VAL A CG2 1 
ATOM   2631  N N   . CYS A 1 391  ? 193.273 130.658 118.241 1.00 32.70 ? 391  CYS A N   1 
ATOM   2632  C CA  . CYS A 1 391  ? 194.641 130.779 117.662 1.00 35.22 ? 391  CYS A CA  1 
ATOM   2633  C C   . CYS A 1 391  ? 194.690 130.040 116.319 1.00 35.32 ? 391  CYS A C   1 
ATOM   2634  O O   . CYS A 1 391  ? 194.416 128.821 116.305 1.00 35.92 ? 391  CYS A O   1 
ATOM   2635  C CB  . CYS A 1 391  ? 195.733 130.309 118.625 1.00 37.36 ? 391  CYS A CB  1 
ATOM   2636  S SG  . CYS A 1 391  ? 195.391 128.774 119.530 1.00 39.42 ? 391  CYS A SG  1 
ATOM   2637  N N   . GLN A 1 392  ? 194.994 130.761 115.232 1.00 35.49 ? 392  GLN A N   1 
ATOM   2638  C CA  . GLN A 1 392  ? 195.053 130.182 113.862 1.00 36.08 ? 392  GLN A CA  1 
ATOM   2639  C C   . GLN A 1 392  ? 196.271 129.259 113.772 1.00 36.98 ? 392  GLN A C   1 
ATOM   2640  O O   . GLN A 1 392  ? 197.278 129.542 114.454 1.00 37.79 ? 392  GLN A O   1 
ATOM   2641  C CB  . GLN A 1 392  ? 195.088 131.262 112.775 1.00 36.43 ? 392  GLN A CB  1 
ATOM   2642  C CG  . GLN A 1 392  ? 196.393 132.042 112.682 1.00 37.08 ? 392  GLN A CG  1 
ATOM   2643  C CD  . GLN A 1 392  ? 196.420 132.981 111.501 1.00 37.51 ? 392  GLN A CD  1 
ATOM   2644  O OE1 . GLN A 1 392  ? 195.390 133.305 110.916 1.00 37.07 ? 392  GLN A OE1 1 
ATOM   2645  N NE2 . GLN A 1 392  ? 197.612 133.418 111.129 1.00 37.62 ? 392  GLN A NE2 1 
ATOM   2646  N N   . VAL A 1 393  ? 196.173 128.205 112.957 1.00 36.81 ? 393  VAL A N   1 
ATOM   2647  C CA  . VAL A 1 393  ? 197.250 127.189 112.763 1.00 36.64 ? 393  VAL A CA  1 
ATOM   2648  C C   . VAL A 1 393  ? 197.479 126.995 111.263 1.00 36.24 ? 393  VAL A C   1 
ATOM   2649  O O   . VAL A 1 393  ? 196.504 126.685 110.554 1.00 35.86 ? 393  VAL A O   1 
ATOM   2650  C CB  . VAL A 1 393  ? 196.896 125.865 113.466 1.00 37.19 ? 393  VAL A CB  1 
ATOM   2651  C CG1 . VAL A 1 393  ? 197.680 124.678 112.923 1.00 37.32 ? 393  VAL A CG1 1 
ATOM   2652  C CG2 . VAL A 1 393  ? 197.081 125.983 114.969 1.00 37.69 ? 393  VAL A CG2 1 
ATOM   2653  N N   . LYS A 1 394  ? 198.733 127.134 110.823 1.00 36.24 ? 394  LYS A N   1 
ATOM   2654  C CA  . LYS A 1 394  ? 199.156 126.906 109.416 1.00 36.32 ? 394  LYS A CA  1 
ATOM   2655  C C   . LYS A 1 394  ? 199.185 125.394 109.158 1.00 36.37 ? 394  LYS A C   1 
ATOM   2656  O O   . LYS A 1 394  ? 199.740 124.666 110.008 1.00 37.05 ? 394  LYS A O   1 
ATOM   2657  C CB  . LYS A 1 394  ? 200.514 127.558 109.142 1.00 36.04 ? 394  LYS A CB  1 
ATOM   2658  C CG  . LYS A 1 394  ? 200.679 128.131 107.743 1.00 36.06 ? 394  LYS A CG  1 
ATOM   2659  C CD  . LYS A 1 394  ? 201.938 128.945 107.589 1.00 36.11 ? 394  LYS A CD  1 
ATOM   2660  C CE  . LYS A 1 394  ? 202.294 129.209 106.143 1.00 36.09 ? 394  LYS A CE  1 
ATOM   2661  N NZ  . LYS A 1 394  ? 203.595 129.908 106.024 1.00 36.01 ? 394  LYS A NZ  1 
ATOM   2662  N N   . LYS A 1 395  ? 198.605 124.943 108.039 1.00 35.67 ? 395  LYS A N   1 
ATOM   2663  C CA  . LYS A 1 395  ? 198.570 123.511 107.628 1.00 35.25 ? 395  LYS A CA  1 
ATOM   2664  C C   . LYS A 1 395  ? 199.839 123.162 106.837 1.00 36.54 ? 395  LYS A C   1 
ATOM   2665  O O   . LYS A 1 395  ? 200.062 121.958 106.600 1.00 36.36 ? 395  LYS A O   1 
ATOM   2666  C CB  . LYS A 1 395  ? 197.303 123.195 106.823 1.00 33.67 ? 395  LYS A CB  1 
ATOM   2667  C CG  . LYS A 1 395  ? 196.016 123.117 107.637 1.00 32.48 ? 395  LYS A CG  1 
ATOM   2668  C CD  . LYS A 1 395  ? 196.007 122.099 108.760 1.00 31.86 ? 395  LYS A CD  1 
ATOM   2669  C CE  . LYS A 1 395  ? 196.134 120.666 108.296 1.00 31.88 ? 395  LYS A CE  1 
ATOM   2670  N NZ  . LYS A 1 395  ? 196.174 119.735 109.448 1.00 32.13 ? 395  LYS A NZ  1 
ATOM   2671  N N   . ALA A 1 396  ? 200.634 124.167 106.450 1.00 38.33 ? 396  ALA A N   1 
ATOM   2672  C CA  . ALA A 1 396  ? 201.979 124.003 105.845 1.00 39.42 ? 396  ALA A CA  1 
ATOM   2673  C C   . ALA A 1 396  ? 202.981 123.561 106.920 1.00 39.70 ? 396  ALA A C   1 
ATOM   2674  O O   . ALA A 1 396  ? 203.633 122.515 106.722 1.00 40.23 ? 396  ALA A O   1 
ATOM   2675  C CB  . ALA A 1 396  ? 202.419 125.288 105.189 1.00 39.80 ? 396  ALA A CB  1 
ATOM   2676  N N   . ASP A 1 397  ? 203.100 124.343 108.001 1.00 38.88 ? 397  ASP A N   1 
ATOM   2677  C CA  . ASP A 1 397  ? 203.984 124.068 109.168 1.00 38.17 ? 397  ASP A CA  1 
ATOM   2678  C C   . ASP A 1 397  ? 203.189 124.253 110.464 1.00 37.16 ? 397  ASP A C   1 
ATOM   2679  O O   . ASP A 1 397  ? 202.547 125.307 110.617 1.00 36.30 ? 397  ASP A O   1 
ATOM   2680  C CB  . ASP A 1 397  ? 205.208 124.987 109.193 1.00 38.70 ? 397  ASP A CB  1 
ATOM   2681  C CG  . ASP A 1 397  ? 206.053 124.940 107.932 1.00 39.19 ? 397  ASP A CG  1 
ATOM   2682  O OD1 . ASP A 1 397  ? 205.676 125.612 106.951 1.00 39.50 ? 397  ASP A OD1 1 
ATOM   2683  O OD2 . ASP A 1 397  ? 207.080 124.232 107.940 1.00 39.56 ? 397  ASP A OD2 1 
ATOM   2684  N N   . SER A 1 398  ? 203.280 123.284 111.380 1.00 36.82 ? 398  SER A N   1 
ATOM   2685  C CA  . SER A 1 398  ? 202.621 123.308 112.715 1.00 36.97 ? 398  SER A CA  1 
ATOM   2686  C C   . SER A 1 398  ? 203.330 124.283 113.672 1.00 37.14 ? 398  SER A C   1 
ATOM   2687  O O   . SER A 1 398  ? 202.777 124.513 114.766 1.00 37.10 ? 398  SER A O   1 
ATOM   2688  C CB  . SER A 1 398  ? 202.549 121.919 113.302 1.00 37.13 ? 398  SER A CB  1 
ATOM   2689  O OG  . SER A 1 398  ? 201.748 121.904 114.475 1.00 37.53 ? 398  SER A OG  1 
ATOM   2690  N N   . THR A 1 399  ? 204.492 124.837 113.288 1.00 37.45 ? 399  THR A N   1 
ATOM   2691  C CA  . THR A 1 399  ? 205.340 125.729 114.132 1.00 37.87 ? 399  THR A CA  1 
ATOM   2692  C C   . THR A 1 399  ? 204.920 127.197 113.981 1.00 37.92 ? 399  THR A C   1 
ATOM   2693  O O   . THR A 1 399  ? 204.879 127.895 115.017 1.00 38.35 ? 399  THR A O   1 
ATOM   2694  C CB  . THR A 1 399  ? 206.830 125.580 113.798 1.00 37.98 ? 399  THR A CB  1 
ATOM   2695  O OG1 . THR A 1 399  ? 206.987 125.674 112.382 1.00 37.78 ? 399  THR A OG1 1 
ATOM   2696  C CG2 . THR A 1 399  ? 207.418 124.277 114.290 1.00 38.01 ? 399  THR A CG2 1 
ATOM   2697  N N   . GLN A 1 400  ? 204.638 127.654 112.755 1.00 37.97 ? 400  GLN A N   1 
ATOM   2698  C CA  . GLN A 1 400  ? 204.138 129.035 112.500 1.00 38.35 ? 400  GLN A CA  1 
ATOM   2699  C C   . GLN A 1 400  ? 202.679 129.104 112.967 1.00 37.59 ? 400  GLN A C   1 
ATOM   2700  O O   . GLN A 1 400  ? 201.773 128.864 112.141 1.00 38.11 ? 400  GLN A O   1 
ATOM   2701  C CB  . GLN A 1 400  ? 204.303 129.451 111.034 1.00 39.22 ? 400  GLN A CB  1 
ATOM   2702  C CG  . GLN A 1 400  ? 205.702 129.953 110.696 1.00 39.95 ? 400  GLN A CG  1 
ATOM   2703  C CD  . GLN A 1 400  ? 206.747 128.863 110.664 1.00 40.81 ? 400  GLN A CD  1 
ATOM   2704  O OE1 . GLN A 1 400  ? 206.445 127.673 110.726 1.00 41.55 ? 400  GLN A OE1 1 
ATOM   2705  N NE2 . GLN A 1 400  ? 208.002 129.269 110.561 1.00 41.02 ? 400  GLN A NE2 1 
ATOM   2706  N N   . VAL A 1 401  ? 202.484 129.389 114.258 1.00 36.11 ? 401  VAL A N   1 
ATOM   2707  C CA  . VAL A 1 401  ? 201.154 129.548 114.921 1.00 34.96 ? 401  VAL A CA  1 
ATOM   2708  C C   . VAL A 1 401  ? 201.011 131.015 115.339 1.00 33.55 ? 401  VAL A C   1 
ATOM   2709  O O   . VAL A 1 401  ? 201.914 131.512 116.044 1.00 33.61 ? 401  VAL A O   1 
ATOM   2710  C CB  . VAL A 1 401  ? 201.001 128.609 116.134 1.00 35.16 ? 401  VAL A CB  1 
ATOM   2711  C CG1 . VAL A 1 401  ? 199.591 128.658 116.704 1.00 35.07 ? 401  VAL A CG1 1 
ATOM   2712  C CG2 . VAL A 1 401  ? 201.386 127.174 115.804 1.00 34.99 ? 401  VAL A CG2 1 
ATOM   2713  N N   . LYS A 1 402  ? 199.919 131.666 114.925 1.00 31.86 ? 402  LYS A N   1 
ATOM   2714  C CA  . LYS A 1 402  ? 199.615 133.086 115.248 1.00 31.14 ? 402  LYS A CA  1 
ATOM   2715  C C   . LYS A 1 402  ? 198.393 133.142 116.171 1.00 30.97 ? 402  LYS A C   1 
ATOM   2716  O O   . LYS A 1 402  ? 197.372 132.489 115.856 1.00 30.13 ? 402  LYS A O   1 
ATOM   2717  C CB  . LYS A 1 402  ? 199.374 133.907 113.977 1.00 30.48 ? 402  LYS A CB  1 
ATOM   2718  C CG  . LYS A 1 402  ? 200.428 133.760 112.887 1.00 30.09 ? 402  LYS A CG  1 
ATOM   2719  C CD  . LYS A 1 402  ? 201.790 134.311 113.266 1.00 29.53 ? 402  LYS A CD  1 
ATOM   2720  C CE  . LYS A 1 402  ? 202.864 134.002 112.244 1.00 28.81 ? 402  LYS A CE  1 
ATOM   2721  N NZ  . LYS A 1 402  ? 203.236 132.567 112.244 1.00 28.58 ? 402  LYS A NZ  1 
ATOM   2722  N N   . VAL A 1 403  ? 198.515 133.885 117.276 1.00 31.01 ? 403  VAL A N   1 
ATOM   2723  C CA  . VAL A 1 403  ? 197.392 134.239 118.195 1.00 30.63 ? 403  VAL A CA  1 
ATOM   2724  C C   . VAL A 1 403  ? 196.411 135.099 117.393 1.00 30.04 ? 403  VAL A C   1 
ATOM   2725  O O   . VAL A 1 403  ? 196.857 136.110 116.825 1.00 30.80 ? 403  VAL A O   1 
ATOM   2726  C CB  . VAL A 1 403  ? 197.895 134.979 119.453 1.00 31.05 ? 403  VAL A CB  1 
ATOM   2727  C CG1 . VAL A 1 403  ? 196.755 135.478 120.330 1.00 31.03 ? 403  VAL A CG1 1 
ATOM   2728  C CG2 . VAL A 1 403  ? 198.848 134.122 120.270 1.00 31.29 ? 403  VAL A CG2 1 
ATOM   2729  N N   . ALA A 1 404  ? 195.138 134.701 117.332 1.00 28.50 ? 404  ALA A N   1 
ATOM   2730  C CA  . ALA A 1 404  ? 194.077 135.396 116.564 1.00 26.89 ? 404  ALA A CA  1 
ATOM   2731  C C   . ALA A 1 404  ? 193.063 136.061 117.507 1.00 25.05 ? 404  ALA A C   1 
ATOM   2732  O O   . ALA A 1 404  ? 192.151 136.743 116.997 1.00 24.35 ? 404  ALA A O   1 
ATOM   2733  C CB  . ALA A 1 404  ? 193.424 134.418 115.623 1.00 27.05 ? 404  ALA A CB  1 
ATOM   2734  N N   . GLY A 1 405  ? 193.232 135.887 118.822 1.00 23.33 ? 405  GLY A N   1 
ATOM   2735  C CA  . GLY A 1 405  ? 192.339 136.410 119.874 1.00 22.55 ? 405  GLY A CA  1 
ATOM   2736  C C   . GLY A 1 405  ? 192.877 136.058 121.249 1.00 21.24 ? 405  GLY A C   1 
ATOM   2737  O O   . GLY A 1 405  ? 193.543 135.009 121.362 1.00 22.23 ? 405  GLY A O   1 
ATOM   2738  N N   . ARG A 1 406  ? 192.617 136.903 122.250 1.00 18.62 ? 406  ARG A N   1 
ATOM   2739  C CA  . ARG A 1 406  ? 193.047 136.681 123.656 1.00 16.61 ? 406  ARG A CA  1 
ATOM   2740  C C   . ARG A 1 406  ? 191.828 136.806 124.567 1.00 15.13 ? 406  ARG A C   1 
ATOM   2741  O O   . ARG A 1 406  ? 190.960 137.638 124.313 1.00 14.50 ? 406  ARG A O   1 
ATOM   2742  C CB  . ARG A 1 406  ? 194.148 137.674 124.036 1.00 16.52 ? 406  ARG A CB  1 
ATOM   2743  C CG  . ARG A 1 406  ? 195.284 137.745 123.025 1.00 16.83 ? 406  ARG A CG  1 
ATOM   2744  C CD  . ARG A 1 406  ? 196.574 138.232 123.652 1.00 17.23 ? 406  ARG A CD  1 
ATOM   2745  N NE  . ARG A 1 406  ? 197.091 137.256 124.606 1.00 17.74 ? 406  ARG A NE  1 
ATOM   2746  C CZ  . ARG A 1 406  ? 197.914 137.515 125.625 1.00 18.18 ? 406  ARG A CZ  1 
ATOM   2747  N NH1 . ARG A 1 406  ? 198.304 136.526 126.414 1.00 18.25 ? 406  ARG A NH1 1 
ATOM   2748  N NH2 . ARG A 1 406  ? 198.344 138.744 125.867 1.00 18.33 ? 406  ARG A NH2 1 
ATOM   2749  N N   . PRO A 1 407  ? 191.733 136.032 125.676 1.00 13.62 ? 407  PRO A N   1 
ATOM   2750  C CA  . PRO A 1 407  ? 190.564 136.085 126.554 1.00 11.75 ? 407  PRO A CA  1 
ATOM   2751  C C   . PRO A 1 407  ? 190.601 137.223 127.593 1.00 9.14  ? 407  PRO A C   1 
ATOM   2752  O O   . PRO A 1 407  ? 189.823 137.164 128.533 1.00 8.90  ? 407  PRO A O   1 
ATOM   2753  C CB  . PRO A 1 407  ? 190.556 134.703 127.241 1.00 12.93 ? 407  PRO A CB  1 
ATOM   2754  C CG  . PRO A 1 407  ? 191.882 134.037 126.884 1.00 13.73 ? 407  PRO A CG  1 
ATOM   2755  C CD  . PRO A 1 407  ? 192.726 135.067 126.165 1.00 14.00 ? 407  PRO A CD  1 
ATOM   2756  N N   . GLN A 1 408  ? 191.485 138.216 127.424 1.00 6.48  ? 408  GLN A N   1 
ATOM   2757  C CA  . GLN A 1 408  ? 191.497 139.471 128.228 1.00 4.33  ? 408  GLN A CA  1 
ATOM   2758  C C   . GLN A 1 408  ? 190.553 140.485 127.575 1.00 1.50  ? 408  GLN A C   1 
ATOM   2759  O O   . GLN A 1 408  ? 189.748 141.094 128.309 1.00 1.58  ? 408  GLN A O   1 
ATOM   2760  C CB  . GLN A 1 408  ? 192.910 140.046 128.358 1.00 5.60  ? 408  GLN A CB  1 
ATOM   2761  C CG  . GLN A 1 408  ? 193.761 139.341 129.406 1.00 6.37  ? 408  GLN A CG  1 
ATOM   2762  C CD  . GLN A 1 408  ? 194.278 138.003 128.936 1.00 6.74  ? 408  GLN A CD  1 
ATOM   2763  O OE1 . GLN A 1 408  ? 193.979 136.962 129.516 1.00 6.87  ? 408  GLN A OE1 1 
ATOM   2764  N NE2 . GLN A 1 408  ? 195.060 138.020 127.869 1.00 6.95  ? 408  GLN A NE2 1 
ATOM   2765  N N   . ASN A 1 409  ? 190.654 140.648 126.251 1.00 0.50  ? 409  ASN A N   1 
ATOM   2766  C CA  . ASN A 1 409  ? 189.814 141.572 125.443 1.00 0.50  ? 409  ASN A CA  1 
ATOM   2767  C C   . ASN A 1 409  ? 188.736 140.735 124.742 1.00 0.50  ? 409  ASN A C   1 
ATOM   2768  O O   . ASN A 1 409  ? 189.052 140.133 123.702 1.00 0.50  ? 409  ASN A O   1 
ATOM   2769  C CB  . ASN A 1 409  ? 190.659 142.391 124.455 1.00 0.50  ? 409  ASN A CB  1 
ATOM   2770  C CG  . ASN A 1 409  ? 191.855 143.079 125.083 1.00 0.50  ? 409  ASN A CG  1 
ATOM   2771  O OD1 . ASN A 1 409  ? 191.818 143.479 126.245 1.00 0.50  ? 409  ASN A OD1 1 
ATOM   2772  N ND2 . ASN A 1 409  ? 192.920 143.236 124.312 1.00 0.50  ? 409  ASN A ND2 1 
ATOM   2773  N N   . LEU A 1 410  ? 187.535 140.646 125.324 1.00 0.50  ? 410  LEU A N   1 
ATOM   2774  C CA  . LEU A 1 410  ? 186.328 140.090 124.651 1.00 0.50  ? 410  LEU A CA  1 
ATOM   2775  C C   . LEU A 1 410  ? 185.306 141.206 124.441 1.00 0.50  ? 410  LEU A C   1 
ATOM   2776  O O   . LEU A 1 410  ? 185.488 142.311 124.989 1.00 0.50  ? 410  LEU A O   1 
ATOM   2777  C CB  . LEU A 1 410  ? 185.695 138.974 125.487 1.00 0.50  ? 410  LEU A CB  1 
ATOM   2778  C CG  . LEU A 1 410  ? 186.498 137.682 125.600 1.00 0.50  ? 410  LEU A CG  1 
ATOM   2779  C CD1 . LEU A 1 410  ? 187.382 137.719 126.830 1.00 0.50  ? 410  LEU A CD1 1 
ATOM   2780  C CD2 . LEU A 1 410  ? 185.595 136.462 125.657 1.00 0.50  ? 410  LEU A CD2 1 
ATOM   2781  N N   . THR A 1 411  ? 184.281 140.899 123.650 1.00 0.50  ? 411  THR A N   1 
ATOM   2782  C CA  . THR A 1 411  ? 182.997 141.637 123.559 1.00 0.50  ? 411  THR A CA  1 
ATOM   2783  C C   . THR A 1 411  ? 181.918 140.616 123.204 1.00 0.50  ? 411  THR A C   1 
ATOM   2784  O O   . THR A 1 411  ? 181.783 140.302 122.009 1.00 0.50  ? 411  THR A O   1 
ATOM   2785  C CB  . THR A 1 411  ? 183.063 142.782 122.539 1.00 0.50  ? 411  THR A CB  1 
ATOM   2786  O OG1 . THR A 1 411  ? 184.275 143.505 122.748 1.00 0.50  ? 411  THR A OG1 1 
ATOM   2787  C CG2 . THR A 1 411  ? 181.891 143.734 122.639 1.00 0.50  ? 411  THR A CG2 1 
ATOM   2788  N N   . LEU A 1 412  ? 181.238 140.058 124.205 1.00 0.50  ? 412  LEU A N   1 
ATOM   2789  C CA  . LEU A 1 412  ? 180.031 139.231 123.960 1.00 0.50  ? 412  LEU A CA  1 
ATOM   2790  C C   . LEU A 1 412  ? 178.849 140.186 123.786 1.00 0.50  ? 412  LEU A C   1 
ATOM   2791  O O   . LEU A 1 412  ? 178.285 140.629 124.804 1.00 0.50  ? 412  LEU A O   1 
ATOM   2792  C CB  . LEU A 1 412  ? 179.805 138.241 125.103 1.00 0.50  ? 412  LEU A CB  1 
ATOM   2793  C CG  . LEU A 1 412  ? 178.667 137.251 124.862 1.00 0.50  ? 412  LEU A CG  1 
ATOM   2794  C CD1 . LEU A 1 412  ? 179.029 136.237 123.788 1.00 0.50  ? 412  LEU A CD1 1 
ATOM   2795  C CD2 . LEU A 1 412  ? 178.274 136.550 126.150 1.00 0.50  ? 412  LEU A CD2 1 
ATOM   2796  N N   . ARG A 1 413  ? 178.525 140.502 122.532 1.00 0.50  ? 413  ARG A N   1 
ATOM   2797  C CA  . ARG A 1 413  ? 177.528 141.530 122.139 1.00 0.50  ? 413  ARG A CA  1 
ATOM   2798  C C   . ARG A 1 413  ? 176.262 140.830 121.646 1.00 0.50  ? 413  ARG A C   1 
ATOM   2799  O O   . ARG A 1 413  ? 176.334 140.135 120.613 1.00 0.50  ? 413  ARG A O   1 
ATOM   2800  C CB  . ARG A 1 413  ? 178.108 142.439 121.052 1.00 0.50  ? 413  ARG A CB  1 
ATOM   2801  C CG  . ARG A 1 413  ? 177.089 143.332 120.354 1.00 0.50  ? 413  ARG A CG  1 
ATOM   2802  C CD  . ARG A 1 413  ? 177.673 143.968 119.109 1.00 0.50  ? 413  ARG A CD  1 
ATOM   2803  N NE  . ARG A 1 413  ? 178.919 144.669 119.391 1.00 0.50  ? 413  ARG A NE  1 
ATOM   2804  C CZ  . ARG A 1 413  ? 179.024 145.870 119.960 1.00 0.50  ? 413  ARG A CZ  1 
ATOM   2805  N NH1 . ARG A 1 413  ? 177.948 146.550 120.327 1.00 0.50  ? 413  ARG A NH1 1 
ATOM   2806  N NH2 . ARG A 1 413  ? 180.223 146.394 120.158 1.00 0.50  ? 413  ARG A NH2 1 
ATOM   2807  N N   . TYR A 1 414  ? 175.152 141.030 122.355 1.00 0.50  ? 414  TYR A N   1 
ATOM   2808  C CA  . TYR A 1 414  ? 173.795 140.616 121.922 1.00 0.50  ? 414  TYR A CA  1 
ATOM   2809  C C   . TYR A 1 414  ? 173.172 141.783 121.155 1.00 0.50  ? 414  TYR A C   1 
ATOM   2810  O O   . TYR A 1 414  ? 172.555 142.663 121.786 1.00 0.50  ? 414  TYR A O   1 
ATOM   2811  C CB  . TYR A 1 414  ? 172.962 140.183 123.127 1.00 0.50  ? 414  TYR A CB  1 
ATOM   2812  C CG  . TYR A 1 414  ? 171.610 139.616 122.789 1.00 0.50  ? 414  TYR A CG  1 
ATOM   2813  C CD1 . TYR A 1 414  ? 171.459 138.280 122.456 1.00 0.50  ? 414  TYR A CD1 1 
ATOM   2814  C CD2 . TYR A 1 414  ? 170.476 140.413 122.814 1.00 0.50  ? 414  TYR A CD2 1 
ATOM   2815  C CE1 . TYR A 1 414  ? 170.216 137.749 122.152 1.00 0.50  ? 414  TYR A CE1 1 
ATOM   2816  C CE2 . TYR A 1 414  ? 169.225 139.899 122.514 1.00 0.50  ? 414  TYR A CE2 1 
ATOM   2817  C CZ  . TYR A 1 414  ? 169.096 138.561 122.185 1.00 0.50  ? 414  TYR A CZ  1 
ATOM   2818  O OH  . TYR A 1 414  ? 167.873 138.042 121.880 1.00 0.50  ? 414  TYR A OH  1 
ATOM   2819  N N   . SER A 1 415  ? 173.378 141.805 119.837 1.00 0.50  ? 415  SER A N   1 
ATOM   2820  C CA  . SER A 1 415  ? 172.810 142.810 118.905 1.00 0.50  ? 415  SER A CA  1 
ATOM   2821  C C   . SER A 1 415  ? 171.520 142.250 118.293 1.00 0.50  ? 415  SER A C   1 
ATOM   2822  O O   . SER A 1 415  ? 171.609 141.378 117.400 1.00 0.50  ? 415  SER A O   1 
ATOM   2823  C CB  . SER A 1 415  ? 173.819 143.213 117.859 1.00 0.50  ? 415  SER A CB  1 
ATOM   2824  O OG  . SER A 1 415  ? 174.490 142.078 117.331 1.00 0.50  ? 415  SER A OG  1 
ATOM   2825  N N   . ASP A 1 416  ? 170.369 142.679 118.827 1.00 0.50  ? 416  ASP A N   1 
ATOM   2826  C CA  . ASP A 1 416  ? 169.031 142.568 118.183 1.00 0.50  ? 416  ASP A CA  1 
ATOM   2827  C C   . ASP A 1 416  ? 168.694 141.098 117.889 1.00 0.50  ? 416  ASP A C   1 
ATOM   2828  O O   . ASP A 1 416  ? 168.278 140.800 116.750 1.00 0.50  ? 416  ASP A O   1 
ATOM   2829  C CB  . ASP A 1 416  ? 169.008 143.424 116.912 1.00 0.50  ? 416  ASP A CB  1 
ATOM   2830  C CG  . ASP A 1 416  ? 167.661 143.538 116.220 1.00 0.50  ? 416  ASP A CG  1 
ATOM   2831  O OD1 . ASP A 1 416  ? 166.635 143.265 116.874 1.00 0.50  ? 416  ASP A OD1 1 
ATOM   2832  O OD2 . ASP A 1 416  ? 167.656 143.892 115.025 1.00 0.50  ? 416  ASP A OD2 1 
ATOM   2833  N N   . GLY A 1 417  ? 168.887 140.202 118.863 1.00 0.50  ? 417  GLY A N   1 
ATOM   2834  C CA  . GLY A 1 417  ? 168.647 138.755 118.691 1.00 0.50  ? 417  GLY A CA  1 
ATOM   2835  C C   . GLY A 1 417  ? 169.833 138.031 118.071 1.00 0.50  ? 417  GLY A C   1 
ATOM   2836  O O   . GLY A 1 417  ? 169.969 136.816 118.329 1.00 0.50  ? 417  GLY A O   1 
ATOM   2837  N N   . ASP A 1 418  ? 170.661 138.733 117.288 1.00 0.50  ? 418  ASP A N   1 
ATOM   2838  C CA  . ASP A 1 418  ? 171.834 138.157 116.581 1.00 0.50  ? 418  ASP A CA  1 
ATOM   2839  C C   . ASP A 1 418  ? 173.028 138.213 117.538 1.00 0.50  ? 418  ASP A C   1 
ATOM   2840  O O   . ASP A 1 418  ? 173.703 139.260 117.588 1.00 0.50  ? 418  ASP A O   1 
ATOM   2841  C CB  . ASP A 1 418  ? 172.087 138.883 115.256 1.00 0.50  ? 418  ASP A CB  1 
ATOM   2842  C CG  . ASP A 1 418  ? 170.850 139.029 114.386 1.00 0.50  ? 418  ASP A CG  1 
ATOM   2843  O OD1 . ASP A 1 418  ? 169.965 138.150 114.468 1.00 0.50  ? 418  ASP A OD1 1 
ATOM   2844  O OD2 . ASP A 1 418  ? 170.773 140.031 113.644 1.00 0.50  ? 418  ASP A OD2 1 
ATOM   2845  N N   . LEU A 1 419  ? 173.251 137.139 118.299 1.00 0.50  ? 419  LEU A N   1 
ATOM   2846  C CA  . LEU A 1 419  ? 174.318 137.078 119.333 1.00 0.50  ? 419  LEU A CA  1 
ATOM   2847  C C   . LEU A 1 419  ? 175.682 136.991 118.645 1.00 0.50  ? 419  LEU A C   1 
ATOM   2848  O O   . LEU A 1 419  ? 175.812 136.201 117.693 1.00 0.50  ? 419  LEU A O   1 
ATOM   2849  C CB  . LEU A 1 419  ? 174.082 135.870 120.241 1.00 0.50  ? 419  LEU A CB  1 
ATOM   2850  C CG  . LEU A 1 419  ? 174.972 135.763 121.481 1.00 0.50  ? 419  LEU A CG  1 
ATOM   2851  C CD1 . LEU A 1 419  ? 175.230 137.112 122.143 1.00 0.50  ? 419  LEU A CD1 1 
ATOM   2852  C CD2 . LEU A 1 419  ? 174.341 134.817 122.485 1.00 0.50  ? 419  LEU A CD2 1 
ATOM   2853  N N   . THR A 1 420  ? 176.643 137.794 119.103 1.00 0.50  ? 420  THR A N   1 
ATOM   2854  C CA  . THR A 1 420  ? 178.013 137.888 118.539 1.00 0.50  ? 420  THR A CA  1 
ATOM   2855  C C   . THR A 1 420  ? 179.019 137.833 119.689 1.00 0.50  ? 420  THR A C   1 
ATOM   2856  O O   . THR A 1 420  ? 178.689 138.325 120.782 1.00 0.50  ? 420  THR A O   1 
ATOM   2857  C CB  . THR A 1 420  ? 178.149 139.163 117.698 1.00 0.50  ? 420  THR A CB  1 
ATOM   2858  O OG1 . THR A 1 420  ? 177.098 139.153 116.731 1.00 0.50  ? 420  THR A OG1 1 
ATOM   2859  C CG2 . THR A 1 420  ? 179.484 139.292 116.998 1.00 0.50  ? 420  THR A CG2 1 
ATOM   2860  N N   . LEU A 1 421  ? 180.189 137.243 119.444 1.00 0.50  ? 421  LEU A N   1 
ATOM   2861  C CA  . LEU A 1 421  ? 181.327 137.210 120.400 1.00 0.50  ? 421  LEU A CA  1 
ATOM   2862  C C   . LEU A 1 421  ? 182.588 137.665 119.666 1.00 0.50  ? 421  LEU A C   1 
ATOM   2863  O O   . LEU A 1 421  ? 183.053 136.919 118.787 1.00 0.50  ? 421  LEU A O   1 
ATOM   2864  C CB  . LEU A 1 421  ? 181.494 135.793 120.951 1.00 0.50  ? 421  LEU A CB  1 
ATOM   2865  C CG  . LEU A 1 421  ? 182.811 135.521 121.678 1.00 0.50  ? 421  LEU A CG  1 
ATOM   2866  C CD1 . LEU A 1 421  ? 182.945 136.411 122.901 1.00 0.50  ? 421  LEU A CD1 1 
ATOM   2867  C CD2 . LEU A 1 421  ? 182.923 134.056 122.064 1.00 0.50  ? 421  LEU A CD2 1 
ATOM   2868  N N   . ILE A 1 422  ? 183.122 138.828 120.034 1.00 0.50  ? 422  ILE A N   1 
ATOM   2869  C CA  . ILE A 1 422  ? 184.312 139.440 119.377 1.00 0.50  ? 422  ILE A CA  1 
ATOM   2870  C C   . ILE A 1 422  ? 185.511 139.286 120.312 1.00 0.50  ? 422  ILE A C   1 
ATOM   2871  O O   . ILE A 1 422  ? 185.320 139.392 121.534 1.00 0.50  ? 422  ILE A O   1 
ATOM   2872  C CB  . ILE A 1 422  ? 184.036 140.915 119.023 1.00 0.50  ? 422  ILE A CB  1 
ATOM   2873  C CG1 . ILE A 1 422  ? 182.721 141.074 118.251 1.00 0.50  ? 422  ILE A CG1 1 
ATOM   2874  C CG2 . ILE A 1 422  ? 185.212 141.532 118.281 1.00 0.50  ? 422  ILE A CG2 1 
ATOM   2875  C CD1 . ILE A 1 422  ? 181.576 141.621 119.076 1.00 0.50  ? 422  ILE A CD1 1 
ATOM   2876  N N   . TYR A 1 423  ? 186.691 139.032 119.744 1.00 0.50  ? 423  TYR A N   1 
ATOM   2877  C CA  . TYR A 1 423  ? 188.005 139.096 120.436 1.00 0.50  ? 423  TYR A CA  1 
ATOM   2878  C C   . TYR A 1 423  ? 188.818 140.247 119.841 1.00 0.50  ? 423  TYR A C   1 
ATOM   2879  O O   . TYR A 1 423  ? 188.428 140.784 118.789 1.00 0.50  ? 423  TYR A O   1 
ATOM   2880  C CB  . TYR A 1 423  ? 188.728 137.753 120.343 1.00 0.50  ? 423  TYR A CB  1 
ATOM   2881  C CG  . TYR A 1 423  ? 188.131 136.698 121.237 1.00 0.50  ? 423  TYR A CG  1 
ATOM   2882  C CD1 . TYR A 1 423  ? 186.973 136.028 120.877 1.00 0.50  ? 423  TYR A CD1 1 
ATOM   2883  C CD2 . TYR A 1 423  ? 188.699 136.397 122.463 1.00 0.50  ? 423  TYR A CD2 1 
ATOM   2884  C CE1 . TYR A 1 423  ? 186.409 135.067 121.702 1.00 0.50  ? 423  TYR A CE1 1 
ATOM   2885  C CE2 . TYR A 1 423  ? 188.148 135.441 123.302 1.00 0.50  ? 423  TYR A CE2 1 
ATOM   2886  C CZ  . TYR A 1 423  ? 186.999 134.771 122.919 1.00 0.50  ? 423  TYR A CZ  1 
ATOM   2887  O OH  . TYR A 1 423  ? 186.447 133.826 123.734 1.00 0.50  ? 423  TYR A OH  1 
ATOM   2888  N N   . PHE A 1 424  ? 189.911 140.618 120.509 1.00 0.50  ? 424  PHE A N   1 
ATOM   2889  C CA  . PHE A 1 424  ? 190.769 141.776 120.147 1.00 0.50  ? 424  PHE A CA  1 
ATOM   2890  C C   . PHE A 1 424  ? 192.220 141.524 120.563 1.00 2.60  ? 424  PHE A C   1 
ATOM   2891  O O   . PHE A 1 424  ? 192.460 140.831 121.574 1.00 2.89  ? 424  PHE A O   1 
ATOM   2892  C CB  . PHE A 1 424  ? 190.254 143.055 120.811 1.00 0.66  ? 424  PHE A CB  1 
ATOM   2893  C CG  . PHE A 1 424  ? 188.979 143.600 120.222 1.00 0.84  ? 424  PHE A CG  1 
ATOM   2894  C CD1 . PHE A 1 424  ? 188.969 144.156 118.951 1.00 0.94  ? 424  PHE A CD1 1 
ATOM   2895  C CD2 . PHE A 1 424  ? 187.791 143.561 120.937 1.00 1.12  ? 424  PHE A CD2 1 
ATOM   2896  C CE1 . PHE A 1 424  ? 187.796 144.659 118.408 1.00 0.98  ? 424  PHE A CE1 1 
ATOM   2897  C CE2 . PHE A 1 424  ? 186.620 144.066 120.391 1.00 1.02  ? 424  PHE A CE2 1 
ATOM   2898  C CZ  . PHE A 1 424  ? 186.625 144.613 119.130 1.00 0.98  ? 424  PHE A CZ  1 
ATOM   2899  N N   . GLY A 1 425  ? 193.152 142.098 119.797 1.00 5.92  ? 425  GLY A N   1 
ATOM   2900  C CA  . GLY A 1 425  ? 194.593 142.132 120.108 1.00 9.10  ? 425  GLY A CA  1 
ATOM   2901  C C   . GLY A 1 425  ? 195.233 140.757 120.027 1.00 12.50 ? 425  GLY A C   1 
ATOM   2902  O O   . GLY A 1 425  ? 195.980 140.407 120.964 1.00 13.06 ? 425  GLY A O   1 
ATOM   2903  N N   . GLY A 1 426  ? 194.967 140.008 118.949 1.00 16.36 ? 426  GLY A N   1 
ATOM   2904  C CA  . GLY A 1 426  ? 195.572 138.680 118.730 1.00 19.49 ? 426  GLY A CA  1 
ATOM   2905  C C   . GLY A 1 426  ? 197.046 138.769 118.372 1.00 22.68 ? 426  GLY A C   1 
ATOM   2906  O O   . GLY A 1 426  ? 197.869 138.282 119.170 1.00 23.42 ? 426  GLY A O   1 
ATOM   2907  N N   . GLU A 1 427  ? 197.363 139.411 117.243 1.00 26.19 ? 427  GLU A N   1 
ATOM   2908  C CA  . GLU A 1 427  ? 198.738 139.496 116.670 1.00 29.42 ? 427  GLU A CA  1 
ATOM   2909  C C   . GLU A 1 427  ? 198.827 140.676 115.692 1.00 30.93 ? 427  GLU A C   1 
ATOM   2910  O O   . GLU A 1 427  ? 197.863 141.458 115.618 1.00 30.96 ? 427  GLU A O   1 
ATOM   2911  C CB  . GLU A 1 427  ? 199.107 138.176 115.981 1.00 31.33 ? 427  GLU A CB  1 
ATOM   2912  C CG  . GLU A 1 427  ? 199.828 137.189 116.884 1.00 32.52 ? 427  GLU A CG  1 
ATOM   2913  C CD  . GLU A 1 427  ? 201.297 137.488 117.136 1.00 33.44 ? 427  GLU A CD  1 
ATOM   2914  O OE1 . GLU A 1 427  ? 202.024 137.759 116.159 1.00 34.33 ? 427  GLU A OE1 1 
ATOM   2915  O OE2 . GLU A 1 427  ? 201.712 137.447 118.313 1.00 33.60 ? 427  GLU A OE2 1 
ATOM   2916  N N   . GLU A 1 428  ? 199.971 140.812 115.012 1.00 32.84 ? 428  GLU A N   1 
ATOM   2917  C CA  . GLU A 1 428  ? 200.189 141.721 113.853 1.00 34.05 ? 428  GLU A CA  1 
ATOM   2918  C C   . GLU A 1 428  ? 200.102 140.908 112.555 1.00 33.94 ? 428  GLU A C   1 
ATOM   2919  O O   . GLU A 1 428  ? 200.704 139.815 112.505 1.00 34.22 ? 428  GLU A O   1 
ATOM   2920  C CB  . GLU A 1 428  ? 201.552 142.407 113.961 1.00 35.15 ? 428  GLU A CB  1 
ATOM   2921  C CG  . GLU A 1 428  ? 201.553 143.612 114.886 1.00 36.00 ? 428  GLU A CG  1 
ATOM   2922  C CD  . GLU A 1 428  ? 201.038 144.908 114.277 1.00 36.56 ? 428  GLU A CD  1 
ATOM   2923  O OE1 . GLU A 1 428  ? 201.204 145.106 113.055 1.00 36.56 ? 428  GLU A OE1 1 
ATOM   2924  O OE2 . GLU A 1 428  ? 200.474 145.725 115.032 1.00 36.84 ? 428  GLU A OE2 1 
ATOM   2925  N N   . CYS A 1 429  ? 199.384 141.430 111.555 1.00 33.26 ? 429  CYS A N   1 
ATOM   2926  C CA  . CYS A 1 429  ? 199.278 140.864 110.180 1.00 32.45 ? 429  CYS A CA  1 
ATOM   2927  C C   . CYS A 1 429  ? 200.015 141.790 109.198 1.00 34.21 ? 429  CYS A C   1 
ATOM   2928  O O   . CYS A 1 429  ? 200.659 142.751 109.669 1.00 34.43 ? 429  CYS A O   1 
ATOM   2929  C CB  . CYS A 1 429  ? 197.818 140.610 109.812 1.00 29.89 ? 429  CYS A CB  1 
ATOM   2930  S SG  . CYS A 1 429  ? 196.776 142.092 109.787 1.00 26.52 ? 429  CYS A SG  1 
ATOM   2931  N N   . SER A 1 430  ? 199.928 141.516 107.891 1.00 36.20 ? 430  SER A N   1 
ATOM   2932  C CA  . SER A 1 430  ? 200.831 142.058 106.836 1.00 37.76 ? 430  SER A CA  1 
ATOM   2933  C C   . SER A 1 430  ? 200.511 143.519 106.468 1.00 38.57 ? 430  SER A C   1 
ATOM   2934  O O   . SER A 1 430  ? 201.251 144.069 105.625 1.00 38.58 ? 430  SER A O   1 
ATOM   2935  C CB  . SER A 1 430  ? 200.803 141.165 105.614 1.00 38.34 ? 430  SER A CB  1 
ATOM   2936  O OG  . SER A 1 430  ? 201.642 141.669 104.584 1.00 38.63 ? 430  SER A OG  1 
ATOM   2937  N N   . SER A 1 431  ? 199.479 144.131 107.066 1.00 39.05 ? 431  SER A N   1 
ATOM   2938  C CA  . SER A 1 431  ? 199.035 145.528 106.798 1.00 38.78 ? 431  SER A CA  1 
ATOM   2939  C C   . SER A 1 431  ? 199.407 146.463 107.958 1.00 37.72 ? 431  SER A C   1 
ATOM   2940  O O   . SER A 1 431  ? 199.911 147.571 107.676 1.00 36.88 ? 431  SER A O   1 
ATOM   2941  C CB  . SER A 1 431  ? 197.554 145.570 106.518 1.00 39.32 ? 431  SER A CB  1 
ATOM   2942  O OG  . SER A 1 431  ? 196.817 144.987 107.583 1.00 39.62 ? 431  SER A OG  1 
ATOM   2943  N N   . GLY A 1 432  ? 199.186 146.024 109.204 1.00 36.62 ? 432  GLY A N   1 
ATOM   2944  C CA  . GLY A 1 432  ? 199.249 146.863 110.419 1.00 35.83 ? 432  GLY A CA  1 
ATOM   2945  C C   . GLY A 1 432  ? 198.010 146.728 111.293 1.00 34.95 ? 432  GLY A C   1 
ATOM   2946  O O   . GLY A 1 432  ? 198.001 147.341 112.381 1.00 34.84 ? 432  GLY A O   1 
ATOM   2947  N N   . PHE A 1 433  ? 197.001 145.968 110.848 1.00 33.48 ? 433  PHE A N   1 
ATOM   2948  C CA  . PHE A 1 433  ? 195.762 145.684 111.618 1.00 31.78 ? 433  PHE A CA  1 
ATOM   2949  C C   . PHE A 1 433  ? 196.078 144.694 112.739 1.00 28.19 ? 433  PHE A C   1 
ATOM   2950  O O   . PHE A 1 433  ? 196.727 143.660 112.470 1.00 27.11 ? 433  PHE A O   1 
ATOM   2951  C CB  . PHE A 1 433  ? 194.645 145.140 110.720 1.00 33.42 ? 433  PHE A CB  1 
ATOM   2952  C CG  . PHE A 1 433  ? 193.962 146.167 109.853 1.00 35.13 ? 433  PHE A CG  1 
ATOM   2953  C CD1 . PHE A 1 433  ? 193.570 147.396 110.368 1.00 36.09 ? 433  PHE A CD1 1 
ATOM   2954  C CD2 . PHE A 1 433  ? 193.687 145.891 108.523 1.00 36.02 ? 433  PHE A CD2 1 
ATOM   2955  C CE1 . PHE A 1 433  ? 192.939 148.333 109.565 1.00 36.83 ? 433  PHE A CE1 1 
ATOM   2956  C CE2 . PHE A 1 433  ? 193.048 146.826 107.722 1.00 36.80 ? 433  PHE A CE2 1 
ATOM   2957  C CZ  . PHE A 1 433  ? 192.677 148.045 108.245 1.00 37.19 ? 433  PHE A CZ  1 
ATOM   2958  N N   . GLN A 1 434  ? 195.641 145.017 113.960 1.00 24.58 ? 434  GLN A N   1 
ATOM   2959  C CA  . GLN A 1 434  ? 195.631 144.056 115.090 1.00 22.18 ? 434  GLN A CA  1 
ATOM   2960  C C   . GLN A 1 434  ? 194.744 142.916 114.571 1.00 18.84 ? 434  GLN A C   1 
ATOM   2961  O O   . GLN A 1 434  ? 193.649 143.206 114.024 1.00 18.69 ? 434  GLN A O   1 
ATOM   2962  C CB  . GLN A 1 434  ? 195.230 144.727 116.409 1.00 23.12 ? 434  GLN A CB  1 
ATOM   2963  C CG  . GLN A 1 434  ? 196.397 145.442 117.087 1.00 23.87 ? 434  GLN A CG  1 
ATOM   2964  C CD  . GLN A 1 434  ? 196.268 145.562 118.587 1.00 24.27 ? 434  GLN A CD  1 
ATOM   2965  O OE1 . GLN A 1 434  ? 195.188 145.428 119.159 1.00 24.72 ? 434  GLN A OE1 1 
ATOM   2966  N NE2 . GLN A 1 434  ? 197.387 145.822 119.243 1.00 24.35 ? 434  GLN A NE2 1 
ATOM   2967  N N   . ARG A 1 435  ? 195.245 141.681 114.677 1.00 14.83 ? 435  ARG A N   1 
ATOM   2968  C CA  . ARG A 1 435  ? 194.523 140.437 114.318 1.00 11.38 ? 435  ARG A CA  1 
ATOM   2969  C C   . ARG A 1 435  ? 193.487 140.194 115.420 1.00 7.03  ? 435  ARG A C   1 
ATOM   2970  O O   . ARG A 1 435  ? 193.874 139.760 116.528 1.00 7.06  ? 435  ARG A O   1 
ATOM   2971  C CB  . ARG A 1 435  ? 195.524 139.296 114.107 1.00 13.10 ? 435  ARG A CB  1 
ATOM   2972  C CG  . ARG A 1 435  ? 194.942 138.014 113.532 1.00 14.36 ? 435  ARG A CG  1 
ATOM   2973  C CD  . ARG A 1 435  ? 196.066 137.070 113.134 1.00 15.16 ? 435  ARG A CD  1 
ATOM   2974  N NE  . ARG A 1 435  ? 196.511 137.252 111.753 1.00 15.42 ? 435  ARG A NE  1 
ATOM   2975  C CZ  . ARG A 1 435  ? 197.743 137.033 111.286 1.00 15.88 ? 435  ARG A CZ  1 
ATOM   2976  N NH1 . ARG A 1 435  ? 198.722 136.637 112.086 1.00 15.85 ? 435  ARG A NH1 1 
ATOM   2977  N NH2 . ARG A 1 435  ? 197.997 137.230 110.002 1.00 16.19 ? 435  ARG A NH2 1 
ATOM   2978  N N   . MET A 1 436  ? 192.243 140.585 115.135 1.00 2.99  ? 436  MET A N   1 
ATOM   2979  C CA  . MET A 1 436  ? 191.040 140.323 115.968 1.00 0.63  ? 436  MET A CA  1 
ATOM   2980  C C   . MET A 1 436  ? 190.297 139.141 115.341 1.00 0.50  ? 436  MET A C   1 
ATOM   2981  O O   . MET A 1 436  ? 190.747 138.663 114.282 1.00 0.50  ? 436  MET A O   1 
ATOM   2982  C CB  . MET A 1 436  ? 190.119 141.548 116.050 1.00 1.97  ? 436  MET A CB  1 
ATOM   2983  C CG  . MET A 1 436  ? 189.783 142.187 114.711 1.00 2.97  ? 436  MET A CG  1 
ATOM   2984  S SD  . MET A 1 436  ? 188.483 143.439 114.848 1.00 3.97  ? 436  MET A SD  1 
ATOM   2985  C CE  . MET A 1 436  ? 187.046 142.413 115.154 1.00 4.48  ? 436  MET A CE  1 
ATOM   2986  N N   . SER A 1 437  ? 189.227 138.672 115.983 1.00 0.50  ? 437  SER A N   1 
ATOM   2987  C CA  . SER A 1 437  ? 188.377 137.556 115.491 1.00 0.50  ? 437  SER A CA  1 
ATOM   2988  C C   . SER A 1 437  ? 186.976 137.674 116.088 1.00 0.50  ? 437  SER A C   1 
ATOM   2989  O O   . SER A 1 437  ? 186.881 137.857 117.316 1.00 0.50  ? 437  SER A O   1 
ATOM   2990  C CB  . SER A 1 437  ? 188.988 136.224 115.827 1.00 0.50  ? 437  SER A CB  1 
ATOM   2991  O OG  . SER A 1 437  ? 188.808 135.926 117.203 1.00 0.50  ? 437  SER A OG  1 
ATOM   2992  N N   . VAL A 1 438  ? 185.940 137.561 115.255 1.00 0.50  ? 438  VAL A N   1 
ATOM   2993  C CA  . VAL A 1 438  ? 184.520 137.571 115.715 1.00 0.50  ? 438  VAL A CA  1 
ATOM   2994  C C   . VAL A 1 438  ? 183.991 136.139 115.643 1.00 0.50  ? 438  VAL A C   1 
ATOM   2995  O O   . VAL A 1 438  ? 184.545 135.350 114.869 1.00 0.50  ? 438  VAL A O   1 
ATOM   2996  C CB  . VAL A 1 438  ? 183.646 138.556 114.913 1.00 0.50  ? 438  VAL A CB  1 
ATOM   2997  C CG1 . VAL A 1 438  ? 184.288 139.931 114.838 1.00 0.50  ? 438  VAL A CG1 1 
ATOM   2998  C CG2 . VAL A 1 438  ? 183.313 138.057 113.517 1.00 0.50  ? 438  VAL A CG2 1 
ATOM   2999  N N   . ILE A 1 439  ? 182.970 135.836 116.444 1.00 0.50  ? 439  ILE A N   1 
ATOM   3000  C CA  . ILE A 1 439  ? 182.205 134.554 116.422 1.00 0.50  ? 439  ILE A CA  1 
ATOM   3001  C C   . ILE A 1 439  ? 180.719 134.916 116.463 1.00 0.50  ? 439  ILE A C   1 
ATOM   3002  O O   . ILE A 1 439  ? 180.296 135.553 117.446 1.00 0.50  ? 439  ILE A O   1 
ATOM   3003  C CB  . ILE A 1 439  ? 182.629 133.632 117.585 1.00 0.50  ? 439  ILE A CB  1 
ATOM   3004  C CG1 . ILE A 1 439  ? 184.028 133.049 117.354 1.00 0.50  ? 439  ILE A CG1 1 
ATOM   3005  C CG2 . ILE A 1 439  ? 181.601 132.531 117.824 1.00 0.50  ? 439  ILE A CG2 1 
ATOM   3006  C CD1 . ILE A 1 439  ? 184.857 132.911 118.608 1.00 0.50  ? 439  ILE A CD1 1 
ATOM   3007  N N   . ASN A 1 440  ? 179.973 134.529 115.429 1.00 0.50  ? 440  ASN A N   1 
ATOM   3008  C CA  . ASN A 1 440  ? 178.518 134.796 115.290 1.00 0.50  ? 440  ASN A CA  1 
ATOM   3009  C C   . ASN A 1 440  ? 177.759 133.519 115.654 1.00 0.50  ? 440  ASN A C   1 
ATOM   3010  O O   . ASN A 1 440  ? 177.875 132.533 114.903 1.00 0.50  ? 440  ASN A O   1 
ATOM   3011  C CB  . ASN A 1 440  ? 178.178 135.265 113.876 1.00 0.50  ? 440  ASN A CB  1 
ATOM   3012  C CG  . ASN A 1 440  ? 179.151 136.297 113.350 1.00 0.50  ? 440  ASN A CG  1 
ATOM   3013  O OD1 . ASN A 1 440  ? 179.704 137.083 114.117 1.00 0.50  ? 440  ASN A OD1 1 
ATOM   3014  N ND2 . ASN A 1 440  ? 179.373 136.296 112.046 1.00 0.50  ? 440  ASN A ND2 1 
ATOM   3015  N N   . PHE A 1 441  ? 177.023 133.530 116.766 1.00 0.50  ? 441  PHE A N   1 
ATOM   3016  C CA  . PHE A 1 441  ? 176.234 132.363 117.234 1.00 0.50  ? 441  PHE A CA  1 
ATOM   3017  C C   . PHE A 1 441  ? 174.909 132.316 116.475 1.00 0.50  ? 441  PHE A C   1 
ATOM   3018  O O   . PHE A 1 441  ? 174.437 133.369 116.005 1.00 0.50  ? 441  PHE A O   1 
ATOM   3019  C CB  . PHE A 1 441  ? 176.045 132.400 118.750 1.00 0.50  ? 441  PHE A CB  1 
ATOM   3020  C CG  . PHE A 1 441  ? 177.337 132.195 119.495 1.00 0.50  ? 441  PHE A CG  1 
ATOM   3021  C CD1 . PHE A 1 441  ? 177.976 130.966 119.467 1.00 0.50  ? 441  PHE A CD1 1 
ATOM   3022  C CD2 . PHE A 1 441  ? 177.938 133.237 120.183 1.00 0.50  ? 441  PHE A CD2 1 
ATOM   3023  C CE1 . PHE A 1 441  ? 179.176 130.775 120.133 1.00 0.50  ? 441  PHE A CE1 1 
ATOM   3024  C CE2 . PHE A 1 441  ? 179.137 133.044 120.852 1.00 0.50  ? 441  PHE A CE2 1 
ATOM   3025  C CZ  . PHE A 1 441  ? 179.754 131.815 120.825 1.00 0.50  ? 441  PHE A CZ  1 
ATOM   3026  N N   . GLU A 1 442  ? 174.352 131.112 116.344 1.00 0.50  ? 442  GLU A N   1 
ATOM   3027  C CA  . GLU A 1 442  ? 173.064 130.857 115.654 1.00 0.50  ? 442  GLU A CA  1 
ATOM   3028  C C   . GLU A 1 442  ? 172.173 130.073 116.616 1.00 0.50  ? 442  GLU A C   1 
ATOM   3029  O O   . GLU A 1 442  ? 172.696 129.185 117.314 1.00 0.50  ? 442  GLU A O   1 
ATOM   3030  C CB  . GLU A 1 442  ? 173.311 130.130 114.332 1.00 0.50  ? 442  GLU A CB  1 
ATOM   3031  C CG  . GLU A 1 442  ? 174.046 130.980 113.310 1.00 0.50  ? 442  GLU A CG  1 
ATOM   3032  C CD  . GLU A 1 442  ? 173.918 130.520 111.865 1.00 0.50  ? 442  GLU A CD  1 
ATOM   3033  O OE1 . GLU A 1 442  ? 172.856 129.970 111.504 1.00 0.50  ? 442  GLU A OE1 1 
ATOM   3034  O OE2 . GLU A 1 442  ? 174.881 130.720 111.098 1.00 0.50  ? 442  GLU A OE2 1 
ATOM   3035  N N   . CYS A 1 443  ? 170.878 130.391 116.640 1.00 0.50  ? 443  CYS A N   1 
ATOM   3036  C CA  . CYS A 1 443  ? 169.884 129.783 117.563 1.00 0.50  ? 443  CYS A CA  1 
ATOM   3037  C C   . CYS A 1 443  ? 169.509 128.439 116.922 1.00 0.50  ? 443  CYS A C   1 
ATOM   3038  O O   . CYS A 1 443  ? 168.405 128.329 116.347 1.00 0.50  ? 443  CYS A O   1 
ATOM   3039  C CB  . CYS A 1 443  ? 168.696 130.724 117.763 1.00 0.50  ? 443  CYS A CB  1 
ATOM   3040  S SG  . CYS A 1 443  ? 167.851 130.618 119.367 1.00 0.50  ? 443  CYS A SG  1 
ATOM   3041  N N   . ASN A 1 444  ? 170.419 127.462 117.015 1.00 0.83  ? 444  ASN A N   1 
ATOM   3042  C CA  . ASN A 1 444  ? 170.266 126.078 116.489 1.00 3.65  ? 444  ASN A CA  1 
ATOM   3043  C C   . ASN A 1 444  ? 169.952 125.148 117.668 1.00 5.14  ? 444  ASN A C   1 
ATOM   3044  O O   . ASN A 1 444  ? 170.885 124.828 118.431 1.00 4.83  ? 444  ASN A O   1 
ATOM   3045  C CB  . ASN A 1 444  ? 171.509 125.658 115.697 1.00 5.39  ? 444  ASN A CB  1 
ATOM   3046  C CG  . ASN A 1 444  ? 171.516 124.195 115.308 1.00 7.27  ? 444  ASN A CG  1 
ATOM   3047  O OD1 . ASN A 1 444  ? 172.002 123.357 116.064 1.00 7.14  ? 444  ASN A OD1 1 
ATOM   3048  N ND2 . ASN A 1 444  ? 170.994 123.885 114.130 1.00 10.75 ? 444  ASN A ND2 1 
ATOM   3049  N N   . GLN A 1 445  ? 168.690 124.720 117.793 1.00 7.34  ? 445  GLN A N   1 
ATOM   3050  C CA  . GLN A 1 445  ? 168.148 124.040 119.003 1.00 9.29  ? 445  GLN A CA  1 
ATOM   3051  C C   . GLN A 1 445  ? 168.770 122.643 119.126 1.00 9.87  ? 445  GLN A C   1 
ATOM   3052  O O   . GLN A 1 445  ? 169.475 122.402 120.127 1.00 9.84  ? 445  GLN A O   1 
ATOM   3053  C CB  . GLN A 1 445  ? 166.617 123.977 118.956 1.00 10.47 ? 445  GLN A CB  1 
ATOM   3054  C CG  . GLN A 1 445  ? 165.974 123.752 120.319 1.00 11.10 ? 445  GLN A CG  1 
ATOM   3055  C CD  . GLN A 1 445  ? 166.038 124.985 121.187 1.00 11.60 ? 445  GLN A CD  1 
ATOM   3056  O OE1 . GLN A 1 445  ? 166.910 125.123 122.041 1.00 11.92 ? 445  GLN A OE1 1 
ATOM   3057  N NE2 . GLN A 1 445  ? 165.120 125.909 120.955 1.00 11.75 ? 445  GLN A NE2 1 
ATOM   3058  N N   . THR A 1 446  ? 168.520 121.771 118.145 1.00 10.62 ? 446  THR A N   1 
ATOM   3059  C CA  . THR A 1 446  ? 168.981 120.354 118.118 1.00 11.20 ? 446  THR A CA  1 
ATOM   3060  C C   . THR A 1 446  ? 170.386 120.316 117.501 1.00 10.30 ? 446  THR A C   1 
ATOM   3061  O O   . THR A 1 446  ? 170.517 119.924 116.322 1.00 10.52 ? 446  THR A O   1 
ATOM   3062  C CB  . THR A 1 446  ? 167.946 119.458 117.420 1.00 12.23 ? 446  THR A CB  1 
ATOM   3063  O OG1 . THR A 1 446  ? 167.438 120.143 116.274 1.00 12.45 ? 446  THR A OG1 1 
ATOM   3064  C CG2 . THR A 1 446  ? 166.796 119.080 118.328 1.00 12.45 ? 446  THR A CG2 1 
ATOM   3065  N N   . ALA A 1 447  ? 171.391 120.720 118.286 1.00 8.67  ? 447  ALA A N   1 
ATOM   3066  C CA  . ALA A 1 447  ? 172.804 120.883 117.866 1.00 7.36  ? 447  ALA A CA  1 
ATOM   3067  C C   . ALA A 1 447  ? 173.590 119.591 118.111 1.00 6.58  ? 447  ALA A C   1 
ATOM   3068  O O   . ALA A 1 447  ? 173.164 118.782 118.962 1.00 6.65  ? 447  ALA A O   1 
ATOM   3069  C CB  . ALA A 1 447  ? 173.431 122.037 118.608 1.00 7.40  ? 447  ALA A CB  1 
ATOM   3070  N N   . GLY A 1 448  ? 174.708 119.432 117.396 1.00 5.72  ? 448  GLY A N   1 
ATOM   3071  C CA  . GLY A 1 448  ? 175.669 118.326 117.575 1.00 5.19  ? 448  GLY A CA  1 
ATOM   3072  C C   . GLY A 1 448  ? 176.561 118.540 118.788 1.00 5.00  ? 448  GLY A C   1 
ATOM   3073  O O   . GLY A 1 448  ? 176.414 119.584 119.462 1.00 4.42  ? 448  GLY A O   1 
ATOM   3074  N N   . ASN A 1 449  ? 177.442 117.572 119.064 1.00 5.21  ? 449  ASN A N   1 
ATOM   3075  C CA  . ASN A 1 449  ? 178.406 117.575 120.201 1.00 5.63  ? 449  ASN A CA  1 
ATOM   3076  C C   . ASN A 1 449  ? 177.642 117.695 121.530 1.00 6.26  ? 449  ASN A C   1 
ATOM   3077  O O   . ASN A 1 449  ? 178.168 118.343 122.460 1.00 6.36  ? 449  ASN A O   1 
ATOM   3078  C CB  . ASN A 1 449  ? 179.468 118.664 120.015 1.00 5.37  ? 449  ASN A CB  1 
ATOM   3079  C CG  . ASN A 1 449  ? 180.253 118.510 118.728 1.00 5.16  ? 449  ASN A CG  1 
ATOM   3080  O OD1 . ASN A 1 449  ? 180.537 117.395 118.293 1.00 4.80  ? 449  ASN A OD1 1 
ATOM   3081  N ND2 . ASN A 1 449  ? 180.612 119.624 118.112 1.00 4.85  ? 449  ASN A ND2 1 
ATOM   3082  N N   . ASN A 1 450  ? 176.455 117.077 121.609 1.00 7.22  ? 450  ASN A N   1 
ATOM   3083  C CA  . ASN A 1 450  ? 175.570 117.041 122.807 1.00 7.98  ? 450  ASN A CA  1 
ATOM   3084  C C   . ASN A 1 450  ? 175.090 118.466 123.133 1.00 7.44  ? 450  ASN A C   1 
ATOM   3085  O O   . ASN A 1 450  ? 175.204 118.886 124.305 1.00 7.63  ? 450  ASN A O   1 
ATOM   3086  C CB  . ASN A 1 450  ? 176.266 116.329 123.975 1.00 8.92  ? 450  ASN A CB  1 
ATOM   3087  C CG  . ASN A 1 450  ? 175.298 115.689 124.950 1.00 9.58  ? 450  ASN A CG  1 
ATOM   3088  O OD1 . ASN A 1 450  ? 174.334 116.315 125.383 1.00 9.99  ? 450  ASN A OD1 1 
ATOM   3089  N ND2 . ASN A 1 450  ? 175.550 114.438 125.303 1.00 9.74  ? 450  ASN A ND2 1 
ATOM   3090  N N   . GLY A 1 451  ? 174.571 119.180 122.126 1.00 6.43  ? 451  GLY A N   1 
ATOM   3091  C CA  . GLY A 1 451  ? 173.888 120.482 122.282 1.00 5.50  ? 451  GLY A CA  1 
ATOM   3092  C C   . GLY A 1 451  ? 174.838 121.667 122.373 1.00 4.38  ? 451  GLY A C   1 
ATOM   3093  O O   . GLY A 1 451  ? 174.431 122.683 122.975 1.00 4.26  ? 451  GLY A O   1 
ATOM   3094  N N   . ARG A 1 452  ? 176.044 121.563 121.800 1.00 3.05  ? 452  ARG A N   1 
ATOM   3095  C CA  . ARG A 1 452  ? 177.070 122.647 121.804 1.00 1.95  ? 452  ARG A CA  1 
ATOM   3096  C C   . ARG A 1 452  ? 177.387 123.081 120.368 1.00 0.50  ? 452  ARG A C   1 
ATOM   3097  O O   . ARG A 1 452  ? 177.475 124.298 120.138 1.00 0.50  ? 452  ARG A O   1 
ATOM   3098  C CB  . ARG A 1 452  ? 178.329 122.192 122.548 1.00 2.72  ? 452  ARG A CB  1 
ATOM   3099  C CG  . ARG A 1 452  ? 178.087 121.907 124.024 1.00 3.53  ? 452  ARG A CG  1 
ATOM   3100  C CD  . ARG A 1 452  ? 179.309 121.397 124.762 1.00 4.22  ? 452  ARG A CD  1 
ATOM   3101  N NE  . ARG A 1 452  ? 179.831 120.172 124.161 1.00 4.83  ? 452  ARG A NE  1 
ATOM   3102  C CZ  . ARG A 1 452  ? 180.943 120.060 123.427 1.00 5.34  ? 452  ARG A CZ  1 
ATOM   3103  N NH1 . ARG A 1 452  ? 181.725 121.101 123.190 1.00 5.24  ? 452  ARG A NH1 1 
ATOM   3104  N NH2 . ARG A 1 452  ? 181.289 118.878 122.945 1.00 5.71  ? 452  ARG A NH2 1 
ATOM   3105  N N   . GLY A 1 453  ? 177.572 122.127 119.451 1.00 0.50  ? 453  GLY A N   1 
ATOM   3106  C CA  . GLY A 1 453  ? 177.834 122.387 118.022 1.00 0.50  ? 453  GLY A CA  1 
ATOM   3107  C C   . GLY A 1 453  ? 179.262 122.846 117.790 1.00 0.50  ? 453  GLY A C   1 
ATOM   3108  O O   . GLY A 1 453  ? 179.971 123.113 118.783 1.00 0.50  ? 453  GLY A O   1 
ATOM   3109  N N   . ALA A 1 454  ? 179.673 122.928 116.522 1.00 0.50  ? 454  ALA A N   1 
ATOM   3110  C CA  . ALA A 1 454  ? 181.071 123.175 116.097 1.00 0.50  ? 454  ALA A CA  1 
ATOM   3111  C C   . ALA A 1 454  ? 181.152 124.483 115.315 1.00 0.50  ? 454  ALA A C   1 
ATOM   3112  O O   . ALA A 1 454  ? 180.231 124.812 114.568 1.00 0.50  ? 454  ALA A O   1 
ATOM   3113  C CB  . ALA A 1 454  ? 181.563 122.006 115.282 1.00 0.50  ? 454  ALA A CB  1 
ATOM   3114  N N   . PRO A 1 455  ? 182.247 125.267 115.460 1.00 0.50  ? 455  PRO A N   1 
ATOM   3115  C CA  . PRO A 1 455  ? 182.418 126.507 114.704 1.00 0.50  ? 455  PRO A CA  1 
ATOM   3116  C C   . PRO A 1 455  ? 182.845 126.250 113.252 1.00 0.50  ? 455  PRO A C   1 
ATOM   3117  O O   . PRO A 1 455  ? 183.824 125.559 113.037 1.00 0.50  ? 455  PRO A O   1 
ATOM   3118  C CB  . PRO A 1 455  ? 183.530 127.232 115.470 1.00 0.50  ? 455  PRO A CB  1 
ATOM   3119  C CG  . PRO A 1 455  ? 184.373 126.104 116.017 1.00 0.50  ? 455  PRO A CG  1 
ATOM   3120  C CD  . PRO A 1 455  ? 183.382 125.012 116.362 1.00 0.50  ? 455  PRO A CD  1 
ATOM   3121  N N   . VAL A 1 456  ? 182.089 126.806 112.306 1.00 0.50  ? 456  VAL A N   1 
ATOM   3122  C CA  . VAL A 1 456  ? 182.427 126.855 110.854 1.00 0.50  ? 456  VAL A CA  1 
ATOM   3123  C C   . VAL A 1 456  ? 183.025 128.236 110.577 1.00 0.50  ? 456  VAL A C   1 
ATOM   3124  O O   . VAL A 1 456  ? 182.448 129.241 111.058 1.00 0.50  ? 456  VAL A O   1 
ATOM   3125  C CB  . VAL A 1 456  ? 181.201 126.581 109.961 1.00 0.50  ? 456  VAL A CB  1 
ATOM   3126  C CG1 . VAL A 1 456  ? 181.605 126.324 108.516 1.00 0.50  ? 456  VAL A CG1 1 
ATOM   3127  C CG2 . VAL A 1 456  ? 180.353 125.430 110.485 1.00 0.50  ? 456  VAL A CG2 1 
ATOM   3128  N N   . PHE A 1 457  ? 184.140 128.277 109.846 1.00 0.50  ? 457  PHE A N   1 
ATOM   3129  C CA  . PHE A 1 457  ? 184.841 129.527 109.454 1.00 0.50  ? 457  PHE A CA  1 
ATOM   3130  C C   . PHE A 1 457  ? 184.243 130.035 108.137 1.00 0.50  ? 457  PHE A C   1 
ATOM   3131  O O   . PHE A 1 457  ? 184.072 129.221 107.208 1.00 0.50  ? 457  PHE A O   1 
ATOM   3132  C CB  . PHE A 1 457  ? 186.350 129.296 109.358 1.00 0.50  ? 457  PHE A CB  1 
ATOM   3133  C CG  . PHE A 1 457  ? 187.075 130.325 108.531 1.00 0.50  ? 457  PHE A CG  1 
ATOM   3134  C CD1 . PHE A 1 457  ? 187.133 131.650 108.937 1.00 0.50  ? 457  PHE A CD1 1 
ATOM   3135  C CD2 . PHE A 1 457  ? 187.678 129.971 107.334 1.00 0.50  ? 457  PHE A CD2 1 
ATOM   3136  C CE1 . PHE A 1 457  ? 187.794 132.597 108.169 1.00 0.50  ? 457  PHE A CE1 1 
ATOM   3137  C CE2 . PHE A 1 457  ? 188.338 130.918 106.568 1.00 0.50  ? 457  PHE A CE2 1 
ATOM   3138  C CZ  . PHE A 1 457  ? 188.396 132.226 106.987 1.00 0.50  ? 457  PHE A CZ  1 
ATOM   3139  N N   . THR A 1 458  ? 183.925 131.333 108.078 1.00 0.50  ? 458  THR A N   1 
ATOM   3140  C CA  . THR A 1 458  ? 183.390 132.037 106.879 1.00 0.50  ? 458  THR A CA  1 
ATOM   3141  C C   . THR A 1 458  ? 184.100 133.392 106.714 1.00 0.50  ? 458  THR A C   1 
ATOM   3142  O O   . THR A 1 458  ? 183.833 134.287 107.525 1.00 0.50  ? 458  THR A O   1 
ATOM   3143  C CB  . THR A 1 458  ? 181.862 132.198 106.965 1.00 0.50  ? 458  THR A CB  1 
ATOM   3144  O OG1 . THR A 1 458  ? 181.546 132.967 108.127 1.00 0.50  ? 458  THR A OG1 1 
ATOM   3145  C CG2 . THR A 1 458  ? 181.118 130.881 107.021 1.00 0.50  ? 458  THR A CG2 1 
ATOM   3146  N N   . GLY A 1 459  ? 184.988 133.519 105.717 1.00 0.50  ? 459  GLY A N   1 
ATOM   3147  C CA  . GLY A 1 459  ? 185.355 134.800 105.069 1.00 0.50  ? 459  GLY A CA  1 
ATOM   3148  C C   . GLY A 1 459  ? 186.310 135.722 105.831 1.00 0.50  ? 459  GLY A C   1 
ATOM   3149  O O   . GLY A 1 459  ? 185.854 136.797 106.327 1.00 0.50  ? 459  GLY A O   1 
ATOM   3150  N N   . GLU A 1 460  ? 187.588 135.339 105.928 1.00 0.50  ? 460  GLU A N   1 
ATOM   3151  C CA  . GLU A 1 460  ? 188.636 136.188 106.556 1.00 0.50  ? 460  GLU A CA  1 
ATOM   3152  C C   . GLU A 1 460  ? 188.828 137.447 105.701 1.00 0.50  ? 460  GLU A C   1 
ATOM   3153  O O   . GLU A 1 460  ? 188.996 137.293 104.476 1.00 0.50  ? 460  GLU A O   1 
ATOM   3154  C CB  . GLU A 1 460  ? 189.944 135.407 106.682 1.00 0.50  ? 460  GLU A CB  1 
ATOM   3155  C CG  . GLU A 1 460  ? 191.090 136.203 107.270 1.00 0.50  ? 460  GLU A CG  1 
ATOM   3156  C CD  . GLU A 1 460  ? 191.814 137.182 106.364 1.00 0.50  ? 460  GLU A CD  1 
ATOM   3157  O OE1 . GLU A 1 460  ? 192.016 136.854 105.176 1.00 0.50  ? 460  GLU A OE1 1 
ATOM   3158  O OE2 . GLU A 1 460  ? 192.182 138.268 106.851 1.00 0.50  ? 460  GLU A OE2 1 
ATOM   3159  N N   . VAL A 1 461  ? 188.794 138.633 106.320 1.00 0.50  ? 461  VAL A N   1 
ATOM   3160  C CA  . VAL A 1 461  ? 189.218 139.927 105.698 1.00 0.50  ? 461  VAL A CA  1 
ATOM   3161  C C   . VAL A 1 461  ? 190.134 140.671 106.677 1.00 0.50  ? 461  VAL A C   1 
ATOM   3162  O O   . VAL A 1 461  ? 189.768 140.772 107.859 1.00 0.50  ? 461  VAL A O   1 
ATOM   3163  C CB  . VAL A 1 461  ? 188.022 140.809 105.278 1.00 0.50  ? 461  VAL A CB  1 
ATOM   3164  C CG1 . VAL A 1 461  ? 187.156 141.254 106.451 1.00 0.50  ? 461  VAL A CG1 1 
ATOM   3165  C CG2 . VAL A 1 461  ? 188.474 142.017 104.471 1.00 0.50  ? 461  VAL A CG2 1 
ATOM   3166  N N   . ASP A 1 462  ? 191.272 141.177 106.189 1.00 0.50  ? 462  ASP A N   1 
ATOM   3167  C CA  . ASP A 1 462  ? 192.131 142.163 106.902 1.00 2.99  ? 462  ASP A CA  1 
ATOM   3168  C C   . ASP A 1 462  ? 192.530 141.622 108.284 1.00 5.55  ? 462  ASP A C   1 
ATOM   3169  O O   . ASP A 1 462  ? 192.411 142.372 109.276 1.00 5.73  ? 462  ASP A O   1 
ATOM   3170  C CB  . ASP A 1 462  ? 191.407 143.511 106.994 1.00 4.01  ? 462  ASP A CB  1 
ATOM   3171  C CG  . ASP A 1 462  ? 191.164 144.192 105.657 1.00 4.40  ? 462  ASP A CG  1 
ATOM   3172  O OD1 . ASP A 1 462  ? 191.731 143.731 104.644 1.00 4.67  ? 462  ASP A OD1 1 
ATOM   3173  O OD2 . ASP A 1 462  ? 190.399 145.178 105.638 1.00 4.72  ? 462  ASP A OD2 1 
ATOM   3174  N N   . CYS A 1 463  ? 192.996 140.368 108.327 1.00 9.17  ? 463  CYS A N   1 
ATOM   3175  C CA  . CYS A 1 463  ? 193.297 139.555 109.543 1.00 12.52 ? 463  CYS A CA  1 
ATOM   3176  C C   . CYS A 1 463  ? 192.198 139.691 110.615 1.00 12.60 ? 463  CYS A C   1 
ATOM   3177  O O   . CYS A 1 463  ? 192.535 139.875 111.801 1.00 13.00 ? 463  CYS A O   1 
ATOM   3178  C CB  . CYS A 1 463  ? 194.705 139.839 110.070 1.00 16.01 ? 463  CYS A CB  1 
ATOM   3179  S SG  . CYS A 1 463  ? 195.010 141.529 110.652 1.00 19.78 ? 463  CYS A SG  1 
ATOM   3180  N N   . THR A 1 464  ? 190.930 139.592 110.195 1.00 11.60 ? 464  THR A N   1 
ATOM   3181  C CA  . THR A 1 464  ? 189.717 139.549 111.063 1.00 10.32 ? 464  THR A CA  1 
ATOM   3182  C C   . THR A 1 464  ? 188.905 138.301 110.702 1.00 8.07  ? 464  THR A C   1 
ATOM   3183  O O   . THR A 1 464  ? 188.223 138.324 109.661 1.00 8.35  ? 464  THR A O   1 
ATOM   3184  C CB  . THR A 1 464  ? 188.863 140.817 110.931 1.00 11.23 ? 464  THR A CB  1 
ATOM   3185  O OG1 . THR A 1 464  ? 189.694 141.931 111.260 1.00 11.48 ? 464  THR A OG1 1 
ATOM   3186  C CG2 . THR A 1 464  ? 187.638 140.800 111.821 1.00 11.78 ? 464  THR A CG2 1 
ATOM   3187  N N   . TYR A 1 465  ? 188.960 137.271 111.547 1.00 5.10  ? 465  TYR A N   1 
ATOM   3188  C CA  . TYR A 1 465  ? 188.378 135.931 111.275 1.00 3.12  ? 465  TYR A CA  1 
ATOM   3189  C C   . TYR A 1 465  ? 186.924 135.924 111.748 1.00 2.04  ? 465  TYR A C   1 
ATOM   3190  O O   . TYR A 1 465  ? 186.670 136.116 112.959 1.00 2.15  ? 465  TYR A O   1 
ATOM   3191  C CB  . TYR A 1 465  ? 189.250 134.842 111.899 1.00 2.49  ? 465  TYR A CB  1 
ATOM   3192  C CG  . TYR A 1 465  ? 190.705 135.044 111.574 1.00 2.10  ? 465  TYR A CG  1 
ATOM   3193  C CD1 . TYR A 1 465  ? 191.136 135.060 110.259 1.00 1.53  ? 465  TYR A CD1 1 
ATOM   3194  C CD2 . TYR A 1 465  ? 191.638 135.303 112.563 1.00 2.18  ? 465  TYR A CD2 1 
ATOM   3195  C CE1 . TYR A 1 465  ? 192.466 135.285 109.938 1.00 1.37  ? 465  TYR A CE1 1 
ATOM   3196  C CE2 . TYR A 1 465  ? 192.972 135.527 112.258 1.00 2.27  ? 465  TYR A CE2 1 
ATOM   3197  C CZ  . TYR A 1 465  ? 193.387 135.525 110.938 1.00 2.03  ? 465  TYR A CZ  1 
ATOM   3198  O OH  . TYR A 1 465  ? 194.694 135.739 110.611 1.00 1.69  ? 465  TYR A OH  1 
ATOM   3199  N N   . PHE A 1 466  ? 186.008 135.763 110.790 1.00 0.88  ? 466  PHE A N   1 
ATOM   3200  C CA  . PHE A 1 466  ? 184.546 135.628 111.008 1.00 0.50  ? 466  PHE A CA  1 
ATOM   3201  C C   . PHE A 1 466  ? 184.206 134.142 111.122 1.00 0.50  ? 466  PHE A C   1 
ATOM   3202  O O   . PHE A 1 466  ? 184.404 133.408 110.137 1.00 0.50  ? 466  PHE A O   1 
ATOM   3203  C CB  . PHE A 1 466  ? 183.761 136.279 109.869 1.00 0.81  ? 466  PHE A CB  1 
ATOM   3204  C CG  . PHE A 1 466  ? 183.838 137.780 109.832 1.00 1.61  ? 466  PHE A CG  1 
ATOM   3205  C CD1 . PHE A 1 466  ? 184.978 138.417 109.365 1.00 2.13  ? 466  PHE A CD1 1 
ATOM   3206  C CD2 . PHE A 1 466  ? 182.768 138.553 110.253 1.00 1.99  ? 466  PHE A CD2 1 
ATOM   3207  C CE1 . PHE A 1 466  ? 185.048 139.800 109.328 1.00 2.57  ? 466  PHE A CE1 1 
ATOM   3208  C CE2 . PHE A 1 466  ? 182.839 139.936 110.216 1.00 2.58  ? 466  PHE A CE2 1 
ATOM   3209  C CZ  . PHE A 1 466  ? 183.978 140.555 109.754 1.00 2.83  ? 466  PHE A CZ  1 
ATOM   3210  N N   . PHE A 1 467  ? 183.733 133.721 112.296 1.00 0.50  ? 467  PHE A N   1 
ATOM   3211  C CA  . PHE A 1 467  ? 183.222 132.353 112.566 1.00 0.50  ? 467  PHE A CA  1 
ATOM   3212  C C   . PHE A 1 467  ? 181.706 132.408 112.739 1.00 0.50  ? 467  PHE A C   1 
ATOM   3213  O O   . PHE A 1 467  ? 181.202 133.331 113.409 1.00 0.50  ? 467  PHE A O   1 
ATOM   3214  C CB  . PHE A 1 467  ? 183.869 131.757 113.816 1.00 0.50  ? 467  PHE A CB  1 
ATOM   3215  C CG  . PHE A 1 467  ? 185.347 131.512 113.678 1.00 0.50  ? 467  PHE A CG  1 
ATOM   3216  C CD1 . PHE A 1 467  ? 186.260 132.513 113.971 1.00 0.50  ? 467  PHE A CD1 1 
ATOM   3217  C CD2 . PHE A 1 467  ? 185.826 130.288 113.237 1.00 0.50  ? 467  PHE A CD2 1 
ATOM   3218  C CE1 . PHE A 1 467  ? 187.623 132.292 113.840 1.00 0.50  ? 467  PHE A CE1 1 
ATOM   3219  C CE2 . PHE A 1 467  ? 187.190 130.070 113.107 1.00 0.50  ? 467  PHE A CE2 1 
ATOM   3220  C CZ  . PHE A 1 467  ? 188.085 131.071 113.408 1.00 0.50  ? 467  PHE A CZ  1 
ATOM   3221  N N   . THR A 1 468  ? 181.011 131.445 112.132 1.00 0.50  ? 468  THR A N   1 
ATOM   3222  C CA  . THR A 1 468  ? 179.594 131.118 112.434 1.00 0.50  ? 468  THR A CA  1 
ATOM   3223  C C   . THR A 1 468  ? 179.501 129.813 113.228 1.00 0.50  ? 468  THR A C   1 
ATOM   3224  O O   . THR A 1 468  ? 180.223 128.862 112.891 1.00 0.50  ? 468  THR A O   1 
ATOM   3225  C CB  . THR A 1 468  ? 178.746 130.934 111.171 1.00 0.50  ? 468  THR A CB  1 
ATOM   3226  O OG1 . THR A 1 468  ? 177.396 130.743 111.598 1.00 0.50  ? 468  THR A OG1 1 
ATOM   3227  C CG2 . THR A 1 468  ? 179.182 129.773 110.302 1.00 0.50  ? 468  THR A CG2 1 
ATOM   3228  N N   . TRP A 1 469  ? 178.629 129.782 114.232 1.00 0.50  ? 469  TRP A N   1 
ATOM   3229  C CA  . TRP A 1 469  ? 178.562 128.721 115.268 1.00 0.50  ? 469  TRP A CA  1 
ATOM   3230  C C   . TRP A 1 469  ? 177.083 128.409 115.522 1.00 0.50  ? 469  TRP A C   1 
ATOM   3231  O O   . TRP A 1 469  ? 176.395 129.230 116.169 1.00 0.50  ? 469  TRP A O   1 
ATOM   3232  C CB  . TRP A 1 469  ? 179.327 129.187 116.514 1.00 0.50  ? 469  TRP A CB  1 
ATOM   3233  C CG  . TRP A 1 469  ? 179.734 128.111 117.474 1.00 0.50  ? 469  TRP A CG  1 
ATOM   3234  C CD1 . TRP A 1 469  ? 179.042 126.983 117.805 1.00 0.50  ? 469  TRP A CD1 1 
ATOM   3235  C CD2 . TRP A 1 469  ? 180.925 128.097 118.283 1.00 0.50  ? 469  TRP A CD2 1 
ATOM   3236  N NE1 . TRP A 1 469  ? 179.727 126.260 118.742 1.00 0.50  ? 469  TRP A NE1 1 
ATOM   3237  C CE2 . TRP A 1 469  ? 180.885 126.918 119.058 1.00 0.50  ? 469  TRP A CE2 1 
ATOM   3238  C CE3 . TRP A 1 469  ? 182.022 128.957 118.426 1.00 0.50  ? 469  TRP A CE3 1 
ATOM   3239  C CZ2 . TRP A 1 469  ? 181.900 126.581 119.953 1.00 0.50  ? 469  TRP A CZ2 1 
ATOM   3240  C CZ3 . TRP A 1 469  ? 183.025 128.623 119.310 1.00 0.50  ? 469  TRP A CZ3 1 
ATOM   3241  C CH2 . TRP A 1 469  ? 182.962 127.450 120.064 1.00 0.50  ? 469  TRP A CH2 1 
ATOM   3242  N N   . ASP A 1 470  ? 176.610 127.284 114.980 1.00 0.50  ? 470  ASP A N   1 
ATOM   3243  C CA  . ASP A 1 470  ? 175.302 126.674 115.339 1.00 0.50  ? 470  ASP A CA  1 
ATOM   3244  C C   . ASP A 1 470  ? 175.455 126.052 116.730 1.00 0.50  ? 470  ASP A C   1 
ATOM   3245  O O   . ASP A 1 470  ? 176.276 125.131 116.870 1.00 0.50  ? 470  ASP A O   1 
ATOM   3246  C CB  . ASP A 1 470  ? 174.820 125.667 114.287 1.00 0.50  ? 470  ASP A CB  1 
ATOM   3247  C CG  . ASP A 1 470  ? 175.794 124.546 113.962 1.00 0.50  ? 470  ASP A CG  1 
ATOM   3248  O OD1 . ASP A 1 470  ? 177.014 124.807 113.966 1.00 0.50  ? 470  ASP A OD1 1 
ATOM   3249  O OD2 . ASP A 1 470  ? 175.321 123.419 113.706 1.00 0.50  ? 470  ASP A OD2 1 
ATOM   3250  N N   . THR A 1 471  ? 174.722 126.567 117.720 1.00 0.50  ? 471  THR A N   1 
ATOM   3251  C CA  . THR A 1 471  ? 174.797 126.137 119.143 1.00 0.50  ? 471  THR A CA  1 
ATOM   3252  C C   . THR A 1 471  ? 173.434 126.314 119.812 1.00 0.50  ? 471  THR A C   1 
ATOM   3253  O O   . THR A 1 471  ? 172.557 126.942 119.199 1.00 0.50  ? 471  THR A O   1 
ATOM   3254  C CB  . THR A 1 471  ? 175.871 126.925 119.902 1.00 0.50  ? 471  THR A CB  1 
ATOM   3255  O OG1 . THR A 1 471  ? 175.912 126.455 121.250 1.00 0.50  ? 471  THR A OG1 1 
ATOM   3256  C CG2 . THR A 1 471  ? 175.623 128.415 119.896 1.00 0.50  ? 471  THR A CG2 1 
ATOM   3257  N N   . LYS A 1 472  ? 173.295 125.800 121.036 1.00 0.50  ? 472  LYS A N   1 
ATOM   3258  C CA  . LYS A 1 472  ? 172.055 125.883 121.855 1.00 0.50  ? 472  LYS A CA  1 
ATOM   3259  C C   . LYS A 1 472  ? 172.273 126.744 123.109 1.00 0.50  ? 472  LYS A C   1 
ATOM   3260  O O   . LYS A 1 472  ? 171.281 127.320 123.594 1.00 0.50  ? 472  LYS A O   1 
ATOM   3261  C CB  . LYS A 1 472  ? 171.595 124.477 122.246 1.00 0.50  ? 472  LYS A CB  1 
ATOM   3262  C CG  . LYS A 1 472  ? 170.156 124.389 122.733 1.00 0.50  ? 472  LYS A CG  1 
ATOM   3263  C CD  . LYS A 1 472  ? 169.872 123.158 123.567 1.00 0.50  ? 472  LYS A CD  1 
ATOM   3264  C CE  . LYS A 1 472  ? 168.623 123.282 124.414 1.00 0.60  ? 472  LYS A CE  1 
ATOM   3265  N NZ  . LYS A 1 472  ? 168.767 124.296 125.486 1.00 0.84  ? 472  LYS A NZ  1 
ATOM   3266  N N   . TYR A 1 473  ? 173.504 126.822 123.629 1.00 1.36  ? 473  TYR A N   1 
ATOM   3267  C CA  . TYR A 1 473  ? 173.855 127.610 124.843 1.00 2.40  ? 473  TYR A CA  1 
ATOM   3268  C C   . TYR A 1 473  ? 174.100 129.087 124.488 1.00 1.99  ? 473  TYR A C   1 
ATOM   3269  O O   . TYR A 1 473  ? 174.470 129.849 125.406 1.00 2.07  ? 473  TYR A O   1 
ATOM   3270  C CB  . TYR A 1 473  ? 175.049 126.975 125.561 1.00 3.72  ? 473  TYR A CB  1
[truncated: 1,404,880 more chars]
