# Supplementary material for: Structural insights into the allosteric inhibition of P2X4 receptors
Source: Nat Commun. 2023 Oct 13;14:6437. doi: 10.1038/s41467-023-42164-y (PMC10575874; doi:10.1038/s41467-023-42164-y)
Supplement: Supplementary file 4 — Supplementary Dataset 1 [file 41467_2023_42164_MOESM4_ESM.zip › hP2X1trimer_a111a/hP2X1trimer_a111a_env/templates_101/pdb70_a3m.ffdata]

>ss_dssp
CEECSCEEEESCGGGGGGGTTCSEESSCEEEEEEECCSSSCCCCCTTCCEESSCEEEEEEESCCCGGGTCTTCCEECCSSCBTTEEEEEESCTTCCCCCCTTCCEECSSEEEEECCTTCCSCTTCCHHHHCSCGGGCEEESCCCHHHHCCCCTTTTTTCCCSCEEESSSCEEECBSSSSCBCCCCCGGGTTSCBCTTSCBCCTTEEEEESSTTCTTSEEEESSEECSSSEESSCCTTCEEETTTEEECHHHHHTSSTTSCCCSCCCEEETTEEESSCCTTEEESSTTCSCEEECSSSCCCEEEEEEEEEEECSSGGGSTTTTCSEEEEEEEECCCCCSSCSSTTHHHHTTCCEESSCEEEESCTTCSCSTTCCSCCEECCSSCBTTTEEEEEECCSSCCCSSCTTTCCCEESSCEEEEESBTTSCHHHHHHHHHHHTCTTCCCSSSBCTTTBSTTSCCC-------CCSSSSCGGGGC
>ss_pred PSIPRED predicted secondary structure
CCCCCCCEEECCHHHHHHCCCCCEEECCEEEEEECCCCCHHCCCCCCCEEECCCEEEEEECCCCCCCCCCCCCEEECCCCCCCCEEEEEEECCCHHHCCCCCCCCCCCCCEEECCCCCCCCCCCCCHHHHCHHHCCCEEECCCCHHHCCCCCCCCCCCCCCCCCCCCCCCCCCCCCCCCHHHEECCCCCCCCCCCCCCEECCHHHCCCCCCCCCCCCCCCCCCEEECCEEECCCCCCCCEECCEEEECCCCHHHCCCCCCCCCCCCEEECCEEECCCCCCCEECCCCCCEEEECCCCCCCCCCCCCCCCEECCHHHHHHCCCCCEECCCEEEEEECCCCHHHHHHHHHCCEEEEEEEEEEEECCCCCCHHHHHCCCEEECCCCCCCCEEEEEEECCCHHHHHCCCCCCEEECCCCEEEEECCCCCHHHHHHHHHHHCCCCCCCCCCCCCCCCCCCCCCCCEEEEEEEEECCCCHHHCC
>ss_conf PSIPRED confidence values
9325772222498898836999899782899987475424219899858825858999837956400108881460377544776899994899355299676854688348558934475588999998146125505369993455776998766788766787678877620388536502764359884579981628877455579998977522477667998746899986130790455770103136874337998276299655568998222588782612089999875367666755555889987179988828489999407537999998714504981247985179974512421542882811568963899994938889715647966992890588713454579999999897999987711246677876343132373679973356564349
>1IGR_A INSULIN-LIKE GROWTH FACTOR RECEPTOR 1; HORMONE RECEPTOR, INSULIN RECEPTOR FAMILY; HET: FUC, NAG, BMA, SO4, MAN; 2.6A {Homo sapiens} SCOP: c.10.2.5, g.3.9.1
EICGPGIDIRNDYQQLKRLENCTVIEGYLHILLISKAEDYRSYRFPKLTVITEYLLLFRVAGLESLGDLFPNLTVIRGWKLFYNYALVIFEMTNLKDIGLYNLRNITRGAIRIEKNADLCYLSTVDWSLILDAVSNNYIVGNKPPKECGDLCPGTMEEKPMCEKTTINNEYNYRCWTTNRCQKMCPSTCGKRACTENNECCHPECLGSCSAPDNDTACVACRHYYYAGVCVPACPPNTYRFEGWRCVDRDFCANILSAESSDSEGFVIHDGECMQECPSGFIRNGSQSMYCIPCEGPCPKVCEEEKKTKTIDSVTSAQMLQGCTIFKGNLLINIRRGNNIASELENFMGLIEVVTGYVKIRHSHALVSLSFLKNLRLILGEEQLEGNYSFYVLDNQNLQQLWDWDHRNLTIKAGKMYFAFNPKLCVSEIYRMEEVTGTKGRQSKGDINTRNNGERASCESDVDDDDKEQKLISEEDLN
>UniRef100_A0A061IGA9 Tyrosine-protein kinase receptor n=1 Tax=Cricetulus griseus TaxID=10029 RepID=A0A061IGA9_CRIGR
--------------------------------MTPPVLSFGGNPFPPSLLRQRRFLLSRVLP-------HPALPARGSWH---------------------------SAASPPPLDQDLLLLGHYK--------MRCNSTRSAVPKKIPGMVFAKLRLGSVR--AVVLTVYGSGCEQVMHVPCtLCPSVCGKRACTENNECCHPECLGSCHTPDDNTTCVACRHYYYKGVCVPACPPGTYRFEGWRCVDRDFCANIPNAESSDSDGFVIHDGECMQECPSGFIRNSTQSMYCIPCEGPCPKVCgdEEKK-TKTIDSVTSAQMLQGCTILKGNLLINIRRGNNIASELENFMGLIEVVTGYVKIRHSHALVSLSFLKNLRLILGEEQLEGNYSFYVLDNQNLQQLWDWNHRNLTVRSGKMYFAFNPKLCVSEIYRMEEVTGTKGRQSKGDINTRNNGERASCESDVLR--------------
>UniRef100_A0A2H1W0I4 Receptor protein-tyrosine kinase (Fragment) n=1 Tax=Spodoptera frugiperda TaxID=7108 RepID=A0A2H1W0I4_SPOFR
--VCSSMDIRNKPESFAQLKGCRVIEGTLSMVLMerATPKIFENMSFPELREVTDYIVMYRTKGVQNLGDLFPNLTVIRGMQLFKDFALVIFDNEHLESVGLRSLVKIERGGVRIQQNDRLCYANTIDWSLITSEHAVNIIRLNYDTRLCG-LCPYAQSRVdgdhRQShAQCPTDATGRLLCWDDKHCQKVCPKKCGDSGCLSNGTCCHPSCLGGCTGPTSW-DCHACRNFSIgdgpERKCVEKCPSDLYELFH-RCVSESACRATKPPTNAeaEHRGaaphirkYKIFNNSCVFTCRSGYMEvgDAN-NLTCQQCPaSGCVKECAGGK----IDSVAAAEQFQGCTHIKGKLEINIRASgGNTLAVLENSLGDIREITGTLQVVRAFPLVSLMFLKKLKKITGYWEPGTknrGQVIHIFNNPNLELLWDWPTHGpIDIVGGSLYIHLNPKLCYSNILPLKNMTrDPRSNFTEIEVSEYNNGDQGSCw-PDKLH--------------
>UniRef100_A0A7K4VJ15 INSR protein (Fragment) n=1 Tax=Emberiza fucata TaxID=337179 RepID=A0A7K4VJ15_9EMBE
------MDIRNNLTRLNMLENCTVIEGHLQILLMfkTKPEDFRELSFPKLTMITDYLLLFRVYGLESLKGLFPNLTVIRGTHLFFNYALVIFEMVHLKEIGLYNLMNITRGAVRIEKNNELCYLSTIDWSRILDSVEDNYIVANKDDKeECGDVCPGTVKGKSNCPATVINGIFIERCWTHDRCQR--------------GECTVRGEFGQLGHWIPTVAQVASTDPHPHTQGLLFHPKKNTFIH--NKSVPNPCGAWTAHVQHldVGVCgSEFVLNEPCSSYPTQTCVNTH---FSSPRMLLLKQSQRTAK-PQR-KKTENPKGTAKLILNGKTLPNVFLSVDNIAAELEANLGLIEEISGYLKIRRSYALVSLSFFRKLHLIRGETLEAGNYSFYALDNQNLRQLWDWSKHNLTIARGKLFFHYNPKLCLSEIHKMEEISGTKGRQERNDIALKTNGDQASCENELLK--------------
>UniRef100_A0A7K7M7W2 INSRR protein (Fragment) n=1 Tax=Brachypodius atriceps TaxID=182895 RepID=A0A7K7M7W2_9PASS
------MDIRNDVSQLRKLENCSIIEGNLQILLMftTGAEDFRGLSFPRLLMITEYLLLFRVYGLESLRDLFPNLSVIRGTNLFFNYALVIFEMPHLRDVGLHSLGHILRGSVRIERNQELCHLSTLDWGLLLpDTGDSTYIVGNKLAEECADVCPGILDVEKPCVQTSVNGQLDYRCWTSSYCQKgg-CwwhgalaswllfwdgaGLHCGAnwegTGGGWWSHLGMADPACGCGSPASG--SVPCQQHGGVTRSVLYHPLRRGQLPAavFSQQRGKYRPLLSSFAVNRRPGneICTINTDPYQGCNLGCGPqhELSPTLS-IHLSCCASMQP-IIH-PSNCSLSHPSTHLPSQPPITWpSIHstiPFVSFPDNLASELQSSLGLIETITGFLKIKHSFALVSLSFFKNLKLIRGDSMVDGNYTLYVLDNQNLQQLWDWSHHILSIPVGKMYFAFNPKLCLAEIYRMEEVTGTKGRQNKAEINPRTNGDRASCeygdgdswqchdplpepcllptgKTQTLR--------------
>UniRef100_H3B644 Receptor protein-tyrosine kinase n=1 Tax=Latimeria chalumnae TaxID=7897 RepID=H3B644_LATCH
--VCRSMDIRNNSSELKKLENCTIIEGHLQILLMftTNFEDFRYISFPRLSVITEYLLLFRVYGLESLRDLFPNLSVIRGTHLFFHYALVIFEMPHLREIGLYSLTNVLRGAVRIEKNQELCHMSTIDWSLVMESVENNHIIQNKQVEECGDVCPGMLDEKERCVQTTINGHLDYRCWTSSYCQK----SCRCvgRVCMDSGECCHQECVGGCRQPDNDQVCVACRHVFYNGRCLPACPKKTFRYEGWHCVTGRYCASLRKVSANHQEAskFVLHDRECLSECPHGFNKKEN-STFCHRCEGLCPKKC-KVG-IKTIDSMQGVQELAGCTFVEGSLIVNIRTGTNLTAELEASLGLIETITGFLKIKHSFALVTLSFFKNLKLIRGDSMVDGNYTLYILDNQNLQKLWDWSHHNLSIPVGKMYFAFNPRLCLSEIYRMEQVTGTKGRQNTADINPRTNGDRASCrssnsRSKVLR--------------
>UniRef100_UPI001402A3B1 LOW QUALITY PROTEIN: insulin receptor-related protein-like n=1 Tax=Tyto alba alba TaxID=507980 RepID=UPI001402A3B1
------MDIRNDVSQLQKLENCSIIEGNLQILLMftTGAEDFRGLSFPRLLMITEYLLLFRVYGLESLRDLFPNLSVIRGTNLFFSYALVIFEMPHLRDVGLHSLGHVLRGSVRIERNQELCHLSTIDWGLLLpDAVDNTYIVGNKLAEECADVCPGILDVEKPCAQTNVNGQLDYRCWTSSYCQK--vcpeRRNAGLgXATAGRGECCHGECLGGAGDPPPDnrGLRRPAPNFHFNGHCRLL--PALYEYDGWRCVTPTYCAQPRKVSDNPRDAskFVIHpQRQCLSECPFRAYKpgmesNAR-SIFCHKCEGLCPKEC-KVG-TKTIDSTRAAQELGGCTLVEGNLIVNIRRGYNLASELQSSLGLIETITGFLKIKHSFALVSLSFFKNLKLIRGDSMVDGNYTLYVLDNQNLQQLWDWSHHVLSIPVGKMYFAFNPKLCLAEIYRMEEVTGTKGRQNKAEINPRTNGDRASCKTQTLR--------------
>UniRef100_A0A1S3PYE4 Receptor protein-tyrosine kinase n=1 Tax=Salmo salar TaxID=8030 RepID=A0A1S3PYE4_SALSA
-------------------------------------------------------------------------------------------MTSLKDIGLYSLQNITRGAIRIEKNPELCYLDSIDWSLIMDAEFNNFIAGNKQSKECGDVCPGIMEDSRQCIKTIFNDNFNCRCWTSNHCQKVCPDKC--HACTRDGECCHGQCLGSCTEPNTDTSCAACLHYYHEGRCVPDCPPDTYKFEGWRCVTLDFCSHVHLS---DYDRFVIHRRECMSDCPSGFMRNKSKSMFCSACDGLCDKICD----EKVIDSVDAAQSLKGCTVIKGNLQINIRRGQNIVSELESFMGLIQTVTGYVRIRHSQTLGSLSFLKSLRYINGEELMDDMYAFHAVANQHLQSLWDWTQHNLTIRAGKLFFRSNPKLCMSEIRKMWRKTGITEKFEEDDF--RNNGDRASCESTVLQFKS-----------
>UniRef100_A0A0S7GKQ0 Receptor protein-tyrosine kinase (Fragment) n=2 Tax=Poeciliopsis prolifica TaxID=188132 RepID=A0A0S7GKQ0_9TELE
--ICtPSIDIGNNISEFRQLENCTVVEGYLQILLIgdKsnnnfNQEVFRTLSFPKLTMITDYLLLFRVSGLDSLSTLFPNLSVIRGRNLFYNYALVIFEMTSLKDIGLYNLRNITRGAIRIEKNPELCYLDSIDWSLIMDAEFNNYIAGNKQSKECSDVCPGIMENNPMCKKTMFNNNYNYRCWNSHHCQKECPEKCGRRACTADGECCHPQCLGSCSLPGDDTACAACVHYYHNGRCVADCPPGTYRFEGWRCISADFCSKVHL-----PDFdiFVIHGGECMPDCPSGYTRSTPDSMSCTACDGLCDKVCDG----KVIDSVDAAQSLKGCTVIKGDLQITIRRGHNMVAELESFTGLIQRVTGHVRIRHSHTLSSLAFLRSLRYIDGESLHEDTYAFSAFDNQQLQYLWDWKQHNLTIKAGKLFFRANPKLCMSEIRKMWEKTGVQGHFEERDF--RNNGDRASCKSQNEPLSKNHKH-------
>UniRef100_A0A1A8EV23 Receptor protein-tyrosine kinase (Fragment) n=1 Tax=Nothobranchius korthausae TaxID=1143690 RepID=A0A1A8EV23_9TELE
--ICQSKDIRNNVTNLQSLENCTIIEGHLKILLMfkTKTEDFRGLSYPKLRVVTDYVLLFRVYGLETLTDLFPNLTVIRGNNLFFNYALVLYEMLQLKEVGLHSLMNITRGAVRIEKNPDLCYLATLDWSKILDSVEDNYIVANKDERECGDVCPGTAQGQTLCPQTTINGHFRGRCWSQNHCQTMCMDKCKHGSCSPQGQCCHDQCLGGCSEPGNSSSCVSCRNLHHGSTCVEKCPPEYYIFNGWRCVSYSFCKDLHQQCveTKRrqnqeSGCyeYVIHNGACIPECPSGYSSLNSTRLMCKPCAGPCPKECKGN---KTIDSVTSAQALRGCTVIEGNVIIKIRGGNNIAAELEASLGQIEEIRGYLSLRRAYALVSLSFLRKLRLIKGEQLEGDVYAFYALDNQNLRQLWDWSKHNLTIEHGRTFFHYNSKLCMSEITKMEEVTGTKERNQKNDIALRTNGDQASCESKSLNFTHVKTS-------
>UniRef100_UPI0008FA7304 insulin receptor-like n=1 Tax=Cyprinus carpio TaxID=7962 RepID=UPI0008FA7304
--ICPSTDIRNNASHLRVLENCTVIEGHLKILLMfkTRLEDFKGLSFPKLTVITDYLLLFRVYGLESLGDLFPNLTVIRGNNLFFNYALVMFEMIQLKEIGLHSLTNITRGAVRIEKNPNLCYLFTLDWSKISDSVEDNYIVANKDERECGDICPGTITGTITCRQTTINGNFGERCWNQNHCQRICPSECVHGACTPHKECCHDQCLGGCSVSGNATKCVACRNFLFGDTCVERCPPGYYTFKGWRCVSFKFCQDLHNKCkGKSGDCheYVIHNGACIPECPSGYTTMNSTSLNCKPCTGRCPKLCTGV---KTVDSVTAAQALRGCTLLNGSLIIKISKGNNIAAELESSLGQLEEITGSLSIRRAHALVSLSFLRKLRVIRGETLEAENYSFYALDNLNLRQLWDWNKHNLTILNGKMYFVQNSKLCKSEILRMEEVTGTKDR--KNDISIPAYADQTYCENQVLKFTRIRTS-------
>UniRef100_UPI000B902438 insulin receptor-like n=1 Tax=Acanthochromis polyacanthus TaxID=80966 RepID=UPI000B902438
--ICPSKDIRNNVTNLQTLENCTVIEGHLKILLMfrTKPEDFRGLSFPKLTVVTDYLLLFRVYGLESLNDLFPNLTVIRGNNLFFNYALVVFEMLQLREIGLHSLMNITRGAVRIEKNPDLCYLSTLDWSKILDSVEDNYIMANKNDRECSDVCPGAAVGKTTCQTTTINGHFSERCWTQNHCQKMCPVQCKHRACTKDDQCCHDQCLGGCLKPNSASHCVACRGLQHEGSCVERCPKNHFTYKGWRCVSFAFCQDLHNRCkrEKErsksPDCheYVIHNAACIPECPSGYTTVSSSSLNCTPCAGLCPKVCMGL---KTVDSVTAAQALGGCTVLNGSLVINLRGGNNIAAELEASLGQLEEITGYLTVRRSYALVSLSFFRKLRVIHGQEQEIGNYSFYALDNQNLRQLWDWSKHRLAILQGRMFFHYNSKLCMSEIRKMEEVTGTKERQVKNDIASKTNGDQASCENHVLKFTQIRTM-------
>UniRef100_A0A2G8KCM3 Tyrosine-protein kinase receptor (Fragment) n=1 Tax=Stichopus japonicus TaxID=307972 RepID=A0A2G8KCM3_STIJA
--------------------------------------------------------------------------------------------------------------------------------------------------------------------------------------------------------------------------------------------------------------------------------------------------------------------------------------------------KHGQEVGDLPGFNRRDPRCARDHPGVLSHTLSFLKNLRVIGGVKdLERGLYSVYVLDNRNLQDLF-VtPHQNFSITRGKVFFHFNPKLCYHKIQEFAATGGLSANLSTGDVSRNTNGDFVACSALKINLTLKAVG-------
>UniRef100_A0A2K5RBB9 Tyrosine-protein kinase receptor n=1 Tax=Cebus imitator TaxID=2715852 RepID=A0A2K5RBB9_CEBIM
--------------------------------MKt-GSQQPSGCSLYGVAILFSFTF---LINLLSLYGLTLNYSYVRSkNPL------------------------LGSGSGPLSCNTPMFLDLRIGFRRVLAVAVNDPEGCWSGPEKDGAAPACSHLRL-P-S-----------------VSTVCPSACGKRACTDNNECCHPECLGSCSAPDNDTACVACLHYYHAGICVPACPPNTYRFEGWRCVDRQFCASIVSSENSENNKFVIHDGECMQDCPSGFIRDTTHSMQCIPCKGPCPKVCDEQM-AKSIDSVTSAQMLQGCTIFKGNLLINIRRGNNIASELENFMGLIEVVTGYVKIRHSHALVSLSFLKNLRLILGEDQLEGNYSFYVLDNQNLQQLWDWDHQNLTIRSGKMYFAFNPKLCVSEIYRMEEVTGTKGRQNKGDINTRNNGERASCESDVLHFTSTTTW-------
>UniRef100_A0A2R4G8T1 Receptor protein-tyrosine kinase n=1 Tax=Jadera haematoloma TaxID=2137812 RepID=A0A2R4G8T1_9HEMI
--------------------------------------------------------------------------------------------------------------------------------------------------------------------------------------------------------------------------------------------------------------MNETLlrpgHKDSsESWFIWDRYCISSCPRGLERDPVKG--CKVCPGKCVLVC---K-GVNVENIQSAEALKDCTYIKGSLDIQIKSGNqsVIFKELEDNLGDIEEIEGYLKVTRSFPLTNLNFLKNLRVIHGDPhQIGPsNHSLIVLENQNLQELWDWdnrpAKRNFTIRYGRIFFHYNPNLCLKHIKEL-AFIAGQEHLTKLEVAPESNGNMFACHtINLqVKVYSRFST-------
>UniRef100_A0A2R7WFC4 Receptor protein-tyrosine kinase n=1 Tax=Oncopeltus fasciatus TaxID=7536 RepID=A0A2R7WFC4_ONCFA
------------------------------------------------------------------------------------------MVNAILEWWIYKILVLTQ----VLHVLELCYVDTVDWDLIANS-GNNWIS----PTKDKALCPGCNCP-----QN--------RCWSRNHCQVL---NWGT----N----CHEECLGGCTGPTADKCSAC-KHFKYKEICVPKCPPNTYEFEKRRCVTESECHNMNTTLlrpgYNESsEHWFIWDTKCVSHCPRGLERDSVLG--CKPCSGKCVLIC---N-SSTVESIASAQTLKDCTYIKGSLEIQIRSGNqsFIYNELEENLGDIEEILGYLKITRSFPLMNLNFMKNLRIIHGSPdYISPtNHSLIILDNQNLQGLWDWdnrpTKKNFTIANGRIFFHYNPNLCLKHIYEL-ASIAGLQNITNHEVAIESNGNKFACHaIDLqVTVVARFST-------
>UniRef100_A0A3B3W0Y7 Tyrosine-protein kinase receptor n=1 Tax=Poecilia latipinna TaxID=48699 RepID=A0A3B3W0Y7_9TELE
--------------------------------------------------------------------------------------MVWFSLYSL--LLFFTLIIPPTPCPTACSNPSCFFTQAVQWAAFQAERGGPNHVFGNKWMRLSSHKLWLLLQF-SvCLCGLILTNFFLFCFSS------ACDNCKNGACSRQGQCCHEQCLGGCSEPGNATSCVACRNLQHGNICMDKCPPGYYVFQGWRCVNF---------------chQIPLLRYSDLSEVGFCEFLCLF-Rl-TCEPCAGPCPKAC--QG-NKTIDSVTSAQVLRGCTVIEGNMVIKIRGGTNIAAELEASLGQIEVIKGYLSIRRAYALVSLSFLRKLHTIKG-----DSYAFYALDNQNLRQLWDWSKHNLTIERGRTFFHFNSKLCMSEIRKLEEVTGTKERNQKNDIAARTNGDQASCEMQLLNFTSVKVR-------
>UniRef100_A0A401NLB9 Tyrosine-protein kinase receptor n=1 Tax=Scyliorhinus torazame TaxID=75743 RepID=A0A401NLB9_SCYTO
-------------------------------------------------------------------------------------------------------------------------------------------------------------------------MVLGLCVMRSHCDenRVCLKGCGKRACNDRNECCHEECLGGCTALNSNRACMACQNYYHEGQCLRSCPPGTYKYGGWRCVTKDFCSNPTDNSPKES--FVLHQGECVLECPAGYIRNGS-SMYCTPCDGPCPSVC-SVK-TRTIDSVTAAQNLQGCTVIDGNLIITIRRGNNIAAELEANLGLIETISGYVKIRHSYALVSLSFFKSLRYINGEDQLEGNYSFYVLDNQNLQQLWDWSRHNLTIKQGKIYFAFNPKLCVSEIYRMVEVAGVKGRQGTSDMEQRTNGDRASCESHILKFTANSTA-------
>UniRef100_A0A452GZ67 Tyrosine-protein kinase receptor n=1 Tax=Gopherus agassizii TaxID=38772 RepID=A0A452GZ67_9SAUR
----------------------------------------------------------------------------------------------------------------------MMHCSHAATMMHCLPsSKGS--IMGDVVCPGSLAKQGKWELLPAVLREKPYNERNSSPRNGLC-----PCGDGI-ACTAAGECCHPECLGGCSRPWDSRACVACRHFHFNGHCLTSCPTRTYRYEGWRCVTAEYCASLRKVSenPRDASEFVIHHERCLSECPSGYTRNDS-SIFCHKCEGLCPKEC-KVG-TKTIDSTRAAQELAGCTYVEGNLIVNIRRGYNLASELQNSLGLIETITGFLKIKHSFALVSLSFFKNLKLIRGDSMVDGNYTLYVLDNQNLQQLWDWSHHTLSIPVGKVYFAFNPKLCLSEIYRMEEVTGTKGRQNKAEINPRTNGDRASCESRTLRFVSNITE-------
>UniRef100_A0A452R9G8 Tyrosine-protein kinase receptor n=1 Tax=Ursus americanus TaxID=9643 RepID=A0A452R9G8_URSAM
-----------------------------------------------------------------------------------------------MKRRVFPPRLNETVTVVYNTVIASLLWAAEPPVAGFGDFVGGWEGGWLSLGRSGPGWPVTQDKA-GqARRRPSNPRPPVSPGVPSAPT-VCPSACGKRACTENNECCHPECLGSCSAPDNDTACVACRHYYYAGVCVPTCPPNTYRFEGWRCVDRDFCANIPSAESSDSEGFVIHDGECMQECPSGFIRNGSQRSVVQPPTPTPGSPGMGRK-QRPLILLPLLKCSKDAPSSRAiCSLTSAEAVNNIASELENFMGLIEVVTGYVKIRHSHALVSLSFLKNLRQILGEEQLEGNYSFYVLDNQNLQQLWDWDHRNLTIKAGKMYFAFNPKLCVSEIYRMEEVTGTKGRQSKGDINTRNNGERASCGTVTGPPTTGTSS-------
>UniRef100_A0A485P8H6 Tyrosine-protein kinase receptor n=1 Tax=Lynx pardinus TaxID=191816 RepID=A0A485P8H6_LYNPA
----GESPSAASWSPISPLPHPPASWEAKHLFTQgmKTGAALR--TSHQEEQLVPPHNGVSPSAPCDCQHALTDPRTPRSHRQRAATTHGSQALGPQPQTHPPLLGAASRPGQRAGEGGGGVGRARAKRPVAAPPHTHSQ---APWPRASVPGRSWQAPPGtRPSDDLSTRPRQGSRRGRSSRGGRVCPCPHGL-ACTAGGECCHVECLGGCSRPEDPRACVACRHLYFQGACHRACPPGTYQHESWRCVTAERCARLRSVPGRAST-FGIHQGRCLAQCPPGFTRNGS-SIFCRKCEGLCPKEC-KVG-TKTIDSIQAAQDLVGCTHVEGSLIVNLRQGYNLELELQHSLGLIETITGFLKIKHSFALVSLGFFKNLKLIRGDAMVDGNYTLYVLDNQNLQQLGSWVTAGLAIPVGKIYFAFNPRLCLEHIYRLEEVTGTRGRQNKAEINPRTNGDRAACQTRTLRFVSNVTQ-------
>UniRef100_A0A5F8HGW3 Tyrosine-protein kinase receptor n=1 Tax=Monodelphis domestica TaxID=13616 RepID=A0A5F8HGW3_MONDO
--------------------------------------------------------------------------------------------------MTDGHQNDPISFISLKLSLKFCNSSIGIIFLVISKTLEKY----SLARFYSHILFLTLKRI-TqFDsyffIRSCSEGFGFAFNHSLLLFSVCPSSCGKRACTDQNECCHPECLGSCSAPDNNTACVACRHYYYAGTCVPTCPPNTYKFEGWRCVDKDFCASVLSAETSEFEKFVIHNDECMQECPSGFIRNGSQSMYCSPCEGPCPKVCEgEKK-TKTIDSVTSAQMLQGCTVFKGNLLINIRRGNNIASELENFMGLIETVTGYVKIRHSHALVSLSFLKNLRYILGEEQLEGNYSFYVLDNQNLQQLWDWNLHNLTIKEGKMYFAFNPKLCVSEIYRMEEVSGTKGRQSKGDINTRNNGERASCESDVLHFISNTTM-------
>UniRef100_A0A670K4Q2 Tyrosine-protein kinase receptor n=1 Tax=Podarcis muralis TaxID=64176 RepID=A0A670K4Q2_PODMU
--ICESMDIRVDVSQLRNLENCTIIEGNLQILLLftTSSEDFHPFSFPRLVMITEYLLLFRVYGLESLRDLFPNLSVIRGTSLFFNYALVIFEMPHLRDIGLHSLTNILNGSVRIERNQELCHISTIDWGLMQtPHaLEQNIILHNKPAEECADVCPGILDVEKPCVQTqtSLKGQLEYRCWTSSNCQKVCPCKAGGAACTSSSECCHRECLGSCRRPGDSHACTACRHFYFNGHCLSSCPELTYEYEGWRCVTAEHCASLRKVSenPRDSSKFVIHQRQCLSECPSGYKRNES-SIFCHKCEGLCPKEC-KVG-TKTIDSTRAARDLAGCTLIEGNLILNIRRGDNLASALQGSLGLIETITGFLKIKHSFALISLSFFKNLKLIRGDSMVDGNYTLYVLDNQNLQQLWDWSHHSLSIPVGKMYFAFNPRLCLSEIYRMEEITGTKGRQNKAEINPRTNGDRASCKTQILRFVSNTTE-------
>UniRef100_A0A670YKY6 Tyrosine-protein kinase receptor n=1 Tax=Pseudonaja textilis TaxID=8673 RepID=A0A670YKY6_PSETE
--VCESMDIRVDPAQLRRLENCSVIEGSLQILLMftASSEDFRSLAFPRLVLITEYLLLFRVYGLESLRDLFPSLAVIRGGSLFFSYALVIFEMPHLREIGLRSLTNVLNGSVRIERNQELCHISTIDWALLQpPLaLEQNIILHNKPAEECADVCPGILGGEEPCVQTpaGLAGPLEYRCWTSSNCQKVCPCKIGGAACTSKDECCHPECLGGCSRPGDPQACVACRHFYFNGRCLSSCPDLTYEYEQWRCVTAEHCGSLRKVSenLRDSSRFVIHQRQCLAECPPGYRKNES-SLVCHECQGLCPKEC-KVG-TKTIDSIQAARDLAGCTLIEGNLIVNIRRGENLASTLQSSLGLIETITGFLKVRHSFALVSLGFFRNLKLIRGDSMVDGNYTLYVLDNQNLQQLWDWSQHRLSIPVGKMYFAFNPKLCLSEIFRTEEVTGTKGRQNKAEINPRTNGDQASCKTQTLRFVSNATE-------
>UniRef100_A0A6F7ZC13 Receptor protein-tyrosine kinase n=1 Tax=Pyrrhocoris apterus TaxID=37000 RepID=A0A6F7ZC13_PYRAP
--ICPSIDMRNNVTTFSLLpQDCHKIHGFLQLVLMedMTENDFANVSFPNLREVTGYVVVYRVRGLTSIGRLFPNLAVIGGSVLSADYALIIFKNPDLREIDLYQLKVVKRGSVGIGQNPKLCYDDTIDWDLIANS-GSNLII----PKHDGSICPPCNCPS-S--NN--------KCWNWNHCQVL---DWGT----N----CHPECSGGCYGPGADQCTTC-KHFLHENLCVPNCPADTYEFEGQECITSSKCHSMNETLlrpgHNVSkDNWFTWDSKCVSSCPKGLERDPVHG--CKPCPGKCVMIC---E-GTNVDNIQSAQSLRDCTYINGSLEIQIKSGNqsIIYKELEENLGDIEEIVGYLKITRSFPLSNLNFLKNLRVIHGT---ASsKYSLIILNNQNLQGLWDWdnrpAKRNMSIISGRIFFHYNPSLCLRHIYEL-ASITKLENITKLEVASESNGNKFACDeINLdVRVHDRFPN-------
>UniRef100_A0A7M7N7I5 Tyrosine-protein kinase receptor n=1 Tax=Strongylocentrotus purpuratus TaxID=7668 RepID=A0A7M7N7I5_STRPU
-----------------------------------------------------------------------------------------------------------------------------------------------------------------------------------------------------------------------------------------------------------------------------------------MPDFNDSRHCLPCTGTCPKVCK----GKTIQSVEDAADMRGCTYVHGTLTISVHGRGNVLKELERNLGMIEVISDALIVRRANSLVSLNFLRNLRKIEGRDggLEMDQYSLYVLANNNLQQLFDFsQHPNITIVNGKFFFHYNPKLCYSEIEELHNLTGIKEPLSNVDVSLSSNGDQVACNTHRLNLQFNFFG-------
>UniRef100_R7TZL3 Tyrosine-protein kinase receptor (Fragment) n=1 Tax=Capitella teleta TaxID=283909 RepID=R7TZL3_CAPTE
-------------------------------------------------------------------------------------------------------------------------------------------------------------------------------------------------------CCHAECIGGCTGPSTSQ-CTACQHVFYDGQCQRRCPVGTYEYRTRRCLSETECKSLHVGDIRYFK--VLDDGHCVQECPSGYVEDKTDKNKCRKCDGLCPKIC---S-GISIDSVAAAQYLKGCTVIDGLLDIQIRGGNHIGRELEENLGQIEEITHHLKIVRSYALLSLRFLKNLRIIHGQALANKRYAMVVFDNQNLQDIWDFqTHPNLTIAKGHLFFHYNRKLCYNKIEELVEHVGNGSIPDEKDIARDTNGDQITCETMSIRVEIARTT-------
>UniRef100_UPI0005231F8D insulin-like growth factor 1 receptor n=1 Tax=Tauraco erythrolophus TaxID=121530 RepID=UPI0005231F8D
---------------MASLGFTSVSSPWEVVYYFl-LGITCQSQGSSLGSRIIGF-----CQNATLVPGLAAGLVAAGTPAV-GAVPAGMLLVGGGMRDAAELQGKQSPRWCMFSPHLLLAGKKTVRLFSGVRGCGWDLDIAVSVREDEAWWFRLLAVSR-SPGLLRVSDLDRYSRTQGMNAESLCPSSCGKRACTDQNECCHPECLGSCTAPDNNTACVACRNYYYEGVCMPTCPPNTYKFEGWRCVTKEFCSKVPATETSEYERFVIHNDECMAECPSGFIRNGSQSMFCSPCEGPCPKICEDGK-TKTIDSVTSAQMLQGCTILKGNLLINIRRGNNIASELENFMGLIETVTGYVKIRHSHALVSLSFLKNLRYILGEEQVDGNYSFYVLDNHNLQQLWDWNHHNLTIKEGKMYFAFNPKLCVSEIYRMEEVSGTKGRQSKGDINPRNNGERASCESHILRFVSNTTL-------
>UniRef100_UPI0006D92310 insulin receptor-related protein n=1 Tax=Latimeria chalumnae TaxID=7897 RepID=UPI0006D92310
--IAESMDIRNNSSELKKLENCTIIEGHLQILLMftTNFEDFRYISFPRLSVITEYLLLFRVYGLESLRDLFPNLSVIRGTHLFFHYALVIFEMPHLREIGLYSLTNVLRGAVRIEKNQELCHMSTIDWSLVMESVENNHIIQNKQVEECGDVCPGMLDEKERCVQTTINGHLDYRCWTSSYCQKSCRCVGRV--CMDSGECCHQECVGGCRQPDNDQVCVACRHVFYNGRCLPACPKKTFRYEGWHCVTGRYCASLRKVSanHQEASKFVLHDRECLSECPHGFNKKEN-STFCHRCEGLCPKKC-KVG-IKTIDSMQGVQELAGCTFVEGSLIVNIRTGTNLTAELEASLGLIETITGFLKIKHSFALVTLSFFKNLKLIRGDSMVDGNYTLYILDNQNLQKLWDWSHHNLSIPVGKMYFAFNPRLCLSEIYRMEQVTGTKGRQNTADINPRTNGDRASCRSKVLRFTSNVTM-------
>UniRef100_UPI000C864A71 LOW QUALITY PROTEIN: insulin receptor-related protein n=1 Tax=Dasypus novemcinctus TaxID=9361 RepID=UPI000C864A71
--VCPSLDIRSEVAELRRLENCSVVEGHLQILLMftATGEDFRGLSFPRLTQVTDYLLLFRVYGLESLRDLFPNLAVIRGTRLFLGYALVIYEMPHLRDVGLPALGAVLRGAVRVEKNQELCHLSTIDWGLLQPVPGANHIVGNKLGEECADVCPGVLGAAgEPCARTTFSGHSDYRCWTSSHCQTG-----------------------GCRTQHGPGTWGAHGLVL----CYHCLFSSYEANTMITPILQMRKVRLRKVGRWGDS-LGGGRRPKEAHSGPGLTPHPL-LasasIFCHKCEGLCPKEC-KVG-TKTIDSIQAAQELVGCTHVEGSLILNLRQGYNLEPELQRSLGLVETITGFLKIKHSFALVSLGFLKNLKLIRGDAMVDGNYTLYVLDNQNLQQLGPWVAAGLTIPVGKIYFAFNPRLCLEHIYRLEEVTGMRGRQNKAEINPRTNGDRAACQTRTLRFVSNVTE-------
>UniRef100_UPI000D0C8E85 insulin receptor-like n=1 Tax=Halyomorpha halys TaxID=286706 RepID=UPI000D0C8E85
------------------------------------------------------------------------------------------------------------------------------------------------------MCPGCGYCP-P--RG--------NCWSRSHCQVL---EWGT----D----CHSECLGGCSGPSPKECTAC-KNFIHGNKCVSSCPPFTYEFETKRCVTKDECLAMNNTLlrpgKTETkENWFVWDSLCVNSCPRGLERDKQLG--CKKCPGRCVLHC---K-GANVESIQSAQQLRYCTHIEGPLVIQLRSGNqsFIQKELEENLGHIEEIMGYLKIVRSFPLANLNFLMNLRVIHGSKlFSDPmNLSFIMLENQNLQTIWDWdnrpAKRNFTILAGRLFFHYNPSLCLKHIYEL-GKIAGIEKIKNSEVAKESNGNKFACNiIDLnIKVHFRNST-------
>UniRef100_UPI00106CDC54 insulin-like growth factor 1 receptor n=1 Tax=Dendronephthya gigantea TaxID=151771 RepID=UPI00106CDC54
------------------------------------------------------------------------------------------------------------------------------------------------------------------------------------------------------------------------------------------------------------------------------------------------------------------------------------------------------------------------------------MHFAFKFSSS-----YALAIFDNPNLESLWEFhpnfkiNNRNPKTINGMFV-QLNPRLCLKNIYPLvEDVLKWNKSDPNVDISETTNGNARNCD---VNF-VNLTI-------
>UniRef100_UPI0010A759AB insulin receptor-related protein n=1 Tax=Ornithorhynchus anatinus TaxID=9258 RepID=UPI0010A759AB
--VCPSQDIRHDVARLSALENCSVIEGHLQILLMstATGEDFRARRFPRLVMVTGYLLLFRVYGLESLRDLFPNLAVVRGARLFFSYALVVVEMPHLRDLGLPALAAIARGAVRVERNQELCHVSTVDWGLLQGGrPEGNHIVANKPLEECAELCPGLRGGGeRPCARTTVNGRSGFRCWTSAHCQRVCPCEGGT-SCTAAGACCHPECLGGCGRTDDPRACVACRHFHFGGQCHRTCPPGTYQYEGWRCVTAAYCASLRAVSvaaaGGSSD-FVIHGDVCLAHCPPGFTRNGS-SVFCRKCEGLCPKRC-SVG-TKTIDSPQAAQELTGCTHVDGNLIFNLRRGNNLAGELERALGLVETITGFLKIKHSSALLSLSFFRNLKLIRGDSMVDGNYTLYVLDNQNLQQLWAWgQQRGPAIPVGKVYFAFNPRLCLADIYRLEQETGTRGRQNKAEINPRTNGDRASCRTRALSFVSNVTE-------
>UniRef100_UPI00138739D3 insulin receptor-related protein isoform X1 n=1 Tax=Mustela erminea TaxID=36723 RepID=UPI00138739D3
--VCPSLDIRSEVAELRRLENCSVVEGHLQILLMftATGEDFRGLSFPRLTQVTDYLLLFRVYGLESLRDLFPNLAVVRGARLFLGYALVIYEMPHLRDVGLPALGAVLRGAVRVEKNQELCHLSTIDWGLLQPSPGANHIVGNKLREECADVCPGVLGATgQPCARTTFSGHTDYRCWTSSHCQRVCPCPHGL-ACTAGGECCHSECLGGCSRPEDPRACLACRHLYFQGACHRACPPGTYQHESWRCVTAERCASLRSVPGRASA-FGVHEGSCLAQCPSGFTRNSS-SIFCHKCEGLCPKEC-KVG-TKTIDSIQVAQDLAGCTHVEGSLIVNLRQGYNLEPELQQSLGLIETITGFLKIKHSFALVSLGFFRNLKLIRGDAMVDGNYTLYVLDNQNLQQLGSWVAAGLTIPVGKIYFAFNPRLCLEHIYRLEEVTGTRGRQNKAEINPRTNGDRAACQTRTLRFVSNVTQ-------
>UniRef100_UPI0013A67624 insulin receptor-related protein isoform X4 n=1 Tax=Camelus ferus TaxID=419612 RepID=UPI0013A67624
------------------------------------------------------------------------------------------------------------------------------------------------------------------------------------MDKYAPVPVDW-PAQLEVSAATLNAWEAAAGQKTPVPASPAVTST----------------------------------SRAPA-TGPALQAHTSMSPGAASRLSA-VPACTLCPAVPPPLA-STR-EAAWPSALQASPVIVAD--------------NLELELQHSLGLVETITGFLKIKHSFALVSLGFFKNLKLIRGDTMVDGNYTLYVLDNQNLQQLGSWVAAGLTIPVGKIYFAFNPRLCLEHIYRLEEVTGTKGRQNKAEINPRTNGDRAACQTRTLRFVSNVTE-------
>UniRef100_UPI00142568F8 insulin-like peptide receptor n=1 Tax=Anneissia japonica TaxID=1529436 RepID=UPI00142568F8
-----------------------------------------------------------------------------------------------------------------------------------------------------------------------------------------------------------------------------------------------------------------------------------------------------------MECI--S-KQAIKSLQDAEKLKGCTFIKGSLKIEIKNTANISKGLEESLGKIEVVSGYISITHSYPLVTLDFLKSLREIRAEEKKNNKYAFYVLENRNLQKIFSLdNHVNISVGDKSLLsFHENPKLCFSEIKKFQKLIIGAANASEIDISPESNGHQIACGVNKLDLdLDDIDS-------
>UniRef100_UPI0014554202 insulin-like peptide receptor isoform X1 n=1 Tax=Asterias rubens TaxID=7604 RepID=UPI0014554202
----------------------------------------------------------------------------------------------------------------------------------------------------------------------------------------------------------------------------------------------------------------------------------MECPTSYITNITNSRFCQQCEGPCPKVCG-YG-TSIVNAVGHSETLAGCTVINGSLEIGIRSGTNIMKDLEKNLGMIEEVTEKIVIRMAHSLVSLNFFKRLKRIGGRDLENGLYSFYLLDNRNLQELFDSrSYPNITIGNGSLFFHNNPKLCVSRIRDFQEKVNFLTP--PLKNNFGTNGDQVACNAQVITVVALPNS-------
>UniRef100_UPI0018D90717 insulin-like peptide receptor n=1 Tax=Patiria miniata TaxID=46514 RepID=UPI0018D90717
-----------------------------------------------------------------------------------------------------------------------------------------------------------------------------------------------------MTCCHESCVGGCDGRTN-RDCVACRNLAHDGVCVDSCPASTYVYKNHRCIQAAECPHYWKLH----------NGECIEECPTSFITNITNARYCQPCDGPCPKVCE--G-RMVVNSVGDAANLAGCTIINGSLEIGIRSGTNIMKEFEKNLGMIEEVTERIVIRMAYSLVSLNFLRRLKRIGGASLENGLYSFYLLDNRNLQQLFDIrNYPNITIGNGSLFFHNNPKLCVSNITTFESQVNFLVP--PKSNNFGTNGDQVACSIHKIIVFAKPGK-------
>UniRef100_UPI001ABE633F insulin receptor-related protein isoform X2 n=1 Tax=Bufo bufo TaxID=8384 RepID=UPI001ABE633F
--FCGSMDIRSDVSQLRKLENCTVIQGNLQILLMfgTKPEDFRGLSFPRLTMITEYLLLFRVYGLESLQELFPNLSVIRGTHLFFHYSLVIFEMPHLRDIGLHSLTNILRGAVRIERNQELCHIFTIDWSLLS-DmEDNHYIVGNKPVEECADVCPGVLK--SLCVKTVISGVEEPRCWTSRYCQKVCNCGKDT-ACTSGGDCCHPECLGGCSSPRDSWTCVACRNFFFNGQCLPSCPANTYEYEGWRCITAEYCASLVKVSenSRESSKFVIYENRCLSECPSGYTRNES-SFVCHKCEGHCPKTC-KVG-TKAIDSIQTAKELTGCTYIEGSLIFNIRRGNNLASELQRSLGRIETITGFLKIKHSFALVSLSFLKNLKLIRGEAMVDGNYTLYILDNQNLQQLWDPNHESLSIPTGKLYFAFNPKLCLSEIHQMEDLSGTKGRQNKADINPRTNGDRASCKTETLRFVANMTE-------
>UniRef100_V8NS93 Receptor protein-tyrosine kinase (Fragment) n=1 Tax=Ophiophagus hannah TaxID=8665 RepID=V8NS93_OPHHA
-------------------------------------------------------------------------------------------------MALFRFLTQPGGFPDSHLPPENNTPPKCELVVYLQKGRMGIYACKEADSVQTECVCHLLTSA-KVD-EGSEDTLVDESWGQRENKlKvdIpEALWLGIWVIEEENECCHPECLGSCTAPHNSSACVACRNYYHDGTCVPTCPPNTYKFEGWRCITKENCSRIPSSDLLGEyESFVIHEDECIQECPPGFVRNDTQSMFCSPCEGPCPKVCADDK-IMTIDSVTSAQTLQGCTEIRGNLLINIRRGNNIASELEDFMGLIETVTGYVKIRHSHALVSLSFLKNLRYINGEEQLDGNYSFYVLDNQNLQQLWDWSHHNLTIKEGKMYFAFNPKLCVSEIYQMEEVTGTKDRQSKGDINPRNNGEKASCESHILKFVSNTTM-------
>UniRef100_A0A0B4KZW6 Tyrosine-protein kinase receptor n=3 Tax=Tribolium castaneum TaxID=7070 RepID=A0A0B4KZW6_TRICA
--ICPSIEIKNKPSELEQLRNCTIIMGYLRIVLLdsvKEESAFDNHTFPELTEIVDHLMLYRIPHLTSLNRLFPNLRIIRGRRVFRDYSLVIFKLNHLEEVGLKNLQHIE-GGIMIGGCKQLCYANTVDWNALGA---FAFHFQELPTCKS-ELCPK------NCV-----G----RCWNKDTCQ-KP----------------------------ST---GFCEFFEDEGKCVKSCPrHKVHNYDIMKCMTRKECE----TM--lnGt-W-WV-FNDTCVETCPIYNNRDKNAKGGCVYAGKKYKKECRGG-L---IEKLDVLQEMKDCTHINTSLELRIT-QDYLVPYLEKYLGNVVSISGYLNVSRSGNIKSLEFFKNLELIKGEELANNVYALYVFQNKNLEKLWDFDDNfNLTIRHGSIQIHDNRFLCPSDIIRLEEIVGA-KTDNDTIIFRYSNGYNSVC-NQKnMTVKILE---------
>UniRef100_A0A0R4IGP2 Tyrosine-protein kinase receptor n=2 Tax=Danio rerio TaxID=7955 RepID=A0A0R4IGP2_DANRE
--VCGPhIDIRNDITEFKKLENCTVVEGYLQILLIgDKNNNlnqehFRTLSFPKLTMVTDYILLFRVSGLDSLSVLFPNLNVIRGRNLFYNYALVIFEMTSLKDIGLYNLRNITRGAIRIEKNPELCYLDSVDWSLLMDAEFNNYIAGNKQSKECGDVCPGINEDRPHCIRTSFNDNYSYRCWTSNHCQKVCPKECEKRACTDAGQCCHPQCLGSCTEADNDKACAACQHYFHEDRCVEACPPDTYKFEGWRCITMEMCA----RV--hLpsEVDFVIHNGECMPDCPPGFTRNETQSMFCSACDGLCDKVC-E---SKTIDSVDAAQSLQGCTVIKGNLQINIRRGNNIASELESFMGLIQTVTGYVRIKHTHTLGSLSFLKSLRYIVGEELvD-NTYAFHAVDNHNLQYLWDWTQHNLTIKTGKLYFRFNPKLCMSEIRKMWEKTS---vREKMAEDDVRSNGERASCESYILKFRSNH---------
>UniRef100_A0A1D1UZH7 Tyrosine-protein kinase receptor n=1 Tax=Ramazzottius varieornatus TaxID=947166 RepID=A0A1D1UZH7_RAMVA
--ICSTTTISSFVENFKALRNCTVIEGRLIIGPIdf--PEKpFEEISFPHLREINDYLLVYRVTGLRTLRNLFPNLAVIRGKQMFKGNSLVIFENPDMEDLGLISLMHIQRGGVWITKNPVLCYLDTLSWKKLLGEeWAKVYHKENRPEEQCVNQCPG------NCR-TFYSTshqRERHMCWTTNDCQQV-PlPAC-N-AVDQ-KQCCHSLCMSGCFGGERN-ECLVCNNVHYSGACYHSCPAFTYEVRGRRCVTEAVCR----NF--tLdgYArDFKAHEGHCRRECPANFMTDPLD-IhRCVPCAGPCPKTC-K---TATVTTVDTAERLRQCTIINGSLEIQIGKGEQIIATLEQTLQNIEHVTDYIKIIRSHALLSLSFFKRLRFIGGvNTAP-GGYALMVIDNQNLQDLFDFTaERptlQIGNASAKVAFHFNPRLCLGKIdVLMNQISAALNtTYDPRDISTTSNGDRVACDISLLNLIVGE---------
>UniRef100_A0A1S3HAX7 Tyrosine-protein kinase receptor n=1 Tax=Lingula unguis TaxID=7574 RepID=A0A1S3HAX7_LINUN
--ImqmsefgfCKSVDIRNNVSMfQKSLENCTVIEGYLQILLIdGNPEDFEKLHFPKLVEVTDYVLLYRVNGMRTLRNIFPNLTVIRGKKLFFDYALVGYEMFGLEEVGLVSLTTITRGAVRFEDNPKLCFLKTVDWNKIAPN-GIHHFRNNPTSDNCpaEADCPG------RCPTEENDGKVVKHCWTKRDCQKICPDNCRD-ACYYPPgsnQpkCCHRECLGTC-NGSALHQCAACKHVNIRGTCVAKCGQGLLEYEGRRCINIYECKSFGDRY-GirKIN-WKMHDGKCIRECPVGFITDPQDPYRCIQCPGKCPKEC-----TQAgVNSVSDAERLKGCTIINGDLTLNVMGGKNIATYLEEGLGMIEEITGSLQVSHSYALYSLDILRSLKRIRGNTLKNDKYALYILDNQNLREIWNTTlHPKLTVDKGKMFFHFNRRLCLSKINELKDSITfGTNvSMDEVDISLSSNGDQATCSVQRMAIELVK---------
>UniRef100_A0A1W4X1J6 Tyrosine-protein kinase receptor n=2 Tax=Agrilus planipennis TaxID=224129 RepID=A0A1W4X1J6_AGRPL
--YCLDMDIRVSVTSFEALRGCKVIVGNLQIVLYelATSKDFENLTFPELVEVKGYVLFYRVYGLQSLSKLFPNLSIIRGNTLLRDYSLIFFEMPDLMEIGLKSLVYMPRGKIYIQRCPKLCHIDTVDWTAIGT---EHPTVMITadeadvmrnRKPCS-TTCPS------NCKt-----G----HCWNENVCQ-IT---------RSKS--CPNDCSICTEES-KSiatNSCMSCNYLTDNGLCVRSCPrNKFLHTLLYTCVTEKECT----SI--ldNt-W-WT-FQQKCINSCPQGFKSIPIEQGGCESCHGRCEKWCHADPendfV-ILVDTTSEAQKLGGCTHINGSLSIRID-TKSLAEELVNHLGKVEEITGFLKVSRSYHITSLMFLKSLKVIHGRVVDNRRHSLVIYENQNLRELWNWNKFSLAIKNGTISFHYNPQLCLKEIEKLAEMTNL--TgtYTDIDVTPDSNGDKTAC-NYVdLHAKYTD---------
>UniRef100_A0A1Y1JWT1 Receptor protein-tyrosine kinase (Fragment) n=1 Tax=Photinus pyralis TaxID=7054 RepID=A0A1Y1JWT1_PHOPY
--QCKNVEVWNTVTDYEAkLRGCTVIHGYLKMQLIenATAADYERISFPELLEIKGYLLCYRVYALVSLGQLFPNLTVIRGSTLFMDYSLVIYDMINLKEIGLHSLEYIERGSTRIDKCPQLCYVNTVDWSSIGG---PNHSLHYFntNEERC-DSCPE------RCN-----G----LCWSQDHCQ-VT---------SKAN--CHPECIGCKGPT-DK-DCILCKSLIDGDKCVPKCKkPKIIYPEYGKCITKSECQ----KL--phGp-W-WS-FKEECVKSCPTGYNKLTNRE-GCELCLN-CSKYCDG----IEINSIASAETLTGCTHVNGPLSIRVN-SMNMANELEKSLGSIKEITHYLKIYRSYALTSFESLRNLKVIHGQQLYNNRHAVVVYENQDLHKLWPTTSSPIKIKNGTLLFHYNSHLCPAEIEKFARGSNL--KYSTFDVSPYSNGDKRAC-NNItLNVTVSE---------
>UniRef100_A0A1Y1KTZ9 Tyrosine-protein kinase receptor n=3 Tax=Photinus pyralis TaxID=7054 RepID=A0A1Y1KTZ9_PHOPY
--LCEEVVVFNTVSEFEPnLRGCTIIIGYLKIVM-erAKSHEFQNISFPELTEIRGYLLLYRVYGLTTLGKLFPNLSVIRGTTLLTDYSFVLRDMPHLQEIGLRNLKYIARGSTRIENCPNVCYVDTINWTKIAS---PSHRLDYFgKNEYC-ESCPS------ECN-----G----LCWNENYCQ-VV---------ADDN--CDSECYGCSEPR-DPKRCYTCQNYLDGSKCVSRCPrNKILHSAVGYCVTEAECP----TV--lnGt-W-WV-FQGECVNSCPPYYQQVSAEEGWCSYCGNKCVKSCDG----ILVDTIEAAQKLVGCTHISSSLSIRVF-SKSAADELEESLGMIEEIDGYLKVYRSYPLTSLNFLKKLRVIHGKELDNARHSLIVFENQHLHELWDWDNFTLTIKQGTISFHYNPMLCLKEIERLRVVTGI--EFSSIDVSTFSNGDKTAC-NYLnLNLSVTH---------
>UniRef100_A0A2R8Q844 Tyrosine-protein kinase receptor n=1 Tax=Danio rerio TaxID=7955 RepID=A0A2R8Q844_DANRE
----------------------------------------------------------------------------------------IAHSTQVNPLECLLIAHMSTVCLSL-LSKQVCLIWLVVENLIRNTlqFFSVFFCAQHKSDFLTLLTEANLSWKKAYGAYGQLTCSLYLC----SSFPVCPKECEKRACTDAGQCCHPQCLGSCTEADNDKACAACQHYFHEDRCVEACPPDTYKFEGWRCITMEMCA----RV--hLpsEVDFVIHNGECMPDCPPGFTRNETQSMFCSACDGLCDKVC-E---SKTIDSVDAAQSLQGCTVIKGNLQINIRRGNNIASELESFMGLIQTVTGYVRIKHTHTLGSLSFLKSLRYIVGEELvD-NTYAFHAVDNHNLQYLWDWTQHNLTIKTGKLYFRFNPKLCMSEIRKMWEKTS---vREKMAEDDVRSNGERASCESYILKFRSNH---------
>UniRef100_A0A315W1Y1 Tyrosine-protein kinase receptor n=1 Tax=Gambusia affinis TaxID=33528 RepID=A0A315W1Y1_GAMAF
---CCS---QSRLNGALLSPLSQAIQQHSLLPFSlsQLMKLTLAHGTNRFIRPHAGSSVYSSRSPQSLKRCWFVVAACFKASGIGVSFCSPTPPPFPPKPRLMHFPFTASPSLALKEQRGLTFVAVFLGDGRGQLNGWLQQLVNTLAKTEGGSAAGsvlRRGALVEDQESLLHSTLVGPCYL-GTTT-VCPINCTHRACTKDDDCCHYQCLGGCLRPNSPRHCVACRGLLHEDSCVERCPENYFTYKGWRCVSLAFCQDLHNRCKQekSpdCYEYVIHNGACIPECPSGYSIGNSSTLNCTPCAGPCPKVCMG---LKTVDSVTAAQALRGCTVLNGSLVINLRGGNNIAAELEASLGQLEEITGYLTVRRSYALVSLSFFRKLRLIHGEEQEIGNYSFYALDNQNLRQLWDWSKHKLTILQGRMFFHYNSKLCMSEIRKMEEVTGTKERQVKNEIASKTNGDQASCENRLLKFTQVK---------
>UniRef100_A0A3B5A4N8 Tyrosine-protein kinase receptor n=1 Tax=Stegastes partitus TaxID=144197 RepID=A0A3B5A4N8_9TELE
-----------------------------------------------------------------------------------------------------------------------------------------------------------NQTQVSAAASVLDGSTRPRVTEFSRTDK----RCPFKSRRWTRPVCPGVCHPWYSSV-----------LLSPQPVGLLCRPGGLGGTRRTRLRLrLFCR-------SdLaaCFLCR---------------------LTCSPCAGLCPKLCVG---NKTIDSVTSAQALRGCTVLHGNMIIKIRGGNNIAAELESSLGQLEEITGYLMVRRAYALVSLSFLRKLRIIRGEHLEGDIHAFYALDNQNLRELWDWSKHNLTIQRGRMFFHYNSKLCMSEIRKMEEVTGTKERNKKTDIAVRNNGDQASCETKLLKFTVIK---------
>UniRef100_A0A433U8X7 Tyrosine-protein kinase receptor n=1 Tax=Elysia chlorotica TaxID=188477 RepID=A0A433U8X7_ELYCH
--VCSDIDIKNDIRNLRKLENCTVIEGYLRISLIehVQNVDYAQYRFPKLREITDYVLLYRVYGLTTLRDMFPNLTVIRGRILFTNFALVAFEMIDLEDLGLISLQNISRGGVRLAKNKKLCFINTVDWARLGVrPEEQDFKLNRE-ESQCVNLCPKSCAT------TKVDGVLSRRCWTSTHCQKnLdC--KCGiNRACTDDGECCHPYCLGGCTGS-QAEDCFTCRDVVFKNNCQLQCPHSTYMYFDRRCLTDKECMKMPDSTSSpgSsvlynDKN---GPNKCLKECPADYIVEVdKKsQLrKCVRCEGPCPKECEA----KIIHNIQSVQELSGCSKIIGDLTIEIVV-SNVAEEMEKGLGRIKEITGELHIRHSFPLLNLFFFKSLEIIRG---EGKEESLSVASNKNLQELFPEEqMKNMKVLK-KVFVDQNPKLCKSKVLELQKYLN-LS---DSMITIGINGHDMPCADKHLNLTIGR---------
>UniRef100_A0A443QZ17 Receptor protein-tyrosine kinase n=1 Tax=Dinothrombium tinctorium TaxID=1965070 RepID=A0A443QZ17_9ACAR
--VCKSIDVRNNVSNLQVLENCTVIEGHLKIVLIdkGQPHQYENYSFPKLREITDYLLLYRAFGLQSVGKLFPNLAVIRGRQLFTDYALAIYDM-QLQQIGLSNLTTIARGSVRIESNPKLCYVDTIDWDTIARAgKGGHFIKDNRPPDEC-ENCGK--IGDHQCPTRSRKDdgkligdKYGRLCWN-NYeCQKICKLDCeKRnLSCTVDGNfCCHENCLGGCV-GKTPKDCLACRKFKiNEE----------------QCKNL--ST---NKVK-ykLfFDEHS-KRKQCLEKCPLGFKE-GSDH-TCVTCQGPCPKVC-D---PTIVNSIADAQSLRGCTEIKGPLIISIEgRGANVIKELEESLKDLEVITDYLKVTRSYPLISLHFLKNLRLIKGVNMDRSNYSLLVFDNQNLQQLFTFNasggKNQLIIEKGRIFFHLNPKLCVRYIdelKNYAQLKGyPDGTw-SDDDVSPFSNGEKVPCEV-LkLNVTVQS---------
>UniRef100_A0A4U5UIL0 Tyrosine-protein kinase receptor n=1 Tax=Collichthys lucidus TaxID=240159 RepID=A0A4U5UIL0_COLLU
--ICQSKDIRNNVTNLQSLENCTIIEGHLKILLMfkTKTEDFRGLSYPKLRVVTDYVLLFRVYGLETLSDLFPNLTVIRGNNLFFNYALVLYEMLQLKEVGLHNLMNITRGAVRIEKNPDLCYLATLDWSKILDSVEDNYIVANKNDRECGDVCPWhgprsdhlptehhqrTLQGTVLVTKLLPEKHQANTVLAqPVHTKtythtskRgekafqtfvardkaaaahrkhslqfhllsspRCtlmDPRCpplvsnnftntvgmSGRLVSSRKTqtQLKRPCTLAQETPGRSSRLFSLAARFadgkmalseVKPRPQQLNKQGLTFRDHWLGNVFnsATCRtsscQLLEDivcltftlmiCKqcawttvsmvrvAsrAsavmTSAWVvvLSQVMQVAVCRAGISSMGipawrSvlldtmSSgagavsaspsarLTCSPCAGLCPKLCVG---NKTIDSVTSAQALRGCTVLHGNMIIKIRGGNNIAAELEASLGQIEEITGYLTVRRAYALVSLSFLRKLRIIRGEHLE-GdNYAFYALDNQNLRELWDWSKHNLTIQRGRTFFHYNSKLCMSEIRKMEEVTGTKERNQKNDIAVRTNGDQASCETKLLKFTVIK---------
>UniRef100_A0A4W3HRH8 Tyrosine-protein kinase receptor n=1 Tax=Callorhinchus milii TaxID=7868 RepID=A0A4W3HRH8_CALMI
--I-CHgLDIRNNVGDLQQLENCTIIEGYLQILLIfnSKVEDFRGLRFPKLTVITDYLLLYRVSGLETLRDLFPNLAVIRGIQLFFNYALVIFEMTHLKEIGLYSLQNVTRGAVRIEKNPDLCYLSTIDWSFILDSVENNYLDRNKQPSECGDVCPGAMEDSPLCTKTSVNNQYNYRCWTANHCQKVCPKECGKRACTDQGECCHEECLGSCTATHDNRACVACRNLYHEGQCLATCPPGTYKFEGWRCVTKEFCA----KI--pgEnpKDQFSIHQGECLPICPSGFTRNGSS-MICTPCDGLCPQVCsVD---TKTIDSVTAAQDLKGCTVIDGNLIITIRRGNNIAAELEANLGLIETITGYVKIRHSYALVSLSFFKSLRYINGEEQtE-GNYSFFVLHNQNLQQLWDWSRHNLTIKQGKIYFAFNQKLCRSEISRMEEVTGVKGRQGTNDNQDRTNGDRASCESHILKFTDNI---------
>UniRef100_A0A553QRD1 Tyrosine-protein kinase receptor n=1 Tax=Danionella translucida TaxID=623744 RepID=A0A553QRD1_9TELE
-------------------------------------------------------------------------------------------------------------------------------------------------------------------------------------MIVCPSECVHGSCSHQKECCHEQCLGGCSVPGNATRCVACRNFLFGEACVERCPPSHYTFKGWRCVSFKFCQGLHNQCK-dkSgdCHAYVIHNGACIPECPSGYTTINSSTLTCIPCTGRCPKMCTG---VQTVDSVTAAQDLRGCTVLNGSLIIKISGGNSIAAELESSLGQLEEITGFLSVRRAYALVSLSFLRKLHLIRGETLDGGNYSFRAMDNPNLRQLWDWNKHNLTILKGKMYFNKNNKLCKSEILRMEEATGTKNR---MNEIKTTDKDQSYCQSHILKFTQVR---------
>UniRef100_A0A5A9PM35 Tyrosine-protein kinase receptor n=1 Tax=Triplophysa tibetana TaxID=1572043 RepID=A0A5A9PM35_9TELE
--ICGPgIDIGNDISNFKLLENCTVVEGYLKILLIlDKNNKnqevFRTLSFPKLTVITEYLLLFRVAGLETLSTLFPNLIVIQGRDLFYNNALVLYELTSLKDIGLYNLRNITRGAVRIEKNPELCYMDSVDWSLIMDADFNNFITENKPSKECGDVCPGIMEDNPQCIKTNFNGNSNYRCWTSNHCQKVCPEVCGHRACSDSGLCCHPQCLGTCTEADNDRACAACQHYYHEGRCVEDCPHDTYKFEGWRCITMELCS----RV--hLpdYDGFVIHRGECMADCPPGFMRDENLSMHCKACEGICEKVC-V---EKVIDSVDTAQFLKDCTYIKGNLYINIRRGRNIDSELEKYLGLIKTVTGYVKIRSSNALTSLNFLKSLRNIYGEELwE-DMYAFVALDNQHLQSLWDWSQHNLTISAGKLHFRQNPKLCVSEIRKMWIKTG---iKEKFTEEDFSINGDHASCGSKTLKLLSNS---------
>UniRef100_A0A5E4M3A9 Receptor protein-tyrosine kinase n=1 Tax=Cinara cedri TaxID=506608 RepID=A0A5E4M3A9_9HEMI
--ICPSITIMNSGERLASLHNCTVIEGHLQIILMdnSKPADFE-DTYPL-REITEYMVVYRVTGLINLGRMFPNLSLIRGVHttMFPGRSLMIHDNADIREIGLFRLTNITRGSVIISQNPKLCNAATIDWGQITTAvSNDSNIINNNETRRC-PGCSN--SG---CP-----E---DRCWS--Q-QP-SPDRCQY-GKLK-N--CHPLCAGGCDQYHSARHCYACTAYMHDGECIQECP--PGLYGHIRSCLTeEQCRSLPVN-ReEstLddlnTN-YIPFENRCIDECPYGYEVtPDKmNcTI-CMKtRNGNCQHNCNsfkiS---DEILRRNDEYRLHTNCTTIRSLEIE-VKFGtTeDIERRLEDYVGKVEVILDQLKIIRSYSLTSLNFFKNLYEIRGKN-TVNKMALVIRGNKNLQKLWTTEDNktrEVKILNGTVSFHYNPKLCMSEIYKFGNLSTLPP-FSDIEVSTISNGDQFAC-T-VynLVVETVK---------
>UniRef100_A0A5Q0TWP2 Receptor protein-tyrosine kinase n=1 Tax=Rhynchophorus ferrugineus TaxID=354439 RepID=A0A5Q0TWP2_RHYFE
--ICDSIDVRNNITFLNKLRNCTEISGNLQIVLIettKSVEDYDDYVFPELTRVSGYVLFFKVRHITSIGKLFPNLRVIRGLELIFDYSFILNNLPNLREIGTNKLLYIARGSVHINKTPKLCYAKTIDWQKIGS---TTKLDIYQSREDC-KPCPE------QCN-----K----YCWNSNHCQ-IQ----------ADD--CHEECLGCTRNQ-SNAHCEVCKNYEDDGICVPECPpKKYMLRAMHRCITTDECL----AL--nnHtgktfankKW-LV-YDRECRGNCPANTEY-QKESNTCRPCDNFCTKNCTA----TELNNQNSIANLRGCTHISGSISIvGLN-TEEDLRALRESLQSVRYISDYLLIARNKVIRNLDFLSNLRVINGNKKT-TNRTLLVYENPSLKRLWHDNVS--LKINGRILFNDNKQLCLDEIDKLIKKSNI--THSITDVSANTNGVSCSI-PKDdTLPiKVTV---------
>UniRef100_A0A669EKX3 Tyrosine-protein kinase receptor n=1 Tax=Oreochromis niloticus TaxID=8128 RepID=A0A669EKX3_ORENI
----------------------------------------------------------------------------------------------------------------------------------MFCFVLFFIVHYFLGENCLAKIPPFLSVSPV----------------------GCPEKCAQRACTADGECCHPQCLGSCTVPDSDTACTACVHYYYQGRCMADCPPGTYKFEGWSCISAELCS----KA--qFtdLDRYVIHGGECMPECPSGYTRAAPNSMFCTACDGLCDKVC-D---GKVIDSMTAAQSLKGCTVIKGNLQINIRRGHNMVAELESFTGLIQRVTGYVRIIHSHTLSSLAFLRSLRYIDGENLhE-DMYAFSAFDNQQLQYLWDWKQHNLTIKTGKLFFRANPKLCMSEIRKMWNKTG---iQARFDESDFRNNGDRASCESTILKFKSNS---------
>UniRef100_A0A673Z258 Tyrosine-protein kinase receptor n=1 Tax=Salmo trutta TaxID=8032 RepID=A0A673Z258_SALTR
---THSlCQVINCLLSLSPVSSLCLLSLSVSSLSVsSLSVClslsvCLSLSLCLSVSLSVCLSLSLSVSFSLCLSLSLSVSLSLCLSLSLCLSVCLCLSLSLSLSLSLSLSLSLSLCLSVSLCLSLSLCLSLSLSLCLSLSLSLSVCLFLSLSVSLSLSVCLSLSLSVCLFLSLSVSLSLC--LSLSLSVLCPDKCHA--CTRDGECCHGQCLGSCTEPNTDTSCAACLHYYHEGRCVPDCPPDTYKFEGWRCVTLDFCS----HV--hLsdYDRFVIHRRECMSDCPSGFTRNKSKSMFCSACDGLCDKIC-D---EKVIDSVDAAQSLKGCTVIKGNLQINIRRGQNIVSELESFMGLIQTVTGYVRIRHSQTLGSLSFLKSLRYINGEELmD-DMYAFHAVGNQHLQSLWDWTQHNLTIRAGKLFFRSNPKLCMSEIRKMWRRTG---iTEKFEEDDFRNNGDRASCESKVLRFKSNS---------
>UniRef100_A0A6F9AK03 Tyrosine-protein kinase receptor n=1 Tax=Coregonus sp. 'balchen' TaxID=861768 RepID=A0A6F9AK03_9TELE
--VCPStcKhracTRHGHCCHDQCLGGCSESGNASRCVACqnLQHQDTCVDRCPQGYYT---FKGWRCVSLSFCQDLHNQCKNGKGNDC-HEYVIHNGACIPECPSGYTTINSTTRDVKVLADLTAEMLKSWLTSQQSLDEYDNRGGGQNITRLSRCLMSPDlartyntqtglglgcwlglglkglavagaltGAGPQGACCGCGADWGWASRGWLwlwlgwaeaphpyNPHCHpsQphpYNPHVSplSLTPTTPTVPLSSLTPITPTVSPLSLTPTTPTVSPLSLTPTTPTVSPLSLTPTNPTVSPLMLTPkpPLSPLSlTpttptpHpynPplsPLSRLtPTTPTVSPLSLTPTTHIASlSPrLNCTPCAGLCPKMCAG---VKTVDSVTAAQALRGCTVLNGSLVIKIRGGNNIAAELEANLGQLEEITGNLTIKRAYALVSLSFLRKLRVIRGETLtQDGNYSFYALDNQNLRQLWDWNKHNLTILQGRMFFLHNSKLCMSEI------------------------------RKM----------------
>UniRef100_A0A6G0ZFI7 Receptor protein-tyrosine kinase n=1 Tax=Aphis craccivora TaxID=307492 RepID=A0A6G0ZFI7_APHCR
--VCGSIDVRNSGDRLSALHNCTIVQGSVQIVLLdaTKPSDFD-ISFPLLREITQYLVVYRVAGLYNLGKLFPNLMLIRGTHspHFPGLALMIHDNLDLREIGLYSLTNITRGSVIISKNPKLCHATTIDWGQIANGvSNDINVISNDEPIKC-NGCSN--IG---CP-----G---DLCWS--H-DP-V--RCQY-GRLN-G--CHPLCAGGCDEPHSARHCFACTAYMHKGECIKECP--YGLYGHIRSCLTaEECYSLPVS-ReEstPdvlnTH-YIPFERVCRDECPYGFEVtADKrNcTL-CTKtRYGHCQRNCNsfkiS---DDMLRKNYEYRLHTNCTTIKSLEIE-VKYGtSeDVERRLEEYIGKVEVILDQLKIIRSYSLNSLNFLRSLYEIRGEN-TVNKMALVIRGNKNLQRLWTNSENetrPVKILNGTVSFHYNPKLCMSEIYKFGNLSSLPP-FSDIEVSVISNGDQFAC-T-VynLQVETVK---------
>UniRef100_A0A6G1S7L4 Tyrosine-protein kinase receptor (Fragment) n=1 Tax=Aceria tosichella TaxID=561515 RepID=A0A6G1S7L4_9ACAR
--ICGGIHIRNDLNSFNQLKGCKIINGPLTIALVsniNSPEVFKDKTFPDLEEVTDYLLFFRVTNLTTFSKLFPNLRVIRGRELVSNYALIIYEMMHLQRIDLGNLTDILRGSVRIENNPNLCYATTINWDGICKhKFTPHFIKDNN--LHCNNRCPDHCHPwgplKTSGSdSLTIEGdvsefgadnNRSLFCWNSTLCHESCDDGGGENLIKAPGGgCCSPLCAGGCYERDRPDKCVACRHVSHNNRCVVSCDSNLFEFDG-QCLDRVQCEqmkktdALTNQCiKhQerKdfkAVRLPgETHGRCQENCPPGFEEDPTNKHRCKPcDKGKCRKVCTpqDQ--NRLymVTNVNSLRELSGCNVINGSVEISMKGGKNVVPELQTAFEDLEEISGYLKITRSYPLITLDFLRGVKFINGSSLDRGQYSLVIIDNPNLEEIFQIRnqepisKH-LTILSGKIFVHLNPKLCPEMINRLKLFATVADW-DEQDVSIHNNGDQLAC-SKA-KLAVeVV---------
>UniRef100_A0A6J2URH3 Tyrosine-protein kinase receptor n=1 Tax=Chanos chanos TaxID=29144 RepID=A0A6J2URH3_CHACN
--ICGLhVDIRNDISEFKKLENCTVVEGYLQILLIgDKNSNlnqeqFRTLSFPKLTMVTDYVLLFRVSGLVSLSTLFPNLSVIRGRNLFYNYALVIFEMTSLKDIGLYNLRNITRGAIRIEKNPELCYLDSVDWSLIMDAEFNNFIAGNKKSKECADVCPGLMEDSPECIRTSFNDVYSYRCWTSNHCQKVCPERCERRACTDSGECCHPQCLGSCTEADNDMACAACQHYNYEGRCVEDCPLDTYKFEGWRCITMDLCS----QV--hLpgDTGFIIHDGECMPECPSGFTRNETQSMFCSACDGHCDKIC-E---SKTIDSVDAAQSLQGCTVIKGSLNINIRRGNNIASELESFMGLIQTVTGFVRIKHSHTLGSLSFLKSLRYINGEELlD-QMYAFSAIDNQNLQYLWDWTQHNLTIKAGKLFFRFNPKLCMSEISKMWEKTG---vVEKMEEDDARNNGERASCESHMLKFKSNS---------
>UniRef100_A0A6J2X3K2 Receptor protein-tyrosine kinase n=1 Tax=Sitophilus oryzae TaxID=7048 RepID=A0A6J2X3K2_SITOR
--ICDSIDVRNKIEYLNKLRNCTEITGNLNIVLIettKSVSEYDQYVFPELTRVTGYVLFFKVKHVTSIGKLFPNLRLIRGLELFFEFSLVLYNLPNLKEIGTDKLFYIARGGVKIDKAPQLCYADTIQWRHIGN---NTHLDIRDTKDDC-PACPE------KCN-----G----SCWNQNSCQ-IF----------TDQ--CHQECLGCTENN-STTHCEVCKNYNDNGTCVAKCPsDKYIVRTTNRCISAKACS----DL--nnEttkfyrnkNW-LI-YENECRSDCPVGTKY-DNTTNTCKSCGNFCVRNCTV----FEINNQNAITNLYGCTHVLSPLSIvGLR-TEQELEVLKQNLKWVRYIRDYLQISNNRNLKDLNFLPSLRVIDGQNTR-ANKTLLVYENRNLKKLWDGDYS--LKINGTIGFSDNDKLCLSEIGALAKRANI--SYSNRDVSQNSNGVLCSI-PKDeSVKvNVTQ---------
>UniRef100_A0A6P7G660 Tyrosine-protein kinase receptor n=1 Tax=Diabrotica virgifera virgifera TaxID=50390 RepID=A0A6P7G660_DIAVI
------------------------------------------------------------------------------------------------------------------------------------------METLEIKEAS-LRVIG------DYR-----G----ACWNATHCQ-QN--------LSNDH--CHKECWGCYKNY-SARHCIVCRNYDDNGLCVKSCPpDKYAHTLINKCVTKEECE----TK--lrDv-W-WT-HNGECVNKCPDLHEEiktpkpnSKNYTISCHYCGYKCVKHCNttdlvnsQ----NVIDSISELMKLKGCTHLNGSLII-KM-PDVEMDDLNKYLGKVVNISGMLMIARTRKLSSLHFLRNITYIGSDRTPemdmYSNYSIFMYENQNLQQLLNYTNL-NLTLKGTIGFHNNPLLCMSEIEKLAKATGIvLDPNSNTGVSRSSNGDKANC-VVKeVNV-TVD---------
>UniRef100_A0A6P8GYF6 Tyrosine-protein kinase receptor n=1 Tax=Clupea harengus TaxID=7950 RepID=A0A6P8GYF6_CLUHA
--ICGPsIDIGNDFADFSRLENCTVVEGYLQILLIgDKNGGanqevFRTLSFPKLTVITDYLLLFRVAGLDSLSTLFPNLTVIRGHNLFYNYALVIFEMTSLKDIGLYNLRNITRGAIRIEKNPELCYLKSLDFSRIMDT-GNNFIAGNKQAKECGDVCPGLMEDQQQCV--------DHRCWTSSHCQKVCPEGCGRRACTDAGECCHPQCLGSCTAADSDMACAACVHYFHEGRCVADCPAGTYRFEGWRCISLELCA----RV--hLpdSERFVIHARECMEDCPRGFTRNGSQSsMFCRACDGVCDKIC-E---SKNIDSVNAAQNLKGCTVIKGNLNINIRRGDNITAELENFMGLIETVTGYVRIRHSHTLQSLSFLRSLRYINGEQLwE-DMYAFSALDNQDLEKLWNWSSHSLTIRSGKLLFSFNPKLCMSEISTMWEKTG---iAGKFEKDNFRHNGDRASCESGKLTFKSNS---------
>UniRef100_A0A6P8HZT2 Tyrosine-protein kinase receptor n=1 Tax=Actinia tenebrosa TaxID=6105 RepID=A0A6P8HZT2_ACTTE
--KEKVhiLRGYGGICKgCDLLKNCTTFDGSIQIQGFhqVLNGDlKKELHFPKLTEITGHLLISLLYKVKDLESIFPNLAVIRGNHLFLDYALVIYQNDGLNQINLPSLTTILSGGIRIEKNINLCYVKTIRWKSIMKMnSEDPYSLVTTsNNNDCYDLCYK-----GKCFPPAGHGdSGNQYCWGsgtvHDYsCQRLCDMKCGDAGCVKgQNNlCCHPQCLGGCSKINSPFHCYACKNLRlNTGKCVSKCPPELLEVDNFRCIPP-PCP----K----lYNK-L--DGSCVKECPAGYAKeg--NVCEKCLE--QRCPRVCSvkQSAinSDEGkpiIDSLNSLREYKGCTEIDGTLEIRIRGGgATIYRDLEENLGMIEKVKGYVLIRQSLSLVSLKFLKNLKIIEPRKtfsItEkkmvpflYNnRYALTIMENPKLEAMWDYF-PNFTIKHGGLLVRMNPRLCTNKIepli-DVLKWNN-SSNGQNIDVSQTTNGNDVACEvETInMTVREiikpsfmQR---------
>UniRef100_A0A6Q2X1I0 Tyrosine-protein kinase receptor n=1 Tax=Esox lucius TaxID=8010 RepID=A0A6Q2X1I0_ESOLU
--VCQSKDIRNNVTNLKLLENCTVIEGHLKILLMfkAKPEDFRGLSYPKLTVITDFLLLFRVYGLESLSDLFPNLTVIRGNNLFFNYALVLFEMVDLKELGLHSLMNITRGAVRVEKNPDLCYLSTLDWSKILDTVEDNYIVANKNDRECGDVCPGTAQGKTICPQTTINGHFGERCWNQNHCQRMCPSSCKHRACTPHGHCCHDQCLGGCWEAGNASSCVACQNLRHKDTCVEKCPRGYYTFKGWRCISHSFCQDLHNQCKSgkGsdCHEYVIHNGACIAECPSGYTTINSTTLNCSPCAGLCPKMCTG---VKTVDSVTAAQALRGCTVLNGSLIIKIRGGNNIAAELEANLGQLEEITGYLTIKRAYALVSLSFLRKLHLIRGETLTqEGNYSFFALDNQNLRQLWDWNKHNLTILQGRMLFLHNSKLCMSEIRKMEEVTGTKGRDIKNEIVGRTNGDQASCESQVLKFTTMR---------
>UniRef100_A0A7G1GD31 Receptor protein-tyrosine kinase n=1 Tax=Gnatocerus cornutus TaxID=1553328 RepID=A0A7G1GD31_9CUCU
--ICQSMDVRNEASVLEKLKGCTIITGNLTFVLVhneRDENVFKKYSFPELTEILDFLIVFSVEKLTTLRGIFPNLRTIRGRKLFLGFALIIFKVPHLEEIGLTNLVHIG-GGVKVDGCPNLCYVDTIDWEAMGAT-VLDHPMDQAAMCQQ-QFCPN------ECG-----G----HCWNNYSCQ-KS----------------------------RT-KANYCPYYKDGENCVTECPkSKVVSEEAKQCWTKEECK----IA--fnDt-W--A-FNGTCTNKCPPLYYRDPTVEGGCFYAGKDYKQHCTGN-V--TIDSLESLEEMYGCTHINGYLELRID-DPQVERDLEKYLGNIVVISGYLQIGRSKVITSLQFLRNLTVIEGEILTNHTdSSLFVYENRKLKTLWNITDDfKLEIRRGNLTFVDNPQLCLSEIEKFQQREGR----GSTPLSQNSNGDQWMC-NIKdMAVTEID---------
>UniRef100_A0A7J7AKS0 Receptor protein-tyrosine kinase n=1 Tax=Abscondita terminalis TaxID=2069292 RepID=A0A7J7AKS0_9COLE
--ICENVRVSHSSKHLERsLRGCTKVIGYLQVILL-ESYDIKEIEFPELKEITGFVLFYRVYGLESVGKLFPNLGIIGGDRLFLDYALVLYEVPHLREIGLKSLRYLGRGSTRIEKCPQLCYVDTIDWDAIGGS--THYLHYYNkNDGDC-PSCPS------HCE-----G----LCWNNDNCQN-S--NVGK--CEN-D-C------VLCNEY-NE--CERCKIFLDNNKCTNFCPkNKYGHSPTATCVTKEECE----EM-GdrK-W-YI-FNDQCTKVCPKNYFKVSkEDG-WCKYCGNNCTKICEG----AVIGHVQDADRYRDCTNINGNLEISLH--EDLTSDQLAFgLGSIKIINGYLMIYKSHGITSLHFLKNLKVISGKTLyQ-SKYSVAVFDNKNLEKLWDWNKLSLNIERGTVLFHYNPKLCRTEIETLVKLSQLSENYTKYDVSPYSNGEESLCTvfDALIEI--VD---------
>UniRef100_A0A7J7AKS6 Tyrosine-protein kinase receptor n=1 Tax=Abscondita terminalis TaxID=2069292 RepID=A0A7J7AKS6_9COLE
----------------------------------------------------------------------------------------------------------------------------------------------------------------------------------------------------------------------------------------MRRqQRILHSSVGHCVTEQECP----TV--lnGt-W-WS-FEGQCVNSCPPKFHQVSEEEGWCAYCGENCTKTCSG----MLVDTLEAAQELVGCTHIMGSLSIRVF-SKSAADELEESLGMIEEIEGYLKVYRSYPITSLEFMKKLRVIHGKELDNRRHSFIVFENQNLHKLWDWDNFKLIIKNGTFSFHYNPMLCLKEIEHLHKITGV--EYTSIDVSTFSNGDKTAC-NEIdLNVSIRD---------
>UniRef100_A0A7J7AUM4 Receptor protein-tyrosine kinase n=1 Tax=Abscondita terminalis TaxID=2069292 RepID=A0A7J7AUM4_9COLE
--VCKNVEVWNTVDDYEDkLRGCTTIAGYLKILLIesGSIDDYKNITFPELLEIKGFLLIYRVYGITTLGHLFPNLTVIRGNVLFTDYSLVLYDMLNLQEIGLHNLQYIGRGSTRIEKCPQLCYVNTVDWSLIGS---AGHDLHYFntNEDTC-DGCPE------RCN-----G----RCWNQNYCQ-IL---------SQDT--CDSECIGCNGTT-NQ-DCFLCKNFQDGSKCVSRCKkPK------------NECL----KL--phGp-W-WP-FKDECVKSCPTGYNEISKQG-GCKLCLD-CPTYCTG----IEVDSIASAETLLGCTHVNGSLSIRID-SKSTADELSRCLGLVREISGFLRIYRSYSLTSLESLKNLKVIQGKQLYNNRYALVVYENQNLHKLW--NWKNMTIKNGTLLFHYNSHLCPIEIQKLANLSNV--TYSPFDVSPYSNGDKRAC-NIIsLNITVVE---------
>UniRef100_A0A7J7B9J3 Tyrosine-protein kinase receptor n=1 Tax=Lamprigera yunnana TaxID=370605 RepID=A0A7J7B9J3_9COLE
-----------------------------------------------------------MFGRAVVVLIGQNVvRVVICADDRLPPVLRMSGEVSTVRIGLHNLKYIARGSTRIEGCPNLCYVNTINWTAISG---PSHRLDYYkANDYC-HSCPN------ECN-----G----YCWNENYCQ-VI---------ETDN--CDSECYGCSETH-NPNRCFACKNYMDNKKCVKHCPkNKVLHTLAGYCVTEEECP----TL--lnGs-W-WS-FQGHCTNTCPPKYQQVSKEEGWCLYCGDECIKTCNG----ILVDAIEAAQQLVGCTHITGSLSIRVF-SKSAADELEESLGTIEEIDGYLKVYRSYPLTNLEFMKKLRVIHGKELDNRRHSLIVFENQNLHKLWDWDNLNLTIKNGTISFHYNPMLCLKEIAKLGEVTGL--EYTSIDVSLFSNGDKTSC-NTInLNVKIAK---------
>UniRef100_A0A7J7BMD1 Receptor protein-tyrosine kinase n=1 Tax=Lamprigera yunnana TaxID=370605 RepID=A0A7J7BMD1_9COLE
---------------------------------------------------------------------------------------------------------------------------------------------------M-LEGFE------NEI-----G----RCWSQNQCQ-QI---------PKDS--CHNECIGCKGPT-NQ-DCNICRTYADETKCVAKCKkPKVLYAEYGTCITTNECF----KM--pnGp-W-WP-FKEECVASCPTGYEEISQQGk-GCKLCEN-CPKYCNG----IEVDSIASAEMLQGCTHLNGSLSIRVD-SKGTVDVLEKNLGLVREITGYLRVYRSYSLTSLEFLKNLKVIQGEELHNHRYALIVYENQNLHKLWNWDDFSLKIDNGTFLFHYNSHLCLQEIEKLAAITNI--TYSPFDVSPYSNGDKRAC-SNItLNVTLTN---------
>UniRef100_A0A7M5V0M1 Tyrosine-protein kinase receptor n=1 Tax=Clytia hemisphaerica TaxID=252671 RepID=A0A7M5V0M1_9CNID
--PCFLnqpqvnirLSTNGHCLTpkTCNeLKGCTVLHGSLILRRIiqYKVVNTTv-PDLSSLQEITGYLVITFFA---EVADLLPSLTVIRGNDLVGNYAFVVY-FNTYTKfIYFPNLTTILNGGVRVSMNKILCYVGTVRWKSIVKDkeQKSKYGIVVTdNNDNC---DSACYPN--RCYaGKGHGNnPKAQFCWGpgtEKNtqCQRFCDSRCDLQGCVTgTSSkCCHSLCLGGCSKADDPYACSACLKYRvwSTGLCVNQCPVNTYLVDNLFCKPQ--CP--GWSA-EdqKnkiVHHFV-MDSKCVEQCPAGYIAKDKT---CQEcsRVDSCPKVCilkeErlenGLMDRIAyirVPSDIVNKGLAGCTEIIGSLSFEIPKGTGKSEEYLKNLELLRKVRGHISIKKT-SFRNLNFLSNLEIIDPpRHnLlY-RRYALQIYENELLETLWAPSKK-INVTNGQIFAQYNDRLCPREIFKVQKLMHtSKGENVTGDISTQTNGNRVFCDVErLeisveeihipqhivdkltkvdpnevlpflswsnPDFikylDYLQ---------
>UniRef100_A2IRM8 Tyrosine-protein kinase receptor n=1 Tax=Cynops pyrrhogaster TaxID=8330 RepID=A2IRM8_CYNPY
--ICWPgYDIRNSVDELKRLENCTVIEGYLQILLIsnAKPDDFRNIRFPKLTVITDYLLLFRVSGLESLSDLFPNLTVIRGRNLFYNYALVIFEMTNLKEIGLHSLQSIPRGGLRIEKNSDLCYLSTVDWTLILDAVYNNYIVGNKPPKECGDLCPGAMEAKPLCEKTSINYEYSRRCWSANHCQKVCPPECGKGACTDQKQCCHAECLGSCSMPDNDTACVACRHFFYEGRCLATCPPHTYMFEGWRCVSREFCA----RVPSsdTdYEPYVIHKGECMPECPSGFTRNGSQSMFCSPCEGPCPKICEE-----EktIDSVTSAQNLQGCTVLKGNLLINIRKGNNIASELENFMGLIETVTGYVKIRHSHALVSLSFLKSLRRIMGEKQlD-GNYSFYAVDNQNLQQLWDWNYHNLTIDEGKMYFAVNPKLCLSEITRMEEVTGTKGRQSTGDINPKNNGERASCKTYKLKFISNT---------
>UniRef100_B7ZS80 Tyrosine-protein kinase receptor n=1 Tax=Xenopus laevis TaxID=8355 RepID=B7ZS80_XENLA
--ICYSMDIRNNISQFSMLEDCTVIEGHLQILLMftSKPENFRGLRFPKLTTITDYLLLFRVYGLESLKDLFPNLTVIRGTRLFFNYALVIFEMVHLKEIGLYNLMNITRGSVRIEKNNELCYLSTIDWSIILDSVEDNYIELNRdNKEECGDVCPGTVKGKSKCKHTLVNGALVERCWTQDHCQKVCPSDCKGSGCLPDGQCCHPECLGSCRKPNDPSECTACRHFQNEGVCVTACPKGSYQFQGWRCIDFNTCQELNSRCQNsrDnsCPPYVIHKGECMPDCPSGYIANSTT-RTCTPCAGPCPKVCTifqN---VKTIDSVTSAQELRGCTVINGSLIINLRGGNNIATELEANLGLIEEISGYLKIRRSYALVSLSFFRKLRLIRGEVLEAGNYSFYALDNPSLRQLWDWHKHNLTIIHGKLFFHHNPRLCLSQIHQMEEVTGTKGRQDKNDIATKTNGDQASCEDNLLTFNFIK---------
>UniRef100_B7ZSL0 Tyrosine-protein kinase receptor n=1 Tax=Xenopus laevis TaxID=8355 RepID=B7ZSL0_XENLA
--MCGPnMDIRNDIRELKQLEDCVVIEGYLQILLIsnAKAEDFRNLRFPKLTVITDYLLLFRVSGLVSLSNLFPNLTVIRGRVLFYNYALVIFEMTDLKEIGLYNLRNITRGAVRIEKNSELCYVSTVDWSLVLDAVYNNYIVGNKPPKECVDLCPGAREKMQICEKSSINNEFADRCWSDEHCQKVCPSVCGKRACSDNNECCHPECLGSCTAPDNDTACVACHHYFYEGRCVPTCPSNTYKFEGWRCITREVCA----KMHIwiHsTIPFIIHKGECVYECPSGYMLNKSQSMTCSPCEGPCPKICEE----KMktIDSVTSAQMLEGCTVLKGNLQLNIRKGQNIAAELENFLGLIETVTGYVKIRHSHALVSLSFLKSLRYILGEEQmP-GNYSFYVFDNNNLQQLWDWSKHNLTIKEGKIRFAFNSKLCASEIYRMEEVTGTKGRQAEEDISLSTNGNMASCESHVLNFTSRS---------
>UniRef100_Q25410 Putative molluscan insulin-related peptide(s) receptor n=1 Tax=Lymnaea stagnalis TaxID=6523 RepID=MIPR_LYMST
--VCGSVDIRSSMDNFKLLENCTVIEGSLRISLFeLKALDFRHLSFPDLREITDYLLMYRVYGLETLSKLFPNLAIIRGRELFNSYAIVMYEMRDLQDLGLVNLRTISRGGVRLTKNFKLCYIETINWTQIGVsdPEARRFINNKE---QCPNSCKDECQS--------------KRCWTYSDCQKgLnC--QCKeNTYCMENGSCCHDYCLGGCKVPm-NPDECFSCKEVQFNNTCRPQCPPGTYKFLNRRCLTDKECLALTNDPDGntPklldgEKG---EPSLCLYTCPQNYSVGDsKDnKNlsQCVKCRQLCPKECHG----LEINNIQDAHKLKECSKISGPLKIQIMSGSNVAQELEKSLGNIREVTETIHIKRSYALVTLHFFKNLQIIGSkvpssETQEGQSFSLFLMDNTNLQELFPEEqMKKMKILNGGIYVHDNGQLCPHTIKEFLSHLN-LS-EAQSSISSISNGHQRPCEKHDLNVTVEK---------
>UniRef100_Q4S8B8 Receptor protein-tyrosine kinase n=2 Tax=Actinopteri TaxID=186623 RepID=Q4S8B8_TETNG
--VglCGPgIDIGNDISEFRRLENCTVVEGYLQILLIgDKNN-nvnqetFRSLSFPRLTMITDYLLLFRVSGLDSLSTLFPNLTVIRGRNLFYNYALVIFEMTSLKDIGLYSLRNITRGAIRIEKNPELCYLDSVDWSVIMDAEFNNYIAGNKQSKECSDVCPGVMESSPQCRKTVFNNNYSYRCWNSNHCQRECPDKCGRRACTADGQCCHPQCLGSCTRAGSDAACAACVHYYHHGRCVAQCPPGTYRFEGWRCVSVDFCS----KV--hLpdPHTFVLHGQECMPECPSGYTRSTTDNMSCTACDGLCDKVC-E---GEEkvIDSVDAAQSLKGCTVIKGNLHINIRRGrkcrsltqpgsgGRVAMATLPSHVMLHSLQCPWRSKPAHVRVCVCVCVCVLKQHGGRAgElhgpdpageglradqtLTHAQLAGLPAQPQIHRWRDPPGRVIACTPSSPLTTISSSTCGTGPSTTSPSG---rGSCTSEPTRSSASPRSTRcgrrrasraastratsattatapavssaataagsatphltaalvsagESTILAFTSNS---------
>UniRef100_Q9NJV5 Tyrosine-protein kinase receptor n=1 Tax=Biomphalaria glabrata TaxID=6526 RepID=Q9NJV5_BIOGL
--VCPSIGIRN-LDNFNLLRNCTVIEGNLFITVDatnsqNGIYAIEDLSFPELREISDHLIVYRVNKLTSFKKLFPNLRVIRGQHLFDVYSLVIYENNDLQEIGLINLDVIGRGSVRISNNFKLCYADTINWTQLGV-EELVYIYDNS--KQPCPVCRSNCEP--------------RNCWSYDQCQKgFtC--SCKaNQGCMANGACCHEYCLGGCKGP-TAEDCYSCKYVSFNNSCLSECPPATYRYKGRRCLTDRECLSLPYQSGKapMllvgEKG---EPSQCVFYCPQNYTIRElKEkNYnECVKCTGFCHKECSG----LEVQSAEDALNLQGCTKISGDLTIKILRStSKVVEELTKGLGNIIEITQSFAVRQSYALKTLYFLKSLQYIGTeiPKDSTKSDEFTLLDNHNLYDLFPEEqMKKMKIKHGRLVIHNNRNLCLYKIQDFVSHLN-LT-FNPDGISTMTNGDQRPCMKEFLNISVTV---------
>UniRef100_UPI000359D00C putative molluscan insulin-related peptide(s) receptor n=1 Tax=Aplysia californica TaxID=6500 RepID=UPI000359D00C
--ICKSIDIRNKVEFLRQLENCTVIEGFLRISLIsdATPADYEQYSFPKLREITDHLMLYRVLGLKTLGHLFPNLTVIRGRIPFNNYAFVAYEMQDLEEIGLYSLRSISGGGVRLTKNKKLCYIQTVDWTSLGVdPAAQDFRENKE-ESQCANFCPSNCSS------AKEEDVNVKRCWTTQHCQKnLnC--RCPnGQACMDNGTCCHQWCLGGCTGP-GSGDCLSCKGVVFEGKCQPHCPPHTYMYFKRRCLTDKECLGLRNKSRNgeGkamivrgekgEGG---MPSMCVSKCPDKYIVSEvGEfKNaECVKCQGFCPKVCNG----TDVNSLEDATRLDGCSKIVGPLVIQIMGGSNVAQQMEKYLGNIKEVTGYINIRRSMALLTLYFFKNLEIIGGENLAHQGSALVVMDNSNLQELFPEEqMKKMKIKRGNVSFHSNRKLCLYRIKKFVSYLN-LStTPTDSDISPATNGDLKPCMEHQLRLEVQK---------
>UniRef100_UPI0003F0AC33 LOW QUALITY PROTEIN: insulin-like growth factor receptor n=1 Tax=Saccoglossus kowalevskii TaxID=10224 RepID=UPI0003F0AC33
--VCSSIDIRNGVEQFQQLDNCTVIEGYLQILLIdsANPSDYTHLKFPKLREITDFLLLFRVKGLTTLAHIFPNLAVIRGHTLFFDYALVIFEMQDLREIGLYSLTTLQRGGVRIEKNPSLCYLDTVNFDVLVQRsVKN-YIKENKQQAECvnmcqsSRSRPC--YQ-----RTWLSAESHDLCWTATHCQKACPYNC-HDNCRTGIEpLkcdCDSQCIGGCVGNGV-HNCVACRNFYHDGRCMQNCPSDTLEYLNRRCISRSACP----R---g----WKIYKNTCIKECPPDYTVNETDSaE-CLPCVGPCPKVCEG----RTVDSVASAQLLHGCTIINGSLKITISGAGNPVAELEANLGLIELVEDYVEISHAFPVVSLSFLKRLKRIRGQNlHSSK-YAIYVLDNQNLQHLFDWEqKPSLTMDRGKLFFHFNPNLCPSHITELENHVGlGGQERLDVDISTTTNGNQVACEmIE-LRLVLWA---------
>UniRef100_UPI0006252959 insulin receptor n=1 Tax=Aotus nancymaae TaxID=37293 RepID=UPI0006252959
--VCPGMDIRNNLSRLHELENCSVIEGHLQILLMfkTRPEDFRDLSFPKLIMITDYLLLFRVYGLESLKDLFPNLTVIRGSRLFFNYALVIFEMVHLKELGLYSLMNITRGSVRIEKNNELCYLATIDWSRILDSVEDNYIVLNKdDNEECGDICPGTSKGKTSCPATVINGQFVERCWTHSHCQKVCPTICKSHGCTAEGLCCHSECLGNCSEPGDPTKCVACRNYYLDGRCVDSCPPPYYQFQDWRCVNFSFCQDLHYKCKNsrRqsCYQYVIHNNKCLPECPSGYTMNSSN-LMCTPCLGPCPKVCHlleR---EKIIDSVTSAQDLRGCTVVNGSLIINIRgGSESLCGDVGAASWAPRPCELNRFLQNLFLGPSQTHHPASRLSGASFLAMKtsstspvipirqildvcyfrrNYSFYALDNQNLRQLWDWSKHNLTITQGKLFFHYNPKLCLSEIHKMEEVSGTKGRQEKNDIALKTNGDQASCENELIKFSSIR---------
>UniRef100_UPI0006412F4D putative insulin-like peptide receptor n=1 Tax=Hydra vulgaris TaxID=6087 RepID=UPI0006412F4D
--VCIGqratttiwLNQNGDCQDvgFCQyLQNCTCWHGNLVVKSTkyYDEENFK-PYFPKLREITGYLLISLCT--LKFFHLFPGLTVIRGGDLILNYALVIY-YNEIKEVYFPSLTTILNGGVHIGRNHRLCYVNTIRWKSIIKDihQTGQYGIYLEsNKLNC---DLGCLKG--HCHpAPGHDGdPKAQYCWGpgpKKQqnkaqCQRFCNTQCGPEGCLDgSDHiCCHHECLGGCSAINSTNTCHACRKYRikSTGQCVSKCPRKQYLVDKFLCQES--CP--YWSI-NstEYHHYL-WQGECVTKCPVNYISNNQTK-KCEKckSGMKCNTVCkfqDvmadGTLYNGAlirVPSDISKKGLVGCSVFEGSLTFQLQEGTGKAEDSLNELKSLKVLKGHLKIQKS-SLKSLNFLSSLEVIETpQNaLlH-NKYVMAVYENSQLSELWPGNES-IIVSDGGIFFQYNPRLCPLHIRNLQDRIHyKNGSKVTGEVSLQNNGHKVLCDTQmLvmhveefippdLNMetdmTAIE---------
>UniRef100_UPI000719B167 insulin-like peptide receptor isoform X1 n=1 Tax=Priapulus caudatus TaxID=37621 RepID=UPI000719B167
--VCQNIDIRNNVSNLMALENCTIIDGYLRVLLId-RGSwEmYQNYSFPKLREINGYLFMYRVSGLQSLRTLFPNLAVIRGRDLVFNYAFVLYEMFDLREIGLANLATISRGGVRIEKNPALCFVHTINWKTILNNsnpdtelEQANFILENKDPDLC-NECPS-SLG-----------CHDNTCWTARDCQiNFnsqC-PKCNSRMCNTSDvPgiCCHEQCLGGCYGERNND-CVACKHVLdQEGHCTEKCAPETYLLNGIRCISEDDCV--SGE---grSgpGHSWILHNQVCRRDCPTGWTKNESNPNYCKHCGEACPRICPG----AYIDSVTAAQKYKGCTVIDGTLEIQVRSGKNIVKELEANLYSIHTVKHYVKIARSFPLVSLSFLRNLREIGGERLlN-NKHAFVVLDNQNLEDIWDVNlHVNLTILKGKMFFHYNPKLCPNNITQWANAVImPEDqRkgMDDTDISLTSNGDKVACDIQMLRIEV-R---------
>UniRef100_UPI00074FFC2A insulin receptor n=1 Tax=Gekko japonicus TaxID=146911 RepID=UPI00074FFC2A
-----------------------------------------------------------------------------------------------------------------------------MWITTGEAVHTWMLPCVSdDEK-----FPGLGEGVQPLGVRVRQGQQV-RVLHPAFVSPVCPTACKSQGCHQDGRCCHSECLGNCLEPNDPGKCVACRNFNLEGKCVETCPPGYYRYKSWRCVTFDFCQELHNKCKIarQsgCH--VIHNNECVPDCPSGYTVNSSS-INCTPCAGPCPKICDftS---PKMIDSVTAAQELRGCTIVNGSLVIGIRGGSNIGAELESNLGLIEEITGYLKISRSYALVSLSFFRKLRLIRGQTLEIGNYSFYALDNQNLRRLWDWSKHNLTIAQGKLFFHYNPKLCLSEIHQMEAISGAKGRQEKNDIAHKTNGDQASCENDVLKFFFIK---------
>UniRef100_UPI00075002F8 insulin-like growth factor 1 receptor n=1 Tax=Gekko japonicus TaxID=146911 RepID=UPI00075002F8
--ICGPnMDIRNSVQQLKQLEDCTVIEGFLRILLIp-QGEDFSSYRFPKLTVITDYLLLFRVAGLETLSDLFPNLTVIRGKNLFYNYALVIFEMTNLKDIGLYNLRNITRGAIRIEKNSDLCYLSTVDWSLILDAASNNYVIGNKSPKECGDLCPGTAEGNSRCKTTYINDEHSPRCWTSNHCQKICPSSCGKHACMDQNECCHPECLGSCTAPNNNSACVACRNYYHDGVCVPTCPPNTYKFEGWRCITRETCK----ELSTavPeDEKFVIHDNECVPECPPGFMLNDSQSMFCSPCEGPCPKECSG---DKTltIDSVTAAQMLQGCTVINGNLLINIRRGNNIAAELENFMGLIETVTGYVKIRHSHALVSLSFLKNLRYINGEEQlD-GNYSFYVLDNQNLQQLWDWSHHNLTIREGKMYFAFNPRLCTTEIHRMEEVTGTKGRQGKGDINSRNNGERASCESQILHFVSNT---------
>UniRef100_UPI00083C3F63 insulin-like peptide receptor isoform X1 n=1 Tax=Nicrophorus vespilloides TaxID=110193 RepID=UPI00083C3F63
--ICTNVRIQNNLTKMEKdLAGCTIITENLVIVLLenTTAEEFDQYSFPDLIEVEQLFLIFRVSGLTSVGKLFPNLRAIRGRQLLTNYAFILQDVPDLREIGLTSLQMIDRGAVRIAECNQLCFVETVAWDKLGT---TLEYINPF-PHTC-PTCSS------NCT----------HCWNGDKCQ-NM--------------------------E-RT----ICMEYQDEGKCVPQCPstkYKYKLNSGSRCLTEKECY----AI--gsRdnVW-FP-FGGNCLNKCPHKYQQVNKASGWCRYCGENCIIRCAmnkG----DEVNSLSTAEKLEGCTHIEGSLKIRVT-STKMAEEMETHLGRIKRISGYLLIYRSHFLQNLNFLKDLRVIEGKMLEGGIKSLIIHNNQELVQLWDHEDI--RILKGRISFHDNPKLCLQVIEKFSLLSNI--TYNTKDVSPYSNGEAQSC-KITeFKIEFIE---------
>UniRef100_UPI0008735187 insulin-like peptide receptor isoform X2 n=1 Tax=Anoplophora glabripennis TaxID=217634 RepID=UPI0008735187
--TCQSMDIRNEISDLNKLKNCSEIVGYLRIVLMelVQEHEFDNYVFPELTKITGYLFFYDVFHLTSVGKLFPNLMVIRGYELFTDYSLVIYNMPHLREIGTNKLMYIARGFVKVEKCPNLCYANTVNWTKI-S---TRLDFTNINNGTC-DACSR------ACD-----G----QCWNSDQCQ-MK---------VDDK--CHRECLGCSEIN-SDKHCWVCKNYNDHGTCVAACPrtgpqKKYRQVASFKCVTENECR----TM--lnGTW-WI-YEDQCVNECPLNYEQtVRDNHLTCKYCGNKCTKWCKiN----NNVDSLDKVQALKGCTHINGSLMIrmsGVT-SKSEEVIIRELwegnLLSVRYISDSLVVALTNSLHSLDFLVNLREIGGKKLEr-GRFAIFVYENKKLQRLWNFQNSTLKIKNGTLGFFNNPLLCPNEIKTLANLTNI--PSNFSQLDVYANGDQSAC-EYIdLKF-TVS---------
>UniRef100_UPI0008FA33B7 insulin-like growth factor 1 receptor n=1 Tax=Cyprinus carpio TaxID=7962 RepID=UPI0008FA33B7
-------------------------------------------------------------------------------------------------------------------------------------------------------------------------MAVTGFAGFEREQGLCPKGCRQRACTDSGECCHPQCLGSCTVPDNDRACAACQHYYHEGRCVEDCPLGTYKFEGWRCITKDFCS----KV--hLpdYDRFVIHGGECMSDCPPGFTRDENRSsMFCTACDGLCDKIC-D---EKVIDSVDAAQSLKGCTVIKGNLHINIRRGTNIASELENFLGLIKTVTGYIKIRSSHALSSLSFLKSLRYIHGEELwE-DMYAFAALDNQHLQLLWDWSQHNLTINAGKLYFRLNPKLCMSEIRKMWEKTG---iKEKFLEGDFRNNGDRASCGSEILKFISNT---------
>UniRef100_UPI0009E46979 putative insulin-like peptide receptor n=1 Tax=Orbicella faveolata TaxID=48498 RepID=UPI0009E46979
--KASPlvLKINKDKCDgCKELENCTTYEGSVQIQIVrrANDIVMKQLRFPKLTEITGHLLVSLVYGERSLKEIFPKLGVIRGRELFLGYSLVIYENDGLEEVNLPSLTTILDGGVRIEKNINLCYVKTIRWKSIMRNvTENEYSLVLNsNNNDCYDVCFQaTGEQ-KKCIPPAGHGsSTNQHCWApgnqQNHdCQRLCDMKCGERGCVErSNNlCCHKQCLGGCSNLNSALHCYACRHLRmPTGECVEKCLSDLFE--------------------------------------------------------------------------------------------------gGIGRERQEPL----------------NXKSLNFLKNLKEIKPLSlpdLvNhgldkpilYNdRYALAILDNPKLEAMWPFQ-QNLSISEGGIMVHLNPFLCPSKIsplvNDVLKWNK-NDSKRSIDISDTTNGNAMACDvRKInVTLEEvsvgrc-----------
>UniRef100_UPI000B912268 insulin-like peptide receptor isoform X1 n=1 Tax=Acanthaster planci TaxID=133434 RepID=UPI000B912268
--ICGSMDIRNKVDNFKELENCSVIEGDLHILLIeeASPGDYDHLSFPKLREITGFFVLYRVSHLLTLRHLFPNLAVIRGDTLFYNYALVVYEMLEMQEIGLTGLVTILRGAIRLEKNPNLCYMDTIDWSLILREgTDNNFIVDNKDQGGCLNFCPK-SGGRNTCRMPTALGTVRELCWSSEHCQKVCPPTCLS-ACNGMR-CCHDSCVGGCSGPTN-RDCIACRKLAYNGECINTCPAYTYEYKTHRCIHA--AQ-----CP--q-H-WKLHNGQCIEECPTSFITNITNARYCQPCDGPCPKVCEG----RMvVNSVGDAANLAGCTIINGSLEIGIRSGTNIMKELEKNLGMIEEVTEKIVIRMAHSLVSLNFLKHLKRIGGTVLENGLYSFYLLDNRNLQQLFDVQnYPNITISNGSLFFHNNPKLCVSNITTFESRAN---fLTQPKNNNFGTNGDQVACSMHKIRISV-K---------
>UniRef100_UPI000C206278 insulin-like growth factor 1 receptor isoform X1 n=1 Tax=Onthophagus taurus TaxID=166361 RepID=UPI000C206278
--YCQTIKARNKIANIESsLRGCVVIVGNLELVLFdrTTTDDFAKVSFPELREITGILLVYQVFGLRSLGNLLPNLKFIHGQGLFRSFALIIHNVPDLIEIGLSNLVSIEQGGVRIQGAPKLGYIFTIDWSKITK--YQNVTVEKMnVTTDF-APCPE------VCN-----G----FCWNSTTCQ-TC-----------------------MDNN-SSEKCNVCRRYTYEGKCVDDCP-KNKYKLGFTCVSFEECR----NF--tgKd-M-YI-LETNCTERCPKYHHITNDNQ--CQPCGRNSTHSNNannlinkvsnNIAhsvpchkvcNETVVDNIGTLHKLEGCTIINGSLTIngRYN-FNLQPKQIDELilslpfyLDQIKEITGSLKIQQMEKLKNLHFLSSLEKIGTNITQ-KEYALYLVDNLKLNDLFSPKVTeNLQIGNGSLSIHYNPLLCLQTIENLTMHVNKLDSyTNNVDISLESNGEKAIC-HETnMHVIITN---------
>UniRef100_UPI000C2541CA insulin-like receptor n=1 Tax=Leptinotarsa decemlineata TaxID=7539 RepID=UPI000C2541CA
--VCQSMEIRNRVVNLGNLKNCTEIVGSLKILLMervQHESEFDEYVFPELTKISGYLMFFDVYHLPSVAKLFPNLRVIRGMELYADYALVLHNMPHLREIGTDKLMFIARGLVKVDKCPHICFVNTIDWKRIGA---ARIHFNNLNNGTC-DACSA------NCK-----G----YCWNSTSCQ-IT---------DTEN--CHIECLGCSRPN-SADHCYACKNYDDNGTCVDKCPpNKYVHNYANKCVTKEECH----TM--vkKlHW-WT-HDGHCVSECPQFYQEisfidqKGINQTMCRLCGDKCVRLCRG----DTIDNMAKLQEFRGCTHVYGSLAVkikSLD-PTSLPMNLEEYLGSIKYIDGSLTVGRTNDLGSLDFLKNLRYIGGNDVN-NTYTIFMYENHNLQKLWNFDDPkfQLKIGKGKIRFHNNPLLCTIEIEKLSNITGV--EYSKLEVSPYSNGDKTTC-FPQkMNV-TVH---------
>UniRef100_UPI000F005331 insulin-like growth factor 1b receptor n=1 Tax=Pangasianodon hypophthalmus TaxID=310915 RepID=UPI000F005331
--ICGPgIDIGNDISDFKKLENCTVVEGYLKILLIvNKNTNqevFRTLSFPKLTMITDYLLLFRVPGLDSLSTLFPNLSVIRGRNLFYNYALVIFEMNNLKDIGLYSLRNITRGAIRIEKNPELCYLDSVDWSLIMNAd--LNFIDGNKQAKECADVCPGLVEDNPQCIKTTFSGVSNYRCWTSDHCQTVCPERCGQRACTNSGECCHAQCLGSCTAPDSATACAACQHYSYEGRCVEHCPPGTYIFEGWRCITLDMCA----EV--hLpyLERFVIHGGECMMECPPGFNRENSQSMFCSACDGLCDKVC-E---GKDIDSVDAAQSLKDCTVINGSLRINIRRGNNIASELENFLGLIKTVTGCVRISLSPTLSSLSFLKSLNHINGKELcD-NMYAFSAFDNQHLQFLWDWSQHNLTIHAGKLFFGQNPHLCMSEIRKMWLKTG---iKEKFVEEDFRNNGGRANCEHKILKFINNS---------
>UniRef100_UPI000F557D35 insulin-like peptide receptor n=1 Tax=Pocillopora damicornis TaxID=46731 RepID=UPI000F557D35
--TAGKvvLKISNEKCDgCEKLENCTTLEGSIQVQMVrkASDAVMKQLQFPKLTEITGHLLVSLMYGRRSLREIFPNLAVIRGRQVFLDYSLIIYQNDGLEEVNLPSLTTILRGGVRIEKNINLCYVETIRWKSIMRNtKVDEYTLVLNsNNNDCYDRCFQ-----QKCTPPAGHGsLTNQYCWApgagSNAdCQALCDMKCGDSGCVNgglmgKSTsCCDKQCLGGCTKTNSPHHCYACRNFRmPKGECVEKCGPGLYEIDEFKCIDN--CP----D----gYLK-L--GMKCAKVCPAGYKEgGNKSCLKCTT--EKCPRVCKteESDktTDIEykipIDSLETLNKYKGCTEIDGNLIIKIRGSsGsGIGTQLEENLGQIEKVNGYIVIIESASLTSLNFFKNLREIRPRLiynFlSrppametdlYNeRYALAIRDNPKLEALWPFQ-QNLTIIEGGIMVHLNPYLCPSQItpliNDILKWNR-NDSNRVLDISDTTNGNAVACNvRKInVTVEEitlprg-----------
>UniRef100_UPI00109BE9BB putative insulin-like peptide receptor n=1 Tax=Exaiptasia diaphana TaxID=2652724 RepID=UPI00109BE9BB
--AGAKleIKGSGGSCSgCDKLKNCTTFHGSIQIQGFgfLKSPAddpvlKXELYFPKLTEITGYLLISLLSVNVDLNEVFPNLAVIRGGSLFLDYSLVIYMNVGLRRINLPSLNVIMSGGIRIEKNLNLCYAKTIRWKSIMRVrADDSSSLVISeNNNDCYDLCYK-----GKCFPPAGHGaSGKQYCWApgtpYDYsCQNLCDTKCGISGCVTgSSQvCCHPQCLGGCSKVNSQYHCHACKNFRlQSGECVSKCPAELFEINDFECIKK--CR----G----gYLE-L--EGKCVKDCPTGYIKrgaeqssfflqrsDPGKCEKCVD--KQCPRVCKlpGF---KSnwiLDSLSAVRKVKGCTVIEANLIIQIRGGgGSXSEELEENLGMLEKVKGYIMIQETKNLVSLKFLKNLKVIQPRItysLtQkiylpllFNaRYALTIMDNPKLEQLWDIN-PKLNITSGVALVRLNPRLCPSKIkpli-DILEKXN-KTS----DISMTTNGNDVPCQvTTInLTLSEivksxghrcgiAV---------
>UniRef100_UPI0010A0060F insulin receptor n=1 Tax=Podarcis muralis TaxID=64176 RepID=UPI0010A0060F
--ICPSMNIRNDISNFRQLENCTVIEGHLQILLMfgAKTENFRGLSYPKLTMVTEYLLLFRVYGLESLKTLFPNLTVIRGTRLFFNYALVIFEMVHLKEVGLPSLMNITRGAVRIEKNAELCYLSTIDWSRIVDSVEDNYIVANKRDEECGDICPGKAKGKSVCSPTVINGIFIERCWSHEHCQRVCPSACKSQGCTPEGICCHAECLGSCLEPGDPEKCLACRHFSLEGRCVERCPAGSYRYAGWRCVTFDFCQELHNKCKAarQsdCP--VIHNGECAPGCPSGYTMNSTN-LLCTPCEGLCPKICElpvK---EKTIDSVTAAQELQGCTVVNGSLTINIRGGSNIAAELEANLGLIEEITGYLKIRRSYALVSLSFFRKLHLIRGEALEAGNYSFYALDNQNLRQLWDWSKHNLTIARGKLFFHYNPKLCLSEIDKMEEISGAKGRQEKNDIALKTNGDQASCESEVLKFSYIK---------
>UniRef100_UPI0010A0BE84 insulin-like growth factor 1 receptor n=1 Tax=Erpetoichthys calabaricus TaxID=27687 RepID=UPI0010A0BE84
--ICGPdIDIRNDIHELKKLENCTVIEGYLQILLIsHVKA-edFRNLRFPKLTLITDYLLLFRVSGLESLRDLFPNLTVIRGRSLFYNYALVIFEMTNLKDIGLFNLRNITRGSIRIEKNPDLCYLDSVDWSLILDADYNNFISGNKQSKECGDVCPGIMEENPLCFKTSINDVYNYRCWTSNHCQKVCPSECGRRACTDSNECCHPECLGSCMMPDNDTACMACLHYYHEGRCVPTCPPDTYRFYGWRCVSKEFCS----KV--pasMpnEFEmFVIHNGECVQECPSGFMRNESQSMFCSPCDGPCHKICf-G---EKAIDSVTAAQSMEGCTFVKGHLTINIRRGNNIAAELEAFMGLIETVTGYVSIRHSHALSSLSFLKNLRYINGEQQlE-GNYSFYVWDNQNLQQLWDWKHHVLTIKEGKLYFSSNPKLCLSEIYTMQKVTG---RQGAGDINTHTNGARASCESHILKFKTIT---------
>UniRef100_UPI0010A343FC insulin receptor-like isoform X1 n=1 Tax=Denticeps clupeoides TaxID=299321 RepID=UPI0010A343FC
--ICHSLDIRNNATNLKVLENCTVIEGYLKILLMfkTKPEDFHGVSFPNLQVITDYLLLFRVYGLETLADLFPNLTVIRGNNLFFNYALVVFEMLQLREISLRSLTNITRGAVRLEKNPELCYVSTLDWSLILDSIEDNYIAANKNERECGNVCPGtvagsGSHSGRQCRQTTLNANYGERCWNQNYCQKICPAACKHHACTSNNQCCHSQCLGGCSAPANASACIACRHLMHRGTCMEKCPPGYFTFMDWRCVSFKECQDFHNRCKQskSnsCYDYVIHNGACIPECPSGYTTMNSTTLLCTPCEGRCPKLCTG---VRTVDSVVAAQELRGCTILSGSLIIKIRGGNNIVSELESSLGQLEEITGHLTIRHAYALVSLSFLRKLRLIRGEMQEGGNYSFYAFDNQNLRQLWDWSKHNLTILQGRMLFQYNSKLCMSEILKMEEVTGTKQRQIKNDIVVRTNGDQASCQDEILKFTLIR---------
>UniRef100_UPI0010A3E2DA insulin-like growth factor 1 receptor n=1 Tax=Denticeps clupeoides TaxID=299321 RepID=UPI0010A3E2DA
--ICGPdIYIGNYISEFKLLENCTVVEGYLQILLIgERGNNqevFRTLSFPKLTMITDYLMLFRVVGLDSLSTLFPNLSVIRGHKLFFNYALVIYEMNSLRDIGLYNLRNISRGAIRIEKNPELCYLDSVDWSLITDDEANGFIVGNKQPKECGDVCTGFPGDKMQCNKTNFNDNH-LHCWTSNHCQKVCPDRCERRACTDAGECCHPQCLGSCAVPNSDAACAACVHYIHEGRCVPDCPAGTYKFEGWRCVTLDVCS----SV--hhVdSERFVIHAGECMPECPSGFTRDGSDSMFCKACDGVCDKYC-E---PKTIESVDAAQNLKGCTVITGNLNINIRHGNNLASELESFMGLIQTVTGYVRIRHSHALGSLSFLKSLRYINGEQLwE-DMYAFSAVDNQHLQYLWDWNHHNLTIRLGKLFFRLNPKLCMREIRTMWEKTG---iSEKFEEDNFRNNGDRVSCESGQLTFKYNS---------
>UniRef100_UPI0010FCBF0E insulin-like peptide receptor n=1 Tax=Acropora millepora TaxID=45264 RepID=UPI0010FCBF0E
--RNGPliIKVVKDTCSgCKELQNCTTYDGSVQIQIVrqAEERVMKQLRFPRLTEITGHLLISLIYGQRNLKDIFPNLAVIRGREMFLDYSLVIYENKGLEEINLPSLTTILDGGVRIEKNINLCYVDTIRWKSIMRTnNNKQYGFVSSnNNDACFDTCFHSSKSGAKCTPPAGHSdsPSDAYCWApgsdRNPaCQSLCDhVECGDKGCLKdNPKrCCHEECLGGCFHLNSPRHCYACKHFRqiSDGECVPECQSDLYEVDDFKCVSK--CP----E----gYYE-LkvhSQGKKCVRSCPAGYKPiiafLGKKCEECRD--VKCPKVCHtkDQLqsEGDAnppIESLESLNRYEGCTEIRGNLIINIRGSlGsGIGTRLDEKLGKIEKVMGYILIRESSSLTSLNFLKNLKEISPRQnifVkGqfevYNdRYAIAILDNPKLEALWPFQ-PNLSITAGGIIVHLNPHLCPNRInplvDDILMWNR-SDSRRNIDISDTTNGNAVACNvQQInVTLEEldrgpgrVR---------
>UniRef100_UPI0011B770C1 insulin-like growth factor 1 receptor n=1 Tax=Gadus morhua TaxID=8049 RepID=UPI0011B770C1
--ICSPsIDIRNDISELRRLENCTVVEGYLQILLIsDKTSTlnqelLRSLSLPKLTVITDYLLLFRVAGLDSLSTLFPNLSVIRGRNLFYNYALVIFEMTSLKDIGLYNLRNVTRGAIRIEKNPELCYLDSVDWSLIMGADGNNFISGNKQSKECGDVCPGMMEDKPLCVRTQLKEKFDYRCWTSNQCQKVCPDTCKQ-ACSDRGECCHSQCLGSCSEPHSDTACSACLHYYHEGRCVAQCPPGTYKFEGWRCITMDLCS----RL--hLphDNAFVIHAGECMTDCPPGFTRNETNGMLCSACHGLCDKTC-S---STIIDSVDAAQGLLGCTVIKGNLLINIRRGNNIASELESFMGLIQTVTGYVRIRYSHTLSSLSFLKSLRYINGEELmD-QMYSFSAINNQNLQFLWDWSTHNLTVRAGRLFFQLNPKLCMSEIHKMWEKTG---vPEKRKDGDVRNNGDRASCESDTLTFKSNT---------
>UniRef100_UPI0014021465 insulin receptor isoform X1 n=1 Tax=Amblyraja radiata TaxID=386614 RepID=UPI0014021465
--ICQSLDIRNNMTHLEQLRNCTVIEGNLQILLLfgSKPDDFRGLSFPELTMITDYLLLFRVYGLESLKDLFPNLTVIRGTRLFFNYALVIFEMLHFKEIGLYNLVNITRGAVRIEKNPELCYLSTLDWSKILDSVEDNYIKFNKDDRECGNVCPGTLQGNTKCAQTVFNDQFNHRCWTSDHCQRVCPSECRRKACTPGGQCCHDQCLGSCKAPGNAAKCVACRHYDYQGRCIPVCPPGTYRFEGWRCVNFSFCQMLRNECKTskEteCSGHVIHNGECMSECPSGYIVNSTS-LLCSPCTGLCPKICSvN---LKNIESVTAAQDLRGCTVIKGSLVINIRGGINIAVELEANLGLIEIITGYLKIRSSYALVSLSFFRSLRLIKGEIVEPGNYSFYVLDNQNLQQLWDWEKHNLTIAQGKMFFHFNPKLCLSEIYKMELASGTKGRQQKMDIAQKTNGDQASCETQLLKFVFNK---------
>UniRef100_UPI0014025271 insulin-like growth factor 1 receptor n=1 Tax=Petromyzon marinus TaxID=7757 RepID=UPI0014025271
--ICLSTDVRNDIASLAQLENCTVIDGYLQILLIfnTKVEDFTGLSFPKLTMITEYLVLFRVNGLESLKNLFPNLTVIRGTRLFYNYALVIYEMLDMKEIGLPSLRNITRGAVRIEKNADLCYLNTVDWSLVLDSEQNNYVAGNKPAKECGDVCPGDADGNSRCEKTLKNGNFACRCWSSEHCQQVCDTKCGRRACSSAGDCCHDECLGGCSAPDDPLACVACRHYVhVDGaaaRCVPDCPAGTYRFKGWRCVTAAFCRVLHEACvReveEseeQpmmtmgggggavgagtmsaglglggggggglsdreCINWVLHDGECRPECPSGYTMENETSMSCKKCDGLCPKVC-yvG---TKVIDSVTAAQELHGCTIIEGNLVINIRGGNNIATELEANLGLIEEVTGSVKIKRSYALVSLSFFRNLHTIHGDSQDPGNHSFYVLDNQNLQQLWDWDKHNLTIRKGKMFFHFNPKLCLSEIYTMEEKTHTKGRQEDSDISLKTNGDQASCESTVLTFTQIQ---------
>UniRef100_UPI0014037924 insulin-like growth factor 1 receptor isoform X2 n=1 Tax=Petromyzon marinus TaxID=7757 RepID=UPI0014037924
--ICSSMDVRNTVSQLKQLENCTIIEGYLQILLIrdPSPSYFRGISFPNLTMITDYLLLFRVYGLESLKDLFPNLAVIRGNRLFYNYALVVFEMLSLKELGLYGLRNITRGAVRLEKNEDLCYVSSLDWTLILDSVENNYIQGNKPVSECSDICPDLLINDCKCPRTSFNGQISFRCWNSQHCQTDCRSDCGRRACANGGGCCHMECLGGCYRLNDPTACTSCRHFYhwpaaaaasagavtsspgaqgqgqsaYQGtgpvECVASCPLGTYRFKNWRCVSFEFCREENRKCRGdkICAEYVIHDGECVTGCPSGYMTDESS-MTCKKCDGLCPKVCHvN---KKIIDSVTAAQDLNGCTIINGSLDINIRGGNNIAAELEANLGRIEEVTAYVKIKHSYALISLSFFRNLRLIKGETLETGNYSFYVLDNQNLQQLWDWDRHSLTIERGKMFFHSNPKLCPAEIHQMANKTGTWGRQDESEISGKTNGNQASCESTLLELTTLK---------
>UniRef100_UPI0014042319 insulin-like growth factor 1 receptor n=1 Tax=Petromyzon marinus TaxID=7757 RepID=UPI0014042319
--ICGSIDIRNNITLLQELESCTIIEGYLQIVLIsnTRTEHFRGLSFPRLNVITEYLLLYRISGLETLRELFPNLAVIRGTRLFFNYALVVYEMLSLKEIGLPSLTNITRGAVRVEKNTDLCYLTTIDWSLILDSEENNYINGNKPDRECSNICLGsavtgVATGsshgsgasshgsasgtsqWDPCPHTSFNGRNISRCWTSEHCQLVCPPECGRRACTKSGQCCHEECLGGCHQAGSEHHCLACRHYWHKGICVLDCPLGTYRYDGWRCVTAEFCQ-----AP-ydYsTQN-VLHHGDCLPDCPSGYIRNVTS-MTCTKCDGPCPKVCKyG---NVNINSLTAAQELYGCTELDGNLTIDIRGGNNIAAELETNLGLIEMVTGYVKIKRSSALVTLAFLKNLRIIRGDMLDEGNYSFYVLDNQNLQQLWDWTKHNLTVLRGKLYFAFNHKLCMSEIYRMEVVTGTYGRQSRTDLNPKENGDRTSCESKFLRFTGNE---------
>UniRef100_UPI00159E16B9 insulin receptor isoform X5 n=1 Tax=Callithrix jacchus TaxID=9483 RepID=UPI00159E16B9
--------------------------------------------------MGTHARAHTHTHTHTHTDPLPHSYSGTDQSWGCSREVARRPLGPRLFPGLYVRGISPKTSAACRGSTGTHSRPTHSFAGLLTHSLLERASRRLpKWEGPRDCVLFVASA--RAVCLQRAARLDSKGIRAHWAILsVCPTICKSHGCTAEGLCCHSECLGNCSEPGDPTKCVACRNYYLDGRCVDSCPPPYYQFQDWRCVNFSFCQDLHYKCKNsqRqsCYQYVIHNNKCLPECPSGYTMNSSN-LMCTPCLGPCPKVCHlldR---EKIIDSVTSAQDLRGCTVINGSLIINIRGGNNLAVELEANLGLIEEISGYLKIRRSYALVSLAFFRKLRLIRGETLEAGNYSFYALDNQNLRQLWDWSKHNLTITQGKLFFHYNPKLCLSEIHKMEEISGTKGRQEKNDIALKTNGDQASCENELIKFSSIR---------
>UniRef100_UPI0015AC3F20 insulin receptor-like isoform X1 n=2 Tax=Anguilla anguilla TaxID=7936 RepID=UPI0015AC3F20
--ICQSTDIRNNVTNMRVLENCTVIEGHLKILLIfkAKPEDFRHLSFPRLAVITDYLLLFRVYGLESLYGLFPNLSVIRGNNLFFNYALVMFEVLQLKELGLASLTNITRGSVRIEKNPNLCYLSTLDWSKILDSVEDNYVVANKNERECGDVCPGVAQGKSSCQSTTINGHFSARCWTQSHCQRMCPASCKQRACTREGQCCAEECLGGCAAPASSGECVACRHFLLRGRCVDRCPPGSYAFRGWRCVSFRFCQDLHRHCGSsqAgnCPEHVIHNGACIPECPSGYTTVNSTTLSCRPCAGLCPKVCAG---LKMVDSVTAAQALLGCTVLNGSLIINIRGGNNIAAELEASLGQLEEITGYLMVRRSYALVSLSFLRKLRLIRGDTLEVGNYSFYALDNQNLRQLWDWRKHNLTILQGRMLFHYNSKLCMSQIRKMEEVTGTKDRQTKNEIASKTNGDQASCENQVLRFTQVR---------
>UniRef100_UPI0015CFEFA7 insulin receptor b n=1 Tax=Electrophorus electricus TaxID=8005 RepID=UPI0015CFEFA7
--ICSSKDIRNNVTNLHSLENCTVIEGHLKILLMfkTQAEDFRALSFPKLVLITDYLLLFRVYGLESLGSLFPNLAVIRGNALFFNYALVMFEMLQLKEVGLRGLVNITRGAVRLEKNPDLCYLSTLDWSKILDSVEDNYVVANKNERECGDICPGTIAGKITCVQTTINGHFGERCWNQDHCQKICPAACKHRACTPSNRCCHDQCLGGCSEAGNASACLACRHLLHGGTCVERCPPGYYTFQGWRCVSFDFCQGLHNQCKQakSnhCHQYVIHSGACVPECPSGFTIVDS-TLNCTPCTGLCPKLCTG---VQTIDSVTAAQALRGCTVLNGSLLIKIRGGNNIAAELEANLGQLEEITGYLTIRRAYALVSLSFLRKLRLIRGETQEVGNYSFYALDNPNLRQLWDWSKHNLTILHGRMFFHYNAKLCLSEIQRMEQVTGTKERNTKTDIAVRTNGDQASCENRLLRFTQIR---------
>UniRef100_UPI001603C21A insulin-like peptide receptor isoform X1 n=1 Tax=Branchiostoma floridae TaxID=7739 RepID=UPI001603C21A
--ICDSMDIRNRVTNLRQLENCTVIEGYLQILLIdfAEEQDYRGLSFPNLVEITDYFLLYRVRGLTNLSELFPNLAVIRGTNLFFNYALVVFEMLDMQKIGLYSLQNITRGSVRIEKNPNLCYLDTIDWSFIAESgYRNNFIVDNRDEEEC-GYCPK--RC-----RNENPVVLQDLCWAEEHCQKVCPESC-LGNCLDGSSgCCHENCIGGCDGPTE-RDCVACKYFVHNGECLIQCPPDTYQYKDRRCITEDECP----N---t-tnAV-WKLHHRKCIPECPSGYTTDVNNPrL-CTECEGQCPKSCKG----GLVDSLAAAQRFRGCTIIEEELKISIRGGDNIITELEENLGLIEEVGHYVAIVRSYALVTLDFLRSLKRIRGIQKENG-YAFYVLDNRNLEKLFEWDRTDLTIDEGKLFFHFNPKLCRHVILTMVEKVGlPPDTITDTDISTLTNGDQAQCSfSR-LEIEEIN---------
>UniRef100_UPI00188568FD insulin receptor-like isoform X1 n=2 Tax=Pollicipes pollicipes TaxID=41117 RepID=UPI00188568FD
--ICGSIDIRNKFNAslMAELAECAVIEGSLKLLLIsnkTAGAagDiYRNISFPRLKQVTHYILLYRIQELQSFDKIFPSLAVIRGQQLFNNFALVVYENYHLVDLGLAALRRIMRGTVRVEKNPVLCYLRTVSWEHLTNR-TDAIIQDNQepSIDPAdEGSCPS--RDcPRNCNSFSRLGQTRRACWNAQHCQTLQP--------TR-G--CHSECEAGCTQFNSDRHCVACKHVDFDGRCMARCPANQYLYEGWRCISKAECI-----VLEthDeTS-FKAHNGSCLPNCPTGFKPSDRRG-ECVPCIGPCPKKCKG----KMLDSAARVQSMKGCTIIDGPLRIQVS-GENIVQELEENLSEITEITGFLRVSLSEALISLNFLKNLRLIRGEVREsDGRYAMYFLHNHNLQSLWPNT-TNLTVLKGGAFFHFNHHLCLEKINSLLQRLNITAR-RDIDVGQMTNGDKVPCRRQLLSVKVTE---------
>UniRef100_UPI00196570BB insulin receptor-like n=1 Tax=Polypterus senegalus TaxID=55291 RepID=UPI00196570BB
--VCRSMDIRNDIMHLRKIENCTIIEGHLQILLMfkTKPEDFRGLRFPKLTMITDYLLLFRIYGLESLRDLFPNLTVIRGTHLFFNYALVIFEMLQLKDIGLYSLVNITRGAVRIEKNPDLCYLSTIDWYRILDSVEDNYIVSNKDDRECGNVCPGTIKGTTSCPQTAFNDHFGERCWTQDHCQRVCPTSCKHRACTLDGQCCHNECLGSCTEPGDPRKCVVCRNYFHEDTCVEICPPGFYRFEGWRCVSFEFCQELHNKCKNplrDvnCDQYVIHNGECVPECPSGYTMNSS-TLNCTPCAGLCPKICEvG---VKTIDSLTAAQELRGCTVINGSLVINIRAGNNIASELETNMGLIEEITGYLKILRSYALVSLSFFRKLKLIRGEVQEmgeVGNYSFYALDNQNLRQLWDWSKHNLTIAQGKLFFHLNSKLCLSEIYRMEEVTGTKGRHEENNIATKTNGDQASCETQLLKFVSIK---------
>UniRef100_UPI001AACF156 insulin-like growth factor 1 receptor n=1 Tax=Rana temporaria TaxID=8407 RepID=UPI001AACF156
--VCSNsMDIRNNVSELKELEDCVVIEGYLQILLItnAKVEDFRNLRFPKLTVITDYLLLFRVSGLESLSDLFPNLTVIRGRILFYNYALVIFEMTDLKEIGLYSLRNITRGAIRIEKNSDLCYLSTVDWSLVLEAVYNNYIVGNKPPKDCGDMCPGTMEDKPICQKTVIDNEFSYRCWSAEHCQKVCPGKCERLSCTDKGECCHPECLGSCTAANNDSACVACQHFFYEDRCVPSCPENTYSFQGWRCITLEECA----NMHTiyNsPTHYILHNGECVYECPSGYRVNDSQSMFCIPCEGHCPKVCiEE------ktIDSVTSAQMLEGCTVLQGNLLLNIRRGQNIAAELENFMGLIETVTGYVKIRHSHALVSLSFLKSLRYINGENLtD-GNYAFYVLDNNNLQQLWDFSKHSLTIKTGKMYFAFNPRLCVKEINDMVNVTGTTGRQTDQDINRKNNGDRASCESHTLNFISNS---------
>UniRef100_UPI001AAD8A2D insulin receptor n=1 Tax=Rana temporaria TaxID=8407 RepID=UPI001AAD8A2D
--ICPSMDIRNNLTKLYDLEDCTVIEGHLQILLMfnTKPENFKGLRFSNLTMITDYLLLFRVYGLQSLKDLFPNLTVIRGTRLFFNYALVIYEMLDLKEIGLHSLMRITRGSVRIEKNNELCYLSTIDWSKILDTVEDNYINLNKdNKEECGDVCPGAIKGKSSCPSTVINSVFGERCWTQDHCQRICPSTCKHQVCTRDNRCCHSECLGTCTEPDDPFKCVACRNFMHQGECVETCPKGFLSLHGWRCITFSECQELHNKSRNcpDdsCPQFVIHKDECISECPSGYTTNFTS-LTCERCAGPCPKICSvhgK---EKVIDSVTSAQELRGCTVISGNLVINIRGGNNIATELEANLGRIEEITGYLKIRRSYALVSLSFFRKLRVIKGDTLESGEYAFYALDNTNLRQLWDWQKHNLTILKGRLFFHYNPRLCLQEIRAMVNITGAKDRQDKNDIATKTNGDQASCENDVLRFNTIK---------
>UniRef100_A0A3B3BIN0 Tyrosine-protein kinase receptor n=1 Tax=Oryzias melastigma TaxID=30732 RepID=A0A3B3BIN0_ORYME
EVCELSIDIRNDISEFKVLENCTVVEGYLHILLIskkntNNLEALRSLSFPKLTVITDHLLLFRVAGLESLSTLFPNLSVIRGRNLFFNYALVIYEMTSLKDIGLYNLRNITRGAVRIAKNSELCYLDSVDWSLITDVVFNNVFNLNKKLEECDNVCPGIMKNSPICPKTSYKNKLDYRCWSSNHCQKVCPDQC-KLACTDDGQCCHSQCLGGCSEPNDDRACSACLHYFHNERCVPDCPPGTYKFEGWRCITFEMCSQAHLP---SDTHFVIHGGECMPDCPSDFTRNKTNPMLCTACNGPCDKFCISP----VIDSVDAAQTLKGCTVINGHLDINIRRGDNIASELENFMGLIRTVTGYVKIRHSHALGSLSFLKSLRYINGEGLIENTYSFFAINNQHLQSLWDWSQHNLTIRAGRLFFRQNPKLCMSEIHKMWEKTGITVKPEEGDF--RNNGEKASCESHILKFKSNVTS-------
>UniRef100_A0A3B3VTA8 Tyrosine-protein kinase receptor n=1 Tax=Poecilia latipinna TaxID=48699 RepID=A0A3B3VTA8_9TELE
HICSPSIDIRNYISEFQALENCTVLEGFLQIVLInektttINQEVFRTLSFPKLTVITDYLLLFRVPGLDSLSTLFPNLSVIRGRNLLYGNALVIYEMTNLKDIGLYNLMNITRGTVQIEKNPELCFIDSVDWSLIMDSNVNNVITGNKESKECDDVCPGTMEDNPTCQRTLVKGNNDYRCWTSKHCQKVCPQQC-KLACMDNGECCHSQCLGGCSEPNNDMACSACIHYKHEGRCVSDCPEGTFMFEGWRCITKRECSEVHLS---NDNPFVIHNRECMNDCPSGFTRSETDRMLCNACNGLCDKFCRAS----VIDSVDAAQSLKECTVIENNLVINIRNGINIASELETFMGLIQTVMGYVKIRHSHSLSSLSFLKSLRYINGKELIEDTYSFSAVNNQNLQSLWNWTQHNLTIQAGRIFFRGNPKLCESEFHAMWEKTGITVKPEEGDF--RYNGERASCESHTLKFKSNITT-------
>UniRef100_A0A5J5DBP2 Tyrosine-protein kinase receptor n=1 Tax=Etheostoma spectabile TaxID=54343 RepID=A0A5J5DBP2_9PERO
RkqhfamVKQGEEERSVKIWRMMLPPPCTSLLLILRSLGWggatsACSCPRSALRLPSPTRHIASVSLPGHEGIrdqiDNRDVLFHDL-LLPPCQLFHNPLLAESSAEDSEALQLWDIQYSAEQSSAFS----ICLSASKPLRPHPYSPLQPscflLRSGEEEEKEEEEEEEGLNSPPTL-------------------KGGVCPDHC-KLSCTDKGECCHSQCLGSCTEPNNDMACSGCLHYYHEGHCVPDCPPDTYKFEGWRCITMDLCSQVHLP---GDTHFVIHGGECMPDCPSGFTRNETNRMLCNACNGPCDKPCTSP----VIDSVDAAQSLKDCTVIEGNLDINIRRGNNIASELESFMGLIQKVTGYVKIRHSHALGSLSFLKSLRYINGQELIENMYSFFAVNNQHLQYLWDWSQHNLTIGNGRIFFRRNPKLCMSEIHKMWEKTGIAVKPEEGDF--RNNGERASCESHILKFKSNITS-------
>UniRef100_UPI00145B773B insulin-like growth factor 1a receptor n=1 Tax=Periophthalmus magnuspinnatus TaxID=409849 RepID=UPI00145B773B
EICAPSIDIRNDLTDMHRLENCTVVEGYLQILLIsnty--QEELRSLSFPKLTIITDYLLLFRVSGLSTLSTLFPNLTVIRGRNLFYNYALVIYEMTSLKDIGLYNLRNITRGAIRVEKNNELCYLDSLDWSQIMEEESNNIINGNKDSEECDNMCLGVMEDSPICKRSGLNNNFNYRCWTSNHCQKVCPEQC-KHACTDQGECCHSQCLGRCWEPHNDRACSACLHYQYEGRCVPQCPPDTYMFEGWRCVTLEQCAHVHLP---EDTHFVIHDGECMLDCPSGFIRNDSNRPLCSACNGPCDKICPSA----VIDSVDAAQSLKDCTVIGGNLDINIRHGNNIASELESFMGLIQKVTGYVRIRHSHTLDSLSFLKSLRQIEGKQLLDKMYSFSAINNLNLQYLWNWTQHNLTIDKGRLFFRMNPKLCMSEIHKMVERTGITTKQEESDF--HNNGQRASCESHILKFKSNHTT-------
>UniRef100_UPI001471D94F insulin-like growth factor 1a receptor n=1 Tax=Thalassophryne amazonica TaxID=390379 RepID=UPI001471D94F
EICGPNIDIRNDISEFKRLENCTVVEGYLQILLIfdktnnINQEAFRSLSFPKLTVITDFLLLFRVSGLDSLSVLFPNLSVIRGRNLFYNYALVIYEMTSLKDIGLYNLRNITRGAIRIEKNPELCYLDSVDWSLIMNAELINTISGNKKAKECDNVCPGIIGDNPLCQRTAINDNYDYRCWTSHQCQKVCPANC-RLACTDKGECCHSQCLGSCTKPNNNMACSACLHYYHEGHCVPDCPPGTYKFEGWRCITMDLCFQVHMP---DDNHFVIHRGECMIDCPPGFTRNETNRMFCSACNGQCDKLCSSP----IIDSVDAAQSLMDCTIITGNLDINIRHGNNIASELENFMGLIKTVTGYVRIRHSHTLGSLSFLKSLRYINGEKLMDGMYAFLAIDNQNLQYLWDWNHHNLTILAGRLFFRGNPKLCMSEIHTMWEKTGITMEKEQGDF--RNNGERASCKSHIIKFKSNSTT-------
>UniRef100_A0A3B5M5M1 Tyrosine-protein kinase receptor n=1 Tax=Xiphophorus couchianus TaxID=32473 RepID=A0A3B5M5M1_9TELE
---------------------------------------------------------------------------------------------------------------------------------------------------------------------------------------------------------------------------------------------------------------------------------------------------------------------------------------------------------NLLAMIPfSRNTAIDLENTMLLTCIPYLVYLVC------PSSMYAFSAFDNQQLQYLWDWKQHNLTIKVGKLFFRANPKLCMSEIRKMWDKTGVRGRFEERDF--RNNGDRASCESTILRFTSNTTSD------
>UniRef100_A0A4W5QBJ1 Tyrosine-protein kinase receptor n=1 Tax=Hucho hucho TaxID=62062 RepID=A0A4W5QBJ1_9TELE
-----------------------------------------------------------------------------------------------------------------------------------------------------------------------------------------------------------------MLMFQRSASVACRLFV-------------------------ETNSYLLD---NHRNFL----TVFPLISLSFLLLNHS-MFCSACDGLCDKICD----SKTIDSVDAAQSLMGCTVIKGNLHINIRRGNNIASELESFMGLIQTVTGYVRIRHSHTLGSLSFLKSLRYINGEELMEGMYAFSAIDNQRLQYLWDWTQHNLTIRAGRLSFRFNPKLCMSEIHNMWEKTDITEKFEEGDF--RNNGDRASCESHILKFKSNSTMS------
>UniRef100_A0A556V2Q9 Tyrosine-protein kinase receptor n=1 Tax=Bagarius yarrelli TaxID=175774 RepID=A0A556V2Q9_BAGYA
--------------------------------------------------------------------------------------------------------------------------------MLLSYDGFNKIVNVNATTKHM-ECVIAVGNSATCVQVCPQKR----------DLLACPSKCEGQACMDSGECCHPQCLGSCTEPGNDMACAACQHYSHEGRCVPDCPPGTYRFEGWRCITKEVCAQVHLP---SEVDFVIHDGECMPDCPPGFTRIESQSMYCSACDGLCDKVCE----TKTIDSLDAAQSLQGCTVIRGNLHINIRRGNNIASELESFMGLIQTVTGYVRIKHSHALGSLSFLKSLRYIWGEELLENMYAFSALDNQHLQYLWDWSQHNLTIRAGKLFFRSNPKLCMSEIHKMWEKTGVIEKIEQNDV--RNNGERASCESHIIKFKANNTQS------
>UniRef100_UPI00073FEA49 insulin-like growth factor 1 receptor n=1 Tax=Lepisosteus oculatus TaxID=7918 RepID=UPI00073FEA49
-------------------------------------------------------------------------------------------------------------------------------------------------------MPEAPGHRPHPTSTGEHSS------------VGVCTSCDKRACTDSGQCCHPECLGTCTLPDNDTACAACLHYFHEGRCVPDCPPDTYKFEGWRCVTKEFCSKVptSMP---DAFDrFVIHSGECVQDCPSRFMRNESQSMFCSACDGLCDKICE----EKVINSIDAAQSLKGCTVIKGNLHINIRRGNNIASELESFMGLIQTVTGYVKIHHSHTLVSLSFLKSLRYINGEELIEDMYSFHVLDNQNLQHLWDWSLHNLTIQSGRLLFALNPKLCVSEIRKMWEKTGITEKFKEDNF--RNNGDRASCESYILKFKSNSTMS------
>UniRef100_A0A7R9IME5 Hypothetical protein n=1 Tax=Timema tahoe TaxID=61484 RepID=A0A7R9IME5_9NEOP
-AVCQSVDVRNDVQAFQRLSGCRVVEGFVQILLIdrADEAAYDNVTFPELREITDYLLLYRVNGLRSVGKLFPNLAVIRGNTLFFNYAFISFEMIHLQvrgwrcklalnsrsnivscfpEIGLQSLTDILRGGVRIEKNPLLCFVNTVDWDHIAKASKGEHYIKGNRQKnEC-PMCPTL---SPLCPQAPGSKDYL--CWNNNYCQKVC-TNCGDRTCSANGHdCCHESCLGGCSRANSSEDCTVCKGVLFQKKCIKSCPVNTYRYLNRRCILEQECLDMpvpREQVNDyrDKPWK-AFNNTCILDCPHGYMemksFDGR-RYQCEPCKGPCRKECAG----VNVDSIASAQKLRGCTYIKGSLEIQIRGGKNIVKELEENLNMIEEIEGYLKIVRSFPLVSLNFIKNLKVIHGKELESHKYVFVVLDNQNLQELWDWSTRhaNLQINRGRLFFHFNPKLCLYKIERLKHVANFSEFSDL-DVARNSNGDKVACK-------------------
>UniRef100_UPI0000DBEC9D Insulin receptor n=1 Tax=Homo sapiens TaxID=9606 RepID=UPI0000DBEC9D
-EVCPGMDIRNNLTRLHELENCSVIEGHLQILLMfkTRPEDFRDLSFPKLIMITDYLLLFRVYGLESLKDLFPNLTVIRGSRLFFNYALVIFEMVHLKELGLYNLMNITRGSVRIEKNNELCYLATIDWSRILDSVEDNHIVLNKDDNeECGDICPGTAKGKTNCPATVINGQFVERCWTHSHCQKVCPTICKSHGCTAEGLCCHSECLGNCSQPDDPTKCVACRNFYLDGRCVETCPPPYYHFQDWRCVNFSFCQDLHHKCKNsrRQGCHqyVIHNNKCIPECPSGYTMNSS-NLLCTPCLGPCPKVCHLlEG-EKTIDSVTSAQELRGCTVINGSLIINIRGGNNLAAELEANLGLIEEISGYLKIRRSYALVSLSFFRKLRLIRGETLEIGNYSFYALDNQNLRQLWDWSKHNLTITQGKLFFHYNPKLCLSEIHKMEEVSGTKGRQERNDIALKTNGDKASCENELLKFSYI----------
>UniRef100_A0A2C9KXL0 Receptor protein-tyrosine kinase n=1 Tax=Biomphalaria glabrata TaxID=6526 RepID=A0A2C9KXL0_BIOGL
-----------------------------------------MYTFPELKEITGHLMMFKVFGLETLRNMFPNLAVIRGQTVYFNtYSLFIHECRDMKEIGLIGLTDILNGTVRISKNFRMCYINTIDWTRIIKNASKADHTFIENREE--SLCP------DYCNEACKMFDHKKYCWSSTSrdCQKNLGCRCKGGlSCMVNGTCCHEYCLGGC-SGLTTKHCHVCKDYQMGQACLPECPADTYILAGHRCLTDKECLKLPPMKPDTigsfvtenTPKLLTlpTRKECVFKCPNGYMVNDtlghK-TEECIPCLGTCPKVC-N---STKIYNTKDSEQLRGCTKVQGNLdILLYYGGVDIDRELKQNLLSIKEVTGYVKIMRSYGLVTLNFLQNLEIIRGERLVNDRYSLVIIDNPNLERLFrEKQTEKMKILNGSVNIIHNRMLCPKWIDAFFNAT------KATEGTIKPNGDMNPCVEEKIPFQFVK---------
>UniRef100_A0A444V4F4 Receptor protein-tyrosine kinase n=1 Tax=Acipenser ruthenus TaxID=7906 RepID=A0A444V4F4_ACIRT
------MDIRNNVTELRRLENCTVIEGDLQILLMftTQTEDFRHLRFPRLRMITDYLLLFRVYGLESLQDLFPNLAVIRGTRLFFHYSLVIFEMPHLRVMGLGGLAQVMRGAVRIERNEELCHLSTIDWGLLMESTENNYIVGNKQVEECGDVCPGILDQEKPCVETTVGGQQGYRCWTSTHCQK-------GRETRIKLLCNLLSTVlqfCSCIKMGNHPGVVGCVVTPASSRWLPSPGFDLVKQCLCLGVSRKFVPVKSQFSAFscrdrpPqkASKFVIHDGECLSECPPGLTRNES-SIFCHQCQGLCPKECKVG--TMTITTLSSAEELRGCTLLEGNLILNLRRGNNLAAELQASLGNIEVITGFLKIKHSFALVSLSFFKSLRLIRGDSMVDGNYTLYVLDNQNLQRLWDWSRHNLSIPVGKIYFAFNPKLCLSQIYRLEQATGTRGRQNTAEINPRTNGDRMSCKSGVLRFVSNVTE-------
>UniRef100_UPI00109F32D7 insulin receptor-related protein isoform X2 n=1 Tax=Erpetoichthys calabaricus TaxID=27687 RepID=UPI00109F32D7
-EICGTMDIRNDVSELHQLENCSVIEGNLQILLIstTQGEDFRGLSFPRLVMITDFLLLFRVYGLESLRDLFPNLSVIRGNQLFFQYALVIFEMPHLRMIGLHSLTRIMRGAVRIEKNQELCHLSTVDWTLLMDSTENNDIVGNKLQVECTDVCPGILDEEKTCVKTDVNGHKDYRCWTSTYCQKVC--SCGGQGCTANGECCHRECIGGCSLPNDNRACVACRNFLYNGRCLPSCPARTYGYATWRCVTADYCASLRKVS--edPhkASKFVIHNGECMSECPAGFTRNES-SLFCHECEGLCPKECKIG--TLTIDTSQGAQELKGCTHVEGNLILNIRKGNNLASELEASFGNIETITGFLKIKHSFALVSLSFFKSLRLIRGDSMVDGNYTLYVLDNQNLMQLWDWDHHNLSIPVGKMYFAFNPKLCLSQIYEMEKVTGTQGRQNKAEINPRTNGDRASCKSRTLRFISNVTE-------
>UniRef100_UPI001560856B insulin receptor-related protein-like n=1 Tax=Acipenser ruthenus TaxID=7906 RepID=UPI001560856B
-EICGSMDIRNNVTELRRLENCTVIEGDLQILLMftTQTEDFRPLRFPRLRMITDYLLLFRVYGLESLQDLFPNLAVIRGTRLFFHYSLVIFEMPHLRVMGLGGLAQVMRGAVRIERNEELCHLSTIDWGLLMESTENNYIVGNKQVEECGDVCPGILDQEKPCVETTVGGQQGYRCWTSTHCQKAL--SCGGRGSAASGECCHRECIGGCGRPNDSGSCVACRNFRYSGRCLPSCPAGTFRYAGWRCVSKDYCASLRKVSpnPRktppqpPqkSSKFVIHDGECLSECPPGLTRNES-SIFCHQCQGLCPKECKVG--TMTITTLSSAEELRGCTLLEGNLILNLRRGNNLAAELQASLGNIEVITGFLKIKHSFALVSLSFFKSLRLIRGDSMVDGNYTLYVLDNQNLQRLWDWSHHNLSIPVGKIYFAFNPKLCLSQIYRLEQATGTRGRQNTAEINPRTNGDRMSCKSGVLRFVSNVTE-------
>UniRef100_A0A177AWW3 Receptor protein-tyrosine kinase (Fragment) n=1 Tax=Intoshia linei TaxID=1819745 RepID=A0A177AWW3_9BILA
---CGDINVRNNIQDSKKYTDCHIVDGFVKITLLktNSN----TLYFPNLAEITGYLLIYRANSIHSLNHVFPKLSVIRGRLLFYNYALVIYEVPHILELGLNYLMYIERGAVRIEKNPSLCYLNTIDWSFILNKKNSlNIISSNKPVDECIDECPRK------CFYNSLNFD---HCLSDQHCQRSCSSFCtnknlyclQNETHEKNQICCHPSCLVGCYGL-TNYDCFTCKNYYYNGACVDQCPNDLFILNHHRCITKKDCLEFNKSN---K----IYLNLCVQKCPTNSTISIDEPNICVECKESCPVVCP----FAFITSIESAQAFKSCSIIDGALIISVKGGNF-------------------------------------------------------------------------------------------------------------------------------------------
>UniRef100_UPI0015A7D4A5 insulin-like peptide receptor n=1 Tax=Stegodyphus dumicola TaxID=202533 RepID=UPI0015A7D4A5
--------------------------------------------------------------MNSIGKIFPNLAVIRGNSLFHNYAFVVNEMYQLQEIGLSRLTDILRGSVRIEKNPGLCYVDTVDWDLIaKEGKGGHYISGNKKWEECPNTCPDH----DLCPKTVRNDAKSiSLCWNSHNCQKICPLTCeqENSSCSDNFVCCHKECLGGCHGR-SLSDCAVCRHVVYEGRCLKKCPPGTFEFLGRRCVQEHECKNYTYDENyteQNSDKRVYWKAfmgQCREKCPTGYIEDDKDMHVCKKCVGKCPKVCE----GSVVDNVGAIQNYYGCTYIKGSLEITIKGGSNVIKELEENMDKIEEIQGYLKVARSFPLVSLNFLKSLTTIHGESLDK---------------------------------------------------------------------------------------------
>UniRef100_A0A084WIB4 Tyrosine-protein kinase receptor n=1 Tax=Anopheles sinensis TaxID=74873 RepID=A0A084WIB4_ANOSI
--VCSSVDVRNSPKHLERLNGCRVVEGFVQIMLIdkYENDSFSNFSFPLLTEITGYLLLFRVNGLQTLGQLFPNLAVIRGEDTANNYAFVVYELMQIKELGLTSLIHIQRGGVRIEKNPNLCHGDTIDWKTIAPN-GDSWIKANQDPNACT-TCPSNVTItmpdsttrLIQCPtrepKSPKHNEKeSHLCWSTKHCQQKCPASCP-KSCTITGECCSPNCLGQCSGV-NGTECMVCRNLYYvdadgHSRCVDKCPDDLFMFAKSRCLTADQCYNLMKPLQRmadntADKPYVPFMGACQLDCPEGHSIgrDPvTKRQTCVPCKGPCRIECNSMV----IESLSQIKQLVGCTIIKGSLSIRIRqlGGDNVVRELEQFLITIEEIHGYLSIVRSYSLMSLSFFKNLKVIRGQELm-NGEHSLSVLDNQNLQDLFT---QDVRIEQGKVMFNDNPLLCVKLIKALKKNFGPGVEIENEQQLERSNGVRTACEVVELNTRPT----------
>UniRef100_A0A0A9XLS6 Receptor protein-tyrosine kinase n=2 Tax=Lygus hesperus TaxID=30085 RepID=A0A0A9XLS6_LYGHE
--TCRSMDVRNKVENFKNLKNCTVIEGFLQVVLIdnAQEEQYANLSFPLLREVTEYVIFFRVNGLRSIASLFPNLSVIRGENLAMDYAFIVNEVPDLREINL-PRLVIIRGAVSLGKNPLLCFANTIDWDQVAADs-SSHLI-FSNGGEVPH--CPS-------CGhCP----NN--RCWNGSVCQ-----VQKEwkGWTSPNGEECDKQCLGGCTGK-GPSSCNACKHVNHEGKCIVSCPKGTFLFKWRYCITKEQCgNPEFHKTiTRvtsdkDEGDWFTFEGTCIKECPHKYER-HQP-EGCRKCGALCKKICEMMV----VDSLQSAQMLRDCTYINGSLAIQINsgKASVVAKELENNLGKIEEIAGALKIARSTPLVNLNFLKNLRVIHGlKEHnmSEkYDKSFIVIDNQNLQELWDWEKNpnyTFSIRNGRPFFHHNPKLCLRHIYGLTEHAGL-TNLTELEVAPKSNGHQFACRVINLTVSVH----------
>UniRef100_A0A0G4DDB6 Tyrosine-protein kinase receptor n=1 Tax=Blattella germanica TaxID=6973 RepID=A0A0G4DDB6_BLAGE
--VCPSIDIRNRVEAFKRLNGCKVVEGFVQIVLIdqASESSFANLPFPELREITDYLLLYRVNGLRSIGSLFPNLTVIRGETLFLNYALVAFEMIHLQEIGLYSLTDILRGSVRIEKNPLLCFVDTVEWDLIAKKgRGE--HFitGNRSPNECP-MCANDLM---HCRNA--S-STKPLCWNLTKCQKICPTECGSRSCTDSGMCCHELCLGGCTGP-NSTDCMACRDVVFENRCIKKCPTNHFKYLNRRCMSDIECRNITKPRERnydmRMKPYKPFNDSCVLECPPGYVETEfEHnRYNCTPCKG-pCRKECPGVN----VDSIAAAQKMRGCTYIRGSLEIQIRGGKNVVKELEENLNMLEEIEGYLKIVRSFPLISLNFLRKLRVVHGKKLDSNKYAFVLPDNQNLQELWDWDTRpeKLQILNGRLFFHFNPKLCMYMIEKLKQVANL-PDFTDLEVAANSNGDKMACNVTKLRATVT----------
>UniRef100_A0A0N0BDV4 Tyrosine-protein kinase receptor n=1 Tax=Melipona quadrifasciata TaxID=166423 RepID=A0A0N0BDV4_9HYME
--LGGLHAVKHARRYVigfraawtaATLSGCRLVEGFVQILLIdnAEPAEFANISFPELKEITGYLLFYRVKGLRSIGRLFPNLSVIRGHSLFINYALVVFEMMSLQEVGLHSLTTVVRGSVRFEKNPALCYVDTIDWDLIAKSgKGEHIIVGNNPRNGCP-VCEKH------CPQRQ-TKSDEYLCWNQQHCQRICDQKCESDACDEFGGCCHPSCLGACTGP-TNRDCAACKDVISlDGQCVDRCPNGTLEFMNHRCIEEDQCLRLEKPREAangKNYSYKPFNGSCVLECPPGYTDEEsSNKASCKKCEGPCQKECTGMN----VDSIATAQKLRGCTHIVGSLEIQIRGGKNIVKELEESLSMIQVIDGYLKIVRSFPLISLSFLKNLRAIRGNDIDNSKYSLLVMDNQNLQELWDWDTHdGIKILSkdgpGRIFFHLNPKLCLYKIETLRKKAGL-GPFTEYDVAPNSNGDKVACNVTELMTMVG----------
>UniRef100_A0A195DQK4 Receptor protein-tyrosine kinase (Fragment) n=1 Tax=Trachymyrmex cornetzi TaxID=471704 RepID=A0A195DQK4_9HYME
--SEDTHENKKSKTHIFTHKDFVEVSKNLARYRSknNI--------------IKKIFLRKKASAAISLTCCIRNLCGSSRNLETSDSS----GKGNTPAIGLINLTKISRGGVRIEKNPALCFTNTMNWSLIVSA-GENFIKDNANEASCPHvkGCA-K------CP----G--S--YCWTLKNCQK----------L-ERPR-CHEQCLGECYGP-SDTECYVCKHYRHEGRCIESY--------------------------------LLFCC--------------NNVTNCRICKGQCRKIAKGAI----IRHISDAQSFRGITVVKGALEFQIRnGNPNIMNELADAFGLIEEITEYLKITHSFPITSLNFFKKLKVIKGENLDINNASFVVLDNPNLSSLFP-LYQKITIETGRLFFHYNPKLCLSKIEQFGKMVNI-TNFTDLEVQPESNGDKVACNIVNINITVK----------
>UniRef100_A0A1B1UZE9 Tyrosine-protein kinase receptor n=1 Tax=Monochamus alternatus TaxID=192382 RepID=A0A1B1UZE9_MONAT
--ICKSVDVRNSLDAFSKLHNCEVIEGFLQILLFdnVSEGDFLKMQFPLLTEITDYLLLYRVSGLRSIGQLFPNLSVIRGQNLFFSNAFVIFEMSSLQEIGLYSLTDITHGAVRIDKNPSLCFVHTIDWDRIVHDKKeTSFIKSLKPENECP-ICPGNVDAkadgennsvTVACPKAPrtsgDNfEKDKHLCWNKRHCQKICPDNCT--ACNDLGHCCGPLCLGGCSND-DPNDCTVCKNFAVeterKRECTQSCPPSYFKYLDRRCITKEECINMPKPIEFhatne--IAYKIFNQSCILHCPPNYKS--VN-NTCVHCGG-rCEKICDGIN----VDSIALAKQLRGCTHIKGSLEIQIRAGTNVVNVLEENLNMIEEISGYLKVVRSFSLVSLNFLKSLKRIKGEKLESQKYVFVVLDNQNLQELWDWKNKTLKIHNGSLFFHFNPKLCIYKIEKLQEVAmpHL-PHFTDLEVAPNSNGDQIACNVTDLPVKIT----------
>UniRef100_A0A1B6DN60 Tyrosine-protein kinase receptor n=4 Tax=Clastoptera arizonana TaxID=38151 RepID=A0A1B6DN60_9HEMI
--ICTTIDIRNDAKNLNQLRGCRTVYGYVQITLIdkANETDYDDLSFPELREITEFLLFYRVSGLRKIGQLFPNLALIRGDSLFLDYALIVYEMFNLKEIGLKSLTEITRGSVIIWKNPGLCYLQTIDWDRIAKWDSlKNYIENNHQPSGCPSrkVCEEaK------CQ------ES--LCWSNTDCQL--QL----QEV--EG--CHPLCVGGCSGP-GPKDCYSCRKVLTlDGECVSACPSGTYQHINRHCITAKQCYNQSQLSNHtfpsqyvG----LTFNGTCIENCPSGYEfTPDhKD---CQPCKlGKCRKVCSGSS----IGNIAAAQKLRTCTYINGSLEISIQkgKPKIIAQELEDNLGSIEEIVGYLKIARSLPIINLNFLRNLTVIHGnaNELESNKYAFIVLGNENLQELWDWNTKkDFKINNGRISFHNNPKLCLSQIDKLVSIIKL-TNITNSEVARQSNGDRSACDATEIDIHVS----------
>UniRef100_A0A1B6DYS9 Tyrosine-protein kinase receptor n=1 Tax=Clastoptera arizonana TaxID=38151 RepID=A0A1B6DYS9_9HEMI
--VCQSQDIRNSVDQFLQLRGCEVIEGFLQIVLIdkAEESEYSNLTFPELREITGYLLMYRVNNLRSLSKLFPNLSVIRGHDLFFNYALVVFEMLHLQELGLTSLTDIVRGGVYFVKNPMLCYIDTIDWNLIIRQsPKStdvksqddiqefQFIKNNKPKNECP-ICSTK-------KNC--T---NNSCWNGQECQKVCPSHCGSRTCNDKGECCDDHCIGGCSGP-GPNNCLACRGVLFQNECLEKCPANVFEYMNRRCVAESECRNMPKPRQVsgqeytpeeyipeKNVSWKPFQGMCIMKCPPSFLEKEvkdsMGrsYYICEPCKG-yCKKECPGAN----VDSISSAQKLRDCTYITGSLEIQIRGGSNVVKELEDNLKMIEEIHGYLKIVRSFPLVSLNFLKKLRLIHGKKLESQKYALVVLDNQNLVELWDWDNRetDFKILGGKLFFHFNPKLCLYKIDRLKQVANL-PDYTDLEVAPSSNGDKVACNVTELEATVY----------
>UniRef100_A0A1B6GW53 Tyrosine-protein kinase receptor n=1 Tax=Cuerna arida TaxID=1464854 RepID=A0A1B6GW53_9HEMI
--ICNSINARNSAADLKQLEGCTVVEGFVKIVLMehANETDFDDYSFPELREITEFLMVARVRGLRSLGKLFPNLERIGGYRFMdsTNYALVVHEMWSLEDIGLKSLKEITKGSVIIYKNRSLCFVKTINWSLIQnKSDVnKNYMSLNYDPAYCPPc----pQ------CK------DG--LCWNGADCQI--NT----RER--AD--CHKLCVGGCFDS-GPNGCYSCRGLLDpNGNCSDRCPSNTYEFLNRRCITREECITTPLHYDDngsdeysD--NYIIFEDKCLVDCPSGYMpNRKeTD---CHPCKaGKCQKLCLGAD----IKSIEAAKALSGCTHVIGSVNISIKsnNPKATTTELEAHLGSIEEITGCLKVTRS-SVTDFNFLRNLTLIRG--NAKGGNALIVMENHHLQKLWDWNVKkNLSVLKGRLFFHYNPKLCLEHIDKLMKVIHYEHNVTNFEIERESNGYKFSCYEVAIEnITVT----------
>UniRef100_A0A1B6JAN1 Tyrosine-protein kinase receptor (Fragment) n=2 Tax=Homalodisca liturata TaxID=320908 RepID=A0A1B6JAN1_9HEMI
------------------------------ILLMekTNESSFEPWSFPELREITQYLLFFRVKGLRRIGQLFPNLVRIGGTKLFIDYSLVVHEMYSLQEIGLSNLTEISRGSIIITKNPSLCYVNTVNWDLIAKWDTlKNYVAKNKDASDCPGc---QsN------CP------EG--LCWSGSECQI--Q------PV--SH--CHPLCLGGCSGP-GPRDCNSCQRLVTaDNECVEHCPLGTYQHLNRRCITREECTSIDLPSGAsrglryhSsSgraaKKYIIFNGTCIDSCPPGYEiDAAgTG---CTLCAgGKCQKWCAGQN----IENIAAAQILRGCTHIEGSLEISIKtgKPKIIFEELEENLGSIEEIEFYLKIVRSIPIVSLKFLRNLTTIRGihplpvgYTGGGDNYTLIVIENQNIQELWDLDSKpNFKILNGKVFFHHNPKLCLQHIHKFLSVIHYDKNVTNLEVGTDSNGDKFPCNATEIDVTVT----------
>UniRef100_A0A1D2MRS1 Receptor protein-tyrosine kinase n=1 Tax=Orchesella cincta TaxID=48709 RepID=A0A1D2MRS1_ORCCI
--ICQRKYIr-NDPANLESLRKCKVIEGSLQIALVnpDSPEKWANLSFPDLREITGYVLLFDISRITTLRNLFPNLAVIRGQELIDTNALIINSV-GLQEVGLPSLTDIQRGGVYILDNSQLCYVDTVDWNLIANETSfDG-IA--RNKpsEQCPNTCKST------CPVS--TYDGRHLCWSNKDCQkvfRhHCA-LCNGRTCTDHGECCSEQCLGGCNGT-SPRDCYVCKHVNFngt---CTEKCPSGFYEYLQRRCVTRDECLNIVavRDISKgsssdTDslhLNGKIYDSpeKkmCVLECPKDTE-lAPNK-TSCVPCKGPCYKECPGTS----VDSIEKARELAGCTRIKGVLKISIRrttlsvNTGQMVKELKQNLDKIEEIDHYLVITHTYAIVSLDFLENLKVIRGQVLEDDKYAVVVRSNNNLMELWE-PRPnrTIKIESkkAQVLFHYNPKLCPRKIWDFVAQSGIPqp--KDDKIDIGITNGDKVTCNTQLLAVEIE----------
>UniRef100_A0A1J1J845 Receptor protein-tyrosine kinase n=1 Tax=Clunio marinus TaxID=568069 RepID=A0A1J1J845_9DIPT
--ICGTVNVRFRIEDMEKYRGCRVIEGSASIILLddSSENDFVNYSFPELTEITGFLMLYRVGGVKSLSHFFPNLAVIRGRDLFKDYSLIIYEVNDLEEIGLFNLQTIERGNVRIEKNDILCFADRIDWTLIA--gPGEHYIAKNQLPAYCP-VCPyEKED--LQCPrtTSN-DpKAG-TLCWNQKHCQMVC--KCNGGVCNSKGKCCDPKCIGGCDNN-NVKKCIACKRLAVeiddEIRCQDNCPEGKFEYMERRCLTRQQCFSLNN-FEKyaenvS--PYIPFNGTCMRGCPPTYVDfK-NQ-TDCKSCGSECQRRCQAKI----IDSIAAAQSLKGCAIIDGPLEIRLRrsssksleTATNVVKELENSLSEIVEIQDYLKIARSYPIMSLSFLKNLKVIKGKRLESNKYSVVLWDNQNLQELWN---QTVSVENGKLFFHFNPLLCFFKIEKVTEN--P-SQIENYDMAKMSNGDKTTCNVMTLGVKVV----------
>UniRef100_A0A1L8DJW7 Tyrosine-protein kinase receptor n=1 Tax=Nyssomyia neivai TaxID=330878 RepID=A0A1L8DJW7_9DIPT
--VCQSMDLRNNASQLERLRDCRVIEGFLQILLMdrLKgaDKAFETLEFPNLTEITNYLMIYRVNGLNTLRKLFPNLAVIRGNQLFVNYALIVYELMDIEEVGLTSLTHIGRGAVRIQNNPNLCYVHTIDWTLIAPH-TlktDHYIRGNSKENLCP-MCPGSKRGekdidheSPKTTieCPIARHEPyNRLCWNSENCQKTCPDGCKtTefkIPCSANNQCCDPSCLGGCSPW-DPKNCTVCRYLSVgygrDVKCVKECPHSFYKHMNRRCITKEECLNVTRSIDVrdvsKLYPYIPFNGTCTLECPTNYYKmDNdTNNRTCIPCNGLCRKTCDAAK----IDSISTAQQMRGCTHIAGSLEIQIMnqGGLNIVKELEEFLSNIEEIDGYLKVARSFPLVSLSFLKNLKVIHGKALeYNRN-SLIVLDNANLQSLWNtT--SQLRIERGGISFHYNPKLCLYKIEALKNSIAGMagkDFYQVQDVAKTSNGDKIACNVTKLIVNTT----------
>UniRef100_A0A1S3DD17 Tyrosine-protein kinase receptor n=1 Tax=Diaphorina citri TaxID=121845 RepID=A0A1S3DD17_DIACI
--VCTDIDIRNYVSSFDVLKDCTVVEGFVQINLIdnSTAQDFENITFPKLREITEYLSFYHVSGLKSIGKLFPNLAIIRGNTLIWDYTFSVFSMFNLQEIGLHRLTHIMKGTVVILRNPGLCFVHTIDWKRITKK-GSVVINDIKSKEACL---QEgE-------PgARS-GPEKCEFYWSNNDCQ-LIK---E---IE---E-CHPLCAGGCTGK-RAEDCFVCIGFIHDGHCLDQCPPNLYSYMNRRCLTREEClnnKRVTtKnfPQNMrmsysDKAKWRPFNGSCMEECPPGYNTTADE-TSCVPCPD-CPKVCKGVH----VKSIEVARSTKGCTVINGSLGIQIQtgDSEVVHQELEKGLGMITNITGHLKISHSLPIQSLSFLKSLQSIHGErEIirgdtsESsvySNYSLIVWDNPNLQELWGWsnlpDGQrpKFEIKKGKILFHDNPKLCLDKIYELINVTNI-TYDSDFDVLKESNGDEFICGFSNLALVVL----------
>UniRef100_A0A1V9XAD0 Tyrosine-protein kinase receptor (Fragment) n=1 Tax=Tropilaelaps mercedesae TaxID=418985 RepID=A0A1V9XAD0_9ACAR
---CQTVEIRNNPANFEQLRNCSVIEGNLVIAVLhyRNpqepdIPDTLNYSFPELREITGYVIVFRSH-LNNMTRLFPNLAVIRGMNLFVGhYALIIYENPLMTTLGLKSLTHIMRGGVRIEKNERLCHVDSIDWSLITQDPQGQEIYnmYNRDPTICP-RCQSS------CPPDN-T-GSSNLCWNYETCQKVC--SCaNqNGTCmDDMKTCCEKQCLGGCSSPNGTQDCYVCEKYTFNGRCVDRCPSNSYALNGRRCVSEQDCRMYKvKDD--sPR--YKPFNGTahaeCLPKCPAGYIENVDDSSECVKCKGRCPHICaASRP----IKSIHHTRALKGCTIVNTSLVLEITSGVGVSTVLEENLGSIEEIYGYLKVARTPSLISLGFFRNLRIIHGrSQYSN--YSVMVQDNANLQEFWDWDTKeNFTIKSGKLYFHHNQKLCYKTIVTFKNNSGLAkLELKDQDVSRQTNGDRMPCDMIELKMKVK----------
>UniRef100_A0A1W4XBR9 Tyrosine-protein kinase receptor n=1 Tax=Agrilus planipennis TaxID=224129 RepID=A0A1W4XBR9_AGRPL
--ICNSVDIRNSLEHFGQLKGCQVVEGFVQILLFdiVNETLLSNISFPELREITDYLLLYRVIGLRSIGQLFPNLSVIRGRELFNGYAFVVFEMSSLQEIGLYSLTDILRGQIRIDKNPSLCFINSIDWNLIAHEKGDHFIKSTKPENECP-ICPGDDVNssdlnfhISSCPKAKhrgSNvPINRRLCWNRQHCQKVCPPNCS--ACNNRGECCDKKCLGGCSGE-KLNVCDVCKEFSIeggnHTRCVTECPKDKYEYMERRCINKQTCINLERPMELkekipFDYPFKIFKDKCIIKCPANYMD-DyKN-HECKLCEG-rCKKICPASR----IDSILAAQQLRGCTHINGSLEIQIRGGRNVVNALDENLNMIEEIDGYLKVVRSFPLVSFNFLRNLKAINGHTLDSDKYVFVVLDNQNLQDLWDWkNNRTLKIGRGKLFFHFNPKLCYYKIQELQQKTNL-PELKELEVASNSNGDKIACNVTDLQVNVT----------
>UniRef100_A0A1Y1KXL1 Tyrosine-protein kinase receptor n=1 Tax=Photinus pyralis TaxID=7054 RepID=A0A1Y1KXL1_PHOPY
--ICKrSVDIRNTIGQFDVLRGCSVVEGFVQILLFdnVNESLFSNITFPELREITDYLMLYRVNGLRSIGHLFPNLAVIRGQKTFFGYSFVVFEMSSLQEIGLYSLTDITHGLIRIDKNPSLCFVNSIDWELIAYEKGDHFIASIKPDNECP-ICPGDDKDeegshlnISACPRVVrkLGvTEGRHLCWNRQHCQKVCPSHCH--SCNDKGECCDSKCLGGCSNG----ACDVCRNFTVevgrRRQCRDQCPSNLYEFLGRRCIKEEECKSLKRPMDLhgriqYQYPYKIYRSACVLNCPTNYMD-DhDN-HRCVPCEG-rCKKECPSTN----VDSLASAQQLRGCTHIKGSLEIQIRGGRHIVNELEENLNMIEEIDGYLKIVRSFPLVSLNFLKSLKVIHGNNLDSQKYVFVVLDNQNLQDLWSWENRTLKIGNGKLFFHFNPKLCYSKIETLRLKANL-AEFSELEVAPNSNGDKIACNVANMSVSIT----------
>UniRef100_A0A224XI01 Receptor protein-tyrosine kinase n=1 Tax=Panstrongylus lignarius TaxID=156445 RepID=A0A224XI01_9HEMI
--ICPSMDIRNRVSALNKLTGCRVIDGYFSFVLIdyADESEYDNMTFPELREITSFFMVNKVSGVTSLGRLFPNLSIIRGERLFLNYALVITNMQNLLEIAL-SSVTILRGSVAIAWNKKLCYAETIDWDQIAPGg-DNFII-GNSPITDPE--CPG-------CTCR----NN--LCWSRKLCQ-----EIKDw--VTPAGEPCDEECVGGCTGL-GPYNCKACRRFDHDGGCLKFCPPNTYAFENHYCVTEEECrdpnstyrIAIERKKgQDdkvwsKPQEWFIWNGTCIQDCPTGLEK-TtMS-TCVPCKDGKCKKKCDGYL----VDSLERAERFRKCTYIEGSLEIKIKsgKQSIVAAELEESFGMIEEIEGQLKITRSFPLASLDFFKNLRVIYGiPHL-FnSDYSLFIKDNQNLMTFWDWDKRpagrNFTIKRGRPLFIDNPKLCIKHIRELITIAGF-KEVKDTEVTEQ-NGVKFACNMIELNISAH----------
>UniRef100_A0A2D3E1C8 Tyrosine-protein kinase receptor n=1 Tax=Maruca vitrata TaxID=497515 RepID=A0A2D3E1C8_MARVT
---------------MNKLQGCRVIEGQLSIVLMekATVASFENISFPELREVTDFIKIYRAKGIRNLGDIFPNLTVVRGMQLYKDYALVVYDSAHLESLGLRSLTKIERGAVRIQLNDRLCYTDTIDWSAIVSEndLPNNKIKSNYDSRLCG-LCPNaSSRTignkqiLEQCPAD--S-AHRLLCWDDKHCQTVC-RECDPHGCTPSGQCCHRLCLGGCSGN-TSSDCYVCKHYSIddgpDRKCVQDCPKNFYK-LARRCVTEQACRSMPAPPp-GssdpalqrtaPTiNAYKIFNDTCVYMCPSGYMEkGNaSD-ARCVRCPhdR-CNRECTGAK----IDSVAAAEQFRGCTHVRGVLEIAVRaTGGNTMVALESSLGEIREIEGCLKVTRSYTLISLMFLKNLRVIKAiPHENKGE-ALHILNNPNLEILWDWATYgKIYITGTF-YIHSNPKLCTQQIAPLAEM-rHPYSNFTYMEVSQSNGGDL--CSPKTLQLQVH----------
>UniRef100_A0A2P1CYK5 Tyrosine-protein kinase receptor (Fragment) n=1 Tax=Chrysopa pallens TaxID=417485 RepID=A0A2P1CYK5_CHRPA
--ICRSVDIRSTTANFKKLEGCRVVEGNVHILLLdhYTPKDFLNVTFPELTEITGFLLLYRVEGLETLGKMFPNLTVIRGRELLYNHAFIIFELSSIQEIGLYSLTNIERGAVYISKNPNLCFSSTIDWGLIVKKgSENNVITf-NKAENECG-LCRGDEKNgydvekdshVKICPVAFhHQwsgkygpQPGRHLCWNRDNCQKICPKECGNNTCNSKGQcCKNDQCLGDCYGA-NLDRCKVCKNLSIwkdgESLCMQKCPStHNFVYLNRRCVSADQCRNITKPKGDlsrRNKPHKPFNGSCVLDCPLGYEEDEiKGQLYCKKCEGKCVKRCVGAS----VNSIHTAESFKDCTIINGSLDIQLR-DGNIVHELSENLGQITEITGYLKVTRSYPLMSLGFLKNLRVIHGHQVDQQNGySLIVKDNQNLQELWDFtNTSrKLKILNGRVQFHHNPKLCIEKIDALVAMIGL-KNVREDEIQRKTNGDKIACNLVELAVNYT----------
>UniRef100_A0A2R4G8S9 Tyrosine-protein kinase receptor n=1 Tax=Jadera haematoloma TaxID=2137812 RepID=A0A2R4G8S9_9HEMI
--VCQSIDIRNSVSMFSQLKGCHVVEGFVQIVLIdnANETDYANISFPELKEITGFLLLYRVNGLRSLGKLFPNLSVIRGNTLFRNYALVVFEMLHLQEVGLVSLSDILRGAVLFAKNPMLCFVDTIDWDLIAQKdKRLHYISGNKMQNECP-MCPTSNH---SCPTS--NINGGLLCWNSHHCQKVCPAHCNG-SCNANGECCLPSCLGGCTGATSSDQCLVCKHFQFQKKCVEKCPYKTYEYLNRRCILEQECYDMRRPPEMssyntRNNPWKPFKGKCILECPNGFLEVEesPGRYSCRECQG-kCKKECRGVN----VDSIAAAQELKGCTIIRGALEIQIRGGSNVVKELEENLSDIEEIDDYLKIVRSFPIVSLNFLKSLKFIRGNSLESTKYALVVLDNQNLIELWDWENRntELVING-KLFFHFNPKLCLSKIEKLKEVAGL-PDYTELEVASNSNGDKVACNVIELNVTVY----------
>UniRef100_A0A2S2N7Z7 Receptor protein-tyrosine kinase (Fragment) n=1 Tax=Schizaphis graminum TaxID=13262 RepID=A0A2S2N7Z7_SCHGA
--ICPSKDIRNKAENLNALRGCRVIEGFLQIVLIdnANETSYESLSFPELREITGYLLLYRVNGLKSLAKLFPNLSVIRGQDLFMSYAIAIYEMVHLQELGLYNLRDVVRGAVYITKNPMLCFTQTIDWIRIAPSgKESHd-IYDNRPVNACP-VCPWtNDI---SCSVS--NYTNEPLCWNTEHCQKICPPECGNLSCTEDGTCCHEQCLGGCTGP-KHDDCFACKYLADERDCVKECPVDTLTYQNRRCIAERDCYRMPRSRDLqnglHLQSWKPFNNkSCVMECPPGFEEvpTEniYGkVFKCQKCSGPCRKVCIAAN----VESIQSAQKLKGCVIINGSLEIQIRGGMNIVKELEESLSMIEEITGYLKVVRSFPLVSLTFLRKLHVIRGEILESSKYALVVLDNQNLVELWDWSTRkpdgELRIERGQIFFHFNPKLCIYRIKQLQANLgdRF-KNVDDLEVAPNSNGDKMACTVKKLNVSTE----------
>UniRef100_A0A336M6T9 Tyrosine-protein kinase receptor n=1 Tax=Culicoides sonorensis TaxID=179676 RepID=A0A336M6T9_CULSO
--VCHSVDIRNKPENLKILENCTVIEGFLQILLIdqYDTSAFENYSFPKLVEVTDYVMLYRVNGLLTLRTLFPNLKVIRGNHIFENQALIIYEMLNLQEIGLISLSQIMRGAVRIEKNPNLCYVETIDWSLITTGnFNElNFIDSNKQRNACP-ICGKHPGNstTIECPksKKS-TGKDTYLCWNADHCQKECPSECPG-NCyDNSS-CCDKTCAGGCAGPGvGRTNCTTCKYMMEyqdgKKKCVTNCSKGLYAYSSRSCITKEACINVPVPIKVkktdiP-FPFVPRdDGICEMHCPKGYFaDtnncKDkDKlescRKTCLKCEKEkCDKVCKGIT----VDSIASAQSLKGCTKIEGTLEISIRskGGTNIVKELENSLSSIEEITSNLKIVRSYPLLSLHFFKSLKRIGGVSNDPNEKSLVVIDNQNLQDLFN-PNNTVQIGGGKIAFHYNPKLCLYKIEEFKKSLfsNI--SYDSIESMRNSNGDKIACNVTRLNVWAK----------
>UniRef100_A0A3Q0IRT5 Tyrosine-protein kinase receptor n=1 Tax=Diaphorina citri TaxID=121845 RepID=A0A3Q0IRT5_DIACI
--VCQSIDVRNSVTNLDFLRDCVVIEGFLQIFVEggS-PEDWAQYSFPDLVEVTDYVLVYRNTGLRSLGALFPNLAIIRGRNLLYNYALVVYECLGIQELGLYHLTDILRGSVLIMKNPTLCFVDTVDWDLISwSKg-G-HYIKDNRHPNECP-ICDES------CmPSNV-TAASRPLCVNTTHCQKMCKVDCGGGACYNEGrSCCNHECIGGCTGN-SSDKCIGCRHLEFDGSCVEACPATAFNFINRRCVTNDEC-QAQ-PP--------PVNS-----------D------------------S-----------------------------------------------------------------------------GK-----QFALVVLDNANLMELWDWNKRnlSLHIQNGRIFFHFNPKLCYYHIKNLATKAGV-TSLTDTEVPKSSNGDKAACNISWINATIT----------
>UniRef100_A0A3S2P310 Tyrosine-protein kinase receptor n=1 Tax=Chilo suppressalis TaxID=168631 RepID=A0A3S2P310_CHISP
--VCPSLDIRGSPEQMQKLRGCRVVEGQLSIVVMehATPKAFENVSFPELREVTDFIKIYRVKGVRNLGDLFPNLTVVRGMQLYKDYAIVVYDSAHLESLGLRSLTKIERGAVRIQLNDRLCYTNTIDWSAIVSEndLPNVKIRSNYDTRLCA-LCPNaQSRVedhkqlQKQCPAD--S-TGRLLCWDDKHCQKICPRECEPYGCTPDNECCPKTCLGGCSGN-SSRDCYVCRNFSIgygkERQCVEKCPVNTYQ-LARRCVTEHECRSMPTPPp-GavdPGiHAYKILNNTCVYICPSGYTEeGDkRT-ARCTSCPgaR-CKRECNGAR----IDSVAAAEQFRGCTHVKGTLEISLRaTGGNAMAALEAALGEIREIAGCLKVTRSYTLISLMFLKSLKTIIGsPTENKGQ-ALHVFNNPNLEILWDWSTFgELNITGGTLYIHLNPKLCYFQILPLKKMThNPRSNFTEIEVSEDNNGDQASCSPKNLQLTVQ----------
>UniRef100_A0A4C1VF57 Tyrosine-protein kinase receptor n=1 Tax=Eumeta variegata TaxID=151549 RepID=A0A4C1VF57_EUMVA
----------------------MVTDDKNWIYCYdpATKRQFAQWLFPFEKLPTINQRIY-----TSIGRPRPGTPKSGGATGAASGAVILF-----------CFLRPLAQLFRLRMWDLFFISSVLGYGAVYRGphvcastpRPAPTRYSNYDTRLCP-LCPGeGSGGsrQSSCPVD--F-DGRPLCWDDKHCQKQCPRDCREGACMDNGTCCHESCVGGCSSP-RAQDCFVCRHFAFgygsNRKCLEKCPAHTYQh-FGRRCVTETECRSMPPPIiidSMnvnaerpdtRVnRTYKTLNDTCVYACPAGYEEigEDdRN-TTCLKCPpeG-CTRPCLPGK----VESLDSAELFRGCTHIQGSLEINIRg-GGIVMSELESCLGEVRVIDGALKVTRSYALVSLGFFKKLRKIGGqtPNGTKKQ-SLFIFDNPNLEQLWNWETHgPIEITEGKLFIHFNPKLCYSEILPLKNMTrDSASIFDELEVSKENNGDKAACFRETLHLNVS----------
>UniRef100_A0A4D5RI25 Tyrosine-protein kinase receptor (Fragment) n=1 Tax=Ixodes scapularis TaxID=6945 RepID=A0A4D5RI25_IXOSC
--ICGRIEVRNRISSLvSQLGNCSVVEGSLMVMLTrsEE--LWGNVSFPQLTEITGFLFFYRAVGLQSLGRLFPNLAVIRGSELFHNYALVVFEMESLVELGLSRLTDIRRGAVRIEKNPNLCHADTVDWGRIAPHaVDGHYIQDNRDPAECS-PCPDY------CPQGT-G--GSRLCWSRERCQKVCPPGCDrNqTTCdDERGDrCCDPKCLGGCAgSSGrGLSMCTACLHYTYGNGCVTTCPPSTYVYMGHRCVDEAYCRQRKADGgDSqyRH--YIPFNGSCTLECPSNYV-RD-D-YTCRPCQGRCPKICSSLL----VDSVSSAQRVKGCTYINGSLVIQIRGGGNIMKELEANLDMIEEIRDYLKVTRSNQLISLNFLKRLRVIHGKALDRLHYSLVVLDNQNLQLLWDWSSRpknsSLTLLKGKVFFHINPKLCLTRIKELHEHAKV-ANWSEQDVSPLTNGDRAACEVHRINATLQ----------
>UniRef100_A0A4Y2NCJ2 Tyrosine-protein kinase receptor (Fragment) n=1 Tax=Araneus ventricosus TaxID=182803 RepID=A0A4Y2NCJ2_ARAVE
---------------------------------------------------------------------------------------------------------------------------------------------------------------------------------------CCKTDCEhNATCyNSTH-CCHPECLGGCYGP-LSSDCIACKHVMYydekyGKRCMKKCPSNLYEFMGRRCVQEDECKNYTITDKQtddlltgkRseDtrIYFKPFKNKCLQECPPGYVVDDNNPHVCKKCDAKCPKICPGMT----VDHVGAAQNYRGCTRINGSLEIHIQGGSNVIKELEENLNMIEQIDGYLKIARSFPLVSLNFLKSLTTIRGEQLDKKNYALLVLDNQNLQELWDWQNRktk-LKIMNGKIFFHFNSKLCPSKIQELKKYADV-ADWDDRDVSPSSNGDRVACDVTNMNVTVQ----------
>UniRef100_A0A5Q0TWR2 Tyrosine-protein kinase receptor n=1 Tax=Rhynchophorus ferrugineus TaxID=354439 RepID=A0A5Q0TWR2_RHYFE
--ICKSIDIRNRLDSFKQLDGCQVIEGYLQVILFdnANETEFESISFPDLVEITDYLLLFRVNGLKSVGRLFPNLSVIRGQNLVSEtKALVIYEMSSLQEIGLHSLTDIMRGGVHIDKNPSLCFIETVDWFRIIQDqSAQNYIKSLKPENECP-VCPASVDGRAC-PKH--EnSNK-YMCWNRDHCQKICSgcGNST---CNSQGKCCSDHCIGGCSED--TSKCHVCRNYVLadensySDKCVTKCPKDFYAYLGRRCVTSDYCINIPRPIDYqltehNmvERPYKVFNNSCILKCPTNYAD-DfTN-NTCKECDH-tCKKECQGAR----IDSVGLAFKLRGCTHITNSLEIQIRGGNKVVSVLEENLGMIEEINGYLKVVRSYSLVNLNFFKNLKRIRGNFLESQKYSLVVLDNQNLEDLFDWdTHKDFKIDNGTLFFHFNPRLCISKIETLRQKANL-KPFTDMEVA-STNGDKVACNVTELQVEIM----------
>UniRef100_A0A653CFE5 Receptor protein-tyrosine kinase n=1 Tax=Callosobruchus maculatus TaxID=64391 RepID=A0A653CFE5_CALMS
------MDFRNSVRDLDVLKDCEVIEGFLSILLFdnVNETELMKLQFPRLTEITDYFLLYRVNGLRSVGQLFPNLSVIRGQALFEDvYAFVVFEMTSLQEIGLHSLTDIMRGNVYIDKNPSLCFVHTVDWDRIIHDKSgKNLIKSLKPENECP-ICSNDELVedhtTAVCPRSAvtisdKErSRERYLCWNKNHHQKIFRSNCT--ACNDNGQCCSPECLGGCSNQ-NNSQCTVCRNLALlfedKKECVQECPANYYKYLDRRCVTKEECINMKRPIDYqsvnnDgEYPYKVFNNSCLLHCPVNHKS--DN-YTCVPCDG-rCEKYCDGIN----IDSITIAKQLRGCTHIRGSLEIQIRRGTNVVAELEENLSMIEEIEGYLKIVRSFSLVSLNFLKNLKKIKGKFLDNQKYVFIILDNQNLQELWDWsNNRTLTIENGKLFFHFNPKLCFNKILQLKEVAHL-NDFTDLEVAPNSNGDKIACDVKPLHVNIT----------
>UniRef100_A0A6A4KMJ7 Tyrosine-protein kinase receptor n=1 Tax=Apolygus lucorum TaxID=248454 RepID=A0A6A4KMJ7_APOLU
--VCRSVDIRNEVQMFRALKGCRIVEGFVQIVLIdrANDSNYSGISFPELTEITGYLLFYRVQGLRSIGQIFPNLAVIRGSTLFLNYALVVFEMLHLQEIGLTSLTDVLRGAVYIVKNPMLCFWDTIDWDIIAPNgKGLHYFDGNKLSNVCP-KCPT-NQ---TCPLS--SlssstAASETLCWNSRYCQKICPSQCNGt-SCSPSGECCHKTCLGGCIGGVSSGHCIACKNYRLLKRCVDKCPDKTYEYLNHRCLDEQQCYAKAKPLETefntRDYPYKPFNGKCTMSCPKGFLEAQgsDGRYKCQRCAG-pCKKECPASN----IDSLASAQKLHGCTSIKGALNIQIRGGSNVVKELEENLNMVEEIDDYLKVVRSFPLVSLNFLKNLRVIHGQKLESSKYALVVLDNQNLVELWDWKTRstDFQIKQGKLFFHFNPKLCLSKIEKLRDVANL-GNFTDMEVAKSSNGDKVACNVTTLNVEIY----------
>UniRef100_A0A6B7FHH7 Tyrosine-protein kinase receptor (Fragment) n=1 Tax=Prorhinotermes simplex TaxID=1312446 RepID=A0A6B7FHH7_9NEOP
--VCQSVDIRNSVEAFRRLEGCRVVEGFVQIVLLdhATESSFTNLSFPELREITHYLLLYRVNGLRSVGKLFPNLAVIRGETLFLNYAFVVFEMMHLQELGLYALTDILRGSVRVEKNPLLCYVDTVNWELIAKGeHPS--IAGNRVQNECP-MCPHEKL---QCHNS--S-TRGSLCWNHQICQKICPASCGNSSCLSDGQCCHAFCLGGCTGP-GPEDCLVCRDVVFEKRCLKQCPPQTYKYLNRRCVREDECRNMTRPRERsydlRLKPYKPFNNSCVVECPAGYVETQvSPnKYSCKPCTG-pCRKECQGVN----VDSIATAQKMRGCTHIKGSLEIQIRGGKNVVKELEENLGMLEEIEGYLKIVRSFPLVSLNFLRRLRVIHGISLDSSKYSFVLLDNQNLQELWDWSTHsdGLHIRNGRLFFHFNPKLCLYKIEKLKEVAGL-PGFTDLEVAANSNGDKVACNVTTLHAHVT----------
>UniRef100_A0A6F7ZFG1 Tyrosine-protein kinase receptor (Fragment) n=1 Tax=Lepisma saccharina TaxID=50586 RepID=A0A6F7ZFG1_LEPSA
--------------------------------------------------------------------IFPNLSVIRGNVLFRDFALVIFEMMQMQEIGLTSLTDILRGSVRIEKNPMLCYVDTIDWDLICKKgKKGHFIMENQASNECPNTCPEN------CPKS--ANNKQPLCWNKDTCQKTCD-KCGERACYEHG-CCHQQCLGGCTGP-TASDCFSCKALKLAGRCISNCPESTYEYMQRRCVNEQQCYNMEKLDYSlglyentRK-LWKPFkpDNACILECPANYTE-ElNPetnRTECVRCKGKCKKVCDGAN----VDSIHSAQMLDGCTHINGQLEISVK-GEQVVKELEDRLGMIEEISDYLRITRSVPLVSLSFLKNLRVIRGNKLYNQWYSLVVFENSNLQELWDWDKReyKLKIEKGRPFFHFNQKLCLSKIEKLREVTGL-PNFTDIEVGFNSNGDKVACDLEKLNIRVK----------
>UniRef100_A0A6F7ZNF1 Receptor protein-tyrosine kinase n=1 Tax=Pyrrhocoris apterus TaxID=37000 RepID=A0A6F7ZNF1_PYRAP
--VCQSTNVQYSISLFSQLKGCTVIEGFIQIVLIdTSKADYSNISFPELREITGYLLFYRVKGLRSLGQIFPNLTVIRGNSLFFNYALLIFEMLDLQEIGLVSLTNILRGAVIIAKNPILCFARTVDWNMIAIQgKENHYIMGNKHQNECP-MCPSSKY---SCPVS--NIHGGKLCWNSHYCQKVCPDSCNG-SCRSNGECCLRSCLGGCLDTYNSNQCSICRHFRFQEKCVKKCPIGTYEYKNHRCVLEAECYNMAIPHEIdnfsnRNSSWKTFEGKCISKCPSNYLEVFnvTSrRYICEACEG-iCRKECPGIN----VDSIASAQKLNGCTIVRGALEIQIRGGNNVVKELEGNLNMIEEIDDYLKIVRSFPIVSLNFLRNLRFIHGKYLENSKYVVVILDNQNLVELWDWSKVkKIHIGNGKLFFHFNSKLCLSKIEKLREVAGL-SYYTEQEVASYSNGDKIACNVKTLNATVS----------
>UniRef100_A0A6H0DXL8 Tyrosine-protein kinase receptor n=1 Tax=Pyrrhocoris apterus TaxID=37000 RepID=A0A6H0DXL8_PYRAP
--ICQSTDIRNSVRSFSQLEGCQVVEGFVQIVLIdnANETDYANISFPELKEITGFLLLYRVSGLRSLGKIFPNLSVIRGNTLFLNYALVVFEMLHLQEIGLVSLTDILRGAVAFAKNPMLCYVDTVDWDAIAANaKGDHYMAVNKLPDECP-MCPTSNH---SCPIS--EKTRKSLCWNSQNCQIICPSYCNG-TCNLNGECCPPSCLGGCTGTPNFYQCLSCRYFQFQNKCVKNCPNGTYEYLNRRCILDSECYDMPKPWEIsdsniRNNPWKPFRGKCLLECPTNYLEKFntSIqKYTCEACGD-fCKKECRAAN----VDSIAAAQELRGCTIIRGALEIQIRGGSHFVKELEENLNMIEEIDDYLKIVRSFPIVSLNFLKNLRIIHGKSLDNSKYALVVLDNENLVELWDWSTRekkPFRIGNGKLFFHFNPKLCLSKIEKLKEVAGL-PDFTELEVASNSNGDKVACHIKNLNVTVY----------
>UniRef100_A0A6J0BVW1 Receptor protein-tyrosine kinase n=1 Tax=Neodiprion lecontei TaxID=441921 RepID=A0A6J0BVW1_NEOLC
--ICPSMDIRNKVENFNTLKDCEIIEGFLQIVLIerSEENLFENMTFPKLREITGYLMFYRVNGLKSLTNLFPNLEVIRGQTLMTDYALMVYEMRNLQELGLRNLTEITRGGVIIENNPSLCFVKTINWSLIVVA-GDIFIKQN-GDSTCP-GCS-Q------CN----L--G--YCWTSKHCQL----------T-EKPQ-CHSECLGWCHGP-KDTDCYVCKHFRHDGRCVRTCPAHLYGYLMRRCITQHECLTMKVVLPRneyaiHEqPVFRPFNHSCIQQCPKGYEDavDpKNNTATCRKCAGPCRRILAGGT----IRNMADAQRYEGVDVVQGGLEIHIQnNNPNLMAELAKSFGSVEEITGYLKVTHSFPITSLSFFKKLRVIKGDPLDSNNSSLTILDNPNLSYLFP-KDQNITVQKGRMFFHYNPKLCFSKIEELGRMVDI-QNFSKADVDPESNGDKVACDNGNINITVR----------
>UniRef100_A0A6J1NTX9 Tyrosine-protein kinase receptor n=1 Tax=Bicyclus anynana TaxID=110368 RepID=A0A6J1NTX9_BICAN
--ICPSMDIRNNPDAMEKLSACRVIEGYLSIVLMerATSASFQNVSFPKLREVTGYILIYRLKGVRNLGDLFPNLSVIRGMQLFMDFALVIFDS-GLESVGLRSLTRIERGAVRIQSNDRLCYANTIDWSRINDYs-DNNIIRSNYDTRLCG-LCPNaQSRMkdlkknDFQCPAD--F-MGRLLCWDDKHCQKkDCPAKCSNHACMDDGTCCHHTCLGGCDGP-TARECHVCANFSLgyheNRTCVERCPGNTYE-LSKRCVTEHECRTTPPPQq-DgaepdmraPNiRAYKLLHNRCVYFCPNGYMEvGDrHN-STCQLCPkkG-CKQDCTGGK----IRSVTSAERFRGCTHVRGSLDISLRttGGGNTMAVMEQALGEIREISGMLRIVRCYPIVSLMFLRNLRVIGGlETDNKGQ-SLYIFNNPNLELLWKWSTHgNVTVQRGKPFVHFNPKLCYKNIEELKNMIhDPSSTFSEIEVSRDNNGDQASCYEEMLHLNVH----------
>UniRef100_A0A6J1SB10 Tyrosine-protein kinase receptor n=1 Tax=Frankliniella occidentalis TaxID=133901 RepID=A0A6J1SB10_FRAOC
--VCQSVDIRNSVENFNRLENCTVVEGFVHITLIdnAVAENFTNITFPKLREIHGYLFLYRVSGLRSLSTLFPNLAVIRGHELMMNYALVIYEMQNLNDIGLISLMTIKRGSIRIEKNPVLCYVDTIDWSYISSAdTSEHYIKNNKHSNECPRKCPDK------CPaspaTAIkiAGqKPTSNLCWTDTHCQKVCSPKCEKNGCLPNGVCCHRQCLGGCTGD-RNNNCIACQKVYYSGSCIASCPPNQFQFLERRCVLAHECHQMVKPKGYegeHNYPWRPFNDSCVLECPPGYSEkripSSvEGlneTFSCEKCNGTCEKECRADH----VDNIAASQRLRGCTVIKNSLEIQIHKGKNLVKELEENLKSIREIRGYLKITRSVPLVSLNFLKNLEIIHGEDLTGDKYALLVHDNQNLQKLWDWSSNsTFKILRGRLSFHYNPKLCIQEIEALRNKTGL-EEFNDHEV--SSNGDKVACDMDVLNVTVS----------
>UniRef100_A0A6J2X4T2 Tyrosine-protein kinase receptor n=2 Tax=Sitophilus oryzae TaxID=7048 RepID=A0A6J2X4T2_SITOR
--ICRSIDVRNRLDSFKQLNGCRVIEGYLQILLFdnVIDTDFDNISFPELTEITDYLLLYRVNGLKSIGQLFPNLSVIRGQNLMPGlKAFIVFEMSSLLEIGLRSLTDIMQGGIHIDKNPSLCFVKTIDWEKIVHDlhPGAIYIKSLKPENECP-VCPESVNGHLC-PRY--EkDNKKFICWNRDHCQKICNcGNGT---CNSKGKCCSSHCIGGCSDD--ITKCNVCRSYVLtdnnndAAKCVNNCPTGFYAYLGRRCITRNECVRMPRPIDFeigenDvivENPYKIFNDSCLLKCPTNYAD-DyND-HSCKKCDN-tCKKECPGAR----IDSINLANKLRGCTHITGSLEIQIRGGNKVVKVLEENLGMIEEIDGYLKVVRSFSLVSLNFFKTLKRIRGKQLESQKYSLVVLDNQNLQDLFDWqTHKDFDIERGSLFFHFNPRLCISKIEKLRRVAKL-RAFNDMEVAANSNGDKVACNVTVLKVKIT----------
>UniRef100_A0A6J3C631 Tyrosine-protein kinase receptor n=1 Tax=Galleria mellonella TaxID=7137 RepID=A0A6J3C631_GALME
--VCPSMDIRTYPENMEKLRGCRVIEGQLSIVLMerANPRTFENVSFPELREVTEYIKIYRAKGVRNLGDLFPNLTVVRGMRLYKDYAIVIYDNEHLESLGLRSLSRIERGAVRIQHNDQLCYTDTVDWSQIIAKdLDNVFIRSNYDPRLCG-LCPEaQSRTvdhpqsSSMCPTD--A-SGTLLCWDDKHCQKICPSACGESGCMNNRTCCHRSCLGGCNGP-TSRDCFACKHYSFkygsERTCVENCPRDTYK-LFARCVAQEECRKMPPPPplvgSSetnqqrpdSNiKAYKIFNDSCVYICPSGYMEvGDvET-ATCIPCPktG-CVRECSGGK----IDSIAAAERYRGCTHINGKLEITLRaSGGNTMAVLESSLGEIREIVGCLQVTRSYMLISLMFLKSLKKIVGvPGENKGQ-VLNIFNNPNLELLWDWPTHgPIDISKGTLHIHMNPKLCYDRILPLKNMThDPRSEFSVIEVSEDNNGDQASCFPNLLNLNVS----------
>UniRef100_A0A6L2PTH9 Receptor protein-tyrosine kinase n=1 Tax=Coptotermes formosanus TaxID=36987 RepID=A0A6L2PTH9_COPFO
--ICRSMDIRNNVTALQRLSGCRVVEGFVRVVLIdqANESDYAEFTFPELHEITDYLLFYRVTGLTSLGKLFPNLTVIRGNSLFVDYALVVYEMSHVKELGLASLTSILRGSVRFEKNQELCYVDTVDWGSILRS-GERIAASNKEGPLCP-SCPAS------CE----N-SK---CWSAGVCQNLR-----N---NKNN--CHELCLGDCTGP-GPDQCSACVSVVDeRATCVESCPPDRFEFVGRRCVTEEECRNSPVPPaylQRgvragfPSKAWIPFNGTCSLVCPQGYQMsIDnAGKQGCEACVGHCHKICgngSRIP----IENIYDIQSLNGCTHVNGSLAIHLM-ASKVVEELESNFDAIEEISGYLKISYSYPLVTLNFFKRLTVIHGMQLESDQFALVIVGNDNLQELWDWDSRpgNFTIEKGTLSLHSNPKLCISEIDKLRNNAER-HNTTTDEISYESNGNEVTCIVIKMNASSL----------
>UniRef100_A0A6P7GQK0 Tyrosine-protein kinase receptor n=1 Tax=Diabrotica virgifera virgifera TaxID=50390 RepID=A0A6P7GQK0_DIAVI
--VCASMDIKNSLESFKKLKDCEVIEGFLSILLFdnVNETELSKMSFPRLTEITDYLLLYRVIGLRSVGQLFPNLAVIRGQQTFFDRAFVIFEIPTLQEIGLHSLTDISRGQVHIDKNPSLCFVHTIDWDRIIKDKNkDNsskiLLNSLKPDNECP-VCPVSVGTgndTVKCPVMIDNeGKEKHLCWNKNHCQKICPDKCK--HCNNKLECCDESCFA-CRND-NPKICTVCPDYTYghglQKTCRQDCPHGLYKYFKRRCIDKNQCLTMHKPIELqttnyYPEPYKIYEKSCILECPPDHTE--HN-RTCVPCGG-rCKKSCPGLV----VDSIATSSQLRGCTHIDGSLFIQIRGGANITE-LEANLKTIEEISGYLKVVRSFSLLSLSFLKSLKLIKGEELDNGKYVFSVFDNQNLQDLWDWnTRPPLKIKSGKLFFHFNPKLCYEKILTLQEKAGL-GNFTDLEVAKNSNGDKTACNITPLDVKVT----------
>UniRef100_A0A7I8W1U5 Tyrosine-protein kinase receptor n=1 Tax=Dimorphilus gyrociliatus TaxID=2664684 RepID=A0A7I8W1U5_9ANNE
--VCKgeqnRIMIekRGDMA-VP-LQNCTIILGNLALGPMenV--THWEKMRFPNLRVITGYLSVYRISGLKSLVKLFPKLAVIEGEALMNDQALIICENSDIMDLGLKSLVSIKRGSVAIVENPMLCYIDNINWKYILSE-DvETLFSENRVAEACTNFCGmPN------CP-R--N-DDrTVSCWNQDYCQsepKgLC--GCE--FCTTDGKCCHDQCFGGCYEKDNASACYNCKNANNNGRCVEKC-TGELIYRNRFCISETECEEIFS-KDStdSTMPFKDLtgpkklpvkNGdKCTLDCPTGFQRKSpYS-RVCVECPGHiCKKPCETET----IESYDKLKQFakKGCTSVK-LLDVAIHsnDINNIKATMEEAFSILESIEQ-LYIMRTQALTSMSIFKSLKKISY--VTANAVRIRLAENPNLVDLDF--PNNITVGDGSIKIFKNSLLCPSKIEKFFKSVrNK-SPSSQTKTEWLSNGKNALCdtvhyKISHVNTTTH----------
>UniRef100_A0A7M7GLK9 Tyrosine-protein kinase receptor n=1 Tax=Nasonia vitripennis TaxID=7425 RepID=A0A7M7GLK9_NASVI
--VCQSIDIRNKLSEFSKLDGCRVVEGFLQILLLenTNEAHFENMSYPDLVEITGYFMVYRVQGLQSLGHLFPNLAVIRGHSLFMNYAFVAFEMTSLQEIGLASLTDIMRGSVRFEKNPVLCYANTVDWDLIAHAgKGGNVISSNRPKNECP-VCEKD------CPRRP-TNLDERLCWNKQFCQKVCTScqdkDGRDRTCTVGSrpdnktICCHENCLGGCTGP-SNLECKVCRDVVVnQNECVSSCPNGTYQFFNRRCITKRECQMMRRPREApaetRAYPFKPFNNECLMDCPAGYEEVAeKDMWSCKKCTGPCLRECTGIV----VDSIATAQKLRGCSHIKGNLEIAVREGQNIVHELEESLSNIEVITGYLKIFRSFPLISLSFLKNLVEIKGETLDMKDYSLVVLDNQNLQQLWNWTTRpPLKIGSsnpvPKVSFHYNPKLCLQTIEELRERTGL-NPFREVEVSPTSNGDKVACNVTEIRTIVF----------
>UniRef100_A0A7M7KMH7 Tyrosine-protein kinase receptor n=2 Tax=Varroa destructor TaxID=109461 RepID=A0A7M7KMH7_VARDE
--ICPTVEIRNNPSNFEQLRNCSVIEGNLVIAVLqyRNpkkpdEPDNLNYSFPELREITGYVVVFRSH-LNNMTRLFPNLAVIRGMDLFVGqYALVIYENPLMTTLGLRSLTHIMRGGVRIEKNNRLCHVDSIDWSQITQDPSAPPVDniYNRDRSICP-GCQSS------CPPDK-T-GQSYLCWNYETCQKVC--LCqSqNATCtDDMKTCCDKQCLGGCKSPNGTQDCYACQKYRFKGRCVDKCPSNTYALNGRRCVSETDCRNYTTAL--vKH--FKAFNDSataeCLPQCPAGYTTKQGAPHSCEKCKGPCPHVCtMNRA----IKSIHDAKSLKGCTIINSGLNIEITSGVGVSTALEEYLGNIEEIQGYLKVARTPSLVSLAFFKNLRLINGtQAATN--YSVLVQDNANLQEFWDWKTKpNFRIKTGKLYFHHNQKLCYKTIETFKNNSGLSaLVLKDQDVSERTNGDRMPCDVVELPMRIH----------
>UniRef100_D6W7P5 Tyrosine-protein kinase receptor n=1 Tax=Tribolium castaneum TaxID=7070 RepID=D6W7P5_TRICA
--ICESVDIRNTLDSFNRLKGCHVVEGFVQILLFdnVNETELSLLSFPNLTEITDYLLLYRVNGLRSIGQLFPNLSVIRGRSTFYTYSFVVFEMSSLQEIGLYSLTDITRGLIRIDKNPSLCFVNSIDWEAIAHEKGEHFIKNLKSPNECP-ICPGDEKEdesgnsvaHIHCHKAPhrsdsENfDRDVHLCWNRQHCQKICPTKCKh--SCNANLECCDESCLGGCSIN-DTKLCTVCKNLSMgfgaKKQCMSSCPPDYYQYLERRCILKNECKDMKRPLNFqqqggPEKPFKIFNNSCILECPPNYMS--ND-THCIPCQG-nCIKKCAGVN----VDSINLARQLKGCTHITSSLEIQIRGGRNVVNELEESLGMIEEIDGYLKVVRSFPLVSLNFLKNLKVIHGRQLESQKYVFVVLDNQNLQELWNWeNNKTLKIDTGRLFFHFNPKLCIREIEKLQNITHI-VDVTELEVAKNSNGDKIACELQVLKVDKP----------
>UniRef100_E0VXW7 Receptor protein-tyrosine kinase n=1 Tax=Pediculus humanus subsp. corporis TaxID=121224 RepID=E0VXW7_PEDHC
--------------------------------MTnrACkscNELINNITFPELREVTGYVIFWRVQGLRSFGTLFPNLSVIRGKTLFHNYALVIYESKALQEIGLYSLTHILRGSVRFDENSNLCFVDTIDWDWIAPQgAKEHFIGDNRPIEECL-KCPISVNN-EKCPLS--S-SGEPLCWNKEHCQKDF-RDCVK---DENGECCHESCLGGCSGK-LSKDCYVCKNVVFKNDCTQECPENMYKYLDRRCVTESECFNMTKPLDVekrdiaSPFPFRPILDMCTLECPANFSEyEKeTEyglRFQCRPCDGPCKKECPGGS----INSISSAQKFAGCTHIKGSLEIHLRFAGNIVTELQESLRSVEEISGYLKVARSLPLLSLDFLKNLKVIRGEELHNNKSAFVLLDNERLEELWDWDARekDLRILNGRLAIHFNPKLCFYKIEKFVEIVKI-KGFTEDEVPRGTNGDKEACELSVVGCCRL----------
>UniRef100_K9M126 Tyrosine-protein kinase receptor (Fragment) n=1 Tax=Onthophagus nigriventris TaxID=476074 RepID=K9M126_9SCAR
--ICKSVDIRNSGEMFENLRGCRVVEGYIQILLFdhENKSTFENISFPELREITGHLLLYRVNGLTSLGKLFPNLAVIRGQQPLLLgYALIIFEMPSLQEIGLYSLTDIMNGGIRIDKNPQLCFANTINWNRIMHKknKDaELFIRSSKKENECP-MCPRmDNGK-PLC--------E--YCWSSKHCQKKCKSNCT--SCNDLGECCNNTCIGGCSNN-DPKQCSVCRNITFytefnKTVCLDKCPEGLFKYLDRRCVTREECINSPKHIEYttskQEYEFKTFNNtSCVYKCPPKYTD-DPKKKACVSCDSRCKKVCPGIS----VNNIETAESLKECTHITGSIEIEVS-GKNIVPALNANLNMIEEIDGYLKIVRSYPLISLSFFKSLKVIHGNAFENGKYSFIVLDNQNLQNFWDWENRTLQINHGKLFFHFNPKLCYKLIKQLAEKANI-TKFDDWDVAENSNGDKTACEIKDLIIEIQ----------
>UniRef100_Q9U5A8 Tyrosine-protein kinase receptor n=1 Tax=Bombyx mori TaxID=7091 RepID=Q9U5A8_BOMMO
--VCPSMDLRNNPDQIRRLEGCRVIEGQLSIVLMerATNKIFDNMSFPQLREVTGYILIYKTKGLRNLGDLFPNLPVVRGMQLFKDFALVIFDNEHLEALGLNSLMKIERGGVRIQHNDRLCYTNTIDWSRITRDDAEIIVRSNYDTRLCG-LCPNaQSRVeedhrqsLPQCPAD--T-KGKLLCWDEKHCQKICPSACGDHGCMSNGTCCNSACLGGCDGP-LASNCFVCKKFSFeygsEMTCMESCPGGTYE-LSRRCVTEQECRSMSPPPqpVGaadstyfrfaIKvPAYKTFNSsRCLFMCPSGYMEvGNeTN-ATCQPCPrsG-CVRECLGGK----IDSVATAEQFRGCTHIKGKMEFTLRsSGGKTLSLLESALGEIREIHGCLQVTRSYPLVSLMFLKKLRKIIAnPSEDKGE-ALHIINNENLELLWDWSTYgPIEIIGSC-YIHSNPKLCYTQLMPLMNM-sYPKTNFTELEVSQDSNGYQASCLPDVLKLSVS----------
>UniRef100_T1JFU0 Tyrosine-protein kinase receptor n=1 Tax=Strigamia maritima TaxID=126957 RepID=T1JFU0_STRMM
-----------------------------------------DFSFPRLREITGFFLLYRVAGLTSLRNLFPNLAVIRGTKLFHNYGFVIYEMMALEEVSLPSLTHVLRGSVRISRNPHLCYVNTIDWDLIASSgIGGHMIKQNKESNECPEQCAN-------CPTR----RGKSLCWNQDQCQKVCDRKCGNLSCSSPDKCCSDECLGGCSGS-GSSKCFVCSGVKYLNKCSQTCPPSTFKYAGRRCITDSECHNLPREVwDGhslLDVRWKTFRDECLPECPPGYMEDENNVHECKSCVGDCPKVCNGIT----VDSVATAQMLRGCTRISGSLEIQISGGENIVRELEENLNLIEEVDHFVKIVRSRPLISLHFFKKLRKINGTRKENSDYSLLVYDNINLQELFD-nNTShKLEVISGKIFFHLNPKLCLGKIKQLSKNLGL-SDLDERDVSFKTNGDRTSCDVSKMRAKIE----------
>UniRef100_UPI0002657E02 insulin receptor n=1 Tax=Galendromus occidentalis TaxID=34638 RepID=UPI0002657E02
--VCSTLRAKTQLDRLEHLRNCSVIEGSLALAVMqyRNesrpdDPDVLNMSFPELREITGFLLVFRSH-FTNLTKLFPNLAVIRGLELF-DqYALIIYENPLMTTLGLSNLTTIQRGGVRIEKNQRLCHVHSIKWDRIVQSRSKILLEHNQDETLCP-GCDKS------CPLDP-V-ANRHLCWSYKDCQKTC--GSlPaNKTCmKDMTPCSN-LCIGGCSSPDSSHSCYVCRDFLFKKNCVDICPPDHYVLNGRRCVSKEECKNAKATG--sRR--YKAVPASsnssvnlCIANCPTNFMESPDDPTSCVRCEPRCPKTCeIVRS----VDSLTEAKKLMGCTIINGSLTIEIKTGDNVAALLEKYLSSIEEITGYLNLVRTPAVVSFNFLKNLRIIHGqTlHLEK--YSLVVLDNMNLQEFWNWGEReeqkmSFTIKTGMLYFYHNERLCYQKIVELKNKAGLEnLTLYDNDVSRATNGDRVSCDVFPLTLRVF----------
>UniRef100_UPI0004CC9029 insulin receptor-related protein n=1 Tax=Microplitis demolitor TaxID=69319 RepID=UPI0004CC9029
--ICQSIDIRNRVRNFEILKDCEIIEGFLQIVLIdnNTEADFEGLSFPKLREITSYMMLYRINNLLTLRHLFPNLEVIRGDKTILDYSFMIYELPNLEEIGLTKLTKILRGAVRIEKNPELCYASTIDWNEIVVN-GENFIKDNQNPADCRVNCS-S------CP----G--K--LCWNENICQK----------T-KKPV-CHEECLSDCFGP-SDKDCFVCKNYRFGGRCVSKCPDHLYAYSLRRCITAEECLKLN----IihkneDErKQWRAFNGLCLDHCPIDFEEriDQNNVATCKPCNGTCRRIGYSGL----IRHISDLQRYQGTTFIDGNLEFQIHnGIPNIIEELTNAFGLVEEITGYLKITHSFPIVSLDFFKNLRIIGGKYVEVAGASVIALDNPNLSSLFP-ESQKVKVLNGRLFFHYNPRLCMSKIISFAKSAGI-KNYTEIEIQPDSNGEKVACDIVNINLTIK----------
>UniRef100_UPI0005CEDEF3 insulin-like peptide receptor n=1 Tax=Ceratosolen solmsi marchali TaxID=326594 RepID=UPI0005CEDEF3
--VCQSIDIRNKVSEFSKLYGCRVIEGFVQILLIdqANDTSYADLVFPELVEITGYLMLYRVQGLRSIGHLFPNLTVIRGHQLFVNYALVAFEMTNLQEIGLHSLTDIMRGSVRFEKNSVLCYADTIDWDIIAKAgKGEHVIAVNKPKNECP-VCEKD------CPQRS-TRPDEKLCWNKQRCQKVCSNKCGERACTPSGd-CCHPSCLGGCTGP-TAFDCKVCREVIVnNSQCVSSCPVDTYEFLNRRCISQQECRMMRKPRELpisvNTYPYKPFGNRCIIDCPAGYEEVSsNGMFSCKECNGPCLKECPGTI----VDSIASAQKLRGCTHIKGNLEIAIRDGQNIVRELEESLSGIEVITGYLKIFRSFPLISLNFLNNLTEIKGQNLEMKDYTLVVLDNQNLQELWNWTTRpPLKIGSknidPKVSFHYNPKLCLQTIETLRERTGL-KPFTDIEVSSTSNGDKVACNVTEIKTIVT----------
>UniRef100_UPI00062526E7 insulin-like receptor isoform X2 n=1 Tax=Orussus abietinus TaxID=222816 RepID=UPI00062526E7
--ICQSIDIRNNVEYLTILKGCRVIEGFLQIVLMekNIETDFENATFPELREITGYLLIYRVNGLKSLSTLLPNLEVIRGDVLLTDYAFMVYEMQNLHEIDLKKLRKISRGGVRIEKNPNLCYTNTLDWDAIVVA-GDKYIEDNKNMlTTCP-SCS-Q------CP----G--G--RCWSAQYCQD----------T-GPTN-CHSQCLGECRGP-TDSDCYVCKHYRHEGRCMERCPTELFAYLSRRCISKEECLRMNH-LRIplrydD-eQKWRPFNGSCLTQCPDGFEDdvDENNMTMCRVCEGRCRKIGQGAI----IRHISDAQTFRGTTVIKGALEFQIRnGNPNIVNELTDAFGLIEEITDYLKITHSFPITSLGFFKKLRVIKGEKLDMNNASLVVLDNPNLSELFP-ESQQIEIQNGRLFFHYNPKLCLSKIEHLGRMVGI-SNFSDLEVQPESNGEKVACDVVNINITVK----------
>UniRef100_UPI00062624C3 insulin-like receptor n=1 Tax=Orussus abietinus TaxID=222816 RepID=UPI00062624C3
--VCQSVDIRNNVNQFSRLDGCRVVEGFVQILLIdnADDQSYANLTFPNLVEITGYLILYRVYGLQSIGHLFPNLAVIRGHSLFFNYALVVFEMMHLQEIGLYSLTDILRGSVRFEKNPVLCNADTIDWDIIAKAgKGEHVISSNKPKNVCP-VCEKH------CPTRL-TKPDETLCWNRQHCQRLCDRKCGDKVCSKTNECCHPSCIGGCTGK-DSNSCIACRELVLpSNVCVPQCPSGTYEYLNRRCVQADECRRMKRPREAsmvKEFPYKPFNNTCVMECPAGYMDDGvDARASCKKCDGPCLKKCAGTS----VDSIASAQRLRGCTHIVGSLEIQIRGGKNIVKELEDSLSMIEEIDGYLKIVRCFPLISLNFLKNLKIIRGNSLDNSKYTLAVLDNQNLQELWDWDSSkKIKILSkdgpAKIFFHFNPKLCLKKIEKLREVAGL-QEFTDLDVAPNSNGDKVACDVTELVTRIT----------
>UniRef100_UPI000626325F insulin-like receptor n=1 Tax=Athalia rosae TaxID=37344 RepID=UPI000626325F
--ICPPTDIRNSVDNFNRIKDCVVIEGFLQIVLIdrDvNETTFENVTFPKLREITGYLLFYRVNGLKSLTNLFPNLEVIRGQTLITDYALMVYEMPNLQELGLKKLTEITRGGVRIEKNPSLCYVNTVNWTLIVNT-GETFIKFNKNEGACP-GCQ-Q------CN----P--G--HCWTSKHCQV----------T-LKPE-CHSECLGWCTGP-ANTDCYVCKHFRHAGKCVKQCPPNYYGYLDRRCITEEECLNMNRTVHQiaysgvTKdPNWRPFRNSCISQCPIGFEDfvDDDGMTKCRECSGPCRRVLAGET----IRNMADAQRYRGIDVVQGGLEFHIEnGNWNIMNELAESFGSIEEITGHLKVMHSFPITSLAFFKKLKVIKGDPPDTNNASLTILDNPNLSNLFQ-PGQEIRILNGRLFFHYNPKLCFSKIESLGHMVGI-QNFSKVEVDPESNGEKVACNIVNININVT----------
>UniRef100_UPI00063F5939 insulin-like receptor n=1 Tax=Monomorium pharaonis TaxID=307658 RepID=UPI00063F5939
--VCQSIDIRNNVSEFSKLKGCRIVEGFVQISLIdrAEPSDYANFSFPELVEITDFLLLYRVNGLKTLANLFPNLAVIRGNSLIMNYALMAFEMMHLQEIGLHSLTNILRGSVHFEKNPMLCFVDTIDWDIIAKAgNGEHFIKDNKPLNGCP-LCEKK------CPIRQ-TKPDQTLCWNLQHCQQICDRKCEDRACDSMGKCCHPFCLSGCTGP-TANDCVVCRHVVInGKECKDHCPKGKYKFMNRRCIDESECRQMPKSMYKndemiKPHPYKPFNDSCVIECPAGYMEsEDyNNh-VSCQKCEGRqCLKECPGAK----VMSIESAQKLRGCTHLTGSLDIEIRGGKNIVKELEDNLGMIEEIDGSLKIVRSFPLISLNFLKNLRVIRGNDSEN-KYSISVLDNQNLQELWDWNKHpNMTILAkegrPKVFFHFNPKLCLHEIEKLRVNAKL-EEFSDHEVASNSNGDKIACNVTELETEVT----------
>UniRef100_UPI0006793BD1 insulin-like receptor n=1 Tax=Papilio xuthus TaxID=66420 RepID=UPI0006793BD1
--VCPSLDIRNNADQMMKLRGCRVIEGHLSIVVIehPSSNAYDNMSFPELREVTGYITIYRLMGVRNLGNLFPNLSVVRGMQLFKDYAIVVFDCQDLESLGLRSLTRVERGGVRIQQNDQLCYTNTVDWSRIVADgDDNILIRSNYDTRLCG-LCPSpQGHKedgqrDSQCPTD--N-SGRPLCWDNQHCQKTCPSACGGRACTRNGTCCNATCLGGCDGP-LARDCHVCANYSLgygeNRTCVTSCPANTYR-LSRRCVTEQECRAMPPPQp-AesnqppPNiRAYKILNNTCVYMCPNDYMEvGDvHN-GTCKPCLpaG-CVRECNGGR----VDSVAAAEHFRGCTRIKGTLEITLRaSGGNTISVLESSLGEIREIDGSLKVVRSYPLVSLMFLKKLRRIGGhNTDAKTP-SLYISNNPNLEMLWDWSVHkPIEIMRGKLYIHFNSKLCYNHILELKNMTrDPISTFDTIEVSAESNGDQASCFQDVLELKVS----------
>UniRef100_UPI00067C611C insulin receptor-like n=1 Tax=Amyelois transitella TaxID=680683 RepID=UPI00067C611C
--ICPSMDIRNSPENLiNRLKGCRVIEGQLSIVLMekDNPDTFKNVSFPELREVTDYIKIYRVRGVRNLGTLFPNLTVVRGMRLYKDYAIVIYDNEHIESLGLRSLMRIQRGGVRIQHNDRLCYTETIDWSKIVAKdMENVIIRSNYDPRLCG-LCPDaQERSvdvamptVGQCPTD--S-TGMLLCWDDKHCQKTCPSECGESGCMSDKSCCHRTCLGGCSGP-TSRDCFVCKNYSFgygnEKKCVEDCPFGTYK-LKARCVSSSECRAMP---HSstdlqgrpSVvKAYKIYNDSCVLICPSGYMEeGDeKN-ASCVPCPgaW-CRNNCSGAK----IDSIAAVEQFRGCTHVRGKLEIALRsSGGNTMSILEQSLGEIREVEGCLQVTRSYMLVSLMFFKNLRTITGaPlPECKGQ-VLNIFNNPNLELLWNFETHgPLNITGGSLYIHLNPKLCFDRILPLQNMTsNPRPEFNQTEVS-DSNGDQASCFQEQLHLKVH----------
>UniRef100_UPI0006B0834B insulin receptor-like n=1 Tax=Limulus polyphemus TaxID=6850 RepID=UPI0006B0834B
--VCRNIDIRNSVDQFKKLENCTVVEGFLRIVLIdnGTARSYETLSFPKLREITGYLFLYRAFGMESIGKVFPELTVIRGNLLFQNYALVIYEMFQLQEIGLSSLTDIVRGSVRIEKNPYLCYVNSIDWDLIAKAgQGGHFIKHNREPRDCPSVCPE-N-----CPlnTRNGPLTR-RLCWNSHLCQKVCSETCQss--TCDHQGRCCHKECLGGCNGI-SSSDCKSCRNVVYVDRCLEKCPSLTYQHMGWRCIDENVCRSMVTNEILgsegntREIYWKPIdkLRSCMQDCPVGYVENSTDRHRCIKCSGHCPKVCPGTV----VDSVAAAQKLSGCTTINGSLIIQIHSGANVIEELEENLKYIQNITGFLKVFRSYPLVSLNFLKNLRDIHGEEFEKQNYSLLVYDNQNLEDLWDWKSRnyTLRFRQGKIFFHFNPKLCPERITELKNYSTVR-SWDERDVSPSSNGDRVACNVTSLEASPW----------
>UniRef100_UPI0006C97208 insulin-like receptor n=1 Tax=Trichogramma pretiosum TaxID=7493 RepID=UPI0006C97208
--VCQSVDVRNSVKEFSKLQHCQVVEGFVQILLIdeANDTSFQNLEFPDLVEITGYLLLYRVQGLKSIGQLFPNLKVIRGHQLFTNYALVAFEMMSMQEIGLRSLTDIMRGSVRFEKNPMLCYADTVDWDNIAKAgKGENVIAMNMPMNECP-VCDKD------CPPRP-TNPEEKLCWNKQTCQKVCPKACGDRACSPSGECCHPFCVGGCSGP-LASDCQLCREVVVnQTQCIDSCPPGTYEFFNRRCVTQQECRMMRRPREInaKQYPYKPFGNQCLLECPRGYEEISeNDMYSCKRCNGPCFKECPGTV----VDNISTAQKLRGCSFINGSLEIAIRDGQNIVRELEESLGNIQVITGYLKIFRNFPLISLNFLKNLTEIRGDKLEMKEYSLVVLDNQNLQELWNFTSRpPLKIGShkglAKISFHYNPRLCLQNIEELRERTGL-GSFTEIEVSSTSNGDKVACNITELKSVVY----------
>UniRef100_UPI0006C9B1DB insulin-like receptor n=1 Tax=Copidosoma floridanum TaxID=29053 RepID=UPI0006C9B1DB
--VCQSIDIRNRATEFDKLTGCRVVEGFIQILLIdePNHAVFDKIIFPELVEITGYLLLFRVPGLRSIGQLFPNLAVIRGSHILYNYALVAFEMEDLQEIGLYSLTDIVRGSVRIDKNKRLCHADTIDWDMIAQAgKGENYIGTNKPSNECP-VCDKS------CPERP-TKPDERLCWNQMKCQKICSK-CGDRTCTPSGECCHESCLGGCNGD-TAFNCTVCRDVMVnENYCVNKCPEGMYMYLSRRCVTAQQCRMIRKPREIvsdkRSNPYKPFNGKCEIDCPSGHEEVViDDNYSCKKCSGRCFKECQGTV----VDNMNSAQKLRGCTFINGSLEIAIRDATNVVKELEISLSQIEVIAGYLRIFRNFPLVSLNFLKSLTEIRGNHLDMKEYSLVVLNNPNLQELWDFTNRsRLNISAragnEPkVLFHYNSKLCYQAIEQLREQTGL-KPFSEIEVSTSSNGDRASCNITTLKSEVV----------
>UniRef100_UPI0006CECD24 insulin-like receptor n=1 Tax=Cimex lectularius TaxID=79782 RepID=UPI0006CECD24
--VCSSKDIRNSVESFSQLNGCQIVEGFVHIVLIdkATDADYANITFPELKEITDYLLLYRVHGLRSLGSIFPNLAVIRGNHLFKDYALVVFEMLHLQEIGLSSLTHILRGSVNLSKNPVLCFVDTIDWDLIAHNgKGVHHIAGNKLQNECP-MCPPINH---TCPTS--ATTGEPLCWNSHHCQRVCPKHCNG-SCNAAGDCCNASCIGGCTGS-GSDNCISCRHVLFENKCVSKCPANTYKYMNRRCIVESVCYDMPKPVEIvdsniGHNPWKPFQGECIMECKSGYIEKEviLKgqkRNQCEPCEG-vCKKECPGAN----VDSIAAAQKLRGCTYIKGALEIQIRGGSNVVKELDENLSMIEEIEYYLKIVRSFPLVSLNFLKNLREIHGKKLESSKYGLVVLDNQNLIELWDWKSRepSFHIRRGKLFFHFNPKLCISKIDKLREVAQL-PEYTDLEVAINSNGDKVACNVTELIAEVK----------
>UniRef100_UPI0006CEE83E insulin receptor-like isoform X1 n=2 Tax=Cimex lectularius TaxID=79782 RepID=UPI0006CEE83E
--TCPSMDIRNNVTNFNLLRGCSVIDGFLHIVLIdkSSQQDFENVTFPDLREVTEYVLFYQVNGLTSLGEVFPNLAVIRGEKLFLDYSFIVFQMPDLKTLKF-KSFIILRGSVVIANNKNLCYDNTIDWDKVAVSgVREYLF-PNDTEKNCS--CPS-------CS------DG--LCWSEKNCQ-----------LDLAESSCHQECVGGCTGS-GPSNCVSCRHLYFRGKCVPECPDGYYSFNSRHCISKEDCINSSSTYhKMrrndgAHLVWFIWGNSCVTECPPKFEK-TpDG-KSCQRCSGMCKKVCSMGN----VDSLQAAQNLRDCTHIDGNLEIHIGtgKPEVVAKELEENLGMIEEIEGNLRIIHSFPLDSLGFFKNLKVIHGyKDKkgtNNlVNHSLFVLDNQNLKEIWNWDTRpagrNFKILNGYPFFHYNPMLCYKHIEELTSIAGI-QDIKTIEITRESNGGRFACNKLSLNVTVH----------
>UniRef100_UPI0006D4E6A9 insulin-like receptor n=1 Tax=Halyomorpha halys TaxID=286706 RepID=UPI0006D4E6A9
--ICQSTDIRNSVNMFSQLRGCQVVEGFVQIVLIdnADESDYSNISFPELTEITDYLLLYRVNGLRSLGKIFPNLAVIRGNTLFENYALVAFEMLHLQEIGLISLTDILRGAVLFAKNPTLCFVDTIDWDRIAYNaKGEHYISANKLQNECP-MCPTNNH---SCATS--LIDGGSLCWNSQHCQKVCPAHCNG-SCNSNGDCCHSSCLGGCHGPPNSDQCVACRFFNFQRRCVKKCPNNTYEYLNRRCILESECYGLPKPRETddiinrKNNPWKPFKGQCVLECPTGYLEITdtSSgqdRYKCEACKG-iCKKECPGAN----VDSIAAAQELRGCTIIRGALEIQIRGGVNVVKELEENLNTIEEIDDYLKIVRSFPIVSLNFLRNLRVIHGYKLESSRSALIVLDNQNLVELWDWKTRknEFRIGQGRLFFHFNPKLCLSEIDKLKRVAKL-GDYTEHEVASSSNGDKVACNIKELKVTVY----------
>UniRef100_UPI000738158F insulin-like receptor n=1 Tax=Diachasma alloeum TaxID=454923 RepID=UPI000738158F
--ICHSIDIRNYIEHLEMLRPCRVIEGFLQIVLMehV-EPSKSIKPFELLREITGYLLLYRVGSIKNIGHLFPNLAIIRGDKLLADYSLMVYEMPNVQELGLTKLTKIARGAVRLEKNPSLCFADTVDWSKIVVA-GTNFIKDNANKISCP-SCS-G------CP----G--G--HCWSTSVCQR----------T-EKPK-CHAQCLADCTGP-TEYDCYVCKNFTLNGKCVEACPKHLYSHVSRRCITKEECLKIHD--PQlngedE-VKRRPFEGACITDCPQGYEDaiENNN-PTCRRCAGSCQKIRQGAI----IRHISDAQKLKGSTMIKGSLEFQMRnSHPLVMQELEDAFGDVEEITGSLKVTHSFPITSLSFFKKLRIIRGEVLEINNSSLVILDNPNLSSLFP-STQDVQILNGRLFFHYNPKLCYSNITSFAKKVGI-TDITEMEVQPESNGDKVACDTTNIHLVVT----------
>UniRef100_UPI00073D3D80 insulin-like peptide receptor n=1 Tax=Polistes dominula TaxID=743375 RepID=UPI00073D3D80
--ICQSIDIRNNVHNFAILQGCRVIEGFLQIVLIenHTGSDFENVSFPDLREITGYFLLYRVYGLKSLGTLFPNLETIRGDILLTDYAFMVYEMQNLQEIGLTKLTKIARGGVRIEKNSALCYTNTLNWNVIVTA-GDNFIKDNNNESSCPG-CSs-Q------CS----D--G--HCWTAQHCQV----------T-EKPK-CHDQCLGECNGE-TDRDCYVCKHYRHEGKCVESCPSHLYAYISRRCITELACIRMNN-LRKiwrleD-eQKWRPFNGSCITQCPEGYEDhvDENNVTTCQVCKARCRKIGHSAI----IRHISDAQIFRGTTVVDGALEFQIRnGNPNIMRELTEAFGLIEEITEYLKVTHSFPITSLGFFKKLRVIKGKRLDINNASLVVLDNPNLSNLFP-STQKIDIENGRLFFHYNPRLCMYKIIEFSKMVKI-TDFSDLEVQPDSNGEKVACSVVNINITVK----------
>UniRef100_UPI0007719D60 insulin-like peptide receptor n=1 Tax=Cephus cinctus TaxID=211228 RepID=UPI0007719D60
--ICQTMDIRNNLTNFESLRNCVVIEGFLQIVLIhnNTELDYQNFSFPALREITGYLLLYRVYGMKSLGSLFPNLEVIRGNILFTDYAFMVYEMPSLQEIGLKKLTKISRGSVRIEKNPHLCYTKTVNWNKIVVA-GENFIKENQEK-NCP-GCS-Q------CP----G--G--HCWTAKHCQQ----------I-EKPP-CHKECLGECSGP-LDSDCYVCEHFRHEGRCVESCPPHLYSYLLRRCITKAECKDINnkitR-LKSndfeeE-rISWRPFNGSCINQCPDGYEDsyEEGHedgpdeYKECRLCKGRCSKFGIGGI----IRHISDVQRFRGTTLVKGALEFQIRnGNPNIMNELSDSFGLIEEITGYLKVTHSSSITTLGFLRKLRVIRGEKLEYNNASLIVMDNPNLSSLFS-SDQPVQILNGRLFFHYNPKLCISKILDMSKIAGI-TNITDLEVHPESNGEKVACNTVNINITVS----------
>UniRef100_UPI000771BB76 insulin-like receptor isoform X1 n=2 Tax=Cephus cinctus TaxID=211228 RepID=UPI000771BB76
--VCQSVDIRNSVSEFSRLEGCRVVEGFVQILLIdrADDLAYANLTFPDLVEITGYLVLYRVNGLKSVGKLFPNLTVIRGHSLFINYALVMFEMMHLQEIGLHSLTDILRGSVRFEKNPALCYVDTIDWDNIAKAgKGEHVISGNKPKNGCP-VCEKN------CPPRL-TKPDETLCWNKQHCQKICDSKCGDYACSDSGTCCHPSCLGGCTGL-TAQNCTVCREMVVdVNQCVKRCPIGTYEFMNRRCIQENECRTMPKPKEAlgtvKNYPYKLFnESSCVIECPAGYMEEEvNGKPSCKKCDGSCLKECAGAS----VDSIASAQKLRGCTHITGSLEIQIRGGKNIVKEFEDSLSMIEEIDGYLKIVRSFPLISLNFLKKLRLIKGNQLDNGKYTLAVLDNQNLQELWDWDTHpKIQIRSngapGKVFFHFNPKLCLHKIEKLREVANL-AEFSPLEVALNSNGDKVACNVTDIITRVT----------
>UniRef100_UPI00077FC90A insulin-like peptide receptor isoform X2 n=1 Tax=Parasteatoda tepidariorum TaxID=114398 RepID=UPI00077FC90A
--VCLDVDIRNSVSSFSKLENCSVVEGSVQILLIdnAESKDFENMTFPKLKEITGYLLLYRVQGLQSLSKLFPNLTVIRGDVLFHNYALVIYELRAILDVGLTSLTTILRGSVRIEKNAHLCYVDTIDWDLIAKAgRNGHFIKDNKAHEQCPNTCPE-M----DCHvsSSSKTHRQQKLCWNSHACQKVCGVDCEyqNLTCSTKHQCCHQECLGGCNGQ-LADECIACRHVVYNRKCMKQCPPNTFKYLGRRCIEENKCKKTRNKLSIshdtQDIYWKPFq-GQCLPQCPQGYSESKTNKHECKKCKGQCPKICDGAV----IDSVSSAQKLKDCTYVNGSLEIQIQGGDNIIKELESSLSSIKEIRGYLKIARSYPLVSLNFLRDLAYIHGEQLDKKEYALLVLDNQNLQELWNWESRknKLMIKGGKVFFHFNSKLCPNKIEELKSHAEVM-PWDERDVSPSSNGDRVACNVIDMDMEVW----------
>UniRef100_UPI00083BE9BB insulin-like receptor n=1 Tax=Nicrophorus vespilloides TaxID=110193 RepID=UPI00083BE9BB
--ICKSIDVRNSMQALLNLRGCRVVEGFVQISLFdaVEDTEFEGISFPELTEITDFLLLYRVHGLRSVGQLFPNLAVIRGQDTVLGYSFIIYELSGLQEVGLYSLTDIQAGLIRIDKNPELCFVNSIDWDKIAHEKGEHYIKNIKAENECP-LCPGEDEEsSSLCPASKNKnGIMRFLCWNRVHCQKVCPSSCKt--TCDAKGKCCDEKCLGGCRED-NPRVCHVCRNFTMgeDGTCTSYCPADRYEYLGRRCVTKEECINTPRPLRQyntipQEYPYKTLNKSCLLECPSDYTE-NyDQ-HKCFPCLG-rCKKECQGMV----IDSVVTAKRLRGCTHINGSLEIQIRsGGRSVVSELEENLSMIEEIDGYIKVVRSFPLVSLNFFKNLKVIRGNSLEFKKYVVIVSDNQNLQDLWDFENRTLKIDHGGLFFHFNPKLCMYKIEALREMANL-SEFEERDVASNSNGDRIACNVQNLVVNVT----------
>UniRef100_UPI00083D5800 insulin-like receptor n=1 Tax=Habropoda laboriosa TaxID=597456 RepID=UPI00083D5800
--ICQSIDIRNTAAGFAIMKDCRVIEGFLQIVLMesNSEKDFLPYSFPELREITGYLLLYRVNGLKSLHNLFPNLEVIRGNILLTDYAFMVYEMQNLQEIGLKKLTEISRGSVRIEKNPALCYATTLNWDIIVSA-GENVIKDNGEEASCPGkekiGCS-Q------CP----K--G--YCWTSQFCQR----------T-EKPK-CHEQCLAECSGP-TERDCYVCKHYRHEGKCVETCPSHLYAYLSRRCVTKDECVKMNR-LRRvyffvEDgQFWRPFNGSCVTHCPEGYEDalDEYNMTTCRVCQDRCRKVGHGAL----IRHISDAQIFRGITVVRGALEFQIRnGNPNIMNELSAALGQIEEITEYLKITHSFPITSLGFLKRLRVIKGEKLDINNASLSVLDNPNLSNLFP-PEQQVRIENGRLFFHYNPKLCLSKIVEFSKMVNI-SNFTDLEIQPESNGEKVACNIVSINITVK----------
>UniRef100_UPI000840195E insulin-like receptor n=1 Tax=Ceratina calcarata TaxID=156304 RepID=UPI000840195E
--VCQSLDIRNNVKNLeKNLRGCRVVEGYVQILLMdnTVSDDFENISFPELKEITGHLLFYRVTGLRNIGRLFPNLTVIRGQSLLLNYALVAFEMMDLQEIGLHNLISITRGAVRFEKNPVLCFVSTIDWDLIGKAgKGDHVIAGNSPKNACP-VCEKH------CPQSL-TNPREYLCWNQQHCQRICERKCENNACDENGTCCNVSCLGTCTGP-TNRDCSVCKDVLTtDKECTDRCPNGTVKFMNYRCITEDKCLQMRKPREAfnvQTYPYKPFDGLCTMECPSGYMDDEsSGKKTCKKCEGLCQKQCLGNI----VDSIAAAQRLRGCTQITGGLEIEISGGKNIVKELEDNLSTIEEIDGYLKIARSFPLISLNFLKNLRVIKGTQLQNSEYSLLVMDNQNLQELWDWNLHkEIKILRGKIFFHLNPKLCLYKIDTLREKTGL-APFTDYDVSPNSNGDKVACNLTELMTRVS----------
>UniRef100_UPI0008F9868E insulin-like peptide receptor n=1 Tax=Bemisia tabaci TaxID=7038 RepID=UPI0008F9868E
--VCQSIDIRNKIKHFDELKGCKVVEGFVQIVLIdeADSSQYDNISFPELREITGYLLLYRVKGLKTLSKMFPNLAVIRGQQLFFNYALVIFEMLDLQEVGLHSLTDILRGAVYIVKNPMLCYHDNIDWNVLSRNssEGSHYIANNRIMNECP-GCSASL----TCPNR--TNTKEPLCWDSDHCQKICP-KCNGGSCLPNGSCCHERCLGGCEvEN-DMNRCFACRDVLYEGTCLETCPPYTYRFMNRRCISESECYNMPRPRESaekRNHPWKPHQNECTLECPINYMEvKDpDRpeRYKCVECKG-iCTKNCPGAI----VDSVASAQKLRGCTRINGPLEIQIRGGMNVVKELEISLSSIEEIDEYLKIVRSFPLVSLNFLKKLRIIRGDRLESGKYALVLLDNQNLAELWDWSTKeagrngtGLTILKGRLFFHFNPKLCIDRIETLAKKVGI-DTLDELDVAKASNGDKVACNMSTLNTWVK----------
>UniRef100_UPI0008F9D5F2 insulin receptor-like n=1 Tax=Bemisia tabaci TaxID=7038 RepID=UPI0008F9D5F2
--RCVqSLDIw--NVSDMDLLRNCSVVDGFVRLLHFenVSAAVYENYQFPELVEITNYLVMYRVYNLTSIGKLFPNLAVIGGWTLFKHYSLVLL-HTDLKEVGLTKLVKIHRGGVWISGSPALCYGDTVNWHAIV----EN-VTi-SPPPVEVT--VSKE------C-----N-KS-----RAEYCRH-CPSDYQ--YC-w-SGE--P----GTCQ-PRtPKYPANFCPRLETpDGTCVTECPRPLVK-YKHWCIVDEECRNLSselivrkRPSslDPlglgaassEaAkRQHFPFQGSCIVDCPPRYERiDRkEG-ATCEPCPrDKiYCNQCKGGK----IRSIAEAEALKGCIYINDSLEIEISnerNNSAIQDILTAYLGDIEEIENHLKVSRSLALQSLNFLRNLTIIHGkpKEMsnriqDNSSHpSFIVTENQNLQELWDWDQKpdgrKFEIRQGTLSFHDNPKLCISTIKDFALIANM-STANQSEVSTFSNGEKAPCHSTNINATVV----------
>UniRef100_UPI00096AECD1 LOW QUALITY PROTEIN: insulin-like receptor n=1 Tax=Aethina tumida TaxID=116153 RepID=UPI00096AECD1
--ICKSMDIRNTLDTFKRLEGCRVVEGFVHVLLFdnVNETKLAELSFPNLIEITDYLLLYRVNGLRSIGQLFPNLAVIRGENLFLHkYAFVVFEMSRLQEIGLYSLMDITKGNVRIDKNPSLCFAKSIDWNKICHESDEPpTIYSLKPDNECP-ICPGEKDVndgtkIKKCNKSTdpaLAdVPYGHLCWNRQHCQKICPPHCR--SCNDKGECCDDLCIGGCANN-NVSSCVACRNYDMglkERVCVKSCPDTYFKYLGR-CITKDECINMTRPIDFdptneIEKPYKIFKDSCVLKCPPEYSD-DyEN-HTCKPCHG-rCRKECNGIN----VDSIAVAQQLKGCTIITGSLEIQIRGGTNAVTQLEENLGMIEEIHGYLKIVRSFPLVSLNFFKSLKLIRGDTLDNGMYIFTVLDNQNLQELWEDlPNRTLKINNkGSLFFHFNPKLCINKIEMLRNKTGL-RPFTDVEVAKSSNGDKIACNVTELYVNVT----------
>UniRef100_UPI000994C399 insulin-like receptor n=1 Tax=Pseudomyrmex gracilis TaxID=219809 RepID=UPI000994C399
-------------------------------------------------------------------------------------------MMALQEIDLYSLTNVLRGSVRFEKNPLLCYVDTLDWDIIAEAgKGEHVISNNKMLNACP-HCNKS------CPTRQ-TKPDENLCWNRHHCQRRCDPKCGDRACDDNGKCCHPFCLGGCTGP-TASNCIVCRYVIInGTECTDGCPNGTYEFMNRRCISEKECREMIKPPEApasvNFRPYKPFHGKCVIECPSGYMEsVNdDGKKSCKKCDGLCLKECNSAH----VDSIASAQKLRGCTHIKGSLEIQIRGGKSSVKELEENLSMIEVIDGYLKIVRSFPLISLNFLKNLRLIRGQELENGKYSLAVFDNQNLQELWDWNTHpNLTILAvnssAKLFFHFNPKLCLYKIEALREKTKL-EEFDDHDVALSSNGDKVACNVTELKTRVT----------
>UniRef100_UPI000B8F33A9 insulin-like peptide receptor n=1 Tax=Folsomia candida TaxID=158441 RepID=UPI000B8F33A9
--ICQRVSIw--EWEHFDMLRGCSVIEGSLQINMVfiNPSADFrQNITFPELREITGFLMAFSTPKIISLKTLFPNLAVIRGQELIENYALLIYKMPGMQEIGLPSLTNIVRGAVWIVDNENLCYVDTVDWTKIANESNtEG-IF--KNKQQCPDTCSQE------CPKS--DlYNDRTLCWSKEHCQvvpHiSCP-KCNGRACfGDKQDCCHPQCLGGCYGP-NPNQCQVCKGVVVnskkpgeGPICRDKCPSGLYEYLQRRCVSSSECLNITaiAPINHpynpsGNFSGKWYTNrdgTqmCVLECPKNTE-lAPNG-TACISCDGTCKKNCQGRT----VDSIEAARDLSGCTRITGALKIHIRrsssstVYGTIVKELKENLDKIEEIDHYLAVTYTYSIYSLDFLSSLKVIKGQVLDDKKYALIVKSNENLMELWN-GTDvvnrKITIENrnARVLFHYNPKLCQSKIWEFVHQAEIKpp-APNDNIDIGITNGDKAPCNTKKLMIEVL----------
>UniRef100_UPI000B925643 insulin-like receptor n=1 Tax=Pieris rapae TaxID=64459 RepID=UPI000B925643
--ICPSIDIRNNPDHMQKLQDCRVIEGHLNIVLMerATPLSFANYTFPNLREVTGYILIYRLRGVRNLGELFPNLAVIRGLQLFKDYALVIFDNEGLESLGLRSLTRIERGAVRIQNNDRLCYINTIDWSKIVIDg-SNNIIRSNYDTRLCG-LCPNaQSRLedhrqqHLQCPAD--P-SGHLLCWDEKHCQKrECPSSCGERACTENGTCCNATCLGGCDGP-QPSDCHVCANFSFrygaERTCVERCPANTYE-LARRCVSEEECRSMPIPQa-MdgrsqPNiKAYKILDNNkCVYTCPSGYMEtGEpHN-SLCKPCPatG-CKQDCEGGK----IDSVASAEKFRGCTHIRGVLEIALRaSGGNTMAVLENALGAIREIDGALRVVRSYPLVSLMFLKNLERIGRSTTDKGQ-SLHIFNNPNLELLWDWSTGkKIQIMSGRLFIHFNPKLCFSQIEMLKNMTlSPMTTFTDLDVSKDNNGDQASCFQDSLHLKVH----------
>UniRef100_UPI000BA81233 insulin receptor-like n=1 Tax=Limulus polyphemus TaxID=6850 RepID=UPI000BA81233
--VCQNIDIRNSVEQFKKIENCTVVEGFLQIVLIdnGTSKSYENLSFPKLREITGYLLLYRAFGMTSIGKLFPELTVIRGNVLFQNYALVIYEMFQLQEIGLKSLTNIIRGSVRIEKNPNLCYVKSIDWDLIAKSgQGGHFIKHNQPSRECPNACQS-H-----CPlnTRSGPISQ-RLCWNSQWCQKVCHSKCQsaNKTCDKSGFCCHKECLGGCSiND-SPSGCRSCRNVVYNNKCYEKCPIGTYQHMGWRCINEDTCRNITTRLTEgKVIYWKPIvrLQSCMQDCPAGYVEADDDRHSCKKCTGHCPKVCPGTV----VDSVSAAQKLSGCTMINGSLIIQINSGANIIEELEENLKYIKEITGFLKVFRSYSLVSLNFLKNLKIIHGQQRDKQSYSLLVYNNQNLEDLWNWKILnyTLQFGQGKIFFHFNPKLCVDKIKELRNYSNVR-DWDDRDVSPSSNGDRVACNVTSLQVFPW----------
>UniRef100_UPI000C252AF1 insulin-like receptor n=1 Tax=Leptinotarsa decemlineata TaxID=7539 RepID=UPI000C252AF1
--ICESMDIRNSLDSFSKLEKCEVIEGFLQILLFdsVNETELSKMSFPLLTEITDYLLLYRVNGLRSLGHLFPNLAVIRGQNTFLDNAFVIFEMSTLQEIGLYSLTDITHGFVRIDKNPSLCFVHTVDWDHIVHDKTeRNFVKSLKPENECP-VCPSHTDGmtrennsiSVSCPKARtksEVfEKDKFLCWNKKHCQKVCSGNCK--ACNNKGECCSDSCLA-CSDE-DPRLCTVCPKYSIgfgrNKQCMQNCPKGLVGYLDRRCISPEECKKMPKPIELhatsePETPYKVHKNSCILHCPPDHTDn--yKD-HTCDPCGG-rCNKTCNGIN----IDSITVAKQLRGCTHIKGALEIQIRGGTNVTE-LEENLRMIEEISDYLKIVRSFSLVSLNFLKSLKRIRGVNLEGNKFVFIVLDNQNLQELWDWRNRTLTIDRGTLYFHFNPKLCLNKIEKLAEITGI-KNFTELEVASNSNGDKTACNITPLKVNVT----------
>UniRef100_UPI000C6C9270 insulin-like peptide receptor n=1 Tax=Centruroides sculpturatus TaxID=218467 RepID=UPI000C6C9270
---CDGVEFkeNDYIEKFEKYMNCTVIEGNLEIFPFenNI-MSDYNMSFPNLREITGYLLLYRISGLRSLEQLFPNLSVIRGNTLFLGYALTVYEMMDLQEIGLRNLTKIVHGNIRIEKNPRLCFVDTIDWNYITMMeKTRNVIRENRLSAFCP-NCPKH------CPkiLR--NGNTESLCWNLNYCQKVCNKSCENSGCTASGECCHAKCLGGCTGL-ESNDCNSCRNVTFNKFCFDKCPHFTFEYLSWRCITETECRKIKTLGNEkiY---WKAVDKKCLPNCPSGYSEHHsDN-HSCIECKENCRKVCvPPLV----IDSIATSKRLRRCTYIDGNLEIQIKGENNVIQALAENLGYIQEIFGYLKIVRSFPLISLNFLRDLRIIYGENKYLESYSFVLLDNDNLEELWNWNNRphKLEIRKGKISINFNPKLCVHKIKEMRNNC-IIPEWADEDYSQNTNGHRIGCEVMNINAVVW----------
>UniRef100_UPI000C6D7836 insulin-like peptide receptor isoform X1 n=1 Tax=Centruroides sculpturatus TaxID=218467 RepID=UPI000C6D7836
--VCNNIDIRNSVAHFRKLENCTVVEGYLQILLLdnSDEKDYENLSFPKLREVTGYLLLYRAFGLRSLDRLFPNLAVIRGYILFHNYALVIFEMFQLKEIGLKSLTNIVRGSVRIEKNPSLCYVDTVNWDNIAKAgAGNHFIKSNHNPRDCPNTCTGTGTGGYHLAveNPVGNTNNdrAAYCWNAQHPQKICGSECEnkNLTCmqTNASHCCHHECLGGCTGT-EATDCIECRHVLFQGRCMRECPINTYKYKNRRCVTESECRKMPKDSLYnsnedELIYWKPLd-GECRPDCPQGYNEHKTNKHYCVKCKGRCPKVCPGGI----LTNVASAQRLRGCTHINGSLEIQIQGGSNITAELEENLRDVQEISGFLKIARSFPLVSLNFLKNLEMIRGENLEIKDYSFLVLENENLKELWDWTNKpkTLTILNGKIFFHFNSKLCLSKINDLKKYANVTMDWDDRDVSPSSNGDRVACDLSEMNITIL----------
>UniRef100_UPI000CD7B1BB insulin-like peptide receptor isoform X1 n=2 Tax=Cryptotermes secundus TaxID=105785 RepID=UPI000CD7B1BB
--ICVSVDIRNSVREFEQLRGCTVVEGFVRIVLIdrANESDFENVSFPELREITCYLMLYRVRGLRNIGLLFPNLAVIRGNSLFQDYALVIYEMLQLQEIGLWGLTAILRGSVRIEKNYALCYYNTVDWDAITNG-GEHFIAFNKDASSCPSqgVCDVgEG-----C--------NKSMCWGSQVHNC--HR--G----RPQSE-CHELCLGGCTGP-RADQCYVCREVLNDGECVSKCPPDRVSYLGRRCVTEDQCRQLNHSYmDTlvpEyGRSCWPFNGSCVDQCPPGYEELNNGtiTVGCQPCQGRCSHECVGGL----VSSIEDAQKLRGCTTILDSLEIFIRgy-GNHIVRELEENLAAIEEIQGYLKVSRSFPLTSLNFLKNLHIIHGNRLEDNRYALLVLENQNLQELWNWSARpqglQLRILKGHLRFHYNPKLCLSEIDKLQEISGA-PNYTNFDVARESNGDKVACNVITLHANST----------
>UniRef100_UPI000D646166 LOW QUALITY PROTEIN: insulin-like peptide receptor n=1 Tax=Tetranychus urticae TaxID=32264 RepID=UPI000D646166
--TCGSLDIRDVSE-LKQLENCTVIEGSLQISTIynGTSRHFENISFPLLTEVTDYVLIFRVSGIITLAKLFPNLTVIRGQHLFHNFALIIYDVTDLQEIGLSNLTTIVKGAVRIEKNRHLCFAETVNWDLIAKSgKGsNH-VKDNKPFNECP-KCYKNGAI-PACPiLKS-GaKEThHGLCWNSENCQRICSNECEsqNLTCNiNNPkECCDPSCIGGCTGK-TNKDCLICKNFVKyeghEKICVKRCGPNQYEFLSRRCVSFQDCIALS-ASDDkdKKKTYKIFesrNNTlqkCLAECPPGYQQsPEDE-HKCDRCQGSCKITCkGNST----ITNVAAAQNFRGCTVIDGYLDISVQGGVNIITELEESLQQVRTITGYLKIARSYPLITLNFFKDLETIEGNILDRTNYSLVVIDNPNLQELFPLNDNgtsKVYIMHGKIFFHINPKLCTTKIKQIHRKIAIE---DDKDISPYSNGDKTACELIKLNLTIA----------
>UniRef100_UPI000E6D64C6 insulin receptor-like isoform X1 n=1 Tax=Hyposmocoma kahamanoa TaxID=1477025 RepID=UPI000E6D64C6
--ICQSLDIRNNLGEFQNLQGCRVIEGYLNIVLMehVTANDFANLSFPLLREVTGYITIYRMRAVRNLGDLFPNLSVIRGIQLYKDFSLVIFDNEDLEMLGLRSLTTIERGAVRIQNNDRLCYTNSIDWNRIILDgsAQNNKIGSNYDTRLCG-LCPNrNTGD-HQCQTD--A-SGRQLCWDDKHCQKVCPLACGKRPCMADGvTCCHRECLGGCDGE-KASDCHVCRHFSIldgkNRTCTKSCPSGFYE-LVRRCVTEEACRKLPPPTt-SqteTDpPAYKIFNNTCILTCPTGYKEEGkLN-PRCEPCApsG-CNRECPGGK----IDSIDSIEAFRGCTHLKGSLEISLRaGGGNTTALLESALGDIREIHGGLKVTRSNPLVSLMFLKNIERIYAnhEENNKAQ-SLHIFNNANLELLWDWDKIsKNFSIELDrVHIHFNPKLCYQRIEPLKRI--MKRNFTDIEVSEENNGDQASCYHDVLNLKVH----------
>UniRef100_UPI000E778AC2 insulin receptor-like n=1 Tax=Vanessa tameamea TaxID=334116 RepID=UPI000E778AC2
--ICPSIDIRNSPEyMEQKLRECRVIEGHLSIVLMerATTASFENVSFPELREVTGYILIYRLKGVRNLGDLFPNLSVIRGMQLFKDFALVIFDNERLESLGLRSLSRIERGAVRIQNNDRLCYANTIDWSRINVEgPENNIIKSNYDTRLCG-LCPNaQSRMedhrqlHLQCPAD--F-TGRLLCWDDKHCQKrDCPPKCGMHACYEDGKCCHPACAGGCDGP-LASDCHVCANFSFrygkERTCMERCPANTYE-LSRRCVTEQECRSSPPPQs-SagdaePNiRAYKILHNRCVYVCPNGYMEvGNlSN-STCEPCPlsG-CVRECLGGK----IDSVTSAEHFRGCTHVKGTLEITLRaGGGNTMTVLEAALGAIREIDGSLRVIRSYPLVSLMFLKSLRRIGGlSSDNKGQ-SLYIFNNPNLEMLWNWSTHkSIEIAKGRLFIHFNPKLCYNQIQQLKTMTkDPVSTFSEIEVSQDNNGDQASCYQDTLHLKVS----------
>UniRef100_UPI00106C68D8 insulin-like peptide receptor n=1 Tax=Dendronephthya gigantea TaxID=151771 RepID=UPI00106C68D8
--VCPgrQKEVgtRLNKKkgKYyclgcDELRNCTSVFGSVHLKGItfNDrNKHLrEELRFPELREITGHLIVTFVNGDTSLSDIFPNLAVIHGRVDSlFEgYSLVVYQNKGLRNLGLNSLTVIKQGGIKIEFNEKLCYLDQIRWQSLRNYg-GaKkYELSLKRNSKDCFAQCS-SI-----ChtPSGH-GSSGHKYCWGRDTKQcqKFCiS-KCGSSGC-EDGsqEkCCDKECLGGCTRAFSADHCHACQHLRLeNGSCTRSCPRGFKE--LENFICKRRC-----PF-Ai------PFvlNGKCYKECPAGYTRNPKR-ATCEKCPeDNCPRTCrpekfkRGIN----ILSLSDSAKLKGCTIYSGNVAIEMQnvrGGTNIAQVLTDHLGSLEEIRGHVVVRQSTPLISLNFFKNLRKITLrDNFSGfsSKgYALAIFDNPNLESLWEF--HpNFKINNrnPKtingMFVQLNPRLCLKNIYPLVEDVlKWNKSDPNVDISETTNGNARNCDVNFVNLTIT----------
>UniRef100_UPI0011450CAF LOW QUALITY PROTEIN: insulin-like receptor n=2 Tax=Formica exsecta TaxID=72781 RepID=UPI0011450CAF
--VCQSIDIRNNVDQFSKLDGCRVVEGFVQILLIdrAEHSAYTNLSFPDLVEITGYLILYRVSGLRSIGSLFPNLTVIRGHSLFINYALVAFEMMHLQEIGLHSLTNILRGSVRFEKNPTLCYVDTIDWDIIAKAgKGEHVISGNKITNGCP-VCDKS------CPPRQ-TKPDETLCWNRQHCQRVCNATCGDNACNvGTGECCHSSCLGGCTGP-TINNCTICRNVMIag-KGCQNRCPSGSYEFMNRRCVSEKECRLMLKPRESldtvKLYPYKPFNGTCVMECPAGYMEyeNEeNAkNLSCRKCKGPCLKECSGAN----VDSIASAQKLRGCTHIAGSLEIQIRGGKNIVKELEDNLSTIEEIDGYLKVIRSFPLISLNFLKNLRVIHGNTLENNKYSLAVLDNQNLQELWDWSTHpNITIKSsqgsPKVFFHFNPKLCMYKIDMLRDKAKL-DNFTEHDVAINSNGDKVACNVTELKTKVT----------
>UniRef100_UPI001156A3BD LOW QUALITY PROTEIN: insulin-like receptor n=1 Tax=Aedes albopictus TaxID=7160 RepID=UPI001156A3BD
--VCGSVDVRNSPAHLDRLKDCVVVEGFVHILLIdkYIDSSFENYTFPLLTEITEYLLLFRVNGLKTLRRLFPNLAVIRGDVLVGDYAMVIYELMHIEEIGLISLMDITRGGVRIEKNPKLCFANTIDWKALTVP-GtNNYIKDNQKDNVCP-ICPSESTAvmlpngskqKCPAApVRGGNKDHkRTLCWNANHCQTICPPECP-KSCSKTGVCCDhESCLGGCTLP-NTSACTVCRHLSIdpagKRQCVTKCPPNTFKY-HTRCVTRDECYAMKKPISLdsnpdlPDQPFIPHNGSCLMECPLDHELiTElNKTRWCRKCSGTCPKRCEGSN----IDNIQSAQLLKGCEIIDGSLEIQLRsrGGENIVKELENFLSSITEIKGYLKVVRSYPLLSLGFLKKLKIIHGKGNKVSNSSLYVVENQNLQELFD---HNVTIGEGKLFFFNNPMLCTDRIKAIKK-YNPGIEIENESQLESNNGDRAACSITELETSLK----------
>UniRef100_UPI001303F65E insulin-like receptor n=1 Tax=Nomia melanderi TaxID=2448451 RepID=UPI001303F65E
--VCQSIDIRNSVSQFSKLKGCRLVEGVVQILLIdnAEPAEYANISFPELREITGYLLLYRVKGLRSIGRLFPNLTVIRGHSLLFNYALVAFEMMSLQEIGLHSLTTIVRGSVRFEKNPALCYVDTIDWDLIAKAgKGEHVISGNNPKNGCP-VCEKH------CPLGQ-TKSErETLCWNQQHCQQICDRKCENNACDHTGQCCHPSCMGRCTGS-TARDCMVCKDVRTaDNECRDRCPNGTLEFMNYRCITEEKCRRMEKPLEAynvKEFPYKPFNGSCVIECPPDYMEEEvNGKTSCKKCEGPCQKECSSRM----VDSIASAQKLRGCTRITGSLEIQIRGGKNIVKELEDNLSTIEEINGYLKIVRSFPLISLNFLKKLRLIGGNVDESTKYSLQVMDNQNLQELWDWSTHgDLKILYkgqpGRVFFHMNPKLCLYKIETLREKAGL-NPFTDYEVAPNSNGDKMACNVTELKTRVG----------
>UniRef100_UPI00143D93D4 insulin-like receptor n=1 Tax=Belonocnema treatae TaxID=1159321 RepID=UPI00143D93D4
--ICPDIDIRNDVKYLGVLRECIVIEGYLQIVLIenFEEKDFENYTFPKLREITGYLLLYRVTNLKSFNRLFPNLEVIRGNTLLTDYSFVIYELQHLQEIGLQKLTQISRGGIRIEKNPSLCYTFTLDWSAIIVA-GEKTIKDNKNESSCP-GCS-Q------CP----D--E--HCWGAQLCQE----------T-HKPK-CHPQCLGECKGL-TESDCYICKRYQHEGKCIEKCPANLFSYLSRRCISKIECYNINN-LTVrkttdEKvLKWRPFIQSCIPHCPDGYEDtlDQNNLTICRKCDGLCRRELRGAI----IHHISDAQAFRGISVVKGALEFQIRsGNPNIMNELTEAFGEIEEITDYLKVTHSFPINDLGFFKKLKVIGGKKLDINNSSLVILDNPNLSSLFG-KNQQIKIQNGRLFFHYNPKLCLQTIYDFTKMVNI-SDPTELEVQPESNGDKVACEVVAINITVS----------
>UniRef100_UPI0014438B23 insulin-like receptor n=1 Tax=Megalopta genalis TaxID=115081 RepID=UPI0014438B23
--VCQSIDIRNSVNQFSKLKGCRLVEGFVQIVLIdnAKTSEFANISFPELREITGYLLFYRVKGLRSIGRLFPNLTVIRGHSLFINYALVAFEMMSLQEIGLHSLTTIIRGSVRFEANPALCYVKTIEWELIAKAgKGEHVIGqmaetekGNSPRNSCP-VCDRH------CPTRS-TSKDETLCWNQQHCQRVCDPSCENNACHMNGTCCDPSCLGGCDGP-TSYNCTVCKNVMTlEHECRERCPEGTLEFMNYRCIEEDRCLTMEKPREAfnvKQQPYKPFNGSCVLQCPPGYTEEKlAGKKSCKKCDGPCQKECEGAM----VENIASAQRLRGCTRIKGSLEIQIRGGKNIVKELEDNLSTIEEINGNLKIVRSFSLISLNFLKKLRLIGGND-SSSNHSLLVMDNQNLQELWDWSWHeNIQIRSmgklGKVSFHMNPKLCLHKIETLREKAGL-APFTKDEVAPDSNGDKVACNVTELKTQVG----------
>UniRef100_UPI001589506D insulin-like receptor n=1 Tax=Chelonus insularis TaxID=460826 RepID=UPI001589506D
--ICQNVDIRNRVDNFEMLKDCRIIEGFLQIVLMdnNTETDFQNISFPKLREITGYLLLFRVTNLRTLNTLFPNLEVIRGDLLLTDYSFMIYELQNLQEIGLTKLTKILRGAVRIEKNPSLCYTNTIDWNEIVVA-GENFIKDNGNPSSCP-GCP-S------CP----D--G--HCWTAKDCQK----------V-SKPV-CHPQCLADCFGP-TDKDCYVCKNFRVDDRCVEKCPPHLYAYVSRRCITEEMCLKMN----NlrqnkEDkRKWRTFNGLCISQCPDGYEEtlDQNNITTCKSCNGTCRKVAKGGI----IRHISDAQTFRGVTVIDGGLEFRIRnGNPNIINELTNAFGNIEEITGYLKVTHSFAISTLSFLKKLRVIKGEKLEMNNASLIILDNPNLSNLFG-ENQKIQITNGRMFFHYNPKLCMSKITALANMVGI-TNFTELEIQPDSNGEKVACDIVNINITVK----------
>UniRef100_UPI00187DD6EB insulin-like receptor isoform X1 n=2 Tax=Bradysia coprophila TaxID=38358 RepID=UPI00187DD6EB
--ICQSRDIRNNPSELNSLKNCRVIEGFLMISLIdrYNETDYDNITFPNLVEITDYLLLYRVQGLKTLMHLFPNLRVIRGNNLVGNYALIIYEMLQLQEIGLKGLTTISRGSVRIEKNPFLCFVDTIDWTYIANGttMEEHFFNANRKPNECN-VCPSgkrtDADGnvknggEIECPSAK-HDHKKRFCWNRQTCQKICPDSCGGGACDDNLNCCDKSCLGSCNS--DGTNCTLCKNLSVgrmtALQCVDKCPNGLYQYEDRRCITDVDCWNVTTPFttEQensnnKN-PFIPFAGMCTINCPEQHSaiDlDDnSGRRSCKPCDGVCKKECHGSV----IENIAEAQNYRGCIIITGTLILQIRqGGKNVVRELELALSNVEEIEGSLKITRSFALVSLSFFRRLKVIQGKRL-ADSYALAVMDNQNLQNLFD---HPVTIARGRIFFHFNPKLCYNVIEGLKNDTiELRhvSRFAVEDVAPNSNGDKVACNLATLSAKPV----------
>UniRef100_UPI00188FE37B insulin receptor n=1 Tax=Manduca sexta TaxID=7130 RepID=UPI00188FE37B
--ICPSMDIRNNPEQINRLRGCRVIEGQLSIVLMerSTPKIYENISFPELREVTGYIMIYRTK-VRNLGDLFPNLTVVRGIQLFKDFAIVIFDNEHLEALGLRSLMRIERGGVRIQHNDRLCYTNTIDWTRIIAGDADNIIRSNYDTRLCG-LCPNaQSRIedhrqsQQQCPTD--S-KGKLLCWDDKHCQKICPSSCGVEGCMPNGTCCHSSCLGGCDGP-GATHCHVCKNYSLessepgsKRICVDTCPAGTYT-LFRRCVTEQQCRSMPPPPqpVGtgdssyfryaLNiRSYKILNNkSCVYMCPSGFTEeGDiHN-STCKLCPswG-CRRECVGGK----IDSVATAEQFRGCTHIKGKLEISLRtSGGNTLSVLESALGEIKEIEGSLQVTRSYPLVSLMFLKKLEKIIGvsTAEHKGQ-VLHIINNKNLELLWDWSKGrTINITGGTl-YIHSNPKLCYNQLLPLKNMt-sNPRSNFTELEVSQESNGYQASCLPDVLKLRVW----------
>UniRef100_UPI0018D0F7E0 LOW QUALITY PROTEIN: insulin receptor n=1 Tax=Plutella xylostella TaxID=51655 RepID=UPI0018D0F7E0
--VCPSMDVRGDVESLLKLRGCSVIEGQLSIVLLerANETSFANLSFPELREVTGFIKIYRLKGLRSLGDLFPNLSVIRGISLFRDYALVIYDNENLNVLGLHSLSRIERGSVRIERNDKLCYTNTIDWSRIVANgvdnniirvsrrqxpaldisssslyvcverndklcytntidwsrivangVDNNIIRNNYDTRLCG-LCPEaDGRTeerrgPRACPAD--A-AGRLLCWDDKHCQKLCPGTCGDRACMANGSCCHAACVGGCDGP-SQHECHVCRHYSLgyggNRTCVAKCPAGTYV-FLRRCISELECRSLPPAApPPdgkkRPpRNYKTFNGTCIYDCPSGYMEaGDaRN-STCSPCPagG-CVRECGGGT----IDSVNAAEQFRGCTHVKGTLTITLRasgakcgggtidsvnaaeqfrgcthvkgtltitlrasgvnaaeqfrgcthvkgtltitlraSGGNTMAELETFLGEIREIEGYLKVIRSHSLVSLSFLKSLRRIVGkdtDNTGKNQ-SFYIFNNPNLELLWNWTKHgPIEIMNGNLFIHFNPKLCYNLIEPLMTMTrIPKAKFDELEVSAENNGDQASCFQDILHLQVS----------
>UniRef100_UPI0018E33F6D insulin-like receptor isoform X1 n=2 Tax=Culex quinquefasciatus TaxID=7176 RepID=UPI0018E33F6D
--VCGSVDVRNSPTNLERLKDCVVVEGFVHILLIdkYTEASFENYTFPLLTEITEYLLLFRVNGLRTLQKLFPNLTVIRGKKLVTNYAIVIYELMHIEEVGLSSLMYIQRGGVRIEKNPKLCFANTVDWDAIA-P-QsEIYIKDNQKDDVCP-ICPAETDErvngtrkQCPNAtkglttqlaVTSGDSKMaKKLCWNSKHCQNKCPKHCNg-tYSCNADGQCCDESCIGGCEPG-NPTACRVCRSFSIdpagDRRCLTKCPANLYDH-HFRCLTAEQCYALKRPISEdtgenkAAFPFIPHNGSCTMDCPVLYE-vDVvNGRRVCKKCEkGGCLKKCRGAS----IDNIQQVQTLKDCEIIEGSLTIQLRsrGGENIVKELEEYLRTITEITGFLKVIRSYPLLSLGFFKNLKKIGGTESKISNASLYVVENQNLQELFD---HDVEIGEGKLFFYNNPMLCVSKITKLRE-VNPTIGIENEAQLGTSNGDRAACDVKDLVITLR----------
>UniRef100_UPI0018E59005 insulin-like growth factor 1 receptor isoform X1 n=1 Tax=Zerene cesonia TaxID=33412 RepID=UPI0018E59005
--ICPSIDIRNNLEKTRKLQECRVIEGNLNIVLMehVTHASFENFSFPHLREVTGYVLIYRLRRLRNLGDLFPNLSVIRGLQLFKDFALVIFDNEGLESLGLRSLSRIERGAVRIQNNDRLCYVNTIDWSKIVAKt-EHNIIGSNYDTRLCG-LCPHaQSRMkdrqdHMQCPAD--S-SGRLLCWDENNCQKrDCPSACGDRGCYGNDTCCHSTCLGGCDGP-LPSDCHVCANFSFrygaERTCMERCPANTYQ-LARRCVTEQECRSMPVPPg-AvglqaPNiKAYKILNNEkCVYVCPSGYIEtGEpHN-SQCEPCPqsG-CQRECEGGN----IDSISAAEKFRGCTHILGNLEIVLRaSGGNTMTVLESTLGEIREITGALRVIRSYPLVSLMFLKNLQRIGGgpniDNKPNMH-SLYIFNNPNLEMLWEWTPGrQIEISSGRLFIHFNPKLCYDKIEKLRNMTrDPASDFSSIEVSPDNNGDQASCLKDTLELKVF----------
>UniRef100_UPI00193CA1DC insulin receptor n=1 Tax=Nilaparvata lugens TaxID=108931 RepID=UPI00193CA1DC
--VCQSLDIRNAAREFHQLQGCQVVEGFVQIVLMdkAVESEFANFSFPELREITGYLLLYRIDGLRTLSNLFPNLAVIRGNTLFFNYALVVFEMLHLQEMGLKSLTDIVRGAVHISKNPMLCYVDTIDWDKIARSsQGGHFITGNKKKNECP-ICQTNA----VCPTS--A-TNDNLCWNTQHCQKFCSKCEEGTACMDDGTCCDKNCLGGCNGT-GPTNCIACRGYLFQGTCVATCPVQTYQYLQRRCVLEKECYDMPKPREImseevRPQPWKPFMNQCLIDCPPNYAEAPidnfRGldpdrtYYRCEPCKG-pCKKECEGLN----VDSISSSQRLRGCTYIKGSLEIQIRGGYNVVKELENNLNMIEEINGYLKIVRSFPLVSLNFLKKLKVIHGEKLESGKYALVVLDNQNLVELWDFGPSreeRLRITRGKLFFHFNPKLCYFKIDNLRKYLGM-PEFTDNEVARNSNGDKVACNISLLDARVE----------
>UniRef100_UPI00193E4CD3 insulin receptor n=1 Tax=Nilaparvata lugens TaxID=108931 RepID=UPI00193E4CD3
--ICPNTDVRNNISIMrTKLENCTVIEGSLHVVLIekASENKFENVSFPLLREVTGFVLFYRVNYLRSIGQLFPNLSVIRGNHLFMNFALVIYEMRDLQEVGLYNLRTIVRGSVCIFKNTKLCYVNSVDWLSLS-EMG-WWIEHNKSPELCG-RCPAN------C--K--H------CWNAKRCQLTQQgDGAQlsDTGVTVAGqlpeK-CHPLCLGGCYGP-SAHECVACRGVFTpDNMCVRQCPPGTVKWLERRCIYTETCQNHTtaDPN-IiknnNDTNFFVFNGSCVHECPEGFEKGPNG---CRQCTSShCRKTCEGQV----VDSLSAAQNLTGCTHIVGSLIISLKtgSDKFIQPELQQSLGSIQEIDGSLKIVRTFPLVSLNFLRNLRIIHGKKLlfNDNK-SFVVAENHNLQELWDWNQRpsRLQILNGSVFFHYNPKLCLSLIKSFIKEINFTKTIGLLDISEESNGDKFPCKTVNLNVRVL----------
>UniRef100_W4VRQ3 Tyrosine-protein kinase receptor (Fragment) n=1 Tax=Corethrella appendiculata TaxID=1370023 RepID=W4VRQ3_9DIPT
--VCQSIDIRNTPEALNRLKPCRIVEGFVQILLIdrYNDTSYDNYSFPLLTEITDYLLLFRVNGLKTLRTLFPNLSVIRGHKLIANFALVIYELSHIQEIGLTSLTHIHRGGVRIEKNPVLCFVNTIDWNLIAPQ-SdtDNYISANQKDNACP-VCAGSKDDddnggkhGLDLPepCHKSADKKKVLCWNSQHCQKVCPSDCIgN--CDEKGHCCDDSCLGGCAVG-QPRNCTVCRYYSLgyhlNKTCIRNCPSTHVSHMQRRCILESECYEIKKPLDVfseeFPKPYTPFNGSCVLECPANYYSiLDgEYKK-CRKCDGPCRKVCNGAN----IDSIASAQQLRGCTIIKGSLEIQIRsqGGLNIVKELEQSLSSIEEIEGYLKVIRSFPLLSLNFLKNLKLIRGND--GAT-SLSVIDNQNLQDLFDdG--HEVKIEKGRIMFHYNPKLCYYKIEQLLEKNHN---LIIDQEQAKSNGDRVACNVTELEVRVK----------
>UniRef100_A0A3P4M0J6 Receptor protein-tyrosine kinase (Fragment) n=1 Tax=Gulo gulo TaxID=48420 RepID=A0A3P4M0J6_GULGU
-EVCPSLDIRSEAAELRRLENCSVVEGYLQILLMftATGEDFRGLSFPRLTQVTDYLLLFRVYGLESLRDLFPNLAVVRGARLFLGYALVIYEMPHLRDVGLPALGAVLRGAVRVEKNQELCHLSTIDWGLLQPSPGANHIVGNKPREECADVCPGVLGAaGRPCARTTFGGHTDYRCWTSSHCQRVCP--CPHgLACTAGGQCCHSECLGGCSRPEDPRACLACRHLYFQGTCHRGCPPGTYQHESWRCVTAERCASLRSV---PGRAstFGIHEGSCLAQCPPGFTRNSS-SIFCHKCEGLCPKECKVG--TKTIDSIQVAQDLAGCTHVEGSLIVNLRQGYNLEPELQQSLGLIETITGFLKIKHSFALVSLGFFRNLKLIRGDAMVDGNYTLYVLDNQxxhQTRPRGE----GALAPDDAIGSLRRPRCGW-------HPPGPGGGSEAGD----SGGDRRG---------------------
>UniRef100_A0A0T6BFY0 Receptor protein-tyrosine kinase n=1 Tax=Oryctes borbonicus TaxID=1629725 RepID=A0A0T6BFY0_9SCAR
--ICKSIDIRNSIRMFDQLQGCRVVEGYVQILLFdtLDSSDFANLSFPELTEITDYLLLFRVSGLLSLGQLFPNLVVIRGYQLLFGYAFIVFEMPSLQQINLYSLTDIMRGSIRIDKNPSLCFVDTIDWTLIAHTKTGHFIKSIKPENECP-VCPGEDGSEsneKRCqmAEYSNnev-TKNRYLCWNNERCQRVCKKKCG--ACDEKGICCDPKCLGGCSVY-NRSKCTVCRNFAMGEkenRtCLTNCPSSLYEYLGRKCVTRDECINFKDNRVQEEy-PYRIFNNTCVMECPKDYMDdiVNRT---CVPCEGKCKKICAGR----SIDNLASIQKFSGCTHINGSLEIQIRgGGQNIVHYLEENLKLISEIDGYLKIVRSFPLISLGFFKNLRVIHGNVLESGRYAISVLDNQNLQDIWDWQNRTLTVGNGTLFFHFNPKLCPEKIEMLRKKANLP----EPEVSASSNGDKVACNVTNFTVSI-----------
>UniRef100_A0A182FBB5 Receptor protein-tyrosine kinase n=1 Tax=Anopheles albimanus TaxID=7167 RepID=A0A182FBB5_ANOAL
--VCSSVDVRNTPVHLERLKGCRVVEGFVQIMLIdkYTEDSFDNYSFPLLTEITGYLMMFRVNGLQTLAKLFPNLTIIRGNMLANRYALVIYELMHLKELGLTSLVHIANGAVRIERNSVLCHADTIDWNAIAANGtTPNVINSNQNPNECT-TCPSNVTTTlpdgstavIKCPQQESnlmsRSKPNYLCWSNKHCQKKCPEKCPAKSCTDNGECCSRFCIGGCTGV-RGNECTVCANYNYLDdqgriRCVDKCPPNMFLFSDTRCVTEAECYALFKPLQRMTeseatdlFPYIPHDGVCLLECPKDYMSqyNATTKqKQCVSCGKKCRVECPSM----TVESISHLDQLEKCTIIKGSLSIRLRqyGGENVVQRLEETLKNIEEIDGFLSIVRSYSIISLSFFRELKVIHGNVLTGN-LSLSVHDNQNLQELWS---QNVTIKKGNVLFNGNPMLCVKKITSLKSGFGPSVVIENEDKLGRSNGDRVPCEIVKLATRV-----------
>UniRef100_A0A7R9APW2 Hypothetical protein n=1 Tax=Timema shepardi TaxID=629360 RepID=A0A7R9APW2_TIMSH
--ICRSVDIRNFVGRFERLRGCRVVEGFIQVLLVsIQEEDFGSLSFPELHEVTDYVLLYRVQGLRSLGQLFPNLKVIRGKQLFHNYALVVYEMPHLQEAGLYSLKVISRGGVRIEKNPALCYVRTVDWNRLSDWE--HFIKDNKVSESSS-GGfeplfPQAQSTGecrtrvsgvstscLKVsldsvPQKERecpecQQCDGGLCWNNLHCQN---------GAVEDD--CHETCLGGCTGP-GPQDCLVCKDIFVDGACTTSCPPNRFEYMGRRCVTSQQCRSIPPSDINQLkecemesskmKKWIPFAGRCTQGCPSGY--qiLDDTE--CVPCVGHCHKFCGEggvL----DVSSVACIQSLRECTYINGSLSIQLGaGGPTIMEELEEISVNIEEIDGFLKISRSFPLVSLNFLKNLKVIHGNQLEGNKSALIVWDNPKLERLWLWdnMSQGLEIRNGRLLFHDNPRLCMSEVDKLQNITGLS-NYTNVEVARESNGDRAICNSISLNVTL-----------
>UniRef100_E2ATL1 Receptor protein-tyrosine kinase n=1 Tax=Camponotus floridanus TaxID=104421 RepID=E2ATL1_CAMFO
--ICQSVDIRNNVNNFSLLKECHVIEGFLQIVLMenNTESDFDNVTFPELREITGYLLLYRVDGLKSLTKLFPNLEVIRGDILLTDYAFMIYEMKNLQEIGLTSMTKISRGGVRIEKNPALCFTNTLNWSVIVPAG-ENFIKDNRNEQNCP-HM-----KG--C-----SQCPGGYCWTAQHCQL-----------LERS-RCHEQCLGKCYGP-SDSECYVCKNYRHDGRCIESCPPELYAYLSRRCISNAECQKMNQVRRFSKteETWRPFNGSCVTQCPDGFEDdiDEKNATTCRVCKGQCRKIGSGA----IIRHISDAQSFRGITVVKGALEFQIRnGNPNIMNELADAFGLIEEITEYVKITHSFPITSLDFFKKLKVIKGEILDINNASFVVLDNPNLSSLFP-PSQKITIERGRLFFHYNPKLCLSKIEQFGKTVNIT-NFTDLEVQPESNGDKVACNIVNINITI-----------
>UniRef100_A0A1B6L669 Receptor protein-tyrosine kinase (Fragment) n=1 Tax=Graphocephala atropunctata TaxID=36148 RepID=A0A1B6L669_9HEMI
--ICRSINARNSADTLKELEGCTVVEGSVQIVLMelTNETDFEPYSFPDLGEITEFLTVTRVRGLRSLGQLFPNLEKIGGDKLMNSmdYALVIYQMWSLQEIGLQSLKEITKGSVIIFKNPSLCYVNTIDWRPIQKWDGTrNYIAQNYDPEDCP-ACP-QD--CPDEF-----------CWSGTKCQTD--------TTERPD--CHHLCLGGCFESGPG-GCYSCRGVLDPAgNCVDRCPPNTYMILDRRCITREECLTTSLYNSDigeESDKYIIFEDKCLRDCPSGYEINVG-ETDCEPCqDGYCPKWCNGA----DVKNLEDAQSLIGCTHIAGSIEISIKskDPITISSKLEAYLGSIEEITGYLKILRS-SVTNLNFFKNLTVIHGNDSNGR-YALVVLENQHLQTLWDWNFKQnLSILNGRLFFHYNPKLCLDHIAKLLKVIRYETNVSNFEIGKESNGDKFPCHafvIENVQVTY-----------
>UniRef100_A0A443SL79 Receptor protein-tyrosine kinase n=1 Tax=Leptotrombidium deliense TaxID=299467 RepID=A0A443SL79_9ACAR
--LqCGSLDIRNTAAQLKKLENCTVIEGFLRIVLIdhQSQPEkYENYSFPLLTEITDYFLMNRVFGLHSIGKLFPNLAVIRGREL-EHnYAFIVWDM-QLQQIGLTNLMAIVRGNVFIEANPKLCYADTIDWNIIAPSSS-HIIRNNRPRSQCQ-NCLSNK--CPKYNagktpkelRDRVGDNYQRLCWNDQQCQTICPKECPN-SCNQKNpeECCHESCIGGCVGPNNT-DCIACKKLIHQNMCVDKCPPDYYEvaeflkppfnwYLERRCVSERECIAMSTRKRSfkvFNDN---GNALCLSHCPNGYKQDpSN-HNKCEKCDGMCRKVCGES----YVNSIGKIQEMKGCTEINGSLYISIEgtRGVNIIKELEQAFKHLETIQGFLKISRSRPLTSLNFLKNLRLIEGRVKERNNYSLLIFDNENLQELFPFDQmdpRSkLVIESGRIFFHLNPKLCLKYIDELKNHTIMREYsggknWSDYDVSPHSNGEKVPCEVSKLHVEV-----------
>UniRef100_U4UVJ9 Receptor protein-tyrosine kinase n=1 Tax=Dendroctonus ponderosae TaxID=77166 RepID=U4UVJ9_DENPD
--VCKSLDIRNKIDSFKQLEGCQVIEGSLQILLFdnLNETEFSQISFPALREITGYFLLFRVNSLKTVGQLFPNLAVIRGQHLFPGgKSLVIFEMASLQEIGLHSLTHIMNGKVHIDRNPSLCFVHSIDWTKIISTEDPTFIKSLKPENECP-VCPqainGKA--CPRNERNKNNNNNKYLCWNRNHCQKICTGCGKR-SCNDEGECCHPRCIGGC-GADTT-KCFACQEFVFSAgeddssKCVQMCPRNYLAYLERRCVTHSECVNMTRPIDFedsDSETtdliehpYKIHDGSCVLHCPPNYSGNYT-DHSCSKCNNTCRKECPGA----RIDSINLASQLRSCTHITGSVEIQIKGGNQVVKALQENLGMIEEIDDYLKVVRSFSLLNLNFFKSLRRIGGRNLESQRYSIIVLDNQNLQDLFDWSTHKdFKIDHGRLFFHFNPKLCLGKIEELRNKANLSA-STEMEVAQNSNGDKAACMMSKLNVTI-----------
>UniRef100_UPI001894D154 insulin-like growth factor 1 receptor n=1 Tax=Rhipicephalus sanguineus TaxID=34632 RepID=UPI001894D154
--ICGHIEVRNNVSRLvDQLGNCSVVEGSLMVMM-tRADDIWANLSFPYLTEITGFLFFYRAIGLQSLGRLFPNLAVIRGNQLFQNYALVVFEVETLLELGLSRLTDIQRGAVRIEKNPNLCHADTVDWNRIAPHAADvHHIVDNRDPSECA-PCP-EH--CPFRD--GRAGAGSRLCWNRERCQKVCPSACDRNhtSCDNEAgtRCCDPKCLGGCgagSERQLS-VCTVCLHYTYENGCVNTCPPNTYVFMERRCVDEAYC---RRQQATvegSNRTFIPFNGSCTLDCPPNYVRE---GQTCRPCRGICPKVCSSF----MVDSISTAQKLKGCTYINGSLIIQIRGGGNIMKELESSLDMIEEIRDFLKVTRSNQLISLNFLKKLRVIHGKVLDRTYYSLIVLDNQNLQLLWDWSSqpsNRtLTLNNGKVFFHINPKLCISRIEELKKHTTIKE-WSDHDVSPHTNGDRAACEVHKISAGL-----------
>UniRef100_A0A4U5PEU2 Recep_L_domain domain-containing protein n=1 Tax=Steinernema carpocapsae TaxID=34508 RepID=A0A4U5PEU2_STECR
-----------------------------------------------------------------------------------------------------------------------------------------------------------------------------------------------------------------------------------------------------------------------------------------------MNACVKCDGDCLRSCFGNY---AINSLSDAHDIRLCDVIQGNLVINLGTNIVTPRQLEQAFGRVRVVMGHMVVRFSSTFTTLEVFKNLREIGGQignqPLYRDRYALAVFENQNLRNAF----KPLSIKNGSIMFHNNRVLCYKRILEFQQKSDISAEITEIDVSKVSNGEKAICECHKKA--------------
>UniRef100_A0A087TYT4 Receptor protein-tyrosine kinase (Fragment) n=1 Tax=Stegodyphus mimosarum TaxID=407821 RepID=A0A087TYT4_STEMI
EVVCRNVDIRNNVGNFQKLENCTVIEGYLQIILIdkGRTEDYDGLSFPDLVEITGYFLLYRAFGMNSIGKIFPNLAVIRGNTLFHNYAFVVNEMYQLQEIGLSRLTDILRGSVRIEKNPGLCYVDTVDWDLIAkEGKGGHYISGNKKWEECPNTCPEPD----LCPKTVRNdAKSINLCWNSHNCQKICPLTCEQenSSCSDNFVCCHKECLGGCHGRSLS-DCAVCRHVVYEGRCLKKCPPGTFEFLGRRCVQEHECKNYTYDENYTEQNndkrvfWKAFMGQCREKCPPGYIEDDKDRHVCKECVGKCPKVCEGSV----VDNVGAIQNYYGCTYIKGSLEITIKGGSNVIRELEENMDKIEEIQGYLKVARSFPLVSLNFLKSLNTIHGENLDKKDYAFLVLDNQNLQELWDPKNRKqpLRILNGRIFFHFNSKLCPSKILELKKYAKTLE-WDDRDVSPSSNGDRIACDV------------------
>UniRef100_A0A132A9V3 Receptor protein-tyrosine kinase n=1 Tax=Sarcoptes scabiei TaxID=52283 RepID=A0A132A9V3_SARSC
EQVCESVDIRNSVSHFKKLANCTIIEGHLRIVLIdnGIAADYENIQFPMLREVTDYVLFFRVMGLQSLAKMFPNLSVIRGRKLLHNYAFVIYEMLHLQEIGLKNLTSILRGDIRIQKNPNLCFVDTIDWSRIAqSS----LISDNKDQNLC-PNCPEN------CPIVSARsSNgkkigdvFDRVCWTSDVCQKhACLDECESlnRTCSNTGSCCPEQCLGGCiadpLNPIEH-ICISCKNYVYDHRCFKSCPSDSYAFFDRRCLTENECNKLSTVSKK----YKAFMGECDYKCPVGHIEDPSNPHLCLECGENCPKICESSQ----ISNIAQAQQLKGCTVINGSLEIYINNqGAQIVKELEENLKDLVEITGFLKIARSFPLVTINFLKKLRIIRGQILEH---------NPNLQDLWTFKEDeflinnEkrIKILNGKIFVHINPKLCFVKIRNMIKYVDIVDLklpWDERDVSTHSNGDKVPCNV------------------
>UniRef100_A0A1E1X7L2 Receptor protein-tyrosine kinase (Fragment) n=1 Tax=Amblyomma aureolatum TaxID=187763 RepID=A0A1E1X7L2_9ACAR
--ICGHIEVRNRVSSLvTQLGNCSVIEGSLMVMLTr---DSWENVSFPHLTEITGFLFFYRTVGLQSLGRIFPNLAVIRGDELFRDYALVVYEVESLVELGLSRLTHIRRGAVRLEKNPNLCYADTVDWHRIApHSFDGHHLVDNQDPLEC-TPCPEH------CPFRDARvG-GSRLCWNRERCQKVCPAACDRnhTTCDNEagTRCCDPKCLGGCgagSERELS-VCTACLHYTYENSCVNTCPPNTYVFMGRRCVDETYCRRQQAQVENSARTFIAFNGTCMPECPPKYI---REGHTCRRCSGICPKVCSSFH----VDGISSAQKVKGCTHINGSLVIQIRGGGNIMKELESNLNTIEEIQDYLKVTRSNQLISLNFLKNLRVIHGRSLDRTHYALSVMDNQNLQLLWDWSSRpgNhtLTINNGKVFFHINPKLCMSHILELKNYSNVKE-WSEQEVSPHTNGDRAACDV------------------
>UniRef100_A0A7R8X1Z5 Hypothetical protein n=1 Tax=Darwinula stevensoni TaxID=69355 RepID=A0A7R8X1Z5_9CRUS
EMICPSLKITDSTVRSRQLDpflNCTIVDGHVWVVMTdtHRTfasspssphvSILANTSFKHLREIANHLFVYQNKALQTLSGLFPRLTVIRGQQLFHNFALLIYQNEYLQNIGLHQLTSVMEGPVRIERNPMLCYLNSIDWGVIApKR--NHFFAFALRSVEA----------------------GHVMILVHAVIKN------VWedVTISHL-QAVLPAGITGM---------------------KENVFLPALLFGKQRCITLEECMTMNPPLDGGPKSrrevklYKIWDGSCILDCPANTTEhcpteSGIPKPQCSPCNEKrCLKECKGNL----LDSVEKAKALHGCTYIAGQLEIQITAGDDVVSELEKNLDSIEGIRDYLKVARSGSLLSLNFLKHLRWIGGQVLEDGKYAIKVLDNPNLQQLWDWDKRGmnVTIEQGEISFTHNPKLCLSHIEAFWNRSQNVS--GSHTIPPlpegvdnTTNGDQAACNV------------------
>UniRef100_A0A0U2XIF1 Tyrosine-protein kinase receptor n=1 Tax=Tegillarca granosa TaxID=220873 RepID=A0A0U2XIF1_TEGGR
-TICTTRDVRNGIHSFKDLINCTVIEGNLKILLIdhATSKDFEDIRFPDLVEITDYMLLYRVYSLKTLRKMFPNLAVIRGHDLFFNFALVAFEMVDLEELGLVSLTVIERGAVRLEKNRNLCYVTTIDWSLIATGvkPEDNFIQDNKNPEECVNICPD------HCPLKDQngKSPAVRTCWTSEDCQKrlvpNCP-ACagRSgRYCynhAGRDLCCHQSCLGGCYGETRS-DCIACKNLIVTGNygdsrsmCRPDCDPGTFMYKKRRCLMRQDCLKM---KMKvIEAGHGPMAGRCVKTCPIDYMEDTADPRRCILCEKECPKECQA----VRIDSINEAQKLKGCTIVTGPLEIRILKGSNVGKELEENLGQIKEVLGHIWIHSSHALLSLNFFKSLEKIHGENL-YNGFSLLVNDNLNLQKLFPEEvENRLKILNGNMFFHFNRKLCLSKIRELEKKVEMNLSKANNDISDSTNGDQMPCYVTQLNLTILS---------
>UniRef100_A0A2T7NEB6 Tyrosine-protein kinase receptor n=1 Tax=Pomacea canaliculata TaxID=400727 RepID=A0A2T7NEB6_POMCA
-GACRSIDVRNSVDGLKKLENCTVIEGKLHILLIdhAEQKDYDKFRFPLLREITGHLLLYRVYGLKTLRHLFPNLTVIRGQDLFYNYALVAYEMPDLEEIGLISLTTIMRGAVRLTKNRRLCYVDTIDWSRIAVGlkTSDHHIQDNKDETKCVNYCPD------YCSSTTFQGKELRRCWTATHCQKnlEC--KCgSNmSACvDGGTECCHEYCVGGCHGKDRE-KCDVCRNVYYQKSCHPSCPPFTYMFMERRCLTENECLNLtrkgdkAPKWKLmAGNSTAQEPNRCLDECPTGYTAN-EQGTHCIRCNRSCPKECVG----RVVDSIEAAQTLKGCNKIQGPLEIQIMGGSSIGIELEESLGAIEEVTQYIKIVRSYALLSLHFFKSLRIINGEVLEHQHYSLIVMDNTNLQELFTEEvTKNLKVLNGLVSFHSNRKLCLQKIHSLVQDHLHINASS-NDISTTTNGDLMPCYITKLNLRVQK---------
>UniRef100_A0A6B9RFK4 Tyrosine-protein kinase receptor n=1 Tax=Sepia latimanus TaxID=34528 RepID=A0A6B9RFK4_SEPLA
-KLCPSIVIKNRVEQFSMLKDCTVIEGNLRILLLdyAKPEEYISLRFPKLVEITDYLLMYRAYGLKTLRHIFPNLAVIRGQELFYNYALVAFEMPDLEELGLSSLTVIQRGAVRFNKSPNLCYLQTIDWTKITSLap-DSHSIVDNKDPRECVDQCPH------GC----------KYCWNSKDCQNniDC--QCeNGkGFCQLNGSCCHENCLGGCTGPTAK-DCFACKNIYHDGECKKACPPLTYKFKNRRCLTEQECRSLkSPTWKLlDANMTANKTAICGRQCPAGYIEDIKDTNLCLKCKNRCPKSCPA----TVVNSITSVQTLKDCTEIRGGLILEHLTGL-IARELEANLGQIEEVVGSIKISNADGLISLAFFRNLKVIHGETLENDRYALYVRDNENLENLFRPEvERELVIKRGKVFFHDNRRLCQHKIRQLMNYTNLNISAHTDRDISPSNGDRIPCQTKNLNLTVVM---------
>UniRef100_A0A6J8BQ45 Tyrosine-protein kinase receptor n=1 Tax=Mytilus coruscus TaxID=42192 RepID=A0A6J8BQ45_MYTCO
-TICKNIDIRNKVENFDKLENCTVIEGSLSILLIegAKEEQYRQLSFPNLVEITDYLLLYRVYGLKTLANIFPNLSVIRGQRLFFNFAFVAFEMMDLEELGLIGLTVIERGAVRLEKNPMLCYIDTIDWTRIAKAvdRKDHFIKDNKKTAECVDMCPA------YCAATPKsefeNHREIKRCWTYNHCQKnlAC--FCGKdRFCiHNKTGCCSENCLGGCSGDSSM-DCDACKNVIFTDQresrCRNSCPGGTYMYKNRRCLLEKECLNL------------KLKLAVRADCPAGFTRDSLDNNRCIKCKDTCPKECSA----KKVDSVQAAQDLSGCTKIYGALEIRIMKGSNIQQELETNLGQITEINEYLWIHNSHALLSLNFFKKLRIIGGESL-VNGYALLVNDNEKLQTLFPKDvENNLTIKSGNLTFHYNRKLCVNLIKTFEKSIKMSKTAPiLNDISNSTNGDQAPCHVSTLNLTVFQ---------
>UniRef100_A0A6P7S4B8 Tyrosine-protein kinase receptor n=1 Tax=Octopus vulgaris TaxID=6645 RepID=A0A6P7S4B8_OCTVU
-ELCSSIEIKNKIENFKQLEHCSVIEGYLRIILLdyMKPEDYQNMRFPKLVEITDYLIMYRAYGLKTLRDLFPNLSVIRGQELFYNYALVAFEMPDLEEIGLSSLTVIQRGAVRFNKSPNLCYLETIDWSKITSEgsNEAHSIADNKDPRECVDQCPH------TC----------DHCWNSRECQKniDC--LCeNGkGYCQQNGSCCHENCLGGCRGPTAR-DCLACRHVYHDKECKRTCPPNTYKFKNRRCLTERECRSVAYNFKLlEANMTTNRTALCTEHCPVGYIENPDDPNRCLKCKARCPKKCPA----KEVKSISSIQSLKDCTEITGELILQHLNGV-LAQELEANLGQIEEVHNFIKITRSDGLVSLSSFKSLKVIHGKKLEDDRYALYLRDNENIEELFSKDvEKNLVIKRGKVFFHDNRRLCQHKIRELMNYTKLNASNHTEHDISTSNGDLIPCQTKNLNLTIIS---------
>UniRef100_R4IS90 Tyrosine-protein kinase receptor n=1 Tax=Pinctada fucata TaxID=50426 RepID=R4IS90_PINFU
-LICGDIDIRNDVKYFSQLENCTVIEGHLQILLIegATQEQYQQLEFPDLVEITDYFLLFRVYGLKTLSHIFPNLSVIRGQRLFFDFALVAYEMMDLEELGLWGLTSIERGAVRLEKNPLLCYIDTVDWTKIAVGikeSSDHFFKESKDVRECVNMCPR------NCTETTLDNRKARRCWTLKHCQRil----TCGNnINCasgmCDNGICCDHNCLGGCRGRTKR-DCVACKGVINVFNnqtvCAKQCLPGTYEYRKRRCLREEECIQT---NNKlVKANHTSDPGVCAQNCPSGYMESQTDNTTCVKCADRCPRGCPS----KRVDNVKSAQELKGCTVIEGHLEIRIKKGSNIGQELEENLGEIEEVKGHLWIHSSDALLSLNFFKRLRKIHGQALANQKFALLVNDNVNLQELFTEDvTNNLIISNGSIVFHYNRKLCLHKIMEFVDKVQMQNKSL-NDISKTTNGDHMPCKVSTLNLKVVR---------
>UniRef100_UPI00065B7244 putative molluscan insulin-related peptide(s) receptor n=1 Tax=Aplysia californica TaxID=6500 RepID=UPI00065B7244
-GVCSDMQIRNGVKNLEALTNCSVIQGSLHISLMdnVAPEEFEKYSFPELREITGHLMLYRVYGLRSLKHLFPNLAVIRGQNLFFNsYALVAFEMRDLEELGLVRLTAILKGAVHLSKNHKLCYVTAIDWERLAVGvePREHQFKENREDQLCPNYCRE------ECPSTKYNGISSRRCWTSEpgDCQKnlAC--NCAGgQPCGEDGTCCHPYCLGGCSGPSAS-DCFACKNVLFQGECHPVCPHGTYKLSDHSCLTDKQCLSLspvsgsggeESKSGPkLLEGSQGQPSLCVFDCPVGYKVDeskDQKIPRCVLCGGFCPKVCNS----TIVHSIEDSKRLFGCSKVSGNLDIQIMSGENIDKELTKNMGGIREVTGYIKIMRSYALLTLHFFKGLEIIGGEQLALNLYSLLVVDNSNLLEIFPQEqMNKMAIRKGRVSFHGNRKLCFGKISNFTAKVGVRPQLDskgiNVDISNTTNGDLIPCLHVPLNVVVTK---------
>UniRef100_UPI000B458061 insulin-like peptide receptor isoform X1 n=1 Tax=Mizuhopecten yessoensis TaxID=6573 RepID=UPI000B458061
-IICESIDIRNYVKNFKKkLANCTVIEGFLKIVLIekPKHGQYDLLSFPDLVEVTHYVLLYRVYGLRSLSQIFPNLAVIRGQDLFYFYSLVIYETIDMEDIGLIGLTTIERGAVRLELNPNLCYIDTIDWTKIVPSmqLSDHYFKGNKKITECVNVPPD------NCPVTTVDGKREPRSWNLHHCQKll----DCPSgSNCpsgtCFEGRCCDPKCLGGCYGPKPS-QCIACRNVIDSTQgyphCIDHCSPGTYKIHNRRCLLDKECMSM----SMyLVPFTNTTEAECAPYCPAGMTVN--NVSKCEKCPGRCPKVCPP----MRVDSVDAAQQLKGCTYIKGALEIRISSGSNIAVELEESLGQIEEVMTYVWIHASNALLSLNFFRSLRRIRGMTLYNAKYALMVNDNSNLENLFPEKtKNNLEILNGSMFFHFNRKLCYNKIMDLLSSVKMNSTAE-NDISKTNNGDQMPCVYEILNLTIFQ---------
>UniRef100_UPI00148AAE7B LOW QUALITY PROTEIN: insulin-like peptide receptor n=1 Tax=Crassostrea gigas TaxID=29159 RepID=UPI00148AAE7B
-MICEDVDIRNDVNAFAELENCTVIEGNLKILLIegASHQQYENLYFPDLVEITDFFLLYRVYGLKSLRHIFPNLSIIRGHKLFFNFALVVFELMDLEELGLIGLTTIRRGAVRFEKNPQLCYIDTIDWTKIAVGvqgMSEHYFKQNRIAKECVDVCPS------DCASTPViaptgevSKEVKKRCWTKSYCQKil----TCeGLnRPCqsgvCDNGKCCHPNCIGGCTGETDR-DCKVCKNVVSMINnqaiCQKQCLPGTYTLRRRRCLLEYECTDVi---HYKlVKNNQTGLPGDCVDKCLAGYLES-ADGRTCNKCADKCPKSCNG----KKLETAAQSQDMFGCTIIVNHLEIRITRGSNVAQELERNLGQIEEVQGYIWIHHSNTLLSLGFFKNLRKIHGKNSNSNNFSLLVHDNMNLQELFPENvQNNLEILNGNMFFHYNRKLCYNKIKSFESKVKMDNKSK-NDISDSSNGDQMPCTVTTLNLTVVK---------
>UniRef100_V3ZZ12 Tyrosine-protein kinase receptor (Fragment) n=1 Tax=Lottia gigantea TaxID=225164 RepID=V3ZZ12_LOTGI
---CTSKSIRNDVSKFKILENCTIIEGFLHIVLIerVMEADFAKLSFPKLVEITGHILLYRVDGLRTLRHIFPNLAVIRGQELFHNYAIAAYQMQDLEELGLVSLTAIKRGAVRLEKNSKLCYVDTIDWEKLAASdnWKDNVFSENKDEQECVNICPD------QCSRSKVKGKEAKRCWSSKDCQKglDCEKKCGKgIFCnDETGECCHNYCMGGCRGPRKE-DCLACKAVIYQGICEPRCNPETYKYMDRRCLLDKECMNMenhQKGEEWkIIRGDSGMEGKCIKECPNGYTKNvtTPNIRECTKCSAHCPKVCFG----RVIDSIDAAQTLTGCTSITGPLEIEIDGGSNIVVELEKSLGEIEEISHYIKITRSYPIISLHFFKKLKLIKGEKLDQTYYSLNIFDNPNLQELFSPEvTKNLRILNGKSKFNFNRKLCFYKIENFLNAVGLANTTDALDDVKSTNGDSIPCEVNTLNLSVQA---------
>UniRef100_A0A3G5BC96 Receptor protein-tyrosine kinase n=1 Tax=Sinonovacula constricta TaxID=98310 RepID=A0A3G5BC96_SINCO
-KVCGSMDIRNDPKNLaEKLTNCQVIEGPLKILLIdkGKPEDYRNLSFPDLVEITDFLLLYRVYGLKSLRDLFPNLAIIRGQNLFNDYALIVYEMPDMTELGLKSLTGILKGAVRLEKNPKLCFIETIDWHKLTqSvVMEDNYFKGNKDVKECVNWCPE------NCPRTLGFEQMVRRCWTISDCQKmlTCPENIPCssGMCDGN-HCCHSNCIGGCTGMLVT-QCKVCRDVIQvdgkgNTVCAPRCSAGTYKYKNRRCLLDKECTEFSDYRLSIPLKLVVnndisMPGECVDECPAGYKVSIKDNKTCELCVGKCPRVCDGK----DVKSIHDAETLKGCTIVSGPLVIRITGGKHVTQVLEDNLSQLEEVTDFVQIHQSYPLLNLHFLPKLTMIRGRTLHKKRLALEVYDNSNLKELFLEeVAKNLTIENGAVSFQFNRKLCYEKIMDFVKKVGIKDRIETNDIPQENNGDQTQCNISELKFDV-----------
>UniRef100_A0A7R9LJ45 Hypothetical protein n=1 Tax=Oppiella nova TaxID=334625 RepID=A0A7R9LJ45_9ACAR
-FVCGSVDIRNTVENFNKLKNCTVVEGHVQIVLLdnGTPKDYENLTFPALREITDYLLLFRAMGLPSLGKLFPNLSVIRGRNLFHDFALVVYEMLHLQQLGLRSLTHIVRGAVRVEKNPNLCFVETIDWDRIAkSAKNGHYIHGNKARKECpicSSQCPY------SSARTLDGkpigDQSGRLCWNSQSdyCQKlACNPVCEAmnVSCSRSGTCCDKNCLSGCSDDSQH-TCFACQKFFYKNKCQENCPKDTFEYLGRRCISEEECLQISAKYYNK-DTFLKpINGTCTADCPPGFSENSENKHTCDTCHGPCPKVCPAA----QVTNIASAQSLRGCTKINGSLEIQIQSGGgidrtdatNVIRELEENLQHLEEITGFLKVARSFPLITLNFLKKLRVIHGNQLERNEYSFLVLDNPNLQDLWSFddnsirgSEKPLTILKGKIFFHINPKLCYNKIEKMYKtYANItrhSPPWDTHDVSPHSNGDKVACEVQELNVQI-----------
>UniRef100_A0A1I8IDV6 Recep_L_domain domain-containing protein n=1 Tax=Macrostomum lignano TaxID=282301 RepID=A0A1I8IDV6_9PLAT
KICNSISMTMSPVGKAQTFFNCTAVDGNVVLSIId----MNGAVSFPHLREISGFLVLYRLRNLTTLAQLFPQLTVIRGLATHDNYALVIFDLPDLQDMALPNLRRIYRGGIRVESAPKLCYYRSVNFSAILSPG-YKTNFHNVPDKTlCRDVCPGDWKKEEASDRTKIV--YK------------------------------------------------------------------------------------------------------------------------------------------------------------------------------------------------------------------------------------------------------------------------------------------------------------------
>UniRef100_A0A401REV4 Recep_L_domain domain-containing protein n=1 Tax=Chiloscyllium punctatum TaxID=137246 RepID=A0A401REV4_CHIPU
------MDIRNHVSDLRQLENCTIIEGYLQILLIfnGKAEDFRALRFPKLTVITDYLLLYRVYGLETLRDLFPNLAVIRGINLFFNYALVIFEMIHLKEIGLYSLQNITRGAVRIEKNHDLCYLSTIDWSFILDPVENNYIDRNKQQSECGDVCPGTMEDQPLCIKTSVNNQYNYRCWNANHCQKEYL-LAVETgNLVEiwDQSLGNSWLLDLDFTNQVKGpFDQSRSLSCSDRYYLVAEV---------------------------------------------------------------------------------------------------------------------------------------------------------------------------------------------------------------------------------------------------
>UniRef100_A0A5C6PBI4 Insulin-like growth factor 1 receptor n=1 Tax=Takifugu flavidus TaxID=433684 RepID=A0A5C6PBI4_9TELE
EICSPGFDIRNDISELNRLENCTVVEGFLQILLMndktknINQELFRSLSFPKLTVITEYLLLFRVSGLDSLSTLFPSLTVIRGRNLFYNYALVIYEMPNLKDIGLYNLRNITRGAMRIEKNSELCYLDSVDWSLIMNAEFNNIINLNKKPKECDNVCPGIMvKDKPLCQRTSFNDNHEARCWTSNHCQKDQA-IC-GLKDGGsIEQQVLQRHTQWRLKPPCQEMS--------------------------------------------------------------------------------------------------------------------------------------------------------------------------------------------------------------------------------------------------------------------
>UniRef100_A0A1B6FCK7 Receptor protein-tyrosine kinase (Fragment) n=1 Tax=Cuerna arida TaxID=1464854 RepID=A0A1B6FCK7_9HEMI
-GVCQSLDIRNSVEQFSQLEGCQVIEGFLQIVLIdrADPSEYDNLTFPELREVTGYIMLYRVHGLRSLGKLFPNLSVIRGNELFSDYALVVFEMLHLQELGLSSLTDILRGGVYFVKNPMLCYIDTIDWDLIAKQSQSpglegkkgqmHFIRNNKRENECP-ICPRDCPLMVGSQ--------DnHLCWSPQHCQKVCPESCGKRSCDATGACCHENCLGGCHVNNAT-NCFACRGVLQDGHCMNSCPKGSYKYLNRRCISEEECYAMPKPRlvtQTNAAnnqdmelipdhPWKPFkeNMECILTCPAGYLEinNSNRSS-CKLCDGvdKCQKECTGGN----VDSIANAQRLRDCTYIKGSLEIQIRGGINVVKELEENLNKIEEISGYLKIVRSFQIMSLNFLKKLRVIHGNNLENGKYSLVVLDNQNLVELWDWEHKGrDfQIKRGRLFFHFNPKLCVDKITELKEL--AHLPDfTDLEVAQNSNGDKVACNVKELEVKVYK---------
>UniRef100_A0A1B6HZU1 Receptor protein-tyrosine kinase (Fragment) n=1 Tax=Homalodisca liturata TaxID=320908 RepID=A0A1B6HZU1_9HEMI
-LICSNINARNSAADLKQLEGCTVIEGFVKIVLMerTNETDFEPYTFPELREITDFLMVTRVRGLRSLGKLFPNLERIGGYRLMdsTNFALVVHEMWSLEDIGLKSLKEITKGSVIIYKNLGLCYAKTINWSLIQNKSDVskNYVAQNYDQANCP-PCP-------DCK--------DGLCWNGAHCQI----------QRMERPDCHFRCVGGCFNSGPS-GCYTCRGLLDSaGNCLDRCPPNTYEFLNRRCITREECITTPLYDEDDGSkyldNYLTCEDKCVMDCPAGYG-yNLGLTD-CHPCRGvKCERWCLGAH----VNSIETAKALSGCTHIAGSIKISIRSSnpKEVSTELKAHLGLIEKITGNLIVIRS-SVTDFNFLGNLISIEGENIPE-RNALVVMENQHLQKLWDWNVKQnLTILKGRLFFHHNPKLCLEHINKLLKVI-RYEHNvSNFEIGKESNGYKFSCyEVAIENITVTF---------
>UniRef100_A0A7R9FM24 Hypothetical protein n=1 Tax=Timema tahoe TaxID=61484 RepID=A0A7R9FM24_9NEOP
-YVCGNVDIRNSVETLEILRGCRVVEGFVHIVLIesRNETLFENVSFPELVEITCYLLVYRVFGLRSIGSLFPNLAVIRGYTLVMNYALIVFQNDRLQELGLWSLKSVLRGSVRIERNDALCFLDTVDWDVIVPHGENy-FSDNKELCPGRE-SCG------RNCT--------H--CWGVEHPER------CRADNKLKDKKCNELCIGDCSGPGPQ-QCLVCKKLLLGDVCVDSCPSHMFEYLGRLCVNETECTQMQPWPlTTDGTlagpwgpfngacvqtcpslkadskhdrPWWLFNGVCVQVCPTGYEErhSDDGKKICAPCVGRCPTRCQGEK----ITSIQMAQYYRGCTYVQGALSIQVTGR-HIMEELERSLGSIEEVENYIKIARSFPLISLSFLKNLRVVHGRELDQSKYAFVVYENQNLVELWNWTTKPrDfQIKNGSLFFHNNHKLCLSHIEELRTI--AKLPKfTNLEVAQESNGDKEACDIFTIKARVKI---------
>UniRef100_A0A0C9QS61 Tyrosine-protein kinase receptor n=1 Tax=Fopius arisanus TaxID=64838 RepID=A0A0C9QS61_9HYME
-GVCQSIDIRNHVDQFSRLRGCRVVEGFVQILLIdhANETAYINQTFPELIEITGYLVLYRVNGLKSIGRLFPNLAVIRGNSLFIDYALVAFEMMHLQEIGLHSLTDILRGGVRFEKNPALCYADTIDWNMILkDKDKEikdiAHIGGNKPRNGCP-VC------DRHCP-TRQTNKDETLCWNRQHCQKVCDKACGDRTCaaHDPSSCCHTSCLGGCTGgSSTQ-NCTVCKDVLVAGSCVKDCPSGTYKFMKRRCIQENECRKMKKPREAynniKYYPYKPFNNTCLIDCPPGFMEEeRDGKQTCKKCDGHCLKECSGA----NVDSIVSAQKLSGCTHIKGSLEIQIRGGKNIVQELEESLNMIEEIDGYLKIVRSFPLISLNFLKNLRSIKGQYLDNGKYTLAVLDNQNLQELWNWETHPgIKIGsidgDAKVFFHFNPKLCLQKIEALREKADLKE-FTDLEVAPNSNGDKVACNVTKLK--------------
>UniRef100_A0A6J0B898 Tyrosine-protein kinase receptor n=1 Tax=Neodiprion lecontei TaxID=441921 RepID=A0A6J0B898_NEOLC
-TVCQSVDVRNSVNQFSRLEGCRVVEGFVQILLIdhANDTSYANLTFPDLVEITGYLLLYRVNGLRSVGHLFPNLTVIRGHSLFINYALVAFEMMHLQEIGLHSLTNIGRGSVRFEKNPALCYVDTIDWDLIIgVGKGEHVISGNKPRNGCP-VC------EKHCP-TRSTKKDETLCWNRQYCQHVCDKSCGISACnnSMPGKCCHSSCLGSCTGTGSQ-DCAVCRDVIVdGNRCANSCPENTYMFLNRRCVQENECRKMKKPREAfdivKEHPYKPFNNTCVIECPPGYMDEeVNGKATCKKCDGLCLKECSGT----NVDSIASAQKLRGCTHITGSLEIQIRGGKNIVKELEDSLSMIEEIDGYLKIVRSFPLISLNFLKNLHTIHGKELESGKYTFVVLDNQNLQELWDMESHKsMRILanngPVKVFFHFNPKLCLDTIEKFRKGAGLPE-FSDLEVAPNSNGDKVACNVTKLH--------------
>UniRef100_UPI0006D50520 insulin-like receptor n=1 Tax=Microplitis demolitor TaxID=69319 RepID=UPI0006D50520
-EVCQSIDIRNSVTQFSRLKGCRVVEGFVQILLIdhADDSAYTNLTFPDLVEITGYLLLYRVNGLRSVGQLFPNLTVIRGHSLFINYALVAFEMMNLQEVGLYSLTDILRGSVRFEKNPMLCYVDTVDWDIIAkAGNGEHVIADNKLKNLCP-VC------EKHCP-LRLTKLDDNLCWNGQNCQKIC--KCGNGACNPSGECCNPLCLGGCTGQTAS-DCKICRDVILpDNKCAKQCPHNMYEFLNRRCIDEHKCRKMRKPLEAfgnvREFPYKPFNNSCVIECPAGYMDDeNNGKASCKKCDGACSKVCSGA----SVDSIASAQKLRGCTRIEGSLEIQIKGGKNMVKELEDNLNMIEIIDGYLKIVRSFPLISLNFLKNLKLINGSQLENDKYTLAVLDNQNLQELWDWDTHPpITIKskdgPAKIFFHFNPKLCIHNIEKLRDVANLSQ-FTDLEVAPNSNGDKVACNVTELK--------------
>UniRef100_UPI00143CF568 insulin-like receptor n=1 Tax=Belonocnema treatae TaxID=1159321 RepID=UPI00143CF568
-VVCQSIDIRNKVSELDRLRNCSVVEGFVQILLIdhANDSAYTNRTFPKLVEITDYLVLYRVNGLKSIGHLFPNLSVIRGNSLFINYALVAFEMMHLQEIGLHSLTAILRGSVRFEKNPALCYADTIDWDIIAkAGKGEHVISGNKAKNGCP-IC------ERNCP-KREMNQFEHLCWNREHCQKIC-PNCGDGSCMSDGQCCDRACLGGCTGTTVN-DCIACKNVMLGTLCVDSCPNNTFSFMDRRCITEDECRTEKRPRESnlnKEYPFKPFQNVCRSDCPVGYMDDeSSNLTTCKKCNGPCQKECAGA----NIDSIASAQKLRGCTHITGSLEIQIRGGKNIVKEMEDSLSTIEEIDGYLKIVRSFPLISLNFLKNLKIIRGNENENEK-SLIVLDNQNLQELWEWKTKKsIKILyknsaPGKVFFHFNPKLCLQKIEKLREVANLDP-FTDLEVAPNSNGDKNACNVTELL--------------
>UniRef100_A0A075IFK1 Tyrosine-protein kinase receptor n=1 Tax=Monopterus albus TaxID=43700 RepID=A0A075IFK1_MONAL
-------------------------------------------------MITDYLLLFRVSGLDSL--IFPNLTVIRGRNLFYNYALVIFEMTSLKDIGLYNLRNITRGAIRIEKNPELCYLDSIDWSLIMDAEFNNYIAGNKQAKECSDVCPGIMENNPQCRKTIFNNNYNYRCWSSNHCQKVTFNGL-NTTCIQmdgHRNTVYAAFIMLCWLDKRNVTSEQC-NIWSEKTEKHEC------------V-------------SGQMYKAQRGIRLSNLSPGNYSvRVRATSLAGNGSWTHALDLYVAE----RYESILYAVIFVPVAII---ILICLLAA---------------------------------------------------------------------------------------------------------------------------------------------
>UniRef100_A0A0M5J4I4 Receptor protein-tyrosine kinase n=1 Tax=Drosophila busckii TaxID=30019 RepID=A0A0M5J4I4_DROBS
QTPCKSIDVRNKIANMEKLANCTVIEGFLMITLINDAD-KLNRSYPLLTEVTGYVIVFRVQNLKSLSDIFPNLNVIRGNILFEGYALIFYSNRDMQNIGLGNLRAISNGGVRIEKNYYLCYVHTVNWRQILpANatDADIVIKYNRNKDECN-QCPSETE-SGTCREQND---GRRYCWSSKACQTICPARCRRN-CIDENTCCDENCLGSCSRATanGASNCISCRNVSMAHqgneHCIDACPTGTFLYE-QRCITAAQCENLdMIFVNTKEVKLVHNNGKCTTRCDKGFaVSS---NHTCQKCDGRCERWCEGGV----IDSLVQAKEYQGCTIIGnrkG-LTISVKRgGSHMLEALTNGLGWVHTINTYLKVHLTYGLVSLDFFQSLRTIRGITPLEDLYALYVLENNDLDHIWAPNQ-SVTIGNASVFFHFNPKLCIEKINQLLPMVaSKPKEFNKNEVAEDSNGNKGTCNTKWLNVTVDP---------
>UniRef100_A0A0P8XY38 Receptor protein-tyrosine kinase n=1 Tax=Drosophila ananassae TaxID=7217 RepID=A0A0P8XY38_DROAN
EYPCKSMDIRNTADSVNYLANCTKIEGFLLISLIDAPQ-IITGTFPLLTEVTEFIIVYRVWGLESLAQLFPNLSVIRGNALFDGYSLMVHSNPNLKYVGLTKLRSITNGGVRIEKNANLCYANTIDWLHIMaDNaTAWDVAVVNGDLSSCE-ACPVKSRSggsddtgi--SCKQYPG---KKSYCWNSNSCQTICPERCRDN-CIDENTCCSKSCLAGCVRDSnGNESCIRCRHVSVNNTCVDSCPPNYFRYE-QRCVTAEMCLKMGTKFENAELPLVPFQGVCSTRCPLGYELK---NKTCVKCINSCEKECPATL----IDSLVRAREFHGCTVINGgkdmPLTISIKRegDSHVMEALEYGFSAVHTIKGSLKVHLTYGLTSLRFFQSLREITGETLQDDLFALYVLENNDLEEIWAPNQ-TVFIRNGGVFFHFNRRLCVATINTLLPMLaSKPPFFNKSDVATDSNGNRGTCGTSPLQARVVR---------
>UniRef100_A0A1I8N6N7 Tyrosine-protein kinase receptor n=1 Tax=Musca domestica TaxID=7370 RepID=A0A1I8N6N7_MUSDO
ETVCKSLDIRNSPAQLRQLANCTVIEGFLLITLINTRNYlPFNETFPMLVEVTDFIIIYQVGYLRSLSQIFPNLSIIRGRTNFEGYALFISSNSHLEDLGLSKLTMIGSG-VRIEKNKMLCFVHTIDWSQIVvSNTTEVYIGANRDPIECP-SCPGDLDNspnNPGCRLHH----GRRNCWDVKQCQKICPQRCRHN-CYDENTCCHEKCLGGCSPD-NINECLVCRKYSYNMtTCVDSCPEGMLYFmD-RRCMFEDECIRIgSIYEDSKATPLIPFQGNCTVKCPENYVKE---NMTCVPCIGECIKKCQGTI----IDGASRAKEYNGCNYIEGSLIITIKRASQINADLIYGLSSIRTISGSLTIQGTVGLLNLKFLQNLKTIKGENLFDKKYALYVLDNNDLEYLWDKEQ-NVTIENGKVYFHFNPKLCVSTIKDLLlPTLnQ--KDFDVTEVALDSNGLRGSCNSTTLEVKTLR---------
>UniRef100_A0A1I8PUE2 Tyrosine-protein kinase receptor n=1 Tax=Stomoxys calcitrans TaxID=35570 RepID=A0A1I8PUE2_STOCA
ETVCKSLDIRNSPSEMKQLANCTVIEGFLLINLINCGSFeDYTETFPLLTEVTDFIIVYQVYYLRSLGQIFPNLRIIRGRTNFEGYGLLVYLNSHLEELALPKLTMIGSG-VRIDRNVMLCFVKTIDWTQIVrSNSSEIYVDNNRDPIECP-SCPGDQWDvssiSPndlNCKPHH----GRRNCWNSKHCQTICPERCRHN-CLNEHTCCNEKCLGGCSPN-DVNECLVCSKYAMNDTCVDKCPEGLLYFmD-RRCLPQEECLRLgSVFEDNSPNTLVSFNGNCTMKCPENHy--kV---NRTCLPCIGECIKRCPGGL----IDGAARAKEFTGCHIIEGDLTIIIKRASQIRNELEKGLEKIRVIRDFLKIQGTFGLSDLRFLKNLKTIQGKRVFDGKYALYVLENTDLEKIWNENQ-TVQIENGTVYFHFNPKLCLDEIHALLPSLrN-QTQFNNTEVAEDSNGSKGSCNTTELNVIISK---------
>UniRef100_A0A1W4VZC4 Receptor protein-tyrosine kinase n=1 Tax=Drosophila ficusphila TaxID=30025 RepID=A0A1W4VZC4_DROFC
IQPCKSLDIRNLVSGFSQLENCTVIEGFLLINLINDAS-PLNRSFPKLTEVTEFVVVYRVTGLHSLSKVFPNLSIIRGVKLIDGYALVVYSNMDLTDLGLPRLRAVTRGGIRIERNRKMCYDRTIDWLPIMsSNatQSQVVLLENAKPQECeeS-KCPGELRYieghdsmavggepNVSCREYGD---HKRFCWDSKVCQTFCPEKCRNN-CLDEDTCCSNDCLGGCVRDQnGKESCIGCRNFSLNNVCVDSCPKDYYIYD-SRCVTWNECIRLVKFDAGKELPGIPYEGQCAQRCPPGFMEQ---EHTCVPCPgGKCEKPCKASL----IDSLERARELNGCTSIYGntALTISIKResGAHVMEELEFGLGAIHTIETSLMVHLTYGLKSLRFFQSLTEIRGESNDTENFALYVLENRDLEELWNPNQ-TVFIRNGGVFFHFNPKLCVSTINKLLPMLaSKPTSFDKRDVAIDSNGNRGSCGTAVLNVTLGT---------
>UniRef100_A0A6J2TA92 Tyrosine-protein kinase receptor n=1 Tax=Drosophila lebanonensis TaxID=7225 RepID=A0A6J2TA92_DROLE
ETTCKSLDIRNYASEFKQLANCTIIEGFLLITLINDAS-PLNETFPLLTEVTEYIIVYRVNNLFSLSQIFPNLSVIRGNTLFEGYALVVYQNRDLQDIGLSRLRAIASGGVRLERNMALCFATTVDWTNIVsRNttEDEIVVRINRNPEECP-KCPGDSKGtdakdSIVCKEYGS---SKRYCWNKKACQTICPERCRNN-CIDEHTCCNESCLGGCINT--PSQCTSCRHYSIHNnTCIDECPPNYFKYG-RRCITAKMCEDIgYKYEGSKQFRLVHFNGTCTVRCPPGFNVR---NSTCVSCGDKCEKVCEGLT----IDSLERAKDLNGCTQIGtreG-LTIAIKRgGTQMMGALEFGLKSVHTINTFLKVHLTYGLSSLSFFKSLRVIRGVRPFEGRFALYVLDNNDLEEIWAPNQ-TVQILNGSVFFHFNSKLCYETIDKLRPMLaSKPTQFNKNEVAVDSNGNKGACHTVKLKIDRVQ---------
>UniRef100_A0A6P4GWZ3 Receptor protein-tyrosine kinase n=1 Tax=Drosophila takahashii TaxID=29030 RepID=A0A6P4GWZ3_DROTK
TNICKSIDIRNFVSSFNMLENCTIIEGFLLVNMINDAL-PLNRSFPKLVEITQFLVVYRVTGLHSLSKVFPNLRVIRGHNNLEGYTLAVHSNADLMDIGLPRLRSITGGDVRIERNHKLCFERTVDWQNLMpENgnQSQVVMRENSKDCELS-KCPAEFRMgenhdstsadgelIAGCPERN----GQRYCWDSKVCQTFCPAECRDN-CFDEKSCCHKDCLGGCTRDRnGKETCISCRNVSLNNVCIETCPTGYFRFD-SRCVTAKECRTLSKLIDGKELNGMPFQGECTPLCPPAYqkkvv--aG---EDTCEACPgGACEKVCPAGL----IDGFNRAREFHGCNILTGpdPLTISIKRerSANVIETLEFGLSAVRKIESSLMVHLTYGLTSLKFFKSLTEISGDpLKDKDKFALYVLENRDLEELWAPNQ-TVHIRRGGVFFHFNPKLCVSTINKLLPMLaSKPQSFDKRDVATDSNGNRGSCGTEELTVALQS---------
>UniRef100_A0A6P4J4G4 Receptor protein-tyrosine kinase n=1 Tax=Drosophila kikkawai TaxID=30033 RepID=A0A6P4J4G4_DROKI
ETTCKSMDIRNFAANFYLLENCTTIEGFLLITLMSNVTINLNHSFPLLKEVTDFIVVFRVNGLHSLSQIFPNLNVIRGNNLFDGYSFIVYSNPDLVNLGLPNLRSISHGGVRIEKNRVLCYVETIDWLHLMaENatQSEVVLQMNAKEKDCP-KCAEEIKVsgegqdttalsvpvHSlGCPEQEN---HKRYCWDSKHCQTMCPKECRNN-CIDKDTCCNKACLG-CTLDSnGTERCISCRFLSINNTnCVDTCPPGLFQYD-KRCITAEECIQIGTRFDSGDKPLAPFAGQCTTRCPKGYSIE---NHRCIKCKdGKCERVCQAGI----IESLDRAKVYEGCTVIGGnstePLVISIKRegDAHVMDTLELYLGQIRTIKTSLKVHLTFGLTSLRFFKSLTEIVGDpPMDKNQYALYVLENNDLEEIWGPNQ-TVYIRNGGVFFHFNQKLCVSTINKLLPMLaSKPQSFNNSEVATDSNGSRGSCGTLPLNVSVSH---------
>UniRef100_A0A6P5UUM3 Receptor protein-tyrosine kinase n=1 Tax=Drosophila obscura TaxID=7282 RepID=A0A6P5UUM3_DROOB
ERTCKSMDIRNTAREFSQLSNCTIIEGFLLITLINDAD-HLNESYPQLTEVTEYVLVYRVNNLVSLSKVFPNLSVIRGNILFDGYALVVYSNRDLQDLGLSKLRAIANGGVRIEKNPTLCFVHTVNWLHIMaENatKSEVVLQTNRNEATCP-KCPGEIKGgdvqdmngsnggePSvSCPEDAD---HKRYCWDTKSCQTICPKECRNN-CIDEQHCCNKACLGGCIKDKnGHNGqnvCISCRYLSIYNTtCVDTCPEGFYRYD-RRCITAEMCEQIGTKYETKEMPLAHYNGQCTTRCPKGYQME---NSTCVKCQGQCEKTCEGEL----IDSLVRARDFHGCTRIGPnnGLTISIKRegRSHIMEALEFGLASVHTIDTYLKVHLTYGLTSLRFFKALREIRGAPMLENLYALYVLENNDLEEIWGPNQ-TVYIRNGGVFFHFNRKLCVSTINELRPMMaSKPESFNKSEVATDSNGNRGSCGTAKILVTVDG---------
>UniRef100_A0A6P8ZF77 Receptor protein-tyrosine kinase n=1 Tax=Drosophila albomicans TaxID=7291 RepID=A0A6P8ZF77_DROAB
ETYCKSMDLRNTPALLNSLENCTIVEGFLLITLM-DIA-NYTTSFPLLTEITGYLVFYRMSHLYSLSQLFPNLSVIRGNVRFESYALVVYSNPDLEDLSLTNLRAITNGGVRIEKNPKLCFVTTVNWDKILsLNatKDAVVLKNNNNELECL-RCPGE---nsiiaqsdAPECRYGSD---NKSYCWNSHACQIICPPECPHN-CMDRNTCCNENCIGSCTAPGVTGACTACRHVSIHNeICSDKCEEGTYVYE-QRCITAEMCDKIgKKYVDNKELDVIRDKGRCTTICDADSypDPK---THSCVKCNGPCEKRCDGIM----IDSALRAKELQGCTIIDkhG-LVITIKRgGPHILEELEAGLGRIHTINTYLKIHLTYELPSLSFFKNLREIKGQKTIDDRYALYVLENRDLEGIWAENQ-NVSI-NGSIFFHFNPKLCLDKIDALKPFLpGKPETFNKNEVAEDSNGDKGICNTLSFNVSLAM---------
>UniRef100_B4N8K5 Receptor protein-tyrosine kinase n=1 Tax=Drosophila willistoni TaxID=7260 RepID=B4N8K5_DROWI
ETMCKSMDIRNYATNFNQLTNCTIIEGFLLITLINDAH-LLNTTYPLLTEVTEYIIVYRVNNLLSLSQIFPNLSVIRGNSLFDGYALVVYQNRDLQDIGLSKLRAIANGAVRFEKNLSLCFLTTVDWSQIIsKNSSEMVSIENRNPTLCP-KCPGEIRLsddgansgsteadpLS-CKKHTD---GKRYCWGSRSCQSFCPKECPDN-CYDEHTCCNKACLGGCVRDKnGSLGCISCRYVSIHNNtCLNECPKDYFLYG-RRCITAEMCRSIgTKYESTKELKLMHFDGQCTTRCPKGFQIeeT---TNTCVPCNGTCEKRCEGGQ----IESGGRAREFYGCTKIGItnGLVISIKRgGPHIMEDLEYGLAKVHTIETYLKVHLTYGLSTLAFFKSLRQIRGNVTFEHRYALYVLENNELEEIWAPNQ-TVEIANGSVFFHFNPKLCMKTIKTLLPMLpSKPTSFEKTEVAGDSNGNKGSCNTTVLNVKIKS---------
>UniRef100_B4R0E3 Receptor protein-tyrosine kinase n=1 Tax=Drosophila simulans TaxID=7240 RepID=B4R0E3_DROSI
VKPCKSMDIRNMVSHFNQLENCTVIEGFLLIDLINDAS-PLNRSFPKLTEVTDYIIIYRVTGLHSLSKIFPNLSVIRGNKLFDGYALVVYSNFDLMDLGLHKLRSITRGGVRIEKNHKLCYDRTIDWLEILaENeTQLVVLTENGKEKECrlS-KCPGEIRIeeghdstaiegelNASCQLHN----NRRLCWNSKLCQTKCPEKCRNN-CIDEHTCCSQDCLGGCVIDKhGNESCISCRNVSFNNICMDSCPKGYFQFD-SRCVTANECTTLTKFETNSVYSGIPYNGQCITHCPTGYQKseN---KRMCEPCPgGKCDKECSSGL----IDSLERAREFHGCTIITGtePLTISIKResGAHVMDELKYGLAAVHKIQSSLMVHLTYGLKSLKFFQSLTEISGDpPMDADKYALYVLDNRDLDELWGPNQ-TVFIRKGGVFFHFNPKLCVSTINQLLPMLaSKPKFFEKSDVGADSNGNRGSCGTAVLNVTLQS---------
>UniRef100_UPI0007E6A501 insulin-like receptor n=1 Tax=Drosophila elegans TaxID=30023 RepID=UPI0007E6A501
VIPCKSMDIKNLASNFNQLENCTVIEGFLLIDLINDVS-PLNKSFPRLTEVTEFVIIYHVSGLHSLSKIFPNLSLIRGLKLFDGYAFIVYSNMDLTDLGLTKLRSIANGGVRIEKNQKLCFDKTIDWQHIMsENdsQFQVVLLENAKPQDCkdT-KCPGEVRIgedqnsnggelHASCREYSS--NQTRFCWDSKSCQTICPAECRNN-CIDEHTCCHKDCLGGCIRDRnGIERCIGCRNVSFNNICVETCPKNFYRYE-SRCITAEECLKKSKVESEQEFPSVPYEGKCTHRCPTGYQIA---NYTCVPCPgGKCEKRCPAEL----IDSLERARKFHGCTILTGkgALIISIKResGAHVMQELTNSLSAVHRIESSLMVHLTYGLKSLKFFQSLTEISGQwLTDKEKFALYVLENRDLEELWNPNQ-TVFIRNGGVFFHFNPKLCVSTINKLLPMLaSKPEFFDKRDVATDSNGNRGSCGTGILNVTAQS---------
>UniRef100_UPI0007E7ABC2 insulin-like receptor n=1 Tax=Drosophila eugracilis TaxID=29029 RepID=UPI0007E7ABC2
VQPCKSIDVRNVPSAFSQLENCTVIEGFLLINLISDAS-PLNRSFPKLTEVTEFVVVYRVTGLHSLSKVFPNLSVIRGLKLIDGYAFVVYSNMDLMDLGLPRLRFVGVGGIRIERNHKLCFDRTVHWQNIIaENlnKSQVVLAENGKEEECklS-RCPGEIRIgdshdstavegelNASCPLLD----NKRLCWDSKICQTICPEKCRNN-CIDEHTCCSDACLGGCIRDRnGKETCISCRNVSCNNICMDSCPAGYYRYD-SRCVTAHECLNLSKFDPSGEHFGVTFDGQCVTQCPLGYKKseN---KTTCEACPgGKCEKECPSNL----IDSLERARDFHGCTIITGdePLTISIKResGANVMEELVHGLGAIHKITSSLMVHLTYGLKSLKFFQSLTEISGDpPMDANKFALYVLENRDLEELWGPNQ-TVFIRNGGVFFHFNPKLCVSTINRLLPMLaSKPQFFDKRDVATDSNGNRGSCGTAVLNVTVQS---------
>UniRef100_UPI000C86EAFA insulin-like receptor isoform X2 n=1 Tax=Drosophila grimshawi TaxID=7222 RepID=UPI000C86EAFA
EIPCKSMDIRNNISELSQLANCTVIEGFLLITLINDAD-KLNQTYPMLTEVTGYILVYRVYNLLSLSKIFPNLSVIRGNILFESYALVVYQNRDLTDIGLTKLRAITNGGVRIERNTYLCFVKTVNWRQIVsKNvtDSDIVLKFNRNEAECA-SCLGEMKGndmlensmadag--ACREYPD---KKRYCWSSVACQTICPKECPYN-CIDDQHCCNESCLGSC-NS-NLGECTACRNVSIDGQCINQCPNGYFLYE-QRCITAEMCEQIgNKYESNKEQQLVHYNGKCTTRCDKGYKKT---ENTCKKCNGTCELTCKGNI----IESVERAKEFHGCTVIDqkG-LTITVKRgGTHMMEALKFGLESIHTINTYLKVHLTYGLTSLDFFKSLRTIRGNKLIEGRYAFYVLENQDLETIWAENQ-TVSITTGSVFFHFNPKLCLETIEKLKPMLpGKPDKFNKNEVAEDSNGSKASCNTINLDVKVNA---------
>UniRef100_UPI0013965FA4 insulin-like receptor n=1 Tax=Drosophila virilis TaxID=7244 RepID=UPI0013965FA4
EMPCKSMDIRNNISELSQLANCTIIEGFLLITLINDAD-KLNTTYPLLTEVTGYIIVYRVHNLISLSQIFPNLSVIRGNILFESYAFIVYQNKDLLDIGLSNLRAITNGGVRIEKNYYLCFVKTVNWQKIVsKNatESDIVLKFNRNEAECA-RCPGETNGddtqdstmtdaseLPVCKVHPD---NKRYCWSNRACQTICPKECPYN-CIDENTCCNDSCLGSCSKP-VLGDCVACRNVSIHGgNCINQCPDGYFLYE-QRCITAEMCERMgTKYESSKEMKLVHYNGKCTTRCEKGYSAM---NNTCQKCNGTCQKLCQGGI----IDSLVRAKEFHGCTVIGndG-LTISIKRgGPHMVDALVSGLGMVHTINSYLKVHLTYGLTTLDFFKSLRHIKGDNLLESRYALYVLENRDLEAIWAENQ-TVSISKGSIFFHFNPKLCIETIDKLRPMLpGKPEKFNKNEVAEDSNGNKGTCNTILLKVNINK---------
>UniRef100_UPI00148DE503 insulin-like receptor n=1 Tax=Drosophila innubila TaxID=198719 RepID=UPI00148DE503
EMPCKSMDIRNNISQLNQLANCTVIEGFLLISLINDAD-KLNRTYPLLTEVTGYIVVYRVTNLISLSQIFPNLTIIRGNSLFESYALVVYSNRDLQDIGLTNLRTISHGGIRIEKNEYLCFIKTVNWMKILpANatEADVVLKNNRRDAECP-RCPGESKGngeldsgtndqndAALCPEYTD---GNRYCWNSKECQKFCPKQCPHN-CFDEHTCCNESCLGSCTKP-LVGSCIACRNVSIDNgTCVNHCREGFFLYE-NRCITAEMCEKIgKKYVNNMEMPLVHYKGECTTFCDKGYAQM---NSTCQKCDGICEKECQGGV----IDSATRVKEFYGCTLIGtgG-LTISIKRgGPHMIEALEHGLGAVHTITSFLRVHLTYELTSLDFLKSLRTIGGNETVDGRYVLYVLENRDLESLWAENQ-TVQI-NGSVFFHFNPKLCVETIDKLKPMLpNNPLKFNKNEVAEDSNGDKGKCNTKWLNVEIAA---------
>UniRef100_UPI0018A19380 insulin-like receptor n=1 Tax=Drosophila subpulchrella TaxID=1486046 RepID=UPI0018A19380
IKPCKSIDIRNTASHFNQLENCTIIEGFLLINLINDAG-PLNRSFPDLTEVTDFIVVYRVTGLHSLSQVFPNLNVIRGHSLLDGYALIVFSNADLMDLGLPRLRSITNGAIRIERNHKLCFERTIDWENIIgnENQSQIILSEN--SNECqlS-KCPGELRMgsshdstaverelGPRCPERN----KQRLCWDSKNCQTICPAECKNN-CIDEKTCCHKDCLG-CVRDKnGKESCISCRNVSLNNVCMDACPIGYFRFD-SRCVTERECTNLTKFEKGKELSGIPFHGNCMVRCPPGYKQvdT---KVLCEPCPgGRCDKECAPGL----IDSLQRAREYLGCTIITGedPLTISIKResGVHVMDELEKNLGAIHKIQSSLMVHLTYGLKSLKFFKSLTEISGNpPMESKRFALYVLDNRDLEELWPQNQ-TVFIRNGGVFFHFNQKLCVSTINRLLPMLaSKPQSFDKRDVATDSNGNRGSCGTEVLTVTTTS---------
>UniRef100_UPI0018A818A6 insulin-like receptor n=1 Tax=Lucilia sericata TaxID=13632 RepID=UPI0018A818A6
EHVCKSLDIRNSASQFRQVENCTVIEGFLLITLLNGNSLeYYNETFPLLTEVTDYIIVYQVHYLRSIGRIFPNLSVIRGRVLFEGYALIVYSNSHLEELGLTKLTTISRGGVRIEKNVMLCFVNSIDWTQIVSNTTDIVIEYNRDTIECP-ACPGDQWNggdsnagtkELACKEHH----GRRHCWNSKSCQKICPKRCQHN-CVDENTCCNEACLGGCSPN-NLNECISCRNFSIYNtTCIDKCPDNFYKYlD-RRCLTAESCNIIgTKYENNRQEVLVAYEGSCSTVCPEGYTKV---NMTCVECGDKCTKKCQGSL----IDSAARAREFHGCTHIV-qsPLMINIKRgGRHLMEDLAYGLSSIVTIETALKVQGTYGVFDLKFFKNLQNIEGEKLIEDKYALYVLENTDIETIWNLNQ-TVQILRGTVYFHFNPKLCLSEINALLPMVkQakkNVTSFDKIEVSEDSNGVKGSCNTTLLNITVAK---------
>UniRef100_UPI0018CC8335 insulin-like receptor n=1 Tax=Teleopsis dalmanni TaxID=139649 RepID=UPI0018CC8335
ETVCKSLDLRNSPSEFRQLENCTVIEGFLLMTLVLPKSQeEFTETYPLLTEVTEFIIVYRIHNLRSLSQIFPNLSIIRGRELFDGaYALVVYSNPHLEDLGLSKLTTISRGGVRIENNVRLCFVETIDWSLILTNSTEISIKTNHNKDECP-QCPGDIRNnqesgskDLICKEHN----GRRHCWNNKACQKICPAECPNN-CRDEKTCCNKACLGGCAAN-DLNVCLACREYSIYNnTCTDRCPKNYYSYlD-RRCLTAESCSHIgTKFENNKQETLVPYNGTCTTRCPDRYVKV---NGTCKVCGDKCVKKCGGGL----IDSVARAKEMHGCTHITseG-LTISIKRgGRYLMEDLEFGLSSIEEIDYYLKVQGTFGMFSLKFFKNLKRIRGTKLLEDKFALYVLENSDLETIWGPNK-TVYIDNGRVFFHFNPKLCYDEIDMLRPMLk-NNATFDKNEVATDSNGSKGSCNTTFLNATVFK---------
>UniRef100_A0A667FQS3 Insulin receptor n=1 Tax=Lynx canadensis TaxID=61383 RepID=A0A667FQS3_LYNCA
-EVCPGMDIRNNLTRLHELANCSVIEGHLQILLMfkTRPEDFRDLSFPKLVMITDYLLLFRVYGLESLKDLFPNLTVIRGSRLFFNYALVIFEMVHLKELGLYSLMNITRGSVRIEKNNELCYLATIDWSRILDSVEDNYIVLNKDDNeECGDICPGTAKGKTNCPATVINGQFVERCWTHGHCQK-----------GFLHFITAGGLSVAERPFDGLLETmlgRCHNRHVWSQSSQPPVPQDKLPPRTDthvGCGHKGLTSLAKCLCPTrarrTCHPSCVLLSL-LP-----------------------------------------------------------------------------------------------------------------------------------------------------------------------------------------------------------
>UniRef100_A0A6L2PSP0 Receptor protein-tyrosine kinase (Fragment) n=1 Tax=Coptotermes formosanus TaxID=36987 RepID=A0A6L2PSP0_COPFO
--------------------------------------------------------------------------------------------------------------------------------------MAVLTPGTPVGeRLDP-AGGVDTAVAkrnivsfsEIEPMSK---LARFICCANDVA--VCPDSCGNSSCMSDGQCCHESCLGGCTGPGSE-DCLVCRDVVFENRCLKHCPPETYKYLNRRCIREDECRNMTRPRERTYDLrpkpYKPFNNSCILECPAGYVENTSAPYSCVPCSGSCRKECQGV----NVDSIATAQKMRGCTYIKGSLEIQIRGGKNIVKELEENLSMLEEIEGYLKIVRSFPLVSLNFLRRLRVIHGKKLDSGKYSFVLLDNQNLQELWDWNARSEnlSILEGRLFFHFNPKLCFYKIEKLKQVAHLQNF-TDLEVAANSNGDKVACNVTMLHARVA----------
>UniRef100_A0A6P8YYT1 Receptor protein-tyrosine kinase n=1 Tax=Thrips palmi TaxID=161013 RepID=A0A6P8YYT1_THRPL
--------------------------------------------------------------------MFPNLVVIRGYVLMRNYALVIYEMNDLNDIGLISLMSIKRGSIRIEKNPVLCYVDTVDWSYISHDGEGHFIKGNKNGRECPRKCPDRCPKAsissakatGLRPTTP---H---LCWTDSHCQKMCAPECGKAGCLPSGECCSKQCLGGCTGTSST-DCISCKEVKNMNFCAEKCPSPLTKFLDRRCVTDQECRSMVAPKDFQGSGdvkfpWRPFNDSCILDCPPGYSEKKipgggpgnRDTFTCEKCKGICEKECEAS----HVDNIAATQLLKGCTVIKNSLEIQIRGGKNLVKEVEENLQSIREINGYLKIVRSSPLVSLNFLRNLQVIHGNVLD-GQYSLSVLDNQNLQKLWDWSPNSTfAIKKGQVFFHLNPLLCPQEIEALRNKTG------RLELVKGSNGDKVACDMDVLNVTVS----------
>UniRef100_T1D5Z9 Receptor protein-tyrosine kinase (Fragment) n=1 Tax=Psorophora albipes TaxID=869069 RepID=T1D5Z9_9DIPT
--------------------------------------------FPLLTEITQYLLLFRVNGLKSLRKLFPNLAVIRGEALVTNYAIVIYELMHIEEIGLTSLTSIDRGGVRIEKNPKLCFANTIDWKRIISNESDIFIKDNQKDNVCP-ICPNETEIIlpngsnytQKCPLAP---VlsgykenKKTLCWNARQCQNICPDRCPKS-CTPTGECCDDSCIGGCSGRNLR-DCTVCRHLSidpgFDRQCVTKCSNGTYKY-HTRCVTEDQCYKIAKPISLDSHGelppfpFIPHNGSCLLECPPDHEMKVdNGRRMCKKCpKGTCPKRCPGS----NIDNIQSAQALKGCEIIEGSLEIQLRsrGGENIVKELERFLSNIIEIQGYLKVVRSYPLLSLGFFKKLQIIRGLYTI-SNSSLYIVENQNLQELFEredvWINET-----GRLFFFNNPMLCSDKIKKLRDMNPTIQI-ENEDKLHENNGDRAACNITELVTTLK----------
>UniRef100_V4A002 Receptor protein-tyrosine kinase (Fragment) n=1 Tax=Lottia gigantea TaxID=225164 RepID=V4A002_LOTGI
----------------------------------------------------------------------------------------------------------------------------------------------------------------------------------------MKFDCECDYCITDTrQCCHTYCIGGCTGPTKN-DCISCKYFIHNDKCIKDCPYNTYMLKSRRCVTKEQCNQHKKEKLSENRHthyltLdvvdaynTTIRRECVPDCPENYTISKSGDY-CQKCLGKCPKICRiNK----KIDSISAAAELTGCTYIAGQIIIQIDGGSDIGLEFEKSFRAIEEVEYHIKIVRSYPLVSLHFFKNLKVIHGKVGMDrdsetddenakenRKYGLIVMDNQNLEELFLpevAKNLK-ILNNKRVKFHFNRKLCEHKIREFLSDVNlwntVYNR-TLNENDVSTNGDLIPCNITKINLTVS----------
>UniRef100_A0A6F9DQL7 Tyrosine-protein kinase receptor n=1 Tax=Phallusia mammillata TaxID=59560 RepID=A0A6F9DQL7_9ASCI
--VCEVIDIRGGPAYFEDLQNCTIVNGFLRILLMnedgfNDGSKTTFPTFPKLRVIVDYLLIYRVYGLKSINQLFPNLVMIGGRNLLyQKYAMVVYENPDLTEIGLNSLSHIKRGTVRIQNNGNLCYLKTIDWALLGKYyknteIKNTDVLDNKQD--CIDQCSK---TEKKCLFEDKNSIRRPYCWGLGLCQArPCPHDCP-NACN-QTSCvCHPQCLGGCYSSNNASSCFACQKYYFEGTCVDECPNGTLLAYGWQCIYPDACDFV---------EFVHHNGHCLKHCPHQHKKvkNGT-SLICVKCQGECNKICRFTEESFEVTNFESLQMIQKCTVIEGQLILSLSGGSsvDVDNKLEEALGELQVV-DSLVIRRSFPIVSLSFFKNLHKITGKeeYLysqGNEKYSLFVVDNYNLKELWNLGKRpgvaNFSIDGGKAFFHFNPHLCLDKIYQVSNLT--KAVEDPKDISTTTNGDRVACDVEEMNITSA----------
>UniRef100_H2YE92 Tyrosine-protein kinase receptor n=1 Tax=Ciona savignyi TaxID=51511 RepID=H2YE92_CIOSA
--VCDLVDIRNNASKLRDLENCT-VGRWFHLLYF-----FYRYSFPKLKVISGYLLLYRVYNLHSLRRLFPNLVMIGGSQLFyDKYSLVIYENHDLTELGLGNLKYIKKGGARIQNNGQLCYLDTIDWARLGK-IANPVLLDNKDEG-CINHCG----ANKKCAAENDDGFTKTFCWGPNLCQKvdliqlvsfsfpgACPDECL-HACDAENRCvCHKECLGGCSRPNNASACHACNHLYYNQTCYANCPRGTLMADDWQCVTSVNCYER---------NWNEHDGQCLEYCPTGYKSekIVK-KNRCVMCDGQCDKVCNGIEGIVEITDVKSLEKVRGCTVLRAQLRITLTGGSEVVEKLEAALVELREV-GSLLVRRSFPLVSLSFLKSFRRITGEddYLgGADSYSVYIVENKNLKDLWKVDSFkdgtNFTIGGGKAYFQYNPYLCMDKIDKISNLT--AEIEDENDISLLSNGDSVTCkyysiwansptpyfcpyittnvtspgVMEKLEIVSV----------
>UniRef100_UPI001939DB84 insulin receptor-like n=1 Tax=Styela clava TaxID=7725 RepID=UPI001939DB84
--VCDIIDARNDAAHMKDLENCTIVNGFVHLVFMhdLKEKDLKKYRFPKLRVITHYLLVFRMYNLRTLRYMFPNLAVIGGQETLKGYSLVLFENPHMTEIGLGNLQFINKGGVRIQKNSKLCYLSTIDWQRLGSYrskisngtdklTQDQVVLKENQEPSqCVDQCG------PNSGCDKVDG--RELCWGLGLCQKrecpnhTCPPTNL-PAtCNnnaPTKQCkCHKQCLAGCTRPNNRSACIACRYKYHDGTCVSNCPHGTYLIHDWLCIAKEECQRL---------DWHFLGNVCRFQCPAGYQVefRDC-MRVCVKCTTDCGQVC---IGNVRITDVHSLHDVEVCREIDGALDISINGGSEVVERLDDAFRDLEVI-GTLIVRRSFPLVTLSFLKNIKRITGKYMEQDMYSVYILENQNLKELWDFSKHNTTIEGGKAFFHFNPHLCRKvEVRKVEELT--PEIEDEKDISDSTNGDRAACEFTKIDVLNV----------
>UniRef100_A0A084WFZ9 Receptor protein-tyrosine kinase n=1 Tax=Anopheles sinensis TaxID=74873 RepID=A0A084WFZ9_ANOSI
--NCSNVDIRNNLRQLVLIQNCTVINGFLHLMLMDrVpAEEFKKYSFPNLREITGYLLMFRVVNLGSLRNLFPNLMVIRGQQLIRNYAMVFYDMKNMIELGLKNLIAIQRGFIYTQHCPILCHLDTIDWSSITgQSNSTKDLNFFEPpKGKC----N----NVEVC-----RGCEPKYCWGSTSCQKF--YKGFNF---NGKIKCHKQCLGGCTGTSD-TDCKVCRGWKEGKRCVEQCSHERLQFRHtNRCITRESCLKRN--------G-RLHQGECVLECPAGFSPTnVDLDVadfdahTCFPCRNRCPKVCDSA----DIMYLSDVDRFRGCTVINGSLHIRLKQDHPDLiGELKSGLKDVVEIMGILKVFRSNFISSLEFLSSLEIIHGQEtGDNSNFSLMVYENSNLQRLWDFGEKQmLRIMSRGMYFRNNALLCNAHIMKLRNITEYDN--STDTIDWGSNGYMQACHVEHFRVRS-----------
>UniRef100_A0A0L0BVL5 Receptor protein-tyrosine kinase (Fragment) n=2 Tax=Lucilia cuprina TaxID=7375 RepID=A0A0L0BVL5_LUCCU
--ECGSLDLRNDCDNFYKLTNCTVITGFLDMAQLPlKnAQcNFSEYRFENLREITDFLIFSEVRNLSSIKNMFPNLSVIRGQQLFVNYALVVTSMQALEKIEFKSLIAIQRGHVLVDANPKLCSTEKINWTRLTLRPGVNSIFLDD-KAQC----P----QEVKC-----NGCKRDSCWSNDVCQKI--ENDSVISLMQDTSQCHELCLGGCYNRTA-QGCVVCKGYTDHGTCVKECPQDKYTSRHyLRCYTREECVNNK--------RQYIFKNTCVDSCPSGYQLNrATYECdSCGGV-NSCRKVCrgkptendKLI----SISNLMNADNIRGCQILNATVMIDINELIDQ-QDLYESFKDVREIIGHLKINRSPYLSSLNFLQNLQKIHGSVLENNQYALIIYNNNNLSELWNVKAG-FELVNGGMYIHANNRLCNRRIRQFRERVKHDN--NLDSIQTSDQEVL--CSPAKLNLYV-----------
>UniRef100_A0A182J7Y1 Receptor protein-tyrosine kinase n=1 Tax=Anopheles atroparvus TaxID=41427 RepID=A0A182J7Y1_9DIPT
--NCTNVDIRNNPSRLALIENCTVINGFLQMVLMDrVpAEAFAQYNLSKLREITGYMLLFRVVNLGTLRNLFPNLTVIRGQQLIGNFALVIYDMGSMFELGLKSLVAIQRGFVYTLHCPLLCHLDTIDWAAMTgQDNSTKNHNSLETpKAAC----N----SAEVC-----RGCDQNYCWGSTSCQKF--DTGYNF---NGKMKCHPQCLAGCTGTSN-TACKVCRGLKQGNRCVEQCSPDRLQFRHtNRCITQESCLKRG--------G-LLHMNECVIECPAGYSPTnVDQDVadfqvhRCFPCKNRCPKVCDSA----EIMYLSDMDRVRGCTVINGTLHIRLKEDHPNLlEELRIGLGDIEEIMGRLKVFRSNFISSLEFLASLEIIHGQDtTDNANFALMVYENSNLQRLWNFEYKTsLHILSGGMYFRNNALLCNTHIELLRKVTEYDN--STDTIEWRSNGYMQACHVEHFRARA-----------
>UniRef100_A0A1A9V1F3 Receptor protein-tyrosine kinase n=1 Tax=Glossina austeni TaxID=7395 RepID=A0A1A9V1F3_GLOAU
--ECGSIDIRNHCDSFQQLENCTVITGYMLIVLLPrvnqrIhEVcNFSKYQFPLLREITDFLIFHEVRNITTITDMFPNLTVIRGQRLFLNYALGVTSMKDLNTLEFRSLIAIQRGHVFIGTNPKLCNLEKVNWNRLTLSPGENHINLPS-PEQC----H----TRSEC-----RGCDNNYCWSNHVCQKL--ENDNVLNLKKGTENCHEQCLGGCLDDSP-KTCMVCQQWTDNDICVEKCPINKYASPHyLRCYTREECTESK--------KLYIYKNLCVLSCPNGYTLNvSLETTlgvvlevgangnvSSIPG-SDCNKpeslkefecrelICnpssdlEPF----WLLNLGDVEEIKGCQILNSSVFLTIRNRINE-NDLYQSFADVKEIKGHLNIYKNTYLSSLTFLKGLRKIDGKNSKDHHFSLTLYDNKNLRELWSPRQD-LELTHGGMYVHANYKLCNRFLRQFIGDVIHDK--SKDSLQTSDREVL--CAPAKLNVKI-----------
>UniRef100_A0A1B0CFM1 Insulin-like receptor n=2 Tax=Lutzomyia longipalpis TaxID=7200 RepID=A0A1B0CFM1_LUTLO
--ECYNLDIRNHIGQFEQLRNCTVVIGYLNIVLMErVrPELYENLSFPELREITGMMVVFRVFGLKSFRTLFPNLTVIRGQYLLANYALVVYEMPQLENLGFKSLLTIQRGYVRIEKCIRLCYANTIDWDRITgTRIGANYIQKDI-RSDC----P----NTTSC-----VGCDPELCWSQHNCQRF---EAHHY------KNCDPKCLGGC---RN-GACFICRGITDDDNCVESCEPPKLLNTLsVRCVTEAACREER--------R-IVHDGKCLSECPIGFMNVtNKCHR-CKDS--SCPKTCYGM----QIDFIENAEKLRGCTVINGSLQIKLNTDLADLyEELEENLREIREIRGFLKIYRSSPISSLSFMKKLKVIHGDVLENNQFALAVYENSNLQKLFNFdyNRDELKIMNGGMMFHYNQKLCFSEIQYLQSNTRYNK--SLDYISKESNGYKHACNMESIKTEF-----------
>UniRef100_A0A1B0D180 Uncharacterized protein n=1 Tax=Phlebotomus papatasi TaxID=29031 RepID=A0A1B0D180_PHLPP
-----------------------------------------------------MLVVFRVFGLKTFKTLFPNLTVIRGQFLLANYALVIYEMPHLENVGLRSLLSIQRGYVRIEKCRNLCYTDTIDWNKITgTLDGGNYIQKQT----S----T------------------------------------HYY------ANCDSKCLGGC---RN-GTCYTCRGITDEGYCVDSCEQPKLLNTLsVRCVNKTSCRN-D--------GRIIHDDKCLSECPIGFTNStDKCEL-CKGN---CPKTCYGT----QIDFIENAEKLRGCTTINGSLQIKLNTDMAKLsDELEENLGAIREIDGYLKIYRSSSITSLKFLKSLHVIHGYVLENEQFALVVYENSNLQQLFEFDGE-------------------------RSELRIER-------------VR-----NRTDINI-----------
>UniRef100_A0A1I8N4S4 Receptor protein-tyrosine kinase n=1 Tax=Musca domestica TaxID=7370 RepID=A0A1I8N4S4_MUSDO
--ECPSMDIRNQCENFAHLENCTVITGYLIIVLLPAnNScDYSKYRFPKLREITHFLIMYEVKNLTSIRDMFPNLTVIRGLKLLLNYALGISAMDSLQTLEFPNLVAIQRGHVYIGDNPKLCYLNRINFDRLTLAPGDNYIYPVK-DANCP---A----TIDQC-----SGCNSGYCWSNKVCQKF--ENDNVIKMQERIQHCDEQCLGGCSN----RGCAVCRSWTDHGECVEECPPDKYISADyLRCYTREECVE-K--------KLAIYKNTCVTSCPAGYNVNnVTHECdSCGGV-NSCTKVCnpikegGAI----LIQTLADIEHLKGCQICNGSVVISLTNRFIE-SEFVQHLSDIEEIVGHLKVFKSPYLTSLKFFRNLRKIHGKPLELHHYSLILYDNQNLRELWPVREG-LELANGGISIQANDRLCNRVIRNFKNTVKHDH--SLDSIQTSDQEVL--CAPAKLNLFV-----------
>UniRef100_A0A1I8PDB1 Receptor protein-tyrosine kinase n=1 Tax=Stomoxys calcitrans TaxID=35570 RepID=A0A1I8PDB1_STOCA
--ECSSMDIRNHCSNFEHLNNCTVITGYLIIVLLPSnETcDYSKYRFPKLREITDFLLIYDVKNLTTLEYMFPNLTVIRGSQLFLNYALGVTQMNELATLEFPSLVAIQRGKVLIGSNPKLCYLEQINFDRLTVMPGENHIYPAK-NVDC----S----RVPQP-----VGCASESYWSNMVCQKF--ENDNIIHYKKGIAHCHDQCLGGCYNTTA-QGCAVCRSWTDHGQCVSKCPKDKYPSQHyLRCYTREECIA-K--------KLVIYKQTCVAKCPSGYRLNnITQECdSCGGV-NSCITVCnstsalEPI----YINTLADMERIKGCHICNGSVFINLRNPIKE-QELEDSLSEIREIVGHLKVYKNSYLTSLSFFRNLQKIHGTPLENQHYSLVLYNNQNLTELWPLKDGALELVHGGIYIHANDRLCNSVIQKFRNAIRHDN--SLDSLQTSDQEVL--CSPAKLNLDI-----------
>UniRef100_A0A1W4WA26 Receptor protein-tyrosine kinase n=1 Tax=Drosophila ficusphila TaxID=30025 RepID=A0A1W4WA26_DROFC
--ECTSIDIRNECSKMHLLDNCTVVNGYVLITLIPAdQHcNFSKYSFPSLTEITEFMIFTEVRGLVNITEMFPNLAIIRGRRLFLNYALGVTNMHDLENLAFPQLIAIQRGQVYIGNCAKLCNLDRVDWDLLTLSKGENHILLSG--KKC----S-----PPVC-----TGCASSHCWTNRYCQRS--LNANVANPKSNIDSCHEDCFGGCKGKSA-ANCTVCRGLSDAGVCVKSCPKGKYVMEHyQRCYTKDECVKKH--------GSVIYGSECVAFCPSGYKTNnESECVLCGPE-EACVSFCtpelpgDTF----TINNLADAEKLRGCQIFNGSLVITIRNKVNE-TQLLQSLTSIREVRGHLKVFRSSQLRSLNFLSNLERIYGDPLENRHYSFIIYDNKQLAELWKPSRQ-LEFLEGGMFMHRNNRLCNRRMREFQDSVTHDR--ALDSLQTNDQEVQ--CSPSKLKLII-----------
>UniRef100_A0A336LVG6 Receptor protein-tyrosine kinase n=1 Tax=Culicoides sonorensis TaxID=179676 RepID=A0A336LVG6_CULSO
--DCHNIDVRNSASNLRRLEGCTAVLGYLRIVLIEndLqK-NFENFSFPELREITGFLLAYRVKGLQSFRKLFPNLSIIRGNALFMNYALVLYDLENFQAIGLPSLQVINRGSVRIERCPQLCDVKTFNWKSITKNTSTNFFYENG--EKCVQKPTQ--IFVPSN-----KICKIDPARNRTECFIP--YEDTKP-KVNPLRLCHESCIIGCHNKTA-SGCFACKGPQDDGVCVEQCPETKIYDESfMRCVTREQCRSYK--------RyIYEENQICVSVCPKGYQEKeSSSFSdgtrktisdyTCHPCPmFICPKYCRGG----EINYVDEAQRFHGCTIINGSLHIRMNIAADRPelmDELAEYLGAIEEIHGYLKIFRSFPITTLQFLKNLRVIHGYDLEDDIYGLLVYENNNLQALWTPHKD-FKLLKGSMHFYSNDKLCPYLVREFLKATGHKG--TKADLDSNGSRHS--CNVTVIDVKY-----------
>UniRef100_A0A6J2TPU9 Receptor protein-tyrosine kinase n=2 Tax=Drosophila lebanonensis TaxID=7225 RepID=A0A6J2TPU9_DROLE
--ECTSIDIRNDCDKMELLENCTIVTGYVMITLVFKeKQcNFSAYSFPMLREVTDFMIFTEVRGLVRIRDLFPNLTVIRGRRLFLNYALGITNMQDLQLLEFQSLVAIQQGHVYIGNCPKLCQTEGINWDRLTLTPGENHIMLDG--NNC----T----EVAEC-----KDCPSRYCWSNSQCQRL--ENDNLSDQNGGIQ-CHDQCLGGCYNVTA-ADCVTCRGLSDDGVCVESCPPHKYTMEQyNRCYTRDQCVGHH--------GHYTFGFDCVPFCPSGYKINsQLDCVRCSPN-EPCISVCtpdlqnEAF----IVYNLADAHELYGCQILNSSLVFTIRNKVQE-KQLAHSLSTIREIRGHLKIYRSSQLTSLQFLKNIQRIHGDPLENKYYALVLYDNKEIRELWTPDAE-LEFLNGGMYMHRNNKLCNRHMREFQAQVIHDK--TLDSLQTNDQEVL--CGPAKLLLNV-----------
>UniRef100_A0A6P4IXU1 Receptor protein-tyrosine kinase n=1 Tax=Drosophila kikkawai TaxID=30033 RepID=A0A6P4IXU1_DROKI
--ECTSIDIRNDCKNMHQLDNCTVVTGYLMITLITSdVPcNYSQYTFPLLTEVTEFVVFTGVRGLTNITDMFPHLTIIRGRRLFLNYALGVTSMPDLEQLAFPQLMAIQNGQVFIGNCPKLCNTDRVNWDLLTLSTGDNQIIATG--SNC----S-----SPVC-----TGCASSHCWSNLYCQRS--LNENIANPKANINSCHEECFGGCsnHSTSA-ADCTVCRGLSDAGTCVKSCPKDKYVLEHhQRCYSKRDCTLKH--------KYYIYGSQCVAFCPSGYRANsQFECVECGPE-EACISFCtpespaNAF----TIYNIADAEKVRGCQIFNASLIITIRQKVNE-SQLIQSFTSIREIRGYLKVYRSSELRSLKFLSNLVRIYGDPMESHRYSIVLYDNRRLSELWDPAHK-MELGDGGMFINRNNKLCNRLMLGFQRAVSHDR--ALDSLQTNDQEVL--CSPSKLQLNV-----------
>UniRef100_A0A7R8USN5 Hypothetical protein n=1 Tax=Hermetia illucens TaxID=343691 RepID=A0A7R8USN5_HERIL
--ECGSKDIRNRPDSLADLEDCTVIKGSLIIVLMTDsNwTaaDFDKYSFPKLREITEFMIVYQVYYLKTLRQLFPNLVVIRGEKLFLNYALAIDDVPHLSDIGLISLVSIQRGHIYINRCPILCFVNTIDWFSITTSYGTHVIKQQD-NNTC----P----TRASC-----RGCKDDRCWSSKDCQKF--KDDNLL-RMMSTIKCHPLCLGGCRNSSA-AGCNVCKGISDLGVCVEKCPSNKVLIPEyFRCYSREDCRRFG--------R-IIYQNECLLSCPAGFSTTdFSTGEisqtECFPCRdQQCPKICEPN----AVQHLSDAERLKGCTIINGTLQIHITNRISE-KELQQHLSSIEEIYGLLKIYRTPLITSLSFLRGLKKIHGQELEYNKFSLVIYYNQNLVDLWPRSKGSyLTLVNGGMFIHSNYKLCFLKIREFQNETLHNR--TLDYLPKTDEEPA--CNPIKLETSF-----------
>UniRef100_B3MNQ3 Receptor protein-tyrosine kinase n=1 Tax=Drosophila ananassae TaxID=7217 RepID=B3MNQ3_DROAN
--ECTSVDIRNNCSRLHQLDNCTVVTGYVMITLITNpEEncSYSNYTFPLLTEITEYMIFTEVRGLTNITSMFPHLTVIRGRRLFLNYALGVTSMPDLELLAFPELVAIQRGHVYIGNCPKLCHIDGVNWDLLTLSPGENHIMAVS--SNC----S-----QPTC-----RGCASTTCWSDQHCHRS--INDNVANYSGNIDTCHEECLGGCssKSKSP-LECTVCRGLSNAGVCVKTCPAGKYVHEDhLRCYTKEQCLAKQ--------DHVIYASQCVPFCPSGYKVNnESECIACDPD-EPCVSFCnptigDTF----NIYSLGEAEKLRGCQIFNGSVVFTIRNLINE-SQLIHSFNSIREIRGYLKVFRSSQLTSLKFLSNLERIHGDPMENNYFSIILYDNKKLSELWKPTQQ-LELMRGGMYIHRNNKLCNPRIRGFQNWVTHDR--GLDSLQTSDQEVM--CSPAKMQLLV-----------
>UniRef100_B4JCK4 Receptor protein-tyrosine kinase n=1 Tax=Drosophila grimshawi TaxID=7222 RepID=B4JCK4_DROGR
--ECTSIDIRNECSKMSLLDNCTVITGYVMITLISQmM-cNYSAYSFPKLREITDFMIFTDVRELSTIRNMFPNLTVIRGRRLFLNYALGISNMPDLELVEFPSLVAIQRGHVYIGTSHKLCQLNGINWDRLTLSPGENHIMIAS--NKC----S----SRASC-----KGCPSSYCWSNFICQRF--ENDNVVHIDRNVQSCHEECLGGCHNATA-AGCVVCRGLTDAGVCVKRCPTYKFVLEQyQRCYTREECVSHH--------GHFTYGFECVAFCPSGYKANaESSCVRCGAE-EPCISVCspdqsdGMI----AIYNLADAEDLRGCQIVNGSLIITIRNEVNE-LQLEDSLSSIREIRGHLKIYRSSQLSSLKFLSNLRIIHGDPLENRHYAFILYDNKQLSDLWEPRVN-LEFVNGGMFMHRNNKLCNKHIKLFQAQVQHDK--VMDSLQTSDQEVL--CSPSKLQLSV-----------
>UniRef100_B4N0X1 Receptor protein-tyrosine kinase n=1 Tax=Drosophila willistoni TaxID=7260 RepID=B4N0X1_DROWI
--ECTSIDIRNECSKMKLLDNCTVVTGFVMIALMPsHpNQcNYSEFTFPDLIEITEYMILTDVRGMVSIGKMFPHLTVIRGRRLFLNYALGVTSMPDLQLLEFPSLVAIQRGHVYIGTCPKLCQLERVNWDRLTLSTGQNHIIVGD--NNC----T----QRSIC-----KGCDSGYCWSNFYCQRF--ENDNVAHIKNNANNCHEECLGGChQNETA-SKCQACRGISDGDVCVPKCPEGKYFLEQyQRCYNRSQCINDH--------EHYIYGSECVAFCPSGFRANnKSECTACDEQ-DPCISVCspepanDTI----NVSNLADADELRGCQVVNGSLTITIRNQVNE-SQLAHSLSSIREIRGYLKIYRSSQLSNLKFLNNLEVINGNPLEHSHYSLIVYDNKQLSELWHPVRQ-LQLKEGGMFIHRNNKLCNKAVQDFQLSANHDK--ALDSTQTNDQEVL--CSPAKLQLSV-----------
>UniRef100_B4PAG4 Receptor protein-tyrosine kinase n=1 Tax=Drosophila yakuba TaxID=7245 RepID=B4PAG4_DROYA
--ECSSMDIRNKCENMHLLDNCTVVTGYVMITLIPIdVHcNFSEYSYPLLTEITEFMIFTDVRGLVNITEMFPHLTVIRGRRLFLNYALGVTNMHDLEQLAFPRLVAIQRGQVYIDSCPKLCSIARVNWDLLTHTIGDNNIIMDN--KNC----S-----TPVC-----SGCSSFHCWSNHYCQRS--VNENVANPKANINACHEECLGGCknNSTSA-ADCSVCRGLSDDGVCVKSCAKDKYVMENyQRCYTKDECVVKH--------GHVIYGSQCVAFCPSGYKTDnRSECVPCGPG-EPCISFCtpewpgKAF----IVYNLADAESLRGCQIFNGSLVITIRNKVNE-TQLFHSFTSIREVRGHVKIYRSSQLRSLQFLRNLERVHGDPLENRHYSFILYDNKHLSELWTPSRQ-LEFMEGGMFMHRNNKLCNRRMREFQNGVTHDR--ALDSLQTNDQEVQ--CSPSKLQLFV-----------
>UniRef100_Q29K27 Receptor protein-tyrosine kinase n=1 Tax=Drosophila pseudoobscura pseudoobscura TaxID=46245 RepID=Q29K27_DROPS
--ECTSIDIRNECSKMHLLDNCTVVTGYVMITLIAThPYcNYSTYKFPKLKEITEFMIFTEVRGLTRVDEMFPNLTVIRGRRLFLNYALGVTNMPDLEYLEFPSLVAIQRGHVYIGNCPKLCQHEGVNWDLLTLSRGENHIMVGS--SRC----N-----TSVC-----RGCDSSYCWSTFKCQRS--QNDNVAHYKVKVDYCHDECLGGChQNGSA-TACQICRGISDEGVCVKRCPERKYLLEQyQRCYTQEECVKKH--------NHFTFVSQCVGFCPSGYRANeKNECMRCGPQ-EACISVCspepssNAI----TIYNLGDAEELRGCQIVNGSLIITIRNQVNE-TQLVQSLTSIREIRGHLKVYRSSQLRSLKFLSNLERIHGDPLENRHYALILYDNKQLGELWKPESK-LEFVEGGMFMHRNNKLCNKHMKEFQGVVTHDR--SLDSLQTSDQEVL--CSPSKLLLFV-----------
>UniRef100_UPI000E6E2B68 insulin-like receptor n=1 Tax=Ctenocephalides felis TaxID=7515 RepID=UPI000E6E2B68
--LCDNIDARNTPNSLFALRNCTAVLGYLQIVLMDnAtSADFKHHVYPDLVEVTHFVLLYRVKGLTSLAEMFPNLQVIRGQKLLANYALIIYEMPDMIEIGLPGLYSIQHGAVRAERNPKLCYVNTILWKNIT-ATGSNFFLNNQLPNEC----S----LIENC-----NSCTNNNCWTKDKCQKF-----AVY-----HPECDEQCLGACTGPGP-AQCNVCRTLRNGSICVDRCPPERLVFLDtMRCSNPAKCVNdK-----------VIYENSCLLECPAGF-MNsSGICIKCPKQ--KCPNVCRGA----IITSISDAQHFKGCTIVNGSLQIRLSEAI-DItQDLLHNLSEIEEIIGILKVYRSFSLKSLHFFTNLKVIHGNEeLDSNKYSLMVFENQNLQNLFNV-TS-LRIEKGSILFNNNPYLCLSEIEKFQQYTNLTKL-SLKDSFPSWNGYKANCNFVKIKTFA-----------
>UniRef100_UPI000E6E3C42 insulin-like receptor n=1 Tax=Ctenocephalides felis TaxID=7515 RepID=UPI000E6E3C42
----------------------------------------------------------------------------------MLLLLLQQTSDSAYHIGLPGLYSIQHGAVRAERNPKLCYVNTILWKNIT-ATGSNFFLNNQLPNEC----S----LIENC-----NSCTNNNCWTKDKCQKF--AVYHPE--------CDEQCLGACTGPGP-AQCNVCRTLRNGSICVDRCPPERLVFLDtMRCSNPAKCVNDK--------V--IYENSCLLECPAGF-MNsSGICIKCPKQ--KCPNVCRGA----IITSISDAQHFKGCTIVNGSLQIRLSEAIDITQDLLHNLSEIEEIIGILKVYRSFSLKSLHFFTNLKVIHGNEeLDSNKYSLMVFENQNLQNLFNV-TS-LRIEKGSILFNNNPYLCLSEIEKFQQYTNLTKLSLKDSFPSWNGYKAN-CNFVKIKTFA-----------
>UniRef100_UPI0012D3B7DE insulin-like receptor n=1 Tax=Contarinia nasturtii TaxID=265458 RepID=UPI0012D3B7DE
--ICQDIDIRNNPRDLNKLRDCTTIMGSLSIVLIEKlSYgDLSNYTYPELREITGYLLFFRVFGIKSFRNIFPNLMVIRGERLITHYALIIYDMPGLSEIGLTSLIKIQRGYVMIRYCPMLCYIHTINWEAITqvrVGSGLGNYLDYDSFSAC----P-----SKCP-----EICATNNCWNNKNCQIF--ETDKST--IQPNVTCHEECLGNCVNASA-NGCLVCKHLQimKTQTCVAECPKNLF--VYsSFCVEADYCIKMD--------K-KPIMGECRHSCPLIISEAnVNISS----I-EQCARECPGT----EIDSLATSDLLRGCQIVRGDIFIRLQSGVYNTmEILERNLGDIEEIEGILKVHRSPVITSLSFFRSLRVIRGTQVEAGKYTFIVMSNENLQELWNFDVKRtLELSRGNLLVHFNSKLCLKKIYELQQVLKTNT--SADFISPESNGYEQTCVARQIVAWS-----------
>UniRef100_UPI0014334588 LOW QUALITY PROTEIN: insulin receptor n=1 Tax=Drosophila busckii TaxID=30019 RepID=UPI0014334588
--ECSSIDVRNDCNNLHLLDNCTVVMGFVMITLITNgLKcNYSMYTFPKLREITDFMIFNDVRGLVNIKNMFPNLTVIKGKRLFLNYALGITNMPTLELLEFNSLVAIQRGHVYIGRCSKLCQLEGINWDRLTLSTGENHIIKSPL-SNC----T----QRASC-----KGCASNYCWSNFTCQRF--ENDNVAHYDRNSQDCHADCLGGCYNSTA-AGCVVCRGLSDAGVCVKSCPADKYVQHQyDRCFTREQCLSFH--------GHFTFESQCVSFCPSGYQPNnASECVRCSAH-EACVSVCnpeqaeGVF----IIYNLADADELRGCQILNSSLIITIRSQVNE-EQLEKSMSSIREIRGYLKVYRSSQLLSLKFLSNLRFIYGDPLESDHYAIILYDNKQLADLWRPTVQ-LHLTRGGMFMHRNNKLCNKHIQDFTSLVVHDL--DMDSLQTSDQEVL--CGPAKLQMQA-----------
>UniRef100_UPI00148C6057 insulin receptor n=1 Tax=Drosophila innubila TaxID=198719 RepID=UPI00148C6057
--ECKSLDIRNDCRNMSLLDNCTVVTGFMMITLMPIsRrDcNFSLYSFPKLREITGFVIFTEVRGLTSIRNMFPNLTVIRGRRLFRNYALGVSSMHDLELLEFPSLIAIQRGHIYIGNNQKLCQLNRINADRLTLSTGENHIVMGS--NNC----S----QSASC-----KGCDSNYCWSNFTCQRF--ENDNVAHYDRSSENCHEECLGGCYNATA-AGCVVCRGLTNAGECVKQCPADKYLLEQyQRCYTRDECVAHP--------GHYTFGFDCVSFCPSGYKPNaTLACVQCDPQ-EACVSVCspeeddLFV----SIYSLADADKLRGCQIINGSLIIKIRSQVDE-LQLEQSLRSLREIRGHLKISRSSQLSSLRFLRNLRRIHGDPLENRHYALVLYDNKQLTELWEPTKQ-LEFVTGGMFMHRNNKLCNKHMRDFQDRVRHDK--VLDSLQTSDQEVL--CGPAKLQLRV-----------
>UniRef100_UPI00177FB98A insulin-like peptide receptor n=1 Tax=Rhagoletis pomonella TaxID=28610 RepID=UPI00177FB98A
--ECRSIDVRNECASLNQLHNCTVIRGFLLIVLLPslrrGpQEvcDYGKYSFPLLREITDFLIFHDVKGLRSIRDLFPNLAVIRGRRLFLNYALGITNMPDLEALEFKSLIAIQRGHVYINNCPKLCNLDKINWDRLTLSVGENQVFPIA-PESC----P----TKTVC-----QRCATEYCWSNDVCQRF--ENDNLIDTKQGIQHCHSECLGGCSNSSS-VGCLTCKNLMDHGSCVKECPPDKYLFGIfQNCYTESECKQNL--------NMTIENDQCLLHCPQGSIFDvNGRDV----I--GCIP-CdvemrdNIF----TIFNLGDADRLRGCTTLNASVLITIRNTINE-DDLVRSLSRLREIRGYLKIVRSTGLTNLKFLSGLKSIAANRdfLEAGVYGLVLYDNENLKDLWQP-DN-LKLIHGSMYVHLNKKLCNRKLREFARKVNHDR--SKNSLQVNDQEVL--CDPAKLTLDI-----------
>UniRef100_UPI00187DD8C1 insulin-like peptide receptor n=1 Tax=Bradysia coprophila TaxID=38358 RepID=UPI00187DD8C1
--ECKAISIQFDPSGLLQLTNCTSIIGSLTIHSIDdFrNNtDINKYQFPKLKEITGYLLIFNVKGLTSPGQLFPNLMVIRGKELAMSFSLVLFGNPDMAKVDLKSLISIQRGYVLIKQCPGLCYHNTVDWEALTdededdLPAGKGNVIQAT-PKQC----P----SNESC-----RACENDKCWTSINCQRS--KKYFKNmTKRMKGITCHKSCLGGCVNATA-SGCDVCTKLTl-NGTCVDECPSDLIIFRDtMRCITKIECMKEH--------RLIPFNGECRSKCPVSYSNYhPDTKAfhpfECFACEIKCISRCPGS----RVLGPSDLEQFRECTVVDGSLYINLGSNMTDIyQILEQTLGNIETINGVLTIFRSFSLTSLAFFRNLNKIKVQNitstvkgndelsdEYQRLYGLEIYENDNLQTLFNWkETQQLEIIGGGMFIHYNSKLCMNEVHNLQNITVYDR--THESFGYSTNGYDESCQATRIYAFH-----------
>UniRef100_UPI0018CFBDD7 insulin-like peptide receptor n=1 Tax=Teleopsis dalmanni TaxID=139649 RepID=UPI0018CFBDD7
--ECTSIDVRNDCDSLLQLEGCVVIKGFLIIALLPkmngsSyETcNYTQYRFTQLREISDFLIFFDVKGLTSIRDMFPNLTVIRGRRLFLNYALGISKMPDLEMIEFKSLVAIQRGNVFIGSSPKLCQLERINWDRLTVSPGENHIFPIR-QEKC----P----RKSEC-----AGCDSQYCWSDFVCQKF--ENDNVIYLRHGTRHCHEQCLGGCSSTTN-EGCAVCKGFLDHNSCVSQCPSDLIALEHyQRCYTKAECTK-----------------FSMAKCPDGFYYNkTHINCePCGAETetEFCIKNCtlggdsEVF----EIFHLSDVDTLKGCETVSGSIIINLKNSVNE-LDLESGFAGITEIGGFLKVHRSFHLTSLKFLKNLKKIKGKILDTGDYALVIYDNKNLKELWNSTNL--SLENGSIYIQSNNKLCNQVIQTFTEKITHDH--HLDSIQNSDQKVL--CGFKKLMLYV-----------
>UniRef100_UPI001A9702FD insulin-like peptide receptor n=1 Tax=Bactrocera tryoni TaxID=59916 RepID=UPI001A9702FD
--ECRSIDVRNDCESFEQLHNCTVIRGFLLIVQVPaenydTkEPcHHENYTFPLLREISDFLIFHDARGLRSIRNLFPNLAVIRGRRLFLNYALGITNMPDLEALEFPSLIAIQRGHIYINNCPKLCNLDKIDFDRITLSVGENHVFPKA-PEDC----P----KKTVC-----QNCVTEHCWSNDVCQRF--ENDNLIDAAKGIQHCHSECLGGCYNSSS-DGCYTCKNREDHGNCVKECPPDKYLLEIdQTCHTKDECVKLF--------NitsMTVKDNKCLIQCPEGWVFDvNGRDI----I--NCIP-CdvemrdNIY----TIFNLGDADRLRGCKSLNASVIISIRNTVNE-DDLVNSLGNLQEIGGYLKIIGSDGLTSLKFLKGLQRISGRGelLEAGLYGLVLYDNENLKDLWQPQKN-FEVVHGSMYVEMNKKLCNRKLREFARKVRHDV--LKDALQVNDQEVL--CDPAKLSLHI-----------
>UniRef100_UPI001AADC525 insulin-like peptide receptor n=1 Tax=Anopheles coluzzii TaxID=1518534 RepID=UPI001AADC525
--RCTNVDIRNDLRRLKQIENCTVINGFLQMVLIErVpSEEFEKYSCKHLREVTGYMLFFRVINLVTLRRLFPQLAVIRGQQLIGNYALVFYYMENMIELGLKNLVAIQRGFVYTLHCPQLCHLDTIDWAAISgLENGTKSQNSFEPpKSVC----N----NSTVC-----RACVPTYCWGSESCQKF--YNGYNF---NGRIKCHPQCLGGCTGTSA-TECKVCRGWKEGKRCVEQCSADRLLYRPtKRCITKETCLERS--------G-LLYQNECVLECPAGYSTTnVDQEQadfsdhKCYPCLYRCPKVCDGT----EIMYLADADRMRGCTIVNGTLHIRLKEDHPNLvDELRNGLSDVEEIMGNLKVFRSTFIPSLEFLANLQIIHGVDvNENAKFSLMVYENSNLQRLWNFEQKTnLRLDNGGMYFANNKLLCGAQIKLLRRITDYNN--ASDTIDWSSNGYMQACNVQTFHVRA-----------
>UniRef100_W5JF23 Receptor protein-tyrosine kinase n=1 Tax=Anopheles darlingi TaxID=43151 RepID=W5JF23_ANODA
--NCTDVDIRNDLRRLRQIENCTVINGYFHMVLIErVpSEEFDRYVFTKLREVTGHMLFFRVINLVSLRKMFPNLMIIRGQQLLGPYALVFYYMTNMIEIGLKSLYSIQRGAVFSLHCPLLCHLDTINWTAIA--NGTKMMNSFETpKTVC----N----KAEVC-----RGCEQPFCWGSQNCQKF--YKGYNF---SGRIKCHSECLGGCTGNSS-SQCLVCRGWKEGDHCVSDCSPDRLQFRLtNRCITRESCLRRG--------G-LLHEQECVLECPAGYSPTnVDQEVadfslhSCFQCEPSCPKVCPGA----VIMYLSDADRLHGCTIVNGTLHIRMSEDHPNLeTELQSRLGTIEEIMGILKVFRSNYIASLDFLTNVKIIHGVYtTDNSNFSLMVYENSNLQRLWNFEKKHsLQLMSRGVYFRNNPMLCTHEIQLLLGLTKHNT--TNDTIVWPSNGYQQACTVKSFTAKA-----------
>UniRef100_W8APQ1 Receptor protein-tyrosine kinase n=1 Tax=Ceratitis capitata TaxID=7213 RepID=W8APQ1_CERCA
--VCRSIDVRNDCSAFEQLNNCTVIRGFLLVVLVPsqqDePPcDYDKYTFPLLREITDFLIIHNVRGLRTVRQLFPNLAVIRGRRLFLNYALGITLMYDLEVLEFPALIAIQRGHIFVNTSPKLCNVDKIDFDRITLTPGENSVSLMS-EDDC----P----NKTVC-----SNCLTDHCWSNDVCQRF--ENDNLVDPHRGIYHCHNQCLGGCYNNSN-TGCYVCQNIEDHGACVKECPQGKYLLEVyQQCYTEEECKN-Q--------NMTVKDNKCVMECPENTIFDiNGREV----L--SCIP-CglersnYIY----TIFNLGDAYRLRGCKVLNSSLIISLYTTVNE-DDLARSLGNLRYIGGFLKIMGCQGLTSLKFLSGLQKIANNPelLDAGVYGLVIYNNDNLKDLWQPQEN-FEIVHGSMFVHTNKKLCNRKLREFQRKAKHDK--SKDTIQVNDQEVL--CEPAKLTLNI-----------
>UniRef100_T1ERE5 Receptor protein-tyrosine kinase n=1 Tax=Helobdella robusta TaxID=6412 RepID=T1ERE5_HELRO
-----------------------------------------------------------------------------------------------------------------------------------------------------------------------------------------------------MNCCHKNCVGGCLN-ETAASCVGCLRTHL-GACVDKCPPGTYDTNDRWCLNETTCAEENG---------FILGDKCLEDCPAGYA-NES-NF-CVYCGDYCFSSCS----GREISREEHLEYFKGCTVINGSLKIIIRGGSSVMEALERGLSSVRIITGYLKIFHVTALVNLKFLNKLEVILGTKLLYDRYAIAILGNRDLEQLWEPEgeplkysklvrnefekdfkelisldgsnqmNNKIKIGRGQVMLHYNGKLCLHVIENFVQLLGYNFSTISDiDVSRVSNGDLNSCDKISINVTVKSVE-------
>UniRef100_E9G4Y0 Tyrosine-protein kinase receptor n=1 Tax=Daphnia pulex TaxID=6669 RepID=E9G4Y0_DAPPU
-EICPSIEVRNGPQQFSELEGCRVVEGFLHIVLMENldfASDLNNRSFPALREITGYLLFYRVFGLRSIGQLFPNLAVIRGQQLLFDFSFVVYELMQLQEIGLKSLAELQRGSVLIEKNPNLCYVESIDWGRIGHSGrLNHFIQGNKRASECP-KCQDR---------CPAGGDGRRLCWNNDDCQKVCD-QCGQGVSGAcsvmtrdvgrpsEMRCCHEECAGGCSGGQSN-QCDVCKHVIHNDECRSVCPPGHYLFMKRRCVTDVECITMLPPRQSvqEYPyvkknwKVFAESGECILECPPGFQEQKrHhndtlHYFTCVPCQGPCPKVCKGL----FVSNIETVQKLRGCTTIDGDLEMQIKGGDNIIQELERSLGSIEVIKGVLKITRSFPILSLSFFKSLRTITGKPetlhssgskNFDDEYALTVQDNQNLQQLWP-KTQNLTIHK-KMLFHFNPKLCLNLIEELVNSStvpGTLAFkHSDVDISPWSNGDKATCDEQVLNVTI-----------
>UniRef100_UPI0012D4966F insulin-like receptor isoform X1 n=2 Tax=Contarinia nasturtii TaxID=265458 RepID=UPI0012D4966F
-GICSSKDIRNSVRNFNQLKNCRVIEGFLMITLIDKynETDYEGLTFPELTEITEFLLLYRVNGLTSLSQLFPNLRIIRGNTLLHDSAFIIFEMMHLQEIGLKSLVKISRGNVRIAKNPVLCFVETVDWSLITLEGkSNIFLN-NKATNECA-TCPGKTDKNDktisdpsktnSELVCPDGPNGKKLCWSRQECQTFCDPKCGNSTCNAKGECCNDSCLG-CSDDDVN-VCLSCRYLSIVDksgrQCVEKCPATMYAHESRRCVTAPECRAIKKP--VflKYDfnlldlPYIPHDGICRIDCPSNFYPDGlSgqrv----CTQCVGSCKKECPPA----NIESISSAQRYKGCTHINGPFTLSIRnpGGHNVVRELETFLSDIEVIEGPLSIVRSYPILSLGFFKKLRIIKGD-itgkl----KYGLKVLENQNLQALF---TQNVTVERGRMFFHFNPKLCMNIIQEFKDNVtelRNVSIlPID-EVAANSNGDKTACNVTELNVRI-----------
>UniRef100_A0A482VLE9 Receptor protein-tyrosine kinase (Fragment) n=1 Tax=Asbolus verrucosus TaxID=1661398 RepID=A0A482VLE9_9CUCU
-------------------------------------------------------------------------------------------------IGLTNLQHIGRGAIKIDYCPQLCFGNTIDWKAIGASGL--DYRKTTndqvcKNKLCPNEcr---GH------------------CWNTLHCQALP-------VLD----KCHPQCIGCTKENSSW-HCLSCKFFENDGECVEECPQSKvTNYYAMKCMKKEECRTM------LNNTWWVFENKCVQSCPLKYERnerDEN---GCTPVGDNYQKHCNGTV----IDTVSILEEMAACTHIDGSLDIRISETYL-KPDLETNLGKIVSISGYLKIGRSSAVRSLEFLQNLTLIKGETLENQKYALFVFENQNLQRLWNFT-DNfnLTIQRGTIAFHDNPQLCLSEIEKLANLTGI-GNKSDIEMFKYSNGDKSACNPKDMNIT------------
>UniRef100_A0A482WE96 Insulin-like receptor n=1 Tax=Asbolus verrucosus TaxID=1661398 RepID=A0A482WE96_9CUCU
----------------------------------------------------------------------------------------------------------------------------------------------------------------------------------------------------------------------------------------------------------------------------------------MML------NIFAY--HVKKECAGVN----IDSITLAKQLRGCTHITSSLEIQIRGGRNVVNELEENLGMIEEIDGYLKVVRSFPLVSLNFLKNLKRINGNQLESQKYVFVVLDNQNLQELWDWGTKKeLEIKN--------------EIEGLQKIANL-GNSTELEVATNSNGDVDELIVEPPKVR------------
>UniRef100_A0A5E4R5J7 Receptor protein-tyrosine kinase n=1 Tax=Leptidea sinapis TaxID=189913 RepID=A0A5E4R5J7_9NEOP
------------------------------------------------------------------------------------------------------------------------------------------MEDHRqLHLQCP--adSSGRLL-----------------CWDDRHCQKKDCPT-SCGGRACFanGTCCHSTCLGGCDGPLPS-DCHVCANFSFrygsERTCMERCPANT-YELDRRCVTEQECRSMPVPQAGsdgsrrapNIKAYKILHNRkCVYVCPSGYME---------PCpASGCVRECAGGK----VDSVASAELFRGCTHVRGN-----------------ALGEIREIEGALRVVRSYPLVSLMFLKSLQRIGGRGIDKGQ-SLYIFNNPNLEMLWDWSTHKpLQITSGRLFIHFNPKLCYNQILPLKNMTWDSkSTFSEMEVSQDNNGDQASCFQDTLHLK------------
>UniRef100_A0A6L5CQH4 Receptor protein-tyrosine kinase n=1 Tax=Ephemera danica TaxID=1049336 RepID=A0A6L5CQH4_9INSE
-------------------------------------------------------------------------------------------------------------------------------------------------MAVP-Daa-ATSL------------------------SRWAP-------SLE----CCHKECLGGCWGPEAH-QCYLCRNAMYNQSCVATCPRDLVRIHMSRCITEQQCQYVPSTAPDtvgfEPKPWRVFNGTCVPFCPQGYEEhtqEGRL--TCRVCdQGGCKIICTSNK----VDTIAKAQLLEGCTHINTSLEIQINGGKDVSQELEAYLGAIEEIDNFLKITRSFSILNLNFLKSLRVIHGKQLEKGKYSLVVLDNPNLQDLWDWESRDsaLTLENGSIFFHLNPKLCPREIRRLQDVTRLPaGSFSEQDVSNVTNGDEVECIVVDLKAR------------
>UniRef100_UPI00046C0801 insulin-like receptor n=1 Tax=Tribolium castaneum TaxID=7070 RepID=UPI00046C0801
--VCKSVDVRNTPSHISEFSDCRVIDGALQIVLMENFDAtdYINISFAKLVEITEYLLIYRVMGLTSLDLIFPKLVSIKGSSLFLGHSLVVYDLPNLEEIGLQKLQSIDNGNVKIANCPQLCYVNTVNWTALGVPVV--HYNETAtcNEENCPTEcr---GF------------------CWNSYTCQKT--------SKT----KCDSSCIGCTQDYSPN-HCLECKYFNNSGTCLENCPENKiVDNYSGKCIEPQNCIS-------KNGSWTTFRNMCVPESPKNADSrNSS------------KKICEGMK----IVNHFELEQMVNCTHINGSLELSLVGSVS-LSDLERTLGKIVSISKYLKITRSHKLTSLQFFDKLRTIKGDQLWSRYYSFYVTKNQNLQQLF---GGKfkLNIKNGTVIFQDNPHLCPYYVDKFFDVTKI---ASKHKPFKFKNGHQAACITKDMTVS------------
>UniRef100_UPI0012FF23E7 LOW QUALITY PROTEIN: insulin-like receptor n=1 Tax=Apis florea TaxID=7463 RepID=UPI0012FF23E7
----------------------------------------------------------------------MKIKVWVGKR----RGAANYPCLPFVPRFLVILPCCSNRKFRTHTHTHIYIYKYTSILILLAFCS--QGNNPK--NGCP-VcekhCPQRLTKQD-----------EYLCWNQQHCQRICDRKCENNACDESGNCCHPSCLGTCSGPTNR-DCTVCKDVVTaESECRERCPNGSLEFMNHRCIDEERCLRMEKPREVlknvknfp----YKPFNGSCVMECPPGYMDdewNGRV--SCKKCEGSCQKECAGAN----VDSIASAQKLRGCTHITGSLEIQIRGGKNIVKELEDGLSTIEEIDGYLKIVRSFPLISLNFLKNLRVIRGNDIDNSKYTLLVMDNQNLQELWDWSLHKemRILSKdgpGKIFFHLNPKLCLYKIEMLREKAGL-GPFTDYEVAPNSNGDKVACNVTELKTR------------
>UniRef100_A0A7R8Z143 Hypothetical protein n=1 Tax=Hermetia illucens TaxID=343691 RepID=A0A7R8Z143_HERIL
--VCTSIDIRNKAQQLQNLTGCRVIEGFLVITLMdeSNQTDFENFSFPNLTEITDFLLLYRVSGIRSLAKLFPNLTAIRGNHLFEGFALVIFENANMEEIGLTSLTTIIRGGVRIEKNPALCFVHTIDWNRIAisASPETLVFKHNKATNECPSCWPGKMKGEANGDCTPVAN--KRFCWNQTHCQKICPPECGNRACNSQGKCCNETCLGDCSADGNK--CTVCRHLVAygrngEKRCVQECPANTYKHMNRRCVTKEECIETAKPLRSnyENKPYVPFEGECMVTCKSGYEKV---NNTCVPCHNKCSKQCDSM----VIFSIHDAESLRGCTIITGNLMINIRQGgPHLVEDLETALSSIEEIDGYLKIIRTYSIVSLSFFRRLRVIHGKSLDESKYALYVLDNQNLQNLWAEN-QNVTIERGRIFFHFNPKLCYNKIEALKTIYKGEQYVRCAEVARDSNGDRVACDIQELIITK-----------
>UniRef100_A0A085M3M3 Tyrosine-protein kinase receptor (Fragment) n=1 Tax=Trichuris suis TaxID=68888 RepID=A0A085M3M3_9BILA
-LeevVCGGFDIRNSPRHFyerlsnrarEQWRRCSVVEGDVRLILMTreglTQQDFELAAMPNVREITGSLLVFQVVGLQSLGTIFPNLRIIRGNSLVYNYALVLFQNPHLREIGLSNLTEISKGGVRIFNNAELCYVNTVDWVKLCREDFAHVVVEGNKDPnLCSEKCTNQS-K--FCVK--HRASgskdsFINACWNHDTCQTgahvppyrwcvalltalACPKECTErgLAC--NTTMqpsfcCHPMCAGGCTGPEDTD-CYACQHVHYEGRCLKRCPTGLYELSNRRCISRQECISRGVVKDEVTGDdlyykALEAEGVCVLRCPPNYEEDPNDPRKCIPCKGICLRKCFGG----DVRSLSEASQFKGCNIVIGALDIMMQSGlDSNfAGKLEEYLGDIREITHYLKVSFSPSFVSLNMLKNLRVIRGQELWNEKYAISVIENQHLSKLwnFTNGAGKLKIEKGKLQFHNNPHLCYRYIVELAQTTGLSGELHEFDVSPMSNGNKAVCEELEIEIDCHF---------
>UniRef100_A0A0K0FBZ9 Receptor protein-tyrosine kinase n=1 Tax=Strongyloides venezuelensis TaxID=75913 RepID=A0A0K0FBZ9_STRVS
-TICAGVTIKFALfNIFfekngtyfDKIQRCTVLEGDLLLAEPTsin--EHL--IRFPRLREITGSLVIYGFHNINSLTNAFPKLAVIGGNSLIINYAFIIHSCFNLSYVGIPTLKLIKKGGIRITNNEKICYTQTLDWTHITDGRTSNIIVEDSSKTr-CPKFCKVQ--NEDVCHK--KND--KIACWNKNTCQSKCDYIGhgNEkgPGCTPTGEKCHELCVGGCTKPDDPGYCNSCRYTMHKFVCVEKCPKGFYNYMNHRCVTEYECMNMKPYIDIASGLnileeyKATADGLCTTKCPKNYEEDKNNPRKCIKCKGICLRRCISNV---DVDSIAALERFKGCQIIEGNFSLKLTVGtSDIsPEKLEEFLGEIETINGFLQIHFTPSVISLHMFKNLREIRGDFLHNNKSALVIEYNENLQTLFPGDGKNITIRNGNVSITNNLQLCENKARIFLQNVGKYYNNSEFLNSLKTNGEKAICNERVLQLYVvdstEV---------
>UniRef100_A0A0V0V5M8 Tyrosine-protein kinase receptor n=3 Tax=Trichinella TaxID=6333 RepID=A0A0V0V5M8_9BILA
-VVCSGFAMRNSPRQFysdlddrlrLLHSKCTVVEGDVRLTLMTsqnlTDDDFRLVTMPNVREITGSILVFQVLGLQSLGSLFPNLRLIRGNSLVHNYALVLFQNPNLREIGLTNLMEISKGGVRIVNNPELCYAKTVAWEELCREPYAHVVIEGGKNAnLCSEKCVG---DDRLCLE--RRNG--RACWNHDHCQLACPVDCARqgLAC--NGTTadgqrpfcCHRSCAGGCTGPADHQ-CMACRRVTHNGRCMDQCPDGLFELEQRRCVTRRQCRERRPVVDQRTGHsllykAVDAGRLCSLHCPAGYDEHPADRRLCTPCAGACSKKCPGG----DVRSLAEAAQFRGCDVVLGALDITMQGGlTKNvAGKLEEYLGNISEITDYLKVSFSPPLVSLNMLRNLRLIRGRKLWNNKYALSVFENHHLSMLwdFDDSagARQLRIENGRLQFHNNPHLCYKTIVDLAVQVGLGDNLQDLDVSPMSNGDKAVCEELELEIECRF---------
>UniRef100_A0A1I7ZCT4 Receptor protein-tyrosine kinase n=1 Tax=Steinernema glaseri TaxID=37863 RepID=A0A1I7ZCT4_9BILA
-RRCGSIDIRNAPNMMygqngtfsktHEITRCTVIEGDFGISLITgnnyTDEQF--LTFPYLREITGYLLVFQVNGLRSLGRIFPNLRIIGGQSMLMHYSLIVYQNYDLEDVGLTKLSVIKNGGVRITQNTKLCETRFIDWRLLTVGPVNDIRTEEEQAMgrcTQERVCDPH--GQQNCSN--VGG--YTSCWSSKVCQKKCEHVvYedGSigPGCDPFGQKCHPKCLGGCTRVNDTTACHSCRRVAHKGECVDKCPKDLFELLERRCVTEQECANVAPRDGGGNKRrmWKAIEGKCHYECPAKYRQDPNDPYKCIECEDYCPNICEGDK--T-IDTIANALELKNCDVVAGYIEIDLRVGmDVVaAEKLTEAFGRIREIEKYLTIRFTPTFMNLYMFKNLQKIHGKQLYGDRYALVVIENVNLRQTFDYKNKTMEILNGTVMFHNNRMLCPQKINDFIKAVNLTDkv--DENDVSSLSNGERAICEDHELEVTITD---------
>UniRef100_A0A1I7ZTX7 Receptor protein-tyrosine kinase n=2 Tax=Steinernema glaseri TaxID=37863 RepID=A0A1I7ZTX7_9BILA
-VPCGSIFIQNEPnrtQMRystnmtewtaEDYEKCTVIEGNFGISLVKdekyINTSY--LRFPNVREITGSLWIFQTIGLKSISDVLPNLRVIGGQTLLMHYSLVIFQNNYFKTLGLSKLTAIRNGGVRIMQNDALC-TRNIDWAKLTFGVITDIKTDLMNAGh-CESpivSCSAE--GGRECTE--FDG--KLSCWNNESCQMECNHGiyYegnvKKkgPGCDPNGERCHEACFGGCEKINDPTKCYSCKNVMYNGRCVDKCPSHLYEYMQRRCVTEEECNSMPP----VQKEhf-KAIAGKCDFECPEGYIPDEDNNFKCKKCSGSCLRVCEGNV---TVDTVEKAMEISKCNIIKGYLEISFY-SlDVApEEKLMEAFARITEIRDYLVIRFTPAMRSLRLLPKLRKIHGHNVHRDRYALVIIESENLVDL-EPG--RLQILNGTVMFNNNQQLCPWIIDRFLRAANLTHkvddtdegfpvfvSetfdfgfvixxxx-DDTDVSPFSNGDGTICAEEGFPVFVSE---------
>UniRef100_A0A1I8CYP3 Receptor protein-tyrosine kinase n=1 Tax=Rhabditophanes sp. KR3021 TaxID=114890 RepID=A0A1I8CYP3_9BILA
--------------------------------------------------------------MGRAGDILPQLKVISGQSLTFNYALIVFSSKSLTTLEFTHLTLIRNGGVRITKNINICFVKTIDWKQIVVGEIDDVLVEESLLT-CPYTCNQQ--NNSECHV--VSD--LRKCWGNTSCQIKCDHIidNvtKKlgPGCDPDGNRCHEECVGGCSKANNPGYCYSCKTVSNDDICVSKCPSGRYNy-MNARCVTEQRCREMPPDVNQASGMqitvfyKPF-KGECLITCPQGHEEIMKDGQfICVECdKGKCIRKCRGQISskvigqardyeaTPEIDSIAMMETFKGCNVVEGNLVIKYHMGqSNLnPEKLVEYFGDIQVITGFFQVFYTQSFISLRAFQNLTEIRGETLYQGRYAVAIFDNENLHSLFSENNTGLTIGRGNIYFHDNKNLCYSVIKSFSENINLKEnV-TDLDVSKNTNGERGICEEQTIKVFVsptnMN---------
>UniRef100_A0A2A2LLC3 Receptor protein-tyrosine kinase n=1 Tax=Diploscapter pachys TaxID=2018661 RepID=A0A2A2LLC3_9BILA
------------------------------MTLLSsennVQSDF--PRFEHLREVTGSVLIFHAKGLRSLSWIFPNLRVIGGQSLIQHYALVIYSNDHLEDISLPNLRVIRNGGVRIAENKMLCRARSIDWKHIVAGPVNDIFVDNAAETsmtetgrVCEVsNCETDL-NSRKCRY--KKTKlgdKQQACWNETACQRACDHErYenGSlgPGCaDSDGSRCHEQCLSGCKKPNDPSQCYSCRNIAHNGVCVTSCPKPLFSLLDRRCVTRDSCTKLRPYGKKQERWka---INGKCHYQCPTNYEEDPANPSFCQRCISECIRVCAGNL---TIDNLQRAKSLSECHVIDGFLEIELKMGlDSIaPEQLTAAFGKIQTIKGYLMVRFSPAFVNLYMFKSLKRVTGEILYRKKYSLVVFENVNLVKLFDNN-LHLTVDHGYMQFQNNRMLCFHQIQQLFDKMDRRHEMSEEDQSPNSNGDKAICEDSTFNVTVDF---------
>UniRef100_A0A4U5PEM8 Receptor protein-tyrosine kinase n=1 Tax=Steinernema carpocapsae TaxID=34508 RepID=A0A4U5PEM8_STECR
----MTMEFRVTA---dhkvsKDYSKCTVIEGDFGISIIEtpkndtlnnaPNQEY--LKFPNVREITGYLWIFGAKGLQSLSGILPNLRVIGGQNLMMHYALVLYMNDiGLTDIGLTKLTAIRNGGVRIIQNDQLCYTRNIDWSKLTYGTITEVKSDLSDIAlrskKCENldpICGPKDklKRESQCTY--LNG--KLACWNAESCQKECQHGiyfVnngteKRygPGCDPQGNRCHEKCFGGCDRINDPTKCYSCQRIRHKGTCVDKCPPHMFEYMKRRCVTQEQCQALNPLGGNYFKAik-----GKCETECPEGYIPDEKDRNQCKKCVGVCLRVCNKPS---KVDTIEAAMSLSSCQLIRGSLTIQLF-NiDVAlEEKLREAFSKIVEIEDYLLIQFTKVMRSLDLLPNLKKIHGKNLIDMGHkyALVVLENENLVEI-PED-MKIEIVRGKVNFNNNQKLCPHVIKRFLKASNVSEydetmqTgYDKTDVSPFSNGNANICAEKFFDVTVTD---------
>UniRef100_A0A6G0UGK8 Receptor protein-tyrosine kinase n=1 Tax=Halicephalobus sp. NKZ332 TaxID=2598192 RepID=A0A6G0UGK8_9BILA
-QRCDSIDLRNKPHEAfknegsqsnwRIYKNCTILDGDFTMSMMLsehnTDEQF--PVFENLREITGSVLIFGVRGLTTLGRIFPNLRIIGGQSLIMNYALVIYQNQDLKTIGLDKLTMIRNGGVRVKDNFELCYAETINWDSILIGKLRDVVVENGGTTrnsmdtvknNCNEynGCKVD--NSEKCQK--VGD--QLA---------YCKYHklSdDTigPGCSSSGEKCHSECIGGCEVTDDPGTCHGCRNFEVNGTCVSKCPLGTYELLDWRCITQEECNSRRPvSSSMNIQEkmvWKAFAGKCHYDCPKGYEEDIKDKTTCKRCESYCPKKCAGGI----IHSIGDALKYSKCNIIEGNLEINVKIGtEVIpAGKFTEAFGEIEQIAGFLLIQMSYPFTDLHMFRSLKNINGSELVNNKYALVIEENPNLQELFNIEEQPLKILNGSVSFQANKMLCMEKIEEFLRHIGTDP--AKADVSRFSNGDKAVCNEVLIEFTLTK---------
>UniRef100_A0A6G0V3P8 Receptor protein-tyrosine kinase n=1 Tax=Halicephalobus sp. NKZ332 TaxID=2598192 RepID=A0A6G0V3P8_9BILA
-IRCGAIDIRNKPDEIfkskdsnslwNLYKECTVLEGDFSMLMITdksyKNEHF--PVFEKIKEITGCILIYQVRGLTSLGKIFPNLRIIGGHSLIMNYALVIYQNPDLLNIGLDKLTIIRNGGVRITENPKLCYAKFINWNSILIGKIWDVIVETGTRQaffsesqqlpqKCLEreGCAVK--DPSKCHS--VDG--ITSCWNNSTC------QpqInGTlgPGCSPSGEKCHNECIGGCEKANDASSCYGCRHVENEGVCLKRCPPNRFELLENRCVEAAECNNKLPkTSLMKDGEehvWKPFKGKCHYECPPGYQEKEQDRKVCIDCKGDCPKKCHGAM----IDSIGEAMKLSKCNIIDGNLEIEIKIGvEAIaAEKFTEAFGAIEEITGYLLIRFSPAFTSLHMFKNLKKIQGQNLYHGRFALVVYENQNLRQLFHLEKREIEISNGIVSFQNNRMLCYRKINTFLEHVGLEKNITDNDVSSFSNGDKAVCDEILLDVDVYN---------
>UniRef100_A0A6V7TV85 Receptor protein-tyrosine kinase n=1 Tax=Meloidogyne enterolobii TaxID=390850 RepID=A0A6V7TV85_9BILA
-VRCGSVDIRNDPrNAFhqprrnmktdedgkerkLKYRECTILEGDFTISMITrsnlTDDLF--PVFENLREITGSILVFQIRGLTSLGRIFPNLRVIGGHSLIMNYALVVYQNYDLRDIGLTKLVAIKNGGVRITENPRLCYTRSISWKQILIGNIRDLIIDQVAGHc--KNDCPTSE-NDPHCFR--DPFTSNMACWNNTHCQKICINN-QKtiSGCTINDELCHEECIGGCTRPNDTFACFSCRHLDLNGQCVSKCPDHLYEQLGRRCLTKYECEALYPVTSYPSADeksvWKAFKKHCSYECPNGYREDPSNSHSCIECINFCPKKCPGD----TVDSISSALKFSKCNMIEGNLEIDMRIGiESTsAEKFTEAFGEIEEITGYLLIRFSSAFMSLHMFKKLRRIHGQQLWKNLYALVVFENQNLRQLFNVDdEHKIEILRGKISFQNNRMLCYDKIKNFIEHLGMKVctefgdeNnkakcVGESDVSPFSNGDKAICDEIPLEVKIVS---------
>UniRef100_A0A7E4UYN0 Receptor protein-tyrosine kinase n=1 Tax=Panagrellus redivivus TaxID=6233 RepID=A0A7E4UYN0_PANRE
--RCGPIDIRNSPDRFfgprgssvskLQLLRCVILDGDITISMIFgenvtyKITDF--PVFKRLREITGSVLVYQVKGLTTLGHMFPNLRIIGGHSLIMNYALVIYQNDDLLDLGLNKLTTIRNGGVRITENARLCFIRYINWEDILIGNIRDVLIEQGSKQssftqkevrvpTCKDsTCSVK--DKTQCQY--FQKT-VLSCWNSTTCQRICPYHrlSnGDigPGCAENGEKCHPMCIGGCMIPNDPTSCHTCRHVIHNGSCLRQCPDGYYRLINRRCVTRAECDAIPTinSTEGISKNslliWKSFRKRCHPECPDGYEEDEENPRRCRKCSGYCPKRCRGG----TVDSIGEAMKYSHCNIIEGHLEVEIQIGsQTTpAEKFTEAFGNIQEITDYLNVRFTPSFISLHMFKSLHAIRGQNLINNRYALSVIENPNLRQIFGTD---VNISNGFVTFQNNRVLCYNKIIKFMENTGLVKpgtNVSEIDVSPFSNGDRTVCETVPLEVDVPH---------
>UniRef100_A0A7I4YAR5 Receptor protein-tyrosine kinase n=1 Tax=Haemonchus contortus TaxID=6289 RepID=A0A7I4YAR5_HAECO
-RRCGTLDIRNHPNQGyklaghksisSNHVNCSVLEGSMVLSLIQnsnvTEADF--PMFRHLREITGSLLIFHVRKLSTLSRIFPNLRIIGGQNLIQHFSLIIYQNEDLIDIGLTKLRLIRNGGVRVAENNKMCYSRYIDWKHLMAGPLNDILVDDSVEIgvgegkilSCTDDCDVE--DESKCRR--VVHSrgeQ-LSCWNKHTCQEDCPYDrInGSvgPGCaDSNGAKCHAQCVAGCTVPDDDTACYGCLHYNHNGACVEKCPRNLFVYLNRRCITEAECDSMPA---LRGGKdvHKPANGVCATICPEGMEEDPSNKKRCRKCAGECVRKCPGNI---TVDSMSKAMQLKHCSVIEGYLEVEMRVGmSAVaASQLTGIFGKITTIDGYFVVRLSPSFVNLHMFRSLTRITGRSLYRDKYAMSIFENSNLQKLFPPE-NRLVIDTGSVQFQNNRMLCYFRIKELMVKLGREQemSEEDQSLSYYSNGDKAICEESSFNLTVveSA---------
>UniRef100_A0A0L7R7M6 Tyrosine-protein kinase receptor n=1 Tax=Habropoda laboriosa TaxID=597456 RepID=A0A0L7R7M6_9HYME
-VLCQSIDIRNSVTFFSRLKGCRVIEGYLQILLIdnAEPQEYANISFPELKEITGYLLFYRVKGLRSIGRLFPNLTVIRGHSLFINYALVVFEMMNLQEIGLRSLTTIVRGSVRFDKNPALCYVDTIDWDLIGKAGKGEHVIATINDRVCPITAPGERYD-----QLTTPGLIRGKCNASasfgalpratsgpiaiLRCALVCKQGCENNACDDAGNCCHPSCLGTCTGPTIA-DCVVCKDVITmDNECRDRCPNGTVEFMDHRCINESRCRQMEKPRGVynvKNYPYKLFNGSCVIECPPGYMDEeSNGTVSCKKCEGPCQKECSGAK----VDSIASAQKLRGCTHITGSLEIQIRGGKNIVKELEVSLSTIEEIDGYLKIVRSFPLISLNFLKNLRVIRGNDTNNSEYSLHVLDNQNLQELWDWNMHKnIQILsqngPGKIFFHLNPKLCLYKIELLREKVGLLP-FTDYDVAPNSNGDKVACNVTELKT-------------
>UniRef100_UPI00165896D8 insulin-like receptor isoform X2 n=1 Tax=Anopheles stephensi TaxID=30069 RepID=UPI00165896D8
-EVCSSVDVRNTPLHLERLRKCRVVEGFVQIMLIdkYGNDSFDNYTFPLLTEITGYLLLFRVNGLQTLGQLFPNLTVIRGSELANNYALVVYELMHIKELGLTSLIDIQRGGVRIEKNPNLCHADTIDWKTIAPE-GENWIKANQDANECT-TCPSNVTVllpngmtqMIRCPSRevnrlIHNDKPSHLCWSSNHCQQKCPTSCPK-SCTKTGECCNTSCLGQCSSGNKS-QCMVCRNYYYiqnnHTRCVDKCPDHMFLFSESRCLTEEECYKLYKPLQRvaditDDHPYVPAQGECRLDCPVGYTLtpaPGTQRLTCVPCKGPCRSECKGM----VIESISQIQQLRGCTIIQGSLSIRLRqlGGENVVRELEKVLYSIEEIYGYLTIVRSYALMSLGFFRNLKIIHGTVL-NANLSLSVIDNQNLQELWN---QNVTIKRGNVRFNDNPMLCVKKITSLKSHFGDGVGIENEEQLNKTNGVRVACEIKKLRTKPTK---------
>UniRef100_UPI000E6E1C97 insulin-like peptide receptor n=1 Tax=Ctenocephalides felis TaxID=7515 RepID=UPI000E6E1C97
--CRDNYDIRNDPKQFMRLRGCRIIEGYLQILLFdnYNESSYDGISFPELREINDYLMFYRVFGLRTLSKLFPNLAVIGGKQRFQNYALIIYEMQDMQEIGLISLTDILDGAVRIEKNPQLCYASTIDWTLIAkkAKRDEHMILDNKNPNECP-SCPGDDTdlsHGLQCPESSYEHkSSRRLCWNQNHCQKVCPAMC-NGTCDNNNNCCDEKCIAGC--PGDSKNCIACKHYRLghtkDFQCVETCPANTLVFQERRCVTEQECREMPSPRgvtLPEsssPQHYKSFEKSCILLCPNNYIQTekPDGNLTCEPCSkeNDCRRECNGGV----VNNIASAQQLKYCTHILQSLEIKIIGAINIVKELEENLAMIQEINGYLKIVRSYPLVSLNFLKSLKKIRGSSLDNGRYSLVVMDNANLQDLWDWKKHGpIEIGNGSLSFHFNPKLCKDKIDELRNMSKTP-----LEIDQNSNGDRVPCNVKRLNVTIA----------
>UniRef100_A0A6P6Y708 Receptor protein-tyrosine kinase n=1 Tax=Dermatophagoides pteronyssinus TaxID=6956 RepID=A0A6P6Y708_DERPT
-HVCSSIDIRNTVANFRLLENCTVVEGFLKIVLIdnGQPIDYENITFPKLREITDYLLVFRVSGLLSLANMFPNLSVIRGRTLLHNYAFVIYEMLSLQEIGLKSLTNIVRGDIRIEKNPNLCFVDTVDWSRIAK---HFLISKNKDQGscpTCDEKCPHVSARR-MDG-KEIGDGHQRVCWTRDICQKhFCLSECESmnRTCARTGECCPEQCLGGCIRNrnnnnndddkNNDWKCFSCKKFRYQNRCYDTCPNNSYAYLNRRCLSKEECHQLSTKLSTgyHRYRFKAFNGECDHQCPVGYEEDHNDQNKCVKCEHTCPKICESTQ----INNIASAQALKGCTKINGSLEIYINDQdSQIVHELQEYLKDLVEITGYLRIARSFPLITLNFLRNLKIIRGDSLERNIYSLLIFDNPNLQDLWTFKSEefminnekRIHIQRGQIFVHLNPKLCYQKILSMVDYVdGLHQPWDERDVSSHSNGDKVPCNVSVLDV-------------
>UniRef100_A0A161HYN2 Receptor protein-tyrosine kinase n=1 Tax=Sagmariasus verreauxi TaxID=1412110 RepID=A0A161HYN2_9EUCA
--ICGSMDLRNSISALEKLCPCRIIDGHLHFVLQeqrdsASMTRLSQYSFPGLREITHHLLIYRVFSLASLHSLFPNLAVIRGDVLFHNYALVIYDVPSLQEVGLVSLTVILRGSVRIERNPQLCYVHTVDWGHITvNRLAENYINRNRPVSECP-SCPEELGCrrSKGC--------GAPRCWGSHACQSRCGSEC-PGGCVG-DQCCHEECLGGCLTPGDPNTCHACRSLLDDGRCTHACSSPKFKVLKHRCETREVCSSQ----------YAIKrdTQECVERCPLGYNEtvTRMGSRnvtECVPCEgYVCTKQCSA----RTVKSISHAQLLRGCTEIDGHLTVHINGGENIEQELVENLSGIEVVRSYVKIFRSN-ITSLNFLSNLTTIGGSQLLYSNYSLVILDNPNLQTLWNTTN--LTIKKGKVFVQSNPKLCLHHVQELINNTNITGL-SDTDVSSTSNGDKVPCKVTPLK--------------
>UniRef100_A0A2R4H1H6 Receptor protein-tyrosine kinase n=1 Tax=Penaeus chinensis TaxID=139456 RepID=A0A2R4H1H6_PENCE
--ICESMDLRNNISALEKLCLCRVIDGHLHFVLQeqrdnASIARLSQYSFPGLREITHHLLVYRVFNLTSLRRLFPNLAVIRGDVLFHNYALVIYDVPNLREVGLVSLTVILRGSVRIERNPRLCFVHTVDWEHITaNRLAENYINRNRPQHECP-ECPPALGCfrSRRC--------GAPRCWGQHHCQTLCGSEC-PGGCVG-SQCCHEECLGGCQRPQSATSCHACRNLLDEGRCTQSCSSPKFKVLQHRCEERSFCRRN----------YVIKldTKECVKRCPLGYNVssNSAGESLCVPCEgSVCPKECGA----AVVKSVSRAQALRGCTVIRGDLTVNINGGENIERELEENLSSIEEVTGFVKVFRSN-VTSLDFLRNLTRIGGNSLLHSNYSLVILDNPHLRALWNWTGRErrLTVERGKMFVHSNPRLCFHHIEALVNATNMTGL-SDTDVSSTYNGDKVPCKVTPLE--------------
>UniRef100_UPI000F6838CB LOW QUALITY PROTEIN: insulin-like growth factor 1 receptor n=1 Tax=Penaeus vannamei TaxID=6689 RepID=UPI000F6838CB
--SAASSTATSHFVLQEQLCLFRVIDGHRHFVLEeqrdnASIARLSQYSFPGLREITHHLLVYRVFNLTSLRGLFPNLAVIRGDVLFHNYALVIYDAPSLREVGLVSLAVILRGSVRIERNPQLCFVHTVDWEHITvNRLAENYINRNRPQRECP-ECPPALGCfrSRRC--------GAPRCWGPQHCQALCGGEC-PGGCVG-NQCCHEECLGGCQRPHSATSCHACRNLLDEGRCTQSCSSPKFKVLQHRCEERSSCRRN----------YVIKldTKECVKRCPLGYNLsxNSAGEKLCVPCEgSVCPKECGA----AVVKSVSRAQALRAAPSXQGDLTVNINGGENIERELEENLGSLEEVTGFVKVFRSN-VTSLNFLRNLTRIGGSSLLHSNYSLVILDNPHLRALWNWTGRGrrLAVERGKMFVHSNPRLCFHHIEALVNATNMTGL-SETDVSSTYNGDKVPCKVTPLE--------------
>UniRef100_A0A4Z2BAH4 Recep_L_domain domain-containing protein n=1 Tax=Takifugu bimaculatus TaxID=433685 RepID=A0A4Z2BAH4_9TELE
----------------------------------------------------------------------------------------------------------------------------------------------------------------------------------------------------------------------------------MTSAWVAVLSQGTPAAAWPAGTFCTVTPVWRNAPPGtradSKQ---HESSQLCDADSGLEsalilrrTSARKKKRCDlELQSLCPKLCLGN---NTIDSVTSAQALRGCTVIQGNLIIKIRGGNNIAAELEASLGQIEEITGYLTVRRAYALVSLSFLRKLRVIKGEHLEADTYSFYALDNQNLRELWDWTKHNLTIQRGRTFFHYNSKLCMSEIKKMVAITGADSRNQKNDIAGRTNGDQASCETKLLKFTTIKT--------
>UniRef100_UPI00193A76D5 insulin receptor-like n=1 Tax=Styela clava TaxID=7725 RepID=UPI00193A76D5
--VCALVDVRNSPDNLSDLENCTVVNGFVQIIFMhnSKESDFEKYTFPKLRVITEYLLVYRVYGLRSLRKMFPNLAVIGGRRMFYKYGMVIYENPQLQELGLGSLQHIARGGVRIQKNNKLCYLDTVDWKRLGMLGtevvnkdmATPVIQDNTVSGeeTCLNQC----GEENDCYSADSQGQERQHCWGHKVCQKpFCPADCP-NACMNGKCICHEQCLAGCLSPNNASSCLACLHKSHNGVCVPDCPPNTFLENNWRCVTREWCLDM---------TWVPHEGKCIYQCPPDHIEvgDEIQGYYCKFCGKHCGHNCKDP--EYSLTDLTSIKSIYGCTKIPGRLELKIVGGDDLLKLLEEVLLGIEEV-GSLVIQKTEILVSLDFFRNLKRITGAShaLKDDTYSLYVLDNQNLRELFPTrnttsksnstVTQPLSIDGGKAFFHFNPRLCVREIEKVSDLTA--EIEDDKDISETTNGDRATCDMIPLNI-------------
>UniRef100_A0A087TFV9 Receptor protein-tyrosine kinase (Fragment) n=1 Tax=Stegodyphus mimosarum TaxID=407821 RepID=A0A087TFV9_STEMI
-------------------------------------------------------------------------------------------MLSLLDIGLVNLTTILRGSVRIEKNPHLCYVDTIDWDILAkSGHGGHFIKKNKQHEECPDTCPDT-----NCPtsSNSKSPRLQKLCWNSHTCQKVCSVDCEYknLTCSSKHHCCHPECLGGCNGPLSR-ECIACRHVIYNGKCMKSCPLGTYKYLGRRCIEEEECKKIKNRLSIstdiEEIIWKPFQGECLPSCPPGYSVNESNKHQCYKCESRCPKICKGV----VVDSVQTAQKMKGCTFVNGSLEIQIHGGDSIIKELEASLSNIEVIRGYLKIARSYPLVSLNFLRNLTLIKGEQRDKKDYAFLVLDNQNLQELWDWENrkVNLTIAGGKVFFHFNSKLCPNKINELKKYANVKDW-DDTDVSPSSNGDRVAC--------------------
>UniRef100_A0A0L7L922 Receptor protein-tyrosine kinase n=1 Tax=Operophtera brumata TaxID=104452 RepID=A0A0L7L922_9NEOP
--ICRSK-VCATLSMFqAYYKDCIVVLGTLRLAL--------------LEKATKFLVVYRIEGLTSLGRLFPNLARIRGEKLLNNYALI---------IGLYGLLKIDRGGVLVWGTPKACFIETVDWRTIVPVSRL---VISPQDRlaHCNF----------PC--TCSLEPSVNHCWNNMKCQIYL--------EGKEADKCHDQCLG-CRKTRSY-ECSLCRYYTHNGKCVSKCPSNTIILPNtHYCITNEECDNLDGW---------VWNNTIILPNTHYCITnEecdnLDG-----WVW-NNTCTCEAL----DVWAVGKAQEAEGCVFINGSLEIHIRPVPEVMAELTTYLNRIQEVSDYVAVYSSSTITSLDFLSSLKRIKGRNLKHGQYSLLIHNMANLQTLFTPnVTHNLKIDRGTLKIYDNPMLCKSQIDVIKPLFPVQP--NkETDIPTGMNGYSGGCED-GVGFQ------------
>UniRef100_A0A2A4J6M5 Receptor protein-tyrosine kinase n=1 Tax=Heliothis virescens TaxID=7102 RepID=A0A2A4J6M5_HELVI
--ICKGE-LIKTLADLRILDGCVVVVGSLEIFI-ekVNKDNFPNITFWDLREITDYLVIYRVRGLKSVGQLFPNLTRIRGNKLLNNFALIVYDNSHLLEIGLYSLLKIDRGGVTMWALPQACFVETIDWKALAPKARH---VISPlekPSDsvTCRI----------PC--TCSRNPSLNHCWNNMKCQLFP--------DGPEADKCNDQCLG-CRKTNKN-ACFVCRHYTHRGNCVKECPPDSILLPDsKYCITEDECHQIDRW---------VFNNTCIGECPVDYKMnNKTQPVTCEPCT-NCAITCGNV----TIQSLSSIQSAERCVYVNGSLTIHLRATPGAMDDLRTYLSRIQEVSQYISVESS-FITTLDFLPSLRLIKGEKLKDDKYSIYINHNYNLQTLFTAnVTRHLRIMNGTARFEQNPILCMSKIDEIKKLLPIKP--NDLEIPVGLNGYRGGCKEVSFKFD------------
>UniRef100_A0A2H1WC37 Receptor protein-tyrosine kinase n=1 Tax=Spodoptera frugiperda TaxID=7108 RepID=A0A2H1WC37_SPOFR
--ICKGNRLFKTVADLKNLEGCVVVVGSLEIFI-eiSQEESFTNMTFWDLREITEYLLIYRVNGLESVGKLFPNLARIRGLRLLNNFALIVYDNPKLTEpvneqtdpvmIGLFSLIKIDRGGVTMWALPQACFVDTIDWKVLAPRARH---VISPplidiPMRqiQCSV----------PC--SCSSNAATNRCWNNRRCQIFL--------DGPEADKCNDQCLG-CRKTNKD-ACFVCRNFTYKGKCLPECPPHTILLPDnQYCISIEECFELDRW---------VFNNTCVSECPMDYKIrNgnRKRPTTCVPCT-HCEITCGSL----KIQSLSSIQSAEKCVYVKGFLYIHVRAIPGVLGDLRMYLGHIQEVSEYISIEGS-DITTLDFLSSLRKIKGQRLKDDKYSLNFYRNSNLQTLFSAsVTKNLTIEAGTARFDDNPVLCMSKIDELKTRLPVEP--NALDIPEGSNGKKGACAEVIFDFE------------
>UniRef100_A0A437B8I9 Receptor protein-tyrosine kinase n=1 Tax=Chilo suppressalis TaxID=168631 RepID=A0A437B8I9_CHISP
--ICRSK-ICNKIDGLHVLKDCVVILGNLKVLLLeqAHKDDFRNISFPKLKEVSGFVLFYRVNGLESIGQLFPNLAVIGGRHVLYNFALIIYDMPDLKEVGLYSLMRIYKGGVVVWAVPQVCYVHTINWEVIAPRARH---VLSSSEGsvHCNT----------MC--SCTTNTATNHCWNIKKCQRYL--------EGPDKEKCNDLCLG-CRNINPD-SCSNCRYKTYKGNCVRKCPADTLELQDvGYCITEAECHYLAGW---------KFKNFCVFNCSTGYEQqITSTGYSCMPCN-RCEETCENV----TIHALGHLQDASRCVKINGSLIISIRSLPETMTELRTYLKQVEEVTDYIVVYGMPTVTSLDFLSSLRKISGRVLRNGTYSLLVYDMISLQSLFTEnVTKNLKIGRGTMLFNNNPMLCMSELEKIVPMFPIPP--VSTDVPQGANGYSGGCTTASVSLN------------
>UniRef100_A0A4C1YJQ1 Insulin receptor-related protein n=1 Tax=Eumeta variegata TaxID=151549 RepID=A0A4C1YJQ1_EUMVA
--ICHTM-LCRSLATLKELENCDVILGNLRIILLekTKKKDFVRLSFPNLREcncgalpqtptlkyfnasspltgsveallisydkllmikydvqktlkfsgqmnlsqalhfflvlllralrsqstdlqnssrsrdstseinrnrnraqnylfpeysfgaskenmqrITEHLIVFRVRGLESLGQLFPNLARIRGEQLFDNYALVVHDMPNLREVGLYSLLKIDRGGVIVWASPTICFADTIDWKTIAPKTRH---VLGPPGRglTCTT----------TC--TCSSNLYANYCWNNwiykytgrkgkvnekycfalsscgalwknGNASVFY--------RVQIANNVTKSVLD-VEKTDGK-LCSICRHYTYHEYCVSKCPDDTVLLEDnNYCLEKEYCRSLGRW---------EWNNTCIDKCPPDYIKvNRDGVDTCESCK-DCDKTCeGRH----YISKLEVLQTMERCVYINGSLIIHIRLLPEAMEELRKYLARVEEISDFMFIYDSMTITSLDFLPSLKRIKGRVLKDGMYSLIINDMLNLQNLFTYnVTKNLIIDNGTLSAYNNPMLCAEGLEVLSERFPIKP--NSISIPPGKNGYSGNCAAVEVNLR------------
>UniRef100_A0A5E4QFT2 Uncharacterized protein n=1 Tax=Leptidea sinapis TaxID=189913 RepID=A0A5E4QFT2_9NEOP
--LCTNM-FCNRLSLLRKLQNCTIVLGDLNISLLerTKRSDFKELSFPNLKEVTGFVVVYRVAGLESLGQLFPNLMRIRGNTLMSNYALIIYDMPKLREVGLYNLLKIDRGGVIIWTGPLTCYLDTINWKAIAPNSRH---VLR----------------------------------NASVSSKGL--------RQRNVASSVLVAVG-PIRRVVR-CVDIIRT---RTTVLASALQGL----EsNYCVTGDECRHMGRL---------SWNNTCVADCPENY-------------------TCSSL----ILQTLASIQAAARCVRVNGSITIHIRTMPEAMSELRYYLKSIKEVSDYIVIYGSIVITSLDFLPSLQKIEGQTLFDEKYSFVVYDMENLQTLFTAnVTNNLEVNQGSLRFYRNPMLCESEIEKIRILFPIAP--SELDIPEGLNGYSGGCDKVSLNLT------------
>UniRef100_A0A6J1N6Q2 Receptor protein-tyrosine kinase n=1 Tax=Bicyclus anynana TaxID=110368 RepID=A0A6J1N6Q2_BICAN
--LCMNM-VIHREENLSKLENCTVVIGNLEI----ENHDFKNISFPKLTEVTGFMVLYQVFGLETLGNLFPNLARIRGNSLLNNYALIVYDVSDLREVGLHNLLKIDRGGVIIWGNPLTCFVDTIDWDAIAPRSRH---VLS-iPDRqaLCNF----------PC--TCSDVSARNRCWNNRKCQRFL--------EGPEGEDCNSQCLG-CRNTNHS-SCSLCRNYSYRGECVPRCPDDTFILSAsNYCITKAECLQLSHW---------IFNEYCVSECPEDYKEeTNNGTVSCVFCK-DCHLICNNL----DIQSLSKIQDAERCVYVHGYLKIHIWSEPQIVDELNYYLKNIEEVSDYVLIYSSMQITSLHFLSSLKRIKGEKLYNGSYSFVVHNMQNLQSLFLPnVTQNLKVDNGFLGIYQNRMLCMTEIEKLKSKFPIGP--PEIDVySDRLNGYGAGCGEISANLT------------
>UniRef100_A0A6J2KHP5 Receptor protein-tyrosine kinase n=1 Tax=Bombyx mandarina TaxID=7092 RepID=A0A6J2KHP5_BOMMA
--VCRSV-TCNSLHDVrEKLSDCVVIMGSLQLSIMerTKKQDFKNISFPNLREVTHFLLVYRVQGLQSLGILFPNLARIRGEVLLNNYALIIYDMPKLKEIGLYSLLKIDRGGVIIWGLPQACYVDTVDWKIIAPRARH---VISPpdKHSlrPCN-----------VC--RCSLNSSLNHCWNNMKCQRYL--------EGPEGEVCDKQCLG-CRKTNAT-MCSVCRHFTYRENCLPECPNSTILLGTsKYCITAEDCHDMDGW---------TWNKTCIFQCPVDYVQvRKPDGETCEYCR-NCHQTCESL----TVQTTESIQLAERCVYINGSLTIHLGSLIEAMTELRTFLSRIEVISEYLVIYSSSAVTSLDFLSSLRRIKGNKLVGEKFSLVIHDMINLHSLFNVnVSKNLQIDHGTYQMFNNPLLCMSHIDKIKDLFPEEP--AEEDVIQGTNGYGGNCEEASVDIQ------------
>UniRef100_A0A6J3C5A8 Receptor protein-tyrosine kinase n=1 Tax=Galleria mellonella TaxID=7137 RepID=A0A6J3C5A8_GALME
--VCGKM-ICNTLEKLKELEGCMVVVGDLQVSLLekTKREDFEGISF-NLREVTGYVVFYRVIGLESLGQLFPNLTRIRGAQVLNDYSLIIFDMPNLKEIGLYSLLRIDRGGIIVWAAPQACYLNTINWKVIAPRSRH---VLGSSDVkmQCVS----------TC--RCTSDIETNYCWNYKKCQRYV--------EGPEADKCNEQCLG-CKKTNGN-DCSVCRYYTYRGRCVSKCPVNTLLLPVnKYCLDIEECFELKGW---------AWNNTCVFDCPLGYVVsNISNIISCKPCP-NCHKTCDSL----MIQTTSAIQAAQRCVYINGSLTIHIRAIPEAMDELRAYLGQIEEVSDFIFIYGSLVITSLEFLSSLRYIGGRNLKDNKYSLVVDSMINLQSLFTTnVTNNLKIGRGALNFSRNPVLCINHIEQLNRLFPLKL--DNSDV-LQNNGYSGGCKYASVGLQ------------
>UniRef100_A0A7E5VRL4 Receptor protein-tyrosine kinase n=1 Tax=Trichoplusia ni TaxID=7111 RepID=A0A7E5VRL4_TRINI
--ICKGG-LFTSIPHLRDLDGCVVIIGSLEIFI-erSEVEGFRNVTFRELREITEYLVIYRVRGLKSVGNLFPNLTRIRGAKLLNNFALIVYDNGNLIEIGLYRLLKIDRGGVTMWSLPQACFVDTIDWKVLAPRYRH---VISPPDVktACNV----------AC--SCTRNVSTNHCWNNMKCQLYL--------EGPEADKCNDQCLG-CRKTNKD-VCFVCRHYTYRGKCVAECPPDSILLPDsQYCITEEECLEIDRW---------VWNNTCVSQCPVDYIEkYethdnITRVVSCKPCT-HCEITCGNL----RIQSLSSIQNAERCVYVKGYLIIHVRSIPGAISDLKTYLGQIEEVSQYVAIEGS-DITSLDFLSSLRTIKGEKLRDDQYSLDVNYNYNLQSLFTDnVLKNLQIKKGSARFENNPVLCMSKIDEIISRLPIAP--TPIDIPEGSNGYKGACKEVAFQFN------------
>UniRef100_A0A7I0ZCJ4 Receptor protein-tyrosine kinase n=2 Tax=Danaus plexippus plexippus TaxID=278856 RepID=A0A7I0ZCJ4_DANPL
--ICTSI-FVNRMANIKKLQNCTVVVGDLIITLLerTKPKDFRDISFPKLKEVTGFMVVYRVSGLESLGDLFPNLARIRGNTLLYNYALIVYDMPRLREIGFYNLLKIDRGGVIIWGGKLTCFIDSIDWNVIAPKSRH---VLS-iPDKgtRCMF----------VC--TCTRNAVSNRCWNNKKCQRFL--------EGPDAEDCDVNCFG-CRKTNPK-SCTLCRNYTINNTCVNRCPNNTIILTEsNYCVTIDECKHLNRF---------EFNNTCVEKCPNNYEMvTIGRDTSCKPCV-NCDKTCKSL----IIQTLASIQATEKCVYVNGSLTIHVRSVPGAMDELRYYLKNIKEVSGYILIYGSISVTSLDFLSSLKSIKGNTLLNGKYSLVVYDMQNLQMLFSDnVTKKLKINKGSMRFYRNPILCMSQIEKLKPLFPVAP--NEIDLPQGLNGYSGGCKEINLGLK------------
>UniRef100_UPI0006784DCF insulin-like peptide receptor n=1 Tax=Papilio xuthus TaxID=66420 RepID=UPI0006784DCF
--ICKSM-FCNSLEALSRLKNCTVILGNLHVVVLerTKREHFENVSYPQLKEITGFLLVYRVRGLESLGQLFPNLIRIRGNHLFYNYALIVHDMPNLREIGLYNLLKIDRGGVIIWGATQACWIDTVDWQAIAPGYRH---VLDV-DKhaQCDV----------AC--RCSRNPVTNRCWNIKKCQRFL--------DGPEGEKCKSQCLG-CRKTNSS-DCSVCRHYTFRGQCVSECPNGTVVLPAnSYCLSVEECLKIGGW---------SWNNSCVFECPLNYVKiNTSNNSTCKFCK-NCTEVCGSQ----YIKSLETIQLAGRCVYINGSLTIHVSSIPEAVNELRLYLSDLKEVFDYILIYGSVEITSIDFLPSLRRIRGQKLESGRYSLVIYNMPNLQSLFIPnVTQNLIVDNGTVNLYGNPMLCMRRIEELLKVFPTQP--NEIDLPQGMNGYSGGCQEISLELR------------
>UniRef100_UPI00067D3D4A insulin-like growth factor 1 receptor n=1 Tax=Amyelois transitella TaxID=680683 RepID=UPI00067D3D4A
--ICKRM-LCNSLEKLKLLEDCVVVLGDLQVMVMekAVKKDFDKFTFSKLREVTGFVILYRVKGLESVGQLFPNLVRIRGDKVFNDFGLIVYDMEDLKEIGLYNLLKIDRGGVIIWSVPQACFITTVNWKAIVPMARR---VFEYSEDamHCAS----------AC--RCTNDLDTNKCWNTKRCQRFY--------EGPEAENCHEQCFG-CRITSPN-QCLLCRHYTYKHECVSACPNDTLLLPVnKYCLSEQECKDLGGW---------EWKKTCILECPLDFAKhTFANgSVTCKPCR-NCDEICKSL----LIQSTSTIEAAKRCVYINGSLRIHIKSIPGAIEELQAFMGRIQNVTDYVEIHGSVIITSLDFLSSLRYIGGRNLYANKYSLVVHDMVNLQTLFTTnVTNNLEIGNGTMNFYRNPVLCINEIEKLLPKFREKP--NDIDVPKNTNGYSGGCAHASVPLN------------
>UniRef100_UPI000B3A3E59 insulin-like receptor n=1 Tax=Helicoverpa armigera TaxID=29058 RepID=UPI000B3A3E59
--ICKGE-LIKTLSDLKTLDGCVVVVGSVEIFI-ekVNKDSFPNVTFWDLREITEYLIIYRVRGLKSVGQLFPNLTRIRGIKLLNNFALIVYDNSHLLEIGLYSLLKIDRGGVTMWALPQACFVETIDWKALAPKARH---VISPlekPSDsvTCRI----------PC--TCSRNPSLNHCWNNIKCQLFP--------DGPEADKCNEQCLG-CRKTNKN-ACFVCRHYTYKGTCVSKCPPDTILLPDsQYCITEEECHELDRW---------VFNNTCVAHCPVDYKLnNKTTPTTCVPCT-HCGITCGDL----KIHSLSSIQSAERCVYINGSLTIHLRTTPGAVNELRKYLRQIEEVSHYVAVESS-DITALDFLPSLRLIKGEKLKDGKYSVDVNHNNNLQTLFIAnVTKNLQIMNGTARFDQNPILCMSKIDEIKHLVPIKP--NNVDIPVGSNGYRGACKEVSFHFD------------
>UniRef100_UPI000B92CFD4 insulin-like growth factor 1 receptor n=1 Tax=Pieris rapae TaxID=64459 RepID=UPI000B92CFD4
--FCLDV-LINQMTALQKLDNCTVILGDLKLQL-qrTRPRDFVNVSFPKLKEVTGCVAIYGASGLESVGGLFPNLMRVRGNTLINNYALIISNMPRLREIGLANLLKVDRGGVIIWPGPLTCYVHSVDWRAIAPNARH---VLS-gIDVynPCKtL----------PC--SCTDNSTTNFCWNNRKCQRFL--------EGPEAERCNPECVG-CLKRDGS-ICSLCRYYTYRNKCLNTCPNGTIPLTDtNYCVTIDECTHLERW---------PWNNTCVAECPQNHVKqT-NGTTTCVPCE-DCNLTCNNV----TIQTLSSIQEAARCVYIKGHLSIHVRAPHETMNELRYYLKSIQEVTDYIEIRGSLVITSLDFLPTLKRIRGENLFSDKYSLVIHDMHSLQTLFTEnVTHHLKVDRGSVSFYRNQMLCVSEIEKLVPAFPVPP--TELEIPQGLNGYSGSCDEGFFNLT------------
>UniRef100_UPI000E6D950D insulin-like growth factor 1 receptor n=1 Tax=Hyposmocoma kahamanoa TaxID=1477025 RepID=UPI000E6D950D
--ICQNV-FCNTIEGLARVKNCVVVVGNLRIVLLesATKESYKGITLPNLREVTGFVVIYRLNALETLGKIFPNLARIRGQELLYNYALTIHDMSDLKEIGLFNLVKIDRGGVTVWGGPRTCYVKSIDWKYIASSSGL---ALSSPEVkaHCDivE----------SC--QCG-NKTSYYCWNNENCQHFF--------K---KEDCHTECLG-CLHGKRD-NCLVCRNFTYRGKCVSHCPSNTIILPSnQYCLTIKECKSIYGW---------SWNGTCVMDCPFGYTKyS-DGeDTTCEITT-NtsyVTKECRGM----TIHSLNDIQMAERCTYINGSLKIHIGSVPGTMEEMSKYLSHIEEVADYVEIYGSMTITSLEFLTKLHRIGGQKLMKGGYSLVVYNMMNLESLFTPnVTENLLIGGGKLKFYRNPKLCMCKIIDISEKFPDAS--AESDVPLGMNGYNGGCLENELGFT------------
>UniRef100_UPI000E778D32 insulin-like growth factor 1 receptor n=1 Tax=Vanessa tameamea TaxID=334116 RepID=UPI000E778D32
--LCVNM-FLNHIEKLKKLENCTIVVGDLKISLLerTKPEDFKNLTFPKLKEVTGYMVVYRVAGLETLSNLLPNLARIRGNTLLYNYALIVYDVELLREIGLNSLLKIDRGGVIIWGGPLTCFVNTIDWNAIAPRSRH---VLSKPDKhaQCNF----------PC--TCTSNPATNRCWSNKKCQIFL--------EGPDSWNCSSECIG-CRNTNPK-SCTLCRHYTYKEECVSHCPENTLLLSVsNHCITNDECVHLNRW---------EWNNTCVSECPKNFVQwNEAGNTTCVPCD-NCHQTCGNM----TIQTLDTIQLAEKCVYINGSLSIHIWSIPYAANELRYFMKNIVEVTDYIEIYGSITLTSLDFLSSLQRIRGRRLFNGKYSLAIYDMHNLQSLFLPqIIKGLNVERGTVRFYRNPMLCMHQIKKLTQRFPVAP--NELDIPQGMNGYSGSCNEMFLKLT------------
>UniRef100_UPI0010404BCE insulin receptor-like n=1 Tax=Ostrinia furnacalis TaxID=93504 RepID=UPI0010404BCE
--ICGDV-HCTRPDRLeRMLKDCMVILGNLKIVIMeqAHKDDFVNISFPKLREVTGYVAFYRVNGLESIGQLFPNLTRIRGEQLFYNYALIIFDIPDLKEVGLYNLLKVDRGGVIIWTVPQACFINTINWNLIAPRTRH---VLSPVWDspQCNT----------AC--SCTRNASTNYCWNILKCQRLP--------EDINS-NCNKQCLG-CRLSNPN-ECTICRHYTYKNRCVPKCPAGTIVLPHnDYCITEEECKDLRGW---------SWNNTCVFNCTVGYKMdIKDKDTVCVPCE-KCEETCGSL----NIQTIESIQESGRCVYVNGSLVIRIRSHPEAMEELRTYLSRIQEVSDFIIVYGSLKITSLDFLSSLKRIGGRNLKNGTHSLIIYDMTNLQTLFTEnVTNTLQVEKGSLYIYNNPMLCVNEIDKIKSRFPDKP--GPLDIPSGTNGYSGGCANASIGLQ------------
>UniRef100_UPI00156831D6 putative molluscan insulin-related peptide(s) receptor n=1 Tax=Aphantopus hyperantus TaxID=2795564 RepID=UPI00156831D6
--FCIDM-FIHRKSLLSKLENCTIVIGDLKISPLdrTKPEDFKNITFPKLKEVTGFMVVYRVFGLETLGNLFPNLARIRGNTLLYNYALVIYDMAGLREVGLPNLLKIDRGGVIIWGNPLTCFVDTIDWDAIAPSSRH---VLRIPDReaRCNF----------PC--TCSDIPSRNRCWNNRKCQRFL--------EGAERENCSSECVG-CRNTNHS-SCSLCRNYTFRGECVPRCPGGTYILSAsNYCLTKDECLHLKHW---------TLNDKCVSECPNNYKEvNKNGTVSCIPCK-DCQMTCKNL----NLQDLSTIQLAERCVYVEGYLKIHIWSIPQVVNELNYYLKNIEEVSKYILIYGSIQLSSLHFLSSLKRIKGEVLYNGSYSLVMYDMQNLQTMFLPnVTQNLQVDKGSLRVYRNRMLCMSEIDKVKEAFPVAP--REIDVPPGLNGYSAACDEVYPNLK------------
>UniRef100_UPI00188EA21D insulin-like growth factor 1 receptor n=1 Tax=Manduca sexta TaxID=7130 RepID=UPI00188EA21D
--LCKSV-ICQSLKCLkEDLKDCVVILGNLELSVLehSKKSDFANLSFPLLREVTGAVMVYRVSGLETVGQLFPNLTRIRGQQLNMNYGLSVFDMTSLVEIGLYSLRKIDRGGVILQYLPQACYLDTIDWKVIAPRARH---VIGYsdGLYksSCTR----------IC--TCSRNATYNHCWNIKMCQLFS--------DGFEEVRCNEQCLG-CRRADVN-ECSTCRHFTYEGTCVPRCPEGTLILAAnQYCLTEEECHALKGW---------AWNNTCVFECPVDYIVhNTTSGTTCVYCE-KCQKTCQSQ----KIRSVGAIQAAERCVYINGSLEIHIRAIPEAVTDLKVYLSRIQEVSDYVEIYGSLVITSLDFLSSLHHIKGRNLKHDRYSLLIYDMVNLYTLFSPnVMKNLRIDRGTMKMYDNPLLCMNKVDELKNLIPEAP--TELDVTQYTNGYSASCKEAPVDFQ------------
>UniRef100_UPI0018D16698 insulin-like receptor n=1 Tax=Plutella xylostella TaxID=51655 RepID=UPI0018D16698
--VCRGQ-YISSVEALHGLRGCTVIVGNLKILLLerQRPEDYSGISFPQLREITGYMLVYRVSGLESLGQLFPNLARIRGDEVYGDFALIVYDLQDLAQIGLHSLIKIDRGGVIVGGGPMTCYVDTVDWQAIAPKARH---VLLPNGRqtRCNV----------SC--RCTLRADTDHCWNNRRCQRYI--------TGPDKEQCHEQCFG-CRRTNPS-DCSVCRHYTHQRLCVSACPRHTLILEAnKYCVSYQECMNLRGW---------PWDGRCVFKCPVDFKKvKLDDQFTCLPCP-NCPNTCRSQ----NVITLRDIALAEKCKFINGSLTIHLRTLqkdSGGIEELRLYLGRIEEVSDFIYIYGTNSIISLDFLYSLKRIGGRVLKDKKYSLVIDDMDNLQSLFTAnVTKNLRVDSGTLKVLRNPMLCVSEINKLKKKFPVEP--LEIDIPPGMNGNSaGGCNETDVGLT------------
>UniRef100_UPI0018E538A2 insulin-like growth factor 1 receptor isoform X1 n=2 Tax=Zerene cesonia TaxID=33412 RepID=UPI0018E538A2
--YCTNM-FINRLSLLHKLQNCTIILGDLKITLLerTNRSHFKNVSFPNLKEVTGFVVMYRVFGLESVGELFPNLMRIRGNTLITDYALIINDMPKLREIGLSNLLKIDRGGVIIWTGPLTCYVDSVNWGVIAPNARH---VLS-amDPYnsCKTI----------PC--TCSTNTSTNYCWNNRKCQRFL--------EGPEAEQCSPECIG-CRKTDAK-NCSLCRYFTYRGMCAPTCPDGTIVLTDsNYCVTIDECRHLDRW---------PWSNKCVSDCPENYVRfTKSGLVTCKPCD-NCHKTCYNL----TVQTLASIQAAAKCVYVKGSLTIHIRALPEAMNELRYYLRSIQEVSDFIEIRGSIVVTSLEFLPALRRIRGENLYNNKYSLVVHDMQNLQTLFPQnVTENLKVDRGTMSFYRNQMLCMNKIEKLIRVFPKTP--SLLDIPQGLNGYSGSCDEVSLNLT------------
>UniRef100_UPI00187DA308 insulin-like receptor isoform X1 n=2 Tax=Bradysia coprophila TaxID=38358 RepID=UPI00187DA308
--ICRSKDIRNSVDDLNRLTNCRVIEGYLMITLIdrgVNESSFEGLEFPLLTEVTEYVLLLRVHGLTSLGKLFPNLRVIRGNYVINNYALIVYEMIHLQEIGLKSLTEISRGNVRIEKNPMLCFTDTIEWTLITLSSNNNVIKDNRATNDCP-IYPCVGTSTndtrpLMCPE--LN--GNTLCWNQSHCQGLCPSKCGNSTCNVKGDCCDDSCVG-C---DETGKCLSCRYLSIgnskDLQCVKSCPSNMFSYENYRCVTESECRAIRQYMYVeayDDdplLGCIPHDGKCSIDCPSNFHPVkLSGHRKCIQCVGTCNKFCPPGD----IYSISSAQHYRGCTHINGRLVINIKNLddQSVVRELENSLSEIEVIEGNLVIEQSHSIVSLGFFKKLRLVKNNPMGQETYGIKVIGNLNLRALF---THNVTFEHGRMFFHFNPKLRLNVIEELKLdMIDlrSESSLNDDEVAPDTNGNEIAFDIVTL---------------
>UniRef100_A0A261B3Q9 Receptor protein-tyrosine kinase (Fragment) n=1 Tax=Caenorhabditis remanei TaxID=31234 RepID=A0A261B3Q9_CAERE
-LRCGPIDIRNKPwsfRTMWSHVgdphavnyyinksnhetwppknvqiNCTVVEGSFAISFVydtqAQHkkgspdektlemTDYP--RFPHLREITGSLLVFETT--SGLCDTF-------------------------FRINLPKLSVIRNGGVRIQDNKLCCHVKSIDWKSMVMTSINDVVVDDAAEssvtetgkLCPKGPCE-DDPDETMCRYVDNAKGsRIQSCWSNTTCHKVCQWDRLDnqemgPGCDPDGNRCHDQCLGGCDRPNDPTACSACRFLHYKGKCVEKCEPHLYVLMNRRCVTKKQCLELNPVHQNKTVPIKATEGLCSDKCPDGWEVNPDNASACRRCNGACEIKCPLDH---KIDTFPKALAISRCNIIVGDLTIEMRGKqeSGMAAELKKVFTNIHTITGHLKVVRSPPFLSLAMFRNLRVIEGRNLFLGKYAIAVVENPNLRKLFDDR-ANFTIGNGTIQVHNNRMLCYSIVRNLVRRLGVDLNEDdqSA----DSNGDKAICDDARIEV-------------
>UniRef100_A0A2A6BJ63 Receptor protein-tyrosine kinase n=2 Tax=Pristionchus pacificus TaxID=54126 RepID=A0A2A6BJ63_PRIPA
-TApnktepkditpshniCGSIDIRNDARTVFNKEnsddslsmn-CTILEGTFSLSMItnssTREEDFV--TFPNLVEITGYLLVFNVKSLTTLSRIFPNLRVIGGSQLIMNYALIIYQNPDLKDVGLPNLRVIRNGGVRISENPSLCFVVNIDWKRLTFGQIDDVLVSDGESsga-KCSDEC---DDSASRCVHRPSEMGgpPIISCWNATTCQESCPFDRKNdtkelgSGCLIgseDNEECHPQCIGGCYKKGHSGQCVACAGYLSEGRCVTHCPPGMLKYLSR-CVTREECISSPDVRVDDEwRMYKPVNGYCVYDCPAGYEQVkrprklPDNTTReqeyCEVCNGSCPKKCKGK----AIDTIAMAKDLAGCNIVEGTLDIQLR--dSSKMTLLSDYLKDIEVIEGSLLIRFSPSLTSLSVFQKLREINpGKDLFQTRYALVIYENQNLNSLFSSEVtkKLRIIGDGQVQVQNNRMLCFKHISNLMTGLKMELNIDdqSS----FSNGDKAICDETNLVI-------------
>UniRef100_A0A553Q9Z1 Uncharacterized protein n=1 Tax=Danionella translucida TaxID=623744 RepID=A0A553Q9Z1_9TELE
--------------------------------------------------------------------------------------------------------------------------------------------------------------------------------------RHASLWQPRSAVMK-----RPQFAAVALVPVQPLGIAATLSAWAAAGLLVVIGLAP---PASITIMKD--TAVHMS---DYDHFVIHAGECMPDCPPGFMRHeDNRSMFCTACDGPCDKICE----EKVIDSVDAAQSLKGCTVIKGNLHINIRRGTNIASELENFLGLIKTVTGYIKIRSSHTLTSLSFLKSLRYIHGEELF----------------------------------------------------------------------------------------------
>UniRef100_UPI0018A6DE1C insulin receptor-related protein-like n=1 Tax=Penaeus monodon TaxID=6687 RepID=UPI0018A6DE1C
-EVCRSKRIVNRVSNLRSLAGCRVIEGNLQIVLIegATEEDWKNWSFPELVEITEFLLVYRVRGLTSLGQLFPNLSVIRGSVRHQGYALIVYGVNDLEVIGLYSLTRILQGSVRIQNNFHLCYVHTVDWSLITGPGAENVFKNNNEYlyPLCDESCPER--------------NNMRRCWDSTHCQRVCPTEC-QGECTDTNECCHDFCAGGCSRANKAESCHACKDYSQGHTCVRTCGKGYYKYGGYRCVTMGVCVKKLH-------GILLHksgdgMDECVDqgECPAKYYKTEEdylgvKHPTCKKCEApgeNCAKKCSEL----LVNTIAKAQQLMGCTKIEGRLIISITGGKAIAKELNASLGKIEVVTDYIRVFSSNALRSLNFLKSLRVIGGASLYNDKYALYVHGNDNLEEIWSWEDHKnFTITEkkASVLFHSNPKLCYKKIKELLERTNRVEMT--ADCNMnLTNGNKAACMDKTLDL-------------
>UniRef100_A0A6P8S4F9 ankyrin repeat domain-containing protein 24 isoform X1 n=2 Tax=Geotrypetes seraphini TaxID=260995 RepID=A0A6P8S4F9_GEOSA
---------------------------------------------------------------------------------------------------------------------------------------------------------MMQSTTAWPQEMYLSNTSYRKQHTRSRGLA-------------------------------------------------------------------------------------------------------------------------------------------------------------------------------------------------------------------------------------------------------------------------------------------------------
>UniRef100_A0A0R3WK19 Receptor protein-tyrosine kinase n=1 Tax=Hydatigena taeniaeformis TaxID=6205 RepID=A0A0R3WK19_HYDTA
EILCGDFDVRR-PSALSRIKSCTVIEGNLLIVMTKLP---VNASIPNLREITGFLVIYDLTGLDGLATLFPNLTVIRGRSLISNFALVIRS-TSLKTIGLPSLRVIQRGGVRVDLNTNLCYVRTVNWSYILGnqTAAAAPIRLLTNRLICPDTCSPECVASTPesRSLTelkgtshEKDAKL-GHCWSSSFCQSICSSNCTNrgLACRMDNthLCCHDECLAGCYGPGPG-ACVACKGALHRGICVSQCPPTTYLFHGRRCVTAAECFHMSSTYRFPhvtgssgssvagsgvsvtinatgpgatttVRQFAIHQGRCVPDCPSGHQRDEG-SGECMPCGDTCPRiRCHH----MLINSLKSLSKLKDCYSVT-DLYISIHEGDtaLIQQQFDEAFSSLREVE-SIKVVRATALTSLAFLRHVKRINTtPDSSPNVTVMEIRGNDNLLELWPPPAENGtgglqIVSEGLVHFILNRYLCPKKITDLVRTgalvlpGGRNFRTEELELAEATNGKLGFCETTQISL-------------
>UniRef100_A0A0X3PFM2 Receptor protein-tyrosine kinase n=1 Tax=Schistocephalus solidus TaxID=70667 RepID=A0A0X3PFM2_SCHSO
ESICGDYDVRR-AASLTRIQSCTVIEGNLLILMTKLP---VTASVPNLREITGYLVIYDLTGLESLSTLFPNLTVIRGQSLIYNYALVIRS-TTLKYIGLPSLRVIQRGGVRIDLNANLCYVRTVNWTEILGpqSPAAAPVRHLSNRLICPENCPAECsngLDSSVptGALIaigsnsnnsnspksqlREDNKLaspaRGHCWSPLHCQSVCSPTCTKaeLACEMDNvhRCCHPQCLAGCYGPGAH-MCVACKAALYRGVCVAKCPPDTLLYLRRRCVTPEECFNSLPVGYRPtaapvsavdrlglmrrtegnislsppaVKKFAVHRGECVSECPAGYQRDPQ-TGHCSSCGDDCPRtRCNR----LLINTVKALSKLNRCYSVL-DLYISIQEGDwdVIEEQFDMAFSSLQEVELSLKIIRATALRSLSFLRHLRRIGTaPNMSPNATVLEVRGNDNLRELWSPRSNDSgikrglqVVSGGLVHFILNRQLCPQRVLELRETgalilpGGRDFHSQERELAETTNGKFASCDRTELPL-------------
>UniRef100_A0A183MRB3 Receptor protein-tyrosine kinase n=1 Tax=Schistosoma margrebowiei TaxID=48269 RepID=A0A183MRB3_9TREM
-----------------------------------------------------------------------------------------------------------------------------------------------------------------mdIRLAsfallnTVLSTL----FCILTCFLVCPLKCTLlnLTCTMKRphKCCHPECLAGCYGDGPS-MCVACKNVMHKNRCVSQCPGGTFKYLNRRCVTEHQCLTQLPNLTYAdfpympdhhankfsnnsfprnimakiDSDFTIFNGSCLLNCPVGYKKSSK-TGHCYPCGDQCELkHCRE----FLIHSLKVLDSLADCHSAK-AIYLSIQEGQpeIVALLLDKAFANLRVIYHSLRIVRSSVLNNLNFLRHVRFIGRiGGNISNHPiVFELFGNDNLRDLWPITNYANntddglqILSNGLIRITQNRQLCPEKIFELFDSnkiklgGNNiTLTQAEREMITITNGDLAYCNWRKFDI-------------
>UniRef100_A0A564YDU3 Receptor protein-tyrosine kinase n=3 Tax=Hymenolepis diminuta TaxID=6216 RepID=A0A564YDU3_HYMDI
ETICGDFDIRK-PSSITRIENCTVIEGSLCILMTQLQ---PNASLPNLREITGFLVIYDLTGLDGLGRLFPNLTVIRGRSLIFNFALVIRS-TSLKTLILPSLRVIQRGGVRIDINPNLCYVRTVNWSYILGnqTSAAAPIRLFTNRLICPDTCQPECATPTTepRGLSadskskpNKKEAI--HCWSSSHCQSICSPKCTNlgLACRMDDpyTCCHDECLAGCYGPGSD-SCVACKGARYRGVCVTHCPPGTYLYHGRRCITAEECLNMTSIIRQPlsgvvvgansvsgantvasngsdvknapvpgikksdggnsgntdvndtsvgtatsplsgnnnvngstpiMRPYSIHQGRCVQECPAGHERNEV-SGECVYCGDKCRRfRCVS----MLISSLKSLSKLKDCYSVN-DLYIGIHEGDptLIQEQLDEAFSGLREVE-VIRIVRATALTSLNFLRHISRINPSRASPNVTVIEIRQNDNLVELWPPPEKGGtgvqVVSEGLVYFILNRYLCPQKITDLVKTgalrlpGNRDFRSEELELAEATNGKMGFCESNQISL-------------
>UniRef100_C7DT90 Receptor protein-tyrosine kinase (Fragment) n=1 Tax=Schistosoma japonicum TaxID=6182 RepID=C7DT90_SCHJA
EVACTRADVRH-SSSLTKLSRCTVIEGDLFIVFTRIP---RDASLPFLKEVTGSLLVYDTEGPEDLSILLPNLTLVRGQTLVFGYSVVIKS-TSFKSIGLPSLRVIQQGGVRIDSNPQLCYVETIDWKVILQnqSGDVSSIKIVKNGLICSNICSSSCSVNSPnnTQHSsvelwrSPFSDIlptDGHCWSMNECQSICPVYCTLqnLTCTMKRpyKCCHPECLAGCYGDGPS-ECVACKNVMHDNQCISKCPSGTFKYLNRRCVTEYQCLVELPNMMYSdspyiseyyannsfpyndmtrmHSNFTIFNGSCLLKCPVGYKKSLK-TGHCYACGDQCELkHCRE----FLIYNLKALDTLTGCYSAK-AIYLSIQDGKpeTVANLLDRAFKNLKVIHHSLRIVRSSVLENLNFLQHVHSIGQiGENVSSHPiVFELFGNDNLRNLWPIAKDANnieddpvnslqILSNGLIRITQNRQLCPEKIFQLFESniikssGNNniTLTQAEREMITITNGDLAYCNWREFNV-------------
>UniRef100_I1T3F2 Receptor protein-tyrosine kinase n=1 Tax=Schmidtea mediterranea TaxID=79327 RepID=I1T3F2_SCHMD
--------------------------------MVTLT---SEYSFPTLKEITGSLVIYYVKGTKTLGLYFPNLTIIRGQTLAYNYAVVIKE-TNLlvinlfQYIGLVNLRLVMFGGVRIDNNPSLCYVNTINWTSIVRqh---GAPIKLINMRNFCLEFCPNNC---------PRGENLQKYCWHHNTCQNVCSESCAKnnQYCFMNDpnRCCHPECLGGCYGEGDE-MCVSCKNVLSNGRCVKKCDKFFYKYKNRRCISESECMNLSSQSSTDyrrEDHYAIEDDACVKQCSPGKQQNKI-TGRCEICGSECSKkYCGR----VLIHSINDFSEAEGCYSIE-DIYISIKEGGssLSDILM-KAFSKLTIIENSLRIVKSSSITSLDFLRSLRIIKGnSANKNNNEttngsnksiVFEVYDNENLVEIFDEKVALNqlniTILEGSVSFNLNRKLCPEKILSFLNSnvqTKTKLSKLDERIINVSNGDMAFCKHEKLIV-------------
>UniRef100_Q8T0W6 Receptor protein-tyrosine kinase n=1 Tax=Echinococcus multilocularis TaxID=6211 RepID=Q8T0W6_ECHMU
EMLCGDFDVRR-PSALSRIKSCTVIEGNLLIVMTRLP---VNASIPNLREITGFLVIYDLMGLDGLATLFPNLTVIRGRSLISNFALVIRS-TSLKTIGLPSLRVIQRGGVRVDLNTNLCYVRTVNWSYILGdqTAAAAPVRLLTNRLICPDTCQPECAASTPeaISLTelegtsrEKDAKL-GHCWSLSYCQSICSANCTSrgIACRMDNtqLCCHKECLAGCYGPGPE-ACVACKGALHRGVCVSQCPPSAYLFHGRRCVTAAECFNMSSTYRLPhvagssgsssigfaasvivnttaavattaIRQFAIHQGRCVPDCPSGHQRDEV-SGQCVPCGDECPRiRCHH----MLISSLKSLSKLKDCFSVT-DLYISIHEGDtvLIQQQFDEAFSSLREVE-SIKVVRATALTSLAFLRHVKRINTiPNSSPNVTVIEIRGNDNLLELWPPPTRNQtgglqVVSEGLVHFILNRYLCPKKITDLVRTgaltlpGGRNFRIEELELAEATNGKLGFCETTQISL-------------
>UniRef100_A0A1B0C601 Receptor protein-tyrosine kinase n=1 Tax=Glossina palpalis gambiensis TaxID=67801 RepID=A0A1B0C601_9MUSC
-TVCKSLDIRNTPGEFRQLENCTVIEGFLLITLVTthTTGEFTE-TYPLLTEVTEFIIVYQIENLRSLAQIFPNLSVIRGRNLFEGYALIVYSNMHLEELGLSKLTTISRGGVRIEKNVMLCFVKTIDWSQIVSNTTDIVIEDNRDTIECP-LCPGDQKSSV--SDNTLnelickEHHGSRNCWNSNTCQKICPERC-RHNCLDENTCCNDSCLGGCSSDNFN-ECIICRNFSIyNNTCIDKCPENYYSYLDRRCLTAESCSRIGTKYENnKPETLVPYKGRCSTRCPEGYSKI---NLTCTECGDKCLKKCVGGQ----IDSVARAKEYHGCTHIIDeGLTIVIKRGgRHLIEDLEYSLASIEVITTYLKVQGTYGMLNLRFFKNLKTIKGERLVEDKYAFYVLENTDMESIWATNQ-TVRIEAGTVYFHFNPKLCLTEIETLLPMLKNQTKFDKNEVSEDSNGSRGSCNTTFLNVTL-----------
>UniRef100_UPI0007B8C3F6 insulin receptor-like n=1 Tax=Sinocyclocheilus rhinocerous TaxID=307959 RepID=UPI0007B8C3F6
-EICPSTDIRNNATHLRVLENCTVIEGHLKILLIfkSRLEDFRGLSFPKLVVITDYLLLFRVYGLESLGDLFPNLTVIRGNNLFFNYALVMFEMIQLKEIGLHSMTNITRGAVRIEKNPNLCYLFTLDWSKISDSVEDNYIVANKDKRECGDICPGTITGTITCKQTTINGNFGERCWNQNHCQRICPSTDIR-----------------------------------------------------------------N--------------------------NAT-H---------------L-------------RVLENCTVIEGHLKILLI----FKSRLEDFRGLsfpkLVVITDYLLLFRVYGLESLGdLFPNLTVIRGNNLFF-NYALVMFEMIQLKEIGLHSM--TNITRGAVRIEKNPNLCYlftldwSKISDSVEdnyIVANKDKRECGDICPGTIMGTITCKQTT----------------
>UniRef100_A0A6J1RUT2 Receptor protein-tyrosine kinase n=1 Tax=Frankliniella occidentalis TaxID=133901 RepID=A0A6J1RUT2_FRAOC
-SICPDMDIRNRPSQLRRLEGCVVVEGNLSMVLMdnMQPADFAPYSFPDLREVTGYVLFFKVSGLQSLGQLFPNLTLIRGTQLVVNqYSLVAFQMPDLVELGLSSLELVQRGAVRIDGNPLLCYADTLDWDVIAPGGGGEHYVYNnRPPSECQPAC--------KC--------PSGRCWGYTSCRHP----RKGTPRTPSGAECNKNCAIGCNGTSA-HDCIACAGPQEGSECVERCSPGKLVFQRRRCVPVDWC-EEHHSGG--ADGIE-HQGECVMECPEGtIIEvreekskSKKKlkeaadkedkekgkkKKFCKPCVGPCRTECPGAA----IRTPRDALQLlKGCTVINGTLEIEIPHGGeEVEKALEPALGNIQVITGSLVVSRSRPLSSLRFLRSLREVRGLDR-NKKLAVFINDNDNLQSLFDWDENsrskTLTLAPHAqITFYYNPRLCPQEIKKFEKVTNLT---------------------------------------
>UniRef100_A0A6P9A4J0 Receptor protein-tyrosine kinase n=1 Tax=Thrips palmi TaxID=161013 RepID=A0A6P9A4J0_THRPL
-VCVGDKDIRNSAAKLKaELKGCVVVEGFLRVVLIenAKQEDFQRLSFPQLREVTGYLLFFRVNGLLSLGQLFPNLTLIRGNELFIDkYALVVSELPQLLELGLTALQLVMRGSVRVQSNPELCLAESVDWSVLAPASSDSDNVFTKNNEHCRP-C--------DC--------PSGLCWGYGQCRV------RAAKKAPSGRDCHPNCAVGCHGTTD-RDCTACLGPELAGRCISRCPGQTVLFRGRRCVHADWCVEEHPSAGGhNyAGGIV-IKSSstmasrvCVNECPSGYFEvdelvaaTKRVRRKCEPCKGPCKKVCDPAS----VRSISNARNLKGCTIINGSLEIEIHSGHteEVERELTVALGQVQVIMGSLVVSRSRPLTSLHFFRSLHLINNTDP-GRSVAIFVNDNANLQYLFDWGDSskttSLAIGPGTkeASFFYNPRLCPEEIDKFAKVVEVA---------------------------------------
>UniRef100_A0A158QIA3 Receptor protein-tyrosine kinase n=1 Tax=Rodentolepis nana TaxID=102285 RepID=A0A158QIA3_RODNA
-TICGDFDVRK-PASIMRIRNCTVIEGSLCILMTKMQ---PNASLPNLREITGFLVIYDLTGPDGLATLFPNLTVIRGSD----------HNQRFDTISLPSLRVIQRGGVRVEINQNLCYVRTVNWSYILgnQTSSAAPIRLFTNRLICPDTCQPECTSptaEPMAlsadSKSKPNKQEAIHCWSSSLCQSICSPKCTNlgLACRMDdpYTCCHDECLAGCYGPGSD-ACVACKGARYRGTCVTHCPPGTYLYYGRRCITAEECLNMTSIIRQplsgvvvganavsdantsvsndsdvkttlvpdnsakpnvngasvgaassfsgvtnsvngstpITRPYSIHQGRCVQECPAGYERNEV-SGECIYCGDKCRrFRCTS----MLISSLKSLSKLKDCYSVN-DLYIGIHEGdpTLIQEQLDEAFSGLREVDV-IRIVRATALTSLNFLRHITRINPSRASPNVTVIEIRQNDNLVDLWPPPEKNgtgVQvVSEGLVYFILNRYLCPQKITNLVK-TGAlrlpgnrDFRTEEREIAEATNGKMGFCESNQIS--------------
>UniRef100_A0A1S8X6E6 Receptor protein-tyrosine kinase (Fragment) n=1 Tax=Opisthorchis viverrini TaxID=6198 RepID=A0A1S8X6E6_9TREM
-KVCRSLDIRL-PDTFKQSINCTVVEGDLIISFIRLP---TDASLPYVREITGSLLIYDVHGLDSLAQLLPRLVLIRGQNLIDRYAMVL-KSTSLKvssefiihtgtrsslrilsrlkmfdptDAALPSLRLIHRGAVRLEGNPDLCHVHTVNWVALSgyRSDAESILKVNMNGASCADRCPAQCLSVPITtgpaNFQQRTPYTNVLCWSSSICQSICSDHCTEhnLACRIHdtERCCHPECLGGCYDDGPH-MCVSCSHMLYGGSCVSECPEGMLRYLNRRCVTLEQCLWSIPMAVQsdsilsmsnstepaeyngvpDWHSYAVFNQRCVENCPVGYIRHNI-TGQCEPCDERCFrKSCPE----FFIHTLNDLVALQGCWSAK-AVYMSISDAdsDQTAEALARGFATLRVIEHSLRIVRSNAITSLDFLGTVERIGSSvTEVNHTITLEVSENENLRTLWSPNGgfphviNSsnygagLEvWSPSSVRFTQNSRLCPASVFRLFD-TGAlvlmphgrSLSEAEQNLIRVTNGELVYCNIATFS--------------
>UniRef100_A0A504YW87 Recep_L_domain domain-containing protein n=1 Tax=Fasciola gigantica TaxID=46835 RepID=A0A504YW87_FASGI
-AVCSRQDIRQ-TNVLERMCRCDVIEGDLSIAFVWLT---RNLSFHRLREISGSLLLYDVDGLSSLSTLFPRLTVIRGHSLIYSYALVV-RATAFQDIALPSLQLIERGGVRIENNPKLCHSNLVHWTALWnhSRlgDPKHPVDLINNGgPECSTSCPVKCPL---------LPDGHRGCWSETVCQTAlC-----------------------------K-YSFNVVQYMYYSQHLPTPPPLFVLlrfrhqYRQRRCVTVEQCLENISLPLIsttpristeletanhsvnysvlveKEHSNAIYRGACVTQCPVDHVRDK--SGHCTPCESQCPrKSCPE----LLIHDLRDLDALVGCYSAV-AIYLSIQDGepEFVNRLLEEAFSRLRVVEQSLRIVRSPVLTTLPMLNSLQSLGTMhGNVSHPIVLEISGNDNLADMWSPRV-TpenpqgLVlRGPGTIRITQNRRLCPNQVFQLFR-SDTvqlvrpaaWLSDVERDLIQLTNGDLAYCNWSTIL--------------
>UniRef100_UPI00096AF49A insulin-like peptide receptor n=1 Tax=Aethina tumida TaxID=116153 RepID=UPI00096AF49A
--VCTSLDIRNSLSNLNRLQNCTTINGYLRINLLesaTAPEDFDKYVFPDLTEITGYLVLYKVSHLTSVGKILPNLRVIRGISLIFDYALAIHSMPHLVEIGLTKLIYIARGDVIVDKCPELCYVDSINWTMIGASAL--HFANNRTCPPCPDYCEGK------------------FCWNQQTCQKQG------------TDKCHQECLG-CTIHHSSKHCVICKNFENSGECVAECPSNTYINRNkLKCMSKEECTSS------SDGKWWIFGKECVNSCPTGYETKTEPELGCQPCD-PCIKKCNITG---VIDGLAKLQEFAGCTHLLQNLEIRILNNnNNTKEELLEKLREVRVINGYLKVSRVNVINSLDFLPNLNEIKGENLVDNRYAIYMLDNQNLRKLWNFDQkFNLTIHRGTIFFHYNPRLCYSEISKLANLTGI-GKINDTDVSKISNGDKSRCNSINLKLKATN---------
>UniRef100_UPI00187DC386 insulin-like receptor n=1 Tax=Bradysia coprophila TaxID=38358 RepID=UPI00187DC386
--MCRNINIMFQQSELNTLKDCRIIEGSLIIGNLhsDNETDYDGFTFPNLVEITDFMLLYNTHGLKSLMVLFPNLRVIRGNRLMNNYALIIYHLPHLQEIGLKSLTTISRGFVRISKNPELCFADTIDWTYIAngTSVDDHFIDSNQHRNRCN-VCPTRIglyiDGKyvngsdIECPV-SKLDSKKRHCWNAQTCQKICPESCGQRACNDQLECCDENCLGSCDSD--GTKCTSCRHVSVgsldARTCVDKCPNPLFMFEKVRCLTNVECLHA-----DRFEQFIPFNGTCQSTCPDLYSLEmEKGLLTCKSCNGVCRKECDGGI----IQSISDAQLYRGCTIINGMLILQIRRGgAQAIAELEEALSNIKEIRGALKITRSLPLVSLSFFKNLRVIHGNG--TDYYTLYVMDNPNLESIFD---HPVAIERGKLFFHFNPKLCYQTIQNIKkDVTDLSDVQNfaIEDVSINSNGDKVACSLTTL---------------
>UniRef100_A0A0L0C3L4 Uncharacterized protein n=1 Tax=Lucilia cuprina TaxID=7375 RepID=A0A0L0C3L4_LUCCU
--ICESVTIR-SIKDFNKLQNCTVITGYVRIVQMqFTPQAL-EhVKASNIEEISEYLLVYRVEGLDSLERLFPKLVVIRGVELLYdQYALIILENRDLKNIGLVNLLRVLKGSIRVESNPSLCFTHTINWVSILGnNTKqyYYVMKNNKSPNQCP-LCYTYQDE------LDTIEVNRhKKCWSMGKFQKttldyid------GKKCYKQGGRS---SCLTSCSD----SNCRHCTKYVSERGCVDNCLPPKYrLAYKRQCVS--DCTQLKLK------QL-G--MECVKECPKHYVEVK-KNGK-I----SCALNCTGN---FVVHTIDDLEGLADCSTIEGSLTIELYEIhKPLIQNLEHAFRNLNEITGYLKILSSPQIVSLHFFKNLHTIRGLELIENKYSLYVVNNHYLEELWL---GRVAILQGCIYFHFNPRLCYEKITDLQSSFKECTKITIKDASRNSNGERVVCGPDI----------------
>UniRef100_A0A1I8M7B5 Uncharacterized protein n=1 Tax=Musca domestica TaxID=7370 RepID=A0A1I8M7B5_MUSDO
--ICKSTIIR-NIHDLEKIQNCTIIAGHVKLVKFeLTPQML-AsLPSLRLEEITDYLLVYRVHGLDSLERIFPKLLVIRGVRLLYeKYSLVLFENRNLENIGLVSLLRVLRGSIRIESNPSLCFAHTINWVTILGnHTKefHYVLKNNKPPNYCP-LC------------YGPNQEHHQQCWSLGKPQRqilgeyngnQCSADCPSQKCNKKGKCCSGRCLTSCSD----DNCGYCTSLISGKKCVKDCIPPRARAFGRQCVL--DCSQYGLL------RL-G--VHCVEKCPKMYETIVQNGKP-R----SCSLSCNGN---FTIKSSEDLEGFADCTTLQGSLTLELTDFkNTNIEDLDKAFGNLSEITGYLKITRSPSLVSLHFLRNLHTIGGKFLIDNLYALYVVDNHYLEDLWNT-NQRVAISKGRIYFHLNARLCYEKIAQLGQQLKE-SNISIADVSRNSNGELLSCDNVI----------------
>UniRef100_A0A1I8PES9 Uncharacterized protein n=1 Tax=Stomoxys calcitrans TaxID=35570 RepID=A0A1I8PES9_STOCA
--ICKSITVK-TLQDFEKLKNCSIIAGHVQIAALdFTPETL-AnLKPLPIEEITEYLLVYRVNGLDTLERLFPKLLVIRGIKLLYdKYGLVILENRNLENIGLVELLRVFRGSIRIESNPLLCYAHTINWVSILGnRSKkyHYILNNNKPPNFCP-LC--YGPN------PSDEERHR-QCWSLGKFQRhpmanytyPCLAECPNKKCNEKGKCCSDNCLTGCND----ENCKVCIGITNGKKCIRNCMPPNALAFGRQCVPY--CHKYNLL------RF-G--SECVDKCPALYQSIRENDGE-E----TCTLNCSGN---FTIKSSEDLKGFEDCGILEGSLTIELTDIkKTSTNDLDIAFANLREIKGYLKIVRSPQLVSLHFFKNLHTIAGNYLAEDKYSFYVVNNHHLENLWNT-NQKVSIPRGHVYFHLNPRLCYDKIEDLKPQLKEAD-LTVTDASRNSNGEQVYCESII----------------
>UniRef100_A0A6J2TFD9 Receptor protein-tyrosine kinase n=1 Tax=Drosophila lebanonensis TaxID=7225 RepID=A0A6J2TFD9_DROLE
--VCGSMDLQ-RPEDFAKLRNCSFVEGHVRIANIeV-PANGNLtELRSELLEIRDYLMIYRLNGLLTLQSLFPRLRLIRGESLLFdQYALAIYQNRNLRELGFVQLRRIQRGDIRIESNPRLCFVETVDWVYLLAnTTQqHYSIKHNISPNLCP-VCDGLSAD------YGYRQNTTQSCWNLNSSQLrytpprtsDCPTECGLTGCDVAGKCCNSNCLTGCSA----ENCKLCANLYHNGSCVDQCVDSY-RY-RSECVSFKECRDLGNI------PL-ARGNRCLKECPNKEPPKQGINGT-L----HCEMACRGT---FYVRRASDLWPLQDCIAINGSLIIELVDIkEKIIPVLEQTLSDIKEITGYLKIQRSAQLLSLTFFKNLDTIRGDVLIQNKYAFYVVDNHHLEHIWPS-NRQVAIQKGSIFFHLNPRLCYEKILKLEPMLKGAQKISIADVSPNSNGERIICGKAV----------------
>UniRef100_A0A6P4L308 insulin-like peptide receptor isoform X1 n=2 Tax=Drosophila bipectinata TaxID=42026 RepID=A0A6P4L308_DROBP
--ACGSLEIN-EIRDFKKLENCTHVVGHVRIAYVdFTTLNLSLiSLASNISEISDYLMVFRCPGLLTLESIFPRLRIIRGQALLFdEFSFVVYENRNLRELGLVELMRIQKGSIRIESNPRLCFVETVDWLYLMGnATQqHYYLKHNTPPSHCP-ICGSLSPD------YGIHQNTSDYCWNLKAAQLrpqpprlrNCPVACGNNGCDSAGKCCDRNCVTGCYA----QNCTLCGNFKSRIGCVNQCLASY-EIHKRQCITTKQCRDLGRI------PL-TQGYRCVEKCPGNQKKVLDAKGI-L----HCQVDCSGD---FHVKVAADLESLQDCVKINGSLTIELTNIkEKIVEALEVALMNIKEITGYLKVVHSGHLTSLTFLKNLDFIKGTNLVENKYALYVVNNHHLEHLWPN-NHQVVVQSGSMYFHLNPRLCYEKIMALAPSLKSAQKVSVVDVSPNSNGERVICGAGV----------------
>UniRef100_A0A6P5UUC2 insulin-like peptide receptor n=1 Tax=Drosophila obscura TaxID=7282 RepID=A0A6P5UUC2_DROOB
---CGSLELN-KVADFQKLQNCTHVVGHVRIAYVdVdVDNASlQLqLLASNVTEISDYLMVYRCSGLLTLEAIFPKLRIIRGQALLFdQYALVVYENRDLRELGLVELLRIQSGLIRIETNPMLCFVETVDWMHLLSnGTQqHFSLKHNKPPSHCP-VCGGLAAD------YAFRRNISDFCWNINTAQIrltpprlkGCPATCGLNGCDNAGNCCQNSCVTECSD----QNCTLCGNYRSKGKCVDQCVVSY-ELHKRQCISHKECRQLGMI------PL-ISGYRCVEQCPPNQKEVRDSNGL-V----NCQVECKGV---FHVKSGADLASLQDCATINGSLIIELTSIkEKIVDALERALGNLKEITGYLKVLHSAQLMSLSFLQKLDVIRGDQLIENKYALYVVNNYHLENIWPR-NHQVLVQRGAIFFHLNPRLCYEKILQLEPSLKSVQRISVADVSPNSNGERIICGDAV----------------
>UniRef100_A0A6P8XEY3 Receptor protein-tyrosine kinase n=1 Tax=Drosophila albomicans TaxID=7291 RepID=A0A6P8XEY3_DROAB
---CRSIEVR-KLSDFDQLRNCSLVVGHVSIANLqL-PGNVNLtQLQTNVTEITDYLLIYHTTGLLTAEYIFPKLRLIRGRELLFnQYSFVVYENRNLRELGLLQLLRIQNGKIRIENNPTLCYVDTIDWVYLLGnSTTqHFSIRGNRSPNHCP-LCNGLDAD------YDYLHKNMAYCWRILAPQLkltrpkveGCPASCGRFGCDVNGTCCDHNCLTGCSS----QNCTLCGNYQRNGRCVNQCIASY-ELNKRLCIGSKECQQLNLI------PL-AQGLRCVDQCPKNHKPIIDANGG-K----QCDLECRGL---YHVKRIEDLKPLRDCVSIQGSLIIELVDIkEPIVKALEQALGNIKEITGYLKVIHSTPLMSLTFLSNLDTIRGDELIETKYALYVVNNYHLEHIWPT-NRQVAIQHGTIFFHLNPRLCYEKILNLQPALKSLKtEISVADVSPNSNGERMICGEDV----------------
>UniRef100_B4JGZ6 GH18107 n=2 Tax=Drosophila grimshawi TaxID=7222 RepID=B4JGZ6_DROGR
---CGSMELR-QISDFQQMRNCSIVVGHVRIVHLeL-ASNASLtELRSEVTEITDYLMLYRCTGLLTLQSVFPKLKLIRGQKLLFdQYALTVYENRNLRELGFVELQRIQNGYIRIESNPMLCFAETVDWIYLLGnVTAqHFSIKLNKSPNHCP-VCGGLSAD------FSNRINKKKYCWNMETDQVrlepprrqGCPESCGGNGCDMSGNCCQSSCITGCSL----QNCTLCANYQRNGSCVDRCIASY-ELHKRQCISHKECRQLNLI------PL-TSGYRCVEHCPNNHKPVIEANGM-L----QCQLECRGV---FHVKRGADLEQLRDCVTINGSLIIELVDIkEKIVSALEQALGSIKEITGYLKVVHSAQLMSFSFLQNLDTIRGDELIENKYALFVVNNYHMEHIWPA-NRQVAIQRGTIFFHLNPSLCYEKVLKLQSSLKSIRKISIVDVSPNSNGERVICGNFV----------------
>UniRef100_UPI00032A2570 insulin receptor isoform X1 n=1 Tax=Ceratitis capitata TaxID=7213 RepID=UPI00032A2570
--TCNSIEVR-SRKDFALLQNCTRVMGHVTLAQIqLTAVEVVKrQFVSKVEEISDYLLVHRVHGLETLQYIFPKLIVIRGRHLLFdEFALVVHENRDLSSLGLASLMRIQKGNIRIENNPNLCYVDTVNWVQLLGnSTQqHFWHKKNKFHNHCS-HCprtaNEIAQE------EDLSDKLRKHCWNFDLPQLglptdddNCRRLCGDRSCDKKGNCCDRNCLSDCDG----MKCRLCANLNYEKQCVDSCPSEYYEYQERDCITALKCRKLGLI------PH-A--GSCIEKCPKNYVISF-IKDQ-K----SCKQLCNGK---YIINTVTDIESLRGCSKIVGSLTIELTDMkIK-INHLDAAFSNVTEITGYLKVVNSPQLLSLHFLRNLITIRGEELIDDLYALIVVDNFHLSEIWAP-NQNVAILKGSIYFHLNPRLCLYKIRELQKSIRSeTKPINTVNASPHSNGERVVCSSAP----------------
>UniRef100_UPI000596870D insulin receptor n=1 Tax=Zeugodacus cucurbitae TaxID=28588 RepID=UPI000596870D
--TCNSIEVR-TKKDFALLKNCTRVHGHVWLAHMeLTASDVGAlKYLTEVEEISDYLLVHRVHGLPSLHHIFPHLRIIRGRKLLFdEFALVIYENRDLRYLGLGSLLRIQAGNIRIETNPTLCYVDTVNWVQLLGnSTQqHFWHKNNKLLNHCT-QCertnNQILVE------EDIPNKLRKHCWGYDIPQErpptnnvvKCRAECGVRGCDDNGGCCDRNCLSDCDG----KRCSLCANLNLERQCVDECPQNYYQHQDRDCISASKCRQLGSI------PL-A--GTCMEKCPKNYISTVDADGH-T----MCKLQCTGK---YIIHTVTDAEGLEGCSKINGSLIIELNDIkTK-ITDMESAFVNITEITGYLKVVNSPQLLSLHFLRNLVTIRGDELVDDFYAFVVVDNYHLSEIWTP-NQNVAILKGSIYFHLNPRLCLSKIHQLQKSLKSATPITTVNASPHSNGERVICDSPL----------------
>UniRef100_UPI0007E7287B insulin-like growth factor 1 receptor n=1 Tax=Drosophila elegans TaxID=30023 RepID=UPI0007E7287B
--ACGSLEIN-EIADFRKLQNCTHVVGHVRLAYVdLtaadGAGNYSLeSLASNVSEISDYLMVYRCTGLLTLQSIFPRLRIIRGQVQLFdKYALVVYENRNLKELGLVELLRVQKGFIRIESNPLLCFVGTIDWLYLLGnATQqQYSVKHNRPHSQCP-LCGGPLAG------FEYLKNGSEHCWNLNSPQLrpqpprskDCPVACGLSGCDVAGKCCDHNCITGCYS----KNCALCANYQGKLGCVNQCIATY-EIDRRKCISNRECRDMGRI------PL-ARGYQCVEKCPGNQKEVVDDKGF-I----QCQVECKGD---FHVKTAADLEVLQDCITINGSLIIELTNIkEKIVEALENTLVSVKEITGYLKVIHSAQLVSLTFLQNLDSIRGEKLVENKYALFVVNNYHLEHIWPP-NHQVIIQHGMLFFHLNPRLCYDKIRQLQSSLKSGENISVADVSPNSNGERVICGDGV----------------
>UniRef100_UPI00083F2FB7 insulin-like peptide receptor n=1 Tax=Drosophila busckii TaxID=30019 RepID=UPI00083F2FB7
---CGSMELR-TVADFRQIRNCSLIVGHVHIAQLqL-DGNVSLsELQSEATEITDYLMIYRSLGLLTLESIFPKLQLIRGQQLLFnQYALVVYENLHLRELGLISLLRVQNGDIRINSNPMLCFVHSIDWMYLLAnTTQqRLSFKLNKSVNHCP-VCDGLAAG------LSRNEKRRKYCWNMQSHQLrptaprtkECPAACGRDGCDAAGNCCQRSCLTGCSA----HNCTLCATFERNGNCVDQCIASY-QLNKRQCISYKECRQRGLI------PL-TSGYRCVDRqhCPANHQAVEEQPGL-L----SCQLNCQGV---FHMKRMADLEQLQDCTIINGSLILELVNIkEKIVSTLEQVLGSIKEITGYLKVFNSAHLMSLTFFKNLDTIRGEQLIENKYSLFVVNNHNLEHIWAP-NRQVAIQRGTVFFHLNPRLCYEKITKLQSSLKSVSKISVADVSRNSNGERVICNSSL----------------
>UniRef100_UPI000C26C7D6 insulin-like growth factor 1 receptor n=1 Tax=Drosophila willistoni TaxID=7260 RepID=UPI000C26C7D6
---CTSIDVR-HFDDFRKLQSCTHVVGHVSIAFVeL-PSNITSnELKSEVTEITDYLMVYRCHSLLTLESIFPQLRLIRGQNLAFdQYSLIVYENRNLRELGLVQLLRIQNGFIRIESNPMLCFVQTIDWMYLLGnGTQqHFSLKYNKSPGHCP-VCGGLIDD------FEFNTNSTLFCWNLHAIQVrpkpprlaDCGPECGLNGCDLAGNCCQSSCVTGCSA----QNCTLCATFERGGTCVDRCLAKY-ELNQRQCITYRECRQLGLI------PL-TSGYRCVDKCPDNQIEVRDANGT-I----HCQLRCQGV---FHVRTRKDLNLLEDCVNINGSLIIELVDIkEKIVNDLEKALINVKEITGYLKVVHSAQLVSLTFLKNLDTICGNELIENKYALYVVDNHHLEHIWPT-NRQVAILHGSMFFHLNPRLCTDKLFQLESSLKSIQKLSIADISPNSNGERAICGDAV----------------
>UniRef100_UPI00148E29FD insulin-like peptide receptor isoform X1 n=1 Tax=Drosophila innubila TaxID=198719 RepID=UPI00148E29FD
---CESLEIR-QLSDFEKLRNCSIVVGHVRIANLqL-PGNVSLaDLRCEVTEITDYLMIYRSTGLFTLESIFPKLRIIRGQNLLLdRYALTVYENRNLRELGLVELLRIQKGFIRIESNPMLCFVETVDWIYLLGnSTTqHFAIKHNKSPNHCP-VCGGRSAD------YSYRVKKTINCWNMHTSQRrlippkteGCPKSCGSNGCDSKGNCCSRNCITGCST----QNCTLCANFLRNGRCVDQCYASY-ELNKRKCVSAKECRQLNLI------PL-TQGYRCVDHCPNNHKPVLGGNGT-L----QCQMECKGV---FHVKRAADLDQLQDCVTINGSLIIELVDIkEKVISALEQALDKVKEITGYLKVQHSAPLMSLSFLKNLDTIRGDELIENKYVLSVMNNYHLEHIWKA-NRQVALQRGTIFFHLNPRLCYDKILKLQSSIKSGLKISIADVSPNSNGERVVCGNSI----------------
>UniRef100_UPI0017856875 insulin receptor-like n=1 Tax=Rhagoletis pomonella TaxID=28610 RepID=UPI0017856875
--TCNSIEVR-TRKDFALLQNCTRVLGHVWLAHLqMTPNDVAArQFASTVTEISDYLLVHRVHGLRSLEQIFPHLQIIRGRQLLFdEFALVVYENRDLQDLGLKSLLRIQKGNIRIESNPSLCYVDTVNWVQLLGnSTQqHFWHKNNKLHNHCT-QCarstRQVIVE------EDLPEKLRKHCWKFNMPQRrpdtsnivNCRSDCGMRGCDENGSCCDRNCLSGCDG----TNCVLCANLNMERQCVDACPQNYYQYQDRECISAAKCRQMGWI------PH-Pp-DSGCLETCPKNHLSQVDAKGQ-T----YCKLLCAGK---YSIHTADDFESLKGCITINGSLTIELTDVkTK-ITDLDNALVNITEITGYLKIINSPQLLSLHFLRNLVTIRGEELIDDLYALYAVDNYHLSEIWTP-NQNVAILKGSIYFHLNPRLCLNKIRQLEKSLKSAKPITTVNVSPHSNGERVICSSPL----------------
>UniRef100_UPI0018C3634C insulin-like receptor n=1 Tax=Glossina fuscipes TaxID=7396 RepID=UPI0018C3634C
---CKAITIR-SIEDFNRMQNCTIVVGHVSIVELyF-TKDMLKtLTAANVEEITDYLLIYRVNGLDTLERLLPKLEIIRGADLLFdRYALVLYENRELQNIGLISLKQVLDGSVRIASNPNLCFTDTIDWISITGsATS-FVLKNNKSPNYCP-TC----------------SKIK-HCWSIGKPQQqllpsaq-----------------------------------KKCRNLLGDRNCKDTCIFNV-KLNKRECITPRRCHELGLI------PF-E--GVCRETCPPNHQEENDSQGF-R----TCKINCTGN---FIVNNESDLKSLTDCEIINGSLTLELFDKkTKLITQLEKFLGNIKEISGYLKILRSPQVLSLNFLKKLHIIGGQQLIDKKYSLYVVDNYHLEDLWQ---QKVAILKGRVFFHLNSRLCYEKILQLQPQLKDTSvgNITISDASRHSNGERVICGNNV----------------
>UniRef100_UPI0018CEF666 insulin-like receptor n=1 Tax=Teleopsis dalmanni TaxID=139649 RepID=UPI0018CEF666
--ICNTIDIK-KTEDFERLHKCNIIVGHISITNV----QIPAvITPTDIEEITDYLLVYRVHGLESLRSLFPNLVIIRGKDLLFdKYALIIYENLKLLNLGLVSLLRIQHGDVRIESNPLLCYTHTVNWLHILGnNTKqHYVLKNNKPPSFCA-ICilv-NKKPE------TEEEAEFQPNCWDFEVPQNklrnisynsrECPTKCGFDACTITGNCCSRDCLSDCST----NACSLCANFMIDGKCTDACNPPYYQFNKRLCIGSDDCRSKGMI------PF-A--GICTKNCPKNYQEIKTSNGQ-R----SCTLNCTGN---YVVETVEGLETLRDCKTLHGSLTIQLSETkSKIVNHLEEVFMNLKEITGYLKVTHSPQIVSLSFLRNLHSIGGNVLIDNHYALYIVNNIHMENIWSH-NQKVAILKGFIYIHLNPRLCFEKILQLKSSLKQEQKITIQHSSPNSNGERIVCGEGV----------------
>UniRef100_A0A1W0WM85 Receptor protein-tyrosine kinase n=1 Tax=Hypsibius dujardini TaxID=232323 RepID=A0A1W0WM85_HYPDU
EIICESIIVINFVETFDQIGNCTVIEGHLKIILIdFPEKSYDTLSFPNLREVTDFVLIYRVSKLRTLKNILPQSGGHSWPEADPDNALVIFENNELEEIGLIGLTRIVRGSVYIWRNNLLCYVDTVNWKALTDpeSEDSTRFGITSRKTSVANQCPMNQ-----CS-SFFKSRQRDSCWTDQDCQKSSQPVCENgnKFHKSRGSCCHTHCLSGCFGNDRN-ECLVCRDVHFQGVChslVNGCPANSFMIHGRRCVNRDVCRKYKVN----GVIYKVHedNRTCVGECPPGYTVSKIDPHICTKCNGSCPKVCKGNV---VIDSVAAAQTLTGCTVINGSLEIQIGKGERMVLELDSALQNIEEIRDYLKVVRSHALLSLSFLKRLRVIGGENLPLGQYALNVIDNQNLQDLWEFTPERPSLQIGrsyaKIGFHFNPQLCRSKIDVFVrEINSTKGIddYDERDISKTSNGDRAACDVKALDL-------------
>UniRef100_A0A2P8YXX9 Domain E n=1 Tax=Blattella germanica TaxID=6973 RepID=A0A2P8YXX9_BLAGE
--ICSSVDVRNTVGDLEQLSGCRVVEGFVRVVLIdkANASDYDGISFPQLREITDYLLFYRAAGLLSLGSLFPNLTVIRGNSLFVDYALVVYDMMHITELGLGSLTTILRGSVRIENNRHLCFLQSVDWKSIIVHGE-LYATNNNPEQvLCP-ACPAAC--------------EDHHCWGQSVCQKV-PQK--------DDDGCDEQCLGGCSGPGPD-RCSACTRVVdENGICAQNCPPDRFEFMGRRCVTEEQCRASEVPSVhlQrtvlpglPSKAWIPFNGSCCLMCPLGYQPvlNEHGKHTCERCVGYCRKVCGSGD-RIPVESIFHIQQLNGCTYINGSLIVRLLMGKQILQELEDNLDGIEEISGFLKVYFSYPLTSLNFFKKLRVIHGTDLENGQFALVIVRNDNLQELWNWESrpKNFTIKNGTLSIHSNPKLCMSEVDEFLHIAGFH-NDSAVEISLESNGNNIACRP------------------
>UniRef100_UPI0005968DDE insulin-like receptor isoform X2 n=1 Tax=Zeugodacus cucurbitae TaxID=28588 RepID=UPI0005968DDE
-TVCRSLDIRNSPSELSQLRNCTVIEGFLLITLMnqHNTQEFT-QTFPLLTEVTEFIIIYRVHNLRSLSQIFPNLSIIRGTTLFEGYALIVYYNPHLEDLGLSKLTTISRGGVRLENNIVLCYVETIAWRRIVNSGAEIAIENNSKLIECP-KCPGDTKAGkedggdteLVC--KEFDG--QRRCWNNKMCQKICPDSCK-NNCIDEHTCCNDNCLGGCS-PKNFDECISCRDFSIyNNTCIDKCPPNYFSYLDRRCLTAEECIAIGTKFENNKPqIIVPYDGKCSTRCPNGYNKIGS---TCQACGDNCVNKCDGAH----IDSVERAKDFTGCTHIVKnGLTISIKRGgKHLMEELESGLSSIQEISTFLKVQGTYGLTSLSFFKHLKRINGTELSENKFAIYALENNDLESVWGEN-RTVHIERGRVFFHFNPKLCYNEIEKLLPMMKENATFDKNEVATDSNGHKGSCNTELLNVTVSR---------
>UniRef100_A0A0V0UZ66 Receptor protein-tyrosine kinase (Fragment) n=1 Tax=Trichinella sp. T9 TaxID=181606 RepID=A0A0V0UZ66_9BILA
EVVCGGFDIRNSPKRFIenlgprarlQWRRCTVIEGDVRLILMtrdnMTQEDFNVAIMPNLREITGSVLVFQVVGLESLGALFPNLRIIRGNGLVYNYALVLFQNPNLREINLANLTEISKGGVRIVNNGELCYVNTILWSQLCREeDAHIVIEGNRDPMLCSEKCTDTT-NDPFCAQHTNSEGPSKACWNGENCQLACPAECTEknLACNTtmeKPFCCHRRCVGGCIGPTDR-DCYACRDVIYQGQCLDKCPKGLYELGHRRCINQEECISRHPVKDEVTGDilrYKAldAEGSCVLKCPTGYEEDPNDDRKCVLCQGVCLKKCFGGD----VRSLAEAAQFKGCNIVLGPLDIMMQ--RNVAGKLEEYLGDIREITHYLKVSFSPSFVSLNMLKNLRIIRGQELWNDKYALSVFENEHLSKLWNFTAGEekLHIENGKLQFHNNPNLCYRTIVELVEIVGQKDSEElEIEIERRFVGPD----TIVLRWDT-----------
>UniRef100_A0A0K3AUY1 Receptor protein-tyrosine kinase n=2 Tax=Caenorhabditis elegans TaxID=6239 RepID=A0A0K3AUY1_CAEEL
EKRCGPIDIRNRPWDIKpqwsklgdpnekdlagqRMVNCTVVEGSLTISFVlkHKTKAqeemhrslqprysqDEFITFPHLREITGTLLVFETEGLVDLRKIFPNLRVIGGRSLIQHYALIIYRNPDLE-IGLDKLSVIRNGGVRIIDNRKLCYTKTIDWKHLITSSINDVVVDNAAEyavTETGLMCPRGACEedkgESKCHYLEEknqeqGVERVQSCWSNTTCQKSCAYDRLlPtkeigPGCDANGDRCHDQCVGGCERVNDATACHACKNVYHKGKCIEKCDAHLYLLLQRRCVTREQCLQLNPVLSNKTVPIKATAGLCSDKCPDGYQINPDDHRECRKCVGKCEIVCEINH---VIDTFPKAQAIRLCNIIDGNLTIEIRGKqdSGMASELKDIFANIHTITGYLLVRQSSPFISLNMFRNLRRIEAKSLFRNLYAITVFENPNLKKLFD-STTDLTLDRGTVSIANNKMLCFKYIKQLMSKLNI--PLDPIDQSEGTNGEKAICEDMAI---------------
>UniRef100_A0A1I7UFJ3 Receptor protein-tyrosine kinase n=1 Tax=Caenorhabditis tropicalis TaxID=1561998 RepID=A0A1I7UFJ3_9PELO
ELRCGPVDIRNKPWHFRqqwsrlgdpnavnfynkSVVDCTVVEGSFTISFVydYN---dkslpplksTDYPVFPHLREITGTLLVFETTALKNLNDVFPNLRVIGGQSLIQHYALIIYRNMDLHTIGLEKLSVVRNGGIRIQDNKYLCHAKSIEWKNMIMSPINDVVVDNAADlavAETGIICTKAPCEqdkdYKKCRYLESaGHQRIQSCWSNSTCHKVCNHEMQ-ngymgPGCDPKGNRCHEQCIGGCDRPDDNTACSACRHVHHRGRCIEKCDEGLYLLMDRRCVTYDECLSLNPVHANKTVPIKATAGICSDRCPLNYEIDPHDKHKCRKCDGKCIITCQLNH---IIDSFPKALAIKRCNIIEGNLKIEMRGKqeSGMAAELKEVFANIHTITGYLSIQRSPPFLTLSMFRSLKRIEARELYNDKYALVVVENQNLRKLFE-DNINFTIGNGTTQFHNNRMLCFSHVMTLMKRLNI--TVNEFSQSPSSNGDKAICEDTRI---------------
>UniRef100_A0A2G5UNT9 Receptor protein-tyrosine kinase n=2 Tax=Caenorhabditis nigoni TaxID=1611254 RepID=A0A2G5UNT9_9PELO
EIRCPPIDIRNKPWGIKarpsligdkdqinyfydrsnnatwppvnHMINCTVIEGSLSLSFIynGGPKDadprelktleqSDYPIFPNLREVTGTFLVFETKGLVDLGIMFPNLRVIGGQTLVQHFALIIYRNHQLEAINLPKLSVVRNGGIRVQDNKWCCHVTSIDWKSLIQSAINDVVVDDAAEwsvTETGKVCPKTCDTgpnyKDRCREYMTpEGKQVQSCWSDTACRRKCPYDRFDngamgPGCSPEGERCHEQCLGGCDAPNDDTQCSACRNLHYNGKCVSKCPRNMYVLMGRRCVTKAECLALNPTQKSRIQYIKATDGLCSDKCPEGWEINKDEPKFCKKCDGPCEITCTIDH---KIDTFPKALALRRCNIIKGNLTIEIRGKqqSGMAAELKEVFANIHTITEYLHIMRSPPLLSLAMFKSLKLIRGDSLFLGKFALSVVENDNMRSLFE-DNREIVFGNknATVQFHNNRMLCFELITDLIKMLGI-NETSEFDQSTNSNGDKAICATSLI---------------
>UniRef100_A0A2H2ISU0 Receptor protein-tyrosine kinase n=1 Tax=Caenorhabditis japonica TaxID=281687 RepID=A0A2H2ISU0_CAEJA
-----------------------------------------------------------------------------------------------------------------------------------------MRENEHKPkrqKKSISVCLSGPCEldktETKCRYLEQAEGRLQSCWNDTVCMQFCPYDRLEdnkmgPGCDAHGNRCHDECLGGCERPDDATSCHSCRHLHYKGKCVEKCEDHLYVLLDRRCVTKKTCLSLNPVLAGNPATIKATNGLCSDRCPDDYEINPENPKECRKCVGECTIVCPGNY---TIDTFPKAMAIRRCNVIDGSLTIEMRAAmdTGMANELSELFSRIHTIRGYLQVIKSPPFLTLHMFRSLKRIEGRELFAGKYALSVIENPNLRKLFD-PAHKFAVEIGDVQLHNNRMLCFAQIRQLMTDLGRIGDMNEADQSPSSNGDKAICEDARI---------------
>UniRef100_A0A6A5H8D5 Receptor protein-tyrosine kinase n=1 Tax=Caenorhabditis remanei TaxID=31234 RepID=A0A6A5H8D5_CAERE
ELRCGPIDIRNKPWSFRtmwshvgdphavnyyinksnhetwppknVQINCTVVEGSFAISFVydTQAQHkkgspdektlemTDYPRFPHLREITGSLLVFETTALTDLGYIFPNLRVIGGQALIQHYALIIYRNADLDAINLPKLSVIRNGGVRIQDNKLCCHVKSIDWKSMVMTSINDVVVDDAAEssvTETGKLCPKGPCEddpdETMCRYVDNaKGSRIQSCWSNTTCHKVCQWDRLDnqemgPGCDPDGNRCHDQCLGGCDRPNDPTACSACRFLHYKGKCVEKCEPHLYVLMNRRCVTKKQCLELNPVHQNKTVPIKATEGLCSDKCPDGWEVNPDNASACRRCNGACEIKCPLDH---KIDTFPKALAISRCNIIVGDLTIEMRGKqeSGMAAELKKVFTNIHTITGHLKVVRSPPFLSLAMFRNLRVIEGRNLFLGKYAIAVVENPNLRKLFD-DRANFTIGNGTIQVHNNRMLCYSIVRNLVRRLGV--DLNEDDQSADSNGDKAICDDARI---------------
>UniRef100_G0PDK2 Receptor protein-tyrosine kinase n=1 Tax=Caenorhabditis brenneri TaxID=135651 RepID=G0PDK2_CAEBE
ELRCGPVDIRNKPWNFRqqwsrlgdpnavnfmnkSVVDCTVVEGSFSISFIyqPQnHSApriraDQFPRFPKLKEITGTLLVFETNALKNLRDVFPNLRVIGGQTLIQHFSVIIYRNVDLEILGLDKLTVIRNGGVRIQDNKKLCHPKTIDWKGMIQGPINDVMVDDAAAmsvSETGKLCPIGCDDndkdFTKCRYLNEGNNRIQSCWNDTTCDLKCDHEFVegKagpsgPGCDPFGNRCHEQCLGGCDKANDAGACSACQHFHYNGKCVEECAKHLYVLMDRRCVSKEECLSYNPHHKNVKVPIKATAGLCSDRCPNGYEIDKTNPHACKKCDGKCVITCTIDH---VIDSFPKALALKRCNIIEGNLSIEMRGKqdSGMAAQLKDVFGNIQVITGYLRIQRSTPFLSFAMFKSLKRIEARSLYNNKYAVVIVENQNLRRLFE-SYTKFTIGRGTVFIHNNRMLCFIHVENLMKDLGIFEKHTVDDQSPESNGDKAICQDMVI---------------
>UniRef100_A0A7I8WK92 Receptor protein-tyrosine kinase n=2 Tax=Bursaphelenchus xylophilus TaxID=6326 RepID=A0A7I8WK92_BURXY
EIVCDQIDLRNDPKgrQYKGDVNCTIVEGDFIISMITQdnVTDDHYPVYTRLREITGSLVMFHSKALISLGRIFPNLRVIGGDHLVMNYALVVYQNRDLKSIGLSKLTLIKNGGVRIADNARVCYTRYINWNSMLYGKIKDVII-DPDDSQCQEQC--IVSQDQLCERTDG----NLACWSPNTCQIKCAhhrypNGTFGPGCSEKGEKCHPLCLGGCFVAQDPGSCFTCRNVALNGICISHCPEGFYEYRNRKCVTKQECEEMLPLHSEgtfkKKEEYKAFKGICHYRCPSGYQEDPTNSRNCIKCVGHCPKKCAAT---TQVDSAGAALKYKGCNIIEGNLEIEIRIGNEANTEkFTEAFGEVEEIQGYLMIRFSSVLVTLHMFQKLRIIGGNELW-HNYSLVILDNQNLRELFPLRYDKFTIKRGKIHIVNNRMLCYKKIQNFLEMTGMKYNVTEADVSARSNGDRAICDEMPLE--------------
>UniRef100_B0WFF4 Receptor protein-tyrosine kinase n=1 Tax=Culex quinquefasciatus TaxID=7176 RepID=B0WFF4_CULQU
--NCHNVDIRNNLARLALIKNCTVITGFLQLVLIerVPQEDFAEYRFDKLREVTGFILFFRVFNLITLRDMFPNLMMIRGQKLIGNYALIFYDLRDFHEIGLKNLYSIQRGFVYSQWCPNLCYTDKIDWASITQSSNRTSRDLNMFQKnsaTCNktE-CPGC---------------EKPFCWTNLSCQKF---HTGYSYKGkLPKYKCHEQCLGGCYNGTAE-GCYVCRGPKEGKRCVEKCSPDKVLFHDsLRCISKQKCINR---------GGLVFRGECLDECPAGYSPDnveqvdaDFSNHTCYPCHNRCPKICEGMQ----VMYLSDAVQLAGCTIINGTLQIRLLDDhPNVLEELRENLGGIEEIMGYLKVYRSNTevtgfilffrvfnlITLRDMFPNLMMIRGQkLIGN--YALIFYD---LRDFHEIGlKNLYSIQRGFVYSQWCPNLCYTDkidwasitqssnrtsrdLNMFQKnsatcnktecpgcekpfcwtnlscqkfhtgysykgkLPKYKCHEQ--CLGGCYNGTAEGCYVCrgpkegkrcvekcspdkvlfhdslrciskqkciyrgGLVFRGEC---------
>UniRef100_UPI00115658E7 LOW QUALITY PROTEIN: insulin-like growth factor 1 receptor n=1 Tax=Aedes albopictus TaxID=7160 RepID=UPI00115658E7
--LCRNVDIRNNLARLHYIENCTVITGFLQLVLIerVPHEEFVKYNISKLREVTGFVLFFHVYNLRSLRDLFPNLMVIRGKTLIGNYALIFYDLPDLEEIGLKNLIAIQDGFVFVQHCPKLCYTDTIAWSNITHRSN-VSLDLNSFDKpdkslKCNktNICHGC---------------AQPYCWSNMSCQRF---HTGYDFTGTEKIKCHELCLGGCVNRKDT-GCRVCRGPKDGRRCVAQCPEDKMLYQEtMRCITKPNCIDR---------GGLLFEGLCLKDCPAGFSATnveladvDFSNHTCYPCHQQCPKICEGSQ----IMYLADAERLEGCTIINGTLQIRMNEDhPHLVAELRRSLGRIQEIMGYLKVYRSNTLPSLEFLENLEIIHGQwELGHGKYSLMIYENANLQKLWNYGdyPMSLKLITGSMYFVYNPLLCISHIEVLKKMTTYNSTND--LISADSNGFMQSCNVVSLIVKSEV---------
>UniRef100_UPI001953A061 insulin-like peptide receptor isoform X1 n=2 Tax=Culex pipiens pallens TaxID=42434 RepID=UPI001953A061
--NCHNVDIRNNLARLALIKNCTVITGFLQLVLIerVPQEDFAEYRFDKLREVTGFILFFRVFNLVTLRDMFPNLMMIRGQKLIGNYALIFYDLRDFHEIGLKNLYSIQRGFVYSQWCPNLCYTDKIDWASITQSVNKTSRDLNMFQKnsaTCNktE-CPGC---------------EKPFCWTNLSCQKF---HTGYSYKGkLPKYKCHELCLGGCYNGTAE-GCYVCRGPKEGRRCVEKCSPDKVLFHYsLRCISKQKCINR---------GGLVFRGECLDECPAGYSPDnveqvdaDFSNHTCYPCHNRCPKICEGMQ----VMYLSDAVQLAGCTIINGTLQIRLLDDhPNVLEELRENLGGIEEIMGYLKVYRSNTLSSLDFLENLAVIHGLHLGNDNYSLMVYENANLQKLWNFEfKSSLRLLAGSMYFVYNPLLCYSQVRLLQGITMYNSTND--LIDRNTLGFMQSCNVVPLVIRFAV---------
>UniRef100_A0A6F9ATL0 Receptor protein-tyrosine kinase (Fragment) n=1 Tax=Coregonus sp. 'balchen' TaxID=861768 RepID=A0A6F9ATL0_9TELE
--------------------------------------------------------------------------------------------------------------------------------------------------------------------------------------QVCPPSCKHRACTRDHQCCHEQCLGGCSEPYNSSSCVACKNLQYQEACVDRCPQGYYTYMGWRCVPLSFCQDLHNKCKQskSSDChqYVIHNGACIPECPSGYTTvNST-TLVCTPCAGLCPKVCMGL---KMVDSVTAAQAMRGCTVLNGSMDINLRGG-----------------------------------------------SEGYSFYAHDNQNLRQLWDWTQHNLSILQGRMFFQLNAKLCMSEIRKMEEVTGTRDRHTKNNIVSKTNGDQASCENQELRFSQVRA--------
>UniRef100_A0A1A6GVA6 Uncharacterized protein (Fragment) n=1 Tax=Neotoma lepida TaxID=56216 RepID=A0A1A6GVA6_NEOLE
-----------------------------------------------------------------------------------------------PELGLYNLMNITRGSVCIEKNNELCYLATIDWSRILDSVEDNYIMLNKDDNkECGDVCPGTAKGKTNCPATVINGQFVEWCWTHSHCQKVCLTICKSHGYMAGGLCCHGEYLGSCSEPDDPTKYVACHNFYLDSHCVETCLPPYYHFWDWRCVNFSFCQDFYCRCRGSgRPGchwCVIRSSRCIPECPSGYTMGSG-NLMCTPCLGPCPKVCRILDGERTIDS---------------------------------------------------------------------------------------------------------------------------------------------------------------------
>UniRef100_A0A1A6HVL1 Furin-like domain-containing protein n=1 Tax=Neotoma lepida TaxID=56216 RepID=A0A1A6HVL1_NEOLE
-------------------------------------------------------------------------------------------------------MNIMWGSVCIEKNNKLCYLATIDWSRILDSVEDNYIVLNKDDNkECGDICPGTAKDKTNCPATVINAQFVERCWTHSHCQKVCPTICKSHGCTAGGLCCHGECLGGCSEPDDPTKCVTCRNFYLDGHCMETCPPPYYHFWDWHCVNFSFCQDLYCRCRGSgRPGchwCVIRSSGCIPEYPSGYTMGSG-NLMSTEA-------ALVINGSLIINIRAKKMGVKGLTF---------------------------------------------------------------------------------------------------------------------------------------------------------
>UniRef100_A0A267DC86 Receptor protein-tyrosine kinase (Fragment) n=1 Tax=Macrostomum lignano TaxID=282301 RepID=A0A267DC86_9PLAT
-----SMTM-SPVGKAQTFFNCTAVDGNVVLSIIdm-----NGAVSFPHLREISGFLVLYRLRNLTTLAQLFPQLTVIRGLATHDSYALVIFDLPDLQDMALPNLRRIYRGGIRVESAPKLCYYRSVNFSAILSPGYKT--NFHNvPDKtLCRDVCPGDWKKEEASDrtKIVYKPKCPNpeHCWSLSFCQKLCSAACGAAGCLVsssaggdySKTCCPSACLGGCYNVTNR-GCAACKGYRLNGACVDRCPAGYVSYRDWVCIRTSDCvTRFSMS-------SIRsssntlsvierttmklFNGTCVQACPLGYaVSDGQ---VCSKCAdaRNCARYCD----PLLVHSIEDLEAVKGCTIMP-QLIISLSDDiPDLEKRLLESFRDLTEIEESLMIINSPALTSLSFLSNLRVIHGK---nsgsagqrnqaSQPASLAIEHNDFLQSLWNATnGRRLLVAKGKVRFYMNRRLCNHKITEFVKHTlNVTDF---infaEDLSPRTNGDLASCINRTFDI-------------
>UniRef100_A0A267DZS5 Receptor protein-tyrosine kinase (Fragment) n=1 Tax=Macrostomum lignano TaxID=282301 RepID=A0A267DZS5_9PLAT
-----SISVYTDSEQIGAASNCTVINGHLMISLLnvgNGTEEpeiagpKGRVYFPYLREVSEYVLLYRVSGLTSLDQLFPKLSVVRGMKTLDEYSFVLFDVLHLTSIGLPWLRHIGgPGGLRVDNSPMLCYLNTVHWSRVLGPRYASLMHFNHlQDQsQCSNPCPGEFTEVTIGSsvKRAYKSHCPGHCWNQDHCQSLCSESCGEAGCRVdnaslANSCCHANCLAGCDGPSDR-NCVACRYFRFNDRCVSACPPGHLELDGWLCVPSEQCTRAHMN-------RLRLGRRCVSDCPAGHMSTGD---YCVSCVevgQPCGKHCPR---TMLIRSAEDLKETRGCHSVD-ALVISLADDiPDLAARLLEAFSSLKEIRKYLTVTQSRDLTSLSFLSGLRLIGGEHISnttslenrhqsqSNNISLRIENTDFLQALWNGTagGHRLLVARGGVLFHRNQRLCPRTVTQFVENNlNVTDGFSPsdlgynSAHEYNSNGNLALCIESTFNL-------------
>UniRef100_A0A1B6KK37 Receptor protein-tyrosine kinase (Fragment) n=1 Tax=Graphocephala atropunctata TaxID=36148 RepID=A0A1B6KK37_9HEMI
------------------------------------------------------------------------------------------------------------------------------------------------------------------------GCTMDLCWNSNFCQIHT---------NASNKSCDPQCLGGCSGPGPS-ACHSCRNYLTlnne---CVDTCPNRTYLLLNRRCVTKEYCFNL---TDRsseitRNIHYVIFNGSCIVNCPPGYEIT-SNKEGCNMCqRGKCKKVCPAF----NIDSIAGAQNLRDCTFINGSLEISIRQGkhQTIAYELEESFKLIEEIRGYLKISRSFPLVNLKFFKSLEIIRGERkfLENGKYSLIVLDNQNLQELWD---IKNTFRilNGRIFFHYNPKLCLHYIETLINSSGIT-NITSYEVDQDSNGDKFACNSSQVDMT------------
>UniRef100_A0A0F6YSL5 Receptor protein-tyrosine kinase n=1 Tax=Macrobrachium rosenbergii TaxID=79674 RepID=A0A0F6YSL5_MACRS
---CKSVEItgfRRNDSLPRHLRECQVMEGHLRLQLIeEEEEDFEdeeeiieFLSFPNLVQVTEYVVIYRISPLRSLERILPQLSVIRGHELFHGYALVVIGNTYLERLGLDNVTDILNGSVRIEKNWILCPGLDNRWEniTLKSREAKNVI-QNnY--I----YCIYDPcETDNSCPTEVRPNN------------KVCSTV--GGGCY-QGPQCHPECAGGCLRPNDPSACVACRNYMlRNNTCVASCDYDQsYYIseNKYLCTENATCRRDP-------DG-----------AK-----DGSSGSVCNRCKDNNCvpNSCKGTT----ITSDDLGRRLRGCEYVDGSLIINIAGGWNVTQQLEENLKNIRNVTGYIRVSGSNTLFSLNFLKNLEVIEGKEKKDNLYVLYIMENEHLQELWE---GAkkLTVgNNGTFFFLYNPSLCRQLIYDLADRSGVA---------------------------------------
>UniRef100_A0A0P4VVM7 Receptor protein-tyrosine kinase n=4 Tax=Scylla olivacea TaxID=85551 RepID=A0A0P4VVM7_SCYOL
---CGSVEVtg--DQTFLENYVSCVTIEGNLRIQLIeYNETQ--pLVGLPNLIQVTGYVIIYQLSYLRTLRHLLPRLAVIRGRELFHGYSLVIYGNIFLQEPNLWNLTHVLRGAVRVEKN--LCSGPPNRWDLLSPSPTLNVV-QDY--G----LCIYPMcEEQRDCANVTTALH------------TYCTT---HGGCY-QGPQCHEECVGGCHALHDPDACVACRNYRDGHTCVPECSRSAaNKVhhLDYRCIRENECAKEPWKVER--EV-----------GP-----QGTERLVCVRCNDNCYGTCRGTK----VTTANLGRQLRKCQQLKGNLEIIVSGGANLMQQLEENLGQLKVVTGYLKVYGCDTLFSLNFLSNLEKIGGEDLVHGRYALYVLDNEKLRELWDWEHRNnsLEITRGMLFFQYNPSLCRGLIRELAIRAQVT---------------------------------------
>UniRef100_A0A3P7HZ01 Fibronectin type-III domain-containing protein n=1 Tax=Angiostrongylus costaricensis TaxID=334426 RepID=A0A3P7HZ01_ANGCS
-QRCGTLDIRNHPNQgyklaghkylYgnRIFRNCSVLEGSLVLSLIQNsnvtEADFP--TFHYLREITGSLLIFHVRSLTTLSRIFPNLRIVGGQNLIQHFSLIIYQNEDLIDIGLSKLRLIRNGGVRIAENNKMCYSRYIDWKHLMAGPLNDILVDdAVEIGvgegkilSCTDDCE--VENESKCrrvsHQR----GEQLSCWNKVTCQEDCPFD-RingsiGPGCaDSNGARCHDQCVAGCTVPDDEKACYGCLHYNHD-------------------VSFLSCKR----------------------CFSGLNM--------IIGRLLKPLQCTCR----CWNLL--------ISVIEGYLEIEMRVGMSTVaaSQLTDC---ITASGSY-------RFAHVNF---------------RYALSIFENSNLQKLFTPENR-LTIGNGSVQFQNNRMLCYFRIRELMIRLG---------RDYYSNGDKAICKSI-FKFISCAVS-------
>UniRef100_J9EKR9 Receptor protein-tyrosine kinase (Fragment) n=1 Tax=Wuchereria bancrofti TaxID=6293 RepID=J9EKR9_WUCBA
-VYCRSLDIRNSPNMafqdketnekWSTLANCTVMEGDFSVSMITSsnftHENFP--IFKRLRVITGHLLIFQVSALRSLKRLFPNLRIIGGQELIMNYALVIYQNTHLVEIGLPKLTTIINGGVRIMDNTQLCYSRYIDWSQILIGPANDILTDqNKGSDseekknffsdLCSDDCV--PQNEHRCHKR----DHMLSCWDAETCQLECKYAWNddktvGPGCDDDGERCHDQCLGGCSAPDDPSACHFCKNVVYQGICMDKCPIGLYEIHHiylvRRCVTIEECGNISAPVTMESTKkrMLIVENMCRVDCPFGQEIdP-TTSSGCIKCEGYCPVKCKGG----TIDSFARINdyLFKKCNVIEGYLEIELRKGLDAAgmEKIGEALGYIEVIEGYLLIDFSISFISLHMFKRLRLIKGSILYRDRYALAIFENANLRQIFDIEKRPLVIGNGTVLFQNNRMLCYNRIKALIDHTGLTDV-KENDVSYYSNGDRAVCDETTFEVQTEDVH-------
>UniRef100_UPI000C791DDA insulin-like growth factor 1 receptor isoform X1 n=1 Tax=Eurytemora affinis TaxID=88015 RepID=UPI000C791DDA
---------KTNWADLAKYSNCTVLEGSLQINsalLDyQKAEDNLNFSFPHLVEITDYLLLYRANQIENLTSVLPKLAVIRGHRLINNYALAIYQMKNMRTLGLLSLTNIMKGGVRIEKNPSLCYVETIDWRQIViDPIhkkSHIFIEENMDEQACSDTC------KPSCE---------NNCWDEDNCQIklvKCPGGIDGsagqDECYADNqgepkVPCSAECIGGCSAKTSPEHCYACRNLWYqlqnnSTVCVEKCPEGLLSYKNWKCITEEACSNLENDGGYrEEDKfYKIHtdlnrqEQQCVAECPANYQGtkdqNAK-RWECTPCQ-NCPRHCDGGV----INSREEAERFLHCTHITGELEIRVSEG-DITPVLEDTMKDIKEISGTLKISRSFALVSLYFFKSLELIKGENTNE-KFSITIMENENLQKLFP---GNVKVEAGKAFIHYNQKLCMEEINNFIEKSGLRK-PGVYEVSSVTNGNKAVCSKEKLWFNI-----------
>UniRef100_A0A3S6BVW3 Receptor protein-tyrosine kinase n=1 Tax=Tigriopus japonicus TaxID=158387 RepID=A0A3S6BVW3_TIGJA
-EVCGSITLKSPRaSDYDHLQNCTIIEGNVGVFLGignfg-SMNDNisMDLSFPNIVEITDYLLVFKANRLESLSQLFPNLFVIRGHELLGDHALSILENENLRDVGLTSLTTILRGGVVIKHNPMLCYVDMIDWRRIVSFdyHDHIDAQEVFDSGICPYKCP------LECPfqATPH--GKFQFCWNLEHCQRqelD---NCSSnnQTCFYNSngsiENCAKECLGGCDIgitKPSNGNCRSCRNVRIGNICQSSCPQGTLLLKDYRCVNNEECNTKYDSNGLe--RPFKPFRGQCLSKCPEHTKEKN---GTCVTCSEDCPTECPGG----NITSTDALATFVGCTVIKGSLSIQLK-GRNIVQKLEEALSKVKVIEGSLKISRVFSLMSLDVFKSLEVIEGQNLEEN-FSLTLLENENLKKMFPQREHGrrVQIyrtfnngtrVPGRAFINYNPHLCLEEIESV-----LGSALHDSQISNKTNGNKAQCNPMLLEVnatvAISQ---------
>UniRef100_A0A553NPD9 Receptor protein-tyrosine kinase n=1 Tax=Tigriopus californicus TaxID=6832 RepID=A0A553NPD9_TIGCA
-PVCPSLKIQT---NFKDLRGCTVIEGSLVIMSGfetmnLGPDDYlrKNLSFPELREITDYLLVFKAGRVLSFSTLFPNLAVIRGNKLLGNWALIIFQNENLAEIGLLSLTSILHGGVKIIENPSLCYVNTVDWKKIVNVdyLPHINIEENREYLYCPAQCP------SVCPQSED--SKSFLCWTEQDCQRvaiPCPASGAGqsYSCYSDNnglqNICNQECLGGCN-PHDSTDCWACRNVRWesseGKKCNNVCPHPLLVYKDWICINETDCSEKKTFNNVgddfkEGRPLKSYDNKCIEECPRDTKEKTraDGIETCVQCF-DCPKPCGGG----TITSLEDLKSFEDCTHVRGDLTIQIS-GSNVVQHLEKTLGRVVEIRGFLKISRVYSLNSLDFFKSLKYIEGipSNSEQNlYFTLVLRQNENLRKLFPLGPNNetVTIryhpqegsspREGNALIHYNPRLCPSEIKKLIKASKLNPNQKPEEISYTNNGDKALCSPDKLKFTVDK---------
>UniRef100_A0A2P1CYL5 Receptor protein-tyrosine kinase (Fragment) n=1 Tax=Chrysopa pallens TaxID=417485 RepID=A0A2P1CYL5_CHRPA
-EICGSINIVGKIELIKPFKNCTIILGNVKLTLIdgVSESKWEQLSLPNLREITDNLVLYRVFGLKSLRTIFPNLTIIRGYKLAFDYALILYENMNLTEVGLISLRSILRGYVRIERNDEICYSQSINWNAITNTT-GNFIERDH------SYCPSSKHLCDHC--------PDKRCWNQHDCYK-----------SDTDIKCHELCLGGCSLPNSAIHCNACKKYKHYGTCVRKCPENTFKYDNYFCLTKEHCLNRKR--------F-PFETSCIEVCPPNYKRVNN-SNYCEMCAdGPCSSSCNDSH---ILTDMTTIERVKGCRIINGTLEIRQIQSEQTIKELYESLNVLEQISGALIIQRNY-FSSLTFFPNLTTILGERI-NSNYSVSVMDNPNLSSLLNWTiIQNLTIK-GKLFFHYNPKLCLGEIDKLRQKANLKYNLTELEISRSSNGDKVECG-------------------
>UniRef100_A0A068WHK6 Receptor protein-tyrosine kinase n=1 Tax=Echinococcus granulosus TaxID=6210 RepID=A0A068WHK6_ECHGR
------------PQSLDPLINCTVINGNLIISGLsNTQCVQNGLSLPRLFQIFGSLIVEHSSCSGDLSHFLPNLIAIHGILPFSAqipiegkvaippCSLLI-HHTALSGIGLRCLRVLGRLGVLLIDNPQMCYTDTVGWHLLTPSAYPSKPisndsVASRNGggvfgqdllrkeglfDLCANACPS------GCEWVTVNNLPRSFCWSRDHCQHVCATKCRDasLSCSIHniSECCHPNCLGGCTGPTAG-DCLICRDFHHNDMCLSSCPDGLYELYGRYCVTRNACLSKPIPRDlfsWvfqRsrfhPSGFSLQGRECVPVCDRSFRRSP--SGECRPCGVDCEEVkrdCGD----IVIYQQADLASVKDC-LSARSVLISIRTGqDDLSTSLAEAFSSLRVIYRSLRVIRSDALLSLSFLHHLRTIHGTEPivkdglVtpvePShSgiTALEITWNGNLEDLWFLPPGspKLEILSGSVEFSVNNRLCPDKIQSFLSGRvafvtGRELTPSELDLINTSNGEYALCNAKPLNVTV-----------
>UniRef100_A0A074ZC07 Receptor protein-tyrosine kinase n=1 Tax=Opisthorchis viverrini TaxID=6198 RepID=A0A074ZC07_9TREM
------------PQTLLPFRHCTSIDGSLRVIYLtDACCREANCSLPNLVEIVGALVIEHSTCKADLSRFLPQLTVIRGWFPMSQqvlsyweeYPLVI-RNTALASIGLHQLRHLGKLRIALWDNPSLCYVNSVHWASLTLHSSEVES--DKSPinsphsiswlglkPFCLDVCPN------KC---YAKETQPSGCWSDNVCQIECGHVVI-------YKMSDLDQVRGCSSVTS------------------------------LVISLEECYGFLDLDR-gG------------PDEDVGFGSTS--F-------------r--------SLNSRSDHRAISPINpVSFRMPLFHIPDTs---EVDLYAAFENLQEIFGSLRVLRSDSLSSLNFLRHLRAIRGLPV-gettKEpRTAVEIVWNRRLKHLWNVTGSlssanRVVVPFGSLMFSLNPNLCPEAIRAFVDTYiqmDRHLTALELELIYSSNGETAVC--------------------
>UniRef100_A0A0R3TN68 Receptor protein-tyrosine kinase n=1 Tax=Rodentolepis nana TaxID=102285 RepID=A0A0R3TN68_RODNA
------------PDSLNAISNCTIITGNLIITGLsNAICGSDGQSLPHLFEILGSLTIEHSSCSEDLSHFLPNLVAIHGILPLPDspffggkvsmpsFDILI-HHTALSGIGLRCLRVIGRHGVLLIDNPKMCYTDTVGWHLLSSSLIDSRSlitnltIEKRNDesnplsrgllnadglfDLCANTCPV------NCKWITMNNLPRSFCWSREHCQYICSSKCRDngLTCSVHntRECCHSNCLGGCTGPTAD-DCLICRNFHYNNTCLSSCPDGLYGLHGRYCVTREVCLSKRVPEAmlpHalqHyydsdgPITFSIQNRSCVPVCGVGHRRSS--DGTCVRCGPDCEQIkrdCGD----IVIYQQADLASVKDC-VTARSVLISIRTGqDDLSIALIDAFSSLRVIYRSLRVIRSDALLSLSFLRRLRTIHGTDTsskeglAtslgSSsSshgiIALEVTWNVNLEDL-FPTSDsvKLKIHSGSVEFSANYRLCPDKIRGFMKNRvtfanGRKLNPAELDLIGTSNGEFALCNAKMLSVTV-----------
>UniRef100_A0A0X3NU32 Receptor protein-tyrosine kinase n=2 Tax=Schistocephalus solidus TaxID=70667 RepID=A0A0X3NU32_SCHSO
------------PNAIEPALNCTVINGNLIITHLsHTQCREGGLSLRSLVEILGTLTVEHSSCHGDLSFFLPNLAAIHGLSLFSPyvevpglpdlppYAILI-HHTALSGIGLVCLRVLGHRGALLLDNPQMCYVDTVGWHLLIPSVLNTPNfyinissdgPHPQPAvaekkdilmkaglyEMCANPCPP------GCERAFVDHLPRTFCWSRTHCQPVCAPECAVlsRSCHIKntNLCCHQQCLGGCSGPSAQ-DCLVCRNFQHNGTCIESCPPNFYGLFGRHCVTKESCLAMPVPAEllrnpSeynRphtvLKRFAIHGSNCIPICPDGFHRSS--SsGVCSPCVGNCKDNsrdCGD----IIIYQQSDIASAMGC-VTARSVLISLRTGqDDLRSLLVEAFSQLRVIHRSLRIIRSDALLSLSFLRHLTDIYGREApvsdsaLqnpsMGpNiTALEVTWNGNLDDVLPTPINnsftseKLVIHSGSVEFSVNSKLCPDIIMRFLRERvvlGRELMPSELYLITTSNGEHALCKAVPLNVIV-----------
>UniRef100_A0A4E0RCM6 Receptor protein-tyrosine kinase n=1 Tax=Fasciola hepatica TaxID=6192 RepID=A0A4E0RCM6_FASHE
------------EERWDHLKSCTAFDGTLHLIQLnDSCCSDSTCSFWNLLEITGSLVVEHSSCTSDLSFLFPNLTVIRGWPYPPImipyeefvslATLLI-RHTKLQSIGLSGLRFLGSPQLMLIDNPRMCHTEIANRQPQRNETGGSNF------ipgnfrqiafglrEFCSSSGSP------MS----------------FNTETYCSAECNQkkLACNRIdpTLCCHSQCLGSCFGSGPE-HCMACNGVRLRDHCLDVCPLGYYKLHEYRCVTRQECLQMKTSSQ-ngTELFYSVHNGTCLRDCPARHIRDV--TGNCTSC-LGSDCIvrdCGH----IRVQTVTDLELIRHC-VSARSLLISLRQCdneMAPERALRDAFAKLEEIHGSLHVVSSDVLSTLSFLTSLRVIHGLKG-nqPDpFtTSLEVAWNGQLERLWGSESRttkvrgSLQISSGRLVFTLNRNLCPAEIHRFIQSHvrlSRNLTSLEQNLIDRSNGDVALCSIRSLNLTI-----------
>UniRef100_A0A4S2L080 Receptor protein-tyrosine kinase n=4 Tax=Opisthorchis felineus TaxID=147828 RepID=A0A4S2L080_OPIFE
------------PQTLLPFRHCTSIDGSLRVIYLtDACCRDKNCSLPNLVEIMGALVIEHSTCKADLSGFLPHLAVIRGCFPMGQqqlsyweeYPLVI-RNTALTAIGLHRLRVLGKLRIALWDNPSLCYVNSIHWASLTLHSSEMDT--NISPinsrhaiswlglkPFCLDVCPN------WC---HAKEMQPSGCWSDAVCQTGCSVKCTNtnLACYSAnpNLCCDPECLAACTGPGPD-DCVACRHVFHNGRCLAACPGEYLQLHNHRCISRGDCVNFTATSE-aSPLMYSIEGTMCVPSCSLGYVRSA--LGECIPClRGECRDNeCGH----VVIYKMSDLDQVRGC-SSVMSLVISLEECyDTSEADLYVAFENLREIFGSLRVLRSDSLSSLNFLRHLRAIHGLPR-gettKEpRTALEIVWNRRLKHLWNVTGSlasanRIVVPFGSMMFSLNQNLCPEAIRAFVDTYiqmDRHLTALELELIYSSNGETAVCSPQMISVYH-----------
>UniRef100_A0A5K4FC22 Receptor protein-tyrosine kinase n=2 Tax=Schistosoma TaxID=6181 RepID=A0A5K4FC22_SCHMA
------------PNTLSSLTNCSSIQGTLTIRNLdDSCCLESYCNLSNVVEITGSLIVENGNCSGDLSKFFPNLTIIRSQIITSTdlnnkhnqissYNLII-RHTKLKGVGLWKLKSLNSNRIALIDNPMMCFVNTVNWNALTTSLNSVYTKSYRSVreqivrynlgEFCPDQCSA------SCPPFYRNDSSRFSCWSTNSCQAECNPVCTDngLACHVDnpQKCCDSECSRGCTGPSPN-QCLSCKHVKLNDLCLNHCPSSHYLLNNLYCITREECINRQEIVGSvngKyLANFSTFNSTCIPTCPLEYVRLV--SGECQFC-PDSKCIkraCGD----INVYKVSDLKQVRGC-VTAQSILISIRDCeDGDTSKFMDAFSDLEEIHTSLHIISSDSLQSLTFLRSLRIIHGLKRDgsvpNGpTkTVLEIAWNSQLKSLWIPVSTNLIIKHGRVVFTLNRNLCPEYVKAFIHSNvnlSRNLSNLESDLIDKSNGAIGLCRTHRLNLSI-----------
>UniRef100_C7DT89 Receptor protein-tyrosine kinase n=1 Tax=Schistosoma japonicum TaxID=6182 RepID=C7DT89_SCHJA
------------SNNLSSLTNCSTIHGTLVIRNLdDSCCLSINCSLPNVVEITGSLIIENGNCSGDLSTLLPNLTVIRNQVIPSTehnygnsqisdYSLII-RHTKLKGIGLWKLKTLNSYPIALIDNPLMCFVDTVNWNALISTPTTGSIMSYRSVreqlvrfnlgNFCPDHRSA------NC-FSYPDDSSRSSCWSANSCQAKCSSVCTVngLPCYLNdpEKCCDSECSGGCSGPSPS-DCLSCKHVNLNGTCLSHCPSSYYLLNNLYCIARDECINRQEIIENvhgNyLANYSIFNFTCILKCPLHYVRSV--SGECQFR-PDSKFLkraCGD----INMYKVSDLKQVRGC-VTAQSILISIRDCeDADTSEFMDAFSDLEEIYTSLHVISSDSLQSLAFLRSLRVIHGLNRDgtvpSGsRkTVLEIAWNSQLKSLWLPVSSTLIIQHGRVMFTLNRNLCPNDVKKFINFNvnlSRNLSNLEFDLIEKSNGAIGLCRTHRLNLSM-----------
>UniRef100_UPI000F668D85 insulin-like growth factor 1 receptor n=1 Tax=Penaeus vannamei TaxID=6689 RepID=UPI000F668D85
-------------------------------------------------------------------------------------------------------------------------------------------------------------------------------------------------------------------------------------------------------------------------------------------------------------------YGTATGRGGSHWARQRDAIRSALrfgcVKSITGGKAIAKELNASLGKIEVVTDYIRVFSSNALRSLNFLKSLRVIGGASLYNDKYALYVHGNDNLEEIWSWDDHknfTITEKKASVLFHSNPKLCYKKIKELLERTGRVEMTADCNM-NLTNGNKAACMDKtLDLYLTP----------
>UniRef100_A0A6V7KWN0 Tyrosine-protein kinase receptor (Fragment) n=1 Tax=Bracon brevicornis TaxID=1563983 RepID=A0A6V7KWN0_9HYME
----------------------------------------------------------------------------------------------------------------------------------------------------------------------------------------CDPVCGTSSClaKNTSSCCHESCLGSCEGTSAG-HCLVCKDVSVDNMCVNKCPDNTYEFMNRRCVQEGECRRMRKPREAlntVkEYPYKPFNGSCIMECPAGYMEEEiDGKASCKKCKGICLKECSGIN----VESIATAQKLRGCTHIRGSLEIQIRGGKNIVKELEDNLNMIEVIDGYLKIVRSFPLISLNFLKSLRVIKGESLENNKYSLAVLDNQNLQELWDWSTHPnITIGaegtEPKLFFHFNPKLCLQKIEELRIKAGL-QPFTDLEVAPNSNGDKVACNVSKLHVR------------
>UniRef100_UPI001293463D insulin receptor-like n=1 Tax=Apis dorsata TaxID=7462 RepID=UPI001293463D
----------------------------------------------------------------------------------------------------------------------------------------------------------------------------------------------------------------------------------------MMNLQEIGLHSLTTIVRGSVRFEKNPALCyvdT------IDWDLIAKAGKGEHVIAgnNPKNGCPVCEKHCPQRL--TK----QDEYLXGRRTPSNQSATGSARTTHATRPGIX------LSTIEEIDGYLKIVRSFPLISLNFLKNLRVIRGNDIDNSKYTLLVMDNQNLQELWDWSLHKeMRIlSkegkPGKIFFHLNPKLCLYKIEMLREKAGL-GPFTDYEVAPNSNGDKVACNVTELRTR------------
>UniRef100_A0A423U5U1 Receptor protein-tyrosine kinase n=1 Tax=Penaeus vannamei TaxID=6689 RepID=A0A423U5U1_PENVA
------------------------------------------------PAVTDYVLIYRVSHLSTLDTILPRLAVIRGNVLFHEHALVVFGNIHLRELGLSNLTAILKGSVRIEKNWSLCPGTSDRWKGVTSDQVTNIVQDNY-EMCIYDPCEGT----GNCT--L---------YTSA-----IYTNCLNvGGCR-EGEQCHPECVGGCRLPGNATACVACKHYQHGSACVRTCPAQSPRNVHdlrYKCVTASTCEAMSGIVR-------------MMELPES----DISAPVCIHCDGNCSRTCKGE----TITSRNTGRNLRGCRKVNGSLNISVAGGLNITQQLEENLGEIEEVSGYIRVYGSDTLFSLNFLKNLRHIRGEEKMHGLYALYVLENANLQELWDWRQRSdvLHIHSGSLFFHYNPSLCPLLIQKLVVMTSVKN-QKYANISNESNGNSLPC--------------------
>UniRef100_A0A443SM17 Receptor protein-tyrosine kinase n=1 Tax=Leptotrombidium deliense TaxID=299467 RepID=A0A443SM17_9ACAR
------MDIRNYVEQLNKLENCTAIEGYLRIVLIgrpKAPANFENYSFPLLTEITDYFVMFRVHGIHSVSQLFPNLAVIRGRQLEHNYAFIMLWNSHLQEIGLINLIAIVRGNVYIEENSKLCYADTIDWNVIAPSSSHHIRLCNSDL-------------------------------LFTVCPKECPNNCNT---KNPKQCCHSNCIGGCDGPGPL-DCVACKKLIVNRTCVDKCPHGYYEVTE----------------------------------------NAESSKL-S------PLI--IGK----------IQDMKGCTEINGSLYISIEetKGVNVINELEQAFKHLETIQGFLKISRSRPLTSLSFLKNLRLIKGRTKE----------------------------------------------------------------------------------------------
>UniRef100_A0A369SFM2 Tyrosine-protein kinase receptor n=1 Tax=Trichoplax sp. H2 TaxID=287889 RepID=A0A369SFM2_9METZ
------------IADAPILKGCTVYVGSIFIAnyRMHTQADVNASIFFDLREITGSLVMGLVAGKypTSLGFMFPNLRVIRGNQFFYGFTLLLYFDHQLLDMSLPSLTKIERGKVRIQNNKIMCYYNTIKWSSVMgSSYAPDRIITKTLPTNCP-TCPAK---------------CNGYCWNAQKCQIIC-DSCGESGCDSNGKCCHAECLGGCFGPQAS-NCYVCKHQNYNGTCMTGCPFDTYEVEG-HCVRH--CPAG----------SYRHKLSCIRSCPKGWIEFEA-TKECIVCD-GCKRECDmkdnEGK-NIVITSIDhRLQNLKRCTVLKGNLIIRITYGsGNIVKELEDALSNVEEIEGYLEISSTPSIVSLEFLKNLKIIHGNQLArtdeeGNGYAIVMLDNRNLENLWQPKIEdKLKVKRGKLFFHFNPRLCHNLIVRLAKEIGQENNTSPLDIPEQTNGDQIQCGTN-----------------
>UniRef100_A0A059PB47 Receptor protein-tyrosine kinase n=1 Tax=Crassostrea gigas TaxID=29159 RepID=A0A059PB47_CRAGI
-----------------RYQNCTYVDGNLEIKFL--EQGneTFDLSFLsKIEEVSGYVLITSVVA---ETIPLTSLKIIRGNQLFNyKnhsYSLFVG-VNNqetrgLKELLLTNLSEITRGDVYFVNNDWLCYHDTILWKDIKFNPEYKVrFTSTNSSktasQLCPP-C------APECFKNE---TKNYHCWgsGPNKCQKlireICHKSCET-GCFGyaISECCHSQCAGGCTGPRSS-DCVACKNFYNEGTCVSECPKPrkynrnTMVSEdnpygkyafKSLCLKK--CP----------DYMLVDEqnALCVRKCPENYYPVNN---TCVPCDGACPKWCSGIK---QddfLS-SRNIDQFENCTVIDGNLKIVqttFDGdnYTHLeglkREQLNV-FKTVKEITGYLMVQGGNQAmSDLSFLSNLQIIHGRELDiA---lnAFSAFMT-NLNSLELISL--RSIKNGKISLFGNKELCFIEGTDFTQLLTVQKNQdqgfkIKDYVQSRDNRPPEDCKRDGDVCHQ-----------
>UniRef100_A0A060CTT3 Receptor protein-tyrosine kinase n=1 Tax=Pinctada imbricata TaxID=66713 RepID=A0A060CTT3_PINIB
-----------------RYTNCTYVDGNLEIKFL--E-GntSYDLSFLeNIEEVNGYVLITSVYA---TYVPLINLRIIRGKELFFhNndsYSLFVA-LNMmpgsqsigLKELRFKHLTEISRGNVYFHNNELLCHHSSIHWADIISEEAKAImVSNSTQNssHTCGE-C------SPSCLNDY---TGQRHCWgsGPEWCQKltkvVCHKGCDS-RCFGtnARDCCHSQCAAGCTGPRSS-DCVKCKNFYNEGTCVSDCPKLiiydthTLESKpnpdgrykyRTFCVKS--CP----------EHLLTEPklEACVRTCRQGYYPVNS---TCKECDGPCPKTCKAAE---FsnngldiVS-NISIDLYKNCTIIEGNLKIVeatFNGdpHLKIpgltIDQLDV-FKTVKEITGYLMVQSNVENlTSLSFLSNLTVIHGRELDsA---gsAFSVMNT-HFKSLEMISL--KRIENGRIILYKNKNLCYIQDNNFLSLYPESKKRsdlvmLRS------NKPADRCRAEGEVCDL-----------
>UniRef100_A0A085MM43 Receptor protein-tyrosine kinase (Fragment) n=1 Tax=Trichuris suis TaxID=68888 RepID=A0A085MM43_9BILA
-----------------MYANCTIVHGNLEITYLN-SADldntsLPTFNFFnGIEEVTGYVLIAHNSI---HNFSLPRLRIIWGDKKFRPasgqnigqFSLLVL-NNAFEHLSLPELRVVHDGSIGVQLNRRMCHWKTLDYRQLLGDdYNNRLqLKDSH-Q-DCNSPsdwsC------DFSC----------TRCWgpEANECQEdlwllqmgsqpegmlppitntytfqdvyrdNCAPQCSSGMCFGeynPQYCCHAECAAGCHGPSDR-DCYGCRAMRDDGRCVDKCPTPelydpvTTQYIknpngkyafNRECVTV--CP----------SHMVIYKDGCVSRCPEGYFAEVG---SnvCEPCQGVCPKTCI-IE---HhVS-SFNIKDFIGCTKVDGFIEIRkdtFEYgalflaNDSFvrydpmsEDQLEA-LSSVQQVTHYVLIQSERLK-SLSFLRNLEKIEGRKLFESSYALYITHSFSMQYLGTVSL--RSILNGDVYIASNYDLCYIHNIPWSKRIIS-V----GHSsRVRSNRKADICELEGKVCDP-----------
>UniRef100_A0A0A9VW14 Receptor protein-tyrosine kinase n=5 Tax=Lygus hesperus TaxID=30085 RepID=A0A0A9VW14_LYGHE
-----------------RYTNCTYVDGNLELTWL--QDENLDLTFLqYIREVTGHVLISHVDV---KKMVLPRLQIIRGRTLFKiAgagatqeqqFALLVT-LSKMHSLEMPSLRDILAGSVGIMNNYNLCHVKSINWTEIITGPKGQYvYKYNFTNpeRECPA-C------DKSCV---------AGCWgeGPHNCQQfskiNCSPQCDMGRCFGtqPRECCHLFCAGGCTGPKRS-DCLACRNFYDDGTCTQECPPMkiydqaTYSWElnpggkyayGATCVKN--CP----------EHLLKDNGACVRSCPQNKKAVNG---ECVSCEGPCPKTCKTPS---GvglIH-AGNVDKFKDCTVIDGSISILeqsFKGfqdyYANYspgpyyppmhPDRLEA-FSTVREVTGHINIQAYSPHfLNLSYFRNLEIIGGRSVGD--YftSLYIVKT-SLTSLGLKSL--TKVLSGSIGILENKDLCYVQGIDWQKIKKSND----HHTLFQNNRDNAECIKDGLVCDP-----------
>UniRef100_A0A0P5L8L8 Receptor protein-tyrosine kinase n=1 Tax=Daphnia magna TaxID=35525 RepID=A0A0P5L8L8_9CRUS
-----------------RYTNCTYVDGNLELTWL--QDEHLDLTFLqHIREVTGYVLISHVDV---KRIVLPALQIIRGRTLFKlSvhdeeFALVVT-LSKMHNLEMPALRDILAGSCGLFNNYNLCHMKTINWEEIITGTGSKIiNVYNFTEpeRECPA-C------HESCE---------AGCWgeGPENCQKfskiNCSPQCHQGRCFGprPRECCHLFCAGGCTGPKQS-DCLACRNFFDDGVCNQECPAMqrynpiTYSWEtnpegkyayGATCVKT--CP----------EHLLKDNGACVRICPAKKKAVNG---ECVVCDGPCPKTCQGVD---IVH-AGNIESFRDCTVIEGSISILdhsFGGfqqiYPNFtfgpryprlhPDRLEI-FSTLQEITGFINVQASHPDfKNLSYFRNLETIGGRQLTE--YfsALYIVKT-SLNSLHLRSL--KMIRAGSVTILENKELCFAESISWTKIIKSQL----HGTLLQNNKVSQQCQESGLVCSA-----------
>UniRef100_A0A0T6AU50 Receptor protein-tyrosine kinase (Fragment) n=1 Tax=Oryctes borbonicus TaxID=1629725 RepID=A0A0T6AU50_9SCAR
-----------------RFSNCTYVDGNLELTWL--QNDTFDLSFLqYIREVTGYVLISHVDI---KNVILPRLQIIRGRTLFKlHvseeeFALFVT-NSNMFTLELPALRDILNGSVGLFDNYNLCHVKTIQWDEIISHQNGTYlYKYNFSSpeRECPK-C------HKNCI---------SGCWgeGEHNCQKfskkYCSPQCYGGRCFGnnPRECCHLFCAGGCTGPRQS-DCIACKNFYDDGVCTADCPPMqiydplTYSWKqnkngkfayGATCVKN--CP----------EHLLKDNGACVRTCPPDKKSENG---ECVRCDGPCPKTCPGDI---LVD-ATSIESFRGCTVVEGYLNILestFTGyqqmLANYtfgercppmhPDRLEI-FSSLREITSFLNIQATHEVfTNLSYFRNLEKIGGRELHD--YftSLYIVKT-SLKSLELRSL--KLINSGKVAILENKKLCFADKINWKKIFKSSE----SET--LIHENRMDCEKAGFICDK-----------
>UniRef100_A0A0V0XR50 Receptor protein-tyrosine kinase (Fragment) n=1 Tax=Trichinella pseudospiralis TaxID=6337 RepID=A0A0V0XR50_TRIPS
-----------------MYANCTVVHGNLEITYLT-ADDlkdagISDLHFLnDIVEVTGYVLIAHNSI---KNFSLPSLQIIWGDKKFRPtsdqmvsqFGLLVL-NNAFSTFDLSNLRAIHDGSVGIQMNHRMCHWKTIDFRQLLGDnYEKRLiIRDSY-G-ECYTDavC------DSSC----------LHCWgsEKRQCQKiyrnNCAPQCSSGMCYDvesPQFCCHPECAAGCFGPSDS-ECYGCSTMRDNGKCVDKCPTPelydpiTTQYVknpdgkyafNRDCVTT--CP----------AHMVVYKDGCVSRCPENFTADEG---DnvCRPCQGACPKTCI-IE---QhVN-SLNIKDFIGCTKVDGVIEIRkdtFIGgallqpNGTFipydpmtPAQLEA-LSSVRQVTHYVLVQTEKLK-SLNFLRNLQKIEGRKLFDSKYALYITHSFSLQQLGTISL--TSVLNGEIYIASNFDLCYIHNIPWNKLIAS-T----HSVaKVRKNREADVCEAEGRTCDV-----------
>UniRef100_A0A1D1UIQ7 Receptor protein-tyrosine kinase n=1 Tax=Ramazzottius varieornatus TaxID=947166 RepID=A0A1D1UIQ7_RAMVA
-----------------RYENCTYVQGNLELIFLK-PND--SISFLrQIREVTGYVLIFNVDR---EELLLPSLRIIRGRTLFENandkSALWVA-ANRgLRVLGLPALKEIMNGEIRFSDNPHLCHVADsIDWQDIVADsKKQKiIlDTHEFSNnLSCAK-C------SPICEG--------GLCWgpSSEMCQKrsktNCAVQCNPGRCFGtgPAQCCHRDCVGGCYGPQET-QCVACKNFDDEGKCVENCPV-kmydseRMVWVpspnpkfayGNVCVKE--CP----------APFLRHDGGCVRSCPDGMIEQdNE---EsgakeCVPCDGPCPKKCQGfsSDS-PKdgpmgINMltKETLRNFLNCTTVEGSLLILsdsFKGvqhfSPVIqyatfhppvtPADLEQ-LSTIKIVTGHIRIDGSHPDmTDLSFLRNLEVIHGRSLMNK-NaLMIIKNQ-YLTSLSLNSL--KKIGTGGVQILENSELCYADSVDWKSMMAPNT-----VANVRKNKNAEACRAENKTCHS-----------
>UniRef100_A0A1S3HAL8 Receptor protein-tyrosine kinase n=1 Tax=Lingula unguis TaxID=7574 RepID=A0A1S3HAL8_LINUN
-----------------RYMNCTYVQGNLEITFL--DNPqldhPYDLSFLkHIREVTGYVLIVSVFA---NYVPLENLRVIRGKTLYYqNnrgYSLYVA-LNSkpsnsdmfgLKELRFVNLHEIMAGDVYFSKNPLLCYENTVVWNGKIVTGEGSQvFVDDDAKgRSCGS-C------HRSC-E--------GHCWgaGPNMCQRiik-CAPQCDG-SCYGsgPVECCHYQCAGGCTGPTNK-NCTACRHFLDDGACVPYCPQRqiydekTFTFVdnpkfkytyGSLCVKE--CP----------DHLLMDQSGCVKKCPEGKVANNR---KCEPCKGPCPKSCNGTG---DtyIT-SQNINSFNGCTIIEGNLKILsptIDGdmFNNIppmsPSQLEA-LSQVREVTHYVLIQSNSPNlTSLAFLRNLEIIHGRELHtGGkatlgvpQRgsALDVYSQ-TVTYLGFSSL--KRVNGGEIRITHNSALCYWYTIKWETLTGPKS-----LHFVEQNKIEAECEREGRVCSA-----------
>UniRef100_A0A1W0X258 Receptor protein-tyrosine kinase n=1 Tax=Hypsibius dujardini TaxID=232323 RepID=A0A1W0X258_HYPDU
-----------------RYENCTYVQGNLEITHID-ANY--DLRFLsQIREVTGYVLIARVDK---EVVSLPNLRIIRGRTLMENnskkYALWVV-ANQgLRELGLSSLQEIMQGHISFVDNPRLCHVEDsVDWFDIVANnVTQSvRmDNSEQLNiqKRCPA-C------SPSCEKTG----NVAYCWgaSSSSCQKrtksTCASQCHPGRCFGkgAQECCHRECAAGCFGPKPT-DCLACRKFDHSGVCVQDCPSSkeydqeTMTWKekanqsklayGNICVDK--CP----------DNMLQDDGACVRECPNLKIAKnNS---NiCTFCDGPCPKICRGfsKND-EQsrrhglgLNSlsGLNLQNFINCTIIEGDLVILsqtFTEamefNQDPsknrlhppvqPAELEQ-LSTIREITGYFRLDAAHPDlRSLSFLRNLEFIHGRTLDEK-FaLSISTSQ-FLTSLGLDSL--KRINGGGVRIVENRKLCFANTVSWQRLGVSGSG--LSPAVVRNNKPDEVCRVNGDTCHS-----------
>UniRef100_A0A1Y1K056 Receptor protein-tyrosine kinase n=1 Tax=Photinus pyralis TaxID=7054 RepID=A0A1Y1K056_PHOPY
-----------------RFTNCTYVDGNLELTWL--QDSNFDLSFLqYIREVTGYVLISHVDV---RRVVLPSLQIIRGRTLFKmSdydeeFALIVT-TSKMFTVELPALRDILSGSVVLFNNYNLCHVKTINWKEIISDPIGKYvYHYNFSSpeRQCAP-C------HKNCS---------AGCWgeGVENCQRfskeNCSPQCYQGRCFGsnPRECCHLFCAGGCVGPKQS-DCIACKNFYDDGVCTQECPPMqiynptTYSWEpnphgkyayGATCVKK--CP----------EHLLKDNGACVRTCPNNKKAERG---ECVSCTGPCPKTCTGDV---QVN-AGNIDTFKGCTVIEGYLHILensFTGyqhfFPNLtfgerypamhPDRLQV-FTTLKEITGFLNIQAYHQDfKNLSCFRNLEVIGGRTLYD--YfsSLYIVKT-SLESLDLRSL--RRINSGTVAILENKHLCFAEKINWKKIKKSME----HSAMLQNNRSPDNCSAAGLVCHE-----------
>UniRef100_A0A210PFX9 Receptor protein-tyrosine kinase n=1 Tax=Mizuhopecten yessoensis TaxID=6573 RepID=A0A210PFX9_MIZYE
-----------------HYTNCTYIDGNLEIQEI--GSDrd---LSFLeTIVEVRGYVLVYAVFT---PTLPLKRLRIIRGSELFTyNngsYSLFVV-LNGivsntttvgMKELGLRSLQEISNGQVYFFNNALLCFHKTIHWKDINPDVNPHVkYVYDAAYkRQCPE-C------HPSCYNNR---TGERHCWgeGRDMCQQlnhatVCSPSCDG-RCFGyqQNQCCHPECSAGCSGPRKT-DCMACKHFMNEGECVENCPLVmfynifTLKAEinpkgkfkyGSLCVKK--CP----------DHFLRDKyiSACVKVCGVNKHAVDG---ECIPCDGPCAKQCKGLN---KtefLT-SVNIKRLSNCTLIEGNLKIVettFNGdeYRNIsgldPEDLYV-FNTVREITGFVIIQSNHSGfKNLSFLSNLEVIRGRELDgR---snALNIMAT-PLESLELNSL--RLISFGKVLIWFNKRLCYANTVNFTKLFVASS----QTAFIGNNRDISQCEIEGHVCDP-----------
>UniRef100_A0A2C9K9U3 Receptor protein-tyrosine kinase n=1 Tax=Biomphalaria glabrata TaxID=6526 RepID=A0A2C9K9U3_BIOGL
-----------------KYKNCQIVLNNLEIVGI--DDIsgEWNMDFLsDIEEVEGYVLLALNYV---EYIPLTKLKVIRGHTLYSlpdDplqYSLFVS-MNYdlhtgigLKELRFKELTEILNGMIYIDNNHNLCFENTIAWHDIIPAMGIAAtKIMNNSSRNSSR-I------CGQCHSSC---NGS--CWgsGSDMCQKltsiNCHPNCGSQsRCFGpnPNQCCSPECAAGCFGPRKD-QCFSCRNFKDNQTCESSCTKTtqiydktELRIKttsqqkvtfGIFCRDK--CP----------DHLLKEENFCVKECSNGKYTKDN---KnCEQCIGPCPRVCKidhEKN---IqpIN-IVTLMTLKNCTVIDGNLIIQdasFNLdqHYNIsgihPHNLTI-LKDVKEITGYVMIQSNHSEfTNLSFLSNLKTIYGRQTSgA--HklALSIILT-PLKSLELNSL--KSIINGNVHIFGNRHLCYANTVDWSSIVNSIK----QVTDVRNNRDPNQCANDEEVCDS-----------
>UniRef100_A0A2G8L105 Receptor protein-tyrosine kinase n=1 Tax=Stichopus japonicus TaxID=307972 RepID=A0A2G8L105_STIJA
-----------------RYSNCTYVEGNLEITWL--KDKNFDFSFLsNITEVTGYIFVMFVYA---DVVPLTNLRVIRGKSLYQGn-ALYVA-LNYhkvlddwgLVELQMPKLNEIINGGVYFKNNDRLCYVHTIQWDDLQQD-LEPvIlTTENHADckNRTYR-C------DNSCtS---------GSCWgaGPDMCQTltlkNCSKTCDY-RCRGtsPADCCHRSCAAGCRDSTQR-GCFACRDFTNDEECVSQCPPRyiynptTFQEEknenfkfsyGFRCVDQ--CP----------ANVIENGDNCVKHCPAGKTEL-----NkkCEECNGPCiaEKVCTIPE---GkelLFEgAFLNNSLSNCTKIAGSIIIGtisFDGdlFNGDigitIENLRE-FSTVREITGYLSIQATRQDlENISFFRNLEKISGRNLYNSRASLSIGPT-DLEFINLLKL--KEIGAGDVFIKDNGMLCYVNEQLFRNILP-ST----STIVFQANKDQESCEQEGKVCHS-----------
>UniRef100_A0A3G1S231 Receptor protein-tyrosine kinase n=1 Tax=Sinonovacula constricta TaxID=98310 RepID=A0A3G1S231_SINCO
-----------------RYENCSFVDGNLELTSL--EGDyd---LSFLkDIEEVDGYVLIVNLYS---AYLNLTKLHIIRGRTLFHhKglnYSLYVA-LNSnprnelqgLRELQFVSLKEIVRGEVYFYNNNLLCFLNTIRWDDINTEATPNLrITQDSNDyrRQCPA-C------PAECYNSY---TRDTHCWgsGPGMCQKlnyikeMCSESCEAhQRCFGegQNECCHRECAAGCTGPKNT-DCITCRNFYNEGSCQPFCPQMrkydtsTFKYVdnpdgryafGALCVKD--CP----------GYLLKDSNACVLQCPEGKLPEKD---TnmCIPCEGTCPKSCQGNQ---DqefLH-KDNLENFRGCTMVEGNIKILkvsFEGdpYHETknltVEDLQV-LKDVKEVSGFVNIQELPMEvQSLSFLSGLETISGRQLAS---gnALSVLKM-NIEYIGLTSL--RKIRNGNVMIALNSQLCYTHNLKMDNILNSPDD---QLIRIYMNRPDEECVAEGKACHS-----------
>UniRef100_A0A3Q0IS36 Receptor protein-tyrosine kinase n=1 Tax=Diaphorina citri TaxID=121845 RepID=A0A3Q0IS36_DIACI
-----------------RCQEDSPpQATDHPRSYHVqtECARRLNLTLLvSPLQVTGYVLISHVDV---KRIVLPKLQIIRGRTTFKlSvhdedFSLLIL-LSKMNNLEMPALRDILAGTAGMFNNYNLCHVKTINWEEILSLaPVVQPvYVYNFEQpeRECPP-C------DKSCT---------AGCWgeGPENCQRfskiNCSPQCAQGRCFGpkPRECCHLFCAGGCTGPKQS-DCLACKNFYDDGVCTLECPAMqrynpvTYSWEanpygkyayGATCVKN--CP----------EHLLKDNGACVRKCPLTKEAVNG---ECVPCDGPCPKTCEGVA---QgelVH-SGNIASFKDCTIIEGSLTILdssFQGfthiFANNnsfgnhygkmhPSELEV-FSTLKEVTGYINIQGSHQDfTNLSYFRNLEVIGGRQLFD--FfaSLYIVKT-TLRSLDLNSL--KKINSGSVAILENKELCFAQGINWQKIKKSTE----HGTLLQSNKKEEDFVKEGLVCDK-----------
>UniRef100_A0A5E4M0I4 Receptor protein-tyrosine kinase n=1 Tax=Cinara cedri TaxID=506608 RepID=A0A5E4M0I4_9HEMI
-----------------RYTNCTYVDGNLELTWL--QDEHLDLSFLqHIREVTGYVLITHVDV---SKIVLPRLQIIRGRTQFKlAvkeeeFSLLVM-LSKMNNLELPALRDILAGNVGMIDNYNLCHMRTINWDEIITGQGAKWmYMYNFSNseRECPP-C------DKSCT---------GGCWgeGPHNCQKfskiNCSPQCYQGRCFGpkPRDCCHLFCAGGCTGPKQS-DCLACRNFYDDGVCTQECPAMqrynsiTYSWEtnpygkyayGATCVKN--CP----------EHLLKDNGACVRSCPPKKKAVNG---ECVLCDGPCPKTCEGVA---TIH-DSNIDTFKDCTVIEGSLTILdqtFKGfqqvFANFsfgqrikamhPDRLEV-FSTLKEVTGYINIQGSHEDfKNLSYFRNLEIIGGRTVTE--YfaSLYIVKT-SLTSLGLRSL--KKIHSGSVAILENKRLCYAQTIDWESIKKSSE----HPKLLQNNKNESICILEREICDP-----------
>UniRef100_A0A6A7G393 Receptor protein-tyrosine kinase n=4 Tax=Hirondellea gigas TaxID=1518452 RepID=A0A6A7G393_9CRUS
-----------------RYINCTYVDGNLELTWL--QDENLDLSFLqYIREVTGYVLISHVDV---KRIVLPALQIIRGRTLFKlAvhdenFALLVT-LSKMHTLEMPALRDILEGSVGFFNNYNLCHITTIVWTEIMSDPNPKYvFVYNFTQpeRSCS--C------DESCM---------KGCWgnGSGNCQKfsklTCGPQCHAGRCYGsgPRDCCHLFCAGGCTGPTQS-ECLACRNFYDDGECKQECPAMqryntiLYSWEknpngkyayGATCVKN--CP----------EHLLKDNGACVRSCPSNFRPIEG---NCVPCKGPCPKTCVSTG---DIH-AGNIKSFTGCTIIEGSLTILdhsFDGfqqvHDDFtfgeklpgmhPSELEI-FSTLTQVTGYINIQASHPDfIDLSFLRNLQTIGGRDLTE--YfsSLYIVKT-SLRSLNLRSL--ERIRAGKVYILENKDLCFAENITWNSLIKDQD----LKTlLLENNRDYDQCKELGLVCHA-----------
>UniRef100_A0A6G1SEQ9 Receptor protein-tyrosine kinase (Fragment) n=1 Tax=Aceria tosichella TaxID=561515 RepID=A0A6G1SEQ9_9ACAR
---------------------------------------------------------------------------------------------------------------------------------------------------------------------------------------------------------NMMCAGGCTGPKPT-DCFACKNFNNDGECVPECPPLqiynpsRFAWEpnaigkhsyGASCVEK--CP----------EHLLRDNGACVRSCPPDKMSKEG---ECQLCVGPCPKNCRGVD---VVN-SNNIDNFVNCTEIEGSITILetsFAGyteiGPNNkmggkiepmhPSKLMA-LQTVRRITGYLSIQAWHPDfRNLSFLSRLEIIDGRQSTD--MfqSLYIVKT-SLRSLSLRSL--KKIKNNKVMIEENDDLCYADASQFLRNNITTK----REDvMIRNNADSNKCRSMGLTCHE-----------
>UniRef100_A0A6J1N4H3 Receptor protein-tyrosine kinase n=2 Tax=Bicyclus anynana TaxID=110368 RepID=A0A6J1N4H3_BICAN
-----------------RFTNCTYVDGNLELTWL--ENKSMDLSFLeHIREVTGYVLIAYVQV---ENIRLPHLQIIRGRTLFKlKvreeeFALLVT-MSSAFTLELPALRDVLRGSVGIYNNYNLCHVKTINWDEIITGVNASYvFVYTFNVpeRECPG-C------HPTCE---------AGCWgeGPHNCQKfsktNCSPQCDQGRCFGpnPRDCCNTFCAGGCTGPLPS-QCLACRNFYDEGTCSQECPSMqiynptTYSWDpnpngkyayGATCVRN--CP----------EHLLKDNGACVRSCPPNKTDVNG---ECIPCNVTCPKKCRVEK---PIH-SGNIESFKDCTIIDGSIEILemtFTGfqhvNPDYsfgeryskmePDALEV-FSTVTEVTGYLNVQAHHPNfTSLSYFRNLEVIGGRQVVEN-LfaSLYIVKT-SLRSLGLKSL--KRVKSGAIAIMENRNLCFAENIAWNKLVKSKD----HKQIIQKNADQRTCEKQNLVCDP-----------
>UniRef100_A0A6J2XPS7 Receptor protein-tyrosine kinase n=1 Tax=Sitophilus oryzae TaxID=7048 RepID=A0A6J2XPS7_SITOR
-----------------RFTNCTYVDGNLELTWL--RDDNLDLSFLqYIREVTGYVLISHVDI---KRIVLPRLQIIRGRTLFKmSkeneeYALAIT-LNQMYTVELPALRDILKGSVGIMNNYNLCHIKSIDWKEIISDPKAKEvYAYNFTAgeRECPP-C------HRDCY---------RGCWgeGKENCQLfsktTCSPQCADGRCFGpkPRECCHLFCAGGCTGPTKS-DCIACRNFYDDGVCTSDCPPMqiynpgTYSWEvnpsgkyayGATCVKK--CP----------EHLLKDNGACVRSCPANKKAQDG---ECVLCDGPCPKTCIGDT---IVH-SGNIDSFKGCTVIEGYLNILentFNGfqqvFPNYtfgeryekmhPNRLSV-FNTLKEITGYLNVQASHPDfKSLSYFRNLEVIHGRALHE--YssSLYIVKT-SLETLELRSL--NKINMGSVAILENKNLCLADGLNWDKIRKSKE----HSLMLSNNGETRSCEARGLVCDP-----------
>UniRef100_A0A6J8B052 Receptor protein-tyrosine kinase n=1 Tax=Mytilus coruscus TaxID=42192 RepID=A0A6J8B052_MYTCO
-----------------RYTNCTYVDGNLEITYL--DNNgegseqDWNLTFLeSIEEVSGYVLIYSVFT---QDLHLKNLRLIRGSQLFSfKgekLYSLVL-ASNskpgsttkgLMHLGFKSLQEIMNGIVYFYNNNLLCYEQTIHWADINPSVTPHAkYSFNNTYhkRTCGE-C------HPACYNEK---TDSKQCWgeGPDMCQTlnhaaVCSQTCED-RCFGsdPNQCCHPECAAGCDGPKKT-DCFACKHYSNDGECVSRCPPHqvynpyKLEMEenpagkfayGALCQKD--CP----------KHLLKDKeqNVCVKTCRTRFHDVNG---TCVECNGPCPKACTGQS---GgeyIT-ASNINQFENCTIINGNLKIVeasFAGdtQYKIpgvtVADLQI-LKSIKEVTGYIMIQSNDTNfRNLSFLSNLEVIHGREVDaT---qsSLNVMFT-PLKTLDLTSL--RQIKNGHVTVAFNHHLCYISDINFTPMFVHKGL---QMVRKMKNKKSELCKDEGEVCDQ-----------
>UniRef100_A0A6P4YLD8 Receptor protein-tyrosine kinase n=1 Tax=Branchiostoma belcheri TaxID=7741 RepID=A0A6P4YLD8_BRABE
-----------------LYTNCTYVDGNLELVQI--EGMDRDLSFLkDIREVTGYVLLALSDI---SYIPLDNLRIIRGKDLYYGn-ALSVQ-YNYnkniktlgLRELRLNSLAEILNGNVTFFNNPLLCNEDTIDWEGDILA--EGFhVVYDTKEktRECPA-C------EASCN---------GHCWgsREEDCQRftrrrpDCSAQCDY-RCQGpnPQDCCHKQCAVGCTGPLAT-DCLACLHFNNSGKCEEYCPPPfiydnnLFQNVpnpdakytyGSMCVDE--CP----------THLLQDRGSCVKSCPRGKTDD-G---NrvCKDCVGACPKKCRGfTKF--EypkagspigysaLN-VEIMENFTNCTIIDGSLIITrqtFEGdsYIGYagmsPSMLSV-LSTVEQITGYLQVEGINNDfRDLNMFRNLKIIQGRELYNQ-FSLVIFQS-SLESLGLTSL--QQVNNGKVNIRKNNDLCYnVDNAVWRRILKDpTT----QELQIIGNRNKTMCALEGKVCPD-----------
>UniRef100_A0A6P6XXA1 Receptor protein-tyrosine kinase n=2 Tax=Dermatophagoides pteronyssinus TaxID=6956 RepID=A0A6P6XXA1_DERPT
-----------------RYTNCTYVDGNLELTWL--QDKNLDLSFLqYIREVTGYVLISHVDV---KRIVLPNLQIIRGRSLFKlNvrdeeFALMVT-LSKMENLEAPSLRDILVGNVGFFNNYNLCHIRTLNWDEILSGPGAKTiYVYNFTQpeRACPS-C------HESCP---------EGCWgeGPLNCQKfskiKCSPQCHQGRCFGsnPRECCHLFCAGGCTGPKQS-DCLACRNFYDDGICKQECPPMmrynpaTYSWEvnpegkyayGATCVKN--CP----------EHLLKDNGACVRSCPVGKKSVNG---ECVPCDGPCPKNCPGVD---IVH-STNIDSFKGCTIIEGSITILdtsFQGyqevYQNFsfgphyqpfhPSRLEV-FSTLREITGYLNIQASHPDfKNLSYFRNLETVGGRTLTE--YfaAIYIVKT-SLTSLGLRSL--KRVEFGSVAILENQDLCFASQIDWRKVANSSA----HHILMQSNRNESECQAEGLVCHS-----------
>UniRef100_A0A6P7SQQ8 Receptor protein-tyrosine kinase n=1 Tax=Octopus vulgaris TaxID=6645 RepID=A0A6P7SQQ8_OCTVU
-----------------KYTNCTYIEGNLEIVFL--NDKtiKYDLSFLdSIREITGYVLIIGVFA---DYIPLTNLQIIRGRELFKhKekyYSLFVA-SNYdrgtkkvgLKELRFKSLGEILNGKVSFMNNNLLCYETTINWTDINPTSKPPVeFFFESDFkrRKCKP-C------HRSCYHNS---TAQLNCWgaGPEMCQKlsqgaVCSASCDN-RCFGklPNQCCHAECAGGCTGPKNT-DCLACRRFRNEGECVAFCPPMtkyntvTFEMEknpnykysyGSLCVKD--CP----------SHMLKDDSACVRKCPTNKQAVNN---TCVLCEGVCPKTCNGTT---AwLN-SKNIASFKDCTIIEGNLIILgvtFKGdpSFKTgpldLKDLDN-LNSVQEITGRLTIQESPVElKNLSFLKNLKVIGGRNEAvL---gkSLFIMKT-QLEFLGLTKL--KHIRNGNVVIQVNDNLCYAETIKFTSMFTFPK--------QKVIVNKNRNNCENKTCDP-----------
>UniRef100_A0A6P7SQR9 Receptor protein-tyrosine kinase n=2 Tax=Octopus vulgaris TaxID=6645 RepID=A0A6P7SQR9_OCTVU
-----------------KYTNCTYIEGNLEIVFL--TDLsiKYDFSFLeTIKEITGYVLIIHVYA---DYIPLTNLQIIRGRELLEvEdenYSLYVA-KNYdatykktgLKELRFKSLGEILNGKVGFIDNLLLCYEVTVNWTDINPTSNPPVIFIHSEGvrRQCEP-C------HSSCYQNT---TKRRNCWgsGPDMCQKlsygpVCSASCDN-RCFGklPNQCCHSQCASGCTGPKKR-DCLACRKFKDDGECVPFCPQMyiynekTFQWErnpnykysyGSLCVKD--CP----------KHMLKDNAACVRKCPVEKQVINN---TCVKCDGACPKTCEGTK---QwLT-SKNIKLFKDCTIIEGNLVMYqvsFDGdsKGDIsalsISDLDY-LKTIREITGYLVIHASPTElETLSFLENLEVIGGRNEAiE---ekSLFISGT-NLLSLGLTKL--KQIRNGNVVVNGNKKLCYAETIVFRSIFMTAG--------QKEYVFDNSDTCGNKTCDP-----------
>UniRef100_A0A7I8VTF8 Receptor protein-tyrosine kinase n=2 Tax=Dimorphilus gyrociliatus TaxID=2664684 RepID=A0A7I8VTF8_9ANNE
-----------------NGKNCVIIDGNLEISGL--KEEdNPDFSMFdSIQEITGYLLIFQLQL---PKtnVIFKNLRIIRGAIRYPlRnqisssgqkpeeYSLVII-SSLMKNLILPKLTEIQSGNIQYVNNYlyEVCFIEKISWNDIFNEASQK-YVKNGFN-SCVKReC------HRECpS---------NHCWgpEKTHCQEltktICPRSCAT-lRCNSNKECCHASCAAGCHTSKNT-DCYACKNFRNGESCVSTCPSLwkinqyTNEREknpdgkyfaGYYCLDK--CP----------NYLFHSQfdNSCARTCPKRTHQKDG---TnfCEICDGPCPKKCH-IK---KphnrsFNTLDDFKDFKDCTILSGDLHFLessFKPSAGLipfkEEDFKI-FETIKELEGYIMVFETPLKnfdhfKNLEVIRrGIDVIRNKNLKtiDLpKLkkafhRFSFTNNKKLNYLGLKNI--QTVDC-NITIANNPNLCYiEQSLKYFDTVRLDR----YKTNIQNNAKKSYCESKNAVCDF-----------
>UniRef100_A0A7J7KNU1 Receptor protein-tyrosine kinase n=1 Tax=Bugula neritina TaxID=10212 RepID=A0A7J7KNU1_BUGNE
-----------------RYTGCQYVDGNLEIVGLN-HQDfyNKDLSFLsSIREVTGYVLIANVYV---QNVTLENLRIIRGDSLYQplNtsfnssrvsstpqsngYALFVS-HNYmspsigLRLLGLTKLTEISSGDVLFENNNLLCYATTnIYWFDILADvVLQHVrFNKDFVAdvKPCQPGC------HELCtkDIHG---KRNKYCWgpGPKNCQQmnkvTCAEQCGGDRCFGsqSNKCCHAECAGGCDGPSKT-DCWGCKHFYNDGGCDAFCPPQmiydntNFKWVlnpdrkyayGKLCTEK--CP----------QMFLEHKGGCVKTCPNGYQSNslQT---SCEACSGPCPKSCSiNwIS---DvdyVN-SANIHELDGCTTVSGHIVITqstFTGdpARNItpmsVEQLYV-LKSIKDIAGYLVVSGVTNPnfTNLEFLSNLERILGRTADR--YdaaLHIRENT-HLEYLGLTSL--RYVSSSTLVIVRyNPKLCYVSSIKWKKLRDGKAV---NSGyIVGNANDSVYCKSRNLICDG-----------
>UniRef100_A0A7M7MI31 Receptor protein-tyrosine kinase n=1 Tax=Varroa destructor TaxID=109461 RepID=A0A7M7MI31_VARDE
-----------------RYTNCTYVDGNLELTWL--QNSSYDLDFLrDIREVTGYVLISHVDV---QKIVLPSLMIIRGRSLFKlNlgdeqYALIVT-LSKMENLEMPALRDILRGSVGFFNNYNLCHMKDIDWEEILSGPQFKMvHQYNFTHpeRECPA-C------DPTCK---------GGCWgeGAHNCQKfskiNCSPQCHQGRCFGpnPRECCHLFCAGGCVGPKQS-DCLACQNFYDDGVCKQECPPMnrynpiTYSWEtnpegkyayGATCVKD--CP----------EHLLKDLGACVRNCPPGKKAHNR---ECVACDGPCPKNCRGTQ---IVT-SGNINDFKDCTIIEGSITILdqtFAGfqevYPNFtfgpryqemdPSVLEV-FSTLKEITGFINIQATHENfTSLHYFRNLEVIGGRDLTE--YfsALYIVKS-SLRSLNLRSL--KRIQSGGVAILENKDLCFVDTTDWKQVMKSTT----GTKLLQGNANSTTCMQKGLVCHS-----------
>UniRef100_A0A7M7N3A2 Receptor protein-tyrosine kinase n=1 Tax=Strongylocentrotus purpuratus TaxID=7668 RepID=A0A7M7N3A2_STRPU
-------------------------------------------------------------------------------------------------MWLTSLHEILKGDVYFHQNNQLCYVETIAWDDMQPG-LVAnIsMWDEHAQrnCSEHR-C------HESCN---------GHCWgpGEEHCQIltlkDCSSTCDY-RCRGptQADCCHRSCAGGCTNSSNA-GCLACRQFSLDNTCVETCPRRyeydrnTFTNVenpnfrysyGSRCLKD--CP----------NNVLVDGDNCVKVCGPGKKEQ-----DnqCIPCEGVCPSTCDGIG---DdgaLSSkHIRSKQFDNCTQINGNLIITshtFTGdaFAGTtpidPSALEI-FRTVKQITGYLSVQGLHQHfTNLSMFSNLERIDGRNLYGVggskTDSVYITST-NLDFFGLTSL--AEVSNGDITISSNSKLCYLQKPMFRPIRS-sNR----QTISIQDSRSDADCLAENKTCDP-----------
>UniRef100_B2KKR3 Receptor protein-tyrosine kinase n=1 Tax=Lymnaea stagnalis TaxID=6523 RepID=B2KKR3_LYMST
-----------------RYTNCTQVIGNLEIVFL--EQHg-FDLSFLsTIQEVEGYVLLAGNAV---DYIPLTSPRIIRGEMLFKkekVnssYSLFVA-LNSspnnsefgLKELRFVNLTEISKGQVFFQDNSHLCYEESIIWDDINPNTPSPVnFNIHKSAKLCPP-C------HMSCYNNV---TGLASCWgeGPNMCQKltrkICHGNCASKsRCYGnnSNECCSPECAGGCTGPHKN-ECFACQHFKDNGECEPSCPKPliydksLMMNVknpnakyqfGPNCVDS--CP----------TFMLQDSGSCVKKCTEGKHAADN---RnCENCVGPCPRTCKMTA----hLD-AMTLPHLENCTIIDGNLIMLgttLLGdlHFKIegihPHNLSV-LQHVKEITGYLLIQASHPEfTDLGFLSSLETIHGRNVHgS--MsaSLDIMST-PLKSLDLKSL--KYIRNGNVNLLNNKELCFAHSVNWSKLFMHEN----QRANLKFNRNPQDCQRENETCDP-----------
>UniRef100_B3XXJ8 Receptor protein-tyrosine kinase (Fragment) n=1 Tax=Gryllus bimaculatus TaxID=6999 RepID=B3XXJ8_GRYBI
-----------------RYTNCTYVDGNLEVTWL--EDPQLDLSFLqHIREVTGYVLISHVNV---PRVVLPALQIIRGRTLFRiAvhdedFALMIL-LSKMNSLEMPALRDILQGNVGLLNNYNLCHIRTINWDDIITGPGAHVvHVYNFTMpeRECPP-C------HSSCE---------NGCWgeGPHNCQKfskiNCSPQCHQGRCFGtnPRECCHLFCAGGCRGPKQS-DCLACRNFYDNGVCTQECPPMqrynsiTYSWEsnpdgkyayGATCVKK--CP----------DHLLKDNGACVRSCPQNKRAVEG---ECVQCDGPCPKKCEGES---SVH-SGNIEKFKNCTIIEGSISILdtsFKGfqqiYSNYtfgeryepmhPDRLEV-FSTLKEITGYLHIDGSHQDfRNLSYFRNLETIGGRQLTD--YfaSLYIVKT-TLTSFGLKSL--KKISSGSIAILENRDLCFAESLNWTRIKASAD----HSVLQGNNRKTEECIAAGMVCDK-----------
>UniRef100_E0W212 Receptor protein-tyrosine kinase n=1 Tax=Pediculus humanus subsp. corporis TaxID=121224 RepID=E0W212_PEDHC
-----------------RYTNCSYVDGNLELTWI--EDENLDLSFLqNIREVTGYVLVSHVYV---KRVVLPKLQIIRGRTLFKlSihqqeFALMIS-LCKMHTIEMPALRDILAGGVGLFNNYNLCHIRTINWKEIITGPGYHDvFVYNFTSpeRKCKS-C------DPSCP---------KGCWgeGPENCQKfsklNCSPQCSEGRCFGpnPRECCHLFCAGGCTGPKQT-DCLACRNFYDDGECTQECPSMqtynpsTYSWEnnprgkyayGATCVKN--CP----------EHLLKDNGACVRSCPPNKTPYNG---ECVNCEGACPKTCKGVE---SdgsVH-AGNIDNFKGCTIIDGSISILdhsFKGfqqiYTNYsfgprypemhPDRLEV-FSTLKEVTGFINIQGSHEDfRNLSYFRNLEIIGGRTLTE--YfALYIVKT-SLTSLGLQSL--KKISSGSIGILENKELCFADGVNWTNIKKSIG----HKVLILQNRNESDCVKKGLVCDP-----------
>UniRef100_Q9Y1X8 Receptor protein-tyrosine kinase n=1 Tax=Ephydatia fluviatilis TaxID=31330 RepID=Q9Y1X8_9METZ
-----------------RFCGCTRISGNLAIHLNL-QEDanltEDSFASLyHLREVSGYLQFSNIPA---VTrITLPNLRVIRGQTALSStngpVSLLVE-NSRIGSVNLPSLTEISNGGATFVSTNGMCGFLGVNWADILTN--GQ-LDYSMSGckvttLDCSS-C------PSGH------------CWsSPHYCQTltktVCPQGCGR--CFQspgdgSYQCCSALCAAGCSGPTSD-QCYACSILDNNGTCVTECPPAqvydpdLFMLVdnpnyrlasGDLCVQQ--CA----------GNLLEYAGACVTFCPEGYTSNNG---AkCVACSSGVcPRVCTGTG---TdgLG-AGNIGQFNSCTIVNGSLSISdtsIMS----GANLEL-LSTIQEVQGYLRIEGLNTVTSFPYLRNLKTVGFPGAAyNRsitrtnlcqpgGYqlySLMVLST-SLQSIDFSSL--RSIQYGGYILGRNPQLCY--VGNFSRRLADSN----ApvclSTSSAYRKDPSSCIAAGFVCHP-----------
>UniRef100_T1DFZ1 Receptor protein-tyrosine kinase n=1 Tax=Cupiennius salei TaxID=6928 RepID=T1DFZ1_CUPSA
-----------------RYTNCTYLEGNLELTWL--QDENLDLSFLeQIREVTGYLLISHVNV---RRIVLPRLMIIRGRHLFKlNvrderFALMVT-LSNMESLELPSLRDILAGSVGFYNNYNLCYIRTINWSEILTGTSAKPvYVYNFTQpeRKCPP-C------HASCE---------AGCWgeGPHNCQFfskiNCSPQCHQGRCFGpnPRECCHLFCAGGCTGPTQA-ECLGCRNFYDSGMCKEECPPMmrynpsTYSLEinpegkyayGATCVRN--CP----------DHLLRDSGACVRTCPANKKAEKN---ECVPCDGPCPKNCQGVD---VVH-ADNIDSFRGCTIIEGSITILdtsFNGfqevYPNLtfgqlhakmhPLRLEA-FSTLMEVTGYVRIEASHVDfRNLSFFRNLQVIGGRELTE--YfaALYIVKT-SLESLNTRSL--RRVSSGNVAILENGRLCFADTVRYERIIKSTS----HSILLQSNGDAARCGAPELRCHP-----------
>UniRef100_T1FQV1 Receptor protein-tyrosine kinase n=1 Tax=Helobdella robusta TaxID=6412 RepID=T1FQV1_HELRO
-----------------RYTNCTYVDGNLELVFL--TNSSLNLSFLsGVREVTGYVRIFGTYL---DYIPLDSLRIIRGRSQFVEkgvgYSLHVA-YNFdpkdpvnvgLKELRLTSLHEIQLGNVYVQHNNRMCYSDHVRWDDIVTGANSLViVNETF-DplyahRQCSD-C------DLSC-------------------EImgr-------R-YCWGntsnsPNECCDAECIGGCVGPLKT-QCWACKNFDNNGSCLTFCPPEfiyshtLYKSVpnpafkysyGTLCVDK--CP----------EHLVSRQGACVQECGPGMKADeER---KCVECNGPCPKSCN-FE---VayLD-SENIKSLEGCTKLIGNIVLLelsFEGdaWMKIppmnVSSLRY-LKDINEITGYLKVQATLDQfKNLSFLSNLHTIQGRILDgQG--aSVSIFQT-SLQSLGLNSL--KSINTGGIFIANNSQLCFAENINWQRFIKNQS----RRAVVRFNRNEQDCQRDLEVCHA-----------
>UniRef100_T1JZ92 Receptor protein-tyrosine kinase n=1 Tax=Tetranychus urticae TaxID=32264 RepID=T1JZ92_TETUR
-----------------RYTNCTYVDGNLELTWL--EDLDLDLSFLkDIREVTGYVLISQVHV---RRVALPNLQIIRGRTHFKlNirsekFSLLVT-LSKMENLELPALRDILAGDVGFFDNYNLCHIKTINWEEILTGPKANTvYSYNFTHpeRVCPP-C------HSMCS---------GGCWgeGIENCQKfskiNCSPQCHSGRCFGpaPRECCHLFCAGGCTGPTQS-DCLACRNFYDDGVCKQECPLMmrynpsLYIWEpnpegkyayGATCVKD--CP----------EHLLKDNGACVRSCPPNKKSQAG---ECVPCDGPCPKACEGVD---IIH-ASNIEKFRGCTVIEGSLTILetsFKGyqefFTNLtfgknipplhPDKLHI-FNTLKEVTGYINIQASHPAfTNLSYFKNLEIIGGRQNTE--MfaALYIVKT-SLVSLNLRSL--KKIRSGSVAILENKELCFANSIDWKKILLQSK----QSVFLEGNGNELNCADKKLVCDP-----------
>UniRef100_UPI0003F0AED1 receptor tyrosine-protein kinase erbB-4-like n=1 Tax=Saccoglossus kowalevskii TaxID=10224 RepID=UPI0003F0AED1
-----------------RYSNCTYVDGNLEIVDI--VDEDADLSFLkDIQEVSGYVSIGLVNV---DVVPLPNLRVIRGATLYNGn-ALYIV-LNYdksragvgLKELQFTALKEIISGGVNITHNRDLCYAETVNWEDITST--NANiIIKPTDEdaAICPKIC------HTSCDS--------NHCWgsGPENCQTltktvc--AEQCDY-RCKGpsQRDCCHASCAAGCTGPSSL-DCLACRLFEDDGACVKECPDPfiydsiTFQNVpnpnakyayGSKCVKE--CP----------EHLLVDQSSCVKSCPPGKIAN-D---EdiCEECDGPCPKTCPGfGRD--ElsiydqVD-ERNIHIFQNCTVIDGSLIFTsstFDGdpFLGVvgihTSELDV-FNTVKQVTGYVSVLHAGPGqDDLSCFKNLEVIAGRDLYEG-FALAVMGT-TLKSLGLVSL--QEIRMGNVYIKENNYLCYVTRQMFNGILKNkNI----QSASVNNNKLEATCNEDGDICNS-----------
>UniRef100_UPI0004CCAD23 epidermal growth factor receptor isoform X1 n=1 Tax=Microplitis demolitor TaxID=69319 RepID=UPI0004CCAD23
-----------------RYTNCTYVDGNLEITWI--QNDTLDLSFLqYIREVTGYVLISHCDV---RRIVLPRLQIIRGRTLFKlNihpheFALIVT-MTGIYNLELPALRDILAGSVGMYHNYNLCHMKTINWDEIISGPQAKYvYVYNFTSpeRSCPA-C------DPSCV---------QGCWgeGPENCQKfsktNCSPQCWQGRCFGsqPRECCHLFCAGGCTGPKQS-DCLACKSFMDDGVCTLECPPMqtynptTYSWDvnpngkyayGATCVKK--CP----------EHLLKDNGACVRSCPPKKKAKNS---ECVPCDGPCPKTCPGVN---TVH-SGNIDKFKDCTVIDGSITIVdhtFTGyqdiLPNYsfgprwepmhPNRLEV-FHTLKEITGYLNIQGYHKDfTNLTYFRNLEIIGGRQLTE--YfaSLYVVQT-ALVSFGLRSL--KRINSGSVVILENKNLCYAQSIHWNKIRNSSE----HDTLVSNNKNETLCKQEGQVCDE-----------
>UniRef100_UPI00065B8048 epidermal growth factor receptor isoform X2 n=1 Tax=Aplysia californica TaxID=6500 RepID=UPI00065B8048
-----------------TYTNCTYLAGNLEIVFL--DEPnvDYDLSFLsQIREVTGYVLLVGNVV---ESIPLTSLRIIRGSPQFYhdkSgehYSLFVA-LNFekggrrgLRELRFTNLTEIIKGKVFFQDNDYLCFENTINWTDINPREKPPVvIKTSKSAvspTDCPR-C------NEKCHNNV---TDSRHCWgkGPDMCQKlthgAVCHDNCADhRCYGrqPNECCHPECAGGCTGPKKT-DCFACKNYLDDEGCVAFCPQAtkydaaTMMNIdnpdvkyafGSVCVKE--CP----------AYLLKDNGHCVRACSAGKHAEDG---VhCKPCKGPCPKQCDGVSN--SdhIS-GENLHNFENCTKVNGNVRILlatFTGddYFNIdplhPHNLTM-LSHVKEITGYLLIQSNHEHfTNLSFLSSLEVIHGRTTTqN---ghSLDIIST-PLTSLELTSL--KSVRNGDVLIFGNEKLCYVDTLNWKKIFNHKD----QKAILKHNKLQEDCEKNGEVCDP-----------
>UniRef100_UPI000719E64B epidermal growth factor receptor-like n=1 Tax=Priapulus caudatus TaxID=37621 RepID=UPI000719E64B
-----------------QFENCTFINGNLEITFI--EDPSRDLSFLqHIREVTGYVLIAFVYT---ERIPLHNLQVIRGQSLYGhpDqgdeeekYSLYVA-LNYdkanfnnkhevgLKSIGFEKLGEILTGDVSFIDNPYLCYIDTIEWKDIVAG---SVtMINNSVHQSCPA-C------HPDCE---------LRCWgpERNDCQTltktTCAEQCSRGRCFGpdPHDCCHQSCAVGCRGPLDT-DCFACKMFNNSGTCVDKCPSLesydlsEFQLKdnpdgkytfGSTCVNE--CP----------SHLLKQKshGACVRQCSEGYRADDN---NfCVACVGPCPKACDG-G---TVN-SMNIASFEGCTIIKGNINILdsaFVEytefIQNAsypagtmivtvpplhPRQLLA-FQAVREITGYLNIQGSHVDlRNLSAFSNLEHIKGRELYgDK-IALNIQTIEHLESLDLKKL--RSVQNGGIFINGNTKLCYVGTVNFSLLIGDtSK----QELSIKNNKPTAQCMLDGRMCHP-----------
>UniRef100_UPI00083BE9AF epidermal growth factor receptor isoform X1 n=1 Tax=Nicrophorus vespilloides TaxID=110193 RepID=UPI00083BE9AF
-----------------RFTNCTYVDGNLELTWL--QDENLDLSFLqYIREVTGYVLISQVDI---RRIVLPRLQIIRGRTLFKlNvrdeqFALMVT-LSKMYSLELPALRDVLSGSVGIVSNYNLCHIKTINWKEIMTDPVGDYvYVYNFTSpeRVCPP-C------HRNCE---------AGCWgdGEENCQRfskeSCSPQCYQGRCFGsnPRECCHLFCAGGCTGPKQS-DCIACKNFYDDGVCTQECPPMkiynptTYSWEpnpngkyayGATCVKN--CP----------EHLLRDNGACVRTCPPNEKAHDG---ECVPCDGPCPKTCVG-D---VtLH-ANNIESFRNCTVIDGFVHILensFKGfqhiYPNYtfgarippmhPDRLEV-FSTLREITGFIDIQANHTDfRNLSYFRNLEVIGGRTLHD--YhsSVYIVKT-SLESLGLKSL--RHVKSGAVVMLENANLCYAEKINWTKVMTKSN----NiggggggigsggggnggvgigggggggvvgssENysMMKTNRKEEECRREGRVCDE-----------
>UniRef100_UPI0008F9D1F9 epidermal growth factor receptor isoform X1 n=1 Tax=Bemisia tabaci TaxID=7038 RepID=UPI0008F9D1F9
-----------------RYTNCTYVDGNLEITWL--EDQNLDLSFLaNIREVTGYVLISHVSV---KKVALPKLQIIRGRTTFKaPvhedeWSLLIT-LTKVLNVEMPALRDVLNGSVGILNNYNLCHIKSINWDEIITGPNARYtYIYNFTNpeRECPP-C------DKSCP---------AGCWgeGPQNCQKfsktNCSPQCYQGRCFGpnPRDCCHLFCAGGCTGPKQN-DCLACRNFYDDGECVQECPAMqkynsiTYSWEtnphgkyayGATCVKQ--CP----------EHLLRDNGACVRICPPMKRAVNG---ECVPCEGPCPKTCEGVP---VVH-AGNIDSFQDCTIIEGSISILeqsFKGfqqvYSNFsfgdrypemhPDKLEV-FSTLKEVTGFINIQGSNPNfTNLSYFRNLEVIGGRMLTE--LfsSLYVVKT-SLRSLGLRSL--KKINTGRVTILENAELCFGEGIDWYKFKQKEE----HPPMMENNKAKEKCVQDGLVCDA-----------
>UniRef100_UPI00096ADDF5 LOW QUALITY PROTEIN: epidermal growth factor receptor n=1 Tax=Aethina tumida TaxID=116153 RepID=UPI00096ADDF5
-----------------RYTNCTYVDGNLELTWL--QDENLDLSFLqYIREVTGYVLISHVDI---KRIVLPRLQIIRGRTLFRmNtrgedFSLIIT-LSKMFTIELPSLRDILNGNVGVFNNYNLCHVKTIDWNEIITGNNANYsYTYSFSSpeRNCPA-C------HESCE---------RGCWgeGEENCQKfskvTCSPQCYKGRCYGsnPRECCHLFCAGGCTGPKQS-DCIACKNFYDDGVCTQECPPMqmynptTYSWQpnpkgkyayGATCVKN--CP----------EHLLKDSGACVRTCPPNKKAENG---ECIPCDGPCPKTCPGNV---VVD-SGNIDKFKGCTIIEGYISILeitFKGyqdiYPNFtfgerhekmhPDRLEV-FSSLKEITGYLDIEGYDKDfKNLSYFRNLEVIGGRTLFE--YlsSLYIVKT-SLESLELKSL--KKINTGTISILENKHLCFADTIKWDKIKK-KD----HPLLLANNSDPLTCQNRGLVCDE-----------
>UniRef100_UPI0009951EC2 epidermal growth factor receptor isoform X1 n=1 Tax=Pseudomyrmex gracilis TaxID=219809 RepID=UPI0009951EC2
-----------------RYTNCTYVDGNLEITWL---NETFDLSFLqHIREVTGYILISHVDV---RKVVLPRLQIIRGRTLFKvNvhdheFALFVT-MCKMYNLELPALRDILNGSVAMYNNYNLCHIKTINWDEIITSPEGRYfYVYKLPFpeRNCQQ-C------DESCE---------QGCWgeGPENCQKfsktNCSPQCWQGRCFGpnPRECCHLFCAGGCTGPKQS-DCLACKNFYNDGVCTQECPPMqkynptTYSWEanpegkyayGATCVRK--CP----------QHLLKDNGACVRSCPPRKKEVNG---ECVPCDGLCPKNCKNTD---IIH-SGNIDSFKDCTVIDGSIVILeqsFNGfqniYANFsfgkryekmhPDKLEV-FKSLKEITGFLNIQAYHKDfRNLSYFRNLELIKGRTLTD--NrlaSLYIVKT-SLESFELKSL--KTIQSGSIIIVENKNLCYTQSINWTRIQKSVE----HikENNLSNNRDESECVKDGFVCDE-----------
>UniRef100_UPI000B904415 epidermal growth factor receptor isoform X1 n=1 Tax=Folsomia candida TaxID=158441 RepID=UPI000B904415
-----------------RYTNCTYVEGNLELTWI--QDKDMDLSFLqHIREVTGYVLISHVDV---QRILLPSLQVIRGRTLFRlNvhddeFALMVT-LSRMNNLELPALRDVLAGNVGIFNNYNLCHVKTINWDEIISGINSKYvYVYNYTQpeRECPP-C------HSSCE---------AGCWgeGLHNCQKfskiNCSPQCHEGRCYGhePRQCCHLSCAGGCTGPKKS-DCLACKKFYDDGECKDECPSLvvynpnSYLSErnpngkyayGATCVKT--CP----------DHLLRDAGAgaCVRSCPPDKEAVDG---ECVSCNGPCRKKCQGppvNG---IIH-SGNIDNFRNCTIIEGSIAILetsFNGfqdvHPNYtfgarfapmaPSKLEI-FSTLKEITGFLNVQATHPNfTSLSYFRNLEIIGGREKAD--FfsSLYIVKT-SLKELKLKSL--NSIRSGSVTILENNDLCFAQSINWQKIMQKPM----QEQ-VSNNNPQETCRKTGEVCSS-----------
>UniRef100_UPI000B91198D epidermal growth factor receptor-like isoform X1 n=1 Tax=Acanthaster planci TaxID=133434 RepID=UPI000B91198D
-----------------RFEGCTFVDGNLEVKFI--RQSHFNMSFLkDIKEVTGYVLILLYYP---AVLSFPNLRIIRGSTLYEGdLALYVA-TTYhnrlpevgLRELHFPKLHEIIKGKVKFVDNRDLCYVKTIDWHDLRPD-LDP-WYSDHATscPEDPP-C------APNCP---------GGCWgsGPDMCQVltrkNCSGTCDY-RCRGptQADCCHRSCAAGCTGPSNR-ECLACLKFTMDDQCVEACPPRtiynpdTFQNEpnpdfryayGPRCLTK--CP----------DNVLEEGDNCINECPTGTVEStvPG---EnkCVECDGPCPKVCDGVE----stLYReDFINGSLSNCTIIKKNIFIGtssFEGdpFSGKqgisMELLER-LSTVQEVKGFVSIQGHHVHfTNLTFLRNLKKIYGRKLYGNmsdhfvpnpppphfssidgpkQYSLFINSD-SLESLGLTSL--QRINKGNILFYENPKLCYAAEGMWDSIMKQpGR----QTVEFYQNKEQQECIAEGHVCDP-----------
>UniRef100_UPI000BA7FA6D epidermal growth factor receptor-like isoform X2 n=1 Tax=Limulus polyphemus TaxID=6850 RepID=UPI000BA7FA6D
-----------------RYTNCTYVEGNLELTWL---TEDSDLTFLhDIREVTGYVLISLVTV---KRIVFPNLMIIRGRNLMLfNgmftnvsFSLFIN-HSTIESLEFPALRDILNGNVGFLNNGNLCFIDTIKWKEILSG-QDSEvFIYNSTRstdQECQP-C------DESCE---------DGCWgeGPENCQKfsktKCSPQCYQGRCYGpnPRECCHLFCAGGCTGPKQS-DCLACRNFHDDNVCKQECPPMkrynpsTYSWEdnpkgkyayGATCVKN--CP----------EHLLKDNGACVRSCPPDKKAENG---ECVPCEGPCPKSCIGVE---VLH-SGNIEKFRDCTVIEGSITILestFKNytdfEENStgimypamhPSQLEV-FSTLKEITGYLNIQASNPYfKNLSCFRNLEVIGGRQTTDQ-YaSLHIMQT-SLETLGLKSL--KKIRSGNVMIYENTKLCLANSIKWEDLMIYNT----IPALVQYNANEEYCRKKKLVCHN-----------
>UniRef100_UPI000BA810B7 epidermal growth factor receptor-like n=1 Tax=Limulus polyphemus TaxID=6850 RepID=UPI000BA810B7
-----------------RYTNCTYVDGNLELTWL--EDENIDLSFLrDIREVTGYVLISHVKV---KRVVLPSLMIIRGRNLFNlQvnktekkLALMVT-LNKMETLEMPSLRDILNGSVGFYKNYNLCHIRSIRWDEILTGLNAVSyYVYDFPQpeRECPP-C------DKSCE---------DGCWaeGPQNCQKfskiNCSPQCHQGRCFGpnPRECCHLFCAGGCVGPKQS-DCLACRNFNDNGVCKQECPPMmlynpiTYSWEvnpsgkyayGATCVKN--CP----------EHLLRDSGACVRSCPATKKAVDG---ECVPCDGPCPKNCKGdAN---LVH-SGNIDSFRGCTVIEGSITILentFTGfqdmYPNNtfgrlypemhPRKLEV-FSTVKEVTGYISIQASRADfKNLSFFRNLEIIGGRQVTE--YfaALYIVKT-SLESLNLQSL--KKVRSGRITILENKDLCFAQQIKWNKLTGPHI----PDRlssLLQSNADEQTCREKGLVCDS-----------
>UniRef100_UPI000BAEFD97 epidermal growth factor receptor-like isoform X3 n=1 Tax=Crassostrea virginica TaxID=6565 RepID=UPI000BAEFD97
-----------------RYENCTYVDGNLEIKFL--EQNniSYDLSFLsKIEEVSGYVLIASVIA---DHVPLTSLKIIRGNELFHyKdnrYSLFVA-LNYrgnegLKELWFTSLSEITQGDVYFHNNKFLCHHNTILWKDIKFNPDYKViFMSTNTStspadKKCKE-C------SPECYQEK---TKNRHCWgsGPDKCQKlireLCHPGCDA-GCFGpnINDCCHSQCAGGCVGPRST-DCVACKNFKNEGTCVNECPKPkvynrfTMVQEnnpdgkyayRSLCVKH--CP----------DYMLVDEqnALCVRVCPKDYYPVNN---TCSPCQGPCPKLCSGLK---PhefLT-SENIDMFQNCTVIDGNLKIVqttFDGdtYKNLaglkRAQLDV-FKTVREITGYLMVQGGNTAemPDLSFLSNLQIIHGRELDmH---tgTGFGVLS-ILRELDLSSL--RKVHAGNIVIV-SPNICYIKPNMFKNIVSNPSKQrvffnTKD---------PEQCKKDGQVCHQ-----------
>UniRef100_UPI000C209DEF epidermal growth factor receptor n=1 Tax=Onthophagus taurus TaxID=166361 RepID=UPI000C209DEF
----------------------------------------MDLSFLqYIREVTGYVLISHVNI---HNVVLPRLQIIRGRTQMKpQsmeqeFSLLVT-HSSMFTLELPALRDILNGGVGFFNNYNLCHIKTIEWDEIMSQfspKNNSFvYSYNFSSpeRTCPA-C------HSRCE---------RGCWgeGEHNCQKfsklNCSPQCAGGRCFGtnPRDCCHLFCAGGCNGPDRG-DCIACKVFYDDGICTEDCPPMqiydpeTYSWKpnkngkyayGATCVKN--CP----------EHLLKDNGACVRACPENKKAVNG---SCVACEGSCPKTCKGDV---LVD-SGNIDSFRGCTIVEGYLNILensFLGyqkiFSNFsfgdrltpmhPDKLEA-FNSLKEITGYLNIQGAHVDfKNLSYFKNLEIIHGRQTTD--YyfsSFYVVKT-SLESLELRSL--KQIKAGNIAILENKNLCYVDSINWLKLLTRSD----RKEKLMVYQNNQNCSAEGLVCDV-----------
>UniRef100_UPI000C6E01FA epidermal growth factor receptor-like isoform X1 n=1 Tax=Centruroides sculpturatus TaxID=218467 RepID=UPI000C6E01FA
-----------------RYTNCTYVDGNLELTWI--QDESLDLSFLkEIREVTGYVLISHVNI---KRIILPKLMIIRGRTLFKlNvreeqFALLVT-LSTMDNLEMPSLRDILSGSVGFFNNYNLCHMRTINWEEILTGLGAKIiYVYNFTQpeRECPP-C------DQSCPH--------QSCWgeGSENCQQfskiNCSPQCHQGRCFGpkPRECCHLFCAGGCTGPTMS-DCLACRNFYDDSVCKQECPPMrrynpaTYSWEsnpdgkyayGATCVKT--CP----------EHLLRDSGACVRSCPPNKKAEDG---ECVPCDGPCPKNCQGVD---VVH-ADNIDSFRRCTIIEGSLTILdtsFGGfqevYSNFtfgplhgkmhPSKLEV-FSTLKEVTGFVSIQGSHRDfTNLSYFRNLEIIDGRQLTE--LsaALYIVKT-SLKSLNLHSL--KKVKSGIIAILENQDLCFANSIDWNRITHSGS----NNNnnFLERNADKDTCKRNGLVCDP-----------
>UniRef100_UPI000C78912B epidermal growth factor receptor-like isoform X1 n=1 Tax=Eurytemora affinis TaxID=88015 RepID=UPI000C78912B
-----------------RYTNCTYVDGNLELTWL--QDENLDLSFLqHIREVTGYVLISHVDV---RRIVLPSLQIVRGRDLFKlNvqndeFALIVT-LSKMNNLEMPALRDILHGSVGILNNYNLCHIKTIQWNEIITGPYSKYvYVYNFTEpeRDCTP-C------HESCE---------NGCWgeGASNCQKfskiNCAAQCHSGRCFGpkPRECCHLFCAGGCTGPKQS-DCLACKNFYDDGVCKQECPPMqiynptKYRWErnpdgkyayGATCVKD--CP----------EHLLKDNGACVRGCPPKKKAVDG---ECVPCDGPCPKTCTFSD---IIHQgniihAGNINSFINCTVVEGSLTILdstFNGfqqiYSNFtfgprhpamdPSKLEV-FSTLREVTGFINIQAHHPRfTNLSAFRNLEIVGGRHLTE--YfsSLYIVKT-SLESLDLRSL--RKIRSGGVSILENNDLCYAENINWQRIMKSPQ----HNTLLQNNKAPEQCIIEKKQCDD-----------
>UniRef100_UPI000D733843 LOW QUALITY PROTEIN: epidermal growth factor receptor-like n=1 Tax=Pomacea canaliculata TaxID=400727 RepID=UPI000D733843
-----------------LYTGCTYVIGNLESSFS--TRDmNFDLSFLsSIRLVTGYVLIVGVHA---DYVPLTSLQIIRGKTLFHypqSdddYSLFVA-LNYdrnnksigLKELRFTSLAEILAGKVFFMNNNQLCYENTINWQDLNPYVTPPVeFRFNSTDyrRPCDtlglE-C------HASCYSNI---TEKRHCWgaGEGMCQKlsqgdACHPSCER-RCFGklPNQCCYQECAGGCNGPKKT-DCFACRSFIDDGKCVPYCPPTiiydfrQMINIinpdakfayGGICVKE--CP----------GFLLQDSGSCVRACPAGKHAKDG---KtCEPCEGPCPRKCNGTG---MeyLS-AANLDKFRNCTSIDGSLKIVmasLSGdpHYNIpplhPSNLSV-LNSVREITGFLLIQSDDKDfVDLSFLSNLEVIHGRQLDN---ghSLNILAT-PIRSLELTSL--KSVRNGNVVFVGNSNLCYIYTINWTRILYTKE----QKILLHTNRAPANCSHDGEVCHP-----------
>UniRef100_UPI000E6E5B89 epidermal growth factor receptor-like n=1 Tax=Ctenocephalides felis TaxID=7515 RepID=UPI000E6E5B89
-----------------RFTNCTYVDGNLELTWL--QDQNLDLSFLqYIREVTGYVLISHVDV---PRVVLPRLQIIRGRTLFKlNvrteeFALLVT-LSKMMTLELPSLRDVLNGGVAMLNNYNLCHVKTINWEEIMTAqPKAPYiYSYNFTQpeRSCPA-C------HENCT---------AGCWgdGEENCQKfsktNCSPQCYQGRCFGpnPRECCHLFCAGGCTGPKQS-DCLACRNFYDDGVCTQECPPMkrynpiTYSWEanpagkyayGATCVRN--CP----------DHLLKDSGACVRSCPEKKKAVDG---ECVPCDGPCPKTCPASE---NIH-AGNIDSFKDCTIIEGSLEILdhtFKGyqqvYANFsfgpryhemhPDRLEV-FSTLKEVTGFINIQGSHEAfTNLSYFRNLETIGGRQLKEN-FfaSLYIVKT-SLKSLELKSL--KRINSGAVVILENKELCFAENIDWRNITKSSE----HNPLLENNKPKSVCQAEGQVCHE-----------
>UniRef100_UPI0011E56B14 epidermal growth factor receptor-like n=1 Tax=Rhodamnia argentea TaxID=178133 RepID=UPI0011E56B14
---------------------------------------------------------------------MPNLRVIRGRDLFKlNepeekeeFALILI-ENRLRTLELANFREILAGSFGSYNNANLCHLLSIHFDEILGL-SYRSkFVFNGTQp-ECPP-C------DDACQ---------GACWgeGPEMCQKfskkTCAQQCNSQaagvRCFGptASECCHPYCAGGCTGPKQT-DCLACKNFYDDGECIPECPSMqrynpsKFLWEpdpkgkyafGATCVKE--CP----------KHLLRDNGACVRSCPSNKRSVNN---ECVPCGGPCPKNCQGVE---FVH-SGNIDQLINCTVIEGSLTILdssFSGnianDYTYasnnssatsvtkykpmhPSRLEV-FKTLREISGFLTIQANHPDfKNLSYFRNLKVIGGRQLTE--MshALLITKT-SLISLNLRSL--RKVRWGRITIEDNHELCFADTIDWMQINITQK----REDiTTRNNAPSVKCRQEKLQCHE-----------
>UniRef100_UPI0012D3F301 epidermal growth factor receptor n=1 Tax=Contarinia nasturtii TaxID=265458 RepID=UPI0012D3F301
-----------------RFTNCTHVDGNLELTWL--DDSKIDLDFLqHIREVTGYVLISHVDV---KNIILPRLQIIRGRTLFKlNiydeqFGLFVS-YSKMDSLELPALRDILSGSVFIFNNQNLCFLQTINWDEIITGPGEISkIVYNFTFpePVCPK-C------HASCI---------AGCWgeGAHNCQKfskiNCSPQCGEGRCFGpnPRDCCHLFCAGGCTGPTQN-KCLACRNFYDDGVCKHECPPMqkynptNYLWEtnpegkyayGATCVRN--CP----------EHLLKDNGACVRTCPINKTAKNG---ECVTCNGPCPKTCPGVG---VIH-SGNIDTFRGCTIIEGNLEILdqtFNGyqqvFANFsfgeryikmhPDRLEV-FSTLREVTGYINIQGDHTHfTNLSYFRNLEIIGGRQLLDT-YfaSLYIVKT-NLKSLELRSL--KQINSGAVVILENKNLCFAGDIDWKKIKKADN----HESVISNNREQMDCKRDGLFCSG-----------
>UniRef100_UPI00142589A8 receptor tyrosine-protein kinase erbB-4-like n=1 Tax=Anneissia japonica TaxID=1529436 RepID=UPI00142589A8
-----------------RFTNCTHVKGNVEITWQ--QNTSLSFSFLeDIREVSGYVLVTKSYL---PYIPLPNLTVIRGESLFKdNalyvsynYNENRT-VTNeqqnigILQLQLVSLQEILNGGVLIFKNHELCYASTIDWYDILAN-GTVPeVTYPFIR--CND-C------HASCN---------GRCWgaGPDMCQIlnkvVCHSSCGN-RCFGpgADECCDSNCAGGCTASGPD-NCLACRNILNEGKCVETCPEGlv------------------------------IEEGNCVSECQAGWTAKDG---VCVNCGTSCPITCKGID---TlgyeyVN-DRNIDSFKHCTVVENNIVISqktLKGdfFHGIeelkLHELYA-LKDVEVIQGYLKVIDIEALspkskglQNLSFLGNLKEVWGNSLDSG--aSISITSTKSLETLMLRSL--EQVKNGNVVIKDNENLCLVNEAKWNSGIFDNQ----QNQhiDISNNRNNGVCDNLGYRCDD-----------
>UniRef100_UPI001425ADBA receptor tyrosine-protein kinase erbB-4-like isoform X1 n=1 Tax=Anneissia japonica TaxID=1529436 RepID=UPI001425ADBA
-----------------LYTNCTYIEGNLEISYQ--QDTDKDFSFLkDIREVTGYVLISLSHL---RYGMMPNLRVIRGTKLLDGn-ALFIS-HNYnqenkdigLHELQFRSLQEIIQGNVTIVSNNRLCFVDTIDWDDIISP-GANVtIEYDNTApqRDCPP-C------NNSNG---------GGCWgeGPENYQQltkrICDGTCDY-RCRGntAADCCHKSCAAGCTGSLNT-ECLSCRNFTNGNECVESCPPRyvydplSYKNIenskfrysyGAQCIKE--CP----------SNFLTESDTCVKQCDDGKEEK-----DgiCVDCDGPCPKTCEGLQ---SsetLSAkNYDSLK-GGCTIIKFNIIIGvitFLGdpLENIepltMKDLEI-FRTVKVINGFLSVQAMHPGlTNLSMFENLTEIKGREHYSAtQDTLHIQQS-TLEFLGLTSL--KSISDGNVRIRSNNQLCYVNKSMWTGLLNDaTD----QKVRIGQNKEEKDCSAEGRVCDQ-----------
>UniRef100_UPI00143D7D83 epidermal growth factor receptor-like n=1 Tax=Belonocnema treatae TaxID=1159321 RepID=UPI00143D7D83
-----------------RYTNCTYVDGNLEITWL--HSETHDLSFLqHIREVTGYVLISHVDV---RRIVLPRLQIIRGRDVFKlQyvetkYSLFVT-MSQMYNLEMPALRDILNGSVGIVNNYNLCHIKTINWDEIITGSGAKYeYVYNFTSpaRACSE-C------DKSCE---------QGCWgeGPENCQKfskmNCSPQCWQGRCFGsnPRECCHLFCAGGCRGPKQS-DCLACKNFFDNGVCTQECPPMqkynptTYSWEtnpdgkyayGATCVRK--CP----------EHLLKDNGACVRSCPAKKKALNG---ECVPCDGPCPKICQGVD---KLH-SGNIDSFKDCTIIEGSITILdqsFSGyqdiSSNFifgprytamhPEKLEV-FSTLKEITGFLNIQAANENfTSLPYFRNLEVIGGRVLTE--YfsSLYIVKT-TLVSMDLRSL--KKISSGTIAILENKNLCYAQSTNWKKLKKSPE----YEILIQNNKPESECIKEGLICDE-----------
>UniRef100_UPI001455CF04 epidermal growth factor receptor-like isoform X4 n=1 Tax=Asterias rubens TaxID=7604 RepID=UPI001455CF04
-----------------RFEGCTYVDGNLEIKFL--RQKHYDLTFLkDIREVTGYVIILLLYQ---DVVLFPSLRVIRGNELYDGn-ALYVA-INHhdvdngtgLRELQFPQLHEIVKGNVKFHNNRDLCYVQTIDWDDMREG-LVP-TFMGHGDscTAEHV-C------SPECP---------GGCWgpGADMCQMltrkNCSGTCDY-RCNGptQAGCCHRSCAAGCTGPSNK-ECWACLKFTMDDQCVESCPTRtiynptTFQNElnpdfrysyGPRCLTS--CP----------DNVLEDGDNCINQCPNGKVESkvPG---EnkCVGCEGPCPKTCVGLK---DgemLYKdHFEDGKLDNCTIIQNNIFIGtssFNGdaFFGYegitLDLLER-LSTIHEIQGYLTVQGHHEHfTDLNCFRNLKKIYGRQLYGIgapkQYSLFINSG-TLQSLGMTSL--QRVASGNILLYQSENLCYVAPKMWNKITKPrTD----QTVELYQNMDEEMCTELGRVCDD-----------
>UniRef100_UPI0015B239E4 epidermal growth factor receptor-like isoform X2 n=1 Tax=Stegodyphus dumicola TaxID=202533 RepID=UPI0015B239E4
-----------------RYTNCTHVDGNLEITWL--QDDSQDLSFLkEIREVTGYVLISHVNI---RRIVLPKLMIIRGRNLFDlQpgdFALLVA-HTNLDMLELPALRDILAGEVGFFDNDELCYIDTINWEEILTRNHMKLpFIYNSTRegstKRCPS-C------HKSCE---------AGCWgpGPHSCQKfskiNCSPQCHQGRCFGpnPRECCHLFCAGGCSGPTQS-DCLACKNFDDNGVCKQECPPMrrynpvTYSWEsnpegkyayGATCVKN--CP----------EHLLRDSGACVRSCPETKRAVDG---ECVPCDGPCPKSCTGVT---ALH-SGNIDRFRGCTVIEGSLTILdstFDGfqevFPNFtfgdrfpkmhPDELEV-FSTLKEVTGYLNIQASHPDfKNLSYFRNLEIIDGRQLTE--LnaALFIVKT-SLQSLNLRSL--RKVRSGGVAILENPDLCFANKIDWKQIVRSTN----VDPLLQRNAEPEVCQKEGLVCHE-----------
>UniRef100_UPI0016044762 epidermal growth factor receptor-like n=1 Tax=Branchiostoma floridae TaxID=7739 RepID=UPI0016044762
-----------------LYTNCTYVDGNLELVAI--EGTGRDLSFVkDIREVTGYVLIALSDI---SYIPLENLRIIRGKNLYHGs-ALSVK-FNFnkniptlgLRELRFNSLTEILKGNVTFFNNPQLCYENTIDWKGDILA--DGYyVISDTKDkaRICEP-C------PASCN---------GYCWgsREEDCQSftkrrglgpgYCSEQCDY-RCKGpnPQDCCHKQCAVGCTGPLAT-DCLACLHYNNSGKCEEHCPPPtiydtdLFQTVtnpdakytyGSLCVDE--CP----------SHLLQEEGNCVKTCRKGNTDN-G---QrvCEKCVGACPKKCTGfQKN--QfagymtIN-EAILRNFTNCTIIEGSLVITkqaFEGdsWAGFgpilPSELSV-FSTVEEITGYLQIEGQHEDfTDLSMFRNLKIIQGRELYNQ-YSLVIYQT-SLVSLGLTSL--QQVNNGKVNIRKNRDLCYnVDDAVWNRILKNpRV----QERQINQNKNKTQCVVEGKTCSD-----------
>UniRef100_UPI001658AD12 epidermal growth factor receptor isoform X1 n=1 Tax=Anopheles stephensi TaxID=30069 RepID=UPI001658AD12
-----------------RYTNCTYVDGNLEITWI--SNIT-DLNFLqHIREVTGYVLISHIDL---PHVILPGLQIIRGRTTFKlNkweeaYGLFVS-FSHMNTLELPALRDILSGSVGFFNNYNLCHMKTISWDEIVSDPQVKMqYTFNFSSpeRECPP-C------HPSCE---------SGCWgeGAHNCQRfsklNCSPQCSQGRCFGpkPRDCCHLFCAGGCSGPTQQ-DCLACKNFYDDGVCKQECPPMqiynptNYLWEpnpdgkyayGATCVRK--CP----------EHLLKDNGACVRKCPKGKMPQNS---ECVPCKGVCPKTCPGEG---IVH-SDNIGNYKDCTIIEGSLEILdqsFDGfqqvYTNFsfgpryikidPDRLEV-FSTVKEITGFINIQAHHENfTTLNYFRNLEVVGGRQLKEN-LfaSVYIVKT-SLKSLELKSL--KRVNSGSIVILENSDLCFVEDINWSEIKKSTD----HEVMVQKNRNATACHAEGMQCSE-----------
>UniRef100_UPI001884BB48 epidermal growth factor receptor-like n=1 Tax=Pollicipes pollicipes TaxID=41117 RepID=UPI001884BB48
-----------------RYTNCTYVDGNLELTWL--QDNGLDLSFLqYIREVTGYVLIAYVDV---QRLVLPSLQIIRGRTLFRlNvrdeqFSLMIT-MSKMMNIEMPALRDILAGSAGMFNNYNLCHIKSINWDEILTGPGTDFvYVYNFTVpeRNCSK-C------HESCPP-------EGGCWgpGADNCQRlskiNCSPQCHGGRCFGpePRQCCHLFCAGGCDGPTQS-DCLACRNFYDNGVCKQECPSMnrynsiTYSWEtnpngkyayGATCVRE--CP----------EHLLKDSSACVRACPPNKKAVSG---ECMPCNGPCPKTCEVgkNE---IIH-AGNIDRFKNCTILQGSLKVLqhsFDGyqeiYENYsfgphysklhPRRLQV-FSTVREITGFIYIDGSHVDfRDLGFLRRLEVIGGRFLHE--YfALYVVKT-SLESLKLAAL--KKIRSGGVFIAENERLCFADGINWQSFISSgqkshqkTS----YGVVLETNRNASDCARDGMVCDD-----------
>UniRef100_UPI0018CC4768 epidermal growth factor receptor isoform X1 n=1 Tax=Hermetia illucens TaxID=343691 RepID=UPI0018CC4768
-----------------RFINCTYVDGNLELTWL--QDKNLKLNFLeHIREVTGYILISHVDV---EHIVLPKLQIIRGRTFFKlNvqeenFSLFVT-HSQMHTLELPALRDILQGSVGLYNNFNLCHIKTIEWEEIMSDPEGKYkYVYNFTVpeRECPK-C------DKQCE---------RGCWgeGPHNCQKfsklTCSPQCAQGRCFGpnPRECCHLFCAGGCTGPTQK-DCLACRNFYDDGVCKQECPPMqrynpiTYLWEanpegkyayGATCVKS--CP----------EHLLRDNGACVRTCPSKKMAKDG---ECVPCNGPCPKTCPIHS---ILH-SGNIDDFKGCTIIDGSIRILdqtFAGyqevYRNFsfgpryvkmhPDRLEV-FSTVKEVTGFIDIQGEHPDfKNLSYFRNLEVIHGRQLMEN-YfaSFSVVKS-SLVSLELKSL--KRINSGAVVIQENPNICYADGIDWSKIQKSSE----HGYVIAKNRDPKECRKDNFICSE-----------
>UniRef100_UPI0018E3EFC7 epidermal growth factor receptor isoform X1 n=1 Tax=Culex quinquefasciatus TaxID=7176 RepID=UPI0018E3EFC7
-----------------RYTNCTYVDGNLEITWI--QNTSYDLGFLqHIREVTGYVLISHVDI---PQVILPRLQIIRGRTTFKlNkwedeFGLFVS-FSQMNTLEMPALRDILGGSAGIFNNYNLCHVKTIRWEEVLSDPKANYrYTYNFTSpeRDCPP-C------HHSCE---------AGCWgeGAHNCQKfsklNCSPQCSQGRCFGskPRDCCHLFCAGGCTGPTQK-DCLACKNFYDDGVCKQECPPMqrynptNYLWEpnpegkyayGATCVRN--CP----------EHLLKDNGACVRTCPPNKMAQNG---ECVPCNGACPKTCQGEG---IVH-SGNIDKYKDCTIIEGSLEILdqtFDGyqqvFSNFsfgpryikihPDRLEV-FSTLKEISGFINIQGYHPDfKNLSYFRNLEVVGGRQLKEN-LfaSVYIVKT-SLRSLELKSL--KRVNSGAIVILENDHLCYAQEIDWGKIKKSAD----HESVIMSNRNTTVCHNEGMFCDE-----------
>UniRef100_UPI00193D8BB4 epidermal growth factor receptor n=1 Tax=Nilaparvata lugens TaxID=108931 RepID=UPI00193D8BB4
-----------------RYTNCTYVDGNLELTWL--QDENLDLSFLqYIREVTGYVLISHVDV---RRITLPRLQIIRGRTLFKlNihekeFALIVT-LSKMHNLEMPALRDILTGSVGMFNNYNLCHMKTIKWDEIITGPGAEYvATRTAPMa-------------------------------AGARVQRtarsSARSTAVRSATRG-----------------------AASGLIRANAVTSSVPVA---------------------------------------APDPSRAIVW---PAVTSDGPCPKTCEGVD---GglIH-SGNINDFKDCTIIEGSISILdqsFKGfqqvYNNYsfgeryqkmhPDSLEV-FSTLKEVTGYINIQGDHPDfTNLSYFRNLEVIGGRQLTE--YfsSLYIVKT-SLKSLGLRAL--KKVHSGSVAILENKNLCFAQGIDWNRIKKSHE----HTTMLQNNKHDDQCKKEGLVCDV-----------
>UniRef100_V4B209 Receptor protein-tyrosine kinase (Fragment) n=1 Tax=Lottia gigantea TaxID=225164 RepID=V4B209_LOTGI
-----------------RYTNCTYIQGSLEIVFL--EKVdsvtKYDLSFLrSIKEVTGYVLILSVFA---DYVPLENLRIIRGRTLYH-dkYSLYVA-LNShptaepgLREL------QILRGKVFFKNNNKLCYENTIIWSDINPREEPPVeFHFDSIHekRQCGE-C------HDSCYQES---KQTKACWgeGPDMCQKlsqgeVCHGSCDG-RCYGklPNQCCHPQCAAGCSGPKKT-DCLSCRNFNDLGACVEFCPLQeiydsqKFIKVpnpnarftyGALCVKE--CP----------PGMLNEDGLCVIQCSEGKMEDKN---GvCQQCKGPCPRACLGTG---PdkfLT-AENLERFTDCTRIQGTLKILtptFSGfqlilmkfdkHNDIpplhPANLTV-FEYVREITGNLIIQSSHEDfKNLSCFKSLEYIYGRETNS---elSLSIIMT-KLESLELMNL--KQIRRGSVMIAGNTQLCYINSINWSKLLSTNQ----QKTTISHNKNTSLCMAENRVCDP-----------
>UniRef100_A0A182VUG4 Receptor protein-tyrosine kinase n=1 Tax=Anopheles minimus TaxID=112268 RepID=A0A182VUG4_9DIPT
--RCTNVDIRNDLGRLSEIENCTVILGFFQMVLLdrVPSKEFEKYSFPKLREVTGYMLFFRVIHLTTLRRMFPQLAVIRGQQLIGNYALVFYYMENMIEVGLKSLIAIQRGFVYTLHCPQLCHLDTIDWAAISglDNSTKNLNSFETP-K---AVCN-KSEVCRSC--------EPKYCWGSESCQKFY------KGYNFNGIKCHPQCIGGCKGSS-ATECNVCRGLKEGKQCVEQCSVNRLMFRPtKRCVTMQTCLSR---------GGLLFMEECVLECPAGYSTtNvdqelaDFSTHKCYPCRHRCPKVCDGTV----IMYLSDADRMRGCTIVNGTLHIRLTEDhPNLLEELRNGLGDIEEIMGMLKVSRSNNIPSLEFLSNLQIIHGKYTTDNsNFSLMVYENSNLQRLWNFEQKTsLQLASRSMYFRNNELLCNSQIVLLRKIAEYDNSSDM--IDWNSNGYMQACH-------------------
>UniRef100_UPI001AE772F6 insulin receptor-like isoform X1 n=1 Tax=Lepeophtheirus salmonis TaxID=72036 RepID=UPI001AE772F6
-------------RDFKALENCTIIEGHLAIYDIAEvepSALSRKLSFPKLREITDFFIMYNANAFESLATLFPNLTVIRGDDLVMNYAFVVIYCNNLYEIGLRSLTHILRGGVRIEFNTRLCYVHTINWDMIVvGSEGFIHIQRNENRNVCSDYCRD------DCP-LLKNHLTRRACWTKDYCQRVA-IPCEEgltcyqgnDGTRGSIEKCSKECLGGCYGPSQE-ECYSCKHFLWqdnsKNYCRTTCPSPFLMFNDWICIDIKECRENSYIVNEksiteksitREMKYRIYNDSCIKGCPLGTQQitnKETRDLTCEKCE-FCPKVCPGGK----IRSLDDLHQYKECTHIDGDLSINLIG-KSIVDGlesnlgkidgLETNLGKIVNISGRLEITRTFSIVSLDFFRSLRHIAGIHYPSqeKYYSLTILENENIQTLFSFGEKpdirvliteqeqykdeNGDlvtgkQLSGKTFIHYNPKLCPQKIVEMIKESQLSTDYDKADISEFTNGDKAICSHFKLNIS------------
>UniRef100_A0A2G8KU66 Receptor protein-tyrosine kinase (Fragment) n=1 Tax=Stichopus japonicus TaxID=307972 RepID=A0A2G8KU66_STIJA
-------------IELQrRYQRCTHVEGNLELINIlpipdevssvfsssyepfymqPEDEDEYtDLSFLeQIREISGYLLIRDVHR-S--VVPLHNLRIIRGEETLNGd-ALVIQTAstRRDDVYQLSSLQEISQGGVRI-DPVNLCYIETINWEDLQrDL----QLTGDSNGEQCA---KSCD---ESC---------EAGCWdeGPDHCQKqtltNCDSSCPYRcRGPGPEDCCHEQCAGGCTGDSNI-DCKSCRFLTNGDECVSACPPKMIyNPATFLTEINPEfRYEHKGQCLESCPdSLVGQDQFCVEECSYNYQNIDG---ECIECDGICPKDC-AGL---SLnefltVDLIDGDRFLNCTRIVGNVLIneeSFKDelLAGVvgitAAHLEVF-RSVTEITGYLVLTWDTPkhnLIDLTIFENLEKIGGEEtsVHEGKLYAFILNIPLLEIADF---SSlKSVNGDIFYV----DTCYHTREMFVELLYDPTQQEV--V---ERSPQTQC--G-----------------
>UniRef100_A0A3M7SIR4 Receptor protein-tyrosine kinase (Fragment) n=1 Tax=Brachionus plicatilis TaxID=10195 RepID=A0A3M7SIR4_BRAPC
-------------KMLQaIYSGCVYVDGNLEIKNFkPESEDVSvyDFSFLdSIREITGYLIIFNNNL-K--SLSLKSLQIIRGKTLFSSnYSIFIASNENLERLDLKNLTEVQRGSSLIADNPKLCNMDEVLWNDIInDH-ENNYIKNNANPSLCS----KCS---SSCcqsgtskSQA-------CGCWFPNGCQKlsllKCSSSCQGRcFGTGKYDCCFKECLGGCTGPTSK-DCIACKKFriLETGECVDSCPRIKMvDTLTGELVYNQNgMYQYGISCVRSCPkNLFIYQELCVSKCPDDTNEEEE---IinnpvtgekglrriCKPCE--APKSCaVTSA---SIpgeiLNHENIHLLKDCEILNGNLMIidsNIEI----tkltEKDLEIL-SSIRVINGFVRIQSDLI-YSINFLRNLEIIRAPT-LEHSKYSLIIAGKSLRFLNL---KKlRSIENGEIYLSAE-NLCLHNTINWQAITK--KKNSV--I--DKLKMKPSC--G-----------------
>UniRef100_A0A6P7SR82 Receptor protein-tyrosine kinase n=1 Tax=Octopus vulgaris TaxID=6645 RepID=A0A6P7SR82_OCTVU
-------------SRYKnRYSNCTYVDGNLELKFLDGDQDY-DLNFLkDIRIVTGYVLIVSIYA-R--YIPLHSLQIIRGSDNFEWtdgsfcsLCVIMNHKpndsdIGLRELQMPALTEISNGNVVIYKNNFLCFIDTIAWTLIVpRTSQVAVVYHETEKAKCY----GCI---HGChkLRTD-----TISCWglGIDMCQTqnngsACSSSCAYRcFGPTSSQCCHSECAGGCTGPTNR-DCYACRHMNDDGACVENCPSIRSNRKRMRIHSGDQnKLTFQDICLRECPaYTSRYGDTCVLSCPEGTSSVKT---DqystniCEPCK-KCPKECVFEE---DFVHAGNIDMLKDCVVVRGHIAIveaTFKGdrYYNVppmsPSKLDIL-MSIEEITHFLYISDTVPtITSLRMLRNLKIINGQK-TLNGYALAVVFCKGLQSLNL---NSlRHIYQGNVMIRKNPNLCYANTMNMSHIFSTSTQKTV--I--VDNKDRIACLNT-----------------
>UniRef100_A0A7J7K9U1 Receptor protein-tyrosine kinase n=1 Tax=Bugula neritina TaxID=10212 RepID=A0A7J7K9U1_BUGNE
-------------QSLRnRYQGCQYVDGNLEITGL-DTEEFHdaDLSFLnSIREVTGYVLIANVYA-Q--NVTLENLTIIRGDRLFSPdataqtgYALFVSLNymrgsdsIGMRLLGLRNLAEISQGDVHFENNNLLCYATTdIYWSDIFaDSykQQVSFMHNTVSTAMPCR--PKCH---SSCevtvrslapgahlVQPL----TKRFCWgpGPKNCQKmnkvVCHEQCEsGRcFGPEPHQCCHSQCAGGCNGPTNS-DCWGCRNFYNNGGCESYCPPQMIyDFTNFKFVKNPDqKFAFGKLCVQDCPkHFLEHKGGCVKSCPAGYQPKDS---KCQECTDSCPKWCkikwDPYL---DFLNSKNIHELEGCTGIDGHLKIldiSIEGdpYNNIppmkVSELQKL-KSIKEITDYLLIQNLNGfgITNFSFLSNLESILGRKPDIYGTALNIIRNNDLEFLGF---SSlKKISANHVIIQANPKLCYLEKIKWKIVFKGTTKQKW--FIRNNADYEKYCVPN-----------------
>UniRef100_B4QG50 Receptor protein-tyrosine kinase n=1 Tax=Drosophila simulans TaxID=7240 RepID=B4QG50_DROSI
-------------RNLRdRYTNCTYVDGNLELTWL-PNENL-DLSFLdNIREVTGYILISHVDV-K--KVVFPKLQIIRGRTLFSLsveeekYALFVTYS-KMYTLEIPDLRDVLNGQVGFHNNYNLCHMRTIQWSEIVsNGTDAYYNYDFTAPEREC---PKCH---ESC---------THGCWgeGPKNCQKfsklTCSPQCAgGRcYGPKPRECCHLFCAGGCTGPTQK-DCIACKNFFDEGVCKEECPPMRKyNPTTYVLETNPEgKYAYGATCVKECPgHLLRDNGACVRSCPQDKMDKGG---ECVPCNGPCPKTC-PGV---TVLHAGNIDSFRNCTVIDGNIRIldqTFSGfqdvYANYtmgpryipldPERLEVF-STVKEITGYLNIEGTHPqFRNLSYFRNLETIHGRQLMESMFAALAIVKSSLYSLEM---RNlKQISSGSVVIQHNRDLCYVSNIRWPAIQKEPEQKVW--V--NENLRADLCEKN-----------------
>UniRef100_A0A3P6IEQ6 Receptor protein-tyrosine kinase n=1 Tax=Enterobius vermicularis TaxID=51028 RepID=A0A3P6IEQ6_ENTVE
--YCGNVDIRTASKYgdpLIDYKNCTVVEGNVIIAVYndTTVDETTYESFKNIRVVTGFVVVFFTENLRSLSRVLPNLRIIGGDDMIVNYALIVYSNMGLHDIGLSKLTAILNGGVYSVGNENLCYVWSVNWDRLLQGPDRHIYIdegANLKAGsySCNygGTCN--VNNSSRCL--IENGKPM--CWSKNFCQEgLCENTTVRgPGCDDQGRRCHEQCIGGCSAVDDPSSCHYCRNVNFDGECVESCPEGMLELKAKlQCVER--LSNL----------------------------DENDPYKCKKCSDEkgCVKRCSDDF---LLHDGAELKRLFHgeCEVIDGNLEIELttltfyfvlcgkfpyffRDKvgYYMAGALDETLLRIREITGYLIIRFSTSLTSLRSFRNLERIGGKSLYQNRFALAVFDNKNLVELFDTKDGkGLVIEKGSVQFQNNPQLCYKEIRKLINYA--NLQNSTIDASPFSNGDQAICKNL-----------------
>UniRef100_A0A7J7J496 Receptor protein-tyrosine kinase n=1 Tax=Bugula neritina TaxID=10212 RepID=A0A7J7J496_BUGNE
-----TIVIGLRVHDLQPLQNCSIIEGNLVIKWMfsrVTEQNYTAVTMHQLVEVSGYIIMYRANGLSTLGTLFPNLRVIRGTEVFFSYALALYENDNLRSVSLPNLSYIGRN-IAAMVNPELCYFEnHVDWKRIIFSGDKPISINNRVYEnGCAlvDGCPD------EC---------PTNCWNRTTCQKEC--NCIRssddnhlPGCAdDTGECCHRLCLGGCTTAGSPATCHACKLIYHDDQCMDRCPKfnengeELLEFKGRRCVTKDGCIQEHIY-------NKFHEGKCIRRCPKYYTYNpqlfsdspDHSAHECIPCGGLCEIGCIGG----TIQTVDSAKRLMGCTKINNYLEIAISNIpGNM-TLLYECLSLVREVEHYVKIVRNPFLETLDFLKSLRRIGGKKLDSNKYALYIMENQNLEKLWDFEQYvvsgnssgnstspampVLQIDNGKFLFQQNGVLCQQKIKRLLELTEFKGElqhengtfynvtaesHTKYDISDSTNGQHGNCFNNSLFFEMN----------
>UniRef100_A0A1I8HZ33 Receptor protein-tyrosine kinase n=2 Tax=Macrostomum lignano TaxID=282301 RepID=A0A1I8HZ33_9PLAT
------------------YSHCTVVDGSIVLSMM---EMNGELTFPNVVEISGFVVLYRLKNVTSLGRLFPRLTVIRGFSTHENYALVIFDLPDLQDMALPALRYIGRGGVRVENAPKLCYYKSVNWAAIVRPDFiREVRFDNVPDRvLCSDVCPGRLQWIDESSKYVYHSecPVAENCWSRDTCQSLCSPACGDRGCLLGGnssACCHQNCLGGCRGPGNA-DCIACRHLLLDGRCVDRCPASHVSHQNWMCISHADCLSRRYSSKNaiakssfrssRGTAMKLFNGTCVETCPLGYEIS--SNHTCVKCVdkANCTRYCEGLL----VHSIEDLEAVKGCTSI-GQLIISLSDNiPDLERKLEENFRNLTEIEEFLLVTNSRDLTSLSFLANLRVVHGKHVVDDAtraarPTIKIEHTDFLQSLWNTTGGRrVSVPRGKVQFYMNRRLCYNRIQTFVNETlDVAEKvNELEDLSPKTNGDLAYCINRTFDIV------------
>UniRef100_A0A1J1J3A1 Receptor protein-tyrosine kinase n=1 Tax=Clunio marinus TaxID=568069 RepID=A0A1J1J3A1_9DIPT
---CSTREIRS-YRQLDSLTNCTAILGNLALLFPvfydnidYTPEEINNRSFP-IREVTGFFLVYAVNHLDSLGGMFPNLTVIRGTRLFSNYAFVIHE-SDIKEIALRNLLKIKRGAARIDKtNPRLCF-PNIDWSQIIESGK---MVASQGS--Y-----GSMCEFNRCHS----CEHHNLCWNNKMCQRFE-----KTFKSPKMKPCHHLCLGHCTNRTAS-GCYVCKDLSEDGVCVNKCSENKvLNIDTRRCLDKSKCVALN---------RYIFNNECLESCPPGFTAalnqNDtlSTTNVCIKCIDKCPKICSPPE----IRRISQLEELgVGCTIVNGTLEIYIIDDvFNLTEEFNKYLGDIEEIHGVIKIHRSSAITELTFLNNLRVIYGYKKKP---AMLIFENPNLQKLFDWEKRGgmkLRIRRGEVHIYSNLMLCANETRKLVANIeRPNGAPETNNL-IQNNGIRNICKA------------------
>UniRef100_A0A369SFM2 Tyrosine-protein kinase receptor n=1 Tax=Trichoplax sp. H2 TaxID=287889 RepID=A0A369SFM2_9METZ
---------------AHVLKGCTVYIGSVFIIMYrmNTPAEVNVTTYPELREITGSLVFNLVAGkqLTSLSLMFPNLRVIRGNQFFYGFTLLFYFNNQLLDMALPSLTRIQRGNVRIQQNREMCYHSTIKWSSLMGTNDSPDKVIAKSLRaNCP-SCPS------RC---------NGYCWNSEHCQIIC-DNCGESGCDSNGKCCHFQCLGGCSGPSAK-DCYVCRHQNYNGTCRTGCPIDTFEMEG-HCF--ERCL----------QGYYIHlnSRKCVRKCPIGWTEDES-TKICVVCN-----NCKRG--IQMMTSYTNmyiASDYlyimiyykeitRTFTIS--ECEVKDKEAGDIVKELENALSSVEEIEGYLDISSTPSIVSLEFLKRLKIIHGKQLARadktgQGYAIVIFDNRNLENLWTeRSQHKLQVKRGKLFFHFNPRLCYNKIMTLAKQIGQENTTSIVDVPRQTNGDQNQC--------------------
>UniRef100_A0A0B2V5D0 Receptor protein-tyrosine kinase n=1 Tax=Toxocara canis TaxID=6265 RepID=A0A0B2V5D0_TOXCA
----------NRVEQLRkQYENCTRVYGNLEITHIRkehlSGSDPeKLFSFlDHIQQITGYLLIYSNE---FDRIALRNLEIIWGDVRHEGVAaVHIINNSKLKYINMPKLRSVERGEIVLSSNDYLCNWnETILYSEIVDKS--RIRFdSD-NFRKC----HKPQKCAEIC---------NGYCWGpgQDKCQTiyrsICPKRCASGMCFRrgnETGCCDASCAAGCYGEGKN-ECIACAHLEQDSQCVDQCNGLTSYDRT----KMM--------TVNHPNPRYTYDRYCVERCPdetliqdahcvvhcrEGYWHDpEKNTRLCEKCpNGVCPKTCVLNE---PVDAEN-IKTLQNCTVIEGYIKFLRHtFEPhkkfdsnaypirstsipALTPEMLEALSSVKVVTEYVDVQAGeYTPPSLSFLRNLATIEGRKLSDS-YALSVSNNQNLRELGLRS--LKKISNGRVYIGSNSKLCYVSTMQayWSEIVDM---EVEEGGqkaHVIKNRNPELCSNLTYI--------------
>UniRef100_A0A0N5BZK2 Receptor protein-tyrosine kinase n=1 Tax=Strongyloides papillosus TaxID=174720 RepID=A0A0N5BZK2_STREA
----------SHYEMLKkQFSLCNRISGNLEITHINglEEIKEgeRPFDFlENIEEIRGYLLIYQVE---NVpQIVLPNLRVIWGDNLFDPTHregkysIYVGLt--DMEKLVFPNLTKIEKGLVEFNHFKKLCYLkEKIDWEQLLGSDyNNRVIFddGS-EYNTCnYD--NEIIKCHSSC---------NGNCWGnlENECQIvfknFCPISCHNHGCYKdhhgHYKCCDSMCTGGCFGHGRS-KCAACANYIQDGECVQSCRGLNYYNKI----TGR--------LEDAEDPRYTFKRYCVSECPsetliekdycvtrckPKYFYNiTMNDRTCRECGSYCDKICEINQ---PLTKKN-IGKLKNCEYVDGFIDISSEyfdkFSNeSLNISDLEYLKNVKLVTDYVIIKTGkSYITNLNFLTNLETIVGRKFYMERVSLAIVHNDNLRELQFKN--LKSINRGHVVIANNEKLCLADTINWNNTFP----NTINKI--TRNGKKEWCESNkINY--------------
>UniRef100_A0A0R3RUM5 Receptor protein-tyrosine kinase n=1 Tax=Elaeophora elaphi TaxID=1147741 RepID=A0A0R3RUM5_9BILA
----------NRINYMIkQYQDCTNVYGNLEITYIRrehlNGTDPdRFFSFlKDIKQITGYLLIYGNE---IDQITLPNLQIIWGDTRHDDIAaIDISYNENLKYVNLPMLRSVQRGDVVLMYNPYLCNWnSTVSYREIMGKGsESRVQFMN-NFEKC-D--QIQSECAENC---------GKYCWGpdTKMCQIvyreICPQDCPSQMCYQkdnKTHCCDEECAAGCYGEGKG-ACIACAKFEQDSKCVDKCNGLTDYDRT----LKM--------TVNHSNPRYTYDRYCVEQCP-KLMRSnLRKKRY--RSdGGAFSA-CYMNE---PIDSSN-IGSLENCTVIEGFVQLLRHpFQAhrkffidgrppmnisALKLDMLSVLRNVKVITEFLDVQTAeFSPTSLDFLGNLTTIEGRQLNLDRFALFIFKNQNLEELGLRS--LKKIKNGRVFIGENENLCYMDTLNgyWNEILDV---DSNNISdWVKVTKNGANCGKLlllfiivmviTAF--------------
>UniRef100_A0A158RAR0 Receptor protein-tyrosine kinase n=1 Tax=Thelazia callipaeda TaxID=103827 RepID=A0A158RAR0_THECL
----------NRISQLIkQYQNCTRVYGNLEITHIRhehlNGSDSeQLFTFlDHIQQITGYLLIYGND---FDRITLRNLEIIWGDTKHDNKAaIHISNNNNLKYVNMPKLRSVERGDVVLMYNPYLCNWnTTVSYSEILGESsNSRVRFIG-NFEKC-S--LNESKCAQKC---------GDHCWGpeKDMCQIvyrgICPKTCSSQMCYRsadnETHCCDDACAAGCFGEGKS-SCIACAKLEQDSKCVDKCNGLTDYDRT----LKM--------TVNHSNPRYTYDRYCVERCPdetliqgehcvvhctEGYWHDpDKNNRICEKCiNGICPKTCYLNE---PIDSSN-IGSLENCTLIEGFILILRHpFEDhrkffsdgsapinipALTTQMLQALSKVKIVTEYVEVQAAeFSPRSLSFLASLTTIEGRKLSDH-YALSVTSNLNLRELGLRS--LRKISNGRVYIGSNPVLCYVDTMEqyWKEIIQM---NTTSGPlaKITGNRDRSLCEMLKQV--------------
>UniRef100_A0A183C6L3 Receptor protein-tyrosine kinase n=1 Tax=Globodera pallida TaxID=36090 RepID=A0A183C6L3_GLOPA
----------GHYERLRkSYVRCRRVIGNLELTHVDardvrrderrqrNQTAAdkdkedayyarAPFYFlEHLEEITGYLFIFNIN---LTEISLPKLRIIWGEKLHEGNALQIDSNPGMEVLNLPALRTIERGNLSLKRSANLCYMdpnrEYIRYSEILGPEqQQRLNFaGN-FNPKC-A--R-AKPCHKNC---------GENCFGtgADKCQNvyrkMC-SHCES-GCFKdakdgALKCCDDACAGGCTGEGTN-KCIACKKFEQDGRCVTDCRGFDRYDPA----EKR--------MDVLPeaERRFAYGRHCVPSCPsgslyegshcvtrctPGKYRNgTDHCVLCQ---GECPKVCQLEA---PINSVN-IRELINCTEIEGNIEILNHvFSEhipttatihsqeglmgadalipAINVTQLNVLRSVQIVTGFVVVDGGrMKnkrkLTSLEFLSNLKVIEGRKLYFEKFALYVIGNMELTRLGLRS--LKRIKNGIVSVRENRLLCYSYTIPFEQYFG-----IRESA-WSDNMNESLCVANNRV--------------
>UniRef100_A0A1I7W0G2 Receptor protein-tyrosine kinase n=1 Tax=Loa loa TaxID=7209 RepID=A0A1I7W0G2_LOALO
----------NRINQLIrQYQNCTRVYGNLEITYIRrehlNETDPeQFFSFlNHIQQITGYLLIYAND---FDRITLRNLEIIWGDTRHDEIAaIDISYNDNLKYVNMPKLRSVERGDIVLMHNPYLCNWnTTVSYNEIIGKAsELRVQFMS-NFEKC-D--HAQSGCAEKC---------GKHCWGpdADMCQIvyreICPKDCPSQMCYQsdnRTHCCDEACAAGCFGEGKS-ACIACAKLEQDSKCVDKCNGLTDYDRT----LKL--------TVNHSNPRYTYDRYCVEQCPgeycvvhctEGYWHDpVKNTRICEKCpDGICPKICYMNE---PIDSSN-IGSLANCTVVEGFIQILRHpFDPhrkfftdgrtpvyitGLTLKMLEALKNVKIVTEFVEIQAGeCSPPSLSFLGNLTTIEGRKLSDQQHALLITSNQNLLELGLRS--LKRIRNGRVYIGNNEKLCYADSLKeyWKEIMQT---DTASTL-VIVNRNGPDCANRKQF--------------
>UniRef100_A0A1I7XHA7 Receptor protein-tyrosine kinase n=1 Tax=Heterorhabditis bacteriophora TaxID=37862 RepID=A0A1I7XHA7_HETBA
----------------------------------------------------------------------------------------------------------------------------------------------------------MFSSARI-----------vcrsrhpSTPFFrqNQAC-GlyrwVCNDRCSSKQCFLnetlgSYECCHEACAGGCTGKGAN-ECVSCKAFSLDGECVASCPHRMVNDKK----MGK--------LVPNPNGRFVYDRYCVKECPkellieretcvrhcsDGSHHDmTKNTRQCEECKGPCPKVCQLTK---PLTGSL-LRNLTNCEEIDGFIEIQDSrMQGkdGFNSSDLNVLKSVRMVSEYVQMAAQtISPGSLSFLENLEFIEGRSLVSQKYSLVITKNDNLRTLGLRK--LKTIKAGNVIIYENHMLCLANTINWTSILQ------KHGEaRILTNMNESKCAVRKLV--------------
>UniRef100_A0A1I8CL17 Receptor protein-tyrosine kinase n=1 Tax=Rhabditophanes sp. KR3021 TaxID=114890 RepID=A0A1I8CL17_9BILA
-----------HYQILKnRYTNCTRILGNLEITHIDgl-STHFdgeEPFAFlHDIQEITGYLLIFSVE---NVNIRLPNLRIIWGDHLFEGKSLYISLl-LNVTFLSMPVLTKIEAGNISILGASHLCHLkYKVDWKQLLGDRyKYLKKSdlIG-EYDQCvQE--E--VHCHSTC---------GNNCWEdgQEECQIvfdkICPSACHGHGCYPhndGFKCCDSMCSAGCYGGGKK-HCYACANYTQDGECVQKCRGVNYFNTD----SGR--------LSDLSvtDRRYTFYRYCVDTCPpealieqdhcvtrcrKNYFYNeTLSDRTCKPCGDYCSKICHVAD---PLTHFN-IGTLSNCEYVDGSIIINETnapAAQnqgfpyALKLEDLDNLRNVKLVTDYVYIMTrdSqIY--NLQFLQNLETIVGRKMYHDKASLLIDHNDNLRTLSLKS--LKSIKRGHVTISKNHKLCLVDTIKWHEIFP------TIHFSIRQNANAMSCEKRnVQS--------------
>UniRef100_A0A238C5C4 Receptor protein-tyrosine kinase n=1 Tax=Onchocerca flexuosa TaxID=387005 RepID=A0A238C5C4_9BILA
----------NWMNQLIrQYKNCTRVNGNLELTYIQnehlNGTNPeLFFSFlDHIRQITGYLLIYANE---IEMITLRNLEIIWGDKQHDDIAaLHISDNMNLKYVNLPKLRSVQRGQIVLMHNPSLCNWnTTVSYDELLGKSnDSRVQLID-NFEEC-G--DVHSKCSTTC---------PKHCWGpdEEMCQIvyrgICPKECPSQMCYQskdETHCCDEECAGGCFGEGKS-ACIACAKLEQDSKCVDKCNGLTDYDWT----LKM--------TVPHPDPRYTYDRYCVKQCPeetliqgeycvihcaEGYWHDpERNTRICEKCeHDICPKTCYLDE---PIDSSN-IGDLKNCTLLEGFVEILRHpFEPhrkffsdgrppidieKLTVEMLEALSKVKIVTEYVNVQAAdYSPESLSFLRSLTTIEGRKLPDQ-VALLVTSNHNLKELGLRS--LKKIKNGRVYVGNNPKLCYLDTMKdyWKEIMQR---DVTTDLk-IINNQLQDVCEFIGKI--------------
>UniRef100_A0A2A2KZS1 Receptor protein-tyrosine kinase n=1 Tax=Diploscapter pachys TaxID=2018661 RepID=A0A2A2KZS1_9BILA
----------DKYTQLSmIYKGCKRIYGNIEITHVEtkNNDSLd--WSIfDDIEEVKGSVIIFNTD---LQNVSFKNLRIIWGEQNACNHSVFISTNNNLKFVSMPKLRVINKKPIYIVKNPYMCYLNKIKWQELIDDDTSRLYLEN-NSEKCSD--KKSFACDASCPST----SIGnsskmQHCWFrgAKHCQDtyrtNC--HCPG-GCYKdpkdgQPKCCDSSCLGGCYGDGPT-KCLACKEVNDDGVCRATCPKPKQMDFQ----LGQ--------LVDNPDGKYTHFKYCVKECPeemliddyhcvrhcmTGKAYDaESDSRECKPCNGNCPKICRVNQ---PINGLL-LKNLTGCYEIDGYIDISEHYMSvkkNFTIKDLDVLKSVRVVSEWVRLQV--Q----------------------------------------------SAGEVLINDNIQLCYADTINWTGIVTgkpiaK---NDTRSMvRIMKNQDKRKCESRMRK--------------
>UniRef100_A0A3P6I0M6 Receptor protein-tyrosine kinase n=1 Tax=Enterobius vermicularis TaxID=51028 RepID=A0A3P6I0M6_ENTVE
----------DNIDILRkQYSGCTIVFGNVVIAHLQqkaiGNQTMeemeKKLDFlNHIEQITGSLIIFATH---LKSISFKRLKIIWGDELHDG-MaMLIEGNEELRHLKLPSLRSVERGNITLNSNPYLCYLeKKVSFHEIVGEGaSERIWRKN-ESTLCSK--ESEPECDRKC---------GQYCWGpgAENCQIiyrqNC-TDCHSGMCHFdnpsLPICCDDACAAGCTGQGSD-HCVACKRLSQDGQCVERCNGLTSYDIV----KMM--------TVPHEKPRYTHNRFCVPECPpttiienencvhrcsKGYSYDaDSRPYVCKPCeNGICPKctferlSCLLEE---PLDSRN-IERLKDCIIIEGYIFLSPYaFVEhlyippdlsqltfekssdmdrfdfmnttvpAIKEEQLEILSTVRMVTQYVEISLFdYSPTNLSFLRNLETIVGRKQRAR-QSLKIFSNSNLKYLGLKS--LKKILGGRVFITDNKALCYANTQSrtWDDIIEevpE---AGHRKFRIERNRNPSICGNAviyicyylqGRR--------------
>UniRef100_A0A4U5PB46 Receptor protein-tyrosine kinase n=1 Tax=Steinernema carpocapsae TaxID=34508 RepID=A0A4U5PB46_STECR
----------SRIASLKnIYSNCTTVIGNLELTNIMvdkiNGTDQldfsspPDLSFlNDIEEVTGYLLIYANE---LESISLPNLKVVWGDKKFDGSSgVHISQNSNLKILSMPNFRSLQDGTFNVSGNPRLCYFqNKVDFDELLGGKsKDRLNMddppaadrfLP-NFHYCKD--EPQPSCTANC----------kKNCWGpgESECQIiyrsICPKSCDSGMCFMdknETKCCDMSCAGGCFGEGKK-ACTACANFMQDHACVDRCNGVTKYDRI----RGI--------SVPLPvdEKRYTSDRYCVNECPhntliedgncvkrckPGL---aENEKRVCEICpGGICPKKCILEQ---TLDAGW-LRDprHKNCVKIEGYITLFTHsFEYhlndknqtvpGITAEDLEVLSTVKVVTDYIYISTGhNSPATLNFLRNLEEIQGRNQLSQRHTLIISSNTALREMMLAK--LKRIVRGDVLISGNRVLCFADSIPFPLALQM---NGSVTI--RENQDIETCAAHGLV--------------
>UniRef100_A0A6G0UKW0 Receptor protein-tyrosine kinase n=1 Tax=Halicephalobus sp. NKZ332 TaxID=2598192 RepID=A0A6G0UKW0_9BILA
----------NHYSLLAaRYENCTVItSGGLEITHVNqrdideldtkivNGTRIrfrEPFWFlKDIEEITGYLVVLFVE---TQEVKLPSLKIIRGKNLYKHDGIEYSYlagGSTVEYITMPRLRSILNGPILQEVNSkSFCYMnYKIDRSELLEGDvARWHSL-N-RTDNC----RSNLKCHENC---------PvDNCYGprDDQCQEvyrrACPGSCKS--CFTdkdgRKQCCDSECAAGCRGLGPE-NCFACKNYLQDGVCVPECNGIEFYDQK----SKT--------LFVRSkeERRYYYEAHCVQECPtqtviegkycvvnckEGYFRDpDDDDRTCKKCpKTGCPKTCKVES---YLDYTV-MQDLENCFEIQGNLEILNHaFDNeKFDMNLLKRLKSVQIITGYLNIDGagiDnRRkPTNLSFLENLKVIEGREQHGH-YSLLIKGMKQLTELGLQN--LNKINSGKVGIYENPNLCMADSIPWKKKYN------VEAVTMGDNAPKEVCEARNAV--------------
>UniRef100_A0A7E4VKA3 Receptor protein-tyrosine kinase n=1 Tax=Panagrellus redivivus TaxID=6233 RepID=A0A7E4VKA3_PANRE
----------NNYHRLQaRFENCTVITGNLEITHITqadieavdkkmkiNGTTYtkRPFWFlKDVQEISGYLMIYSNT---FDLIPIPRLSIIRGRKLHEGNSLYIAS-NKIGTLNMPNLRVINSGNVSIRNAPpYMQYLvCKIDLNHFLVDQkSQHIQI---TKKNCSN--P--MPCHPKC---------GDFCYGpeKQMCQAiykiGCPGGCDS--CYLnkvtnQTHCCDKECIGGCIGQGPD-SCIACRNFRQDGVCVAECNGLQIYDKQ----KSM--------LVYRPkeEQRYFHESHCVPECPakslvqekyclskcqKGHYRDvDVDRRRCIPCKGECPKACTVTQ---FIDKHM-LKDLINCTEIDGKFELLRHFWNd-YTPGMLDQFKSIKIVTDYVNIEAmppmDdKKdaLESLYFLENLKVIEGKSMRGN-NALVVHMMQDLKALGLKS--LETIAEGGVVLTNNSKLCLGPNVSWKSTFN-----LTSRVHVLDNAPKDYCISEDLK--------------
>UniRef100_A0A7I8XHB4 Receptor protein-tyrosine kinase n=2 Tax=Bursaphelenchus xylophilus TaxID=6326 RepID=A0A7I8XHB4_BURXY
----------TRYEVLLkSFVRCKRIIGNLEISHIShndtindvdvridNGTQIvtrrKPFWFlHDLEEITGYILIYNVE---IKEIAFPSLKIIWGDKLHEGQAIQLDSNPFLTIVNLPQLREVHHGTIQIRRCPRLCFIrKTVDFGELLGSGsQFRVRFiDE-VPPVC----PPVVECHPSCN--------G-NCFGptENQCQTvyrrQC-SACSSGQCYQkagVTHCCDEACLGGCFGDGKD-QCVACLDYQEDGRCVTECRGTSRYNSS----LMI--------MQPMPdrEKRYYYEKHCVQQCPagtliedrycvarcsEGKYRDpSGDERHCVPCDGPCPKVCVLTE---SIDSHN-IHQLANCSEIEGNLEILNYvFSPhlphmktsqmdkvrpslvePLKIQDLNVLKSVKIVTGHVALDGgvKrGSdgPRSLDFLENLEVIEGRTLYFEKYSFYVIGNDNMHALGLKS--LRKIANGGISLTKNKNLCFGQTIPYKELFG------VKDVVIKENMNQTTCENLGRV--------------
>UniRef100_A8WPC3 Receptor protein-tyrosine kinase n=1 Tax=Caenorhabditis briggsae TaxID=6238 RepID=A8WPC3_CAEBR
----------NILEDLErMYPGCRRVYGNLEITWIEeneikkwrkskNQTVEtpedetslKSVNFfDHLEEvsnerhrdtrkhrqtfqIRGSLIIYRAN---IRKISFPKLRVIYGDEVFHDNALYIHKNEKIHEVVMKELRVIRNGSVTIQENPKMCYLaDKVDWNELLYDSsRQTVETSK-SHEQCykNG--ESIVKCHESC---------NEKCWGtgEGDCQRvyrsVCPKPCSQ--CFFsnitqSSECCDSSCLGGCTDHGPD-SCIACSKFEMDEKCVDACPARKVFNHK----LGK--------LVNNPDGRYQNGNHCVKECPtelliendvcvrhcsEGHHYDaFKDVRECEKCrGSNCLKMCTVDNQ--PLTKEI-LKGLKGCEQIDGPLIIENGyvfffcsseilkYDKslyvfffnfftfpnsRLSHEDLKVLESVKIVSEYITVVRQeFF--NMSFLQNLQIIEGRKHQHMRWALAIYQNDNLVELNLNS--LKLIKTGSVIISDNHRLCYVGTVDWSTIIQskgE---NGRPHIKTVGNRDNWMCVQEEEV--------------
>UniRef100_B5BM27 Receptor protein-tyrosine kinase n=1 Tax=Caenorhabditis elegans TaxID=6239 RepID=B5BM27_CAEEL
----------NILEDLEtMYRGCRRVYGNLEITWIEaneikkwrestNSTVDpknedsplKSINFfDNLEEIRGSLIIYRAN---IQKISFPRLRVIYGDEVFHDNALYIHKNDKVHEVVMRELRVIRNGSVTIQDNPKMCYIgDKIDWKELLYDPdVQKVETTN-SHQHCyqNG--KSMAKCHESC---------NDKCWGsgDNDCQRvyrsVCPKSCSQ--CFYsnstsSYECCDSACLGGCTGHGPK-NCIACSKYELDGICIETCPSRKIFNHK----TGR--------LVFNPDGRYQNGNHCVKECPpelliendvcvrhcsDGHHYDaTKDVRECEKCrSSSCPKICTVDG---HLTNET-LKNLEGCEQIDGHLIIEHA----FTYEQLKVLETVKIVSEYITIVQQnFY--DLKFLKNLQIIEGRKLHNVRWALAIYQCDDLEELSLNS--LKLIKTGAVLIMKNHRLCYVSKIDWSSIITskgK---DNKPSLAIAENRDSKLCETEQRV--------------
>UniRef100_G0NEC2 Receptor protein-tyrosine kinase n=1 Tax=Caenorhabditis brenneri TaxID=135651 RepID=G0NEC2_CAEBE
----------NILEDLEnMYRGCRRVYGNLEITWVEakeiekwrksknpNDTDTgplKSINFfEHLEEIRGSLIIYRAN---IQKISFPKLRVIYGDEVFHDYALYIHKNEKVDEVVMKELRVIRNGSVTINDNPRMCYLe-QIDWNEILYDRkYQNVSTVD-SFKQC-S--KSTVNCHQNCE-------IGgrTRCWGrgANDCQRvyrsVCPTHCGQ--CFYsnvtqSYECCDSSCLGGCTGHGPR-SCIACSKYEMDEMCVDTCQPRKVFNHK----TGR--------LEKNPDGRYQNGNHCVKECPselliendvcvrhcsEGLYYDaNKEVRECEKCSPNCPKICFVEG---PLNRDK-LKSLKGCELIEGHLIIEQE----FTETELKVLESVRIVSEYIQIVKRdFF--DLKFLKNLEIIEGRLLHNQKWAMTIYQCDNLAELNLNS--LKLIKKGSVMISENHRLCFVKTIDWGSIIGE---SNNQSLVLRGNRDSARCEEENEV--------------
>UniRef100_UPI000B900928 insulin-like peptide receptor isoform X1 n=1 Tax=Folsomia candida TaxID=158441 RepID=UPI000B900928
----------------QFLRGCTVIEGSLQINILfdsvndVDSATFSSLRFPELKEITGFLMVFFTENIVSLSAMFPSLSVIRGQELVEKYALVISKMPDMVEVGLVSLTHIFNGGVWIVGNDKLCFVDSIDWHAISGPnkNSSGDIIVRKNGQQCSNFCS------KRCK-YSVKDAKRQLCWSEGRCQLsatqSCP-NCSEeTYCfgrDSSEECCHSECAGACHGPEAS-DCEVCKNVGLvegggKVTCRESCPPNYFEYLERRCLTRTECLNISSTAPNNHptnpqeilrgKIYKGDRDLCVLDCPLGSQQSR-DGSVCVPCEgGRCHKVCEGG----TVDTIEAMRRYSGCTRVGGqvgYLKIHFRSHstssdpsGTLVSLLKDNLGQIEIIDDYLLVSHTYALYSLDFLESLRVIGGKVLSDNSHALVIKSNENMKALWSQEKRVeIANPEARIMFHYNPQLCPDKIYKFLSSSGVNANLSKNpmDI-GITNGDKVNCNTKELKVRRP----------
>UniRef100_A7RLS2 Predicted protein (Fragment) n=1 Tax=Nematostella vectensis TaxID=45351 RepID=A7RLS2_NEMVE
------KGPGNSCQGCAELKNCTTFDGAIQIQGYrvSDANSAKELYFPKLTEITGHLLVSLLFNIKDLKGIFPNLAVIRGRYLFLDYALVIYQNNGLEQINLPSLTTISSGGIRIEKNINLCYVKTIRWKSIMKmNSDDPYsLVTSSNNNDCYDLCY-----KGEC--TVPAGHGasgKQYCWSSGD-------------------------------P-SD---FS-------------CLKHYYKLE----------------------------STCVLECPAGYQAKekidfirWEKTKTCEACLtERCPRVCKVSSnqgNGGIIDSISSLRHYKGCTDIKGNLEIKLRGGgQTIAKELEDNLGMIERVTGYIVIRESVAIVTLKFLKNLRLIEPEKTIdvqkrrlvdvlyNDRYALTIMDNPKLEALWDFR-SDLQITAGGILVRMNPRLCPGRIDPLVNDvlqwTnASLGRP--VDVSQTSNGNAVACQVKAINMTVR----------
>UniRef100_A0A0D8Y577 Receptor protein-tyrosine kinase n=1 Tax=Dictyocaulus viviparus TaxID=29172 RepID=A0A0D8Y577_DICVI
---------DNRIEDLKmMYENCTRVYGNVEITHLTKATltNWndidfnRKFKIfEHIQEIKGYLLIYNVD-IRSI--DFPNLKIIWGDDLLDDSGaLTLSSNMELKELRMPKLRAIHKGNVRIENSTFLCYLQSkVNWNELLEDEAENRLITSDSAF---RQCDPKLIKCSGC----------KHCWSGkfKYCQEeyrsICDDRCSSRQCYKPTnssstyECCHEACTGGCNGRGAH-QCVACKELSLDGACVHQCPPMMVH-DT---KKG---M-----LVPNPQGRYMYDRYCVIECPiivrmkllveellverdacvrhcsEGshHDMTRE-SRRCEPCKdGICPKVCRVTK---VL-TGSILRNLTGCEEIDGFIDIqdsKMRSRDGYTLSDLNVLKSVRMISEYVQMATQTVsPRNLSFLENLEFIEGRSLVTSKFALAINKNDNLEQLGL--RNLKKIKAGSVIITENHGLCYANTIKWKKIISTN-----AQALITRNMDG-RCEE------------------
>UniRef100_A0A0N5B028 Receptor protein-tyrosine kinase n=1 Tax=Syphacia muris TaxID=451379 RepID=A0A0N5B028_9BILA
----------------------------------------mkKALSFlDGIEQITGSLVIFKTE-LKSI--SFKNLKVIWGDELLDGMALTVDNNYQLKNLSFPSLRSIERGSIALNVLPYLCHWQKtVSMYEILGKNYSQRVFTRMLGY---NcNKEPEPKCHPKC---------NGKCWSSgpNDCQIvyrkNCPKDCRSGMCHVTEfnetICCDEACAAGCEGKGSD-HCVACKRLYQDGRCVDRCNGLTSY-DV---VKM---M-----VVPHKNPRYAHNRFCVARCPsstyienencvhrcsPGlyYDTSVM-PYTCKPCKnGICPKRCIIEQ---AI-TGENIERLRNCTTIEGHLYLaphsfeptfsATLNKtVKLTVDKLEILSSVRVVTDYVEVSVLHHpVKNLSFLRNLEVIIGQKL-RVKFALKIFANYHLQYLGL--TALKKISGGRVFILGNPKLCFVDTLNetWNSIVLEEPEPVYQKYKVDKNRNKALCES------------------
>UniRef100_A0A183UU85 Receptor protein-tyrosine kinase n=1 Tax=Toxocara canis TaxID=6265 RepID=A0A183UU85_TOXCA
---------ENRIEQLRkQYENCTRVNGNLEITHFHKEHlsDYdpeQLFSFlDHIQQITGYLLICSNE-FDRI--TLQNLEIVWGDVLHDDVAaVHIIKNPELKYINMPKLRSVERGEIVLSDNNYLCNWNEtVLYSEIADESR---IRIDGDNF---RKCHKPQKCAKIC---------DGYCWGPgrDNCQTiyrsICPKSCDSGMCFRRGnetg-CCDPSCAAGCYGEGKN-ECIACAKVEQDSQCVDQCNGLTSY-DR---IKM---M-----TVSHPNPRYTYDRSCVERCPgtqlyEGywHDAERN-TRLCEKCAnGVCPKICLLHE---PV-DAENIKALQNCTVIDGYLKLlrhtfephkkfdlsayPIRSTdiPALQQEMLESLSKVKVVTEYVDIQAGEYtPPSLSFLRNLEVIEGRKL-SHKCALLVSNNHNMHELAL--RSLKKISNGRVYIGSNKKLCYLSTMQayWSEIVNMEvGDGGQKAKLIKKGIQSfaKICwkgykgirgelvtvakweCK------------------
>UniRef100_A0A1I7V182 Receptor protein-tyrosine kinase n=1 Tax=Caenorhabditis tropicalis TaxID=1561998 RepID=A0A1I7V182_9PELO
-----------------MYRGCRRVYGNLEITWIEADEiaRWrnpknisaddgsplKSINFfDHLEEIRGSLIIYRAN-IEKI--SFPKLRVIYGDETFHDYSLYIHKNEKVHEVIMKELRVIRNGSVTIIDNPKMCYLADkIDWGEILHNNEtqtVSVSNSHKQCY---NNGESVTKCHEKC---------NGKCWGKgeNDCQKvyrsVCPKFCS--QCFFSNftqsyECCDSSCLGGCFDRGPN-NCVACSKYEMDGDCVDTCPPRKVF-NH---KSG---R-----LVPNPNGRYQNGNHCVKECPpelliendvcvrhcsEGlyYDANKE-VRECEKC-aPNCPKICFVEH---SL-TREKLQDLRGCELIEGHLIIdgn-------VTYKELKVLESVRIVSEYIQIIKQDFyD--LKFLRNLEIVEGRQVHNMKWVFTIFQCDNLAELNL--NSLRIIKSGSVMIHDNHRLCYVNTVDWTSILKTKGESKDQSLELSGNRDADRCVE------------------
>UniRef100_E3NFJ5 Receptor protein-tyrosine kinase n=1 Tax=Caenorhabditis remanei TaxID=31234 RepID=E3NFJ5_CAERE
---------RDILEELEnMYRGCRRVLGNLEITWIEAPEiqKWrqvinqtvyaefdylETVNFfDHIEEIRGSLIIYRAN-IQTI--SFPKLRVIYGDEVFHDNSLYIHQNEKVNELVMNELRVIRNGSVTIQNNSRMCFLGTkVDWNEILYDSSrqkVETTNSHKACW---NNGDPIASCHKSCT--------KDKCWGNgdKDCQKlyrsVCPKCCS--QCFYSNitqsyECCDSTCLGGCTDHGPD-NCIACSKYKMDDKiCVDTCPPRKIY-ND---RRG---R-----LVPNPDGRYQNGNRCVKECPpnllvendvcvrhcsEGYDQPED-SRECEKCRgSGCPKICIVEG---PL-TSRKLKTLEGCERIDGHLRIgtt-------FKYEELKVLESVKIVTEYIEIVKQDFwD--LKFLKNLQIIEGRRLLNMKWVLATFECNNLVELNL--NSLKLIKTGSVIIKNNHRLCYVETVDWESIIQSKGDQGKPNLRSDGNRGRKLCIQ------------------
>UniRef100_T1FR50 Receptor protein-tyrosine kinase n=1 Tax=Helobdella robusta TaxID=6412 RepID=T1FR50_HELRO
---------DSRYAKLDkMYRHCQYVENNVIIDF----TfaDYgesnLSFDFlKDIEEIKGFLLIRKIK-AKKI--PFNNLKIIWGQKLYKYQTyvnktakksdrsysvfvDAVESSAEYVHIYMPNLVEIMNGDVSFRDMDSLPYLKSILWPELLSNYGnmtDQQWVQISGAT---GRRNGNNKCHMTCKPF----DGQKRCWSGraEDCQKftrmGCSSSCE-NRCSVNSswRCCDDECAGGCRDYGPA-SCYACKNYNIGKKCVKNCPPLVRY-DS---IKM---Q-----HVRDPAGMFNLEKSCVPKYHmlverdscviicgSNSRPDME-SRTCVDCsKsDSCPKVCNgTEG---IF-TAKDLPSLENCIIIHGHIRLsnfSFTGRDAMNLSDLKVFESVEIITGSLDITEITDpElTDLSFLRNLKFIMGNQIdgwpmklnfrVRSGIALKIL-SNGIKTLSL--NPSLAVINGITQIAENPKLCLTQNLPWGNVTKVY---------LTKNRNDDDCAA------------------
>UniRef100_W2T4N7 Receptor protein-tyrosine kinase n=1 Tax=Necator americanus TaxID=51031 RepID=W2T4N7_NECAM
----------------------------------------miPKIRIl-----IKGYLLIYNVD-IRSI--DFPNLKIIWGDDLLDESSaLTLSSNLELKELRMPKLRAIHKGNVRIENSTFLCYLQSrVNWNELLEDDAANRMFTSDSAF---RQCNPSLMKCTGC----------EHCWSGkqKYCQEeyrsVCGDKCASRQCYLPAnssdyECCHEACTGGCTGRGAH-QCVACRELSLDGACVHQCPPMMVH-DP---KRG---M-----LIPNPKGRYVYDRYCVEECPkellverdacvrhcsEGshHDMTKD-SRRCEPCKGVCPKVCQVTK---AL-TGSILRNLTGCEEIDGFIDIqdsKMRSSiDGFTTDDLKALKSVRMISEYVQMATQTVsPRNLSFLENLEFIEGRSLVTSKFALAINKNDNLEQLGL--RKLKKIKAGSVIITENHGLCYAQTIKWERIIAST-----AQALITKNMDRK-CEQ------------------
>UniRef100_A0A1A7WP18 Receptor protein-tyrosine kinase (Fragment) n=1 Tax=Iconisemion striatum TaxID=60296 RepID=A0A1A7WP18_9TELE
----------------KMFSNCSVVLDNLEITYTL---KNHDLSFLqSIQEVGGYVLIAMN-EVPTVP--LVNLRLIRGQSLYEgRYALLVlsnYnKDNSsvtggMRQLLLSNLTEVLSGGVKVNLNPLLCNMDTIQWSDIVDKSSHSCIMNETSISTRQ--C-------DRCDPRCVNGS----CWAAGpdHCQKFTKLVC-AEQCsgrchgPKPIDCCNQHCAAGCTGPSAT-QCLACRDFNDDGTCIDTCPPPKiYDSRNHEEVVNpKVKYAYGATCVKACPyNYVVtD-GSCVRSCSAGtKEVQENGVHICKPCEGPCPKACEGIGMgsLSNTmaVNSTNIDSFRNCTKINGNIILSqhsFTGDphyNipPMDPEKLENLRTVKEITGYLMITAWPEnSTSLSVFENLEAIRGRAAYQNQYSLVLVNLNHLRWLGLRSL--KEISAWNVMVRRNCSLCFIQTVNWTRLFRSKTQ--TNKT--SGSTCPHQNQTCNQ---------------
>UniRef100_A0A1I8H5E9 Receptor protein-tyrosine kinase n=1 Tax=Macrostomum lignano TaxID=282301 RepID=A0A1I8H5E9_9PLAT
----------------RKVDGCQFVNGDLHVHFLGShftgvtidrNIYEMNTSFLdSIREVSGRVVITGL-GIKRLE--LRNLRAIRGfiYSQSPsHplYALEIgYcNTPT--QILMPKLVSIQGPGVMFSTSmdiHLYCQLTrKISWSEVFEHkeqhLLDAVTHLNNMTNSslkpadQANICSH----LPECPDDCPMSkEGHRLCWSSTe-CQMVSKCRK--RSChscytRPtgEEECCDNSCLGGCRSFQPS-ECRACRSVLLAGRCAHSCRNNSYDAAYSRINTAqDSLMQAGNVCVDQCPrDFVIdsNHKYCIVECPD--gQMPISGI--CTPCSvagvrQGC-YVCK----DGFQrtLTEEFLGKYSNCSTLaPTEL-KFkkvLS--idGnqlrlgpLDADSGIWNLKSVRAILVek-FVIKNIPEhIGSLSFLKNLVQVSGHLF--------VDDCR-ITHFGFASL--KYVS--CFGLRNVRGLCAR----WFPFNFaaklqDLKE--HWPS--ETdkERSFDntSEVCRNA---------------
>UniRef100_A0A1S3NI72 Receptor protein-tyrosine kinase n=1 Tax=Salmo salar TaxID=8030 RepID=A0A1S3NI72_SALSA
----------------RMYSNCTVVLENLELTYIQ---DYHDLSFLkSIQEVGGYVLIAVN-KAAIIP--LENLRLIRGHSLYDnKYALAVmsnYeKNHSsvtlnytrgLRELMLRGLTDILKGGVKIAHNPLLCNVETIQWWDMVNKAGNPSMEFKLESYGRY--C-------GKCDPGCYNGS----CWTPGpeNCQTFTKLKC-AEQCsgrcrgPKPSDCCNEHCAAGCTGPRPT-ECLACRDFQDDGTCKDACPPTMiYNPNTHQLASNpNAKYTFGATCVKTCPhNYVVtDHGACVRTCSGNtHEVEENGVRRCKKCDGICPKVCNGLGMgpLTAVlsINASNIDSFKNCTKINGDVSIIgtsLNGDrytStpKMDPAKLDYFRTVKEISGFLLIQAWPKhLDSLSAFENLEIIRGRTKqFG-QVSFAALNVAHLKYLGLRSL--REISDGNIVVKNNPHLCYTNGGHWNGLFRLDKQ--FARV--DNNANNSTCAQLNS---------------
>UniRef100_A0A267E055 Receptor protein-tyrosine kinase n=1 Tax=Macrostomum lignano TaxID=282301 RepID=A0A267E055_9PLAT
----------------EMVGGCQYLHGDLIISWWGVdrttgrqlggQLRDMRTDFLdRLIEISGRLIVAQS-NLARLE--LRNLRAIRGHGTSDgDrp-AIELsQcAHPI--QLVLPRLAAIVQGGVQLYSAtdrGLYCRITrSVVWSALFQQpgkqrVDYAGVSSCTRDSRpaaCD--CAGGSASAVACHPDCLSG-----CWSADtgACQSDGRCKK--RACafcytRGlalEEECCHSACLGGCVGPNAK-DCFSCRGVSYNGECRESCPKEYYDTETSKVIELpEPMVQVGNVCKRRCPaPFVLdsRRRYCLAECPN--gELPVEGN--CTACAdtadgatSGC-RVCE-----SAErqLDDNLASSFANCSVW-----KLsssFN--ldGaAMSDRAWLGVASARIIFSir-VIVKRTEErAANLSVLRRLGYVSGELI--------INQLN-ASYLALSGL--RSTQ--RLSIFNIRGLCRA----WFPMEHlnSTSV--GFPV--SYgNLEFA--DCPDA---------------
>UniRef100_A0A267EBJ2 Receptor protein-tyrosine kinase n=2 Tax=Macrostomum lignano TaxID=282301 RepID=A0A267EBJ2_9PLAT
----------------ARVSNCQYIHGDLTIKNIGVnlmneallldtEVRNMSTDFLdSIEEISGRLLVFRV-NLRVLR--LASLRAIRGyNQLGESpyYPLEIrQsPYPM--QLQLPSLGAILQGSVLLSGElheILYCHLTrSVAWNELFKSasqrLQDRVTAVAPVGNYssevrlntSDA-CLSG-DPQLNCHGSCKLDVDRgqRICWSAGpnGCQSSSRCSSDHSGCgscfqDAgREACCDSYCLGGCSSRGRS-ACFSCRDVSRDGKCENACP-TDYDPGKGVIVSRnDSTLQVGNICVRTCPpGFQEssDSRFCLSECPVqvpgDdRrrgELPVNGI--CRPCEraADC-RACR----lSAAIftDAEADRLRADGCPVW--QASELqpmLD--vdPqRLSNASLQVLGQLRYLYGn-FVVKRVK--GSLDFLTNLTFVSGNLG------LMMTNTP---YLGLASL--QSAK--AVTLFRVSGLCQA----WYPAERinKLRE--RFEI--SEiNVSFDntSAECAKA---------------
>UniRef100_A0A267EVX1 Receptor protein-tyrosine kinase n=1 Tax=Macrostomum lignano TaxID=282301 RepID=A0A267EVX1_9PLAT
----------------DMVAGCQYIHGDLVLKEIGVdratgrllddSIRDMETDFLdSIVEISGRLVIQQV-SLRRVR--LASLRVIRGGGASQtEp-ALELaLcVHPM--ELLLPSLTAILRNDVRIFGTvdsGLLCRLNsTVDWAAIFEApeqqrFITETVAECTVNSVsvgncsNA--CSTAPEAARSCSADCSRG-R---CWSASVCQAVSRCSNPYRPCrscylDTrsgLEECCDTECLGGCTGRGRR-DCNSCQGVSYNGSCHASCPGSLkFDAFDSKLQSSnTSLVRVGNVCKSKCPpQFVLdlSRQFCLAACPA--sQTPADGR--CARCGdefgeqKNC-RVCE-----SAErnFNDGVASDFSNCSVW-----KFgssVT--ldGtkpNTSAAALSALASARYLYGdq-FRISNSELlASNLSVLSSLRHVSGNLI--------LMNMR-TSFLGLSNL--ETAK--KLVLFRVSGLCRA----WFPAGFlqenETRR--RYSV--TIrgEVSFApddDPDCAGA---------------
>UniRef100_A0A267G008 Receptor protein-tyrosine kinase n=1 Tax=Macrostomum lignano TaxID=282301 RepID=A0A267G008_9PLAT
----------------ASVDGCQYVHGDVIIQNIGAdsvteepideAIRGLQTDFLdSIIEISGRLVIKRI-NLERIS--LRNLRAIRGYNLENtSpfFAMEVfQsKYPV--KLELPQLSAILQGDVRIIGNlhaDLYCYLSrRINWPSLFQShssrtpqQFNDNVEIMTLGDQqinvsdYAAtekVCTS----LPACNSSCHTEkSGRQLCWSDSpgGCQSFHGCLV--RPCrncfrHPytgNEECCESDCLGGCSN-KSD-GCFSCRDVSLDGVCKGNCPmKTDLNPGTNKIETRnSSttMKRVGNICVKQCEmPFVTssNDKYCVSECPL--tEIPVNGI--CTRCAakhqSAC-ETCT----vDTLImsDKVAQALKNGNCTIW-----RTdssLD--inSekl-NSSASLETLEFLR-IFYgr-LFIKRTDRlVDNLRFLRNLKFVSNNFG--------IMMLH-TRYLGLASL--RYAK--ALWLIKISGLCEA----WYPSRRirqitEVTK--EFTI--GTrEISFDntSEVCRNA---------------
>UniRef100_A0A433TK68 Receptor protein-tyrosine kinase (Fragment) n=1 Tax=Elysia chlorotica TaxID=188477 RepID=A0A433TK68_ELYCH
----------------LRYTNCTHVIGNLEVVFVE-GKKDYNLSFLsSIKEVSGYVLIAGN-VVNSIP--LTGLQIIRGNTLFLhsggAYSLFValnYeDGGSrgLRELEFTNLSG-----------------EKVRLIGEREREREREREREREKRQ---------------------------CWGKGpdKCQKLSFKTC-HGNCgngrcygEQANQCCSPECAGGCTGDLST-DCFSCRNFLDDGNCVKSCPSLTdYDPIKMIRTKNpAAKYTFGSVCVKKCPQHLLqDQGFCVRHCSPGr---DAKDKVNCEACNGACPKRCNGTSMenF---VTSQNLKEFEACTSIEGNLVILhptFDGFsfpTnevpLVEHLTFNLTTLSLSLSLslSLSLSLSLSlSLSLSLHSSFSFPTNEVP----LALSVVRTP-IESLDLISL--KSVRNGKVNILNNVNLCYVNNVNWSSIVSyPQKQ--PVYI--TQNRPQDDCDAEGK---------------
>UniRef100_A0A671XJI3 Receptor protein-tyrosine kinase n=1 Tax=Sparus aurata TaxID=8175 RepID=A0A671XJI3_SPAAU
----------------KTYSNCTVVLENLEITHME---DHRDMSFLsSIEEVGGYVLIALN-TASRIS--LQNLRIIRGHTLYErNFALAVlsnIdKPTGraTNELLLPSLTEILKGGVKFGIH-RLCNVETIQWWDIVNAESKPVMELPVASNNPG--C-------RKCDSSCFNGS----CWAPGpeNCQTLTKLNC-AQQCskrckgPSPSDCCNEHCAAGCTGPRPT-DCLACRDFQDDGVCKDSCPGLMrYDPNLHQLVPNpHGKYNFGATCVKSCPhNYVVtDHGACVRTCSGNtYEMDEGEIRKCAKCDGLCPK-GSGLSYqcATSLtyLH-NKVDPWAPLKILNNMCFLVICRDtytKtpKMQPSQLEVFKTVKEITGYLWIQTWPEsMRNTFVVQELCITQGCCKifpflkqkkFFlssllhlfpfcsGSRSVVMAQLS-ITSLGLRSL--KEITGGDVVIIKNQNLCYTDKKHWKRLFKSESQ--SATI--EDNADSTTCG--KL---------------
>UniRef100_A0A7J7J213 Receptor protein-tyrosine kinase n=1 Tax=Bugula neritina TaxID=10212 RepID=A0A7J7J213_BUGNE
----------------RMYTNCTYVLGNVIVHSMK-SLNNVSLDFFsSIVEVSGYVRVMGDMplGVTNLP--FSRLKIIRGESLTKysdthenEFSLFIYnVNQI-TSLGLTELREISRGNVFISYNARNCYGDNIDWLDIFQHTDVQRTNITIRDSA-A--CKP---KDERCDSSCTDG-Y---CWGPGptQCQQLNKEVC-ADQCdyrcygKQSNQCCRSGCLAGCDGPSDT-QCWGCRDFYNNGTCVAECPRATiYNKTTYNFEKNpDAKVAFGKLCLPSCPdGYLEfNEGCLQHKCPE-gY-KDVDGK--CIECDGPCggPKECDwLFLKgkNTYWvtASLLENATYQNCSKIIGSVELIyssFTdhvGDeyiQerAITAEDLKFFETVEHITGtfYFEPAHLLStVTSLDMFRNLKIVDGKGSSD-GFGISIISDH-IKSFDLNSL--PKLSVGGVNIMA-PELCYATSDLLEDIFKsADTV--TTSI--PE-SAAETCALEGN---------------
>UniRef100_B7Q655 Receptor protein-tyrosine kinase (Fragment) n=1 Tax=Ixodes scapularis TaxID=6945 RepID=B7Q655_IXOSC
----------------DRYTNCTYVDGNLELTWLQN--KSLDLSFLrDIREVTGYVLISHV-DVQRIL--LPSLMIVRGRNLFKlnvhDEEFALivtLsKMDN---LELPALRDILRGNVGFFNNYNLCHVRGVQWDEILSGPPAHMVYVYNFTQPeRT--C-------PPCDASCRGGH----CWGEGphNCQKFSKVNC-SPQChqgrcfgPEPRECCHLFCAGGCVGPKQS-DCLACQNFYDDGVCKQECPPMMrYNPNTYSWEDNpDGKYAYGATCVRDCPEHLLrDSGACVRNCPPN---KKAQHGECVPCDGPCPKNCQGVNI----VNSINIELFRGCTIIEGSLTILdstFSFGpRyeEMDPSKLEVFSTLKEVTGYVNIQASHPnFTSLSYFRNLEVIGGRTLteYF--AALYIVKSS-LKSLNLRSL--NKIRSGSVAILENKDLCFADSVDWYQVMKSSAH--NILL--QRNANRTDCEAQNL---------------
>UniRef100_E4X3Y9 Receptor protein-tyrosine kinase n=1 Tax=Oikopleura dioica TaxID=34765 RepID=E4X3Y9_OIKDI
----------------SKRIECTVIEGNILLLEADS--VEFDFSGLqNIERITGILLISNL-TVDNFS--MNSLRVIEGndadhKSLPEcrrnGCSLIV-KDNHFKSFSFPKLTEISKGDVVFKNNFELCYFFsYISWAQILHSdfrAAGRAYWLDFPISKRQR-C-------PKCPKECGNH-----CWPNGhcQVANLYCPNTGfTGSAnrcsaSQltekdnfaivksnNEYCCHSECNGGCTGPNAS-DCYLCKNKINNvtGECVAECP-RLYSQKDGFLVKNeDVLYEFENRCLSRCPvNTFVYDSMCLTECPDgHtYktDQSGNGNGHCEPCKdGHCPKPCFGLNHskVGNAytINSKTITLFKDCEVVIGSLSFLvhtFE-DtkgHvkKISTDHFKYLKNIKRIMGHLVIEKWP-FKNLDAFENLEVIDGFHG-N-NSTHNQSDTE--ESVGFSGL--KKISHGNAVLVEIGDACPLKTINWKSIIQkPVAR--PLKL--DK--NYAdVCFVLTL---------------
>UniRef100_H3C2C0 Receptor protein-tyrosine kinase n=1 Tax=Tetraodon nigroviridis TaxID=99883 RepID=H3C2C0_TETNG
----------------RMFSNCSVVLENLEVTYAQ---KHHSLAFLqSIEEVVGYVLIGMN-DVAVVP--LGNLRLIRGQSLYDgQFSLLVlsnYkRNPAspsgfsgLRQLQLSNHSEIIRGAVKITHNFLLCNIETIQWGDIVDSSSEPSIVLEKNESRaysCH--G-------ESCDPSCDNGS----CWAAGpdHCQKITKLQC-AEQCsrrcrgPKPSDCCNRHCAAGCTGPQAD-QCLACRDFNDEGTCKDTCRSHMfHNSKIHRGVPNpDAKYAFGPICVKACPhNYVVtE-GWCVRTCRAGmFEVEENGVQQCRECNGPCPKVCDGLGVgaFNNSvaVNASNIEFFRNCTKINGNVNFIetsFTGDlfhNipPMDPAKLEYFRTVKEITGFLLIQSWPEnLTSLSAFENLHIIRGRATHNMRTSLVVTRTEHLRWLGLRSL--KEVSAGRVMVKNNPQLCFLQPLQWTHLFRSTGQ--TADI--RNNKPVDVCKQQRQ---------------
>UniRef100_T1EGM6 Receptor protein-tyrosine kinase n=1 Tax=Helobdella robusta TaxID=6412 RepID=T1EGM6_HELRO
----------------QRYTNCNIVDGNLEINFLVKrqdgyqedEEAGFDLGFLkDIKEVTGYVMIQYN-EIFHLN--LSSLLLIRGQQLCN-CFVVSvssFvNNCSlfipviiMAHLSFSNCPEISRGDVMIYNNGALRFVDTVNWVDVL-SDGSSRVFMSRNNAIcelgcHP--S-------CECHPSCADLTGQPYCWGPGpeMCHRLTKVHC---ECdnrcepNSTVRCCSKECAAGCSG-SSR-KCLACKNFYNDGVCEENCPVQHiYDSPQYKTLENpKHKYAYGSTCVKPCPNHLLmDKQACVKHCAANsMIVGDS----CVECGSDGQKPCLVEGV------AVNASSFIGCQVVDGNLMFDdftWNGDvylNlchklflSHVSEEWKYLESVEEVTGFVRMHFRTSnYESLSFLKNLKTIRGVFLdelgH----SLGIAATN-FTSLGLDSL--TAIKYGNVKISRNKKMCYVQSINWSAILKSPDD--QRVI--IGNNN-NNCESEGK---------------
>UniRef100_UPI000704769A LOW QUALITY PROTEIN: epidermal growth factor receptor n=1 Tax=Myotis brandtii TaxID=109478 RepID=UPI000704769A
----------------RMLNNCEVVLGNLEITYMQ---RDYDLSFLkTIQEVAGYVLIALN-VVEKIP--LENLQIIRGNMLFEnTHALSVlsnYgANKTgLRELPMRNLQEILQGAVRFNNNPTLCNMETIQWHDIVDSSFVSNMSLDFQSHPpGS--C-------RKCDPSCPSGS----CWAAGkeNCQPLTKTIC-AQQCsgrcrgKSPSDCCHNQCAAGCTGPRES-DRLVCRRFRDGATCKDTCPPLMlYNPTTYQMDVNpDGKYSFGATCVKKCPrNYVVtDHGSCVRACSSDsHEVEEDGVRKCKKCEGPCRKVCNGIGIgeFRDTlsINATNIRHFRNCTTISGDLHILpvaFKGXagtRtpPCLPPA-----------GFLLIQAWPEnRTDLHAFRNLEIIRGRTKqHG-RFSLAVVGLD-ITSLGLRSL--KEISDGDVIISANRNLCYADTINWRKLFGTTSQ--KAKI--QGNKDGRDCKAQGQ---------------
>UniRef100_UPI0009B403F1 LOW QUALITY PROTEIN: epidermal growth factor receptor-like n=1 Tax=Monopterus albus TaxID=43700 RepID=UPI0009B403F1
----------------KTYSNCTVVLENLEVTYMD---EHRDLSFLrSIEEVGGYVLIALN-TASRIP--LENLRIIRGHSLYEgGFALAVlanYdKATGqgTNELLLTSLTEILKGGVKFGTS-LLCNVETIQWYDIVNMDSKPNMELPVASNNPL--C-------KRCDSSCFNGS----CWAPGpqNCQTLTKLNC-AQQCskrcrgSSPSDCCNEHCAAGCTGPRPT-QCLACRDFQDEGVCKDSCPGLMrYDPNLHQLVPNpHGKYNFGATCVKSCPhNYVVtDHGACVRACSGNtYEVDEGGIRKCAKCDGLCPKVCNGLGTgdLTRIlsINATNIDSFKNCTKINGNIAIIhtsIYGDaftKtpKMVPAQLDVFKTVKEITGYLWIQTWPEsMTSLSPFENLEIIRGRTK-RGSRSVVMTQLS-IDYLGLRSL--KEISDGDVVIVKNQNLCYTNKSHWKGLFKSERQ--SATI--EDNADADACALRNK---------------
>UniRef100_UPI0013A66B24 LOW QUALITY PROTEIN: epidermal growth factor receptor n=1 Tax=Camelus ferus TaxID=419612 RepID=UPI0013A66B24
----------------RMFNNCEVVLGNLEITYMQ---NSYDLSFLkTIQEVAGYVLIALN-TVEKIP--LENLQIIRGNVLYEnTHALAVlsnYgANKTgLRELPMRNLQEILQGAVRFSNNPSLCSVETVQWRDIVNNEFLSNMSMDFQNQPGG--C-------PKCDPSCVNGT----CWGAGkeNCQKLTKVIC-AQQCsgrcrgRSPSDCCHNQCAAGCTGPRES-DCLVCRKFRDEATCKDTCPPLMlYNPTTYQMDVNpNGKYSFGATCVKNCPrNYVVtDHGSCVRACSSDsYEVEEDGVRKCKKCDGPCGKVCNGIGIgeFKDTlsINATNIKHFRNCTSISGDLHILpvaFRGDsftRtpPLDPKELDILKTVREITGFLLIQAWPEnRTGLHAFENLEIIRGRTKqHG-QFSLAVVGLD-ITSLGLRSL--KEISDGDVIISGNQNLCYANTINWKKLFGTSSQ--KTKI--INNRSEQECKAVGH---------------
>UniRef100_UPI0019624C1F epidermal growth factor receptor-like n=1 Tax=Polypterus senegalus TaxID=55291 RepID=UPI0019624C1F
----------------RSYSNCTVVLENLEITYID---ENRDLSFLkSIKEVGGYVLIAIN-TISRIP--LENLQVIRGHTLYDnKYALAVllnFnKSGSgLQQLPMWSLTEILKGGVKFANNPYLCNLDSINWSDILDTSAKP--EVIPAGETVN--C-------PKCDSKCFNSS----CWGPGpmDCQTFTKLTC-AQQCskrckgPMPSDCCNEHCAAGCTGPKPT-DCLACRDFQDEGTCKHSCPQLMlYNPNTHQLEVNpDGKYNFGATCVKNCPhNYVVtDHGSCVRTCNADtFEVDEDGVRKCKKCEGPCPKACNGLGMgeLTNVlsINASNIDSFQNCTKINGDVSILpvtFAGDgftRtpPLNISKLEVFRTVKEITGFLLIQQWHIkMPSLIPFENLEIIRGRTKqYG-TISFGVVNTD-LSFLGLRSL--KEISDGDVVIKKNPNLCLANTLQWKNLFKLQKQ--DVKS--QNNANLTECAKRNH---------------
>UniRef100_A0A1I7Z7X8 Receptor protein-tyrosine kinase n=1 Tax=Steinernema glaseri TaxID=37863 RepID=A0A1I7Z7X8_9BILA
--RCGSVHIRTQKSTFFrSFtqeddFTCTVIEGDLSITIFRETETS-RYVFPYLREVTGYLLIYNYVGLTSLKDTFPALRVIGGENLVMNYAVVIYRNPDLEDVALEKLTLIKNGGVWITENPKLCNTRYIDWKLFTSLP-TAPIRSDEDQIlRCEHVRSADLSV--------------------------------GPGCDPEGNRCHDLCVGGCTRANDVSACHSCKKVLQNNVCMEKCPDGQFELLNRRCITAEECHGMAPIRANDAILyWKTLGDRCHFECPFGYAQSEEEPNQCTRCNGVCVRVCDAD---YTINTLSDARDMRECDVVSGNLVIDLGI-NMLTPElLHQAFGRIREVKGYLIIRFSHAFTSFDAFKNLRRIGGKNLYRNRYALAVFENYNLRKAFS---TFMEIKVGSVMFHNNRVLCYKEIVKFLEKVKMTEEVTEFDVSSVSNGEKALCVKPNLKV-------------
>UniRef100_A0A7E4VG48 Receptor protein-tyrosine kinase n=1 Tax=Panagrellus redivivus TaxID=6233 RepID=A0A7E4VG48_PANRE
---CGPLDIRLASDRFfgpngvnmskREMQRCAIVDGKF--LLSGANATYNtteFPVFPKLREITGLLLVYGVRGLTTLRHIFPNLRIIGGQSLIENYALVIYQNDDLLEVGLNKLTTIVNGGVKIEQNVRLCFLLTINWKDMVIGEPRDIMINQYDArysnrrvevPKCNATCN--VEDKSEChhfSRIDLYGQTKLSCWNSTACQRNCPYHKLAngsigPGCAENGERCHDLCLGGCMVPNDKSSCHTCRHAVHNGVCHHRCADGYYKLPNKRCITRAECDAIPVTNATfDSVSvnrkliWKSFHKRCEPECPAGFEEDKENPRRCKKCQGYCPKCCRGG----TVRDVEEAQKYRHCNIIENHLELFISAHSktgcislqntiirteDMhewtEQKLIKAFGNIHEINDYLKIAI--NERSLYMFKNLRVIHGYKLWNGSYALSVDYSKRLRELFG---REVKIENGLATFHHNPILCYDKITKFMHDAGViqsSANVSHIDVSPYNNGDQQ----------------------
>UniRef100_A0A0R3U8D8 Receptor protein-tyrosine kinase n=1 Tax=Mesocestoides corti TaxID=53468 RepID=A0A0R3U8D8_9CEST
-----------LLSSLDLISNCTIINGNLVIIGLsNTQCGANGLSLPRLLQVLGSVTVEYSSCTSDLSNFLPNLVAIHGISLFTppvsiagkatlaPYSLLI-HHTALSGIGLKCLRVLGETGVQLLDNPQMCYVDTVGWHLLTPFVSPWKIHTfndslerrsgssvygqdllrkVGLYDLCANACP------PKCNRVTVDNLPRSFCWSQDECQYICAAKCREasLSCSVQnaSQCCHPTCLGGCTGPAAN-DCLVCRNFRLNNMCISSCPNGFYELFGRYCVSRETCLFKPIPKDLllslestrlSDSlpvNFSIQGNACVPICAKGFRRS--SSGECLPCDVECDSKwkkeCGDI----VIYQQADLASVKHCVSA-RSVLISIRTGqDDLSTALADAFSSLRVIYRSLRVIRSDALLSLSFLHHLTAIHGKEAlpvdeKGassefspEITALEITWNANLEDLWsLPSGArKLQINSGSVEFSVNNRLCPEKIQSFlgnrVVFTTgRDLTPSELDLINTSNGEYALCNAKPLNVTIT----------
>UniRef100_A0A7R8WBN4 Hypothetical protein n=1 Tax=Cyprideis torosa TaxID=163714 RepID=A0A7R8WBN4_9CRUS
--ICQGVDIYNDRDYLE-ARNCSVVEGRLVIFPSIKLTSFsnKDLEFPFLEDIHDYLTL---YGAHDFKFRFPKLVIIRGKRPKHNYALLISKLVNTQ-VFMPSL-QIVRVGIGIHDNRNLCPAKMIDWNAIVSSGET-WVYKNTELSSC----PTC---NSSCP---RDPEGNLLCWDGSTCQKilQCPGNCPETaAGCIGKECCDPECIGGCVNN-STRGCLACKNYRHNGDCLKSCPDGLVPYNH-RCiVTREECLDVRPTLPRiaQDELiplTKFFDHSCTRdVCPVGYDTrcsPDKSNRTCQPCPgGRCNTICPGSN-EDAVYSVESAMKFGGrCVIIDGSLKIHIRYDVVVEAMME-HMKSIEVITGFLKIYGSFPLTSLDFLPNLKEIRGLERDRFNRTLWIQDNRNLMRLWDWEDrakRNITgIkINGTIFFHDNHRLCFSEIRKLAEQANLPSEVndlQVMGIPMYSNGDLGNCYDEELIISPE----------
>UniRef100_A0A0R3WNW8 Receptor protein-tyrosine kinase n=1 Tax=Hydatigena taeniaeformis TaxID=6205 RepID=A0A0R3WNW8_HYDTA
-------------QSLDPLINCTEISGNLVIIGL---SNtqcgPNGLSLPRLFQIFGSLTIEHSSCKGDLSYFLPNLIAIHGILPSPTQLLVdgkvaispsplLIHHTALSGIGLRCLRVLGKHGVLLIDNPQMCYTDTVGWHLLTPSVPPSkplTFNssmtsrsggsvlGQ--DllrkeglfDLCANACP------ANCEWVTMNNLPRSLCWSQDHCQRVCNAKCRDasLSCSMqnTSECCHPNCLGGCTGPTAG-DCLICRNFHYNNMCLSSCPDGLFELYGRYCVTRDACLSKPVPEDLfpcilrqaglHSTGFSIQGRTCVPVCDPGFRRSPS--GECCPCDADCEDVKRDCG-DIVIYQQADLASVKDCLSA-RSVLISIRTGqDDLSTSLAEAFSSLRVIYRSLRVIRSDALLSLSFLHHLKKIHGTE-PivkDGlvtsveppHSSItalEITWNGNLEDLWFLPPgsPKLEILSGSVEFSANNRLCPDKIQNFlnERVvLvtERELTPSELDLINTSNGEYALCN-------------------
>UniRef100_A0A2D4G0E4 Receptor protein-tyrosine kinase (Fragment) n=1 Tax=Micrurus corallinus TaxID=54390 RepID=A0A2D4G0E4_MICCO
-----------RYQTLYKmYNNCEIVMGNLEIVLIG---QNQDLSFLQtIREVTGYVLIA----MNVFTYLpLQNLRMIRGTQYYEDkYALYVVLNyeknvtHALHQMGFNQLTEILSGDVYIGKNKQLCHVNTIDWEDIIRDPKFHAVVHNNGEtcTLCHENCNG-------------------RCWGPgpEDCQKltktICAPQCNGRcFGPNPNECCHDECAGGCTGPLKT-KCFACRHFNDSGACETLCPQPmiynrlTFQLEPnpdAKYQYGGVCVKNC------PHNFVVDRTSCVRTCPNDKMEvEKNGQKMCQLCEGLCPKACEGTGIgskYQTVDSS-NIHRFINCTKILGNLDFLITGLegdpwHNInalDPEKLNVFRTVREITGYLNIQSWPKhMQNFSIFSNLVTIGGRSLYnRG-FSLLIMKNMNVTSLDFRSLQ--EISAGQVYITENRQLCYCNTVNWARLSRQR-SD--LNI--KSNKSPRKCIQ------------------
>UniRef100_A0A3P9IQ48 Receptor protein-tyrosine kinase n=1 Tax=Oryzias latipes TaxID=8090 RepID=A0A3P9IQ48_ORYLA
-----------QYNQMKSmYTNCNIVMGNLEITMME---HNRDYSFLQsIKEVTGYVLFA----VNQFSRLpLDQLRVIRGNTLYEDqYALAVMLNyqkngqHGLQELGLTQLTEILRGGVKIIQNKFLSYAPQVNWQDIVKNGSAHIMIEENGPiseskiQPCHESCKDV------------------PCWGPgsDKCQIlthtVCAPQCNSRcFGTNPNECCHTECAGGCRGPLDT-DCFACKNFNNLGSCVPQCPQAliynkhAFRMEPnpdAKYQYGSFCVSEC------PANFLVDGSSCVSSCPSDKKEvEKDGVKRCDPCGGLCPK---GKQ-------------------------------deyNGIpplNPEKLKIFKTVEEITDYLSIQSWPDsLSNLSVFSNLRVIQGRTLYKG-YSLMVMKIKSLSSLGFRSLQ--KVNDGVVYITGNKKLCYQDTVNWTRITLMF-KLarTFLGV--SVVSPKQTLTK------------------
>UniRef100_A0A3Q2QFV4 Receptor protein-tyrosine kinase n=1 Tax=Fundulus heteroclitus TaxID=8078 RepID=A0A3Q2QFV4_FUNHE
-----------QYNLMKErYNNCNIVMGNIEVNMME---HTRDLSFLQsIKEVTGYVLIA----VNQFSRLpLDNLRLIRGTTLYEDrYALAVMLNyqkygqHGLQELGLTTLTDIY-CKIHQIPSHFSPRTEEKFPINNRSSPhlLSPTLIFKTPSiddkilfpEPCNEACQDV------------------PCWGPesNSCQTltktICAPQCNSRcFGRNPNECCHIECAGGCKGSLDT-DCFACKNFNNSGSCVPQCPQTliynehTFKMERnpnAKYQYGSICVAHC------PKHFVVDDSSCVSNCPADKTEvKRNGVKRCEPCKGLCPK---GNQ----------------CFTIKNL--------deyNRIpalDPEKLKVFNTVEEITDFLGIQSWPEsLSDLSVFSNLRTIQGRTLYK----LNVHSLPHLLFQGLR------------FTHNEDQVS---DLPWVALPEED-K-------------------------------------
>UniRef100_A0A668A6I7 Receptor protein-tyrosine kinase n=1 Tax=Myripristis murdjan TaxID=586833 RepID=A0A668A6I7_9TELE
-----------HYKMMQQiYNGCEIVMGNLEISQME---HSRNLSFLQsIREVTGYILIG----LNQFTRLpLPNLRVIRGTTLYKGhYALAVVLNyqrdgqYGLRELGLTHLTEILEGGVSIFENKFLSYAPQVNWQDIVRDPAAKVVISDNGP----------------------------QSDQHglEFVTLllslsvtktVCAPQCNGRcFGRSPSECCHIECAGGCNGPLDT-DCFACKNFNNSGSCVPQCPQTliynmhTFKLELnpnAKYQYGSICVAQC------PTNFVVDGSSCVSSCPSGKKEvEESGMKKCKPCEGLCPKDCSGTG-gkkGQTVDAN-NIDSFINCTTIQGSLHFLVTGIkgdsyKKVpalDPEKLKIFRTVREITGtsvyFLSIQSWPEsMSDLSVFSNLQTIQGRKLYRG-YSLLVMRIPSLTSLGLRSLR--IINEGSVYISENKKLCYHDTINWTRIFNSR-SRpqrrqKHIEI--KNNRPQGQCGE------------------
>UniRef100_A0A669EWL3 Receptor protein-tyrosine kinase n=1 Tax=Oreochromis niloticus TaxID=8128 RepID=A0A669EWL3_ORENI
-----------QYNLMKTrYNNCDIVMGNLEITMMD---HTRDFSFLEsIKEVTGYILFA----VNEFSRLpLDHLRIIRGSTLYEDqYALAVMVNyqrdgeHGLQELGLTHLTEIFRGGVKIIQNKYLSYAPQVNWLDILFILHLLLHIVNNIR---NFKVKSL-----------------ICIYGTvlVSRQVftsldsltvtktVCAPQCSGRcFGRNPSECCHVECAGGCTGPKDT-DCFACRNFNNSGSCVPQCPQTviynklTYRMEPnpnAKYQYGSICVTQC------PKNFVVDGSSCVSNCPSNKMEvEKNGVKTCEPCKGLCPKVCHGTSwTdsnRETVDAR-NIESFINCTKIQGSLNFLVTGIegdpfNDVpplDPEKLKIFNTVEEITDFLNIQSWPAsMSDLSVFSNLQTIRGRKRYKS-YALLVVKINSLTSLGLRSLQ--NINNGAVYIKGNKNLCYHDTVNWTRLLGSR-PQkPLINI--KLLRCNMYAGC------------------
>UniRef100_F7BLR7 Receptor protein-tyrosine kinase n=1 Tax=Ornithorhynchus anatinus TaxID=9258 RepID=F7BLR7_ORNAN
-----------QYQTLHKmYNQCEVVMGNLEIVLTG---HSPDLSFLQwIREVTGYVLVA----MNEFSELpLPNLRVVRGAQLYEGkFALFVLLNyntnssHALRQLRLTQLTEILAGGVYIERNEKLCHMDTIDWKDIVRDPRAEIVVKSNGQscPPCHEKCGG-------------------KCWGPgpENCQTltktICAPQCNGHcFGPNPNECCHDECAGGCAGPRNS-DCFACRHFNDSGACVNRCPLPliynqlMFQLEPnpnIKFQFGGVCVASC------PREGKLTPgvpPPCL--SHPARRQfPPGPLSPPPPTAALPPRaACEGTGSgsrFQTVDSS-NIDRFVNCTKILGNLDFLVTGLdpwHNIsalDPEKLNVFRTVREITGYLNIQSWPPhMHNFSVFSNLTTIGGRSLYnRG-FSLLIMKNANVTSLGLRSLR--EISAGSVYISSNQRLCYYHSLNWPRLLHGD-RTQQLDI--KKNRPKKECEA------------------
>UniRef100_UPI000FFD5E66 receptor tyrosine-protein kinase erbB-3-like n=1 Tax=Vombatus ursinus TaxID=29139 RepID=UPI000FFD5E66
-----------QYKTLNEhSGWCEVVMGNLEIVLTD---HNSDLSFLRwIREVTGYVLIT----MNEFSTLpLPNLHLVRGAQVHDGkFTIFVVLNyntnsnHALRQLHLNQLTEILAGGVYIERNDKLCHMGTIDWRDIIRDQQDEIVVKNNGKncALCHESCGG-------------------KCWGPgpGDCQTltktICAPQCNSHcFGPNPNQCCHDECAGGCGGPRET-DCFACRHFNDSGACVSLCPLPlvynklTFQLEPnphTKYQYGGVCVASC------PHNFVIDHTSCVRACPGDKMEvEKNGMKMCEPCGGLCPKACEGTGSgsrFQTVDSS-NIDGFVNCTKILGNLDFLITGLkgdpwHNIpalDPEKLNVFQTVREITGYLNIQSWPPhMHNFSVFSNLTTIGGRSLYnRG-FSLLIMKNVNVTSLGLQSLK--EVSAGRIYISANKQLCYHHSLNWTRLLRGP-KEGRLDI--KHNRPKKDCVA------------------
>UniRef100_UPI001643FA79 receptor tyrosine-protein kinase erbB-4-like n=1 Tax=Neolamprologus brichardi TaxID=32507 RepID=UPI001643FA79
-----------QYRTLKKlYENCEVVMGNLEITSID---RNRNLSFLKsIKEVTGYVLVA----LNQFDYLpLENLRIIRGTKLYEGrYALAIFLNyrrdglYGLRQLGLRNLTEILNGGVYVDQNKFLCHADTIHWRDIIKNPQAELLVVPSNNsnngcRRCHRSCNG-------------------RCWGHqeDQCQTltktVCAEQCDGRcFGPYVSDCCHRECAGGCSGPKDT-DCFACTNFNDSGACVTQCPQPfvynptSFQLEHnprAKYTYGAFCVKKC------PHNFVVDHSSCVRACPSNKMEvEENRIKMCIPCTDICPKVCDGIGtgSlqsAQTVDAS-NIDKFVNCTKINGNLIFLITGIkgdmyHGIgplDPERLNVFRTVKEITGYLNIQSWPEnMTDLSVFSSLATIGGRALYSGSgISLLILKQRWISSLQFQSLS--EISAGNVYIFNNSRLCFYNTINWTSLFRTP-SQ-KVLV--RNNQDPKECMQ------------------
>UniRef100_A0A6I8QFE8 Receptor protein-tyrosine kinase n=1 Tax=Xenopus tropicalis TaxID=8364 RepID=A0A6I8QFE8_XENTR
----------YQLFTLKnMYSNCQIVMGNLEIVLIDNKGD---LSFLtSIREVTGYVLIavniFTYLP-------LENLRVIRGAHLYDKkYALYMSLNnqingsLGIEKLGFHKLTEILAGGVHITKNDHLCFTDTINWKDIVqDSKAAIEIESNSKACkPCDQACD-------------------GNCWGPekTDCQTltktVCAEQCNGRcFGKNPTECCHDECAGGCTDSSNL-KCFVCRHFNDSEACVPHCPQPliynklTFQLEPnpdAKYQYGGSCVKSC------PRNFVVDQSSCVRACPSNKMEVEKNgVKMCEPCSGLCPKACEGTLhGstYQTVDSSN-IDKFINCTKILGNLDFLTIGidGdlwRNITALdpkKLSVFKTVKEITGYLNIQSWpKSLTDFSVFSSLSTIGGRTLHTRGFSLLVMKNSNVTSLGFRSLQ--EISAGKVYIAENQNLCYCDTVNWTSLFPTY-PRQSTEI--KGNRKKNKCV-------------------
>UniRef100_A0A6J2UYD8 Receptor protein-tyrosine kinase n=1 Tax=Chanos chanos TaxID=29144 RepID=A0A6J2UYD8_CHACN
----------QHYRNLKeRYNGCEIILGNLEITHMEDHLD---FSFLnTIREVTGYILIamnqFRRLP-------LERLRVIRGKTLYEKeWALSVFLNfegsNGLEELGFTNLTEILEGGVQIVNNKHLKYAPSINWHDIVhNSSSQIQIQDDGEKGQCHPSCG-------------------KHCWGPseNQCQTltktVCAPQCNGRcFGTSPRECCDMECAGGCTGPLDT-DCFACRHVNESRACVSRCPQPhiynrhTFQLEPnpnAMYQYGSYCVKEC------PAHFVVDGSACVSNCPPGKMEVEKNgIKQCEPCAGLCQKVCEGTGSshRQTVDSSN-IDTFINCTTIQGSLHFLVMGikGdvyNNISALdpeKLKVFSTVREITDILSIQSWpEELSDLSVFSNLTTIRGRSLHntKRPFSLLVMKVPSLKSLGLRSLR--EISDGSVYISNNTNLCYHHTIKWRQLFIGNrpnRRNSHNDV--KFNKPLSQCV-------------------
>UniRef100_A0A6P6MN20 Receptor protein-tyrosine kinase n=1 Tax=Carassius auratus TaxID=7957 RepID=A0A6P6MN20_CARAU
----------QHYNNLKeRYTGCEIVMGNLEITHMESDLD---FSFLgSIREVTGYILIavnqFSRLP-------LDQLRVIRGISLYEKeWALSVFTNfesnSGLEELGLSNLTEILEGGVQIVQNRNLSYAPWINWRDIVrHSDAPIQIQSNGRRGSCDSACG-------------------DFCWGPrkDQCQKltktVCAPQCHSHcFGTNPNECCHTECAGGCIGPRDT-DCFACLHVNHSGACVPHCPWPlvynrqTFQLEPnseAMYQYGSICVPKC------PGHFIVDGSACVSSCPPGKREIDKNgIKQCETCNGLCPKVCEGTGAshRQTVDSSN-IDSFINCTKIQGSLHFLILGikGdvyHNIPPLepeKLKVFNTVSEITGTLDIQSWpDELSDLSVFSSLTTIQGRSLLnrKRPFSLLVMKIPSLTSLGLHSLR--EISDGCVYITQNKNLCYHYTINWTQIITSN---CDNDI--KENKPQIKCE-------------------
>UniRef100_A0A6P7XHD0 Receptor protein-tyrosine kinase n=1 Tax=Microcaecilia unicolor TaxID=1415580 RepID=A0A6P7XHD0_9AMPH
----------HQYETLVkMYTQCEIVMGNLEIVMIDQNQN---FTFLeSIREVTGYVLIamnaFAYLP-------LKNLQVIRGMQLYDKnYSLYIVFNyqangtWALRQLGFNNLTEILAGGVRIVKNEGLCYMDTIEWRDIVrDTKADIVLENNKACGLCHENCN-------------------GKCWGPgeGDCQKltkiICAEQCNGRcFGTNPNECCHEECAGGCWGPREN-NCFACRHFNDSGACVPLCPRPliynslTFQLEPnpdTKYQYGGFCVSSC------PHNFVVVQSSCVRTCPNENTEVEKHgVKMCEPCSGVCPKVCEGTGtGskYQMVDSSN-IDRFINCTKILGNLDFLISGfeGdpfYNIPALdpeKLNVFRTVREITGYLNIQSWpKHMDNFSIFSNLTIIEGRSLYNRGFSLLIMKNNNVSSLGFRSLR--AISAGKVYITENQQLCYYHTINWTSLFRT-RKQ-GTDI--KNNRPKKACL-------------------
>UniRef100_A0A6P8F8U3 Receptor protein-tyrosine kinase n=1 Tax=Clupea harengus TaxID=7950 RepID=A0A6P8F8U3_CLUHA
----------LHYTTMRdRYMGCEIVMGNLEIVHMENHRN---FSFLwSIREVTGYILIaanqFKRLP-------LDRLRVIRGNTLYEKkFALSVFLNfdghFGLEDLGLIHLTEILEGGVHIVNNRFVRYAPWVVWKDIVrDPKAPLDIKQNGERGQCDAACQ-------------------DHCWGPseEQCQTltktVCAPQCNGHcFGPSPRECCDGECAGGCSGALNT-DCFACHHFNDSGACVPHCPQKliynqhTFQLELnpnVKYQYGSICVPQC------PSNFVVDGSSCVSSCPPDKMEaVTLGgLKECEACGGLCPKgAYSSTHThtHTHTHSHN-IYLSIYLTLFXCVSSTSFLLisRddyNNIPPLdpeKLKVFSTVREITNTLNIQSWpESLSDLSAFSSLTTIQGRSLHsvRKPFSLLVMKVNTLTSLGLHSLR--EISDGSVYIKENANLCYHHTVNWTRLFTGVrlaRRVKANDI--KSNQPESNCT-------------------
>UniRef100_A0A6P8FC86 Receptor protein-tyrosine kinase n=1 Tax=Clupea harengus TaxID=7950 RepID=A0A6P8FC86_CLUHA
----------EQYKRLKeMYTGCEIVMGNLEITHMEHTRN---LSFFqSIREVTGYVLIalnqLNRLP-------LDHLRVIRGTSLYESkYALALLVNyqkdgvYGLKELGLTHLTEILNGGVQIIQNQFLSYAPEVNWQDIVsGAE--VTIKENGPQMPCHQSCE-------------------GPCWGPgnDSCQIltktVCAPQCNGRcFSPSPSACCHMECAGGCSGPLDT-DCFACRNFNNSGSCVSQCPQAfiynkeKYKMEAnpnAKYQYGSICVSQC------PTNFLVDGSSCVSRCPPDKTEVEKEgMKRCEPCEGLCPKACMGTGgSeaRQTVDAQN-IDSFINCTKIQGSLHFLVTGieGdpyKKIPPLdpnKLKVFSTVREITDILSVQSWpKEMHDLSVFSNLETIQGRTLF-RGYALLVMKIPSLTSLGLRSLR--QINDGSVYITGNKQLCFYDTIIWSRLFSGHrsqirKRQKNLDI--KENRPEEQCA-------------------
>UniRef100_Q4RW26 Receptor protein-tyrosine kinase (Fragment) n=1 Tax=Tetraodon nigroviridis TaxID=99883 RepID=Q4RW26_TETNG
----------NQYNLTKdRYNGCEIIMGNLEITQIESDWD---FSFLkTIREVTGYVLIamnhFQEIP-------LEQLRVIRGNSLYERrFALSVFLNypkdgsSGMNRLSLMNLTEILDGGVQIINNKYLRYGPWVYWQDIIrNNDAPIEIQFNGARGGCHKSCG-------------------DYCWGPdkDQCQIcerpvlpsqfpsfsqhgsitmtktVCAPQCNDRcFGTSPRDCCHVECAAGCKGPLDT-DCFACRHFNDSGACVPQCPLTliynkqTFQMETnpnAKYQYGSICVSQC------PTHFVVDGRSCVSVCPPGKTEVERGgQRQCELCSGLCPKVCEGTGAehRQTVDSSN-IDSFVNCTKIQGSLHFLVTGilGdefKNVPPLdakKLEVFRTVREITDILNIQSWpRQLNDLSVFSSLTTIQGRSLHkyvsrvrsvtprvpshanapvcapSRRFSLMVMRIPTLTSLGLRSLR--EISDGSVYISQNANLCYHHTVNWTQLFRG-GRDRANSL--SSNRPLTDCV-------------------
>UniRef100_UPI000BBDFF94 receptor tyrosine-protein kinase erbB-3 isoform X2 n=1 Tax=Astyanax mexicanus TaxID=7994 RepID=UPI000BBDFF94
----------VQYQRMKeMYTNCQIVMGNLEITHMEHYRN---FSFLqSIREVTGYVLIainqFKYLP-------LENMRVIRGTSLYEDrFALAILVNyqkegvHGLQELGLTHLTEILEGGVQIIQNRFLSYAPKINWLDIVkDNGAEVILNDNGPDKPCHESCN-------------------GPCWGPnkDDCQTltktVCAPQCNGRcFGRNPSECCHMECSGGCTGTLDT-NCFACRNFNDSGSCVPQCPQGliynkvTFRLEPnpnAKYQYGSVCVAQC------PTNFVVDGSSCVSSCPFGKTEVDKKgVKRCEPCGGVCPKVCAGTGApnRQTVDSKN-IDSFINCTKIQGSLHFLITGisGdpyNNISALdpkKLSIFNTVREITDFLSIQSWpEEMKDLSVFSNLTTIQGRSLYkgvtsKRGYALLVMRIPTLKSLGLQSLK--KISDGGIYITGNSQLCYHHTVNWTRLFGtGARAQRQQKsldI--KENHLRDECI-------------------
>UniRef100_UPI0010A56DB3 receptor tyrosine-protein kinase erbB-3-like isoform X1 n=1 Tax=Denticeps clupeoides TaxID=299321 RepID=UPI0010A56DB3
----------VHYSNLReRYTGCEIVMGNLEIVHMNNDCD---FSFLrSIREVTGYILIatnqFSRLP-------LERLRVIRGNTLYEQFALSVFLNfegtHGLRDLGLVHLTGILKGGVQILNNRHLSHASNINWNDIVkNQNAPIVVKNNGEKGECHSACG-------------------KHCWGPreDQCQTltktVCAPQCNGHcFGPSPQECCDEECAGGCTGPLNT-NCFACHHFNDSGACVKHCPQKliynpqTFQLEPnpnVKYQYGSICVQQC------PAHFVIDDSSCVSNCPPNKMEVETGgMKECKLCRGLCPKVCQGTGAadRQTVDSSN-IDSFVNCTKIQGSLHFLVMGikGddyHKIPPLdpeKLKVFRTVKEITDILSIQSWpESLKDLSVFSNLTTIQGRSLHnpRRRFSLLVMKVPTITSLGLRSLS--EISDGSVYIADNMDLCYQHTINWTRIFSGSdlaRRLKANDI--KKNQGLEKCI-------------------
>UniRef100_UPI0011B7DC1C receptor tyrosine-protein kinase erbB-3-like isoform X1 n=2 Tax=Gadus morhua TaxID=8049 RepID=UPI0011B7DC1C
----------KQYNMFKdRYEGCRIIMGNLEIIQMDTNRN---FSFLkTIREVTGYVLIamnlVDYIP-------LDQLRVIRGNTLYDKrFALSVFFNypkdgsTGLTHLGLTHLTEILAGGVQIINNKYLRYGPGVSWQDIVtDSSATIVVDMNGERGPCHPSCG-------------------PFCWGPgsDQCQIltktVCAPQCNGRcFGRSPRDCCHEECAVGCTGPSDV-NCLACRHFNDSGACVPQCPLAliynkkTFQMENnrnTKYQYGSICVSQC------PTHFVVDDSSCVSGCPPDKTEVEREgHRQCEACSGLCPKACEGTGAehRQTVDSSN-IDSFINCTKIQGSLHFLITGflGddyKNIPPLdakKLEVFRTVREITDVLNIQYWpKELNDLSVFSSLTTIQGRSLHnvKRSFSLGVMHIPTLTSLGLRSLR--EINDGSVFISQNANLCYHHTVNWTHLLHG-RNNRPNEI--KLNKPLEQCV-------------------
>UniRef100_UPI0011C1B5A6 receptor tyrosine-protein kinase erbB-3-like isoform X3 n=1 Tax=Sparus aurata TaxID=8175 RepID=UPI0011C1B5A6
-----------------------------------------------------------------------------------------------------------------------MSCPLPPARKAEdDQAKMRKEDETGERD--EEVEG-------------------TETGGEerEQEK-epVRYMWSQVQeMQAHYQPMTQLHTKARVTTLMKK-K--ACRHFNDSGACVPQCPQTliynkqTFQMETnpnAKYQYGSICVSQC------PTHFVVDGSSCVSVCPPDKMEVEREgQK-CELCSGLCPKVCEGTGAehRQTVDSSN-IDSFINCTKIQGSLHFLVTGilGddfKNIPPLdakKLEVFRTVREITDILNIQSWpKELNDLSVFSSLATIQGRSLF-KRFSLMVMRIPTLTSLGLRSLR--EISDGSVYISQNAKLCYHHTVNWSQLFRG-RRVRVNNL--NNNRPLAECV-------------------
>UniRef100_UPI0014021E98 receptor tyrosine-protein kinase erbB-3 isoform X1 n=1 Tax=Amblyraja radiata TaxID=386614 RepID=UPI0014021E98
----------QQYQQLLkMYTDCEIVMGNLEITNIFANRN---LTFLkSIREVTGYLLValnqFEYLP-------LENLRIIRGTTLYDGkYALSLILNyrkdgvHGLKQLGFKHLTEILVGGVYLESNKFLCHTESIDWADILqNPNERMDFNETKDAAkgcsQCHASCK-------------------GHCWGPgeADCQNltksVCAPQCNGRcFGQhNPSKCCHGECAGGCSGPKDT-NCFACKWFNDSNACVPVCPQPliynkqSYQLERnpdTKYMYGAFCVKSC------PANFIVDQSSCVRACPSDKMEVEKNgVKMCEPCDGLCPKACkgtgTGTGaGnrYQTVDSNN-IDQFINCTKITGNLDFLITGleGdpyHKIARLdpeKLKIFQTVQEITGYLNIQSWpESLKNLSVFSNLTTIGGRTLYIRGLSLMIMKLPHVTSLGFQSLM--EIGAGRVYVAFNKQLCYYNTLNWTVLYR--RKTPAPSpiI--KENKQGRLCR-------------------
>UniRef100_UPI00146D8967 receptor tyrosine-protein kinase erbB-3 n=1 Tax=Melopsittacus undulatus TaxID=13146 RepID=UPI00146D8967
----------HQYQTLHkMYNNCEVVLGNLEIVLIDHTQD---LSFLqTIREVTGYILIamnvFSALP-------LRNLRVIRGTQFYEEqFALFVLLNynpnstHALQQLGLNQLTEILAGGVYIEKNAQLCHVDTVQWEDILrDPQHRSIVGDNGKACpPCHESCG-------------------GHCWGPgpGDCQKltktICAPQCNGRcFGRAPNECCHEECAGGCTGPLQT-HCFACRHFNDSGSCVPLCPQPliynklTFQLEPnpdTKYQYGGICVRSC------PHNFVVDQSSCVRACPNDKMEVEKNgLKMCEPCSGLCPKACEGTGaGsrYQTVDSSN-IDTFINCTKILGNLDFLITGleGdpwRNISALdpeKLNVFRTVREITGYLNIQSWpKHMNNFSIFSNLVTIGGRSLYNRGFSLLIMKNENVTSLGLRSLR--EVSAGRVYITENRRLCYLHTVQWAALSR---RRADLDI--RNNKPRSKCQ-------------------
>UniRef100_UPI001477002E receptor tyrosine-protein kinase erbB-3b isoform X1 n=1 Tax=Esox lucius TaxID=8010 RepID=UPI001477002E
-----------QYDIVKnLYTGCEIVMGNLEITFIENYED---FSFLrTIREVTGYVLIagnhFTQLP-------LEQLRVIRGNSLYEGrFALYVILNfpkggsNGLKYLGLTHLTEILEGGVLISNNTSLSYGPYVNWEDIVrDKNrtkVPIEIKDNKERGPCQPSCN-------------------DLCWGPdkEHCQIltkmVCAPQCTGRcFGTSPRDCCHVECAGGCNGPTNM-DCFACVHVNDSGSCVLQCPHTriynrhTFQMETnpnAKYQYGSICVSHC------PVNYLVDDGSCVSVCSQGKKEVERVgWKQCEPCGGLCPKACKGTEPn-KWVDSEN-IDSFINCTKIQGHLHFLRIGidGddyKKIPKLdpkKLEFFRSVQEITGILSVEAWvKDLPDLSVFSNLTTIRGRSLQnsKRPLSLIVIG-TSITSLGLRSLR--EISDGNVFVSNNANLCYVKKMDWTPLFKG-RSAVLTDI--KNNRNETECV-------------------
>UniRef100_UPI0015FCA24A receptor tyrosine-protein kinase erbB-3-like n=1 Tax=Oncorhynchus keta TaxID=8018 RepID=UPI0015FCA24A
----------NQYNLIKdRYTGCEIIMGNLEITQIEADWD---FSFLgTIREVTGYILIamnhFRRLP-------LEQLRVIRGNSLYDRgFALSVFLNypkqgsNGLQHLGLTHLTEILEGGVQIVHNRFLRYGPSVNWDDIVrDRDranAPIDIQLNGERGPCHPSCG-------------------ENCWGPdeVHCQIckliSACSAFEFcdsflyMcLCVCVRTHVYARVCLCVRVCLPP-YSQACGHFNDSRSCVPQCPQTliynkqTFQMETnpnAKYQYGSICVSHC------PTHFVVDGSSCVSGCPPDKKEVERTgQRQCELCGGLCPKACEGTGPehRQTVDSSN-IDSFINCTKIQGSLHFLVTGilGddyKNIPPLdpkKLEVFRSVQEITDILAIQSWpKELSDLSVFSNLTTIQGRSLHnaKRRFSLMVMHVPSITALGLRSLR--EISDGNVYLSNNANLCYHHTVNWTRLFTG-HATRLNDI--KDNRPLRECV-------------------
>UniRef100_UPI001864E0E7 receptor tyrosine-protein kinase erbB-3-like n=1 Tax=Megalops cyprinoides TaxID=118141 RepID=UPI001864E0E7
----------VQYKIMQdMYTGCEIVMGNLEITHMEERRD---FSFLqSIREVTGYILIainqFSRLP-------LEQLRVIRGNTLYDQhFALFILYNyqkdgnAGLRELGLTHLTEILHGGVQILGNRFLSYAPQVNWADIVrNSSAPIQITDNGERKECHAACR-------------------GHCWGPleQHCQIltktVCAPQCDGRcFGTAPNECCHVECAGGCTGPQDT-DCFACSHFNDSGACVRQCPQPfiynkqTFQMEPnpsAKYQYGSICVSQC------PTHFVVDGSSCVSGCPSDKMEVEKNgLKQCEPCGGLCPKACVGTGTpdRQTVDSRN-IDSFINCTKIQGSLHFLITGimGddyHNISALdpeKLNVFRTVREITDILSIQSWpKQLTDLSVFSNLTTIQGRTLYtgpssKRGYSLLVMKLPSLTSLGLRSLR--EISDGSVYISGNKKLCYHHTVNWTQLFTGAHTHRRQDtrdI--KNNRQLKDCV-------------------
>UniRef100_UPI001955C834 receptor tyrosine-protein kinase erbB-3b isoform X1 n=1 Tax=Pimephales promelas TaxID=90988 RepID=UPI001955C834
----------QHYNNLKeRYTGCEIVMGNLEITQMENDLD---FSFLrSIREVTGYILIamnqFSRLP-------LDQLRVIRGNSLYEKeWALSVFHNfeshSGLEDLGLTNLTEILEGGVQIVHNRNLSHAPWINWKDIVrDSDARIQIQNNGEKGSCDSACG-------------------EFCWGPhkDQCQKltktVCAPQCHGHcFGTNPNECCHTECAGGCTGPKDT-DCFACRRVNHSGSCVPHCPWPlvynrqTFQLEPnseAMYQFGSICVPKC------PAHFVVDGSACVSSCPPGKTEKEKNgIKQCELCIGLCPKVCEGTGAnhRQTVDSSN-IDSFINCTKIQGSLHFLILGikGdvyHNIPPLepdKLKVFNTVREITGILNIQSWpDELSDLSVFSSLTTIQGRSLHnpKRPFSLLVMKIPSLTSLGLYSLR--EISDGSVYITQNINLCYHHTVDWSQIFTGNrrqRRRNNNDI--KDNKPQTQCE-------------------
>UniRef100_UPI001AAD62D4 receptor tyrosine-protein kinase erbB-3 n=1 Tax=Rana temporaria TaxID=8407 RepID=UPI001AAD62D4
----------YQHLTLKnMYNNCHIVMGNLEIVLVENNKD---LSFLkSIREVTGYVLIalniFQYLP-------LDNLRVIRGQSLYEDkYSLYMTLNnqvngtQGLQMLGFHQLTEILAGGIHIINNEQLCYTDTIDWKDIIrDPKAQVLIEDNAINCnACHPACN-------------------GKCWSGeeGDCQKltknICAQQCNGRcYGRAPTECCHDECAGGCTGSLNT-QCFSCRNFNDNGTCVPQCSQ-liynpvTGQMEHspdAKFQYGGSCVKNC------PHNFVVDQNSCVRACPSNKMEVTKIgVKMCEPCSGLCPKACEGTGpGskYQTVDSSN-IDKFVNCTKILGNLDFLTIGldGdvwMNISALdpnKLNVFRTVQEITGYLNIQSWpKHMNDFSVFSSLTTIGGRTLYNRGVSLLIMKNSNVTSLGLRSLR--DISAGKVYITENENLCYYHSIKWPRLFSN--RRQNTDM--KNNKAAATCI-------------------
>UniRef100_A0A401T7V7 Receptor protein-tyrosine kinase (Fragment) n=1 Tax=Chiloscyllium punctatum TaxID=137246 RepID=A0A401T7V7_CHIPU
---------ENHYYTLRKqYENCREVQGNLEITYLTGN---LNLSFLQnIQEVQGYVLIAHNAV-DYI--PLENLRIIRGSQLYEgQFALAVLSNfnstgAGLRELRMKSLTEILVGNIRISDNPWLCYQETIQWDDIQDKNnMYPFVGsvdFNRTVecVNCS-YCESG------------------SCWGSgpEYCQIltrkicapECLSRCKG---RDPTDCCHSQCAAGCTGPKDT-DCLACHYFSNGGTCRGDCPPlyiyasHKYRLErnpdgkyifGASCVK--KCP---------HNYLATNVGSCTLNCPNNTREvNRGGEQKCEGCSPPCPKVCNGLGVnsWKGVPAVNSNniDSFTGCTKIFGSLIFLnktFYGDptTKTPpldpRKLQVFAP-LTEITGYLYIEDWPQnFTDLNVFENLAVIRGRLLYRGAYALLV---QNLQIQSLGLRSLKEISNGLVFIHQNLNLCYVNSIPWNQLFKEE--HQEALI--TANKPQDTCKAE-----------------
>UniRef100_A0A6P7Z8G9 Receptor protein-tyrosine kinase n=1 Tax=Microcaecilia unicolor TaxID=1415580 RepID=A0A6P7Z8G9_9AMPH
---------DEHFNGLQKmYNNCEIVLGNLEITNVPHQ---YDLSFLKsIQEVTGYVLIATNSL-RTI--SLENLRIIRGNTLYGdRMSLAVFSNedretkLGLEELNLRSLTEILTGNIRVGWNPKLCYLNTIQWEDIIGKPiTANQTLvdEFSPVdcPKCADSCNSS-------------------CWGPgpENCQTltkvicaqQCSGRCKG---RVPNDCCHKECASGCTGPRDS-DCLACLKFQDDGTCKDTCPTlplynsSTYQMEenpggkysfGATCVK--KCP---------HNYVVTDHGSCIDSCPAEFHEvDENGVQKCKKCDGPCEKACSGIGTghLKGVLALNNSniDTFRSCTKINGDVIILavtIKGDpyTNTApldpSKLNIFKT-VKEITGYLMIQAWPAnMSDLSPFENVEIIRGRTKAFGQYSVVA---ANIDITALGMRSLKEVNDGDILLKNNPNLCYIESLNWTHLLKLQ--SQQRKF--EGNMPTANCTSE-----------------
>UniRef100_D1LXH4 Receptor protein-tyrosine kinase n=1 Tax=Saccoglossus kowalevskii TaxID=10224 RepID=D1LXH4_SACKO
---------AERYRRLTSlYgKQCTHINGNLEIVGLEDPG--VDLTFLEsIQEVSGYVLIALNYV-PTM--PLKSLRVIRGNSDWNtN-ALAVVLNydpitegLGLKELQFYNLLEISgTHNVNISSNRDLCYVDTIIWDDIIDPStQKAVIRGVSNGkcKNCASDCDGH-------------------CWGSKNCQEltktichaKCKYRCKS---SRKRDCCHSSCSAGCTGPSSQ-DCMACREFEHEGKCVEYCPPtyvydpQ-----fQGSCLD--ACP----------AHLVENDRHCVQTCPDGKITv----KGKCHDCEGVCPKVCPGIGNpeFGAFEYVDERniHAFQNCTIIEGNVIILpstFNGDpfLGVVgissQALEVFSS-VQEITGHLALLHSSPeMKDFSVFGNLQIIRGQDLYNGVTALTV---LETQVHSLGFSSLHNVNSGGIYVKENPNLCYVSKKLLSSLVLDE--NTQTIY--LGNnKARGDCRDE-----------------
>UniRef100_UPI000D6A2DA4 receptor tyrosine-protein kinase erbB-2 isoform X1 n=2 Tax=Python bivittatus TaxID=176946 RepID=UPI000D6A2DA4
---------ENHPDTLRWlYENCQVVQGNLEITYLPAD---VDTSFLKdIREVQGYVLIAKNHV-RRL--HLNSLLIIRGTQLYEeKYALAVLDNadpsgdVGLQELGMLKLTEILKGSIIIDRNPQLCFQETIHWEAIFHKYnWQNYTEisSHRRRncLDCSQICPHNN-----------------HCWGEakGSCQIltsticasSCP-RCKG---GRPTDCCHEQCAAGCTGPKHS-DCLACLHFNHSGICELHCPPlmnynpDTFEIMhnpngrytfGATCVP--HCP---------YNYLAAEVGSCTLVCPQNSQEvSMGTMQKCEKCDSSCPEVCYGLGMdfLKGVRAVNASniHHFAGCTKIFGSLAFLketFAGDpaTNTPplqpEQLEVFVD-LKDLTGFLYIESWPEtLLDLSPFQNLQVIRGRALYNGAYSLTL---QNLNISSLGLRSLQEISSGMVLIHHNPNLCFIQNVPWGDIFRNP--RQKLFH--NDNNPPEQCDLQ-----------------
>UniRef100_UPI0014041B20 receptor tyrosine-protein kinase erbB-2 n=1 Tax=Amblyraja radiata TaxID=386614 RepID=UPI0014041B20
---------ENHYHTLRKlYENCREVQGNLEITHLKGN---LDLSFLQnIQEVQGYVLLAHNEV-DYI--PLENLRIIRGSQLYEgRYALAVISNlhsgtTGLRELRLRSLTEILTGSILIRNNPWLCYQETIQWDDIQDANnKFPFLGtvdSNRTVkcGNCSRGCES--------------------CWSSgpEYCQTltrkicahECRTRCRG---RYPSECCHNECAAGCTGPKDT-DCLACHHFNNAGMCRRDCPPlsnydmQTYQMKpnpeatyifGANCVK--KCP---------HNYLATNVGSCTLDCPNDTKEvMEGDRYKCEKCSEPCPRVCSGLGVsnLKNVRAVTSRniDSFKGCSKIFGSLVFLaetFSGDpaAKTEpldvRKLKVFDV-LTEITGrstlmvlvlvratpsspttpcscvlvkcemlgggYLYIEAWPQnFTSLKAFENLATIRGRVLYSGAYALLV---QNLQIHSLGLRSLKEISNGLVFIHHNPHLCYVKTIPWRQLYLKE--HQEELI--TANRPQDVCEAE-----------------
>UniRef100_UPI00174BD4CB epidermal growth factor receptor isoform X5 n=1 Tax=Myotis myotis TaxID=51298 RepID=UPI00174BD4CB
---------DDHFRNLQRmLNNCEVVLGNLEITYMQRD---YDLSFLKtIQEVAGYVLIALNVV-EKI--PLENLQIIRGNMLFEnTHALSVLSNygankTGLRELPMRNLQEILQGAVRFNNNPTLCSVDTIQWHDIVDGSfVSNMSLdfqSHPPGscQKCDPSCPSG------------------SCWAAgkENCQQltkticaqQCSGRCRG---KSPSDCCHNQCAAGCTGPRES-DCLVCRRFRDGATCKDTCPPlmlynpTTYQMDvnpdgkysfGATCVK--KCP---------RNYVVTDHGSCVRACSSDSHEvEEDGVRKCKKCEGPCRKVCNGIGIgeFRDTLSINATniRHFRNCTTISGDLHILpvaFKGDtfTHTPpldpRELDNLKT-VKEITGFLLIQAWPEnRTDLHAFRNLEIIRGRTKQHGRFSLAV---VGLDITSLGLRSLKEISDGDVIISGNRNLCYADTINWRKLFGTT--SQKAKI--QGNKDSRDCKAQ-----------------
>UniRef100_UPI0018910351 receptor tyrosine-protein kinase erbB-2-like n=1 Tax=Pygocentrus nattereri TaxID=42514 RepID=UPI0018910351
---------ENHYEMLRLlYTGCQVIHGNLEITHLQGT---PDLSFLQgIVEVQGYVLIAHVSV-AEI--PLTNLRIIRGGRLYNsSYALAVLENTGIKELQLRSLTEILLGGVYILGNPQLCYPQQINWIDVLGKQqRNKEMKltHLQPAapycQPCPAACGSR------------------GCWGRtaDDCQTlthvqcmsGCQ-YCKG---PQASDCCHDQCAAGCSGPKNS-DCLACHNFNDSGTCKESCPLvmlydiKTHQLIpnpnkkfifGIICVK--QCP---------YNFLTT-YSACTRVCPKGNQEvitihpDGKEMQKCEQCEGECPEVCYGLGMgnLQGVSAVNSSniGFFQGCKKIYGSLAFLpqsFKADplTNLTslqaADLEVFRT-LEEITGYLYIDAWPEnSGDLGVFENLKVIRGRMLYKGVYLLGI---QSLQIESLGLRSLRSVSGGLVLVHNNSRLCYTSSLPWSSLLYLS--QEPNLI--SNNnRDPQACEAD-----------------
>UniRef100_V8PE85 Receptor protein-tyrosine kinase (Fragment) n=1 Tax=Ophiophagus hannah TaxID=8665 RepID=V8PE85_OPHHA
---------ENHPDTLRWlYEHCQVVQGNLEITYLPAD---VDTSFLKdIREVQGYVLIAKNHM-RHL--HLNSLLIIRGTQLYEeKYALAVLDNadpsgdVGLQELGMLKLTEILKGSVIMERNPQLCFQETIHWEAIFHKYnGQNYTEisSHRRRncPDCSQICPHNN-----------------HCWGEakGSCQIltsticasSCP-RCKG---GHPTDCCHEQCAAGCTGPKHS-DCLACLHFNHSGICELHCPPlmnynpDTFEIMhnpngrytfGATCVP--HCP---------YNYLAAEVGSCTLVCPQNSQEvSMGTMQKCEKCDSSCPEVCYGLGMdfLKGVRAVNASniHHFTGCTKIFGSLAFLketFAGDpaTNTPplqpEQLEVFMH-LKDLTE---------tLLDLSPFQNLQVIRGRALYNGAYSLTL---QNLNISWLGLRSLQEISSGMVLIHHNPNLCFIQNVPWGNIFRNP--RQKLFH--NDNNSPEECGIS-----------------
>UniRef100_A0A084VSY2 Receptor protein-tyrosine kinase n=1 Tax=Anopheles sinensis TaxID=74873 RepID=A0A084VSY2_ANOSI
----------------DRYTNCTFVDGNLEITRI---PNgAYDFSFLQhIREVTGYVLVSYVE-VPH--VVLPRLQVIRGRTLFklntwGPgFGLLVG--fs-RMKTFELPALRDILSGSVGILYNEELCHVETINWDEIISDGQSkVEHTLHNTSTQ----CP-------PCHDSC----EAG-CWGegAHNCQKfsklNCSPQCSqGrCFGSKPGECCHQFCAGGCTGPTQE-DCLACKNFNDDGVCREKCPPmqifntQKALWEPnpdgkyaygTHCVRN--C---------P-EHLLPQSg-------------------ECVSSYGVGPKTCPGEGV------VHSgnIGKYKDCIIINGSLEILdetFIGyeqqyanfsfGPWYSGiqpyQLE-VFSTVKEITGYIYIEGNHPhFTNLSYFRSLELVGGHQLkGsF-SASLYIAQT-SLRSLELKSLK--RVELGSIVILENRNLCYVNEIDWSRIKKSTDQ--D--TTILKNRNPTECHA------------------
>UniRef100_A0A0P7V2I9 Receptor protein-tyrosine kinase (Fragment) n=1 Tax=Scleropages formosus TaxID=113540 RepID=A0A0P7V2I9_SCLFO
[truncated: 34,508,770 more chars]
