# Supplementary material for: Structural insights into the allosteric inhibition of P2X4 receptors
Source: Nat Commun. 2023 Oct 13;14:6437. doi: 10.1038/s41467-023-42164-y (PMC10575874; doi:10.1038/s41467-023-42164-y)
Supplement: Supplementary file 4 — Supplementary Dataset 1 [file 41467_2023_42164_MOESM4_ESM.zip › hP2X1trimer_a111a/hP2X1trimer_a111a_env/templates_101/pdb70_a3m.ffindex]

1IGR_A	0	1833171
2GY5_A	1833171	1321937
2GY7_B	3155108	1321961
2RUP_A	4477069	173048
4DW0_A	4650117	541525
4K0V_A	5191642	2253754
5F1C_B	7445396	560354
5F1C_C	8005750	560354
5SVK_A	8566104	611824
5SVP_A	9177928	609983
5U1U_A	9787911	560039
5U1X_A	10347950	560039
5U8Q_A	10907989	6063828
5WZY_A	16971817	550999
5XW6_A	17522816	537061
5XW6_C	18059877	537061
6AH4_C	18596938	604695
6U9V_A	19201633	1854455
6U9W_C	21056088	1854455
6UM1_A	22910543	11997736
