# Supplementary material for: Structural insights into the allosteric inhibition of P2X4 receptors
Source: Nat Commun. 2023 Oct 13;14:6437. doi: 10.1038/s41467-023-42164-y (PMC10575874; doi:10.1038/s41467-023-42164-y)
Supplement: Supplementary file 4 — Supplementary Dataset 1 [file 41467_2023_42164_MOESM4_ESM.zip › hP2X1trimer_a111a/hP2X1trimer_a111a_env/uniref.a3m]

>101
MARRFQEELAAFLFEYDTPRMVLVRNKKVGVIFRLIQLVVLVYVIGWVFLYEKGYQTSSGLISSVSVKLKGLAVTQLPGLGPQVWDVADYVFPAQGDNSFVVMTNFIVTPKQTQGYCAEHPEGGICKEDSGCTPGKAKRKAQGIRTGKCVAFNDTVKTCEIFGWCPVEVDDDIPRPALLREAENFTLFIKNSISFPRFKVNRRNLVEEVNAAHMKTCLFHKTLHPLCPVFQLGYVVQESGQNFSTLAEKGGVVGITIDWHCDLDWHVRHCRPIYEFHGLYEEKNLSPGFNFRFARHFVENGTNYRHLFKVFGIRFDILVDGKAGKFDIIPTMTTIGSGIGIFGVATVLCDLLLLHILPKRHYYKQKKFKYAEDMGPGAAERDLAATSSTLGLQENMRTS
>G7PT77	567	0.974	1.293E-177	0	398	399	0	398	399
MARQFQEELAAFLFEYDTPRMVLVRNKKVGVIFRLIQLVVLVYVIGWVFLYEKGYQTSSGLISSVSVKLKGLAVTQLPGLGPQVWDVADYVFPAQGDNSFVVMTNFIVTPKQTQGYCAEHPEGGICKDDSGCTPGKAKRKAQGIRTGKCVAFNDTLKTCEIFGWCPVEVDDDIPRPALLREAENFTLFIKNSISFPRFKVNRRNLVEEVNAAYMKTCLYHKTLHPLCPVFQLGYVVQESGQNFSSLAEKGGVVGITIDWHCDLDWHVRHCKPIYEFHGLYEEKNLSPGFNFRFARHFVENGTNHRHLFKVFGIRFDILVDGKAGKFDIIPTMTTIGSGIGIFGVATVLCDLLLLHILPKRHYYKQKKFKYAEDMGPGADERDLAATGSTLGLQENMRTS
>A0A7J7TXN4	559	0.887	3.729E-175	0	398	399	0	398	399
MARRLQDELAAFFFEYDTPRMVLVRNKKVGIIFRLIQLVVLVYVVGWVFVYEKGYQTSSGLISSVSVKLKGMAMTQLPGLGPQVWDVADYVFPAQGDSSFVVMTNFIVTPHQAQGHCAEHPEVGVCTSDSNCTSGKAERKAQGIRTGKCVAFNNTVKTCEIFGWCPVEVDDSIPRPALLREAENFTLFIKNSISFPRFQVNRRNLVDEVNATYLKHCLYHKTSHPLCPIFHLGYVARESGQSFSTLAEKGGVIGITIDWNCDLDWHVRHCKPVYQFHGLYEEKNLSQGFNFRFARYFVENGTNHRHLFKVFGIRFDILVDGKAGKFDIIPTMTTIGSGIGIFGVATVLCDLLLLHILPKRHYYKQKKFKYAEDMGPEARERDPAATSSTLGLQENMRTS
>H0WZ99	558	0.932	9.584E-175	0	398	399	0	398	399
MARRLQEEVAAFFFEYDTPRMVLVRNKKVGVVFRLIQLVVLVYVIGWVFVYEKGYQTSSGLISSVSVKLKGLAVTQLPGLGPQVWDVADYVFPAQGDSSFVVMTNFIMTPKQVQGYCAEHPEGGLCRDDSGCTPGKAERKAQGIRTGKCVPFNDTVKTCEIFGWCPVEVDDNIPRPALLREAENFTLFIKNSISFPRFKVNRRNLVEEVDAAYMKTCLYHKTLHPLCPVFKLGYVVQESGQNFGTLAEKGGVVGITIDWDCDLDWHVRHCKPIYEFHGLYEEKSLSQGFNFRFARHFAENGTNYRHLFKVFGIRFDILVDGKAGKFDIIPTMTTIGSGIGIFGVATVLCDLLLLHILPKRHYYKQKKFKYAEDMGPGAGERDPAATSSTLGLQENMKTS
>A0A7J7T7X6	557	0.887	3.374E-174	0	398	399	0	398	399
MARRLQDELAAFFFEYDTPRMVLVRNKKVGIIFRLIQLVVLVYVIGWVFFYEKGYQTSSGLISSVSVKLKGLAVTQLPGLGPQVWDVADYVFPAQGDSSFVVMTNFIVTPHQAQGYCAEHPEGGICEDDSGCTPGKAERKAQGIRTGKCVAFNNTVKTCEIFGWCPVEVDDSVPRPALLREAENFTLFIKNSISFPRFGINRRNLVEAVDAKYLKRCLFHKISHPLCPVFNLGYVVRESGQNFSSLAEKGGAIGITIDWNCDLDWRVRHCKPVYQFHKLNEEKDLAQGFNFRFAKYFVENGTNYRHLFKVFGIRFDILVDGKAGKFDIIPTMTTIGSGIGIFGVATVLCDLLLLHILPKRHYYKQKKFKYAEDMGPEARERDPAATSSTLGLQENMKTS
>UPI0004D07A75	556	0.919	8.672E-174	0	398	399	0	398	399
MARRLQDELAAFFFEYDTPRMVLVRNKKVGVVFRLIQLLVLVYVIGWVFVYEKGYQTSSGLISSVSVKLKGLAVTQLPDLGPQVWDVADYVFPAQGDSSFVVMTNIIVTPQQTQGYCAEHPEGGTCRDDSSCIPGKAERKAQGIRTGKCVAFNDTVQTCEIFGWCPVEVDDNIPHPALLREAENFTLFIKNSISFPRFKVNRRNLVEEVNATYMKTCLYHKTLHPLCPVFKLGYVVQESGQNFSTLAEKGGAVGITIDWNCDLDWHVRHCKPIYEFHGLYEEKNLSPGFNFRFARHFVENGTNRRHLFKVFGVRFDILVDGKAGKFDIIPTMTTIGSGIGIFGVATVLCDLLLLHILPKRHYYKQKKFKYAEDMGPGKGERDPAATSSTLGLQENMKTS
>UPI0003C91282	554	0.914	2.229E-173	0	398	399	0	398	399
MARRLQDELAAFFFEYDTPRMVLVRNKKVGVVFRLIQLVVLVYVVGWVFVYEKGYQTSGGLISSVSVKLKGLAVTQIPGLGPQVWDVADYVFPAQGDSSFVVMTNFIATPRQAQGYCAEHPEGGTCRDDRSCIPGKAERKAQGIRTGKCVAFNHTVQTCEIFGWCPVEVDDDIPRPALLREAENFTLFIKNSISFPRFKVNRRNLVEEVDANYMKTCLFHKTLHPLCPVFRLGYVVQESGQNFSTLAEKGGVVGITIDWNCDLDWHVRHCKPIYEFHGLYEEKSLSKGFNFRFARHFVENGTNHRHLFKVFGIRFDILVDGKAGKFDIIPTMTTIGSGIGIFGVATVLCDLLLLHILPKRHYYKQKKFKYAEDMGPEEGERDLAATSSTLGLQENMKTS
>A0A673V351	554	0.909	3.053E-173	0	398	399	0	398	399
MAQRLQDELSAFFFEYDTPRMVLVRNKKVGVVFRLIQFVVLVYVIGWVFVYEKGYQTSSGLISSVSVKLKGLAVTQLPGLGSQVWDVADYVFPAQGDSSFVIMTNFIATPRQTQGYCAEHPEGGICKDDNGCTPGKAERKAQGIRTGKCVPFNDTVQTCEIFGWCPVEVDDNVPRPALLQEAENFTLFIKNSISFPRFKVNRRNLVEEVDEAYMKTCLYHKVLHPLCPVFRLGYVVQESGQNFRTLAEKGGVVGITIDWHCDLDWHVRHCKPVYEFHGLYEEKNLSRGFNFRFARHFMENGTNHRHLFKVFGIRFDILVDGKAGKFDIIPTMTTIGSGIGIFGVATVLCDLLLLHILPKRHYYKQKKFKYAEDMGPGAGERDPTATSSTLGLQENMRTS
>A0A1U7TZ52	554	0.912	3.053E-173	0	398	399	0	398	406
MARRLQDELAAFFFEYDTPRMVLVRNKKVGVVFRLIQLVVLVYVIGWVFVYEKGYQTSSSLISSVSVKLKGLAMTQLPGLGPQVWDVADYVFPAQGDSSFVVMTNFIVTPKQAQGYCAEHPEGGICRDDSNCIPGKAERKAQGIRTGKCVAFNGTVQTCEIFGWCPVEVDDNVPRPALLREAENFTLFIKNSISFPRFKVNRRNLVEEVDAAYMKTCLYHKTLHPLCPVFRLGYVVQESGQSFSSLAEKGGVVGITIDWNCDLDWHVRHCRPVYDFHGLYEEKNLSRGFNFRFARYFVENETNHRHLFKVFGIRFDILVDGKAGKFDIIPTMTTIGSGIGIFGVATVLCDLLLLHILPKRHYYKQKKFKYAEDMGPGTGERDPAATSSTLGLQENMKTS
>L5M133	554	0.872	4.182E-173	0	398	399	930	1328	1329
MARRLQDELAAFFFEYDTPRMVLVRNKKVGIIFRLIQLVVLAYVIGWVFFYEKGYQTSSGLISSVSVKLKGLAVTQLPGLGPQVWDVADYVFPAQGDSSFVVMTNFIMTPHQAQGYCAEHPEGGICKDDRGCTPGKAERKAQGIRTGKCVAFNNTVKTCEIFGWCPVEVDDSVPRPALLREAENFTLFIKNSITFPRFGTNRSNLVEEVDAKYLKKCLFHKISHPLCPIFNLGYVVRELEQNFSSLAEKGGAIGITIDWNCDLDWRVRHCKPVYQFHRLYEEKDLAQGFNFRFAKYFVENGTNYRHLFKVFGIRFDILVDGKAGKFDIIPTMTTIGSGIGIFGVATVLCDLLLLHILPKRHYYKQKKFKYAEDMGPEARERDPAATGSTLGLQENMKTS
>A0A2Y9ICD2	552	0.914	1.075E-172	0	398	399	0	398	399
MAQRLQDELAAFFFEYDTPRMVLVRNKKVGVVFRLIQLVVLVYVIGWVFVYEKGYQTSSGLISSVSVKLKGLAVTQLPDLGPQVWDVADYVFPAQGDNSFVIMTNFIVTPHQAQGYCAEHPEGGTCTNDSGCTPGKAERKAQGIRTGKCVAFNDTVQTCEIFGWCPVEVDDNVPRPALLQEAENFTLFIKNSISFPRFKVNRRNLVEEVDAAYMRTCLYHKILHPLCPVFKLGYVVQESGQNFSTLAEKGGVVGITIDWNCDLDWHVRHCKPIYEFHGLYEEKNLSPGFNFRFARHFVENGTNHRHLFKVFGIRFDILVDGKAGKFDIIPTMTTIGSGIGIFGVATVLCDLLLLHILPKRHYYKQKKFKYAEHMGPGAGERDPAATSSTLSLRENMKAS
>L7N1U3	552	0.882	1.472E-172	0	398	399	0	398	399
MARRLQDELAAFFFEYDTPRMVLVRNKKVGIIFRLIQLVVLVYVIGWVFFYEKGYQTSSGLISSVSVKLKGLAVTQLPGLGPQVWDVADYVFPAQGDSSFVVMTNFIVTPHQAQGYCAEHPEGGICKDDSGCTPGKAERKAQGIRTGKCVAFNNTVKTCEIFGWCPVEVDDSVPRPALLREAENFTLFIKNSISFPRFRANRSNLVEEVDAKYLKKCLFHKISHPLCPIFNLGYVARESGQSFSTLAETGGAIGITIDWNCDLDWHLWHCKPVYNFHGLNEEKNLSQGFNFRFAKYFVENGTDRRHLFKVFGIRFDILVDGKAGKFDIIPTMTTIGSGIGIFGVATVLCDLLLLHILPKRHYYKQKKFKYAEDMGPEARERDPAATSSTLGLQENMKTS
>UPI001920E864	552	0.904	2.017E-172	0	398	399	0	398	399
MAQRLQDELSAFFFEYDTPRMVLVRNKKVGVVFRLIQFVVLVYVIGWVFVYEKGYQTSSGLISSVSVKLKGLAVTQLPGLGSQVWDVADYVFPAQGDSSFVIMTNFIATPRQVQGYCAEHPEGGICRDDSGCTPGKAERKAQGIRTGKCVAFNDTVQTCEIFGWCPVEVDDNVPRPALLQEAENFTLFIKNSISFPRFKVNRRNLVEEVDAAYMKTCLYHKVLHPLCPVFKLGYVVQESGQSFSALAEKGGVVGITIDWNCDLDWHVKHCKPIYEFHGLYEEKNLSRGFNFRFARYFVENGTNHRNLFKVFGIRFDILVDGKAGKFDIIPTMTTIGSGIGIFGVATVLCDLLLLHILPKRHYYKQKKFKYAEDMGPGAGEHDPAATSSTLGLQENMRTS
>UPI0007A704B2	551	0.897	2.762E-172	0	398	399	0	398	399
MARRVQDELAAFFFEYDTPRMVLVRNKKVGIIFRLIQLVVLVYVVGWVFVYEKGYQTSSGLISSVSVKLKGLAVTQLPGLGPQVWDVADYVFPAQGDSSFVVMTNFIVTPHQAQGYCAEHPEGGTCKDGSGCTPGKAERKAQGIRTGKCVAFNDTVHTCEIFGWCPVEVDDNIPRPALLREAENFTLFIKNSISFPRFEVNRRNLVEEVNATYMKKCLYHKVSHPLCPVFNLGYMARASGQSFSTLAEKGGVIGVTIDWNCDLDWHVRHCKPVYEFHGLYGEKNLSQGFNFRFARYFVENGTNHRHLFKVFGIRFDILVDGKAGKFDIIPTMTTIGSGIGIFGVATVLCDLLLLHILPKRHYYKQKKFKYAEDMGPEASERDPAATSSTLGLQENMKTS
>UPI00062A744C	551	0.878	2.762E-172	0	398	399	0	403	404
MARRLQDELAAFFFEYDTPRMVLVRNKKVGLVFRLIQLVVLVYVVGWVFVYEKGYQTSSSLISSVSVKLKGLAVTNSPGLNPQVWDVADYVFPAQGDSSFVVMTNFIVTPHQVQGYCAElsppqHPEGGTCKNDSGCTPGKAVRKAQGIRTGRCVAFNVTVQTCEIFGWCPVEVDDDIPRPARLHEAENFTLFIKNSISFPRFKVKRRNLVEEVDATYLKSCLHHKTTHPLCPVFQLGYVVQASGQNFSALAVTGGVVGITIDWNCDLDWHVRHCKPIYEFHGLYEEKNLSRGFNFRFARYFVENGTSHRHLFKVFGIRFDILVDGKAGKFDIIPTMTTIGSGIGIFGVATVLCDLLLLHILPKRHYYKQKKFKYAEDMGPGPDERDPAATSSTLGLQENMKTS
>G3SW48	551	0.894	3.783E-172	0	398	399	0	398	399
MAQQLQDELAAFFFEYDTPRMVLVRNKKVGIMFRLIQLVVLVYVVGWVFVYEKGYQTSGGLISSVSVKLKGLAVTQLPGLGPQVWDVADYIFPAQGDSSFVVMTNFIATPQQAQGYCAEHPEGGICTDDSGCTPGKAERKAQGIRTGKCVAFNNTVHTCEIFGWCPVEVDDKVPRPALLREAENFTLFIKNSISFPRFKVNRRNLVEEVDAAYLKTCLYHKTTHPLCPIFKLGYVVQASGQNFNSLAEKGGVVGITIDWNCDLDWHVRHCKPIYEFHGLYEEKNLSQGFNFRFARYFVENGTNHRHLFKVFGIRFDILVDGKAGKFDIIPTMTTIGSGIGIFGVATVLCDLLLLHILPKRHYYKQKKFKYAEAMGPGEGERDLAATSSVLDLQENMRTS
>A0A250YHD4	551	0.899	3.783E-172	0	398	399	0	398	399
MARRLQDELAAFFFEYDTPRMVLVRNKKVGVIFRLIQLVVLIYVVGWVFVYEKGYQTSSGLISSVSVKLKGLAVTQLQGLGPQVWDVADYVFPAQGDSSFVVMTNFIMTPQQAQGYCAENPEGGTCKDDSGCTPGKAERKAQGIRTGKCVPFNDTVQTCEIFGWCPVEVDDKVPRPALLREAENFTLFIKNSISFPRFKVNRRNLVEEVNATYMKNCLYHKTLHPLCPVFSLGYLVQESGQDFCSLAEKGGVVGITIDWDCDLDWHVRHCKPIYEFHGLYGEKNLSPGFNFRFARHFMQNGTNRRHLFKVFGIRFDILVNGKAGKFDIIPTMTTIGSGIGIFGVATVLCDLLLLHILPKRHYYKQKKFKYAEDMRPGEGEHDPAATSSTLGLQENMRTS
>UPI0018A10F81	550	0.887	5.182E-172	0	398	399	0	398	399
MARRLQDELAAFFFEYDTPRMVLVRNKKVGLVFRLIQFVVLVYVIGWVFVYEKGYQTSGGLISSVSVKLKGLAVTHFPGLGPQVWDVADYVFPAQGDSSFVVMTNFIVTPHQVQGYCAEHPEGGTCKSDSGCTPGRAQRKAQGIRTGKCVTFNMSVQTCEIFSWCPVEVDDNVPRPALLHEAENFTLFIKNSISFPRFKVNRRNLVEEVNDTYMKTCLYHKTKHPLCPIFKLGYVVQESGQNFSTLAEMGGVVGITIDWDCDLDWTVRHCKPVYEFHGLYEEKNLSRGFNFRFARYFVENGTNHRHLFKVFGIRFDILVNGKAGKFDIIPTMTTIGSGIGIFGVATVLCDLLLLHILPKRHYYKQKKFKYAEDVRPGADERDPAATSSTLGLQENMRTS
>A0A1S2ZQQ4	550	0.899	5.182E-172	0	398	399	0	398	399
MARRFQDEVAAFFFEYDTPRMVLVRNKKVGIIFRLIQLAVLVYVVGWVFVYEKGYQTSSGLISSVSVKLKGLAVTQLPGLGPQVWDVADYVFPAQGDNSFVVMTNFIVTPQQVQGYCGENPEGGTCKDNSSCTPGKAERKAQGIRTGKCVAFNDTVQTCEIFGWCPVEVDDNVPRPALLREAENFTLFIKNSISFPRFRVNRRNLVEEVDANYMKTCLYHKIFHPLCPVFKLGYVVQESGQNFSALAEKGGVVGITIDWNCDLDWPVRHCKPIYEFHGLYEEKSLSRGFNFRFARHFVENGTNHRHLFKVFGIRFDILVDGKAGKFDIIPTMTTIGSGIGIFGVATVLCDLLLLHILPKRHYYKQKKFKYAEDMGPRAGECDPAATSSTLGLQENMKMS
>UPI001E266C07	550	0.919	7.099E-172	0	398	399	0	398	399
MAQRLQDELATFFFEYDTPRMVLVRNKKVGVVFRLIQLVVLVYVIGWVFVYEKGYQTSSGLISSVSVKLKGLAVTQLPGLGPQVWDVADYVFPAQGDSSFVVMTNFIVTPHQVQGHCAEHPEGGLCRDDSGCTPGKAERKAQGIRTGKCVAFNDTVQTCEIFGWCPVEVDDNVPRPALLREAENFTLFIKNSISFPRFKVNRRNLVEEVDAAYMRTCLYHKTLHPLCPVFKLGYVVQESGQDFSTLAEKGGVVGITIDWHCDLDWHVRHCKPIYEFHGLYEEKNLSRGFNFRFARHFMENRTNYRHLFKVFGIRFDILVDGKAGKFDIIPTMTTIGSGIGIFGVATVLCDLLLLHILPKRHYYKQKKFKYAEDMGPGVGERDRAATSSTLGLQENMKTS
>A0A8D1C6I2	549	0.899	1.824E-171	0	398	399	0	398	399
MAQRLQDELAAFFFEYDTPRMVLVRNKKVGVVFRLIQLVVLVYVVGWVFVYEKGYQTSSGLISSVSVKLKGLAVTKLPSLGPQVWDVADYVFPAQGDSSFVVMTNFIATPRQAQGHCAENPEGGTCTGDSGCTPGKAERKAQGIRTGRCVAFNDTVQTCEIFGWCPVEVDDNIPRPALLREAENFTLFIKNSISFPRFKVTRRNLVEEVDAAYMKTCLYHKTLHPLCPVFNLGYVVQESGQNFSTLAEKGGVVGITIDWNCDLDWHVRHCKPVYEFHGLYEEKKLSPGFNFRFARHFVENGTNHRHLFKVFGIRFDILVAGKAGKFDIIPTMTTIGSGIGIFGVATVLCDLLLLHILPRRHYYKQKKFKYAEDMGPGPGEHDPAATSSTLVLQENMKTS
>A0A3L7GMT8	548	0.904	3.423E-171	0	398	399	0	398	399
MARRLQDELSAFFFEYDTPRMVLVRNKKVGVIFRLIQLVVLVYVIGWVFVYEKGYQTSSGLISSVSVKLKGLAVTQLQGLGPQVWDVADYVFPAQGDSSFVVMTNFIVTPQQAQGYCAENPEGGICQDDNGCTPGKAERKAQGIRTGKCVPFNSTVKTCEIFGWCPVEVDDKIPRPALLHEAENFTLFIKNSISFPRFKVNRRNLVEEVNGTYMKKCLYHKTLHPLCPVFSLGYVVQESGQDFRSLAEKGGVVGITIDWECDLDWHVRHCKPIYQFHGLYGEKNLSPGFNFRFARHFVQNGTNHRHLFKVFGIRFDILVDGKAGKFDIIPTMTTIGSGIGIFGVATVLCDLLLLHILPKRHYYKQKKFKYAEDMGPGEGEHDPAATNSTLGLQENMRTS
>A0A7J8D0J4	548	0.894	3.423E-171	0	398	399	0	398	399
MARRLQDELAAFFFEYDTPRMVLVRNKKVGVIFRLTQLVVLVYVVGWVFVYEKGYQTSSGLISSVSVKLKGLAVTQLPDLSPQVWDVADYVFPAQGDSSFVVMTNFIVTPHQAQGYCAEHPEGGTCKDDSGCTPGKAEWKAQGIRTGKCVAFNDTVQTCEIFGWCPVEVDDNVPRPALLREAENFTLFIKNSISFPRFQVNRRNLVEEVNATYMKKCVYHKILHPLCPFFNLGYVARASGQSFGTLAEKGGVIGITIDWNCDLDWHVRHCKPIYEFHGLYAEKNLSQGFNFRFARYFVENGTNHRHLFKVFGIRFDILVDGKAGKFDIIPTMTTIGSGIGIFGVATVLCDLLLLHILPKRHYYKQKKFKYAEDMGPEARERDPAATSSTLGLQENMRTS
>A0A5N3WCV8	548	0.897	3.423E-171	0	398	399	0	398	399
MAQRLQDELAAFFFEYDTPRMVLVRNKKVGIVFRLIQLVVLVYVVGWVFVYEKGYQTSSGLISSVSVKLKGLAVTQLPSLGPQVWDVADYVFPAQGDSSFVVMTNFIATPRQAQGHCAENPEGGTCTNNSGCTPGKAERKAQGIRTGKCVAFNDTMQTCEIFGWCPVEVDDNIPCPALLQEAENFTLFIKNSISFPRFKVTRRNLVEEVDARYMKTCLYHKTLHPLCPVFKLGYVVQESGQNFSTLAEKGGVVGITIDWHCDLDWHVRHCKPVYEFHGLYEEKKLSQGFNFRFARHFVENGTNYRHLFKVFGIRFDILVDGKAGKFDIIPTMTTIGSGIGIFGVATVLCDLLLLHILPKRHYYKQKKFKYAEDMGPGPGERDPAATGSTLVLQENMKTS
>A0A2Y9DKH5	547	0.892	6.422E-171	0	398	399	0	398	399
MARRLQDEMATFFFEYDTPRMVLVRNKKVGVIFRLIQLVVLVYVVGWVFLYEKGYQTSSGLISSVSVKLKGLAETQLPGLGPQVWDVADYVFPAQGDSSFVVMTNFIATPQQSQGYCAEHPEGGICTGDSSCIPGKAERKAQGIRTGKCVAFNDTVHTCEIFGWCPVEVDDNTPRPALLREAENFTLFIKNSISFPRFKVNRRNLVEEVDAAYLKTCLYHKTTHPLCPVFKLSYIVQESGQNFNSLAEKGGVVGITIDWNCDLDWHVRHCKPIYEFHGLYEENNLSRGFNFRFARYFTENGTNRRHLFKVFGIRFDILVDGKAGKFDIIPTMTTIGSGIGIFGVATVLCDLLLLHILPKRHYYKQKKFKYAEDMGPREGEHDLAATSSTMDLQENMKTS
>A0A4W2HJ77	547	0.892	8.796E-171	0	398	399	0	398	399
MAQRIQDELASFFFEYDTPRMVLVRNKKVGIVFRLIQLVVLVYVVGWVFVYEKGYQTSGSLISSVSVKLKGLAVTQLPSLGPQVWDVADYVFPVQGDSSFVVMTNFIATPRQAQGHCAENPEGGTCTNNSGCTPGKAERKAQGIRTGKCVAFNDTVQTCEIFGWCPVEVDDNIPCPALLREAENFTLFIKNSISFPRFKVTRRNLVEEVDARYMKTCLFHKTLHPLCPVFKLGYVVQESGQNFSTLAEKGGVVGITIDWHCDLDWHVRHCKPVYEFHGLYEEKKLSQGFNFRFARHFVENGTNYRHLFKVFGIRFDILVDGKAGKFDIIPTMTTIGSGIGIFGVATVLCDLLLLHILPKRHYYKQKKFKYAEDMGPGAGQHDPAATGSTLVLQENMKTS
>UPI0003345567	547	0.886	8.796E-171	0	397	399	0	397	399
MARRLRDELAAFFFEYDTPRMVLVRNRKVGIIFRVIQLVVLVYIIGWVFVFEKGYQTSSGLISSVSVKLKGLAVTQLPGLGSQVWDVADYVFPAQGDSSFVVMTNFIATPQQVQGHCGENPEGGTCSNDSSCTPGKAERKAQGIRTGKCVAFNATVQTCEIFGWCPVEVDDHIPRPALLQEAENFTLFIKNSISFPRFKVNRRNLVEEVDANYMKTCLYHKTLHPLCPVFRLGYVVQESGQNFSTLAEKGGVVGITIDWNCDLDWHVHHCKPIYEFHGLHEEKSFSRGFNFRFARHFVENGTNHRHLFKVFGIRFDILVDGKAGKFDIIPTMTTIGSGIGIFGVATVLCDLLLLHILPKRHYYKQKKFKYAEDMGPEAGERDPGATSSTLGLQENMKT-
>F6PUJ9	546	0.932	1.650E-170	0	398	399	0	398	399
MARRFQAELAAFFFEYDTPRMVLVRNKKVGIVFRLIQLLVLVYVVGWVFVYEKGYQTSSGLISSVSVKLKGLAVTQLPGLGPQVWDVADYVFPAQGDSSFVVMTNFIVTPKQAQGYCAEHPEGGICKEDSGCTAGKAKRKAQGIRTGKCVAFNATVKTCEIFGWCPVEVDDDIPRPALLHEAENFTLFIKNSISFPRFKVNRRNLVEEVNAAYMKTCLYHKTLHPLCPVFQLGYVVQESGQNFSTLAEKGGMVGITIDWHCDFDWHVRHCKPIYEFHGLYEEKNLSPGFNFRFARHFVENGTNHRHLFKVFGIRFDILVDGKAGKFDIIPTMTTIGSGIGIFGVATVLCDLLLLHILPKRRYYKQKKFKYAEDMRPAEGEHDPAATSSTLGLQENLRVS
>A0A8B6ZKR1	546	0.882	1.650E-170	0	398	399	0	398	399
MAQRLQDEMAAFFFQYDTPRMVLVRNKKVGVIFRLTQFVVLVYVVGWVFVYEKGYQTSSGLISSVSVKLKGLAVTQLPGRRPQVWDVADYVFPAQGDSSFVVMTNFILTPQQAQGHCAEHPEGGTCTDDSGCTPGKAERKAQGIRTGKCVAFNSTVRTCEIFGWCPVEVDDNVPRPALLQEAENFTLFIKNSISFPRFKVNRRNLVEEVDATYMKTCLYHKTTHPLCPVFKLGYVVQESGQNFNSLAEKGGVVGITIDWNCDLDWHVRHCKPVYEFHGLYEEKNLSRGFNFRFARYFVQNGTNHRHLFKVFGIRFDILVGGKAGKFDIIPTMTTIGSGIGIFGVATVLCDLLLLHILPKRHYYKQKKFKYAEAMGPGKDERDLAATSSILDLQENMRTS
>A0A671FWT7	546	0.899	2.261E-170	0	398	399	0	397	398
MARRLQDELAAFFFEYDTPRMVLVRNKKVGIIFRLIQLVVLIYVVGWVFVYEKGYQSSSGLISSVSVKLKGLAVTQIPGLGPQVWDVADYVFPAQGDSSFVVMTNFIATPKQAQGYCAEHPEGGTCKDNSSCTPGKAERKAQGIRTGKCVAFNNTVHTCEIFGWCPVEVDDDIPRPALLREAENFTLFIKNSISFPRFKVNRRNLVEEVNASYMKTCLYHKVSHPLCPVFNLGYMAQESGQKFSTLAEKGGVVGITIDWNCDLDWQVRHCKPIYAFHGLYEEKKLSQGFNFRFARHFVENGTNHRHLFKVFGIRFDILVDGKAGKFDIIPTMTTIGSGIGIFGVATVLCDLLLLHILPKRHYYKQKKFKYAEDMGPE-GERDPAATSSTLGLQENMKTS
>UPI0003317785	545	0.889	3.096E-170	0	398	399	0	398	399
MARRLQEELAAFFFEYDTPRMVLVRNKKVGVIFRLIQLVVLVYVVGWVFVFEKGYQTSSSLISSVSVKLKGLAVTQLPGLDPQVWDVADYVFPAQGDSSFVVMTNFIATLQQAQGYCGENPEGGTCTDDSNCTPGKAERKAQGIRTGKCVSFNDTVQTCEIFGWCPVEVDDNIPRPALLREAENFTLFIKNSISFPRFKVNRRNLVEEVDARYMKTCLYDKVLHPLCPVFRLGYVVQESGQNFNTLAEKGGVVGITIDWNCDLDWHVRHCKPIYEFHGLHEGKSLSQGFNFRFARHFVENKTNHRHLYKVFGIRFDILVDGKAGKFDIIPTMTTIGSGIGIFGVATVLCDLLLLHILPKRHYYKQKKFKYAEDMGPEAGERDPGATSSTLGLQENMKTS
>A0A8J6A8P0	545	0.869	4.241E-170	0	398	399	0	398	399
MAPRLRNELAAFFFEYDTPRMVLVRNKKVGIIFRVIQLVVLVYIIGWVFVYEKGYQTSSGLISSVSVKLKGLAVTQLPGLGSQVWDVADYVFPAQGDSSFVVMTNFIATPRQVQGLCGENPEGGTCTDDSNCTAGKAERKAQGIRTGKCVDFNKTVRTCEIFGWCPVEVDDNIPRPALLQEAENFTLFIKNSISFPRFKVNRRNLVEEVDAKYMKTCLYHKTSHPLCPVFKLGYVVKESGQDFNALAEKGGVVGITIDWNCDLDWHVQHCKPIYEFHGLHEEKSLSRGFNFRFARHFMENGTNHRHLYKVFGIRFDILVDGKAGKFDIIPTMTTIGSGIGIFGVATVLCDLLLLHILPKRHYYKQKKFKYAEDMGPQAGERDPGATSSTLGLQENMKTS
>A0A8C5KDF1	544	0.892	7.957E-170	0	398	399	0	398	399
MARRLQDELSAFFFEYDTPRMVLVRNKKVGVIFRLIQLVVLVYVIGWVFVFEKGYQTSSGLISSVSVKLKGLAVTQLQGLDRQVWDVADYVFPAQGDSSFVVMTNFIMTPKQAQGHCAENPEGGICKDDSSCPPGKAERKAQGIRTGKCVAFNDTVKTCEIFGWCPVEVDDKIPSPALLREAENFTLFIKNSISFPRFKVNRRNLVEEVNGTYMKKCLYHKTLHPLCPVFRLGYVVKESGQNFHSLAEKGGVVGITIDWNCDLDWHVRHCKPVYEFHGLHEDKTLSPGFNFRFARHFVQNETNHRHLFKVFGIRFDILVDGKAGKFDIIPTMTTIGSGIGIFGVATVLCDLLLLHILPKRHYYKQKKFKYAEDMEPREGERDPAATSSTLGLQENMRTS
>A0A5N4D5P5	544	0.899	7.957E-170	0	398	399	0	398	399
MARRLQDELAAFFFEYDTPRVVLVRNKKVGVIFRLIQLVVLVYVVGWVFVYEKGYQTSSGLISSVSVKLKGLAVTRLPSLGPQVWDVADYVFPAQGDSSFVVMTNFVATPHQVQGHCAEHPEGGICTDNSSCPPGKAERKAQGIRTGKCVAFNDTVKTCEIFGWCPVEVDDDIPRPALLREAENFTLFIKNSISFPRFKVTRRNLVEEVNNTYMKNCLYHKTLHPLCPVFKLGYVVQESGQNFSTLAETGGVVGITIDWNCDLDWHVRHCKPIYEFHGLYEEKNLSRGFNFRFARHFAENGTNHRHLFKVFGIRFDILVDGKAGKFDIIPTMTTIGSGIGIFGVATVLCDLLLLHILPKRHYYKQKKFKYAEDGGPGVGARDPAATSSTLVLQENMKTS
>A0A091CSD1	544	0.884	7.957E-170	0	398	399	0	398	399
MARRLQDELAAFFFEYDTPRMVLVRNKKVGIIFRLIQLVVLVYVIGWVFLYEKGYQTSSGLISSVSVKLKGLAVTQLQGFGPQVWDVADYVFPAQGESSFVVMTNFIMTPQQAQDHCAEHPEGGTCKDNSSCIPGKAKRKAQGIRTGKCVAFNDTVQTCEIFGWCPVEVDDNIPSPALLREAENFTLFIKNSISFPRFKVNRRNLVEEVSDSYLKTCLYDKVLHPLCPVFNLGYVVQQSGQDFRKLAEKGGVVGITIDWNCDLDWHVRHCKPIYEFHGLYEETNVSRGFNFRFARHFVENGTNHRHLFKVFGIRFDIMVDGKAGKFDIIPTMTTIGSGIGIFGVATVLCDLLLLYILPKRHYYKQKKFKYAEDMGPGPEERDPATTSSTLGLQENMRTS
>G5B929	543	0.894	2.045E-169	0	398	399	0	398	399
MARRLQDELAAFFFEYDTPRMVLVRNKKVGIIFRLIQLVVLVYVIGWVFLYEKGYQTSSGLISSVSVKLKGLAVTQLQGFGPQVWDVADYVFPAQGDSSFVVMTNFIMTPQQAQDHCAEHPEGGMCKDNTSCIPGKAERKAQGIRTGKCVAFNDTVKTCEIFGWCPVEVDDNIPSPALLQEAENFTLFIKNSISFPRFKVNRRNLVEEVNASYMKTCLYDKALHPLCPVFNLGYVVQQSGQDFRRLAEKGGVVGITIDWNCDLDWHVRHCKPIYEFHGLYGEKNLSRGFNFRFARHFVENGTNHRHLFKVFGIRFDILVDGKAGKFDIIPTMTTIGSGIGIFGVATVLCDLLLLYILPKRHYYKQKKFKYAEDMGPGPEERDPATTSSTLGLQENMRTS
>P47824	542	0.889	2.801E-169	0	398	399	0	398	399
MARRLQDELSAFFFEYDTPRMVLVRNKKVGVIFRLIQLVVLVYVIGWVFVYEKGYQTSSDLISSVSVKLKGLAVTQLQGLGPQVWDVADYVFPAHGDSSFVVMTNFIVTPQQTQGHCAENPEGGICQDDSGCTPGKAERKAQGIRTGNCVPFNGTVKTCEIFGWCPVEVDDKIPSPALLREAENFTLFIKNSISFPRFKVNRRNLVEEVNGTYMKKCLYHKIQHPLCPVFNLGYVVRESGQDFRSLAEKGGVVGITIDWKCDLDWHVRHCKPIYQFHGLYGEKNLSPGFNFRFARHFVQNGTNRRHLFKVFGIHFDILVDGKAGKFDIIPTMTTIGSGIGIFGVATVLCDLLLLHILPKRHYYKQKKFKYAEDMGPGEGEHDPVATSSTLGLQENMRTS
>A0A7J8GCY8	542	0.889	2.801E-169	0	398	399	0	398	399
MARRLQDELTAFFFEYDTPRMVLVRNKKVGIIFRLIQLVVLVYVVGWVFVYEKGYQSSSGLISSVSVKLKGLAMTQFPGLGPQVWDVADYVFPAQGDSSFVVMTNFIATPQQAQGYCAENPEGGTCENDSGCTPGKAERKAQGIRTGKCVAFNNTVQTCEIFGWCPVEVDDNIPRPALLREAENFTLFIKNSISFPRFKVNRRNLVEEVNATYMKTCLYHKISHPLCPVFNLGYVAQQSGQNFSTLAEKGGVVGITIDWDCDLDWNIRHCKPIYEFHGLYGEKNLSQGFNFRFARHFVENGTNHRHLFKVFGIRFDILVDGKAGKFDIIPTMTTIGSGIGIFGVATVLCDLLLLHILPKRHYYKQKKFKYAEDMRPEAGEHDPAATSSTLGLQENMKMS
>U3LZ98	542	0.907	2.801E-169	0	398	399	0	398	399
MARRLQDELAAFFFEYDTPRMVLVRNKKVGVIFRLIQLVVLVYVVGWVFVYEKGYQTSSGLISSVSVKLKGLAVTHLQGFGPQVWDVADYVFPAQGDSSFVVMTNFIVTPQQAQEYCAEHPEGGTCKDSSSCTPGKAERKAQGIRTGKCVAFNDTVQTCEIFGWCPVEVDDNIPSPALLREAENFTLFIKNSISFPRFKVNRRNLVEEVNASYMKTCLYHKTLHPLCPVFNLGYVVQQSGQDFRRLAEKGGVVGITIDWNCDLDWNVRHCKPIYEFHGLYGEKNLSPGFNFRFARHFVENGTNYRHLFKVFGIRFDILVDGKAGKFDIIPTMTTIGSGIGIFGVATVLCDLLLLHILPKRHYYKQKKFKYAEDMGPGAGEHDPVTTSSTLGLQENMRTS
>A0A8D2D8H0	542	0.892	2.801E-169	0	398	399	0	398	399
MARRLQDELAAFFFEYDTPRMVLVRNKKVGIVFRLIQLVVLVYVIGWVFVYEKGYQTSSSLISSVSVKLKGLAMTQLQGLGPQVWDVADYVFPAQGDSSFVVMTNFIVTPKQAQDYCAEHPEGGTCKDNSGCTPGKAERKAQGIRTGKCVAFNSTVQTCEIFGWCPVEVDDNIPRPALLREAENFTLFIKNTISFPRFKVTRRNLVEEVNASYMKTCLYHKTLHPLCPVFNLGYIVQASGQDFSSLSEEGGAVGIAIDWDCDLDWHVRHCKPIYEFHGLYGEKNLSQGFNFRFARHYVENGTNHRHLFKVFGIRFDILVDGKAGKFDIIATMTTIGSGIGIFGVATVLCDLLLLHILPKRHYYKQKKFKYAEDMGPGAGEHDPAATSSTLGLQENMRTS
>G1U3D6	542	0.892	3.836E-169	0	398	399	0	398	399
MARRLQDELAAFFFEYDTPRMVLVRNKKVGVVFRLIQLLVLAYVVGWVFVYEKGYQTSSGLISSVSVKLKGLAVTQLGDVGAQVWDVADYVFPAQGDSSFVVMTNFIVTLRQTQRHCAEHPEGGTCRDDSGCTPGKAERKAQGIRSGKCVAFNDSVRTCEIFGWCPVEVDDHVPSPALLREAENFTLFIKNSISFPRFKVNRRNLVEEVNASYMRTCLYHKTAHPLCPVFQLGYVVQESGQNFSSLAEKGGAVGITIDWNCDLDWHVRHCKPIYAFHGLYAEKNLSPGFNFRFARHFVENGTNYRHLFKVFGIRFDILVNGKAGKFDIIPTMTTIGSGIGIFGVATVLCDLLLLHILPKRHYYKQKKFKYAEDMGPGAGERDPAATSSTLVLQENMKTS
>A0A6I9JNF7	541	0.889	7.198E-169	0	398	399	0	398	399
MARRLQDELAAFFFEYDTPRMVLVRNKKVGIIFRLIQLVVLVYVVGWVFVFEKGYQTSSGLISSVSVKLKGLAVTRLPGLGSQVWDVADYVFPAQGDSSFVVMTNFIVTPQQAQGYCAEHPEGGTCKDDSGCTPGKAERKAQGIRTGKCVAFNNTIRTCEIFGWCPVEVDDHVPRPALLHEAKNFTLFIKNSISFPRFKVNRHNLVEEVNGTYMKSCLYHKTNHPLCPVFELGYVVQESGQNFNYMAEKGGVVGITIDWDCDLDWHVRHCKPIYEFHGLYEEKNLSRGFNFRFARHFVENGTNHRHLFKVFGIRFDILVDGKAGKFDIIPTMTTIGSGIGIFGVATVLCDLLLLHILPKRHYYKQKKFKYAEDMGPGEGERDLAATNSILNLQENTKTS
>UPI0003F08A44	539	0.872	4.753E-168	0	398	399	0	398	399
MARRLQDELAAFFFEYDTPRMVLVRNKKVGIIFRLIQLVVLVYVVGWVFVYEKGYQTSSGLISSVSVKLKGLAVTKLPGGGHQVWDVADYVFPSQGDNSFVVMTNFIRTPQQAQGFCAENPEGGTCRDDSGCTPGKAERKAQGIRTGKCVSFNTTVHTCEIFGWCPVEVDDDIPRPALLREAENFTLFIKNSISFPRFKVNRRNLVEEVNARYMKTCLYHKITHPLCPVFRLGYVVQQSGQNFNSLAEKGGVVGITIDWDCDLDWHVRHCKPIYEFHGLHEEKTLSQGFNFRFARYFVENGTSRRNLFKVFGIRFDILVNGKAGKFDIIPTMTTIGSGIGIFGVATVLCDLLLLHILPKRHYYKQKKFKYAEDMGREEGNHDLAATSSSLDLQENMKKS
>UPI00196AA37A	539	0.874	4.753E-168	0	398	399	0	413	414
MARRLQDELTAFFFEYDTPRMVLVRNKKVGVIFRLIQLVVLVYVVGWVFVYEKGYQSSSGLISSVSVKLKGLAMTQFPGLGPQVWDVADYVFPAQGDSSFVVMTNFIATPQQTQGYCAEDssqgprasssplpqnPEGGTCKNDSGCTPGKAERKAQGIRTGKCVAFNNTVQTCEIFGWCPVEVDDDIPRPALLQEAENFTLFIKNSISFPRFKVNRRNLVEEVNATYMKTCLYHKTSHPLCPVFNLGYVVQQSGQNFSTLAEKGGVVGITIDWNCDLDWNVRHCKPIYEFHGLYEEKNLSQGFNFRFARHFVENRTNHRHLFKVFGIRFDILVDGKAGKFDIIPTMTTIGSGIGIFGVATVLCDLLLLHILPKRHYYKQKKFKYAEDMRPEAGEHDPAATSSTLGLQENMKTS
>UPI001C53B762	537	0.870	2.291E-167	0	398	399	0	401	402
MPQRrqqLQDELAAFFFEYDTPRMVLVRNKKVGVIFRVIQLVVLAYVVGWVFVFEKGYQTSSGLISSVSVKLKGLAVTQHQSLGPQVWDVADYVFPAQGDNSFVVMTNFIVTPQQAQGYCAENPEGGLCKDDNGCTPGKAERKAQGIRTGKCVAFNDTVRTCEIFGWCPVEVDDKVPRPALLREAENFTLFIKNSISFPRFKVNRRNLVEEVNVTYMKSCLHHKTLHPLCPVFSLGYLVQESGQDFSTLAIKGGVVGITIDWNCDLDWHVRHCKPVYEFHGLYGDKDLSPGFNFRFARYFMQNGTNRRHLFKVFGIRFDILVDGKAGKFNIIPTMTTIGSGIGIFGVATVLCDLLLLHILPKRHYYKQKKFKYAEDMVVGEGEQDPAATSSTLGLQENMRTS
>UPI001486F1E3	536	0.867	5.888E-167	0	398	399	0	398	399
MARRLQDELSAFFFEYDTPRMVLVRNKKVGVIFRLIQLVVLVYVIGWVFVYEKGYQTSSGLISSVSVKLKGLAVTRLQDMGPQVWDVADYVFPAHGDSSFVVMTNFIMTPQQAQGHCAENPEGGTCQDNNGCTPGKAERKAQGIRTGKCVPFNGTVKTCEIFGWCPVEVDDKIPSPALLQEAENFTLFIKNSISFPRFKVNRRNLVEEVNNTYMKKCLYHKILHPLCPVFNLGYVVQESGQDFNSLAKMGGVVGITIDWDCDLDWHVRHCKPIYQFHGLYGEKKLSPGFNFRFARHFVQNGTNRRHLFKVFGIHFDILVNGKAGKFDIIPTMTTIGSGIGIFGVATVLCDLLLLHILPKRHYYKQKKFKYAENMGPEEGERDPAATSSTLGLQENMRTS
>A0A8C5UKN4	535	0.497	8.064E-167	0	381	399	0	386	388
MA-GCCEVLRPFLFEYDTPRIVLIRSRKVGLMNRAVQLLILAYVIGWVFVWEKGYQEMDSVVSSVTTKVKGVAMTNTSKLGFRIWDVADYVIPPQEENSLFIMTNMILTMNQTQGTCPEIPDKtTVCTSDANCTAGSAGTHSNGVSTGRCVPFDGSVKTCEVAAWCPVEDDTHVPKPAFLRAAENFTLLVKNNIWYPKFNFSKRNILPNITTTYLKSCIYDARTDPFCPIFRLGDIVENAGHSFQDMAVEGGIMGIQVNWDCNLDRAAALCLPKYSFRRLDTRDvdhNVSPGYNFRFAKYYNDfAGNEQRTLIKAYGIRFDIIVFGKAGKFDIIPTMINIGSGLALLGVATVLCDVIVLYCMKKRYYYREKKYKYVEDYEQGlASESD-----------------
>A0A8D0H812	535	0.494	8.064E-167	0	376	399	0	383	393
MAAResCCAGCYSFLFEYDTPRIVLIKSRKVGVMNRLVQLAILAYVIGWVFVWEKGYQETDSVVSSVTTKVKGVAMTNTSELGLRIWDVADYVIPPQGENAVFIMTNLIVTLNQTQSYCPELPDKtTRCQSDENCMKGYVGTHSNGVQTGKCVPYKATVKTCEVFAWCPVEDDTRVPKQPFLKEAENFTLLLKNNIWYPKFNFTKRNILPTINSTYLKTCIYDPKTDPFCPIFRLRQIVEAAGQNFQEMAVQGGVMAVQIKWNCDLDKSASLCVPRYSFRRIDNKDsvhTVAPGYNFRFAKYYKDaSGGDFRTLIKAYGIRFDIMVFGTAGKFDIIPTMINIGSGLALFGVATVLCDVIVLYFMKKRYYYREKKYKYVEDYELG----------------------
>UPI00074FEC0A	535	0.510	8.064E-167	0	379	399	0	386	402
MAAagGCCAALYSFLFEYDTPRIVLIKSRKVGLMNRLVQLAILAYVIGWVFVWEKGYQETDSVVSSVTTKVKGLAVTNTSALGLRVWDVADYVIPPQGENAVFVMTNLIITLNQTQGHCPEFPDKtTVCSSDKNCTEGFISTHSNGIQTGRCVVNKGHSKTCEIFGWCPVEDDENVPRPAFLQGAENFTLLVKNNIWYPKFSFTKRNILPTINKTYLQSCKYHPKTDPFCPIFRLRDMVDAAGQDFQEMAVEGGVMGLQINWDCDLDKPASRCVPKYSFRRIDNKDsshTVSPGYNFRFAKYYQtPEGVETRTLIKAYGIRFDIMVFGKAGKFDIIPTMINIGSGLALFGVATVLCDVIVLYFMKKRYYYREKKYKYVEDYELGAGE-------------------
>A0A8C6ZJ01	535	0.512	1.105E-166	5	389	399	3	385	394
-----CGAFYSFLFEYDTPRIVLIRSRKVGLVNRLVQLAILAYVIGWVFLWEKGYQETDSVVSSVTTKVKGVTLTNTSSLGTRIWDVADYVIPPQGENSVFIMTNVILTLNQMQGRCPELPDDtTICTAREDCAPGYVGTHSNGIQTGECVLYNSSIKTCEIFAWCPVENDSYIPKPAFLQEAENFTILVKNNIWYPKFNFSKRNILPTINSTYLKNCIYDSQTDPFCPIFRLGKIVEAAGQNFQEMAVEGGVMGLQINWDCNLDRAASHCVPRYSFRRLDSKDsahNVSPGYNFRFAKYYKDqNGTESRTLAKAYGIRFDIIVFGKAGKFDIIPTMINIGSGLALFGVATVLCDIVVLYCMKKRYYYREKKYKYVEDY-------ELVSTSKTL---------
>A0A8C2WC26	535	0.892	1.105E-166	0	398	399	0	398	399
MVQRLQNELAGFFFEYDTPRMVLVRNKKVGVTFRLIQLVVLVYVIGWVFVYEKGYQTSSGLISSVSVKLKGLAVTQLQGLGPQVWDVADYVFPAQGDSSFVVMTNFIMTPQQAQDYCAEHPEGGTCKDNSNCIPGKAERKAQGIRTGKCVAFNDTVQTCEIFGWCPVEVDDIIPRPARLQEAENFTLFIKNSISFPRFKVNRHNLVEEVNASYMKTCLYHKTLHPLCPVFNLGYVVQQSGQDFRRLAEKGGVVGITIDWNCDLDWHVRHCKPIYEFHGLYGEKNLSQGFNFRFARHFVANGTNHRHLFKVFGIRFDILVDGKAGKFDIIPTMTTIGSGIGIFGVATVLCDLLLLHILPKRHYYKQKKFKYAEDMGPGVEERDPATTSSTLGLQENMRTS
>UPI00193F33E2	534	0.497	2.072E-166	0	379	399	653	1038	1045
MASgACWGALRGFLFEYDTPRIVLIKSRKVGLVNRAVQLAILAYVIGWVFVWEKGYQETDNVVSSVTTKVKGITMTNTSELGLRVWDVADYVIPPQGENTLFIMTNLIITLNQTQGYCPELPDKtTVCNSSKDCTAGYIGTHSNGVQTGKCRKYSTSVKTCEIYAWCPVENDTRLPKPAFLKDAENFTILVKNNIWYPKFNFTRRNILPSISTTYLKTCIYDPKTDPFCPIFRIRRIVEAAGQNFQEMAVEGGVMGVQINWNCDLDKSASYCVPKYTFRRLDNKDsdhTVSPGYNFRFAKYYKDaSGTDSRTLIKAYGIRFDIMVFGKAGKFDIIPTMINIGSGLALFGVATVLCDIVVLYFMKKRYYYREKKYKYVEDYELGASE-------------------
>UPI000942C656	532	0.501	9.989E-166	0	373	399	31	408	419
MA-GCCSVLAAFLFEYDTPRIVLIRSRKVGLMNRTVQLLILAYVIGWVFVWEKGYQEMDSVVSSVTTKAKGVTKTNTSDLGFRIWDVADYVIPAQEENSLFIMTNMIITLNQTQGLCPEIPDKtTVCKSDADCAAGSTGTHSNGVATGRCVQFDETVKTCEVEAWCPVENDTHVPKPAFLKAAENFTLLVKNNIWYPKFNFSKRNILPNITTTYLKSCIYNATTDPFCPIFRLGKIVEAAGHSFQDMAVEGGIMGIQIRWDCNLDIAASYCLPKYSFRRLDtrdMDHNVSPGYNFRFAKYYSDlTGNEHRTLIKAYGIRFDIVVFGKAGKFDIIPTMINVGSGLALLGVATVLCDIIVLYCMKKRFYYREKKYKYVEDY-------------------------
>A0A8D2CPN0	532	0.492	1.368E-165	0	376	399	0	380	388
MA-GCCAVLAAFLFEYDTPRIVLIRSRKVGLMNRGVQLLILAYVIGWVFVWEKGYQEMDSVVSSVTTKAKGVTVTNTSKLGFRIWDVADYVIPAQEENSLFIMTNMIITMNQTQATCPEIPDKAtVCESDTDCPAGSTGTHSNGVKTGRCVPFNGSVKTCEVAAWCPVEDDTHVPKPAFLKAAENFTLLVKNNIWYPKFNFSKRNILPNITTTYLKSCIYDAKTDPFCPIFRLGKIVENAGHSFQDMAVEGGIMGIQVNWDCNLDRAASLCLPRYSFRRLDTRDldhNVSPGYNFRFAKYYRDlTGLEQRTLIKAYGIRFDIIVFGKAGKFDIIPTMINIGSGLALLGVATVLCDVIVLYCMKKKYYYREKKYKYVEDYEQG----------------------
>A0A8B7RTX7	532	0.510	1.368E-165	0	376	399	0	380	388
MA-GCCSVLGAFLFEYDTPRIVLIRSRKVGLMNRAVQLLILAYVIGWVFVWEKGYQEMDSVVSSVTTKAKGVTVTNTSNLGFRIWDVADYVIPAQEENSLFIMTNMIITLNQTQGRCPEIPDKtTVCKSDANCAAGSTGTHSNGVATGKCVQFNGTVKTCEVQAWCPVEDDTDVPKPAFLKAAENFTLLVKNNIWYPKFNFSKRNILPNITTTYLKSCIYDAITDPFCPIFRLGKIVEAAGHSFQDMAVEGGIMGIQIKWDCNLDIAAASCLPKYSFRRLDtrdMDHNVSPGYNFRFAKYYNDlTGAEHRTLIKAYGIRFDIIVFGKAGKFDIIPTMINIGSGLALFGVATVLCDVIVLYCMKKRYYYREKKYKYVEDYEQG----------------------
>UPI00064F6DC1	531	0.510	1.874E-165	0	376	399	0	380	388
MA-GCCAAVAAFLFEYDTPRIVLIRSRKVGLMNRVVQLLILAYVIGWVFVWEKGYQEMDSVVSSVTTKAKGVAMTNTSKLGFRIWDVADYVIPAQEENSLFIMTNMIVTVNQSQGVCPEIPDKtTVCQSDANCTAGSAGTHSNGVSTGRCVPFNGTVKTCEVAAWCPVEDDTDVPNPAFLKAAENFTLLVKNNIWYPKFNFSKRNILPSINTSYLKSCIYHAETDPFCPIFRLGRIVTSAGHSFQDMAVEGGIMGIQIRWDCNLDWAATLCLPRYSFRRLDNRDadhNVSPGYNFRFAKYYNdPTGGEHRTLIKAYGIRFDIIVFGKAGKFDIIPTMINVGSGLALLGVATVLCDVIVLYCMKKKYYYREKKYKYVEDYEQG----------------------
>UPI0003D0A3E6	531	0.474	1.874E-165	0	373	399	6	383	398
MA-SCRDCCYSLLFEYDTPRIVMIRSRKVGLMNRLVQLGILAYVVGWVFIWEKGYQEIDSVVSSVTIKVKGVTVTNTSTLGPRVWDVADYVIPPQEENTVFIMTNMIMTLNQTQGSCPELPDNkTVCKSEEDCHAGYVGTHSNGVQTGNCIKYNGSIKTCEIYAWCPVEDDTNVPRPAFLKDAENFTILVKNNIWYPKFNFAKRNILPSINSTYLKGCIYDAQTDPFCPIFRIQKIMEAAGQNFQEMAVEGGIMGLQIKWNCDLDKAASLCVPRYSFRRLDDKnskYTVSPGYNFRFAKYYRDtSGLEARTLIKAYGIRFDVIVFGKAGKFDIIPTMINIGSGLALLGVATVLCDIIVLYFMKRRHFYREKKYKYVEDY-------------------------
>G1SH28	531	0.509	2.567E-165	0	376	399	0	379	387
MVSRCAA-LAAFLFEYDTPRIVLIRSRKVGLMNRGVQLLILAYVIGWVFLWEKGYQETDSVVSSVTTKAKGVAVTNTSELGFRIWDVADYVIPAQEENSLFIMTNMIITVNQTQGTCPEIPDKAtVCHSDATCASGSTDTHSTGVTTGRCVPFNASVKTCEVAAWCPVEDDRQVPRPAFLKAAENFTLLVKNNIWYPKFNFSKRNILPNITTTYLKSCTYDARTDPFCPIFRLGKIVEDAGHSFQDMAIEGGIMGIQIKWDCNLDRAAALCLPRYSFRRLDtrdADHNVSPGYNFRFAKYYSDSGRERRTLIKAYGIRFDIIVFGKAGKFDIIPTMINIGSGLALFGVATVLCDIIVLYCMKKRYYYREKKYKFVEDYEQG----------------------
>UPI0003C4620F	531	0.702	2.567E-165	0	398	399	0	398	400
MGLKLREKAASFFFEYDTPRMVLVQNKKVGLIFRLIQLVVLGYIIGWVFLYEKGYQSEDGIISSVSVKLKGLTVTNISGMGPRVWDVADYVFPPQGDSSFVVMTNVIITHGQKQDICPELPDAGECNNDSDCTQGKYSRQGQGIMTGKCVNFNSDDKTCEIFGWCPVEEDDQIPNPPLLLEAENFTLFIKNSITFPKFKVSRRNLVESITSSDLKKCTYHKIHDPLCPVFELGYIVKESGQDFRVLALKGGVVGITIDWNCDLDWPVTYCKPLYEFHGLYnDDNNVSPGFNFRYAKYYRDNGTDYRTLYKVFGIRFDILVNGKAGKFDIIPTMTTIGSGIGIFGVASVVCDLVLLHFLPKRDYYKQRKFKYAE-MKPSGPEKEDAAPSSTYNLQNNMTDS
>UPI0003AB8755	531	0.934	3.516E-165	0	398	399	0	381	382
MARRFQEELAAFLFEYDTPRMVLVRNKKVGVIFRLIQLVVLVYVIGWVFLYEKGYQTSSGLISSVSVKLKGLAVTQLPGLGPQVWDVADYVFPAQGDNSFVVMTNFIVTPKQTQGYCAEHPEGGICKDDSGCTPGKAKRKAQGIRTGKCVAFNDTLKTCEIFGWCPVEVDDDIPR-----------------ISFPRFKVNRRNLVEEVNAAYMKTCLYHKTLHPLCPVFQLGYVVQESGQNFSSLAEKGGVVGITIDWHCDLDWHVRHCKPIYEFHGLYEEKNLSPGFNFRFARHFVENGTNHRHLFKVFGIRFDILVDGKAGKFDIIPTMTTIGSGIGIFGVATVLCDLLLLHILPKRHYYKQKKFKYAEDMGPGADERDLAATGSTLGLQENMRTS
>UPI0010A15ACD	531	0.510	3.516E-165	0	378	399	0	382	388
MA-GCCSALGAFLFEYDTPRIVLIRSRKVGLMNRVVQLLILAYVIGWVFVWEKGYQETDSVVSSVTTKAKGVAVTNTSELGFRIWDVADYVIPAQEENSLFIMTNMIITVNQTQSTCPEIPDQtTVCNSDSDCTVGSAGTHSNGIGTGKCVPFNESVKTCEVAAWCPVENDAGVPTPAFLKSAENFTLLVKNNIWYPKFNFSKRNILPNITTSYLKSCVYDARTDPFCPIFRLGRIVEDAGHSFQEMAVEGGIMGIQIKWDCNLDRAASLCLPRYSFRRLDTrdlEHNVSPGYNFRFAKYYRDlTGNEQRTLIKAYGIRFDIIVFGKAGKFDIIPTMINVGSGLALLGVATVLCDVIVLYCMKKRYYYRDKKYKYVEDYEQGLA--------------------
>A0A7J8BZ26	530	0.493	4.815E-165	0	381	399	0	385	389
MAR-CCSVLAAFLFEYDTPRIVLIRSRKVGLMNRAVQLLILAYVIGWVFVWERGYQEVDSVVSSITTKAKGVTTTNTSQLGFRIWDVADYVIPAQEENSIFIMTNLIVTMNQTQGFCPEVPDStSTCESDANCSAGSTGTHSNGVATGRCVPFQGTVKTCEVAAWCPVEYDAEVPRPAFLKAAENFTLLVKNNIWYPKFNFSKRNILPNITTSYLKSCIYDAVTDPFCPIFRLGKIVADAGHSFQDMAIEGGIMGIQIRWDCNLDRAASHCLPRYSFRRLDTRDldhNVSPGYNFRFAKYYKDlAGTEHRTLIKAYGIRFDVIVFGKAGKFDIIPTMINVGSGLALLGVATVLCDIIVLYCTKKRYYYREKKYKYVEDYEQGISDSE-----------------
>A0A6P3Q7C2	530	0.510	6.595E-165	0	376	399	0	380	388
MA-GCCSVLAAFLFEYDTPRIVLIRSRKVGLMNRAVQLLILAYVIGWVLVWEKGYQEMDSVVSSVTTKAKGVTVTNTSKLGFRIWDVADYVIPAQEENSLFIMTNMIVTTNQTQGHCPETPEETnVCESDANCVAGSTGTHSNGVETGKCVPFNATVKTCEVAGWCPVENDTHVPKPAYLKAAENFTLLVKNNIWYPKFNFSKRNILPNITTTYLKSCIYDALTDPFCPIFRLGKIVENAGHSFQDMAIEGGIIGIQIRWDCNLDRAASLCLPKYSFRRLDtrdTDHNVSPGYNFRFAKYYNdPAGTEHRTLIKAYGIRFDIIVFGKAGKFDIIPTMINIGSGLALLGVTTVLCDVIVLYCMKKRFYYREKKYKYVEDYEQG----------------------
>A0A4X1U442	529	0.507	9.033E-165	0	376	399	0	380	388
MA-GCCAVLYAFLFEYDTPRIVLIRSRKVGLMNRMVQLLILAYVIGWVFVWEKGYQETDSVVSSVTTKAKGVTMTNTSKLGFRIWDVADYVIPAQEENSLFIMTNLIITMNQTQGLCPEIPDKtTTCKSDANCAAGSSGTHSNGVATGRCVPFNETLKTCEVAAWCPVEDDAQVPKPAFLKAAENFTLLVKNNIWYPKFNFSKRNILPNITTAYLKTCTYDAKTDPFCPIFRLGTIVANAGHNFQDMAVEGGIMGIQIKWDCNLDRAASHCLPRYSFRRLDTRDvdhNVSPGYNFRFAKYYKDqTGAEYRTLIKAYGIRFDIIVFGKAGKFDIIPTMINVGSGLALLGVATVLCDVIVLYCMKKRYYYREKKYKYVEDYEQG----------------------
>UPI00046B8B48	529	0.510	9.033E-165	0	376	399	0	380	388
MA-GCCSVLGAFLFEYDTPRIVLIRSRKVGLMNRAVQLLILAYVIGWVFVWEKGYQEVDSVVSSVTTKAKGVTVTNTSQLGFRIWDVADYVIPAQEESSLFIMTNIIVTMNQTQGFCPELPDKtSVCKSDSNCPAGSANTHSSGVATGRCVPYNGTLKTCEVAAWCPVEDDSNVPKPAFLKAAENFTLLIKNNIWYPKFNFTKRNILSNITTTYLKSCIYNATTDPFCPIFRLGQIVENAGHSFQDMAVEGGIMGIQIKWDCNLDRAASFCLPRYSFRRLDtrdQDHNVSPGYNFRFAKYYNDlTGTEHRTLIKAYGIRFDIIVFGKAGKFDIIPTMINIGSGLALLGVATVLCDVIVLYCMKKRYYYREKKYKYVEDYEQG----------------------
>P51577	529	0.501	9.033E-165	0	376	399	0	380	388
MA-GCCSVLGSFLFEYDTPRIVLIRSRKVGLMNRAVQLLILAYVIGWVFVWEKGYQETDSVVSSVTTKAKGVAVTNTSQLGFRIWDVADYVIPAQEENSLFIMTNMIVTVNQTQSTCPEIPDKtSICNSDADCTPGSVDTHSSGVATGRCVPFNESVKTCEVAAWCPVENDVGVPTPAFLKAAENFTLLVKNNIWYPKFNFSKRNILPNITTSYLKSCIYNAQTDPFCPIFRLGTIVEDAGHSFQEMAVEGGIMGIQIKWDCNLDRAASLCLPRYSFRRLDTrdlEHNVSPGYNFRFAKYYRDlAGKEQRTLTKAYGIRFDIIVFGKAGKFDIIPTMINVGSGLALLGVATVLCDVIVLYCMKKKYYYRDKKYKYVEDYEQG----------------------
>UPI00187A5A4D	529	0.510	9.033E-165	0	378	399	0	382	388
MA-GCCSVLAAFLFEYDTPRIVLIRSRKVGLMNRTVQLLILAYVIGWVFVWEKGYQEVDSVVSSVTTKAKGVTVTNTSKLGFRIWDVADYVIPAQEENSLFIMTNMIITMNQTQGFCPELPDKtTVCKTDADCTSGSAGTHSNGVATGRCVPFNRTVKTCEVAAWCPVEDDGHVPKPAFLKAAENFTLLVKNNIWYPKFNFSKRNILPNITTAYLKSCIYDAVTDPFCPIFRLGKIVESAGHNFEDMAVEGGIMGIQVKWDCNLDRAASHCLPRYSFRRLDTRDldhNVSPGYNFRFAKYYSdPTGAEHRTLIKAYGIRFDIIVFGKAGKFDVIPTMINIGSGLALLGVATVLCDIIVLYCMKKRFYYREKKYKYVEDYEQGIS--------------------
>UPI00032B17BC	529	0.510	1.237E-164	0	376	399	0	379	387
MA-GCCAALAAFLFEYDTPRIVLIRSRKVGLMNRGVQLLILAYVIGWVFVWEKGYQETDSVVSSVTTKAKGVAVTNTSELGFRIWDVADYVIPAQEENSLFIMTNMIITVNQTQGTCPEIPDqNTLCDSDATCISGSTDTHSTGVSTGRCVPFNASVKTCEVAAWCPVEDDRQVPRPAFLGAAENFTLLVKNNIWYPKFNFSKRNILPNVTTAYLKSCTYNAHTDPFCPIFRLGKIVEDAGHSFQDMAVEGGIMGIQIKWDCNLDRAAALCLPRYSFRRLDtrdVEHNVSPGYNFRFAKYYSDQGREYRTLIKAYGIRFDVIVFGKAGKFDIIPTMINIGSGVALLGVATVLCDIIVLYCMKKRFYYREKKYKFVEDYEQG----------------------
>A0A6J2MUZ5	529	0.513	1.237E-164	0	376	399	0	380	388
MA-GCCSVLAAFLFEYDTPRIVLIRSRKVGLMNRTVQLLILAYVIGWVFVWEKGYQEVDSVVSSITTKAKGVTVTNTSKLGFRIWDVADYVIPAQEENSLFVMTNMIITVNQTQGFCPEVPDKtTVCTTDADCTAGSAGTHSSGVATGRCVPFNGTVKTCEVAAWCPVEDDRHVPKPAFLKAAENFTLLVKNNIWYPKFNFSKRNILPNITTAYLKSCVYDAATDPFCPIFRLGKIVQSAGHSFADMAVEGGIMGIQIKWNCNLDRAASHCLPRYSFRRLDTRDldhNVSPGYNFRFAKYYSdPTGTEHRTLIKAYGIRFDIIVFGKAGKFNIIPTMINVGSGLALLGVATVLCDIIVLYCMKKRYYYREKKYKYVEDYEQG----------------------
>UPI0019239B39	529	0.518	1.237E-164	0	376	399	0	380	388
MA-GCCAALAAFLFEYDTPRIVLIRSRKVGLMNRAVQLLILAYVIGWVFVWEKGYQEMDSVVSSVTTKAKGVTVTNTSTLGFRVWDVADYVIPAQEENSLFVMTNLITTINQTQGLCPELPDKtTVCKSDADCAAGSSGVHSNGIATGRCVSFNGTVKTCEVAAWCPVEDDTPVPEPAFLKAAENFTLLVKNNIWYPKFNFSKRNILPNATTTYLKSCIYDVITDPFCPIFRLGKIVQDAGHSFQDMAVEGGIMGIQINWDCNLDRTASLCLPRYSFRRLDTRDvdhNVSPGYNFRFAKYYSdPTGTEHRTLIKAYGIRFDIIVFGKAGKFDIIPTMINIGSGLALLGVATVLCDVIVLYCMKKRFYYREKKYKYVEDYEQG----------------------
>UPI001B34E529	529	0.853	1.237E-164	0	398	399	0	402	403
MARRlqlVQEELAAFFFEYDTPRMVLVRNKKVGVIFRLIQLLVLAYVVGWVFVYEKGYQTsSSGLISSVSVKLKGLAVTPFLDSSAQVWDVADYVFPAQGDSSFVVMTNFIVTLRQTQRHCAEHPEGGTCKDDSGCTPGKAERNAQGIRSGRCVAFNDSVRTCEIFGWCPVEVDDHIPRPALLQEAENFTLFIKNSISFPRFKVNRRNLVEEVNKSYIKTCLYHKTAHPLCPVFNLGYVVRESGLNFSSLAEEGGVVGITIDWDCDLDWHVRHCKPVYEFHGLYEEKSLSSGFNFRFARHFMENGTNHRHLFKVFGIRFDILVNGKAGKFDIIPTMTTIGSGIGIFGVATVLCDLLLLHILPKRHYYKQKKFKYAEDMGPEAGAGDPAATGSTLVLQENMKTS
>A0A7L1P0T8	529	0.514	1.695E-164	10	373	399	7	375	378
----------SFLFEYDTPRIVLIRSRKVGLVNRAVQLAILAYVIGWVFLWEKGYQETDSVVSSVTTKVKGVVLTNTSTLGARIWDVADYVIPPQGENTVFVMTNAILTLNQRQDHCPELPDDkTVCEHDGDCTSGYVGTHSNGIQTGKCVPYNSSVKTCEVFAWCPVENDEHIPKPAFLREAENFTILVKNNIWYPKFNFSKRNILPSISKTYLKNCIYDPRTDPFCPIFRLGKIVQAAGQNFQEMAVEGGVMALQIKWDCNLDRDASLCVPKYSFRRLDNKDpahTVSPGYNFRFAKYYKDsNGTESRTLVKAYGIRFDIIVFGKAGKFDVIPTMINIGSGLALLGVATVLCDIVVLYCMKKRYYYREKKYKYVEDY-------------------------
>UPI000813D047	529	0.507	1.695E-164	0	376	399	0	380	388
MA-GCCAVLAGFLFQYDTPRIVLIRSRKVGLMNRAVQLLILAYVIGWVFVWEKGYQEMDSVVSSVTTKAKGVTVTNTSKLGFRVWDVADYVIPAQEENSLFIMTNIITTMNQTQGFCPEVPDkNTVCKSDADCASGSSGTHSSGVATGRCVLFNETVKTCEVAAWCPVEDDTHVPKPAFLKAAENFTLLVKNNIWYPKFNFSKRNILPNITTTYLKSCVYDAITDPFCPIFRLGKIVENAGHSFQDMAVEGGIMGIQINWDCNLDRAATHCLPKYSFRRLDtrdTDHNVSPGYNFRFAKYYSDlTGPERRTLIKAYGIRFDIIVFGKAGKFDIIPTMINIGSGLALFGVATVLCDVIVLYCMKKRYYYREKKYKYVEDYEQG----------------------
>H9GN73	529	0.503	1.695E-164	0	373	399	23	403	425
MAGPCCALLYGFLFEYDTPRIVLIRSRKVGLMNRLVQLAILAYVIGWVFVWEKGYQEKDSVVSSVTTKVKGVAVTNTSELGLRVWDVADYVIPPQEENSVFIMTNLIITLNQTQGNCAELPDEtTICQSDKNCTKGYIGTHSNGVQTGRCVPYpkDTTIKTCEVFAWCPVENDEKVPKPAFLKDAENFTLLVKNNIWYPKFNFTKRNILSSTSKAQLKNCKYNAKTDPACPIFRLRDMVEAAGQDFQEMAVEGGVMGLQINWDCDLDKPASRCVPKYTFRRIDNKDsahTVSPGYNFRFAKYYKsPDDVESRTLIKAYGIRFDIMVFGKAGKFDIIPTMINIGSGLALFGVATVLCDIIVLYFMKKRYYYREKKYKYVEDY-------------------------
>A0A091HKZ2	528	0.510	2.321E-164	5	373	399	2	375	378
-----CGLLKSFLFEYGTPRIVLIRSRKVGLINRAVQIAILAYVIGWVFLWEKGYQETDSVVSSVTTKVKGVTLTNTSALGTRIWDVADYVIPPQEENTVFVMTNVILTPNQTQGYCPELPDDkTVCTENISCVPGYVSIHGNGIQTGKCVPYNSSINTCEVFAWCPVEDDHQIPKPAFLREAENFTILVKNNIWYPKFNFSKRNILPTINSTYLKNCIYDSHTDPFCPIFRLGKIVEAAGQNFQEMAVEGGVMALQINWNCNLDRAASHCLPRYSFRRLDNKdsaNTVSPGYNFRFAKYYKDsSGTESRTLVKAYGIRFDIIVFGKAGKFDVIPTMINIGSGAALFGVATVLCDIVVLYCMKKKYYYREKKYKYVEDY-------------------------
>A0A7K4JNS4	528	0.509	2.321E-164	10	373	399	8	376	384
----------SFLFEYDTPRIVLIRSRKVGLVNRGVQLGILAYVVGWVFLWEKGYQETDSVVSSVITKVKGVTLTNTSALGARIWDVADYVIPPQEENAVFVMTNVILTLNQHQGHCAELPDDiTECRDKKDCVPGYVSTHSNGIQTGECIQYNESVKTCEVFAWCPVEDDYYIPKPAFLQEAENFTILVKNNIWYPKFNFSKRNILPTINSTYLKNCIYDSQTDPFCPIFRLGKIVEAAGQNFQEMAVEGGVMALQINWDCNLDRAASHCLPKYSFRRLDNKDsahTVSPGYNFRFAKYYKDsNGTESRTLIKAYGIRFDILVFGKAGKFDVIPTMINIGSGLALLGVATVLCDIVVLYCMKKRYYYREKKYKYVEDY-------------------------
>A0A2Y9KP75	528	0.507	2.321E-164	0	376	399	0	380	388
MA-GWCVGLASFLFEYDTPRIVLIRSRKVGLMNRAVQLLILAYVIGWVFVWEKGYQETDSVVSSVTTKAKGVTVTNTSTLGFRVWDVADYVIPAQEENSLFVMTNMIITKNQSQGSCPELPDKtTICNSDANCVAGSSGTHSSGIATGRCVPFNETVKTCEVAAWCPVENDTHVPEPAFLKAAENFTLLVKNNIWYPKFNFSKRNILPNITTTYLKSCIYDAVTDPFCPIFRLGKIVESAGHSFQDMAIEGGIMGIQIKWNCNLDRTSSLCLPRYSFRRLDTRDvdhNVSPGYNFRFAKYYSdPTGAEHRTLIKAYGIRFDIIVFGKAGKFDIIPTMINIGSGLALLGVATVLCDIIVLYCMKKRNYYREKKYKYVEDYEQG----------------------
>A0A6P3I204	528	0.846	2.321E-164	0	398	399	0	398	399
MAQRIQDELASFFFEYDTPRMVLVRNKKVGIVFRLIQLVVLVYVVGWVFVYEKGYQTSGSLISSVSVKLKGLAVTQLPSLGPQVWDVADYVFPAQGDSSFVVMTNFIATPRQAQGHCAEwGLGTLLC-----CPSLGWAPRGStlaaGIRTGKCVAFNDTVQTCEIFGWCPVEVDDNIPCPALLREAENFTLFIKNSISFPRFKVTRRNLVEEVDARYMKTCLFHKTLHPLCPVFKLGYVVQESGQNFSTLAEKGGVVGITIDWHCDLDWHVRHCKPVYEFHGLYEEKKLSQGFNFRFARHFVENGTNYRHLFKVFGIRFDILVDGKAGKFDIIPTMTTIGSGIGIFGVATVLCDLLLLHILPKRHYYKQKKFKYAEDMGPGAGQHDPAATGSTLVLQENMKTS
>A0A7K7L2U0	527	0.501	4.354E-164	4	373	399	3	377	385
----WCGAVQSFLFEYDTPRIVLIRSRKVGLVNRGVQLAILAYVIGWVFVWEKGYQETDSVVSSVTTKVKGVTLTNTSSLGARVWDVADYVIPPQEENSVFVMTNMIFTLNQTQGRCPELPDDKTeCSKNNSCVPGYVSTHSNGIQTGKCVNYNDSIKTCEVFAWCPVEDDYHVPKPAFLQGAENFTILVKNNIWYPKFNFTKRNILPTINSTYLKNCIYDSKTDPFCPIFRLGKIVEAAGQNFQEMAVEGGVMGLQINWDCNLDRAASYCVPKYSFRRLDNKDtahTVSPGYNFRFAKYYKDsSGIESRTLIKAYGIRFDIIVFGKAGKFDVIPTMINIGSGLALFGVATVLCDLVVLNCMKKKYYYREKKYKYVEDY-------------------------
>A0A8B6ZLB2	527	0.507	4.354E-164	0	376	399	0	380	388
MA-GCCPALAGFLFEYDTPRIVLIRSRKVGLMNRAVQLLILAYVIGWVFVWEKGYQEMDSVVSSVTTKAKGIAVTNTSGLGFRVWDVADYVIPAQEENSLFVMTNMIITMNQTQDVCPEIPDKtTVCESDAHCIAGSAGTHSNGVATGRCVPFNGTVKTCEVAAWCPVEDDNHVPKPAFLKAAENFTLLVKNNIWYPKFNFSKRNILPTINTSYLKSCIYDAETDPFCPIFRLGKIVASAGHSFQDMAVEGGIMGIQIRWDCNLDRAAALCLPRYSFRRLDNRDadhNVSPGYNFRFAKYYNsPAGKEHRTLVKAYGIRFDIIVFGKAGKFDIIPTMINVGSGLALLGVATVLCDVIVLYCMKKKYYYRDKKYKYVEDYEQG----------------------
>A0A287CXY1	527	0.854	4.354E-164	0	398	399	0	397	398
MARRLQDKLAAFFFEYDTPRMVLVRNKKVGIVFRLIQLVVFIYVVGWVFVYEKGYQTSGGLISSVSVKLKGLAVTELQS-KLQVWDQADYVFPAQGDNSFVVMTNFIMTPQQAQNYCAENPEGGTCKNNSGCTPGKAKRKAQGIRTGKCVAFNSTVQTCEIFGWCPVEVDDNIPSPALLREAENFTLFIKNSISFPRFQVKRNNLVEEVNASYMKTCLYDKKLHPLCPLFNLSYIVQESGQDFSSLAVKGGVVGITIDWDCDLDWHIRHCKPIYEFHGLYGEKKLSEGFNFRFARHYVENGTNRRHLFKVFGIRFDILVDGKARKFDIIPTMTTIGSGIGIFGVATVLCDLLLLHILPKRHYYKQKKFKYAEDMGPKAGEHDPAATSSTLGLQENMRTS
>A0A6P5PQ54	527	0.513	5.964E-164	0	376	399	0	380	388
MA-GCCSVLGAFLFEYDTPRIVLIRSRKVGLMNRVVQLLILAYVIGWVFVWEKGYQETDSVVSSVTTKAKGVAVTNTSQLGFRIWDVADYVVPAQEENSLFIMTNMIVTVNQTQGTCPEIPDKtSICDSDANCTLGSSDTHSSGIGTGRCVPFNTSVKTCEVAAWCPVENDAGVPTPAFLKAAENFTLLVKNNIWYPKFNFSKRNILPNITTSYLKSCIYNARTDPFCPIFRLGQIVADAGHSFQEMAVEGGIMGIQIKWDCNLDRAASHCLPRYSFRRLDtrdVEHNVSPGYNFRFAKYYRDlAGNEQRTLTKAYGIRFDIIVFGKAGKFDIIPTMINVGSGLALLGVATVLCDVIVLYCMKKRYYYRDKKYKYVEDYEQG----------------------
>UPI001CFE88EE	527	0.492	5.964E-164	0	382	399	0	386	389
MA-GCGASLSSFFFEYDTPRIVLIRSRKVGLMNRAVQLLILAYVIGWVFVWEKGYQEVDSVVSSITTKMKGVALTNTSDLGIRIWDVADYVVPAQQENALFIMTNMIATLNQRQGTCAELPDDkTMCKSDDDCAHGSIDVHSNGISTGRCVNYNTHVKTCEVIAWCPVENDTYVPRPAFLKAAENFTLLVKNHIWYPKFNFTKRNILPNTSATYLKSCIYDAKTDPFCPIFHLGKITESAGQSFQEMAVEGGIMGIQINWDCNLDRASSHCLPKYSFRRLDnqdSNHTVSPGYNFRFAKYYKDaNGTETRTLIKAYGIRFDIIVFGKAGKFDIIPTMINIGSGLALLGVATVLCDIIVLYFMKKKFYYREKKYKYVEDYDQGLNEAFR----------------
>A0A3L7HPQ4	527	0.500	5.964E-164	0	393	399	0	408	412
MA-GCCSVLAAFLFEYDTPRIVLIRSRKVGLMNRLVQLLILAYVIGWVFVWEKGYQETDSVVSSVTTKAKGVAVTNTSELGFRIWDVADYVIPAQEENSLFIMTNMIITVNQTQSTCAEIPDKtTICDSDSNCTMGSTGTHSNGrrIGTGKCVPFNESVKTCEVAAWCPVENDADVPTPAFLKAAENFTLLVKNNIWYPKFNFSKRNILPNITTSYLKSCIYDARTDPFCPIFRLGKIVEDAGHSFQDMAVEGGIMGIQVKWDCNLDRAASLCLPRYSFRRLDTrdlEHNVSPGYNFRFAKYYKDlTGNEQRTLIKAYGIRFDIIVFGKAGKFDIIPTMINIGSGLALLGVATVLCDVIVLYCMKKRYYYRDKKYKYVEDYeqikAPGPQKTFNAidVHGFaaiQLGLQT-----
>UPI001CC4DF51	527	0.497	8.168E-164	0	382	399	0	386	389
MA-GCAASLSSFFFEYDTPRIVLIRSRKVGLMNRGVQLLILAYVIGWVFVWEKGYQEMDSVVSSITTKVKGVALTNTSDMGLRVWDVADYVIPAQQENTLFVMTNMIATLNQRQSTCPELPDAkTTCKSDDDCAFGSADVHGSGVTTGRCVNYNAHVKTCEVFGWCPVENDTYVPRPAFLKAAENFTLLIKNHIWYPKFNFTKRNILPNTNATYLKSCIYDAKTDPFCPIFHLGKITGSAGQSFQQMAVEGGIMGIQINWDCNLDLSASRCLPKYSFRRLDnqdSDHNVSPGYNFRFAKYYKDaNGMEARTLIKAYGIRFDVIVFGKAGKFDIIPTMINIGSGLALLGVATVLCDIIVLYFMKKRFYYREKKYKYVEDYDQGLTETFR----------------
>UPI00071D2B9A	527	0.513	8.168E-164	5	379	399	3	382	389
-----CGALHSFLFEYDTPRIVLIRSRKVGLMNRAVQLAILAYVIGWVFVWEKGYQETDSVVSSVTTKVKGVAVTNTSALGTRIWDVADYVIPPQEENSVFVMTNVILTLNQRQGHCPALPEGkTVCKVKNDCVPGYVSIHSSGIQTGECVPYNSSIKTCEVFAWCPVEDDSHIPKPAFLKEAENFTILVKNNIWYPKFSFSKRNILPDINSTYLKNCIYDSETDPFCPIFRLGKIVQAAGQDFQEMAVEGGVMALQINWDCNLDRAASYCVPKYSFRRLDNKDsahNVSPGYNFRFAKYYKDsNGTESRTLVKAYGIRFDILVFGKAGKFDVIPTMINIGSGLALFGVATVLCDIVVLYFMNKKYYYREKKYKYVEDYDLGVDE-------------------
>A0A8C8RFD9	527	0.501	8.168E-164	1	377	399	3	384	393
-GASCCGVLRAFLFEYDTPRIVLIRSRKVGLVNRAVQLAILAYVIGWVFVWEKGYQEVDSVVSSVTTKVKGITVTNTSEMGLRIWDVADYVIPPQEENALFIMTNLIITLNQTQGYCPELPDKtTVCNSSKDCAAGYISTHSNGVQTGQCRQYSTSLKTCEIYGWCPVENDTRLPRPAFLKGAANFTILVKNNIWYPKFNFTKRNILPSVNSTYLKTCIYHPKTDPLCPIFRVHQIVEAAGQNFQEMAVEGGVMGVQINWNCDLDKSASYCLPKYTFRRLDnkdSEHNVSPGYNFRFAKYFRDaSGAESRTLIKAYGIRFDIMVFGKAGKFDIIPTMINIGSGLALFGVATVLCDIVVLYCMKKRFYYREKKYKYVEDYELGA---------------------
>UPI000703FAEC	526	0.501	1.119E-163	0	376	399	0	380	388
MA-GCCAGLGAFLFEYDTPRIVLIRSRKVGLMNRAVQLLILAYVIGWVFVWEKGYQEVDSVVSSVTTKAKGVAVTNSSKLGFRIWDVADYVIPPQEENSLFIMTNLIVTLNQTQSTCPEIPDKtTVCNTDASCKAGFTGTHSNGELTGRCVPFNGSVKTCEVRAWCPVEDDSHVPEPAFLKAAENFTLLVKNNIWYPKFNFSKRNILPNITTAYLKSCIYDAETDPFCPIFRLGKIVEYAGHSFQDMAVEGGVMGIQIHWDCNLDRAAALCLPRYSFRRLDtrdTDHNVSPGYNFRFAKYYRDlGGREQRTLIKAYGIRFDIIVFGKAGKFDIIPTMINIGSGLALLGVATVLCDIVVLYCMKKRFYYREKKYKYVEDYEQG----------------------
>A0A8C6RXX2	526	0.507	1.119E-163	0	381	399	0	386	388
MA-GCCVVLGSFLFEYDTPRIVLIRSRKVGLMNRMVQLLILAYVIGWVFVWEKGYQETDSVVSSVTTKAKGVAVTNTSKLGFWIWDVADYVIPAQEENSLFIMTNMIITMNQTQSTCAEIPDKtTICNSDSDCIPGSTSTHSNGVETGKCVSFNESVHTCEVAAWCPVEDDAGVPTPAFLKAAENFTLLVKNNIWYPKFNFSKRNILPNITTSYLKSCIYDAQTDPFCPIFRLGKIVEDAGHSFQDMAVEGGIMGIQINWDCNLDRTASLCLPRYSFRRLDTrdlEHNVSPGYNFRFAKYYKDlTGNEQRTLIKAYGIRFDIIVFGKAGKFDVIPTMINIGSGLALLGVATVLCDIIVLYCMKKRYYYRDKKYKYVEDYEQGlAGERD-----------------
>A0A384AQC9	526	0.510	1.119E-163	0	376	399	0	380	388
MA-GCCAVLAAFLFEYDTPRIVLIRSRKVGLMNRAVQLLILAYVIGWVFVWEKGYQEMDSVVSSVTAKAKGVTTTNTSKLGFRIWDVADYVIPAQEENSLFIMTNMIVTMNQTQGLCPEIPDKtTVCESDANCTAGSAGTHSNGVATGRCVPFNETMNTCEVAAWCPVEDDTQVPTPAFLKAAENFTLLIKNNIWYPKFNFSKRNILPNITTTYLKTCIYDAKTDPFCPIFRLGKTVENAGHSFQDMAVEGGIMGIQIKWNCNLDRAASLCLPRYSFRRLDTRDvdhNVSPGYNFRFAKYYNDlTGTERRTLIKAYGIRFDIIVFGKAGKFDIIPTMINIGSGLALLGVATVLCDVIVLYCMKKRYYYREKKYKYVEDYEQG----------------------
>A0A1S3A4F7	526	0.501	1.532E-163	0	378	399	0	382	388
MA-GCCAVLAAFLFEYDTPRIVLIRSRKVGLMNRAVQLLILAYVIGWVFVWEKGYQEMDSVVSSVTTKAKGVTLTNTSQLGYRIWDVADYVIPAQEENSIFIMTNLIVTMNQTQGLCPEFPDKrSICESDANCTTGSSGTYSSGVSTGRCVPFNKTMKTCEVAAWCPVENDEEVPKPAFLKAAENFTLLVKNNIWYPKFNFSKRNILPNITTTYLKSCTYDAITDPFCPIFRLGKIVEYAGHSFQDMAVEGGIMGIQINWACNLDRAASLCLPKYSFRRLDTRDidhNVSPGYNFRFAKYYSdPSGAEHRTLIKAYGIRFDIIVFGKAGKFDIIPTMINIGSGLALLGVATVLCDVIVLYCMKKKYYYREKKYKYVEDYEQGLA--------------------
>A0A8D2LLT7	526	0.472	1.532E-163	0	381	399	0	395	404
MAGpgRLCGVLYSFLFEYDTPRIVTIKSRKVGLMNRLVQLAILAYVIGWVFVWEKGYQETDSVVSSVTAKVKGITMTNTSELGPRIWDVADYVIPPQAENSVFIMTNMIITLNQTQRRCPELPDkNTICQSDKDCRKGYVGTHSNGVQTGKCIVYNNSkplIKTCEIFAWCPVEHDENIPRPAFLQDAANFTLLVKNNIWYPKFNFTKRNILPTINQTYLKSCFYNAKTDPFCPIFRLREMVEAAAQDFQEMAVEGGVMGLQINWNCNLDRAASHCVPKYSFRRIDNKDsahTVAPGYNFRFAKYYQTAGAESRTLIKAYGIRFDIMVFGKAGKFDIIPTMINIGSGLALLGVATVLCDVIVLYFMKKRYYYREKKYKYVEDYElgtntPYGSQSE-----------------
>UPI000441BEC1	526	0.487	1.532E-163	0	377	399	0	387	405
MGTPWKHCggLYNFLFEYDTPRIVSIKSRKVGLMNRVVQLAILAYVIGWVFVWEKGYQETDSVVSSVTTKVKGITMTNTSNLGPRVWDVADYVIPSQAENSVFIMTNLIITLNQTQGLCPELPDKtTMCQSDADCKKGYVGTHSNGIQTGKCRVYNLTnpsIKTCEVFAWCPVENDENVPKPAFFQDAENFTLLVKNNIWYPKFNFTKRNILPTINQTYLKNCKYDAKTDPFCPIFRLQDMVEAAGQNFQEMAVEGGVMGLQIRWDCDLDKSASHCVPKYSFRRIDNKDtahTVSPGYNFRFAKYYqMPPNKDYRTLIKAYGIRFDIMVFGNAGKFDIIPTMINIGSGLALFGVATVLCDIIVLYLMKKRYYYREKKYKYVEDYELGA---------------------
>A0A6I8SDW5	526	0.532	2.099E-163	0	373	399	11	389	402
MARDgCCGQVYSCIFDYDTPRIALIKSRKIGFLNRFIQLGILAYVIGWVFIWEKGYQEFDTVVSSVTSKVKGVAVTNTSELGVKIWDVADYIIPAQEENAFFVMTNLILTQNQTQGYCPELPENSVCSEKQPCTPGYVGKQSNGVQTGKCVPYNSTVNTCEIFAWCPVENDTHVPDPAFLNGAENFTVLIKNNIWYPKFQAFKRNILSNISSSYLKSCQYDKVNHPFCPIFRLGSIVKEAGETFSDMAVQGGVMGIQINWDCDLDWKLTYCVPKYSFRRLDNREidhNVSPGYNFRFAKYFKDsNGVESRSLMKVYGIRFDILVFGTAGKFDIIPTMINIGSGAALFGVATVLCDMIVFHFFKKRHYYREKKYKYVEDY-------------------------
>A0A6B2FD57	526	0.467	2.099E-163	0	393	399	0	400	406
MGSpgPCCGALRGFLFEYDTPRIVSIKSRKVGLMNRLVQLAILAYVIGWVFVWKKGYQETDSVVSSVTTKVKGVTMTNTSDLGPRVWDAADYVIPPQAENSVFIMTNMIITLNQTQGLCPEFPDKtTTCKSEADCRKGYVGTHSNGIQTGKCRVYNLTdpsIKTCEVFAWCPVENDDNVPKPAFLRDAEEFTLLVKNNIWYPKFNFTKRNILPTINLTYLKDCKYNAKTDPFCPIFRLGDIVEAAGQNFQEMAIEGGVMGLQIRWDCNLDFPASRCVPKYSFRRIDNKDsahSVSPGYNFRFAKYYRtSPNVEYRTLTKAYGIRFDIMVFGEAGKFDIIPTMINIGSALALFGVTTVLCDIIVLYFMKKRYYYREKKYKYVEDY---ELQGDHATYGSQTEVQD-----
>H0Y227	526	0.475	2.099E-163	0	392	399	13	410	422
MA-GCCPALRAFLFEYDTPRIVLIRSRKVGLMNRAVQLLILAYVIGWVFLWEKGYQEMDSVVSSVTTKVKGVAVTNTSQLGFRIWDVADYVIPAQEENSLFIMTNMIITMNQTQGVCPElffflqIPDkNTVCESDANCTAGSTGSHSNGVSTGRCVPFSGSVKTCEVAAWCPVEDDTHVPQPAFLKAAENFTLLVKNNIWYPKFNFSKRNILPNITTTYLKSCIYDAKTDPFCPIFRLGNIVEKAGHSFQDMAVEGGIMGIQVKWDCNLDRAATLCLPRYSFRRLDTRDidhSVSPGYNFRFAKYYSDiAGKEHRTLIKAYGIRFDIIVFGKAGKFDIIPTMINIGSGLALLGVATVLCDVIVLYCMKKRYYYREKKYKYVEDYEQVSP-----SCSSPLFVS------
>A0A6I9JRZ8	526	0.483	2.099E-163	0	393	399	0	396	492
MA-CGCGALSSFLFEYDTPRIVLIRSRKVGLMNRVVQLLILAYVIGWVFVWEKGYQETDSVVSSVTTKAKGVAVTNTSELGFRIWDVADYVIPAQEENSLFIMTNMIVTMNQSQGVCPEVPDTtTVCESDANCTAGSADTHSSGVATGRCVPFNKTVKTCEVAAWCPVEIDTHVPKPAFLKAAENFTILVKNNIWYPKFNFSKRNILPNSSSSYLKSCIYDAQTDPFCPIFRLGKIIASAGQSFQDIAVEGGIMGIQIKWDCNLDRAASHCLPRYSFRRLDnrdNDHNVSPGYNFRFAKYYNsPGGVEHRTLIKAYGIRFNIIVFGKAGKFDIIPTMINVGSGLALLGVATVLCDIIVLYCMKKKQYYREKKYKFVEDYEQV-GEFLGGTNSYTLSCHE-----
>A0A8B7WCU4	525	0.500	2.874E-163	0	378	399	0	382	388
MA-GGCAVLRSFLFEYDTPRIVLIRSRKVGLMNRAVQLLILAYVIGWVFVWEKGYQEMDSVVSSVTTKVKGVAVTNTSKLGFRIWDVADYVIPAQEENSLFVMTNMIITMNQTQSTCPEIPDKtTLCISDDNCSAGSAGPYSNGVETGKCVPFNGSVKTCEVAAWCPVEDDAHMPKPAFLKAAENFTLLVKNNIWYPKFNFSKRNILPNITTTYLKSCIYDTHTDPFCPIFRLGKIVENAGHNFQEMAVEGGIMGIQVNWDCNLDRAASLCLPSYSFRRLDtrDPDhNVSPGYNFRFAKYYRdPAGKEQRTLTKAYGIRFDIIVFGKAGKFDIIPTMINIGSGLALLGVATVLCDIIVLYCMKKRYYYREKKYKFVEDCEQGLA--------------------
>G1M6J5	525	0.518	2.874E-163	0	376	399	0	380	388
MA-GCCAALAAFLFEYDTPRIVLIRSRKVGLMNRAVQLLILAYVIGWVFVWEKGYQETDSVVSSVTTKAKGVTVTNTSTLGFRVWDVADYVIPAQEENSLFVMTNMIITMNQTQGFCPELPDKtTVCKSDANCVAGSSGTHSNGIATGRCVLFNGTVKTCEVAAWCPVEDDTHVPEPAFLKAAENFTLLVKNNIWYPKFNFSKRNILPNITTAYLKSCIYDAVTDPFCPIFRLGKIVESAGHSFQDMAIEGGIMGIQINWDCNLDRSSSLCLPRYSFRRLDTRDvdhNVSPGYNFRFAKYFSDlTGAERRTLIKAYGIRFDIIVFGKAGKFDIIPTMINIGSGLALLGVATVLCDVIVLYCMKKRFYYREKKYKYVEDYEQG----------------------
>A0A5N3WU03	525	0.510	2.874E-163	0	376	399	0	380	388
MA-GCCAVLGAFLFEYDTPRIVLIRSRKVGLMNRTVQLLILAYVIGWVFVWEKGYQETDSVVSSVTAKAKGVTMTNTSKLGLRIWDVADYVIPAQEENSVFIMTNMIITMNQTQGLCPEIPDKtTMCETDANCTAGSAGTHSSGVATGRCVSFNGTLKTCEVAAWCPVENDTELPKPAFLKAAENFTLLIKNNIWYPKFNFSKRNILPNITTAYLKTCIYDAKTDPFCPIFRLGTIVERAGHSFRDMAIEGGIMGIQIKWDCNLDRAASLCLPRYSFRRLDTRDvdhNVSPGYNFRFAKYYSdPNGAERRTLIKAYGIRFDIIVFGKAGKFDIIPTMINIGSGLALLGVATVLCDVIVLYCMKKRYYYREKKYKYVEDYEQG----------------------
>A0A6J3EX51	525	0.501	2.874E-163	0	378	399	120	502	508
MA-GCCAALAAFLFEYDTPRIVLIRSRKVGLMNRAVQLLILAYVIGWVFVWEKGYQETDSVVSSVTTKVKGVAVTNTSELGFRIWDVADYVIPAQEENSLFIMTNMILTVNQTQGLCPEIPDStSVCESDASCTAGSAGTHSNGVSTGRCVPFNGSVKTCEVAAWCPVEDDAHVPQPAFLKAAENFTLLVKNNIWYPKFNFSKRNILPNITTAYLKSCTYDAKTDPFCPIFRLGKIVENAGHSFQDMAVEGGIMGIQVNWDCNLDRAASLCLPRYSFRRLDTRDidhNVSPGYNFRFAKYYKDlAGNEQRTLIKAYGIRFDIIVFGKAGKFDVIPTMINIGSGLALLGMATVLCDVIVLHCMKKRLYYREKKYKCVEDYEQGLA--------------------
>A0A7K9CK73	524	0.516	5.392E-163	5	373	399	0	373	382
-----CRAFQSFFFEYDTPRIVLIRSRKVGLVNRAVQLAILAYVIGWVFLWEKGYQETDSVVSSVTTKVKGVALTNTSTLGARIWDVADYVIPPQEKNTVFVMTNAIFTLNQRQGHCPELPDDKTeCKEKSDCVPGYVSSHSNGIQTGECVSYNDSIKTCEVFAWCPVEDDYHIPRPAFLQEAENFTLLVKNNIWYPKFNFSKRNILPMINATYLKNCIYDSQTDPFCPIFRLGKIVEAAGQNFQEMAVEGGVMALQINWDCNLDRAASHCVPKYSFRRLDSKDsghTVSPGYNFRFAKYYKDsEGNESRTLIKAYGIRFDIIVFGKAGKFDVIPTMINIGSGLALFGVATVLCDIVVLHCMKKKYYYREKKYKYVEDF-------------------------
>UPI001E1B0A46	524	0.510	5.392E-163	0	378	399	0	382	388
MA-GCCAVLRAFLFEYDTPRIVLIRSRKVGLMNRVVQLLILAYVIGWVFVWEKGYQETDSVVSSVTTKAKGVAVTNTSKLGYRIWDVADYVIPAQEENSIFIMTNMIVTLNQTQSTCPEIPDKtTICHSDSNCSANSADTHSNGVKTGKCVPFNETVKTCEVAAWCPVENDAVVPKPAFLKAAENFTLLVKNNIWYPKFNFSKRNILPNITTTYLKSCIYDARTDPFCPIFRLGKIVENAGHSFQDMAIEGGIMGIQVNWDCNLDRAASLCLPRYSFRRLDTRDldhNVSPGYNFRFAKYFRDhTGNEQRTLIKAYGIRFDIIVFGKAGKFDIIPTMINIGSGLALLGVATVLCDVIVLYCMKKRYYYREKKYKYVEDYEQGLA--------------------
>UPI0018E8B029	524	0.492	5.392E-163	0	379	399	0	385	392
MASeACCGVLRGFLFEYDTPRIVLIKSRKVGLVNRAVQLAILAYVIGWVFMWEKGYQETDSVVSSVTTKVKGITVTNTSELGLRIWDVTDYVIPPQGENMLFIMTNLIITLNQTQGYCPELPDKtTVCNSSKDCSAGYIGTHSNGVQTGKCREYATSVKTCEIYAWCPVENDTHLPKPAFLKDAEKFTILVKNNIWFPKFNFTRRNILPSVSTTYLKTCIYDPKMDPFCPIFRVRQIVEAAGQNFQEMAVEGGVMGVQINWNCDLDKPASYCVPKYTFRRLDNKDAnhrVSPGYNFRFAKYYKDaSGTDSRTLIKAYGIRFEIMVFGKAGKFDIIPTMINIGSGLALFGVATVLCDIMVLYFLKKRDYYREKKYKYVEDYEQGFSE-------------------
>A0A3L8SC44	524	0.501	5.392E-163	0	376	399	99	478	488
MA--LCGALHSFLFEYDTPRIVLIRSRKVGLINRAVQLGILAYVIGWVFLWEKGYQETDSVVSSVTTKVKGVTLTNTSTLGARVWDVADYVIPPQGENTVFVMTNVILTLNQSQGRCPELPDDqTKCEVKNNCIPGYVSTHSSGIQTGACVPYNNSIKTCEVFAWCPVEDDYHIPKPAFLQEAENFTLLVKNNIWYRKFNFSKRNILPTINSTYLKNCIYDAQTDPFCPIFRLGKIVEAAGQDFQEMAVEGGVMALQINWDCNLDRAASHCVPKYSFRRLDNKDsahTVSPGYNFRFAKYYRnSDGTESRTLVKAYGIRFDIIVFGKAGKFDVIPTMINIGSGLALFGVATVLCDIVVLYCMKKKYYYREKKYKYVEDYELG----------------------
>A0A8J6GDS8	524	0.901	7.385E-163	0	376	399	0	376	1005
MARRLQDELSAFFFEYDTPRMVLVRNKKVGVIFRLIQLVVLVYVIGWVFVYEKGYQTSGGLISSVSVKLKGLAVTQLQGLGPQVWDVADYVFPAQGDSSFVVMTNFIMTPQQAQGYCAENPEGGICREDNGCTPGKAERKAQGIRTGKCVPFNSTVKTCEIFGWCPVEVDDKIPRPALLHEAENFTLFIKNSISFPRFKVNRRNLVEEVNNTYMKKCLYHKTLHPLCPVFSLGYVVQESGQDFRSLAVNGGVVGITIDWECDLDWHVRHCKPIYQFHGLYGEKNLSPGFNFRFARHFVQNGTNRRHLFKVFGIRFDILVNGKAGKFDIIPTMTTIGSGIGIFGVATVLCDLLLLHILPKRHYYKQKKFKYAEDMGPG----------------------
>A0A8C2UH03	524	0.493	1.012E-162	0	379	399	0	383	390
MA-ACGEAVRGFLFEYDTPRIVLIRSRKVGLINRAVQLGILAYVIGWVFLWEKGYQETDSVVSSVTTKVKGVTMTNTSTLGTRIWDVADYVIPPQEKNAVFIMTNMIVTPNQHQGHCAELPDdNTVCKDNSSCVPGYVSIHSNGIQTGACIPYNRSINTCEVFAWCPVEDDYPIPKPAFLQEAENFTILVKNNIWYSKFNFTKRNILPTFSSTYLKNCIYDAQTDPFCPIFRLGNIVKAAGQNFQEMAVEGGVMGLQINWDCNLDRAASHCVPKYSFRRLDNKdsaNTISPGYNFRFAKYYKDsSGIETRTLTKTYGIRIDIIVFGKAGKFDVIPTMINIGSGLALFGAATVLCDIIVLYCMKKRYFYREKKYKYVEDYEVGTSE-------------------
>A0A836A7M2	524	0.887	1.012E-162	0	389	399	0	388	897
MAQRIQDELAAFFFEYDTPRMVLVRNKKVGVVFRLIQLVVLVYVVGWVFVYEKGYQTSSSLISSVSIKLKGLAVTQLPSLGPQVWDVADYVFPAQGDSSFVVMTNFIATPRQAQGHCAENPEGGTCTNNSGCTPGKAERKAQGIRTGKCVAFNNTVQTCEIFGWCPVEVDDNIPCPALLREAENFTLFIKNSISFPRFKVTRRNLVEEVDARYMKTCLFHKTLHPLCPVFKLGYVVQESGQNFSTLAEKGGVVGITIDWHCDLDWHVRHCKPVYEFHGLYEEKKLSQGFNFRFARHFVENGTNYRHLFKVFGIRFDILVDGKAGKFDIIPTMTTIGSGIGIFGVATVLCDLLLLHILPKRHYYKQKKFKYAEDMGSGAV-PHKAALRTPL---------
>A0A8C4M4J3	523	0.507	1.385E-162	0	376	399	0	380	388
MA-GCCAGLAAFLFEYDTPRIVLIRSRKVGLMNRAVQLLILAYVIGWVFVWEKGYQETDSVVSSVTAKAKGVTVTNTSALGSRIWDVADYVIPAQEENSLFVMTNMIITMNQTQGLCPEIPDKTnVCKSDADCVAGSTGTHSSGVATGRCVLFNETVKTCEVAAWCPVEYDARAPEPALLKAAENFTLLVKNNIWYPKFNFSKRNILSNITTTYLKSCIYDAITDPFCPIFRLGNIVANAGHSFQDMAVEGGIMGIQIKWNCNLDRAASLCLPKYSFRRLDTRDvdhNVSPGYNFRFAKYYNDlTGTEHRTLIKAYGIRFDIIVFGKAGKFDIIPTMINIGSGLALLGVATVLCDIIVLYCMKKKYYYREKKYKYVADYDQG----------------------
>J7ISG1	523	0.497	1.385E-162	0	378	399	0	382	388
MA-GCCGALRAFLFEYDTPRIVLIRSRKVGLMNRAVQLLILAYVIGWVFLWEKGYQEKDSVVSSVTTKAKGVAQTNTSQLGFRIWDVADYVIPAQEENSLFIMTNMIITVNQTQGTCPEIPDKtTVCESDANCTAGSSGTHSNGVQTGRCVPFNGSVKTCEVASWCPVEDDSRVPRPAFLKAAENFTLLVKNNIWYPKFNFSKRNILPNISTAYLKSCVYDAHTDPFCPIFRLGQVVESAGHSFQDMAVEGGIMGIQVKWDCNLDRAASLCLPRYSFRRLDtrdADHNVSPGYNFRFAKYYRDlAGQEQRTLIKAYGIRFDVIVFGKAGKFDVIPTMINVGSGLALLGVATVLCDIIVLYCMKKRFYYREKKYKFVEDYEQGLA--------------------
>UPI00146AEF5E	522	0.509	2.599E-162	8	379	399	6	382	389
--------FQSFLFEYDTPRIVLIRSRKVGLINRAVQLAILAYVIGWVFVWEKGYQETDSVVSSVTTKVKGVTLTNTSALGATVWDVADYVIPPQEENTVFVMTNVILTLNQRQGRCPELPDDKTeCKVKNSCVPGYTSTHSSGIQTGECVPYNSSVKTCEVFAWCPVENDYHVPKPAFLQEAENFTILVKNNILYPKFNFSKRNILPDINSTYLKNCIYDSRTDPFCPIFRLGKIVEAAGQNFQEMAVEGGVMALQINWDCNLDRAASHCVPKYSFRRLDNKDsahTVSPGYNFRFAKYFRDsNGTESRTLVKAYGIRFDIIVFGKAGKFDVIPTMINIGSGLALFGVATVLCDIVVLYCMKKKYYYREKKYKYVEDYELGVDE-------------------
>UPI0015914EC9	522	0.497	2.599E-162	0	387	399	0	388	403
MAGPGKPCagLYSFLFEYDTPRIVLIKSRKVGLMNRLVQLAILAYVIGWVFVWEKGYQETDSVVSSVTTKVKGVTVTNTSELGPRIWDVADYVIPPQGENSIFVMTNMIITQNQTQGLCAEFPDKtTRCRSSENCTEGYIGTHSNGVQTGKCVPYrNSTDKTCEVFAWCPVEDDEYVPKPAFLHNAANFTLLVKNNIWYPKFNFTKRNILPNISKSYLKNCKYNSKTDPFCPIFRLRDVVESAGQDFQEMAVEGGVMGLQISWNCDLDKAASHCLPKYTFRRIDNKDsdhNVSPGYNFRFAKYYKNaAGRDSRTLIKAYGIRFDIMVFGKAGKFDIIPTMINIGSGLALFGVATVLCDIIVLYFMKKKYYYREKKYKYVEDY-------DLEGNSS-----------
>UPI000B4EA260	521	0.507	6.677E-162	0	376	399	0	380	388
MA-GCCAVLRAFLFEYDTPRIVLIRSRKVGLMNRVVQLLILAYVIGWVFVWERGYQETDSVVSSVTTKAKGVAVTNTSELGFRIWDVADYVIPAQEENSLFIMTNMIITVNQTQSTCPEVPDKtTICNSDSNCTVGSTGTHSNGVGTGKCVPFNESVKTCEVAAWCPVEDDTGVPTPALLKAAENFTLLVKNNIWYPKFNFSKRNILPNITTSYLKSCIYDAHTDPFCPIFRLGKIVADAGHSFQDMAVEGGIMGIQVKWDCNLDRAASLCLPRYSFRRLDTrdlEHNVSPGYNFRFAKYFRDlAGREQRTLIKAYGIRFDIIVFGKAGKFDIIPTMINVGSGLALLGVATVLCDVIVLYCMKKRYYYRDKKYKYVEDYEQG----------------------
>UPI0004D04AB3	521	0.497	6.677E-162	0	376	399	0	380	388
MA-GCCAVLAAFLFEYDTPRIVLIRSRKVGLMNRAVQLLILAYVIGWVFVWEKGYQEMDSVVSSVTTKVKGVAMTNTSKLGFRVWDVADYVIPAQEENSLFIMTNMIITMNQTQGICPEIPDQtTVCEFNANCSAGSSGTHSNGVATGRCVPFNGSVKTCEVAAWCPVEDDTHLSKPALLKAAENFTLLVKNNIWYPKFNFSKRNILPNITSAYLKSCIYDAKTDPFCPIFRLGKIVENAGHSFQDMAIEGGIMGIQVNWDCNLDRAASLCLPKYSFRRLDTRDldhNVSPGYNFRFAKYYNDlTGNEQRTLIKAYGIRFDIIVFGKAGKFDIIPTMINIGSGLALLGVATVLCDIIVLYCMKKKYYYREKKYKYVEDYEQG----------------------
>U3ERH7	521	0.490	6.677E-162	0	373	399	0	384	408
MGANWKGCgdaFYGFLFEYDTPRIVSIKSRKVGLMNRLVQLAILAYVIGWVFVWEKGYQETDSVVSSVTTKVKGVTMTNTSGLGPRVWDVADYVIPSQAENSVFIMTNMIATLNQTQGLCPEFPDKtTTCKSDADCKKGYAGTHSNGIQTGKCRVYNLTdpsIKTCEVFAWCPVENDKNLPKPAFLRDAENFTLLVKNSIWYPKFNFTKRNILPTINHTYLKGCIYNIKTDPFCPIFRLGDIAEAAGQNFQEMAIEGGVMGLQIRWDCNLDKPASCCVPKYSFRRIDNKDsahSVSPGYNFRFAKYYRiSPNDEYRTLIKAYGIRFDIMVFGKAGKFDIIPTMINIGSGFALFGVTTILCDIIVLYFMKKRYFYREKKYKYVEDY-------------------------
>Q9PU37	521	0.483	9.145E-162	0	379	399	0	382	384
MA-ACCGAVRGFLFEYDTPRIVLIRSRKVGLINRAVQLAILAYVIGWVFLWEKGYQETDSVVSSVTTKVKGVTMTNTSTLGSRIWDVADYVIPPQEKNAVFVMTNMIFTLNQSQSHCPELPDdNTEC-NNSSCVPGYVSTHSNGIQTGACIPYNSSIKTCEVFAWCPVEDDYHIPNPAFLQGAENFTILVKNNIWYPKFNFSKRNILPTFSSSYLKNCIYDAQTDPFCPIFRLGKIVEAAGQNFQEMAVEGGVMGLQINWDCNLDRAASHCVPKYSFRRLDNKdsaNTISPGYNFRFAKYYKDsSGIETRTLIKAYGIRLDIIVFGEAGKFDVIPTMINIGSGLALFGVATVLCDIVVLYCMKKRYFYREKKYKYVEDYELGTSE-------------------
>A0A6P5IUV7	521	0.500	9.145E-162	0	382	399	0	386	389
MA-GCAAALSSFFFEYDTPRIVLIRSRKVGLMNRTVQLLILAYVIGWVFVWEKGYQETDSVVSSITTKVKGVALTNTSELGLRVWDVADYVIPPQQENTLFVMTNIVATLNQRQSTCAELPDAkTVCISDDNCTFGSIDVHGSGVATGKCVHYNAHVKTCEVIAWCPVENDTYVPRPAFLKAAENFTLLIKNHIWYPKFNFTKRNILPNTSATYLKSCIYDTKSDPFCPIFRLGQIVESGGQSFQQMAVEGGIMGIQINWDCNLDRSASHCIPKYSFHRLDnqdSDHTVSPGYNFRFAKYYKDaNGTEVRTLIKAYGIRFDTIVFGKAGKFDIIPTMINIGSGLALLGVATVLCDIIVLYLMKKRFYYREKKYKYVEDYEQGLAEAFR----------------
>UPI0011B0EB80	521	0.835	9.145E-162	0	398	399	0	419	420
MAQRLQDELSAFFFEYDTPRMVLVRNKKVGVVFRLIQFVVLVYVIGWVFVYEKGYQTSSGLISSVSVKLKGLAVTQLPGLGPQVWDVADYVFPAQGDSSFVIMTNFIATPXQVQGYCAEHPEGGICTNDTGCTPGKAERKAQGIRTGKCVAFNDTVQTCEIFGWCPVEVDDNVPRPALLQEAENFTLFIKNSISFPRFKVNRRNLVEEVDAAYMRTCLYHKALHPLCPVFKLGYVVQESGQNFSTLAEKGGVVGITIDWNCDLDWQVQHCKPIYEFHGLYEEKNLSPGFNFRTldlklfsithfcnltlsqglPGHFVENGTNHRHLFKVFGIRFDILVDGKVSvRFDIIPTMTTIGSGIGIFGVATVLCDLLLLHILPKRHYYKQKKFKYAEDMGAGGRGAXPRATSSTLGLQDNMKTS
>A0A6P3F0D8	520	0.489	1.252E-161	0	376	399	0	380	388
MA-GCCGALRGFLFEYDTPRIVLIRSRKVGLMNRAVQLLILAYVIGWVFVWEKGYQEKDSVVSSVTTKAKGVAATNTSQLGFRIWDVADYVVPAQEENSLFVMTNMIITVNQTQGTCPEIPDQtTRCESDANCMVGSGSTHSNGVWTGRCVPFNGSVRTCEVASWCPVEDDSQVPRPAFLKAAENFTLLVKNNIWYPKFNFSKRNILPNISTTYLKSCVYNAHTDPFCPIFRLGQVVESAGHSFQDMAVEGGIMGIQVNWDCNLDRAAALCLPRYSFRRLDTRDvdhNVSPGYNFRFAKYYRGlSGQEQRTLIKAYGIRFDVIVFGKAGKFDIIPTMINVGSGLALLGVATVLCDVIVLYCMKKRYYYREKKYKFVEDYEQG----------------------
>A0A7J7UGX5	520	0.500	1.252E-161	0	376	399	0	380	388
MA-GCCSWLRGFLFEYDTPRIVLIRSRKVGLMNRAVQLFILAYVIGWVLVWEKGYQEVDSVVSSVTAKAKGVTVTNSSQLGFRIWDVADYVIPAQGENSIFIMTNIIVTMNQTQGFCPELPGrTSVCKSDSDCPAGTTDTHSSGVATGRCVPYNRTLKTCEVAAWCPVEDDSLVPSPAFLKAAENFTLLVKNNIWYPKFNFTKRNILPNITTTYLKSCIYDAATDPFCPIFRLGRLVEYAGHSFQDMAVEGGIMGIQIRWDCNLDRAASFCLPRYSFRRLDtrDKNhNVSPGYNFRFAKYYTDlTGTEHRTQIKAYGIRFDIIVFGKAGKFDIIPTMISIGSGLALFGVATVLCDIIVLYCMKKRYYFREKKYKYVEDYEQG----------------------
>A0A6P9CXY4	520	0.505	1.252E-161	3	373	399	6	383	406
---RCGA-LYNFLFEYDTPRIVSIKSRKVGFMNRLVQLAILAYVIGWVFVWEKGYQETDSVVSSVTTKVKGVTMTNTSDLGPRVWDVADYVIPSQAENSVFIMTNMIVTLNQTQGLCPELPDKtTMCKSDADCEKGYVGTHSNGIQTGKCIVYNHTnppIKTCEVFAWCPVENDENLPKPAFLRDAEEFTLLVKNNIWYPKFNFTKRNILPTINYTYLKNCKYNTKTDPFCPIFRLGDVVEAAGQNFQEMAIEGGVMGLQVRWDCNLDNSASHCVPKYSFRRIDNKDsahSVSPGYNFRFARYYRtSPNNEYRTLIKAYGIRFDIMVFGTAGKFDIIPTMINIGSGLALFGVATVLCDIIVLYFMKKRYYYREKKYKYVEDY-------------------------
>UPI001CFA8923	520	0.493	1.715E-161	0	381	399	42	430	437
MASggTCCGTISGFLFEYDTQKIVLIKNRKVGLMNRLVQLAIIAYVIGWVFVWQKGYQEFDKVLSSVSTKVKGVAKTNGSKLGVRIWDVADYVIPPQEENSFFVMTNMLLTMNQKQGQCPEVPSvTTICQTDNDCSTDVPDIHSSGIPTGRCVFYNATVKTCEVFAWCPVESDTVVPKPALLGVAENFTVLIKNNIRYPKFNFTKRNILDTVNTSYLSKCIFNRKTNPNCPIFRLRDIVMEANADFQEMAVQGGVMGIQIKWDCDLDKSASKCIPEYSFRRLDnknEEHNVAPGYNFRFAKYYKDvNNTETRTLIKAYGIRFEVLVFGQAGKFNIIPTMINIGSGLALLGVATVLCDIIVLYLLKKKYYYREKKYKYVEDYELGINEQD-----------------
>A0A8C0K426	520	0.862	2.349E-161	0	398	399	0	385	386
MAQRLQDELAAFFFEYDTPRMVLVRNKKVGVVFRLIQFVVLVYVIGWVFVYEKGYQTSSGLISSVSVKLKGLAVTQLPGLGSQVWDVADYVFPAQGDSSFVIMTNFIATLQQVQGYCAEwAPTSSS--------------LAPGIRTGKCVAFNDTVQTCEIFGWCPVEVDDKVPRPALLQEAENFTLFIKNSISFPRFKVNRRNLVEEVDAAYMKTCLYHKILHPLCPVFKLGYVVQESGQNFSTLAEKGGVVGITIDWNCDLDWHVQYCKPIYEFHGLYEEKNLSPGFNFRFARHFVENGTNHRHLFKVFGIRFDILVDGKAGKFDIIPTMTTIGSGIGIFGVATVLCDLLLLHILPKRHYYKQKKFKYAEQMGPGAGEHDPAATSSTLGLQENMKTS
>A0A6P8S1S3	520	0.513	2.349E-161	0	376	399	0	383	393
MAcGSCCVEVTSCVFEYDTPRIVLIKSRKVGLMNRAVQLIILAYVIGWVFVWEKGYQEFDSVVSSVTSKVKGVAVTNTSELGVRVWDVADYIVPAQEENAFFVMTNAILTQNQKQGLCPELPDdNTLCKSNSDCVTGYVGTHSNGFQTGKCVAyYNSSVKTCQIFAWCPVENDTIVPKPAFLKDAENFTVLIKNNIWYPKFNFSKRNILPNVSTAYLKTCVYNRYTDPFCPIFRLGSIVREAGQDFQDMAVKGAVMGIQIRWDCNLDRRASYCLPRYSFRRLDNREidhDVSPGYNFRFAKYYKgENGVEMRTFIKAYGIRFDVLVFGTAGKFDIIPTMINIGSGVALLGVATYLCDFIVLHILQKRNYYREKKYKYVEDYELG----------------------
>UPI00186B3EB5	518	0.512	6.036E-161	0	380	399	0	384	387
MA-GCAAALSSFFFEYHTPRIVLIRSRKVGLMNRGVQLIILAYVIGWVFVWQKGYQISDSVISSVTTKMKGVALTNTSDLGPRIWDVADYVVPAQQENAVFVMTNIIATLNQRQGTCAEYPDpETVCTSDDNCIPGSTDVHGNGVATGKCVDFNDHVKTCEVMAWCPVEDDTYVPRPAFLKAAENFTMLIKNHIWYRKFNFTKRNILPKTNASYLRSCIYDAETDPFCPIFRLGQIVESAGHSFQQMAVEGGIMGIQINWGCNLDLSASHCLPKYSFLRLDgqdSDSKVSPGYNFRFAKYYKdENGTEVRTLIKAYGIRFDIIVFGKAGKFDIIPTMINIGSGLALFGVATVLCDMVVLYLMKKRLYYREKKYKYVEDYNQGLDDR------------------
>F6TF38	518	0.507	6.036E-161	0	378	399	77	459	467
MA-GCGSQLSACLFEYDTPRIVLIRSRKVGLMNRAVQLLILAYVIGWVFLWEKGYQETDSVVSSVTTKVKGVTRTNSSNLGVRIWDVADYVVPAQHDNAPFIMTNMIITLNQKQGNCPELPDkNTVCESSADCIADSVSTHSNGIATGNCVPYSDTVKTCEVTAWCPVENDTHVPSPAFLKGAENFTLLVKNNIWYPKFNFTKRNILPSVNSSYLKSCIYNSETDPICPIFRLGSIVKSAGHNFQEMAIEGGIMGIQINWDCNLDRSASHCVPKYSFRRLDtrdSDHNVSPGYNFRFARYYKDkNGTDVRTLIKAFGIRFDIIVFGKAGKFDIIPTMINIGSGLALFGVATVLCDIIVLYCMKKKFYYREKKYKYVEDYELGPS--------------------
>A0A674ID49	518	0.721	8.267E-161	0	371	399	2	374	385
MGLKLGEKAASFFFEYDTPRMVLVRNKKVGLIFRLIQLVVLGYIIGWVFLYEKGYQSQDGIISSVSVKLKGLTVTNISGIGPHVWDVADYVFPPQGDSSFVVMTNVIITPGQKQDICPELPDAGRCNNDSDCIQGKYSRQGQGIMTGKCVDFNSNNKTCEIFGWCPVEEDDQIPDPPLLLEAEKFTLFIKNSITFPTFKVSRRNLVEGITTSYLKKCTYHKNKDPLCPVFELGYIVKESGQNFRALAFKGGVVGITIDWDCDLDWPVTYCKPVYQFHGLYnDDNNVSPGFNFRYAKYYRENGTNYRTLYKVFGIRFDILVNGKAGKFDIIPTMTTIGSGIGIFGVASIVCDLLLLHFLPRRDYYKQRKFKYAE---------------------------
>A0A226NB51	518	0.710	1.132E-160	0	371	399	0	372	390
MGQRCMDKVSSFLFEYDTPRMVLVRNKKVGLTFRLIQLIVLAYIIGWVFLYEKGYQTQDSIISSVSVKLKGLTLTNESSLGPHIWDVVDYVFPPQGDSSFVVMTNFIITPGQKQGTCPELPDAGLCSQDSDCSKGTYSRQGQGIMTGKCVNFNASVKTCEIFGWCPVEVDYHVPNPALLSEAEKFTMFIKNSITFPKFKVSRRNLVESVTTQYLKKCTYHKVTDPLCPVFDLGYVVKESGQNFSVLAVKGGVVGITIDWNCDLDWPIRYCKPVYQFHGLYnDDSNVSPGFNFRYGKYYREDGMEKRTLYKVFGIRFDILVNGKAGKFDIIPTMTTIGSGIGIFGVASVLCDLLLLHFLQGRDYYKQKKFKYAE---------------------------
>UPI000B3E179A	517	0.710	1.551E-160	0	371	399	0	372	390
MGQRCMDKVASFLFEYDTPRMVLVRNKKVGLTFRLIQLIVLAYIIGWVFLYEKGYQTQDSIISSVSVKLKGLTLTNESTLGPHIWDVVDYVFPPQGDSSFVVMTNFIITPGQKQGTCPELPDAGLCSRDSDCSKGTYGRQGQGIMTGKCVNFNTSVKTCEIFGWCPVEVDYHVPNPALLSEAEKFTLFIKNSITFPKFKVSRRNLVESVTTQYLKKCTYHKVTDSLCPVFDLGYIVKESGQNFSVLAVKGGVVGITIDWNCDLDWPVQYCKPVYQFHGLYnDGSNVSPGFNFRYAKYYREDGMEKRTLYKVFGIRFDILVNGKAGKFDIIPTMTTIGSGIGIFGVASVLCDLLLLHFLQGRDYYKQKKFKHAE---------------------------
>UPI00186AFA45	517	0.777	1.551E-160	0	397	399	0	399	401
MQGRIGTKLSAFFFEYDTPRMVLVRNKKVGVIFRLIQLVVLVYVIGWVFLFEKGYQTTDGLISSVSVKLKGLAVTNISGLGLQVWDVADYVFPAQGDSSFVVITNLIVTPRQVQGLCADNPDGGICQEDSNCPAGKPKRKGHGIRTGKCVNFNSTVKTCEILGWCPVEVDDHVPDPALLREAETFTLFIKNSISFPRFKVNRRNLVETVDKQYVKSCVYHKSRDPLCPIFELGSIVSYSGQNFSTLAVKGGVVGITIDWNCDLDWAVRHCKPVYEFHSLYnEENNLSPGFNFRFARYYMENGTHLRHLFKVFGIRFDILVDGQAGKFDIIPTMTTIGSGIGIFGVATVLCDLLLLHILPKRHYYQQKKFKYAEvDTGQEPQRNNEDTSSSTMVLQESLKT-
>UPI001AACA1EA	517	0.501	2.124E-160	4	373	399	5	379	393
----CCREVYSCIFDYNTPRIALIKSRKVGLLNRVIQLLILAYVIGWVFVWEKGYQEFDTVVSSVTSKVKGVAVTNTSDLGLRLWDVADYIIPAQEENAFFVMTNLILTQNQTQGYCPELPDTkTICNSSDTCIPGHVDTYSNGLQTGRCVPYNRTVHTCEVFAWCPVENDMKVPEPAFLKDAENFTVLIKNNIWYPKFKFSKRNILPNISTDYLKSCQYDRLKDPFCPIFRLGTMVKEAGESFQEMAIQGGVMGIQISWNCDLDKKHTNCVPKYSFRRLDNREldhNVSPGYNFRYAKYYKDsNNTESRTLMKVYGIRFDILIFGTAGKFDIIPTMINIGSGVALLGVATVLCDIIVFHFFKKRHYYREKKYKHVEDY-------------------------
>UPI001875C62B	516	0.869	2.909E-160	0	398	399	23	399	400
MARRLQDELAAFFFEYDTPRMVLVRNKKVGVVFRLIQLVVLVYVIGWVFVYEKGYQTSSGLISSVSVKLKGLAVTQLPGLGPQVWDVADYVFPAQGDSSFVVMTNFIVTPQQTQGYCAEHPEGGTCMDDSGCRPGKAERKAQGIRTGKCVAFNNTVQTCEIFGWCPVEVDDNIPCPALLREAENFTLFIKNSISFPRFKVNRHNLVEQVNAAYMKTCLYHKILHPLCPVFKLGYVIQESGQNFSTLAEKGGVVGITIDWDCDLDWHVRHCKPIYEFHGLYEEKNLSPGFNFRFARYFVENGTNYRHLFKVFGIRFDILVNGK----------------------ATVLCDLLLLHILPKRHYYKQKKFKYAEDMGPGAGERDPAATSSTLGLQENMKTS
>UPI00112D1065	516	0.513	2.909E-160	4	376	399	15	392	402
----CCVDLGSCLFEYDTPRIVLIKSRKVGLMNRLVQLVILAYVIGWVFLWEKGYQEFDSVVSSVTSKVKGVAVTNTSELGLKVWDVADYIVPAQEENAFFVMTNLIITQHQKQGLCPEIPDDtTLCTSDADCVPGYVGTHSNGVQTGKCVVYDSSVKTCDIFAWCPVENDTEVPKPAFLKDAENFTVLIKNNIWYPKFNFTKRNILPNVSSAYLKKCVYNRITDPFCPIFRLGSIVSEAGQDFQDMAVKGAVMAIQIRWDCNLDRQASYCLPRYSFRRLDnrDPNhDVSPGYNFRFAKFYKNaTGEDMRTLIKAFGIRFDVMVFGTAGKFDIIPTMINIGSGVALLGVATYLCDFIVLHILQKRNYYREKKYKYVEDYELG----------------------
>UPI000FFB1CE6	516	0.872	3.984E-160	0	398	399	0	381	382
MARRLQDELAAFFFEYDTPRMVLVRNKKVGVVFRLIQLVVLVYVVGWVFVYEKGYQTSGGLISSVSVKLKGLAVTQIPGLGPQVWDVADYVFPAQGDSSFVVMTNFIATPRQAQGYCAEHPEGGTCRDDRSCIPGKAERKAQGIRTGKCVAFNHTVQTCEIFGWCPVEVDDDIPR-----------------ISFPRFKVNRRNLVEEVDANYMKTCLFHKTLHPLCPVFRLGYVVQESGQNFSTLAEKGGVVGITIDWNCDLDWHVRHCKPIYEFHGLYEEKSLSKGFNFRFARHFVENGTNHRHLFKVFGIRFDILVDGKAGKFDIIPTMTTIGSGIGIFGVATVLCDLLLLHILPKRHYYKQKKFKYAEDMGPEEGERDLAATSSTLGLQENMKTS
>A0A1V4JSA6	516	0.505	5.457E-160	5	372	399	3	375	389
-----CGAFHSFLFEYDTPRIVLIRSRKVGLLNRGVQLAILAYVIGWVFLWEKGYQETDSVVSSVTMKVKGVALTNTSALGARIWDVADYVIPPQAENTVFVMTNTILTLNQHQGYCPDVPDdNTECKVNKDCVPGYVNIYSSGIQTGECVTYNNSIKTCEVFAWCPVEDDSVVPRPALLQEAENFTILVKNNILYPKFNFSKRNILPSINSSYLKKCIYDSQTDPFCPIFRLGKIVKAAGQNFDEMAVKGGVMALQINWDCNLDRSASLCVPEYSFRRLDNTNpahTVSLGYNFRFAKYYKdPNGTESRTLIKAYGIRFDVIVFGKAGKFDVIPTMVNIGSGLALFGVATVLCDIFVLYCMKKRYYYREKKYKYVED--------------------------
>UPI0006435B71	515	0.501	7.473E-160	0	376	399	0	380	388
MAR-CCAALGACLFEYDTPRIVLIRSRKVGLMNRGVQLLILAYVIGWVFVWEKGYQETDSVVSSVTTKAKGVAVTNTSALGFRVWDVADYVIPAQEENSIFIMTNLIITTNQTQGLCPEMPDrTTVCESDASCTAGSAGTHSNGVQTGRCVHFNKTLKTCEVAAWCPVEDDSEVPRPAFLKAAENFTILVKNNIWYPKFNFSKRNILPNITTAHLKSCTYDAATDPFCPIFRLGKMVESAGHSFQDMAMEGGILGIHIRWACNLDRAAALCLPRYSFRRLDtrDPgHNVSPGYNFRFAKYYRDPmGTERRVLTKAYGIRLDVIVFGKAGKFNIIPTMINVGSGLALLGVATVLCDIIVLYCMKKKLYYREKKYKYVEDYEQG----------------------
>UPI0018F4E6AC	515	0.503	7.473E-160	0	377	399	0	381	390
MA-GCGQALSACLFEYDTPRIVLIRSRKVGLMNRAVQLLILAYVIGWVFLWEKGYQETDSVVSSVTTKVKGVTKTNTSNLGVRIWDVADYVVPAQQDNAPFIMTNMIITLNQKQGNCPELPDtNTVCESSADCVADSVSTHSNGIATGNCVPYNDTVKTCEVTAWCPVENDTHAPSPAFLKASENFTLLVKNNIWYPKFNFTRRNILPIVNSSYLKSCIYNSETDPFCPIFRLGSIVKSAGHSFQEMAVEGGIMGIQINWNCNLDRSASHCVPKYSFRRLDtrdSDHNVSPGYNFRFAKYYKDkNDTDMRTLIKAFGIRFDIIVFGKAGKFDIIPTMINIGSGLALFGVATVLCDVIVLYCMKKKFYYREKKYKYVEDYELGP---------------------
>UPI00074FD26C	515	0.728	7.473E-160	0	371	399	0	371	395
MGQKFVESLSSFLFEYDTPRMVLVRNKKVGLTFRLIQLVVLAYIIGWVFLYEKGYQSRDGVISSISVKLKGLALTNVSGLGPHIWDGTDYVFPPQGDSSFVVMTNFIITQGQKQGRCPGNPDTGKCVEDRNCTEGKYPRGGQGIMTGKCVNFDSTNKTCEIFGWCPVEIDDIVPNPPLLLEAENFTIFIKNSITFPRFKVSRRNLVERVTKHYLKSCTYHKVRDPLCPVFELGYIVEESGQKFSTLAQKGGVVSITISWDCDLDWPVKHCIPIYNFHGLYNDDNLSPGFNFRYAKYYRENGSDVRTLYKVFGIRFDILVNGKAGKFDIIPTMTTIGSGIGIFGVASVLCDLLLLHFLSKRDYYKQKKFKYAE---------------------------
>UPI001469F4FB	515	0.721	1.024E-159	0	371	399	0	372	390
MGQKCMEKLSSFLFEYDTPRMVLVRNKKVGLTFRLIQLIVLAYIIGWVFLYEKGYQSQDSIVSSVSVKLKGLTLTNESVMGPHIWDVVDYVFPPQGDNSFVVMTNFIITPGQKQGTCPELPDAGLCTRDSDCTKGKYSRQGQGLMTGKCVHFNVSVKTCEIFGWCPVEVDDHVPSPALLSEAEKFTLFIKNSITFPKFKVSRRNLVESVTKQYLKKCTYHKVTDSLCPVFDLGYVVKESGQNFTFLAVKGGVVGITIDWNCDLDWPIRHCKPIYQFHGLYnDDSNVSPGFNFRYAKYYKENGVDKRTLYKVFGIRFDILVNGKAGKFDIIPTMTTIGSGIGIFGVASVLCDLLLLHFLQGRDYYKQKKFKYAE---------------------------
>UPI000FFD0832	515	0.490	1.024E-159	0	376	399	0	380	390
MAS--CGALHSFLFEYDTPRIVLIRSRKVGLINRAVQLAILAYVIGWVFLWQKGYQETDDVVSSVTTKVKGVTLTNTSTLGARIWDVADYVIPPQGENTVFVMTNVILTLNQSQGRCPELPDDKTeCqVKNNSCKLGYVSTHSNGIQTGECVSYNSSVMTCEVFAWCPVEDDNHIPKPAFLGAAENFTLLVKNNIWYRKFNFSKRNILPSINSTYLKNCIYDAHTDPFCPIFRLRQIVEAAGQNFQEMAVEGGVMALQINWDCNLDRDASHCVPKYSFRRLDSKDtahTVSPGYNFRFAKYYKnSDGTESRTLVKAYGIRFHIVVFGKAGKFDVIPTMINIGSGLALFGVATVLCDIFVLYCMKKRYYYREKKYKYVEDYELG----------------------
>A0A0P6K2X5	515	0.496	1.024E-159	0	378	399	0	384	390
MAmPGCCGALRAFLFEYDTPRIVLIRSRKVGLMNRVVQLLILAYVIGWVFVWEKGYQEKDSVVSSVTTKAKGVAVTNTSELGFRSWDVADYVVPAQEENSLFVMTNMIITVNQTQGTCPEIPDKtTVCESDADCTADSAGSHSDGVKTGRCVPFNGSVQTCEVASWCPVEDDSRVPRPAFLKAAENFTLLLKNNIWYPKFNFTKRNILPNISTAYLKSCVYDAHTDPFCPIFRLGQIVASAGHSFQDMAVEGGIMGIQVNWDCNLDLAAALCLPRYSFRRLDtrDPDhNVSPGYNFRFAKYYRDlAGQEQRSLIKAYGIRFDVIVFGKAGKFDIIPTMINVGSGLALLGVATVLCDVIVLYCMKKRYYYREKKYKFVEDYEQGLA--------------------
>UPI000FD64EC8	514	0.702	1.402E-159	0	371	399	0	372	390
MGQKCMDRVSSFLFEYDTPRMVLVRNKKVGLTFRLIQLIVLAYIIGWVFLYEKGYQSQDSIVSSVSVKLKGLTLTNESVMGPHIWDVVDYVFPPQGDNSFVVMTNFIVTPGQKQGTCPELPDAGLCTRDSDCINGRYSRQGQGLMTGKCVPFNSSVKTCEIFGWCPVEVDEHVPSPALLSEAEKFTLFIKNSITFPKFKVSRRNLVESVTKQYLKKCTYNKATDSLCPVFELGYIVKESGQNFTFLAIKGGVVGITIDWNCDLDWPVRYCKPIYQFHGLYnDDSNVSPGFNFRYAKYYKEDGMEKRTLYKVFGIRFDILVNGKAGKFDIIPTMTTIGSGIGIFGVASVLCDLLLLHFLQGRDYYKQKKFKYAE---------------------------
>A0A6P7ZCB8	514	0.510	1.402E-159	0	377	399	0	384	393
MAcGSCCVELTSCVFEYDTPRIVLIKSTKVGLMNRVVQLMILAYVIGWVFVWEKGYQEFDSVVSSVTSKVKGIAVTNTSELGLKVWDVADYIVPAQEENAFFVMTNVIITQNQKQGLCPEFPDDtTRCKSDSDCVKGYVGTHSNGFQTGKCVAFdNSSEKTCQVFAWCPVENDTAVPKPAFLKDAENFTVLIKNNIWYPKFNFSKRNILSNVSTAYLKQCVYNRFTDPFCPIFRLGSIVSEAGQDFQDMAVTGAVMGIQIRWDCNLDRRDSYCLPRYSFRRLDNREidhDVSPGYNFRFAKYFKgETGVEMRTFIKAYGIRFDILVFGTAGKFDIIPTMINIGSGVALLGVATYLCDFIVLHILQKRNYYREKKYKYVEDYELGP---------------------
>UPI0014193274	514	0.700	1.402E-159	0	385	399	0	385	397
MGQKFSENVSSFLFEYDTPRMVLVRNKKVGLTFRLIQLVVLAYIIGWVFLYEKGYQSKDGIISSVSVKLKGLTLTNNSEIGPHIWDVADYVFPPQGDSSFVVMTNFIITRGQKQETCPEHPEAGKCDQDSECTAGKFLRQGQGIMTGKCVNFSHTEKTCEIFGWCPVEIDDKVPNPPLLLAAENFTLFIKNSITFPKFKVARRNLVERVTKGYLRNCTYHKDRDPLCPVFELGYVVEESGQKFSVLALKGGVVGITISWDCDLDWSVRHCVPVYRFHGLYnDDNNISPGFNFRYAKYYRENGRDLRTLYKVFGIRFDILVNGKAGKFDIIPTMTTIGSGIGIFGVASVLCDLLLLNFLSNRDYYKQKKFKYAEQ-DPIKPEKEDAVM-------------
>A0A8C4Y063	514	0.697	1.920E-159	0	371	399	2	374	382
MGLKLREKVASFFFEYDTPRMVLVKNKKVGLVFRLIQLVVLGYIIGWVFLYEKGYQSQDGIISSVSVKLKGLTVTNISGIGPHIWDVADYVFPPQGDSSFVVMTNVIITRGQKQDICPELPDAGQCNNDSDCIQGKYSRQGQGIMTGKCVDFNSNNKTCEIFGWCPVEEDNQIPEPPLLLEAENFTLFIKNSITFPTFKVSRRNLVEGITTSYLKKCTYHKNKDPFCPVFELGYIVKESGQNFRALALQGGVVGITIDWDCDLDWPVTYCKPVYQFHGLYnDDNNVSSGFNFRYAKYYRDNGTDYRTLYKVFGIRFDILVNGKAGKFNIIPTMTTIGSGIGIFGVASVVCDLLLLHFLPRRDYYKQRKFKYAE---------------------------
>UPI0005325DA4	514	0.718	1.920E-159	0	371	399	0	372	390
MGQKCMENVSSFLFEYDTPRMVLVRNKKVGLTFRLIQLIVLAYIIGWVFLYEKGYQSQDSIVSSVSVKLKGLTLTNESVLGPHIWDVVDYVFPPQGDNSFVVMTNFIVTPGQKQGTCPELPDAGLCTQDSDCSKGKYSRQGQGLMTGKCVHFNSTVKTCEVFGWCPVEVDDHVPSPALLSEAEKFTLFIKNSITFPRFKVSRRNLVESVTKQYLKKCTYHKVTDSLCPVFDLGYIVKESGQNFTFLAVKGGVVGITIDWNCDLDWPVRYCKPIYQFHGLYnDDSNVSPGFNFRYAKYYKEDGMDKRTLYKVFGIRFDILVNGKAGKFDIIPTMTTIGSGIGIFGVASVLCDLLLLHFLQGRDYYKQKKFKYAE---------------------------
>UPI001CC71C64	514	0.797	2.629E-159	0	377	399	0	379	389
MQGRIGTKLSAFFFEYDTPRMVLVRNKKVGVIFRLIQLVVLIYVIGWVFLFEKGYQTADSLISSVSVKLKGLAVTNISGLGLQVWDVADYVFPAQGDSSFVVMTNFIVTPRQAQGYCPDNADGGVCQSDSECPPGKPKRKGQGIRTGKCVDFNSTVKTCEIQGWCPVEVDDHVPNPALLREAENFTLFIKNSISFPRFRVNRRNLVETVDNRYIRTCVYHKNRDPLCPVFELGSIVRYSGQNFSTLAVKGGVVGITIDWNCDLDWAVRHCKPVYEFHGLYnEENNVSPGFNFRYARYYMENGTHRRHLFKVFGIRFDILVDGQAGKFNIIPTMTTIGSGIGIFGVATVLCDLLLLHILPKRHYYQQKKFKYAEaDTGQGP---------------------
>A0A8C4JJA8	514	0.718	2.629E-159	0	371	399	0	372	390
MGQKCMEKVASFLFEYDTPRMVLVRNKKVGLTFRLIQLXVLTYIIGWVFLYEKGYQTQDSIVSSVSVKLKGLTLTNESRLGPHIWDVVDYVFPPQGDSSFVVMTNFIITPGQKQGTCPELPDAGLCEQDSDCSQGRYSRQGQGLMTGKCVHFNSSVKTCEIFGWCPVEVDYHIPNPALLLEAEKFTLFIKNSITFPRFKVSRRNLVESVTKQYLKKCTYHKVTDSLCPVFDLGYIVKESGQNFTLLAVKGGVVGITIDWNCDLDWPVRHCKPIYQFHGLYnDDSNVSPGFNFRYAKYYKEDGIDKRTLYKVFGIRFDILVNGKAGKFDIIPTMTTIGSGIGIFGVASVLCDLLLLHFLQGRDYYKQKKFKYAE---------------------------
>UPI00042C0984	513	0.685	4.932E-159	0	395	399	0	395	400
MGLKLREKAASFFFEYDTPRMVLVNNKKVGLVFRLIQLVVLGYIIGWVFLYEKGYQSQDGIISSVSVKLKGLTVTNVSGIGPHVWDVADYVFPSQGDSSFVVMTNVIITRGQKQDICPELPDAGRCNKDSDCIQGNYSRQGQGIMTGKCVDFNSDVQTCEIFGWCPVEEDGQIPDPPLLLEAEKFTLFIKNSISFPTFKVSRRNLVEGITTSYLKKCTYHKNKDPFCPVFELGYIVKESGQNFHALALKGGVVGITIDWDCDLDWPVTYCKPVYQFHGLYnDDNNVSPGFNFRYAKYYRDNGTDYRTLYKVFGIRFDILVNGKAGKFDIIPTMTTIGSGIGIFGVASVVCDLLLLHFLPRRDYYKQRKFKYAE-MKTPVSEKEEASPSSMCNLQNNM---
>UPI0007113EF1	513	0.690	4.932E-159	0	387	399	0	397	400
MGHKFIEKLSSFLFEYDTPRMVLVRNKKVGLTFRLIQLVVLGYIIGWVFLYEKGYQSRDGIISSVSVKLKGLALTNISGMGPHIWDVADYVFPPQGDSSFVVMTNFIITHGQKQDTCPELPHAGRCRSDSDCPKGEYKRKGQGMMTGKCIDFNSTVKTCEIFGWCPLEVDDHVPDPALLIAAENFTLFIKNSITFPRFKVSRRNLVEAVDNKYMKSCIYHKVDHPLCPLFELGYIVKESGQNFTTLAYEGGAVGITIDWNCDLDWPATYCKPVYEFHGLYnRDTNVSPGFNFRYAKYYNDGGINRRNLYKVFGIRFDILVNGKAGKFDIIPTMTTIGSGIGIFGVASVLCDLLLLHFLSRRDYYKQKKFKYAEqelhlpkkgEFGPSSKSMNLETKSS-----------
>UPI0018F6955C	513	0.754	4.932E-159	0	377	399	0	377	420
MQRRLEGKVSSFFFEYDTPRMVLVRNKKVGVTFRLIQFVVLVYVIGWVFLYEKGYQTADSLISSVSVKLKGLTVTNVSGMGPHLWDVADYVFPPQGSSSFVVMTNFILTTDQQQGHCPELPEAGTCRNDQDCSRGLFLRTGQGIKTGRCVSFNTTIKTCEVFGWCPLEVDDKVPDPPLLQEAENFTLFIKNSISFPRFKVNRRNLVESIDRKYLKTCLYHKTQDPLCPVFKLGYIVSESGQDFRALASKGGVVGITIDWNCDLDWPVRFCKPIYQFHSLYnEGNNVSPGFNFRFARYYT-NGTNRRNLYKVFGIRFDVLVDGKAGKFDIIPTMTTIGSGIGIFGVATVLCDLLLLHILPKRHYYKQKKFKYAEDVGPGP---------------------
>A0A8J7TG60	512	0.492	6.755E-159	0	373	399	0	379	384
MpASSSCCSMTQCFFEYETQRIVVIRSRKVSLINRLIQLAILSYVIGWVFVWKKGYQEFDSIMSSVTTKVKGIALTNASHQGLRVWDVADYIIPPQEETSFFVMTNLIITPNQTQGLCPEILDNsTICTSDSNCTAGFTDVHSNGVQTGKCVNFSGDVRTCEVRAWCPLENDLNLPRPALLKDAENFTVLIKNSIRFPKFNFNKRNILPQVKTSYLKQCIFNRVTDPNCPIFRLGDIVREAQEDFQKMAVEGGVMGIQINWDCDLDQSQNKCVPIYSFRRLDnkdPENNVAPGYNFRFAKYYKGPGEEEsRTLIKAYGIRFDVMVFGKAGRFNIIPTMINIGSGLALLGVATVLCDCIVLTFMKKKTFYRLKKYKYVDDY-------------------------
>A0A8C5LMB0	512	0.518	6.755E-159	0	373	399	13	392	406
MaARSCYRELHSCVFDYSTPRIALIKSRKIGLMNRVVQLGILVYVIGWVFVWEKGYQEFDAVVSSVSSKVKGVAVTNTSALGSRIWDVADYIIPAQEENAFFVMTNLIITQNQTQGNCPELPEpSTTCSSDHNCTPGIVGPSSNGVQTGKCVYYNDHVKTCEVFAWCPVENDTEVPEPAFLKEAENFTVLIKNNIWYPKFNFSKRNILPNISTSYLKTCVYDRVNHPFCPIFHLGSVVNEAGESFQDMAILGGVIGIQIKWNCDLDKNFSKCVPRYSFRRLDNREldhNVSPGYNFRSAKYYKnSDNIESRTLMKVYGIRFDILVFGTAGKFDIIPTMINIGSGIALLGVTTVLCDFIVFQFFKKRNYYKEKKYKYVEDY-------------------------
>H3BGS7	512	0.493	9.251E-159	0	374	399	0	378	389
MAmSPCCIPVYNFLFEYDTARIVVIKSRKVGLMNRIVQLAILAYIIGWVFVWEKGYQEFDSVVSSVTIKVKGVAVTNTSDLGRRIWDVADYVIPPQEENSFFVMTNLLVTQNQKQQLCAELPDSrSHCQSDKNCTRGYVSIHSSGVQTGRCIKYNASVKTCEVFAWCPVENDTYLPKPAVLEAAENFTVLIKNNIRYPKFSFIKRNILPTINESYLKTCMFDRNTNLECPIFQLGYIVKEARSSFKDMAVQGGVMGILINWDCDLDQSASKCVPKYTFRRLDnNETHIAPGYNFRFPKYYKDaNGTETRTLTKAYGIRFDVLVFGKAGKFDIIPTMINIGSGLALLGLATVVCDIIVLYFFKKKYYYREKKYKYVEEYG------------------------
>UPI000777ABF8	512	0.705	9.251E-159	0	371	399	2	374	392
MEQRCMDRISSFLFEYDTPRMVLVRNKKVGLTFRMIQLVVLAYIIGWVFLYEKGYQTQDTVISSVSVKLKGLTMTNESTLGPRIWDVVDYVFPPQGDSSFVVMTNFIITLGQKQGTCPELPDAGFCRQDSDCSKGTYSRQGQGIMTGKCIDFNTTVKTCEIFGWCPAEVDYYIPNPALLPEVENFTLFIKNSITFPKFKVSRRNLVESITTQYLKKCTYHKVTDSLCPMFNLGYIVRESGQNFSVLAVKGGVVGITIDWNCDLDWPIRYCKPIYQFHGLYnDNTNVSPGFNFRYAKYYREDGIEKRTLYKVFGIRFDILVNGKAGKFDIIPTMTTIGSGIGIFGVASVLCDLLLLHFLQGRDYYKQKKFKYAE---------------------------
>A0A1V4K2U9	512	0.713	1.267E-158	0	371	399	0	372	390
MGQKCMEKVSSFLFEYDTPRMVLVRNKKVGLTFRLIQLIVLTYIIGWVFLYEKGYQSQDSIVSSVSVKLKGLTLTNESIIGPHIWDVVDYVFPPQGDSSFVVMTNFIVTPGQKQETCPELPDDGFCTQDSDCSKGKYSRQGQGLMTGKCVNFNSSVKTCEIFGWCPVEVDYHIPKPALLSEAEKFTLFIKNSITFPRFKVSRRNLVEGVTKQYLKKCTYHKVTDTLCPVFDVGYIVKESGQNFTTLAVKGGVVGITIDWNCDLDWPIRYCKPIYQFHGLYnDDGNVSPGFNFRYAKYYKENGTEKRTLFKVFGIRFDILVNGKAGKFDIIPTMTTIGSGIGIFGVASVLCDVLLLHFLQGRDYYKQKKFKYAE---------------------------
>A0A8C3S006	512	0.707	1.267E-158	0	371	399	0	372	390
MGLKLREKAASFLFEYDTPRMVLVKNKKVGLIFRLIQLVVLGYIIGWVFLYEKGYQSQDGIISSVSVKLKGLTVTNISGIGPHVWDVADYVFPPQGDSSFVVMTNVIITHGQKQDICPELPDAGQCNYDGDCIQGKYSRQGQGIMTGKCVDFNNNVTTCEIFGWCPVEEDDQIPDPPMLLEAENFTLFIKNSITFPTFKVSRRNLVEGITTSYLKKCTYHKHTDPFCPVFELGYIVKESGQNFRALALKGGVVGITIDWDCDLDWPVTFCKPVYRFHGLYnDDNNVSPGFNFRYAKYYRDNGTDYRTLYKVFGIRFDILVNGKAGKFDIIPTMTTIGSGIGIFGVASIVCDLLLLHFLPRRDYYKQRKFKYAE---------------------------
>UPI00092E8CB2	512	0.731	1.267E-158	0	371	399	0	372	400
MGHKFMEKVSSFLFEYDTPRMVLVRNKKVGLTFRLIQLVVLGYIIGWVFLYEKGYQSQDGVVSSVSVKLKGLALTNVSGMGPHIWDVADYVFPPQGDSSFVVMTNFIITPGQKQDTCPELPHAGRCHSDSDCPKGEYKRKGQGIMTGKCIDFNSTVKTCEIFGWCPLEVDDHIPDPALLIAAEKFTLFIKNSITFPRFKVSRRNLVEAVDNKYMKNCIYHKVDHPLCPLFELGYIVKESGQNFTTLAHKGGAVGITIDWDCDLDWPVTYCKPIYEFHGLyDSETNVSPGFNFRYAKYYSDGGINHRNLYKVFGIRFDILVNGKAGKFDIIPTMTTIGSGIGIFGVASVLCDLLLLHFLSRRDYYKQKKFKYAE---------------------------
>UPI001C64A327	511	0.705	3.255E-158	0	371	399	0	372	390
MGQRCMDKLSSFLFEYDTPRMVLVRNKKVGLTFRLIQLIVLAYIIGWVFLYEKGYQTQDSIVSSVSVKLKGLTMTNESTLGPHIWDVVDYVFPPQGDSSFVVMTNFIITPGQKQGTCPEAPDTGLCSQDSDCSEGTYSRQGQGIMTGKCINFNTSVKTCEIFGWCPAEVDYPIPNPALLPEVEKFTMFIKNSITFPKFKVSRRNLVESVTKQYLKKCTYHKVTDSLCPVFDLGYVVKESGQNFSMLAVKGGVVGITIDWNCDLDWPIRYCKPIYQFHGLYnDDSNVSPGFNFRYAKYYREDDMEKRTLYKVFGIRFDILVNGKAGKFDIIPTMTTIGSGIGIFGVASVLCDLLLLHFLQGRDYYKQKKFKYAE---------------------------
>G3WUQ8	511	0.493	3.255E-158	0	379	399	0	383	405
MA-GCAASLSDFLFAYDTPRIVLIRSRKVGLINRGVQLVILTYVIGWVFIWEKGYQEIDSVVSSTTTKVKGVALTNTSDLGLRIWDVADCVIPAQQENSLFVMTNMITTLDQRQGTCAELPSAKTeCKSDDDCPFSSSDVHSSGVTTGRCVNYNAHVKTCEVMAWCPVENDLYVPRPALLKATENFTILVKNHIWYPKFNFTKRNVLPNINTSYLNSCNYDAKTNPYCPIFRLGQIVESAGQNFQQMAVKGGIMGIQIKWNCNLDLAASHCLPKYSFRRLDNQDlshTVSPGYNFRFAKFYKDaNGTEIRTLIKAYGIRFDIIVFGKAGKFDIFPTMVNVGSGLALFGVTTVLCDIIVLYFMKKRFYYREKKYKYVEDYEQVILQ-------------------
>UPI001964EE74	510	0.516	4.458E-158	5	369	399	10	378	383
-----CSSLCQLLFEYDTPRIVHIKSRKVGLINRLFQMGILAYVIGWVFVWKKGYQEFDTVISSVTTKVKGITVTN-DSMGVRIWDVADYIIPPQEETSFFVMTNMIVTPDQEQGHCAEMPGpSTTCTSDKNCTKGLVNIKSNGVQTGRCVAFNGTLQTCEVLAWCPVENDQTLPKPALLKDAENFTVLVKNNIQYPRFNFTKRNILPHINSTYLQQCIFHRLTDPECPIFRLGDIVQEAGENFQDMAIEGGVMGIQIKWECDLDQLWSKCVPRYIFRRLDnkdPDNNVAPGYNFRFSKYYKSaNGTESRTLIKAYGIRFDVMVFGKAGKFNIIPTMINIGSGLALFGVATVLCDIIVLYLLKKRFYYREKKYKH-----------------------------
>A0A7K8U5X9	510	0.450	4.458E-158	0	371	399	0	377	402
MGQVAWKGLFLSLFDYKTEKYVIAKNKKVGILYRVVQLSILAYLVGWVFVVKKGYQDtDTSLQSSVITKLKGVAFTNTSELGERLWDVADYVIPPQGENVFFVMTNLIVTPNQRQATCPESVSipNGLCYKDGDCPAGEAVVAGNGVKTGRCLKdRDSIRGTCEILAWCPVE-KRSKPKKPLLASAENFTVYIKNSIRFPKFKFSKMNVLPTDNESYLKSCHY-SMEHPYCPIFLLGDIVRWAGSDFQEMALEGGVIGIQIEWNCDLDKAPSECNPHYSFSRLDNNfaaKSISSGYNFRFAKYYRDaEGVDYRTLIKAYGIRFDVMVNGKAGKFNIIPTIINIGSGLALMGAGAFFCDLVLLYLIKKSNFYRGKKYEEVK---------------------------
>UPI000854F1DC	510	0.487	4.458E-158	4	391	399	7	400	405
----CCLEIYSCVFDYSTPRIALIKSRKIGLLNRLVQLLILAYVIGWVFVWEKGYQEFDTVVSSVNSKVKGVAVTNASQQGLRIWDVADYIIPAQEENAFFVMTNLILTQNQSQAYCPELPDTtTICNSSHKCIPGHIGIYSNGLQTGKCVPYNKTVNTCEVFAWCPVENDTEVPTPAFLKDAENFTVLIKNNIWYPKFKFSKRNILPNISTDYLKSCQYNRVTNPFCPIFRLGSIVEESGESFQDMAIQGGVMGIQISWNCDLDKKHTYCVPRYSFRRLDNREldhNVSPGYNFRYAKYYKDsNNIESRTLMKVYGIRFDILVFGTAGKFDIIPTMINIGSGVALLGVATVLCDIIVFHFFKKRYYYREKKYKHVEDYEELtNDEAGLGANSIHLGL-------
>A0A7L2U0X0	510	0.465	6.105E-158	0	371	399	0	377	378
MGQVAWKGLFLSLFDYKTEKYVIAKNKKVGILYRVVQLSILAYLVGWVFVVKKGYQDtDTSLQSSVITKLKGVAFTNTSELGERLWDVADYVIPPQGENVFFVMTNLIVTPNQTQSTCPESDSipDALCDKDGDCPAGKAVVAGNGVKTGRCLKdSNSTGRTCEILAWCPVE-KRSKPKKPLLASAENFTVYIKNSIRFPKFKFSKMNVLATKNDSYLKSCRY-STEHPYCPIFLLGNIVRWAGSNFQEMALEGGVIGIQIEWNCDLDKAPSECNPQYSFSRLDnkfAEKSVSAGYNFRFAKYYRNaEGVEYRMLIKAYGIRFDVMVNGKAGKFNIIPTIINIGSGLALMGAGAFFCDLVLLYLIKKSNFYRGKKYEEVK---------------------------
>A0A7K8NGJ3	510	0.457	6.105E-158	0	371	399	0	377	402
MGQVAWKGLFLSLFDYKTEKYVIAKNKKVGILYRVVQLSILAYLVGWVFVVKKGYQDtDTSLQSSVITKLKGVAFTNTSELGERLWDVADYVIPPQGENVFFVMTNLIVTPNQKQATCPESVSipDALCHTDGDCPAGEAVVAGNGVKTGRCLKdRDNIRGTCEILAWCPVE-KRSKPKKPLLASAENFTIYIKNSIRFPKFNFSKMNVLATSNESYLKSCRY-STEHPYCPIFLLGSIVSWAGSNFQEMALEGGVIGIQIEWNCDLDKAPSECNPHYSFSRLDnkfAEKSISSGYNFRFAKYYQDaNGVDYRTLIKAYGIRFDVMVNGKAGKFNIIPTIINIGSGLALMGAGAFLCDLVLLYLIKKSNFYRGKKYEEVK---------------------------
>A0A091I3D5	510	0.452	6.105E-158	0	371	399	0	377	402
MGQVAWKGLFLSLFDYKTEKYVIAKNKKVGILYRVVQLSILAYLVGWVFIVKKGYQDtDTSLQSSVITKLKGVAFTNTSELGERLWDVADYVIPPQGENVFFVMTNLIVTPNQRQATCPESSSipDALCYQDQDCPAGEAVVAGNGVRTGRCVKdRDSIRGTCEILAWCPVE-KRSKPKKPLLANAENFTVYIKNSVRFPKFKFSKVNVLPTDNKSYLKSCRY-STEHPYCPIFVLGNIVRWAGSDFQEMALEGGVIGIQIEWNCDLDKAPSECNPHYSFSRLDNkfvEKTISSGYNFRFAKYYQDaEGVDYRTLIKAYGIRFDVMVNGKAGKFNIIPTIINVGSGLALMGAGAFFCDLVLLYLIKKSNFYRGKKYEEVK---------------------------
>UPI0010A75C91	509	0.716	1.145E-157	0	393	399	0	393	395
MQRRLEGKVSSFFFEYDTPGWCSVRNKKVGVTFRLIQLVVLVYVIGWVFLYEKGYQSADSLISSVSVKFKGLTVTNVTGMGPHIWDVADYVFPPQGSSSFVVMTNFILTTDQQQGNCPELPQDGTCQNDQDCPQGLYKRTSQGIKTGRCVSFNKTVKTCEVFAWCPLEVDDNIPDPPLLQEAENFTLFIKNSISFPRFKVNRRNLVESIDNKYLKNCLYHKTRDPLCPVFKLGYIVSESGQDFRALALKGGVVGITIDWNCDLDWPVRFCKPVYQFHSLYDEgNKISSGFNFRFARYYT-NGTSRRKLFKVFGIQFDIMVDGKAGKFDIIPTMTTIGSGIGIFGVATVLCDLLLLHILPKRHYYKQKKFKYAEEVGPGPDRQNLAAGSSREGLKT-----
>A0A7L4K9L2	509	0.448	1.568E-157	0	371	399	0	377	378
MGQvSWKGLFLS-LFDYKTEKYVIAKNKKVGVLYRVVQLSILAYLVGWVFVVKKGYQDtDTSIQSSVITKLKGVAFTNTSELGERLWDVADYVIPPQGENVFFVMTNLIVTPNQRQATCPESTSipDALCYKDGDCPAGEAVVAGNGVKTGRCLKdRDGIRGTCEILAWCPVE-KRSKPKTPLLASAENFTVYIKNSIRFPKFQFSKMNVLATDDESYLKSCRY-STEHPYCPIFLLGNIVQWAGSDFQELALQGGVIGIQIEWNCDLDKAPSECNPHYSFSRLDskfAEKTISSGYNFRFAKYYRSaDGVDYRTLIKAYGIRFDVMVNGKAGKFNIIPTIINIGSGLALMGAGAFFCDLVLLYLIKKSNFYRGKKYEEVK---------------------------
>A0A8D0DW81	509	0.708	1.568E-157	0	377	399	0	380	387
MGRRCSEAVSSFLFEYDTPRMVLVRNKKVGLTFRLIQLVVLAYIIGWVFLYEKGYQSKDGIISSVSVKMKGLTLTNFSDMGPHIWDVADYVFPPQGDSSFVVMTNFIITREQKQETCPEHPDAGKCDEDSKCSKGKFHRQGQGIMTGKCVNFNRTEKTCEIFGWCPVEMDDIIPNPPLLLAAENFTLFIKNSITFPKFKVARRNLVETVTKAYLRNCTYHRLRDPLCPVFELGYIVQESGQKFSTLALKGGVVGITISWDCDLDWSIKYCIPIYNFHGLYnDDNNISPGFNFRYARYYKENGRNLRTLYKVFGIRFDILVNGKAGRFDIIPTMTTIGSGIGIFGVASVLCDLLLLNFLSNRDYYKQKKFKHAEQasMKPNS---------------------
>UPI000441C2D2	509	0.697	1.568E-157	0	371	399	0	372	397
MGHKFAEKISTFLFEYDTPRMVLVHNKKVGLTFRLIQLVVLAYIIGWVFLYEKGYQSKDGIINSVSVKLKGIALTNVSEMGPYIWDVADYVFPPQGDSSFVVMTNFIITRGQKQETCPGHPETGKCNEDTKCTKGEFLRRGQGIMTGNCVNFSHTQKTCEIFGWCPVEIDDNIPNPPLLLEAEKFTLYIKNSITFPKFGVSRRNLVERVNEHYLKNCIYHKDTDPLCPVFKLGYIVEESGQNFSQLAFKGGIVGITINWDCDLDWSVKYCVPVYKFHRLYnEDNNISPGYNFRYARYYRENGRDLRILYKVFGIRFDILVNGKAGKFDIIPTMTTIGSGIGIFGVASVLCDLLLLNFLSNRDYYKQKKFKYVE---------------------------
>A0A8C8RKG6	509	0.690	1.568E-157	0	386	399	0	386	400
MGHKLKEKAASFFFEYDTPRMVLVRNKKVGLTFRLIQLVVLGYIIGWVFLYEKGYQSQDGIISSVSVKLKGLTVTNISGMGPHIWDVADYVFPPQGDSSFVVMTNIIITSGQKQDICPELPDAGQCKNDSDCIQGKYSRQGQGIMTGNCVYFNSSVKTCEIFGWCPVEVDNDIPDPPLLLEAENFTLFIKNSITFPSFKVSRSNLVEGITSSYLKKCTYHKDHDPFCPIFDLGYIVQESGQNFYVLARKGGVVGITIDWDCDLDWPVRYCKPVYQFHGLYnDENNVSPGFNFRYARYYREKGTDWRNLYKVFGIRFDILVNGKAGKFDIIPTMTTIGSGIGIFGVASIICDLLLLNFLSRRDYYKQRKYKYAE-MKSSMPEKEEAGPS------------
>A0A7K4SGA0	508	0.517	2.148E-157	11	372	399	10	376	384
-----------FLFEYDTPRIVLIRSRKVGLINRAVQLAILAYVIGWVFLWEKGYQETDSVVSSVTMKVKGVALTNTSALGARIWDVADYVIPPQAENTVFVMTNAILTLDQHQGYCPEFPDDTTeCKLDKDCVPGYVDIHSSGIQTGKCVTYNNSIKTCEVFAWCPVEDDSVIPRPALLEEAENFTILVKNNILYPKFNFSKRNILPSINSSYLKKCIYDSQTDPFCPIFRLGKLIKAAGLNFKEMAVKGGVMALQINWDCNLDRSASLCVPEYSFRRLDNTNpahTVSLGYNFRFAKYYKnSSGVELRTLIKAYGIRFDIIVFGKAGKFDVIPTMINIGSGLALFGVATVLCDIFVLYCMKKRYYYREKKYKFVED--------------------------
>Q8AWC0	508	0.698	2.148E-157	1	371	399	3	374	392
-GQRCMDKLSTFLFEYDTPRMVLVRNKKVGLTFRLIQLVVLAYIIGWVFLYEKGYQTQDSIVSSVSVKLKGLTMTNESSLGPHIWDVVDYVFPPQGDSSFVVMTNFIITPGQKQGTCPELPDAGLCRQDSDCSEGTYNRQGQGLMTGKCVNYNSSMKTCEIFGWCPAEVDYHVPNPALLPEVEKFTIFIKNSITFPKFKVSRRNIVESVTAQYLKECTYHKVTDSLCPMFELGYVVKESGQNFSMLAVKGGVVGITIDWNCDLDWPIRYCKPIYQFHGLYnDNSNVSPGFNFRYAKYYREDGMEKRTLYKVFGIRFDILVNGKAGKFDIIPTMTTIGSGIGIFGVASVLCDLLLLHFLQGRDYYKQKKFKYAE---------------------------
>A0A852KIC0	508	0.457	2.942E-157	0	371	399	0	377	402
MGQVAWKGLFLSLFDYKTEKYVIAKNKKVGILYRVVQLSILAYLVGWVFVVKKGYQDtDTSLQSSVITKLKGVAFTNTSELGERLWDVADYVIPPQGENVFFVMTNLIVTPNQRQATCPESVSipDALCWEDGDCPPGQAVVAGNGVRTGRCLKDGDNVrGTCEILAWCPVE-KRAKPKKPLLASAENFTVYIKNSIRFPKFHFSKTNVLATKNESYLKSCRYSRE-HPYCPIFLLGSIARWAGSDFQDMALEGGVIGIQIEWNCDLDKAPSECNPHYSFSRLDnkfTEKSISSGYNFRFAKYYRDaEGVDYRTLIKAYGIRFDVMVNGKAGKFNIIPTVINIGSGLALMGAGAFFCDLVLLYLIKKSNFYRGKKYEEVK---------------------------
>UPI001CF78278	507	0.687	4.029E-157	0	398	399	0	398	400
MGHKFKEKASSFLFQYDTPRMVLVHNKKVGVTFRLIQLVVLMYIIGWVFLYEKGYQSKDSIISSVSVKLKGLTMTNSSDLGPYIWDVADYVFPPQGDSSFVVMTNFIVTRDQKQETCPEHPEAGKCEEDRMCTAGKFLRQGQGIMTGKCVNFSRTERTCEIFGWCPVEIDDHVPNPPLLLAAENFTLFIKNSITFPKFKVNRRNLVERVTKDYLRNCTYHKVRDPLCPVFQLGYVVEESGQKFSMLARKGGVLGISISWNCDLDWPVRHCMPVYQFHGLYnEDSSISPGFNFRYARYYRENGRELRTLYKVFGIRFDILVNGKAGKFDIIPTMTTIGSGIGIFGVASVLCDLLLLNFISNRHYYKQKKFKNAE-LDSIKPEKEDAVSSFTCDLQEKEKVS
>A0A093HWP2	507	0.450	4.029E-157	0	371	399	0	377	402
MGQVAWKGLFLSLFDYKTEKYVIAKNKKVGILYRVVQLSILAYLVGWVFVVKKGYQDtDTSLQSSVITKLKGVAFTNTSELGERLWDVADYVIPPQGENVFFIMTNLIVTPNQRQATCPEsaSIPDALCHKDEDCPEGEAVVAGNGVKTGRCLKDGDNIrRTCEILAWCPVE-KRSKPKKPLLASAENFTVYIKNSIRFPKFKFSKVNVLATDNKSYLKNCHY-SMEHPYCPIFLLGNIVRWAGSDFQEMALEGGVIGIQIEWNCDLDKAPSECNPHYSFSRLDnqfAEKSISSGYNFRFAKYYRDaEGVDYRTLIKAYGIRFDVMVNGKAGKFNIIPTIINIGSGLALMGAGAFFCDLVLLYLIKKSNFYRGKKYEEVK---------------------------
>A0A6P3VLY5	507	0.450	5.518E-157	3	374	399	11	387	393
---SCCVSICHLFFDYSTPKILVIRSKKVGAINRITQALVIAYIIGYVCVWEKGYQDTDSILSSVTTKVKGIAVTNTSELGLRIWDVADYIIPPQEESSFFVLTNLIVTQNQTQTHCAEIPSVAsICSSDKNCKAGFRGPRGNGVRTGRCVNFNPTVKTCEVLAWCPLERDGEPPNPPMLADAENFTVLVKNNIRFPKFNFNKRNILPQINSSYLKHCVFNRSTDPECPIFRLKDMVEEAEEDFQTMAVHGGVMGVQIRWDCDLDMPGSWCVPRYNFRRLDNKdptNTVSPGYNFRFAKYYKEgDNEETRTLIKGYGIRFDIMVFGQAGKFDIVPTLLNIGAGLALLGLVTVVCDWIVLTFMTKRNHYREQKYSYVDDFG------------------------
>UPI0005235AC7	507	0.696	7.557E-157	0	371	399	0	374	392
MGQKCMDKVSAFLFEYDTPRMVLVRNKKVGLTFRLIQLIVLAYIIGWVFLYEKGYQSQDSVVSSVSVKMKGLTVTNESVMGPHIWDVVDYVFPPQGDSSFVVMTNFIITPGQKQGTCPELPDAGPCKQDSDCTKGKYSRQGQGLMTGKCVHFNSSVKTCEIFGWCPAEDDGYVPKPALLSEAENFTLFIKNSITFPRFKVFRqlGGMVETVTKQYLKKCTYHRVTDPLCPVFELGYIVKESGQNFTFLAVKGGVVGITIDWNCDLDWPIRYCKPIYQFHGLYnDDTNVSPGFNFRYAKYYKEAGMEKRTLYKVFGIRFDILVNGKAGKFDIIPTMTTIGSGIGIFGVASVLCDLLLLHFLQGRDYYKQKKFKYAE---------------------------
>A0A7L0WJ38	507	0.452	7.557E-157	0	371	399	0	377	402
MGQVAWKGLFLSLFDYKTEKYVIAKNKKVGILYRVVQLSILAYLVGWVFVVKKGYQDtDTSLQSSVITKLKGVAFTNTSELGERLWDVADYVIPPQGENVFFVMTNLIVTPNQRQATCPESNNipNALCYKDEDCPAGQAVVAGNGVKTGRCLKdRDSIRGSCEILAWCPVE-KGSKPKKPLLASAENFTVYIKNSIRFPKFKFSKVNVLATNNKSYLKSCHY-STEHPYCPIFLLGNIVRWAGSNFQEMALEGGVIGIQIEWNCDLDKAPSECNPHYSFSRLDnqfAEKSVSSGYNFRFAKYYRDaEGVEYRTLFKAYGIRFDVMVNGKAGKFNIIPTIINVGSGLALMGAGAFFCDLVLLYLIKKSNFYRGKKYEEVK---------------------------
>A0A852CIF2	507	0.443	7.557E-157	0	370	399	0	376	402
MGQVAWKGLFLSLFDYKTEKYVIAKNKKVGILYRVVQLTILAYLVGWVFIVKKSYQDtDTSLQSSVITKLKGVAFTNTSELGERLWDVADYVIPPQGENVFFVMTNLIVTPNQRQATCPESDNipDALCNQDEDCPAGEVVVAGNGVKTGRCLKdRDSIRGTCEILAWCPVE-KRSKPKTPLLASAENFTVYIKNSVRFPKFQFSKVNVLATTNKSYLKSCRY-STEHPYCPIFLLGNIVRWAGSDFQEMALEGGVIGIQIEWNCDLDKAPSECNPHYSFSRLDnkfSEKSISSGYNFRFAKYYQDaEGVDYRTLIKAYGIRFDVMVNGKAGKFNIIPTIINIGSGLALMGAGAFFCDLVLLYLSKKSNFYRGKKYEEV----------------------------
>UPI0005108EC9	506	0.452	1.035E-156	0	371	399	0	376	377
MGQVAWKGLFLSLFDYKTEKYVIAKNKKVGILYRVVQLSILAYLVGWVFVVKKGYQDtDTSLQSSVITKLKGVAFTNTSELGERLWDVADYVIPPQGENVFFVMTNLIVTPNQKQAMCPESVHipDGLCDKDGDCPAGETVVAGNGVKTGRCLKGTDSIrRTCEILAWCPVE-KRSKPTKPLLASAENFTVYIKNSVRFPKFNFSKTNVLAS-NKSYLKSCRY-STEHPYCPIFLLGNIIQWTGNSFQEMALEGGVIGIQIEWNCDLDKAPSECNPQYSFSRLDNKfagKSISSGYNFRFAKYYRDaNGVEYRTLIKAYGIRFDVMVNGKAGKFNIIPTIINIGSGLALMGAVTFFCDLVLLYLIKKSNFYRGKKYEEVK---------------------------
>UPI001CF29A5C	506	0.496	1.035E-156	4	373	399	5	379	393
----CCAEVYSSVFDYNTPRIALIKSRKVGLLNRVIQLAILAYVIGWVFVWEKGYQDFDTVVSSVTLKVKGVAATDTQDLGFRIWDVADYIIPAQEENAFFVMTNLILTPNQTQGKCAELPDSsTICISNLNCTLGYVGTHSNGVQTGRCVRYNESVKTCEVKAWCPVENDTAVPMPAFLGAAENFTVLIKNNIWYPKFNFTKRNILSNISAEYLKTCVYDPVKHPFCPIFRLGSIVEEAGESFQDMAVLGGVMGIQISWNCDLDKKHTYCVPKYSFRRLDNREldhNVSPGYNFRSAKYYKDsNNVESRTLMKIYGIRFDILIFGTAGKFDIIPTMINIGSGVALLGVATVLCDIIVFHFFKKRYYYREKKYKHVEDY-------------------------
>UPI001B7DEA8E	506	0.507	1.035E-156	4	373	399	6	383	396
----CCRTLGQVLFEYDTPRIVSIKSRKVGLINRLVQLGILAYVIGWVFVWQKGYQQFDLVISSVTTKVKGVAVTNTTDQGVKIWDVADYIIPPQEESSFFVMTNLIMTLNQQQGRCPEMPEDSPhCISDSNCTAGSQSPRSNGIQTGKCVSaHNSTsVHTCEVLAWCPLENDvDLSHHPALLKDAEQFTVLIKNNIRYPKFNFTKRNILPHINSSYLKQCVFNRVTDPDCPVFRLGDIVREAGEDFQEIAVEGGVMGIQIKWDCDLDQSVSRCVPQYTFRRLDNKdvqNTVAPGYNFRFAKYYKGLGeVESRTLIKAYGIRFDVMVFGKAGKFDIIPTMINIGSGLALLGVATVLCDVIVLHILKKKHFYREKKYKYVEDY-------------------------
>A0A8D2PS85	506	0.450	1.035E-156	0	371	399	0	378	403
MGQVAWKALFLSLFDYKTEKYVIAKNKKVGVLYRVVQLSILAYLVGWVFVVKKGYQDtDTSLQSSVITKLKGVAFTNTSELGERLWDVADYVIPPQGESVFFVMTNLIVTPNQRQATCPESSSipDALCEEDTDCQEGKAVVAGNGVKTGRCLKdRGSTRGTCEVLAWCPVE-KRSKPKKPLLGSAENFTVYIKNSVRFPKFKFSKMNVLATNNESYLKSCRYSQEHHPYCPIFVLGDIVRWAGGNFQEMALQGGVIGIQIEWNCDLDKAPSECNPHYSFSRLDnksAESSISSGYNFRFAKYYRDaEGVDYRTLIKAYGIRFDVMVNGKAGKFNIIPTIINISSGLALMGAGAFFCDLVLLYLIKKSNFYRGKKYEEVK---------------------------
>A0A4X2M780	506	0.788	1.035E-156	0	385	399	0	387	415
MQGRIRTKLSAFFFEYDTPRMVLVRNKKVGVIFRLIQLVVLIYVIGWVFLFEKGYQTTDGLISSVSVKLKGLAVTNISGLGLQVWDVADYVFPAQGASSFVVITNLIVTPRQVQGSCADNPDGGICQDDSGCPAGKPKRKGHGIRTGKCVDFNSTVKTCEILGWCPVEVDDHIPDPALLREAETFTLFIKNSISFPRFKVNRRNLVETVNKQYLRSCVYHKNRDPLCPIFELGTIVSYSGQNFSTLAVKGGVVGITIDWDCDLDWTVRHCKPVYEFHSLYnEENNLSPGFNFRFARYYVENGTPHRHLFKVFGIRFDILVDGQAGKFDIIPTMTTIGSGIGIFGVATVLCDLLLLHILPKRHYYQQKKFKYAEaDAVQGPVSTCPAAP-------------
>G3U9X3	506	0.497	1.417E-156	4	373	399	3	376	379
----CCAVLAGFLFEYDTPRIVLIRSRKVGLMNRAVQLLILAYVIGWVFVWEKGYQETDSVVSSVTIKAKGVAVTNTSELGFRIWDVADYVIPAQEENSIFIMTNMILTMNQTQGVCPEV--GGFSGKRLGCphPRGPVSPVPVGVATGRCVPFNRTTKTCEVAAWCPLENDTYVPKPAFLKAAENFTLLVKNNIWYPKFNFSKRNILPTVNTSYLKSCIYNAKTDPFCPIFRLGKIVASAGHSFQDMAVQGGIMGIQIKWDCNLDRTAAFCLPRYSFRRLDnrdTEHNVSPGYNFRFAKYYNdPAGIEHRTLIKAYGIRFDVMVFGKAGKFDIIPTMINVGSGLALLGVATVLCDIIVLYCMKKRYYYREKKYKYVDDY-------------------------
>UPI001920F2C6	506	0.423	1.417E-156	0	394	399	0	406	481
MGQAGCKGLSQSLLDYKTEKYVIAKSKKVGLLYRLLQVSILTYLAVWVFLVKKGYQDtDTSLQSSIITKVKGVAFTNTSELGERLWDVADYVIPPQGENVFFVVTNLIVTPNQRQETCAESESipDALCYTDSDCPPGEPVVAGNGVRTGRCLRgVNRQRGTCEIFAWCPVE-TKSRPVKPLLGKAEDFTVYIKNFIRFPKFNFSKTNVLDTKDKGFLKSCHFGP-KNPYCPIFRLGSVVSWAGSNFQEIALQGGVIGIQIEWDCDLDKAPSECNPRYSFSRLDnkfSENSVSSGYNFRFAKYYRDgAGVEFRTLMKAYGIRFDVMVNGKAGKFNIIPTIINIGSGVALMGAGAFFCDLVLIYFIKKSHFYRDKKYEEVsvlrvlAEASqqDGSPEAEEAAAG--PGLAEQ----
>A0A7K5HTR1	505	0.439	1.941E-156	0	371	399	0	377	378
MGQVAWKALFLSLFDYKTEKYVIAKNKKVGILYRVVQLSILAYLVGWVFVVKKGYQDtETSLQSSVITKLKGVAFTNTSELGERLWDVVDYVIPPQGENVFFVMTNLIVTPNQRQATCPESTSipDALCYKDGDCPAGEAVVAGNGVKTGRCLKdRDGIRGTCEILAWCPVE-KSSKPKTPLLASAENFTVYIKNSIRFPKFQFSKMNVLATDDKSYLKSCRYSAE-HPYCPIFLLGNIIRWAGSDFQEMAVEGGVIGIQIEWNCDLDKAPSECNPHYSFSRLDnkfTEKPISSGYNFRFAKYYRDaEGVDYRTLIKAYGIRFDVMVNGKAGKFNIIPTIINIGSGLALMGAGAFFCDLVLLYLIKKSNFYRGKKYEEVK---------------------------
>A0A6P5IP83	505	0.759	1.941E-156	0	396	399	0	398	401
MQGQIRTKLSAFFFEYDTPRMVLVRNKKVGVIFRLIQLVVLIYVIGWVFLFEKGYQTADGLISSVSVKLKGLAVTNISGLGLQVWDVADYMFPAQGDSSFVVITNLIVTPRQVQGSCADNPDGGICQDDSSCPAGKPKRKGHGIRTGKCVDFNSTIKTCEILGWCPVEVDDHIPNPALLREAETFTLFIKNSISFPRFKVNRRNLVETVDKQYMRSCVYHKNSDPLCPIFELGSIVRYSGQNFSTLAVKGGVVGVTIDWNCDLDWAVRHCKPVYAFHSLYnEENNLSPGFNFRFARYYMENGTHYRHLFKVFGIRFDILVDGQAGKFDIIPTMTTIGSGIGIFGVATVLCDLLLLHILPKRHYYQQKKFKYAEaDTEQKPTKKNEDTSDSTMVLQESLK--
>UPI000523D4FB	505	0.460	1.941E-156	0	371	399	0	377	402
MGQVAWKGLFLSLFDYKTEKYVIAKNKKVGILYRVVQLSILAYLVGWVFIVKKGYQDtDTSLQSSVITKLKGVAFTNTSELGERLWDVADYVIPPQGENVFFVMTNLIVTPNQRQDTCPEsaSIPDALCYKDEDCPAGAAVVAGNGVKTGRCLRDKDSIKgTCEILAWCPVE-KRSKPKKPLLASAENFTVYIKNSISFPKFKFSKVNVLSTDNESYLKSCRYSRE-HPYCPIFLLGNIVQWAGSDFQEMALEGGVIGIQIEWNCDLDRAPSECNPHYSFSRLDnqfAEKSISSGYNFRFAKYYQDaEGVDYRTLIKAYGIRFDVMVNGKAGKFNIIPTIINIGSGLALMGAGAFFCDLVLLYLIKKSNFYRGKKYEEVK---------------------------
>A0A7K5FR30	505	0.452	1.941E-156	0	371	399	0	377	402
MGQVAWKGLFLSLFDYKTEKYVIAKSKKVGILYRVVQLSILAYLVGWVFIVKKGYQDtDTSLQSSVITKLKGVAFTNTSELGERLWDVADYVIPPQGENVFFVMTNLIVTPNQRQATCPESDRipDALCYKDSDCVAGEAVVAGNGVKTGRCLKdRDSIRGTCEILAWCPVE-KRSKPKKPLLASAENFTVYIKNSVRFPKFKFSKMNVLATNNESYLKSCRY-STEHPYCPIFLLGNIVQWAGSDFQEMASEGGVIGIQIEWNCDLDKAPSECNPHYSFSRLDnkfAEKPISSGYNFRFAKYYRDaEGVDYRTLIKAYGIRFDVMVNGKAGKFNIIPTIINIGSGLALMGAGAFFCDLVLLYLIKKSNFYRGKKYEEVK---------------------------
>U3LYI6	505	0.867	2.658E-156	0	398	399	0	381	382
MARRLQDELAAFFFEYDTPRMVLVRNKKVGVIFRLIQLVVLVYVVGWVFVYEKGYQTSSGLISSVSVKLKGLAVTHLQGFGPQVWDVADYVFPAQGDSSFVVMTNFIVTPQQAQEYCAEHPEGGTCKDSSSCTPGKAERKAQGIRTGKCVAFNDTVQTCEIFGWCPVEVDDNIP-----------------SISFPRFKVNRRNLVEEVNASYMKTCLYHKTLHPLCPVFNLGYVVQQSGQDFRRLAEKGGVVGITIDWNCDLDWNVRHCKPIYEFHGLYGEKNLSPGFNFRFARHFVENGTNYRHLFKVFGIRFDILVDGKAGKFDIIPTMTTIGSGIGIFGVATVLCDLLLLHILPKRHYYKQKKFKYAEDMGPGAGEHDPVTTSSTLGLQENMRTS
>UPI00189D2EB4	505	0.493	2.658E-156	0	373	399	0	377	388
MA-GCCRPLAAFLFEYNTPRIVLIRSRKVGLMSRAVQLLILAYVIGWVFVWKKGYQEIDSVVSSVTTKAKGIAATNSSYIGFRIWDAADYVIPVQEENSLFIMTNMIITKNQSQGICPEVPDEtTVCESDANCTSGSVSTHSSGVATGKCVWYNKTVKTCQVAAWCPVEHDLNVPKPAVLGAAENFTILVKNNILYPKFNFSKRNILATINSTYLKSCIHDVKTDPLCPIFRVGKIVASAGHSFADMAVAGGVMGIQVNWDCNLDRAAAHCRPKYSFRRLDTPDadhNVSPGYNFRFAKYYNDlSGSEYRTLIKAYGIRFDIIVFGKAGKFGIIPTLINIGSGLALLGVGTVLCDIIVLHCLKKRYYYQEKKYKYVEDY-------------------------
>A0A7L2VK68	505	0.450	2.658E-156	0	371	399	0	377	402
MGQVAWKALFLSLFDYKTEKYVIAKNKKVGVLYRVVQLSILAYLVGWVFVVKKGYQDtDTSLQSSVITKLKGVAFTNTSELGERLWDVADYVIPPQGENVFFVMTNLIVTPNQRQATCPEsaSIPDALCYKDGDCPEGEAVVAGNGVKTGRCLKdRDSIRGTCEVLAWCPVE-KRSKPKTPLLASAENFTVYIKNSIRFPKFKFSKVNVLATNNESYLKSCRYSAE-HPYCPIFLLGNIVRWAGSDFEEMASEGGVIGIQIEWNCDLDKAPSECNPHYSFSRLDnrfAEKSISSGYNFRFAKYYRDaEGVDYRTLIKAYGIRFDVMVNGKAGKFNIIPTVINIGSGLALMGAGAFFCDLVLLYLIKKSNFYRGKKYEEVK---------------------------
>A0A851NTP5	505	0.456	2.658E-156	0	371	399	0	377	402
MGQvSWKGLFLS-LFDYKTEKYVIAKNKKVGILYRVVQLSILAYLVGWVFIVKKGYQDtDTSLQSSVITKLKGVAFTNTSELGERLWDVADYVIPPQGENVFFVMTNLIVTPNQRQAVCPESDNipDALCKEDEDCPAGQAVVAGNGVKTGRCLKDKDSIrGSCEILAWCPVE-KRSKPKKPLLASAENFTVYIKNSIRFPKFKFSKMNVLATNNESYLKTCRY-STEHPYCPIFLLGSIVRWAGSDFQEMALEGGVIGIQIEWNCDLDKAPSECNPHYSFSRLDNkfvEKSISSGYNFRFAKYYRDaEGVEYRTLFKAYGIRFDVMVNGKAGKFNIIPTIINVGSGLALMGAGAFFCDLVLLYLIKKSNFYRGKKYEEVK---------------------------
>UPI00159DF993	505	0.433	2.658E-156	0	398	399	0	400	443
MGQAGCGGLCLSLFDYKTEKYVIAKNKKVGLLYRLLQVSILAYLVVWVFLIKKGYQDvDTSLQSAVITKVKGVAFTNTSDLGERLWDVADYVIPPQGENVFFVVTNLIVTPNQRQNVCAENEDipDGACSEDSDCHSGEAVTAGNGVKTGRCLWReNLTRGTCEIFAWCPLE-MRSRPVEPFLKDTEDFTIFIKNYIRFPKFNFSKSNVMDAKDRAFLKSCRFGPKSH-YCPIFRLGSVIRWAGSDFQDIALEGGVIGINIEWNCDLDKAASECHPHYSFSRLDNKlsKSVSSGYNFRFAKYYRDaSGVEFRTLIKAYGIRFDVMVNGKAGKFSIIPTVINLGSGVALMGAGAFFCDLVLIYLIKKREFYRDKKYEEVRGLEDSSQEAEDEA--SGLGLSEQL-TS
>A0A7L4GR67	505	0.463	3.641E-156	0	371	399	0	377	378
MGQVAWKGLFLSLFDYKTEKYVIVKNKKVGVLYRVVQLSILAYLVGWVFVVKKGYQDtDTSLQSSVITKLKGVAFTNTSELGERLWDVADYVIPPQGENVFFVMTNLIVTPNQRQATCPEsaSIPDALCSTDRDCPAGAAVVAGNGVKTGRCLKDKDSVrGTCEILAWCPVE-KRSKPKKPLLASAENFTVYIKNSIRFPKFKFSKMNVLTTNNESYLKSCRY-STEHPYCPIFLLGNIVQWAGSDFQEVALEGGVIGIQIEWNCDLDRAPSECNPHYSFSRLDNEfaeNSISSGYNFRFAKYYRDaEGVDYRTLIKAYGIRFDVMVNGKAGKFNIIPTVINIGSGLALLGAGAFFCDLVLLYLIKKSNFYRGKKYEEVK---------------------------
>A0A6J0V2E0	504	0.448	4.986E-156	0	370	399	0	376	413
MGQIAWKALCLSLFDYKTEKYVIAKNKKVGILYRTVQLSIMAYIVGWVFVVKKGYQDtDTSLQSSVITKVKGVAFTNTSELGGRLWDVADYVIPPQGESVFFVMTNLIVTPNQRQSTCPESPGipDALCYHDSDCPEGKAVVAGNGVKTGRCLKTGGNrNGTCEIFAWCPVE-KKGRPRKLLLANAENFTIYIKNSIRFPRFKFSKTNVLDTDDNSYLKNCRYGPE-HLYCPIFSLGSLVRWAGSDFQEMASEGGVIGIQIEWDCDLDKDASKCNPRYHFSRLDNRfaaKSISSGYNFRFAKYYRDsSDVDFRTLIKAYGIRFDVMVNGKAGKFNIIPTIINIGSGLALMGAGAFFCDLVLLYLLRKSNFYRGKKYEEV----------------------------
>A0A7L0N2M8	504	0.442	6.829E-156	0	371	399	0	377	378
MGQDACKALLLSLFDYKTEKYVIAKNKKVGLLYRAVQLSVLAYLVGWVFVVKKGYQDtDTSLQSSVITKLKGVAFTNTSELGERLWDVADYVIPPQGESVFFVVTNLIVTPNQRQATCPESPSipDALCSKDEDCLEGEAVVAGNGVKTGRCLKdRGGIRGTCEILAWCPVE-KRSKPKKPLLGSAENFTVYIKNSIRFPKFKFSKMNVLATDDESYLKSCRYSAE-HPYCPIFVLGSIVRWAGGDFHEMALGGGVIGIQIEWNCDLDKAPSECDPHYSFSRLDnksSETSISSGYNFRFAKYYQDaDGVDYRTLIKAYGIRFDVMVNGKAGKFNIIPTIINISSGLALMGAGAFFCDLVLLYLIKKSNFYRGKKYEEVK---------------------------
>A0A8D0GNT4	504	0.705	6.829E-156	0	371	399	0	372	412
MGQKVIEKVSSFLFEYDTPRMVLVRNKKVGLTFRLIQLVVLGYVIGWVFLYQKGYQSTDGIISSISVKLKGFTLTNTSGMGPHIWDVADYVFPPQGDSSFVVMTNFIITNGQQQGTCPELPEAGLCQDNSNCIEGKFSRQGQGIMTGRCVNFSSTEQTCEIFGWCPVEIDDKVPNPPLLLAAQKFTLFVKNSITFPKFKVSRRNLVEAITKRSLKTCLFHKVKDPLCPVFELGYIVRESGQDFAALAHKGGVVGITIDWNCDLDWPTRHCKPVYQFHGLYnDDNNVSPGFNFRYAKYFRDNGTDKRNLYKVFGIRFDILVNGKAGKFDIIPTMTTIGSGIGIFGVASVLCDLLLLHFLPKRDYYKQKKFKYIE---------------------------
>UPI00187CEF99	503	0.448	9.352E-156	0	370	399	0	376	400
MGQAGCKGLYQSLFDYKTEKYVIAKNKKVGLLYRLLQVSILTYLVVWVFLLKKGYQDtDTSLQSSIITKVKGVTFTNTSELGERLWDVADYVIPPQGENVFFIITNLIVTPNQRQETCAESDSipDALCYEDSDCPPGKPVMTGNGVRTGRCLRaENLTSGTCEIFAWCPVE-SRSRPEKPLLGKAEDFTIYIKNFIRFPKFNFFKTNVLDTKDTTYLKSCHFGP-KNPYCPIFRLGSVVKWTGSNFQEMALQGGVIGIQIEWDCDLDRAPSECSPRYYFSRLDsrfPGNSVSSGYNFRFAKYYRDgAGVEFRTLMKAYGIRFDVMVNGRAGKFSIIPTVINVGSGVALMGVGSFLCDLVLIYFIKKSHFYRNKKFEEV----------------------------
>A0A7K6B6M1	503	0.447	9.352E-156	0	371	399	0	377	402
MGQVAWKGLFLSLFDYKTEKYVIAKNKKVGILYRVVQLSILAYLVGWVFVVKKGYQDtDTSLQSSVITKLKGVAFTNTSELGERLWDVADYVIPPQGESVFFVMTNMIVTPNQRQATCPEsaSIPHAWCYNDEDCPAGEAVVTGNGVRTGRCLKdRDSIRGTCEILAWCPVE-KRSKPKKPLLASAENFTVYIKNSIRFPKFKFSKTNVLATDDESYLKNCRY-STEHPYCPIFFLGNIVRWAGSDFQEMALEGGVIGIQIEWNCDLDKAPSECNPHYSFSRLDnmfAENSISSGYNFRFAKYYQDaAGVDYRTLIKAYGIRFDVMVNGKAGKFNIIPTIINIGSGLALMGAGAFFCDLVLLYLIKKSNFYRGKKYEEVK---------------------------
>A0A7L3LCQ6	503	0.452	9.352E-156	0	371	399	0	377	402
MGQVAWKGLFLSLFDYKTEKYVIAKNKKVGILYRVVQLSILAYLVGWVFVVKKGYQDvDTSLQSSVITKLKGVAFTNTSELGERLWDVADYVIPPQGENVFFVMTNLIVTPNQRQATCPESDSipDALCYKDGDCPEGEAVVAGNGVKTGRCLKdRDSVRGTCEILAWCPVE-KKSKPKTPLLASAENFTVYIKNSIRFPKFKFPKTNVLATNNGSYLKSCRY-STDHPYCPIFLLGNIVRWAGSDFQEMALEGGVIGIQIEWNCDLDKAPSECNPHYSFSRLDnkfTEKSVTSGYNFRFAKYFRDaEGVDYRTLFKAYGIRFDVMVNGKAGKFNIVPTIINIGSGLALMGAGAFFCDLVLLYLIKKSNFYRGKKYEEVK---------------------------
>UPI0010A07F19	503	0.436	9.352E-156	0	387	399	0	393	409
MGQVAWKALCLSLFDYKTEKYVIAKNKKVGVLYRVVQLSIMAYIVGWVFVVKKGYQDvDTSIQSSVITKVKGVAFTNTSELGERLWDVADYVIPPQGESVFFVMTNLIVTPNQRQDTCAESSGipDALCYRNSDCNSGEAVAAGNGVKTGRCLKVgNSLSGTCEILAWCPVE-KKGRPKKPLLANAENFTVYIKNSIRFPRFKFSKTNVLDTTDDSYLKTCRYGPD-HPYCPIFHLGNLVSWAGSNFQEMASEGGVIGIQIEWNCDLDKPPSECNPHYSFSRLDnkfAEKSVSSGYNFRFAKYYRDaADVDFRTLIKAYGIRFDVMVNGKAGKFNIIPTVINVGSGVALMGAGAFFCDLVLLYFLQKSNFYRGKKYEEVRKPVPEANINGDQSSDS-----------
>UPI001D044315	503	0.774	9.352E-156	0	398	399	0	450	451
MARRLQDELASFFFEYDTPRMVLVRNKKVGVVFRLIQLVVLVYVIGWVFVYEKGYQTSSSLISSVSVKLKGLAVTQLPGLGPQVWDVADYVFPAQGDSSFVVMTNFIATPKQAQGYCAEHPEGGTCADDSGCIPGKAERKAQGIRTGKCVAFNDTVQTCEIFGWCPVEVDDDIPRPALLREAENFTLFIKNSISFPRFKVKRRNLVEVVDAAYMKTCLYHKTLHPLCPVFKLGYVIQESGQNFSTLAEKGGVVGITIDWNCDLDWHVTSslqastsgaswgegCiqlswseagilpvaVPLYNVGG-HGPSSWpSKGScipdalctrdprqspitlscNltpsPRFARYFVENGTNYRHLFKVFGIRFDILVDGKAGKFDIIPTMTTIGSGIGIFGVATVLCDLLLLHILPKRHYYKQKKFKYAEDVGQGAGERDPTTTSSTLGLQENMKTS
>A0A2K5CA95	503	0.889	1.281E-155	0	398	399	0	374	375
MARRFRAELAAFFFEYDTPRMVLVRNKKVGVVFRLIQLLVLVYVVGWVFVYEKGYQTSSGLISSVSVKLKGLAVTQLPGLGPQVWDVADYVFPAQ------------------------HPEGGICKEDSGCTPGKAKRKAQGIRTGKCVAFNATVKTCEIFGWCPVEVDDDIPRPALLREAENFTLFIKNSISFPRFKVNRRNLVEEVNAAYMKTCLYHKTLHPLCPVFQLGYVVQESGQNFSTLAEKGGMVGITIDWHCDLDWHVRHCKPIYDFHGLYEEKNLSPGFNFRFARHFVENGTNHRHLFKVFGIRFDILVDGKAGKFDIIPTMTTIGSGIGIFGVATVLCDLLLLHILPKRHYYKQKKFKYAEDMRPAEGERDPAATSSTLGLQENMRVS
>A0A091QU07	503	0.698	1.281E-155	0	371	399	1	381	385
MGQTCMEKVSSFLFEYDTPRMVLVRNKKVGLTFRLIQLIVLAYIIGWVFLYEKGYQSQDSIVSSVSVKLKGLTLTNESVMGPHIWDVVDYVFPPQGDNSFVVMTNFIVTPGQKQGTCPELPEAGLCSRDSDCSRGTYSRQGQvsGgmssclLMTGKCVHFNSSVKTCEIFGWCPVEVDYHVPSPALLSEAEKFTLFIKNSITFPRFKVSRRNLVESVTKQYLKKCTYHKVTDPLCPVFELGYIVKESGQNFTFLAIKGGVVGITIDWNCDLDWPIRHCKPIYQFHGLYnDDSNVSPGFNFRYGKYYREGGIEKRTLYKVFGIRFDILVNGKAGKFDIIPTMTTIGSGIGIFGVASVLCDLLLLHFLQGRDYYKQKKFKYAE---------------------------
>A0A851FTY2	503	0.457	1.281E-155	0	371	399	0	378	400
MGQGACKGLFLSLFDYKTEKYVIAKNKKVGILFRVVQLSVLAYLVGWVFVVKKGYQDtDTSLQSSVITKLKGVAFTNTSELGERLWDVADYVIPPQGESVFFVMTNLIVTPNQRQATCPESSSipDALCKKDEECPKGKAVVAGNGVKTGRCLKdRHSDRGTCEILAWCPVE-KRSKPKKPLLGSAENFTVYIKNSIRFPKFGFSKMNVLATNNESYLKTCRYDTKKHPYCPIFHLGYIVHQAGGNFQEMASEGGVIGIQIEWNCDLDKAPSECNPHYSFSRLDnksAETSISSGYNFRFAKYYRDaEGVDYRTLIKAYGIRFDVMVNGKAGKFNIIPTVINISSGLALMGAGAFFCDLVLLYLIKKSNFYRGKKYEEVK---------------------------
>A0A7L3FQ87	503	0.457	1.281E-155	0	371	399	0	377	402
MGQVAWKALFISLFDYKTEKYVIAKNKKVGILYRVVQLSILAYLVGWVFIVKKGYQDtDTSLQSSVITKLKGVAFTNTSELGERLWDVADYVIPPQGESVFFVMTNLIVTPKQKQATCPESDRipDALCDKDDDCPAGEAVVAGNGVKTGRCLKdTDSSKKTCEILAWCPVE-KRSKPKKPLLANAENFTVYIKNSIRFPKFKFSKMNVLTTNNESYLKSCRFSAE-HPYCPIFLLGNIIQWAGSNFQEMASQGGVIGIQIEWNCDLDKAPSECNPHYSFSRLDnkfTENSISSGYNFRFAKYYRDaEGVEYRTLIKAYGIRFDVMVNGKAGKFNIIPTVINIGSGLALMGAGAFLCDLVLLYLIKKSNFYRGKKYEEVK---------------------------
>A0A7L0Q267	503	0.452	1.281E-155	0	371	399	0	377	402
MGQVAWKGLFLSLFDYKTEKYVIAKNKKVGILYRVVQLSILAYLVGWVFVVKKGYQDtDTSIQSSVITKLKGVAFTNTSELGERLWDVADYVIPPQGENVFFVMTNLIVTPNQRQATCPESVSipDALCYTDEDCQAGKAVVAGNGVKTGRCLKdGDSMTRTCEILAWCPVE-KRSKPKKPLLASAENFTVYIKNSIRFPKFKFSKMNVLATNNESYLKSCRY-STEHPYCPIFLLGNIVRRAGSDFHEMASEGGVIGIQIEWNCDLDKAPSECNPHYSFSRLDnkfAEKSVSSGYNFRFAKYYRDaEGVDYRTLFKAYGIRFDVMVNGKAGKFNIVPTIINIGSGLALMGAGAFFCDLVLLYLIKKSNFYRGKKYEEVK---------------------------
>A0A6J1UCP8	503	0.689	1.754E-155	0	371	399	0	372	397
MGHKFTEKISSFLFEYDTPRMVLVHNKKVGLTFRLIQLVVLTYIIGWVFLYEKGYQSKDGIINSVSVKLKGIAVTNISGMGPYLWDVADYVFPPQGDSSFVVMTNFIITRGQKQETCPGHPESEKCNNESTCKKGEFLRRGQGIMTGKCVDFSRTQKTCEIFGWCPVEIDDNIPNPPLLLEAGKFTLFIKNSITFPRFGVSRRNLVEQISERYLKKCVYHKDKDPLCPVFKLGYMVEESGQNFSQVAFKGGIVGITINWDCDLDWPLKYCVPVYKFHRLYsENSNVSPGYNFRYARYYRENGRDMRILYKVFGIRFDILVNGKAGKFDIIPTMTTIGSGIGIFGVASVLCDLLLLNFLSNRDYYKQKKFKYVE---------------------------
>UPI000819F1B5	502	0.852	2.402E-155	0	398	399	0	374	375
MARRLQDELSAFFFEYDTPRMVLVRNKKVGVIFRLIQLVVLVYVIGWVFVYEKGYQTSSGLISSVSVKLKGLAVTQLQGLGPQIWDVADYVFPAQ------------------------NPEGGLCKDDSGCTPGKAERKAQGIRTGKCVAFNNTVQTCEIFGWCPVEVDDKIPSPALLHEAENFTLFIKNSISFPRFKVNRRNLVEEVNSTYMKKCLFHKTLHPLCPVFSLGYVVRESGQDFRSLAEKGGVVGITIDWECDLDWHVRHCKPIYQFHGLYGEKNLSPGFNFRFARHFVQNGTNRRHLFKVFGIRFDILVDGKAGKFDIIPTMTTIGSGIGIFGVATVLCDLLLLYILPKRHYYKQKKFKYAEDMGPGEGEHDLAATSSTLGLQENMRTS
>A0A7K4VCZ6	502	0.452	2.402E-155	0	371	399	0	377	378
MGQVAWKALFLSLFDYKTEKYVIAKNKKVGVLYRVVQLSILAYLVGWVFVVKKGYQDtDTSLQSSVITKLKGVAFTNTSELGERIWDVADYVIPPQGESVFFVMTNLIVTPNQRQATCAEsaSIPDALCDRDSDCLEGEAVVAGNGVKTGRCLKdRGSTRGTCEILAWCPVE-KRSKPKKPLLGSAENFTVYIKNSIRFPKFKFSKMNVLATDNESYLKSCRY-SQEHPYCPIFVLGNIVRWAGGDFQEMASQGGVIGIQIEWNCDLDKAPSECNPHYSFSRLDnksAETSISSGYNFRFAKYYRDaEGVDYRTLIKAYGIRFDVMVNGKAGKFNIIPTIINISSGLALMGAGAFFCDLVLLYLIKKSNFYRGKKYEEVK---------------------------
>A0A8C9FY27	502	0.451	2.402E-155	0	371	399	0	377	402
MGQvSWKGLFLS-LFDYKTEKYVIAKNKKVGILYRVVQLSILAYLVGWVFVVKKGYQDtDTSLQSSVITKLKGVAFTNTSELGERLWDVADYVIPPQGENVFFVMTNLIVTPNQRQTTCPESVSipDALCDEDEDCPAGQAVVAGNGVKTGRCLRdRDSIRGSCEVLAWCPVE-KRSKPKKPLLASAENLTVFIKNSIRFPKFKFSKMNVLATNNESYLKSCHY-STEHPYCPIFLLGNIVRWAGNDFQEMALEGGVIGIQIEWNCDLDKAPSECNPHYSFSRLDnkfAEKSVSSGYNFRFAKYYRDaEGTEYRTLFKAYGIRFDVMVNGKAGKFNIIPTVINIGSGLALMGAGAFFCDLVLLYLIKKSNFYRGKKYEEVK---------------------------
>UPI001C4C0CBE	502	0.685	2.402E-155	0	383	399	0	383	402
MGQKFMETVTSFLFEYDTPRMVLVRNKKVGVTFRLIQLVVLAYIIGWVFLYEKGYQSKDGIISSVSVKLKGLTLTNFSDMGPYIWDVADYVFPPQGDSSFVVMTNFIVTRRQKQETCPEHPDASKCEEDSKCAQGKFLRQGQGIMTGKCVNFSHAQKTCEIYGWCPVEIDDEVPNPPLLLAAENFTLFIKNSITFPKFKVSRRNLVEKITKPYLRNCTYHRVRDPLCPVFELGYVVKESGQTFSVLARKGGVVGITISWDCDLDWPVRYCVPVYQFHGLYnEDNNISPGFNFRHARYYRENGRDLRNLYKVFGIRFDILVNGKAGKFDIIPTMTTIGSGIGIFGVASVVCDVLLLNFLSNRDYYKQKKFKYAQQ-DTIPPEKEDA---------------
>A0A8D0GCR6	502	0.431	2.402E-155	0	371	399	0	377	413
MGQVAWKPLCLSLFDYKTEKYVIAKNKKVGLLYRVVQLSILAYIVGWVFVAKKGYQEcDTSIQSSVITKLKGVAFTNTSELGERLWDVADYVIPPQGESVFFVMTNLIVTLNQRQDTCPESPGipDAVCYQNRDCSRGEAVIAGNGVKTGRCWKVGGNiSGTCEILAWCPVE-KKGKPKKPLLANAENFTVYIKNSIRFPKFRFSKTNVLDTEDDSYLKACRY-STEHRYCPIFRLGDLVSWAGSNFQGMASEGGVIGIQIEWDCDLNKPPSECNPHYSFSRLDikfAENSISSGYNFRFAKYYRDaEGVDYRTLIKAYGIRFDVMVNGKAGKFNIIPTIINVGSGLALMGAGAFFCDLVLLYLMKKSNFYRGKKYEEVK---------------------------
>A0A851PPX6	502	0.448	3.290E-155	0	371	399	0	376	377
MEQVAWKGLFLSFFDYKTEKYVIAKNKKVGVLYRVVQLSILAYLVGWVFVVKKGYQDTDTfLQSSVITKLKGVAFTNTTELGERLWDVADYVIPPQGENVFFVMTNLIVTPNQRQTTCPESANipDALCNTDGDCLAGEAVVAGNGVKTGRCLKvRENTTGTCEILAWCPVE-KRSKPKKPLLASAENFTVYIKNSIRFPKFKFSKMNVLATNDESYLKSCRY-STEHPYCPIFILGHIAKWAGSDFQEMALEGGVIGIQIEWNCDLDKAPSECNPHYSFSRLDNKfaKSISSGYNFRFAKYYQDAkGVEYRTLIKAYGIRFDVMVNGKAGKFNIIPTIINIGSGLALMGAGAFFCDLVLLYLIKKSNFYRGKKYEEVK---------------------------
>A0A8I5Y0C5	502	0.840	3.290E-155	0	398	399	0	392	393
MARRLQDELSAFFFEYDTPRMVLVRNKKVGVIFRLIQLVVLVYVIGWVFVYEKGYQTSSDLISSVSVKLKGLAVTQLQGLGPQVWDVADYVFPAHV--------SCTILPPISLGRLCEgpNPEGGICQDDSGCTPGKAERKAQGIRTGNCVPFNGTVKTCEIFGWCPVEVDDKIPSPALLREAENFTLFIKNSISFPRFKVNRRNLVEEVNGTYMKKCLYHKIQHPLCPVFNLGYVVRESGQDFRSLAEKGGVVGITIDWKCDLDWHVRHCKPIYQFHGLYGEKNLSPGFNFRFARHFVQNGTNRRHLFKVFGIHFDILVDGKAGKFDIIPTMTTIGSGIGIFGVATVLCDLLLLHILPKRHYYKQKKFKYAEDMGPGEGEHDPVATSSTLGLQENMRTS
>A0A7K9XZ61	502	0.451	3.290E-155	0	371	399	0	375	395
MGQVAWKGLFLSLFDYKTEKYVIAKNKKVGILYRAVQLSILAYLVGWVFLVKKGYQDtDTSLQSSVITKLKGVAFTNTSELGERLWDVADYVMPSQGESVFFVMTNLIVTPNQRQTTCPENANipDARCDKDEDCPAGEAVVAGNGVKTGRCLK-DSSRGTCEILAWCPVE-NGSKPMKPLLASAENFTVYIKNSIRFPKFKFSKMNVLSTNNESYLKSCRYSKE-HPYCPIFLLGNIVQWAGSDFQEMAVEGGVIGIQIEWNCDLDKAPSECNPHYSFSRLDNKfvkNSISSGYNFRFAKYYRyTNSVEHRTLIKAYGIRFDVMVNGKAGKFNIIPTVINIGSGLALMGVGAFFCDLVLLYLIKKSNFYRGKKYEEVK---------------------------
>A0A087VCK0	502	0.463	3.290E-155	0	371	399	0	377	399
MGQVAWKGLFLSLFDYKTEKYVIAKNKKVGILYRVVQLSILAYLVGWVFVVKKGYQDtDTSLQSSVITKLKGVAFTNTSELGERLWDVADYVIPPQGESVFFVMTNLIVTPNQRQATCPEsaSIPDALCDKDGDCPAGEAVVAGNGVKTGRCLKDGDSIKgTCEILAWCPVE-KRSKPNTPLLASAENFTVYIKNSIRFPKFKFSKMNVLATSNESYLKTCRY-STEHPYCPIFILGNIVQWTGSDFQEMALEGGVIGIQIEWNCDLDKAPSECNPHYSFSRLDnkfAEKSVSSGYNFRFAKYYRDsEGIDYRVLIKAYGIRFVVMVNGKAGKFNIIPTIINIGSGLALMGVGAFLCDLVLLYLIKKSNFYRGKKYEEVK---------------------------
>A0A7K6RPD5	501	0.460	6.171E-155	0	371	399	0	376	377
MGQVAWKALFLSLFDYKTEKYVIAKNKKVGILYRVVQLSILAYLVGWVFVVKKGYQDtDTSLQSSVITKLKGVAFTNTSELGERLWDVADYVIPPQGENVFFVMTNLIVTPNQRQATCPEsaSIPDALCHKDGDCPAGQAVVAGNGVKTGRCLKDSDSVrGTCEILAWCPVE-KRSKPKKPLLASAENFTVYIKNSIRFPKFKFSKMNVLAT-NVSYLKSCRYSKE-HPYCPIFLLGNIVQWTGSNFQEMASEGGVIGIQIEWNCDLDKAPSECNPHYSFSRLDnkfAENPVSSGYNFRFAKYYRNaEGVDYRTLIKAYGIRFDVMVNGKAGKFNIIPTVINIGSGLALMGAGAFFCDLVLLYLIKKSNFYRGKKYEEVK---------------------------
>A0A7K8VYS8	501	0.447	6.171E-155	0	371	399	0	378	400
MGQVAWKALFLSLFDYKTEKYVIAKNKKVGILYRAVQLSVLAYLVGWVFVVKKGYQDtDTSLQSSVITKLKGVAFTNTSELGERLWDVADYVIPPQGESVFFVVTNLIVTPNQRQATCPEsaSIPDAQCHKDKDCLEGEAVVAGNGVKTGRCLKdRDSTRGTCEILAWCPVEKRSKPPKKPLLGSAENFTVYIKNSIRFPKFKFSKINVLATDNESYLKTCRYSAE-HPYCPIFVLGDIVRWAGGDFQEMASGGGVIGIQIEWNCDLDKAPSECNPHYSFSRLDnksAESSISSGYNFRFAKYYRDaQGVDYRTLIKAYGIRFDVMVNGKAGKFNIIPTIINISSGLALMGAGAFFCDLVLLYLIKKSNFYRGKKYEEVK---------------------------
>A0A7J7TEY6	501	0.439	6.171E-155	0	369	399	0	375	400
MGQAGCKRLSQSLFDYKTEKYVIAKNKKVGLLYRLLQVSILTYLVVWVFLVKKGYQDiDTSLQSSVITKVKGVTFTNTSELGERLWDVADYVIPPQGENIFFIITNLIVTPNQRQETCAESESipNAVCYEDSDCPPGEPIMAGNGVRTGRCLQSgNTQRGTCEIFAWCPVE-TKSRPEKPLLGKAEDFTIYIKNFIHFPKFNFSKTNVLDTKDRDFLKSCRFDP-KNPYCPIFRLGSVVSWTGSNFQEIALQGGVIGIQIEWNCDLDKAPSECNPRYYFSRLDsrfPGNSVSSGYNFRFAKYYRdEAGVEFRTLMKAYGIRFDVMVNGRAGKFSIIPTIINVASGVALMGVGSFFCDLVLIYFIKKSNFYRNKKYEE-----------------------------
>K7GIS9	501	0.436	6.171E-155	0	369	399	0	375	413
MGQVGWKGLCLSLFDYKTEKYVIAKNKKVGILYRVVQLSILAYLVGWVFIVKKGYQDsDTSIQSSVITKLKGVAFTNTSELGERLWDVADYVIPPQGENVFFVITNLIVTPNQRQDACPESTGipDAQCIKNRDCPAGEAVIAGNGVKTGRCLKaRSNINGTCEILAWCPVE-KKFKPKKPLLASAENFTVYIKNSIRFPKFKFSKTNVLNTDDDSYLKTCRYGA-QHLYCPIFHLGKLVSWAGSDFQKMATEGGVIGIQIEWDCDLDKPPSECNPHYSFSRLDnkfAEKSISSGYNFRFAKYYKDaAGVEYRTLIKAYGIRFDVMVNGKAGKFNIIPTIINVGSGLALMGAGAFFCDVVLLYLMKKSNFYRGKKYEE-----------------------------
>UPI000643283F	501	0.442	6.171E-155	0	379	399	0	386	455
MGQAGCKGLYQSIFDYKTEKYVIAKNKKVGLLYRLVQLAILAYLVIWVFLVKKGYQDtDTSLQSSIITKVKGVTFTNTSELGKRLWDVVDYVIPPQGENVFFIVTNLIVTPNQRQEVCAESESipGATCYEDSDCPPGEPVLTGNGVRTGRCLRaENMPNGTCEIFAWCPVE-TRSRPTKLLLSKAEDFTVYIKNFIRFPKFNFSKTNVLDTKDRTFLKSCQFDL-KNPYCPIFRLGSMVSWAGSNFQELALQGGVIGIQIEWDCDLDKAPSECNPRYSFNRLDtfSENSISSGYNFRFAKYYQDaAGVEFRTLIKAYGIRFDVMVVGKAGKFNIIPTIINVGSGVALMGIGSFFCDLVLIYFIKKSHFYRDKKYEKVRDLGvlDGLAE-------------------
>UPI0018907C35	501	0.450	6.171E-155	0	372	399	0	377	458
MGQAGCKGLYQSLFDYKTEKYVIVKNKKVGLLYRLVQLSILAYLVIWVFLVKKGYQDtDTSLQSSIITKVKGVAFTNTSELGKRVWDVVDYVIPPQGENVFFVVTNLIVTPKQRQAVCAESEDipGAACYKDSDCPSGEPVLAGNGVRTGRClLAQNMPIGTCEIFAWCPVETN-SRPTKPLLSKAEDFTIYIKNFIRFPKFNFSKTNVLDTKDRTFLKSCQYDL-KNPYCPIFRLGSMVRWAGSNFTKLALQGGVIGIKIEWDCDLDKAPSECNPRYSFNRLDtfSESSISAGYNFRFAKYYQDaAGVEFRTLIKAYGIRFDVMVVGKAGKFSIIPTIINVGSGVALMGIGSFICDLVLIYFIKKSYFYRDKKYETVRD--------------------------
>UPI0018645309	501	0.456	8.451E-155	0	373	399	0	380	387
MAQNkgCSGSLCQCFFEYGTPKILVIRSRKVGTINRLIQAVIIAYVIGYVCVLKRGYQDTDTVLSSVTTKVKGIALTNSSDLGLRVWDVADYVIPPQEENSFFVLTNLIITPNQTQTQCPEVPSpSSLCTSDSDCIEGFKDARGNGVRTGKCVKYSDTVKTCEVLAWCPLEIDREPPEPPMLADAENFTVLIKNNIRYPKFNFNKRNILPHINKTYLTQCIYNATTDPDCPIFKLKDIVEGAKEDFQTMAVHGGVMGIQIRWDCDLDMSTSWCVPKYSFRRLDnkdPENTVAPGYNFRFAKYYKfGNDVETRTLIKGFGIRFDVMVFGKAGKFSIVPMLLNIGAGLALLGLVTVVCDWIVLTFMTKRNQYKVEKFSYMDDF-------------------------
>UPI0013767859	501	0.686	8.451E-155	0	371	399	0	372	397
MGHKFTEKISSFLFEYDTPRMVLVHNKKVGLTFRLIQLVVLSYVIGWVFLYEKGYQSKDGIINSVSVKLKGIAVTNISGMGPYLWDVADYVFPPQGDSSFVVMTNFIITRGQKQETCPGHPESEKCNNDSTCNKGEFLRRGQGIMTGKCVNFSRTQKTCEIFGWCPVEIDDNIPNPPLLLDAAKFTLFIKNSITFPRFGVSRRNLVERVSERYLKKCVYHKDKDPLCPVFKLGHMVEDSGQNFSQIAFKGGVVGITINWDCDLDWSLKYCVPVYKFHRLyDEDSNVSPGYNFRYGRYYRENGRDMRILYKVFGIRFDILVNGKAGKFDIIPTMTTIGSGIGIFGVASVLCDLLLLNFLSNRDYYKQKKFKYVE---------------------------
>UPI0003C15EE6	500	0.643	1.157E-154	0	372	399	2	380	385
MGNKngFVDRVLTFVFEYDTPRMVLVRDKKVGVTFRLIQLGVLAYIIGWVFIYEKGYQSVDGIISSVSVKVKGIAYSNNTHSGPRVWDVADYVFPPQGEGGFVVMTNVITTPRQKQDFCPELPEAGKCQSNRDCEKGKADRQGQGIMTGKCLHYSANETTCEIFGWCPVENDHNIPDPPLLKEAENFTVFIKNSISFTQFRVARRNLVESINSTYLKKCIYNKVTDPYCPIFQIGYMVNESGQDFKNLSKKGGIVGIIIDWDCNLDWSVKFCRPTYQFHRLYDASKkerVSGGFNFRYAKYYQDtNGTERRTLFKVFGIRFDILVHGKAGKFDIIPTMTTIGSGVGIFGVATVLCDLMLLHLLPRRNYYKQKKFKHAED--------------------------
>A0A8D0C921	500	0.440	1.157E-154	0	370	399	0	376	413
MGQVACKALCLSLFDYKTEKYVIAKNKKVGILYRVVQLTIMAYIVGWVFVVKKGYQDvDTSIQSSVITKVKGVAFTNTSELGERLWDVVDYVVPPQGESVFFVMTNLIVTPNQRQKTCAESPGipDALCYRDNDCPSGETVVAGNGVKTGRCLKtENSMNGTCEIFAWCPVE-KKXRPRKPLLANAENFTVYIKNTIRFPRFKFSKTNVLDTTDDTYLKSCRYGSA-HPYCPIFLLGDLVRWSGSNFREMATEGGVIGVQIEWDCDLDKGPSECNPHYAFSRLDnkfAEKSVSSGYNFRFAKYYRDaADVDFRTLIKAYGIRFDVMVNGKAGKFNIIPTVINVGSGVALMGAGAFFCDLVLLYLIKKSNFYRGKKYEEV----------------------------
>A0A7M4F5G7	500	0.414	1.585E-154	0	392	399	0	402	410
MGQVAWKSLFVSLFDYKTEKYVIAKNKKVGILYRVVQLSILAYLVGWVFVIKKGYQDvDTSIQSSVITKLKGVAFTNTSDLGERLWDASDYVIPPQGESIFFVMTNLIVTLNQTQNTCPESPGipDALCSKNKDCPQGEPVKAGNGVKTGRCMKtGSNVNGTCEILAWCPVE-RKSSAKKVLLANAENFTVYIKNSIRFPKFKFSRTNVLKTNDDFYLKSCHYSP-KNLYCPIFRLGNLVSWAGSNFQEMALEGGAIGIMIEWDCNLDKGPSECNPRYSFTRLDNEsgeKSISSGYNFRFAKYYKnTNGVEFRTLIKAYGIRFDVMVNGKAGKFNIIPTIINVGSGLALMGAGAFFCDLVLLYLIKKSHFYRGKKYEEVKSCSkntvPGATPSGDQNAESLAGLR------
>UPI000C811D55	500	0.444	1.585E-154	0	370	399	0	375	481
MGQGGWKGLCLSLFDYKTEKYVIAKNKKVGLLYRLLQLSILLYLVVWVFIVKKGYQDtDTSLQSAVITKVKGVAFTNTSDLGERLWDVADYVIPPQGEGAFFVVTNLIVTPNQRQDTCAESEDipNAKCSKDSDCHPGEAVVAGNGVKTGRCLRVGNGKGTCEVFAWCPVE-TKSKPEKLLLGEAEEFTIYIKNSIRFPKFNFSKTNVLDTKNSSFLKTCRFDP-NNLYCPIFRLGSVVRWAGSSFQEMALEGGVIGIHIEWDCDLDKGSSECNPHYSFNRLDskfGEKSISSGYNFRFAKYYRDtAGAEFRTLMKAYGIRFDVMVNGKAGKFSIIPTVINVGSGVALMGAGAFFCDLVLIYFIKKSHFYRGKKYEEV----------------------------
>A0A7L1CLB9	499	0.447	2.171E-154	0	371	399	0	377	402
MGQVAWKGLFLSLFDYKTEKYVIAKNKKVGILYRVVQLSVLAYLVGWVFVVKKGYQDtDTSLQSSVITKLKGVAFTNTSELGERLWDVADYVIPPQGESVFFVMTNLIVTPNQRQATCPEsaSIPDALCDKDEDCLEGQAVVAGNGVKTGRCLKdRDSIRGTCEILAWCPVE-KRSKPKKPLLGSAENFTVYIKNSIRFPKFKFSKMNVLATNNETYLKTCRYSPE-HPYCPIFVLGNIVRWAGDDFQQMALEGGVIGIQIEWNCDLDKAPSECNPHYSFSRLDnkfAETSISSGYNFRFAKYYRDaEGVDYRTLIKAYGIRFDVMVNGKAGKFNIIPTIINISSGLALMGAGAFFCDLVLLYLIKKSNFYRGKKYEEVK---------------------------
>A0A6I8SK99	499	0.447	2.171E-154	0	371	399	0	378	412
MGQVAWKGLFLSFFDYKTEKYVIAKNKKVGILFRVVQLSILAYLVGWVFVVKKGYQEtDTSIQSSIITKLKGVAFTNTSELGERLWDVVDYVIPPQGENVFFVVTNLIVTPNQRQSTCPESfgIPDAECSKNSDCPEGEPVVAGNGVKTGRCLKtgaVNAT-GTCEIFAWCPIE-KKKKPKTPLLGKAENFTVYIKNSIRFPKFDFSKTNILETDNGSYLKTCRYSKDDH-YCPIFHLGKIVSWAGSEFQSMAIEGGVIGIQIEWNCNLDKLASECHPHYSFTRLDnkfTEKSVSSGYNFRFAKYYRDaNGNDYRTLIKAYGIRFDIMVNGKAGKFNIIPTIINIGSGLALLGAGAFFCDLVLLYLIKKSNFYRDKKFEEVK---------------------------
>A0A8C5LVY0	499	0.455	2.171E-154	0	371	399	0	378	413
MGQVAWKGMFLSLFDYKTEKYVIAKNKKVGILFRIVQLSILAYLVGWVFVVKKGYQDsDTSIQSSVITKLKGVAYTNTSELGERLWDVVDYVIPPQGENVFFVVTNLIVTPNQRQGTCTESYGipDAVCSKNSDCPEGEPVAAGNGVKTGRCLKtgaVNMT-GTCEIFAWCPVE-KKKKPKTPILGKAENFTVYIKNSIRFPKFNFSKTNILDTDNDSFLKTCRFSEDDH-YCPIFHLGKIVSWAGSNFQDIAVEGGVIGIQIEWNCDLDKDASECHPHYSFTRLDnkfTEKSVSSGYNFRYAKYYRDvNGTDYRTMIKAYGIRFDILVNGKAGKFNIIPTIINIGSGLALMGAGAFFCDLVLLYLIKKSNFYRDKKFEEVK---------------------------
>UPI001CEFD1CD	499	0.441	2.973E-154	0	379	399	0	387	450
MGQAGFKGLSQSLFDYKTEKYVIAKNKKVGLLYRLLQVSILTYLVVWVFLVKKGYQDtDTSLQSSIVTKVKGVTFTNTSELGERLWDVADYVIPPQGENVFFVVTNLIVTPNQRQETCAESESipDAWCYADSDCPPGEPVVAGNGVKTGRCLRVgNMQRGTCEIFAWCPVE-TKPRPVKPLLGKAEDFTVYIKNFIRFPKFNFSKTNVLDTKDRAFLKSCQFGP-KNPYCPIFRLGSVVSWTGSNFQEIALQGGVIGIQIEWDCDLDKAPSECNPHYSFSRLDnkfSENSISSGYNFRFAKYYRDgAGVEFRTLMKAYGIRFDVMVNGKAGKFSIIPTIINIGSGVALMGAGAFFCDLVLIYFIKKSHFYRDKKYEEVRILrvPPGLAE-------------------
>UPI0004D05D69	499	0.450	2.973E-154	0	394	399	0	395	453
MGQAGWKGLCLSMFDYKTEKFVIAKNKKVGLLYRLLQISILTYLLVWVFLVKKGYQEvDTSLQSAIITKVKGVAFTNTSELGERLWDVADYVIPSQGENVFFVVTNLIMTPNQRQDTCAESEDipDGMCSRDSDCHPGEAVIAGNGVKTGRCLWAgNLSRGTCEIFAWCPVE-TKSRPAKPLLRDAEDFTIYIKNFIRFPRFNFSKTNVLESKNMAFLKSCRFGPKNH-YCPIFRLGSVVRWAGSNFQDIAVKGGVIGVHIEWNCDLDKAASECNPHYSFTRLDNklEESVSSGYNFRFAKYYRDaAGVEFRTLIKAYGIRFDVMVNGKAGKFNIIPTIVSVGSGVALMGAGAFFCDLVLLYLIKKREFYRDKKYEEVR----GRDNRALEAEESGLGLPEQ----
>A0A8C4M6T2	499	0.852	4.071E-154	0	398	399	0	371	372
MARRLQDELASFFFEYDTPRMVLVRNKKVGVVFRLIQLVVLVYVIGWVFVYEKGYQTSSSLISSVSVKLKGLAVTQLPGLGPQVWDVADYVFPAQGDSSFVVMTNFIATPKQAQGYCAEHPEGGTCADDSGCIPGKAERKAQGIRTGKCVAFNDTVQTCEIFGWCPVEVDDDIP---------------------------RRNLVEVVDAAYMKTCLYHKTLHPLCPVFKLGYVIQESGQNFSTLAEKGGVVGITIDWNCDLDWHVRHCKPIYEFHGLYEEKNLSPGFNFRFARYFVENGTNYRHLFKVFGIRFDILVDGKAGKFDIIPTMTTIGSGIGIFGVATVLCDLLLLHILPKRHYYKQKKFKYAEDVGQGAGERDPTTTSSTLGLQENMKTS
>UPI00192F39FB	499	0.683	4.071E-154	0	371	399	0	372	397
MGHKFTEKISSFLFEYDTPRMVLVHNKKVGLTFRLIQLVVLTYIIGWVFLYEKGYQSKDSIINSVSVKLKGIALTNISGMGPYLWDVAEYVFPPQGDSSFVVMTNFIITHGQKQETCPGHPESEKCNNDSNCNKGQFLRRGQGIMTGKCVNFTRTQKSCEIFGWCPVEIDDNIPNPPLLLEAGKFTLFIKNSITFPRFGVSRRNLVERVTERYLKKCVYHKDKDPLCPVFKLGHMVEESGQNFSQLAFKGGTVGITINWDCDLDWPQKHCVPVYKFHKLYnEDSNVSPGYNFRYARYYRENGRDMRILYKVFGIRFDILVNGKAGKFDIIPTMTTVGSGIGIFGVASVLCDLLLLNFLSDRDYYKQKKFKYVE---------------------------
>UPI0018E72202	499	0.658	4.071E-154	0	394	399	0	394	400
MGLKLREKAASLFFEYDTPRMVLVKNKKVGLVFRLIQLVVLGYIIGWVFLYEKGYQSQDGIISSVSVKLKGLTVTNIIGIGPHVWDVADYVFPPQGDSSFVVMTNVIITRGQKQDICPELPDAGRCNKDSDCIQGKYSRQGQGIMTGRCVDFNSDVQTCEIFGWCPVEEDDQIPDPPLLLEAENFTLFIKNSITFPTFKVSRRNLVEGITTSYLKKCTYHKNKDPFCPVFELGYIVKESGQNFHTLALKGGVVSINIDWDCDLDWPLTYCKPVYQFHGLYnDDNNVSQGFNFRYAKYYRDNGTDYRTLYKVleSG--FDILVNGKAGKFNVIPTMTTIGSGIGIFGVASIVCDLLLLHFLRRRDYYKQKKFKYAE-MKTPESEKEEASPSSMCSLQNN----
>UPI0010FA86EE	498	0.443	5.575E-154	0	373	399	0	389	398
MARlgGCWAFLCRCFFQYETPKILLIRSKKVGALNRLVQALILAYVIGYVCVLKKGYQDTDSVLSSVTTKVKGVALTNSSQLGLRVWDVADYVIPPQvlkepekdeEESSFFVMTNLIVTMNQTQTRCPELPSSsTNCSSDKDCSAGFVDVRGNGVQTGKCVNFSDSARTCEVFAWCPVETDSEPPNPAVLANAENFTVLIKNSIQYPKFSFGRRNILPDVNTSYLRNCIFDRKRDPHCPIFRLGDIVSEANEDFQSMAVHGGVMGIHIRWDCDLDMPESWCVPKYTFRRLDnkdPDNNVAPGYNFRFAKYYKVaDNVETRTLIKGFGIRFDVMVFGKAGKFSVVPTLLNIGAGLALLGLVNVVCDWVVLTFMKKSNLYKEQKYSYVDDY-------------------------
>A0A6J0T1G8	498	0.688	5.575E-154	0	383	399	0	383	402
MGHKFTDTVASFLFEYDTPRMVLVRNKKVGLTFRLIQLVVLAYIIGWVFLYEKGYQSKDGIISSVSVKLKGLTLTNFSDMGPYVWDVADYVFPPQGDSSFVVMTNFIITHRQKQETCPEHPEAGSCDDDRQCSRGKFLRQGQGIMTGKCVNFSSAQKTCEIFGWCPVEIDDNVPNPPLLLAAENFTLFIKNSITFPRFKVSRRNLVEKITKKYLRNCTYHKVKDPLCPVFELGHIVAESGQTFSLLARKGGVVGITISWDCDLDWPVRYCVPVYQFHGLYnEDNNISPGFNFRHARYYRENGRDLRNLYKVFGIRFDILVNGKAGKFDIIPTMTTIGSGIGIFGVASVLCDVLLLNFLSNRDYYKQKKFKFAEQNSTQ-PEKEDA---------------
>A0A6J3H819	498	0.882	5.575E-154	0	398	399	85	456	457
MARRFRAELAAFFFEYDTPRMVLVRNKKVGVVFRLIQLLVLVYVVGWVFVYEKGYQTSSGLISSVSVKLKGLAVTQLPGLGPQVWDVADYVFPAQGDSSFVVMTNFIVTPKQAQGYCAEHPEGGICKEDSGCTPGKAKRKAQGIRTGKCVAFNATVKTCEIFGWCPVEVDDDIP---------------------------RRNLVEEVNAAYMKTCLYHKTLHPLCPVFQLGYVVQESGQNFSTLAEKGGVVGITIDWHCDLDWHVRHCKPIYEFHGLYEEKNLSPGFNFRFARHFVENGTNHRHLFKVFGIRFDILVDGKAGKFDIIPTMTTIGSGIGIFGVATVLCDLLLLHILPKRHYYKQKKFKYAEDMRPAEGERDPAATSSTLGLQENMRVS
>A0A7L1SEK9	498	0.456	7.635E-154	0	371	399	0	375	397
MGQVAWKGLFLSLFDYKTEKYVIAKNKKVGILYRVVQVSILAYLVGWVFVVQKGYQDtDTSLQSSVITKLKGVAFTNTSELGERLWDVADYVIPPQGESVFFVMTNLIVTPNQRQATCPEsaSIPDALCDKDEDCPAGEAVVAGNGVKTGRCLKDVDSKGTCEILAWCPVE-KRSKPKTPLLASAENFTVYIKNSISFPKFKFSKMNVL-TTNESYLKTCRY-STEHPYCPIFMLGNIVRWAGGDFQEMALEGGVIGIQIEWNCDLDKAPSECNPHYSFSRLDkkfAEKSISSGYNFRFAKYYQNaEGIDYRMLIKAYGIRFDVMVNGKAGKFNIIPTIINIGSGLALMGAGAFFCDLVLLYLIKKSNFYRGKKYEEVK---------------------------
>UPI0013767154	497	0.452	1.432E-153	0	370	399	0	375	409
MDQIAWKELCCSLFDYKTEKYVIAKNKKVGILYRTVQLSILIYIVGWVFLVKKGYQEVEaSIQSSVITKVKGVAFTNTSEMGKRIWDVVDYVIPPQGESVFFVMTNLIITLNQQQDTCAENPSipDALCYRDNDCPRGEAVIAGNGIKTGRCIKVgNNISGTCEIFAWCPVE-KKDRTKSALLLDAENFTVYIKNSIRFPKFNFSKTNVLDTQNDAYLKNCRYGED-HPYCPIFSLGKLVSWAGSNIREMASEGGVIGIQIEWNCNLDKKPSECNPHYSFSRLDnksAEKSVSSGYNFRFAKYYRRADVDFRTLIKAYGIRFDIMVNGKAGKFNIIPTVINVGSSLALMGVGAFLCDLVLLYLLRKSEFYRGKKYEEV----------------------------
>UPI001ADE3A67	497	0.446	1.432E-153	0	371	399	0	393	418
MGQVAWKALFLSLFDYKTEKYVIAKNKKVGVLYRVVQLSILAYLVGWVFVVKKGYQDtDTSLQSSVITKLKGVAFTNTSELGERLWDVADYVIPPQGENVFFVMTNLIVTPNQRQATCPEvgrtEPlgsqtptklgsisiPNALCYKDEDCLAGKAVVAGNGVKTGRCVKDGDSIrGTCEIMAWCPVE-KRSKPKKPLLGSAENFTVYIKNSIHFPKFKFSKMNVLATNNESYLKSCYYSKE-HPYCPIFTLGNIVQWAGSDFQEMALEGGVIGIQIEWNCDLDKAPSECNPHYSFSRLDnkfAEKSVSSGYNFRFAKYYRDaEGVDYRTLIKAYGIRFDVMVNGKAGKFNIIPTIINVGSGLALMGAGAFFCDLVLLYLIKKSNFYRGKKYEEVK---------------------------
>F7AML6	497	0.468	1.961E-153	4	382	399	3	387	390
----CGASLSSFFFEYDTPRIVLIRSRKVGLMNRAVQLLILAYVIGWVFVWEKGYQEVDSVVSSITTKMKGVALTNTSDLGLRLWDVADYVVPAQQENALFIMTNMIATLNQRQGTCAELPDAkTVCKSDDDCDHGSTDVHSSGISTGRCINYNTHVKTCEVIAWCPVENDTYVPRPAFLKAAENFTLLVKNHIWYPKFNFTKRNILPNTSATYLKSCIYDAKTDPFCPIFQLGKIMKSAGQNFQEMAVEGGIMGIQINWDCNLDRASSHCLPKYSFRRLDnqdSDHTVSPGYNFRFAKYYKDaNGTETRTLIKAYRhpLRHHRLRKGP-RKFDIIPTMINVGSGLALLGVATVLCDIIVLYFMKKKFYYREKKYKYVEDYDQGLNEALR----------------
>UPI0003ACA0E4	496	0.839	2.686E-153	0	398	399	0	364	365
MARRLQDELASFFFEYDTPRMVLVRNKKVGVVFRLIQLVVLVYVIGWVFVYEKGYQTSSSLISSVSVKLKGLAVTQLPGLGPQVWDVADYVFPAQGDNSFVVMTNFIATPKQAQGYCAEHPEGGTCADDSGCIPGKAERKAQGIRTGKCVAFNDTVQTCEIFGWCPVEVDDDIPRPALLREAENFTLFIKNSISFPRFKVKRRNLVEVVDAAYMKTCLYHKTLHPLCPVFKLGYVIQESGQNFSTLAEKGGVVGITIDWNCDLDWHVRHCKPIYEFHGLYEEKNLSPGFNFRFARYFVENGTNYRHLFKVFGIRFDILVDGKAGKFDIIPTMTTIGSGIGIFGVG----------------------------------ERDPTTTSSTLGLQENMKTS
>A0A6J2UY83	496	0.438	2.686E-153	4	374	399	6	381	390
----CCDSICQCFFEYFTPKVLVIRSKKVGTINRLTQALVIAYVIGYVCVLKKGYQDTDTVLSSVTAKVKGIALTNTSDLGLRIWDAADYVIPPQGENSFFVLTNLIVTLNQTQTTCAEKPSQAsICSSDKDCKKGFRYTQGNGVQTGRCVNFSESVKTCEVLAWCPLENATEPPNPPMLADAENFTVLIKNSVRYPKFNFNKRNILPHINSSYLSQCVFNRKTDPDCPIFRLKDIVEEAQEDFQTMAVHGGVMGVHIRWDCDLDMPKSWCVPKYAFRRLDNKDpdhNVAPGYNFRFAKYYKNgDGEETRTLIKGYGIRFDVMVFGQAGKFNIVPTLLNVGAGLALLGLVSVVCDWIVLTCMTKRNLYKEQKYSYVDDFG------------------------
>UPI001D03ABEA	496	0.431	5.037E-153	0	369	399	0	375	380
MGQVVCKSLFQSLFDYKTAKYVIAKNKKVGLLYRLLQASILAYLVIWVFLWKKGYQDtDTSLESSIVTKVKGVTFTNTSDLGARLWDVADYVIPPQGENIFFIVTNLIVTPNQRQGTCAESENipDGLCYKDSDCPPGEPVVAGNGVKTGRCLRAGKMQrGTCEIFAWCPVE-TKSRPSKPLLGKAEDFTVYIKNFIRFPKFNFSKTNVLDTEDRSYLKFCQFDP-KNLYCPIFRVGSLVSWAGSNFQDIALQGGVIGIQIEWDCDLDKAPSECNPRYHFSRLDnqfSEKSVSSGYNFRFAKYYRDtEGVQFRTLMKAYGIRFDVMVNGKAGKFSIIPTIINVGSGVALMGAGAFFCDLVLIYLIKKSNFYRNKKYEE-----------------------------
>UPI00074FE400	496	0.437	5.037E-153	0	370	399	0	376	413
MGQIAWKALCLSLFDYKTEKYVIAKNKKVGVLYRVVQLSIMAYIVGWVFVVKKGYQDvDTSIQSSVITKLKGVAFTNTTELGERLWDVADYVIPPQGEDVFFVMTNLIVTPNQRQAMCAESSGipDALCYQNSDCPAGEVVISGNGVKTGRCLKAGGhMSGTCEILAWCPVE-KKGKPKKPLLANAENFTVYIKNSIRFPKFKFSKTNVLDTEDETYLKTCRYGPE-HQYCPIFLLGNLVKWAGSNFQEMASEGGVIGIQIEWGCDLDRGASECNPHYSFSRLDnkfAEKSISSGYNFRFAKYYKDaADVDFRTLIKAYGIRFDVMVNGKAGKFNIIPTIINVGSGLALMGAGAFFCDLVLLYLIKKSNFYRGKKYEEV----------------------------
>A0A8J6FG86	495	0.448	6.898E-153	0	371	399	0	378	379
MGQVAWKGLFLSFFDYKTEKYVIAKNKKVGILFRIVQLSILAYLVGWVFVVKKGYQDtDTSIQSSVITKLKGVAYTNTTELGPRLWDVVDYVIPPQGENVFFVVTNLIVTPNQRQEKCRESFGitDAVCSKNTDCPEGEPVIAGNGVKTGRCLKSGavNTTGMCEIFAWCPLE-KRQKPKIPVLGKAENFTVYIKNSIRFPKFNFSKANILNTEDDSFLKTCRYSKENH-YCPIFHLGKIVSWSGNNFQELAMEGGVIGIQIEWDCNLDRDASECHPQYSFTRLDnkfTEKSVSSGYNFRYAKYYRDaNGTDYRTLIKAYGIRFDIMVNGKAGKFNIIPTIINIGSGLALMGVGAFICDLVLLYFIKKSNFYRDKKFEEVK---------------------------
>A0A8D1YPU5	495	0.427	6.898E-153	0	394	399	0	403	451
MGQAGCKGLYQSLLDYKTEKYVIAKNKKVGLLYRLLQVSILTYLVVWVFLVKKCYQDtDTSLQSSIITKVKGVTFTNTSELGERLWDVVDYVVPPQGENVFFVVTNLVVTPNQRQDTCAESERipDALCHEDSDCPPGKPVVAGNGVRTGRCLRAGSAQKgTCEIFAWCPVE-TKSRPVKPLLGEAEDFTVYIKNFIRFPKFNFSKTNVLDTRDKTFLKSCKFGP-KNPYCPIFRLGSVVSWTGSNFREMAVQGGVIGIQIEWDCDLDRPPSECNPRYYFNRLDnrfSENSISSGYNFRFAKYYRDaAGVEFRTLFKAYGIRFDVMVNGKAGKFSIIPTIINVGSGVALMGVGSFFCDLVLIYFIKKSNFYRDKKYEEVRDLEGLAQMAEssrqRVAP-DTAGLAEQ----
>A0A7J8D120	495	0.441	9.447E-153	0	369	399	0	375	400
MGQDCCKGVFQSLFDYKTEKYVIAKNKKVGLLYRLLQLSILTYLVVWVFVVKKGYQDtDTSLQSSIITKVKGVIFTNTSELGERLWDVADYVIPPQGENVFFIITNLIVTPNQRQETCAEsaSIPDAVCLEDQGCPPGKPVVTGNGVRTGRCLRgENKQNGTCEIFAWCPVE-TGSRPEVPLLGKAEDFTIYIKNFIHFPKFNFSKTNVLDTKDNAYLKSCQFGP-KSPYCPIFRLGTVVSWTGSDFQDMAKQGGVIGIQIEWDCDLDKDPSECNPRYYFKRLDrrfPGNSVSSGYNFRFAKYYRdEAGVEFRTLMKAYGIRFDIMVNGRAGKFNIIPTIINVASGVALMGVGSFFCDLVLIYFIKKSHFYRKKKYEE-----------------------------
>A0A1L8HD30	494	0.440	1.294E-152	0	370	399	0	377	412
MGQVAWKGLFLSFFDYKTEKYVIAKNKKVGILFRVVQLSILAYLIGWVFVVKKGYQEtDTSIQSSIITKLKGVAFTNTSELGERLWDVVDYVIPPQGENVFFVVTNLIVTPNQRQTMCPESfgIPDAACLKNSDCPEGEPVVAGHGVKTGRCLKtgaVNAT-GTCEIFAWCPIE-KRKKPKIPLLGKAENFTVYIKNSIRFPKFDFSKTNILETETESYLKSCRYSNDDH-YCPIFHLGKIVSWAGSEFQRMAIEGGVIGIQVEWDCNLDKPASECHPNYSFTRLDnkfTEKSISSGYNFRFAKYYRDaQGNDYRTLIKAYGIRFDIMVNGKAGKFNIIPTIINIGSGLALMGVGAFFCDLVLLYLIKKSNFYRDKKFEEV----------------------------
>H0VTJ7	494	0.440	1.294E-152	0	394	399	0	397	456
MGQAGWKGLLQSAFDYKTEKYVIAKNKKVGLLYRLLQLTIVLYLIVWVFVIKKGYQDtDTSLQSAVVTKVKGVAYTNTSELGERLWDVADYVIPPQGDNVFFVITNLIVTANQRQSTCAEREGipDGMCSEDHDCPAGEPVRAGNGVKTGRCLRVgNSTRGTCEIFAWCPVE-TQSRPRKPLLRDAEDFTIFIKNYIRFPKFNFSKANVLETKSKDFLKSCRFGPNNH-YCPIFRLGSVVQWAGSSFQDIALEGGVIGIHIEWNCDLDRAASECHPRYYFNRLDDKhvKSVSSGYNFRFARYYRDsAGVEFRNLMKAYGIRIDVIVNGKAGKFSIVPTVINVGSGVALMGAGAFFCDLVLIYIIKKREFYRDKKYEEVRGREGAAQEAEAKALEQ--GQTEE----
>A0A4U1FCF8	494	0.870	1.294E-152	0	377	399	1157	1535	1642
MAQRLQDELAAFFFEYDTPRMVLVRNKKVGVIFRLIQLVVLVYxhwtplvaFLGWVFVYEKGYQTSSGLISSVSVKLKGLAVTKLPSLGPQVWDVADYVFPAQGDSSFVVMTNFIATPRQAQGHCAENPEGGTCTNNSGCTPGKAERKAQGIRTGKCVAFNDIVHTCEIFGWCPVEVDDDIPCPALLREAENFTLFIKNSISFPRFKVTRRNLVEEVDAAYMKTCLYHKTLHPLCPVFKLGYMVQESGQNFSTLAEKGGVVGITIDWHCDLDWHVRHCKPVYEFHGLYEEKKL-------FARHFVENGTNYRHLFKVFGIRFDILVDGKAGKFDIIPTMTTIGSGIGIFGVATVLCDLLLLHILPRRQYYKQKKFKYAEDMGPGP---------------------
>B1AUD1	494	0.832	1.772E-152	0	398	399	0	371	372
MARRLQDELSAFFFEYDTPRMVLVRNKKVGVIFRLIQLVVLVYVIGWVFVYEKGYQTSSGLISSVSVKLKGLAVTQLQGLGPQVWDVADYVFPAHGDSSFVVMTNFIMTPQQAQGHCAENPEGGICQDDSGCTPGKAERKAQGIRTGNCVPFNGTVKTCEIFGWCPVEVDDKIP---------------------------RRNLVEEVNGTYMKKCLYHKILHPLCPVFSLGYVVRESGQDFRSLAEKGGVVGITIDWECDLDWHVRHCKPIYQFHGLYGEKNLSPGFNFRFARHFVQNGTNRRHLFKVFGIRFDILVDGKAGKFDIIPTMTTIGSGIGIFGVATVLCDLLLLHILPKRHYYKQKKFKYAEDMGPGEGERDPAATSSTLGLQENMRTS
>UPI001C0958E8	494	0.442	1.772E-152	3	374	399	7	383	389
---NCCVSICQCFFDYSTPKILVIRSKKVGAINRITQALVIAYVIGYVCVLNKGYQDTDSVLSSVTTKVKGIALTNTSDLGLRIWDVADYIIPPQEESSFFVLTNLIVTQNQTQTHCAEIPSVAsICSSDKDCKAGFRGPRSNGVQTGTCVNFNHTVKTCELFSWCPLERDNEPPNPPMLSDAENFTVLVKNNIRFPKFSFNKRNILPHINSSYLEHCVFNRSTDPECPIFRLKDIVEEAEEDFQTMAIHGGVMGVQIRWECDLDMPYSWCVPRYNFRRLDnkdPENTVAPGYNFRFAKYYKDsDNKDMRTLIKGYGIRFDIMVFGQAGKFNIVPTLLNIGAGLALLGLVTVVCDWIVLTCMTKRHHYREQKYTYVDDYG------------------------
>UPI001E2688B7	494	0.437	1.772E-152	0	394	399	0	399	456
MERTGWKGLCLSLFDYKTEKYVVAKNKKVGLLYRLLQLFILTYLVVWVFLIKKGYQDvDTSLQSAVVTKVKGVAFTNTSALGARLWDVADYVIPSQGENVFFVVTNMIVTPNQRQQTCAEREDipDGMCSEDSDCHPGEAVIAGHGVKTGRCLRAgNSARGTCEIFAWCPLE-TKSGPQEPFLKEAEDFTIFIKNFIRFPKFNFSKSNVMDIKDKSFLKSCHFGPE-SLYCPIFRLGSVIRWAGSNFHEMAPEGGVIGIRIEWNCDLDKAASECNPHYSFSRLDNKlaKSVSSGYNFRFARYYRDqAGVEFRTLMKAYGIRFDVMVNGKAGKFSIIPTIINVGSGLALMGAGAFFCDLVLIYLIKKSGFYRDKKYEEVRSHPP---DNVLEAEEEEepgLGLSEQ----
>UPI00034FA315	493	0.428	3.323E-152	0	394	399	0	401	458
MGQAGWKGVFQSAFDYKTEKYVIAKNKKVGLLYRLLQLTILLYLVVWVFVIKKGYQDtDTSLQSAVVTKVKGVAYTNTSELGEHLWDVVDYVIPPQGDNVFFVITNLIVTSNQRQSTCAEREGipDGMCSQDKNCHAGEPVIAGNGVKTGRCLRVgNSTRGTCEIFAWCPVE-MQSRPKKPLLRDAEDFTIFIKNYIRFPKFNFSKANVLETKNKDFLKSCRFGPDNH-YCPIFRLGSVVQWAGSSFQDIALEGGVIGIHIEWNCDLDKAASECHPRYSFNRLDNKhaKSVSSGYNFRFARYYRDsAGVEFRNLMKAYGIRIDVIVNGKAGKFSIIPTIINVGSGVALMGAGAFFCDLVLIYIIKKREFYRDKKYEEVraREYAAQEAEAEDEAMEQRQTEEEQ----
>A0A2Y9R5G2	493	0.452	3.323E-152	0	370	399	0	375	479
MGQGGWKGLCLSLFDYKTEKYVIAKNKKVGLLYRLLQLSILLYLVVWVFMVKKGYQDiDTSLQSAVITKVKGVAFTNTSELGERLWDVADYVIPPQGESVFVVMTNLIVTPNQRQDTCAENEDilNAKCSKDSDCHPGEAVVAGNGVKTGRCLRVGSAKGTCEIFAWCPVE-TKSKPAKLLLDEAEEFTIYIKNSIRFPKFNFSKTNVLDTKNSSFLKTCRFDL-NNLYCPIFRLGSVVRWAGSNFQEMALEGGVIGIHIEWDCDLDKASSECNPQYSFSRLDnrfAEKSISSGYNFRFAKYYRDaSGVEFRTLMKAYGIRFDVMVNGKAGKFSIIPTVINVSSGVALMGAGAFFCDLVLIYFIKKSHFYRGKKYEEV----------------------------
>UPI00112E0DBE	492	0.656	6.231E-152	0	370	399	0	372	418
MAQKIIAKVSGFFFDYDTPRMVVVRDKKVGLTFRLIQLCVLGYIIGWVFLFEKGYQTVDDIISSVSVKLKGIALTNISGMDPEIWDAADYVFPPQGDSSFVVMTNFIVTPNQMLGNCAELPDvAGQCSSDSDCRQGQYMQQGQGVMTGKCINFNSTVKTCELFTWCPVEIDYVVPKPALLSEAVNFTLFIKNSITFPTHQVSRRNLVETVTRDSLKSCIYHKTNDPLCPVFKLGYIVEESGQSFAELAYKGGTVGIQIDWDCDLDWPARFCKPTYTFLSLDDmESKVSQGFNFRFAKYYNENGKRKRTLYKVFGIRFDIMVNGKGGKFDIIPTMTTIGSGVGIFGVATVICDLLLLHILPMRNYYKQKKFKPT----------------------------
>A0A452G9F5	492	0.430	6.231E-152	0	388	399	0	393	434
MGQAGCKGLYQSLFDYKTEKYVIAKNKKVGLLYRLLQVSILTYLVVWVFLVKKCYQDtDTSLQSSIITKVKGVTFTNTSELGERLWDVADYVIPPQGENVFFVITNLVVTPNQRQETCAEsaSVPDALCYEDSDCPPGEPVVAGNGVRTGRCLREGSAQKgTCEIFAWCPVE-TRSRPMKPLLGEAKDFTVYIKNFIRFPKFNFSKTNVLDTTDRTFLKSCKFSPE-NPYCPIFRLGSVVSWTGSNFQEIAVQGGVIGIQIEWDCDLDKAPSECYPRYYFNRLDnrfSGNSISSGYNFRFAKYYRDaAGVEFRTLFKAYGIRFDVMVNGKAGKFNIIPTIINVGSGVALMGVGSFFCDLVLIYFIKKSHFYRDKKYEEVRSV-IAACQKLLRAESAP----------
>A0A8B7HCZ5	492	0.433	6.231E-152	0	394	399	0	405	462
MGPRGWKELFLSLFDYKTEKYVVAKNKKVGLLYRLLQFFILTYLVVWVFIIKKGYQDvDTSLQSAVVTKVKGVAFTNTSALGARLWDVADYVIPAQGENVFFVVTNLIVTPNQRQRTCAEREDipDGLCSEDSDCHPGEAVIAGHGVKTGRCLRAGDQArGTCEIFAWCPLE-TKSEPEEPFLKEAEDFTIFIKNFIRFPKFNFSKSNVMDIKDKSFLKFCHFGPENH-YCPIFRLGSVIRWAGSSFQELALKGGVIGIRIEWNCDLDKAASECNPHYSFSRLDNKpaKSVSSGYNFRFARYYRDqAGVEFRTLLKAYGIRFDVMVNGKAGKFNIIPTIINVGSGLALMSAGAFFCDLVLIYLIKKSGFYRDKKYEEVRSCPPdNVLEAEEEEEEEEeeepgLGLSEQ----
>UPI00053FC323	492	0.435	8.534E-152	0	394	399	0	399	483
MGQAGWKGFFQSAFDYKTEKYVIAKNKKVGLLYRLLQLTILLYLVLWVFVIKKGYQDtDTSLQSAVITKVKGVAYTNTSELGEHLWDVADYVIPPQGDNVFFVITNLIVTANQRQSTCAEREGipDGMCSQDDDCRAGEPVRAGNGVKTGHCLRVgNSTEGTCEIFAWCPVE-TQSRPKKPLLRDAEDFTIFIKNYIRFPKFDFSKANILETKNKDFLKSCRFGPNNH-YCPIFRLGSVVQWAGSSFQDIALEGGVIGIHIEWDCNLDRAASECHPHYSFNRLDNKhaKSISSGYNFRFARYYRDsAGVEFRNLMKAYGIRIDVIVNGKAGKFSIIPTIINVGSGVALMGAGAFFCDLVLIYIIKKREFYRDKKYEEVRGRGHVARETEAEAEAMEREQREE----
>UPI001863B1EC	491	0.439	2.192E-151	0	373	399	0	380	389
M-SSDKGCCVSFtqcFFDYSTAKSLVIRSKAVGALNRLCQALVLAYIIGYVCVLKKGYQDTDSVISSVTTKVKGIALTNTSDLGLRIWDVADYVIPPQEENSFFVLTNLNITPNQKQSRCAENPGpESSCSSDHDCKKGFHDSRLSGVRTGRCVNFSETNKTCEVLAWCPLEKSGDPPDPPMLAEAENFTVLIKNSIRYPKFNFNKRNILPHINRTYLSQCVFNNETDPDCPIFRLRDIVAAAGEDFLTMAVHGGVMGVQIRWDCNLDMPESWCVPHYTFRRLDnkdPENNVAPGYNFRFAKYYKNgDGEEMRTLIKGYGIRFDIMVFGNAGKFNIVPTLLNIGAGLGLMGLVTVVCDWFVLFVMTKRHLYREHKYSYVDDY-------------------------
>A0A1L8H4Y2	491	0.440	2.192E-151	0	371	399	0	373	407
MGQVAWKGLFLSFFDYKTEKYVIAKNKKVGILFRVVQLSLLAYLVGWVFVVKKGYQEtDTSIQSSIITKLKGVAFTNTSELGERLWDVVDYVIPPQGENVFFVVTNLIVTPNQRQGTCPESfgIPDAECLKNSDCPEGEPVVAGNGVKTGRCLKTGAVNATCEIFAWCPIEKKKN-PKIPLLGKAENFTVYIKNSIRFPKFDFSKTNILET-DESYLKSCRYSKDDH-YCPIFHLGKIVSWAGSEFQSMAIEGGVIGIQIEWNCNLDKPASECHPHYSFARLDnKERSVSSGYNFRFAKYYRDAkGNDYRTMFKAYGIRFDIMVTGKAGKFNIIPTIINIGSGLALMGAGAFFCDLVLLYLIKKSNFYRDKKFEDVK---------------------------
>UPI0018A0335E	491	0.441	2.192E-151	0	370	399	0	371	472
MGQGGWKGLCLSLFDYKTEKYVIAKNKKVGLLYRLLQVSIMMYLVVWVFVVKKGYQDtDTSLQSAVITKVKGVAFTNTSELGERLWDVADYVIPPQGESVFFVVTNLIVTPNQRQDTCAESEGipDAVCSEDSDCPTGEAVVAGNGVKTGRC----TERGTCEIFAWCPVE-AKSKPVKPLLGKAEDFTVYIKNSIRFPKFNFSKTNVLDTKDRSFLKTCRFGPNNH-YCPIFRLGSVVHWAGSSFWEMAVEGGVIGIQIEWDCDLDKAASECNPHYSFSRLDnkfAEKSISSGYNFRFAKYYRDaAGVEFRTLMKAYGIRFDVMVNGKAGKFSIIPTVINVGSGVALMGAAAFFCDLVLIYLIKKSHFYRGKKYEEV----------------------------
>A0A8J6AEY5	491	0.438	2.192E-151	1	379	399	55	440	509
-AQAGCKGLSQSIFDYKTEKYVIAKNKKVGLLYRLVQLSILAYLVIWVFLVKKGYQDtDTSLQSSVITKVKGVTFTNTSELGERLWDVVDYVIPPQGENVFFVVTNLIVTPNQRQEVCAESESipGAACHMDEDCPQGEPVLTGNGVRTGRCLRaQSMPNGTCEIFAWCPVE-TKSRPTKPLLSKAEDFTVYIKNFIRFPKFNFSKTNVPDTKDRAFLKFCQFDL-KNPYCPIFRLGSMVSWAGSNFQELALQGGVIGIQIEWDCDLDKEPSECNPRYSFNRLDtfSQSSISSGYNFRFAKYYQDaAGVEFRTLIKAYGIRFDVMVVGKAGKFSIIPTVINVGSGVALMGIGSFICDLVLIYFIKKSHFYRDKKYEKVRDLGvlDGLAE-------------------
>A0A7J7E7Y5	490	0.714	3.001E-151	0	398	399	0	470	471
MARRLQDELAAFFFEYDTPRMVLVRNKKVGVVFRLIQLVVLAYVIGWVFVYEKGYQTSSGLISSVSVKLKGLAVTQLPDLGSQVWDVADYVFPAQGDSSFVVMTNFIATPQQAQGYCAEHPEGGTCRDDSGCTPGKaerkaqgevhlllspfiapvsfklprqevlpalsppatptlacpvpdpttflssgfcsWVPHhwdllgagpggllctpslrwaptgssiAPGIRTGKCVAFNDTVRTCEIFGWCPVEVDDNVPRPALLREAENFTLFIKNSISFPRFKVNRCNLVEEVTTAYMKTCLYHKTLHPLCPIFKLGYVVQESGLNFSSLAEKGGVVGITIDWNCDLDWHVQHCKPIYEFHGL-------------FARHFVENGTNYRHLFKVFGIRFDILVDGKAGKFDIIPTMTTIGSGIGIFGVATVLCDLLLLHILPKRHYYKQKKFKYAEDMGSGAGERDPAVTSSTLGLQENMKTS
>A0A452RFY4	490	0.839	4.110E-151	0	398	399	0	371	372
MAQRLQDELAAFFFEYDTPRMVLVRNKKVGVVFRLIQLVVLVYVIGWVFVYEKGYQTSSGLISSVSVKLKGLAVTQLPGLGSQVWDVADYVFPAQGDSSFVIMTNFIVTPHQAQGYCAEHPEGGTCTNDSGCTPGKAERKAQGIRTGKCVAFNDTVQTCEIFGWCPVEVDDNVP---------------------------RRNLVEEVDAAYMRTCLYHKSSHPLCPVFKLGYVVQESGQNFSTLAEKGGVVGITIDWNCDLDWHVRHCKPIYEFHGLYEEKNLSPGFNFRFARHFVENGTNHRHLFKVFGIRFDVLVDGKAGKFDIIPTMTTIGSGIGIFGVATVLCDLLLLHILPKRHYYKQKKFKYAEHMGAGAGGHDPAATSSTLSLQENMKTS
>UPI001A9CF72A	490	0.814	4.110E-151	0	398	399	0	380	381
MARRLQDKLAAFFFEYDTPRMVLVRNKKVGIVFRLIQLVVFIYVVGWVFVYEKGYQTSGGLISSVSVKLKGLAVTELQS-KLQVWDQADYVFPAQGDNSFVVMTNFIMTPQQAQNYCAENPEGGTCKNNSGCTPGKAKRKAQGIRTGKCVAFNSTVQTCEIFGWCPVEVDDNIP-----------------SISFPRFQVKRNNLVEEVNASYMKTCLYDKKLHPLCPLFNLSYIVQESGQDFSSLAVKGGVVGITIDWDCDLDWHIRHCKPIYEFHGLYGEKKLSEGFNFRFARHYVENGTNRRHLFKVFGIRFDILVDGKARKFDIIPTMTTIGSGIGIFGVATVLCDLLLLHILPKRHYYKQKKFKYAEDMGPKAGEHDPAATSSTLGLQENMRTS
>UPI001AADDA52	490	0.452	4.110E-151	0	371	399	0	377	409
MGQVAWKGLFMSLFDYKTEKYVIAKNKKVGILFRVVQLSILAYLVGWVFVTKKGYQDtDTSIQSSVITKLKGVAFTNTTELGPRLWDVVDYVIPPQGENIFFVVTNLIVTPNQRQGKCSENagIPDAVCTKDSDCPEGEPVIAGNGVKTGRCLNIkENTTGTCEIFAWCPLE-KKQKLRAPLLGKAEDFTVYIKNSIRFPKFNFSKTNVRDTKDGSFLKTCR-HSKEDHYCPIFHLGKIVSWSGSDFQDIALEGGVIGIQIEWDCNLDKDTSECHPRYSFTRLDnkfSEKSVSSGYNFRFAKYYRDvNETDYRTLIKAYGIRFDIMVNGKAGKFNIIPTIVNIGSGLALMGAGAFFCDLVLLYVLKRSNFYRDKKFEEVK---------------------------
>UPI000B3E2694	490	0.609	4.110E-151	0	371	399	0	434	452
MGQRCMDKVASFLFEYDTPRMVLVRNKKVGLTFRLIQLIVLAYIIGWVFLYEKGYQTQDSIISSVSVKLKGLTLTNESTLGPHIWDVVDYVFPPQGDSSFVVMTNFIITPGQKQGTCPELPDAGLCSRDSDCSKGTYGRQGQGIMTGKCVNFNTSVKTCEIFGWCPVEVDYHVPNPALLSEAEKFTLFIKNSITFPKFKVSRRNLVESVTTQYLKKCTYHKVTDSLCPVFDLGYIVKESGQNFSVLAVKGGVVGITIDWNCDLDWPVQYCKPVYQFHGLYnDGSNVSPGFNFRYAKYYREDGMEKRTLYKVFGIRFDILVNGKAGKFDIIPTMTTIGSGIGIFGVvsldvssshitslplavtprgwaqgkevtpytlfllwgvlsyraswdpdpdarhknfcmilrASVLCDLLLLHFLQGRDYYKQKKFKHAE---------------------------
>A0A7J7E7D4	490	0.386	4.110E-151	0	393	399	0	445	494
MGQAGCKELCRSLFDYKTEKYVIAKTKKVGLLYRLLQVSILTYLVAswwegrrpkpaptaswawgnfpegsnkadahllppphsWVFLIKKGYQDtDTSLQSSIITKVKGVTFTNTSELGERLWDVADYVIPPQGENVFFIVTNLIVTPNQRQRTCPESESipDALCYNDSDCPPGEPVVAGNGVRTGRCLPLGDAQrGTCEIFAWCPVE-TKSRPAKPLLGQAEDFTVYIKNFIRFPKFNFSKTNVLDTKDRSYLKSCRFGP-KNPYCPIFRLGSLVSWTGNKFQEMALQGGVIGIQIEWDCDLDKAPSECNPNYHFSRLDnkfSENSISSGYNFRFAKYYRDrDGVEFRTLMKAYGIRFDVMVNGKAGKFSIIPTIINVGSGVALMGAGAFFCDLVLIYLIKKSHFYRNKKYEDVRDleFHPGSAEssRQGGAPEAEdavgPGLSE-----
>UPI001361FDCB	490	0.404	4.110E-151	0	398	399	0	439	500
MGQAGCKGLCLSLFDYKTEKYVIAKNKKVGLLYRLLQASILLYLVVWVFLIKKGYQDvDTSLQSAVITKVKGVAFTNTSDLGQRIWDVADYVIPAQGENVFFVVTNLIVTPNQRQDVCAENEGipDGVCSKDSDCHPGEAVTAGNGVKTGRCLRRdNSARGTCEIFAWCPLE-TSSRPEEPFLKEAEDFTIFIKNHIRFPKFNFSkvllqgavsaqvgegpsdswpgpgtssltsllgrlwpppRSNVIDVKDRSFLKSCHFGPKNH-YCPIFRLGSVIRWAGSDFQDIALEGGVIGINIEWNCDLDKAASECHPHYSFSRLDNKlsKSVSSGYNFRFARYYRDaAGVEFRTLMKAYGIRFDVMVNGKAGKFSIIPTIINVGSGVALMGAGAFFCDLVLIYLIKKREFYRDKKYEEVRGLEDSAQEAEDEA--SGLGLSEQL-TS
>A0A3B3ST17	490	0.440	5.629E-151	0	371	399	0	378	398
MAGTGWRGYFLSVFDYKTEKYVIAKNKKVGVLYRFVQLAILAYIVWWVFLTKKGYQEvEESIQSSVITKLKGVILTNTTETGVHIWGPEDYVIPPQGEKVFFIITNFIETPKQVLGYCAESsrVPDGRCTENVDCAEGEMVVAGHGIKSGRCLKkdRNST-GTCEIYSWCPVERGRQ-PREPVLGRAENFTIYIKNFIQFPKFGFSKSNVLKTNDDQYLKKCSYDKIQHPYCPIFRLGDIVRWAGHNFQEMAVKGGSIGIMIEWNCDLDRDYSQCNPHYSFARLDvnsASSSVSSGYNFRFAKYFKnPAGQTYRTLVKVYGIRFDILVYGKAGKFNIIPTIINIGSGLALMGAGAFFCDLILLYLIKQSTFYREKKFELTK---------------------------
>A0A250Y146	490	0.449	5.629E-151	0	381	399	0	393	450
MGQAGWKSLLLSLFDYKTEKYVVAKNKKVGLLYRLLQLSILLYLVVWVFLVKKSYQDtDTSLQSAVVTKVKGVAYTNTSALGERLWDVADYVIPSQGENVFFVVTNLIVTANQRQGICAEREGipDGKCSQDNDCHAGEPVIAGHGVKTGRCLRvENSTRGTCEIFAWCPVE-TQSRPTEPLLREAEDFTIFIKNFIRFPKFNFSKDNVLEVSNRDFLKSCRFGP-KNRYCPIFHLGSVVRWAGSSFQDIALEGGVIGIHIEWDCDLDKAASACNPHYYFNRLDNKhtKSVSSGYNFRFARYYRDaAGVEFRNLMKAYGIRFDVIVNGKAGKFSIIPTIINVGSGLALMGAGAFFCDLVLIYILKKREFYRDKKYEEVrgrEDrakvIEPGLLEDE-----------------
>UPI001CFBD080	489	0.625	7.708E-151	0	372	399	1	375	423
MGR-VREGLEDFFYEYDTPRMVLVKDKKVGVTFRLIQLCVLVYIIGWVFIYERGYQSVDGIISSVSIKMKGLAYTNTSATGPRVLDVPDYVFPSQGDTSFVLMTNFIMTPRQKQDYCPESPDAGSCTSDDNCSPGQPRRYADGYRTGRCIQYDAKTRSCEIFGWCPVENDSCIPNPPVLKEAENFTLFIKNSIRFTKFKVTRRNLVESINNTYLKTCNYNEKTDPLCPIFRIGDLVKQTGQDFTNMALQGGVLGIVIDWDCNLDWQVRFCIPTYQFYGLyvDSKEKVSEGFNFRYGKYYVDaNGTERRHLFKVFGIQLDIMVHGKAGKFDIIPTMTTIGSGIGIFGVATVVCDLLLLHILPRRKYYKLRKFKHAEE--------------------------
>UPI000854371A	489	0.442	1.056E-150	0	371	399	0	377	409
MGQVAWKGLFMSLFDYKTEKYVIAKNKKVGILFRVVQMSILAYLVGWVFVIKKGYQDtDTSIQSSVITKLKGVAFTNTTELGPRLWDVVDYVIPPQGENVFFVVTNLIVTPNQRQGKCSEiaGIPDAVCTKNSDCPEGEPVSAGHGVKTGRCLNgGENTKGSCEIFAWCPLEKKQRLTAP-LLGKAENFTVYIKNSIRFPKFNFSKTNIRDAQDDSFLKTCRYTKEDH-YCPIFHLGKIVSWSGNDFQDMALEGGVIGIQIEWDCNLDKEASECHPRYSFTRLDNKftgKSVSSGYNFRYAKYYRDvNETDYRTLIKAYGIRFDIMVNGKAGKFNIIPTIINIGSGLALMGAGAFFCDLVLLYFIKRSPFYRDKKFEEVK---------------------------
>A0A8D2L8Q7	489	0.445	1.056E-150	0	370	399	0	376	412
MGQVAWKELCLSLFDYKTEKYVIAKNKKVGILYRAVQLFILAYIVGWVFMVKKGYQDvDTSIQSSVITKLKGVAFTNTSELSQKVWDVADYVIPSQGESVFFVITNLIITPNQRQSTCAESPSipDALCYRDGDCASGEAVIAGNGVKTGRCLKAgANKSGTCEILAWCPVE-KRGRPKKPLLANAENFTVYIKNSICFPRFHFCKTNVLETKDDTYLKTCRYGPE-HPYCPIFLLGNLIHWAGNNFQEMASEGGVIGIQISWNCDLDKAASQCNPQYSFSRLDsrlTEKSVSSGYNFRFAKYYRDaADVDFRTLIKAYGIRFDVIVNGKAGKFNIIPTIINVGSGLALMGAGAFFCDLVLLYLLRKSNFYRGKKYEEV----------------------------
>UPI001C545FB5	489	0.441	1.056E-150	0	393	399	0	394	450
MGQVDCKRLCLSLFDYKTEKYVVAKNKKVGLLYRLLQLSILLYLVLWVFLVKKSYQDtDTSLQSAVVTKVKGVAYTNTSELGERLWDVADYVIPPQGENVFFVVTNLIVTANQRQGICAEHEDipDGICFQDNDCHAGVPVIAGHGVKTGRCLRvRNSTRGTCEIFAWCPVETNSN-PTEPLLREAEDFTIFIKNFIRFPKFNFSKANVLDN--KHFLKSCRFGPKNH-YCPIFHLGSVLHWAGSSFQDMALKGGVIGIHIEWDCDLDKAASECHPHYYFNRLDnkETKSVSSGYNFRFARYYRDaAGMEFRNLMKAYGIRFDVIVNGKAGKFNIIPTIINVGSGVALMGAGAFFCDLVLIYIIKTGEFYRDKKYEEVRGREDRSLESKGEAMKQ--GLEE-----
>A0A8C2VMH6	489	0.436	1.056E-150	0	386	399	0	393	460
MGQAGCKGFFQSAFDYKTEKYVIAKNKKVGLLYRLLQLTILLYLVVWVFVIKKGYQDmDTSLQSAVVTKVKGVAYTNTSELGERLWDVADYVIPPQGDNVFFVITNLIVTANQRQSTCAEREGipDGMCSQDHDCRAGEPVIAGNGVKTGRClLAGNSTVGTCEIFAWCPVE-TQSRPKKPLLRDAEDFTIFIKNYIRFPKFNFSKANVLEAKNKDFLKSCRFGPNNH-YCPIFRLGSVVQWAGSNFQDIASEGGVIGVHIEWNCDLDKAASECHPRYYFNRLDNKhgKSVSSGYNFRFARYYRDsAGVEFRNLMKAYGIRIHVIVNGKAGKFSIIPTIINVGSGVALMGAGAFFCDLVLIYIIKKREFYRDKKYEEVrgREYAARGAEAEAETEE------------
>Q98TZ0	488	0.426	1.446E-150	0	374	399	0	381	389
MSESvgCCDSVSQCFFDYYTSKILIIRSKKVGTLNRFTQALVIAYVIGYVCVYNKGYQDTDTVLSSVSTKVKGIALTNTSELGERIWDVADYIIPPQEDGSFFVLTNMIITTNQTQSKCAENPtPASTCTSHRDCKRGFNDARGDGVRTGRCVSYSASVKTCEVLSWCPLEKIVDPPNPPLLADAENFTVLIKNNIRYPKFNFNKRNILPNINSSYLTHCVFSRKTDPDCPIFRLGDIVGEAEEDFQIMAVHGGVMGVQIRWDCDLDMPQSWCVPRYTFRRLDnkdPDNNVAPGYNFRFAKYYKnSDGTETRTLIKGYGIRFDVMVFGQAGKFNIIPTLLNIGAGLALLGLVNVICDWIVLTFMKRKQHYKEQKYTYVDDFG------------------------
>UPI0008540428	488	0.629	1.446E-150	0	371	399	0	370	407
MADKIKREISNFFFEYDTPRMVLVRDKKVGLTFRLIQFGVLCYILGWVFLYEKGYQDVDDIISSVSIKLKGLAVTNLPDLGTEIWDVADYVFPPQGDSSFVVMTNFIITPEQQMKTCNELPDLAPCKTNEDCTA-TSFRQSQGVLTGNCTFYDNDTKSCEVYAWCPVENDLTVPNPPLLLQAENFTLFIKNSINFPKHKVNRQNLVESVTSDYLKKCVYHKDTDPLCPVFRLGYIVEQTGQNFRDIAYKGGTISIIIDWICDLDWPLKYCKPTYSFHGLNDENSASQGFNFRHARYYKDNDVKKRTLFKVFGIRFDILVNGEGGKFNIIPTMTTIGSGIGIFGVATVVCDLMLLHVLPKRNYYKEKKFKYAK---------------------------
>UPI0003290FDF	488	0.440	1.446E-150	0	370	399	0	376	471
MGQGGWKGLCLSLFDYKTEKYVIAKNKKVGLLYRLLQVSILVYLVVWVFLVKKGYQDtDTSVQSAVITKVKGVAFTNTSELGERLWDVADYVIPPQGESVFFVVTNLIVTPNQRQDTCAESEGipDAECKEDGDCAPGEAVVAGNGVKTGRCLRaRSAEKGTCEVFAWCPVE-AKSKPSKVLLGGAEDFTVYIKNSIRFPKFNFSKTNVLDAKDSSFLKTCRFGPNNH-YCPIFRLGSLVSWAGSSFREMALEGGVIGIQIEWDCDLDKAASECNPHYSFSRLDnkfAEKSISSGYNFRFAKYYRDaAGVEFRTLMKAYGIRFDVMVNGKAGKFNIIPTVINVGSGVALMGAGAFFCDLVLIYLIKKSHFYRGKKYEEV----------------------------
>UPI001AAD2846	488	0.620	2.711E-150	0	371	399	0	381	418
MGHKVKREIANFFFEYDTPRMVLVRDKKVGLTFRLIQLGVLGYIVGWVFLYEKGYQDVDDIISSVSIKLKGLAVTDLPGIGREIWDVADYVFPPQGDSSFVVMTNFIITPEQQMGTCNELPDLAPCNTNEDCnalsfrqSQGKSDyqaLSESGILTGNCTAADNKTKSCEVYAWCPVENDHNVPKPPLLMQAENFTLFIKNSINFPKHKVDRQNLVESVTSDYLKKCIYDKHKDPLCPVFRLGYIVEQTGQKFSDIAYKGGTIGIIIDWQCDLDWPLKHCKPTYSFHGLNDENSASQGFNFRHARYYKDNDVNKRTLFKVFGIRFDILVNGEGGKFNIIPTMTTIGSGIGIFGVATVVCDLLLLHILPKRNYYKGKKFKHTK---------------------------
>UPI00048D94F4	487	0.432	3.712E-150	5	397	399	2	395	451
-----GKGLCLSFFDYKTEKYVVAKNKKVGLLYRLLQFGILLYLLLWVFLVKKGYQEvDTSLHSSVVTKVKGVAYTNTSELGVRLWDVADYVIPPQGENVFFIVTNLVVTPHQQQGVCAENEHipDGRCSQDSDCPAGVPVKAGNGVKTGRClLAGNSSRGTCEIFAWCPVE-TRSKPKKPLLGDAEDFTIYIKNFIHFPKFNFSKTNVLDTKDTTLLKSCHFGPKNH-YCPIFRLGSVVRWAGSSFEDIALEGGVIGIHIEWNCDLDKPASECNPHYAFSRLDhsFEKSVSTGYNFRFAKYYRDaAGVEFRILMKAYGIRFDVLVNGKAGKFNIIPTVINLASGVALMSAAAFICDMVLIYIIKKSEFYRDKKFEKVR----GQEQSALGTEDQTAGLEELPKT-
>A0A3N0YNG8	487	0.402	3.712E-150	0	398	399	0	414	866
MSEKgCCDSVGRCFFDYYTSKILVIRSKKVGTLNRFTQALVIAYVIGYVCVLKKGYQDTDTVLSSVTTKVKGIALTNTTELGERIWDVADYIIPPQvvrrldeeeEDGSFFVLTNMIITPNQTQSKCAENPtPASKCTSHRDCKRGFNDARGDGVRTGRCVNYNITMKTCEVLSWCPLEKIVDPPNPPLLADAENFTVLIKNNIRYPKFNFNKRNILPNINSSYLTQCVFSRKTDPDCPIFRLKEIVREADEDFQTMAVHGGVMGVQIRWDCDLDMPQSWCVPRYTFRRLDnkdPENNVAPGYNFRFAKYYKnSDGTETRTLIKGYGIRFDVMVFGQAGKFNVVPTLLNIGAGLALLGLVNVICDWIVLTFMKRKQHYREQKYTYVDDFGLGLSGARLQPLCARsLGLSSSQNVS
>UPI0018F78899	487	0.448	5.084E-150	0	368	399	0	374	528
MGQVGCREQCLSVFDYKTEKYVIAKNKKVGILYRLLQLSILVYLVGWVFVVKKGYQEvDTSLQSSVITKVKGVAWTNTSELGERLWDVVDYVIPPQGENVFFVITNLIVTPNQRQSTCAERVDipDAVCQENSDCAPGKAVVAGNGVKTGRCLKLDENSKgTCEIIAWCPVE-KKSRPKEPLLGKAANFTVYIKNSIKFPKFNFSKTNVLNTKSGSYLKSCHFGPE-NPYCPIFRLGSMVSWSGNNFQQMALEGGVIGVQIEWDCDLDKASSECNPRYSFSRLDnrfAEKSISSGYNFRFAKYYRDDrGVEFRTLIKAYGIRFDVMVNGKAGKFNIIPTVINLASGVALTGAGAFFCDLVLIYLIKKSHFYRGKKYE------------------------------
>UPI00187D014D	486	0.799	6.962E-150	0	398	399	0	364	365
MARRLKDELAAFFFEYDTPRMVLVRNKKVGIIFRLIQLVVLVYVVGWVFVYEKGYQTSSGLISSVSVKLKGLTVTHLPEVGPQVWDVADYVFPAQGDSSFVIMTNFIITPYQAQGYCAEHPDGGTCKDDSGCTPGKAERKAQGIRTGKCVAFNDTVRTCEIFGWCPVEVDDYIPRPALLREAENFTLFIKNSISFPRFEVKRRNLVEEVNATYMKRCLYHKISHPLCPVFNLGYVAQESGQSFSTLAEKGGVIGITIDWNCDLDWHVRHCKPVYDFHGLYQEKNLSQGFNFRFAKHFVENGTNRRHLFKVFGIRFDILVDGKAGKFDIIPTMTTIGSGIGIFGVG----------------------------------ERDPAATSSTLILQENMKTS
>UPI0014039323	486	0.481	6.962E-150	3	372	399	2	372	383
---SFCVSVWDSVWDYDTPRILIIKNKTVGVVNRFIQCIIIAYIIGWVLVWEKGYQEFDSPTASVTSKVKGIAFTNSSLLEEHLWDPADYVIPPQEESAFFVMTNVIVTRNQVQGLCPELPSRAsRCKSDSDCTAGYHDSQSNGVLTGKC---SKGVKTCEMYGWCPVENDAVIPNPAILEEAENFTVLIKNSITFPKFQFSKRNILSSANASYLKVCRFHQKNDPTCPIFILGDMVRDAGENFQELSVQGGVMGILIKWNCNLDRPASECFPVYKFRRLDKGTNeaLSPGYNFRFAKYNInEKGKQTRTLYKAYGIRFIIDVFGKAGKFNIIPTLINVGSGLALLGMATIVCDIIALNILKKKHHYEELKFKSIKD--------------------------
>UPI0003991A50	486	0.683	6.962E-150	0	371	399	0	368	386
MGQKCMEKVSSFLFEYDTPRMVLVRNKKVGLTFRLIQLIVLTYIIGWVFLYEKGYQSQDSIVSSVSVKLKGLTLTNESIMGPHIWDVVDYVFPPQGDSSFVVMTNFIVTPGQKQETCPELPDDGFCTQDSDCSKGKYSRQGQGLMTGKCVNFNSSVKTCEIFGWCPVEVDYHIPKPALLSEAEKFTLFIKNSITFPRFKVSRRNLVEGVTKQYLKKCTYHKVTDTLCPVFDVGYIVKESGQNFTTLAVKGGVVGITIDWNCDLDWPIRYCKPIYQFHGLYnDDGNVSPGFNFRYAKYYKENGTEKXXXXXXXXI----LVNGKAGKFDIIPTMTTIGSGIGIFGVASVLCDVLLLHFLQGRDYYKQKKFKYAE---------------------------
>UPI001CF3351A	486	0.606	9.534E-150	0	377	399	0	387	408
MVGKFKKEISDFFFEYDTPRMVLVRDKKVGLTFRLIQFGVLCYIVGWVFLYEKGYQAVDDIISSVSVKMKGIAITNVSNMGTEIWDVADYVFPPQGDSSFVVMTNFIITPEQQMGKCSELPDVAPCKTNDDCIALST-RLTQGLLTGNCIAINNesSETSCEVYAWCPVENDHVIPNPPLLLQAENFTLFIKNSISFPRHKINRQNLVETVTSSYLKTCTYHKDTDPLCPVIRLGYIVEQTGQKFRDIARKGGTISIVIDWHCDLDWPLKYCKPTYNFHALHDENSVSKGFNFRHARYYKEGGIRKRTLFKVFGIRFDILVNGEGGKFDIIPTMTTIGSGIGIFGVATVVCDLMLLHVLPKRNYYKEKKFKYTkttkktvskEDSSPYA---------------------
>UPI001863AD42	486	0.444	9.534E-150	0	368	399	0	375	415
MAASGCKGFFLSAFDYKTEKYVIAKNKKVGVLYRVVQLAIIGYLIGWVFLTKKGYQEtEESIQSSVITKLKGVTLTNTTETGLHLWGPEDYVIPPQGETVFFVITNFVETPNQKLGYCAESFRvlDGLCRKNSDCTEGETVIAGHGIKSGRCLKkdRNST-GTCEIYGWCPIE-RHRRPQEPLLAKAENFTLYIKNFIRFPRFEFSKSNVLDTSDDTYLKRCMYDKVHQPYCPIFRLGDLVSWAGHSFQDMALMGGSIGILIEWNCDLDKGYSKCNPHYSFTRLDVKSSVSSitsGYNFRYARYYKNaAGESYRTLFKVFGIRFDIMVHGKAGKFNIIPTIINIGSGLALMGAGAFFCDLVLLYMMKKSTFYRERKFE------------------------------
>UPI00192F1296	486	0.440	9.534E-150	0	370	399	0	376	417
MDQLSWKALCFSLFDYKTEKYVIAKNKKVGILYRVVQLSILIYIVGWVFIVKKGYQEvDTSIQSSVITKVKGVAFTNTSEMGKRIWDVADYVMPPQGESVFFVMTNLIITPNQQQNTCAESPSipDAVCYRDKDCPQGEAVISGNGIKTGHCIKIgNNISGTCEILAWCPVEKKDG-TKSAVLADAENFTIYIKNTIRFPKFNFSKTNVLDTKNNAYLKTCRYGAD-QPYCPIFSLGKLVSWAGSSFHEMASEGGVIGIQIEWDCNLDKKPSECNPCYSFSRLDnkfAEKSVSSGYNFRFAKYYRsVADIDFRMLIKAYGIRFDIMVNGKAGKFNIIPTVINVGSSLALMGVGAFFCDLVLLYLLRKSQFYRGKKYEEV----------------------------
>UPI0010A8C319	486	0.429	9.534E-150	0	395	399	0	399	465
MGQvSCREQCLS-LFDYKTEKYVIAKNKKVGILYRLVQLSILSYLVGWVFLVKKGYQDiDTSLQSSVITKVKGVAWTNTSELGERLWDVVDYVIPPQGENVFFVITNLIVTPNQRQSTCAERVDipDAVCQENSDCVPGKAVVAGNGVKTGRCLKLDENSKgTCEIIAWCPVE-KKSRPKEPLLGKAANFTVYIKNSIKFPKFNFSKTNLLNTKSGSYLKSCHFGPG-NQYCPIFRLGSLVSWSGNNFQQMALEGGVIGVQIEWDCDLDKASSECNPHYSFSRLDnkfAEKSISSGYNFRYAKYYRDDrGVEFRTLIKAYGIRFDIMVNGKAGKFNIIPTVINLASGVALMGAGAFFCDLVLIYLIKKSHFYRGKKYETVKKRNNYADRTEEQ--ESQLDPQDQR---
>UPI000762B149	486	0.428	9.534E-150	0	389	399	0	391	491
MGQAGWKGLCLSLFDYKTEKYVIAKNKKVGLLYRLLQLSILLYLVVWVFVVKKSYQDvDTSLQSAVVTKVKGVAYTNTSELGERLWDVADYVIPPQGDSVFVVITNLIVTTNQRQGTCAEYEGvpDGLCSQDHDCQAGETVIAGNGVKTGRCLRVgNSTRGTCEIFAWCPVE-TQSMPMEPFLKEAEDFTIYIKNFIRFPKFNFSKANVQEDTN--FLKSCRFSP-KNLYCPIFRLGSVIRWAGSDFQDIAMKGGVIAINIEWDCDLDKAASECNPRYYFSRLDNNhvKSVSSGYNFRFARYYRDsAGAEFRTLIKAYGIRFDVIVNGKAGKFSIIPTIINVGSGVALMGAGAFFCDLVLIYIIKKREFYRDKKYEEVSR-SLNPAQQRGARPGRRP---------
>A0A8D0KMV8	486	0.517	1.306E-149	3	343	399	5	352	372
---RTCEWLDSFLFEYDTPRIVSIKSRKVGVINRVVQMAILAYVIGWVFVWEKGYQEKDSVVSSVTTKMKGVAVTNTSGLGFRIWDVADYVIPPQGENSVFVMTNLIITLNQTQGRCPEFPENtTICHNDTDCEKGYAGTHSNGIQTGKCIPihQNSSVKTCEIFGWCPVEDNQNLPSPALLKAAENFTLLVKNSIWYPKFNFTKRNILPTITKTYLKNCKYNSKTDPFCPIFRLRDMVVAAGQNFQEMAVEGGVMGLQINWNCDLDKSATHCVPKYTFRRIDSKDsdhAVSPGYNFRFAKYYXSaSGTEFRTLIKAYGIRFDIMVFGKAGKFDVIPTMINIGSGLALLSV-------------------------------------------------------
>A0A2D0T133	486	0.437	1.306E-149	12	373	399	9	374	383
------------FFDYSTPKFLVIQSKKVGAINRLCQALVIAYIVGYVCILKKGYQDTDSVISSVTIKVKGLALTNTTDLGLRVWDEADYIVPPQEENSFFVLTNLNITPNQTQSQCAENPGpETSCVSDRDCKRGFHDSRRNGVQTGRCVNFSESEKTCEVFAWCPLEKNNNPPKPPMLADAENFTVLIKNNIRYPKFNFNKRNILPHVNSTYLSQCVFNRKTDPDCPIFRLGDIVSEANEDFQNMAVQGGVMGVHIRWDCDLDLSEKSCVPQYAFRRLDnkDPDSVAPGYNFRFSKYFKNaDDQETRTLIKGYGIRFDVMVFGTAGKFNIIPTLLNIGAGLALLGLVNVVCDWITLTCMQKRHFYREQKYTYVNDY-------------------------
>UPI001EECC08E	486	0.448	1.306E-149	12	373	399	9	383	392
------------FFDYFTPKILVIQSKKVGAINRLGQALVIAYIVGYVCVLKKGYQDTDSVISSVTIKVKGIALTNTSDLGLRVWDEADYIVPPQvvhcskkekEENSFFVLTNLNITPNQTQSRCAENPGNeTSCSSDQDCRRGFRDSRRNGVQTGRCVDFSRTEKTCEVFAWCPLEKDNSPPKPAMLAEAENFTVLIKNNIRFPKFNFNKRNILPHVNSSYLSHCVFNRTADPDCPIFRLKDIVSEANEDFQTMAVQGGVMGVQIHWHCNLDLSEKSCVPQYAFRRLDnkDPDNVAPGYNFRFAKYYTNaDGQETRTLIKGYGIRFDVMVFGNAGKFNIIPTLLNIGAGLALLGLVNVVCDWISLTCMQKRHFYREQKFTYVNDY-------------------------
>UPI0013777F38	486	0.476	1.306E-149	8	373	399	6	381	397
--------FYSFFFEYETPRIVSIKSRKVGFTKRLIQLVILAYVIGWVFXWEKAYQETDSVVSSVTTKMKGVTMTNTSDLGPRVWDVADYVFhLRXAENSVFVMTNMIVTLNQTQGSCPEFPDKtTTCESDADCKKGYSGTHSNGVQTGKCVVYNQTdttiIKTCEVFAWCPVEKNENLPNPAFLRGAEEFTLLVKNNIWYPKFNFTKRNILPFINRTYLKGCKYNVETDPFCPIFRLGDIVKGAGQNFQEMAVEGGVMGLQIRWDCDLDTSASXLVPKYSFRRIDNKDpahSISPGFNFRFAKYYRTaTGVQYRTFVKAYGIRFDIMVFGTAGKFDIIPTIISIGSGFALFGMATIFCDIIVLYIMKKRYLYREKKYKRVDEY-------------------------
>G1T7X4	486	0.470	1.306E-149	0	371	399	10	377	418
MGSRGAVAYWG-LLDYKTEKYVMTRNWRVGALQRLLQLGVVAYVIGWALLTKKGYQERDlDPQISVITKLKGVSVTQIKELGNRLWDVADFVKPPQGENVFFLVTNFQVIPDQVQGRCPEHPSVplANCWTDEDCPEGETGTYSHGIKTGQCVVFNGTHKTCEIWGWCPVE-GDTVPKRPLLVQAENFTLFIKNTVTFSKFDFSKSNALETWDTNYFKHCRYHPHSSPYCPVFRIGDLVAEAGGDFEDLALLGGSVGISIHWDCDLDAGGSDCWPHYSFQ-LQQRS-----YNFRTATHWWEaSGVEARSLLKLYGIRFDILVTGQAGKFGIIPTAITVGTGAAGLGVVTFLCDMLLLYVDRKAHFYWKKKYEEAK---------------------------
>UPI001C5C9486	486	0.443	1.306E-149	0	379	399	0	387	481
MGQGGWKGLCLSLFDYKTEKYVIAKNKKVGLLYRLLQLSILLYLVVWVFMVKKGYQDtDTSLQSAVITKVKGVAFTNTSELGERLWDVADYVIPPQGENVFFVVTNLIVTPNQRQDTCAESEHipNAECSEDSDCRPGEAVIAGNGVKTGRCLQAGSTAKgTCEIFAWCPVE-AKSKPAKLLLGEAEEFTVYIKNSIRFPKFNFSKTNVLNTQNSSFLKTCRFDL-NNLYCPIFRLGSIVRWAGSNFQEMALEGGVIGIQIEWDCDLDKAPSECNPHYSFSRLDnkfAEKSVSSGYNFRFAKYYRDtAGVEFRTLMKAYGIRFAFLSLFQAGKFSIIPTVINVGSGVALMGAGAFFCDLVLIYFIKKSHFYRGKKYEEVrgREVGDPLAE-------------------
>UPI001B7F0980	485	0.494	1.788E-149	0	376	399	0	366	384
MA-GCCTSVCDFIVEYDTPRIVLIKNRKVGVVNRVVQLAILAYVIGWVLVWEKGYQEFDSTIGSVTTKVKGIAITNSTPLEEHIWDAADYVIPSQEENSFFVMTNVILTKNQVQGRCPELPNErTRCKSDIDCASGYYNIHSNGVLTGKCVKYNEEVKTCEIFAWCPVENDTVIPKPAILGAAENFTVLIKNNIAFPKFNFSKRNILTNVSASYLKSCQFNRKNDPFCPIFRLGDMVQEAGQDFQKLAVQGGVMGILIEWNCNLDQPPSKCVPKYVFRRLDNKnfgETISPGFNFRFAKYFRnTNGTETRTLFKTYGIRFEIELFGHAGKFNIIPTMINIGSGLALLGM--------------KSNYYKEKKYKYVEDYELG----------------------
>UPI001CC77B71	485	0.435	1.788E-149	0	370	399	0	376	413
MGQVNCRSLCLSLFDYKTEKYVIAKNKKVGLLYRLMQLAILAYLLGWVFLVKKGYQTvDTSIQSSVITKVKGVAFTNTSELKERLWDVADYVIPSQGENVFFIVTNMIVTPNQRQTTCAENPNipGAVCFQDSDCPKGEAIITGNGVKTGNCLmGGSNNSGTCEVFAWCPVE-KLAKPKEPLLGQAEDFTVYIKNTIRFPKFNFSKSNVLQTKDRSFLKSCHYSPET-LYCPIFRLGTLVHYTGNDFQEMASEGGVIGIQIEWDCDLDRAPSACNPQYSFSRLDnkfAEKSVSSGYNFRFAKYYQDaNGVEFRTLMKVYGIRFDVLVNGKAGRFSIIPAVINVGTGVALMGAGAFFCDLVLIYLIKKSHFYRDKKYEEV----------------------------
>A0A8C3UJG7	485	0.680	1.788E-149	0	371	399	3	373	416
MGQKCMDRVSSFLFEYDTPRMVLVRNKKVGLTFRLIQLIVLAYIIGWVFLYEKGYQSQDSIVSSVSVKLKGLTLTNESVLGPHIWDVVDYVFPPQGDNSFVVMTNFIVTPGQKQGTCPEVNVSASFSGLR--SRGVSSCLPTGLMTGKCVHFNSTVKTCEIFGWCPVEVDYHVPSPALLSEAEKFTLFIKNSITFPKFKVSRRNLVESVTKQYLRKCTYHKVTDSLCPVFELGYIVKESGQNFTFLAVKGGVVGITIDWNCDLDWPLRYCKPIYQFHGLYnDDSNVSPGFNFRYAKYYREDGMEKRTLYKVFGIRLDILVNGKAGKFDIIPTMTTIGSGIGIFGVASVLCDLLLLHFLHGRDYYKQKKFKYAE---------------------------
>UPI001C8ADD06	485	0.430	2.448E-149	0	374	399	0	389	397
MSEKgCCDSVGQCFFDYYTSKILVIRSRKVGTLNRFTQALVIAYVIGYVCVLKKGYQDTDTVLSSVTTKVKGIALTNTSELGERVWDVADYIIPPQvvrrldeeeEGGSFFVLTNMIITPNQTQSKCAENPTLAsICTSHRDCKRGFSDARGDGVRTGRCVRYNDTVKTCEVLSWCPLEKTVDPPSPPLLADAENFTVLIKNSIRFPKFNFNKRNILPNINSSYLTQCVFNRTTDPDCPIFRLKDIVEEAKEDFQTVAVHGGVMGVQISWDCNLDMPQTWCVPLYTFRRLDnkdPENNVAPGYNFRFAKYYKDsSGAETRTLIKGYGIRFDVLVFGQAGKFNIIPTLLNIGAGLALLGLVNVICDWIVLTFMSRKQHYKDQKYTYVDDFG------------------------
>UPI001D052D2E	485	0.454	2.448E-149	0	371	399	0	367	423
MGSS-GAWTGWGLLDYKTEKYVMTKNWRVGALQRLLQLGVLVYMVGWALLAKKGYQEQDlDPQVSVITKLKGVSVTQIKELGNRLWDVADFVKPPQGENVFFLVTNFLVTPEQVQGRCPEPPSipLANCWSDEDCPEGETGTHSHGIKTGQCVIFNGTHRTCEIWGWCPVE-SDTVPVKPLLVQAENFTLFIKNTVTFSKFNFSKSNALETWDATYFKRCRYDPRFSPYCPVFRIGDLVAMAGGVFEDLALLGGAVGIHVHWDCDLDTVGSDCRPHYSFQ-LQERS-----YNFRTATHWREaSGVEARSLLKLYGIRFDILVTGQAGKFGLIPTTITLGTGAAWLGVITFCCDLLLLYVDGEAHFYWSTKYEEAK---------------------------
>UPI00033340BF	485	0.447	2.448E-149	0	374	399	0	379	467
MGQAGWKGLFQSLFDYKTEKYVVAKNKKVGLLYRLLQLSILLYLVVWVFLVKKSYQDiDTSLQSAVVTKVKGVAYTNTTALGERLWDVADYVVPSQGENVFFVVTNLIVTPNQRQGTCAEREGipDGMCSQDSDCRAGESVIAGHGVKTGHCLRVgNLTRGTCEIFAWCPLE-TQSRPTEPLLKEAENFTIFIKNFIRFPKFNFSKANVGQMDNRDFLKSCRF-SSKNRYCPIFRLGSVVRWAGNDFQDMALEGGVIGIHIEWNCDLDKDASECNPHYYFNRLDNKhtTSVSSGYNFRFARYYRdPDGVEFRNLMKAYGIRFDVIVNGKAGKFSIIPTVINVGSGLALMGAGAFFCDLVLIYIIKKREFYRDKKYEEVRSYS------------------------
>A0A6P6F3G0	484	0.832	3.353E-149	0	398	399	0	371	372
MVRRLQGELAGFFFEYDTPRMVLVRNKKVGVTFRLIQLVVLVYVIGWVFVYEKGYQTSSGLISSVSVKLKGLAVTQLQNFGPQVWDVADYVFPAQGDSSFVVMTNFIVTPQQAQDYCAEHPEGGTCKDNSSCIPGKAERKAQGIRTGKCVAFNDTVQTCEIFGWCPVEVDDKIP---------------------------RRNLVEEVNASYMKTCLYHKTLHPLCPVFNLGYVVQQSGQDFRRLAEKGGVVGITIDWNCDLDWHVRHCKPIYEFHGLYGEKNLSQGFNFRFARHFVENGTNHRHLFKVFGIRFDILVDGKAGKFDIIPTMTTIGSGIGIFGVATVLCDLLLLHILPKRHYYKQKKFKYAEDMGPGVEGRDPATTSSTLGLQENMRTS
>A0A6I8RW96	484	0.623	3.353E-149	0	371	399	0	381	421
MGQKMKEKVSSFLFEYDTPRMVLVRDKKVGLTFRMIQLGVLAYIIGWVFVYEKGYQTVDGIISSVSVKIKGLAVTDLPSIGTEIWDAVDYVFPPQGDSSFVVMTNFITTADQKMGYCNELPDVAPCKTNDDCtitafrqsqeETNDPSMGLSGVMTGNCTPYDNKTKTCQIYAWCPVENDFNVPKPPLLSQAENFTLFIKNSISFPRHGVTRQNLVESVTSNYLKKCVYHKENDPLCPVFRLGYIVEQSGRNFSELAYKGGTISIVIDWQCDLDWPVRYCKPTYEFHGLQDENKVSQGFNFRHARYYKEDGVSKRTLFKVFGIRFDILVNGQGGKFDIIPTMTTIGSGIGIFGVATVVCDLMLLHVLPKRNYYKEKKFKQAK---------------------------
>UPI0003C8CCEE	484	0.444	4.592E-149	0	370	399	0	374	395
MERAGWRGFCLSLFDYKTIKYVVAKNKKVGLLHRTLQISILAYLVLWVFLVKKGYQDvDTSLQSAVVTKVKGVAFTNTSELGERLWDVSDYVIPSQGENVFFVITNLIVTPNQRQDTCAEREDipDSTCSKDSDCYPGQAIATGHGVKTGRClLEGNSATGTCEIFAWCPVE-SGVRPEKPLLKEAEEFTIYIKNYIRFPKFNFSKSNVPNVKDKQFLKSCRFSPKNN--CPVFRLGSVVRWAGSSFQDIAVEGGVIGIQIEWNCDLDKAASVCTPQYSFSRLDNRmvKSVSSGYNFRFAKYYRDaAGVEFRTLIKAYGIRFDVIVNGKAGKFSIIPTIINVGSGLALMGVGSFFCDLMLIYFIKKREFYRNKKFEEV----------------------------
>UPI00112E406B	484	0.446	4.592E-149	14	370	399	0	362	466
--------------DYKTEKYVRTRSRKVGLLYRAVQLAVLAYLLGWVFMVKKGYQEtDTSIQSSVITKLKGVAFTKTSELGKRLWDVADYVIPPQGENVFFVVTNLFITPNQRQGTCSEgfGIPGALCRRNSECQKGETIMAGHGMKTGRCMKtGRNTTGTCEIFAWCPVE-KKQKPKKPLLGNAENFTVYIKNSIRFPKFNFSKTNVLNTDDDSYLKSCQYSKE-SQYCPIFQLGKIVTWAGSNFQAMASEGGVIGIQIEWNCDLDKPPSDCNPHYSFSRLDykvAEKSISSGYNFRFAKYYRDsEGIDYRTLIKAYGIRFNVMVNGKAGRFSIIPTVINLGSGLALMGAGAFFCDLILLYLIKKSNFYRDKKFEKV----------------------------
>UPI001863E446	484	0.453	4.592E-149	0	368	399	0	371	471
MAQSWGSFFYS-LLDYKTEKFVIAKNKRVGVLFRLFQLGVIGYLIGWVFLWKKGYQErEEAIQSSVFTKLKGVALTNSTDLGLQVWGAEDYVIPSQGDRVFFIVTNYLETPNQRLGFCAESPKvpDGLCSSSADCTEGETVTAGHGVKTGRCM--NETA-TCEIHGWCPVERSHT-PSEPLLGEAKNFTIYIKNFIRFPKFEFSKSNVLSTANKSYLKTCYYDKDHHPYCPIFRVGDMVHWTGHNFQEMAVKGGSIGVVIDWNCDLDKDYSKCNPEYSFTRLDTSKhstnSITSGYNFRFARYYRDaDGQTYRSLYKVYGIRFDIMVNGQAGKFNIIPTVVNIGSGLALMGAGVFVCDMILLYMMSTSSFYRERKFE------------------------------
>UPI00129EFD8E	484	0.710	6.288E-149	0	343	399	0	344	361
MGQKCMDKLSSFLFEYDTPRMVLVRNKKVGLTFRLIQLIVLAYIIGWVFLYEKGYQTQDSIISSVSVKLKGLTMTNESTLGPRIWDVVDYVFPPQGDNSFVVMTNFIITPGQKQGTCPELPDTGLCSQDSDCTKGTYSRQGQGIMTGKCIDFNASVKTCEIFGWCPAEVDYPIPTPALLPEVENFTIFIKNSITFPKFKVSRRNLVESVTVQYLKKCTYHKVTDSLCPVFDLGYVVKESGQNFSVLAVKGGVVGITIDWNCDLDWPIRYCKPIYQFHGLYnDESNVSPGFNFRYAKYYREDGMEKRTLYKVFGIRFDILVNGKAGKFDIIPTMTTIGSGIGIFGV-------------------------------------------------------
>A0A4W3HD60	484	0.486	6.288E-149	2	373	399	3	374	380
--RETCCSVCDFILEYDTPRIVLIKNKKVGLINRLVQLVILSYIIGWVLIWRKGYQDFDSIVSSVIIKVKGVAFVNSSGFGERLWDSADYIIPPEQESSFFVMTNLIRTENQTQGHCPE-VSLHKCIIEVSLYKYT---NACGVLTGKCVTFNEGVKTCEVLAWCPLESQTVFPNPALLGGAENFTVLIKNNIRFPQFNFSKRNILPNISASYLKTCVFNRTKEPYCPIFRLGDIVRETGDKFQELALQGGVIGILIKWNCNLDRSASECVPQYTFQRLDNrnvDETVSPGYNFRYAKYYeNSAGKETRTLIKAYGIRFEVEVFGKAGKFNIIPTMISIGSGIALLGMGTVLCDMIILHLLKKRNYYKEKKYKYVEDY-------------------------
>UPI000F4FD0A0	483	0.448	1.179E-148	12	373	399	9	374	383
------------FFDYSTPKILVIQSKKVGAIYRLGQALVIAYIVGYVCILKKGYQDTDSVISSVTTKVKGLALTNTTDLGLRVWDEADYIVPPQEENSFFVLTNLNITPNQTQSRCPENPGlETSCDSARDCKRGFHDSRRNGVQTGRCVNFSETEKTCEVYAWCPLEKDNSPPKPPMLAEAENFTVLIKNSIQYPKFNFNKRNILPHVNSTYLSKCVFNRETDPDCPIFRLGDIVSEGNEDFQTMAVQGGVMGVQIRWDCDLDLSEKSCVPQYTFRRLDnkDPDNVALGYNFRFAKYFKNaEGQEIRTLIKGYGIRFDVMVFGTAGKFNIIPTLLNIGAGLALLGLVNVVCDCISLTCMTKKHYYREQKYTYVNDY-------------------------
>A0A8B9IK93	483	0.457	1.179E-148	0	371	399	0	367	392
MGQVAWKGLFLSLFDYKTEKYVIAKNKKVGILYRVVQLSILAYLVGWVFVVKKGYQDtDTSLQSSVITKLKGVAFTNTSELGERLWDVADYVIPPQGENVFFVMTNLIVTPNQRQATCPEA-AAALC--DRFCA-----VCAAGVKTGHCLKERDSIrGTCEILAWCPVE-KRSKPKKPLLASAENFTVYIKNSIRFPKFKFSKMNVLATDNESYLKSCRY-STEHPYCPIFLLGNIVRWAGSDFHEMALEGGVIGIQIEWNCDLDKAPSECNPHYSFSRLDnkfAEKSISSGYNFRFAKYYRDaEGVDYRTLFKAYGIRFDVMVNGKAGKFNIIPTVINIGSGLALMGAGAFFCDLVLLYLIKKSNFYRGKKYEEVK---------------------------
>A0A1L8H8D2	483	0.629	1.179E-148	0	371	399	0	370	410
MGQKMKEKVSSFLFEYDTPRLVLVQDKKVGLTFRMIQLGVLVYIIGWVFVYEKGYQTVDGIISSVSVKIKGLAVTDLPTIGTEIWDAVDYIFPPQGDSSFVVMTNFITTADQKMGYCNELPDVAPCETNDDC-KITAFRQSQGVMTGNCTPYDNKTKTCQIYAWCPVENDYRVPKPPLLSQAENFTLFIKNSVSFPRHGVTRFNLVESVTSSYLKKCIYHKKNDPLCPVFRLGYIVKQSGRNFSELAYKGGTISIVIDWQCDLDWPLRYCKPTYEFHGLQDENKVSQGFNFRHARYYKEDGVSKRTLFKVFGIRFDILVNGQGGKFNIIPTMTTIGSGIGIFGVATIVCDLMLLHVLPKRNYYKEKKFKQAK---------------------------
>UPI0018651427	482	0.463	1.615E-148	0	372	399	0	379	403
MARgnGCCSSFCKCFFEYETARVLVIQNKCVGTINRLIQASIVSYVIGYVCVIQQGYQDTDSVISSVTTKVKGTALANTSDLGVQVMDVADYIIPPQMESSFFVLTNMIVTPNQTQTTCPELPNpSTICTSDSDCTAGFSNPRGNGIQTGKCVNYSDTIKTCEVVAWCPLEIDTNLPKPALLAGAENFTVLIKNSIRYPKFNFNKRNILPHINSSYLKRCTFDRVTNPHCPIFRLKDIVTEAGEDFQTMAVNGGVMGILIDWSCDLDLSEKKCIPKYTFRRLDnknPDNNVAPGYNFRFAKYYKDcDDTDTRTLIKAYGIRFDVIVFGKAGKFDMVPTLVNIGAALSFLSLVNAVCDWVVLTFLTKRDYYSKHKFIYVDE--------------------------
>UPI001402768D	482	0.448	1.615E-148	0	369	399	0	379	404
MGESlDVKGLCLAFFDYKTEKFVIARNKKVGVLYRLLQLGVIGYLLGWVFVVKRGYQEWDSaLESSVITKLKGVTLVNASEGGTRVWDVADYVIPPQGENVFFVVTNLIVTPLQRQSKCPEHPKipGAQCTEDKECPAGEPLSTGNGIRTGRCVPYSPGIRTCEISAWCPVE-NATAPRRPVLAGAENFTVFIKNTIRFPKFDFSKRNVLERAEADYLKRCRYSATAAPYCPIFRLGQLVRAAGEDFHSLAVEGGVIGVQIEWSCNLDRPASECHPVYSFNRLDaarphlNASSSSSGYNFRFAKYYRQaDGGEQRKLFKVYGIRFDVLVFGKAGRFSIVPTAVNVGSGLALLGAGAFFCDLVLLYLSKRSPFYREKKYEE-----------------------------
>UPI001863C0C8	482	0.445	1.615E-148	0	368	399	0	370	412
MAQNTWKNFFLSVFDYKTEKYVIAKNKKVGVLFRCFQLAVLVYIVGWVFVMKKGYQErEESIQSSVITKLKGVALTNTTDSGLHLWGPEDYAIPPQGERVFFIVTNFIETPNQRLGHCAESIKvpDGHCREDADCTEGETVIAGHGIKSGRCL---NSTGTCEIFGWCPIEKNHK-PQEAVLQKAENFTVYIKNFIRFPKFQFSKSNVLDTSNDTYLKGCTYNETLHPYCPIFRLGDLVSWTGHSFQDMASMGGSVGVLIQWNCDLDKDYSKCNPHYSFTRLDvnANNSITSGYNFRYARYYKDaAGKTYRTLTKVYGIRFDIMVSGKAGKFNIIPTIVNIGSGLALMGAGVFICDMVLLYMMKKSTFYREKKFE------------------------------
>A0A8D1I9M2	482	0.901	1.615E-148	0	345	399	0	345	458
MARRLQDELAAFFFEYDTPRMVLVRNKKVGVVFRLIQLVVLVYVVGWVFVYEKGYQTSSGLISSVSVKLKGLAVTKLPSLGPQVWDVADYVFPAQGDSSFVVMTNFIATPRQAQGHCAENPEGGTCTGDSGCTPGKAERKAQGIRTGRCVAFNDTVQTCEIFGWCPVEVDDNIPRPALLREAENFTLFIKNSISFPRFKVTRRNLVEEVDAAYMKTCLYHKTLHPLCPVFNLGYVVQESGQNFSTLAEKGGVVGITIDWNCDLDWHVRHCKPVYEFHGLYEEKKLSPGFNFRFARHFVENGTNHRHLFKVFGIRFDILVAGKAGKFDIIPTMTTIGSGIGIFGVVS-----------------------------------------------------
>UPI00156BE461	482	0.910	1.615E-148	0	345	399	0	345	863
MAQRLQDELAAFFFEYDTPRMVLVRNKKVGVVFRLIQLVVLVYVIGWVFVYEKGYQTSSGLISSVSVKLKGLAVTQLPDLGPQVWDVADYVFPAQGDNSFVIMTNFIVTPYQAQGYCAEHPEGGTCTDDRGCTPGKAERKAQGIRTGKCVAFNDTVQTCEIFGWCPVEVDDNVPRPALLQEAENFTLFIKNSISFPRFKVNRRNLVEEVDAAYMRTCLYHKILHPLCPVFKLGYVVQESGQNFSTLAEKGGVVGITVDWNCDLDWHVRHCKPIYEFHGLYEEKNLSPGFNFRFARHFVENGTNHRHLFKVFGIRFDILVDGKAGKFDIIPTMTTIGSGIGIFGVVP-----------------------------------------------------
>A0A3Q0EBD4	482	0.444	2.211E-148	0	371	399	10	377	441
MGSLGAAAGWG-LLNYKTEKYVMTRNWRVGALQRLLQLGIVAYVVGWALLAKKGYQERDlDPQISVITKLKGVSVTQIKELGNRLWDVADFVKPPQGENVFFLVTNFLVTAAQVQGRCPEHPSipLATCWADKDCPEGEMGTHSHGMKTGQCVVFNGTHRTCEILSWCPVE-SSAVPTRPLLVQAQNFTLFIKNTVTFSKFNFSKSNTLETWDPTYFKCCRYDPHSSPYCPVFRIGDLVAEAGGDFEDLALLGGSVGISIHWDCDLDTGGSDCRPHYSFQ-LQERS-----YNFRTATYWWEhPGVEARSLLKLYGIRFDILVTGQAGKFGLIPTAITLGTGAAWLGVVTFLCDLLLLYVDREAHFYWRTKYEEAK---------------------------
>UPI0015D0AE15	482	0.436	3.028E-148	1	374	399	3	380	399
-GGRCCVSMTQCFFDYSTSKVLVIRSKSVGTLNRFCQAVVLAYIIGYVCVLKKGYQDTDTVISSVTTKVKGIALTNTSDLGLRIWDVADYVIPPQEENSFFVLTNLNITPNQTQTRCAENPGpGSTCTSGRDCKRGFHDSRQNGVQTGRCIQFSVTEKTCEVLAWCPLEKGNDPPDPPLLAEAMNFTVLIKNSIRYPKFNFNKRNILPHVNSSYLSQCVFNRTTDPDCPIFRLGDIASEAGEDFQTMAVHGGVMGVQILWDCNLDMPESWCMPTYTFRRLDnkdPDNNVAPGYNIRFAKYYKNGGKESRNLVKGYGIRFEIMVFGKAGKFNIVPTLLNIGAGLALLGLVNVVCDWIVLTFMRNRQQYSQEKYAYVGDFG------------------------
>UPI000878EBE7	482	0.435	3.028E-148	0	368	399	0	375	400
MAASGWKGFFLSAFDYKTEKYVIANNKKVGVLYRLVQLAIIGYIIGWVFFTKKGYQEtEESIESSVMTKLKGVSFTNTSDMGIHLWGPEDYVIPPQGEKVFFIITNFIETPNQMLGYCAESIKvpDGRCRQNTDCPEGETVLAGHGIKSGRCLKKHwNSTGTCEIYGWCPVE-RGSQPEVPLLGRAENFTVYIKNFIRFPRFEFSKSNVLNTTDDQYLKKCLYDRTQHPYCPIFRLGDLVSWAGHSFQNMAVAGGSIGVIIEWNCDLDKGYDSCHPHYSFTRLDMSstaNSVTSGYNFRNARYYKnSAGQTYRSLLKVYGIRFDILVHGKAGKFNIIPTLINIGSGLALMGAGAFFCDLVLLYLMKKSTFYREKKFE------------------------------
>A0A1S3WA93	482	0.436	3.028E-148	0	370	399	0	375	407
MGQAICKELWESLLDYKTEKYVVTHNRKVGLLYRLVQLSILMYLLVWVFLVKKGYQVtDTSMESSIITKVKGVAFTNTSEFGEQIWDVADYVIPPQGENIFFIVTNLVVTPNQRRATCAESDRipQAWCYEDSDCPPGEPVLTGNGVRTGRCLRSKNMMGICEIYAWCPVE-TKSRPMKPLLGAAENFTVYIRNFIHFPRFNFSKSNVLNSRDRAFLKSCQFGPE-NLYCPIFQLGYIVNSTGSNFQELAAKGGVIGIQIMWDCDLDKAASKCHPQYNFRRLDDTfsgESISSGYNFRFARYYHDaAGVEFRTLLKVYGIRFVVMVNGKAGKFGIIPTGINVASGLALMGIASFFCDLILVNFIKKSDFYRNKKYEEV----------------------------
>UPI00032AF002	482	0.457	3.028E-148	0	371	399	0	367	432
MGSPGAMAYWG-LLDYKTEKYVMTRNWRVGALQRLLQLGVVAYVVGWSLLTKKGYQEQDlDPQISVITKLKGVSVTQIRELGDRLWDVADFVKPPQGENVFFLVTNFIVTPEQVQGRCPEHPSVplANCWTDDDCPEGEMGTYSHGIKTGQCVVFNGTHRTCEIWGWCPVE-GDAVPTRPLLAQAENFTLFIKNTVTFRKFNFSKSNALETWDTDYFKDCRYHPRTSPYCPVFRIGDLVTEAGGDFEDLALLGGSVGINIYWDCDLDAGGSDCWPRYSFQ-LQQRN-----YNFRTATHWGEaPDAEARSLLKLYGIRFDILVTGQAGKFGLIPTAITVGTGAAGLGAVTFLCDMLLLYVDRKGHFYWRTKYEEAK---------------------------
>A0A1L8HGB2	481	0.642	4.146E-148	0	371	399	0	370	412
MGLKMKEKVSNFLFEYDTPRMVLVRDKKVGLTFRMIQVGVLAYIIGWVFVYEKGYQNVDGIISSVSVKIKGLAVTDLPGVGTEIWDAVDYVFPPQGDSSFVVMTNFITTADQKMGYCNELPDVAPCETNDDC-KITAFRQSQGVMTGNCTTYDNKTKSCQIYAWCPVENDYTVPKPPLLSQAENFTLFIKNSISFPRHEVTRQNLVESVTSSYLKKCIYHKETDPLCPVFRLGYIVEQSGRNFSELAYKGGTISIVIDWQCDLDWPVRYCKPIYEFHGLQDENKVSQGFNFRHARYYKEDGVSKRTLFKVFGIRFDILVNGQGGKFDIIPTMTTIGSGIGIFGVATVVCDLMLLHVLPKRNYYKEKKFKQAK---------------------------
>UPI001B350ADA	481	0.428	4.146E-148	5	382	399	2	382	461
-----CRALCLSLLDYKTEKYVVAKNRKVGLLYRLLQLGVLLYLLIWVFLVKKGYQDvDTSLQTAVVTKVKGVAYTNTSELGVRLWDATDYVIPPQGENVFFIITNLIVTPHQRQGTCAENEQipDGQCSQDSDCPAGMPVKAGNGVKTGRCLRAgNSTHGTCEIFAWCPVE-TKSMPRKPLLGDAEDFTVYIKNFIRFPKFNFSKTNV--DTDKTLLKSCHFGP-TNLYCPIFHVGSVVRWAGSTFEDIALEGGVIGIHIEWDCDLDQPGSECNPHYSFSRLDHKftKSISSGYNFRFAKYYRDaAGMEFRTLIKAYGIRFDVLVNGRAGKFNIVPTVINLASGVALMGAAAFVCDLVLIYIIKKREFYREKKFEKVRGREDRALEAED----------------
>UPI001879E5C7	481	0.433	7.775E-148	0	390	399	0	390	419
MGFPGAAAVWG-LLDYKTEKYVITRNWRVGALQRLLQLGVTAYVVGWALLAKKGYQEQDlDPQISVISKLKGVSVTQIEELGNRLWDVADFVKPPQGENVFFLVTNFLATPEQVQGRCPEHPSipLANCWADEDCPEGEMGTHSHGIKTGQCVVFNDTHRTCEIQAWCPVE-SGSVPTKPLLIQAENFTLFIKNTVTFSKFNFSKSNALETWDTTYFKRCRYDPHSSPYCPVFRIGDLVAAAGGVFEDLALLGGAVGINVHWDCNLDAGDPDCRPHYSFH-LQETT-----YNFRTATHWWEaSGVEARSLLKLYGIRFDILVTGRAGKFGLIPTAITLGTGAAWLGVITFFCDLLLLYVDGEAHLYWRTKYEEAKapkvTASPEQAVAASTARAWPPG--------
>A0A6J0YBL4	480	0.452	1.065E-147	0	371	399	0	367	393
MGSPGAGVGWG-LLDYKTEKYVMTRNWRVGALQRLLQLGVVVYVVGWALLAKKGYQEQDPdPQVSVITKLKGVSVTQIEELGNRLWDVADFVKPPQGENVFFLVTNFLVTPEQVQGRCPEHPSipLANCWADQDCPEGETGTHSHGIKTGQCVVFNGTHRTCEIRGWCPVE-SGAVPVKPLLLQAENFTLFIKNTVTFSKFNFSKSNALDTQDPTYFKLCRYDPRSSPACPVFRIGDLVAAAGGVFEDLALLGGAVGVHIRWDCDLDSGSADCRPQYSFQ-LQERS-----YNFRTATHWWEsSGVEARSLLKLYGIRFDILVTGRAGKFGLIPTLISLGTGAAWLGVITFLCDLLLLYVDGEAHFYWRSKYEEAK---------------------------
>UPI001B7E88C9	480	0.457	1.458E-147	0	371	399	0	369	395
MAEGTWKSLCLSVLDYKTEKYVIAQNKKVGVLFRCIQLAVLGYIIGWVFITKKGYQDtEDSIQSSVMTKLKGVTLTNSSTNGPRLWDAVDYVFPPQGDNVFFVITNLIQTPDQKLGHCPESSKvpDARCETDDDCNPQEAVVAGNGIKTGLCIK---ETSTCEIYAWCPIE-KPSPPIHPTLGKAENFTVYIKNSVRFPKFSFSRSNVKDT--GVYLKNCTYDKINHPYCPVFRLGDIVSQAGHDFQEMAVKGGVIGILIEWNCDLDKPYSKCIPKYSFARLDDNSNTTSGYNFRFAKYYKNiSGEEYRTLTKVFGIRFDVLVNGKAGKFNIIPTIVNIGSGLALLGAGVFFCDLVLLYMMKKSTVYRARKFESVK---------------------------
>A0A7J7RQ16	479	0.442	1.997E-147	0	384	399	0	389	393
MGSPGALACWG-LLDYKTEKYVMTRNWRVGALQRLLQLGVVVYVVGWALIVKKGYQEQDlDPQISVITKLKGVSVTQIKELGNRLWDVADFVKPAQGENVFFLVTNFLVTPEQVQGRCPEHPSipLANCWAHEDCPEGETGTHSHGIKTGQCVVFNGTHRTCEIRGWCPVE-SSTVPVKPLLVQAKNFTLFIKNTVTFSKFNFSKSNTLETWDNTYFKRCRYDPLSSPFCPVFRIGDLVAAAGGDFEDLALLGGSVGIRVLWDCDLDAGGSDCRPHYSFQ-LQERS-----YNFRTATHWWEaSGVEARSLLKLYGIRFDILVTGRAGKFGIIPTTITLGTGAAWLGVITFFCDLLLLYVDGESHFYWTTKYEEAkapkvtsnpEQTEPASAPPHLAA--------------
>UPI001B7E53D4	479	0.432	1.997E-147	3	370	399	5	373	410
---SWGSCCQS-LVYYKTQKFVIAKNKNVGILYRVGQLAILGYLLGWVFLAKKGYQETDiSMESSVITKLKGVVQTNTSDIGPRLWDVVDYVIPPQGDNVFFVMTNMLMTPDQTEGVCAEDSSilDARCRNNSDCQPGEAVIAGNGVKTGRCL----SNGTCEVYAWCPVE-SSKLPSKPILGKAANFTVFIKNTIRFPKFNFAKKNILETSDYSYLKNCQYDKTKNPYCPIFRLGEIVSWAGSNFQEMAVKGGVIGIMIEWNCDLDKSPSKCNPMYSYTRLDnnsADRSITSGYNFRFAKYYKNGmGAEFRTLFKAYGIRFDIMVNGKAGRFSIIPTVINIGSGLALMGVGAFICDIILLYFIKKSTFYRGKKYEEV----------------------------
>A0A5N4C9J4	479	0.478	1.997E-147	0	373	399	0	380	411
MA-GCCAALAAFLFEYDTPRIVLIRSRKVGLMNRAVQLLILAYVIGWVFVWEKGYQETDSVVSSVTTKAKGVTVTNTSKLGFRIWDVADYVIPPQEENSLFIMTNMIFTVNQTQGLCPEIPDKkTVCKSDADCAAGSAGTQSSGVATGRCVLFNETVKTCEVAAWCPVEDDAQVPklqKTSLFwsrttSGTPNLTS---ASKCWP----AGRNILPNITTAHLKSCIYDAATDPFCPIFRLGKIVEDAGHSFQDMAVEGGIMGIQIKWDCNLDRAASLCLPKYSFRRLDTRDvdhNVSPGYNFRwpFAKYYhDPTGTEHRTLIKAYGIRFDIIVFGKAGKFDIIPTMINIGSGLALLGVATVLCDVIVLYCMKKRYYYREKKYKYVEDY-------------------------
>UPI000B4F4A0D	479	0.449	1.997E-147	0	370	399	0	375	455
MGQTAWKGFVLSLFDYKTAKFVVAKSKKVGLLYRVLQLTILLYLLIWVFLIKKSYQDiDTSLQSAVVTKVKGVAYTNTTMLGERLWDVADFVIPSQGENVFFVVTNLIVTPNQRQGICAEREGipDGECSEDTDCQAGESVVAGHGLKTGRCLRlGNATRGTCEIFAWCPVE-TRSMPAEPLLKDAEGFTIFIKNYIRFPKFNFSKANVLETDNRNFLKTCRFSP-NNLYCPIFRLGSIVRWAGADFQDIALKGGVIGIHIEWDCDLDKAASKCNPHYYFNRLDnkQTKSVSSGYNFRFARYYRdPNGVEFRDLMKAYGIRFDVIVNGKAGKFNIIPTVINIGSGLALMGAGAFFCDLVLIYVIRKSEFYRDKKFEKV----------------------------
>A0A553QWV9	479	0.450	1.997E-147	0	368	399	0	371	467
MAQTWGHFFFS-LLDYKTEKFVIAKNKKVGVLFRLFQLGVIGYLIGWVFIWKKGYQEtEETIQSSVVTKLKGVDLTNSSQFGLQLWGAEDYVIPPQGDRVFFIVTNYLVTPNQRLGYCPESPKvpDGFCTSDSECPEGESVIAGHGVKTGRCL--NDT-GTCEIHAWCPVE-HGKAPTEPMLAKAENFTVYVKNFIKFPKFGFSKSNVLPTSNSTYLKTCKYDKDHHPYCPIFLVGDMINWTGFHFQDLAAKGGSVGVGIEWNCNLDKDESRCNPEYSFTRLDSSDNLqhsaTSGYNFRFARYYNDaAGQTFRNLFKVYGIRFDILVNGKAGKFSIIPTVINIGSGLALMGAGVFACDMILLYMMSKSSFYRETKFE------------------------------
>A0A4X2MER3	479	0.440	2.734E-147	12	391	399	12	406	413
------------LFDYKTEKYVIVKNKKVGLLYRLIQLAILVYLLGWVFLVKKGYQEvSTAIQSSVITKVKGVAFTNTSELKERLWDVADYVIPSQGENVFFIVTNLIVTPNQRQSHCAEssHIPGAMCFQDSDCPKGEAIITGNGVKTGTCLmEAGNSSGTCEIFAWCPVE-KVSKPKKPLLGKAEDFTVYIKNTICFPRFNFSKSNVLQTKDRSFLKFCRFSPDNH-YCPIFRLGTLVSYTGNDFQEMALEGGVIGIQIEWDCDLDRGPSACEPQYSFRRLDnrfAEKSVSSGYNFRFAKYYQDaNGEEFRTLMKVYGIRFDVLVNGKAGKFNIIPMVINVGTSVALMGAGAFFCDLVLIYLIKKSHFYREKKYEQVrlssQKFLPrclvnGKQDSGLPTGEEPLGQ-------
>A0A1A6GTA8	479	0.448	2.734E-147	0	371	399	0	376	432
MGQAAWKGFVLSLFDYKTAKFVVAKSKKVGLLYRVLQLTILLYLLIWVFLIKKSYQDiDTSLQSAVVTKVKGVAYTNTTMLGERLWDVADFVIPSQGENVFFVVTNLIVTPNQRQGICAEREGipDGKCSEDTDCHAGEAVVAGHGLKTGRCLRVgNSSQGTCEIFAWCPVE-TMSTPTDPLLKDAEGFTIFIKNFIRFPKFNFSKANVLETSDKNFLKTCHF-SSKNLYCPIFRLGSIVRWAGADFQDIALKGGVIGINIEWDCDLDKAASKCNPHYYFNRLDNKhtKSISSGYNFRFARYYRDsNGVEFRDLMKAYGIRFDVIVNGKAGKFNIIPTVINIGSGLALMGAGAFFCDLVLIYLLRKSEFYRDKKFEKVK---------------------------
>UPI001F081E69	479	0.456	3.744E-147	4	373	399	6	380	389
----FCASVCRCFFEYSTPQILVIRSTKVGTLNRIIQALVLAYVIGYVCVLKKGYQDTDGVLSSVTTKVKGVAVTNTSDLGLRVWDVADYIIPPQEESSFFVLTNLIMTLNQTQSHCPELPNVGfDCVTDSDCKAGLSNTRGDGVQTGRCVNFSSVARTCEVLAWCPLEGDMQPPDPPMLAGAENFTVLIKNSIRYPMFNFNKRNILPHVNKTYLQHCVFNRVTDPDCPIFRLRDVTTEAGEDFQTMAVHGGIMGVQISWFCDLDLPATWCVPKYTFRRLDnkdPENNVAPGYNFRFAKYYKNiNNKETRTLIKGFGIRFDVMVFGQAGKFNIIPTLLNIGAGLALLGLVTVVCDLIVLTCMTKRNLYKENKYSYVDDF-------------------------
>UPI001864C886	479	0.421	3.744E-147	0	389	399	0	392	411
MALDCRGVLLSA-FDYKTEKYVIAKNKKVGVLYRLIQLSLLGYIIGWVFVMKKGYQEtDESIQSSVITKVKGVLLTNTSGTGPRLWGPEDYVIPQQGEAVLFITTNFLETPNQRLGYCAESFKvlDGRCRENGDCPEGEAVIAGNGVKTGRCLKkdRNST-GTCEIYGWCPIERSHRPDVP-LLGKTERFTIYIKNFIRFPKFGFSKSNVLETATDTYLKKCLYDEVAHPYCPIFHLGDIVRRAGYDFQDMALLGGSIGILIEWHCDLDKGYSECHPRYTFTRLDvnaMPNSVSSGYNFRYARYFKNaAGETHRTLLKVYGIRFDILVHGKAGKFNIIPTIINLGSGLALMGAGSFFCDMVLLYMMKKSTLYRERKFEKDNKY---VLQTHIHNHESQL---------
>UPI00138FA177	479	0.445	3.744E-147	0	372	399	0	392	420
MAPSCGNCCAcvgSVLFEYDTEKIVHIKNKKIGIINRVIQLVIIAYIIGFVIVYKKGYQEFESPYSSVTTKLKGVALTNLTGanlsYYGRefLWDSADLVIPPEEEGAVFMMTNMIITPEQSQGKCPEDPSvpGARCTSDADCPPLQSTSTSHGVNTGNCVPstHNMTVKTCELYAWCPIE-NDVTPMPgfnlsygmPLLDAAKNFTLLIKNSVQFPKFSESRRNIIQK-NDSHLKSCNYHPTSDPLCPVFRLGTMAELAGVNFEKLAYKGGVMAIVITWNCNFDPLAYHCEPKYSFRRLDdDESPIAPGYNFRFPRYYIKNETLYRTIVKAYGIRFVVTVYGKGGKFSVIPLFLNIGSGLALLGIATVLCDVFVLYVLRKKYFYRDKKYLNVDD--------------------------
>UPI001955B94C	479	0.448	3.744E-147	0	368	399	0	371	469
MAQSWGNFFFS-LLDYKTEKFVIAKNKKIGVLFRLFQLAVIGYLIGWVFIWKKGYQEtEEAIQSSVTTKLKGVDFTNSSQFGLQLWGAEDYVIPPQGDRVFFIVTNYVVTPNQRLGICPESPKvpDGFCTNNSDCVEGETVIAGHGVKTGRCL--NDT-GTCEIQGWCPVE-HGRTPTEPMLAKAENFTIFVKNFIKFPKFAFSKANILPTTNSTYLKTCRYDKDHHPYCPIFLVGDVINWTGYNFQNLATKGGSIAVGIEWNCDLDKDESQCNPEYSFTRLDSSDksqhSVTSGYNFRFARYYSDaEGQTYRNLFKVYGIRFDILVNGKAGKFSIIPTVIKIGSGLALMGAGVFVCDMILLYMMSKSSFYRETKFE------------------------------
>A0A6J0UCA0	478	0.470	5.127E-147	46	392	399	9	362	366
----------------------------------------------WVFVWQKGYQETDSVVSSVTTKVKGIALTNTSKLGLRIWDVADYVVPPQGENSVFIMTNMIITLNQTQGRCPEqLDKTTRCHSDADCEEGYTGIHSNGVQTGRCVVYdpaNVTIKTCEVFAWCPVEDDDKVPQPAFLKAAENFTLLVKNNIWYPKFNFTKRNILPSINQTYLKNCTYHAETDPFCPIFRLGDMVEAAGQNFQEMAVEGGVMGLQIKWKCDLDKPASRCVPKYTFRRIDNKDvahTVSPGYNFRFAKYFRNaDGVESRTLIKAYGIRFDIMVFGKAGKFNIIPTMINIGSGLALFGVATVLCDVIVLYFMKKKYYYREKKYKYVEDYELGVDKIYGSQSESP-ELR------
>A0A452RFT3	478	0.817	5.127E-147	0	398	399	0	375	376
MAQRLQDELAAFFFEYDTPRMVLVRNKKVGVVFRLIQLVVLVYVIGWVFVYEKGYQTSSGLISSVSVKLKGLAVTQLPGLGSQVWDVADYVFPAQwELGSV-----------QSPYW--TTPWAPMCSS-----------LAPGIRTGKCVAFNDTVQTCEIFGWCPVEVDDNVPRPALLQEAENFTLFIKNSISFPRFKVNRRNLVEEVDAAYMRTCLYHKSSHPLCPVFKLGYVVQESGQNFSTLAEKGGVVGITIDWNCDLDWHVRHCKPIYEFHGLYEEKNLSPGFNFRFARHFVENGTNHRHLFKVFGIRFDVLVDGKAGKFDIIPTMTTIGSGIGIFGVATVLCDLLLLHILPKRHYYKQKKFKYAEHMGAGAGGHDPAATSSTLSLQENMKTS
>A0A6P7WNA6	478	0.652	5.127E-147	0	368	399	0	370	377
MSQNLMKKIMLLFFEYDTPRMVLVRDKKVGFTFRLIQLCVLIYVVGWVFIYERGYQTVDGIVSSVSVKLKGIAFTNVSGMGPQIWDAAGYVFPAQGDNSFVVMTNFIATPDQKLNNCAELPDAaGHCSSDSDCRQGEFTKRGQGVMTGKCINFSNTIKTCEIFSWCPVEIDYIIPKPPLLRAAVNFTLFIKNSIAFPRSHVFRRNLVETITSNTLKSCIYHKTKAPLCPVFRLGYIVNESGQQFDKIAYKGGTVGIRINWDCDLDWPVRFCIPVYTFHALDDAKsNISQGFNFRFAKYYIENGIRKRTLYKVFGIRFDIMITGKGGQFDIIPTMTMIGSGVGIFGVATVICDLLLLHILPKRKYYKKKKFK------------------------------
>G3SSC8	478	0.446	5.127E-147	0	371	399	1	368	378
MGAPGAVADWG-LLDYKTEKYVMTKNWRVGALQRLLQLGVAAYVVGWALLAKKGYQEQDlDPQVSVITKLKGVSVTQIKELGNRLWDVADFVKPPQGENVFFLVTNFLVTPAQVQGRCPEHPSVplAACWADEDCPEGETGIHSHGIKTGQCVVFNGTHSTCEVRGWCPVE-SGVVQGKPLLAQAENFTLFIKNTVTFSKFNFSKSNALKTWDATYFKRCHYDPHGSPYCPVFRIGDIVQAAGGAFEDLALLGGAVSIRVHWHCDLDPGGSDCQPHYSFQ-LQERS-----YNFRTATHWWEaSGVEARSLLKLYGIRFDILVTGQAGKFGLIPTTITLGTGAAWLGVVTFLCDLLLLYVDGEAHFYWRTKYEEAK---------------------------
>L5JZN4	478	0.788	5.127E-147	0	398	399	0	397	398
MARRLQDELTAFFFEYDTPRMVLVRNKKVGVIFRLIQLVVLVYVVGWVFVYEKGYQSSSGLISSVSVKLKGLAMTQFPGLGPQVWDVADYVFPAQGDSSFVVMTNFIATPQQAQGYCAENPEGGTCKNDSGCTPGKAERKAQGIRTGKCVAFNNTVRTCEIFGWCPVEVDDDIP---------------------------RRNLVEEVNATYMKTCLYHKTSHPLCPVFNLGYVVQQSGQNFSTLAEKGGVVGITIDWNCDLDWNVRHCKPIYEFHGLYEEKNLSQGFNFRclsdlyqctlpwdpvgfpiprtlwakFARHFVENRTNHRHLFKVFGIRFDILVDGKAGKFDIIPTMTTIGSGIGIFGVATVLCDLLLLHILPKRHYYKQKKFKYAEDMRPEAGEHDPAATSSTLGLQENMKTS
>UPI001176FD07	478	0.412	7.021E-147	0	391	399	0	403	404
MAGSFCRGRFLALFDYKTEKYIIAKNKKVGILYRLIQLSVIGYIIGWVFITKKGYQEtEEAIQSSVITKVKGVSVTNTTESGLLVWGPEDYAIPPQGDAVLFVVTSFLETPNQKLGYCAESPKvaDGLCQGDEDCEEGRLVLAGNGMKSGRCLKKDGhSKGTCEIYGWCPVE-RAFKPKGPLLTNAENFTIYIKNFIQFPKFSFSKSNVLETTDESYLKRCRYDEERHPYCPIFRLGDITRRAGHNFQDMATLGGSIGMSIQWDCNLDKGYSHCHPQYHFTRLDtsvSNKTVAAGFNFRHARYFKNgSGESYRSLFKVYGVRFNIMVHGKAGKFSIVPTAINVGSGLALLGAGAFFCDMILLYVMKKGNSYRERKFENTSDtkeesKVNGADVPKDTAENQRLTL-------
>UPI001C2E2B2D	477	0.501	9.614E-147	0	344	399	0	348	356
MA-GCCAVLGAFLFEYDTPRIVLIRSRKVGLMNRTVQLLILAYVIGWVFVWEKGYQETDSVVSSVTVKAKGVTMTNTSKLGFRIWDVADYVIPAQEENSVFIMTNMVITMNQTQGFCPEIPGKtTVCETDANCTAGSAGTHSSGVATGRCVSFNGTLKTCEVAAWCPVEDDTEVPKPAFLKAAENFTLLVKNNIWYPKFNFSKRNILPNITTAYLKTCIYDAKTDPFCPIFRLGKIVEYAGHSFQDIATEGGIMGIQIKWNCNLDRAASFCLPRYSFRRLDTRDtahNVSPGYNFRFAKYYSdPNGAEHRTLIKAYGIRFDIIVFGKAGKFDIIPTMINIGSGLALLGVG------------------------------------------------------
>A0A1S3FPU5	477	0.491	9.614E-147	46	378	399	31	368	374
----------------------------------------------WVFVWEKGYQEMDSVVSSVTTKAKGVAVTNSSSLGFRIWDVADYVIPPQEEDSLFVMTNMIITTNQTQSTCPEIPDKtTLCDSDTDCRAGSAGTHSNGVETGRCVPFNVSVKTCEVAAWCPVEDDTRVPRPAFLKAAENFTLLVKNNIWYPKFNFSKRNILPNITTSYLKSCIYDAQTDPFCPIFRLGKIVEDAGHSFQDMAEEGGIMGIQIKWNCNLDRAASLCLPRYSFRRLDtrdVEHNVSPGYNFRFAKYYRDlAGNEQRTLMKAYGIRFDVIVFGKAGKFDIIPTMINIGSGLALLGVATVLCDVIVLYCMKKRFYYREKKYKYVEDYEQGLA--------------------
>UPI001C4B013F	477	0.445	9.614E-147	0	368	399	1	376	405
MAGNVMKGLFCSLFDYKTEKYIVAKNKRVGVLYRLIQLSIIGYLIGWVFVSKKGYQEtDEAIQSSVITKLKGTSMTNTTESGLLVWGPEDYVIPPQGEAVFFIVTNFLETPNQKLGYCAESPKvlDGHCQNDNDCEDGKMVVAGHGVESGRCLREdENSNGTCEIFGWCPIE-RRFKPQGPLLTSAENFTIYIKNFIQFPKFKFVKSNVLETSNESYLKKCRYDEKLHPYCPIFRLGDITRRAGHNFQDMATFGGSIGIMIQWDCDLDKGYSSCHPQYHFTRLDvnvSNKSIAMGFNFRHTRYFKNaAGVSYRSLFKVYGIRFNIMVHGKAGKFSIIPTAINVGSGLALMGAGAFVCDMVLLYIMKKGTAYRERKFE------------------------------
>UPI000643A00C	477	0.429	1.316E-146	0	387	399	0	385	393
MGSPGAAVGWG-LLDYKTEKYVMTRNWRVGALQRLLQLGAVVYMVGWALLAKKGYQEQDlDPQTSVITKLKGVSMTQIKELGDRLWDVADFVKPSQGENVFFLVTNFLVTPKQVQGTCPEHPSipLANCWANEDCPEGETGTHSHGIKTGQCVVFNGTHRTCEIWGWCPVE-SGTVPMKPLLVQAKNFTLFIKNAVTFSKFNFSKSNALEIWDDTYFKSCRYDPHSSPYCPVFRIGDLVAAAGGVFEDLALLGGAVNIHIRWDCNLDSGNSDCWPHYSFHLLERS------YNFRTATHWWEtSGVEARNLLKLYGIRFDIVVTGKAGKFGLIPTTITLGTGMAWLGVITFFCDLLLLYVDGEAQFYWRTKYEEAK--APKATvnpeQTELASISS-----------
>A0A2Y9LPG9	477	0.452	1.316E-146	9	371	399	9	367	393
---------WG-LLDYKTEKYVRTRNWRVGALQRLLQLGVMVYVVGWALLAKKGYQEQDlDPQISVITKLKGVSVTQIKDLGNRLWDVADFVKPPQGENVFFLVTNFLVTPEQVQGRCPEHPSipLASCWADQDCPEGETGTHSHGIKTGQCVVFNGTHRTCEIRGWCPVE-SGAVPVKPLLVQAENFTLFIKNTVTFSKFNFSKSNALDTQDPTYFKRCRYDPRSSPSCPVFRIRDLMAAAGGVFEDLALLGGAMGIHVHWNCDLDTRASDCWPHYSFQ-LQERS-----YNFRTATHWWEaSGVEVRSLLKLYGIRFDILVTGRAGKFGLIPTLITLGTGAAWLGVITFLCDLLLLYVDGEAHFYWRTKYEEAK---------------------------
>UPI001156AF31	477	0.432	1.316E-146	0	384	399	0	389	393
MGSSGALSGWG-LLDYKTKKYVITRNWRVGALQRLLQLGALAYVVGWALLAKKGYQERDlDPQISVITKLKGVSVTQIKEMGNRLWDVADFVKPPQGENVFFLVTNFLVTPEQVQDRCPEHPSipLANCWADEDCPEGETGTHSHGIKTGQCVEFNGTHKTCEIQAWCPVE-SSTVPVKPLLVQAENFTLFIKNTVTFSKFNFSKSNALDTWDATYFKRCLYDSRYSPYCPVFRIGDLVAAAGGVFEDLALLGGAVGVRVHWNCDLDAGGSDCRPYYSFQ-LQETS-----YNFRTATHWWkPSGVEARSLLKLYGIRFDILVTGQAGKFGLIPTTITLGTGAAWLGVITFLCDMLLLYVDEEAHFYWRTKYEEAkapkvttnpEQTDPASASPCVAA--------------
>A0A8B7UA18	477	0.444	1.316E-146	0	371	399	10	377	394
MGSPGAAAGWG-LLDYKTEKYVMTRNWRVGVLQRLLQLGVVAYVVGWALIAKKGYQERDlDPQISVITKLKGVSVTRIKELENRLWDVADFVKPPQGENVFFLVTNFLVTPAQVQGRCPEHPSVplANCWADEDCPEGETGTHSHGIKTGQCVVFNTTHNTCEIRSWCPVE-SGSAPTRPLLAQATNFTLFIKNTVTFSKFNFSKTNALDTWDATYFKHCRYDPHSNPYCPVFRIGDLVTAAGGDFNDLALLGGAVGISVNWDCDLDDGGSDCWPHYSFQ-LQER-----GYNFRTASHWWEaSGVETRSLLKLYGIRFDILVTGQAGKFGLIPTAITVGTGAAWLGVVTFLCDLLLLYVDREAHFYWRTKYEEAK---------------------------
>B0R182	477	0.450	1.316E-146	0	368	399	0	371	480
MAQTWGNFFFS-LLDYKTEKFVIAKNKKVGVLFRLFQLTVIGYLIGWVFIWKKGYQEtEEAIQSSVITKLKGVDLTNSSQFGLQLWGAEDYVIPPQGDRVFFVVTNYLVTPNQRLGYCPESPKvpDGFCTNDNECVEGESVLAGHGVKTGRCL--NDT-GTCEINAWCPVE-HGHAPVEPMLAKAENFTVYVKNFIKFPKFGFFKSNVLPITNSTYLKTCRYDKDHHPYCPIFLVGDVINWTGYTFQDLATRGGSIGIGIEWNCDLDKDESHCNPEYSFTRLDSSEnsqhSVTSGYNFRFARYYNDaAGQTYRNLFKVYGIRFDILVNGKAGRFSIIPTVINIGSGLALMGAGVFACDMILLYMMSKSSFYRETKFE------------------------------
>UPI00188E5AF7	477	0.446	1.803E-146	0	371	399	0	367	388
MGSPGAAVDWG-LLDYKTEKYVMTRNCRVGALQRLLQLGAVVYMVGWALLAKKGYQEQDlDPQVSVITKLKGVSVTQIKELGDQLWDTADFVKPSQGENVFFLVTNFLVTPKQVQGTCPEHPSipLANCWADEDCPEGEMGTHSHGIKTGQCVVFNGTHRTCEIWGWCPVE-SGAVPVKPLLIQAENFTLFIKNAVTFSKFNFSKSNALEIWDDTYFKSCRYDPHSSPYCPVFRIGDLVAAAGGVFEDLALLGGAVSIHIRWDCDLDHRNSDCRPHYSFHLLQRS------YNFRTATHWWEtPGVEARNLLKLYGIRFDIVVTGQAGKFGLIPTTITLGTGVAWLGVITFFCDLLLLYVDGEAQFYWRTKYEEAK---------------------------
>UPI000BBE06E9	477	0.442	1.803E-146	0	368	399	0	371	484
MAQSRGMFFYS-LLDYKTEKFVIAKNKKVGVLFRLFQLGVIGYLIGWVFLWKKSYQErEEAIQSSVFTKLKGVALTNSTELGLLVWGAEDYVIPSQGDRVFFIVTNYLETPNQRLNVCAESVKvpDGLCSYDADCLEGETVTAGHGVKTGRCV--NET-GTCEIYGWCPVE-SSRTPQEPLLGKAENFTIYIKNFIRFPKFDFSKSNVLSTTNKSYLKTCNYDREHHPYCPIFRVGDIVQWTGHNFQEMAVKGGSIGVEIDWTCDLDKDSSKCNPQYSFTRLDASKgstnSVTSGYNFRFARYYRDsDGQTYRSLYKVYGIRFDIMVNGEAGKFSIXPTVVNIGSGLALMGAGVFICDMILLYMMSTSSFYRERKYE------------------------------
>UPI000C85877E	476	0.464	2.469E-146	9	370	399	9	366	374
---------WG-LLDYKTEKYVMTRNWRVGALQRLLQLGVLAYVVGWALLAKKGYQERDlDPQISVITKLKGVSVTQIKELGNRLWDVADFVKPPQGENVFFLVTNFHVTPTQVQGRCPEHPSVplANCWADEDCPEGETVTHSHGIKTGQCVEFNSTHRTCEILGWCPVE-DGPMPMKPLLLQAENFTLFIKNTVTFSKFNFSKSNALETWDATYFKHCRHDPRSRPYCPVFRIGDLVEAAGGTFEDLALLGGAVGVRVRWDCDLDVGGSDCWPHYAF-RLQERS-----YNFRTATHWWEaPGVEARSLLKLYGIRFDILVTGRAGKFGLIPTTITLGTGVAWLGVVTFLCDLLLLYVDGEAHFYWRNKYEEV----------------------------
>A0A803XYV4	476	0.621	2.469E-146	0	386	399	0	364	412
MGQRCMDKLSSFLFEYDTPRMVLVRNKKVGLTFRLIQLIVLAYIIGWVFLYEKGYQTQDSIVSSVSVKLKGLTMTNESTLGPHIWDVVDYVFPPQGDSSFVVMTNFIITPGQKQGTCPEVPDTGLCSQDSDCSKGTYSRQGQGIMTGKCIHFNTSVKTCEIFGWCPAEVDYPVPNPALLPEVEKFTIFIKNSITFPKFKVSRRNLVESVTMQYLKKCTYHKVTDSLCPVFDLGYLVKESGQNFSMLAVKGGVVGITIDWNCDLDWPIRYCKPIYQFHGLYnDDSNVSPGFNFRYAKYYREDGMEKRTLYKVFGIRFDILVNGK----------------------ASVLCDLILLHFLQGRDYYKQKKFKYAEQ-EPVSTSLGRASEG------------
>UPI0003F0B0BF	476	0.452	2.469E-146	0	371	399	0	367	421
MGalRTVAGW---GLLDYKTEKYVMTRNWRVGVLQRLLQLGVAVYVVGWALLARKGYQERDlDPQIAIITKLKGVSVTQIKELGNRLWDVADFVKPPQGENVFFLVTNFLVMPPQVQGRCPEHPSVplAACWTDKDCPEGEMGTHSHGFKTGRCVVFNGTHSTCEIYSWCPVE-NGEAPRKPLLAQAENFTLFIKNTVTFSKFNFSKSNTLETWDATYFKCCRYDPTASPYCPVFRIGDLVQAAGGAFEDLALLGGAVGIHIHWKCELDAWSSDCRPHYSFQ-LQERS-----YNFRTATHWWEgPDVEARSLLKLYGIRFDILVTGQAGKFGIIPTAVTLGTGVAWLGVVTFFCDLLLLYVDREARFYWRTKYEEAK---------------------------
>A0A8C1IXW4	476	0.458	2.469E-146	0	368	399	0	371	474
MARTWGNIFFS-LLDYKTEKFVIAKNKKVGVLFRLFQLGVIGYLIGWVFLWKKGYQEtEEAIQSSVITKLKGVDLTNSSQFGLQLWGAEDYVIPPQGERIFFVVTNYIVTPNQRLGYCPESPKvpDGLCNYDNECVEGETVIAGHGVKTGRCI--NDT-GTCEIHAWCPVE-HGQAPSEPLLSKAENFTIFVKNFIKFPKFSFSKSNVLPTANKTYLKTCRYDKDHHPYCPIFLVRDVINWTGYSFQDLAKKGGSVGVGIEWNCDLDKDESQCNPEYSFTRLDSSinsqNSVTSGYNFRFARYYNDaAGQTYRNLFKVYGIRFDILVNGKAGRFSIIPTVINIGSGLALMGAGVFVCDMILLYMMSKSSFYRETKFE------------------------------
>W5K9D0	476	0.438	3.380E-146	0	373	399	0	379	382
MAVDLRAVLLSA-FDYKTEKYVIAKNKKVGILYRVIQLSLLGYIIGWVFLTKKGYQEtEESIQSSVITKVKGVLLTNSSGTGPRLWGPEDYVIPQQGEDVLFITTNFIETPNQKLGYCAESFKvlDGRCRKNEDCPEGEAVVAGNGVRTGRCLKkdRNST-GTCEIYGWCPIEKSQRLIVP-LLGKTENFTIYIKNFIRFPKFGFSKSNVLDTAGDSYLKTCLYDAIAHPYCPIFRLGDIVLRSGHDFQDMALLGGSIGILIEWHCDLDKGYSHCHPRYTFTRLDfnsTANSVSSGYNFRYAHYFKnPAGETHRTLLKVYGIRFDIQVHGRAGKFNIIPTIINIGSGLALMGAGSFFCDMVLLYMMKKSTLYRERKFEKANKY-------------------------
>UPI00070422D3	476	0.433	3.380E-146	0	371	399	0	367	393
MGSPGPLADWG-LLDYKTEKYVMTKNWRVGVLQRLLQLGAVVYVVGWALLVKKGYQEQDlDPQISVITKLKGVSVAQIKELGSRLWDVADFVKPAQGENVFFLVTNFLVTPEQVQGRCPEHPSipLASCWAHEDCPEGETGTHSHGIKTGQCVVFNETHRTCEILGWCPVE-SDTVPTEPLLVQAENFTLFIKNTVTFSKFNFSKSNALETWDNTYFKRCRYDPRSSPHCPVFRIGDLVAAAGGVFEDLALLGGAISIHVLWDCNLDTGGSDCQPHYSFQ-LQQRS-----YNFRTATHWWEaSGVEARSLLKLYGIRFDVIVTGQAGKFGLIPTTITLGTGVAWLGVITFFCDLLLLYVDGEAHFYWTTKYEEAK---------------------------
>A0A6J2VPC0	476	0.442	3.380E-146	0	368	399	0	373	408
MALACRHVLLS-VFDYKTEKYVIAKNKKVGVLYRIIQLTILGYIVGWVFVTKKGYQDtEEAILSSVITKVKGVAFINTSS-GSRFWGPEDYVIPQQGEAVFFITTNFIETPEQRLGYCAESIKvpDGHCRVNSDCPEGETVIAGHGVKSGRCLKKdSNSTGTCEIHGWCPVE-RSHKPKEPLLGKAENFTVYIKNFIRFPKFAFSKSNVLETANDTYLKRCLYDEVGHPYCPIFRLGDIVSRAGHNFQDMAVLGGAVGILIEWKCDLDKGYSQCHPQYSFTRLDasgPNSSMSSGYNFRYARHFKnPSGQSYRSLFKVYGIRFDIMVHGKAGRFSIIPTIINIGSGLALMGAGAFFCDMVLLYMMKNRTLYRERKFE------------------------------
>A0A8C6RIG8	475	0.442	4.629E-146	0	371	399	2	371	381
MASAAAAWLLGwGLLDYKTEKYVMTRNWRVGVFQRLLQLGVVAYVVGWALIAKKGYQEQDlEPQISVITKLKGVSMTQTKDMENRLWDVADFVKPAQGENVFFLVTNFLMTPVQVQGRCPEHPSVplANCWDDKDCPEGETGTHSHGIKTGQCVVFNRTHRTCEIWSWCPVE-SGTVPRKPLLIQAKNFTLFIKNTVTFSKFNFSKTNVLDTWDSTYFKHCRYNPYSSPYCPVFYIGDIVTMAGEDFEDLALLGGAVGISIHWDCDLDSGGSDCWPQYSFQ-LQEK-----GYNFRTANHWWEDsGVEARSLLKLYGIRFNILVTGQAGKFALIPTAITMGTGTAWLGMVTFLCDLLLLYVDKEGHFYWRTKYEEAK---------------------------
>A0A7J8BZ51	475	0.436	4.629E-146	0	371	399	0	367	393
MGSPGASAGWG-LLDYKTEKYVMTRNWRVGVLQRLLQLGVVVYVVGWALLAKKGYQEKDlDPHISIITKLKGVSVTQIKELGNRLWDVADFVKPAQGENVFFLVTNFLVTPEQVQGRCPEHPSipLATCWTHEDCPEGETGTHSHGIKTGQCVMFNGTHRTCEIQGWCPVE-SGTVPMKPLLVQAENFTLFIKNTVTFSKFNFSKSNNLQTWDNTYFQRCRYDPLSSPYCPVFRIGDLVAAAGGVFEDLALLGGAIGIRVLWDCNLDTGGSDCQPHYSFQ-LQERS-----YNFRTATYWWEaSGVEARSLLKLYGIRFDILVTGQAGKFGLIPTIITLGTGAAWLGMITFFCDLLLLYVDGEAHFYWTTKYEEAK---------------------------
>A0A6J2UM75	475	0.445	4.629E-146	0	379	399	0	386	399
MAvdNKCCDSCFHCFFDYETPVTLVISSKRVGLLFRFIQLLIVAYVAVYVCWYQRGYQDSDSVISSVTTKVKGTAVTNTSVLGVHVWDVAEYVIPPQGESSFFILTNVIVTPGQTQSTCPETPSpATICHSNSDCTVGHMDVRGNGVQTGLCANYSDTVKTCEVRTWCPLENDSEIPKPAMMKSAEQFTVLIKNNIIYPKFNFSKRNILPHVNSSYLKRCIFHRTTDPHCPIFCLGDVVEEAGEDFDAMAIQGGVMGILIDWSCDLDMAESLCVPKYSFQRLDSKnpsNNVAPGYNFRFAKYFKddENG-ETRTLIKAYGIRFDVIVFGKAGRFSIVQTIVNLGATLAFLSLVNAVCDWVMLTFMEKRDYYSKHKFIHLDNNADGARE-------------------
>UPI000E6B079C	475	0.449	4.629E-146	9	371	399	19	377	438
---------WG-LLDYKTEKYVMTRNWRVGALQRLLQLGIVVYVVGWALLAKKGYQDWDlDPQISVITKLKGVSVTQIEELGNRLWDVADFVKPPQGENVFFLVTNFLVTPAQVQGRCPEHPSVplANCWVDEDCPEGERGTHSHGVKTGRCVVFNGTHRTCEIWSWCPVE-SGVVPSRPLLAQAQNFTLFIKNTVTFSKFNFSKSNALETWDPTYFKYCRYEPQLSPYCPVFRIGDLVAEAGGNFEDLALLGGSVGIRVHWDCDLDTGDSGCQTHYSFQ-LQERS-----YNFRTATYWWEqPGVEARTLLKLYGIRFDILVTGQAGKFGLIPMAVTLGTGAAWLGVVTFICDLLLLYVDREAHFYWRTKYEEAK---------------------------
>UPI00074FE80E	475	0.451	6.339E-146	5	375	399	38	409	416
-----MEDPWSNFFlgllDYKTEKFVLTRNRKVGVLHRLIQLGILGYILGWVFLIKKGYQEKDaDPHISVITKLKGISVTHIKELGDRLWDVADYVKPPQGENVFFVVTNLIATPKQVQGSCPEHPSvpDGSCRGNSDCIAGQPVIHGNGIKTGRCVSFNISHSTCEIYGWCPVE-NQTLPQKPLLAEAENFTLFIKNSVNFTKFNFSRTNTLKTVDDSYFKGCRYDAHFSPYCPVFRIRDMIKAAGESFADLALLGGAIGLRIDWNCDLDQPPSECRPRYSFSLLDKK------YNFRTAFYYQDPlNQHYRSLLKLYGIRFDISVHGQAGKFSIVPTAVNLGTGAAFLGAASVVCDLVLLYLDTKAEFYRSEKYEEAKPPKD-----------------------
>A0A3Q7SAN1	475	0.450	6.339E-146	0	371	399	0	367	421
MG--FPGVLAGwGLLDYKTEKYVITRNWRVGALQRLLQLGVMTYVVGWALLAKKGYQERDlDPQISVITKLKGVSVTQIKELGNRLWDVADFVKPPQGENTFFLVTNFLVTPEQVQDKCPEHPSipLANCWADEDCPEGETGTHSHGIKTGQCVEFNGTHRTCEIQGWCPVE-SGTVPVKPLLVQAENFTLFVKNTVTFNKFNFSKSNALDTWDATYFKRCRYDSHYSPYCPVFRIGDLVAAAGGVFEDLALLGGAVGVRVHWDCDLDAGASDCRPHYSFQ-LQERS-----YNFRTASHWWKaSGVEARSLLKLYGIRFDILVTGQAGKFGLIPTTITLGTGAAWLGVITFLCDLLLLYVDEEAHFYWSTKYEEAK---------------------------
>A0A7J6ASK5	475	0.446	6.339E-146	0	379	399	0	386	429
MAPfDLKGVFLSA-FDYKTEKYVIAKNKKVGVLYRLIQLSIIGYIIGWVFVMKKGYQEkEESLQSSVITKVKGVTFTNTTGSGPWLWGPEDYVIPQQGEAVLFITTNFITTPNQKLGYCAESVKvlDGQCRGNEDCTEGDTVIAGHGIKTGRCLKkdRNST-GTCEIYGWCPIE-RSNRPDAPLLGKAENFTIYIKNFIRFPKFDFSKSNVLETADETYLKNCSYDELAHPYCPIFRLGDVVQRTGHDFQDLALLGGAIGILIEWHCDLDKGYSACHPSYSFTRLDvnaTANAISSGYNFRYARYFKNaDGETHRTLFKVYGIRFDILVHGKAGKFNIIPTIINIGSGLALMGAGAFFCDMVLLYMMKKSTLYRKRKFETDNKNGNNNRE-------------------
>G1R9A7	475	0.441	6.339E-146	0	371	399	10	377	441
MGSPGATTGWG-LLDYKTEKYVMTRNWRVGALQRLLQLGIVVYVVGWALLAKKGYQERDlEPQISIITKLKGVSVTQIKELGNRLWDVADFVKPPQGENVFFLVTNFLVTPAQVQGRCPEHPSVplANCWADEDCPEGERGTHSHGVKTGQCVVFNGTHRTCEIWSWCPVE-SGVVPSRPLLAQAQNFTLFIKNMVTFSKFNFSKSNALETWDPTYFKHCRYEPQFSPYCPVFCIGDLVAKAGGTFEDLALLGGSVGIRVHWDCDLDTGDSGCRPNYSFQ-LQEKS-----YNFRTATHWWEqSGVEARTLLKLYGIRFDILVTGQAGKFGLIPTAVTLGTGAAWLGVVTFFCDLLLLYVDREAHFYWRTKYEEAK---------------------------
>UPI000351403F	475	0.445	8.680E-146	9	388	399	9	379	395
---------WG-LLDYKTEKYVLTRNWRVGALQRLFQLGVVTYVVGWALIAKKGYQEWDlDPQISVITKLKGVSVTQIKELGNRLWDVADFVKPPQGENVFFLVTNFLVTPTQVQGRCAEHPSVplANCWADEDCPEGETGTHSHGIKTGQCVVFNGTHRTCEIQSWCPVENGTVSTTRPLLIQAENFTLLIKNTVTFSKFNFSKTNSLDTWDATYFKQCRYDPLSSPYCPVFRIGDLVTAAGGDFEDLALTGGAVSIRVHWDCDLDTGGSDCWPHYSFQ-LQERS-----YNFRTASHWWEaPGVEARSLLKLYGIRFDILVTGQAGKFGLIPTAITVGTGAAWLGVITFLCDLLLLYVDREAHFYWRTKYEEAK--APKAT----ANLSWT----------
>UPI00156089BC	475	0.449	8.680E-146	0	371	399	0	369	398
MAEGTWKSRCLSVFDYKTEKYVIAQNKKVGVLFRCIQLAVLGYIIGWVFIIKKGYQyTEDSIQSSVMTKLKGVTLTNTSANGPRLWDAVDYVFPPQGGSVFFVTTNLIQTPDQKLGHCPESSKvpDGRCRTDDDCNPQEAVVAGNGIKTGHCI---HETGTCEIYAWCPIE-KPSPPIHPILGKAENFTVYIKNSVRFSKFSFSRSNVKDT--GVYLKNCTYDESNHPYCPVFRLGDIVSRAGHDFQEMAIKGGVIGILIEWNCDLDKSYSKCIPKYSFTRLDDNSNNTSGYNFRFAKYYKNiSGEEYRTLTKVFGIRFDVMVNGKAGKFNIIPTVINIGSGLALLGAGVFFCDLVLLYMMKKSTVYRARKFESVK---------------------------
>A0A6I9KQK3	475	0.449	8.680E-146	0	371	399	0	367	424
MGALGAKAGWG-LLDYKTEKYVMTRNWRVGVLQRLLQLGVAIYVVGWVLFSKKGYQEQDmDPQISVITKLKGISVIQIKELGNRLWDTADFVKPPQGENVFFLVTNFLVTPAQVQGRCPEHPSVplAVCWANKDCPEGEKGTHSHGIKTGQCVVFNGTHSTCEIQGWCPVE-SGTVSGKPLLAQAENFTLFIKNTVTFSKFNFSKSNALETWDATYFKHCRYDPHTSPYCPVFRIGDLVQSAGGNFEDLALLGGAVGIRVQWDCNLDGQSSDCQPYYYFQ-LQERN-----YNFRTATHWWEaPGVEARSLLKVYGIRFDILVTGQAGKFGLIPTFITLGTGVAWLGVVTFLCDLMLLYVDGEAHFYRRTKYEEAK---------------------------
>A0A2K5DJU1	475	0.446	8.680E-146	0	371	399	10	377	441
MGSPGATVGWG-LLDYKTEKYVMTRNWRVGALQRLLQLGIVIYVVGWALLTKKGYQERDlDPQVSIITKLKGVSVTQIKELGNRLWDVADFVKPPQGENMFFLVTNFLVTPAQVQGRCPEHPSVplANCWADEDCPEGERGTHSHGIKTGQCVAFNGTHRTCEIWSWCPVE-NAAVPLRPLLAQAQNFTLFIKNTVTFSKFNFSKSNALETWDPTYFKRCRYEPRFSPYCPVFRIGDLVAEAGGTFKDLASLGGSVGIRVHWDCDLDIGDFGCRPHYSFQ-LQERS-----YNFRTATHWWEqPGVEARSLLKLYGIRFDILVTGQAGKFGLIPTAVTLGTGAAWLGVVTFFCDLLLLYVDREAHFYWRTKYEEAK---------------------------
>A0A673LVG3	474	0.445	1.189E-145	0	368	399	0	371	376
MARTWGNFFLS-LLDYKTEKFVIAKNKKVGVLFRLFQLGLIGYLIGWVFLWKKGYQEtEEAIQSSVITKLKGVDLTNSSHYGLQLWGAEDYVIPPQGERIFFIVTNYVVTPNQRLGYCPESPKvpDGLCNYDNECVEGETVIAGHGVKAGRCI--NDT-GTCEIHAWCPVE-HGQTTSEPLLSNAENFTIYVKNFIKFPKFAFSKSNVLPTTNSTYLKTCRYDKDHHPYCPIFLVGDVINWTGYSFQDLATKGGSIGVGIEWNCDLDKDESQCNPEYSFTRLDSSKnsqnSVTSGYNFRFARYYNDaAGQPYRILFKVYGIRFDILVNGKAGRFSIIPTVINIGSGLALMGAGVFVCDMILLYMMSKSSFYRETKFE------------------------------
>A0A5N5M599	474	0.433	1.189E-145	0	379	399	0	386	428
MAPfDLKGVFLSA-FDYKTEKYVIAKNKKVGVLYRLIQLSIIGYIIGWVFVIKKGYQEtEESLQSSVITKVKGVTFTNTTGFGPWLWGPEDYVTPYQGEDVLFITTNFITTPNQKLGYCAESVKvlDGHCHANEDCTKGDTVIAGHGIKTGRCLKkdRNST-GTCEIYGWCPIE-RSSRPDVPLLGKAENFTIYIKNFIRFPKFDFSKSNVLDTSDDTYLKKCSYDELTHSYCPIFRFGDIVRRTGHNFQDMALLGGAIGILIEWHCDLDKGYSACHPRYTFTRLDvnaIANAISSGYNFRYARYFKNaDGETHRTLFKVYGIRFDILVHGKAGKFNIIPTVINIGSGLALMGAGAFFCDMVLLYMMKKSTLYRRRKFETDNKNGNNNRE-------------------
>A0A8C5PVB6	474	0.617	1.189E-145	0	371	399	0	381	429
MGRKIKRNISNFFFEYDTPRMVLVRDKKVGLTFRLIQFGVLCYIVGWVFLYEKGYQNVDGIISSVSIKMKGLAITNLEPMGTEIWDAADYVFPPQGDSSFVVMTNYIITPEQKMDYCNERPEVAACKTDDDCKvqnvrqsQGQsndPALTESGIMTGNCTAFNATINTCEVYAWCPVEDDTHVPKPPLLSEAENFTLFIKNSISFPNHQISRQNLVESVTSQYLSTCIYDKEKDPLCPVFRLGYIVAEAGQTFSDIAYKGGTVVIIIDWHCDLDWPVRFCKPTYHFHGRHDENPASRGFNFRHARYFKEDGVNKRTLFKVFGIRMEVLVNGEGGKFDIIPTMTTIGSGIGIFGVATVVCDLMLLHVLPKRNYYKEKKFKHAK---------------------------
>UPI001E1D8DE6	474	0.769	1.628E-145	0	398	399	0	402	403
MARRVQDELAAFFFEYDTPRMVLVRNKKVGVIFRLTQLVVLVYVVGERGVARSG-QARPSPAPRFCI---EICICEQPQ-GPpdHRKDTHLYLpVPPstgpsfQGDSSFVVMTNFIMTPGQVQGYCAEHPEGGTCKDDSSCRPGKAERKAQGIRTGKCVAFNSTMHTCEIFSWCPVEVDDQVPRPALLREAENFTLFIKNSISFPRFKVNRRNLVEEVDAAYMKRCLHHKTTHPLCPVFKLGYVVQESGQNFDSLAEKGGVVGITIDWDCDLDWHVQHCKPVYEFHGLYEEKNLSPGFNFRFAKYFMENGTNQRHLFKVFGIRFDILVKGKAGKFDIIPTMTTIGSGIGIFGVATVLCDLLLLHILPKRHYYKQKKFKHAEDMRSGEGERDLAATSSILDLQENMKTS
>UPI00196A2799	474	0.464	1.628E-145	0	371	399	11	378	440
MGS--PGALAGwGLLDYKTEKYVMTRNWRVGVLQRLLQLGVMVYVVGWALLAKKGYQERDlDPQISVITKLKGVSVTQIKELGNRLWDVADFVKPAQGENVFFLVTNFHVTPKQVQGRCPEHPSipLANCWTHEDCPEGETGTHSHGIKTGQCVVFNGTHRTCEIRGWCPVE-SSTVPVKPLLVQAENFTLFIKNTVTFSKFNFSKSNALETWDNTYFKHCRYDAFSSPFCPVFRIGDLVAAAGGAFEDLALLGGAVGIRVLWDCNLDAGGSDCRPHYSFQ-LQERS-----YNFRTATHWWEaSGVEARSLFKLYGIRFDILVTGQAGKFGLIPTTITLGTGAAWLGMITFFCDLLLLYVDGKAHFYWTTKYEEAK---------------------------
>A0A455C219	474	0.883	1.628E-145	0	359	399	0	357	460
MARRLQDELAAFFFEYDTPRMVLVRNKRVGVVFRLIQLVVLVYVIGWVFVYEKGYQTSSGLISSVSVKLKGLAVTKLPSLGPQVWDVADYVFPAQGDGSFVVMTNFIATPRQAKGHCAENPEGGTCTNNSGCTPGKAERKAQGIRTGKCVAFNDIVHTCEIFGWCPVEVDDNIPCPALLREAENFTLFIKNSISFPRFKVTRRNLVEEVDAAYMKTCLYHKTLHPLCPVFKLGYVVQESGQNFSTLAEKGGVVGITIDWHCDLDWHVRHCKPVYEFHGLYEEKNLSQGFNFRFARHFVENGTNYRHLFKVFGIRFDILVDGKAGKFDIIPTMTTIGSGIGIFGVIYLLVH--LLSPLPSR---------------------------------------
>A0A6P6NDE9	474	0.456	1.628E-145	0	368	399	0	371	474
MARTWGNFFFS-LLDYKTEKFVIAKNKKVGVLFRLFQLGVIGYLIGWVFLWKKGYQEtEEAIQSSVITKLKGVDLTNSSQSGLQLWGAEDYVIPPQGERIFFIVTNYIVTPDQRLGYCPESPKvpDGLCNYDNECVEGESVIAGHGVKTGLCI--NDT-GTCEIYAWCPVE-HGQTPSEPLLSKAENFTVYVKNFIKFPKFAFSKSNVLPTANRTYLKTCRYDKEHHPYCPIFLVRDVINWTGYSFQDLATKGGSIGVGIEWNCDLDKDESQCNPEYSFTRLDSSKhsqnSVIGGYNFRFARYYNDaAGQPYRNLFKVYGIRFDILVNGKAGKFSIIPTVINIGSGLALMGAGVFVCDMILLYMMSKSSFYRETKFE------------------------------
>A0A3B3T1U2	473	0.414	2.229E-145	0	376	399	0	369	383
MSQDGGcyTWIWTCFFEYSTPKILLIRSRKVGAINRFIQAVIIGYVIGYVCVLKKGYQETDTVLSSVTTKVKGIALTNTTAMGLRVWDVADYVIPPQEESSFFVMTNMIITPGQNQSHCPEVSET----------------TSAGVQTGRCVNYSASAKTCEVLAWCPLEEDVDPPEPPILAAAENFTVLIKNHIRYPKFNFSRRNILPHINSTYLTNCVFSRTTDPDCPIFRLRDIVSEAQEDFQDMAVNGGVMGIQIRWDCDLDMPESWCVPKYTFRRLDnkdPENTVAPGYSFRFAKYYSDGEVETRTLIKAFGIRFDVMVFGKAGKFNIVPMLLNVGAGLALMGLVTVVCDWIVLTFMKKKNIYKEQKYSYVDDFelvsGPY----------------------
>UPI001C539D82	473	0.450	2.229E-145	12	371	399	11	367	393
------------LLDYKTEKYVMTRNWKVGILQRLLQLGVVAYVVGWALIVKKGYQERDlDPHVSVITKLKGVSVTQIKELENRLWDVADFVKPPQGENVFFLVTNLLVTPAQVQGRCPEHPSVplANCWAQEDCPEGEMGTHSHGIKTGQCVVFNETHSTCEIWSWCPVE-SRAVPMKPLLIQAKNFTLFIKNTVTFSKFNFSKTNALDTWDTTYFKHCRYDPHSSPYCPVFRIGDLVAAAGANFDDLALLGGAVGITVHWDCNLDIGGADCWPRYSFQ-LQER-----GYNFRTSNHWWEaSGVETRSLLKLYGIRFDILVTGQAGKFGLIPTAITVGTGAALLGVVTFLCDLLLLYVDREAHFYWRTKYEEAK---------------------------
>UPI001CE1096E	473	0.432	2.229E-145	0	368	399	0	375	402
MAGSFfkGHFLS--LFDYKTEKYIVAKNKKVGILYRLIQLSIIGYIIGWVFVSKKGYQEtDEAIQSSVITKLKGVSVTNTTESGLLVWGPEDYVIPPQGEAVLFVVTNFLETPNQKLGHCAENPKVlhGHCRDDGDCEEGKIVVAGNGIMSGRCLRQdENSTGTCEIYGWCPIE-RKFKPQGPLLTNAENFTIYIKNFIQFPKFTFSKSNVLETTDDSYLKKCRYDEELHPYCPIFSLGDITRQAGYNFQDMATFGGSIGIMIHWDCDLDKGYSKCHPQYHFTRLDMSvsnKTIAKGFNFRHTRYFKNAvGESYRSLFKVYGVRFNIMVHGKAGKFSIIPTAINVASGLALMGAGAFFCDMVLLYLMKKGDSYRERKFE------------------------------
>UPI00187C011D	473	0.420	2.229E-145	0	398	399	28	429	430
MAGSFFSKRFAALFDYKTEKYIVAENKRVGLLYRLIQLFIIGYIIGWVFLSKKGYQEtDEAIQSSVVTKLKGVSVTNTTEAGVIVWGPEDYVIPPQGEAVLFVVTNFLETPNQKLGYCPESPKvlDGHCRADADCEDGKMVEAGHGIRSGRCKRKdENSTGTCEIYGWCPIERN-FKPQGPMLANAENFTIYIKNFISFAKFTFSKSNVLETTDKSYLKRCRYDEELHPYCPIFRLGDITRRAGYNFQDMSTFGGSIGIMIDWDCDLDKGYSNCNPRYHFTRLDisvSNKTIATGFNFRHARYFKNgNGESFRSLYKVYGVRFNIMVHGKAGKFSIIPTAINVASGLALMGAGAFFCDMVLLYLMKKGEFYRERKFECSRGTPKSASQDNCEGKSRE---QENL-TS
>A0A0P7TD85	473	0.451	2.229E-145	0	375	399	483	864	875
MAKE-SKCSCSVLLcctEYETSRTLIVRNKTVGVTNRLIQAIIIGYVIGYVCVVQKAYQDTDSVISSVTTKVKGFAKTNSSDLGLRVWDTADYIIPPQEENSFFVLTNMIVTPNQMQTRCPELPNpSTTCTSDSDCKEGFSDVRGNGVQTGKCVDYSDAVKTCEVFAWCPLEKDTDLPEPAMLTDAETFTVLIKNNIRFPKFHFSKRNILPNVTSSYLKSCTFHRITDPHCPIFQLKDIVSEADEDFQDLAIRGGVIGILINWDCDLDLSHKKCIPKYSFSRLDnknPENSAAPGFNFRFAKYFSVDGVETRTLVKAYGIRFDVIVFGKAGKFNLVPTVVNVGAALSFLSLVNAVSDWVLLTFTSKRHFYSQQKSTYLDEMDD-----------------------
>UPI000FFC0C71	473	0.483	3.052E-145	46	379	399	44	382	389
----------------------------------------------WVFVWEKGYQETDSVVSSVTTKVKGVTLTNTSALGARIWDVADYVIPPQEENTVFVMTNVIITQNQHQGRCPELPDDTTeCKVKNNCVPGYVSTHSNGIQTGECVPYNNSVKTCEVFAWCPVEDDYHIPKPAFLQGAENFTILVKNNIWYPKFNFSKRNILPTINSTYLKNCVYDSQTDPFCPIFSLGKIVEAAGQNFQEMAVEGGVMALQINWDCNLDRAASHCVPKYSFRRLDNKDsahTVSPGYNFRFAKYYKDsNGTESRTLVKAYGIRFDIIVFGKAGKFDVIPTVINIGSGFALFGVATVLCDIVVLYCVKKKYFYREKKYKYVEDYELGVSE-------------------
>UPI001CEFC618	473	0.441	3.052E-145	0	371	399	0	367	393
MGYPGAMAGWG-LLDYKTEKYVITRNWRVGALQRLLQLGVMAYVVGWALLAKKGYQERDlDPQISIITKLKGVSVTQIKELGNRLWDVADFVKPPQGENVFFLVTNFLVTPEQVQDRCPEHPSVplANCLADEDCPEGETGIHSHGIKTGQCVEFNGTHRTCEIQGWCPVE-SSTVPVKPLLVQAENFTLFIKNTVTFSKFNFSKSNALVTWDDTYFKRCRYDSRYSPYCPVFRIGDLVAAAGGVFEDLALLGGAVGVRIHWNCDLDAGGSDCRPHYSFQ-LQERS-----YNFRTATHWWKaSGGEARSLLKLYGIRFDILVTGQAGKFGLIPTTITLGTGAAWLGVITFFCDLLLLYVDGEAHFYWSTKYEEAK---------------------------
>UPI000F50120D	473	0.444	3.052E-145	0	379	399	0	380	442
MAAR-CSRLVNGLFEYKTEKFFIARNKKVGLVFRFIQLAVIGYLIGWVFIWKKGYQErEEAIQSSVYTKLKGSAVANTTELGSRVWGAEDYVIPSQGDNVFIIITNYLETPNQRLSLCAESPiiPDGVCSHNHDCTKDEPVKAGHGVKMGRCI--NDT-GTCEIYGWCPVEHSHT-PKEPVLGKAENFSVYIRNFVRFPKFDFSKSNVLPSSNHSYLKSCYYDKVHHPFCPIFRVGDIVQWTGHSFQEMAVKGGTIAIGIEWNCDLDKDYSKCTPEYSFSRLDitKGSNIS-GYNFRFARYYKdEDGKPYRSLFKVYGIRFDIMVNGEAGKFSIVPTVVNIGSGVALMGVGVFFCDMILVYLMKGSSFYRQRKFETiTEKPGRRPRE-------------------
>A0A671NKA7	473	0.424	4.179E-145	0	374	399	0	362	367
MTYSCCNSVGECFFDYYTSKILVIRSRKVGTLNRFTQALVIAYVVGYVCVLKKGYQDTDTVLSSVTTKVKGIALTNTTELGERIWDVADYIIPPQEDGSFFVLTNMIITPNQTQSKCAEVS-----------HYGR-----HSVQTGRCVNYNDTVKTCEVLSWCPLEKIVEPPNPPLLADAENFTVLIKNNIRYPKFNFNKRNILPNINSSYLTQCVFSRKTDPDCPIFRLKDIVEEAEEDFQTMAVHGGVMGVQIRWDCDLDMPQSWCVPRYTFRRLDnkdPENNVAPGYNFRFAKYYKDsDGTETRTLIKGYGIRFDVLVFGQAGKFNIIPTLLNIGAGLALLGLVNVICDWIVLTIMTRKHHYKEQKYTYVDDFG------------------------
>UPI0014198C62	473	0.449	4.179E-145	0	384	399	0	377	378
MGDSWSHSCFGFL-DYKTEKFALTRNRKVGVLHRLIQLGIVGYILGWVFLAKKGYQEKDtDPHISVITKLKGISVTRVRELGDRLWDVADYVKPPQGENVFFVVTNFIATPKQVQGSCPEHPSipDGKCRRDEDCLPGQPVVHGNGVKTGKCVPFDESNNTCEIYGWCPVE-NRTLSRKPLLAEAENFTLFIKNTVNFNKFNFSRTNTLKTTDGSYFKGCRYDAVDDPYCPIFRIRDMVEAAGESFEELAHQGGAIGLRIDWDCDLDQPPSWCRPGYSFT-LLEKK-----FNFRTASYYRDPlNRQSRSLLKLYGIRFDISVHGQAGKFSIIPTAVNLGTGAAFLGAAAVVCDLVLLYLDTKAEFYRSEKYEEAK---PPKTKVDAAT--------------
>A0A091DRS9	473	0.435	4.179E-145	0	388	399	0	378	393
MGSlgAVAHW---GLLDYKTEKYVMTRNWRVGALQRLLQLGVLTYVVGWALLAKKGYQEWDlDPQISVITKLKGVSVTQIKELGNRLWDVADFVKPPQGENVFFLVTNFLVTPAQVQGRCPEHPSVplANCWADEDCPEGETGTHSHGIKTGQCVVFNGTHRTCEIQSWCPVENGAVSARP-LLIQAENFTLLIKNTVTFSKFNFSKANFLDTWDTAYFKQCHYDSLSSPYCPVFRIGDLVAAAGGDFEDLALMGGAVSIRVHWDCNLDTGSSDCWPRYSFQ-LQERS-----YNFRTASHWWEaPGVEARSMLKLYGIRFDILVTGQAGKFGLIPTAITLGTGAAWLGVVTFLCDLLLLYVDREAHFYWRTKYEEAK--APKAT----ANLSWT----------
>A0A3M6UJA6	473	0.411	4.179E-145	0	375	399	0	396	411
MA-GLCKTLTSVLFEYDTSKVVHIQSKTIGIINRLIQLSIICYVIIYVIIYEKGYQDTQKPYSSVTTKVKGVSSTNlTPElndsfplyNGIHVWDSADYIVPPEENGAFFVMTNMIITPDQSQGACPEDPNltDVKCYNDSDCEAMEPTHYGHGIKTGRCVKADRGdkphLKVCEIYAWCPVEIDELPmqhfnlsPGVPLL-ETENFTVLIKNSIQFPKFNKSRRNIPSDRDPSYLKKCTYDPVKDPYCPIIKLGTIVKEAGEDYKTLAYRGGVMGIIINWDCDFDPLTYSCEPKYTFRRLDDvEAPIAPGYNFRFARYYDKDGKLHRTLFKAYGIRYVVLVYGQGGQFSVVPLFLNLGSGLALLGIATVLCDIVVLYFVKRKTYYRSKKYQVVNDPDD-----------------------
>D1LXC4	473	0.421	4.179E-145	0	379	399	0	408	417
MAPQWCRFVIDAALEYDTPKIVHIKSKKVGIINRLIQLVIISYIVGYVIVYQKGYQEFDDVVSTATTKVKGVSYTNLSNVdpanltvddttpYDRLWDVADYVIPPQMHSSFFVMTNMIITVDQTQGKCPEDPGmfGANCTVDADCHEGEAIVAGNGVATGKCIdnpGYNNT-KTCEILAWCPVERDIKPgPRKdkPVLYEAANFTVLIKNSVSFPKFDFQKRNILDSSNASFLRDCRYDSKDAdlQFCPIFRLGDIVKEakvsAGEevDFGTMGFEGGVMGIFINWDCNLDHAAEECKPHYSFRRLDnPEAKIAQGFNFRFAYKYKINATdEYRTLTKAYGILYEVIVTGQAGKFSVIPLFLNIGSGLALLGLATVLCDIVVLYVLKKREYYKENKYLYVDDLEDVPSE-------------------
>UPI0007194B0C	472	0.500	5.722E-145	46	376	399	1	336	344
----------------------------------------------WVFVWEKGYQETDSVVSSVTTKAKGVTVTNTSTLGFRIWDVADYVIPPQEENSLFVMTNMIITMNQTQGLCPEIPDrTTVCKSDADCVAGSTSTHSSGVATGGCVPFNETVKTCEVAAWCPVEYDAHVPKPALLKAAENFTLLVKNNIWYPKFNFSKRNILPNITTAHLKSCIYDAITDPFCPIFRLGKIVAHAGHSFQDMAVEGGIMGIQIKWNCNLDRAASLCLPRYSFRRLDTRDvdhNVSPGYNFRFAKYYNDlTGTEHRTLIKAYGIRFDIIVFGKAGKFDIIPTMINIGSGLALLGVATVLCDIIVLYCMKKRYYYREKKYKYVADYDQG----------------------
>A0A673AJY8	472	0.443	5.722E-145	0	372	399	0	380	396
MSRSagCCQKTLHYVFDYETTKTLVIPNIGVGCIFRFTQLLVLLYVVGYVCVVQKAYQDTDSVISSVTTKVKGFAYTNTSDMDPRFWDGADYIIPPQGDHSFFVLTNMVVTPKQTQSRCPELPNpSTTCVDDCDCIEGRTDTRGNGIQTGLCVNYSQTVQTCEVLAWCPLEIDTQIPEPAMLAAAENFTVLIKNSVTFPKFNVHRRNILPHINSSYLKRCEFNRKTDPDCPIFRLKHILSEAGEDFQDMAVKGGVLGIIIDWSCDLDWWARKCVPKYSFRRLDNKhpvNNVAPGYNFRFAKYYKtPDGEETRTLIKAYGIRFDVIVFGTAGKFGIVPTIVNLGAALAFLSLLPAVSDWFMLTCLSKKHYYSQHKVTYlSED--------------------------
>UPI000703DE5E	472	0.457	7.836E-145	9	371	399	9	367	376
---------WG-LLDYKTEKYVMTKNWRVGVLQRLLQLGIVVYVVGWALLANNGYQERDlDPHVSVITKLKGVSVTQIKEIGNRLWDVADFVKPSQGENVFFLVTNFLVMPTQVQGRCPENPAipLASCWADEDCPEGETGTFSHGIKTGQCVVFNGTHRTCEIWGWCPVE-SGTVPTRPLLGQAENFTLFIKNTVTFSKFNFSKSNALETWNATYFKSCRYDPHSSPYCPVFRIGDLVAQAGGTFEDLALMGGAVGISVHWDCDLDVGGSDCWPHYSFH-LQERS-----YNFRTASHWWEaSGVEARSLLKLYGIRFDILVTGQAGKFGLIPTAITLGTGVAWLGVITFLCDLLLLYVDKEAHFYWKTKNEEAK---------------------------
>UPI0014869020	472	0.460	7.836E-145	9	369	399	11	367	379
---------WGFL-DYKTEKYVMTRNCRVGISQRLLQLGVLAYVIGWALLAKKGYQEWDiDPQISVITKLKGVSVTQIKELESRLWDVADFVKPSQGENVFFLVTNFLVTPAQVQGRCPEHPSVplANCWTDEDCPEGETGTYSHGIKTGQCVVFNGTHRTCEIWSWCPVE-SGAVPRKPLLAQAKNFTLFIKNTVTFSKFNFSRTNALDTWDNTYFKHCLYDPLSSPYCPVFRIGDLVAMAGGDFEDLALLGGAVGINVHWDCNLDTKGSDCCPQYSFQ-LQER-----GYNFRTANHWWaTSGVEARSLLKLYGIRFDILVTGQAGKFALIPTAITLGTGAAWLGVVTFLCDLLLLYVDREAGFYWRTKYEE-----------------------------
>A0A3B5A8N2	472	0.555	7.836E-145	0	371	399	0	373	379
MKNQITNALSDFFFEYETPRQVLVRNRRVGVVCRLIQLGVLAYIIGWVFIYEKGYQSTDTAVSSVFTKMKGVGYTNVSG-SERVWDVADYVFPPQGDSSFVVMTNYIITEGQKMGTCPELKGKHNCKSNADCEGGSFKRTGHGQMTGVCV---ESTKTCEVLAWCPVEDDHDIPDPPLLMSAENYTLFIKNSVTFPLFGVTRSNLVEGIDADYIGKCLHDPKKAPLCPIFRLGDIVKLSGFSFETIAKVGGAIGIVVDWTCNLDVDVKHCKPQYNFHGLYgnpdetDKARASVGYNFRYAKHYMENGTQKRTLLKVFGIRFDIIVQSLARKFDIIPTLTAIGSGVGIFGVATVVCDLVLLYLLPKREFYKNMKFKYTD---------------------------
>UPI0003292812	471	0.482	1.073E-144	31	373	399	0	347	358
-------------------------------MSRAVQLLILAYVIGWVFVWKKGYQEMDSVVSSVTTKAKGVAMTNSSYIGSRVWDAADYVIPVQAESSLFIMTNMIITKNQTQSVCPEIPDEtTMCESDASCTPGSVSTHSNGVATGKCVWYNRTVKTCEVAAWCPVEHDLKVPKPAVLRASENFTILVKNNILYPKFNFSKRNILVTINSTYLKSCIHDAETDPLCPIFRVGKIVASAGHSFEDMAVTGGIMGIQISWDCNLDRAAAHCLPKYSFRRLDtrdVEHTVAPGYNFRFAKYFNDlAGSEYRTLIKAYGIRFDVIVFGKAGKFGIIPTMINIGSGLALLGVGTVLCDIIVLHCMKKRYYYREKKYKYVEDY-------------------------
>A0A8C5YQM0	471	0.441	1.073E-144	0	371	399	10	377	388
MCSSGASAGWG-LLDYKTEKYVMTRNWRVGALQRLLQLGIVAYVVGWALLAKKGYQERDlDPQISVITKLKGVSVTQIKELGNRLWDVADFVKPPQGENVFFLVTNFLVTPAQVQGKCPEHPSipLANCWVNEDCPKGETGTHSHGIKTGQCVVFNGTHRTCEIQSWCPVE-SGTVPKRPLLIHAKNFTLFIKNTVTFSKFNFSKTNALDTWDSAYFKHCRYDALSSPYCPVFGIGDLIAAAGGDFEDLALLGGAVGIRIHWDCDLDTGGSDCWPHYSFQ-LQEKS-----YNFRTASHWWEaPGVEARSLLKLYGIRFDILVTGQAGKFGLIPTAITVGTGAAWLGVITFLCDLLLLYVDREAHFYWSTKYEEAK---------------------------
>A0A3Q1KEZ0	471	0.433	1.073E-144	0	371	399	0	377	392
MAGSFFKgRFLS-LFDYKTEKYIVAKNRKVGLLYRLTQLTILGYIIGWVFLSKKCYQEtDEAIQSSVMTKLKGVSVTNTSESGLLLWGPEDYVIPPQGEAVLFIVTNFIETPNQTLGYCAESPKvlNGQCQKDKDCDEGKMVVAGNGIMTGQCLKKdENSNGTCEIYAWCPIERKYK-PQEPLLTNAENFTIYIKNFIQFHKFGFSKSNVLEKTDNSYLKKCRYDEVLHPYCPIFRLGDITKRAGYNFQDMATFGGSIGIMIRWDCDLDKS-SYCHPQYHFTRLDvsdSKKTIASGFNFRHTRYFKNaAGESYRSLIKVYGVRFHIMVHGKAGKFNIIPTAISIGSGLALMGAGAFFCDMVLLYLMKNGGSYREKKFEKAE---------------------------
>A0A480STM3	471	0.438	1.073E-144	0	384	399	0	390	394
MGSPGATVGWG-LLDYKTEKYVMTRNWRVGALQRLLQLGVMVYVVGWALLAKKGYQEQDlDPQISVITKLKGVSVTQIKELGNRLWDVADFVKPPQGENVFFLVTNFLVTPEQVQGRCPEHPSipLANCWADEDCPEGETGTHSHGIKTGQCVVFNGTHRTCEIWGWCPVE-SGAVPLKPLLVQAENFTLFIKNTVTFSKFNFSKSNALETQDPLYFKQCRYDPRSSPSCPVFRIGDLIATAGGVFEDLALLGGAVVVYIRWDCDLDTaRGSECLPSYSFQ-LQERS-----YNFRTATHWWEaSGVEARSLLKLYGIRFDILVTGRAGKFGLIPTAITLGTGAAWLGVITFLCDLLLLYVDGQAHFYWRTKYEEAkapkvtaspEPSEPASAPRCPAA--------------
>A0A8C5UQP3	471	0.388	1.073E-144	1	391	399	14	402	406
-ARRLARGCWSAFWDYETPKVIVVRNRRLGVLYRAVQLLILLYFVWYVFIVQKSYQDsETGPESSVITKVKGVTTSE-----HKVWDVEEYVKPPEGGSVFSIITRIEVTPSQALGTCPESmrVPNATCHSDEDCVAGELDMLGNGLRTGRCVPyYQGTSKTCEVSGWCPVE-DGASVSQFLGKMAPNFTILIKNSIHYPKFRFSKGNIADRKD-GYLKHCSFDEGLDPYCPIFRLGFIVEQAGENFTELAHKGGVIGVIINWDCDLDLAAAACNPKYSFRRLDPKhVPASSGYNFRFAKYYKTNGTTTRTLIKAYGIRIDVIVHGQAGKFSLIPTIINLATALTSIGVGSFLCDWILLTFMNKNKVYSHKKFDKMADTPASELPRQDSMPPDPKGL-------
>A0A3Q3L7I5	471	0.418	1.073E-144	0	368	399	26	394	490
MA-GWGGFFFS-LLNYKTEKYVIAENKRIGILFRLYQLAVLSYIIGWVFVVKKGYQEkEEAIQTSVITKLKGVTLTNSSETGLHLWSAEDYVIPPNGEQVFFIVTNYIETPNQRLGFCAESwkVPKGRCLSDDDCVNGETVISGHGIKTGSCL---NSTGTCEIHAWCPVEYSRR-PAEPLLGDAENFTIYIKNFIRFPKFEFSKSNVLETSDDSYLKSCSYDRENHPYCPIFRLGDLVSWAGHDFQDMAVKGGCIAIRIEWNCDLDKDTSQCNPQYSFTRLDMKlnNSVTSGYNFRYARYYRdENGETYRTLYKVYGIRFDIMINGQAGKFSIIPTIIAIGSGVALLGAGAFACDMILLYMMNTSSYYRERKFE------------------------------
>UPI001C4BDD8F	471	0.439	1.469E-144	0	348	399	0	354	358
MGQIAWKALCVSLFDYKTEKYVIAKNKKVGILYRVVQLSIMAYIVGWVFVVKKGYQDvDTSIQSSVITKVKGVAFTNTSELGERLWDVADYVIPPQGESVFFIMTNLIVTLNQRQDTCAESIGipDALCYHNSDCPRGEAVVAGNGVKTGRCLKdGIGRSGTCEILAWCPVE-KKGKPKKPLLAHAENFTVYIKNSIRFPRFKFSKTNVLDTKDDNYLKSCRYGPE-HPYCPIFPLGTLVQWAGSNFQEMASEGGVIGIQIEWNCDLDKAPSECNPHYSFSRLDNRfatKSISSGYNFRFAKYYRDsDGVDFRTLIKAYGIRFDVMVNGKAGKFNIIPTIINVGSGLALMGAVRQFC--------------------------------------------------
>UPI001600B40E	471	0.451	1.469E-144	0	372	399	0	384	400
MAEgpSVCQRIVQVVFEYDTPRIVHIKNKKVGLINRVIQLGIIGYIIGWVFVHKKGYQDFGDIVSSVSTKLKGVAYPNRTDIGdlDRVWDIAGLVVPPQQRDGFFIMTNMIITPDQRTTTCAEAPWigyNVSCTeTDtSNCPAGHVELTGNGMFTGNCANFSSEVQTCEIQGWCPVEQQDNPPSPAVLENAKEFTVLLKNTISFPLFNFTKRNILDDYDPGYLKNCRFNNsdPVDKYCPIIKLDTMVKEANQDFTALAEQGGIIGISITWDCNLDYSSSHCLPKYSFTRLDkADSKVSPGYNFRYARYYRENGTDYRTLIKAYGIRFDVVVSGRAGKFNIIPLTMNIGSGLALLGVATILCDIVVLYLLKKRYFYQEKKYMMVDD--------------------------
>A0A498LUA4	471	0.551	1.469E-144	0	371	399	3	379	400
MKSQMQKSFANFFFEYETPRQVLVKNKRVAVVCRIIQMGVLAYIIGWVFMYEKGYQTVDTAIGSVFTKMKGVSFTNISG-KERIWDAADYVFPEQGDSSFVVMTNYIVTVGQKQGKCPELLDKKiknNCTSDKDCDEGKYKRTGNGHMTGKCVQ---NTSTCEIYSWCPVENDTDIPKPAILLTAENYTLFIKNSITFRQFDVVRSNLVESVDQNYINTCLFHPKTDPLCPIFRLGDIVERSGFNFTEIAYAGGAIGVLIDWDCNLDLSIKHCKPKYEFYGLygtgknDEKEKPSLGYNFRYAKYYMENGVEMRTLMKVYGVRIDIIVHGRAGKFDIIPTLTAIGSGVGIFGVATVVCDLLLLYLVPKRDFYKNMKFKHTE---------------------------
>A0A3B4DQB7	471	0.442	1.469E-144	0	368	399	0	371	472
MAQSWGSFFYS-LLDYKTEKFMIAKNKKVGVIFRLFQLGVIGYLIGWVFLWKKGYQErEEAIQSSVFTKLKGVAFTNSTDLGIQVWGAEDYVIPSQGDRVFFIVTNYLETPNQRLGFCAESqkVPDGLCSSSADCVEGETVIAGHGVKTGRCM--NET-GTCEIHGWCPVEHSHT-PSKPLLGKSENFTIYIKNFIRFPKFDFSKSNVLSTTNKTYLKTCYYNKDHNPYCPIFRIGDVVHWTGHNFQEMAVKGGSIGVVINWSCDLDKDYSKCNPEYSFTRLDASKdstnSVTSGYNFRFARYYRDaDERTYRSLYKVYGIRFDIMVNGQAGKFNIIPTVVNIGSGLALLGAGVFICDMILLYMTSTSSFYRERKFE------------------------------
>A0A091N7W5	471	0.495	2.012E-144	46	373	399	0	332	335
----------------------------------------------WVFLWEKGYQEMDSVVSSVTTKVKGVALTDTSALGARIWDVADYVIPPQGENSVFVMTNAILTLNQSQGRCAELPDDKTeCEVKNSCVPGYVSTHSNGVQTGECIPYNNSIKTCEVFAWCPVEDDNHIPKPAFLQEAENFTILVKNNIWYPKFDFTKRNILPNISSTYLKNCIYDSQTDPFCPIFRLGQIVEAAGQNFQEMAVEGGVMALQINWDCNLDRAPSHCVPKYSFRRLDNKDsahTVSPGYNFRFAKYYKDsNGTESRTLVKAYGIRFDIIVFGKAGKFDVIPTMINIGSGLALFGVATVLCDIVVLYCMKKKYYYREKKYKYVEDY-------------------------
>UPI000BBDFE77	471	0.572	2.012E-144	0	370	399	0	369	379
MKNSITEAISDFFFEYETPRQVLVRNRRVGVVCRLIQLGVLVYIIGWVFIYEKGYQTEDTAIGSVFTKMKGVAYTNISG-EQKVWDVSDYVYPDQGAESFVVMTNFIITVGQTQSTCPELPDGKnTCHSDEDCKKGEFKRTGNGEMTGKCV---NTTNTCEIMSWCPVEDDRQIPDPPLLLAAENYTLFIKNSITFPEFNVVRSNLVEGVDQNYIKTCMFHPEKDPLCPIFKLGDIAQYSGFNFTQIAQGGGAIGILIDWECNLDLRIQKCIPKYRFHGLYgsSSEGASVGYNFRKAKYYVEDKVEKRTLMKVFGLRIDIIVHGLARKFDIIPTLTAIGSGVGIFGVATVVCDLVLLYLLPKRDFYKNMKFKYT----------------------------
>UPI00038C17A7	471	0.449	2.012E-144	0	371	399	5	369	379
MAALVG---WG-LLDYKTEKYVLTRNCRVGVSQRLLQLGVVAYVIGWALLAKKGYQELDlDPQISVITKLKGVSVAQIKELENRLWDVADFVKPSQGENVFFLVTNFLVTPAQVQGRCPEHPSVplANCWDDTDCPEGETGTHSHGIKTGQCVVFNGTHRTCEIWSWCPVE-SGAVPRKPLLVQAKNFTLFIKNTVTFSKFNFSKTNALDTWDSTYFKHCRYDPHSSPYCPVFRIGDLVAMAGGDFEDLALLGGAVAIRIHWDCNLDTRGSDCHPQYSFQ-LQER-----GYNFRTANHWWEaSGVEARSLLKLYGIRFDILVTGKAGKFALIPTAITVGTGAAWLGMVTFLCDLLLLYVDREARFYWRTKYEEAK---------------------------
>A0A672FW70	471	0.547	2.012E-144	0	371	399	8	381	387
MKSQITNALSDFFFEYETPRQVLVRNRRVGVVCRLIQLGVLAYIIGWVFIYEKGYQSTDTAVSSVFTKMKGVGYTNVSG-NERVWDVADYVFPPQGDSSFVVMTNYIITEGQKMGTCPELKGKHSCKSDSDCEGGTLKRTGHGQMTGVCV---NSTKTCEVLAWCPVEDDHVIPDPPLLMSAENYTLFIKNSVTFPLFGVTRSNLVEGIDAGYISQCLHDPEKAPLCPIFRLGDIVKLSGFSFETIAKVGGAIGIVVDWTCNLDVDIKNCKPKYNFHGLYgnpaetDKARASVGYNFRYAKHYMEDKTEKRTLLKVFGIRFDIIVQSLARKFDIIPTLTAIGSGVGIFGVATVVCDLVLLYLLPKREFYKNMKFKYTD---------------------------
>A0A3Q3KNW4	471	0.431	2.012E-144	0	368	399	0	373	392
MAGSLCtGRVLS-LFDYKTEKYIVAKNKRVGVLYRLIQLSIIGYIIGWVFISKKGYQEtDEAIQSSVITKLKGVSVTNTSESGLLVWGPEDYVIPPQGEGVLFIVTNFLETPNQKLGYCAENPRllDGHCRDDRDCKEGKMVVAGNGIMSGRCLRQdENSTGTCEIYGWCPTE-RKFKPQRPLLTNAENFTIYIKNFIQFPKFTFSKSNVLETTDDSYLKKCQYDEKLHPYCPIFRLGDITRRAGYNFQDMATYGGSIGIMIHWDCDLDKG--HCHPQYHFTRLDisvSNKSIATGFNFRHTRYYKNaAGESYRSLFKVYGVRFNIVVLGKAGKFSIIPTAINVGSGLALMGAGAFFCDMVLLYLMKKGNSYRERKFE------------------------------
>UPI000A1C5A5B	471	0.552	2.012E-144	0	371	399	3	376	396
MRNKITNALSDFLFEYETPRQVLVRNRRVGVVCRIIQLGVLAYIIGWVFIYEKGYQSTDTAISSTLTKMKGVGYTNVNGT-EKIWDVADYVFPPQGDASFVVMTNYIITEGQSLGKCPELPGKHNCTSDADCEGGSYKRTGHGSMTGRC---DNTTKTCEVIAWCPVEDDQHIPDPPLLMSAENYTLFIKNSVTFPLFGVSRSNLVEGIDANYISKCLYDPDKAPLCPIFKMGDIVKLSGFNFETIAKVGGAIGIVIDWTCNFDVDKRKCKPEYSFHGLYgnpdetDNARASVGYNFRYARHYFENGLQKRTLFKVFGIRIDIIVQSLARKFDIIPTLTAIGSGVGIFGVATVVCDLVLLYLLPKREFYKNMKFKYTE---------------------------
>A0A8B7QIY6	471	0.455	2.012E-144	0	371	399	0	368	422
MG--FPGALsrWG-LLDYKTEKYVMTRNWRVGILQRLLQLGVVVYVVGWALLVKKGYQEQDlDPQISVITKLKGVSVTQIKDLGNRLWDVADFVKPAQGENVFFLVTNFLVTPEQVQGRCPEDPSipLANCWAHEDCPEGETGTYSHGIKTGQCVVFNGTHKTCEIWGWCPVESRTVPVRKPLLVQAKNFTLFIKNTVTFSKFNFSKSNALETWDNTYFKRCRYDPLSSPFCPVFQIGDLVAAAGGDFEDLALLGGSVGIGVRWDCDLDAGGSDCRPHYSFQ-LQERS-----YNFRTATHWLEDsGVEARSLLKLYGIRFDILVTGRVGKFGIIPTTITLATGAAWLGVITFFCDLLLLYVDGESHFYWMTKYEEAK---------------------------
>UPI00187C5542	471	0.421	2.012E-144	0	368	399	66	434	522
MA-GWGGFFFS-LLNYKTEKYVIAENRRIGILFRLYQLAVLGYIIGWVFVVKKGYQErEEAIQTSVITKLKGVTLTNSSETGLHLWSAEDYVIPPNGEQVFFIVTNYIETPNQRLGYCAESfrVPDGRCQSDYDCAEGEAVIAGHGIKTGVCL---NSTGTCEINAWCPVEYSKRPPEP-LLSEAENFTIYIKNFVRFPKFEFSKSNVLETSDDTYLKRCSYDRETHLYCPIFRVGDVVRWTGHDFQDMAVKGGSIGVLIEWNCDLDKDASECNPQYSFTRLDmnQNNSATSGYNFRFTRYYKDqNGETYRTLYKVYGIRFDIMINGQAGKFNIVPTIIAIGSGIALWGIGAFVCDMILLYMMNTSSYYREKKFE------------------------------
>UPI00196311B7	470	0.579	2.755E-144	5	372	399	0	366	375
-----MGWFSEFFFEYETPRMALLKDRKIGVVCRLIQLGVLVYIIGWVFIYEKGYQSEDGIISSVSVKVKGVTSTNDSDHGFRVWDVADYVFPEQGDDSFLVMTNFIST-RQQQGHCPELPGpLTICSSDNDCKYG---PLENGIKTGKCVEYNNSAkKTCEIYGWCPVENDSNIPSPALLLEAERFTVFIKNTITFPEFKVTRSNLDESITKSYLANCTYEK--DPLCPIFKLGNLIQTAGFDFNEVALKGGAVGIVIKWDCNLDFPEKYCRPTYDVHGLYGGGKQSSaslGYNFRYAKYFMEEKIEKRTLYKVFGIRFDIIVHGKAGKFDIIPTMTAIGSGVGIFGVATVVCDLLLLYIMPHRHFYKNMKFKYTEE--------------------------
>A0A3Q2CPG3	470	0.565	2.755E-144	0	371	399	0	368	376
MKNQITSALSDFFFEYETPRQVLVRNKRVGLVCRFIQMGVLVYIIGWVFIYEKGYQSTDTAVSSVFTKMKGVGYTNVSG-RETVWDVADYVFPSQGDSSFVVMTNFIITEGQKMGKCPEL--TGKCTSNDDCTEGSYKRTGHGHMTGVCV---NTTKTCEVLAWCPVENDTIIPKPPLLTSAENYTLFIKNSVTFPLFDVTRSNLVEGIDGAYLKKCLHHPKNDPLCPIFKLGDIVKHSGFSFEDLAQEGGAIGIVIDWTCNFDVDVKHCKPQYNFHGLYgnkDSTNASLGYNFRYAKHYMENNEAKRTLLKVFGIRFDIIVQSLARKFDIIPTLTAIGSGVGIFGVATVVCDLVLLYLLPKRKFYKNMKFKYTD---------------------------
>A0A3B4H5N8	470	0.576	2.755E-144	0	371	399	0	368	384
MKNQITGALSDFFFEYETPRQVLVRNRRVGVVCRLIQLGVLVYIIGWVFIYEKGYQSTDTAVSSVFTKMKGVGYTNNSG-GERVWDVADYVFPSQGDSSFVVMTNYIMTEGQSMGTCPELPGKHNCNTDADCEGGSFKRTGNGEMTGVCV--NRT-KTCEVLAWCPVEDDRDVPDPPLLLSAENYTLFIKNSVTFPAFGVSRSNLVEDVDSNYISSCLYHPLSAPLCPIFKLGDIIKLSGLNFQTVAKVGGAIGIVVDWTCNFDVHVKHCKPEYTFHGLYGSKEGSSvGYNFRFARHYMEDKIQKRTLLKVFGIRFDIIVQSLARKFDIIPTLTAIGSGVGIFGVATVVCDLVLLYLLPKREFYKNMKFKYTD---------------------------
>A0A6P7JIQ0	470	0.527	3.772E-144	0	387	399	0	388	393
MRNQITNALSDFFFEYETPRQVLVRNRRVGVVCRLIQLGVLAYIIGWVFIYEKGYQSTDTAISSVFTKMKGVGYTNTSG-YERVWDVADYVFPSQGDSSFVVMTNYIITEGQMMGKCPELEGKHNCSSDSDCEVGAFKRTGHGQMTGVCV---NSTKTCEVLAWCPVEDDHSIPDPPLLMSAENYTLFIKNSVTFPLFGVKRSNLVESIDGDYIGKCLYDPKKDPLCPIFKLGDIIKLSGFNFKTIAKEGGAIGIVVEWTCNLDMDIKQCEPEYHFHALYgnpgekEDVKASVGYNFRYAKHYMEDKIQKRTLLKVFGIRFDIIVQSLARKFDIIPTLTAIGSGVGIFGVATVVCDLVLLYLLPKREFYKNMKFKYT-DTPAQDPDSEAAITGS-----------
>UPI00054B91E5	470	0.544	3.772E-144	0	371	399	0	373	394
MKSQITNALSDFFFEYETPRQVLVRNRRVGVVCRIIQLGVLAYIIGWVFIYEKGYQSTDTAVSSVYTKMKGVGYTSVNGT-ERVWDVADYVFPSQGSSSFVVMTNYIITEGQEMGKCPELPGKHNCSSDADCEGGRYRRTAHGEMTGVCV---DSTKTCEVLAWCPVENDHNIPDPPLLISAENYTLFIKNSVTFPLFGVTRSNLVEGIDSSYIRRCLYHPKDAPLCPIFRLGDIVQQSGFSIENIAKEGGAIGIVVDWTCNFDVAVKHCKPKYNFHGLYghpdekDKVKASVGYNFRYAKHYIENGTEKRTLLKVFGIRFDIIVQSLARKFDIIPTLTAIGSGVGIFGVATVVCDLVLLYLLPKREFYKNMKFKHTD---------------------------
>UPI001C09877B	470	0.444	3.772E-144	0	368	399	0	372	419
MGMStFTNCFLSA-FDYKTAKYVVAENKKVGVLFRVVQLSIIGYLIGWVFITKKGYQAtEESIQSSVITKVKGVVLTNSSDTGLSLWGPEDYVIPPHGEASLFITTNFIETPNQTLGNCAESfkVPDGRCQNNTHCLHGEAVTAGHGIKTGRCLKdGNETNGTCEIHGWCPVE-RSQKPHVPLLGKAENFTIYIKNFIKFPKFSFSKSNVRETNDDTYLQKCIYDEAAHPYCPIFRVGGIINKTGHRFQDMAQTGGAIGILIDWNCDLDKGSSHCHPRYSFTRL-DKTSVSSaGYNFRYARYYKNaAGQTYRTLYKVYGIRFDIMVHGKAGKFNIIPTIINIGSGLALMGAGTVLCDMVLLYMMKQRTLYRQKKFE------------------------------
>UPI0011EA2094	470	0.547	3.772E-144	0	371	399	0	373	424
MKNQITSALSDFFFEYETPRQVLVRNRRVGVVCRLIQLGVLAYIIGWVFIYEKGYQSTDTAVSSVFTKMKGVGYTN-DKRKERVWDVADYVFPSQGDSSFVVMTNYIITEGQSMGTCPELPGKHNCTSDADCEGGSFKRTGHGQMTGVCV--NRT-NTCEVLAWCPVEEDDKVPYPPLLMSAENYTLFIKNSVTFPLFGVSRSNLVEGIDSQYIGKCLYHPEKDPLCPIFRLGDIIKLSGFNFKNISLKGGAIGIVVDWTCNFDVDVKHCKPEYRFHGLYgnpeetDETRASVGYNFRYARHYMEDKVQKRTLLKVFGIRFDIIVQSLARKFDIIPTLTAIGSGVGIFGVATVVCDLVLLYLLPKREFYKNMKFKYTD---------------------------
>UPI0015E1E6DA	470	0.560	3.772E-144	0	371	399	0	373	424
MKSQITNALSDFFFEYETPRQVLVRNRRVGVVCRLIQLGVLAYIIGWVFIYEKGYQSSDTAVSSVFSKMKGVGYTNVSG-SERIWDVADYVFPPQGDSSFVVMTNYIITEGQKMGNCPELPGKDNCSSDADCEGGSFKRTGHGQMTGKCV---NTTKTCEVLAWCPVEDDNNIPDPPLLMSAENYTLFIKNSITFPLFEVIRSNLVEGIDNNYISKCLYDPEDAPLCPIFKLGDVVKLSGFNFETIAKVGGAIGIVIDWTCNLDYNVKHCKPTYNFHGLYgnpdekDKARASVGYNFRFAKHYLEDKVQKRTLLKVFGIRIDIIVQSLARKFDIIPTLTAIGSGVGIFGVATVVCDLVLLYLLPKREFYKNMKFKYTD---------------------------
>UPI001878A8BD	470	0.421	3.772E-144	0	389	399	0	394	429
MGgcssQSCHHC----FFEYETERMIVVKSKVVGSVFRLIQFLILFYVIGYVCVVQKSYQETDSVVSSVTTKVKGTGFTNTSDLGARVWDVADYNIPPQGESSFFVLTNMIVTPNQTQSTCPELPNQsTICMSDSDCLEGSNDVRGNGIQTGLCMNYSETVKTCEVLSWCPLEIDINLPEHALLVAAEDFTVLIKNSVTYPKFNFHKRNILPDVNSSYLKQCEFNRKTDPDCPIFRLKDMVSEAEEDFQTMAIRGGVLGIMIDWNCDLDWPEHYCGPKYSFRRLDnkiPENNVAPGYNFRFAKYYKtTDGRETRTLIKAYGIRFDVIVFGTAGKFNMVPTIVNVGAALTFLSLVNAVCNWFLLTCTKRRDYYSKHKFTYLDNIDDNDSFLYTDQSSWSL---------
>UPI001864AD5D	469	0.574	5.165E-144	0	370	399	0	371	393
MKSNITAALANFLFEYETPRQVVVKNKRVGIVCRVIQLGVLAYIIGWVFIYEKGYQATDTAIGSVFTKMKGVGYTTVNG-SERVWDVGDYVFPEQGASSFVVMTNYIMTMGQTQGKCPELPGKFSCTSDKDCEEGEHKRTGHGRMTGKCV---NTTKTCEVFTWCPIEDDRPIPNPALLMSAENYTLFIKNSITFPQFNVVRSNLVEGVDKNYISQCLYNKDSDPLCPIFRLGDIVKLSGFDFSQIATEGGAIGILIEWTCNLDLDVKRCRPQYNFHGLYgnvneAETQASVGYNFRHAKYYVENNTEKRTLMKVFGIRIDILVRGLARKFDIIPTLTTIGSGVGIFGVATVVCDLVLLYVLPKRDFYKNMKFKYT----------------------------
>UPI0014712173	469	0.579	5.165E-144	0	371	399	0	373	394
MKNKITNILADFFFEYETPRQVLVRNKRIGVVCRVIQLGVLAYIIGWVFIYEKGYQSTDTAISSVYTKMKGVGYTNVSGV-EKFWDVADYVFPPQGASSFVVMTNFIITEGQKMGKCPELSDKHLCKSHKDCKQGKYNRTGNGHMTGVCV--NET-KTCEILAWCPVEDDRNIPRPALLLSAENYTLFIKNSITFPLFGVTRSNLVEGVDQSYIRHCLFHPEHSPLCPIFRLGDIVKLSGFNFDTLAELGGAISIVIDWTCNLDVHIKHCKPKYNFHGLYgnpsetDGARASVGYNFRYAKHYVEDKEEKRTLLKVFGIRFDIIVQSLARKFDIIPTLTAIGSGVGIFGVATVVCDLVLLHLLPKREFYKNMKFKYTD---------------------------
>UPI00145B2F6F	469	0.552	5.165E-144	0	371	399	3	376	396
MRNKITNALSDFLFEYETPRQVLVRNRRVGVVCRLIQLGVLGYIIGWVFIYEKGYQSTDTAISTTLTKMKGVGYTNVDGM-EKIWDVADYVFPPQGDASFVVMTNYIITEGQSLGKCPELPGKHNCTKDADCEGGSYKRTGHGTMTGVC---NDTTKTCEVQAWCPVENDHHIPDPPLLLSAENFTLFIKNSVTFPLFGITRSNLVEGIDSKYISKCLYHPETAPLCPIFSLGDIVRISGFNFETIAKVGGAIGIVVDWLCNFDLDVRHCKPEYSFHGLyrnpDETDKFraSVGYNFRYARHYIENGVQKRTLFKAFGIRIEVITHSLARKFDIIPTLTAIGSGVGIFGVATVVCDLVLLYLLPKREFYKNMKFKYTE---------------------------
>UPI0015B01599	469	0.427	5.165E-144	0	371	399	0	373	412
MAKtSWTNFFLS-VFDYKTEKYIIAKNKKVGVLFRVFQVSVLAYIIGWVFLTKKGYQErDDAIQSSVITKLKGVVLTNTTDSGLHLWGPEDYVIPPQGERVFFIITNFIETPNQRLGHCAESIKvpDGHCRVNEDCAEGEAVISGHGIKSGRCL---NSTGTCEIYGWCPIE-KVHKPREAILRKAENFTVYIKNFIRFPKFQFSKSNVLETNNDMYLKKCLYNQTQHPYCPIFRLGDLTRWAGHSFQDMALMGGSIGILIQWNCDLDKDYSKCNPRYGFTRLDvkSNSSITSGYNFRYTRYYKDaAGQTYRTLFKVYGIRIDIMVTGEAGKFSVIPTIVNIGSGLALMGAGVFLCDMVLLYMMKKSTLYRESKFETTK---------------------------
>UPI0010A57383	469	0.440	5.165E-144	0	368	399	0	370	412
MAAatSCPFFLS--LLDYKTEKYVIAQNKKVGVLFRVFQLAVVGYLVGWVFLWKKGYQErEEALQSSVITKLKGVTLINSSESGLHLWGPEDYVIPPQGERVFFIVTNYIETPGQRLGFCPESPRvpDGVCADHADCPDGEIVAAGHGIKTGRCL--NDT-GTCEIHGWCPVESNYR-PVEALLKKAENFTIYIKNYIRFPKFGFSKSNVLDGRNDTYLKMCTYNQLHHPYCPIFRLGDLVNWTGHSFEDLAVVGGSIGVLIEWNCDLDKDESRCGPRYSFTRLDvhAQGSVSSGYNFRFARYYKDsEGGMYRTLYKVYGIRIDIMVNGQAGKFSIIPTVVNIGSGLALMGAGVFMCDMILLYMMSKSSLYREKKFE------------------------------
>A0A3B4UY34	469	0.424	5.165E-144	0	368	399	0	368	463
MA-GWGGFFVS-LLNYKTEKYVIAENKKIGILFRLYQLAVLGYIIGWVFVVKKGYQEkEEAIQTSVITKLKGVTLTNSSESGLHLWSAEDYVIPPNGEQVFFIVTNYIETPNQRLGFCAESfkVPNGRCRSDDDCVEGETVLAGHGIKTGLCL---NSTGTCEIHAWCPVEHSRR-PTEPLLSEAENFTIYIKNFIRFPKFEFSKSNVLETSDDNYLKRCLYDRETHPYCPIFRLGDLVSWTRHDFQDMAVKGGSVGILIEWNCDLDKDSSQCNPQYSFTRLDMNlnNSVTSGYNFRYARYYKdENGETYRTLYKVYGIRFDIMINGQAGKFNIVPTIIAIGSGVALLGIGAFACDMILLYMMNTSSFYRERKFE------------------------------
>A0A091GQQ1	469	0.480	7.073E-144	46	373	399	0	332	335
----------------------------------------------WVFLWEKGYQETDSVVSSVTTKVKGVVLTNTSTLGARIWDVADYVIPPQEANTVFIMTNAILTLNQRQDRCPELPDDeTVCNEKNNCVPGYVSIHSSGIQTGECIPYNNSINTCEVFAWCPVEDDYHIPKPAFLQEAENFTILVKNNIWYPKFNFSKRNILPTVSSSYLKNCIYDPQTDPFCPIFRLGQIVEAAGQNFQEIAVEGGVMALQINWDCNLDRAASHCVPKYSFRRLDNKDsahTVSPGYNFRFAKYYKDgNGTESRTLVKAYGIRLDIIVFGKAGKFDVIPTMINIGSGLALFGVATVLCDIVVLYCMKKKYYYREKKYKYVEDY-------------------------
>A0A6G1Q0Y7	469	0.445	7.073E-144	12	372	399	12	377	393
------------FLHYETPKTLVIPSKTIGCVFRFAQFVVLFYIVGYVCVVRKAYQETDSVISSVTTKVKGFAYTNTSYMEPRFWDVADYVIPPQTPDSFFVMTNMIITRKQFQSRCPEFPGpLTTCTDDCDCFEGHNDPRGSGIQTGRCVNFSATVKTCQVFSWCPLEIDTVLPEPALLAAAEDFTVLIKNSITYPKFDFHGRNILPHINSSYLKTCEFNRTTDPDCPIFRLKDIALEAGEDFQDMAVKGGVLGILIDWSCDLDWWEDKCYPKYSFRRLDDKnpfNNVAPGYNFRFAKYYLtPDGVETRTLIKAYGIRFDIIVFGTAGRFGIVPTIINLGAALTILGLIPHVCDWILLTCMEKREVYKKNKVTEFND--------------------------
>UPI00186460A6	469	0.563	7.073E-144	0	370	399	7	380	400
MKSYITEALSNFFFEYETPRQVLVRNRRVGVVCRLIQLGVLAYIIGWVFIYEKGYQTTDIAIGSVFTKMKGVAYTEING-EERVWDVSDYVYPDQGGESFVVMTNFIITDGQTQSTCPELPDGKNeCSSDADCTKGQFKRTGNGHMTGKCV---NTTRTCEIKSWCPIEDDRKIPNPPLLSVAENFTLFIKNSITFPAFEVVRSNLVERVDQNYIKKCLYDPDEHPLCPIFRLGDIVRLSGFSFSQIAEVGGAIGILINWECNLDFSLQRCIPTYEFHGLYgnakegESNQASVGYNFRKAKYYMEDKVEKRTLMKIFGIRIDIIVHGLARKFDIIPTLTAIGSGVGIFGVATVVCDLVLLNLVPKKDFYKNMKFKYT----------------------------
>UPI001F07A2ED	469	0.552	7.073E-144	0	382	399	17	398	409
MKSYVSNALSDFFFEYETPRQVLVRNRRVGVVCRLIQLGVLAYIIGWVFIYEKGYQSIDTAVGSTFTKMKGVGYTNVSG-HERVWDVSDYVFPDQGDSSFVVMTNYIETEDQTMGKCPELPDKNRCSSDRDCEEGEYKRTGHGHMTGKCV---NSTKTCEVLAWCPVEDDRTIPDPPLLISAENYTLFIKNSVTFPQFGVSRSNLVEGVDSKYIRRCLYNPVTDPLCPIFRLGDIVNLSGFNFPTIAKVGGAIGIVIDWTCNLDLHRSKCRPSYTFHGLYgnpDEKDMartSVGYNFRFAKHYVDGGVKKRTLYKVFGIRMDIIVSSVARKFDIIPTLTAIGSGVGIFGVATVVCDLVLLNVLSKRKYYKNMKFKNT---GTGEQEADL----------------
>UPI001C095BA0	469	0.429	7.073E-144	0	368	399	0	368	427
MAGACLSFAWS-LLDYKTVKFVIAKNKKIGILFRLIQLSVIGYLIGWVFLWKKGYQEkEEAIQSSVMTKLKGVTLINSTS-GSQIWGPEDYVIPPQGERVFFIVTNYIETPNQRLGVCPESYKvpDGQCEQDEDCPEGEIVVAGHGVKTGRCI---NTTGTCEIQGWCPVE-SSYKPTEALLGRAENFTVYIKNFIRFPKFEFSKSNILDTGNDSYLKKCMYDEDENPYCPIFRLGDLVSRTGYSFEEMAVLGGSIGVAIDWNCDLDKDYSLCNPRYSFTRLDghTNSNATSGYNFRYTQYYKDgSGETYRTLFKVFGIRIDIMINGKAGKFNIIPTIINIGSGLALMGAGVFLCDMILVYLMPNSSFYREKKFE------------------------------
>A0A5N5JXS5	469	0.457	7.073E-144	0	370	399	0	369	458
MARGWGQLVS--FFDYKTQKFFVARNKKIGVLFRLFQLAVIGYLIGWVFVWKKGYQErEESIQSSVFTKLKGVAVINTTGHGLNVWSTEDYVVPSQGDNVFFIVTNYLETPNQKLGLCAESPKvpDGVCSHDDDCIEGNSVIAGHGLKTGRCI---SETRTCEIYGWCPVE-QRQTPKVPLLGEAENFSVYIRNFIRFPKFDFSKSNVLPSTNHTYLKSCYYDKVHHPYCPIFRVGDLVNWTGHSFQEMAVKGGSVGVGIEWNCDLDKDASKCTPEYSFTRLDSSKgSNITGYNFRFARYYRdENGENYRSLFKVFGIRFDIIVNGEAGKFSIVPTVVNIGSGVALIGVGVFCCDMLLIYLMRGRSFYRERKFETV----------------------------
>UPI0011EA3515	469	0.421	7.073E-144	0	368	399	0	368	461
MA-GWGGFFFS-LLNYKTEKYVIAENRRIGILFRLYQLAVLGYIIGWVFVVKKGYQEkEEAIQSSVITKLKGVTLTNTSEAGPYLWSAEDYVIPPNGEQVFFVVTNYIETPNQRLGFCAESSKvpNGRCQSDDDCIEGEPVTAGHGIKTGSCL--NNT-GTCEIHAWCPVEYNKR-PTEPLLSEAENFTIYIKNFIRFPKFEFSKSNVLETSDDSYLKRCSYDRENHPYCPIFSLRDLVGSTGYDFQEMAVKGGSVGILIEWNCDLDKDYSQCNPVYSFTRLDINlnNSITSGYNFRYAKYYKDQyGETYRTLYKVYGIRFDIMINGQAGKFNIVPTVIAIGSGVALLGAGAFACDMILLYMMNTSSFYRERKFE------------------------------
>UPI001C8AE163	469	0.454	7.073E-144	0	368	399	0	368	469
MAKTWDNFFFS-LLDYKTEKFVIAKNKKVGVLFRLFQLGVIGYLIGWVFLWKKGYQETEEVIqSSVITKLKGVDLTNSSQFGLQLWGAEDYVIPPQGDRVFFIVTNYIVTLNQKLGYCPESPKvpDGLCTYDDECVEGESVIAGHGVKTGRCI--NDT-GTCEIHAWCPVE-HGQTPSEPMLAKAENFTIYIKNFIKFTKFAFSKANILPTTNSTYLKMCRYDKEHHPYCPIFRVGDLINWTGYSFQDLATKGGSVGIGIEWNCDLDKDESQCNPEYSFTRLDsSRNSDISGYNFRFARYYSDtAGQTYRNLFKVYGIRFDILVNGKAGRFSIVPTVINIGSGLALFGAGIFVCDMILLYMMSKSSFYRETKFE------------------------------
>A0A6P6K7M0	469	0.445	7.073E-144	0	368	399	0	371	473
MAQIFGNFFFS-LLDYKTEKFVIAKNKKVGVLFRIFQLGVIGYLIGWVFLWKKGYQETDEVIqSSVITKLKGVDLTNSSQFGLHLWGAEDYVIPPHGDRVFFIVTNYVVTPNQKLGYCPESPKvpDGFCTHDSECVEGETVIAGHGVKTGRCI--NDT-RTCEIHAWCPVEHSRT-PSQPLLAKAENFTIYVKNFIKFQKFAFSKSNLLPTTNSTYLKMCRYDKDHHPYCPIFGVGDVINWTGHSFQDLATKGGSIAVGIEWNCDLDKDESQCNPEYSFTRLDsfknSKNSAISGYNFRFARYYNDaAGQTYRNLFKVYGIRFDILVNGKAGRFSIIPTVISIGSGLALMGAGVFVCDMILLYMMNKSSLYRETKFE------------------------------
>UPI0015919A4A	469	0.449	9.685E-144	0	384	399	0	377	378
MGDSWSHPCFGFL-DYKTEKFALTRNRKVGVLHRLIQLGIVGYILGWVFLAKKGYQEKDtDPHISVITKLKGISVTRVRELGDRLWDVADYVKPPQGENVFFVVTNFIATPKQMQGSCPEHPSipDGNCRRDQDCSPGQPVVHGNGVKTGKCVPFDASHNSCEIYGWCPVE-NKSLSRKPLLAEAENFTLFIKNTVNFSKFNFSRTNTLKTMDGSYFKGCRYDAVDDPYCPVFRIRDMVEAAGESFEELAHRGGAIGLRIDWDCDLDQPPLQCRPCYSFT-LLEKK-----FNFRTASYYWDPlNQQSRSLLKLYGIRFDISVHGQAGKFSIIPTAVNMGTGAAFLGAAAVVCDLVLLYLDTKAEFYRSEKYEEAK---PPKTKVDAAT--------------
>A0A401RGY5	469	0.603	9.685E-144	9	371	399	10	375	389
---------SDFFFEYDTPRMVTIRNKRIGLIFRLIQLGVLAYIIGWVFIYEKGYQSTDSTISSVSVKVKGIGFTNLSHVGPRILDAVDYSFPSQGSDSFVIMTNYIVTPRQSMTYCTQLQSSEQCESDSDCMAGQFSRYGQGIMSGKCQNNSEGSKTCEIFGWCPVEDDSVISNPPLLMAAENFTIFIKNAITFTAFGVSRRNIVESVTKATLKNCTYHKVHDPLCPVFRLGYIVEELQENFSVLAYKGGMIGILIDWNCDLDWSEKHCKPTYSFHQLYggmGKDQVSAGFNFRYAKYYKENNVEMRDLYKVYGIRFDIMVHGKAGKFNIIPTMTTIGSGIGVFGVATLVCDLVLLHALPKRNYYKQKKFKNVE---------------------------
>UPI001B7E0088	469	0.605	9.685E-144	7	371	399	9	376	390
-------SISNFLFEYDTPRMVTVKNRRIGLIFRLIQLGVLAYIIGWVFIYEKGYQSTDTTISSVSVKVKGIGFTNLSNIGPKILDAVDYAFPSWGSDSFVIMTNYIVTPNQTLTHCAQHQSSGKCESDSDCAAGVFSRYGQGIMNGKCRNNAEGNKTCEIFGWCPAENDHIISNPPLLMAAENFTIFIKNSITFTAFGVSRRNIVESVTKATLKNCTYHKVHDPLCPVFRLGYIVEEIKENFSVLAYKGGMIGIVIHWDCDLDWPEKYCTPTYSFHQLYgglDKEKVSAGFNFRYAKYYKENGTDVRDLYKVFGIRLDIMVNGKAGKFDIIPTMTTIGSGIGVFGVATIVCDLVMLHMLPKRNYYKQKKFKNVE---------------------------
>UPI0013AEB389	469	0.537	9.685E-144	0	371	399	0	373	391
MTSQISNALSDFFFEYETPRQVLVRNRRVGVVCRLIQLGVLAYIIGWVFIYEKGYQSTDTAISSVFTKMKGVGYTNIKG-SERVWDVADYVFPPQGDSSFVVMTNYIITEGQKMGKCPELDGKHNCSSNADCEGGSFKRTGHGQMTGVCL---NTTKTCEVLAWCPIEDDVMIPDPPMLMSAENYTLFIKNSVTFPTFGVSRSNLVENIDNSYINKCLYDPTHAPLCPIFRLGDIVKLSGFKFETIARVGGAIGIVVDWTCNLDVDIKHCKPKYTFHGLYgnaaetDQARASVGYNFRYAKHYMEDKEQKRTLLKVFGIRFDIIVQSLARKFDIIPTLTAIGSGVGIFGVATVVCDLVLLYLLPKREFYKNMKFKYTD---------------------------
>A0A8C9ZS70	469	0.443	9.685E-144	0	366	399	0	371	396
MTAGFCQRCLHYTFDYETPKTLVIPNIGVGCVFRFTQLLVVLYVVGYVCVVQKAYQETDSVISSVTTKVKGFAFTNTTDMDPRFWDVADYVIPSQGDNSFFVITNMVVTPNQTQSRCPELPNpSTTCVDDCDCIEGHSDPRGNGIQTGLCENYSTTAKTCEVLSWCPLEIDTKLPEHALLASAENFTVLIKNSITYPKFNVHRRNILPHINSSYLKRCEFNHATDPDCPIFRLKNIVSEAGEEFQDMAVKGGVLGIIIDWSCDLDWWAGKCYPKYSFRRLDSKhpvNNVAPGYNFRFAKYYKtQDGEETRTLIKAYGIRFDIIVFGTAGKFGIVPTIVNLGAALSFLSLVPVVTDWFLLTCTRKRDLYSKHK--------------------------------
>UPI001649B725	469	0.427	9.685E-144	0	368	399	1	376	398
MARSFWKGRFLALLDYKTEKFIVAKNKKVGVLYRLIQLSIIGYIIGWVFVNKKGYQEtDEAIQSSVITKVKGVAVTNTTESGLMVWGPQDYVIPPQGEAVLFIITGFLETPNQKLGYCAESPKvlGGHCRDDEDCTEGETVVAGNGIMSGRCLRKdENSTGSCEIYAWCPIE-KQFKPKGPLLKNAENFTIYIKNFIQFPKFMFSKSNVLETTDDSYLKKCRYDEKLHPYCPIFRLGEITKRAGYNFQDMSTFGGSIGIAIQWNCDLDKGYSKCHPEYHFTRLDislSNKTIAQGFNFRHTRYFKNaAGEDYRSLYKVYGVRFNIMVHGKAGKFSIVPTAINVASGLALMGAGAFFCDMVLLHLMKKSDSYRQRKFE------------------------------
>UPI0011EA3798	469	0.418	9.685E-144	0	371	399	0	374	399
MAGR----AWSSLFDYKTEKYIDTKNKRIGVLHRLFQLCIIGYIIGWVFVIKKGYQEiDDVIQSSVITKVKGASVTNTSESGVFVWGPEDYVIPPQGEDVLFIVTSFLETPNQKLGYCAESPKvhDAHCRVDEDCKKGEMVVAGNGVMSGRCLRKNKNfTGSCEIFGWCPAE-RKFRPQKPLLATAENFTIYIKNFIQFPKFSFSKSNILETTDISYLKSCRYNEKRYPYCPIFRLGNITRRAGYNFQDMASLGGAISIAIQWDCDLDKATSHCNPVYHFSRLDatvSKKSIAAGFNFRRARYFKNaAGESYRSLYKVYGIRFHVLVYGKAGKFSIVPTVINIASGLALIGAETFFCDFVLLHFTKKKKSYREQKFKVSK---------------------------
>A0A6P7JFI9	469	0.424	9.685E-144	0	368	399	0	375	400
MAGSLWKGRFLTLFDYKTEKYIVAKNKRVGVLYRLIQLSIIGYLIGWVFIKKKGYQEtDEAVQSSVITKVKGVSVTNSTESGPLVWGPEDYVIPPQGEAVLFIITNFLETPNQKLGYCAESSKvlDGLCRGDEDCEEGKLVVAGHGVMSGRCLLRdENSTGTCEIYGWCPIE-RKFKPQHPLLKNAENFTIYIKNFIHFSKFNFSKSNIRETTDESYLKQCQYDEQRLPYCPIFRLGDITRRAGHNFQDMATFGGSIGVTIEWDCDLDKGYSHCHPRYHFTRLDisvSDKAIATGFNFRHTRYFKNaAGESYRSLFKVYGVRFNIMVHGKAGKFSIIPTAINIGSGLALMGAGAFFCDMVLLYLIKKSDDYRHRKFE------------------------------
>UPI001886111A	469	0.542	9.685E-144	0	371	399	0	373	401
MKSQITNALSDFFFEYETPRQVLVRNRRVGVVCRLIQLGVLAYIIGWVFIYEKGYQSTDMAVSSVFTKMKGVGYTNVSGV-EKLWDVAEYVFPPQGDSSFVVMTNYIITEGQKMGTCPELPGKSNCSSDADCEKGSFKRTGHGRLTGVC---DNTTKTCEVLAWCPVENDHNIPDPPLLMSAENFTLFIKNTVTFPIFGVTRSNLVEGIDGTYISKCLYHKTDSPLCPILRLGDIVKESGFQFQNIAKVGGAIGIVIDWTCNFDVDVKHCRPVYSFHGLYgnpeekDKARASVGYNFRFAKHYMEGKEQTRTLLKVFGIRLDIIVQSMGRKFDIIPTLTAIGSGVGIFGVATIVCDLVLLYLLPKREFYKNMKFKYTD---------------------------
>A0A2B4SUU3	469	0.409	9.685E-144	0	372	399	0	393	411
MA-GCCKSLTSVLFEYDTSKVVHIQSKTIGIINRLIQLSIICYVIIYVMIYKKGYQDTQKPYSSITTKVKGVWSTNLtpvvnesfPLYdGIHVWDSPDYIVPPEENGAFFVMTNMIITPDQSQGACPEDPDlmDVKCDNDSDCEAMEPIHYGHGIKTGRCVKAdrgNKTrMKVCEIYAWCPVE-IDEIPMPHFnlsygvpLLETENFTVLIKNTVQFPKFKQSKRNIPSDRNSSYLKMCIYDPDKEPHCPIIKLGTIVKQAGEDYKNLAYKGGVMGIIINWDCNFDSLSYSCEPKYSFRRLDDAKaPIAPGYNFRFARYYEKDGKLHRTLFKAYGIRYVVLVYGQGGQFSVVPLFLNLGSGLALLGIATVLCDIVILYFVKSKSYYRSKKYQVVND--------------------------
>UPI001175DA99	469	0.421	9.685E-144	0	368	399	0	369	461
MA-GWGGFFFS-LLNYKTEKYVIAENKRIGILFRLYQLAVLGYLIGWVFVVKKGYQEkEEAIQSSVITKLKGVTLTNSSETGPYLWGAEDYVIPPNGEQVFFIVTNYIETPNQRLGFCAEtfkVPDG-RCLSDDDCAEGETVVAGHGIKTGLCI---NSTGTCEIHGWCPVEYSRR-PTEPLLAAAENFTIYIKNFIRFPKFEFSKSNVLDTsANDSYLKGCSYNKEDHPYCPIFRLGDLARWTGHDFQDMAVKGGSIGILIEWNCDLDKDASQCNPHYSFTRLDMNlnNSVASGYNFRYAKYYKdEKGETYRTLYKVYGIRFDIMINGQAGKFNIIPTIIAIGSGVALMGIGAFACDMILLYMMNTSSFYRERKFE------------------------------
>UPI001C048FE6	469	0.413	9.685E-144	0	368	399	0	368	463
MA-GWGGFFVS-LLNYKTEKYVIAENRRIGILFRLYQLAVLGYIIGWVFVVKKGYQEkEEAIQTSVFTKLKGVTLTNTSETGPYLWSAEDYVIPPNGKQVFFMVTNYIETPNQRLGFCAESYKvpDGRCQSNDDCQEGESVVAGHGIKTGSCL---NSTGTCEIYAWCPVE-HSPRPTEPLLNEAENFTIYIKNFIRFPKFEFSKSNVLETTDDSYLKRCSYDKDDHPYCPIFRLRDLVSNTGHDFQDMAAKGGSVGILIEWNCNLDRDSSECNPQYSFTRLDMNlnNSVTSGYNFRYARYYKDqNGETYRTLYKVYGIRFDIMINGQAGKFSIVPTIIAIGSGVALMGIGAFVCDMILLYMMNTSSFYRERKFE------------------------------
>UPI000B4F6999	468	0.460	1.326E-143	9	371	399	11	369	379
---------WGFL-DYKTEKYVMTRNCRVGVSQRLLQLGVVAYVIGWALLAKKGYQEWDlDPEISVITKLKGVSVVRIKELENQLWDVADFVKPAQGENVFFLVTNFLVTPAQVQGRCPEHPSVplANCWADEDCPEGETGTHSHGIKTGQCVVFNATHRTCEIWSWCPVE-SGAMPRKPLLIQAKNFTLFIKNTVTFSKFNFSKTNALDTWDSTYFKQCLYDPHSSPYCPVFRIGDLVAMAGGDFEDLALLGGAVGVNIHWDCNLDARGSDCCPQYSFQ-LQER-----GYNFRTANHWWEtSGVEARSLLKLYGIRFDILVTGQAGKFALIPTAITVGTGAAWLGMVTFLCDLLLLYLDREAHFYWRTKYEEAK---------------------------
>UPI0007B79A4B	468	0.547	1.326E-143	0	371	399	0	375	396
MKSQIKRTFSNFFFEYETPRQVLVRNKRVAVVCRIIQMGVLAYIIGWVFMYEKGYQIVDIAISSIFTKMKGVSFTNISE-KERIWDAADYVFPEQGDSSFVVMTNYIATVGQKQDKCPELPDGKnKCTSDAHCDEGKYKRMGNGHMTGRCI--NDTS-TCEIYSWCPVEDDRKIPDPPVLLTAENYTLFIKNSITFRQFNVVRSNLVESVNQSYINTCLYHPKTDPLCPIFRLGDIVERSGFSFSEIARVGGAIGVLIDWDCNLDLSIRHCKPKYEFYGLygtgkneDKEEKPSLGYNFRYAKYYVENGVEKRTLMKVFGVRIDIIVHGRAGKFDIIPTLTAIGSGVGIFGVATVVCDLLLLYFVPERDFYKNMKFKHTE---------------------------
>A0A3B4DTY1	468	0.555	1.326E-143	0	370	399	7	380	400
MKSYITEALSNFFFEYETPRQVLVRNRRVGVVCRLIQLGVLAYIIGWVFIYEKGYQTVDIAIGSVFTKMKGVAYTDISG-EERVWDVSDYVYPDQGGESFVIMTNFIITDGQTQSMCPELPDGKnTCNSDADCTKGQFKRTGNGHMTGKCV---NTTNTCEIMSWCPIEDDRTIPNPPLLSVAENFTLFIKNSITFPAFGVVRSNLVEGVDQRYIKKCLYDPDEHQLCPIFRLGDIVRLSGFNFSQMAGVGGAIGILIEWECNLDLSLQRCIPKYGFHGLYgnakegESSQASVGYNFRTAKYYMEDKVEKRTLMKIFGIRIDIVVHGLARKFDIIPTLTAIGSGVGIFGVATVVCDLVLLNLVPKKDFYKNMKFKYT----------------------------
>A0A6G1PRT3	468	0.427	1.326E-143	0	371	399	0	378	404
MAGSFlKGRFLS-LFDYKTEKYIVAKNKKVGVLYRLIQLSIIGYIIGWVFLSKKGYQEtDEAIQSSVITKVKGVSVTNTSESGLVVWGPEDYVIPPQGEAVLFIVTSFLETPTQKLGYCAENAKvlNGHCQDDEDCEKGKMIVAGNGIMSGRCLGKNkNSTGTCEIYAWCPIERN-FKPQGPLLSNAENFTMYIKNFIHFPKFSFSKSNVLETNDYSYLKKCRYDEQLHPYCPIFRLGDITRRAGYNFQDMATFGGSIGIVIQWDCDLDKGYSYCHPQYHFTRLDisiSEKTIATGFNFRQTQYFRNaAGERYRSLFKVYGVRFNIMVHGKAGKFNIIPTAINVGSGLALMGAGAFFCDMVLLYLMKKGDSYRERKFEETK---------------------------
>A0A2Y9E4J3	468	0.441	1.326E-143	0	371	399	0	366	422
MGAPGAAAGWG-LLDYKTEKYVMTRNWRVGALQRLLQLGVAAYLVGWALLTKKGYQEQDlDPEVSVITKLKGVSVTQIKDLGNQLWDMADFVKPPQGENV-FLVTNFLVTPAQVQGKCPEHPSVplAACWTDEDCPEGETGTHSHGIKTGQCVVFNGTHSTCEIHGWCPVE-SGVVQGKPLLAQAENFTLFIKNTVTFSKFNFSKSNALKTWDATYFKRCRYDPHASPYCPVFRIGDLVQAAGGVFEDLALLGGAVGIRVHWDCDLDAGGSDCQPHYSFQ-LQGRS-----YNFRTATHWWEaTGVEARSLLKLYGIHFDILVTGQAGKFGLIPTTITLGTGAAWLGVVTFLCDLLLLYVDREAHFYWRTKYEEAK---------------------------
>UPI001ED7DABA	468	0.416	1.326E-143	0	368	399	0	368	463
MA-GWGGFFFS-LLNYKTEKYVIAENRRIGILFRLYQLAVLGYIIGWVFVVRKGYQEkEEAIQTSVITKLKGVTLTNSSETGLHLWSAEDYVIPPNGEQVFFIVTNYIETPNQRLGFCAESfkVPNGRCQSDDDCMEGETVIAGHGIKTGVCL---NSTGTCEIHAWCPVEYNKR-PTEPLLSEAENFTIYIKNFIRFPKFEFSKSNVLETSDDTYLKRCSFDRESDPYCPIFRLGELVSWSGHDFQDMAVKGGAIGILIEWNCDLDKDSSQCNPRYSFTRLDmnMNNSVTSGYNFRYTRYYKDqNGETYRTLYKVYGIRFDIMINGQAGKFNIVPTLIAIGSGVALLGAGAFACDMILLYMMNTSSFYREKKFE------------------------------
>A0A672SXN5	468	0.450	1.326E-143	0	368	399	0	371	473
MAQTWGNFLFS-LLDYKTEKFVIAKNKKVGVLFRLFQLGVIGYLIGWVFLWKKGYQETEEVIqSSVITKLKGVDFTNSSQSGLQLWGAEDYVIPPQGDRVFFIVTNYVVTPNQKLGYCPESPKvpDGLCTYDNECVEGESVIAGHGVKTGRCI--NDT-GTCEIHAWCPVE-HGQTPSEPMLAKAENFTIYVKNFIKFPKFAFSKLNVLPTINSTYLKMCRYDKDHHPYCPIFLVGDVINWTGYSFQDLATKGGSIGFGIEWNCDLDKDESQCNPEYSFTRLDSAKnsqnSAISGYNFRFARYYNDaAGQTYRNLFKVYGIHFDILVNGKAGRFSIIPTVISIGSGLALMGAGVFVCDMILLYMMSKSSFYRETKFE------------------------------
>UPI00146AA474	468	0.438	1.816E-143	0	368	399	0	373	384
MAGSFFKgRFLS-LFDYKTEKYIIAKNKKVGVLYRLIQLSIIGYIIGWVFVSKKGYQEtDTAIQSSVVTKLKGVSVTNTSESGRLVWGPEDYVIPPQGEAVLFVVTNFLETPNQKLGYCAESPKvlDGHCRDDEDCEEEKMVIAGNGIKSGRCLRKdENSTGTCEIYGWCPIE-RKFKPRKPLLLNAENFTIYIKNFILFPKFQFSKSNVLETSDDSFLKKCRFDEQLYPYCPIFRLGDITRRAGYNFQDMATFGGSIGILIEWDCDLDKGYSNCNPHYHFTRLDvSNNSISTGFNFRHTRYFKNaAGESYRSLFKVYGVRFNIMVHGKAGMFSIIPTAINVGSGLALMGAGAFFCDMVLLYLMKKSNSYRERKFE------------------------------
>UPI00034FBF69	468	0.433	1.816E-143	0	371	399	0	367	393
MGSSGAVGLWG-LLDYKTEKYVMTRNWRVGALQRLLQLGVVTYVVGWALLAKKGYQEQDlDPQISVITKLKGVSVTQIKELGNRLWDVADFVKPPQGENVFFLVTNFLVTPAQVQGRCPEHPSVllANCWTDEDCPEGETGTHSHGIKTGQCVVFNGTHRTCEIQSWCPVENGAVSTRP-LLIQAENFTLLIKNTVTFSKFNFSKTNSLDTWDASYFKQCRYDPLSSPYCPVFRIGDLVTAAGGDFEDLALMGGAVSIRVHWDCDLDTGGSDCWPHYSFQ-MEERS-----YNFRTASHWWEsPGMEARSMLKLYGIRFNVLVTGQAGMFRLIPTAITVGTGAAWLDVVTFLCDLLLLYVDREAHFYWRTKYEEAK---------------------------
>A0A8B7UIF6	468	0.389	1.816E-143	1	375	399	14	384	394
-ARRLARGCWSAFWDYETPKVIVVRNRRLGVVYRAVQLLILLYFVWYVFIVQKSYQDsETGPESSIITKVKGITTSE-----HKVWDVEEYVKPPEGGSVFSIITRIEATPFQTMGTCPESmrVHDATCHSDDDCVAGELDMLGNGLRTGRCVPyYHGASKTCEVSAWCPVE-DGASVSQFLGKMAPNFTILIKNSIHYPKFQFSKGNIASQKD-DYLKRCTFDQDSDPYCPIFRLGFIVEQAGENFTELAHKGGVIGVVINWDCDLDLSESECNPKYSFRRLDPKhVPASSGYNFRFAKYYNTNGTTTRMLIKAYGIRIDVIVHGQAGKFSLIPTIINLATALTSIGVGSFLCDWILLTFMNKNKVYSHKKFD--KDFTP-----------------------
>A0A8C1J8T9	468	0.534	1.816E-143	0	382	399	0	392	396
MKSQIKTTFSNFFFEYETPRQVLVKNKRVAVVCRIIQMGVLAYIIGWVFMYEKGYQVVDTAIGSIFTKMKGVSFTNISK-KERIWDVADYVFPEQGDSSFVVMTNYIVTVGQKQGKCAELPDGKnKCNSDADCDEGKYKRMGNGHMTGRCM--NETS-TCEIYSWCPVEDDRKIPDPPVLLTAENYTLFIKNSITFRQFNVVRSNLVESVNQSYINTCLYHPKTDPLCPIFRLGDIVERSGLNFSEIARVGGAIGVLIDWDCNLDLSIRHCKPKYEFYGLygtgkngDKEEKPSLGYNFRYAKYYVEDAVEKRTLMKVFGVRIDIIVHGRAGKFDIIPTLTAIGSGVGIFGVATVVCDMLLLYLVPKRDFYKNMKFKHTqileekPDLPQSKTERDL----------------
>UPI00125D4EFF	468	0.435	1.816E-143	0	368	399	0	375	405
MAGSFFKGCFLSLFDYKTEKYIVAKNKKVGVLYRLIQLSFIGYIIGWVFVSKKGYQEtDEAIQSSIITKLKGVSVTNTTESGLLVWGPEDYVIPPQGEAVLFVVTNFLETPNQKLGYCAENPKvlNGHCRDDKDCEEGKMIVAGNGIMSGRCLRKdENSTGTCEIYGWCPIE-RIFKPQGPLLTNAENFTIYIKNFIQFPKFTFSKSNVLETADDSFLKKCRFDQELHPYCPIFRLGDITRRAGYNFQDMATFGGSIGVVIEWDCDLDKGYSNCHPQYHFTRLDvsvSNKTIATGFNFRHTRYFKnTAGESYRSLFKVYGVQFNVMVHGKAGKFSIIPTAINVGSGLALMGAGAFICDLILLYLMKKGNSYRERKFE------------------------------
>A0A6G6C4B4	468	0.462	1.816E-143	0	372	399	0	384	424
MADSpgICQRIVQVVLEYDTPRIVHIKNKKVGLINRVIQLGIIVYIIGWVFVYKKGYQDFGDIVSSVSTKLKGVAYPNRSDIGdlNRVWDIAGLVVPPQQRDGFFVMTNMIITPDQSTITCAEAPwigHNVSCTdTDtTNCPAGHVELTGNGMFTGKCASFSSEVQTCEIQGWCPVEQQDNPPSPAVLEDAKEFTVLLKNTISFPLFNFTKRNILDDYDPGYLKNCRFNNsdPVDKYCPIISLDTTVKEANQNFTALAEQGGIIGISITWDCNLDYSSSHCLPKYSFSRLDKAESfVSPGYNFRYARYYRQNGTDYRTLIKAYGIRFDVVVSGKAGKFNIIPTTMNIGSGLALLGVATILCDIVVLYLLKKRYFYQEKKYMMVDD--------------------------
>A0A4W4EJ85	468	0.440	1.816E-143	0	368	399	0	371	467
MAQTWGNFLYS-LLDYKTEKFVIAKNKKVGVLFRLFQLGVIGYLIGWVFIWKKGYQEtDEAIQSSVFTKVKGVALTNSTDLGLQIWGAEDYVIPSQGDRVFFMVTNYLETPNQRLGYCSESPKvpDGHCERSEDCIEGETVIAGHGVKTGHCM--NNT-GTCEIHGWCPIE-RSHEPMEPMLEKAENFTIYIKNFIRFPKFDFSKSNVLGTTNNTYLKTCTYDEVHHPYCPIFRVGDLVRWTGHRFQEMAVKGGAVGVVIDWNCDLDKDSSKCRPEYSFTRLDalkdSTSPVASGYNFRFARYYRDtEGQTVRSLYKVYGIRFDIMVNGQAGKFNIIPTVVNIGSGLAVMGAGVFICDMILIYIISKSSFYRERKFE------------------------------
>UPI001CC42675	468	0.373	1.816E-143	0	392	399	52	441	475
MAKNCWNVFWG-FWDYETPKVIVVKNRNLGFIYRAVQLLILLYFVWYVFIIQKGYQDsETGPESSVITKVKGITKSQ-----DKVWDVEEYVKPPEGGSVFTIITRAEITPSQTLGTCPESIRirNATCFSDNDCMAGEMDMLGNGEKTGRCVPyYDGTKKTCEVSAWCPVE-DGAAVSEFLGKMAPQFTILIKNSIHYPKFQFSKGNIRDQDD-GYLKHCTFNADTDLYCPIFKLGFIVEQAGENFTELAQKGGVIGVIINWNCDLDLSESKCNPKYSFRRLDPKhIQASSGYNYRFAKYYDHNGTASRTLIKAYGIRIDVIVHGQAGKFSLIPTIINLATALTSIGVGSFLCDWILLTFMNKNKIYSHRKFDKVQPTPlPSPSLGLCPAPSST-GQS------
>A0A7J7UGY0	467	0.425	2.487E-143	0	371	399	0	367	388
MGSPVALAAWG-LLDYKTAKYVMTKNWWVGVLQRLLQLGAVVYVVGWALLVKKGYQEQDlDPQISVITKLKGVSVTQIKELGHRLWDVADFVKPAQGENVFFLVTNFLVTPEQVQGRCPEHPSipLASCWAHEDCPEGETGTHSHGIKTGQCVVFNETHRTCEIQGWCPVE-SNIVPVKPLLVQAENFTLFIKNTVTFSKFNFSKSNALETRDSTYFKRCRYDPRSSPYCPVFRIGDLVAAAGGVFEDMALLGGAISIRVLWDCNLDIGGSDCHPHYSFQ-LQQRS-----YNFRTATHWWEaSGVEARSLLKLYGIRFDVIVTGQAGKFGLVPTTITLGTGAAWLGVITFFCDLLLLYVDGEGYFYWTSKYEEAK---------------------------
>UPI000645176A	467	0.544	2.487E-143	0	381	399	0	388	390
MKNQITSALSDFFFEYETPRQVLVRNRRVGVVCRLIQLGVLVYIIGWVFIYEKGYQSTDTAVSSVFTKMKGVGYTNVSG-RETVWDVADYVFPSQGDSSFVVMTNYIITEGQKMGKCPELEGKHNCISHDDCVGGSYKRTGHGQMTGVCV---NTTKTCEVLAWCPVEDDHTVPSPPLLMSAENYTLFIKNSITFPLFDVTRSNLVEEVNKDYLSKCLYHPEDAPLCPIFKLGDIVKLSGFSFENLAQEGGAIGIVIDWTCNLDFHVKHCKPEYNFHGLygnptDADASASMGYNFRYAKHYMEDKVPKRTLLKVFGIRFDIIVKSLARKFDIIPTLTAIGSGVGIFGVATVVCDLVLLYLLPKREFYKNMKFKYTdthiqdPDAEAGSTEAE-----------------
>UPI00148F466D	467	0.414	2.487E-143	0	397	399	0	398	401
MA---GNFFLS-LFDYKTEKFIVAKNKRVGVLYRLIQLSVIGYIIGWVFLSKKGYQEtDEAIQSSVITKLKGVSVTNTSESGLLVWGPEDYAIPPQGEAVLFIVTNFFETPNQKLGYCAESPKvlDGHCRNDDECKEGKIVVAGNGIMSGRCLRKdKNSTGTCEIYAWCPVE-RTFKPERPLLANAENFTIYIKNFILFPKFGFTKSNVLETTDDSYLKKCRYDEELHPYCPIFRLGDITKRAGYNFQDMATLGGSVGIMIEWNCDLDKGYSNCHPVYHFTRLDlsvSNTTVTVGFNFRHTRYFKNaAGESYRSLFKVYGVRFNILVHGKAGKFSIVPTAINVAAGLALMGAGTFFCDMVLLYLMKKGDSYRKRKFEgfrekesVSED---SSADRKDALE------EENLKT-
>UPI00117C2720	467	0.427	2.487E-143	0	368	399	0	374	404
MAGSICQtRLLS-LFDYKTEKYIVAKNKKVGILYRLIQLSIIGYIIGWVFLSKKGYQEtDEAIQTSVITKLKGVSVTNTSESGVLVWGPEDYVIPPQGEAVLFVITNFLETPNQKLGYCAESSKvlNGHCRDDQDCDEGKIVDAGHGIMSGRCIRKdENSTSTCEIYGWCPTERKYK-PQGPLLANAENFTIYIKNFIRFSKFAFSKSNVLKTNDDSYLKKCRYDEELHPYCPIFRLGEITRRAGHNFQDMAAFGGSIGIMIEWDCDLDKGDSRCHPRYHFTRLDisSDKTVAMGFNFRHTRYYKnEAGESYRSLFKVYGVRFNIMVNGKAGKFSIIPTAINVGSGLALMGAGAFFCDMVLLYLMKKSTSYRERKYE------------------------------
>A0A8D2ZDF7	467	0.394	2.487E-143	0	392	399	27	420	426
MA--GWGLFFVSLLNYKTEKYVIAENRRIGILFRLYQLAVLGYIIGWVFVVRKGYQErEEAVQTSVITKLKGVTLTNSSETGLHLWSAEDYVIPPNGEQVFFIVTNYIETPNQRLGFCSESSKvpSGRCLSDDDCVEGETVTAGHGIKTGLCI---NSTGTCEINAWCPVEYSKR-PSEPLLSDAENFTIYIKNFIRFPKFEFSKSNVLETSDDSYLKRCSYDREMHPYCPIFRLGDLVSWTGHDFQDMAVKGGSVGVLIEWNCDLDKDSSRCNPQYSFTRLDMNlnNSVTSGYNFRYARYFKDqNGETYRTLYKVYGIRFDIMINGQAGKFNIVPTLIAIGSGVALLGAGAFACDMILLYMMNTSSFYRERKFEIIN-FNQFIPQRLLVnyQTGQLLFYK------
>UPI00187C69CE	467	0.457	2.487E-143	0	371	399	0	367	429
MG-SLGALAAWGLLDYKTEKYVMTRNWRVGVLQRLLQLGVVVYVVGWALVTNKGYQVQDvDPQISVITKLKGVSVTQIKELGNRLWDVADFVKPAQGENVFFLVTNFLVTPQQVQGKCPEHPSipLASCWAHEDCPEGETGTHSHGIKTGQCVVFNETHRTCEIQGWCPVE-SGIVPTQPLLVQAENFTLFIKNTVTFSKFNFSKSNALETLDNTYFKRCRYDPLSNPYCPVFRIGDLVAAAGGDFEDLALLGGAVGIRVLWDCDLDIRGSDCRPDYSFQ-LQERS-----YNFRTATHWWEaSGVEARSLLKLYGIRFDILVAGRAGKFGLIPTAITLGTGAAWLGVITFFCDLLLLYVDGEASFYWTTKYEEAE---------------------------
>UPI001C55CD8B	467	0.436	2.487E-143	0	376	399	0	374	436
MAGACLGFAW-TLLDYKTEKFVIAKNKKVGILFRLFQLSVIGYLIGWVFLWKKGYQEKEGaVQSSVLTKLKGVTLIN-STTGPQIWGPEDYVIPPQGDQVFFIVTNYIETPNQRLGLCPEShrVPDGQCEQDEDCPEGEIVSAGHGLKNGRCI---NTTGTCEIYGWCPVE-NSFKPTEALLRRAENFTVYIKNFIRFPKFEFSKSNVLNTGNSTYLKNCTYDEDHNPYCPIFRLGDLVSWTGHTFEEMAVLGGSVGVAIEWNCDLDKDYSLCNPQYSFARLDGHADRSgtSGYNFRYTQYYKDgSGDTYRTLYKVFGIRIDIMVNGQAGKFSIIPTVINIGSGLALMGAGVFLCDMLLIYLMPNSSFYREKKFET--DKGRG----------------------
>A0A4W6ES27	467	0.410	2.487E-143	0	368	399	0	368	463
MA-GWGVFFLS-LLNYKTEKYVIAENRRIGILFRLYQLAVLGYIIGWVFVVKKGYQErEEAIQTSVITKLKGVTLTNSSETGLHLWSAEDYVIPPNGEQVFFIVTNYIETPNQRLGFCAESfkVPNGRCLSNDDCVEGETVIAGHGIKTGLCL---NSTGTCEIYAWCPIEYSKR-PAEPLLSEAENFTIYIKNFIRFPKFEFSKSNVLETSDEGYLKRCTYDSENHPYCPIFRLGDLVSWTNHDFQDMAVKGGSVGILIEWNCDLDKDSSQCNPQYSFTRLDMNlnNSVTSGYNFRYARYYKDqNGETYRTLYKVYGIRFDIIVNGQAGKFNIVPTIIAIGSGVALLGIGAFACDMILLYMMNTSSFYRERKFE------------------------------
>UPI0019546880	467	0.421	2.487E-143	0	368	399	19	387	478
MA-GWGGFFFS-LLNYKTEKYVIAENRRIGILFRLYQLAVLGYIIGWVFVVKKGYQEkEEAIQSSVITKLKGVTLTNTSETGPYLWSAEDYVIPPNGEQVFFVVTNYIETPNQRLGFCAESSKvpDGRCETDDDCMEGESVTAGHGIKTGLCL---NSTGTCEIHAWCPVEYNKR-PAEPLLSDAENFTIYIKNFIRFPKFEFSKANVLETSDESYLKRCFYEKENHPYCPIFRLRDLVSSAGHDFQEMAVKGGSVGILIEWNCDLDKDYSLCNPQYSFTRLDINlnNSITSGYNFRYARYYKDqNGETYRTLYKVYGIRFDIMINGQAGKFNIVPTVIAIGSGVALLGAGAFACDMILLYMMNTSSFYRERKFE------------------------------
>UPI001B7F52EE	467	0.588	3.405E-143	0	372	399	0	363	382
MGR-VLDCFFDFMFEYDTPRMVLVRHKKVGIIYRLIQLGVLAYIIGWVFLYEKGYQSEDSVISTVSVKMKGIAYTN-KENNPRVWDVADYVFPQQGIGSFVVMTNYIETVGQKQGNC---TKDGVCKSDSDCEKGKSIGGENGILTGKCVQYNGTLKTCEALGWCPVENDHHVPDPPLLMAAENFTMFIKNAVTFPRYGVSRSNVVP-----FNVSCIYHKDTDPLCPIFRLGDLVTMAGFDFRKIAVKGAMIVIGIDWDCDLDWSASYCNPALNIHGLYGVDSMStPGYNFRFAKYFVEDGTEKRTLMKVFGIRFDIIVHGTAGKFDIIPTMTTIGSGVGIFGVATVLCDLLLLNVMQRRNVYKSLKFKSTED--------------------------
>A0A3Q2D467	467	0.424	3.405E-143	0	369	399	0	376	396
MSKStgCCQDFLHYVFDYETPKTLVIPSIRVGFVFRFTQFLVVLYVVGYVCVVQKAYQETDSVSSSVTTKVKGFAYTNISDMEPRFWDVADYIIPPQGDNSFFVLTNIIMTPGQTQSRCAELPNpSTICADDCDCIEGYNDPRGNGIRTGLCENYSSTVKTCEVLSWCPLEIDTNLPKRALLAAAENFTVLIKNSVTYPKFNFHMRNILPHINSSYLKTCEFSRETDPDCPIFRLRHILAEAGEDFQDMAVKGGVFGIIIDWSCDLDWWAGKCYPKYTFRRLDNKnpvNNVAPGYNFRYAKYYKsPNGEETRTLIKAYGIRFDVIVFGTAGKFGIVPTIVNLGAALSFLSLVPIVADWFMLTCMKKRHLYSKQKVTY-----------------------------
>UPI001055DFF8	467	0.563	3.405E-143	0	371	399	8	381	431
MKSKITSALADFFFEYETPRQVLVRNRRVGVVCRLIQLGVLGYIIGWVFIYEKGYQSTDTAVSSVFTKMKGVGYTNVSGT-ERVWDVADYVFPPQGDASFVVMTNYIVTESQQMGKCPELPGTHNCTSDGDCEGGSHKRTGHGQMTGVCV--NAT-KTCEVLAWCPVEDDHTIPDPPLLMSAENYTLFIKNSITFPLFGVTRSNLVEGIDGGYISKCLHDPVTAPLCPIFKLGDIVRLSGFSFETIAKVGGAIGIVVDWTCNLDANVKHCKPQYNFHGLYgnpaepDKAKASVGYNFRYAEHYMENKTQKRTLFKVFGIRLDIIVQSLARKFDIIPTLTAIGSGVGIFGVATVVCDLVLLYLLPKREFYKNMKFKYTD---------------------------
>UPI001EAED106	467	0.546	3.405E-143	0	371	399	17	392	459
MNSYITNALSDFFFKYETPRQVLVRNRRVGVVCRLIQLGVLAYIIGWVFIYEKGYQSTDTAVSSVFTKMKGVGYTNVDG-EERVWDMVDYVFPVQGDSSFVVMTNYIITKGQKMGKCPELTEpRYLCNSDSDCERGIIERTGHGHMTGKCV--GNTTKTCEVVAWCPVEDDHTIPDPALLMSAENYTLFIKNSVTFPAYGVKRSNLVEGIGNQYIKSCVYDPTTSPLCPIFRLGDLVQLSGFNFSTIAKVGGAIGIVIDWTCNLDYDQSECKPVYTFHGLYgnpnetDTARASVGYNFRYAKHYMEDKQEKRTLLKVFGIRFDIIVRSVARKFDIIPTLTAIGSGVGIFGVATVVCDLILLYLLPKREFYNNMKFKVTE---------------------------
>UPI001BE5D761	467	0.421	3.405E-143	0	368	399	0	366	461
MA-GWGGFFFS-LLNYKTEKYVIAENRRIGILFRLYQLAVLGYIIGWVFVMKKGYQErEEAIQSSVITKVKGVTLTNSSGL--HLWSAEDYVIPPSGEQVFFIVTNYIETPNQRLGFCAESfkVPNGRCQSDDDCMEGEPVIAGHGIKTGLCL---NSTGTCEIHAWCPVEYSKR-PAEPLLSEAENFTIYIKNFIRFPKFEFSKSNVLETSDDSYLKRCSYDRENNPYCPIFRLGEVVSWTGHDFQDMAVKGGSVGILIEWNCDLDKDSSQCNPQYSFTRLDMNlnNSVTSGYNFRYTRYYKDqNGETYRTLYKVYGIRFDIMINGQAGKFNIIPTIIAIGSGVALLGLGAFVCDMILLYMMNTSSFYREKKFE------------------------------
>UPI001470E3C9	467	0.417	4.662E-143	0	368	399	0	375	379
MaGRLLTRRLLS-LFDYKTEKYVIAKNKKVGILYRVLQLTIIGYIIGWVFVTKKGYQDtDEAIQSSVITKLKGVSVTNNTESGLLVWGPEDYVIPPQGEAVLFVVTNFLETPNQKLTYCAESPKvlDGHCAGDSDCEEGMTVDAGHGVMTGRCLRMDGnSMGTCEIYGWCPVE-RMFKPQWPLLTNAENFTIYIKNFIQFPKFSFSKSNVLETTDDTYLKNCRYDEQLSRYCPIFRLGDIAKRAGHNFQDMATLGGSIAIMIDWDCDLDKGYSNCHPKYHFTRLDinvSNKTIASGFNFRHTRYYKNAvGETYRSLFKVYGVVFNIMVHGKAGMFSIIPTVINLGAGLALMGAGAFFCDMVLLYLMKKRTFYRERKYE------------------------------
>UPI001CF6E4DB	467	0.547	4.662E-143	0	371	399	0	373	394
MKSQITNALSDFFFEYETPRQVLVRNRRVGVVCRLIQLGVLAYIIVWVFIYEKGYQSTDTAVSSVFTKMKGVGYTNVNG-AERVWDVADYVFPPQGDSSFVVMTNYIITEGQKMGKCPELPGKHNCSSGADCEGGSFKRTGHGQMTGVCV---NTTKTCEVLAWCPVENDHNIPDPPLLMSAENYTLFIKNSVTFPLFGVTRSNLVEGINNTYIRQCLHHPKTAPLCPIFKLGDIVKESGFNFTTIAREGGAIGIVVDWTCNFDVDVKHCKPTYKFHGLYgnpdekDKAKASVGYNFRYAKHYLEDKVPKRTLLKVFGIRVDIIVQSLARKFDIIPTLTAIGSGVGIFGVATVVCDLMMLYILPKREFYKNMKFKYTD---------------------------
>UPI0015E1EF8C	467	0.421	4.662E-143	4	372	399	6	380	396
----CCQSCLHYVFDYETPKTLVIPSIRVGCVFRFTQLLVVLYVVGYVCVVQKAYQETDSVISTVTTKVKGFAFTNTSDMDPRFWDVADYVIPPQGDHSFFVLTNMVITPLQTQSRCPELPNpSTTCVDDCDCIEGYSDPRGNGILTGLCENYSTTVRTCEVLSWCPLEIDTKLPEQALLAAAENFTVLIKNSVTYPKFNLHRRNILPHINSSYLKRCEFSRTTDPDCPIFRLKHIVSEAGEDFQDMAVKGGILGIIIDWSCDLDWWAGKCYPKYSFRRLDNKnpvNNVAPGYNFRFAKYYKtPDGVETRTLIKAYGIRFDVIVFGTAGKFGIVPTIVNLGAALSFLSLVPVVSDWFMLTCMKKRDLYSKYKVTYLnED--------------------------
>UPI001C40EF52	467	0.408	4.662E-143	0	368	399	0	368	458
MA-GWGIFFLS-LLNYKTEKYVIAENRRIGILFRLYQLAVLGYIIGWVFVVKRGYQErEEAIQTSVITKLKGVTLTNNSETGLHLWSAEDYVIPPNGEQVFFIVTNYVETPNQRLGVCAESYKvpSGRCLSDDDCVEGEIVTAGHGIKTGVCL---NSTGTCEIHAWCPVEYSRR-PTEPLLSEAENFTVYIKNFIRFPKFEFSKSNVLETSDDSYLKRCSYDTEKHPYCPIFRLGDVVSWTGHDFQDMAVKGGSVGVLIEWNCNLDKDSSQCNPQYSFTRLDmnMNNSVTSGYNFRYARYYKDqNGETYRTLYKVYGIRFDIMINGQAGKFNIVPTIIAIGSGLALLGAGAFACDMILLYMMNTSSFYRERKFE------------------------------
>UPI000E459265	467	0.421	4.662E-143	0	368	399	0	368	460
MA-GWGGFFFS-LLNYKTEKYVIAENRRIGILFRLYQLAVLGYIIGWVFVVKKGYQErEEAIQTSVITKLKGVTLANSSETGLYLWSAEDYVIPPNGEQVFFVVTNYIETPNQRLGFCAESfkVPNGRCQSDDDCIEGETVISGHGIKTGLC--YNST-GTCEIQAWCPVEYSKT-PTEALLSNAENFTIYIKNFIRFPKFEFSKSNVLETSDRNYLKSCSYDKEHHPYCPIFRIGDLISWTGHDFQDMAVKGGSVGILIEWNCDLDKDSSRCNPQYSFTRLDmnMNNSITSGYNFRYARYYKDqDGETYRTLYKVFGIRFDIMINGQAGKFNIIPTIIAIGSGVALLGAGAFACDMILLYMMNTSSFYRERKFE------------------------------
>A0A8C9T061	466	0.457	6.384E-143	13	375	399	14	377	380
-------------FDYKTEKYVIADNKKVGFLFRVIQLAVLVYIVGWVFLVKKGYQKrEENIQSSVMTKLKGVTVTNTTNTGHRLWGVEDYVIPPHGEGVLFIVTNFVETPNQRLGHCAESVKvpDGHCKSDEDCTAGDTVIAGHGIKTGRCL---NSSGTCEIYSWCPTEQNYE-PLDSMLRKAENFTIYIKNFISFPKFHFSKSNVLDTKNESYLKRCQYNKVLHPYCPIFRLGDIVKWSGHQFQDMALKGGSIGILIEWNCDLDKDSSMCNPKYSFTRLDlPNSSISSGYNFRYARYYSDgNGQTFRSLFKVYGIRFDIMVNGEAGKFNIIPTIINICSGVALMGAVRvFFCDLVLLYMMKKSTFYRERKFELAK-YEP-----------------------
>A0A8J7NRM8	466	0.540	6.384E-143	0	378	399	0	381	383
MKRYLSQALSDFFFEYETPRQVLVKDRRIGIVCRLIQLCVLVYIIGWVFIYEKGYQSTDTALSSVFTKMKGIAYTN--ESGERIWDVGDYVFPQHGSTSFVVMTNFIMTAGQKLGYCEEVlfffifqPNGmYKCKSDSDCQKGDYKRTGHGQMTGRC---NQTTNACEIFAWCPIENDHYIPDPPLLLSAENFTLFIKNSVTFPVFEVVRSNLVEEVDSSYLANCTYHKTKDPVCPIFRLGDIVEMSGFTFKEVAQGGGAIGILIEWTCNLDWAEHYCRPLYHFYGLYGNGKVSKGYNFRYAKYYMEDKIEKRTITKVFGIRFDIIVRSLARKFDIIPTLTTIGSGVGIFGVATVVCDLMLLYILPKRDFFKNMKFKYSADHGEVSS--------------------
>A0A7N6A545	466	0.552	6.384E-143	0	371	399	0	377	390
MKRmkksQISSALSDFFFEYETPRQVLVRNRRVGVVCRLIQLGVLVYIIGWVFIYEKGYQSTDIAVSSVFTKMKGVGYTNVNGV-ERVWDVSDYVFPPQGDSSFVVMTNYIITEGQQMGTCPELKDKHNCKSDADCEGGRFKRTGHGEMTGVCV---NTTNTCEVLAWCPVEDDRIIPSPPLLMSAENYTLFIKNSVTFPIFGVTRSNLVEGIDADYINKCLYHPEDAPLCPIFRLGDIVKLSGFNFETIAQEGGTIGIVIDWTCNFDVAVKHCKPKYNFHGLYGNPSdtgqtrPSLGYNFRYAKHYLENSVQKRTLLKVFGIRFDIIVQSLARKFDIIPTLTAIGSGVGIFGVATVVCDLVLLYLLPKREFYKNMKFKYTD---------------------------
>UPI001CE06888	466	0.550	6.384E-143	0	371	399	0	373	391
MKSQISNALSDFFFEYETPRQVLVRNRRVGVVCRLIQLGVLAYIIGWVFIYEKGYQSTDTAISSVFSKMKGVGYTNVSG-NEMVWDVADYVFPPQGDSSFVVMTNYIITEGQKMGKCPELQDQNNCNSDGDCEEGQIKRTGHGQMTGVCV--NDT-KTCEVLTWCPIENDKNIPDPPLLMSAENYTLFIKNSVTFPLFGVTRSNLVEGIDAVYINECLYDPKDSPLCPIFRLGDIVKLSGFNFTTIAKVGGAIGIVIDWTCNLDVDVKHCKPKYNFHGLYgnpdetDKARASVGYNFRYAKYYMEDKVQKRTLLKVFGIRIDIIVQSLARQFDIIPTLTAIGSGVGIFGVATVVCDLVLLYLLPKREFYKNMKFKYTD---------------------------
>A0A6P6N4Z3	466	0.544	6.384E-143	0	371	399	0	373	394
MKSQIRTTFSDFFFEYETPRQVLVRNKRVAVVCRIIQMGVLAYIIGWVFMYEKGYQSVDTAIGSVFTKMKGVAFTNISK-KERIWDVADYVFPEQGDSSFVVMTNYIATVGQKQDKCPELPDGKnTCNSDAECDEGKYKRMGNGHMTGKCIN-----NTCEIYSWCPVEDDRKIPDPPILLTAENYTLFIKNSITFPQFNVVRSNLVESVNQSYINKCLYHPKTDPLCPIFRLGDIVERSGFSFSEIARVGGAIGVLIDWDCNLDLNIRQCKPNYEFYGLygtgkngDKEEKPSLGYNFRYAKYYVENGEERRTLMKVFGVRIDIIVHGQAGKFDIIPTLTAIGSGVGIFGVATVVCDMLLLYLVPKRDFYKNMKFKNTE---------------------------
>UPI00144899EF	466	0.433	6.384E-143	0	368	399	0	373	402
MAGSFlKGRFLS-LFDYKTEKYIVAKNKTVGVLYRLIQLSIIGYIIGWVFIVKKGYQEtDEAIQSSIITKLKGVSVTNTTESGLLVWGPEDYVIPPQGEAVLFVVTNFLETPNQKLGYCAESLKvlDGHCQDDKDCEEGRMVVSGHGMMSGRCLRYdENSTGTCEIYGWCPIE-RKLKPQEPLLIHAENFTIYIKNFIQFPKFEFSKSNVFETNDHSYLKTCRFDEELHPYCPIFRLGDITRRARHNFHDMATSGGSIGIMIKWDCDLDKGYSHCHPQYHFTRLDvSNMTIVKGFNFRHSRYYQNaDGETYRSLFKVYGIRFTIMVHGKAGKFSIVPTAINVGSGLALMGAGAFFCDMVLLYLLKKGDSYRQRKFE------------------------------
>UPI000BBEA9AB	466	0.416	6.384E-143	0	386	399	0	397	404
MAGSClKGRFLS-LFDYKTEKYIVAKNKKVGVLYRVIQLSIIGYIIGWVFVSKKGYQEtDEAIQSSVITKLKGVSVTNTSESGLLVWGPEDYVIPPQGEAVLFVVTNFLETPNQKLGYCAESPKvlDGHCRVDRDCDKGKMVVAGNGIMSGRCLRKdENSNGTCEIYGWCPIE-RKFKPQGPLLTNAENFTIYIKNFIQFPKFKFSKSNVLETSDDSYLKKCRYDEELHPYCPIFRLGDITQRARYNFQDMSTFGGSIGIMISWNCDLDKGYSHCHPQYYFTRLDisvSNTTIATGFNFRHARYFKNaTGESYRSLFKVYGVRFNIMVHGKAGMFSIIPTAINVASGLALMGAGAFFCDMVLLYLMKKGNSYRERKFEdcrskksTSED---NSVEDKKAAME------------
>A0A673XQ19	466	0.409	6.384E-143	2	373	399	3	373	411
--RGCCASICQCFFEYSTPKILIIRSFKVGTLNRITQALVIAYVIGYVCVLNKGYQDTDAVLSSVTTKVKGIALTNTSDLGLRIWDVADYIIPPQEESSFFVLTNLLITLNQTQSHCPEVRHFFKCN-----LYLTCDHLPSGVQTGKCVRYSAVDKTCEVLAWCPLELDKEPPNPPMLADAENFTVLIKNSIRYPKFNFNKRNILPYVNKTYLEQCVFNRITDPDCPIFRLKDMVTEANEDFQTMAVHGGVMGVQIRWECDLDMPSSWCVPRYTFRRLDNKdpvNNVAPGYNFRFAKYYKNgNNEETRTLIKGFGIRFDVMVFGQAGKFNIVPTLLNVGAGLALLGLVTVVCDWIVLTCMTKKNIYNEQKYSYVDDF-------------------------
>UPI001C0A310B	466	0.449	6.384E-143	12	375	399	16	381	418
------------FFEYSTPKILRIRSKKVGAINRTIQLIVLIYVIGYVCYWKKGYQDTDSILSSVTTKVRGIAVINTPDLGLRIWDVADYVIPPQEQNSFFVLTNLIMTQNQTETYCAEIPSVAsTCSSDKDCKVGIRGLRSNGMQTGKCVNLNRTVKTCEIFAWCPLERGDKPPNPPVLAGTEHFTVLVKNNIQFPKFNFIKRNVLPHVNSSYLEHCVFNRSTDPECPIFRLKDIIEEAEEDFQTMAIHGGVMAFQIRWDCDLDWADRWCVPQYKFRRIDkhRGGSVTTGYNFRYAKYHNKDQK-TRTLIKGYGIRFDIMVFGQAGKFNIVPTLVNVGAGLGLLGLVTFLCDLIVLNCLTKGRHYRERKHSYDPNYEP-----------------------
>UPI001471454C	466	0.426	6.384E-143	0	368	399	0	368	460
MA-GWGGFFFS-LLNYKTEKYVIAENKKIGILLRLYQLAVLGYIIGWVFVVKKGYQQkEESIQSSVITKLKGVTLTNNSETGLHVWGAEDYAIPPNGEQVFFLVTNYIETPNQRLGFCPESSKvpDGRCVTNSDCVTGQTVIAGHGIKTGLCI---NSTGTCEIHGWCPVE-SSQRPSKPLLSEAENFTIYIKNFIRFPKFEFSKSNVLDTANDSYLKRCSYEPQEHPYCPIFRLGDLVSWTGHDFQDMAVKGGTVGIFIEWNCDLDQDWSRCSPRYSCTRLDMNlnNSVTSGYNFRFARYYKDqNGETYRTLYKVYGIRFDIIVNGQAGKFNIIPTIIAIGSGVALLGAGAFVCDMILLYMMNTSSFYRERKFE------------------------------
>UPI0018F34B90	466	0.482	8.742E-143	0	344	399	0	348	366
MA-GCCSSVCDFLLEYDTPRIVLIKNRKVGAINRVVQVIILAYVIGWVLVWEKGYQEFDSTISTVTSKVKGIAITNSTAFEERIWDATDYVIPSQQENAFFVMTNVILTVNQVQGRCPEMPSKrTRCKSDHDCAAGHHNAQSNGVLTGKCVRYSEKVKTCEIFAWCPVENDTVIPKPALLGAAENFTVLIKNSITFPKFNFSKRNILTNASTGYLKSCRFNRKSDPFCPIFRLGDMVQEAGEDFQRLAVEGGVMGILVAWNCNLDQSASKCVPKYTFRRLDNKnfgETVSPGYNFRFAKYFINmSGIETRTLFKAYGIRFEVEVFGHAGKFNIIPTMINIGSGLALLGMG------------------------------------------------------
>UPI000904AE51	466	0.557	8.742E-143	0	371	399	0	368	374
MKNQITSALSDFFFEYETPRQVLVRNRRVGVVCRLIQLGVLVYIIGWVFIYEKGYQSTDTAISSVFTKMKGVGYTNDSG-GERVWDVADYVFPSQGDSSFVVMTNYIMTEGQSMGTCPELPGKHDCSTDADCEGGSFKRTGNGEMTGVCVKRT---KTCEVLAWCPVEDDREVPDPPLLLSAENYTLFIKNSVTFPAFDVSRSNLVEDIDSNYISRCLYHPDNAPLCPIFKLGDIIKLSDLDFQTIAKVGGAIGIVVDWTCNFDVDVKHCKPEYTFHGLYgSKEGASVGYNFRFARHYMEDKIQKRTLLKVFGIRFDIIVHSLARKFDIIPTLTAIGSGVGIFGVATVVCDLVLLYLLPKREFYKNMKFKYTD---------------------------
>UPI001A9A1C62	466	0.428	8.742E-143	0	372	399	0	379	396
MTRtaGYCKGCLNYVFDYETPKTLVISSIRVGCVFRFTQLLVVLFVVGYVCVVQKAYQETDNIISSVTTKVKGFAFTNTSDMDPRLWDVADYVIPPQGDHSFFVMTNMVVTPKQTQSRCPELPSpSTTCVDDCDCIEGHNDPRGSGIQTGLCVNYSSTVQTCEVLSWCPLEIEPELPKHALLSAAENFTVLIKNSVTYPKFKFYRRNILPHINSSYLKRCEFNRATDPHCPIFRLKHIVSEAGEEFQDMAVKGGILGIIIDWTCDLDPWAGKCYPKYSFRRLDNKhpvNNVAPGYNFRFAKYYKtPDGEETRTLIKAYGIRFDIIVFGTAGKFGIVPTIVNFGAALSFLSLVPVVCDWFILTCMKKRDFYSKHKTTYLND--------------------------
>UPI000644560B	466	0.376	8.742E-143	1	391	399	14	402	406
-AQRLARSCWSAFWDYETPKVIVVRNRRLGVLYRAVQLLILLYFVWYVFIVQKSYQDnETGPESSVITKVKGVTTSE-----DKVWDVEEFVKPPEGGSVFSIITRIEVTPSQALGTCPESTRvpNATCHSDDDCMAGKLDMLGNGLQTGHCVPyYQGASKTCEVSGWCPVE-DGTSVSQFLGKMAPNFTILIKNSIHYPKFRFSKGNIADRKD-EYLKHCSFHEVSDPYCPIFRLGFIVEQAGENFTELAYKGGVIGVIINWDCDLDLDAAACNPKYSFRRLDPKhVPASSGYNFRFAKYYKINGTTTRTLIKAYGIRIDVIVHGQAGKFSLIPTIINLATALTSIGVGSFLCDWILLTFMNKNKVYSHKKFDKVQSLPAFEPLQQDSTPTDPKGL-------
>A0A3Q2CCQ6	466	0.424	8.742E-143	0	368	399	0	368	458
MA-GWGGFFFS-LLNYKTEKYVIAENRKIGILFRLYQLAVLGYIIGWVFVMKKGYQErEEAIQASVITKLKGVSLTNHSETGPYLWSPEDYVIPPNGEQVFFVITNYVETPNQRLGFCAESIKvpDGRCQSDDDCPEGESVIAGNGIKTGLCL--NNT-GTCEIHAWCPVEYSQR-PTGPLLSEAENFTIYIKNFIRFPKFEFSKSNVLETSDEGYLKRCFHDDVNHPYCPIFRLRDLVSRTGHDFHEMAIKGGSIGILIEWNCDLDKDASQCNPKYSFTRLDMNlnNSVSSGYNFRYARYYKdPEGETYRTLYKVYGIRFDIMINGKAGKFNIVPTIIAIGSGVALMGIGAFVCDMILLYMMNTSSFYRERKFE------------------------------
>UPI00094E725C	466	0.421	8.742E-143	0	368	399	0	368	458
MA-GWGTFFFS-LLNYKTEKYVIAENRKIGILFRIYQLAVLGYIIGWVFVMKKGYQErEEAIQSSVITKLKGVTLTNSSESGLHLWSAEDYVIPPNGEQVFFVVTNYIETPNQRLGFCAESfkVPDGQCLSDDDCTEGETVIAGHGIKTGLCI---NSTGTCEIHAWCPVEHSKRPTVP-LMSEAENFTIYIKNFIRFPKFEFSKSNVLDTTDDSYLKRCSYDQVDHPYCPIFRLGDLVKWAGHDFQDMAAKGGSVGILIEWYCDLDKDYSQCNPQYSFTRLDINlnNSVTSGYNFRYARYYKDqNGETFRTLYKVYGIRFDIMINGQAGKFNIIPTIIAIGSGVALLGIGAFVCDMILLYMMNTSSFYRNKKFE------------------------------
>UPI0018EC2938	466	0.416	8.742E-143	0	368	399	51	419	513
MA-GWGGFFVS-LLNYKTEKYVIAENRKIGILFRLYQLAVLGYIIGWVFVVKKGYQErEEAIQTSVITKLKGVTLTNSSETGLHLWSAEDYVIPPNGEQVFFIVTNYIETPNQRLRLCAESFKvlNGRCQSDDDCMMGESVIAGHGIKTGLCL---NSTGTCEIHAWCPVEYNKR-PTEPLLSEAENFTIYIKNFIRFPKFEFSKSNVLETSDDRYLKRCSYDRENHPYCPIFRLGDLVSWTGHDFQDMAIKGGSVGILIEWNCDLDKDSSQCNPRYSFTRLDMNlnSSVTSGYNFRHARYYKDqNGETYRTLYKVYGIRFDIMINGQAGKFSIVPTIIAIGSGVALLGAGAFACDMILLYLMNTSSFYRERKFE------------------------------
>UPI001E8EB91A	466	0.563	1.197E-142	0	371	399	0	371	391
MKSKISNALLDFFFEYETPRQVLVRNRKVGVVCRLIQVVVLAYIIGWVFIYEKGYQTSDTAVSSVFGKMSGVGYTNASG-NEMVWDVADYVFPSQGDSSFVVMTNYIITEGQKMGKCPEL--EGNCSSDGDCEEGSLKRTGHGQMTGVCV--NAT-KTCEVLTWCPVENDRNIPDPPLLMSAENYTLFIKNSVTFPLFGVTRSNLVENIDKEYIKTCLYHPTDSPLCPIFKLGDIVKLAGFNFETIAKEGGAIGIVVDWTCNLDVAVKHCKPKYQFHGLYgnpnetDKARASMGYNFRYAKHYLEDKVQKRTLLKVFGIRIDIIVQSQAGKFDIIPTLTAIGSGVGIFGVATVVCDLVLLYLLPKKEFYKNMKFKYTD---------------------------
>UPI001E8CC5C1	466	0.420	1.197E-142	0	379	399	0	389	400
MAGSFFKgRFLS-LFDYKTEKYIVAKNKKVGILYRLIQLSIIGYIIGWVFLSKKGYQEtDEAIQSSVITKLKGVSVTNTTESGLMVWGPEDYVIPPQGEAVLFVVTNFLETPNQKLGYCAESLKvlDGHCRDDEDCEDGKMVVAGNGIMSGRCLRKDEkSIGTCEIYGWCPIE-RKFIPQRPLLTNAGNFTIYIKNFIQFSKFTFSKSNVLETTDDSYLRKCRYDEELNPYCPIFRLGDITRRAGYNFQDLATFGGSIGIMIQWDCDLDKGYSNCHPQYRFTRLDisvSNKTITTGFNFRHTRYFKNaAGESYRSLFKVYGVRFNIMVHGKAGKFSIIPTVINVASGLALMGAGAFFCDMVLLYLMKKGDSYRERKFEgfrNTEKTSEGNSE-------------------
>UPI000A1C534D	466	0.430	1.197E-142	0	369	399	0	376	404
MAGSCSKaRLLS-LFDYKTEKYIVAKNKKVGVLYRLIQLTIIGYIIGWVFVSKKGYQEtDEAIQSSVITKLKGVSVTNTSESGVLVWGPEDYVIPPQGEAVLFVVTNFLETPNQQLGYCAESSKvvDGHCASDADCREGHTVVAGNGLMSGRCISGDvNSTGTCEIYGWCPVE-KKYKPRRALLANAENFTIYIKNFIQFPKFSFSKSNVLETSDESYLKACQYNEKVHPYCPIFRLGDITRRAGYNFQDMAIYGGSVGIMIDWDCDLDKGYSQCHPQYYFTRLDtsvSNRSIAMGFNFRHTRYFKhHTGEIHRSLFKVYGVRFNIMVHGKAGKFSIIPTAINVGSGLALMGAGAFFCDMVLLYLMKQSTSYRERKYEE-----------------------------
>A0A1A7X6N5	466	0.558	1.197E-142	0	371	399	0	373	409
MKSQITNALSDFFFEYETPRQVLVKNRRVGVVCRLIQLGVLAYIIGWVFIYEKGYQSTDTAVSSVFTKMKGVGYTNVSG-RETVWDVADYVFPSQGDASFVVMTNFIITEGQKMGTCPELPGKHTCSSNVDCKGGSFKRTGHGQMTGVCV--NAT-KTCEVLSWCPVEDDTYIPDPPLLISAENYTLFIKNSVNFPLFGVKRSNLVEGIDGSYISKCLFDPKDSPLCPIFRLGDIVKLSGFSFEKIAKEGGAIGIVVDWTCNLDVHIKHCKPEYSFHGLYgnanemDEVRTSMGYNFRFAKHYMENGVSKRTLLKVFGIRFDIIVKSLARKFDIIPTLTAIGSGVGIFGVATVVCDLVLLYLLPKREFYKNMKFKYTD---------------------------
>A0A8B7QHB8	466	0.388	1.197E-142	1	379	399	14	397	411
-ARRLARSCWSAFWDYETPKVIVVKNRRLGVVYRLVQLLILLYFVWYVFIVQKSYQDrETGPESSVITKVKGITSSE-----HKVWDVEEYVKPPEGGSVFSIITRIEVTPSQTLGTCPESVRvtNATCDSDEDCEAGHLDMLGNGVRTGRCVPyYHGVFKTCEVSGWCPVE-DGASVSQFLGKMAPNFTILIKNSIHYPKFQFSKGNI-ENRKNGYLKRCTFDEVSHLYCPIFKLGFIVEQAGENFTELAHWGGVIGVIINWDCDLDLSASKCNPKYSFRRLDPKhIPASSGYNFRFAKYYKINGSTTRTLIKAYGVRIDVIVHGQAGKFSLIPTIINLATALTSIGVGSFLCDWILLTFMNKNKVYSHKKFDKMVDvpergtgPGPGASQ-------------------
>UPI001A9C2462	466	0.381	1.197E-142	1	393	399	14	402	415
-ARRLARSCWSAFWDYETPKVIVVKNRRLGIVYRAVQLLILLYFVWYVFIVQKSYQDsETGPESSVITKVKGITLSE-----HKVWDVEEYVKPPEGGSVFSIITRIEVTPFQTLGTCAESmrVSNATCDSDEDCVAGQLDMLGNGLRTGRCVPyYHGSSKTCEVSAWCPVE-DGASVSQFLGTMAPNFTILIKNSIHYPKFQFSKGNI-ENRKGGYLKHCTFHEVSDLYCPIFKLGYIVEQAGENFTELAHTGGVIGVIINWDCDLDLSASECNPKYSFRRLDPKhIPASSGYNFRFAKYYKINGSITRTLIKAYGIRIDVIVHGQAGKFSLIPTIINLATALTSIGVGSFLCDWILLTFMNKNKVYSHKKFDKMVDAPEQGAGPGLCT--SEPSQQD-----
>UPI00097D30D9	466	0.421	1.197E-142	0	368	399	0	368	458
MA-GWGIFFLS-LLNYKTEKYVIAENRRIGILFRLYQLAVLGYIIGWVFVVRKGYQErEEAIQTSVITKLKGVTLTNSSESGLHLWSAEDYVIPPNGEQVFFIVTNYIETPNQRLGFCAESYKvpNGRCLSDDDCMEGEAVTAGHGIKTGLCV---NSTGTCEIHAWCPVEYSKR-PADPLLSEAENFTIYIKNFIRFPKFEFSKSNVLETSDDSYLKRCSYDRENHHYCPIFRLGDLVGWTGHDFQDMAVKGGSVGILIEWNCDLDKDSSQCNPHYSFTRLDMNlnNSVTSGYNFRYARYYKDhNGETYRTLYKVYGIRFDIMINGQAGKFNIVPTIIAIGSGIALLGAGAFICDMILLYMMNTSSFYRERKFE------------------------------
>UPI000A308CB6	465	0.460	1.639E-142	9	369	399	21	377	389
---------WGFL-DYKTEKYVLTRNCRVGVSQRLLQLAVVGYVIGWALLAKKGYQERDlAPQISVITKLKGVSVTQVKELENRLWDVADFVKPSQGENVFFLVTNFLVTPAQVQGRCPEHPSVplANCWADEDCPEGETGTYSHGIKTGQCVVFNGTHRTCEIWSWCPVE-SGTVPRKPLLAQAKNFTLFIKNTVTFSKFNFSRTNALFTWDSTYFKHCLYDPLSSPYCPVFRVGDLVAMAGGDFEDLALLGGAVGISIHWDCNLDRKDSDCCPQYSFQ-LQQK-----GYNFRTANHWWaASGVETRSLLKLYGIRFDILVTGQAGKFALIPTAITVGTGAAWLGMVTFLCDLLLLYVDREAGFYWRTKYEE-----------------------------
>UPI000C6F8360	465	0.544	1.639E-142	0	371	399	0	373	394
MKSQITNALSDFFFEYETPRQVLVRNRRVGVVCRLIQLGVLAYIIGWVFIYEKGYQSTDTAVSSVFTKMKGVGYTNVNG-SERVWDVADYVFPPQGDSSFVVMTNYIITEGQSMGKCPELKGKHNCSSHADCEGGSFKRTGHGEMTGVCV---NTTKTCEVLAWCPVEDDHNIPDPPLLMSAENYTLFIKNSVTFPLFKVTRSNLVEGIDAKYISKCLHDPKEAPLCPIFRLGDIVKQSGFNFETIAREGGAIGIVVDWTCNFDVDVKHCKPTYNFHGLYgnpaetDKARASVGYNFRYAKHYLEDKVQKRTLLKVFGIRIDIIVQSLARKFDIIPTLTAIGSGVGIFGVATVVCDLVLLYLLPKREFYKNMKFKYTD---------------------------
>UPI0009B3A1F9	465	0.423	1.639E-142	0	368	399	0	373	401
MAGSlLKGRFLS-LFDYKTEKYIVAKNKKVGILYRVIQLSIIGYIIGWVFISKKGYQEtDEAIQSSVITKLKGVSVTNTSESGLLVWGPEDYVIPPQGEAVLFIVTNFLETPNQKLGYCAESPRllDGHCRDSEDCEEGKVVVAGNGIMSGRCLRRDvNSTGTCEIYGWCPIE-RRFTPQGPLLTNAENFTIYIKNFIQFPKFTFSKSNVLETTDDSYLKKCRYDEKLHPYCPIFRLGDITRRAGYNFQDMATFGGSIGIMIHWDCDLDKG--HCHPQYRFTRLDisvSNKTIAMGFNFRHTRYFKNaAGESYRSLFKVYGVRFNVMVLGKAGKFSIIPTAINVGSSLALMGAGAFFCDMVLLYLMKKGDAYRERKFE------------------------------
>UPI001F075E19	465	0.425	1.639E-142	0	369	399	0	377	409
MSGNYWKtqFFS--LFDYKTEKYIAIaKNKTVGVLYRLVQLFIIGYIIGWVFLTKKGYQEtEESIQSSVITKLKGVTVTNTTESGLLVWGPEDYVIPPHGDSALFIVTNFIETPNQKLDFCAENSKvlDGLCRANEDCVEGETVVAGNGVMSGRCLKRdRNSTGTCEIYGWCPVERKTQ-PQGPILRKAENFTIYIKNFIRFPKFSFSKSNVLDTSNDSYLKTCLYDEVLHPYCPIFRLGDITNRTGHNFQDMALRGGSVGILIEWNCDLDKSSCKCHPRYRFTRLDisaSSDSITSGFNFRHARYYKNaAGESYRTLFKVYGVRLDIMVNGKAGKFSIIPTVINIGSGVALMGAGVFLCDMVLLYLMKKSEFYRERKFEV-----------------------------
>UPI0012EEAE14	465	0.433	1.639E-142	0	368	399	0	375	410
MAGSFFKgRFLS-LFDYKTEKYIVAKNKKVGVLYRLIQLSIIGYIIGWVFVSKKGYQEtDEAIQSSIITKLKGVSVTNTTESGLLVWGPEDYVIPPQGEAVLFVVTNFLETPNQKLGYCAESLKvlDGHCRDDNDCEDGKMVAAGNGIRSGRCLRKdENSTGTCEIYGWCPIE-RKFKPKGPLLTNAENFTIYIKNFINFPKFTFSKSNVFETTDDSYLRKCRFDEELHPYCPIFRLGDITRRAGYNFQDMATFGASIGIMIEWYCDLDKGYSHCHPQYYFTRLDisvSKQTIAAGFNFRHTRYFRNaAGESYRSLFKVYGIRFNIMVHGEAGKFSIIPTLINVGSGLALMGAGAFFCDMVLLYLMKKGDSYRERKFE------------------------------
>A0A1I8JAE7	465	0.413	1.639E-142	0	389	399	2	400	426
MKRKLKSGIhhgLGLFFEYETYKIVQINSIKVGIINRVIQLAIISYIIGWVIVYKKGYQEFDNAVSGVTSKVKGVQYTNFTGssIGARIWDVADYVIPPQENNAFFIMTNAVVTADQRQGRCDEDPLVAPCSTDSDCPAGLAQMLGSGVNTGRCV--NSTqrpgVRACEVLAWCPVEVDR-LPAASLLPNVANFTVLIKNSIEFPKFKVKRRNIASGMpEEDYLRFCRWRPD-HPLlkfCPIFTVRDMLRHAKVS-DNIFIKGGVMAMNIHWDCNLDWAESHCTPEYSFTRLDDPaAGISKGWNFRYANYYRQNGSDYRVLIKAYGLRFIVYVTGRAGRFNIIPLTMNLGSGLALLGLATILCDVIVLHLLRKRSAYREAKFQQMEDEDAYKAMNDEEAEESEL---------
>UPI001E1BD23F	465	0.395	1.639E-142	0	381	399	32	424	436
MG--CFKSMSSFLFWYETPKVVHIRSKKVGILGRFLQLCVLSYIVGYVMVYKKGYQEFCSVESAVVTKVKGVAFTNTqrnvPEIYKRIWDTSDLIVPPSENDAFFVTTNIIITPNQTRRTCSEDPGvhGALCNTPSQCHEGHSLPIGNGAMTGRCVPsdVNSSVNVCEIFAWCPIE-QDVFPLGldrPLLEETADFTVLIKNFIEFPMFGktFRRRNILQDANKTYLQTCHYHPERDPFCPVFRIDDIVSFAGENFTQLAVRGGVIVISIEWNCNLDLDfMELCKPIYTFRRVDDPnTNIAPGWNFRYANYHEEN---RRTLIKAYGIRFVIEVRGQGGKFNILPTLLNIGSGLALLGVTTVMCDFIILYFTKNRTFYKGVKYLLVdgEDAEKEPLQSE-----------------
>UPI001BD309C6	465	0.429	1.639E-142	0	368	399	0	368	462
MA-GWGAFFVS-LLNYKTEKYVIAENRKIGILFRLYQLAVLGYIIGWVFVMKKGYQErEEAIQTSVITKLKGVTLTNSSETGLHLWSAEDYVIPPSGEQVFFIVTNYIETPNQRLGFCAESNKvpDGQCQSDDDCPEGEAVIAGNGIKTGVCL---NSTGTCEIHAWCPVEYSKR-PTEPLLKEAENFTIYIKNFIRFPKFEFSKSNVLETSDDNYLKKCSFDKESNRYCPIFRLGDLVSWTGNDFQELAAKGGTVGILIEWDCDLDKDSSHCNPEYSFTRLDMNlnSSVTSGYNFRYARYYKDqSGGNYRDLYKVYGIRFDIMVNGQAGKFNIVPTIIAIGSGVALLGIGAFVCDMILLYMMNTSSFYRERKFE------------------------------
>A0A3P8WCK8	465	0.445	1.639E-142	0	368	399	0	368	463
MA--GWGLFFLSLLNYKTEKYVIAENRRIGILFRLYQLAVLGYIIGWVFVVKKGYQEkEEAIQSSVITKLKGVALTNSSQTGLHVWSAEDYVIPPNGEQVFFIVTNYIETPNQRLRYCAESfkVPNGRCLSDDDCMEGETVIAGHGIKTGLC--FNST-GTCEIYGWCPVEYSRR-PSEPLLREAENFTIYIKNFIRFPKFEFSKSNVLETSDEDYLKRCSFDSENHPYCPIFRLGDLVSRTGHDFQDIAIKGGSVGILIEWNCDLDKDYSQCNPEYSFTRLDMNlnNSVTSGYNFRYARYFKDqNGETFRTLYKVYGIRFDIIINGKAGKFSIVPTIIAIGSGIALLGAGAFACDMILLYMMNTSSFYRERKFE------------------------------
>UPI000A1C5AA4	465	0.426	1.639E-142	0	368	399	0	368	468
MAARGGFFLS--LLNYKTEKYVIAENRKIGILFRLYQLAVLGYIIGWVFVAKKGYQEkEEAIQTSVLTKLKGVALTNDSDKGLHLWGAEDYVIPPNGEQVFFVVTNYIETPNQRLGFCPESDKvpDGRCSSDDDCVEGENVIAGNGIKTGVCI---NSTGTCEVHAWCPVEY-SPRPQEPLLSAAENFTVYIKNFIRFPKFDFSKSNVLETAAASYLKNCTYDSESHPYCPIFRLGNLVSWTGNDFQEMAVKGGSVGILIEWKCDLDKDYSLCNPQYSFTRLDMNinNSVTSGYNFRYAKYFKdPNGELYRTLYKVYGIRFDIMVNGQAGKFSIVPTIIAIGSGVALVGAGAFACDMILLYMMNTSSFYRERKFE------------------------------
>A0A6A4SW28	465	0.410	1.639E-142	0	368	399	0	368	894
MA--GWGLFFVSLLNYKTEKYVIAENRRIGILFRLYQLAVLGYIIGWVFVVRKGYQErEEAVQTSVITKLKGVTLTNSSETGLHLWSAEDYVIPPNGEQVFFIVTNYIETPNQRLGFCSESSKvpSGRCLSDDDCVEGETVTAGHGIKTGLCI---NSTGTCEINAWCPVEYSKR-PSEPLLSDAENFTIYIKNFIRFPKFEFSKSNVLETSDDSYLKRCSYDREMHPYCPIFRLGDLVSWTGHDFQDMAVKGGSVGVLIEWNCDLDKDSSRCNPQYSFTRLDMNlnNSVTSGYNFRYARYFKDqNGETYRTLYKVYGIRFDIMINGQAGKFNIVPTLIAIGSGVALLGAGAFACDMILLYMMNTSSFYRERKFE------------------------------
>A0A3Q3JSA1	465	0.410	2.244E-142	0	368	399	3	371	379
MA-GWGGFFFS-VLNYKTEKYVIAENKRIGVLFRLYQLAVLGYIIGWVFVVKKGYQErEEVLQTSVITKLKGVTLINSSEIGLHLWSAEDYVIPPNGEQVFFIVTNYIETPNQRLGFCAESSKvpNGQCLSDDDCVEGETVIAGNGIKTGSCL---NSTGTCEIHAWCPVEYSKR-PTEPLLSEAENFTVYIKNFIRFPKFEFSKSNVLDTSDGSYLKRCSYDRERHPYCPIFRVGDLVSWAGHDFQEMAVKGGSIGIHIQWKCDLDKDYSQCNPQYSFTRLDMNlnNSVTSGYNFRYARYYKDqNGETYRTLYKVYGIRFDIMINGQAGKFNIVPTVIAIGSGVALLGAGAFACDMILLYMMNTSSLYRERKFE------------------------------
>UPI00106E5340	465	0.550	2.244E-142	0	371	399	1	373	380
MSQ-ISSALSDFLFEYETPRQVLVRNRRVGVVCRLIQLGVLAYIIGWVFIYEKGYQSTDIAVSSVFTKMKGVGYTNIEG-RERVWDVADYVFPPQGDSSFVVMTNYIITEGQKMGKCPELHGKHNCSSHADCEGGSFKRTGHGQMTGVCL--NAT-KTCEVLAWCPVEDDDNIPDPPMLMSAENYTLFIKNSVTFPLFGVSRSNLVENIDSAYISKCLYDPTNAPLCPIFRLGDIVKLSGFKFETIARVGGAIGIVVDWTCNLDVDVKHCIPKYNFHGLYgnaaetDQARASVGYNFRYAKHYLEDNEQKRTLLKVFGIRFDIIVQSLARKFDIIPTLTAIGSGVGIFGVATVVCDLVLLYLLPKREFYKNMKFKYTD---------------------------
>A0A3Q3VWH3	465	0.552	2.244E-142	0	371	399	0	373	403
MKNQITNALSDFFFEYETPRQVLVRNRRVGVVCRLIQLGVLAYIIGWVFIYEKGYQSTDTAVSSVFSKIKGVGYTNVNGT-ERVWDVADYVFPSQGDSSFVIMTNYIITEGQKMGKCAELPGKHNCSSDADCEGGSFKRTGHGEMTGVCVKAN---KTCEVVAWCPVEDDHNIPDPPLLVSAEDFTLFIKNSVTFPLFGVTRSNLVEGIDAAYISKCLYDPEEAPLCPIFRLGDIVKMSGFNFETIAKMGGAIGIVVDWTCNLDLDLKHCKPKYNFHGLYgnpsetDKVRASVGYNFRYAKHYLEDKIAKRTLFKVFGIRIDIIVQSLARKFDIIPTLTAIGSGVGIFGVATVVCDLVLLYLLPKREFYKNMKFKYTD---------------------------
>UPI0010A7CE83	465	0.399	2.244E-142	1	375	399	14	389	410
-AEGFARGCWAAFWDYETPKVIVVKNRNLGLIYRTVQLLILLYFIWYVFLVQKGYQDrETGPESSVITKVKGI--TKSPD---KVWDVEEYVKPPEGGSVFSIITRMEVTRSQTLGTCPESVKarNATCRSDADCVAGEMDMLGNGQRTGRCVPyYHGTEKTCEVSAWCPVE-DGAAVSEFLGKMAPNFTILIKNNIHYPKFRFSKGNIRNNQN-GYLKRCLYDAILDLYCPIFKLGFIVEQAGENFTELAEKGGVIGVIINWNCDLDLSESECNPKYSFRRLDPKhIQASSGYNYRFAKYYIHNGVASRTLIKAYGIRIDVIVHGQAGKFSLIPTIINLATALTSIGVGSFLCDWILLTFMNKNKIYSHRKFDkmvESPDPGP-----------------------
>UPI001A99460C	465	0.404	2.244E-142	0	396	399	0	391	457
MA-GWGGFFVS-LLNYKTEKYVIAENRKIGILFRLYQLAVLGYIIGWVFVVKKGYQErEEALQTSVITKLKGVTLTNSSETGLQLWGAEDYVVPPNGDQVFFVVTNYIETPNQRLGFCAESfkVPSGRCQSDADCIEGETVIAGHGIKTGLCL---NSTGTCEIQAWCPVE-SGQRPTEPLLSEAENFTIYIKNFIRFPKFEFSKSNVLETSNDSYLKSCTYDSQDDVYCPIFRLGDLVSWTGYDFQDMAAKGGSVGILIEWECDLDKDSSQCNPQYSFSRLDMNlnNSVTSGYNFRYARYYKDqNGETFRTLYKVYGIRFDIMINGQAGKFNIVPTIIAIGSGIALLGAGAFACDMILLYMMNTSSFYRERKFEIIN-FKNDKSKPKDGKT----GQRERRN--
>A0A3B4Z4D7	465	0.421	2.244E-142	0	368	399	0	368	463
MA--GWGLFFTSLLNYKTEKYVIAENRRIGILFRLYQLAVLGYIIGWVFVVKKGYQErEEAVQTSVITKLKGVTLTNTSDGGSYLWSAEDYVIPPNGEQVFFIVTNYIETPNQRLGFCAESfkVPNGRCQNDSDCMEGESVTAGHGIKTGLCL---NSTGTCEIHAWCPVEYSKR-PTEPLLSEAENFTIYIKNFIRFPKFEFSKSNVLETSDENYLKRCSYDKENHPYCPIFRLADIVSSTGNDFQDMAVKGGSVGILIEWKCDLDKDASQCQPRYSFSRLDMNfnNSITSGYNFRYARYYKdDNGETYRTLYKVYGIRFDIMINGQAGKFSIVPTIIAIGSGVALLGIGAFACDMILLYMMNTSSFYRDKKFE------------------------------
>UPI00165A7AAF	465	0.434	2.244E-142	0	368	399	0	368	463
MA-GWGGFFFS-LLNYKTEKYVIAENRKIGILFRLYQLAVLGYIIGWVFVAKKGYQErEDAIQTSVFTKLKGVSLTNTSETGPYLWSPEDYVIPQSGEQVFFVVTNYIETPNQRLGFCAESVKvpDGQCQSDDDCPEGESVIAGNGIKTGFCL---NSTGTCEIHAWCPVEYSKR-PMEPLLGEAENFTIYIKNFIRFPKFKFSKSNVLETSDANYLKGCFYDKVHHPYCPIFRLGELVGRTGHDFHEMAAKGGSVGILIEWNCDLDKDSSECNPQYSFTRLDMDsnNSVNSGYNFRFARYYKdPGGQTYRTLYKVYGIRFDIMINGQAGKFNIVPTIIAIGSGVALMGVGAFVCDMILLYMMNTSSFYRERKFE------------------------------
>UPI0018EB9A19	464	0.432	3.073E-142	0	366	399	0	370	393
MGKTTG-CCQSFLLNYETPKILVIPNTGVGCVFRFAQLLVLLYVVGYVCVVRKAYQEKDSVISTVTTKVKGFAFTNTSDMDPRFWDVADYVIPPQGDNSFFVVTNMVVTPHQTQSRCPELPNpSTTCVDDCDCIEGHSSPRGNGIQTGLCENYTTTVRTCEVLSWCPLEIDTKLPKRALLAAAENFTVLIKNSITYPKFNFHGRNILPHINSSYLKRCEFSRTTDPHCPIFRLKHIVSEAGEDFQDMAVKGGVLGIIIDWSCDLDWWAGKCYPKYSFRRLDNKnpvNNVAPGHNFRFAKYYKtPDGAETRTLIKAYGIRFEVLVFGTAGQFGIVPTIVNLGAALALLGLVPKVTDWVMMTFARKRDLYKKHK--------------------------------
>A0A8C9QRC2	464	0.543	3.073E-142	0	370	399	0	372	397
MMNSLATALSDFFFEYETPRQVLVRNKHIGVVCRLVQLAVLGYIVGWVFLYEKGYQSTGSAVSSVLTKMKGVGFTRVNGT-ERVWDVADYVFPEQGDSSFVIMTNYIMTEGQRQGTCPEPSDQGLCKSDRDCDEGKFKRTGHGQMTGKCV--NET-GTCEVFAWCPIEHDREIPNPPLLMSSENYTLFIKNSITFPQFQVFRSNLVEGIDNKYLKSCIYNEEKDRYCPIFRLGDIVKLANFEFSAIAREGGTIGIIISWECNLDLPIKYCRPEYQFHGLYrsveeeESAKASVGYNFRYAKYYMEGGVEKRTLIKVFGIRLDITVRGEARKFDIIPTLTAIGSGVGIFGVATVVCDLVLLHVLPKKNLYKNMKFKYT----------------------------
>A0A8D2LJH0	464	0.625	3.073E-142	0	397	399	0	391	400
MGHKFKEKASSFLFQYDTPRMVLVHNKKVGVTFRLIQLVVLMYIIGWVFLYEKGYQSKDSIISSVSVKLKGLTMTNSSDLGPYIWDVADYVFPPQGDSSFVVMTNFIVTRDQKQETCPEHPEAGKCEEDRMCTAGKFLRQGQGIMTGKCVNFSRTERTCEIFGWCPVEIDDHVPNPPLLLAAENFTLFIKNSITFPKFKVNRRNLVERVTKDYLRNCTYHKVRDPLCPVFQLGYVVEESGQKFSMLARKGGVLGISISWNCDLDWPVRHCMPVYQFHGLYnEDSSISPGFNFRYARYYRENGRELRTLYKVFGIRFDILVNGK--------VMLCW---FVSFWQASVLCDLLLLNFISNRHYYKQKKFKNAElDsIKPVSrSKPFCSGPlSYPLAVKEPKNS-
>UPI00189DBAE1	464	0.441	3.073E-142	0	369	399	0	376	401
MAGSFFKRRFLSLFDYKTEKYIVAKNKKVGVLYRLIQLSIIGYIIGWVFVTKKGYQEtDEAIQSSVITKLKGVSVTNTTESGLLVWGPEDYVIPPQGEAVLFVVTNFLETPKQKLGHCAESHRvlDGHCQNDEDCEEGKMVVAGNGIKSGRCLRQdENSTGTCEIYGWCPIE-RKFKPQGPLLKNAENFTIYIKNFIQFSKFTFSKCNVLETTDASYLRRCRFDEELHPYCPIFRLGDITRRAGYNFQDLATSGGSIGIMIEWDCDLDKGYSNCHPVYHFTRLDinvSNKTIATGFNFRHSRYFKNaAGESYRSLFKVYGIRFNIMVHGKAGMFSIIPTAINVGSGLALMGAGVFFCDLVLLYLMKKGDSYRERKFEE-----------------------------
>A0A8C9C9U6	464	0.385	3.073E-142	1	391	399	14	402	406
-ARRLARSCWSAFWDYETPKVIVVKNRRLGIVYRTVQLLILLYFVWYVFIVQKSYQDrETGPESSVITKVKGITSSE-----NKVWDVEEYVKPPEGGSVFSIITRIEVTPFQTLGTCAESmrVRNATCDSDEDCVAGQLDMLGNGLRTGRCVPyYHGSSKTCEVSAWCPVE-DGASVSQFLGKMAPNFTILIKNSIHYPKFQFSKGNI-ENRKDGYLKHCTFHEVSDLYCPIFKLGYIVEQAGENFTQLAHAGGVIGVIINWDCDLDLSASKCNPKYSFRRLDPKhVPASSGYNFRFAKYYKVNGSTTRTLIKAYGIRIDVIVHGQAGKFSLIPTIINLATALTSIGVGSFLCDWILLTFMNKNKVYSHKKFDKMVDAPASePSQQDCALTDAR-GL-------
>UPI0010FCCF47	464	0.407	3.073E-142	4	386	399	6	409	413
----FCSAVLAVFFEYDTNKIVHIKSKKVGLINRFIQLVIIVYIIGYVIVYKKGYQEFQEPYSSVTTKVKGVSLTNLSQqlalYGGvHVWDSSDFVIPPEEDNAVFVMTNMIISPNQTQSTCPEDPKfpNVKCTKDSDCPPLKPVENGHGLRTGRCVlsDREKNKKVCEIYSWCPVE-IDELPMPgnnlsknmPLLGAAKDFTLLVKNNVQFPKFQETARNIKSAGNTSYLKGCHYDPKTDPLCPIFKFDKMFELANITFEDIAFQGGVMAIIIKWNCNFDPLAYSCEPKYQFTRLDDSKsPIAPGYNFRFAKYYVKDNVLYRTLLKAYGIRFAILVYGEGGKFSPVPLFLNLGSGLALLGVATVLCDIVVLYVLQKKYFYREKKYQYVEDVEsnyfPGYQQPLEQRHS------------
>A0A4W5RII9	464	0.414	3.073E-142	0	373	399	0	379	425
MKtRGCCASICQCFFEYSTPKILVIRSFKVGTLNRITQALVIAYVIGYVCVLNKGYQETDAVLSSVTTKVKGIALTNTSDLGLQIWDVADYVIPPQEESSFFVLTNLLITLNQTQSRCPNRLAKtIVCTllfyND---VLLKSDYLPSGVQTGKCV-YSTVDKTCEVLAWCPLELDKEPPNPPMLADAENFTVLIKNSIRYPKFNFNKRNILPYVNKTYLEQCVFNRITDPDCPIFRLKDMVTEANEDFQTMAVHGGVMGVQIRWECDLDMPSSWCVPRYTFRRLDNKdpvNNVAPGYNFRFAKYYKNgNNEETRTLIKGFGIRFDVMVFGQAGKFNIVPTLLNVGAGLALLGLVTVVCDWIVLTCMTKRNIYNEQKYSYVDDF-------------------------
>UPI001C05577D	464	0.555	3.073E-142	0	371	399	0	371	432
MKSQITSCLSDFLFEYETPRQVLVRNRRVGVVCRLIQLGVLVYIIGWVFIYEKGYQSTDTAISSVFTKMKGVGYTNVSG-KERVWDVADYVFPSQGDSSFVVMTNYIITEGQAMGKCPEL--KGNCSTHADCEEGRFKRTGDGHMTGVCVK---ATNTCEVLAWCPVENDEEIPDPPLLMSAENYTLFIKNSVTFPLFGVTRSNLVEGINSNYISNCLYHPNDYPLCPIFKLGDIVKLSDFNFTKIALQGGAIGIVVDWTCNFDWDVKHCKPEYRFHGLYgnphemDKARASLGYNFRYAKHYVENTVPKRTLIKVFGIRIDIIVQSLARKFDIIPTLTAIGSGVGIFGVATVVCDLVLLYLLPKREFYKNMKFKYTE---------------------------
>UPI0007195EF6	464	0.434	3.073E-142	0	371	399	0	382	438
MGSPGAATGWG-LLDYRTEKYVMTRNWRVGALQRLLQLGVMVYMVGWALLEKKGYQEQDlDPQISVITKLKGVSVTQIKALGNRLWDVADFVKPPQGENVFFLVTNFLVTPEQVQGRCPEHPSipLANCWADEHCPEGETGTYSHGncgleglefvlcfqgIKTGQCVEFNGTHRTCEIRGWCPVE-SNSEPTKPLLLQAENLTLFIKNTVTFSKFNFSRSNALETWDATYFKRCRYDPRFSPYCPVFRIGDLVAAAGGVFEDLALLGGAVGIFVHWDCDLDAGGSDCRPHYSFQ-LQERS-----YNFRTAAHWWEaSGVEARSLLKLYGIRFNILVTGQAGKFGLIPTTLTLGTGVAWLGVITFSCDLLLLYVDGEAHFYWRTKYEEAK---------------------------
>UPI00117CFC6A	464	0.542	3.073E-142	0	371	399	17	390	442
MRNKITNALSDXFFEYETPRQVLVRNRRVGLVCRLIQLGVLXYIIGWVFIYEKGYQSTDTAVSSVFTKMKGVGYTNVNG-QERVWDVADYVFPPQGDSSFVVMTNYIITEGQAMGKCPEVRLFYNCSSDADCKGGSFKRTGHGHMTGICV---NTTKTCEVLAWCPVENDHNIPDPPLLMSAENYTLFIKNSITFPIFDVTRSNLVEGVDANFIRTCLYDPVTDPLCPIFRLGDIVKLSGFSFEVIARVGGAIALVIDWTCNLDLDITHCKPKYTFHGLIwnpnetDKARASVGYNFRFAKHYMEDKIQKRTLLKVFGIRLDIIVQSLARKFDIIPTLTAIGSGVGIFGVATVVCDLVLLYLLPKREYYKNMKFKYTD---------------------------
>UPI0013F1CA4C	464	0.618	4.208E-142	0	394	399	0	367	373
MGLKLGEKVSSFFFEYDTPRMVLVKNKKVGLVFRLTQLVVLGYIIGWVFLYKKGYQSQDGIISSVSVKLKGLTVTNISGIGPHIWDVADYVFPPQGDSSFVVMTNVIITRGQKQDICPELPDAGQCNNDSDCIQGKYSRQGQGIMTGKCVDFNGNNKTCEIFGWCPVEEDNQIPE---------------------------RNLVEDITTSYLKKCTYHKNKDPFCPVFELGYIVKESGQNFHALALQGGVVGITIDWDCDLDWPVTYCKPVYQFHGLYnDDNNVSSGFNFRYAKYYRENGTDYRTLYKVFGIRFDILVNGKAGKFDIIPTMTTIGSGIGIFGVASVVCDLLLLHFLPRRDYYKQRKFKYAE-MRTPMSEKEEASPSSMSNLQNN----
>UPI00189E528F	464	0.417	4.208E-142	0	374	399	0	382	385
MGKSagGCHSFLHYMFDYETPKTLVIPHLGVGFVFRFTQFLVLLYVVGYVCVVQKAYQETDSVISSVTTKVKGFAFTNTSDSDPRLWDVADYVIPSQGDNSFFILTNVVFTPGQTQSRCPELPNpSTTCVDDCDCIEGHSDPRGNGIQTGLCENYSTTVRTCEVFSWCPLEIDTKLPEHALLDASENFTVLIKNSITYPKFNFHRRNIRSHVNSSYLQRCEFNRATDPDCPIFRLKHIVSEAGEEFQDMAVKGGVLGIIIDWSCDLDWWAGKCYPKYSFRRLDSKhpvNNVAPGYNFRFAKYYKtQDGEETRTMIKAYGIRFDVIVFGTAGKFGIAPTIVNLGAALSFLSLVPLVCDWFMVTCMRKRDLYIKQKVTYlSEDAG------------------------
>P51579	464	0.454	4.208E-142	0	369	399	10	377	389
MASAVAAALvsWGFL-DYKTEKYVMTRNCWVGISQRLLQLGVVVYVIGWALLAKKGYQEWDmDPQISVITKLKGVSVTQVKELEKRLWDVADFVRPSQGENVFFLVTNFLVTPAQVQGRCPEHPSVplANCWADEDCPEGEMGTYSHGIKTGQCVAFNGTHRTCEIWSWCPVE-SSAVPRKPLLAQAKNFTLFIKNTVTFNKFNFSRTNALDTWDNTYFKYCLYDSLSSPYCPVFRIGDLVAMTGGDFEDLALLGGAVGINIHWDCNLDTKGSDCSPQYSFQ-LQER-----GYNFRTANYWWaASGVESRSLLKLYGIRFDILVTGQAGKFALIPTAITVGTGAAWLGMVTFLCDLLLLYVDREAGFYWRTKYEE-----------------------------
>UPI001113E719	464	0.547	4.208E-142	0	373	399	0	375	394
MKNKIANALSDFFYEYETPRQVLVRNRRVGVVCRLIQLGVLVYIIGWVFIYEKGYQSTDTAVSSVFTKMKGQGYTNVSG-NEKVWDVADYVFPPQGDSSFVVMTNYIVTEGQRMGRCPELKGKHNCSTDADCEEGSFKRTGHGQMTGVC--ANRT-KTCEVLAWCPVEDDHNIPDPPLLMSAENYTLFIKNSVTFPLFDVTRSNLVEGINSSYIGKCLHDPEDAPLCPIFRLGDIVKLSGFNFETIARVGGAIGIVVDWTCNFDLHLKHCKPKYTFHGLYgnpaetDKAKASVGYNFRYARHYMENSVQKRTLYKVFGIRVDIIVQSLARKFDIIPTLTAIGSGVGIFGVATVVCDLVLLYLLPKREFYKHMKFKNTNTY-------------------------
>UPI0015E05EDE	464	0.542	4.208E-142	0	371	399	0	373	394
MKSQITNAITDFFFEYETPRQVLVRNRRVGVVCRLIQLGVLAYIIGWVFIYEKGYQSTDTAVSSVFTKMKGVGYTEVNGV-ERVWDVADYVFPPQGDSSFVVMTNYIITEGQSMGKCPELKGKHNCSSDADCEGGSFKRTGHGQMTGVCV---NTTKTCEVLAWCPVENDHNIPDPPLLMSAENYTLFIKNSVTFPLFGVARSNLVEGIDAAYISKCLHDPKDAPLCPIFRLGDIVKESGFNFETIAQVGGAIGIVVDWTCNFDVDVKHCKPKYNFHGLYgnpaetDKARASVGYNFRYAKHYFDDNVQKRTLLKVFGIRFDIIVQSLARKFDIIPTLTAIGSGVGIFGVATVVCDLMMLYLLPKREFYKNMKFKHTD---------------------------
>UPI00148CB5DB	464	0.531	4.208E-142	0	371	399	0	373	394
MKSHITNAFSDFFFEYETPRQVLVRNKRVGVVCRLIQLLVLAYIIGWVFIYEKGYQSTDTAVSSVFTKMKGVGYTSVNG-YERIWDVADYVFPPQGDASFVVMTNYIITEGQTLGKCPELKGKNNCSSNADCEGGNLKRTGHGQMTGVCV---NTTKTCEVLAWCPVEDDHIIPNPPLLMSAENYTLFIKNSVTFPLFGVTRSNLVDGIDGGYISKCYYDPKDAPLCPIFRLGDIVKLSGFNFETIAKVGGAIGIVVDWTCNFDVSVKHCKPKYNFHGLYgnpeetDKARASVGYNFRYAKYYLEDKVQKRTLLKVFGIRLDIIVQSLARKFDIIPTLTTIGSGVGIFGVATVVCDLMLLYLLPKREFYKNMKFKHTD---------------------------
>H3CT01	464	0.541	4.208E-142	0	370	399	2	373	395
MKKQISNAISDFFFEYETPRQVLVRNRRVGVVCRLIQLGVLAYIIGWVFIYEKGYQSTDTAVSSVFSKMKGVGYTNINGT-ERIWDV-DYVFPSQGDSSFVVMTNYIITEGQKLGKCPELPGKHNCRKDSDCEGGVYKRTGNGEMTGVCV--NSTM-TCEVLAWCPIENDQHVPNPPLLMSAENYTLFIKNSVTFPLFDVTRSNLVEGIDTSYISTCLYDPEDAPLCPIFKLGDIIKLSGFNFETIARVGGAIGIVIDWTCNLDYDVKHCKPKYNFHGLYgnpsetDKTRASVGYNFRYAKHYLENNVEKRTLLKVFGIRIDIIVHSLARKFDIIPTLTAIGSGVGIFGVATVVCDLVLLYLLPKREFYKNMKFKHT----------------------------
>UPI001BD1DFFC	464	0.410	4.208E-142	0	397	399	0	397	398
MA---WNFFLS-LFDYKTEKYIVAKNKRVGVLYRLIQLCVIGYIIGWVFLSKKGYQEtDEAIQSSVITKLKGVSVTNTSDSGVLVWGPEDYVIPPQGEAVLFIVTNFIETPNQKLGYCAESPKvlDGLCKKDEDCEEGKMVVAGNGIKSGRCLQKdKNSTGTCEIYSWCPIERN-FKPQGPLLPNAENFTIYIKNFILFPKFAFSKSNVLETNDNSYLKKCRYDEELHPYCPIFRLGDITRRAGYNFQDMATFGGSIGIMIQWDCDLDKGYSNCHPVYHFTRLDrsiSSTNIAVGFNFRHSRYFKNaAGESYRSLFKVYGLRFTIMVHGKAGMFSIVPTAINVAAGLALMGAGAFFCDMVLLYLIKKGDSYRERKFEGFrskKSNADPSADRQDAME------QENLKS-
>A0A5A9NWD8	464	0.427	4.208E-142	0	372	399	0	383	403
MGceKDCCHAFLSCVFDYGTPVTLVISNKKVGFIFRLIQLLIITYVAVYVCWMKRSYQDTDSVISSVSTKVKGNILTNSSAEGAHVWDVAEYVIPPQGENSFFVMTNMIVTPGQTQGSCPEALSEfTRCESNIDCKIGLNEVRGNGrcprVQTGRCGKYSETIKTCEVFSWCPIENDSIIPKTAVLGDAEDFTVLIKNNIHYPKFNFKKRNILDYINTSYLKTCTFNRKTDPDCPIFRLGDIVAEAGEVFSVMAVKGGVIGIFIDWSCNLDFPERFCVPKYSFSRLDNkhiENNVAPGYNFRFAKYFKnSENVETRTLIKAYGIRFEVIVLGEAGKFSIVPTIVNLGATLALLSLAGAVCDWFMLTFMKESDYYAKHKFIHLND--------------------------
>A0A8C3HVA1	464	0.413	4.208E-142	0	371	399	0	372	408
MGQVGWKGLCLSLFDYKTEKYVIAKNKKVGILYRVVQLSILAYLVGWVFVVKKGYQDsDTSIQSSVITKLKGVAFTNTSELGERLWDVADYVIPPQvSHHAFYHMPYLLQSSAlQSTGI-----RDALCSKNRDCPAGEAVIAGNGVKTGRCLKVgSNTNGTCEILAWCPVE-KKSKPKKPLLATAENFTVYIKNSIRFPKFKFSKTNVLNTDNDSYLKHCHY-SAQHLYCPIFHLGKLVSWAGNNFQDMASEGGVIGIQIEWDCDLDKAASECNPHYSFSRLDnkfAEKSISSGYNFRFAKYYRDaEGVEYRTLIKAYGIRFDVMVNGKAGKFNIIPTIINVGSGLALMGAGAFFCDVVLLYLMKKSNFYRGKKYEEVK---------------------------
>UPI00189ED016	464	0.383	4.208E-142	1	386	399	12	395	413
-ARRLARGCWSTLWDYETSKVVVVKNRRLGIVYRAVQLLILLYFVWYVFIVQKSYQDsETGPESSVITKVKGITTSE-----HKVWDVEEYVKPPEGGSVFSIITRIEVTPFQTLGTCPESirVSNATCHSDDDCVAGELDMLGNGLRTGRCVPyYHGAAKTCEVSGWCPVE-DGASVSQFLGKMAPNFTILIKNSIHYPKFQFSKGNIADRPD-SYLKHCTFDERSDPYCPIFKLGFIVEQAGENFTELAQKGGVIGVIINWNCDLDLAASKCNPKYSFRRLDPKhVLASSGYNFRFAKYYKANGTTTRTLIKAYGIRIDVIVHGQAGKFSLIPTIINLATALTSIGVGSFLCDWILLTFMNKNKVYSHKKFDKMAAGPEQSPGQGLSASE------------
>UPI001897EE5F	464	0.416	4.208E-142	0	368	399	0	368	456
MA-GWGGFFIS-LLNYKTEKYVIAENRRIGILFRLYQLAVLGYIIGWVFIVKKGYQErDEAIQTSVITKLKGVTQTNTSEAGPYLWSAEDYVIPPNGEQVFFIVTNYIETPNQRLGFCAESfkVPDGQCQNDDDCVEGESVIAGNGIKTGVCL---NSTGTCEIHAWCPVEHSRR-PTKPLLSEAENFTIYIKNFIRFPKFEFSKSNVLETSDESYLKRCTYDKENHPYCPIFSLGDLVSSTGHDFQDMAGKGGSVGVLIEWYCDLDKDSSECNPQYSFTRLDADlnNSVTSGYNFRYARYYKDqNGETFRTLYKVYGIRFDIMINGQAGKFNIVPTIIAIGSGVALIGLGAFVCDMILLYMMNTSSFYRERKFE------------------------------
>UPI0010162181	464	0.418	4.208E-142	0	368	399	0	368	457
MA-GCGGFFFS-LLNYKTEKYVIAENRKIGLLFRLYQLAVLGYIIGWVFVMKKGYQErEDAIQTSVITKLKGVSLTNSSDTGPYLWSAEDYVIPPNGEQVFFVVTNYIKTPNQRLGFCAESfkVPDGRCQSDDDCPEGESVTAGHGIKTGLCL---NSTGTCELHAWCPIE-NSQRPTEPLLREAENFTIYIKNFIRFPKFDFSKSNVLETSDEGYLKRCFYDIENHPYCPIFRLRDLVSRTGHDFQEMAVKGGSIGILIEWNCDLDKDSSECNPQYSFTRLDMNlnNSVTSGYNFRHARYYKDqNGETFRTLYKVFGIRFDIMINGKAGKFSIVPTIIAFGSGVALMGIGAFVCDMILLYMMNTSSYYRERKFE------------------------------
>A0A3Q3APK1	464	0.552	5.761E-142	0	371	399	0	373	391
MKSQITNALSDFFFEYETPRQVLVKNRRVGVVCRLIQLGVLAYIIGWVFIYEKGYQSTDTAVGSVFTKMKGVGYTNVSG-RETIWDVADYVFPSQGDSSFVVMTNYIITEGQKMGTCPELKGKNNCSSNADCEGGRFKRTGHGQMTGVCV--NAT-KTCEVLAWCPVEDDHDIPDPPLLMSAENYTLFIKNSVTFPLFGVTRSNLVEAIDGKYISRCLFHPTKDPLCPIFKLGDIVKLSGFNFETIAKEGGAIGIVVDWTCNLDVDVKHCKPEYNFHGlyghLDEKDNASAslGYNFRYAKHYIEDKVPKRTLLKVFGIRFDIIVKSLARKFDIIPTLTAIGSGVGIFGVATVVCDLVLLYLLPKREFYKNMKFKYTD---------------------------
>UPI001C4264F4	464	0.539	5.761E-142	0	384	399	0	392	394
MKNHITNAISDFFFEYETPRQVLVRNRRVGVVCRIIQLGVLAYIIGWVFIYEKGYQSTDTAISSVFTKMKGVGYTSVNG-NERVWDVADYVFPPQGDSSFVVMTNYIITEGQNMGKCPELKGKHNCSSDADCEGGSYKRTGHGEMTGICV--NAT-KTCEVLAWCPIEDDHVIPYPPLLMSAENYTLFIKNSITFPLFGVTRSNLVEGVDASYISKCLYHPENAPLCPIFKLGDIVKLSGFNFETIAQVGGAIGIEIDWTCNLDVNVKHCKPKYNFHGLYgnpdetDKARASVGYNFRYAKHYLEDKIEKRTLLKVFGIRLDIIVQSLARKFDIIPTLTAIGSGVGIFGVATVVCDLVLLYLLPKREFYKNMKFKHTdshiqnPDSEAGSIETDLSQ--------------
>A0A6P7J0V3	464	0.436	5.761E-142	1	372	399	4	380	396
-AGSCQSCLHS-WFDYETPKTLVIPSLGIGCVFRFAQLLVVLYVVGYVCVLQKGYQETDSIISTVTTKVKGYAFTNTSDMDPRFWDVADYVMPPQGDNSFFVLTNMVVTPGQIQSRCPELPNlSKLCVDDCDCMEGYSDPRGSGIQTGLCENYSTTAKTCEVLSWCPLEIDTRLPKHALLAAAENFTVLIKNSITYPKFNVHRRNILPHINSSYLKRCEFNRVTDPDCPIFRLKDIISEAGEDFQDMAVKGGVLGILIDWSCDLDWWAGKCYPKYSFRRLDNKhpvNNVAPGYNFRFAKYYKtPDGEETRTLIKAFGIRFDVIVFGTAGKFGIVPTIVNLGAAFSFLGLVPAVIDWLMLTCSSRRHLYSRQKVTYLiED--------------------------
>UPI001955DE44	464	0.532	5.761E-142	0	382	399	3	396	400
MKSIIQRSFSNFFFEYETPRQVLVRNRRVAVVCRIIQLGVLSYIIGWVFMYEKGYQTVDTAISSVFTKMKGVSYTNISNV-ERIWDAADYVFPEQGDSSFVVMTNYISSVGQEQGTCPELPDEKnrnKCTSDTDCDESKYKRTGNGYMTGKC---NTSTSTCEIYSWCPVEDDRQIPDPPILQTAENYTLFIKNSITFRQFNVVRSNLVESVDQNYINNCLYHPKTDALCPIFRLGDIVERSGFNFSDIARVGGAIGILVDWDCNLDLSIRHCKPRYEFYGLYgtgrNEKveKPSLGYNFRYAKYYMENNVEKRTLMKVFGVRIDIIVHGRAGKFDIIPTLTAIGSGVGIFGVATVVCDLLLLYLLPKRDFYKSMKFKHTEvqeakpTLPPSQKEREL----------------
>UPI001EB05982	464	0.424	5.761E-142	0	367	399	10	386	406
MAPKLVRSAVSLFFEYDTPRIVHIKSKKVGIINRFLQLCVIGYVIGYAIVYKKGYQDFEDVQSAVTTKVKGVAFTNLtdnPGIGTRVWDVADYIVPPQENNAFFVMTNMVITPNQTFSECEEDPgvKDIQCQTDEDCPPNTPVIAGNGYRTGVCINstRDKTLRVCEIYAWCPVEIDQA-PKTAVLLESRNFTVFIKNNVEFPKFSVKRRNLPNNATDTYLQMCRnnaYDS-VDQYCPIFILETIVNRTGQDYARIAEQGGVIQIVITWDCNLDYSVDDCVPEYTFRRLDsDDYKVSKGYNFRYAEHYMEENVRKRTLVKAYGIRFILTVQGRAGKFNVVPLLLNIGSGLALLSIATIVCDVVVLYFLKARTYYRDKKY-------------------------------
>UPI0006D94056	464	0.437	5.761E-142	0	371	399	9	379	407
MG---FKGLCLSIFDYKTEKFVIAQNKKVGILYRLIQLGILSYLVGWVFITKKGYQEtDTAIQSSVVTKLKGVAFIDANITGKGLWDVGDYVIPPQGERVFFIITNFIITRHQRQGICAENEDipDGRCKVDSDCQKNTLVKVGHGVKTGRCL--NN--RTCEIYAWCPVE-SGRVPSESTLKGAENFTVYIKNNIRFPKFNFAKNNVFVGKNISYLKSCQFNTEENLYCPIFRLGDIVSLAGSNFQEMAVKGGVIGIKIEWNCDLDKRPSYCKPEYSYTRLDkrnKEDTLTSGYNFRFASYYQDaNGTDYRTLTKAYGIRFDIIVNGKAGKFNIVPTMINIGSGLALLGAGAFFCDLVLLYIIKRSNVYRGRKYESVK---------------------------
>UPI00196B634C	464	0.381	5.761E-142	1	391	399	14	410	414
-ARRLARGCWSAFWDYETPKVIVVKNRRLGVVYRAVQLLILLYFVWYVFIVQKSYQDrETGPESSVITKVKGITSSE-----HKVWDVEEYVKPPEGGSVFSIITRIEVTPSQTLGACPESERvaNATCDSDEDCVAGHLDMLGNGVRTGRCVPyYHGASKTCEVSGWCPVE-DGASVSQFLGKMAPNFTVLIKNSIHYPKFQFSKGNI-ETRADGYLKRCTFDEVSHLYCPIFKLGFIVERAGENFTELARTGGVIGVIINWDCDLDLPASNCNPRYSFRRLDPKhVPASSGYNFRFAKYYKINGSTTRTLIKAYGIRIDVIVHGQAGKFSLIPTVINLATALTSIGVGSFLCDWILLTFMNKNKVYSHKKFDKMVDapewgtgPGPCASEPpQDSRLTDPRGL-------
>A0A8C1LHW4	464	0.426	5.761E-142	0	375	399	25	406	422
MGcKNCCSICLQCLFGYETNVMLVINNKGVGALFRLIQFLIIAYVAVYVCWVQRAYQDTDSVISSVSTKVKGNILTNSSAAGVHVWDVPEYVIPPQGENTFFVLTNVIPTLGQRQSKCPEIPSEvTKCESDSDCKEGYSEVHGNGVQTGRCVQYSDTIKTCEVQAWCPLENDTVIPKPALLGAAEDFTVLIKNNVQYPKFKFRKRNILHHINSTYLKNCTFDRKTDPHCPIFRLGDMVTEAGEDFSVMALKGGIIGIFIDWNCDLDFPERFCIPKYSFSRLDnknPENNVAPGYNFRFAKYYKTNeSTETRTLIKAFGIRFDVIVFGMAGKFNIVPTIVNLGATLSFLSLVTAVCDWVMLTCMKDRDLYAKHKFIHLNQNGD-----------------------
>A0A5A9P5X0	464	0.450	5.761E-142	0	368	399	0	371	473
MAQTLGNFFLS-LLDYKTEKYVIAKNKKVGVLFRLFQLGVIGYLIGWVFIWKKGYQEtEEAIQSSVFTKLKGVDFTNSSAYGLQLWGAEDYVIPSQGDRVFFIVTNYLVTPNQKLDYCPENPKvpDGICTSDDDCLEGESVMAGHGVKTGLCL--NET-GTCQIRAWCPVE-QGHTPQEPMLAKAENFTIYVKNFIKFPKFAFSKSNVLLTPNSTYLKTCRYDRKYHPYCPIFRLGDVIQWTGYSFQDFATKGGAIGVGIEWNCDLDMDESHCIPDYSFTRLDtsENSNIlyTSGYNFRFARYFKDTrGETFRNLYKVYGIRFDILTSGKAGKFNIIPTMVNIGSGLALTGAAVFACDMILLYMMSKSSFYRETKFE------------------------------
>UPI0007A6C816	463	0.438	7.889E-142	9	371	399	9	367	393
---------WG-LLDYKTEKYVMTRNWRVGVLQRLLQLGAMVYMVGWALVAKKGYQEHDlDPQISVITKLKGVSVTQIKELGNRLWDVADFVKPAQGENVFFLVTNFLVTPEQVQDRCPEHPSipLANCWAHEDCPEGETGTHSHGIKTGQCVVFNETHRTCEIQGWCPVE-SGTVPIKPLLLQAENFTLFIKTTITFSKFNFSKSNALETWDNAYFKRCQYDPLSSPYCPVFRIGDLVAAAGGVFEDLALLGGAISIHVLWDCNLDTGGSECRPQYSFQ-LQQRS-----YNFRTANHWWKaSGVEARSLLKLYGIRFDVLVTGQAGKFGLIPTTITLGTGAAWLGIITFFCDLLLLYVGGEAHFYWTTKYEEAK---------------------------
>UPI0015D051C9	463	0.569	7.889E-142	0	371	399	0	371	395
MKSYIVEAVSSFLFEYETPRQVLVRNRRVGIACRLIQLGVLGYIIGWVFIYEKGYQNEDTAIYSVFTKMKGVAYTQISGV-EKVWDVSDYAFPDQGGDSFVVMTNFIITFGQTQSKCPELPDGKnNCNSDADCETGQIKRTGNGHMTGKCV---NTTHTCEIVTWCPVEDDRQIPNPPCLLAAENFTLFIKNSITFPEFKVDRSNLVESVDASYIKRCLYHPATDPLCPIFKLGDIVRLSGFNFTEVARVGGSIGVLIDWECDLDYSIQNCKPKYKFHGLYgsgTTGQASVGYNFRKANYYVEDKVQKRTLMKVFGLRIEVIVHGLARKFDIIPTLTAIGSGVGIFGVATVVCDLMLLHLLPKRNLYKNMKFKYTE---------------------------
>A0A7J8BZ11	463	0.396	7.889E-142	1	368	399	16	381	397
-ARRLARGCWSAFWDYETPKVIVVKNRQLGVVYRVVQLLILLYFVWYVFIVQKSYQDrETGPESSVITKVKGITSSE-----HKVWDVEEYVKPPEGGSAFSIITRIEVTPSQAQGTCPESVRvtNATCDSDEDCVAGQLDMLGNGVRTGRCVPyYHGAFKTCEVSGWCPVE-DGASVSQFLGKMAPNFTILIKNSIHYPKFRFSKGNI-ENRKDNYLKQCTFDEVSHLYCPIFRLGFIVEQAGENFTELALKGGVIGVIINWDCDLDLSASNCNPKYSFRRLDPKhVPASSGYNFRFAKYYKINGSTTRTLIKAYGIRIDVIVHGQAGKFSLIPTIINVATALTSIGVGSFLCDWILLTFMNKNKVYSHKKFD------------------------------
>UPI001EE549E2	463	0.423	7.889E-142	0	379	399	10	400	406
MAPKLVRSAVSLFFEYDTPRIVHIKSKKVGIINRFLQLCVISYVIGYAIVYKKGYQDFEDVQSAVTTKVKGVAFTNLtdnPGIGTRVWDVADYIVPPQENNAFFVMTNMVITPNQTFSECEEDPGvgDGLCTTDEDCPPNTPVIAGNGYRTGICINstRNQTLRVCEIYAWCPVEIDHA-PETAVLLESRAFTVFIKNNVEFPKFKVKRRNLPDNASDTYLQLCRNNPsdSVDRFCPIFVLETIVNSTGQDYPLIAKQGGVIQIVINWDCNLDHSVDDCVPEYKFRRLDsDDYKVSKGYNFRYAEHYMEENVRKRTLVKAYGIRFILTVQGRAGKFNVVPLLLNIGSGLALLSIATIVCDVVVLYFLKARTYYRDKKYLTVtgDDAYEGAGE-------------------
>UPI0004ED16C4	463	0.396	7.889E-142	1	372	399	14	384	416
-ARSLARGCWSAFLDYETPKVIVVRNRRLGVVYRAVQLLILLYFVWYVFIVQKSYQDsETGPESSIITKVKGITVSE-----HKVWDVEEYVKPPEGGSVFSIITRIEVTPSQTLGTCPESmkIHNSTCHSDDDCVAGELDMLGSGLRTGRCVPyYHGDSKTCEVSAWCPVE-DGSSVSQFLGKMAPNFTILIKNSIHYPKFKFSKGNIASQKN-DYLKHCTFDQDSDPYCPIFRLGFIVEQAGENFTELAHKGGVIGVIINWDCDLDLSESECNPKYSFRRLDPKhAAASSGYNFRFAKYYKINGtTTTRTLIKAYGIRIDVIVHGQAGKFSLIPTIINLATALTSIGVGSFLCDWILLTFMNKNKVYSHKKFDKMVD--------------------------
>A0A3S2MB06	463	0.543	7.889E-142	8	371	399	8	373	418
--------LSDFFFEYETPRQVLVRSKRVGVVCRLIQLGVLAYIIGWVFIYEKGYQSTDMAVSSVFTKVKGVGYTNMSGV-ERVWDPSDYVFPPQGDSSLVVMTNYIITEGQTMGKCPELPGKYSCKSDADCKGGTYQRTGDGQLTGVCVK---ETGTCELLAWCPLENDRNIPNPPLLMSAENFTLFIRNSVTFPLFGVTRSNLVEEINKDYLKNCLFDPVKSPLCPIFKLGDIVRLSGFTFDMMAKEGGSIGIVIDWTCNFDYNVRYCKPKYEFHGLYgnpketDTSKASVGYNFRYGKYYMENGEEKRTLMKVFGIRLNVIVQSLGRKFDIIPTLTAIGSGVGIFGVATVVCDLVLLYVLPKRDFYKNMKFKYTD---------------------------
>A0A6A5ET42	463	0.424	7.889E-142	0	368	399	0	368	457
MA-GWGGFFVS-LLNYKTEKYVIAENRKIGILFRLYQLAVLGYIIGWVFVVRKGYQErEEAIQSSVITKLKGVTLTNSSETGLHLWGAEDYVIPPNGEQVFFVVTNYIETPNQRLGFCAESfkVPNGRCQSHDDCVEGETVIAGHGIKTGLCL---NSTGTCEIRGWCPVE-HSKRPIEPLLSEAENFTIYIKNFIRFPKFEFSKSNVLETSDNSYLKRCSYDRENHLYCPIFRLGDLVSWTGYDFQDMAVKGGSVGIVIEWNCDLDKDSTQCNPQYSFTRLDlnLNSSLTSGYNFRYARYYKDqNGETFRTLYKVYGIRFDIMVNGQAGKFNIVPTIIAIGSGVALLGAGAFACDMILLYMMNTSSFYRERKFE------------------------------
>A0A6G0I9I6	463	0.426	7.889E-142	0	368	399	0	368	459
MA-GWGGFFFS-LLNYKTEKYVIAENRKIGILFRLYQLAVLGYIIGWVFVVKKGYQErEEAIQTSVITKLKGVTLTNSSETGLHLWSAEDYVIPPNGEQVFFIVTNYIETPNQRLGFCAESYKvpNGRCQSDDDCVEGETVIAGHGIKTGLCM---NSTGTCEIHAWCPVEYSKR-PTEALLSEAENFTIYIKNFIRFPKFEFSKSNVFETSDENYLKRCSFDREEHLYCPIFRLGDLVSWTGHDFQEMAQKGGSVGILIEWNCDLDKDSSQCNPHYSFTRLDMNlnNSVTSGYNFRYTRYYKDqNGETYRTLYKVYGIRFDIMINGQAGKFNIVPTIIAIGSGVALLGVGAFACDMILLYLMNTSSYYREKKFE------------------------------
>A0A6P5IEI8	463	0.716	1.080E-141	0	396	399	0	374	377
MQGQIRTKLSAFFFEYDTPRMVLVRNKKVGVIFRLIQLVVLIYVIGWVFLFEKGYQTADGLISSVSVKLKGLAVTNISGLGLQVWDVADYMFPAQ------------------------NPDGGICQDDSSCPAGKPKRKGHGIRTGKCVDFNSTIKTCEILGWCPVEVDDHIPNPALLREAETFTLFIKNSISFPRFKVNRRNLVETVDKQYMRSCVYHKNSDPLCPIFELGSIVRYSGQNFSTLAVKGGVVGVTIDWNCDLDWAVRHCKPVYAFHSLYnEENNLSPGFNFRFARYYMENGTHYRHLFKVFGIRFDILVDGQAGKFDIIPTMTTIGSGIGIFGVATVLCDLLLLHILPKRHYYQQKKFKYAEaDTEQKPTKKNEDTSDSTMVLQESLK--
>A0A4D9EQQ3	463	0.648	1.080E-141	0	394	399	0	373	379
MGLKLGEKAASFLFEYDTPRMVLVKNKKVGLIFRLIQLVVLGYIIGWVFLYEKGYQSQDGIISSVSVKLKGLTVTNISGIGPHVWDVADYVFPPQGDSSFVVMTNVIITRGQKQDICPELPDAGKCNNDSDCIQGKYSRQGQGIMTGKCVDFKKDVTTCEIFGWCPVEEDDQIP--------EFF--FI-----------HRRNLVEGITTSHLKKCTYHKTNDRFCPVFELGYIVKESGQNFRALALKGGVVGITIDWDCDLDWPVTYCKPAYQFHGLYnDDNNVSPGFNFRYAKYYRDNGTDYRTLYKVFGIRFDILVNGKAGKFDIIPTMTTIGSGIGIFGVASIVCDLLLLHFLPRRDYYKQRKFKYAE-MRTPVCEKEEASPSSMSNLQNN----
>H2S1C2	463	0.544	1.080E-141	0	371	399	0	373	379
MKKQITDAISDFFFEYETPRQVLVRNRRVGVVCRLIQLGVLAYIIGWVFIYEKGYQSTDMAVSSVFSKMKGVGYTNVNGT-ERVWDVADYVFPSQGDSSFVVMTNYIITEGQKMGKCPELPGKHNCSNDTDCKGGGYKRTGHGEMTGVCV---NSTRTCEVLAWCPIENDHNIPEPPLLMSAENYTLFIKNSVTFPLFRVTRSNLVEGIDSVYINKCLYDPENAPLCPIFQLGDIVKLSGFNFETIARVGGAIGIVIDWTCNLDLDVKHCKPKYGFHGLYgnpsetDKTRASVGYNFRYAKHYLEDRVEKRTLFKVFGIRIDIIVHSLARKFDIIPTLTAIGSGVGIFGVATVVCDLVLLYLLPKREFYKNMKFKYTD---------------------------
>A0A3B3BU56	463	0.524	1.080E-141	8	387	399	8	386	391
--------LSDFFFEYETPRQVLVRNKRVGVVCRLIQLGVLAYIIGWVFIYEKGYQSTDTAVSSVFTKVKGVGYTNMSGV-ERVWDPSDYVFPPQGDSSLVVMTNYIVTEGQTMGKCPELPGKYSCKSDADC-KGRTYqRTGDGKLTGVCVK---DTGTCELLAWCPLENDRNIPNPPLLMSAENFTLFIRNSVRFPLFGVTRSNLVEEINKDYLKNCLFDPVKSPLCPIFKLGDIVRLSGFTFDMMSKEGGSIAIVIDWTCNFDHNVKNCKPTYEFHGLYgnpketDTSKASVGYNFRYGKYYMENGEEKRTLMKVFGIRLNVIVQSMGRKFDIIPTLTAIGSGVGIFGVATVVCDLVLLYVLPRRDFYKNMKFKYTD---TAAQDPDLETEST-----------
>UPI0009B31029	463	0.552	1.080E-141	0	371	399	0	372	393
MKSEISKALSDFLFEYETPRQVLVRNRRVGVVCRLIQLGVLAYIIGWVFIYEKGYQSTDTAVSSIFTKMKGVGYTSVNG-HERVWDVSDYVFPPQGDSSFVVMTNYILTEGQQMGRCPE-LEGKQCSSDTDCEEGRFKRTGHGQMTGICV---NSTKTCEVLAWCPVEDDHSIPHPPLLMSAENYTLFIKNSVTFPIFGVTRTNLVEGVDAAYISKCLYHPQDAPLCPIFKLGDIVKLSGFNFETIAQMGGAIGIVVDWTCNFDADVKHCKPQYNFHGLYgnpaetDQARASVGYNFRYAKYYLENNVQKRTLMKVFGIRIEIIVQSLARKFDIIPTFTAIGSGVGIFGVATVVCDLVLLYLLPKREYYKNMKFKYTD---------------------------
>A0A437CM79	463	0.423	1.080E-141	4	368	399	3	368	455
----WGGFFFS-LLNYKTEKFVIAENRRIGILFRLYQLAVLGYIIGWVFVVKKGYQEkEEAVQTSVITKVKGVSLINSSQTGPYLWSAEDYVIPPNGEQVFFIVTNYIETPNQRLGFCAESPKvpNGICQSDEDCLEGENIAAGHGIMTGLCL---NSTGTCEIYSWCPVE-HSKRPIEPLLSEAENFTIYIKNFIRFPKFDFSKSNVLETSDDSYLKNCSYHKDNHPYCPIFRLRDLVSNTGHDFQDMAAKGGSVGILIEWNCDLDRDSSECNPQYSFTRLDMSlnNSVTSGYNFRHARYYKdEKGETYRSLYKVFGIRFDIMINGQAGKFNIVPTIIAIGSGVALMGIGAFVCDMILLYMMNTSSFYRERKFE------------------------------
>A0A8C3UK63	462	0.430	1.479E-141	0	371	399	0	362	384
MGQVAWKALFLSLFDYKTEKYVIAKNKKVGVLYRVVQLSILAYLVGWVFVVKKGYQDtDTSLQSSVITKLKGVAFTNTSELGERLWDVADYVIPPQGESVFFVMTNLIVTPNQRQSTCPEsaSIPDALCDKDTDCLEGEAVVAGNGK--GS-VP---------VWVWCPSEASAWKP---LLGSAENFTVYIKNSIRFPKFKFSKMNVLATDNESYLKTCRY-SQEHPYCPIFVLGNIVRWAGADFQEMASEGGVIGIQIEWNCDLDKAPSECNPHYSFSRLDnksAERSITSGYNFRFAKYYRDvEGVDYRTLIKAYGIRFDVMVNGKAGKFNIIPTIINISSGLALMGAGAFFCDLVLLYLIKKSNFYRGKKYEEVK---------------------------
>UPI001E26DC3E	462	0.394	1.479E-141	1	370	399	14	377	388
-ARGC----WSAFWDYETPKVIVVRNRRLGVLYRTVQLLILLYFVWYVFIVQKSYQDsETGPESSVITKVKGVTTSE-----HRVWDVEEYVKPPEGGSVFSIITRIEATPSQALGTCPESmrVPNAACYSDEDCVAGELDMLGHGLRTGRCIPyYQGTSKTCEVSGWCPVE-DGASVSQFLGKMAPNFTILIKNSIHYPKFRFSKGNIADRKD-GYLKHCSFDEALDPYCPIFKLGFVVEQAGENFTELAHKGGVIGVIINWDCDLDLAAAACNPKYSFRRLDPKhVPASSGYNFRFAKYYKTNGTTTRTLIKAYGIRIDVIVHGQAGKFSLIPTIINLATALTSIGVGSFLCDWILLTFMNKNKVYSHKKFDKT----------------------------
>A0A7J6D237	462	0.530	1.479E-141	0	371	399	0	374	395
MKPQIKRTLSNFFFEYETPRQVLVKNKRVAVVCRIIQMGVLAYIIGWVFMYEKGYQAIDIAIGSIFTKMKGVSFTNISE-KERIWDAADFVFPEQGDSSFVVMTNYITTMGQKQDKCPELPDGKnKCITDDDCDEGKYKRTGNGHMTGRCI---SNTSTCEIYSWCPVEDDRQIPVPPVLLTSENYTLFIKNSITFRQFNVVRSNLVESVNQSYINRCLYHPKTDPLCPIFRLGDIVERSGFNFSEIARVGGAIGVLIDWDCNLDLSIRHCKPKYEFYGLygtgknDKEEKPSLGYNFRYAKYYVENGVEKRTLMKVFGVRIDIIVHGRAGKFDIIPTLTAIGSGVGIFGVATVVCDMLLLYFVSKRDFYKNMKFKHTE---------------------------
>UPI001ED7D051	462	0.423	1.479E-141	4	369	399	6	376	396
----CCQDCLHYVFDYETPKTLVIPSIRVGCVFRLTQFLVVLYVVGYVCVVQKAYQETDSVISTVTTKVKGFAFTNTSDMDPRFWDVADYVIPPEGDKSFFVLTNLVVTPHQTQTRCPELPNpSTTCVDDCDCIEGYSDPRGNGVLTGLCENYSTTVKTCEVFSWCPLEIDTKLPERAVLAAAENFTVLIKNSIRYPKFNFHRRNIPPHVNSSYLKKCEFNRTTDPDCPIFRLKHIISEAGEEFQEMAVKGGILGIIIDWSCDLDWWAGKCYPKYSFRRLDNKnpiNNVAPGFNFRFAKYYNtPDGEETRTLIKAYGIRFDVIVFGTAGKFGIVPTIVNLGAALSFLSLVPIVTDWFMLTCMRKRDLYSKHKVTY-----------------------------
>UPI001C892450	462	0.548	1.479E-141	0	371	399	0	376	397
MKPQIKRTLSNFFFEYETPRQVLVRNKRVAVVCRLIQMGVLAYIIGWVFMYEKGYQAIDIAIGSVLTKMKGVSFTNISQ-KERIWDAADFVFPEQGGSSFVVMTNYIATVGQKQDKCPELPDGKnknKCVTDQDCDEGKYKRTGNGHMTGKCI---SNTSTCEIYSWCPVEDDRQIPDPPVLLTAENYTLFIKNSITFRQFNVVRSNLVESVNQSYISTCLYHPKTDPLCPIFRLGDIVERSGFNFSDIALVGGAVGVLIDWDCNLDLSIRYCKPKYEFCGLYgtgkneREEKASLGYNFRYAKYYVENGVEKRTLMKVFGVRIDIIVHGRAGKFDIIPTFTAIGSGVGIFGVATVVCDLLLLYLVPKRDFYKNMKFKHTE---------------------------
>UPI001CC7EBA0	462	0.450	1.479E-141	0	388	399	0	390	415
MG--VLGSLHGwGLLDYKTEKYVLTRNRRVGALQRVLQLGILGYVIGWSLLFQKGYQETEaDPQVSVITKLKGVSVAQIEVLGNRLWDVADYTKPPQGENIFFLVTNFLTTPEQVQGMCPEHPSVplAPCLADTDCPAGEMLRHGHGIKTGKCVVFNSTYQTCEIWGWCPVE-SGSPPRKPQLLESENFTLFIKNSITFPKFNFFKTNTLETRDNTYFKGCRYDALSSPFCPVFRVGDVVEAAGGDFEDLALLGGVVRVQISWDCDLDRSVSECQPRYSFW-LQEK-----GYNFRTASHWWKlPGTEARRLFKLFGIRFEILVAGQAGKFSVISTGITLGTGMALLGGVTFLCDLLLLYVDGDAPFYWGKKYEEAKapktkgELEPASAPGEHEAPGGP----------
>A0A4W6EKH2	462	0.535	1.479E-141	0	391	399	0	385	421
MKSQITNALSDFFFEYETPRQVLVRNRRVGVVCRLIQLGVLAYIIGWVFIYEKGYQSTDTAVSSVFTKMKGVGYTNVDG-DERVWDVADYVFPPQGDSSFVVMTNYIITEGQSMGKCPELKGKHNCSSDADCEGGRLKRTGNGQMTGVC--RNET-KTCEVLAWCPVEDDNIIPDPPLLMSAENYTLFIKNSVTFPLFGVTRSNLVEGIDAAYISKCLHSPDKAPLCPIFKLGDIVKLSGFNFETIARVGGAIGIVVDWTCNFDVDVKHCKPKYNFHGLYgnpaetDKARASVGYNFRYAKHYLEDKIQKRTLLKVFGIRIDIIVQSLARKFDIIPTLTAIGSGVGIFGVATVVCDLVLLYLLPKREFYKNMKFKYTDT----QAQQD----SESLGL-------
>A0A553RAV3	462	0.547	1.479E-141	0	371	399	35	408	429
MKSVITRTLTNFLFEYETPRQVLVRDRRVAIVCRVIQLGVLGYIIGWVFMYEKGYQTVDTAIGSIFTKMKGISFTNTSG-KEKIWDVADYVFPEQGDSSFVVMTNYISTVGQQQGKCPELPDGKnNCTSDADCDEGKFKRTGNGQMTGKCM--NKT-RTCEIYSWCPVEDDRIVPNPALLQTAENYTLFIKNSITFPQFNVVRSNLVEGINQSYLSSCIYDPKSAPLCPIFKLKDIVEYSGFSFSELARTGGAVGVLINWDCNLDLSITYCKPKYDFYGLYgtgknDKDNPSLGYNFRFAKFYMEDKVEKRTLMKVFGVRIDITVHGLAGKFDIIPTLTAIGSGVGIFGVATVVCDLLLLYLLPKRNFYKNMKFKHTE---------------------------
>A0A267GN82	462	0.415	1.479E-141	10	381	399	18	395	431
----------GALFRYETSKVVQISSIKVSVIYRLIQLLIIAYVIGWVVVYKKGYQDFDDVVSGVTTKVKGVQYTNLTGtsIGARIWDVADYVVPPQENNAFFITTNAVVTRDQTQGACDEDPSVAPCFSDADCPAGKPQMLGNGVNTGRCVPsSQAPNKTsCEILAWCPVEVDQLPAGGTMFPEAVNFTVLIKDSIEFPLFGVKRRNVLDYYNSSQLQNCVYNPDTDMYCPVFRIGDILKLAGIDnFTKIATVGGVVSITVNWDCNLDWDASYCNPTYRFRRLDDEnTKIAKGWNFRYANYYRINDTDHRTLIKAYGLRFVVYVTGRAGRFNVIPLTMNLGSGLALLGIATVLCDMIVLYLHHKKVIYRGAKYETLEDDDAYRLMNE-----------------
>UPI0001C60A19	462	0.398	1.479E-141	2	370	399	15	381	454
--RRLARGCWSAFWDYETPKVVVVRNRRLGVLYRTVQLLILLYFVWYVFLVQKSYQEsETGPESSIISKVKGITTSE-----HKVWDVEEYVKPPEGGSVFSIITRIEATPFQTLGTCPESirVPNAACRSDDDCTAGELDMLGNGLRTGRCLPyYHGSAKTCEVSGWCPVE-DGASVSQFLGKMAPNFTILIKNSIHYPKFQFSKGNIANRKD-NYLKRCTFNEVSDLYCPIFKLGFIVEQAGENFSELAHKGGVIGVIINWDCDLDLSASACNPKYSFRRLDPKhVPASSGYNFRFAKYYKVNGTTTRTLIKAYGIRIDIIVHGQAGKFSLIPTIINLATALTSIGVGSFLCDWILLTFMNKNKVYSHKKFDKV----------------------------
>A0A8C5GML4	462	0.426	1.479E-141	0	368	399	0	368	454
MA-GWGGFFFS-LLNYKTEKYVIAENKRIGILFRLYQLAVLGYIIGWVFVVKKGYQEkEEAIQTSVITKLKGVTLTNVTETGPYLWSAEDYVIPPNGEQVFFIVTNYIETPNQRLGFCAESfkVPNGRCQSDEDCIEGEPVTAGHGIKTGLCL---NSTGTCEIYAWCPVEYSKR-PIEPLLREAENFTIYIKNFIRFPKFEFSKSNVLETSDEGYLKRCTHDSEKHPYCPIFHLKDLVSRTGHDFQEMAAKGGSVGILIKWICDLDKDYSYCNPQYSFTRLDINLNNSmtSGYNFRYARYYKDhNGETYRSLYKVYGIRFDIMVNGQAGKFNIVPTLIALGSGVALLGLGAFACDMILLYMMNTSSFYRERKFE------------------------------
>UPI00145AD62A	462	0.424	1.479E-141	0	368	399	0	368	467
MAARGGFFLS--LLNYKTEKYVIAENRKIGILFRLYQLAVLGYIIGWVFVAKKGYQEkEEAIQTSVFTKLKGVALTNDSNKGLHLWGAEDYVIPPNGEQVFFVVTNYIETPNQRLGFCPESDRvpDGRCTSDDDCEEGETVIAGNGIKTGVCI---NSTGTCEVHAWCPVEY-SPRPQEPLLSAAENFTVYIKNFIRFPKFDFSKSNVLETAEANYLKNCTYDSETHPYCPIFHLGNLVSWTGSDFQEMAVKGGSVGILIEWKCDLDKDYSLCNPQYSFTRLDinINNSVTSGYNFRYAKHFKDPkGESFRTLYKVYGIRFDIMVNGQAGKFSIVPTIIALGSGIALLGAGAFACDMILLYMMNTSSFYRERKFE------------------------------
>A0A8J6A3W8	462	0.389	1.479E-141	0	396	399	94	542	704
MAR-CCAVLTAFLFEYDTPRIVLIRSRKVGLMNRAVQLLILAYVVGWVFVWEKGYQETDSVVSSVTTKAKGVAVTNTSNLGFRIWDVADYVIPAQEENSLFIMTNMIVTTNQTQGLCPEVPEKtTMCDSDANCTTGSTSTHSNGVQTGRCVQFNKTLKTCEVAAWCPVENDLEVP---------------------------RRNILPNITTTYLKSCTYDAGTDPFCPIFRLGQIVESAGHSFQDVAVEGGIMGIQIHWACNLDRAAALCLPRYSFRRLDTRDlshNVSPGYNFRwepgvsgaagpdnllpaermqhlppappasaslprgcrhtaqaggvqggdppsvhgpggggpaavhlrcaarFAKYYKDlSGTEHRTLTKAYGIRFDIVVFGKAGKFDIIPTMINVGSGVALLGVATVLCDVVVLYCMKKKYYYREKKYKYVEDYeqvGPAARQDGAAPAEERLFLRDSRR--
>A0A8C3QBW7	462	0.649	2.025E-141	0	371	399	2	374	392
MGQKCMDKLSSFLFEYDTPRMVLVRNKKVGLTFRLIQLIVLAYIIGWVFLYEKGYQSQDSIVSSVSVKLKGLTLTNESVLGPHIWDVVDYVFPPQGDNSFVVMTNFIVTPGQKQGTCPELPDAGLCTQDSDCSKGKYSRQGQGmahVW----VNFHQMELSLE-----PGEpSDGHMPtlvffSPALLSEAEKFTLFIKNSITFPKFKVSRRNLVESVTKQYLKKCTYHKVTDSLCPVFELGYIVRESGQNFTFLAVKGGVVGITIDWNCDLDWPLRYCKPIYQFHGLYnDDSNVSPGFNFRYAKYYKEDGMEKRTLYKVFGIRLDILVNGKAGKFDIIPTMTTIGSGIGIFGVASVLCDLLLLHFLHGRDYYKQKKFKYAE---------------------------
>A0A663MK93	462	0.461	2.025E-141	17	373	399	1	352	393
-----------------TPRRTALKrqkkNRK--KIRRLL--------VLWVFLWEKGYQETDSVVSSVTTKVKGVTLTNTSTLGPRIWDVADYVIPPQEENSVFVMTNVILTLNQRQDRCPE-VGSALIL---PCVGGSLhSPVFPGIQTGECIPYNNSIKTCEVLAWCPVEDDYHIPKPAFLQEAENFTILVKNNIWYPKFNFSKRNILPTINSTYLKNCIYDSQTDPFCPIFRLGKIVEAAGQNFQEMAVEGGVMALQINWDCNLDRAASHCVPKYSFRRLDNKDsahTVSPGYNFRFAKYYKDtNGTESRTLVKAYGIRFDIIVFGKAGKFDVIPTMINIGSGLALFGVATVLCDIVVLYCMKKRYYYREKKYKYVEDY-------------------------
>UPI00148F4951	462	0.544	2.025E-141	0	371	399	0	373	394
MKNHITNALSDFFFEYETPRQVLVRNRRVGVVCRLIQLGVLAYIIGWVFIYEKGYQSTDTAVSSVFTKMKGVGYTNDKG-KERVWDVADYVFPPQGDSSFVVMTNYIITEGQNMSTCPELPGKHNCSSNRDCEGGSFKRTGHGQMTGVCM---NTTKTCEVLAWCPVEDDHTIPDPPLLMSAENYTLFIKNSVTFPLFGVTRSNLVEGIDAGYISKCLHDPEKAPLCPIFKLGDIVKLSGFNFETIAKVGGAIGIVVDWTCNFDVDVRHCKPKYNFHGLYgnptetDKARASVGYNFRFAKHYMEDRIQRRTLLKVFGIRIDIIVQSLARKFDIIPTLTAIGSGVGIFGVATVVCDLVLLYLLPKREFYKNMKFKYTD---------------------------
>UPI001A985BD9	462	0.406	2.025E-141	0	386	399	0	397	404
MAGSFFKGPFLSLLDYKTEKYIVAKNKKVGTLYRLIQLSIIGYIIGWVFLSKKGYQEtDEAIQSSVITKLKGVSVTNTSESGLMVWGPEDYVIPPQGEAVLFVVTNFLETPNQKLGHCAESPKvlDGHCRGDEDCGEGKMIVAGNGITSGRCLRKdENSTGTCEIYSWCPIE-RKFKPKGPLLKNAENFTIYIKNFIQFPKFTFTKSNVLETTDDSYLKKCRYDEDLHPYCPIFRLGDITQRAGHNFADIATFGGSIGIMIHWDCDLDKGYSNCHPQYYFNRLDisvSNTTIATGFNFRHTRYFKDaANVTFRSLFKVYGVQFNIMVHGKAGKFSIIPTAINVGSGLALMGAGAFFCDMVLLYLMKNGDSYRERKFEGSRskksTFEDNSVEDRKAASE------------
>UPI001BE0E31A	462	0.543	2.025E-141	0	371	399	16	391	411
MNSYITNALSDFFFKYETPRQVLVRNRRVGVVCRLIQLGVLAYIIGWVFIYEKGYQSTDTAVGSVFTKMKGVGYTKVDG-EERVWDMADYVFPEQGDSSFVVMTNYIITKGQKMGTCPElAEPSYLCNSDSDCARGIIERTGHGHMTGKCV--GNTTKTCEVVAWCPVEDDRVIPDPALLMSAENYTLFIKNSVTFAAYGVKRSNLVEGIDNQYIKSCVYDPKTSPLCPIFRLGDLVQMSGFNFSTIARVGGAIGIVIDWTCNLDYDQSECKPIYSFHGLYgnpketDMARTSVGYNFRYAKHYMEDKQDKRTLLKVFGIRFDIIVRSVARKFDIIPTLTAIGSGVGIFGVATVVCDLILLYLLPKREYYNNMKFKVTE---------------------------
>UPI001B3ADACC	462	0.530	2.025E-141	0	391	399	0	381	420
MKSQITNALSDFFFEYETPRQVLVRNRRVGVVCRLIQLGVLAYIIGWVFIYEKGYQSTDTAVSSIFTKMKGIGYTNENG-NERVWDVADYVFPPQGDSSFVVMTNYIITEGQTMGKCTELKDKHNCSSDADCEGGSFKRQ----MTGVCV---NSTKTCEVLAWCPVEDDHNIPDPPLLMSAENYTLFIKNSVTFPLFGVTRSNLVEGIDSTYISNCLHHPDHDPLCPIFRLGDIIKLSGFNFETIARVGGAIGIVVDWTCNLDLDVKHCKPKYNFHGLYgnpsetDKAKASVGYNFRYAKHYLEDKVQKRTLLKVFGIRFDIIVQSLARKFDIIPTLTAIGSGVGIFGVATVVCDLVLLYLLPKREFYKNMKFKYTDT----PAQHD----SESLGL-------
>UPI001E8DA088	462	0.571	2.025E-141	0	371	399	0	371	427
MKSKISNALSDFFFEYETPRQVLVRNRRVGVVCRLIQLGVLAYIIGWVFIYEKGYQTSDTAVSSVFSKMKGVGYTNVSG-NEMVWDVADYVFPSQGDSSFVVMTNYIITEGQKMGKCPEL--EGKCSSDGDCEGGSLKRTGHGQMTGVCV--NAT-KTCEVLTWCPVENDHNIPDPPLLMSAENYTLFIKNSVTFPLFGVTRSNLVEGINYAYIKTCLYHPTDSPLCPIFKLGDIVKLSGFNFKKIAKEGGAIGIVVDWTCNLDVAVKHCKPKYEFHGLYgnpdetDKARASMGYNFRYAKHYMEDKVQKRTLLKVFGIRIDIIVQSLARKFDIIPTLTAIGSGVGIFGVATVVCDLVLLYLLPKREFYKNMKFKYTD---------------------------
>UPI0012EEDD19	462	0.421	2.025E-141	0	368	399	0	368	457
MA-GWGGFFVS-LLNYKTEKYVIAENRKIGILFRLYQLAVLGYIIGWVFVVRKGYQErEEAIQTSVITKLKGVTLTNSSETGLQLWGAEDYVIPPNGEQVFFVVTNYIETPNQRLGFCAEsfNVPDGRCQSDDDCVEGETVIAGNGIKTGLCL---NSTGTCEIHAWCPVEYSKR-PTEPLLSEAENFTIYIKNFIRFPKFEFSKSNVLETCDDSYLKRCSYDSEDNLYCPIFRLGDLVSWTGHDFQDLAAKGGSVGILIEWNCDLDKDSSQCNPEYSFTRLDMNvnNSVTSGYNFRYAKYYKDqNGETFRTLYKVYGIRFDILINGQAGKFNIVPTIIAIGSGVALLGVGAFACDMILLYMMNTSSFYRERKFE------------------------------
>K7FV31	462	0.485	2.773E-141	46	376	399	6	340	350
----------------------------------------------WVFVWEKGYQETDSVVSSVTTKVKGITVTNTSALGLRVWDVADYVIPPQGENTLFIMTNLIMTLNQTQGYCPELPDKtTLCNSSEDCTAGYIGTHSNGVQTGKCRKYSASVSTCEIYAWCPVENDTHLPRPAFLKDAENFTILVKNNIWYPKFNFTKRNILPSISTTYLKTCIYDPKTDPFCPIFRVR---QFSGdGSFVCVyAVQGGVMGVQINWNCDLDKPASHCVPKYSFRRLDNKDsdhTVSPGYNFRFAKYYRDtSGTDSRTLIKAYGIRFDIMVFGKAGKFDIIPTMINVGSGLALFGVATVLCDIVVLYFMKKRYYYREKKYKYVEDYELG----------------------
>UPI00156112FA	462	0.577	2.773E-141	0	372	399	0	363	382
MGR-LSDCFSEFMFEYDTPRMVLVRHKKVGIVYRLIQLGVLAYIIGWVFMYEKGYQSVDSVVSTVSVKMKGIAYTNEKNNS-RIWDVADYVFPPQGVGSFVVMTNYIETAGQKQGNC---TKDGVCKSDSDCEKGKSMGGENGILTGKCVEYKGTLKTCEIFGWCPLENDNHIPDPPLLMAAENFTMFIKNAITFPRYGISRSNVVP-----FNESCIFHKDTDPLCPIFRLGDLVTMAGFDFRKIAVKGGMIVIGIIWDCDLDWSASHCNPTFNIHGLYGVDSLStPGYNFRFAKYFMEDRTEKRTLMKVFGIRFDIIVHGMAGKFDIIPTMTTIGSGVGIPGLATVLCDLLLLHFMQRRNVYKSLKFKSTED--------------------------
>UPI000A3060CB	462	0.394	2.773E-141	0	368	399	13	380	395
MVRRLARGCWSAFWDYETPKVIVVRNRRLGFVHRLVQLLILLYFVWYVFIVQKSYQDsETGPESSIITKVKGITMSE-----HKVWDVEEYVKPPEGGSVVSIITRIEVTPSQTLGTCPESmrVHSSTCHSDDDCVAGQLDMQGNGIRTGHCVPyYHGDAKTCEVSAWCPVE-DGTSENHFLGKMAPNFTILIKNSIHYPKFKFSKGNIASQ-KSDYLKHCTFDQGSDPYCPIFRLGFIVEQAGENFTELAHKGGVIGVIINWNCDLDLSESECNPKYSFRRLDPKyDPASSGYNFRFAKYYKINGtTTTRTLIKAYGIRIDVIVHGQAGKFSLIPTIINLATALTSIGVGSFLCDWILLTFMNKNKLYSHKKFD------------------------------
>H2UQ48	462	0.402	2.773E-141	0	366	399	0	374	399
MSRvvDFCQNCLHAFLDYETAKTLVIPNLRVGCIFRFIQILILLYVVGYICVVRKSYQENDSVISTVTTKVKGFAFTNTSDMDARLWDVADYVIPPQGDDSFFVLTNVVITPNQTQSRCPALPNpKTTCMRDSDCIKGLTDPRGNGVQTGQCVQFSTNMKTCEVFSWCPLEIDAQPPKSAILAAAENFTVLIKNSIMYPKFNFHRRNILPHIGSSYLKSCEYDQETDPECPIFQLKYMVSEAGEDFQDMAVKGGVLGIFIDWSCNLDWPQGNkCHPKYTFRRMDNKnplNDVATGLNFRFAKYYQtPDGKETRTLIKAYGIRFNVIVFGTAGKFGIVPTIINLAAALALLSLVPPVTDWVMLTCMRKRDLYKRHK--------------------------------
>UPI00147766C9	462	0.535	2.773E-141	0	371	399	17	393	410
MKSCITNAVSNFFFEYETPRQVLVRSKRVGVVCRLIQLGVLAYIIGWVFIYEKGYQSTDTAVSSVFTKMKGVGYTNVNG-EERIWDEADYVFPVQGDSSFVVMTNYIITKEQKIGKCPEiqHPNSKnSCSSDSDCAAGGTERTGHGKMTGRCL---MDSKTCEVLAWCPVEDDSNIPDPALLISAENYTLFIKNSVNFPLYKVRRSNLVEGINMQYIKSCLYDPEKDPLCPIFRLGDLVKMSGYNFSTIAREGGAIGIVIDWTCNLDYAESECCPTYTFHGLYgdagekDKARASVGYNFRYTQHYMEDSMEKRNLLKVFGIRFDIIVRSEARKFDIIPTLMAIGSGVGIFGVATVVCDVILLYLLPKRHFYSNMKFKVTE---------------------------
>UPI000E1DF08E	462	0.448	2.773E-141	12	375	399	27	387	415
------------LLDYKTAKFALTRNRRVGLLHRLLQLGVLGYLLGWVFLVKKGYQETDSaPRVSVITKLKGISVTEVKDAGNRLWDVADYVKPPQGENTFFLVTNLIITTKQAQGTCPESPSvlDGICREDADCPVGNPVVRGNGIKTGKCVMFNTTHSTCEIYSWCPVE-NDTLPRKPLLAEAENFTLFIKNNVNFTKFNFSKDNTLQTNDPTYFKSCTYDPFFSPFCPVFRIRDMVEAAGETFGNLALLGGSIGVYIKWDCDLDHPAALCQPQYSFS-LQDRN-----YNFRTASYYWdPQKRHYRSLLKLYGIRFDISVHGQAGKFSIIPVAVSLGASIALLGAVTVVCDLVLLYLDSKADFYRKEKFEEAKPPKD-----------------------
>UPI0011EA2732	462	0.425	2.773E-141	0	372	399	22	402	417
MSKSagCCKSFLHYAFDYETPKTVVIPNLGVGFLFRFTQFLVVVYVVGYVCVVQKAYQETDTVISTVSTKVKGFALTNTSDIGPHFWDVADYVIPPQGDHSFFVLTNMVVTPKQVQSRCPELPSpSSICVDDCDCVEGRSDPRGNGIQTGLCENYSTTVQTCEVLSWCPLEIDTKLPTSPLLAAAENFTVLIKNSITYPKFNFHRRNIMPYITSSYLKKCEFNRSTDPECPIFRLKHIVSEAGEDFQDMAVKGGMLGILIDWSCDLDWWAGNCFPKYSFRRLDNKhpvNNVAPGYNFRFAKYYKTaDGEETRTLIKAYGIRFDVIVFGTAGKFSIVPTIVNLGAALSFLSLVPAVADWILVTCTRKRDLYSRHKTAYLnED--------------------------
>A0A6J2QYP0	462	0.427	2.773E-141	0	368	399	0	375	425
MAGRVyqGRFLS--LFDYKTEKYIVAKNKKVGVLYRLIQLSIIGYIIGWVFVSKKGYQEkDEAIQSSIITKLKGVSVTNTTESGVLVWGPEDYVIPPQGEAVLFVVTNFLETPNQKMDYCAESPKVlhGHCRDDEDCEEGKMVVAGNGIMSGQCLRKdENSTGTCEIYGWCPIE-RKFKPQGPLLTNAQNFTIYIKNFIQFSKFKFSKSNVLDTMDESYLRKCQFGEKLHPYCPIFSLGDIARRAGCNFQDMATFGGSIGIMIEWDCDLDKGYSNCHPQYHFTRLDisiSNKTIATGFNFRHTRYFKNaAGESYRSLFKVYGIRFNIMVHGKAGKFSIVPTAINVASGLALMGAGAFFCDMVLLYLMKKGGSYRERKFE------------------------------
>UPI00063FCA30	462	0.404	2.773E-141	0	395	399	0	388	434
MGRTGWKGLCLSLFDYKTEKYVVAKNKKVGLLYRLLQLFILTYLVVWVFIIKKGYQDvDTSLQSAVVTKVKGVAFTNTSALGARLWDVADYVIPSQGENVFFVVTNLIVTPNQRQKTCAEREDipDGMCSEDSDCHPGEAVIAGHGVKTGRCLRAgNPARGTCEIFAWCPLE-TKSRPEEPFLKEAEDFTIFIKNFIRFPKFNFSKSNVMDIKNKSFLKSCHFGPESH-YCPIFRLGSVIRWAGSNFHEMALEGGVIGIRIEWNCDLDKAASECHPHYSFSRLDNKlaKSVSSGYNFRFARYYRdEAGVEFRTLMKAYGIRFDVMVNGK----------------------GAFFCDLVLIYLIKKSEFYRDKKYEEVRSYPPdNVLEAEEEeepgtglseQPASGPGLQEQL---
>A0A8C4HDZ5	462	0.416	2.773E-141	3	368	399	5	371	496
---SWGGFFFS-LLNYKTEKYVIAENRRIGILFRLYQLAVLGYIIGWVFVVKKGYQDrDEAIQSSVITKLKGVTKTNSSDSGYHLWSAEDYVIPPNGGQVFFIVTNYIETPNQRMGFCAESfkVPDGQCQSDDDCVEGETVIAGHGIKTGLCL---NSTGTCEIHAWCPVEY-GKRPTEPLLREAENFTIYIKNFIRFPKFEFSKSNVLDTANDSYLKKCFYDRETHLYCPIFRLGELVSWTGHDFQEMAVKGGSVGILIEWNCDLDKDSSQCIPEYSFTRLDMNlnNSVTSGYNFRYTRYYKDqNGEPYRSLYKVYGIRFDIMINGQAGKFNIVPTIIAIGSGVALLGVGAFACDMILLYMMNTSSFYRERKFE------------------------------
>A0A3Q3FZZ4	461	0.436	3.797E-141	0	369	399	0	372	375
MA---WNFFLS-LFDYKTEKYVVAKNKRVGVLYRLIQLSVLGYIIGWVFVSKKGYQEtDEAIQSSVITKLKGVSVTNTTESGVDVWGPEDYVIPPQGEAVLFVVTNFLETPNQKLGYCAESPKvlDGLCNNNDDCEKGKIVVAGNGLMSGRCLKKdSNSIGSCEIYGWCPVE-RKFKPQGPLLANAENFTIYIKNFIFFPKFAFSKSNVLETNDDTYLKKCRYDKELHPYCPIFRLGHITRRAGYNFQDMATFGGSIGILIEWDCDLDKGYSNCSPVYHFTRLDtsvSNKTIALGFNFRHTRYFRnTDGERYRSLFKVYGIRFTILVHGKAGRFSVVPTAINFAAGLALMGAGAFLCDMVLLYLMKKGNSYRQWKFEV-----------------------------
>UPI0015B2393D	461	0.440	3.797E-141	1	372	399	3	379	392
-GKGCCSALSRCIFEYETPKVLVIQSKAVGTIHRLIQASIVGYVIGYVCVIQRGYQDTDSVISSVTTKVKGNALAKIPDVGVQAWDVADYIIPSQAENSFFVLTNLIVTQNQTQSTCAELPSpSTICTSDSNCTAGFSNVHGNGIQTGKCMDYSDTVKTCEVKAWCPLEIDTNLPEPAVLADAEEFTVLIKNSIQYPKFNVNKRNILPHVNSSYLKHCTFNRLTDPNCPIFRFRDIVAEAHEDFQDMAVHGGVIGILIDWSCNLDMPENKCVPKYSFRRLDNKytdNNVAPGYNFRFARYYKDcDDIDKRTLIKGYGIRFDVIVFGTAGKFNMVPTLVNIGAGLSFLSLVSAVCDWVTFTFLKKRNYYSKHKYIHLDE--------------------------
>UPI0018E3EC4D	461	0.390	3.797E-141	0	368	399	13	379	394
MVWRLARSCWSAFWDYETPKVIVVRNRRLGFVHRMVQLLILLYFVWYVFIVQKSYQDsETGPESSIITKVKGITISE-----HKVWDVEEYVKPPEGGSVVSIITRMEVTPSQTPGICPESmrVHSSTCHSDDDCVAGQLDMQGNGIRTGRCVPyYHGDSKTCEVSAWCPVE-DGTSDNQFLGKMAPNFTILIKNNIHYPKFKFSKGNIASQKN-DYLKHCTFDQDFDPYCPIFRLGFIVEQAGENFTELAHKGGVIGVIINWDCDLDLSESECNPKYSFRRLDPKyESASSGYNFRFAKHYKINTTTTRTLIKAYGIRIDVIVHGQAGKFSLIPTIINLATALTSIGVGSFLCDWILLTFMNKNKLYSHKKFD------------------------------
>UPI001BD406D5	461	0.550	3.797E-141	0	371	399	0	373	394
MKNQITNALSDFFFEYETPRQVLVRNRRVGVVCRLIQLGVLAYIIGWVFIYEKGYQSTDTAVSSVFTKMKGVGYTNDKG-RERVWDVADYVFPPQGDSSFVVMTNYIITEGQSMSKCPELPGKHNCKTNAECEGGSYKRTGHGQMTGVCV---NTTGTCEVLAWCPVEDDQTIPDPPLLMSAENYTLFIKNSVTFPLFGVTRSNLVEGIDAGYISNCLHDPEKAPLCPIFKLGDIVKLSGFNFETIARVGGAIGIVVDWTCNFDVDVRHCKPKYNFHGLYgnptetDKARASVGYNFRFARHYLEDKIEKRTLLKVFGIRIDIIVQSLARKFDIIPTLTAIGSGVGIFGVATVVCDLVLLYLLPKREFYKNMKFKYTD---------------------------
>B3DHW4	461	0.548	3.797E-141	0	371	399	3	377	398
MKSAIKKTFSNFFFEYETPREVLVKNRRVAIVCRIIQLGVLAYIIGWVFMYEKGYQTVDNAIGSVFTKMKGVSFTNISG-QERIWDVADYVFPEQGDSSFVVMTNFIPTIGQVQGKCPELPDGKnKCTNDSDCDDSKYKRTGNGHMTGRCM--NKTQ-TCEIYSWCPVEDDRKIPDPPILLTAENYTLFIKNSITFPQFDVVRSNLVEGIDQNYINNCVYHPKTAPLCPIFRLGDIVERSGFSFSEIARVGGAIGVLIDWDCNLDLSIRFCKPKYEFYGLygtgknDQVDKASLGYNFRFAKYYVENSVQKRTLMKVFGVRIDIIVHGLAGKFDIIPTLTAIGSGVGIFGVATVVCDLLLLYILPKKNFYKTMKFKDAE---------------------------
>UPI001C426F28	461	0.419	3.797E-141	0	370	399	0	373	400
MAE--GRFLS--LFDYKTEKYIVAKNKRVGLLYRLIQLSILGYIIGWVFIRKKGYQEtDEAIQSSIITKLKGVSVTNTSESGLLVWGPEDYVIPPQGEAVLFIVTNFLETPHQRLGHCAESIKvlDGHCRDEEDCEEGKMVVAGHGEMSGRCLRQDvNSTGTCEIFGWCPIE-RKFKPEGPLLKNAENFTIYIKNFIHFPKFSFSKSNVLETTNDSYLKKCRYDKEVSPYCPIFRLGDITQQAGYKFQDMATFGGSIGIMIRWDCDLDKGYDNCNPQYSFTRLDishSNKTITTGFNFRHTRYFKNaAGESFRSLFKVYGVQFNIMVHGKAGKFSIIPTAINVGSGLALMGAGAFLCDMVLLYLMKKGDSYRERKFEVS----------------------------
>A0A3B3ZCE0	461	0.426	3.797E-141	2	368	399	2	369	402
--RRCLSFFLS-LFNYQTEKYVVTKNSKIGILYRLYQLAVLVYIIGWVFVLNKGYQEtEEAIQSSVFTKLKGVALTNSSETGLHIWGEEDYVIPPNGEQVFFVVTNYIETPNQRLGFCPESNKvpDGRCLKDSDCEKGESVIAGHGIKTGVCIKKN---GTCEIRAWCPVE-NSLKPQKPLLAAAENFTVYIKNYIRFPKFDFSKSNVPETNEATYLKNCTYDSKRDPYCPIFRLGQLVKWAGNDFRKMATSGGTVGILIEWECDLDKDSSYCKPQYSFTSLSanKEHSVASGYNFRYAKYFKdPSGQTFRTLYKVYGIRFDIIVNGQAGQFGIIPTIIALGSGLALLGAGAFVCDMILLYMTNAGSFYRERKFE------------------------------
>A0A8C2VD92	461	0.385	3.797E-141	1	389	399	10	401	411
-ARRLAQGCWSAFWDYETPKVIVVRNRRLGVVYRAVQLLILLYFVWYVFIVQKSYQDsETGPESSVITKVKGIT-----ESEHKVWDVEEYVKPPEGGSVFSIITRIEVTPFQTLGACPESirVPNATCHSDADCTAGELDMLGNGLRTGRCVPyYHGAAKTCEMSGWCPVE-DGAAVSHFLGRMAPNFTVLIKNSIHYPKFQFSKGNI-AHREGDYLRRCTFEQGSDPYCPIFRLGFIVEQAGENFTELAHRGGVIGVIINWDCDLDLPASQCNPKYSFRRLDPKhIPASSGYNFRFAKYYRVNSTTTRTLIKAYGIRIDVIVHGQAGKFSLIPTIINLATALTSIGVGSFLCDWILLTFMNKNKVYSHKKFDKmvnTPDqhVGQGLPTSELPQQDSTP---------
>UPI0019241A2C	461	0.389	3.797E-141	1	372	399	14	383	415
-ARRLARGCWSAFWDYETPKVIVVKNRRLGVVYRAVQLFILLYFVWYVFIVQKSYQDsETGPESSVITKVKGITYSE-----RKVWDVEEYVKPPEGGSVFSIITRTEVTPSQTLGTCPESmrVSNASCDTDEDCVAGQLDMLGNGLRTGRCVPyYQGSAKTCEVSGWCPVE-DGASVSQFLGKMAPNFTILIKNSIHYPKFQFSKGNI-EHRKDGYLKRCTFDEASDLYCPIFKLGFIVERAGENFTELAHTGGVIGVIINWDCDLDLSASKCNPKYSFRRLDPKhVPASSGYNFRFAKYYKVNGSATRTLIKAYGIRIDVIVHGQAGKFSLIPTIINLATALTSIGVGSFLCDWILLTFMNKTKVYSHKKFDKMAD--------------------------
>UPI001A9873BF	461	0.418	3.797E-141	0	368	399	0	368	456
MA-AWGGFFLS-LLNYKTEKYVIAENRKIGILFRLYQLAVLGYIIGWVFVVKKGYQErEETIQTSVITKLKGVTLTNSSGTGLHLWSAEDYTIPPNGEQVFFIVTNYIETPNQRLGFCAESfkVPNGRCLRDDDCVEGETVIAGHGIKTGLCL--NNT-GTCEIHAWCPVEYSKR-PTEPSLSGAENFTIYIKNFIRFPKFEFSKSNVLETSDDSYLKRCSYDRKDHPYCPIFRLGDLVSWTGHNFQDMAGKGGTVGILIEWKCDLDKDSSQCNPQYSFTRVDMNlnDSVTSGYNFRYARYYKDqNGETYRTLYKVYGIRFDIMINGQAGKFNIVPTIIAIGSGVALLGAGAFACDMILLYMMNTSSFYRERKFE------------------------------
>A0A6G1QVY1	461	0.414	3.797E-141	0	380	399	0	389	463
MA-GWGGFFFS-LLNYKTEKYVIAENKKIGILFRLYQLAVLGYIIGWVFVVKKGYQErEEAIQTSVITKIKGVTLTNTSETEFYLWSPEDYVIPPSGEQVFFIVTNYIETPNQKLGFCAESSKvlNGRCVSDDDCIRGETVVAGHGIKTGVCL---NSTGTCEIHAWCPVE-HSKRPTEPLLSEAQNFTVYIKNFIRFPKFEYSKSNVLETSDSNYLKNCSYDREKHHYCPIFRLGDLVSWTGHDFQDMAVKGGSVGILIEWNCDLDKDSSQCNPQYSFTRLGMSKNNSttSGYNFRYARYYKDqNGETYRTLYKVYGIRFDIMTTGQAGKFNIIPTIIAIGSGVALLGAGAFACDMILLYMMNTSSFYRERKFEiinfkkertKAKDGKPGPRER------------------
>UPI0018855A5B	461	0.374	3.797E-141	0	391	399	13	396	485
MVRRLARGCWSAFWDYETPKVIVVRNRRLGFVHRMVQLLILLYFVWYVFIVQKSYQDsETGPESSIITKVKGITISE-----HKVWDVEEYVKPPEGGSVVSIITRIEVTPSQTLGTCPESmkVHSSTCHSDDDCIAGQLDMQGNGIRTGHCVPyYHGDSKTCEVSAWCPVE-DGTSDNHFLGKMAPNFTILIKNNIHYPKFKFSKGNIASQ-KIDYLKHCTFDQDSDPYCPIFKLGFIVEQAGENFTELAHKGGVIGVIINWDCDLDLPESECNPKYSFRRLDPKyDPASSGYNFRFAKYYKINGTTTsRTLIKAYGIRIDVIVHGQAGKFSLIPTIINLATALTSIGVGSFLCDWILLTFMNKNKLYSHKKFDKVRT-------PRHTSTSWPVTL-------
>L9KRY3	461	0.459	3.797E-141	17	376	399	494	852	860
-----------------TTKakgVAVTNSSKLG--FRIWD--VADYVI-----PPQGYQEVDSVVSSVTTKAKGVAVTNSSKLGFRIWDVADYVIPPQEENSLFIMTNLIVTLNQTQSTCPEIPDKtTVCNTDASCKAGFTGTHSNGELTGRCVPFNGSVKTCEVRAWCPVEDDSHVPEPAFLKAAENFTLLVKNNIWYPKFNFSKRNILPNITTAYLKSCIYDAETDPFCPIFRLGKIVEYAGHSFQDMAVEGGVMGIQIHWDCNLDRAAALCLPRYSFRRLDtrdTDHNVSPGYNFRFAKYYRDlGGREQRTLIKAYGIRFDIIVFGKAGKFDIIPTMINIGSGLALLGVATVLCDIVVLYCMKKRFYYREKKYKYVEDYEQG----------------------
>A0A4D9F5J3	461	0.408	5.199E-141	0	371	399	0	352	388
MGQVGWKGLCLSLFDYKTEKYVIAKNKKVGILYRVVQLSILAYLVGWVFVVKKGYQDsDTSIQSSVITKLKG------------------------GENVFFVMTNLIVTPNQRQDTCPESTGirDALCSKNRDCPAGEAVIAGNGVKTGRCLKVgSNTNGTCEILAWCPVE-KRSKPKKPLLANAENFTVYIKNSIRFPKFKFSKTNVLSTDNDSYLKNCHY-SAQHLYCPIFHLGKLVSWAGNNFQDMASEGGVIGIQIEWDCDLDKPPSECNPHYSFSRLDnkfAEKSISSGYNFRFAKYYRDAGVEYRTLIKAYGIRFDVMVNGKAGKFNIIPTIINVGSGLALMGAGAFFCDVVLLYLMKKSNFYRGKKYEEVK---------------------------
>A0A8C6MGE0	461	0.424	5.199E-141	0	368	399	0	368	394
MA-GWGGFFFS-LLNYKTEKYVIAENRRIGILFRLYQLAVLGYIIGWVFIVKKGYQEkEEAIQTSVITKLKGVTLTNTSETGPYLWGAEDYVIPPNGEQVFFIVTNYIETPNQRLGFCAESFKipDGRCQSDGDCLEGESVTAGNGIKTGMCL---NSTGTCEIHAWCPVE-HSKKPAEPLLSESENFTIYIKNFIRFPKFEFSKSNVLETSDESYLKTCSYDKENHPYCPIFRLGDLVSSTGHAYQDMAAKGGTIGVLIQWICDLDKDSSKCNPQYSFTRLDMNlnNTVTSGYNFRYARYHKdEKGETYRTLYKVYGIRFDIMVNGQAGKFNIIPTIIAIGSGVALIGVGAFACDMILLYMMNTSSYYRERKFE------------------------------
>UPI00187CB8E7	461	0.525	5.199E-141	0	381	399	0	389	394
MKSQISSALSDFFFEYETPRQVLVRNRRVGVVCRLIQLGVLAYIIGWVFIYEKGYQSTDTAVSSVFSKMKGVGYTNVNG-SERVWDVADYVFPPQGDSSFVVMTNYIITEGQQMGKCPELHGKANCTTDADCEGGSFKRTGHGQMTGLCVP---ATKTCEVLAWCPVENDHNIPDPPRLMSAENYTLFIKNSVTFPLFQVTRSNLVEGIDNAYIKKCLHDPEKAPLCPIFKLGDIVKLSGFKFETIAKEGGAIGIVVDWTCNLDVDIKHCKPKYNFHGLYgnptetDKARASVGYNFRYAKHYLDGGVQKRTLHKVFGIRIDIIVQSLARKFDIIPTLTAIGSGVGIFGVATVVCDLVLLYLLPKREFYKNMKFKYTdtqaqdPDSEAGSSENE-----------------
>A0A3B3TB82	461	0.558	5.199E-141	0	371	399	0	371	395
MKIRFSDLLSDFLFEYETPRQVLVKNKRVGVVCRLIQLGVLVYIIGWVFIYEKGYQSTDTAISSIMTKMKGIGVTNENGT-ARIWDVADYVFPAQGASSFVVMTNYIMTEGQQQGTCPE-P-QANCTSDTDCKGGTFKRTGHGQLTGKCL---TGVRKCEIQAWCPTENEPKTPDPALLMSSENFTLYIKNSIAFPEFKVSRSNLVEDVNITYLTSCIYDPKNNPLCPIFRLGDIVKLSGFQYADIAKEGGGIGIVIDWKCDLDFPVRYCKPDYSFYALYgdaqkTDSTQSSlGYNFRYAKYYMENGTEKRTLIKVFGIQIDILVWGEARKFDIIPTLTAIGSGVGIFGVATVVCDLVLLYVLPKRDLYKNMKFKHTE---------------------------
>A0A0M3LQ93	461	0.428	5.199E-141	0	372	399	0	379	396
MGRtaNWCQDCLHYWFDYETPKTLVIPDIALGCVFRFTQLLVVLYVVGYVCVMQKAYQETDSVISSVTTKVKGFASTNTSDMEPLFWDVADYVIPPQGDSSFFVLTNMVVTSKQTQTRCPEFPGpSTTCVDDCDCIEGLSDPRGSGIQTGLCDNYSSTVQTCEVLSWCPLEIDTKLPEPALLAAAENFTVLIKNSITYPKFKFHRRNIVPHINSSYLKRCEFSHSTDPDCPIFRLKHIVSEAGEDFQEMAVKGGVIGIIIDWSCDLDSWAGKCYPKYSFRRLDDRhpvGNVAPGYNFRFAKYYKtPDEEDTRTLIKAYGIRFDVIVFGTAGKFGIVPTIVNMGAALSFLSLVPLVCDWFLLTCTRKRDLYSRHKITYLSD--------------------------
>UPI001C0A468E	461	0.559	5.199E-141	8	370	399	8	373	407
--------LQDFFFEYETPRQVLVRNKRVGIVCRLIQLGVLGYIVGWVFIYEKGYQIEDSAIGSVLTKMKGVGLTSVDGV-DRVWDVADYVFPEQGDASFVVMTNYIITAGQKQDKCPELNDGKnSCNSDKDCEGGQYKRTGNGYMTGKCVI---TTGTCEVHAWCPIEDDLTIPDPPLLMSAENYTLFIKNSVTFPQFKVVRSNLVEGVDNSYIKRCFYHETNSPLCPIFKLGDIVRLSGFNFQQIAKEGGAIGILIDWVCNLDYSLKHCKPKYYFHGLYgnadetDKARASVGYNFRHAKYYTENSTEKRTLMKVFGIRFNVIVRGLARKFDIIPTLTAIGSGVGIFGVATVVCDLVLLYVLPKRDFYKNMKFKST----------------------------
>UPI000F4D3F4B	461	0.438	5.199E-141	0	373	399	10	385	419
MAPcAFRDIFLSA-FDYKTEKYVIAKNKKVGVLYRLIQLSIIGYIIGWVFVIKKGYQEtEEALESSVITKVKGVVLTNTTGFGPWLWGPEDYVIPQQGEAVLFITTNFITTPNQKLGYCAESNKvpDGQCQRNEDCPEGETVIAGHGIKTGRCLKkdRNST-GTCEIYAWCPIERHRQPDVP-LLGKAGNFTIYIKNFIRFPLFDFSKSNVLETTDNMYLKKCLYDELAHPYCPIFRLSDIVWRTGHDFQEMALQGGVIEILIEWHCDLDKDYSACNPSYRFTRLDVNTNAS-GYNFRYAKYFHNaDGKMDRTLFKVFGIRLDILVHGKAGKFNIIPTIINIGSGLALMGAGAFFCDMVLLYMMKKSTLYRERKFE-TDKY-------------------------
>G3VRA9	461	0.448	5.199E-141	0	369	399	46	417	439
M--DCRSRCLS-IFDYKTEKFVIAKNKKVGLLYRLLQLGVLGYLLGWVFLVKKGYQAvDTTIQSSVITKVKGVAFTNTSELKEHLWDVADYVIPSQGENVFFVVTHMIVTPHQRQTTCAESPHvpGARCSQDSDCSKGEAADTGNGVMTGKClLGGGNGSGTCEIFAWCPVE-KPTKPTKPLLGKAEDFTVYIKNSICFPKFNFSKTNVLHSENPNFLKFCRFSSKT-PYCPVFRLGTIVSYTGNDFRKMAMEGGVIGIEIEWNCDLDQAPSACRPHYSFRRLDkfTEPSATAGYNFRFAKYYHDvDGVEFRTLMKVYGIRFDVLVSGKAGKFNIIPLMVNVGTALALMGAGAFFCDFVLLYLIKKSHFYRDKKYEQ-----------------------------
>A0A6P7PP51	461	0.416	5.199E-141	0	368	399	0	368	458
MA-GWGGFFFS-LLNYKTEKYVIAENKRIGILFRLYQLAVLGYIIGWVFVVKKGYQErEEAIQTSVITKLKGVTLTNSSETGLYLWSAEDYVIPPNGEQVFFIITNYIETPNQRLGFCAESSKvlNGQCETDDDCVKGEPVIAGNGIKTGLCL---NSTGTCEIHAWCPVE-CSIKPTGTLLSEAENFTIYIKNFVRFPKFEFSKANVLETSDSNYLKRCSYDKEHHPYCPIFRLGDLVGWTGHDFQDMAVKGGSIGVHIEWNCDLDKDSSHCNPQYSFTRLDMSvnNSITSGYNTRYARYYKdEVGETYRTLYKVYGIRVDIMINGQAGKFSIIPTIIAIGSGIALLGAGAFACDMILLYMMNTSSFYRERKFE------------------------------
>A0A8J4TRY7	460	0.437	7.119E-141	0	370	399	0	370	373
MANGWGQLLC-TVFDYKTEKFFVARNKKIGVLFRLFQLAVIGYLIGWVFIWKKGYQEkEEAVQSSVFTKLKGIALINTTDLGLNVWGAEDYVIPSQGDNVFFIVTNYLETPNQRLGLCAESSRvlDGVCSYDDDCTEGDPVIAGHGLKTGRCM--NES-GTCEIHGWCPVEHSHT-PKEPLLGKAENFSIYIRNFIRFPKFDFSKANILMSTNHTYLKSCYYDKVHHPYCPIFRLGDMVNWTGHSFQEMAVKGGSIGVGIEWNCNLDKDTSYCNPEYRFTRLDnsNGSNIS-GYNFRFARYYRDPGGEtYRSLFKVFGIRFDIMVNGEAGKFSIVPTAVNIGSGVALMGIGVFCCDMILIYVMTGSSFYRKRKFETV----------------------------
>A0A3Q3EJ97	460	0.538	7.119E-141	0	371	399	0	375	381
MKSQITNALSDFFFEYETPRQVLVRNRRVGVVCRLIQLGVLAYIIGWVFIYEKGYQSTDTAVSSVFTKMKGVGYT--SEIGKeRVWDVADYVFPPQGDSSFVVMTNYIITEGQNMSKCPELPGKHNCTSNKDCEGGGFKRTGHGQMTGVCVKLN-TTQTCEVLAWCPVEDDRKIPDPPMLMSAENYTLFIKNSVTFPLFGVTRSNLVEGIDAEYISKCLHDPEKAPLCPIFKLGDIVKLSGFNFETIAKVGGAIGIVVDWTCNFDTDVRNCKPKYNFHGLYgnptetDKARASVGYNFRYAKHYLEDTIQKRTLLKVFGIRIDIIVQSLARKFDIIPTLTAIGSGVGIFGVATVVCDLVLLYLLPKREFYKNMKFKYTD---------------------------
>V9KU17	460	0.565	7.119E-141	0	382	399	0	381	382
MCHRLLDGILDFFFEYETPRMVTVRNKHIGIIFRFIQLAVLMYIIGWVFLHEKGYQSTDSIISSVSVKMKGVATGNVSGLGQRVWDVADYTFPSQGSDSFVIMTNYIVTAGQREMVCKQHSSSGTCKSDRDCFAGQHQRNGQGIMTGKCIDENG-QNTCEIFGWCPAENDTIIPEPPLLLAAENFTMFIKNSITFTRFRVSRRNLVESVTGEDLQNCIHHHLQKPLCPIFRLGDIVSAIKQDFPSLARKGGMIGMVIDWSCNLDLPDTHCLPTYTFHNLHgDLDQISTGFNFRYARYYREDGIEKRDLYKVFGIRFDIMVQGKAGKFNLLQTTVAIGSGIGVFGLATVVCDLVLLNFLPKRDYYKQKKFKNAET-KPQISESKD----------------
>B0V1H9	460	0.458	7.119E-141	0	369	399	0	372	394
MGCSayCFHC----LFDHGTPVILVVSSKKVGFIFRLLQLCIIVYVAVYVCWYKRAYQERDSVISSVSTKVKGNILTNSSALGTHVWDTSEYVIPPQGENSFFVLTNAIVTQGQTQGSCPEIPSEfTNCQSDSDCKEGLKEIRGNGVQTGKCVQYSETIKTCEVLSWCPLENDTVIPKPALLSAAEDFTVLIKNNIQYPKFKFRKRNILRHINSTYLKNCTFNHKTDPHCPVFRLGDIVTESGEDFSIMALKGGIIGIFIDWSCDLDFNERFCVPKYSFRRLDnknPENNVAPGYNFRYAKYYMNNeNTETRTLIKAFGIRFDVIVFGMAGKFNIVPTIVNVGAALALLNLMKVICDWFMLNCLSDSEYYSKHKFKH-----------------------------
>UPI00144856C9	460	0.539	7.119E-141	0	371	399	0	373	394
MKNQITNALSDFFFEYETPRQVLVRNRRVGVVCRLIQLGVLAYIIGWVFIYEKGYQSTDTAVSSVFTKMKGVGYTSVNG-SERVWDVADYVFPSQGDSSFVVMTNYIITEGQKMGKCPELHGKHNCSSNADCEGGSFKRTGHGQMTGVCVK---DTKTCEVLAWCPVEDDHNIPDPPMLMSAENYTLFIKNSVTFPLFGVSRSNLVEGIDAKYISKCLHDPDKAPLCPIFRLGDIVKLSGFNFETIARVGGAIGIVVDWTCNFDVDVKHCKPKYFFHGLYgnpaetDKARASVGYNFRYAKHYLEDNVQKRTLLKVFGIRFDIIVQSLARKFDIIPTLTAIGSGVGIFGVATVVCDLVLLYLLPKREFYKNMKFKYTD---------------------------
>UPI0011B85B0B	460	0.544	7.119E-141	0	371	399	0	373	401
MKSQISNVVSDFFFEYETQRQVLVRNRRVGVVCRLIQLGVLGYIIGWVFIYEKGYQSTDTAVSSVYTKMKGVGYTNRSGL-EQIWDVADYVFPSQGDASFVVMTNFILTENQTMGKCPELPGKDNCSTDAECAEGRFKRTGNGHMTGLCLK---QTGTCEVLAWCPVENDATIPDPPLLMSAENYTLFIKNSITFPLFDVTRSNLVEGIDGKYISKCLYHPDNDPLCPIMRLGDIVKFSGFNFTTIAKVGGAIGILVDWTCNLDRAVRHCKPFYTFHGLYgnpgetDRARASVGYNFRYAKHYMEEGQAKRTLIKVFGIRIDIIVQSLARKFDIIPTLTAIGSGVGIFGVATIVCDLVLLYVLPKREFYKNMKYKYTD---------------------------
>UPI001EEC4D0B	460	0.391	7.119E-141	0	381	399	0	392	402
MG--CFKPFSNFLFWYETPKVVHIRSKKVGILGRFLQLCVLSYIVGYVMVYNKGYQEFANVESAVVTKVKGVAFTNTnkniPDIYRRIWDTSDLIVPPSENDAFFITTNIIITPNQTRGACSEDPDvyGALCDSPQNCIRGQSLPIGNGAMTGRCIPsdANSSVNVCEIFAWCPIEQDIFPlgTDRPLLEETADFTVLIKNFIEFPTFGktFRRRNIMEDANKTYLQSCHYNQERDPFCPVFRIEDIVSFAGENFTQLAIRGGVIVISIDWNCNLDLDfLEFCKPIYSFRRADDPnTNIAPGWNFRHANYHEEN---RRTLVKSYGIRFVIEVRGQGRKFNILPTMLNIGSGLALLGVTTVVCDFIILYFTKKRMFYKGVKYLLVdgEDPERAPLQTE-----------------
>A0A6P6EVN7	460	0.372	7.119E-141	1	387	399	10	393	410
-AWRLAQGCWSAFWDYETPKVIVVRNRRLGIVYRAVQLLILLYFVWYVFIVQKSYQDsETGPESSVITKVKGIT-----ESEHKVWDVEEYVKPPEGGSVFSIITRIEVTPFQTLGTCPESirVPNATCYSDADCMAGELDMLGNGLRTGRCIPyYHGVAKTCEVSGWCPVE-DGAAVSHFLGKMAPNFTILIKNSVHYPKFQFSKGNI-AHREDDYLRRCTFDQGSDPYCPIFRLGFIVEQAGENFTELAHRGGVIGIVINWDCDLDLPASQCNPKYSFRRLDPKhIPASSGYNFRFAKYYRVNSTTTRTLIKAYGIRIDVIVHGQAGKFSLIPTIINLATALTSIGVGSFLCDWILLTFMNKNKVYSHKKFDKV-DPPDQHGGQGLPTSES-----------
>UPI001BB1891F	460	0.404	7.119E-141	0	376	399	24	418	431
M--SVGSFISSTvasFFEYDTPKIVHIKSKKVGLINRLLQLAIIGYIIGWVLVYKKGYQSTDDVMSAVTTKMKGVAYTNItdePNLnvkdttpYNRIWDVSDYVIPPQQTNAFFVMTNMIITPGQSKGECPEDPKipNAECSGPEDCDADMPITNGNGVMTGKCVNYtypdGNVTKTCEIKAWCPVEFDkTPVTNKSVLSDAANFTVLIKNSIQFPKFNVSKRNILEDSNSTYLKQCHYSSRTDQFCPVFTLGTIAKEIGEDFNSLAYLGAVVGIIIHWDCNLDYSLDNCRPMYTFRRLDnRNALIAPGYNFRYSINYKENDTEFRTQTKAYGILFQVIVSGEAGKFDIVPLILNIASGLALLSLASIMADICVLYLLKKRYFYRQKKYQLVDDI-PY----------------------
>A0A091K5H7	460	0.715	9.747E-141	46	371	399	0	326	327
----------------------------------------------WVFLYEKGYQSQDSIVSSVSVKLKGLSLTNESVIGPHIWDVVDYVFPPQGDNSFVVMTNFIVTPGQKQGTCPELPDAGLCERDSDCSKGKYSRQGQGLMTGKCVHFNTTVKTCEIFGWCPVEIDYHVPSPALLSEVENFTLFIKNSITFPKFKVSRRNLVESVTKQYLKKCTYHKATDSLCPVFELGYIVKESGQNFTFLAVKGGVVGITIDWNCDLDWPIRYCKPIYQFHGLYnDDSNVSPGFNFRYAKYYRENGTEMRTLYKVFGIRFDILVNGKAGKFDIIPTMTTIGSGIGIFGVASVLCDLLLLHFLQGRDYYKQKKFKYAE---------------------------
>A0A093HK09	460	0.733	9.747E-141	46	371	399	0	326	330
----------------------------------------------WVFLYEKGYQSQDSIISSVSVKLKGLTLTNESRLGPHIWDVVDYVFPPQGDNSFVVMTNFIITPGQKQGTCPELPDAGLCKQDSDCSRGKYSRQGQGLMTGKCVHFNSSVKTCEIFGWCPVEVDYDVPNPALLLEAEKFTLFIKNSITFPRFKVSRRNLVESVTKQYLKKCTYHKVTDSLCPVFDLGYIVKESGQNFTLLAVKGGVVGITIDWNCDLDWPVRHCKPIYQFHGLYnDDSNVSPGFNFRYAKYYKENGTDKRTLYKVFGIRFDILVNGKAGKFDIIPTMTTIGSGIGIFGVASVLCDLLLLHFLQGRDYYKQKKFKYAE---------------------------
>UPI00174F1A65	460	0.416	9.747E-141	0	370	399	0	354	378
MGQASCKGLYQSLFDYKTEKYVIAKNKKVGLLYRLLQLSILTYLVVWVFLVKKSYQDtDTSLQSSIITKVKGVIFTNTSELGERLWDVADYVIPPQGENVFFVITNLIVTPNQRQETCAENESipDAVCSEDSDCPPGEPVVTGNGVRTGRCLRaENMQRGTCEIFAWCPVE-TRSRPEKPLLGKAEDFTIYIKNFIRFPKFNFSKTNVLDTEDRAYLKSCRFGP-KDPYCPIFRLGSVVRWAGSNFQEIAVQGGVIGIQIEWDCDLDKAPSECNPRYYFSRLDrrfSGNSVSSGYNFRFAKYYRdEAGVEFRTLIKAYGIRFDVLVNGR----------------------GSFFCDLILIYLIKKSHFYRNKKFEEV----------------------------
>UPI0014021D61	460	0.601	9.747E-141	0	371	399	0	375	385
MGSnKLSENVSDFLFEYKTPRLIALRDKRVGLIFRLIQLVVLAYVVGWVFIYEKGYQSTGSTISSVSVKVKGFGFTNLSSVGPKVLDVVDYTFPSQGSSSFVIMTNYILTRKQSMKSCAQHRTSGECEADSDCPTGKFSRYGQGMMRGSCRNNSAGVKTCEIFGWCPVENDLHLPNPPLLMAAENFTIFIKNSITFTAFGVSRRNLVEFITKAYLRNCTYHKVHHPLCPVFRLGYIAEEIKENFSTLAYRGAMIGIVIDWDCDLDWPVTHCKPTYSFHqhyRSLTKDQVSVGFNFRYAKYYVENGTEMRDLYKVFGIRFDVMVHGKAGKFNIIPTMTTIGSGIGVFGVATIVCDLVLLHLLPKRNYYKQKKFKNVE---------------------------
>H2M8D5	460	0.527	9.747E-141	0	387	399	0	385	391
MKSCAANALSDFFFEYETPRQVLVRNKRVGVVCRLIQLGVLAYIIGWVFIYEKGYQITETAVSSVFTKVKGVGSTNISGV-ERVWDPSDYVFPPQGDSSFVVMTNYILTENQTMGKCPELPGRYICKSDTDCKGGTYNRTVDGKLTGVCVK---ETKTCELLAWCPLEDDRNIPNPPLLMSAENFTLFIKNSVTFPLFGITRSNLVEEIDGKTIKNCLFDPDNSPLCPIFKLGDIVKLSGFTFETMAKQGGAIGLVIDWTCNFDYDVKKCKPKYEFHGLYgnprvkDTSKASVGYNFRYAKYYMGDKMEKRTLMKVFGIRFDIIVQSLGRKFDIIPTLTAIGSGVGIFGVATVVCDLVLLYVLPRRDFYKNMKFKYTDT----AAQDPDLDTGS-----------
>UPI0018896E1F	460	0.544	9.747E-141	0	371	399	0	373	391
MKSHISNALSDFFFEYETPRQVLVRNRRVGIVCRLIQAGVLAYIIGWVFIYEKGYQSTDIAVSSVFTKMKGVGYTTING-EEKVWDEVDYVFPPQGDSSFVVMTNFIITEGQKIGKCPELPGTLDCSSDADCEGGRFKRTGHGHMTGVCVKAN---KTCEVLAWCPVEDDRNIPDPALLMSAENYTLFIKNSVTFPIFGISRSNLVEGLDSEYISKCLHDPKDAPLCPIFRLGDIVKLSGFNFETIAKVGGAIGIVIDWTCNLDVDVKHCRPTYSFHGLYgnaaetDKARASVGYNFRYAKHYLEDKVQKRTLLKVFGIRLDIIVKSLARKFDIIPTLTAIGSGVGIFGVATVVCDLVLLYLLPKRAYYKNMKFKSTD---------------------------
>UPI0012ED8B33	460	0.437	9.747E-141	4	372	399	7	380	396
----FQSCL-HYMFDYETPKTLVIPNLWVGFVFRFIQFLVVLYVVGYVCVVQKAYQETDSVVSSVTTKVKGFAFTNTSDMDPRFWDVADYVIPSQGDNSFFVLTNMVITPHQTQSRCPELPNpSSTCVDDCNCIEGYSDPRGNGIRTGLCENYSTTVQTCEVLSWCPLEIDTTLPEHALLAAAENFTVLIKNSITYPKFNFHKRNILSHVNSSYLKRCEFNRAIDPDCPIFRLKHIVSEAGEEFEDMAVKGGIVGIIIDWSCDLDLWARKCYPKYSFRRLDSKhpvNNVAPGYNFRFAKYYKtQDGEETRTLIKAYGIRFDVVVFGTAGKFGIVPTIVNLGAALSFLSLVPMVADWFMLTCVRKRDLYSRHKVTYLnED--------------------------
>A0A8J2RUD5	460	0.410	9.747E-141	0	372	399	0	381	399
MG--CLKVFSNFLFWYETPKVVHIRSKKVGILGRFLQLCVLSYIVGYVMVYKKGYQEFANVESAVVTKVKGVAFTNTnpniPDIYKRIWDTSDLIVPPSENDAFFITTNIIITPNQSRGACSEDPDvfGALCDSSHNCVGGQSLPIGNGAMTGRCIPsdANSSINVCEIFAWCPIEQDIFPlgTDRPLLEETADFTVLIKNFIEFPMFGktFRRRNIMEDANKTYLQTCNFNQERDPFCPVFRIGDIVSFAGENFTQLAVRGGVIVISIDWNCNLDWDfLEFCKPIYSFRRVDDPnTNIAPGWNFRHANYHEEN---RRTLFKSYGIRFVIEVRGQGAKFNILPTMLNIGSGLALLGVTTVVCDFIILYFTKKRMFYKGVKFLLVND--------------------------
>UPI00159C4772	460	0.421	9.747E-141	7	368	399	8	375	402
-------RLLS-LFDYKTEKYIVAQNKRVGVLYRLIQLSIIGYIIGWVFVSKKGYQEtDEAVQSSIITKLKGVSMTNTSESGLLVWGPEDYVIPPQGEAVLFIVTNFLETPNQKLGHCAESSKvlDGHCRDDKDCEEGKMVVAGNGIMSGRCLREDvNSTGTCEIYGWCPIE-RKFKPQGPLLTNAENFTIYIKNFIQFPKFQFSKSNVLETTDDSYLKKCRYDEELHPYCPIFRLGDITQRAGYAFNDMATYGGSIGIMIHWDCDLDKGYSHCHPQYFFTRLDisiSNKTIAAGFNFRHTRYFKNAADEgFRSLFKVYGVRFNIMVHGKAGKFSIIPTAINVASGLALMGAGAFFCDMVLLYLMKKGDSYRERKFE------------------------------
>UPI001EAF595F	460	0.545	9.747E-141	0	373	399	17	393	417
MKSFITNTLSDFFFEYETPRQVLVRNKKVGVVCRLIQLGVLAYIIGWVFIYEKGYQSSDTAVGSVLTKMKGVGYTNVTG-EERIWDVADYVFPVQGDSSFVVMTNYIMTKGQKIEKCSEPPNSKnRCSSDADC-EGRSERTGDGHMTGKCLV--NTTKMCEVLAWCPVEDDSSIPDPALLMSAENFTLFIKNTINFPAYGVTRCNLVEGIDNQYIKSCLYDPKTSPLCPIFRLGDLVQMSGFNFAAIAKVGGAIGIIIDWTCNLDHDQSDCKPIYSFHGLYgnpdeaDTARASVGYNFRYAKHYMEDTQEKRTLLKVFGIRFDIIVRSVARKFDIIPTLTAIGSGVGIFGVATVVCDLILLYLLPKREFYNNMKFKVTETM-------------------------
>A0A6G1QXA2	460	0.527	9.747E-141	0	391	399	0	385	422
MKNQISGALSNFFFEYETPRQVLVRNRRVGVVCRLIQLGVLVYIIGWVFIYEKGYQSTDTAVSSVFTKMKGVGYTNESG-KERVWDVSDYVFPSQGDSSFVVMTNYILTEGQQMGKCPELEGRHSCESNADCEGGSFKRTGHGQMTGVCV---NTTKTCEVLAWCPVEDDHTIPNPALLMSAENYTLFIKNSVTFPIFGVTRSNLVEGIDAGYISKCLYDPDTAPLCPIFRLGDIVSLSGFNFGKIAHEGGAIGIVVDWTCNFDLDLKYCIPQYNFHGLYgnpdetDQTRASMGYNFRYAKHYLENSIPKRTLLKVFGIRIDIIVQSMARKFDIIPTLTAIGSGVGIFGVATVVCDLVLLYLLPKREFYKNMKFKYTDT----QVQHD----SETLGL-------
>A0A6P5L9W7	460	0.460	9.747E-141	0	371	399	14	381	429
MG--VLGSLrgWG-LLDYKTEKYVLTRNRRVGALQRVLQLGILGYVIGWSLLFKKGYQEKESdPQVSVITKLKGVSVSQIEALGNRLWDVADYTKPPQGENVFFLVTDFLATPEQVQGTCPEHPSVplAPCLADEDCPVGEILSHSHGIKTGKCIMFNSTYQTCEIWGWCPVE-SGSTSRKPQLLESENFTLFIKNSITFPKFNFFKTNTLETLDSTYFKSCRYDALFSPFCPVFRVGDVVEAAGEDFEDLALSGGVVRIQISWDCDLDRPGIECQPCYSFW-LQEK-----GYNFRTATHWWkPPGMEARSLFKLFGIRFEILVAGQAGKFSAISTGITLGTGMALLGVVTFLCDLLLLYVDGKAPFYWGKKYEEAK---------------------------
>A0A5N5JTD9	460	0.547	9.747E-141	0	375	399	40	414	430
MRNLIKEALSDFFFEYETPRQVLVRNAKVGIACRILQLGVLAYIIGWVFIYEKGYQIEDTAISSVFTKMKGIAYTDING-AERLWDVADYVFPDQGVSSFVVMTNFIMTVGQSQDKCPELPDGTnNCTTDADCKKGQYKRTGNGRMTGKCI--NQT--TCEILSWCPVQDDRLIPNPPLLAAAENFTLFIKNSISFPDFGVVRSNLVEKVDSNYLKTCLFDPAKHPLCPIFRLGDIVSLSGFRFSEIAQVGGSIGILIEWECNLDLRIEKCIPKYRFEGLYgNSSQASVGYNFRTAKYYTEDRIQKRTLMKVFGLYIEIIVHGQARKFDIIPTLTAIGSGVGIFGVATVVCDVVLLYFVPKKDFYKTLKFKSTpvEDEEP-----------------------
>A0A3M6UDS9	460	0.433	9.747E-141	4	367	399	6	388	445
----VCDTVLAAVFEYDTAKIVHIKSKKVGVINRLIQLVIIVYVIGYVIVYKKGYQESQKPYSSVTTKVKGLSFTNLTNksmelflYGGfHVWDSSDFVIPPEENNVVFVMTNMIISPNQNQSTCPEDPNfpDVRCKSDSDCTPFEPVKNGNGVKTGKCVDADRKpfGKVCEIYAWCPVE-IDKLPMPgynlsntvPLLDAAKDFTLLIKNSVQFPKFNKSRRNIM-TEDESYLKNCNYDPQTDHLCPIFKLGKMVELAGVNFEDIAFKGGVIAIVITWNCNFDPLAYFCEPKYSFRRLDDSKsPIAPGYNFRYANYYVQDNVLHRTLFKAYGIRFMIMVYGEGGKFSAIPLFLNLGSGLALLGIATVLCDIVVLYVLQKKYFYREKKY-------------------------------
>UPI0015CFFAC3	460	0.413	9.747E-141	0	368	399	13	388	445
MAPlSWKDALLSAL-DYKTEKYVIAKDKKVGLLYRLIQLFLIGYIIGWVFLTKKGYQEtEESVESSVITKVKGVVFTNTTASGPRLWGPEDYVIPHQGEGVLFITTNFIETPNQKLGYCAESfrVPDGRCTENGDCAEGKTVVAGNGVKSGRCLrKEHNSTGTCEIYAWCPIERSH---RPcvPLLGKTENFTIFIKNFIRFPKFGFSKSNVLETPKDTYLKRCSYDEVTDPYCPIFRFGDVVRRAGHDFQDMALLGGSIEVLIEWYCDLDRGYSACHPRYSFTRLDSSAAanvVSAGYNFRYAHYFKSaSGQVHRTLYKVYGIRLDILVYGKAGKFNIIPTVINLGSGFALMGAGAFFCDVVLLYMMKKSTLYRQRKFE------------------------------
>UPI0018A0A9EE	460	0.531	1.335E-140	0	371	399	0	373	379
MKNQITNALSDFFFEYETPRQVLVRNRRVGVVCRIIQLGVLAYIIGWVFIYEKGYQSTDIAVSSVFTKMKGVGYTNING-SERVWDVADYVFPPQGDASFVVMTNYIITEGQMMGKCPELQGKHNCSSNADCEGGSFKRTGHGQMTGVCL---NTTKTCEVLAWCPVEDDHNIPDPPMLMSAENYTLFIKNSVTFPLFDVSRSNLVEGIDAGYISKCLHNPVTAPLCPIFRLGDIVNMSGFNFETIARVGGAIGIVVDWTCNFDVDVKHCRPKYNFHGLYgnpaetDKARASVGYNFRYAKHYLEDKVQKRTLLKVFGIRLDIIVQSLARKFDIIPTLTAIGSGVGIFGVATVVCDLVLLYLLPKREFYHNMKFKHTD---------------------------
>UPI0007EC0128	460	0.536	1.335E-140	0	377	399	0	383	391
MKNQITSALSDFFFEYETPRQVLVRNRRVGVVCRLIQLGVLVYIIGWVFIYEKGYQSTDTAVSSVLTKMKGVGYTNVSG-SETVWDVADYVFPSQGDSSFVVMTNYIITEGQKMGKCPELTGKHNCTSDADCVGGSFKRTGHGEMTGVCV--NKTQ-TCEVLAWCPVEDDRTIPKPPLLISAENYTLFIRNSVTFPLFGVTRSNLVEGIDSNYIGKCLFDPKKEPLCPIFKLGDIVKLSGFSFEKLAQEGGAIGIVVDWTCNFDVDVKHCKPEYNFHGLYgnpsetDGTSASVGYNFRYAKHYMEDKIPKRTLLKVFGIRFDVIVKSLARKFDIIPTLTAIGSGVGIFGVATVVCDLVLLYLLPKREFYKNMKFKYTdtqtQDPDPEA---------------------
>A0A6P3WD05	460	0.436	1.335E-140	0	366	399	0	370	395
MAAGCWNSFLHSFFDYETPRTIVIYSKRVGAIFRFTQFLIIAYVIGYVCLWQKGYQETEAVISSVTTKVKGYTASNTSALGLHVWDVTEYVIPPQGDDSFFVLTNMITTPGQTQQACPEVPSpSSRCQSDEDCFEGLSDVRGNGIQTGLCVNYSDTVKTCQVLAWCPHEDDSSVPTPALLEKAENFTVLIKNSVRYSRFRFNKRNILAHINSSYLKTCIYHRSTDPHCPIFRLGDMVRDAGEDFRTMAERGGIMGILIDWSCDLDWPGKYCVPKYTFVRMDNKnptNNVAPGYNFRYAKYFNNGSKETRTLIKGYGIRFDVIVFGTASKFSMLMTVVNFGAALSFLSLVGAVCDWFLVMCTDKRNYYSQQK--------------------------------
>O70397-2	460	0.380	1.335E-140	1	389	399	10	395	410
-AQRLRQG-WSAFWDYETPKVIVVRNRPLGVVYRAVQLLILLYFVWYVFIVQKSYQDsETGPESSIITKVKGITQSE-----HKVWDVEEYVKPPEGGSVFSIITRIEVTPFQTLGACPESirVPNTTCHLDADCTAGELDMLGNGLRTGRCVPyYHGEAKTCEVSGWCPVE-DGAAVSHFLGKMAPNFTILIKNSIHYPKFQFSKGNI-AHRDMTYLRRCTFDQGFDPYCPIFRLGFIVEQAGENFTELAHRGGVIGVIINWDCDLDLPSSHCNPKYSFRRLDPKhVPASSGYNFRFAKYYRVNSTTTRTLIKAYGIRIDVIVHGQAGKFSLIPTIINLATALTSIGVGSFLCDWILLTFMNKNKVYSHKKFDKIADTPDRCVGQGLPSSESPL---------
>W5M6K1	460	0.408	1.335E-140	0	368	399	0	375	411
MAEDSWKSFFLSVFDYKTEKYVIAQNKKVGILYRVVQLAILGYIVGWVFITKKGYQEtEESIQSSVVTKLKGVVLTNTSDSSLHLWGPEDYVIPSRGERVFAVVTNFIETPNQKLTYCAESPRvrDGWCRTNEDCIPDTEVIAGHGIKTGRCLKtGPNTTGTCEIFGWCPIERSRK-AEKPLLGKAANFTVYIKNTIRFPKFEFSKSNVLDTEDDSYLKNCSYNKISHPYCPIFRLGDLVHWAGHDFHEMALLGGSIGVLIEWNCDLDKGFSGCDPHYSFIRLDAAsvnKTVTSGYNFRYVKYFRDaTGAEFRNLTKAYGIRFDIMVNGKAGKFNIIPTIINVGSGLALMGAGAFFCDLVLLYMMKKSTFYRARKFE------------------------------
>UPI000775DA58	460	0.427	1.335E-140	0	370	399	0	377	418
MDQISWKALCFSLFDYKTEKYVIAKNKKVGILYRVVQLSILIYIVGWVFMVKKGYQEvDTSIQSSVITKVKGVAFTNTSEMGKRIWDVVDYVIPPQGESVFFVMTNLIITPNQQQDTCAENPSipDAVCYRDKDCPQGEAVISGNGIKTGLCIKIgNNISGTCEILAWCPVEKKDRTKKPYTISDKWLSSLFLKTSISFKDFQFVKTNVLDTKNDAYLKTCRYGAD-QPYCPIFSLGKLVSWAGSNFHEMASEGGVIGIQIEWDCNLDKKPSECNPRYSFSRLDnkfAEKSVSSGYNFRFAKYYRsVADIDFRMLIKAYGIRFDIMVNGKAGKFNIIPTVINVGSSLALMGVGAFFCDLVLLYLLRKSQFYRGKKYEEV----------------------------
>A0A8C0XZK6	460	0.451	1.335E-140	0	359	399	0	362	462
MAQTWGNFFFS-LLDYKTEKFIIAKNKKVGVLFRLFQLGVLGYLIGWVFIWKKGYQETEEVIqSSVITKLKGVDLTNSSQFGLHIWGAEDYVIPPQGDRVFFIVTNYVVTPNQKLGYCPESPKvpDGLCTYDNECVEGESVIAGHGVKTGRCI--NDT-GTCEIHAWCPVEY-GKTPSKPLLAKAENFTIYVKNFIKFPKFAFSKSNVLPTTNNTYLKMCRYDKDHHPYCPIFLVGDVINWTGNSFQDLAIKGGSIAVGIEWNCDLDKDESHCNPEYSFTRLDSStnsqNTAISGYNFRFARYYNDaAGQSYRNLFKVYGIRFDILVNGKAGKFNIIPTVISIGSGLALMGAGVFVCDMILLYMMSKS---------------------------------------
>UPI001BD325CE	460	0.428	1.335E-140	1	398	399	219	614	626
-AARMWSCFTD-FFTYETTKSVVVKSWTIGIINRVVQLLIITYFIGWVFVYEKAYQiRDTAIESSVMTKVKGFGIYN-----NKVMDVADYVTPTQGASVFCIITKMITTENQVQGYCPESERKYNCSQDSDCTKFLSRPGSYGILTGRCVSFNSSTKTCEIKGWCPAEIDTIKTTP--MMEVENFTIFIKNSIRFPTFNYTKGNFLPTITDSYIKKCNFDKVNNTYCPIFRVGDVVRYAQQNFTKLADKGGVIGIKIGWTCDLDKSDDKCNPSYSFTRLDamsQKSDVSPGYNFRFAKYYKmENGTDYRTLVKAYAIRFDVLVNGNAGKFNMIPTLINMVAAFTSVGVGTVLCDIILLNFLKGAEQYKAKKFEEVSDSPLHSQGNGLYR--SQLSLRhneTIMRSS
>UPI001AD67780	460	0.377	1.335E-140	3	386	399	786	1167	1185
---RLARGCWSAFWDYETPKVIVVKNRRLGVVYRSVQLLILLYFVWYVFIVQKSYQDsETGPESSVITKVKGITFSE-----RKVWDVEEYVKPPEGGSVFSIITRIEVTPSQTLGACPESVRvsNASCDTDEDCVAEQLDMLGSGLRTGRCVPyYQGSAKTCEVWGWCPVE-DGASVSQFLGKMAPNFTILIKNSIHYPKFQFSKGNI-EHRKDGYLKRCTFNEVSDPYCPIFKLGFIVEQAGENFTELAHTGGVIGVIINWDCDLDLSASKCNPKYSFRRLDPKhVPASSGYNFRFAKYYKVNGSATRTLIKAYGIRIDVIVHGQAGKFSLIPTIINLATALTSIGVGSFLCDWILLTFMNKNKVYSHKKFDKMADTPEQTVGPELCASE------------
>A0A7K6S8I9	459	0.446	1.827E-140	9	369	399	9	366	367
---------CGSLLDYKTVKFALTRNRRVGLLHRLLQLGVLGYLLGWVLLVRKGYQDTDPaPRAAVVTKLKGAAAVELGDAGRRLWDAADYVRPPQGENVLFLVTNFIATAGQAQGTCPESPTvlDAMCLEDADCPMGNPVVHGNGIKTGKCVMFNTTHSTCEIYGWCPVE-NNTLPRKPLLAEAENFTLFIKNTVHFTKFNFSKCNTLQTSDPTYFKSCMYDPFFHPSCPVFRLRDMVEAAGETFGDLALLGGSIGVRIEWDCDLDHPAAQCQPQYSFS-LQDRR-----YNFRTASYYWDSQQQlYRNLLKLYGIRFDISVHGQAGKFSIIPAAVSFGTGIAFFGAATVVCDLVLLYLDAKADFYWKEKFEE-----------------------------
>UPI00097D511B	459	0.539	1.827E-140	0	371	399	0	373	379
MKNHITNAISDFFFEYETPRQVLVRNRRVGVVCRVIQLGVLAYIIGWVFIYEKGYQSTDTAVSSVFTKMKGVGYTIVNG-DERVWDVADYVFPSQGDSSFVVMTNYIITEGQTMGKCPELRGKNNCSSDADCEGGNLKRTGHGQMTGVCV---NTTKTCEVLAWCPVEDDHKIPDPPLLMSAENYTLFIKNSVTFPLFGVTRSNLVEGIDAGYISKCYHDPENAPLCPIFRLGDIVKLSGFNFETIAKVGGAIGIVVDWTCNFDVAVKHCKPKYHFHGLYgnpaetDKARASVGYNFRYAKHYFEDKLQKRTLLKVFGIRLDIIVQSLARKFDIIPTLTAIGSGVGIFGVATVVCDLVLLYLLPKREFYKNMKFKYTD---------------------------
>A0A6P7PEY9	459	0.539	1.827E-140	0	371	399	0	373	391
MKSQISSALSDFFFEYETPRQVLVRNRRVGVVCRLIQLGVLVYIVGWVFIYEKGYQSTDTAVSSVFTKMKGVGHTNVNG-SERVWDVSDYVFPPQGDSSFVVMTNYILTEGQQMGKCPELDGKHNCKSDADCEGGRYQRTGHGQMTGVCVK---ATNTCEVLAWCPVENDRVIPTPPLLMSAENYTLFIKNSVTFPIFGVTRSNLVEGVDADYINKCLYSPEDAPLCPIFKLGDIVKLSGFSFETIAQVGGAIGIVVDWTCNFDVDVKHCKPKYNFHGLYgnpgekDQTRASVGYNFRYAKHYLENSVEKRTLLKVFGIRFDIIVQSLARKFDIIPTLTAIGSGVGIFGVATVVCDLVLLYLLPKREFYKNMKFKHTD---------------------------
>UPI0018F71E0D	459	0.581	1.827E-140	9	371	399	11	376	391
---------SDFLFAYDTPRMVIVRNKRIGLIFRLIQLGVLAYIIGWVFIYEKGYQTTDSTVSSVSVKVKGIGFTNLSEIGPRIFDAVDYSFPSQGSDSFVIMTNYIVTPMQSLKNCVQLQNSRGCESDSDCAAGVFGRYGQGIMNGKCQNNTEGMKTCEIFGWCPAENDHHVSNPPLLMAAENFTIFIKNAITFSAFGVSRRNIVESISKETLRNCSYHKVHDPLCPVFRLGYIVEELKENFSALAYKGSMIGIVINWDCDLDWPERFCIPTYSFHHLYggsGKEKVSAGFNFRYAKYYKENGTEMRDLYKVFGIRLDVLVNGKAGKFNIIPTMMTIGSGVGVFGVATLVCDLVMLHLLPKRNYYKQKKFKHVE---------------------------
>A0A2I4C4Z5	459	0.551	1.827E-140	0	371	399	0	372	415
MKSQITNALSDFFFEYETPRQVLVRNKRVGVVCRLIQLGVLAYIIGWVFIYEKGYQSTDTAVSSVFTKMKGVGYTNVSG-RETVWDVADYVFPSQGDPSFVVMTNFIITEGQKMGTCPELGDKKKCSSNADCEGGSFKRTGHGQMTGVCV--NAT-KTCEVTAWCPVEDDRIIPNPPLLISAENYTLFIKNSVTFPSFGVTRSNLVEGIDTNYISQCLYHPKTAPLCPIFKLGDIVKLSGFEFEKIAREGGAIGIVIDWTCNLDLDVKQCKPEYNFHGLYgnpnnKDNSASMGYNFRYAKHYMEDHVPKRTLLKVFGIRFDIIVKSLARQFDIIPTLTAIGSGVGIFGVATVVCDLVLLHLLPKREFYKNMKFKYTD---------------------------
>A0A7K8SSB8	459	0.444	2.502E-140	5	375	399	6	372	379
-----GEPCWG-LLDYKTVKFALTRNRRVGLLHRLLQLGVLGYLLGWVLLVRKGYQDTDrAPRAAVVTKLKGAAVAEAPGgAGRRLWDAADYARPPQGENVLFLVTNFIATAKQAQGTCPESPSilDAMCSEDADCPMGNPVIRGNGIKTGKCVMFNASHSTCEIYGWCPVE-NSTLPRKPLLAEAENFTLFIKNTIHFTKFNFSKCNTLQTSDPTYFKSCTYDPFFNPSCPVFRVRDMVEAAGETFEDLALLGGSIGVHIEWDCDLDHAAARCQPRYSFS-LQDRR-----YNFRTASYYWDSRRQlYRNLLKLYGIRFDISVHGQAGKFSIIPAAVSFGTGIAFFGAATVVCDLVLLYLDAKSEFYWKEKFEEVR-MGP-----------------------
>UPI001C4B0714	459	0.419	2.502E-140	0	372	399	0	380	396
MSRaaGCCQKSLHYVFDYETPKTLVIPNIWVGLVFRFVQLLVVLYVVGYVCVVQKAYQDTDSVISTVTTKVKGFAFTNTSDTEPHFWDVVDYVMPPQGDHSFFVLTNMVITPKQTQTHCPQLPtPSTTCVDDCDCIVGHADPRGNGIQTGLCENYSTTVRTCEVLSWCPLEKETKMPERALLAAAENFTVLIKNSVTYPNFNFHRRNILPHINSSYLGKCEFNRTTDPYCPIFRLKHIVSEAGEDFQDMAMKGGIIGIIIDWSCDLDWWAGKCYPKYSFRRLDSKspvNNVAPGFNFRFAKYYMtPDGEESRTLIKAYGIRFDVIVFGTAGKFGIVPTIINLGAALSFLSLVPVVSDWVMLTCMRKRDLYSKYKVTYLnED--------------------------
>A0A6J0UBD7	459	0.407	2.502E-140	0	370	399	0	361	399
MA--CWDYFL-EFWSYETPKVIVVRNRHLGVIYRLVQLLILIYFIWYVFIVQKGYQESESgPESSVITKVKGVTRSQ-----NKVWDVEEYVKPPEGGSVFSIITRVQVTPSQTQKTCPENL-RAPCRSDLDCTEGEMDMLGNGEKTGNCVPFNRTKKTCEIMAWCPVE-DGAALSENLAKMAPEFTILIKNNIHFPRFRFSKGNIKDYED-GYLRSCTFNETTDLYCPIFKLGFIVEQAGENFSALAEKGGVLGVIINWNCNLDLPDSECNPRYSFRRLDPKWaQVSSGYNYRFAKYYHRRGKSTRTLIKAYGIRIDVIVHGQAGKFSLIPTIINLATALTSVGVGSFLCDWILLTFMNKNDVYSSRKFDQV----------------------------
>A0A6J2WWV6	459	0.458	2.502E-140	0	368	399	0	372	476
MAPNNRGNLFFRIFEYKTEKFVVVTNKKVGVLFRLFQLAVIGYLIGWVFIWNKGYQEkEETVQSSVMTKLKGVTFANSSKTGLSMWGPEDYVIPSQGTHVFFVVTNYIETPNQTLGFCPENTKvlDANCLHDTDCAEGETVARGNGVKTGRC---NNGTKTCEIHGWCPVESSHIPPEP-LLGKVENFTIYIKNFIKFPKFDVTRSNVLDTTNDSYLKTCTYDKVQHPHCPIFRVGDVVRWTGYSFMDLAVRGGSIGIAVDWNCDLDKDYSLCVPHYTFSRLDlqgdSKASVKSGYNFRYAQYFKdERGTIHRTLFKVFGIRFDVMVDGEAGQFSIIPTVVKIGSGLALMGIGTFLCDIILLYITGESSVYRERKFE------------------------------
>UPI0015A86A63	458	0.452	3.426E-140	4	343	399	6	350	352
----CCASICQSFFEYATPKILVIRSKRVGTVNRLIQAVIIAYVIGYVCVLKRGYQDTDSVISSVTTKVKGVALTNTSDLGLRVWDVADYIIPPQEESSFFVLTNMIITANQTQSRCPEVPGpNSNCSSDRDCTPGLKDVRGNGVQTGNCVNYSDSVKTCEVLAWCPLEVNVDPPVPPMLADAENFTVLIKNNIRYPKFNFNKRNILPHINKTYLTHCIFNATTDPDCPIFSLKYIVSAAQEDFQTMAVMGGVMGIQIRWDCDLDMPASWCKPRYTFRRLDnkePENNVAPGYNFRFAKYYRTaDDVEVRTLIKGFGIRFDVMVFGKAGKFSIVPMLLNIGAGLALLGL-------------------------------------------------------
>UPI0004F0D185	458	0.421	3.426E-140	0	371	399	0	355	356
MGQVAWKAFFLSLFDYKTEKYVIAKNKKVGILYRVVQLSVLAYLVGWVFVVKKGYQDtDTSLQSSVITKLKGVAFTNTSELGERLWDVADYVIPPQGESVFFVMTNLIVTPNQRQATCPESPSipDALCYMDEDCPEGKAVVAGNGVKTGRCLKdRDSIRGTCEILAWCPVE-KRSKPKKPLLGSAENFTVYIKNSIRFPKFKFSKMNVLATDNESYLKTCRYSKE-HPYCPIFILGNIVQRAGANFQEMALEGGVIGIQIEWNCDLDKAPSECNPHYSFSRLDnksTETSITSGYNFRFAKYYRDaEGVDYRTLIKAYGIRFDVMVNGK----------------------GAFFCDLVLIYLIKKSNFYRGKKYEEVK---------------------------
>A0A3B4CF04	458	0.419	3.426E-140	0	373	399	0	357	365
M-SSDEGCCVSFtrcFFGYSTAKSLVIRSKAVGALNRLCQALVIAYIVGYVCVLKKGYQDTDSVISSVTTKVKGIALTNTSDLGLRIWDVADYVIPPQEENSFFVLTNLNITPNQTASRCAEV----------------------GVRTGRCVNFSETNKTCEVLAWCPLEKSGEPPDPPMLAEAENFTVLIKNSIRYPKFNFNKRNILPHINSTYLSQCIFNNVTDPDCPIFRLRDIVAMAGEDFLTMAVHGGVMGVQIRWDCNLDIAESWCIPLYSFRRLDnkdPENNVAPGYNFRFAKYYKNrDGEEMRTLIKGYGIRFDIMVFGKAGKFHVVPTLLNIGAGLGLMGLVTVVCDWFVLFVMTKRHLYREHKYSYVDDY-------------------------
>A0A0S7HM86	458	0.424	3.426E-140	12	368	399	0	358	374
------------LLNFKTEKYVIAENRKIGILFRLYQLAVLGYIIGWVFVMKKGYQErEEAIQTSVITKLKGVSLTNTSETGPYLWSAEDYVIPPNGEQVFFIVTNYIETPNQRLGFCAESfkVPDGRCQSDDDCPEGESVTAGHGIKTGLCL---NSTGTCEIHAWCPIEYSQR-PTEPLLSEAENFTIYIKNFIRFPKFEFSKSNVLETSDEGYLKTCFHDTENHPYCPIFRLRDLVSRTGHDFQEMAVKGGSIGILIEWNCDLDKDSSECNPQYSFTRLDMNlnNSITSGYNFRHARYYKDqNGETFRTLYKVYGIRFDIMINGKAGKFNIVPTIIAIGSGVALMGIGAFVCDMILLYMMNTSSLYRDKKFE------------------------------
>UPI001C4A99AD	458	0.445	3.426E-140	5	375	399	0	367	375
-----MEEACLGLLDYKTEKFALTRNRKVGLLHRLIQLGILAYILGWVLLARKGYQEKDtDPHVSVITKLKGVSVVRIQELGDRLWDVADYVKPPQGENVFFLVTNFIATLNQVQGLCPEHPSipDGNCRNDSDCSAGQPVVHGNGIKTGKCVHFNNSHSTCEIYAWCPVE-NKILPRKPRLAEAENFTLFIKNTVNFSRFNFSRANTLKTTDDSYFKGCQYNALDSPYCPIFRIHNMVEAAGTSFQELALRGGAIGMRIDWDCNLDQAPSACQPRYSFNLLDKE------FNFRTASYYQDPPyQPSRSLLKLYGIRFDISVHGQAGKFSIIPTAVNLGTGAAFLGAATVVCDLVLLYLDTKAEFYRSEKYEEAKPPKD-----------------------
>UPI000C87D2FA	458	0.389	3.426E-140	1	370	399	10	377	378
-AQRLAQGCWSAFWDYETPKVIVVRNRRLGVVYRAVQLLILLYFVWYVFIVQKSYQDsETGPESSIITKVKGITQSE-----HKVWDVEEYVKPPEGGSVFSIITRIEVTPFQTLGACPESirVPNTTCHLDADCTAGELDMLGNGLRTGRCVPyYHGEAKTCEVSGWCPVE-DGAAVSHFLGKMAPNFTILIKNSIHYPKFQFSKGNI-AHREDDYLRRCTFDQGFDPYCPIFRLGFIVEQAGENFTELAHRGGVIGVIINWDCDLDLPSSHCNPKYSFRRLDPKhVPASSGYNFRFAKYYRVNSTTTRTLIKAYGIRIDVIVHGQAGKFSLIPTIINLATALTSIGVGSFLCDWILLTFMNKNKVYSHKKFDKT----------------------------
>UPI001A99F7B3	458	0.542	3.426E-140	0	371	399	0	372	390
MKSQITNTLSDFFFEYETPRQVLVRNRRVGVACRVIQAGVLAYIIGWVFIYEKGYQSTDIAVSSVFTKMKGVGYTSING-KERVWDEADFVFPPQGDSSFVVMTNYIITEGQEMRKCPELQGSHNCSSDSDCEEGRFKRTGHGQMTGVC---EKATKTCEVLAWCPVENDHDIPDPAMLLSAENYTLFIKNSVTFPMFGISRSNLVEDVDAEYISKCLHDPKDSPLCPIFRLGDIVRLSGFNFETIARVGGAIGIVIDWTCNLDKDVKHCRPKYNFHGLYgnpaetDKARASVGYNFRYAKYYLEN-VQKRTLLKVFGIRFDIIVQSLARKFDIIPTLTAIGSGVGIFGVATVVCDLVLLHLLPKREFYKNMKFKSTD---------------------------
>UPI0009019061	458	0.434	3.426E-140	0	372	399	0	377	393
M--SYCKSCLHYLLDYETPKTLVIPNFGLGCVFRFTQLLVLLYVVGYVCVVQKAYQETDSVLSSVTTKVKGFAYTNTSDMDPRFWDVADYVIPPKGDNSFFVLTNLVVTPDQTQSRCPELPNpSTVCQDDCDCVEGYSNPRGNGIQTGLCENYSTTVQTCEVISWCPLEIDSKLPEQALLAAAENFTVLIKNSITYPKFKVNRRNILPHINSSYLKTCEFNRTTDPHCPIFRLKHMVSEAGEEFQEMSAKGGILGIIIDWSCDLDWWArKKCYPEYSFRRLDSRdsiNNVAPGYNFRFAKYFKtPGGEETRTLIKAYGIRFDIIVFGTAGKFGIVPTIVNLGAALSFLSLVPMVSDWFMLTCMRKKELYSRHKVSYLnED--------------------------
>UPI000B8F8E0E	458	0.433	3.426E-140	1	372	399	4	380	394
-AGSCQGCL-HYVFDYETPKTLVIPNIRVGCVFRFTQLLVVLYVVGYVCVVQKAYQDTDSVISTVTTKVKGFAFTNTSDIGPHLWDVAEYVIPPQGDHSFFVLTNMVVTPEQTQSRCPELPNpSTTCVDDCDCIEGHSDPRGNGIQTGLCENYSTTVKTCEVLSWCPHEVDTKLPERALMSAAENFTVLIKNSITYPKFNVHRRNILPHINSSYLKMCEFNRTSDPDCPIFRLKHIVAEAGEDFQDMAVKGGILGILIDWSCDLDWWAKKCFPKYSFRRLDNKhpvNNVAPGYNFRFAKYYKkPDGEETRMLIKAFGIRFNVIVFGTGGKFAIVPTIVNLGAALSFLSLLPAVADWFMLTCMKKRDLYSKQKTSYlVED--------------------------
>A0A3B4TGE2	458	0.410	3.426E-140	4	387	399	6	390	396
----CCQGCLHYVFDYETTKTLVIPSIRLGCAFRFTQLLVVLYVVGYVCVVQKAYQETDSVISSVTTKVKGFALTNASDMDPRFWDVADYIIPPKGDHSFFVMTNMVVTPEQTQTRCPELPSpSTICADDCDCTEGHSDPRGNGIQSGLCVNYSSTVQTCQVFSWCPLEIDTELPQHALLAAAENFTVLIKNSVTYPKFNFHRRNILPHINSSYLKRCQFSRATDPDCPIFRLKDIVSEAGEEFQDMAVKGGILGIIIDWSCDLDWWAGKCYPKYSFHRLDNKnpvNNVAPGYNFRFAKYYKaPDGEETRTLIKAYGIRFDVIVFGTAGKFSIVPTIVNLGAALSFLSLVPVVSDWIMLTCTKKKDLYGKLKATYlSED-----AEAEAMSMGT-----------
>A0A8B9FBJ4	458	0.417	3.426E-140	0	371	399	0	379	404
MGQVAWKGLFLSLFDYKTEKYVIAKSKKVGILYRVVQLSILAYLVGWVFIVKKGYQDtDTSLQSSVITKLKGVAFTNTSELGERLWDVADYVIPPQGENVFFVMTNLIVTPNQRQATCPESDRipDALCYKDGDCMAGEAVVAGNGVKTGRCLKdRDNIRGTCEILAWCPVE-KRSKPKYSPIsaavvvydVQAKRETRWI---SLFPTC---RMNVLATNNESYLKSCRY-STEHPYCPIFLLGSIVQWAGSDFQEMASEGGVIGIQIEWNCDLDKAASECNPHYSFSRLDnkfAEKPISSGYNFRFAKYYRDaEGIDYRTLIKAYGIRFDVMVNGKAGKFNIIPTIINIGSGLALMGAGAFFCDLVLLYLIKKSNFYRGKKYEEVK---------------------------
>UPI001CF19D21	458	0.404	3.426E-140	0	372	399	0	397	416
MAgnkeRGICSALTSALFEYDTNKVVHIRSKTIGITNRLVQFTIICYVIVYVIIIKKGYQDTEKPYSSVTTKVKGTALTNLtstsgqsfPLYGGvHLWDSPDYIVPPEENGAFFVMTNMIITPNQTQGTCPEDPKerDVICTRDSDCLAGTAVEYGHGVRTGKCVPAdrgkdlKAGLKVCQIYSWCPVE-IDVVPMPdfnltngePLL-DTENFTVLIKNNVQFPKFKESKRNIQKGSK---LKSCVYDPVTDPLCPIIKLGTIVKKAGEDYKSLAFQGGVMAIIINWECDFDPLTYSCEPEYSFRRLDDsESPIAPGYNFRYARFYENDGKLHRTLFKAYGIRFVVLVYGQGGKFNIVPLLVNIGSGLALLGIATVFCDIVVLYVVKGKTYYRTQKYQYVHD--------------------------
>A0A6I9KJM0	458	0.389	3.426E-140	1	370	399	13	380	422
-ARRLARGCWSAFWDYETPKVIVVKDRHLGVVYRGVQLLILLYFVWYVFIVQKSYQDrETGPESSVITKVKGISVSE-----RKVWDVEEYVKPPEGGSVFSIITRIEVTRSQTLGTCPESlrVSNASCDSEEDCVAGELDMLGNGLRTGRCVPyYFGSSKTCEVSAWCPVE-DGASVSHFLGKMAPNFTILIKNSIHYPKFRFSKGNIASRKD-NYLKHCTFDEVSDLYCPIFKLGFIVEQAGENFSELAHKGGVIGVIINWDCDLDLSASKCNPKYSFRRLDPKhVPASSGYNFRFAKYFKVNGTTSRTLIKAYGIRIDVIVHGQAGKFSLIPTIINLATALTSIGVGSFLCDWILLTFMNKNKVYSHKKFDKV----------------------------
>A0A6J0U2A5	458	0.444	3.426E-140	2	377	399	63	435	448
--RLAMEESCLGLLDYKTEKFVLTRNRRIGVLHRLIQLGILIYIFGWTLLAKKGYQErDTDPHVSVITKLKGVSVIRVKELGDRLWDVADYVKPPQGENVFFLVTNFIATVKQVQGVCPEHPSvpDGNCRRDSDCSEGQPVVHGNGVKTGKCAPFNTTHRTCEIFGWCPVE-DATLPRKPRLAEAANFTLFIKNTVNFSRFNISRTNTLETTDDSYFKSCRYDALESPYCPVFQIHDMIEAAGESFEELALWGGAISLRISWNCDLDRPPSECNPSYSFNLLDKK------FNFRTASYYQDPlHRRSRSLLKLYGIRFDISVHGQAGKFSIVPTAVNLGTGAALLGAATVVCDLILLYLDTKAEFYWSEKYEEAKPPKDEA---------------------
>UPI001CF77A69	458	0.447	4.691E-140	12	371	399	11	367	386
------------ILDYKTEKFAVIRNRKVGVLFRLIQLGILGYILGWVLLAKKGYQERDPdPHTSVITKLKGVSVTHIKELGHQLWDAADYVKPPQGENVFFLVTNFIATPKQVQGLCPEHPSipSGNCKGDLDCLEGQPVVHGNGIKTGKCVQFNASHGTCEVYGWCPVE-SKTLPRKPVLAAAENFTLFIKNTVNFTKFNFSRSNTLKTTDDSYFKSCRYDRLASPHCPVFRIRDMVRAAGESFEKMALWGGAIGLRINWDCDLDCPPSACQPWYSFHLLERK------FNFRTATYYQdPEHRLSRSLLKLYGIRFDISVHGQAGKFSIVPTAVNLSTGAAFLGAATVVCDLVLLYLDARAEFYRREKYEEAK---------------------------
>A0A5A9P5B1	458	0.538	4.691E-140	0	371	399	0	374	395
MRNMIKHAISDFFFEYETPRQVLVKNRRVGIVCRIIQMGVLAYIVGWVFMYEKGYQIVDVAMGSILTKMKGLAFTNISG-DERIWDVADYVFPEQGDASFVVMTNFIDTVGQTQGKCPEVPDGKnKCNSDADCDEGKYKRTGNGFMTGKCV--NRT-KTCEIYSWCPNEDDRLIPEPPVLEAAENFTLFIKNSITFRQFHVVRSNLVEGVDQAYINRCQYHPTIDPLCPIFTLRDIIELSGFNYSDIARLGGSIGIRIEWDCNLDFNIKHCKPKYEFFGLygtgksDKGEKASLGYNFRYGKHYLENNVEKRTLMKVFGLRINIVVHGRAGKFDIIPTLTAIGSGVGIFGVATVVCDVLLLHLLPKRDFYKNMKYKNTK---------------------------
>UPI00189ACA44	458	0.417	4.691E-140	4	390	399	6	393	396
----CCQSCLHYVFDYETTKTLVIPSLRVGLVFRFIQLLVLLYVVGYVCVVQKAYQETDSVLSSVTTKVKGFVFTNTSDMEPRFWDVADFVTPPQGDNSFFVLTNLVETPEQTQSRCPELPNpSTICVDDCDCTAGFSDPQGNGIQTGLCENYSPTVKTCEVLSWCPLEIDTKLPERALLAAAENFTVLIKNSISYQKFNFHRRNLLPHINSSYLKRCEFNRKSDPDCPIFRLKHIVSEAGEDFQDMAVKGGILGILIDWSCDLDWWAGKCYPKYSFRRLDNKnsaNNIAPGYNFRFAKYYKTaDAEERRTLIKAYGIRFDVIVFGTAGRFGIIPTIVNLGATLAFLSLAPAITDWFMLTCMRKRELYSRQKASYlTEE-----ADAESTSMSTTYG--------
>UPI001F07592A	458	0.442	4.691E-140	4	372	399	6	380	398
----CCHGCLSCFFDYETPRTIVIQSKGVGLLFRFINFLIIAYVFGYVCYLQKGYQDTDSIISSVTTKVKGYSFTNSSNLGPHIWDVADFVIPPQGENSFFVLTNAIITPRQTQSSCPELPTTsTICIADCDCTEGFSDPRGNGIQTGLCVNYSDTIKTCEVQSWCPLELDVNIPEQALLGAAENFTVLIKNSVTYPKFNFHGRNIMSDiVNTSYLKRCEFNRQTDPHCPIFHLKTMVSEAEEEFQTMAVKGGVLGILIDWTCDLDWWGKPCRPQYTFRRLDDKnptNNVAPGYNFRFAKYfYNSDGKETRTLIKAYGIRFDVIVFGNAGKFSIVPTIVNLGAALSFLSLTGAVCDWVLVTCTRRRHYYLKHKTTVLDD--------------------------
>A0A0P6K3F6	458	0.384	4.691E-140	9	388	399	18	395	411
---------WSAFWDYETPKVIVVRNRRLGVVYRTVQLLILLYFVWYVFIVQKSYQDsETGPESSVITKVKGIT-----ESEHKVWDVEEYVKPPEGGSVFSIITRIEVTPFQALGACPESirVPNATCHSDADCTPGELEMLGNGARTGRCVPyYHGATKTCEVSGWCPVE-DGASASHFLGKMAPNFTILIKNSIHYPKFQFSKGNI-AHREDDYLKRCTFDQGSNPYCPIFRLGFIVEQAGENFTELAHRGGVLGVIINWDCDLDLPASQCNPKYSFRRLDPKhIPASTGYNFRFAKYYNTNSTTTRTLIKAYGIRIDVIVHGQAGKFSLIPTIINLATALTSIGVGSFLCDWILLTFMNKNKVYSHKKFDKIVDAPDQHTGQGLPTSESP----------
>A0A2Y9E1E3	458	0.394	4.691E-140	1	375	399	314	685	715
-ARRLARGCWSAFWDYETPKVIVVKNRHLGVVYRAVQLLILLYFVWYVFIVQKSYQDtETGPESSIITKVKGISTSE-----HKVWDVEEYVRPPEGGSVFSIITRIEVTPSQALGTCPESmrVSNAICDSDKDCVAGELDMLGNGLRTGRCVPyYYGASKTCEVSGWCPVE-DGASVSQFLGKMAPNFTILIKNSIHYPKFQFSKGNIASRKD-DYLKHCTFDEASNLYCPIFKLGFIVEQAGENFTELAHKGGVIGVIINWHCDLDLSASKCNPKYSFRRLDPKhIPASSGYNFRFAKYYKVNGTTTRTLIKAYGIRIDVIVHGQAGKFSLIPTIINVATALTSVGVGSFLCDWILLTFMNKNKVYSHKKFDKMVD-GP-----------------------
>UPI00051B0270	458	0.464	6.423E-140	46	376	399	7	330	340
----------------------------------------------WVFLWEKGYQETDSVVSSVITKVKGVTLTNTSALGARVWDVADYVIPPQEENAVFVMTNVILTLNQRQSRCPELPDDKTeCRENNDCVPGYVSTHSNGIQTGECVQYNESVKTCEVFAWCPVENDYHVPN------------LVKNNIWYPKFNFSKRNILPTINSTYLKNCIYDPQTDPFCPIFRLGKIVEAAGQDFQEMAVEGGVMALQINWDCNLDRAASHCVPKYSFRRLDNKDtahTVSPGYNFRYAKYYKDsNGTESRTLVKAYGIRFDIIVFGKAGKFDVIPTMINIGSGLALFGVATVLCDIVVLYCMKKRYYYREKKYKYVEDYELG----------------------
>A0A8C3QDS2	458	0.433	6.423E-140	0	371	399	0	370	395
MGQVAWKALFLSLFDYKTEKYVIAKNKKVGVLYRVVQLSILAYLVGWVFVVKKGYQDtDTSLQSSVITKLKGVAFTNTSELGERIWDVADYVIPPQGESVFFVMTNLIVTPNQRQATCAEVGRTEPLDPQTPAKPG----LRAGVKTGRCLKdRGSTRGTCEILAWCPVE-KRSKPKKPLLGSAENFTVYIKNSIRFPKFKFSKMNVLATDNESYLKSCRY-SQEHPYCPIFVLGNIVPLGWGRLPG-NGLGGVIGIQIEWNCDLDKAPSECNPQYSFSRLDnksAETSISSGYNFRFAKYYRDaEGVDYRTLIKAYGIRFDVMVNGKAGKFSIIPTIINISSGLALMGAGAFFCDLVLIYLIKKSNFYRGKKYEEVK---------------------------
>A0A1S3A4S0	458	0.396	6.423E-140	2	368	399	19	384	402
--RRLARGCWSAFWDYETPKVMVVRNRRLGVVHRAVQLLILLYFVWYVFIVQKSYQDsETGPESSVITKVKGITASE-----RRVWDVEEYVKPPEGGSVFSIITRIEVTPSQTLGTCPESVRvrNATCKSDEDCEAGQLDMMGNGLRTGRCVPyYHGAAKTCEVSGWCPVE-DGAAVSHFLGTMAPNFTILIKNSIHYPKFRFSKGNI-ETRRDGYLKHCTFHETSDLYCPIFRLGFIVEQAGENFTELALTGGVIGVIINWDCDLDLAASECKPRYSFRRLDPKhTPASAGYNFRFAKYYGtEDNSTSRTLIKAYGIRIDVIVHGQAGKFSLIPTIINLATALTSIGVGSFLCDWILLTFMNKNKVYSHKKFD------------------------------
>UPI001BE048A7	458	0.544	6.423E-140	0	373	399	17	393	411
MKSYITNTLSDFFFEYETPRQVLVRNRRVGVVCRLIQLGVLAYIIGWVFIYEKGYQSSDTAVGSVLTKMKGVGYTNVAG-EERIWDVADYVFPVQGDSSFVVMTNYIITKGQKVEKCSE-PQNSknRCSSDSDC-EGRSERTGDGHTTGKCLV--DTTKMCEVLAWCPVEDDSTIPDPALLMSAENYTLFIKNSISFPAYGVTRSNLVEGIDNQYVNSCLYDPKKSPLCPIFRLGDLVQLSGFSFATIARVGGAIGIVIDWTCNLDYDQSECKPIYSFHGLYgnpqetDTARASVGYNFRYAKHYMEDKQEKRTLLKVFGIRFDIIVRSLARKFDIIPTLTAIGSGVGIFGVATVVCDLILLYLLPKREFYNNMKFKVTESM-------------------------
>A0A6P7JSE3	458	0.420	6.423E-140	0	369	399	0	369	421
MA-DCGGFCVS-LLNYKTEKNVIAKNKTIGILFRIYQLAVLGYIIGWVFLVKKGYQErEEAIQTSVVTKLKGVTMTNSVESGQYLWSAEDYVIPPNGERVFFVVTNYIETPNQRLGLCAESfkVPDGQCQSDNDCVEGESVTAGHGIKTGVCI---NSTGTCEIQAWCPVEY-SMRPTEPLLSKAENFTIYIKNFIRFPKFQFSKSNVIVTSNDSYLKRCTYDRASEPYCPIFRLRDVVGWTGHNFQDMAVKGGSIGILIEWNCDLDKDSSQCNPEYSFTRLDlDlNNSVTSGYNFRYARYFKDhNGETYRTLYKMYGIRFDIMIHGQAGKFNIVPTVIAVGSGVALLGLGTFVCDMILLYMMNTSSYYREKKFEV-----------------------------
>UPI00094E9B79	458	0.525	6.423E-140	0	393	399	0	391	438
MKCQITNALSDFFFEYETPRQVLVRNRRVGVVCRLIQLGVLAYIIGWVFIYEKGYQSTDTAVSSVFTKMKGVGYTNVTG-EERVWDVADYVFPPQGDSSFVVMTNYIITEGQKMGKCPELPGKHNCSSDADCEGGSFKRH----MTGVC---DNATKTCEVLAWCPVENDHNIPDPPLLKSAENYTLFIKNSVTFPIFGVTRSNLVEGIDATYINKCLHNTRDSPLCPIFRLGDIVKESGFNFETIAKVGGAIGIVVDWTCNFDVDVKYCKPTYNFHGLYgnpsetDKARASVGYNFRYAKHYMEDKVPKRTLLKVFGIRIDIIVQSLARKFDIIPTLTAIGSGVGIFGVATVVCDLVLLYLLPKREFYKNMKFKYTDTHGQHDSESLGLDTSSVYFASE-----
>UPI001955F4BC	457	0.428	8.795E-140	0	388	399	0	385	391
MGSMCGSC----LCEYQTPIMLVIRSKRIGFLFRLIELLIIAYVAIYVCWYQRAYQDNDSVISSVSTKVKGNILTNSSSEGVHVWDVSEYVIPPQGENSFFVLTNMIVTPDQTQSSCPEIPSEfTICKSDSDCKEGFNEIRGNGVQTGRCVQYSDTIKTCEVMSWCPLEHDTIIPKPAILSAAEDFTVLIKNIIQYPKFNLRKRNILQHINSTYLKNCTFNRKTDPHCPIFRLGDIVTEAGEDFSVIALKGGNIGIFIDWSCNLDYPERFCIPKYSFSRLDnknPENNVAPGYNFRYAKYYKNNeSIETRTLIKGFGIRFDVIVFGKAGKFHIMPTIVNLGASLTFLSLVNAVCDWFMLTCIKDRD-YAKHKFIHLDQKIDGVP---LSSMEST----------
>UPI000E4646E7	457	0.539	8.795E-140	0	371	399	1	374	395
MKSQITNAISDFFFEYETPRQVLVRDRRVGVACRLIQLGVLGYIIGWVFIYENGYQSTDTAISSVYTKMKGVGYTKINGT-ESVWDVSDYVFPPQGDSSFVVMTNFIMTEGQQMGKCPELGGKYSCRSDSDCEGGSIKRTGHGQMTGVCV--NKT-KTCEVVTWCPVEDDSSIPYPPLLMSAENYTLFIKNSVTFPLFGVKRSNLVEGIDTGYISKCIYHPENDPLCPIFKLGDIVKFSGFNFETIAKLGGAIGIVVDWTCNLDLDKKYCKPEYTFHGLYgnaDETDVtrtSVGYNFRYAKYYMEGKVQKRTLFKVFGIRIDIIVQSLARKFDIIPTLTAIGSGVGIFGVATVVCDLVLLHLLPKKEFYKNMKFKCTD---------------------------
>A0A665WTF2	457	0.435	8.795E-140	0	372	399	0	380	396
MSKSagFCQGCLHYVFDYETPKTLVIPNIRLGFAFRFTQFLVVLYVVGYVCVVQKAYQVTDSVISSVTTKVKGFALTNASDMDPRLWDVADYVIPPQGDHSVFVMTNMVVTPEQTQSRCAELPSpSTTCTDDCDCREGYSDPRGSGIQTGLCVNYSLTVQTCEVLSWCPLEIDTELPQRAQLAAAENFTMLIKNSITYPMFKFYRRNILPHVNSSYLKRCKFSRATDPDCPIFRLKDIVSEAGEDFQDMAVKGGVLGIIIDWSCDLDWWAGKCYPKYSFRRLDnkhPDNNVAPGYNFRFAKYYKaPDGEETRTLIKAYGIRFDIIVFGTAGKFGIVPTIVNLGAALSFLSLVPVVSDWFMLTCTRKRDLYGKLKATYMaED--------------------------
>UPI0010A5045B	457	0.557	8.795E-140	0	369	399	0	372	400
MKDAIATALSNFFCEYETPRQVLVKNKRVGIVCRLIQLGVLAYIIGWVFIYEKGYQTEDNAISSVFTKMKGVSFTNASG-KKRVWDVGDYVFPPQGDSSFVVMTNYIITEGQKQGECPELPDpKNSCKSDKDCDAGLSKRMGNGPMTGKCI---NTTKSCEVFAWCPVEDDRIIPDPPLLMSAENYTLFIKNSITFPQFGIVRSNLVEGVDSDYIKKCLYDPQKDTLCPIFKLGDIVTLSGFNFSQIAKVGGAIGILIDWVCNLDLSVTYCKPEYKFYGLYgnagekDQARASVGYNFRHANYYTEDKVETRTLTKVFGIRLEIIVHGLARKFDIIPTMTAIGSGVGIFGVATVVCDLLLLHLLPKRHHYKNMKFKH-----------------------------
>UPI0018A057C7	457	0.418	8.795E-140	0	368	399	0	368	457
MA-GWGVFFVS-LLNYKTEKYVIAENRKIGILFRLYQLAVLGYIIGWVFVVRKGYQErEEAIQTSVITKLKGVTLTNSSETGLHLWSSEDYVIPPSGEQVFFIVTNYIETPNQRLEFCAESfkVQDGRCQSDDDCVEGEAVIAGHGIKTGLCL---NSTGTCEIHAWCPVE-HSKRPTEPLLSQAENFTVYIKNFIRFPKFEFSKSNVLETSDDSYLKRCSFDRQDHLYCPIFRLGDLVSWTGHDFQDLAAKGGSVGILIEWDCDLDKDSSQCNPDYSFTRLDMDvnNSVTSGYNFRYARYFKDqNGETFRTLYKVYGIRFDIMINGQAGRFNIVPTIIAIGSGLALLGVGAFVCDMILLYMMNTSSFYRERKFE------------------------------
>H3CSZ1	457	0.413	1.204E-139	0	368	399	0	368	384
MA-GWGGFFFS-LFNYKTEKYVIAENRKIGILFRIYQLAVLGYIIGWVLVVKKGYQErEEAIQSSVMTKVKGVTLTNSSESGLHLWSPEDYVIPPNGEQVFFIVTNYIETPNQRLSFCAESYKVphGRCESDDDCAEGEAVKAGHGIKTGVCL---NSTGTCEIHAWCPVEYSKR-PIQPLLSEAENFTIYIKNFIRFPKFEFSKSNVLETSDDSYLKRCSFDKEKDMYCPIFRLGELIRWSGYDFQDMAAQGGSIGILIEWNCDLDKDSSECNPEYTFTRLDINlnNSVTSGYNFRFTRYYMDqNGQSFRTLYKVYGIRFDIMINGQAGKFSIVPTLIAIGSGVALLGAGAFACDMILLYMMNTSSYYREKKFE------------------------------
>A0A671VZ36	457	0.426	1.204E-139	0	368	399	0	361	394
MARR-----LAALFDYKTEKYIVAQNKRVGVLYRLIQLFIIGYIIGWVFLSKKGYQEtDEAIQSSVITKLKGVSVTNTTESGVIVWGPEDYVIPPQGEAVLFVVTNFLETPNQKLGYCPEV--RILCIDDF-----RLSALSSGIRSGRCIRKdENSTGTCEIYGWCPIERN-FKPQGPLLTNAENFTIYIKNFISFAKFTFSKSNVLETTDKTYLKKCRYDEELHPYCPIFRLGDITRRAGYNFQDMSTFGGSIGIMIDWDCNLDKGYSNCNPQYHFTRLDtsvSNKTIATGFNFRHARYFKNGGGEsFRSLYKVYGVRFNIMVHGKAGKFSIIPTAINVASGLALMGAGAFFCDMVLLYLMKKGNFYRERKFE------------------------------
>UPI00072DD874	457	0.413	1.204E-139	0	390	399	0	393	396
MSKStgCCQGFLHYVFDYETPKTLIIPSIRVGFVFRFTQFLVLLYVVGYVCVVQKAYQETDSVISTVTTKVKGFAFTNISDMEPRFWDVVDYNIPPQGDGSFFVLTNVVMTPGQTQSRCAELPNpSTTCVDDCDCVEGYNDPRGNGIRTGLCENYSSIVKTCEVLSWCPLETDTNLPKRALLAEAENFTVLIKNSITYPKFNFHKRNILSHINSTYLKRCEFNRKTDPDCPIFRLKHIVSEAGEDFQDMAVKGGVLGILIDWSCDLDWWARKCYPKYTFHRLDNKhpvNNVAPGYNFRFAKYYRTaEGEEVRTLIKAYGIRFDVIVFGTAGKFGIVPTIVNLGAALSFLSLVPMVADWFMLTCMKKRDLYSRQKSTYlVEE-----SEVESASMSTTYG--------
>A0A3S2UE14	457	0.410	1.204E-139	4	377	399	6	387	396
----CCQGFLHYVFDYETPKTLVIPHFGVGIVFRFTQLLVVLYVVGYVCVVQKGYQETDSVISTVTTKVKGFAFTNTSDMDPRMWDVADYVLPPQGDKSFFILTNLVVTPEQTQSHCPELPKpSTVCTDDCDCVEGYNDPRGNGIRTGLCENFSTTVKTCEVFSWCPLEVDTKLPKKAVLAAAENFTVLIKNSITYPKFNFHGRNILPHINSSYLANCEFNRLTDPDCPIFRLKRIMAEAGEDFKDMAVKGGILGILIDWSCDLDWWAGKCLPKYSFRRLDSKnpgNDVAPGYNFRFAKFYKRaDGTEERTLIKAYGIRFEVIVFGTAGKFGIVPAIVNLGAALSFLSLVPIVADWVMLTCMKKRDLYTKQKVTYlveSPDNEPVS---------------------
>UPI000B3E0922	457	0.432	1.204E-139	5	383	399	7	385	402
-----GSALCGALLDYKTEKFALTRNRRVGLLHRLLQLAVLGYVLGWVFVVRRGYQDTDaAPHVSVVTKLKGVSVSRAEDERRRLWDAADFSRPPQGENVLFLVTNFIVTDKQAQGTCPESPSvlDGICMEDVDCPMGNPVVHGNGIKTGKCVMFNSTHSTCEIFGWCPVE-NDTLPRKPLLAEAENFTLFIKNTVNFTKFNFSKGNTLQTSDPTYFKTCVYDPFFSPSCPVFRIRDMVEAAGETFGDLALLGGSISVRIEWDCDLDQPAARCQPRYSFTLLDRS------YNFRTASYYWDSQRQhYRSLLKLYGIRFDISVHGQAGKFSIIPAAVSFGTGIAFLGAATMVCDLVLLYLDTKADFYWKEKFEEVKAPkgkKEAAAEAQRA---------------
>UPI001C4AE3E1	457	0.425	1.204E-139	0	371	399	0	378	404
MAGSFFKgRFLS-LFDYKTEKYIVANNKTVGVLYRLIQLTIIGYIIGWVFVIKKGYQEtDEAIQSSVITKLKGVSVTNNTESGLLVWGPEDYVIPPQGEAVLFVVTNFLETPKQKMGHCAESLKvlDGHCQDDGDCEEGKMVEAGHGMKSGRCLRTdENSTGTCEIYGWCPIE-KQFKPQRALLTHAENFTIYIKNFIQFSKFNFSKSNVLETHDDSYLKKCRFDEELHPYCPIFRLGDITRRAGHNFQDMATFGGSIGIMIEWDCDLDKGYTHCHPQYHFYRLDISilnTTIAKGFNFRHSRYFQNAADEsYRSLYKVYGVRFTVMVHGKAGKFSIIPTAINVASGLALMGAGAFFCDMVLLYILKKGDSYRERKFEATK---------------------------
>UPI001901D9A3	457	0.542	1.204E-139	0	373	399	17	392	416
MKSFITNTLSDFFFEYETPRQVLVRSRRVGVVCRLIQLGVLAYIIGWVFIYEKGYQSSDTAVGSVLTKMKGVSYTNETG-EERIWDVADYVFPVQGDSSFVVMTNYIMTKGQKIEKCSELSNSSRCSSDADC-EGKSERTGDGHITGKCLV--NTTKMCEVLAWCPVEDDSYIPDPALLMSAENFTLFIKNTINFPEYGVTRCNLVEGIDNQYVTSCLYDPKTSPLCPIFRLGDLVQLSGFNFSTIAKVGGAIGIIIDWTCNLDHAQSDCKPIYSFHGLYgnpnetDKARASVGYNFRYAKHYMEDKQEKRTLLKVFGIRFDIIVRSVARKFDIIPTLTAIGSGVGIFGVATVVCDLILLYLLPKREFYNNMKFKVTETM-------------------------
>UPI001CE07082	457	0.408	1.204E-139	0	368	399	51	431	526
MA-GWGGFFVS-LLNYKTEKYVIAENKKIGILFRLYQLAVLGYIIGWVFVVKKGYQErEEAIQTSVITKLKGVTLTNSSETGLHLWSAEDYVIPPNGEQVFFVVTNYIETPNQRLGFCAESfkVPNGRCQSDEDCIEGETVTAGHappsqesllspsGIKTGLCL---NSTGTCEIHAWCPVEYNKR-PTEPILSEAENFTIYIKNFIRFPKFEFSKSNVLETSDDEYLKRCSYDRENHPYCPIFHLRELVSWTGHDFQDMAVKGGSVGILIEWNCDLDKDSSQCNPHYSFTRLDMNlnSSVTSGYNFRYARYYKDqNGETYRTLYKVYGIRFDIMINGQAGKFSIVPTIIAIGSGIALLGAGAFACDMILLYMMNTSSFYRERKFE------------------------------
>A0A183AE62	457	0.425	1.204E-139	0	370	399	0	381	554
MGRytSFFGSLASSLLEYETQKVVQIHSKKVGILFRLIQLGIFLYVVLWVMVYEKGYQSFDQAVSGVTAKLKGIAFANvsdNPSIGASVWDAADYVIPPQQNSAFFVMTNLVSTPGQTLTTCEEAHDvyGNSCKNDTDCQPGRLVMTGSGIQTGRCVPstRQKNLQVCEIYGWCPTEY-DITPKPHLLSSAENFTVILKNSIEFPRYRVKRRNILPWMDKLYLKTCRYNPydERMKFCPIFRLGDILKYSDATNKDIWQNGGMVSIHIEWNCNLDFDVEKCVPKYVFRRLDDfESPVAQGWNFRFSQHYMENGIRKRNLIKAYGIQFFITVYGTGGKFNVLTFSMNLGSGLALLGIATVLCDMIVLNITRKRGLYRRAKVDLV----------------------------
>A0A6Q2Y9T3	456	0.431	1.649E-139	3	347	399	2	351	364
---SFCTSLWQCYFEYSTPKILVIRSFKVGTLNRFTQALVIAYIIGYVCVLKKGYQDTDTVLSSVTTKVKGIALTNTSDLGLRIWDVADYVIPPQEENSFFVLTNLIITLNQTQSRCPESNSTGfYCTSDRDCRVGLRDTRGNGVQTGKCVNYSADVKTCEVWAWCPLEMDAEPPVPPMLGDAENFTVLIKNSIRYPKFNFNKRNILPHVNTSYLEHCVFNRITDPDCPIFRLKDMVTEAEEDFQTMAVHGGVMGVQISWECNLDMPSSWCVPKYTFRRLDNKdpvNNVAPGYNFRFAKYYKNgDNQETRTLIKGFGIRFDVMVFGQAGKFNIVPTLVNIGAGLALLGLVSLI---------------------------------------------------
>A0A8J4J814	456	0.444	1.649E-139	9	375	399	9	371	378
---------CGGLLDYKTAKFALTRNRRVGLLHRLLQLGVLGYLLGWVLLVRKGYQDTDPaPRAAVVTKLKGAAVAEVGGAGRRLWDAADYARPPQGENVLFLVTNFIATAKQAQGTCPESPSvlDAVCTEDADCPVGNPVVRGNGIKTGKCVMFNTTHSTCEIYGWCPVE-NNTLPRKPLLAEAENFTLFIKNTIHFTKFNFSKCNTLQTNDPTYFKSCTYDPFFNPSCPVFRVRDMVEAAGETFGDLALLGGSIGVRIEWDCDLDHPAAQCQPQYSFS-LQDRR-----YNFRTASYYWDSQRRLcRNLLKLYGIRFDISVHGQAGKFSIIPAAVSFGTGIAFFGAATVVCDLVLLYLDAKADFYWKEKFEEVR-MGP-----------------------
>A0A6P3F4E0	456	0.454	1.649E-139	0	346	399	0	351	382
MGQAGWKGFFQSAFDYKTEKYVIAKNKKVGLLYRLLQLIILLYLVVWVFVIKKGYQDtDTSLQSAVVTKVKGVAYTNTSELGERLWDVADYVIPPQGDNVFFVITNLIVTTNQRQSTCAEREGipDGMCSQDQDCQAGAPVIAGNGVKTGRCLQAgNSTRGTCEIFAWCPVE-TQSKPKKPLLRDAEDFTIFIKNYIRFPKFNFSKANVLETKNKGFLKSCRFGPNNH-YCPIFRLGSVVQWAGSTFEDIALEGGVIGIHIEWNCDLDKAASECHPSYNFNRLDNKhaKSVSSGYNFRFARYYRdPAGVELRNLMKAYGIRIDVIVNGKAGKFSIIPTIINIGSGVALMGAVST----------------------------------------------------
>UPI000B4F0664	456	0.390	1.649E-139	0	375	399	13	385	395
MVQRWARSCWSSFWDYETPKVIVVRNRPLGFFHRTVQLLILIYFVWYVFLVQKSYQEsETGPESSIITKVKGITMSE-----DKVWDVEEYVRPPEGGSVVSIITRIEVTPSQTLGTCPESlrVNSSSCHSDDDCVAGHPNMKGNGIRTGNCVPyYHGNFKTCEVSAWCPVE-DGTSDNHFLGKMAPNFTILIKNSIHYPKFKFSKGNIASLKN-GYLKHCTFDQDSDPYCPIFKLGFIVEQAGENFTELAHKGGVIGVIINWNCDLDLSESKCNPKYSFRRLDPKhNPASAGYNFRFAKYYKINSTTvTRTLIKAYGIRIDVIVHGQAGKFSLIPTIINLATALTSIGVGSFLCDWILLTFMNQDKLYSHKKFD--KDSKP-----------------------
>UPI001C899B2C	456	0.434	1.649E-139	0	375	399	0	381	397
MGcKDCCGVCLQCLFGYETNVMLVINNKALGALFRLIQLLIISYVAVYVCWIQRAYQETDSVISSVSTKVKGNFLTNSSTEGVHVWDVPEYVVPPQGENSFFVVTNVILTPGQTQSKCPEIPsESTKCDSDSDCVAGHNDVHADGVQTGHCVQYSDTIKTCEVQAWCPLENDGVIPKPAILGAAEDFTVLVKNNIQYPKFNFKKRNILHHINSTYLKNCTFDRKTDPHCPIFRLGNMVKEAGEDFSVMALKGGIIGIFVDWNCDLDFPERFCIPKYSFSRLDnknPENNVAPGYNFRYAKYFKNNeNVETRTLIKAFGIRFDVIVFGKAGKFNIVPTIVNLGATLAFLSLVAAVCDWVMLTCTKDRDYYAKHKFIHADQKGD-----------------------
>UPI001EB071D7	456	0.415	1.649E-139	0	376	399	10	398	420
MAPKLVRSAVSLFFEYDTPRIVHIKSKKVGIINRFLQLCVIGYVIGYAIVYKKGYQDFEDVQSAVTTKVKGVAFTNLtdnPGIGTRVWDVADYIVPPQENNAFFVMTNMVITPNQTFSECEEDPgvKDIQCQTDEDCPPNTPVIAGNGYRTGVCINstRDKTLRVCEIYAWCPVEIDQA-PKTAVLLESRNFTVFIKNNVEFPKFSVKRRNILGFKSDKALGKCRFSPidPHNKFCPIFILADIVKFTSQDYAVLALSGGVIQIVITWDCNLDYSVDDCVPEYTFRRLDsDDYKVSKGYNFRYAEHYMEENVRKRTLVKAYGIRFILTVQGRAGKFNVVPLLLNIGSGLALLSIATIVCDVVVLYFLKARTYYRDKKYLTVtgDDaYEPM----------------------
>A0A6I9JPZ0	456	0.414	1.649E-139	0	370	399	0	354	447
MGQGGWKGFCLPLFDYKTEKYVIAKNKKVGLLYRLLQLSILLYLVVWVFVVKKGYQDtDTSLQSSVITKVKGVAFTNTSELGERLWDVADYVIPPQGENVFFVVTNLIVTPNQRQDICAEREDipDAKCSNDSDCHPGEAVVVGNGVKTGRCLRVGSSQKgTCEIFAWCPVE-AKSKPAKLLLGEAEEFTVYIKNSIRFPKFNFSKTNVLDSQNRTFLKTCRFD-VSNLYCPIFRLGSMVRWAGSSFQEMAQEGGVIGIQIEWDCDLDKDPSECNPHYSFSRLDDKfakKSISSGYNFRFAKYYRDaAGVEFRTLMKAYGIRFDVMVNGK----------------------GAFFCDLVLIYFIKKSHFYRGKKYEEV----------------------------
>UPI00148FC2F8	456	0.408	1.649E-139	0	368	399	0	366	456
MA-GCGGFFVS-LLNYKTEKYVIAENRKIGILFRLYQLAVLGYIIGWVFVVKKGYQErEEAIQSSVITKLKGVTLTNSSDTGLHLWSSEDYVIPPNGEQVFFIVTNYIETPNQRLGFCAESYKvpDGRCHNDTDCPEGEPVIAGNGIKTGVCL---NSTGTCEIHAWCPVEYSKR-PTEPLLKEADNFTIYIKNFIRFPKFEFSKSNVLDTSDDSYLKKCSFEK--DLYCPIFRLGELISRTGYDFEDMAAQGGSVGVLIEWDCDLDKDSSQCNPEYSFTRLDMNlnNSVTSGYNFRYARYYKDqSGESYRDLYKVYGIRIDIMINGKAGKFSIVPTIIAIGSGVALLGLGAFVCDMILLYMMNTSSFYRDKKFE------------------------------
>A0A6I9PU93	456	0.432	1.649E-139	0	368	399	0	367	456
MA-GWGVFFLG-LLNYKTGKIVIAENRKIGILFRLYQLAVLGYIIGWVFVVRKGYQErEEAIQTSVITKLKGVALTNSSETGLHLWSAEDYVIPPNGEQVFFIVTNFIETPNQRLGFCAESfkVPNGRCQSDDDCVEGEAVIAGHGIKTGLCI---NSTGTCQIHAWCPVE-HSKRPTEPLLSEAENFTIYIKNFIRFPKFEFSKSNVLETPDDSYLKRCSYDKEEHLYCPIFRLGDLVSWTGNDFQEMAVQGGSVGILIEWDCDLDKAYSRCNPEYSFTRLDRGlnNSVTSGYNFRYARYFKdENGT-FRTLYKVYGIRFDIMINGQAGKFNIVPTIIAIGSGIALLGAGAFACDVILLYMMNTSSFYRDKKFE------------------------------
>A0A6J2R5H7	456	0.424	1.649E-139	0	368	399	0	368	457
MA--GWGLFFVSLLNYKTEKYVIAENRKIGILFRLYQLAVLGYIIGWVFAVRKGYQErEEAVQTSVITKLKGVTLTNSSQTGLHLWSAEDYVIPPNGEQVFFIVTNYIETPNQRLGFCAESfkVPNGRCQSDDDCVEGEAVIAGHGIKTGLCL---NSTGTCEIHAWCPVE-HSKRPREPLLSEAENFTIYIKNFIRFPKFEFSKSNVLETSDESYLKGCSFDRESHLYCPIFRLGDLVSWTGHDFQDMASMGGSVGILIEWNCDLDKDSSRCNPEYSFTRLDINlnNSVTSGYNFRYARYFKDqNGETFRTLYKVYGIRFDIMINGQAGKFNIVPTIIAIGSGVALLGAGAFACDMILLYMMNTSSFYRDKKFE------------------------------
>UPI00109B9646	456	0.431	1.649E-139	0	372	399	360	752	772
MA--FCEKVCDALLEYNTSKIVHIKSKKVGLIXRLIQLAIIAYIIGYVIIYKKGYQEKEKPYSSVTTKLKGVSFTNLtlksgsfPYYgGPFVWDEADYVVPPEESNAFFVITNMIITPDQKQGKCPESsgTHGVKCYNDSDCTPNKPTLYGHGIQTGKCVNSstnNKTLQVCEVYAWCPIE-TDVTPMPIFdpklqegkpLLDASEHTVLIKNTVQFPTFKISKRNIDSHSNGGQLKKCTYDKKTSPLCPIFKLKTIVDEANQDFSKLAYEGGVMGIIIRWDCDFDSLTYSCKPVYSFRRLDDShAPIAEGYNFRYARYFVKNDTLHRTLFKAYGIRFVVTVIGEGGQFSVIPLFLNLGSGLALLGIATVLCDVVVLYVLRRKEFYRAKKYQVVND--------------------------
>UPI000F5DD871	456	0.436	2.258E-139	0	368	399	0	373	378
MAGSFCNKYFVSLFDYKTEKYIVARNKKVGVLYRLIQLSIIGYIIGWVFISKKGYQEtDEAIQSSVITKLKGVSVTNTTESGLRVWSPEDYVIPSQGEAVLFVVTNFLETPNQKLGYCAESSHilDAHCQDDKDCEEGKMVVAGHGVKSGKCIKKdGDTNGSCEIYAWCPIEKKQK--TESHLTNAENFTIYIKNFINFSKFKFSKSNVLETDNKSYLKTCRYDEELHPYCPIFRLGDITKRAGFNIRDMYTNGGSIGIIIDWNCDLDKDYSNCNPQYRFTRLDKVSNKSStvGFNFRHAWYFKNaAGESYRSLYKVYGVRFNIMVHGKAGMFSIIPTAINIASGLALMGAGAFFCDLVLLYLIKKGNSYRERKFE------------------------------
>UPI001C097C59	456	0.445	2.258E-139	0	366	399	0	368	391
MAARCWSSFLHCFFDYETPKTIVIYNKGVGSIFRFIQFLIIAYVIGYVCLVQKGYQETEAVISSATTKVKGYAATNTSALGLHVWDVTEYVIPPQGDDSFFVLTNIIPTPGQIQQACPEVPHpSSICESDDDCSEGRSPLQGNGVQTGRCVNYSASVKTCQVLAWCPHEDDSNLPKPALLLKAENFTVMIKNSVRYPKFGFSKKNILANVSKGYLKTCRYHSTTDPHCPIFRLGDMVHEAGADFPTMAEKGGVMAILIDWSCDLDWPEKDCVPKYSFVRMDKSThNTAPGFNFRFAKY-SNNGsIQSRTLIKGFGIRFDVIVFGTAGKFSVLLTVVNLGAALSFLSLVGAVCDWVLVTCTAKKDFYTKHK--------------------------------
>A0A669D154	456	0.418	2.258E-139	12	397	399	8	399	408
------------LLNYKTEKYIDTKNKAVGVLHRLFQLSVIGYIIGWVFIVKQGYQEiDDAIQSSVITKVKGTAVTNTSESGLLVWGPEEYVIPPQGEDVLFVVTSFLETPNQKMGYCAESYKvaNARCSVNKDCKKGKMVESGHGVMSGKCIRNNEnSNGTCEIFGWCPTE-KDIKPQKPLLKNAENFTIYVKNFIQFPKFSFSKSNILETTDQSYLKKCRYDKKQYPYCPIFRLGDITRRAGCNFQDMATLGGAIGIVIQWDCDLDKGTSHCNPEYQFTRLDatvSNKSIAAGFNFRHARYFKNaAGESYRSLCKVYGIRFHILVHGKAGKFAIVPLVINIGSGLAVMGAGTFFCDIVLLYLTTGRKSYKDKKFEVLK-YEKQHTMEKDNQNSVTCQLLSVRRS-
>A0A3P8UNZ9	456	0.425	2.258E-139	0	368	399	0	375	417
MAGSLCtGWFLS-IFDYKTEKFVVARNKKVGVLYRLIQLTVLGYIIGWVFINKKGYQEtDESIQSAVITKLKGVSLTNTSESGVLVWGPEDFVVPPQGEDVLFIVTNFLETPNQTQGHCAESARvlDGHCGEDRDCEAGTAVVAGHGIKSGRCIKTdPNSTGTCEIYGWCPIE-RHFKPKQPLLKNAENFTIYIKNFIQFPKFKFSKSNVLETSDEFYLKRCRYDEEVHPYCPIFRLGDITQRAGYKFQDMDTLGGCISIMIDWICDLDKGYDHCNPRYFFTRLDtsgSNRTAAKGFNFRHSRYFKTaAGESYRSLYKVYGVRFNIMVHGKAGKFNIIPTVVNAASGLAVMGAGAFFCDMVLLYLMKKGSSYRERKYE------------------------------
>UPI001EE620B2	456	0.432	2.258E-139	0	367	399	10	386	420
MAPKLVRSAVSLFFEYDTPRIVHIKSKKVGIINRFLQLCVISYVIGYAIVYKKGYQDFEDVQSAVTTKVKGVAFTNLtdnPGIGTRVWDVADYIVPPQENNAFFVMTNMVITPNQTFSECEEDPGvgDGLCTTDEDCPPNTPVIAGNGYRTGICINstRNQTLRVCEIYAWCPVEIDHA-PETAVLLESRAFTVFIKNNVEFPKFKVKRRNILGFKSDKALGNCRFSP-TDPLnkfCPIFILADIVKYTSQDYAVLALSGGVIQIVINWDCNLDHSVDDCVPEYKFRRLDsDDYKVSKGYNFRYAEHYMEENVRKRTLVKAYGIRFILTVQGRAGKFNVVPLLLNIGSGLALLSIATIVCDVVVLYFLKARTYYRDKKY-------------------------------
>UPI00188EC7D6	456	0.380	2.258E-139	1	391	399	8	390	461
-ARRLARGCWSALWDYETPKVVVVRSRRLGVVYRAVQLLILLYFAWYVFLVQKSYQDsETGPESSVITKVKGVTASE-----HRVWDVEEYVTPPEGGSVFSIITRMEVTASQTQGACPESarVQNATCDSDEDCVAGQLDVLGSGLRTGRCVPyYRGASRTCEVSGWCPVE-DGAAVSQFLGKMAPNFTILIKNSIHYPKFRFSKGNI-QTREDGYLKRCSFHAVSDLYCPIFRLGFIVEQAGENFTELAHTGGVIGVIINWDCDLDLPASKCNPRYSFRRLDPKhVPASSGYNFRFARYYRtHSGSTARTLIKAYGIRIDVIVHGQAGKFSLIPTIINLATALTSIGVGSFLCDWILLTFMNKNKVYSRKKFDKVcaPRPSPG---------SWPVTL-------
>UPI001BB22F78	456	0.383	2.258E-139	3	370	399	16	381	479
---RLARGCWTAFWDYETPKVIVVRNRRLGFVHRMVQLLILLYFVWYVFIVQKSYQEsETGPESSIITKVKGITISE-----HKVWDVEEYVKPPEGGSVVSIITRMEVTPSQTPGICPESmrVHSSTCHSDDDCVAGHLDMQGNGIRTGRCVPyYHGDSKTCEVSAWCPVE-DGTSDNQFLGKMAPNFTILIKNNIHYPKFKFSKGNIASQKN-DYLKHCTFDQDSDPYCPIFRLGFIVEQAGENFTELAHKGGVIGVIINWDCDLDLSESECNPKYSFRRLDPKYESASGYNFRFAKYYKINtTTTTRTLIKAYGIRIDVIVHGQAGKFSLIPTIINLATALTSIGVGSFLCDWILLTFMNKNKLYSHKKFDKV----------------------------
>A0A3Q3Q3H2	456	0.424	3.091E-139	1	372	399	7	379	396
-GQSCLHD----LLYYETNKTLVIPSIQAGCLFRFIQLLVLLYVVGYVCVVQKAYQETDSVISSVSTKVKGFAFTNTSDMGPRVWDTADYVIPPQSDNSFFVMTNMVVTPTQTQSRCPELPSpSATCVDDCDCTEGHSNPQGSGIQTGLCENYSTTVQTCEVRSWCPLEIDAVLPKPALLAAAENYTVLIKNSITYPKFRFHGRNILPHINSSYLKRCEFNHATDPHCPIFRLKHIVSEAGEEFQDMAVMGGIIGIIIDWSCDLDSWAGKCYPKYSFSRLDNKhhvNNVAPGYNFRFAKYYRTaDGEETRTLMKAYGIRFDVIVFGTAGKFGIVPTIVNLGAALSFLSLVSAVSDWFILNCMAKSDVYKKHKFTYLSD--------------------------
>A0A8J1UNY4	456	0.416	3.091E-139	0	372	399	4	396	440
MA-SFCRKSISLFFEYDTPKIVHIRSKKVGVINRLIQLAIIGYIIGWAIVWKKGYQETDSVESGVTTKLKGVAYTNSslynitnnsSGIFDRIWDVADYVNPPQENNAFFVMTNMVITPSQAQGECPEDPSmGVLCDGPQNCSAGDPVINGNGVMTGACSdPYfspvtNSTVKSCIIKAWCPVEIDlLPVPEKAILAESKDFTVLIKNNIQFPLFKVKRRNIPEAYnNDTYLKRCRWNAEKDPYCPIFTLESMTDAAGENYEEMAVKGGVMNIIIRWDCNLDYDPSECVPKYEFRRLDDKdAKISKGWNFRYAYYYEDTkQKTQRTLVKAYGIRWIISVHGTAGKFNFVPLLLNFGSGIALLSLATIVCDIITLYVLKMGTFYKEKKyFNVTGD--------------------------
>A0A8D2JG05	456	0.398	3.091E-139	1	378	399	12	383	446
-ARgRAMGAFGDYVWSYETPKVMVVKNRNLGITYRLVQLLILVYFIWYVFIVQKGYQESESgPESSVITKVKGVTRSQ-----HKVWDVEEYVKPPEGGSVFSIITRVQVTPSQTQGTCAEN-ARALCRSERDCAAGEVDPLGHGEKTGRCVPYNRTRKTCEIVAWCPVE-EAAAASENLAKMAPEFTILIKNSIHFPRFRFSKGNIKDSRD-GYLRTCIFNETTDLYCPIFKLGFIVAQAGENFSALAEKGGVIGVIINWNCNLDLPDSECNPRYSFRRLDPKWaQVSSGYNYRFAKYYHCSGKSTRTLIKAYGIRVDVIVQGQAGKFSLIPTIINLATALTSVGLGSFLCDWILLTFMNKNKVYSTRKFDQVR-LTPGPS--------------------
>A0A8C5FR45	456	0.429	3.091E-139	8	368	399	0	365	453
--------MAGFFFsllNYKTEKYVIAENKKIGILFRVYQVAVLAYVIGWVFVMRKGYQEkEEAIQSSVITKLKGVALTNSSDSGPRLWGAEDYVIPPNGEQVFFVVTNFVETPNQRLGLCAESFKVSRWTmlSDEDCVEGEAVISGHGIKTGVCV---NSTGTCEIQGWCPVGKSHRPPEP-LLSGAENFTIYIKNFIRFPKFEFSKSNVLETSNDSYLKGCTYEKVEDPYCPIFRLGDLVDWTGNDFQEMAVKGGSVAILIEWNCDLDRDSSHCNPEYSFTRLDSNinNSITSGYNFRYARYYKDaTGEDFRTLYKVYGIRFDIMINGRAGRFNIIPTVIAVGSGFALLGAGAFACDMILLYMMNTSSFYRERKFE------------------------------
>UPI001B7D4512	455	0.426	4.232E-139	9	384	399	9	378	379
---------CGGLLDYKTVKFALTRNRRVGLLHRVLQLGVLGYLFGWVLLVQKGYQDTDPaPRAAVVTKLKGAAVAEWGGAGRRLWDAADYVRPPQGENVLFLVTNFIATARQGQGTCPESPSvlDAMCTEDADCPMGNPVVRGNGIKTGKCLMFNTTHSTCEIYGWCPVE-NSTLPRKPLLAEAENFTLFIKNTVHFTKFNFSKCNTLQTNDPTYFKSCTYDPFFNPSCPIFRVRDMVEAAGETFGDLALLGGSIGVRIEWNCDLDHPAAQCQPQYSFS-LQDRR-----YNFRTASYYWDSQRRlYRNLLKLYGIRFDISVHGQAGKFGIIPVAVSFGTSIAFFGAATVVCDLVLLYLDAKADVYWKEKFEEAK---PPKGKTEAAA--------------
>UPI0003316227	455	0.422	4.232E-139	0	371	399	0	368	394
MGSPGAEACWGFL-EYKTEKYVLTKNWRVGALQRLLQLGLLIYVVGWALIAKKGYEEQDlDPQVSVITKLKGVSVIQLEDLGNRLWDVADFVKPSQGANVFFLVTNFLVTPHQVQGRCPEHPSVplAHCWTDADCSEGEMGTYSHGMKTGRCVQFNGTYRTCEIWGWCPVESRRPVPMRPLLAEAQNFTLFIKNTVTFSRFNFFKSNVLKTWDSNYFKRCRYDPHHSPYCPIFAIRDLVTQAGGDFEDLALQGGAVNVYISWDCHLDAWDPDCQPQYSFQLLERS------YNFRTATHWWaASGMEVRSLFKLYGIRFTILVSGQAGKFGLIPTTITLGTGLAWLGLINVFCDVVLLYVDTEAPVYRDAKYEEAK---------------------------
>UPI0007DC8E34	455	0.529	4.232E-139	0	382	399	0	390	394
MKSQITSAISDFFLEYETPRQVLVKNRRVGVVCRLIQLGVLVYIIGWVFIYEKGYQSTDTAVSSIFTKMKGVGYTNVNGT-ERVWDVADYVFPPQGDSSFVVMTNYIITEGQSMGKCPELKGSHNCSSDADCEGGGYKRTGHGEMTGVCV---NSTKTCEVLTWCPVEDDHHIPKPALLTSAENYTLFIKNFITFPLFEVTRSNLVEGIDSAYISKCLYHPDDAPLCPIFKLGDIVKLSGFNFDLIAQMGGGIGIVVDWTCNFDLNVKHCKPTYKFHGLYgnpdekDNAKASVGYNFRYAKYYVEDKIKKRTLLKVFGIRIDIIVQSLARKFDIIPTLTAIGSGVGIFGVATVVCDLMLLYLLPKREFYKDMKFKYAETYvqdpetEPGSMETEL----------------
>UPI0015B0D229	455	0.441	4.232E-139	0	342	399	41	390	395
MAEpSWKGFFLSA-FDYKTEKYVIAKNKKVGVLYRVVQLAIIGYIIGWVFLTKKGYQEtEESVQSSVITKLKGVSLTNTTDTGLHLWGPEDYVIPPQGETVFFIITNFIETPNQRLGYCAESfrVPDGLCRENADCAEGESVIAGHGVKSGRCLKkdRNST-GTCEIYGWCPIERNRQ-PQEPLLRKAENFTIYIKNFIRFPRFGFSKSNVLDTANDTYLKRCSYDKITQPYCPIFRLGDLVSWSGHEFQDMALMGGSIGILIEWNCDLDKGYSRCNPHYSFTRLDvksSASSITSGYNFRYARYYKSgAGQSYRTLYKVYGIRFDIMVHGKAGKFNIIPTIINIGSGLALMG--------------------------------------------------------
>UPI0005F4DCDC	455	0.439	4.232E-139	0	381	399	0	409	411
MA-GCCAALAAFLFEYDTPRIVLIRSRKVGLMNRAVQLLILAYXFrcyylhlaevemepprRWVFVWEKGYQETDSVVSSVTTKVKGVAVTNTSKLGFRIWDVADYVIPAQEENSIFVMTNMILTMNQTQDLCPEIPDEtTVCKSDANCTAGSAGTHSNDptwIRehspTeGsavQCQILQEKF-TKEVESpW----GQIQLVLPAFLKAAENFTLLVKNNIWYPKFNFSKRNILPNITTTYLKSCVYDAKTDPFCPIFRLGKIVENAGHSFQDMAVEGGIMGIQVNWDCNLDRAASLCLPRYSFRRLDtrdVEHNVSPGYNFRFAKYYRDlAGKEQRTLIKAYGIRFDIIVFGKAGKFDIIPTMINIGSGLALLGMATVLCDIIVLYCMKKRLYYREKKYKYVEDYEQGlASELD-----------------
>UPI001886883D	455	0.431	5.795E-139	9	384	399	9	378	379
---------CGALLDYKTVKFALTRNRRVGLLHRLLQLGVLGYVLGWVLLARKGYQDTDrAPRAAVVTKMKGAAVAEAVGKGRRLWDAADYARPPQGENVLFLVTNFIATAQQSQGTCPESPSvlDAVCTEDADCPVGNPVVHGNGIKTGKCVMFNTTHSTCEIYGWCPVE-NNTVPRKPLLAEAENFTLFIKNTVHFTKFNFSKCNALQTNDPTYFKSCTYDPFFNRSCPVFRVRDMVEAAGETFGDLALLGGSIGVRIEWDCDLDHPAAQCQPQYSFS-LQDRR-----YNFRTASYYWDSQRRlYRNLLKLYGIRFDISVHGQAGKFSIIPAAVSFGTGIAFFGAATVVCDLVLLYLDAKADFYWKEKFEEAK---PPKGKTEAAA--------------
>A0A3Q3A417	455	0.413	5.795E-139	4	372	399	6	380	391
----CCQNCLHYIFDYETPKTLVIPSLRVGFVFRFTQLLVVLYVVGYVCVVQKAYQETDSVVSSVTTKVKGFVFTNTSDAEPRFWDVADFVIPPQGDNSFFVLTNMVDTREQTQSRCPELPNpSTTCADDCDYIEGYNDPRGNGIRTGLCENYSTTVKTCEVLSWCPLEIDTKLPERALLAAAENFTVLIKNSITYQKFNFHRRNILPHINSSYLKICEFNRKTDPDCPIFRLKHIVSEAGEDFQDMAVKGGVLGILIDWSCDLDWWAGKCYPKYSFRRLDNKnpvNNVAPGYNFRFAKYYKTaDGEETRTLIKAYGIRFDVIVFGTAGKFGIVPTIVNLGAALSFLSLVPMVTDWFMLTCMRKRELYSRQKVTYlTEE--------------------------
>UPI001ADE3F87	455	0.435	5.795E-139	8	384	399	7	377	391
--------LCGGLLDYKTEKFALTRNRRVGLLHRLLQLAVLGYLLGWVLVVRRGYQDTDaAPHVSVITKLKGVSVTRAKDARSRLWDAADYASPPQGENVLFLVTNFIATAKQAQGTCPESPSvlDGMCTEDVDCPVGSPVVHGNGIKTGKCVMFNTTHSTCEIYGWCPVE-NNTLPRKPLLAEAENFTLFIKNTVNFTKFNFSKGNTLQTNDPTYFKSCTYDPFFNPSCPVFRIGDVVEAAGETFGDLALLGGSISIRIEWDCDLDQPTAQCQPRYSFILVDRR------YNFRTASYYWDSQrRPYRSLMKLYGIRFDISVHGQAGKFGIIPAAVSFGTGIAFFGAATVVCDLVLLYLDTKADFYWKEKFEEAK---PPKGKTEAAA--------------
>UPI00094E2C03	455	0.431	5.795E-139	0	368	399	0	373	392
MAASGCKgRLLSFL-DYKTEKYIVAKNKKVGIXYRLIQLFIIGYIIGWVFLSKKGYQEkDEAIQSIVITKLKGVSVTNTTESGLLIWGPEDYVIPPQGEAVLFVVTNFLETPNQKLGYCAESPKvlDGLCQEDKDCEEDKLVVSGHGIMSGRCLRKdENSTGTCEIFGWCPVERKY--QRQSLLSSAENFTIYIKNFIQFPKFKFSKSNILETTDVSYLK-CRYDEKLHPYCPIFRLGDITARAGYSFTDMATFGGSIGIQIQWDCDLDKGYSECHPQYQFSRQDiaaSNKNIAMGFNFRHTRYYKnSAGVSYRSLYKVYGIRFNIMVNGRAGMFNIVPTAISVGSGLALMGAGVFLCDMILLYIMKNGTAYRERKFE------------------------------
>A0A6J2QG69	455	0.417	5.795E-139	0	386	399	0	390	395
MSRtaGCWQSCVRHVFHYETVKTLVIPNVRVGCVFRFTQLLVLLYVVGYVCVVQKSYQEKESVVSTVTTKVKGFAFTNTSTGNWKFWDVADYVIPPQGETSLFVLTNMVVTPHQTQTRCPELPNpSTTCVDDCDCIEGLSDPRGNGIQTGLCENFSTTVRTCEVLSWCPLEIDSELPERALLASAENFTLFIKNSITYPKFNFHRRNIGSHISSSYLQSCEFHRATDPECPIFRLKHIVSEAGEEFQEMAVKGGVLGIIIDWSCDLDWWAETCHPKYSFRRLDKDpaSNLAPGYNFRFAKYYKtQNEEEFRTLFKAYGIRFDVIVFGTAGRFSIVPTIVNLGAALAFLSLVPVVSDWFMLTCMRKGDLYSRHKVTHLHE--DGDAEAELTSTS------------
>A0A3Q0HKA3	455	0.403	5.795E-139	3	369	399	30	393	397
---RCWECFW-EFWNYETPKVIVVKNHNLGILYRAMQLLILIYFIWYVFIIQKGYQEsETGPESSVITKVKGIT-----HSHDKVWDVEEYVKPPEGGSVFSIITRVEVTHSQTLKTCPESmaVPNATCISDSDCIAGKMDMLGNGERTGRCIPhYSGTVKTCEILAWCPVE-NGGAISDSLGKMAPQFTILIKNSIHFPRFGFSKGNIKDDKN-GYLKRCTFNETSDLYCPIFRLGFIVEQAGENFTELAEKGGVIGVIINWNCNLDLPDSACNPRYSFQRLDPKtIQESSGYNYRFAKYFNCNGTNTRILIKAYGIRIDVIVHGQAGKFSLIPTIINLATALTSVGVGSFLCDWILLTFMNKNKVYSTRKFDQ-----------------------------
>A0A4Z2IY70	455	0.424	5.795E-139	0	368	399	0	368	453
MA-GWGAFFVS-LLNYKTAKFVIAENRKIGILFRLYQLAVLGYIIGWVFVMKKGYQErEEAVQASVITKVKGVALTNSYETGLHLWGAEDYVIPPNGEQVFFVITNYIETPNQRLGFCAESfkVPDGRCQSDYDCVEGEPVKAGHGIKTGLCL---NSTGTCEIHAWCPVEY-GKRPTEPLLSEAENFTIYIKNFIRFPKFEFSKSNVLEASNDSYLKTCSYDSEDHLYCPIFRLGDLVSWTGNDFQDMAAKGGSVGILIEWDCDLDKDFSKCNPEYSFTRLDMNlnNSVTSGYNFRFGRYYKDqNGESFRTLYKVFGIRFDIMINGKAGRFNIVPTIIAIGSGVALLGIGAFACDVILLYLMNTSSFYRERKFE------------------------------
>A0A2I3GPK6	454	0.486	7.934E-139	0	329	399	0	333	341
MA-GCCAALAAFLFEYDTPRIVLIRSRKVGLMNRAVQLLILAYVIGWVFVWEKGYQETDSVVSSVTTKVKGVAVTNTSKLGFRIWDVADYVIPAQEENSVFVMTNVILTMNQTQGLCPEIPDEtTVCESDASCTAGSAGTHSNGVSTGRCVPFNRSVKTCEVAAWCPVEDDTHVPQPAFLKAAENFTLLVKNNIWYPKFNFSKRNILPNITTTYLKSCIYDAKTDPFCPIFHLGKIVENAGHSFQDMAVEGGIMGIQVNWDCNLDRAASHCLPRYSFRRLDtrdVEHNVSPGYNFRFAKYYRDlAGNEQRTLIKAYGIRFDIIVFGKVARRHWLP---------------------------------------------------------------------
>UPI001962F2F6	454	0.441	7.934E-139	0	342	399	0	349	353
MAAAALKSVCLSAFDYKTEKYVIAQNKRVGILYRVVQLAVLGYIVGWVFLTKKGYQEtEESIQSTVITKLKGVTLTNSSDTGVRLWDVADYVVPPQGENIFFVVTNMIETRNQSPGYCAEsfSVKDALCNSKEDCTPGEAVIAGHGVKTGVCLKKdTNSTGTCEIFAWCPIERSGK-PEKPLLAKAENFTVYVKNSIRFPNFKFAKSNVLDTSDNSYLKSCQYDKFHSPYCPIFRLGDVVRWAGHDFQDMATEGGVIGIFIEWNCDLDKSASKCNPRYSFNRLDlksSPMSVTSGYNFRYAKYYKNSkGEDYRTLIKVYGIRFDIMVNGKAGKFNIIPTVINIGSGLALMG--------------------------------------------------------
>A0A8J4T2Z1	454	0.554	7.934E-139	0	371	399	0	368	373
M-RNvIKEALADFFFEYETPRQVLVRNPKVGIACRILQLGVLAYIIGWVFIYEKGYQSEDNAISSVFTKMKGLAYTENNGT-DSIWDVADYVFPDQGGSSFVVMTNFIKTVGQSQGNCPELPDGSnNCTSNTDCKKGQYKRTGNGRMTGICV--NKT--TCEIQSWCPVQDDRVIPNPPLLAAAENFTLFIKNSISFPEFKVVRSNLVETVDSNYLKTCVYDPDDQPLCPIFRLGDIVNLSGFKFSDIAQVGGSIGILIRWQCNLDLRIEKCKPMYQFEGLYgNSSQASVGYNFRTAKYYTENGIQRRTLMKVFGLYIEITVYGLARKFDIIPTLTAIGSGVGIFGVATVVCDVILLNFLSKKDFYKNMKFKSTP---------------------------
>A0A3Q3N4Q0	454	0.411	7.934E-139	4	372	399	6	379	389
----CCQNCLHYVFDYETTKTLVIPSTLVGCVFRLAQLLILLYTVGYVCVVQKAYQDTDSVISSVTTKVKGFSLTNTSDMGPRLWDVADYVIPPQGDKSFFVTTKMVVTQNQVQSRCPQLPSpSTTCVDDCDCTEGYSNPRGSGIQTGLCENYSTTVRTCEVFSWCPLEIDTMPPKYAMLTAAENFTVLIKNSITYPKFNFHRRNILPHINSSYLNSCEFNRATDPDCPIFRLKHIVSEAGEEFQDMAVMGGIIGIIIDWSCDLDWWAGKCYPKYSFHRLDNKDpdhTVAPGYNFRFAKYYKtPDGEETRTLIKAYGIRFDIIVFGTAGKFGIVPTIVNLGATLAFLSLIPAVSDWFLLTCMKKRDLYRKHKVTYLSD--------------------------
>UPI001425A0D0	454	0.425	7.934E-139	2	371	399	7	396	417
--QSWGKIAIDSALEYDTPKVVHIKSKKVGFINRLIQIGVIVYVVVWAIILQKGYQETDEVISAVTTKLKGVAYTNItnhPNLniedvtpYNRIWDPVDYVIPPMMDNAFFVMTNMVITPEQSRGRCAEDPLmyGVRCedNPDLNCVKGDPVPNGNGVKTGDCVTYifpNGSkTKTCEIEAWCPVEYDETPlQNEAVLAAARNFTVLIKNSVSYRKFNFEKRNIAESANKSYLTTCRYSTHANPFCPVFRLEDIVAETGEDFERIAYQGGVVGIFINWDCNLDKNWDDCRPQYSFRRLDnKEAKIAKGYNFRFGHFYVINDTDYRTLTKAYGILFEVIVTGTAGKFNFIPLTTNLGAGLALLSIATVMCDIITFYILRKGTYYKSKKYLYVE---------------------------
>A0A665V3D0	454	0.425	7.934E-139	4	369	399	21	392	463
----IKARFLS-LLDYKTEKYLVAKNKKVGILYRAIQLSIIGYLIGWVFLRKKGYQEmDESIQSSVITKLKGVSVTQTLESGLMVWGPEDYVIPPQGEDVLFIVTNFLETPNQKLGYCAESPKvlAGHCQDDRDCYEGKIVVAGQGSMSGRCLRdAENSTGTCEIYGWCPVE-RQLKPNGSLLQNAENFTIYIKNFIQFPKFSFSKSNVLETTDKSYLTKCRYDEQLHPYCPIFRLGDIIKRTGHNFQDMATFGGAIAIMINWDCDLDKGYAYCNPQYDFTRLDisvSNKSIAAGFNFRHARYFKnSAGESFRSLFKVYGIRFVIMVHGKAGMFNIIPTVINVAAGLALMGAGAFFCDMALLYLMKKGSLYRQKKYEV-----------------------------
>UPI001CA9AC6E	454	0.383	7.934E-139	1	388	399	5	395	481
-ARRpgavgCRRCFW-EFWNYETPKVIVVKNRNLGIMYRGVQLLILLYFIWYVFIIQKGYQEsETGPESSVVTKVKGVARS-----HNRVWDVEEYVKPAEGGSVFSILTRVEVTHSQTLETCPESLEvpDAACSSDSDCVAGEMDMLGNGERTGRCVPyYSGSGKTCEVSAWCPVE-DGHTVSESLGKMAAQFTVLIKNNIHFPRFGFSKGNVKDDKN-GYLKDCTFNETTDLYCPIFRLGSIVEQAGENFTVLAEQGGVIGVIINWNCNLDLPDSACNPSYSFHRLDPKrIQVSSGYNYRFAKYYNCNGMNTRSLIKAYGIRIDVIVHGQAGKFSLIPTIINLATALTSVGAGSFLCDWILLTFLNKNEMYSARKFDQMEPRGTSQASAQRPgRMGSP----------
>A0A7J5ZR92	454	0.442	1.086E-138	0	370	399	0	370	459
MANGWAQGVCS-LFNYKTEKFFIASNKKIGVLFRLFQLAVIGYLIGWVFIWKKGYQErEEAFESSVFTKLKGFALINTTEHGLHVWGAEDYVIPSQGDNVFFIVTNYIETPNQRLGLCAESPKvpDGVCSHDDDCTDGIPVIAGHGMKTGRCM--NET-GTCQIYGWCPVE-CSQTPMVPLLGKAENFSVYIRNFIRFPRFDFSKSNVLPSNNHTYLKSCYYDKVHHPYCPIFRMGDLVSWTGHSFQEMAVKGGVVGVGIEWNCDLDKDYSKCNPTYSFTRLDNSKyqNIT-GYNFRFARYYRyADGETNRSLFKVYGIRFDIMVNGEARKFSIVPTVVNIGSGVALMGVGVFCCDMILIYMMHGSSFYRQRKFETV----------------------------
>UPI0011C464B9	454	0.434	1.487E-138	0	384	399	0	376	377
MAVAVGPW--SGLLDYKTAKFALTRNRRVGLLHRLLQLGVLGYLLGWVLLVRKGYQDTDPaPRTAVVTKMKGSAVAGERGAGWQLWDAVDQAWPPQGENVLFLVTNFITTAKQTQGTCPESPSvlEATCTEDADCPVGNTVVHGNGIKTGKCIMFNTTHSTCEIYGWCPVE-NNTLPRKPLLDEAENFTLFIKNTVHFTKFNFSKCNTLQTNDPTYFKSCTYDAFLNPFCPVFRVRDMVEAAGENFGDLALLGGSIGVRIEWDCNLDHSAALCQPQYSFS-LQDRR-----YNFRTASYYWDSQKQlYRNLLKFYGIRFDISVHGQAGKFSIIPTAVSFGTGIAFFGVATVVCDLVLLYLDTKADMYWKEKFEEAK---PPESKTEAAA--------------
>A0A8B7B3G0	454	0.384	1.487E-138	0	377	399	12	388	397
MGtvRRLAQGCWSAFWDYETPKVMVVKNRHLGVVYRMVQLLILVYFVWYVFILQKSYQDrETGPESSIITKVKGISASE-----HRVWDVEEYVKPPEGGSVFSVITRMEVTPSQMLGTCPESirVSNASCNSDEDCVAGELDMLGNGLRTGHCVPyYHGPSKTCEVSGWCPAE-DGASVSQFLGKMAPNFTILIKNSIHYPKFQFSKGNIASRED-DYLKHCSFDEVSDLYCPIFKLGFLVEQAGENFTELAHKGGVIGVIINWDCDLDLSASKCNPKYSFRRLDPKhVPASSGYNFRFAKYYEVNGTTARTLIKAYGIRIDVIVHGQAGKFSLIPTIINLATALTSIGVGSFLCDWILLTFMNKNKVYSHKKFDKIVD-SPNP---------------------
>A0A8D2ZJA7	454	0.423	1.487E-138	0	368	399	0	375	401
MAGSFlRGRLLS-LFDYKTEKYIVAKNKRVGVLYRLIQLSIIGYIIGWVFLSKKGYQEtDEAIQSSVITKLKGVSATNTSESGLLVWGPEDYVIPPQGEAVLFVVTNFLETPNQKLGHCAESSKvlDGHCGDDKDCEEGRMVVAGNGIMSGRCLRKDvNSTGTCEIYGWCPVE-RKFKPQGPLLRNAENFTIYIKNFIQFSKFNFSKSNVLQTTDESHLKRCQYDEELQPYCPIFRLGDITRRAGYEFHDMDTFGASIGIMINWDCDLDKGFSHCHPKYFFTRLDITafnKTIATGFNFRHARYFKNaAGESFRSLFKVYGVRFNIMVHGKAGRFSIIPTAINIASGLALMGAGAFFCDMVLLYLMKKGDSYRERKFE------------------------------
>UPI0009E3B6BC	454	0.423	1.487E-138	0	372	399	0	389	405
MA-GFCKALTTALFEYDTSKVVHIQSKTIGIINRLIQLTIICYVIIYVIIYQKGYQDTEIPYSSVTTKVKGTSLTNLtnvsnqsfPLYGGiHLWDSEEYIIPPEENGAFFVMTNMIITPDQTQGTCPEDPElsDVKCINDSDCTAMEPVKYGHGIKTGKCVNTskaqdDPNQKVCEIYAWCPVE-IDITPMPNFnlshgvpLLETENFTVLIKNNVQFPKFKESGRNIQ-----SDLKTCVYDPDKDPLCPIIKLGTIVKQAGQDYNKLAFKGGVMAIIINWDCDFDPLTYSCQPKYSFRRLDDaESPIAPGYNFRFARFYEKDGKIHRTLFKAYGIRYVVLVYGQGGKFSVVPLFLNLGSGLALLGIATVLCDVVVLYIVKRKSYYRTKKYQYVND--------------------------
>A0A8C2TRT8	454	0.438	1.487E-138	0	371	399	89	457	486
MLRSGGSALCGALLDYKTEKFALTRNRRVGLLHRLLQLAVLGYVLGWVFVVRRGYQDtDTAPHVSVVTKLKGASVSRAGDAPRRLWDAADFSRPPQGENVLFLVTNFIVTDKQVQGTCPESPSvlDGICMEDVDCPMGNPVVHGNGIKTGKCVMFNSSHSTCEIFGWCPVE-NDTLPRKPLLAEAENFTLFIKNTVNFTKFNFSKGNTLQTNDPTYFKTCVYDPFFNPSCPVFRIRDIVEAAGETFGALALLGGSISVRIEWDCDLDQPAAHCQPRYSFILLDRR------YNFRTASYYWDSQRQhYRSLLKLYGIRFDISVHGQAGKFGVIPAAVSFGTGIAFLGTATMVCDLVLLYLDAKADLYWKEKFEEAK---------------------------
>UPI000DC1BE26	454	0.400	1.487E-138	0	392	399	0	375	508
MGQAGCKGLCLSLFDYKTEKYVIAKNKKVGLLYRLLQASILAYLVVWVFLVKKGYQDiDTSLQSAVITKVKGVAFTNTSDLGERIWDVADYVIPAQGENVFFVVTNLIVTPNQRQNVCAENEGipDGMCSKDSDCHPGEAVAAGNGVKTGRClLKENSARGTCEIFAWCPVE-TSPRPVEPVLKEAEDFTIFIKNHIRFPKFNFSKSNVMDVKDRSFLKSCHFGPKNH-YCPIFRLGSVIRWAGSDFQDIALEGGVIGINIEWNCDLDKAASECHPHYSFSRLDNKlsNSASSGYNFRFARYYRDaAGVEFRTLMKAYGIRFDVMVNGK----------------------GAFFCDLVLIYLIKKREFYRDRKYEEVRSVVLSGCGPSAALWSAPLALR------
>A0A5J5DI74	454	0.439	1.487E-138	0	358	399	0	365	579
MSKRagFFQSCLDCVSHYETPKTLVIPNIGVGFVFRFGQLLVVLYVVGYVCVVQKAYQEKDSVISSVTTKVKGFAFTNTSDMDPRFWDVADYVIPSQGDNSFFVLTNMVVTPGQTQSRCPELPNpSTTCVDDCDCMEGHSDPRGNGIQTGLCENYTTTAKTCEVLSWCPLEIDTKLPEHALLASAENFTVLIKNSITYPKFNVHRRNILPHINSSYLKRCEFNRATDPDCPIFRLKSIVSEAGEEFQDMAVKGGVLGIIIDWSCDLDWWAGKCYPKYSFRRLDSKhpvNNVAPGYNFRFAKYYKsQDGEETRTLIKAYGIRFDVIVFGTAGKFGIVPTIVNLGAALSILRVVPVVTDWFMLSCTQD----------------------------------------
>UPI0005231661	453	0.706	2.037E-138	46	371	399	0	326	344
----------------------------------------------WVFLYEKGYQSQDSIVSSVSVKLKGLTLTNESVMGPHIWDVVDYVFPPQGDSSFVVMTNFIVTPGQKQGTCPELPDAGLCTWDRDCSKGKYSRQGQGLMTGKCVHFNSSVKTCEIFGWCPVEVDYHVPSPALLSEAERFTLFIKNSITFPRFKVSRRNLVESVTKQYLKKCTYHKVTDSLCPVFDLGYIVKESGQNFTFLAVKGGVVGITIDWNCDLDWPIRYCKPIYQFHGLYnDDSNVSPGFNFRYAKYYKEDGMEKRTLYKVFGIRFDILVNGKAGKFDIIPTMTTIGSGIGIFGVASVLCDLLLLHFLQGRDYYKQKKFKYAE---------------------------
>UPI00146A274D	453	0.437	2.037E-138	12	384	399	8	374	375
------------LLDYKTTKFALTRNWRVGLLHRLLQLGVLGYLLGWVLLVRKGYQDTDrAPRASVFTKLKGAAAAEVKGAGRRLWDAADYARPPQGGNVLFLVTNFIATAGQAQGTCPESPSvpAGMCTGDADCTMGEPVVHGNGIKTGKCVMFNTTHSTCEIYGWCPVE-NNTLSRKPLLAEAENFTLFIRNTVHFTKFNFSRCNVLQTNDPYYFKSCTYDPSLSPSCPIFRVHDMVEAAGETFGDLALLGGSIGVRIEWNCDLDRPATHCQPQYSFS-LQDRR-----YNFRTASYYWDSQRRlYRTLLKLYGIRFDISVHGQAGKFSIIPAAVSFGTGVAFFGAATVVCDLVLLYLDAKADFYWKEKFEEAN---PPKGKSEAAA--------------
>H9GH49	453	0.447	2.037E-138	5	384	399	0	373	375
-----MEETCSAFLDYKTEKFVLTRNRKVGLLHRLLQLGILAYTFGWVLLFQKGYQEKDtDPHFSVITKLKGVSAIRVQGLGERLWDVADYVKPPQGESVFFLATNFITTPNQTQGLCPEHPSipDGNCQRDSDCSAREPVVNGNGIKTGKCLRWNDTGGTCEIYGWCPVE-NKTLPRKPHLIEAGNFTLFIKNTVNFAKFNFSRTNVLKTTDGAYFKHCRYDALESPFCPVFRIRDMVESAGASFEELALKGAAVGLRIDWDCDADRAPSQCHPGYSFNLLD------KGFNFRTASYYRaPLSPPSRSLLKLYGIRFDISVRGQAGKFSIVPTVVNVGTGAAFLGVATVVCDLVLLYLDAKADFYRSEKYEEAK---PPKDKNDQAA--------------
>A0A4X2M2V9	453	0.721	2.037E-138	0	385	399	0	360	388
MQGRIRTKLSAFFFEYDTPRMVLVRNKKVGVIFRLIQLVVLIYVIGWVFLFEKGYQTTDGLISSVSVKLKGLAVTNISGLGLQVWDVADYVFPAQGASSFVVITNLIVTPRQVQGSCADNPDGGICQDDSGCPAGKPKRKGHGIRTGKCVDFNSTVKTCEILGWCPVEVDDHIPE---------------------------RNLVETVNKQYLRSCVYHKNRDPLCPIFELGTIVSYSGQNFSTLAVKGGVVGITIDWDCDLDWTVRHCKPVYEFHSLYnEENNLSPGFNFRFARYYVENGTPHRHLFKVFGIRFDILVDGQAGKFDIIPTMTTIGSGIGIFGVATVLCDLLLLHILPKRHYYQQKKFKYAEaDAVQGPVSTCPAAP-------------
>UPI001B7DB906	453	0.450	2.037E-138	5	370	399	0	362	404
-----MGCISD-FFTYETTKSVVVKSWTIGIINRVVQLLIFTYFVGWVFLHEKAYQnRDTALESSVMTKVKGFGVYN-----DRIMDVADFVTPTQGASIFCVITKLITTENQVQGYCPESEPKYKCSSDSDCSKYLGTSGGNGIKTGRCVGYNNTFKTCEIRGWCPAE-IDSVPIEPML-EAENFTIFIKNSIRFPMFNFTKGNLLPNITQSYIKSCNFDPVNNIYCPIFRLGDVVRFAGEDFHKLANKGGVIGIKIGWICDLDQSDDNCNPSYSFTRLDsvsAKTSVSPGYNFRYAKYFKmENGTEYRTLLKAHSIRFDVLVYGNAGKFNMIPTLINIVTAFTSVGVGTVLCDLILLNFLKGADQYKAKKFEEV----------------------------
>UPI0008791F70	453	0.450	2.037E-138	5	372	399	1	365	408
-----MGCITD-FFTYETTKSVVVKSWTIGVINRVVQLLIITYFIGWVFLHEKAYQvRDTAIESSVMTKVKGFGVYN-----GRVMDVADYVTPTQGASVFCIITKLITTENQVQGFCPESEIKYKCKSDSDCRVFMEKPGGNGVMTGKCVSFNSTLNTCEIRGWCPAEIDYIKTEP--MMEVENFTIFIKNSIRFPLFNFTKGNFLPTITSSYIKKCNFDPVNNTYCPIFRVGDVIRFAHQNFSTLAHKGGVIGIKIGWVCDLDKSEDSCNPSYSFTRLDavsEKNNVSPGYNFRYAKYYMmENGTEYRTLLKAYAIRFDVLVNGNAGKFNMIPTLINMVAAFTSVGVGTVLCDIILLNFLKGAEQYKAKKFEEVSD--------------------------
>UPI001E1C3BE6	453	0.409	2.037E-138	0	388	399	0	400	417
MASNSWKSnvilnVLSFL-DYKTGKFIIAESKRVGTLYRVIQLSIIGYLVGYVFLSKKSYQaKEESIQSAVITKLKGVAVTNTSESGRMVWGPVDYVIPPQGEAVFFIVTNFIETPNQKLGNCAESPGvlDGFCKIDEDCAEGESVKAGHGVRTGRCLRDNGkSSGTCEIYSWCPVESCHK-PQGPLLAXAENFTIYIKNFIRFPKFSFSKANIQDTDDKFHLKKCHYDELLEPYCPIFRLGDIVNQTGHSFQDMALKGGSIGILIGWNCDLDRDHSECQPRYTFTRIDvNGSSESSGFNFRHARRYKSDsGQIYRTQFKVYGIRINIIVHGMAGKFCIIPTVINIGSGLACIGGGAWFCDWILLYLMKKREFYKHWKFESVKKkdsNSPNITEHHNSPTEDT----------
>A0A8C3CSY2	453	0.680	2.037E-138	0	323	399	38	362	455
MGQKCMEKVSSFLFEYDTPRMVLVRNKKVGLTFRLIQLIVLAYIIGWVFLYEKGYQSQDSIVSSVSVKLKGLTLTNESVLGPHIWDVVDYVFPPQGDNSFVVMTNFIITPGQKQGTCPELPDAGSCTRDSDCSKGTYSREGQGLMTGRCVNFNSSVKTCEIFGWCPVEVDYHVPKPALLSEAEKFTLFIKNSITFPRFKVSRRNLVESVTKDYLKKCTYHKVTDSLCPVFGLGYVVKESGQNFTVLAVKGGVVGITIDWNCDLDWPVRHCKPVYQFHGLYnDDSNVSPGFNFRYAKYYKEDGTDKRTLYKVFGIRFDILVNGKVR---------------------------------------------------------------------------
>UPI00109F9A77	453	0.385	2.789E-138	0	373	399	1	365	396
MG--CLDYFW-EFWNYETPKVIVVKKRNLGVIYRLVQLLILVYFIWYVFIIQKGYQESESgPESSVITKVKGVSRSQ-----HKVWDVEEYVKPPEGGSVFSIITRVQVTSSQTQDTCPENV-RALCHSDRDCHAGEMDMLGNGEKTGRCISYNYSMKTCEIRAWCPVE-DAASVNENLSKMAPEFTILIKNNIHFPRFRFTKGNVKDNDD-SYLKSCTFNETTGLYCPIFKLGFIVEQAGENFTQLAEKGGVIGVIINWNCNLDLPDTMCNPRYSFRRLDPKWaQASSGYNYRFAKYYKHRGKSTRTLIKAYGIRIDVIVHGQAGKFSLIPTIINLATALTSVGVGSFLCDWILLTFMNKNEVYSARKFDQMPKL-------------------------
>A0A7N4PBI4	453	0.456	2.789E-138	0	375	399	0	371	398
MG--VLGSLCGWrLLDYKTEKYVLTRNWWVGALQRVLQLGILGYVIGWSLLLQKGYQEKDSdPRVSVITKLKGVSVAQMEALGSHVWDVADYTKPPQGENVFFLVTNFLATPEQVQGKCPEHPSVplAPCLADEDCPAGETLSHSHGIKTGKCVPFNSSYQTCEIWGWCPVE-SGPVPRKPQLLESQNFTLLIKNSITFPKFNFLTANTLETRDGGYFKRCRYHAQASPLCPVFRVGDVVAAAGGDFEDLALLGGVVRIQITWDCDLDRPGSECQPRYSFW-LQEK-----GHNFRAAVRWWrPPGREARSLFKLFGIRFEILVAGQAGKFSVISTGITLGTGMALLGAATFLCDLLLLYVDRQAPFYWGEKYEEVKIPPP-----------------------
>UPI0015B1F679	453	0.564	2.789E-138	0	370	399	23	395	413
MKSILTDALSDFLFEYETPRQVLVKSKRVGIVCRVIQLVVLAYIIGWVFIYEKGYQITDTAISSVFTKVKGVGYTQVDG-KEQVWDMSDYVFPEQGDGSFVVMTNYIVTLGQKQDKCPELQGKFTCKSDEDCKEGEYKRTGHGLMTGKCVQETE---TCEVFSWCPVEDDTKIPAPPRLMAAENFTLFIKNSITFPEFEVVRSNLVEGVDKNYINTCIYNQTSDPLCPIFRLGDIVTMSGFSFAQIAPEGGAVGILVDWTCDLDWDVKHCKPVYSFHGLYatgkgpEDMQASMGYNFRKAKYYMDGNVEKRTLTKVFGIRIDILVRGLARKFDIIPTLTAIGSGVGIFGVATVVCDLVLLYILPKRDFYKNMKFKNT----------------------------
>V4B103	453	0.431	2.789E-138	0	367	399	0	376	415
MAPTIVRSALSVFFEYDTPRIVHIRSKKVGVINRFLQICIISYIIGFAIVYKKGYQEFDDVNSAVTTKLKGVALTNLTDeegiNGTRVWDVADYVIPPQENNAFFVTTNLIVTPAQQQDICEESPsvEDGICSPSKPCIPNTPVVNGNGIKTGECIKssRNESVNVCMIYAWCPVE-KDAKPAEPVLLASQNFTVFIKNNIKFPKFNVSRRNLPDSASDTFLQSCRYaNDAENKTCPIFQLAQIVGSANQDYRKMAEQGGVVQILIQWNCNLDYSQSECVPEYQFRRLDsDDYKVSKGFNFRYAENYIENGVSKRTLIKAYGIRFIVTVEGRAGKFNVVPLILNVGSGIALLSVATIICDIVVLYFLKARYFFREKKY-------------------------------
>A0A6P5INH3	452	0.694	3.818E-138	0	396	399	0	371	374
MQGQIRTKLSAFFFEYDTPRMVLVRNKKVGVIFRLIQLVVLIYVIGWVFLFEKGYQTADGLISSVSVKLKGLAVTNISGLGLQVWDVADYMFPAQGDSSFVVITNLIVTPRQVQGSCADNPDGGICQDDSSCPAGKPKRKGHGIRTGKCVDFNSTIKTCEILGWCPVEVDDHIP---------------------------KRNLVETVDKQYMRSCVYHKNSDPLCPIFELGSIVRYSGQNFSTLAVKGGVVGVTIDWNCDLDWAVRHCKPVYAFHSLYnEENNLSPGFNFRFARYYMENGTHYRHLFKVFGIRFDILVDGQAGKFDIIPTMTTIGSGIGIFGVATVLCDLLLLHILPKRHYYQQKKFKYAEaDTEQKPTKKNEDTSDSTMVLQESLK--
>UPI0018F4EFD7	452	0.449	3.818E-138	9	371	399	9	368	383
---------CGDLLDYKTEKYVITRNRRVGGLHRLAQLAILGYVLGWALLARKGYQERDSdPQVSVITKLKGVSVTRVKEFGDKLWDVADYVKPPQGENTFFLVTNFLAVPRQVHGLCPEHPSvpQGHCVGDLDCPAGEGVTHGHGIKTGKCVAFNSTHSTCEVVGWCPVE-SGSVSRSALLAEAENFTLFIKNTVTFAKFNFSKSNMLEAKESTYLKGCHYDPQSSPFCPIFRVHDMVEEAGETFGSLAPLGGVIRVQIDWDCDLDLASDECRPRYSF-RLQERN-----YNFRTASYWWEpEGREARSLLKVYGIRFDILARGQAGRFGVIPLAVTLGTGLALLGAATVLCDMLLLYLDGEAAFYWGVKYEEAK---------------------------
>UPI0010A8EE98	452	0.435	3.818E-138	7	383	399	10	382	385
-------CCWD-LLDYKTAKYVITRNRRVGVLHRLAQLAILGYVLGWALLARKGYQERDSnPQVSVITKLKGVSVTRIKEFGDKLWDVADYVKPPQGENTFFLVTNFLAVPRQVHGLCPEHPSipQGYCVGDLDCPAGEGVTHGHGIKTGRCVAFNSTHSTCEIVGWCPVE-SGAVSRSPLLAEAENFTLFIKNTVTFTKFNFSKSNMLETKESTYLKGCHYDPQSSPFCPIFRVQHMVEEAGETFGSLAPLGGAIGVQIDWDCDLDLASDECRPRYSF-RLQERK-----YNFRTASYWWEpEGREARSLLKVYGIHFDILARGQAGRFGVIPLAVTLGTGLALLGAATVLCDILLLYLDGEAAFYWGVKYEEAKAPKNPKDSLEDA---------------
>UPI000F4DB044	452	0.537	3.818E-138	0	383	399	0	381	389
M-RNFiKEALSDFFFEYETPRQVLVRNPRVGIACRILQLGVLAYIIGWVFIYEKGYQIQDMAISSVFTKMKGLAYTETNG-EERLWDVADYVYPDQGVSSFVVMTNFIMTVGQSQGKCPELPDGSnNCTTDADCKKGEYKRTGNGRMTGKCLN-----KSCEIQSWCPVQDDRVIPNPPLLAAAENFTLFIKNSISFPGFGVVRSNLVESVTSSYLKTCLFDPDKQPLCPIFKLGDIVSLSGFRFSEIAQVGGSIGILIKWECNLDLRIEKCIPIYSFQGLYgNSSQASVGYNFRTAKYYTEDKIQKRTLMKVFGLYIEIIVYGQASKFDIIPTLTAIGSGVGIFGVATVVCDVVMLHLVPKKDFYKTLKFKSIpeHDKDPESVKMDQA---------------
>UPI001CA81392	452	0.404	3.818E-138	2	377	399	16	383	407
--RRCVRE----FWNYETPKVIVVKNRNLGIMYRGVQLLILLYFIWYVFIIQKGYQEsETGPESSVVTKVKGVTRS-----HNKVWDVEEYVKPAEGGSVFSIITRVEVTHSQTLETCPESLEvpDAACSSDSDCVAGEMDMLGNGERTGRCVPyYNGPGKTCEVSAWCPVE-DGHTVSESLGKMAAQFTVLIKNNIHFPRFRFSKGNVKDAKN-GYLKDCTFNETTDLYCPIFRLGSIVEQAGENFTALAEQGGVIGVIINWNCNLDLPDSACNPSYSFHRLDPKrIPVSSGYNYRFAKYYNCNGTNMRSLIKAYGIRIDVIVHGQAGKFSLIPTIINLATALTSVGVGSFLCDWILLTFLNKNEMYSARKFDQ--DMTPAP---------------------
>UPI0014551ADB	452	0.394	3.818E-138	13	376	399	23	410	415
-------------FEYDTQKIVHIKNKKIGFLNRLMQLAIIGYIIGYAIVYKKGYQSTDIVVSSVTSKMKGVSYTNISGLpdlnidenetapYNRIWDVSDYVIPPQQSDAFFVMTNMIITPNQKRGKCAEDPDmfNVSCSpSAQQCQKGVPVPNGNGVQTGECGNFtfpNGsTTHTCEIFAWCPVEYDVNPTqSEPVLNDARDFTVLIKNTATYPKFNFSKRNILESSNKTYLQKCKYNSHTDPYCPIFRLGDIVHETGEDFKTMAYSGGVVAISINWDCNLDYSQKECRPVYTFARLDnKDAKLAKGYNFRYSHYYQDtGGADSRTLYKAYGILFKIIVTGTARKFDFVPLMLNIGSGLALLTMSTIACDIIVCYILKGRDYYKKKKYMNVnpDDDADY----------------------
>UPI00112CE140	452	0.382	3.818E-138	0	370	399	9	384	418
MqGSRttCLKCFW-NFWDYETPKVMVVKNRNLGTIYRLVQLLIIIYFVWYVFIIQKGYQaRETGPESSVITKVKGISRSEVPGLGEKVWDVAEYVKPPEGGSVFTILTRTESTTLQTLRTCPEssSVPSAKCSSNTDCPRGEMNMLGNGQKTGRCVHlNNETERICEIFAWCPVE-DESVISESLQKFVPQFTILIKNNIHFPQFHFSKGNIEEH-KGDYLKECSFHPLTDLYCPIFKLGFIVQQAGENFTELAKKGGVIGVIINWNCNLDLDSSQCNPQYSFRRLDpRNSQASSGYNYRFAKYYRQNGSESRTLIKAYGIRIDVIVHGQAGKFSLIPTIINLATALTSIGVGSFLCDWILLTFMNKNKVYSGRKFDKV----------------------------
>UPI001C686BFB	452	0.396	3.818E-138	1	376	399	164	541	564
-ARRpravgCWRCFW-EFWNYETPKVLVVKNRNLGIMYRGVQLLILLYFIWYVFIIQKGYQEsETGPESSVLTKVKGI--TRSPS---KVWDVEEYVKPAEGGSVFSILTRVEVTRSQTLETCPESLEVphATCSSDSDCVAGEMEMLGNGERTGRCVPyYSGPGKTCEVTAWCPVE-DGGTVSESLGKMAAQFTILIKNNIQFPRFGFSKGNVKGDKN-GYLKSCTFNETTDLYCPIFRLGSIVEQAGENFTALAEQGGVIGVIINWNCNLDLPDSACNPRYSFRRLDPKrTQVSSGYNYRFAKYYNCNGTNTRSLIKAYGIRIDVIVHGQAGKFSLIPTIINLATALTSVGVGSFLCDWILLTFLNKNDMYSARKFDQDRTPAPG----------------------
>UPI000775F126	452	0.393	5.228E-138	0	373	399	0	364	370
MG--LGN-VWRNIWSYETPKVIVVKNPSLGIMYRLVQLLILVYFIWYVFSNQKGYQEWESgPESSVITKVKGVTFSQ-----RKVWDVEEYVKPPEGGSVFSIITHVEVTPSQTQKTCPENL-RASCTSDHECARGEVEVLGNGMRTGRCVPYNITKKTCEVMAWCPVE-NGATFSESLATMAPEFTILIKNSIHFPRFHFSKENVMDNRD-GYLRNCTFNEATDLYCPIFKLGFIVEQAGENFSELAEKGGVIGVIINWNCNLDLPESECNPRYSFRRLDPKWtQVSSGYNYRFAKYYRQGGRSTRTLIKAYGIRIDVLVHGQAGKFSLIPTIINLATAFMSIGVVSFLCDWILLTFMNKNKVYSARKFEQAEGF-------------------------
>UPI0011CFBF2A	452	0.423	5.228E-138	1	383	399	3	377	379
-GSPCGPCIG--LLDYKTAKFALTRNRRVGLLHRLLQLGVLGYLLGWVLLVRKGYQDTDrAPRAVVVTKLKGAAAAEVRGAGRRLWDAADYARPPQGGNVLFLVTNFIATAEQAQGTCPESPSvpAGMCTEDADCPMGEPVVHGNGIKTGKCVMFNTTHSTCEIYGWCPVE-NSTLPRKPLLAEAENFTLFIRNTVHFTKFNFSRCNTLQTNDPSYFKSCTYDPSLNPSCPIFRVRDMVEATGETFGDLALLGGCIRVRIEWDCDLDRPVAQCQPQYSFS-LQDRR-----YNFRTASYYWDSQRRlYRNLLKLYGIRFDISVHGQAGKFSIIPAAVSFGTGIAFFGAATVVCDLVLLYLDAKADFYWKEKFEEAK---PPKGKSEAA---------------
>A0A7L3BCW7	452	0.440	5.228E-138	1	375	399	3	373	380
-AEPGAEPCAAGLLDYKTAKFALTRNRRVGLLHRLLQLGVLGYLLGWVLLVQKGYQDTDrAPRAAVVTKLKGAAVAAAGGAGRRLWDVADFARPPQGENVLFLVTNFIATAQQAQGNCPESPAvpDAMCTGDADCPTGSPVLRGNGIKTGKCVMFNTTHSTCEIYGWCPVE-NATLPRKPLLAEAENFTLFIKNTVHFTKFNFSKCNALQTSDPTYFKSCTYDPLFNPFCPVFHVRDMVEAAGETFGDLALLGGSIGVRIKWDCDLDQPAARCQPQYSFS-LQDRR-----YNFRTASYYWDSQRRlYRNLLKLYGIRFDISVHGQAGKFSIIPAAVSFGTGIAFFGAATVVCDLVLLYLDAKADFYWKEKFEEVR-MGP-----------------------
>UPI000A1C4FC0	452	0.428	5.228E-138	0	372	399	0	377	392
MSGTCCQETLHYVFDYETPKTVVIPSLRVGCVFRFTQLLVIFYVVVYVCVIQKAYQETDSVLSTVTTKVKGFSLTNVSEQEPRFWDTADYIIPPQGDESFFVLTNMIVTPDQIQSRCPEPPSpSSVCVDDCDCIEGLNHPKGNGYRTGPCMNFSDSVQTCQVFSWCPLEFDTNLPNPALLAAAENFTVLIKNTVTYPKFKFHRRNI--HVNSSYLKSCEFHHKTDPNCPIFRLKYIVSEAGEDFQEMAVKGGVMGILIDWSCDMDWWWtDKCFPKYSFRRLDNKhiiNNVAPGYNFRFAKYYKSaDGEETRTLTKAYGIRFDIIVFGTAGKFGIVPTIVNLGAALSFLSLVPTVADWFMLACSSKRDYYSRQKVTYLkED--------------------------
>UPI0015609B37	452	0.577	5.228E-138	0	372	399	0	359	394
MGR-LSDCFSEFMFEYDTPRMVLVRHKKVGIVYRLIQLIVLAYIIGWVFMYEKGYQSVDSVVSTVSVKMKGIAYTN-ENNNSRIWDVADYVFPHQGVGSFVVMTNYIETAGQKQGNCTKLYEDGVCKSDSDCEKGKSVEGEKGILTGKCVEYKGTLKTCEIFGWCPVE-NNHIPDPPLLMAAENFTMFIKNAITFPGYGVSRSNVVQ-----FNKSCIYHKDTDPLCPIFRLGDLVAMAGFDFRKIAVKGGMIVIGIIWDCDLDWSASHCNPTFNIHGLYGEDSLStPGYNFRFAKYFVEDRTEKRTLVKVFGIRFDIIVHGMAGKFDIIPTMTTIGSG------ATVLCDLLLLHFMQRRNVYKSLKFKSTED--------------------------
>UPI000203A7FA	452	0.385	5.228E-138	0	390	399	0	387	395
M-RGCWRAFW-EFWSYETPKVIVVRNRHLGLIYRLVQLLILVYFIWYVFIVQKGYQESESgPESSVITKVKGVTRSQ-----SKVWDVEEYVKPPEGGSVFSIITRVQVTPSQTQNVCPEVRErKALCRSSRECVAGEMDMLGNGEKTGRCVPYNRTKKTCEVKAWCPVE-DGTALSEDLAKMAPEFTILIKNNIHFPRFRFSKGNIKDSKD-GYLRNCSFNETTDLYCPIFKLGFIVAQAGEDFAALAEKGGVIGVIINWNCNLDLPDSECNPRYSFRRLDPKWaQVSSGYNYRFAKYYHCKGKSTRTLIKAYGIRIDVIVHGQAGKFSPIPTIINLATALTSVGVGSFLCDWILLTFMNKDEVYSSRKFDQIATLAQGALKTDsgtTTTASSPIG--------
>UPI001CB8142B	452	0.394	5.228E-138	0	370	399	0	375	406
MGyRESCALCWAEFWDYETPKVVVVKNRTLGIIYRIIQLLIILYFAVYVFIIQKSYQEREnAPESSVITKMKGIAMSN-SSLGVKIWDVVEYVHPPEGRDIFSVTVRTITTPLQKLQYCPEDDSvpGSRCTSDSDCLAGEMELLGNGVKTGRCVTYHDSIKTCEIYAWCPVE-NGLSIRDSVLKMVQNFTILIKNSIHFPRFGFTKGNIQKSRDPTYLRNCSFDEGTDLYCPIFPLSFIIEKAGATFDELSQTGGILGIIINWICDLDKAASECNPQYSFRRLDsisQGTTSSLGYNFRHAKYYMENGTEYRTLIKVFGIRIDIIVHGEAGKFDVVPTVINIAAALTSIGVGSFLCDWILLTFMNKNDVYSARKFEEV----------------------------
>UPI0014870F13	452	0.515	5.228E-138	0	391	399	0	401	414
MKSQITNTVSDFFFEYETPRQVLVRNRKVGVVCRLIQLVVLAYIIGWVFIYEKGYQSTDKAVSSVFTKMKGVGYTNISG-KERVWDVADYVFPPQGDSSFVVMTNYIITEGQEMGKCPELTGKHSCSSDSDCEGGSFKRQ----MTGVCVKAN---KTCEVLAWCPVENDHNIPEPAMLMSAENYTLFIKNSVTFPIFGVSRSNLVEGIEADYISKCLHDPKDAPLCPIFRLGDIVKLSGFNFETIARvvsqlnftqhrQGGAIGIVVDWTCNLDVDLKHCKPQYKFHGLYgnpeetDKNRASVGYNFRYAKHYLDNKVQKRTLLKVFGIRLDIIVQSLARKFDIIPTLTAIGSGVGIFGVATVLCDLVLLYLLPKREFYKNMKFKQTgtqkRDPDP---DSDACSTETELRL-------
>UPI001455332D	452	0.408	5.228E-138	8	370	399	0	396	456
--------MSDQFFDYDTPKMVQIKSKKVGLINRVVQICVIAYVVVYVLIINKDYQKRDDVEGSATAKLKGVAYTNItdaPDLqiddptpYNRVWDLADYVIPPQQQtNAFFVMTNMVITPKQTRGICPEDPDmwFGRCKTDEQCPIGKYITGGNGwfpdplcfssaysagMRTGRCVPapwpYKGVNKTCEIRAWCPTEYDKLPrSRTPVLREAANFTVMIKNSISFPEFNFSKRNIRETTEKTYLRSCRYNADSDPLCPIFRLGTMVEMANDTFENMAYRGGVVTIDIQWNCNLDRHRDECLPKYRFFRSDDEhAKIAKGFNFRYSKYYKVNGTEFRTLTKAYGILFNIKITGQAGKFDFIPLMLNVASGFALLSLATVMCDIVVLYLLKKRNIYKECKYQNV----------------------------
>R7VDE3	452	0.440	5.228E-138	12	372	399	18	390	458
------------FFEYDTPKIVHIRSKKVGVINRLIQIVILTYIIGYAIVYQKGYQDFENVESAATIKVKGVLYpdskklnVSIPGVTDRIWDAADYVVPPQENDAFFVTTNVVFT-RQEQGSCSEDPtmPDVICNSTKDCPAGESVVNGNGVRTGQCTNFNETLKTCEIYAWCPVE-NDTLPlkDKALLEDSKKFTVLIKNNIEFPKFKVQRRNILDDQDPEYLQSCRYNSksETDRLCPIFELGVIVSEAGQHYSKVAVKGGVFAININWKCDLDHSIDRCLPQYTFSRLDrEEAKIAKGWNFRYANYYEEAGNSTRDLIKAYGLRFVIKVTGEAGKFSVVPLLLNLGSGLGLLAIATVLCDLVVLYILKKGPFYQDKKYLNVVD--------------------------
>UPI001C4AA222	452	0.385	7.157E-138	0	387	399	0	382	399
M-RGCWNSFW-EFWSYETPKVIVVRNRHLGLIYRMVQLLILVYFIWYVFIIQKGYQESESgPESSVITKVKGVTRSQ-----NKVWDVEEYVKPPEGGSVFSIITRVQVTPSQTQNICPEVGEemGALCHSNGDCVAGDMDMLGNGEKTGRCVPYNHTKKTCEVKAWCPVE-DAKALSEDLAKMAPEFTILIKNNIHFPRFRFSKGNIKES-KVGYLRNCSFSETTDLYCPIFKLGFIVEQAGEDFVALAEKGGVIGVIINWNCNLDLPDSECNPRYSFRRLDPKWaQVSSGYNYRFAKYYHCKGKSTRTLIKAYGIRIDVIVHGQAGKFSLIPTIINLATALTSVGVGSFLCDWILLTFMNKNEVYSSRKFDQITKLAEGTLQTEFSPTAS-----------
>A0A6J2WXB1	452	0.557	7.157E-138	0	370	399	3	378	410
MKNIITEGIADFFCEYETPRQVLVRNRRIGITCRIIQLGVLAYIIGWVFIYEKGYQSVDTAIGSVFTKMKGIGITNQNG-EEQVWDVADYVFPEQGDSSFVVMTNFIMTKGQTKGKCPELLDKqERCESDADCDEGKFKRTGNGHMTGKC--FNET-GACEVFSWCPIEDDRNVPDPALLLSAENYTLFVKNAITFPQFKVVRSNLVEGVDKNYLRTCLHDPVKAPLCPIFKLGDIVRFSGFDFAEVAREGGAIGILMDWECNLDLDVRHCKPKYEFYGLygsaDKTKSKSeqPsvGYNFRYAKFYMENGTEKRTLMKVFGIRIEIIVHGLARKFDIIPTLTAIGSGVGIFGVATVVCDLVLLHLLPKRDFYKNMKFKYT----------------------------
>A0A2H1CK19	452	0.420	7.157E-138	0	370	399	0	381	555
MGRyfSVLGKFASGLLEYETQKVVQIHSKKVGILFRLIQLGIFLYVVLWVMVYEKGYQSMDNAVSGVTAKLKGIAFANVsndPAIGATVWDAADYVIPPQQNSAFFVMTNLVSTPGQTLSNCEESHDvyGNSCTNDTDCHSGRLVMTGSGIQTGRCVPstRQKNLKVCEIYGWCPTE-HDITPRPHLLSTAENFTVILKNSIEFPRYRVKRRNILYWMDKLYLKTCRYNPHDErmKFCPIFRLGDILKYSDATNKDIWQNGGMVSIHIEWNCNLDFDVEKCVPKYVFRRLDDfESPVAKGWNFRFSQHYMENGVRKRNLIKAYGIQFFISVYGTGGKFNVLTFSMNLGSGLALLGIATVLCDMIVLNITRKRGLYRKAKVDLV----------------------------
>UPI00146AC071	451	0.523	9.800E-138	0	371	399	0	373	379
MKNQITNAISDFFFEYETPRQVLVRNRRVGVVCRIIQLGVLAYIIGWVFIYEKGYQSTDIAVGSVFTKMKGVGYSSMNGT-ERIWDVADYVFPSQGDASFVVMTNYIITEGQKMGKCPELHGKHNCSSSADCEGGSFKRTGHGQMTGECVK---ETNTCQVLAWCPVEDDLVIPDPPMLMSAENYTLFIKNSVTFPLFGVSRSNLVEGIDAGYISKCLYHPESAPLCPIFRLGDIVKQSGFNFETIATVGGAIGIVVDWTCNFDVAVTHCKPKYTFHGLYgnpaetDKARASVGYNFRYAKHYMEDRIQKRTLLKVFGIRFDIIVQSLARKFDIIPTLTAIGSGVGIFGVATVVCDLVLLYLLPKRAFYKNMKFKYTD---------------------------
>A0A7L2VLB2	451	0.442	9.800E-138	7	375	399	10	374	381
-------SCAADMLDYKTEKFSLTRNRRGGLLQRLLQLGVLGYLLGWVLLARKGYQDTDrAPRAAVVTKLKGAAAAEAGSAGRRLWDAADYARPPQGEDVLFLVTNFIATAGQAQGVCPESPSvlDATCTEDADCPMGSPVVHGNGIKTGKCVMFNTTHSTCEIYGWCPVE-NNTLPRKPLLAEAENFTLFIKNTIHFTKFNFSRCNTLQTNDPTYFKSCMYDPVLNPSCPVFRVRDMVEAAGETFGDLALLGGSIGVRIEWDCDLDGPAAHCQPQYSFS-LQDRS-----YNFRTASYYWDSQRQlYRNLLKLYGIRFDISVHGQAGKFSIIPAAVSFGTGIALFGAATVVCDLVLLYLDAKADIYWKEKFEEVR-MGP-----------------------
>UPI001899F74C	451	0.552	9.800E-138	0	371	399	0	369	417
MKSQITNALSDFFFEYETPRQVLVRNRRVGVVCRLIQLGVLAYIIGWVFIYEKGYQSSDTAVSSVFTKMKGVGYTNVSG-RETIWDVADYVFPPQGDPSFVVMTNYIITEGQKMGKCPELEGKNSCNSSADCEGGKLKRQ----MTGVC---ADATKTCEVLAWCPVEDDNTIPDPPLLMSAENYTLFIKNSITFPLFGVTRSNLVEGIDGDYISKCLYHPKNAPLCPIFRLGDIVKLSGFNFETIAKVGGAIGIVLDWTCNLDVDVKHCKPEYNFHGLYgnpnekDNARASVGYNFRYAKHYMENNVPKRTLLKVFGIRFDIIVKSLARKFDIIPTLTAIGSGVGIFGVATVVCDLVLLHLLPKREFYKNMKFKYTD---------------------------
>T2M782	451	0.416	9.800E-138	0	372	399	0	392	429
MANDCCKNFSKILFHYETVKIVDIKNKKVGALYRFIQLIILAYVIGYVIVYKKGYQDFDNAISTVTTKLKGTAYVNYNNvTSPFhenieVYDPADYVVPPQENNAFFVMTNMIITPNQTRSRCPKDPKFSenKCQVDKDClPPLKPIKNGNGVRTGRCVQSdrpNISYRVCEIYGWCPTE-TDILPMPgynfsasvPLLDDAKEFTVLLKNEVIFPKFKVQRRNIVKNNNSNYLKTCFHNHDTDPLCPIFKIKDVIQECNDDFEQVAYLGAVYGILVNWDCNLDLSLDKCTPTYSTRRLDDPdAPISPGFNFRFANYYVVDNKQYRTLFKAYGLKFEIIVTGKAGKFSVIPLFTNLGAGLALLGIAVVWCDFIVMYLLKKRFIYKEYKYQKIDD--------------------------
>A0A6P8HFZ5	451	0.420	9.800E-138	3	372	399	8	389	434
---KCSSFCWALLFDYDTEKIVRIRNKKVGIINRVIQLLIIGYIIGYVIIYQKGYQEFQSPYSSVTTKLKGVALSNLSGLdlfgGLFVWDPADLVIPPEENGAIFVMTNMIITPNQTQGTCPEDPRlpNANCSQDSDCTFMASIPGXHGVNTGKCIlsDRQPSTKVCEVYAWCPVE-TDVIPgfnssRKvPLLEAIRNFTLLIKNTVEFPKFHETRRNIDKDM--EDLKNCEFDPNKDRLCPIFKLDKIEKLAGVDFDKMAYEGGVMSVEISWDCNFDPLAAHCEPKYSFRRLDsTDSPIAPGYNFRFPRYFIQDGKLHRTLFKAYGIRFVMSVYGRGGKFSVVPLFLNIGSGLALLAIATVLCDIIVLYVVQKRNLYKEKKYLNVDD--------------------------
>A0A803YMU1	451	0.440	9.800E-138	8	371	399	9	369	436
--------LCGELLDYKTEKFALTRNRRVGLLHRLLQLAVLGYVLGWVFVVRRGYQDTDaAPHVSVVTKLKGVSVSRAEDARRRLWDAADFSRPPQGENVLFLVTNFIVTDKQVQGTCPESPSvlDGICRGDVDCPIGNPVVHGNGIKTGKCVMYNSTHSTCEIFGWCPVE-NDTLPRKPLLAEAENFTLFIKNTVNFTKFNFSKGNTLQTNDPTYFKTCIYDPFFSPSCPVFRIRDMVEAAGETFGSLALLGGSISVRIEWDCDLDQPAARCQPRYSFILLDRR------YNFRTASYYWDsQQQHYRSLLKLYGIRFDISVHGQAGKFGIIPAAVSFGTGIAFFGTATMVCDLVLLYLDAKADFYWKEKFEESP---------------------------
>A0A3N0YZ21	451	0.419	9.800E-138	0	368	399	0	353	455
MAQSWGNFFFS-LLDYKTEKFVIAKNKKVGVLFRLFQLGVIGYLIGWVFIWKKGYQEtEEAIQSSVVTKVKGIDFTNSSQFGLQLWGAEDYVIPPQGDRVFFIVTNYLVTPNQRLGFCPESPKvpDGFCTNDNECVEGQTVIAGHGVKTGRCL--NNT-GTCEIHGWCPVE-HGHTPSEPMLAKAENFTVYVKNFIKFPKFAFSKSNVLPTTNSTYLKTCRYDKEHHPYCPIF------------------LGGSIAVGIEWNCDLDKDESKCNPEYSFTRLDSSEnpqhSVTSGYNFRFAQYYNDaAGQTYRNLFKVYGIRFDILVNGEAGKFSIIPTVINIGSGLALMGAAVFVCDMILLYMMSKSSIYRETKFE------------------------------
>UPI00186B0697	451	0.453	9.800E-138	9	371	399	84	450	498
---------WG-LLDYKTEKYVLTRNWRVGALQRVLQLGIFGYVIGWSLLFRKGYQEKESdPQVSVITKLKGVSVSQVEALGSRLWDVADYTKPPQGENVFFLVTNFLATPEQVQGTCPEHPSVplAPCLADEDCPAGEMLSHSHGFKTGKCITFNSTYQTCEIWGWCPVE-SGSVVRKPQLLEAENFTLFIKSSISFPKFNFFKTNTLETWDNTYFKGCRYDALSSPFCPVFRVGDVVEAAGGDFEDLALLGGVVRIQISWDCDLDRPGNECQPCYSFW-LQEK-----GYNFRvllspfsrTATYWWkPPGMEARSLFKLFGIRFEILVAGQAGKFSAISTGITLGTGMALLGVVTFLCDLLLLYADSEAPFYWGKKYEEAK---------------------------
>A0A673VFG8	451	0.423	1.342E-137	14	370	399	3	361	396
--------------EYQiLPSYVICKhfSHSVGDLFIFL-------IVSWVFLVKKGYQDtDTSLQSSIVTKVKGVTFTNTSELGERLWDVVDYVIPPQGENVFFVVTNLIVTPNQRQETCAESESipDALCYTDSDCPSGEPVVAGNGVRTGRCLRVGNTrRGTCEIFAWCPVE-TKSRPAKPLLGKAEDFTVYIKNFIRFPKFNFSKTNVLDTKDRDFLKSCHFGP-KNPYCPIFRLGSVVSWTGSNFQEIALQGGVIGIQIEWDCDLDKASSECNPHYSFSRLDnkfSENSISSGYNFRFAKYYRDgAGVEFRTLVKAYGIRFDVMVNGKAGKFNIIPTIINIGSGLALLGAGAFFCDLVLIYLIKKSHFYRDKKYEEV----------------------------
>A0A8D0ASM0	451	0.455	1.342E-137	5	375	399	7	374	408
-----MNCVAD-FFTYETTKSVVVKSWTIGVINRAVQLLIISYFIGWVFLHEKAYQiRDTSIESSVVTKVKGFG-----KYSNRVMDTADYVTPPQGTSVFVIITKLIVTENQIQGFCPE--NQLKCKSDSDCQNPVSAAKGGGIPTGRCVKYNDTSRSCEIQGWCPAE-VDNVNVPVML-EAENFTLFIKNSIRFPLFNFEKGNLLPNLTSEDIKTCRFNPTNQPFCPVLRLGDIVKFAGQDFAQLADTGGIIGIKIGWVCDLDYSWDLCVPSYSFNRLDsvsEKNKVSPGYNFRYAKYYKqENGTEFRTLMKAYGIRFDVLVYGNAGKFNIIPTLINTVAAFTSVGVGTVLCDIILLNFLKGADQYKAKKFEEVSEtaFPP-----------------------
>A0A7M7PAM8	451	0.416	1.342E-137	12	376	399	29	410	421
------------FFEYDTPKIVHIKSKKVGLINRLLQLVIIGYIIGWVLVYKKGYQSTDEVMSAVTTKMKGVAYTNItgePNLnvkdttpYNRIWDVSDYVIPPQQTNAFFVMTNMIITPGQSKSECPEDPKipNAECSGPEDCQADMPIINGNGIMTGRCVNYtypdgNVTL-TCEIRAWCPVEFDEIpVTNKSILSDAARFTVLIKNSIQFPKFNVSKRNILEDSNSTYLKQCHYSSRTDQFCPVFPLDTIAKEIGEDFNSLAYLGAVVGIVIHWDCNLDKSLDNCRPSYTFRRLDnRNALIAPGYNFRYSINYKENDTDYRTQTKAYGILFQVIVSGEAGKFDVVPLILNIASGLALLSLASIMADICVLYLLKKRFLYRQKKFQLVDDI-PY----------------------
>UPI001986BAFE	451	0.427	1.342E-137	0	370	399	0	370	459
MA-SVCGQLVNSIFDYKTEKFFIAKNKKIGLLFRIFQLAVIVYLIGWVFVWKKGYQETEkNIHSSVFTKLKGVALINTTDRGLHVWGAEDYVIPSQGGNVFFIVTNYLETPNQTLSLCAESSKvpDGICFHDNDCTEEVVVIAGHGLKTGRCI--NET-GTCEIYGWCPIESSHTPAVP-LLGQAENFTIYIRNFIGFPKFEFSKSNVLPSTKHSYLKSCYYDEVHHPYCPIFRVGDLVSWTGHSFQEMAIKGGSVAVGIDWTCDLDKDYSKCIPKYSFTRLDksEGSSIS-GYNFRFARYYKDaTGKTYRSLLKVFGIRFDIMVNGQAGKFSIVPTVVNIGSGVALMGIGVFCCDMILVYMMNGSSFYRQRKFETV----------------------------
>A0A8C6XEW8	451	0.649	1.837E-137	0	363	399	0	354	357
MGHKFTEKISSFLFEYDTPRMVLVHNKKVGLTFRLIQLVVLTYIIGWVFLYEKGYQSKDGIINSVSVKLKGIAVTNISGMGPYLWDVADYVFPPQGDSSFVVMTNFIITRGQKQETCP-----GVCSN----LHSLLTILSSGIMTGKCVNFSRTQKTCEIFGWCPVEIDDNIPNPPLLLEAGKFTLFIKNSITFPKFGVSRRNLVEQVSERYLKKCVYHKEKDPLCPVFNLGYMVEESGQNFSQVAFKGGIVGITINWDCDLDWPLKYCLPVYKFHRLYSEKsNISPGYNFRYARYYRENGRDMRILYKVFGIRFDILVNGKAGKFDIIPTMTTIGSGIGIFGVVS-ACILSLLEMNPKIYFHK-----------------------------------
>A0A6P7NR37	451	0.432	1.837E-137	0	366	399	0	371	393
MSKSEGSGCMTCMFKYETSRTLVIPSKGVACLFRFAQLLVLLYVVGYVCVVRKAYQETDSVISSVTTKVKGFAFTNTSYMEPRFWDVADFVMPPQGHNSFFVLTNLIVTPKQIQTRCPEPPGpTTTCMDDCDCFEGRNDPRGSGIQTGLCVNYSATVQTCQVLSWCPLEIDTTLPEPALLAEAADFTVLIKNSITYPKFNFHRRNILPHINSSYLKTCEFNRSTDPDCPIFRLKHIALEAGEDFQDMAVKGGILGIIIDWTCDLDWWARKCYPKYSFRRLDNKnpvNNVAPGYNFRFAKYYQtPDGEEIRTLIKAYGIRFDIIVFGTAGKFGILPTIINLAAALTILSLIPHVCDWIMLTCMSKRDLYHKHK--------------------------------
>UPI001887DB3B	451	0.427	1.837E-137	0	372	399	0	380	396
MGKN-QGCFWGclhYMFDYQTSKTLVIPNLGVGVFFRFSQLLVVLYVVGYVCVVRKAYQEKDSVISSVTTKVKGFAFTNTRDMDPRIWDVADYVIPSQGDNSFFVLTNMVITPLQTQSRCPEIPDpSSTCVDDGDCIEGYNNPRGNGVRTGLCENYSTTAQTCQVRSWCPLEVDTELPEHALLAAAENFTVLIKNTITYPKFNFHRRNILSHINSSYLAGCEFNRATDPDCPIFRLKHVVSEAGEEFQDMAVKGGVIGVIIDWSCDLDWWAGKCFPKYSFRRLDSKNpvhNVAPGYNFRFAKYYKDqNGTEIRSLIKAYGIRFDVIVFGTAGKFGIVPTIVNLGAAFSILSLLPTVTDWFMLKFTRKRDIYS--KFKVThlnED--------------------------
>UPI0018647699	451	0.407	1.837E-137	0	375	399	0	382	398
MAcdKGCCKSCVSCLFDYETPVMLVISSKRVGAVFRLIQMLIIAYVVLYECWMQQAYQDTDSVVSSVTTKVKGTAITNTSIMGVHVWDVAEYIIPPQGENSFFVLTNVIVTPAQMQSRCPEVPGpSTVCLSDSDCRPGYSNVRGNGVQTGLCVNYSASVKTCEVRSWCPLENDTEIPEPALLESAEDFTVLIKNSIHYPKFKFRKQNILPYINSSYLMNCTFNRKTDPECPIFRMGDMLAEAGEDFRNMAVKGGAMGIFLDWTCDLDMPEQLCVPKYSFSRLDnknSKNNAAHGYNFRYAKYFKnSENTETRTLVKAYGIRFDVIVFGTAGKFSTVQAIVNIGATLSFLSLVNAICDWFMLTFMKKRHYYAKHKFIHLDKMED-----------------------
>UPI0014873FCC	451	0.421	1.837E-137	0	368	399	0	375	402
MAGSFYKGCFLSMFDYKTKTFIVTKNKRVGVLYRLIQLSIIGYIIGWVFLSEKGYQEtDEAIQSSIITKLKGVSMTNTTESGVLVWGPEDYVIPPQGEAVLFVVTNFLETPNQKLGHCAESLKvlDGHCRDDDDCEEGKMVVAGNGIMSGRCLGKdENSTGTCEVYGWCPIE-RKSEPQGPLLSNAENFTIYIKNFIHFPKFTFSKSNVFETTDNSYLRKCRFEEGLHPYCPIFRLGDITRLAGYNFQDMATFGGSIGIMIEWYCDLDKGNSNCHPQYRFTRMDvsiTKQTIAEGFNFRHTRYFKNaAGESYRSLFKVYGIRFNIMVHGKAGKFSIIPTIVNVASGMTLIGGGALFCDMVLLYLMKKGDSYRERKFQ------------------------------
>UPI000D6A23FE	451	0.440	1.837E-137	0	373	399	0	369	407
MLSSGMTCVAD-FFTYETTKSVVVKSWTIGVINRAVQLLIISYFIGWVFLHEKAYQiRDTSIESSVVTKVKGFG-----NYSNRIMDTADYVTPPQGTSVFVIITKLIVTENQVQGFCPENNLQYQCTSDSEC-KKPVSVTGGGILTGRCVNYNATFRTCQIQGWCPAE-MDNVDVPVML-EAENFTLFIKNSIRFPLFNFEKGNLLPNITTEDIQKCHFHPLQQPFCPILRLGDIVKFAGQNFTSLARTGGIIGIKIGWVCDLDHSWEHCIPSYSFSRLDsvsEKSKVSSGYNFRYAKYYKqENGTEFRTLMKAYGIRFDVLVYGNAGKFNIIPTLINSVAAFTSVGVGTVLCDIILLNFLKGADQYKAKKFEEVSEM-------------------------
>UPI0003F06C16	451	0.381	1.837E-137	2	368	399	13	377	413
--RRLARACWSALWDYETPKVIVVKNRQLGVVYRAVQLLILLYFVWYVFIVQKSYQDwETGPESFIITKVKGISISE-----QRVWNVEEYVKPPEGGSVFSVITRTEETPSQTLATCPESvrVKNARCTSDEDCVAGELDMLGNGLRTGRCVPyYYGSAKTCEVYAWCPVE-DGASVSHFLGEMAPNFTIFIKNTIHYPKFRFTKGNIANKRD-DYLKHCTFDEVSDPYCPIFKLGFIVEKARENFTELAHKGGVIGVIINWDCDLDLSASKCNPHYTFQRLDPKhARASSGYNFRFAKYYNVNGTSTRTLIKAYGIRIDVIVHGQAGKFSLIPTIINLVTALTSIGVGSFLCDWILLTFMNKNKVYSHKKFD------------------------------
>A0A8C0U7K1	451	0.673	1.837E-137	0	323	399	0	324	424
MGQKCMDNVSSFLFEYDTPRMVLVRNKKVGLTFRLIQLIVLAYIIGWVFLYEKGYQSQDSIVSSVSVKLKGLTLTNESVLGPHIWDVVDYVFPPQGDNSFVVMTNFIVTPGQKQGTCPELPDAGLCTRDSDCSKGKYSRQGQGLMTGKCVHFNSTVKTCEIFGWCPVEVDYHVPSPALLSEAEKFTLFIKNSITFPKFKVSRRNLVESVTKQYLKKCTYHKGTDSLCPVFELGYIVKESGQNFTFLAVKGGVVGITIDWNCDLDWPLRYCKPIYQFHGLYnDDSNVSPGFNFRYAKYYKEDGMEKRTLYKVFGIRLDILVNGKVR---------------------------------------------------------------------------
>UPI000F37C378	451	0.392	1.837E-137	1	370	399	10	377	462
-AWRLARGCWSAFWDYETPKVIVVRNRRLGVVYRAVQLLILLYFVWYVFIVQKSYQDsETGPESSVITKVKGIT-----ESEHKVWDVEEYVKPPEGGSVFSIITRIEVTPFQTLGACPESirVPNVTCRSDANCTAGELDMLGNGLRTGRCVPyYHGAAKTCEVSGWCPVE-DGASVSHFLGKMAPNFTILIKNSIHYPKFQFSKGNI-AHREDDYLRHCTFDQGSDPYCPIFRLGFIVEQAGENFTELAHRGGVIGVVINWDCDLDLPASQCNPKYSFRRLDPKhVPASSGYNFRFAKYFNMNSTITRTLIKAYGIRIDVIVHGQAGKFSLIPTIINLATALTSIGVGSFLCDWILLTFMNKNKVYSHKKFDKV----------------------------
>A0A8B7ZS81	451	0.397	1.837E-137	0	370	399	38	436	496
MGKRLGNFgarigsymgmMSDQFFDYDTPKMVQIKSKKVGLINRVVQICVIAYVVIYVLIINKDYQKRDNVEGSATAKLKGVAYTNITDAwdlqvddptpYNRIWDLADYVIPPQQTNAFFVMTNMVITPKQTRGICPEAPDVwyGRCKTDADCPAGEYIKTGNGMRTGSCVPtpwpYKDVNKTCEIKAWCPIE-NDKLPRAkvPVLLEAKNFTVMIKNSISFPAFNFSKRNIRETAEKAYLRGCMYDPVNDPLCPIFKLGSIVEMANDTFENMAYKGGVVTIDIQWNCNLDRHRDECLPKYRFFRSDDQhAQIAAGFNFRYSKYYKSNGSEHRTLTKAYGILFNIKITGVAGQFHFIPLMLNVASGFALLSLATVMCDIVVLYLLKKRNIYKECKYQNV----------------------------
>UPI001CDD8C5C	450	0.544	2.515E-137	0	371	399	0	373	379
MKNQITSALSDFFFEYETPRQVLVRNRRVGVVCRLIQLGVLVYIIGWVFIYEKGYQSTDTAISSVLTKMKGVGYTNVSGT-ETVWDVADYVFPSQGDPSFIVMTNYIITKGQEMGRCPELPGKHNCTSNADCVGGSFKRTGHGQMTGVCV--NKTQ-TCEVLAWCPIEDDRTIPHPPLLMSAENHTLFIKNSVTFPLFGVTRSNLVEGIDNNYINECLFHPKKEPLCPIFKLGDVVKLSGFSFEKLAQEGGAIGIVIDWTCNFDVDVKHCKPEYNFHGLYgnpsetDKARTSVGYNFRYAKHYMEDKIAKRTLLKVFGIKFEVIVKSLARKFDIIPTLTAIGSGVGIFGVATVVCDLVLLYLLPKREFYKNMKFKYTP---------------------------
>A0A2D0QBI5	450	0.539	2.515E-137	0	372	399	0	369	388
M-RNFiKEAFTDFFCEYETPRQVLVRNPRVGIACRILQLGVLAYIIGWVFMYEKGYQVEDTAISSVFTKMKGIAYTESNGT-ERLWDVADYVFPDQGVSSFVVMTNFIMTLGQSQGKCPELADGSnSCTSDADCKKGQYKRTGNGRMTGTCI--NKTS--CEILSWCPVQDDRVIPKPPLLAAAENFTLFIKNSISFPEFGVVRSNLVESVDSTYLKTCLFDPNKQPLCPIFKLGDIVSLSGFKFSEIAQVGGSIGILIEWECNLDLRIEKCIPKYSFQGLYgNNSQASVGYNFRTAKYYTEDRIQKRTLMKVFGVYIEIIVNGKARKFDIIPTLTAIGSGVGIFGVATVVCDVVLLHLVPKKDFYKTLKFKSTPE--------------------------
>A0A6J8A2F8	450	0.444	2.515E-137	0	370	399	0	372	392
MG-SICNKAIGVFFEYDTPRIVHIRSKKVGVINRLLQLIIIGYVIGYAIVYKKGYQEVDAVQSAVTTKLKGVVYVNqsqYPDITTSVWDVAEYVVPPQENNAFFVITNLIETPKQTIGICSEDPKviGSNCTTSSQCPAGKVLPAGNGLLTGEC---NTTAGLCLVRAWCPVENGAlKPPDPPALLGSKDFTVFIKNNIQFPKFKVKRRNLPDNASDEFFQTCNYGS-HSIDCPILRLETIVREAGENYSAMAKEGGVIEIQIQWNCNLDLSVTECVPKYIFRRLDsADYKISKGYNFRYAKYYKENDTEYRTLFKAFGIKFILSVTGEAGKFNFEPFLINVGSGIGLLGIATVLCDIAVLYFLKARHLYKDKKYLQV----------------------------
>UPI000D6A14FF	450	0.392	2.515E-137	7	389	399	5	381	396
-------SFWRDFWNYETPKMIVVKNHNLGIIYRLIQLLILVYFIWYVFSNQKGYQECESgPESSVVTKVKGVTPSQ-----HKVWDVEEYVKPPEGGSVFSIITRVEATPSQTQKTCPENL-RASCSSDSECAVGEVEMLGNGMKTGRCVPYNITKKTCEVMAWCPVE-NGATFSESLAKMAPEFTILIKNSIHFPRFHFSKENIKDNRD-GYLRKCTFNETTDLYCPIFKLGFIVEQAGENFSELAEKGGVIGVIIDWNCNLDLPDSECNPRYSFRRLDPKWtQVSSGYNYRFAKYYQYGGRSTRTLIKAYGIRIDVIVHGQAGKFSLIPTIINLATALTSIGVASFLCDWILLTFMNKNKVYSARKFDQIPKSAEASVKMEFNTTNSGP---------
>A0A433TIM7	450	0.433	2.515E-137	0	367	399	0	388	438
MSSSVVRSAVSVFFEYDTPRIAHIRSKKVGLINRLIQLTIIGYIIGFVIVYRKGYQDTDKVQSAVTTKLKGIVFSNysdIPSLGVRTWDVADYVVPPQESNAFFVMTNVVVTPSQTQTTCPEDPtiDGIQCDSDAYCEglKGKSSLKGNGPITGKCVdsdfpKYNGT-KVCQIYGWCPVENVDVLKslKEPVLQDAGNFTVFIKNNIEFPKFGVSRRNLPENEDDEYLSKCQYDPndARDKFCPIFKLDTIVHGAGIEFKDIAAEGGVMQIVIDWSCNLDHSISNCVPSYTFRRLDKGDfKISRGFNFRYANQYGviqQDGsfKLYRDLYKAYGVRFLVTVQGTAGKFSIVPLLLNIGSGLALLGVATIICDIVVLYFLKARHFYREKKY-------------------------------
>A0A1S3WPM7	450	0.423	2.515E-137	12	371	399	11	367	479
------------LLDYKTEKYVMTRNRRVGALQRLLQLGVVIYVVGWGLLVKKGYQEQDlDPQISVITKLKGVSVVQIKELESQLWDAADFVKPPQGENVFFLVTNLLVTPEQVQGRCPEHPSipLATCWADEDCPEGAMDTHSHGVKTGECVEFNKTHRTCEIWAWCPVE-NSAVSMKPLLAQTKDFTLFIKNTVTFTKFSFSKSNALETWDDTYFKRCHYDPHFSPYCPVFRIGDLVAKAGGDFDDLALLGGAVSIHIQWDCSLDAWDPDCQPQYSFQLLQQN------YNFRMANHRGDaSGVESRSLFKLYGIRFDIIVTGQAGKFGFIPMIITLGTVAAWLGVITFFCDLLLLYVDGEAHFYWRIKYEKAK---------------------------
>A0A8C8K9W0	450	0.400	2.515E-137	0	373	399	1	358	531
MKtRGCCASICQCFFEYSTPKILVIRSFKVGTLNRITQALVIAYVIGYVCVLNKGYQDTDAVLSSVTTKVKGIALTNTSDLGLRIWDVADYVIPPQEENSFFVLTNLLITLNQTQSHCPEVPKTGfDCTSDRDCKAGSRDTRGNGVQTGKCVKYSAVDKTCEVLAWCPLELDKEPPNPPMLADAENFTVLIKNSIRYPKFNFNKRNILPYVNKTYLEQCVFNRITDPDCPIFRLKDMVTEANEDFQTMAVHGGVMGVQIRWECDLDMPSSWCVPRYTFRRLDNKdpvNNVAPGYNFRFAKYYKNgNNEETRTLIKGFGIRFDVIVFGQ----------------------VTVVCDWIVLTCMTKKNIYNEEKYSYVDDF-------------------------
>A0A8J6FRN6	450	0.619	3.444E-137	0	343	399	0	342	343
MGHKFKKEISDFFFEYDTPRMVLVRDKKVGLTFRLIQFGVLCYIVGWVFLYEKGYQAVDDIISSVSVKMKGIAITNVPTMGTEIWDVADYVFPPQGDSSFVVMTNFIITPEQQMRNCNELPEVAPCKTNDDC-KAMSTRLTQGLLTGKCLPINNEMGSCEVYAWCPVENDNIVPSPPLLLQAENFTLFIKNSITFPRHKVNRQNLVESVTSSYLRNCSYHKEKDPLCPVFRLGYIAEQTGQIFSNIAQKGGTIGIVIDWHCDLDWPLKHCKPTYHFHGLHDDNSVSKGFNFRHARYYKEDGIKKRTLFKVFGIRFDILVNGKGGKFDIIPTMTTIGSGIGIFGV-------------------------------------------------------
>UPI001CFA46A9	450	0.458	3.444E-137	0	349	399	0	349	383
MGQVEWKGLFLSAFDYKTEKYVITKNRKVGILYRLVQLSILAYIVGWVFLTKKGYQEVEaSIQSSVMTKLKGVTFTNTSEMGPRIWDVADYVVPPQGENVFFVVTNLIVTPNQTEGTCPESPyiKEAACNKNSDCDAGEAVLTGNGVRTGRCLKEEETgNRTCEIHAWCPVE-KRSIPEVALLGQAENFTLYIKNAVRFPKFNFAKTNVVNT------RNCHFDEKDNWYCPIFRLGYIVEKTGNNFQEMAVEGGVIGIQIDWNCDLDKSPSQCNPSYTFSRLDnssMKKTIASGYNFRFAKYYKDArGVEFRTLIKAYGIRFDIMVNGKAGKFNIIPTLIAIGSGLALMG-AGIISD-------------------------------------------------
>UPI00074FD481	450	0.387	3.444E-137	0	389	399	0	383	397
MVQNVTRGCW-EFWNYETSKVIIVKNRQLGVIYRLVQLLILVYFIWYVFIIQKGYQESESgPESSVITKVKGVTRSQ-----QKVWDVEEYVKPPEGGSVFSIITRVQVTPSQTQKTCPESakVHSATCHSDSDCVMGEMDMLGNGEKTGRCVPAN---KTCEIMAWCPVE-NGAAASEKLGKMAPEFTILIKNNIHFPRFRFSKGNLKENKD-GYLRNCTFNETTDLYCPIFKLGFIVEQAGENFTELAETGGVIGVIINWNCNLDLPDSACNPRYSFRRLDPKWaQASSGYNYRFAKYYQCSGKSTRTLIKAYGIRIDVIVHGQAGKFSLIPTIINLATALTSVGVGSFLCDWILLTFMNKNEVYSARKFDQmskSPKMTP-ATE-FGTSTSCTP---------
>M3ZU57	450	0.522	3.444E-137	0	382	399	0	387	399
MKNQITSALSDFFFEYETPRQVLVRNRRVGVVCRLIQLGVLVYIIGWVFIYEKGYQSTDTAVSSVLTKMKGVGYTNVSGI-ETVWDVADYVFPPQGDSSFVVMTNYIITEGQKMGKCPELKGMHDCTSNADCVGGSFKRQ----MTGVCV--NKTQ-TCEVLAWCPIEDDHTIPNPPLLISAENYTLFIKNSVTFPLFGVTRSNLVEGIDSNYIGKCLFHPKKEPLCPIFKLGDIVKLSGFSFEKLAQEGGAIGIVVDWTCNFDVDVKHCKPEYNFHGLYgnpsetDSASASVGYNFRYAKHYMEDKIPKRTLLKVFGIRFDVIVKSLARKFDIIPTLTAIGSGVGIFGVATVVCDLVLLYLLPKREFYKNMKFKYTdtqtqqdPDSEAGSTEAEV----------------
>UPI000C30D1D5	450	0.440	3.444E-137	11	398	399	6	390	402
-----------NFFTYETTKSVVVKSWTIGIINRVVQLLIITYFIGWVFLYEKAYQvRDTAIESSVMTKVKGFGIYN-----NKVMDVADYVTPTQGASVFCIITKLITTENQVQGYCPESEKKYVCTHDSNCTKNRNRPGSYGILTGRCVPFNTTIKMCEIKGWCPAEIDTIKTTP--MMEVENFTIFIKNSIRFPYFNYTKGNFLPNITADYIKKCSFDMDNNIYCPIFRVGDVVRYAQQNFTKLAHQGGVIGIKIGWMCDLDKADDQCNPSYSFTRLDamsQKNIVSPGYNFRFAKYFKmENGTDYRTLVKAYAIRFDVLVNGNAGRFDMIPTLINMVAAFTSVGVGTVLCDIILLNFLKGAEQYKAKKFEEVSD-SPM----ELQSNGlyrSQLSLrQTMMRSS
>UPI000D72C4B1	450	0.433	3.444E-137	12	372	399	13	386	420
------------FFEYDTPKIVHIRSKKVGIINRILQLIIIGYVVGFAIVYKKGYQEFEDVQSAVTTKLKGVVFTNfttIPGLDGRIWDVADYVVPPLENDAFFVMTNVYVTPSQRQATCEEDPtiGDALCENKT-CTPNEPVVNGNGVKTGACL--NSTilpgTKVCEIYAWCPVENDntSTPPYPA-LGAAKNFTVFIKNNIEFPKFGVQRRNIPDFASDDYLSLCRFNPydPHDRYCPIFLLDTIVQSAGYAFDDVTKEGAVIQIIITWDCNLDYDESNCLPEYSFRRLDRGDfKVSRGFNFRYADHYKsDNGTSFRTLYKTYGIRFVIVVQGTAGRFGAWPLFLNIGSGIALLSIATVLCDIIVLYILKARSYYRDKKYQDVkgED--------------------------
>S9YS71	450	0.438	3.444E-137	45	394	399	139	499	547
---------------------------------------------CWVFLVKKCYQDtDTSLQSSIITKVKGVTFTNTSELGERLWDVADYVIPPQGENVFFVVTNLIVTPNQRQETCAESESipDASCKEDSDCPPGEPVVAGNGVRTGRCLRaESAPKGTCEIFAWCPVE-TKSRPAKPLLGKAEDFTVYIKNFIRFPKFNFSKTNVLDTKDRAFLKSCKFGP-KDPYCPIFRLGSVVSWTGSNFQEIALQGGVIGIQIEWNCDLDRAPSECNPHYHFSRLDnkfSENSVSSGYNFRFAKYYRDtAGVEFRTLFKAYGIRFDVMVNGKAGKFSIIPTIINVGSGVALMGVGSFFCDLVLIYFIKKSHFYRDKKYEEVRDLGvlaqlAESSQHSVAPAEVGTGLAEQ----
>A0A6P9CJH3	449	0.377	4.715E-137	0	386	399	0	377	398
MG---FEKVWRDFWSYETPKVIVVKNPNLGIIYRLVQLLILVYFIWYVFSNQKGYQECESgPESSVITKVKGVTFSE-----RKVWDVEEYVKPPEGGSVFSIITRVEVTPSQTQRTCPENL-KASCMSDHECATGEMEVLGNGMKTGHCVPYNITKKTCQVMAWCPVE-NGATFSESLATMAPEFTILIKNSIHFPRFHFSKENIQDNSD-GYLRNCTFNETTDLYCPIFKLGFIVAQAGEDFSELAQKGGVIGVIINWNCNLDLPDSECNPRYSFRRLDPKWtQASSGYNYRFAKYYQEGGRSTRTLIKAYGIRIDVLVHGQAGKFSLIPTIINLATALTSIGVVSFFCDWILLTFMNKNKVYSARKFDQVSKNPEASVKIEFRATS------------
>UPI000D738D66	449	0.444	4.715E-137	12	372	399	13	386	402
------------FFEYDTPKIVHIRSKKVGIINRILQLIIIGYVVGFAIVYKKGYQEFEDVQSAVTTKLKGVVFTNfttIPGLDGRIWDVADYVVPPLENDAFFVMTNVYVTPSQRQATCEEDPtiGDALCENKT-CTPNEPVVNGNGVKTGACL--NSTilpgTKVCEIYAWCPVENDntSTPPYPA-LGAAKNFTVFIKNNIEFPKFGVQRRNILGFDNDTQLANCRFDPndPLNKFCPIFELDKIVQLAGDNFDDLTSSGAVIQIIITWDCNLDYDESNCLPEYSFRRLDRGDfKVSRGFNFRYADHYKsDNGTSFRTLYKTYGIRFVIVVQGTAGRFGAWPLFLNIGSGIALLSIATVLCDIIVLYILKARSYYRDKKYQDVkgED--------------------------
>UPI000C7ECF7F	449	0.408	4.715E-137	0	390	399	0	371	406
MGQVGWKGLCLSLFDYKTEKYVVAKNKKVGLLYRLVQLIILAYLVIWVFVIKKGYQDvDTSLQSAVVTKVKGVAFTNSSELGERLWDVADYVIPSQGENVFFVITNLIVTPNQRQKTCAEREDipDGMCSNDSDCHPGETVTAGHG----------------EGLEW-P------GPEEPFLKKAEDFTIYIKNFVRFPKFNFSRNNVMNIKKKSFLKSCRFDP-KNPYCPIFHLGSIIRWAGSTFHEIALEGGVIGIHIEWNCDLDKAASECKPHYSFSRLDNKlsKSVSSGFNFRFARYYRDkDGVEFRTLMKAYGIRFDVIVNGKAGKFNIIPTVINVGSGLALMGVAAFICDLVLIYLLKKSGFYRNKKYEEVRGHEDNIPELGLSEH-SELG--------
>A0A556TU65	449	0.405	4.715E-137	0	376	399	0	362	639
MA---CGSVSRCFFDYSTSKVLVIQSKKVGALNRLGQALVIAYIVGYVCVLKKGYQDTDNVISSVTTKVKGLALTNTTNLGLRIWDEADYIVPPQ----VVHCSKKEKNP---------GPDT-SCVSDQDCKRGFHDSRRNGVQTGRCVNFSESEKTCEVYAWCPVEKDRNPPRPAMLADAENFTVLIKNNIRFPKFNFSKRNILPYVNTTYLSQCVFNRTTDPDCPIFRLRDIVSEANEDFQTMAVQGGVMGVQIHWNCDLDLSKKWCVPQYAFRRLDdkDPDNVAPGYNFRFAKYYRnVDGQEIRTLIKGYGIRFDVMVYGKAGKFNIIPTLLNIGAGLALLGLVNVLCDCIALNCMQKRQFYREQKYTYVNEFETG----------------------
>A0A7K6H5L0	449	0.423	6.456E-137	9	375	399	15	375	382
---------CGSLLDYKTAKFSLTRNRRVGLLHRLLQLSALGYLLGWVLLLRKGYQErDDAPRVAVITKVKGAAAVE--AAGRRLWDAADLTWPPQGENVLFLVTNFIATIQQAQGTCPESPSvlDGMCTEDVDCPMGNPVVHGNGIKTGKCVMFSATHSTCEIYGWCPVE-NDTLPRKPLLAEAENFTLFIKNTVHFTKFNFSKCNTLQTTDPSYFKSCTYDPIFNPFCPVFRVRDMVEAAGENFGDLALLGGSIRVLIEWNCDLDHPAAQCQPQYSFS-LQDTS-----YNFRTASYYWGSQRQlYRNLLKLYGIRFDLSVHGQAGKFSIIPTAVSFGTSIAFFGAATMVCDLVLLYLDAKADLYWKEKFEEVR-VGP-----------------------
>UPI001BE85D08	449	0.424	6.456E-137	0	368	399	0	375	392
MAWGVFKELLISFLDYKTEKFIVVKNKKIGILYRLIQLAIIGYVIGWVFIIKKGYQEtDEAIQTSVLTKLKGVSVTNTSESGPQVWGPEDYVIPPQGEDVLFVVTNFLETPNQKLGYCAESTRVlhGHCRDDEDCEEGQMVVAGNGMMTGRCLRKdEDSTGSCEIYGWCPAERDYN-PEGPMLTNAENFTIYIKNYIQFSKFQFAKSNVLETNDDFYLRKCRYDEELHPYCPIFRLGDITRRAGYNFHDMDTVGGSISIMIEWDCDLDKVNFNCNPQYRFTRLDTSDsnmTITKGFNFRHTRYFKNaAGETYRSLFKVYGIRFNIMVHGKAGKFSIIPATINVAAGLALMGGAAVLCDVILLYITKERATHRERKFE------------------------------
>UPI000D6A68BF	449	0.448	6.456E-137	12	383	399	33	398	415
------------LLDYKTEKFAVIRNRKVGILYRLIQLGILGYVLGWVLLAKKGYQErDTDPHISVITKLKGISVTHIKELGDRLWDVADYMKPPQGENVFFVVTNFIATPKQVEGLCPEHPSilDGNCRQDLDCFAGQPVVHGNGIKTGKCVQFNASHSSCEIYGWCPVE-NGALPRKPLLAEAGNFTLFIKITIHFAKFNLSRTNVLKTTDDAYFKGCRYSDRESPYCPVFRLQDMVSAAGGRFDELATSGGALGLQVGWDCNFDRPPSECQPRYSFRLL--EK----AFNFRTATYYQDpvHGLS-RSLLKLYGIRFDILVRGQAGKFGLIPTTVNLGAGIAFLGAGAVFCDLVLLYFDTKAKFYRSEKYEEAK---PPKAKVNIA---------------
>UPI0006B0BBA4	449	0.406	6.456E-137	0	372	399	0	390	429
MPSEITKAFLSAFLEYDTVKVVHIKSKKAGIINRITQLVIIVYIIGVAIIYMKGYQTFSSIESSTTTKVKGAAYTNfstkefNPHLrniedYRRIWDVADYVVPPSESGSFFVTTNIVITSNQTQSTCPEDPEipGAVCdPNNNTCQAGTPTLLGNGMMTGACVTsdINSKTNVCEIYAWCPVEQDLNPliKNKALLSASKNFTVLIKNFVEFPKFNIRRRNILDTSNKTYLRGCHYHPRTNPACPIFVLGEIVAEAGEDYDAMATKGGVIAIIIEWDCNFDYDENYCIPKYSFRRLDDPKaKLAKGWNFRFANYFSDN---TRSLYKVYGIKYVVIVHGKGGKFNFVPLLINIGSGLGLLAVATVIGDIIVLYVLKKRKYYRSKKFQlaFVED--------------------------
>A0A670JIX3	449	0.396	6.456E-137	9	370	399	22	382	506
---------ASKFWNYETPKVIVVKKRNLGVIYRLVQLLILVYFIWYVFIIQKGYQESESgPESSVITKVKGVSRSQ-----HKVWDVEEYVKPPEGGSVFSIITRVQVTSSQTQDTCPEVGIGrnvrALCHSDRDCHAGEMDMLGNGEKTGRCISYNYSMKTCEIRAWCPVE-DAASVNENLSKMAPEFTILIKNNIHFPRFRFTKGNVKDNDD-SYLKSCTFNETTGLYCPIFKLGFIVEQAGENFTQLAEKGGVIGVIINWNCNLDLPDTMCNPRYSFRRLDPKWaQASSGYNYRFAKYYKHRGKSTRTLIKAYGIRIDVIVHGQAGKFSLIPTIINLATALTSVGVGSFLCDWILLTFMNKNEVYSARKFDQV----------------------------
>A0A7L4HA75	449	0.427	8.839E-137	0	369	399	0	366	367
MAGAVPGGLCRELLDYKTAKFALTRNRRVGLLHRLLQLAVLGYLLGWVLLVRKGYQDTDPaPRAAVVTKLKGAAVAEAGGAGRWLWDAAEYARPPQGENVLFLVTNFIATAGQAQGTCPESPSipDAVCTEDADCPMGNPVVHGNGIKTGKCVMFNTTHSTCEIYGWCPVE-NSTLPRTPLLAEAENFTLFIKNTVHFTKFNFSKCNTLQTSDPTYFKSCTYDRFFNPSCPVFRVRDMVEAAGETFGDLALLGGSIRVRIEWDCDLDHSAARCQPQYSFS-LQDRR-----YNFRTASYYWDSQRRlYRNLLKLYGIRFDISVHGQAGKFSIVPAAVSFSTGIAFFGAATVICDLVLLYLDVKADFYWREKFEE-----------------------------
>A0A8C0GZW8	449	0.449	8.839E-137	11	398	399	5	387	398
-----------EFFTYETTKSVVVKSWTIGVINRGVQLLIISYFIGWVFLHEKAYQvRDTYIESSVVTKVKGFGkYTN------RVMDTADYVTPPQGTSVFVIITKQIVTENQVQGFCPESEVKYSCVSDSDCQ--RPVPTTGGILTGRCVNYNRSLRTCEIQGWCPAE-VDTVQAPIML-EAENFTLFIKNSIRFPLFDFEKGNLLPNLTAQDIRTCRFHPVTQPFCPILRLGDIIRFAGQDFSKLASTGGILGIKIGWVCDLDRSWEHCVPSYTFTRLDsvsEKNNVSPGYNFRYAKYYRrENGTEYRTLMKAFGIRFDVLVYGNAGKFNIIPTLINTVAAFTSVGVGTVLCDIILLNFLKGAEQYKAKKFEEVN---PREAEPKVPvyRSSQMLGGRNIEKQS
>A0A6P8P6S2	449	0.456	8.839E-137	7	369	399	2	358	402
-------CIAD-FFTYETTKSVVVKSWTIGVINRAVQLLIITYFVGWVFIHEKAYQiRDTAIESSVVTKVKGLG-----MYSNRVMDVADYVTPPQGSSVFVILTKLILTENQVQGFCPEMEDKYSCKNDSQC-TGRSRNTGNGYLTGRCV--NYTYRTCEIQGWCPTEIDTVKV--PIMYEAENFTIFIKNSIRFPLFNFEKGNLLSNLTSDHIKKCHYDPTTSPHCPIFRVGDVVRLAGQNFTKIAEKGGVIGIKIGWGCDLDRSWDYCIPTYTFTRLDsisEKNNVSPGYNFRYAKYYKhENGSEYRTLLKAYGIRIDVLVYGNAGKFNIIPTLINCVAAFTSVGVGTVLCDIILLNFLKGADQYKAKKFEE-----------------------------
>UPI001CFE6331	449	0.443	8.839E-137	0	390	399	2	382	418
MLRALRGW---GLLDYKTEKYVLTRNRRVGALQRVLQLGILGYVVGWSLVFRKGYQEKaSNPQVSVITKLKGASMAWAGELEARVWDAADYTKPPQGEGVFFLVTNFLATPEQVQGTCPEHPSVplAPCLTDEDCPAGEILTHSHGMKTGKCVPFNATYATCEIWGWCPVESGGGAPRKPRLQESENFTLFIKNSIAFPEFGFFRTNALETRDEAYFKGCRYDAASSPLCPVFRVRDVVEAAGADFEVLAVLGGVVRIQISWDCDLDWPGRECEPRYSFW-LQE-----TGYNFRTAtRRWRPPGVEARTLLKLFGIRFEIFVAGQAGKFSVVSAGITLGSGVALLGLATFLCDLLLLYVDGEAPLYWGTKYEEAE-----APKTRAAPPSPEPG--------
>UPI001ED81AAF	449	0.538	8.839E-137	0	370	399	0	368	420
MKSQITKAFSDFFFEYETPRQVLVRNRRVGVVCRLIQLGVLAYIIGWVFIYEKGYQSTDTAVSSVFSKMKGVGYTNVNGT-ERVWDVADYVFPSQGDSSFVVMTNYIITEGQKMGKCPELAGKHNCSTNADCEGGSFKRQ----MTGVCV---STTKTCEVLAWCPVENDLNIPDPPLLMSAENYTLFIKNSVTFPLFGVTRSNLVEGIDAEYISHCLHEPEDAPLCPIFRLGDIVKLSGFNFETIARVGGAIGIVVDWTCNFDVDVKHCKPKYNFHGLYgnpdetDKARASVGYNFRYAKHYLEDKVQKRTLLKVFGIRIDIIVQSLARKFDIIPTLTAIGSGVGIFGVATVVCDLVLLYLLPKREFYKNMKFKYT----------------------------
>A0A5K4F386	449	0.436	8.839E-137	0	369	399	0	376	603
MG--FLRSLAEGLLEYETQKVVQIHSKKIGVTFRLIQLGIILYVVLWVMIYEKGYQSFDQAVSGVTAKLKGIAFanvTNNPSLGATVWDAADYVIPPQQNSAFFVMTNLIYTPGQTLGNCEESHDvfGNSCHNDSQCHSGQLVQRGSGIQTGRCVNstRQSNLRVCEIYGWCPTE-HDVIPRPHLLASAENFTVILKNSIEFPRYRIKRRNILKWMSNLFLKTCLYDPNDDelKYCPIFRLGDILKYSDPVNKDIWETGGMVSIHIEWNCNLDFDEEKCLPKYIFRRLDDfQSNVAKGWNFRFSQHYIDGGVRKRNLIKAYGIQFFITVYGTGGKFNILTFSMNLGSGLALLGIATVLCDMIILNTTRKRGVYRKAKIDY-----------------------------
>A0A7L0ENM2	448	0.435	1.210E-136	9	369	399	0	357	358
---------CDGLLDYKTAKFALTRNRRVGLLHRLLQLGALGYLLGWVLLVRKGYQDTDrAPRAAVVTKLKGTAVTGAGGAGRRLWDSADHTRPPQGENVLFLVTNFIATAEQSQGTCPESPSvlEAACAEDADCPVGDPVLRGNGIKTGKCVMFNTSHSTCEIYGWCPVE-NDTLPRKPLLAEAENFTLFIKHTVHFTKFNFSKCNALQTNDSTYFKNCTYDPFFNPSCPVFRVRDMVEATGETFGDLAVLGGSIGVRIEWDCDLDLPAAQCQPQYSFS-LQDRR-----YNFRTASYYWDSQRRlYRTLLKLYGIRFDISVHGQAGKFSIIPAAVSLGTGIALFGAATVVCDLVLLYLDAKADVYWKEKFEE-----------------------------
>A0A8C6XFD7	448	0.655	1.210E-136	0	357	399	0	350	364
MGHKFTEKISSFLFEYDTPRMVLVHNKKVGLTFRLIQLVVLTYIIGWVFLYEKGYQSKDGIINSVSVKLKGIAVTNISGMGPYLWDVADYVFPPQGDSSFVVMTNFIITRGQKQETCP-----GVCM-DFGCSATQSAFIAICrIMTGKCVNFSRTQKTCEIFGWCPVEIDDNIPNPPLLLEAGKFTLFIKNSITFPKFGVSRRNLVEQVSERYLKKCVYHKEKDPLCPVFNLGYMVEESGQNFSQVAFKGGIVGITINWDCDLDWPLKYCLPVYKFHRLYSEKsNISPGYNFRYARYYRENGRDMRILYKVFGIRFDILVNGKAGKFDIIPTMTTIGSGIGIFGVVNL---KILLTIHK-----------------------------------------
>A0A8C2L838	448	0.540	1.210E-136	0	371	399	0	378	391
MTRRmkpqIKIILSNFFFEYETPRQVLVRNKKVAVACRIIQMGVLAYIIGWVFMYEKGYHAIDTAIGSVFTKMKGVSLTNISG-EERIWDAADFVFPEQGASSFVVMTNYIATVGQQQDKCAELPDGKnKCTTDKDCDKGKYKRTGNGQMTGRCI---SNTSTCEIYSWCPVEDDRQIPDPAILLTSENYTLFIKNSITFPHFNVVRSNLVESVNQSYINTCLYHPKTDPLCPIFRLRDIVELSGFSFSEIARLGGAIGLLIDWDCNLDLSIRHCEPKYEFYGLygtgrnDKEEKPSLGYNFRYAKYYVEKGVEKRTLMKVFGVRIDIIVNGRAGKFDIIPTLTAIGSGVGIFGVATVVCDLLLLHFVTKKDFYKNMKFKHTE---------------------------
>A0A6P6K4R5	448	0.544	1.210E-136	8	371	399	8	374	395
--------LANFFFEYETPRQVLVRNKKVAVACRIIQMGVLAYIIGWVFMYEKGYHAIDTAIGSVFTKMKGLSFTNISG-KVRIWDAADFVFPEQGASSFVVMTNFIATVGQKQDKCPELQDGKnTCKTDADCDEGKYKRTGNGHMTGRCI---SNTSTCEIYSWCPVEDDRQIPDPPILLTSENYTLFIKNSITFRQFNVVRSNLVESVNQSYINTCLYHPKTDPLCPIFRLGDIIKFSGFDFSEIARVGGAIGLLIDWDCNLDLNIKYCIPKYEFYGLygtgknDKQEKPSLGYNFRYAKYYVENEVEKRTLMKVFGVRIDIIVNGRAGKFDIIPTLTAIGSGVGIFGVATVVCDLLLLYFVPKRDFYKNMKFKHTE---------------------------
>UPI001CFB5C97	448	0.435	1.210E-136	7	398	399	2	390	401
-------CIAD-FFTYETTKSVVVKSWTIGIINRIVQLLIIAYFIGWVFIHEKAYQvRDTAIESSVMTKVKGFGQYN-----SKVMDVADYVTPPQGSSVFVIITKLITTENQTAGLCPENDMKYACQRDENC--GKKDTR-YGILTGRCIRYNATVRTCEIRGWCPPE-VDTIPAP-IMHEAENFTIFIKNSIRFPLFNFEKGNLLTNADPNYIKSCRFHPVDHPYCPIFRLGDVVKMADQDFIKLANKGGVLGIKIGWICDLDKSNDLCNPQYSFTRLDsisEKNKVSQGYNFRYAKYYKkEDGTEYRTLLKAFGIRIDVIVYGSAGKFNMIPTLINMVAAFTSVGVGTVLCDIILLNFLKGAEQYKAKKFEEVTDFHIQAAASqsqELYKSNTTLTFRSEEKQS
>A0A671LU37	448	0.437	1.210E-136	0	368	399	0	364	401
MARTWGNFFFS-LLDYKTEKFVIAKNKKVGVLFRLFQLGLIGYLIGWVFLWKKGYQEtEEAIQSSVITKLKGVDLTNSSHYGLQLWGAEDYVIPPQGERIFFIVTNYVVTPNQRLGYCPE-------VRDRLFLKGTIHFIvvYSGVKAGRCI--NDT-GTCEIHTWCPVE-HGQTPSEPLLSKAENFTIYVKNFIKFPKFAFSKSNVLPTTNSTYLKTCRYDKDHHPYCPIFLVGDVINWTGYSFQDLATKGGSIGVGIEWNCDLDKDESQCNPEYSFTRLDSSKnsqnSVTSGYNFRFARYYNDaAGQPYRNLFKVYGIRFDILVNGKAGRFSIIPTVINIGSGLALMGAGVFVCDMILLYMMSKSSFYRETKFE------------------------------
>UPI00187ADBAD	448	0.423	1.210E-136	46	394	399	8	371	419
----------------------------------------------WVFLVKKGYQDtDTSLQSSIVTKVKGVTFTNTSELGERLWDVADYVIPPQGENVFFIITNLIVTPNQRQETCAESESipDALCHEDSDCPPGEPVVAGNGLRTGRCLRAgNTQRGTCEIFAWCPVE-TKSRPTKPLLGKAEDFTVYIKNFIRFPKFNFSKTNVQDSKDKSFLKSCQFGP-KNPYCPIFRLGSLVSWTGSNFQELALQGGVIGIQIEWDCDLDKAPSECNPHYYFSRLDnkfSENSISSGYNFRFAKYYRDaAGVEFRTLMKAYGIRFDVMVNGKAGKFNIIPTIINVGSGLALMGAGSFFCDLVLIYFIKKSNFYRDKKYEEVRALKgltrlvkssqqGEAPEAEDAGTG--PGLAEQ----
>A0A6P8FPH0	448	0.521	1.210E-136	0	370	399	0	394	428
MKDAITGVFADFFCEYETPRQVLVRSKRVGVVCRLIQLGVLAYIIGWVFIYEKGYQIEDTAIGSVLTKMKGVGYT-TEGEQKRLWDVADYVFPAQGDASFVVMTNYIITPRQKQDKCPELQDGkHRCSSDKDCEvgfrrtgSGHSVELKHGaaccfveplgsnlrHMTGKCV--NDT-RTCEVFAWCPVEDDRNIPDPALLLTAENYTLFIKNSVTFPQFDVVRSNLVEGVDNNYIKKCLYHPTDDPLCPIFRLGDIVKLSGFDFLHIARVGGAIGIRIEWVCNLDYNLKHCKPKYHFHGLYgsasekDKARASVGYNFRHAKYYMEDKVEERTLMKVFGIRFNVIVRGLARKFDIIPTLTAIGSGVGIFGVATVVCDLVLLYVLPKRHFYHNLKFKST----------------------------
>UPI00147751DF	448	0.425	1.210E-136	0	368	399	0	370	451
MGElTWGAFFLGFL-NFKTEKYVIAENRKLGISFRVFQICVLAYVIGWVLIYKKGYQsREETVQSSVITKLKGVVMTNNTESGPHLWGAEDYVIPPSGEQVFFIVTNYIETPNQRLGFCAESSKvpDGQCVNHEDCAEGDAVVAGHGVKTGVCL---NSTGTCEIHGWCPVE-TGRKPLVALLSKAENFTIYIKNFIRFPKFEFSKSNILDTGNDSYLKRCSYDNVLHPYCPIFRLGDLVSRTGHNFQDMAVVGGSVGILIEWICDLDKDYSQCNPAYSFTRLDINlnSSVTSGYNFRYARYYKdETGNSYRTLYKVYGIRFDIMVNGRAGKFNIIPTVIAIGSGFAIMGMGKFACDMIFVYMLSTSSFYRDRKFE------------------------------
>A0A8J6FIV0	448	0.476	1.657E-136	4	345	399	6	329	331
----CCGELYSCVFDYSTPRIALIKSRKVGLLNRVIQLVILAYVIGWVFVWEKGYQEFDTVISSVTSKVKGVAATNTSELGFRVWDVADYIIPPQEENAFFVMTNLILTPNQTQRQCPEVR----------------------VQTGRCVAYNETVKTCEVDAWCPVENDLTVPKPAFLGSAENFTVLIKNNIWYPKFNFSKRNILPNISTEYLKSCIYDRVNNPFCPIFRLGSLVEEAGESFQDMALLGGVMGIQISWNCDLDKKYTHCVPKYSFRRLDNRAfdhNVSPGYNFRFAKFFKDsSNVESRTLMKIYGIRFDVLVFGTAGKFDIIPTMINIGSGVALLGVVS-----------------------------------------------------
>A0A8D0CS52	448	0.537	1.657E-136	0	371	399	0	364	378
MSQ-ISNALSDFFFEYETPRQVLVRNRRVGVVCRLIQLGVLAYIIGWVFIYEKGYQSTDTAVSSVFTKMKGVGYTNIEG-RERVWDVADYVFPPQGDSSFVVMTNYIITEGQKMGKCPE-----LCV---QCRTLYSLFLFQGQMTGVCL--NAT-KTCEVLAWCPVEDDVKIPDPPMLMSAVNYTLFIKNSVTFPLFGVSRSNLVENIDNAYISKCLYDPTDAPLCPIFRLGDIVKLSGFKFETIARVGGAIGIVVDWTCNLDVDVKHCIPKYTFHGLYgnaaetDQARASVGYNFRYAKHYLEDKEQKRTLLKVFGIRFDIIVQSLARKFDIIPTLTAIGSGVGIFGVATVVCDLVLLYLLPKREFYKNMKFKYTD---------------------------
>UPI000EF6AA50	448	0.418	1.657E-136	0	371	399	0	367	392
MGQVAWKGLFLSLFDYKTEKYVIAKNKKVGILYRVVQLSILAYLVGWVFVVKKGYQDtDTSLQSSVITKMKGVAFTNTSELGERLWDVADYVIPPQ---VGVVLRAQRATEHHAAIRCPLPPKEvaALCdlFCDV-C--------AAGVKTGRCLKdRDSFRRTCEILAWCPVE-KRSKPKKPLLASAENFTVYIKNSIRFPKFKFSKVNVLATDNESYLKSCRY-STEHPYCPIFLLGNIVRWAGSDFQEMALEGGVIGIQIEWNCDLDKAPSECNPHYSFSRLDnkfSEKSISSGYNFRFAKYYRDaEGVDYRTLIKAYGIRFDVMVNGKAGKFNIIPTIINIGSGLALMGAGAFFCDLVLLYLIKKSNFYRGKKYEEVK---------------------------
>UPI001C662DB7	448	0.439	1.657E-136	10	371	399	7	365	395
----------GGLLDYKTAKFALTRNRRVGLLHRLLQLGVLAYLLGWVLLVRKGYQDTDPaPRAAVVTKMKGAAVAEAGGAGRRLWDAADYGQGPQGENVLFLVTNFIATAEQAQGTCPESPSvlDATCTEDADCPMGNPVARGNGIKTGKCVMFNTTHSTCEIYGWCPVE-NNTLPRKPLLAEAENFTLFIKNTVHFTKFNFSKCNTLQTNDPTYFKSCTYDPFFNPLCPVFCVRDMVEAAGETFEDLALLGGSIGVRIKWDCDLDHPAAQCLPQYSFS-LQDRR-----YNFRTASYYWDSQRRlYRNLLKLYGIRFDISVHGQAGKFSIIPAAVSFGTGIALFGAATVVCDLVLLYLDAKADFYWKEKFEEAK---------------------------
>UPI0011810116	448	0.426	1.657E-136	5	398	399	1	391	403
-----WSCITD-FFTYETTKSVVVKSWTIGIINRVVQLLIITYFIGWVFIHEKAYQItDTAIESSVMTKVKGFGIYN-----NKVMDVADYVTPTQGASVFCIITKLITTENQVQGYCPETEKKFSCTQDSDCKKHTTKSGSYGVLTGRCVPINATNKMCEIKGWCPAEVDTIKTTP--MMEVENFTIFIKNSIRFPIFNYTKGNFLPTITDAYIKKCNFDKVNNTYCPIFRVGDVVRYAQQNFTKLADKGGVIGIKIGWMCDLDKSDDECNPSYSFNRLDamsQKNAISPGYNFRFAKYYKmENGTDYRTLVKAYAIRFDVLVNGNAGKFNMIPTLINMVAAFTSVGVGTVLCDIILLNFLKGAEQYKAKKFEEVSDNPLDSQDKGLYR--SQLSLRhdNIMRSS
>UPI001864CE66	448	0.439	1.657E-136	5	370	399	1	363	406
-----MGCITD-FFTYGTTKSVVVKSWTIGIINRVVQLLIIIYFIGWVFVHEKAYQvRDTAIESSVMTKVKGFGVYN-----NRVMDVADYVTPTQGASVFCIITKLITTENQIQGVCPESEKKYSCTSDNDCKKKKEKPGGNGLMTGRCVTFNSSLKTCEITGWCPAEIDYIETEP--MMEVENFTIFIKNSIRFPLFNFTKGNFLPTITPSYIKKCNFDTVNNTYCPIFRVGDVIRFAHQNFSTLAKKGGVIGIKIGWMCDLDKSEESCNPSYSFTRLDavsEKNNVSPGYNFRYAKYYKmENGTEYRTLLKAYAIRFDVLVNGNAGKFNMIPTLINMVAAFTSVGVGTVLCDIILLNFLKGAEQYKAKKFEEV----------------------------
>UPI0003F0B01B	448	0.413	1.657E-136	0	380	399	0	362	475
MGQGGWKGFCLSLFDYKTEKYVIAKNKKVGLLYRLLQLSILLYLVLWVFVVKKGYQDtDTSLQSAVITKVKGVAFTNTSELGERLWDVADYVIPPQGESVFFVVTNLIVTPNQRQNVCAESEGipNSECSEDSDCPSGEAVVTGNGVKTGRCLRAGSTGKgTCEIFAWCPVQ-DKSQPAKLILSEAEEFTIYIKNSIRFPRFNFSKTNVLDTQNRSYLKTCRFDF-TNVYCPIFRLGSVVRWAGSNFQELAPKGGVIGIQIEWDCDLDKTPSECNPHYSFSRLDNTfESVASGYNFRFAKYYRDaAGVEFRTLMKAYGIRFDVMVNGK----------------------GAFFCDLVLIYLIKKSHFYRGKKYEEVRSVRLPARQR------------------
[truncated: 1,077,600 more chars]
