# Supplementary material for: Structural insights into the allosteric inhibition of P2X4 receptors
Source: Nat Commun. 2023 Oct 13;14:6437. doi: 10.1038/s41467-023-42164-y (PMC10575874; doi:10.1038/s41467-023-42164-y)
Supplement: Supplementary file 4 — Supplementary Dataset 1 [file 41467_2023_42164_MOESM4_ESM.zip › hP2X1trimer_a111a/hP2X1trimer_a111a_relaxed_rank_001_alphafold2_multimer_v3_model_5_seed_000.pdb]

ATOM      1  N   MET A   1      15.966 -67.706  -0.585  1.00 59.97           N  
ATOM      2  H   MET A   1      16.752 -67.691   0.048  1.00 59.97           H  
ATOM      3  H2  MET A   1      16.257 -68.097  -1.470  1.00 59.97           H  
ATOM      4  H3  MET A   1      15.258 -68.303  -0.183  1.00 59.97           H  
ATOM      5  CA  MET A   1      15.423 -66.338  -0.771  1.00 59.97           C  
ATOM      6  HA  MET A   1      14.574 -66.387  -1.453  1.00 59.97           H  
ATOM      7  C   MET A   1      16.418 -65.405  -1.443  1.00 59.97           C  
ATOM      8  CB  MET A   1      14.910 -65.727   0.532  1.00 59.97           C  
ATOM      9  HB2 MET A   1      15.612 -65.926   1.343  1.00 59.97           H  
ATOM     10  HB3 MET A   1      14.816 -64.648   0.412  1.00 59.97           H  
ATOM     11  O   MET A   1      16.097 -64.936  -2.522  1.00 59.97           O  
ATOM     12  CG  MET A   1      13.531 -66.280   0.884  1.00 59.97           C  
ATOM     13  HG2 MET A   1      12.826 -66.045   0.087  1.00 59.97           H  
ATOM     14  HG3 MET A   1      13.593 -67.362   0.996  1.00 59.97           H  
ATOM     15  SD  MET A   1      12.919 -65.582   2.427  1.00 59.97           S  
ATOM     16  CE  MET A   1      11.506 -66.670   2.748  1.00 59.97           C  
ATOM     17  HE1 MET A   1      10.779 -66.581   1.941  1.00 59.97           H  
ATOM     18  HE2 MET A   1      11.841 -67.704   2.832  1.00 59.97           H  
ATOM     19  HE3 MET A   1      11.033 -66.374   3.684  1.00 59.97           H  
ATOM     20  N   ALA A   2      17.615 -65.190  -0.881  1.00 69.25           N  
ATOM     21  H   ALA A   2      17.801 -65.508   0.059  1.00 69.25           H  
ATOM     22  CA  ALA A   2      18.596 -64.234  -1.419  1.00 69.25           C  
ATOM     23  HA  ALA A   2      18.193 -63.227  -1.315  1.00 69.25           H  
ATOM     24  C   ALA A   2      18.930 -64.432  -2.908  1.00 69.25           C  
ATOM     25  CB  ALA A   2      19.866 -64.323  -0.565  1.00 69.25           C  
ATOM     26  HB1 ALA A   2      20.307 -65.317  -0.626  1.00 69.25           H  
ATOM     27  HB2 ALA A   2      19.638 -64.090   0.475  1.00 69.25           H  
ATOM     28  HB3 ALA A   2      20.594 -63.595  -0.923  1.00 69.25           H  
ATOM     29  O   ALA A   2      18.926 -63.470  -3.661  1.00 69.25           O  
ATOM     30  N   ARG A   3      19.132 -65.678  -3.362  1.00 69.56           N  
ATOM     31  H   ARG A   3      19.265 -66.412  -2.681  1.00 69.56           H  
ATOM     32  CA  ARG A   3      19.405 -65.973  -4.780  1.00 69.56           C  
ATOM     33  HA  ARG A   3      20.248 -65.360  -5.100  1.00 69.56           H  
ATOM     34  C   ARG A   3      18.241 -65.603  -5.703  1.00 69.56           C  
ATOM     35  CB  ARG A   3      19.802 -67.448  -4.915  1.00 69.56           C  
ATOM     36  HB2 ARG A   3      18.929 -68.082  -4.759  1.00 69.56           H  
ATOM     37  HB3 ARG A   3      20.543 -67.681  -4.151  1.00 69.56           H  
ATOM     38  O   ARG A   3      18.458 -64.994  -6.739  1.00 69.56           O  
ATOM     39  CG  ARG A   3      20.421 -67.754  -6.284  1.00 69.56           C  
ATOM     40  HG2 ARG A   3      21.270 -67.094  -6.463  1.00 69.56           H  
ATOM     41  HG3 ARG A   3      19.678 -67.598  -7.066  1.00 69.56           H  
ATOM     42  CD  ARG A   3      20.892 -69.210  -6.315  1.00 69.56           C  
ATOM     43  HD2 ARG A   3      21.710 -69.331  -5.604  1.00 69.56           H  
ATOM     44  HD3 ARG A   3      20.065 -69.857  -6.025  1.00 69.56           H  
ATOM     45  NE  ARG A   3      21.341 -69.590  -7.662  1.00 69.56           N  
ATOM     46  HE  ARG A   3      21.078 -68.972  -8.416  1.00 69.56           H  
ATOM     47  NH1 ARG A   3      22.198 -71.659  -7.129  1.00 69.56           N  
ATOM     48 HH11 ARG A   3      22.672 -72.504  -7.415  1.00 69.56           H  
ATOM     49 HH12 ARG A   3      21.942 -71.521  -6.162  1.00 69.56           H  
ATOM     50  NH2 ARG A   3      22.316 -70.913  -9.227  1.00 69.56           N  
ATOM     51 HH21 ARG A   3      22.091 -70.222  -9.929  1.00 69.56           H  
ATOM     52 HH22 ARG A   3      22.776 -71.771  -9.495  1.00 69.56           H  
ATOM     53  CZ  ARG A   3      21.949 -70.714  -7.995  1.00 69.56           C  
ATOM     54  N   ARG A   4      17.004 -65.894  -5.283  1.00 68.50           N  
ATOM     55  H   ARG A   4      16.915 -66.314  -4.369  1.00 68.50           H  
ATOM     56  CA  ARG A   4      15.786 -65.454  -5.985  1.00 68.50           C  
ATOM     57  HA  ARG A   4      15.843 -65.772  -7.026  1.00 68.50           H  
ATOM     58  C   ARG A   4      15.703 -63.931  -6.030  1.00 68.50           C  
ATOM     59  CB  ARG A   4      14.524 -66.030  -5.319  1.00 68.50           C  
ATOM     60  HB2 ARG A   4      14.788 -66.580  -4.416  1.00 68.50           H  
ATOM     61  HB3 ARG A   4      13.858 -65.216  -5.031  1.00 68.50           H  
ATOM     62  O   ARG A   4      15.393 -63.377  -7.070  1.00 68.50           O  
ATOM     63  CG  ARG A   4      13.767 -66.960  -6.270  1.00 68.50           C  
ATOM     64  HG2 ARG A   4      14.387 -67.828  -6.493  1.00 68.50           H  
ATOM     65  HG3 ARG A   4      13.542 -66.433  -7.197  1.00 68.50           H  
ATOM     66  CD  ARG A   4      12.457 -67.406  -5.612  1.00 68.50           C  
ATOM     67  HD2 ARG A   4      11.806 -66.537  -5.512  1.00 68.50           H  
ATOM     68  HD3 ARG A   4      12.677 -67.802  -4.621  1.00 68.50           H  
ATOM     69  NE  ARG A   4      11.780 -68.442  -6.409  1.00 68.50           N  
ATOM     70  HE  ARG A   4      12.192 -68.659  -7.305  1.00 68.50           H  
ATOM     71  NH1 ARG A   4      10.045 -68.848  -4.958  1.00 68.50           N  
ATOM     72 HH11 ARG A   4       9.222 -69.378  -4.707  1.00 68.50           H  
ATOM     73 HH12 ARG A   4      10.335 -68.056  -4.403  1.00 68.50           H  
ATOM     74  NH2 ARG A   4      10.228 -70.054  -6.828  1.00 68.50           N  
ATOM     75 HH21 ARG A   4       9.419 -70.590  -6.549  1.00 68.50           H  
ATOM     76 HH22 ARG A   4      10.718 -70.300  -7.676  1.00 68.50           H  
ATOM     77  CZ  ARG A   4      10.690 -69.106  -6.063  1.00 68.50           C  
ATOM     78  N   PHE A   5      16.038 -63.275  -4.921  1.00 74.38           N  
ATOM     79  H   PHE A   5      16.262 -63.801  -4.089  1.00 74.38           H  
ATOM     80  CA  PHE A   5      16.074 -61.820  -4.851  1.00 74.38           C  
ATOM     81  HA  PHE A   5      15.113 -61.436  -5.195  1.00 74.38           H  
ATOM     82  C   PHE A   5      17.152 -61.236  -5.773  1.00 74.38           C  
ATOM     83  CB  PHE A   5      16.269 -61.388  -3.394  1.00 74.38           C  
ATOM     84  HB2 PHE A   5      15.664 -62.023  -2.748  1.00 74.38           H  
ATOM     85  HB3 PHE A   5      17.312 -61.516  -3.103  1.00 74.38           H  
ATOM     86  O   PHE A   5      16.881 -60.278  -6.478  1.00 74.38           O  
ATOM     87  CG  PHE A   5      15.855 -59.955  -3.151  1.00 74.38           C  
ATOM     88  CD1 PHE A   5      16.805 -58.916  -3.184  1.00 74.38           C  
ATOM     89  HD1 PHE A   5      17.844 -59.132  -3.384  1.00 74.38           H  
ATOM     90  CD2 PHE A   5      14.500 -59.659  -2.913  1.00 74.38           C  
ATOM     91  HD2 PHE A   5      13.759 -60.445  -2.922  1.00 74.38           H  
ATOM     92  CE1 PHE A   5      16.399 -57.589  -2.958  1.00 74.38           C  
ATOM     93  HE1 PHE A   5      17.125 -56.789  -2.973  1.00 74.38           H  
ATOM     94  CE2 PHE A   5      14.097 -58.332  -2.690  1.00 74.38           C  
ATOM     95  HE2 PHE A   5      13.055 -58.105  -2.518  1.00 74.38           H  
ATOM     96  CZ  PHE A   5      15.047 -57.297  -2.710  1.00 74.38           C  
ATOM     97  HZ  PHE A   5      14.737 -56.277  -2.542  1.00 74.38           H  
ATOM     98  N   GLN A   6      18.345 -61.835  -5.843  1.00 74.88           N  
ATOM     99  H   GLN A   6      18.534 -62.599  -5.210  1.00 74.88           H  
ATOM    100  CA  GLN A   6      19.394 -61.452  -6.794  1.00 74.88           C  
ATOM    101  HA  GLN A   6      19.594 -60.385  -6.694  1.00 74.88           H  
ATOM    102  C   GLN A   6      18.986 -61.690  -8.249  1.00 74.88           C  
ATOM    103  CB  GLN A   6      20.685 -62.235  -6.515  1.00 74.88           C  
ATOM    104  HB2 GLN A   6      21.276 -62.275  -7.430  1.00 74.88           H  
ATOM    105  HB3 GLN A   6      20.439 -63.259  -6.233  1.00 74.88           H  
ATOM    106  O   GLN A   6      19.287 -60.855  -9.094  1.00 74.88           O  
ATOM    107  CG  GLN A   6      21.560 -61.586  -5.438  1.00 74.88           C  
ATOM    108  HG2 GLN A   6      21.809 -60.571  -5.747  1.00 74.88           H  
ATOM    109  HG3 GLN A   6      21.012 -61.539  -4.496  1.00 74.88           H  
ATOM    110  CD  GLN A   6      22.851 -62.370  -5.215  1.00 74.88           C  
ATOM    111  NE2 GLN A   6      23.908 -61.732  -4.763  1.00 74.88           N  
ATOM    112 HE21 GLN A   6      23.878 -60.742  -4.563  1.00 74.88           H  
ATOM    113 HE22 GLN A   6      24.739 -62.289  -4.621  1.00 74.88           H  
ATOM    114  OE1 GLN A   6      22.932 -63.570  -5.426  1.00 74.88           O  
ATOM    115  N   GLU A   7      18.310 -62.797  -8.557  1.00 73.19           N  
ATOM    116  H   GLU A   7      18.159 -63.492  -7.840  1.00 73.19           H  
ATOM    117  CA  GLU A   7      17.776 -63.066  -9.896  1.00 73.19           C  
ATOM    118  HA  GLU A   7      18.572 -62.962 -10.633  1.00 73.19           H  
ATOM    119  C   GLU A   7      16.687 -62.063 -10.277  1.00 73.19           C  
ATOM    120  CB  GLU A   7      17.220 -64.495  -9.976  1.00 73.19           C  
ATOM    121  HB2 GLU A   7      16.640 -64.703  -9.077  1.00 73.19           H  
ATOM    122  HB3 GLU A   7      16.559 -64.574 -10.839  1.00 73.19           H  
ATOM    123  O   GLU A   7      16.694 -61.563 -11.398  1.00 73.19           O  
ATOM    124  CG  GLU A   7      18.338 -65.536 -10.137  1.00 73.19           C  
ATOM    125  HG2 GLU A   7      19.094 -65.369  -9.369  1.00 73.19           H  
ATOM    126  HG3 GLU A   7      18.813 -65.385 -11.106  1.00 73.19           H  
ATOM    127  CD  GLU A   7      17.845 -66.990 -10.032  1.00 73.19           C  
ATOM    128  OE1 GLU A   7      18.720 -67.888 -10.095  1.00 73.19           O  
ATOM    129  OE2 GLU A   7      16.626 -67.211  -9.834  1.00 73.19           O  
ATOM    130  N   GLU A   8      15.794 -61.717  -9.350  1.00 72.44           N  
ATOM    131  H   GLU A   8      15.800 -62.199  -8.463  1.00 72.44           H  
ATOM    132  CA  GLU A   8      14.785 -60.675  -9.555  1.00 72.44           C  
ATOM    133  HA  GLU A   8      14.250 -60.875 -10.483  1.00 72.44           H  
ATOM    134  C   GLU A   8      15.425 -59.293  -9.714  1.00 72.44           C  
ATOM    135  CB  GLU A   8      13.770 -60.676  -8.400  1.00 72.44           C  
ATOM    136  HB2 GLU A   8      13.217 -59.737  -8.423  1.00 72.44           H  
ATOM    137  HB3 GLU A   8      14.297 -60.745  -7.449  1.00 72.44           H  
ATOM    138  O   GLU A   8      15.032 -58.542 -10.604  1.00 72.44           O  
ATOM    139  CG  GLU A   8      12.760 -61.827  -8.538  1.00 72.44           C  
ATOM    140  HG2 GLU A   8      13.292 -62.778  -8.549  1.00 72.44           H  
ATOM    141  HG3 GLU A   8      12.257 -61.725  -9.500  1.00 72.44           H  
ATOM    142  CD  GLU A   8      11.698 -61.861  -7.426  1.00 72.44           C  
ATOM    143  OE1 GLU A   8      10.706 -62.607  -7.612  1.00 72.44           O  
ATOM    144  OE2 GLU A   8      11.874 -61.181  -6.391  1.00 72.44           O  
ATOM    145  N   LEU A   9      16.455 -58.969  -8.926  1.00 75.44           N  
ATOM    146  H   LEU A   9      16.693 -59.600  -8.174  1.00 75.44           H  
ATOM    147  CA  LEU A   9      17.196 -57.713  -9.047  1.00 75.44           C  
ATOM    148  HA  LEU A   9      16.473 -56.898  -9.018  1.00 75.44           H  
ATOM    149  C   LEU A   9      17.947 -57.637 -10.381  1.00 75.44           C  
ATOM    150  CB  LEU A   9      18.193 -57.563  -7.880  1.00 75.44           C  
ATOM    151  HB2 LEU A   9      19.178 -57.895  -8.208  1.00 75.44           H  
ATOM    152  HB3 LEU A   9      17.913 -58.205  -7.045  1.00 75.44           H  
ATOM    153  O   LEU A   9      17.956 -56.599 -11.036  1.00 75.44           O  
ATOM    154  CG  LEU A   9      18.268 -56.117  -7.363  1.00 75.44           C  
ATOM    155  HG  LEU A   9      17.941 -55.421  -8.136  1.00 75.44           H  
ATOM    156  CD1 LEU A   9      17.380 -55.959  -6.127  1.00 75.44           C  
ATOM    157 HD11 LEU A   9      17.393 -54.922  -5.792  1.00 75.44           H  
ATOM    158 HD12 LEU A   9      16.356 -56.238  -6.373  1.00 75.44           H  
ATOM    159 HD13 LEU A   9      17.740 -56.602  -5.324  1.00 75.44           H  
ATOM    160  CD2 LEU A   9      19.699 -55.751  -6.977  1.00 75.44           C  
ATOM    161 HD21 LEU A   9      19.724 -54.731  -6.595  1.00 75.44           H  
ATOM    162 HD22 LEU A   9      20.065 -56.432  -6.208  1.00 75.44           H  
ATOM    163 HD23 LEU A   9      20.344 -55.812  -7.854  1.00 75.44           H  
ATOM    164  N   ALA A  10      18.567 -58.741 -10.798  1.00 74.69           N  
ATOM    165  H   ALA A  10      18.550 -59.551 -10.194  1.00 74.69           H  
ATOM    166  CA  ALA A  10      19.262 -58.851 -12.072  1.00 74.69           C  
ATOM    167  HA  ALA A  10      19.960 -58.019 -12.167  1.00 74.69           H  
ATOM    168  C   ALA A  10      18.283 -58.766 -13.246  1.00 74.69           C  
ATOM    169  CB  ALA A  10      20.055 -60.162 -12.091  1.00 74.69           C  
ATOM    170  HB1 ALA A  10      19.391 -61.002 -11.888  1.00 74.69           H  
ATOM    171  HB2 ALA A  10      20.833 -60.131 -11.328  1.00 74.69           H  
ATOM    172  HB3 ALA A  10      20.514 -60.306 -13.069  1.00 74.69           H  
ATOM    173  O   ALA A  10      18.554 -58.051 -14.207  1.00 74.69           O  
ATOM    174  N   ALA A  11      17.135 -59.439 -13.171  1.00 70.69           N  
ATOM    175  H   ALA A  11      16.962 -60.032 -12.372  1.00 70.69           H  
ATOM    176  CA  ALA A  11      16.074 -59.301 -14.161  1.00 70.69           C  
ATOM    177  HA  ALA A  11      16.460 -59.581 -15.141  1.00 70.69           H  
ATOM    178  C   ALA A  11      15.619 -57.840 -14.239  1.00 70.69           C  
ATOM    179  CB  ALA A  11      14.927 -60.251 -13.802  1.00 70.69           C  
ATOM    180  HB1 ALA A  11      14.118 -60.140 -14.525  1.00 70.69           H  
ATOM    181  HB2 ALA A  11      14.543 -60.022 -12.807  1.00 70.69           H  
ATOM    182  HB3 ALA A  11      15.280 -61.282 -13.820  1.00 70.69           H  
ATOM    183  O   ALA A  11      15.627 -57.248 -15.312  1.00 70.69           O  
ATOM    184  N   PHE A  12      15.361 -57.204 -13.097  1.00 71.38           N  
ATOM    185  H   PHE A  12      15.372 -57.727 -12.233  1.00 71.38           H  
ATOM    186  CA  PHE A  12      14.978 -55.800 -13.052  1.00 71.38           C  
ATOM    187  HA  PHE A  12      14.064 -55.682 -13.635  1.00 71.38           H  
ATOM    188  C   PHE A  12      16.037 -54.876 -13.670  1.00 71.38           C  
ATOM    189  CB  PHE A  12      14.680 -55.412 -11.602  1.00 71.38           C  
ATOM    190  HB2 PHE A  12      15.585 -55.507 -11.002  1.00 71.38           H  
ATOM    191  HB3 PHE A  12      13.941 -56.102 -11.194  1.00 71.38           H  
ATOM    192  O   PHE A  12      15.684 -53.966 -14.417  1.00 71.38           O  
ATOM    193  CG  PHE A  12      14.142 -54.005 -11.468  1.00 71.38           C  
ATOM    194  CD1 PHE A  12      15.011 -52.936 -11.183  1.00 71.38           C  
ATOM    195  HD1 PHE A  12      16.067 -53.117 -11.044  1.00 71.38           H  
ATOM    196  CD2 PHE A  12      12.767 -53.767 -11.642  1.00 71.38           C  
ATOM    197  HD2 PHE A  12      12.100 -54.590 -11.851  1.00 71.38           H  
ATOM    198  CE1 PHE A  12      14.502 -51.631 -11.065  1.00 71.38           C  
ATOM    199  HE1 PHE A  12      15.166 -50.812 -10.829  1.00 71.38           H  
ATOM    200  CE2 PHE A  12      12.257 -52.462 -11.519  1.00 71.38           C  
ATOM    201  HE2 PHE A  12      11.197 -52.283 -11.621  1.00 71.38           H  
ATOM    202  CZ  PHE A  12      13.126 -51.395 -11.229  1.00 71.38           C  
ATOM    203  HZ  PHE A  12      12.735 -50.395 -11.116  1.00 71.38           H  
ATOM    204  N   LEU A  13      17.322 -55.105 -13.395  1.00 73.19           N  
ATOM    205  H   LEU A  13      17.536 -55.843 -12.739  1.00 73.19           H  
ATOM    206  CA  LEU A  13      18.427 -54.281 -13.893  1.00 73.19           C  
ATOM    207  HA  LEU A  13      18.141 -53.233 -13.807  1.00 73.19           H  
ATOM    208  C   LEU A  13      18.767 -54.517 -15.369  1.00 73.19           C  
ATOM    209  CB  LEU A  13      19.665 -54.527 -13.011  1.00 73.19           C  
ATOM    210  HB2 LEU A  13      19.732 -55.592 -12.791  1.00 73.19           H  
ATOM    211  HB3 LEU A  13      20.565 -54.258 -13.564  1.00 73.19           H  
ATOM    212  O   LEU A  13      19.273 -53.608 -16.026  1.00 73.19           O  
ATOM    213  CG  LEU A  13      19.637 -53.715 -11.704  1.00 73.19           C  
ATOM    214  HG  LEU A  13      18.630 -53.717 -11.287  1.00 73.19           H  
ATOM    215  CD1 LEU A  13      20.585 -54.329 -10.676  1.00 73.19           C  
ATOM    216 HD11 LEU A  13      21.606 -54.333 -11.059  1.00 73.19           H  
ATOM    217 HD12 LEU A  13      20.274 -55.351 -10.460  1.00 73.19           H  
ATOM    218 HD13 LEU A  13      20.546 -53.753  -9.751  1.00 73.19           H  
ATOM    219  CD2 LEU A  13      20.077 -52.267 -11.951  1.00 73.19           C  
ATOM    220 HD21 LEU A  13      19.403 -51.782 -12.656  1.00 73.19           H  
ATOM    221 HD22 LEU A  13      21.092 -52.243 -12.350  1.00 73.19           H  
ATOM    222 HD23 LEU A  13      20.051 -51.714 -11.012  1.00 73.19           H  
ATOM    223  N   PHE A  14      18.541 -55.724 -15.890  1.00 74.56           N  
ATOM    224  H   PHE A  14      18.165 -56.437 -15.282  1.00 74.56           H  
ATOM    225  CA  PHE A  14      19.045 -56.138 -17.205  1.00 74.56           C  
ATOM    226  HA  PHE A  14      19.653 -55.335 -17.624  1.00 74.56           H  
ATOM    227  C   PHE A  14      17.959 -56.399 -18.247  1.00 74.56           C  
ATOM    228  CB  PHE A  14      19.954 -57.363 -17.044  1.00 74.56           C  
ATOM    229  HB2 PHE A  14      19.331 -58.211 -16.763  1.00 74.56           H  
ATOM    230  HB3 PHE A  14      20.401 -57.595 -18.011  1.00 74.56           H  
ATOM    231  O   PHE A  14      18.287 -56.596 -19.421  1.00 74.56           O  
ATOM    232  CG  PHE A  14      21.077 -57.209 -16.032  1.00 74.56           C  
ATOM    233  CD1 PHE A  14      21.839 -56.026 -15.972  1.00 74.56           C  
ATOM    234  HD1 PHE A  14      21.621 -55.206 -16.641  1.00 74.56           H  
ATOM    235  CD2 PHE A  14      21.368 -58.263 -15.146  1.00 74.56           C  
ATOM    236  HD2 PHE A  14      20.771 -59.162 -15.174  1.00 74.56           H  
ATOM    237  CE1 PHE A  14      22.865 -55.892 -15.022  1.00 74.56           C  
ATOM    238  HE1 PHE A  14      23.422 -54.969 -14.955  1.00 74.56           H  
ATOM    239  CE2 PHE A  14      22.383 -58.123 -14.183  1.00 74.56           C  
ATOM    240  HE2 PHE A  14      22.558 -58.909 -13.464  1.00 74.56           H  
ATOM    241  CZ  PHE A  14      23.131 -56.936 -14.121  1.00 74.56           C  
ATOM    242  HZ  PHE A  14      23.886 -56.810 -13.358  1.00 74.56           H  
ATOM    243  N   GLU A  15      16.692 -56.411 -17.846  1.00 73.88           N  
ATOM    244  H   GLU A  15      16.476 -56.302 -16.865  1.00 73.88           H  
ATOM    245  CA  GLU A  15      15.560 -56.549 -18.753  1.00 73.88           C  
ATOM    246  HA  GLU A  15      15.910 -57.008 -19.677  1.00 73.88           H  
ATOM    247  C   GLU A  15      15.017 -55.170 -19.121  1.00 73.88           C  
ATOM    248  CB  GLU A  15      14.486 -57.499 -18.187  1.00 73.88           C  
ATOM    249  HB2 GLU A  15      13.658 -57.548 -18.894  1.00 73.88           H  
ATOM    250  HB3 GLU A  15      14.102 -57.116 -17.242  1.00 73.88           H  
ATOM    251  O   GLU A  15      14.771 -54.313 -18.269  1.00 73.88           O  
ATOM    252  CG  GLU A  15      15.072 -58.918 -18.021  1.00 73.88           C  
ATOM    253  HG2 GLU A  15      15.360 -59.261 -19.015  1.00 73.88           H  
ATOM    254  HG3 GLU A  15      15.981 -58.883 -17.421  1.00 73.88           H  
ATOM    255  CD  GLU A  15      14.137 -59.971 -17.403  1.00 73.88           C  
ATOM    256  OE1 GLU A  15      14.519 -61.173 -17.472  1.00 73.88           O  
ATOM    257  OE2 GLU A  15      13.033 -59.641 -16.927  1.00 73.88           O  
ATOM    258  N   TYR A  16      14.863 -54.958 -20.426  1.00 77.94           N  
ATOM    259  H   TYR A  16      15.130 -55.692 -21.067  1.00 77.94           H  
ATOM    260  CA  TYR A  16      14.169 -53.808 -20.972  1.00 77.94           C  
ATOM    261  HA  TYR A  16      13.852 -53.164 -20.151  1.00 77.94           H  
ATOM    262  C   TYR A  16      12.909 -54.254 -21.711  1.00 77.94           C  
ATOM    263  CB  TYR A  16      15.095 -52.988 -21.880  1.00 77.94           C  
ATOM    264  HB2 TYR A  16      15.870 -52.520 -21.274  1.00 77.94           H  
ATOM    265  HB3 TYR A  16      15.576 -53.649 -22.601  1.00 77.94           H  
ATOM    266  O   TYR A  16      12.977 -55.083 -22.622  1.00 77.94           O  
ATOM    267  CG  TYR A  16      14.317 -51.915 -22.610  1.00 77.94           C  
ATOM    268  CD1 TYR A  16      14.235 -51.898 -24.018  1.00 77.94           C  
ATOM    269  HD1 TYR A  16      14.803 -52.612 -24.596  1.00 77.94           H  
ATOM    270  CD2 TYR A  16      13.540 -51.025 -21.851  1.00 77.94           C  
ATOM    271  HD2 TYR A  16      13.587 -51.032 -20.772  1.00 77.94           H  
ATOM    272  CE1 TYR A  16      13.419 -50.945 -24.663  1.00 77.94           C  
ATOM    273  HE1 TYR A  16      13.388 -50.869 -25.740  1.00 77.94           H  
ATOM    274  CE2 TYR A  16      12.632 -50.175 -22.492  1.00 77.94           C  
ATOM    275  HE2 TYR A  16      11.979 -49.538 -21.914  1.00 77.94           H  
ATOM    276  OH  TYR A  16      11.851 -49.118 -24.473  1.00 77.94           O  
ATOM    277  HH  TYR A  16      11.842 -49.130 -25.433  1.00 77.94           H  
ATOM    278  CZ  TYR A  16      12.610 -50.084 -23.895  1.00 77.94           C  
ATOM    279  N   ASP A  17      11.779 -53.649 -21.363  1.00 78.38           N  
ATOM    280  H   ASP A  17      11.799 -52.957 -20.627  1.00 78.38           H  
ATOM    281  CA  ASP A  17      10.482 -54.012 -21.910  1.00 78.38           C  
ATOM    282  HA  ASP A  17      10.572 -54.952 -22.455  1.00 78.38           H  
ATOM    283  C   ASP A  17       9.992 -52.933 -22.866  1.00 78.38           C  
ATOM    284  CB  ASP A  17       9.461 -54.244 -20.794  1.00 78.38           C  
ATOM    285  HB2 ASP A  17       8.543 -54.602 -21.261  1.00 78.38           H  
ATOM    286  HB3 ASP A  17       9.255 -53.301 -20.287  1.00 78.38           H  
ATOM    287  O   ASP A  17       9.822 -51.777 -22.485  1.00 78.38           O  
ATOM    288  CG  ASP A  17       9.886 -55.280 -19.761  1.00 78.38           C  
ATOM    289  OD1 ASP A  17      10.816 -56.055 -20.063  1.00 78.38           O  
ATOM    290  OD2 ASP A  17       9.204 -55.328 -18.714  1.00 78.38           O  
ATOM    291  N   THR A  18       9.708 -53.322 -24.106  1.00 80.38           N  
ATOM    292  H   THR A  18       9.890 -54.284 -24.351  1.00 80.38           H  
ATOM    293  CA  THR A  18       9.180 -52.415 -25.129  1.00 80.38           C  
ATOM    294  HA  THR A  18       8.966 -51.458 -24.653  1.00 80.38           H  
ATOM    295  C   THR A  18       7.881 -52.964 -25.716  1.00 80.38           C  
ATOM    296  CB  THR A  18      10.246 -52.123 -26.191  1.00 80.38           C  
ATOM    297  HB  THR A  18      11.132 -51.746 -25.680  1.00 80.38           H  
ATOM    298  O   THR A  18       7.797 -54.161 -26.013  1.00 80.38           O  
ATOM    299  CG2 THR A  18      10.667 -53.324 -27.038  1.00 80.38           C  
ATOM    300 HG21 THR A  18      11.491 -53.028 -27.688  1.00 80.38           H  
ATOM    301 HG22 THR A  18      11.011 -54.128 -26.388  1.00 80.38           H  
ATOM    302 HG23 THR A  18       9.832 -53.666 -27.649  1.00 80.38           H  
ATOM    303  OG1 THR A  18       9.806 -51.128 -27.080  1.00 80.38           O  
ATOM    304  HG1 THR A  18      10.301 -50.342 -26.838  1.00 80.38           H  
ATOM    305  N   PRO A  19       6.833 -52.145 -25.896  1.00 81.56           N  
ATOM    306  CA  PRO A  19       5.566 -52.619 -26.422  1.00 81.56           C  
ATOM    307  HA  PRO A  19       5.220 -53.455 -25.813  1.00 81.56           H  
ATOM    308  C   PRO A  19       5.707 -53.087 -27.868  1.00 81.56           C  
ATOM    309  CB  PRO A  19       4.572 -51.470 -26.261  1.00 81.56           C  
ATOM    310  HB2 PRO A  19       4.066 -51.561 -25.300  1.00 81.56           H  
ATOM    311  HB3 PRO A  19       3.846 -51.431 -27.073  1.00 81.56           H  
ATOM    312  O   PRO A  19       6.397 -52.505 -28.707  1.00 81.56           O  
ATOM    313  CG  PRO A  19       5.472 -50.236 -26.244  1.00 81.56           C  
ATOM    314  HG2 PRO A  19       5.692 -49.931 -27.267  1.00 81.56           H  
ATOM    315  HG3 PRO A  19       5.021 -49.413 -25.689  1.00 81.56           H  
ATOM    316  CD  PRO A  19       6.753 -50.731 -25.577  1.00 81.56           C  
ATOM    317  HD2 PRO A  19       6.679 -50.607 -24.497  1.00 81.56           H  
ATOM    318  HD3 PRO A  19       7.610 -50.177 -25.961  1.00 81.56           H  
ATOM    319  N   ARG A  20       5.007 -54.173 -28.165  1.00 83.38           N  
ATOM    320  H   ARG A  20       4.437 -54.556 -27.424  1.00 83.38           H  
ATOM    321  CA  ARG A  20       4.926 -54.768 -29.489  1.00 83.38           C  
ATOM    322  HA  ARG A  20       5.902 -54.659 -29.963  1.00 83.38           H  
ATOM    323  C   ARG A  20       3.918 -53.984 -30.309  1.00 83.38           C  
ATOM    324  CB  ARG A  20       4.555 -56.246 -29.312  1.00 83.38           C  
ATOM    325  HB2 ARG A  20       3.502 -56.416 -29.540  1.00 83.38           H  
ATOM    326  HB3 ARG A  20       4.723 -56.535 -28.274  1.00 83.38           H  
ATOM    327  O   ARG A  20       2.767 -53.892 -29.907  1.00 83.38           O  
ATOM    328  CG  ARG A  20       5.431 -57.128 -30.185  1.00 83.38           C  
ATOM    329  HG2 ARG A  20       5.046 -57.126 -31.205  1.00 83.38           H  
ATOM    330  HG3 ARG A  20       6.447 -56.735 -30.207  1.00 83.38           H  
ATOM    331  CD  ARG A  20       5.458 -58.551 -29.634  1.00 83.38           C  
ATOM    332  HD2 ARG A  20       4.458 -58.979 -29.704  1.00 83.38           H  
ATOM    333  HD3 ARG A  20       5.755 -58.521 -28.586  1.00 83.38           H  
ATOM    334  NE  ARG A  20       6.457 -59.311 -30.391  1.00 83.38           N  
ATOM    335  HE  ARG A  20       7.319 -58.811 -30.553  1.00 83.38           H  
ATOM    336  NH1 ARG A  20       5.175 -61.084 -31.044  1.00 83.38           N  
ATOM    337 HH11 ARG A  20       4.992 -61.818 -31.714  1.00 83.38           H  
ATOM    338 HH12 ARG A  20       4.539 -60.814 -30.308  1.00 83.38           H  
ATOM    339  NH2 ARG A  20       7.189 -60.693 -31.990  1.00 83.38           N  
ATOM    340 HH21 ARG A  20       7.912 -59.993 -32.081  1.00 83.38           H  
ATOM    341 HH22 ARG A  20       6.966 -61.187 -32.842  1.00 83.38           H  
ATOM    342  CZ  ARG A  20       6.267 -60.371 -31.131  1.00 83.38           C  
ATOM    343  N   MET A  21       4.317 -53.477 -31.465  1.00 83.44           N  
ATOM    344  H   MET A  21       5.254 -53.679 -31.782  1.00 83.44           H  
ATOM    345  CA  MET A  21       3.496 -52.576 -32.274  1.00 83.44           C  
ATOM    346  HA  MET A  21       2.657 -52.212 -31.681  1.00 83.44           H  
ATOM    347  C   MET A  21       2.917 -53.306 -33.491  1.00 83.44           C  
ATOM    348  CB  MET A  21       4.315 -51.340 -32.679  1.00 83.44           C  
ATOM    349  HB2 MET A  21       5.145 -51.674 -33.302  1.00 83.44           H  
ATOM    350  HB3 MET A  21       3.690 -50.669 -33.269  1.00 83.44           H  
ATOM    351  O   MET A  21       3.534 -54.215 -34.053  1.00 83.44           O  
ATOM    352  CG  MET A  21       4.896 -50.559 -31.490  1.00 83.44           C  
ATOM    353  HG2 MET A  21       5.488 -51.239 -30.878  1.00 83.44           H  
ATOM    354  HG3 MET A  21       5.584 -49.810 -31.882  1.00 83.44           H  
ATOM    355  SD  MET A  21       3.705 -49.724 -30.406  1.00 83.44           S  
ATOM    356  CE  MET A  21       3.683 -48.058 -31.132  1.00 83.44           C  
ATOM    357  HE1 MET A  21       3.009 -48.044 -31.988  1.00 83.44           H  
ATOM    358  HE2 MET A  21       3.310 -47.346 -30.396  1.00 83.44           H  
ATOM    359  HE3 MET A  21       4.684 -47.757 -31.442  1.00 83.44           H  
ATOM    360  N   VAL A  22       1.719 -52.912 -33.903  1.00 82.19           N  
ATOM    361  H   VAL A  22       1.277 -52.167 -33.383  1.00 82.19           H  
ATOM    362  CA  VAL A  22       1.158 -53.160 -35.231  1.00 82.19           C  
ATOM    363  HA  VAL A  22       1.651 -54.023 -35.680  1.00 82.19           H  
ATOM    364  C   VAL A  22       1.429 -51.930 -36.072  1.00 82.19           C  
ATOM    365  CB  VAL A  22      -0.359 -53.411 -35.212  1.00 82.19           C  
ATOM    366  HB  VAL A  22      -0.883 -52.512 -34.890  1.00 82.19           H  
ATOM    367  O   VAL A  22       1.076 -50.828 -35.666  1.00 82.19           O  
ATOM    368  CG1 VAL A  22      -0.875 -53.802 -36.600  1.00 82.19           C  
ATOM    369 HG11 VAL A  22      -0.720 -52.980 -37.299  1.00 82.19           H  
ATOM    370 HG12 VAL A  22      -1.947 -53.994 -36.559  1.00 82.19           H  
ATOM    371 HG13 VAL A  22      -0.348 -54.684 -36.965  1.00 82.19           H  
ATOM    372  CG2 VAL A  22      -0.726 -54.540 -34.259  1.00 82.19           C  
ATOM    373 HG21 VAL A  22      -1.769 -54.823 -34.400  1.00 82.19           H  
ATOM    374 HG22 VAL A  22      -0.067 -55.391 -34.428  1.00 82.19           H  
ATOM    375 HG23 VAL A  22      -0.626 -54.140 -33.250  1.00 82.19           H  
ATOM    376  N   LEU A  23       2.019 -52.144 -37.240  1.00 83.12           N  
ATOM    377  H   LEU A  23       2.238 -53.092 -37.509  1.00 83.12           H  
ATOM    378  CA  LEU A  23       2.296 -51.089 -38.201  1.00 83.12           C  
ATOM    379  HA  LEU A  23       2.316 -50.125 -37.693  1.00 83.12           H  
ATOM    380  C   LEU A  23       1.186 -51.082 -39.257  1.00 83.12           C  
ATOM    381  CB  LEU A  23       3.679 -51.357 -38.806  1.00 83.12           C  
ATOM    382  HB2 LEU A  23       4.291 -51.919 -38.100  1.00 83.12           H  
ATOM    383  HB3 LEU A  23       3.561 -51.992 -39.684  1.00 83.12           H  
ATOM    384  O   LEU A  23       1.005 -52.073 -39.975  1.00 83.12           O  
ATOM    385  CG  LEU A  23       4.424 -50.064 -39.177  1.00 83.12           C  
ATOM    386  HG  LEU A  23       3.740 -49.218 -39.247  1.00 83.12           H  
ATOM    387  CD1 LEU A  23       5.537 -49.799 -38.168  1.00 83.12           C  
ATOM    388 HD11 LEU A  23       6.322 -50.552 -38.232  1.00 83.12           H  
ATOM    389 HD12 LEU A  23       5.968 -48.817 -38.366  1.00 83.12           H  
ATOM    390 HD13 LEU A  23       5.120 -49.784 -37.162  1.00 83.12           H  
ATOM    391  CD2 LEU A  23       5.108 -50.281 -40.513  1.00 83.12           C  
ATOM    392 HD21 LEU A  23       5.718 -51.182 -40.451  1.00 83.12           H  
ATOM    393 HD22 LEU A  23       4.372 -50.352 -41.314  1.00 83.12           H  
ATOM    394 HD23 LEU A  23       5.776 -49.441 -40.697  1.00 83.12           H  
ATOM    395  N   VAL A  24       0.425 -49.995 -39.331  1.00 78.75           N  
ATOM    396  H   VAL A  24       0.629 -49.237 -38.696  1.00 78.75           H  
ATOM    397  CA  VAL A  24      -0.643 -49.783 -40.310  1.00 78.75           C  
ATOM    398  HA  VAL A  24      -0.958 -50.745 -40.714  1.00 78.75           H  
ATOM    399  C   VAL A  24      -0.091 -48.938 -41.452  1.00 78.75           C  
ATOM    400  CB  VAL A  24      -1.880 -49.121 -39.667  1.00 78.75           C  
ATOM    401  HB  VAL A  24      -1.608 -48.147 -39.260  1.00 78.75           H  
ATOM    402  O   VAL A  24       0.143 -47.743 -41.295  1.00 78.75           O  
ATOM    403  CG1 VAL A  24      -2.990 -48.924 -40.710  1.00 78.75           C  
ATOM    404 HG11 VAL A  24      -3.218 -49.869 -41.203  1.00 78.75           H  
ATOM    405 HG12 VAL A  24      -2.675 -48.192 -41.453  1.00 78.75           H  
ATOM    406 HG13 VAL A  24      -3.889 -48.541 -40.226  1.00 78.75           H  
ATOM    407  CG2 VAL A  24      -2.444 -49.976 -38.523  1.00 78.75           C  
ATOM    408 HG21 VAL A  24      -2.695 -50.973 -38.886  1.00 78.75           H  
ATOM    409 HG22 VAL A  24      -1.707 -50.052 -37.724  1.00 78.75           H  
ATOM    410 HG23 VAL A  24      -3.335 -49.500 -38.114  1.00 78.75           H  
ATOM    411  N   ARG A  25       0.083 -49.553 -42.626  1.00 78.75           N  
ATOM    412  H   ARG A  25      -0.102 -50.545 -42.672  1.00 78.75           H  
ATOM    413  CA  ARG A  25       0.468 -48.862 -43.866  1.00 78.75           C  
ATOM    414  HA  ARG A  25       1.006 -47.947 -43.621  1.00 78.75           H  
ATOM    415  C   ARG A  25      -0.764 -48.419 -44.640  1.00 78.75           C  
ATOM    416  CB  ARG A  25       1.384 -49.753 -44.720  1.00 78.75           C  
ATOM    417  HB2 ARG A  25       1.133 -50.804 -44.582  1.00 78.75           H  
ATOM    418  HB3 ARG A  25       1.256 -49.508 -45.775  1.00 78.75           H  
ATOM    419  O   ARG A  25      -1.134 -49.019 -45.643  1.00 78.75           O  
ATOM    420  CG  ARG A  25       2.851 -49.504 -44.394  1.00 78.75           C  
ATOM    421  HG2 ARG A  25       3.056 -49.783 -43.360  1.00 78.75           H  
ATOM    422  HG3 ARG A  25       3.073 -48.447 -44.542  1.00 78.75           H  
ATOM    423  CD  ARG A  25       3.724 -50.326 -45.339  1.00 78.75           C  
ATOM    424  HD2 ARG A  25       3.580 -51.387 -45.133  1.00 78.75           H  
ATOM    425  HD3 ARG A  25       3.434 -50.117 -46.369  1.00 78.75           H  
ATOM    426  NE  ARG A  25       5.128 -49.965 -45.153  1.00 78.75           N  
ATOM    427  HE  ARG A  25       5.352 -49.287 -44.438  1.00 78.75           H  
ATOM    428  NH1 ARG A  25       6.096 -51.294 -46.758  1.00 78.75           N  
ATOM    429 HH11 ARG A  25       5.196 -51.697 -46.980  1.00 78.75           H  
ATOM    430 HH12 ARG A  25       6.928 -51.587 -47.250  1.00 78.75           H  
ATOM    431  NH2 ARG A  25       7.320 -49.859 -45.522  1.00 78.75           N  
ATOM    432 HH21 ARG A  25       8.167 -50.052 -46.036  1.00 78.75           H  
ATOM    433 HH22 ARG A  25       7.307 -49.186 -44.769  1.00 78.75           H  
ATOM    434  CZ  ARG A  25       6.173 -50.384 -45.825  1.00 78.75           C  
ATOM    435  N   ASN A  26      -1.413 -47.364 -44.171  1.00 77.31           N  
ATOM    436  H   ASN A  26      -1.028 -46.886 -43.369  1.00 77.31           H  
ATOM    437  CA  ASN A  26      -2.497 -46.737 -44.917  1.00 77.31           C  
ATOM    438  HA  ASN A  26      -2.529 -47.138 -45.930  1.00 77.31           H  
ATOM    439  C   ASN A  26      -2.218 -45.242 -45.032  1.00 77.31           C  
ATOM    440  CB  ASN A  26      -3.840 -47.084 -44.257  1.00 77.31           C  
ATOM    441  HB2 ASN A  26      -3.921 -48.170 -44.195  1.00 77.31           H  
ATOM    442  HB3 ASN A  26      -3.877 -46.684 -43.244  1.00 77.31           H  
ATOM    443  O   ASN A  26      -2.273 -44.530 -44.033  1.00 77.31           O  
ATOM    444  CG  ASN A  26      -5.035 -46.565 -45.039  1.00 77.31           C  
ATOM    445  ND2 ASN A  26      -6.177 -47.186 -44.873  1.00 77.31           N  
ATOM    446 HD21 ASN A  26      -6.214 -48.022 -44.308  1.00 77.31           H  
ATOM    447 HD22 ASN A  26      -6.941 -46.898 -45.467  1.00 77.31           H  
ATOM    448  OD1 ASN A  26      -4.971 -45.597 -45.786  1.00 77.31           O  
ATOM    449  N   LYS A  27      -1.971 -44.768 -46.262  1.00 80.31           N  
ATOM    450  H   LYS A  27      -1.954 -45.431 -47.023  1.00 80.31           H  
ATOM    451  CA  LYS A  27      -1.651 -43.362 -46.548  1.00 80.31           C  
ATOM    452  HA  LYS A  27      -0.680 -43.122 -46.113  1.00 80.31           H  
ATOM    453  C   LYS A  27      -2.635 -42.389 -45.901  1.00 80.31           C  
ATOM    454  CB  LYS A  27      -1.605 -43.108 -48.066  1.00 80.31           C  
ATOM    455  HB2 LYS A  27      -2.393 -43.672 -48.566  1.00 80.31           H  
ATOM    456  HB3 LYS A  27      -1.790 -42.048 -48.240  1.00 80.31           H  
ATOM    457  O   LYS A  27      -2.198 -41.425 -45.287  1.00 80.31           O  
ATOM    458  CG  LYS A  27      -0.242 -43.441 -48.687  1.00 80.31           C  
ATOM    459  HG2 LYS A  27      -0.045 -44.510 -48.601  1.00 80.31           H  
ATOM    460  HG3 LYS A  27       0.529 -42.896 -48.145  1.00 80.31           H  
ATOM    461  CD  LYS A  27      -0.186 -43.017 -50.162  1.00 80.31           C  
ATOM    462  HD2 LYS A  27      -0.842 -43.664 -50.745  1.00 80.31           H  
ATOM    463  HD3 LYS A  27      -0.528 -41.986 -50.253  1.00 80.31           H  
ATOM    464  CE  LYS A  27       1.252 -43.109 -50.690  1.00 80.31           C  
ATOM    465  HE2 LYS A  27       1.879 -42.449 -50.090  1.00 80.31           H  
ATOM    466  HE3 LYS A  27       1.614 -44.127 -50.547  1.00 80.31           H  
ATOM    467  NZ  LYS A  27       1.339 -42.731 -52.125  1.00 80.31           N  
ATOM    468  HZ1 LYS A  27       2.294 -42.783 -52.448  1.00 80.31           H  
ATOM    469  HZ2 LYS A  27       1.017 -41.785 -52.267  1.00 80.31           H  
ATOM    470  HZ3 LYS A  27       0.782 -43.349 -52.698  1.00 80.31           H  
ATOM    471  N   LYS A  28      -3.948 -42.641 -45.997  1.00 79.31           N  
ATOM    472  H   LYS A  28      -4.237 -43.512 -46.419  1.00 79.31           H  
ATOM    473  CA  LYS A  28      -4.961 -41.745 -45.409  1.00 79.31           C  
ATOM    474  HA  LYS A  28      -4.769 -40.724 -45.735  1.00 79.31           H  
ATOM    475  C   LYS A  28      -4.861 -41.693 -43.886  1.00 79.31           C  
ATOM    476  CB  LYS A  28      -6.384 -42.155 -45.831  1.00 79.31           C  
ATOM    477  HB2 LYS A  28      -7.078 -41.849 -45.047  1.00 79.31           H  
ATOM    478  HB3 LYS A  28      -6.452 -43.238 -45.934  1.00 79.31           H  
ATOM    479  O   LYS A  28      -4.947 -40.616 -43.310  1.00 79.31           O  
ATOM    480  CG  LYS A  28      -6.825 -41.467 -47.131  1.00 79.31           C  
ATOM    481  HG2 LYS A  28      -6.197 -41.808 -47.954  1.00 79.31           H  
ATOM    482  HG3 LYS A  28      -6.703 -40.390 -47.018  1.00 79.31           H  
ATOM    483  CD  LYS A  28      -8.300 -41.767 -47.447  1.00 79.31           C  
ATOM    484  HD2 LYS A  28      -8.911 -41.501 -46.584  1.00 79.31           H  
ATOM    485  HD3 LYS A  28      -8.414 -42.832 -47.650  1.00 79.31           H  
ATOM    486  CE  LYS A  28      -8.762 -40.949 -48.662  1.00 79.31           C  
ATOM    487  HE2 LYS A  28      -8.599 -39.893 -48.448  1.00 79.31           H  
ATOM    488  HE3 LYS A  28      -8.137 -41.209 -49.516  1.00 79.31           H  
ATOM    489  NZ  LYS A  28     -10.194 -41.177 -48.994  1.00 79.31           N  
ATOM    490  HZ1 LYS A  28     -10.463 -40.614 -49.787  1.00 79.31           H  
ATOM    491  HZ2 LYS A  28     -10.368 -42.144 -49.231  1.00 79.31           H  
ATOM    492  HZ3 LYS A  28     -10.791 -40.913 -48.223  1.00 79.31           H  
ATOM    493  N   VAL A  29      -4.670 -42.846 -43.248  1.00 77.56           N  
ATOM    494  H   VAL A  29      -4.509 -43.675 -43.802  1.00 77.56           H  
ATOM    495  CA  VAL A  29      -4.556 -42.939 -41.785  1.00 77.56           C  
ATOM    496  HA  VAL A  29      -5.387 -42.405 -41.325  1.00 77.56           H  
ATOM    497  C   VAL A  29      -3.276 -42.270 -41.307  1.00 77.56           C  
ATOM    498  CB  VAL A  29      -4.592 -44.400 -41.312  1.00 77.56           C  
ATOM    499  HB  VAL A  29      -3.785 -44.952 -41.793  1.00 77.56           H  
ATOM    500  O   VAL A  29      -3.343 -41.439 -40.410  1.00 77.56           O  
ATOM    501  CG1 VAL A  29      -4.420 -44.530 -39.796  1.00 77.56           C  
ATOM    502 HG11 VAL A  29      -4.398 -45.587 -39.530  1.00 77.56           H  
ATOM    503 HG12 VAL A  29      -5.234 -44.029 -39.270  1.00 77.56           H  
ATOM    504 HG13 VAL A  29      -3.472 -44.101 -39.472  1.00 77.56           H  
ATOM    505  CG2 VAL A  29      -5.927 -45.050 -41.680  1.00 77.56           C  
ATOM    506 HG21 VAL A  29      -6.086 -45.028 -42.759  1.00 77.56           H  
ATOM    507 HG22 VAL A  29      -5.936 -46.087 -41.345  1.00 77.56           H  
ATOM    508 HG23 VAL A  29      -6.729 -44.504 -41.184  1.00 77.56           H  
ATOM    509  N   GLY A  30      -2.136 -42.594 -41.925  1.00 81.19           N  
ATOM    510  H   GLY A  30      -2.153 -43.289 -42.657  1.00 81.19           H  
ATOM    511  CA  GLY A  30      -0.845 -42.008 -41.570  1.00 81.19           C  
ATOM    512  HA2 GLY A  30      -0.072 -42.400 -42.230  1.00 81.19           H  
ATOM    513  HA3 GLY A  30      -0.590 -42.271 -40.543  1.00 81.19           H  
ATOM    514  C   GLY A  30      -0.863 -40.487 -41.693  1.00 81.19           C  
ATOM    515  O   GLY A  30      -0.516 -39.794 -40.740  1.00 81.19           O  
ATOM    516  N   VAL A  31      -1.391 -39.959 -42.805  1.00 85.44           N  
ATOM    517  H   VAL A  31      -1.661 -40.576 -43.557  1.00 85.44           H  
ATOM    518  CA  VAL A  31      -1.504 -38.507 -43.011  1.00 85.44           C  
ATOM    519  HA  VAL A  31      -0.514 -38.069 -42.884  1.00 85.44           H  
ATOM    520  C   VAL A  31      -2.399 -37.856 -41.960  1.00 85.44           C  
ATOM    521  CB  VAL A  31      -1.984 -38.175 -44.436  1.00 85.44           C  
ATOM    522  HB  VAL A  31      -2.873 -38.764 -44.663  1.00 85.44           H  
ATOM    523  O   VAL A  31      -1.986 -36.863 -41.372  1.00 85.44           O  
ATOM    524  CG1 VAL A  31      -2.326 -36.691 -44.623  1.00 85.44           C  
ATOM    525 HG11 VAL A  31      -1.481 -36.071 -44.326  1.00 85.44           H  
ATOM    526 HG12 VAL A  31      -2.565 -36.491 -45.668  1.00 85.44           H  
ATOM    527 HG13 VAL A  31      -3.194 -36.419 -44.023  1.00 85.44           H  
ATOM    528  CG2 VAL A  31      -0.887 -38.508 -45.452  1.00 85.44           C  
ATOM    529 HG21 VAL A  31      -0.565 -39.543 -45.335  1.00 85.44           H  
ATOM    530 HG22 VAL A  31      -0.024 -37.861 -45.292  1.00 85.44           H  
ATOM    531 HG23 VAL A  31      -1.264 -38.365 -46.465  1.00 85.44           H  
ATOM    532  N   ILE A  32      -3.583 -38.411 -41.670  1.00 83.12           N  
ATOM    533  H   ILE A  32      -3.869 -39.239 -42.172  1.00 83.12           H  
ATOM    534  CA  ILE A  32      -4.475 -37.881 -40.620  1.00 83.12           C  
ATOM    535  HA  ILE A  32      -4.723 -36.846 -40.856  1.00 83.12           H  
ATOM    536  C   ILE A  32      -3.766 -37.848 -39.264  1.00 83.12           C  
ATOM    537  CB  ILE A  32      -5.784 -38.707 -40.568  1.00 83.12           C  
ATOM    538  HB  ILE A  32      -5.541 -39.754 -40.748  1.00 83.12           H  
ATOM    539  O   ILE A  32      -3.829 -36.849 -38.551  1.00 83.12           O  
ATOM    540  CG1 ILE A  32      -6.715 -38.209 -41.695  1.00 83.12           C  
ATOM    541 HG12 ILE A  32      -7.056 -37.199 -41.467  1.00 83.12           H  
ATOM    542 HG13 ILE A  32      -6.150 -38.166 -42.626  1.00 83.12           H  
ATOM    543  CG2 ILE A  32      -6.498 -38.635 -39.201  1.00 83.12           C  
ATOM    544 HG21 ILE A  32      -7.434 -39.193 -39.223  1.00 83.12           H  
ATOM    545 HG22 ILE A  32      -5.883 -39.079 -38.419  1.00 83.12           H  
ATOM    546 HG23 ILE A  32      -6.708 -37.597 -38.944  1.00 83.12           H  
ATOM    547  CD1 ILE A  32      -7.938 -39.101 -41.945  1.00 83.12           C  
ATOM    548 HD11 ILE A  32      -8.457 -38.754 -42.838  1.00 83.12           H  
ATOM    549 HD12 ILE A  32      -8.629 -39.051 -41.104  1.00 83.12           H  
ATOM    550 HD13 ILE A  32      -7.620 -40.133 -42.099  1.00 83.12           H  
ATOM    551  N   PHE A  33      -3.059 -38.921 -38.918  1.00 81.62           N  
ATOM    552  H   PHE A  33      -3.028 -39.710 -39.548  1.00 81.62           H  
ATOM    553  CA  PHE A  33      -2.371 -39.023 -37.637  1.00 81.62           C  
ATOM    554  HA  PHE A  33      -3.089 -38.814 -36.844  1.00 81.62           H  
ATOM    555  C   PHE A  33      -1.232 -38.014 -37.514  1.00 81.62           C  
ATOM    556  CB  PHE A  33      -1.834 -40.444 -37.469  1.00 81.62           C  
ATOM    557  HB2 PHE A  33      -0.760 -40.471 -37.650  1.00 81.62           H  
ATOM    558  HB3 PHE A  33      -2.286 -41.111 -38.204  1.00 81.62           H  
ATOM    559  O   PHE A  33      -1.080 -37.368 -36.476  1.00 81.62           O  
ATOM    560  CG  PHE A  33      -2.116 -41.004 -36.104  1.00 81.62           C  
ATOM    561  CD1 PHE A  33      -1.422 -40.520 -34.980  1.00 81.62           C  
ATOM    562  HD1 PHE A  33      -0.700 -39.725 -35.093  1.00 81.62           H  
ATOM    563  CD2 PHE A  33      -3.067 -42.024 -35.970  1.00 81.62           C  
ATOM    564  HD2 PHE A  33      -3.604 -42.396 -36.830  1.00 81.62           H  
ATOM    565  CE1 PHE A  33      -1.662 -41.074 -33.713  1.00 81.62           C  
ATOM    566  HE1 PHE A  33      -1.137 -40.704 -32.845  1.00 81.62           H  
ATOM    567  CE2 PHE A  33      -3.270 -42.606 -34.714  1.00 81.62           C  
ATOM    568  HE2 PHE A  33      -3.983 -43.409 -34.607  1.00 81.62           H  
ATOM    569  CZ  PHE A  33      -2.571 -42.131 -33.586  1.00 81.62           C  
ATOM    570  HZ  PHE A  33      -2.752 -42.574 -32.617  1.00 81.62           H  
ATOM    571  N   ARG A  34      -0.447 -37.852 -38.583  1.00 85.69           N  
ATOM    572  H   ARG A  34      -0.617 -38.430 -39.394  1.00 85.69           H  
ATOM    573  CA  ARG A  34       0.623 -36.855 -38.640  1.00 85.69           C  
ATOM    574  HA  ARG A  34       1.224 -36.927 -37.734  1.00 85.69           H  
ATOM    575  C   ARG A  34       0.082 -35.441 -38.605  1.00 85.69           C  
ATOM    576  CB  ARG A  34       1.498 -37.080 -39.880  1.00 85.69           C  
ATOM    577  HB2 ARG A  34       0.868 -37.139 -40.768  1.00 85.69           H  
ATOM    578  HB3 ARG A  34       2.171 -36.231 -40.000  1.00 85.69           H  
ATOM    579  O   ARG A  34       0.688 -34.606 -37.946  1.00 85.69           O  
ATOM    580  CG  ARG A  34       2.344 -38.352 -39.777  1.00 85.69           C  
ATOM    581  HG2 ARG A  34       1.701 -39.229 -39.700  1.00 85.69           H  
ATOM    582  HG3 ARG A  34       2.936 -38.439 -40.688  1.00 85.69           H  
ATOM    583  CD  ARG A  34       3.289 -38.326 -38.573  1.00 85.69           C  
ATOM    584  HD2 ARG A  34       3.929 -37.446 -38.627  1.00 85.69           H  
ATOM    585  HD3 ARG A  34       2.708 -38.296 -37.652  1.00 85.69           H  
ATOM    586  NE  ARG A  34       4.111 -39.532 -38.559  1.00 85.69           N  
ATOM    587  HE  ARG A  34       4.183 -40.048 -39.424  1.00 85.69           H  
ATOM    588  NH1 ARG A  34       4.877 -39.451 -36.393  1.00 85.69           N  
ATOM    589 HH11 ARG A  34       4.187 -38.751 -36.161  1.00 85.69           H  
ATOM    590 HH12 ARG A  34       5.476 -39.827 -35.672  1.00 85.69           H  
ATOM    591  NH2 ARG A  34       5.503 -41.101 -37.776  1.00 85.69           N  
ATOM    592 HH21 ARG A  34       6.053 -41.539 -37.050  1.00 85.69           H  
ATOM    593 HH22 ARG A  34       5.424 -41.517 -38.693  1.00 85.69           H  
ATOM    594  CZ  ARG A  34       4.831 -40.008 -37.571  1.00 85.69           C  
ATOM    595  N   LEU A  35      -1.069 -35.187 -39.223  1.00 89.31           N  
ATOM    596  H   LEU A  35      -1.491 -35.914 -39.783  1.00 89.31           H  
ATOM    597  CA  LEU A  35      -1.729 -33.890 -39.141  1.00 89.31           C  
ATOM    598  HA  LEU A  35      -1.016 -33.132 -39.463  1.00 89.31           H  
ATOM    599  C   LEU A  35      -2.136 -33.563 -37.697  1.00 89.31           C  
ATOM    600  CB  LEU A  35      -2.952 -33.868 -40.075  1.00 89.31           C  
ATOM    601  HB2 LEU A  35      -2.847 -34.607 -40.869  1.00 89.31           H  
ATOM    602  HB3 LEU A  35      -3.840 -34.141 -39.505  1.00 89.31           H  
ATOM    603  O   LEU A  35      -1.846 -32.475 -37.212  1.00 89.31           O  
ATOM    604  CG  LEU A  35      -3.142 -32.485 -40.720  1.00 89.31           C  
ATOM    605  HG  LEU A  35      -2.709 -31.713 -40.086  1.00 89.31           H  
ATOM    606  CD1 LEU A  35      -2.469 -32.450 -42.095  1.00 89.31           C  
ATOM    607 HD11 LEU A  35      -1.410 -32.687 -41.991  1.00 89.31           H  
ATOM    608 HD12 LEU A  35      -2.563 -31.451 -42.520  1.00 89.31           H  
ATOM    609 HD13 LEU A  35      -2.937 -33.170 -42.766  1.00 89.31           H  
ATOM    610  CD2 LEU A  35      -4.625 -32.172 -40.894  1.00 89.31           C  
ATOM    611 HD21 LEU A  35      -5.108 -32.136 -39.917  1.00 89.31           H  
ATOM    612 HD22 LEU A  35      -5.103 -32.934 -41.510  1.00 89.31           H  
ATOM    613 HD23 LEU A  35      -4.739 -31.198 -41.370  1.00 89.31           H  
ATOM    614  N   ILE A  36      -2.744 -34.518 -36.984  1.00 86.69           N  
ATOM    615  H   ILE A  36      -2.983 -35.381 -37.452  1.00 86.69           H  
ATOM    616  CA  ILE A  36      -3.157 -34.337 -35.582  1.00 86.69           C  
ATOM    617  HA  ILE A  36      -3.759 -33.431 -35.513  1.00 86.69           H  
ATOM    618  C   ILE A  36      -1.939 -34.117 -34.677  1.00 86.69           C  
ATOM    619  CB  ILE A  36      -4.031 -35.529 -35.124  1.00 86.69           C  
ATOM    620  HB  ILE A  36      -3.514 -36.458 -35.368  1.00 86.69           H  
ATOM    621  O   ILE A  36      -1.931 -33.197 -33.862  1.00 86.69           O  
ATOM    622  CG1 ILE A  36      -5.382 -35.492 -35.876  1.00 86.69           C  
ATOM    623 HG12 ILE A  36      -5.210 -35.320 -36.938  1.00 86.69           H  
ATOM    624 HG13 ILE A  36      -5.974 -34.654 -35.507  1.00 86.69           H  
ATOM    625  CG2 ILE A  36      -4.269 -35.489 -33.602  1.00 86.69           C  
ATOM    626 HG21 ILE A  36      -4.927 -36.300 -33.292  1.00 86.69           H  
ATOM    627 HG22 ILE A  36      -4.721 -34.539 -33.319  1.00 86.69           H  
ATOM    628 HG23 ILE A  36      -3.326 -35.607 -33.068  1.00 86.69           H  
ATOM    629  CD1 ILE A  36      -6.216 -36.771 -35.762  1.00 86.69           C  
ATOM    630 HD11 ILE A  36      -5.632 -37.623 -36.109  1.00 86.69           H  
ATOM    631 HD12 ILE A  36      -6.548 -36.923 -34.735  1.00 86.69           H  
ATOM    632 HD13 ILE A  36      -7.100 -36.677 -36.394  1.00 86.69           H  
ATOM    633  N   GLN A  37      -0.883 -34.917 -34.844  1.00 82.38           N  
ATOM    634  H   GLN A  37      -0.943 -35.659 -35.527  1.00 82.38           H  
ATOM    635  CA  GLN A  37       0.368 -34.736 -34.103  1.00 82.38           C  
ATOM    636  HA  GLN A  37       0.159 -34.771 -33.034  1.00 82.38           H  
ATOM    637  C   GLN A  37       1.014 -33.377 -34.384  1.00 82.38           C  
ATOM    638  CB  GLN A  37       1.349 -35.856 -34.465  1.00 82.38           C  
ATOM    639  HB2 GLN A  37       2.350 -35.576 -34.138  1.00 82.38           H  
ATOM    640  HB3 GLN A  37       1.369 -35.984 -35.547  1.00 82.38           H  
ATOM    641  O   GLN A  37       1.518 -32.749 -33.457  1.00 82.38           O  
ATOM    642  CG  GLN A  37       0.975 -37.179 -33.786  1.00 82.38           C  
ATOM    643  HG2 GLN A  37      -0.042 -37.464 -34.055  1.00 82.38           H  
ATOM    644  HG3 GLN A  37       1.011 -37.043 -32.705  1.00 82.38           H  
ATOM    645  CD  GLN A  37       1.913 -38.319 -34.165  1.00 82.38           C  
ATOM    646  NE2 GLN A  37       1.867 -39.417 -33.443  1.00 82.38           N  
ATOM    647 HE21 GLN A  37       1.253 -39.477 -32.644  1.00 82.38           H  
ATOM    648 HE22 GLN A  37       2.489 -40.169 -33.703  1.00 82.38           H  
ATOM    649  OE1 GLN A  37       2.699 -38.263 -35.104  1.00 82.38           O  
ATOM    650  N   LEU A  38       0.982 -32.910 -35.634  1.00 90.00           N  
ATOM    651  H   LEU A  38       0.583 -33.486 -36.362  1.00 90.00           H  
ATOM    652  CA  LEU A  38       1.521 -31.609 -36.017  1.00 90.00           C  
ATOM    653  HA  LEU A  38       2.549 -31.546 -35.661  1.00 90.00           H  
ATOM    654  C   LEU A  38       0.735 -30.467 -35.363  1.00 90.00           C  
ATOM    655  CB  LEU A  38       1.506 -31.491 -37.550  1.00 90.00           C  
ATOM    656  HB2 LEU A  38       1.921 -32.397 -37.991  1.00 90.00           H  
ATOM    657  HB3 LEU A  38       0.471 -31.401 -37.880  1.00 90.00           H  
ATOM    658  O   LEU A  38       1.347 -29.555 -34.820  1.00 90.00           O  
ATOM    659  CG  LEU A  38       2.310 -30.290 -38.076  1.00 90.00           C  
ATOM    660  HG  LEU A  38       2.117 -29.408 -37.465  1.00 90.00           H  
ATOM    661  CD1 LEU A  38       3.811 -30.594 -38.069  1.00 90.00           C  
ATOM    662 HD11 LEU A  38       4.356 -29.734 -38.457  1.00 90.00           H  
ATOM    663 HD12 LEU A  38       4.149 -30.780 -37.050  1.00 90.00           H  
ATOM    664 HD13 LEU A  38       4.025 -31.464 -38.690  1.00 90.00           H  
ATOM    665  CD2 LEU A  38       1.887 -29.974 -39.509  1.00 90.00           C  
ATOM    666 HD21 LEU A  38       2.058 -30.837 -40.152  1.00 90.00           H  
ATOM    667 HD22 LEU A  38       0.830 -29.709 -39.529  1.00 90.00           H  
ATOM    668 HD23 LEU A  38       2.462 -29.125 -39.881  1.00 90.00           H  
ATOM    669  N   VAL A  39      -0.599 -30.535 -35.356  1.00 90.94           N  
ATOM    670  H   VAL A  39      -1.043 -31.301 -35.842  1.00 90.94           H  
ATOM    671  CA  VAL A  39      -1.453 -29.534 -34.692  1.00 90.94           C  
ATOM    672  HA  VAL A  39      -1.234 -28.551 -35.109  1.00 90.94           H  
ATOM    673  C   VAL A  39      -1.142 -29.451 -33.196  1.00 90.94           C  
ATOM    674  CB  VAL A  39      -2.944 -29.842 -34.941  1.00 90.94           C  
ATOM    675  HB  VAL A  39      -3.133 -30.895 -34.735  1.00 90.94           H  
ATOM    676  O   VAL A  39      -0.963 -28.356 -32.668  1.00 90.94           O  
ATOM    677  CG1 VAL A  39      -3.883 -29.006 -34.062  1.00 90.94           C  
ATOM    678 HG11 VAL A  39      -3.659 -27.945 -34.175  1.00 90.94           H  
ATOM    679 HG12 VAL A  39      -4.920 -29.185 -34.349  1.00 90.94           H  
ATOM    680 HG13 VAL A  39      -3.773 -29.284 -33.013  1.00 90.94           H  
ATOM    681  CG2 VAL A  39      -3.311 -29.553 -36.403  1.00 90.94           C  
ATOM    682 HG21 VAL A  39      -3.220 -28.486 -36.605  1.00 90.94           H  
ATOM    683 HG22 VAL A  39      -2.650 -30.092 -37.081  1.00 90.94           H  
ATOM    684 HG23 VAL A  39      -4.337 -29.868 -36.594  1.00 90.94           H  
ATOM    685  N   VAL A  40      -1.008 -30.595 -32.518  1.00 84.38           N  
ATOM    686  H   VAL A  40      -1.176 -31.465 -33.002  1.00 84.38           H  
ATOM    687  CA  VAL A  40      -0.634 -30.632 -31.094  1.00 84.38           C  
ATOM    688  HA  VAL A  40      -1.316 -29.989 -30.536  1.00 84.38           H  
ATOM    689  C   VAL A  40       0.773 -30.077 -30.871  1.00 84.38           C  
ATOM    690  CB  VAL A  40      -0.756 -32.059 -30.532  1.00 84.38           C  
ATOM    691  HB  VAL A  40      -0.191 -32.748 -31.161  1.00 84.38           H  
ATOM    692  O   VAL A  40       0.982 -29.304 -29.940  1.00 84.38           O  
ATOM    693  CG1 VAL A  40      -0.233 -32.174 -29.093  1.00 84.38           C  
ATOM    694 HG11 VAL A  40      -0.731 -31.443 -28.456  1.00 84.38           H  
ATOM    695 HG12 VAL A  40      -0.411 -33.178 -28.709  1.00 84.38           H  
ATOM    696 HG13 VAL A  40       0.841 -31.991 -29.063  1.00 84.38           H  
ATOM    697  CG2 VAL A  40      -2.226 -32.495 -30.515  1.00 84.38           C  
ATOM    698 HG21 VAL A  40      -2.296 -33.518 -30.147  1.00 84.38           H  
ATOM    699 HG22 VAL A  40      -2.651 -32.456 -31.518  1.00 84.38           H  
ATOM    700 HG23 VAL A  40      -2.802 -31.839 -29.863  1.00 84.38           H  
ATOM    701  N   LEU A  41       1.733 -30.422 -31.733  1.00 88.25           N  
ATOM    702  H   LEU A  41       1.510 -31.068 -32.476  1.00 88.25           H  
ATOM    703  CA  LEU A  41       3.101 -29.915 -31.634  1.00 88.25           C  
ATOM    704  HA  LEU A  41       3.484 -30.163 -30.644  1.00 88.25           H  
ATOM    705  C   LEU A  41       3.148 -28.389 -31.786  1.00 88.25           C  
ATOM    706  CB  LEU A  41       3.978 -30.575 -32.714  1.00 88.25           C  
ATOM    707  HB2 LEU A  41       3.786 -30.079 -33.665  1.00 88.25           H  
ATOM    708  HB3 LEU A  41       3.715 -31.624 -32.850  1.00 88.25           H  
ATOM    709  O   LEU A  41       3.803 -27.713 -30.997  1.00 88.25           O  
ATOM    710  CG  LEU A  41       5.476 -30.481 -32.384  1.00 88.25           C  
ATOM    711  HG  LEU A  41       5.702 -29.489 -31.991  1.00 88.25           H  
ATOM    712  CD1 LEU A  41       5.907 -31.536 -31.361  1.00 88.25           C  
ATOM    713 HD11 LEU A  41       5.364 -31.392 -30.427  1.00 88.25           H  
ATOM    714 HD12 LEU A  41       5.723 -32.538 -31.747  1.00 88.25           H  
ATOM    715 HD13 LEU A  41       6.971 -31.423 -31.153  1.00 88.25           H  
ATOM    716  CD2 LEU A  41       6.300 -30.688 -33.652  1.00 88.25           C  
ATOM    717 HD21 LEU A  41       7.361 -30.611 -33.415  1.00 88.25           H  
ATOM    718 HD22 LEU A  41       6.053 -29.914 -34.378  1.00 88.25           H  
ATOM    719 HD23 LEU A  41       6.092 -31.669 -34.080  1.00 88.25           H  
ATOM    720  N   VAL A  42       2.436 -27.851 -32.779  1.00 91.56           N  
ATOM    721  H   VAL A  42       1.929 -28.475 -33.390  1.00 91.56           H  
ATOM    722  CA  VAL A  42       2.339 -26.407 -33.035  1.00 91.56           C  
ATOM    723  HA  VAL A  42       3.344 -25.996 -33.133  1.00 91.56           H  
ATOM    724  C   VAL A  42       1.684 -25.693 -31.858  1.00 91.56           C  
ATOM    725  CB  VAL A  42       1.575 -26.141 -34.348  1.00 91.56           C  
ATOM    726  HB  VAL A  42       0.657 -26.728 -34.355  1.00 91.56           H  
ATOM    727  O   VAL A  42       2.160 -24.635 -31.458  1.00 91.56           O  
ATOM    728  CG1 VAL A  42       1.203 -24.665 -34.540  1.00 91.56           C  
ATOM    729 HG11 VAL A  42       0.477 -24.354 -33.788  1.00 91.56           H  
ATOM    730 HG12 VAL A  42       0.749 -24.521 -35.520  1.00 91.56           H  
ATOM    731 HG13 VAL A  42       2.091 -24.038 -34.461  1.00 91.56           H  
ATOM    732  CG2 VAL A  42       2.435 -26.549 -35.553  1.00 91.56           C  
ATOM    733 HG21 VAL A  42       3.314 -25.907 -35.618  1.00 91.56           H  
ATOM    734 HG22 VAL A  42       2.765 -27.583 -35.460  1.00 91.56           H  
ATOM    735 HG23 VAL A  42       1.851 -26.452 -36.469  1.00 91.56           H  
ATOM    736  N   TYR A  43       0.649 -26.280 -31.258  1.00 86.38           N  
ATOM    737  H   TYR A  43       0.272 -27.130 -31.652  1.00 86.38           H  
ATOM    738  CA  TYR A  43       0.029 -25.736 -30.053  1.00 86.38           C  
ATOM    739  HA  TYR A  43      -0.278 -24.708 -30.246  1.00 86.38           H  
ATOM    740  C   TYR A  43       1.008 -25.697 -28.868  1.00 86.38           C  
ATOM    741  CB  TYR A  43      -1.224 -26.556 -29.729  1.00 86.38           C  
ATOM    742  HB2 TYR A  43      -0.977 -27.618 -29.732  1.00 86.38           H  
ATOM    743  HB3 TYR A  43      -1.968 -26.391 -30.509  1.00 86.38           H  
ATOM    744  O   TYR A  43       1.205 -24.645 -28.263  1.00 86.38           O  
ATOM    745  CG  TYR A  43      -1.825 -26.203 -28.388  1.00 86.38           C  
ATOM    746  CD1 TYR A  43      -1.562 -27.015 -27.266  1.00 86.38           C  
ATOM    747  HD1 TYR A  43      -0.968 -27.910 -27.374  1.00 86.38           H  
ATOM    748  CD2 TYR A  43      -2.580 -25.024 -28.251  1.00 86.38           C  
ATOM    749  HD2 TYR A  43      -2.762 -24.388 -29.105  1.00 86.38           H  
ATOM    750  CE1 TYR A  43      -2.050 -26.644 -26.000  1.00 86.38           C  
ATOM    751  HE1 TYR A  43      -1.836 -27.252 -25.134  1.00 86.38           H  
ATOM    752  CE2 TYR A  43      -3.077 -24.655 -26.989  1.00 86.38           C  
ATOM    753  HE2 TYR A  43      -3.641 -23.743 -26.862  1.00 86.38           H  
ATOM    754  OH  TYR A  43      -3.264 -25.081 -24.650  1.00 86.38           O  
ATOM    755  HH  TYR A  43      -2.963 -25.654 -23.942  1.00 86.38           H  
ATOM    756  CZ  TYR A  43      -2.807 -25.461 -25.866  1.00 86.38           C  
ATOM    757  N   VAL A  44       1.673 -26.812 -28.553  1.00 84.06           N  
ATOM    758  H   VAL A  44       1.497 -27.648 -29.092  1.00 84.06           H  
ATOM    759  CA  VAL A  44       2.593 -26.876 -27.405  1.00 84.06           C  
ATOM    760  HA  VAL A  44       2.068 -26.516 -26.521  1.00 84.06           H  
ATOM    761  C   VAL A  44       3.794 -25.948 -27.605  1.00 84.06           C  
ATOM    762  CB  VAL A  44       3.039 -28.326 -27.132  1.00 84.06           C  
ATOM    763  HB  VAL A  44       3.443 -28.758 -28.048  1.00 84.06           H  
ATOM    764  O   VAL A  44       4.137 -25.189 -26.704  1.00 84.06           O  
ATOM    765  CG1 VAL A  44       4.116 -28.412 -26.040  1.00 84.06           C  
ATOM    766 HG11 VAL A  44       3.766 -27.928 -25.128  1.00 84.06           H  
ATOM    767 HG12 VAL A  44       4.348 -29.455 -25.827  1.00 84.06           H  
ATOM    768 HG13 VAL A  44       5.034 -27.926 -26.370  1.00 84.06           H  
ATOM    769  CG2 VAL A  44       1.855 -29.185 -26.660  1.00 84.06           C  
ATOM    770 HG21 VAL A  44       2.181 -30.212 -26.501  1.00 84.06           H  
ATOM    771 HG22 VAL A  44       1.065 -29.191 -27.411  1.00 84.06           H  
ATOM    772 HG23 VAL A  44       1.453 -28.786 -25.729  1.00 84.06           H  
ATOM    773  N   ILE A  45       4.429 -25.968 -28.779  1.00 88.31           N  
ATOM    774  H   ILE A  45       4.096 -26.586 -29.505  1.00 88.31           H  
ATOM    775  CA  ILE A  45       5.622 -25.151 -29.034  1.00 88.31           C  
ATOM    776  HA  ILE A  45       6.264 -25.201 -28.155  1.00 88.31           H  
ATOM    777  C   ILE A  45       5.243 -23.679 -29.230  1.00 88.31           C  
ATOM    778  CB  ILE A  45       6.448 -25.710 -30.213  1.00 88.31           C  
ATOM    779  HB  ILE A  45       5.811 -25.768 -31.096  1.00 88.31           H  
ATOM    780  O   ILE A  45       5.788 -22.804 -28.564  1.00 88.31           O  
ATOM    781  CG1 ILE A  45       6.955 -27.131 -29.866  1.00 88.31           C  
ATOM    782 HG12 ILE A  45       6.103 -27.781 -29.667  1.00 88.31           H  
ATOM    783 HG13 ILE A  45       7.559 -27.089 -28.960  1.00 88.31           H  
ATOM    784  CG2 ILE A  45       7.633 -24.776 -30.533  1.00 88.31           C  
ATOM    785 HG21 ILE A  45       7.284 -23.780 -30.806  1.00 88.31           H  
ATOM    786 HG22 ILE A  45       8.203 -25.151 -31.382  1.00 88.31           H  
ATOM    787 HG23 ILE A  45       8.289 -24.692 -29.666  1.00 88.31           H  
ATOM    788  CD1 ILE A  45       7.785 -27.793 -30.974  1.00 88.31           C  
ATOM    789 HD11 ILE A  45       7.930 -28.846 -30.733  1.00 88.31           H  
ATOM    790 HD12 ILE A  45       8.764 -27.320 -31.050  1.00 88.31           H  
ATOM    791 HD13 ILE A  45       7.265 -27.711 -31.928  1.00 88.31           H  
ATOM    792  N   GLY A  46       4.314 -23.394 -30.140  1.00 88.06           N  
ATOM    793  H   GLY A  46       3.818 -24.147 -30.596  1.00 88.06           H  
ATOM    794  CA  GLY A  46       3.956 -22.027 -30.510  1.00 88.06           C  
ATOM    795  HA2 GLY A  46       4.855 -21.466 -30.767  1.00 88.06           H  
ATOM    796  HA3 GLY A  46       3.302 -22.057 -31.381  1.00 88.06           H  
ATOM    797  C   GLY A  46       3.226 -21.285 -29.398  1.00 88.06           C  
ATOM    798  O   GLY A  46       3.556 -20.142 -29.096  1.00 88.06           O  
ATOM    799  N   TRP A  47       2.253 -21.930 -28.761  1.00 84.25           N  
ATOM    800  H   TRP A  47       2.048 -22.891 -28.995  1.00 84.25           H  
ATOM    801  CA  TRP A  47       1.414 -21.259 -27.779  1.00 84.25           C  
ATOM    802  HA  TRP A  47       1.412 -20.190 -27.991  1.00 84.25           H  
ATOM    803  C   TRP A  47       1.949 -21.415 -26.353  1.00 84.25           C  
ATOM    804  CB  TRP A  47      -0.031 -21.726 -27.949  1.00 84.25           C  
ATOM    805  HB2 TRP A  47      -0.284 -21.743 -29.009  1.00 84.25           H  
ATOM    806  HB3 TRP A  47      -0.158 -22.732 -27.549  1.00 84.25           H  
ATOM    807  O   TRP A  47       2.227 -20.428 -25.679  1.00 84.25           O  
ATOM    808  CG  TRP A  47      -0.987 -20.830 -27.261  1.00 84.25           C  
ATOM    809  CD1 TRP A  47      -1.289 -20.904 -25.952  1.00 84.25           C  
ATOM    810  HD1 TRP A  47      -0.892 -21.625 -25.253  1.00 84.25           H  
ATOM    811  CD2 TRP A  47      -1.689 -19.656 -27.779  1.00 84.25           C  
ATOM    812  CE2 TRP A  47      -2.439 -19.084 -26.716  1.00 84.25           C  
ATOM    813  CE3 TRP A  47      -1.757 -18.997 -29.023  1.00 84.25           C  
ATOM    814  HE3 TRP A  47      -1.179 -19.376 -29.853  1.00 84.25           H  
ATOM    815  NE1 TRP A  47      -2.117 -19.857 -25.640  1.00 84.25           N  
ATOM    816  HE1 TRP A  47      -2.402 -19.645 -24.695  1.00 84.25           H  
ATOM    817  CH2 TRP A  47      -3.304 -17.328 -28.114  1.00 84.25           C  
ATOM    818  HH2 TRP A  47      -3.899 -16.437 -28.249  1.00 84.25           H  
ATOM    819  CZ2 TRP A  47      -3.247 -17.952 -26.860  1.00 84.25           C  
ATOM    820  HZ2 TRP A  47      -3.787 -17.555 -26.013  1.00 84.25           H  
ATOM    821  CZ3 TRP A  47      -2.554 -17.845 -29.187  1.00 84.25           C  
ATOM    822  HZ3 TRP A  47      -2.581 -17.344 -30.143  1.00 84.25           H  
ATOM    823  N   VAL A  48       2.151 -22.648 -25.885  1.00 83.31           N  
ATOM    824  H   VAL A  48       1.950 -23.433 -26.488  1.00 83.31           H  
ATOM    825  CA  VAL A  48       2.544 -22.883 -24.482  1.00 83.31           C  
ATOM    826  HA  VAL A  48       1.928 -22.247 -23.847  1.00 83.31           H  
ATOM    827  C   VAL A  48       4.000 -22.473 -24.224  1.00 83.31           C  
ATOM    828  CB  VAL A  48       2.284 -24.343 -24.062  1.00 83.31           C  
ATOM    829  HB  VAL A  48       2.965 -25.012 -24.588  1.00 83.31           H  
ATOM    830  O   VAL A  48       4.306 -21.845 -23.212  1.00 83.31           O  
ATOM    831  CG1 VAL A  48       2.519 -24.538 -22.564  1.00 83.31           C  
ATOM    832 HG11 VAL A  48       1.844 -23.899 -21.994  1.00 83.31           H  
ATOM    833 HG12 VAL A  48       3.545 -24.275 -22.304  1.00 83.31           H  
ATOM    834 HG13 VAL A  48       2.344 -25.578 -22.290  1.00 83.31           H  
ATOM    835  CG2 VAL A  48       0.844 -24.785 -24.368  1.00 83.31           C  
ATOM    836 HG21 VAL A  48       0.139 -24.117 -23.873  1.00 83.31           H  
ATOM    837 HG22 VAL A  48       0.685 -25.802 -24.010  1.00 83.31           H  
ATOM    838 HG23 VAL A  48       0.657 -24.768 -25.442  1.00 83.31           H  
ATOM    839  N   PHE A  49       4.909 -22.802 -25.143  1.00 86.88           N  
ATOM    840  H   PHE A  49       4.616 -23.362 -25.931  1.00 86.88           H  
ATOM    841  CA  PHE A  49       6.325 -22.469 -25.001  1.00 86.88           C  
ATOM    842  HA  PHE A  49       6.592 -22.537 -23.946  1.00 86.88           H  
ATOM    843  C   PHE A  49       6.640 -21.038 -25.420  1.00 86.88           C  
ATOM    844  CB  PHE A  49       7.192 -23.478 -25.759  1.00 86.88           C  
ATOM    845  HB2 PHE A  49       7.956 -22.953 -26.334  1.00 86.88           H  
ATOM    846  HB3 PHE A  49       6.575 -24.027 -26.471  1.00 86.88           H  
ATOM    847  O   PHE A  49       7.229 -20.318 -24.629  1.00 86.88           O  
ATOM    848  CG  PHE A  49       7.874 -24.477 -24.859  1.00 86.88           C  
ATOM    849  CD1 PHE A  49       9.192 -24.238 -24.435  1.00 86.88           C  
ATOM    850  HD1 PHE A  49       9.716 -23.350 -24.757  1.00 86.88           H  
ATOM    851  CD2 PHE A  49       7.195 -25.637 -24.443  1.00 86.88           C  
ATOM    852  HD2 PHE A  49       6.182 -25.816 -24.771  1.00 86.88           H  
ATOM    853  CE1 PHE A  49       9.828 -25.150 -23.581  1.00 86.88           C  
ATOM    854  HE1 PHE A  49      10.839 -24.961 -23.252  1.00 86.88           H  
ATOM    855  CE2 PHE A  49       7.838 -26.554 -23.591  1.00 86.88           C  
ATOM    856  HE2 PHE A  49       7.329 -27.450 -23.268  1.00 86.88           H  
ATOM    857  CZ  PHE A  49       9.144 -26.292 -23.141  1.00 86.88           C  
ATOM    858  HZ  PHE A  49       9.634 -26.957 -22.445  1.00 86.88           H  
ATOM    859  N   LEU A  50       6.294 -20.617 -26.638  1.00 89.06           N  
ATOM    860  H   LEU A  50       5.855 -21.268 -27.274  1.00 89.06           H  
ATOM    861  CA  LEU A  50       6.734 -19.312 -27.144  1.00 89.06           C  
ATOM    862  HA  LEU A  50       7.722 -19.095 -26.737  1.00 89.06           H  
ATOM    863  C   LEU A  50       5.848 -18.156 -26.671  1.00 89.06           C  
ATOM    864  CB  LEU A  50       6.856 -19.341 -28.677  1.00 89.06           C  
ATOM    865  HB2 LEU A  50       7.072 -18.330 -29.023  1.00 89.06           H  
ATOM    866  HB3 LEU A  50       5.897 -19.633 -29.105  1.00 89.06           H  
ATOM    867  O   LEU A  50       6.378 -17.140 -26.228  1.00 89.06           O  
ATOM    868  CG  LEU A  50       7.939 -20.283 -29.228  1.00 89.06           C  
ATOM    869  HG  LEU A  50       7.787 -21.296 -28.856  1.00 89.06           H  
ATOM    870  CD1 LEU A  50       7.859 -20.312 -30.756  1.00 89.06           C  
ATOM    871 HD11 LEU A  50       8.606 -21.003 -31.149  1.00 89.06           H  
ATOM    872 HD12 LEU A  50       8.042 -19.315 -31.157  1.00 89.06           H  
ATOM    873 HD13 LEU A  50       6.871 -20.649 -31.068  1.00 89.06           H  
ATOM    874  CD2 LEU A  50       9.347 -19.835 -28.834  1.00 89.06           C  
ATOM    875 HD21 LEU A  50       9.514 -18.803 -29.142  1.00 89.06           H  
ATOM    876 HD22 LEU A  50       9.477 -19.914 -27.755  1.00 89.06           H  
ATOM    877 HD23 LEU A  50      10.086 -20.478 -29.312  1.00 89.06           H  
ATOM    878  N   TYR A  51       4.524 -18.298 -26.751  1.00 86.00           N  
ATOM    879  H   TYR A  51       4.141 -19.140 -27.158  1.00 86.00           H  
ATOM    880  CA  TYR A  51       3.607 -17.214 -26.392  1.00 86.00           C  
ATOM    881  HA  TYR A  51       4.025 -16.277 -26.760  1.00 86.00           H  
ATOM    882  C   TYR A  51       3.466 -17.044 -24.868  1.00 86.00           C  
ATOM    883  CB  TYR A  51       2.269 -17.416 -27.113  1.00 86.00           C  
ATOM    884  HB2 TYR A  51       1.815 -18.357 -26.800  1.00 86.00           H  
ATOM    885  HB3 TYR A  51       2.451 -17.481 -28.186  1.00 86.00           H  
ATOM    886  O   TYR A  51       3.710 -15.958 -24.352  1.00 86.00           O  
ATOM    887  CG  TYR A  51       1.268 -16.317 -26.856  1.00 86.00           C  
ATOM    888  CD1 TYR A  51       0.314 -16.469 -25.833  1.00 86.00           C  
ATOM    889  HD1 TYR A  51       0.288 -17.372 -25.241  1.00 86.00           H  
ATOM    890  CD2 TYR A  51       1.307 -15.137 -27.621  1.00 86.00           C  
ATOM    891  HD2 TYR A  51       2.048 -15.022 -28.399  1.00 86.00           H  
ATOM    892  CE1 TYR A  51      -0.598 -15.436 -25.561  1.00 86.00           C  
ATOM    893  HE1 TYR A  51      -1.309 -15.556 -24.756  1.00 86.00           H  
ATOM    894  CE2 TYR A  51       0.387 -14.105 -27.361  1.00 86.00           C  
ATOM    895  HE2 TYR A  51       0.407 -13.189 -27.933  1.00 86.00           H  
ATOM    896  OH  TYR A  51      -1.444 -13.253 -26.070  1.00 86.00           O  
ATOM    897  HH  TYR A  51      -1.986 -13.478 -25.311  1.00 86.00           H  
ATOM    898  CZ  TYR A  51      -0.563 -14.253 -26.329  1.00 86.00           C  
ATOM    899  N   GLU A  52       3.158 -18.115 -24.130  1.00 85.50           N  
ATOM    900  H   GLU A  52       2.919 -18.973 -24.606  1.00 85.50           H  
ATOM    901  CA  GLU A  52       3.047 -18.080 -22.656  1.00 85.50           C  
ATOM    902  HA  GLU A  52       2.617 -17.127 -22.349  1.00 85.50           H  
ATOM    903  C   GLU A  52       4.398 -18.183 -21.926  1.00 85.50           C  
ATOM    904  CB  GLU A  52       2.110 -19.198 -22.173  1.00 85.50           C  
ATOM    905  HB2 GLU A  52       2.255 -19.375 -21.108  1.00 85.50           H  
ATOM    906  HB3 GLU A  52       2.374 -20.122 -22.689  1.00 85.50           H  
ATOM    907  O   GLU A  52       4.447 -18.075 -20.701  1.00 85.50           O  
ATOM    908  CG  GLU A  52       0.621 -18.920 -22.410  1.00 85.50           C  
ATOM    909  HG2 GLU A  52       0.098 -19.845 -22.168  1.00 85.50           H  
ATOM    910  HG3 GLU A  52       0.458 -18.724 -23.470  1.00 85.50           H  
ATOM    911  CD  GLU A  52       0.016 -17.784 -21.553  1.00 85.50           C  
ATOM    912  OE1 GLU A  52      -0.995 -17.188 -21.992  1.00 85.50           O  
ATOM    913  OE2 GLU A  52       0.494 -17.533 -20.423  1.00 85.50           O  
ATOM    914  N   LYS A  53       5.506 -18.400 -22.649  1.00 89.50           N  
ATOM    915  H   LYS A  53       5.405 -18.439 -23.654  1.00 89.50           H  
ATOM    916  CA  LYS A  53       6.852 -18.555 -22.069  1.00 89.50           C  
ATOM    917  HA  LYS A  53       7.514 -18.945 -22.841  1.00 89.50           H  
ATOM    918  C   LYS A  53       6.911 -19.591 -20.946  1.00 89.50           C  
ATOM    919  CB  LYS A  53       7.447 -17.201 -21.671  1.00 89.50           C  
ATOM    920  HB2 LYS A  53       8.442 -17.367 -21.257  1.00 89.50           H  
ATOM    921  HB3 LYS A  53       6.829 -16.730 -20.906  1.00 89.50           H  
ATOM    922  O   LYS A  53       7.593 -19.393 -19.942  1.00 89.50           O  
ATOM    923  CG  LYS A  53       7.578 -16.274 -22.880  1.00 89.50           C  
ATOM    924  HG2 LYS A  53       8.088 -16.793 -23.691  1.00 89.50           H  
ATOM    925  HG3 LYS A  53       6.589 -15.963 -23.215  1.00 89.50           H  
ATOM    926  CD  LYS A  53       8.393 -15.048 -22.476  1.00 89.50           C  
ATOM    927  HD2 LYS A  53       7.922 -14.563 -21.621  1.00 89.50           H  
ATOM    928  HD3 LYS A  53       9.402 -15.359 -22.205  1.00 89.50           H  
ATOM    929  CE  LYS A  53       8.458 -14.088 -23.654  1.00 89.50           C  
ATOM    930  HE2 LYS A  53       7.441 -13.821 -23.940  1.00 89.50           H  
ATOM    931  HE3 LYS A  53       8.928 -14.599 -24.495  1.00 89.50           H  
ATOM    932  NZ  LYS A  53       9.229 -12.885 -23.286  1.00 89.50           N  
ATOM    933  HZ1 LYS A  53       8.884 -12.477 -22.429  1.00 89.50           H  
ATOM    934  HZ2 LYS A  53       9.234 -12.198 -24.026  1.00 89.50           H  
ATOM    935  HZ3 LYS A  53      10.197 -13.123 -23.125  1.00 89.50           H  
ATOM    936  N   GLY A  54       6.266 -20.745 -21.136  1.00 87.25           N  
ATOM    937  H   GLY A  54       5.681 -20.823 -21.956  1.00 87.25           H  
ATOM    938  CA  GLY A  54       6.240 -21.848 -20.162  1.00 87.25           C  
ATOM    939  HA2 GLY A  54       5.595 -22.638 -20.547  1.00 87.25           H  
ATOM    940  HA3 GLY A  54       5.804 -21.478 -19.234  1.00 87.25           H  
ATOM    941  C   GLY A  54       7.606 -22.472 -19.819  1.00 87.25           C  
ATOM    942  O   GLY A  54       7.668 -23.426 -19.049  1.00 87.25           O  
ATOM    943  N   TYR A  55       8.697 -21.961 -20.393  1.00 91.06           N  
ATOM    944  H   TYR A  55       8.561 -21.160 -20.993  1.00 91.06           H  
ATOM    945  CA  TYR A  55      10.086 -22.307 -20.084  1.00 91.06           C  
ATOM    946  HA  TYR A  55      10.122 -23.312 -19.662  1.00 91.06           H  
ATOM    947  C   TYR A  55      10.742 -21.363 -19.062  1.00 91.06           C  
ATOM    948  CB  TYR A  55      10.874 -22.306 -21.398  1.00 91.06           C  
ATOM    949  HB2 TYR A  55      11.892 -22.644 -21.206  1.00 91.06           H  
ATOM    950  HB3 TYR A  55      10.414 -23.029 -22.072  1.00 91.06           H  
ATOM    951  O   TYR A  55      11.878 -21.592 -18.646  1.00 91.06           O  
ATOM    952  CG  TYR A  55      10.941 -20.961 -22.099  1.00 91.06           C  
ATOM    953  CD1 TYR A  55      10.009 -20.627 -23.100  1.00 91.06           C  
ATOM    954  HD1 TYR A  55       9.232 -21.325 -23.375  1.00 91.06           H  
ATOM    955  CD2 TYR A  55      11.946 -20.041 -21.749  1.00 91.06           C  
ATOM    956  HD2 TYR A  55      12.640 -20.275 -20.956  1.00 91.06           H  
ATOM    957  CE1 TYR A  55      10.084 -19.374 -23.741  1.00 91.06           C  
ATOM    958  HE1 TYR A  55       9.370 -19.095 -24.503  1.00 91.06           H  
ATOM    959  CE2 TYR A  55      12.036 -18.799 -22.403  1.00 91.06           C  
ATOM    960  HE2 TYR A  55      12.813 -18.101 -22.130  1.00 91.06           H  
ATOM    961  OH  TYR A  55      11.143 -17.232 -23.978  1.00 91.06           O  
ATOM    962  HH  TYR A  55      11.853 -16.707 -23.602  1.00 91.06           H  
ATOM    963  CZ  TYR A  55      11.090 -18.454 -23.388  1.00 91.06           C  
ATOM    964  N   GLN A  56      10.065 -20.280 -18.680  1.00 92.69           N  
ATOM    965  H   GLN A  56       9.137 -20.119 -19.045  1.00 92.69           H  
ATOM    966  CA  GLN A  56      10.581 -19.310 -17.725  1.00 92.69           C  
ATOM    967  HA  GLN A  56      11.661 -19.434 -17.645  1.00 92.69           H  
ATOM    968  C   GLN A  56       9.994 -19.545 -16.341  1.00 92.69           C  
ATOM    969  CB  GLN A  56      10.324 -17.871 -18.194  1.00 92.69           C  
ATOM    970  HB2 GLN A  56       9.255 -17.719 -18.340  1.00 92.69           H  
ATOM    971  HB3 GLN A  56      10.664 -17.187 -17.416  1.00 92.69           H  
ATOM    972  O   GLN A  56       8.801 -19.796 -16.168  1.00 92.69           O  
ATOM    973  CG  GLN A  56      11.072 -17.547 -19.494  1.00 92.69           C  
ATOM    974  HG2 GLN A  56      10.618 -18.123 -20.300  1.00 92.69           H  
ATOM    975  HG3 GLN A  56      12.118 -17.839 -19.396  1.00 92.69           H  
ATOM    976  CD  GLN A  56      11.003 -16.074 -19.882  1.00 92.69           C  
ATOM    977  NE2 GLN A  56      11.976 -15.574 -20.604  1.00 92.69           N  
ATOM    978 HE21 GLN A  56      12.813 -16.107 -20.792  1.00 92.69           H  
ATOM    979 HE22 GLN A  56      12.062 -14.575 -20.731  1.00 92.69           H  
ATOM    980  OE1 GLN A  56      10.069 -15.357 -19.555  1.00 92.69           O  
ATOM    981  N   THR A  57      10.841 -19.384 -15.335  1.00 90.06           N  
ATOM    982  H   THR A  57      11.797 -19.148 -15.559  1.00 90.06           H  
ATOM    983  CA  THR A  57      10.383 -19.124 -13.979  1.00 90.06           C  
ATOM    984  HA  THR A  57       9.477 -19.697 -13.786  1.00 90.06           H  
ATOM    985  C   THR A  57      10.054 -17.650 -13.875  1.00 90.06           C  
ATOM    986  CB  THR A  57      11.438 -19.558 -12.966  1.00 90.06           C  
ATOM    987  HB  THR A  57      12.434 -19.322 -13.340  1.00 90.06           H  
ATOM    988  O   THR A  57      10.705 -16.801 -14.487  1.00 90.06           O  
ATOM    989  CG2 THR A  57      11.271 -18.966 -11.580  1.00 90.06           C  
ATOM    990 HG21 THR A  57      11.393 -17.883 -11.602  1.00 90.06           H  
ATOM    991 HG22 THR A  57      12.081 -19.387 -10.985  1.00 90.06           H  
ATOM    992 HG23 THR A  57      10.302 -19.239 -11.161  1.00 90.06           H  
ATOM    993  OG1 THR A  57      11.295 -20.939 -12.775  1.00 90.06           O  
ATOM    994  HG1 THR A  57      12.140 -21.299 -12.496  1.00 90.06           H  
ATOM    995  N   SER A  58       9.050 -17.335 -13.067  1.00 88.69           N  
ATOM    996  H   SER A  58       8.550 -18.073 -12.593  1.00 88.69           H  
ATOM    997  CA  SER A  58       8.644 -15.959 -12.861  1.00 88.69           C  
ATOM    998  HA  SER A  58       9.239 -15.320 -13.514  1.00 88.69           H  
ATOM    999  C   SER A  58       8.835 -15.444 -11.449  1.00 88.69           C  
ATOM   1000  CB  SER A  58       7.216 -15.779 -13.282  1.00 88.69           C  
ATOM   1001  HB2 SER A  58       7.107 -16.068 -14.327  1.00 88.69           H  
ATOM   1002  HB3 SER A  58       7.033 -14.709 -13.175  1.00 88.69           H  
ATOM   1003  O   SER A  58       8.717 -16.201 -10.486  1.00 88.69           O  
ATOM   1004  OG  SER A  58       6.299 -16.508 -12.476  1.00 88.69           O  
ATOM   1005  HG  SER A  58       6.698 -16.641 -11.613  1.00 88.69           H  
ATOM   1006  N   SER A  59       9.028 -14.133 -11.344  1.00 87.38           N  
ATOM   1007  H   SER A  59       9.097 -13.596 -12.197  1.00 87.38           H  
ATOM   1008  CA  SER A  59       9.078 -13.389 -10.090  1.00 87.38           C  
ATOM   1009  HA  SER A  59       8.834 -14.046  -9.254  1.00 87.38           H  
ATOM   1010  C   SER A  59       8.083 -12.239 -10.126  1.00 87.38           C  
ATOM   1011  CB  SER A  59      10.487 -12.839  -9.871  1.00 87.38           C  
ATOM   1012  HB2 SER A  59      11.200 -13.653 -10.003  1.00 87.38           H  
ATOM   1013  HB3 SER A  59      10.701 -12.068 -10.612  1.00 87.38           H  
ATOM   1014  O   SER A  59       8.022 -11.515 -11.123  1.00 87.38           O  
ATOM   1015  OG  SER A  59      10.639 -12.301  -8.571  1.00 87.38           O  
ATOM   1016  HG  SER A  59      10.116 -11.500  -8.485  1.00 87.38           H  
ATOM   1017  N   GLY A  60       7.360 -12.048  -9.023  1.00 85.56           N  
ATOM   1018  H   GLY A  60       7.491 -12.677  -8.243  1.00 85.56           H  
ATOM   1019  CA  GLY A  60       6.754 -10.754  -8.719  1.00 85.56           C  
ATOM   1020  HA2 GLY A  60       6.162 -10.406  -9.565  1.00 85.56           H  
ATOM   1021  HA3 GLY A  60       6.100 -10.841  -7.851  1.00 85.56           H  
ATOM   1022  C   GLY A  60       7.834  -9.716  -8.412  1.00 85.56           C  
ATOM   1023  O   GLY A  60       9.027 -10.049  -8.336  1.00 85.56           O  
ATOM   1024  N   LEU A  61       7.408  -8.468  -8.254  1.00 87.75           N  
ATOM   1025  H   LEU A  61       6.417  -8.279  -8.283  1.00 87.75           H  
ATOM   1026  CA  LEU A  61       8.282  -7.354  -7.921  1.00 87.75           C  
ATOM   1027  HA  LEU A  61       9.302  -7.729  -7.832  1.00 87.75           H  
ATOM   1028  C   LEU A  61       7.935  -6.749  -6.570  1.00 87.75           C  
ATOM   1029  CB  LEU A  61       8.295  -6.324  -9.063  1.00 87.75           C  
ATOM   1030  HB2 LEU A  61       8.576  -6.871  -9.963  1.00 87.75           H  
ATOM   1031  HB3 LEU A  61       9.085  -5.597  -8.877  1.00 87.75           H  
ATOM   1032  O   LEU A  61       6.806  -6.827  -6.096  1.00 87.75           O  
ATOM   1033  CG  LEU A  61       6.979  -5.573  -9.356  1.00 87.75           C  
ATOM   1034  HG  LEU A  61       6.129  -6.253  -9.298  1.00 87.75           H  
ATOM   1035  CD1 LEU A  61       6.752  -4.372  -8.433  1.00 87.75           C  
ATOM   1036 HD11 LEU A  61       7.622  -3.716  -8.456  1.00 87.75           H  
ATOM   1037 HD12 LEU A  61       6.554  -4.699  -7.412  1.00 87.75           H  
ATOM   1038 HD13 LEU A  61       5.867  -3.828  -8.765  1.00 87.75           H  
ATOM   1039  CD2 LEU A  61       7.067  -5.014 -10.775  1.00 87.75           C  
ATOM   1040 HD21 LEU A  61       7.151  -5.833 -11.490  1.00 87.75           H  
ATOM   1041 HD22 LEU A  61       6.163  -4.451 -11.006  1.00 87.75           H  
ATOM   1042 HD23 LEU A  61       7.930  -4.356 -10.873  1.00 87.75           H  
ATOM   1043  N   ILE A  62       8.927  -6.081  -6.004  1.00 83.50           N  
ATOM   1044  H   ILE A  62       9.821  -6.092  -6.474  1.00 83.50           H  
ATOM   1045  CA  ILE A  62       8.767  -5.155  -4.893  1.00 83.50           C  
ATOM   1046  HA  ILE A  62       7.738  -5.191  -4.534  1.00 83.50           H  
ATOM   1047  C   ILE A  62       9.042  -3.759  -5.447  1.00 83.50           C  
ATOM   1048  CB  ILE A  62       9.697  -5.549  -3.733  1.00 83.50           C  
ATOM   1049  HB  ILE A  62      10.732  -5.438  -4.056  1.00 83.50           H  
ATOM   1050  O   ILE A  62       9.964  -3.584  -6.248  1.00 83.50           O  
ATOM   1051  CG1 ILE A  62       9.470  -7.017  -3.297  1.00 83.50           C  
ATOM   1052 HG12 ILE A  62       8.428  -7.154  -3.006  1.00 83.50           H  
ATOM   1053 HG13 ILE A  62       9.671  -7.679  -4.138  1.00 83.50           H  
ATOM   1054  CG2 ILE A  62       9.444  -4.607  -2.555  1.00 83.50           C  
ATOM   1055 HG21 ILE A  62       8.421  -4.735  -2.201  1.00 83.50           H  
ATOM   1056 HG22 ILE A  62      10.132  -4.850  -1.746  1.00 83.50           H  
ATOM   1057 HG23 ILE A  62       9.617  -3.570  -2.841  1.00 83.50           H  
ATOM   1058  CD1 ILE A  62      10.368  -7.481  -2.143  1.00 83.50           C  
ATOM   1059 HD11 ILE A  62      10.255  -8.557  -2.011  1.00 83.50           H  
ATOM   1060 HD12 ILE A  62      11.411  -7.251  -2.359  1.00 83.50           H  
ATOM   1061 HD13 ILE A  62      10.072  -7.002  -1.209  1.00 83.50           H  
ATOM   1062  N   SER A  63       8.249  -2.765  -5.053  1.00 89.38           N  
ATOM   1063  H   SER A  63       7.555  -2.937  -4.340  1.00 89.38           H  
ATOM   1064  CA  SER A  63       8.365  -1.404  -5.577  1.00 89.38           C  
ATOM   1065  HA  SER A  63       9.287  -1.327  -6.154  1.00 89.38           H  
ATOM   1066  C   SER A  63       8.458  -0.354  -4.476  1.00 89.38           C  
ATOM   1067  CB  SER A  63       7.219  -1.088  -6.542  1.00 89.38           C  
ATOM   1068  HB2 SER A  63       7.478  -0.187  -7.098  1.00 89.38           H  
ATOM   1069  HB3 SER A  63       7.088  -1.904  -7.252  1.00 89.38           H  
ATOM   1070  O   SER A  63       7.960  -0.538  -3.371  1.00 89.38           O  
ATOM   1071  OG  SER A  63       6.008  -0.848  -5.863  1.00 89.38           O  
ATOM   1072  HG  SER A  63       5.572  -1.683  -5.678  1.00 89.38           H  
ATOM   1073  N   SER A  64       9.087   0.770  -4.809  1.00 87.25           N  
ATOM   1074  H   SER A  64       9.546   0.795  -5.708  1.00 87.25           H  
ATOM   1075  CA  SER A  64       9.057   2.010  -4.036  1.00 87.25           C  
ATOM   1076  HA  SER A  64       8.247   1.963  -3.309  1.00 87.25           H  
ATOM   1077  C   SER A  64       8.774   3.167  -4.989  1.00 87.25           C  
ATOM   1078  CB  SER A  64      10.366   2.192  -3.256  1.00 87.25           C  
ATOM   1079  HB2 SER A  64      11.114   1.501  -3.645  1.00 87.25           H  
ATOM   1080  HB3 SER A  64      10.193   1.951  -2.207  1.00 87.25           H  
ATOM   1081  O   SER A  64       9.333   3.227  -6.094  1.00 87.25           O  
ATOM   1082  OG  SER A  64      10.879   3.508  -3.358  1.00 87.25           O  
ATOM   1083  HG  SER A  64      11.074   3.691  -4.280  1.00 87.25           H  
ATOM   1084  N   VAL A  65       7.928   4.100  -4.563  1.00 92.62           N  
ATOM   1085  H   VAL A  65       7.570   4.028  -3.622  1.00 92.62           H  
ATOM   1086  CA  VAL A  65       7.496   5.251  -5.360  1.00 92.62           C  
ATOM   1087  HA  VAL A  65       8.115   5.339  -6.253  1.00 92.62           H  
ATOM   1088  C   VAL A  65       7.663   6.515  -4.537  1.00 92.62           C  
ATOM   1089  CB  VAL A  65       6.031   5.098  -5.812  1.00 92.62           C  
ATOM   1090  HB  VAL A  65       5.393   4.965  -4.938  1.00 92.62           H  
ATOM   1091  O   VAL A  65       7.102   6.633  -3.457  1.00 92.62           O  
ATOM   1092  CG1 VAL A  65       5.551   6.333  -6.584  1.00 92.62           C  
ATOM   1093 HG11 VAL A  65       6.179   6.504  -7.458  1.00 92.62           H  
ATOM   1094 HG12 VAL A  65       4.519   6.173  -6.897  1.00 92.62           H  
ATOM   1095 HG13 VAL A  65       5.555   7.213  -5.941  1.00 92.62           H  
ATOM   1096  CG2 VAL A  65       5.856   3.885  -6.733  1.00 92.62           C  
ATOM   1097 HG21 VAL A  65       6.476   3.988  -7.623  1.00 92.62           H  
ATOM   1098 HG22 VAL A  65       6.117   2.968  -6.205  1.00 92.62           H  
ATOM   1099 HG23 VAL A  65       4.811   3.806  -7.031  1.00 92.62           H  
ATOM   1100  N   SER A  66       8.371   7.502  -5.080  1.00 91.62           N  
ATOM   1101  H   SER A  66       8.769   7.345  -5.995  1.00 91.62           H  
ATOM   1102  CA  SER A  66       8.378   8.859  -4.533  1.00 91.62           C  
ATOM   1103  HA  SER A  66       7.653   8.916  -3.721  1.00 91.62           H  
ATOM   1104  C   SER A  66       7.939   9.858  -5.589  1.00 91.62           C  
ATOM   1105  CB  SER A  66       9.735   9.222  -3.934  1.00 91.62           C  
ATOM   1106  HB2 SER A  66       9.613  10.084  -3.279  1.00 91.62           H  
ATOM   1107  HB3 SER A  66      10.108   8.385  -3.343  1.00 91.62           H  
ATOM   1108  O   SER A  66       8.285   9.728  -6.768  1.00 91.62           O  
ATOM   1109  OG  SER A  66      10.655   9.549  -4.952  1.00 91.62           O  
ATOM   1110  HG  SER A  66      10.390   9.036  -5.719  1.00 91.62           H  
ATOM   1111  N   VAL A  67       7.207  10.875  -5.152  1.00 95.56           N  
ATOM   1112  H   VAL A  67       6.982  10.935  -4.169  1.00 95.56           H  
ATOM   1113  CA  VAL A  67       6.633  11.890  -6.027  1.00 95.56           C  
ATOM   1114  HA  VAL A  67       6.971  11.708  -7.047  1.00 95.56           H  
ATOM   1115  C   VAL A  67       7.108  13.278  -5.641  1.00 95.56           C  
ATOM   1116  CB  VAL A  67       5.100  11.815  -6.052  1.00 95.56           C  
ATOM   1117  HB  VAL A  67       4.742  12.619  -6.695  1.00 95.56           H  
ATOM   1118  O   VAL A  67       7.415  13.555  -4.484  1.00 95.56           O  
ATOM   1119  CG1 VAL A  67       4.648  10.485  -6.654  1.00 95.56           C  
ATOM   1120 HG11 VAL A  67       4.901   9.656  -5.993  1.00 95.56           H  
ATOM   1121 HG12 VAL A  67       5.109  10.331  -7.630  1.00 95.56           H  
ATOM   1122 HG13 VAL A  67       3.564  10.506  -6.768  1.00 95.56           H  
ATOM   1123  CG2 VAL A  67       4.450  11.993  -4.677  1.00 95.56           C  
ATOM   1124 HG21 VAL A  67       4.740  11.183  -4.008  1.00 95.56           H  
ATOM   1125 HG22 VAL A  67       3.365  11.971  -4.784  1.00 95.56           H  
ATOM   1126 HG23 VAL A  67       4.733  12.952  -4.243  1.00 95.56           H  
ATOM   1127  N   LYS A  68       7.165  14.172  -6.626  1.00 92.88           N  
ATOM   1128  H   LYS A  68       7.002  13.841  -7.566  1.00 92.88           H  
ATOM   1129  CA  LYS A  68       7.426  15.592  -6.401  1.00 92.88           C  
ATOM   1130  HA  LYS A  68       7.126  15.833  -5.381  1.00 92.88           H  
ATOM   1131  C   LYS A  68       6.596  16.441  -7.347  1.00 92.88           C  
ATOM   1132  CB  LYS A  68       8.931  15.851  -6.533  1.00 92.88           C  
ATOM   1133  HB2 LYS A  68       9.258  15.652  -7.553  1.00 92.88           H  
ATOM   1134  HB3 LYS A  68       9.449  15.164  -5.864  1.00 92.88           H  
ATOM   1135  O   LYS A  68       6.739  16.332  -8.563  1.00 92.88           O  
ATOM   1136  CG  LYS A  68       9.288  17.291  -6.142  1.00 92.88           C  
ATOM   1137  HG2 LYS A  68       8.962  17.980  -6.922  1.00 92.88           H  
ATOM   1138  HG3 LYS A  68       8.777  17.542  -5.212  1.00 92.88           H  
ATOM   1139  CD  LYS A  68      10.798  17.424  -5.923  1.00 92.88           C  
ATOM   1140  HD2 LYS A  68      11.330  17.252  -6.859  1.00 92.88           H  
ATOM   1141  HD3 LYS A  68      11.103  16.675  -5.193  1.00 92.88           H  
ATOM   1142  CE  LYS A  68      11.111  18.815  -5.368  1.00 92.88           C  
ATOM   1143  HE2 LYS A  68      10.366  19.048  -4.608  1.00 92.88           H  
ATOM   1144  HE3 LYS A  68      11.019  19.556  -6.163  1.00 92.88           H  
ATOM   1145  NZ  LYS A  68      12.454  18.855  -4.743  1.00 92.88           N  
ATOM   1146  HZ1 LYS A  68      13.197  18.551  -5.356  1.00 92.88           H  
ATOM   1147  HZ2 LYS A  68      12.480  18.263  -3.925  1.00 92.88           H  
ATOM   1148  HZ3 LYS A  68      12.671  19.759  -4.349  1.00 92.88           H  
ATOM   1149  N   LEU A  69       5.773  17.318  -6.786  1.00 95.69           N  
ATOM   1150  H   LEU A  69       5.708  17.345  -5.779  1.00 95.69           H  
ATOM   1151  CA  LEU A  69       4.970  18.273  -7.542  1.00 95.69           C  
ATOM   1152  HA  LEU A  69       4.820  17.889  -8.551  1.00 95.69           H  
ATOM   1153  C   LEU A  69       5.683  19.617  -7.681  1.00 95.69           C  
ATOM   1154  CB  LEU A  69       3.586  18.397  -6.892  1.00 95.69           C  
ATOM   1155  HB2 LEU A  69       3.713  18.464  -5.811  1.00 95.69           H  
ATOM   1156  HB3 LEU A  69       3.106  19.320  -7.218  1.00 95.69           H  
ATOM   1157  O   LEU A  69       6.506  20.007  -6.847  1.00 95.69           O  
ATOM   1158  CG  LEU A  69       2.695  17.194  -7.262  1.00 95.69           C  
ATOM   1159  HG  LEU A  69       3.310  16.376  -7.636  1.00 95.69           H  
ATOM   1160  CD1 LEU A  69       1.942  16.680  -6.047  1.00 95.69           C  
ATOM   1161 HD11 LEU A  69       2.638  16.397  -5.258  1.00 95.69           H  
ATOM   1162 HD12 LEU A  69       1.356  15.801  -6.320  1.00 95.69           H  
ATOM   1163 HD13 LEU A  69       1.259  17.449  -5.687  1.00 95.69           H  
ATOM   1164  CD2 LEU A  69       1.684  17.577  -8.344  1.00 95.69           C  
ATOM   1165 HD21 LEU A  69       2.204  17.929  -9.235  1.00 95.69           H  
ATOM   1166 HD22 LEU A  69       1.087  16.703  -8.605  1.00 95.69           H  
ATOM   1167 HD23 LEU A  69       1.018  18.358  -7.977  1.00 95.69           H  
ATOM   1168  N   LYS A  70       5.376  20.314  -8.773  1.00 94.00           N  
ATOM   1169  H   LYS A  70       4.746  19.879  -9.432  1.00 94.00           H  
ATOM   1170  CA  LYS A  70       5.772  21.701  -9.022  1.00 94.00           C  
ATOM   1171  HA  LYS A  70       5.946  22.199  -8.068  1.00 94.00           H  
ATOM   1172  C   LYS A  70       4.653  22.433  -9.741  1.00 94.00           C  
ATOM   1173  CB  LYS A  70       7.038  21.781  -9.882  1.00 94.00           C  
ATOM   1174  HB2 LYS A  70       6.866  21.253 -10.820  1.00 94.00           H  
ATOM   1175  HB3 LYS A  70       7.227  22.829 -10.112  1.00 94.00           H  
ATOM   1176  O   LYS A  70       4.123  21.919 -10.727  1.00 94.00           O  
ATOM   1177  CG  LYS A  70       8.279  21.201  -9.202  1.00 94.00           C  
ATOM   1178  HG2 LYS A  70       8.140  20.135  -9.020  1.00 94.00           H  
ATOM   1179  HG3 LYS A  70       8.446  21.714  -8.255  1.00 94.00           H  
ATOM   1180  CD  LYS A  70       9.489  21.395 -10.114  1.00 94.00           C  
ATOM   1181  HD2 LYS A  70       9.320  20.863 -11.050  1.00 94.00           H  
ATOM   1182  HD3 LYS A  70       9.615  22.458 -10.319  1.00 94.00           H  
ATOM   1183  CE  LYS A  70      10.730  20.847  -9.413  1.00 94.00           C  
ATOM   1184  HE2 LYS A  70      10.561  19.795  -9.184  1.00 94.00           H  
ATOM   1185  HE3 LYS A  70      10.852  21.386  -8.474  1.00 94.00           H  
ATOM   1186  NZ  LYS A  70      11.930  21.013 -10.265  1.00 94.00           N  
ATOM   1187  HZ1 LYS A  70      12.756  20.682  -9.788  1.00 94.00           H  
ATOM   1188  HZ2 LYS A  70      12.049  21.992 -10.484  1.00 94.00           H  
ATOM   1189  HZ3 LYS A  70      11.818  20.496 -11.126  1.00 94.00           H  
ATOM   1190  N   GLY A  71       4.389  23.650  -9.295  1.00 94.25           N  
ATOM   1191  H   GLY A  71       4.835  23.963  -8.444  1.00 94.25           H  
ATOM   1192  CA  GLY A  71       3.355  24.521  -9.827  1.00 94.25           C  
ATOM   1193  HA2 GLY A  71       3.725  25.043 -10.710  1.00 94.25           H  
ATOM   1194  HA3 GLY A  71       2.484  23.927 -10.104  1.00 94.25           H  
ATOM   1195  C   GLY A  71       2.927  25.541  -8.779  1.00 94.25           C  
ATOM   1196  O   GLY A  71       3.176  25.331  -7.589  1.00 94.25           O  
ATOM   1197  N   LEU A  72       2.313  26.624  -9.245  1.00 95.25           N  
ATOM   1198  H   LEU A  72       2.090  26.670 -10.229  1.00 95.25           H  
ATOM   1199  CA  LEU A  72       1.737  27.689  -8.432  1.00 95.25           C  
ATOM   1200  HA  LEU A  72       1.696  27.386  -7.386  1.00 95.25           H  
ATOM   1201  C   LEU A  72       0.316  27.965  -8.913  1.00 95.25           C  
ATOM   1202  CB  LEU A  72       2.556  28.984  -8.566  1.00 95.25           C  
ATOM   1203  HB2 LEU A  72       2.595  29.256  -9.621  1.00 95.25           H  
ATOM   1204  HB3 LEU A  72       2.014  29.774  -8.048  1.00 95.25           H  
ATOM   1205  O   LEU A  72       0.072  27.985 -10.119  1.00 95.25           O  
ATOM   1206  CG  LEU A  72       3.987  28.950  -8.016  1.00 95.25           C  
ATOM   1207  HG  LEU A  72       4.569  28.187  -8.533  1.00 95.25           H  
ATOM   1208  CD1 LEU A  72       4.612  30.316  -8.286  1.00 95.25           C  
ATOM   1209 HD11 LEU A  72       4.004  31.097  -7.831  1.00 95.25           H  
ATOM   1210 HD12 LEU A  72       4.683  30.495  -9.359  1.00 95.25           H  
ATOM   1211 HD13 LEU A  72       5.606  30.356  -7.841  1.00 95.25           H  
ATOM   1212  CD2 LEU A  72       4.027  28.685  -6.513  1.00 95.25           C  
ATOM   1213 HD21 LEU A  72       5.051  28.772  -6.148  1.00 95.25           H  
ATOM   1214 HD22 LEU A  72       3.400  29.403  -5.984  1.00 95.25           H  
ATOM   1215 HD23 LEU A  72       3.669  27.677  -6.307  1.00 95.25           H  
ATOM   1216  N   ALA A  73      -0.584  28.226  -7.977  1.00 94.31           N  
ATOM   1217  H   ALA A  73      -0.289  28.206  -7.012  1.00 94.31           H  
ATOM   1218  CA  ALA A  73      -1.920  28.739  -8.251  1.00 94.31           C  
ATOM   1219  HA  ALA A  73      -2.055  28.897  -9.321  1.00 94.31           H  
ATOM   1220  C   ALA A  73      -2.099  30.097  -7.574  1.00 94.31           C  
ATOM   1221  CB  ALA A  73      -2.960  27.710  -7.797  1.00 94.31           C  
ATOM   1222  HB1 ALA A  73      -3.924  28.198  -7.651  1.00 94.31           H  
ATOM   1223  HB2 ALA A  73      -3.076  26.942  -8.561  1.00 94.31           H  
ATOM   1224  HB3 ALA A  73      -2.651  27.246  -6.861  1.00 94.31           H  
ATOM   1225  O   ALA A  73      -1.447  30.388  -6.568  1.00 94.31           O  
ATOM   1226  N   VAL A  74      -2.992  30.922  -8.115  1.00 93.25           N  
ATOM   1227  H   VAL A  74      -3.546  30.604  -8.897  1.00 93.25           H  
ATOM   1228  CA  VAL A  74      -3.371  32.195  -7.501  1.00 93.25           C  
ATOM   1229  HA  VAL A  74      -2.938  32.252  -6.503  1.00 93.25           H  
ATOM   1230  C   VAL A  74      -4.870  32.241  -7.352  1.00 93.25           C  
ATOM   1231  CB  VAL A  74      -2.868  33.416  -8.282  1.00 93.25           C  
ATOM   1232  HB  VAL A  74      -3.291  33.427  -9.286  1.00 93.25           H  
ATOM   1233  O   VAL A  74      -5.607  32.076  -8.316  1.00 93.25           O  
ATOM   1234  CG1 VAL A  74      -3.240  34.732  -7.576  1.00 93.25           C  
ATOM   1235 HG11 VAL A  74      -4.323  34.846  -7.531  1.00 93.25           H  
ATOM   1236 HG12 VAL A  74      -2.835  34.743  -6.564  1.00 93.25           H  
ATOM   1237 HG13 VAL A  74      -2.842  35.581  -8.132  1.00 93.25           H  
ATOM   1238  CG2 VAL A  74      -1.346  33.348  -8.383  1.00 93.25           C  
ATOM   1239 HG21 VAL A  74      -0.960  34.363  -8.478  1.00 93.25           H  
ATOM   1240 HG22 VAL A  74      -1.061  32.743  -9.244  1.00 93.25           H  
ATOM   1241 HG23 VAL A  74      -0.925  32.909  -7.479  1.00 93.25           H  
ATOM   1242  N   THR A  75      -5.314  32.509  -6.135  1.00 92.88           N  
ATOM   1243  H   THR A  75      -4.642  32.659  -5.397  1.00 92.88           H  
ATOM   1244  CA  THR A  75      -6.730  32.693  -5.833  1.00 92.88           C  
ATOM   1245  HA  THR A  75      -7.332  32.449  -6.708  1.00 92.88           H  
ATOM   1246  C   THR A  75      -6.988  34.136  -5.466  1.00 92.88           C  
ATOM   1247  CB  THR A  75      -7.189  31.786  -4.692  1.00 92.88           C  
ATOM   1248  HB  THR A  75      -8.255  31.942  -4.532  1.00 92.88           H  
ATOM   1249  O   THR A  75      -6.130  34.785  -4.870  1.00 92.88           O  
ATOM   1250  CG2 THR A  75      -6.957  30.311  -5.014  1.00 92.88           C  
ATOM   1251 HG21 THR A  75      -5.896  30.102  -5.151  1.00 92.88           H  
ATOM   1252 HG22 THR A  75      -7.481  30.058  -5.935  1.00 92.88           H  
ATOM   1253 HG23 THR A  75      -7.343  29.698  -4.199  1.00 92.88           H  
ATOM   1254  OG1 THR A  75      -6.503  32.117  -3.505  1.00 92.88           O  
ATOM   1255  HG1 THR A  75      -6.334  33.062  -3.509  1.00 92.88           H  
ATOM   1256  N   GLN A  76      -8.197  34.609  -5.734  1.00 87.44           N  
ATOM   1257  H   GLN A  76      -8.852  34.033  -6.243  1.00 87.44           H  
ATOM   1258  CA  GLN A  76      -8.657  35.918  -5.298  1.00 87.44           C  
ATOM   1259  HA  GLN A  76      -7.949  36.337  -4.583  1.00 87.44           H  
ATOM   1260  C   GLN A  76      -9.985  35.723  -4.578  1.00 87.44           C  
ATOM   1261  CB  GLN A  76      -8.706  36.838  -6.522  1.00 87.44           C  
ATOM   1262  HB2 GLN A  76      -9.604  36.650  -7.110  1.00 87.44           H  
ATOM   1263  HB3 GLN A  76      -7.842  36.616  -7.150  1.00 87.44           H  
ATOM   1264  O   GLN A  76     -11.047  35.669  -5.193  1.00 87.44           O  
ATOM   1265  CG  GLN A  76      -8.621  38.318  -6.141  1.00 87.44           C  
ATOM   1266  HG2 GLN A  76      -9.536  38.621  -5.631  1.00 87.44           H  
ATOM   1267  HG3 GLN A  76      -7.778  38.469  -5.468  1.00 87.44           H  
ATOM   1268  CD  GLN A  76      -8.417  39.199  -7.371  1.00 87.44           C  
ATOM   1269  NE2 GLN A  76      -7.996  40.432  -7.197  1.00 87.44           N  
ATOM   1270 HE21 GLN A  76      -7.882  40.972  -8.043  1.00 87.44           H  
ATOM   1271 HE22 GLN A  76      -7.857  40.814  -6.273  1.00 87.44           H  
ATOM   1272  OE1 GLN A  76      -8.611  38.806  -8.508  1.00 87.44           O  
ATOM   1273  N   LEU A  77      -9.901  35.508  -3.267  1.00 80.69           N  
ATOM   1274  H   LEU A  77      -9.012  35.637  -2.806  1.00 80.69           H  
ATOM   1275  CA  LEU A  77     -11.077  35.258  -2.444  1.00 80.69           C  
ATOM   1276  HA  LEU A  77     -11.837  34.796  -3.075  1.00 80.69           H  
ATOM   1277  C   LEU A  77     -11.624  36.580  -1.893  1.00 80.69           C  
ATOM   1278  CB  LEU A  77     -10.735  34.273  -1.322  1.00 80.69           C  
ATOM   1279  HB2 LEU A  77     -11.492  34.340  -0.540  1.00 80.69           H  
ATOM   1280  HB3 LEU A  77      -9.778  34.566  -0.891  1.00 80.69           H  
ATOM   1281  O   LEU A  77     -10.837  37.429  -1.456  1.00 80.69           O  
ATOM   1282  CG  LEU A  77     -10.649  32.816  -1.797  1.00 80.69           C  
ATOM   1283  HG  LEU A  77     -10.016  32.747  -2.682  1.00 80.69           H  
ATOM   1284  CD1 LEU A  77     -10.021  31.985  -0.688  1.00 80.69           C  
ATOM   1285 HD11 LEU A  77     -10.605  32.072   0.227  1.00 80.69           H  
ATOM   1286 HD12 LEU A  77      -8.996  32.311  -0.509  1.00 80.69           H  
ATOM   1287 HD13 LEU A  77     -10.016  30.945  -1.016  1.00 80.69           H  
ATOM   1288  CD2 LEU A  77     -12.025  32.218  -2.112  1.00 80.69           C  
ATOM   1289 HD21 LEU A  77     -12.685  32.315  -1.250  1.00 80.69           H  
ATOM   1290 HD22 LEU A  77     -11.920  31.162  -2.360  1.00 80.69           H  
ATOM   1291 HD23 LEU A  77     -12.472  32.722  -2.969  1.00 80.69           H  
ATOM   1292  N   PRO A  78     -12.957  36.752  -1.847  1.00 73.69           N  
ATOM   1293  CA  PRO A  78     -13.574  37.877  -1.157  1.00 73.69           C  
ATOM   1294  HA  PRO A  78     -13.325  38.794  -1.691  1.00 73.69           H  
ATOM   1295  C   PRO A  78     -13.081  37.963   0.296  1.00 73.69           C  
ATOM   1296  CB  PRO A  78     -15.086  37.634  -1.237  1.00 73.69           C  
ATOM   1297  HB2 PRO A  78     -15.637  38.566  -1.365  1.00 73.69           H  
ATOM   1298  HB3 PRO A  78     -15.432  37.112  -0.345  1.00 73.69           H  
ATOM   1299  O   PRO A  78     -13.057  36.963   1.010  1.00 73.69           O  
ATOM   1300  CG  PRO A  78     -15.250  36.713  -2.445  1.00 73.69           C  
ATOM   1301  HG2 PRO A  78     -15.282  37.309  -3.357  1.00 73.69           H  
ATOM   1302  HG3 PRO A  78     -16.140  36.089  -2.362  1.00 73.69           H  
ATOM   1303  CD  PRO A  78     -13.972  35.883  -2.424  1.00 73.69           C  
ATOM   1304  HD2 PRO A  78     -13.722  35.584  -3.442  1.00 73.69           H  
ATOM   1305  HD3 PRO A  78     -14.107  35.007  -1.789  1.00 73.69           H  
ATOM   1306  N   GLY A  79     -12.640  39.146   0.728  1.00 68.06           N  
ATOM   1307  H   GLY A  79     -12.661  39.923   0.083  1.00 68.06           H  
ATOM   1308  CA  GLY A  79     -12.168  39.410   2.097  1.00 68.06           C  
ATOM   1309  HA2 GLY A  79     -12.172  40.486   2.270  1.00 68.06           H  
ATOM   1310  HA3 GLY A  79     -12.871  38.959   2.798  1.00 68.06           H  
ATOM   1311  C   GLY A  79     -10.768  38.884   2.455  1.00 68.06           C  
ATOM   1312  O   GLY A  79     -10.140  39.428   3.355  1.00 68.06           O  
ATOM   1313  N   LEU A  80     -10.247  37.877   1.748  1.00 72.81           N  
ATOM   1314  H   LEU A  80     -10.840  37.446   1.053  1.00 72.81           H  
ATOM   1315  CA  LEU A  80      -8.905  37.308   1.970  1.00 72.81           C  
ATOM   1316  HA  LEU A  80      -8.563  37.571   2.971  1.00 72.81           H  
ATOM   1317  C   LEU A  80      -7.839  37.870   1.018  1.00 72.81           C  
ATOM   1318  CB  LEU A  80      -9.018  35.777   1.879  1.00 72.81           C  
ATOM   1319  HB2 LEU A  80      -9.797  35.536   1.156  1.00 72.81           H  
ATOM   1320  HB3 LEU A  80      -8.091  35.347   1.499  1.00 72.81           H  
ATOM   1321  O   LEU A  80      -6.646  37.679   1.259  1.00 72.81           O  
ATOM   1322  CG  LEU A  80      -9.363  35.137   3.235  1.00 72.81           C  
ATOM   1323  HG  LEU A  80      -9.978  35.823   3.818  1.00 72.81           H  
ATOM   1324  CD1 LEU A  80     -10.161  33.852   3.023  1.00 72.81           C  
ATOM   1325 HD11 LEU A  80     -10.391  33.395   3.985  1.00 72.81           H  
ATOM   1326 HD12 LEU A  80     -11.098  34.087   2.519  1.00 72.81           H  
ATOM   1327 HD13 LEU A  80      -9.591  33.152   2.412  1.00 72.81           H  
ATOM   1328  CD2 LEU A  80      -8.112  34.778   4.045  1.00 72.81           C  
ATOM   1329 HD21 LEU A  80      -8.407  34.525   5.063  1.00 72.81           H  
ATOM   1330 HD22 LEU A  80      -7.437  35.633   4.078  1.00 72.81           H  
ATOM   1331 HD23 LEU A  80      -7.614  33.915   3.602  1.00 72.81           H  
ATOM   1332  N   GLY A  81      -8.265  38.563  -0.042  1.00 78.62           N  
ATOM   1333  H   GLY A  81      -9.259  38.574  -0.223  1.00 78.62           H  
ATOM   1334  CA  GLY A  81      -7.376  39.156  -1.033  1.00 78.62           C  
ATOM   1335  HA2 GLY A  81      -6.577  39.680  -0.508  1.00 78.62           H  
ATOM   1336  HA3 GLY A  81      -7.930  39.881  -1.628  1.00 78.62           H  
ATOM   1337  C   GLY A  81      -6.747  38.123  -1.978  1.00 78.62           C  
ATOM   1338  O   GLY A  81      -7.165  36.959  -2.016  1.00 78.62           O  
ATOM   1339  N   PRO A  82      -5.770  38.552  -2.794  1.00 88.38           N  
ATOM   1340  CA  PRO A  82      -4.992  37.644  -3.620  1.00 88.38           C  
ATOM   1341  HA  PRO A  82      -5.665  37.010  -4.198  1.00 88.38           H  
ATOM   1342  C   PRO A  82      -4.091  36.772  -2.740  1.00 88.38           C  
ATOM   1343  CB  PRO A  82      -4.210  38.538  -4.583  1.00 88.38           C  
ATOM   1344  HB2 PRO A  82      -3.259  38.096  -4.883  1.00 88.38           H  
ATOM   1345  HB3 PRO A  82      -4.822  38.741  -5.462  1.00 88.38           H  
ATOM   1346  O   PRO A  82      -3.479  37.254  -1.790  1.00 88.38           O  
ATOM   1347  CG  PRO A  82      -4.019  39.832  -3.790  1.00 88.38           C  
ATOM   1348  HG2 PRO A  82      -3.144  39.746  -3.147  1.00 88.38           H  
ATOM   1349  HG3 PRO A  82      -3.922  40.697  -4.446  1.00 88.38           H  
ATOM   1350  CD  PRO A  82      -5.275  39.917  -2.922  1.00 88.38           C  
ATOM   1351  HD2 PRO A  82      -5.020  40.342  -1.952  1.00 88.38           H  
ATOM   1352  HD3 PRO A  82      -6.026  40.530  -3.420  1.00 88.38           H  
ATOM   1353  N   GLN A  83      -3.996  35.484  -3.058  1.00 93.38           N  
ATOM   1354  H   GLN A  83      -4.555  35.139  -3.825  1.00 93.38           H  
ATOM   1355  CA  GLN A  83      -3.130  34.537  -2.356  1.00 93.38           C  
ATOM   1356  HA  GLN A  83      -2.346  35.081  -1.830  1.00 93.38           H  
ATOM   1357  C   GLN A  83      -2.459  33.607  -3.357  1.00 93.38           C  
ATOM   1358  CB  GLN A  83      -3.920  33.715  -1.325  1.00 93.38           C  
ATOM   1359  HB2 GLN A  83      -3.241  33.001  -0.859  1.00 93.38           H  
ATOM   1360  HB3 GLN A  83      -4.715  33.162  -1.824  1.00 93.38           H  
ATOM   1361  O   GLN A  83      -3.124  33.068  -4.245  1.00 93.38           O  
ATOM   1362  CG  GLN A  83      -4.527  34.604  -0.235  1.00 93.38           C  
ATOM   1363  HG2 GLN A  83      -3.744  35.231   0.190  1.00 93.38           H  
ATOM   1364  HG3 GLN A  83      -5.284  35.256  -0.672  1.00 93.38           H  
ATOM   1365  CD  GLN A  83      -5.185  33.832   0.897  1.00 93.38           C  
ATOM   1366  NE2 GLN A  83      -5.658  34.545   1.891  1.00 93.38           N  
ATOM   1367 HE21 GLN A  83      -6.105  34.042   2.644  1.00 93.38           H  
ATOM   1368 HE22 GLN A  83      -5.654  35.553   1.825  1.00 93.38           H  
ATOM   1369  OE1 GLN A  83      -5.290  32.616   0.929  1.00 93.38           O  
ATOM   1370  N   VAL A  84      -1.152  33.408  -3.199  1.00 94.81           N  
ATOM   1371  H   VAL A  84      -0.670  33.911  -2.468  1.00 94.81           H  
ATOM   1372  CA  VAL A  84      -0.396  32.401  -3.947  1.00 94.81           C  
ATOM   1373  HA  VAL A  84      -0.897  32.216  -4.897  1.00 94.81           H  
ATOM   1374  C   VAL A  84      -0.372  31.095  -3.164  1.00 94.81           C  
ATOM   1375  CB  VAL A  84       1.028  32.882  -4.266  1.00 94.81           C  
ATOM   1376  HB  VAL A  84       1.551  33.111  -3.337  1.00 94.81           H  
ATOM   1377  O   VAL A  84      -0.068  31.090  -1.972  1.00 94.81           O  
ATOM   1378  CG1 VAL A  84       1.840  31.826  -5.028  1.00 94.81           C  
ATOM   1379 HG11 VAL A  84       2.820  32.227  -5.286  1.00 94.81           H  
ATOM   1380 HG12 VAL A  84       1.316  31.533  -5.938  1.00 94.81           H  
ATOM   1381 HG13 VAL A  84       1.997  30.947  -4.402  1.00 94.81           H  
ATOM   1382  CG2 VAL A  84       0.971  34.147  -5.129  1.00 94.81           C  
ATOM   1383 HG21 VAL A  84       0.354  33.984  -6.012  1.00 94.81           H  
ATOM   1384 HG22 VAL A  84       1.978  34.419  -5.446  1.00 94.81           H  
ATOM   1385 HG23 VAL A  84       0.558  34.971  -4.546  1.00 94.81           H  
ATOM   1386  N   TRP A  85      -0.652  29.999  -3.861  1.00 95.31           N  
ATOM   1387  H   TRP A  85      -0.885  30.111  -4.838  1.00 95.31           H  
ATOM   1388  CA  TRP A  85      -0.629  28.636  -3.344  1.00 95.31           C  
ATOM   1389  HA  TRP A  85      -0.476  28.650  -2.264  1.00 95.31           H  
ATOM   1390  C   TRP A  85       0.521  27.880  -3.991  1.00 95.31           C  
ATOM   1391  CB  TRP A  85      -1.967  27.948  -3.632  1.00 95.31           C  
ATOM   1392  HB2 TRP A  85      -2.125  27.911  -4.710  1.00 95.31           H  
ATOM   1393  HB3 TRP A  85      -1.918  26.922  -3.267  1.00 95.31           H  
ATOM   1394  O   TRP A  85       0.566  27.738  -5.218  1.00 95.31           O  
ATOM   1395  CG  TRP A  85      -3.145  28.620  -3.008  1.00 95.31           C  
ATOM   1396  CD1 TRP A  85      -3.720  29.758  -3.454  1.00 95.31           C  
ATOM   1397  HD1 TRP A  85      -3.415  30.308  -4.332  1.00 95.31           H  
ATOM   1398  CD2 TRP A  85      -3.858  28.265  -1.785  1.00 95.31           C  
ATOM   1399  CE2 TRP A  85      -4.823  29.278  -1.519  1.00 95.31           C  
ATOM   1400  CE3 TRP A  85      -3.777  27.200  -0.864  1.00 95.31           C  
ATOM   1401  HE3 TRP A  85      -3.084  26.396  -1.063  1.00 95.31           H  
ATOM   1402  NE1 TRP A  85      -4.713  30.141  -2.581  1.00 95.31           N  
ATOM   1403  HE1 TRP A  85      -5.297  30.952  -2.730  1.00 95.31           H  
ATOM   1404  CH2 TRP A  85      -5.527  28.192   0.522  1.00 95.31           C  
ATOM   1405  HH2 TRP A  85      -6.161  28.158   1.396  1.00 95.31           H  
ATOM   1406  CZ2 TRP A  85      -5.634  29.263  -0.379  1.00 95.31           C  
ATOM   1407  HZ2 TRP A  85      -6.319  30.078  -0.194  1.00 95.31           H  
ATOM   1408  CZ3 TRP A  85      -4.596  27.167   0.283  1.00 95.31           C  
ATOM   1409  HZ3 TRP A  85      -4.518  26.343   0.977  1.00 95.31           H  
ATOM   1410  N   ASP A  86       1.439  27.385  -3.170  1.00 95.44           N  
ATOM   1411  H   ASP A  86       1.323  27.516  -2.175  1.00 95.44           H  
ATOM   1412  CA  ASP A  86       2.563  26.571  -3.616  1.00 95.44           C  
ATOM   1413  HA  ASP A  86       2.551  26.527  -4.705  1.00 95.44           H  
ATOM   1414  C   ASP A  86       2.446  25.115  -3.148  1.00 95.44           C  
ATOM   1415  CB  ASP A  86       3.888  27.250  -3.236  1.00 95.44           C  
ATOM   1416  HB2 ASP A  86       4.691  26.777  -3.800  1.00 95.44           H  
ATOM   1417  HB3 ASP A  86       3.846  28.293  -3.552  1.00 95.44           H  
ATOM   1418  O   ASP A  86       1.454  24.692  -2.554  1.00 95.44           O  
ATOM   1419  CG  ASP A  86       4.261  27.200  -1.753  1.00 95.44           C  
ATOM   1420  OD1 ASP A  86       3.730  26.372  -0.984  1.00 95.44           O  
ATOM   1421  OD2 ASP A  86       5.180  27.953  -1.379  1.00 95.44           O  
ATOM   1422  N   VAL A  87       3.471  24.317  -3.452  1.00 95.75           N  
ATOM   1423  H   VAL A  87       4.268  24.736  -3.909  1.00 95.75           H  
ATOM   1424  CA  VAL A  87       3.489  22.877  -3.162  1.00 95.75           C  
ATOM   1425  HA  VAL A  87       2.655  22.423  -3.697  1.00 95.75           H  
ATOM   1426  C   VAL A  87       3.271  22.546  -1.679  1.00 95.75           C  
ATOM   1427  CB  VAL A  87       4.796  22.264  -3.696  1.00 95.75           C  
ATOM   1428  HB  VAL A  87       4.943  22.632  -4.711  1.00 95.75           H  
ATOM   1429  O   VAL A  87       2.726  21.486  -1.384  1.00 95.75           O  
ATOM   1430  CG1 VAL A  87       6.033  22.665  -2.879  1.00 95.75           C  
ATOM   1431 HG11 VAL A  87       6.933  22.313  -3.383  1.00 95.75           H  
ATOM   1432 HG12 VAL A  87       6.080  23.749  -2.774  1.00 95.75           H  
ATOM   1433 HG13 VAL A  87       5.981  22.214  -1.888  1.00 95.75           H  
ATOM   1434  CG2 VAL A  87       4.731  20.738  -3.787  1.00 95.75           C  
ATOM   1435 HG21 VAL A  87       3.885  20.460  -4.416  1.00 95.75           H  
ATOM   1436 HG22 VAL A  87       4.601  20.300  -2.797  1.00 95.75           H  
ATOM   1437 HG23 VAL A  87       5.646  20.352  -4.234  1.00 95.75           H  
ATOM   1438  N   ALA A  88       3.658  23.431  -0.752  1.00 96.81           N  
ATOM   1439  H   ALA A  88       3.912  24.366  -1.038  1.00 96.81           H  
ATOM   1440  CA  ALA A  88       3.452  23.221   0.680  1.00 96.81           C  
ATOM   1441  HA  ALA A  88       3.674  22.181   0.919  1.00 96.81           H  
ATOM   1442  C   ALA A  88       1.995  23.479   1.106  1.00 96.81           C  
ATOM   1443  CB  ALA A  88       4.433  24.112   1.453  1.00 96.81           C  
ATOM   1444  HB1 ALA A  88       4.224  25.162   1.248  1.00 96.81           H  
ATOM   1445  HB2 ALA A  88       4.316  23.940   2.523  1.00 96.81           H  
ATOM   1446  HB3 ALA A  88       5.458  23.883   1.161  1.00 96.81           H  
ATOM   1447  O   ALA A  88       1.603  23.072   2.199  1.00 96.81           O  
ATOM   1448  N   ASP A  89       1.199  24.134   0.254  1.00 96.25           N  
ATOM   1449  H   ASP A  89       1.600  24.478  -0.607  1.00 96.25           H  
ATOM   1450  CA  ASP A  89      -0.186  24.496   0.538  1.00 96.25           C  
ATOM   1451  HA  ASP A  89      -0.332  24.499   1.619  1.00 96.25           H  
ATOM   1452  C   ASP A  89      -1.210  23.511  -0.060  1.00 96.25           C  
ATOM   1453  CB  ASP A  89      -0.471  25.922   0.034  1.00 96.25           C  
ATOM   1454  HB2 ASP A  89      -0.454  25.930  -1.056  1.00 96.25           H  
ATOM   1455  HB3 ASP A  89      -1.480  26.179   0.359  1.00 96.25           H  
ATOM   1456  O   ASP A  89      -2.278  23.332   0.528  1.00 96.25           O  
ATOM   1457  CG  ASP A  89       0.456  27.022   0.570  1.00 96.25           C  
ATOM   1458  OD1 ASP A  89       0.590  27.138   1.813  1.00 96.25           O  
ATOM   1459  OD2 ASP A  89       0.948  27.831  -0.251  1.00 96.25           O  
ATOM   1460  N   TYR A  90      -0.926  22.892  -1.220  1.00 97.31           N  
ATOM   1461  H   TYR A  90      -0.056  23.134  -1.671  1.00 97.31           H  
ATOM   1462  CA  TYR A  90      -1.919  22.099  -1.975  1.00 97.31           C  
ATOM   1463  HA  TYR A  90      -2.877  22.192  -1.464  1.00 97.31           H  
ATOM   1464  C   TYR A  90      -1.675  20.583  -2.044  1.00 97.31           C  
ATOM   1465  CB  TYR A  90      -2.129  22.698  -3.380  1.00 97.31           C  
ATOM   1466  HB2 TYR A  90      -2.945  22.169  -3.873  1.00 97.31           H  
ATOM   1467  HB3 TYR A  90      -2.457  23.731  -3.262  1.00 97.31           H  
ATOM   1468  O   TYR A  90      -2.534  19.873  -2.574  1.00 97.31           O  
ATOM   1469  CG  TYR A  90      -0.932  22.661  -4.318  1.00 97.31           C  
ATOM   1470  CD1 TYR A  90      -0.328  23.864  -4.720  1.00 97.31           C  
ATOM   1471  HD1 TYR A  90      -0.701  24.808  -4.349  1.00 97.31           H  
ATOM   1472  CD2 TYR A  90      -0.446  21.440  -4.830  1.00 97.31           C  
ATOM   1473  HD2 TYR A  90      -0.937  20.515  -4.570  1.00 97.31           H  
ATOM   1474  CE1 TYR A  90       0.791  23.851  -5.572  1.00 97.31           C  
ATOM   1475  HE1 TYR A  90       1.246  24.787  -5.860  1.00 97.31           H  
ATOM   1476  CE2 TYR A  90       0.689  21.418  -5.667  1.00 97.31           C  
ATOM   1477  HE2 TYR A  90       1.081  20.482  -6.038  1.00 97.31           H  
ATOM   1478  OH  TYR A  90       2.445  22.634  -6.790  1.00 97.31           O  
ATOM   1479  HH  TYR A  90       2.686  23.549  -6.954  1.00 97.31           H  
ATOM   1480  CZ  TYR A  90       1.322  22.627  -6.022  1.00 97.31           C  
ATOM   1481  N   VAL A  91      -0.539  20.065  -1.568  1.00 97.50           N  
ATOM   1482  H   VAL A  91       0.125  20.680  -1.118  1.00 97.50           H  
ATOM   1483  CA  VAL A  91      -0.213  18.626  -1.643  1.00 97.50           C  
ATOM   1484  HA  VAL A  91      -0.870  18.155  -2.374  1.00 97.50           H  
ATOM   1485  C   VAL A  91      -0.447  17.931  -0.309  1.00 97.50           C  
ATOM   1486  CB  VAL A  91       1.228  18.379  -2.123  1.00 97.50           C  
ATOM   1487  HB  VAL A  91       1.938  18.794  -1.408  1.00 97.50           H  
ATOM   1488  O   VAL A  91       0.070  18.356   0.721  1.00 97.50           O  
ATOM   1489  CG1 VAL A  91       1.531  16.883  -2.305  1.00 97.50           C  
ATOM   1490 HG11 VAL A  91       1.432  16.358  -1.355  1.00 97.50           H  
ATOM   1491 HG12 VAL A  91       2.559  16.752  -2.643  1.00 97.50           H  
ATOM   1492 HG13 VAL A  91       0.848  16.441  -3.030  1.00 97.50           H  
ATOM   1493  CG2 VAL A  91       1.448  19.042  -3.481  1.00 97.50           C  
ATOM   1494 HG21 VAL A  91       0.625  18.779  -4.147  1.00 97.50           H  
ATOM   1495 HG22 VAL A  91       1.475  20.123  -3.348  1.00 97.50           H  
ATOM   1496 HG23 VAL A  91       2.402  18.721  -3.900  1.00 97.50           H  
ATOM   1497  N   PHE A  92      -1.170  16.810  -0.342  1.00 97.06           N  
ATOM   1498  H   PHE A  92      -1.582  16.534  -1.222  1.00 97.06           H  
ATOM   1499  CA  PHE A  92      -1.454  15.989   0.834  1.00 97.06           C  
ATOM   1500  HA  PHE A  92      -0.864  16.362   1.671  1.00 97.06           H  
ATOM   1501  C   PHE A  92      -1.113  14.512   0.562  1.00 97.06           C  
ATOM   1502  CB  PHE A  92      -2.929  16.141   1.229  1.00 97.06           C  
ATOM   1503  HB2 PHE A  92      -3.126  15.497   2.087  1.00 97.06           H  
ATOM   1504  HB3 PHE A  92      -3.556  15.788   0.410  1.00 97.06           H  
ATOM   1505  O   PHE A  92      -1.695  13.937  -0.357  1.00 97.06           O  
ATOM   1506  CG  PHE A  92      -3.344  17.557   1.577  1.00 97.06           C  
ATOM   1507  CD1 PHE A  92      -3.377  17.972   2.922  1.00 97.06           C  
ATOM   1508  HD1 PHE A  92      -3.115  17.279   3.708  1.00 97.06           H  
ATOM   1509  CD2 PHE A  92      -3.686  18.467   0.556  1.00 97.06           C  
ATOM   1510  HD2 PHE A  92      -3.650  18.162  -0.479  1.00 97.06           H  
ATOM   1511  CE1 PHE A  92      -3.744  19.290   3.244  1.00 97.06           C  
ATOM   1512  HE1 PHE A  92      -3.766  19.614   4.275  1.00 97.06           H  
ATOM   1513  CE2 PHE A  92      -4.041  19.788   0.879  1.00 97.06           C  
ATOM   1514  HE2 PHE A  92      -4.272  20.496   0.098  1.00 97.06           H  
ATOM   1515  CZ  PHE A  92      -4.069  20.199   2.222  1.00 97.06           C  
ATOM   1516  HZ  PHE A  92      -4.325  21.220   2.464  1.00 97.06           H  
ATOM   1517  N   PRO A  93      -0.231  13.866   1.347  1.00 95.81           N  
ATOM   1518  CA  PRO A  93       0.608  14.448   2.395  1.00 95.81           C  
ATOM   1519  HA  PRO A  93       0.035  15.120   3.034  1.00 95.81           H  
ATOM   1520  C   PRO A  93       1.815  15.208   1.806  1.00 95.81           C  
ATOM   1521  CB  PRO A  93       1.028  13.241   3.228  1.00 95.81           C  
ATOM   1522  HB2 PRO A  93       1.943  13.433   3.789  1.00 95.81           H  
ATOM   1523  HB3 PRO A  93       0.222  12.971   3.910  1.00 95.81           H  
ATOM   1524  O   PRO A  93       2.207  14.982   0.663  1.00 95.81           O  
ATOM   1525  CG  PRO A  93       1.199  12.139   2.182  1.00 95.81           C  
ATOM   1526  HG2 PRO A  93       2.169  12.235   1.694  1.00 95.81           H  
ATOM   1527  HG3 PRO A  93       1.087  11.145   2.615  1.00 95.81           H  
ATOM   1528  CD  PRO A  93       0.084  12.448   1.182  1.00 95.81           C  
ATOM   1529  HD2 PRO A  93       0.421  12.237   0.167  1.00 95.81           H  
ATOM   1530  HD3 PRO A  93      -0.795  11.844   1.406  1.00 95.81           H  
ATOM   1531  N   ALA A  94       2.442  16.086   2.593  1.00 94.56           N  
ATOM   1532  H   ALA A  94       2.100  16.233   3.531  1.00 94.56           H  
ATOM   1533  CA  ALA A  94       3.516  16.966   2.113  1.00 94.56           C  
ATOM   1534  HA  ALA A  94       3.137  17.545   1.271  1.00 94.56           H  
ATOM   1535  C   ALA A  94       4.772  16.217   1.623  1.00 94.56           C  
ATOM   1536  CB  ALA A  94       3.872  17.940   3.242  1.00 94.56           C  
ATOM   1537  HB1 ALA A  94       4.639  18.631   2.892  1.00 94.56           H  
ATOM   1538  HB2 ALA A  94       2.991  18.516   3.525  1.00 94.56           H  
ATOM   1539  HB3 ALA A  94       4.249  17.396   4.108  1.00 94.56           H  
ATOM   1540  O   ALA A  94       5.424  16.652   0.674  1.00 94.56           O  
ATOM   1541  N   GLN A  95       5.107  15.077   2.239  1.00 94.12           N  
ATOM   1542  H   GLN A  95       4.574  14.785   3.046  1.00 94.12           H  
ATOM   1543  CA  GLN A  95       6.238  14.239   1.824  1.00 94.12           C  
ATOM   1544  HA  GLN A  95       7.070  14.907   1.600  1.00 94.12           H  
ATOM   1545  C   GLN A  95       5.989  13.455   0.525  1.00 94.12           C  
ATOM   1546  CB  GLN A  95       6.705  13.333   2.980  1.00 94.12           C  
ATOM   1547  HB2 GLN A  95       7.662  12.909   2.676  1.00 94.12           H  
ATOM   1548  HB3 GLN A  95       6.897  13.943   3.863  1.00 94.12           H  
ATOM   1549  O   GLN A  95       6.928  12.881  -0.031  1.00 94.12           O  
ATOM   1550  CG  GLN A  95       5.788  12.155   3.365  1.00 94.12           C  
ATOM   1551  HG2 GLN A  95       6.380  11.450   3.949  1.00 94.12           H  
ATOM   1552  HG3 GLN A  95       5.457  11.628   2.471  1.00 94.12           H  
ATOM   1553  CD  GLN A  95       4.569  12.514   4.209  1.00 94.12           C  
ATOM   1554  NE2 GLN A  95       3.785  11.533   4.595  1.00 94.12           N  
ATOM   1555 HE21 GLN A  95       2.968  11.763   5.142  1.00 94.12           H  
ATOM   1556 HE22 GLN A  95       3.965  10.589   4.285  1.00 94.12           H  
ATOM   1557  OE1 GLN A  95       4.292  13.660   4.538  1.00 94.12           O  
ATOM   1558  N   GLY A  96       4.743  13.449   0.038  1.00 90.62           N  
ATOM   1559  H   GLY A  96       4.040  14.003   0.506  1.00 90.62           H  
ATOM   1560  CA  GLY A  96       4.301  12.617  -1.070  1.00 90.62           C  
ATOM   1561  HA2 GLY A  96       4.978  12.746  -1.915  1.00 90.62           H  
ATOM   1562  HA3 GLY A  96       3.303  12.935  -1.371  1.00 90.62           H  
ATOM   1563  C   GLY A  96       4.255  11.132  -0.713  1.00 90.62           C  
ATOM   1564  O   GLY A  96       4.963  10.655   0.173  1.00 90.62           O  
ATOM   1565  N   ASP A  97       3.434  10.387  -1.439  1.00 91.69           N  
ATOM   1566  H   ASP A  97       2.866  10.801  -2.164  1.00 91.69           H  
ATOM   1567  CA  ASP A  97       3.375   8.935  -1.321  1.00 91.69           C  
ATOM   1568  HA  ASP A  97       4.382   8.581  -1.098  1.00 91.69           H  
ATOM   1569  C   ASP A  97       2.952   8.296  -2.649  1.00 91.69           C  
ATOM   1570  CB  ASP A  97       2.442   8.534  -0.162  1.00 91.69           C  
ATOM   1571  HB2 ASP A  97       2.423   9.326   0.587  1.00 91.69           H  
ATOM   1572  HB3 ASP A  97       1.427   8.393  -0.532  1.00 91.69           H  
ATOM   1573  O   ASP A  97       2.827   8.988  -3.663  1.00 91.69           O  
ATOM   1574  CG  ASP A  97       2.923   7.249   0.521  1.00 91.69           C  
ATOM   1575  OD1 ASP A  97       3.807   6.562  -0.064  1.00 91.69           O  
ATOM   1576  OD2 ASP A  97       2.499   7.033   1.667  1.00 91.69           O  
ATOM   1577  N   ASN A  98       2.746   6.980  -2.657  1.00 91.94           N  
ATOM   1578  H   ASN A  98       2.877   6.487  -1.785  1.00 91.94           H  
ATOM   1579  CA  ASN A  98       2.073   6.283  -3.753  1.00 91.94           C  
ATOM   1580  HA  ASN A  98       2.624   6.476  -4.674  1.00 91.94           H  
ATOM   1581  C   ASN A  98       0.639   6.803  -3.980  1.00 91.94           C  
ATOM   1582  CB  ASN A  98       2.100   4.766  -3.479  1.00 91.94           C  
ATOM   1583  HB2 ASN A  98       1.644   4.253  -4.325  1.00 91.94           H  
ATOM   1584  HB3 ASN A  98       3.136   4.434  -3.398  1.00 91.94           H  
ATOM   1585  O   ASN A  98       0.192   6.862  -5.120  1.00 91.94           O  
ATOM   1586  CG  ASN A  98       1.369   4.332  -2.213  1.00 91.94           C  
ATOM   1587  ND2 ASN A  98       1.230   3.050  -1.986  1.00 91.94           N  
ATOM   1588 HD21 ASN A  98       1.585   2.359  -2.630  1.00 91.94           H  
ATOM   1589 HD22 ASN A  98       0.770   2.831  -1.114  1.00 91.94           H  
ATOM   1590  OD1 ASN A  98       0.914   5.119  -1.409  1.00 91.94           O  
ATOM   1591  N   SER A  99      -0.044   7.219  -2.917  1.00 93.62           N  
ATOM   1592  H   SER A  99       0.365   7.029  -2.014  1.00 93.62           H  
ATOM   1593  CA  SER A  99      -1.360   7.844  -2.913  1.00 93.62           C  
ATOM   1594  HA  SER A  99      -1.769   7.880  -3.923  1.00 93.62           H  
ATOM   1595  C   SER A  99      -1.233   9.262  -2.368  1.00 93.62           C  
ATOM   1596  CB  SER A  99      -2.303   6.997  -2.062  1.00 93.62           C  
ATOM   1597  HB2 SER A  99      -2.577   6.095  -2.609  1.00 93.62           H  
ATOM   1598  HB3 SER A  99      -1.789   6.706  -1.146  1.00 93.62           H  
ATOM   1599  O   SER A  99      -0.789   9.487  -1.243  1.00 93.62           O  
ATOM   1600  OG  SER A  99      -3.462   7.717  -1.706  1.00 93.62           O  
ATOM   1601  HG  SER A  99      -3.539   7.575  -0.759  1.00 93.62           H  
ATOM   1602  N   PHE A 100      -1.602  10.252  -3.173  1.00 96.31           N  
ATOM   1603  H   PHE A 100      -1.946  10.021  -4.094  1.00 96.31           H  
ATOM   1604  CA  PHE A 100      -1.545  11.652  -2.762  1.00 96.31           C  
ATOM   1605  HA  PHE A 100      -1.685  11.706  -1.682  1.00 96.31           H  
ATOM   1606  C   PHE A 100      -2.672  12.455  -3.398  1.00 96.31           C  
ATOM   1607  CB  PHE A 100      -0.167  12.251  -3.086  1.00 96.31           C  
ATOM   1608  HB2 PHE A 100      -0.107  13.252  -2.660  1.00 96.31           H  
ATOM   1609  HB3 PHE A 100       0.601  11.650  -2.600  1.00 96.31           H  
ATOM   1610  O   PHE A 100      -3.251  12.067  -4.410  1.00 96.31           O  
ATOM   1611  CG  PHE A 100       0.134  12.328  -4.569  1.00 96.31           C  
ATOM   1612  CD1 PHE A 100       0.652  11.203  -5.234  1.00 96.31           C  
ATOM   1613  HD1 PHE A 100       0.845  10.291  -4.690  1.00 96.31           H  
ATOM   1614  CD2 PHE A 100      -0.168  13.496  -5.296  1.00 96.31           C  
ATOM   1615  HD2 PHE A 100      -0.597  14.350  -4.793  1.00 96.31           H  
ATOM   1616  CE1 PHE A 100       0.871  11.244  -6.619  1.00 96.31           C  
ATOM   1617  HE1 PHE A 100       1.213  10.355  -7.126  1.00 96.31           H  
ATOM   1618  CE2 PHE A 100       0.047  13.533  -6.685  1.00 96.31           C  
ATOM   1619  HE2 PHE A 100      -0.228  14.407  -7.256  1.00 96.31           H  
ATOM   1620  CZ  PHE A 100       0.575  12.410  -7.342  1.00 96.31           C  
ATOM   1621  HZ  PHE A 100       0.690  12.417  -8.416  1.00 96.31           H  
ATOM   1622  N   VAL A 101      -2.980  13.604  -2.810  1.00 97.38           N  
ATOM   1623  H   VAL A 101      -2.465  13.855  -1.978  1.00 97.38           H  
ATOM   1624  CA  VAL A 101      -4.034  14.508  -3.260  1.00 97.38           C  
ATOM   1625  HA  VAL A 101      -4.498  14.095  -4.156  1.00 97.38           H  
ATOM   1626  C   VAL A 101      -3.431  15.851  -3.631  1.00 97.38           C  
ATOM   1627  CB  VAL A 101      -5.138  14.669  -2.202  1.00 97.38           C  
ATOM   1628  HB  VAL A 101      -4.737  15.201  -1.339  1.00 97.38           H  
ATOM   1629  O   VAL A 101      -2.638  16.417  -2.878  1.00 97.38           O  
ATOM   1630  CG1 VAL A 101      -6.309  15.482  -2.770  1.00 97.38           C  
ATOM   1631 HG11 VAL A 101      -7.113  15.542  -2.036  1.00 97.38           H  
ATOM   1632 HG12 VAL A 101      -6.689  15.010  -3.676  1.00 97.38           H  
ATOM   1633 HG13 VAL A 101      -5.989  16.499  -2.996  1.00 97.38           H  
ATOM   1634  CG2 VAL A 101      -5.674  13.314  -1.721  1.00 97.38           C  
ATOM   1635 HG21 VAL A 101      -6.102  12.763  -2.559  1.00 97.38           H  
ATOM   1636 HG22 VAL A 101      -4.874  12.722  -1.277  1.00 97.38           H  
ATOM   1637 HG23 VAL A 101      -6.430  13.470  -0.952  1.00 97.38           H  
ATOM   1638  N   VAL A 102      -3.849  16.373  -4.780  1.00 98.38           N  
ATOM   1639  H   VAL A 102      -4.468  15.816  -5.351  1.00 98.38           H  
ATOM   1640  CA  VAL A 102      -3.629  17.763  -5.183  1.00 98.38           C  
ATOM   1641  HA  VAL A 102      -2.867  18.217  -4.549  1.00 98.38           H  
ATOM   1642  C   VAL A 102      -4.938  18.514  -4.981  1.00 98.38           C  
ATOM   1643  CB  VAL A 102      -3.145  17.845  -6.642  1.00 98.38           C  
ATOM   1644  HB  VAL A 102      -3.898  17.408  -7.298  1.00 98.38           H  
ATOM   1645  O   VAL A 102      -5.943  18.193  -5.619  1.00 98.38           O  
ATOM   1646  CG1 VAL A 102      -2.902  19.296  -7.078  1.00 98.38           C  
ATOM   1647 HG11 VAL A 102      -3.830  19.865  -7.033  1.00 98.38           H  
ATOM   1648 HG12 VAL A 102      -2.163  19.769  -6.432  1.00 98.38           H  
ATOM   1649 HG13 VAL A 102      -2.547  19.318  -8.109  1.00 98.38           H  
ATOM   1650  CG2 VAL A 102      -1.835  17.067  -6.826  1.00 98.38           C  
ATOM   1651 HG21 VAL A 102      -1.993  16.011  -6.607  1.00 98.38           H  
ATOM   1652 HG22 VAL A 102      -1.072  17.464  -6.156  1.00 98.38           H  
ATOM   1653 HG23 VAL A 102      -1.496  17.153  -7.859  1.00 98.38           H  
ATOM   1654  N   MET A 103      -4.946  19.496  -4.083  1.00 98.44           N  
ATOM   1655  H   MET A 103      -4.096  19.688  -3.572  1.00 98.44           H  
ATOM   1656  CA  MET A 103      -6.085  20.391  -3.899  1.00 98.44           C  
ATOM   1657  HA  MET A 103      -6.982  19.794  -3.734  1.00 98.44           H  
ATOM   1658  C   MET A 103      -6.289  21.235  -5.158  1.00 98.44           C  
ATOM   1659  CB  MET A 103      -5.861  21.262  -2.660  1.00 98.44           C  
ATOM   1660  HB2 MET A 103      -4.881  21.734  -2.727  1.00 98.44           H  
ATOM   1661  HB3 MET A 103      -5.871  20.619  -1.780  1.00 98.44           H  
ATOM   1662  O   MET A 103      -5.374  21.912  -5.620  1.00 98.44           O  
ATOM   1663  CG  MET A 103      -6.923  22.357  -2.490  1.00 98.44           C  
ATOM   1664  HG2 MET A 103      -7.914  21.916  -2.596  1.00 98.44           H  
ATOM   1665  HG3 MET A 103      -6.806  23.104  -3.274  1.00 98.44           H  
ATOM   1666  SD  MET A 103      -6.821  23.182  -0.884  1.00 98.44           S  
ATOM   1667  CE  MET A 103      -5.359  24.215  -1.164  1.00 98.44           C  
ATOM   1668  HE1 MET A 103      -5.629  25.080  -1.769  1.00 98.44           H  
ATOM   1669  HE2 MET A 103      -4.973  24.546  -0.200  1.00 98.44           H  
ATOM   1670  HE3 MET A 103      -4.576  23.649  -1.669  1.00 98.44           H  
ATOM   1671  N   THR A 104      -7.505  21.204  -5.689  1.00 98.31           N  
ATOM   1672  H   THR A 104      -8.193  20.586  -5.283  1.00 98.31           H  
ATOM   1673  CA  THR A 104      -7.912  21.967  -6.878  1.00 98.31           C  
ATOM   1674  HA  THR A 104      -7.056  22.499  -7.293  1.00 98.31           H  
ATOM   1675  C   THR A 104      -8.980  23.005  -6.556  1.00 98.31           C  
ATOM   1676  CB  THR A 104      -8.434  21.028  -7.967  1.00 98.31           C  
ATOM   1677  HB  THR A 104      -8.863  21.626  -8.770  1.00 98.31           H  
ATOM   1678  O   THR A 104      -9.140  23.984  -7.280  1.00 98.31           O  
ATOM   1679  CG2 THR A 104      -7.316  20.168  -8.552  1.00 98.31           C  
ATOM   1680 HG21 THR A 104      -7.701  19.615  -9.409  1.00 98.31           H  
ATOM   1681 HG22 THR A 104      -6.498  20.806  -8.885  1.00 98.31           H  
ATOM   1682 HG23 THR A 104      -6.944  19.467  -7.804  1.00 98.31           H  
ATOM   1683  OG1 THR A 104      -9.420  20.160  -7.443  1.00 98.31           O  
ATOM   1684  HG1 THR A 104     -10.278  20.558  -7.608  1.00 98.31           H  
ATOM   1685  N   ASN A 105      -9.714  22.811  -5.461  1.00 97.81           N  
ATOM   1686  H   ASN A 105      -9.558  21.981  -4.907  1.00 97.81           H  
ATOM   1687  CA  ASN A 105     -10.744  23.727  -4.998  1.00 97.81           C  
ATOM   1688  HA  ASN A 105     -10.430  24.747  -5.222  1.00 97.81           H  
ATOM   1689  C   ASN A 105     -10.915  23.599  -3.482  1.00 97.81           C  
ATOM   1690  CB  ASN A 105     -12.046  23.405  -5.756  1.00 97.81           C  
ATOM   1691  HB2 ASN A 105     -12.563  22.562  -5.297  1.00 97.81           H  
ATOM   1692  HB3 ASN A 105     -11.810  23.136  -6.786  1.00 97.81           H  
ATOM   1693  O   ASN A 105     -10.560  22.576  -2.893  1.00 97.81           O  
ATOM   1694  CG  ASN A 105     -13.017  24.551  -5.835  1.00 97.81           C  
ATOM   1695  ND2 ASN A 105     -14.188  24.288  -6.358  1.00 97.81           N  
ATOM   1696 HD21 ASN A 105     -14.806  25.052  -6.591  1.00 97.81           H  
ATOM   1697 HD22 ASN A 105     -14.447  23.333  -6.564  1.00 97.81           H  
ATOM   1698  OD1 ASN A 105     -12.706  25.674  -5.483  1.00 97.81           O  
ATOM   1699  N   PHE A 106     -11.480  24.610  -2.835  1.00 96.81           N  
ATOM   1700  H   PHE A 106     -11.802  25.423  -3.341  1.00 96.81           H  
ATOM   1701  CA  PHE A 106     -11.738  24.549  -1.401  1.00 96.81           C  
ATOM   1702  HA  PHE A 106     -12.104  23.548  -1.170  1.00 96.81           H  
ATOM   1703  C   PHE A 106     -12.823  25.534  -0.972  1.00 96.81           C  
ATOM   1704  CB  PHE A 106     -10.435  24.773  -0.612  1.00 96.81           C  
ATOM   1705  HB2 PHE A 106     -10.643  24.649   0.451  1.00 96.81           H  
ATOM   1706  HB3 PHE A 106      -9.715  23.999  -0.877  1.00 96.81           H  
ATOM   1707  O   PHE A 106     -13.100  26.516  -1.654  1.00 96.81           O  
ATOM   1708  CG  PHE A 106      -9.796  26.128  -0.831  1.00 96.81           C  
ATOM   1709  CD1 PHE A 106      -8.882  26.328  -1.884  1.00 96.81           C  
ATOM   1710  HD1 PHE A 106      -8.611  25.506  -2.531  1.00 96.81           H  
ATOM   1711  CD2 PHE A 106     -10.128  27.196   0.021  1.00 96.81           C  
ATOM   1712  HD2 PHE A 106     -10.830  27.049   0.829  1.00 96.81           H  
ATOM   1713  CE1 PHE A 106      -8.324  27.601  -2.091  1.00 96.81           C  
ATOM   1714  HE1 PHE A 106      -7.618  27.780  -2.889  1.00 96.81           H  
ATOM   1715  CE2 PHE A 106      -9.555  28.460  -0.179  1.00 96.81           C  
ATOM   1716  HE2 PHE A 106      -9.805  29.274   0.486  1.00 96.81           H  
ATOM   1717  CZ  PHE A 106      -8.663  28.664  -1.245  1.00 96.81           C  
ATOM   1718  HZ  PHE A 106      -8.223  29.636  -1.414  1.00 96.81           H  
ATOM   1719  N   ILE A 107     -13.412  25.270   0.189  1.00 96.25           N  
ATOM   1720  H   ILE A 107     -13.150  24.417   0.662  1.00 96.25           H  
ATOM   1721  CA  ILE A 107     -14.240  26.217   0.938  1.00 96.25           C  
ATOM   1722  HA  ILE A 107     -14.274  27.173   0.414  1.00 96.25           H  
ATOM   1723  C   ILE A 107     -13.546  26.429   2.279  1.00 96.25           C  
ATOM   1724  CB  ILE A 107     -15.689  25.702   1.078  1.00 96.25           C  
ATOM   1725  HB  ILE A 107     -15.660  24.716   1.541  1.00 96.25           H  
ATOM   1726  O   ILE A 107     -13.153  25.460   2.933  1.00 96.25           O  
ATOM   1727  CG1 ILE A 107     -16.343  25.569  -0.317  1.00 96.25           C  
ATOM   1728 HG12 ILE A 107     -15.678  25.028  -0.990  1.00 96.25           H  
ATOM   1729 HG13 ILE A 107     -16.498  26.561  -0.742  1.00 96.25           H  
ATOM   1730  CG2 ILE A 107     -16.520  26.627   1.984  1.00 96.25           C  
ATOM   1731 HG21 ILE A 107     -16.569  27.631   1.563  1.00 96.25           H  
ATOM   1732 HG22 ILE A 107     -17.538  26.249   2.083  1.00 96.25           H  
ATOM   1733 HG23 ILE A 107     -16.100  26.673   2.988  1.00 96.25           H  
ATOM   1734  CD1 ILE A 107     -17.679  24.820  -0.307  1.00 96.25           C  
ATOM   1735 HD11 ILE A 107     -17.596  23.900   0.272  1.00 96.25           H  
ATOM   1736 HD12 ILE A 107     -18.456  25.460   0.112  1.00 96.25           H  
ATOM   1737 HD13 ILE A 107     -17.964  24.572  -1.329  1.00 96.25           H  
ATOM   1738  N   VAL A 108     -13.347  27.689   2.663  1.00 95.25           N  
ATOM   1739  H   VAL A 108     -13.762  28.430   2.116  1.00 95.25           H  
ATOM   1740  CA  VAL A 108     -12.672  28.066   3.908  1.00 95.25           C  
ATOM   1741  HA  VAL A 108     -12.276  27.163   4.374  1.00 95.25           H  
ATOM   1742  C   VAL A 108     -13.675  28.668   4.884  1.00 95.25           C  
ATOM   1743  CB  VAL A 108     -11.456  28.979   3.641  1.00 95.25           C  
ATOM   1744  HB  VAL A 108     -10.783  28.436   2.978  1.00 95.25           H  
ATOM   1745  O   VAL A 108     -14.440  29.560   4.528  1.00 95.25           O  
ATOM   1746  CG1 VAL A 108     -11.802  30.308   2.954  1.00 95.25           C  
ATOM   1747 HG11 VAL A 108     -12.427  30.925   3.599  1.00 95.25           H  
ATOM   1748 HG12 VAL A 108     -10.884  30.852   2.729  1.00 95.25           H  
ATOM   1749 HG13 VAL A 108     -12.329  30.125   2.017  1.00 95.25           H  
ATOM   1750  CG2 VAL A 108     -10.679  29.277   4.929  1.00 95.25           C  
ATOM   1751 HG21 VAL A 108      -9.758  29.806   4.684  1.00 95.25           H  
ATOM   1752 HG22 VAL A 108     -10.422  28.342   5.426  1.00 95.25           H  
ATOM   1753 HG23 VAL A 108     -11.276  29.894   5.601  1.00 95.25           H  
ATOM   1754  N   THR A 109     -13.642  28.215   6.134  1.00 96.12           N  
ATOM   1755  H   THR A 109     -13.039  27.431   6.339  1.00 96.12           H  
ATOM   1756  CA  THR A 109     -14.344  28.852   7.253  1.00 96.12           C  
ATOM   1757  HA  THR A 109     -14.967  29.663   6.877  1.00 96.12           H  
ATOM   1758  C   THR A 109     -13.289  29.419   8.200  1.00 96.12           C  
ATOM   1759  CB  THR A 109     -15.300  27.888   7.960  1.00 96.12           C  
ATOM   1760  HB  THR A 109     -14.742  27.114   8.486  1.00 96.12           H  
ATOM   1761  O   THR A 109     -12.654  28.665   8.950  1.00 96.12           O  
ATOM   1762  CG2 THR A 109     -16.203  28.623   8.948  1.00 96.12           C  
ATOM   1763 HG21 THR A 109     -16.908  27.917   9.387  1.00 96.12           H  
ATOM   1764 HG22 THR A 109     -16.769  29.404   8.439  1.00 96.12           H  
ATOM   1765 HG23 THR A 109     -15.610  29.070   9.746  1.00 96.12           H  
ATOM   1766  OG1 THR A 109     -16.135  27.285   7.003  1.00 96.12           O  
ATOM   1767  HG1 THR A 109     -16.403  27.956   6.371  1.00 96.12           H  
ATOM   1768  N   PRO A 110     -12.993  30.727   8.109  1.00 95.06           N  
ATOM   1769  CA  PRO A 110     -11.872  31.310   8.824  1.00 95.06           C  
ATOM   1770  HA  PRO A 110     -11.028  30.626   8.740  1.00 95.06           H  
ATOM   1771  C   PRO A 110     -12.180  31.538  10.308  1.00 95.06           C  
ATOM   1772  CB  PRO A 110     -11.563  32.617   8.085  1.00 95.06           C  
ATOM   1773  HB2 PRO A 110     -11.122  33.370   8.738  1.00 95.06           H  
ATOM   1774  HB3 PRO A 110     -10.905  32.412   7.240  1.00 95.06           H  
ATOM   1775  O   PRO A 110     -13.321  31.797  10.675  1.00 95.06           O  
ATOM   1776  CG  PRO A 110     -12.935  33.049   7.566  1.00 95.06           C  
ATOM   1777  HG2 PRO A 110     -12.854  33.690   6.688  1.00 95.06           H  
ATOM   1778  HG3 PRO A 110     -13.486  33.553   8.360  1.00 95.06           H  
ATOM   1779  CD  PRO A 110     -13.613  31.720   7.236  1.00 95.06           C  
ATOM   1780  HD2 PRO A 110     -14.685  31.795   7.419  1.00 95.06           H  
ATOM   1781  HD3 PRO A 110     -13.424  31.462   6.194  1.00 95.06           H  
ATOM   1782  N   LYS A 111     -11.129  31.510  11.142  1.00 95.94           N  
ATOM   1783  H   LYS A 111     -10.238  31.208  10.774  1.00 95.94           H  
ATOM   1784  CA  LYS A 111     -11.143  31.941  12.551  1.00 95.94           C  
ATOM   1785  HA  LYS A 111     -10.234  31.553  13.010  1.00 95.94           H  
ATOM   1786  C   LYS A 111     -12.283  31.318  13.374  1.00 95.94           C  
ATOM   1787  CB  LYS A 111     -11.072  33.485  12.617  1.00 95.94           C  
ATOM   1788  HB2 LYS A 111     -10.366  33.830  11.861  1.00 95.94           H  
ATOM   1789  HB3 LYS A 111     -12.050  33.907  12.383  1.00 95.94           H  
ATOM   1790  O   LYS A 111     -12.914  31.988  14.185  1.00 95.94           O  
ATOM   1791  CG  LYS A 111     -10.594  34.013  13.983  1.00 95.94           C  
ATOM   1792  HG2 LYS A 111     -11.336  33.798  14.753  1.00 95.94           H  
ATOM   1793  HG3 LYS A 111      -9.671  33.499  14.253  1.00 95.94           H  
ATOM   1794  CD  LYS A 111     -10.331  35.527  13.984  1.00 95.94           C  
ATOM   1795  HD2 LYS A 111      -9.664  35.776  13.158  1.00 95.94           H  
ATOM   1796  HD3 LYS A 111     -11.271  36.067  13.871  1.00 95.94           H  
ATOM   1797  CE  LYS A 111      -9.656  35.898  15.315  1.00 95.94           C  
ATOM   1798  HE2 LYS A 111     -10.348  35.722  16.139  1.00 95.94           H  
ATOM   1799  HE3 LYS A 111      -8.813  35.223  15.462  1.00 95.94           H  
ATOM   1800  NZ  LYS A 111      -9.141  37.290  15.356  1.00 95.94           N  
ATOM   1801  HZ1 LYS A 111      -9.855  37.973  15.564  1.00 95.94           H  
ATOM   1802  HZ2 LYS A 111      -8.646  37.530  14.509  1.00 95.94           H  
ATOM   1803  HZ3 LYS A 111      -8.413  37.355  16.053  1.00 95.94           H  
ATOM   1804  N   GLN A 112     -12.524  30.022  13.189  1.00 97.56           N  
ATOM   1805  H   GLN A 112     -11.928  29.504  12.559  1.00 97.56           H  
ATOM   1806  CA  GLN A 112     -13.431  29.286  14.060  1.00 97.56           C  
ATOM   1807  HA  GLN A 112     -14.374  29.832  14.083  1.00 97.56           H  
ATOM   1808  C   GLN A 112     -12.867  29.215  15.481  1.00 97.56           C  
ATOM   1809  CB  GLN A 112     -13.695  27.867  13.548  1.00 97.56           C  
ATOM   1810  HB2 GLN A 112     -12.747  27.350  13.402  1.00 97.56           H  
ATOM   1811  HB3 GLN A 112     -14.263  27.336  14.312  1.00 97.56           H  
ATOM   1812  O   GLN A 112     -11.664  29.015  15.659  1.00 97.56           O  
ATOM   1813  CG  GLN A 112     -14.504  27.815  12.250  1.00 97.56           C  
ATOM   1814  HG2 GLN A 112     -15.388  28.443  12.361  1.00 97.56           H  
ATOM   1815  HG3 GLN A 112     -13.908  28.201  11.423  1.00 97.56           H  
ATOM   1816  CD  GLN A 112     -14.935  26.385  11.930  1.00 97.56           C  
ATOM   1817  NE2 GLN A 112     -16.148  26.182  11.479  1.00 97.56           N  
ATOM   1818 HE21 GLN A 112     -16.448  25.233  11.308  1.00 97.56           H  
ATOM   1819 HE22 GLN A 112     -16.814  26.942  11.486  1.00 97.56           H  
ATOM   1820  OE1 GLN A 112     -14.202  25.416  12.113  1.00 97.56           O  
ATOM   1821  N   THR A 113     -13.741  29.304  16.477  1.00 97.25           N  
ATOM   1822  H   THR A 113     -14.706  29.490  16.242  1.00 97.25           H  
ATOM   1823  CA  THR A 113     -13.433  29.096  17.900  1.00 97.25           C  
ATOM   1824  HA  THR A 113     -12.486  28.563  17.990  1.00 97.25           H  
ATOM   1825  C   THR A 113     -14.509  28.235  18.556  1.00 97.25           C  
ATOM   1826  CB  THR A 113     -13.259  30.436  18.625  1.00 97.25           C  
ATOM   1827  HB  THR A 113     -12.515  31.018  18.081  1.00 97.25           H  
ATOM   1828  O   THR A 113     -15.613  28.121  18.025  1.00 97.25           O  
ATOM   1829  CG2 THR A 113     -14.538  31.268  18.733  1.00 97.25           C  
ATOM   1830 HG21 THR A 113     -14.952  31.446  17.741  1.00 97.25           H  
ATOM   1831 HG22 THR A 113     -14.309  32.228  19.195  1.00 97.25           H  
ATOM   1832 HG23 THR A 113     -15.277  30.749  19.344  1.00 97.25           H  
ATOM   1833  OG1 THR A 113     -12.772  30.199  19.921  1.00 97.25           O  
ATOM   1834  HG1 THR A 113     -12.487  31.040  20.287  1.00 97.25           H  
ATOM   1835  N   GLN A 114     -14.198  27.606  19.688  1.00 96.50           N  
ATOM   1836  H   GLN A 114     -13.336  27.872  20.142  1.00 96.50           H  
ATOM   1837  CA  GLN A 114     -15.187  26.854  20.464  1.00 96.50           C  
ATOM   1838  HA  GLN A 114     -15.746  26.201  19.793  1.00 96.50           H  
ATOM   1839  C   GLN A 114     -16.163  27.837  21.120  1.00 96.50           C  
ATOM   1840  CB  GLN A 114     -14.504  25.974  21.519  1.00 96.50           C  
ATOM   1841  HB2 GLN A 114     -13.861  26.604  22.133  1.00 96.50           H  
ATOM   1842  HB3 GLN A 114     -15.260  25.537  22.172  1.00 96.50           H  
ATOM   1843  O   GLN A 114     -15.754  28.720  21.872  1.00 96.50           O  
ATOM   1844  CG  GLN A 114     -13.649  24.848  20.913  1.00 96.50           C  
ATOM   1845  HG2 GLN A 114     -13.011  25.252  20.127  1.00 96.50           H  
ATOM   1846  HG3 GLN A 114     -12.992  24.468  21.696  1.00 96.50           H  
ATOM   1847  CD  GLN A 114     -14.426  23.651  20.360  1.00 96.50           C  
ATOM   1848  NE2 GLN A 114     -13.755  22.796  19.625  1.00 96.50           N  
ATOM   1849 HE21 GLN A 114     -14.220  21.978  19.258  1.00 96.50           H  
ATOM   1850 HE22 GLN A 114     -12.817  23.010  19.320  1.00 96.50           H  
ATOM   1851  OE1 GLN A 114     -15.593  23.406  20.628  1.00 96.50           O  
ATOM   1852  N   GLY A 115     -17.451  27.696  20.838  1.00 96.56           N  
ATOM   1853  H   GLY A 115     -17.733  26.980  20.184  1.00 96.56           H  
ATOM   1854  CA  GLY A 115     -18.470  28.610  21.334  1.00 96.56           C  
ATOM   1855  HA2 GLY A 115     -18.404  28.679  22.420  1.00 96.56           H  
ATOM   1856  HA3 GLY A 115     -18.288  29.600  20.915  1.00 96.56           H  
ATOM   1857  C   GLY A 115     -19.875  28.169  20.963  1.00 96.56           C  
ATOM   1858  O   GLY A 115     -20.103  27.009  20.623  1.00 96.56           O  
ATOM   1859  N   TYR A 116     -20.812  29.109  21.045  1.00 97.31           N  
ATOM   1860  H   TYR A 116     -20.535  30.054  21.270  1.00 97.31           H  
ATOM   1861  CA  TYR A 116     -22.215  28.900  20.704  1.00 97.31           C  
ATOM   1862  HA  TYR A 116     -22.381  27.837  20.531  1.00 97.31           H  
ATOM   1863  C   TYR A 116     -22.566  29.656  19.426  1.00 97.31           C  
ATOM   1864  CB  TYR A 116     -23.114  29.321  21.870  1.00 97.31           C  
ATOM   1865  HB2 TYR A 116     -23.000  30.391  22.042  1.00 97.31           H  
ATOM   1866  HB3 TYR A 116     -24.153  29.148  21.590  1.00 97.31           H  
ATOM   1867  O   TYR A 116     -22.192  30.818  19.264  1.00 97.31           O  
ATOM   1868  CG  TYR A 116     -22.828  28.574  23.156  1.00 97.31           C  
ATOM   1869  CD1 TYR A 116     -23.389  27.302  23.362  1.00 97.31           C  
ATOM   1870  HD1 TYR A 116     -24.000  26.866  22.585  1.00 97.31           H  
ATOM   1871  CD2 TYR A 116     -21.991  29.141  24.136  1.00 97.31           C  
ATOM   1872  HD2 TYR A 116     -21.557  30.116  23.971  1.00 97.31           H  
ATOM   1873  CE1 TYR A 116     -23.152  26.612  24.566  1.00 97.31           C  
ATOM   1874  HE1 TYR A 116     -23.593  25.642  24.745  1.00 97.31           H  
ATOM   1875  CE2 TYR A 116     -21.723  28.441  25.328  1.00 97.31           C  
ATOM   1876  HE2 TYR A 116     -21.079  28.879  26.076  1.00 97.31           H  
ATOM   1877  OH  TYR A 116     -22.071  26.502  26.700  1.00 97.31           O  
ATOM   1878  HH  TYR A 116     -21.472  26.987  27.273  1.00 97.31           H  
ATOM   1879  CZ  TYR A 116     -22.314  27.178  25.548  1.00 97.31           C  
ATOM   1880  N   CYS A 117     -23.274  28.999  18.515  1.00 97.69           N  
ATOM   1881  H   CYS A 117     -23.517  28.035  18.693  1.00 97.69           H  
ATOM   1882  CA  CYS A 117     -23.761  29.600  17.279  1.00 97.69           C  
ATOM   1883  HA  CYS A 117     -24.105  30.612  17.494  1.00 97.69           H  
ATOM   1884  C   CYS A 117     -24.955  28.820  16.724  1.00 97.69           C  
ATOM   1885  CB  CYS A 117     -22.629  29.689  16.240  1.00 97.69           C  
ATOM   1886  HB2 CYS A 117     -21.900  30.418  16.594  1.00 97.69           H  
ATOM   1887  HB3 CYS A 117     -23.044  30.071  15.307  1.00 97.69           H  
ATOM   1888  O   CYS A 117     -25.268  27.720  17.174  1.00 97.69           O  
ATOM   1889  SG  CYS A 117     -21.753  28.147  15.867  1.00 97.69           S  
ATOM   1890  N   ALA A 118     -25.631  29.401  15.739  1.00 97.38           N  
ATOM   1891  H   ALA A 118     -25.334  30.307  15.407  1.00 97.38           H  
ATOM   1892  CA  ALA A 118     -26.699  28.746  15.003  1.00 97.38           C  
ATOM   1893  HA  ALA A 118     -27.426  28.336  15.705  1.00 97.38           H  
ATOM   1894  C   ALA A 118     -26.148  27.597  14.133  1.00 97.38           C  
ATOM   1895  CB  ALA A 118     -27.381  29.835  14.171  1.00 97.38           C  
ATOM   1896  HB1 ALA A 118     -26.683  30.221  13.429  1.00 97.38           H  
ATOM   1897  HB2 ALA A 118     -27.694  30.663  14.808  1.00 97.38           H  
ATOM   1898  HB3 ALA A 118     -28.260  29.433  13.667  1.00 97.38           H  
ATOM   1899  O   ALA A 118     -25.155  27.769  13.425  1.00 97.38           O  
ATOM   1900  N   GLU A 119     -26.796  26.431  14.166  1.00 94.94           N  
ATOM   1901  H   GLU A 119     -27.575  26.329  14.801  1.00 94.94           H  
ATOM   1902  CA  GLU A 119     -26.517  25.326  13.242  1.00 94.94           C  
ATOM   1903  HA  GLU A 119     -25.453  25.095  13.294  1.00 94.94           H  
ATOM   1904  C   GLU A 119     -26.851  25.740  11.803  1.00 94.94           C  
ATOM   1905  CB  GLU A 119     -27.319  24.074  13.660  1.00 94.94           C  
ATOM   1906  HB2 GLU A 119     -28.381  24.266  13.506  1.00 94.94           H  
ATOM   1907  HB3 GLU A 119     -27.156  23.906  14.725  1.00 94.94           H  
ATOM   1908  O   GLU A 119     -27.763  26.538  11.567  1.00 94.94           O  
ATOM   1909  CG  GLU A 119     -26.923  22.782  12.914  1.00 94.94           C  
ATOM   1910  HG2 GLU A 119     -25.852  22.624  13.045  1.00 94.94           H  
ATOM   1911  HG3 GLU A 119     -27.118  22.906  11.849  1.00 94.94           H  
ATOM   1912  CD  GLU A 119     -27.675  21.520  13.389  1.00 94.94           C  
ATOM   1913  OE1 GLU A 119     -27.270  20.391  13.026  1.00 94.94           O  
ATOM   1914  OE2 GLU A 119     -28.691  21.607  14.121  1.00 94.94           O  
ATOM   1915  N   HIS A 120     -26.159  25.163  10.824  1.00 94.56           N  
ATOM   1916  H   HIS A 120     -25.398  24.535  11.037  1.00 94.56           H  
ATOM   1917  CA  HIS A 120     -26.504  25.365   9.426  1.00 94.56           C  
ATOM   1918  HA  HIS A 120     -26.398  26.431   9.223  1.00 94.56           H  
ATOM   1919  C   HIS A 120     -27.952  24.907   9.116  1.00 94.56           C  
ATOM   1920  CB  HIS A 120     -25.487  24.616   8.563  1.00 94.56           C  
ATOM   1921  HB2 HIS A 120     -24.482  24.897   8.879  1.00 94.56           H  
ATOM   1922  HB3 HIS A 120     -25.610  23.539   8.678  1.00 94.56           H  
ATOM   1923  O   HIS A 120     -28.362  23.837   9.586  1.00 94.56           O  
ATOM   1924  CG  HIS A 120     -25.607  24.996   7.125  1.00 94.56           C  
ATOM   1925  CD2 HIS A 120     -25.199  26.190   6.611  1.00 94.56           C  
ATOM   1926  HD2 HIS A 120     -24.723  26.988   7.161  1.00 94.56           H  
ATOM   1927  ND1 HIS A 120     -26.207  24.284   6.112  1.00 94.56           N  
ATOM   1928  HD1 HIS A 120     -26.344  23.283   6.083  1.00 94.56           H  
ATOM   1929  CE1 HIS A 120     -26.174  25.054   5.009  1.00 94.56           C  
ATOM   1930  HE1 HIS A 120     -26.513  24.762   4.026  1.00 94.56           H  
ATOM   1931  NE2 HIS A 120     -25.580  26.223   5.282  1.00 94.56           N  
ATOM   1932  N   PRO A 121     -28.730  25.635   8.285  1.00 93.88           N  
ATOM   1933  CA  PRO A 121     -30.115  25.278   7.948  1.00 93.88           C  
ATOM   1934  HA  PRO A 121     -30.713  25.342   8.857  1.00 93.88           H  
ATOM   1935  C   PRO A 121     -30.323  23.873   7.361  1.00 93.88           C  
ATOM   1936  CB  PRO A 121     -30.584  26.361   6.972  1.00 93.88           C  
ATOM   1937  HB2 PRO A 121     -31.655  26.545   7.059  1.00 93.88           H  
ATOM   1938  HB3 PRO A 121     -30.324  26.084   5.951  1.00 93.88           H  
ATOM   1939  O   PRO A 121     -31.420  23.326   7.484  1.00 93.88           O  
ATOM   1940  CG  PRO A 121     -29.767  27.582   7.384  1.00 93.88           C  
ATOM   1941  HG2 PRO A 121     -30.222  28.058   8.252  1.00 93.88           H  
ATOM   1942  HG3 PRO A 121     -29.659  28.295   6.566  1.00 93.88           H  
ATOM   1943  CD  PRO A 121     -28.428  26.968   7.776  1.00 93.88           C  
ATOM   1944  HD2 PRO A 121     -27.959  27.595   8.535  1.00 93.88           H  
ATOM   1945  HD3 PRO A 121     -27.791  26.894   6.895  1.00 93.88           H  
ATOM   1946  N   GLU A 122     -29.288  23.238   6.791  1.00 89.31           N  
ATOM   1947  H   GLU A 122     -28.426  23.753   6.682  1.00 89.31           H  
ATOM   1948  CA  GLU A 122     -29.347  21.827   6.352  1.00 89.31           C  
ATOM   1949  HA  GLU A 122     -30.140  21.744   5.609  1.00 89.31           H  
ATOM   1950  C   GLU A 122     -29.699  20.865   7.515  1.00 89.31           C  
ATOM   1951  CB  GLU A 122     -28.013  21.401   5.689  1.00 89.31           C  
ATOM   1952  HB2 GLU A 122     -27.628  22.224   5.088  1.00 89.31           H  
ATOM   1953  HB3 GLU A 122     -27.293  21.183   6.478  1.00 89.31           H  
ATOM   1954  O   GLU A 122     -30.292  19.805   7.297  1.00 89.31           O  
ATOM   1955  CG  GLU A 122     -28.172  20.176   4.754  1.00 89.31           C  
ATOM   1956  HG2 GLU A 122     -28.597  20.515   3.809  1.00 89.31           H  
ATOM   1957  HG3 GLU A 122     -28.895  19.487   5.191  1.00 89.31           H  
ATOM   1958  CD  GLU A 122     -26.890  19.361   4.471  1.00 89.31           C  
ATOM   1959  OE1 GLU A 122     -27.019  18.199   3.978  1.00 89.31           O  
ATOM   1960  OE2 GLU A 122     -25.786  19.767   4.871  1.00 89.31           O  
ATOM   1961  N   GLY A 123     -29.385  21.234   8.765  1.00 87.38           N  
ATOM   1962  H   GLY A 123     -28.923  22.122   8.894  1.00 87.38           H  
ATOM   1963  CA  GLY A 123     -29.755  20.489   9.977  1.00 87.38           C  
ATOM   1964  HA2 GLY A 123     -29.156  20.870  10.804  1.00 87.38           H  
ATOM   1965  HA3 GLY A 123     -29.515  19.435   9.835  1.00 87.38           H  
ATOM   1966  C   GLY A 123     -31.236  20.605  10.373  1.00 87.38           C  
ATOM   1967  O   GLY A 123     -31.712  19.851  11.238  1.00 87.38           O  
ATOM   1968  N   GLY A 124     -31.971  21.513   9.727  1.00 90.12           N  
ATOM   1969  H   GLY A 124     -31.502  22.082   9.036  1.00 90.12           H  
ATOM   1970  CA  GLY A 124     -33.374  21.821   9.971  1.00 90.12           C  
ATOM   1971  HA2 GLY A 124     -33.815  21.098  10.658  1.00 90.12           H  
ATOM   1972  HA3 GLY A 124     -33.902  21.752   9.020  1.00 90.12           H  
ATOM   1973  C   GLY A 124     -33.593  23.221  10.547  1.00 90.12           C  
ATOM   1974  O   GLY A 124     -32.771  23.758  11.286  1.00 90.12           O  
ATOM   1975  N   ILE A 125     -34.752  23.782  10.218  1.00 95.31           N  
ATOM   1976  H   ILE A 125     -35.383  23.255   9.631  1.00 95.31           H  
ATOM   1977  CA  ILE A 125     -35.230  25.084  10.693  1.00 95.31           C  
ATOM   1978  HA  ILE A 125     -34.374  25.714  10.937  1.00 95.31           H  
ATOM   1979  C   ILE A 125     -36.045  24.869  11.974  1.00 95.31           C  
ATOM   1980  CB  ILE A 125     -36.037  25.778   9.567  1.00 95.31           C  
ATOM   1981  HB  ILE A 125     -36.871  25.126   9.310  1.00 95.31           H  
ATOM   1982  O   ILE A 125     -36.713  23.843  12.126  1.00 95.31           O  
ATOM   1983  CG1 ILE A 125     -35.151  25.947   8.307  1.00 95.31           C  
ATOM   1984 HG12 ILE A 125     -34.321  26.615   8.539  1.00 95.31           H  
ATOM   1985 HG13 ILE A 125     -34.720  24.988   8.019  1.00 95.31           H  
ATOM   1986  CG2 ILE A 125     -36.624  27.140   9.987  1.00 95.31           C  
ATOM   1987 HG21 ILE A 125     -35.829  27.869  10.141  1.00 95.31           H  
ATOM   1988 HG22 ILE A 125     -37.221  27.053  10.895  1.00 95.31           H  
ATOM   1989 HG23 ILE A 125     -37.291  27.517   9.211  1.00 95.31           H  
ATOM   1990  CD1 ILE A 125     -35.895  26.467   7.072  1.00 95.31           C  
ATOM   1991 HD11 ILE A 125     -36.736  25.813   6.843  1.00 95.31           H  
ATOM   1992 HD12 ILE A 125     -36.258  27.483   7.230  1.00 95.31           H  
ATOM   1993 HD13 ILE A 125     -35.213  26.477   6.222  1.00 95.31           H  
ATOM   1994  N   CYS A 126     -36.019  25.840  12.880  1.00 96.06           N  
ATOM   1995  H   CYS A 126     -35.486  26.672  12.671  1.00 96.06           H  
ATOM   1996  CA  CYS A 126     -36.859  25.869  14.075  1.00 96.06           C  
ATOM   1997  HA  CYS A 126     -37.554  25.030  14.049  1.00 96.06           H  
ATOM   1998  C   CYS A 126     -37.701  27.149  14.117  1.00 96.06           C  
ATOM   1999  CB  CYS A 126     -35.979  25.695  15.318  1.00 96.06           C  
ATOM   2000  HB2 CYS A 126     -35.428  24.760  15.219  1.00 96.06           H  
ATOM   2001  HB3 CYS A 126     -36.599  25.622  16.212  1.00 96.06           H  
ATOM   2002  O   CYS A 126     -37.425  28.126  13.422  1.00 96.06           O  
ATOM   2003  SG  CYS A 126     -34.783  27.024  15.556  1.00 96.06           S  
ATOM   2004  N   LYS A 127     -38.755  27.138  14.933  1.00 95.69           N  
ATOM   2005  H   LYS A 127     -38.946  26.288  15.443  1.00 95.69           H  
ATOM   2006  CA  LYS A 127     -39.568  28.331  15.235  1.00 95.69           C  
ATOM   2007  HA  LYS A 127     -39.221  29.181  14.648  1.00 95.69           H  
ATOM   2008  C   LYS A 127     -39.436  28.767  16.694  1.00 95.69           C  
ATOM   2009  CB  LYS A 127     -41.037  28.059  14.880  1.00 95.69           C  
ATOM   2010  HB2 LYS A 127     -41.637  28.893  15.244  1.00 95.69           H  
ATOM   2011  HB3 LYS A 127     -41.374  27.153  15.384  1.00 95.69           H  
ATOM   2012  O   LYS A 127     -39.562  29.949  16.996  1.00 95.69           O  
ATOM   2013  CG  LYS A 127     -41.257  27.918  13.366  1.00 95.69           C  
ATOM   2014  HG2 LYS A 127     -40.875  28.807  12.864  1.00 95.69           H  
ATOM   2015  HG3 LYS A 127     -40.725  27.043  12.994  1.00 95.69           H  
ATOM   2016  CD  LYS A 127     -42.753  27.771  13.068  1.00 95.69           C  
ATOM   2017  HD2 LYS A 127     -43.127  26.872  13.557  1.00 95.69           H  
ATOM   2018  HD3 LYS A 127     -43.281  28.636  13.471  1.00 95.69           H  
ATOM   2019  CE  LYS A 127     -42.995  27.682  11.558  1.00 95.69           C  
ATOM   2020  HE2 LYS A 127     -42.470  26.808  11.172  1.00 95.69           H  
ATOM   2021  HE3 LYS A 127     -42.566  28.566  11.087  1.00 95.69           H  
ATOM   2022  NZ  LYS A 127     -44.445  27.593  11.255  1.00 95.69           N  
ATOM   2023  HZ1 LYS A 127     -44.602  27.542  10.259  1.00 95.69           H  
ATOM   2024  HZ2 LYS A 127     -44.848  26.778  11.694  1.00 95.69           H  
ATOM   2025  HZ3 LYS A 127     -44.926  28.406  11.612  1.00 95.69           H  
ATOM   2026  N   GLU A 128     -39.169  27.803  17.562  1.00 95.44           N  
ATOM   2027  H   GLU A 128     -39.018  26.868  17.212  1.00 95.44           H  
ATOM   2028  CA  GLU A 128     -39.177  27.895  19.016  1.00 95.44           C  
ATOM   2029  HA  GLU A 128     -38.792  28.864  19.332  1.00 95.44           H  
ATOM   2030  C   GLU A 128     -38.245  26.813  19.581  1.00 95.44           C  
ATOM   2031  CB  GLU A 128     -40.619  27.737  19.551  1.00 95.44           C  
ATOM   2032  HB2 GLU A 128     -41.103  28.713  19.514  1.00 95.44           H  
ATOM   2033  HB3 GLU A 128     -40.569  27.430  20.596  1.00 95.44           H  
ATOM   2034  O   GLU A 128     -37.943  25.823  18.901  1.00 95.44           O  
ATOM   2035  CG  GLU A 128     -41.488  26.749  18.746  1.00 95.44           C  
ATOM   2036  HG2 GLU A 128     -41.649  27.153  17.747  1.00 95.44           H  
ATOM   2037  HG3 GLU A 128     -40.949  25.808  18.636  1.00 95.44           H  
ATOM   2038  CD  GLU A 128     -42.857  26.480  19.377  1.00 95.44           C  
ATOM   2039  OE1 GLU A 128     -43.816  26.304  18.592  1.00 95.44           O  
ATOM   2040  OE2 GLU A 128     -42.912  26.374  20.623  1.00 95.44           O  
ATOM   2041  N   ASP A 129     -37.788  27.009  20.817  1.00 95.56           N  
ATOM   2042  H   ASP A 129     -37.997  27.886  21.273  1.00 95.56           H  
ATOM   2043  CA  ASP A 129     -36.830  26.141  21.519  1.00 95.56           C  
ATOM   2044  HA  ASP A 129     -35.880  26.136  20.985  1.00 95.56           H  
ATOM   2045  C   ASP A 129     -37.313  24.683  21.609  1.00 95.56           C  
ATOM   2046  CB  ASP A 129     -36.596  26.723  22.927  1.00 95.56           C  
ATOM   2047  HB2 ASP A 129     -36.027  26.002  23.514  1.00 95.56           H  
ATOM   2048  HB3 ASP A 129     -37.558  26.861  23.420  1.00 95.56           H  
ATOM   2049  O   ASP A 129     -36.522  23.746  21.518  1.00 95.56           O  
ATOM   2050  CG  ASP A 129     -35.832  28.055  22.936  1.00 95.56           C  
ATOM   2051  OD1 ASP A 129     -35.497  28.558  21.838  1.00 95.56           O  
ATOM   2052  OD2 ASP A 129     -35.560  28.563  24.042  1.00 95.56           O  
ATOM   2053  N   SER A 130     -38.632  24.470  21.669  1.00 93.94           N  
ATOM   2054  H   SER A 130     -39.237  25.279  21.655  1.00 93.94           H  
ATOM   2055  CA  SER A 130     -39.268  23.145  21.671  1.00 93.94           C  
ATOM   2056  HA  SER A 130     -38.938  22.608  22.560  1.00 93.94           H  
ATOM   2057  C   SER A 130     -38.897  22.282  20.450  1.00 93.94           C  
ATOM   2058  CB  SER A 130     -40.790  23.333  21.758  1.00 93.94           C  
ATOM   2059  HB2 SER A 130     -41.032  23.897  22.659  1.00 93.94           H  
ATOM   2060  HB3 SER A 130     -41.278  22.360  21.809  1.00 93.94           H  
ATOM   2061  O   SER A 130     -38.855  21.053  20.545  1.00 93.94           O  
ATOM   2062  OG  SER A 130     -41.259  24.038  20.624  1.00 93.94           O  
ATOM   2063  HG  SER A 130     -41.939  24.673  20.863  1.00 93.94           H  
ATOM   2064  N   GLY A 131     -38.555  22.902  19.313  1.00 92.31           N  
ATOM   2065  H   GLY A 131     -38.584  23.912  19.316  1.00 92.31           H  
ATOM   2066  CA  GLY A 131     -38.087  22.218  18.102  1.00 92.31           C  
ATOM   2067  HA2 GLY A 131     -38.718  21.349  17.916  1.00 92.31           H  
ATOM   2068  HA3 GLY A 131     -38.185  22.905  17.261  1.00 92.31           H  
ATOM   2069  C   GLY A 131     -36.626  21.749  18.157  1.00 92.31           C  
ATOM   2070  O   GLY A 131     -36.172  21.011  17.277  1.00 92.31           O  
ATOM   2071  N   CYS A 132     -35.876  22.150  19.182  1.00 94.31           N  
ATOM   2072  H   CYS A 132     -36.300  22.727  19.895  1.00 94.31           H  
ATOM   2073  CA  CYS A 132     -34.450  21.899  19.313  1.00 94.31           C  
ATOM   2074  HA  CYS A 132     -34.074  21.422  18.408  1.00 94.31           H  
ATOM   2075  C   CYS A 132     -34.178  20.944  20.473  1.00 94.31           C  
ATOM   2076  CB  CYS A 132     -33.740  23.249  19.445  1.00 94.31           C  
ATOM   2077  HB2 CYS A 132     -34.191  23.811  20.263  1.00 94.31           H  
ATOM   2078  HB3 CYS A 132     -32.688  23.097  19.685  1.00 94.31           H  
ATOM   2079  O   CYS A 132     -34.003  21.348  21.612  1.00 94.31           O  
ATOM   2080  SG  CYS A 132     -33.861  24.221  17.924  1.00 94.31           S  
ATOM   2081  N   THR A 133     -34.096  19.639  20.199  1.00 91.75           N  
ATOM   2082  H   THR A 133     -34.351  19.313  19.277  1.00 91.75           H  
ATOM   2083  CA  THR A 133     -33.738  18.672  21.248  1.00 91.75           C  
ATOM   2084  HA  THR A 133     -34.366  18.890  22.111  1.00 91.75           H  
ATOM   2085  C   THR A 133     -32.253  18.802  21.631  1.00 91.75           C  
ATOM   2086  CB  THR A 133     -34.012  17.226  20.829  1.00 91.75           C  
ATOM   2087  HB  THR A 133     -33.236  16.896  20.138  1.00 91.75           H  
ATOM   2088  O   THR A 133     -31.403  18.592  20.756  1.00 91.75           O  
ATOM   2089  CG2 THR A 133     -34.034  16.286  22.034  1.00 91.75           C  
ATOM   2090 HG21 THR A 133     -34.318  15.282  21.718  1.00 91.75           H  
ATOM   2091 HG22 THR A 133     -33.046  16.247  22.494  1.00 91.75           H  
ATOM   2092 HG23 THR A 133     -34.753  16.641  22.771  1.00 91.75           H  
ATOM   2093  OG1 THR A 133     -35.253  17.089  20.174  1.00 91.75           O  
ATOM   2094  HG1 THR A 133     -35.875  17.684  20.598  1.00 91.75           H  
ATOM   2095  N   PRO A 134     -31.916  19.087  22.902  1.00 91.62           N  
ATOM   2096  CA  PRO A 134     -30.532  19.217  23.345  1.00 91.62           C  
ATOM   2097  HA  PRO A 134     -30.019  19.921  22.690  1.00 91.62           H  
ATOM   2098  C   PRO A 134     -29.776  17.880  23.322  1.00 91.62           C  
ATOM   2099  CB  PRO A 134     -30.606  19.819  24.752  1.00 91.62           C  
ATOM   2100  HB2 PRO A 134     -30.603  20.906  24.678  1.00 91.62           H  
ATOM   2101  HB3 PRO A 134     -29.793  19.483  25.396  1.00 91.62           H  
ATOM   2102  O   PRO A 134     -30.375  16.805  23.384  1.00 91.62           O  
ATOM   2103  CG  PRO A 134     -31.968  19.364  25.268  1.00 91.62           C  
ATOM   2104  HG2 PRO A 134     -31.890  18.351  25.663  1.00 91.62           H  
ATOM   2105  HG3 PRO A 134     -32.362  20.044  26.024  1.00 91.62           H  
ATOM   2106  CD  PRO A 134     -32.827  19.359  24.008  1.00 91.62           C  
ATOM   2107  HD2 PRO A 134     -33.598  18.593  24.097  1.00 91.62           H  
ATOM   2108  HD3 PRO A 134     -33.281  20.340  23.875  1.00 91.62           H  
ATOM   2109  N   GLY A 135     -28.445  17.938  23.213  1.00 83.19           N  
ATOM   2110  H   GLY A 135     -28.028  18.856  23.149  1.00 83.19           H  
ATOM   2111  CA  GLY A 135     -27.548  16.779  23.363  1.00 83.19           C  
ATOM   2112  HA2 GLY A 135     -26.529  17.136  23.513  1.00 83.19           H  
ATOM   2113  HA3 GLY A 135     -27.839  16.237  24.263  1.00 83.19           H  
ATOM   2114  C   GLY A 135     -27.536  15.765  22.207  1.00 83.19           C  
ATOM   2115  O   GLY A 135     -26.658  14.908  22.146  1.00 83.19           O  
ATOM   2116  N   LYS A 136     -28.473  15.843  21.254  1.00 68.75           N  
ATOM   2117  H   LYS A 136     -29.197  16.536  21.375  1.00 68.75           H  
ATOM   2118  CA  LYS A 136     -28.534  14.912  20.116  1.00 68.75           C  
ATOM   2119  HA  LYS A 136     -28.245  13.922  20.468  1.00 68.75           H  
ATOM   2120  C   LYS A 136     -27.537  15.286  19.017  1.00 68.75           C  
ATOM   2121  CB  LYS A 136     -29.966  14.820  19.564  1.00 68.75           C  
ATOM   2122  HB2 LYS A 136     -29.921  14.383  18.567  1.00 68.75           H  
ATOM   2123  HB3 LYS A 136     -30.396  15.819  19.481  1.00 68.75           H  
ATOM   2124  O   LYS A 136     -27.845  16.104  18.152  1.00 68.75           O  
ATOM   2125  CG  LYS A 136     -30.868  13.928  20.428  1.00 68.75           C  
ATOM   2126  HG2 LYS A 136     -31.013  14.396  21.402  1.00 68.75           H  
ATOM   2127  HG3 LYS A 136     -30.387  12.960  20.569  1.00 68.75           H  
ATOM   2128  CD  LYS A 136     -32.230  13.716  19.751  1.00 68.75           C  
ATOM   2129  HD2 LYS A 136     -32.081  13.274  18.765  1.00 68.75           H  
ATOM   2130  HD3 LYS A 136     -32.722  14.682  19.641  1.00 68.75           H  
ATOM   2131  CE  LYS A 136     -33.095  12.783  20.606  1.00 68.75           C  
ATOM   2132  HE2 LYS A 136     -33.109  13.174  21.623  1.00 68.75           H  
ATOM   2133  HE3 LYS A 136     -32.627  11.800  20.643  1.00 68.75           H  
ATOM   2134  NZ  LYS A 136     -34.486  12.681  20.093  1.00 68.75           N  
ATOM   2135  HZ1 LYS A 136     -34.511  12.269  19.171  1.00 68.75           H  
ATOM   2136  HZ2 LYS A 136     -35.040  12.107  20.713  1.00 68.75           H  
ATOM   2137  HZ3 LYS A 136     -34.918  13.593  20.065  1.00 68.75           H  
ATOM   2138  N   ALA A 137     -26.394  14.607  18.977  1.00 75.44           N  
ATOM   2139  H   ALA A 137     -26.149  14.022  19.764  1.00 75.44           H  
ATOM   2140  CA  ALA A 137     -25.512  14.620  17.812  1.00 75.44           C  
ATOM   2141  HA  ALA A 137     -25.482  15.629  17.401  1.00 75.44           H  
ATOM   2142  C   ALA A 137     -26.047  13.665  16.728  1.00 75.44           C  
ATOM   2143  CB  ALA A 137     -24.086  14.270  18.247  1.00 75.44           C  
ATOM   2144  HB1 ALA A 137     -24.052  13.262  18.658  1.00 75.44           H  
ATOM   2145  HB2 ALA A 137     -23.414  14.327  17.391  1.00 75.44           H  
ATOM   2146  HB3 ALA A 137     -23.746  14.974  19.007  1.00 75.44           H  
ATOM   2147  O   ALA A 137     -25.992  12.443  16.858  1.00 75.44           O  
ATOM   2148  N   LYS A 138     -26.590  14.215  15.637  1.00 70.81           N  
ATOM   2149  H   LYS A 138     -26.618  15.224  15.597  1.00 70.81           H  
ATOM   2150  CA  LYS A 138     -26.920  13.434  14.433  1.00 70.81           C  
ATOM   2151  HA  LYS A 138     -27.296  12.460  14.747  1.00 70.81           H  
ATOM   2152  C   LYS A 138     -25.655  13.178  13.608  1.00 70.81           C  
ATOM   2153  CB  LYS A 138     -28.002  14.145  13.604  1.00 70.81           C  
ATOM   2154  HB2 LYS A 138     -27.668  15.157  13.379  1.00 70.81           H  
ATOM   2155  HB3 LYS A 138     -28.131  13.613  12.661  1.00 70.81           H  
ATOM   2156  O   LYS A 138     -24.671  13.898  13.707  1.00 70.81           O  
ATOM   2157  CG  LYS A 138     -29.366  14.201  14.312  1.00 70.81           C  
ATOM   2158  HG2 LYS A 138     -29.273  14.766  15.240  1.00 70.81           H  
ATOM   2159  HG3 LYS A 138     -29.699  13.190  14.544  1.00 70.81           H  
ATOM   2160  CD  LYS A 138     -30.400  14.885  13.405  1.00 70.81           C  
ATOM   2161  HD2 LYS A 138     -30.035  15.882  13.155  1.00 70.81           H  
ATOM   2162  HD3 LYS A 138     -30.510  14.311  12.485  1.00 70.81           H  
ATOM   2163  CE  LYS A 138     -31.762  15.012  14.097  1.00 70.81           C  
ATOM   2164  HE2 LYS A 138     -31.614  15.523  15.048  1.00 70.81           H  
ATOM   2165  HE3 LYS A 138     -32.151  14.015  14.304  1.00 70.81           H  
ATOM   2166  NZ  LYS A 138     -32.719  15.784  13.260  1.00 70.81           N  
ATOM   2167  HZ1 LYS A 138     -32.347  16.701  13.058  1.00 70.81           H  
ATOM   2168  HZ2 LYS A 138     -33.602  15.912  13.734  1.00 70.81           H  
ATOM   2169  HZ3 LYS A 138     -32.893  15.326  12.376  1.00 70.81           H  
ATOM   2170  N   ARG A 139     -25.719  12.222  12.679  1.00 70.00           N  
ATOM   2171  H   ARG A 139     -26.539  11.634  12.693  1.00 70.00           H  
ATOM   2172  CA  ARG A 139     -24.606  11.855  11.778  1.00 70.00           C  
ATOM   2173  HA  ARG A 139     -23.787  11.477  12.390  1.00 70.00           H  
ATOM   2174  C   ARG A 139     -24.015  13.019  10.954  1.00 70.00           C  
ATOM   2175  CB  ARG A 139     -25.119  10.728  10.867  1.00 70.00           C  
ATOM   2176  HB2 ARG A 139     -25.850  11.132  10.167  1.00 70.00           H  
ATOM   2177  HB3 ARG A 139     -25.613   9.979  11.486  1.00 70.00           H  
ATOM   2178  O   ARG A 139     -22.877  12.926  10.503  1.00 70.00           O  
ATOM   2179  CG  ARG A 139     -23.999  10.031  10.091  1.00 70.00           C  
ATOM   2180  HG2 ARG A 139     -23.522  10.735   9.409  1.00 70.00           H  
ATOM   2181  HG3 ARG A 139     -23.254   9.650  10.790  1.00 70.00           H  
ATOM   2182  CD  ARG A 139     -24.565   8.872   9.272  1.00 70.00           C  
ATOM   2183  HD2 ARG A 139     -25.007   8.138   9.945  1.00 70.00           H  
ATOM   2184  HD3 ARG A 139     -25.335   9.247   8.597  1.00 70.00           H  
ATOM   2185  NE  ARG A 139     -23.484   8.244   8.509  1.00 70.00           N  
ATOM   2186  HE  ARG A 139     -22.564   8.291   8.923  1.00 70.00           H  
ATOM   2187  NH1 ARG A 139     -24.719   7.038   6.977  1.00 70.00           N  
ATOM   2188 HH11 ARG A 139     -24.752   6.359   6.229  1.00 70.00           H  
ATOM   2189 HH12 ARG A 139     -25.575   7.212   7.485  1.00 70.00           H  
ATOM   2190  NH2 ARG A 139     -22.476   7.117   6.873  1.00 70.00           N  
ATOM   2191 HH21 ARG A 139     -22.509   6.399   6.163  1.00 70.00           H  
ATOM   2192 HH22 ARG A 139     -21.611   7.278   7.370  1.00 70.00           H  
ATOM   2193  CZ  ARG A 139     -23.582   7.461   7.458  1.00 70.00           C  
ATOM   2194  N   LYS A 140     -24.800  14.071  10.702  1.00 78.19           N  
ATOM   2195  H   LYS A 140     -25.705  14.077  11.151  1.00 78.19           H  
ATOM   2196  CA  LYS A 140     -24.399  15.294   9.980  1.00 78.19           C  
ATOM   2197  HA  LYS A 140     -23.392  15.179   9.581  1.00 78.19           H  
ATOM   2198  C   LYS A 140     -24.309  16.535  10.885  1.00 78.19           C  
ATOM   2199  CB  LYS A 140     -25.368  15.574   8.817  1.00 78.19           C  
ATOM   2200  HB2 LYS A 140     -26.386  15.593   9.204  1.00 78.19           H  
ATOM   2201  HB3 LYS A 140     -25.153  16.574   8.441  1.00 78.19           H  
ATOM   2202  O   LYS A 140     -24.231  17.639  10.367  1.00 78.19           O  
ATOM   2203  CG  LYS A 140     -25.297  14.629   7.608  1.00 78.19           C  
ATOM   2204  HG2 LYS A 140     -24.270  14.569   7.248  1.00 78.19           H  
ATOM   2205  HG3 LYS A 140     -25.660  13.636   7.874  1.00 78.19           H  
ATOM   2206  CD  LYS A 140     -26.193  15.266   6.529  1.00 78.19           C  
ATOM   2207  HD2 LYS A 140     -27.223  15.278   6.885  1.00 78.19           H  
ATOM   2208  HD3 LYS A 140     -25.887  16.305   6.407  1.00 78.19           H  
ATOM   2209  CE  LYS A 140     -26.153  14.631   5.141  1.00 78.19           C  
ATOM   2210  HE2 LYS A 140     -26.632  13.653   5.168  1.00 78.19           H  
ATOM   2211  HE3 LYS A 140     -25.110  14.530   4.839  1.00 78.19           H  
ATOM   2212  NZ  LYS A 140     -26.848  15.540   4.186  1.00 78.19           N  
ATOM   2213  HZ1 LYS A 140     -26.514  16.491   4.240  1.00 78.19           H  
ATOM   2214  HZ2 LYS A 140     -27.817  15.704   4.420  1.00 78.19           H  
ATOM   2215  HZ3 LYS A 140     -26.763  15.300   3.209  1.00 78.19           H  
ATOM   2216  N   ALA A 141     -24.384  16.375  12.205  1.00 88.19           N  
ATOM   2217  H   ALA A 141     -24.323  15.453  12.614  1.00 88.19           H  
ATOM   2218  CA  ALA A 141     -24.332  17.516  13.109  1.00 88.19           C  
ATOM   2219  HA  ALA A 141     -25.109  18.225  12.824  1.00 88.19           H  
ATOM   2220  C   ALA A 141     -22.978  18.235  13.001  1.00 88.19           C  
ATOM   2221  CB  ALA A 141     -24.624  17.038  14.534  1.00 88.19           C  
ATOM   2222  HB1 ALA A 141     -25.628  16.615  14.578  1.00 88.19           H  
ATOM   2223  HB2 ALA A 141     -24.575  17.885  15.217  1.00 88.19           H  
ATOM   2224  HB3 ALA A 141     -23.889  16.292  14.838  1.00 88.19           H  
ATOM   2225  O   ALA A 141     -21.948  17.596  12.776  1.00 88.19           O  
ATOM   2226  N   GLN A 142     -23.001  19.554  13.182  1.00 93.56           N  
ATOM   2227  H   GLN A 142     -23.899  20.009  13.257  1.00 93.56           H  
ATOM   2228  CA  GLN A 142     -21.807  20.409  13.237  1.00 93.56           C  
ATOM   2229  HA  GLN A 142     -20.966  19.904  12.763  1.00 93.56           H  
ATOM   2230  C   GLN A 142     -21.374  20.725  14.681  1.00 93.56           C  
ATOM   2231  CB  GLN A 142     -22.094  21.697  12.455  1.00 93.56           C  
ATOM   2232  HB2 GLN A 142     -21.252  22.379  12.573  1.00 93.56           H  
ATOM   2233  HB3 GLN A 142     -22.978  22.173  12.879  1.00 93.56           H  
ATOM   2234  O   GLN A 142     -20.291  21.253  14.906  1.00 93.56           O  
ATOM   2235  CG  GLN A 142     -22.308  21.449  10.951  1.00 93.56           C  
ATOM   2236  HG2 GLN A 142     -23.096  20.714  10.789  1.00 93.56           H  
ATOM   2237  HG3 GLN A 142     -21.383  21.064  10.520  1.00 93.56           H  
ATOM   2238  CD  GLN A 142     -22.716  22.732  10.240  1.00 93.56           C  
ATOM   2239  NE2 GLN A 142     -22.077  23.075   9.139  1.00 93.56           N  
ATOM   2240 HE21 GLN A 142     -21.371  22.488   8.719  1.00 93.56           H  
ATOM   2241 HE22 GLN A 142     -22.329  23.933   8.670  1.00 93.56           H  
ATOM   2242  OE1 GLN A 142     -23.611  23.432  10.688  1.00 93.56           O  
ATOM   2243  N   GLY A 143     -22.207  20.376  15.661  1.00 94.75           N  
ATOM   2244  H   GLY A 143     -23.079  19.930  15.413  1.00 94.75           H  
ATOM   2245  CA  GLY A 143     -21.952  20.552  17.086  1.00 94.75           C  
ATOM   2246  HA2 GLY A 143     -20.999  20.095  17.353  1.00 94.75           H  
ATOM   2247  HA3 GLY A 143     -21.891  21.615  17.321  1.00 94.75           H  
ATOM   2248  C   GLY A 143     -23.056  19.916  17.924  1.00 94.75           C  
ATOM   2249  O   GLY A 143     -23.870  19.136  17.420  1.00 94.75           O  
ATOM   2250  N   ILE A 144     -23.092  20.250  19.210  1.00 93.94           N  
ATOM   2251  H   ILE A 144     -22.423  20.930  19.543  1.00 93.94           H  
ATOM   2252  CA  ILE A 144     -24.089  19.733  20.152  1.00 93.94           C  
ATOM   2253  HA  ILE A 144     -24.558  18.843  19.732  1.00 93.94           H  
ATOM   2254  C   ILE A 144     -25.174  20.769  20.379  1.00 93.94           C  
ATOM   2255  CB  ILE A 144     -23.436  19.335  21.484  1.00 93.94           C  
ATOM   2256  HB  ILE A 144     -23.016  20.226  21.950  1.00 93.94           H  
ATOM   2257  O   ILE A 144     -24.894  21.850  20.883  1.00 93.94           O  
ATOM   2258  CG1 ILE A 144     -22.289  18.331  21.298  1.00 93.94           C  
ATOM   2259 HG12 ILE A 144     -21.453  18.826  20.804  1.00 93.94           H  
ATOM   2260 HG13 ILE A 144     -21.966  18.050  22.301  1.00 93.94           H  
ATOM   2261  CG2 ILE A 144     -24.486  18.749  22.447  1.00 93.94           C  
ATOM   2262 HG21 ILE A 144     -24.000  18.399  23.357  1.00 93.94           H  
ATOM   2263 HG22 ILE A 144     -25.009  17.916  21.976  1.00 93.94           H  
ATOM   2264 HG23 ILE A 144     -25.205  19.516  22.733  1.00 93.94           H  
ATOM   2265  CD1 ILE A 144     -22.627  17.049  20.523  1.00 93.94           C  
ATOM   2266 HD11 ILE A 144     -23.434  16.507  21.014  1.00 93.94           H  
ATOM   2267 HD12 ILE A 144     -22.913  17.287  19.498  1.00 93.94           H  
ATOM   2268 HD13 ILE A 144     -21.747  16.406  20.486  1.00 93.94           H  
ATOM   2269  N   ARG A 145     -26.422  20.427  20.058  1.00 95.06           N  
ATOM   2270  H   ARG A 145     -26.581  19.518  19.646  1.00 95.06           H  
ATOM   2271  CA  ARG A 145     -27.562  21.327  20.271  1.00 95.06           C  
ATOM   2272  HA  ARG A 145     -27.356  22.266  19.758  1.00 95.06           H  
ATOM   2273  C   ARG A 145     -27.725  21.667  21.752  1.00 95.06           C  
ATOM   2274  CB  ARG A 145     -28.843  20.728  19.682  1.00 95.06           C  
ATOM   2275  HB2 ARG A 145     -29.692  21.341  19.985  1.00 95.06           H  
ATOM   2276  HB3 ARG A 145     -28.986  19.719  20.070  1.00 95.06           H  
ATOM   2277  O   ARG A 145     -27.741  20.760  22.586  1.00 95.06           O  
ATOM   2278  CG  ARG A 145     -28.784  20.696  18.148  1.00 95.06           C  
ATOM   2279  HG2 ARG A 145     -28.667  21.713  17.773  1.00 95.06           H  
ATOM   2280  HG3 ARG A 145     -27.935  20.096  17.819  1.00 95.06           H  
ATOM   2281  CD  ARG A 145     -30.067  20.100  17.573  1.00 95.06           C  
ATOM   2282  HD2 ARG A 145     -30.909  20.702  17.914  1.00 95.06           H  
ATOM   2283  HD3 ARG A 145     -30.183  19.083  17.947  1.00 95.06           H  
ATOM   2284  NE  ARG A 145     -30.026  20.093  16.100  1.00 95.06           N  
ATOM   2285  HE  ARG A 145     -29.238  20.535  15.649  1.00 95.06           H  
ATOM   2286  NH1 ARG A 145     -32.175  19.417  15.687  1.00 95.06           N  
ATOM   2287 HH11 ARG A 145     -32.321  19.531  16.680  1.00 95.06           H  
ATOM   2288 HH12 ARG A 145     -32.949  19.597  15.064  1.00 95.06           H  
ATOM   2289  NH2 ARG A 145     -30.775  19.900  13.994  1.00 95.06           N  
ATOM   2290 HH21 ARG A 145     -31.483  19.907  13.273  1.00 95.06           H  
ATOM   2291 HH22 ARG A 145     -29.921  20.392  13.773  1.00 95.06           H  
ATOM   2292  CZ  ARG A 145     -30.997  19.792  15.268  1.00 95.06           C  
ATOM   2293  N   THR A 146     -27.891  22.951  22.058  1.00 95.69           N  
ATOM   2294  H   THR A 146     -27.852  23.635  21.316  1.00 95.69           H  
ATOM   2295  CA  THR A 146     -28.081  23.458  23.430  1.00 95.69           C  
ATOM   2296  HA  THR A 146     -27.475  22.874  24.123  1.00 95.69           H  
ATOM   2297  C   THR A 146     -29.529  23.370  23.900  1.00 95.69           C  
ATOM   2298  CB  THR A 146     -27.652  24.925  23.542  1.00 95.69           C  
ATOM   2299  HB  THR A 146     -27.745  25.243  24.580  1.00 95.69           H  
ATOM   2300  O   THR A 146     -29.785  23.331  25.098  1.00 95.69           O  
ATOM   2301  CG2 THR A 146     -26.214  25.144  23.087  1.00 95.69           C  
ATOM   2302 HG21 THR A 146     -26.120  24.996  22.012  1.00 95.69           H  
ATOM   2303 HG22 THR A 146     -25.546  24.462  23.614  1.00 95.69           H  
ATOM   2304 HG23 THR A 146     -25.943  26.171  23.331  1.00 95.69           H  
ATOM   2305  OG1 THR A 146     -28.501  25.709  22.744  1.00 95.69           O  
ATOM   2306  HG1 THR A 146     -28.190  26.614  22.808  1.00 95.69           H  
ATOM   2307  N   GLY A 147     -30.473  23.320  22.956  1.00 95.94           N  
ATOM   2308  H   GLY A 147     -30.164  23.434  22.001  1.00 95.94           H  
ATOM   2309  CA  GLY A 147     -31.910  23.358  23.223  1.00 95.94           C  
ATOM   2310  HA2 GLY A 147     -32.102  23.222  24.287  1.00 95.94           H  
ATOM   2311  HA3 GLY A 147     -32.377  22.530  22.691  1.00 95.94           H  
ATOM   2312  C   GLY A 147     -32.593  24.658  22.797  1.00 95.94           C  
ATOM   2313  O   GLY A 147     -33.815  24.712  22.780  1.00 95.94           O  
ATOM   2314  N   LYS A 148     -31.831  25.689  22.415  1.00 97.50           N  
ATOM   2315  H   LYS A 148     -30.826  25.594  22.450  1.00 97.50           H  
ATOM   2316  CA  LYS A 148     -32.385  26.980  21.988  1.00 97.50           C  
ATOM   2317  HA  LYS A 148     -33.370  27.108  22.436  1.00 97.50           H  
ATOM   2318  C   LYS A 148     -32.578  27.055  20.475  1.00 97.50           C  
ATOM   2319  CB  LYS A 148     -31.510  28.131  22.490  1.00 97.50           C  
ATOM   2320  HB2 LYS A 148     -31.967  29.073  22.187  1.00 97.50           H  
ATOM   2321  HB3 LYS A 148     -30.525  28.063  22.026  1.00 97.50           H  
ATOM   2322  O   LYS A 148     -31.840  26.421  19.719  1.00 97.50           O  
ATOM   2323  CG  LYS A 148     -31.353  28.126  24.016  1.00 97.50           C  
ATOM   2324  HG2 LYS A 148     -32.332  28.163  24.494  1.00 97.50           H  
ATOM   2325  HG3 LYS A 148     -30.831  27.221  24.328  1.00 97.50           H  
ATOM   2326  CD  LYS A 148     -30.530  29.344  24.427  1.00 97.50           C  
ATOM   2327  HD2 LYS A 148     -31.120  30.249  24.279  1.00 97.50           H  
ATOM   2328  HD3 LYS A 148     -29.650  29.402  23.785  1.00 97.50           H  
ATOM   2329  CE  LYS A 148     -30.086  29.238  25.882  1.00 97.50           C  
ATOM   2330  HE2 LYS A 148     -29.755  28.215  26.063  1.00 97.50           H  
ATOM   2331  HE3 LYS A 148     -30.933  29.451  26.534  1.00 97.50           H  
ATOM   2332  NZ  LYS A 148     -28.963  30.174  26.113  1.00 97.50           N  
ATOM   2333  HZ1 LYS A 148     -29.257  31.124  25.937  1.00 97.50           H  
ATOM   2334  HZ2 LYS A 148     -28.232  29.963  25.450  1.00 97.50           H  
ATOM   2335  HZ3 LYS A 148     -28.596  30.089  27.050  1.00 97.50           H  
ATOM   2336  N   CYS A 149     -33.531  27.868  20.038  1.00 97.50           N  
ATOM   2337  H   CYS A 149     -34.121  28.306  20.731  1.00 97.50           H  
ATOM   2338  CA  CYS A 149     -33.762  28.249  18.651  1.00 97.50           C  
ATOM   2339  HA  CYS A 149     -33.184  27.607  17.986  1.00 97.50           H  
ATOM   2340  C   CYS A 149     -33.319  29.705  18.443  1.00 97.50           C  
ATOM   2341  CB  CYS A 149     -35.249  28.051  18.345  1.00 97.50           C  
ATOM   2342  HB2 CYS A 149     -35.822  28.682  19.023  1.00 97.50           H  
ATOM   2343  HB3 CYS A 149     -35.513  27.013  18.552  1.00 97.50           H  
ATOM   2344  O   CYS A 149     -33.910  30.634  18.991  1.00 97.50           O  
ATOM   2345  SG  CYS A 149     -35.732  28.443  16.644  1.00 97.50           S  
ATOM   2346  N   VAL A 150     -32.277  29.918  17.643  1.00 97.81           N  
ATOM   2347  H   VAL A 150     -31.906  29.140  17.116  1.00 97.81           H  
ATOM   2348  CA  VAL A 150     -31.647  31.231  17.430  1.00 97.81           C  
ATOM   2349  HA  VAL A 150     -32.218  31.992  17.961  1.00 97.81           H  
ATOM   2350  C   VAL A 150     -31.686  31.616  15.952  1.00 97.81           C  
ATOM   2351  CB  VAL A 150     -30.216  31.269  18.007  1.00 97.81           C  
ATOM   2352  HB  VAL A 150     -29.784  32.244  17.783  1.00 97.81           H  
ATOM   2353  O   VAL A 150     -31.909  30.776  15.080  1.00 97.81           O  
ATOM   2354  CG1 VAL A 150     -30.233  31.111  19.533  1.00 97.81           C  
ATOM   2355 HG11 VAL A 150     -29.217  31.181  19.924  1.00 97.81           H  
ATOM   2356 HG12 VAL A 150     -30.652  30.144  19.814  1.00 97.81           H  
ATOM   2357 HG13 VAL A 150     -30.837  31.900  19.980  1.00 97.81           H  
ATOM   2358  CG2 VAL A 150     -29.314  30.196  17.389  1.00 97.81           C  
ATOM   2359 HG21 VAL A 150     -29.304  30.308  16.305  1.00 97.81           H  
ATOM   2360 HG22 VAL A 150     -29.689  29.200  17.625  1.00 97.81           H  
ATOM   2361 HG23 VAL A 150     -28.298  30.301  17.770  1.00 97.81           H  
ATOM   2362  N   ALA A 151     -31.507  32.900  15.644  1.00 96.75           N  
ATOM   2363  H   ALA A 151     -31.251  33.552  16.372  1.00 96.75           H  
ATOM   2364  CA  ALA A 151     -31.412  33.355  14.259  1.00 96.75           C  
ATOM   2365  HA  ALA A 151     -32.221  32.913  13.677  1.00 96.75           H  
ATOM   2366  C   ALA A 151     -30.084  32.895  13.638  1.00 96.75           C  
ATOM   2367  CB  ALA A 151     -31.585  34.877  14.218  1.00 96.75           C  
ATOM   2368  HB1 ALA A 151     -32.545  35.159  14.651  1.00 96.75           H  
ATOM   2369  HB2 ALA A 151     -30.779  35.360  14.769  1.00 96.75           H  
ATOM   2370  HB3 ALA A 151     -31.553  35.218  13.183  1.00 96.75           H  
ATOM   2371  O   ALA A 151     -29.020  33.141  14.202  1.00 96.75           O  
ATOM   2372  N   PHE A 152     -30.150  32.239  12.479  1.00 96.31           N  
ATOM   2373  H   PHE A 152     -31.058  32.082  12.065  1.00 96.31           H  
ATOM   2374  CA  PHE A 152     -28.974  31.953  11.652  1.00 96.31           C  
ATOM   2375  HA  PHE A 152     -28.104  31.775  12.285  1.00 96.31           H  
ATOM   2376  C   PHE A 152     -28.643  33.155  10.760  1.00 96.31           C  
ATOM   2377  CB  PHE A 152     -29.249  30.690  10.824  1.00 96.31           C  
ATOM   2378  HB2 PHE A 152     -30.178  30.820  10.269  1.00 96.31           H  
ATOM   2379  HB3 PHE A 152     -29.391  29.851  11.504  1.00 96.31           H  
ATOM   2380  O   PHE A 152     -27.484  33.520  10.591  1.00 96.31           O  
ATOM   2381  CG  PHE A 152     -28.144  30.342   9.846  1.00 96.31           C  
ATOM   2382  CD1 PHE A 152     -28.269  30.695   8.489  1.00 96.31           C  
ATOM   2383  HD1 PHE A 152     -29.160  31.198   8.142  1.00 96.31           H  
ATOM   2384  CD2 PHE A 152     -26.981  29.687  10.291  1.00 96.31           C  
ATOM   2385  HD2 PHE A 152     -26.882  29.392  11.326  1.00 96.31           H  
ATOM   2386  CE1 PHE A 152     -27.234  30.400   7.584  1.00 96.31           C  
ATOM   2387  HE1 PHE A 152     -27.327  30.664   6.541  1.00 96.31           H  
ATOM   2388  CE2 PHE A 152     -25.940  29.405   9.390  1.00 96.31           C  
ATOM   2389  HE2 PHE A 152     -25.045  28.910   9.738  1.00 96.31           H  
ATOM   2390  CZ  PHE A 152     -26.066  29.761   8.036  1.00 96.31           C  
ATOM   2391  HZ  PHE A 152     -25.271  29.542   7.339  1.00 96.31           H  
ATOM   2392  N   ASN A 153     -29.684  33.788  10.219  1.00 94.50           N  
ATOM   2393  H   ASN A 153     -30.608  33.452  10.453  1.00 94.50           H  
ATOM   2394  CA  ASN A 153     -29.645  35.051   9.490  1.00 94.50           C  
ATOM   2395  HA  ASN A 153     -28.866  35.687   9.910  1.00 94.50           H  
ATOM   2396  C   ASN A 153     -30.991  35.784   9.683  1.00 94.50           C  
ATOM   2397  CB  ASN A 153     -29.293  34.749   8.016  1.00 94.50           C  
ATOM   2398  HB2 ASN A 153     -29.160  35.685   7.474  1.00 94.50           H  
ATOM   2399  HB3 ASN A 153     -28.337  34.225   7.993  1.00 94.50           H  
ATOM   2400  O   ASN A 153     -31.817  35.357  10.492  1.00 94.50           O  
ATOM   2401  CG  ASN A 153     -30.325  33.917   7.272  1.00 94.50           C  
ATOM   2402  ND2 ASN A 153     -29.910  33.151   6.292  1.00 94.50           N  
ATOM   2403 HD21 ASN A 153     -30.613  32.663   5.756  1.00 94.50           H  
ATOM   2404 HD22 ASN A 153     -28.931  33.131   6.048  1.00 94.50           H  
ATOM   2405  OD1 ASN A 153     -31.520  33.967   7.519  1.00 94.50           O  
ATOM   2406  N   ASP A 154     -31.244  36.846   8.919  1.00 92.56           N  
ATOM   2407  H   ASP A 154     -30.498  37.229   8.357  1.00 92.56           H  
ATOM   2408  CA  ASP A 154     -32.457  37.674   9.047  1.00 92.56           C  
ATOM   2409  HA  ASP A 154     -32.535  38.022  10.077  1.00 92.56           H  
ATOM   2410  C   ASP A 154     -33.771  36.945   8.705  1.00 92.56           C  
ATOM   2411  CB  ASP A 154     -32.315  38.903   8.136  1.00 92.56           C  
ATOM   2412  HB2 ASP A 154     -33.192  39.539   8.257  1.00 92.56           H  
ATOM   2413  HB3 ASP A 154     -32.279  38.569   7.099  1.00 92.56           H  
ATOM   2414  O   ASP A 154     -34.856  37.403   9.058  1.00 92.56           O  
ATOM   2415  CG  ASP A 154     -31.068  39.731   8.451  1.00 92.56           C  
ATOM   2416  OD1 ASP A 154     -30.726  39.833   9.649  1.00 92.56           O  
ATOM   2417  OD2 ASP A 154     -30.440  40.197   7.478  1.00 92.56           O  
ATOM   2418  N   THR A 155     -33.693  35.808   8.009  1.00 92.56           N  
ATOM   2419  H   THR A 155     -32.767  35.444   7.837  1.00 92.56           H  
ATOM   2420  CA  THR A 155     -34.861  35.105   7.446  1.00 92.56           C  
ATOM   2421  HA  THR A 155     -35.762  35.685   7.649  1.00 92.56           H  
ATOM   2422  C   THR A 155     -35.101  33.727   8.050  1.00 92.56           C  
ATOM   2423  CB  THR A 155     -34.746  34.978   5.919  1.00 92.56           C  
ATOM   2424  HB  THR A 155     -35.631  34.463   5.545  1.00 92.56           H  
ATOM   2425  O   THR A 155     -36.233  33.243   8.041  1.00 92.56           O  
ATOM   2426  CG2 THR A 155     -34.657  36.333   5.220  1.00 92.56           C  
ATOM   2427 HG21 THR A 155     -33.746  36.855   5.511  1.00 92.56           H  
ATOM   2428 HG22 THR A 155     -34.651  36.182   4.141  1.00 92.56           H  
ATOM   2429 HG23 THR A 155     -35.520  36.943   5.490  1.00 92.56           H  
ATOM   2430  OG1 THR A 155     -33.606  34.239   5.542  1.00 92.56           O  
ATOM   2431  HG1 THR A 155     -32.884  34.473   6.129  1.00 92.56           H  
ATOM   2432  N   VAL A 156     -34.060  33.080   8.582  1.00 95.00           N  
ATOM   2433  H   VAL A 156     -33.160  33.539   8.578  1.00 95.00           H  
ATOM   2434  CA  VAL A 156     -34.117  31.685   9.024  1.00 95.00           C  
ATOM   2435  HA  VAL A 156     -35.164  31.380   9.022  1.00 95.00           H  
ATOM   2436  C   VAL A 156     -33.608  31.540  10.453  1.00 95.00           C  
ATOM   2437  CB  VAL A 156     -33.356  30.727   8.076  1.00 95.00           C  
ATOM   2438  HB  VAL A 156     -32.320  30.638   8.402  1.00 95.00           H  
ATOM   2439  O   VAL A 156     -32.552  32.062  10.815  1.00 95.00           O  
ATOM   2440  CG1 VAL A 156     -34.009  29.343   8.140  1.00 95.00           C  
ATOM   2441 HG11 VAL A 156     -33.550  28.680   7.406  1.00 95.00           H  
ATOM   2442 HG12 VAL A 156     -33.850  28.914   9.129  1.00 95.00           H  
ATOM   2443 HG13 VAL A 156     -35.076  29.420   7.933  1.00 95.00           H  
ATOM   2444  CG2 VAL A 156     -33.335  31.140   6.600  1.00 95.00           C  
ATOM   2445 HG21 VAL A 156     -34.347  31.331   6.240  1.00 95.00           H  
ATOM   2446 HG22 VAL A 156     -32.733  32.041   6.482  1.00 95.00           H  
ATOM   2447 HG23 VAL A 156     -32.872  30.362   5.993  1.00 95.00           H  
ATOM   2448  N   LYS A 157     -34.344  30.774  11.261  1.00 97.44           N  
ATOM   2449  H   LYS A 157     -35.183  30.357  10.883  1.00 97.44           H  
ATOM   2450  CA  LYS A 157     -33.932  30.356  12.605  1.00 97.44           C  
ATOM   2451  HA  LYS A 157     -33.033  30.900  12.893  1.00 97.44           H  
ATOM   2452  C   LYS A 157     -33.574  28.878  12.619  1.00 97.44           C  
ATOM   2453  CB  LYS A 157     -35.018  30.656  13.643  1.00 97.44           C  
ATOM   2454  HB2 LYS A 157     -35.936  30.141  13.359  1.00 97.44           H  
ATOM   2455  HB3 LYS A 157     -34.683  30.263  14.603  1.00 97.44           H  
ATOM   2456  O   LYS A 157     -34.265  28.055  12.017  1.00 97.44           O  
ATOM   2457  CG  LYS A 157     -35.315  32.150  13.806  1.00 97.44           C  
ATOM   2458  HG2 LYS A 157     -35.727  32.550  12.880  1.00 97.44           H  
ATOM   2459  HG3 LYS A 157     -34.394  32.681  14.049  1.00 97.44           H  
ATOM   2460  CD  LYS A 157     -36.322  32.347  14.944  1.00 97.44           C  
ATOM   2461  HD2 LYS A 157     -37.237  31.803  14.714  1.00 97.44           H  
ATOM   2462  HD3 LYS A 157     -35.895  31.946  15.864  1.00 97.44           H  
ATOM   2463  CE  LYS A 157     -36.634  33.834  15.130  1.00 97.44           C  
ATOM   2464  HE2 LYS A 157     -35.697  34.371  15.277  1.00 97.44           H  
ATOM   2465  HE3 LYS A 157     -37.096  34.213  14.218  1.00 97.44           H  
ATOM   2466  NZ  LYS A 157     -37.530  34.041  16.295  1.00 97.44           N  
ATOM   2467  HZ1 LYS A 157     -38.391  33.526  16.180  1.00 97.44           H  
ATOM   2468  HZ2 LYS A 157     -37.085  33.707  17.138  1.00 97.44           H  
ATOM   2469  HZ3 LYS A 157     -37.744  35.021  16.414  1.00 97.44           H  
ATOM   2470  N   THR A 158     -32.514  28.532  13.326  1.00 97.25           N  
ATOM   2471  H   THR A 158     -32.037  29.243  13.862  1.00 97.25           H  
ATOM   2472  CA  THR A 158     -32.035  27.156  13.475  1.00 97.25           C  
ATOM   2473  HA  THR A 158     -32.838  26.459  13.236  1.00 97.25           H  
ATOM   2474  C   THR A 158     -31.641  26.907  14.927  1.00 97.25           C  
ATOM   2475  CB  THR A 158     -30.866  26.847  12.531  1.00 97.25           C  
ATOM   2476  HB  THR A 158     -30.569  25.807  12.661  1.00 97.25           H  
ATOM   2477  O   THR A 158     -31.643  27.810  15.766  1.00 97.25           O  
ATOM   2478  CG2 THR A 158     -31.192  27.075  11.056  1.00 97.25           C  
ATOM   2479 HG21 THR A 158     -31.429  28.123  10.872  1.00 97.25           H  
ATOM   2480 HG22 THR A 158     -32.032  26.447  10.759  1.00 97.25           H  
ATOM   2481 HG23 THR A 158     -30.315  26.812  10.465  1.00 97.25           H  
ATOM   2482  OG1 THR A 158     -29.781  27.666  12.851  1.00 97.25           O  
ATOM   2483  HG1 THR A 158     -29.027  27.342  12.352  1.00 97.25           H  
ATOM   2484  N   CYS A 159     -31.373  25.651  15.264  1.00 96.50           N  
ATOM   2485  H   CYS A 159     -31.329  24.938  14.550  1.00 96.50           H  
ATOM   2486  CA  CYS A 159     -31.002  25.312  16.629  1.00 96.50           C  
ATOM   2487  HA  CYS A 159     -31.713  25.786  17.305  1.00 96.50           H  
ATOM   2488  C   CYS A 159     -29.614  25.857  16.971  1.00 96.50           C  
ATOM   2489  CB  CYS A 159     -31.088  23.798  16.822  1.00 96.50           C  
ATOM   2490  HB2 CYS A 159     -30.767  23.571  17.839  1.00 96.50           H  
ATOM   2491  HB3 CYS A 159     -30.401  23.315  16.128  1.00 96.50           H  
ATOM   2492  O   CYS A 159     -28.681  25.720  16.185  1.00 96.50           O  
ATOM   2493  SG  CYS A 159     -32.762  23.144  16.580  1.00 96.50           S  
ATOM   2494  N   GLU A 160     -29.467  26.423  18.165  1.00 97.31           N  
ATOM   2495  H   GLU A 160     -30.271  26.493  18.772  1.00 97.31           H  
ATOM   2496  CA  GLU A 160     -28.163  26.773  18.717  1.00 97.31           C  
ATOM   2497  HA  GLU A 160     -27.609  27.347  17.974  1.00 97.31           H  
ATOM   2498  C   GLU A 160     -27.389  25.488  19.027  1.00 97.31           C  
ATOM   2499  CB  GLU A 160     -28.335  27.649  19.965  1.00 97.31           C  
ATOM   2500  HB2 GLU A 160     -28.905  27.080  20.699  1.00 97.31           H  
ATOM   2501  HB3 GLU A 160     -28.926  28.528  19.707  1.00 97.31           H  
ATOM   2502  O   GLU A 160     -27.922  24.531  19.604  1.00 97.31           O  
ATOM   2503  CG  GLU A 160     -27.009  28.126  20.585  1.00 97.31           C  
ATOM   2504  HG2 GLU A 160     -26.359  27.271  20.766  1.00 97.31           H  
ATOM   2505  HG3 GLU A 160     -26.506  28.788  19.880  1.00 97.31           H  
ATOM   2506  CD  GLU A 160     -27.246  28.844  21.923  1.00 97.31           C  
ATOM   2507  OE1 GLU A 160     -27.011  30.066  22.009  1.00 97.31           O  
ATOM   2508  OE2 GLU A 160     -27.678  28.164  22.887  1.00 97.31           O  
ATOM   2509  N   ILE A 161     -26.120  25.473  18.644  1.00 96.56           N  
ATOM   2510  H   ILE A 161     -25.756  26.289  18.173  1.00 96.56           H  
ATOM   2511  CA  ILE A 161     -25.169  24.412  18.936  1.00 96.56           C  
ATOM   2512  HA  ILE A 161     -25.647  23.699  19.607  1.00 96.56           H  
ATOM   2513  C   ILE A 161     -23.961  24.975  19.677  1.00 96.56           C  
ATOM   2514  CB  ILE A 161     -24.741  23.655  17.660  1.00 96.56           C  
ATOM   2515  HB  ILE A 161     -23.967  22.944  17.952  1.00 96.56           H  
ATOM   2516  O   ILE A 161     -23.584  26.130  19.499  1.00 96.56           O  
ATOM   2517  CG1 ILE A 161     -24.145  24.591  16.587  1.00 96.56           C  
ATOM   2518 HG12 ILE A 161     -23.504  25.339  17.053  1.00 96.56           H  
ATOM   2519 HG13 ILE A 161     -24.947  25.116  16.068  1.00 96.56           H  
ATOM   2520  CG2 ILE A 161     -25.920  22.844  17.096  1.00 96.56           C  
ATOM   2521 HG21 ILE A 161     -25.639  22.343  16.169  1.00 96.56           H  
ATOM   2522 HG22 ILE A 161     -26.768  23.500  16.903  1.00 96.56           H  
ATOM   2523 HG23 ILE A 161     -26.211  22.082  17.819  1.00 96.56           H  
ATOM   2524  CD1 ILE A 161     -23.286  23.843  15.568  1.00 96.56           C  
ATOM   2525 HD11 ILE A 161     -22.872  24.569  14.868  1.00 96.56           H  
ATOM   2526 HD12 ILE A 161     -22.456  23.349  16.073  1.00 96.56           H  
ATOM   2527 HD13 ILE A 161     -23.879  23.114  15.014  1.00 96.56           H  
ATOM   2528  N   PHE A 162     -23.332  24.124  20.477  1.00 95.88           N  
ATOM   2529  H   PHE A 162     -23.754  23.218  20.623  1.00 95.88           H  
ATOM   2530  CA  PHE A 162     -21.978  24.309  20.970  1.00 95.88           C  
ATOM   2531  HA  PHE A 162     -21.742  25.373  20.963  1.00 95.88           H  
ATOM   2532  C   PHE A 162     -20.991  23.571  20.061  1.00 95.88           C  
ATOM   2533  CB  PHE A 162     -21.888  23.812  22.414  1.00 95.88           C  
ATOM   2534  HB2 PHE A 162     -22.161  22.758  22.448  1.00 95.88           H  
ATOM   2535  HB3 PHE A 162     -22.607  24.360  23.023  1.00 95.88           H  
ATOM   2536  O   PHE A 162     -21.224  22.407  19.717  1.00 95.88           O  
ATOM   2537  CG  PHE A 162     -20.506  23.994  23.002  1.00 95.88           C  
ATOM   2538  CD1 PHE A 162     -19.633  22.896  23.111  1.00 95.88           C  
ATOM   2539  HD1 PHE A 162     -19.961  21.911  22.814  1.00 95.88           H  
ATOM   2540  CD2 PHE A 162     -20.065  25.280  23.363  1.00 95.88           C  
ATOM   2541  HD2 PHE A 162     -20.722  26.130  23.251  1.00 95.88           H  
ATOM   2542  CE1 PHE A 162     -18.316  23.089  23.563  1.00 95.88           C  
ATOM   2543  HE1 PHE A 162     -17.628  22.257  23.609  1.00 95.88           H  
ATOM   2544  CE2 PHE A 162     -18.753  25.471  23.825  1.00 95.88           C  
ATOM   2545  HE2 PHE A 162     -18.406  26.462  24.076  1.00 95.88           H  
ATOM   2546  CZ  PHE A 162     -17.878  24.378  23.913  1.00 95.88           C  
ATOM   2547  HZ  PHE A 162     -16.857  24.542  24.223  1.00 95.88           H  
ATOM   2548  N   GLY A 163     -19.894  24.222  19.688  1.00 96.06           N  
ATOM   2549  H   GLY A 163     -19.785  25.184  19.976  1.00 96.06           H  
ATOM   2550  CA  GLY A 163     -18.824  23.631  18.890  1.00 96.06           C  
ATOM   2551  HA2 GLY A 163     -18.174  23.048  19.542  1.00 96.06           H  
ATOM   2552  HA3 GLY A 163     -19.250  22.975  18.131  1.00 96.06           H  
ATOM   2553  C   GLY A 163     -17.965  24.685  18.206  1.00 96.06           C  
ATOM   2554  O   GLY A 163     -17.821  25.799  18.703  1.00 96.06           O  
ATOM   2555  N   TRP A 164     -17.393  24.338  17.056  1.00 97.25           N  
ATOM   2556  H   TRP A 164     -17.569  23.417  16.678  1.00 97.25           H  
ATOM   2557  CA  TRP A 164     -16.615  25.272  16.248  1.00 97.25           C  
ATOM   2558  HA  TRP A 164     -15.947  25.831  16.903  1.00 97.25           H  
ATOM   2559  C   TRP A 164     -17.530  26.277  15.535  1.00 97.25           C  
ATOM   2560  CB  TRP A 164     -15.756  24.485  15.258  1.00 97.25           C  
ATOM   2561  HB2 TRP A 164     -15.304  25.193  14.564  1.00 97.25           H  
ATOM   2562  HB3 TRP A 164     -16.392  23.819  14.674  1.00 97.25           H  
ATOM   2563  O   TRP A 164     -18.258  25.919  14.611  1.00 97.25           O  
ATOM   2564  CG  TRP A 164     -14.645  23.693  15.877  1.00 97.25           C  
ATOM   2565  CD1 TRP A 164     -14.602  22.347  16.016  1.00 97.25           C  
ATOM   2566  HD1 TRP A 164     -15.372  21.663  15.691  1.00 97.25           H  
ATOM   2567  CD2 TRP A 164     -13.377  24.187  16.403  1.00 97.25           C  
ATOM   2568  CE2 TRP A 164     -12.591  23.068  16.811  1.00 97.25           C  
ATOM   2569  CE3 TRP A 164     -12.802  25.470  16.552  1.00 97.25           C  
ATOM   2570  HE3 TRP A 164     -13.373  26.338  16.260  1.00 97.25           H  
ATOM   2571  NE1 TRP A 164     -13.382  21.969  16.546  1.00 97.25           N  
ATOM   2572  HE1 TRP A 164     -13.091  21.005  16.632  1.00 97.25           H  
ATOM   2573  CH2 TRP A 164     -10.768  24.506  17.501  1.00 97.25           C  
ATOM   2574  HH2 TRP A 164      -9.787  24.642  17.932  1.00 97.25           H  
ATOM   2575  CZ2 TRP A 164     -11.308  23.214  17.356  1.00 97.25           C  
ATOM   2576  HZ2 TRP A 164     -10.754  22.336  17.652  1.00 97.25           H  
ATOM   2577  CZ3 TRP A 164     -11.512  25.629  17.094  1.00 97.25           C  
ATOM   2578  HZ3 TRP A 164     -11.099  26.620  17.212  1.00 97.25           H  
ATOM   2579  N   CYS A 165     -17.457  27.538  15.953  1.00 97.94           N  
ATOM   2580  H   CYS A 165     -16.863  27.734  16.746  1.00 97.94           H  
ATOM   2581  CA  CYS A 165     -18.278  28.640  15.463  1.00 97.94           C  
ATOM   2582  HA  CYS A 165     -19.011  28.242  14.763  1.00 97.94           H  
ATOM   2583  C   CYS A 165     -17.421  29.718  14.770  1.00 97.94           C  
ATOM   2584  CB  CYS A 165     -19.046  29.221  16.651  1.00 97.94           C  
ATOM   2585  HB2 CYS A 165     -18.339  29.448  17.449  1.00 97.94           H  
ATOM   2586  HB3 CYS A 165     -19.529  30.151  16.353  1.00 97.94           H  
ATOM   2587  O   CYS A 165     -16.332  30.010  15.269  1.00 97.94           O  
ATOM   2588  SG  CYS A 165     -20.312  28.104  17.302  1.00 97.94           S  
ATOM   2589  N   PRO A 166     -17.890  30.346  13.670  1.00 97.50           N  
ATOM   2590  CA  PRO A 166     -19.146  30.062  12.969  1.00 97.50           C  
ATOM   2591  HA  PRO A 166     -19.985  30.086  13.664  1.00 97.50           H  
ATOM   2592  C   PRO A 166     -19.107  28.697  12.273  1.00 97.50           C  
ATOM   2593  CB  PRO A 166     -19.302  31.193  11.947  1.00 97.50           C  
ATOM   2594  HB2 PRO A 166     -19.771  32.054  12.422  1.00 97.50           H  
ATOM   2595  HB3 PRO A 166     -19.872  30.888  11.069  1.00 97.50           H  
ATOM   2596  O   PRO A 166     -18.032  28.161  11.999  1.00 97.50           O  
ATOM   2597  CG  PRO A 166     -17.853  31.527  11.594  1.00 97.50           C  
ATOM   2598  HG2 PRO A 166     -17.474  30.807  10.868  1.00 97.50           H  
ATOM   2599  HG3 PRO A 166     -17.748  32.543  11.215  1.00 97.50           H  
ATOM   2600  CD  PRO A 166     -17.127  31.344  12.928  1.00 97.50           C  
ATOM   2601  HD2 PRO A 166     -16.102  31.014  12.758  1.00 97.50           H  
ATOM   2602  HD3 PRO A 166     -17.129  32.283  13.481  1.00 97.50           H  
ATOM   2603  N   VAL A 167     -20.277  28.130  11.997  1.00 97.12           N  
ATOM   2604  H   VAL A 167     -21.134  28.617  12.221  1.00 97.12           H  
ATOM   2605  CA  VAL A 167     -20.381  26.853  11.285  1.00 97.12           C  
ATOM   2606  HA  VAL A 167     -19.747  26.132  11.802  1.00 97.12           H  
ATOM   2607  C   VAL A 167     -19.864  26.957   9.851  1.00 97.12           C  
ATOM   2608  CB  VAL A 167     -21.815  26.301  11.298  1.00 97.12           C  
ATOM   2609  HB  VAL A 167     -21.818  25.381  10.712  1.00 97.12           H  
ATOM   2610  O   VAL A 167     -19.858  28.029   9.248  1.00 97.12           O  
ATOM   2611  CG1 VAL A 167     -22.229  25.943  12.723  1.00 97.12           C  
ATOM   2612 HG11 VAL A 167     -22.357  26.845  13.322  1.00 97.12           H  
ATOM   2613 HG12 VAL A 167     -21.472  25.305  13.180  1.00 97.12           H  
ATOM   2614 HG13 VAL A 167     -23.179  25.409  12.692  1.00 97.12           H  
ATOM   2615  CG2 VAL A 167     -22.855  27.252  10.698  1.00 97.12           C  
ATOM   2616 HG21 VAL A 167     -22.924  28.171  11.281  1.00 97.12           H  
ATOM   2617 HG22 VAL A 167     -22.593  27.493   9.668  1.00 97.12           H  
ATOM   2618 HG23 VAL A 167     -23.832  26.769  10.701  1.00 97.12           H  
ATOM   2619  N   GLU A 168     -19.435  25.826   9.294  1.00 96.50           N  
ATOM   2620  H   GLU A 168     -19.522  24.964   9.813  1.00 96.50           H  
ATOM   2621  CA  GLU A 168     -19.126  25.743   7.867  1.00 96.50           C  
ATOM   2622  HA  GLU A 168     -18.437  26.548   7.614  1.00 96.50           H  
ATOM   2623  C   GLU A 168     -20.413  25.926   7.048  1.00 96.50           C  
ATOM   2624  CB  GLU A 168     -18.446  24.399   7.562  1.00 96.50           C  
ATOM   2625  HB2 GLU A 168     -19.165  23.597   7.725  1.00 96.50           H  
ATOM   2626  HB3 GLU A 168     -17.620  24.254   8.258  1.00 96.50           H  
ATOM   2627  O   GLU A 168     -21.421  25.271   7.321  1.00 96.50           O  
ATOM   2628  CG  GLU A 168     -17.898  24.305   6.130  1.00 96.50           C  
ATOM   2629  HG2 GLU A 168     -18.674  24.592   5.421  1.00 96.50           H  
ATOM   2630  HG3 GLU A 168     -17.060  24.993   6.011  1.00 96.50           H  
ATOM   2631  CD  GLU A 168     -17.443  22.878   5.824  1.00 96.50           C  
ATOM   2632  OE1 GLU A 168     -16.252  22.526   5.964  1.00 96.50           O  
ATOM   2633  OE2 GLU A 168     -18.290  22.034   5.474  1.00 96.50           O  
ATOM   2634  N   VAL A 169     -20.353  26.799   6.043  1.00 94.94           N  
ATOM   2635  H   VAL A 169     -19.492  27.309   5.903  1.00 94.94           H  
ATOM   2636  CA  VAL A 169     -21.386  26.976   5.017  1.00 94.94           C  
ATOM   2637  HA  VAL A 169     -22.266  26.379   5.257  1.00 94.94           H  
ATOM   2638  C   VAL A 169     -20.789  26.468   3.712  1.00 94.94           C  
ATOM   2639  CB  VAL A 169     -21.823  28.450   4.902  1.00 94.94           C  
ATOM   2640  HB  VAL A 169     -20.970  29.058   4.603  1.00 94.94           H  
ATOM   2641  O   VAL A 169     -19.891  27.097   3.154  1.00 94.94           O  
ATOM   2642  CG1 VAL A 169     -22.930  28.616   3.855  1.00 94.94           C  
ATOM   2643 HG11 VAL A 169     -22.567  28.333   2.867  1.00 94.94           H  
ATOM   2644 HG12 VAL A 169     -23.790  27.993   4.103  1.00 94.94           H  
ATOM   2645 HG13 VAL A 169     -23.252  29.656   3.811  1.00 94.94           H  
ATOM   2646  CG2 VAL A 169     -22.335  28.994   6.243  1.00 94.94           C  
ATOM   2647 HG21 VAL A 169     -23.170  28.386   6.591  1.00 94.94           H  
ATOM   2648 HG22 VAL A 169     -21.542  28.975   6.990  1.00 94.94           H  
ATOM   2649 HG23 VAL A 169     -22.669  30.025   6.119  1.00 94.94           H  
ATOM   2650  N   ASP A 170     -21.221  25.290   3.270  1.00 92.62           N  
ATOM   2651  H   ASP A 170     -21.950  24.808   3.775  1.00 92.62           H  
ATOM   2652  CA  ASP A 170     -20.635  24.575   2.134  1.00 92.62           C  
ATOM   2653  HA  ASP A 170     -19.852  25.212   1.721  1.00 92.62           H  
ATOM   2654  C   ASP A 170     -21.608  24.363   0.963  1.00 92.62           C  
ATOM   2655  CB  ASP A 170     -19.934  23.294   2.616  1.00 92.62           C  
ATOM   2656  HB2 ASP A 170     -19.242  23.555   3.417  1.00 92.62           H  
ATOM   2657  HB3 ASP A 170     -19.327  22.922   1.790  1.00 92.62           H  
ATOM   2658  O   ASP A 170     -21.376  23.480   0.125  1.00 92.62           O  
ATOM   2659  CG  ASP A 170     -20.857  22.164   3.105  1.00 92.62           C  
ATOM   2660  OD1 ASP A 170     -22.030  22.416   3.415  1.00 92.62           O  
ATOM   2661  OD2 ASP A 170     -20.378  20.993   3.113  1.00 92.62           O  
ATOM   2662  N   ASP A 171     -22.651  25.198   0.911  1.00 90.88           N  
ATOM   2663  H   ASP A 171     -22.776  25.819   1.697  1.00 90.88           H  
ATOM   2664  CA  ASP A 171     -23.726  25.191  -0.088  1.00 90.88           C  
ATOM   2665  HA  ASP A 171     -24.211  24.215  -0.087  1.00 90.88           H  
ATOM   2666  C   ASP A 171     -23.203  25.457  -1.506  1.00 90.88           C  
ATOM   2667  CB  ASP A 171     -24.766  26.265   0.288  1.00 90.88           C  
ATOM   2668  HB2 ASP A 171     -25.483  26.352  -0.529  1.00 90.88           H  
ATOM   2669  HB3 ASP A 171     -24.266  27.227   0.398  1.00 90.88           H  
ATOM   2670  O   ASP A 171     -23.504  24.712  -2.445  1.00 90.88           O  
ATOM   2671  CG  ASP A 171     -25.550  25.952   1.565  1.00 90.88           C  
ATOM   2672  OD1 ASP A 171     -25.668  24.751   1.901  1.00 90.88           O  
ATOM   2673  OD2 ASP A 171     -26.075  26.910   2.169  1.00 90.88           O  
ATOM   2674  N   ASP A 172     -22.358  26.480  -1.647  1.00 91.44           N  
ATOM   2675  H   ASP A 172     -22.177  27.054  -0.837  1.00 91.44           H  
ATOM   2676  CA  ASP A 172     -21.807  26.910  -2.926  1.00 91.44           C  
ATOM   2677  HA  ASP A 172     -22.379  26.447  -3.730  1.00 91.44           H  
ATOM   2678  C   ASP A 172     -20.355  26.459  -3.080  1.00 91.44           C  
ATOM   2679  CB  ASP A 172     -21.966  28.422  -3.103  1.00 91.44           C  
ATOM   2680  HB2 ASP A 172     -21.562  28.936  -2.231  1.00 91.44           H  
ATOM   2681  HB3 ASP A 172     -21.395  28.735  -3.977  1.00 91.44           H  
ATOM   2682  O   ASP A 172     -19.414  27.009  -2.506  1.00 91.44           O  
ATOM   2683  CG  ASP A 172     -23.428  28.816  -3.325  1.00 91.44           C  
ATOM   2684  OD1 ASP A 172     -24.071  28.172  -4.187  1.00 91.44           O  
ATOM   2685  OD2 ASP A 172     -23.862  29.789  -2.673  1.00 91.44           O  
ATOM   2686  N   ILE A 173     -20.159  25.443  -3.918  1.00 93.56           N  
ATOM   2687  H   ILE A 173     -20.982  25.039  -4.342  1.00 93.56           H  
ATOM   2688  CA  ILE A 173     -18.825  25.046  -4.370  1.00 93.56           C  
ATOM   2689  HA  ILE A 173     -18.157  25.060  -3.509  1.00 93.56           H  
ATOM   2690  C   ILE A 173     -18.358  26.071  -5.409  1.00 93.56           C  
ATOM   2691  CB  ILE A 173     -18.821  23.615  -4.941  1.00 93.56           C  
ATOM   2692  HB  ILE A 173     -19.500  23.578  -5.793  1.00 93.56           H  
ATOM   2693  O   ILE A 173     -19.066  26.238  -6.407  1.00 93.56           O  
ATOM   2694  CG1 ILE A 173     -19.324  22.622  -3.870  1.00 93.56           C  
ATOM   2695 HG12 ILE A 173     -18.668  22.668  -3.001  1.00 93.56           H  
ATOM   2696 HG13 ILE A 173     -20.323  22.914  -3.544  1.00 93.56           H  
ATOM   2697  CG2 ILE A 173     -17.408  23.241  -5.431  1.00 93.56           C  
ATOM   2698 HG21 ILE A 173     -17.397  22.241  -5.864  1.00 93.56           H  
ATOM   2699 HG22 ILE A 173     -16.697  23.280  -4.606  1.00 93.56           H  
ATOM   2700 HG23 ILE A 173     -17.081  23.925  -6.214  1.00 93.56           H  
ATOM   2701  CD1 ILE A 173     -19.422  21.171  -4.354  1.00 93.56           C  
ATOM   2702 HD11 ILE A 173     -20.015  21.124  -5.267  1.00 93.56           H  
ATOM   2703 HD12 ILE A 173     -18.429  20.761  -4.538  1.00 93.56           H  
ATOM   2704 HD13 ILE A 173     -19.906  20.570  -3.584  1.00 93.56           H  
ATOM   2705  N   PRO A 174     -17.177  26.696  -5.249  1.00 94.12           N  
ATOM   2706  CA  PRO A 174     -16.664  27.646  -6.228  1.00 94.12           C  
ATOM   2707  HA  PRO A 174     -17.321  28.516  -6.242  1.00 94.12           H  
ATOM   2708  C   PRO A 174     -16.585  27.030  -7.629  1.00 94.12           C  
ATOM   2709  CB  PRO A 174     -15.284  28.067  -5.717  1.00 94.12           C  
ATOM   2710  HB2 PRO A 174     -15.069  29.110  -5.950  1.00 94.12           H  
ATOM   2711  HB3 PRO A 174     -14.518  27.421  -6.144  1.00 94.12           H  
ATOM   2712  O   PRO A 174     -16.054  25.925  -7.793  1.00 94.12           O  
ATOM   2713  CG  PRO A 174     -15.367  27.832  -4.210  1.00 94.12           C  
ATOM   2714  HG2 PRO A 174     -14.388  27.628  -3.778  1.00 94.12           H  
ATOM   2715  HG3 PRO A 174     -15.830  28.693  -3.728  1.00 94.12           H  
ATOM   2716  CD  PRO A 174     -16.292  26.625  -4.092  1.00 94.12           C  
ATOM   2717  HD2 PRO A 174     -15.708  25.705  -4.133  1.00 94.12           H  
ATOM   2718  HD3 PRO A 174     -16.846  26.686  -3.156  1.00 94.12           H  
ATOM   2719  N   ARG A 175     -17.118  27.742  -8.629  1.00 94.31           N  
ATOM   2720  H   ARG A 175     -17.544  28.629  -8.402  1.00 94.31           H  
ATOM   2721  CA  ARG A 175     -17.046  27.380 -10.051  1.00 94.31           C  
ATOM   2722  HA  ARG A 175     -16.297  26.597 -10.167  1.00 94.31           H  
ATOM   2723  C   ARG A 175     -16.659  28.612 -10.877  1.00 94.31           C  
ATOM   2724  CB  ARG A 175     -18.362  26.795 -10.569  1.00 94.31           C  
ATOM   2725  HB2 ARG A 175     -18.240  26.551 -11.625  1.00 94.31           H  
ATOM   2726  HB3 ARG A 175     -19.159  27.531 -10.468  1.00 94.31           H  
ATOM   2727  O   ARG A 175     -17.335  29.633 -10.752  1.00 94.31           O  
ATOM   2728  CG  ARG A 175     -18.741  25.524  -9.811  1.00 94.31           C  
ATOM   2729  HG2 ARG A 175     -19.016  25.804  -8.794  1.00 94.31           H  
ATOM   2730  HG3 ARG A 175     -17.899  24.833  -9.775  1.00 94.31           H  
ATOM   2731  CD  ARG A 175     -19.933  24.841 -10.469  1.00 94.31           C  
ATOM   2732  HD2 ARG A 175     -19.579  24.263 -11.324  1.00 94.31           H  
ATOM   2733  HD3 ARG A 175     -20.626  25.607 -10.817  1.00 94.31           H  
ATOM   2734  NE  ARG A 175     -20.616  23.975  -9.495  1.00 94.31           N  
ATOM   2735  HE  ARG A 175     -20.208  23.969  -8.572  1.00 94.31           H  
ATOM   2736  NH1 ARG A 175     -22.355  23.393 -10.856  1.00 94.31           N  
ATOM   2737 HH11 ARG A 175     -21.828  23.802 -11.614  1.00 94.31           H  
ATOM   2738 HH12 ARG A 175     -23.303  23.077 -11.001  1.00 94.31           H  
ATOM   2739  NH2 ARG A 175     -22.415  22.855  -8.682  1.00 94.31           N  
ATOM   2740 HH21 ARG A 175     -22.067  23.092  -7.764  1.00 94.31           H  
ATOM   2741 HH22 ARG A 175     -23.409  22.711  -8.783  1.00 94.31           H  
ATOM   2742  CZ  ARG A 175     -21.783  23.402  -9.684  1.00 94.31           C  
ATOM   2743  N   PRO A 176     -15.623  28.540 -11.729  1.00 94.62           N  
ATOM   2744  CA  PRO A 176     -14.696  27.415 -11.885  1.00 94.62           C  
ATOM   2745  HA  PRO A 176     -15.239  26.512 -12.165  1.00 94.62           H  
ATOM   2746  C   PRO A 176     -13.895  27.139 -10.600  1.00 94.62           C  
ATOM   2747  CB  PRO A 176     -13.781  27.825 -13.043  1.00 94.62           C  
ATOM   2748  HB2 PRO A 176     -12.785  27.389 -12.968  1.00 94.62           H  
ATOM   2749  HB3 PRO A 176     -14.244  27.545 -13.989  1.00 94.62           H  
ATOM   2750  O   PRO A 176     -13.919  27.924  -9.654  1.00 94.62           O  
ATOM   2751  CG  PRO A 176     -13.742  29.349 -12.927  1.00 94.62           C  
ATOM   2752  HG2 PRO A 176     -13.043  29.640 -12.142  1.00 94.62           H  
ATOM   2753  HG3 PRO A 176     -13.482  29.823 -13.873  1.00 94.62           H  
ATOM   2754  CD  PRO A 176     -15.166  29.686 -12.497  1.00 94.62           C  
ATOM   2755  HD2 PRO A 176     -15.803  29.810 -13.373  1.00 94.62           H  
ATOM   2756  HD3 PRO A 176     -15.174  30.596 -11.897  1.00 94.62           H  
ATOM   2757  N   ALA A 177     -13.194  26.006 -10.565  1.00 96.50           N  
ATOM   2758  H   ALA A 177     -13.234  25.381 -11.357  1.00 96.50           H  
ATOM   2759  CA  ALA A 177     -12.347  25.633  -9.435  1.00 96.50           C  
ATOM   2760  HA  ALA A 177     -12.985  25.509  -8.560  1.00 96.50           H  
ATOM   2761  C   ALA A 177     -11.293  26.713  -9.120  1.00 96.50           C  
ATOM   2762  CB  ALA A 177     -11.688  24.291  -9.763  1.00 96.50           C  
ATOM   2763  HB1 ALA A 177     -11.131  23.930  -8.899  1.00 96.50           H  
ATOM   2764  HB2 ALA A 177     -11.001  24.410 -10.601  1.00 96.50           H  
ATOM   2765  HB3 ALA A 177     -12.452  23.560 -10.027  1.00 96.50           H  
ATOM   2766  O   ALA A 177     -10.669  27.257 -10.036  1.00 96.50           O  
ATOM   2767  N   LEU A 178     -11.074  26.994  -7.829  1.00 95.94           N  
ATOM   2768  H   LEU A 178     -11.648  26.539  -7.133  1.00 95.94           H  
ATOM   2769  CA  LEU A 178     -10.185  28.073  -7.380  1.00 95.94           C  
ATOM   2770  HA  LEU A 178     -10.528  29.010  -7.818  1.00 95.94           H  
ATOM   2771  C   LEU A 178      -8.728  27.902  -7.837  1.00 95.94           C  
ATOM   2772  CB  LEU A 178     -10.242  28.175  -5.844  1.00 95.94           C  
ATOM   2773  HB2 LEU A 178     -10.081  27.181  -5.427  1.00 95.94           H  
ATOM   2774  HB3 LEU A 178      -9.423  28.809  -5.506  1.00 95.94           H  
ATOM   2775  O   LEU A 178      -8.086  28.894  -8.156  1.00 95.94           O  
ATOM   2776  CG  LEU A 178     -11.545  28.751  -5.265  1.00 95.94           C  
ATOM   2777  HG  LEU A 178     -12.396  28.178  -5.635  1.00 95.94           H  
ATOM   2778  CD1 LEU A 178     -11.494  28.640  -3.743  1.00 95.94           C  
ATOM   2779 HD11 LEU A 178     -11.368  27.598  -3.451  1.00 95.94           H  
ATOM   2780 HD12 LEU A 178     -10.664  29.225  -3.346  1.00 95.94           H  
ATOM   2781 HD13 LEU A 178     -12.431  28.997  -3.313  1.00 95.94           H  
ATOM   2782  CD2 LEU A 178     -11.758  30.221  -5.632  1.00 95.94           C  
ATOM   2783 HD21 LEU A 178     -11.901  30.321  -6.708  1.00 95.94           H  
ATOM   2784 HD22 LEU A 178     -12.655  30.593  -5.136  1.00 95.94           H  
ATOM   2785 HD23 LEU A 178     -10.901  30.816  -5.319  1.00 95.94           H  
ATOM   2786  N   LEU A 179      -8.209  26.670  -7.884  1.00 96.75           N  
ATOM   2787  H   LEU A 179      -8.798  25.890  -7.630  1.00 96.75           H  
ATOM   2788  CA  LEU A 179      -6.846  26.363  -8.338  1.00 96.75           C  
ATOM   2789  HA  LEU A 179      -6.300  27.296  -8.476  1.00 96.75           H  
ATOM   2790  C   LEU A 179      -6.878  25.691  -9.716  1.00 96.75           C  
ATOM   2791  CB  LEU A 179      -6.059  25.522  -7.312  1.00 96.75           C  
ATOM   2792  HB2 LEU A 179      -6.559  24.565  -7.165  1.00 96.75           H  
ATOM   2793  HB3 LEU A 179      -5.092  25.306  -7.767  1.00 96.75           H  
ATOM   2794  O   LEU A 179      -6.334  24.604  -9.917  1.00 96.75           O  
ATOM   2795  CG  LEU A 179      -5.777  26.156  -5.942  1.00 96.75           C  
ATOM   2796  HG  LEU A 179      -5.447  27.187  -6.068  1.00 96.75           H  
ATOM   2797  CD1 LEU A 179      -6.992  26.120  -5.017  1.00 96.75           C  
ATOM   2798 HD11 LEU A 179      -7.676  26.928  -5.278  1.00 96.75           H  
ATOM   2799 HD12 LEU A 179      -6.657  26.256  -3.989  1.00 96.75           H  
ATOM   2800 HD13 LEU A 179      -7.499  25.159  -5.093  1.00 96.75           H  
ATOM   2801  CD2 LEU A 179      -4.666  25.373  -5.235  1.00 96.75           C  
ATOM   2802 HD21 LEU A 179      -4.401  25.872  -4.303  1.00 96.75           H  
ATOM   2803 HD22 LEU A 179      -3.778  25.328  -5.865  1.00 96.75           H  
ATOM   2804 HD23 LEU A 179      -5.000  24.359  -5.018  1.00 96.75           H  
ATOM   2805  N   ARG A 180      -7.527  26.330 -10.690  1.00 93.94           N  
ATOM   2806  H   ARG A 180      -7.969  27.207 -10.452  1.00 93.94           H  
ATOM   2807  CA  ARG A 180      -7.565  25.854 -12.085  1.00 93.94           C  
ATOM   2808  HA  ARG A 180      -8.008  24.858 -12.099  1.00 93.94           H  
ATOM   2809  C   ARG A 180      -6.171  25.701 -12.708  1.00 93.94           C  
ATOM   2810  CB  ARG A 180      -8.453  26.788 -12.913  1.00 93.94           C  
ATOM   2811  HB2 ARG A 180      -8.534  26.395 -13.927  1.00 93.94           H  
ATOM   2812  HB3 ARG A 180      -9.450  26.812 -12.473  1.00 93.94           H  
ATOM   2813  O   ARG A 180      -5.971  24.830 -13.547  1.00 93.94           O  
ATOM   2814  CG  ARG A 180      -7.885  28.213 -12.966  1.00 93.94           C  
ATOM   2815  HG2 ARG A 180      -7.763  28.609 -11.958  1.00 93.94           H  
ATOM   2816  HG3 ARG A 180      -6.915  28.208 -13.464  1.00 93.94           H  
ATOM   2817  CD  ARG A 180      -8.813  29.137 -13.738  1.00 93.94           C  
ATOM   2818  HD2 ARG A 180      -9.777  29.171 -13.230  1.00 93.94           H  
ATOM   2819  HD3 ARG A 180      -8.943  28.746 -14.747  1.00 93.94           H  
ATOM   2820  NE  ARG A 180      -8.227  30.481 -13.789  1.00 93.94           N  
ATOM   2821  HE  ARG A 180      -7.359  30.607 -13.289  1.00 93.94           H  
ATOM   2822  NH1 ARG A 180      -9.860  31.452 -15.075  1.00 93.94           N  
ATOM   2823 HH11 ARG A 180     -10.256  32.272 -15.511  1.00 93.94           H  
ATOM   2824 HH12 ARG A 180     -10.321  30.555 -15.128  1.00 93.94           H  
ATOM   2825  NH2 ARG A 180      -8.142  32.675 -14.315  1.00 93.94           N  
ATOM   2826 HH21 ARG A 180      -8.528  33.507 -14.739  1.00 93.94           H  
ATOM   2827 HH22 ARG A 180      -7.300  32.721 -13.759  1.00 93.94           H  
ATOM   2828  CZ  ARG A 180      -8.747  31.528 -14.394  1.00 93.94           C  
ATOM   2829  N   GLU A 181      -5.187  26.484 -12.260  1.00 94.06           N  
ATOM   2830  H   GLU A 181      -5.412  27.199 -11.583  1.00 94.06           H  
ATOM   2831  CA  GLU A 181      -3.792  26.400 -12.709  1.00 94.06           C  
ATOM   2832  HA  GLU A 181      -3.769  26.525 -13.792  1.00 94.06           H  
ATOM   2833  C   GLU A 181      -3.155  25.033 -12.410  1.00 94.06           C  
ATOM   2834  CB  GLU A 181      -2.932  27.511 -12.072  1.00 94.06           C  
ATOM   2835  HB2 GLU A 181      -1.902  27.351 -12.390  1.00 94.06           H  
ATOM   2836  HB3 GLU A 181      -2.949  27.409 -10.987  1.00 94.06           H  
ATOM   2837  O   GLU A 181      -2.141  24.692 -13.026  1.00 94.06           O  
ATOM   2838  CG  GLU A 181      -3.300  28.954 -12.475  1.00 94.06           C  
ATOM   2839  HG2 GLU A 181      -3.365  29.002 -13.562  1.00 94.06           H  
ATOM   2840  HG3 GLU A 181      -2.482  29.605 -12.166  1.00 94.06           H  
ATOM   2841  CD  GLU A 181      -4.600  29.490 -11.852  1.00 94.06           C  
ATOM   2842  OE1 GLU A 181      -5.154  30.472 -12.404  1.00 94.06           O  
ATOM   2843  OE2 GLU A 181      -5.077  28.876 -10.870  1.00 94.06           O  
ATOM   2844  N   ALA A 182      -3.767  24.225 -11.532  1.00 96.38           N  
ATOM   2845  H   ALA A 182      -4.600  24.558 -11.069  1.00 96.38           H  
ATOM   2846  CA  ALA A 182      -3.353  22.855 -11.251  1.00 96.38           C  
ATOM   2847  HA  ALA A 182      -2.351  22.891 -10.823  1.00 96.38           H  
ATOM   2848  C   ALA A 182      -3.269  21.974 -12.508  1.00 96.38           C  
ATOM   2849  CB  ALA A 182      -4.287  22.255 -10.197  1.00 96.38           C  
ATOM   2850  HB1 ALA A 182      -5.307  22.224 -10.579  1.00 96.38           H  
ATOM   2851  HB2 ALA A 182      -3.961  21.245  -9.949  1.00 96.38           H  
ATOM   2852  HB3 ALA A 182      -4.262  22.863  -9.292  1.00 96.38           H  
ATOM   2853  O   ALA A 182      -2.473  21.037 -12.539  1.00 96.38           O  
ATOM   2854  N   GLU A 183      -4.009  22.301 -13.572  1.00 96.56           N  
ATOM   2855  H   GLU A 183      -4.654  23.074 -13.494  1.00 96.56           H  
ATOM   2856  CA  GLU A 183      -3.924  21.618 -14.870  1.00 96.56           C  
ATOM   2857  HA  GLU A 183      -4.207  20.573 -14.747  1.00 96.56           H  
ATOM   2858  C   GLU A 183      -2.502  21.655 -15.458  1.00 96.56           C  
ATOM   2859  CB  GLU A 183      -4.922  22.293 -15.822  1.00 96.56           C  
ATOM   2860  HB2 GLU A 183      -4.561  23.287 -16.085  1.00 96.56           H  
ATOM   2861  HB3 GLU A 183      -5.876  22.403 -15.307  1.00 96.56           H  
ATOM   2862  O   GLU A 183      -2.043  20.708 -16.099  1.00 96.56           O  
ATOM   2863  CG  GLU A 183      -5.139  21.466 -17.094  1.00 96.56           C  
ATOM   2864  HG2 GLU A 183      -5.325  20.434 -16.798  1.00 96.56           H  
ATOM   2865  HG3 GLU A 183      -4.231  21.491 -17.697  1.00 96.56           H  
ATOM   2866  CD  GLU A 183      -6.327  21.947 -17.940  1.00 96.56           C  
ATOM   2867  OE1 GLU A 183      -6.732  21.163 -18.826  1.00 96.56           O  
ATOM   2868  OE2 GLU A 183      -6.842  23.060 -17.686  1.00 96.56           O  
ATOM   2869  N   ASN A 184      -1.762  22.728 -15.171  1.00 94.25           N  
ATOM   2870  H   ASN A 184      -2.173  23.424 -14.566  1.00 94.25           H  
ATOM   2871  CA  ASN A 184      -0.402  22.960 -15.651  1.00 94.25           C  
ATOM   2872  HA  ASN A 184      -0.240  22.367 -16.551  1.00 94.25           H  
ATOM   2873  C   ASN A 184       0.677  22.516 -14.661  1.00 94.25           C  
ATOM   2874  CB  ASN A 184      -0.272  24.441 -16.027  1.00 94.25           C  
ATOM   2875  HB2 ASN A 184      -0.483  25.060 -15.155  1.00 94.25           H  
ATOM   2876  HB3 ASN A 184       0.743  24.649 -16.364  1.00 94.25           H  
ATOM   2877  O   ASN A 184       1.871  22.692 -14.923  1.00 94.25           O  
ATOM   2878  CG  ASN A 184      -1.213  24.795 -17.158  1.00 94.25           C  
ATOM   2879  ND2 ASN A 184      -1.959  25.866 -17.036  1.00 94.25           N  
ATOM   2880 HD21 ASN A 184      -1.970  26.390 -16.172  1.00 94.25           H  
ATOM   2881 HD22 ASN A 184      -2.649  25.999 -17.762  1.00 94.25           H  
ATOM   2882  OD1 ASN A 184      -1.284  24.106 -18.160  1.00 94.25           O  
ATOM   2883  N   PHE A 185       0.293  21.948 -13.517  1.00 96.06           N  
ATOM   2884  H   PHE A 185      -0.690  21.788 -13.346  1.00 96.06           H  
ATOM   2885  CA  PHE A 185       1.269  21.437 -12.566  1.00 96.06           C  
ATOM   2886  HA  PHE A 185       2.020  22.209 -12.396  1.00 96.06           H  
ATOM   2887  C   PHE A 185       1.990  20.234 -13.161  1.00 96.06           C  
ATOM   2888  CB  PHE A 185       0.627  21.108 -11.215  1.00 96.06           C  
ATOM   2889  HB2 PHE A 185       1.369  20.601 -10.597  1.00 96.06           H  
ATOM   2890  HB3 PHE A 185      -0.189  20.407 -11.387  1.00 96.06           H  
ATOM   2891  O   PHE A 185       1.451  19.479 -13.974  1.00 96.06           O  
ATOM   2892  CG  PHE A 185       0.091  22.277 -10.408  1.00 96.06           C  
ATOM   2893  CD1 PHE A 185       0.138  23.607 -10.880  1.00 96.06           C  
ATOM   2894  HD1 PHE A 185       0.549  23.857 -11.847  1.00 96.06           H  
ATOM   2895  CD2 PHE A 185      -0.510  22.013  -9.162  1.00 96.06           C  
ATOM   2896  HD2 PHE A 185      -0.571  21.000  -8.792  1.00 96.06           H  
ATOM   2897  CE1 PHE A 185      -0.405  24.649 -10.117  1.00 96.06           C  
ATOM   2898  HE1 PHE A 185      -0.423  25.652 -10.518  1.00 96.06           H  
ATOM   2899  CE2 PHE A 185      -1.052  23.062  -8.398  1.00 96.06           C  
ATOM   2900  HE2 PHE A 185      -1.521  22.854  -7.447  1.00 96.06           H  
ATOM   2901  CZ  PHE A 185      -0.993  24.382  -8.871  1.00 96.06           C  
ATOM   2902  HZ  PHE A 185      -1.425  25.183  -8.291  1.00 96.06           H  
ATOM   2903  N   THR A 186       3.235  20.055 -12.732  1.00 96.12           N  
ATOM   2904  H   THR A 186       3.572  20.688 -12.021  1.00 96.12           H  
ATOM   2905  CA  THR A 186       4.052  18.917 -13.147  1.00 96.12           C  
ATOM   2906  HA  THR A 186       3.487  18.354 -13.890  1.00 96.12           H  
ATOM   2907  C   THR A 186       4.305  17.988 -11.974  1.00 96.12           C  
ATOM   2908  CB  THR A 186       5.355  19.322 -13.844  1.00 96.12           C  
ATOM   2909  HB  THR A 186       5.860  18.416 -14.177  1.00 96.12           H  
ATOM   2910  O   THR A 186       4.766  18.428 -10.920  1.00 96.12           O  
ATOM   2911  CG2 THR A 186       5.109  20.204 -15.067  1.00 96.12           C  
ATOM   2912 HG21 THR A 186       4.387  19.719 -15.724  1.00 96.12           H  
ATOM   2913 HG22 THR A 186       6.037  20.347 -15.619  1.00 96.12           H  
ATOM   2914 HG23 THR A 186       4.708  21.172 -14.767  1.00 96.12           H  
ATOM   2915  OG1 THR A 186       6.216  20.023 -12.965  1.00 96.12           O  
ATOM   2916  HG1 THR A 186       5.633  20.334 -12.269  1.00 96.12           H  
ATOM   2917  N   LEU A 187       4.049  16.706 -12.186  1.00 96.88           N  
ATOM   2918  H   LEU A 187       3.655  16.454 -13.081  1.00 96.88           H  
ATOM   2919  CA  LEU A 187       4.337  15.606 -11.281  1.00 96.88           C  
ATOM   2920  HA  LEU A 187       4.497  15.981 -10.270  1.00 96.88           H  
ATOM   2921  C   LEU A 187       5.596  14.892 -11.767  1.00 96.88           C  
ATOM   2922  CB  LEU A 187       3.111  14.682 -11.289  1.00 96.88           C  
ATOM   2923  HB2 LEU A 187       2.261  15.227 -10.879  1.00 96.88           H  
ATOM   2924  HB3 LEU A 187       2.877  14.430 -12.323  1.00 96.88           H  
ATOM   2925  O   LEU A 187       5.650  14.427 -12.898  1.00 96.88           O  
ATOM   2926  CG  LEU A 187       3.280  13.372 -10.507  1.00 96.88           C  
ATOM   2927  HG  LEU A 187       4.171  12.847 -10.853  1.00 96.88           H  
ATOM   2928  CD1 LEU A 187       3.420  13.632  -9.010  1.00 96.88           C  
ATOM   2929 HD11 LEU A 187       3.413  12.676  -8.486  1.00 96.88           H  
ATOM   2930 HD12 LEU A 187       2.578  14.225  -8.652  1.00 96.88           H  
ATOM   2931 HD13 LEU A 187       4.356  14.147  -8.796  1.00 96.88           H  
ATOM   2932  CD2 LEU A 187       2.071  12.478 -10.771  1.00 96.88           C  
ATOM   2933 HD21 LEU A 187       2.141  11.566 -10.179  1.00 96.88           H  
ATOM   2934 HD22 LEU A 187       1.149  13.004 -10.525  1.00 96.88           H  
ATOM   2935 HD23 LEU A 187       2.042  12.201 -11.825  1.00 96.88           H  
ATOM   2936  N   PHE A 188       6.617  14.797 -10.929  1.00 94.88           N  
ATOM   2937  H   PHE A 188       6.532  15.225 -10.018  1.00 94.88           H  
ATOM   2938  CA  PHE A 188       7.778  13.950 -11.174  1.00 94.88           C  
ATOM   2939  HA  PHE A 188       7.817  13.665 -12.225  1.00 94.88           H  
ATOM   2940  C   PHE A 188       7.648  12.674 -10.346  1.00 94.88           C  
ATOM   2941  CB  PHE A 188       9.049  14.737 -10.840  1.00 94.88           C  
ATOM   2942  HB2 PHE A 188       9.140  15.564 -11.545  1.00 94.88           H  
ATOM   2943  HB3 PHE A 188       8.935  15.163  -9.843  1.00 94.88           H  
ATOM   2944  O   PHE A 188       7.534  12.760  -9.124  1.00 94.88           O  
ATOM   2945  CG  PHE A 188      10.332  13.930 -10.880  1.00 94.88           C  
ATOM   2946  CD1 PHE A 188      11.273  14.055  -9.841  1.00 94.88           C  
ATOM   2947  HD1 PHE A 188      11.068  14.703  -9.001  1.00 94.88           H  
ATOM   2948  CD2 PHE A 188      10.602  13.065 -11.955  1.00 94.88           C  
ATOM   2949  HD2 PHE A 188       9.896  12.959 -12.766  1.00 94.88           H  
ATOM   2950  CE1 PHE A 188      12.487  13.351  -9.898  1.00 94.88           C  
ATOM   2951  HE1 PHE A 188      13.220  13.483  -9.116  1.00 94.88           H  
ATOM   2952  CE2 PHE A 188      11.786  12.315 -11.978  1.00 94.88           C  
ATOM   2953  HE2 PHE A 188      11.966  11.625 -12.789  1.00 94.88           H  
ATOM   2954  CZ  PHE A 188      12.743  12.474 -10.965  1.00 94.88           C  
ATOM   2955  HZ  PHE A 188      13.667  11.916 -11.004  1.00 94.88           H  
ATOM   2956  N   ILE A 189       7.681  11.515 -11.001  1.00 95.38           N  
ATOM   2957  H   ILE A 189       7.782  11.529 -12.006  1.00 95.38           H  
ATOM   2958  CA  ILE A 189       7.604  10.205 -10.349  1.00 95.38           C  
ATOM   2959  HA  ILE A 189       7.341  10.336  -9.299  1.00 95.38           H  
ATOM   2960  C   ILE A 189       8.983   9.549 -10.415  1.00 95.38           C  
ATOM   2961  CB  ILE A 189       6.508   9.317 -10.990  1.00 95.38           C  
ATOM   2962  HB  ILE A 189       6.797   9.096 -12.017  1.00 95.38           H  
ATOM   2963  O   ILE A 189       9.521   9.329 -11.499  1.00 95.38           O  
ATOM   2964  CG1 ILE A 189       5.139  10.039 -11.020  1.00 95.38           C  
ATOM   2965 HG12 ILE A 189       5.239  10.952 -11.606  1.00 95.38           H  
ATOM   2966 HG13 ILE A 189       4.846  10.315 -10.007  1.00 95.38           H  
ATOM   2967  CG2 ILE A 189       6.417   7.986 -10.222  1.00 95.38           C  
ATOM   2968 HG21 ILE A 189       5.672   7.336 -10.679  1.00 95.38           H  
ATOM   2969 HG22 ILE A 189       7.367   7.452 -10.246  1.00 95.38           H  
ATOM   2970 HG23 ILE A 189       6.131   8.173  -9.187  1.00 95.38           H  
ATOM   2971  CD1 ILE A 189       3.999   9.234 -11.661  1.00 95.38           C  
ATOM   2972 HD11 ILE A 189       3.700   8.408 -11.015  1.00 95.38           H  
ATOM   2973 HD12 ILE A 189       3.135   9.881 -11.810  1.00 95.38           H  
ATOM   2974 HD13 ILE A 189       4.313   8.838 -12.626  1.00 95.38           H  
ATOM   2975  N   LYS A 190       9.552   9.190  -9.265  1.00 91.06           N  
ATOM   2976  H   LYS A 190       9.049   9.394  -8.414  1.00 91.06           H  
ATOM   2977  CA  LYS A 190      10.699   8.277  -9.176  1.00 91.06           C  
ATOM   2978  HA  LYS A 190      11.144   8.128 -10.160  1.00 91.06           H  
ATOM   2979  C   LYS A 190      10.184   6.936  -8.682  1.00 91.06           C  
ATOM   2980  CB  LYS A 190      11.779   8.811  -8.227  1.00 91.06           C  
ATOM   2981  HB2 LYS A 190      11.320   8.982  -7.253  1.00 91.06           H  
ATOM   2982  HB3 LYS A 190      12.544   8.044  -8.113  1.00 91.06           H  
ATOM   2983  O   LYS A 190       9.628   6.863  -7.589  1.00 91.06           O  
ATOM   2984  CG  LYS A 190      12.442  10.112  -8.694  1.00 91.06           C  
ATOM   2985  HG2 LYS A 190      11.662  10.848  -8.891  1.00 91.06           H  
ATOM   2986  HG3 LYS A 190      12.989   9.924  -9.617  1.00 91.06           H  
ATOM   2987  CD  LYS A 190      13.397  10.702  -7.637  1.00 91.06           C  
ATOM   2988  HD2 LYS A 190      13.763  11.665  -7.994  1.00 91.06           H  
ATOM   2989  HD3 LYS A 190      12.837  10.871  -6.717  1.00 91.06           H  
ATOM   2990  CE  LYS A 190      14.605   9.805  -7.342  1.00 91.06           C  
ATOM   2991  HE2 LYS A 190      14.225   8.856  -6.964  1.00 91.06           H  
ATOM   2992  HE3 LYS A 190      15.139   9.606  -8.271  1.00 91.06           H  
ATOM   2993  NZ  LYS A 190      15.530  10.402  -6.338  1.00 91.06           N  
ATOM   2994  HZ1 LYS A 190      16.202   9.720  -6.017  1.00 91.06           H  
ATOM   2995  HZ2 LYS A 190      16.070  11.170  -6.711  1.00 91.06           H  
ATOM   2996  HZ3 LYS A 190      15.043  10.736  -5.518  1.00 91.06           H  
ATOM   2997  N   ASN A 191      10.393   5.892  -9.469  1.00 93.50           N  
ATOM   2998  H   ASN A 191      10.881   6.032 -10.342  1.00 93.50           H  
ATOM   2999  CA  ASN A 191      10.027   4.533  -9.110  1.00 93.50           C  
ATOM   3000  HA  ASN A 191       9.701   4.519  -8.070  1.00 93.50           H  
ATOM   3001  C   ASN A 191      11.253   3.623  -9.208  1.00 93.50           C  
ATOM   3002  CB  ASN A 191       8.829   4.087  -9.963  1.00 93.50           C  
ATOM   3003  HB2 ASN A 191       7.945   4.651  -9.668  1.00 93.50           H  
ATOM   3004  HB3 ASN A 191       9.034   4.287 -11.015  1.00 93.50           H  
ATOM   3005  O   ASN A 191      11.948   3.604 -10.228  1.00 93.50           O  
ATOM   3006  CG  ASN A 191       8.515   2.608  -9.829  1.00 93.50           C  
ATOM   3007  ND2 ASN A 191       8.397   2.078  -8.635  1.00 93.50           N  
ATOM   3008 HD21 ASN A 191       8.500   2.613  -7.784  1.00 93.50           H  
ATOM   3009 HD22 ASN A 191       8.174   1.093  -8.610  1.00 93.50           H  
ATOM   3010  OD1 ASN A 191       8.391   1.909 -10.814  1.00 93.50           O  
ATOM   3011  N   SER A 192      11.499   2.889  -8.128  1.00 89.50           N  
ATOM   3012  H   SER A 192      10.848   2.951  -7.358  1.00 89.50           H  
ATOM   3013  CA  SER A 192      12.496   1.827  -8.042  1.00 89.50           C  
ATOM   3014  HA  SER A 192      13.077   1.779  -8.963  1.00 89.50           H  
ATOM   3015  C   SER A 192      11.769   0.503  -7.857  1.00 89.50           C  
ATOM   3016  CB  SER A 192      13.460   2.061  -6.873  1.00 89.50           C  
ATOM   3017  HB2 SER A 192      12.892   2.137  -5.946  1.00 89.50           H  
ATOM   3018  HB3 SER A 192      14.134   1.208  -6.796  1.00 89.50           H  
ATOM   3019  O   SER A 192      10.836   0.423  -7.058  1.00 89.50           O  
ATOM   3020  OG  SER A 192      14.233   3.240  -7.050  1.00 89.50           O  
ATOM   3021  HG  SER A 192      14.853   3.283  -6.318  1.00 89.50           H  
ATOM   3022  N   ILE A 193      12.205  -0.525  -8.575  1.00 90.94           N  
ATOM   3023  H   ILE A 193      12.993  -0.391  -9.193  1.00 90.94           H  
ATOM   3024  CA  ILE A 193      11.691  -1.886  -8.449  1.00 90.94           C  
ATOM   3025  HA  ILE A 193      11.049  -1.932  -7.569  1.00 90.94           H  
ATOM   3026  C   ILE A 193      12.831  -2.872  -8.206  1.00 90.94           C  
ATOM   3027  CB  ILE A 193      10.834  -2.306  -9.662  1.00 90.94           C  
ATOM   3028  HB  ILE A 193      10.517  -3.333  -9.481  1.00 90.94           H  
ATOM   3029  O   ILE A 193      13.972  -2.646  -8.623  1.00 90.94           O  
ATOM   3030  CG1 ILE A 193      11.622  -2.262 -10.989  1.00 90.94           C  
ATOM   3031 HG12 ILE A 193      11.542  -1.274 -11.443  1.00 90.94           H  
ATOM   3032 HG13 ILE A 193      12.677  -2.466 -10.805  1.00 90.94           H  
ATOM   3033  CG2 ILE A 193       9.561  -1.450  -9.759  1.00 90.94           C  
ATOM   3034 HG21 ILE A 193       9.806  -0.418 -10.014  1.00 90.94           H  
ATOM   3035 HG22 ILE A 193       9.032  -1.474  -8.806  1.00 90.94           H  
ATOM   3036 HG23 ILE A 193       8.902  -1.856 -10.526  1.00 90.94           H  
ATOM   3037  CD1 ILE A 193      11.129  -3.323 -11.974  1.00 90.94           C  
ATOM   3038 HD11 ILE A 193      10.056  -3.216 -12.134  1.00 90.94           H  
ATOM   3039 HD12 ILE A 193      11.651  -3.224 -12.926  1.00 90.94           H  
ATOM   3040 HD13 ILE A 193      11.322  -4.312 -11.557  1.00 90.94           H  
ATOM   3041  N   SER A 194      12.502  -3.983  -7.564  1.00 88.00           N  
ATOM   3042  H   SER A 194      11.558  -4.073  -7.218  1.00 88.00           H  
ATOM   3043  CA  SER A 194      13.379  -5.138  -7.415  1.00 88.00           C  
ATOM   3044  HA  SER A 194      14.221  -5.044  -8.100  1.00 88.00           H  
ATOM   3045  C   SER A 194      12.616  -6.410  -7.757  1.00 88.00           C  
ATOM   3046  CB  SER A 194      13.931  -5.211  -5.992  1.00 88.00           C  
ATOM   3047  HB2 SER A 194      14.364  -4.250  -5.713  1.00 88.00           H  
ATOM   3048  HB3 SER A 194      13.127  -5.456  -5.299  1.00 88.00           H  
ATOM   3049  O   SER A 194      11.440  -6.539  -7.420  1.00 88.00           O  
ATOM   3050  OG  SER A 194      14.933  -6.204  -5.933  1.00 88.00           O  
ATOM   3051  HG  SER A 194      15.763  -5.787  -6.177  1.00 88.00           H  
ATOM   3052  N   PHE A 195      13.294  -7.352  -8.407  1.00 89.31           N  
ATOM   3053  H   PHE A 195      14.242  -7.126  -8.672  1.00 89.31           H  
ATOM   3054  CA  PHE A 195      12.853  -8.733  -8.574  1.00 89.31           C  
ATOM   3055  HA  PHE A 195      11.804  -8.831  -8.294  1.00 89.31           H  
ATOM   3056  C   PHE A 195      13.709  -9.619  -7.659  1.00 89.31           C  
ATOM   3057  CB  PHE A 195      12.974  -9.145 -10.047  1.00 89.31           C  
ATOM   3058  HB2 PHE A 195      14.010  -9.042 -10.368  1.00 89.31           H  
ATOM   3059  HB3 PHE A 195      12.707 -10.199 -10.129  1.00 89.31           H  
ATOM   3060  O   PHE A 195      14.777 -10.073  -8.094  1.00 89.31           O  
ATOM   3061  CG  PHE A 195      12.085  -8.362 -10.988  1.00 89.31           C  
ATOM   3062  CD1 PHE A 195      10.700  -8.605 -11.012  1.00 89.31           C  
ATOM   3063  HD1 PHE A 195      10.265  -9.338 -10.348  1.00 89.31           H  
ATOM   3064  CD2 PHE A 195      12.639  -7.400 -11.853  1.00 89.31           C  
ATOM   3065  HD2 PHE A 195      13.699  -7.193 -11.826  1.00 89.31           H  
ATOM   3066  CE1 PHE A 195       9.874  -7.903 -11.906  1.00 89.31           C  
ATOM   3067  HE1 PHE A 195       8.810  -8.088 -11.922  1.00 89.31           H  
ATOM   3068  CE2 PHE A 195      11.811  -6.700 -12.749  1.00 89.31           C  
ATOM   3069  HE2 PHE A 195      12.231  -5.958 -13.413  1.00 89.31           H  
ATOM   3070  CZ  PHE A 195      10.427  -6.947 -12.773  1.00 89.31           C  
ATOM   3071  HZ  PHE A 195       9.786  -6.404 -13.452  1.00 89.31           H  
ATOM   3072  N   PRO A 196      13.281  -9.880  -6.407  1.00 82.31           N  
ATOM   3073  CA  PRO A 196      14.125 -10.519  -5.396  1.00 82.31           C  
ATOM   3074  HA  PRO A 196      14.961  -9.857  -5.170  1.00 82.31           H  
ATOM   3075  C   PRO A 196      14.672 -11.875  -5.848  1.00 82.31           C  
ATOM   3076  CB  PRO A 196      13.246 -10.657  -4.147  1.00 82.31           C  
ATOM   3077  HB2 PRO A 196      12.722 -11.613  -4.148  1.00 82.31           H  
ATOM   3078  HB3 PRO A 196      13.825 -10.547  -3.230  1.00 82.31           H  
ATOM   3079  O   PRO A 196      15.869 -12.137  -5.724  1.00 82.31           O  
ATOM   3080  CG  PRO A 196      12.227  -9.535  -4.302  1.00 82.31           C  
ATOM   3081  HG2 PRO A 196      11.300  -9.763  -3.776  1.00 82.31           H  
ATOM   3082  HG3 PRO A 196      12.659  -8.599  -3.949  1.00 82.31           H  
ATOM   3083  CD  PRO A 196      12.017  -9.463  -5.808  1.00 82.31           C  
ATOM   3084  HD2 PRO A 196      11.745  -8.442  -6.073  1.00 82.31           H  
ATOM   3085  HD3 PRO A 196      11.225 -10.150  -6.106  1.00 82.31           H  
ATOM   3086  N   ARG A 197      13.830 -12.699  -6.493  1.00 83.62           N  
ATOM   3087  H   ARG A 197      12.865 -12.411  -6.569  1.00 83.62           H  
ATOM   3088  CA  ARG A 197      14.212 -14.032  -6.993  1.00 83.62           C  
ATOM   3089  HA  ARG A 197      14.539 -14.632  -6.144  1.00 83.62           H  
ATOM   3090  C   ARG A 197      15.387 -13.993  -7.972  1.00 83.62           C  
ATOM   3091  CB  ARG A 197      12.987 -14.701  -7.641  1.00 83.62           C  
ATOM   3092  HB2 ARG A 197      12.723 -14.157  -8.548  1.00 83.62           H  
ATOM   3093  HB3 ARG A 197      12.150 -14.652  -6.944  1.00 83.62           H  
ATOM   3094  O   ARG A 197      16.174 -14.933  -8.025  1.00 83.62           O  
ATOM   3095  CG  ARG A 197      13.254 -16.173  -7.997  1.00 83.62           C  
ATOM   3096  HG2 ARG A 197      13.990 -16.231  -8.798  1.00 83.62           H  
ATOM   3097  HG3 ARG A 197      13.655 -16.675  -7.116  1.00 83.62           H  
ATOM   3098  CD  ARG A 197      11.987 -16.913  -8.444  1.00 83.62           C  
ATOM   3099  HD2 ARG A 197      11.634 -16.490  -9.384  1.00 83.62           H  
ATOM   3100  HD3 ARG A 197      11.219 -16.767  -7.684  1.00 83.62           H  
ATOM   3101  NE  ARG A 197      12.262 -18.359  -8.612  1.00 83.62           N  
ATOM   3102  HE  ARG A 197      13.211 -18.620  -8.838  1.00 83.62           H  
ATOM   3103  NH1 ARG A 197      10.165 -19.185  -8.162  1.00 83.62           N  
ATOM   3104 HH11 ARG A 197       9.582 -19.999  -8.030  1.00 83.62           H  
ATOM   3105 HH12 ARG A 197       9.810 -18.242  -8.094  1.00 83.62           H  
ATOM   3106  NH2 ARG A 197      11.820 -20.610  -8.589  1.00 83.62           N  
ATOM   3107 HH21 ARG A 197      11.244 -21.401  -8.339  1.00 83.62           H  
ATOM   3108 HH22 ARG A 197      12.761 -20.849  -8.868  1.00 83.62           H  
ATOM   3109  CZ  ARG A 197      11.421 -19.373  -8.449  1.00 83.62           C  
ATOM   3110  N   PHE A 198      15.507 -12.919  -8.750  1.00 90.50           N  
ATOM   3111  H   PHE A 198      14.859 -12.158  -8.607  1.00 90.50           H  
ATOM   3112  CA  PHE A 198      16.558 -12.762  -9.757  1.00 90.50           C  
ATOM   3113  HA  PHE A 198      17.057 -13.720  -9.902  1.00 90.50           H  
ATOM   3114  C   PHE A 198      17.664 -11.795  -9.336  1.00 90.50           C  
ATOM   3115  CB  PHE A 198      15.923 -12.362 -11.094  1.00 90.50           C  
ATOM   3116  HB2 PHE A 198      16.700 -12.323 -11.857  1.00 90.50           H  
ATOM   3117  HB3 PHE A 198      15.509 -11.359 -10.993  1.00 90.50           H  
ATOM   3118  O   PHE A 198      18.644 -11.673 -10.069  1.00 90.50           O  
ATOM   3119  CG  PHE A 198      14.840 -13.310 -11.572  1.00 90.50           C  
ATOM   3120  CD1 PHE A 198      15.087 -14.696 -11.646  1.00 90.50           C  
ATOM   3121  HD1 PHE A 198      16.046 -15.099 -11.356  1.00 90.50           H  
ATOM   3122  CD2 PHE A 198      13.578 -12.807 -11.936  1.00 90.50           C  
ATOM   3123  HD2 PHE A 198      13.377 -11.748 -11.879  1.00 90.50           H  
ATOM   3124  CE1 PHE A 198      14.077 -15.570 -12.081  1.00 90.50           C  
ATOM   3125  HE1 PHE A 198      14.262 -16.633 -12.139  1.00 90.50           H  
ATOM   3126  CE2 PHE A 198      12.582 -13.678 -12.406  1.00 90.50           C  
ATOM   3127  HE2 PHE A 198      11.624 -13.290 -12.717  1.00 90.50           H  
ATOM   3128  CZ  PHE A 198      12.830 -15.057 -12.468  1.00 90.50           C  
ATOM   3129  HZ  PHE A 198      12.059 -15.727 -12.820  1.00 90.50           H  
ATOM   3130  N   LYS A 199      17.523 -11.129  -8.180  1.00 85.19           N  
ATOM   3131  H   LYS A 199      16.703 -11.322  -7.624  1.00 85.19           H  
ATOM   3132  CA  LYS A 199      18.432 -10.080  -7.689  1.00 85.19           C  
ATOM   3133  HA  LYS A 199      17.943  -9.588  -6.848  1.00 85.19           H  
ATOM   3134  C   LYS A 199      18.662  -8.975  -8.725  1.00 85.19           C  
ATOM   3135  CB  LYS A 199      19.739 -10.698  -7.168  1.00 85.19           C  
ATOM   3136  HB2 LYS A 199      20.369  -9.901  -6.774  1.00 85.19           H  
ATOM   3137  HB3 LYS A 199      20.269 -11.176  -7.991  1.00 85.19           H  
ATOM   3138  O   LYS A 199      19.779  -8.503  -8.916  1.00 85.19           O  
ATOM   3139  CG  LYS A 199      19.492 -11.721  -6.054  1.00 85.19           C  
ATOM   3140  HG2 LYS A 199      18.871 -12.538  -6.422  1.00 85.19           H  
ATOM   3141  HG3 LYS A 199      18.980 -11.231  -5.226  1.00 85.19           H  
ATOM   3142  CD  LYS A 199      20.822 -12.296  -5.564  1.00 85.19           C  
ATOM   3143  HD2 LYS A 199      21.321 -12.808  -6.387  1.00 85.19           H  
ATOM   3144  HD3 LYS A 199      21.454 -11.483  -5.205  1.00 85.19           H  
ATOM   3145  CE  LYS A 199      20.538 -13.278  -4.427  1.00 85.19           C  
ATOM   3146  HE2 LYS A 199      19.974 -12.753  -3.656  1.00 85.19           H  
ATOM   3147  HE3 LYS A 199      19.903 -14.080  -4.804  1.00 85.19           H  
ATOM   3148  NZ  LYS A 199      21.789 -13.826  -3.853  1.00 85.19           N  
ATOM   3149  HZ1 LYS A 199      22.303 -14.352  -4.546  1.00 85.19           H  
ATOM   3150  HZ2 LYS A 199      22.366 -13.072  -3.507  1.00 85.19           H  
ATOM   3151  HZ3 LYS A 199      21.569 -14.430  -3.073  1.00 85.19           H  
ATOM   3152  N   VAL A 200      17.595  -8.593  -9.426  1.00 89.81           N  
ATOM   3153  H   VAL A 200      16.704  -8.994  -9.173  1.00 89.81           H  
ATOM   3154  CA  VAL A 200      17.624  -7.523 -10.428  1.00 89.81           C  
ATOM   3155  HA  VAL A 200      18.657  -7.234 -10.620  1.00 89.81           H  
ATOM   3156  C   VAL A 200      16.904  -6.309  -9.875  1.00 89.81           C  
ATOM   3157  CB  VAL A 200      17.026  -7.977 -11.773  1.00 89.81           C  
ATOM   3158  HB  VAL A 200      16.036  -8.403 -11.612  1.00 89.81           H  
ATOM   3159  O   VAL A 200      15.721  -6.386  -9.552  1.00 89.81           O  
ATOM   3160  CG1 VAL A 200      16.902  -6.812 -12.766  1.00 89.81           C  
ATOM   3161 HG11 VAL A 200      16.173  -6.084 -12.408  1.00 89.81           H  
ATOM   3162 HG12 VAL A 200      16.553  -7.184 -13.729  1.00 89.81           H  
ATOM   3163 HG13 VAL A 200      17.868  -6.324 -12.894  1.00 89.81           H  
ATOM   3164  CG2 VAL A 200      17.924  -9.039 -12.418  1.00 89.81           C  
ATOM   3165 HG21 VAL A 200      17.550  -9.297 -13.408  1.00 89.81           H  
ATOM   3166 HG22 VAL A 200      17.931  -9.939 -11.803  1.00 89.81           H  
ATOM   3167 HG23 VAL A 200      18.944  -8.665 -12.509  1.00 89.81           H  
ATOM   3168  N   ASN A 201      17.610  -5.184  -9.833  1.00 86.75           N  
ATOM   3169  H   ASN A 201      18.578  -5.211 -10.120  1.00 86.75           H  
ATOM   3170  CA  ASN A 201      17.058  -3.885  -9.474  1.00 86.75           C  
ATOM   3171  HA  ASN A 201      16.060  -4.016  -9.056  1.00 86.75           H  
ATOM   3172  C   ASN A 201      16.932  -3.018 -10.730  1.00 86.75           C  
ATOM   3173  CB  ASN A 201      17.942  -3.242  -8.393  1.00 86.75           C  
ATOM   3174  HB2 ASN A 201      18.956  -3.125  -8.776  1.00 86.75           H  
ATOM   3175  HB3 ASN A 201      17.554  -2.254  -8.146  1.00 86.75           H  
ATOM   3176  O   ASN A 201      17.789  -3.048 -11.618  1.00 86.75           O  
ATOM   3177  CG  ASN A 201      17.989  -4.051  -7.107  1.00 86.75           C  
ATOM   3178  ND2 ASN A 201      19.030  -3.896  -6.325  1.00 86.75           N  
ATOM   3179 HD21 ASN A 201      19.036  -4.418  -5.461  1.00 86.75           H  
ATOM   3180 HD22 ASN A 201      19.779  -3.260  -6.561  1.00 86.75           H  
ATOM   3181  OD1 ASN A 201      17.096  -4.821  -6.786  1.00 86.75           O  
ATOM   3182  N   ARG A 202      15.863  -2.226 -10.814  1.00 89.75           N  
ATOM   3183  H   ARG A 202      15.192  -2.249 -10.059  1.00 89.75           H  
ATOM   3184  CA  ARG A 202      15.624  -1.308 -11.934  1.00 89.75           C  
ATOM   3185  HA  ARG A 202      16.596  -1.040 -12.349  1.00 89.75           H  
ATOM   3186  C   ARG A 202      14.974  -0.022 -11.437  1.00 89.75           C  
ATOM   3187  CB  ARG A 202      14.784  -2.031 -13.008  1.00 89.75           C  
ATOM   3188  HB2 ARG A 202      15.090  -3.076 -13.060  1.00 89.75           H  
ATOM   3189  HB3 ARG A 202      13.736  -2.015 -12.708  1.00 89.75           H  
ATOM   3190  O   ARG A 202      14.369   0.017 -10.369  1.00 89.75           O  
ATOM   3191  CG  ARG A 202      14.867  -1.454 -14.427  1.00 89.75           C  
ATOM   3192  HG2 ARG A 202      14.545  -0.412 -14.435  1.00 89.75           H  
ATOM   3193  HG3 ARG A 202      14.179  -2.021 -15.054  1.00 89.75           H  
ATOM   3194  CD  ARG A 202      16.274  -1.571 -15.021  1.00 89.75           C  
ATOM   3195  HD2 ARG A 202      16.630  -2.591 -14.874  1.00 89.75           H  
ATOM   3196  HD3 ARG A 202      16.942  -0.890 -14.495  1.00 89.75           H  
ATOM   3197  NE  ARG A 202      16.255  -1.242 -16.456  1.00 89.75           N  
ATOM   3198  HE  ARG A 202      15.366  -1.314 -16.929  1.00 89.75           H  
ATOM   3199  NH1 ARG A 202      18.491  -0.774 -16.774  1.00 89.75           N  
ATOM   3200 HH11 ARG A 202      19.175  -0.262 -17.313  1.00 89.75           H  
ATOM   3201 HH12 ARG A 202      18.732  -1.205 -15.893  1.00 89.75           H  
ATOM   3202  NH2 ARG A 202      16.982  -0.201 -18.309  1.00 89.75           N  
ATOM   3203 HH21 ARG A 202      16.038  -0.220 -18.668  1.00 89.75           H  
ATOM   3204 HH22 ARG A 202      17.658   0.420 -18.730  1.00 89.75           H  
ATOM   3205  CZ  ARG A 202      17.249  -0.761 -17.173  1.00 89.75           C  
ATOM   3206  N   ARG A 203      15.114   1.051 -12.212  1.00 90.44           N  
ATOM   3207  H   ARG A 203      15.574   0.933 -13.104  1.00 90.44           H  
ATOM   3208  CA  ARG A 203      14.464   2.341 -11.959  1.00 90.44           C  
ATOM   3209  HA  ARG A 203      13.667   2.205 -11.228  1.00 90.44           H  
ATOM   3210  C   ARG A 203      13.823   2.864 -13.222  1.00 90.44           C  
ATOM   3211  CB  ARG A 203      15.455   3.384 -11.437  1.00 90.44           C  
ATOM   3212  HB2 ARG A 203      14.929   4.331 -11.322  1.00 90.44           H  
ATOM   3213  HB3 ARG A 203      16.260   3.523 -12.159  1.00 90.44           H  
ATOM   3214  O   ARG A 203      14.309   2.589 -14.318  1.00 90.44           O  
ATOM   3215  CG  ARG A 203      16.039   2.980 -10.089  1.00 90.44           C  
ATOM   3216  HG2 ARG A 203      15.238   2.668  -9.418  1.00 90.44           H  
ATOM   3217  HG3 ARG A 203      16.729   2.147 -10.222  1.00 90.44           H  
ATOM   3218  CD  ARG A 203      16.774   4.170  -9.482  1.00 90.44           C  
ATOM   3219  HD2 ARG A 203      16.054   4.949  -9.228  1.00 90.44           H  
ATOM   3220  HD3 ARG A 203      17.484   4.562 -10.211  1.00 90.44           H  
ATOM   3221  NE  ARG A 203      17.463   3.722  -8.278  1.00 90.44           N  
ATOM   3222  HE  ARG A 203      16.935   3.153  -7.631  1.00 90.44           H  
ATOM   3223  NH1 ARG A 203      19.525   4.595  -8.619  1.00 90.44           N  
ATOM   3224 HH11 ARG A 203      20.480   4.647  -8.294  1.00 90.44           H  
ATOM   3225 HH12 ARG A 203      19.101   5.449  -8.952  1.00 90.44           H  
ATOM   3226  NH2 ARG A 203      19.251   2.594  -7.589  1.00 90.44           N  
ATOM   3227 HH21 ARG A 203      18.629   1.886  -7.224  1.00 90.44           H  
ATOM   3228 HH22 ARG A 203      20.187   2.288  -7.815  1.00 90.44           H  
ATOM   3229  CZ  ARG A 203      18.759   3.647  -8.162  1.00 90.44           C  
ATOM   3230  N   ASN A 204      12.797   3.688 -13.058  1.00 91.44           N  
ATOM   3231  H   ASN A 204      12.446   3.840 -12.123  1.00 91.44           H  
ATOM   3232  CA  ASN A 204      12.139   4.356 -14.176  1.00 91.44           C  
ATOM   3233  HA  ASN A 204      11.955   3.613 -14.952  1.00 91.44           H  
ATOM   3234  C   ASN A 204      12.997   5.449 -14.844  1.00 91.44           C  
ATOM   3235  CB  ASN A 204      10.778   4.872 -13.708  1.00 91.44           C  
ATOM   3236  HB2 ASN A 204      10.224   4.087 -13.192  1.00 91.44           H  
ATOM   3237  HB3 ASN A 204      10.220   5.127 -14.609  1.00 91.44           H  
ATOM   3238  O   ASN A 204      12.734   5.824 -15.982  1.00 91.44           O  
ATOM   3239  CG  ASN A 204      10.828   6.097 -12.817  1.00 91.44           C  
ATOM   3240  ND2 ASN A 204       9.814   6.919 -12.905  1.00 91.44           N  
ATOM   3241 HD21 ASN A 204       9.821   7.780 -12.376  1.00 91.44           H  
ATOM   3242 HD22 ASN A 204       9.073   6.727 -13.564  1.00 91.44           H  
ATOM   3243  OD1 ASN A 204      11.746   6.316 -12.036  1.00 91.44           O  
ATOM   3244  N   LEU A 205      14.057   5.918 -14.176  1.00 88.06           N  
ATOM   3245  H   LEU A 205      14.167   5.606 -13.222  1.00 88.06           H  
ATOM   3246  CA  LEU A 205      15.106   6.764 -14.760  1.00 88.06           C  
ATOM   3247  HA  LEU A 205      14.642   7.467 -15.452  1.00 88.06           H  
ATOM   3248  C   LEU A 205      16.085   5.924 -15.600  1.00 88.06           C  
ATOM   3249  CB  LEU A 205      15.819   7.568 -13.657  1.00 88.06           C  
ATOM   3250  HB2 LEU A 205      16.570   8.197 -14.135  1.00 88.06           H  
ATOM   3251  HB3 LEU A 205      16.338   6.872 -12.998  1.00 88.06           H  
ATOM   3252  O   LEU A 205      17.254   5.743 -15.239  1.00 88.06           O  
ATOM   3253  CG  LEU A 205      14.912   8.460 -12.794  1.00 88.06           C  
ATOM   3254  HG  LEU A 205      14.221   7.837 -12.226  1.00 88.06           H  
ATOM   3255  CD1 LEU A 205      15.760   9.258 -11.803  1.00 88.06           C  
ATOM   3256 HD11 LEU A 205      16.317   8.570 -11.167  1.00 88.06           H  
ATOM   3257 HD12 LEU A 205      15.111   9.873 -11.179  1.00 88.06           H  
ATOM   3258 HD13 LEU A 205      16.458   9.897 -12.344  1.00 88.06           H  
ATOM   3259  CD2 LEU A 205      14.115   9.448 -13.631  1.00 88.06           C  
ATOM   3260 HD21 LEU A 205      13.533  10.090 -12.969  1.00 88.06           H  
ATOM   3261 HD22 LEU A 205      14.776  10.052 -14.253  1.00 88.06           H  
ATOM   3262 HD23 LEU A 205      13.418   8.893 -14.259  1.00 88.06           H  
ATOM   3263  N   VAL A 206      15.573   5.370 -16.698  1.00 86.75           N  
ATOM   3264  H   VAL A 206      14.598   5.548 -16.896  1.00 86.75           H  
ATOM   3265  CA  VAL A 206      16.312   4.500 -17.625  1.00 86.75           C  
ATOM   3266  HA  VAL A 206      16.784   3.712 -17.039  1.00 86.75           H  
ATOM   3267  C   VAL A 206      17.450   5.239 -18.341  1.00 86.75           C  
ATOM   3268  CB  VAL A 206      15.359   3.801 -18.616  1.00 86.75           C  
ATOM   3269  HB  VAL A 206      15.952   3.190 -19.297  1.00 86.75           H  
ATOM   3270  O   VAL A 206      17.625   6.449 -18.213  1.00 86.75           O  
ATOM   3271  CG1 VAL A 206      14.401   2.855 -17.879  1.00 86.75           C  
ATOM   3272 HG11 VAL A 206      13.731   3.417 -17.228  1.00 86.75           H  
ATOM   3273 HG12 VAL A 206      14.969   2.146 -17.277  1.00 86.75           H  
ATOM   3274 HG13 VAL A 206      13.804   2.303 -18.604  1.00 86.75           H  
ATOM   3275  CG2 VAL A 206      14.531   4.789 -19.443  1.00 86.75           C  
ATOM   3276 HG21 VAL A 206      13.866   5.375 -18.809  1.00 86.75           H  
ATOM   3277 HG22 VAL A 206      15.192   5.453 -20.000  1.00 86.75           H  
ATOM   3278 HG23 VAL A 206      13.933   4.227 -20.160  1.00 86.75           H  
ATOM   3279  N   GLU A 207      18.300   4.500 -19.052  1.00 84.06           N  
ATOM   3280  H   GLU A 207      18.071   3.528 -19.203  1.00 84.06           H  
ATOM   3281  CA  GLU A 207      19.491   5.010 -19.739  1.00 84.06           C  
ATOM   3282  HA  GLU A 207      20.160   5.476 -19.015  1.00 84.06           H  
ATOM   3283  C   GLU A 207      19.199   6.126 -20.746  1.00 84.06           C  
ATOM   3284  CB  GLU A 207      20.238   3.849 -20.421  1.00 84.06           C  
ATOM   3285  HB2 GLU A 207      21.073   4.281 -20.972  1.00 84.06           H  
ATOM   3286  HB3 GLU A 207      19.588   3.362 -21.148  1.00 84.06           H  
ATOM   3287  O   GLU A 207      20.019   7.029 -20.892  1.00 84.06           O  
ATOM   3288  CG  GLU A 207      20.831   2.796 -19.462  1.00 84.06           C  
ATOM   3289  HG2 GLU A 207      21.308   3.307 -18.625  1.00 84.06           H  
ATOM   3290  HG3 GLU A 207      21.620   2.273 -20.002  1.00 84.06           H  
ATOM   3291  CD  GLU A 207      19.850   1.732 -18.929  1.00 84.06           C  
ATOM   3292  OE1 GLU A 207      20.300   0.819 -18.204  1.00 84.06           O  
ATOM   3293  OE2 GLU A 207      18.636   1.782 -19.204  1.00 84.06           O  
ATOM   3294  N   GLU A 208      18.033   6.101 -21.382  1.00 82.25           N  
ATOM   3295  H   GLU A 208      17.431   5.299 -21.256  1.00 82.25           H  
ATOM   3296  CA  GLU A 208      17.598   7.113 -22.343  1.00 82.25           C  
ATOM   3297  HA  GLU A 208      18.410   7.311 -23.042  1.00 82.25           H  
ATOM   3298  C   GLU A 208      17.242   8.457 -21.681  1.00 82.25           C  
ATOM   3299  CB  GLU A 208      16.395   6.571 -23.136  1.00 82.25           C  
ATOM   3300  HB2 GLU A 208      16.093   7.346 -23.841  1.00 82.25           H  
ATOM   3301  HB3 GLU A 208      15.552   6.401 -22.466  1.00 82.25           H  
ATOM   3302  O   GLU A 208      17.253   9.501 -22.334  1.00 82.25           O  
ATOM   3303  CG  GLU A 208      16.686   5.297 -23.956  1.00 82.25           C  
ATOM   3304  HG2 GLU A 208      17.644   5.417 -24.462  1.00 82.25           H  
ATOM   3305  HG3 GLU A 208      15.920   5.222 -24.728  1.00 82.25           H  
ATOM   3306  CD  GLU A 208      16.682   3.974 -23.164  1.00 82.25           C  
ATOM   3307  OE1 GLU A 208      17.014   2.929 -23.771  1.00 82.25           O  
ATOM   3308  OE2 GLU A 208      16.335   3.970 -21.963  1.00 82.25           O  
ATOM   3309  N   VAL A 209      16.951   8.462 -20.376  1.00 81.12           N  
ATOM   3310  H   VAL A 209      17.054   7.598 -19.863  1.00 81.12           H  
ATOM   3311  CA  VAL A 209      16.587   9.668 -19.627  1.00 81.12           C  
ATOM   3312  HA  VAL A 209      16.088  10.361 -20.305  1.00 81.12           H  
ATOM   3313  C   VAL A 209      17.859  10.336 -19.109  1.00 81.12           C  
ATOM   3314  CB  VAL A 209      15.593   9.342 -18.494  1.00 81.12           C  
ATOM   3315  HB  VAL A 209      16.056   8.662 -17.779  1.00 81.12           H  
ATOM   3316  O   VAL A 209      18.448   9.905 -18.122  1.00 81.12           O  
ATOM   3317  CG1 VAL A 209      15.170  10.617 -17.754  1.00 81.12           C  
ATOM   3318 HG11 VAL A 209      14.426  10.370 -16.997  1.00 81.12           H  
ATOM   3319 HG12 VAL A 209      14.744  11.338 -18.451  1.00 81.12           H  
ATOM   3320 HG13 VAL A 209      16.034  11.053 -17.251  1.00 81.12           H  
ATOM   3321  CG2 VAL A 209      14.319   8.681 -19.034  1.00 81.12           C  
ATOM   3322 HG21 VAL A 209      14.561   7.742 -19.532  1.00 81.12           H  
ATOM   3323 HG22 VAL A 209      13.635   8.458 -18.215  1.00 81.12           H  
ATOM   3324 HG23 VAL A 209      13.820   9.338 -19.746  1.00 81.12           H  
ATOM   3325  N   ASN A 210      18.292  11.414 -19.763  1.00 80.69           N  
ATOM   3326  H   ASN A 210      17.792  11.683 -20.598  1.00 80.69           H  
ATOM   3327  CA  ASN A 210      19.475  12.182 -19.365  1.00 80.69           C  
ATOM   3328  HA  ASN A 210      20.022  11.601 -18.622  1.00 80.69           H  
ATOM   3329  C   ASN A 210      19.116  13.513 -18.671  1.00 80.69           C  
ATOM   3330  CB  ASN A 210      20.417  12.303 -20.580  1.00 80.69           C  
ATOM   3331  HB2 ASN A 210      20.584  11.306 -20.986  1.00 80.69           H  
ATOM   3332  HB3 ASN A 210      21.384  12.694 -20.263  1.00 80.69           H  
ATOM   3333  O   ASN A 210      17.955  13.925 -18.609  1.00 80.69           O  
ATOM   3334  CG  ASN A 210      19.893  13.197 -21.687  1.00 80.69           C  
ATOM   3335  ND2 ASN A 210      20.241  12.934 -22.921  1.00 80.69           N  
ATOM   3336 HD21 ASN A 210      20.755  12.093 -23.141  1.00 80.69           H  
ATOM   3337 HD22 ASN A 210      19.855  13.519 -23.648  1.00 80.69           H  
ATOM   3338  OD1 ASN A 210      19.211  14.177 -21.451  1.00 80.69           O  
ATOM   3339  N   ALA A 211      20.125  14.204 -18.129  1.00 77.69           N  
ATOM   3340  H   ALA A 211      21.058  13.823 -18.189  1.00 77.69           H  
ATOM   3341  CA  ALA A 211      19.918  15.408 -17.318  1.00 77.69           C  
ATOM   3342  HA  ALA A 211      19.203  15.183 -16.527  1.00 77.69           H  
ATOM   3343  C   ALA A 211      19.347  16.580 -18.128  1.00 77.69           C  
ATOM   3344  CB  ALA A 211      21.255  15.798 -16.672  1.00 77.69           C  
ATOM   3345  HB1 ALA A 211      21.972  16.090 -17.438  1.00 77.69           H  
ATOM   3346  HB2 ALA A 211      21.667  14.962 -16.106  1.00 77.69           H  
ATOM   3347  HB3 ALA A 211      21.100  16.637 -15.993  1.00 77.69           H  
ATOM   3348  O   ALA A 211      18.562  17.369 -17.605  1.00 77.69           O  
ATOM   3349  N   ALA A 212      19.734  16.692 -19.402  1.00 78.00           N  
ATOM   3350  H   ALA A 212      20.325  15.973 -19.794  1.00 78.00           H  
ATOM   3351  CA  ALA A 212      19.217  17.713 -20.304  1.00 78.00           C  
ATOM   3352  HA  ALA A 212      19.286  18.687 -19.818  1.00 78.00           H  
ATOM   3353  C   ALA A 212      17.736  17.462 -20.620  1.00 78.00           C  
ATOM   3354  CB  ALA A 212      20.090  17.740 -21.563  1.00 78.00           C  
ATOM   3355  HB1 ALA A 212      21.124  17.962 -21.299  1.00 78.00           H  
ATOM   3356  HB2 ALA A 212      20.048  16.779 -22.075  1.00 78.00           H  
ATOM   3357  HB3 ALA A 212      19.728  18.513 -22.241  1.00 78.00           H  
ATOM   3358  O   ALA A 212      16.922  18.373 -20.490  1.00 78.00           O  
ATOM   3359  N   HIS A 213      17.378  16.214 -20.929  1.00 80.31           N  
ATOM   3360  H   HIS A 213      18.099  15.512 -21.015  1.00 80.31           H  
ATOM   3361  CA  HIS A 213      16.007  15.793 -21.195  1.00 80.31           C  
ATOM   3362  HA  HIS A 213      15.603  16.424 -21.987  1.00 80.31           H  
ATOM   3363  C   HIS A 213      15.121  15.983 -19.961  1.00 80.31           C  
ATOM   3364  CB  HIS A 213      16.014  14.337 -21.686  1.00 80.31           C  
ATOM   3365  HB2 HIS A 213      16.781  14.225 -22.453  1.00 80.31           H  
ATOM   3366  HB3 HIS A 213      16.260  13.669 -20.861  1.00 80.31           H  
ATOM   3367  O   HIS A 213      14.046  16.552 -20.064  1.00 80.31           O  
ATOM   3368  CG  HIS A 213      14.709  13.915 -22.308  1.00 80.31           C  
ATOM   3369  CD2 HIS A 213      13.858  12.939 -21.863  1.00 80.31           C  
ATOM   3370  HD2 HIS A 213      13.992  12.327 -20.983  1.00 80.31           H  
ATOM   3371  ND1 HIS A 213      14.165  14.430 -23.464  1.00 80.31           N  
ATOM   3372  HD1 HIS A 213      14.563  15.148 -24.052  1.00 80.31           H  
ATOM   3373  CE1 HIS A 213      13.013  13.784 -23.708  1.00 80.31           C  
ATOM   3374  HE1 HIS A 213      12.356  13.972 -24.545  1.00 80.31           H  
ATOM   3375  NE2 HIS A 213      12.782  12.871 -22.753  1.00 80.31           N  
ATOM   3376  N   MET A 214      15.600  15.639 -18.763  1.00 82.19           N  
ATOM   3377  H   MET A 214      16.480  15.144 -18.733  1.00 82.19           H  
ATOM   3378  CA  MET A 214      14.860  15.828 -17.506  1.00 82.19           C  
ATOM   3379  HA  MET A 214      13.939  15.248 -17.552  1.00 82.19           H  
ATOM   3380  C   MET A 214      14.444  17.279 -17.215  1.00 82.19           C  
ATOM   3381  CB  MET A 214      15.735  15.327 -16.346  1.00 82.19           C  
ATOM   3382  HB2 MET A 214      16.783  15.541 -16.554  1.00 82.19           H  
ATOM   3383  HB3 MET A 214      15.480  15.856 -15.428  1.00 82.19           H  
ATOM   3384  O   MET A 214      13.458  17.510 -16.509  1.00 82.19           O  
ATOM   3385  CG  MET A 214      15.566  13.826 -16.111  1.00 82.19           C  
ATOM   3386  HG2 MET A 214      15.817  13.306 -17.036  1.00 82.19           H  
ATOM   3387  HG3 MET A 214      16.277  13.511 -15.347  1.00 82.19           H  
ATOM   3388  SD  MET A 214      13.904  13.311 -15.593  1.00 82.19           S  
ATOM   3389  CE  MET A 214      13.698  14.226 -14.042  1.00 82.19           C  
ATOM   3390  HE1 MET A 214      14.447  13.907 -13.318  1.00 82.19           H  
ATOM   3391  HE2 MET A 214      13.781  15.298 -14.223  1.00 82.19           H  
ATOM   3392  HE3 MET A 214      12.700  14.031 -13.649  1.00 82.19           H  
ATOM   3393  N   LYS A 215      15.189  18.271 -17.719  1.00 80.12           N  
ATOM   3394  H   LYS A 215      15.963  18.030 -18.321  1.00 80.12           H  
ATOM   3395  CA  LYS A 215      14.861  19.689 -17.503  1.00 80.12           C  
ATOM   3396  HA  LYS A 215      14.603  19.837 -16.454  1.00 80.12           H  
ATOM   3397  C   LYS A 215      13.627  20.125 -18.293  1.00 80.12           C  
ATOM   3398  CB  LYS A 215      16.067  20.577 -17.849  1.00 80.12           C  
ATOM   3399  HB2 LYS A 215      16.455  20.298 -18.829  1.00 80.12           H  
ATOM   3400  HB3 LYS A 215      15.735  21.613 -17.903  1.00 80.12           H  
ATOM   3401  O   LYS A 215      12.908  21.007 -17.822  1.00 80.12           O  
ATOM   3402  CG  LYS A 215      17.183  20.486 -16.797  1.00 80.12           C  
ATOM   3403  HG2 LYS A 215      16.803  20.849 -15.841  1.00 80.12           H  
ATOM   3404  HG3 LYS A 215      17.492  19.448 -16.674  1.00 80.12           H  
ATOM   3405  CD  LYS A 215      18.394  21.332 -17.215  1.00 80.12           C  
ATOM   3406  HD2 LYS A 215      18.084  22.372 -17.318  1.00 80.12           H  
ATOM   3407  HD3 LYS A 215      18.756  20.975 -18.180  1.00 80.12           H  
ATOM   3408  CE  LYS A 215      19.520  21.226 -16.178  1.00 80.12           C  
ATOM   3409  HE2 LYS A 215      19.131  21.529 -15.206  1.00 80.12           H  
ATOM   3410  HE3 LYS A 215      19.820  20.180 -16.105  1.00 80.12           H  
ATOM   3411  NZ  LYS A 215      20.691  22.069 -16.542  1.00 80.12           N  
ATOM   3412  HZ1 LYS A 215      20.436  23.044 -16.606  1.00 80.12           H  
ATOM   3413  HZ2 LYS A 215      21.072  21.787 -17.433  1.00 80.12           H  
ATOM   3414  HZ3 LYS A 215      21.425  21.985 -15.853  1.00 80.12           H  
ATOM   3415  N   THR A 216      13.388  19.529 -19.459  1.00 84.38           N  
ATOM   3416  H   THR A 216      14.025  18.812 -19.777  1.00 84.38           H  
ATOM   3417  CA  THR A 216      12.400  20.017 -20.435  1.00 84.38           C  
ATOM   3418  HA  THR A 216      11.818  20.827 -19.997  1.00 84.38           H  
ATOM   3419  C   THR A 216      11.381  18.976 -20.881  1.00 84.38           C  
ATOM   3420  CB  THR A 216      13.100  20.579 -21.679  1.00 84.38           C  
ATOM   3421  HB  THR A 216      12.349  20.881 -22.409  1.00 84.38           H  
ATOM   3422  O   THR A 216      10.354  19.366 -21.427  1.00 84.38           O  
ATOM   3423  CG2 THR A 216      13.980  21.786 -21.350  1.00 84.38           C  
ATOM   3424 HG21 THR A 216      13.390  22.539 -20.827  1.00 84.38           H  
ATOM   3425 HG22 THR A 216      14.358  22.219 -22.276  1.00 84.38           H  
ATOM   3426 HG23 THR A 216      14.824  21.484 -20.730  1.00 84.38           H  
ATOM   3427  OG1 THR A 216      13.936  19.598 -22.246  1.00 84.38           O  
ATOM   3428  HG1 THR A 216      14.139  19.870 -23.144  1.00 84.38           H  
ATOM   3429  N   CYS A 217      11.612  17.684 -20.649  1.00 90.06           N  
ATOM   3430  H   CYS A 217      12.482  17.395 -20.226  1.00 90.06           H  
ATOM   3431  CA  CYS A 217      10.684  16.650 -21.074  1.00 90.06           C  
ATOM   3432  HA  CYS A 217      10.451  16.855 -22.119  1.00 90.06           H  
ATOM   3433  C   CYS A 217       9.372  16.732 -20.293  1.00 90.06           C  
ATOM   3434  CB  CYS A 217      11.319  15.249 -21.042  1.00 90.06           C  
ATOM   3435  HB2 CYS A 217      10.772  14.620 -21.745  1.00 90.06           H  
ATOM   3436  HB3 CYS A 217      12.335  15.332 -21.430  1.00 90.06           H  
ATOM   3437  O   CYS A 217       9.334  17.032 -19.093  1.00 90.06           O  
ATOM   3438  SG  CYS A 217      11.384  14.339 -19.466  1.00 90.06           S  
ATOM   3439  N   LEU A 218       8.305  16.426 -21.015  1.00 94.38           N  
ATOM   3440  H   LEU A 218       8.439  16.209 -21.993  1.00 94.38           H  
ATOM   3441  CA  LEU A 218       6.998  16.093 -20.491  1.00 94.38           C  
ATOM   3442  HA  LEU A 218       7.046  15.958 -19.411  1.00 94.38           H  
ATOM   3443  C   LEU A 218       6.612  14.756 -21.106  1.00 94.38           C  
ATOM   3444  CB  LEU A 218       5.983  17.193 -20.843  1.00 94.38           C  
ATOM   3445  HB2 LEU A 218       4.979  16.821 -20.638  1.00 94.38           H  
ATOM   3446  HB3 LEU A 218       6.043  17.391 -21.913  1.00 94.38           H  
ATOM   3447  O   LEU A 218       6.881  14.503 -22.282  1.00 94.38           O  
ATOM   3448  CG  LEU A 218       6.181  18.512 -20.078  1.00 94.38           C  
ATOM   3449  HG  LEU A 218       7.189  18.892 -20.249  1.00 94.38           H  
ATOM   3450  CD1 LEU A 218       5.186  19.556 -20.577  1.00 94.38           C  
ATOM   3451 HD11 LEU A 218       5.327  19.720 -21.645  1.00 94.38           H  
ATOM   3452 HD12 LEU A 218       4.165  19.213 -20.411  1.00 94.38           H  
ATOM   3453 HD13 LEU A 218       5.333  20.502 -20.055  1.00 94.38           H  
ATOM   3454  CD2 LEU A 218       5.965  18.337 -18.572  1.00 94.38           C  
ATOM   3455 HD21 LEU A 218       6.011  19.308 -18.079  1.00 94.38           H  
ATOM   3456 HD22 LEU A 218       4.993  17.880 -18.388  1.00 94.38           H  
ATOM   3457 HD23 LEU A 218       6.758  17.703 -18.176  1.00 94.38           H  
ATOM   3458  N   PHE A 219       6.021  13.897 -20.293  1.00 96.69           N  
ATOM   3459  H   PHE A 219       5.886  14.153 -19.325  1.00 96.69           H  
ATOM   3460  CA  PHE A 219       5.505  12.619 -20.723  1.00 96.69           C  
ATOM   3461  HA  PHE A 219       6.322  12.016 -21.119  1.00 96.69           H  
ATOM   3462  C   PHE A 219       4.481  12.832 -21.832  1.00 96.69           C  
ATOM   3463  CB  PHE A 219       4.893  11.879 -19.534  1.00 96.69           C  
ATOM   3464  HB2 PHE A 219       4.130  12.508 -19.076  1.00 96.69           H  
ATOM   3465  HB3 PHE A 219       5.664  11.692 -18.787  1.00 96.69           H  
ATOM   3466  O   PHE A 219       3.579  13.661 -21.724  1.00 96.69           O  
ATOM   3467  CG  PHE A 219       4.265  10.566 -19.945  1.00 96.69           C  
ATOM   3468  CD1 PHE A 219       2.922  10.538 -20.358  1.00 96.69           C  
ATOM   3469  HD1 PHE A 219       2.342  11.449 -20.349  1.00 96.69           H  
ATOM   3470  CD2 PHE A 219       5.031   9.388 -19.986  1.00 96.69           C  
ATOM   3471  HD2 PHE A 219       6.067   9.397 -19.679  1.00 96.69           H  
ATOM   3472  CE1 PHE A 219       2.355   9.340 -20.824  1.00 96.69           C  
ATOM   3473  HE1 PHE A 219       1.344   9.317 -21.202  1.00 96.69           H  
ATOM   3474  CE2 PHE A 219       4.440   8.186 -20.408  1.00 96.69           C  
ATOM   3475  HE2 PHE A 219       5.014   7.272 -20.421  1.00 96.69           H  
ATOM   3476  CZ  PHE A 219       3.103   8.157 -20.824  1.00 96.69           C  
ATOM   3477  HZ  PHE A 219       2.657   7.230 -21.153  1.00 96.69           H  
ATOM   3478  N   HIS A 220       4.625  12.034 -22.878  1.00 95.50           N  
ATOM   3479  H   HIS A 220       5.385  11.369 -22.866  1.00 95.50           H  
ATOM   3480  CA  HIS A 220       3.637  11.901 -23.929  1.00 95.50           C  
ATOM   3481  HA  HIS A 220       2.651  12.164 -23.546  1.00 95.50           H  
ATOM   3482  C   HIS A 220       3.646  10.446 -24.361  1.00 95.50           C  
ATOM   3483  CB  HIS A 220       3.992  12.826 -25.095  1.00 95.50           C  
ATOM   3484  HB2 HIS A 220       4.212  13.818 -24.700  1.00 95.50           H  
ATOM   3485  HB3 HIS A 220       4.891  12.458 -25.588  1.00 95.50           H  
ATOM   3486  O   HIS A 220       4.714   9.914 -24.676  1.00 95.50           O  
ATOM   3487  CG  HIS A 220       2.871  12.961 -26.092  1.00 95.50           C  
ATOM   3488  CD2 HIS A 220       1.954  13.978 -26.110  1.00 95.50           C  
ATOM   3489  HD2 HIS A 220       1.913  14.810 -25.422  1.00 95.50           H  
ATOM   3490  ND1 HIS A 220       2.533  12.103 -27.121  1.00 95.50           N  
ATOM   3491  HD1 HIS A 220       3.015  11.277 -27.447  1.00 95.50           H  
ATOM   3492  CE1 HIS A 220       1.447  12.596 -27.734  1.00 95.50           C  
ATOM   3493  HE1 HIS A 220       0.953  12.151 -28.586  1.00 95.50           H  
ATOM   3494  NE2 HIS A 220       1.069  13.742 -27.162  1.00 95.50           N  
ATOM   3495  N   LYS A 221       2.472   9.817 -24.416  1.00 93.94           N  
ATOM   3496  H   LYS A 221       1.645  10.345 -24.174  1.00 93.94           H  
ATOM   3497  CA  LYS A 221       2.313   8.373 -24.638  1.00 93.94           C  
ATOM   3498  HA  LYS A 221       2.700   7.835 -23.773  1.00 93.94           H  
ATOM   3499  C   LYS A 221       3.064   7.838 -25.862  1.00 93.94           C  
ATOM   3500  CB  LYS A 221       0.807   8.124 -24.747  1.00 93.94           C  
ATOM   3501  HB2 LYS A 221       0.415   8.646 -25.619  1.00 93.94           H  
ATOM   3502  HB3 LYS A 221       0.337   8.550 -23.860  1.00 93.94           H  
ATOM   3503  O   LYS A 221       3.529   6.706 -25.855  1.00 93.94           O  
ATOM   3504  CG  LYS A 221       0.419   6.644 -24.828  1.00 93.94           C  
ATOM   3505  HG2 LYS A 221       0.847   6.106 -23.982  1.00 93.94           H  
ATOM   3506  HG3 LYS A 221       0.768   6.204 -25.763  1.00 93.94           H  
ATOM   3507  CD  LYS A 221      -1.107   6.582 -24.763  1.00 93.94           C  
ATOM   3508  HD2 LYS A 221      -1.426   7.130 -23.877  1.00 93.94           H  
ATOM   3509  HD3 LYS A 221      -1.533   7.075 -25.636  1.00 93.94           H  
ATOM   3510  CE  LYS A 221      -1.651   5.161 -24.652  1.00 93.94           C  
ATOM   3511  HE2 LYS A 221      -1.132   4.654 -23.838  1.00 93.94           H  
ATOM   3512  HE3 LYS A 221      -1.466   4.617 -25.578  1.00 93.94           H  
ATOM   3513  NZ  LYS A 221      -3.101   5.243 -24.351  1.00 93.94           N  
ATOM   3514  HZ1 LYS A 221      -3.614   5.646 -25.122  1.00 93.94           H  
ATOM   3515  HZ2 LYS A 221      -3.486   4.346 -24.092  1.00 93.94           H  
ATOM   3516  HZ3 LYS A 221      -3.246   5.886 -23.585  1.00 93.94           H  
ATOM   3517  N   THR A 222       3.193   8.657 -26.905  1.00 94.81           N  
ATOM   3518  H   THR A 222       2.674   9.522 -26.862  1.00 94.81           H  
ATOM   3519  CA  THR A 222       3.891   8.309 -28.154  1.00 94.81           C  
ATOM   3520  HA  THR A 222       4.063   7.233 -28.185  1.00 94.81           H  
ATOM   3521  C   THR A 222       5.269   8.963 -28.307  1.00 94.81           C  
ATOM   3522  CB  THR A 222       3.017   8.663 -29.363  1.00 94.81           C  
ATOM   3523  HB  THR A 222       3.577   8.481 -30.280  1.00 94.81           H  
ATOM   3524  O   THR A 222       6.210   8.292 -28.716  1.00 94.81           O  
ATOM   3525  CG2 THR A 222       1.722   7.850 -29.397  1.00 94.81           C  
ATOM   3526 HG21 THR A 222       1.096   8.087 -28.537  1.00 94.81           H  
ATOM   3527 HG22 THR A 222       1.959   6.786 -29.384  1.00 94.81           H  
ATOM   3528 HG23 THR A 222       1.172   8.074 -30.311  1.00 94.81           H  
ATOM   3529  OG1 THR A 222       2.650  10.025 -29.293  1.00 94.81           O  
ATOM   3530  HG1 THR A 222       2.167  10.222 -30.099  1.00 94.81           H  
ATOM   3531  N   LEU A 223       5.415  10.255 -27.988  1.00 92.12           N  
ATOM   3532  H   LEU A 223       4.607  10.753 -27.641  1.00 92.12           H  
ATOM   3533  CA  LEU A 223       6.629  11.034 -28.279  1.00 92.12           C  
ATOM   3534  HA  LEU A 223       7.061  10.684 -29.217  1.00 92.12           H  
ATOM   3535  C   LEU A 223       7.711  10.855 -27.207  1.00 92.12           C  
ATOM   3536  CB  LEU A 223       6.272  12.529 -28.425  1.00 92.12           C  
ATOM   3537  HB2 LEU A 223       5.869  12.889 -27.478  1.00 92.12           H  
ATOM   3538  HB3 LEU A 223       7.192  13.085 -28.605  1.00 92.12           H  
ATOM   3539  O   LEU A 223       8.894  10.739 -27.524  1.00 92.12           O  
ATOM   3540  CG  LEU A 223       5.270  12.877 -29.541  1.00 92.12           C  
ATOM   3541  HG  LEU A 223       4.373  12.268 -29.433  1.00 92.12           H  
ATOM   3542  CD1 LEU A 223       4.859  14.344 -29.425  1.00 92.12           C  
ATOM   3543 HD11 LEU A 223       4.382  14.520 -28.461  1.00 92.12           H  
ATOM   3544 HD12 LEU A 223       4.143  14.590 -30.209  1.00 92.12           H  
ATOM   3545 HD13 LEU A 223       5.732  14.991 -29.519  1.00 92.12           H  
ATOM   3546  CD2 LEU A 223       5.865  12.639 -30.929  1.00 92.12           C  
ATOM   3547 HD21 LEU A 223       6.779  13.221 -31.051  1.00 92.12           H  
ATOM   3548 HD22 LEU A 223       6.088  11.581 -31.065  1.00 92.12           H  
ATOM   3549 HD23 LEU A 223       5.147  12.940 -31.692  1.00 92.12           H  
ATOM   3550  N   HIS A 224       7.311  10.829 -25.933  1.00 93.38           N  
ATOM   3551  H   HIS A 224       6.318  10.822 -25.746  1.00 93.38           H  
ATOM   3552  CA  HIS A 224       8.213  10.756 -24.781  1.00 93.38           C  
ATOM   3553  HA  HIS A 224       9.180  10.374 -25.108  1.00 93.38           H  
ATOM   3554  C   HIS A 224       7.694   9.770 -23.718  1.00 93.38           C  
ATOM   3555  CB  HIS A 224       8.435  12.169 -24.217  1.00 93.38           C  
ATOM   3556  HB2 HIS A 224       9.094  12.109 -23.351  1.00 93.38           H  
ATOM   3557  HB3 HIS A 224       7.475  12.564 -23.885  1.00 93.38           H  
ATOM   3558  O   HIS A 224       7.521  10.154 -22.557  1.00 93.38           O  
ATOM   3559  CG  HIS A 224       9.049  13.142 -25.190  1.00 93.38           C  
ATOM   3560  CD2 HIS A 224       8.622  14.417 -25.438  1.00 93.38           C  
ATOM   3561  HD2 HIS A 224       7.791  14.911 -24.955  1.00 93.38           H  
ATOM   3562  ND1 HIS A 224      10.112  12.898 -26.029  1.00 93.38           N  
ATOM   3563  HD1 HIS A 224      10.460  11.980 -26.269  1.00 93.38           H  
ATOM   3564  CE1 HIS A 224      10.312  13.996 -26.774  1.00 93.38           C  
ATOM   3565  HE1 HIS A 224      11.014  14.072 -27.591  1.00 93.38           H  
ATOM   3566  NE2 HIS A 224       9.440  14.956 -26.436  1.00 93.38           N  
ATOM   3567  N   PRO A 225       7.463   8.491 -24.075  1.00 94.75           N  
ATOM   3568  CA  PRO A 225       6.842   7.510 -23.178  1.00 94.75           C  
ATOM   3569  HA  PRO A 225       5.892   7.898 -22.810  1.00 94.75           H  
ATOM   3570  C   PRO A 225       7.709   7.135 -21.968  1.00 94.75           C  
ATOM   3571  CB  PRO A 225       6.578   6.283 -24.056  1.00 94.75           C  
ATOM   3572  HB2 PRO A 225       5.587   6.367 -24.501  1.00 94.75           H  
ATOM   3573  HB3 PRO A 225       6.656   5.348 -23.501  1.00 94.75           H  
ATOM   3574  O   PRO A 225       7.221   6.545 -21.013  1.00 94.75           O  
ATOM   3575  CG  PRO A 225       7.638   6.379 -25.152  1.00 94.75           C  
ATOM   3576  HG2 PRO A 225       8.588   5.990 -24.785  1.00 94.75           H  
ATOM   3577  HG3 PRO A 225       7.331   5.860 -26.060  1.00 94.75           H  
ATOM   3578  CD  PRO A 225       7.744   7.883 -25.372  1.00 94.75           C  
ATOM   3579  HD2 PRO A 225       6.981   8.189 -26.088  1.00 94.75           H  
ATOM   3580  HD3 PRO A 225       8.736   8.145 -25.740  1.00 94.75           H  
ATOM   3581  N   LEU A 226       9.003   7.463 -21.994  1.00 94.38           N  
ATOM   3582  H   LEU A 226       9.352   7.924 -22.822  1.00 94.38           H  
ATOM   3583  CA  LEU A 226       9.941   7.184 -20.902  1.00 94.38           C  
ATOM   3584  HA  LEU A 226       9.514   6.427 -20.244  1.00 94.38           H  
ATOM   3585  C   LEU A 226      10.198   8.404 -20.005  1.00 94.38           C  
ATOM   3586  CB  LEU A 226      11.248   6.621 -21.492  1.00 94.38           C  
ATOM   3587  HB2 LEU A 226      11.665   7.363 -22.174  1.00 94.38           H  
ATOM   3588  HB3 LEU A 226      11.966   6.476 -20.685  1.00 94.38           H  
ATOM   3589  O   LEU A 226      10.909   8.282 -19.009  1.00 94.38           O  
ATOM   3590  CG  LEU A 226      11.087   5.285 -22.242  1.00 94.38           C  
ATOM   3591  HG  LEU A 226      10.324   5.387 -23.014  1.00 94.38           H  
ATOM   3592  CD1 LEU A 226      12.401   4.924 -22.938  1.00 94.38           C  
ATOM   3593 HD11 LEU A 226      12.671   5.710 -23.643  1.00 94.38           H  
ATOM   3594 HD12 LEU A 226      12.284   3.990 -23.488  1.00 94.38           H  
ATOM   3595 HD13 LEU A 226      13.204   4.815 -22.210  1.00 94.38           H  
ATOM   3596  CD2 LEU A 226      10.691   4.136 -21.313  1.00 94.38           C  
ATOM   3597 HD21 LEU A 226      11.424   4.024 -20.514  1.00 94.38           H  
ATOM   3598 HD22 LEU A 226       9.709   4.322 -20.878  1.00 94.38           H  
ATOM   3599 HD23 LEU A 226      10.623   3.208 -21.882  1.00 94.38           H  
ATOM   3600  N   CYS A 227       9.652   9.583 -20.333  1.00 94.19           N  
ATOM   3601  H   CYS A 227       8.979   9.623 -21.085  1.00 94.19           H  
ATOM   3602  CA  CYS A 227       9.838  10.765 -19.497  1.00 94.19           C  
ATOM   3603  HA  CYS A 227      10.907  10.865 -19.310  1.00 94.19           H  
ATOM   3604  C   CYS A 227       9.074  10.585 -18.166  1.00 94.19           C  
ATOM   3605  CB  CYS A 227       9.400  12.034 -20.236  1.00 94.19           C  
ATOM   3606  HB2 CYS A 227      10.002  12.155 -21.137  1.00 94.19           H  
ATOM   3607  HB3 CYS A 227       8.362  11.901 -20.540  1.00 94.19           H  
ATOM   3608  O   CYS A 227       7.866  10.369 -18.180  1.00 94.19           O  
ATOM   3609  SG  CYS A 227       9.499  13.562 -19.251  1.00 94.19           S  
ATOM   3610  N   PRO A 228       9.734  10.714 -17.004  1.00 94.25           N  
ATOM   3611  CA  PRO A 228       9.125  10.503 -15.684  1.00 94.25           C  
ATOM   3612  HA  PRO A 228       8.409   9.683 -15.726  1.00 94.25           H  
ATOM   3613  C   PRO A 228       8.400  11.750 -15.139  1.00 94.25           C  
ATOM   3614  CB  PRO A 228      10.313  10.103 -14.807  1.00 94.25           C  
ATOM   3615  HB2 PRO A 228      10.565   9.056 -14.973  1.00 94.25           H  
ATOM   3616  HB3 PRO A 228      10.143  10.294 -13.747  1.00 94.25           H  
ATOM   3617  O   PRO A 228       8.103  11.833 -13.944  1.00 94.25           O  
ATOM   3618  CG  PRO A 228      11.410  11.000 -15.374  1.00 94.25           C  
ATOM   3619  HG2 PRO A 228      11.267  12.023 -15.025  1.00 94.25           H  
ATOM   3620  HG3 PRO A 228      12.415  10.652 -15.136  1.00 94.25           H  
ATOM   3621  CD  PRO A 228      11.164  10.936 -16.869  1.00 94.25           C  
ATOM   3622  HD2 PRO A 228      11.709  10.092 -17.291  1.00 94.25           H  
ATOM   3623  HD3 PRO A 228      11.473  11.867 -17.343  1.00 94.25           H  
ATOM   3624  N   VAL A 229       8.196  12.767 -15.979  1.00 95.31           N  
ATOM   3625  H   VAL A 229       8.363  12.595 -16.960  1.00 95.31           H  
ATOM   3626  CA  VAL A 229       7.579  14.047 -15.626  1.00 95.31           C  
ATOM   3627  HA  VAL A 229       7.381  14.080 -14.555  1.00 95.31           H  
ATOM   3628  C   VAL A 229       6.261  14.180 -16.369  1.00 95.31           C  
ATOM   3629  CB  VAL A 229       8.493  15.227 -15.989  1.00 95.31           C  
ATOM   3630  HB  VAL A 229       8.731  15.188 -17.052  1.00 95.31           H  
ATOM   3631  O   VAL A 229       6.250  14.224 -17.590  1.00 95.31           O  
ATOM   3632  CG1 VAL A 229       7.784  16.553 -15.707  1.00 95.31           C  
ATOM   3633 HG11 VAL A 229       6.836  16.609 -16.242  1.00 95.31           H  
ATOM   3634 HG12 VAL A 229       8.397  17.360 -16.108  1.00 95.31           H  
ATOM   3635 HG13 VAL A 229       7.570  16.640 -14.641  1.00 95.31           H  
ATOM   3636  CG2 VAL A 229       9.808  15.209 -15.197  1.00 95.31           C  
ATOM   3637 HG21 VAL A 229      10.353  14.292 -15.422  1.00 95.31           H  
ATOM   3638 HG22 VAL A 229      10.435  16.048 -15.500  1.00 95.31           H  
ATOM   3639 HG23 VAL A 229       9.606  15.247 -14.127  1.00 95.31           H  
ATOM   3640  N   PHE A 230       5.168  14.352 -15.645  1.00 97.75           N  
ATOM   3641  H   PHE A 230       5.254  14.330 -14.639  1.00 97.75           H  
ATOM   3642  CA  PHE A 230       3.815  14.365 -16.185  1.00 97.75           C  
ATOM   3643  HA  PHE A 230       3.836  14.177 -17.258  1.00 97.75           H  
ATOM   3644  C   PHE A 230       3.165  15.721 -15.936  1.00 97.75           C  
ATOM   3645  CB  PHE A 230       3.019  13.236 -15.521  1.00 97.75           C  
ATOM   3646  HB2 PHE A 230       2.857  13.475 -14.470  1.00 97.75           H  
ATOM   3647  HB3 PHE A 230       2.044  13.186 -16.006  1.00 97.75           H  
ATOM   3648  O   PHE A 230       3.306  16.275 -14.848  1.00 97.75           O  
ATOM   3649  CG  PHE A 230       3.680  11.875 -15.611  1.00 97.75           C  
ATOM   3650  CD1 PHE A 230       3.330  10.989 -16.645  1.00 97.75           C  
ATOM   3651  HD1 PHE A 230       2.561  11.253 -17.356  1.00 97.75           H  
ATOM   3652  CD2 PHE A 230       4.670  11.503 -14.679  1.00 97.75           C  
ATOM   3653  HD2 PHE A 230       4.932  12.166 -13.868  1.00 97.75           H  
ATOM   3654  CE1 PHE A 230       3.988   9.753 -16.762  1.00 97.75           C  
ATOM   3655  HE1 PHE A 230       3.724   9.067 -17.554  1.00 97.75           H  
ATOM   3656  CE2 PHE A 230       5.343  10.278 -14.814  1.00 97.75           C  
ATOM   3657  HE2 PHE A 230       6.116  10.001 -14.113  1.00 97.75           H  
ATOM   3658  CZ  PHE A 230       5.007   9.408 -15.862  1.00 97.75           C  
ATOM   3659  HZ  PHE A 230       5.525   8.468 -15.980  1.00 97.75           H  
ATOM   3660  N   GLN A 231       2.441  16.256 -16.915  1.00 97.06           N  
ATOM   3661  H   GLN A 231       2.331  15.744 -17.778  1.00 97.06           H  
ATOM   3662  CA  GLN A 231       1.536  17.385 -16.693  1.00 97.06           C  
ATOM   3663  HA  GLN A 231       1.953  18.049 -15.935  1.00 97.06           H  
ATOM   3664  C   GLN A 231       0.190  16.850 -16.194  1.00 97.06           C  
ATOM   3665  CB  GLN A 231       1.400  18.178 -17.995  1.00 97.06           C  
ATOM   3666  HB2 GLN A 231       0.976  17.532 -18.764  1.00 97.06           H  
ATOM   3667  HB3 GLN A 231       2.393  18.492 -18.316  1.00 97.06           H  
ATOM   3668  O   GLN A 231      -0.340  15.908 -16.785  1.00 97.06           O  
ATOM   3669  CG  GLN A 231       0.518  19.429 -17.843  1.00 97.06           C  
ATOM   3670  HG2 GLN A 231       0.920  20.066 -17.055  1.00 97.06           H  
ATOM   3671  HG3 GLN A 231      -0.496  19.134 -17.571  1.00 97.06           H  
ATOM   3672  CD  GLN A 231       0.437  20.233 -19.137  1.00 97.06           C  
ATOM   3673  NE2 GLN A 231      -0.113  21.424 -19.116  1.00 97.06           N  
ATOM   3674 HE21 GLN A 231      -0.219  21.883 -20.009  1.00 97.06           H  
ATOM   3675 HE22 GLN A 231      -0.633  21.764 -18.320  1.00 97.06           H  
ATOM   3676  OE1 GLN A 231       0.878  19.809 -20.192  1.00 97.06           O  
ATOM   3677  N   LEU A 232      -0.374  17.428 -15.129  1.00 97.62           N  
ATOM   3678  H   LEU A 232       0.086  18.215 -14.693  1.00 97.62           H  
ATOM   3679  CA  LEU A 232      -1.604  16.894 -14.528  1.00 97.62           C  
ATOM   3680  HA  LEU A 232      -1.444  15.841 -14.295  1.00 97.62           H  
ATOM   3681  C   LEU A 232      -2.798  16.928 -15.492  1.00 97.62           C  
ATOM   3682  CB  LEU A 232      -1.952  17.630 -13.225  1.00 97.62           C  
ATOM   3683  HB2 LEU A 232      -2.123  18.682 -13.454  1.00 97.62           H  
ATOM   3684  HB3 LEU A 232      -2.891  17.214 -12.860  1.00 97.62           H  
ATOM   3685  O   LEU A 232      -3.555  15.961 -15.538  1.00 97.62           O  
ATOM   3686  CG  LEU A 232      -0.922  17.531 -12.087  1.00 97.62           C  
ATOM   3687  HG  LEU A 232      -0.057  18.150 -12.326  1.00 97.62           H  
ATOM   3688  CD1 LEU A 232      -1.545  18.045 -10.788  1.00 97.62           C  
ATOM   3689 HD11 LEU A 232      -2.332  17.368 -10.455  1.00 97.62           H  
ATOM   3690 HD12 LEU A 232      -0.780  18.122 -10.016  1.00 97.62           H  
ATOM   3691 HD13 LEU A 232      -1.982  19.030 -10.950  1.00 97.62           H  
ATOM   3692  CD2 LEU A 232      -0.435  16.103 -11.833  1.00 97.62           C  
ATOM   3693 HD21 LEU A 232       0.190  15.770 -12.662  1.00 97.62           H  
ATOM   3694 HD22 LEU A 232       0.150  16.073 -10.914  1.00 97.62           H  
ATOM   3695 HD23 LEU A 232      -1.286  15.430 -11.729  1.00 97.62           H  
ATOM   3696  N   GLY A 233      -2.930  17.981 -16.304  1.00 97.69           N  
ATOM   3697  H   GLY A 233      -2.339  18.789 -16.163  1.00 97.69           H  
ATOM   3698  CA  GLY A 233      -3.947  18.064 -17.355  1.00 97.69           C  
ATOM   3699  HA2 GLY A 233      -3.800  18.983 -17.923  1.00 97.69           H  
ATOM   3700  HA3 GLY A 233      -4.942  18.091 -16.910  1.00 97.69           H  
ATOM   3701  C   GLY A 233      -3.886  16.891 -18.333  1.00 97.69           C  
ATOM   3702  O   GLY A 233      -4.899  16.240 -18.575  1.00 97.69           O  
ATOM   3703  N   TYR A 234      -2.683  16.547 -18.807  1.00 97.44           N  
ATOM   3704  H   TYR A 234      -1.881  17.089 -18.522  1.00 97.44           H  
ATOM   3705  CA  TYR A 234      -2.474  15.419 -19.720  1.00 97.44           C  
ATOM   3706  HA  TYR A 234      -3.134  15.540 -20.579  1.00 97.44           H  
ATOM   3707  C   TYR A 234      -2.821  14.072 -19.067  1.00 97.44           C  
ATOM   3708  CB  TYR A 234      -1.023  15.436 -20.222  1.00 97.44           C  
ATOM   3709  HB2 TYR A 234      -0.820  16.404 -20.680  1.00 97.44           H  
ATOM   3710  HB3 TYR A 234      -0.344  15.321 -19.378  1.00 97.44           H  
ATOM   3711  O   TYR A 234      -3.500  13.248 -19.672  1.00 97.44           O  
ATOM   3712  CG  TYR A 234      -0.733  14.353 -21.240  1.00 97.44           C  
ATOM   3713  CD1 TYR A 234      -0.142  13.142 -20.835  1.00 97.44           C  
ATOM   3714  HD1 TYR A 234       0.116  12.983 -19.798  1.00 97.44           H  
ATOM   3715  CD2 TYR A 234      -1.126  14.528 -22.581  1.00 97.44           C  
ATOM   3716  HD2 TYR A 234      -1.614  15.442 -22.886  1.00 97.44           H  
ATOM   3717  CE1 TYR A 234       0.050  12.113 -21.773  1.00 97.44           C  
ATOM   3718  HE1 TYR A 234       0.414  11.148 -21.454  1.00 97.44           H  
ATOM   3719  CE2 TYR A 234      -0.947  13.489 -23.515  1.00 97.44           C  
ATOM   3720  HE2 TYR A 234      -1.295  13.600 -24.532  1.00 97.44           H  
ATOM   3721  OH  TYR A 234      -0.273  11.226 -23.969  1.00 97.44           O  
ATOM   3722  HH  TYR A 234      -1.120  11.156 -24.417  1.00 97.44           H  
ATOM   3723  CZ  TYR A 234      -0.358  12.276 -23.110  1.00 97.44           C  
ATOM   3724  N   VAL A 235      -2.418  13.862 -17.808  1.00 97.44           N  
ATOM   3725  H   VAL A 235      -1.882  14.590 -17.357  1.00 97.44           H  
ATOM   3726  CA  VAL A 235      -2.748  12.643 -17.045  1.00 97.44           C  
ATOM   3727  HA  VAL A 235      -2.379  11.771 -17.586  1.00 97.44           H  
ATOM   3728  C   VAL A 235      -4.261  12.466 -16.902  1.00 97.44           C  
ATOM   3729  CB  VAL A 235      -2.076  12.686 -15.658  1.00 97.44           C  
ATOM   3730  HB  VAL A 235      -2.290  13.643 -15.183  1.00 97.44           H  
ATOM   3731  O   VAL A 235      -4.784  11.371 -17.107  1.00 97.44           O  
ATOM   3732  CG1 VAL A 235      -2.556  11.580 -14.715  1.00 97.44           C  
ATOM   3733 HG11 VAL A 235      -3.590  11.774 -14.427  1.00 97.44           H  
ATOM   3734 HG12 VAL A 235      -2.503  10.614 -15.216  1.00 97.44           H  
ATOM   3735 HG13 VAL A 235      -1.947  11.560 -13.811  1.00 97.44           H  
ATOM   3736  CG2 VAL A 235      -0.558  12.554 -15.799  1.00 97.44           C  
ATOM   3737 HG21 VAL A 235      -0.179  13.345 -16.446  1.00 97.44           H  
ATOM   3738 HG22 VAL A 235      -0.310  11.588 -16.239  1.00 97.44           H  
ATOM   3739 HG23 VAL A 235      -0.087  12.640 -14.820  1.00 97.44           H  
ATOM   3740  N   VAL A 236      -4.980  13.541 -16.570  1.00 96.31           N  
ATOM   3741  H   VAL A 236      -4.502  14.419 -16.427  1.00 96.31           H  
ATOM   3742  CA  VAL A 236      -6.442  13.502 -16.434  1.00 96.31           C  
ATOM   3743  HA  VAL A 236      -6.707  12.658 -15.796  1.00 96.31           H  
ATOM   3744  C   VAL A 236      -7.112  13.259 -17.788  1.00 96.31           C  
ATOM   3745  CB  VAL A 236      -6.964  14.783 -15.761  1.00 96.31           C  
ATOM   3746  HB  VAL A 236      -6.604  15.653 -16.310  1.00 96.31           H  
ATOM   3747  O   VAL A 236      -8.012  12.420 -17.866  1.00 96.31           O  
ATOM   3748  CG1 VAL A 236      -8.495  14.821 -15.722  1.00 96.31           C  
ATOM   3749 HG11 VAL A 236      -8.873  13.889 -15.301  1.00 96.31           H  
ATOM   3750 HG12 VAL A 236      -8.832  15.647 -15.096  1.00 96.31           H  
ATOM   3751 HG13 VAL A 236      -8.893  14.959 -16.727  1.00 96.31           H  
ATOM   3752  CG2 VAL A 236      -6.489  14.864 -14.303  1.00 96.31           C  
ATOM   3753 HG21 VAL A 236      -5.402  14.805 -14.245  1.00 96.31           H  
ATOM   3754 HG22 VAL A 236      -6.922  14.046 -13.728  1.00 96.31           H  
ATOM   3755 HG23 VAL A 236      -6.811  15.805 -13.857  1.00 96.31           H  
ATOM   3756  N   GLN A 237      -6.640  13.914 -18.850  1.00 96.12           N  
ATOM   3757  H   GLN A 237      -5.902  14.591 -18.718  1.00 96.12           H  
ATOM   3758  CA  GLN A 237      -7.150  13.730 -20.209  1.00 96.12           C  
ATOM   3759  HA  GLN A 237      -8.218  13.945 -20.208  1.00 96.12           H  
ATOM   3760  C   GLN A 237      -6.969  12.286 -20.702  1.00 96.12           C  
ATOM   3761  CB  GLN A 237      -6.450  14.733 -21.137  1.00 96.12           C  
ATOM   3762  HB2 GLN A 237      -6.609  15.741 -20.753  1.00 96.12           H  
ATOM   3763  HB3 GLN A 237      -5.379  14.532 -21.147  1.00 96.12           H  
ATOM   3764  O   GLN A 237      -7.928  11.683 -21.180  1.00 96.12           O  
ATOM   3765  CG  GLN A 237      -6.986  14.667 -22.575  1.00 96.12           C  
ATOM   3766  HG2 GLN A 237      -8.053  14.890 -22.570  1.00 96.12           H  
ATOM   3767  HG3 GLN A 237      -6.847  13.662 -22.974  1.00 96.12           H  
ATOM   3768  CD  GLN A 237      -6.288  15.639 -23.520  1.00 96.12           C  
ATOM   3769  NE2 GLN A 237      -6.673  15.659 -24.777  1.00 96.12           N  
ATOM   3770 HE21 GLN A 237      -6.176  16.307 -25.371  1.00 96.12           H  
ATOM   3771 HE22 GLN A 237      -7.384  15.022 -25.108  1.00 96.12           H  
ATOM   3772  OE1 GLN A 237      -5.393  16.390 -23.174  1.00 96.12           O  
ATOM   3773  N   GLU A 238      -5.778  11.700 -20.543  1.00 95.12           N  
ATOM   3774  H   GLU A 238      -5.011  12.247 -20.178  1.00 95.12           H  
ATOM   3775  CA  GLU A 238      -5.513  10.302 -20.922  1.00 95.12           C  
ATOM   3776  HA  GLU A 238      -5.810  10.144 -21.958  1.00 95.12           H  
ATOM   3777  C   GLU A 238      -6.312   9.299 -20.076  1.00 95.12           C  
ATOM   3778  CB  GLU A 238      -4.019   9.985 -20.790  1.00 95.12           C  
ATOM   3779  HB2 GLU A 238      -3.676  10.324 -19.813  1.00 95.12           H  
ATOM   3780  HB3 GLU A 238      -3.891   8.903 -20.823  1.00 95.12           H  
ATOM   3781  O   GLU A 238      -6.615   8.210 -20.554  1.00 95.12           O  
ATOM   3782  CG  GLU A 238      -3.125  10.606 -21.872  1.00 95.12           C  
ATOM   3783  HG2 GLU A 238      -3.340  11.672 -21.952  1.00 95.12           H  
ATOM   3784  HG3 GLU A 238      -2.097  10.500 -21.525  1.00 95.12           H  
ATOM   3785  CD  GLU A 238      -3.215   9.943 -23.262  1.00 95.12           C  
ATOM   3786  OE1 GLU A 238      -2.985  10.667 -24.260  1.00 95.12           O  
ATOM   3787  OE2 GLU A 238      -3.372   8.696 -23.351  1.00 95.12           O  
ATOM   3788  N   SER A 239      -6.714   9.665 -18.851  1.00 92.25           N  
ATOM   3789  H   SER A 239      -6.379  10.546 -18.488  1.00 92.25           H  
ATOM   3790  CA  SER A 239      -7.621   8.847 -18.029  1.00 92.25           C  
ATOM   3791  HA  SER A 239      -7.274   7.816 -18.098  1.00 92.25           H  
ATOM   3792  C   SER A 239      -9.078   8.843 -18.522  1.00 92.25           C  
ATOM   3793  CB  SER A 239      -7.536   9.256 -16.551  1.00 92.25           C  
ATOM   3794  HB2 SER A 239      -7.857   8.412 -15.942  1.00 92.25           H  
ATOM   3795  HB3 SER A 239      -6.499   9.475 -16.296  1.00 92.25           H  
ATOM   3796  O   SER A 239      -9.915   8.146 -17.947  1.00 92.25           O  
ATOM   3797  OG  SER A 239      -8.356  10.369 -16.223  1.00 92.25           O  
ATOM   3798  HG  SER A 239      -8.171  11.070 -16.852  1.00 92.25           H  
ATOM   3799  N   GLY A 240      -9.397   9.636 -19.554  1.00 90.75           N  
ATOM   3800  H   GLY A 240      -8.654  10.154 -20.000  1.00 90.75           H  
ATOM   3801  CA  GLY A 240     -10.744   9.790 -20.110  1.00 90.75           C  
ATOM   3802  HA2 GLY A 240     -11.253   8.827 -20.100  1.00 90.75           H  
ATOM   3803  HA3 GLY A 240     -10.652  10.120 -21.145  1.00 90.75           H  
ATOM   3804  C   GLY A 240     -11.623  10.805 -19.373  1.00 90.75           C  
ATOM   3805  O   GLY A 240     -12.831  10.843 -19.598  1.00 90.75           O  
ATOM   3806  N   GLN A 241     -11.050  11.621 -18.485  1.00 91.25           N  
ATOM   3807  H   GLN A 241     -10.042  11.613 -18.416  1.00 91.25           H  
ATOM   3808  CA  GLN A 241     -11.781  12.597 -17.675  1.00 91.25           C  
ATOM   3809  HA  GLN A 241     -12.852  12.444 -17.806  1.00 91.25           H  
ATOM   3810  C   GLN A 241     -11.487  14.036 -18.117  1.00 91.25           C  
ATOM   3811  CB  GLN A 241     -11.466  12.376 -16.187  1.00 91.25           C  
ATOM   3812  HB2 GLN A 241     -10.385  12.385 -16.048  1.00 91.25           H  
ATOM   3813  HB3 GLN A 241     -11.898  13.186 -15.600  1.00 91.25           H  
ATOM   3814  O   GLN A 241     -10.481  14.327 -18.759  1.00 91.25           O  
ATOM   3815  CG  GLN A 241     -12.031  11.046 -15.668  1.00 91.25           C  
ATOM   3816  HG2 GLN A 241     -11.625  10.218 -16.250  1.00 91.25           H  
ATOM   3817  HG3 GLN A 241     -13.115  11.043 -15.775  1.00 91.25           H  
ATOM   3818  CD  GLN A 241     -11.680  10.830 -14.204  1.00 91.25           C  
ATOM   3819  NE2 GLN A 241     -10.526  10.270 -13.915  1.00 91.25           N  
ATOM   3820 HE21 GLN A 241     -10.296  10.166 -12.937  1.00 91.25           H  
ATOM   3821 HE22 GLN A 241      -9.867  10.086 -14.658  1.00 91.25           H  
ATOM   3822  OE1 GLN A 241     -12.417  11.179 -13.297  1.00 91.25           O  
ATOM   3823  N   ASN A 242     -12.372  14.963 -17.747  1.00 93.19           N  
ATOM   3824  H   ASN A 242     -13.169  14.676 -17.197  1.00 93.19           H  
ATOM   3825  CA  ASN A 242     -12.191  16.391 -17.994  1.00 93.19           C  
ATOM   3826  HA  ASN A 242     -11.490  16.531 -18.817  1.00 93.19           H  
ATOM   3827  C   ASN A 242     -11.606  17.081 -16.753  1.00 93.19           C  
ATOM   3828  CB  ASN A 242     -13.539  16.990 -18.419  1.00 93.19           C  
ATOM   3829  HB2 ASN A 242     -14.286  16.806 -17.646  1.00 93.19           H  
ATOM   3830  HB3 ASN A 242     -13.876  16.519 -19.342  1.00 93.19           H  
ATOM   3831  O   ASN A 242     -12.210  17.024 -15.680  1.00 93.19           O  
ATOM   3832  CG  ASN A 242     -13.433  18.486 -18.623  1.00 93.19           C  
ATOM   3833  ND2 ASN A 242     -13.190  18.939 -19.828  1.00 93.19           N  
ATOM   3834 HD21 ASN A 242     -13.096  18.312 -20.615  1.00 93.19           H  
ATOM   3835 HD22 ASN A 242     -13.085  19.939 -19.924  1.00 93.19           H  
ATOM   3836  OD1 ASN A 242     -13.531  19.258 -17.682  1.00 93.19           O  
ATOM   3837  N   PHE A 243     -10.467  17.766 -16.909  1.00 95.44           N  
ATOM   3838  H   PHE A 243     -10.015  17.776 -17.812  1.00 95.44           H  
ATOM   3839  CA  PHE A 243      -9.768  18.402 -15.791  1.00 95.44           C  
ATOM   3840  HA  PHE A 243      -9.537  17.637 -15.049  1.00 95.44           H  
ATOM   3841  C   PHE A 243     -10.626  19.441 -15.071  1.00 95.44           C  
ATOM   3842  CB  PHE A 243      -8.439  19.013 -16.262  1.00 95.44           C  
ATOM   3843  HB2 PHE A 243      -8.630  19.889 -16.881  1.00 95.44           H  
ATOM   3844  HB3 PHE A 243      -7.908  18.286 -16.876  1.00 95.44           H  
ATOM   3845  O   PHE A 243     -10.740  19.383 -13.851  1.00 95.44           O  
ATOM   3846  CG  PHE A 243      -7.552  19.404 -15.095  1.00 95.44           C  
ATOM   3847  CD1 PHE A 243      -7.753  20.618 -14.411  1.00 95.44           C  
ATOM   3848  HD1 PHE A 243      -8.485  21.327 -14.769  1.00 95.44           H  
ATOM   3849  CD2 PHE A 243      -6.559  18.515 -14.647  1.00 95.44           C  
ATOM   3850  HD2 PHE A 243      -6.376  17.598 -15.187  1.00 95.44           H  
ATOM   3851  CE1 PHE A 243      -7.003  20.914 -13.259  1.00 95.44           C  
ATOM   3852  HE1 PHE A 243      -7.160  21.847 -12.739  1.00 95.44           H  
ATOM   3853  CE2 PHE A 243      -5.808  18.807 -13.498  1.00 95.44           C  
ATOM   3854  HE2 PHE A 243      -5.058  18.111 -13.152  1.00 95.44           H  
ATOM   3855  CZ  PHE A 243      -6.044  19.998 -12.793  1.00 95.44           C  
ATOM   3856  HZ  PHE A 243      -5.474  20.215 -11.901  1.00 95.44           H  
ATOM   3857  N   SER A 244     -11.274  20.355 -15.797  1.00 95.81           N  
ATOM   3858  H   SER A 244     -11.151  20.369 -16.799  1.00 95.81           H  
ATOM   3859  CA  SER A 244     -12.079  21.426 -15.195  1.00 95.81           C  
ATOM   3860  HA  SER A 244     -11.441  22.018 -14.540  1.00 95.81           H  
ATOM   3861  C   SER A 244     -13.227  20.872 -14.349  1.00 95.81           C  
ATOM   3862  CB  SER A 244     -12.646  22.346 -16.282  1.00 95.81           C  
ATOM   3863  HB2 SER A 244     -13.465  21.842 -16.796  1.00 95.81           H  
ATOM   3864  HB3 SER A 244     -13.034  23.253 -15.820  1.00 95.81           H  
ATOM   3865  O   SER A 244     -13.429  21.303 -13.218  1.00 95.81           O  
ATOM   3866  OG  SER A 244     -11.659  22.680 -17.241  1.00 95.81           O  
ATOM   3867  HG  SER A 244     -10.887  23.065 -16.819  1.00 95.81           H  
ATOM   3868  N   THR A 245     -13.925  19.856 -14.857  1.00 92.12           N  
ATOM   3869  H   THR A 245     -13.668  19.529 -15.777  1.00 92.12           H  
ATOM   3870  CA  THR A 245     -15.029  19.197 -14.140  1.00 92.12           C  
ATOM   3871  HA  THR A 245     -15.745  19.952 -13.815  1.00 92.12           H  
ATOM   3872  C   THR A 245     -14.523  18.460 -12.899  1.00 92.12           C  
ATOM   3873  CB  THR A 245     -15.745  18.201 -15.063  1.00 92.12           C  
ATOM   3874  HB  THR A 245     -15.069  17.380 -15.302  1.00 92.12           H  
ATOM   3875  O   THR A 245     -15.128  18.531 -11.828  1.00 92.12           O  
ATOM   3876  CG2 THR A 245     -17.015  17.632 -14.429  1.00 92.12           C  
ATOM   3877 HG21 THR A 245     -17.524  16.996 -15.153  1.00 92.12           H  
ATOM   3878 HG22 THR A 245     -16.765  17.035 -13.552  1.00 92.12           H  
ATOM   3879 HG23 THR A 245     -17.677  18.448 -14.140  1.00 92.12           H  
ATOM   3880  OG1 THR A 245     -16.133  18.823 -16.267  1.00 92.12           O  
ATOM   3881  HG1 THR A 245     -15.351  19.178 -16.696  1.00 92.12           H  
ATOM   3882  N   LEU A 246     -13.390  17.764 -13.029  1.00 93.00           N  
ATOM   3883  H   LEU A 246     -12.929  17.748 -13.928  1.00 93.00           H  
ATOM   3884  CA  LEU A 246     -12.767  17.030 -11.932  1.00 93.00           C  
ATOM   3885  HA  LEU A 246     -13.527  16.395 -11.474  1.00 93.00           H  
ATOM   3886  C   LEU A 246     -12.236  17.977 -10.848  1.00 93.00           C  
ATOM   3887  CB  LEU A 246     -11.644  16.158 -12.520  1.00 93.00           C  
ATOM   3888  HB2 LEU A 246     -11.969  15.745 -13.475  1.00 93.00           H  
ATOM   3889  HB3 LEU A 246     -10.775  16.788 -12.713  1.00 93.00           H  
ATOM   3890  O   LEU A 246     -12.331  17.677  -9.661  1.00 93.00           O  
ATOM   3891  CG  LEU A 246     -11.234  14.981 -11.623  1.00 93.00           C  
ATOM   3892  HG  LEU A 246     -11.000  15.334 -10.619  1.00 93.00           H  
ATOM   3893  CD1 LEU A 246     -12.355  13.944 -11.541  1.00 93.00           C  
ATOM   3894 HD11 LEU A 246     -11.963  12.993 -11.182  1.00 93.00           H  
ATOM   3895 HD12 LEU A 246     -12.777  13.767 -12.531  1.00 93.00           H  
ATOM   3896 HD13 LEU A 246     -13.141  14.292 -10.871  1.00 93.00           H  
ATOM   3897  CD2 LEU A 246     -10.001  14.295 -12.211  1.00 93.00           C  
ATOM   3898 HD21 LEU A 246     -10.243  13.872 -13.186  1.00 93.00           H  
ATOM   3899 HD22 LEU A 246      -9.193  15.017 -12.327  1.00 93.00           H  
ATOM   3900 HD23 LEU A 246      -9.671  13.495 -11.548  1.00 93.00           H  
ATOM   3901  N   ALA A 247     -11.718  19.139 -11.243  1.00 96.38           N  
ATOM   3902  H   ALA A 247     -11.632  19.308 -12.235  1.00 96.38           H  
ATOM   3903  CA  ALA A 247     -11.150  20.133 -10.345  1.00 96.38           C  
ATOM   3904  HA  ALA A 247     -10.404  19.636  -9.724  1.00 96.38           H  
ATOM   3905  C   ALA A 247     -12.198  20.760  -9.411  1.00 96.38           C  
ATOM   3906  CB  ALA A 247     -10.443  21.194 -11.196  1.00 96.38           C  
ATOM   3907  HB1 ALA A 247     -10.022  21.972 -10.559  1.00 96.38           H  
ATOM   3908  HB2 ALA A 247      -9.636  20.732 -11.766  1.00 96.38           H  
ATOM   3909  HB3 ALA A 247     -11.150  21.655 -11.886  1.00 96.38           H  
ATOM   3910  O   ALA A 247     -11.868  21.095  -8.274  1.00 96.38           O  
ATOM   3911  N   GLU A 248     -13.455  20.895  -9.851  1.00 96.06           N  
ATOM   3912  H   GLU A 248     -13.649  20.655 -10.812  1.00 96.06           H  
ATOM   3913  CA  GLU A 248     -14.522  21.519  -9.057  1.00 96.06           C  
ATOM   3914  HA  GLU A 248     -14.188  22.495  -8.703  1.00 96.06           H  
ATOM   3915  C   GLU A 248     -14.911  20.695  -7.826  1.00 96.06           C  
ATOM   3916  CB  GLU A 248     -15.778  21.716  -9.916  1.00 96.06           C  
ATOM   3917  HB2 GLU A 248     -16.014  20.782 -10.424  1.00 96.06           H  
ATOM   3918  HB3 GLU A 248     -16.607  21.966  -9.254  1.00 96.06           H  
ATOM   3919  O   GLU A 248     -15.028  21.243  -6.730  1.00 96.06           O  
ATOM   3920  CG  GLU A 248     -15.638  22.845 -10.942  1.00 96.06           C  
ATOM   3921  HG2 GLU A 248     -14.792  22.640 -11.598  1.00 96.06           H  
ATOM   3922  HG3 GLU A 248     -15.423  23.771 -10.407  1.00 96.06           H  
ATOM   3923  CD  GLU A 248     -16.911  23.034 -11.783  1.00 96.06           C  
ATOM   3924  OE1 GLU A 248     -16.914  23.989 -12.590  1.00 96.06           O  
ATOM   3925  OE2 GLU A 248     -17.905  22.295 -11.565  1.00 96.06           O  
ATOM   3926  N   LYS A 249     -15.130  19.385  -8.008  1.00 93.44           N  
ATOM   3927  H   LYS A 249     -14.982  19.030  -8.942  1.00 93.44           H  
ATOM   3928  CA  LYS A 249     -15.661  18.473  -6.972  1.00 93.44           C  
ATOM   3929  HA  LYS A 249     -15.897  19.060  -6.084  1.00 93.44           H  
ATOM   3930  C   LYS A 249     -14.652  17.424  -6.502  1.00 93.44           C  
ATOM   3931  CB  LYS A 249     -16.955  17.815  -7.473  1.00 93.44           C  
ATOM   3932  HB2 LYS A 249     -17.298  17.092  -6.733  1.00 93.44           H  
ATOM   3933  HB3 LYS A 249     -16.750  17.286  -8.403  1.00 93.44           H  
ATOM   3934  O   LYS A 249     -14.980  16.594  -5.646  1.00 93.44           O  
ATOM   3935  CG  LYS A 249     -18.071  18.845  -7.696  1.00 93.44           C  
ATOM   3936  HG2 LYS A 249     -18.262  19.381  -6.766  1.00 93.44           H  
ATOM   3937  HG3 LYS A 249     -17.763  19.560  -8.459  1.00 93.44           H  
ATOM   3938  CD  LYS A 249     -19.355  18.152  -8.158  1.00 93.44           C  
ATOM   3939  HD2 LYS A 249     -19.142  17.590  -9.068  1.00 93.44           H  
ATOM   3940  HD3 LYS A 249     -19.703  17.470  -7.382  1.00 93.44           H  
ATOM   3941  CE  LYS A 249     -20.418  19.214  -8.447  1.00 93.44           C  
ATOM   3942  HE2 LYS A 249     -19.994  19.934  -9.147  1.00 93.44           H  
ATOM   3943  HE3 LYS A 249     -20.646  19.746  -7.523  1.00 93.44           H  
ATOM   3944  NZ  LYS A 249     -21.643  18.611  -9.025  1.00 93.44           N  
ATOM   3945  HZ1 LYS A 249     -22.317  19.332  -9.237  1.00 93.44           H  
ATOM   3946  HZ2 LYS A 249     -21.411  18.145  -9.891  1.00 93.44           H  
ATOM   3947  HZ3 LYS A 249     -22.054  17.943  -8.388  1.00 93.44           H  
ATOM   3948  N   GLY A 250     -13.446  17.459  -7.051  1.00 93.81           N  
ATOM   3949  H   GLY A 250     -13.276  18.130  -7.787  1.00 93.81           H  
ATOM   3950  CA  GLY A 250     -12.427  16.442  -6.867  1.00 93.81           C  
ATOM   3951  HA2 GLY A 250     -11.480  16.822  -7.249  1.00 93.81           H  
ATOM   3952  HA3 GLY A 250     -12.307  16.226  -5.805  1.00 93.81           H  
ATOM   3953  C   GLY A 250     -12.751  15.143  -7.602  1.00 93.81           C  
ATOM   3954  O   GLY A 250     -13.803  14.980  -8.221  1.00 93.81           O  
ATOM   3955  N   GLY A 251     -11.852  14.179  -7.480  1.00 91.75           N  
ATOM   3956  H   GLY A 251     -11.013  14.376  -6.953  1.00 91.75           H  
ATOM   3957  CA  GLY A 251     -12.006  12.836  -8.026  1.00 91.75           C  
ATOM   3958  HA2 GLY A 251     -12.824  12.325  -7.518  1.00 91.75           H  
ATOM   3959  HA3 GLY A 251     -12.242  12.893  -9.088  1.00 91.75           H  
ATOM   3960  C   GLY A 251     -10.733  12.030  -7.834  1.00 91.75           C  
ATOM   3961  O   GLY A 251      -9.860  12.443  -7.071  1.00 91.75           O  
ATOM   3962  N   VAL A 252     -10.628  10.875  -8.492  1.00 91.38           N  
ATOM   3963  H   VAL A 252     -11.322  10.626  -9.182  1.00 91.38           H  
ATOM   3964  CA  VAL A 252      -9.437  10.019  -8.376  1.00 91.38           C  
ATOM   3965  HA  VAL A 252      -8.621  10.639  -8.006  1.00 91.38           H  
ATOM   3966  C   VAL A 252      -9.019   9.492  -9.737  1.00 91.38           C  
ATOM   3967  CB  VAL A 252      -9.612   8.872  -7.367  1.00 91.38           C  
ATOM   3968  HB  VAL A 252     -10.258   8.128  -7.833  1.00 91.38           H  
ATOM   3969  O   VAL A 252      -9.857   9.089 -10.550  1.00 91.38           O  
ATOM   3970  CG1 VAL A 252      -8.345   8.073  -7.069  1.00 91.38           C  
ATOM   3971 HG11 VAL A 252      -7.570   8.710  -6.642  1.00 91.38           H  
ATOM   3972 HG12 VAL A 252      -8.557   7.268  -6.365  1.00 91.38           H  
ATOM   3973 HG13 VAL A 252      -7.952   7.616  -7.978  1.00 91.38           H  
ATOM   3974  CG2 VAL A 252     -10.237   9.391  -6.048  1.00 91.38           C  
ATOM   3975 HG21 VAL A 252     -10.059   8.698  -5.226  1.00 91.38           H  
ATOM   3976 HG22 VAL A 252      -9.809  10.351  -5.759  1.00 91.38           H  
ATOM   3977 HG23 VAL A 252     -11.306   9.563  -6.173  1.00 91.38           H  
ATOM   3978  N   VAL A 253      -7.712   9.498  -9.956  1.00 92.69           N  
ATOM   3979  H   VAL A 253      -7.112   9.829  -9.213  1.00 92.69           H  
ATOM   3980  CA  VAL A 253      -7.044   9.032 -11.166  1.00 92.69           C  
ATOM   3981  HA  VAL A 253      -7.768   8.586 -11.847  1.00 92.69           H  
ATOM   3982  C   VAL A 253      -6.031   7.967 -10.766  1.00 92.69           C  
ATOM   3983  CB  VAL A 253      -6.357  10.204 -11.888  1.00 92.69           C  
ATOM   3984  HB  VAL A 253      -5.614  10.653 -11.228  1.00 92.69           H  
ATOM   3985  O   VAL A 253      -5.191   8.196  -9.898  1.00 92.69           O  
ATOM   3986  CG1 VAL A 253      -5.659   9.722 -13.163  1.00 92.69           C  
ATOM   3987 HG11 VAL A 253      -5.319  10.575 -13.750  1.00 92.69           H  
ATOM   3988 HG12 VAL A 253      -6.349   9.137 -13.771  1.00 92.69           H  
ATOM   3989 HG13 VAL A 253      -4.794   9.107 -12.914  1.00 92.69           H  
ATOM   3990  CG2 VAL A 253      -7.362  11.290 -12.288  1.00 92.69           C  
ATOM   3991 HG21 VAL A 253      -6.821  12.107 -12.765  1.00 92.69           H  
ATOM   3992 HG22 VAL A 253      -8.090  10.886 -12.990  1.00 92.69           H  
ATOM   3993 HG23 VAL A 253      -7.871  11.687 -11.409  1.00 92.69           H  
ATOM   3994  N   GLY A 254      -6.111   6.799 -11.394  1.00 93.12           N  
ATOM   3995  H   GLY A 254      -6.784   6.693 -12.140  1.00 93.12           H  
ATOM   3996  CA  GLY A 254      -5.096   5.761 -11.257  1.00 93.12           C  
ATOM   3997  HA2 GLY A 254      -5.538   4.784 -11.451  1.00 93.12           H  
ATOM   3998  HA3 GLY A 254      -4.692   5.757 -10.244  1.00 93.12           H  
ATOM   3999  C   GLY A 254      -3.972   5.989 -12.261  1.00 93.12           C  
ATOM   4000  O   GLY A 254      -4.244   6.217 -13.439  1.00 93.12           O  
ATOM   4001  N   ILE A 255      -2.725   5.905 -11.804  1.00 94.88           N  
ATOM   4002  H   ILE A 255      -2.594   5.726 -10.819  1.00 94.88           H  
ATOM   4003  CA  ILE A 255      -1.528   5.867 -12.649  1.00 94.88           C  
ATOM   4004  HA  ILE A 255      -1.806   5.989 -13.696  1.00 94.88           H  
ATOM   4005  C   ILE A 255      -0.907   4.486 -12.468  1.00 94.88           C  
ATOM   4006  CB  ILE A 255      -0.526   6.986 -12.277  1.00 94.88           C  
ATOM   4007  HB  ILE A 255      -0.177   6.810 -11.260  1.00 94.88           H  
ATOM   4008  O   ILE A 255      -0.366   4.186 -11.406  1.00 94.88           O  
ATOM   4009  CG1 ILE A 255      -1.186   8.385 -12.306  1.00 94.88           C  
ATOM   4010 HG12 ILE A 255      -2.033   8.394 -11.619  1.00 94.88           H  
ATOM   4011 HG13 ILE A 255      -1.567   8.591 -13.306  1.00 94.88           H  
ATOM   4012  CG2 ILE A 255       0.689   6.908 -13.226  1.00 94.88           C  
ATOM   4013 HG21 ILE A 255       0.367   7.051 -14.257  1.00 94.88           H  
ATOM   4014 HG22 ILE A 255       1.174   5.935 -13.145  1.00 94.88           H  
ATOM   4015 HG23 ILE A 255       1.433   7.661 -12.966  1.00 94.88           H  
ATOM   4016  CD1 ILE A 255      -0.257   9.531 -11.883  1.00 94.88           C  
ATOM   4017 HD11 ILE A 255       0.186   9.313 -10.912  1.00 94.88           H  
ATOM   4018 HD12 ILE A 255      -0.833  10.454 -11.809  1.00 94.88           H  
ATOM   4019 HD13 ILE A 255       0.529   9.682 -12.624  1.00 94.88           H  
ATOM   4020  N   THR A 256      -0.972   3.635 -13.484  1.00 93.12           N  
ATOM   4021  H   THR A 256      -1.364   3.935 -14.365  1.00 93.12           H  
ATOM   4022  CA  THR A 256      -0.345   2.311 -13.426  1.00 93.12           C  
ATOM   4023  HA  THR A 256      -0.228   2.028 -12.380  1.00 93.12           H  
ATOM   4024  C   THR A 256       1.041   2.363 -14.052  1.00 93.12           C  
ATOM   4025  CB  THR A 256      -1.213   1.217 -14.054  1.00 93.12           C  
ATOM   4026  HB  THR A 256      -0.647   0.287 -14.110  1.00 93.12           H  
ATOM   4027  O   THR A 256       1.207   2.913 -15.141  1.00 93.12           O  
ATOM   4028  CG2 THR A 256      -2.488   0.970 -13.247  1.00 93.12           C  
ATOM   4029 HG21 THR A 256      -3.027   1.903 -13.085  1.00 93.12           H  
ATOM   4030 HG22 THR A 256      -3.127   0.271 -13.786  1.00 93.12           H  
ATOM   4031 HG23 THR A 256      -2.225   0.528 -12.286  1.00 93.12           H  
ATOM   4032  OG1 THR A 256      -1.621   1.588 -15.341  1.00 93.12           O  
ATOM   4033  HG1 THR A 256      -0.852   1.553 -15.915  1.00 93.12           H  
ATOM   4034  N   ILE A 257       2.033   1.796 -13.366  1.00 95.38           N  
ATOM   4035  H   ILE A 257       1.804   1.354 -12.487  1.00 95.38           H  
ATOM   4036  CA  ILE A 257       3.398   1.625 -13.873  1.00 95.38           C  
ATOM   4037  HA  ILE A 257       3.478   2.082 -14.859  1.00 95.38           H  
ATOM   4038  C   ILE A 257       3.643   0.130 -14.012  1.00 95.38           C  
ATOM   4039  CB  ILE A 257       4.462   2.278 -12.962  1.00 95.38           C  
ATOM   4040  HB  ILE A 257       4.543   1.695 -12.044  1.00 95.38           H  
ATOM   4041  O   ILE A 257       3.807  -0.564 -13.010  1.00 95.38           O  
ATOM   4042  CG1 ILE A 257       4.076   3.719 -12.567  1.00 95.38           C  
ATOM   4043 HG12 ILE A 257       3.920   4.309 -13.470  1.00 95.38           H  
ATOM   4044 HG13 ILE A 257       3.136   3.697 -12.016  1.00 95.38           H  
ATOM   4045  CG2 ILE A 257       5.823   2.240 -13.687  1.00 95.38           C  
ATOM   4046 HG21 ILE A 257       6.044   1.227 -14.024  1.00 95.38           H  
ATOM   4047 HG22 ILE A 257       5.797   2.898 -14.555  1.00 95.38           H  
ATOM   4048 HG23 ILE A 257       6.623   2.545 -13.012  1.00 95.38           H  
ATOM   4049  CD1 ILE A 257       5.100   4.430 -11.673  1.00 95.38           C  
ATOM   4050 HD11 ILE A 257       6.033   4.601 -12.209  1.00 95.38           H  
ATOM   4051 HD12 ILE A 257       4.688   5.393 -11.372  1.00 95.38           H  
ATOM   4052 HD13 ILE A 257       5.296   3.834 -10.782  1.00 95.38           H  
ATOM   4053  N   ASP A 258       3.656  -0.348 -15.249  1.00 93.81           N  
ATOM   4054  H   ASP A 258       3.503   0.285 -16.020  1.00 93.81           H  
ATOM   4055  CA  ASP A 258       3.818  -1.761 -15.557  1.00 93.81           C  
ATOM   4056  HA  ASP A 258       3.544  -2.339 -14.675  1.00 93.81           H  
ATOM   4057  C   ASP A 258       5.277  -2.101 -15.907  1.00 93.81           C  
ATOM   4058  CB  ASP A 258       2.818  -2.156 -16.650  1.00 93.81           C  
ATOM   4059  HB2 ASP A 258       1.819  -1.844 -16.346  1.00 93.81           H  
ATOM   4060  HB3 ASP A 258       3.073  -1.640 -17.575  1.00 93.81           H  
ATOM   4061  O   ASP A 258       5.912  -1.437 -16.733  1.00 93.81           O  
ATOM   4062  CG  ASP A 258       2.799  -3.661 -16.900  1.00 93.81           C  
ATOM   4063  OD1 ASP A 258       3.498  -4.406 -16.180  1.00 93.81           O  
ATOM   4064  OD2 ASP A 258       2.145  -4.104 -17.863  1.00 93.81           O  
ATOM   4065  N   TRP A 259       5.797  -3.152 -15.274  1.00 94.50           N  
ATOM   4066  H   TRP A 259       5.169  -3.625 -14.639  1.00 94.50           H  
ATOM   4067  CA  TRP A 259       7.134  -3.708 -15.452  1.00 94.50           C  
ATOM   4068  HA  TRP A 259       7.646  -3.156 -16.239  1.00 94.50           H  
ATOM   4069  C   TRP A 259       7.097  -5.180 -15.888  1.00 94.50           C  
ATOM   4070  CB  TRP A 259       7.923  -3.524 -14.156  1.00 94.50           C  
ATOM   4071  HB2 TRP A 259       7.370  -3.992 -13.342  1.00 94.50           H  
ATOM   4072  HB3 TRP A 259       8.875  -4.045 -14.250  1.00 94.50           H  
ATOM   4073  O   TRP A 259       7.552  -6.079 -15.172  1.00 94.50           O  
ATOM   4074  CG  TRP A 259       8.226  -2.114 -13.781  1.00 94.50           C  
ATOM   4075  CD1 TRP A 259       7.497  -1.344 -12.945  1.00 94.50           C  
ATOM   4076  HD1 TRP A 259       6.572  -1.656 -12.484  1.00 94.50           H  
ATOM   4077  CD2 TRP A 259       9.363  -1.305 -14.194  1.00 94.50           C  
ATOM   4078  CE2 TRP A 259       9.307  -0.068 -13.491  1.00 94.50           C  
ATOM   4079  CE3 TRP A 259      10.447  -1.507 -15.074  1.00 94.50           C  
ATOM   4080  HE3 TRP A 259      10.494  -2.431 -15.631  1.00 94.50           H  
ATOM   4081  NE1 TRP A 259       8.147  -0.141 -12.753  1.00 94.50           N  
ATOM   4082  HE1 TRP A 259       7.838   0.563 -12.099  1.00 94.50           H  
ATOM   4083  CH2 TRP A 259      11.365   0.678 -14.515  1.00 94.50           C  
ATOM   4084  HH2 TRP A 259      12.129   1.426 -14.668  1.00 94.50           H  
ATOM   4085  CZ2 TRP A 259      10.301   0.910 -13.625  1.00 94.50           C  
ATOM   4086  HZ2 TRP A 259      10.226   1.822 -13.052  1.00 94.50           H  
ATOM   4087  CZ3 TRP A 259      11.437  -0.523 -15.239  1.00 94.50           C  
ATOM   4088  HZ3 TRP A 259      12.248  -0.691 -15.932  1.00 94.50           H  
ATOM   4089  N   HIS A 260       6.596  -5.451 -17.091  1.00 92.50           N  
ATOM   4090  H   HIS A 260       6.112  -4.715 -17.585  1.00 92.50           H  
ATOM   4091  CA  HIS A 260       6.766  -6.754 -17.740  1.00 92.50           C  
ATOM   4092  HA  HIS A 260       6.640  -7.539 -16.995  1.00 92.50           H  
ATOM   4093  C   HIS A 260       8.179  -6.890 -18.321  1.00 92.50           C  
ATOM   4094  CB  HIS A 260       5.685  -6.966 -18.804  1.00 92.50           C  
ATOM   4095  HB2 HIS A 260       6.021  -7.731 -19.505  1.00 92.50           H  
ATOM   4096  HB3 HIS A 260       5.523  -6.046 -19.364  1.00 92.50           H  
ATOM   4097  O   HIS A 260       8.494  -6.333 -19.374  1.00 92.50           O  
ATOM   4098  CG  HIS A 260       4.385  -7.432 -18.205  1.00 92.50           C  
ATOM   4099  CD2 HIS A 260       3.945  -8.722 -18.095  1.00 92.50           C  
ATOM   4100  HD2 HIS A 260       4.469  -9.597 -18.450  1.00 92.50           H  
ATOM   4101  ND1 HIS A 260       3.431  -6.654 -17.609  1.00 92.50           N  
ATOM   4102  HD1 HIS A 260       3.432  -5.654 -17.464  1.00 92.50           H  
ATOM   4103  CE1 HIS A 260       2.456  -7.432 -17.139  1.00 92.50           C  
ATOM   4104  HE1 HIS A 260       1.592  -7.066 -16.604  1.00 92.50           H  
ATOM   4105  NE2 HIS A 260       2.720  -8.721 -17.416  1.00 92.50           N  
ATOM   4106  N   CYS A 261       9.043  -7.648 -17.643  1.00 94.94           N  
ATOM   4107  H   CYS A 261       8.714  -8.107 -16.806  1.00 94.94           H  
ATOM   4108  CA  CYS A 261      10.462  -7.733 -17.981  1.00 94.94           C  
ATOM   4109  HA  CYS A 261      10.656  -7.127 -18.866  1.00 94.94           H  
ATOM   4110  C   CYS A 261      10.898  -9.159 -18.326  1.00 94.94           C  
ATOM   4111  CB  CYS A 261      11.291  -7.111 -16.852  1.00 94.94           C  
ATOM   4112  HB2 CYS A 261      11.074  -7.620 -15.912  1.00 94.94           H  
ATOM   4113  HB3 CYS A 261      12.348  -7.245 -17.083  1.00 94.94           H  
ATOM   4114  O   CYS A 261      10.815 -10.074 -17.512  1.00 94.94           O  
ATOM   4115  SG  CYS A 261      10.948  -5.338 -16.670  1.00 94.94           S  
ATOM   4116  N   ASP A 262      11.431  -9.344 -19.530  1.00 95.88           N  
ATOM   4117  H   ASP A 262      11.483  -8.565 -20.171  1.00 95.88           H  
ATOM   4118  CA  ASP A 262      12.091 -10.589 -19.917  1.00 95.88           C  
ATOM   4119  HA  ASP A 262      11.696 -11.416 -19.328  1.00 95.88           H  
ATOM   4120  C   ASP A 262      13.594 -10.483 -19.634  1.00 95.88           C  
ATOM   4121  CB  ASP A 262      11.773 -10.891 -21.382  1.00 95.88           C  
ATOM   4122  HB2 ASP A 262      12.218 -10.128 -22.021  1.00 95.88           H  
ATOM   4123  HB3 ASP A 262      10.692 -10.850 -21.517  1.00 95.88           H  
ATOM   4124  O   ASP A 262      14.320  -9.761 -20.319  1.00 95.88           O  
ATOM   4125  CG  ASP A 262      12.252 -12.278 -21.806  1.00 95.88           C  
ATOM   4126  OD1 ASP A 262      12.960 -12.943 -21.026  1.00 95.88           O  
ATOM   4127  OD2 ASP A 262      11.833 -12.693 -22.910  1.00 95.88           O  
ATOM   4128  N   LEU A 263      14.045 -11.172 -18.586  1.00 96.12           N  
ATOM   4129  H   LEU A 263      13.411 -11.819 -18.139  1.00 96.12           H  
ATOM   4130  CA  LEU A 263      15.426 -11.148 -18.108  1.00 96.12           C  
ATOM   4131  HA  LEU A 263      15.852 -10.168 -18.327  1.00 96.12           H  
ATOM   4132  C   LEU A 263      16.333 -12.152 -18.832  1.00 96.12           C  
ATOM   4133  CB  LEU A 263      15.454 -11.371 -16.588  1.00 96.12           C  
ATOM   4134  HB2 LEU A 263      15.048 -12.362 -16.386  1.00 96.12           H  
ATOM   4135  HB3 LEU A 263      16.494 -11.367 -16.259  1.00 96.12           H  
ATOM   4136  O   LEU A 263      17.514 -12.242 -18.490  1.00 96.12           O  
ATOM   4137  CG  LEU A 263      14.681 -10.337 -15.754  1.00 96.12           C  
ATOM   4138  HG  LEU A 263      13.627 -10.346 -16.031  1.00 96.12           H  
ATOM   4139  CD1 LEU A 263      14.803 -10.734 -14.285  1.00 96.12           C  
ATOM   4140 HD11 LEU A 263      15.849 -10.746 -13.978  1.00 96.12           H  
ATOM   4141 HD12 LEU A 263      14.245 -10.034 -13.663  1.00 96.12           H  
ATOM   4142 HD13 LEU A 263      14.386 -11.735 -14.170  1.00 96.12           H  
ATOM   4143  CD2 LEU A 263      15.226  -8.915 -15.909  1.00 96.12           C  
ATOM   4144 HD21 LEU A 263      14.687  -8.243 -15.240  1.00 96.12           H  
ATOM   4145 HD22 LEU A 263      16.291  -8.895 -15.677  1.00 96.12           H  
ATOM   4146 HD23 LEU A 263      15.071  -8.577 -16.934  1.00 96.12           H  
ATOM   4147  N   ASP A 264      15.814 -12.880 -19.827  1.00 94.12           N  
ATOM   4148  H   ASP A 264      14.822 -12.840 -20.013  1.00 94.12           H  
ATOM   4149  CA  ASP A 264      16.663 -13.577 -20.802  1.00 94.12           C  
ATOM   4150  HA  ASP A 264      17.466 -14.093 -20.275  1.00 94.12           H  
ATOM   4151  C   ASP A 264      17.320 -12.579 -21.766  1.00 94.12           C  
ATOM   4152  CB  ASP A 264      15.847 -14.628 -21.572  1.00 94.12           C  
ATOM   4153  HB2 ASP A 264      16.483 -15.058 -22.346  1.00 94.12           H  
ATOM   4154  HB3 ASP A 264      15.003 -14.147 -22.068  1.00 94.12           H  
ATOM   4155  O   ASP A 264      18.382 -12.844 -22.332  1.00 94.12           O  
ATOM   4156  CG  ASP A 264      15.350 -15.772 -20.684  1.00 94.12           C  
ATOM   4157  OD1 ASP A 264      15.881 -15.949 -19.563  1.00 94.12           O  
ATOM   4158  OD2 ASP A 264      14.448 -16.522 -21.124  1.00 94.12           O  
ATOM   4159  N   TRP A 265      16.724 -11.391 -21.906  1.00 93.62           N  
ATOM   4160  H   TRP A 265      15.878 -11.230 -21.379  1.00 93.62           H  
ATOM   4161  CA  TRP A 265      17.322 -10.255 -22.591  1.00 93.62           C  
ATOM   4162  HA  TRP A 265      18.028 -10.635 -23.330  1.00 93.62           H  
ATOM   4163  C   TRP A 265      18.096  -9.361 -21.626  1.00 93.62           C  
ATOM   4164  CB  TRP A 265      16.248  -9.465 -23.343  1.00 93.62           C  
ATOM   4165  HB2 TRP A 265      16.705  -8.602 -23.828  1.00 93.62           H  
ATOM   4166  HB3 TRP A 265      15.511  -9.091 -22.631  1.00 93.62           H  
ATOM   4167  O   TRP A 265      17.926  -9.377 -20.407  1.00 93.62           O  
ATOM   4168  CG  TRP A 265      15.552 -10.261 -24.395  1.00 93.62           C  
ATOM   4169  CD1 TRP A 265      14.391 -10.920 -24.221  1.00 93.62           C  
ATOM   4170  HD1 TRP A 265      13.839 -10.941 -23.293  1.00 93.62           H  
ATOM   4171  CD2 TRP A 265      15.997 -10.589 -25.744  1.00 93.62           C  
ATOM   4172  CE2 TRP A 265      15.026 -11.451 -26.339  1.00 93.62           C  
ATOM   4173  CE3 TRP A 265      17.137 -10.267 -26.513  1.00 93.62           C  
ATOM   4174  HE3 TRP A 265      17.898  -9.629 -26.087  1.00 93.62           H  
ATOM   4175  NE1 TRP A 265      14.070 -11.622 -25.361  1.00 93.62           N  
ATOM   4176  HE1 TRP A 265      13.293 -12.267 -25.392  1.00 93.62           H  
ATOM   4177  CH2 TRP A 265      16.314 -11.609 -28.382  1.00 93.62           C  
ATOM   4178  HH2 TRP A 265      16.444 -11.995 -29.382  1.00 93.62           H  
ATOM   4179  CZ2 TRP A 265      15.172 -11.956 -27.639  1.00 93.62           C  
ATOM   4180  HZ2 TRP A 265      14.422 -12.613 -28.053  1.00 93.62           H  
ATOM   4181  CZ3 TRP A 265      17.293 -10.771 -27.818  1.00 93.62           C  
ATOM   4182  HZ3 TRP A 265      18.172 -10.516 -28.393  1.00 93.62           H  
ATOM   4183  N   HIS A 266      18.940  -8.501 -22.195  1.00 93.38           N  
ATOM   4184  H   HIS A 266      19.071  -8.551 -23.196  1.00 93.38           H  
ATOM   4185  CA  HIS A 266      19.662  -7.505 -21.416  1.00 93.38           C  
ATOM   4186  HA  HIS A 266      20.282  -8.035 -20.693  1.00 93.38           H  
ATOM   4187  C   HIS A 266      18.683  -6.597 -20.655  1.00 93.38           C  
ATOM   4188  CB  HIS A 266      20.571  -6.697 -22.349  1.00 93.38           C  
ATOM   4189  HB2 HIS A 266      19.969  -6.055 -22.992  1.00 93.38           H  
ATOM   4190  HB3 HIS A 266      21.127  -7.385 -22.986  1.00 93.38           H  
ATOM   4191  O   HIS A 266      17.757  -6.052 -21.259  1.00 93.38           O  
ATOM   4192  CG  HIS A 266      21.564  -5.857 -21.594  1.00 93.38           C  
ATOM   4193  CD2 HIS A 266      22.827  -6.234 -21.225  1.00 93.38           C  
ATOM   4194  HD2 HIS A 266      23.298  -7.182 -21.439  1.00 93.38           H  
ATOM   4195  ND1 HIS A 266      21.360  -4.587 -21.105  1.00 93.38           N  
ATOM   4196  HD1 HIS A 266      20.571  -3.993 -21.316  1.00 93.38           H  
ATOM   4197  CE1 HIS A 266      22.465  -4.219 -20.435  1.00 93.38           C  
ATOM   4198  HE1 HIS A 266      22.618  -3.273 -19.937  1.00 93.38           H  
ATOM   4199  NE2 HIS A 266      23.387  -5.182 -20.496  1.00 93.38           N  
ATOM   4200  N   VAL A 267      18.951  -6.339 -19.368  1.00 92.88           N  
ATOM   4201  H   VAL A 267      19.703  -6.869 -18.950  1.00 92.88           H  
ATOM   4202  CA  VAL A 267      18.088  -5.565 -18.447  1.00 92.88           C  
ATOM   4203  HA  VAL A 267      17.168  -6.135 -18.311  1.00 92.88           H  
ATOM   4204  C   VAL A 267      17.681  -4.177 -18.971  1.00 92.88           C  
ATOM   4205  CB  VAL A 267      18.784  -5.456 -17.073  1.00 92.88           C  
ATOM   4206  HB  VAL A 267      19.174  -6.441 -16.817  1.00 92.88           H  
ATOM   4207  O   VAL A 267      16.669  -3.625 -18.559  1.00 92.88           O  
ATOM   4208  CG1 VAL A 267      19.966  -4.473 -17.086  1.00 92.88           C  
ATOM   4209 HG11 VAL A 267      20.476  -4.517 -16.124  1.00 92.88           H  
ATOM   4210 HG12 VAL A 267      20.679  -4.753 -17.861  1.00 92.88           H  
ATOM   4211 HG13 VAL A 267      19.623  -3.452 -17.249  1.00 92.88           H  
ATOM   4212  CG2 VAL A 267      17.808  -5.060 -15.964  1.00 92.88           C  
ATOM   4213 HG21 VAL A 267      17.389  -4.075 -16.168  1.00 92.88           H  
ATOM   4214 HG22 VAL A 267      18.325  -5.039 -15.005  1.00 92.88           H  
ATOM   4215 HG23 VAL A 267      16.999  -5.787 -15.909  1.00 92.88           H  
ATOM   4216  N   ARG A 268      18.424  -3.626 -19.940  1.00 91.44           N  
ATOM   4217  H   ARG A 268      19.197  -4.195 -20.255  1.00 91.44           H  
ATOM   4218  CA  ARG A 268      18.076  -2.384 -20.664  1.00 91.44           C  
ATOM   4219  HA  ARG A 268      18.016  -1.567 -19.945  1.00 91.44           H  
ATOM   4220  C   ARG A 268      16.700  -2.421 -21.339  1.00 91.44           C  
ATOM   4221  CB  ARG A 268      19.156  -2.014 -21.687  1.00 91.44           C  
ATOM   4222  HB2 ARG A 268      19.435  -2.892 -22.269  1.00 91.44           H  
ATOM   4223  HB3 ARG A 268      18.754  -1.269 -22.374  1.00 91.44           H  
ATOM   4224  O   ARG A 268      16.086  -1.372 -21.507  1.00 91.44           O  
ATOM   4225  CG  ARG A 268      20.377  -1.396 -20.993  1.00 91.44           C  
ATOM   4226  HG2 ARG A 268      20.741  -2.062 -20.210  1.00 91.44           H  
ATOM   4227  HG3 ARG A 268      20.076  -0.457 -20.528  1.00 91.44           H  
ATOM   4228  CD  ARG A 268      21.485  -1.108 -22.010  1.00 91.44           C  
ATOM   4229  HD2 ARG A 268      21.136  -0.326 -22.684  1.00 91.44           H  
ATOM   4230  HD3 ARG A 268      21.680  -2.009 -22.590  1.00 91.44           H  
ATOM   4231  NE  ARG A 268      22.733  -0.681 -21.351  1.00 91.44           N  
ATOM   4232  HE  ARG A 268      22.722  -0.617 -20.343  1.00 91.44           H  
ATOM   4233  NH1 ARG A 268      23.927  -0.242 -23.265  1.00 91.44           N  
ATOM   4234 HH11 ARG A 268      23.102  -0.427 -23.818  1.00 91.44           H  
ATOM   4235 HH12 ARG A 268      24.792   0.017 -23.716  1.00 91.44           H  
ATOM   4236  NH2 ARG A 268      24.927  -0.065 -21.280  1.00 91.44           N  
ATOM   4237 HH21 ARG A 268      25.786   0.171 -21.755  1.00 91.44           H  
ATOM   4238 HH22 ARG A 268      24.928  -0.160 -20.274  1.00 91.44           H  
ATOM   4239  CZ  ARG A 268      23.851  -0.332 -21.965  1.00 91.44           C  
ATOM   4240  N   HIS A 269      16.213  -3.609 -21.692  1.00 93.50           N  
ATOM   4241  H   HIS A 269      16.772  -4.433 -21.527  1.00 93.50           H  
ATOM   4242  CA  HIS A 269      14.884  -3.802 -22.275  1.00 93.50           C  
ATOM   4243  HA  HIS A 269      14.670  -2.967 -22.943  1.00 93.50           H  
ATOM   4244  C   HIS A 269      13.767  -3.817 -21.220  1.00 93.50           C  
ATOM   4245  CB  HIS A 269      14.881  -5.084 -23.118  1.00 93.50           C  
ATOM   4246  HB2 HIS A 269      13.904  -5.197 -23.589  1.00 93.50           H  
ATOM   4247  HB3 HIS A 269      15.037  -5.944 -22.467  1.00 93.50           H  
ATOM   4248  O   HIS A 269      12.608  -3.631 -21.573  1.00 93.50           O  
ATOM   4249  CG  HIS A 269      15.937  -5.085 -24.194  1.00 93.50           C  
ATOM   4250  CD2 HIS A 269      15.831  -4.577 -25.460  1.00 93.50           C  
ATOM   4251  HD2 HIS A 269      14.955  -4.110 -25.887  1.00 93.50           H  
ATOM   4252  ND1 HIS A 269      17.210  -5.585 -24.061  1.00 93.50           N  
ATOM   4253  HD1 HIS A 269      17.552  -6.061 -23.239  1.00 93.50           H  
ATOM   4254  CE1 HIS A 269      17.857  -5.390 -25.222  1.00 93.50           C  
ATOM   4255  HE1 HIS A 269      18.868  -5.704 -25.436  1.00 93.50           H  
ATOM   4256  NE2 HIS A 269      17.063  -4.759 -26.098  1.00 93.50           N  
ATOM   4257  N   CYS A 270      14.099  -3.975 -19.932  1.00 94.06           N  
ATOM   4258  H   CYS A 270      15.076  -4.064 -19.692  1.00 94.06           H  
ATOM   4259  CA  CYS A 270      13.161  -3.804 -18.825  1.00 94.06           C  
ATOM   4260  HA  CYS A 270      12.218  -4.288 -19.080  1.00 94.06           H  
ATOM   4261  C   CYS A 270      12.909  -2.306 -18.619  1.00 94.06           C  
ATOM   4262  CB  CYS A 270      13.730  -4.494 -17.576  1.00 94.06           C  
ATOM   4263  HB2 CYS A 270      13.945  -5.532 -17.830  1.00 94.06           H  
ATOM   4264  HB3 CYS A 270      14.670  -4.013 -17.306  1.00 94.06           H  
ATOM   4265  O   CYS A 270      13.748  -1.579 -18.063  1.00 94.06           O  
ATOM   4266  SG  CYS A 270      12.695  -4.493 -16.088  1.00 94.06           S  
ATOM   4267  N   ARG A 271      11.773  -1.842 -19.140  1.00 94.81           N  
ATOM   4268  H   ARG A 271      11.135  -2.510 -19.549  1.00 94.81           H  
ATOM   4269  CA  ARG A 271      11.352  -0.440 -19.175  1.00 94.81           C  
ATOM   4270  HA  ARG A 271      12.005   0.148 -18.530  1.00 94.81           H  
ATOM   4271  C   ARG A 271       9.917  -0.327 -18.650  1.00 94.81           C  
ATOM   4272  CB  ARG A 271      11.430   0.094 -20.613  1.00 94.81           C  
ATOM   4273  HB2 ARG A 271      10.823  -0.545 -21.255  1.00 94.81           H  
ATOM   4274  HB3 ARG A 271      11.002   1.096 -20.638  1.00 94.81           H  
ATOM   4275  O   ARG A 271       9.137  -1.245 -18.891  1.00 94.81           O  
ATOM   4276  CG  ARG A 271      12.862   0.157 -21.168  1.00 94.81           C  
ATOM   4277  HG2 ARG A 271      13.321  -0.831 -21.137  1.00 94.81           H  
ATOM   4278  HG3 ARG A 271      13.456   0.849 -20.571  1.00 94.81           H  
ATOM   4279  CD  ARG A 271      12.814   0.636 -22.620  1.00 94.81           C  
ATOM   4280  HD2 ARG A 271      12.318   1.607 -22.653  1.00 94.81           H  
ATOM   4281  HD3 ARG A 271      12.221  -0.080 -23.188  1.00 94.81           H  
ATOM   4282  NE  ARG A 271      14.156   0.763 -23.216  1.00 94.81           N  
ATOM   4283  HE  ARG A 271      14.947   0.845 -22.593  1.00 94.81           H  
ATOM   4284  NH1 ARG A 271      13.491   0.712 -25.411  1.00 94.81           N  
ATOM   4285 HH11 ARG A 271      13.721   0.744 -26.394  1.00 94.81           H  
ATOM   4286 HH12 ARG A 271      12.538   0.589 -25.101  1.00 94.81           H  
ATOM   4287  NH2 ARG A 271      15.640   0.974 -24.930  1.00 94.81           N  
ATOM   4288 HH21 ARG A 271      15.831   1.059 -25.918  1.00 94.81           H  
ATOM   4289 HH22 ARG A 271      16.273   1.465 -24.314  1.00 94.81           H  
ATOM   4290  CZ  ARG A 271      14.426   0.812 -24.507  1.00 94.81           C  
ATOM   4291  N   PRO A 272       9.571   0.777 -17.972  1.00 95.44           N  
ATOM   4292  CA  PRO A 272       8.221   0.987 -17.471  1.00 95.44           C  
ATOM   4293  HA  PRO A 272       7.864   0.096 -16.955  1.00 95.44           H  
ATOM   4294  C   PRO A 272       7.262   1.343 -18.609  1.00 95.44           C  
ATOM   4295  CB  PRO A 272       8.336   2.142 -16.477  1.00 95.44           C  
ATOM   4296  HB2 PRO A 272       8.602   1.754 -15.494  1.00 95.44           H  
ATOM   4297  HB3 PRO A 272       7.416   2.723 -16.413  1.00 95.44           H  
ATOM   4298  O   PRO A 272       7.638   2.058 -19.543  1.00 95.44           O  
ATOM   4299  CG  PRO A 272       9.489   2.970 -17.043  1.00 95.44           C  
ATOM   4300  HG2 PRO A 272      10.001   3.533 -16.263  1.00 95.44           H  
ATOM   4301  HG3 PRO A 272       9.111   3.645 -17.810  1.00 95.44           H  
ATOM   4302  CD  PRO A 272      10.409   1.934 -17.685  1.00 95.44           C  
ATOM   4303  HD2 PRO A 272      10.844   2.341 -18.597  1.00 95.44           H  
ATOM   4304  HD3 PRO A 272      11.198   1.656 -16.985  1.00 95.44           H  
ATOM   4305  N   ILE A 273       6.010   0.919 -18.477  1.00 95.81           N  
ATOM   4306  H   ILE A 273       5.804   0.263 -17.738  1.00 95.81           H  
ATOM   4307  CA  ILE A 273       4.888   1.390 -19.292  1.00 95.81           C  
ATOM   4308  HA  ILE A 273       5.253   2.102 -20.032  1.00 95.81           H  
ATOM   4309  C   ILE A 273       3.916   2.125 -18.372  1.00 95.81           C  
ATOM   4310  CB  ILE A 273       4.222   0.226 -20.056  1.00 95.81           C  
ATOM   4311  HB  ILE A 273       3.842  -0.496 -19.334  1.00 95.81           H  
ATOM   4312  O   ILE A 273       3.501   1.589 -17.348  1.00 95.81           O  
ATOM   4313  CG1 ILE A 273       5.264  -0.485 -20.955  1.00 95.81           C  
ATOM   4314 HG12 ILE A 273       6.077  -0.858 -20.331  1.00 95.81           H  
ATOM   4315 HG13 ILE A 273       5.683   0.232 -21.661  1.00 95.81           H  
ATOM   4316  CG2 ILE A 273       3.032   0.756 -20.881  1.00 95.81           C  
ATOM   4317 HG21 ILE A 273       2.299   1.240 -20.235  1.00 95.81           H  
ATOM   4318 HG22 ILE A 273       3.375   1.464 -21.636  1.00 95.81           H  
ATOM   4319 HG23 ILE A 273       2.509  -0.069 -21.365  1.00 95.81           H  
ATOM   4320  CD1 ILE A 273       4.731  -1.694 -21.733  1.00 95.81           C  
ATOM   4321 HD11 ILE A 273       5.550  -2.152 -22.288  1.00 95.81           H  
ATOM   4322 HD12 ILE A 273       3.963  -1.389 -22.444  1.00 95.81           H  
ATOM   4323 HD13 ILE A 273       4.319  -2.429 -21.041  1.00 95.81           H  
ATOM   4324  N   TYR A 274       3.571   3.361 -18.729  1.00 96.12           N  
ATOM   4325  H   TYR A 274       3.903   3.724 -19.611  1.00 96.12           H  
ATOM   4326  CA  TYR A 274       2.635   4.181 -17.965  1.00 96.12           C  
ATOM   4327  HA  TYR A 274       2.539   3.776 -16.957  1.00 96.12           H  
ATOM   4328  C   TYR A 274       1.260   4.167 -18.623  1.00 96.12           C  
ATOM   4329  CB  TYR A 274       3.154   5.614 -17.833  1.00 96.12           C  
ATOM   4330  HB2 TYR A 274       2.436   6.191 -17.250  1.00 96.12           H  
ATOM   4331  HB3 TYR A 274       3.202   6.064 -18.824  1.00 96.12           H  
ATOM   4332  O   TYR A 274       1.139   4.467 -19.814  1.00 96.12           O  
ATOM   4333  CG  TYR A 274       4.514   5.727 -17.178  1.00 96.12           C  
ATOM   4334  CD1 TYR A 274       4.620   5.770 -15.776  1.00 96.12           C  
ATOM   4335  HD1 TYR A 274       3.723   5.708 -15.177  1.00 96.12           H  
ATOM   4336  CD2 TYR A 274       5.672   5.801 -17.973  1.00 96.12           C  
ATOM   4337  HD2 TYR A 274       5.597   5.721 -19.047  1.00 96.12           H  
ATOM   4338  CE1 TYR A 274       5.883   5.919 -15.169  1.00 96.12           C  
ATOM   4339  HE1 TYR A 274       5.967   5.974 -14.094  1.00 96.12           H  
ATOM   4340  CE2 TYR A 274       6.930   5.976 -17.378  1.00 96.12           C  
ATOM   4341  HE2 TYR A 274       7.804   6.060 -18.007  1.00 96.12           H  
ATOM   4342  OH  TYR A 274       8.246   6.287 -15.417  1.00 96.12           O  
ATOM   4343  HH  TYR A 274       8.890   6.392 -16.121  1.00 96.12           H  
ATOM   4344  CZ  TYR A 274       7.033   6.046 -15.975  1.00 96.12           C  
ATOM   4345  N   GLU A 275       0.227   3.887 -17.836  1.00 93.25           N  
ATOM   4346  H   GLU A 275       0.405   3.658 -16.869  1.00 93.25           H  
ATOM   4347  CA  GLU A 275      -1.167   4.031 -18.253  1.00 93.25           C  
ATOM   4348  HA  GLU A 275      -1.201   4.627 -19.165  1.00 93.25           H  
ATOM   4349  C   GLU A 275      -1.969   4.797 -17.196  1.00 93.25           C  
ATOM   4350  CB  GLU A 275      -1.825   2.680 -18.568  1.00 93.25           C  
ATOM   4351  HB2 GLU A 275      -1.968   2.132 -17.637  1.00 93.25           H  
ATOM   4352  HB3 GLU A 275      -2.812   2.879 -18.987  1.00 93.25           H  
ATOM   4353  O   GLU A 275      -1.576   4.894 -16.030  1.00 93.25           O  
ATOM   4354  CG  GLU A 275      -1.062   1.778 -19.548  1.00 93.25           C  
ATOM   4355  HG2 GLU A 275      -0.104   1.495 -19.113  1.00 93.25           H  
ATOM   4356  HG3 GLU A 275      -0.874   2.341 -20.463  1.00 93.25           H  
ATOM   4357  CD  GLU A 275      -1.862   0.506 -19.874  1.00 93.25           C  
ATOM   4358  OE1 GLU A 275      -1.782   0.063 -21.044  1.00 93.25           O  
ATOM   4359  OE2 GLU A 275      -2.604   0.027 -18.984  1.00 93.25           O  
ATOM   4360  N   PHE A 276      -3.095   5.367 -17.620  1.00 93.19           N  
ATOM   4361  H   PHE A 276      -3.427   5.173 -18.554  1.00 93.19           H  
ATOM   4362  CA  PHE A 276      -3.912   6.262 -16.809  1.00 93.19           C  
ATOM   4363  HA  PHE A 276      -3.577   6.216 -15.773  1.00 93.19           H  
ATOM   4364  C   PHE A 276      -5.364   5.816 -16.872  1.00 93.19           C  
ATOM   4365  CB  PHE A 276      -3.764   7.710 -17.294  1.00 93.19           C  
ATOM   4366  HB2 PHE A 276      -4.216   8.378 -16.561  1.00 93.19           H  
ATOM   4367  HB3 PHE A 276      -4.314   7.830 -18.227  1.00 93.19           H  
ATOM   4368  O   PHE A 276      -5.887   5.559 -17.955  1.00 93.19           O  
ATOM   4369  CG  PHE A 276      -2.328   8.127 -17.523  1.00 93.19           C  
ATOM   4370  CD1 PHE A 276      -1.498   8.455 -16.439  1.00 93.19           C  
ATOM   4371  HD1 PHE A 276      -1.900   8.416 -15.437  1.00 93.19           H  
ATOM   4372  CD2 PHE A 276      -1.795   8.092 -18.820  1.00 93.19           C  
ATOM   4373  HD2 PHE A 276      -2.411   7.781 -19.650  1.00 93.19           H  
ATOM   4374  CE1 PHE A 276      -0.151   8.800 -16.653  1.00 93.19           C  
ATOM   4375  HE1 PHE A 276       0.486   9.046 -15.816  1.00 93.19           H  
ATOM   4376  CE2 PHE A 276      -0.449   8.411 -19.034  1.00 93.19           C  
ATOM   4377  HE2 PHE A 276      -0.053   8.328 -20.035  1.00 93.19           H  
ATOM   4378  CZ  PHE A 276       0.374   8.782 -17.957  1.00 93.19           C  
ATOM   4379  HZ  PHE A 276       1.415   9.010 -18.127  1.00 93.19           H  
ATOM   4380  N   HIS A 277      -6.019   5.744 -15.716  1.00 86.25           N  
ATOM   4381  H   HIS A 277      -5.515   5.966 -14.869  1.00 86.25           H  
ATOM   4382  CA  HIS A 277      -7.355   5.164 -15.602  1.00 86.25           C  
ATOM   4383  HA  HIS A 277      -7.802   5.089 -16.593  1.00 86.25           H  
ATOM   4384  C   HIS A 277      -8.262   6.035 -14.735  1.00 86.25           C  
ATOM   4385  CB  HIS A 277      -7.256   3.736 -15.038  1.00 86.25           C  
ATOM   4386  HB2 HIS A 277      -6.928   3.786 -14.000  1.00 86.25           H  
ATOM   4387  HB3 HIS A 277      -8.245   3.280 -15.057  1.00 86.25           H  
ATOM   4388  O   HIS A 277      -7.888   6.448 -13.633  1.00 86.25           O  
ATOM   4389  CG  HIS A 277      -6.303   2.838 -15.794  1.00 86.25           C  
ATOM   4390  CD2 HIS A 277      -5.012   2.579 -15.436  1.00 86.25           C  
ATOM   4391  HD2 HIS A 277      -4.488   2.975 -14.579  1.00 86.25           H  
ATOM   4392  ND1 HIS A 277      -6.580   2.179 -16.993  1.00 86.25           N  
ATOM   4393  CE1 HIS A 277      -5.441   1.546 -17.333  1.00 86.25           C  
ATOM   4394  HE1 HIS A 277      -5.298   0.951 -18.223  1.00 86.25           H  
ATOM   4395  NE2 HIS A 277      -4.490   1.759 -16.410  1.00 86.25           N  
ATOM   4396  HE2 HIS A 277      -3.546   1.403 -16.453  1.00 86.25           H  
ATOM   4397  N   GLY A 278      -9.484   6.284 -15.203  1.00 79.69           N  
ATOM   4398  H   GLY A 278      -9.722   5.992 -16.140  1.00 79.69           H  
ATOM   4399  CA  GLY A 278     -10.538   6.873 -14.385  1.00 79.69           C  
ATOM   4400  HA2 GLY A 278     -10.134   7.706 -13.809  1.00 79.69           H  
ATOM   4401  HA3 GLY A 278     -11.333   7.247 -15.030  1.00 79.69           H  
ATOM   4402  C   GLY A 278     -11.128   5.837 -13.428  1.00 79.69           C  
ATOM   4403  O   GLY A 278     -11.869   4.948 -13.839  1.00 79.69           O  
ATOM   4404  N   LEU A 279     -10.826   5.939 -12.132  1.00 67.38           N  
ATOM   4405  H   LEU A 279     -10.167   6.651 -11.851  1.00 67.38           H  
ATOM   4406  CA  LEU A 279     -11.300   4.965 -11.136  1.00 67.38           C  
ATOM   4407  HA  LEU A 279     -11.330   3.981 -11.604  1.00 67.38           H  
ATOM   4408  C   LEU A 279     -12.731   5.236 -10.641  1.00 67.38           C  
ATOM   4409  CB  LEU A 279     -10.300   4.914  -9.969  1.00 67.38           C  
ATOM   4410  HB2 LEU A 279     -10.751   4.383  -9.131  1.00 67.38           H  
ATOM   4411  HB3 LEU A 279     -10.099   5.934  -9.642  1.00 67.38           H  
ATOM   4412  O   LEU A 279     -13.381   4.312 -10.143  1.00 67.38           O  
ATOM   4413  CG  LEU A 279      -8.966   4.223 -10.318  1.00 67.38           C  
ATOM   4414  HG  LEU A 279      -8.557   4.641 -11.239  1.00 67.38           H  
ATOM   4415  CD1 LEU A 279      -7.976   4.488  -9.190  1.00 67.38           C  
ATOM   4416 HD11 LEU A 279      -8.430   4.241  -8.230  1.00 67.38           H  
ATOM   4417 HD12 LEU A 279      -7.699   5.542  -9.179  1.00 67.38           H  
ATOM   4418 HD13 LEU A 279      -7.068   3.902  -9.330  1.00 67.38           H  
ATOM   4419  CD2 LEU A 279      -9.122   2.708 -10.483  1.00 67.38           C  
ATOM   4420 HD21 LEU A 279      -9.539   2.268  -9.577  1.00 67.38           H  
ATOM   4421 HD22 LEU A 279      -9.760   2.481 -11.337  1.00 67.38           H  
ATOM   4422 HD23 LEU A 279      -8.144   2.263 -10.671  1.00 67.38           H  
ATOM   4423  N   TYR A 280     -13.237   6.468 -10.781  1.00 60.69           N  
ATOM   4424  H   TYR A 280     -12.651   7.158 -11.229  1.00 60.69           H  
ATOM   4425  CA  TYR A 280     -14.602   6.880 -10.411  1.00 60.69           C  
ATOM   4426  HA  TYR A 280     -15.137   6.014 -10.020  1.00 60.69           H  
ATOM   4427  C   TYR A 280     -15.408   7.367 -11.629  1.00 60.69           C  
ATOM   4428  CB  TYR A 280     -14.593   7.931  -9.284  1.00 60.69           C  
ATOM   4429  HB2 TYR A 280     -13.993   8.784  -9.598  1.00 60.69           H  
ATOM   4430  HB3 TYR A 280     -15.612   8.290  -9.137  1.00 60.69           H  
ATOM   4431  O   TYR A 280     -15.674   8.550 -11.776  1.00 60.69           O  
ATOM   4432  CG  TYR A 280     -14.099   7.415  -7.951  1.00 60.69           C  
ATOM   4433  CD1 TYR A 280     -14.901   6.583  -7.151  1.00 60.69           C  
ATOM   4434  HD1 TYR A 280     -15.887   6.306  -7.495  1.00 60.69           H  
ATOM   4435  CD2 TYR A 280     -12.785   7.683  -7.565  1.00 60.69           C  
ATOM   4436  HD2 TYR A 280     -12.188   8.284  -8.234  1.00 60.69           H  
ATOM   4437  CE1 TYR A 280     -14.385   6.045  -5.956  1.00 60.69           C  
ATOM   4438  HE1 TYR A 280     -14.959   5.328  -5.388  1.00 60.69           H  
ATOM   4439  CE2 TYR A 280     -12.261   7.106  -6.389  1.00 60.69           C  
ATOM   4440  HE2 TYR A 280     -11.212   7.159  -6.138  1.00 60.69           H  
ATOM   4441  OH  TYR A 280     -12.566   5.854  -4.385  1.00 60.69           O  
ATOM   4442  HH  TYR A 280     -11.610   5.937  -4.367  1.00 60.69           H  
ATOM   4443  CZ  TYR A 280     -13.072   6.345  -5.545  1.00 60.69           C  
ATOM   4444  N   GLU A 281     -15.824   6.445 -12.494  1.00 55.72           N  
ATOM   4445  H   GLU A 281     -15.416   5.523 -12.426  1.00 55.72           H  
ATOM   4446  CA  GLU A 281     -16.862   6.653 -13.522  1.00 55.72           C  
ATOM   4447  HA  GLU A 281     -16.580   7.508 -14.137  1.00 55.72           H  
ATOM   4448  C   GLU A 281     -18.275   6.926 -12.933  1.00 55.72           C  
ATOM   4449  CB  GLU A 281     -16.998   5.419 -14.438  1.00 55.72           C  
ATOM   4450  HB2 GLU A 281     -17.506   4.660 -13.842  1.00 55.72           H  
ATOM   4451  HB3 GLU A 281     -17.664   5.664 -15.265  1.00 55.72           H  
ATOM   4452  O   GLU A 281     -18.494   6.968 -11.721  1.00 55.72           O  
ATOM   4453  CG  GLU A 281     -15.746   4.835 -15.103  1.00 55.72           C  
ATOM   4454  HG2 GLU A 281     -14.956   4.709 -14.363  1.00 55.72           H  
ATOM   4455  HG3 GLU A 281     -15.395   5.526 -15.869  1.00 55.72           H  
ATOM   4456  CD  GLU A 281     -16.084   3.464 -15.709  1.00 55.72           C  
ATOM   4457  OE1 GLU A 281     -15.587   3.148 -16.807  1.00 55.72           O  
ATOM   4458  OE2 GLU A 281     -16.790   2.714 -14.988  1.00 55.72           O  
ATOM   4459  N   GLU A 282     -19.255   6.939 -13.838  1.00 52.34           N  
ATOM   4460  H   GLU A 282     -18.952   6.705 -14.773  1.00 52.34           H  
ATOM   4461  CA  GLU A 282     -20.590   7.545 -13.854  1.00 52.34           C  
ATOM   4462  HA  GLU A 282     -20.481   8.604 -14.092  1.00 52.34           H  
ATOM   4463  C   GLU A 282     -21.523   7.472 -12.642  1.00 52.34           C  
ATOM   4464  CB  GLU A 282     -21.373   6.889 -15.002  1.00 52.34           C  
ATOM   4465  HB2 GLU A 282     -22.386   7.292 -15.004  1.00 52.34           H  
ATOM   4466  HB3 GLU A 282     -21.433   5.817 -14.814  1.00 52.34           H  
ATOM   4467  O   GLU A 282     -22.351   8.372 -12.509  1.00 52.34           O  
ATOM   4468  CG  GLU A 282     -20.773   7.133 -16.394  1.00 52.34           C  
ATOM   4469  HG2 GLU A 282     -20.629   8.205 -16.527  1.00 52.34           H  
ATOM   4470  HG3 GLU A 282     -19.801   6.645 -16.459  1.00 52.34           H  
ATOM   4471  CD  GLU A 282     -21.692   6.587 -17.498  1.00 52.34           C  
ATOM   4472  OE1 GLU A 282     -21.648   7.154 -18.609  1.00 52.34           O  
ATOM   4473  OE2 GLU A 282     -22.442   5.624 -17.207  1.00 52.34           O  
ATOM   4474  N   LYS A 283     -21.535   6.428 -11.798  1.00 56.28           N  
ATOM   4475  H   LYS A 283     -20.834   5.709 -11.906  1.00 56.28           H  
ATOM   4476  CA  LYS A 283     -22.690   6.279 -10.886  1.00 56.28           C  
ATOM   4477  HA  LYS A 283     -23.571   6.347 -11.525  1.00 56.28           H  
ATOM   4478  C   LYS A 283     -22.811   7.458  -9.905  1.00 56.28           C  
ATOM   4479  CB  LYS A 283     -22.749   4.914 -10.184  1.00 56.28           C  
ATOM   4480  HB2 LYS A 283     -23.159   5.049  -9.183  1.00 56.28           H  
ATOM   4481  HB3 LYS A 283     -21.745   4.499 -10.085  1.00 56.28           H  
ATOM   4482  O   LYS A 283     -21.985   7.630  -9.009  1.00 56.28           O  
ATOM   4483  CG  LYS A 283     -23.659   3.936 -10.946  1.00 56.28           C  
ATOM   4484  HG2 LYS A 283     -24.636   4.394 -11.103  1.00 56.28           H  
ATOM   4485  HG3 LYS A 283     -23.213   3.704 -11.914  1.00 56.28           H  
ATOM   4486  CD  LYS A 283     -23.842   2.652 -10.133  1.00 56.28           C  
ATOM   4487  HD2 LYS A 283     -22.864   2.201  -9.966  1.00 56.28           H  
ATOM   4488  HD3 LYS A 283     -24.282   2.897  -9.167  1.00 56.28           H  
ATOM   4489  CE  LYS A 283     -24.740   1.652 -10.861  1.00 56.28           C  
ATOM   4490  HE2 LYS A 283     -25.720   2.102 -11.023  1.00 56.28           H  
ATOM   4491  HE3 LYS A 283     -24.303   1.431 -11.835  1.00 56.28           H  
ATOM   4492  NZ  LYS A 283     -24.861   0.416 -10.056  1.00 56.28           N  
ATOM   4493  HZ1 LYS A 283     -25.289   0.606  -9.161  1.00 56.28           H  
ATOM   4494  HZ2 LYS A 283     -25.402  -0.283 -10.543  1.00 56.28           H  
ATOM   4495  HZ3 LYS A 283     -23.948   0.030  -9.861  1.00 56.28           H  
ATOM   4496  N   ASN A 284     -23.935   8.176 -10.026  1.00 58.19           N  
ATOM   4497  H   ASN A 284     -24.422   8.005 -10.894  1.00 58.19           H  
ATOM   4498  CA  ASN A 284     -24.358   9.399  -9.318  1.00 58.19           C  
ATOM   4499  HA  ASN A 284     -23.654  10.193  -9.569  1.00 58.19           H  
ATOM   4500  C   ASN A 284     -24.397   9.344  -7.772  1.00 58.19           C  
ATOM   4501  CB  ASN A 284     -25.759   9.782  -9.868  1.00 58.19           C  
ATOM   4502  HB2 ASN A 284     -26.249  10.480  -9.190  1.00 58.19           H  
ATOM   4503  HB3 ASN A 284     -26.388   8.894  -9.935  1.00 58.19           H  
ATOM   4504  O   ASN A 284     -24.889  10.274  -7.139  1.00 58.19           O  
ATOM   4505  CG  ASN A 284     -25.724  10.487 -11.212  1.00 58.19           C  
ATOM   4506  ND2 ASN A 284     -26.805  10.471 -11.956  1.00 58.19           N  
ATOM   4507 HD21 ASN A 284     -26.713  10.927 -12.853  1.00 58.19           H  
ATOM   4508 HD22 ASN A 284     -27.654  10.008 -11.666  1.00 58.19           H  
ATOM   4509  OD1 ASN A 284     -24.743  11.092 -11.591  1.00 58.19           O  
ATOM   4510  N   LEU A 285     -23.932   8.272  -7.125  1.00 61.78           N  
ATOM   4511  H   LEU A 285     -23.420   7.588  -7.665  1.00 61.78           H  
ATOM   4512  CA  LEU A 285     -24.107   8.074  -5.680  1.00 61.78           C  
ATOM   4513  HA  LEU A 285     -25.108   8.400  -5.399  1.00 61.78           H  
ATOM   4514  C   LEU A 285     -23.148   8.901  -4.828  1.00 61.78           C  
ATOM   4515  CB  LEU A 285     -23.933   6.586  -5.344  1.00 61.78           C  
ATOM   4516  HB2 LEU A 285     -23.004   6.234  -5.793  1.00 61.78           H  
ATOM   4517  HB3 LEU A 285     -23.847   6.464  -4.264  1.00 61.78           H  
ATOM   4518  O   LEU A 285     -23.536   9.445  -3.798  1.00 61.78           O  
ATOM   4519  CG  LEU A 285     -25.098   5.726  -5.839  1.00 61.78           C  
ATOM   4520  HG  LEU A 285     -25.321   5.971  -6.878  1.00 61.78           H  
ATOM   4521  CD1 LEU A 285     -24.721   4.254  -5.771  1.00 61.78           C  
ATOM   4522 HD11 LEU A 285     -23.793   4.073  -6.313  1.00 61.78           H  
ATOM   4523 HD12 LEU A 285     -24.599   3.931  -4.737  1.00 61.78           H  
ATOM   4524 HD13 LEU A 285     -25.505   3.661  -6.240  1.00 61.78           H  
ATOM   4525  CD2 LEU A 285     -26.346   5.937  -4.993  1.00 61.78           C  
ATOM   4526 HD21 LEU A 285     -27.144   5.337  -5.430  1.00 61.78           H  
ATOM   4527 HD22 LEU A 285     -26.642   6.986  -5.009  1.00 61.78           H  
ATOM   4528 HD23 LEU A 285     -26.163   5.616  -3.968  1.00 61.78           H  
ATOM   4529  N   SER A 286     -21.882   8.964  -5.223  1.00 63.38           N  
ATOM   4530  H   SER A 286     -21.637   8.531  -6.102  1.00 63.38           H  
ATOM   4531  CA  SER A 286     -20.870   9.744  -4.513  1.00 63.38           C  
ATOM   4532  HA  SER A 286     -21.353  10.584  -4.014  1.00 63.38           H  
ATOM   4533  C   SER A 286     -19.885  10.317  -5.525  1.00 63.38           C  
ATOM   4534  CB  SER A 286     -20.208   8.891  -3.426  1.00 63.38           C  
ATOM   4535  HB2 SER A 286     -19.706   8.036  -3.879  1.00 63.38           H  
ATOM   4536  HB3 SER A 286     -20.976   8.523  -2.746  1.00 63.38           H  
ATOM   4537  O   SER A 286     -18.740   9.853  -5.595  1.00 63.38           O  
ATOM   4538  OG  SER A 286     -19.270   9.655  -2.687  1.00 63.38           O  
ATOM   4539  HG  SER A 286     -19.655  10.514  -2.502  1.00 63.38           H  
ATOM   4540  N   PRO A 287     -20.345  11.282  -6.343  1.00 73.12           N  
ATOM   4541  CA  PRO A 287     -19.474  11.960  -7.281  1.00 73.12           C  
ATOM   4542  HA  PRO A 287     -18.954  11.229  -7.901  1.00 73.12           H  
ATOM   4543  C   PRO A 287     -18.445  12.795  -6.513  1.00 73.12           C  
ATOM   4544  CB  PRO A 287     -20.395  12.800  -8.169  1.00 73.12           C  
ATOM   4545  HB2 PRO A 287     -19.908  13.706  -8.529  1.00 73.12           H  
ATOM   4546  HB3 PRO A 287     -20.735  12.195  -9.010  1.00 73.12           H  
ATOM   4547  O   PRO A 287     -18.766  13.454  -5.521  1.00 73.12           O  
ATOM   4548  CG  PRO A 287     -21.582  13.113  -7.259  1.00 73.12           C  
ATOM   4549  HG2 PRO A 287     -21.351  13.980  -6.640  1.00 73.12           H  
ATOM   4550  HG3 PRO A 287     -22.496  13.279  -7.828  1.00 73.12           H  
ATOM   4551  CD  PRO A 287     -21.684  11.868  -6.378  1.00 73.12           C  
ATOM   4552  HD2 PRO A 287     -22.376  11.162  -6.837  1.00 73.12           H  
ATOM   4553  HD3 PRO A 287     -22.035  12.147  -5.385  1.00 73.12           H  
ATOM   4554  N   GLY A 288     -17.207  12.753  -6.990  1.00 83.75           N  
ATOM   4555  H   GLY A 288     -17.026  12.190  -7.809  1.00 83.75           H  
ATOM   4556  CA  GLY A 288     -16.099  13.542  -6.472  1.00 83.75           C  
ATOM   4557  HA2 GLY A 288     -16.443  14.549  -6.239  1.00 83.75           H  
ATOM   4558  HA3 GLY A 288     -15.364  13.615  -7.274  1.00 83.75           H  
ATOM   4559  C   GLY A 288     -15.373  12.972  -5.252  1.00 83.75           C  
ATOM   4560  O   GLY A 288     -15.620  11.847  -4.793  1.00 83.75           O  
ATOM   4561  N   PHE A 289     -14.438  13.774  -4.748  1.00 91.31           N  
ATOM   4562  H   PHE A 289     -14.331  14.687  -5.166  1.00 91.31           H  
ATOM   4563  CA  PHE A 289     -13.558  13.457  -3.628  1.00 91.31           C  
ATOM   4564  HA  PHE A 289     -14.052  12.742  -2.971  1.00 91.31           H  
ATOM   4565  C   PHE A 289     -13.266  14.732  -2.829  1.00 91.31           C  
ATOM   4566  CB  PHE A 289     -12.266  12.809  -4.146  1.00 91.31           C  
ATOM   4567  HB2 PHE A 289     -12.509  11.879  -4.658  1.00 91.31           H  
ATOM   4568  HB3 PHE A 289     -11.802  13.476  -4.872  1.00 91.31           H  
ATOM   4569  O   PHE A 289     -12.797  15.732  -3.370  1.00 91.31           O  
ATOM   4570  CG  PHE A 289     -11.260  12.518  -3.052  1.00 91.31           C  
ATOM   4571  CD1 PHE A 289     -10.209  13.423  -2.816  1.00 91.31           C  
ATOM   4572  HD1 PHE A 289     -10.101  14.304  -3.432  1.00 91.31           H  
ATOM   4573  CD2 PHE A 289     -11.394  11.377  -2.237  1.00 91.31           C  
ATOM   4574  HD2 PHE A 289     -12.196  10.675  -2.411  1.00 91.31           H  
ATOM   4575  CE1 PHE A 289      -9.304  13.192  -1.769  1.00 91.31           C  
ATOM   4576  HE1 PHE A 289      -8.513  13.901  -1.577  1.00 91.31           H  
ATOM   4577  CE2 PHE A 289     -10.482  11.148  -1.190  1.00 91.31           C  
ATOM   4578  HE2 PHE A 289     -10.586  10.287  -0.547  1.00 91.31           H  
ATOM   4579  CZ  PHE A 289      -9.435  12.054  -0.957  1.00 91.31           C  
ATOM   4580  HZ  PHE A 289      -8.742  11.885  -0.146  1.00 91.31           H  
ATOM   4581  N   ASN A 290     -13.582  14.699  -1.535  1.00 95.19           N  
ATOM   4582  H   ASN A 290     -13.868  13.821  -1.124  1.00 95.19           H  
ATOM   4583  CA  ASN A 290     -13.321  15.801  -0.620  1.00 95.19           C  
ATOM   4584  HA  ASN A 290     -12.381  16.261  -0.925  1.00 95.19           H  
ATOM   4585  C   ASN A 290     -13.137  15.312   0.813  1.00 95.19           C  
ATOM   4586  CB  ASN A 290     -14.438  16.860  -0.683  1.00 95.19           C  
ATOM   4587  HB2 ASN A 290     -14.444  17.297  -1.682  1.00 95.19           H  
ATOM   4588  HB3 ASN A 290     -14.219  17.667   0.016  1.00 95.19           H  
ATOM   4589  O   ASN A 290     -13.744  14.318   1.230  1.00 95.19           O  
ATOM   4590  CG  ASN A 290     -15.814  16.326  -0.349  1.00 95.19           C  
ATOM   4591  ND2 ASN A 290     -16.602  16.030  -1.356  1.00 95.19           N  
ATOM   4592 HD21 ASN A 290     -17.558  15.754  -1.182  1.00 95.19           H  
ATOM   4593 HD22 ASN A 290     -16.252  16.186  -2.290  1.00 95.19           H  
ATOM   4594  OD1 ASN A 290     -16.210  16.150   0.798  1.00 95.19           O  
ATOM   4595  N   PHE A 291     -12.363  16.080   1.566  1.00 96.75           N  
ATOM   4596  H   PHE A 291     -11.975  16.914   1.148  1.00 96.75           H  
ATOM   4597  CA  PHE A 291     -12.078  15.874   2.979  1.00 96.75           C  
ATOM   4598  HA  PHE A 291     -12.883  15.297   3.434  1.00 96.75           H  
ATOM   4599  C   PHE A 291     -12.018  17.228   3.695  1.00 96.75           C  
ATOM   4600  CB  PHE A 291     -10.780  15.068   3.126  1.00 96.75           C  
ATOM   4601  HB2 PHE A 291     -10.651  14.805   4.176  1.00 96.75           H  
ATOM   4602  HB3 PHE A 291     -10.880  14.130   2.580  1.00 96.75           H  
ATOM   4603  O   PHE A 291     -12.157  18.279   3.065  1.00 96.75           O  
ATOM   4604  CG  PHE A 291      -9.532  15.781   2.643  1.00 96.75           C  
ATOM   4605  CD1 PHE A 291      -9.203  15.780   1.274  1.00 96.75           C  
ATOM   4606  HD1 PHE A 291      -9.836  15.273   0.561  1.00 96.75           H  
ATOM   4607  CD2 PHE A 291      -8.685  16.425   3.565  1.00 96.75           C  
ATOM   4608  HD2 PHE A 291      -8.914  16.409   4.620  1.00 96.75           H  
ATOM   4609  CE1 PHE A 291      -8.043  16.438   0.831  1.00 96.75           C  
ATOM   4610  HE1 PHE A 291      -7.798  16.462  -0.221  1.00 96.75           H  
ATOM   4611  CE2 PHE A 291      -7.519  17.072   3.119  1.00 96.75           C  
ATOM   4612  HE2 PHE A 291      -6.862  17.559   3.824  1.00 96.75           H  
ATOM   4613  CZ  PHE A 291      -7.200  17.080   1.752  1.00 96.75           C  
ATOM   4614  HZ  PHE A 291      -6.306  17.583   1.412  1.00 96.75           H  
ATOM   4615  N   ARG A 292     -11.859  17.207   5.019  1.00 97.31           N  
ATOM   4616  H   ARG A 292     -11.636  16.330   5.467  1.00 97.31           H  
ATOM   4617  CA  ARG A 292     -11.698  18.419   5.825  1.00 97.31           C  
ATOM   4618  HA  ARG A 292     -11.624  19.279   5.159  1.00 97.31           H  
ATOM   4619  C   ARG A 292     -10.390  18.361   6.592  1.00 97.31           C  
ATOM   4620  CB  ARG A 292     -12.893  18.649   6.762  1.00 97.31           C  
ATOM   4621  HB2 ARG A 292     -13.069  17.753   7.357  1.00 97.31           H  
ATOM   4622  HB3 ARG A 292     -12.648  19.469   7.437  1.00 97.31           H  
ATOM   4623  O   ARG A 292     -10.024  17.302   7.089  1.00 97.31           O  
ATOM   4624  CG  ARG A 292     -14.167  19.026   5.993  1.00 97.31           C  
ATOM   4625  HG2 ARG A 292     -13.967  19.907   5.384  1.00 97.31           H  
ATOM   4626  HG3 ARG A 292     -14.460  18.203   5.341  1.00 97.31           H  
ATOM   4627  CD  ARG A 292     -15.320  19.354   6.946  1.00 97.31           C  
ATOM   4628  HD2 ARG A 292     -15.503  18.514   7.616  1.00 97.31           H  
ATOM   4629  HD3 ARG A 292     -15.028  20.209   7.556  1.00 97.31           H  
ATOM   4630  NE  ARG A 292     -16.536  19.722   6.196  1.00 97.31           N  
ATOM   4631  HE  ARG A 292     -16.627  20.704   5.979  1.00 97.31           H  
ATOM   4632  NH1 ARG A 292     -17.625  17.714   6.220  1.00 97.31           N  
ATOM   4633 HH11 ARG A 292     -16.907  17.440   6.876  1.00 97.31           H  
ATOM   4634 HH12 ARG A 292     -18.549  17.308   6.243  1.00 97.31           H  
ATOM   4635  NH2 ARG A 292     -18.570  19.445   5.196  1.00 97.31           N  
ATOM   4636 HH21 ARG A 292     -18.578  20.449   5.085  1.00 97.31           H  
ATOM   4637 HH22 ARG A 292     -19.480  19.023   5.078  1.00 97.31           H  
ATOM   4638  CZ  ARG A 292     -17.566  18.968   5.868  1.00 97.31           C  
ATOM   4639  N   PHE A 293      -9.713  19.495   6.692  1.00 96.19           N  
ATOM   4640  H   PHE A 293     -10.090  20.322   6.252  1.00 96.19           H  
ATOM   4641  CA  PHE A 293      -8.553  19.668   7.560  1.00 96.19           C  
ATOM   4642  HA  PHE A 293      -8.623  18.955   8.381  1.00 96.19           H  
ATOM   4643  C   PHE A 293      -8.570  21.073   8.165  1.00 96.19           C  
ATOM   4644  CB  PHE A 293      -7.251  19.376   6.793  1.00 96.19           C  
ATOM   4645  HB2 PHE A 293      -6.507  19.041   7.516  1.00 96.19           H  
ATOM   4646  HB3 PHE A 293      -7.410  18.548   6.103  1.00 96.19           H  
ATOM   4647  O   PHE A 293      -9.260  21.963   7.662  1.00 96.19           O  
ATOM   4648  CG  PHE A 293      -6.670  20.557   6.036  1.00 96.19           C  
ATOM   4649  CD1 PHE A 293      -7.134  20.882   4.750  1.00 96.19           C  
ATOM   4650  HD1 PHE A 293      -7.906  20.280   4.292  1.00 96.19           H  
ATOM   4651  CD2 PHE A 293      -5.667  21.345   6.632  1.00 96.19           C  
ATOM   4652  HD2 PHE A 293      -5.297  21.100   7.617  1.00 96.19           H  
ATOM   4653  CE1 PHE A 293      -6.603  21.996   4.071  1.00 96.19           C  
ATOM   4654  HE1 PHE A 293      -6.958  22.269   3.088  1.00 96.19           H  
ATOM   4655  CE2 PHE A 293      -5.137  22.453   5.950  1.00 96.19           C  
ATOM   4656  HE2 PHE A 293      -4.352  23.038   6.405  1.00 96.19           H  
ATOM   4657  CZ  PHE A 293      -5.612  22.785   4.672  1.00 96.19           C  
ATOM   4658  HZ  PHE A 293      -5.212  23.639   4.144  1.00 96.19           H  
ATOM   4659  N   ALA A 294      -7.814  21.279   9.239  1.00 97.00           N  
ATOM   4660  H   ALA A 294      -7.270  20.518   9.621  1.00 97.00           H  
ATOM   4661  CA  ALA A 294      -7.757  22.556   9.934  1.00 97.00           C  
ATOM   4662  HA  ALA A 294      -8.280  23.307   9.343  1.00 97.00           H  
ATOM   4663  C   ALA A 294      -6.318  23.051  10.129  1.00 97.00           C  
ATOM   4664  CB  ALA A 294      -8.505  22.414  11.260  1.00 97.00           C  
ATOM   4665  HB1 ALA A 294      -9.553  22.180  11.075  1.00 97.00           H  
ATOM   4666  HB2 ALA A 294      -8.060  21.621  11.861  1.00 97.00           H  
ATOM   4667  HB3 ALA A 294      -8.433  23.353  11.808  1.00 97.00           H  
ATOM   4668  O   ALA A 294      -5.411  22.275  10.430  1.00 97.00           O  
ATOM   4669  N   ARG A 295      -6.119  24.368  10.006  1.00 96.44           N  
ATOM   4670  H   ARG A 295      -6.918  24.925   9.737  1.00 96.44           H  
ATOM   4671  CA  ARG A 295      -4.900  25.068  10.445  1.00 96.44           C  
ATOM   4672  HA  ARG A 295      -4.092  24.352  10.591  1.00 96.44           H  
ATOM   4673  C   ARG A 295      -5.190  25.730  11.788  1.00 96.44           C  
ATOM   4674  CB  ARG A 295      -4.448  26.102   9.398  1.00 96.44           C  
ATOM   4675  HB2 ARG A 295      -3.616  26.673   9.810  1.00 96.44           H  
ATOM   4676  HB3 ARG A 295      -5.267  26.794   9.203  1.00 96.44           H  
ATOM   4677  O   ARG A 295      -5.952  26.693  11.835  1.00 96.44           O  
ATOM   4678  CG  ARG A 295      -3.998  25.468   8.073  1.00 96.44           C  
ATOM   4679  HG2 ARG A 295      -3.142  24.820   8.256  1.00 96.44           H  
ATOM   4680  HG3 ARG A 295      -4.816  24.878   7.661  1.00 96.44           H  
ATOM   4681  CD  ARG A 295      -3.616  26.553   7.054  1.00 96.44           C  
ATOM   4682  HD2 ARG A 295      -2.865  27.207   7.499  1.00 96.44           H  
ATOM   4683  HD3 ARG A 295      -4.501  27.150   6.836  1.00 96.44           H  
ATOM   4684  NE  ARG A 295      -3.070  25.985   5.803  1.00 96.44           N  
ATOM   4685  HE  ARG A 295      -2.609  25.089   5.859  1.00 96.44           H  
ATOM   4686  NH1 ARG A 295      -3.482  27.775   4.409  1.00 96.44           N  
ATOM   4687 HH11 ARG A 295      -3.409  28.182   3.487  1.00 96.44           H  
ATOM   4688 HH12 ARG A 295      -3.967  28.253   5.154  1.00 96.44           H  
ATOM   4689  NH2 ARG A 295      -2.342  26.030   3.638  1.00 96.44           N  
ATOM   4690 HH21 ARG A 295      -2.121  26.561   2.808  1.00 96.44           H  
ATOM   4691 HH22 ARG A 295      -1.782  25.205   3.794  1.00 96.44           H  
ATOM   4692  CZ  ARG A 295      -2.973  26.594   4.628  1.00 96.44           C  
ATOM   4693  N   HIS A 296      -4.628  25.195  12.865  1.00 95.94           N  
ATOM   4694  H   HIS A 296      -3.981  24.429  12.742  1.00 95.94           H  
ATOM   4695  CA  HIS A 296      -4.809  25.731  14.215  1.00 95.94           C  
ATOM   4696  HA  HIS A 296      -5.815  26.142  14.305  1.00 95.94           H  
ATOM   4697  C   HIS A 296      -3.820  26.858  14.505  1.00 95.94           C  
ATOM   4698  CB  HIS A 296      -4.666  24.617  15.255  1.00 95.94           C  
ATOM   4699  HB2 HIS A 296      -3.695  24.136  15.140  1.00 95.94           H  
ATOM   4700  HB3 HIS A 296      -4.704  25.059  16.251  1.00 95.94           H  
ATOM   4701  O   HIS A 296      -2.699  26.840  14.005  1.00 95.94           O  
ATOM   4702  CG  HIS A 296      -5.753  23.583  15.159  1.00 95.94           C  
ATOM   4703  CD2 HIS A 296      -5.742  22.463  14.375  1.00 95.94           C  
ATOM   4704  HD2 HIS A 296      -4.954  22.160  13.701  1.00 95.94           H  
ATOM   4705  ND1 HIS A 296      -6.951  23.598  15.839  1.00 95.94           N  
ATOM   4706  HD1 HIS A 296      -7.284  24.340  16.438  1.00 95.94           H  
ATOM   4707  CE1 HIS A 296      -7.645  22.503  15.479  1.00 95.94           C  
ATOM   4708  HE1 HIS A 296      -8.634  22.237  15.822  1.00 95.94           H  
ATOM   4709  NE2 HIS A 296      -6.932  21.776  14.604  1.00 95.94           N  
ATOM   4710  N   PHE A 297      -4.233  27.804  15.339  1.00 96.00           N  
ATOM   4711  H   PHE A 297      -5.172  27.760  15.708  1.00 96.00           H  
ATOM   4712  CA  PHE A 297      -3.396  28.888  15.841  1.00 96.00           C  
ATOM   4713  HA  PHE A 297      -2.389  28.510  16.016  1.00 96.00           H  
ATOM   4714  C   PHE A 297      -3.948  29.392  17.179  1.00 96.00           C  
ATOM   4715  CB  PHE A 297      -3.316  30.011  14.795  1.00 96.00           C  
ATOM   4716  HB2 PHE A 297      -2.878  29.611  13.880  1.00 96.00           H  
ATOM   4717  HB3 PHE A 297      -2.634  30.781  15.155  1.00 96.00           H  
ATOM   4718  O   PHE A 297      -5.038  28.999  17.601  1.00 96.00           O  
ATOM   4719  CG  PHE A 297      -4.644  30.655  14.447  1.00 96.00           C  
ATOM   4720  CD1 PHE A 297      -5.493  30.056  13.496  1.00 96.00           C  
ATOM   4721  HD1 PHE A 297      -5.211  29.125  13.027  1.00 96.00           H  
ATOM   4722  CD2 PHE A 297      -5.016  31.872  15.048  1.00 96.00           C  
ATOM   4723  HD2 PHE A 297      -4.373  32.338  15.781  1.00 96.00           H  
ATOM   4724  CE1 PHE A 297      -6.696  30.684  13.133  1.00 96.00           C  
ATOM   4725  HE1 PHE A 297      -7.338  30.237  12.389  1.00 96.00           H  
ATOM   4726  CE2 PHE A 297      -6.197  32.522  14.651  1.00 96.00           C  
ATOM   4727  HE2 PHE A 297      -6.453  33.477  15.086  1.00 96.00           H  
ATOM   4728  CZ  PHE A 297      -7.030  31.931  13.685  1.00 96.00           C  
ATOM   4729  HZ  PHE A 297      -7.925  32.440  13.358  1.00 96.00           H  
ATOM   4730  N   VAL A 298      -3.192  30.261  17.843  1.00 95.12           N  
ATOM   4731  H   VAL A 298      -2.339  30.602  17.423  1.00 95.12           H  
ATOM   4732  CA  VAL A 298      -3.587  30.901  19.100  1.00 95.12           C  
ATOM   4733  HA  VAL A 298      -4.640  30.701  19.296  1.00 95.12           H  
ATOM   4734  C   VAL A 298      -3.405  32.399  18.937  1.00 95.12           C  
ATOM   4735  CB  VAL A 298      -2.768  30.367  20.288  1.00 95.12           C  
ATOM   4736  HB  VAL A 298      -1.715  30.585  20.108  1.00 95.12           H  
ATOM   4737  O   VAL A 298      -2.384  32.839  18.422  1.00 95.12           O  
ATOM   4738  CG1 VAL A 298      -3.163  31.017  21.619  1.00 95.12           C  
ATOM   4739 HG11 VAL A 298      -4.220  30.843  21.822  1.00 95.12           H  
ATOM   4740 HG12 VAL A 298      -2.567  30.592  22.426  1.00 95.12           H  
ATOM   4741 HG13 VAL A 298      -2.966  32.089  21.590  1.00 95.12           H  
ATOM   4742  CG2 VAL A 298      -2.943  28.850  20.438  1.00 95.12           C  
ATOM   4743 HG21 VAL A 298      -4.000  28.608  20.549  1.00 95.12           H  
ATOM   4744 HG22 VAL A 298      -2.542  28.331  19.567  1.00 95.12           H  
ATOM   4745 HG23 VAL A 298      -2.401  28.496  21.315  1.00 95.12           H  
ATOM   4746  N   GLU A 299      -4.397  33.171  19.362  1.00 92.94           N  
ATOM   4747  H   GLU A 299      -5.200  32.733  19.791  1.00 92.94           H  
ATOM   4748  CA  GLU A 299      -4.324  34.631  19.410  1.00 92.94           C  
ATOM   4749  HA  GLU A 299      -3.280  34.942  19.368  1.00 92.94           H  
ATOM   4750  C   GLU A 299      -4.912  35.078  20.752  1.00 92.94           C  
ATOM   4751  CB  GLU A 299      -5.052  35.228  18.187  1.00 92.94           C  
ATOM   4752  HB2 GLU A 299      -6.120  35.022  18.265  1.00 92.94           H  
ATOM   4753  HB3 GLU A 299      -4.681  34.732  17.290  1.00 92.94           H  
ATOM   4754  O   GLU A 299      -6.031  34.688  21.099  1.00 92.94           O  
ATOM   4755  CG  GLU A 299      -4.837  36.739  18.012  1.00 92.94           C  
ATOM   4756  HG2 GLU A 299      -5.278  37.262  18.860  1.00 92.94           H  
ATOM   4757  HG3 GLU A 299      -3.766  36.945  18.010  1.00 92.94           H  
ATOM   4758  CD  GLU A 299      -5.469  37.259  16.704  1.00 92.94           C  
ATOM   4759  OE1 GLU A 299      -4.712  37.608  15.768  1.00 92.94           O  
ATOM   4760  OE2 GLU A 299      -6.726  37.310  16.616  1.00 92.94           O  
ATOM   4761  N   ASN A 300      -4.152  35.855  21.530  1.00 90.75           N  
ATOM   4762  H   ASN A 300      -3.233  36.115  21.204  1.00 90.75           H  
ATOM   4763  CA  ASN A 300      -4.531  36.297  22.879  1.00 90.75           C  
ATOM   4764  HA  ASN A 300      -3.641  36.729  23.338  1.00 90.75           H  
ATOM   4765  C   ASN A 300      -4.948  35.129  23.798  1.00 90.75           C  
ATOM   4766  CB  ASN A 300      -5.589  37.413  22.772  1.00 90.75           C  
ATOM   4767  HB2 ASN A 300      -6.489  37.015  22.303  1.00 90.75           H  
ATOM   4768  HB3 ASN A 300      -5.854  37.757  23.772  1.00 90.75           H  
ATOM   4769  O   ASN A 300      -6.006  35.166  24.429  1.00 90.75           O  
ATOM   4770  CG  ASN A 300      -5.099  38.615  21.990  1.00 90.75           C  
ATOM   4771  ND2 ASN A 300      -5.966  39.286  21.269  1.00 90.75           N  
ATOM   4772 HD21 ASN A 300      -6.930  38.990  21.215  1.00 90.75           H  
ATOM   4773 HD22 ASN A 300      -5.588  40.066  20.751  1.00 90.75           H  
ATOM   4774  OD1 ASN A 300      -3.937  38.976  22.019  1.00 90.75           O  
ATOM   4775  N   GLY A 301      -4.163  34.045  23.819  1.00 89.12           N  
ATOM   4776  H   GLY A 301      -3.278  34.089  23.334  1.00 89.12           H  
ATOM   4777  CA  GLY A 301      -4.431  32.847  24.624  1.00 89.12           C  
ATOM   4778  HA2 GLY A 301      -3.557  32.198  24.571  1.00 89.12           H  
ATOM   4779  HA3 GLY A 301      -4.573  33.149  25.662  1.00 89.12           H  
ATOM   4780  C   GLY A 301      -5.656  32.017  24.211  1.00 89.12           C  
ATOM   4781  O   GLY A 301      -5.899  30.965  24.801  1.00 89.12           O  
ATOM   4782  N   THR A 302      -6.418  32.446  23.201  1.00 92.81           N  
ATOM   4783  H   THR A 302      -6.151  33.297  22.728  1.00 92.81           H  
ATOM   4784  CA  THR A 302      -7.601  31.729  22.711  1.00 92.81           C  
ATOM   4785  HA  THR A 302      -7.973  31.078  23.502  1.00 92.81           H  
ATOM   4786  C   THR A 302      -7.234  30.867  21.510  1.00 92.81           C  
ATOM   4787  CB  THR A 302      -8.731  32.706  22.373  1.00 92.81           C  
ATOM   4788  HB  THR A 302      -8.400  33.394  21.595  1.00 92.81           H  
ATOM   4789  O   THR A 302      -6.565  31.324  20.584  1.00 92.81           O  
ATOM   4790  CG2 THR A 302     -10.012  32.000  21.921  1.00 92.81           C  
ATOM   4791 HG21 THR A 302     -10.802  32.740  21.792  1.00 92.81           H  
ATOM   4792 HG22 THR A 302      -9.852  31.498  20.967  1.00 92.81           H  
ATOM   4793 HG23 THR A 302     -10.326  31.274  22.672  1.00 92.81           H  
ATOM   4794  OG1 THR A 302      -9.057  33.451  23.522  1.00 92.81           O  
ATOM   4795  HG1 THR A 302      -8.264  33.909  23.810  1.00 92.81           H  
ATOM   4796  N   ASN A 303      -7.682  29.610  21.517  1.00 93.69           N  
ATOM   4797  H   ASN A 303      -8.272  29.319  22.283  1.00 93.69           H  
ATOM   4798  CA  ASN A 303      -7.463  28.679  20.414  1.00 93.69           C  
ATOM   4799  HA  ASN A 303      -6.449  28.805  20.035  1.00 93.69           H  
ATOM   4800  C   ASN A 303      -8.439  28.954  19.269  1.00 93.69           C  
ATOM   4801  CB  ASN A 303      -7.622  27.233  20.906  1.00 93.69           C  
ATOM   4802  HB2 ASN A 303      -7.580  26.562  20.048  1.00 93.69           H  
ATOM   4803  HB3 ASN A 303      -8.594  27.108  21.383  1.00 93.69           H  
ATOM   4804  O   ASN A 303      -9.652  28.964  19.474  1.00 93.69           O  
ATOM   4805  CG  ASN A 303      -6.517  26.822  21.851  1.00 93.69           C  
ATOM   4806  ND2 ASN A 303      -6.796  26.671  23.124  1.00 93.69           N  
ATOM   4807 HD21 ASN A 303      -7.715  26.883  23.485  1.00 93.69           H  
ATOM   4808 HD22 ASN A 303      -6.002  26.484  23.720  1.00 93.69           H  
ATOM   4809  OD1 ASN A 303      -5.390  26.612  21.452  1.00 93.69           O  
ATOM   4810  N   TYR A 304      -7.909  29.071  18.057  1.00 96.50           N  
ATOM   4811  H   TYR A 304      -6.904  29.035  17.962  1.00 96.50           H  
ATOM   4812  CA  TYR A 304      -8.688  29.218  16.835  1.00 96.50           C  
ATOM   4813  HA  TYR A 304      -9.743  29.060  17.058  1.00 96.50           H  
ATOM   4814  C   TYR A 304      -8.261  28.187  15.789  1.00 96.50           C  
ATOM   4815  CB  TYR A 304      -8.517  30.635  16.283  1.00 96.50           C  
ATOM   4816  HB2 TYR A 304      -7.449  30.793  16.135  1.00 96.50           H  
ATOM   4817  HB3 TYR A 304      -9.009  30.703  15.312  1.00 96.50           H  
ATOM   4818  O   TYR A 304      -7.207  27.546  15.889  1.00 96.50           O  
ATOM   4819  CG  TYR A 304      -9.057  31.748  17.155  1.00 96.50           C  
ATOM   4820  CD1 TYR A 304     -10.408  32.131  17.060  1.00 96.50           C  
ATOM   4821  HD1 TYR A 304     -11.067  31.623  16.371  1.00 96.50           H  
ATOM   4822  CD2 TYR A 304      -8.197  32.417  18.045  1.00 96.50           C  
ATOM   4823  HD2 TYR A 304      -7.157  32.133  18.111  1.00 96.50           H  
ATOM   4824  CE1 TYR A 304     -10.908  33.158  17.883  1.00 96.50           C  
ATOM   4825  HE1 TYR A 304     -11.947  33.447  17.834  1.00 96.50           H  
ATOM   4826  CE2 TYR A 304      -8.690  33.447  18.864  1.00 96.50           C  
ATOM   4827  HE2 TYR A 304      -8.019  33.959  19.537  1.00 96.50           H  
ATOM   4828  OH  TYR A 304     -10.543  34.781  19.605  1.00 96.50           O  
ATOM   4829  HH  TYR A 304      -9.880  35.095  20.224  1.00 96.50           H  
ATOM   4830  CZ  TYR A 304     -10.053  33.806  18.799  1.00 96.50           C  
ATOM   4831  N   ARG A 305      -9.072  28.040  14.741  1.00 97.56           N  
ATOM   4832  H   ARG A 305      -9.961  28.520  14.760  1.00 97.56           H  
ATOM   4833  CA  ARG A 305      -8.670  27.325  13.529  1.00 97.56           C  
ATOM   4834  HA  ARG A 305      -7.587  27.423  13.447  1.00 97.56           H  
ATOM   4835  C   ARG A 305      -9.248  27.946  12.263  1.00 97.56           C  
ATOM   4836  CB  ARG A 305      -8.995  25.826  13.662  1.00 97.56           C  
ATOM   4837  HB2 ARG A 305      -8.622  25.466  14.622  1.00 97.56           H  
ATOM   4838  HB3 ARG A 305      -8.461  25.292  12.876  1.00 97.56           H  
ATOM   4839  O   ARG A 305     -10.333  28.517  12.272  1.00 97.56           O  
ATOM   4840  CG  ARG A 305     -10.492  25.502  13.555  1.00 97.56           C  
ATOM   4841  HG2 ARG A 305     -11.042  26.091  14.289  1.00 97.56           H  
ATOM   4842  HG3 ARG A 305     -10.843  25.763  12.557  1.00 97.56           H  
ATOM   4843  CD  ARG A 305     -10.779  24.016  13.801  1.00 97.56           C  
ATOM   4844  HD2 ARG A 305     -10.102  23.403  13.205  1.00 97.56           H  
ATOM   4845  HD3 ARG A 305     -10.614  23.783  14.853  1.00 97.56           H  
ATOM   4846  NE  ARG A 305     -12.160  23.696  13.428  1.00 97.56           N  
ATOM   4847  HE  ARG A 305     -12.753  24.460  13.136  1.00 97.56           H  
ATOM   4848  NH1 ARG A 305     -12.173  21.374  13.688  1.00 97.56           N  
ATOM   4849 HH11 ARG A 305     -12.691  20.514  13.578  1.00 97.56           H  
ATOM   4850 HH12 ARG A 305     -11.324  21.303  14.230  1.00 97.56           H  
ATOM   4851  NH2 ARG A 305     -13.939  22.488  12.895  1.00 97.56           N  
ATOM   4852 HH21 ARG A 305     -14.420  21.602  12.843  1.00 97.56           H  
ATOM   4853 HH22 ARG A 305     -14.390  23.354  12.637  1.00 97.56           H  
ATOM   4854  CZ  ARG A 305     -12.732  22.510  13.360  1.00 97.56           C  
ATOM   4855  N   HIS A 306      -8.543  27.779  11.154  1.00 96.56           N  
ATOM   4856  H   HIS A 306      -7.633  27.349  11.241  1.00 96.56           H  
ATOM   4857  CA  HIS A 306      -9.124  27.897   9.819  1.00 96.56           C  
ATOM   4858  HA  HIS A 306     -10.028  28.505   9.850  1.00 96.56           H  
ATOM   4859  C   HIS A 306      -9.503  26.495   9.348  1.00 96.56           C  
ATOM   4860  CB  HIS A 306      -8.126  28.567   8.868  1.00 96.56           C  
ATOM   4861  HB2 HIS A 306      -8.562  28.608   7.870  1.00 96.56           H  
ATOM   4862  HB3 HIS A 306      -7.218  27.966   8.821  1.00 96.56           H  
ATOM   4863  O   HIS A 306      -8.617  25.655   9.179  1.00 96.56           O  
ATOM   4864  CG  HIS A 306      -7.754  29.962   9.289  1.00 96.56           C  
ATOM   4865  CD2 HIS A 306      -6.537  30.384   9.748  1.00 96.56           C  
ATOM   4866  HD2 HIS A 306      -5.652  29.779   9.882  1.00 96.56           H  
ATOM   4867  ND1 HIS A 306      -8.589  31.054   9.296  1.00 96.56           N  
ATOM   4868  HD1 HIS A 306      -9.473  31.114   8.812  1.00 96.56           H  
ATOM   4869  CE1 HIS A 306      -7.905  32.104   9.775  1.00 96.56           C  
ATOM   4870  HE1 HIS A 306      -8.271  33.118   9.847  1.00 96.56           H  
ATOM   4871  NE2 HIS A 306      -6.655  31.737  10.060  1.00 96.56           N  
ATOM   4872  N   LEU A 307     -10.798  26.238   9.168  1.00 98.00           N  
ATOM   4873  H   LEU A 307     -11.467  26.984   9.288  1.00 98.00           H  
ATOM   4874  CA  LEU A 307     -11.292  24.979   8.615  1.00 98.00           C  
ATOM   4875  HA  LEU A 307     -10.621  24.172   8.907  1.00 98.00           H  
ATOM   4876  C   LEU A 307     -11.309  25.068   7.089  1.00 98.00           C  
ATOM   4877  CB  LEU A 307     -12.684  24.687   9.198  1.00 98.00           C  
ATOM   4878  HB2 LEU A 307     -13.338  25.520   8.942  1.00 98.00           H  
ATOM   4879  HB3 LEU A 307     -12.601  24.645  10.284  1.00 98.00           H  
ATOM   4880  O   LEU A 307     -11.755  26.068   6.527  1.00 98.00           O  
ATOM   4881  CG  LEU A 307     -13.339  23.382   8.703  1.00 98.00           C  
ATOM   4882  HG  LEU A 307     -13.318  23.344   7.614  1.00 98.00           H  
ATOM   4883  CD1 LEU A 307     -12.624  22.147   9.260  1.00 98.00           C  
ATOM   4884 HD11 LEU A 307     -11.608  22.091   8.871  1.00 98.00           H  
ATOM   4885 HD12 LEU A 307     -13.165  21.249   8.960  1.00 98.00           H  
ATOM   4886 HD13 LEU A 307     -12.595  22.189  10.348  1.00 98.00           H  
ATOM   4887  CD2 LEU A 307     -14.799  23.339   9.144  1.00 98.00           C  
ATOM   4888 HD21 LEU A 307     -15.317  24.216   8.756  1.00 98.00           H  
ATOM   4889 HD22 LEU A 307     -15.283  22.452   8.733  1.00 98.00           H  
ATOM   4890 HD23 LEU A 307     -14.868  23.327  10.231  1.00 98.00           H  
ATOM   4891  N   PHE A 308     -10.846  24.013   6.429  1.00 97.25           N  
ATOM   4892  H   PHE A 308     -10.447  23.248   6.953  1.00 97.25           H  
ATOM   4893  CA  PHE A 308     -10.868  23.881   4.979  1.00 97.25           C  
ATOM   4894  HA  PHE A 308     -11.374  24.735   4.529  1.00 97.25           H  
ATOM   4895  C   PHE A 308     -11.617  22.610   4.595  1.00 97.25           C  
ATOM   4896  CB  PHE A 308      -9.435  23.834   4.439  1.00 97.25           C  
ATOM   4897  HB2 PHE A 308      -9.468  23.612   3.372  1.00 97.25           H  
ATOM   4898  HB3 PHE A 308      -8.913  23.014   4.932  1.00 97.25           H  
ATOM   4899  O   PHE A 308     -11.198  21.508   4.956  1.00 97.25           O  
ATOM   4900  CG  PHE A 308      -8.640  25.106   4.644  1.00 97.25           C  
ATOM   4901  CD1 PHE A 308      -8.590  26.081   3.631  1.00 97.25           C  
ATOM   4902  HD1 PHE A 308      -9.112  25.923   2.699  1.00 97.25           H  
ATOM   4903  CD2 PHE A 308      -7.956  25.318   5.854  1.00 97.25           C  
ATOM   4904  HD2 PHE A 308      -7.995  24.570   6.632  1.00 97.25           H  
ATOM   4905  CE1 PHE A 308      -7.873  27.273   3.836  1.00 97.25           C  
ATOM   4906  HE1 PHE A 308      -7.858  28.028   3.064  1.00 97.25           H  
ATOM   4907  CE2 PHE A 308      -7.243  26.510   6.061  1.00 97.25           C  
ATOM   4908  HE2 PHE A 308      -6.744  26.671   7.005  1.00 97.25           H  
ATOM   4909  CZ  PHE A 308      -7.205  27.492   5.054  1.00 97.25           C  
ATOM   4910  HZ  PHE A 308      -6.679  28.421   5.218  1.00 97.25           H  
ATOM   4911  N   LYS A 309     -12.676  22.751   3.798  1.00 97.38           N  
ATOM   4912  H   LYS A 309     -12.983  23.690   3.590  1.00 97.38           H  
ATOM   4913  CA  LYS A 309     -13.245  21.655   3.012  1.00 97.38           C  
ATOM   4914  HA  LYS A 309     -13.069  20.707   3.521  1.00 97.38           H  
ATOM   4915  C   LYS A 309     -12.528  21.616   1.673  1.00 97.38           C  
ATOM   4916  CB  LYS A 309     -14.754  21.857   2.875  1.00 97.38           C  
ATOM   4917  HB2 LYS A 309     -15.187  21.889   3.875  1.00 97.38           H  
ATOM   4918  HB3 LYS A 309     -14.942  22.815   2.391  1.00 97.38           H  
ATOM   4919  O   LYS A 309     -12.757  22.462   0.814  1.00 97.38           O  
ATOM   4920  CG  LYS A 309     -15.441  20.736   2.084  1.00 97.38           C  
ATOM   4921  HG2 LYS A 309     -15.022  20.679   1.079  1.00 97.38           H  
ATOM   4922  HG3 LYS A 309     -15.296  19.783   2.592  1.00 97.38           H  
ATOM   4923  CD  LYS A 309     -16.937  21.050   1.986  1.00 97.38           C  
ATOM   4924  HD2 LYS A 309     -17.051  22.042   1.548  1.00 97.38           H  
ATOM   4925  HD3 LYS A 309     -17.374  21.070   2.984  1.00 97.38           H  
ATOM   4926  CE  LYS A 309     -17.673  20.030   1.116  1.00 97.38           C  
ATOM   4927  HE2 LYS A 309     -17.145  19.946   0.166  1.00 97.38           H  
ATOM   4928  HE3 LYS A 309     -17.652  19.063   1.619  1.00 97.38           H  
ATOM   4929  NZ  LYS A 309     -19.071  20.470   0.891  1.00 97.38           N  
ATOM   4930  HZ1 LYS A 309     -19.619  19.887   0.274  1.00 97.38           H  
ATOM   4931  HZ2 LYS A 309     -19.563  20.524   1.772  1.00 97.38           H  
ATOM   4932  HZ3 LYS A 309     -19.125  21.425   0.568  1.00 97.38           H  
ATOM   4933  N   VAL A 310     -11.645  20.640   1.514  1.00 97.69           N  
ATOM   4934  H   VAL A 310     -11.572  19.947   2.246  1.00 97.69           H  
ATOM   4935  CA  VAL A 310     -10.786  20.490   0.340  1.00 97.69           C  
ATOM   4936  HA  VAL A 310     -10.618  21.464  -0.118  1.00 97.69           H  
ATOM   4937  C   VAL A 310     -11.460  19.592  -0.678  1.00 97.69           C  
ATOM   4938  CB  VAL A 310      -9.420  19.912   0.740  1.00 97.69           C
[truncated: 1,140,167 more chars]
