# Supplementary material for: Structural insights into the allosteric inhibition of P2X4 receptors
Source: Nat Commun. 2023 Oct 13;14:6437. doi: 10.1038/s41467-023-42164-y (PMC10575874; doi:10.1038/s41467-023-42164-y)
Supplement: Supplementary file 4 — Supplementary Dataset 1 [file 41467_2023_42164_MOESM4_ESM.zip › hP2X1trimer_a111a/hP2X1trimer_a111a_template_domain_names.json]

{"A": ["6u9v_A", "6u9w_C", "5svk_A", "6ah4_C", "4dw0_A", "5f1c_B", "5xw6_A", "5xw6_C", "5wzy_A", "5f1c_C", "5u1x_A", "5svp_A", "5u1u_A", "2rup_A"], "B": ["6u9v_A", "6u9w_C", "5svk_A", "6ah4_C", "4dw0_A", "5f1c_B", "5xw6_A", "5xw6_C", "5wzy_A", "5f1c_C", "5u1x_A", "5svp_A", "5u1u_A", "2rup_A"], "C": ["6u9v_A", "6u9w_C", "5svk_A", "6ah4_C", "4dw0_A", "5f1c_B", "5xw6_A", "5xw6_C", "5wzy_A", "5f1c_C", "5u1x_A", "5svp_A", "5u1u_A", "2rup_A"]}
