# Supplementary material for: Structural insights into the allosteric inhibition of P2X4 receptors
Source: Nat Commun. 2023 Oct 13;14:6437. doi: 10.1038/s41467-023-42164-y (PMC10575874; doi:10.1038/s41467-023-42164-y)
Supplement: Supplementary file 4 — Supplementary Dataset 1 [file 41467_2023_42164_MOESM4_ESM.zip › hP2X1trimer_a111a/hP2X1trimer_a111a_unrelaxed_rank_001_alphafold2_multimer_v3_model_5_seed_000.pdb]

MODEL     1                                                                     
ATOM      1  N   MET A   1      16.125 -67.625  -1.024  1.00 59.97           N  
ATOM      2  CA  MET A   1      15.430 -66.375  -0.977  1.00 59.97           C  
ATOM      3  C   MET A   1      16.312 -65.250  -1.499  1.00 59.97           C  
ATOM      4  CB  MET A   1      14.977 -66.062   0.449  1.00 59.97           C  
ATOM      5  O   MET A   1      15.852 -64.375  -2.227  1.00 59.97           O  
ATOM      6  CG  MET A   1      13.469 -66.062   0.629  1.00 59.97           C  
ATOM      7  SD  MET A   1      12.945 -65.500   2.283  1.00 59.97           S  
ATOM      8  CE  MET A   1      11.695 -66.750   2.697  1.00 59.97           C  
ATOM      9  N   ALA A   2      17.578 -65.312  -1.061  1.00 69.25           N  
ATOM     10  CA  ALA A   2      18.531 -64.312  -1.521  1.00 69.25           C  
ATOM     11  C   ALA A   2      18.812 -64.438  -3.012  1.00 69.25           C  
ATOM     12  CB  ALA A   2      19.844 -64.375  -0.725  1.00 69.25           C  
ATOM     13  O   ALA A   2      18.938 -63.438  -3.734  1.00 69.25           O  
ATOM     14  N   ARG A   3      19.000 -65.688  -3.414  1.00 69.56           N  
ATOM     15  CA  ARG A   3      19.266 -65.938  -4.828  1.00 69.56           C  
ATOM     16  C   ARG A   3      18.094 -65.500  -5.691  1.00 69.56           C  
ATOM     17  CB  ARG A   3      19.531 -67.438  -5.070  1.00 69.56           C  
ATOM     18  O   ARG A   3      18.297 -64.875  -6.754  1.00 69.56           O  
ATOM     19  CG  ARG A   3      20.625 -67.688  -6.090  1.00 69.56           C  
ATOM     20  CD  ARG A   3      20.953 -69.188  -6.203  1.00 69.56           C  
ATOM     21  NE  ARG A   3      21.547 -69.500  -7.492  1.00 69.56           N  
ATOM     22  NH1 ARG A   3      21.891 -71.750  -7.000  1.00 69.56           N  
ATOM     23  NH2 ARG A   3      22.516 -70.875  -9.039  1.00 69.56           N  
ATOM     24  CZ  ARG A   3      21.984 -70.688  -7.840  1.00 69.56           C  
ATOM     25  N   ARG A   4      17.000 -65.875  -5.219  1.00 68.50           N  
ATOM     26  CA  ARG A   4      15.805 -65.438  -5.945  1.00 68.50           C  
ATOM     27  C   ARG A   4      15.727 -63.906  -6.004  1.00 68.50           C  
ATOM     28  CB  ARG A   4      14.539 -66.000  -5.301  1.00 68.50           C  
ATOM     29  O   ARG A   4      15.344 -63.312  -7.031  1.00 68.50           O  
ATOM     30  CG  ARG A   4      13.781 -66.938  -6.188  1.00 68.50           C  
ATOM     31  CD  ARG A   4      12.523 -67.500  -5.508  1.00 68.50           C  
ATOM     32  NE  ARG A   4      11.828 -68.438  -6.336  1.00 68.50           N  
ATOM     33  NH1 ARG A   4      10.117 -68.812  -4.824  1.00 68.50           N  
ATOM     34  NH2 ARG A   4      10.148 -69.938  -6.820  1.00 68.50           N  
ATOM     35  CZ  ARG A   4      10.695 -69.062  -5.992  1.00 68.50           C  
ATOM     36  N   PHE A   5      16.078 -63.375  -4.859  1.00 74.38           N  
ATOM     37  CA  PHE A   5      16.094 -61.906  -4.832  1.00 74.38           C  
ATOM     38  C   PHE A   5      17.156 -61.344  -5.785  1.00 74.38           C  
ATOM     39  CB  PHE A   5      16.359 -61.406  -3.410  1.00 74.38           C  
ATOM     40  O   PHE A   5      16.922 -60.344  -6.453  1.00 74.38           O  
ATOM     41  CG  PHE A   5      15.891 -60.000  -3.176  1.00 74.38           C  
ATOM     42  CD1 PHE A   5      16.781 -58.906  -3.271  1.00 74.38           C  
ATOM     43  CD2 PHE A   5      14.562 -59.719  -2.861  1.00 74.38           C  
ATOM     44  CE1 PHE A   5      16.344 -57.625  -3.055  1.00 74.38           C  
ATOM     45  CE2 PHE A   5      14.133 -58.406  -2.645  1.00 74.38           C  
ATOM     46  CZ  PHE A   5      15.023 -57.375  -2.740  1.00 74.38           C  
ATOM     47  N   GLN A   6      18.281 -61.906  -5.828  1.00 74.88           N  
ATOM     48  CA  GLN A   6      19.344 -61.469  -6.738  1.00 74.88           C  
ATOM     49  C   GLN A   6      18.938 -61.656  -8.195  1.00 74.88           C  
ATOM     50  CB  GLN A   6      20.625 -62.281  -6.457  1.00 74.88           C  
ATOM     51  O   GLN A   6      19.266 -60.844  -9.047  1.00 74.88           O  
ATOM     52  CG  GLN A   6      21.641 -61.500  -5.605  1.00 74.88           C  
ATOM     53  CD  GLN A   6      22.891 -62.312  -5.336  1.00 74.88           C  
ATOM     54  NE2 GLN A   6      23.938 -61.656  -4.840  1.00 74.88           N  
ATOM     55  OE1 GLN A   6      22.938 -63.531  -5.566  1.00 74.88           O  
ATOM     56  N   GLU A   7      18.281 -62.750  -8.484  1.00 73.19           N  
ATOM     57  CA  GLU A   7      17.797 -62.969  -9.836  1.00 73.19           C  
ATOM     58  C   GLU A   7      16.734 -61.938 -10.227  1.00 73.19           C  
ATOM     59  CB  GLU A   7      17.234 -64.375  -9.977  1.00 73.19           C  
ATOM     60  O   GLU A   7      16.719 -61.469 -11.359  1.00 73.19           O  
ATOM     61  CG  GLU A   7      18.297 -65.438 -10.242  1.00 73.19           C  
ATOM     62  CD  GLU A   7      17.734 -66.875 -10.305  1.00 73.19           C  
ATOM     63  OE1 GLU A   7      18.500 -67.812 -10.562  1.00 73.19           O  
ATOM     64  OE2 GLU A   7      16.516 -67.000 -10.094  1.00 73.19           O  
ATOM     65  N   GLU A   8      15.977 -61.750  -9.266  1.00 72.44           N  
ATOM     66  CA  GLU A   8      14.938 -60.781  -9.516  1.00 72.44           C  
ATOM     67  C   GLU A   8      15.539 -59.375  -9.711  1.00 72.44           C  
ATOM     68  CB  GLU A   8      13.922 -60.750  -8.375  1.00 72.44           C  
ATOM     69  O   GLU A   8      15.070 -58.594 -10.539  1.00 72.44           O  
ATOM     70  CG  GLU A   8      12.820 -61.781  -8.508  1.00 72.44           C  
ATOM     71  CD  GLU A   8      11.750 -61.688  -7.441  1.00 72.44           C  
ATOM     72  OE1 GLU A   8      10.742 -62.406  -7.508  1.00 72.44           O  
ATOM     73  OE2 GLU A   8      11.906 -60.812  -6.535  1.00 72.44           O  
ATOM     74  N   LEU A   9      16.469 -59.094  -8.953  1.00 75.44           N  
ATOM     75  CA  LEU A   9      17.156 -57.812  -9.078  1.00 75.44           C  
ATOM     76  C   LEU A   9      17.906 -57.750 -10.398  1.00 75.44           C  
ATOM     77  CB  LEU A   9      18.125 -57.625  -7.914  1.00 75.44           C  
ATOM     78  O   LEU A   9      17.953 -56.688 -11.031  1.00 75.44           O  
ATOM     79  CG  LEU A   9      18.156 -56.219  -7.297  1.00 75.44           C  
ATOM     80  CD1 LEU A   9      17.469 -56.219  -5.941  1.00 75.44           C  
ATOM     81  CD2 LEU A   9      19.594 -55.750  -7.160  1.00 75.44           C  
ATOM     82  N   ALA A  10      18.484 -58.781 -10.719  1.00 74.69           N  
ATOM     83  CA  ALA A  10      19.188 -58.812 -12.000  1.00 74.69           C  
ATOM     84  C   ALA A  10      18.219 -58.688 -13.164  1.00 74.69           C  
ATOM     85  CB  ALA A  10      19.984 -60.125 -12.117  1.00 74.69           C  
ATOM     86  O   ALA A  10      18.516 -58.000 -14.141  1.00 74.69           O  
ATOM     87  N   ALA A  11      17.156 -59.344 -13.047  1.00 70.69           N  
ATOM     88  CA  ALA A  11      16.141 -59.219 -14.094  1.00 70.69           C  
ATOM     89  C   ALA A  11      15.633 -57.781 -14.203  1.00 70.69           C  
ATOM     90  CB  ALA A  11      14.984 -60.188 -13.820  1.00 70.69           C  
ATOM     91  O   ALA A  11      15.422 -57.281 -15.305  1.00 70.69           O  
ATOM     92  N   PHE A  12      15.555 -57.250 -13.109  1.00 71.38           N  
ATOM     93  CA  PHE A  12      15.086 -55.844 -13.070  1.00 71.38           C  
ATOM     94  C   PHE A  12      16.125 -54.906 -13.672  1.00 71.38           C  
ATOM     95  CB  PHE A  12      14.766 -55.438 -11.633  1.00 71.38           C  
ATOM     96  O   PHE A  12      15.773 -53.969 -14.375  1.00 71.38           O  
ATOM     97  CG  PHE A  12      14.195 -54.062 -11.516  1.00 71.38           C  
ATOM     98  CD1 PHE A  12      15.016 -52.969 -11.180  1.00 71.38           C  
ATOM     99  CD2 PHE A  12      12.844 -53.812 -11.742  1.00 71.38           C  
ATOM    100  CE1 PHE A  12      14.492 -51.688 -11.078  1.00 71.38           C  
ATOM    101  CE2 PHE A  12      12.320 -52.531 -11.641  1.00 71.38           C  
ATOM    102  CZ  PHE A  12      13.141 -51.469 -11.305  1.00 71.38           C  
ATOM    103  N   LEU A  13      17.266 -55.156 -13.484  1.00 73.19           N  
ATOM    104  CA  LEU A  13      18.328 -54.281 -13.906  1.00 73.19           C  
ATOM    105  C   LEU A  13      18.688 -54.531 -15.367  1.00 73.19           C  
ATOM    106  CB  LEU A  13      19.562 -54.469 -13.023  1.00 73.19           C  
ATOM    107  O   LEU A  13      19.109 -53.594 -16.062  1.00 73.19           O  
ATOM    108  CG  LEU A  13      19.641 -53.625 -11.758  1.00 73.19           C  
ATOM    109  CD1 LEU A  13      20.438 -54.344 -10.672  1.00 73.19           C  
ATOM    110  CD2 LEU A  13      20.266 -52.250 -12.070  1.00 73.19           C  
ATOM    111  N   PHE A  14      18.375 -55.750 -15.797  1.00 74.56           N  
ATOM    112  CA  PHE A  14      18.953 -56.062 -17.094  1.00 74.56           C  
ATOM    113  C   PHE A  14      17.859 -56.250 -18.141  1.00 74.56           C  
ATOM    114  CB  PHE A  14      19.844 -57.312 -17.016  1.00 74.56           C  
ATOM    115  O   PHE A  14      18.141 -56.531 -19.312  1.00 74.56           O  
ATOM    116  CG  PHE A  14      20.969 -57.156 -16.031  1.00 74.56           C  
ATOM    117  CD1 PHE A  14      21.766 -56.031 -16.000  1.00 74.56           C  
ATOM    118  CD2 PHE A  14      21.250 -58.188 -15.133  1.00 74.56           C  
ATOM    119  CE1 PHE A  14      22.812 -55.906 -15.102  1.00 74.56           C  
ATOM    120  CE2 PHE A  14      22.297 -58.062 -14.227  1.00 74.56           C  
ATOM    121  CZ  PHE A  14      23.078 -56.938 -14.211  1.00 74.56           C  
ATOM    122  N   GLU A  15      16.719 -56.156 -17.719  1.00 73.88           N  
ATOM    123  CA  GLU A  15      15.641 -56.375 -18.672  1.00 73.88           C  
ATOM    124  C   GLU A  15      14.977 -55.062 -19.078  1.00 73.88           C  
ATOM    125  CB  GLU A  15      14.602 -57.344 -18.094  1.00 73.88           C  
ATOM    126  O   GLU A  15      14.773 -54.188 -18.250  1.00 73.88           O  
ATOM    127  CG  GLU A  15      15.055 -58.781 -18.062  1.00 73.88           C  
ATOM    128  CD  GLU A  15      13.992 -59.750 -17.516  1.00 73.88           C  
ATOM    129  OE1 GLU A  15      14.258 -60.969 -17.438  1.00 73.88           O  
ATOM    130  OE2 GLU A  15      12.891 -59.250 -17.172  1.00 73.88           O  
ATOM    131  N   TYR A  16      14.820 -54.938 -20.375  1.00 77.94           N  
ATOM    132  CA  TYR A  16      14.102 -53.812 -20.938  1.00 77.94           C  
ATOM    133  C   TYR A  16      12.852 -54.281 -21.688  1.00 77.94           C  
ATOM    134  CB  TYR A  16      15.008 -53.031 -21.891  1.00 77.94           C  
ATOM    135  O   TYR A  16      12.914 -55.188 -22.516  1.00 77.94           O  
ATOM    136  CG  TYR A  16      14.305 -51.906 -22.609  1.00 77.94           C  
ATOM    137  CD1 TYR A  16      14.031 -51.969 -23.969  1.00 77.94           C  
ATOM    138  CD2 TYR A  16      13.922 -50.750 -21.922  1.00 77.94           C  
ATOM    139  CE1 TYR A  16      13.383 -50.938 -24.625  1.00 77.94           C  
ATOM    140  CE2 TYR A  16      13.273 -49.688 -22.562  1.00 77.94           C  
ATOM    141  OH  TYR A  16      12.375 -48.781 -24.578  1.00 77.94           O  
ATOM    142  CZ  TYR A  16      13.008 -49.812 -23.922  1.00 77.94           C  
ATOM    143  N   ASP A  17      11.789 -53.688 -21.312  1.00 78.38           N  
ATOM    144  CA  ASP A  17      10.516 -54.062 -21.938  1.00 78.38           C  
ATOM    145  C   ASP A  17      10.031 -52.969 -22.891  1.00 78.38           C  
ATOM    146  CB  ASP A  17       9.461 -54.312 -20.859  1.00 78.38           C  
ATOM    147  O   ASP A  17      10.047 -51.781 -22.547  1.00 78.38           O  
ATOM    148  CG  ASP A  17       9.938 -55.281 -19.797  1.00 78.38           C  
ATOM    149  OD1 ASP A  17      10.820 -56.125 -20.078  1.00 78.38           O  
ATOM    150  OD2 ASP A  17       9.430 -55.219 -18.656  1.00 78.38           O  
ATOM    151  N   THR A  18       9.656 -53.312 -24.078  1.00 80.38           N  
ATOM    152  CA  THR A  18       9.070 -52.438 -25.078  1.00 80.38           C  
ATOM    153  C   THR A  18       7.812 -53.062 -25.688  1.00 80.38           C  
ATOM    154  CB  THR A  18      10.070 -52.094 -26.203  1.00 80.38           C  
ATOM    155  O   THR A  18       7.762 -54.281 -25.891  1.00 80.38           O  
ATOM    156  CG2 THR A  18      10.539 -53.375 -26.906  1.00 80.38           C  
ATOM    157  OG1 THR A  18       9.445 -51.250 -27.172  1.00 80.38           O  
ATOM    158  N   PRO A  19       6.832 -52.344 -25.906  1.00 81.56           N  
ATOM    159  CA  PRO A  19       5.578 -52.844 -26.453  1.00 81.56           C  
ATOM    160  C   PRO A  19       5.711 -53.312 -27.906  1.00 81.56           C  
ATOM    161  CB  PRO A  19       4.613 -51.688 -26.328  1.00 81.56           C  
ATOM    162  O   PRO A  19       6.406 -52.656 -28.703  1.00 81.56           O  
ATOM    163  CG  PRO A  19       5.492 -50.500 -26.047  1.00 81.56           C  
ATOM    164  CD  PRO A  19       6.848 -51.000 -25.641  1.00 81.56           C  
ATOM    165  N   ARG A  20       5.016 -54.312 -28.125  1.00 83.38           N  
ATOM    166  CA  ARG A  20       4.895 -54.750 -29.500  1.00 83.38           C  
ATOM    167  C   ARG A  20       3.887 -53.906 -30.266  1.00 83.38           C  
ATOM    168  CB  ARG A  20       4.488 -56.219 -29.562  1.00 83.38           C  
ATOM    169  O   ARG A  20       2.809 -53.594 -29.766  1.00 83.38           O  
ATOM    170  CG  ARG A  20       5.664 -57.188 -29.641  1.00 83.38           C  
ATOM    171  CD  ARG A  20       5.203 -58.625 -29.812  1.00 83.38           C  
ATOM    172  NE  ARG A  20       6.246 -59.469 -30.406  1.00 83.38           N  
ATOM    173  NH1 ARG A  20       4.945 -61.375 -30.531  1.00 83.38           N  
ATOM    174  NH2 ARG A  20       7.117 -61.406 -31.266  1.00 83.38           N  
ATOM    175  CZ  ARG A  20       6.102 -60.750 -30.734  1.00 83.38           C  
ATOM    176  N   MET A  21       4.277 -53.594 -31.469  1.00 83.44           N  
ATOM    177  CA  MET A  21       3.480 -52.625 -32.219  1.00 83.44           C  
ATOM    178  C   MET A  21       2.938 -53.219 -33.500  1.00 83.44           C  
ATOM    179  CB  MET A  21       4.309 -51.375 -32.531  1.00 83.44           C  
ATOM    180  O   MET A  21       3.543 -54.125 -34.062  1.00 83.44           O  
ATOM    181  CG  MET A  21       4.809 -50.625 -31.297  1.00 83.44           C  
ATOM    182  SD  MET A  21       3.531 -49.531 -30.562  1.00 83.44           S  
ATOM    183  CE  MET A  21       3.994 -47.938 -31.312  1.00 83.44           C  
ATOM    184  N   VAL A  22       1.835 -52.812 -33.844  1.00 82.19           N  
ATOM    185  CA  VAL A  22       1.258 -53.094 -35.156  1.00 82.19           C  
ATOM    186  C   VAL A  22       1.415 -51.906 -36.062  1.00 82.19           C  
ATOM    187  CB  VAL A  22      -0.232 -53.500 -35.031  1.00 82.19           C  
ATOM    188  O   VAL A  22       1.019 -50.781 -35.719  1.00 82.19           O  
ATOM    189  CG1 VAL A  22      -0.841 -53.719 -36.406  1.00 82.19           C  
ATOM    190  CG2 VAL A  22      -0.388 -54.750 -34.188  1.00 82.19           C  
ATOM    191  N   LEU A  23       1.958 -52.094 -37.219  1.00 83.12           N  
ATOM    192  CA  LEU A  23       2.199 -51.031 -38.156  1.00 83.12           C  
ATOM    193  C   LEU A  23       1.123 -51.000 -39.250  1.00 83.12           C  
ATOM    194  CB  LEU A  23       3.580 -51.156 -38.812  1.00 83.12           C  
ATOM    195  O   LEU A  23       0.983 -51.969 -40.000  1.00 83.12           O  
ATOM    196  CG  LEU A  23       4.309 -49.875 -39.156  1.00 83.12           C  
ATOM    197  CD1 LEU A  23       5.223 -49.438 -38.031  1.00 83.12           C  
ATOM    198  CD2 LEU A  23       5.105 -50.062 -40.469  1.00 83.12           C  
ATOM    199  N   VAL A  24       0.391 -49.969 -39.281  1.00 78.75           N  
ATOM    200  CA  VAL A  24      -0.643 -49.781 -40.281  1.00 78.75           C  
ATOM    201  C   VAL A  24      -0.093 -48.969 -41.438  1.00 78.75           C  
ATOM    202  CB  VAL A  24      -1.902 -49.125 -39.688  1.00 78.75           C  
ATOM    203  O   VAL A  24       0.311 -47.812 -41.250  1.00 78.75           O  
ATOM    204  CG1 VAL A  24      -2.986 -48.969 -40.750  1.00 78.75           C  
ATOM    205  CG2 VAL A  24      -2.426 -49.906 -38.500  1.00 78.75           C  
ATOM    206  N   ARG A  25      -0.103 -49.469 -42.562  1.00 78.75           N  
ATOM    207  CA  ARG A  25       0.412 -48.781 -43.750  1.00 78.75           C  
ATOM    208  C   ARG A  25      -0.728 -48.281 -44.625  1.00 78.75           C  
ATOM    209  CB  ARG A  25       1.325 -49.688 -44.562  1.00 78.75           C  
ATOM    210  O   ARG A  25      -0.998 -48.844 -45.688  1.00 78.75           O  
ATOM    211  CG  ARG A  25       2.793 -49.312 -44.500  1.00 78.75           C  
ATOM    212  CD  ARG A  25       3.645 -50.219 -45.406  1.00 78.75           C  
ATOM    213  NE  ARG A  25       5.055 -49.812 -45.344  1.00 78.75           N  
ATOM    214  NH1 ARG A  25       5.777 -51.562 -46.688  1.00 78.75           N  
ATOM    215  NH2 ARG A  25       7.281 -50.031 -45.875  1.00 78.75           N  
ATOM    216  CZ  ARG A  25       6.035 -50.469 -45.969  1.00 78.75           C  
ATOM    217  N   ASN A  26      -1.448 -47.469 -44.125  1.00 77.31           N  
ATOM    218  CA  ASN A  26      -2.484 -46.750 -44.875  1.00 77.31           C  
ATOM    219  C   ASN A  26      -2.154 -45.281 -45.000  1.00 77.31           C  
ATOM    220  CB  ASN A  26      -3.846 -46.938 -44.188  1.00 77.31           C  
ATOM    221  O   ASN A  26      -2.035 -44.562 -44.000  1.00 77.31           O  
ATOM    222  CG  ASN A  26      -5.000 -46.562 -45.094  1.00 77.31           C  
ATOM    223  ND2 ASN A  26      -6.164 -47.156 -44.844  1.00 77.31           N  
ATOM    224  OD1 ASN A  26      -4.852 -45.750 -46.000  1.00 77.31           O  
ATOM    225  N   LYS A  27      -2.061 -44.844 -46.219  1.00 80.31           N  
ATOM    226  CA  LYS A  27      -1.656 -43.469 -46.500  1.00 80.31           C  
ATOM    227  C   LYS A  27      -2.607 -42.469 -45.844  1.00 80.31           C  
ATOM    228  CB  LYS A  27      -1.597 -43.250 -48.000  1.00 80.31           C  
ATOM    229  O   LYS A  27      -2.172 -41.469 -45.281  1.00 80.31           O  
ATOM    230  CG  LYS A  27      -0.189 -43.281 -48.594  1.00 80.31           C  
ATOM    231  CD  LYS A  27      -0.193 -43.000 -50.062  1.00 80.31           C  
ATOM    232  CE  LYS A  27       1.214 -43.062 -50.656  1.00 80.31           C  
ATOM    233  NZ  LYS A  27       1.214 -42.812 -52.125  1.00 80.31           N  
ATOM    234  N   LYS A  28      -3.854 -42.750 -45.969  1.00 79.31           N  
ATOM    235  CA  LYS A  28      -4.848 -41.812 -45.438  1.00 79.31           C  
ATOM    236  C   LYS A  28      -4.766 -41.750 -43.906  1.00 79.31           C  
ATOM    237  CB  LYS A  28      -6.254 -42.219 -45.875  1.00 79.31           C  
ATOM    238  O   LYS A  28      -4.824 -40.688 -43.312  1.00 79.31           O  
ATOM    239  CG  LYS A  28      -6.809 -41.406 -47.000  1.00 79.31           C  
ATOM    240  CD  LYS A  28      -8.234 -41.812 -47.375  1.00 79.31           C  
ATOM    241  CE  LYS A  28      -8.789 -41.000 -48.531  1.00 79.31           C  
ATOM    242  NZ  LYS A  28     -10.172 -41.406 -48.875  1.00 79.31           N  
ATOM    243  N   VAL A  29      -4.656 -42.812 -43.344  1.00 77.56           N  
ATOM    244  CA  VAL A  29      -4.598 -42.875 -41.875  1.00 77.56           C  
ATOM    245  C   VAL A  29      -3.291 -42.250 -41.375  1.00 77.56           C  
ATOM    246  CB  VAL A  29      -4.730 -44.344 -41.375  1.00 77.56           C  
ATOM    247  O   VAL A  29      -3.275 -41.531 -40.375  1.00 77.56           O  
ATOM    248  CG1 VAL A  29      -4.559 -44.406 -39.875  1.00 77.56           C  
ATOM    249  CG2 VAL A  29      -6.078 -44.906 -41.781  1.00 77.56           C  
ATOM    250  N   GLY A  30      -2.297 -42.625 -42.062  1.00 81.19           N  
ATOM    251  CA  GLY A  30      -1.011 -42.062 -41.688  1.00 81.19           C  
ATOM    252  C   GLY A  30      -0.973 -40.531 -41.781  1.00 81.19           C  
ATOM    253  O   GLY A  30      -0.476 -39.875 -40.875  1.00 81.19           O  
ATOM    254  N   VAL A  31      -1.514 -40.062 -42.750  1.00 85.44           N  
ATOM    255  CA  VAL A  31      -1.513 -38.625 -42.969  1.00 85.44           C  
ATOM    256  C   VAL A  31      -2.395 -37.938 -41.906  1.00 85.44           C  
ATOM    257  CB  VAL A  31      -1.996 -38.250 -44.375  1.00 85.44           C  
ATOM    258  O   VAL A  31      -2.057 -36.875 -41.406  1.00 85.44           O  
ATOM    259  CG1 VAL A  31      -2.264 -36.750 -44.500  1.00 85.44           C  
ATOM    260  CG2 VAL A  31      -0.970 -38.688 -45.406  1.00 85.44           C  
ATOM    261  N   ILE A  32      -3.500 -38.469 -41.625  1.00 83.12           N  
ATOM    262  CA  ILE A  32      -4.410 -37.906 -40.656  1.00 83.12           C  
ATOM    263  C   ILE A  32      -3.738 -37.906 -39.281  1.00 83.12           C  
ATOM    264  CB  ILE A  32      -5.738 -38.688 -40.594  1.00 83.12           C  
ATOM    265  O   ILE A  32      -3.859 -36.906 -38.531  1.00 83.12           O  
ATOM    266  CG1 ILE A  32      -6.770 -38.094 -41.531  1.00 83.12           C  
ATOM    267  CG2 ILE A  32      -6.273 -38.750 -39.156  1.00 83.12           C  
ATOM    268  CD1 ILE A  32      -7.914 -39.031 -41.875  1.00 83.12           C  
ATOM    269  N   PHE A  33      -3.090 -38.844 -38.969  1.00 81.62           N  
ATOM    270  CA  PHE A  33      -2.428 -38.938 -37.688  1.00 81.62           C  
ATOM    271  C   PHE A  33      -1.260 -37.969 -37.594  1.00 81.62           C  
ATOM    272  CB  PHE A  33      -1.936 -40.344 -37.406  1.00 81.62           C  
ATOM    273  O   PHE A  33      -1.055 -37.312 -36.562  1.00 81.62           O  
ATOM    274  CG  PHE A  33      -2.354 -40.906 -36.094  1.00 81.62           C  
ATOM    275  CD1 PHE A  33      -1.576 -40.688 -34.938  1.00 81.62           C  
ATOM    276  CD2 PHE A  33      -3.525 -41.656 -35.969  1.00 81.62           C  
ATOM    277  CE1 PHE A  33      -1.961 -41.219 -33.719  1.00 81.62           C  
ATOM    278  CE2 PHE A  33      -3.916 -42.156 -34.719  1.00 81.62           C  
ATOM    279  CZ  PHE A  33      -3.131 -41.938 -33.594  1.00 81.62           C  
ATOM    280  N   ARG A  34      -0.527 -37.875 -38.625  1.00 85.69           N  
ATOM    281  CA  ARG A  34       0.571 -36.938 -38.625  1.00 85.69           C  
ATOM    282  C   ARG A  34       0.047 -35.500 -38.594  1.00 85.69           C  
ATOM    283  CB  ARG A  34       1.428 -37.125 -39.906  1.00 85.69           C  
ATOM    284  O   ARG A  34       0.691 -34.625 -38.000  1.00 85.69           O  
ATOM    285  CG  ARG A  34       2.307 -38.375 -39.844  1.00 85.69           C  
ATOM    286  CD  ARG A  34       3.295 -38.312 -38.688  1.00 85.69           C  
ATOM    287  NE  ARG A  34       4.102 -39.531 -38.625  1.00 85.69           N  
ATOM    288  NH1 ARG A  34       4.957 -39.094 -36.531  1.00 85.69           N  
ATOM    289  NH2 ARG A  34       5.562 -41.000 -37.625  1.00 85.69           N  
ATOM    290  CZ  ARG A  34       4.871 -39.875 -37.594  1.00 85.69           C  
ATOM    291  N   LEU A  35      -1.023 -35.344 -39.156  1.00 89.31           N  
ATOM    292  CA  LEU A  35      -1.622 -34.000 -39.094  1.00 89.31           C  
ATOM    293  C   LEU A  35      -2.074 -33.688 -37.688  1.00 89.31           C  
ATOM    294  CB  LEU A  35      -2.811 -33.938 -40.062  1.00 89.31           C  
ATOM    295  O   LEU A  35      -1.907 -32.531 -37.250  1.00 89.31           O  
ATOM    296  CG  LEU A  35      -3.002 -32.594 -40.781  1.00 89.31           C  
ATOM    297  CD1 LEU A  35      -2.557 -32.688 -42.250  1.00 89.31           C  
ATOM    298  CD2 LEU A  35      -4.457 -32.125 -40.688  1.00 89.31           C  
ATOM    299  N   ILE A  36      -2.688 -34.562 -37.000  1.00 86.69           N  
ATOM    300  CA  ILE A  36      -3.121 -34.375 -35.594  1.00 86.69           C  
ATOM    301  C   ILE A  36      -1.908 -34.125 -34.719  1.00 86.69           C  
ATOM    302  CB  ILE A  36      -3.926 -35.562 -35.094  1.00 86.69           C  
ATOM    303  O   ILE A  36      -1.930 -33.219 -33.875  1.00 86.69           O  
ATOM    304  CG1 ILE A  36      -5.270 -35.688 -35.812  1.00 86.69           C  
ATOM    305  CG2 ILE A  36      -4.133 -35.469 -33.562  1.00 86.69           C  
ATOM    306  CD1 ILE A  36      -6.039 -36.969 -35.531  1.00 86.69           C  
ATOM    307  N   GLN A  37      -0.896 -34.844 -34.875  1.00 82.38           N  
ATOM    308  CA  GLN A  37       0.329 -34.688 -34.094  1.00 82.38           C  
ATOM    309  C   GLN A  37       0.968 -33.312 -34.375  1.00 82.38           C  
ATOM    310  CB  GLN A  37       1.323 -35.812 -34.406  1.00 82.38           C  
ATOM    311  O   GLN A  37       1.507 -32.688 -33.469  1.00 82.38           O  
ATOM    312  CG  GLN A  37       0.958 -37.156 -33.781  1.00 82.38           C  
ATOM    313  CD  GLN A  37       1.914 -38.250 -34.156  1.00 82.38           C  
ATOM    314  NE2 GLN A  37       1.882 -39.344 -33.406  1.00 82.38           N  
ATOM    315  OE1 GLN A  37       2.676 -38.125 -35.125  1.00 82.38           O  
ATOM    316  N   LEU A  38       0.911 -32.969 -35.562  1.00 90.00           N  
ATOM    317  CA  LEU A  38       1.474 -31.672 -35.938  1.00 90.00           C  
ATOM    318  C   LEU A  38       0.690 -30.531 -35.312  1.00 90.00           C  
ATOM    319  CB  LEU A  38       1.479 -31.516 -37.469  1.00 90.00           C  
ATOM    320  O   LEU A  38       1.276 -29.531 -34.875  1.00 90.00           O  
ATOM    321  CG  LEU A  38       2.330 -30.375 -38.031  1.00 90.00           C  
ATOM    322  CD1 LEU A  38       3.787 -30.812 -38.156  1.00 90.00           C  
ATOM    323  CD2 LEU A  38       1.789 -29.906 -39.375  1.00 90.00           C  
ATOM    324  N   VAL A  39      -0.559 -30.609 -35.344  1.00 90.94           N  
ATOM    325  CA  VAL A  39      -1.404 -29.594 -34.719  1.00 90.94           C  
ATOM    326  C   VAL A  39      -1.097 -29.500 -33.219  1.00 90.94           C  
ATOM    327  CB  VAL A  39      -2.904 -29.906 -34.938  1.00 90.94           C  
ATOM    328  O   VAL A  39      -0.992 -28.406 -32.688  1.00 90.94           O  
ATOM    329  CG1 VAL A  39      -3.768 -29.031 -34.000  1.00 90.94           C  
ATOM    330  CG2 VAL A  39      -3.285 -29.672 -36.406  1.00 90.94           C  
ATOM    331  N   VAL A  40      -0.964 -30.547 -32.562  1.00 84.38           N  
ATOM    332  CA  VAL A  40      -0.651 -30.578 -31.156  1.00 84.38           C  
ATOM    333  C   VAL A  40       0.744 -30.000 -30.906  1.00 84.38           C  
ATOM    334  CB  VAL A  40      -0.739 -32.000 -30.594  1.00 84.38           C  
ATOM    335  O   VAL A  40       0.957 -29.250 -29.969  1.00 84.38           O  
ATOM    336  CG1 VAL A  40      -0.190 -32.062 -29.156  1.00 84.38           C  
ATOM    337  CG2 VAL A  40      -2.182 -32.500 -30.625  1.00 84.38           C  
ATOM    338  N   LEU A  41       1.601 -30.391 -31.688  1.00 88.25           N  
ATOM    339  CA  LEU A  41       2.969 -29.906 -31.547  1.00 88.25           C  
ATOM    340  C   LEU A  41       3.023 -28.391 -31.750  1.00 88.25           C  
ATOM    341  CB  LEU A  41       3.883 -30.594 -32.562  1.00 88.25           C  
ATOM    342  O   LEU A  41       3.738 -27.703 -31.016  1.00 88.25           O  
ATOM    343  CG  LEU A  41       5.379 -30.578 -32.250  1.00 88.25           C  
ATOM    344  CD1 LEU A  41       5.758 -31.766 -31.391  1.00 88.25           C  
ATOM    345  CD2 LEU A  41       6.195 -30.562 -33.531  1.00 88.25           C  
ATOM    346  N   VAL A  42       2.377 -27.922 -32.719  1.00 91.56           N  
ATOM    347  CA  VAL A  42       2.324 -26.484 -32.969  1.00 91.56           C  
ATOM    348  C   VAL A  42       1.682 -25.766 -31.797  1.00 91.56           C  
ATOM    349  CB  VAL A  42       1.549 -26.172 -34.281  1.00 91.56           C  
ATOM    350  O   VAL A  42       2.115 -24.672 -31.406  1.00 91.56           O  
ATOM    351  CG1 VAL A  42       1.233 -24.688 -34.375  1.00 91.56           C  
ATOM    352  CG2 VAL A  42       2.344 -26.641 -35.500  1.00 91.56           C  
ATOM    353  N   TYR A  43       0.755 -26.328 -31.266  1.00 86.38           N  
ATOM    354  CA  TYR A  43       0.093 -25.750 -30.094  1.00 86.38           C  
ATOM    355  C   TYR A  43       1.036 -25.703 -28.906  1.00 86.38           C  
ATOM    356  CB  TYR A  43      -1.164 -26.547 -29.734  1.00 86.38           C  
ATOM    357  O   TYR A  43       1.170 -24.656 -28.250  1.00 86.38           O  
ATOM    358  CG  TYR A  43      -1.750 -26.188 -28.391  1.00 86.38           C  
ATOM    359  CD1 TYR A  43      -1.510 -26.969 -27.281  1.00 86.38           C  
ATOM    360  CD2 TYR A  43      -2.547 -25.047 -28.250  1.00 86.38           C  
ATOM    361  CE1 TYR A  43      -2.049 -26.641 -26.031  1.00 86.38           C  
ATOM    362  CE2 TYR A  43      -3.092 -24.719 -27.016  1.00 86.38           C  
ATOM    363  OH  TYR A  43      -3.375 -25.188 -24.688  1.00 86.38           O  
ATOM    364  CZ  TYR A  43      -2.838 -25.516 -25.922  1.00 86.38           C  
ATOM    365  N   VAL A  44       1.664 -26.734 -28.594  1.00 84.06           N  
ATOM    366  CA  VAL A  44       2.529 -26.812 -27.422  1.00 84.06           C  
ATOM    367  C   VAL A  44       3.730 -25.891 -27.594  1.00 84.06           C  
ATOM    368  CB  VAL A  44       3.004 -28.266 -27.172  1.00 84.06           C  
ATOM    369  O   VAL A  44       4.039 -25.094 -26.703  1.00 84.06           O  
ATOM    370  CG1 VAL A  44       4.102 -28.297 -26.109  1.00 84.06           C  
ATOM    371  CG2 VAL A  44       1.827 -29.156 -26.766  1.00 84.06           C  
ATOM    372  N   ILE A  45       4.367 -25.938 -28.719  1.00 88.31           N  
ATOM    373  CA  ILE A  45       5.574 -25.156 -28.938  1.00 88.31           C  
ATOM    374  C   ILE A  45       5.199 -23.688 -29.172  1.00 88.31           C  
ATOM    375  CB  ILE A  45       6.383 -25.703 -30.141  1.00 88.31           C  
ATOM    376  O   ILE A  45       5.809 -22.797 -28.594  1.00 88.31           O  
ATOM    377  CG1 ILE A  45       6.891 -27.109 -29.844  1.00 88.31           C  
ATOM    378  CG2 ILE A  45       7.543 -24.766 -30.484  1.00 88.31           C  
ATOM    379  CD1 ILE A  45       7.754 -27.703 -30.953  1.00 88.31           C  
ATOM    380  N   GLY A  46       4.309 -23.453 -30.078  1.00 88.06           N  
ATOM    381  CA  GLY A  46       3.926 -22.078 -30.422  1.00 88.06           C  
ATOM    382  C   GLY A  46       3.225 -21.359 -29.297  1.00 88.06           C  
ATOM    383  O   GLY A  46       3.633 -20.266 -28.906  1.00 88.06           O  
ATOM    384  N   TRP A  47       2.270 -21.891 -28.766  1.00 84.25           N  
ATOM    385  CA  TRP A  47       1.434 -21.188 -27.797  1.00 84.25           C  
ATOM    386  C   TRP A  47       1.968 -21.375 -26.391  1.00 84.25           C  
ATOM    387  CB  TRP A  47      -0.014 -21.688 -27.891  1.00 84.25           C  
ATOM    388  O   TRP A  47       2.240 -20.406 -25.688  1.00 84.25           O  
ATOM    389  CG  TRP A  47      -0.990 -20.844 -27.125  1.00 84.25           C  
ATOM    390  CD1 TRP A  47      -1.393 -21.000 -25.828  1.00 84.25           C  
ATOM    391  CD2 TRP A  47      -1.690 -19.688 -27.625  1.00 84.25           C  
ATOM    392  CE2 TRP A  47      -2.502 -19.219 -26.562  1.00 84.25           C  
ATOM    393  CE3 TRP A  47      -1.710 -19.031 -28.844  1.00 84.25           C  
ATOM    394  NE1 TRP A  47      -2.301 -20.031 -25.484  1.00 84.25           N  
ATOM    395  CH2 TRP A  47      -3.324 -17.453 -27.922  1.00 84.25           C  
ATOM    396  CZ2 TRP A  47      -3.324 -18.094 -26.703  1.00 84.25           C  
ATOM    397  CZ3 TRP A  47      -2.529 -17.906 -28.984  1.00 84.25           C  
ATOM    398  N   VAL A  48       2.197 -22.547 -25.922  1.00 83.31           N  
ATOM    399  CA  VAL A  48       2.557 -22.828 -24.531  1.00 83.31           C  
ATOM    400  C   VAL A  48       4.000 -22.406 -24.281  1.00 83.31           C  
ATOM    401  CB  VAL A  48       2.381 -24.328 -24.203  1.00 83.31           C  
ATOM    402  O   VAL A  48       4.285 -21.734 -23.281  1.00 83.31           O  
ATOM    403  CG1 VAL A  48       2.846 -24.625 -22.766  1.00 83.31           C  
ATOM    404  CG2 VAL A  48       0.924 -24.750 -24.391  1.00 83.31           C  
ATOM    405  N   PHE A  49       4.922 -22.625 -25.141  1.00 86.88           N  
ATOM    406  CA  PHE A  49       6.340 -22.359 -24.922  1.00 86.88           C  
ATOM    407  C   PHE A  49       6.688 -20.938 -25.344  1.00 86.88           C  
ATOM    408  CB  PHE A  49       7.207 -23.359 -25.688  1.00 86.88           C  
ATOM    409  O   PHE A  49       7.332 -20.203 -24.594  1.00 86.88           O  
ATOM    410  CG  PHE A  49       7.844 -24.406 -24.812  1.00 86.88           C  
ATOM    411  CD1 PHE A  49       9.148 -24.250 -24.359  1.00 86.88           C  
ATOM    412  CD2 PHE A  49       7.141 -25.547 -24.438  1.00 86.88           C  
ATOM    413  CE1 PHE A  49       9.742 -25.219 -23.547  1.00 86.88           C  
ATOM    414  CE2 PHE A  49       7.727 -26.516 -23.641  1.00 86.88           C  
ATOM    415  CZ  PHE A  49       9.023 -26.344 -23.188  1.00 86.88           C  
ATOM    416  N   LEU A  50       6.211 -20.625 -26.516  1.00 89.06           N  
ATOM    417  CA  LEU A  50       6.672 -19.344 -27.062  1.00 89.06           C  
ATOM    418  C   LEU A  50       5.777 -18.203 -26.609  1.00 89.06           C  
ATOM    419  CB  LEU A  50       6.707 -19.406 -28.594  1.00 89.06           C  
ATOM    420  O   LEU A  50       6.273 -17.172 -26.156  1.00 89.06           O  
ATOM    421  CG  LEU A  50       7.785 -20.297 -29.219  1.00 89.06           C  
ATOM    422  CD1 LEU A  50       7.641 -20.312 -30.734  1.00 89.06           C  
ATOM    423  CD2 LEU A  50       9.172 -19.812 -28.812  1.00 89.06           C  
ATOM    424  N   TYR A  51       4.562 -18.375 -26.766  1.00 86.00           N  
ATOM    425  CA  TYR A  51       3.660 -17.281 -26.438  1.00 86.00           C  
ATOM    426  C   TYR A  51       3.516 -17.141 -24.922  1.00 86.00           C  
ATOM    427  CB  TYR A  51       2.283 -17.500 -27.062  1.00 86.00           C  
ATOM    428  O   TYR A  51       3.668 -16.047 -24.375  1.00 86.00           O  
ATOM    429  CG  TYR A  51       1.310 -16.375 -26.812  1.00 86.00           C  
ATOM    430  CD1 TYR A  51       0.340 -16.469 -25.828  1.00 86.00           C  
ATOM    431  CD2 TYR A  51       1.356 -15.211 -27.578  1.00 86.00           C  
ATOM    432  CE1 TYR A  51      -0.561 -15.438 -25.594  1.00 86.00           C  
ATOM    433  CE2 TYR A  51       0.460 -14.172 -27.359  1.00 86.00           C  
ATOM    434  OH  TYR A  51      -1.382 -13.266 -26.141  1.00 86.00           O  
ATOM    435  CZ  TYR A  51      -0.493 -14.297 -26.359  1.00 86.00           C  
ATOM    436  N   GLU A  52       3.324 -18.156 -24.172  1.00 85.50           N  
ATOM    437  CA  GLU A  52       3.143 -18.125 -22.719  1.00 85.50           C  
ATOM    438  C   GLU A  52       4.480 -18.250 -22.000  1.00 85.50           C  
ATOM    439  CB  GLU A  52       2.197 -19.234 -22.281  1.00 85.50           C  
ATOM    440  O   GLU A  52       4.539 -18.125 -20.766  1.00 85.50           O  
ATOM    441  CG  GLU A  52       0.732 -18.969 -22.578  1.00 85.50           C  
ATOM    442  CD  GLU A  52       0.122 -17.906 -21.688  1.00 85.50           C  
ATOM    443  OE1 GLU A  52      -0.957 -17.359 -22.031  1.00 85.50           O  
ATOM    444  OE2 GLU A  52       0.729 -17.594 -20.625  1.00 85.50           O  
ATOM    445  N   LYS A  53       5.504 -18.516 -22.734  1.00 89.50           N  
ATOM    446  CA  LYS A  53       6.852 -18.641 -22.188  1.00 89.50           C  
ATOM    447  C   LYS A  53       6.875 -19.625 -21.016  1.00 89.50           C  
ATOM    448  CB  LYS A  53       7.379 -17.281 -21.750  1.00 89.50           C  
ATOM    449  O   LYS A  53       7.406 -19.297 -19.953  1.00 89.50           O  
ATOM    450  CG  LYS A  53       7.582 -16.297 -22.891  1.00 89.50           C  
ATOM    451  CD  LYS A  53       8.312 -15.039 -22.422  1.00 89.50           C  
ATOM    452  CE  LYS A  53       8.594 -14.094 -23.578  1.00 89.50           C  
ATOM    453  NZ  LYS A  53       9.359 -12.883 -23.125  1.00 89.50           N  
ATOM    454  N   GLY A  54       6.363 -20.688 -21.188  1.00 87.25           N  
ATOM    455  CA  GLY A  54       6.273 -21.734 -20.188  1.00 87.25           C  
ATOM    456  C   GLY A  54       7.625 -22.281 -19.766  1.00 87.25           C  
ATOM    457  O   GLY A  54       7.715 -23.094 -18.844  1.00 87.25           O  
ATOM    458  N   TYR A  55       8.656 -21.781 -20.312  1.00 91.06           N  
ATOM    459  CA  TYR A  55      10.008 -22.250 -20.016  1.00 91.06           C  
ATOM    460  C   TYR A  55      10.672 -21.359 -18.984  1.00 91.06           C  
ATOM    461  CB  TYR A  55      10.852 -22.297 -21.297  1.00 91.06           C  
ATOM    462  O   TYR A  55      11.828 -21.578 -18.609  1.00 91.06           O  
ATOM    463  CG  TYR A  55      10.906 -20.984 -22.031  1.00 91.06           C  
ATOM    464  CD1 TYR A  55       9.984 -20.688 -23.031  1.00 91.06           C  
ATOM    465  CD2 TYR A  55      11.875 -20.031 -21.734  1.00 91.06           C  
ATOM    466  CE1 TYR A  55      10.031 -19.469 -23.719  1.00 91.06           C  
ATOM    467  CE2 TYR A  55      11.930 -18.812 -22.406  1.00 91.06           C  
ATOM    468  OH  TYR A  55      11.055 -17.344 -24.078  1.00 91.06           O  
ATOM    469  CZ  TYR A  55      11.008 -18.547 -23.391  1.00 91.06           C  
ATOM    470  N   GLN A  56      10.023 -20.328 -18.562  1.00 92.69           N  
ATOM    471  CA  GLN A  56      10.602 -19.375 -17.625  1.00 92.69           C  
ATOM    472  C   GLN A  56       9.961 -19.500 -16.250  1.00 92.69           C  
ATOM    473  CB  GLN A  56      10.438 -17.953 -18.156  1.00 92.69           C  
ATOM    474  O   GLN A  56       8.820 -19.953 -16.125  1.00 92.69           O  
ATOM    475  CG  GLN A  56      11.219 -17.672 -19.422  1.00 92.69           C  
ATOM    476  CD  GLN A  56      11.086 -16.234 -19.906  1.00 92.69           C  
ATOM    477  NE2 GLN A  56      12.039 -15.781 -20.703  1.00 92.69           N  
ATOM    478  OE1 GLN A  56      10.125 -15.539 -19.547  1.00 92.69           O  
ATOM    479  N   THR A  57      10.781 -19.188 -15.273  1.00 90.06           N  
ATOM    480  CA  THR A  57      10.258 -18.922 -13.938  1.00 90.06           C  
ATOM    481  C   THR A  57       9.914 -17.438 -13.789  1.00 90.06           C  
ATOM    482  CB  THR A  57      11.273 -19.328 -12.852  1.00 90.06           C  
ATOM    483  O   THR A  57      10.633 -16.562 -14.281  1.00 90.06           O  
ATOM    484  CG2 THR A  57      10.727 -19.031 -11.461  1.00 90.06           C  
ATOM    485  OG1 THR A  57      11.547 -20.719 -12.961  1.00 90.06           O  
ATOM    486  N   SER A  58       8.844 -17.250 -13.172  1.00 88.69           N  
ATOM    487  CA  SER A  58       8.383 -15.867 -13.008  1.00 88.69           C  
ATOM    488  C   SER A  58       8.602 -15.383 -11.578  1.00 88.69           C  
ATOM    489  CB  SER A  58       6.902 -15.758 -13.375  1.00 88.69           C  
ATOM    490  O   SER A  58       8.727 -16.188 -10.656  1.00 88.69           O  
ATOM    491  OG  SER A  58       6.102 -16.469 -12.438  1.00 88.69           O  
ATOM    492  N   SER A  59       8.805 -14.094 -11.469  1.00 87.38           N  
ATOM    493  CA  SER A  59       8.961 -13.438 -10.172  1.00 87.38           C  
ATOM    494  C   SER A  59       8.133 -12.164 -10.086  1.00 87.38           C  
ATOM    495  CB  SER A  59      10.438 -13.117  -9.914  1.00 87.38           C  
ATOM    496  O   SER A  59       8.055 -11.406 -11.062  1.00 87.38           O  
ATOM    497  OG  SER A  59      10.594 -12.414  -8.695  1.00 87.38           O  
ATOM    498  N   GLY A  60       7.477 -12.023  -8.961  1.00 85.56           N  
ATOM    499  CA  GLY A  60       6.863 -10.742  -8.680  1.00 85.56           C  
ATOM    500  C   GLY A  60       7.875  -9.656  -8.344  1.00 85.56           C  
ATOM    501  O   GLY A  60       9.086  -9.898  -8.375  1.00 85.56           O  
ATOM    502  N   LEU A  61       7.363  -8.461  -8.125  1.00 87.75           N  
ATOM    503  CA  LEU A  61       8.281  -7.355  -7.848  1.00 87.75           C  
ATOM    504  C   LEU A  61       7.895  -6.637  -6.559  1.00 87.75           C  
ATOM    505  CB  LEU A  61       8.281  -6.363  -9.016  1.00 87.75           C  
ATOM    506  O   LEU A  61       6.770  -6.781  -6.074  1.00 87.75           O  
ATOM    507  CG  LEU A  61       6.969  -5.641  -9.297  1.00 87.75           C  
ATOM    508  CD1 LEU A  61       6.793  -4.465  -8.344  1.00 87.75           C  
ATOM    509  CD2 LEU A  61       6.918  -5.168 -10.750  1.00 87.75           C  
ATOM    510  N   ILE A  62       8.852  -6.012  -6.031  1.00 83.50           N  
ATOM    511  CA  ILE A  62       8.703  -5.055  -4.941  1.00 83.50           C  
ATOM    512  C   ILE A  62       9.016  -3.646  -5.449  1.00 83.50           C  
ATOM    513  CB  ILE A  62       9.625  -5.410  -3.754  1.00 83.50           C  
ATOM    514  O   ILE A  62       9.922  -3.461  -6.266  1.00 83.50           O  
ATOM    515  CG1 ILE A  62       9.414  -6.871  -3.334  1.00 83.50           C  
ATOM    516  CG2 ILE A  62       9.383  -4.461  -2.576  1.00 83.50           C  
ATOM    517  CD1 ILE A  62      10.484  -7.402  -2.393  1.00 83.50           C  
ATOM    518  N   SER A  63       8.266  -2.785  -5.012  1.00 89.38           N  
ATOM    519  CA  SER A  63       8.375  -1.456  -5.605  1.00 89.38           C  
ATOM    520  C   SER A  63       8.414  -0.372  -4.535  1.00 89.38           C  
ATOM    521  CB  SER A  63       7.215  -1.199  -6.562  1.00 89.38           C  
ATOM    522  O   SER A  63       7.922  -0.575  -3.420  1.00 89.38           O  
ATOM    523  OG  SER A  63       6.039  -0.865  -5.848  1.00 89.38           O  
ATOM    524  N   SER A  64       9.047   0.772  -4.848  1.00 87.25           N  
ATOM    525  CA  SER A  64       9.070   2.020  -4.090  1.00 87.25           C  
ATOM    526  C   SER A  64       8.820   3.221  -4.996  1.00 87.25           C  
ATOM    527  CB  SER A  64      10.406   2.186  -3.367  1.00 87.25           C  
ATOM    528  O   SER A  64       9.430   3.334  -6.066  1.00 87.25           O  
ATOM    529  OG  SER A  64      10.492   3.463  -2.760  1.00 87.25           O  
ATOM    530  N   VAL A  65       7.945   4.074  -4.527  1.00 92.62           N  
ATOM    531  CA  VAL A  65       7.551   5.223  -5.344  1.00 92.62           C  
ATOM    532  C   VAL A  65       7.730   6.508  -4.543  1.00 92.62           C  
ATOM    533  CB  VAL A  65       6.094   5.098  -5.832  1.00 92.62           C  
ATOM    534  O   VAL A  65       7.344   6.578  -3.373  1.00 92.62           O  
ATOM    535  CG1 VAL A  65       5.660   6.359  -6.574  1.00 92.62           C  
ATOM    536  CG2 VAL A  65       5.934   3.869  -6.727  1.00 92.62           C  
ATOM    537  N   SER A  66       8.289   7.520  -5.145  1.00 91.62           N  
ATOM    538  CA  SER A  66       8.398   8.875  -4.625  1.00 91.62           C  
ATOM    539  C   SER A  66       7.926   9.906  -5.648  1.00 91.62           C  
ATOM    540  CB  SER A  66       9.844   9.180  -4.215  1.00 91.62           C  
ATOM    541  O   SER A  66       8.172   9.758  -6.844  1.00 91.62           O  
ATOM    542  OG  SER A  66      10.664   9.344  -5.359  1.00 91.62           O  
ATOM    543  N   VAL A  67       7.273  10.906  -5.164  1.00 95.56           N  
ATOM    544  CA  VAL A  67       6.703  11.891  -6.074  1.00 95.56           C  
ATOM    545  C   VAL A  67       7.098  13.297  -5.629  1.00 95.56           C  
ATOM    546  CB  VAL A  67       5.164  11.766  -6.145  1.00 95.56           C  
ATOM    547  O   VAL A  67       7.379  13.523  -4.449  1.00 95.56           O  
ATOM    548  CG1 VAL A  67       4.754  10.398  -6.676  1.00 95.56           C  
ATOM    549  CG2 VAL A  67       4.543  12.023  -4.773  1.00 95.56           C  
ATOM    550  N   LYS A  68       7.160  14.141  -6.594  1.00 92.88           N  
ATOM    551  CA  LYS A  68       7.410  15.562  -6.398  1.00 92.88           C  
ATOM    552  C   LYS A  68       6.555  16.406  -7.336  1.00 92.88           C  
ATOM    553  CB  LYS A  68       8.891  15.883  -6.613  1.00 92.88           C  
ATOM    554  O   LYS A  68       6.547  16.188  -8.547  1.00 92.88           O  
ATOM    555  CG  LYS A  68       9.289  17.281  -6.180  1.00 92.88           C  
ATOM    556  CD  LYS A  68      10.805  17.469  -6.219  1.00 92.88           C  
ATOM    557  CE  LYS A  68      11.211  18.859  -5.734  1.00 92.88           C  
ATOM    558  NZ  LYS A  68      12.695  18.984  -5.621  1.00 92.88           N  
ATOM    559  N   LEU A  69       5.898  17.406  -6.789  1.00 95.69           N  
ATOM    560  CA  LEU A  69       5.023  18.281  -7.559  1.00 95.69           C  
ATOM    561  C   LEU A  69       5.621  19.672  -7.668  1.00 95.69           C  
ATOM    562  CB  LEU A  69       3.637  18.344  -6.918  1.00 95.69           C  
ATOM    563  O   LEU A  69       6.332  20.125  -6.766  1.00 95.69           O  
ATOM    564  CG  LEU A  69       2.656  17.234  -7.297  1.00 95.69           C  
ATOM    565  CD1 LEU A  69       1.975  16.688  -6.051  1.00 95.69           C  
ATOM    566  CD2 LEU A  69       1.624  17.750  -8.297  1.00 95.69           C  
ATOM    567  N   LYS A  70       5.340  20.266  -8.773  1.00 94.00           N  
ATOM    568  CA  LYS A  70       5.738  21.656  -9.016  1.00 94.00           C  
ATOM    569  C   LYS A  70       4.605  22.438  -9.672  1.00 94.00           C  
ATOM    570  CB  LYS A  70       6.988  21.703  -9.891  1.00 94.00           C  
ATOM    571  O   LYS A  70       3.906  21.922 -10.539  1.00 94.00           O  
ATOM    572  CG  LYS A  70       8.250  21.188  -9.203  1.00 94.00           C  
ATOM    573  CD  LYS A  70       9.469  21.328 -10.102  1.00 94.00           C  
ATOM    574  CE  LYS A  70      10.734  20.844  -9.406  1.00 94.00           C  
ATOM    575  NZ  LYS A  70      11.930  20.953 -10.289  1.00 94.00           N  
ATOM    576  N   GLY A  71       4.461  23.625  -9.203  1.00 94.25           N  
ATOM    577  CA  GLY A  71       3.436  24.516  -9.750  1.00 94.25           C  
ATOM    578  C   GLY A  71       2.943  25.547  -8.750  1.00 94.25           C  
ATOM    579  O   GLY A  71       3.207  25.422  -7.551  1.00 94.25           O  
ATOM    580  N   LEU A  72       2.279  26.609  -9.266  1.00 95.25           N  
ATOM    581  CA  LEU A  72       1.719  27.703  -8.469  1.00 95.25           C  
ATOM    582  C   LEU A  72       0.289  28.016  -8.898  1.00 95.25           C  
ATOM    583  CB  LEU A  72       2.584  28.953  -8.586  1.00 95.25           C  
ATOM    584  O   LEU A  72      -0.055  27.859 -10.070  1.00 95.25           O  
ATOM    585  CG  LEU A  72       4.000  28.859  -8.008  1.00 95.25           C  
ATOM    586  CD1 LEU A  72       4.812  30.094  -8.398  1.00 95.25           C  
ATOM    587  CD2 LEU A  72       3.951  28.703  -6.492  1.00 95.25           C  
ATOM    588  N   ALA A  73      -0.446  28.391  -8.000  1.00 94.31           N  
ATOM    589  CA  ALA A  73      -1.808  28.844  -8.258  1.00 94.31           C  
ATOM    590  C   ALA A  73      -2.090  30.156  -7.520  1.00 94.31           C  
ATOM    591  CB  ALA A  73      -2.818  27.781  -7.840  1.00 94.31           C  
ATOM    592  O   ALA A  73      -1.483  30.438  -6.484  1.00 94.31           O  
ATOM    593  N   VAL A  74      -2.916  30.938  -8.055  1.00 93.25           N  
ATOM    594  CA  VAL A  74      -3.307  32.219  -7.477  1.00 93.25           C  
ATOM    595  C   VAL A  74      -4.824  32.281  -7.309  1.00 93.25           C  
ATOM    596  CB  VAL A  74      -2.828  33.406  -8.344  1.00 93.25           C  
ATOM    597  O   VAL A  74      -5.566  31.891  -8.211  1.00 93.25           O  
ATOM    598  CG1 VAL A  74      -3.189  34.750  -7.688  1.00 93.25           C  
ATOM    599  CG2 VAL A  74      -1.323  33.312  -8.586  1.00 93.25           C  
ATOM    600  N   THR A  75      -5.195  32.656  -6.168  1.00 92.88           N  
ATOM    601  CA  THR A  75      -6.621  32.781  -5.883  1.00 92.88           C  
ATOM    602  C   THR A  75      -6.941  34.219  -5.445  1.00 92.88           C  
ATOM    603  CB  THR A  75      -7.074  31.797  -4.789  1.00 92.88           C  
ATOM    604  O   THR A  75      -6.051  34.969  -5.023  1.00 92.88           O  
ATOM    605  CG2 THR A  75      -6.758  30.359  -5.184  1.00 92.88           C  
ATOM    606  OG1 THR A  75      -6.398  32.125  -3.564  1.00 92.88           O  
ATOM    607  N   GLN A  76      -8.164  34.594  -5.664  1.00 87.44           N  
ATOM    608  CA  GLN A  76      -8.719  35.844  -5.215  1.00 87.44           C  
ATOM    609  C   GLN A  76     -10.047  35.656  -4.484  1.00 87.44           C  
ATOM    610  CB  GLN A  76      -8.914  36.812  -6.395  1.00 87.44           C  
ATOM    611  O   GLN A  76     -11.094  35.500  -5.121  1.00 87.44           O  
ATOM    612  CG  GLN A  76      -8.500  38.250  -6.102  1.00 87.44           C  
ATOM    613  CD  GLN A  76      -8.367  39.094  -7.355  1.00 87.44           C  
ATOM    614  NE2 GLN A  76      -7.867  40.312  -7.203  1.00 87.44           N  
ATOM    615  OE1 GLN A  76      -8.703  38.625  -8.461  1.00 87.44           O  
ATOM    616  N   LEU A  77      -9.953  35.406  -3.312  1.00 80.69           N  
ATOM    617  CA  LEU A  77     -11.164  35.219  -2.523  1.00 80.69           C  
ATOM    618  C   LEU A  77     -11.664  36.531  -1.941  1.00 80.69           C  
ATOM    619  CB  LEU A  77     -10.906  34.219  -1.396  1.00 80.69           C  
ATOM    620  O   LEU A  77     -10.859  37.406  -1.591  1.00 80.69           O  
ATOM    621  CG  LEU A  77     -10.695  32.750  -1.818  1.00 80.69           C  
ATOM    622  CD1 LEU A  77      -9.898  32.000  -0.752  1.00 80.69           C  
ATOM    623  CD2 LEU A  77     -12.031  32.062  -2.082  1.00 80.69           C  
ATOM    624  N   PRO A  78     -12.922  36.656  -1.916  1.00 73.69           N  
ATOM    625  CA  PRO A  78     -13.469  37.844  -1.277  1.00 73.69           C  
ATOM    626  C   PRO A  78     -13.078  37.969   0.196  1.00 73.69           C  
ATOM    627  CB  PRO A  78     -14.977  37.656  -1.434  1.00 73.69           C  
ATOM    628  O   PRO A  78     -13.234  37.000   0.954  1.00 73.69           O  
ATOM    629  CG  PRO A  78     -15.133  36.531  -2.379  1.00 73.69           C  
ATOM    630  CD  PRO A  78     -13.812  35.812  -2.482  1.00 73.69           C  
ATOM    631  N   GLY A  79     -12.500  39.031   0.632  1.00 68.06           N  
ATOM    632  CA  GLY A  79     -12.141  39.281   2.021  1.00 68.06           C  
ATOM    633  C   GLY A  79     -10.719  38.875   2.348  1.00 68.06           C  
ATOM    634  O   GLY A  79     -10.141  39.344   3.334  1.00 68.06           O  
ATOM    635  N   LEU A  80     -10.141  37.906   1.653  1.00 72.81           N  
ATOM    636  CA  LEU A  80      -8.797  37.406   1.966  1.00 72.81           C  
ATOM    637  C   LEU A  80      -7.777  37.969   0.987  1.00 72.81           C  
ATOM    638  CB  LEU A  80      -8.758  35.875   1.938  1.00 72.81           C  
ATOM    639  O   LEU A  80      -6.578  38.000   1.271  1.00 72.81           O  
ATOM    640  CG  LEU A  80      -9.102  35.188   3.250  1.00 72.81           C  
ATOM    641  CD1 LEU A  80     -10.125  34.094   3.008  1.00 72.81           C  
ATOM    642  CD2 LEU A  80      -7.836  34.594   3.889  1.00 72.81           C  
ATOM    643  N   GLY A  81      -8.227  38.656  -0.085  1.00 78.62           N  
ATOM    644  CA  GLY A  81      -7.281  39.188  -1.060  1.00 78.62           C  
ATOM    645  C   GLY A  81      -6.609  38.094  -1.878  1.00 78.62           C  
ATOM    646  O   GLY A  81      -7.008  36.938  -1.815  1.00 78.62           O  
ATOM    647  N   PRO A  82      -5.688  38.531  -2.709  1.00 88.38           N  
ATOM    648  CA  PRO A  82      -4.945  37.562  -3.537  1.00 88.38           C  
ATOM    649  C   PRO A  82      -3.998  36.688  -2.723  1.00 88.38           C  
ATOM    650  CB  PRO A  82      -4.168  38.469  -4.500  1.00 88.38           C  
ATOM    651  O   PRO A  82      -3.361  37.188  -1.781  1.00 88.38           O  
ATOM    652  CG  PRO A  82      -4.117  39.812  -3.824  1.00 88.38           C  
ATOM    653  CD  PRO A  82      -5.254  39.875  -2.846  1.00 88.38           C  
ATOM    654  N   GLN A  83      -4.020  35.500  -3.027  1.00 93.38           N  
ATOM    655  CA  GLN A  83      -3.164  34.531  -2.340  1.00 93.38           C  
ATOM    656  C   GLN A  83      -2.475  33.594  -3.334  1.00 93.38           C  
ATOM    657  CB  GLN A  83      -3.977  33.719  -1.333  1.00 93.38           C  
ATOM    658  O   GLN A  83      -3.092  33.156  -4.297  1.00 93.38           O  
ATOM    659  CG  GLN A  83      -4.512  34.531  -0.167  1.00 93.38           C  
ATOM    660  CD  GLN A  83      -5.230  33.688   0.865  1.00 93.38           C  
ATOM    661  NE2 GLN A  83      -5.812  34.344   1.867  1.00 93.38           N  
ATOM    662  OE1 GLN A  83      -5.262  32.469   0.764  1.00 93.38           O  
ATOM    663  N   VAL A  84      -1.234  33.344  -3.146  1.00 94.81           N  
ATOM    664  CA  VAL A  84      -0.472  32.406  -3.934  1.00 94.81           C  
ATOM    665  C   VAL A  84      -0.395  31.062  -3.186  1.00 94.81           C  
ATOM    666  CB  VAL A  84       0.950  32.906  -4.246  1.00 94.81           C  
ATOM    667  O   VAL A  84      -0.168  31.031  -1.975  1.00 94.81           O  
ATOM    668  CG1 VAL A  84       1.793  31.812  -4.898  1.00 94.81           C  
ATOM    669  CG2 VAL A  84       0.882  34.156  -5.141  1.00 94.81           C  
ATOM    670  N   TRP A  85      -0.659  30.031  -3.867  1.00 95.31           N  
ATOM    671  CA  TRP A  85      -0.595  28.672  -3.346  1.00 95.31           C  
ATOM    672  C   TRP A  85       0.542  27.891  -3.998  1.00 95.31           C  
ATOM    673  CB  TRP A  85      -1.924  27.938  -3.574  1.00 95.31           C  
ATOM    674  O   TRP A  85       0.586  27.750  -5.223  1.00 95.31           O  
ATOM    675  CG  TRP A  85      -3.111  28.641  -2.992  1.00 95.31           C  
ATOM    676  CD1 TRP A  85      -3.729  29.766  -3.482  1.00 95.31           C  
ATOM    677  CD2 TRP A  85      -3.822  28.281  -1.804  1.00 95.31           C  
ATOM    678  CE2 TRP A  85      -4.859  29.234  -1.635  1.00 95.31           C  
ATOM    679  CE3 TRP A  85      -3.684  27.250  -0.865  1.00 95.31           C  
ATOM    680  NE1 TRP A  85      -4.781  30.125  -2.672  1.00 95.31           N  
ATOM    681  CH2 TRP A  85      -5.598  28.156   0.340  1.00 95.31           C  
ATOM    682  CZ2 TRP A  85      -5.754  29.172  -0.563  1.00 95.31           C  
ATOM    683  CZ3 TRP A  85      -4.574  27.203   0.200  1.00 95.31           C  
ATOM    684  N   ASP A  86       1.450  27.406  -3.221  1.00 95.44           N  
ATOM    685  CA  ASP A  86       2.568  26.609  -3.713  1.00 95.44           C  
ATOM    686  C   ASP A  86       2.475  25.156  -3.219  1.00 95.44           C  
ATOM    687  CB  ASP A  86       3.900  27.219  -3.281  1.00 95.44           C  
ATOM    688  O   ASP A  86       1.447  24.750  -2.676  1.00 95.44           O  
ATOM    689  CG  ASP A  86       4.098  27.219  -1.776  1.00 95.44           C  
ATOM    690  OD1 ASP A  86       3.322  26.547  -1.063  1.00 95.44           O  
ATOM    691  OD2 ASP A  86       5.035  27.891  -1.298  1.00 95.44           O  
ATOM    692  N   VAL A  87       3.445  24.359  -3.459  1.00 95.75           N  
ATOM    693  CA  VAL A  87       3.445  22.922  -3.225  1.00 95.75           C  
ATOM    694  C   VAL A  87       3.188  22.641  -1.747  1.00 95.75           C  
ATOM    695  CB  VAL A  87       4.777  22.281  -3.666  1.00 95.75           C  
ATOM    696  O   VAL A  87       2.564  21.625  -1.402  1.00 95.75           O  
ATOM    697  CG1 VAL A  87       5.926  22.734  -2.764  1.00 95.75           C  
ATOM    698  CG2 VAL A  87       4.660  20.750  -3.662  1.00 95.75           C  
ATOM    699  N   ALA A  88       3.625  23.406  -0.825  1.00 96.81           N  
ATOM    700  CA  ALA A  88       3.445  23.203   0.612  1.00 96.81           C  
ATOM    701  C   ALA A  88       1.991  23.438   1.018  1.00 96.81           C  
ATOM    702  CB  ALA A  88       4.359  24.156   1.394  1.00 96.81           C  
ATOM    703  O   ALA A  88       1.582  23.047   2.117  1.00 96.81           O  
ATOM    704  N   ASP A  89       1.210  23.984   0.128  1.00 96.25           N  
ATOM    705  CA  ASP A  89      -0.158  24.375   0.458  1.00 96.25           C  
ATOM    706  C   ASP A  89      -1.164  23.359  -0.088  1.00 96.25           C  
ATOM    707  CB  ASP A  89      -0.466  25.766  -0.087  1.00 96.25           C  
ATOM    708  O   ASP A  89      -2.219  23.141   0.511  1.00 96.25           O  
ATOM    709  CG  ASP A  89       0.427  26.844   0.503  1.00 96.25           C  
ATOM    710  OD1 ASP A  89       0.634  26.859   1.736  1.00 96.25           O  
ATOM    711  OD2 ASP A  89       0.926  27.688  -0.271  1.00 96.25           O  
ATOM    712  N   TYR A  90      -0.857  22.734  -1.245  1.00 97.31           N  
ATOM    713  CA  TYR A  90      -1.943  22.062  -1.945  1.00 97.31           C  
ATOM    714  C   TYR A  90      -1.663  20.562  -2.074  1.00 97.31           C  
ATOM    715  CB  TYR A  90      -2.154  22.672  -3.332  1.00 97.31           C  
ATOM    716  O   TYR A  90      -2.467  19.828  -2.643  1.00 97.31           O  
ATOM    717  CG  TYR A  90      -0.933  22.609  -4.215  1.00 97.31           C  
ATOM    718  CD1 TYR A  90      -0.246  23.766  -4.574  1.00 97.31           C  
ATOM    719  CD2 TYR A  90      -0.463  21.391  -4.695  1.00 97.31           C  
ATOM    720  CE1 TYR A  90       0.879  23.719  -5.391  1.00 97.31           C  
ATOM    721  CE2 TYR A  90       0.661  21.328  -5.512  1.00 97.31           C  
ATOM    722  OH  TYR A  90       2.439  22.422  -6.660  1.00 97.31           O  
ATOM    723  CZ  TYR A  90       1.325  22.484  -5.852  1.00 97.31           C  
ATOM    724  N   VAL A  91      -0.625  20.078  -1.624  1.00 97.50           N  
ATOM    725  CA  VAL A  91      -0.309  18.656  -1.737  1.00 97.50           C  
ATOM    726  C   VAL A  91      -0.526  17.969  -0.390  1.00 97.50           C  
ATOM    727  CB  VAL A  91       1.143  18.438  -2.219  1.00 97.50           C  
ATOM    728  O   VAL A  91      -0.058  18.453   0.643  1.00 97.50           O  
ATOM    729  CG1 VAL A  91       1.516  16.953  -2.148  1.00 97.50           C  
ATOM    730  CG2 VAL A  91       1.318  18.953  -3.641  1.00 97.50           C  
ATOM    731  N   PHE A  92      -1.129  16.828  -0.369  1.00 97.06           N  
ATOM    732  CA  PHE A  92      -1.399  16.000   0.802  1.00 97.06           C  
ATOM    733  C   PHE A  92      -1.062  14.539   0.525  1.00 97.06           C  
ATOM    734  CB  PHE A  92      -2.865  16.125   1.226  1.00 97.06           C  
ATOM    735  O   PHE A  92      -1.660  13.914  -0.353  1.00 97.06           O  
ATOM    736  CG  PHE A  92      -3.275  17.531   1.578  1.00 97.06           C  
ATOM    737  CD1 PHE A  92      -3.291  17.953   2.902  1.00 97.06           C  
ATOM    738  CD2 PHE A  92      -3.643  18.438   0.585  1.00 97.06           C  
ATOM    739  CE1 PHE A  92      -3.668  19.250   3.230  1.00 97.06           C  
ATOM    740  CE2 PHE A  92      -4.023  19.734   0.907  1.00 97.06           C  
ATOM    741  CZ  PHE A  92      -4.035  20.141   2.230  1.00 97.06           C  
ATOM    742  N   PRO A  93      -0.241  13.938   1.367  1.00 95.81           N  
ATOM    743  CA  PRO A  93       0.609  14.547   2.393  1.00 95.81           C  
ATOM    744  C   PRO A  93       1.790  15.312   1.803  1.00 95.81           C  
ATOM    745  CB  PRO A  93       1.092  13.344   3.209  1.00 95.81           C  
ATOM    746  O   PRO A  93       2.076  15.188   0.608  1.00 95.81           O  
ATOM    747  CG  PRO A  93       1.146  12.211   2.229  1.00 95.81           C  
ATOM    748  CD  PRO A  93       0.029  12.383   1.240  1.00 95.81           C  
ATOM    749  N   ALA A  94       2.463  16.016   2.541  1.00 94.56           N  
ATOM    750  CA  ALA A  94       3.529  16.906   2.084  1.00 94.56           C  
ATOM    751  C   ALA A  94       4.723  16.109   1.568  1.00 94.56           C  
ATOM    752  CB  ALA A  94       3.965  17.844   3.209  1.00 94.56           C  
ATOM    753  O   ALA A  94       5.398  16.516   0.625  1.00 94.56           O  
ATOM    754  N   GLN A  95       5.020  14.977   2.182  1.00 94.12           N  
ATOM    755  CA  GLN A  95       6.188  14.188   1.802  1.00 94.12           C  
ATOM    756  C   GLN A  95       5.914  13.367   0.544  1.00 94.12           C  
ATOM    757  CB  GLN A  95       6.609  13.258   2.947  1.00 94.12           C  
ATOM    758  O   GLN A  95       6.805  12.680   0.035  1.00 94.12           O  
ATOM    759  CG  GLN A  95       5.609  12.148   3.240  1.00 94.12           C  
ATOM    760  CD  GLN A  95       4.512  12.586   4.191  1.00 94.12           C  
ATOM    761  NE2 GLN A  95       3.797  11.617   4.754  1.00 94.12           N  
ATOM    762  OE1 GLN A  95       4.305  13.781   4.418  1.00 94.12           O  
ATOM    763  N   GLY A  96       4.711  13.367   0.115  1.00 90.62           N  
ATOM    764  CA  GLY A  96       4.391  12.523  -1.025  1.00 90.62           C  
ATOM    765  C   GLY A  96       4.250  11.055  -0.662  1.00 90.62           C  
ATOM    766  O   GLY A  96       4.738  10.625   0.384  1.00 90.62           O  
ATOM    767  N   ASP A  97       3.543  10.367  -1.400  1.00 91.69           N  
ATOM    768  CA  ASP A  97       3.291   8.938  -1.231  1.00 91.69           C  
ATOM    769  C   ASP A  97       2.771   8.312  -2.527  1.00 91.69           C  
ATOM    770  CB  ASP A  97       2.291   8.703  -0.097  1.00 91.69           C  
ATOM    771  O   ASP A  97       2.664   9.000  -3.549  1.00 91.69           O  
ATOM    772  CG  ASP A  97       2.404   7.312   0.512  1.00 91.69           C  
ATOM    773  OD1 ASP A  97       3.238   6.508   0.044  1.00 91.69           O  
ATOM    774  OD2 ASP A  97       1.651   7.023   1.467  1.00 91.69           O  
ATOM    775  N   ASN A  98       2.631   7.055  -2.484  1.00 91.94           N  
ATOM    776  CA  ASN A  98       2.041   6.383  -3.639  1.00 91.94           C  
ATOM    777  C   ASN A  98       0.618   6.867  -3.902  1.00 91.94           C  
ATOM    778  CB  ASN A  98       2.061   4.867  -3.445  1.00 91.94           C  
ATOM    779  O   ASN A  98       0.116   6.750  -5.020  1.00 91.94           O  
ATOM    780  CG  ASN A  98       1.331   4.426  -2.189  1.00 91.94           C  
ATOM    781  ND2 ASN A  98       1.229   3.119  -1.990  1.00 91.94           N  
ATOM    782  OD1 ASN A  98       0.863   5.258  -1.407  1.00 91.94           O  
ATOM    783  N   SER A  99      -0.023   7.246  -2.906  1.00 93.62           N  
ATOM    784  CA  SER A  99      -1.320   7.910  -3.000  1.00 93.62           C  
ATOM    785  C   SER A  99      -1.266   9.320  -2.416  1.00 93.62           C  
ATOM    786  CB  SER A  99      -2.393   7.090  -2.279  1.00 93.62           C  
ATOM    787  O   SER A  99      -0.884   9.500  -1.258  1.00 93.62           O  
ATOM    788  OG  SER A  99      -3.666   7.695  -2.418  1.00 93.62           O  
ATOM    789  N   PHE A 100      -1.626  10.258  -3.203  1.00 96.31           N  
ATOM    790  CA  PHE A 100      -1.562  11.641  -2.756  1.00 96.31           C  
ATOM    791  C   PHE A 100      -2.674  12.469  -3.391  1.00 96.31           C  
ATOM    792  CB  PHE A 100      -0.198  12.250  -3.090  1.00 96.31           C  
ATOM    793  O   PHE A 100      -3.311  12.023  -4.348  1.00 96.31           O  
ATOM    794  CG  PHE A 100       0.093  12.320  -4.566  1.00 96.31           C  
ATOM    795  CD1 PHE A 100       0.641  11.227  -5.227  1.00 96.31           C  
ATOM    796  CD2 PHE A 100      -0.181  13.469  -5.289  1.00 96.31           C  
ATOM    797  CE1 PHE A 100       0.911  11.281  -6.594  1.00 96.31           C  
ATOM    798  CE2 PHE A 100       0.086  13.531  -6.652  1.00 96.31           C  
ATOM    799  CZ  PHE A 100       0.633  12.438  -7.305  1.00 96.31           C  
ATOM    800  N   VAL A 101      -2.951  13.617  -2.818  1.00 97.38           N  
ATOM    801  CA  VAL A 101      -4.039  14.492  -3.246  1.00 97.38           C  
ATOM    802  C   VAL A 101      -3.484  15.867  -3.611  1.00 97.38           C  
ATOM    803  CB  VAL A 101      -5.121  14.625  -2.152  1.00 97.38           C  
ATOM    804  O   VAL A 101      -2.623  16.406  -2.908  1.00 97.38           O  
ATOM    805  CG1 VAL A 101      -6.258  15.531  -2.627  1.00 97.38           C  
ATOM    806  CG2 VAL A 101      -5.660  13.250  -1.762  1.00 97.38           C  
ATOM    807  N   VAL A 102      -3.891  16.391  -4.691  1.00 98.38           N  
ATOM    808  CA  VAL A 102      -3.646  17.766  -5.105  1.00 98.38           C  
ATOM    809  C   VAL A 102      -4.922  18.578  -4.949  1.00 98.38           C  
ATOM    810  CB  VAL A 102      -3.139  17.844  -6.562  1.00 98.38           C  
ATOM    811  O   VAL A 102      -5.930  18.312  -5.605  1.00 98.38           O  
ATOM    812  CG1 VAL A 102      -2.877  19.281  -6.969  1.00 98.38           C  
ATOM    813  CG2 VAL A 102      -1.878  17.000  -6.734  1.00 98.38           C  
ATOM    814  N   MET A 103      -4.910  19.547  -4.141  1.00 98.44           N  
ATOM    815  CA  MET A 103      -6.062  20.406  -3.922  1.00 98.44           C  
ATOM    816  C   MET A 103      -6.328  21.281  -5.145  1.00 98.44           C  
ATOM    817  CB  MET A 103      -5.844  21.297  -2.689  1.00 98.44           C  
ATOM    818  O   MET A 103      -5.441  22.000  -5.602  1.00 98.44           O  
ATOM    819  CG  MET A 103      -6.984  22.266  -2.416  1.00 98.44           C  
ATOM    820  SD  MET A 103      -6.773  23.172  -0.833  1.00 98.44           S  
ATOM    821  CE  MET A 103      -5.344  24.203  -1.243  1.00 98.44           C  
ATOM    822  N   THR A 104      -7.492  21.234  -5.637  1.00 98.31           N  
ATOM    823  CA  THR A 104      -7.863  22.000  -6.820  1.00 98.31           C  
ATOM    824  C   THR A 104      -8.938  23.031  -6.484  1.00 98.31           C  
ATOM    825  CB  THR A 104      -8.367  21.094  -7.949  1.00 98.31           C  
ATOM    826  O   THR A 104      -9.156  23.984  -7.242  1.00 98.31           O  
ATOM    827  CG2 THR A 104      -7.230  20.234  -8.500  1.00 98.31           C  
ATOM    828  OG1 THR A 104      -9.391  20.234  -7.438  1.00 98.31           O  
ATOM    829  N   ASN A 105      -9.633  22.828  -5.387  1.00 97.81           N  
ATOM    830  CA  ASN A 105     -10.703  23.703  -4.906  1.00 97.81           C  
ATOM    831  C   ASN A 105     -10.875  23.594  -3.393  1.00 97.81           C  
ATOM    832  CB  ASN A 105     -12.023  23.359  -5.609  1.00 97.81           C  
ATOM    833  O   ASN A 105     -10.344  22.672  -2.768  1.00 97.81           O  
ATOM    834  CG  ASN A 105     -12.938  24.562  -5.750  1.00 97.81           C  
ATOM    835  ND2 ASN A 105     -14.031  24.391  -6.477  1.00 97.81           N  
ATOM    836  OD1 ASN A 105     -12.656  25.641  -5.211  1.00 97.81           O  
ATOM    837  N   PHE A 106     -11.531  24.625  -2.832  1.00 96.81           N  
ATOM    838  CA  PHE A 106     -11.711  24.547  -1.388  1.00 96.81           C  
ATOM    839  C   PHE A 106     -12.750  25.562  -0.918  1.00 96.81           C  
ATOM    840  CB  PHE A 106     -10.383  24.781  -0.661  1.00 96.81           C  
ATOM    841  O   PHE A 106     -13.086  26.500  -1.648  1.00 96.81           O  
ATOM    842  CG  PHE A 106      -9.781  26.125  -0.918  1.00 96.81           C  
ATOM    843  CD1 PHE A 106      -8.875  26.312  -1.959  1.00 96.81           C  
ATOM    844  CD2 PHE A 106     -10.109  27.219  -0.118  1.00 96.81           C  
ATOM    845  CE1 PHE A 106      -8.312  27.562  -2.199  1.00 96.81           C  
ATOM    846  CE2 PHE A 106      -9.555  28.469  -0.352  1.00 96.81           C  
ATOM    847  CZ  PHE A 106      -8.656  28.641  -1.393  1.00 96.81           C  
ATOM    848  N   ILE A 107     -13.344  25.359   0.161  1.00 96.25           N  
ATOM    849  CA  ILE A 107     -14.180  26.250   0.946  1.00 96.25           C  
ATOM    850  C   ILE A 107     -13.539  26.500   2.309  1.00 96.25           C  
ATOM    851  CB  ILE A 107     -15.609  25.688   1.121  1.00 96.25           C  
ATOM    852  O   ILE A 107     -13.258  25.562   3.049  1.00 96.25           O  
ATOM    853  CG1 ILE A 107     -16.266  25.469  -0.245  1.00 96.25           C  
ATOM    854  CG2 ILE A 107     -16.453  26.625   1.995  1.00 96.25           C  
ATOM    855  CD1 ILE A 107     -17.578  24.703  -0.185  1.00 96.25           C  
ATOM    856  N   VAL A 108     -13.336  27.719   2.633  1.00 95.25           N  
ATOM    857  CA  VAL A 108     -12.641  28.062   3.871  1.00 95.25           C  
ATOM    858  C   VAL A 108     -13.625  28.688   4.859  1.00 95.25           C  
ATOM    859  CB  VAL A 108     -11.461  29.031   3.613  1.00 95.25           C  
ATOM    860  O   VAL A 108     -14.484  29.469   4.469  1.00 95.25           O  
ATOM    861  CG1 VAL A 108     -11.953  30.328   2.998  1.00 95.25           C  
ATOM    862  CG2 VAL A 108     -10.695  29.297   4.910  1.00 95.25           C  
ATOM    863  N   THR A 109     -13.656  28.297   6.039  1.00 96.12           N  
ATOM    864  CA  THR A 109     -14.297  28.922   7.191  1.00 96.12           C  
ATOM    865  C   THR A 109     -13.258  29.469   8.164  1.00 96.12           C  
ATOM    866  CB  THR A 109     -15.219  27.922   7.914  1.00 96.12           C  
ATOM    867  O   THR A 109     -12.742  28.719   9.000  1.00 96.12           O  
ATOM    868  CG2 THR A 109     -16.047  28.625   8.992  1.00 96.12           C  
ATOM    869  OG1 THR A 109     -16.109  27.328   6.965  1.00 96.12           O  
ATOM    870  N   PRO A 110     -12.977  30.703   8.055  1.00 95.06           N  
ATOM    871  CA  PRO A 110     -11.859  31.297   8.805  1.00 95.06           C  
ATOM    872  C   PRO A 110     -12.180  31.500  10.281  1.00 95.06           C  
ATOM    873  CB  PRO A 110     -11.617  32.625   8.094  1.00 95.06           C  
ATOM    874  O   PRO A 110     -13.344  31.703  10.641  1.00 95.06           O  
ATOM    875  CG  PRO A 110     -12.961  33.000   7.547  1.00 95.06           C  
ATOM    876  CD  PRO A 110     -13.703  31.766   7.188  1.00 95.06           C  
ATOM    877  N   LYS A 111     -11.195  31.391  11.117  1.00 95.94           N  
ATOM    878  CA  LYS A 111     -11.125  31.844  12.500  1.00 95.94           C  
ATOM    879  C   LYS A 111     -12.250  31.234  13.336  1.00 95.94           C  
ATOM    880  CB  LYS A 111     -11.180  33.375  12.578  1.00 95.94           C  
ATOM    881  O   LYS A 111     -12.961  31.953  14.039  1.00 95.94           O  
ATOM    882  CG  LYS A 111     -10.633  33.938  13.875  1.00 95.94           C  
ATOM    883  CD  LYS A 111     -10.555  35.469  13.820  1.00 95.94           C  
ATOM    884  CE  LYS A 111      -9.945  36.031  15.086  1.00 95.94           C  
ATOM    885  NZ  LYS A 111     -10.008  37.531  15.109  1.00 95.94           N  
ATOM    886  N   GLN A 112     -12.477  30.016  13.242  1.00 97.56           N  
ATOM    887  CA  GLN A 112     -13.414  29.312  14.109  1.00 97.56           C  
ATOM    888  C   GLN A 112     -12.883  29.219  15.539  1.00 97.56           C  
ATOM    889  CB  GLN A 112     -13.703  27.906  13.570  1.00 97.56           C  
ATOM    890  O   GLN A 112     -11.672  29.125  15.750  1.00 97.56           O  
ATOM    891  CG  GLN A 112     -14.453  27.906  12.250  1.00 97.56           C  
ATOM    892  CD  GLN A 112     -14.984  26.531  11.883  1.00 97.56           C  
ATOM    893  NE2 GLN A 112     -16.250  26.453  11.492  1.00 97.56           N  
ATOM    894  OE1 GLN A 112     -14.258  25.531  11.945  1.00 97.56           O  
ATOM    895  N   THR A 113     -13.750  29.266  16.469  1.00 97.25           N  
ATOM    896  CA  THR A 113     -13.445  29.109  17.875  1.00 97.25           C  
ATOM    897  C   THR A 113     -14.562  28.328  18.578  1.00 97.25           C  
ATOM    898  CB  THR A 113     -13.234  30.469  18.578  1.00 97.25           C  
ATOM    899  O   THR A 113     -15.695  28.312  18.109  1.00 97.25           O  
ATOM    900  CG2 THR A 113     -14.547  31.250  18.641  1.00 97.25           C  
ATOM    901  OG1 THR A 113     -12.742  30.250  19.906  1.00 97.25           O  
ATOM    902  N   GLN A 114     -14.289  27.609  19.625  1.00 96.50           N  
ATOM    903  CA  GLN A 114     -15.281  26.891  20.406  1.00 96.50           C  
ATOM    904  C   GLN A 114     -16.266  27.859  21.078  1.00 96.50           C  
ATOM    905  CB  GLN A 114     -14.602  26.031  21.469  1.00 96.50           C  
ATOM    906  O   GLN A 114     -15.859  28.781  21.766  1.00 96.50           O  
ATOM    907  CG  GLN A 114     -13.695  24.953  20.891  1.00 96.50           C  
ATOM    908  CD  GLN A 114     -14.469  23.781  20.312  1.00 96.50           C  
ATOM    909  NE2 GLN A 114     -13.781  22.938  19.547  1.00 96.50           N  
ATOM    910  OE1 GLN A 114     -15.672  23.641  20.531  1.00 96.50           O  
ATOM    911  N   GLY A 115     -17.453  27.688  20.766  1.00 96.56           N  
ATOM    912  CA  GLY A 115     -18.484  28.562  21.297  1.00 96.56           C  
ATOM    913  C   GLY A 115     -19.891  28.172  20.859  1.00 96.56           C  
ATOM    914  O   GLY A 115     -20.156  27.000  20.594  1.00 96.56           O  
ATOM    915  N   TYR A 116     -20.812  29.047  21.016  1.00 97.31           N  
ATOM    916  CA  TYR A 116     -22.219  28.844  20.672  1.00 97.31           C  
ATOM    917  C   TYR A 116     -22.594  29.594  19.406  1.00 97.31           C  
ATOM    918  CB  TYR A 116     -23.125  29.266  21.828  1.00 97.31           C  
ATOM    919  O   TYR A 116     -22.203  30.766  19.234  1.00 97.31           O  
ATOM    920  CG  TYR A 116     -22.844  28.531  23.109  1.00 97.31           C  
ATOM    921  CD1 TYR A 116     -23.438  27.297  23.391  1.00 97.31           C  
ATOM    922  CD2 TYR A 116     -21.984  29.078  24.062  1.00 97.31           C  
ATOM    923  CE1 TYR A 116     -23.188  26.625  24.578  1.00 97.31           C  
ATOM    924  CE2 TYR A 116     -21.719  28.406  25.266  1.00 97.31           C  
ATOM    925  OH  TYR A 116     -22.062  26.531  26.688  1.00 97.31           O  
ATOM    926  CZ  TYR A 116     -22.328  27.188  25.500  1.00 97.31           C  
ATOM    927  N   CYS A 117     -23.234  28.984  18.516  1.00 97.69           N  
ATOM    928  CA  CYS A 117     -23.703  29.594  17.281  1.00 97.69           C  
ATOM    929  C   CYS A 117     -24.859  28.797  16.688  1.00 97.69           C  
ATOM    930  CB  CYS A 117     -22.578  29.703  16.266  1.00 97.69           C  
ATOM    931  O   CYS A 117     -25.234  27.750  17.234  1.00 97.69           O  
ATOM    932  SG  CYS A 117     -21.828  28.109  15.836  1.00 97.69           S  
ATOM    933  N   ALA A 118     -25.547  29.344  15.711  1.00 97.38           N  
ATOM    934  CA  ALA A 118     -26.656  28.672  15.039  1.00 97.38           C  
ATOM    935  C   ALA A 118     -26.141  27.578  14.102  1.00 97.38           C  
ATOM    936  CB  ALA A 118     -27.484  29.688  14.258  1.00 97.38           C  
ATOM    937  O   ALA A 118     -25.141  27.766  13.414  1.00 97.38           O  
ATOM    938  N   GLU A 119     -26.766  26.531  14.125  1.00 94.94           N  
ATOM    939  CA  GLU A 119     -26.484  25.438  13.195  1.00 94.94           C  
ATOM    940  C   GLU A 119     -26.844  25.812  11.766  1.00 94.94           C  
ATOM    941  CB  GLU A 119     -27.250  24.172  13.609  1.00 94.94           C  
ATOM    942  O   GLU A 119     -27.688  26.688  11.547  1.00 94.94           O  
ATOM    943  CG  GLU A 119     -26.891  22.938  12.789  1.00 94.94           C  
ATOM    944  CD  GLU A 119     -27.672  21.688  13.203  1.00 94.94           C  
ATOM    945  OE1 GLU A 119     -27.234  20.578  12.859  1.00 94.94           O  
ATOM    946  OE2 GLU A 119     -28.703  21.844  13.875  1.00 94.94           O  
ATOM    947  N   HIS A 120     -26.234  25.250  10.906  1.00 94.56           N  
ATOM    948  CA  HIS A 120     -26.562  25.453   9.492  1.00 94.56           C  
ATOM    949  C   HIS A 120     -27.969  24.969   9.188  1.00 94.56           C  
ATOM    950  CB  HIS A 120     -25.547  24.719   8.602  1.00 94.56           C  
ATOM    951  O   HIS A 120     -28.406  23.938   9.703  1.00 94.56           O  
ATOM    952  CG  HIS A 120     -25.688  25.062   7.152  1.00 94.56           C  
ATOM    953  CD2 HIS A 120     -25.047  25.984   6.395  1.00 94.56           C  
ATOM    954  ND1 HIS A 120     -26.562  24.406   6.309  1.00 94.56           N  
ATOM    955  CE1 HIS A 120     -26.453  24.922   5.094  1.00 94.56           C  
ATOM    956  NE2 HIS A 120     -25.547  25.875   5.121  1.00 94.56           N  
ATOM    957  N   PRO A 121     -28.766  25.609   8.367  1.00 93.88           N  
ATOM    958  CA  PRO A 121     -30.156  25.297   8.062  1.00 93.88           C  
ATOM    959  C   PRO A 121     -30.328  23.891   7.480  1.00 93.88           C  
ATOM    960  CB  PRO A 121     -30.547  26.359   7.035  1.00 93.88           C  
ATOM    961  O   PRO A 121     -31.438  23.344   7.477  1.00 93.88           O  
ATOM    962  CG  PRO A 121     -29.672  27.531   7.352  1.00 93.88           C  
ATOM    963  CD  PRO A 121     -28.344  27.016   7.824  1.00 93.88           C  
ATOM    964  N   GLU A 122     -29.281  23.359   6.906  1.00 89.31           N  
ATOM    965  CA  GLU A 122     -29.344  22.000   6.387  1.00 89.31           C  
ATOM    966  C   GLU A 122     -29.766  21.016   7.477  1.00 89.31           C  
ATOM    967  CB  GLU A 122     -28.000  21.578   5.781  1.00 89.31           C  
ATOM    968  O   GLU A 122     -30.344  19.969   7.188  1.00 89.31           O  
ATOM    969  CG  GLU A 122     -28.094  20.375   4.855  1.00 89.31           C  
ATOM    970  CD  GLU A 122     -26.750  19.969   4.281  1.00 89.31           C  
ATOM    971  OE1 GLU A 122     -26.688  18.969   3.535  1.00 89.31           O  
ATOM    972  OE2 GLU A 122     -25.750  20.656   4.578  1.00 89.31           O  
ATOM    973  N   GLY A 123     -29.500  21.312   8.711  1.00 87.38           N  
ATOM    974  CA  GLY A 123     -29.875  20.469   9.836  1.00 87.38           C  
ATOM    975  C   GLY A 123     -31.328  20.625  10.250  1.00 87.38           C  
ATOM    976  O   GLY A 123     -31.812  19.906  11.117  1.00 87.38           O  
ATOM    977  N   GLY A 124     -32.000  21.609   9.656  1.00 90.12           N  
ATOM    978  CA  GLY A 124     -33.375  21.891   9.977  1.00 90.12           C  
ATOM    979  C   GLY A 124     -33.625  23.281  10.508  1.00 90.12           C  
ATOM    980  O   GLY A 124     -32.719  23.891  11.086  1.00 90.12           O  
ATOM    981  N   ILE A 125     -34.812  23.734  10.281  1.00 95.31           N  
ATOM    982  CA  ILE A 125     -35.219  25.031  10.773  1.00 95.31           C  
ATOM    983  C   ILE A 125     -36.094  24.875  12.016  1.00 95.31           C  
ATOM    984  CB  ILE A 125     -35.969  25.844   9.688  1.00 95.31           C  
ATOM    985  O   ILE A 125     -36.656  23.797  12.250  1.00 95.31           O  
ATOM    986  CG1 ILE A 125     -35.125  25.922   8.406  1.00 95.31           C  
ATOM    987  CG2 ILE A 125     -36.312  27.250  10.203  1.00 95.31           C  
ATOM    988  CD1 ILE A 125     -35.875  26.453   7.199  1.00 95.31           C  
ATOM    989  N   CYS A 126     -36.062  25.922  12.789  1.00 96.06           N  
ATOM    990  CA  CYS A 126     -36.844  25.875  14.008  1.00 96.06           C  
ATOM    991  C   CYS A 126     -37.656  27.156  14.188  1.00 96.06           C  
ATOM    992  CB  CYS A 126     -35.969  25.656  15.234  1.00 96.06           C  
ATOM    993  O   CYS A 126     -37.375  28.172  13.547  1.00 96.06           O  
ATOM    994  SG  CYS A 126     -34.906  27.062  15.625  1.00 96.06           S  
ATOM    995  N   LYS A 127     -38.688  27.078  14.945  1.00 95.69           N  
ATOM    996  CA  LYS A 127     -39.531  28.234  15.242  1.00 95.69           C  
ATOM    997  C   LYS A 127     -39.469  28.594  16.719  1.00 95.69           C  
ATOM    998  CB  LYS A 127     -41.000  27.953  14.852  1.00 95.69           C  
ATOM    999  O   LYS A 127     -39.562  29.781  17.078  1.00 95.69           O  
ATOM   1000  CG  LYS A 127     -41.219  27.875  13.344  1.00 95.69           C  
ATOM   1001  CD  LYS A 127     -42.719  27.781  13.008  1.00 95.69           C  
ATOM   1002  CE  LYS A 127     -42.938  27.641  11.508  1.00 95.69           C  
ATOM   1003  NZ  LYS A 127     -44.375  27.531  11.172  1.00 95.69           N  
ATOM   1004  N   GLU A 128     -39.312  27.609  17.547  1.00 95.44           N  
ATOM   1005  CA  GLU A 128     -39.219  27.766  19.000  1.00 95.44           C  
ATOM   1006  C   GLU A 128     -38.219  26.781  19.594  1.00 95.44           C  
ATOM   1007  CB  GLU A 128     -40.594  27.562  19.641  1.00 95.44           C  
ATOM   1008  O   GLU A 128     -37.781  25.859  18.922  1.00 95.44           O  
ATOM   1009  CG  GLU A 128     -41.594  26.828  18.750  1.00 95.44           C  
ATOM   1010  CD  GLU A 128     -42.969  26.703  19.375  1.00 95.44           C  
ATOM   1011  OE1 GLU A 128     -43.875  26.094  18.750  1.00 95.44           O  
ATOM   1012  OE2 GLU A 128     -43.156  27.219  20.500  1.00 95.44           O  
ATOM   1013  N   ASP A 129     -37.844  27.016  20.797  1.00 95.56           N  
ATOM   1014  CA  ASP A 129     -36.844  26.203  21.516  1.00 95.56           C  
ATOM   1015  C   ASP A 129     -37.312  24.750  21.594  1.00 95.56           C  
ATOM   1016  CB  ASP A 129     -36.625  26.766  22.922  1.00 95.56           C  
ATOM   1017  O   ASP A 129     -36.469  23.844  21.594  1.00 95.56           O  
ATOM   1018  CG  ASP A 129     -35.906  28.094  22.922  1.00 95.56           C  
ATOM   1019  OD1 ASP A 129     -35.500  28.562  21.844  1.00 95.56           O  
ATOM   1020  OD2 ASP A 129     -35.719  28.672  24.016  1.00 95.56           O  
ATOM   1021  N   SER A 130     -38.625  24.516  21.547  1.00 93.94           N  
ATOM   1022  CA  SER A 130     -39.188  23.172  21.672  1.00 93.94           C  
ATOM   1023  C   SER A 130     -38.781  22.312  20.484  1.00 93.94           C  
ATOM   1024  CB  SER A 130     -40.688  23.219  21.812  1.00 93.94           C  
ATOM   1025  O   SER A 130     -38.812  21.078  20.562  1.00 93.94           O  
ATOM   1026  OG  SER A 130     -41.281  23.859  20.703  1.00 93.94           O  
ATOM   1027  N   GLY A 131     -38.438  22.906  19.391  1.00 92.31           N  
ATOM   1028  CA  GLY A 131     -38.031  22.188  18.203  1.00 92.31           C  
ATOM   1029  C   GLY A 131     -36.562  21.766  18.203  1.00 92.31           C  
ATOM   1030  O   GLY A 131     -36.094  21.156  17.250  1.00 92.31           O  
ATOM   1031  N   CYS A 132     -35.875  22.172  19.156  1.00 94.31           N  
ATOM   1032  CA  CYS A 132     -34.469  21.859  19.266  1.00 94.31           C  
ATOM   1033  C   CYS A 132     -34.188  20.938  20.438  1.00 94.31           C  
ATOM   1034  CB  CYS A 132     -33.656  23.156  19.406  1.00 94.31           C  
ATOM   1035  O   CYS A 132     -34.188  21.391  21.594  1.00 94.31           O  
ATOM   1036  SG  CYS A 132     -33.844  24.297  18.016  1.00 94.31           S  
ATOM   1037  N   THR A 133     -33.969  19.703  20.234  1.00 91.75           N  
ATOM   1038  CA  THR A 133     -33.688  18.734  21.281  1.00 91.75           C  
ATOM   1039  C   THR A 133     -32.188  18.812  21.688  1.00 91.75           C  
ATOM   1040  CB  THR A 133     -34.000  17.312  20.844  1.00 91.75           C  
ATOM   1041  O   THR A 133     -31.312  18.578  20.859  1.00 91.75           O  
ATOM   1042  CG2 THR A 133     -34.000  16.344  22.031  1.00 91.75           C  
ATOM   1043  OG1 THR A 133     -35.312  17.297  20.234  1.00 91.75           O  
ATOM   1044  N   PRO A 134     -31.891  19.078  22.906  1.00 91.62           N  
ATOM   1045  CA  PRO A 134     -30.516  19.203  23.359  1.00 91.62           C  
ATOM   1046  C   PRO A 134     -29.781  17.875  23.391  1.00 91.62           C  
ATOM   1047  CB  PRO A 134     -30.656  19.781  24.766  1.00 91.62           C  
ATOM   1048  O   PRO A 134     -30.391  16.828  23.672  1.00 91.62           O  
ATOM   1049  CG  PRO A 134     -32.062  19.500  25.156  1.00 91.62           C  
ATOM   1050  CD  PRO A 134     -32.875  19.312  23.891  1.00 91.62           C  
ATOM   1051  N   GLY A 135     -28.406  17.875  23.062  1.00 83.19           N  
ATOM   1052  CA  GLY A 135     -27.531  16.734  23.281  1.00 83.19           C  
ATOM   1053  C   GLY A 135     -27.547  15.734  22.156  1.00 83.19           C  
ATOM   1054  O   GLY A 135     -26.812  14.742  22.172  1.00 83.19           O  
ATOM   1055  N   LYS A 136     -28.328  15.867  21.250  1.00 68.75           N  
ATOM   1056  CA  LYS A 136     -28.469  14.898  20.172  1.00 68.75           C  
ATOM   1057  C   LYS A 136     -27.516  15.211  19.016  1.00 68.75           C  
ATOM   1058  CB  LYS A 136     -29.906  14.867  19.656  1.00 68.75           C  
ATOM   1059  O   LYS A 136     -27.578  16.297  18.438  1.00 68.75           O  
ATOM   1060  CG  LYS A 136     -30.797  13.828  20.344  1.00 68.75           C  
ATOM   1061  CD  LYS A 136     -32.156  13.688  19.641  1.00 68.75           C  
ATOM   1062  CE  LYS A 136     -33.031  12.672  20.344  1.00 68.75           C  
ATOM   1063  NZ  LYS A 136     -34.344  12.547  19.672  1.00 68.75           N  
ATOM   1064  N   ALA A 137     -26.500  14.430  18.922  1.00 75.44           N  
ATOM   1065  CA  ALA A 137     -25.641  14.602  17.750  1.00 75.44           C  
ATOM   1066  C   ALA A 137     -26.031  13.617  16.641  1.00 75.44           C  
ATOM   1067  CB  ALA A 137     -24.172  14.430  18.125  1.00 75.44           C  
ATOM   1068  O   ALA A 137     -25.938  12.406  16.828  1.00 75.44           O  
ATOM   1069  N   LYS A 138     -26.578  14.141  15.586  1.00 70.81           N  
ATOM   1070  CA  LYS A 138     -26.906  13.328  14.414  1.00 70.81           C  
ATOM   1071  C   LYS A 138     -25.672  13.117  13.539  1.00 70.81           C  
ATOM   1072  CB  LYS A 138     -28.016  13.984  13.594  1.00 70.81           C  
ATOM   1073  O   LYS A 138     -24.609  13.688  13.805  1.00 70.81           O  
ATOM   1074  CG  LYS A 138     -29.344  14.094  14.328  1.00 70.81           C  
ATOM   1075  CD  LYS A 138     -30.438  14.656  13.422  1.00 70.81           C  
ATOM   1076  CE  LYS A 138     -31.766  14.766  14.156  1.00 70.81           C  
ATOM   1077  NZ  LYS A 138     -32.812  15.344  13.289  1.00 70.81           N  
ATOM   1078  N   ARG A 139     -25.719  12.289  12.656  1.00 70.00           N  
ATOM   1079  CA  ARG A 139     -24.625  11.906  11.781  1.00 70.00           C  
ATOM   1080  C   ARG A 139     -24.016  13.125  11.094  1.00 70.00           C  
ATOM   1081  CB  ARG A 139     -25.094  10.891  10.734  1.00 70.00           C  
ATOM   1082  O   ARG A 139     -22.797  13.258  11.016  1.00 70.00           O  
ATOM   1083  CG  ARG A 139     -23.969  10.086  10.102  1.00 70.00           C  
ATOM   1084  CD  ARG A 139     -24.500   9.055   9.117  1.00 70.00           C  
ATOM   1085  NE  ARG A 139     -23.406   8.398   8.391  1.00 70.00           N  
ATOM   1086  NH1 ARG A 139     -24.797   7.004   7.172  1.00 70.00           N  
ATOM   1087  NH2 ARG A 139     -22.516   6.914   6.879  1.00 70.00           N  
ATOM   1088  CZ  ARG A 139     -23.578   7.441   7.480  1.00 70.00           C  
ATOM   1089  N   LYS A 140     -24.828  14.125  10.727  1.00 78.19           N  
ATOM   1090  CA  LYS A 140     -24.359  15.289   9.992  1.00 78.19           C  
ATOM   1091  C   LYS A 140     -24.312  16.531  10.891  1.00 78.19           C  
ATOM   1092  CB  LYS A 140     -25.250  15.562   8.781  1.00 78.19           C  
ATOM   1093  O   LYS A 140     -24.375  17.656  10.398  1.00 78.19           O  
ATOM   1094  CG  LYS A 140     -25.188  14.469   7.715  1.00 78.19           C  
ATOM   1095  CD  LYS A 140     -26.016  14.844   6.488  1.00 78.19           C  
ATOM   1096  CE  LYS A 140     -25.938  13.758   5.418  1.00 78.19           C  
ATOM   1097  NZ  LYS A 140     -26.734  14.125   4.207  1.00 78.19           N  
ATOM   1098  N   ALA A 141     -24.234  16.297  12.117  1.00 88.19           N  
ATOM   1099  CA  ALA A 141     -24.266  17.406  13.070  1.00 88.19           C  
ATOM   1100  C   ALA A 141     -22.953  18.188  13.039  1.00 88.19           C  
ATOM   1101  CB  ALA A 141     -24.547  16.891  14.477  1.00 88.19           C  
ATOM   1102  O   ALA A 141     -21.875  17.594  12.883  1.00 88.19           O  
ATOM   1103  N   GLN A 142     -23.016  19.453  13.219  1.00 93.56           N  
ATOM   1104  CA  GLN A 142     -21.859  20.328  13.242  1.00 93.56           C  
ATOM   1105  C   GLN A 142     -21.453  20.672  14.672  1.00 93.56           C  
ATOM   1106  CB  GLN A 142     -22.125  21.609  12.461  1.00 93.56           C  
ATOM   1107  O   GLN A 142     -20.422  21.312  14.898  1.00 93.56           O  
ATOM   1108  CG  GLN A 142     -22.344  21.391  10.969  1.00 93.56           C  
ATOM   1109  CD  GLN A 142     -22.688  22.672  10.227  1.00 93.56           C  
ATOM   1110  NE2 GLN A 142     -21.938  22.953   9.164  1.00 93.56           N  
ATOM   1111  OE1 GLN A 142     -23.625  23.391  10.602  1.00 93.56           O  
ATOM   1112  N   GLY A 143     -22.234  20.281  15.633  1.00 94.75           N  
ATOM   1113  CA  GLY A 143     -22.047  20.516  17.062  1.00 94.75           C  
ATOM   1114  C   GLY A 143     -23.125  19.906  17.922  1.00 94.75           C  
ATOM   1115  O   GLY A 143     -23.906  19.062  17.453  1.00 94.75           O  
ATOM   1116  N   ILE A 144     -23.109  20.281  19.141  1.00 93.94           N  
ATOM   1117  CA  ILE A 144     -24.078  19.766  20.109  1.00 93.94           C  
ATOM   1118  C   ILE A 144     -25.172  20.812  20.344  1.00 93.94           C  
ATOM   1119  CB  ILE A 144     -23.406  19.375  21.438  1.00 93.94           C  
ATOM   1120  O   ILE A 144     -24.891  21.922  20.797  1.00 93.94           O  
ATOM   1121  CG1 ILE A 144     -22.234  18.422  21.188  1.00 93.94           C  
ATOM   1122  CG2 ILE A 144     -24.422  18.766  22.406  1.00 93.94           C  
ATOM   1123  CD1 ILE A 144     -22.656  17.078  20.594  1.00 93.94           C  
ATOM   1124  N   ARG A 145     -26.344  20.422  20.125  1.00 95.06           N  
ATOM   1125  CA  ARG A 145     -27.469  21.344  20.266  1.00 95.06           C  
ATOM   1126  C   ARG A 145     -27.688  21.703  21.734  1.00 95.06           C  
ATOM   1127  CB  ARG A 145     -28.734  20.734  19.688  1.00 95.06           C  
ATOM   1128  O   ARG A 145     -27.656  20.844  22.609  1.00 95.06           O  
ATOM   1129  CG  ARG A 145     -28.734  20.656  18.156  1.00 95.06           C  
ATOM   1130  CD  ARG A 145     -30.031  20.047  17.625  1.00 95.06           C  
ATOM   1131  NE  ARG A 145     -30.047  20.016  16.172  1.00 95.06           N  
ATOM   1132  NH1 ARG A 145     -32.062  18.906  16.016  1.00 95.06           N  
ATOM   1133  NH2 ARG A 145     -30.922  19.484  14.109  1.00 95.06           N  
ATOM   1134  CZ  ARG A 145     -31.000  19.469  15.438  1.00 95.06           C  
ATOM   1135  N   THR A 146     -27.906  22.938  22.047  1.00 95.69           N  
ATOM   1136  CA  THR A 146     -28.109  23.453  23.391  1.00 95.69           C  
ATOM   1137  C   THR A 146     -29.578  23.375  23.797  1.00 95.69           C  
ATOM   1138  CB  THR A 146     -27.625  24.922  23.500  1.00 95.69           C  
ATOM   1139  O   THR A 146     -29.906  23.422  24.984  1.00 95.69           O  
ATOM   1140  CG2 THR A 146     -26.156  25.031  23.078  1.00 95.69           C  
ATOM   1141  OG1 THR A 146     -28.422  25.750  22.641  1.00 95.69           O  
ATOM   1142  N   GLY A 147     -30.516  23.344  22.812  1.00 95.94           N  
ATOM   1143  CA  GLY A 147     -31.938  23.375  23.109  1.00 95.94           C  
ATOM   1144  C   GLY A 147     -32.594  24.703  22.766  1.00 95.94           C  
ATOM   1145  O   GLY A 147     -33.812  24.844  22.859  1.00 95.94           O  
ATOM   1146  N   LYS A 148     -31.828  25.625  22.344  1.00 97.50           N  
ATOM   1147  CA  LYS A 148     -32.344  26.953  22.000  1.00 97.50           C  
ATOM   1148  C   LYS A 148     -32.500  27.109  20.500  1.00 97.50           C  
ATOM   1149  CB  LYS A 148     -31.422  28.047  22.562  1.00 97.50           C  
ATOM   1150  O   LYS A 148     -31.797  26.438  19.719  1.00 97.50           O  
ATOM   1151  CG  LYS A 148     -31.344  28.094  24.078  1.00 97.50           C  
ATOM   1152  CD  LYS A 148     -30.422  29.188  24.562  1.00 97.50           C  
ATOM   1153  CE  LYS A 148     -30.281  29.188  26.078  1.00 97.50           C  
ATOM   1154  NZ  LYS A 148     -29.328  30.234  26.562  1.00 97.50           N  
ATOM   1155  N   CYS A 149     -33.469  27.844  20.047  1.00 97.50           N  
ATOM   1156  CA  CYS A 149     -33.656  28.234  18.656  1.00 97.50           C  
ATOM   1157  C   CYS A 149     -33.219  29.672  18.422  1.00 97.50           C  
ATOM   1158  CB  CYS A 149     -35.125  28.078  18.266  1.00 97.50           C  
ATOM   1159  O   CYS A 149     -33.750  30.609  19.031  1.00 97.50           O  
ATOM   1160  SG  CYS A 149     -35.469  28.359  16.516  1.00 97.50           S  
ATOM   1161  N   VAL A 150     -32.219  29.922  17.703  1.00 97.81           N  
ATOM   1162  CA  VAL A 150     -31.641  31.250  17.516  1.00 97.81           C  
ATOM   1163  C   VAL A 150     -31.625  31.594  16.031  1.00 97.81           C  
ATOM   1164  CB  VAL A 150     -30.219  31.312  18.109  1.00 97.81           C  
ATOM   1165  O   VAL A 150     -31.812  30.719  15.180  1.00 97.81           O  
ATOM   1166  CG1 VAL A 150     -30.234  31.125  19.609  1.00 97.81           C  
ATOM   1167  CG2 VAL A 150     -29.312  30.281  17.438  1.00 97.81           C  
ATOM   1168  N   ALA A 151     -31.484  32.844  15.680  1.00 96.75           N  
ATOM   1169  CA  ALA A 151     -31.453  33.312  14.297  1.00 96.75           C  
ATOM   1170  C   ALA A 151     -30.156  32.906  13.609  1.00 96.75           C  
ATOM   1171  CB  ALA A 151     -31.641  34.844  14.234  1.00 96.75           C  
ATOM   1172  O   ALA A 151     -29.062  33.219  14.102  1.00 96.75           O  
ATOM   1173  N   PHE A 152     -30.141  32.250  12.562  1.00 96.31           N  
ATOM   1174  CA  PHE A 152     -28.984  31.953  11.711  1.00 96.31           C  
ATOM   1175  C   PHE A 152     -28.672  33.156  10.828  1.00 96.31           C  
ATOM   1176  CB  PHE A 152     -29.250  30.719  10.844  1.00 96.31           C  
ATOM   1177  O   PHE A 152     -27.516  33.562  10.734  1.00 96.31           O  
ATOM   1178  CG  PHE A 152     -28.141  30.406   9.883  1.00 96.31           C  
ATOM   1179  CD1 PHE A 152     -28.266  30.719   8.531  1.00 96.31           C  
ATOM   1180  CD2 PHE A 152     -26.969  29.812  10.328  1.00 96.31           C  
ATOM   1181  CE1 PHE A 152     -27.234  30.422   7.637  1.00 96.31           C  
ATOM   1182  CE2 PHE A 152     -25.938  29.531   9.438  1.00 96.31           C  
ATOM   1183  CZ  PHE A 152     -26.062  29.828   8.094  1.00 96.31           C  
ATOM   1184  N   ASN A 153     -29.656  33.719  10.211  1.00 94.50           N  
ATOM   1185  CA  ASN A 153     -29.625  34.969   9.469  1.00 94.50           C  
ATOM   1186  C   ASN A 153     -30.938  35.750   9.633  1.00 94.50           C  
ATOM   1187  CB  ASN A 153     -29.344  34.719   7.988  1.00 94.50           C  
ATOM   1188  O   ASN A 153     -31.672  35.562  10.594  1.00 94.50           O  
ATOM   1189  CG  ASN A 153     -30.375  33.812   7.352  1.00 94.50           C  
ATOM   1190  ND2 ASN A 153     -29.938  33.062   6.344  1.00 94.50           N  
ATOM   1191  OD1 ASN A 153     -31.531  33.781   7.762  1.00 94.50           O  
ATOM   1192  N   ASP A 154     -31.266  36.719   8.820  1.00 92.56           N  
ATOM   1193  CA  ASP A 154     -32.406  37.594   8.945  1.00 92.56           C  
ATOM   1194  C   ASP A 154     -33.719  36.875   8.633  1.00 92.56           C  
ATOM   1195  CB  ASP A 154     -32.250  38.812   8.031  1.00 92.56           C  
ATOM   1196  O   ASP A 154     -34.812  37.281   9.047  1.00 92.56           O  
ATOM   1197  CG  ASP A 154     -31.109  39.719   8.422  1.00 92.56           C  
ATOM   1198  OD1 ASP A 154     -30.750  39.750   9.625  1.00 92.56           O  
ATOM   1199  OD2 ASP A 154     -30.547  40.375   7.531  1.00 92.56           O  
ATOM   1200  N   THR A 155     -33.625  35.719   8.016  1.00 92.56           N  
ATOM   1201  CA  THR A 155     -34.844  35.094   7.480  1.00 92.56           C  
ATOM   1202  C   THR A 155     -35.094  33.719   8.133  1.00 92.56           C  
ATOM   1203  CB  THR A 155     -34.750  34.906   5.953  1.00 92.56           C  
ATOM   1204  O   THR A 155     -36.219  33.250   8.156  1.00 92.56           O  
ATOM   1205  CG2 THR A 155     -34.688  36.281   5.250  1.00 92.56           C  
ATOM   1206  OG1 THR A 155     -33.562  34.188   5.625  1.00 92.56           O  
ATOM   1207  N   VAL A 156     -34.031  33.125   8.562  1.00 95.00           N  
ATOM   1208  CA  VAL A 156     -34.219  31.734   9.000  1.00 95.00           C  
ATOM   1209  C   VAL A 156     -33.688  31.562  10.422  1.00 95.00           C  
ATOM   1210  CB  VAL A 156     -33.500  30.734   8.047  1.00 95.00           C  
ATOM   1211  O   VAL A 156     -32.688  32.188  10.797  1.00 95.00           O  
ATOM   1212  CG1 VAL A 156     -34.344  29.484   7.848  1.00 95.00           C  
ATOM   1213  CG2 VAL A 156     -33.188  31.406   6.711  1.00 95.00           C  
ATOM   1214  N   LYS A 157     -34.344  30.734  11.242  1.00 97.44           N  
ATOM   1215  CA  LYS A 157     -33.906  30.344  12.578  1.00 97.44           C  
ATOM   1216  C   LYS A 157     -33.562  28.859  12.633  1.00 97.44           C  
ATOM   1217  CB  LYS A 157     -35.000  30.641  13.602  1.00 97.44           C  
ATOM   1218  O   LYS A 157     -34.219  28.031  12.000  1.00 97.44           O  
ATOM   1219  CG  LYS A 157     -35.281  32.125  13.773  1.00 97.44           C  
ATOM   1220  CD  LYS A 157     -36.344  32.375  14.844  1.00 97.44           C  
ATOM   1221  CE  LYS A 157     -36.625  33.875  15.023  1.00 97.44           C  
ATOM   1222  NZ  LYS A 157     -37.594  34.125  16.125  1.00 97.44           N  
ATOM   1223  N   THR A 158     -32.562  28.578  13.312  1.00 97.25           N  
ATOM   1224  CA  THR A 158     -32.125  27.203  13.477  1.00 97.25           C  
ATOM   1225  C   THR A 158     -31.719  26.938  14.930  1.00 97.25           C  
ATOM   1226  CB  THR A 158     -30.938  26.891  12.547  1.00 97.25           C  
ATOM   1227  O   THR A 158     -31.750  27.844  15.758  1.00 97.25           O  
ATOM   1228  CG2 THR A 158     -31.344  27.031  11.078  1.00 97.25           C  
ATOM   1229  OG1 THR A 158     -29.859  27.781  12.828  1.00 97.25           O  
ATOM   1230  N   CYS A 159     -31.422  25.766  15.227  1.00 96.50           N  
ATOM   1231  CA  CYS A 159     -31.062  25.375  16.578  1.00 96.50           C  
ATOM   1232  C   CYS A 159     -29.656  25.859  16.938  1.00 96.50           C  
ATOM   1233  CB  CYS A 159     -31.141  23.859  16.750  1.00 96.50           C  
ATOM   1234  O   CYS A 159     -28.750  25.812  16.094  1.00 96.50           O  
ATOM   1235  SG  CYS A 159     -32.812  23.188  16.531  1.00 96.50           S  
ATOM   1236  N   GLU A 160     -29.438  26.312  18.141  1.00 97.31           N  
ATOM   1237  CA  GLU A 160     -28.125  26.719  18.656  1.00 97.31           C  
ATOM   1238  C   GLU A 160     -27.281  25.484  19.000  1.00 97.31           C  
ATOM   1239  CB  GLU A 160     -28.297  27.609  19.891  1.00 97.31           C  
ATOM   1240  O   GLU A 160     -27.781  24.516  19.562  1.00 97.31           O  
ATOM   1241  CG  GLU A 160     -26.969  28.141  20.438  1.00 97.31           C  
ATOM   1242  CD  GLU A 160     -27.125  28.891  21.750  1.00 97.31           C  
ATOM   1243  OE1 GLU A 160     -26.766  30.094  21.812  1.00 97.31           O  
ATOM   1244  OE2 GLU A 160     -27.609  28.281  22.719  1.00 97.31           O  
ATOM   1245  N   ILE A 161     -26.094  25.516  18.672  1.00 96.56           N  
ATOM   1246  CA  ILE A 161     -25.203  24.391  18.953  1.00 96.56           C  
ATOM   1247  C   ILE A 161     -23.953  24.922  19.656  1.00 96.56           C  
ATOM   1248  CB  ILE A 161     -24.812  23.641  17.656  1.00 96.56           C  
ATOM   1249  O   ILE A 161     -23.625  26.109  19.578  1.00 96.56           O  
ATOM   1250  CG1 ILE A 161     -24.094  24.578  16.688  1.00 96.56           C  
ATOM   1251  CG2 ILE A 161     -26.047  23.000  17.016  1.00 96.56           C  
ATOM   1252  CD1 ILE A 161     -23.266  23.859  15.625  1.00 96.56           C  
ATOM   1253  N   PHE A 162     -23.266  24.125  20.328  1.00 95.88           N  
ATOM   1254  CA  PHE A 162     -21.922  24.328  20.875  1.00 95.88           C  
ATOM   1255  C   PHE A 162     -20.891  23.609  20.031  1.00 95.88           C  
ATOM   1256  CB  PHE A 162     -21.859  23.875  22.328  1.00 95.88           C  
ATOM   1257  O   PHE A 162     -21.031  22.422  19.750  1.00 95.88           O  
ATOM   1258  CG  PHE A 162     -20.484  24.016  22.938  1.00 95.88           C  
ATOM   1259  CD1 PHE A 162     -19.672  22.906  23.109  1.00 95.88           C  
ATOM   1260  CD2 PHE A 162     -20.031  25.250  23.359  1.00 95.88           C  
ATOM   1261  CE1 PHE A 162     -18.406  23.031  23.672  1.00 95.88           C  
ATOM   1262  CE2 PHE A 162     -18.766  25.391  23.922  1.00 95.88           C  
ATOM   1263  CZ  PHE A 162     -17.953  24.281  24.078  1.00 95.88           C  
ATOM   1264  N   GLY A 163     -19.906  24.219  19.609  1.00 96.06           N  
ATOM   1265  CA  GLY A 163     -18.844  23.656  18.797  1.00 96.06           C  
ATOM   1266  C   GLY A 163     -17.969  24.703  18.141  1.00 96.06           C  
ATOM   1267  O   GLY A 163     -17.703  25.750  18.734  1.00 96.06           O  
ATOM   1268  N   TRP A 164     -17.406  24.359  17.078  1.00 97.25           N  
ATOM   1269  CA  TRP A 164     -16.625  25.312  16.312  1.00 97.25           C  
ATOM   1270  C   TRP A 164     -17.516  26.328  15.609  1.00 97.25           C  
ATOM   1271  CB  TRP A 164     -15.766  24.578  15.273  1.00 97.25           C  
ATOM   1272  O   TRP A 164     -18.328  25.969  14.742  1.00 97.25           O  
ATOM   1273  CG  TRP A 164     -14.656  23.766  15.867  1.00 97.25           C  
ATOM   1274  CD1 TRP A 164     -14.641  22.406  16.078  1.00 97.25           C  
ATOM   1275  CD2 TRP A 164     -13.391  24.250  16.328  1.00 97.25           C  
ATOM   1276  CE2 TRP A 164     -12.664  23.141  16.812  1.00 97.25           C  
ATOM   1277  CE3 TRP A 164     -12.805  25.531  16.391  1.00 97.25           C  
ATOM   1278  NE1 TRP A 164     -13.445  22.031  16.641  1.00 97.25           N  
ATOM   1279  CH2 TRP A 164     -10.828  24.516  17.391  1.00 97.25           C  
ATOM   1280  CZ2 TRP A 164     -11.375  23.266  17.344  1.00 97.25           C  
ATOM   1281  CZ3 TRP A 164     -11.531  25.641  16.922  1.00 97.25           C  
ATOM   1282  N   CYS A 165     -17.438  27.547  15.969  1.00 97.94           N  
ATOM   1283  CA  CYS A 165     -18.250  28.625  15.414  1.00 97.94           C  
ATOM   1284  C   CYS A 165     -17.375  29.656  14.703  1.00 97.94           C  
ATOM   1285  CB  CYS A 165     -19.047  29.297  16.531  1.00 97.94           C  
ATOM   1286  O   CYS A 165     -16.297  29.984  15.180  1.00 97.94           O  
ATOM   1287  SG  CYS A 165     -20.359  28.266  17.203  1.00 97.94           S  
ATOM   1288  N   PRO A 166     -17.953  30.281  13.609  1.00 97.50           N  
ATOM   1289  CA  PRO A 166     -19.219  29.984  12.930  1.00 97.50           C  
ATOM   1290  C   PRO A 166     -19.188  28.641  12.219  1.00 97.50           C  
ATOM   1291  CB  PRO A 166     -19.344  31.141  11.922  1.00 97.50           C  
ATOM   1292  O   PRO A 166     -18.125  28.047  12.023  1.00 97.50           O  
ATOM   1293  CG  PRO A 166     -17.953  31.500  11.570  1.00 97.50           C  
ATOM   1294  CD  PRO A 166     -17.094  31.328  12.789  1.00 97.50           C  
ATOM   1295  N   VAL A 167     -20.234  28.141  11.922  1.00 97.12           N  
ATOM   1296  CA  VAL A 167     -20.344  26.828  11.289  1.00 97.12           C  
ATOM   1297  C   VAL A 167     -19.938  26.938   9.820  1.00 97.12           C  
ATOM   1298  CB  VAL A 167     -21.781  26.266  11.406  1.00 97.12           C  
ATOM   1299  O   VAL A 167     -19.984  28.016   9.234  1.00 97.12           O  
ATOM   1300  CG1 VAL A 167     -22.125  25.969  12.859  1.00 97.12           C  
ATOM   1301  CG2 VAL A 167     -22.781  27.234  10.797  1.00 97.12           C  
ATOM   1302  N   GLU A 168     -19.438  25.891   9.266  1.00 96.50           N  
ATOM   1303  CA  GLU A 168     -19.109  25.812   7.848  1.00 96.50           C  
ATOM   1304  C   GLU A 168     -20.344  25.969   6.973  1.00 96.50           C  
ATOM   1305  CB  GLU A 168     -18.406  24.469   7.539  1.00 96.50           C  
ATOM   1306  O   GLU A 168     -21.375  25.344   7.223  1.00 96.50           O  
ATOM   1307  CG  GLU A 168     -18.062  24.297   6.070  1.00 96.50           C  
ATOM   1308  CD  GLU A 168     -17.578  22.891   5.738  1.00 96.50           C  
ATOM   1309  OE1 GLU A 168     -16.344  22.688   5.605  1.00 96.50           O  
ATOM   1310  OE2 GLU A 168     -18.422  21.984   5.613  1.00 96.50           O  
ATOM   1311  N   VAL A 169     -20.312  26.797   6.043  1.00 94.94           N  
ATOM   1312  CA  VAL A 169     -21.328  26.953   5.012  1.00 94.94           C  
ATOM   1313  C   VAL A 169     -20.781  26.484   3.666  1.00 94.94           C  
ATOM   1314  CB  VAL A 169     -21.812  28.422   4.902  1.00 94.94           C  
ATOM   1315  O   VAL A 169     -20.016  27.188   3.018  1.00 94.94           O  
ATOM   1316  CG1 VAL A 169     -22.891  28.562   3.844  1.00 94.94           C  
ATOM   1317  CG2 VAL A 169     -22.312  28.922   6.258  1.00 94.94           C  
ATOM   1318  N   ASP A 170     -21.156  25.359   3.260  1.00 92.62           N  
ATOM   1319  CA  ASP A 170     -20.594  24.750   2.061  1.00 92.62           C  
ATOM   1320  C   ASP A 170     -21.672  24.562   0.983  1.00 92.62           C  
ATOM   1321  CB  ASP A 170     -19.969  23.391   2.396  1.00 92.62           C  
ATOM   1322  O   ASP A 170     -21.625  23.609   0.214  1.00 92.62           O  
ATOM   1323  CG  ASP A 170     -20.969  22.375   2.918  1.00 92.62           C  
ATOM   1324  OD1 ASP A 170     -22.141  22.750   3.164  1.00 92.62           O  
ATOM   1325  OD2 ASP A 170     -20.578  21.203   3.086  1.00 92.62           O  
ATOM   1326  N   ASP A 171     -22.578  25.453   0.929  1.00 90.88           N  
ATOM   1327  CA  ASP A 171     -23.703  25.375  -0.015  1.00 90.88           C  
ATOM   1328  C   ASP A 171     -23.219  25.625  -1.444  1.00 90.88           C  
ATOM   1329  CB  ASP A 171     -24.781  26.391   0.357  1.00 90.88           C  
ATOM   1330  O   ASP A 171     -23.781  25.078  -2.395  1.00 90.88           O  
ATOM   1331  CG  ASP A 171     -25.375  26.141   1.734  1.00 90.88           C  
ATOM   1332  OD1 ASP A 171     -25.312  25.000   2.232  1.00 90.88           O  
ATOM   1333  OD2 ASP A 171     -25.922  27.094   2.326  1.00 90.88           O  
ATOM   1334  N   ASP A 172     -22.266  26.453  -1.605  1.00 91.44           N  
ATOM   1335  CA  ASP A 172     -21.812  26.812  -2.943  1.00 91.44           C  
ATOM   1336  C   ASP A 172     -20.344  26.406  -3.150  1.00 91.44           C  
ATOM   1337  CB  ASP A 172     -21.969  28.312  -3.180  1.00 91.44           C  
ATOM   1338  O   ASP A 172     -19.453  27.000  -2.551  1.00 91.44           O  
ATOM   1339  CG  ASP A 172     -23.422  28.750  -3.186  1.00 91.44           C  
ATOM   1340  OD1 ASP A 172     -24.250  28.109  -3.861  1.00 91.44           O  
ATOM   1341  OD2 ASP A 172     -23.750  29.766  -2.510  1.00 91.44           O  
ATOM   1342  N   ILE A 173     -20.141  25.562  -3.984  1.00 93.56           N  
ATOM   1343  CA  ILE A 173     -18.812  25.188  -4.414  1.00 93.56           C  
ATOM   1344  C   ILE A 173     -18.312  26.156  -5.488  1.00 93.56           C  
ATOM   1345  CB  ILE A 173     -18.766  23.734  -4.945  1.00 93.56           C  
ATOM   1346  O   ILE A 173     -18.984  26.375  -6.496  1.00 93.56           O  
ATOM   1347  CG1 ILE A 173     -19.266  22.766  -3.869  1.00 93.56           C  
ATOM   1348  CG2 ILE A 173     -17.359  23.375  -5.422  1.00 93.56           C  
ATOM   1349  CD1 ILE A 173     -19.438  21.328  -4.363  1.00 93.56           C  
ATOM   1350  N   PRO A 174     -17.219  26.672  -5.230  1.00 94.12           N  
ATOM   1351  CA  PRO A 174     -16.703  27.625  -6.219  1.00 94.12           C  
ATOM   1352  C   PRO A 174     -16.594  27.016  -7.617  1.00 94.12           C  
ATOM   1353  CB  PRO A 174     -15.312  27.984  -5.680  1.00 94.12           C  
ATOM   1354  O   PRO A 174     -16.156  25.875  -7.770  1.00 94.12           O  
ATOM   1355  CG  PRO A 174     -15.406  27.750  -4.207  1.00 94.12           C  
ATOM   1356  CD  PRO A 174     -16.297  26.562  -3.963  1.00 94.12           C  
ATOM   1357  N   ARG A 175     -17.078  27.734  -8.594  1.00 94.31           N  
ATOM   1358  CA  ARG A 175     -17.047  27.391 -10.016  1.00 94.31           C  
ATOM   1359  C   ARG A 175     -16.672  28.609 -10.859  1.00 94.31           C  
ATOM   1360  CB  ARG A 175     -18.391  26.828 -10.469  1.00 94.31           C  
ATOM   1361  O   ARG A 175     -17.344  29.641 -10.805  1.00 94.31           O  
ATOM   1362  CG  ARG A 175     -18.766  25.516  -9.820  1.00 94.31           C  
ATOM   1363  CD  ARG A 175     -20.094  24.984 -10.336  1.00 94.31           C  
ATOM   1364  NE  ARG A 175     -20.625  23.922  -9.469  1.00 94.31           N  
ATOM   1365  NH1 ARG A 175     -22.438  23.453 -10.828  1.00 94.31           N  
ATOM   1366  NH2 ARG A 175     -22.125  22.297  -8.867  1.00 94.31           N  
ATOM   1367  CZ  ARG A 175     -21.734  23.219  -9.727  1.00 94.31           C  
ATOM   1368  N   PRO A 176     -15.695  28.469 -11.633  1.00 94.62           N  
ATOM   1369  CA  PRO A 176     -14.742  27.359 -11.797  1.00 94.62           C  
ATOM   1370  C   PRO A 176     -13.898  27.125 -10.555  1.00 94.62           C  
ATOM   1371  CB  PRO A 176     -13.867  27.828 -12.969  1.00 94.62           C  
ATOM   1372  O   PRO A 176     -13.984  27.875  -9.578  1.00 94.62           O  
ATOM   1373  CG  PRO A 176     -13.875  29.312 -12.883  1.00 94.62           C  
ATOM   1374  CD  PRO A 176     -15.211  29.766 -12.367  1.00 94.62           C  
ATOM   1375  N   ALA A 177     -13.188  26.031 -10.586  1.00 96.50           N  
ATOM   1376  CA  ALA A 177     -12.344  25.672  -9.445  1.00 96.50           C  
ATOM   1377  C   ALA A 177     -11.336  26.766  -9.133  1.00 96.50           C  
ATOM   1378  CB  ALA A 177     -11.617  24.359  -9.727  1.00 96.50           C  
ATOM   1379  O   ALA A 177     -10.773  27.375 -10.047  1.00 96.50           O  
ATOM   1380  N   LEU A 178     -11.047  27.000  -7.867  1.00 95.94           N  
ATOM   1381  CA  LEU A 178     -10.195  28.094  -7.410  1.00 95.94           C  
ATOM   1382  C   LEU A 178      -8.766  27.906  -7.883  1.00 95.94           C  
ATOM   1383  CB  LEU A 178     -10.234  28.203  -5.883  1.00 95.94           C  
ATOM   1384  O   LEU A 178      -8.086  28.875  -8.242  1.00 95.94           O  
ATOM   1385  CG  LEU A 178     -11.539  28.703  -5.266  1.00 95.94           C  
ATOM   1386  CD1 LEU A 178     -11.484  28.594  -3.746  1.00 95.94           C  
ATOM   1387  CD2 LEU A 178     -11.820  30.141  -5.695  1.00 95.94           C  
ATOM   1388  N   LEU A 179      -8.344  26.688  -7.930  1.00 96.75           N  
ATOM   1389  CA  LEU A 179      -6.992  26.391  -8.375  1.00 96.75           C  
ATOM   1390  C   LEU A 179      -7.004  25.734  -9.750  1.00 96.75           C  
ATOM   1391  CB  LEU A 179      -6.281  25.484  -7.367  1.00 96.75           C  
ATOM   1392  O   LEU A 179      -6.477  24.625  -9.914  1.00 96.75           O  
ATOM   1393  CG  LEU A 179      -5.852  26.141  -6.051  1.00 96.75           C  
ATOM   1394  CD1 LEU A 179      -7.059  26.344  -5.145  1.00 96.75           C  
ATOM   1395  CD2 LEU A 179      -4.789  25.297  -5.355  1.00 96.75           C  
ATOM   1396  N   ARG A 180      -7.453  26.359 -10.688  1.00 93.94           N  
ATOM   1397  CA  ARG A 180      -7.555  25.859 -12.055  1.00 93.94           C  
ATOM   1398  C   ARG A 180      -6.176  25.688 -12.680  1.00 93.94           C  
ATOM   1399  CB  ARG A 180      -8.422  26.781 -12.906  1.00 93.94           C  
ATOM   1400  O   ARG A 180      -5.988  24.859 -13.570  1.00 93.94           O  
ATOM   1401  CG  ARG A 180      -7.906  28.203 -12.984  1.00 93.94           C  
ATOM   1402  CD  ARG A 180      -8.844  29.109 -13.781  1.00 93.94           C  
ATOM   1403  NE  ARG A 180      -8.352  30.469 -13.852  1.00 93.94           N  
ATOM   1404  NH1 ARG A 180     -10.047  31.234 -15.219  1.00 93.94           N  
ATOM   1405  NH2 ARG A 180      -8.398  32.656 -14.523  1.00 93.94           N  
ATOM   1406  CZ  ARG A 180      -8.930  31.453 -14.531  1.00 93.94           C  
ATOM   1407  N   GLU A 181      -5.203  26.453 -12.203  1.00 94.06           N  
ATOM   1408  CA  GLU A 181      -3.834  26.375 -12.703  1.00 94.06           C  
ATOM   1409  C   GLU A 181      -3.229  24.984 -12.445  1.00 94.06           C  
ATOM   1410  CB  GLU A 181      -2.963  27.453 -12.070  1.00 94.06           C  
ATOM   1411  O   GLU A 181      -2.197  24.641 -13.023  1.00 94.06           O  
ATOM   1412  CG  GLU A 181      -3.291  28.859 -12.547  1.00 94.06           C  
ATOM   1413  CD  GLU A 181      -4.348  29.547 -11.703  1.00 94.06           C  
ATOM   1414  OE1 GLU A 181      -4.512  30.781 -11.828  1.00 94.06           O  
ATOM   1415  OE2 GLU A 181      -5.016  28.859 -10.906  1.00 94.06           O  
ATOM   1416  N   ALA A 182      -3.846  24.234 -11.609  1.00 96.38           N  
ATOM   1417  CA  ALA A 182      -3.355  22.906 -11.281  1.00 96.38           C  
ATOM   1418  C   ALA A 182      -3.262  22.031 -12.523  1.00 96.38           C  
ATOM   1419  CB  ALA A 182      -4.262  22.250 -10.242  1.00 96.38           C  
ATOM   1420  O   ALA A 182      -2.508  21.047 -12.555  1.00 96.38           O  
ATOM   1421  N   GLU A 183      -4.016  22.359 -13.508  1.00 96.56           N  
ATOM   1422  CA  GLU A 183      -3.965  21.641 -14.773  1.00 96.56           C  
ATOM   1423  C   GLU A 183      -2.559  21.672 -15.367  1.00 96.56           C  
ATOM   1424  CB  GLU A 183      -4.965  22.234 -15.766  1.00 96.56           C  
ATOM   1425  O   GLU A 183      -2.162  20.734 -16.078  1.00 96.56           O  
ATOM   1426  CG  GLU A 183      -5.094  21.453 -17.062  1.00 96.56           C  
ATOM   1427  CD  GLU A 183      -6.207  21.953 -17.969  1.00 96.56           C  
ATOM   1428  OE1 GLU A 183      -6.535  21.266 -18.969  1.00 96.56           O  
ATOM   1429  OE2 GLU A 183      -6.754  23.047 -17.672  1.00 96.56           O  
ATOM   1430  N   ASN A 184      -1.770  22.656 -15.039  1.00 94.25           N  
ATOM   1431  CA  ASN A 184      -0.441  22.844 -15.609  1.00 94.25           C  
ATOM   1432  C   ASN A 184       0.654  22.406 -14.641  1.00 94.25           C  
ATOM   1433  CB  ASN A 184      -0.235  24.312 -16.016  1.00 94.25           C  
ATOM   1434  O   ASN A 184       1.840  22.609 -14.906  1.00 94.25           O  
ATOM   1435  CG  ASN A 184      -1.200  24.750 -17.094  1.00 94.25           C  
ATOM   1436  ND2 ASN A 184      -1.726  25.969 -16.953  1.00 94.25           N  
ATOM   1437  OD1 ASN A 184      -1.472  24.016 -18.047  1.00 94.25           O  
ATOM   1438  N   PHE A 185       0.281  21.953 -13.523  1.00 96.06           N  
ATOM   1439  CA  PHE A 185       1.273  21.438 -12.586  1.00 96.06           C  
ATOM   1440  C   PHE A 185       2.002  20.234 -13.188  1.00 96.06           C  
ATOM   1441  CB  PHE A 185       0.613  21.047 -11.266  1.00 96.06           C  
ATOM   1442  O   PHE A 185       1.480  19.578 -14.086  1.00 96.06           O  
ATOM   1443  CG  PHE A 185       0.075  22.203 -10.484  1.00 96.06           C  
ATOM   1444  CD1 PHE A 185       0.294  23.516 -10.914  1.00 96.06           C  
ATOM   1445  CD2 PHE A 185      -0.651  22.000  -9.312  1.00 96.06           C  
ATOM   1446  CE1 PHE A 185      -0.203  24.594 -10.188  1.00 96.06           C  
ATOM   1447  CE2 PHE A 185      -1.151  23.078  -8.586  1.00 96.06           C  
ATOM   1448  CZ  PHE A 185      -0.925  24.375  -9.023  1.00 96.06           C  
ATOM   1449  N   THR A 186       3.189  20.016 -12.727  1.00 96.12           N  
ATOM   1450  CA  THR A 186       3.992  18.875 -13.180  1.00 96.12           C  
ATOM   1451  C   THR A 186       4.273  17.922 -12.031  1.00 96.12           C  
ATOM   1452  CB  THR A 186       5.324  19.344 -13.797  1.00 96.12           C  
ATOM   1453  O   THR A 186       4.496  18.344 -10.898  1.00 96.12           O  
ATOM   1454  CG2 THR A 186       5.082  20.188 -15.047  1.00 96.12           C  
ATOM   1455  OG1 THR A 186       6.035  20.141 -12.836  1.00 96.12           O  
ATOM   1456  N   LEU A 187       4.152  16.719 -12.266  1.00 96.88           N  
ATOM   1457  CA  LEU A 187       4.383  15.617 -11.336  1.00 96.88           C  
ATOM   1458  C   LEU A 187       5.609  14.812 -11.750  1.00 96.88           C  
ATOM   1459  CB  LEU A 187       3.156  14.703 -11.273  1.00 96.88           C  
ATOM   1460  O   LEU A 187       5.668  14.289 -12.867  1.00 96.88           O  
ATOM   1461  CG  LEU A 187       3.318  13.406 -10.484  1.00 96.88           C  
ATOM   1462  CD1 LEU A 187       3.502  13.711  -9.000  1.00 96.88           C  
ATOM   1463  CD2 LEU A 187       2.119  12.492 -10.703  1.00 96.88           C  
ATOM   1464  N   PHE A 188       6.578  14.742 -11.000  1.00 94.88           N  
ATOM   1465  CA  PHE A 188       7.762  13.914 -11.188  1.00 94.88           C  
ATOM   1466  C   PHE A 188       7.656  12.625 -10.383  1.00 94.88           C  
ATOM   1467  CB  PHE A 188       9.031  14.680 -10.789  1.00 94.88           C  
ATOM   1468  O   PHE A 188       7.547  12.656  -9.156  1.00 94.88           O  
ATOM   1469  CG  PHE A 188      10.289  13.859 -10.859  1.00 94.88           C  
ATOM   1470  CD1 PHE A 188      11.203  13.867  -9.812  1.00 94.88           C  
ATOM   1471  CD2 PHE A 188      10.555  13.078 -11.977  1.00 94.88           C  
ATOM   1472  CE1 PHE A 188      12.367  13.102  -9.883  1.00 94.88           C  
ATOM   1473  CE2 PHE A 188      11.719  12.312 -12.047  1.00 94.88           C  
ATOM   1474  CZ  PHE A 188      12.617  12.328 -11.000  1.00 94.88           C  
ATOM   1475  N   ILE A 189       7.734  11.500 -10.984  1.00 95.38           N  
ATOM   1476  CA  ILE A 189       7.605  10.195 -10.336  1.00 95.38           C  
ATOM   1477  C   ILE A 189       8.945   9.461 -10.398  1.00 95.38           C  
ATOM   1478  CB  ILE A 189       6.496   9.352 -11.000  1.00 95.38           C  
ATOM   1479  O   ILE A 189       9.484   9.227 -11.484  1.00 95.38           O  
ATOM   1480  CG1 ILE A 189       5.148  10.078 -10.922  1.00 95.38           C  
ATOM   1481  CG2 ILE A 189       6.410   7.965 -10.344  1.00 95.38           C  
ATOM   1482  CD1 ILE A 189       4.020   9.375 -11.664  1.00 95.38           C  
ATOM   1483  N   LYS A 190       9.469   9.133  -9.336  1.00 91.06           N  
ATOM   1484  CA  LYS A 190      10.609   8.227  -9.195  1.00 91.06           C  
ATOM   1485  C   LYS A 190      10.172   6.859  -8.695  1.00 91.06           C  
ATOM   1486  CB  LYS A 190      11.656   8.828  -8.250  1.00 91.06           C  
ATOM   1487  O   LYS A 190       9.609   6.742  -7.602  1.00 91.06           O  
ATOM   1488  CG  LYS A 190      12.336  10.070  -8.797  1.00 91.06           C  
ATOM   1489  CD  LYS A 190      13.289  10.672  -7.770  1.00 91.06           C  
ATOM   1490  CE  LYS A 190      14.539   9.820  -7.598  1.00 91.06           C  
ATOM   1491  NZ  LYS A 190      15.516  10.445  -6.652  1.00 91.06           N  
ATOM   1492  N   ASN A 191      10.430   5.883  -9.430  1.00 93.50           N  
ATOM   1493  CA  ASN A 191      10.031   4.516  -9.109  1.00 93.50           C  
ATOM   1494  C   ASN A 191      11.219   3.557  -9.172  1.00 93.50           C  
ATOM   1495  CB  ASN A 191       8.922   4.043 -10.055  1.00 93.50           C  
ATOM   1496  O   ASN A 191      11.953   3.527 -10.156  1.00 93.50           O  
ATOM   1497  CG  ASN A 191       8.555   2.588  -9.844  1.00 93.50           C  
ATOM   1498  ND2 ASN A 191       8.508   2.164  -8.594  1.00 93.50           N  
ATOM   1499  OD1 ASN A 191       8.320   1.851 -10.805  1.00 93.50           O  
ATOM   1500  N   SER A 192      11.406   2.828  -8.148  1.00 89.50           N  
ATOM   1501  CA  SER A 192      12.406   1.771  -8.070  1.00 89.50           C  
ATOM   1502  C   SER A 192      11.758   0.408  -7.848  1.00 89.50           C  
ATOM   1503  CB  SER A 192      13.398   2.059  -6.938  1.00 89.50           C  
ATOM   1504  O   SER A 192      10.859   0.270  -7.016  1.00 89.50           O  
ATOM   1505  OG  SER A 192      14.062   3.295  -7.152  1.00 89.50           O  
ATOM   1506  N   ILE A 193      12.211  -0.579  -8.578  1.00 90.94           N  
ATOM   1507  CA  ILE A 193      11.648  -1.922  -8.469  1.00 90.94           C  
ATOM   1508  C   ILE A 193      12.773  -2.934  -8.258  1.00 90.94           C  
ATOM   1509  CB  ILE A 193      10.820  -2.293  -9.719  1.00 90.94           C  
ATOM   1510  O   ILE A 193      13.930  -2.666  -8.586  1.00 90.94           O  
ATOM   1511  CG1 ILE A 193      11.703  -2.254 -10.977  1.00 90.94           C  
ATOM   1512  CG2 ILE A 193       9.617  -1.360  -9.867  1.00 90.94           C  
ATOM   1513  CD1 ILE A 193      11.320  -3.275 -12.031  1.00 90.94           C  
ATOM   1514  N   SER A 194      12.453  -4.008  -7.668  1.00 88.00           N  
ATOM   1515  CA  SER A 194      13.359  -5.137  -7.457  1.00 88.00           C  
ATOM   1516  C   SER A 194      12.648  -6.465  -7.691  1.00 88.00           C  
ATOM   1517  CB  SER A 194      13.938  -5.102  -6.043  1.00 88.00           C  
ATOM   1518  O   SER A 194      11.492  -6.637  -7.301  1.00 88.00           O  
ATOM   1519  OG  SER A 194      14.766  -6.223  -5.812  1.00 88.00           O  
ATOM   1520  N   PHE A 195      13.297  -7.289  -8.391  1.00 89.31           N  
ATOM   1521  CA  PHE A 195      12.906  -8.688  -8.516  1.00 89.31           C  
ATOM   1522  C   PHE A 195      13.773  -9.570  -7.621  1.00 89.31           C  
ATOM   1523  CB  PHE A 195      13.016  -9.148  -9.969  1.00 89.31           C  
ATOM   1524  O   PHE A 195      14.820 -10.062  -8.047  1.00 89.31           O  
ATOM   1525  CG  PHE A 195      12.117  -8.398 -10.914  1.00 89.31           C  
ATOM   1526  CD1 PHE A 195      10.750  -8.648 -10.938  1.00 89.31           C  
ATOM   1527  CD2 PHE A 195      12.633  -7.441 -11.773  1.00 89.31           C  
ATOM   1528  CE1 PHE A 195       9.914  -7.953 -11.805  1.00 89.31           C  
ATOM   1529  CE2 PHE A 195      11.805  -6.746 -12.648  1.00 89.31           C  
ATOM   1530  CZ  PHE A 195      10.445  -7.004 -12.664  1.00 89.31           C  
ATOM   1531  N   PRO A 196      13.312  -9.766  -6.441  1.00 82.31           N  
ATOM   1532  CA  PRO A 196      14.148 -10.445  -5.449  1.00 82.31           C  
ATOM   1533  C   PRO A 196      14.633 -11.812  -5.926  1.00 82.31           C  
ATOM   1534  CB  PRO A 196      13.211 -10.586  -4.242  1.00 82.31           C  
ATOM   1535  O   PRO A 196      15.789 -12.180  -5.680  1.00 82.31           O  
ATOM   1536  CG  PRO A 196      12.172  -9.539  -4.441  1.00 82.31           C  
ATOM   1537  CD  PRO A 196      12.023  -9.281  -5.914  1.00 82.31           C  
ATOM   1538  N   ARG A 197      13.812 -12.562  -6.582  1.00 83.62           N  
ATOM   1539  CA  ARG A 197      14.188 -13.906  -7.020  1.00 83.62           C  
ATOM   1540  C   ARG A 197      15.406 -13.859  -7.938  1.00 83.62           C  
ATOM   1541  CB  ARG A 197      13.016 -14.578  -7.734  1.00 83.62           C  
ATOM   1542  O   ARG A 197      16.234 -14.773  -7.918  1.00 83.62           O  
ATOM   1543  CG  ARG A 197      13.281 -16.031  -8.102  1.00 83.62           C  
ATOM   1544  CD  ARG A 197      12.008 -16.734  -8.547  1.00 83.62           C  
ATOM   1545  NE  ARG A 197      12.250 -18.141  -8.859  1.00 83.62           N  
ATOM   1546  NH1 ARG A 197      10.117 -18.859  -8.320  1.00 83.62           N  
ATOM   1547  NH2 ARG A 197      11.680 -20.359  -9.062  1.00 83.62           N  
ATOM   1548  CZ  ARG A 197      11.352 -19.125  -8.750  1.00 83.62           C  
ATOM   1549  N   PHE A 198      15.484 -12.859  -8.758  1.00 90.50           N  
ATOM   1550  CA  PHE A 198      16.547 -12.781  -9.758  1.00 90.50           C  
ATOM   1551  C   PHE A 198      17.609 -11.789  -9.328  1.00 90.50           C  
ATOM   1552  CB  PHE A 198      15.969 -12.383 -11.117  1.00 90.50           C  
ATOM   1553  O   PHE A 198      18.594 -11.570 -10.055  1.00 90.50           O  
ATOM   1554  CG  PHE A 198      14.875 -13.297 -11.609  1.00 90.50           C  
ATOM   1555  CD1 PHE A 198      15.086 -14.672 -11.672  1.00 90.50           C  
ATOM   1556  CD2 PHE A 198      13.648 -12.789 -12.008  1.00 90.50           C  
ATOM   1557  CE1 PHE A 198      14.078 -15.523 -12.133  1.00 90.50           C  
ATOM   1558  CE2 PHE A 198      12.641 -13.633 -12.469  1.00 90.50           C  
ATOM   1559  CZ  PHE A 198      12.859 -15.000 -12.523  1.00 90.50           C  
ATOM   1560  N   LYS A 199      17.406 -11.055  -8.219  1.00 85.19           N  
ATOM   1561  CA  LYS A 199      18.328 -10.047  -7.703  1.00 85.19           C  
ATOM   1562  C   LYS A 199      18.594  -8.961  -8.742  1.00 85.19           C  
ATOM   1563  CB  LYS A 199      19.641 -10.703  -7.273  1.00 85.19           C  
ATOM   1564  O   LYS A 199      19.750  -8.617  -8.992  1.00 85.19           O  
ATOM   1565  CG  LYS A 199      19.484 -11.719  -6.148  1.00 85.19           C  
ATOM   1566  CD  LYS A 199      20.828 -12.281  -5.715  1.00 85.19           C  
ATOM   1567  CE  LYS A 199      20.672 -13.320  -4.613  1.00 85.19           C  
ATOM   1568  NZ  LYS A 199      21.984 -13.883  -4.191  1.00 85.19           N  
ATOM   1569  N   VAL A 200      17.594  -8.570  -9.336  1.00 89.81           N  
ATOM   1570  CA  VAL A 200      17.656  -7.512 -10.336  1.00 89.81           C  
ATOM   1571  C   VAL A 200      16.922  -6.273  -9.828  1.00 89.81           C  
ATOM   1572  CB  VAL A 200      17.062  -7.965 -11.688  1.00 89.81           C  
ATOM   1573  O   VAL A 200      15.781  -6.367  -9.359  1.00 89.81           O  
ATOM   1574  CG1 VAL A 200      16.906  -6.781 -12.641  1.00 89.81           C  
ATOM   1575  CG2 VAL A 200      17.938  -9.047 -12.320  1.00 89.81           C  
ATOM   1576  N   ASN A 201      17.594  -5.195  -9.891  1.00 86.75           N  
ATOM   1577  CA  ASN A 201      17.031  -3.896  -9.547  1.00 86.75           C  
ATOM   1578  C   ASN A 201      16.953  -2.979 -10.758  1.00 86.75           C  
ATOM   1579  CB  ASN A 201      17.859  -3.236  -8.438  1.00 86.75           C  
ATOM   1580  O   ASN A 201      17.828  -3.002 -11.625  1.00 86.75           O  
ATOM   1581  CG  ASN A 201      17.953  -4.094  -7.188  1.00 86.75           C  
ATOM   1582  ND2 ASN A 201      19.062  -3.973  -6.469  1.00 86.75           N  
ATOM   1583  OD1 ASN A 201      17.031  -4.859  -6.875  1.00 86.75           O  
ATOM   1584  N   ARG A 202      15.898  -2.238 -10.820  1.00 89.75           N  
ATOM   1585  CA  ARG A 202      15.672  -1.324 -11.930  1.00 89.75           C  
ATOM   1586  C   ARG A 202      14.969  -0.055 -11.469  1.00 89.75           C  
ATOM   1587  CB  ARG A 202      14.852  -2.006 -13.031  1.00 89.75           C  
ATOM   1588  O   ARG A 202      14.320  -0.049 -10.422  1.00 89.75           O  
ATOM   1589  CG  ARG A 202      14.953  -1.326 -14.383  1.00 89.75           C  
ATOM   1590  CD  ARG A 202      16.328  -1.505 -15.008  1.00 89.75           C  
ATOM   1591  NE  ARG A 202      16.375  -1.030 -16.391  1.00 89.75           N  
ATOM   1592  NH1 ARG A 202      18.609  -1.469 -16.703  1.00 89.75           N  
ATOM   1593  NH2 ARG A 202      17.375  -0.569 -18.406  1.00 89.75           N  
ATOM   1594  CZ  ARG A 202      17.453  -1.023 -17.156  1.00 89.75           C  
ATOM   1595  N   ARG A 203      15.133   1.028 -12.141  1.00 90.44           N  
ATOM   1596  CA  ARG A 203      14.500   2.322 -11.898  1.00 90.44           C  
ATOM   1597  C   ARG A 203      13.859   2.861 -13.172  1.00 90.44           C  
ATOM   1598  CB  ARG A 203      15.516   3.328 -11.359  1.00 90.44           C  
ATOM   1599  O   ARG A 203      14.234   2.473 -14.281  1.00 90.44           O  
ATOM   1600  CG  ARG A 203      16.141   2.920 -10.039  1.00 90.44           C  
ATOM   1601  CD  ARG A 203      17.219   3.912  -9.594  1.00 90.44           C  
ATOM   1602  NE  ARG A 203      17.875   3.469  -8.367  1.00 90.44           N  
ATOM   1603  NH1 ARG A 203      19.438   5.184  -8.352  1.00 90.44           N  
ATOM   1604  NH2 ARG A 203      19.453   3.594  -6.699  1.00 90.44           N  
ATOM   1605  CZ  ARG A 203      18.922   4.082  -7.809  1.00 90.44           C  
ATOM   1606  N   ASN A 204      12.898   3.793 -12.945  1.00 91.44           N  
ATOM   1607  CA  ASN A 204      12.203   4.312 -14.117  1.00 91.44           C  
ATOM   1608  C   ASN A 204      13.016   5.391 -14.820  1.00 91.44           C  
ATOM   1609  CB  ASN A 204      10.828   4.855 -13.719  1.00 91.44           C  
ATOM   1610  O   ASN A 204      12.656   5.828 -15.914  1.00 91.44           O  
ATOM   1611  CG  ASN A 204      10.914   6.023 -12.758  1.00 91.44           C  
ATOM   1612  ND2 ASN A 204       9.930   6.910 -12.812  1.00 91.44           N  
ATOM   1613  OD1 ASN A 204      11.859   6.121 -11.969  1.00 91.44           O  
ATOM   1614  N   LEU A 205      14.000   5.891 -14.195  1.00 88.06           N  
ATOM   1615  CA  LEU A 205      14.969   6.762 -14.852  1.00 88.06           C  
ATOM   1616  C   LEU A 205      15.984   5.945 -15.648  1.00 88.06           C  
ATOM   1617  CB  LEU A 205      15.695   7.633 -13.820  1.00 88.06           C  
ATOM   1618  O   LEU A 205      17.172   5.914 -15.305  1.00 88.06           O  
ATOM   1619  CG  LEU A 205      14.812   8.539 -12.961  1.00 88.06           C  
ATOM   1620  CD1 LEU A 205      15.648   9.219 -11.875  1.00 88.06           C  
ATOM   1621  CD2 LEU A 205      14.102   9.570 -13.820  1.00 88.06           C  
ATOM   1622  N   VAL A 206      15.531   5.473 -16.766  1.00 86.75           N  
ATOM   1623  CA  VAL A 206      16.312   4.555 -17.594  1.00 86.75           C  
ATOM   1624  C   VAL A 206      17.406   5.320 -18.312  1.00 86.75           C  
ATOM   1625  CB  VAL A 206      15.414   3.816 -18.609  1.00 86.75           C  
ATOM   1626  O   VAL A 206      17.500   6.543 -18.203  1.00 86.75           O  
ATOM   1627  CG1 VAL A 206      14.438   2.881 -17.891  1.00 86.75           C  
ATOM   1628  CG2 VAL A 206      14.656   4.820 -19.484  1.00 86.75           C  
ATOM   1629  N   GLU A 207      18.266   4.602 -18.984  1.00 84.06           N  
ATOM   1630  CA  GLU A 207      19.484   5.121 -19.625  1.00 84.06           C  
ATOM   1631  C   GLU A 207      19.141   6.207 -20.641  1.00 84.06           C  
ATOM   1632  CB  GLU A 207      20.266   3.992 -20.281  1.00 84.06           C  
ATOM   1633  O   GLU A 207      19.938   7.129 -20.859  1.00 84.06           O  
ATOM   1634  CG  GLU A 207      20.812   2.955 -19.312  1.00 84.06           C  
ATOM   1635  CD  GLU A 207      19.797   1.873 -18.969  1.00 84.06           C  
ATOM   1636  OE1 GLU A 207      20.156   0.924 -18.234  1.00 84.06           O  
ATOM   1637  OE2 GLU A 207      18.641   1.975 -19.438  1.00 84.06           O  
ATOM   1638  N   GLU A 208      18.047   6.137 -21.188  1.00 82.25           N  
ATOM   1639  CA  GLU A 208      17.625   7.082 -22.219  1.00 82.25           C  
ATOM   1640  C   GLU A 208      17.266   8.438 -21.609  1.00 82.25           C  
ATOM   1641  CB  GLU A 208      16.453   6.523 -23.016  1.00 82.25           C  
ATOM   1642  O   GLU A 208      17.203   9.445 -22.328  1.00 82.25           O  
ATOM   1643  CG  GLU A 208      16.828   5.355 -23.922  1.00 82.25           C  
ATOM   1644  CD  GLU A 208      16.641   4.000 -23.250  1.00 82.25           C  
ATOM   1645  OE1 GLU A 208      16.859   2.961 -23.922  1.00 82.25           O  
ATOM   1646  OE2 GLU A 208      16.297   3.982 -22.047  1.00 82.25           O  
ATOM   1647  N   VAL A 209      17.000   8.461 -20.391  1.00 81.12           N  
ATOM   1648  CA  VAL A 209      16.625   9.688 -19.703  1.00 81.12           C  
ATOM   1649  C   VAL A 209      17.875  10.391 -19.172  1.00 81.12           C  
ATOM   1650  CB  VAL A 209      15.641   9.414 -18.547  1.00 81.12           C  
ATOM   1651  O   VAL A 209      18.516   9.914 -18.234  1.00 81.12           O  
ATOM   1652  CG1 VAL A 209      15.203  10.719 -17.891  1.00 81.12           C  
ATOM   1653  CG2 VAL A 209      14.430   8.633 -19.047  1.00 81.12           C  
ATOM   1654  N   ASN A 210      18.328  11.469 -19.719  1.00 80.69           N  
ATOM   1655  CA  ASN A 210      19.500  12.227 -19.297  1.00 80.69           C  
ATOM   1656  C   ASN A 210      19.109  13.547 -18.641  1.00 80.69           C  
ATOM   1657  CB  ASN A 210      20.438  12.477 -20.484  1.00 80.69           C  
ATOM   1658  O   ASN A 210      17.922  13.906 -18.609  1.00 80.69           O  
ATOM   1659  CG  ASN A 210      19.750  13.211 -21.609  1.00 80.69           C  
ATOM   1660  ND2 ASN A 210      20.328  13.117 -22.812  1.00 80.69           N  
ATOM   1661  OD1 ASN A 210      18.719  13.859 -21.422  1.00 80.69           O  
ATOM   1662  N   ALA A 211      20.047  14.141 -18.047  1.00 77.69           N  
ATOM   1663  CA  ALA A 211      19.828  15.352 -17.250  1.00 77.69           C  
ATOM   1664  C   ALA A 211      19.234  16.469 -18.109  1.00 77.69           C  
ATOM   1665  CB  ALA A 211      21.125  15.820 -16.609  1.00 77.69           C  
ATOM   1666  O   ALA A 211      18.328  17.188 -17.672  1.00 77.69           O  
ATOM   1667  N   ALA A 212      19.734  16.609 -19.328  1.00 78.00           N  
ATOM   1668  CA  ALA A 212      19.250  17.641 -20.219  1.00 78.00           C  
ATOM   1669  C   ALA A 212      17.781  17.406 -20.594  1.00 78.00           C  
ATOM   1670  CB  ALA A 212      20.109  17.719 -21.484  1.00 78.00           C  
ATOM   1671  O   ALA A 212      16.984  18.344 -20.656  1.00 78.00           O  
ATOM   1672  N   HIS A 213      17.453  16.141 -20.797  1.00 80.31           N  
ATOM   1673  CA  HIS A 213      16.094  15.742 -21.141  1.00 80.31           C  
ATOM   1674  C   HIS A 213      15.141  15.938 -19.969  1.00 80.31           C  
ATOM   1675  CB  HIS A 213      16.062  14.281 -21.594  1.00 80.31           C  
ATOM   1676  O   HIS A 213      14.000  16.359 -20.141  1.00 80.31           O  
ATOM   1677  CG  HIS A 213      14.766  13.875 -22.234  1.00 80.31           C  
ATOM   1678  CD2 HIS A 213      13.836  12.969 -21.875  1.00 80.31           C  
ATOM   1679  ND1 HIS A 213      14.305  14.445 -23.406  1.00 80.31           N  
ATOM   1680  CE1 HIS A 213      13.148  13.891 -23.734  1.00 80.31           C  
ATOM   1681  NE2 HIS A 213      12.844  12.992 -22.812  1.00 80.31           N  
ATOM   1682  N   MET A 214      15.617  15.797 -18.812  1.00 82.19           N  
ATOM   1683  CA  MET A 214      14.797  15.883 -17.609  1.00 82.19           C  
ATOM   1684  C   MET A 214      14.344  17.328 -17.359  1.00 82.19           C  
ATOM   1685  CB  MET A 214      15.578  15.367 -16.391  1.00 82.19           C  
ATOM   1686  O   MET A 214      13.289  17.547 -16.766  1.00 82.19           O  
ATOM   1687  CG  MET A 214      15.484  13.859 -16.203  1.00 82.19           C  
ATOM   1688  SD  MET A 214      13.836  13.336 -15.586  1.00 82.19           S  
ATOM   1689  CE  MET A 214      13.820  14.180 -13.977  1.00 82.19           C  
ATOM   1690  N   LYS A 215      15.117  18.203 -17.781  1.00 80.12           N  
ATOM   1691  CA  LYS A 215      14.820  19.625 -17.531  1.00 80.12           C  
ATOM   1692  C   LYS A 215      13.625  20.078 -18.359  1.00 80.12           C  
ATOM   1693  CB  LYS A 215      16.047  20.484 -17.844  1.00 80.12           C  
ATOM   1694  O   LYS A 215      12.883  20.984 -17.938  1.00 80.12           O  
ATOM   1695  CG  LYS A 215      17.141  20.406 -16.797  1.00 80.12           C  
ATOM   1696  CD  LYS A 215      18.297  21.344 -17.125  1.00 80.12           C  
ATOM   1697  CE  LYS A 215      19.422  21.219 -16.109  1.00 80.12           C  
ATOM   1698  NZ  LYS A 215      20.578  22.109 -16.453  1.00 80.12           N  
ATOM   1699  N   THR A 216      13.445  19.359 -19.469  1.00 84.38           N  
ATOM   1700  CA  THR A 216      12.438  19.922 -20.359  1.00 84.38           C  
ATOM   1701  C   THR A 216      11.438  18.859 -20.797  1.00 84.38           C  
ATOM   1702  CB  THR A 216      13.078  20.578 -21.594  1.00 84.38           C  
ATOM   1703  O   THR A 216      10.414  19.172 -21.406  1.00 84.38           O  
ATOM   1704  CG2 THR A 216      13.992  21.734 -21.203  1.00 84.38           C  
ATOM   1705  OG1 THR A 216      13.859  19.594 -22.297  1.00 84.38           O  
ATOM   1706  N   CYS A 217      11.602  17.703 -20.562  1.00 90.06           N  
ATOM   1707  CA  CYS A 217      10.742  16.672 -21.125  1.00 90.06           C  
ATOM   1708  C   CYS A 217       9.406  16.609 -20.375  1.00 90.06           C  
ATOM   1709  CB  CYS A 217      11.430  15.305 -21.047  1.00 90.06           C  
ATOM   1710  O   CYS A 217       9.328  16.984 -19.203  1.00 90.06           O  
ATOM   1711  SG  CYS A 217      11.438  14.586 -19.391  1.00 90.06           S  
ATOM   1712  N   LEU A 218       8.398  16.312 -20.984  1.00 94.38           N  
ATOM   1713  CA  LEU A 218       7.062  16.016 -20.500  1.00 94.38           C  
ATOM   1714  C   LEU A 218       6.543  14.711 -21.094  1.00 94.38           C  
ATOM   1715  CB  LEU A 218       6.102  17.156 -20.828  1.00 94.38           C  
ATOM   1716  O   LEU A 218       6.691  14.469 -22.297  1.00 94.38           O  
ATOM   1717  CG  LEU A 218       6.266  18.438 -20.016  1.00 94.38           C  
ATOM   1718  CD1 LEU A 218       5.406  19.562 -20.609  1.00 94.38           C  
ATOM   1719  CD2 LEU A 218       5.902  18.203 -18.562  1.00 94.38           C  
ATOM   1720  N   PHE A 219       6.031  13.977 -20.328  1.00 96.69           N  
ATOM   1721  CA  PHE A 219       5.520  12.680 -20.750  1.00 96.69           C  
ATOM   1722  C   PHE A 219       4.484  12.844 -21.859  1.00 96.69           C  
ATOM   1723  CB  PHE A 219       4.902  11.930 -19.562  1.00 96.69           C  
ATOM   1724  O   PHE A 219       3.615  13.719 -21.781  1.00 96.69           O  
ATOM   1725  CG  PHE A 219       4.258  10.625 -19.938  1.00 96.69           C  
ATOM   1726  CD1 PHE A 219       2.898  10.562 -20.234  1.00 96.69           C  
ATOM   1727  CD2 PHE A 219       5.008   9.461 -20.016  1.00 96.69           C  
ATOM   1728  CE1 PHE A 219       2.297   9.359 -20.578  1.00 96.69           C  
ATOM   1729  CE2 PHE A 219       4.414   8.250 -20.375  1.00 96.69           C  
ATOM   1730  CZ  PHE A 219       3.059   8.203 -20.656  1.00 96.69           C  
ATOM   1731  N   HIS A 220       4.664  12.078 -22.797  1.00 95.50           N  
ATOM   1732  CA  HIS A 220       3.703  11.875 -23.875  1.00 95.50           C  
ATOM   1733  C   HIS A 220       3.648  10.406 -24.297  1.00 95.50           C  
ATOM   1734  CB  HIS A 220       4.055  12.750 -25.094  1.00 95.50           C  
ATOM   1735  O   HIS A 220       4.688   9.789 -24.547  1.00 95.50           O  
ATOM   1736  CG  HIS A 220       2.920  12.938 -26.047  1.00 95.50           C  
ATOM   1737  CD2 HIS A 220       2.051  13.969 -26.203  1.00 95.50           C  
ATOM   1738  ND1 HIS A 220       2.574  11.992 -26.984  1.00 95.50           N  
ATOM   1739  CE1 HIS A 220       1.540  12.430 -27.688  1.00 95.50           C  
ATOM   1740  NE2 HIS A 220       1.203  13.625 -27.219  1.00 95.50           N  
ATOM   1741  N   LYS A 221       2.557   9.852 -24.375  1.00 93.94           N  
ATOM   1742  CA  LYS A 221       2.332   8.430 -24.609  1.00 93.94           C  
ATOM   1743  C   LYS A 221       3.121   7.930 -25.812  1.00 93.94           C  
ATOM   1744  CB  LYS A 221       0.841   8.141 -24.797  1.00 93.94           C  
ATOM   1745  O   LYS A 221       3.666   6.824 -25.797  1.00 93.94           O  
ATOM   1746  CG  LYS A 221       0.496   6.660 -24.859  1.00 93.94           C  
ATOM   1747  CD  LYS A 221      -1.010   6.441 -24.938  1.00 93.94           C  
ATOM   1748  CE  LYS A 221      -1.359   4.961 -24.938  1.00 93.94           C  
ATOM   1749  NZ  LYS A 221      -2.836   4.738 -24.938  1.00 93.94           N  
ATOM   1750  N   THR A 222       3.238   8.750 -26.875  1.00 94.81           N  
ATOM   1751  CA  THR A 222       3.869   8.320 -28.125  1.00 94.81           C  
ATOM   1752  C   THR A 222       5.230   8.992 -28.297  1.00 94.81           C  
ATOM   1753  CB  THR A 222       2.980   8.633 -29.344  1.00 94.81           C  
ATOM   1754  O   THR A 222       6.223   8.328 -28.594  1.00 94.81           O  
ATOM   1755  CG2 THR A 222       1.684   7.832 -29.297  1.00 94.81           C  
ATOM   1756  OG1 THR A 222       2.662  10.031 -29.344  1.00 94.81           O  
ATOM   1757  N   LEU A 223       5.379  10.250 -27.984  1.00 92.12           N  
ATOM   1758  CA  LEU A 223       6.566  11.039 -28.297  1.00 92.12           C  
ATOM   1759  C   LEU A 223       7.645  10.836 -27.234  1.00 92.12           C  
ATOM   1760  CB  LEU A 223       6.207  12.523 -28.391  1.00 92.12           C  
ATOM   1761  O   LEU A 223       8.820  10.688 -27.562  1.00 92.12           O  
ATOM   1762  CG  LEU A 223       5.262  12.922 -29.531  1.00 92.12           C  
ATOM   1763  CD1 LEU A 223       4.832  14.375 -29.375  1.00 92.12           C  
ATOM   1764  CD2 LEU A 223       5.926  12.688 -30.891  1.00 92.12           C  
ATOM   1765  N   HIS A 224       7.266  10.867 -25.953  1.00 93.38           N  
ATOM   1766  CA  HIS A 224       8.203  10.727 -24.844  1.00 93.38           C  
ATOM   1767  C   HIS A 224       7.652   9.773 -23.781  1.00 93.38           C  
ATOM   1768  CB  HIS A 224       8.508  12.086 -24.234  1.00 93.38           C  
ATOM   1769  O   HIS A 224       7.488  10.164 -22.625  1.00 93.38           O  
ATOM   1770  CG  HIS A 224       9.023  13.094 -25.203  1.00 93.38           C  
ATOM   1771  CD2 HIS A 224       8.477  14.234 -25.688  1.00 93.38           C  
ATOM   1772  ND1 HIS A 224      10.242  12.969 -25.828  1.00 93.38           N  
ATOM   1773  CE1 HIS A 224      10.430  13.992 -26.641  1.00 93.38           C  
ATOM   1774  NE2 HIS A 224       9.367  14.781 -26.578  1.00 93.38           N  
ATOM   1775  N   PRO A 225       7.527   8.562 -24.094  1.00 94.75           N  
ATOM   1776  CA  PRO A 225       6.848   7.617 -23.219  1.00 94.75           C  
ATOM   1777  C   PRO A 225       7.688   7.246 -22.000  1.00 94.75           C  
ATOM   1778  CB  PRO A 225       6.613   6.398 -24.109  1.00 94.75           C  
ATOM   1779  O   PRO A 225       7.176   6.652 -21.047  1.00 94.75           O  
ATOM   1780  CG  PRO A 225       7.672   6.488 -25.156  1.00 94.75           C  
ATOM   1781  CD  PRO A 225       7.918   7.938 -25.469  1.00 94.75           C  
ATOM   1782  N   LEU A 226       8.945   7.574 -22.000  1.00 94.38           N  
ATOM   1783  CA  LEU A 226       9.828   7.180 -20.906  1.00 94.38           C  
ATOM   1784  C   LEU A 226      10.102   8.359 -19.969  1.00 94.38           C  
ATOM   1785  CB  LEU A 226      11.148   6.629 -21.453  1.00 94.38           C  
ATOM   1786  O   LEU A 226      10.812   8.219 -18.969  1.00 94.38           O  
ATOM   1787  CG  LEU A 226      11.062   5.309 -22.219  1.00 94.38           C  
ATOM   1788  CD1 LEU A 226      12.406   4.984 -22.859  1.00 94.38           C  
ATOM   1789  CD2 LEU A 226      10.625   4.180 -21.281  1.00 94.38           C  
ATOM   1790  N   CYS A 227       9.633   9.539 -20.312  1.00 94.19           N  
ATOM   1791  CA  CYS A 227       9.805  10.711 -19.469  1.00 94.19           C  
ATOM   1792  C   CYS A 227       9.078  10.531 -18.141  1.00 94.19           C  
ATOM   1793  CB  CYS A 227       9.305  11.969 -20.172  1.00 94.19           C  
ATOM   1794  O   CYS A 227       7.887  10.211 -18.125  1.00 94.19           O  
ATOM   1795  SG  CYS A 227       9.562  13.484 -19.219  1.00 94.19           S  
ATOM   1796  N   PRO A 228       9.680  10.727 -17.016  1.00 94.25           N  
ATOM   1797  CA  PRO A 228       9.055  10.539 -15.703  1.00 94.25           C  
ATOM   1798  C   PRO A 228       8.383  11.805 -15.188  1.00 94.25           C  
ATOM   1799  CB  PRO A 228      10.234  10.148 -14.812  1.00 94.25           C  
ATOM   1800  O   PRO A 228       8.047  11.891 -14.000  1.00 94.25           O  
ATOM   1801  CG  PRO A 228      11.414  10.852 -15.406  1.00 94.25           C  
ATOM   1802  CD  PRO A 228      11.250  10.883 -16.891  1.00 94.25           C  
ATOM   1803  N   VAL A 229       8.234  12.875 -15.930  1.00 95.31           N  
ATOM   1804  CA  VAL A 229       7.590  14.133 -15.586  1.00 95.31           C  
ATOM   1805  C   VAL A 229       6.254  14.250 -16.312  1.00 95.31           C  
ATOM   1806  CB  VAL A 229       8.484  15.344 -15.914  1.00 95.31           C  
ATOM   1807  O   VAL A 229       6.211  14.219 -17.547  1.00 95.31           O  
ATOM   1808  CG1 VAL A 229       7.824  16.641 -15.469  1.00 95.31           C  
ATOM   1809  CG2 VAL A 229       9.859  15.188 -15.266  1.00 95.31           C  
ATOM   1810  N   PHE A 230       5.219  14.477 -15.617  1.00 97.75           N  
ATOM   1811  CA  PHE A 230       3.861  14.453 -16.156  1.00 97.75           C  
ATOM   1812  C   PHE A 230       3.154  15.781 -15.898  1.00 97.75           C  
ATOM   1813  CB  PHE A 230       3.059  13.305 -15.531  1.00 97.75           C  
ATOM   1814  O   PHE A 230       3.229  16.328 -14.797  1.00 97.75           O  
ATOM   1815  CG  PHE A 230       3.734  11.961 -15.641  1.00 97.75           C  
ATOM   1816  CD1 PHE A 230       3.406  11.086 -16.656  1.00 97.75           C  
ATOM   1817  CD2 PHE A 230       4.699  11.586 -14.719  1.00 97.75           C  
ATOM   1818  CE1 PHE A 230       4.031   9.844 -16.766  1.00 97.75           C  
ATOM   1819  CE2 PHE A 230       5.328  10.344 -14.812  1.00 97.75           C  
ATOM   1820  CZ  PHE A 230       4.992   9.477 -15.836  1.00 97.75           C  
ATOM   1821  N   GLN A 231       2.539  16.234 -16.859  1.00 97.06           N  
ATOM   1822  CA  GLN A 231       1.600  17.328 -16.672  1.00 97.06           C  
ATOM   1823  C   GLN A 231       0.243  16.812 -16.188  1.00 97.06           C  
ATOM   1824  CB  GLN A 231       1.436  18.125 -17.969  1.00 97.06           C  
ATOM   1825  O   GLN A 231      -0.357  15.945 -16.828  1.00 97.06           O  
ATOM   1826  CG  GLN A 231       0.617  19.406 -17.797  1.00 97.06           C  
ATOM   1827  CD  GLN A 231       0.470  20.172 -19.094  1.00 97.06           C  
ATOM   1828  NE2 GLN A 231       0.296  21.484 -18.984  1.00 97.06           N  
ATOM   1829  OE1 GLN A 231       0.515  19.609 -20.188  1.00 97.06           O  
ATOM   1830  N   LEU A 232      -0.324  17.375 -15.172  1.00 97.62           N  
ATOM   1831  CA  LEU A 232      -1.544  16.859 -14.555  1.00 97.62           C  
ATOM   1832  C   LEU A 232      -2.709  16.906 -15.531  1.00 97.62           C  
ATOM   1833  CB  LEU A 232      -1.887  17.656 -13.297  1.00 97.62           C  
ATOM   1834  O   LEU A 232      -3.539  15.992 -15.562  1.00 97.62           O  
ATOM   1835  CG  LEU A 232      -0.890  17.562 -12.141  1.00 97.62           C  
ATOM   1836  CD1 LEU A 232      -1.497  18.156 -10.867  1.00 97.62           C  
ATOM   1837  CD2 LEU A 232      -0.462  16.125 -11.914  1.00 97.62           C  
ATOM   1838  N   GLY A 233      -2.777  17.953 -16.266  1.00 97.69           N  
ATOM   1839  CA  GLY A 233      -3.820  18.047 -17.281  1.00 97.69           C  
ATOM   1840  C   GLY A 233      -3.789  16.891 -18.266  1.00 97.69           C  
ATOM   1841  O   GLY A 233      -4.836  16.359 -18.641  1.00 97.69           O  
ATOM   1842  N   TYR A 234      -2.613  16.516 -18.719  1.00 97.44           N  
ATOM   1843  CA  TYR A 234      -2.439  15.422 -19.656  1.00 97.44           C  
ATOM   1844  C   TYR A 234      -2.844  14.094 -19.031  1.00 97.44           C  
ATOM   1845  CB  TYR A 234      -0.989  15.344 -20.141  1.00 97.44           C  
ATOM   1846  O   TYR A 234      -3.533  13.281 -19.656  1.00 97.44           O  
ATOM   1847  CG  TYR A 234      -0.745  14.266 -21.172  1.00 97.44           C  
ATOM   1848  CD1 TYR A 234      -0.229  13.031 -20.797  1.00 97.44           C  
ATOM   1849  CD2 TYR A 234      -1.028  14.484 -22.516  1.00 97.44           C  
ATOM   1850  CE1 TYR A 234      -0.000  12.031 -21.750  1.00 97.44           C  
ATOM   1851  CE2 TYR A 234      -0.804  13.492 -23.469  1.00 97.44           C  
ATOM   1852  OH  TYR A 234      -0.066  11.289 -24.016  1.00 97.44           O  
ATOM   1853  CZ  TYR A 234      -0.291  12.273 -23.078  1.00 97.44           C  
ATOM   1854  N   VAL A 235      -2.432  13.883 -17.812  1.00 97.44           N  
ATOM   1855  CA  VAL A 235      -2.732  12.656 -17.078  1.00 97.44           C  
ATOM   1856  C   VAL A 235      -4.246  12.477 -16.984  1.00 97.44           C  
ATOM   1857  CB  VAL A 235      -2.102  12.672 -15.672  1.00 97.44           C  
ATOM   1858  O   VAL A 235      -4.766  11.391 -17.250  1.00 97.44           O  
ATOM   1859  CG1 VAL A 235      -2.625  11.516 -14.828  1.00 97.44           C  
ATOM   1860  CG2 VAL A 235      -0.577  12.625 -15.773  1.00 97.44           C  
ATOM   1861  N   VAL A 236      -4.922  13.539 -16.625  1.00 96.31           N  
ATOM   1862  CA  VAL A 236      -6.371  13.492 -16.453  1.00 96.31           C  
ATOM   1863  C   VAL A 236      -7.039  13.273 -17.812  1.00 96.31           C  
ATOM   1864  CB  VAL A 236      -6.914  14.789 -15.805  1.00 96.31           C  
ATOM   1865  O   VAL A 236      -7.980  12.484 -17.922  1.00 96.31           O  
ATOM   1866  CG1 VAL A 236      -8.438  14.828 -15.875  1.00 96.31           C  
ATOM   1867  CG2 VAL A 236      -6.434  14.898 -14.359  1.00 96.31           C  
ATOM   1868  N   GLN A 237      -6.582  13.922 -18.812  1.00 96.12           N  
ATOM   1869  CA  GLN A 237      -7.125  13.750 -20.156  1.00 96.12           C  
ATOM   1870  C   GLN A 237      -6.957  12.312 -20.641  1.00 96.12           C  
ATOM   1871  CB  GLN A 237      -6.449  14.719 -21.141  1.00 96.12           C  
ATOM   1872  O   GLN A 237      -7.891  11.734 -21.203  1.00 96.12           O  
ATOM   1873  CG  GLN A 237      -7.020  14.664 -22.547  1.00 96.12           C  
ATOM   1874  CD  GLN A 237      -6.324  15.625 -23.500  1.00 96.12           C  
ATOM   1875  NE2 GLN A 237      -6.734  15.609 -24.750  1.00 96.12           N  
ATOM   1876  OE1 GLN A 237      -5.422  16.375 -23.094  1.00 96.12           O  
ATOM   1877  N   GLU A 238      -5.809  11.750 -20.438  1.00 95.12           N  
ATOM   1878  CA  GLU A 238      -5.516  10.383 -20.875  1.00 95.12           C  
ATOM   1879  C   GLU A 238      -6.344   9.367 -20.078  1.00 95.12           C  
ATOM   1880  CB  GLU A 238      -4.023  10.078 -20.719  1.00 95.12           C  
ATOM   1881  O   GLU A 238      -6.539   8.234 -20.531  1.00 95.12           O  
ATOM   1882  CG  GLU A 238      -3.150  10.727 -21.781  1.00 95.12           C  
ATOM   1883  CD  GLU A 238      -3.418  10.195 -23.172  1.00 95.12           C  
ATOM   1884  OE1 GLU A 238      -3.520  11.000 -24.125  1.00 95.12           O  
ATOM   1885  OE2 GLU A 238      -3.529   8.953 -23.328  1.00 95.12           O  
ATOM   1886  N   SER A 239      -6.758   9.703 -18.906  1.00 92.25           N  
ATOM   1887  CA  SER A 239      -7.613   8.836 -18.094  1.00 92.25           C  
ATOM   1888  C   SER A 239      -9.055   8.852 -18.609  1.00 92.25           C  
ATOM   1889  CB  SER A 239      -7.574   9.258 -16.625  1.00 92.25           C  
ATOM   1890  O   SER A 239      -9.891   8.078 -18.141  1.00 92.25           O  
ATOM   1891  OG  SER A 239      -8.344  10.430 -16.422  1.00 92.25           O  
ATOM   1892  N   GLY A 240      -9.375   9.758 -19.484  1.00 90.75           N  
ATOM   1893  CA  GLY A 240     -10.711   9.836 -20.047  1.00 90.75           C  
ATOM   1894  C   GLY A 240     -11.594  10.852 -19.344  1.00 90.75           C  
ATOM   1895  O   GLY A 240     -12.789  10.938 -19.609  1.00 90.75           O  
ATOM   1896  N   GLN A 241     -11.070  11.633 -18.453  1.00 91.25           N  
ATOM   1897  CA  GLN A 241     -11.844  12.602 -17.688  1.00 91.25           C  
ATOM   1898  C   GLN A 241     -11.492  14.031 -18.094  1.00 91.25           C  
ATOM   1899  CB  GLN A 241     -11.602  12.414 -16.188  1.00 91.25           C  
ATOM   1900  O   GLN A 241     -10.562  14.250 -18.875  1.00 91.25           O  
ATOM   1901  CG  GLN A 241     -11.992  11.031 -15.672  1.00 91.25           C  
ATOM   1902  CD  GLN A 241     -11.773  10.883 -14.180  1.00 91.25           C  
ATOM   1903  NE2 GLN A 241     -10.773  10.094 -13.805  1.00 91.25           N  
ATOM   1904  OE1 GLN A 241     -12.500  11.469 -13.367  1.00 91.25           O  
ATOM   1905  N   ASN A 242     -12.344  14.914 -17.656  1.00 93.19           N  
ATOM   1906  CA  ASN A 242     -12.148  16.344 -17.891  1.00 93.19           C  
ATOM   1907  C   ASN A 242     -11.602  17.047 -16.656  1.00 93.19           C  
ATOM   1908  CB  ASN A 242     -13.461  16.984 -18.344  1.00 93.19           C  
ATOM   1909  O   ASN A 242     -12.211  17.000 -15.594  1.00 93.19           O  
ATOM   1910  CG  ASN A 242     -13.297  18.453 -18.688  1.00 93.19           C  
ATOM   1911  ND2 ASN A 242     -13.359  18.781 -19.969  1.00 93.19           N  
ATOM   1912  OD1 ASN A 242     -13.117  19.297 -17.797  1.00 93.19           O  
ATOM   1913  N   PHE A 243     -10.531  17.734 -16.875  1.00 95.44           N  
ATOM   1914  CA  PHE A 243      -9.836  18.344 -15.742  1.00 95.44           C  
ATOM   1915  C   PHE A 243     -10.711  19.375 -15.055  1.00 95.44           C  
ATOM   1916  CB  PHE A 243      -8.523  18.984 -16.203  1.00 95.44           C  
ATOM   1917  O   PHE A 243     -10.773  19.422 -13.828  1.00 95.44           O  
ATOM   1918  CG  PHE A 243      -7.613  19.391 -15.078  1.00 95.44           C  
ATOM   1919  CD1 PHE A 243      -7.770  20.609 -14.438  1.00 95.44           C  
ATOM   1920  CD2 PHE A 243      -6.602  18.531 -14.648  1.00 95.44           C  
ATOM   1921  CE1 PHE A 243      -6.930  20.984 -13.391  1.00 95.44           C  
ATOM   1922  CE2 PHE A 243      -5.754  18.906 -13.609  1.00 95.44           C  
ATOM   1923  CZ  PHE A 243      -5.922  20.125 -12.984  1.00 95.44           C  
ATOM   1924  N   SER A 244     -11.328  20.234 -15.773  1.00 95.81           N  
ATOM   1925  CA  SER A 244     -12.141  21.312 -15.227  1.00 95.81           C  
ATOM   1926  C   SER A 244     -13.281  20.766 -14.375  1.00 95.81           C  
ATOM   1927  CB  SER A 244     -12.703  22.188 -16.344  1.00 95.81           C  
ATOM   1928  O   SER A 244     -13.523  21.266 -13.266  1.00 95.81           O  
ATOM   1929  OG  SER A 244     -11.664  22.797 -17.078  1.00 95.81           O  
ATOM   1930  N   THR A 245     -13.875  19.812 -14.859  1.00 92.12           N  
ATOM   1931  CA  THR A 245     -14.969  19.188 -14.125  1.00 92.12           C  
ATOM   1932  C   THR A 245     -14.453  18.484 -12.883  1.00 92.12           C  
ATOM   1933  CB  THR A 245     -15.742  18.203 -15.008  1.00 92.12           C  
ATOM   1934  O   THR A 245     -15.031  18.609 -11.805  1.00 92.12           O  
ATOM   1935  CG2 THR A 245     -16.969  17.656 -14.289  1.00 92.12           C  
ATOM   1936  OG1 THR A 245     -16.156  18.859 -16.219  1.00 92.12           O  
ATOM   1937  N   LEU A 246     -13.430  17.828 -13.047  1.00 93.00           N  
ATOM   1938  CA  LEU A 246     -12.820  17.078 -11.953  1.00 93.00           C  
ATOM   1939  C   LEU A 246     -12.320  18.031 -10.867  1.00 93.00           C  
ATOM   1940  CB  LEU A 246     -11.664  16.219 -12.469  1.00 93.00           C  
ATOM   1941  O   LEU A 246     -12.383  17.703  -9.680  1.00 93.00           O  
ATOM   1942  CG  LEU A 246     -11.234  15.055 -11.570  1.00 93.00           C  
ATOM   1943  CD1 LEU A 246     -12.352  14.023 -11.461  1.00 93.00           C  
ATOM   1944  CD2 LEU A 246      -9.953  14.414 -12.094  1.00 93.00           C  
ATOM   1945  N   ALA A 247     -11.812  19.125 -11.250  1.00 96.38           N  
ATOM   1946  CA  ALA A 247     -11.203  20.094 -10.344  1.00 96.38           C  
ATOM   1947  C   ALA A 247     -12.258  20.719  -9.438  1.00 96.38           C  
ATOM   1948  CB  ALA A 247     -10.469  21.172 -11.125  1.00 96.38           C  
ATOM   1949  O   ALA A 247     -11.938  21.203  -8.344  1.00 96.38           O  
ATOM   1950  N   GLU A 248     -13.461  20.766  -9.805  1.00 96.06           N  
ATOM   1951  CA  GLU A 248     -14.523  21.422  -9.055  1.00 96.06           C  
ATOM   1952  C   GLU A 248     -14.930  20.594  -7.840  1.00 96.06           C  
ATOM   1953  CB  GLU A 248     -15.742  21.672  -9.953  1.00 96.06           C  
ATOM   1954  O   GLU A 248     -15.008  21.094  -6.723  1.00 96.06           O  
ATOM   1955  CG  GLU A 248     -15.523  22.766 -10.984  1.00 96.06           C  
ATOM   1956  CD  GLU A 248     -16.703  22.953 -11.922  1.00 96.06           C  
ATOM   1957  OE1 GLU A 248     -16.656  23.844 -12.797  1.00 96.06           O  
ATOM   1958  OE2 GLU A 248     -17.688  22.188 -11.781  1.00 96.06           O  
ATOM   1959  N   LYS A 249     -15.102  19.312  -8.078  1.00 93.44           N  
ATOM   1960  CA  LYS A 249     -15.648  18.469  -7.012  1.00 93.44           C  
ATOM   1961  C   LYS A 249     -14.648  17.391  -6.586  1.00 93.44           C  
ATOM   1962  CB  LYS A 249     -16.953  17.828  -7.457  1.00 93.44           C  
ATOM   1963  O   LYS A 249     -14.930  16.594  -5.691  1.00 93.44           O  
ATOM   1964  CG  LYS A 249     -18.094  18.812  -7.652  1.00 93.44           C  
ATOM   1965  CD  LYS A 249     -19.391  18.094  -8.055  1.00 93.44           C  
ATOM   1966  CE  LYS A 249     -20.516  19.078  -8.289  1.00 93.44           C  
ATOM   1967  NZ  LYS A 249     -21.781  18.391  -8.672  1.00 93.44           N  
ATOM   1968  N   GLY A 250     -13.586  17.359  -7.242  1.00 93.81           N  
ATOM   1969  CA  GLY A 250     -12.594  16.359  -6.898  1.00 93.81           C  
ATOM   1970  C   GLY A 250     -12.828  15.023  -7.582  1.00 93.81           C  
ATOM   1971  O   GLY A 250     -13.844  14.836  -8.250  1.00 93.81           O  
ATOM   1972  N   GLY A 251     -11.875  14.148  -7.504  1.00 91.75           N  
ATOM   1973  CA  GLY A 251     -11.938  12.828  -8.109  1.00 91.75           C  
ATOM   1974  C   GLY A 251     -10.688  12.000  -7.871  1.00 91.75           C  
ATOM   1975  O   GLY A 251      -9.828  12.383  -7.074  1.00 91.75           O  
ATOM   1976  N   VAL A 252     -10.703  10.844  -8.500  1.00 91.38           N  
ATOM   1977  CA  VAL A 252      -9.594   9.906  -8.344  1.00 91.38           C  
ATOM   1978  C   VAL A 252      -9.062   9.492  -9.711  1.00 91.38           C  
ATOM   1979  CB  VAL A 252     -10.023   8.656  -7.539  1.00 91.38           C  
ATOM   1980  O   VAL A 252      -9.836   9.188 -10.617  1.00 91.38           O  
ATOM   1981  CG1 VAL A 252      -8.844   7.715  -7.336  1.00 91.38           C  
ATOM   1982  CG2 VAL A 252     -10.625   9.070  -6.191  1.00 91.38           C  
ATOM   1983  N   VAL A 253      -7.785   9.523  -9.867  1.00 92.69           N  
ATOM   1984  CA  VAL A 253      -7.098   9.102 -11.086  1.00 92.69           C  
ATOM   1985  C   VAL A 253      -6.051   8.039 -10.750  1.00 92.69           C  
ATOM   1986  CB  VAL A 253      -6.434  10.297 -11.797  1.00 92.69           C  
ATOM   1987  O   VAL A 253      -5.230   8.234  -9.852  1.00 92.69           O  
ATOM   1988  CG1 VAL A 253      -5.625   9.828 -13.008  1.00 92.69           C  
ATOM   1989  CG2 VAL A 253      -7.484  11.320 -12.219  1.00 92.69           C  
ATOM   1990  N   GLY A 254      -6.066   6.996 -11.422  1.00 93.12           N  
ATOM   1991  CA  GLY A 254      -5.082   5.938 -11.258  1.00 93.12           C  
ATOM   1992  C   GLY A 254      -3.955   6.012 -12.273  1.00 93.12           C  
ATOM   1993  O   GLY A 254      -4.199   6.199 -13.469  1.00 93.12           O  
ATOM   1994  N   ILE A 255      -2.752   5.949 -11.820  1.00 94.88           N  
ATOM   1995  CA  ILE A 255      -1.555   5.832 -12.641  1.00 94.88           C  
ATOM   1996  C   ILE A 255      -0.931   4.449 -12.453  1.00 94.88           C  
ATOM   1997  CB  ILE A 255      -0.525   6.934 -12.305  1.00 94.88           C  
ATOM   1998  O   ILE A 255      -0.435   4.125 -11.375  1.00 94.88           O  
ATOM   1999  CG1 ILE A 255      -1.175   8.320 -12.406  1.00 94.88           C  
ATOM   2000  CG2 ILE A 255       0.695   6.832 -13.227  1.00 94.88           C  
ATOM   2001  CD1 ILE A 255      -0.304   9.453 -11.883  1.00 94.88           C  
ATOM   2002  N   THR A 256      -0.878   3.678 -13.445  1.00 93.12           N  
ATOM   2003  CA  THR A 256      -0.290   2.346 -13.367  1.00 93.12           C  
ATOM   2004  C   THR A 256       1.083   2.320 -14.031  1.00 93.12           C  
ATOM   2005  CB  THR A 256      -1.202   1.294 -14.023  1.00 93.12           C  
ATOM   2006  O   THR A 256       1.267   2.887 -15.109  1.00 93.12           O  
ATOM   2007  CG2 THR A 256      -2.551   1.216 -13.320  1.00 93.12           C  
ATOM   2008  OG1 THR A 256      -1.413   1.646 -15.398  1.00 93.12           O  
ATOM   2009  N   ILE A 257       2.031   1.844 -13.422  1.00 95.38           N  
ATOM   2010  CA  ILE A 257       3.371   1.599 -13.938  1.00 95.38           C  
ATOM   2011  C   ILE A 257       3.604   0.096 -14.078  1.00 95.38           C  
ATOM   2012  CB  ILE A 257       4.453   2.227 -13.031  1.00 95.38           C  
ATOM   2013  O   ILE A 257       3.748  -0.612 -13.078  1.00 95.38           O  
ATOM   2014  CG1 ILE A 257       4.102   3.684 -12.711  1.00 95.38           C  
ATOM   2015  CG2 ILE A 257       5.832   2.125 -13.688  1.00 95.38           C  
ATOM   2016  CD1 ILE A 257       5.086   4.367 -11.773  1.00 95.38           C  
ATOM   2017  N   ASP A 258       3.697  -0.368 -15.234  1.00 93.81           N  
ATOM   2018  CA  ASP A 258       3.824  -1.793 -15.531  1.00 93.81           C  
ATOM   2019  C   ASP A 258       5.266  -2.156 -15.883  1.00 93.81           C  
ATOM   2020  CB  ASP A 258       2.887  -2.193 -16.672  1.00 93.81           C  
ATOM   2021  O   ASP A 258       5.852  -1.569 -16.797  1.00 93.81           O  
ATOM   2022  CG  ASP A 258       2.783  -3.697 -16.859  1.00 93.81           C  
ATOM   2023  OD1 ASP A 258       3.561  -4.441 -16.219  1.00 93.81           O  
ATOM   2024  OD2 ASP A 258       1.922  -4.141 -17.641  1.00 93.81           O  
ATOM   2025  N   TRP A 259       5.797  -3.084 -15.250  1.00 94.50           N  
ATOM   2026  CA  TRP A 259       7.133  -3.621 -15.484  1.00 94.50           C  
ATOM   2027  C   TRP A 259       7.066  -5.074 -15.945  1.00 94.50           C  
ATOM   2028  CB  TRP A 259       7.980  -3.516 -14.211  1.00 94.50           C  
ATOM   2029  O   TRP A 259       7.312  -5.992 -15.156  1.00 94.50           O  
ATOM   2030  CG  TRP A 259       8.258  -2.107 -13.781  1.00 94.50           C  
ATOM   2031  CD1 TRP A 259       7.504  -1.337 -12.938  1.00 94.50           C  
ATOM   2032  CD2 TRP A 259       9.375  -1.298 -14.172  1.00 94.50           C  
ATOM   2033  CE2 TRP A 259       9.227  -0.047 -13.531  1.00 94.50           C  
ATOM   2034  CE3 TRP A 259      10.477  -1.510 -15.008  1.00 94.50           C  
ATOM   2035  NE1 TRP A 259       8.078  -0.097 -12.789  1.00 94.50           N  
ATOM   2036  CH2 TRP A 259      11.219   0.755 -14.523  1.00 94.50           C  
ATOM   2037  CZ2 TRP A 259      10.148   0.988 -13.703  1.00 94.50           C  
ATOM   2038  CZ3 TRP A 259      11.391  -0.478 -15.172  1.00 94.50           C  
ATOM   2039  N   HIS A 260       6.777  -5.348 -17.078  1.00 92.50           N  
ATOM   2040  CA  HIS A 260       6.902  -6.684 -17.656  1.00 92.50           C  
ATOM   2041  C   HIS A 260       8.281  -6.887 -18.281  1.00 92.50           C  
ATOM   2042  CB  HIS A 260       5.812  -6.914 -18.719  1.00 92.50           C  
ATOM   2043  O   HIS A 260       8.539  -6.418 -19.391  1.00 92.50           O  
ATOM   2044  CG  HIS A 260       4.488  -7.285 -18.125  1.00 92.50           C  
ATOM   2045  CD2 HIS A 260       3.850  -8.477 -18.062  1.00 92.50           C  
ATOM   2046  ND1 HIS A 260       3.658  -6.371 -17.516  1.00 92.50           N  
ATOM   2047  CE1 HIS A 260       2.562  -6.984 -17.109  1.00 92.50           C  
ATOM   2048  NE2 HIS A 260       2.654  -8.266 -17.422  1.00 92.50           N  
ATOM   2049  N   CYS A 261       9.078  -7.625 -17.672  1.00 94.94           N  
ATOM   2050  CA  CYS A 261      10.492  -7.719 -18.031  1.00 94.94           C  
ATOM   2051  C   CYS A 261      10.875  -9.156 -18.359  1.00 94.94           C  
ATOM   2052  CB  CYS A 261      11.367  -7.199 -16.891  1.00 94.94           C  
ATOM   2053  O   CYS A 261      10.641 -10.070 -17.562  1.00 94.94           O  
ATOM   2054  SG  CYS A 261      11.094  -5.461 -16.484  1.00 94.94           S  
ATOM   2055  N   ASP A 262      11.438  -9.336 -19.516  1.00 95.88           N  
ATOM   2056  CA  ASP A 262      12.102 -10.586 -19.906  1.00 95.88           C  
ATOM   2057  C   ASP A 262      13.594 -10.531 -19.609  1.00 95.88           C  
ATOM   2058  CB  ASP A 262      11.867 -10.875 -21.391  1.00 95.88           C  
ATOM   2059  O   ASP A 262      14.359  -9.922 -20.359  1.00 95.88           O  
ATOM   2060  CG  ASP A 262      12.289 -12.281 -21.781  1.00 95.88           C  
ATOM   2061  OD1 ASP A 262      13.133 -12.883 -21.094  1.00 95.88           O  
ATOM   2062  OD2 ASP A 262      11.766 -12.789 -22.797  1.00 95.88           O  
ATOM   2063  N   LEU A 263      14.000 -11.148 -18.641  1.00 96.12           N  
ATOM   2064  CA  LEU A 263      15.367 -11.055 -18.125  1.00 96.12           C  
ATOM   2065  C   LEU A 263      16.297 -12.008 -18.891  1.00 96.12           C  
ATOM   2066  CB  LEU A 263      15.406 -11.367 -16.641  1.00 96.12           C  
ATOM   2067  O   LEU A 263      17.469 -12.133 -18.547  1.00 96.12           O  
ATOM   2068  CG  LEU A 263      14.688 -10.375 -15.719  1.00 96.12           C  
ATOM   2069  CD1 LEU A 263      14.766 -10.836 -14.266  1.00 96.12           C  
ATOM   2070  CD2 LEU A 263      15.273  -8.977 -15.867  1.00 96.12           C  
ATOM   2071  N   ASP A 264      15.719 -12.773 -19.859  1.00 94.12           N  
ATOM   2072  CA  ASP A 264      16.578 -13.484 -20.797  1.00 94.12           C  
ATOM   2073  C   ASP A 264      17.297 -12.508 -21.719  1.00 94.12           C  
ATOM   2074  CB  ASP A 264      15.773 -14.492 -21.609  1.00 94.12           C  
ATOM   2075  O   ASP A 264      18.328 -12.844 -22.312  1.00 94.12           O  
ATOM   2076  CG  ASP A 264      15.195 -15.609 -20.766  1.00 94.12           C  
ATOM   2077  OD1 ASP A 264      15.766 -15.922 -19.688  1.00 94.12           O  
ATOM   2078  OD2 ASP A 264      14.164 -16.188 -21.156  1.00 94.12           O  
ATOM   2079  N   TRP A 265      16.719 -11.383 -21.828  1.00 93.62           N  
ATOM   2080  CA  TRP A 265      17.344 -10.281 -22.547  1.00 93.62           C  
ATOM   2081  C   TRP A 265      18.078  -9.352 -21.594  1.00 93.62           C  
ATOM   2082  CB  TRP A 265      16.297  -9.492 -23.344  1.00 93.62           C  
ATOM   2083  O   TRP A 265      17.953  -9.492 -20.359  1.00 93.62           O  
ATOM   2084  CG  TRP A 265      15.570 -10.305 -24.375  1.00 93.62           C  
ATOM   2085  CD1 TRP A 265      14.344 -10.898 -24.250  1.00 93.62           C  
ATOM   2086  CD2 TRP A 265      16.031 -10.617 -25.688  1.00 93.62           C  
ATOM   2087  CE2 TRP A 265      15.031 -11.406 -26.312  1.00 93.62           C  
ATOM   2088  CE3 TRP A 265      17.188 -10.312 -26.406  1.00 93.62           C  
ATOM   2089  NE1 TRP A 265      14.016 -11.562 -25.406  1.00 93.62           N  
ATOM   2090  CH2 TRP A 265      16.312 -11.570 -28.297  1.00 93.62           C  
ATOM   2091  CZ2 TRP A 265      15.164 -11.891 -27.609  1.00 93.62           C  
ATOM   2092  CZ3 TRP A 265      17.312 -10.789 -27.703  1.00 93.62           C  
ATOM   2093  N   HIS A 266      18.828  -8.453 -22.188  1.00 93.38           N  
ATOM   2094  CA  HIS A 266      19.547  -7.453 -21.391  1.00 93.38           C  
ATOM   2095  C   HIS A 266      18.578  -6.590 -20.594  1.00 93.38           C  
ATOM   2096  CB  HIS A 266      20.406  -6.574 -22.297  1.00 93.38           C  
ATOM   2097  O   HIS A 266      17.500  -6.227 -21.094  1.00 93.38           O  
ATOM   2098  CG  HIS A 266      21.484  -5.844 -21.562  1.00 93.38           C  
ATOM   2099  CD2 HIS A 266      22.781  -6.168 -21.344  1.00 93.38           C  
ATOM   2100  ND1 HIS A 266      21.281  -4.625 -20.953  1.00 93.38           N  
ATOM   2101  CE1 HIS A 266      22.406  -4.227 -20.391  1.00 93.38           C  
ATOM   2102  NE2 HIS A 266      23.328  -5.145 -20.609  1.00 93.38           N  
ATOM   2103  N   VAL A 267      18.875  -6.301 -19.359  1.00 92.88           N  
ATOM   2104  CA  VAL A 267      18.047  -5.586 -18.391  1.00 92.88           C  
ATOM   2105  C   VAL A 267      17.625  -4.238 -18.953  1.00 92.88           C  
ATOM   2106  CB  VAL A 267      18.797  -5.387 -17.047  1.00 92.88           C  
ATOM   2107  O   VAL A 267      16.609  -3.666 -18.547  1.00 92.88           O  
ATOM   2108  CG1 VAL A 267      19.891  -4.336 -17.188  1.00 92.88           C  
ATOM   2109  CG2 VAL A 267      17.812  -4.988 -15.945  1.00 92.88           C  
ATOM   2110  N   ARG A 268      18.359  -3.721 -19.953  1.00 91.44           N  
ATOM   2111  CA  ARG A 268      18.062  -2.436 -20.578  1.00 91.44           C  
ATOM   2112  C   ARG A 268      16.719  -2.467 -21.281  1.00 91.44           C  
ATOM   2113  CB  ARG A 268      19.156  -2.055 -21.578  1.00 91.44           C  
ATOM   2114  O   ARG A 268      16.109  -1.418 -21.531  1.00 91.44           O  
ATOM   2115  CG  ARG A 268      20.469  -1.612 -20.922  1.00 91.44           C  
ATOM   2116  CD  ARG A 268      21.484  -1.168 -21.953  1.00 91.44           C  
ATOM   2117  NE  ARG A 268      22.766  -0.835 -21.344  1.00 91.44           N  
ATOM   2118  NH1 ARG A 268      23.781  -0.145 -23.297  1.00 91.44           N  
ATOM   2119  NH2 ARG A 268      24.938  -0.087 -21.328  1.00 91.44           N  
ATOM   2120  CZ  ARG A 268      23.828  -0.357 -21.984  1.00 91.44           C  
ATOM   2121  N   HIS A 269      16.281  -3.631 -21.578  1.00 93.50           N  
ATOM   2122  CA  HIS A 269      15.000  -3.770 -22.250  1.00 93.50           C  
ATOM   2123  C   HIS A 269      13.844  -3.787 -21.250  1.00 93.50           C  
ATOM   2124  CB  HIS A 269      14.977  -5.043 -23.094  1.00 93.50           C  
ATOM   2125  O   HIS A 269      12.680  -3.768 -21.641  1.00 93.50           O  
ATOM   2126  CG  HIS A 269      15.945  -5.020 -24.234  1.00 93.50           C  
ATOM   2127  CD2 HIS A 269      15.789  -4.645 -25.531  1.00 93.50           C  
ATOM   2128  ND1 HIS A 269      17.250  -5.422 -24.109  1.00 93.50           N  
ATOM   2129  CE1 HIS A 269      17.875  -5.293 -25.281  1.00 93.50           C  
ATOM   2130  NE2 HIS A 269      17.000  -4.824 -26.156  1.00 93.50           N  
ATOM   2131  N   CYS A 270      14.125  -3.869 -20.000  1.00 94.06           N  
ATOM   2132  CA  CYS A 270      13.133  -3.740 -18.938  1.00 94.06           C  
ATOM   2133  C   CYS A 270      12.758  -2.279 -18.719  1.00 94.06           C  
ATOM   2134  CB  CYS A 270      13.648  -4.352 -17.641  1.00 94.06           C  
ATOM   2135  O   CYS A 270      13.484  -1.551 -18.031  1.00 94.06           O  
ATOM   2136  SG  CYS A 270      12.406  -4.453 -16.328  1.00 94.06           S  
ATOM   2137  N   ARG A 271      11.727  -1.892 -19.250  1.00 94.81           N  
ATOM   2138  CA  ARG A 271      11.289  -0.500 -19.234  1.00 94.81           C  
ATOM   2139  C   ARG A 271       9.859  -0.385 -18.703  1.00 94.81           C  
ATOM   2140  CB  ARG A 271      11.383   0.119 -20.625  1.00 94.81           C  
ATOM   2141  O   ARG A 271       9.039  -1.281 -18.922  1.00 94.81           O  
ATOM   2142  CG  ARG A 271      12.789   0.111 -21.203  1.00 94.81           C  
ATOM   2143  CD  ARG A 271      12.805   0.574 -22.656  1.00 94.81           C  
ATOM   2144  NE  ARG A 271      14.148   0.575 -23.203  1.00 94.81           N  
ATOM   2145  NH1 ARG A 271      13.492   1.062 -25.375  1.00 94.81           N  
ATOM   2146  NH2 ARG A 271      15.711   0.784 -24.875  1.00 94.81           N  
ATOM   2147  CZ  ARG A 271      14.445   0.807 -24.484  1.00 94.81           C  
ATOM   2148  N   PRO A 272       9.562   0.714 -18.094  1.00 95.44           N  
ATOM   2149  CA  PRO A 272       8.211   0.921 -17.547  1.00 95.44           C  
ATOM   2150  C   PRO A 272       7.215   1.371 -18.609  1.00 95.44           C  
ATOM   2151  CB  PRO A 272       8.422   2.014 -16.500  1.00 95.44           C  
ATOM   2152  O   PRO A 272       7.594   2.037 -19.578  1.00 95.44           O  
ATOM   2153  CG  PRO A 272       9.562   2.826 -17.016  1.00 95.44           C  
ATOM   2154  CD  PRO A 272      10.523   1.908 -17.703  1.00 95.44           C  
ATOM   2155  N   ILE A 273       6.039   1.015 -18.453  1.00 95.81           N  
ATOM   2156  CA  ILE A 273       4.914   1.468 -19.266  1.00 95.81           C  
ATOM   2157  C   ILE A 273       3.881   2.154 -18.375  1.00 95.81           C  
ATOM   2158  CB  ILE A 273       4.266   0.296 -20.031  1.00 95.81           C  
ATOM   2159  O   ILE A 273       3.355   1.546 -17.438  1.00 95.81           O  
ATOM   2160  CG1 ILE A 273       5.281  -0.349 -20.984  1.00 95.81           C  
ATOM   2161  CG2 ILE A 273       3.025   0.773 -20.797  1.00 95.81           C  
ATOM   2162  CD1 ILE A 273       4.785  -1.626 -21.656  1.00 95.81           C  
ATOM   2163  N   TYR A 274       3.561   3.375 -18.719  1.00 96.12           N  
ATOM   2164  CA  TYR A 274       2.617   4.168 -17.938  1.00 96.12           C  
ATOM   2165  C   TYR A 274       1.233   4.152 -18.578  1.00 96.12           C  
ATOM   2166  CB  TYR A 274       3.111   5.609 -17.797  1.00 96.12           C  
ATOM   2167  O   TYR A 274       1.098   4.352 -19.781  1.00 96.12           O  
ATOM   2168  CG  TYR A 274       4.477   5.727 -17.172  1.00 96.12           C  
ATOM   2169  CD1 TYR A 274       4.625   5.656 -15.781  1.00 96.12           C  
ATOM   2170  CD2 TYR A 274       5.613   5.906 -17.938  1.00 96.12           C  
ATOM   2171  CE1 TYR A 274       5.879   5.766 -15.188  1.00 96.12           C  
ATOM   2172  CE2 TYR A 274       6.871   6.020 -17.359  1.00 96.12           C  
ATOM   2173  OH  TYR A 274       8.242   6.051 -15.406  1.00 96.12           O  
ATOM   2174  CZ  TYR A 274       6.996   5.945 -15.984  1.00 96.12           C  
ATOM   2175  N   GLU A 275       0.270   3.951 -17.781  1.00 93.25           N  
ATOM   2176  CA  GLU A 275      -1.130   4.008 -18.188  1.00 93.25           C  
ATOM   2177  C   GLU A 275      -1.972   4.785 -17.188  1.00 93.25           C  
ATOM   2178  CB  GLU A 275      -1.694   2.594 -18.375  1.00 93.25           C  
ATOM   2179  O   GLU A 275      -1.635   4.844 -16.000  1.00 93.25           O  
ATOM   2180  CG  GLU A 275      -1.115   1.846 -19.562  1.00 93.25           C  
ATOM   2181  CD  GLU A 275      -1.696   0.451 -19.734  1.00 93.25           C  
ATOM   2182  OE1 GLU A 275      -1.521  -0.150 -20.812  1.00 93.25           O  
ATOM   2183  OE2 GLU A 275      -2.332  -0.044 -18.781  1.00 93.25           O  
ATOM   2184  N   PHE A 276      -3.037   5.324 -17.641  1.00 93.19           N  
ATOM   2185  CA  PHE A 276      -3.881   6.199 -16.844  1.00 93.19           C  
ATOM   2186  C   PHE A 276      -5.340   5.762 -16.906  1.00 93.19           C  
ATOM   2187  CB  PHE A 276      -3.746   7.656 -17.297  1.00 93.19           C  
ATOM   2188  O   PHE A 276      -5.844   5.434 -17.984  1.00 93.19           O  
ATOM   2189  CG  PHE A 276      -2.324   8.086 -17.531  1.00 93.19           C  
ATOM   2190  CD1 PHE A 276      -1.516   8.461 -16.469  1.00 93.19           C  
ATOM   2191  CD2 PHE A 276      -1.796   8.125 -18.812  1.00 93.19           C  
ATOM   2192  CE1 PHE A 276      -0.199   8.859 -16.672  1.00 93.19           C  
ATOM   2193  CE2 PHE A 276      -0.481   8.531 -19.031  1.00 93.19           C  
ATOM   2194  CZ  PHE A 276       0.315   8.898 -17.953  1.00 93.19           C  
ATOM   2195  N   HIS A 277      -5.945   5.711 -15.727  1.00 86.25           N  
ATOM   2196  CA  HIS A 277      -7.312   5.211 -15.648  1.00 86.25           C  
ATOM   2197  C   HIS A 277      -8.172   6.094 -14.742  1.00 86.25           C  
ATOM   2198  CB  HIS A 277      -7.324   3.770 -15.133  1.00 86.25           C  
ATOM   2199  O   HIS A 277      -7.688   6.609 -13.734  1.00 86.25           O  
ATOM   2200  CG  HIS A 277      -6.320   2.887 -15.805  1.00 86.25           C  
ATOM   2201  CD2 HIS A 277      -5.094   2.479 -15.414  1.00 86.25           C  
ATOM   2202  ND1 HIS A 277      -6.539   2.318 -17.047  1.00 86.25           N  
ATOM   2203  CE1 HIS A 277      -5.484   1.595 -17.375  1.00 86.25           C  
ATOM   2204  NE2 HIS A 277      -4.594   1.676 -16.406  1.00 86.25           N  
ATOM   2205  N   GLY A 278      -9.398   6.277 -15.219  1.00 79.69           N  
ATOM   2206  CA  GLY A 278     -10.383   6.871 -14.336  1.00 79.69           C  
ATOM   2207  C   GLY A 278     -11.047   5.859 -13.414  1.00 79.69           C  
ATOM   2208  O   GLY A 278     -11.562   4.840 -13.875  1.00 79.69           O  
ATOM   2209  N   LEU A 279     -10.812   5.824 -12.180  1.00 67.38           N  
ATOM   2210  CA  LEU A 279     -11.328   4.832 -11.242  1.00 67.38           C  
ATOM   2211  C   LEU A 279     -12.742   5.188 -10.805  1.00 67.38           C  
ATOM   2212  CB  LEU A 279     -10.414   4.730 -10.016  1.00 67.38           C  
ATOM   2213  O   LEU A 279     -13.508   4.312 -10.383  1.00 67.38           O  
ATOM   2214  CG  LEU A 279      -9.031   4.129 -10.250  1.00 67.38           C  
ATOM   2215  CD1 LEU A 279      -8.141   4.355  -9.031  1.00 67.38           C  
ATOM   2216  CD2 LEU A 279      -9.133   2.643 -10.570  1.00 67.38           C  
ATOM   2217  N   TYR A 280     -13.164   6.430 -10.672  1.00 60.69           N  
ATOM   2218  CA  TYR A 280     -14.492   6.785 -10.188  1.00 60.69           C  
ATOM   2219  C   TYR A 280     -15.422   7.129 -11.344  1.00 60.69           C  
ATOM   2220  CB  TYR A 280     -14.414   7.969  -9.219  1.00 60.69           C  
ATOM   2221  O   TYR A 280     -15.242   8.156 -12.008  1.00 60.69           O  
ATOM   2222  CG  TYR A 280     -13.859   7.602  -7.859  1.00 60.69           C  
ATOM   2223  CD1 TYR A 280     -14.617   6.848  -6.961  1.00 60.69           C  
ATOM   2224  CD2 TYR A 280     -12.594   8.008  -7.469  1.00 60.69           C  
ATOM   2225  CE1 TYR A 280     -14.117   6.508  -5.707  1.00 60.69           C  
ATOM   2226  CE2 TYR A 280     -12.078   7.676  -6.219  1.00 60.69           C  
ATOM   2227  OH  TYR A 280     -12.352   6.594  -4.105  1.00 60.69           O  
ATOM   2228  CZ  TYR A 280     -12.852   6.926  -5.348  1.00 60.69           C  
ATOM   2229  N   GLU A 281     -15.789   5.980 -12.195  1.00 55.72           N  
ATOM   2230  CA  GLU A 281     -16.734   6.285 -13.258  1.00 55.72           C  
ATOM   2231  C   GLU A 281     -18.047   6.840 -12.688  1.00 55.72           C  
ATOM   2232  CB  GLU A 281     -17.016   5.039 -14.102  1.00 55.72           C  
ATOM   2233  O   GLU A 281     -18.203   6.953 -11.477  1.00 55.72           O  
ATOM   2234  CG  GLU A 281     -15.969   4.777 -15.172  1.00 55.72           C  
ATOM   2235  CD  GLU A 281     -16.328   3.617 -16.094  1.00 55.72           C  
ATOM   2236  OE1 GLU A 281     -15.586   3.357 -17.062  1.00 55.72           O  
ATOM   2237  OE2 GLU A 281     -17.359   2.963 -15.836  1.00 55.72           O  
ATOM   2238  N   GLU A 282     -19.250   6.641 -13.555  1.00 52.34           N  
ATOM   2239  CA  GLU A 282     -20.516   7.309 -13.828  1.00 52.34           C  
ATOM   2240  C   GLU A 282     -21.438   7.281 -12.602  1.00 52.34           C  
ATOM   2241  CB  GLU A 282     -21.234   6.660 -15.023  1.00 52.34           C  
ATOM   2242  O   GLU A 282     -22.406   8.039 -12.523  1.00 52.34           O  
ATOM   2243  CG  GLU A 282     -20.844   7.270 -16.359  1.00 52.34           C  
ATOM   2244  CD  GLU A 282     -21.625   6.672 -17.531  1.00 52.34           C  
ATOM   2245  OE1 GLU A 282     -21.484   7.168 -18.672  1.00 52.34           O  
ATOM   2246  OE2 GLU A 282     -22.375   5.699 -17.297  1.00 52.34           O  
ATOM   2247  N   LYS A 283     -21.453   6.148 -11.695  1.00 56.28           N  
ATOM   2248  CA  LYS A 283     -22.719   6.227 -10.969  1.00 56.28           C  
ATOM   2249  C   LYS A 283     -22.719   7.395  -9.992  1.00 56.28           C  
ATOM   2250  CB  LYS A 283     -23.000   4.914 -10.234  1.00 56.28           C  
ATOM   2251  O   LYS A 283     -21.672   7.789  -9.484  1.00 56.28           O  
ATOM   2252  CG  LYS A 283     -23.828   3.920 -11.023  1.00 56.28           C  
ATOM   2253  CD  LYS A 283     -24.141   2.678 -10.203  1.00 56.28           C  
ATOM   2254  CE  LYS A 283     -24.922   1.649 -11.016  1.00 56.28           C  
ATOM   2255  NZ  LYS A 283     -25.219   0.419 -10.219  1.00 56.28           N  
ATOM   2256  N   ASN A 284     -23.891   8.195 -10.000  1.00 58.19           N  
ATOM   2257  CA  ASN A 284     -24.406   9.414  -9.383  1.00 58.19           C  
ATOM   2258  C   ASN A 284     -24.375   9.328  -7.859  1.00 58.19           C  
ATOM   2259  CB  ASN A 284     -25.812   9.727  -9.875  1.00 58.19           C  
ATOM   2260  O   ASN A 284     -24.938  10.188  -7.176  1.00 58.19           O  
ATOM   2261  CG  ASN A 284     -25.828  10.453 -11.211  1.00 58.19           C  
ATOM   2262  ND2 ASN A 284     -26.984  10.508 -11.844  1.00 58.19           N  
ATOM   2263  OD1 ASN A 284     -24.797  10.961 -11.656  1.00 58.19           O  
ATOM   2264  N   LEU A 285     -23.781   8.180  -7.281  1.00 61.78           N  
ATOM   2265  CA  LEU A 285     -24.078   8.141  -5.852  1.00 61.78           C  
ATOM   2266  C   LEU A 285     -23.078   8.984  -5.066  1.00 61.78           C  
ATOM   2267  CB  LEU A 285     -24.062   6.699  -5.344  1.00 61.78           C  
ATOM   2268  O   LEU A 285     -23.438   9.641  -4.094  1.00 61.78           O  
ATOM   2269  CG  LEU A 285     -25.312   5.871  -5.609  1.00 61.78           C  
ATOM   2270  CD1 LEU A 285     -24.984   4.383  -5.602  1.00 61.78           C  
ATOM   2271  CD2 LEU A 285     -26.391   6.188  -4.578  1.00 61.78           C  
ATOM   2272  N   SER A 286     -21.891   8.992  -5.316  1.00 63.38           N  
ATOM   2273  CA  SER A 286     -20.906   9.812  -4.605  1.00 63.38           C  
ATOM   2274  C   SER A 286     -19.828  10.328  -5.551  1.00 63.38           C  
ATOM   2275  CB  SER A 286     -20.266   9.016  -3.469  1.00 63.38           C  
ATOM   2276  O   SER A 286     -18.703   9.836  -5.535  1.00 63.38           O  
ATOM   2277  OG  SER A 286     -19.391   9.836  -2.717  1.00 63.38           O  
ATOM   2278  N   PRO A 287     -20.484  11.383  -6.184  1.00 73.12           N  
ATOM   2279  CA  PRO A 287     -19.531  11.922  -7.156  1.00 73.12           C  
ATOM   2280  C   PRO A 287     -18.484  12.812  -6.508  1.00 73.12           C  
ATOM   2281  CB  PRO A 287     -20.422  12.727  -8.109  1.00 73.12           C  
ATOM   2282  O   PRO A 287     -18.750  13.469  -5.500  1.00 73.12           O  
ATOM   2283  CG  PRO A 287     -21.656  13.023  -7.324  1.00 73.12           C  
ATOM   2284  CD  PRO A 287     -21.781  12.016  -6.219  1.00 73.12           C  
ATOM   2285  N   GLY A 288     -17.250  12.672  -6.730  1.00 83.75           N  
ATOM   2286  CA  GLY A 288     -16.203  13.594  -6.316  1.00 83.75           C  
ATOM   2287  C   GLY A 288     -15.375  13.062  -5.164  1.00 83.75           C  
ATOM   2288  O   GLY A 288     -15.516  11.898  -4.766  1.00 83.75           O  
ATOM   2289  N   PHE A 289     -14.500  13.805  -4.652  1.00 91.31           N  
ATOM   2290  CA  PHE A 289     -13.586  13.500  -3.559  1.00 91.31           C  
ATOM   2291  C   PHE A 289     -13.234  14.766  -2.781  1.00 91.31           C  
ATOM   2292  CB  PHE A 289     -12.305  12.844  -4.094  1.00 91.31           C  
ATOM   2293  O   PHE A 289     -12.688  15.719  -3.342  1.00 91.31           O  
ATOM   2294  CG  PHE A 289     -11.281  12.562  -3.029  1.00 91.31           C  
ATOM   2295  CD1 PHE A 289     -10.195  13.414  -2.850  1.00 91.31           C  
ATOM   2296  CD2 PHE A 289     -11.398  11.445  -2.211  1.00 91.31           C  
ATOM   2297  CE1 PHE A 289      -9.242  13.156  -1.866  1.00 91.31           C  
ATOM   2298  CE2 PHE A 289     -10.453  11.188  -1.226  1.00 91.31           C  
ATOM   2299  CZ  PHE A 289      -9.375  12.039  -1.056  1.00 91.31           C  
ATOM   2300  N   ASN A 290     -13.586  14.703  -1.511  1.00 95.19           N  
ATOM   2301  CA  ASN A 290     -13.289  15.836  -0.643  1.00 95.19           C  
ATOM   2302  C   ASN A 290     -13.000  15.391   0.787  1.00 95.19           C  
ATOM   2303  CB  ASN A 290     -14.438  16.844  -0.661  1.00 95.19           C  
ATOM   2304  O   ASN A 290     -13.328  14.258   1.166  1.00 95.19           O  
ATOM   2305  CG  ASN A 290     -15.734  16.266  -0.112  1.00 95.19           C  
ATOM   2306  ND2 ASN A 290     -16.672  15.961  -1.000  1.00 95.19           N  
ATOM   2307  OD1 ASN A 290     -15.883  16.109   1.102  1.00 95.19           O  
ATOM   2308  N   PHE A 291     -12.383  16.188   1.529  1.00 96.75           N  
ATOM   2309  CA  PHE A 291     -12.102  15.969   2.941  1.00 96.75           C  
ATOM   2310  C   PHE A 291     -11.930  17.297   3.676  1.00 96.75           C  
ATOM   2311  CB  PHE A 291     -10.844  15.109   3.111  1.00 96.75           C  
ATOM   2312  O   PHE A 291     -11.930  18.359   3.053  1.00 96.75           O  
ATOM   2313  CG  PHE A 291      -9.586  15.773   2.613  1.00 96.75           C  
ATOM   2314  CD1 PHE A 291      -9.266  15.758   1.262  1.00 96.75           C  
ATOM   2315  CD2 PHE A 291      -8.727  16.406   3.500  1.00 96.75           C  
ATOM   2316  CE1 PHE A 291      -8.102  16.375   0.799  1.00 96.75           C  
ATOM   2317  CE2 PHE A 291      -7.559  17.016   3.045  1.00 96.75           C  
ATOM   2318  CZ  PHE A 291      -7.250  17.000   1.694  1.00 96.75           C  
ATOM   2319  N   ARG A 292     -11.797  17.250   4.941  1.00 97.31           N  
ATOM   2320  CA  ARG A 292     -11.664  18.438   5.781  1.00 97.31           C  
ATOM   2321  C   ARG A 292     -10.375  18.406   6.586  1.00 97.31           C  
ATOM   2322  CB  ARG A 292     -12.867  18.562   6.723  1.00 97.31           C  
ATOM   2323  O   ARG A 292      -9.969  17.344   7.074  1.00 97.31           O  
ATOM   2324  CG  ARG A 292     -14.156  18.984   6.031  1.00 97.31           C  
ATOM   2325  CD  ARG A 292     -15.312  19.078   7.008  1.00 97.31           C  
ATOM   2326  NE  ARG A 292     -16.531  19.578   6.363  1.00 97.31           N  
ATOM   2327  NH1 ARG A 292     -17.359  17.484   5.840  1.00 97.31           N  
ATOM   2328  NH2 ARG A 292     -18.531  19.375   5.258  1.00 97.31           N  
ATOM   2329  CZ  ARG A 292     -17.469  18.812   5.820  1.00 97.31           C  
ATOM   2330  N   PHE A 293      -9.766  19.500   6.676  1.00 96.19           N  
ATOM   2331  CA  PHE A 293      -8.594  19.672   7.531  1.00 96.19           C  
ATOM   2332  C   PHE A 293      -8.547  21.078   8.102  1.00 96.19           C  
ATOM   2333  CB  PHE A 293      -7.309  19.375   6.754  1.00 96.19           C  
ATOM   2334  O   PHE A 293      -9.227  21.984   7.602  1.00 96.19           O  
ATOM   2335  CG  PHE A 293      -6.762  20.562   6.008  1.00 96.19           C  
ATOM   2336  CD1 PHE A 293      -7.207  20.859   4.727  1.00 96.19           C  
ATOM   2337  CD2 PHE A 293      -5.805  21.375   6.590  1.00 96.19           C  
ATOM   2338  CE1 PHE A 293      -6.703  21.953   4.035  1.00 96.19           C  
ATOM   2339  CE2 PHE A 293      -5.297  22.484   5.906  1.00 96.19           C  
ATOM   2340  CZ  PHE A 293      -5.746  22.766   4.629  1.00 96.19           C  
ATOM   2341  N   ALA A 294      -7.801  21.297   9.180  1.00 97.00           N  
ATOM   2342  CA  ALA A 294      -7.789  22.578   9.883  1.00 97.00           C  
ATOM   2343  C   ALA A 294      -6.359  23.047  10.148  1.00 97.00           C  
ATOM   2344  CB  ALA A 294      -8.570  22.469  11.195  1.00 97.00           C  
ATOM   2345  O   ALA A 294      -5.473  22.219  10.398  1.00 97.00           O  
ATOM   2346  N   ARG A 295      -6.105  24.328  10.062  1.00 96.44           N  
ATOM   2347  CA  ARG A 295      -4.902  25.000  10.531  1.00 96.44           C  
ATOM   2348  C   ARG A 295      -5.141  25.672  11.883  1.00 96.44           C  
ATOM   2349  CB  ARG A 295      -4.438  26.047   9.508  1.00 96.44           C  
ATOM   2350  O   ARG A 295      -5.863  26.672  11.961  1.00 96.44           O  
ATOM   2351  CG  ARG A 295      -3.943  25.438   8.203  1.00 96.44           C  
ATOM   2352  CD  ARG A 295      -3.652  26.500   7.156  1.00 96.44           C  
ATOM   2353  NE  ARG A 295      -3.191  25.922   5.902  1.00 96.44           N  
ATOM   2354  NH1 ARG A 295      -3.516  27.844   4.652  1.00 96.44           N  
ATOM   2355  NH2 ARG A 295      -2.701  25.938   3.658  1.00 96.44           N  
ATOM   2356  CZ  ARG A 295      -3.137  26.562   4.738  1.00 96.44           C  
ATOM   2357  N   HIS A 296      -4.566  25.281  12.852  1.00 95.94           N  
ATOM   2358  CA  HIS A 296      -4.773  25.766  14.211  1.00 95.94           C  
ATOM   2359  C   HIS A 296      -3.803  26.906  14.547  1.00 95.94           C  
ATOM   2360  CB  HIS A 296      -4.625  24.641  15.219  1.00 95.94           C  
ATOM   2361  O   HIS A 296      -2.668  26.906  14.062  1.00 95.94           O  
ATOM   2362  CG  HIS A 296      -5.699  23.594  15.125  1.00 95.94           C  
ATOM   2363  CD2 HIS A 296      -5.801  22.484  14.359  1.00 95.94           C  
ATOM   2364  ND1 HIS A 296      -6.852  23.656  15.883  1.00 95.94           N  
ATOM   2365  CE1 HIS A 296      -7.613  22.609  15.586  1.00 95.94           C  
ATOM   2366  NE2 HIS A 296      -7.000  21.891  14.664  1.00 95.94           N  
ATOM   2367  N   PHE A 297      -4.234  27.797  15.336  1.00 96.00           N  
ATOM   2368  CA  PHE A 297      -3.406  28.891  15.828  1.00 96.00           C  
ATOM   2369  C   PHE A 297      -3.967  29.453  17.125  1.00 96.00           C  
ATOM   2370  CB  PHE A 297      -3.307  30.000  14.773  1.00 96.00           C  
ATOM   2371  O   PHE A 297      -5.020  29.016  17.594  1.00 96.00           O  
ATOM   2372  CG  PHE A 297      -4.629  30.625  14.430  1.00 96.00           C  
ATOM   2373  CD1 PHE A 297      -5.477  30.031  13.508  1.00 96.00           C  
ATOM   2374  CD2 PHE A 297      -5.023  31.812  15.023  1.00 96.00           C  
ATOM   2375  CE1 PHE A 297      -6.703  30.609  13.180  1.00 96.00           C  
ATOM   2376  CE2 PHE A 297      -6.246  32.406  14.703  1.00 96.00           C  
ATOM   2377  CZ  PHE A 297      -7.082  31.797  13.781  1.00 96.00           C  
ATOM   2378  N   VAL A 298      -3.197  30.312  17.781  1.00 95.12           N  
ATOM   2379  CA  VAL A 298      -3.580  30.922  19.047  1.00 95.12           C  
ATOM   2380  C   VAL A 298      -3.375  32.438  18.969  1.00 95.12           C  
ATOM   2381  CB  VAL A 298      -2.777  30.328  20.219  1.00 95.12           C  
ATOM   2382  O   VAL A 298      -2.336  32.906  18.500  1.00 95.12           O  
ATOM   2383  CG1 VAL A 298      -3.111  31.062  21.531  1.00 95.12           C  
ATOM   2384  CG2 VAL A 298      -3.057  28.828  20.359  1.00 95.12           C  
ATOM   2385  N   GLU A 299      -4.332  33.125  19.328  1.00 92.94           N  
ATOM   2386  CA  GLU A 299      -4.273  34.594  19.453  1.00 92.94           C  
ATOM   2387  C   GLU A 299      -4.844  35.062  20.781  1.00 92.94           C  
ATOM   2388  CB  GLU A 299      -5.031  35.250  18.297  1.00 92.94           C  
ATOM   2389  O   GLU A 299      -5.992  34.750  21.109  1.00 92.94           O  
ATOM   2390  CG  GLU A 299      -4.621  36.688  18.047  1.00 92.94           C  
ATOM   2391  CD  GLU A 299      -5.242  37.281  16.781  1.00 92.94           C  
ATOM   2392  OE1 GLU A 299      -4.504  37.531  15.805  1.00 92.94           O  
ATOM   2393  OE2 GLU A 299      -6.473  37.500  16.781  1.00 92.94           O  
ATOM   2394  N   ASN A 300      -4.082  35.750  21.562  1.00 90.75           N  
ATOM   2395  CA  ASN A 300      -4.496  36.281  22.859  1.00 90.75           C  
ATOM   2396  C   ASN A 300      -4.953  35.156  23.797  1.00 90.75           C  
ATOM   2397  CB  ASN A 300      -5.605  37.312  22.688  1.00 90.75           C  
ATOM   2398  O   ASN A 300      -6.012  35.250  24.406  1.00 90.75           O  
ATOM   2399  CG  ASN A 300      -5.129  38.562  21.984  1.00 90.75           C  
ATOM   2400  ND2 ASN A 300      -6.039  39.250  21.281  1.00 90.75           N  
ATOM   2401  OD1 ASN A 300      -3.955  38.938  22.062  1.00 90.75           O  
ATOM   2402  N   GLY A 301      -4.297  33.938  23.719  1.00 89.12           N  
ATOM   2403  CA  GLY A 301      -4.562  32.844  24.625  1.00 89.12           C  
ATOM   2404  C   GLY A 301      -5.750  32.000  24.203  1.00 89.12           C  
ATOM   2405  O   GLY A 301      -6.082  31.016  24.875  1.00 89.12           O  
ATOM   2406  N   THR A 302      -6.426  32.406  23.203  1.00 92.81           N  
ATOM   2407  CA  THR A 302      -7.598  31.672  22.719  1.00 92.81           C  
ATOM   2408  C   THR A 302      -7.250  30.828  21.500  1.00 92.81           C  
ATOM   2409  CB  THR A 302      -8.750  32.625  22.375  1.00 92.81           C  
ATOM   2410  O   THR A 302      -6.570  31.297  20.594  1.00 92.81           O  
ATOM   2411  CG2 THR A 302      -9.984  31.875  21.922  1.00 92.81           C  
ATOM   2412  OG1 THR A 302      -9.078  33.406  23.547  1.00 92.81           O  
ATOM   2413  N   ASN A 303      -7.707  29.625  21.469  1.00 93.69           N  
ATOM   2414  CA  ASN A 303      -7.473  28.719  20.359  1.00 93.69           C  
ATOM   2415  C   ASN A 303      -8.445  28.969  19.219  1.00 93.69           C  
ATOM   2416  CB  ASN A 303      -7.570  27.266  20.828  1.00 93.69           C  
ATOM   2417  O   ASN A 303      -9.656  29.031  19.422  1.00 93.69           O  
ATOM   2418  CG  ASN A 303      -6.477  26.891  21.812  1.00 93.69           C  
ATOM   2419  ND2 ASN A 303      -6.871  26.469  23.016  1.00 93.69           N  
ATOM   2420  OD1 ASN A 303      -5.285  26.984  21.500  1.00 93.69           O  
ATOM   2421  N   TYR A 304      -7.945  29.078  18.016  1.00 96.50           N  
ATOM   2422  CA  TYR A 304      -8.703  29.250  16.781  1.00 96.50           C  
ATOM   2423  C   TYR A 304      -8.266  28.234  15.727  1.00 96.50           C  
ATOM   2424  CB  TYR A 304      -8.539  30.672  16.234  1.00 96.50           C  
ATOM   2425  O   TYR A 304      -7.262  27.547  15.898  1.00 96.50           O  
ATOM   2426  CG  TYR A 304      -9.086  31.734  17.156  1.00 96.50           C  
ATOM   2427  CD1 TYR A 304     -10.430  32.125  17.094  1.00 96.50           C  
ATOM   2428  CD2 TYR A 304      -8.266  32.375  18.078  1.00 96.50           C  
ATOM   2429  CE1 TYR A 304     -10.938  33.094  17.938  1.00 96.50           C  
ATOM   2430  CE2 TYR A 304      -8.758  33.344  18.922  1.00 96.50           C  
ATOM   2431  OH  TYR A 304     -10.594  34.688  19.672  1.00 96.50           O  
ATOM   2432  CZ  TYR A 304     -10.094  33.719  18.844  1.00 96.50           C  
ATOM   2433  N   ARG A 305      -9.078  28.125  14.711  1.00 97.56           N  
ATOM   2434  CA  ARG A 305      -8.656  27.344  13.555  1.00 97.56           C  
ATOM   2435  C   ARG A 305      -9.281  27.875  12.266  1.00 97.56           C  
ATOM   2436  CB  ARG A 305      -9.023  25.875  13.742  1.00 97.56           C  
ATOM   2437  O   ARG A 305     -10.328  28.531  12.305  1.00 97.56           O  
ATOM   2438  CG  ARG A 305     -10.508  25.578  13.570  1.00 97.56           C  
ATOM   2439  CD  ARG A 305     -10.812  24.094  13.758  1.00 97.56           C  
ATOM   2440  NE  ARG A 305     -12.211  23.797  13.469  1.00 97.56           N  
ATOM   2441  NH1 ARG A 305     -12.055  21.562  14.016  1.00 97.56           N  
ATOM   2442  NH2 ARG A 305     -14.055  22.438  13.305  1.00 97.56           N  
ATOM   2443  CZ  ARG A 305     -12.773  22.594  13.602  1.00 97.56           C  
ATOM   2444  N   HIS A 306      -8.594  27.734  11.219  1.00 96.56           N  
ATOM   2445  CA  HIS A 306      -9.156  27.844   9.875  1.00 96.56           C  
ATOM   2446  C   HIS A 306      -9.562  26.469   9.344  1.00 96.56           C  
ATOM   2447  CB  HIS A 306      -8.156  28.500   8.922  1.00 96.56           C  
ATOM   2448  O   HIS A 306      -8.711  25.609   9.125  1.00 96.56           O  
ATOM   2449  CG  HIS A 306      -7.738  29.875   9.344  1.00 96.56           C  
ATOM   2450  CD2 HIS A 306      -6.516  30.438   9.453  1.00 96.56           C  
ATOM   2451  ND1 HIS A 306      -8.648  30.844   9.727  1.00 96.56           N  
ATOM   2452  CE1 HIS A 306      -7.992  31.953  10.047  1.00 96.56           C  
ATOM   2453  NE2 HIS A 306      -6.699  31.734   9.883  1.00 96.56           N  
ATOM   2454  N   LEU A 307     -10.789  26.250   9.117  1.00 98.00           N  
ATOM   2455  CA  LEU A 307     -11.281  24.984   8.586  1.00 98.00           C  
ATOM   2456  C   LEU A 307     -11.328  25.016   7.062  1.00 98.00           C  
ATOM   2457  CB  LEU A 307     -12.672  24.672   9.148  1.00 98.00           C  
ATOM   2458  O   LEU A 307     -11.797  25.984   6.473  1.00 98.00           O  
ATOM   2459  CG  LEU A 307     -13.312  23.359   8.688  1.00 98.00           C  
ATOM   2460  CD1 LEU A 307     -12.609  22.172   9.344  1.00 98.00           C  
ATOM   2461  CD2 LEU A 307     -14.805  23.344   9.008  1.00 98.00           C  
ATOM   2462  N   PHE A 308     -10.836  23.984   6.453  1.00 97.25           N  
ATOM   2463  CA  PHE A 308     -10.852  23.859   5.000  1.00 97.25           C  
ATOM   2464  C   PHE A 308     -11.617  22.609   4.578  1.00 97.25           C  
ATOM   2465  CB  PHE A 308      -9.422  23.797   4.453  1.00 97.25           C  
ATOM   2466  O   PHE A 308     -11.336  21.516   5.051  1.00 97.25           O  
ATOM   2467  CG  PHE A 308      -8.641  25.078   4.656  1.00 97.25           C  
ATOM   2468  CD1 PHE A 308      -8.547  26.016   3.639  1.00 97.25           C  
ATOM   2469  CD2 PHE A 308      -8.000  25.328   5.859  1.00 97.25           C  
ATOM   2470  CE1 PHE A 308      -7.832  27.203   3.824  1.00 97.25           C  
ATOM   2471  CE2 PHE A 308      -7.281  26.500   6.055  1.00 97.25           C  
ATOM   2472  CZ  PHE A 308      -7.195  27.438   5.031  1.00 97.25           C  
ATOM   2473  N   LYS A 309     -12.641  22.766   3.836  1.00 97.38           N  
ATOM   2474  CA  LYS A 309     -13.180  21.688   3.020  1.00 97.38           C  
ATOM   2475  C   LYS A 309     -12.469  21.609   1.674  1.00 97.38           C  
ATOM   2476  CB  LYS A 309     -14.688  21.875   2.805  1.00 97.38           C  
ATOM   2477  O   LYS A 309     -12.703  22.438   0.789  1.00 97.38           O  
ATOM   2478  CG  LYS A 309     -15.352  20.734   2.043  1.00 97.38           C  
ATOM   2479  CD  LYS A 309     -16.859  20.922   1.949  1.00 97.38           C  
ATOM   2480  CE  LYS A 309     -17.531  19.750   1.266  1.00 97.38           C  
ATOM   2481  NZ  LYS A 309     -19.016  19.875   1.277  1.00 97.38           N  
ATOM   2482  N   VAL A 310     -11.734  20.625   1.474  1.00 97.69           N  
ATOM   2483  CA  VAL A 310     -10.828  20.516   0.339  1.00 97.69           C  
ATOM   2484  C   VAL A 310     -11.430  19.594  -0.718  1.00 97.69           C  
ATOM   2485  CB  VAL A 310      -9.438  19.984   0.773  1.00 97.69           C  
ATOM   2486  O   VAL A 310     -11.891  18.484  -0.402  1.00 97.69           O  
ATOM   2487  CG1 VAL A 310      -8.562  19.703  -0.447  1.00 97.69           C  
ATOM   2488  CG2 VAL A 310      -8.758  20.984   1.698  1.00 97.69           C  
ATOM   2489  N   PHE A 311     -11.547  20.062  -1.900  1.00 97.06           N  
ATOM   2490  CA  PHE A 311     -11.781  19.266  -3.094  1.00 97.06           C  
ATOM   2491  C   PHE A 311     -10.484  19.047  -3.863  1.00 97.06           C  
ATOM   2492  CB  PHE A 311     -12.828  19.922  -3.996  1.00 97.06           C  
ATOM   2493  O   PHE A 311      -9.742  20.000  -4.117  1.00 97.06           O  
ATOM   2494  CG  PHE A 311     -14.094  20.312  -3.281  1.00 97.06           C  
ATOM   2495  CD1 PHE A 311     -15.172  19.438  -3.238  1.00 97.06           C  
ATOM   2496  CD2 PHE A 311     -14.195  21.547  -2.648  1.00 97.06           C  
ATOM   2497  CE1 PHE A 311     -16.344  19.797  -2.576  1.00 97.06           C  
ATOM   2498  CE2 PHE A 311     -15.367  21.906  -1.985  1.00 97.06           C  
ATOM   2499  CZ  PHE A 311     -16.438  21.031  -1.951  1.00 97.06           C  
ATOM   2500  N   GLY A 312     -10.203  17.875  -4.211  1.00 96.69           N  
ATOM   2501  CA  GLY A 312      -8.938  17.609  -4.879  1.00 96.69           C  
ATOM   2502  C   GLY A 312      -8.961  16.344  -5.719  1.00 96.69           C  
ATOM   2503  O   GLY A 312      -9.938  15.594  -5.688  1.00 96.69           O  
ATOM   2504  N   ILE A 313      -7.965  16.203  -6.504  1.00 95.94           N  
ATOM   2505  CA  ILE A 313      -7.746  15.000  -7.301  1.00 95.94           C  
ATOM   2506  C   ILE A 313      -6.770  14.070  -6.586  1.00 95.94           C  
ATOM   2507  CB  ILE A 313      -7.219  15.352  -8.711  1.00 95.94           C  
ATOM   2508  O   ILE A 313      -5.625  14.445  -6.324  1.00 95.94           O  
ATOM   2509  CG1 ILE A 313      -8.141  16.375  -9.391  1.00 95.94           C  
ATOM   2510  CG2 ILE A 313      -7.078  14.086  -9.562  1.00 95.94           C  
ATOM   2511  CD1 ILE A 313      -7.570  16.953 -10.680  1.00 95.94           C  
ATOM   2512  N   ARG A 314      -7.191  12.953  -6.293  1.00 95.38           N  
ATOM   2513  CA  ARG A 314      -6.348  11.922  -5.699  1.00 95.38           C  
ATOM   2514  C   ARG A 314      -5.664  11.094  -6.777  1.00 95.38           C  
ATOM   2515  CB  ARG A 314      -7.168  11.016  -4.777  1.00 95.38           C  
ATOM   2516  O   ARG A 314      -6.328  10.531  -7.652  1.00 95.38           O  
ATOM   2517  CG  ARG A 314      -6.352   9.938  -4.090  1.00 95.38           C  
ATOM   2518  CD  ARG A 314      -7.207   9.102  -3.150  1.00 95.38           C  
ATOM   2519  NE  ARG A 314      -6.484   7.926  -2.662  1.00 95.38           N  
ATOM   2520  NH1 ARG A 314      -8.086   7.332  -1.105  1.00 95.38           N  
ATOM   2521  NH2 ARG A 314      -6.176   6.078  -1.337  1.00 95.38           N  
ATOM   2522  CZ  ARG A 314      -6.918   7.113  -1.703  1.00 95.38           C  
ATOM   2523  N   PHE A 315      -4.406  11.000  -6.766  1.00 95.75           N  
ATOM   2524  CA  PHE A 315      -3.619  10.164  -7.668  1.00 95.75           C  
ATOM   2525  C   PHE A 315      -3.121   8.914  -6.957  1.00 95.75           C  
ATOM   2526  CB  PHE A 315      -2.434  10.953  -8.234  1.00 95.75           C  
ATOM   2527  O   PHE A 315      -2.424   9.000  -5.945  1.00 95.75           O  
ATOM   2528  CG  PHE A 315      -2.834  12.117  -9.102  1.00 95.75           C  
ATOM   2529  CD1 PHE A 315      -3.037  11.945 -10.461  1.00 95.75           C  
ATOM   2530  CD2 PHE A 315      -3.010  13.383  -8.555  1.00 95.75           C  
ATOM   2531  CE1 PHE A 315      -3.408  13.016 -11.273  1.00 95.75           C  
ATOM   2532  CE2 PHE A 315      -3.381  14.461  -9.352  1.00 95.75           C  
ATOM   2533  CZ  PHE A 315      -3.578  14.273 -10.711  1.00 95.75           C  
ATOM   2534  N   ASP A 316      -3.445   7.812  -7.449  1.00 93.50           N  
ATOM   2535  CA  ASP A 316      -2.969   6.523  -6.953  1.00 93.50           C  
ATOM   2536  C   ASP A 316      -1.979   5.891  -7.930  1.00 93.50           C  
ATOM   2537  CB  ASP A 316      -4.145   5.578  -6.707  1.00 93.50           C  
ATOM   2538  O   ASP A 316      -2.354   5.504  -9.039  1.00 93.50           O  
ATOM   2539  CG  ASP A 316      -5.027   6.016  -5.551  1.00 93.50           C  
ATOM   2540  OD1 ASP A 316      -4.543   6.730  -4.648  1.00 93.50           O  
ATOM   2541  OD2 ASP A 316      -6.223   5.637  -5.543  1.00 93.50           O  
ATOM   2542  N   ILE A 317      -0.829   5.754  -7.500  1.00 94.69           N  
ATOM   2543  CA  ILE A 317       0.198   5.117  -8.320  1.00 94.69           C  
ATOM   2544  C   ILE A 317       0.276   3.629  -7.977  1.00 94.69           C  
ATOM   2545  CB  ILE A 317       1.576   5.785  -8.117  1.00 94.69           C  
ATOM   2546  O   ILE A 317       0.655   3.260  -6.863  1.00 94.69           O  
ATOM   2547  CG1 ILE A 317       1.500   7.277  -8.453  1.00 94.69           C  
ATOM   2548  CG2 ILE A 317       2.645   5.086  -8.961  1.00 94.69           C  
ATOM   2549  CD1 ILE A 317       2.750   8.062  -8.086  1.00 94.69           C  
ATOM   2550  N   LEU A 318       0.004   2.850  -8.875  1.00 91.00           N  
ATOM   2551  CA  LEU A 318       0.002   1.398  -8.727  1.00 91.00           C  
ATOM   2552  C   LEU A 318       1.097   0.765  -9.578  1.00 91.00           C  
ATOM   2553  CB  LEU A 318      -1.361   0.822  -9.117  1.00 91.00           C  
ATOM   2554  O   LEU A 318       1.090   0.896 -10.805  1.00 91.00           O  
ATOM   2555  CG  LEU A 318      -2.580   1.438  -8.430  1.00 91.00           C  
ATOM   2556  CD1 LEU A 318      -3.801   1.355  -9.344  1.00 91.00           C  
ATOM   2557  CD2 LEU A 318      -2.850   0.745  -7.102  1.00 91.00           C  
ATOM   2558  N   VAL A 319       1.980   0.108  -8.984  1.00 92.00           N  
ATOM   2559  CA  VAL A 319       3.102  -0.528  -9.672  1.00 92.00           C  
ATOM   2560  C   VAL A 319       2.881  -2.037  -9.734  1.00 92.00           C  
ATOM   2561  CB  VAL A 319       4.445  -0.214  -8.969  1.00 92.00           C  
ATOM   2562  O   VAL A 319       2.631  -2.678  -8.703  1.00 92.00           O  
ATOM   2563  CG1 VAL A 319       5.613  -0.824  -9.742  1.00 92.00           C  
ATOM   2564  CG2 VAL A 319       4.625   1.295  -8.820  1.00 92.00           C  
ATOM   2565  N   ASP A 320       2.877  -2.559 -10.914  1.00 87.25           N  
ATOM   2566  CA  ASP A 320       2.707  -3.994 -11.125  1.00 87.25           C  
ATOM   2567  C   ASP A 320       3.652  -4.508 -12.203  1.00 87.25           C  
ATOM   2568  CB  ASP A 320       1.258  -4.316 -11.492  1.00 87.25           C  
ATOM   2569  O   ASP A 320       4.246  -3.719 -12.945  1.00 87.25           O  
ATOM   2570  CG  ASP A 320       0.945  -5.801 -11.430  1.00 87.25           C  
ATOM   2571  OD1 ASP A 320       1.637  -6.539 -10.703  1.00 87.25           O  
ATOM   2572  OD2 ASP A 320       0.001  -6.234 -12.125  1.00 87.25           O  
ATOM   2573  N   GLY A 321       3.848  -5.742 -12.117  1.00 89.31           N  
ATOM   2574  CA  GLY A 321       4.691  -6.363 -13.125  1.00 89.31           C  
ATOM   2575  C   GLY A 321       5.211  -7.727 -12.719  1.00 89.31           C  
ATOM   2576  O   GLY A 321       4.930  -8.195 -11.617  1.00 89.31           O  
ATOM   2577  N   LYS A 322       5.840  -8.344 -13.727  1.00 90.56           N  
ATOM   2578  CA  LYS A 322       6.449  -9.664 -13.570  1.00 90.56           C  
ATOM   2579  C   LYS A 322       7.707  -9.797 -14.422  1.00 90.56           C  
ATOM   2580  CB  LYS A 322       5.449 -10.758 -13.938  1.00 90.56           C  
ATOM   2581  O   LYS A 322       7.789  -9.219 -15.508  1.00 90.56           O  
ATOM   2582  CG  LYS A 322       5.918 -12.164 -13.594  1.00 90.56           C  
ATOM   2583  CD  LYS A 322       4.867 -13.211 -13.945  1.00 90.56           C  
ATOM   2584  CE  LYS A 322       5.359 -14.625 -13.648  1.00 90.56           C  
ATOM   2585  NZ  LYS A 322       4.344 -15.648 -14.023  1.00 90.56           N  
ATOM   2586  N   ALA A 323       8.625 -10.492 -13.906  1.00 95.38           N  
ATOM   2587  CA  ALA A 323       9.844 -10.805 -14.648  1.00 95.38           C  
ATOM   2588  C   ALA A 323       9.969 -12.312 -14.875  1.00 95.38           C  
ATOM   2589  CB  ALA A 323      11.070 -10.281 -13.906  1.00 95.38           C  
ATOM   2590  O   ALA A 323       9.555 -13.109 -14.039  1.00 95.38           O  
ATOM   2591  N   GLY A 324      10.422 -12.656 -16.016  1.00 95.44           N  
ATOM   2592  CA  GLY A 324      10.680 -14.039 -16.344  1.00 95.44           C  
ATOM   2593  C   GLY A 324      12.133 -14.305 -16.719  1.00 95.44           C  
ATOM   2594  O   GLY A 324      12.773 -13.469 -17.359  1.00 95.44           O  
ATOM   2595  N   LYS A 325      12.562 -15.391 -16.344  1.00 96.25           N  
ATOM   2596  CA  LYS A 325      13.914 -15.859 -16.656  1.00 96.25           C  
ATOM   2597  C   LYS A 325      13.930 -17.375 -16.891  1.00 96.25           C  
ATOM   2598  CB  LYS A 325      14.875 -15.492 -15.523  1.00 96.25           C  
ATOM   2599  O   LYS A 325      13.211 -18.109 -16.219  1.00 96.25           O  
ATOM   2600  CG  LYS A 325      16.344 -15.703 -15.875  1.00 96.25           C  
ATOM   2601  CD  LYS A 325      17.266 -15.234 -14.750  1.00 96.25           C  
ATOM   2602  CE  LYS A 325      18.734 -15.422 -15.109  1.00 96.25           C  
ATOM   2603  NZ  LYS A 325      19.625 -14.977 -14.000  1.00 96.25           N  
ATOM   2604  N   PHE A 326      14.711 -17.750 -17.812  1.00 95.94           N  
ATOM   2605  CA  PHE A 326      14.797 -19.156 -18.172  1.00 95.94           C  
ATOM   2606  C   PHE A 326      15.141 -20.016 -16.969  1.00 95.94           C  
ATOM   2607  CB  PHE A 326      15.844 -19.359 -19.281  1.00 95.94           C  
ATOM   2608  O   PHE A 326      16.016 -19.656 -16.172  1.00 95.94           O  
ATOM   2609  CG  PHE A 326      16.156 -20.812 -19.562  1.00 95.94           C  
ATOM   2610  CD1 PHE A 326      17.250 -21.422 -18.984  1.00 95.94           C  
ATOM   2611  CD2 PHE A 326      15.344 -21.547 -20.406  1.00 95.94           C  
ATOM   2612  CE1 PHE A 326      17.547 -22.766 -19.234  1.00 95.94           C  
ATOM   2613  CE2 PHE A 326      15.625 -22.891 -20.672  1.00 95.94           C  
ATOM   2614  CZ  PHE A 326      16.734 -23.500 -20.094  1.00 95.94           C  
ATOM   2615  N   ASP A 327      14.336 -21.047 -16.859  1.00 90.56           N  
ATOM   2616  CA  ASP A 327      14.555 -22.031 -15.805  1.00 90.56           C  
ATOM   2617  C   ASP A 327      14.289 -23.453 -16.312  1.00 90.56           C  
ATOM   2618  CB  ASP A 327      13.664 -21.734 -14.594  1.00 90.56           C  
ATOM   2619  O   ASP A 327      13.320 -23.688 -17.031  1.00 90.56           O  
ATOM   2620  CG  ASP A 327      14.047 -22.531 -13.367  1.00 90.56           C  
ATOM   2621  OD1 ASP A 327      14.734 -23.562 -13.500  1.00 90.56           O  
ATOM   2622  OD2 ASP A 327      13.656 -22.125 -12.250  1.00 90.56           O  
ATOM   2623  N   ILE A 328      15.023 -24.359 -15.953  1.00 85.50           N  
ATOM   2624  CA  ILE A 328      14.945 -25.734 -16.438  1.00 85.50           C  
ATOM   2625  C   ILE A 328      13.727 -26.422 -15.844  1.00 85.50           C  
ATOM   2626  CB  ILE A 328      16.234 -26.516 -16.094  1.00 85.50           C  
ATOM   2627  O   ILE A 328      13.133 -27.297 -16.469  1.00 85.50           O  
ATOM   2628  CG1 ILE A 328      16.250 -27.859 -16.828  1.00 85.50           C  
ATOM   2629  CG2 ILE A 328      16.344 -26.734 -14.570  1.00 85.50           C  
ATOM   2630  CD1 ILE A 328      16.281 -27.719 -18.344  1.00 85.50           C  
ATOM   2631  N   ILE A 329      13.344 -26.109 -14.672  1.00 80.56           N  
ATOM   2632  CA  ILE A 329      12.250 -26.781 -13.977  1.00 80.56           C  
ATOM   2633  C   ILE A 329      10.938 -26.531 -14.711  1.00 80.56           C  
ATOM   2634  CB  ILE A 329      12.141 -26.297 -12.508  1.00 80.56           C  
ATOM   2635  O   ILE A 329      10.305 -27.484 -15.195  1.00 80.56           O  
ATOM   2636  CG1 ILE A 329      13.359 -26.750 -11.703  1.00 80.56           C  
ATOM   2637  CG2 ILE A 329      10.836 -26.797 -11.875  1.00 80.56           C  
ATOM   2638  CD1 ILE A 329      13.391 -26.219 -10.281  1.00 80.56           C  
ATOM   2639  N   PRO A 330      10.570 -25.281 -14.875  1.00 84.12           N  
ATOM   2640  CA  PRO A 330       9.328 -25.078 -15.633  1.00 84.12           C  
ATOM   2641  C   PRO A 330       9.422 -25.625 -17.062  1.00 84.12           C  
ATOM   2642  CB  PRO A 330       9.156 -23.562 -15.633  1.00 84.12           C  
ATOM   2643  O   PRO A 330       8.414 -26.062 -17.625  1.00 84.12           O  
ATOM   2644  CG  PRO A 330      10.484 -23.031 -15.219  1.00 84.12           C  
ATOM   2645  CD  PRO A 330      11.219 -24.094 -14.469  1.00 84.12           C  
ATOM   2646  N   THR A 331      10.547 -25.625 -17.656  1.00 87.19           N  
ATOM   2647  CA  THR A 331      10.742 -26.172 -18.984  1.00 87.19           C  
ATOM   2648  C   THR A 331      10.406 -27.656 -19.000  1.00 87.19           C  
ATOM   2649  CB  THR A 331      12.195 -25.969 -19.469  1.00 87.19           C  
ATOM   2650  O   THR A 331       9.609 -28.109 -19.828  1.00 87.19           O  
ATOM   2651  CG2 THR A 331      12.359 -26.438 -20.906  1.00 87.19           C  
ATOM   2652  OG1 THR A 331      12.531 -24.578 -19.375  1.00 87.19           O  
ATOM   2653  N   MET A 332      10.898 -28.359 -18.078  1.00 82.50           N  
ATOM   2654  CA  MET A 332      10.680 -29.812 -18.016  1.00 82.50           C  
ATOM   2655  C   MET A 332       9.234 -30.125 -17.656  1.00 82.50           C  
ATOM   2656  CB  MET A 332      11.617 -30.438 -16.984  1.00 82.50           C  
ATOM   2657  O   MET A 332       8.664 -31.094 -18.156  1.00 82.50           O  
ATOM   2658  CG  MET A 332      13.078 -30.453 -17.422  1.00 82.50           C  
ATOM   2659  SD  MET A 332      13.367 -31.453 -18.922  1.00 82.50           S  
ATOM   2660  CE  MET A 332      15.148 -31.188 -19.156  1.00 82.50           C  
ATOM   2661  N   THR A 333       8.703 -29.391 -16.766  1.00 78.00           N  
ATOM   2662  CA  THR A 333       7.305 -29.578 -16.391  1.00 78.00           C  
ATOM   2663  C   THR A 333       6.383 -29.344 -17.578  1.00 78.00           C  
ATOM   2664  CB  THR A 333       6.902 -28.656 -15.234  1.00 78.00           C  
ATOM   2665  O   THR A 333       5.434 -30.094 -17.812  1.00 78.00           O  
ATOM   2666  CG2 THR A 333       5.449 -28.875 -14.828  1.00 78.00           C  
ATOM   2667  OG1 THR A 333       7.750 -28.922 -14.102  1.00 78.00           O  
ATOM   2668  N   THR A 334       6.719 -28.328 -18.281  1.00 83.31           N  
ATOM   2669  CA  THR A 334       5.922 -28.031 -19.469  1.00 83.31           C  
ATOM   2670  C   THR A 334       6.082 -29.109 -20.531  1.00 83.31           C  
ATOM   2671  CB  THR A 334       6.312 -26.656 -20.062  1.00 83.31           C  
ATOM   2672  O   THR A 334       5.109 -29.500 -21.188  1.00 83.31           O  
ATOM   2673  CG2 THR A 334       5.500 -26.359 -21.328  1.00 83.31           C  
ATOM   2674  OG1 THR A 334       6.074 -25.641 -19.094  1.00 83.31           O  
ATOM   2675  N   ILE A 335       7.215 -29.578 -20.672  1.00 82.31           N  
ATOM   2676  CA  ILE A 335       7.461 -30.688 -21.594  1.00 82.31           C  
ATOM   2677  C   ILE A 335       6.688 -31.922 -21.156  1.00 82.31           C  
ATOM   2678  CB  ILE A 335       8.969 -31.000 -21.703  1.00 82.31           C  
ATOM   2679  O   ILE A 335       6.035 -32.594 -21.969  1.00 82.31           O  
ATOM   2680  CG1 ILE A 335       9.703 -29.875 -22.438  1.00 82.31           C  
ATOM   2681  CG2 ILE A 335       9.188 -32.344 -22.422  1.00 82.31           C  
ATOM   2682  CD1 ILE A 335      11.219 -30.031 -22.469  1.00 82.31           C  
ATOM   2683  N   GLY A 336       6.734 -32.219 -19.922  1.00 79.69           N  
ATOM   2684  CA  GLY A 336       5.977 -33.344 -19.391  1.00 79.69           C  
ATOM   2685  C   GLY A 336       4.488 -33.219 -19.656  1.00 79.69           C  
ATOM   2686  O   GLY A 336       3.855 -34.188 -20.078  1.00 79.69           O  
ATOM   2687  N   SER A 337       3.938 -32.125 -19.453  1.00 79.25           N  
ATOM   2688  CA  SER A 337       2.523 -31.891 -19.734  1.00 79.25           C  
ATOM   2689  C   SER A 337       2.236 -31.984 -21.234  1.00 79.25           C  
ATOM   2690  CB  SER A 337       2.086 -30.516 -19.203  1.00 79.25           C  
ATOM   2691  O   SER A 337       1.181 -32.469 -21.641  1.00 79.25           O  
ATOM   2692  OG  SER A 337       2.324 -30.422 -17.812  1.00 79.25           O  
ATOM   2693  N   GLY A 338       3.121 -31.438 -22.016  1.00 81.38           N  
ATOM   2694  CA  GLY A 338       2.984 -31.562 -23.453  1.00 81.38           C  
ATOM   2695  C   GLY A 338       2.932 -33.000 -23.938  1.00 81.38           C  
ATOM   2696  O   GLY A 338       2.133 -33.344 -24.812  1.00 81.38           O  
ATOM   2697  N   ILE A 339       3.688 -33.812 -23.312  1.00 81.38           N  
ATOM   2698  CA  ILE A 339       3.703 -35.250 -23.641  1.00 81.38           C  
ATOM   2699  C   ILE A 339       2.379 -35.875 -23.234  1.00 81.38           C  
ATOM   2700  CB  ILE A 339       4.883 -35.969 -22.969  1.00 81.38           C  
ATOM   2701  O   ILE A 339       1.874 -36.781 -23.938  1.00 81.38           O  
ATOM   2702  CG1 ILE A 339       6.215 -35.531 -23.578  1.00 81.38           C  
ATOM   2703  CG2 ILE A 339       4.719 -37.500 -23.094  1.00 81.38           C  
ATOM   2704  CD1 ILE A 339       7.441 -35.969 -22.812  1.00 81.38           C  
ATOM   2705  N   GLY A 340       1.887 -35.469 -22.188  1.00 77.81           N  
ATOM   2706  CA  GLY A 340       0.561 -35.938 -21.797  1.00 77.81           C  
ATOM   2707  C   GLY A 340      -0.505 -35.625 -22.828  1.00 77.81           C  
ATOM   2708  O   GLY A 340      -1.350 -36.469 -23.141  1.00 77.81           O  
ATOM   2709  N   ILE A 341      -0.392 -34.531 -23.359  1.00 79.31           N  
ATOM   2710  CA  ILE A 341      -1.346 -34.094 -24.375  1.00 79.31           C  
ATOM   2711  C   ILE A 341      -1.171 -34.969 -25.641  1.00 79.31           C  
ATOM   2712  CB  ILE A 341      -1.180 -32.625 -24.719  1.00 79.31           C  
ATOM   2713  O   ILE A 341      -2.152 -35.312 -26.297  1.00 79.31           O  
ATOM   2714  CG1 ILE A 341      -1.434 -31.750 -23.484  1.00 79.31           C  
ATOM   2715  CG2 ILE A 341      -2.113 -32.219 -25.875  1.00 79.31           C  
ATOM   2716  CD1 ILE A 341      -1.082 -30.281 -23.672  1.00 79.31           C  
ATOM   2717  N   PHE A 342      -0.002 -35.250 -25.938  1.00 80.19           N  
ATOM   2718  CA  PHE A 342       0.265 -36.156 -27.062  1.00 80.19           C  
ATOM   2719  C   PHE A 342      -0.333 -37.531 -26.797  1.00 80.19           C  
ATOM   2720  CB  PHE A 342       1.771 -36.281 -27.312  1.00 80.19           C  
ATOM   2721  O   PHE A 342      -0.803 -38.188 -27.719  1.00 80.19           O  
ATOM   2722  CG  PHE A 342       2.281 -35.375 -28.391  1.00 80.19           C  
ATOM   2723  CD1 PHE A 342       2.182 -35.750 -29.734  1.00 80.19           C  
ATOM   2724  CD2 PHE A 342       2.859 -34.156 -28.094  1.00 80.19           C  
ATOM   2725  CE1 PHE A 342       2.652 -34.906 -30.750  1.00 80.19           C  
ATOM   2726  CE2 PHE A 342       3.332 -33.312 -29.094  1.00 80.19           C  
ATOM   2727  CZ  PHE A 342       3.229 -33.688 -30.422  1.00 80.19           C  
ATOM   2728  N   GLY A 343      -0.309 -37.906 -25.609  1.00 76.06           N  
ATOM   2729  CA  GLY A 343      -0.955 -39.156 -25.234  1.00 76.06           C  
ATOM   2730  C   GLY A 343      -2.447 -39.156 -25.500  1.00 76.06           C  
ATOM   2731  O   GLY A 343      -2.992 -40.156 -26.000  1.00 76.06           O  
ATOM   2732  N   VAL A 344      -3.029 -38.094 -25.297  1.00 77.38           N  
ATOM   2733  CA  VAL A 344      -4.457 -37.969 -25.562  1.00 77.38           C  
ATOM   2734  C   VAL A 344      -4.715 -38.062 -27.062  1.00 77.38           C  
ATOM   2735  CB  VAL A 344      -5.020 -36.656 -24.984  1.00 77.38           C  
ATOM   2736  O   VAL A 344      -5.676 -38.688 -27.500  1.00 77.38           O  
ATOM   2737  CG1 VAL A 344      -6.461 -36.438 -25.453  1.00 77.38           C  
ATOM   2738  CG2 VAL A 344      -4.930 -36.656 -23.469  1.00 77.38           C  
ATOM   2739  N   ALA A 345      -3.904 -37.438 -27.797  1.00 81.38           N  
ATOM   2740  CA  ALA A 345      -4.035 -37.469 -29.250  1.00 81.38           C  
ATOM   2741  C   ALA A 345      -3.877 -38.906 -29.797  1.00 81.38           C  
ATOM   2742  CB  ALA A 345      -3.006 -36.562 -29.906  1.00 81.38           C  
ATOM   2743  O   ALA A 345      -4.570 -39.281 -30.734  1.00 81.38           O  
ATOM   2744  N   THR A 346      -3.002 -39.688 -29.188  1.00 78.62           N  
ATOM   2745  CA  THR A 346      -2.793 -41.062 -29.594  1.00 78.62           C  
ATOM   2746  C   THR A 346      -4.020 -41.906 -29.281  1.00 78.62           C  
ATOM   2747  CB  THR A 346      -1.555 -41.656 -28.906  1.00 78.62           C  
ATOM   2748  O   THR A 346      -4.445 -42.719 -30.094  1.00 78.62           O  
ATOM   2749  CG2 THR A 346      -1.258 -43.062 -29.453  1.00 78.62           C  
ATOM   2750  OG1 THR A 346      -0.422 -40.812 -29.156  1.00 78.62           O  
ATOM   2751  N   VAL A 347      -4.543 -41.656 -28.219  1.00 77.50           N  
ATOM   2752  CA  VAL A 347      -5.754 -42.375 -27.844  1.00 77.50           C  
ATOM   2753  C   VAL A 347      -6.891 -42.031 -28.797  1.00 77.50           C  
ATOM   2754  CB  VAL A 347      -6.160 -42.062 -26.391  1.00 77.50           C  
ATOM   2755  O   VAL A 347      -7.656 -42.906 -29.219  1.00 77.50           O  
ATOM   2756  CG1 VAL A 347      -7.543 -42.656 -26.078  1.00 77.50           C  
ATOM   2757  CG2 VAL A 347      -5.121 -42.625 -25.406  1.00 77.50           C  
ATOM   2758  N   LEU A 348      -6.984 -40.844 -29.141  1.00 80.19           N  
ATOM   2759  CA  LEU A 348      -8.016 -40.375 -30.062  1.00 80.19           C  
ATOM   2760  C   LEU A 348      -7.809 -41.000 -31.438  1.00 80.19           C  
ATOM   2761  CB  LEU A 348      -8.023 -38.875 -30.156  1.00 80.19           C  
ATOM   2762  O   LEU A 348      -8.773 -41.375 -32.094  1.00 80.19           O  
ATOM   2763  CG  LEU A 348      -9.359 -38.219 -30.516  1.00 80.19           C  
ATOM   2764  CD1 LEU A 348     -10.016 -37.625 -29.266  1.00 80.19           C  
ATOM   2765  CD2 LEU A 348      -9.164 -37.125 -31.578  1.00 80.19           C  
ATOM   2766  N   CYS A 349      -6.578 -41.062 -31.859  1.00 80.25           N  
ATOM   2767  CA  CYS A 349      -6.254 -41.688 -33.156  1.00 80.25           C  
ATOM   2768  C   CYS A 349      -6.598 -43.156 -33.156  1.00 80.25           C  
ATOM   2769  CB  CYS A 349      -4.773 -41.500 -33.469  1.00 80.25           C  
ATOM   2770  O   CYS A 349      -7.125 -43.688 -34.125  1.00 80.25           O  
ATOM   2771  SG  CYS A 349      -4.352 -39.812 -33.969  1.00 80.25           S  
ATOM   2772  N   ASP A 350      -6.391 -43.844 -32.156  1.00 79.00           N  
ATOM   2773  CA  ASP A 350      -6.742 -45.250 -32.031  1.00 79.00           C  
ATOM   2774  C   ASP A 350      -8.258 -45.469 -32.031  1.00 79.00           C  
ATOM   2775  CB  ASP A 350      -6.152 -45.844 -30.734  1.00 79.00           C  
ATOM   2776  O   ASP A 350      -8.758 -46.406 -32.656  1.00 79.00           O  
ATOM   2777  CG  ASP A 350      -4.773 -46.469 -30.938  1.00 79.00           C  
ATOM   2778  OD1 ASP A 350      -4.246 -46.406 -32.062  1.00 79.00           O  
ATOM   2779  OD2 ASP A 350      -4.215 -47.000 -29.969  1.00 79.00           O  
ATOM   2780  N   LEU A 351      -8.914 -44.531 -31.391  1.00 81.25           N  
ATOM   2781  CA  LEU A 351     -10.367 -44.594 -31.391  1.00 81.25           C  
ATOM   2782  C   LEU A 351     -10.914 -44.344 -32.781  1.00 81.25           C  
ATOM   2783  CB  LEU A 351     -10.953 -43.531 -30.422  1.00 81.25           C  
ATOM   2784  O   LEU A 351     -11.898 -45.000 -33.188  1.00 81.25           O  
ATOM   2785  CG  LEU A 351     -11.227 -44.031 -29.000  1.00 81.25           C  
ATOM   2786  CD1 LEU A 351     -10.984 -42.906 -28.000  1.00 81.25           C  
ATOM   2787  CD2 LEU A 351     -12.648 -44.562 -28.875  1.00 81.25           C  
ATOM   2788  N   LEU A 352     -10.289 -43.594 -33.469  1.00 81.31           N  
ATOM   2789  CA  LEU A 352     -10.688 -43.312 -34.844  1.00 81.31           C  
ATOM   2790  C   LEU A 352     -10.375 -44.500 -35.750  1.00 81.31           C  
ATOM   2791  CB  LEU A 352      -9.992 -42.062 -35.406  1.00 81.31           C  
ATOM   2792  O   LEU A 352     -11.180 -44.875 -36.594  1.00 81.31           O  
ATOM   2793  CG  LEU A 352     -10.625 -40.719 -35.031  1.00 81.31           C  
ATOM   2794  CD1 LEU A 352      -9.586 -39.625 -35.094  1.00 81.31           C  
ATOM   2795  CD2 LEU A 352     -11.805 -40.406 -35.938  1.00 81.31           C  
ATOM   2796  N   LEU A 353      -9.258 -45.156 -35.531  1.00 78.31           N  
ATOM   2797  CA  LEU A 353      -8.828 -46.312 -36.312  1.00 78.31           C  
ATOM   2798  C   LEU A 353      -9.727 -47.500 -36.062  1.00 78.31           C  
ATOM   2799  CB  LEU A 353      -7.375 -46.656 -36.000  1.00 78.31           C  
ATOM   2800  O   LEU A 353     -10.117 -48.219 -36.969  1.00 78.31           O  
ATOM   2801  CG  LEU A 353      -6.707 -47.688 -36.938  1.00 78.31           C  
ATOM   2802  CD1 LEU A 353      -5.754 -46.969 -37.906  1.00 78.31           C  
ATOM   2803  CD2 LEU A 353      -5.969 -48.719 -36.125  1.00 78.31           C  
ATOM   2804  N   LEU A 354     -10.117 -47.656 -34.812  1.00 79.69           N  
ATOM   2805  CA  LEU A 354     -10.797 -48.875 -34.406  1.00 79.69           C  
ATOM   2806  C   LEU A 354     -12.305 -48.750 -34.562  1.00 79.69           C  
ATOM   2807  CB  LEU A 354     -10.453 -49.219 -32.938  1.00 79.69           C  
ATOM   2808  O   LEU A 354     -13.016 -49.750 -34.688  1.00 79.69           O  
ATOM   2809  CG  LEU A 354      -9.008 -49.656 -32.688  1.00 79.69           C  
ATOM   2810  CD1 LEU A 354      -8.688 -49.562 -31.188  1.00 79.69           C  
ATOM   2811  CD2 LEU A 354      -8.781 -51.094 -33.188  1.00 79.69           C  
ATOM   2812  N   HIS A 355     -12.773 -47.469 -34.531  1.00 77.50           N  
ATOM   2813  CA  HIS A 355     -14.227 -47.344 -34.500  1.00 77.50           C  
ATOM   2814  C   HIS A 355     -14.758 -46.562 -35.688  1.00 77.50           C  
ATOM   2815  CB  HIS A 355     -14.664 -46.656 -33.188  1.00 77.50           C  
ATOM   2816  O   HIS A 355     -15.953 -46.594 -35.969  1.00 77.50           O  
ATOM   2817  CG  HIS A 355     -14.469 -47.531 -31.984  1.00 77.50           C  
ATOM   2818  CD2 HIS A 355     -15.352 -48.188 -31.203  1.00 77.50           C  
ATOM   2819  ND1 HIS A 355     -13.219 -47.750 -31.438  1.00 77.50           N  
ATOM   2820  CE1 HIS A 355     -13.359 -48.531 -30.375  1.00 77.50           C  
ATOM   2821  NE2 HIS A 355     -14.641 -48.812 -30.219  1.00 77.50           N  
ATOM   2822  N   ILE A 356     -14.000 -45.875 -36.438  1.00 76.88           N  
ATOM   2823  CA  ILE A 356     -14.547 -45.000 -37.469  1.00 76.88           C  
ATOM   2824  C   ILE A 356     -14.055 -45.469 -38.844  1.00 76.88           C  
ATOM   2825  CB  ILE A 356     -14.148 -43.531 -37.219  1.00 76.88           C  
ATOM   2826  O   ILE A 356     -14.836 -45.531 -39.781  1.00 76.88           O  
ATOM   2827  CG1 ILE A 356     -14.680 -43.062 -35.875  1.00 76.88           C  
ATOM   2828  CG2 ILE A 356     -14.664 -42.625 -38.344  1.00 76.88           C  
ATOM   2829  CD1 ILE A 356     -14.281 -41.625 -35.500  1.00 76.88           C  
ATOM   2830  N   LEU A 357     -12.945 -45.938 -39.000  1.00 74.25           N  
ATOM   2831  CA  LEU A 357     -12.406 -46.281 -40.312  1.00 74.25           C  
ATOM   2832  C   LEU A 357     -13.023 -47.594 -40.812  1.00 74.25           C  
ATOM   2833  CB  LEU A 357     -10.883 -46.438 -40.250  1.00 74.25           C  
ATOM   2834  O   LEU A 357     -13.453 -48.406 -40.031  1.00 74.25           O  
ATOM   2835  CG  LEU A 357     -10.062 -45.188 -40.562  1.00 74.25           C  
ATOM   2836  CD1 LEU A 357      -9.359 -44.656 -39.344  1.00 74.25           C  
ATOM   2837  CD2 LEU A 357      -9.055 -45.469 -41.688  1.00 74.25           C  
ATOM   2838  N   PRO A 358     -13.312 -47.688 -42.125  1.00 73.62           N  
ATOM   2839  CA  PRO A 358     -14.039 -48.781 -42.719  1.00 73.62           C  
ATOM   2840  C   PRO A 358     -13.398 -50.156 -42.438  1.00 73.62           C  
ATOM   2841  CB  PRO A 358     -13.977 -48.469 -44.219  1.00 73.62           C  
ATOM   2842  O   PRO A 358     -14.109 -51.156 -42.219  1.00 73.62           O  
ATOM   2843  CG  PRO A 358     -13.281 -47.156 -44.312  1.00 73.62           C  
ATOM   2844  CD  PRO A 358     -12.891 -46.750 -42.906  1.00 73.62           C  
ATOM   2845  N   LYS A 359     -12.141 -50.281 -42.375  1.00 75.25           N  
ATOM   2846  CA  LYS A 359     -11.484 -51.562 -42.094  1.00 75.25           C  
ATOM   2847  C   LYS A 359     -11.250 -51.750 -40.594  1.00 75.25           C  
ATOM   2848  CB  LYS A 359     -10.164 -51.656 -42.844  1.00 75.25           C  
ATOM   2849  O   LYS A 359     -10.219 -52.281 -40.188  1.00 75.25           O  
ATOM   2850  CG  LYS A 359     -10.320 -51.688 -44.375  1.00 75.25           C  
ATOM   2851  CD  LYS A 359      -8.992 -52.000 -45.062  1.00 75.25           C  
ATOM   2852  CE  LYS A 359      -9.148 -52.062 -46.562  1.00 75.25           C  
ATOM   2853  NZ  LYS A 359      -7.855 -52.375 -47.250  1.00 75.25           N  
ATOM   2854  N   ARG A 360     -12.180 -51.375 -39.844  1.00 76.69           N  
ATOM   2855  CA  ARG A 360     -12.039 -51.344 -38.375  1.00 76.69           C  
ATOM   2856  C   ARG A 360     -12.000 -52.750 -37.812  1.00 76.69           C  
ATOM   2857  CB  ARG A 360     -13.188 -50.562 -37.750  1.00 76.69           C  
ATOM   2858  O   ARG A 360     -11.242 -53.031 -36.875  1.00 76.69           O  
ATOM   2859  CG  ARG A 360     -14.570 -51.062 -38.125  1.00 76.69           C  
ATOM   2860  CD  ARG A 360     -15.664 -50.094 -37.719  1.00 76.69           C  
ATOM   2861  NE  ARG A 360     -17.000 -50.625 -38.000  1.00 76.69           N  
ATOM   2862  NH1 ARG A 360     -17.984 -48.562 -38.219  1.00 76.69           N  
ATOM   2863  NH2 ARG A 360     -19.234 -50.469 -38.531  1.00 76.69           N  
ATOM   2864  CZ  ARG A 360     -18.062 -49.875 -38.250  1.00 76.69           C  
ATOM   2865  N   HIS A 361     -12.727 -53.594 -38.281  1.00 78.62           N  
ATOM   2866  CA  HIS A 361     -12.766 -54.969 -37.750  1.00 78.62           C  
ATOM   2867  C   HIS A 361     -11.438 -55.688 -38.000  1.00 78.62           C  
ATOM   2868  CB  HIS A 361     -13.906 -55.750 -38.406  1.00 78.62           C  
ATOM   2869  O   HIS A 361     -11.000 -56.469 -37.156  1.00 78.62           O  
ATOM   2870  CG  HIS A 361     -15.250 -55.438 -37.812  1.00 78.62           C  
ATOM   2871  CD2 HIS A 361     -16.312 -54.750 -38.344  1.00 78.62           C  
ATOM   2872  ND1 HIS A 361     -15.625 -55.844 -36.562  1.00 78.62           N  
ATOM   2873  CE1 HIS A 361     -16.859 -55.406 -36.312  1.00 78.62           C  
ATOM   2874  NE2 HIS A 361     -17.297 -54.750 -37.375  1.00 78.62           N  
ATOM   2875  N   TYR A 362     -10.922 -55.406 -39.156  1.00 79.31           N  
ATOM   2876  CA  TYR A 362      -9.617 -55.969 -39.438  1.00 79.31           C  
ATOM   2877  C   TYR A 362      -8.547 -55.469 -38.500  1.00 79.31           C  
ATOM   2878  CB  TYR A 362      -9.211 -55.656 -40.906  1.00 79.31           C  
ATOM   2879  O   TYR A 362      -7.762 -56.250 -37.938  1.00 79.31           O  
ATOM   2880  CG  TYR A 362      -7.828 -56.125 -41.250  1.00 79.31           C  
ATOM   2881  CD1 TYR A 362      -6.762 -55.250 -41.344  1.00 79.31           C  
ATOM   2882  CD2 TYR A 362      -7.582 -57.469 -41.531  1.00 79.31           C  
ATOM   2883  CE1 TYR A 362      -5.484 -55.656 -41.688  1.00 79.31           C  
ATOM   2884  CE2 TYR A 362      -6.309 -57.906 -41.844  1.00 79.31           C  
ATOM   2885  OH  TYR A 362      -4.004 -57.438 -42.250  1.00 79.31           O  
ATOM   2886  CZ  TYR A 362      -5.266 -57.000 -41.938  1.00 79.31           C  
ATOM   2887  N   TYR A 363      -8.570 -54.312 -38.281  1.00 78.38           N  
ATOM   2888  CA  TYR A 363      -7.566 -53.719 -37.406  1.00 78.38           C  
ATOM   2889  C   TYR A 363      -7.781 -54.156 -35.938  1.00 78.38           C  
ATOM   2890  CB  TYR A 363      -7.602 -52.188 -37.500  1.00 78.38           C  
ATOM   2891  O   TYR A 363      -6.820 -54.312 -35.188  1.00 78.38           O  
ATOM   2892  CG  TYR A 363      -7.164 -51.656 -38.844  1.00 78.38           C  
ATOM   2893  CD1 TYR A 363      -5.895 -51.938 -39.344  1.00 78.38           C  
ATOM   2894  CD2 TYR A 363      -8.016 -50.875 -39.594  1.00 78.38           C  
ATOM   2895  CE1 TYR A 363      -5.488 -51.438 -40.562  1.00 78.38           C  
ATOM   2896  CE2 TYR A 363      -7.617 -50.375 -40.844  1.00 78.38           C  
ATOM   2897  OH  TYR A 363      -5.953 -50.188 -42.531  1.00 78.38           O  
ATOM   2898  CZ  TYR A 363      -6.352 -50.656 -41.312  1.00 78.38           C  
ATOM   2899  N   LYS A 364      -8.914 -54.406 -35.594  1.00 80.50           N  
ATOM   2900  CA  LYS A 364      -9.219 -54.875 -34.250  1.00 80.50           C  
ATOM   2901  C   LYS A 364      -8.680 -56.281 -34.031  1.00 80.50           C  
ATOM   2902  CB  LYS A 364     -10.727 -54.844 -34.000  1.00 80.50           C  
ATOM   2903  O   LYS A 364      -8.180 -56.594 -32.938  1.00 80.50           O  
ATOM   2904  CG  LYS A 364     -11.180 -53.656 -33.125  1.00 80.50           C  
ATOM   2905  CD  LYS A 364     -12.688 -53.719 -32.875  1.00 80.50           C  
ATOM   2906  CE  LYS A 364     -13.148 -52.531 -32.031  1.00 80.50           C  
ATOM   2907  NZ  LYS A 364     -14.625 -52.531 -31.828  1.00 80.50           N  
ATOM   2908  N   GLN A 365      -8.797 -56.969 -35.000  1.00 81.12           N  
ATOM   2909  CA  GLN A 365      -8.305 -58.344 -34.906  1.00 81.12           C  
ATOM   2910  C   GLN A 365      -6.781 -58.406 -34.812  1.00 81.12           C  
ATOM   2911  CB  GLN A 365      -8.797 -59.188 -36.094  1.00 81.12           C  
ATOM   2912  O   GLN A 365      -6.211 -59.250 -34.156  1.00 81.12           O  
ATOM   2913  CG  GLN A 365      -9.594 -60.406 -35.688  1.00 81.12           C  
ATOM   2914  CD  GLN A 365     -10.078 -61.219 -36.906  1.00 81.12           C  
ATOM   2915  NE2 GLN A 365     -10.961 -62.156 -36.656  1.00 81.12           N  
ATOM   2916  OE1 GLN A 365      -9.664 -60.969 -38.031  1.00 81.12           O  
ATOM   2917  N   LYS A 366      -6.250 -57.531 -35.500  1.00 79.81           N  
ATOM   2918  CA  LYS A 366      -4.789 -57.531 -35.531  1.00 79.81           C  
ATOM   2919  C   LYS A 366      -4.234 -56.906 -34.250  1.00 79.81           C  
ATOM   2920  CB  LYS A 366      -4.281 -56.750 -36.750  1.00 79.81           C  
ATOM   2921  O   LYS A 366      -3.141 -57.250 -33.812  1.00 79.81           O  
ATOM   2922  CG  LYS A 366      -4.246 -57.594 -38.031  1.00 79.81           C  
ATOM   2923  CD  LYS A 366      -2.869 -58.219 -38.250  1.00 79.81           C  
ATOM   2924  CE  LYS A 366      -2.830 -59.031 -39.531  1.00 79.81           C  
ATOM   2925  NZ  LYS A 366      -1.483 -59.625 -39.750  1.00 79.81           N  
ATOM   2926  N   LYS A 367      -4.965 -56.094 -33.719  1.00 80.88           N  
ATOM   2927  CA  LYS A 367      -4.508 -55.344 -32.562  1.00 80.88           C  
ATOM   2928  C   LYS A 367      -4.719 -56.156 -31.281  1.00 80.88           C  
ATOM   2929  CB  LYS A 367      -5.234 -54.000 -32.438  1.00 80.88           C  
ATOM   2930  O   LYS A 367      -3.869 -56.125 -30.391  1.00 80.88           O  
ATOM   2931  CG  LYS A 367      -4.820 -53.156 -31.250  1.00 80.88           C  
ATOM   2932  CD  LYS A 367      -5.555 -51.812 -31.219  1.00 80.88           C  
ATOM   2933  CE  LYS A 367      -5.168 -51.000 -30.000  1.00 80.88           C  
ATOM   2934  NZ  LYS A 367      -4.918 -49.562 -30.344  1.00 80.88           N  
ATOM   2935  N   PHE A 368      -5.805 -56.844 -31.156  1.00 79.06           N  
ATOM   2936  CA  PHE A 368      -6.184 -57.500 -29.906  1.00 79.06           C  
ATOM   2937  C   PHE A 368      -5.980 -59.000 -29.984  1.00 79.06           C  
ATOM   2938  CB  PHE A 368      -7.645 -57.188 -29.562  1.00 79.06           C  
ATOM   2939  O   PHE A 368      -6.387 -59.656 -30.969  1.00 79.06           O  
ATOM   2940  CG  PHE A 368      -7.887 -55.750 -29.234  1.00 79.06           C  
ATOM   2941  CD1 PHE A 368      -7.594 -55.250 -27.969  1.00 79.06           C  
ATOM   2942  CD2 PHE A 368      -8.414 -54.875 -30.172  1.00 79.06           C  
ATOM   2943  CE1 PHE A 368      -7.820 -53.906 -27.656  1.00 79.06           C  
ATOM   2944  CE2 PHE A 368      -8.641 -53.531 -29.875  1.00 79.06           C  
ATOM   2945  CZ  PHE A 368      -8.344 -53.062 -28.609  1.00 79.06           C  
ATOM   2946  N   LYS A 369      -5.285 -59.500 -29.000  1.00 76.88           N  
ATOM   2947  CA  LYS A 369      -5.184 -60.938 -28.797  1.00 76.88           C  
ATOM   2948  C   LYS A 369      -5.949 -61.375 -27.547  1.00 76.88           C  
ATOM   2949  CB  LYS A 369      -3.717 -61.375 -28.688  1.00 76.88           C  
ATOM   2950  O   LYS A 369      -5.664 -60.906 -26.453  1.00 76.88           O  
ATOM   2951  CG  LYS A 369      -3.463 -62.812 -29.062  1.00 76.88           C  
ATOM   2952  CD  LYS A 369      -1.979 -63.156 -29.000  1.00 76.88           C  
ATOM   2953  CE  LYS A 369      -1.728 -64.625 -29.328  1.00 76.88           C  
ATOM   2954  NZ  LYS A 369      -0.273 -64.938 -29.281  1.00 76.88           N  
ATOM   2955  N   TYR A 370      -6.922 -62.250 -27.719  1.00 73.69           N  
ATOM   2956  CA  TYR A 370      -7.785 -62.688 -26.625  1.00 73.69           C  
ATOM   2957  C   TYR A 370      -7.066 -63.688 -25.734  1.00 73.69           C  
ATOM   2958  CB  TYR A 370      -9.078 -63.281 -27.172  1.00 73.69           C  
ATOM   2959  O   TYR A 370      -6.484 -64.688 -26.234  1.00 73.69           O  
ATOM   2960  CG  TYR A 370     -10.047 -62.281 -27.719  1.00 73.69           C  
ATOM   2961  CD1 TYR A 370     -11.000 -61.656 -26.891  1.00 73.69           C  
ATOM   2962  CD2 TYR A 370     -10.016 -61.906 -29.062  1.00 73.69           C  
ATOM   2963  CE1 TYR A 370     -11.891 -60.719 -27.391  1.00 73.69           C  
ATOM   2964  CE2 TYR A 370     -10.906 -60.969 -29.578  1.00 73.69           C  
ATOM   2965  OH  TYR A 370     -12.719 -59.438 -29.234  1.00 73.69           O  
ATOM   2966  CZ  TYR A 370     -11.836 -60.375 -28.734  1.00 73.69           C  
ATOM   2967  N   ALA A 371      -6.840 -63.469 -24.469  1.00 65.94           N  
ATOM   2968  CA  ALA A 371      -6.312 -64.375 -23.484  1.00 65.94           C  
ATOM   2969  C   ALA A 371      -7.430 -65.250 -22.875  1.00 65.94           C  
ATOM   2970  CB  ALA A 371      -5.551 -63.656 -22.391  1.00 65.94           C  
ATOM   2971  O   ALA A 371      -8.297 -64.750 -22.172  1.00 65.94           O  
ATOM   2972  N   GLU A 372      -8.039 -66.312 -23.484  1.00 59.22           N  
ATOM   2973  CA  GLU A 372      -9.141 -67.125 -23.016  1.00 59.22           C  
ATOM   2974  C   GLU A 372      -8.867 -67.688 -21.625  1.00 59.22           C  
ATOM   2975  CB  GLU A 372      -9.398 -68.312 -24.000  1.00 59.22           C  
ATOM   2976  O   GLU A 372      -7.719 -67.938 -21.266  1.00 59.22           O  
ATOM   2977  CG  GLU A 372     -10.148 -67.875 -25.250  1.00 59.22           C  
ATOM   2978  CD  GLU A 372     -10.484 -69.062 -26.172  1.00 59.22           C  
ATOM   2979  OE1 GLU A 372     -11.164 -68.812 -27.203  1.00 59.22           O  
ATOM   2980  OE2 GLU A 372     -10.062 -70.188 -25.844  1.00 59.22           O  
ATOM   2981  N   ASP A 373      -9.633 -67.500 -20.578  1.00 48.53           N  
ATOM   2982  CA  ASP A 373      -9.609 -68.250 -19.297  1.00 48.53           C  
ATOM   2983  C   ASP A 373      -9.602 -69.750 -19.500  1.00 48.53           C  
ATOM   2984  CB  ASP A 373     -10.812 -67.812 -18.438  1.00 48.53           C  
ATOM   2985  O   ASP A 373     -10.430 -70.250 -20.250  1.00 48.53           O  
ATOM   2986  CG  ASP A 373     -10.430 -67.438 -17.031  1.00 48.53           C  
ATOM   2987  OD1 ASP A 373      -9.250 -67.562 -16.656  1.00 48.53           O  
ATOM   2988  OD2 ASP A 373     -11.312 -66.938 -16.281  1.00 48.53           O  
ATOM   2989  N   MET A 374      -8.523 -70.500 -19.484  1.00 42.66           N  
ATOM   2990  CA  MET A 374      -8.648 -71.938 -19.344  1.00 42.66           C  
ATOM   2991  C   MET A 374      -9.609 -72.312 -18.219  1.00 42.66           C  
ATOM   2992  CB  MET A 374      -7.281 -72.562 -19.109  1.00 42.66           C  
ATOM   2993  O   MET A 374      -9.367 -71.938 -17.062  1.00 42.66           O  
ATOM   2994  CG  MET A 374      -6.570 -73.000 -20.375  1.00 42.66           C  
ATOM   2995  SD  MET A 374      -5.762 -74.688 -20.188  1.00 42.66           S  
ATOM   2996  CE  MET A 374      -4.035 -74.188 -20.516  1.00 42.66           C  
ATOM   2997  N   GLY A 375     -10.773 -72.375 -18.156  1.00 37.66           N  
ATOM   2998  CA  GLY A 375     -11.531 -73.062 -17.156  1.00 37.66           C  
ATOM   2999  C   GLY A 375     -10.867 -74.375 -16.734  1.00 37.66           C  
ATOM   3000  O   GLY A 375      -9.914 -74.812 -17.375  1.00 37.66           O  
ATOM   3001  N   PRO A 376     -11.125 -75.125 -15.547  1.00 36.34           N  
ATOM   3002  CA  PRO A 376     -10.594 -76.438 -15.109  1.00 36.34           C  
ATOM   3003  C   PRO A 376     -10.508 -77.438 -16.234  1.00 36.34           C  
ATOM   3004  CB  PRO A 376     -11.594 -76.875 -14.039  1.00 36.34           C  
ATOM   3005  O   PRO A 376      -9.906 -78.500 -16.078  1.00 36.34           O  
ATOM   3006  CG  PRO A 376     -12.711 -75.875 -14.125  1.00 36.34           C  
ATOM   3007  CD  PRO A 376     -12.352 -74.875 -15.148  1.00 36.34           C  
ATOM   3008  N   GLY A 377     -11.422 -77.500 -17.188  1.00 33.34           N  
ATOM   3009  CA  GLY A 377     -11.609 -78.812 -17.859  1.00 33.34           C  
ATOM   3010  C   GLY A 377     -10.398 -79.250 -18.672  1.00 33.34           C  
ATOM   3011  O   GLY A 377     -10.383 -80.312 -19.234  1.00 33.34           O  
ATOM   3012  N   ALA A 378      -9.562 -78.438 -19.234  1.00 34.50           N  
ATOM   3013  CA  ALA A 378      -8.617 -79.125 -20.125  1.00 34.50           C  
ATOM   3014  C   ALA A 378      -7.500 -79.812 -19.344  1.00 34.50           C  
ATOM   3015  CB  ALA A 378      -8.039 -78.125 -21.125  1.00 34.50           C  
ATOM   3016  O   ALA A 378      -6.598 -80.375 -19.938  1.00 34.50           O  
ATOM   3017  N   ALA A 379      -7.293 -79.625 -18.078  1.00 33.91           N  
ATOM   3018  CA  ALA A 379      -6.418 -80.562 -17.406  1.00 33.91           C  
ATOM   3019  C   ALA A 379      -7.070 -81.938 -17.297  1.00 33.91           C  
ATOM   3020  CB  ALA A 379      -6.051 -80.062 -16.016  1.00 33.91           C  
ATOM   3021  O   ALA A 379      -6.418 -82.938 -16.938  1.00 33.91           O  
ATOM   3022  N   GLU A 380      -8.406 -82.062 -17.203  1.00 31.89           N  
ATOM   3023  CA  GLU A 380      -8.891 -83.438 -17.031  1.00 31.89           C  
ATOM   3024  C   GLU A 380      -8.656 -84.312 -18.297  1.00 31.89           C  
ATOM   3025  CB  GLU A 380     -10.375 -83.438 -16.672  1.00 31.89           C  
ATOM   3026  O   GLU A 380      -8.664 -85.500 -18.250  1.00 31.89           O  
ATOM   3027  CG  GLU A 380     -10.641 -83.562 -15.180  1.00 31.89           C  
ATOM   3028  CD  GLU A 380     -12.125 -83.562 -14.836  1.00 31.89           C  
ATOM   3029  OE1 GLU A 380     -12.469 -83.812 -13.656  1.00 31.89           O  
ATOM   3030  OE2 GLU A 380     -12.945 -83.312 -15.742  1.00 31.89           O  
ATOM   3031  N   ARG A 381      -8.703 -83.750 -19.469  1.00 29.92           N  
ATOM   3032  CA  ARG A 381      -8.602 -84.750 -20.531  1.00 29.92           C  
ATOM   3033  C   ARG A 381      -7.180 -85.250 -20.672  1.00 29.92           C  
ATOM   3034  CB  ARG A 381      -9.062 -84.125 -21.875  1.00 29.92           C  
ATOM   3035  O   ARG A 381      -6.914 -86.125 -21.469  1.00 29.92           O  
ATOM   3036  CG  ARG A 381     -10.547 -84.312 -22.141  1.00 29.92           C  
ATOM   3037  CD  ARG A 381     -10.922 -83.750 -23.531  1.00 29.92           C  
ATOM   3038  NE  ARG A 381     -12.367 -83.625 -23.672  1.00 29.92           N  
ATOM   3039  NH1 ARG A 381     -12.281 -82.812 -25.828  1.00 29.92           N  
ATOM   3040  NH2 ARG A 381     -14.305 -83.062 -24.781  1.00 29.92           N  
ATOM   3041  CZ  ARG A 381     -12.984 -83.188 -24.766  1.00 29.92           C  
ATOM   3042  N   ASP A 382      -6.152 -84.562 -20.297  1.00 30.64           N  
ATOM   3043  CA  ASP A 382      -4.898 -85.250 -20.547  1.00 30.64           C  
ATOM   3044  C   ASP A 382      -4.711 -86.375 -19.578  1.00 30.64           C  
ATOM   3045  CB  ASP A 382      -3.713 -84.250 -20.453  1.00 30.64           C  
ATOM   3046  O   ASP A 382      -3.713 -87.125 -19.641  1.00 30.64           O  
ATOM   3047  CG  ASP A 382      -3.277 -83.750 -21.797  1.00 30.64           C  
ATOM   3048  OD1 ASP A 382      -3.697 -84.312 -22.844  1.00 30.64           O  
ATOM   3049  OD2 ASP A 382      -2.504 -82.750 -21.828  1.00 30.64           O  
ATOM   3050  N   LEU A 383      -5.320 -86.250 -18.422  1.00 29.38           N  
ATOM   3051  CA  LEU A 383      -5.020 -87.438 -17.594  1.00 29.38           C  
ATOM   3052  C   LEU A 383      -5.676 -88.688 -18.172  1.00 29.38           C  
ATOM   3053  CB  LEU A 383      -5.484 -87.188 -16.156  1.00 29.38           C  
ATOM   3054  O   LEU A 383      -5.414 -89.812 -17.703  1.00 29.38           O  
ATOM   3055  CG  LEU A 383      -4.402 -86.812 -15.148  1.00 29.38           C  
ATOM   3056  CD1 LEU A 383      -4.906 -85.750 -14.227  1.00 29.38           C  
ATOM   3057  CD2 LEU A 383      -3.965 -88.062 -14.344  1.00 29.38           C  
ATOM   3058  N   ALA A 384      -6.887 -88.438 -18.859  1.00 30.52           N  
ATOM   3059  CA  ALA A 384      -7.578 -89.750 -19.141  1.00 30.52           C  
ATOM   3060  C   ALA A 384      -6.820 -90.562 -20.172  1.00 30.52           C  
ATOM   3061  CB  ALA A 384      -9.000 -89.438 -19.609  1.00 30.52           C  
ATOM   3062  O   ALA A 384      -7.102 -91.750 -20.375  1.00 30.52           O  
ATOM   3063  N   ALA A 385      -6.137 -89.875 -21.141  1.00 29.02           N  
ATOM   3064  CA  ALA A 385      -5.641 -90.750 -22.188  1.00 29.02           C  
ATOM   3065  C   ALA A 385      -4.539 -91.688 -21.641  1.00 29.02           C  
ATOM   3066  CB  ALA A 385      -5.125 -90.000 -23.375  1.00 29.02           C  
ATOM   3067  O   ALA A 385      -4.117 -92.625 -22.312  1.00 29.02           O  
ATOM   3068  N   THR A 386      -3.859 -91.188 -20.625  1.00 28.92           N  
ATOM   3069  CA  THR A 386      -2.789 -92.125 -20.328  1.00 28.92           C  
ATOM   3070  C   THR A 386      -3.357 -93.438 -19.750  1.00 28.92           C  
ATOM   3071  CB  THR A 386      -1.772 -91.562 -19.344  1.00 28.92           C  
ATOM   3072  O   THR A 386      -2.646 -94.438 -19.625  1.00 28.92           O  
ATOM   3073  CG2 THR A 386      -0.650 -90.812 -20.078  1.00 28.92           C  
ATOM   3074  OG1 THR A 386      -2.441 -90.625 -18.484  1.00 28.92           O  
ATOM   3075  N   SER A 387      -4.543 -93.250 -19.078  1.00 29.41           N  
ATOM   3076  CA  SER A 387      -4.852 -94.438 -18.297  1.00 29.41           C  
ATOM   3077  C   SER A 387      -5.266 -95.625 -19.203  1.00 29.41           C  
ATOM   3078  CB  SER A 387      -5.965 -94.188 -17.297  1.00 29.41           C  
ATOM   3079  O   SER A 387      -5.617 -96.688 -18.703  1.00 29.41           O  
ATOM   3080  OG  SER A 387      -7.238 -94.312 -17.891  1.00 29.41           O  
ATOM   3081  N   SER A 388      -5.660 -95.312 -20.438  1.00 28.64           N  
ATOM   3082  CA  SER A 388      -6.242 -96.438 -21.094  1.00 28.64           C  
ATOM   3083  C   SER A 388      -5.219 -97.562 -21.266  1.00 28.64           C  
ATOM   3084  CB  SER A 388      -6.801 -96.062 -22.469  1.00 28.64           C  
ATOM   3085  O   SER A 388      -5.539 -98.625 -21.781  1.00 28.64           O  
ATOM   3086  OG  SER A 388      -5.930 -95.188 -23.125  1.00 28.64           O  
ATOM   3087  N   THR A 389      -3.965 -97.188 -21.344  1.00 27.12           N  
ATOM   3088  CA  THR A 389      -3.162 -98.312 -21.812  1.00 27.12           C  
ATOM   3089  C   THR A 389      -3.137 -99.438 -20.781  1.00 27.12           C  
ATOM   3090  CB  THR A 389      -1.721 -97.875 -22.141  1.00 27.12           C  
ATOM   3091  O   THR A 389      -2.789-100.562 -21.109  1.00 27.12           O  
ATOM   3092  CG2 THR A 389      -1.632 -97.250 -23.516  1.00 27.12           C  
ATOM   3093  OG1 THR A 389      -1.292 -96.938 -21.156  1.00 27.12           O  
ATOM   3094  N   LEU A 390      -3.215 -99.062 -19.516  1.00 26.23           N  
ATOM   3095  CA  LEU A 390      -2.744-100.125 -18.656  1.00 26.23           C  
ATOM   3096  C   LEU A 390      -3.760-101.312 -18.594  1.00 26.23           C  
ATOM   3097  CB  LEU A 390      -2.471 -99.625 -17.250  1.00 26.23           C  
ATOM   3098  O   LEU A 390      -3.494-102.312 -18.000  1.00 26.23           O  
ATOM   3099  CG  LEU A 390      -1.024 -99.250 -16.938  1.00 26.23           C  
ATOM   3100  CD1 LEU A 390      -0.980 -97.875 -16.188  1.00 26.23           C  
ATOM   3101  CD2 LEU A 390      -0.340-100.312 -16.125  1.00 26.23           C  
ATOM   3102  N   GLY A 391      -5.043-100.938 -18.828  1.00 26.59           N  
ATOM   3103  CA  GLY A 391      -5.961-102.000 -18.406  1.00 26.59           C  
ATOM   3104  C   GLY A 391      -5.828-103.250 -19.203  1.00 26.59           C  
ATOM   3105  O   GLY A 391      -6.668-104.188 -19.109  1.00 26.59           O  
ATOM   3106  N   LEU A 392      -5.133-103.250 -20.281  1.00 24.23           N  
ATOM   3107  CA  LEU A 392      -5.254-104.500 -21.078  1.00 24.23           C  
ATOM   3108  C   LEU A 392      -4.688-105.688 -20.328  1.00 24.23           C  
ATOM   3109  CB  LEU A 392      -4.535-104.312 -22.422  1.00 24.23           C  
ATOM   3110  O   LEU A 392      -4.750-106.812 -20.812  1.00 24.23           O  
ATOM   3111  CG  LEU A 392      -5.363-103.688 -23.562  1.00 24.23           C  
ATOM   3112  CD1 LEU A 392      -4.449-103.062 -24.578  1.00 24.23           C  
ATOM   3113  CD2 LEU A 392      -6.203-104.812 -24.234  1.00 24.23           C  
ATOM   3114  N   GLN A 393      -3.838-105.438 -19.406  1.00 24.27           N  
ATOM   3115  CA  GLN A 393      -3.115-106.625 -18.969  1.00 24.27           C  
ATOM   3116  C   GLN A 393      -4.062-107.688 -18.359  1.00 24.27           C  
ATOM   3117  CB  GLN A 393      -2.020-106.250 -17.969  1.00 24.27           C  
ATOM   3118  O   GLN A 393      -3.762-108.875 -18.344  1.00 24.27           O  
ATOM   3119  CG  GLN A 393      -0.636-106.125 -18.594  1.00 24.27           C  
ATOM   3120  CD  GLN A 393       0.440-105.812 -17.578  1.00 24.27           C  
ATOM   3121  NE2 GLN A 393       1.699-105.938 -17.969  1.00 24.27           N  
ATOM   3122  OE1 GLN A 393       0.141-105.438 -16.438  1.00 24.27           O  
ATOM   3123  N   GLU A 394      -5.098-107.188 -17.672  1.00 24.53           N  
ATOM   3124  CA  GLU A 394      -5.652-108.188 -16.750  1.00 24.53           C  
ATOM   3125  C   GLU A 394      -6.406-109.312 -17.484  1.00 24.53           C  
ATOM   3126  CB  GLU A 394      -6.574-107.500 -15.734  1.00 24.53           C  
ATOM   3127  O   GLU A 394      -6.965-110.188 -16.859  1.00 24.53           O  
ATOM   3128  CG  GLU A 394      -6.242-107.812 -14.281  1.00 24.53           C  
ATOM   3129  CD  GLU A 394      -7.168-107.125 -13.289  1.00 24.53           C  
ATOM   3130  OE1 GLU A 394      -7.082-107.438 -12.078  1.00 24.53           O  
ATOM   3131  OE2 GLU A 394      -7.992-106.312 -13.727  1.00 24.53           O  
ATOM   3132  N   ASN A 395      -6.672-109.188 -18.750  1.00 22.78           N  
ATOM   3133  CA  ASN A 395      -7.500-110.312 -19.250  1.00 22.78           C  
ATOM   3134  C   ASN A 395      -6.777-111.625 -19.125  1.00 22.78           C  
ATOM   3135  CB  ASN A 395      -7.922-110.062 -20.688  1.00 22.78           C  
ATOM   3136  O   ASN A 395      -7.281-112.688 -19.594  1.00 22.78           O  
ATOM   3137  CG  ASN A 395      -9.383-109.688 -20.812  1.00 22.78           C  
ATOM   3138  ND2 ASN A 395      -9.773-109.188 -22.000  1.00 22.78           N  
ATOM   3139  OD1 ASN A 395     -10.148-109.750 -19.859  1.00 22.78           O  
ATOM   3140  N   MET A 396      -5.520-111.688 -18.938  1.00 22.50           N  
ATOM   3141  CA  MET A 396      -4.945-113.000 -19.094  1.00 22.50           C  
ATOM   3142  C   MET A 396      -5.539-114.000 -18.078  1.00 22.50           C  
ATOM   3143  CB  MET A 396      -3.424-112.938 -18.938  1.00 22.50           C  
ATOM   3144  O   MET A 396      -5.414-115.188 -18.219  1.00 22.50           O  
ATOM   3145  CG  MET A 396      -2.688-112.625 -20.234  1.00 22.50           C  
ATOM   3146  SD  MET A 396      -1.009-113.375 -20.281  1.00 22.50           S  
ATOM   3147  CE  MET A 396       0.003-111.875 -20.094  1.00 22.50           C  
ATOM   3148  N   ARG A 397      -5.883-113.688 -16.797  1.00 23.02           N  
ATOM   3149  CA  ARG A 397      -5.902-114.812 -15.867  1.00 23.02           C  
ATOM   3150  C   ARG A 397      -7.160-115.625 -16.047  1.00 23.02           C  
ATOM   3151  CB  ARG A 397      -5.809-114.250 -14.422  1.00 23.02           C  
ATOM   3152  O   ARG A 397      -7.215-116.750 -15.594  1.00 23.02           O  
ATOM   3153  CG  ARG A 397      -4.406-114.312 -13.836  1.00 23.02           C  
ATOM   3154  CD  ARG A 397      -4.391-113.938 -12.375  1.00 23.02           C  
ATOM   3155  NE  ARG A 397      -3.055-114.062 -11.797  1.00 23.02           N  
ATOM   3156  NH1 ARG A 397      -3.633-113.125  -9.750  1.00 23.02           N  
ATOM   3157  NH2 ARG A 397      -1.479-113.812 -10.141  1.00 23.02           N  
ATOM   3158  CZ  ARG A 397      -2.725-113.688 -10.562  1.00 23.02           C  
ATOM   3159  N   THR A 398      -8.445-115.125 -16.359  1.00 25.59           N  
ATOM   3160  CA  THR A 398      -9.477-116.125 -16.219  1.00 25.59           C  
ATOM   3161  C   THR A 398      -9.500-117.000 -17.453  1.00 25.59           C  
ATOM   3162  CB  THR A 398     -10.867-115.500 -16.016  1.00 25.59           C  
ATOM   3163  O   THR A 398     -10.102-118.125 -17.422  1.00 25.59           O  
ATOM   3164  CG2 THR A 398     -11.070-115.062 -14.555  1.00 25.59           C  
ATOM   3165  OG1 THR A 398     -10.992-114.312 -16.844  1.00 25.59           O  
ATOM   3166  N   SER A 399      -9.242-116.812 -18.688  1.00 19.73           N  
ATOM   3167  CA  SER A 399      -9.086-118.062 -19.359  1.00 19.73           C  
ATOM   3168  C   SER A 399      -7.742-118.750 -19.016  1.00 19.73           C  
ATOM   3169  CB  SER A 399      -9.219-117.938 -20.875  1.00 19.73           C  
ATOM   3170  O   SER A 399      -6.727-118.062 -18.922  1.00 19.73           O  
ATOM   3171  OG  SER A 399      -7.984-117.500 -21.438  1.00 19.73           O  
TER    3172      SER A 399                                                      
ATOM   3173  N   MET B   1     -30.672 -54.156 -30.469  1.00 59.50           N  
ATOM   3174  CA  MET B   1     -29.906 -52.938 -30.203  1.00 59.50           C  
ATOM   3175  C   MET B   1     -29.531 -52.844 -28.734  1.00 59.50           C  
ATOM   3176  CB  MET B   1     -30.703 -51.719 -30.625  1.00 59.50           C  
ATOM   3177  O   MET B   1     -28.406 -52.469 -28.391  1.00 59.50           O  
ATOM   3178  CG  MET B   1     -30.109 -50.969 -31.812  1.00 59.50           C  
ATOM   3179  SD  MET B   1     -30.984 -49.406 -32.188  1.00 59.50           S  
ATOM   3180  CE  MET B   1     -30.859 -49.375 -34.000  1.00 59.50           C  
ATOM   3181  N   ALA B   2     -30.516 -53.156 -27.891  1.00 68.62           N  
ATOM   3182  CA  ALA B   2     -30.297 -53.156 -26.453  1.00 68.62           C  
ATOM   3183  C   ALA B   2     -29.312 -54.250 -26.047  1.00 68.62           C  
ATOM   3184  CB  ALA B   2     -31.609 -53.312 -25.703  1.00 68.62           C  
ATOM   3185  O   ALA B   2     -28.438 -54.000 -25.203  1.00 68.62           O  
ATOM   3186  N   ARG B   3     -29.516 -55.406 -26.625  1.00 69.19           N  
ATOM   3187  CA  ARG B   3     -28.609 -56.531 -26.312  1.00 69.19           C  
ATOM   3188  C   ARG B   3     -27.188 -56.188 -26.734  1.00 69.19           C  
ATOM   3189  CB  ARG B   3     -29.078 -57.812 -26.984  1.00 69.19           C  
ATOM   3190  O   ARG B   3     -26.234 -56.500 -26.000  1.00 69.19           O  
ATOM   3191  CG  ARG B   3     -28.969 -59.031 -26.109  1.00 69.19           C  
ATOM   3192  CD  ARG B   3     -29.547 -60.281 -26.797  1.00 69.19           C  
ATOM   3193  NE  ARG B   3     -28.812 -61.500 -26.438  1.00 69.19           N  
ATOM   3194  NH1 ARG B   3     -30.188 -62.906 -27.625  1.00 69.19           N  
ATOM   3195  NH2 ARG B   3     -28.406 -63.750 -26.453  1.00 69.19           N  
ATOM   3196  CZ  ARG B   3     -29.141 -62.719 -26.844  1.00 69.19           C  
ATOM   3197  N   ARG B   4     -27.141 -55.688 -27.875  1.00 68.69           N  
ATOM   3198  CA  ARG B   4     -25.828 -55.312 -28.359  1.00 68.69           C  
ATOM   3199  C   ARG B   4     -25.188 -54.250 -27.453  1.00 68.69           C  
ATOM   3200  CB  ARG B   4     -25.906 -54.781 -29.797  1.00 68.69           C  
ATOM   3201  O   ARG B   4     -23.984 -54.312 -27.188  1.00 68.69           O  
ATOM   3202  CG  ARG B   4     -25.172 -55.625 -30.812  1.00 68.69           C  
ATOM   3203  CD  ARG B   4     -25.266 -55.062 -32.219  1.00 68.69           C  
ATOM   3204  NE  ARG B   4     -24.625 -55.906 -33.188  1.00 68.69           N  
ATOM   3205  NH1 ARG B   4     -25.141 -54.562 -35.000  1.00 68.69           N  
ATOM   3206  NH2 ARG B   4     -23.969 -56.531 -35.312  1.00 68.69           N  
ATOM   3207  CZ  ARG B   4     -24.578 -55.656 -34.500  1.00 68.69           C  
ATOM   3208  N   PHE B   5     -26.078 -53.375 -27.062  1.00 73.62           N  
ATOM   3209  CA  PHE B   5     -25.594 -52.375 -26.141  1.00 73.62           C  
ATOM   3210  C   PHE B   5     -25.172 -53.000 -24.828  1.00 73.62           C  
ATOM   3211  CB  PHE B   5     -26.672 -51.312 -25.906  1.00 73.62           C  
ATOM   3212  O   PHE B   5     -24.172 -52.594 -24.234  1.00 73.62           O  
ATOM   3213  CG  PHE B   5     -26.125 -50.000 -25.391  1.00 73.62           C  
ATOM   3214  CD1 PHE B   5     -26.141 -49.719 -24.031  1.00 73.62           C  
ATOM   3215  CD2 PHE B   5     -25.609 -49.062 -26.266  1.00 73.62           C  
ATOM   3216  CE1 PHE B   5     -25.641 -48.500 -23.547  1.00 73.62           C  
ATOM   3217  CE2 PHE B   5     -25.109 -47.844 -25.797  1.00 73.62           C  
ATOM   3218  CZ  PHE B   5     -25.125 -47.562 -24.438  1.00 73.62           C  
ATOM   3219  N   GLN B   6     -25.906 -53.875 -24.297  1.00 74.38           N  
ATOM   3220  CA  GLN B   6     -25.562 -54.562 -23.062  1.00 74.38           C  
ATOM   3221  C   GLN B   6     -24.266 -55.344 -23.203  1.00 74.38           C  
ATOM   3222  CB  GLN B   6     -26.703 -55.500 -22.641  1.00 74.38           C  
ATOM   3223  O   GLN B   6     -23.469 -55.438 -22.266  1.00 74.38           O  
ATOM   3224  CG  GLN B   6     -27.625 -54.906 -21.578  1.00 74.38           C  
ATOM   3225  CD  GLN B   6     -28.734 -55.844 -21.188  1.00 74.38           C  
ATOM   3226  NE2 GLN B   6     -29.406 -55.562 -20.078  1.00 74.38           N  
ATOM   3227  OE1 GLN B   6     -29.016 -56.844 -21.875  1.00 74.38           O  
ATOM   3228  N   GLU B   7     -24.109 -56.000 -24.312  1.00 72.88           N  
ATOM   3229  CA  GLU B   7     -22.875 -56.719 -24.547  1.00 72.88           C  
ATOM   3230  C   GLU B   7     -21.672 -55.781 -24.641  1.00 72.88           C  
ATOM   3231  CB  GLU B   7     -22.984 -57.531 -25.844  1.00 72.88           C  
ATOM   3232  O   GLU B   7     -20.594 -56.125 -24.125  1.00 72.88           O  
ATOM   3233  CG  GLU B   7     -23.672 -58.875 -25.656  1.00 72.88           C  
ATOM   3234  CD  GLU B   7     -23.859 -59.656 -26.969  1.00 72.88           C  
ATOM   3235  OE1 GLU B   7     -24.375 -60.781 -26.938  1.00 72.88           O  
ATOM   3236  OE2 GLU B   7     -23.453 -59.125 -28.016  1.00 72.88           O  
ATOM   3237  N   GLU B   8     -21.984 -54.781 -25.281  1.00 72.00           N  
ATOM   3238  CA  GLU B   8     -20.922 -53.781 -25.391  1.00 72.00           C  
ATOM   3239  C   GLU B   8     -20.578 -53.188 -24.031  1.00 72.00           C  
ATOM   3240  CB  GLU B   8     -21.312 -52.688 -26.359  1.00 72.00           C  
ATOM   3241  O   GLU B   8     -19.406 -52.938 -23.734  1.00 72.00           O  
ATOM   3242  CG  GLU B   8     -20.984 -53.000 -27.828  1.00 72.00           C  
ATOM   3243  CD  GLU B   8     -21.266 -51.844 -28.766  1.00 72.00           C  
ATOM   3244  OE1 GLU B   8     -20.969 -51.938 -29.969  1.00 72.00           O  
ATOM   3245  OE2 GLU B   8     -21.797 -50.812 -28.281  1.00 72.00           O  
ATOM   3246  N   LEU B   9     -21.531 -52.969 -23.312  1.00 74.50           N  
ATOM   3247  CA  LEU B   9     -21.328 -52.469 -21.953  1.00 74.50           C  
ATOM   3248  C   LEU B   9     -20.625 -53.500 -21.078  1.00 74.50           C  
ATOM   3249  CB  LEU B   9     -22.656 -52.062 -21.328  1.00 74.50           C  
ATOM   3250  O   LEU B   9     -19.781 -53.156 -20.266  1.00 74.50           O  
ATOM   3251  CG  LEU B   9     -22.672 -50.719 -20.562  1.00 74.50           C  
ATOM   3252  CD1 LEU B   9     -23.406 -49.656 -21.375  1.00 74.50           C  
ATOM   3253  CD2 LEU B   9     -23.328 -50.906 -19.203  1.00 74.50           C  
ATOM   3254  N   ALA B  10     -21.031 -54.625 -21.219  1.00 74.25           N  
ATOM   3255  CA  ALA B  10     -20.391 -55.719 -20.469  1.00 74.25           C  
ATOM   3256  C   ALA B  10     -18.938 -55.875 -20.875  1.00 74.25           C  
ATOM   3257  CB  ALA B  10     -21.156 -57.031 -20.672  1.00 74.25           C  
ATOM   3258  O   ALA B  10     -18.062 -56.062 -20.031  1.00 74.25           O  
ATOM   3259  N   ALA B  11     -18.734 -55.812 -22.109  1.00 71.19           N  
ATOM   3260  CA  ALA B  11     -17.359 -55.906 -22.609  1.00 71.19           C  
ATOM   3261  C   ALA B  11     -16.500 -54.750 -22.062  1.00 71.19           C  
ATOM   3262  CB  ALA B  11     -17.328 -55.906 -24.125  1.00 71.19           C  
ATOM   3263  O   ALA B  11     -15.352 -54.938 -21.688  1.00 71.19           O  
ATOM   3264  N   PHE B  12     -17.141 -53.719 -21.984  1.00 70.94           N  
ATOM   3265  CA  PHE B  12     -16.438 -52.531 -21.484  1.00 70.94           C  
ATOM   3266  C   PHE B  12     -16.156 -52.688 -19.984  1.00 70.94           C  
ATOM   3267  CB  PHE B  12     -17.281 -51.281 -21.734  1.00 70.94           C  
ATOM   3268  O   PHE B  12     -15.078 -52.281 -19.516  1.00 70.94           O  
ATOM   3269  CG  PHE B  12     -16.594 -50.000 -21.312  1.00 70.94           C  
ATOM   3270  CD1 PHE B  12     -16.875 -49.406 -20.094  1.00 70.94           C  
ATOM   3271  CD2 PHE B  12     -15.656 -49.375 -22.141  1.00 70.94           C  
ATOM   3272  CE1 PHE B  12     -16.250 -48.219 -19.703  1.00 70.94           C  
ATOM   3273  CE2 PHE B  12     -15.023 -48.219 -21.750  1.00 70.94           C  
ATOM   3274  CZ  PHE B  12     -15.320 -47.625 -20.531  1.00 70.94           C  
ATOM   3275  N   LEU B  13     -16.953 -53.219 -19.344  1.00 72.75           N  
ATOM   3276  CA  LEU B  13     -16.828 -53.312 -17.891  1.00 72.75           C  
ATOM   3277  C   LEU B  13     -15.945 -54.500 -17.484  1.00 72.75           C  
ATOM   3278  CB  LEU B  13     -18.219 -53.469 -17.250  1.00 72.75           C  
ATOM   3279  O   LEU B  13     -15.258 -54.438 -16.453  1.00 72.75           O  
ATOM   3280  CG  LEU B  13     -18.953 -52.188 -16.891  1.00 72.75           C  
ATOM   3281  CD1 LEU B  13     -20.453 -52.375 -16.953  1.00 72.75           C  
ATOM   3282  CD2 LEU B  13     -18.531 -51.688 -15.508  1.00 72.75           C  
ATOM   3283  N   PHE B  14     -15.883 -55.438 -18.391  1.00 74.12           N  
ATOM   3284  CA  PHE B  14     -15.258 -56.656 -17.906  1.00 74.12           C  
ATOM   3285  C   PHE B  14     -13.961 -56.938 -18.672  1.00 74.12           C  
ATOM   3286  CB  PHE B  14     -16.219 -57.844 -18.047  1.00 74.12           C  
ATOM   3287  O   PHE B  14     -13.273 -57.938 -18.391  1.00 74.12           O  
ATOM   3288  CG  PHE B  14     -17.516 -57.688 -17.297  1.00 74.12           C  
ATOM   3289  CD1 PHE B  14     -17.516 -57.188 -16.000  1.00 74.12           C  
ATOM   3290  CD2 PHE B  14     -18.719 -58.000 -17.906  1.00 74.12           C  
ATOM   3291  CE1 PHE B  14     -18.719 -57.031 -15.305  1.00 74.12           C  
ATOM   3292  CE2 PHE B  14     -19.922 -57.812 -17.219  1.00 74.12           C  
ATOM   3293  CZ  PHE B  14     -19.922 -57.344 -15.922  1.00 74.12           C  
ATOM   3294  N   GLU B  15     -13.680 -56.156 -19.547  1.00 73.62           N  
ATOM   3295  CA  GLU B  15     -12.469 -56.406 -20.328  1.00 73.62           C  
ATOM   3296  C   GLU B  15     -11.352 -55.438 -19.922  1.00 73.62           C  
ATOM   3297  CB  GLU B  15     -12.758 -56.281 -21.828  1.00 73.62           C  
ATOM   3298  O   GLU B  15     -11.602 -54.250 -19.688  1.00 73.62           O  
ATOM   3299  CG  GLU B  15     -13.500 -57.469 -22.406  1.00 73.62           C  
ATOM   3300  CD  GLU B  15     -13.734 -57.375 -23.906  1.00 73.62           C  
ATOM   3301  OE1 GLU B  15     -14.352 -58.281 -24.484  1.00 73.62           O  
ATOM   3302  OE2 GLU B  15     -13.305 -56.344 -24.484  1.00 73.62           O  
ATOM   3303  N   TYR B  16     -10.211 -56.031 -19.719  1.00 77.62           N  
ATOM   3304  CA  TYR B  16      -8.992 -55.281 -19.438  1.00 77.62           C  
ATOM   3305  C   TYR B  16      -7.953 -55.500 -20.516  1.00 77.62           C  
ATOM   3306  CB  TYR B  16      -8.422 -55.688 -18.078  1.00 77.62           C  
ATOM   3307  O   TYR B  16      -7.648 -56.625 -20.875  1.00 77.62           O  
ATOM   3308  CG  TYR B  16      -7.102 -55.031 -17.750  1.00 77.62           C  
ATOM   3309  CD1 TYR B  16      -5.914 -55.750 -17.750  1.00 77.62           C  
ATOM   3310  CD2 TYR B  16      -7.039 -53.656 -17.453  1.00 77.62           C  
ATOM   3311  CE1 TYR B  16      -4.699 -55.156 -17.453  1.00 77.62           C  
ATOM   3312  CE2 TYR B  16      -5.828 -53.031 -17.172  1.00 77.62           C  
ATOM   3313  OH  TYR B  16      -3.463 -53.188 -16.875  1.00 77.62           O  
ATOM   3314  CZ  TYR B  16      -4.664 -53.781 -17.156  1.00 77.62           C  
ATOM   3315  N   ASP B  17      -7.504 -54.438 -21.016  1.00 78.12           N  
ATOM   3316  CA  ASP B  17      -6.516 -54.500 -22.094  1.00 78.12           C  
ATOM   3317  C   ASP B  17      -5.133 -54.094 -21.594  1.00 78.12           C  
ATOM   3318  CB  ASP B  17      -6.934 -53.625 -23.266  1.00 78.12           C  
ATOM   3319  O   ASP B  17      -4.992 -53.062 -20.906  1.00 78.12           O  
ATOM   3320  CG  ASP B  17      -8.359 -53.875 -23.734  1.00 78.12           C  
ATOM   3321  OD1 ASP B  17      -8.875 -55.000 -23.531  1.00 78.12           O  
ATOM   3322  OD2 ASP B  17      -8.977 -52.969 -24.297  1.00 78.12           O  
ATOM   3323  N   THR B  18      -4.137 -54.875 -21.844  1.00 80.00           N  
ATOM   3324  CA  THR B  18      -2.736 -54.562 -21.547  1.00 80.00           C  
ATOM   3325  C   THR B  18      -1.860 -54.812 -22.766  1.00 80.00           C  
ATOM   3326  CB  THR B  18      -2.230 -55.438 -20.359  1.00 80.00           C  
ATOM   3327  O   THR B  18      -2.100 -55.750 -23.531  1.00 80.00           O  
ATOM   3328  CG2 THR B  18      -2.477 -56.906 -20.625  1.00 80.00           C  
ATOM   3329  OG1 THR B  18      -0.826 -55.219 -20.188  1.00 80.00           O  
ATOM   3330  N   PRO B  19      -0.940 -54.031 -23.016  1.00 81.12           N  
ATOM   3331  CA  PRO B  19      -0.069 -54.156 -24.172  1.00 81.12           C  
ATOM   3332  C   PRO B  19       0.856 -55.375 -24.078  1.00 81.12           C  
ATOM   3333  CB  PRO B  19       0.734 -52.875 -24.188  1.00 81.12           C  
ATOM   3334  O   PRO B  19       1.356 -55.688 -22.984  1.00 81.12           O  
ATOM   3335  CG  PRO B  19       0.471 -52.250 -22.844  1.00 81.12           C  
ATOM   3336  CD  PRO B  19      -0.694 -52.969 -22.219  1.00 81.12           C  
ATOM   3337  N   ARG B  20       1.004 -55.906 -25.188  1.00 82.75           N  
ATOM   3338  CA  ARG B  20       1.997 -56.969 -25.297  1.00 82.75           C  
ATOM   3339  C   ARG B  20       3.408 -56.406 -25.375  1.00 82.75           C  
ATOM   3340  CB  ARG B  20       1.719 -57.844 -26.516  1.00 82.75           C  
ATOM   3341  O   ARG B  20       3.646 -55.438 -26.078  1.00 82.75           O  
ATOM   3342  CG  ARG B  20       0.866 -59.062 -26.219  1.00 82.75           C  
ATOM   3343  CD  ARG B  20       0.729 -59.969 -27.438  1.00 82.75           C  
ATOM   3344  NE  ARG B  20       0.320 -61.312 -27.078  1.00 82.75           N  
ATOM   3345  NH1 ARG B  20       0.417 -62.156 -29.219  1.00 82.75           N  
ATOM   3346  NH2 ARG B  20      -0.195 -63.531 -27.484  1.00 82.75           N  
ATOM   3347  CZ  ARG B  20       0.182 -62.344 -27.922  1.00 82.75           C  
ATOM   3348  N   MET B  21       4.270 -57.062 -24.656  1.00 83.00           N  
ATOM   3349  CA  MET B  21       5.602 -56.469 -24.500  1.00 83.00           C  
ATOM   3350  C   MET B  21       6.672 -57.406 -25.047  1.00 83.00           C  
ATOM   3351  CB  MET B  21       5.887 -56.156 -23.031  1.00 83.00           C  
ATOM   3352  O   MET B  21       6.484 -58.625 -25.062  1.00 83.00           O  
ATOM   3353  CG  MET B  21       4.926 -55.156 -22.422  1.00 83.00           C  
ATOM   3354  SD  MET B  21       5.391 -53.406 -22.828  1.00 83.00           S  
ATOM   3355  CE  MET B  21       6.379 -53.000 -21.359  1.00 83.00           C  
ATOM   3356  N   VAL B  22       7.652 -56.844 -25.562  1.00 82.00           N  
ATOM   3357  CA  VAL B  22       8.867 -57.562 -25.922  1.00 82.00           C  
ATOM   3358  C   VAL B  22       9.945 -57.312 -24.875  1.00 82.00           C  
ATOM   3359  CB  VAL B  22       9.383 -57.125 -27.312  1.00 82.00           C  
ATOM   3360  O   VAL B  22      10.258 -56.188 -24.531  1.00 82.00           O  
ATOM   3361  CG1 VAL B  22      10.703 -57.812 -27.641  1.00 82.00           C  
ATOM   3362  CG2 VAL B  22       8.344 -57.406 -28.391  1.00 82.00           C  
ATOM   3363  N   LEU B  23      10.500 -58.344 -24.344  1.00 82.94           N  
ATOM   3364  CA  LEU B  23      11.523 -58.281 -23.312  1.00 82.94           C  
ATOM   3365  C   LEU B  23      12.914 -58.438 -23.906  1.00 82.94           C  
ATOM   3366  CB  LEU B  23      11.281 -59.344 -22.250  1.00 82.94           C  
ATOM   3367  O   LEU B  23      13.234 -59.469 -24.469  1.00 82.94           O  
ATOM   3368  CG  LEU B  23      11.688 -58.969 -20.812  1.00 82.94           C  
ATOM   3369  CD1 LEU B  23      10.508 -58.375 -20.062  1.00 82.94           C  
ATOM   3370  CD2 LEU B  23      12.227 -60.219 -20.078  1.00 82.94           C  
ATOM   3371  N   VAL B  24      13.688 -57.438 -23.812  1.00 78.62           N  
ATOM   3372  CA  VAL B  24      15.070 -57.438 -24.281  1.00 78.62           C  
ATOM   3373  C   VAL B  24      16.016 -57.781 -23.125  1.00 78.62           C  
ATOM   3374  CB  VAL B  24      15.469 -56.094 -24.922  1.00 78.62           C  
ATOM   3375  O   VAL B  24      16.062 -57.031 -22.141  1.00 78.62           O  
ATOM   3376  CG1 VAL B  24      16.906 -56.156 -25.453  1.00 78.62           C  
ATOM   3377  CG2 VAL B  24      14.500 -55.750 -26.047  1.00 78.62           C  
ATOM   3378  N   ARG B  25      16.703 -58.781 -23.234  1.00 78.56           N  
ATOM   3379  CA  ARG B  25      17.625 -59.188 -22.188  1.00 78.56           C  
ATOM   3380  C   ARG B  25      19.078 -58.875 -22.562  1.00 78.56           C  
ATOM   3381  CB  ARG B  25      17.484 -60.688 -21.922  1.00 78.56           C  
ATOM   3382  O   ARG B  25      19.828 -59.781 -22.938  1.00 78.56           O  
ATOM   3383  CG  ARG B  25      16.859 -61.031 -20.562  1.00 78.56           C  
ATOM   3384  CD  ARG B  25      16.812 -62.531 -20.312  1.00 78.56           C  
ATOM   3385  NE  ARG B  25      16.234 -62.812 -19.000  1.00 78.56           N  
ATOM   3386  NH1 ARG B  25      16.297 -65.125 -19.281  1.00 78.56           N  
ATOM   3387  NH2 ARG B  25      15.453 -64.250 -17.359  1.00 78.56           N  
ATOM   3388  CZ  ARG B  25      15.992 -64.062 -18.547  1.00 78.56           C  
ATOM   3389  N   ASN B  26      19.328 -57.719 -22.719  1.00 77.25           N  
ATOM   3390  CA  ASN B  26      20.688 -57.219 -22.906  1.00 77.25           C  
ATOM   3391  C   ASN B  26      21.172 -56.406 -21.703  1.00 77.25           C  
ATOM   3392  CB  ASN B  26      20.766 -56.375 -24.188  1.00 77.25           C  
ATOM   3393  O   ASN B  26      20.594 -55.375 -21.359  1.00 77.25           O  
ATOM   3394  CG  ASN B  26      22.203 -56.156 -24.656  1.00 77.25           C  
ATOM   3395  ND2 ASN B  26      22.359 -55.906 -25.953  1.00 77.25           N  
ATOM   3396  OD1 ASN B  26      23.141 -56.219 -23.859  1.00 77.25           O  
ATOM   3397  N   LYS B  27      22.219 -56.844 -21.141  1.00 80.12           N  
ATOM   3398  CA  LYS B  27      22.734 -56.250 -19.922  1.00 80.12           C  
ATOM   3399  C   LYS B  27      23.062 -54.781 -20.141  1.00 80.12           C  
ATOM   3400  CB  LYS B  27      23.984 -56.969 -19.438  1.00 80.12           C  
ATOM   3401  O   LYS B  27      22.781 -53.938 -19.281  1.00 80.12           O  
ATOM   3402  CG  LYS B  27      23.719 -57.938 -18.281  1.00 80.12           C  
ATOM   3403  CD  LYS B  27      25.000 -58.625 -17.812  1.00 80.12           C  
ATOM   3404  CE  LYS B  27      24.734 -59.562 -16.656  1.00 80.12           C  
ATOM   3405  NZ  LYS B  27      25.984 -60.281 -16.219  1.00 80.12           N  
ATOM   3406  N   LYS B  28      23.672 -54.500 -21.234  1.00 78.88           N  
ATOM   3407  CA  LYS B  28      24.078 -53.125 -21.516  1.00 78.88           C  
ATOM   3408  C   LYS B  28      22.859 -52.219 -21.703  1.00 78.88           C  
ATOM   3409  CB  LYS B  28      24.969 -53.062 -22.750  1.00 78.88           C  
ATOM   3410  O   LYS B  28      22.812 -51.094 -21.188  1.00 78.88           O  
ATOM   3411  CG  LYS B  28      26.453 -52.875 -22.438  1.00 78.88           C  
ATOM   3412  CD  LYS B  28      27.281 -52.781 -23.703  1.00 78.88           C  
ATOM   3413  CE  LYS B  28      28.766 -52.594 -23.391  1.00 78.88           C  
ATOM   3414  NZ  LYS B  28      29.594 -52.531 -24.625  1.00 78.88           N  
ATOM   3415  N   VAL B  29      21.984 -52.656 -22.391  1.00 77.31           N  
ATOM   3416  CA  VAL B  29      20.781 -51.906 -22.672  1.00 77.31           C  
ATOM   3417  C   VAL B  29      19.953 -51.719 -21.391  1.00 77.31           C  
ATOM   3418  CB  VAL B  29      19.922 -52.562 -23.781  1.00 77.31           C  
ATOM   3419  O   VAL B  29      19.422 -50.656 -21.125  1.00 77.31           O  
ATOM   3420  CG1 VAL B  29      18.625 -51.781 -23.984  1.00 77.31           C  
ATOM   3421  CG2 VAL B  29      20.719 -52.625 -25.078  1.00 77.31           C  
ATOM   3422  N   GLY B  30      19.859 -52.781 -20.719  1.00 81.31           N  
ATOM   3423  CA  GLY B  30      19.125 -52.719 -19.469  1.00 81.31           C  
ATOM   3424  C   GLY B  30      19.734 -51.750 -18.469  1.00 81.31           C  
ATOM   3425  O   GLY B  30      19.000 -50.969 -17.859  1.00 81.31           O  
ATOM   3426  N   VAL B  31      20.922 -51.750 -18.406  1.00 85.38           N  
ATOM   3427  CA  VAL B  31      21.609 -50.875 -17.453  1.00 85.38           C  
ATOM   3428  C   VAL B  31      21.469 -49.406 -17.906  1.00 85.38           C  
ATOM   3429  CB  VAL B  31      23.094 -51.250 -17.328  1.00 85.38           C  
ATOM   3430  O   VAL B  31      21.281 -48.531 -17.078  1.00 85.38           O  
ATOM   3431  CG1 VAL B  31      23.859 -50.125 -16.594  1.00 85.38           C  
ATOM   3432  CG2 VAL B  31      23.250 -52.562 -16.594  1.00 85.38           C  
ATOM   3433  N   ILE B  32      21.609 -49.156 -19.125  1.00 83.12           N  
ATOM   3434  CA  ILE B  32      21.484 -47.781 -19.656  1.00 83.12           C  
ATOM   3435  C   ILE B  32      20.078 -47.281 -19.391  1.00 83.12           C  
ATOM   3436  CB  ILE B  32      21.812 -47.750 -21.156  1.00 83.12           C  
ATOM   3437  O   ILE B  32      19.891 -46.094 -19.016  1.00 83.12           O  
ATOM   3438  CG1 ILE B  32      23.297 -47.438 -21.375  1.00 83.12           C  
ATOM   3439  CG2 ILE B  32      20.938 -46.688 -21.875  1.00 83.12           C  
ATOM   3440  CD1 ILE B  32      23.812 -47.812 -22.766  1.00 83.12           C  
ATOM   3441  N   PHE B  33      19.172 -48.031 -19.562  1.00 81.56           N  
ATOM   3442  CA  PHE B  33      17.797 -47.625 -19.375  1.00 81.56           C  
ATOM   3443  C   PHE B  33      17.500 -47.406 -17.891  1.00 81.56           C  
ATOM   3444  CB  PHE B  33      16.828 -48.656 -19.953  1.00 81.56           C  
ATOM   3445  O   PHE B  33      16.812 -46.438 -17.531  1.00 81.56           O  
ATOM   3446  CG  PHE B  33      15.781 -48.094 -20.859  1.00 81.56           C  
ATOM   3447  CD1 PHE B  33      14.562 -47.656 -20.344  1.00 81.56           C  
ATOM   3448  CD2 PHE B  33      16.016 -48.000 -22.219  1.00 81.56           C  
ATOM   3449  CE1 PHE B  33      13.586 -47.125 -21.188  1.00 81.56           C  
ATOM   3450  CE2 PHE B  33      15.039 -47.469 -23.078  1.00 81.56           C  
ATOM   3451  CZ  PHE B  33      13.828 -47.031 -22.547  1.00 81.56           C  
ATOM   3452  N   ARG B  34      17.953 -48.250 -17.094  1.00 85.81           N  
ATOM   3453  CA  ARG B  34      17.766 -48.062 -15.656  1.00 85.81           C  
ATOM   3454  C   ARG B  34      18.500 -46.812 -15.164  1.00 85.81           C  
ATOM   3455  CB  ARG B  34      18.266 -49.312 -14.891  1.00 85.81           C  
ATOM   3456  O   ARG B  34      18.031 -46.156 -14.242  1.00 85.81           O  
ATOM   3457  CG  ARG B  34      17.344 -50.500 -15.016  1.00 85.81           C  
ATOM   3458  CD  ARG B  34      15.953 -50.219 -14.469  1.00 85.81           C  
ATOM   3459  NE  ARG B  34      15.055 -51.375 -14.641  1.00 85.81           N  
ATOM   3460  NH1 ARG B  34      13.133 -50.188 -14.109  1.00 85.81           N  
ATOM   3461  NH2 ARG B  34      13.016 -52.406 -14.656  1.00 85.81           N  
ATOM   3462  CZ  ARG B  34      13.742 -51.312 -14.469  1.00 85.81           C  
ATOM   3463  N   LEU B  35      19.547 -46.594 -15.773  1.00 89.19           N  
ATOM   3464  CA  LEU B  35      20.266 -45.375 -15.398  1.00 89.19           C  
ATOM   3465  C   LEU B  35      19.500 -44.125 -15.797  1.00 89.19           C  
ATOM   3466  CB  LEU B  35      21.656 -45.375 -16.047  1.00 89.19           C  
ATOM   3467  O   LEU B  35      19.453 -43.156 -15.047  1.00 89.19           O  
ATOM   3468  CG  LEU B  35      22.797 -44.781 -15.219  1.00 89.19           C  
ATOM   3469  CD1 LEU B  35      23.672 -45.875 -14.641  1.00 89.19           C  
ATOM   3470  CD2 LEU B  35      23.625 -43.812 -16.062  1.00 89.19           C  
ATOM   3471  N   ILE B  36      18.938 -44.062 -16.953  1.00 86.56           N  
ATOM   3472  CA  ILE B  36      18.141 -42.938 -17.422  1.00 86.56           C  
ATOM   3473  C   ILE B  36      16.922 -42.781 -16.516  1.00 86.56           C  
ATOM   3474  CB  ILE B  36      17.703 -43.125 -18.891  1.00 86.56           C  
ATOM   3475  O   ILE B  36      16.578 -41.656 -16.141  1.00 86.56           O  
ATOM   3476  CG1 ILE B  36      18.906 -43.062 -19.828  1.00 86.56           C  
ATOM   3477  CG2 ILE B  36      16.641 -42.094 -19.281  1.00 86.56           C  
ATOM   3478  CD1 ILE B  36      18.609 -43.438 -21.266  1.00 86.56           C  
ATOM   3479  N   GLN B  37      16.250 -43.812 -16.203  1.00 82.31           N  
ATOM   3480  CA  GLN B  37      15.094 -43.781 -15.320  1.00 82.31           C  
ATOM   3481  C   GLN B  37      15.477 -43.281 -13.930  1.00 82.31           C  
ATOM   3482  CB  GLN B  37      14.445 -45.156 -15.219  1.00 82.31           C  
ATOM   3483  O   GLN B  37      14.719 -42.531 -13.305  1.00 82.31           O  
ATOM   3484  CG  GLN B  37      13.625 -45.531 -16.438  1.00 82.31           C  
ATOM   3485  CD  GLN B  37      13.062 -46.938 -16.344  1.00 82.31           C  
ATOM   3486  NE2 GLN B  37      12.086 -47.250 -17.203  1.00 82.31           N  
ATOM   3487  OE1 GLN B  37      13.500 -47.750 -15.516  1.00 82.31           O  
ATOM   3488  N   LEU B  38      16.578 -43.688 -13.508  1.00 89.88           N  
ATOM   3489  CA  LEU B  38      17.047 -43.250 -12.195  1.00 89.88           C  
ATOM   3490  C   LEU B  38      17.344 -41.750 -12.188  1.00 89.88           C  
ATOM   3491  CB  LEU B  38      18.297 -44.031 -11.797  1.00 89.88           C  
ATOM   3492  O   LEU B  38      17.062 -41.062 -11.211  1.00 89.88           O  
ATOM   3493  CG  LEU B  38      18.719 -43.938 -10.320  1.00 89.88           C  
ATOM   3494  CD1 LEU B  38      17.922 -44.938  -9.492  1.00 89.88           C  
ATOM   3495  CD2 LEU B  38      20.203 -44.188 -10.172  1.00 89.88           C  
ATOM   3496  N   VAL B  39      17.953 -41.281 -13.188  1.00 90.69           N  
ATOM   3497  CA  VAL B  39      18.250 -39.875 -13.305  1.00 90.69           C  
ATOM   3498  C   VAL B  39      16.953 -39.062 -13.297  1.00 90.69           C  
ATOM   3499  CB  VAL B  39      19.078 -39.562 -14.578  1.00 90.69           C  
ATOM   3500  O   VAL B  39      16.859 -38.031 -12.633  1.00 90.69           O  
ATOM   3501  CG1 VAL B  39      19.078 -38.062 -14.859  1.00 90.69           C  
ATOM   3502  CG2 VAL B  39      20.500 -40.094 -14.438  1.00 90.69           C  
ATOM   3503  N   VAL B  40      16.016 -39.469 -13.977  1.00 84.25           N  
ATOM   3504  CA  VAL B  40      14.719 -38.781 -14.039  1.00 84.25           C  
ATOM   3505  C   VAL B  40      14.039 -38.844 -12.680  1.00 84.25           C  
ATOM   3506  CB  VAL B  40      13.812 -39.406 -15.125  1.00 84.25           C  
ATOM   3507  O   VAL B  40      13.453 -37.875 -12.227  1.00 84.25           O  
ATOM   3508  CG1 VAL B  40      12.391 -38.844 -15.023  1.00 84.25           C  
ATOM   3509  CG2 VAL B  40      14.391 -39.156 -16.516  1.00 84.25           C  
ATOM   3510  N   LEU B  41      14.070 -39.938 -12.133  1.00 88.19           N  
ATOM   3511  CA  LEU B  41      13.453 -40.125 -10.820  1.00 88.19           C  
ATOM   3512  C   LEU B  41      14.117 -39.219  -9.789  1.00 88.19           C  
ATOM   3513  CB  LEU B  41      13.555 -41.562 -10.367  1.00 88.19           C  
ATOM   3514  O   LEU B  41      13.430 -38.594  -8.953  1.00 88.19           O  
ATOM   3515  CG  LEU B  41      12.570 -42.000  -9.281  1.00 88.19           C  
ATOM   3516  CD1 LEU B  41      11.266 -42.469  -9.914  1.00 88.19           C  
ATOM   3517  CD2 LEU B  41      13.180 -43.125  -8.430  1.00 88.19           C  
ATOM   3518  N   VAL B  42      15.375 -39.156  -9.789  1.00 91.56           N  
ATOM   3519  CA  VAL B  42      16.125 -38.312  -8.867  1.00 91.56           C  
ATOM   3520  C   VAL B  42      15.766 -36.844  -9.133  1.00 91.56           C  
ATOM   3521  CB  VAL B  42      17.641 -38.531  -9.008  1.00 91.56           C  
ATOM   3522  O   VAL B  42      15.641 -36.062  -8.188  1.00 91.56           O  
ATOM   3523  CG1 VAL B  42      18.406 -37.406  -8.289  1.00 91.56           C  
ATOM   3524  CG2 VAL B  42      18.047 -39.875  -8.453  1.00 91.56           C  
ATOM   3525  N   TYR B  43      15.617 -36.531 -10.273  1.00 86.19           N  
ATOM   3526  CA  TYR B  43      15.234 -35.156 -10.633  1.00 86.19           C  
ATOM   3527  C   TYR B  43      13.836 -34.844 -10.125  1.00 86.19           C  
ATOM   3528  CB  TYR B  43      15.297 -34.969 -12.148  1.00 86.19           C  
ATOM   3529  O   TYR B  43      13.625 -33.781  -9.492  1.00 86.19           O  
ATOM   3530  CG  TYR B  43      14.664 -33.688 -12.617  1.00 86.19           C  
ATOM   3531  CD1 TYR B  43      13.375 -33.656 -13.148  1.00 86.19           C  
ATOM   3532  CD2 TYR B  43      15.352 -32.469 -12.539  1.00 86.19           C  
ATOM   3533  CE1 TYR B  43      12.789 -32.500 -13.594  1.00 86.19           C  
ATOM   3534  CE2 TYR B  43      14.773 -31.281 -12.977  1.00 86.19           C  
ATOM   3535  OH  TYR B  43      12.914 -30.125 -13.930  1.00 86.19           O  
ATOM   3536  CZ  TYR B  43      13.492 -31.297 -13.500  1.00 86.19           C  
ATOM   3537  N   VAL B  44      12.898 -35.625 -10.367  1.00 83.94           N  
ATOM   3538  CA  VAL B  44      11.508 -35.375 -10.000  1.00 83.94           C  
ATOM   3539  C   VAL B  44      11.367 -35.375  -8.484  1.00 83.94           C  
ATOM   3540  CB  VAL B  44      10.562 -36.438 -10.609  1.00 83.94           C  
ATOM   3541  O   VAL B  44      10.797 -34.438  -7.918  1.00 83.94           O  
ATOM   3542  CG1 VAL B  44       9.156 -36.312 -10.016  1.00 83.94           C  
ATOM   3543  CG2 VAL B  44      10.516 -36.312 -12.125  1.00 83.94           C  
ATOM   3544  N   ILE B  45      11.922 -36.312  -7.820  1.00 88.31           N  
ATOM   3545  CA  ILE B  45      11.773 -36.438  -6.375  1.00 88.31           C  
ATOM   3546  C   ILE B  45      12.664 -35.406  -5.688  1.00 88.31           C  
ATOM   3547  CB  ILE B  45      12.125 -37.844  -5.875  1.00 88.31           C  
ATOM   3548  O   ILE B  45      12.227 -34.688  -4.773  1.00 88.31           O  
ATOM   3549  CG1 ILE B  45      11.133 -38.875  -6.441  1.00 88.31           C  
ATOM   3550  CG2 ILE B  45      12.148 -37.906  -4.344  1.00 88.31           C  
ATOM   3551  CD1 ILE B  45      11.344 -40.281  -5.926  1.00 88.31           C  
ATOM   3552  N   GLY B  46      13.906 -35.375  -6.012  1.00 88.25           N  
ATOM   3553  CA  GLY B  46      14.852 -34.469  -5.371  1.00 88.25           C  
ATOM   3554  C   GLY B  46      14.570 -33.000  -5.660  1.00 88.25           C  
ATOM   3555  O   GLY B  46      14.445 -32.188  -4.738  1.00 88.25           O  
ATOM   3556  N   TRP B  47      14.445 -32.656  -6.812  1.00 84.25           N  
ATOM   3557  CA  TRP B  47      14.344 -31.250  -7.188  1.00 84.25           C  
ATOM   3558  C   TRP B  47      12.891 -30.797  -7.180  1.00 84.25           C  
ATOM   3559  CB  TRP B  47      14.961 -31.031  -8.570  1.00 84.25           C  
ATOM   3560  O   TRP B  47      12.555 -29.828  -6.492  1.00 84.25           O  
ATOM   3561  CG  TRP B  47      15.141 -29.578  -8.922  1.00 84.25           C  
ATOM   3562  CD1 TRP B  47      14.242 -28.766  -9.570  1.00 84.25           C  
ATOM   3563  CD2 TRP B  47      16.297 -28.766  -8.656  1.00 84.25           C  
ATOM   3564  CE2 TRP B  47      16.031 -27.484  -9.164  1.00 84.25           C  
ATOM   3565  CE3 TRP B  47      17.516 -29.016  -8.031  1.00 84.25           C  
ATOM   3566  NE1 TRP B  47      14.773 -27.500  -9.711  1.00 84.25           N  
ATOM   3567  CH2 TRP B  47      18.141 -26.703  -8.453  1.00 84.25           C  
ATOM   3568  CZ2 TRP B  47      16.953 -26.438  -9.070  1.00 84.25           C  
ATOM   3569  CZ3 TRP B  47      18.438 -27.969  -7.941  1.00 84.25           C  
ATOM   3570  N   VAL B  48      12.000 -31.422  -7.848  1.00 83.25           N  
ATOM   3571  CA  VAL B  48      10.625 -30.969  -8.023  1.00 83.25           C  
ATOM   3572  C   VAL B  48       9.852 -31.141  -6.715  1.00 83.25           C  
ATOM   3573  CB  VAL B  48       9.914 -31.734  -9.164  1.00 83.25           C  
ATOM   3574  O   VAL B  48       9.164 -30.219  -6.270  1.00 83.25           O  
ATOM   3575  CG1 VAL B  48       8.453 -31.312  -9.273  1.00 83.25           C  
ATOM   3576  CG2 VAL B  48      10.641 -31.516 -10.484  1.00 83.25           C  
ATOM   3577  N   PHE B  49       9.992 -32.188  -5.988  1.00 86.88           N  
ATOM   3578  CA  PHE B  49       9.203 -32.500  -4.797  1.00 86.88           C  
ATOM   3579  C   PHE B  49       9.867 -31.906  -3.555  1.00 86.88           C  
ATOM   3580  CB  PHE B  49       9.023 -34.000  -4.629  1.00 86.88           C  
ATOM   3581  O   PHE B  49       9.219 -31.234  -2.750  1.00 86.88           O  
ATOM   3582  CG  PHE B  49       7.637 -34.469  -4.949  1.00 86.88           C  
ATOM   3583  CD1 PHE B  49       6.695 -34.656  -3.943  1.00 86.88           C  
ATOM   3584  CD2 PHE B  49       7.270 -34.750  -6.266  1.00 86.88           C  
ATOM   3585  CE1 PHE B  49       5.410 -35.125  -4.238  1.00 86.88           C  
ATOM   3586  CE2 PHE B  49       5.984 -35.188  -6.566  1.00 86.88           C  
ATOM   3587  CZ  PHE B  49       5.059 -35.375  -5.555  1.00 86.88           C  
ATOM   3588  N   LEU B  50      11.148 -32.156  -3.488  1.00 88.94           N  
ATOM   3589  CA  LEU B  50      11.805 -31.797  -2.232  1.00 88.94           C  
ATOM   3590  C   LEU B  50      12.297 -30.359  -2.270  1.00 88.94           C  
ATOM   3591  CB  LEU B  50      12.977 -32.750  -1.947  1.00 88.94           C  
ATOM   3592  O   LEU B  50      12.070 -29.594  -1.323  1.00 88.94           O  
ATOM   3593  CG  LEU B  50      12.609 -34.188  -1.564  1.00 88.94           C  
ATOM   3594  CD1 LEU B  50      13.867 -35.031  -1.434  1.00 88.94           C  
ATOM   3595  CD2 LEU B  50      11.805 -34.188  -0.267  1.00 88.94           C  
ATOM   3596  N   TYR B  51      12.969 -30.062  -3.258  1.00 86.06           N  
ATOM   3597  CA  TYR B  51      13.547 -28.719  -3.312  1.00 86.06           C  
ATOM   3598  C   TYR B  51      12.477 -27.672  -3.621  1.00 86.06           C  
ATOM   3599  CB  TYR B  51      14.656 -28.656  -4.363  1.00 86.06           C  
ATOM   3600  O   TYR B  51      12.367 -26.656  -2.926  1.00 86.06           O  
ATOM   3601  CG  TYR B  51      15.352 -27.312  -4.426  1.00 86.06           C  
ATOM   3602  CD1 TYR B  51      15.016 -26.375  -5.406  1.00 86.06           C  
ATOM   3603  CD2 TYR B  51      16.344 -26.984  -3.512  1.00 86.06           C  
ATOM   3604  CE1 TYR B  51      15.656 -25.141  -5.473  1.00 86.06           C  
ATOM   3605  CE2 TYR B  51      16.984 -25.750  -3.566  1.00 86.06           C  
ATOM   3606  OH  TYR B  51      17.281 -23.625  -4.605  1.00 86.06           O  
ATOM   3607  CZ  TYR B  51      16.641 -24.844  -4.547  1.00 86.06           C  
ATOM   3608  N   GLU B  52      11.633 -27.859  -4.547  1.00 85.62           N  
ATOM   3609  CA  GLU B  52      10.586 -26.922  -4.945  1.00 85.62           C  
ATOM   3610  C   GLU B  52       9.305 -27.156  -4.160  1.00 85.62           C  
ATOM   3611  CB  GLU B  52      10.312 -27.031  -6.445  1.00 85.62           C  
ATOM   3612  O   GLU B  52       8.352 -26.391  -4.273  1.00 85.62           O  
ATOM   3613  CG  GLU B  52      11.391 -26.391  -7.316  1.00 85.62           C  
ATOM   3614  CD  GLU B  52      11.367 -24.859  -7.273  1.00 85.62           C  
ATOM   3615  OE1 GLU B  52      12.367 -24.234  -7.676  1.00 85.62           O  
ATOM   3616  OE2 GLU B  52      10.336 -24.297  -6.840  1.00 85.62           O  
ATOM   3617  N   LYS B  53       9.281 -28.219  -3.424  1.00 89.44           N  
ATOM   3618  CA  LYS B  53       8.133 -28.562  -2.598  1.00 89.44           C  
ATOM   3619  C   LYS B  53       6.844 -28.562  -3.420  1.00 89.44           C  
ATOM   3620  CB  LYS B  53       8.000 -27.594  -1.424  1.00 89.44           C  
ATOM   3621  O   LYS B  53       5.848 -27.953  -3.027  1.00 89.44           O  
ATOM   3622  CG  LYS B  53       9.148 -27.672  -0.430  1.00 89.44           C  
ATOM   3623  CD  LYS B  53       8.859 -26.844   0.823  1.00 89.44           C  
ATOM   3624  CE  LYS B  53       9.969 -26.984   1.854  1.00 89.44           C  
ATOM   3625  NZ  LYS B  53       9.664 -26.234   3.105  1.00 89.44           N  
ATOM   3626  N   GLY B  54       6.844 -29.188  -4.453  1.00 87.19           N  
ATOM   3627  CA  GLY B  54       5.723 -29.297  -5.379  1.00 87.19           C  
ATOM   3628  C   GLY B  54       4.523 -30.000  -4.781  1.00 87.19           C  
ATOM   3629  O   GLY B  54       3.463 -30.062  -5.406  1.00 87.19           O  
ATOM   3630  N   TYR B  55       4.621 -30.422  -3.594  1.00 90.94           N  
ATOM   3631  CA  TYR B  55       3.545 -31.141  -2.926  1.00 90.94           C  
ATOM   3632  C   TYR B  55       2.713 -30.203  -2.059  1.00 90.94           C  
ATOM   3633  CB  TYR B  55       4.113 -32.281  -2.068  1.00 90.94           C  
ATOM   3634  O   TYR B  55       1.763 -30.641  -1.401  1.00 90.94           O  
ATOM   3635  CG  TYR B  55       5.141 -31.828  -1.060  1.00 90.94           C  
ATOM   3636  CD1 TYR B  55       6.496 -31.812  -1.375  1.00 90.94           C  
ATOM   3637  CD2 TYR B  55       4.754 -31.406   0.210  1.00 90.94           C  
ATOM   3638  CE1 TYR B  55       7.445 -31.391  -0.447  1.00 90.94           C  
ATOM   3639  CE2 TYR B  55       5.695 -30.984   1.146  1.00 90.94           C  
ATOM   3640  OH  TYR B  55       7.969 -30.562   1.730  1.00 90.94           O  
ATOM   3641  CZ  TYR B  55       7.035 -30.984   0.808  1.00 90.94           C  
ATOM   3642  N   GLN B  56       3.074 -28.984  -1.988  1.00 92.69           N  
ATOM   3643  CA  GLN B  56       2.391 -28.016  -1.129  1.00 92.69           C  
ATOM   3644  C   GLN B  56       1.576 -27.031  -1.952  1.00 92.69           C  
ATOM   3645  CB  GLN B  56       3.398 -27.281  -0.252  1.00 92.69           C  
ATOM   3646  O   GLN B  56       1.889 -26.781  -3.117  1.00 92.69           O  
ATOM   3647  CG  GLN B  56       4.105 -28.156   0.763  1.00 92.69           C  
ATOM   3648  CD  GLN B  56       5.055 -27.391   1.658  1.00 92.69           C  
ATOM   3649  NE2 GLN B  56       5.371 -27.953   2.818  1.00 92.69           N  
ATOM   3650  OE1 GLN B  56       5.500 -26.297   1.310  1.00 92.69           O  
ATOM   3651  N   THR B  57       0.506 -26.609  -1.323  1.00 89.81           N  
ATOM   3652  CA  THR B  57      -0.193 -25.422  -1.798  1.00 89.81           C  
ATOM   3653  C   THR B  57       0.386 -24.172  -1.157  1.00 89.81           C  
ATOM   3654  CB  THR B  57      -1.702 -25.500  -1.500  1.00 89.81           C  
ATOM   3655  O   THR B  57       0.718 -24.156   0.030  1.00 89.81           O  
ATOM   3656  CG2 THR B  57      -2.428 -24.250  -1.986  1.00 89.81           C  
ATOM   3657  OG1 THR B  57      -2.252 -26.656  -2.162  1.00 89.81           O  
ATOM   3658  N   SER B  58       0.503 -23.219  -1.966  1.00 88.62           N  
ATOM   3659  CA  SER B  58       1.092 -21.984  -1.480  1.00 88.62           C  
ATOM   3660  C   SER B  58       0.027 -20.906  -1.281  1.00 88.62           C  
ATOM   3661  CB  SER B  58       2.160 -21.469  -2.451  1.00 88.62           C  
ATOM   3662  O   SER B  58      -1.047 -20.969  -1.883  1.00 88.62           O  
ATOM   3663  OG  SER B  58       1.574 -21.062  -3.676  1.00 88.62           O  
ATOM   3664  N   SER B  59       0.289 -20.031  -0.330  1.00 87.12           N  
ATOM   3665  CA  SER B  59      -0.582 -18.906  -0.044  1.00 87.12           C  
ATOM   3666  C   SER B  59       0.222 -17.609   0.122  1.00 87.12           C  
ATOM   3667  CB  SER B  59      -1.407 -19.156   1.217  1.00 87.12           C  
ATOM   3668  O   SER B  59       1.301 -17.625   0.719  1.00 87.12           O  
ATOM   3669  OG  SER B  59      -2.193 -18.031   1.546  1.00 87.12           O  
ATOM   3670  N   GLY B  60      -0.303 -16.594  -0.490  1.00 85.44           N  
ATOM   3671  CA  GLY B  60       0.236 -15.273  -0.193  1.00 85.44           C  
ATOM   3672  C   GLY B  60      -0.145 -14.766   1.187  1.00 85.44           C  
ATOM   3673  O   GLY B  60      -0.807 -15.469   1.950  1.00 85.44           O  
ATOM   3674  N   LEU B  61       0.357 -13.586   1.502  1.00 87.38           N  
ATOM   3675  CA  LEU B  61       0.079 -13.062   2.834  1.00 87.38           C  
ATOM   3676  C   LEU B  61      -0.496 -11.648   2.756  1.00 87.38           C  
ATOM   3677  CB  LEU B  61       1.351 -13.055   3.688  1.00 87.38           C  
ATOM   3678  O   LEU B  61      -0.373 -10.984   1.726  1.00 87.38           O  
ATOM   3679  CG  LEU B  61       2.486 -12.156   3.207  1.00 87.38           C  
ATOM   3680  CD1 LEU B  61       2.230 -10.711   3.631  1.00 87.38           C  
ATOM   3681  CD2 LEU B  61       3.826 -12.648   3.746  1.00 87.38           C  
ATOM   3682  N   ILE B  62      -1.176 -11.328   3.766  1.00 83.12           N  
ATOM   3683  CA  ILE B  62      -1.625  -9.977   4.059  1.00 83.12           C  
ATOM   3684  C   ILE B  62      -0.874  -9.430   5.270  1.00 83.12           C  
ATOM   3685  CB  ILE B  62      -3.150  -9.922   4.305  1.00 83.12           C  
ATOM   3686  O   ILE B  62      -0.605 -10.164   6.223  1.00 83.12           O  
ATOM   3687  CG1 ILE B  62      -3.900 -10.594   3.146  1.00 83.12           C  
ATOM   3688  CG2 ILE B  62      -3.619  -8.477   4.500  1.00 83.12           C  
ATOM   3689  CD1 ILE B  62      -5.367 -10.875   3.441  1.00 83.12           C  
ATOM   3690  N   SER B  63      -0.546  -8.250   5.172  1.00 89.38           N  
ATOM   3691  CA  SER B  63       0.343  -7.727   6.203  1.00 89.38           C  
ATOM   3692  C   SER B  63      -0.136  -6.371   6.711  1.00 89.38           C  
ATOM   3693  CB  SER B  63       1.771  -7.605   5.668  1.00 89.38           C  
ATOM   3694  O   SER B  63      -0.848  -5.652   6.004  1.00 89.38           O  
ATOM   3695  OG  SER B  63       1.904  -6.465   4.840  1.00 89.38           O  
ATOM   3696  N   SER B  64       0.202  -6.027   7.965  1.00 87.12           N  
ATOM   3697  CA  SER B  64       0.041  -4.734   8.625  1.00 87.12           C  
ATOM   3698  C   SER B  64       1.312  -4.328   9.367  1.00 87.12           C  
ATOM   3699  CB  SER B  64      -1.137  -4.770   9.602  1.00 87.12           C  
ATOM   3700  O   SER B  64       1.893  -5.133  10.094  1.00 87.12           O  
ATOM   3701  OG  SER B  64      -1.201  -3.574  10.352  1.00 87.12           O  
ATOM   3702  N   VAL B  65       1.677  -3.094   9.148  1.00 92.69           N  
ATOM   3703  CA  VAL B  65       2.926  -2.607   9.727  1.00 92.69           C  
ATOM   3704  C   VAL B  65       2.664  -1.331  10.523  1.00 92.69           C  
ATOM   3705  CB  VAL B  65       3.994  -2.352   8.641  1.00 92.69           C  
ATOM   3706  O   VAL B  65       1.954  -0.436  10.055  1.00 92.69           O  
ATOM   3707  CG1 VAL B  65       5.246  -1.729   9.258  1.00 92.69           C  
ATOM   3708  CG2 VAL B  65       4.340  -3.650   7.918  1.00 92.69           C  
ATOM   3709  N   SER B  66       3.219  -1.235  11.695  1.00 91.56           N  
ATOM   3710  CA  SER B  66       3.240  -0.041  12.531  1.00 91.56           C  
ATOM   3711  C   SER B  66       4.652   0.271  13.016  1.00 91.56           C  
ATOM   3712  CB  SER B  66       2.309  -0.210  13.734  1.00 91.56           C  
ATOM   3713  O   SER B  66       5.422  -0.640  13.336  1.00 91.56           O  
ATOM   3714  OG  SER B  66       2.861  -1.113  14.680  1.00 91.56           O  
ATOM   3715  N   VAL B  67       4.945   1.529  13.070  1.00 95.56           N  
ATOM   3716  CA  VAL B  67       6.305   1.924  13.438  1.00 95.56           C  
ATOM   3717  C   VAL B  67       6.254   2.979  14.547  1.00 95.56           C  
ATOM   3718  CB  VAL B  67       7.086   2.463  12.219  1.00 95.56           C  
ATOM   3719  O   VAL B  67       5.266   3.703  14.672  1.00 95.56           O  
ATOM   3720  CG1 VAL B  67       7.215   1.388  11.141  1.00 95.56           C  
ATOM   3721  CG2 VAL B  67       6.402   3.709  11.656  1.00 95.56           C  
ATOM   3722  N   LYS B  68       7.293   2.973  15.297  1.00 92.94           N  
ATOM   3723  CA  LYS B  68       7.523   3.959  16.344  1.00 92.94           C  
ATOM   3724  C   LYS B  68       8.992   4.367  16.406  1.00 92.94           C  
ATOM   3725  CB  LYS B  68       7.070   3.414  17.703  1.00 92.94           C  
ATOM   3726  O   LYS B  68       9.875   3.510  16.500  1.00 92.94           O  
ATOM   3727  CG  LYS B  68       7.027   4.461  18.812  1.00 92.94           C  
ATOM   3728  CD  LYS B  68       6.363   3.914  20.062  1.00 92.94           C  
ATOM   3729  CE  LYS B  68       6.262   4.977  21.156  1.00 92.94           C  
ATOM   3730  NZ  LYS B  68       5.457   4.504  22.312  1.00 92.94           N  
ATOM   3731  N   LEU B  69       9.234   5.648  16.453  1.00 95.69           N  
ATOM   3732  CA  LEU B  69      10.594   6.184  16.484  1.00 95.69           C  
ATOM   3733  C   LEU B  69      10.875   6.828  17.844  1.00 95.69           C  
ATOM   3734  CB  LEU B  69      10.805   7.203  15.367  1.00 95.69           C  
ATOM   3735  O   LEU B  69       9.969   7.359  18.484  1.00 95.69           O  
ATOM   3736  CG  LEU B  69      11.195   6.637  14.000  1.00 95.69           C  
ATOM   3737  CD1 LEU B  69      10.344   7.262  12.906  1.00 95.69           C  
ATOM   3738  CD2 LEU B  69      12.672   6.867  13.734  1.00 95.69           C  
ATOM   3739  N   LYS B  70      12.094   6.715  18.203  1.00 94.06           N  
ATOM   3740  CA  LYS B  70      12.586   7.355  19.422  1.00 94.06           C  
ATOM   3741  C   LYS B  70      13.945   8.008  19.203  1.00 94.06           C  
ATOM   3742  CB  LYS B  70      12.672   6.344  20.562  1.00 94.06           C  
ATOM   3743  O   LYS B  70      14.805   7.441  18.516  1.00 94.06           O  
ATOM   3744  CG  LYS B  70      11.320   5.855  21.062  1.00 94.06           C  
ATOM   3745  CD  LYS B  70      11.461   4.902  22.250  1.00 94.06           C  
ATOM   3746  CE  LYS B  70      10.109   4.434  22.766  1.00 94.06           C  
ATOM   3747  NZ  LYS B  70      10.250   3.488  23.906  1.00 94.06           N  
ATOM   3748  N   GLY B  71      14.086   9.156  19.750  1.00 94.19           N  
ATOM   3749  CA  GLY B  71      15.336   9.891  19.625  1.00 94.19           C  
ATOM   3750  C   GLY B  71      15.156  11.391  19.719  1.00 94.19           C  
ATOM   3751  O   GLY B  71      14.039  11.898  19.625  1.00 94.19           O  
ATOM   3752  N   LEU B  72      16.297  12.117  20.000  1.00 95.25           N  
ATOM   3753  CA  LEU B  72      16.328  13.570  20.109  1.00 95.25           C  
ATOM   3754  C   LEU B  72      17.484  14.148  19.312  1.00 95.25           C  
ATOM   3755  CB  LEU B  72      16.438  13.984  21.578  1.00 95.25           C  
ATOM   3756  O   LEU B  72      18.531  13.516  19.188  1.00 95.25           O  
ATOM   3757  CG  LEU B  72      15.234  13.656  22.469  1.00 95.25           C  
ATOM   3758  CD1 LEU B  72      15.570  13.922  23.938  1.00 95.25           C  
ATOM   3759  CD2 LEU B  72      14.016  14.469  22.047  1.00 95.25           C  
ATOM   3760  N   ALA B  73      17.266  15.242  18.844  1.00 94.25           N  
ATOM   3761  CA  ALA B  73      18.312  16.000  18.156  1.00 94.25           C  
ATOM   3762  C   ALA B  73      18.344  17.453  18.625  1.00 94.25           C  
ATOM   3763  CB  ALA B  73      18.109  15.945  16.641  1.00 94.25           C  
ATOM   3764  O   ALA B  73      17.312  17.984  19.062  1.00 94.25           O  
ATOM   3765  N   VAL B  74      19.469  18.047  18.609  1.00 93.19           N  
ATOM   3766  CA  VAL B  74      19.656  19.438  19.016  1.00 93.19           C  
ATOM   3767  C   VAL B  74      20.297  20.219  17.875  1.00 93.19           C  
ATOM   3768  CB  VAL B  74      20.531  19.531  20.297  1.00 93.19           C  
ATOM   3769  O   VAL B  74      21.250  19.750  17.250  1.00 93.19           O  
ATOM   3770  CG1 VAL B  74      20.672  21.000  20.734  1.00 93.19           C  
ATOM   3771  CG2 VAL B  74      19.938  18.688  21.422  1.00 93.19           C  
ATOM   3772  N   THR B  75      19.719  21.297  17.609  1.00 92.75           N  
ATOM   3773  CA  THR B  75      20.250  22.172  16.578  1.00 92.75           C  
ATOM   3774  C   THR B  75      20.578  23.547  17.156  1.00 92.75           C  
ATOM   3775  CB  THR B  75      19.266  22.328  15.406  1.00 92.75           C  
ATOM   3776  O   THR B  75      20.062  23.922  18.219  1.00 92.75           O  
ATOM   3777  CG2 THR B  75      18.906  20.969  14.812  1.00 92.75           C  
ATOM   3778  OG1 THR B  75      18.062  22.969  15.875  1.00 92.75           O  
ATOM   3779  N   GLN B  76      21.484  24.219  16.516  1.00 87.44           N  
ATOM   3780  CA  GLN B  76      21.859  25.594  16.812  1.00 87.44           C  
ATOM   3781  C   GLN B  76      21.844  26.438  15.539  1.00 87.44           C  
ATOM   3782  CB  GLN B  76      23.234  25.656  17.469  1.00 87.44           C  
ATOM   3783  O   GLN B  76      22.812  26.422  14.766  1.00 87.44           O  
ATOM   3784  CG  GLN B  76      23.344  26.703  18.562  1.00 87.44           C  
ATOM   3785  CD  GLN B  76      24.547  26.484  19.469  1.00 87.44           C  
ATOM   3786  NE2 GLN B  76      24.625  27.266  20.547  1.00 87.44           N  
ATOM   3787  OE1 GLN B  76      25.391  25.625  19.203  1.00 87.44           O  
ATOM   3788  N   LEU B  77      20.797  26.938  15.242  1.00 80.50           N  
ATOM   3789  CA  LEU B  77      20.703  27.766  14.055  1.00 80.50           C  
ATOM   3790  C   LEU B  77      20.953  29.234  14.398  1.00 80.50           C  
ATOM   3791  CB  LEU B  77      19.312  27.625  13.422  1.00 80.50           C  
ATOM   3792  O   LEU B  77      20.594  29.703  15.484  1.00 80.50           O  
ATOM   3793  CG  LEU B  77      19.016  26.281  12.758  1.00 80.50           C  
ATOM   3794  CD1 LEU B  77      17.500  26.047  12.695  1.00 80.50           C  
ATOM   3795  CD2 LEU B  77      19.625  26.219  11.367  1.00 80.50           C  
ATOM   3796  N   PRO B  78      21.594  29.875  13.516  1.00 73.94           N  
ATOM   3797  CA  PRO B  78      21.797  31.312  13.734  1.00 73.94           C  
ATOM   3798  C   PRO B  78      20.469  32.062  13.812  1.00 73.94           C  
ATOM   3799  CB  PRO B  78      22.594  31.734  12.508  1.00 73.94           C  
ATOM   3800  O   PRO B  78      19.609  31.922  12.945  1.00 73.94           O  
ATOM   3801  CG  PRO B  78      22.984  30.469  11.836  1.00 73.94           C  
ATOM   3802  CD  PRO B  78      22.172  29.344  12.422  1.00 73.94           C  
ATOM   3803  N   GLY B  79      20.219  32.812  14.852  1.00 68.38           N  
ATOM   3804  CA  GLY B  79      19.031  33.656  15.000  1.00 68.38           C  
ATOM   3805  C   GLY B  79      17.906  32.938  15.758  1.00 68.38           C  
ATOM   3806  O   GLY B  79      17.016  33.594  16.297  1.00 68.38           O  
ATOM   3807  N   LEU B  80      17.844  31.609  15.711  1.00 73.19           N  
ATOM   3808  CA  LEU B  80      16.750  30.891  16.359  1.00 73.19           C  
ATOM   3809  C   LEU B  80      17.219  30.266  17.672  1.00 73.19           C  
ATOM   3810  CB  LEU B  80      16.203  29.797  15.430  1.00 73.19           C  
ATOM   3811  O   LEU B  80      16.406  29.906  18.516  1.00 73.19           O  
ATOM   3812  CG  LEU B  80      15.102  30.219  14.469  1.00 73.19           C  
ATOM   3813  CD1 LEU B  80      15.406  29.719  13.055  1.00 73.19           C  
ATOM   3814  CD2 LEU B  80      13.750  29.703  14.945  1.00 73.19           C  
ATOM   3815  N   GLY B  81      18.531  30.312  17.953  1.00 78.75           N  
ATOM   3816  CA  GLY B  81      19.016  29.703  19.188  1.00 78.75           C  
ATOM   3817  C   GLY B  81      18.953  28.188  19.156  1.00 78.75           C  
ATOM   3818  O   GLY B  81      18.703  27.594  18.109  1.00 78.75           O  
ATOM   3819  N   PRO B  82      19.297  27.594  20.281  1.00 88.38           N  
ATOM   3820  CA  PRO B  82      19.250  26.125  20.391  1.00 88.38           C  
ATOM   3821  C   PRO B  82      17.812  25.594  20.391  1.00 88.38           C  
ATOM   3822  CB  PRO B  82      19.938  25.859  21.734  1.00 88.38           C  
ATOM   3823  O   PRO B  82      16.922  26.203  21.000  1.00 88.38           O  
ATOM   3824  CG  PRO B  82      19.844  27.141  22.469  1.00 88.38           C  
ATOM   3825  CD  PRO B  82      19.672  28.266  21.484  1.00 88.38           C  
ATOM   3826  N   GLN B  83      17.656  24.594  19.688  1.00 93.38           N  
ATOM   3827  CA  GLN B  83      16.344  23.969  19.594  1.00 93.38           C  
ATOM   3828  C   GLN B  83      16.453  22.438  19.719  1.00 93.38           C  
ATOM   3829  CB  GLN B  83      15.664  24.328  18.281  1.00 93.38           C  
ATOM   3830  O   GLN B  83      17.359  21.828  19.141  1.00 93.38           O  
ATOM   3831  CG  GLN B  83      15.305  25.812  18.172  1.00 93.38           C  
ATOM   3832  CD  GLN B  83      14.539  26.141  16.891  1.00 93.38           C  
ATOM   3833  NE2 GLN B  83      14.258  27.422  16.688  1.00 93.38           N  
ATOM   3834  OE1 GLN B  83      14.203  25.250  16.109  1.00 93.38           O  
ATOM   3835  N   VAL B  84      15.594  21.844  20.453  1.00 94.75           N  
ATOM   3836  CA  VAL B  84      15.492  20.406  20.562  1.00 94.75           C  
ATOM   3837  C   VAL B  84      14.391  19.891  19.641  1.00 94.75           C  
ATOM   3838  CB  VAL B  84      15.203  19.969  22.016  1.00 94.75           C  
ATOM   3839  O   VAL B  84      13.312  20.484  19.547  1.00 94.75           O  
ATOM   3840  CG1 VAL B  84      14.914  18.469  22.078  1.00 94.75           C  
ATOM   3841  CG2 VAL B  84      16.391  20.312  22.922  1.00 94.75           C  
ATOM   3842  N   TRP B  85      14.680  18.875  18.938  1.00 95.31           N  
ATOM   3843  CA  TRP B  85      13.758  18.203  18.016  1.00 95.31           C  
ATOM   3844  C   TRP B  85      13.422  16.797  18.500  1.00 95.31           C  
ATOM   3845  CB  TRP B  85      14.344  18.141  16.609  1.00 95.31           C  
ATOM   3846  O   TRP B  85      14.312  15.969  18.672  1.00 95.31           O  
ATOM   3847  CG  TRP B  85      14.734  19.484  16.047  1.00 95.31           C  
ATOM   3848  CD1 TRP B  85      15.828  20.219  16.391  1.00 95.31           C  
ATOM   3849  CD2 TRP B  85      14.031  20.234  15.062  1.00 95.31           C  
ATOM   3850  CE2 TRP B  85      14.758  21.438  14.844  1.00 95.31           C  
ATOM   3851  CE3 TRP B  85      12.852  20.016  14.336  1.00 95.31           C  
ATOM   3852  NE1 TRP B  85      15.852  21.391  15.664  1.00 95.31           N  
ATOM   3853  CH2 TRP B  85      13.188  22.172  13.234  1.00 95.31           C  
ATOM   3854  CZ2 TRP B  85      14.344  22.406  13.930  1.00 95.31           C  
ATOM   3855  CZ3 TRP B  85      12.438  20.984  13.422  1.00 95.31           C  
ATOM   3856  N   ASP B  86      12.203  16.547  18.734  1.00 95.38           N  
ATOM   3857  CA  ASP B  86      11.750  15.219  19.172  1.00 95.38           C  
ATOM   3858  C   ASP B  86      10.891  14.555  18.094  1.00 95.38           C  
ATOM   3859  CB  ASP B  86      10.961  15.320  20.469  1.00 95.38           C  
ATOM   3860  O   ASP B  86      10.828  15.031  16.953  1.00 95.38           O  
ATOM   3861  CG  ASP B  86       9.672  16.109  20.328  1.00 95.38           C  
ATOM   3862  OD1 ASP B  86       9.250  16.391  19.188  1.00 95.38           O  
ATOM   3863  OD2 ASP B  86       9.070  16.453  21.375  1.00 95.38           O  
ATOM   3864  N   VAL B  87      10.289  13.438  18.359  1.00 95.75           N  
ATOM   3865  CA  VAL B  87       9.586  12.578  17.406  1.00 95.75           C  
ATOM   3866  C   VAL B  87       8.445  13.359  16.766  1.00 95.75           C  
ATOM   3867  CB  VAL B  87       9.039  11.305  18.094  1.00 95.75           C  
ATOM   3868  O   VAL B  87       8.125  13.133  15.586  1.00 95.75           O  
ATOM   3869  CG1 VAL B  87       7.918  11.648  19.062  1.00 95.75           C  
ATOM   3870  CG2 VAL B  87       8.547  10.305  17.047  1.00 95.75           C  
ATOM   3871  N   ALA B  88       7.785  14.250  17.391  1.00 96.75           N  
ATOM   3872  CA  ALA B  88       6.672  15.031  16.859  1.00 96.75           C  
ATOM   3873  C   ALA B  88       7.160  16.047  15.828  1.00 96.75           C  
ATOM   3874  CB  ALA B  88       5.938  15.742  18.000  1.00 96.75           C  
ATOM   3875  O   ALA B  88       6.359  16.609  15.078  1.00 96.75           O  
ATOM   3876  N   ASP B  89       8.469  16.234  15.758  1.00 96.19           N  
ATOM   3877  CA  ASP B  89       9.023  17.281  14.914  1.00 96.19           C  
ATOM   3878  C   ASP B  89       9.594  16.703  13.625  1.00 96.19           C  
ATOM   3879  CB  ASP B  89      10.109  18.062  15.672  1.00 96.19           C  
ATOM   3880  O   ASP B  89       9.570  17.359  12.578  1.00 96.19           O  
ATOM   3881  CG  ASP B  89       9.586  18.750  16.906  1.00 96.19           C  
ATOM   3882  OD1 ASP B  89       8.516  19.391  16.844  1.00 96.19           O  
ATOM   3883  OD2 ASP B  89      10.250  18.672  17.969  1.00 96.19           O  
ATOM   3884  N   TYR B  90      10.133  15.461  13.680  1.00 97.31           N  
ATOM   3885  CA  TYR B  90      10.992  15.055  12.570  1.00 97.31           C  
ATOM   3886  C   TYR B  90      10.422  13.836  11.859  1.00 97.31           C  
ATOM   3887  CB  TYR B  90      12.406  14.758  13.062  1.00 97.31           C  
ATOM   3888  O   TYR B  90      11.008  13.344  10.891  1.00 97.31           O  
ATOM   3889  CG  TYR B  90      12.469  13.656  14.102  1.00 97.31           C  
ATOM   3890  CD1 TYR B  90      12.828  13.938  15.422  1.00 97.31           C  
ATOM   3891  CD2 TYR B  90      12.180  12.344  13.766  1.00 97.31           C  
ATOM   3892  CE1 TYR B  90      12.891  12.930  16.375  1.00 97.31           C  
ATOM   3893  CE2 TYR B  90      12.242  11.328  14.711  1.00 97.31           C  
ATOM   3894  OH  TYR B  90      12.656  10.633  16.953  1.00 97.31           O  
ATOM   3895  CZ  TYR B  90      12.594  11.633  16.016  1.00 97.31           C  
ATOM   3896  N   VAL B  91       9.359  13.320  12.234  1.00 97.44           N  
ATOM   3897  CA  VAL B  91       8.781  12.141  11.602  1.00 97.44           C  
ATOM   3898  C   VAL B  91       7.582  12.547  10.742  1.00 97.44           C  
ATOM   3899  CB  VAL B  91       8.359  11.086  12.641  1.00 97.44           C  
ATOM   3900  O   VAL B  91       6.707  13.281  11.203  1.00 97.44           O  
ATOM   3901  CG1 VAL B  91       7.582   9.953  11.977  1.00 97.44           C  
ATOM   3902  CG2 VAL B  91       9.586  10.539  13.375  1.00 97.44           C  
ATOM   3903  N   PHE B  92       7.453  12.031   9.578  1.00 97.06           N  
ATOM   3904  CA  PHE B  92       6.367  12.258   8.625  1.00 97.06           C  
ATOM   3905  C   PHE B  92       5.898  10.945   8.016  1.00 97.06           C  
ATOM   3906  CB  PHE B  92       6.809  13.227   7.527  1.00 97.06           C  
ATOM   3907  O   PHE B  92       6.668  10.266   7.336  1.00 97.06           O  
ATOM   3908  CG  PHE B  92       7.230  14.578   8.039  1.00 97.06           C  
ATOM   3909  CD1 PHE B  92       6.340  15.648   8.039  1.00 97.06           C  
ATOM   3910  CD2 PHE B  92       8.516  14.781   8.516  1.00 97.06           C  
ATOM   3911  CE1 PHE B  92       6.727  16.906   8.516  1.00 97.06           C  
ATOM   3912  CE2 PHE B  92       8.914  16.031   8.992  1.00 97.06           C  
ATOM   3913  CZ  PHE B  92       8.016  17.094   8.984  1.00 97.06           C  
ATOM   3914  N   PRO B  93       4.617  10.672   8.086  1.00 95.62           N  
ATOM   3915  CA  PRO B  93       3.600  11.328   8.914  1.00 95.62           C  
ATOM   3916  C   PRO B  93       3.752  11.000  10.398  1.00 95.62           C  
ATOM   3917  CB  PRO B  93       2.287  10.758   8.367  1.00 95.62           C  
ATOM   3918  O   PRO B  93       4.512  10.102  10.766  1.00 95.62           O  
ATOM   3919  CG  PRO B  93       2.635   9.391   7.875  1.00 95.62           C  
ATOM   3920  CD  PRO B  93       4.031   9.430   7.324  1.00 95.62           C  
ATOM   3921  N   ALA B  94       3.070  11.625  11.203  1.00 94.56           N  
ATOM   3922  CA  ALA B  94       3.219  11.508  12.656  1.00 94.56           C  
ATOM   3923  C   ALA B  94       2.748  10.141  13.148  1.00 94.56           C  
ATOM   3924  CB  ALA B  94       2.445  12.617  13.359  1.00 94.56           C  
ATOM   3925  O   ALA B  94       3.309   9.586  14.094  1.00 94.56           O  
ATOM   3926  N   GLN B  95       1.711   9.586  12.531  1.00 94.06           N  
ATOM   3927  CA  GLN B  95       1.148   8.320  12.984  1.00 94.06           C  
ATOM   3928  C   GLN B  95       1.987   7.141  12.500  1.00 94.06           C  
ATOM   3929  CB  GLN B  95      -0.296   8.164  12.508  1.00 94.06           C  
ATOM   3930  O   GLN B  95       1.707   5.988  12.844  1.00 94.06           O  
ATOM   3931  CG  GLN B  95      -0.427   7.988  11.000  1.00 94.06           C  
ATOM   3932  CD  GLN B  95      -0.472   9.312  10.250  1.00 94.06           C  
ATOM   3933  NE2 GLN B  95      -0.915   9.266   9.000  1.00 94.06           N  
ATOM   3934  OE1 GLN B  95      -0.113  10.359  10.797  1.00 94.06           O  
ATOM   3935  N   GLY B  96       2.949   7.418  11.688  1.00 90.62           N  
ATOM   3936  CA  GLY B  96       3.707   6.309  11.133  1.00 90.62           C  
ATOM   3937  C   GLY B  96       2.963   5.566  10.039  1.00 90.62           C  
ATOM   3938  O   GLY B  96       1.737   5.660   9.938  1.00 90.62           O  
ATOM   3939  N   ASP B  97       3.639   4.961   9.227  1.00 91.88           N  
ATOM   3940  CA  ASP B  97       3.121   4.184   8.102  1.00 91.88           C  
ATOM   3941  C   ASP B  97       4.180   3.221   7.566  1.00 91.88           C  
ATOM   3942  CB  ASP B  97       2.635   5.105   6.984  1.00 91.88           C  
ATOM   3943  O   ASP B  97       5.285   3.145   8.102  1.00 91.88           O  
ATOM   3944  CG  ASP B  97       1.615   4.449   6.074  1.00 91.88           C  
ATOM   3945  OD1 ASP B  97       1.278   3.264   6.289  1.00 91.88           O  
ATOM   3946  OD2 ASP B  97       1.146   5.121   5.129  1.00 91.88           O  
ATOM   3947  N   ASN B  98       3.770   2.447   6.664  1.00 91.88           N  
ATOM   3948  CA  ASN B  98       4.734   1.563   6.020  1.00 91.88           C  
ATOM   3949  C   ASN B  98       5.820   2.354   5.293  1.00 91.88           C  
ATOM   3950  CB  ASN B  98       4.027   0.615   5.047  1.00 91.88           C  
ATOM   3951  O   ASN B  98       6.906   1.832   5.035  1.00 91.88           O  
ATOM   3952  CG  ASN B  98       3.252   1.350   3.973  1.00 91.88           C  
ATOM   3953  ND2 ASN B  98       2.656   0.599   3.055  1.00 91.88           N  
ATOM   3954  OD1 ASN B  98       3.189   2.582   3.969  1.00 91.88           O  
ATOM   3955  N   SER B  99       5.516   3.475   4.855  1.00 93.44           N  
ATOM   3956  CA  SER B  99       6.469   4.438   4.309  1.00 93.44           C  
ATOM   3957  C   SER B  99       6.480   5.727   5.125  1.00 93.44           C  
ATOM   3958  CB  SER B  99       6.137   4.750   2.850  1.00 93.44           C  
ATOM   3959  O   SER B  99       5.441   6.359   5.312  1.00 93.44           O  
ATOM   3960  OG  SER B  99       7.098   5.637   2.297  1.00 93.44           O  
ATOM   3961  N   PHE B 100       7.609   6.070   5.590  1.00 96.44           N  
ATOM   3962  CA  PHE B 100       7.719   7.258   6.430  1.00 96.44           C  
ATOM   3963  C   PHE B 100       9.070   7.934   6.238  1.00 96.44           C  
ATOM   3964  CB  PHE B 100       7.516   6.895   7.902  1.00 96.44           C  
ATOM   3965  O   PHE B 100       9.992   7.344   5.664  1.00 96.44           O  
ATOM   3966  CG  PHE B 100       8.555   5.949   8.445  1.00 96.44           C  
ATOM   3967  CD1 PHE B 100       8.414   4.578   8.289  1.00 96.44           C  
ATOM   3968  CD2 PHE B 100       9.680   6.438   9.109  1.00 96.44           C  
ATOM   3969  CE1 PHE B 100       9.375   3.699   8.789  1.00 96.44           C  
ATOM   3970  CE2 PHE B 100      10.641   5.566   9.609  1.00 96.44           C  
ATOM   3971  CZ  PHE B 100      10.492   4.199   9.445  1.00 96.44           C  
ATOM   3972  N   VAL B 101       9.172   9.180   6.637  1.00 97.38           N  
ATOM   3973  CA  VAL B 101      10.359  10.000   6.453  1.00 97.38           C  
ATOM   3974  C   VAL B 101      10.859  10.492   7.809  1.00 97.38           C  
ATOM   3975  CB  VAL B 101      10.094  11.195   5.516  1.00 97.38           C  
ATOM   3976  O   VAL B 101      10.070  10.906   8.656  1.00 97.38           O  
ATOM   3977  CG1 VAL B 101      11.359  12.031   5.324  1.00 97.38           C  
ATOM   3978  CG2 VAL B 101       9.562  10.711   4.168  1.00 97.38           C  
ATOM   3979  N   VAL B 102      12.102  10.406   8.031  1.00 98.31           N  
ATOM   3980  CA  VAL B 102      12.797  11.008   9.164  1.00 98.31           C  
ATOM   3981  C   VAL B 102      13.602  12.219   8.695  1.00 98.31           C  
ATOM   3982  CB  VAL B 102      13.719   9.992   9.867  1.00 98.31           C  
ATOM   3983  O   VAL B 102      14.531  12.078   7.891  1.00 98.31           O  
ATOM   3984  CG1 VAL B 102      14.422  10.633  11.062  1.00 98.31           C  
ATOM   3985  CG2 VAL B 102      12.922   8.766  10.312  1.00 98.31           C  
ATOM   3986  N   MET B 103      13.305  13.336   9.148  1.00 98.44           N  
ATOM   3987  CA  MET B 103      14.016  14.555   8.797  1.00 98.44           C  
ATOM   3988  C   MET B 103      15.430  14.555   9.375  1.00 98.44           C  
ATOM   3989  CB  MET B 103      13.250  15.789   9.289  1.00 98.44           C  
ATOM   3990  O   MET B 103      15.602  14.406  10.586  1.00 98.44           O  
ATOM   3991  CG  MET B 103      13.945  17.109   8.984  1.00 98.44           C  
ATOM   3992  SD  MET B 103      12.914  18.562   9.406  1.00 98.44           S  
ATOM   3993  CE  MET B 103      12.891  18.422  11.219  1.00 98.44           C  
ATOM   3994  N   THR B 104      16.391  14.742   8.578  1.00 98.31           N  
ATOM   3995  CA  THR B 104      17.781  14.742   9.008  1.00 98.31           C  
ATOM   3996  C   THR B 104      18.422  16.109   8.789  1.00 98.31           C  
ATOM   3997  CB  THR B 104      18.594  13.664   8.266  1.00 98.31           C  
ATOM   3998  O   THR B 104      19.469  16.406   9.367  1.00 98.31           O  
ATOM   3999  CG2 THR B 104      18.172  12.266   8.695  1.00 98.31           C  
ATOM   4000  OG1 THR B 104      18.375  13.805   6.852  1.00 98.31           O  
ATOM   4001  N   ASN B 105      17.828  16.906   7.922  1.00 97.81           N  
ATOM   4002  CA  ASN B 105      18.297  18.234   7.570  1.00 97.81           C  
ATOM   4003  C   ASN B 105      17.156  19.125   7.098  1.00 97.81           C  
ATOM   4004  CB  ASN B 105      19.391  18.172   6.500  1.00 97.81           C  
ATOM   4005  O   ASN B 105      16.062  18.625   6.789  1.00 97.81           O  
ATOM   4006  CG  ASN B 105      20.391  19.312   6.602  1.00 97.81           C  
ATOM   4007  ND2 ASN B 105      21.438  19.250   5.805  1.00 97.81           N  
ATOM   4008  OD1 ASN B 105      20.203  20.234   7.387  1.00 97.81           O  
ATOM   4009  N   PHE B 106      17.391  20.453   7.156  1.00 96.88           N  
ATOM   4010  CA  PHE B 106      16.312  21.312   6.695  1.00 96.88           C  
ATOM   4011  C   PHE B 106      16.812  22.734   6.473  1.00 96.88           C  
ATOM   4012  CB  PHE B 106      15.164  21.312   7.703  1.00 96.88           C  
ATOM   4013  O   PHE B 106      17.891  23.094   6.945  1.00 96.88           O  
ATOM   4014  CG  PHE B 106      15.547  21.844   9.062  1.00 96.88           C  
ATOM   4015  CD1 PHE B 106      15.984  20.969  10.055  1.00 96.88           C  
ATOM   4016  CD2 PHE B 106      15.461  23.188   9.352  1.00 96.88           C  
ATOM   4017  CE1 PHE B 106      16.344  21.453  11.312  1.00 96.88           C  
ATOM   4018  CE2 PHE B 106      15.820  23.672  10.609  1.00 96.88           C  
ATOM   4019  CZ  PHE B 106      16.250  22.797  11.586  1.00 96.88           C  
ATOM   4020  N   ILE B 107      16.188  23.469   5.680  1.00 96.25           N  
ATOM   4021  CA  ILE B 107      16.312  24.906   5.473  1.00 96.25           C  
ATOM   4022  C   ILE B 107      14.992  25.594   5.852  1.00 96.25           C  
ATOM   4023  CB  ILE B 107      16.672  25.250   4.008  1.00 96.25           C  
ATOM   4024  O   ILE B 107      13.930  25.250   5.328  1.00 96.25           O  
ATOM   4025  CG1 ILE B 107      18.016  24.578   3.635  1.00 96.25           C  
ATOM   4026  CG2 ILE B 107      16.734  26.766   3.799  1.00 96.25           C  
ATOM   4027  CD1 ILE B 107      18.328  24.641   2.148  1.00 96.25           C  
ATOM   4028  N   VAL B 108      15.062  26.547   6.715  1.00 95.25           N  
ATOM   4029  CA  VAL B 108      13.859  27.203   7.215  1.00 95.25           C  
ATOM   4030  C   VAL B 108      13.797  28.641   6.688  1.00 95.25           C  
ATOM   4031  CB  VAL B 108      13.820  27.203   8.758  1.00 95.25           C  
ATOM   4032  O   VAL B 108      14.812  29.328   6.613  1.00 95.25           O  
ATOM   4033  CG1 VAL B 108      15.016  27.953   9.336  1.00 95.25           C  
ATOM   4034  CG2 VAL B 108      12.508  27.812   9.258  1.00 95.25           C  
ATOM   4035  N   THR B 109      12.742  29.062   6.199  1.00 96.06           N  
ATOM   4036  CA  THR B 109      12.375  30.438   5.887  1.00 96.06           C  
ATOM   4037  C   THR B 109      11.273  30.938   6.824  1.00 96.06           C  
ATOM   4038  CB  THR B 109      11.906  30.578   4.426  1.00 96.06           C  
ATOM   4039  O   THR B 109      10.086  30.688   6.582  1.00 96.06           O  
ATOM   4040  CG2 THR B 109      11.711  32.031   4.043  1.00 96.06           C  
ATOM   4041  OG1 THR B 109      12.891  30.000   3.561  1.00 96.06           O  
ATOM   4042  N   PRO B 110      11.656  31.609   7.840  1.00 95.00           N  
ATOM   4043  CA  PRO B 110      10.711  31.969   8.906  1.00 95.00           C  
ATOM   4044  C   PRO B 110       9.781  33.125   8.516  1.00 95.00           C  
ATOM   4045  CB  PRO B 110      11.625  32.375  10.062  1.00 95.00           C  
ATOM   4046  O   PRO B 110      10.148  33.969   7.703  1.00 95.00           O  
ATOM   4047  CG  PRO B 110      12.859  32.906   9.406  1.00 95.00           C  
ATOM   4048  CD  PRO B 110      13.078  32.156   8.125  1.00 95.00           C  
ATOM   4049  N   LYS B 111       8.594  33.094   9.023  1.00 95.88           N  
ATOM   4050  CA  LYS B 111       7.613  34.156   9.094  1.00 95.88           C  
ATOM   4051  C   LYS B 111       7.305  34.719   7.703  1.00 95.88           C  
ATOM   4052  CB  LYS B 111       8.125  35.281  10.000  1.00 95.88           C  
ATOM   4053  O   LYS B 111       7.355  35.938   7.484  1.00 95.88           O  
ATOM   4054  CG  LYS B 111       7.027  36.219  10.523  1.00 95.88           C  
ATOM   4055  CD  LYS B 111       7.570  37.188  11.547  1.00 95.88           C  
ATOM   4056  CE  LYS B 111       6.465  38.062  12.117  1.00 95.88           C  
ATOM   4057  NZ  LYS B 111       7.008  39.156  13.000  1.00 95.88           N  
ATOM   4058  N   GLN B 112       7.062  33.906   6.785  1.00 97.56           N  
ATOM   4059  CA  GLN B 112       6.598  34.344   5.473  1.00 97.56           C  
ATOM   4060  C   GLN B 112       5.172  34.875   5.543  1.00 97.56           C  
ATOM   4061  CB  GLN B 112       6.672  33.188   4.473  1.00 97.56           C  
ATOM   4062  O   GLN B 112       4.359  34.406   6.344  1.00 97.56           O  
ATOM   4063  CG  GLN B 112       8.094  32.750   4.152  1.00 97.56           C  
ATOM   4064  CD  GLN B 112       8.156  31.812   2.957  1.00 97.56           C  
ATOM   4065  NE2 GLN B 112       9.070  32.094   2.037  1.00 97.56           N  
ATOM   4066  OE1 GLN B 112       7.391  30.844   2.863  1.00 97.56           O  
ATOM   4067  N   THR B 113       4.891  35.812   4.754  1.00 97.25           N  
ATOM   4068  CA  THR B 113       3.559  36.406   4.605  1.00 97.25           C  
ATOM   4069  C   THR B 113       3.289  36.750   3.146  1.00 97.25           C  
ATOM   4070  CB  THR B 113       3.389  37.656   5.488  1.00 97.25           C  
ATOM   4071  O   THR B 113       4.223  36.938   2.365  1.00 97.25           O  
ATOM   4072  CG2 THR B 113       4.262  38.781   4.988  1.00 97.25           C  
ATOM   4073  OG1 THR B 113       2.018  38.062   5.465  1.00 97.25           O  
ATOM   4074  N   GLN B 114       2.074  36.750   2.680  1.00 96.50           N  
ATOM   4075  CA  GLN B 114       1.692  37.156   1.326  1.00 96.50           C  
ATOM   4076  C   GLN B 114       2.004  38.625   1.069  1.00 96.50           C  
ATOM   4077  CB  GLN B 114       0.206  36.875   1.087  1.00 96.50           C  
ATOM   4078  O   GLN B 114       1.580  39.500   1.831  1.00 96.50           O  
ATOM   4079  CG  GLN B 114      -0.177  35.406   1.204  1.00 96.50           C  
ATOM   4080  CD  GLN B 114       0.258  34.594   0.003  1.00 96.50           C  
ATOM   4081  NE2 GLN B 114       0.216  33.281   0.138  1.00 96.50           N  
ATOM   4082  OE1 GLN B 114       0.627  35.156  -1.039  1.00 96.50           O  
ATOM   4083  N   GLY B 115       2.781  38.844   0.122  1.00 96.50           N  
ATOM   4084  CA  GLY B 115       3.184  40.188  -0.196  1.00 96.50           C  
ATOM   4085  C   GLY B 115       4.082  40.281  -1.413  1.00 96.50           C  
ATOM   4086  O   GLY B 115       4.008  39.438  -2.311  1.00 96.50           O  
ATOM   4087  N   TYR B 116       4.750  41.375  -1.602  1.00 97.31           N  
ATOM   4088  CA  TYR B 116       5.645  41.625  -2.727  1.00 97.31           C  
ATOM   4089  C   TYR B 116       7.102  41.594  -2.285  1.00 97.31           C  
ATOM   4090  CB  TYR B 116       5.328  43.000  -3.365  1.00 97.31           C  
ATOM   4091  O   TYR B 116       7.453  42.125  -1.233  1.00 97.31           O  
ATOM   4092  CG  TYR B 116       3.906  43.125  -3.859  1.00 97.31           C  
ATOM   4093  CD1 TYR B 116       3.553  42.688  -5.137  1.00 97.31           C  
ATOM   4094  CD2 TYR B 116       2.916  43.656  -3.053  1.00 97.31           C  
ATOM   4095  CE1 TYR B 116       2.246  42.781  -5.598  1.00 97.31           C  
ATOM   4096  CE2 TYR B 116       1.605  43.781  -3.504  1.00 97.31           C  
ATOM   4097  OH  TYR B 116      -0.016  43.438  -5.227  1.00 97.31           O  
ATOM   4098  CZ  TYR B 116       1.280  43.344  -4.773  1.00 97.31           C  
ATOM   4099  N   CYS B 117       7.895  40.906  -2.965  1.00 97.69           N  
ATOM   4100  CA  CYS B 117       9.328  40.844  -2.703  1.00 97.69           C  
ATOM   4101  C   CYS B 117      10.086  40.438  -3.963  1.00 97.69           C  
ATOM   4102  CB  CYS B 117       9.602  39.812  -1.587  1.00 97.69           C  
ATOM   4103  O   CYS B 117       9.477  40.188  -5.008  1.00 97.69           O  
ATOM   4104  SG  CYS B 117       9.000  38.156  -1.943  1.00 97.69           S  
ATOM   4105  N   ALA B 118      11.391  40.531  -3.957  1.00 97.31           N  
ATOM   4106  CA  ALA B 118      12.242  40.156  -5.082  1.00 97.31           C  
ATOM   4107  C   ALA B 118      12.344  38.656  -5.211  1.00 97.31           C  
ATOM   4108  CB  ALA B 118      13.633  40.781  -4.922  1.00 97.31           C  
ATOM   4109  O   ALA B 118      12.445  37.938  -4.211  1.00 97.31           O  
ATOM   4110  N   GLU B 119      12.266  38.188  -6.344  1.00 94.81           N  
ATOM   4111  CA  GLU B 119      12.469  36.781  -6.641  1.00 94.81           C  
ATOM   4112  C   GLU B 119      13.914  36.375  -6.398  1.00 94.81           C  
ATOM   4113  CB  GLU B 119      12.070  36.469  -8.086  1.00 94.81           C  
ATOM   4114  O   GLU B 119      14.820  37.219  -6.434  1.00 94.81           O  
ATOM   4115  CG  GLU B 119      12.109  35.000  -8.438  1.00 94.81           C  
ATOM   4116  CD  GLU B 119      11.719  34.719  -9.875  1.00 94.81           C  
ATOM   4117  OE1 GLU B 119      11.352  33.562 -10.188  1.00 94.81           O  
ATOM   4118  OE2 GLU B 119      11.773  35.656 -10.703  1.00 94.81           O  
ATOM   4119  N   HIS B 120      14.094  35.219  -6.133  1.00 94.62           N  
ATOM   4120  CA  HIS B 120      15.438  34.656  -5.984  1.00 94.62           C  
ATOM   4121  C   HIS B 120      16.219  34.781  -7.289  1.00 94.62           C  
ATOM   4122  CB  HIS B 120      15.391  33.219  -5.523  1.00 94.62           C  
ATOM   4123  O   HIS B 120      15.672  34.562  -8.367  1.00 94.62           O  
ATOM   4124  CG  HIS B 120      16.719  32.656  -5.121  1.00 94.62           C  
ATOM   4125  CD2 HIS B 120      17.328  32.594  -3.912  1.00 94.62           C  
ATOM   4126  ND1 HIS B 120      17.594  32.094  -6.023  1.00 94.62           N  
ATOM   4127  CE1 HIS B 120      18.688  31.703  -5.387  1.00 94.62           C  
ATOM   4128  NE2 HIS B 120      18.547  31.984  -4.102  1.00 94.62           N  
ATOM   4129  N   PRO B 121      17.500  35.094  -7.320  1.00 93.81           N  
ATOM   4130  CA  PRO B 121      18.312  35.281  -8.516  1.00 93.81           C  
ATOM   4131  C   PRO B 121      18.375  34.062  -9.414  1.00 93.81           C  
ATOM   4132  CB  PRO B 121      19.703  35.594  -7.938  1.00 93.81           C  
ATOM   4133  O   PRO B 121      18.734  34.156 -10.586  1.00 93.81           O  
ATOM   4134  CG  PRO B 121      19.422  36.219  -6.602  1.00 93.81           C  
ATOM   4135  CD  PRO B 121      18.219  35.562  -6.016  1.00 93.81           C  
ATOM   4136  N   GLU B 122      18.109  32.906  -8.852  1.00 89.38           N  
ATOM   4137  CA  GLU B 122      18.062  31.688  -9.664  1.00 89.38           C  
ATOM   4138  C   GLU B 122      17.062  31.828 -10.805  1.00 89.38           C  
ATOM   4139  CB  GLU B 122      17.734  30.469  -8.797  1.00 89.38           C  
ATOM   4140  O   GLU B 122      17.203  31.172 -11.844  1.00 89.38           O  
ATOM   4141  CG  GLU B 122      17.984  29.141  -9.484  1.00 89.38           C  
ATOM   4142  CD  GLU B 122      17.641  27.938  -8.617  1.00 89.38           C  
ATOM   4143  OE1 GLU B 122      17.797  26.797  -9.086  1.00 89.38           O  
ATOM   4144  OE2 GLU B 122      17.203  28.156  -7.469  1.00 89.38           O  
ATOM   4145  N   GLY B 123      16.062  32.625 -10.664  1.00 87.44           N  
ATOM   4146  CA  GLY B 123      15.062  32.875 -11.688  1.00 87.44           C  
ATOM   4147  C   GLY B 123      15.516  33.844 -12.758  1.00 87.44           C  
ATOM   4148  O   GLY B 123      14.820  34.062 -13.742  1.00 87.44           O  
ATOM   4149  N   GLY B 124      16.688  34.469 -12.523  1.00 89.94           N  
ATOM   4150  CA  GLY B 124      17.219  35.438 -13.461  1.00 89.94           C  
ATOM   4151  C   GLY B 124      17.406  36.812 -12.844  1.00 89.94           C  
ATOM   4152  O   GLY B 124      16.719  37.188 -11.891  1.00 89.94           O  
ATOM   4153  N   ILE B 125      18.328  37.500 -13.398  1.00 95.25           N  
ATOM   4154  CA  ILE B 125      18.609  38.875 -12.969  1.00 95.25           C  
ATOM   4155  C   ILE B 125      18.016  39.875 -13.961  1.00 95.25           C  
ATOM   4156  CB  ILE B 125      20.125  39.125 -12.812  1.00 95.25           C  
ATOM   4157  O   ILE B 125      17.719  39.500 -15.102  1.00 95.25           O  
ATOM   4158  CG1 ILE B 125      20.750  38.094 -11.867  1.00 95.25           C  
ATOM   4159  CG2 ILE B 125      20.391  40.562 -12.312  1.00 95.25           C  
ATOM   4160  CD1 ILE B 125      22.266  38.062 -11.875  1.00 95.25           C  
ATOM   4161  N   CYS B 126      17.734  41.031 -13.445  1.00 96.06           N  
ATOM   4162  CA  CYS B 126      17.141  42.031 -14.305  1.00 96.06           C  
ATOM   4163  C   CYS B 126      17.859  43.375 -14.133  1.00 96.06           C  
ATOM   4164  CB  CYS B 126      15.656  42.219 -14.008  1.00 96.06           C  
ATOM   4165  O   CYS B 126      18.578  43.562 -13.156  1.00 96.06           O  
ATOM   4166  SG  CYS B 126      15.320  42.969 -12.398  1.00 96.06           S  
ATOM   4167  N   LYS B 127      17.781  44.219 -15.086  1.00 95.69           N  
ATOM   4168  CA  LYS B 127      18.375  45.562 -15.055  1.00 95.69           C  
ATOM   4169  C   LYS B 127      17.297  46.625 -15.047  1.00 95.69           C  
ATOM   4170  CB  LYS B 127      19.312  45.750 -16.234  1.00 95.69           C  
ATOM   4171  O   LYS B 127      17.469  47.688 -14.445  1.00 95.69           O  
ATOM   4172  CG  LYS B 127      20.562  44.875 -16.203  1.00 95.69           C  
ATOM   4173  CD  LYS B 127      21.500  45.219 -17.344  1.00 95.69           C  
ATOM   4174  CE  LYS B 127      22.734  44.312 -17.328  1.00 95.69           C  
ATOM   4175  NZ  LYS B 127      23.641  44.594 -18.484  1.00 95.69           N  
ATOM   4176  N   GLU B 128      16.203  46.375 -15.719  1.00 95.44           N  
ATOM   4177  CA  GLU B 128      15.070  47.281 -15.836  1.00 95.44           C  
ATOM   4178  C   GLU B 128      13.750  46.500 -15.812  1.00 95.44           C  
ATOM   4179  CB  GLU B 128      15.180  48.094 -17.125  1.00 95.44           C  
ATOM   4180  O   GLU B 128      13.734  45.281 -15.930  1.00 95.44           O  
ATOM   4181  CG  GLU B 128      16.172  47.531 -18.141  1.00 95.44           C  
ATOM   4182  CD  GLU B 128      16.328  48.406 -19.375  1.00 95.44           C  
ATOM   4183  OE1 GLU B 128      17.125  48.062 -20.266  1.00 95.44           O  
ATOM   4184  OE2 GLU B 128      15.648  49.469 -19.438  1.00 95.44           O  
ATOM   4185  N   ASP B 129      12.688  47.188 -15.617  1.00 95.44           N  
ATOM   4186  CA  ASP B 129      11.352  46.625 -15.523  1.00 95.44           C  
ATOM   4187  C   ASP B 129      10.992  45.875 -16.797  1.00 95.44           C  
ATOM   4188  CB  ASP B 129      10.320  47.750 -15.273  1.00 95.44           C  
ATOM   4189  O   ASP B 129      10.258  44.875 -16.734  1.00 95.44           O  
ATOM   4190  CG  ASP B 129      10.422  48.344 -13.883  1.00 95.44           C  
ATOM   4191  OD1 ASP B 129      11.234  47.844 -13.062  1.00 95.44           O  
ATOM   4192  OD2 ASP B 129       9.688  49.312 -13.594  1.00 95.44           O  
ATOM   4193  N   SER B 130      11.602  46.250 -17.953  1.00 93.88           N  
ATOM   4194  CA  SER B 130      11.289  45.625 -19.234  1.00 93.88           C  
ATOM   4195  C   SER B 130      11.742  44.188 -19.266  1.00 93.88           C  
ATOM   4196  CB  SER B 130      11.953  46.406 -20.391  1.00 93.88           C  
ATOM   4197  O   SER B 130      11.227  43.375 -20.062  1.00 93.88           O  
ATOM   4198  OG  SER B 130      13.359  46.469 -20.203  1.00 93.88           O  
ATOM   4199  N   GLY B 131      12.633  43.781 -18.406  1.00 92.12           N  
ATOM   4200  CA  GLY B 131      13.125  42.406 -18.328  1.00 92.12           C  
ATOM   4201  C   GLY B 131      12.242  41.500 -17.500  1.00 92.12           C  
ATOM   4202  O   GLY B 131      12.547  40.312 -17.328  1.00 92.12           O  
ATOM   4203  N   CYS B 132      11.273  42.062 -16.906  1.00 94.25           N  
ATOM   4204  CA  CYS B 132      10.383  41.281 -16.047  1.00 94.25           C  
ATOM   4205  C   CYS B 132       8.984  41.219 -16.641  1.00 94.25           C  
ATOM   4206  CB  CYS B 132      10.320  41.906 -14.648  1.00 94.25           C  
ATOM   4207  O   CYS B 132       8.234  42.188 -16.594  1.00 94.25           O  
ATOM   4208  SG  CYS B 132      11.922  42.000 -13.820  1.00 94.25           S  
ATOM   4209  N   THR B 133       8.586  40.156 -17.234  1.00 91.69           N  
ATOM   4210  CA  THR B 133       7.258  39.969 -17.812  1.00 91.69           C  
ATOM   4211  C   THR B 133       6.238  39.625 -16.719  1.00 91.69           C  
ATOM   4212  CB  THR B 133       7.266  38.875 -18.875  1.00 91.69           C  
ATOM   4213  O   THR B 133       6.363  38.594 -16.062  1.00 91.69           O  
ATOM   4214  CG2 THR B 133       5.961  38.844 -19.672  1.00 91.69           C  
ATOM   4215  OG1 THR B 133       8.352  39.094 -19.781  1.00 91.69           O  
ATOM   4216  N   PRO B 134       5.246  40.375 -16.562  1.00 91.56           N  
ATOM   4217  CA  PRO B 134       4.238  40.125 -15.523  1.00 91.56           C  
ATOM   4218  C   PRO B 134       3.373  38.906 -15.820  1.00 91.56           C  
ATOM   4219  CB  PRO B 134       3.395  41.406 -15.539  1.00 91.56           C  
ATOM   4220  O   PRO B 134       3.092  38.625 -16.984  1.00 91.56           O  
ATOM   4221  CG  PRO B 134       3.643  42.000 -16.891  1.00 91.56           C  
ATOM   4222  CD  PRO B 134       4.977  41.531 -17.375  1.00 91.56           C  
ATOM   4223  N   GLY B 135       2.934  38.125 -14.727  1.00 82.88           N  
ATOM   4224  CA  GLY B 135       1.921  37.062 -14.820  1.00 82.88           C  
ATOM   4225  C   GLY B 135       2.482  35.750 -15.258  1.00 82.88           C  
ATOM   4226  O   GLY B 135       1.756  34.750 -15.312  1.00 82.88           O  
ATOM   4227  N   LYS B 136       3.633  35.656 -15.641  1.00 68.69           N  
ATOM   4228  CA  LYS B 136       4.223  34.438 -16.156  1.00 68.69           C  
ATOM   4229  C   LYS B 136       4.766  33.562 -15.016  1.00 68.69           C  
ATOM   4230  CB  LYS B 136       5.336  34.750 -17.156  1.00 68.69           C  
ATOM   4231  O   LYS B 136       5.637  34.000 -14.266  1.00 68.69           O  
ATOM   4232  CG  LYS B 136       4.863  34.844 -18.594  1.00 68.69           C  
ATOM   4233  CD  LYS B 136       6.035  34.938 -19.562  1.00 68.69           C  
ATOM   4234  CE  LYS B 136       5.566  35.031 -21.000  1.00 68.69           C  
ATOM   4235  NZ  LYS B 136       6.715  35.156 -21.953  1.00 68.69           N  
ATOM   4236  N   ALA B 137       4.051  32.531 -14.703  1.00 74.69           N  
ATOM   4237  CA  ALA B 137       4.613  31.594 -13.734  1.00 74.69           C  
ATOM   4238  C   ALA B 137       5.328  30.438 -14.438  1.00 74.69           C  
ATOM   4239  CB  ALA B 137       3.516  31.047 -12.820  1.00 74.69           C  
ATOM   4240  O   ALA B 137       4.719  29.703 -15.203  1.00 74.69           O  
ATOM   4241  N   LYS B 138       6.633  30.406 -14.305  1.00 70.25           N  
ATOM   4242  CA  LYS B 138       7.438  29.312 -14.828  1.00 70.25           C  
ATOM   4243  C   LYS B 138       7.434  28.125 -13.875  1.00 70.25           C  
ATOM   4244  CB  LYS B 138       8.875  29.766 -15.094  1.00 70.25           C  
ATOM   4245  O   LYS B 138       6.902  28.203 -12.766  1.00 70.25           O  
ATOM   4246  CG  LYS B 138       8.992  30.844 -16.156  1.00 70.25           C  
ATOM   4247  CD  LYS B 138      10.445  31.188 -16.453  1.00 70.25           C  
ATOM   4248  CE  LYS B 138      10.570  32.281 -17.516  1.00 70.25           C  
ATOM   4249  NZ  LYS B 138      11.992  32.625 -17.766  1.00 70.25           N  
ATOM   4250  N   ARG B 139       7.844  27.047 -14.273  1.00 69.75           N  
ATOM   4251  CA  ARG B 139       7.855  25.797 -13.523  1.00 69.75           C  
ATOM   4252  C   ARG B 139       8.539  25.984 -12.172  1.00 69.75           C  
ATOM   4253  CB  ARG B 139       8.562  24.703 -14.320  1.00 69.75           C  
ATOM   4254  O   ARG B 139       8.039  25.500 -11.148  1.00 69.75           O  
ATOM   4255  CG  ARG B 139       8.195  23.297 -13.883  1.00 69.75           C  
ATOM   4256  CD  ARG B 139       8.867  22.234 -14.750  1.00 69.75           C  
ATOM   4257  NE  ARG B 139       8.664  20.891 -14.227  1.00 69.75           N  
ATOM   4258  NH1 ARG B 139       9.820  19.828 -15.914  1.00 69.75           N  
ATOM   4259  NH2 ARG B 139       8.867  18.609 -14.227  1.00 69.75           N  
ATOM   4260  CZ  ARG B 139       9.117  19.781 -14.789  1.00 69.75           C  
ATOM   4261  N   LYS B 140       9.570  26.812 -12.078  1.00 78.12           N  
ATOM   4262  CA  LYS B 140      10.328  26.984 -10.844  1.00 78.12           C  
ATOM   4263  C   LYS B 140      10.039  28.344 -10.203  1.00 78.12           C  
ATOM   4264  CB  LYS B 140      11.828  26.844 -11.109  1.00 78.12           C  
ATOM   4265  O   LYS B 140      10.852  28.859  -9.438  1.00 78.12           O  
ATOM   4266  CG  LYS B 140      12.258  25.453 -11.547  1.00 78.12           C  
ATOM   4267  CD  LYS B 140      13.766  25.359 -11.703  1.00 78.12           C  
ATOM   4268  CE  LYS B 140      14.195  23.953 -12.133  1.00 78.12           C  
ATOM   4269  NZ  LYS B 140      15.672  23.844 -12.266  1.00 78.12           N  
ATOM   4270  N   ALA B 141       8.945  28.875 -10.523  1.00 88.00           N  
ATOM   4271  CA  ALA B 141       8.609  30.203 -10.023  1.00 88.00           C  
ATOM   4272  C   ALA B 141       8.250  30.156  -8.539  1.00 88.00           C  
ATOM   4273  CB  ALA B 141       7.449  30.797 -10.820  1.00 88.00           C  
ATOM   4274  O   ALA B 141       7.641  29.203  -8.070  1.00 88.00           O  
ATOM   4275  N   GLN B 142       8.609  31.156  -7.816  1.00 93.50           N  
ATOM   4276  CA  GLN B 142       8.320  31.281  -6.391  1.00 93.50           C  
ATOM   4277  C   GLN B 142       7.102  32.156  -6.148  1.00 93.50           C  
ATOM   4278  CB  GLN B 142       9.531  31.828  -5.641  1.00 93.50           C  
ATOM   4279  O   GLN B 142       6.641  32.312  -5.012  1.00 93.50           O  
ATOM   4280  CG  GLN B 142      10.742  30.906  -5.668  1.00 93.50           C  
ATOM   4281  CD  GLN B 142      11.961  31.516  -4.996  1.00 93.50           C  
ATOM   4282  NE2 GLN B 142      12.562  30.781  -4.070  1.00 93.50           N  
ATOM   4283  OE1 GLN B 142      12.359  32.656  -5.305  1.00 93.50           O  
ATOM   4284  N   GLY B 143       6.598  32.781  -7.172  1.00 94.75           N  
ATOM   4285  CA  GLY B 143       5.465  33.688  -7.145  1.00 94.75           C  
ATOM   4286  C   GLY B 143       5.105  34.250  -8.508  1.00 94.75           C  
ATOM   4287  O   GLY B 143       5.562  33.750  -9.531  1.00 94.75           O  
ATOM   4288  N   ILE B 144       4.250  35.219  -8.516  1.00 93.75           N  
ATOM   4289  CA  ILE B 144       3.787  35.844  -9.750  1.00 93.75           C  
ATOM   4290  C   ILE B 144       4.508  37.188  -9.953  1.00 93.75           C  
ATOM   4291  CB  ILE B 144       2.258  36.062  -9.734  1.00 93.75           C  
ATOM   4292  O   ILE B 144       4.398  38.094  -9.125  1.00 93.75           O  
ATOM   4293  CG1 ILE B 144       1.534  34.750  -9.414  1.00 93.75           C  
ATOM   4294  CG2 ILE B 144       1.782  36.656 -11.070  1.00 93.75           C  
ATOM   4295  CD1 ILE B 144       1.729  33.688 -10.469  1.00 93.75           C  
ATOM   4296  N   ARG B 145       5.141  37.281 -11.016  1.00 95.00           N  
ATOM   4297  CA  ARG B 145       5.914  38.500 -11.312  1.00 95.00           C  
ATOM   4298  C   ARG B 145       5.004  39.688 -11.531  1.00 95.00           C  
ATOM   4299  CB  ARG B 145       6.797  38.281 -12.539  1.00 95.00           C  
ATOM   4300  O   ARG B 145       3.982  39.594 -12.211  1.00 95.00           O  
ATOM   4301  CG  ARG B 145       7.980  37.344 -12.297  1.00 95.00           C  
ATOM   4302  CD  ARG B 145       8.828  37.188 -13.547  1.00 95.00           C  
ATOM   4303  NE  ARG B 145       9.984  36.312 -13.297  1.00 95.00           N  
ATOM   4304  NH1 ARG B 145      10.727  36.344 -15.484  1.00 95.00           N  
ATOM   4305  NH2 ARG B 145      11.867  35.156 -13.891  1.00 95.00           N  
ATOM   4306  CZ  ARG B 145      10.852  35.938 -14.227  1.00 95.00           C  
ATOM   4307  N   THR B 146       5.301  40.812 -10.984  1.00 95.62           N  
ATOM   4308  CA  THR B 146       4.520  42.062 -11.055  1.00 95.62           C  
ATOM   4309  C   THR B 146       4.910  42.875 -12.289  1.00 95.62           C  
ATOM   4310  CB  THR B 146       4.707  42.906  -9.789  1.00 95.62           C  
ATOM   4311  O   THR B 146       4.148  43.719 -12.734  1.00 95.62           O  
ATOM   4312  CG2 THR B 146       4.344  42.125  -8.539  1.00 95.62           C  
ATOM   4313  OG1 THR B 146       6.078  43.312  -9.703  1.00 95.62           O  
ATOM   4314  N   GLY B 147       6.137  42.656 -12.844  1.00 96.00           N  
ATOM   4315  CA  GLY B 147       6.629  43.469 -13.953  1.00 96.00           C  
ATOM   4316  C   GLY B 147       7.695  44.469 -13.531  1.00 96.00           C  
ATOM   4317  O   GLY B 147       8.266  45.156 -14.375  1.00 96.00           O  
ATOM   4318  N   LYS B 148       7.965  44.531 -12.266  1.00 97.50           N  
ATOM   4319  CA  LYS B 148       8.961  45.469 -11.750  1.00 97.50           C  
ATOM   4320  C   LYS B 148      10.281  44.781 -11.477  1.00 97.50           C  
ATOM   4321  CB  LYS B 148       8.453  46.156 -10.477  1.00 97.50           C  
ATOM   4322  O   LYS B 148      10.312  43.562 -11.227  1.00 97.50           O  
ATOM   4323  CG  LYS B 148       7.223  47.031 -10.688  1.00 97.50           C  
ATOM   4324  CD  LYS B 148       6.762  47.656  -9.383  1.00 97.50           C  
ATOM   4325  CE  LYS B 148       5.488  48.469  -9.578  1.00 97.50           C  
ATOM   4326  NZ  LYS B 148       5.000  49.062  -8.289  1.00 97.50           N  
ATOM   4327  N   CYS B 149      11.391  45.438 -11.656  1.00 97.50           N  
ATOM   4328  CA  CYS B 149      12.734  45.000 -11.305  1.00 97.50           C  
ATOM   4329  C   CYS B 149      13.211  45.656 -10.016  1.00 97.50           C  
ATOM   4330  CB  CYS B 149      13.719  45.312 -12.438  1.00 97.50           C  
ATOM   4331  O   CYS B 149      13.336  46.906  -9.953  1.00 97.50           O  
ATOM   4332  SG  CYS B 149      15.367  44.625 -12.172  1.00 97.50           S  
ATOM   4333  N   VAL B 150      13.367  45.000  -8.969  1.00 97.81           N  
ATOM   4334  CA  VAL B 150      13.695  45.531  -7.656  1.00 97.81           C  
ATOM   4335  C   VAL B 150      14.984  44.906  -7.137  1.00 97.81           C  
ATOM   4336  CB  VAL B 150      12.547  45.312  -6.652  1.00 97.81           C  
ATOM   4337  O   VAL B 150      15.438  43.875  -7.676  1.00 97.81           O  
ATOM   4338  CG1 VAL B 150      11.289  46.062  -7.090  1.00 97.81           C  
ATOM   4339  CG2 VAL B 150      12.258  43.812  -6.500  1.00 97.81           C  
ATOM   4340  N   ALA B 151      15.625  45.500  -6.164  1.00 96.75           N  
ATOM   4341  CA  ALA B 151      16.875  45.000  -5.586  1.00 96.75           C  
ATOM   4342  C   ALA B 151      16.625  43.750  -4.730  1.00 96.75           C  
ATOM   4343  CB  ALA B 151      17.547  46.094  -4.754  1.00 96.75           C  
ATOM   4344  O   ALA B 151      15.789  43.781  -3.816  1.00 96.75           O  
ATOM   4345  N   PHE B 152      17.203  42.688  -4.957  1.00 96.38           N  
ATOM   4346  CA  PHE B 152      17.219  41.500  -4.105  1.00 96.38           C  
ATOM   4347  C   PHE B 152      18.172  41.688  -2.936  1.00 96.38           C  
ATOM   4348  CB  PHE B 152      17.594  40.250  -4.914  1.00 96.38           C  
ATOM   4349  O   PHE B 152      17.812  41.406  -1.785  1.00 96.38           O  
ATOM   4350  CG  PHE B 152      17.703  39.000  -4.086  1.00 96.38           C  
ATOM   4351  CD1 PHE B 152      18.938  38.500  -3.730  1.00 96.38           C  
ATOM   4352  CD2 PHE B 152      16.547  38.344  -3.668  1.00 96.38           C  
ATOM   4353  CE1 PHE B 152      19.031  37.344  -2.967  1.00 96.38           C  
ATOM   4354  CE2 PHE B 152      16.641  37.188  -2.904  1.00 96.38           C  
ATOM   4355  CZ  PHE B 152      17.891  36.688  -2.555  1.00 96.38           C  
ATOM   4356  N   ASN B 153      19.344  42.156  -3.201  1.00 94.56           N  
ATOM   4357  CA  ASN B 153      20.359  42.562  -2.242  1.00 94.56           C  
ATOM   4358  C   ASN B 153      21.156  43.781  -2.762  1.00 94.56           C  
ATOM   4359  CB  ASN B 153      21.297  41.406  -1.909  1.00 94.56           C  
ATOM   4360  O   ASN B 153      20.688  44.500  -3.627  1.00 94.56           O  
ATOM   4361  CG  ASN B 153      22.000  40.844  -3.135  1.00 94.56           C  
ATOM   4362  ND2 ASN B 153      22.328  39.562  -3.092  1.00 94.56           N  
ATOM   4363  OD1 ASN B 153      22.234  41.562  -4.113  1.00 94.56           O  
ATOM   4364  N   ASP B 154      22.312  44.094  -2.270  1.00 92.62           N  
ATOM   4365  CA  ASP B 154      23.094  45.281  -2.600  1.00 92.62           C  
ATOM   4366  C   ASP B 154      23.734  45.156  -3.980  1.00 92.62           C  
ATOM   4367  CB  ASP B 154      24.172  45.531  -1.541  1.00 92.62           C  
ATOM   4368  O   ASP B 154      24.094  46.156  -4.602  1.00 92.62           O  
ATOM   4369  CG  ASP B 154      23.609  45.875  -0.180  1.00 92.62           C  
ATOM   4370  OD1 ASP B 154      22.484  46.438  -0.116  1.00 92.62           O  
ATOM   4371  OD2 ASP B 154      24.266  45.594   0.836  1.00 92.62           O  
ATOM   4372  N   THR B 155      23.766  43.969  -4.520  1.00 92.56           N  
ATOM   4373  CA  THR B 155      24.562  43.750  -5.715  1.00 92.56           C  
ATOM   4374  C   THR B 155      23.688  43.281  -6.879  1.00 92.56           C  
ATOM   4375  CB  THR B 155      25.672  42.719  -5.465  1.00 92.56           C  
ATOM   4376  O   THR B 155      24.062  43.438  -8.047  1.00 92.56           O  
ATOM   4377  CG2 THR B 155      26.672  43.219  -4.430  1.00 92.56           C  
ATOM   4378  OG1 THR B 155      25.078  41.500  -4.988  1.00 92.56           O  
ATOM   4379  N   VAL B 156      22.609  42.656  -6.578  1.00 95.12           N  
ATOM   4380  CA  VAL B 156      21.859  42.031  -7.660  1.00 95.12           C  
ATOM   4381  C   VAL B 156      20.406  42.531  -7.637  1.00 95.12           C  
ATOM   4382  CB  VAL B 156      21.906  40.500  -7.566  1.00 95.12           C  
ATOM   4383  O   VAL B 156      19.844  42.750  -6.566  1.00 95.12           O  
ATOM   4384  CG1 VAL B 156      21.922  39.875  -8.953  1.00 95.12           C  
ATOM   4385  CG2 VAL B 156      23.125  40.062  -6.762  1.00 95.12           C  
ATOM   4386  N   LYS B 157      19.812  42.688  -8.812  1.00 97.38           N  
ATOM   4387  CA  LYS B 157      18.406  43.031  -9.008  1.00 97.38           C  
ATOM   4388  C   LYS B 157      17.656  41.875  -9.680  1.00 97.38           C  
ATOM   4389  CB  LYS B 157      18.250  44.312  -9.836  1.00 97.38           C  
ATOM   4390  O   LYS B 157      18.203  41.219 -10.570  1.00 97.38           O  
ATOM   4391  CG  LYS B 157      18.781  45.562  -9.148  1.00 97.38           C  
ATOM   4392  CD  LYS B 157      18.562  46.781 -10.000  1.00 97.38           C  
ATOM   4393  CE  LYS B 157      19.094  48.031  -9.312  1.00 97.38           C  
ATOM   4394  NZ  LYS B 157      18.781  49.281 -10.094  1.00 97.38           N  
ATOM   4395  N   THR B 158      16.516  41.656  -9.250  1.00 97.19           N  
ATOM   4396  CA  THR B 158      15.672  40.594  -9.812  1.00 97.19           C  
ATOM   4397  C   THR B 158      14.234  41.094  -9.945  1.00 97.19           C  
ATOM   4398  CB  THR B 158      15.719  39.312  -8.945  1.00 97.19           C  
ATOM   4399  O   THR B 158      13.906  42.219  -9.547  1.00 97.19           O  
ATOM   4400  CG2 THR B 158      17.125  38.750  -8.875  1.00 97.19           C  
ATOM   4401  OG1 THR B 158      15.273  39.656  -7.617  1.00 97.19           O  
ATOM   4402  N   CYS B 159      13.430  40.344 -10.531  1.00 96.44           N  
ATOM   4403  CA  CYS B 159      12.039  40.719 -10.766  1.00 96.44           C  
ATOM   4404  C   CYS B 159      11.234  40.625  -9.477  1.00 96.44           C  
ATOM   4405  CB  CYS B 159      11.414  39.781 -11.820  1.00 96.44           C  
ATOM   4406  O   CYS B 159      11.430  39.719  -8.664  1.00 96.44           O  
ATOM   4407  SG  CYS B 159      12.180  39.938 -13.445  1.00 96.44           S  
ATOM   4408  N   GLU B 160      10.352  41.531  -9.242  1.00 97.31           N  
ATOM   4409  CA  GLU B 160       9.422  41.562  -8.117  1.00 97.31           C  
ATOM   4410  C   GLU B 160       8.297  40.531  -8.312  1.00 97.31           C  
ATOM   4411  CB  GLU B 160       8.844  42.938  -7.906  1.00 97.31           C  
ATOM   4412  O   GLU B 160       7.754  40.406  -9.414  1.00 97.31           O  
ATOM   4413  CG  GLU B 160       7.938  43.062  -6.688  1.00 97.31           C  
ATOM   4414  CD  GLU B 160       7.238  44.406  -6.586  1.00 97.31           C  
ATOM   4415  OE1 GLU B 160       7.402  45.094  -5.555  1.00 97.31           O  
ATOM   4416  OE2 GLU B 160       6.523  44.781  -7.543  1.00 97.31           O  
ATOM   4417  N   ILE B 161       7.965  39.844  -7.340  1.00 96.50           N  
ATOM   4418  CA  ILE B 161       6.898  38.875  -7.418  1.00 96.50           C  
ATOM   4419  C   ILE B 161       5.898  39.094  -6.285  1.00 96.50           C  
ATOM   4420  CB  ILE B 161       7.457  37.438  -7.355  1.00 96.50           C  
ATOM   4421  O   ILE B 161       6.227  39.719  -5.281  1.00 96.50           O  
ATOM   4422  CG1 ILE B 161       8.219  37.188  -6.043  1.00 96.50           C  
ATOM   4423  CG2 ILE B 161       8.359  37.156  -8.562  1.00 96.50           C  
ATOM   4424  CD1 ILE B 161       8.391  35.719  -5.672  1.00 96.50           C  
ATOM   4425  N   PHE B 162       4.758  38.656  -6.418  1.00 95.81           N  
ATOM   4426  CA  PHE B 162       3.742  38.531  -5.383  1.00 95.81           C  
ATOM   4427  C   PHE B 162       3.629  37.094  -4.895  1.00 95.81           C  
ATOM   4428  CB  PHE B 162       2.385  39.000  -5.898  1.00 95.81           C  
ATOM   4429  O   PHE B 162       3.500  36.156  -5.703  1.00 95.81           O  
ATOM   4430  CG  PHE B 162       1.268  38.875  -4.902  1.00 95.81           C  
ATOM   4431  CD1 PHE B 162       0.337  37.844  -5.016  1.00 95.81           C  
ATOM   4432  CD2 PHE B 162       1.148  39.781  -3.846  1.00 95.81           C  
ATOM   4433  CE1 PHE B 162      -0.697  37.719  -4.094  1.00 95.81           C  
ATOM   4434  CE2 PHE B 162       0.118  39.656  -2.918  1.00 95.81           C  
ATOM   4435  CZ  PHE B 162      -0.805  38.625  -3.045  1.00 95.81           C  
ATOM   4436  N   GLY B 163       3.680  36.844  -3.695  1.00 96.12           N  
ATOM   4437  CA  GLY B 163       3.598  35.500  -3.098  1.00 96.12           C  
ATOM   4438  C   GLY B 163       4.051  35.500  -1.649  1.00 96.12           C  
ATOM   4439  O   GLY B 163       3.811  36.438  -0.899  1.00 96.12           O  
ATOM   4440  N   TRP B 164       4.484  34.406  -1.239  1.00 97.25           N  
ATOM   4441  CA  TRP B 164       5.043  34.250   0.102  1.00 97.25           C  
ATOM   4442  C   TRP B 164       6.402  34.938   0.202  1.00 97.25           C  
ATOM   4443  CB  TRP B 164       5.172  32.781   0.480  1.00 97.25           C  
ATOM   4444  O   TRP B 164       7.359  34.531  -0.460  1.00 97.25           O  
ATOM   4445  CG  TRP B 164       3.855  32.094   0.683  1.00 97.25           C  
ATOM   4446  CD1 TRP B 164       3.209  31.266  -0.205  1.00 97.25           C  
ATOM   4447  CD2 TRP B 164       3.027  32.156   1.847  1.00 97.25           C  
ATOM   4448  CE2 TRP B 164       1.891  31.344   1.596  1.00 97.25           C  
ATOM   4449  CE3 TRP B 164       3.135  32.812   3.080  1.00 97.25           C  
ATOM   4450  NE1 TRP B 164       2.025  30.828   0.338  1.00 97.25           N  
ATOM   4451  CH2 TRP B 164       0.999  31.844   3.732  1.00 97.25           C  
ATOM   4452  CZ2 TRP B 164       0.868  31.188   2.533  1.00 97.25           C  
ATOM   4453  CZ3 TRP B 164       2.117  32.656   4.012  1.00 97.25           C  
ATOM   4454  N   CYS B 165       6.516  35.969   0.974  1.00 97.88           N  
ATOM   4455  CA  CYS B 165       7.738  36.719   1.148  1.00 97.88           C  
ATOM   4456  C   CYS B 165       8.234  36.656   2.588  1.00 97.88           C  
ATOM   4457  CB  CYS B 165       7.508  38.188   0.756  1.00 97.88           C  
ATOM   4458  O   CYS B 165       7.434  36.688   3.525  1.00 97.88           O  
ATOM   4459  SG  CYS B 165       7.254  38.438  -1.016  1.00 97.88           S  
ATOM   4460  N   PRO B 166       9.602  36.688   2.768  1.00 97.44           N  
ATOM   4461  CA  PRO B 166      10.664  36.625   1.762  1.00 97.44           C  
ATOM   4462  C   PRO B 166      10.742  35.281   1.059  1.00 97.44           C  
ATOM   4463  CB  PRO B 166      11.930  36.875   2.576  1.00 97.44           C  
ATOM   4464  O   PRO B 166      10.141  34.312   1.524  1.00 97.44           O  
ATOM   4465  CG  PRO B 166      11.641  36.312   3.930  1.00 97.44           C  
ATOM   4466  CD  PRO B 166      10.188  36.562   4.238  1.00 97.44           C  
ATOM   4467  N   VAL B 167      11.312  35.219   0.031  1.00 97.06           N  
ATOM   4468  CA  VAL B 167      11.406  34.000  -0.757  1.00 97.06           C  
ATOM   4469  C   VAL B 167      12.398  33.031  -0.102  1.00 97.06           C  
ATOM   4470  CB  VAL B 167      11.836  34.281  -2.213  1.00 97.06           C  
ATOM   4471  O   VAL B 167      13.266  33.469   0.669  1.00 97.06           O  
ATOM   4472  CG1 VAL B 167      10.750  35.094  -2.943  1.00 97.06           C  
ATOM   4473  CG2 VAL B 167      13.164  35.062  -2.240  1.00 97.06           C  
ATOM   4474  N   GLU B 168      12.234  31.781  -0.296  1.00 96.50           N  
ATOM   4475  CA  GLU B 168      13.148  30.750   0.177  1.00 96.50           C  
ATOM   4476  C   GLU B 168      14.523  30.891  -0.483  1.00 96.50           C  
ATOM   4477  CB  GLU B 168      12.578  29.359  -0.085  1.00 96.50           C  
ATOM   4478  O   GLU B 168      14.617  31.047  -1.702  1.00 96.50           O  
ATOM   4479  CG  GLU B 168      13.492  28.219   0.351  1.00 96.50           C  
ATOM   4480  CD  GLU B 168      13.016  26.859  -0.108  1.00 96.50           C  
ATOM   4481  OE1 GLU B 168      12.438  26.109   0.714  1.00 96.50           O  
ATOM   4482  OE2 GLU B 168      13.219  26.531  -1.298  1.00 96.50           O  
ATOM   4483  N   VAL B 169      15.523  30.891   0.232  1.00 94.88           N  
ATOM   4484  CA  VAL B 169      16.906  30.844  -0.236  1.00 94.88           C  
ATOM   4485  C   VAL B 169      17.531  29.500   0.132  1.00 94.88           C  
ATOM   4486  CB  VAL B 169      17.750  32.000   0.352  1.00 94.88           C  
ATOM   4487  O   VAL B 169      17.922  29.281   1.282  1.00 94.88           O  
ATOM   4488  CG1 VAL B 169      19.172  31.953  -0.179  1.00 94.88           C  
ATOM   4489  CG2 VAL B 169      17.094  33.344   0.032  1.00 94.88           C  
ATOM   4490  N   ASP B 170      17.656  28.641  -0.765  1.00 92.38           N  
ATOM   4491  CA  ASP B 170      18.109  27.281  -0.505  1.00 92.38           C  
ATOM   4492  C   ASP B 170      19.422  26.984  -1.218  1.00 92.38           C  
ATOM   4493  CB  ASP B 170      17.047  26.266  -0.940  1.00 92.38           C  
ATOM   4494  O   ASP B 170      19.672  25.859  -1.644  1.00 92.38           O  
ATOM   4495  CG  ASP B 170      16.766  26.297  -2.434  1.00 92.38           C  
ATOM   4496  OD1 ASP B 170      17.297  27.188  -3.131  1.00 92.38           O  
ATOM   4497  OD2 ASP B 170      16.016  25.422  -2.918  1.00 92.38           O  
ATOM   4498  N   ASP B 171      20.219  27.984  -1.357  1.00 90.81           N  
ATOM   4499  CA  ASP B 171      21.500  27.859  -2.059  1.00 90.81           C  
ATOM   4500  C   ASP B 171      22.484  27.000  -1.274  1.00 90.81           C  
ATOM   4501  CB  ASP B 171      22.109  29.250  -2.311  1.00 90.81           C  
ATOM   4502  O   ASP B 171      23.312  26.297  -1.862  1.00 90.81           O  
ATOM   4503  CG  ASP B 171      21.219  30.141  -3.174  1.00 90.81           C  
ATOM   4504  OD1 ASP B 171      20.391  29.609  -3.941  1.00 90.81           O  
ATOM   4505  OD2 ASP B 171      21.359  31.375  -3.088  1.00 90.81           O  
ATOM   4506  N   ASP B 172      22.406  27.047  -0.003  1.00 91.50           N  
ATOM   4507  CA  ASP B 172      23.359  26.328   0.826  1.00 91.50           C  
ATOM   4508  C   ASP B 172      22.656  25.297   1.706  1.00 91.50           C  
ATOM   4509  CB  ASP B 172      24.172  27.297   1.693  1.00 91.50           C  
ATOM   4510  O   ASP B 172      21.938  25.656   2.637  1.00 91.50           O  
ATOM   4511  CG  ASP B 172      25.078  28.203   0.881  1.00 91.50           C  
ATOM   4512  OD1 ASP B 172      25.781  27.719  -0.017  1.00 91.50           O  
ATOM   4513  OD2 ASP B 172      25.062  29.422   1.143  1.00 91.50           O  
ATOM   4514  N   ILE B 173      22.938  24.141   1.490  1.00 93.50           N  
ATOM   4515  CA  ILE B 173      22.469  23.062   2.344  1.00 93.50           C  
ATOM   4516  C   ILE B 173      23.406  22.891   3.529  1.00 93.50           C  
ATOM   4517  CB  ILE B 173      22.359  21.734   1.559  1.00 93.50           C  
ATOM   4518  O   ILE B 173      24.625  22.734   3.350  1.00 93.50           O  
ATOM   4519  CG1 ILE B 173      21.391  21.891   0.370  1.00 93.50           C  
ATOM   4520  CG2 ILE B 173      21.891  20.594   2.479  1.00 93.50           C  
ATOM   4521  CD1 ILE B 173      21.375  20.703  -0.572  1.00 93.50           C  
ATOM   4522  N   PRO B 174      22.844  22.922   4.633  1.00 94.06           N  
ATOM   4523  CA  PRO B 174      23.703  22.781   5.805  1.00 94.06           C  
ATOM   4524  C   PRO B 174      24.547  21.500   5.770  1.00 94.06           C  
ATOM   4525  CB  PRO B 174      22.719  22.750   6.973  1.00 94.06           C  
ATOM   4526  O   PRO B 174      24.031  20.438   5.410  1.00 94.06           O  
ATOM   4527  CG  PRO B 174      21.516  23.484   6.477  1.00 94.06           C  
ATOM   4528  CD  PRO B 174      21.344  23.188   5.012  1.00 94.06           C  
ATOM   4529  N   ARG B 175      25.812  21.656   6.051  1.00 94.25           N  
ATOM   4530  CA  ARG B 175      26.781  20.562   6.137  1.00 94.25           C  
ATOM   4531  C   ARG B 175      27.688  20.750   7.352  1.00 94.25           C  
ATOM   4532  CB  ARG B 175      27.625  20.500   4.859  1.00 94.25           C  
ATOM   4533  O   ARG B 175      28.359  21.781   7.492  1.00 94.25           O  
ATOM   4534  CG  ARG B 175      26.828  20.141   3.619  1.00 94.25           C  
ATOM   4535  CD  ARG B 175      27.719  20.047   2.385  1.00 94.25           C  
ATOM   4536  NE  ARG B 175      26.922  20.062   1.154  1.00 94.25           N  
ATOM   4537  NH1 ARG B 175      28.734  19.703  -0.245  1.00 94.25           N  
ATOM   4538  NH2 ARG B 175      26.625  19.922  -1.118  1.00 94.25           N  
ATOM   4539  CZ  ARG B 175      27.422  19.891  -0.067  1.00 94.25           C  
ATOM   4540  N   PRO B 176      27.766  19.766   8.148  1.00 94.50           N  
ATOM   4541  CA  PRO B 176      27.031  18.500   8.195  1.00 94.50           C  
ATOM   4542  C   PRO B 176      25.531  18.688   8.438  1.00 94.50           C  
ATOM   4543  CB  PRO B 176      27.688  17.766   9.367  1.00 94.50           C  
ATOM   4544  O   PRO B 176      25.078  19.812   8.656  1.00 94.50           O  
ATOM   4545  CG  PRO B 176      28.141  18.844  10.297  1.00 94.50           C  
ATOM   4546  CD  PRO B 176      28.562  20.031   9.469  1.00 94.50           C  
ATOM   4547  N   ALA B 177      24.828  17.609   8.289  1.00 96.44           N  
ATOM   4548  CA  ALA B 177      23.375  17.656   8.477  1.00 96.44           C  
ATOM   4549  C   ALA B 177      23.016  18.172   9.867  1.00 96.44           C  
ATOM   4550  CB  ALA B 177      22.766  16.266   8.250  1.00 96.44           C  
ATOM   4551  O   ALA B 177      23.656  17.812  10.852  1.00 96.44           O  
ATOM   4552  N   LEU B 178      21.953  18.953   9.977  1.00 95.88           N  
ATOM   4553  CA  LEU B 178      21.562  19.609  11.219  1.00 95.88           C  
ATOM   4554  C   LEU B 178      21.156  18.578  12.273  1.00 95.88           C  
ATOM   4555  CB  LEU B 178      20.406  20.578  10.969  1.00 95.88           C  
ATOM   4556  O   LEU B 178      21.438  18.750  13.461  1.00 95.88           O  
ATOM   4557  CG  LEU B 178      20.750  21.859  10.188  1.00 95.88           C  
ATOM   4558  CD1 LEU B 178      19.484  22.641   9.867  1.00 95.88           C  
ATOM   4559  CD2 LEU B 178      21.750  22.719  10.969  1.00 95.88           C  
ATOM   4560  N   LEU B 179      20.547  17.547  11.828  1.00 96.69           N  
ATOM   4561  CA  LEU B 179      20.109  16.484  12.742  1.00 96.69           C  
ATOM   4562  C   LEU B 179      20.969  15.234  12.578  1.00 96.69           C  
ATOM   4563  CB  LEU B 179      18.641  16.156  12.508  1.00 96.69           C  
ATOM   4564  O   LEU B 179      20.438  14.156  12.320  1.00 96.69           O  
ATOM   4565  CG  LEU B 179      17.609  17.188  13.000  1.00 96.69           C  
ATOM   4566  CD1 LEU B 179      17.578  18.375  12.047  1.00 96.69           C  
ATOM   4567  CD2 LEU B 179      16.234  16.547  13.133  1.00 96.69           C  
ATOM   4568  N   ARG B 180      22.172  15.312  12.812  1.00 93.88           N  
ATOM   4569  CA  ARG B 180      23.109  14.203  12.672  1.00 93.88           C  
ATOM   4570  C   ARG B 180      22.859  13.133  13.734  1.00 93.88           C  
ATOM   4571  CB  ARG B 180      24.547  14.711  12.773  1.00 93.88           C  
ATOM   4572  O   ARG B 180      23.172  11.961  13.523  1.00 93.88           O  
ATOM   4573  CG  ARG B 180      24.859  15.445  14.070  1.00 93.88           C  
ATOM   4574  CD  ARG B 180      26.281  16.000  14.086  1.00 93.88           C  
ATOM   4575  NE  ARG B 180      26.578  16.703  15.328  1.00 93.88           N  
ATOM   4576  NH1 ARG B 180      28.781  17.141  14.805  1.00 93.88           N  
ATOM   4577  NH2 ARG B 180      27.906  17.844  16.812  1.00 93.88           N  
ATOM   4578  CZ  ARG B 180      27.750  17.219  15.641  1.00 93.88           C  
ATOM   4579  N   GLU B 181      22.266  13.523  14.836  1.00 94.06           N  
ATOM   4580  CA  GLU B 181      21.953  12.586  15.914  1.00 94.06           C  
ATOM   4581  C   GLU B 181      20.953  11.531  15.445  1.00 94.06           C  
ATOM   4582  CB  GLU B 181      21.391  13.328  17.125  1.00 94.06           C  
ATOM   4583  O   GLU B 181      20.766  10.508  16.109  1.00 94.06           O  
ATOM   4584  CG  GLU B 181      22.438  14.156  17.875  1.00 94.06           C  
ATOM   4585  CD  GLU B 181      22.547  15.586  17.359  1.00 94.06           C  
ATOM   4586  OE1 GLU B 181      23.172  16.438  18.031  1.00 94.06           O  
ATOM   4587  OE2 GLU B 181      22.016  15.852  16.250  1.00 94.06           O  
ATOM   4588  N   ALA B 182      20.328  11.750  14.352  1.00 96.31           N  
ATOM   4589  CA  ALA B 182      19.344  10.812  13.812  1.00 96.31           C  
ATOM   4590  C   ALA B 182      19.984   9.445  13.570  1.00 96.31           C  
ATOM   4591  CB  ALA B 182      18.750  11.359  12.516  1.00 96.31           C  
ATOM   4592  O   ALA B 182      19.281   8.430  13.523  1.00 96.31           O  
ATOM   4593  N   GLU B 183      21.250   9.438  13.406  1.00 96.50           N  
ATOM   4594  CA  GLU B 183      21.984   8.180  13.227  1.00 96.50           C  
ATOM   4595  C   GLU B 183      21.750   7.242  14.414  1.00 96.50           C  
ATOM   4596  CB  GLU B 183      23.469   8.438  13.047  1.00 96.50           C  
ATOM   4597  O   GLU B 183      21.781   6.020  14.258  1.00 96.50           O  
ATOM   4598  CG  GLU B 183      24.281   7.195  12.695  1.00 96.50           C  
ATOM   4599  CD  GLU B 183      25.734   7.492  12.359  1.00 96.50           C  
ATOM   4600  OE1 GLU B 183      26.438   6.582  11.883  1.00 96.50           O  
ATOM   4601  OE2 GLU B 183      26.156   8.648  12.586  1.00 96.50           O  
ATOM   4602  N   ASN B 184      21.453   7.789  15.555  1.00 94.25           N  
ATOM   4603  CA  ASN B 184      21.312   7.012  16.781  1.00 94.25           C  
ATOM   4604  C   ASN B 184      19.844   6.797  17.141  1.00 94.25           C  
ATOM   4605  CB  ASN B 184      22.047   7.691  17.938  1.00 94.25           C  
ATOM   4606  O   ASN B 184      19.531   6.270  18.203  1.00 94.25           O  
ATOM   4607  CG  ASN B 184      23.531   7.789  17.688  1.00 94.25           C  
ATOM   4608  ND2 ASN B 184      24.125   8.930  18.031  1.00 94.25           N  
ATOM   4609  OD1 ASN B 184      24.156   6.844  17.203  1.00 94.25           O  
ATOM   4610  N   PHE B 185      18.969   7.297  16.375  1.00 96.12           N  
ATOM   4611  CA  PHE B 185      17.562   7.055  16.609  1.00 96.12           C  
ATOM   4612  C   PHE B 185      17.234   5.566  16.516  1.00 96.12           C  
ATOM   4613  CB  PHE B 185      16.703   7.840  15.617  1.00 96.12           C  
ATOM   4614  O   PHE B 185      17.969   4.809  15.875  1.00 96.12           O  
ATOM   4615  CG  PHE B 185      16.766   9.328  15.805  1.00 96.12           C  
ATOM   4616  CD1 PHE B 185      17.453   9.883  16.875  1.00 96.12           C  
ATOM   4617  CD2 PHE B 185      16.125  10.180  14.906  1.00 96.12           C  
ATOM   4618  CE1 PHE B 185      17.516  11.266  17.047  1.00 96.12           C  
ATOM   4619  CE2 PHE B 185      16.188  11.562  15.078  1.00 96.12           C  
ATOM   4620  CZ  PHE B 185      16.875  12.102  16.141  1.00 96.12           C  
ATOM   4621  N   THR B 186      16.219   5.172  17.172  1.00 96.19           N  
ATOM   4622  CA  THR B 186      15.766   3.781  17.156  1.00 96.19           C  
ATOM   4623  C   THR B 186      14.375   3.668  16.547  1.00 96.19           C  
ATOM   4624  CB  THR B 186      15.758   3.178  18.578  1.00 96.19           C  
ATOM   4625  O   THR B 186      13.523   4.527  16.766  1.00 96.19           O  
ATOM   4626  CG2 THR B 186      17.172   3.129  19.156  1.00 96.19           C  
ATOM   4627  OG1 THR B 186      14.930   3.979  19.422  1.00 96.19           O  
ATOM   4628  N   LEU B 187      14.195   2.754  15.750  1.00 96.88           N  
ATOM   4629  CA  LEU B 187      12.953   2.434  15.047  1.00 96.88           C  
ATOM   4630  C   LEU B 187      12.383   1.108  15.539  1.00 96.88           C  
ATOM   4631  CB  LEU B 187      13.188   2.373  13.539  1.00 96.88           C  
ATOM   4632  O   LEU B 187      13.055   0.074  15.469  1.00 96.88           O  
ATOM   4633  CG  LEU B 187      12.023   1.866  12.688  1.00 96.88           C  
ATOM   4634  CD1 LEU B 187      10.867   2.859  12.734  1.00 96.88           C  
ATOM   4635  CD2 LEU B 187      12.469   1.625  11.250  1.00 96.88           C  
ATOM   4636  N   PHE B 188      11.281   1.085  16.078  1.00 94.88           N  
ATOM   4637  CA  PHE B 188      10.547  -0.107  16.484  1.00 94.88           C  
ATOM   4638  C   PHE B 188       9.508  -0.483  15.430  1.00 94.88           C  
ATOM   4639  CB  PHE B 188       9.875   0.113  17.828  1.00 94.88           C  
ATOM   4640  O   PHE B 188       8.609   0.305  15.133  1.00 94.88           O  
ATOM   4641  CG  PHE B 188       9.008  -1.037  18.281  1.00 94.88           C  
ATOM   4642  CD1 PHE B 188       7.727  -0.814  18.766  1.00 94.88           C  
ATOM   4643  CD2 PHE B 188       9.477  -2.342  18.203  1.00 94.88           C  
ATOM   4644  CE1 PHE B 188       6.926  -1.877  19.172  1.00 94.88           C  
ATOM   4645  CE2 PHE B 188       8.680  -3.410  18.609  1.00 94.88           C  
ATOM   4646  CZ  PHE B 188       7.406  -3.174  19.094  1.00 94.88           C  
ATOM   4647  N   ILE B 189       9.531  -1.638  14.906  1.00 95.31           N  
ATOM   4648  CA  ILE B 189       8.625  -2.107  13.867  1.00 95.31           C  
ATOM   4649  C   ILE B 189       7.746  -3.227  14.422  1.00 95.31           C  
ATOM   4650  CB  ILE B 189       9.398  -2.598  12.625  1.00 95.31           C  
ATOM   4651  O   ILE B 189       8.250  -4.246  14.891  1.00 95.31           O  
ATOM   4652  CG1 ILE B 189      10.266  -1.469  12.055  1.00 95.31           C  
ATOM   4653  CG2 ILE B 189       8.430  -3.131  11.562  1.00 95.31           C  
ATOM   4654  CD1 ILE B 189      11.164  -1.898  10.906  1.00 95.31           C  
ATOM   4655  N   LYS B 190       6.531  -3.059  14.391  1.00 91.00           N  
ATOM   4656  CA  LYS B 190       5.535  -4.094  14.648  1.00 91.00           C  
ATOM   4657  C   LYS B 190       4.863  -4.551  13.359  1.00 91.00           C  
ATOM   4658  CB  LYS B 190       4.480  -3.584  15.633  1.00 91.00           C  
ATOM   4659  O   LYS B 190       4.242  -3.750  12.656  1.00 91.00           O  
ATOM   4660  CG  LYS B 190       5.008  -3.340  17.047  1.00 91.00           C  
ATOM   4661  CD  LYS B 190       3.939  -2.742  17.953  1.00 91.00           C  
ATOM   4662  CE  LYS B 190       2.871  -3.770  18.297  1.00 91.00           C  
ATOM   4663  NZ  LYS B 190       1.854  -3.205  19.234  1.00 91.00           N  
ATOM   4664  N   ASN B 191       4.969  -5.770  13.094  1.00 93.44           N  
ATOM   4665  CA  ASN B 191       4.426  -6.352  11.875  1.00 93.44           C  
ATOM   4666  C   ASN B 191       3.539  -7.559  12.172  1.00 93.44           C  
ATOM   4667  CB  ASN B 191       5.555  -6.750  10.922  1.00 93.44           C  
ATOM   4668  O   ASN B 191       3.947  -8.469  12.898  1.00 93.44           O  
ATOM   4669  CG  ASN B 191       5.051  -7.473   9.688  1.00 93.44           C  
ATOM   4670  ND2 ASN B 191       3.930  -7.012   9.148  1.00 93.44           N  
ATOM   4671  OD1 ASN B 191       5.664  -8.438   9.227  1.00 93.44           O  
ATOM   4672  N   SER B 192       2.385  -7.547  11.641  1.00 89.38           N  
ATOM   4673  CA  SER B 192       1.442  -8.656  11.719  1.00 89.38           C  
ATOM   4674  C   SER B 192       1.106  -9.195  10.328  1.00 89.38           C  
ATOM   4675  CB  SER B 192       0.161  -8.227  12.430  1.00 89.38           C  
ATOM   4676  O   SER B 192       0.851  -8.422   9.406  1.00 89.38           O  
ATOM   4677  OG  SER B 192       0.443  -7.781  13.742  1.00 89.38           O  
ATOM   4678  N   ILE B 193       1.098 -10.500  10.203  1.00 90.75           N  
ATOM   4679  CA  ILE B 193       0.811 -11.117   8.914  1.00 90.75           C  
ATOM   4680  C   ILE B 193      -0.276 -12.180   9.086  1.00 90.75           C  
ATOM   4681  CB  ILE B 193       2.080 -11.742   8.297  1.00 90.75           C  
ATOM   4682  O   ILE B 193      -0.494 -12.680  10.188  1.00 90.75           O  
ATOM   4683  CG1 ILE B 193       2.646 -12.828   9.219  1.00 90.75           C  
ATOM   4684  CG2 ILE B 193       3.129 -10.664   8.008  1.00 90.75           C  
ATOM   4685  CD1 ILE B 193       3.307 -13.984   8.484  1.00 90.75           C  
ATOM   4686  N   SER B 194      -0.955 -12.438   8.055  1.00 87.75           N  
ATOM   4687  CA  SER B 194      -1.971 -13.484   7.984  1.00 87.75           C  
ATOM   4688  C   SER B 194      -1.905 -14.227   6.656  1.00 87.75           C  
ATOM   4689  CB  SER B 194      -3.367 -12.891   8.172  1.00 87.75           C  
ATOM   4690  O   SER B 194      -1.702 -13.617   5.602  1.00 87.75           O  
ATOM   4691  OG  SER B 194      -4.363 -13.891   8.047  1.00 87.75           O  
ATOM   4692  N   PHE B 195      -1.972 -15.484   6.754  1.00 89.12           N  
ATOM   4693  CA  PHE B 195      -2.176 -16.359   5.598  1.00 89.12           C  
ATOM   4694  C   PHE B 195      -3.627 -16.812   5.520  1.00 89.12           C  
ATOM   4695  CB  PHE B 195      -1.241 -17.562   5.664  1.00 89.12           C  
ATOM   4696  O   PHE B 195      -3.982 -17.859   6.082  1.00 89.12           O  
ATOM   4697  CG  PHE B 195       0.220 -17.203   5.641  1.00 89.12           C  
ATOM   4698  CD1 PHE B 195       0.831 -16.797   4.461  1.00 89.12           C  
ATOM   4699  CD2 PHE B 195       0.983 -17.281   6.801  1.00 89.12           C  
ATOM   4700  CE1 PHE B 195       2.184 -16.469   4.438  1.00 89.12           C  
ATOM   4701  CE2 PHE B 195       2.334 -16.938   6.781  1.00 89.12           C  
ATOM   4702  CZ  PHE B 195       2.934 -16.547   5.602  1.00 89.12           C  
ATOM   4703  N   PRO B 196      -4.402 -16.062   4.836  1.00 82.00           N  
ATOM   4704  CA  PRO B 196      -5.844 -16.312   4.848  1.00 82.00           C  
ATOM   4705  C   PRO B 196      -6.199 -17.734   4.438  1.00 82.00           C  
ATOM   4706  CB  PRO B 196      -6.383 -15.305   3.828  1.00 82.00           C  
ATOM   4707  O   PRO B 196      -7.098 -18.344   5.027  1.00 82.00           O  
ATOM   4708  CG  PRO B 196      -5.332 -14.242   3.742  1.00 82.00           C  
ATOM   4709  CD  PRO B 196      -4.004 -14.867   4.074  1.00 82.00           C  
ATOM   4710  N   ARG B 197      -5.531 -18.281   3.486  1.00 83.50           N  
ATOM   4711  CA  ARG B 197      -5.852 -19.625   3.004  1.00 83.50           C  
ATOM   4712  C   ARG B 197      -5.715 -20.656   4.121  1.00 83.50           C  
ATOM   4713  CB  ARG B 197      -4.949 -20.000   1.828  1.00 83.50           C  
ATOM   4714  O   ARG B 197      -6.465 -21.641   4.160  1.00 83.50           O  
ATOM   4715  CG  ARG B 197      -5.309 -21.328   1.180  1.00 83.50           C  
ATOM   4716  CD  ARG B 197      -4.582 -21.516  -0.145  1.00 83.50           C  
ATOM   4717  NE  ARG B 197      -4.961 -22.781  -0.789  1.00 83.50           N  
ATOM   4718  NH1 ARG B 197      -4.777 -21.969  -2.943  1.00 83.50           N  
ATOM   4719  NH2 ARG B 197      -5.402 -24.141  -2.582  1.00 83.50           N  
ATOM   4720  CZ  ARG B 197      -5.047 -22.953  -2.104  1.00 83.50           C  
ATOM   4721  N   PHE B 198      -4.762 -20.484   4.965  1.00 90.31           N  
ATOM   4722  CA  PHE B 198      -4.469 -21.469   6.004  1.00 90.31           C  
ATOM   4723  C   PHE B 198      -4.984 -21.000   7.355  1.00 90.31           C  
ATOM   4724  CB  PHE B 198      -2.961 -21.734   6.078  1.00 90.31           C  
ATOM   4725  O   PHE B 198      -4.824 -21.688   8.359  1.00 90.31           O  
ATOM   4726  CG  PHE B 198      -2.357 -22.188   4.777  1.00 90.31           C  
ATOM   4727  CD1 PHE B 198      -2.898 -23.250   4.078  1.00 90.31           C  
ATOM   4728  CD2 PHE B 198      -1.249 -21.531   4.250  1.00 90.31           C  
ATOM   4729  CE1 PHE B 198      -2.342 -23.672   2.871  1.00 90.31           C  
ATOM   4730  CE2 PHE B 198      -0.687 -21.953   3.045  1.00 90.31           C  
ATOM   4731  CZ  PHE B 198      -1.234 -23.016   2.357  1.00 90.31           C  
ATOM   4732  N   LYS B 199      -5.496 -19.750   7.434  1.00 85.00           N  
ATOM   4733  CA  LYS B 199      -6.008 -19.156   8.664  1.00 85.00           C  
ATOM   4734  C   LYS B 199      -4.934 -19.125   9.750  1.00 85.00           C  
ATOM   4735  CB  LYS B 199      -7.234 -19.922   9.164  1.00 85.00           C  
ATOM   4736  O   LYS B 199      -5.180 -19.547  10.883  1.00 85.00           O  
ATOM   4737  CG  LYS B 199      -8.414 -19.906   8.195  1.00 85.00           C  
ATOM   4738  CD  LYS B 199      -9.625 -20.625   8.781  1.00 85.00           C  
ATOM   4739  CE  LYS B 199     -10.789 -20.625   7.805  1.00 85.00           C  
ATOM   4740  NZ  LYS B 199     -11.977 -21.344   8.367  1.00 85.00           N  
ATOM   4741  N   VAL B 200      -3.811 -18.750   9.344  1.00 89.75           N  
ATOM   4742  CA  VAL B 200      -2.674 -18.641  10.258  1.00 89.75           C  
ATOM   4743  C   VAL B 200      -2.268 -17.172  10.383  1.00 89.75           C  
ATOM   4744  CB  VAL B 200      -1.475 -19.484   9.773  1.00 89.75           C  
ATOM   4745  O   VAL B 200      -2.104 -16.469   9.383  1.00 89.75           O  
ATOM   4746  CG1 VAL B 200      -0.222 -19.156  10.586  1.00 89.75           C  
ATOM   4747  CG2 VAL B 200      -1.800 -20.969   9.875  1.00 89.75           C  
ATOM   4748  N   ASN B 201      -2.184 -16.781  11.578  1.00 86.56           N  
ATOM   4749  CA  ASN B 201      -1.715 -15.430  11.906  1.00 86.56           C  
ATOM   4750  C   ASN B 201      -0.384 -15.469  12.656  1.00 86.56           C  
ATOM   4751  CB  ASN B 201      -2.764 -14.688  12.734  1.00 86.56           C  
ATOM   4752  O   ASN B 201      -0.147 -16.375  13.469  1.00 86.56           O  
ATOM   4753  CG  ASN B 201      -4.105 -14.594  12.031  1.00 86.56           C  
ATOM   4754  ND2 ASN B 201      -5.184 -14.609  12.805  1.00 86.56           N  
ATOM   4755  OD1 ASN B 201      -4.172 -14.516  10.805  1.00 86.56           O  
ATOM   4756  N   ARG B 202       0.453 -14.539  12.344  1.00 89.81           N  
ATOM   4757  CA  ARG B 202       1.771 -14.461  12.961  1.00 89.81           C  
ATOM   4758  C   ARG B 202       2.199 -13.008  13.148  1.00 89.81           C  
ATOM   4759  CB  ARG B 202       2.809 -15.211  12.125  1.00 89.81           C  
ATOM   4760  O   ARG B 202       1.688 -12.109  12.469  1.00 89.81           O  
ATOM   4761  CG  ARG B 202       4.070 -15.578  12.891  1.00 89.81           C  
ATOM   4762  CD  ARG B 202       3.803 -16.656  13.930  1.00 89.81           C  
ATOM   4763  NE  ARG B 202       5.043 -17.156  14.523  1.00 89.81           N  
ATOM   4764  NH1 ARG B 202       4.008 -18.609  15.984  1.00 89.81           N  
ATOM   4765  NH2 ARG B 202       6.293 -18.453  15.945  1.00 89.81           N  
ATOM   4766  CZ  ARG B 202       5.113 -18.078  15.484  1.00 89.81           C  
ATOM   4767  N   ARG B 203       3.041 -12.727  14.078  1.00 90.31           N  
ATOM   4768  CA  ARG B 203       3.627 -11.422  14.375  1.00 90.31           C  
ATOM   4769  C   ARG B 203       5.145 -11.516  14.477  1.00 90.31           C  
ATOM   4770  CB  ARG B 203       3.049 -10.852  15.672  1.00 90.31           C  
ATOM   4771  O   ARG B 203       5.695 -12.586  14.719  1.00 90.31           O  
ATOM   4772  CG  ARG B 203       1.545 -10.641  15.633  1.00 90.31           C  
ATOM   4773  CD  ARG B 203       1.013 -10.148  16.969  1.00 90.31           C  
ATOM   4774  NE  ARG B 203      -0.443 -10.031  16.969  1.00 90.31           N  
ATOM   4775  NH1 ARG B 203      -0.619  -9.492  19.203  1.00 90.31           N  
ATOM   4776  NH2 ARG B 203      -2.502  -9.648  17.906  1.00 90.31           N  
ATOM   4777  CZ  ARG B 203      -1.185  -9.727  18.031  1.00 90.31           C  
ATOM   4778  N   ASN B 204       5.758 -10.320  14.320  1.00 91.31           N  
ATOM   4779  CA  ASN B 204       7.219 -10.344  14.344  1.00 91.31           C  
ATOM   4780  C   ASN B 204       7.754 -10.367  15.766  1.00 91.31           C  
ATOM   4781  CB  ASN B 204       7.785  -9.148  13.578  1.00 91.31           C  
ATOM   4782  O   ASN B 204       8.953 -10.547  15.984  1.00 91.31           O  
ATOM   4783  CG  ASN B 204       7.395  -7.820  14.203  1.00 91.31           C  
ATOM   4784  ND2 ASN B 204       8.242  -6.812  14.031  1.00 91.31           N  
ATOM   4785  OD1 ASN B 204       6.340  -7.699  14.828  1.00 91.31           O  
ATOM   4786  N   LEU B 205       6.953 -10.070  16.688  1.00 87.81           N  
ATOM   4787  CA  LEU B 205       7.301 -10.266  18.094  1.00 87.81           C  
ATOM   4788  C   LEU B 205       7.129 -11.727  18.484  1.00 87.81           C  
ATOM   4789  CB  LEU B 205       6.438  -9.375  18.984  1.00 87.81           C  
ATOM   4790  O   LEU B 205       6.266 -12.055  19.312  1.00 87.81           O  
ATOM   4791  CG  LEU B 205       6.520  -7.871  18.734  1.00 87.81           C  
ATOM   4792  CD1 LEU B 205       5.488  -7.129  19.578  1.00 87.81           C  
ATOM   4793  CD2 LEU B 205       7.926  -7.355  19.016  1.00 87.81           C  
ATOM   4794  N   VAL B 206       8.062 -12.516  18.078  1.00 86.69           N  
ATOM   4795  CA  VAL B 206       8.000 -13.969  18.234  1.00 86.69           C  
ATOM   4796  C   VAL B 206       8.297 -14.336  19.688  1.00 86.69           C  
ATOM   4797  CB  VAL B 206       8.984 -14.688  17.281  1.00 86.69           C  
ATOM   4798  O   VAL B 206       8.602 -13.469  20.500  1.00 86.69           O  
ATOM   4799  CG1 VAL B 206       8.570 -14.500  15.828  1.00 86.69           C  
ATOM   4800  CG2 VAL B 206      10.406 -14.172  17.500  1.00 86.69           C  
ATOM   4801  N   GLU B 207       8.148 -15.602  20.016  1.00 84.06           N  
ATOM   4802  CA  GLU B 207       8.234 -16.125  21.375  1.00 84.06           C  
ATOM   4803  C   GLU B 207       9.594 -15.836  22.000  1.00 84.06           C  
ATOM   4804  CB  GLU B 207       7.973 -17.641  21.375  1.00 84.06           C  
ATOM   4805  O   GLU B 207       9.695 -15.656  23.203  1.00 84.06           O  
ATOM   4806  CG  GLU B 207       6.562 -18.016  20.953  1.00 84.06           C  
ATOM   4807  CD  GLU B 207       6.398 -18.125  19.438  1.00 84.06           C  
ATOM   4808  OE1 GLU B 207       5.297 -18.500  18.969  1.00 84.06           O  
ATOM   4809  OE2 GLU B 207       7.379 -17.828  18.719  1.00 84.06           O  
ATOM   4810  N   GLU B 208      10.539 -15.711  21.188  1.00 82.19           N  
ATOM   4811  CA  GLU B 208      11.898 -15.484  21.688  1.00 82.19           C  
ATOM   4812  C   GLU B 208      12.086 -14.039  22.141  1.00 82.19           C  
ATOM   4813  CB  GLU B 208      12.922 -15.828  20.594  1.00 82.19           C  
ATOM   4814  O   GLU B 208      13.031 -13.734  22.875  1.00 82.19           O  
ATOM   4815  CG  GLU B 208      13.016 -17.312  20.297  1.00 82.19           C  
ATOM   4816  CD  GLU B 208      12.062 -17.766  19.203  1.00 82.19           C  
ATOM   4817  OE1 GLU B 208      12.133 -18.953  18.781  1.00 82.19           O  
ATOM   4818  OE2 GLU B 208      11.234 -16.938  18.766  1.00 82.19           O  
ATOM   4819  N   VAL B 209      11.258 -13.203  21.734  1.00 81.19           N  
ATOM   4820  CA  VAL B 209      11.336 -11.789  22.094  1.00 81.19           C  
ATOM   4821  C   VAL B 209      10.539 -11.539  23.375  1.00 81.19           C  
ATOM   4822  CB  VAL B 209      10.812 -10.883  20.953  1.00 81.19           C  
ATOM   4823  O   VAL B 209       9.305 -11.602  23.359  1.00 81.19           O  
ATOM   4824  CG1 VAL B 209      10.984  -9.414  21.312  1.00 81.19           C  
ATOM   4825  CG2 VAL B 209      11.539 -11.203  19.641  1.00 81.19           C  
ATOM   4826  N   ASN B 210      11.117 -11.312  24.484  1.00 80.88           N  
ATOM   4827  CA  ASN B 210      10.469 -11.047  25.766  1.00 80.88           C  
ATOM   4828  C   ASN B 210      10.625  -9.586  26.188  1.00 80.88           C  
ATOM   4829  CB  ASN B 210      11.023 -11.969  26.859  1.00 80.88           C  
ATOM   4830  O   ASN B 210      11.320  -8.820  25.516  1.00 80.88           O  
ATOM   4831  CG  ASN B 210      12.523 -11.844  27.016  1.00 80.88           C  
ATOM   4832  ND2 ASN B 210      13.141 -12.852  27.625  1.00 80.88           N  
ATOM   4833  OD1 ASN B 210      13.125 -10.844  26.609  1.00 80.88           O  
ATOM   4834  N   ALA B 211       9.898  -9.234  27.172  1.00 77.69           N  
ATOM   4835  CA  ALA B 211       9.820  -7.844  27.625  1.00 77.69           C  
ATOM   4836  C   ALA B 211      11.195  -7.328  28.031  1.00 77.69           C  
ATOM   4837  CB  ALA B 211       8.828  -7.715  28.766  1.00 77.69           C  
ATOM   4838  O   ALA B 211      11.547  -6.184  27.734  1.00 77.69           O  
ATOM   4839  N   ALA B 212      11.922  -8.141  28.734  1.00 78.19           N  
ATOM   4840  CA  ALA B 212      13.250  -7.746  29.203  1.00 78.19           C  
ATOM   4841  C   ALA B 212      14.188  -7.504  28.016  1.00 78.19           C  
ATOM   4842  CB  ALA B 212      13.836  -8.812  30.125  1.00 78.19           C  
ATOM   4843  O   ALA B 212      14.977  -6.551  28.031  1.00 78.19           O  
ATOM   4844  N   HIS B 213      14.070  -8.367  26.984  1.00 80.38           N  
ATOM   4845  CA  HIS B 213      14.883  -8.250  25.781  1.00 80.38           C  
ATOM   4846  C   HIS B 213      14.492  -7.016  24.969  1.00 80.38           C  
ATOM   4847  CB  HIS B 213      14.734  -9.508  24.922  1.00 80.38           C  
ATOM   4848  O   HIS B 213      15.359  -6.344  24.406  1.00 80.38           O  
ATOM   4849  CG  HIS B 213      15.742  -9.602  23.828  1.00 80.38           C  
ATOM   4850  CD2 HIS B 213      15.594  -9.617  22.484  1.00 80.38           C  
ATOM   4851  ND1 HIS B 213      17.094  -9.703  24.062  1.00 80.38           N  
ATOM   4852  CE1 HIS B 213      17.734  -9.773  22.906  1.00 80.38           C  
ATOM   4853  NE2 HIS B 213      16.844  -9.727  21.938  1.00 80.38           N  
ATOM   4854  N   MET B 214      13.312  -6.652  25.047  1.00 82.06           N  
ATOM   4855  CA  MET B 214      12.805  -5.535  24.250  1.00 82.06           C  
ATOM   4856  C   MET B 214      13.344  -4.207  24.766  1.00 82.06           C  
ATOM   4857  CB  MET B 214      11.273  -5.520  24.266  1.00 82.06           C  
ATOM   4858  O   MET B 214      13.484  -3.248  24.016  1.00 82.06           O  
ATOM   4859  CG  MET B 214      10.633  -6.410  23.219  1.00 82.06           C  
ATOM   4860  SD  MET B 214      10.789  -5.715  21.531  1.00 82.06           S  
ATOM   4861  CE  MET B 214       9.820  -4.191  21.719  1.00 82.06           C  
ATOM   4862  N   LYS B 215      13.609  -4.164  25.984  1.00 80.25           N  
ATOM   4863  CA  LYS B 215      14.062  -2.926  26.609  1.00 80.25           C  
ATOM   4864  C   LYS B 215      15.469  -2.566  26.156  1.00 80.25           C  
ATOM   4865  CB  LYS B 215      14.008  -3.041  28.125  1.00 80.25           C  
ATOM   4866  O   LYS B 215      15.828  -1.389  26.094  1.00 80.25           O  
ATOM   4867  CG  LYS B 215      12.602  -2.959  28.703  1.00 80.25           C  
ATOM   4868  CD  LYS B 215      12.625  -3.008  30.234  1.00 80.25           C  
ATOM   4869  CE  LYS B 215      11.219  -2.980  30.812  1.00 80.25           C  
ATOM   4870  NZ  LYS B 215      11.234  -3.064  32.312  1.00 80.25           N  
ATOM   4871  N   THR B 216      16.172  -3.641  25.766  1.00 84.25           N  
ATOM   4872  CA  THR B 216      17.578  -3.326  25.547  1.00 84.25           C  
ATOM   4873  C   THR B 216      18.047  -3.889  24.203  1.00 84.25           C  
ATOM   4874  CB  THR B 216      18.469  -3.879  26.672  1.00 84.25           C  
ATOM   4875  O   THR B 216      19.156  -3.578  23.750  1.00 84.25           O  
ATOM   4876  CG2 THR B 216      18.109  -3.242  28.016  1.00 84.25           C  
ATOM   4877  OG1 THR B 216      18.281  -5.297  26.766  1.00 84.25           O  
ATOM   4878  N   CYS B 217      17.375  -4.602  23.547  1.00 90.00           N  
ATOM   4879  CA  CYS B 217      17.875  -5.273  22.359  1.00 90.00           C  
ATOM   4880  C   CYS B 217      17.938  -4.305  21.172  1.00 90.00           C  
ATOM   4881  CB  CYS B 217      16.984  -6.465  22.000  1.00 90.00           C  
ATOM   4882  O   CYS B 217      17.188  -3.334  21.125  1.00 90.00           O  
ATOM   4883  SG  CYS B 217      15.422  -6.008  21.234  1.00 90.00           S  
ATOM   4884  N   LEU B 218      18.828  -4.441  20.344  1.00 94.31           N  
ATOM   4885  CA  LEU B 218      19.000  -3.783  19.047  1.00 94.31           C  
ATOM   4886  C   LEU B 218      19.266  -4.805  17.953  1.00 94.31           C  
ATOM   4887  CB  LEU B 218      20.141  -2.775  19.109  1.00 94.31           C  
ATOM   4888  O   LEU B 218      20.047  -5.734  18.141  1.00 94.31           O  
ATOM   4889  CG  LEU B 218      19.875  -1.485  19.891  1.00 94.31           C  
ATOM   4890  CD1 LEU B 218      21.172  -0.692  20.062  1.00 94.31           C  
ATOM   4891  CD2 LEU B 218      18.812  -0.646  19.188  1.00 94.31           C  
ATOM   4892  N   PHE B 219      18.641  -4.641  16.969  1.00 96.62           N  
ATOM   4893  CA  PHE B 219      18.766  -5.559  15.836  1.00 96.62           C  
ATOM   4894  C   PHE B 219      20.219  -5.645  15.375  1.00 96.62           C  
ATOM   4895  CB  PHE B 219      17.875  -5.121  14.672  1.00 96.62           C  
ATOM   4896  O   PHE B 219      20.906  -4.621  15.258  1.00 96.62           O  
ATOM   4897  CG  PHE B 219      18.031  -5.961  13.438  1.00 96.62           C  
ATOM   4898  CD1 PHE B 219      18.906  -5.586  12.430  1.00 96.62           C  
ATOM   4899  CD2 PHE B 219      17.297  -7.133  13.281  1.00 96.62           C  
ATOM   4900  CE1 PHE B 219      19.062  -6.363  11.281  1.00 96.62           C  
ATOM   4901  CE2 PHE B 219      17.438  -7.914  12.141  1.00 96.62           C  
ATOM   4902  CZ  PHE B 219      18.312  -7.527  11.141  1.00 96.62           C  
ATOM   4903  N   HIS B 220      20.594  -6.793  15.211  1.00 95.44           N  
ATOM   4904  CA  HIS B 220      21.859  -7.152  14.570  1.00 95.44           C  
ATOM   4905  C   HIS B 220      21.688  -8.383  13.680  1.00 95.44           C  
ATOM   4906  CB  HIS B 220      22.938  -7.402  15.609  1.00 95.44           C  
ATOM   4907  O   HIS B 220      21.141  -9.398  14.117  1.00 95.44           O  
ATOM   4908  CG  HIS B 220      24.328  -7.352  15.062  1.00 95.44           C  
ATOM   4909  CD2 HIS B 220      25.266  -6.363  15.078  1.00 95.44           C  
ATOM   4910  ND1 HIS B 220      24.906  -8.414  14.391  1.00 95.44           N  
ATOM   4911  CE1 HIS B 220      26.125  -8.078  14.016  1.00 95.44           C  
ATOM   4912  NE2 HIS B 220      26.375  -6.840  14.422  1.00 95.44           N  
ATOM   4913  N   LYS B 221      22.125  -8.344  12.523  1.00 94.06           N  
ATOM   4914  CA  LYS B 221      21.906  -9.359  11.500  1.00 94.06           C  
ATOM   4915  C   LYS B 221      22.281 -10.742  12.008  1.00 94.06           C  
ATOM   4916  CB  LYS B 221      22.703  -9.023  10.234  1.00 94.06           C  
ATOM   4917  O   LYS B 221      21.609 -11.727  11.711  1.00 94.06           O  
ATOM   4918  CG  LYS B 221      22.375  -9.922   9.047  1.00 94.06           C  
ATOM   4919  CD  LYS B 221      23.109  -9.469   7.789  1.00 94.06           C  
ATOM   4920  CE  LYS B 221      22.766 -10.336   6.590  1.00 94.06           C  
ATOM   4921  NZ  LYS B 221      23.406  -9.844   5.340  1.00 94.06           N  
ATOM   4922  N   THR B 222      23.359 -10.836  12.820  1.00 94.88           N  
ATOM   4923  CA  THR B 222      23.875 -12.133  13.258  1.00 94.88           C  
ATOM   4924  C   THR B 222      23.562 -12.352  14.734  1.00 94.88           C  
ATOM   4925  CB  THR B 222      25.391 -12.242  13.016  1.00 94.88           C  
ATOM   4926  O   THR B 222      23.078 -13.414  15.125  1.00 94.88           O  
ATOM   4927  CG2 THR B 222      25.719 -12.211  11.531  1.00 94.88           C  
ATOM   4928  OG1 THR B 222      26.047 -11.148  13.664  1.00 94.88           O  
ATOM   4929  N   LEU B 223      23.688 -11.375  15.586  1.00 92.19           N  
ATOM   4930  CA  LEU B 223      23.625 -11.523  17.031  1.00 92.19           C  
ATOM   4931  C   LEU B 223      22.172 -11.508  17.516  1.00 92.19           C  
ATOM   4932  CB  LEU B 223      24.406 -10.398  17.719  1.00 92.19           C  
ATOM   4933  O   LEU B 223      21.797 -12.305  18.375  1.00 92.19           O  
ATOM   4934  CG  LEU B 223      25.922 -10.391  17.484  1.00 92.19           C  
ATOM   4935  CD1 LEU B 223      26.531  -9.094  18.016  1.00 92.19           C  
ATOM   4936  CD2 LEU B 223      26.578 -11.602  18.125  1.00 92.19           C  
ATOM   4937  N   HIS B 224      21.375 -10.586  17.000  1.00 93.44           N
[truncated: 371,062 more chars]
