# Supplementary material for: Structural insights into the allosteric inhibition of P2X4 receptors
Source: Nat Commun. 2023 Oct 13;14:6437. doi: 10.1038/s41467-023-42164-y (PMC10575874; doi:10.1038/s41467-023-42164-y)
Supplement: Supplementary file 4 — Supplementary Dataset 1 [file 41467_2023_42164_MOESM4_ESM.zip › hP2X1trimer_a111a/hP2X1trimer_a111a_unrelaxed_rank_002_alphafold2_multimer_v3_model_1_seed_000.pdb]

MODEL     1                                                                     
ATOM      1  N   MET A   1      -5.375  42.375  55.688  1.00 58.56           N  
ATOM      2  CA  MET A   1      -4.879  41.562  54.562  1.00 58.56           C  
ATOM      3  C   MET A   1      -6.035  41.031  53.750  1.00 58.56           C  
ATOM      4  CB  MET A   1      -4.027  40.406  55.094  1.00 58.56           C  
ATOM      5  O   MET A   1      -5.973  41.062  52.500  1.00 58.56           O  
ATOM      6  CG  MET A   1      -2.586  40.438  54.625  1.00 58.56           C  
ATOM      7  SD  MET A   1      -1.608  39.000  55.219  1.00 58.56           S  
ATOM      8  CE  MET A   1       0.068  39.562  54.812  1.00 58.56           C  
ATOM      9  N   ALA A   2      -6.984  40.531  54.438  1.00 68.25           N  
ATOM     10  CA  ALA A   2      -8.164  40.000  53.750  1.00 68.25           C  
ATOM     11  C   ALA A   2      -8.898  41.094  53.000  1.00 68.25           C  
ATOM     12  CB  ALA A   2      -9.102  39.344  54.750  1.00 68.25           C  
ATOM     13  O   ALA A   2      -9.344  40.906  51.875  1.00 68.25           O  
ATOM     14  N   ARG A   3      -9.086  42.188  53.625  1.00 70.06           N  
ATOM     15  CA  ARG A   3      -9.773  43.312  52.969  1.00 70.06           C  
ATOM     16  C   ARG A   3      -9.016  43.750  51.719  1.00 70.06           C  
ATOM     17  CB  ARG A   3      -9.961  44.469  53.938  1.00 70.06           C  
ATOM     18  O   ARG A   3      -9.609  44.062  50.688  1.00 70.06           O  
ATOM     19  CG  ARG A   3     -11.312  45.156  53.812  1.00 70.06           C  
ATOM     20  CD  ARG A   3     -11.484  46.250  54.844  1.00 70.06           C  
ATOM     21  NE  ARG A   3     -12.695  47.031  54.625  1.00 70.06           N  
ATOM     22  NH1 ARG A   3     -12.398  48.438  56.438  1.00 70.06           N  
ATOM     23  NH2 ARG A   3     -14.211  48.688  55.094  1.00 70.06           N  
ATOM     24  CZ  ARG A   3     -13.094  48.062  55.375  1.00 70.06           C  
ATOM     25  N   ARG A   4      -7.770  43.906  51.938  1.00 69.44           N  
ATOM     26  CA  ARG A   4      -6.930  44.250  50.812  1.00 69.44           C  
ATOM     27  C   ARG A   4      -7.039  43.219  49.688  1.00 69.44           C  
ATOM     28  CB  ARG A   4      -5.473  44.406  51.250  1.00 69.44           C  
ATOM     29  O   ARG A   4      -7.082  43.594  48.500  1.00 69.44           O  
ATOM     30  CG  ARG A   4      -4.938  45.844  51.125  1.00 69.44           C  
ATOM     31  CD  ARG A   4      -3.465  45.906  51.500  1.00 69.44           C  
ATOM     32  NE  ARG A   4      -3.002  47.312  51.562  1.00 69.44           N  
ATOM     33  NH1 ARG A   4      -0.822  46.750  52.094  1.00 69.44           N  
ATOM     34  NH2 ARG A   4      -1.446  48.969  51.875  1.00 69.44           N  
ATOM     35  CZ  ARG A   4      -1.759  47.688  51.844  1.00 69.44           C  
ATOM     36  N   PHE A   5      -7.066  41.969  50.219  1.00 74.69           N  
ATOM     37  CA  PHE A   5      -7.203  40.906  49.250  1.00 74.69           C  
ATOM     38  C   PHE A   5      -8.555  40.969  48.562  1.00 74.69           C  
ATOM     39  CB  PHE A   5      -7.020  39.531  49.906  1.00 74.69           C  
ATOM     40  O   PHE A   5      -8.656  40.750  47.344  1.00 74.69           O  
ATOM     41  CG  PHE A   5      -6.609  38.469  48.969  1.00 74.69           C  
ATOM     42  CD1 PHE A   5      -7.555  37.594  48.438  1.00 74.69           C  
ATOM     43  CD2 PHE A   5      -5.281  38.312  48.594  1.00 74.69           C  
ATOM     44  CE1 PHE A   5      -7.180  36.562  47.562  1.00 74.69           C  
ATOM     45  CE2 PHE A   5      -4.898  37.312  47.719  1.00 74.69           C  
ATOM     46  CZ  PHE A   5      -5.852  36.438  47.188  1.00 74.69           C  
ATOM     47  N   GLN A   6      -9.586  41.219  49.312  1.00 74.81           N  
ATOM     48  CA  GLN A   6     -10.922  41.344  48.750  1.00 74.81           C  
ATOM     49  C   GLN A   6     -11.000  42.531  47.781  1.00 74.81           C  
ATOM     50  CB  GLN A   6     -11.961  41.500  49.844  1.00 74.81           C  
ATOM     51  O   GLN A   6     -11.672  42.469  46.750  1.00 74.81           O  
ATOM     52  CG  GLN A   6     -12.875  40.281  50.000  1.00 74.81           C  
ATOM     53  CD  GLN A   6     -13.867  40.438  51.125  1.00 74.81           C  
ATOM     54  NE2 GLN A   6     -14.852  39.562  51.188  1.00 74.81           N  
ATOM     55  OE1 GLN A   6     -13.750  41.344  51.969  1.00 74.81           O  
ATOM     56  N   GLU A   7     -10.320  43.625  48.125  1.00 75.56           N  
ATOM     57  CA  GLU A   7     -10.312  44.812  47.250  1.00 75.56           C  
ATOM     58  C   GLU A   7      -9.555  44.531  45.969  1.00 75.56           C  
ATOM     59  CB  GLU A   7      -9.688  46.000  47.969  1.00 75.56           C  
ATOM     60  O   GLU A   7      -9.977  44.938  44.875  1.00 75.56           O  
ATOM     61  CG  GLU A   7     -10.641  46.719  48.906  1.00 75.56           C  
ATOM     62  CD  GLU A   7     -10.000  47.875  49.656  1.00 75.56           C  
ATOM     63  OE1 GLU A   7     -10.695  48.562  50.438  1.00 75.56           O  
ATOM     64  OE2 GLU A   7      -8.789  48.125  49.438  1.00 75.56           O  
ATOM     65  N   GLU A   8      -8.547  43.844  46.188  1.00 75.31           N  
ATOM     66  CA  GLU A   8      -7.766  43.469  45.000  1.00 75.31           C  
ATOM     67  C   GLU A   8      -8.531  42.500  44.125  1.00 75.31           C  
ATOM     68  CB  GLU A   8      -6.422  42.875  45.406  1.00 75.31           C  
ATOM     69  O   GLU A   8      -8.469  42.625  42.875  1.00 75.31           O  
ATOM     70  CG  GLU A   8      -5.344  43.906  45.719  1.00 75.31           C  
ATOM     71  CD  GLU A   8      -4.004  43.281  46.094  1.00 75.31           C  
ATOM     72  OE1 GLU A   8      -3.031  44.031  46.312  1.00 75.31           O  
ATOM     73  OE2 GLU A   8      -3.924  42.031  46.125  1.00 75.31           O  
ATOM     74  N   LEU A   9      -9.188  41.625  44.688  1.00 76.94           N  
ATOM     75  CA  LEU A   9     -10.000  40.688  43.906  1.00 76.94           C  
ATOM     76  C   LEU A   9     -11.164  41.406  43.250  1.00 76.94           C  
ATOM     77  CB  LEU A   9     -10.523  39.594  44.812  1.00 76.94           C  
ATOM     78  O   LEU A   9     -11.523  41.094  42.094  1.00 76.94           O  
ATOM     79  CG  LEU A   9     -10.320  38.156  44.344  1.00 76.94           C  
ATOM     80  CD1 LEU A   9      -9.508  37.344  45.344  1.00 76.94           C  
ATOM     81  CD2 LEU A   9     -11.656  37.469  44.062  1.00 76.94           C  
ATOM     82  N   ALA A  10     -11.742  42.250  44.000  1.00 74.88           N  
ATOM     83  CA  ALA A  10     -12.836  43.000  43.406  1.00 74.88           C  
ATOM     84  C   ALA A  10     -12.352  43.875  42.250  1.00 74.88           C  
ATOM     85  CB  ALA A  10     -13.484  43.875  44.500  1.00 74.88           C  
ATOM     86  O   ALA A  10     -13.031  44.000  41.250  1.00 74.88           O  
ATOM     87  N   ALA A  11     -11.156  44.469  42.469  1.00 73.69           N  
ATOM     88  CA  ALA A  11     -10.586  45.281  41.406  1.00 73.69           C  
ATOM     89  C   ALA A  11     -10.289  44.438  40.156  1.00 73.69           C  
ATOM     90  CB  ALA A  11      -9.312  45.969  41.875  1.00 73.69           C  
ATOM     91  O   ALA A  11     -10.523  44.875  39.031  1.00 73.69           O  
ATOM     92  N   PHE A  12      -9.898  43.344  40.469  1.00 70.81           N  
ATOM     93  CA  PHE A  12      -9.562  42.438  39.406  1.00 70.81           C  
ATOM     94  C   PHE A  12     -10.820  41.969  38.656  1.00 70.81           C  
ATOM     95  CB  PHE A  12      -8.797  41.219  39.906  1.00 70.81           C  
ATOM     96  O   PHE A  12     -10.820  41.844  37.438  1.00 70.81           O  
ATOM     97  CG  PHE A  12      -8.273  40.312  38.844  1.00 70.81           C  
ATOM     98  CD1 PHE A  12      -8.953  39.156  38.469  1.00 70.81           C  
ATOM     99  CD2 PHE A  12      -7.094  40.625  38.156  1.00 70.81           C  
ATOM    100  CE1 PHE A  12      -8.469  38.312  37.469  1.00 70.81           C  
ATOM    101  CE2 PHE A  12      -6.602  39.781  37.156  1.00 70.81           C  
ATOM    102  CZ  PHE A  12      -7.293  38.625  36.812  1.00 70.81           C  
ATOM    103  N   LEU A  13     -11.805  41.750  39.312  1.00 74.69           N  
ATOM    104  CA  LEU A  13     -13.031  41.188  38.750  1.00 74.69           C  
ATOM    105  C   LEU A  13     -13.867  42.312  38.094  1.00 74.69           C  
ATOM    106  CB  LEU A  13     -13.852  40.469  39.812  1.00 74.69           C  
ATOM    107  O   LEU A  13     -14.547  42.062  37.094  1.00 74.69           O  
ATOM    108  CG  LEU A  13     -13.547  39.000  40.031  1.00 74.69           C  
ATOM    109  CD1 LEU A  13     -13.898  38.562  41.438  1.00 74.69           C  
ATOM    110  CD2 LEU A  13     -14.297  38.156  39.000  1.00 74.69           C  
ATOM    111  N   PHE A  14     -13.672  43.562  38.594  1.00 74.88           N  
ATOM    112  CA  PHE A  14     -14.648  44.562  38.156  1.00 74.88           C  
ATOM    113  C   PHE A  14     -13.969  45.656  37.344  1.00 74.88           C  
ATOM    114  CB  PHE A  14     -15.367  45.188  39.375  1.00 74.88           C  
ATOM    115  O   PHE A  14     -14.641  46.562  36.844  1.00 74.88           O  
ATOM    116  CG  PHE A  14     -16.094  44.188  40.219  1.00 74.88           C  
ATOM    117  CD1 PHE A  14     -16.906  43.219  39.625  1.00 74.88           C  
ATOM    118  CD2 PHE A  14     -15.969  44.188  41.594  1.00 74.88           C  
ATOM    119  CE1 PHE A  14     -17.578  42.281  40.406  1.00 74.88           C  
ATOM    120  CE2 PHE A  14     -16.641  43.281  42.406  1.00 74.88           C  
ATOM    121  CZ  PHE A  14     -17.438  42.312  41.812  1.00 74.88           C  
ATOM    122  N   GLU A  15     -12.719  45.562  37.250  1.00 74.62           N  
ATOM    123  CA  GLU A  15     -12.039  46.594  36.500  1.00 74.62           C  
ATOM    124  C   GLU A  15     -11.734  46.156  35.062  1.00 74.62           C  
ATOM    125  CB  GLU A  15     -10.742  47.031  37.188  1.00 74.62           C  
ATOM    126  O   GLU A  15     -11.375  45.000  34.844  1.00 74.62           O  
ATOM    127  CG  GLU A  15     -10.969  47.844  38.469  1.00 74.62           C  
ATOM    128  CD  GLU A  15      -9.672  48.250  39.125  1.00 74.62           C  
ATOM    129  OE1 GLU A  15      -9.727  48.844  40.219  1.00 74.62           O  
ATOM    130  OE2 GLU A  15      -8.594  48.000  38.562  1.00 74.62           O  
ATOM    131  N   TYR A  16     -12.086  47.000  34.094  1.00 77.44           N  
ATOM    132  CA  TYR A  16     -11.781  46.750  32.688  1.00 77.44           C  
ATOM    133  C   TYR A  16     -10.883  47.875  32.156  1.00 77.44           C  
ATOM    134  CB  TYR A  16     -13.070  46.688  31.875  1.00 77.44           C  
ATOM    135  O   TYR A  16     -11.164  49.062  32.312  1.00 77.44           O  
ATOM    136  CG  TYR A  16     -12.836  46.594  30.391  1.00 77.44           C  
ATOM    137  CD1 TYR A  16     -13.172  47.688  29.562  1.00 77.44           C  
ATOM    138  CD2 TYR A  16     -12.289  45.469  29.812  1.00 77.44           C  
ATOM    139  CE1 TYR A  16     -12.961  47.625  28.188  1.00 77.44           C  
ATOM    140  CE2 TYR A  16     -12.070  45.406  28.438  1.00 77.44           C  
ATOM    141  OH  TYR A  16     -12.195  46.406  26.281  1.00 77.44           O  
ATOM    142  CZ  TYR A  16     -12.406  46.469  27.641  1.00 77.44           C  
ATOM    143  N   ASP A  17      -9.812  47.406  31.594  1.00 77.44           N  
ATOM    144  CA  ASP A  17      -8.867  48.375  31.000  1.00 77.44           C  
ATOM    145  C   ASP A  17      -9.047  48.469  29.484  1.00 77.44           C  
ATOM    146  CB  ASP A  17      -7.434  47.969  31.344  1.00 77.44           C  
ATOM    147  O   ASP A  17      -9.164  47.438  28.812  1.00 77.44           O  
ATOM    148  CG  ASP A  17      -7.340  47.031  32.531  1.00 77.44           C  
ATOM    149  OD1 ASP A  17      -8.266  47.031  33.375  1.00 77.44           O  
ATOM    150  OD2 ASP A  17      -6.340  46.281  32.625  1.00 77.44           O  
ATOM    151  N   THR A  18      -9.234  49.719  28.953  1.00 80.19           N  
ATOM    152  CA  THR A  18      -9.289  49.969  27.516  1.00 80.19           C  
ATOM    153  C   THR A  18      -8.273  51.031  27.109  1.00 80.19           C  
ATOM    154  CB  THR A  18     -10.703  50.406  27.078  1.00 80.19           C  
ATOM    155  O   THR A  18      -8.047  52.000  27.844  1.00 80.19           O  
ATOM    156  CG2 THR A  18     -11.281  51.406  28.062  1.00 80.19           C  
ATOM    157  OG1 THR A  18     -10.625  51.000  25.781  1.00 80.19           O  
ATOM    158  N   PRO A  19      -7.594  50.844  26.062  1.00 82.62           N  
ATOM    159  CA  PRO A  19      -6.582  51.812  25.625  1.00 82.62           C  
ATOM    160  C   PRO A  19      -7.188  53.125  25.156  1.00 82.62           C  
ATOM    161  CB  PRO A  19      -5.867  51.094  24.484  1.00 82.62           C  
ATOM    162  O   PRO A  19      -8.234  53.125  24.500  1.00 82.62           O  
ATOM    163  CG  PRO A  19      -6.777  49.969  24.125  1.00 82.62           C  
ATOM    164  CD  PRO A  19      -7.727  49.719  25.266  1.00 82.62           C  
ATOM    165  N   ARG A  20      -6.508  54.219  25.531  1.00 83.44           N  
ATOM    166  CA  ARG A  20      -6.871  55.531  25.000  1.00 83.44           C  
ATOM    167  C   ARG A  20      -6.438  55.688  23.547  1.00 83.44           C  
ATOM    168  CB  ARG A  20      -6.250  56.656  25.844  1.00 83.44           C  
ATOM    169  O   ARG A  20      -5.348  55.219  23.172  1.00 83.44           O  
ATOM    170  CG  ARG A  20      -6.902  56.812  27.203  1.00 83.44           C  
ATOM    171  CD  ARG A  20      -6.371  58.062  27.938  1.00 83.44           C  
ATOM    172  NE  ARG A  20      -7.086  58.281  29.188  1.00 83.44           N  
ATOM    173  NH1 ARG A  20      -5.977  60.250  29.688  1.00 83.44           N  
ATOM    174  NH2 ARG A  20      -7.586  59.438  31.109  1.00 83.44           N  
ATOM    175  CZ  ARG A  20      -6.879  59.312  29.984  1.00 83.44           C  
ATOM    176  N   MET A  21      -7.336  56.188  22.766  1.00 85.88           N  
ATOM    177  CA  MET A  21      -7.070  56.250  21.344  1.00 85.88           C  
ATOM    178  C   MET A  21      -7.059  57.688  20.844  1.00 85.88           C  
ATOM    179  CB  MET A  21      -8.117  55.438  20.562  1.00 85.88           C  
ATOM    180  O   MET A  21      -7.699  58.562  21.438  1.00 85.88           O  
ATOM    181  CG  MET A  21      -8.195  53.969  20.984  1.00 85.88           C  
ATOM    182  SD  MET A  21      -6.871  52.969  20.250  1.00 85.88           S  
ATOM    183  CE  MET A  21      -7.828  51.500  19.781  1.00 85.88           C  
ATOM    184  N   VAL A  22      -6.203  57.969  19.891  1.00 83.38           N  
ATOM    185  CA  VAL A  22      -6.207  59.250  19.172  1.00 83.38           C  
ATOM    186  C   VAL A  22      -6.906  59.062  17.828  1.00 83.38           C  
ATOM    187  CB  VAL A  22      -4.773  59.781  18.953  1.00 83.38           C  
ATOM    188  O   VAL A  22      -6.598  58.125  17.078  1.00 83.38           O  
ATOM    189  CG1 VAL A  22      -4.785  61.000  18.047  1.00 83.38           C  
ATOM    190  CG2 VAL A  22      -4.121  60.094  20.297  1.00 83.38           C  
ATOM    191  N   LEU A  23      -7.918  59.812  17.594  1.00 84.12           N  
ATOM    192  CA  LEU A  23      -8.664  59.750  16.344  1.00 84.12           C  
ATOM    193  C   LEU A  23      -8.086  60.719  15.320  1.00 84.12           C  
ATOM    194  CB  LEU A  23     -10.141  60.062  16.578  1.00 84.12           C  
ATOM    195  O   LEU A  23      -8.125  61.938  15.523  1.00 84.12           O  
ATOM    196  CG  LEU A  23     -11.148  59.156  15.820  1.00 84.12           C  
ATOM    197  CD1 LEU A  23     -11.789  58.156  16.766  1.00 84.12           C  
ATOM    198  CD2 LEU A  23     -12.203  60.031  15.148  1.00 84.12           C  
ATOM    199  N   VAL A  24      -7.496  60.156  14.320  1.00 79.56           N  
ATOM    200  CA  VAL A  24      -6.945  60.969  13.242  1.00 79.56           C  
ATOM    201  C   VAL A  24      -7.980  61.125  12.133  1.00 79.56           C  
ATOM    202  CB  VAL A  24      -5.641  60.375  12.680  1.00 79.56           C  
ATOM    203  O   VAL A  24      -8.445  60.156  11.562  1.00 79.56           O  
ATOM    204  CG1 VAL A  24      -5.070  61.281  11.578  1.00 79.56           C  
ATOM    205  CG2 VAL A  24      -4.617  60.188  13.797  1.00 79.56           C  
ATOM    206  N   ARG A  25      -8.352  62.312  11.867  1.00 80.31           N  
ATOM    207  CA  ARG A  25      -9.328  62.594  10.812  1.00 80.31           C  
ATOM    208  C   ARG A  25      -8.641  63.125   9.562  1.00 80.31           C  
ATOM    209  CB  ARG A  25     -10.383  63.594  11.305  1.00 80.31           C  
ATOM    210  O   ARG A  25      -8.562  64.312   9.367  1.00 80.31           O  
ATOM    211  CG  ARG A  25     -11.672  62.938  11.789  1.00 80.31           C  
ATOM    212  CD  ARG A  25     -12.734  63.969  12.133  1.00 80.31           C  
ATOM    213  NE  ARG A  25     -13.977  63.312  12.570  1.00 80.31           N  
ATOM    214  NH1 ARG A  25     -15.070  65.312  13.016  1.00 80.31           N  
ATOM    215  NH2 ARG A  25     -16.141  63.312  13.352  1.00 80.31           N  
ATOM    216  CZ  ARG A  25     -15.055  63.969  12.977  1.00 80.31           C  
ATOM    217  N   ASN A  26      -7.961  62.281   8.883  1.00 78.25           N  
ATOM    218  CA  ASN A  26      -7.355  62.594   7.590  1.00 78.25           C  
ATOM    219  C   ASN A  26      -7.895  61.688   6.488  1.00 78.25           C  
ATOM    220  CB  ASN A  26      -5.832  62.469   7.672  1.00 78.25           C  
ATOM    221  O   ASN A  26      -7.816  60.469   6.594  1.00 78.25           O  
ATOM    222  CG  ASN A  26      -5.137  63.094   6.473  1.00 78.25           C  
ATOM    223  ND2 ASN A  26      -3.891  63.500   6.660  1.00 78.25           N  
ATOM    224  OD1 ASN A  26      -5.719  63.188   5.391  1.00 78.25           O  
ATOM    225  N   LYS A  27      -8.422  62.281   5.559  1.00 79.50           N  
ATOM    226  CA  LYS A  27      -9.078  61.562   4.480  1.00 79.50           C  
ATOM    227  C   LYS A  27      -8.102  60.594   3.799  1.00 79.50           C  
ATOM    228  CB  LYS A  27      -9.664  62.531   3.453  1.00 79.50           C  
ATOM    229  O   LYS A  27      -8.445  59.469   3.518  1.00 79.50           O  
ATOM    230  CG  LYS A  27     -11.086  62.969   3.768  1.00 79.50           C  
ATOM    231  CD  LYS A  27     -11.641  63.875   2.682  1.00 79.50           C  
ATOM    232  CE  LYS A  27     -13.062  64.312   2.992  1.00 79.50           C  
ATOM    233  NZ  LYS A  27     -13.609  65.250   1.931  1.00 79.50           N  
ATOM    234  N   LYS A  28      -6.906  61.031   3.555  1.00 77.31           N  
ATOM    235  CA  LYS A  28      -5.922  60.219   2.852  1.00 77.31           C  
ATOM    236  C   LYS A  28      -5.492  59.031   3.701  1.00 77.31           C  
ATOM    237  CB  LYS A  28      -4.699  61.062   2.471  1.00 77.31           C  
ATOM    238  O   LYS A  28      -5.418  57.906   3.205  1.00 77.31           O  
ATOM    239  CG  LYS A  28      -4.762  61.625   1.065  1.00 77.31           C  
ATOM    240  CD  LYS A  28      -3.500  62.438   0.731  1.00 77.31           C  
ATOM    241  CE  LYS A  28      -3.559  63.000  -0.677  1.00 77.31           C  
ATOM    242  NZ  LYS A  28      -2.336  63.812  -1.001  1.00 77.31           N  
ATOM    243  N   VAL A  29      -5.266  59.344   4.926  1.00 78.94           N  
ATOM    244  CA  VAL A  29      -4.832  58.312   5.832  1.00 78.94           C  
ATOM    245  C   VAL A  29      -5.973  57.312   6.062  1.00 78.94           C  
ATOM    246  CB  VAL A  29      -4.344  58.875   7.180  1.00 78.94           C  
ATOM    247  O   VAL A  29      -5.754  56.094   6.117  1.00 78.94           O  
ATOM    248  CG1 VAL A  29      -3.916  57.750   8.125  1.00 78.94           C  
ATOM    249  CG2 VAL A  29      -3.191  59.844   6.957  1.00 78.94           C  
ATOM    250  N   GLY A  30      -7.125  57.875   6.207  1.00 81.88           N  
ATOM    251  CA  GLY A  30      -8.289  57.000   6.406  1.00 81.88           C  
ATOM    252  C   GLY A  30      -8.555  56.094   5.234  1.00 81.88           C  
ATOM    253  O   GLY A  30      -8.836  54.906   5.430  1.00 81.88           O  
ATOM    254  N   VAL A  31      -8.391  56.562   4.059  1.00 84.69           N  
ATOM    255  CA  VAL A  31      -8.656  55.781   2.865  1.00 84.69           C  
ATOM    256  C   VAL A  31      -7.578  54.719   2.711  1.00 84.69           C  
ATOM    257  CB  VAL A  31      -8.719  56.656   1.597  1.00 84.69           C  
ATOM    258  O   VAL A  31      -7.871  53.562   2.332  1.00 84.69           O  
ATOM    259  CG1 VAL A  31      -8.734  55.781   0.340  1.00 84.69           C  
ATOM    260  CG2 VAL A  31      -9.953  57.562   1.638  1.00 84.69           C  
ATOM    261  N   ILE A  32      -6.324  55.031   2.938  1.00 83.69           N  
ATOM    262  CA  ILE A  32      -5.227  54.062   2.812  1.00 83.69           C  
ATOM    263  C   ILE A  32      -5.406  52.938   3.822  1.00 83.69           C  
ATOM    264  CB  ILE A  32      -3.855  54.750   3.014  1.00 83.69           C  
ATOM    265  O   ILE A  32      -5.188  51.781   3.500  1.00 83.69           O  
ATOM    266  CG1 ILE A  32      -3.467  55.562   1.762  1.00 83.69           C  
ATOM    267  CG2 ILE A  32      -2.781  53.719   3.365  1.00 83.69           C  
ATOM    268  CD1 ILE A  32      -2.227  56.406   1.938  1.00 83.69           C  
ATOM    269  N   PHE A  33      -5.828  53.281   4.988  1.00 83.38           N  
ATOM    270  CA  PHE A  33      -6.016  52.281   6.035  1.00 83.38           C  
ATOM    271  C   PHE A  33      -7.188  51.375   5.703  1.00 83.38           C  
ATOM    272  CB  PHE A  33      -6.246  52.969   7.391  1.00 83.38           C  
ATOM    273  O   PHE A  33      -7.105  50.156   5.898  1.00 83.38           O  
ATOM    274  CG  PHE A  33      -5.926  52.094   8.570  1.00 83.38           C  
ATOM    275  CD1 PHE A  33      -6.934  51.625   9.398  1.00 83.38           C  
ATOM    276  CD2 PHE A  33      -4.609  51.750   8.852  1.00 83.38           C  
ATOM    277  CE1 PHE A  33      -6.637  50.812  10.484  1.00 83.38           C  
ATOM    278  CE2 PHE A  33      -4.309  50.938   9.938  1.00 83.38           C  
ATOM    279  CZ  PHE A  33      -5.324  50.469  10.758  1.00 83.38           C  
ATOM    280  N   ARG A  34      -8.219  51.938   5.219  1.00 86.12           N  
ATOM    281  CA  ARG A  34      -9.383  51.125   4.848  1.00 86.12           C  
ATOM    282  C   ARG A  34      -9.062  50.250   3.662  1.00 86.12           C  
ATOM    283  CB  ARG A  34     -10.578  52.031   4.520  1.00 86.12           C  
ATOM    284  O   ARG A  34      -9.586  49.125   3.562  1.00 86.12           O  
ATOM    285  CG  ARG A  34     -11.266  52.625   5.746  1.00 86.12           C  
ATOM    286  CD  ARG A  34     -11.836  51.531   6.641  1.00 86.12           C  
ATOM    287  NE  ARG A  34     -12.391  52.094   7.875  1.00 86.12           N  
ATOM    288  NH1 ARG A  34     -12.328  50.094   9.031  1.00 86.12           N  
ATOM    289  NH2 ARG A  34     -13.109  51.969  10.055  1.00 86.12           N  
ATOM    290  CZ  ARG A  34     -12.609  51.375   8.984  1.00 86.12           C  
ATOM    291  N   LEU A  35      -8.266  50.781   2.824  1.00 88.31           N  
ATOM    292  CA  LEU A  35      -7.867  49.938   1.686  1.00 88.31           C  
ATOM    293  C   LEU A  35      -7.031  48.750   2.139  1.00 88.31           C  
ATOM    294  CB  LEU A  35      -7.082  50.781   0.673  1.00 88.31           C  
ATOM    295  O   LEU A  35      -7.195  47.656   1.630  1.00 88.31           O  
ATOM    296  CG  LEU A  35      -7.445  50.594  -0.799  1.00 88.31           C  
ATOM    297  CD1 LEU A  35      -8.000  51.875  -1.385  1.00 88.31           C  
ATOM    298  CD2 LEU A  35      -6.234  50.125  -1.592  1.00 88.31           C  
ATOM    299  N   ILE A  36      -6.129  49.000   3.084  1.00 87.25           N  
ATOM    300  CA  ILE A  36      -5.293  47.906   3.607  1.00 87.25           C  
ATOM    301  C   ILE A  36      -6.168  46.875   4.320  1.00 87.25           C  
ATOM    302  CB  ILE A  36      -4.211  48.469   4.566  1.00 87.25           C  
ATOM    303  O   ILE A  36      -5.980  45.688   4.156  1.00 87.25           O  
ATOM    304  CG1 ILE A  36      -3.195  49.312   3.801  1.00 87.25           C  
ATOM    305  CG2 ILE A  36      -3.514  47.312   5.301  1.00 87.25           C  
ATOM    306  CD1 ILE A  36      -2.197  50.031   4.691  1.00 87.25           C  
ATOM    307  N   GLN A  37      -7.125  47.375   5.117  1.00 84.62           N  
ATOM    308  CA  GLN A  37      -8.031  46.469   5.820  1.00 84.62           C  
ATOM    309  C   GLN A  37      -8.867  45.656   4.836  1.00 84.62           C  
ATOM    310  CB  GLN A  37      -8.945  47.250   6.762  1.00 84.62           C  
ATOM    311  O   GLN A  37      -9.148  44.500   5.078  1.00 84.62           O  
ATOM    312  CG  GLN A  37      -8.250  47.750   8.031  1.00 84.62           C  
ATOM    313  CD  GLN A  37      -9.172  48.562   8.922  1.00 84.62           C  
ATOM    314  NE2 GLN A  37      -8.789  48.719  10.188  1.00 84.62           N  
ATOM    315  OE1 GLN A  37     -10.211  49.062   8.484  1.00 84.62           O  
ATOM    316  N   LEU A  38      -9.227  46.281   3.805  1.00 89.75           N  
ATOM    317  CA  LEU A  38     -10.023  45.594   2.799  1.00 89.75           C  
ATOM    318  C   LEU A  38      -9.211  44.531   2.104  1.00 89.75           C  
ATOM    319  CB  LEU A  38     -10.555  46.594   1.764  1.00 89.75           C  
ATOM    320  O   LEU A  38      -9.719  43.438   1.829  1.00 89.75           O  
ATOM    321  CG  LEU A  38     -11.789  46.156   0.973  1.00 89.75           C  
ATOM    322  CD1 LEU A  38     -13.062  46.562   1.702  1.00 89.75           C  
ATOM    323  CD2 LEU A  38     -11.758  46.750  -0.436  1.00 89.75           C  
ATOM    324  N   VAL A  39      -7.996  44.844   1.733  1.00 90.19           N  
ATOM    325  CA  VAL A  39      -7.125  43.875   1.090  1.00 90.19           C  
ATOM    326  C   VAL A  39      -6.941  42.656   2.002  1.00 90.19           C  
ATOM    327  CB  VAL A  39      -5.750  44.469   0.738  1.00 90.19           C  
ATOM    328  O   VAL A  39      -6.973  41.500   1.539  1.00 90.19           O  
ATOM    329  CG1 VAL A  39      -4.750  43.375   0.355  1.00 90.19           C  
ATOM    330  CG2 VAL A  39      -5.895  45.500  -0.394  1.00 90.19           C  
ATOM    331  N   VAL A  40      -6.699  42.844   3.254  1.00 85.00           N  
ATOM    332  CA  VAL A  40      -6.520  41.750   4.215  1.00 85.00           C  
ATOM    333  C   VAL A  40      -7.812  40.938   4.328  1.00 85.00           C  
ATOM    334  CB  VAL A  40      -6.105  42.281   5.602  1.00 85.00           C  
ATOM    335  O   VAL A  40      -7.773  39.719   4.398  1.00 85.00           O  
ATOM    336  CG1 VAL A  40      -6.109  41.156   6.641  1.00 85.00           C  
ATOM    337  CG2 VAL A  40      -4.727  42.938   5.531  1.00 85.00           C  
ATOM    338  N   LEU A  41      -8.891  41.656   4.449  1.00 88.38           N  
ATOM    339  CA  LEU A  41     -10.180  40.969   4.566  1.00 88.38           C  
ATOM    340  C   LEU A  41     -10.445  40.094   3.350  1.00 88.38           C  
ATOM    341  CB  LEU A  41     -11.305  42.000   4.730  1.00 88.38           C  
ATOM    342  O   LEU A  41     -10.930  38.969   3.486  1.00 88.38           O  
ATOM    343  CG  LEU A  41     -12.609  41.469   5.344  1.00 88.38           C  
ATOM    344  CD1 LEU A  41     -12.625  41.750   6.844  1.00 88.38           C  
ATOM    345  CD2 LEU A  41     -13.812  42.125   4.664  1.00 88.38           C  
ATOM    346  N   VAL A  42     -10.219  40.594   2.186  1.00 91.50           N  
ATOM    347  CA  VAL A  42     -10.414  39.844   0.952  1.00 91.50           C  
ATOM    348  C   VAL A  42      -9.508  38.625   0.947  1.00 91.50           C  
ATOM    349  CB  VAL A  42     -10.141  40.719  -0.295  1.00 91.50           C  
ATOM    350  O   VAL A  42      -9.898  37.531   0.480  1.00 91.50           O  
ATOM    351  CG1 VAL A  42     -10.141  39.844  -1.561  1.00 91.50           C  
ATOM    352  CG2 VAL A  42     -11.180  41.812  -0.404  1.00 91.50           C  
ATOM    353  N   TYR A  43      -8.328  38.719   1.403  1.00 85.19           N  
ATOM    354  CA  TYR A  43      -7.391  37.594   1.485  1.00 85.19           C  
ATOM    355  C   TYR A  43      -7.902  36.531   2.443  1.00 85.19           C  
ATOM    356  CB  TYR A  43      -6.008  38.094   1.935  1.00 85.19           C  
ATOM    357  O   TYR A  43      -7.887  35.344   2.119  1.00 85.19           O  
ATOM    358  CG  TYR A  43      -5.059  36.969   2.287  1.00 85.19           C  
ATOM    359  CD1 TYR A  43      -4.867  36.594   3.613  1.00 85.19           C  
ATOM    360  CD2 TYR A  43      -4.344  36.312   1.299  1.00 85.19           C  
ATOM    361  CE1 TYR A  43      -3.990  35.562   3.943  1.00 85.19           C  
ATOM    362  CE2 TYR A  43      -3.465  35.281   1.617  1.00 85.19           C  
ATOM    363  OH  TYR A  43      -2.426  33.875   3.262  1.00 85.19           O  
ATOM    364  CZ  TYR A  43      -3.295  34.906   2.939  1.00 85.19           C  
ATOM    365  N   VAL A  44      -8.289  36.906   3.619  1.00 83.06           N  
ATOM    366  CA  VAL A  44      -8.719  35.969   4.641  1.00 83.06           C  
ATOM    367  C   VAL A  44      -9.984  35.250   4.180  1.00 83.06           C  
ATOM    368  CB  VAL A  44      -8.969  36.688   5.996  1.00 83.06           C  
ATOM    369  O   VAL A  44     -10.078  34.031   4.262  1.00 83.06           O  
ATOM    370  CG1 VAL A  44      -9.602  35.719   6.992  1.00 83.06           C  
ATOM    371  CG2 VAL A  44      -7.660  37.250   6.551  1.00 83.06           C  
ATOM    372  N   ILE A  45     -10.961  36.000   3.752  1.00 89.06           N  
ATOM    373  CA  ILE A  45     -12.227  35.406   3.355  1.00 89.06           C  
ATOM    374  C   ILE A  45     -12.062  34.656   2.033  1.00 89.06           C  
ATOM    375  CB  ILE A  45     -13.336  36.469   3.229  1.00 89.06           C  
ATOM    376  O   ILE A  45     -12.500  33.500   1.901  1.00 89.06           O  
ATOM    377  CG1 ILE A  45     -13.602  37.125   4.586  1.00 89.06           C  
ATOM    378  CG2 ILE A  45     -14.617  35.844   2.660  1.00 89.06           C  
ATOM    379  CD1 ILE A  45     -14.781  38.094   4.590  1.00 89.06           C  
ATOM    380  N   GLY A  46     -11.555  35.344   1.040  1.00 89.75           N  
ATOM    381  CA  GLY A  46     -11.438  34.781  -0.290  1.00 89.75           C  
ATOM    382  C   GLY A  46     -10.477  33.594  -0.349  1.00 89.75           C  
ATOM    383  O   GLY A  46     -10.789  32.562  -0.957  1.00 89.75           O  
ATOM    384  N   TRP A  47      -9.367  33.719   0.215  1.00 84.69           N  
ATOM    385  CA  TRP A  47      -8.344  32.688   0.069  1.00 84.69           C  
ATOM    386  C   TRP A  47      -8.406  31.688   1.224  1.00 84.69           C  
ATOM    387  CB  TRP A  47      -6.949  33.312  -0.006  1.00 84.69           C  
ATOM    388  O   TRP A  47      -8.602  30.500   1.008  1.00 84.69           O  
ATOM    389  CG  TRP A  47      -5.863  32.344  -0.360  1.00 84.69           C  
ATOM    390  CD1 TRP A  47      -5.133  31.578   0.502  1.00 84.69           C  
ATOM    391  CD2 TRP A  47      -5.387  32.031  -1.674  1.00 84.69           C  
ATOM    392  CE2 TRP A  47      -4.363  31.078  -1.533  1.00 84.69           C  
ATOM    393  CE3 TRP A  47      -5.727  32.469  -2.959  1.00 84.69           C  
ATOM    394  NE1 TRP A  47      -4.227  30.812  -0.197  1.00 84.69           N  
ATOM    395  CH2 TRP A  47      -4.027  31.000  -3.875  1.00 84.69           C  
ATOM    396  CZ2 TRP A  47      -3.674  30.547  -2.631  1.00 84.69           C  
ATOM    397  CZ3 TRP A  47      -5.043  31.953  -4.047  1.00 84.69           C  
ATOM    398  N   VAL A  48      -8.250  32.125   2.475  1.00 81.38           N  
ATOM    399  CA  VAL A  48      -8.125  31.250   3.633  1.00 81.38           C  
ATOM    400  C   VAL A  48      -9.430  30.500   3.850  1.00 81.38           C  
ATOM    401  CB  VAL A  48      -7.754  32.031   4.906  1.00 81.38           C  
ATOM    402  O   VAL A  48      -9.422  29.281   4.094  1.00 81.38           O  
ATOM    403  CG1 VAL A  48      -7.633  31.109   6.105  1.00 81.38           C  
ATOM    404  CG2 VAL A  48      -6.453  32.812   4.691  1.00 81.38           C  
ATOM    405  N   PHE A  49     -10.570  31.125   3.732  1.00 86.88           N  
ATOM    406  CA  PHE A  49     -11.852  30.500   4.043  1.00 86.88           C  
ATOM    407  C   PHE A  49     -12.414  29.781   2.820  1.00 86.88           C  
ATOM    408  CB  PHE A  49     -12.852  31.547   4.539  1.00 86.88           C  
ATOM    409  O   PHE A  49     -12.867  28.641   2.922  1.00 86.88           O  
ATOM    410  CG  PHE A  49     -13.148  31.469   6.012  1.00 86.88           C  
ATOM    411  CD1 PHE A  49     -14.242  30.750   6.473  1.00 86.88           C  
ATOM    412  CD2 PHE A  49     -12.320  32.094   6.934  1.00 86.88           C  
ATOM    413  CE1 PHE A  49     -14.516  30.656   7.836  1.00 86.88           C  
ATOM    414  CE2 PHE A  49     -12.594  32.000   8.297  1.00 86.88           C  
ATOM    415  CZ  PHE A  49     -13.688  31.297   8.750  1.00 86.88           C  
ATOM    416  N   LEU A  50     -12.383  30.469   1.739  1.00 89.44           N  
ATOM    417  CA  LEU A  50     -13.102  29.922   0.598  1.00 89.44           C  
ATOM    418  C   LEU A  50     -12.203  29.000  -0.219  1.00 89.44           C  
ATOM    419  CB  LEU A  50     -13.641  31.047  -0.291  1.00 89.44           C  
ATOM    420  O   LEU A  50     -12.602  27.891  -0.566  1.00 89.44           O  
ATOM    421  CG  LEU A  50     -14.859  31.797   0.236  1.00 89.44           C  
ATOM    422  CD1 LEU A  50     -15.086  33.062  -0.577  1.00 89.44           C  
ATOM    423  CD2 LEU A  50     -16.094  30.906   0.203  1.00 89.44           C  
ATOM    424  N   TYR A  51     -11.047  29.531  -0.534  1.00 86.31           N  
ATOM    425  CA  TYR A  51     -10.180  28.734  -1.397  1.00 86.31           C  
ATOM    426  C   TYR A  51      -9.555  27.578  -0.629  1.00 86.31           C  
ATOM    427  CB  TYR A  51      -9.078  29.609  -2.006  1.00 86.31           C  
ATOM    428  O   TYR A  51      -9.586  26.422  -1.088  1.00 86.31           O  
ATOM    429  CG  TYR A  51      -8.281  28.922  -3.088  1.00 86.31           C  
ATOM    430  CD1 TYR A  51      -7.043  28.344  -2.812  1.00 86.31           C  
ATOM    431  CD2 TYR A  51      -8.773  28.828  -4.387  1.00 86.31           C  
ATOM    432  CE1 TYR A  51      -6.305  27.719  -3.809  1.00 86.31           C  
ATOM    433  CE2 TYR A  51      -8.047  28.188  -5.391  1.00 86.31           C  
ATOM    434  OH  TYR A  51      -6.090  27.016  -6.078  1.00 86.31           O  
ATOM    435  CZ  TYR A  51      -6.816  27.641  -5.090  1.00 86.31           C  
ATOM    436  N   GLU A  52      -9.039  27.797   0.541  1.00 84.31           N  
ATOM    437  CA  GLU A  52      -8.406  26.750   1.347  1.00 84.31           C  
ATOM    438  C   GLU A  52      -9.422  26.031   2.217  1.00 84.31           C  
ATOM    439  CB  GLU A  52      -7.301  27.359   2.221  1.00 84.31           C  
ATOM    440  O   GLU A  52      -9.102  25.016   2.844  1.00 84.31           O  
ATOM    441  CG  GLU A  52      -5.988  27.578   1.487  1.00 84.31           C  
ATOM    442  CD  GLU A  52      -5.098  26.344   1.459  1.00 84.31           C  
ATOM    443  OE1 GLU A  52      -4.156  26.297   0.635  1.00 84.31           O  
ATOM    444  OE2 GLU A  52      -5.348  25.422   2.268  1.00 84.31           O  
ATOM    445  N   LYS A  53     -10.602  26.531   2.268  1.00 88.75           N  
ATOM    446  CA  LYS A  53     -11.688  25.953   3.061  1.00 88.75           C  
ATOM    447  C   LYS A  53     -11.258  25.750   4.512  1.00 88.75           C  
ATOM    448  CB  LYS A  53     -12.156  24.625   2.457  1.00 88.75           C  
ATOM    449  O   LYS A  53     -11.422  24.656   5.062  1.00 88.75           O  
ATOM    450  CG  LYS A  53     -12.766  24.766   1.071  1.00 88.75           C  
ATOM    451  CD  LYS A  53     -13.570  23.516   0.697  1.00 88.75           C  
ATOM    452  CE  LYS A  53     -14.211  23.672  -0.677  1.00 88.75           C  
ATOM    453  NZ  LYS A  53     -15.031  22.469  -1.034  1.00 88.75           N  
ATOM    454  N   GLY A  54     -10.719  26.719   5.055  1.00 86.75           N  
ATOM    455  CA  GLY A  54     -10.234  26.688   6.426  1.00 86.75           C  
ATOM    456  C   GLY A  54     -11.336  26.469   7.445  1.00 86.75           C  
ATOM    457  O   GLY A  54     -11.062  26.219   8.625  1.00 86.75           O  
ATOM    458  N   TYR A  55     -12.586  26.375   6.992  1.00 90.06           N  
ATOM    459  CA  TYR A  55     -13.734  26.219   7.883  1.00 90.06           C  
ATOM    460  C   TYR A  55     -14.117  24.750   8.023  1.00 90.06           C  
ATOM    461  CB  TYR A  55     -14.930  27.031   7.363  1.00 90.06           C  
ATOM    462  O   TYR A  55     -15.078  24.422   8.719  1.00 90.06           O  
ATOM    463  CG  TYR A  55     -15.328  26.672   5.949  1.00 90.06           C  
ATOM    464  CD1 TYR A  55     -14.758  27.328   4.859  1.00 90.06           C  
ATOM    465  CD2 TYR A  55     -16.281  25.703   5.703  1.00 90.06           C  
ATOM    466  CE1 TYR A  55     -15.125  27.016   3.559  1.00 90.06           C  
ATOM    467  CE2 TYR A  55     -16.656  25.375   4.406  1.00 90.06           C  
ATOM    468  OH  TYR A  55     -16.438  25.719   2.053  1.00 90.06           O  
ATOM    469  CZ  TYR A  55     -16.078  26.031   3.340  1.00 90.06           C  
ATOM    470  N   GLN A  56     -13.352  23.891   7.422  1.00 93.56           N  
ATOM    471  CA  GLN A  56     -13.703  22.469   7.438  1.00 93.56           C  
ATOM    472  C   GLN A  56     -12.648  21.656   8.164  1.00 93.56           C  
ATOM    473  CB  GLN A  56     -13.883  21.953   6.012  1.00 93.56           C  
ATOM    474  O   GLN A  56     -11.492  22.078   8.289  1.00 93.56           O  
ATOM    475  CG  GLN A  56     -15.023  22.609   5.250  1.00 93.56           C  
ATOM    476  CD  GLN A  56     -15.227  22.031   3.867  1.00 93.56           C  
ATOM    477  NE2 GLN A  56     -16.422  22.188   3.322  1.00 93.56           N  
ATOM    478  OE1 GLN A  56     -14.312  21.422   3.293  1.00 93.56           O  
ATOM    479  N   THR A  57     -13.180  20.547   8.734  1.00 89.69           N  
ATOM    480  CA  THR A  57     -12.266  19.500   9.164  1.00 89.69           C  
ATOM    481  C   THR A  57     -12.070  18.453   8.062  1.00 89.69           C  
ATOM    482  CB  THR A  57     -12.781  18.797  10.445  1.00 89.69           C  
ATOM    483  O   THR A  57     -13.023  18.094   7.367  1.00 89.69           O  
ATOM    484  CG2 THR A  57     -11.719  17.891  11.039  1.00 89.69           C  
ATOM    485  OG1 THR A  57     -13.148  19.797  11.406  1.00 89.69           O  
ATOM    486  N   SER A  58     -10.805  18.141   7.914  1.00 89.62           N  
ATOM    487  CA  SER A  58     -10.492  17.203   6.836  1.00 89.62           C  
ATOM    488  C   SER A  58     -10.211  15.805   7.383  1.00 89.62           C  
ATOM    489  CB  SER A  58      -9.289  17.688   6.027  1.00 89.62           C  
ATOM    490  O   SER A  58      -9.836  15.648   8.547  1.00 89.62           O  
ATOM    491  OG  SER A  58      -8.141  17.812   6.852  1.00 89.62           O  
ATOM    492  N   SER A  59     -10.555  14.812   6.586  1.00 87.25           N  
ATOM    493  CA  SER A  59     -10.281  13.430   6.945  1.00 87.25           C  
ATOM    494  C   SER A  59      -9.727  12.648   5.754  1.00 87.25           C  
ATOM    495  CB  SER A  59     -11.547  12.750   7.465  1.00 87.25           C  
ATOM    496  O   SER A  59     -10.094  12.906   4.609  1.00 87.25           O  
ATOM    497  OG  SER A  59     -11.500  11.352   7.238  1.00 87.25           O  
ATOM    498  N   GLY A  60      -8.773  11.812   6.109  1.00 86.19           N  
ATOM    499  CA  GLY A  60      -8.297  10.883   5.094  1.00 86.19           C  
ATOM    500  C   GLY A  60      -9.281   9.766   4.801  1.00 86.19           C  
ATOM    501  O   GLY A  60     -10.367   9.711   5.387  1.00 86.19           O  
ATOM    502  N   LEU A  61      -8.852   8.906   3.791  1.00 87.75           N  
ATOM    503  CA  LEU A  61      -9.789   7.855   3.406  1.00 87.75           C  
ATOM    504  C   LEU A  61      -9.141   6.480   3.520  1.00 87.75           C  
ATOM    505  CB  LEU A  61     -10.297   8.078   1.978  1.00 87.75           C  
ATOM    506  O   LEU A  61      -7.918   6.371   3.584  1.00 87.75           O  
ATOM    507  CG  LEU A  61      -9.258   7.930   0.863  1.00 87.75           C  
ATOM    508  CD1 LEU A  61      -9.094   6.457   0.488  1.00 87.75           C  
ATOM    509  CD2 LEU A  61      -9.656   8.758  -0.354  1.00 87.75           C  
ATOM    510  N   ILE A  62      -9.992   5.512   3.688  1.00 82.75           N  
ATOM    511  CA  ILE A  62      -9.648   4.102   3.561  1.00 82.75           C  
ATOM    512  C   ILE A  62     -10.211   3.545   2.256  1.00 82.75           C  
ATOM    513  CB  ILE A  62     -10.172   3.281   4.762  1.00 82.75           C  
ATOM    514  O   ILE A  62     -11.336   3.877   1.866  1.00 82.75           O  
ATOM    515  CG1 ILE A  62      -9.680   3.891   6.078  1.00 82.75           C  
ATOM    516  CG2 ILE A  62      -9.742   1.814   4.641  1.00 82.75           C  
ATOM    517  CD1 ILE A  62     -10.375   3.336   7.316  1.00 82.75           C  
ATOM    518  N   SER A  63      -9.375   2.805   1.600  1.00 88.44           N  
ATOM    519  CA  SER A  63      -9.812   2.383   0.273  1.00 88.44           C  
ATOM    520  C   SER A  63      -9.625   0.882   0.080  1.00 88.44           C  
ATOM    521  CB  SER A  63      -9.055   3.146  -0.811  1.00 88.44           C  
ATOM    522  O   SER A  63      -8.797   0.263   0.757  1.00 88.44           O  
ATOM    523  OG  SER A  63      -8.078   2.318  -1.415  1.00 88.44           O  
ATOM    524  N   SER A  64     -10.398   0.295  -0.731  1.00 86.44           N  
ATOM    525  CA  SER A  64     -10.297  -1.070  -1.238  1.00 86.44           C  
ATOM    526  C   SER A  64     -10.453  -1.109  -2.754  1.00 86.44           C  
ATOM    527  CB  SER A  64     -11.359  -1.962  -0.586  1.00 86.44           C  
ATOM    528  O   SER A  64     -11.344  -0.460  -3.311  1.00 86.44           O  
ATOM    529  OG  SER A  64     -11.477  -3.191  -1.281  1.00 86.44           O  
ATOM    530  N   VAL A  65      -9.539  -1.800  -3.365  1.00 91.69           N  
ATOM    531  CA  VAL A  65      -9.555  -1.856  -4.824  1.00 91.69           C  
ATOM    532  C   VAL A  65      -9.617  -3.311  -5.281  1.00 91.69           C  
ATOM    533  CB  VAL A  65      -8.312  -1.159  -5.430  1.00 91.69           C  
ATOM    534  O   VAL A  65      -8.898  -4.168  -4.758  1.00 91.69           O  
ATOM    535  CG1 VAL A  65      -8.281  -1.332  -6.945  1.00 91.69           C  
ATOM    536  CG2 VAL A  65      -8.297   0.322  -5.055  1.00 91.69           C  
ATOM    537  N   SER A  66     -10.500  -3.605  -6.199  1.00 90.81           N  
ATOM    538  CA  SER A  66     -10.586  -4.883  -6.902  1.00 90.81           C  
ATOM    539  C   SER A  66     -10.539  -4.684  -8.414  1.00 90.81           C  
ATOM    540  CB  SER A  66     -11.859  -5.629  -6.512  1.00 90.81           C  
ATOM    541  O   SER A  66     -11.125  -3.732  -8.938  1.00 90.81           O  
ATOM    542  OG  SER A  66     -12.680  -5.852  -7.648  1.00 90.81           O  
ATOM    543  N   VAL A  67      -9.812  -5.574  -9.055  1.00 94.69           N  
ATOM    544  CA  VAL A  67      -9.648  -5.426 -10.500  1.00 94.69           C  
ATOM    545  C   VAL A  67     -10.047  -6.727 -11.195  1.00 94.69           C  
ATOM    546  CB  VAL A  67      -8.195  -5.043 -10.867  1.00 94.69           C  
ATOM    547  O   VAL A  67      -9.922  -7.809 -10.625  1.00 94.69           O  
ATOM    548  CG1 VAL A  67      -7.855  -3.654 -10.328  1.00 94.69           C  
ATOM    549  CG2 VAL A  67      -7.219  -6.086 -10.328  1.00 94.69           C  
ATOM    550  N   LYS A  68     -10.555  -6.535 -12.391  1.00 92.44           N  
ATOM    551  CA  LYS A  68     -10.891  -7.648 -13.273  1.00 92.44           C  
ATOM    552  C   LYS A  68     -10.469  -7.355 -14.711  1.00 92.44           C  
ATOM    553  CB  LYS A  68     -12.383  -7.949 -13.219  1.00 92.44           C  
ATOM    554  O   LYS A  68     -10.758  -6.277 -15.242  1.00 92.44           O  
ATOM    555  CG  LYS A  68     -12.742  -9.391 -13.570  1.00 92.44           C  
ATOM    556  CD  LYS A  68     -14.227  -9.656 -13.375  1.00 92.44           C  
ATOM    557  CE  LYS A  68     -14.547 -11.141 -13.516  1.00 92.44           C  
ATOM    558  NZ  LYS A  68     -16.000 -11.414 -13.336  1.00 92.44           N  
ATOM    559  N   LEU A  69      -9.766  -8.328 -15.320  1.00 95.56           N  
ATOM    560  CA  LEU A  69      -9.312  -8.164 -16.688  1.00 95.56           C  
ATOM    561  C   LEU A  69     -10.070  -9.094 -17.625  1.00 95.56           C  
ATOM    562  CB  LEU A  69      -7.805  -8.438 -16.797  1.00 95.56           C  
ATOM    563  O   LEU A  69     -10.469 -10.195 -17.234  1.00 95.56           O  
ATOM    564  CG  LEU A  69      -6.898  -7.207 -16.859  1.00 95.56           C  
ATOM    565  CD1 LEU A  69      -5.684  -7.398 -15.953  1.00 95.56           C  
ATOM    566  CD2 LEU A  69      -6.461  -6.938 -18.297  1.00 95.56           C  
ATOM    567  N   LYS A  70     -10.297  -8.562 -18.828  1.00 93.50           N  
ATOM    568  CA  LYS A  70     -10.922  -9.344 -19.891  1.00 93.50           C  
ATOM    569  C   LYS A  70     -10.164  -9.172 -21.203  1.00 93.50           C  
ATOM    570  CB  LYS A  70     -12.383  -8.945 -20.062  1.00 93.50           C  
ATOM    571  O   LYS A  70      -9.680  -8.078 -21.516  1.00 93.50           O  
ATOM    572  CG  LYS A  70     -13.289  -9.391 -18.922  1.00 93.50           C  
ATOM    573  CD  LYS A  70     -14.750  -9.078 -19.219  1.00 93.50           C  
ATOM    574  CE  LYS A  70     -15.664  -9.555 -18.094  1.00 93.50           C  
ATOM    575  NZ  LYS A  70     -17.109  -9.391 -18.453  1.00 93.50           N  
ATOM    576  N   GLY A  71     -10.008 -10.266 -21.875  1.00 94.00           N  
ATOM    577  CA  GLY A  71      -9.336 -10.258 -23.156  1.00 94.00           C  
ATOM    578  C   GLY A  71      -8.648 -11.570 -23.484  1.00 94.00           C  
ATOM    579  O   GLY A  71      -8.430 -12.398 -22.594  1.00 94.00           O  
ATOM    580  N   LEU A  72      -8.383 -11.789 -24.828  1.00 95.12           N  
ATOM    581  CA  LEU A  72      -7.711 -12.992 -25.312  1.00 95.12           C  
ATOM    582  C   LEU A  72      -6.539 -12.633 -26.219  1.00 95.12           C  
ATOM    583  CB  LEU A  72      -8.695 -13.883 -26.062  1.00 95.12           C  
ATOM    584  O   LEU A  72      -6.574 -11.617 -26.906  1.00 95.12           O  
ATOM    585  CG  LEU A  72      -9.812 -14.523 -25.234  1.00 95.12           C  
ATOM    586  CD1 LEU A  72     -10.961 -14.953 -26.141  1.00 95.12           C  
ATOM    587  CD2 LEU A  72      -9.273 -15.711 -24.438  1.00 95.12           C  
ATOM    588  N   ALA A  73      -5.570 -13.414 -26.078  1.00 94.06           N  
ATOM    589  CA  ALA A  73      -4.438 -13.305 -27.000  1.00 94.06           C  
ATOM    590  C   ALA A  73      -4.102 -14.656 -27.625  1.00 94.06           C  
ATOM    591  CB  ALA A  73      -3.221 -12.742 -26.266  1.00 94.06           C  
ATOM    592  O   ALA A  73      -4.301 -15.703 -27.000  1.00 94.06           O  
ATOM    593  N   VAL A  74      -3.658 -14.625 -28.875  1.00 93.00           N  
ATOM    594  CA  VAL A  74      -3.260 -15.836 -29.578  1.00 93.00           C  
ATOM    595  C   VAL A  74      -1.783 -15.750 -29.969  1.00 93.00           C  
ATOM    596  CB  VAL A  74      -4.125 -16.062 -30.844  1.00 93.00           C  
ATOM    597  O   VAL A  74      -1.329 -14.727 -30.484  1.00 93.00           O  
ATOM    598  CG1 VAL A  74      -3.662 -17.312 -31.594  1.00 93.00           C  
ATOM    599  CG2 VAL A  74      -5.598 -16.188 -30.453  1.00 93.00           C  
ATOM    600  N   THR A  75      -1.112 -16.781 -29.562  1.00 93.31           N  
ATOM    601  CA  THR A  75       0.298 -16.844 -29.938  1.00 93.31           C  
ATOM    602  C   THR A  75       0.567 -18.016 -30.875  1.00 93.31           C  
ATOM    603  CB  THR A  75       1.194 -16.969 -28.688  1.00 93.31           C  
ATOM    604  O   THR A  75      -0.201 -18.969 -30.906  1.00 93.31           O  
ATOM    605  CG2 THR A  75       0.966 -15.805 -27.719  1.00 93.31           C  
ATOM    606  OG1 THR A  75       0.896 -18.188 -28.016  1.00 93.31           O  
ATOM    607  N   GLN A  76       1.588 -17.766 -31.719  1.00 88.38           N  
ATOM    608  CA  GLN A  76       2.068 -18.812 -32.594  1.00 88.38           C  
ATOM    609  C   GLN A  76       3.555 -19.094 -32.375  1.00 88.38           C  
ATOM    610  CB  GLN A  76       1.808 -18.453 -34.062  1.00 88.38           C  
ATOM    611  O   GLN A  76       4.402 -18.359 -32.906  1.00 88.38           O  
ATOM    612  CG  GLN A  76       0.479 -18.969 -34.594  1.00 88.38           C  
ATOM    613  CD  GLN A  76       0.214 -18.531 -36.031  1.00 88.38           C  
ATOM    614  NE2 GLN A  76      -0.970 -18.844 -36.531  1.00 88.38           N  
ATOM    615  OE1 GLN A  76       1.065 -17.906 -36.656  1.00 88.38           O  
ATOM    616  N   LEU A  77       3.816 -19.906 -31.438  1.00 82.12           N  
ATOM    617  CA  LEU A  77       5.215 -20.234 -31.203  1.00 82.12           C  
ATOM    618  C   LEU A  77       5.652 -21.422 -32.062  1.00 82.12           C  
ATOM    619  CB  LEU A  77       5.434 -20.562 -29.719  1.00 82.12           C  
ATOM    620  O   LEU A  77       4.883 -22.359 -32.281  1.00 82.12           O  
ATOM    621  CG  LEU A  77       5.406 -19.375 -28.750  1.00 82.12           C  
ATOM    622  CD1 LEU A  77       5.012 -19.828 -27.359  1.00 82.12           C  
ATOM    623  CD2 LEU A  77       6.758 -18.672 -28.734  1.00 82.12           C  
ATOM    624  N   PRO A  78       6.867 -21.266 -32.531  1.00 77.19           N  
ATOM    625  CA  PRO A  78       7.367 -22.375 -33.344  1.00 77.19           C  
ATOM    626  C   PRO A  78       7.402 -23.688 -32.562  1.00 77.19           C  
ATOM    627  CB  PRO A  78       8.781 -21.938 -33.719  1.00 77.19           C  
ATOM    628  O   PRO A  78       7.914 -23.734 -31.422  1.00 77.19           O  
ATOM    629  CG  PRO A  78       8.828 -20.484 -33.375  1.00 77.19           C  
ATOM    630  CD  PRO A  78       7.660 -20.156 -32.500  1.00 77.19           C  
ATOM    631  N   GLY A  79       6.801 -24.719 -32.969  1.00 70.25           N  
ATOM    632  CA  GLY A  79       6.844 -26.047 -32.375  1.00 70.25           C  
ATOM    633  C   GLY A  79       5.668 -26.328 -31.453  1.00 70.25           C  
ATOM    634  O   GLY A  79       5.371 -27.484 -31.141  1.00 70.25           O  
ATOM    635  N   LEU A  80       5.023 -25.328 -30.891  1.00 74.19           N  
ATOM    636  CA  LEU A  80       3.945 -25.562 -29.938  1.00 74.19           C  
ATOM    637  C   LEU A  80       2.586 -25.328 -30.578  1.00 74.19           C  
ATOM    638  CB  LEU A  80       4.109 -24.672 -28.703  1.00 74.19           C  
ATOM    639  O   LEU A  80       1.560 -25.766 -30.062  1.00 74.19           O  
ATOM    640  CG  LEU A  80       5.031 -25.188 -27.609  1.00 74.19           C  
ATOM    641  CD1 LEU A  80       5.770 -24.031 -26.938  1.00 74.19           C  
ATOM    642  CD2 LEU A  80       4.238 -25.984 -26.578  1.00 74.19           C  
ATOM    643  N   GLY A  81       2.557 -24.828 -31.859  1.00 79.19           N  
ATOM    644  CA  GLY A  81       1.281 -24.516 -32.469  1.00 79.19           C  
ATOM    645  C   GLY A  81       0.601 -23.297 -31.875  1.00 79.19           C  
ATOM    646  O   GLY A  81       1.154 -22.656 -30.984  1.00 79.19           O  
ATOM    647  N   PRO A  82      -0.600 -23.031 -32.438  1.00 88.81           N  
ATOM    648  CA  PRO A  82      -1.355 -21.875 -31.906  1.00 88.81           C  
ATOM    649  C   PRO A  82      -1.886 -22.125 -30.500  1.00 88.81           C  
ATOM    650  CB  PRO A  82      -2.506 -21.734 -32.906  1.00 88.81           C  
ATOM    651  O   PRO A  82      -2.332 -23.219 -30.172  1.00 88.81           O  
ATOM    652  CG  PRO A  82      -2.473 -23.000 -33.719  1.00 88.81           C  
ATOM    653  CD  PRO A  82      -1.163 -23.688 -33.469  1.00 88.81           C  
ATOM    654  N   GLN A  83      -1.651 -21.125 -29.688  1.00 93.19           N  
ATOM    655  CA  GLN A  83      -2.121 -21.203 -28.312  1.00 93.19           C  
ATOM    656  C   GLN A  83      -2.926 -19.969 -27.938  1.00 93.19           C  
ATOM    657  CB  GLN A  83      -0.943 -21.375 -27.359  1.00 93.19           C  
ATOM    658  O   GLN A  83      -2.549 -18.844 -28.281  1.00 93.19           O  
ATOM    659  CG  GLN A  83      -0.407 -22.797 -27.297  1.00 93.19           C  
ATOM    660  CD  GLN A  83       0.563 -23.016 -26.141  1.00 93.19           C  
ATOM    661  NE2 GLN A  83       0.940 -24.266 -25.906  1.00 93.19           N  
ATOM    662  OE1 GLN A  83       0.972 -22.062 -25.469  1.00 93.19           O  
ATOM    663  N   VAL A  84      -4.082 -20.172 -27.312  1.00 94.44           N  
ATOM    664  CA  VAL A  84      -4.891 -19.062 -26.797  1.00 94.44           C  
ATOM    665  C   VAL A  84      -4.547 -18.812 -25.328  1.00 94.44           C  
ATOM    666  CB  VAL A  84      -6.402 -19.359 -26.953  1.00 94.44           C  
ATOM    667  O   VAL A  84      -4.395 -19.750 -24.547  1.00 94.44           O  
ATOM    668  CG1 VAL A  84      -7.230 -18.297 -26.219  1.00 94.44           C  
ATOM    669  CG2 VAL A  84      -6.789 -19.406 -28.422  1.00 94.44           C  
ATOM    670  N   TRP A  85      -4.266 -17.594 -25.031  1.00 95.19           N  
ATOM    671  CA  TRP A  85      -3.986 -17.141 -23.672  1.00 95.19           C  
ATOM    672  C   TRP A  85      -5.145 -16.312 -23.109  1.00 95.19           C  
ATOM    673  CB  TRP A  85      -2.693 -16.312 -23.625  1.00 95.19           C  
ATOM    674  O   TRP A  85      -5.535 -15.305 -23.703  1.00 95.19           O  
ATOM    675  CG  TRP A  85      -1.482 -17.062 -24.094  1.00 95.19           C  
ATOM    676  CD1 TRP A  85      -1.164 -17.391 -25.391  1.00 95.19           C  
ATOM    677  CD2 TRP A  85      -0.428 -17.594 -23.281  1.00 95.19           C  
ATOM    678  CE2 TRP A  85       0.497 -18.219 -24.141  1.00 95.19           C  
ATOM    679  CE3 TRP A  85      -0.176 -17.578 -21.906  1.00 95.19           C  
ATOM    680  NE1 TRP A  85       0.025 -18.078 -25.422  1.00 95.19           N  
ATOM    681  CH2 TRP A  85       1.879 -18.812 -22.312  1.00 95.19           C  
ATOM    682  CZ2 TRP A  85       1.657 -18.828 -23.672  1.00 95.19           C  
ATOM    683  CZ3 TRP A  85       0.979 -18.203 -21.438  1.00 95.19           C  
ATOM    684  N   ASP A  86      -5.719 -16.734 -22.031  1.00 95.81           N  
ATOM    685  CA  ASP A  86      -6.812 -16.000 -21.406  1.00 95.81           C  
ATOM    686  C   ASP A  86      -6.391 -15.430 -20.047  1.00 95.81           C  
ATOM    687  CB  ASP A  86      -8.031 -16.906 -21.234  1.00 95.81           C  
ATOM    688  O   ASP A  86      -5.199 -15.406 -19.719  1.00 95.81           O  
ATOM    689  CG  ASP A  86      -7.773 -18.094 -20.312  1.00 95.81           C  
ATOM    690  OD1 ASP A  86      -6.660 -18.188 -19.750  1.00 95.81           O  
ATOM    691  OD2 ASP A  86      -8.688 -18.922 -20.141  1.00 95.81           O  
ATOM    692  N   VAL A  87      -7.309 -14.938 -19.281  1.00 96.12           N  
ATOM    693  CA  VAL A  87      -7.055 -14.195 -18.047  1.00 96.12           C  
ATOM    694  C   VAL A  87      -6.340 -15.102 -17.031  1.00 96.12           C  
ATOM    695  CB  VAL A  87      -8.359 -13.641 -17.438  1.00 96.12           C  
ATOM    696  O   VAL A  87      -5.504 -14.633 -16.266  1.00 96.12           O  
ATOM    697  CG1 VAL A  87      -8.430 -13.961 -15.938  1.00 96.12           C  
ATOM    698  CG2 VAL A  87      -8.461 -12.141 -17.672  1.00 96.12           C  
ATOM    699  N   ALA A  88      -6.574 -16.344 -17.016  1.00 97.00           N  
ATOM    700  CA  ALA A  88      -5.957 -17.281 -16.078  1.00 97.00           C  
ATOM    701  C   ALA A  88      -4.480 -17.484 -16.406  1.00 97.00           C  
ATOM    702  CB  ALA A  88      -6.695 -18.609 -16.094  1.00 97.00           C  
ATOM    703  O   ALA A  88      -3.713 -17.969 -15.570  1.00 97.00           O  
ATOM    704  N   ASP A  89      -4.109 -17.062 -17.609  1.00 96.06           N  
ATOM    705  CA  ASP A  89      -2.748 -17.312 -18.062  1.00 96.06           C  
ATOM    706  C   ASP A  89      -1.871 -16.078 -17.922  1.00 96.06           C  
ATOM    707  CB  ASP A  89      -2.752 -17.797 -19.516  1.00 96.06           C  
ATOM    708  O   ASP A  89      -0.688 -16.188 -17.578  1.00 96.06           O  
ATOM    709  CG  ASP A  89      -3.518 -19.078 -19.719  1.00 96.06           C  
ATOM    710  OD1 ASP A  89      -3.357 -20.016 -18.922  1.00 96.06           O  
ATOM    711  OD2 ASP A  89      -4.285 -19.172 -20.703  1.00 96.06           O  
ATOM    712  N   TYR A  90      -2.465 -14.898 -18.172  1.00 97.31           N  
ATOM    713  CA  TYR A  90      -1.571 -13.766 -18.375  1.00 97.31           C  
ATOM    714  C   TYR A  90      -1.685 -12.758 -17.250  1.00 97.31           C  
ATOM    715  CB  TYR A  90      -1.881 -13.086 -19.719  1.00 97.31           C  
ATOM    716  O   TYR A  90      -0.963 -11.758 -17.219  1.00 97.31           O  
ATOM    717  CG  TYR A  90      -3.283 -12.531 -19.812  1.00 97.31           C  
ATOM    718  CD1 TYR A  90      -4.219 -13.094 -20.672  1.00 97.31           C  
ATOM    719  CD2 TYR A  90      -3.674 -11.453 -19.031  1.00 97.31           C  
ATOM    720  CE1 TYR A  90      -5.512 -12.586 -20.766  1.00 97.31           C  
ATOM    721  CE2 TYR A  90      -4.965 -10.938 -19.109  1.00 97.31           C  
ATOM    722  OH  TYR A  90      -7.152 -11.000 -20.062  1.00 97.31           O  
ATOM    723  CZ  TYR A  90      -5.875 -11.508 -19.969  1.00 97.31           C  
ATOM    724  N   VAL A  91      -2.500 -12.977 -16.297  1.00 97.56           N  
ATOM    725  CA  VAL A  91      -2.650 -12.023 -15.195  1.00 97.56           C  
ATOM    726  C   VAL A  91      -1.971 -12.570 -13.938  1.00 97.56           C  
ATOM    727  CB  VAL A  91      -4.137 -11.727 -14.906  1.00 97.56           C  
ATOM    728  O   VAL A  91      -2.150 -13.734 -13.586  1.00 97.56           O  
ATOM    729  CG1 VAL A  91      -4.281 -10.867 -13.648  1.00 97.56           C  
ATOM    730  CG2 VAL A  91      -4.781 -11.031 -16.109  1.00 97.56           C  
ATOM    731  N   PHE A  92      -1.151 -11.664 -13.266  1.00 96.56           N  
ATOM    732  CA  PHE A  92      -0.462 -11.984 -12.023  1.00 96.56           C  
ATOM    733  C   PHE A  92      -0.647 -10.875 -11.000  1.00 96.56           C  
ATOM    734  CB  PHE A  92       1.029 -12.227 -12.281  1.00 96.56           C  
ATOM    735  O   PHE A  92      -0.385  -9.703 -11.289  1.00 96.56           O  
ATOM    736  CG  PHE A  92       1.311 -13.336 -13.250  1.00 96.56           C  
ATOM    737  CD1 PHE A  92       1.588 -14.617 -12.797  1.00 96.56           C  
ATOM    738  CD2 PHE A  92       1.298 -13.102 -14.617  1.00 96.56           C  
ATOM    739  CE1 PHE A  92       1.848 -15.656 -13.695  1.00 96.56           C  
ATOM    740  CE2 PHE A  92       1.557 -14.125 -15.523  1.00 96.56           C  
ATOM    741  CZ  PHE A  92       1.833 -15.398 -15.062  1.00 96.56           C  
ATOM    742  N   PRO A  93      -1.019 -11.156  -9.773  1.00 94.88           N  
ATOM    743  CA  PRO A  93      -1.554 -12.445  -9.328  1.00 94.88           C  
ATOM    744  C   PRO A  93      -2.961 -12.711  -9.859  1.00 94.88           C  
ATOM    745  CB  PRO A  93      -1.560 -12.320  -7.805  1.00 94.88           C  
ATOM    746  O   PRO A  93      -3.629 -11.797 -10.344  1.00 94.88           O  
ATOM    747  CG  PRO A  93      -1.772 -10.859  -7.543  1.00 94.88           C  
ATOM    748  CD  PRO A  93      -1.085 -10.078  -8.625  1.00 94.88           C  
ATOM    749  N   ALA A  94      -3.428 -13.867  -9.711  1.00 94.69           N  
ATOM    750  CA  ALA A  94      -4.688 -14.289 -10.320  1.00 94.69           C  
ATOM    751  C   ALA A  94      -5.871 -13.555  -9.703  1.00 94.69           C  
ATOM    752  CB  ALA A  94      -4.867 -15.797 -10.172  1.00 94.69           C  
ATOM    753  O   ALA A  94      -6.828 -13.203 -10.398  1.00 94.69           O  
ATOM    754  N   GLN A  95      -5.840 -13.336  -8.398  1.00 93.62           N  
ATOM    755  CA  GLN A  95      -6.980 -12.734  -7.715  1.00 93.62           C  
ATOM    756  C   GLN A  95      -7.023 -11.227  -7.949  1.00 93.62           C  
ATOM    757  CB  GLN A  95      -6.930 -13.031  -6.219  1.00 93.62           C  
ATOM    758  O   GLN A  95      -8.016 -10.570  -7.617  1.00 93.62           O  
ATOM    759  CG  GLN A  95      -5.770 -12.352  -5.496  1.00 93.62           C  
ATOM    760  CD  GLN A  95      -4.473 -13.125  -5.613  1.00 93.62           C  
ATOM    761  NE2 GLN A  95      -3.488 -12.766  -4.797  1.00 93.62           N  
ATOM    762  OE1 GLN A  95      -4.355 -14.047  -6.426  1.00 93.62           O  
ATOM    763  N   GLY A  96      -6.035 -10.742  -8.484  1.00 89.12           N  
ATOM    764  CA  GLY A  96      -5.996  -9.297  -8.648  1.00 89.12           C  
ATOM    765  C   GLY A  96      -5.668  -8.562  -7.359  1.00 89.12           C  
ATOM    766  O   GLY A  96      -5.922  -9.070  -6.266  1.00 89.12           O  
ATOM    767  N   ASP A  97      -5.020  -7.445  -7.492  1.00 90.31           N  
ATOM    768  CA  ASP A  97      -4.621  -6.594  -6.375  1.00 90.31           C  
ATOM    769  C   ASP A  97      -4.457  -5.145  -6.820  1.00 90.31           C  
ATOM    770  CB  ASP A  97      -3.322  -7.105  -5.746  1.00 90.31           C  
ATOM    771  O   ASP A  97      -4.777  -4.797  -7.957  1.00 90.31           O  
ATOM    772  CG  ASP A  97      -3.180  -6.719  -4.285  1.00 90.31           C  
ATOM    773  OD1 ASP A  97      -4.043  -5.984  -3.762  1.00 90.31           O  
ATOM    774  OD2 ASP A  97      -2.191  -7.156  -3.652  1.00 90.31           O  
ATOM    775  N   ASN A  98      -4.102  -4.391  -5.828  1.00 90.94           N  
ATOM    776  CA  ASN A  98      -3.836  -3.004  -6.188  1.00 90.94           C  
ATOM    777  C   ASN A  98      -2.668  -2.893  -7.164  1.00 90.94           C  
ATOM    778  CB  ASN A  98      -3.564  -2.166  -4.938  1.00 90.94           C  
ATOM    779  O   ASN A  98      -2.551  -1.902  -7.887  1.00 90.94           O  
ATOM    780  CG  ASN A  98      -4.707  -2.215  -3.941  1.00 90.94           C  
ATOM    781  ND2 ASN A  98      -4.535  -1.545  -2.809  1.00 90.94           N  
ATOM    782  OD1 ASN A  98      -5.734  -2.852  -4.188  1.00 90.94           O  
ATOM    783  N   SER A  99      -1.843  -3.846  -7.074  1.00 92.62           N  
ATOM    784  CA  SER A  99      -0.756  -3.982  -8.039  1.00 92.62           C  
ATOM    785  C   SER A  99      -0.826  -5.324  -8.766  1.00 92.62           C  
ATOM    786  CB  SER A  99       0.599  -3.840  -7.344  1.00 92.62           C  
ATOM    787  O   SER A  99      -0.885  -6.375  -8.125  1.00 92.62           O  
ATOM    788  OG  SER A  99       1.609  -3.498  -8.273  1.00 92.62           O  
ATOM    789  N   PHE A 100      -0.882  -5.230 -10.055  1.00 95.50           N  
ATOM    790  CA  PHE A 100      -0.973  -6.465 -10.828  1.00 95.50           C  
ATOM    791  C   PHE A 100      -0.204  -6.340 -12.141  1.00 95.50           C  
ATOM    792  CB  PHE A 100      -2.438  -6.816 -11.109  1.00 95.50           C  
ATOM    793  O   PHE A 100       0.145  -5.234 -12.555  1.00 95.50           O  
ATOM    794  CG  PHE A 100      -3.170  -5.773 -11.914  1.00 95.50           C  
ATOM    795  CD1 PHE A 100      -3.729  -4.664 -11.289  1.00 95.50           C  
ATOM    796  CD2 PHE A 100      -3.297  -5.898 -13.289  1.00 95.50           C  
ATOM    797  CE1 PHE A 100      -4.406  -3.697 -12.023  1.00 95.50           C  
ATOM    798  CE2 PHE A 100      -3.973  -4.938 -14.031  1.00 95.50           C  
ATOM    799  CZ  PHE A 100      -4.527  -3.838 -13.398  1.00 95.50           C  
ATOM    800  N   VAL A 101       0.094  -7.523 -12.742  1.00 97.00           N  
ATOM    801  CA  VAL A 101       0.892  -7.566 -13.969  1.00 97.00           C  
ATOM    802  C   VAL A 101       0.102  -8.258 -15.078  1.00 97.00           C  
ATOM    803  CB  VAL A 101       2.238  -8.289 -13.742  1.00 97.00           C  
ATOM    804  O   VAL A 101      -0.577  -9.258 -14.828  1.00 97.00           O  
ATOM    805  CG1 VAL A 101       3.043  -8.352 -15.039  1.00 97.00           C  
ATOM    806  CG2 VAL A 101       3.041  -7.594 -12.641  1.00 97.00           C  
ATOM    807  N   VAL A 102       0.142  -7.660 -16.219  1.00 98.12           N  
ATOM    808  CA  VAL A 102      -0.383  -8.281 -17.422  1.00 98.12           C  
ATOM    809  C   VAL A 102       0.771  -8.727 -18.312  1.00 98.12           C  
ATOM    810  CB  VAL A 102      -1.316  -7.324 -18.188  1.00 98.12           C  
ATOM    811  O   VAL A 102       1.568  -7.906 -18.766  1.00 98.12           O  
ATOM    812  CG1 VAL A 102      -1.852  -7.996 -19.453  1.00 98.12           C  
ATOM    813  CG2 VAL A 102      -2.469  -6.867 -17.297  1.00 98.12           C  
ATOM    814  N   MET A 103       0.853  -9.992 -18.547  1.00 98.31           N  
ATOM    815  CA  MET A 103       1.902 -10.539 -19.406  1.00 98.31           C  
ATOM    816  C   MET A 103       1.692 -10.117 -20.859  1.00 98.31           C  
ATOM    817  CB  MET A 103       1.945 -12.062 -19.312  1.00 98.31           C  
ATOM    818  O   MET A 103       0.607 -10.305 -21.422  1.00 98.31           O  
ATOM    819  CG  MET A 103       2.957 -12.711 -20.234  1.00 98.31           C  
ATOM    820  SD  MET A 103       3.119 -14.516 -19.953  1.00 98.31           S  
ATOM    821  CE  MET A 103       1.450 -15.062 -20.406  1.00 98.31           C  
ATOM    822  N   THR A 104       2.703  -9.547 -21.438  1.00 98.31           N  
ATOM    823  CA  THR A 104       2.609  -9.109 -22.828  1.00 98.31           C  
ATOM    824  C   THR A 104       3.609  -9.859 -23.703  1.00 98.31           C  
ATOM    825  CB  THR A 104       2.855  -7.594 -22.953  1.00 98.31           C  
ATOM    826  O   THR A 104       3.498  -9.852 -24.922  1.00 98.31           O  
ATOM    827  CG2 THR A 104       1.727  -6.801 -22.297  1.00 98.31           C  
ATOM    828  OG1 THR A 104       4.090  -7.262 -22.312  1.00 98.31           O  
ATOM    829  N   ASN A 105       4.605 -10.438 -23.094  1.00 97.81           N  
ATOM    830  CA  ASN A 105       5.672 -11.172 -23.766  1.00 97.81           C  
ATOM    831  C   ASN A 105       6.293 -12.219 -22.844  1.00 97.81           C  
ATOM    832  CB  ASN A 105       6.746 -10.203 -24.281  1.00 97.81           C  
ATOM    833  O   ASN A 105       6.148 -12.148 -21.625  1.00 97.81           O  
ATOM    834  CG  ASN A 105       7.387 -10.680 -25.562  1.00 97.81           C  
ATOM    835  ND2 ASN A 105       8.320  -9.898 -26.078  1.00 97.81           N  
ATOM    836  OD1 ASN A 105       7.047 -11.742 -26.094  1.00 97.81           O  
ATOM    837  N   PHE A 106       6.887 -13.258 -23.531  1.00 96.94           N  
ATOM    838  CA  PHE A 106       7.531 -14.242 -22.672  1.00 96.94           C  
ATOM    839  C   PHE A 106       8.547 -15.062 -23.453  1.00 96.94           C  
ATOM    840  CB  PHE A 106       6.492 -15.164 -22.031  1.00 96.94           C  
ATOM    841  O   PHE A 106       8.523 -15.078 -24.688  1.00 96.94           O  
ATOM    842  CG  PHE A 106       5.668 -15.938 -23.031  1.00 96.94           C  
ATOM    843  CD1 PHE A 106       4.441 -15.445 -23.469  1.00 96.94           C  
ATOM    844  CD2 PHE A 106       6.117 -17.141 -23.531  1.00 96.94           C  
ATOM    845  CE1 PHE A 106       3.674 -16.156 -24.391  1.00 96.94           C  
ATOM    846  CE2 PHE A 106       5.359 -17.859 -24.453  1.00 96.94           C  
ATOM    847  CZ  PHE A 106       4.137 -17.359 -24.891  1.00 96.94           C  
ATOM    848  N   ILE A 107       9.508 -15.609 -22.734  1.00 96.19           N  
ATOM    849  CA  ILE A 107      10.453 -16.609 -23.203  1.00 96.19           C  
ATOM    850  C   ILE A 107      10.273 -17.906 -22.406  1.00 96.19           C  
ATOM    851  CB  ILE A 107      11.906 -16.109 -23.094  1.00 96.19           C  
ATOM    852  O   ILE A 107      10.320 -17.891 -21.172  1.00 96.19           O  
ATOM    853  CG1 ILE A 107      12.094 -14.828 -23.906  1.00 96.19           C  
ATOM    854  CG2 ILE A 107      12.883 -17.203 -23.547  1.00 96.19           C  
ATOM    855  CD1 ILE A 107      13.430 -14.141 -23.672  1.00 96.19           C  
ATOM    856  N   VAL A 108      10.008 -18.984 -23.109  1.00 95.06           N  
ATOM    857  CA  VAL A 108       9.766 -20.250 -22.422  1.00 95.06           C  
ATOM    858  C   VAL A 108      10.969 -21.172 -22.609  1.00 95.06           C  
ATOM    859  CB  VAL A 108       8.484 -20.938 -22.938  1.00 95.06           C  
ATOM    860  O   VAL A 108      11.562 -21.234 -23.688  1.00 95.06           O  
ATOM    861  CG1 VAL A 108       8.773 -21.750 -24.203  1.00 95.06           C  
ATOM    862  CG2 VAL A 108       7.879 -21.828 -21.859  1.00 95.06           C  
ATOM    863  N   THR A 109      11.508 -21.734 -21.547  1.00 96.44           N  
ATOM    864  CA  THR A 109      12.453 -22.844 -21.547  1.00 96.44           C  
ATOM    865  C   THR A 109      11.781 -24.141 -21.109  1.00 96.44           C  
ATOM    866  CB  THR A 109      13.648 -22.547 -20.625  1.00 96.44           C  
ATOM    867  O   THR A 109      11.672 -24.422 -19.922  1.00 96.44           O  
ATOM    868  CG2 THR A 109      14.758 -23.578 -20.797  1.00 96.44           C  
ATOM    869  OG1 THR A 109      14.172 -21.250 -20.922  1.00 96.44           O  
ATOM    870  N   PRO A 110      11.359 -24.922 -22.109  1.00 94.25           N  
ATOM    871  CA  PRO A 110      10.531 -26.094 -21.797  1.00 94.25           C  
ATOM    872  C   PRO A 110      11.344 -27.266 -21.250  1.00 94.25           C  
ATOM    873  CB  PRO A 110       9.898 -26.438 -23.141  1.00 94.25           C  
ATOM    874  O   PRO A 110      12.531 -27.406 -21.578  1.00 94.25           O  
ATOM    875  CG  PRO A 110      10.812 -25.844 -24.156  1.00 94.25           C  
ATOM    876  CD  PRO A 110      11.562 -24.719 -23.516  1.00 94.25           C  
ATOM    877  N   LYS A 111      10.742 -28.047 -20.375  1.00 94.56           N  
ATOM    878  CA  LYS A 111      11.164 -29.375 -19.938  1.00 94.56           C  
ATOM    879  C   LYS A 111      12.539 -29.328 -19.281  1.00 94.56           C  
ATOM    880  CB  LYS A 111      11.180 -30.359 -21.109  1.00 94.56           C  
ATOM    881  O   LYS A 111      13.430 -30.094 -19.641  1.00 94.56           O  
ATOM    882  CG  LYS A 111       9.797 -30.859 -21.516  1.00 94.56           C  
ATOM    883  CD  LYS A 111       9.898 -32.031 -22.484  1.00 94.56           C  
ATOM    884  CE  LYS A 111       8.539 -32.688 -22.719  1.00 94.56           C  
ATOM    885  NZ  LYS A 111       8.633 -33.875 -23.594  1.00 94.56           N  
ATOM    886  N   GLN A 112      12.719 -28.375 -18.438  1.00 97.62           N  
ATOM    887  CA  GLN A 112      13.945 -28.344 -17.641  1.00 97.62           C  
ATOM    888  C   GLN A 112      13.938 -29.453 -16.594  1.00 97.62           C  
ATOM    889  CB  GLN A 112      14.125 -26.984 -16.969  1.00 97.62           C  
ATOM    890  O   GLN A 112      12.898 -29.734 -15.992  1.00 97.62           O  
ATOM    891  CG  GLN A 112      14.484 -25.875 -17.938  1.00 97.62           C  
ATOM    892  CD  GLN A 112      14.938 -24.609 -17.219  1.00 97.62           C  
ATOM    893  NE2 GLN A 112      15.977 -23.969 -17.750  1.00 97.62           N  
ATOM    894  OE1 GLN A 112      14.367 -24.219 -16.203  1.00 97.62           O  
ATOM    895  N   THR A 113      15.023 -30.141 -16.453  1.00 96.94           N  
ATOM    896  CA  THR A 113      15.234 -31.141 -15.422  1.00 96.94           C  
ATOM    897  C   THR A 113      16.531 -30.875 -14.664  1.00 96.94           C  
ATOM    898  CB  THR A 113      15.273 -32.562 -16.031  1.00 96.94           C  
ATOM    899  O   THR A 113      17.438 -30.203 -15.172  1.00 96.94           O  
ATOM    900  CG2 THR A 113      13.961 -32.906 -16.719  1.00 96.94           C  
ATOM    901  OG1 THR A 113      16.344 -32.656 -16.969  1.00 96.94           O  
ATOM    902  N   GLN A 114      16.562 -31.312 -13.383  1.00 95.94           N  
ATOM    903  CA  GLN A 114      17.797 -31.203 -12.617  1.00 95.94           C  
ATOM    904  C   GLN A 114      18.891 -32.094 -13.195  1.00 95.94           C  
ATOM    905  CB  GLN A 114      17.547 -31.562 -11.148  1.00 95.94           C  
ATOM    906  O   GLN A 114      18.672 -33.312 -13.383  1.00 95.94           O  
ATOM    907  CG  GLN A 114      16.641 -30.578 -10.422  1.00 95.94           C  
ATOM    908  CD  GLN A 114      17.422 -29.516  -9.664  1.00 95.94           C  
ATOM    909  NE2 GLN A 114      16.719 -28.531  -9.133  1.00 95.94           N  
ATOM    910  OE1 GLN A 114      18.656 -29.594  -9.555  1.00 95.94           O  
ATOM    911  N   GLY A 115      19.969 -31.469 -13.562  1.00 95.81           N  
ATOM    912  CA  GLY A 115      21.047 -32.250 -14.164  1.00 95.81           C  
ATOM    913  C   GLY A 115      22.250 -31.391 -14.516  1.00 95.81           C  
ATOM    914  O   GLY A 115      22.500 -30.359 -13.875  1.00 95.81           O  
ATOM    915  N   TYR A 116      23.078 -31.938 -15.391  1.00 96.75           N  
ATOM    916  CA  TYR A 116      24.312 -31.250 -15.805  1.00 96.75           C  
ATOM    917  C   TYR A 116      24.188 -30.734 -17.234  1.00 96.75           C  
ATOM    918  CB  TYR A 116      25.516 -32.188 -15.695  1.00 96.75           C  
ATOM    919  O   TYR A 116      23.625 -31.422 -18.109  1.00 96.75           O  
ATOM    920  CG  TYR A 116      25.734 -32.719 -14.297  1.00 96.75           C  
ATOM    921  CD1 TYR A 116      26.438 -31.984 -13.352  1.00 96.75           C  
ATOM    922  CD2 TYR A 116      25.234 -33.969 -13.930  1.00 96.75           C  
ATOM    923  CE1 TYR A 116      26.641 -32.469 -12.070  1.00 96.75           C  
ATOM    924  CE2 TYR A 116      25.438 -34.469 -12.648  1.00 96.75           C  
ATOM    925  OH  TYR A 116      26.344 -34.219 -10.453  1.00 96.75           O  
ATOM    926  CZ  TYR A 116      26.141 -33.719 -11.727  1.00 96.75           C  
ATOM    927  N   CYS A 117      24.516 -29.531 -17.422  1.00 97.38           N  
ATOM    928  CA  CYS A 117      24.547 -28.938 -18.766  1.00 97.38           C  
ATOM    929  C   CYS A 117      25.516 -27.766 -18.828  1.00 97.38           C  
ATOM    930  CB  CYS A 117      23.141 -28.484 -19.172  1.00 97.38           C  
ATOM    931  O   CYS A 117      26.094 -27.391 -17.812  1.00 97.38           O  
ATOM    932  SG  CYS A 117      22.391 -27.312 -18.016  1.00 97.38           S  
ATOM    933  N   ALA A 118      25.766 -27.297 -20.047  1.00 96.62           N  
ATOM    934  CA  ALA A 118      26.672 -26.172 -20.250  1.00 96.62           C  
ATOM    935  C   ALA A 118      26.031 -24.859 -19.797  1.00 96.62           C  
ATOM    936  CB  ALA A 118      27.094 -26.078 -21.703  1.00 96.62           C  
ATOM    937  O   ALA A 118      24.844 -24.625 -20.031  1.00 96.62           O  
ATOM    938  N   GLU A 119      26.812 -24.062 -19.188  1.00 94.00           N  
ATOM    939  CA  GLU A 119      26.359 -22.734 -18.781  1.00 94.00           C  
ATOM    940  C   GLU A 119      26.141 -21.828 -19.984  1.00 94.00           C  
ATOM    941  CB  GLU A 119      27.375 -22.109 -17.812  1.00 94.00           C  
ATOM    942  O   GLU A 119      26.750 -22.031 -21.031  1.00 94.00           O  
ATOM    943  CG  GLU A 119      26.891 -20.812 -17.172  1.00 94.00           C  
ATOM    944  CD  GLU A 119      27.875 -20.250 -16.172  1.00 94.00           C  
ATOM    945  OE1 GLU A 119      27.469 -19.375 -15.359  1.00 94.00           O  
ATOM    946  OE2 GLU A 119      29.047 -20.672 -16.172  1.00 94.00           O  
ATOM    947  N   HIS A 120      25.219 -20.922 -19.781  1.00 93.75           N  
ATOM    948  CA  HIS A 120      25.016 -19.922 -20.828  1.00 93.75           C  
ATOM    949  C   HIS A 120      26.297 -19.125 -21.062  1.00 93.75           C  
ATOM    950  CB  HIS A 120      23.875 -18.969 -20.453  1.00 93.75           C  
ATOM    951  O   HIS A 120      27.016 -18.781 -20.125  1.00 93.75           O  
ATOM    952  CG  HIS A 120      23.438 -18.094 -21.578  1.00 93.75           C  
ATOM    953  CD2 HIS A 120      22.344 -18.172 -22.375  1.00 93.75           C  
ATOM    954  ND1 HIS A 120      24.141 -16.984 -21.984  1.00 93.75           N  
ATOM    955  CE1 HIS A 120      23.516 -16.406 -23.000  1.00 93.75           C  
ATOM    956  NE2 HIS A 120      22.422 -17.109 -23.250  1.00 93.75           N  
ATOM    957  N   PRO A 121      26.688 -18.766 -22.250  1.00 92.81           N  
ATOM    958  CA  PRO A 121      27.953 -18.109 -22.594  1.00 92.81           C  
ATOM    959  C   PRO A 121      28.125 -16.750 -21.922  1.00 92.81           C  
ATOM    960  CB  PRO A 121      27.875 -17.969 -24.109  1.00 92.81           C  
ATOM    961  O   PRO A 121      29.234 -16.234 -21.828  1.00 92.81           O  
ATOM    962  CG  PRO A 121      26.953 -19.047 -24.562  1.00 92.81           C  
ATOM    963  CD  PRO A 121      25.938 -19.281 -23.469  1.00 92.81           C  
ATOM    964  N   GLU A 122      27.000 -16.203 -21.578  1.00 88.50           N  
ATOM    965  CA  GLU A 122      27.062 -14.922 -20.875  1.00 88.50           C  
ATOM    966  C   GLU A 122      27.906 -15.031 -19.609  1.00 88.50           C  
ATOM    967  CB  GLU A 122      25.672 -14.414 -20.547  1.00 88.50           C  
ATOM    968  O   GLU A 122      28.469 -14.039 -19.141  1.00 88.50           O  
ATOM    969  CG  GLU A 122      25.391 -12.992 -21.031  1.00 88.50           C  
ATOM    970  CD  GLU A 122      23.984 -12.516 -20.719  1.00 88.50           C  
ATOM    971  OE1 GLU A 122      23.641 -11.375 -21.109  1.00 88.50           O  
ATOM    972  OE2 GLU A 122      23.219 -13.289 -20.094  1.00 88.50           O  
ATOM    973  N   GLY A 123      28.000 -16.219 -19.031  1.00 86.00           N  
ATOM    974  CA  GLY A 123      28.797 -16.438 -17.844  1.00 86.00           C  
ATOM    975  C   GLY A 123      30.266 -16.594 -18.125  1.00 86.00           C  
ATOM    976  O   GLY A 123      31.094 -16.594 -17.219  1.00 86.00           O  
ATOM    977  N   GLY A 124      30.625 -16.688 -19.391  1.00 88.00           N  
ATOM    978  CA  GLY A 124      32.000 -16.844 -19.812  1.00 88.00           C  
ATOM    979  C   GLY A 124      32.250 -18.062 -20.672  1.00 88.00           C  
ATOM    980  O   GLY A 124      31.500 -19.047 -20.578  1.00 88.00           O  
ATOM    981  N   ILE A 125      33.188 -17.906 -21.453  1.00 94.44           N  
ATOM    982  CA  ILE A 125      33.594 -19.031 -22.297  1.00 94.44           C  
ATOM    983  C   ILE A 125      34.844 -19.688 -21.719  1.00 94.44           C  
ATOM    984  CB  ILE A 125      33.844 -18.578 -23.750  1.00 94.44           C  
ATOM    985  O   ILE A 125      35.562 -19.078 -20.906  1.00 94.44           O  
ATOM    986  CG1 ILE A 125      33.188 -17.219 -24.016  1.00 94.44           C  
ATOM    987  CG2 ILE A 125      33.344 -19.641 -24.734  1.00 94.44           C  
ATOM    988  CD1 ILE A 125      33.562 -16.609 -25.359  1.00 94.44           C  
ATOM    989  N   CYS A 126      34.969 -20.891 -22.062  1.00 95.25           N  
ATOM    990  CA  CYS A 126      36.125 -21.609 -21.562  1.00 95.25           C  
ATOM    991  C   CYS A 126      36.781 -22.422 -22.672  1.00 95.25           C  
ATOM    992  CB  CYS A 126      35.750 -22.516 -20.406  1.00 95.25           C  
ATOM    993  O   CYS A 126      36.156 -22.688 -23.703  1.00 95.25           O  
ATOM    994  SG  CYS A 126      34.625 -23.844 -20.859  1.00 95.25           S  
ATOM    995  N   LYS A 127      38.094 -22.719 -22.453  1.00 94.69           N  
ATOM    996  CA  LYS A 127      38.844 -23.547 -23.406  1.00 94.69           C  
ATOM    997  C   LYS A 127      39.188 -24.891 -22.797  1.00 94.69           C  
ATOM    998  CB  LYS A 127      40.094 -22.828 -23.859  1.00 94.69           C  
ATOM    999  O   LYS A 127      39.281 -25.891 -23.516  1.00 94.69           O  
ATOM   1000  CG  LYS A 127      39.844 -21.656 -24.812  1.00 94.69           C  
ATOM   1001  CD  LYS A 127      41.125 -21.203 -25.500  1.00 94.69           C  
ATOM   1002  CE  LYS A 127      40.906 -20.000 -26.391  1.00 94.69           C  
ATOM   1003  NZ  LYS A 127      42.125 -19.609 -27.125  1.00 94.69           N  
ATOM   1004  N   GLU A 128      39.469 -24.875 -21.484  1.00 94.81           N  
ATOM   1005  CA  GLU A 128      39.844 -26.078 -20.734  1.00 94.81           C  
ATOM   1006  C   GLU A 128      39.188 -26.078 -19.344  1.00 94.81           C  
ATOM   1007  CB  GLU A 128      41.344 -26.188 -20.609  1.00 94.81           C  
ATOM   1008  O   GLU A 128      38.656 -25.062 -18.906  1.00 94.81           O  
ATOM   1009  CG  GLU A 128      42.094 -24.859 -20.734  1.00 94.81           C  
ATOM   1010  CD  GLU A 128      43.594 -25.016 -20.734  1.00 94.81           C  
ATOM   1011  OE1 GLU A 128      44.312 -23.984 -20.844  1.00 94.81           O  
ATOM   1012  OE2 GLU A 128      44.094 -26.156 -20.609  1.00 94.81           O  
ATOM   1013  N   ASP A 129      39.188 -27.203 -18.703  1.00 95.00           N  
ATOM   1014  CA  ASP A 129      38.562 -27.391 -17.391  1.00 95.00           C  
ATOM   1015  C   ASP A 129      39.156 -26.422 -16.359  1.00 95.00           C  
ATOM   1016  CB  ASP A 129      38.750 -28.828 -16.922  1.00 95.00           C  
ATOM   1017  O   ASP A 129      38.469 -25.984 -15.438  1.00 95.00           O  
ATOM   1018  CG  ASP A 129      37.906 -29.812 -17.703  1.00 95.00           C  
ATOM   1019  OD1 ASP A 129      37.156 -29.391 -18.609  1.00 95.00           O  
ATOM   1020  OD2 ASP A 129      37.969 -31.031 -17.406  1.00 95.00           O  
ATOM   1021  N   SER A 130      40.438 -26.047 -16.562  1.00 92.94           N  
ATOM   1022  CA  SER A 130      41.125 -25.188 -15.586  1.00 92.94           C  
ATOM   1023  C   SER A 130      40.469 -23.797 -15.531  1.00 92.94           C  
ATOM   1024  CB  SER A 130      42.594 -25.062 -15.938  1.00 92.94           C  
ATOM   1025  O   SER A 130      40.625 -23.094 -14.539  1.00 92.94           O  
ATOM   1026  OG  SER A 130      42.781 -24.562 -17.250  1.00 92.94           O  
ATOM   1027  N   GLY A 131      39.719 -23.469 -16.516  1.00 91.88           N  
ATOM   1028  CA  GLY A 131      39.031 -22.172 -16.562  1.00 91.88           C  
ATOM   1029  C   GLY A 131      37.719 -22.156 -15.805  1.00 91.88           C  
ATOM   1030  O   GLY A 131      37.094 -21.109 -15.688  1.00 91.88           O  
ATOM   1031  N   CYS A 132      37.312 -23.266 -15.352  1.00 93.62           N  
ATOM   1032  CA  CYS A 132      36.031 -23.375 -14.656  1.00 93.62           C  
ATOM   1033  C   CYS A 132      36.250 -23.703 -13.180  1.00 93.62           C  
ATOM   1034  CB  CYS A 132      35.156 -24.453 -15.297  1.00 93.62           C  
ATOM   1035  O   CYS A 132      36.688 -24.797 -12.844  1.00 93.62           O  
ATOM   1036  SG  CYS A 132      34.844 -24.172 -17.062  1.00 93.62           S  
ATOM   1037  N   THR A 133      35.969 -22.781 -12.305  1.00 90.62           N  
ATOM   1038  CA  THR A 133      36.094 -23.000 -10.867  1.00 90.62           C  
ATOM   1039  C   THR A 133      34.844 -23.656 -10.297  1.00 90.62           C  
ATOM   1040  CB  THR A 133      36.375 -21.688 -10.133  1.00 90.62           C  
ATOM   1041  O   THR A 133      33.750 -23.078 -10.375  1.00 90.62           O  
ATOM   1042  CG2 THR A 133      37.125 -21.938  -8.828  1.00 90.62           C  
ATOM   1043  OG1 THR A 133      37.188 -20.828 -10.969  1.00 90.62           O  
ATOM   1044  N   PRO A 134      35.000 -24.828  -9.727  1.00 90.88           N  
ATOM   1045  CA  PRO A 134      33.844 -25.500  -9.164  1.00 90.88           C  
ATOM   1046  C   PRO A 134      33.281 -24.766  -7.941  1.00 90.88           C  
ATOM   1047  CB  PRO A 134      34.375 -26.875  -8.781  1.00 90.88           C  
ATOM   1048  O   PRO A 134      34.031 -24.219  -7.141  1.00 90.88           O  
ATOM   1049  CG  PRO A 134      35.844 -26.750  -8.828  1.00 90.88           C  
ATOM   1050  CD  PRO A 134      36.188 -25.516  -9.602  1.00 90.88           C  
ATOM   1051  N   GLY A 135      31.938 -24.828  -7.738  1.00 77.25           N  
ATOM   1052  CA  GLY A 135      31.312 -24.438  -6.488  1.00 77.25           C  
ATOM   1053  C   GLY A 135      30.562 -23.125  -6.582  1.00 77.25           C  
ATOM   1054  O   GLY A 135      29.594 -23.000  -7.348  1.00 77.25           O  
ATOM   1055  N   LYS A 136      31.312 -22.016  -6.371  1.00 67.06           N  
ATOM   1056  CA  LYS A 136      30.656 -20.766  -6.020  1.00 67.06           C  
ATOM   1057  C   LYS A 136      29.844 -20.234  -7.195  1.00 67.06           C  
ATOM   1058  CB  LYS A 136      31.672 -19.734  -5.559  1.00 67.06           C  
ATOM   1059  O   LYS A 136      30.266 -20.344  -8.352  1.00 67.06           O  
ATOM   1060  CG  LYS A 136      32.000 -19.797  -4.074  1.00 67.06           C  
ATOM   1061  CD  LYS A 136      32.844 -18.609  -3.635  1.00 67.06           C  
ATOM   1062  CE  LYS A 136      33.188 -18.703  -2.156  1.00 67.06           C  
ATOM   1063  NZ  LYS A 136      34.031 -17.531  -1.717  1.00 67.06           N  
ATOM   1064  N   ALA A 137      28.516 -19.938  -7.016  1.00 67.12           N  
ATOM   1065  CA  ALA A 137      27.641 -19.359  -8.031  1.00 67.12           C  
ATOM   1066  C   ALA A 137      27.750 -17.844  -8.047  1.00 67.12           C  
ATOM   1067  CB  ALA A 137      26.203 -19.781  -7.785  1.00 67.12           C  
ATOM   1068  O   ALA A 137      27.766 -17.203  -6.996  1.00 67.12           O  
ATOM   1069  N   LYS A 138      28.031 -17.375  -9.250  1.00 68.00           N  
ATOM   1070  CA  LYS A 138      28.000 -15.938  -9.430  1.00 68.00           C  
ATOM   1071  C   LYS A 138      26.578 -15.398  -9.297  1.00 68.00           C  
ATOM   1072  CB  LYS A 138      28.562 -15.555 -10.797  1.00 68.00           C  
ATOM   1073  O   LYS A 138      25.609 -16.172  -9.258  1.00 68.00           O  
ATOM   1074  CG  LYS A 138      30.062 -15.789 -10.930  1.00 68.00           C  
ATOM   1075  CD  LYS A 138      30.609 -15.258 -12.250  1.00 68.00           C  
ATOM   1076  CE  LYS A 138      32.094 -15.469 -12.367  1.00 68.00           C  
ATOM   1077  NZ  LYS A 138      32.656 -14.914 -13.648  1.00 68.00           N  
ATOM   1078  N   ARG A 139      26.484 -14.195  -9.211  1.00 71.38           N  
ATOM   1079  CA  ARG A 139      25.203 -13.508  -9.023  1.00 71.38           C  
ATOM   1080  C   ARG A 139      24.219 -13.859 -10.133  1.00 71.38           C  
ATOM   1081  CB  ARG A 139      25.422 -11.992  -8.969  1.00 71.38           C  
ATOM   1082  O   ARG A 139      23.047 -14.094  -9.867  1.00 71.38           O  
ATOM   1083  CG  ARG A 139      24.234 -11.219  -8.414  1.00 71.38           C  
ATOM   1084  CD  ARG A 139      24.500  -9.727  -8.359  1.00 71.38           C  
ATOM   1085  NE  ARG A 139      23.312  -8.969  -7.980  1.00 71.38           N  
ATOM   1086  NH1 ARG A 139      24.359  -6.910  -8.000  1.00 71.38           N  
ATOM   1087  NH2 ARG A 139      22.125  -7.066  -7.473  1.00 71.38           N  
ATOM   1088  CZ  ARG A 139      23.266  -7.652  -7.820  1.00 71.38           C  
ATOM   1089  N   LYS A 140      24.641 -14.047 -11.336  1.00 79.00           N  
ATOM   1090  CA  LYS A 140      23.750 -14.289 -12.461  1.00 79.00           C  
ATOM   1091  C   LYS A 140      23.797 -15.750 -12.898  1.00 79.00           C  
ATOM   1092  CB  LYS A 140      24.109 -13.375 -13.633  1.00 79.00           C  
ATOM   1093  O   LYS A 140      23.359 -16.094 -14.000  1.00 79.00           O  
ATOM   1094  CG  LYS A 140      23.875 -11.898 -13.359  1.00 79.00           C  
ATOM   1095  CD  LYS A 140      24.141 -11.047 -14.594  1.00 79.00           C  
ATOM   1096  CE  LYS A 140      23.938  -9.562 -14.320  1.00 79.00           C  
ATOM   1097  NZ  LYS A 140      24.172  -8.734 -15.539  1.00 79.00           N  
ATOM   1098  N   ALA A 141      24.297 -16.516 -12.008  1.00 86.44           N  
ATOM   1099  CA  ALA A 141      24.500 -17.922 -12.375  1.00 86.44           C  
ATOM   1100  C   ALA A 141      23.172 -18.672 -12.406  1.00 86.44           C  
ATOM   1101  CB  ALA A 141      25.469 -18.594 -11.398  1.00 86.44           C  
ATOM   1102  O   ALA A 141      22.266 -18.391 -11.609  1.00 86.44           O  
ATOM   1103  N   GLN A 142      23.047 -19.672 -13.367  1.00 93.50           N  
ATOM   1104  CA  GLN A 142      21.859 -20.500 -13.477  1.00 93.50           C  
ATOM   1105  C   GLN A 142      22.062 -21.859 -12.836  1.00 93.50           C  
ATOM   1106  CB  GLN A 142      21.438 -20.656 -14.938  1.00 93.50           C  
ATOM   1107  O   GLN A 142      21.172 -22.719 -12.859  1.00 93.50           O  
ATOM   1108  CG  GLN A 142      21.016 -19.359 -15.602  1.00 93.50           C  
ATOM   1109  CD  GLN A 142      20.359 -19.578 -16.953  1.00 93.50           C  
ATOM   1110  NE2 GLN A 142      20.625 -18.688 -17.906  1.00 93.50           N  
ATOM   1111  OE1 GLN A 142      19.609 -20.547 -17.141  1.00 93.50           O  
ATOM   1112  N   GLY A 143      23.234 -22.078 -12.281  1.00 94.31           N  
ATOM   1113  CA  GLY A 143      23.594 -23.328 -11.625  1.00 94.31           C  
ATOM   1114  C   GLY A 143      24.969 -23.281 -10.984  1.00 94.31           C  
ATOM   1115  O   GLY A 143      25.609 -22.234 -10.945  1.00 94.31           O  
ATOM   1116  N   ILE A 144      25.328 -24.422 -10.492  1.00 93.38           N  
ATOM   1117  CA  ILE A 144      26.625 -24.531  -9.820  1.00 93.38           C  
ATOM   1118  C   ILE A 144      27.641 -25.188 -10.742  1.00 93.38           C  
ATOM   1119  CB  ILE A 144      26.500 -25.312  -8.492  1.00 93.38           C  
ATOM   1120  O   ILE A 144      27.406 -26.297 -11.234  1.00 93.38           O  
ATOM   1121  CG1 ILE A 144      25.391 -24.734  -7.617  1.00 93.38           C  
ATOM   1122  CG2 ILE A 144      27.844 -25.328  -7.754  1.00 93.38           C  
ATOM   1123  CD1 ILE A 144      25.891 -23.766  -6.555  1.00 93.38           C  
ATOM   1124  N   ARG A 145      28.734 -24.547 -10.859  1.00 94.12           N  
ATOM   1125  CA  ARG A 145      29.766 -25.062 -11.766  1.00 94.12           C  
ATOM   1126  C   ARG A 145      30.375 -26.344 -11.219  1.00 94.12           C  
ATOM   1127  CB  ARG A 145      30.859 -24.016 -12.000  1.00 94.12           C  
ATOM   1128  O   ARG A 145      30.656 -26.453 -10.023  1.00 94.12           O  
ATOM   1129  CG  ARG A 145      30.438 -22.875 -12.914  1.00 94.12           C  
ATOM   1130  CD  ARG A 145      31.547 -21.844 -13.094  1.00 94.12           C  
ATOM   1131  NE  ARG A 145      31.141 -20.750 -13.977  1.00 94.12           N  
ATOM   1132  NH1 ARG A 145      33.094 -19.547 -13.719  1.00 94.12           N  
ATOM   1133  NH2 ARG A 145      31.406 -18.750 -15.070  1.00 94.12           N  
ATOM   1134  CZ  ARG A 145      31.875 -19.688 -14.250  1.00 94.12           C  
ATOM   1135  N   THR A 146      30.594 -27.266 -12.078  1.00 94.38           N  
ATOM   1136  CA  THR A 146      31.156 -28.562 -11.695  1.00 94.38           C  
ATOM   1137  C   THR A 146      32.688 -28.547 -11.828  1.00 94.38           C  
ATOM   1138  CB  THR A 146      30.562 -29.703 -12.539  1.00 94.38           C  
ATOM   1139  O   THR A 146      33.344 -29.391 -11.242  1.00 94.38           O  
ATOM   1140  CG2 THR A 146      29.047 -29.750 -12.422  1.00 94.38           C  
ATOM   1141  OG1 THR A 146      30.922 -29.500 -13.914  1.00 94.38           O  
ATOM   1142  N   GLY A 147      33.219 -27.641 -12.672  1.00 94.88           N  
ATOM   1143  CA  GLY A 147      34.625 -27.594 -12.914  1.00 94.88           C  
ATOM   1144  C   GLY A 147      35.031 -28.094 -14.297  1.00 94.88           C  
ATOM   1145  O   GLY A 147      36.188 -27.969 -14.703  1.00 94.88           O  
ATOM   1146  N   LYS A 148      34.062 -28.594 -15.055  1.00 96.81           N  
ATOM   1147  CA  LYS A 148      34.344 -29.125 -16.391  1.00 96.81           C  
ATOM   1148  C   LYS A 148      33.969 -28.094 -17.453  1.00 96.81           C  
ATOM   1149  CB  LYS A 148      33.562 -30.422 -16.625  1.00 96.81           C  
ATOM   1150  O   LYS A 148      33.125 -27.234 -17.250  1.00 96.81           O  
ATOM   1151  CG  LYS A 148      34.062 -31.594 -15.820  1.00 96.81           C  
ATOM   1152  CD  LYS A 148      33.344 -32.875 -16.188  1.00 96.81           C  
ATOM   1153  CE  LYS A 148      33.781 -34.062 -15.320  1.00 96.81           C  
ATOM   1154  NZ  LYS A 148      33.062 -35.312 -15.664  1.00 96.81           N  
ATOM   1155  N   CYS A 149      34.750 -28.094 -18.516  1.00 97.12           N  
ATOM   1156  CA  CYS A 149      34.469 -27.281 -19.703  1.00 97.12           C  
ATOM   1157  C   CYS A 149      33.844 -28.125 -20.797  1.00 97.12           C  
ATOM   1158  CB  CYS A 149      35.750 -26.609 -20.219  1.00 97.12           C  
ATOM   1159  O   CYS A 149      34.438 -29.062 -21.297  1.00 97.12           O  
ATOM   1160  SG  CYS A 149      35.438 -25.375 -21.500  1.00 97.12           S  
ATOM   1161  N   VAL A 150      32.625 -27.891 -21.125  1.00 97.62           N  
ATOM   1162  CA  VAL A 150      31.875 -28.703 -22.062  1.00 97.62           C  
ATOM   1163  C   VAL A 150      31.344 -27.844 -23.203  1.00 97.62           C  
ATOM   1164  CB  VAL A 150      30.719 -29.453 -21.375  1.00 97.62           C  
ATOM   1165  O   VAL A 150      31.344 -26.609 -23.109  1.00 97.62           O  
ATOM   1166  CG1 VAL A 150      31.250 -30.469 -20.375  1.00 97.62           C  
ATOM   1167  CG2 VAL A 150      29.766 -28.469 -20.703  1.00 97.62           C  
ATOM   1168  N   ALA A 151      30.938 -28.438 -24.312  1.00 96.88           N  
ATOM   1169  CA  ALA A 151      30.422 -27.703 -25.469  1.00 96.88           C  
ATOM   1170  C   ALA A 151      29.000 -27.203 -25.203  1.00 96.88           C  
ATOM   1171  CB  ALA A 151      30.438 -28.594 -26.719  1.00 96.88           C  
ATOM   1172  O   ALA A 151      28.125 -27.984 -24.812  1.00 96.88           O  
ATOM   1173  N   PHE A 152      28.812 -25.953 -25.297  1.00 96.56           N  
ATOM   1174  CA  PHE A 152      27.469 -25.391 -25.250  1.00 96.56           C  
ATOM   1175  C   PHE A 152      26.766 -25.578 -26.594  1.00 96.56           C  
ATOM   1176  CB  PHE A 152      27.516 -23.891 -24.891  1.00 96.56           C  
ATOM   1177  O   PHE A 152      25.594 -25.984 -26.625  1.00 96.56           O  
ATOM   1178  CG  PHE A 152      26.172 -23.234 -24.859  1.00 96.56           C  
ATOM   1179  CD1 PHE A 152      25.750 -22.422 -25.891  1.00 96.56           C  
ATOM   1180  CD2 PHE A 152      25.328 -23.438 -23.781  1.00 96.56           C  
ATOM   1181  CE1 PHE A 152      24.500 -21.797 -25.859  1.00 96.56           C  
ATOM   1182  CE2 PHE A 152      24.062 -22.828 -23.734  1.00 96.56           C  
ATOM   1183  CZ  PHE A 152      23.656 -22.016 -24.766  1.00 96.56           C  
ATOM   1184  N   ASN A 153      27.406 -25.234 -27.625  1.00 94.12           N  
ATOM   1185  CA  ASN A 153      27.016 -25.531 -29.000  1.00 94.12           C  
ATOM   1186  C   ASN A 153      28.234 -25.891 -29.859  1.00 94.12           C  
ATOM   1187  CB  ASN A 153      26.281 -24.328 -29.609  1.00 94.12           C  
ATOM   1188  O   ASN A 153      29.281 -26.281 -29.328  1.00 94.12           O  
ATOM   1189  CG  ASN A 153      27.094 -23.062 -29.578  1.00 94.12           C  
ATOM   1190  ND2 ASN A 153      26.406 -21.922 -29.469  1.00 94.12           N  
ATOM   1191  OD1 ASN A 153      28.328 -23.094 -29.641  1.00 94.12           O  
ATOM   1192  N   ASP A 154      28.109 -25.797 -31.156  1.00 92.56           N  
ATOM   1193  CA  ASP A 154      29.156 -26.234 -32.062  1.00 92.56           C  
ATOM   1194  C   ASP A 154      30.312 -25.250 -32.094  1.00 92.56           C  
ATOM   1195  CB  ASP A 154      28.594 -26.438 -33.469  1.00 92.56           C  
ATOM   1196  O   ASP A 154      31.422 -25.578 -32.531  1.00 92.56           O  
ATOM   1197  CG  ASP A 154      27.562 -27.547 -33.562  1.00 92.56           C  
ATOM   1198  OD1 ASP A 154      27.594 -28.484 -32.719  1.00 92.56           O  
ATOM   1199  OD2 ASP A 154      26.688 -27.469 -34.438  1.00 92.56           O  
ATOM   1200  N   THR A 155      30.109 -24.109 -31.516  1.00 92.56           N  
ATOM   1201  CA  THR A 155      31.094 -23.047 -31.734  1.00 92.56           C  
ATOM   1202  C   THR A 155      31.750 -22.641 -30.422  1.00 92.56           C  
ATOM   1203  CB  THR A 155      30.453 -21.812 -32.406  1.00 92.56           C  
ATOM   1204  O   THR A 155      32.844 -22.109 -30.406  1.00 92.56           O  
ATOM   1205  CG2 THR A 155      30.250 -22.047 -33.906  1.00 92.56           C  
ATOM   1206  OG1 THR A 155      29.188 -21.562 -31.797  1.00 92.56           O  
ATOM   1207  N   VAL A 156      30.969 -22.734 -29.328  1.00 94.94           N  
ATOM   1208  CA  VAL A 156      31.531 -22.188 -28.078  1.00 94.94           C  
ATOM   1209  C   VAL A 156      31.469 -23.234 -26.984  1.00 94.94           C  
ATOM   1210  CB  VAL A 156      30.781 -20.906 -27.641  1.00 94.94           C  
ATOM   1211  O   VAL A 156      30.578 -24.094 -26.969  1.00 94.94           O  
ATOM   1212  CG1 VAL A 156      31.547 -19.656 -28.047  1.00 94.94           C  
ATOM   1213  CG2 VAL A 156      29.375 -20.891 -28.250  1.00 94.94           C  
ATOM   1214  N   LYS A 157      32.438 -23.203 -26.109  1.00 97.12           N  
ATOM   1215  CA  LYS A 157      32.469 -24.016 -24.906  1.00 97.12           C  
ATOM   1216  C   LYS A 157      32.312 -23.156 -23.656  1.00 97.12           C  
ATOM   1217  CB  LYS A 157      33.781 -24.797 -24.828  1.00 97.12           C  
ATOM   1218  O   LYS A 157      32.781 -22.031 -23.594  1.00 97.12           O  
ATOM   1219  CG  LYS A 157      33.938 -25.875 -25.891  1.00 97.12           C  
ATOM   1220  CD  LYS A 157      35.250 -26.641 -25.750  1.00 97.12           C  
ATOM   1221  CE  LYS A 157      35.062 -28.141 -25.938  1.00 97.12           C  
ATOM   1222  NZ  LYS A 157      36.344 -28.875 -25.812  1.00 97.12           N  
ATOM   1223  N   THR A 158      31.547 -23.688 -22.734  1.00 96.31           N  
ATOM   1224  CA  THR A 158      31.328 -23.016 -21.469  1.00 96.31           C  
ATOM   1225  C   THR A 158      31.453 -23.984 -20.297  1.00 96.31           C  
ATOM   1226  CB  THR A 158      29.969 -22.312 -21.438  1.00 96.31           C  
ATOM   1227  O   THR A 158      31.625 -25.188 -20.516  1.00 96.31           O  
ATOM   1228  CG2 THR A 158      29.859 -21.234 -22.500  1.00 96.31           C  
ATOM   1229  OG1 THR A 158      28.938 -23.297 -21.656  1.00 96.31           O  
ATOM   1230  N   CYS A 159      31.422 -23.484 -19.141  1.00 95.25           N  
ATOM   1231  CA  CYS A 159      31.562 -24.328 -17.953  1.00 95.25           C  
ATOM   1232  C   CYS A 159      30.297 -25.141 -17.703  1.00 95.25           C  
ATOM   1233  CB  CYS A 159      31.875 -23.469 -16.734  1.00 95.25           C  
ATOM   1234  O   CYS A 159      29.188 -24.656 -17.906  1.00 95.25           O  
ATOM   1235  SG  CYS A 159      33.469 -22.594 -16.828  1.00 95.25           S  
ATOM   1236  N   GLU A 160      30.516 -26.391 -17.312  1.00 96.69           N  
ATOM   1237  CA  GLU A 160      29.391 -27.266 -16.938  1.00 96.69           C  
ATOM   1238  C   GLU A 160      28.812 -26.859 -15.594  1.00 96.69           C  
ATOM   1239  CB  GLU A 160      29.828 -28.734 -16.906  1.00 96.69           C  
ATOM   1240  O   GLU A 160      29.547 -26.547 -14.656  1.00 96.69           O  
ATOM   1241  CG  GLU A 160      28.688 -29.703 -16.672  1.00 96.69           C  
ATOM   1242  CD  GLU A 160      29.172 -31.125 -16.422  1.00 96.69           C  
ATOM   1243  OE1 GLU A 160      28.750 -32.062 -17.156  1.00 96.69           O  
ATOM   1244  OE2 GLU A 160      29.969 -31.328 -15.477  1.00 96.69           O  
ATOM   1245  N   ILE A 161      27.547 -26.859 -15.500  1.00 95.75           N  
ATOM   1246  CA  ILE A 161      26.891 -26.516 -14.234  1.00 95.75           C  
ATOM   1247  C   ILE A 161      25.891 -27.609 -13.867  1.00 95.75           C  
ATOM   1248  CB  ILE A 161      26.188 -25.156 -14.320  1.00 95.75           C  
ATOM   1249  O   ILE A 161      25.469 -28.391 -14.727  1.00 95.75           O  
ATOM   1250  CG1 ILE A 161      25.141 -25.156 -15.438  1.00 95.75           C  
ATOM   1251  CG2 ILE A 161      27.203 -24.031 -14.523  1.00 95.75           C  
ATOM   1252  CD1 ILE A 161      24.234 -23.938 -15.445  1.00 95.75           C  
ATOM   1253  N   PHE A 162      25.609 -27.719 -12.633  1.00 95.50           N  
ATOM   1254  CA  PHE A 162      24.500 -28.516 -12.125  1.00 95.50           C  
ATOM   1255  C   PHE A 162      23.312 -27.625 -11.766  1.00 95.50           C  
ATOM   1256  CB  PHE A 162      24.938 -29.328 -10.898  1.00 95.50           C  
ATOM   1257  O   PHE A 162      23.453 -26.656 -11.031  1.00 95.50           O  
ATOM   1258  CG  PHE A 162      23.828 -30.172 -10.305  1.00 95.50           C  
ATOM   1259  CD1 PHE A 162      23.219 -29.781  -9.117  1.00 95.50           C  
ATOM   1260  CD2 PHE A 162      23.406 -31.328 -10.930  1.00 95.50           C  
ATOM   1261  CE1 PHE A 162      22.203 -30.562  -8.562  1.00 95.50           C  
ATOM   1262  CE2 PHE A 162      22.391 -32.125 -10.383  1.00 95.50           C  
ATOM   1263  CZ  PHE A 162      21.797 -31.719  -9.195  1.00 95.50           C  
ATOM   1264  N   GLY A 163      22.188 -27.891 -12.281  1.00 95.62           N  
ATOM   1265  CA  GLY A 163      20.969 -27.141 -12.047  1.00 95.62           C  
ATOM   1266  C   GLY A 163      19.828 -27.531 -12.977  1.00 95.62           C  
ATOM   1267  O   GLY A 163      19.688 -28.703 -13.328  1.00 95.62           O  
ATOM   1268  N   TRP A 164      18.984 -26.609 -13.211  1.00 97.31           N  
ATOM   1269  CA  TRP A 164      17.906 -26.828 -14.180  1.00 97.31           C  
ATOM   1270  C   TRP A 164      18.453 -26.766 -15.609  1.00 97.31           C  
ATOM   1271  CB  TRP A 164      16.797 -25.797 -14.000  1.00 97.31           C  
ATOM   1272  O   TRP A 164      18.984 -25.734 -16.031  1.00 97.31           O  
ATOM   1273  CG  TRP A 164      16.047 -25.922 -12.711  1.00 97.31           C  
ATOM   1274  CD1 TRP A 164      16.234 -25.203 -11.570  1.00 97.31           C  
ATOM   1275  CD2 TRP A 164      14.984 -26.844 -12.438  1.00 97.31           C  
ATOM   1276  CE2 TRP A 164      14.578 -26.625 -11.102  1.00 97.31           C  
ATOM   1277  CE3 TRP A 164      14.344 -27.844 -13.188  1.00 97.31           C  
ATOM   1278  NE1 TRP A 164      15.352 -25.609 -10.594  1.00 97.31           N  
ATOM   1279  CH2 TRP A 164      12.938 -28.328 -11.258  1.00 97.31           C  
ATOM   1280  CZ2 TRP A 164      13.547 -27.359 -10.500  1.00 97.31           C  
ATOM   1281  CZ3 TRP A 164      13.320 -28.578 -12.586  1.00 97.31           C  
ATOM   1282  N   CYS A 165      18.359 -27.875 -16.297  1.00 97.81           N  
ATOM   1283  CA  CYS A 165      18.859 -28.000 -17.656  1.00 97.81           C  
ATOM   1284  C   CYS A 165      17.734 -28.312 -18.641  1.00 97.81           C  
ATOM   1285  CB  CYS A 165      19.938 -29.078 -17.734  1.00 97.81           C  
ATOM   1286  O   CYS A 165      16.859 -29.141 -18.344  1.00 97.81           O  
ATOM   1287  SG  CYS A 165      21.438 -28.672 -16.828  1.00 97.81           S  
ATOM   1288  N   PRO A 166      17.766 -27.734 -19.875  1.00 97.38           N  
ATOM   1289  CA  PRO A 166      18.781 -26.812 -20.375  1.00 97.38           C  
ATOM   1290  C   PRO A 166      18.672 -25.422 -19.734  1.00 97.38           C  
ATOM   1291  CB  PRO A 166      18.484 -26.734 -21.875  1.00 97.38           C  
ATOM   1292  O   PRO A 166      17.672 -25.109 -19.094  1.00 97.38           O  
ATOM   1293  CG  PRO A 166      17.016 -26.953 -21.984  1.00 97.38           C  
ATOM   1294  CD  PRO A 166      16.594 -27.938 -20.938  1.00 97.38           C  
ATOM   1295  N   VAL A 167      19.703 -24.672 -19.844  1.00 97.12           N  
ATOM   1296  CA  VAL A 167      19.719 -23.328 -19.266  1.00 97.12           C  
ATOM   1297  C   VAL A 167      18.828 -22.406 -20.109  1.00 97.12           C  
ATOM   1298  CB  VAL A 167      21.141 -22.750 -19.188  1.00 97.12           C  
ATOM   1299  O   VAL A 167      18.578 -22.672 -21.281  1.00 97.12           O  
ATOM   1300  CG1 VAL A 167      21.984 -23.516 -18.156  1.00 97.12           C  
ATOM   1301  CG2 VAL A 167      21.812 -22.781 -20.562  1.00 97.12           C  
ATOM   1302  N   GLU A 168      18.312 -21.406 -19.469  1.00 97.00           N  
ATOM   1303  CA  GLU A 168      17.516 -20.391 -20.172  1.00 97.00           C  
ATOM   1304  C   GLU A 168      18.375 -19.578 -21.109  1.00 97.00           C  
ATOM   1305  CB  GLU A 168      16.812 -19.484 -19.172  1.00 97.00           C  
ATOM   1306  O   GLU A 168      19.453 -19.109 -20.734  1.00 97.00           O  
ATOM   1307  CG  GLU A 168      15.977 -18.375 -19.812  1.00 97.00           C  
ATOM   1308  CD  GLU A 168      15.562 -17.281 -18.844  1.00 97.00           C  
ATOM   1309  OE1 GLU A 168      16.031 -16.141 -18.984  1.00 97.00           O  
ATOM   1310  OE2 GLU A 168      14.758 -17.594 -17.938  1.00 97.00           O  
ATOM   1311  N   VAL A 169      17.984 -19.453 -22.328  1.00 95.44           N  
ATOM   1312  CA  VAL A 169      18.609 -18.578 -23.312  1.00 95.44           C  
ATOM   1313  C   VAL A 169      17.672 -17.406 -23.625  1.00 95.44           C  
ATOM   1314  CB  VAL A 169      18.969 -19.328 -24.609  1.00 95.44           C  
ATOM   1315  O   VAL A 169      16.703 -17.562 -24.375  1.00 95.44           O  
ATOM   1316  CG1 VAL A 169      19.656 -18.406 -25.594  1.00 95.44           C  
ATOM   1317  CG2 VAL A 169      19.844 -20.531 -24.297  1.00 95.44           C  
ATOM   1318  N   ASP A 170      17.922 -16.297 -23.031  1.00 92.38           N  
ATOM   1319  CA  ASP A 170      17.016 -15.164 -23.188  1.00 92.38           C  
ATOM   1320  C   ASP A 170      17.672 -14.047 -23.984  1.00 92.38           C  
ATOM   1321  CB  ASP A 170      16.578 -14.648 -21.812  1.00 92.38           C  
ATOM   1322  O   ASP A 170      17.422 -12.867 -23.734  1.00 92.38           O  
ATOM   1323  CG  ASP A 170      17.734 -14.125 -20.984  1.00 92.38           C  
ATOM   1324  OD1 ASP A 170      18.906 -14.422 -21.297  1.00 92.38           O  
ATOM   1325  OD2 ASP A 170      17.469 -13.414 -19.984  1.00 92.38           O  
ATOM   1326  N   ASP A 171      18.453 -14.352 -24.891  1.00 91.31           N  
ATOM   1327  CA  ASP A 171      19.203 -13.375 -25.688  1.00 91.31           C  
ATOM   1328  C   ASP A 171      18.266 -12.609 -26.625  1.00 91.31           C  
ATOM   1329  CB  ASP A 171      20.312 -14.055 -26.484  1.00 91.31           C  
ATOM   1330  O   ASP A 171      18.484 -11.422 -26.891  1.00 91.31           O  
ATOM   1331  CG  ASP A 171      21.266 -14.852 -25.609  1.00 91.31           C  
ATOM   1332  OD1 ASP A 171      21.406 -14.531 -24.406  1.00 91.31           O  
ATOM   1333  OD2 ASP A 171      21.891 -15.805 -26.125  1.00 91.31           O  
ATOM   1334  N   ASP A 172      17.297 -13.297 -27.078  1.00 92.06           N  
ATOM   1335  CA  ASP A 172      16.391 -12.664 -28.031  1.00 92.06           C  
ATOM   1336  C   ASP A 172      14.984 -12.516 -27.453  1.00 92.06           C  
ATOM   1337  CB  ASP A 172      16.344 -13.469 -29.328  1.00 92.06           C  
ATOM   1338  O   ASP A 172      14.289 -13.516 -27.234  1.00 92.06           O  
ATOM   1339  CG  ASP A 172      17.234 -12.898 -30.422  1.00 92.06           C  
ATOM   1340  OD1 ASP A 172      17.156 -11.688 -30.703  1.00 92.06           O  
ATOM   1341  OD2 ASP A 172      18.031 -13.672 -31.000  1.00 92.06           O  
ATOM   1342  N   ILE A 173      14.648 -11.375 -27.266  1.00 93.94           N  
ATOM   1343  CA  ILE A 173      13.281 -11.078 -26.844  1.00 93.94           C  
ATOM   1344  C   ILE A 173      12.375 -10.977 -28.062  1.00 93.94           C  
ATOM   1345  CB  ILE A 173      13.219  -9.766 -26.016  1.00 93.94           C  
ATOM   1346  O   ILE A 173      12.672 -10.242 -29.000  1.00 93.94           O  
ATOM   1347  CG1 ILE A 173      14.125  -9.859 -24.781  1.00 93.94           C  
ATOM   1348  CG2 ILE A 173      11.773  -9.453 -25.609  1.00 93.94           C  
ATOM   1349  CD1 ILE A 173      14.281  -8.547 -24.031  1.00 93.94           C  
ATOM   1350  N   PRO A 174      11.344 -11.727 -28.047  1.00 94.38           N  
ATOM   1351  CA  PRO A 174      10.453 -11.688 -29.203  1.00 94.38           C  
ATOM   1352  C   PRO A 174       9.977 -10.273 -29.531  1.00 94.38           C  
ATOM   1353  CB  PRO A 174       9.281 -12.570 -28.781  1.00 94.38           C  
ATOM   1354  O   PRO A 174       9.578  -9.523 -28.641  1.00 94.38           O  
ATOM   1355  CG  PRO A 174       9.859 -13.516 -27.781  1.00 94.38           C  
ATOM   1356  CD  PRO A 174      10.898 -12.781 -26.969  1.00 94.38           C  
ATOM   1357  N   ARG A 175      10.133  -9.930 -30.766  1.00 94.25           N  
ATOM   1358  CA  ARG A 175       9.664  -8.664 -31.328  1.00 94.25           C  
ATOM   1359  C   ARG A 175       8.945  -8.891 -32.656  1.00 94.25           C  
ATOM   1360  CB  ARG A 175      10.836  -7.699 -31.531  1.00 94.25           C  
ATOM   1361  O   ARG A 175       9.484  -9.531 -33.562  1.00 94.25           O  
ATOM   1362  CG  ARG A 175      11.516  -7.277 -30.234  1.00 94.25           C  
ATOM   1363  CD  ARG A 175      12.688  -6.340 -30.500  1.00 94.25           C  
ATOM   1364  NE  ARG A 175      13.453  -6.094 -29.281  1.00 94.25           N  
ATOM   1365  NH1 ARG A 175      14.766  -4.430 -30.203  1.00 94.25           N  
ATOM   1366  NH2 ARG A 175      15.062  -5.047 -28.016  1.00 94.25           N  
ATOM   1367  CZ  ARG A 175      14.430  -5.191 -29.172  1.00 94.25           C  
ATOM   1368  N   PRO A 176       7.793  -8.430 -32.812  1.00 94.50           N  
ATOM   1369  CA  PRO A 176       6.953  -7.754 -31.797  1.00 94.50           C  
ATOM   1370  C   PRO A 176       6.559  -8.672 -30.656  1.00 94.50           C  
ATOM   1371  CB  PRO A 176       5.727  -7.324 -32.594  1.00 94.50           C  
ATOM   1372  O   PRO A 176       6.766  -9.891 -30.719  1.00 94.50           O  
ATOM   1373  CG  PRO A 176       5.590  -8.359 -33.688  1.00 94.50           C  
ATOM   1374  CD  PRO A 176       6.965  -8.812 -34.094  1.00 94.50           C  
ATOM   1375  N   ALA A 177       6.062  -8.039 -29.609  1.00 96.56           N  
ATOM   1376  CA  ALA A 177       5.656  -8.805 -28.422  1.00 96.56           C  
ATOM   1377  C   ALA A 177       4.656  -9.898 -28.812  1.00 96.56           C  
ATOM   1378  CB  ALA A 177       5.055  -7.879 -27.375  1.00 96.56           C  
ATOM   1379  O   ALA A 177       3.807  -9.695 -29.672  1.00 96.56           O  
ATOM   1380  N   LEU A 178       4.711 -11.016 -28.125  1.00 96.12           N  
ATOM   1381  CA  LEU A 178       3.900 -12.188 -28.469  1.00 96.12           C  
ATOM   1382  C   LEU A 178       2.420 -11.906 -28.219  1.00 96.12           C  
ATOM   1383  CB  LEU A 178       4.348 -13.398 -27.641  1.00 96.12           C  
ATOM   1384  O   LEU A 178       1.567 -12.359 -28.984  1.00 96.12           O  
ATOM   1385  CG  LEU A 178       5.707 -14.000 -28.016  1.00 96.12           C  
ATOM   1386  CD1 LEU A 178       6.113 -15.047 -26.984  1.00 96.12           C  
ATOM   1387  CD2 LEU A 178       5.668 -14.602 -29.406  1.00 96.12           C  
ATOM   1388  N   LEU A 179       2.105 -11.188 -27.156  1.00 96.50           N  
ATOM   1389  CA  LEU A 179       0.714 -10.875 -26.844  1.00 96.50           C  
ATOM   1390  C   LEU A 179       0.391  -9.430 -27.203  1.00 96.50           C  
ATOM   1391  CB  LEU A 179       0.426 -11.117 -25.359  1.00 96.50           C  
ATOM   1392  O   LEU A 179       0.034  -8.633 -26.328  1.00 96.50           O  
ATOM   1393  CG  LEU A 179       0.263 -12.578 -24.938  1.00 96.50           C  
ATOM   1394  CD1 LEU A 179       1.626 -13.258 -24.844  1.00 96.50           C  
ATOM   1395  CD2 LEU A 179      -0.482 -12.672 -23.609  1.00 96.50           C  
ATOM   1396  N   ARG A 180       0.387  -9.133 -28.391  1.00 93.25           N  
ATOM   1397  CA  ARG A 180       0.121  -7.781 -28.875  1.00 93.25           C  
ATOM   1398  C   ARG A 180      -1.339  -7.398 -28.656  1.00 93.25           C  
ATOM   1399  CB  ARG A 180       0.475  -7.664 -30.359  1.00 93.25           C  
ATOM   1400  O   ARG A 180      -1.654  -6.223 -28.453  1.00 93.25           O  
ATOM   1401  CG  ARG A 180       1.965  -7.766 -30.641  1.00 93.25           C  
ATOM   1402  CD  ARG A 180       2.266  -7.598 -32.125  1.00 93.25           C  
ATOM   1403  NE  ARG A 180       3.701  -7.492 -32.375  1.00 93.25           N  
ATOM   1404  NH1 ARG A 180       3.504  -7.398 -34.688  1.00 93.25           N  
ATOM   1405  NH2 ARG A 180       5.574  -7.312 -33.688  1.00 93.25           N  
ATOM   1406  CZ  ARG A 180       4.254  -7.402 -33.594  1.00 93.25           C  
ATOM   1407  N   GLU A 181      -2.207  -8.383 -28.578  1.00 93.81           N  
ATOM   1408  CA  GLU A 181      -3.637  -8.148 -28.422  1.00 93.81           C  
ATOM   1409  C   GLU A 181      -3.947  -7.574 -27.031  1.00 93.81           C  
ATOM   1410  CB  GLU A 181      -4.426  -9.438 -28.641  1.00 93.81           C  
ATOM   1411  O   GLU A 181      -5.043  -7.066 -26.797  1.00 93.81           O  
ATOM   1412  CG  GLU A 181      -4.449  -9.906 -30.094  1.00 93.81           C  
ATOM   1413  CD  GLU A 181      -3.518 -11.070 -30.359  1.00 93.81           C  
ATOM   1414  OE1 GLU A 181      -3.521 -11.602 -31.500  1.00 93.81           O  
ATOM   1415  OE2 GLU A 181      -2.777 -11.469 -29.438  1.00 93.81           O  
ATOM   1416  N   ALA A 182      -2.928  -7.629 -26.172  1.00 96.31           N  
ATOM   1417  CA  ALA A 182      -3.133  -7.129 -24.812  1.00 96.31           C  
ATOM   1418  C   ALA A 182      -3.506  -5.648 -24.828  1.00 96.31           C  
ATOM   1419  CB  ALA A 182      -1.880  -7.352 -23.969  1.00 96.31           C  
ATOM   1420  O   ALA A 182      -4.141  -5.156 -23.891  1.00 96.31           O  
ATOM   1421  N   GLU A 183      -3.150  -4.949 -25.859  1.00 96.44           N  
ATOM   1422  CA  GLU A 183      -3.490  -3.537 -26.000  1.00 96.44           C  
ATOM   1423  C   GLU A 183      -5.000  -3.326 -25.969  1.00 96.44           C  
ATOM   1424  CB  GLU A 183      -2.902  -2.971 -27.297  1.00 96.44           C  
ATOM   1425  O   GLU A 183      -5.477  -2.277 -25.531  1.00 96.44           O  
ATOM   1426  CG  GLU A 183      -3.014  -1.458 -27.406  1.00 96.44           C  
ATOM   1427  CD  GLU A 183      -2.316  -0.896 -28.641  1.00 96.44           C  
ATOM   1428  OE1 GLU A 183      -2.260   0.345 -28.781  1.00 96.44           O  
ATOM   1429  OE2 GLU A 183      -1.824  -1.704 -29.453  1.00 96.44           O  
ATOM   1430  N   ASN A 184      -5.730  -4.336 -26.297  1.00 94.12           N  
ATOM   1431  CA  ASN A 184      -7.180  -4.219 -26.391  1.00 94.12           C  
ATOM   1432  C   ASN A 184      -7.879  -4.828 -25.188  1.00 94.12           C  
ATOM   1433  CB  ASN A 184      -7.684  -4.879 -27.688  1.00 94.12           C  
ATOM   1434  O   ASN A 184      -9.109  -4.840 -25.109  1.00 94.12           O  
ATOM   1435  CG  ASN A 184      -7.137  -4.215 -28.938  1.00 94.12           C  
ATOM   1436  ND2 ASN A 184      -6.879  -5.012 -29.969  1.00 94.12           N  
ATOM   1437  OD1 ASN A 184      -6.945  -2.996 -28.969  1.00 94.12           O  
ATOM   1438  N   PHE A 185      -7.125  -5.316 -24.328  1.00 96.00           N  
ATOM   1439  CA  PHE A 185      -7.750  -5.840 -23.125  1.00 96.00           C  
ATOM   1440  C   PHE A 185      -8.469  -4.730 -22.359  1.00 96.00           C  
ATOM   1441  CB  PHE A 185      -6.699  -6.496 -22.219  1.00 96.00           C  
ATOM   1442  O   PHE A 185      -8.180  -3.549 -22.562  1.00 96.00           O  
ATOM   1443  CG  PHE A 185      -6.105  -7.754 -22.797  1.00 96.00           C  
ATOM   1444  CD1 PHE A 185      -6.629  -8.320 -23.953  1.00 96.00           C  
ATOM   1445  CD2 PHE A 185      -5.016  -8.359 -22.188  1.00 96.00           C  
ATOM   1446  CE1 PHE A 185      -6.082  -9.484 -24.484  1.00 96.00           C  
ATOM   1447  CE2 PHE A 185      -4.461  -9.523 -22.719  1.00 96.00           C  
ATOM   1448  CZ  PHE A 185      -4.996 -10.086 -23.859  1.00 96.00           C  
ATOM   1449  N   THR A 186      -9.414  -5.109 -21.547  1.00 95.81           N  
ATOM   1450  CA  THR A 186     -10.172  -4.156 -20.750  1.00 95.81           C  
ATOM   1451  C   THR A 186     -10.000  -4.449 -19.266  1.00 95.81           C  
ATOM   1452  CB  THR A 186     -11.664  -4.176 -21.109  1.00 95.81           C  
ATOM   1453  O   THR A 186      -9.953  -5.609 -18.859  1.00 95.81           O  
ATOM   1454  CG2 THR A 186     -11.906  -3.621 -22.516  1.00 95.81           C  
ATOM   1455  OG1 THR A 186     -12.148  -5.527 -21.047  1.00 95.81           O  
ATOM   1456  N   LEU A 187      -9.805  -3.443 -18.594  1.00 96.50           N  
ATOM   1457  CA  LEU A 187      -9.625  -3.484 -17.141  1.00 96.50           C  
ATOM   1458  C   LEU A 187     -10.820  -2.871 -16.438  1.00 96.50           C  
ATOM   1459  CB  LEU A 187      -8.344  -2.748 -16.750  1.00 96.50           C  
ATOM   1460  O   LEU A 187     -11.172  -1.716 -16.672  1.00 96.50           O  
ATOM   1461  CG  LEU A 187      -8.109  -2.564 -15.242  1.00 96.50           C  
ATOM   1462  CD1 LEU A 187      -7.785  -3.904 -14.594  1.00 96.50           C  
ATOM   1463  CD2 LEU A 187      -6.988  -1.560 -15.000  1.00 96.50           C  
ATOM   1464  N   PHE A 188     -11.477  -3.631 -15.688  1.00 94.94           N  
ATOM   1465  CA  PHE A 188     -12.562  -3.154 -14.828  1.00 94.94           C  
ATOM   1466  C   PHE A 188     -12.055  -2.893 -13.414  1.00 94.94           C  
ATOM   1467  CB  PHE A 188     -13.711  -4.168 -14.797  1.00 94.94           C  
ATOM   1468  O   PHE A 188     -11.539  -3.797 -12.758  1.00 94.94           O  
ATOM   1469  CG  PHE A 188     -14.812  -3.805 -13.836  1.00 94.94           C  
ATOM   1470  CD1 PHE A 188     -15.258  -4.719 -12.891  1.00 94.94           C  
ATOM   1471  CD2 PHE A 188     -15.398  -2.547 -13.875  1.00 94.94           C  
ATOM   1472  CE1 PHE A 188     -16.281  -4.387 -12.000  1.00 94.94           C  
ATOM   1473  CE2 PHE A 188     -16.422  -2.207 -12.992  1.00 94.94           C  
ATOM   1474  CZ  PHE A 188     -16.859  -3.129 -12.055  1.00 94.94           C  
ATOM   1475  N   ILE A 189     -12.234  -1.710 -12.867  1.00 94.94           N  
ATOM   1476  CA  ILE A 189     -11.758  -1.341 -11.539  1.00 94.94           C  
ATOM   1477  C   ILE A 189     -12.945  -1.062 -10.625  1.00 94.94           C  
ATOM   1478  CB  ILE A 189     -10.820  -0.111 -11.594  1.00 94.94           C  
ATOM   1479  O   ILE A 189     -13.781  -0.209 -10.930  1.00 94.94           O  
ATOM   1480  CG1 ILE A 189      -9.609  -0.402 -12.484  1.00 94.94           C  
ATOM   1481  CG2 ILE A 189     -10.383   0.299 -10.188  1.00 94.94           C  
ATOM   1482  CD1 ILE A 189      -8.695   0.799 -12.703  1.00 94.94           C  
ATOM   1483  N   LYS A 190     -13.031  -1.745  -9.570  1.00 91.00           N  
ATOM   1484  CA  LYS A 190     -13.977  -1.479  -8.492  1.00 91.00           C  
ATOM   1485  C   LYS A 190     -13.266  -0.880  -7.277  1.00 91.00           C  
ATOM   1486  CB  LYS A 190     -14.711  -2.760  -8.094  1.00 91.00           C  
ATOM   1487  O   LYS A 190     -12.398  -1.519  -6.680  1.00 91.00           O  
ATOM   1488  CG  LYS A 190     -16.031  -2.967  -8.812  1.00 91.00           C  
ATOM   1489  CD  LYS A 190     -16.656  -4.305  -8.453  1.00 91.00           C  
ATOM   1490  CE  LYS A 190     -17.234  -4.289  -7.039  1.00 91.00           C  
ATOM   1491  NZ  LYS A 190     -17.969  -5.551  -6.723  1.00 91.00           N  
ATOM   1492  N   ASN A 191     -13.609   0.335  -6.906  1.00 92.81           N  
ATOM   1493  CA  ASN A 191     -12.984   1.036  -5.793  1.00 92.81           C  
ATOM   1494  C   ASN A 191     -14.008   1.484  -4.758  1.00 92.81           C  
ATOM   1495  CB  ASN A 191     -12.180   2.238  -6.297  1.00 92.81           C  
ATOM   1496  O   ASN A 191     -14.969   2.176  -5.098  1.00 92.81           O  
ATOM   1497  CG  ASN A 191     -11.617   3.080  -5.172  1.00 92.81           C  
ATOM   1498  ND2 ASN A 191     -10.961   2.432  -4.215  1.00 92.81           N  
ATOM   1499  OD1 ASN A 191     -11.766   4.305  -5.160  1.00 92.81           O  
ATOM   1500  N   SER A 192     -13.820   0.997  -3.594  1.00 88.88           N  
ATOM   1501  CA  SER A 192     -14.648   1.428  -2.473  1.00 88.88           C  
ATOM   1502  C   SER A 192     -13.852   2.266  -1.483  1.00 88.88           C  
ATOM   1503  CB  SER A 192     -15.258   0.219  -1.756  1.00 88.88           C  
ATOM   1504  O   SER A 192     -12.719   1.913  -1.134  1.00 88.88           O  
ATOM   1505  OG  SER A 192     -16.047  -0.554  -2.648  1.00 88.88           O  
ATOM   1506  N   ILE A 193     -14.453   3.369  -1.056  1.00 90.06           N  
ATOM   1507  CA  ILE A 193     -13.758   4.238  -0.112  1.00 90.06           C  
ATOM   1508  C   ILE A 193     -14.656   4.520   1.090  1.00 90.06           C  
ATOM   1509  CB  ILE A 193     -13.320   5.562  -0.778  1.00 90.06           C  
ATOM   1510  O   ILE A 193     -15.875   4.379   1.005  1.00 90.06           O  
ATOM   1511  CG1 ILE A 193     -14.539   6.305  -1.332  1.00 90.06           C  
ATOM   1512  CG2 ILE A 193     -12.289   5.297  -1.882  1.00 90.06           C  
ATOM   1513  CD1 ILE A 193     -14.430   7.824  -1.255  1.00 90.06           C  
ATOM   1514  N   SER A 194     -14.062   4.805   2.189  1.00 87.62           N  
ATOM   1515  CA  SER A 194     -14.758   5.184   3.410  1.00 87.62           C  
ATOM   1516  C   SER A 194     -14.055   6.332   4.121  1.00 87.62           C  
ATOM   1517  CB  SER A 194     -14.883   3.988   4.355  1.00 87.62           C  
ATOM   1518  O   SER A 194     -12.820   6.379   4.164  1.00 87.62           O  
ATOM   1519  OG  SER A 194     -15.422   4.383   5.602  1.00 87.62           O  
ATOM   1520  N   PHE A 195     -14.836   7.242   4.520  1.00 89.12           N  
ATOM   1521  CA  PHE A 195     -14.383   8.281   5.438  1.00 89.12           C  
ATOM   1522  C   PHE A 195     -14.906   8.031   6.844  1.00 89.12           C  
ATOM   1523  CB  PHE A 195     -14.836   9.664   4.949  1.00 89.12           C  
ATOM   1524  O   PHE A 195     -15.969   8.539   7.219  1.00 89.12           O  
ATOM   1525  CG  PHE A 195     -14.297  10.031   3.590  1.00 89.12           C  
ATOM   1526  CD1 PHE A 195     -12.977  10.422   3.432  1.00 89.12           C  
ATOM   1527  CD2 PHE A 195     -15.117   9.984   2.473  1.00 89.12           C  
ATOM   1528  CE1 PHE A 195     -12.477  10.766   2.176  1.00 89.12           C  
ATOM   1529  CE2 PHE A 195     -14.633  10.320   1.214  1.00 89.12           C  
ATOM   1530  CZ  PHE A 195     -13.312  10.711   1.068  1.00 89.12           C  
ATOM   1531  N   PRO A 196     -14.164   7.344   7.609  1.00 81.62           N  
ATOM   1532  CA  PRO A 196     -14.664   6.906   8.914  1.00 81.62           C  
ATOM   1533  C   PRO A 196     -15.055   8.070   9.820  1.00 81.62           C  
ATOM   1534  CB  PRO A 196     -13.484   6.125   9.500  1.00 81.62           C  
ATOM   1535  O   PRO A 196     -16.031   7.977  10.570  1.00 81.62           O  
ATOM   1536  CG  PRO A 196     -12.602   5.840   8.336  1.00 81.62           C  
ATOM   1537  CD  PRO A 196     -12.930   6.805   7.234  1.00 81.62           C  
ATOM   1538  N   ARG A 197     -14.352   9.117   9.750  1.00 84.06           N  
ATOM   1539  CA  ARG A 197     -14.641  10.258  10.609  1.00 84.06           C  
ATOM   1540  C   ARG A 197     -16.047  10.789  10.359  1.00 84.06           C  
ATOM   1541  CB  ARG A 197     -13.609  11.367  10.383  1.00 84.06           C  
ATOM   1542  O   ARG A 197     -16.719  11.234  11.289  1.00 84.06           O  
ATOM   1543  CG  ARG A 197     -13.727  12.523  11.367  1.00 84.06           C  
ATOM   1544  CD  ARG A 197     -12.555  13.492  11.242  1.00 84.06           C  
ATOM   1545  NE  ARG A 197     -12.656  14.586  12.195  1.00 84.06           N  
ATOM   1546  NH1 ARG A 197     -10.508  15.367  11.852  1.00 84.06           N  
ATOM   1547  NH2 ARG A 197     -11.883  16.422  13.352  1.00 84.06           N  
ATOM   1548  CZ  ARG A 197     -11.680  15.453  12.469  1.00 84.06           C  
ATOM   1549  N   PHE A 198     -16.453  10.711   9.148  1.00 91.00           N  
ATOM   1550  CA  PHE A 198     -17.750  11.273   8.766  1.00 91.00           C  
ATOM   1551  C   PHE A 198     -18.781  10.172   8.547  1.00 91.00           C  
ATOM   1552  CB  PHE A 198     -17.609  12.125   7.504  1.00 91.00           C  
ATOM   1553  O   PHE A 198     -19.938  10.445   8.266  1.00 91.00           O  
ATOM   1554  CG  PHE A 198     -16.531  13.180   7.594  1.00 91.00           C  
ATOM   1555  CD1 PHE A 198     -16.531  14.094   8.641  1.00 91.00           C  
ATOM   1556  CD2 PHE A 198     -15.539  13.250   6.629  1.00 91.00           C  
ATOM   1557  CE1 PHE A 198     -15.531  15.062   8.727  1.00 91.00           C  
ATOM   1558  CE2 PHE A 198     -14.547  14.219   6.707  1.00 91.00           C  
ATOM   1559  CZ  PHE A 198     -14.539  15.125   7.754  1.00 91.00           C  
ATOM   1560  N   LYS A 199     -18.375   8.969   8.586  1.00 85.00           N  
ATOM   1561  CA  LYS A 199     -19.219   7.793   8.375  1.00 85.00           C  
ATOM   1562  C   LYS A 199     -19.859   7.812   6.992  1.00 85.00           C  
ATOM   1563  CB  LYS A 199     -20.312   7.715   9.453  1.00 85.00           C  
ATOM   1564  O   LYS A 199     -21.078   7.645   6.855  1.00 85.00           O  
ATOM   1565  CG  LYS A 199     -19.781   7.414  10.844  1.00 85.00           C  
ATOM   1566  CD  LYS A 199     -20.906   7.180  11.836  1.00 85.00           C  
ATOM   1567  CE  LYS A 199     -20.375   6.918  13.242  1.00 85.00           C  
ATOM   1568  NZ  LYS A 199     -21.484   6.668  14.211  1.00 85.00           N  
ATOM   1569  N   VAL A 200     -19.047   8.133   6.082  1.00 89.69           N  
ATOM   1570  CA  VAL A 200     -19.516   8.164   4.699  1.00 89.69           C  
ATOM   1571  C   VAL A 200     -18.781   7.094   3.887  1.00 89.69           C  
ATOM   1572  CB  VAL A 200     -19.297   9.555   4.062  1.00 89.69           C  
ATOM   1573  O   VAL A 200     -17.562   6.973   3.965  1.00 89.69           O  
ATOM   1574  CG1 VAL A 200     -19.578   9.516   2.564  1.00 89.69           C  
ATOM   1575  CG2 VAL A 200     -20.172  10.602   4.754  1.00 89.69           C  
ATOM   1576  N   ASN A 201     -19.531   6.289   3.170  1.00 86.38           N  
ATOM   1577  CA  ASN A 201     -19.000   5.281   2.258  1.00 86.38           C  
ATOM   1578  C   ASN A 201     -19.406   5.566   0.813  1.00 86.38           C  
ATOM   1579  CB  ASN A 201     -19.469   3.885   2.672  1.00 86.38           C  
ATOM   1580  O   ASN A 201     -20.516   6.027   0.556  1.00 86.38           O  
ATOM   1581  CG  ASN A 201     -19.109   3.551   4.105  1.00 86.38           C  
ATOM   1582  ND2 ASN A 201     -19.922   2.711   4.742  1.00 86.38           N  
ATOM   1583  OD1 ASN A 201     -18.109   4.043   4.641  1.00 86.38           O  
ATOM   1584  N   ARG A 202     -18.438   5.391  -0.028  1.00 88.69           N  
ATOM   1585  CA  ARG A 202     -18.719   5.629  -1.440  1.00 88.69           C  
ATOM   1586  C   ARG A 202     -17.984   4.617  -2.320  1.00 88.69           C  
ATOM   1587  CB  ARG A 202     -18.312   7.051  -1.833  1.00 88.69           C  
ATOM   1588  O   ARG A 202     -17.000   4.027  -1.900  1.00 88.69           O  
ATOM   1589  CG  ARG A 202     -19.422   7.852  -2.488  1.00 88.69           C  
ATOM   1590  CD  ARG A 202     -19.203   9.352  -2.348  1.00 88.69           C  
ATOM   1591  NE  ARG A 202     -20.375  10.109  -2.787  1.00 88.69           N  
ATOM   1592  NH1 ARG A 202     -19.703  12.094  -1.808  1.00 88.69           N  
ATOM   1593  NH2 ARG A 202     -21.672  11.992  -2.969  1.00 88.69           N  
ATOM   1594  CZ  ARG A 202     -20.578  11.398  -2.520  1.00 88.69           C  
ATOM   1595  N   ARG A 203     -18.547   4.426  -3.572  1.00 89.69           N  
ATOM   1596  CA  ARG A 203     -17.938   3.582  -4.594  1.00 89.69           C  
ATOM   1597  C   ARG A 203     -17.766   4.348  -5.902  1.00 89.69           C  
ATOM   1598  CB  ARG A 203     -18.766   2.324  -4.828  1.00 89.69           C  
ATOM   1599  O   ARG A 203     -18.422   5.359  -6.129  1.00 89.69           O  
ATOM   1600  CG  ARG A 203     -18.578   1.247  -3.773  1.00 89.69           C  
ATOM   1601  CD  ARG A 203     -19.391   0.002  -4.078  1.00 89.69           C  
ATOM   1602  NE  ARG A 203     -19.000  -1.121  -3.229  1.00 89.69           N  
ATOM   1603  NH1 ARG A 203     -20.547  -2.594  -4.113  1.00 89.69           N  
ATOM   1604  NH2 ARG A 203     -19.125  -3.277  -2.449  1.00 89.69           N  
ATOM   1605  CZ  ARG A 203     -19.562  -2.328  -3.266  1.00 89.69           C  
ATOM   1606  N   ASN A 204     -16.859   3.791  -6.699  1.00 91.44           N  
ATOM   1607  CA  ASN A 204     -16.641   4.488  -7.961  1.00 91.44           C  
ATOM   1608  C   ASN A 204     -17.766   4.207  -8.961  1.00 91.44           C  
ATOM   1609  CB  ASN A 204     -15.289   4.105  -8.562  1.00 91.44           C  
ATOM   1610  O   ASN A 204     -17.859   4.863 -10.000  1.00 91.44           O  
ATOM   1611  CG  ASN A 204     -15.211   2.639  -8.930  1.00 91.44           C  
ATOM   1612  ND2 ASN A 204     -14.469   2.332  -9.992  1.00 91.44           N  
ATOM   1613  OD1 ASN A 204     -15.805   1.785  -8.273  1.00 91.44           O  
ATOM   1614  N   LEU A 205     -18.625   3.244  -8.656  1.00 88.50           N  
ATOM   1615  CA  LEU A 205     -19.828   3.021  -9.445  1.00 88.50           C  
ATOM   1616  C   LEU A 205     -20.953   3.963  -9.000  1.00 88.50           C  
ATOM   1617  CB  LEU A 205     -20.297   1.567  -9.312  1.00 88.50           C  
ATOM   1618  O   LEU A 205     -21.953   3.520  -8.438  1.00 88.50           O  
ATOM   1619  CG  LEU A 205     -19.250   0.494  -9.633  1.00 88.50           C  
ATOM   1620  CD1 LEU A 205     -19.812  -0.894  -9.344  1.00 88.50           C  
ATOM   1621  CD2 LEU A 205     -18.812   0.602 -11.086  1.00 88.50           C  
ATOM   1622  N   VAL A 206     -20.812   5.184  -9.367  1.00 85.88           N  
ATOM   1623  CA  VAL A 206     -21.688   6.258  -8.914  1.00 85.88           C  
ATOM   1624  C   VAL A 206     -23.047   6.129  -9.586  1.00 85.88           C  
ATOM   1625  CB  VAL A 206     -21.078   7.648  -9.203  1.00 85.88           C  
ATOM   1626  O   VAL A 206     -23.281   5.207 -10.375  1.00 85.88           O  
ATOM   1627  CG1 VAL A 206     -19.828   7.875  -8.359  1.00 85.88           C  
ATOM   1628  CG2 VAL A 206     -20.766   7.797 -10.688  1.00 85.88           C  
ATOM   1629  N   GLU A 207     -23.938   6.988  -9.273  1.00 84.06           N  
ATOM   1630  CA  GLU A 207     -25.328   6.914  -9.688  1.00 84.06           C  
ATOM   1631  C   GLU A 207     -25.469   6.984 -11.203  1.00 84.06           C  
ATOM   1632  CB  GLU A 207     -26.141   8.039  -9.039  1.00 84.06           C  
ATOM   1633  O   GLU A 207     -26.375   6.383 -11.781  1.00 84.06           O  
ATOM   1634  CG  GLU A 207     -26.203   7.953  -7.516  1.00 84.06           C  
ATOM   1635  CD  GLU A 207     -25.000   8.602  -6.836  1.00 84.06           C  
ATOM   1636  OE1 GLU A 207     -24.984   8.672  -5.586  1.00 84.06           O  
ATOM   1637  OE2 GLU A 207     -24.078   9.039  -7.559  1.00 84.06           O  
ATOM   1638  N   GLU A 208     -24.531   7.555 -11.812  1.00 82.44           N  
ATOM   1639  CA  GLU A 208     -24.594   7.734 -13.258  1.00 82.44           C  
ATOM   1640  C   GLU A 208     -24.203   6.453 -13.992  1.00 82.44           C  
ATOM   1641  CB  GLU A 208     -23.703   8.891 -13.695  1.00 82.44           C  
ATOM   1642  O   GLU A 208     -24.516   6.289 -15.172  1.00 82.44           O  
ATOM   1643  CG  GLU A 208     -24.328  10.266 -13.492  1.00 82.44           C  
ATOM   1644  CD  GLU A 208     -23.344  11.289 -12.945  1.00 82.44           C  
ATOM   1645  OE1 GLU A 208     -23.750  12.445 -12.695  1.00 82.44           O  
ATOM   1646  OE2 GLU A 208     -22.156  10.938 -12.773  1.00 82.44           O  
ATOM   1647  N   VAL A 209     -23.547   5.609 -13.344  1.00 82.69           N  
ATOM   1648  CA  VAL A 209     -23.109   4.355 -13.953  1.00 82.69           C  
ATOM   1649  C   VAL A 209     -24.188   3.295 -13.773  1.00 82.69           C  
ATOM   1650  CB  VAL A 209     -21.781   3.863 -13.352  1.00 82.69           C  
ATOM   1651  O   VAL A 209     -24.484   2.873 -12.656  1.00 82.69           O  
ATOM   1652  CG1 VAL A 209     -21.312   2.582 -14.039  1.00 82.69           C  
ATOM   1653  CG2 VAL A 209     -20.703   4.949 -13.453  1.00 82.69           C  
ATOM   1654  N   ASN A 210     -24.891   2.832 -14.812  1.00 82.06           N  
ATOM   1655  CA  ASN A 210     -25.922   1.794 -14.758  1.00 82.06           C  
ATOM   1656  C   ASN A 210     -25.469   0.532 -15.492  1.00 82.06           C  
ATOM   1657  CB  ASN A 210     -27.234   2.311 -15.336  1.00 82.06           C  
ATOM   1658  O   ASN A 210     -24.406   0.505 -16.109  1.00 82.06           O  
ATOM   1659  CG  ASN A 210     -27.062   2.959 -16.703  1.00 82.06           C  
ATOM   1660  ND2 ASN A 210     -28.094   3.676 -17.141  1.00 82.06           N  
ATOM   1661  OD1 ASN A 210     -26.016   2.816 -17.344  1.00 82.06           O  
ATOM   1662  N   ALA A 211     -26.281  -0.455 -15.367  1.00 81.00           N  
ATOM   1663  CA  ALA A 211     -25.938  -1.768 -15.906  1.00 81.00           C  
ATOM   1664  C   ALA A 211     -25.750  -1.709 -17.422  1.00 81.00           C  
ATOM   1665  CB  ALA A 211     -27.000  -2.795 -15.539  1.00 81.00           C  
ATOM   1666  O   ALA A 211     -24.828  -2.312 -17.969  1.00 81.00           O  
ATOM   1667  N   ALA A 212     -26.594  -0.960 -18.031  1.00 79.88           N  
ATOM   1668  CA  ALA A 212     -26.531  -0.854 -19.500  1.00 79.88           C  
ATOM   1669  C   ALA A 212     -25.266  -0.124 -19.938  1.00 79.88           C  
ATOM   1670  CB  ALA A 212     -27.766  -0.138 -20.031  1.00 79.88           C  
ATOM   1671  O   ALA A 212     -24.625  -0.513 -20.922  1.00 79.88           O  
ATOM   1672  N   HIS A 213     -24.953   0.870 -19.156  1.00 81.56           N  
ATOM   1673  CA  HIS A 213     -23.766   1.656 -19.453  1.00 81.56           C  
ATOM   1674  C   HIS A 213     -22.500   0.841 -19.219  1.00 81.56           C  
ATOM   1675  CB  HIS A 213     -23.734   2.922 -18.594  1.00 81.56           C  
ATOM   1676  O   HIS A 213     -21.547   0.924 -20.016  1.00 81.56           O  
ATOM   1677  CG  HIS A 213     -22.781   3.963 -19.094  1.00 81.56           C  
ATOM   1678  CD2 HIS A 213     -21.719   4.547 -18.500  1.00 81.56           C  
ATOM   1679  ND1 HIS A 213     -22.875   4.520 -20.344  1.00 81.56           N  
ATOM   1680  CE1 HIS A 213     -21.906   5.402 -20.500  1.00 81.56           C  
ATOM   1681  NE2 HIS A 213     -21.188   5.438 -19.391  1.00 81.56           N  
ATOM   1682  N   MET A 214     -22.500   0.016 -18.328  1.00 82.56           N  
ATOM   1683  CA  MET A 214     -21.312  -0.748 -17.953  1.00 82.56           C  
ATOM   1684  C   MET A 214     -20.984  -1.800 -19.000  1.00 82.56           C  
ATOM   1685  CB  MET A 214     -21.516  -1.415 -16.594  1.00 82.56           C  
ATOM   1686  O   MET A 214     -19.812  -2.162 -19.188  1.00 82.56           O  
ATOM   1687  CG  MET A 214     -21.156  -0.526 -15.414  1.00 82.56           C  
ATOM   1688  SD  MET A 214     -20.234  -1.428 -14.102  1.00 82.56           S  
ATOM   1689  CE  MET A 214     -21.266  -2.920 -13.969  1.00 82.56           C  
ATOM   1690  N   LYS A 215     -21.984  -2.221 -19.672  1.00 81.38           N  
ATOM   1691  CA  LYS A 215     -21.781  -3.273 -20.672  1.00 81.38           C  
ATOM   1692  C   LYS A 215     -21.016  -2.746 -21.875  1.00 81.38           C  
ATOM   1693  CB  LYS A 215     -23.125  -3.867 -21.109  1.00 81.38           C  
ATOM   1694  O   LYS A 215     -20.297  -3.492 -22.531  1.00 81.38           O  
ATOM   1695  CG  LYS A 215     -23.562  -5.062 -20.281  1.00 81.38           C  
ATOM   1696  CD  LYS A 215     -24.859  -5.660 -20.812  1.00 81.38           C  
ATOM   1697  CE  LYS A 215     -25.344  -6.824 -19.953  1.00 81.38           C  
ATOM   1698  NZ  LYS A 215     -26.625  -7.387 -20.438  1.00 81.38           N  
ATOM   1699  N   THR A 216     -21.109  -1.420 -22.062  1.00 85.75           N  
ATOM   1700  CA  THR A 216     -20.547  -0.946 -23.328  1.00 85.75           C  
ATOM   1701  C   THR A 216     -19.609   0.235 -23.094  1.00 85.75           C  
ATOM   1702  CB  THR A 216     -21.656  -0.536 -24.312  1.00 85.75           C  
ATOM   1703  O   THR A 216     -18.906   0.664 -24.000  1.00 85.75           O  
ATOM   1704  CG2 THR A 216     -22.531  -1.729 -24.688  1.00 85.75           C  
ATOM   1705  OG1 THR A 216     -22.469   0.471 -23.719  1.00 85.75           O  
ATOM   1706  N   CYS A 217     -19.500   0.650 -21.953  1.00 89.56           N  
ATOM   1707  CA  CYS A 217     -18.750   1.891 -21.766  1.00 89.56           C  
ATOM   1708  C   CYS A 217     -17.250   1.626 -21.734  1.00 89.56           C  
ATOM   1709  CB  CYS A 217     -19.172   2.584 -20.469  1.00 89.56           C  
ATOM   1710  O   CYS A 217     -16.812   0.530 -21.375  1.00 89.56           O  
ATOM   1711  SG  CYS A 217     -18.234   2.068 -19.031  1.00 89.56           S  
ATOM   1712  N   LEU A 218     -16.484   2.514 -22.234  1.00 94.06           N  
ATOM   1713  CA  LEU A 218     -15.031   2.580 -22.141  1.00 94.06           C  
ATOM   1714  C   LEU A 218     -14.586   3.957 -21.656  1.00 94.06           C  
ATOM   1715  CB  LEU A 218     -14.391   2.262 -23.500  1.00 94.06           C  
ATOM   1716  O   LEU A 218     -15.047   4.980 -22.172  1.00 94.06           O  
ATOM   1717  CG  LEU A 218     -14.242   0.781 -23.844  1.00 94.06           C  
ATOM   1718  CD1 LEU A 218     -14.086   0.604 -25.344  1.00 94.06           C  
ATOM   1719  CD2 LEU A 218     -13.055   0.173 -23.109  1.00 94.06           C  
ATOM   1720  N   PHE A 219     -13.781   3.916 -20.781  1.00 96.12           N  
ATOM   1721  CA  PHE A 219     -13.312   5.160 -20.188  1.00 96.12           C  
ATOM   1722  C   PHE A 219     -12.664   6.055 -21.234  1.00 96.12           C  
ATOM   1723  CB  PHE A 219     -12.312   4.871 -19.062  1.00 96.12           C  
ATOM   1724  O   PHE A 219     -11.914   5.578 -22.094  1.00 96.12           O  
ATOM   1725  CG  PHE A 219     -11.695   6.109 -18.469  1.00 96.12           C  
ATOM   1726  CD1 PHE A 219     -10.484   6.590 -18.953  1.00 96.12           C  
ATOM   1727  CD2 PHE A 219     -12.320   6.789 -17.438  1.00 96.12           C  
ATOM   1728  CE1 PHE A 219      -9.898   7.734 -18.406  1.00 96.12           C  
ATOM   1729  CE2 PHE A 219     -11.742   7.934 -16.875  1.00 96.12           C  
ATOM   1730  CZ  PHE A 219     -10.539   8.406 -17.375  1.00 96.12           C  
ATOM   1731  N   HIS A 220     -13.031   7.191 -21.125  1.00 94.94           N  
ATOM   1732  CA  HIS A 220     -12.406   8.297 -21.844  1.00 94.94           C  
ATOM   1733  C   HIS A 220     -12.312   9.539 -20.969  1.00 94.94           C  
ATOM   1734  CB  HIS A 220     -13.172   8.602 -23.125  1.00 94.94           C  
ATOM   1735  O   HIS A 220     -13.281   9.914 -20.312  1.00 94.94           O  
ATOM   1736  CG  HIS A 220     -12.406   9.438 -24.109  1.00 94.94           C  
ATOM   1737  CD2 HIS A 220     -11.773   9.109 -25.250  1.00 94.94           C  
ATOM   1738  ND1 HIS A 220     -12.219  10.797 -23.938  1.00 94.94           N  
ATOM   1739  CE1 HIS A 220     -11.508  11.266 -24.953  1.00 94.94           C  
ATOM   1740  NE2 HIS A 220     -11.219  10.258 -25.766  1.00 94.94           N  
ATOM   1741  N   LYS A 221     -11.258  10.164 -21.031  1.00 93.81           N  
ATOM   1742  CA  LYS A 221     -10.961  11.266 -20.109  1.00 93.81           C  
ATOM   1743  C   LYS A 221     -12.016  12.367 -20.219  1.00 93.81           C  
ATOM   1744  CB  LYS A 221      -9.578  11.844 -20.391  1.00 93.81           C  
ATOM   1745  O   LYS A 221     -12.406  12.969 -19.219  1.00 93.81           O  
ATOM   1746  CG  LYS A 221      -8.984  12.617 -19.219  1.00 93.81           C  
ATOM   1747  CD  LYS A 221      -7.562  13.078 -19.516  1.00 93.81           C  
ATOM   1748  CE  LYS A 221      -6.941  13.797 -18.328  1.00 93.81           C  
ATOM   1749  NZ  LYS A 221      -5.531  14.203 -18.609  1.00 93.81           N  
ATOM   1750  N   THR A 222     -12.578  12.617 -21.422  1.00 93.56           N  
ATOM   1751  CA  THR A 222     -13.508  13.719 -21.625  1.00 93.56           C  
ATOM   1752  C   THR A 222     -14.914  13.195 -21.875  1.00 93.56           C  
ATOM   1753  CB  THR A 222     -13.062  14.609 -22.797  1.00 93.56           C  
ATOM   1754  O   THR A 222     -15.891  13.719 -21.328  1.00 93.56           O  
ATOM   1755  CG2 THR A 222     -11.898  15.516 -22.406  1.00 93.56           C  
ATOM   1756  OG1 THR A 222     -12.656  13.781 -23.891  1.00 93.56           O  
ATOM   1757  N   LEU A 223     -15.078  12.086 -22.578  1.00 92.12           N  
ATOM   1758  CA  LEU A 223     -16.391  11.617 -23.031  1.00 92.12           C  
ATOM   1759  C   LEU A 223     -17.062  10.789 -21.938  1.00 92.12           C  
ATOM   1760  CB  LEU A 223     -16.250  10.781 -24.297  1.00 92.12           C  
ATOM   1761  O   LEU A 223     -18.250  10.953 -21.672  1.00 92.12           O  
ATOM   1762  CG  LEU A 223     -15.922  11.555 -25.578  1.00 92.12           C  
ATOM   1763  CD1 LEU A 223     -15.242  10.633 -26.594  1.00 92.12           C  
ATOM   1764  CD2 LEU A 223     -17.172  12.180 -26.172  1.00 92.12           C  
ATOM   1765  N   HIS A 224     -16.312   9.898 -21.359  1.00 93.12           N  
ATOM   1766  CA  HIS A 224     -16.859   9.016 -20.344  1.00 93.12           C  
ATOM   1767  C   HIS A 224     -15.914   8.922 -19.141  1.00 93.12           C  
ATOM   1768  CB  HIS A 224     -17.109   7.625 -20.922  1.00 93.12           C  
ATOM   1769  O   HIS A 224     -15.398   7.844 -18.828  1.00 93.12           O  
ATOM   1770  CG  HIS A 224     -18.062   7.621 -22.062  1.00 93.12           C  
ATOM   1771  CD2 HIS A 224     -17.891   7.277 -23.359  1.00 93.12           C  
ATOM   1772  ND1 HIS A 224     -19.375   8.016 -21.953  1.00 93.12           N  
ATOM   1773  CE1 HIS A 224     -19.969   7.906 -23.125  1.00 93.12           C  
ATOM   1774  NE2 HIS A 224     -19.094   7.461 -24.000  1.00 93.12           N  
ATOM   1775  N   PRO A 225     -15.758   9.977 -18.375  1.00 93.88           N  
ATOM   1776  CA  PRO A 225     -14.750  10.023 -17.312  1.00 93.88           C  
ATOM   1777  C   PRO A 225     -15.141   9.188 -16.094  1.00 93.88           C  
ATOM   1778  CB  PRO A 225     -14.672  11.508 -16.953  1.00 93.88           C  
ATOM   1779  O   PRO A 225     -14.305   8.914 -15.234  1.00 93.88           O  
ATOM   1780  CG  PRO A 225     -15.984  12.070 -17.391  1.00 93.88           C  
ATOM   1781  CD  PRO A 225     -16.469  11.305 -18.594  1.00 93.88           C  
ATOM   1782  N   LEU A 226     -16.391   8.758 -16.016  1.00 93.56           N  
ATOM   1783  CA  LEU A 226     -16.828   8.031 -14.828  1.00 93.56           C  
ATOM   1784  C   LEU A 226     -16.953   6.539 -15.117  1.00 93.56           C  
ATOM   1785  CB  LEU A 226     -18.172   8.578 -14.328  1.00 93.56           C  
ATOM   1786  O   LEU A 226     -17.312   5.758 -14.234  1.00 93.56           O  
ATOM   1787  CG  LEU A 226     -18.172  10.008 -13.797  1.00 93.56           C  
ATOM   1788  CD1 LEU A 226     -19.594  10.477 -13.508  1.00 93.56           C  
ATOM   1789  CD2 LEU A 226     -17.312  10.109 -12.539  1.00 93.56           C  
ATOM   1790  N   CYS A 227     -16.688   6.164 -16.344  1.00 94.12           N  
ATOM   1791  CA  CYS A 227     -16.734   4.746 -16.688  1.00 94.12           C  
ATOM   1792  C   CYS A 227     -15.633   3.977 -15.969  1.00 94.12           C  
ATOM   1793  CB  CYS A 227     -16.609   4.543 -18.188  1.00 94.12           C  
ATOM   1794  O   CYS A 227     -14.461   4.359 -16.031  1.00 94.12           O  
ATOM   1795  SG  CYS A 227     -16.719   2.816 -18.703  1.00 94.12           S  
ATOM   1796  N   PRO A 228     -15.898   2.889 -15.297  1.00 93.50           N  
ATOM   1797  CA  PRO A 228     -14.891   2.127 -14.555  1.00 93.50           C  
ATOM   1798  C   PRO A 228     -14.195   1.075 -15.414  1.00 93.50           C  
ATOM   1799  CB  PRO A 228     -15.703   1.470 -13.438  1.00 93.50           C  
ATOM   1800  O   PRO A 228     -13.430   0.258 -14.898  1.00 93.50           O  
ATOM   1801  CG  PRO A 228     -17.062   1.258 -14.023  1.00 93.50           C  
ATOM   1802  CD  PRO A 228     -17.359   2.391 -14.961  1.00 93.50           C  
ATOM   1803  N   VAL A 229     -14.438   1.007 -16.734  1.00 95.19           N  
ATOM   1804  CA  VAL A 229     -13.828   0.042 -17.656  1.00 95.19           C  
ATOM   1805  C   VAL A 229     -12.789   0.741 -18.531  1.00 95.19           C  
ATOM   1806  CB  VAL A 229     -14.891  -0.651 -18.531  1.00 95.19           C  
ATOM   1807  O   VAL A 229     -13.109   1.699 -19.234  1.00 95.19           O  
ATOM   1808  CG1 VAL A 229     -14.234  -1.689 -19.453  1.00 95.19           C  
ATOM   1809  CG2 VAL A 229     -15.969  -1.298 -17.672  1.00 95.19           C  
ATOM   1810  N   PHE A 230     -11.609   0.214 -18.516  1.00 97.12           N  
ATOM   1811  CA  PHE A 230     -10.492   0.872 -19.188  1.00 97.12           C  
ATOM   1812  C   PHE A 230      -9.867  -0.045 -20.234  1.00 97.12           C  
ATOM   1813  CB  PHE A 230      -9.430   1.302 -18.172  1.00 97.12           C  
ATOM   1814  O   PHE A 230      -9.656  -1.231 -19.984  1.00 97.12           O  
ATOM   1815  CG  PHE A 230      -9.969   2.152 -17.062  1.00 97.12           C  
ATOM   1816  CD1 PHE A 230      -9.914   3.539 -17.125  1.00 97.12           C  
ATOM   1817  CD2 PHE A 230     -10.531   1.563 -15.930  1.00 97.12           C  
ATOM   1818  CE1 PHE A 230     -10.414   4.328 -16.094  1.00 97.12           C  
ATOM   1819  CE2 PHE A 230     -11.031   2.346 -14.891  1.00 97.12           C  
ATOM   1820  CZ  PHE A 230     -10.969   3.727 -14.977  1.00 97.12           C  
ATOM   1821  N   GLN A 231      -9.633   0.518 -21.344  1.00 96.94           N  
ATOM   1822  CA  GLN A 231      -8.812  -0.184 -22.328  1.00 96.94           C  
ATOM   1823  C   GLN A 231      -7.324   0.000 -22.031  1.00 96.94           C  
ATOM   1824  CB  GLN A 231      -9.125   0.301 -23.734  1.00 96.94           C  
ATOM   1825  O   GLN A 231      -6.859   1.125 -21.828  1.00 96.94           O  
ATOM   1826  CG  GLN A 231      -8.453  -0.518 -24.844  1.00 96.94           C  
ATOM   1827  CD  GLN A 231      -8.773  -0.004 -26.234  1.00 96.94           C  
ATOM   1828  NE2 GLN A 231      -8.492  -0.823 -27.234  1.00 96.94           N  
ATOM   1829  OE1 GLN A 231      -9.258   1.118 -26.391  1.00 96.94           O  
ATOM   1830  N   LEU A 232      -6.535  -1.064 -22.047  1.00 97.38           N  
ATOM   1831  CA  LEU A 232      -5.137  -0.993 -21.641  1.00 97.38           C  
ATOM   1832  C   LEU A 232      -4.344  -0.086 -22.578  1.00 97.38           C  
ATOM   1833  CB  LEU A 232      -4.512  -2.391 -21.625  1.00 97.38           C  
ATOM   1834  O   LEU A 232      -3.469   0.661 -22.125  1.00 97.38           O  
ATOM   1835  CG  LEU A 232      -5.051  -3.354 -20.562  1.00 97.38           C  
ATOM   1836  CD1 LEU A 232      -4.152  -4.582 -20.453  1.00 97.38           C  
ATOM   1837  CD2 LEU A 232      -5.168  -2.654 -19.203  1.00 97.38           C  
ATOM   1838  N   GLY A 233      -4.668  -0.161 -23.844  1.00 97.44           N  
ATOM   1839  CA  GLY A 233      -3.994   0.714 -24.797  1.00 97.44           C  
ATOM   1840  C   GLY A 233      -4.195   2.188 -24.484  1.00 97.44           C  
ATOM   1841  O   GLY A 233      -3.258   2.980 -24.594  1.00 97.44           O  
ATOM   1842  N   TYR A 234      -5.398   2.553 -24.125  1.00 97.00           N  
ATOM   1843  CA  TYR A 234      -5.723   3.936 -23.797  1.00 97.00           C  
ATOM   1844  C   TYR A 234      -4.977   4.383 -22.547  1.00 97.00           C  
ATOM   1845  CB  TYR A 234      -7.230   4.102 -23.594  1.00 97.00           C  
ATOM   1846  O   TYR A 234      -4.445   5.496 -22.500  1.00 97.00           O  
ATOM   1847  CG  TYR A 234      -7.652   5.527 -23.344  1.00 97.00           C  
ATOM   1848  CD1 TYR A 234      -7.852   5.992 -22.047  1.00 97.00           C  
ATOM   1849  CD2 TYR A 234      -7.859   6.410 -24.391  1.00 97.00           C  
ATOM   1850  CE1 TYR A 234      -8.242   7.305 -21.797  1.00 97.00           C  
ATOM   1851  CE2 TYR A 234      -8.250   7.727 -24.156  1.00 97.00           C  
ATOM   1852  OH  TYR A 234      -8.828   9.461 -22.625  1.00 97.00           O  
ATOM   1853  CZ  TYR A 234      -8.445   8.164 -22.859  1.00 97.00           C  
ATOM   1854  N   VAL A 235      -4.930   3.512 -21.562  1.00 96.75           N  
ATOM   1855  CA  VAL A 235      -4.273   3.811 -20.281  1.00 96.75           C  
ATOM   1856  C   VAL A 235      -2.793   4.090 -20.516  1.00 96.75           C  
ATOM   1857  CB  VAL A 235      -4.445   2.654 -19.281  1.00 96.75           C  
ATOM   1858  O   VAL A 235      -2.250   5.070 -20.000  1.00 96.75           O  
ATOM   1859  CG1 VAL A 235      -3.553   2.871 -18.047  1.00 96.75           C  
ATOM   1860  CG2 VAL A 235      -5.906   2.521 -18.859  1.00 96.75           C  
ATOM   1861  N   VAL A 236      -2.168   3.273 -21.297  1.00 96.19           N  
ATOM   1862  CA  VAL A 236      -0.742   3.416 -21.578  1.00 96.19           C  
ATOM   1863  C   VAL A 236      -0.495   4.680 -22.391  1.00 96.19           C  
ATOM   1864  CB  VAL A 236      -0.182   2.180 -22.312  1.00 96.19           C  
ATOM   1865  O   VAL A 236       0.453   5.422 -22.125  1.00 96.19           O  
ATOM   1866  CG1 VAL A 236       1.244   2.441 -22.797  1.00 96.19           C  
ATOM   1867  CG2 VAL A 236      -0.226   0.950 -21.406  1.00 96.19           C  
ATOM   1868  N   GLN A 237      -1.339   4.941 -23.344  1.00 96.06           N  
ATOM   1869  CA  GLN A 237      -1.206   6.141 -24.172  1.00 96.06           C  
ATOM   1870  C   GLN A 237      -1.350   7.406 -23.328  1.00 96.06           C  
ATOM   1871  CB  GLN A 237      -2.244   6.133 -25.297  1.00 96.06           C  
ATOM   1872  O   GLN A 237      -0.571   8.352 -23.484  1.00 96.06           O  
ATOM   1873  CG  GLN A 237      -1.977   7.168 -26.375  1.00 96.06           C  
ATOM   1874  CD  GLN A 237      -3.010   7.129 -27.484  1.00 96.06           C  
ATOM   1875  NE2 GLN A 237      -2.824   7.973 -28.500  1.00 96.06           N  
ATOM   1876  OE1 GLN A 237      -3.965   6.348 -27.438  1.00 96.06           O  
ATOM   1877  N   GLU A 238      -2.324   7.398 -22.438  1.00 94.50           N  
ATOM   1878  CA  GLU A 238      -2.572   8.555 -21.594  1.00 94.50           C  
ATOM   1879  C   GLU A 238      -1.439   8.758 -20.594  1.00 94.50           C  
ATOM   1880  CB  GLU A 238      -3.906   8.406 -20.859  1.00 94.50           C  
ATOM   1881  O   GLU A 238      -1.267   9.859 -20.047  1.00 94.50           O  
ATOM   1882  CG  GLU A 238      -5.105   8.906 -21.641  1.00 94.50           C  
ATOM   1883  CD  GLU A 238      -5.047  10.391 -21.953  1.00 94.50           C  
ATOM   1884  OE1 GLU A 238      -5.469  10.805 -23.062  1.00 94.50           O  
ATOM   1885  OE2 GLU A 238      -4.574  11.156 -21.078  1.00 94.50           O  
ATOM   1886  N   SER A 239      -0.712   7.742 -20.250  1.00 91.25           N  
ATOM   1887  CA  SER A 239       0.436   7.871 -19.359  1.00 91.25           C  
ATOM   1888  C   SER A 239       1.648   8.430 -20.109  1.00 91.25           C  
ATOM   1889  CB  SER A 239       0.785   6.516 -18.750  1.00 91.25           C  
ATOM   1890  O   SER A 239       2.695   8.664 -19.500  1.00 91.25           O  
ATOM   1891  OG  SER A 239       1.412   5.672 -19.688  1.00 91.25           O  
ATOM   1892  N   GLY A 240       1.556   8.562 -21.453  1.00 89.88           N  
ATOM   1893  CA  GLY A 240       2.631   9.133 -22.250  1.00 89.88           C  
ATOM   1894  C   GLY A 240       3.574   8.078 -22.812  1.00 89.88           C  
ATOM   1895  O   GLY A 240       4.641   8.414 -23.328  1.00 89.88           O  
ATOM   1896  N   GLN A 241       3.213   6.836 -22.734  1.00 91.06           N  
ATOM   1897  CA  GLN A 241       4.078   5.758 -23.219  1.00 91.06           C  
ATOM   1898  C   GLN A 241       3.490   5.086 -24.453  1.00 91.06           C  
ATOM   1899  CB  GLN A 241       4.305   4.723 -22.109  1.00 91.06           C  
ATOM   1900  O   GLN A 241       2.344   5.348 -24.828  1.00 91.06           O  
ATOM   1901  CG  GLN A 241       4.984   5.289 -20.875  1.00 91.06           C  
ATOM   1902  CD  GLN A 241       5.227   4.234 -19.797  1.00 91.06           C  
ATOM   1903  NE2 GLN A 241       4.383   4.227 -18.781  1.00 91.06           N  
ATOM   1904  OE1 GLN A 241       6.164   3.438 -19.906  1.00 91.06           O  
ATOM   1905  N   ASN A 242       4.363   4.379 -25.109  1.00 93.31           N  
ATOM   1906  CA  ASN A 242       3.945   3.598 -26.281  1.00 93.31           C  
ATOM   1907  C   ASN A 242       3.729   2.131 -25.906  1.00 93.31           C  
ATOM   1908  CB  ASN A 242       4.973   3.721 -27.406  1.00 93.31           C  
ATOM   1909  O   ASN A 242       4.645   1.463 -25.438  1.00 93.31           O  
ATOM   1910  CG  ASN A 242       4.539   2.998 -28.672  1.00 93.31           C  
ATOM   1911  ND2 ASN A 242       4.355   3.750 -29.750  1.00 93.31           N  
ATOM   1912  OD1 ASN A 242       4.375   1.776 -28.672  1.00 93.31           O  
ATOM   1913  N   PHE A 243       2.586   1.613 -26.250  1.00 95.75           N  
ATOM   1914  CA  PHE A 243       2.213   0.275 -25.812  1.00 95.75           C  
ATOM   1915  C   PHE A 243       3.115  -0.776 -26.453  1.00 95.75           C  
ATOM   1916  CB  PHE A 243       0.748  -0.016 -26.141  1.00 95.75           C  
ATOM   1917  O   PHE A 243       3.555  -1.711 -25.781  1.00 95.75           O  
ATOM   1918  CG  PHE A 243       0.204  -1.249 -25.484  1.00 95.75           C  
ATOM   1919  CD1 PHE A 243       0.398  -2.504 -26.047  1.00 95.75           C  
ATOM   1920  CD2 PHE A 243      -0.500  -1.152 -24.281  1.00 95.75           C  
ATOM   1921  CE1 PHE A 243      -0.104  -3.648 -25.422  1.00 95.75           C  
ATOM   1922  CE2 PHE A 243      -1.005  -2.289 -23.656  1.00 95.75           C  
ATOM   1923  CZ  PHE A 243      -0.807  -3.537 -24.234  1.00 95.75           C  
ATOM   1924  N   SER A 244       3.369  -0.663 -27.703  1.00 95.81           N  
ATOM   1925  CA  SER A 244       4.160  -1.658 -28.406  1.00 95.81           C  
ATOM   1926  C   SER A 244       5.570  -1.761 -27.828  1.00 95.81           C  
ATOM   1927  CB  SER A 244       4.234  -1.317 -29.906  1.00 95.81           C  
ATOM   1928  O   SER A 244       6.102  -2.861 -27.672  1.00 95.81           O  
ATOM   1929  OG  SER A 244       2.938  -1.276 -30.469  1.00 95.81           O  
ATOM   1930  N   THR A 245       6.074  -0.668 -27.562  1.00 92.12           N  
ATOM   1931  CA  THR A 245       7.414  -0.642 -26.984  1.00 92.12           C  
ATOM   1932  C   THR A 245       7.402  -1.201 -25.562  1.00 92.12           C  
ATOM   1933  CB  THR A 245       7.988   0.787 -26.969  1.00 92.12           C  
ATOM   1934  O   THR A 245       8.273  -1.992 -25.203  1.00 92.12           O  
ATOM   1935  CG2 THR A 245       9.516   0.769 -27.062  1.00 92.12           C  
ATOM   1936  OG1 THR A 245       7.469   1.516 -28.094  1.00 92.12           O  
ATOM   1937  N   LEU A 246       6.449  -0.848 -24.844  1.00 93.25           N  
ATOM   1938  CA  LEU A 246       6.316  -1.302 -23.469  1.00 93.25           C  
ATOM   1939  C   LEU A 246       6.066  -2.805 -23.406  1.00 93.25           C  
ATOM   1940  CB  LEU A 246       5.180  -0.557 -22.766  1.00 93.25           C  
ATOM   1941  O   LEU A 246       6.516  -3.480 -22.484  1.00 93.25           O  
ATOM   1942  CG  LEU A 246       5.508   0.045 -21.391  1.00 93.25           C  
ATOM   1943  CD1 LEU A 246       5.910   1.509 -21.547  1.00 93.25           C  
ATOM   1944  CD2 LEU A 246       4.320  -0.095 -20.453  1.00 93.25           C  
ATOM   1945  N   ALA A 247       5.344  -3.303 -24.359  1.00 96.75           N  
ATOM   1946  CA  ALA A 247       4.938  -4.707 -24.375  1.00 96.75           C  
ATOM   1947  C   ALA A 247       6.137  -5.621 -24.625  1.00 96.75           C  
ATOM   1948  CB  ALA A 247       3.871  -4.934 -25.453  1.00 96.75           C  
ATOM   1949  O   ALA A 247       6.109  -6.797 -24.250  1.00 96.75           O  
ATOM   1950  N   GLU A 248       7.164  -5.137 -25.219  1.00 96.19           N  
ATOM   1951  CA  GLU A 248       8.320  -5.961 -25.562  1.00 96.19           C  
ATOM   1952  C   GLU A 248       9.164  -6.266 -24.328  1.00 96.19           C  
ATOM   1953  CB  GLU A 248       9.180  -5.273 -26.625  1.00 96.19           C  
ATOM   1954  O   GLU A 248       9.500  -7.426 -24.078  1.00 96.19           O  
ATOM   1955  CG  GLU A 248       8.570  -5.312 -28.031  1.00 96.19           C  
ATOM   1956  CD  GLU A 248       9.375  -4.527 -29.047  1.00 96.19           C  
ATOM   1957  OE1 GLU A 248       9.016  -4.547 -30.250  1.00 96.19           O  
ATOM   1958  OE2 GLU A 248      10.375  -3.889 -28.656  1.00 96.19           O  
ATOM   1959  N   LYS A 249       9.414  -5.199 -23.531  1.00 93.94           N  
ATOM   1960  CA  LYS A 249      10.328  -5.383 -22.406  1.00 93.94           C  
ATOM   1961  C   LYS A 249       9.617  -5.156 -21.078  1.00 93.94           C  
ATOM   1962  CB  LYS A 249      11.523  -4.438 -22.531  1.00 93.94           C  
ATOM   1963  O   LYS A 249      10.227  -5.281 -20.016  1.00 93.94           O  
ATOM   1964  CG  LYS A 249      12.461  -4.770 -23.688  1.00 93.94           C  
ATOM   1965  CD  LYS A 249      13.680  -3.852 -23.688  1.00 93.94           C  
ATOM   1966  CE  LYS A 249      14.602  -4.156 -24.875  1.00 93.94           C  
ATOM   1967  NZ  LYS A 249      15.805  -3.279 -24.875  1.00 93.94           N  
ATOM   1968  N   GLY A 250       8.445  -4.824 -21.141  1.00 93.81           N  
ATOM   1969  CA  GLY A 250       7.691  -4.598 -19.922  1.00 93.81           C  
ATOM   1970  C   GLY A 250       7.867  -3.197 -19.359  1.00 93.81           C  
ATOM   1971  O   GLY A 250       8.703  -2.430 -19.844  1.00 93.81           O  
ATOM   1972  N   GLY A 251       7.066  -2.857 -18.406  1.00 91.25           N  
ATOM   1973  CA  GLY A 251       7.117  -1.553 -17.766  1.00 91.25           C  
ATOM   1974  C   GLY A 251       6.105  -1.399 -16.641  1.00 91.25           C  
ATOM   1975  O   GLY A 251       5.496  -2.381 -16.203  1.00 91.25           O  
ATOM   1976  N   VAL A 252       6.109  -0.174 -16.125  1.00 90.94           N  
ATOM   1977  CA  VAL A 252       5.207   0.122 -15.016  1.00 90.94           C  
ATOM   1978  C   VAL A 252       4.332   1.322 -15.367  1.00 90.94           C  
ATOM   1979  CB  VAL A 252       5.984   0.396 -13.711  1.00 90.94           C  
ATOM   1980  O   VAL A 252       4.812   2.303 -15.945  1.00 90.94           O  
ATOM   1981  CG1 VAL A 252       5.020   0.714 -12.562  1.00 90.94           C  
ATOM   1982  CG2 VAL A 252       6.863  -0.800 -13.352  1.00 90.94           C  
ATOM   1983  N   VAL A 253       3.037   1.201 -15.109  1.00 92.25           N  
ATOM   1984  CA  VAL A 253       2.078   2.285 -15.305  1.00 92.25           C  
ATOM   1985  C   VAL A 253       1.308   2.529 -14.008  1.00 92.25           C  
ATOM   1986  CB  VAL A 253       1.098   1.977 -16.453  1.00 92.25           C  
ATOM   1987  O   VAL A 253       0.829   1.586 -13.375  1.00 92.25           O  
ATOM   1988  CG1 VAL A 253       0.012   3.047 -16.547  1.00 92.25           C  
ATOM   1989  CG2 VAL A 253       1.851   1.866 -17.781  1.00 92.25           C  
ATOM   1990  N   GLY A 254       1.253   3.738 -13.609  1.00 91.75           N  
ATOM   1991  CA  GLY A 254       0.490   4.105 -12.422  1.00 91.75           C  
ATOM   1992  C   GLY A 254      -0.885   4.660 -12.750  1.00 91.75           C  
ATOM   1993  O   GLY A 254      -1.037   5.449 -13.688  1.00 91.75           O  
ATOM   1994  N   ILE A 255      -1.882   4.160 -12.039  1.00 94.00           N  
ATOM   1995  CA  ILE A 255      -3.240   4.684 -12.109  1.00 94.00           C  
ATOM   1996  C   ILE A 255      -3.615   5.324 -10.773  1.00 94.00           C  
ATOM   1997  CB  ILE A 255      -4.254   3.580 -12.477  1.00 94.00           C  
ATOM   1998  O   ILE A 255      -3.604   4.660  -9.734  1.00 94.00           O  
ATOM   1999  CG1 ILE A 255      -3.844   2.891 -13.781  1.00 94.00           C  
ATOM   2000  CG2 ILE A 255      -5.668   4.160 -12.586  1.00 94.00           C  
ATOM   2001  CD1 ILE A 255      -4.641   1.629 -14.094  1.00 94.00           C  
ATOM   2002  N   THR A 256      -3.928   6.543 -10.781  1.00 92.44           N  
ATOM   2003  CA  THR A 256      -4.328   7.219  -9.555  1.00 92.44           C  
ATOM   2004  C   THR A 256      -5.828   7.512  -9.562  1.00 92.44           C  
ATOM   2005  CB  THR A 256      -3.547   8.531  -9.359  1.00 92.44           C  
ATOM   2006  O   THR A 256      -6.375   7.945 -10.586  1.00 92.44           O  
ATOM   2007  CG2 THR A 256      -2.496   8.383  -8.266  1.00 92.44           C  
ATOM   2008  OG1 THR A 256      -2.896   8.883 -10.586  1.00 92.44           O  
ATOM   2009  N   ILE A 257      -6.469   7.195  -8.555  1.00 95.00           N  
ATOM   2010  CA  ILE A 257      -7.871   7.531  -8.320  1.00 95.00           C  
ATOM   2011  C   ILE A 257      -7.973   8.547  -7.188  1.00 95.00           C  
ATOM   2012  CB  ILE A 257      -8.703   6.273  -7.988  1.00 95.00           C  
ATOM   2013  O   ILE A 257      -7.750   8.219  -6.020  1.00 95.00           O  
ATOM   2014  CG1 ILE A 257      -8.438   5.168  -9.016  1.00 95.00           C  
ATOM   2015  CG2 ILE A 257     -10.195   6.617  -7.934  1.00 95.00           C  
ATOM   2016  CD1 ILE A 257      -9.133   3.852  -8.703  1.00 95.00           C  
ATOM   2017  N   ASP A 258      -8.398   9.719  -7.504  1.00 92.94           N  
ATOM   2018  CA  ASP A 258      -8.445  10.797  -6.527  1.00 92.94           C  
ATOM   2019  C   ASP A 258      -9.883  11.109  -6.125  1.00 92.94           C  
ATOM   2020  CB  ASP A 258      -7.773  12.055  -7.078  1.00 92.94           C  
ATOM   2021  O   ASP A 258     -10.758  11.266  -6.984  1.00 92.94           O  
ATOM   2022  CG  ASP A 258      -6.344  12.227  -6.594  1.00 92.94           C  
ATOM   2023  OD1 ASP A 258      -6.047  11.867  -5.430  1.00 92.94           O  
ATOM   2024  OD2 ASP A 258      -5.508  12.727  -7.375  1.00 92.94           O  
ATOM   2025  N   TRP A 259     -10.133  11.156  -4.863  1.00 94.25           N  
ATOM   2026  CA  TRP A 259     -11.422  11.516  -4.289  1.00 94.25           C  
ATOM   2027  C   TRP A 259     -11.336  12.828  -3.523  1.00 94.25           C  
ATOM   2028  CB  TRP A 259     -11.922  10.406  -3.361  1.00 94.25           C  
ATOM   2029  O   TRP A 259     -10.906  12.859  -2.367  1.00 94.25           O  
ATOM   2030  CG  TRP A 259     -12.195   9.102  -4.059  1.00 94.25           C  
ATOM   2031  CD1 TRP A 259     -11.297   8.109  -4.324  1.00 94.25           C  
ATOM   2032  CD2 TRP A 259     -13.453   8.664  -4.586  1.00 94.25           C  
ATOM   2033  CE2 TRP A 259     -13.242   7.387  -5.156  1.00 94.25           C  
ATOM   2034  CE3 TRP A 259     -14.734   9.219  -4.629  1.00 94.25           C  
ATOM   2035  NE1 TRP A 259     -11.922   7.074  -4.984  1.00 94.25           N  
ATOM   2036  CH2 TRP A 259     -15.516   7.234  -5.793  1.00 94.25           C  
ATOM   2037  CZ2 TRP A 259     -14.273   6.664  -5.762  1.00 94.25           C  
ATOM   2038  CZ3 TRP A 259     -15.758   8.500  -5.230  1.00 94.25           C  
ATOM   2039  N   HIS A 260     -11.672  13.906  -4.113  1.00 92.38           N  
ATOM   2040  CA  HIS A 260     -11.820  15.180  -3.418  1.00 92.38           C  
ATOM   2041  C   HIS A 260     -13.289  15.461  -3.107  1.00 92.38           C  
ATOM   2042  CB  HIS A 260     -11.234  16.312  -4.246  1.00 92.38           C  
ATOM   2043  O   HIS A 260     -14.016  16.000  -3.945  1.00 92.38           O  
ATOM   2044  CG  HIS A 260      -9.750  16.453  -4.121  1.00 92.38           C  
ATOM   2045  CD2 HIS A 260      -8.773  16.484  -5.062  1.00 92.38           C  
ATOM   2046  ND1 HIS A 260      -9.109  16.547  -2.902  1.00 92.38           N  
ATOM   2047  CE1 HIS A 260      -7.809  16.641  -3.100  1.00 92.38           C  
ATOM   2048  NE2 HIS A 260      -7.578  16.609  -4.402  1.00 92.38           N  
ATOM   2049  N   CYS A 261     -13.680  15.242  -1.924  1.00 94.44           N  
ATOM   2050  CA  CYS A 261     -15.102  15.258  -1.574  1.00 94.44           C  
ATOM   2051  C   CYS A 261     -15.398  16.391  -0.595  1.00 94.44           C  
ATOM   2052  CB  CYS A 261     -15.523  13.922  -0.971  1.00 94.44           C  
ATOM   2053  O   CYS A 261     -14.773  16.484   0.458  1.00 94.44           O  
ATOM   2054  SG  CYS A 261     -15.352  12.523  -2.105  1.00 94.44           S  
ATOM   2055  N   ASP A 262     -16.266  17.234  -0.999  1.00 95.31           N  
ATOM   2056  CA  ASP A 262     -16.844  18.219  -0.087  1.00 95.31           C  
ATOM   2057  C   ASP A 262     -18.172  17.719   0.499  1.00 95.31           C  
ATOM   2058  CB  ASP A 262     -17.078  19.547  -0.805  1.00 95.31           C  
ATOM   2059  O   ASP A 262     -19.219  17.812  -0.136  1.00 95.31           O  
ATOM   2060  CG  ASP A 262     -17.422  20.688   0.144  1.00 95.31           C  
ATOM   2061  OD1 ASP A 262     -17.797  20.422   1.306  1.00 95.31           O  
ATOM   2062  OD2 ASP A 262     -17.312  21.859  -0.274  1.00 95.31           O  
ATOM   2063  N   LEU A 263     -18.172  17.297   1.664  1.00 95.31           N  
ATOM   2064  CA  LEU A 263     -19.312  16.625   2.275  1.00 95.31           C  
ATOM   2065  C   LEU A 263     -20.312  17.625   2.824  1.00 95.31           C  
ATOM   2066  CB  LEU A 263     -18.844  15.688   3.396  1.00 95.31           C  
ATOM   2067  O   LEU A 263     -21.297  17.250   3.453  1.00 95.31           O  
ATOM   2068  CG  LEU A 263     -17.938  14.523   2.980  1.00 95.31           C  
ATOM   2069  CD1 LEU A 263     -17.516  13.719   4.203  1.00 95.31           C  
ATOM   2070  CD2 LEU A 263     -18.641  13.633   1.964  1.00 95.31           C  
ATOM   2071  N   ASP A 264     -20.000  18.906   2.643  1.00 94.00           N  
ATOM   2072  CA  ASP A 264     -21.031  19.906   2.900  1.00 94.00           C  
ATOM   2073  C   ASP A 264     -22.109  19.859   1.832  1.00 94.00           C  
ATOM   2074  CB  ASP A 264     -20.406  21.312   2.961  1.00 94.00           C  
ATOM   2075  O   ASP A 264     -23.234  20.312   2.066  1.00 94.00           O  
ATOM   2076  CG  ASP A 264     -19.438  21.469   4.121  1.00 94.00           C  
ATOM   2077  OD1 ASP A 264     -19.578  20.766   5.141  1.00 94.00           O  
ATOM   2078  OD2 ASP A 264     -18.531  22.328   4.012  1.00 94.00           O  
ATOM   2079  N   TRP A 265     -21.750  19.422   0.763  1.00 93.38           N  
ATOM   2080  CA  TRP A 265     -22.703  19.188  -0.321  1.00 93.38           C  
ATOM   2081  C   TRP A 265     -23.172  17.734  -0.334  1.00 93.38           C  
ATOM   2082  CB  TRP A 265     -22.078  19.547  -1.671  1.00 93.38           C  
ATOM   2083  O   TRP A 265     -22.641  16.906   0.413  1.00 93.38           O  
ATOM   2084  CG  TRP A 265     -21.625  20.969  -1.770  1.00 93.38           C  
ATOM   2085  CD1 TRP A 265     -20.375  21.453  -1.497  1.00 93.38           C  
ATOM   2086  CD2 TRP A 265     -22.406  22.094  -2.164  1.00 93.38           C  
ATOM   2087  CE2 TRP A 265     -21.578  23.234  -2.109  1.00 93.38           C  
ATOM   2088  CE3 TRP A 265     -23.750  22.250  -2.562  1.00 93.38           C  
ATOM   2089  NE1 TRP A 265     -20.344  22.812  -1.699  1.00 93.38           N  
ATOM   2090  CH2 TRP A 265     -23.344  24.641  -2.822  1.00 93.38           C  
ATOM   2091  CZ2 TRP A 265     -22.031  24.516  -2.438  1.00 93.38           C  
ATOM   2092  CZ3 TRP A 265     -24.203  23.516  -2.887  1.00 93.38           C  
ATOM   2093  N   HIS A 266     -24.125  17.500  -1.117  1.00 92.94           N  
ATOM   2094  CA  HIS A 266     -24.641  16.141  -1.242  1.00 92.94           C  
ATOM   2095  C   HIS A 266     -23.547  15.180  -1.711  1.00 92.94           C  
ATOM   2096  CB  HIS A 266     -25.828  16.094  -2.209  1.00 92.94           C  
ATOM   2097  O   HIS A 266     -22.734  15.531  -2.555  1.00 92.94           O  
ATOM   2098  CG  HIS A 266     -26.781  14.969  -1.955  1.00 92.94           C  
ATOM   2099  CD2 HIS A 266     -28.000  14.953  -1.393  1.00 92.94           C  
ATOM   2100  ND1 HIS A 266     -26.484  13.664  -2.291  1.00 92.94           N  
ATOM   2101  CE1 HIS A 266     -27.500  12.891  -1.947  1.00 92.94           C  
ATOM   2102  NE2 HIS A 266     -28.438  13.648  -1.399  1.00 92.94           N  
ATOM   2103  N   VAL A 267     -23.500  13.977  -1.207  1.00 92.56           N  
ATOM   2104  CA  VAL A 267     -22.469  12.953  -1.408  1.00 92.56           C  
ATOM   2105  C   VAL A 267     -22.391  12.594  -2.891  1.00 92.56           C  
ATOM   2106  CB  VAL A 267     -22.750  11.688  -0.569  1.00 92.56           C  
ATOM   2107  O   VAL A 267     -21.359  12.086  -3.352  1.00 92.56           O  
ATOM   2108  CG1 VAL A 267     -22.891  10.461  -1.470  1.00 92.56           C  
ATOM   2109  CG2 VAL A 267     -21.656  11.484   0.469  1.00 92.56           C  
ATOM   2110  N   ARG A 268     -23.391  12.914  -3.682  1.00 90.31           N  
ATOM   2111  CA  ARG A 268     -23.422  12.594  -5.105  1.00 90.31           C  
ATOM   2112  C   ARG A 268     -22.344  13.359  -5.855  1.00 90.31           C  
ATOM   2113  CB  ARG A 268     -24.797  12.914  -5.703  1.00 90.31           C  
ATOM   2114  O   ARG A 268     -21.922  12.961  -6.945  1.00 90.31           O  
ATOM   2115  CG  ARG A 268     -25.469  14.117  -5.070  1.00 90.31           C  
ATOM   2116  CD  ARG A 268     -26.844  14.375  -5.676  1.00 90.31           C  
ATOM   2117  NE  ARG A 268     -27.484  15.539  -5.086  1.00 90.31           N  
ATOM   2118  NH1 ARG A 268     -29.297  15.531  -6.516  1.00 90.31           N  
ATOM   2119  NH2 ARG A 268     -29.141  17.125  -4.887  1.00 90.31           N  
ATOM   2120  CZ  ARG A 268     -28.641  16.062  -5.496  1.00 90.31           C  
ATOM   2121  N   HIS A 269     -21.938  14.430  -5.230  1.00 92.75           N  
ATOM   2122  CA  HIS A 269     -20.922  15.258  -5.883  1.00 92.75           C  
ATOM   2123  C   HIS A 269     -19.531  14.719  -5.613  1.00 92.75           C  
ATOM   2124  CB  HIS A 269     -21.031  16.703  -5.414  1.00 92.75           C  
ATOM   2125  O   HIS A 269     -18.562  15.164  -6.227  1.00 92.75           O  
ATOM   2126  CG  HIS A 269     -22.328  17.359  -5.777  1.00 92.75           C  
ATOM   2127  CD2 HIS A 269     -22.703  18.016  -6.902  1.00 92.75           C  
ATOM   2128  ND1 HIS A 269     -23.406  17.391  -4.930  1.00 92.75           N  
ATOM   2129  CE1 HIS A 269     -24.406  18.047  -5.520  1.00 92.75           C  
ATOM   2130  NE2 HIS A 269     -24.000  18.438  -6.715  1.00 92.75           N  
ATOM   2131  N   CYS A 270     -19.422  13.805  -4.750  1.00 94.06           N  
ATOM   2132  CA  CYS A 270     -18.156  13.125  -4.504  1.00 94.06           C  
ATOM   2133  C   CYS A 270     -17.891  12.070  -5.578  1.00 94.06           C  
ATOM   2134  CB  CYS A 270     -18.156  12.469  -3.125  1.00 94.06           C  
ATOM   2135  O   CYS A 270     -18.438  10.977  -5.527  1.00 94.06           O  
ATOM   2136  SG  CYS A 270     -16.578  11.719  -2.678  1.00 94.06           S  
ATOM   2137  N   ARG A 271     -17.078  12.430  -6.500  1.00 94.31           N  
ATOM   2138  CA  ARG A 271     -16.812  11.570  -7.648  1.00 94.31           C  
ATOM   2139  C   ARG A 271     -15.305  11.352  -7.820  1.00 94.31           C  
ATOM   2140  CB  ARG A 271     -17.406  12.172  -8.922  1.00 94.31           C  
ATOM   2141  O   ARG A 271     -14.508  12.219  -7.480  1.00 94.31           O  
ATOM   2142  CG  ARG A 271     -18.875  12.539  -8.805  1.00 94.31           C  
ATOM   2143  CD  ARG A 271     -19.406  13.125 -10.102  1.00 94.31           C  
ATOM   2144  NE  ARG A 271     -20.859  13.344 -10.039  1.00 94.31           N  
ATOM   2145  NH1 ARG A 271     -21.047  14.078 -12.219  1.00 94.31           N  
ATOM   2146  NH2 ARG A 271     -22.906  13.953 -10.875  1.00 94.31           N  
ATOM   2147  CZ  ARG A 271     -21.594  13.797 -11.039  1.00 94.31           C  
ATOM   2148  N   PRO A 272     -14.930  10.180  -8.344  1.00 95.00           N  
ATOM   2149  CA  PRO A 272     -13.508   9.891  -8.539  1.00 95.00           C  
ATOM   2150  C   PRO A 272     -12.930  10.562  -9.781  1.00 95.00           C  
ATOM   2151  CB  PRO A 272     -13.477   8.367  -8.680  1.00 95.00           C  
ATOM   2152  O   PRO A 272     -13.656  10.797 -10.750  1.00 95.00           O  
ATOM   2153  CG  PRO A 272     -14.805   8.008  -9.266  1.00 95.00           C  
ATOM   2154  CD  PRO A 272     -15.820   8.992  -8.773  1.00 95.00           C  
ATOM   2155  N   ILE A 273     -11.727  10.914  -9.742  1.00 95.31           N  
ATOM   2156  CA  ILE A 273     -10.953  11.414 -10.875  1.00 95.31           C  
ATOM   2157  C   ILE A 273      -9.797  10.469 -11.164  1.00 95.31           C  
ATOM   2158  CB  ILE A 273     -10.430  12.844 -10.617  1.00 95.31           C  
ATOM   2159  O   ILE A 273      -8.992  10.172 -10.281  1.00 95.31           O  
ATOM   2160  CG1 ILE A 273     -11.594  13.805 -10.359  1.00 95.31           C  
ATOM   2161  CG2 ILE A 273      -9.570  13.320 -11.789  1.00 95.31           C  
ATOM   2162  CD1 ILE A 273     -11.172  15.156  -9.805  1.00 95.31           C  
ATOM   2163  N   TYR A 274      -9.703  10.016 -12.445  1.00 95.81           N  
ATOM   2164  CA  TYR A 274      -8.672   9.062 -12.844  1.00 95.81           C  
ATOM   2165  C   TYR A 274      -7.539   9.766 -13.586  1.00 95.81           C  
ATOM   2166  CB  TYR A 274      -9.266   7.961 -13.719  1.00 95.81           C  
ATOM   2167  O   TYR A 274      -7.785  10.594 -14.469  1.00 95.81           O  
ATOM   2168  CG  TYR A 274     -10.359   7.172 -13.039  1.00 95.81           C  
ATOM   2169  CD1 TYR A 274     -10.062   6.156 -12.133  1.00 95.81           C  
ATOM   2170  CD2 TYR A 274     -11.703   7.441 -13.305  1.00 95.81           C  
ATOM   2171  CE1 TYR A 274     -11.062   5.426 -11.508  1.00 95.81           C  
ATOM   2172  CE2 TYR A 274     -12.711   6.719 -12.688  1.00 95.81           C  
ATOM   2173  OH  TYR A 274     -13.383   4.992 -11.172  1.00 95.81           O  
ATOM   2174  CZ  TYR A 274     -12.391   5.715 -11.789  1.00 95.81           C  
ATOM   2175  N   GLU A 275      -6.344   9.469 -13.203  1.00 92.19           N  
ATOM   2176  CA  GLU A 275      -5.148   9.953 -13.891  1.00 92.19           C  
ATOM   2177  C   GLU A 275      -4.145   8.828 -14.117  1.00 92.19           C  
ATOM   2178  CB  GLU A 275      -4.496  11.086 -13.094  1.00 92.19           C  
ATOM   2179  O   GLU A 275      -4.105   7.859 -13.352  1.00 92.19           O  
ATOM   2180  CG  GLU A 275      -5.180  12.438 -13.266  1.00 92.19           C  
ATOM   2181  CD  GLU A 275      -4.355  13.602 -12.742  1.00 92.19           C  
ATOM   2182  OE1 GLU A 275      -4.738  14.766 -12.969  1.00 92.19           O  
ATOM   2183  OE2 GLU A 275      -3.314  13.336 -12.094  1.00 92.19           O  
ATOM   2184  N   PHE A 276      -3.352   8.992 -15.133  1.00 92.38           N  
ATOM   2185  CA  PHE A 276      -2.398   7.961 -15.531  1.00 92.38           C  
ATOM   2186  C   PHE A 276      -0.992   8.539 -15.641  1.00 92.38           C  
ATOM   2187  CB  PHE A 276      -2.812   7.328 -16.859  1.00 92.38           C  
ATOM   2188  O   PHE A 276      -0.809   9.648 -16.141  1.00 92.38           O  
ATOM   2189  CG  PHE A 276      -4.262   6.918 -16.922  1.00 92.38           C  
ATOM   2190  CD1 PHE A 276      -4.688   5.746 -16.297  1.00 92.38           C  
ATOM   2191  CD2 PHE A 276      -5.191   7.707 -17.578  1.00 92.38           C  
ATOM   2192  CE1 PHE A 276      -6.027   5.367 -16.344  1.00 92.38           C  
ATOM   2193  CE2 PHE A 276      -6.531   7.332 -17.625  1.00 92.38           C  
ATOM   2194  CZ  PHE A 276      -6.949   6.160 -17.016  1.00 92.38           C  
ATOM   2195  N   HIS A 277      -0.089   7.750 -15.078  1.00 84.44           N  
ATOM   2196  CA  HIS A 277       1.282   8.242 -15.008  1.00 84.44           C  
ATOM   2197  C   HIS A 277       2.270   7.191 -15.500  1.00 84.44           C  
ATOM   2198  CB  HIS A 277       1.629   8.664 -13.578  1.00 84.44           C  
ATOM   2199  O   HIS A 277       2.072   5.996 -15.273  1.00 84.44           O  
ATOM   2200  CG  HIS A 277       0.485   9.281 -12.836  1.00 84.44           C  
ATOM   2201  CD2 HIS A 277      -0.314   8.781 -11.859  1.00 84.44           C  
ATOM   2202  ND1 HIS A 277       0.047  10.562 -13.078  1.00 84.44           N  
ATOM   2203  CE1 HIS A 277      -0.974  10.836 -12.281  1.00 84.44           C  
ATOM   2204  NE2 HIS A 277      -1.213   9.766 -11.531  1.00 84.44           N  
ATOM   2205  N   GLY A 278       3.223   7.688 -16.266  1.00 79.81           N  
ATOM   2206  CA  GLY A 278       4.359   6.844 -16.594  1.00 79.81           C  
ATOM   2207  C   GLY A 278       5.465   6.914 -15.555  1.00 79.81           C  
ATOM   2208  O   GLY A 278       5.879   8.000 -15.148  1.00 79.81           O  
ATOM   2209  N   LEU A 279       5.695   6.008 -14.742  1.00 63.22           N  
ATOM   2210  CA  LEU A 279       6.676   6.031 -13.656  1.00 63.22           C  
ATOM   2211  C   LEU A 279       8.078   5.746 -14.188  1.00 63.22           C  
ATOM   2212  CB  LEU A 279       6.309   5.008 -12.578  1.00 63.22           C  
ATOM   2213  O   LEU A 279       9.047   5.727 -13.422  1.00 63.22           O  
ATOM   2214  CG  LEU A 279       5.008   5.262 -11.820  1.00 63.22           C  
ATOM   2215  CD1 LEU A 279       4.605   4.023 -11.023  1.00 63.22           C  
ATOM   2216  CD2 LEU A 279       5.152   6.469 -10.898  1.00 63.22           C  
ATOM   2217  N   TYR A 280       8.234   5.457 -15.484  1.00 58.28           N  
ATOM   2218  CA  TYR A 280       9.570   5.164 -15.992  1.00 58.28           C  
ATOM   2219  C   TYR A 280      10.172   6.383 -16.672  1.00 58.28           C  
ATOM   2220  CB  TYR A 280       9.531   3.980 -16.969  1.00 58.28           C  
ATOM   2221  O   TYR A 280       9.500   7.062 -17.453  1.00 58.28           O  
ATOM   2222  CG  TYR A 280       9.672   2.637 -16.281  1.00 58.28           C  
ATOM   2223  CD1 TYR A 280      10.930   2.082 -16.062  1.00 58.28           C  
ATOM   2224  CD2 TYR A 280       8.555   1.919 -15.883  1.00 58.28           C  
ATOM   2225  CE1 TYR A 280      11.070   0.843 -15.438  1.00 58.28           C  
ATOM   2226  CE2 TYR A 280       8.680   0.679 -15.266  1.00 58.28           C  
ATOM   2227  OH  TYR A 280      10.070  -1.076 -14.438  1.00 58.28           O  
ATOM   2228  CZ  TYR A 280       9.938   0.150 -15.047  1.00 58.28           C  
ATOM   2229  N   GLU A 281      11.117   7.113 -15.891  1.00 58.44           N  
ATOM   2230  CA  GLU A 281      11.812   8.266 -16.453  1.00 58.44           C  
ATOM   2231  C   GLU A 281      12.812   7.836 -17.531  1.00 58.44           C  
ATOM   2232  CB  GLU A 281      12.523   9.055 -15.359  1.00 58.44           C  
ATOM   2233  O   GLU A 281      13.031   6.641 -17.734  1.00 58.44           O  
ATOM   2234  CG  GLU A 281      11.727  10.242 -14.836  1.00 58.44           C  
ATOM   2235  CD  GLU A 281      12.516  11.125 -13.883  1.00 58.44           C  
ATOM   2236  OE1 GLU A 281      11.977  12.156 -13.430  1.00 58.44           O  
ATOM   2237  OE2 GLU A 281      13.688  10.781 -13.602  1.00 58.44           O  
ATOM   2238  N   GLU A 282      13.516   8.977 -17.984  1.00 57.09           N  
ATOM   2239  CA  GLU A 282      14.461   9.195 -19.078  1.00 57.09           C  
ATOM   2240  C   GLU A 282      15.633   8.219 -19.000  1.00 57.09           C  
ATOM   2241  CB  GLU A 282      14.969  10.641 -19.062  1.00 57.09           C  
ATOM   2242  O   GLU A 282      16.250   7.914 -20.016  1.00 57.09           O  
ATOM   2243  CG  GLU A 282      14.164  11.586 -19.938  1.00 57.09           C  
ATOM   2244  CD  GLU A 282      14.734  13.000 -19.969  1.00 57.09           C  
ATOM   2245  OE1 GLU A 282      14.188  13.852 -20.703  1.00 57.09           O  
ATOM   2246  OE2 GLU A 282      15.727  13.250 -19.266  1.00 57.09           O  
ATOM   2247  N   LYS A 283      16.125   7.992 -17.688  1.00 57.53           N  
ATOM   2248  CA  LYS A 283      17.391   7.285 -17.719  1.00 57.53           C  
ATOM   2249  C   LYS A 283      17.203   5.820 -18.109  1.00 57.53           C  
ATOM   2250  CB  LYS A 283      18.109   7.383 -16.359  1.00 57.53           C  
ATOM   2251  O   LYS A 283      16.234   5.184 -17.688  1.00 57.53           O  
ATOM   2252  CG  LYS A 283      19.172   8.469 -16.297  1.00 57.53           C  
ATOM   2253  CD  LYS A 283      19.891   8.461 -14.953  1.00 57.53           C  
ATOM   2254  CE  LYS A 283      20.906   9.586 -14.859  1.00 57.53           C  
ATOM   2255  NZ  LYS A 283      21.609   9.594 -13.539  1.00 57.53           N  
ATOM   2256  N   ASN A 284      17.906   5.477 -19.031  1.00 63.28           N  
ATOM   2257  CA  ASN A 284      17.984   4.227 -19.781  1.00 63.28           C  
ATOM   2258  C   ASN A 284      18.516   3.086 -18.922  1.00 63.28           C  
ATOM   2259  CB  ASN A 284      18.859   4.406 -21.031  1.00 63.28           C  
ATOM   2260  O   ASN A 284      19.141   2.150 -19.438  1.00 63.28           O  
ATOM   2261  CG  ASN A 284      18.047   4.707 -22.266  1.00 63.28           C  
ATOM   2262  ND2 ASN A 284      18.719   5.078 -23.344  1.00 63.28           N  
ATOM   2263  OD1 ASN A 284      16.812   4.609 -22.266  1.00 63.28           O  
ATOM   2264  N   LEU A 285      18.422   3.289 -17.531  1.00 72.62           N  
ATOM   2265  CA  LEU A 285      18.938   2.133 -16.828  1.00 72.62           C  
ATOM   2266  C   LEU A 285      17.812   1.191 -16.406  1.00 72.62           C  
ATOM   2267  CB  LEU A 285      19.734   2.578 -15.586  1.00 72.62           C  
ATOM   2268  O   LEU A 285      16.875   1.604 -15.727  1.00 72.62           O  
ATOM   2269  CG  LEU A 285      21.172   3.021 -15.828  1.00 72.62           C  
ATOM   2270  CD1 LEU A 285      21.594   4.059 -14.797  1.00 72.62           C  
ATOM   2271  CD2 LEU A 285      22.125   1.819 -15.797  1.00 72.62           C  
ATOM   2272  N   SER A 286      17.812   0.066 -16.906  1.00 70.75           N  
ATOM   2273  CA  SER A 286      16.875  -1.004 -16.594  1.00 70.75           C  
ATOM   2274  C   SER A 286      15.445  -0.605 -16.938  1.00 70.75           C  
ATOM   2275  CB  SER A 286      16.969  -1.372 -15.109  1.00 70.75           C  
ATOM   2276  O   SER A 286      14.578  -0.563 -16.062  1.00 70.75           O  
ATOM   2277  OG  SER A 286      16.297  -2.594 -14.852  1.00 70.75           O  
ATOM   2278  N   PRO A 287      15.156  -0.335 -18.125  1.00 74.38           N  
ATOM   2279  CA  PRO A 287      13.867   0.223 -18.516  1.00 74.38           C  
ATOM   2280  C   PRO A 287      12.734  -0.799 -18.438  1.00 74.38           C  
ATOM   2281  CB  PRO A 287      14.102   0.672 -19.953  1.00 74.38           C  
ATOM   2282  O   PRO A 287      11.562  -0.424 -18.359  1.00 74.38           O  
ATOM   2283  CG  PRO A 287      15.227  -0.181 -20.453  1.00 74.38           C  
ATOM   2284  CD  PRO A 287      16.062  -0.575 -19.266  1.00 74.38           C  
ATOM   2285  N   GLY A 288      13.016  -2.010 -18.234  1.00 85.62           N  
ATOM   2286  CA  GLY A 288      11.945  -2.982 -18.375  1.00 85.62           C  
ATOM   2287  C   GLY A 288      11.539  -3.617 -17.062  1.00 85.62           C  
ATOM   2288  O   GLY A 288      12.008  -3.211 -16.000  1.00 85.62           O  
ATOM   2289  N   PHE A 289      10.469  -4.375 -17.203  1.00 92.62           N  
ATOM   2290  CA  PHE A 289       9.977  -5.156 -16.078  1.00 92.62           C  
ATOM   2291  C   PHE A 289       9.742  -6.605 -16.484  1.00 92.62           C  
ATOM   2292  CB  PHE A 289       8.688  -4.547 -15.516  1.00 92.62           C  
ATOM   2293  O   PHE A 289       8.992  -6.875 -17.422  1.00 92.62           O  
ATOM   2294  CG  PHE A 289       8.070  -5.348 -14.406  1.00 92.62           C  
ATOM   2295  CD1 PHE A 289       7.027  -6.227 -14.656  1.00 92.62           C  
ATOM   2296  CD2 PHE A 289       8.531  -5.219 -13.102  1.00 92.62           C  
ATOM   2297  CE1 PHE A 289       6.453  -6.969 -13.633  1.00 92.62           C  
ATOM   2298  CE2 PHE A 289       7.965  -5.957 -12.070  1.00 92.62           C  
ATOM   2299  CZ  PHE A 289       6.922  -6.832 -12.336  1.00 92.62           C  
ATOM   2300  N   ASN A 290      10.359  -7.398 -15.750  1.00 95.44           N  
ATOM   2301  CA  ASN A 290      10.195  -8.820 -16.016  1.00 95.44           C  
ATOM   2302  C   ASN A 290      10.383  -9.656 -14.750  1.00 95.44           C  
ATOM   2303  CB  ASN A 290      11.164  -9.289 -17.094  1.00 95.44           C  
ATOM   2304  O   ASN A 290      10.898  -9.156 -13.742  1.00 95.44           O  
ATOM   2305  CG  ASN A 290      12.617  -9.125 -16.703  1.00 95.44           C  
ATOM   2306  ND2 ASN A 290      13.281  -8.133 -17.266  1.00 95.44           N  
ATOM   2307  OD1 ASN A 290      13.133  -9.883 -15.875  1.00 95.44           O  
ATOM   2308  N   PHE A 291       9.914 -10.883 -14.766  1.00 96.44           N  
ATOM   2309  CA  PHE A 291      10.102 -11.844 -13.688  1.00 96.44           C  
ATOM   2310  C   PHE A 291      10.031 -13.273 -14.219  1.00 96.44           C  
ATOM   2311  CB  PHE A 291       9.039 -11.641 -12.602  1.00 96.44           C  
ATOM   2312  O   PHE A 291       9.766 -13.492 -15.398  1.00 96.44           O  
ATOM   2313  CG  PHE A 291       7.641 -11.953 -13.047  1.00 96.44           C  
ATOM   2314  CD1 PHE A 291       6.906 -11.031 -13.781  1.00 96.44           C  
ATOM   2315  CD2 PHE A 291       7.055 -13.172 -12.734  1.00 96.44           C  
ATOM   2316  CE1 PHE A 291       5.609 -11.320 -14.203  1.00 96.44           C  
ATOM   2317  CE2 PHE A 291       5.758 -13.469 -13.141  1.00 96.44           C  
ATOM   2318  CZ  PHE A 291       5.035 -12.539 -13.875  1.00 96.44           C  
ATOM   2319  N   ARG A 292      10.344 -14.211 -13.320  1.00 97.56           N  
ATOM   2320  CA  ARG A 292      10.375 -15.609 -13.711  1.00 97.56           C  
ATOM   2321  C   ARG A 292       9.445 -16.438 -12.844  1.00 97.56           C  
ATOM   2322  CB  ARG A 292      11.805 -16.172 -13.633  1.00 97.56           C  
ATOM   2323  O   ARG A 292       9.320 -16.188 -11.641  1.00 97.56           O  
ATOM   2324  CG  ARG A 292      12.727 -15.648 -14.727  1.00 97.56           C  
ATOM   2325  CD  ARG A 292      14.125 -16.250 -14.609  1.00 97.56           C  
ATOM   2326  NE  ARG A 292      14.984 -15.812 -15.711  1.00 97.56           N  
ATOM   2327  NH1 ARG A 292      15.758 -13.922 -14.625  1.00 97.56           N  
ATOM   2328  NH2 ARG A 292      16.484 -14.422 -16.750  1.00 97.56           N  
ATOM   2329  CZ  ARG A 292      15.742 -14.719 -15.688  1.00 97.56           C  
ATOM   2330  N   PHE A 293       8.773 -17.375 -13.484  1.00 96.69           N  
ATOM   2331  CA  PHE A 293       8.016 -18.391 -12.766  1.00 96.69           C  
ATOM   2332  C   PHE A 293       8.070 -19.719 -13.516  1.00 96.69           C  
ATOM   2333  CB  PHE A 293       6.562 -17.953 -12.578  1.00 96.69           C  
ATOM   2334  O   PHE A 293       8.508 -19.781 -14.664  1.00 96.69           O  
ATOM   2335  CG  PHE A 293       5.699 -18.156 -13.789  1.00 96.69           C  
ATOM   2336  CD1 PHE A 293       5.711 -17.250 -14.836  1.00 96.69           C  
ATOM   2337  CD2 PHE A 293       4.875 -19.281 -13.891  1.00 96.69           C  
ATOM   2338  CE1 PHE A 293       4.914 -17.438 -15.961  1.00 96.69           C  
ATOM   2339  CE2 PHE A 293       4.074 -19.469 -15.008  1.00 96.69           C  
ATOM   2340  CZ  PHE A 293       4.094 -18.547 -16.047  1.00 96.69           C  
ATOM   2341  N   ALA A 294       7.691 -20.781 -12.797  1.00 97.50           N  
ATOM   2342  CA  ALA A 294       7.805 -22.109 -13.398  1.00 97.50           C  
ATOM   2343  C   ALA A 294       6.531 -22.922 -13.180  1.00 97.50           C  
ATOM   2344  CB  ALA A 294       9.016 -22.844 -12.836  1.00 97.50           C  
ATOM   2345  O   ALA A 294       5.844 -22.750 -12.172  1.00 97.50           O  
ATOM   2346  N   ARG A 295       6.172 -23.750 -14.188  1.00 96.19           N  
ATOM   2347  CA  ARG A 295       5.164 -24.797 -14.055  1.00 96.19           C  
ATOM   2348  C   ARG A 295       5.816 -26.156 -13.891  1.00 96.19           C  
ATOM   2349  CB  ARG A 295       4.234 -24.797 -15.266  1.00 96.19           C  
ATOM   2350  O   ARG A 295       6.648 -26.562 -14.703  1.00 96.19           O  
ATOM   2351  CG  ARG A 295       3.379 -23.547 -15.398  1.00 96.19           C  
ATOM   2352  CD  ARG A 295       2.559 -23.562 -16.688  1.00 96.19           C  
ATOM   2353  NE  ARG A 295       1.753 -22.344 -16.812  1.00 96.19           N  
ATOM   2354  NH1 ARG A 295       1.394 -22.594 -19.078  1.00 96.19           N  
ATOM   2355  NH2 ARG A 295       0.502 -20.797 -17.953  1.00 96.19           N  
ATOM   2356  CZ  ARG A 295       1.218 -21.922 -17.953  1.00 96.19           C  
ATOM   2357  N   HIS A 296       5.434 -26.906 -12.867  1.00 95.69           N  
ATOM   2358  CA  HIS A 296       6.094 -28.156 -12.523  1.00 95.69           C  
ATOM   2359  C   HIS A 296       5.262 -29.359 -12.961  1.00 95.69           C  
ATOM   2360  CB  HIS A 296       6.367 -28.219 -11.023  1.00 95.69           C  
ATOM   2361  O   HIS A 296       4.035 -29.344 -12.828  1.00 95.69           O  
ATOM   2362  CG  HIS A 296       7.398 -27.250 -10.555  1.00 95.69           C  
ATOM   2363  CD2 HIS A 296       7.281 -25.953 -10.148  1.00 95.69           C  
ATOM   2364  ND1 HIS A 296       8.734 -27.562 -10.469  1.00 95.69           N  
ATOM   2365  CE1 HIS A 296       9.398 -26.500 -10.023  1.00 95.69           C  
ATOM   2366  NE2 HIS A 296       8.539 -25.516  -9.828  1.00 95.69           N  
ATOM   2367  N   PHE A 297       5.953 -30.344 -13.430  1.00 95.19           N  
ATOM   2368  CA  PHE A 297       5.344 -31.594 -13.906  1.00 95.19           C  
ATOM   2369  C   PHE A 297       6.160 -32.781 -13.469  1.00 95.19           C  
ATOM   2370  CB  PHE A 297       5.207 -31.562 -15.430  1.00 95.19           C  
ATOM   2371  O   PHE A 297       7.254 -32.656 -12.914  1.00 95.19           O  
ATOM   2372  CG  PHE A 297       4.473 -30.359 -15.961  1.00 95.19           C  
ATOM   2373  CD1 PHE A 297       3.090 -30.375 -16.078  1.00 95.19           C  
ATOM   2374  CD2 PHE A 297       5.168 -29.219 -16.328  1.00 95.19           C  
ATOM   2375  CE1 PHE A 297       2.408 -29.266 -16.562  1.00 95.19           C  
ATOM   2376  CE2 PHE A 297       4.496 -28.109 -16.828  1.00 95.19           C  
ATOM   2377  CZ  PHE A 297       3.115 -28.125 -16.938  1.00 95.19           C  
ATOM   2378  N   VAL A 298       5.527 -33.938 -13.555  1.00 92.25           N  
ATOM   2379  CA  VAL A 298       6.211 -35.188 -13.312  1.00 92.25           C  
ATOM   2380  C   VAL A 298       5.926 -36.156 -14.461  1.00 92.25           C  
ATOM   2381  CB  VAL A 298       5.789 -35.812 -11.969  1.00 92.25           C  
ATOM   2382  O   VAL A 298       4.781 -36.281 -14.906  1.00 92.25           O  
ATOM   2383  CG1 VAL A 298       6.293 -37.250 -11.852  1.00 92.25           C  
ATOM   2384  CG2 VAL A 298       6.305 -34.969 -10.805  1.00 92.25           C  
ATOM   2385  N   GLU A 299       6.961 -36.656 -15.062  1.00 89.12           N  
ATOM   2386  CA  GLU A 299       6.848 -37.688 -16.094  1.00 89.12           C  
ATOM   2387  C   GLU A 299       7.758 -38.875 -15.789  1.00 89.12           C  
ATOM   2388  CB  GLU A 299       7.184 -37.094 -17.469  1.00 89.12           C  
ATOM   2389  O   GLU A 299       8.977 -38.719 -15.680  1.00 89.12           O  
ATOM   2390  CG  GLU A 299       6.742 -37.969 -18.625  1.00 89.12           C  
ATOM   2391  CD  GLU A 299       6.996 -37.344 -19.984  1.00 89.12           C  
ATOM   2392  OE1 GLU A 299       6.406 -37.812 -20.984  1.00 89.12           O  
ATOM   2393  OE2 GLU A 299       7.793 -36.375 -20.047  1.00 89.12           O  
ATOM   2394  N   ASN A 300       7.254 -40.062 -15.688  1.00 85.88           N  
ATOM   2395  CA  ASN A 300       7.996 -41.281 -15.391  1.00 85.88           C  
ATOM   2396  C   ASN A 300       8.852 -41.125 -14.133  1.00 85.88           C  
ATOM   2397  CB  ASN A 300       8.867 -41.688 -16.578  1.00 85.88           C  
ATOM   2398  O   ASN A 300      10.031 -41.469 -14.141  1.00 85.88           O  
ATOM   2399  CG  ASN A 300       8.078 -42.406 -17.672  1.00 85.88           C  
ATOM   2400  ND2 ASN A 300       8.664 -42.469 -18.859  1.00 85.88           N  
ATOM   2401  OD1 ASN A 300       6.961 -42.844 -17.453  1.00 85.88           O  
ATOM   2402  N   GLY A 301       8.312 -40.406 -13.133  1.00 83.56           N  
ATOM   2403  CA  GLY A 301       9.000 -40.281 -11.859  1.00 83.56           C  
ATOM   2404  C   GLY A 301      10.000 -39.125 -11.844  1.00 83.56           C  
ATOM   2405  O   GLY A 301      10.578 -38.812 -10.805  1.00 83.56           O  
ATOM   2406  N   THR A 302      10.250 -38.562 -12.938  1.00 88.94           N  
ATOM   2407  CA  THR A 302      11.203 -37.469 -13.039  1.00 88.94           C  
ATOM   2408  C   THR A 302      10.477 -36.125 -13.016  1.00 88.94           C  
ATOM   2409  CB  THR A 302      12.047 -37.562 -14.320  1.00 88.94           C  
ATOM   2410  O   THR A 302       9.539 -35.906 -13.781  1.00 88.94           O  
ATOM   2411  CG2 THR A 302      13.125 -36.500 -14.359  1.00 88.94           C  
ATOM   2412  OG1 THR A 302      12.664 -38.875 -14.367  1.00 88.94           O  
ATOM   2413  N   ASN A 303      10.984 -35.312 -12.102  1.00 91.31           N  
ATOM   2414  CA  ASN A 303      10.445 -33.969 -12.016  1.00 91.31           C  
ATOM   2415  C   ASN A 303      11.016 -33.062 -13.094  1.00 91.31           C  
ATOM   2416  CB  ASN A 303      10.703 -33.375 -10.625  1.00 91.31           C  
ATOM   2417  O   ASN A 303      12.219 -33.094 -13.375  1.00 91.31           O  
ATOM   2418  CG  ASN A 303       9.898 -34.062  -9.539  1.00 91.31           C  
ATOM   2419  ND2 ASN A 303      10.461 -34.125  -8.344  1.00 91.31           N  
ATOM   2420  OD1 ASN A 303       8.773 -34.531  -9.773  1.00 91.31           O  
ATOM   2421  N   TYR A 304      10.188 -32.375 -13.828  1.00 95.50           N  
ATOM   2422  CA  TYR A 304      10.625 -31.375 -14.781  1.00 95.50           C  
ATOM   2423  C   TYR A 304       9.742 -30.125 -14.719  1.00 95.50           C  
ATOM   2424  CB  TYR A 304      10.617 -31.938 -16.203  1.00 95.50           C  
ATOM   2425  O   TYR A 304       8.703 -30.141 -14.055  1.00 95.50           O  
ATOM   2426  CG  TYR A 304       9.234 -32.125 -16.781  1.00 95.50           C  
ATOM   2427  CD1 TYR A 304       8.516 -33.312 -16.516  1.00 95.50           C  
ATOM   2428  CD2 TYR A 304       8.648 -31.172 -17.578  1.00 95.50           C  
ATOM   2429  CE1 TYR A 304       7.242 -33.500 -17.031  1.00 95.50           C  
ATOM   2430  CE2 TYR A 304       7.371 -31.344 -18.094  1.00 95.50           C  
ATOM   2431  OH  TYR A 304       5.414 -32.688 -18.344  1.00 95.50           O  
ATOM   2432  CZ  TYR A 304       6.680 -32.500 -17.828  1.00 95.50           C  
ATOM   2433  N   ARG A 305      10.242 -29.062 -15.344  1.00 96.94           N  
ATOM   2434  CA  ARG A 305       9.461 -27.828 -15.289  1.00 96.94           C  
ATOM   2435  C   ARG A 305       9.594 -27.031 -16.578  1.00 96.94           C  
ATOM   2436  CB  ARG A 305       9.891 -26.969 -14.102  1.00 96.94           C  
ATOM   2437  O   ARG A 305      10.508 -27.266 -17.375  1.00 96.94           O  
ATOM   2438  CG  ARG A 305      11.227 -26.281 -14.289  1.00 96.94           C  
ATOM   2439  CD  ARG A 305      11.625 -25.469 -13.062  1.00 96.94           C  
ATOM   2440  NE  ARG A 305      12.828 -24.672 -13.305  1.00 96.94           N  
ATOM   2441  NH1 ARG A 305      12.969 -23.859 -11.148  1.00 96.94           N  
ATOM   2442  NH2 ARG A 305      14.531 -23.250 -12.719  1.00 96.94           N  
ATOM   2443  CZ  ARG A 305      13.438 -23.938 -12.391  1.00 96.94           C  
ATOM   2444  N   HIS A 306       8.562 -26.281 -16.891  1.00 96.00           N  
ATOM   2445  CA  HIS A 306       8.664 -25.219 -17.891  1.00 96.00           C  
ATOM   2446  C   HIS A 306       8.961 -23.875 -17.250  1.00 96.00           C  
ATOM   2447  CB  HIS A 306       7.375 -25.141 -18.719  1.00 96.00           C  
ATOM   2448  O   HIS A 306       8.172 -23.391 -16.422  1.00 96.00           O  
ATOM   2449  CG  HIS A 306       7.012 -26.422 -19.375  1.00 96.00           C  
ATOM   2450  CD2 HIS A 306       5.840 -27.109 -19.422  1.00 96.00           C  
ATOM   2451  ND1 HIS A 306       7.910 -27.172 -20.125  1.00 96.00           N  
ATOM   2452  CE1 HIS A 306       7.309 -28.250 -20.594  1.00 96.00           C  
ATOM   2453  NE2 HIS A 306       6.051 -28.234 -20.172  1.00 96.00           N  
ATOM   2454  N   LEU A 307      10.102 -23.297 -17.547  1.00 98.06           N  
ATOM   2455  CA  LEU A 307      10.469 -22.000 -17.016  1.00 98.06           C  
ATOM   2456  C   LEU A 307       9.992 -20.875 -17.922  1.00 98.06           C  
ATOM   2457  CB  LEU A 307      11.984 -21.906 -16.828  1.00 98.06           C  
ATOM   2458  O   LEU A 307      10.156 -20.953 -19.156  1.00 98.06           O  
ATOM   2459  CG  LEU A 307      12.523 -20.594 -16.250  1.00 98.06           C  
ATOM   2460  CD1 LEU A 307      12.141 -20.469 -14.773  1.00 98.06           C  
ATOM   2461  CD2 LEU A 307      14.031 -20.500 -16.422  1.00 98.06           C  
ATOM   2462  N   PHE A 308       9.336 -19.891 -17.312  1.00 97.44           N  
ATOM   2463  CA  PHE A 308       8.859 -18.734 -18.062  1.00 97.44           C  
ATOM   2464  C   PHE A 308       9.547 -17.453 -17.594  1.00 97.44           C  
ATOM   2465  CB  PHE A 308       7.340 -18.594 -17.922  1.00 97.44           C  
ATOM   2466  O   PHE A 308       9.531 -17.141 -16.406  1.00 97.44           O  
ATOM   2467  CG  PHE A 308       6.562 -19.703 -18.562  1.00 97.44           C  
ATOM   2468  CD1 PHE A 308       6.059 -19.562 -19.859  1.00 97.44           C  
ATOM   2469  CD2 PHE A 308       6.344 -20.906 -17.891  1.00 97.44           C  
ATOM   2470  CE1 PHE A 308       5.340 -20.594 -20.469  1.00 97.44           C  
ATOM   2471  CE2 PHE A 308       5.625 -21.938 -18.500  1.00 97.44           C  
ATOM   2472  CZ  PHE A 308       5.125 -21.781 -19.781  1.00 97.44           C  
ATOM   2473  N   LYS A 309      10.242 -16.844 -18.453  1.00 97.31           N  
ATOM   2474  CA  LYS A 309      10.594 -15.438 -18.266  1.00 97.31           C  
ATOM   2475  C   LYS A 309       9.516 -14.516 -18.812  1.00 97.31           C  
ATOM   2476  CB  LYS A 309      11.938 -15.125 -18.906  1.00 97.31           C  
ATOM   2477  O   LYS A 309       9.344 -14.414 -20.031  1.00 97.31           O  
ATOM   2478  CG  LYS A 309      12.445 -13.719 -18.641  1.00 97.31           C  
ATOM   2479  CD  LYS A 309      13.828 -13.492 -19.234  1.00 97.31           C  
ATOM   2480  CE  LYS A 309      14.344 -12.094 -18.953  1.00 97.31           C  
ATOM   2481  NZ  LYS A 309      15.727 -11.891 -19.484  1.00 97.31           N  
ATOM   2482  N   VAL A 310       8.867 -13.812 -17.969  1.00 97.69           N  
ATOM   2483  CA  VAL A 310       7.680 -13.047 -18.344  1.00 97.69           C  
ATOM   2484  C   VAL A 310       8.016 -11.562 -18.406  1.00 97.69           C  
ATOM   2485  CB  VAL A 310       6.520 -13.297 -17.359  1.00 97.69           C  
ATOM   2486  O   VAL A 310       8.617 -11.016 -17.469  1.00 97.69           O  
ATOM   2487  CG1 VAL A 310       5.352 -12.359 -17.656  1.00 97.69           C  
ATOM   2488  CG2 VAL A 310       6.066 -14.750 -17.406  1.00 97.69           C  
ATOM   2489  N   PHE A 311       7.738 -10.953 -19.547  1.00 97.12           N  
ATOM   2490  CA  PHE A 311       7.707  -9.508 -19.688  1.00 97.12           C  
ATOM   2491  C   PHE A 311       6.277  -8.984 -19.641  1.00 97.12           C  
ATOM   2492  CB  PHE A 311       8.383  -9.070 -20.984  1.00 97.12           C  
ATOM   2493  O   PHE A 311       5.398  -9.516 -20.312  1.00 97.12           O  
ATOM   2494  CG  PHE A 311       9.773  -9.633 -21.156  1.00 97.12           C  
ATOM   2495  CD1 PHE A 311      10.883  -8.914 -20.734  1.00 97.12           C  
ATOM   2496  CD2 PHE A 311       9.961 -10.867 -21.750  1.00 97.12           C  
ATOM   2497  CE1 PHE A 311      12.172  -9.430 -20.906  1.00 97.12           C  
ATOM   2498  CE2 PHE A 311      11.242 -11.391 -21.922  1.00 97.12           C  
ATOM   2499  CZ  PHE A 311      12.344 -10.664 -21.500  1.00 97.12           C  
ATOM   2500  N   GLY A 312       6.043  -8.031 -18.812  1.00 97.00           N  
ATOM   2501  CA  GLY A 312       4.680  -7.535 -18.688  1.00 97.00           C  
ATOM   2502  C   GLY A 312       4.609  -6.094 -18.219  1.00 97.00           C  
ATOM   2503  O   GLY A 312       5.637  -5.469 -17.969  1.00 97.00           O  
ATOM   2504  N   ILE A 313       3.439  -5.602 -18.234  1.00 95.94           N  
ATOM   2505  CA  ILE A 313       3.164  -4.266 -17.719  1.00 95.94           C  
ATOM   2506  C   ILE A 313       2.564  -4.367 -16.312  1.00 95.94           C  
ATOM   2507  CB  ILE A 313       2.213  -3.482 -18.656  1.00 95.94           C  
ATOM   2508  O   ILE A 313       1.530  -5.012 -16.125  1.00 95.94           O  
ATOM   2509  CG1 ILE A 313       2.762  -3.471 -20.094  1.00 95.94           C  
ATOM   2510  CG2 ILE A 313       1.998  -2.059 -18.141  1.00 95.94           C  
ATOM   2511  CD1 ILE A 313       1.779  -2.938 -21.125  1.00 95.94           C  
ATOM   2512  N   ARG A 314       3.246  -3.762 -15.406  1.00 95.06           N  
ATOM   2513  CA  ARG A 314       2.734  -3.691 -14.039  1.00 95.06           C  
ATOM   2514  C   ARG A 314       1.867  -2.451 -13.844  1.00 95.06           C  
ATOM   2515  CB  ARG A 314       3.887  -3.689 -13.031  1.00 95.06           C  
ATOM   2516  O   ARG A 314       2.293  -1.335 -14.148  1.00 95.06           O  
ATOM   2517  CG  ARG A 314       3.436  -3.631 -11.578  1.00 95.06           C  
ATOM   2518  CD  ARG A 314       4.613  -3.703 -10.625  1.00 95.06           C  
ATOM   2519  NE  ARG A 314       4.324  -3.029  -9.359  1.00 95.06           N  
ATOM   2520  NH1 ARG A 314       5.734  -4.348  -8.094  1.00 95.06           N  
ATOM   2521  NH2 ARG A 314       4.527  -2.672  -7.102  1.00 95.06           N  
ATOM   2522  CZ  ARG A 314       4.863  -3.352  -8.188  1.00 95.06           C  
ATOM   2523  N   PHE A 315       0.665  -2.621 -13.422  1.00 94.94           N  
ATOM   2524  CA  PHE A 315      -0.244  -1.527 -13.102  1.00 94.94           C  
ATOM   2525  C   PHE A 315      -0.353  -1.337 -11.594  1.00 94.94           C  
ATOM   2526  CB  PHE A 315      -1.631  -1.787 -13.695  1.00 94.94           C  
ATOM   2527  O   PHE A 315      -0.677  -2.277 -10.867  1.00 94.94           O  
ATOM   2528  CG  PHE A 315      -1.654  -1.781 -15.203  1.00 94.94           C  
ATOM   2529  CD1 PHE A 315      -1.813  -0.592 -15.906  1.00 94.94           C  
ATOM   2530  CD2 PHE A 315      -1.517  -2.965 -15.914  1.00 94.94           C  
ATOM   2531  CE1 PHE A 315      -1.836  -0.584 -17.297  1.00 94.94           C  
ATOM   2532  CE2 PHE A 315      -1.537  -2.965 -17.312  1.00 94.94           C  
ATOM   2533  CZ  PHE A 315      -1.698  -1.772 -18.000  1.00 94.94           C  
ATOM   2534  N   ASP A 316      -0.041  -0.188 -11.148  1.00 92.81           N  
ATOM   2535  CA  ASP A 316      -0.205   0.183  -9.742  1.00 92.81           C  
ATOM   2536  C   ASP A 316      -1.352   1.177  -9.570  1.00 92.81           C  
ATOM   2537  CB  ASP A 316       1.093   0.776  -9.188  1.00 92.81           C  
ATOM   2538  O   ASP A 316      -1.293   2.297 -10.078  1.00 92.81           O  
ATOM   2539  CG  ASP A 316       2.176  -0.267  -8.977  1.00 92.81           C  
ATOM   2540  OD1 ASP A 316       1.846  -1.448  -8.734  1.00 92.81           O  
ATOM   2541  OD2 ASP A 316       3.369   0.097  -9.039  1.00 92.81           O  
ATOM   2542  N   ILE A 317      -2.311   0.726  -8.812  1.00 94.25           N  
ATOM   2543  CA  ILE A 317      -3.445   1.605  -8.547  1.00 94.25           C  
ATOM   2544  C   ILE A 317      -3.264   2.289  -7.195  1.00 94.25           C  
ATOM   2545  CB  ILE A 317      -4.781   0.831  -8.586  1.00 94.25           C  
ATOM   2546  O   ILE A 317      -3.145   1.618  -6.168  1.00 94.25           O  
ATOM   2547  CG1 ILE A 317      -4.988   0.182  -9.961  1.00 94.25           C  
ATOM   2548  CG2 ILE A 317      -5.949   1.757  -8.234  1.00 94.25           C  
ATOM   2549  CD1 ILE A 317      -6.172  -0.772 -10.023  1.00 94.25           C  
ATOM   2550  N   LEU A 318      -3.223   3.549  -7.238  1.00 90.69           N  
ATOM   2551  CA  LEU A 318      -3.066   4.352  -6.031  1.00 90.69           C  
ATOM   2552  C   LEU A 318      -4.312   5.195  -5.773  1.00 90.69           C  
ATOM   2553  CB  LEU A 318      -1.837   5.254  -6.141  1.00 90.69           C  
ATOM   2554  O   LEU A 318      -4.723   5.977  -6.633  1.00 90.69           O  
ATOM   2555  CG  LEU A 318      -0.483   4.547  -6.242  1.00 90.69           C  
ATOM   2556  CD1 LEU A 318       0.365   5.184  -7.340  1.00 90.69           C  
ATOM   2557  CD2 LEU A 318       0.245   4.590  -4.902  1.00 90.69           C  
ATOM   2558  N   VAL A 319      -4.871   5.008  -4.660  1.00 91.62           N  
ATOM   2559  CA  VAL A 319      -6.074   5.754  -4.293  1.00 91.62           C  
ATOM   2560  C   VAL A 319      -5.723   6.816  -3.256  1.00 91.62           C  
ATOM   2561  CB  VAL A 319      -7.176   4.816  -3.746  1.00 91.62           C  
ATOM   2562  O   VAL A 319      -5.074   6.523  -2.250  1.00 91.62           O  
ATOM   2563  CG1 VAL A 319      -8.422   5.617  -3.379  1.00 91.62           C  
ATOM   2564  CG2 VAL A 319      -7.512   3.734  -4.770  1.00 91.62           C  
ATOM   2565  N   ASP A 320      -6.051   8.039  -3.549  1.00 85.19           N  
ATOM   2566  CA  ASP A 320      -5.832   9.156  -2.635  1.00 85.19           C  
ATOM   2567  C   ASP A 320      -7.055  10.062  -2.578  1.00 85.19           C  
ATOM   2568  CB  ASP A 320      -4.598   9.953  -3.053  1.00 85.19           C  
ATOM   2569  O   ASP A 320      -7.941   9.977  -3.434  1.00 85.19           O  
ATOM   2570  CG  ASP A 320      -3.977  10.727  -1.903  1.00 85.19           C  
ATOM   2571  OD1 ASP A 320      -4.371  10.508  -0.737  1.00 85.19           O  
ATOM   2572  OD2 ASP A 320      -3.086  11.562  -2.166  1.00 85.19           O  
ATOM   2573  N   GLY A 321      -7.113  10.719  -1.507  1.00 88.81           N  
ATOM   2574  CA  GLY A 321      -8.211  11.664  -1.398  1.00 88.81           C  
ATOM   2575  C   GLY A 321      -8.359  12.250  -0.005  1.00 88.81           C  
ATOM   2576  O   GLY A 321      -7.617  11.883   0.909  1.00 88.81           O  
ATOM   2577  N   LYS A 322      -9.234  13.242  -0.009  1.00 90.06           N  
ATOM   2578  CA  LYS A 322      -9.562  13.945   1.223  1.00 90.06           C  
ATOM   2579  C   LYS A 322     -11.016  14.414   1.210  1.00 90.06           C  
ATOM   2580  CB  LYS A 322      -8.633  15.141   1.427  1.00 90.06           C  
ATOM   2581  O   LYS A 322     -11.547  14.781   0.159  1.00 90.06           O  
ATOM   2582  CG  LYS A 322      -8.734  15.781   2.803  1.00 90.06           C  
ATOM   2583  CD  LYS A 322      -7.828  17.000   2.924  1.00 90.06           C  
ATOM   2584  CE  LYS A 322      -7.988  17.688   4.273  1.00 90.06           C  
ATOM   2585  NZ  LYS A 322      -7.113  18.891   4.391  1.00 90.06           N  
ATOM   2586  N   ALA A 323     -11.586  14.320   2.348  1.00 95.31           N  
ATOM   2587  CA  ALA A 323     -12.945  14.844   2.506  1.00 95.31           C  
ATOM   2588  C   ALA A 323     -12.984  15.945   3.564  1.00 95.31           C  
ATOM   2589  CB  ALA A 323     -13.906  13.727   2.873  1.00 95.31           C  
ATOM   2590  O   ALA A 323     -12.250  15.891   4.555  1.00 95.31           O  
ATOM   2591  N   GLY A 324     -13.766  16.953   3.264  1.00 95.06           N  
ATOM   2592  CA  GLY A 324     -13.969  18.031   4.211  1.00 95.06           C  
ATOM   2593  C   GLY A 324     -15.422  18.219   4.602  1.00 95.06           C  
ATOM   2594  O   GLY A 324     -16.312  18.062   3.770  1.00 95.06           O  
ATOM   2595  N   LYS A 325     -15.609  18.547   5.801  1.00 95.81           N  
ATOM   2596  CA  LYS A 325     -16.938  18.875   6.324  1.00 95.81           C  
ATOM   2597  C   LYS A 325     -16.859  20.031   7.320  1.00 95.81           C  
ATOM   2598  CB  LYS A 325     -17.562  17.656   6.992  1.00 95.81           C  
ATOM   2599  O   LYS A 325     -15.898  20.156   8.070  1.00 95.81           O  
ATOM   2600  CG  LYS A 325     -19.031  17.812   7.320  1.00 95.81           C  
ATOM   2601  CD  LYS A 325     -19.609  16.547   7.934  1.00 95.81           C  
ATOM   2602  CE  LYS A 325     -21.094  16.719   8.289  1.00 95.81           C  
ATOM   2603  NZ  LYS A 325     -21.672  15.461   8.852  1.00 95.81           N  
ATOM   2604  N   PHE A 326     -17.938  20.797   7.266  1.00 94.81           N  
ATOM   2605  CA  PHE A 326     -17.984  21.969   8.133  1.00 94.81           C  
ATOM   2606  C   PHE A 326     -17.828  21.578   9.594  1.00 94.81           C  
ATOM   2607  CB  PHE A 326     -19.297  22.734   7.930  1.00 94.81           C  
ATOM   2608  O   PHE A 326     -18.422  20.594  10.039  1.00 94.81           O  
ATOM   2609  CG  PHE A 326     -19.516  23.844   8.938  1.00 94.81           C  
ATOM   2610  CD1 PHE A 326     -20.297  23.609  10.062  1.00 94.81           C  
ATOM   2611  CD2 PHE A 326     -18.938  25.094   8.750  1.00 94.81           C  
ATOM   2612  CE1 PHE A 326     -20.500  24.625  10.992  1.00 94.81           C  
ATOM   2613  CE2 PHE A 326     -19.141  26.109   9.680  1.00 94.81           C  
ATOM   2614  CZ  PHE A 326     -19.922  25.875  10.797  1.00 94.81           C  
ATOM   2615  N   ASP A 327     -16.938  22.344  10.172  1.00 90.38           N  
ATOM   2616  CA  ASP A 327     -16.703  22.188  11.602  1.00 90.38           C  
ATOM   2617  C   ASP A 327     -16.484  23.531  12.281  1.00 90.38           C  
ATOM   2618  CB  ASP A 327     -15.500  21.281  11.859  1.00 90.38           C  
ATOM   2619  O   ASP A 327     -15.797  24.406  11.742  1.00 90.38           O  
ATOM   2620  CG  ASP A 327     -15.422  20.781  13.289  1.00 90.38           C  
ATOM   2621  OD1 ASP A 327     -16.031  21.406  14.188  1.00 90.38           O  
ATOM   2622  OD2 ASP A 327     -14.742  19.750  13.523  1.00 90.38           O  
ATOM   2623  N   ILE A 328     -17.016  23.766  13.383  1.00 82.81           N  
ATOM   2624  CA  ILE A 328     -17.000  25.047  14.086  1.00 82.81           C  
ATOM   2625  C   ILE A 328     -15.602  25.328  14.625  1.00 82.81           C  
ATOM   2626  CB  ILE A 328     -18.031  25.078  15.234  1.00 82.81           C  
ATOM   2627  O   ILE A 328     -15.172  26.484  14.680  1.00 82.81           O  
ATOM   2628  CG1 ILE A 328     -18.344  26.516  15.633  1.00 82.81           C  
ATOM   2629  CG2 ILE A 328     -17.516  24.266  16.438  1.00 82.81           C  
ATOM   2630  CD1 ILE A 328     -19.344  27.203  14.719  1.00 82.81           C  
ATOM   2631  N   ILE A 329     -14.891  24.297  14.930  1.00 75.31           N  
ATOM   2632  CA  ILE A 329     -13.602  24.469  15.594  1.00 75.31           C  
ATOM   2633  C   ILE A 329     -12.594  25.078  14.617  1.00 75.31           C  
ATOM   2634  CB  ILE A 329     -13.062  23.125  16.156  1.00 75.31           C  
ATOM   2635  O   ILE A 329     -12.039  26.141  14.883  1.00 75.31           O  
ATOM   2636  CG1 ILE A 329     -13.992  22.594  17.250  1.00 75.31           C  
ATOM   2637  CG2 ILE A 329     -11.633  23.297  16.672  1.00 75.31           C  
ATOM   2638  CD1 ILE A 329     -13.688  21.172  17.672  1.00 75.31           C  
ATOM   2639  N   PRO A 330     -12.430  24.375  13.484  1.00 82.56           N  
ATOM   2640  CA  PRO A 330     -11.500  25.016  12.555  1.00 82.56           C  
ATOM   2641  C   PRO A 330     -12.000  26.391  12.078  1.00 82.56           C  
ATOM   2642  CB  PRO A 330     -11.422  24.031  11.383  1.00 82.56           C  
ATOM   2643  O   PRO A 330     -11.188  27.281  11.797  1.00 82.56           O  
ATOM   2644  CG  PRO A 330     -12.484  23.016  11.664  1.00 82.56           C  
ATOM   2645  CD  PRO A 330     -12.945  23.203  13.086  1.00 82.56           C  
ATOM   2646  N   THR A 331     -13.219  26.594  12.039  1.00 82.81           N  
ATOM   2647  CA  THR A 331     -13.773  27.891  11.656  1.00 82.81           C  
ATOM   2648  C   THR A 331     -13.352  28.969  12.656  1.00 82.81           C  
ATOM   2649  CB  THR A 331     -15.305  27.844  11.570  1.00 82.81           C  
ATOM   2650  O   THR A 331     -12.859  30.031  12.258  1.00 82.81           O  
ATOM   2651  CG2 THR A 331     -15.875  29.156  11.070  1.00 82.81           C  
ATOM   2652  OG1 THR A 331     -15.695  26.797  10.664  1.00 82.81           O  
ATOM   2653  N   MET A 332     -13.492  28.719  13.906  1.00 73.62           N  
ATOM   2654  CA  MET A 332     -13.164  29.688  14.945  1.00 73.62           C  
ATOM   2655  C   MET A 332     -11.664  29.938  14.992  1.00 73.62           C  
ATOM   2656  CB  MET A 332     -13.656  29.203  16.312  1.00 73.62           C  
ATOM   2657  O   MET A 332     -11.227  31.078  15.227  1.00 73.62           O  
ATOM   2658  CG  MET A 332     -15.164  29.297  16.484  1.00 73.62           C  
ATOM   2659  SD  MET A 332     -15.758  31.031  16.578  1.00 73.62           S  
ATOM   2660  CE  MET A 332     -17.219  30.812  17.641  1.00 73.62           C  
ATOM   2661  N   THR A 333     -10.969  28.875  14.844  1.00 72.00           N  
ATOM   2662  CA  THR A 333      -9.523  29.031  14.836  1.00 72.00           C  
ATOM   2663  C   THR A 333      -9.078  29.906  13.664  1.00 72.00           C  
ATOM   2664  CB  THR A 333      -8.805  27.672  14.758  1.00 72.00           C  
ATOM   2665  O   THR A 333      -8.180  30.734  13.805  1.00 72.00           O  
ATOM   2666  CG2 THR A 333      -7.367  27.781  15.250  1.00 72.00           C  
ATOM   2667  OG1 THR A 333      -9.516  26.734  15.578  1.00 72.00           O  
ATOM   2668  N   THR A 334      -9.688  29.688  12.539  1.00 75.69           N  
ATOM   2669  CA  THR A 334      -9.344  30.469  11.352  1.00 75.69           C  
ATOM   2670  C   THR A 334      -9.766  31.922  11.531  1.00 75.69           C  
ATOM   2671  CB  THR A 334     -10.016  29.891  10.094  1.00 75.69           C  
ATOM   2672  O   THR A 334      -9.062  32.844  11.094  1.00 75.69           O  
ATOM   2673  CG2 THR A 334      -9.562  30.641   8.844  1.00 75.69           C  
ATOM   2674  OG1 THR A 334      -9.656  28.500   9.961  1.00 75.69           O  
ATOM   2675  N   ILE A 335     -10.875  32.156  12.133  1.00 74.12           N  
ATOM   2676  CA  ILE A 335     -11.320  33.500  12.422  1.00 74.12           C  
ATOM   2677  C   ILE A 335     -10.336  34.188  13.367  1.00 74.12           C  
ATOM   2678  CB  ILE A 335     -12.742  33.531  13.031  1.00 74.12           C  
ATOM   2679  O   ILE A 335      -9.953  35.344  13.156  1.00 74.12           O  
ATOM   2680  CG1 ILE A 335     -13.773  33.094  11.977  1.00 74.12           C  
ATOM   2681  CG2 ILE A 335     -13.070  34.906  13.609  1.00 74.12           C  
ATOM   2682  CD1 ILE A 335     -15.180  32.906  12.531  1.00 74.12           C  
ATOM   2683  N   GLY A 336      -9.961  33.469  14.328  1.00 70.06           N  
ATOM   2684  CA  GLY A 336      -8.977  34.031  15.242  1.00 70.06           C  
ATOM   2685  C   GLY A 336      -7.684  34.406  14.562  1.00 70.06           C  
ATOM   2686  O   GLY A 336      -7.141  35.500  14.820  1.00 70.06           O  
ATOM   2687  N   SER A 337      -7.176  33.500  13.711  1.00 71.56           N  
ATOM   2688  CA  SER A 337      -5.961  33.812  12.961  1.00 71.56           C  
ATOM   2689  C   SER A 337      -6.172  35.000  12.047  1.00 71.56           C  
ATOM   2690  CB  SER A 337      -5.516  32.594  12.133  1.00 71.56           C  
ATOM   2691  O   SER A 337      -5.254  35.812  11.852  1.00 71.56           O  
ATOM   2692  OG  SER A 337      -4.988  31.578  12.969  1.00 71.56           O  
ATOM   2693  N   GLY A 338      -7.309  35.094  11.445  1.00 73.25           N  
ATOM   2694  CA  GLY A 338      -7.625  36.250  10.609  1.00 73.25           C  
ATOM   2695  C   GLY A 338      -7.594  37.562  11.375  1.00 73.25           C  
ATOM   2696  O   GLY A 338      -7.098  38.562  10.867  1.00 73.25           O  
ATOM   2697  N   ILE A 339      -8.031  37.531  12.578  1.00 71.31           N  
ATOM   2698  CA  ILE A 339      -8.023  38.719  13.422  1.00 71.31           C  
ATOM   2699  C   ILE A 339      -6.582  39.094  13.766  1.00 71.31           C  
ATOM   2700  CB  ILE A 339      -8.844  38.500  14.711  1.00 71.31           C  
ATOM   2701  O   ILE A 339      -6.246  40.281  13.836  1.00 71.31           O  
ATOM   2702  CG1 ILE A 339     -10.336  38.344  14.375  1.00 71.31           C  
ATOM   2703  CG2 ILE A 339      -8.625  39.656  15.688  1.00 71.31           C  
ATOM   2704  CD1 ILE A 339     -11.188  37.938  15.555  1.00 71.31           C  
ATOM   2705  N   GLY A 340      -5.832  38.094  13.945  1.00 70.19           N  
ATOM   2706  CA  GLY A 340      -4.418  38.344  14.148  1.00 70.19           C  
ATOM   2707  C   GLY A 340      -3.766  39.062  12.977  1.00 70.19           C  
ATOM   2708  O   GLY A 340      -2.990  40.000  13.164  1.00 70.19           O  
ATOM   2709  N   ILE A 341      -4.141  38.625  11.844  1.00 73.44           N  
ATOM   2710  CA  ILE A 341      -3.586  39.250  10.641  1.00 73.44           C  
ATOM   2711  C   ILE A 341      -4.031  40.688  10.555  1.00 73.44           C  
ATOM   2712  CB  ILE A 341      -4.008  38.469   9.375  1.00 73.44           C  
ATOM   2713  O   ILE A 341      -3.268  41.562  10.117  1.00 73.44           O  
ATOM   2714  CG1 ILE A 341      -3.377  37.062   9.352  1.00 73.44           C  
ATOM   2715  CG2 ILE A 341      -3.631  39.250   8.117  1.00 73.44           C  
ATOM   2716  CD1 ILE A 341      -3.857  36.188   8.211  1.00 73.44           C  
ATOM   2717  N   PHE A 342      -5.199  41.000  10.984  1.00 74.31           N  
ATOM   2718  CA  PHE A 342      -5.691  42.375  11.016  1.00 74.31           C  
ATOM   2719  C   PHE A 342      -4.891  43.219  12.008  1.00 74.31           C  
ATOM   2720  CB  PHE A 342      -7.180  42.406  11.375  1.00 74.31           C  
ATOM   2721  O   PHE A 342      -4.680  44.406  11.789  1.00 74.31           O  
ATOM   2722  CG  PHE A 342      -8.078  42.781  10.227  1.00 74.31           C  
ATOM   2723  CD1 PHE A 342      -8.289  44.125   9.898  1.00 74.31           C  
ATOM   2724  CD2 PHE A 342      -8.703  41.781   9.477  1.00 74.31           C  
ATOM   2725  CE1 PHE A 342      -9.125  44.469   8.836  1.00 74.31           C  
ATOM   2726  CE2 PHE A 342      -9.539  42.125   8.414  1.00 74.31           C  
ATOM   2727  CZ  PHE A 342      -9.742  43.469   8.094  1.00 74.31           C  
ATOM   2728  N   GLY A 343      -4.555  42.562  13.000  1.00 70.81           N  
ATOM   2729  CA  GLY A 343      -3.705  43.250  13.953  1.00 70.81           C  
ATOM   2730  C   GLY A 343      -2.365  43.688  13.375  1.00 70.81           C  
ATOM   2731  O   GLY A 343      -1.890  44.781  13.625  1.00 70.81           O  
ATOM   2732  N   VAL A 344      -1.897  42.812  12.547  1.00 72.69           N  
ATOM   2733  CA  VAL A 344      -0.623  43.125  11.906  1.00 72.69           C  
ATOM   2734  C   VAL A 344      -0.802  44.281  10.930  1.00 72.69           C  
ATOM   2735  CB  VAL A 344      -0.049  41.906  11.164  1.00 72.69           C  
ATOM   2736  O   VAL A 344       0.067  45.156  10.828  1.00 72.69           O  
ATOM   2737  CG1 VAL A 344       1.190  42.281  10.359  1.00 72.69           C  
ATOM   2738  CG2 VAL A 344       0.279  40.781  12.156  1.00 72.69           C  
ATOM   2739  N   ALA A 345      -1.865  44.281  10.266  1.00 77.00           N  
ATOM   2740  CA  ALA A 345      -2.150  45.375   9.336  1.00 77.00           C  
ATOM   2741  C   ALA A 345      -2.262  46.719  10.062  1.00 77.00           C  
ATOM   2742  CB  ALA A 345      -3.432  45.094   8.555  1.00 77.00           C  
ATOM   2743  O   ALA A 345      -1.844  47.750   9.539  1.00 77.00           O  
ATOM   2744  N   THR A 346      -2.760  46.719  11.258  1.00 76.50           N  
ATOM   2745  CA  THR A 346      -2.889  47.938  12.047  1.00 76.50           C  
ATOM   2746  C   THR A 346      -1.518  48.469  12.461  1.00 76.50           C  
ATOM   2747  CB  THR A 346      -3.752  47.688  13.305  1.00 76.50           C  
ATOM   2748  O   THR A 346      -1.286  49.656  12.461  1.00 76.50           O  
ATOM   2749  CG2 THR A 346      -4.746  48.844  13.508  1.00 76.50           C  
ATOM   2750  OG1 THR A 346      -4.473  46.469  13.156  1.00 76.50           O  
ATOM   2751  N   VAL A 347      -0.692  47.562  12.750  1.00 74.94           N  
ATOM   2752  CA  VAL A 347       0.660  47.969  13.117  1.00 74.94           C  
ATOM   2753  C   VAL A 347       1.356  48.594  11.914  1.00 74.94           C  
ATOM   2754  CB  VAL A 347       1.486  46.781  13.656  1.00 74.94           C  
ATOM   2755  O   VAL A 347       2.080  49.562  12.047  1.00 74.94           O  
ATOM   2756  CG1 VAL A 347       2.928  47.188  13.938  1.00 74.94           C  
ATOM   2757  CG2 VAL A 347       0.841  46.188  14.914  1.00 74.94           C  
ATOM   2758  N   LEU A 348       1.134  48.000  10.820  1.00 77.50           N  
ATOM   2759  CA  LEU A 348       1.731  48.531   9.602  1.00 77.50           C  
ATOM   2760  C   LEU A 348       1.176  49.938   9.289  1.00 77.50           C  
ATOM   2761  CB  LEU A 348       1.482  47.594   8.422  1.00 77.50           C  
ATOM   2762  O   LEU A 348       1.913  50.812   8.844  1.00 77.50           O  
ATOM   2763  CG  LEU A 348       2.721  47.125   7.664  1.00 77.50           C  
ATOM   2764  CD1 LEU A 348       2.783  45.594   7.668  1.00 77.50           C  
ATOM   2765  CD2 LEU A 348       2.723  47.656   6.238  1.00 77.50           C  
ATOM   2766  N   CYS A 349      -0.067  50.125   9.508  1.00 79.75           N  
ATOM   2767  CA  CYS A 349      -0.679  51.438   9.273  1.00 79.75           C  
ATOM   2768  C   CYS A 349      -0.125  52.469  10.234  1.00 79.75           C  
ATOM   2769  CB  CYS A 349      -2.197  51.344   9.422  1.00 79.75           C  
ATOM   2770  O   CYS A 349       0.104  53.625   9.852  1.00 79.75           O  
ATOM   2771  SG  CYS A 349      -3.020  50.562   8.016  1.00 79.75           S  
ATOM   2772  N   ASP A 350       0.114  52.094  11.406  1.00 81.50           N  
ATOM   2773  CA  ASP A 350       0.695  53.000  12.383  1.00 81.50           C  
ATOM   2774  C   ASP A 350       2.111  53.406  11.984  1.00 81.50           C  
ATOM   2775  CB  ASP A 350       0.705  52.375  13.773  1.00 81.50           C  
ATOM   2776  O   ASP A 350       2.500  54.562  12.148  1.00 81.50           O  
ATOM   2777  CG  ASP A 350      -0.485  52.781  14.625  1.00 81.50           C  
ATOM   2778  OD1 ASP A 350      -1.298  53.625  14.172  1.00 81.50           O  
ATOM   2779  OD2 ASP A 350      -0.610  52.281  15.750  1.00 81.50           O  
ATOM   2780  N   LEU A 351       2.773  52.438  11.469  1.00 80.69           N  
ATOM   2781  CA  LEU A 351       4.133  52.750  11.031  1.00 80.69           C  
ATOM   2782  C   LEU A 351       4.117  53.688   9.828  1.00 80.69           C  
ATOM   2783  CB  LEU A 351       4.871  51.438  10.672  1.00 80.69           C  
ATOM   2784  O   LEU A 351       4.980  54.562   9.711  1.00 80.69           O  
ATOM   2785  CG  LEU A 351       5.797  50.875  11.750  1.00 80.69           C  
ATOM   2786  CD1 LEU A 351       5.785  49.344  11.703  1.00 80.69           C  
ATOM   2787  CD2 LEU A 351       7.211  51.406  11.578  1.00 80.69           C  
ATOM   2788  N   LEU A 352       3.170  53.500   9.055  1.00 82.56           N  
ATOM   2789  CA  LEU A 352       3.049  54.375   7.895  1.00 82.56           C  
ATOM   2790  C   LEU A 352       2.639  55.781   8.320  1.00 82.56           C  
ATOM   2791  CB  LEU A 352       2.029  53.812   6.898  1.00 82.56           C  
ATOM   2792  O   LEU A 352       3.139  56.781   7.777  1.00 82.56           O  
ATOM   2793  CG  LEU A 352       2.562  52.812   5.879  1.00 82.56           C  
ATOM   2794  CD1 LEU A 352       1.447  51.875   5.422  1.00 82.56           C  
ATOM   2795  CD2 LEU A 352       3.182  53.531   4.688  1.00 82.56           C  
ATOM   2796  N   LEU A 353       1.771  55.938   9.258  1.00 80.81           N  
ATOM   2797  CA  LEU A 353       1.290  57.219   9.758  1.00 80.81           C  
ATOM   2798  C   LEU A 353       2.410  57.969  10.461  1.00 80.81           C  
ATOM   2799  CB  LEU A 353       0.120  57.000  10.727  1.00 80.81           C  
ATOM   2800  O   LEU A 353       2.537  59.188  10.297  1.00 80.81           O  
ATOM   2801  CG  LEU A 353      -0.916  58.125  10.789  1.00 80.81           C  
ATOM   2802  CD1 LEU A 353      -2.289  57.594  10.383  1.00 80.81           C  
ATOM   2803  CD2 LEU A 353      -0.963  58.719  12.188  1.00 80.81           C  
ATOM   2804  N   LEU A 354       3.258  57.250  11.188  1.00 80.62           N  
ATOM   2805  CA  LEU A 354       4.250  57.906  12.039  1.00 80.62           C  
ATOM   2806  C   LEU A 354       5.527  58.188  11.258  1.00 80.62           C  
ATOM   2807  CB  LEU A 354       4.570  57.031  13.250  1.00 80.62           C  
ATOM   2808  O   LEU A 354       6.277  59.125  11.609  1.00 80.62           O  
ATOM   2809  CG  LEU A 354       3.484  56.938  14.320  1.00 80.62           C  
ATOM   2810  CD1 LEU A 354       3.672  55.656  15.156  1.00 80.62           C  
ATOM   2811  CD2 LEU A 354       3.500  58.156  15.211  1.00 80.62           C  
ATOM   2812  N   HIS A 355       5.750  57.438  10.156  1.00 80.06           N  
ATOM   2813  CA  HIS A 355       7.070  57.594   9.555  1.00 80.06           C  
ATOM   2814  C   HIS A 355       6.961  58.062   8.102  1.00 80.06           C  
ATOM   2815  CB  HIS A 355       7.852  56.281   9.633  1.00 80.06           C  
ATOM   2816  O   HIS A 355       7.910  58.625   7.547  1.00 80.06           O  
ATOM   2817  CG  HIS A 355       8.219  55.875  11.023  1.00 80.06           C  
ATOM   2818  CD2 HIS A 355       9.391  55.969  11.695  1.00 80.06           C  
ATOM   2819  ND1 HIS A 355       7.305  55.344  11.898  1.00 80.06           N  
ATOM   2820  CE1 HIS A 355       7.910  55.094  13.047  1.00 80.06           C  
ATOM   2821  NE2 HIS A 355       9.172  55.469  12.945  1.00 80.06           N  
ATOM   2822  N   ILE A 356       5.891  57.844   7.480  1.00 78.12           N  
ATOM   2823  CA  ILE A 356       5.891  58.094   6.039  1.00 78.12           C  
ATOM   2824  C   ILE A 356       4.969  59.250   5.711  1.00 78.12           C  
ATOM   2825  CB  ILE A 356       5.461  56.812   5.258  1.00 78.12           C  
ATOM   2826  O   ILE A 356       5.293  60.094   4.867  1.00 78.12           O  
ATOM   2827  CG1 ILE A 356       6.410  55.656   5.555  1.00 78.12           C  
ATOM   2828  CG2 ILE A 356       5.406  57.125   3.754  1.00 78.12           C  
ATOM   2829  CD1 ILE A 356       6.031  54.344   4.863  1.00 78.12           C  
ATOM   2830  N   LEU A 357       3.783  59.438   6.332  1.00 74.81           N  
ATOM   2831  CA  LEU A 357       2.795  60.438   5.965  1.00 74.81           C  
ATOM   2832  C   LEU A 357       3.277  61.844   6.348  1.00 74.81           C  
ATOM   2833  CB  LEU A 357       1.453  60.156   6.637  1.00 74.81           C  
ATOM   2834  O   LEU A 357       4.078  62.000   7.270  1.00 74.81           O  
ATOM   2835  CG  LEU A 357       0.542  59.156   5.930  1.00 74.81           C  
ATOM   2836  CD1 LEU A 357      -0.245  58.312   6.949  1.00 74.81           C  
ATOM   2837  CD2 LEU A 357      -0.400  59.844   4.969  1.00 74.81           C  
ATOM   2838  N   PRO A 358       2.705  62.875   5.562  1.00 73.38           N  
ATOM   2839  CA  PRO A 358       3.029  64.250   5.883  1.00 73.38           C  
ATOM   2840  C   PRO A 358       2.457  64.688   7.227  1.00 73.38           C  
ATOM   2841  CB  PRO A 358       2.395  65.062   4.734  1.00 73.38           C  
ATOM   2842  O   PRO A 358       1.449  64.188   7.684  1.00 73.38           O  
ATOM   2843  CG  PRO A 358       1.589  64.062   3.982  1.00 73.38           C  
ATOM   2844  CD  PRO A 358       1.827  62.688   4.590  1.00 73.38           C  
ATOM   2845  N   LYS A 359       3.131  65.188   8.297  1.00 76.94           N  
ATOM   2846  CA  LYS A 359       2.781  65.688   9.633  1.00 76.94           C  
ATOM   2847  C   LYS A 359       3.117  64.625  10.695  1.00 76.94           C  
ATOM   2848  CB  LYS A 359       1.295  66.062   9.703  1.00 76.94           C  
ATOM   2849  O   LYS A 359       2.408  64.500  11.695  1.00 76.94           O  
ATOM   2850  CG  LYS A 359       0.899  67.188   8.820  1.00 76.94           C  
ATOM   2851  CD  LYS A 359      -0.555  67.625   9.031  1.00 76.94           C  
ATOM   2852  CE  LYS A 359      -0.941  68.812   8.180  1.00 76.94           C  
ATOM   2853  NZ  LYS A 359      -2.359  69.188   8.406  1.00 76.94           N  
ATOM   2854  N   ARG A 360       4.008  63.906  10.258  1.00 78.38           N  
ATOM   2855  CA  ARG A 360       4.434  62.812  11.141  1.00 78.38           C  
ATOM   2856  C   ARG A 360       4.812  63.344  12.516  1.00 78.38           C  
ATOM   2857  CB  ARG A 360       5.609  62.062  10.523  1.00 78.38           C  
ATOM   2858  O   ARG A 360       4.543  62.719  13.531  1.00 78.38           O  
ATOM   2859  CG  ARG A 360       6.801  62.938  10.180  1.00 78.38           C  
ATOM   2860  CD  ARG A 360       7.852  62.188   9.383  1.00 78.38           C  
ATOM   2861  NE  ARG A 360       8.961  63.062   8.992  1.00 78.38           N  
ATOM   2862  NH1 ARG A 360      10.055  61.438   7.754  1.00 78.38           N  
ATOM   2863  NH2 ARG A 360      10.938  63.562   7.930  1.00 78.38           N  
ATOM   2864  CZ  ARG A 360       9.977  62.688   8.227  1.00 78.38           C  
ATOM   2865  N   HIS A 361       5.348  64.562  12.523  1.00 78.81           N  
ATOM   2866  CA  HIS A 361       5.789  65.062  13.805  1.00 78.81           C  
ATOM   2867  C   HIS A 361       4.598  65.438  14.680  1.00 78.81           C  
ATOM   2868  CB  HIS A 361       6.684  66.312  13.594  1.00 78.81           C  
ATOM   2869  O   HIS A 361       4.633  65.250  15.898  1.00 78.81           O  
ATOM   2870  CG  HIS A 361       8.094  65.938  13.234  1.00 78.81           C  
ATOM   2871  CD2 HIS A 361       8.742  66.000  12.047  1.00 78.81           C  
ATOM   2872  ND1 HIS A 361       9.016  65.500  14.164  1.00 78.81           N  
ATOM   2873  CE1 HIS A 361      10.164  65.312  13.562  1.00 78.81           C  
ATOM   2874  NE2 HIS A 361      10.031  65.562  12.273  1.00 78.81           N  
ATOM   2875  N   TYR A 362       3.564  65.938  14.008  1.00 79.12           N  
ATOM   2876  CA  TYR A 362       2.352  66.312  14.734  1.00 79.12           C  
ATOM   2877  C   TYR A 362       1.689  65.062  15.328  1.00 79.12           C  
ATOM   2878  CB  TYR A 362       1.367  67.062  13.820  1.00 79.12           C  
ATOM   2879  O   TYR A 362       1.293  65.062  16.500  1.00 79.12           O  
ATOM   2880  CG  TYR A 362       0.094  67.500  14.508  1.00 79.12           C  
ATOM   2881  CD1 TYR A 362      -1.100  66.812  14.297  1.00 79.12           C  
ATOM   2882  CD2 TYR A 362       0.082  68.562  15.375  1.00 79.12           C  
ATOM   2883  CE1 TYR A 362      -2.275  67.188  14.930  1.00 79.12           C  
ATOM   2884  CE2 TYR A 362      -1.088  68.938  16.016  1.00 79.12           C  
ATOM   2885  OH  TYR A 362      -3.420  68.625  16.422  1.00 79.12           O  
ATOM   2886  CZ  TYR A 362      -2.260  68.250  15.789  1.00 79.12           C  
ATOM   2887  N   TYR A 363       1.643  64.125  14.609  1.00 80.06           N  
ATOM   2888  CA  TYR A 363       0.973  62.875  15.078  1.00 80.06           C  
ATOM   2889  C   TYR A 363       1.802  62.188  16.141  1.00 80.06           C  
ATOM   2890  CB  TYR A 363       0.706  61.938  13.906  1.00 80.06           C  
ATOM   2891  O   TYR A 363       1.252  61.594  17.078  1.00 80.06           O  
ATOM   2892  CG  TYR A 363      -0.242  62.500  12.875  1.00 80.06           C  
ATOM   2893  CD1 TYR A 363      -1.521  62.906  13.227  1.00 80.06           C  
ATOM   2894  CD2 TYR A 363       0.139  62.594  11.539  1.00 80.06           C  
ATOM   2895  CE1 TYR A 363      -2.398  63.438  12.281  1.00 80.06           C  
ATOM   2896  CE2 TYR A 363      -0.730  63.125  10.586  1.00 80.06           C  
ATOM   2897  OH  TYR A 363      -2.859  64.000  10.016  1.00 80.06           O  
ATOM   2898  CZ  TYR A 363      -1.995  63.531  10.961  1.00 80.06           C  
ATOM   2899  N   LYS A 364       3.037  62.250  16.094  1.00 81.56           N  
ATOM   2900  CA  LYS A 364       3.908  61.656  17.094  1.00 81.56           C  
ATOM   2901  C   LYS A 364       3.734  62.375  18.453  1.00 81.56           C  
ATOM   2902  CB  LYS A 364       5.371  61.750  16.656  1.00 81.56           C  
ATOM   2903  O   LYS A 364       3.729  61.719  19.500  1.00 81.56           O  
ATOM   2904  CG  LYS A 364       5.832  60.562  15.844  1.00 81.56           C  
ATOM   2905  CD  LYS A 364       7.305  60.656  15.469  1.00 81.56           C  
ATOM   2906  CE  LYS A 364       7.746  59.500  14.586  1.00 81.56           C  
ATOM   2907  NZ  LYS A 364       9.180  59.625  14.172  1.00 81.56           N  
ATOM   2908  N   GLN A 365       3.549  63.625  18.406  1.00 79.56           N  
ATOM   2909  CA  GLN A 365       3.377  64.375  19.625  1.00 79.56           C  
ATOM   2910  C   GLN A 365       2.039  64.062  20.297  1.00 79.56           C  
ATOM   2911  CB  GLN A 365       3.482  65.875  19.344  1.00 79.56           C  
ATOM   2912  O   GLN A 365       1.934  64.062  21.516  1.00 79.56           O  
ATOM   2913  CG  GLN A 365       4.699  66.562  19.984  1.00 79.56           C  
ATOM   2914  CD  GLN A 365       4.758  68.062  19.734  1.00 79.56           C  
ATOM   2915  NE2 GLN A 365       5.902  68.688  20.016  1.00 79.56           N  
ATOM   2916  OE1 GLN A 365       3.781  68.625  19.266  1.00 79.56           O  
ATOM   2917  N   LYS A 366       1.115  63.844  19.422  1.00 78.75           N  
ATOM   2918  CA  LYS A 366      -0.206  63.531  19.969  1.00 78.75           C  
ATOM   2919  C   LYS A 366      -0.290  62.094  20.469  1.00 78.75           C  
ATOM   2920  CB  LYS A 366      -1.291  63.812  18.922  1.00 78.75           C  
ATOM   2921  O   LYS A 366      -1.013  61.781  21.422  1.00 78.75           O  
ATOM   2922  CG  LYS A 366      -1.719  65.250  18.828  1.00 78.75           C  
ATOM   2923  CD  LYS A 366      -2.895  65.562  19.750  1.00 78.75           C  
ATOM   2924  CE  LYS A 366      -3.352  67.000  19.625  1.00 78.75           C  
ATOM   2925  NZ  LYS A 366      -4.527  67.312  20.500  1.00 78.75           N  
ATOM   2926  N   LYS A 367       0.490  61.312  19.906  1.00 83.31           N  
ATOM   2927  CA  LYS A 367       0.416  59.906  20.203  1.00 83.31           C  
ATOM   2928  C   LYS A 367       1.304  59.531  21.391  1.00 83.31           C  
ATOM   2929  CB  LYS A 367       0.815  59.062  18.984  1.00 83.31           C  
ATOM   2930  O   LYS A 367       0.919  58.719  22.250  1.00 83.31           O  
ATOM   2931  CG  LYS A 367       0.756  57.562  19.219  1.00 83.31           C  
ATOM   2932  CD  LYS A 367       1.146  56.781  17.969  1.00 83.31           C  
ATOM   2933  CE  LYS A 367       1.156  55.281  18.219  1.00 83.31           C  
ATOM   2934  NZ  LYS A 367       0.607  54.531  17.047  1.00 83.31           N  
ATOM   2935  N   PHE A 368       2.480  60.188  21.516  1.00 81.31           N  
ATOM   2936  CA  PHE A 368       3.457  59.781  22.516  1.00 81.31           C  
ATOM   2937  C   PHE A 368       3.525  60.812  23.641  1.00 81.31           C  
ATOM   2938  CB  PHE A 368       4.840  59.625  21.875  1.00 81.31           C  
ATOM   2939  O   PHE A 368       3.555  62.031  23.406  1.00 81.31           O  
ATOM   2940  CG  PHE A 368       4.918  58.500  20.891  1.00 81.31           C  
ATOM   2941  CD1 PHE A 368       5.059  57.188  21.328  1.00 81.31           C  
ATOM   2942  CD2 PHE A 368       4.852  58.750  19.531  1.00 81.31           C  
ATOM   2943  CE1 PHE A 368       5.133  56.125  20.406  1.00 81.31           C  
ATOM   2944  CE2 PHE A 368       4.922  57.688  18.609  1.00 81.31           C  
ATOM   2945  CZ  PHE A 368       5.062  56.406  19.047  1.00 81.31           C  
ATOM   2946  N   LYS A 369       3.381  60.312  24.859  1.00 78.00           N  
ATOM   2947  CA  LYS A 369       3.660  61.094  26.062  1.00 78.00           C  
ATOM   2948  C   LYS A 369       4.941  60.625  26.734  1.00 78.00           C  
ATOM   2949  CB  LYS A 369       2.488  61.031  27.031  1.00 78.00           C  
ATOM   2950  O   LYS A 369       5.109  59.438  27.000  1.00 78.00           O  
ATOM   2951  CG  LYS A 369       2.393  62.219  27.969  1.00 78.00           C  
ATOM   2952  CD  LYS A 369       1.175  62.125  28.875  1.00 78.00           C  
ATOM   2953  CE  LYS A 369       1.134  63.281  29.875  1.00 78.00           C  
ATOM   2954  NZ  LYS A 369      -0.060  63.188  30.781  1.00 78.00           N  
ATOM   2955  N   TYR A 370       5.879  61.469  26.906  1.00 74.56           N  
ATOM   2956  CA  TYR A 370       7.191  61.125  27.438  1.00 74.56           C  
ATOM   2957  C   TYR A 370       7.152  61.031  28.953  1.00 74.56           C  
ATOM   2958  CB  TYR A 370       8.227  62.188  27.016  1.00 74.56           C  
ATOM   2959  O   TYR A 370       6.629  61.906  29.625  1.00 74.56           O  
ATOM   2960  CG  TYR A 370       8.586  62.125  25.547  1.00 74.56           C  
ATOM   2961  CD1 TYR A 370       9.594  61.281  25.094  1.00 74.56           C  
ATOM   2962  CD2 TYR A 370       7.910  62.906  24.625  1.00 74.56           C  
ATOM   2963  CE1 TYR A 370       9.930  61.219  23.734  1.00 74.56           C  
ATOM   2964  CE2 TYR A 370       8.234  62.875  23.266  1.00 74.56           C  
ATOM   2965  OH  TYR A 370       9.570  61.969  21.500  1.00 74.56           O  
ATOM   2966  CZ  TYR A 370       9.242  62.031  22.844  1.00 74.56           C  
ATOM   2967  N   ALA A 371       7.273  59.906  29.531  1.00 67.31           N  
ATOM   2968  CA  ALA A 371       7.410  59.750  30.969  1.00 67.31           C  
ATOM   2969  C   ALA A 371       8.875  59.750  31.391  1.00 67.31           C  
ATOM   2970  CB  ALA A 371       6.742  58.469  31.422  1.00 67.31           C  
ATOM   2971  O   ALA A 371       9.609  58.812  31.125  1.00 67.31           O  
ATOM   2972  N   GLU A 372       9.531  60.938  31.469  1.00 59.88           N  
ATOM   2973  CA  GLU A 372      10.938  61.094  31.844  1.00 59.88           C  
ATOM   2974  C   GLU A 372      11.180  60.656  33.281  1.00 59.88           C  
ATOM   2975  CB  GLU A 372      11.398  62.531  31.656  1.00 59.88           C  
ATOM   2976  O   GLU A 372      10.273  60.719  34.125  1.00 59.88           O  
ATOM   2977  CG  GLU A 372      11.711  62.906  30.203  1.00 59.88           C  
ATOM   2978  CD  GLU A 372      12.281  64.312  30.047  1.00 59.88           C  
ATOM   2979  OE1 GLU A 372      12.648  64.688  28.922  1.00 59.88           O  
ATOM   2980  OE2 GLU A 372      12.367  65.000  31.078  1.00 59.88           O  
ATOM   2981  N   ASP A 373      12.117  59.906  33.656  1.00 52.84           N  
ATOM   2982  CA  ASP A 373      12.633  59.594  34.969  1.00 52.84           C  
ATOM   2983  C   ASP A 373      12.781  60.844  35.812  1.00 52.84           C  
ATOM   2984  CB  ASP A 373      13.977  58.844  34.844  1.00 52.84           C  
ATOM   2985  O   ASP A 373      13.594  61.719  35.531  1.00 52.84           O  
ATOM   2986  CG  ASP A 373      14.047  57.594  35.719  1.00 52.84           C  
ATOM   2987  OD1 ASP A 373      13.109  57.344  36.500  1.00 52.84           O  
ATOM   2988  OD2 ASP A 373      15.047  56.875  35.594  1.00 52.84           O  
ATOM   2989  N   MET A 374      11.727  61.531  36.438  1.00 44.50           N  
ATOM   2990  CA  MET A 374      12.102  62.500  37.438  1.00 44.50           C  
ATOM   2991  C   MET A 374      13.086  61.906  38.438  1.00 44.50           C  
ATOM   2992  CB  MET A 374      10.859  63.031  38.156  1.00 44.50           C  
ATOM   2993  O   MET A 374      12.836  60.844  39.000  1.00 44.50           O  
ATOM   2994  CG  MET A 374      10.219  64.250  37.500  1.00 44.50           C  
ATOM   2995  SD  MET A 374       9.844  65.562  38.688  1.00 44.50           S  
ATOM   2996  CE  MET A 374       8.156  66.000  38.156  1.00 44.50           C  
ATOM   2997  N   GLY A 375      14.289  61.969  38.406  1.00 41.75           N  
ATOM   2998  CA  GLY A 375      15.180  61.750  39.531  1.00 41.75           C  
ATOM   2999  C   GLY A 375      14.531  62.031  40.875  1.00 41.75           C  
ATOM   3000  O   GLY A 375      13.469  62.656  40.938  1.00 41.75           O  
ATOM   3001  N   PRO A 376      14.945  61.531  42.125  1.00 41.19           N  
ATOM   3002  CA  PRO A 376      14.445  61.812  43.469  1.00 41.19           C  
ATOM   3003  C   PRO A 376      13.898  63.250  43.594  1.00 41.19           C  
ATOM   3004  CB  PRO A 376      15.672  61.625  44.344  1.00 41.19           C  
ATOM   3005  O   PRO A 376      13.344  63.594  44.625  1.00 41.19           O  
ATOM   3006  CG  PRO A 376      16.812  61.469  43.375  1.00 41.19           C  
ATOM   3007  CD  PRO A 376      16.266  61.500  42.000  1.00 41.19           C  
ATOM   3008  N   GLY A 377      14.297  64.250  42.938  1.00 36.06           N  
ATOM   3009  CA  GLY A 377      14.047  65.625  43.406  1.00 36.06           C  
ATOM   3010  C   GLY A 377      12.648  66.125  43.094  1.00 36.06           C  
ATOM   3011  O   GLY A 377      12.266  67.188  43.500  1.00 36.06           O  
ATOM   3012  N   ALA A 378      11.984  65.812  42.000  1.00 38.94           N  
ATOM   3013  CA  ALA A 378      10.812  66.562  41.656  1.00 38.94           C  
ATOM   3014  C   ALA A 378       9.547  66.000  42.281  1.00 38.94           C  
ATOM   3015  CB  ALA A 378      10.672  66.625  40.125  1.00 38.94           C  
ATOM   3016  O   ALA A 378       8.438  66.438  41.938  1.00 38.94           O  
ATOM   3017  N   ALA A 379       9.422  65.000  42.969  1.00 40.38           N  
ATOM   3018  CA  ALA A 379       8.234  64.750  43.781  1.00 40.38           C  
ATOM   3019  C   ALA A 379       7.816  66.000  44.594  1.00 40.38           C  
ATOM   3020  CB  ALA A 379       8.492  63.562  44.719  1.00 40.38           C  
ATOM   3021  O   ALA A 379       6.707  66.062  45.125  1.00 40.38           O  
ATOM   3022  N   GLU A 380       8.633  66.875  45.219  1.00 34.84           N  
ATOM   3023  CA  GLU A 380       8.188  67.875  46.125  1.00 34.84           C  
ATOM   3024  C   GLU A 380       7.273  68.875  45.406  1.00 34.84           C  
ATOM   3025  CB  GLU A 380       9.383  68.625  46.719  1.00 34.84           C  
ATOM   3026  O   GLU A 380       6.262  69.312  45.969  1.00 34.84           O  
ATOM   3027  CG  GLU A 380       9.789  68.125  48.094  1.00 34.84           C  
ATOM   3028  CD  GLU A 380      10.961  68.875  48.688  1.00 34.84           C  
ATOM   3029  OE1 GLU A 380      11.305  68.625  49.875  1.00 34.84           O  
ATOM   3030  OE2 GLU A 380      11.531  69.750  48.000  1.00 34.84           O  
ATOM   3031  N   ARG A 381       7.551  69.750  44.219  1.00 34.50           N  
ATOM   3032  CA  ARG A 381       6.953  70.938  43.656  1.00 34.50           C  
ATOM   3033  C   ARG A 381       5.867  70.625  42.656  1.00 34.50           C  
ATOM   3034  CB  ARG A 381       8.023  71.812  43.000  1.00 34.50           C  
ATOM   3035  O   ARG A 381       5.215  71.500  42.094  1.00 34.50           O  
ATOM   3036  CG  ARG A 381       8.695  72.812  43.969  1.00 34.50           C  
ATOM   3037  CD  ARG A 381       9.688  73.688  43.250  1.00 34.50           C  
ATOM   3038  NE  ARG A 381      10.523  74.438  44.188  1.00 34.50           N  
ATOM   3039  NH1 ARG A 381      11.766  75.500  42.562  1.00 34.50           N  
ATOM   3040  NH2 ARG A 381      12.188  75.938  44.750  1.00 34.50           N  
ATOM   3041  CZ  ARG A 381      11.484  75.312  43.844  1.00 34.50           C  
ATOM   3042  N   ASP A 382       5.586  69.562  42.188  1.00 33.69           N  
ATOM   3043  CA  ASP A 382       4.215  69.688  41.688  1.00 33.69           C  
ATOM   3044  C   ASP A 382       3.205  69.562  42.812  1.00 33.69           C  
ATOM   3045  CB  ASP A 382       3.959  68.562  40.656  1.00 33.69           C  
ATOM   3046  O   ASP A 382       1.996  69.625  42.594  1.00 33.69           O  
ATOM   3047  CG  ASP A 382       3.717  69.062  39.250  1.00 33.69           C  
ATOM   3048  OD1 ASP A 382       3.578  70.250  39.062  1.00 33.69           O  
ATOM   3049  OD2 ASP A 382       3.660  68.250  38.312  1.00 33.69           O  
ATOM   3050  N   LEU A 383       3.500  69.000  43.969  1.00 34.06           N  
ATOM   3051  CA  LEU A 383       2.664  69.312  45.125  1.00 34.06           C  
ATOM   3052  C   LEU A 383       2.695  70.750  45.469  1.00 34.06           C  
ATOM   3053  CB  LEU A 383       3.125  68.438  46.312  1.00 34.06           C  
ATOM   3054  O   LEU A 383       1.937  71.250  46.344  1.00 34.06           O  
ATOM   3055  CG  LEU A 383       2.279  67.250  46.656  1.00 34.06           C  
ATOM   3056  CD1 LEU A 383       3.176  66.062  47.094  1.00 34.06           C  
ATOM   3057  CD2 LEU A 383       1.269  67.562  47.750  1.00 34.06           C  
ATOM   3058  N   ALA A 384       3.801  71.438  45.156  1.00 33.94           N  
ATOM   3059  CA  ALA A 384       3.881  72.875  45.562  1.00 33.94           C  
ATOM   3060  C   ALA A 384       2.975  73.750  44.688  1.00 33.94           C  
ATOM   3061  CB  ALA A 384       5.324  73.375  45.469  1.00 33.94           C  
ATOM   3062  O   ALA A 384       2.555  74.812  45.094  1.00 33.94           O  
ATOM   3063  N   ALA A 385       2.766  73.312  43.406  1.00 35.38           N  
ATOM   3064  CA  ALA A 385       1.918  74.250  42.625  1.00 35.38           C  
ATOM   3065  C   ALA A 385       0.458  74.125  43.062  1.00 35.38           C  
ATOM   3066  CB  ALA A 385       2.053  73.938  41.156  1.00 35.38           C  
ATOM   3067  O   ALA A 385      -0.352  75.000  42.781  1.00 35.38           O  
ATOM   3068  N   THR A 386       0.102  73.000  43.625  1.00 32.50           N  
ATOM   3069  CA  THR A 386      -1.229  73.125  44.219  1.00 32.50           C  
ATOM   3070  C   THR A 386      -1.197  74.000  45.469  1.00 32.50           C  
ATOM   3071  CB  THR A 386      -1.798  71.750  44.594  1.00 32.50           C  
ATOM   3072  O   THR A 386      -2.229  74.500  45.875  1.00 32.50           O  
ATOM   3073  CG2 THR A 386      -2.834  71.250  43.594  1.00 32.50           C  
ATOM   3074  OG1 THR A 386      -0.730  70.750  44.656  1.00 32.50           O  
ATOM   3075  N   SER A 387       0.005  73.938  46.156  1.00 29.64           N  
ATOM   3076  CA  SER A 387      -0.029  74.812  47.344  1.00 29.64           C  
ATOM   3077  C   SER A 387      -0.026  76.250  46.969  1.00 29.64           C  
ATOM   3078  CB  SER A 387       1.159  74.500  48.250  1.00 29.64           C  
ATOM   3079  O   SER A 387      -0.326  77.125  47.781  1.00 29.64           O  
ATOM   3080  OG  SER A 387       1.340  75.500  49.188  1.00 29.64           O  
ATOM   3081  N   SER A 388       0.657  76.500  45.781  1.00 30.11           N  
ATOM   3082  CA  SER A 388       0.731  78.000  45.594  1.00 30.11           C  
ATOM   3083  C   SER A 388      -0.647  78.562  45.312  1.00 30.11           C  
ATOM   3084  CB  SER A 388       1.681  78.312  44.438  1.00 30.11           C  
ATOM   3085  O   SER A 388      -0.817  79.812  45.344  1.00 30.11           O  
ATOM   3086  OG  SER A 388       1.296  77.625  43.250  1.00 30.11           O  
ATOM   3087  N   THR A 389      -1.528  77.688  44.781  1.00 30.72           N  
ATOM   3088  CA  THR A 389      -2.803  78.375  44.594  1.00 30.72           C  
ATOM   3089  C   THR A 389      -3.516  78.625  45.906  1.00 30.72           C  
ATOM   3090  CB  THR A 389      -3.715  77.625  43.625  1.00 30.72           C  
ATOM   3091  O   THR A 389      -4.539  79.312  45.969  1.00 30.72           O  
ATOM   3092  CG2 THR A 389      -3.551  78.125  42.188  1.00 30.72           C  
ATOM   3093  OG1 THR A 389      -3.381  76.250  43.688  1.00 30.72           O  
ATOM   3094  N   LEU A 390      -3.086  77.750  46.938  1.00 30.89           N  
ATOM   3095  CA  LEU A 390      -3.738  78.062  48.188  1.00 30.89           C  
ATOM   3096  C   LEU A 390      -3.230  79.375  48.750  1.00 30.89           C  
ATOM   3097  CB  LEU A 390      -3.500  76.938  49.219  1.00 30.89           C  
ATOM   3098  O   LEU A 390      -3.875  80.000  49.625  1.00 30.89           O  
ATOM   3099  CG  LEU A 390      -4.621  75.938  49.375  1.00 30.89           C  
ATOM   3100  CD1 LEU A 390      -4.039  74.500  49.625  1.00 30.89           C  
ATOM   3101  CD2 LEU A 390      -5.562  76.312  50.500  1.00 30.89           C  
ATOM   3102  N   GLY A 391      -1.901  79.625  48.375  1.00 27.89           N  
ATOM   3103  CA  GLY A 391      -1.399  80.812  49.031  1.00 27.89           C  
ATOM   3104  C   GLY A 391      -2.125  82.062  48.562  1.00 27.89           C  
ATOM   3105  O   GLY A 391      -1.998  83.125  49.219  1.00 27.89           O  
ATOM   3106  N   LEU A 392      -2.529  82.062  47.344  1.00 29.25           N  
ATOM   3107  CA  LEU A 392      -3.088  83.312  46.875  1.00 29.25           C  
ATOM   3108  C   LEU A 392      -4.426  83.625  47.562  1.00 29.25           C  
ATOM   3109  CB  LEU A 392      -3.264  83.312  45.375  1.00 29.25           C  
ATOM   3110  O   LEU A 392      -4.973  84.688  47.438  1.00 29.25           O  
ATOM   3111  CG  LEU A 392      -2.160  84.000  44.562  1.00 29.25           C  
ATOM   3112  CD1 LEU A 392      -1.899  83.250  43.250  1.00 29.25           C  
ATOM   3113  CD2 LEU A 392      -2.533  85.500  44.281  1.00 29.25           C  
ATOM   3114  N   GLN A 393      -5.035  82.500  48.062  1.00 30.05           N  
ATOM   3115  CA  GLN A 393      -6.301  82.875  48.688  1.00 30.05           C  
ATOM   3116  C   GLN A 393      -6.070  83.688  49.969  1.00 30.05           C  
ATOM   3117  CB  GLN A 393      -7.152  81.625  48.969  1.00 30.05           C  
ATOM   3118  O   GLN A 393      -6.926  84.438  50.406  1.00 30.05           O  
ATOM   3119  CG  GLN A 393      -8.156  81.312  47.875  1.00 30.05           C  
ATOM   3120  CD  GLN A 393      -9.016  80.125  48.219  1.00 30.05           C  
ATOM   3121  NE2 GLN A 393     -10.094  79.938  47.469  1.00 30.05           N  
ATOM   3122  OE1 GLN A 393      -8.711  79.375  49.156  1.00 30.05           O  
ATOM   3123  N   GLU A 394      -4.945  83.250  50.688  1.00 29.80           N  
ATOM   3124  CA  GLU A 394      -4.871  83.938  51.969  1.00 29.80           C  
ATOM   3125  C   GLU A 394      -4.578  85.438  51.844  1.00 29.80           C  
ATOM   3126  CB  GLU A 394      -3.801  83.250  52.844  1.00 29.80           C  
ATOM   3127  O   GLU A 394      -4.902  86.188  52.719  1.00 29.80           O  
ATOM   3128  CG  GLU A 394      -4.355  82.562  54.094  1.00 29.80           C  
ATOM   3129  CD  GLU A 394      -3.277  82.000  54.969  1.00 29.80           C  
ATOM   3130  OE1 GLU A 394      -3.602  81.500  56.094  1.00 29.80           O  
ATOM   3131  OE2 GLU A 394      -2.098  82.000  54.562  1.00 29.80           O  
ATOM   3132  N   ASN A 395      -3.768  85.688  50.812  1.00 27.34           N  
ATOM   3133  CA  ASN A 395      -3.363  87.125  50.875  1.00 27.34           C  
ATOM   3134  C   ASN A 395      -4.539  88.062  50.625  1.00 27.34           C  
ATOM   3135  CB  ASN A 395      -2.225  87.375  49.906  1.00 27.34           C  
ATOM   3136  O   ASN A 395      -4.367  89.250  50.594  1.00 27.34           O  
ATOM   3137  CG  ASN A 395      -0.868  87.438  50.594  1.00 27.34           C  
ATOM   3138  ND2 ASN A 395       0.194  87.438  49.781  1.00 27.34           N  
ATOM   3139  OD1 ASN A 395      -0.776  87.500  51.812  1.00 27.34           O  
ATOM   3140  N   MET A 396      -5.566  87.500  50.000  1.00 30.05           N  
ATOM   3141  CA  MET A 396      -6.621  88.500  49.781  1.00 30.05           C  
ATOM   3142  C   MET A 396      -7.273  88.938  51.094  1.00 30.05           C  
ATOM   3143  CB  MET A 396      -7.676  87.938  48.812  1.00 30.05           C  
ATOM   3144  O   MET A 396      -8.211  89.688  51.094  1.00 30.05           O  
ATOM   3145  CG  MET A 396      -7.422  88.250  47.344  1.00 30.05           C  
ATOM   3146  SD  MET A 396      -8.906  88.000  46.312  1.00 30.05           S  
ATOM   3147  CE  MET A 396      -8.234  86.875  45.062  1.00 30.05           C  
ATOM   3148  N   ARG A 397      -7.031  88.125  52.125  1.00 31.73           N  
ATOM   3149  CA  ARG A 397      -7.711  88.562  53.344  1.00 31.73           C  
ATOM   3150  C   ARG A 397      -7.105  89.875  53.875  1.00 31.73           C  
ATOM   3151  CB  ARG A 397      -7.641  87.500  54.438  1.00 31.73           C  
ATOM   3152  O   ARG A 397      -7.773  90.625  54.562  1.00 31.73           O  
ATOM   3153  CG  ARG A 397      -8.914  86.688  54.594  1.00 31.73           C  
ATOM   3154  CD  ARG A 397      -8.844  85.688  55.750  1.00 31.73           C  
ATOM   3155  NE  ARG A 397      -9.953  84.750  55.750  1.00 31.73           N  
ATOM   3156  NH1 ARG A 397      -9.242  83.562  57.625  1.00 31.73           N  
ATOM   3157  NH2 ARG A 397     -11.172  83.000  56.531  1.00 31.73           N  
ATOM   3158  CZ  ARG A 397     -10.125  83.750  56.656  1.00 31.73           C  
ATOM   3159  N   THR A 398      -5.727  89.812  53.781  1.00 30.00           N  
ATOM   3160  CA  THR A 398      -5.223  90.875  54.656  1.00 30.00           C  
ATOM   3161  C   THR A 398      -5.426  92.250  54.031  1.00 30.00           C  
ATOM   3162  CB  THR A 398      -3.729  90.688  54.969  1.00 30.00           C  
ATOM   3163  O   THR A 398      -5.230  93.312  54.688  1.00 30.00           O  
ATOM   3164  CG2 THR A 398      -3.541  89.938  56.312  1.00 30.00           C  
ATOM   3165  OG1 THR A 398      -3.121  89.938  53.938  1.00 30.00           O  
ATOM   3166  N   SER A 399      -5.652  92.438  52.781  1.00 24.94           N  
ATOM   3167  CA  SER A 399      -6.008  93.812  52.562  1.00 24.94           C  
ATOM   3168  C   SER A 399      -7.461  94.062  52.969  1.00 24.94           C  
ATOM   3169  CB  SER A 399      -5.781  94.250  51.125  1.00 24.94           C  
ATOM   3170  O   SER A 399      -8.328  93.250  52.719  1.00 24.94           O  
ATOM   3171  OG  SER A 399      -6.715  93.625  50.250  1.00 24.94           O  
TER    3172      SER A 399                                                      
ATOM   3173  N   MET B   1     -31.531  61.719   8.219  1.00 59.19           N  
ATOM   3174  CA  MET B   1     -31.094  60.344   8.398  1.00 59.19           C  
ATOM   3175  C   MET B   1     -29.984  60.000   7.414  1.00 59.19           C  
ATOM   3176  CB  MET B   1     -32.281  59.375   8.219  1.00 59.19           C  
ATOM   3177  O   MET B   1     -28.984  59.344   7.789  1.00 59.19           O  
ATOM   3178  CG  MET B   1     -32.594  58.594   9.469  1.00 59.19           C  
ATOM   3179  SD  MET B   1     -33.969  57.375   9.195  1.00 59.19           S  
ATOM   3180  CE  MET B   1     -34.344  56.938  10.914  1.00 59.19           C  
ATOM   3181  N   ALA B   2     -30.234  60.375   6.238  1.00 70.00           N  
ATOM   3182  CA  ALA B   2     -29.219  60.125   5.203  1.00 70.00           C  
ATOM   3183  C   ALA B   2     -27.938  60.875   5.504  1.00 70.00           C  
ATOM   3184  CB  ALA B   2     -29.766  60.531   3.832  1.00 70.00           C  
ATOM   3185  O   ALA B   2     -26.844  60.344   5.332  1.00 70.00           O  
ATOM   3186  N   ARG B   3     -28.078  62.094   5.844  1.00 69.44           N  
ATOM   3187  CA  ARG B   3     -26.891  62.906   6.148  1.00 69.44           C  
ATOM   3188  C   ARG B   3     -26.125  62.281   7.316  1.00 69.44           C  
ATOM   3189  CB  ARG B   3     -27.281  64.312   6.469  1.00 69.44           C  
ATOM   3190  O   ARG B   3     -24.891  62.250   7.293  1.00 69.44           O  
ATOM   3191  CG  ARG B   3     -26.328  65.375   5.883  1.00 69.44           C  
ATOM   3192  CD  ARG B   3     -26.812  66.812   6.148  1.00 69.44           C  
ATOM   3193  NE  ARG B   3     -25.766  67.750   5.906  1.00 69.44           N  
ATOM   3194  NH1 ARG B   3     -27.047  69.625   6.457  1.00 69.44           N  
ATOM   3195  NH2 ARG B   3     -24.875  69.875   5.809  1.00 69.44           N  
ATOM   3196  CZ  ARG B   3     -25.891  69.062   6.059  1.00 69.44           C  
ATOM   3197  N   ARG B   4     -26.875  62.000   8.289  1.00 69.50           N  
ATOM   3198  CA  ARG B   4     -26.250  61.344   9.438  1.00 69.50           C  
ATOM   3199  C   ARG B   4     -25.547  60.062   9.031  1.00 69.50           C  
ATOM   3200  CB  ARG B   4     -27.281  61.062  10.523  1.00 69.50           C  
ATOM   3201  O   ARG B   4     -24.453  59.750   9.508  1.00 69.50           O  
ATOM   3202  CG  ARG B   4     -27.047  61.844  11.812  1.00 69.50           C  
ATOM   3203  CD  ARG B   4     -28.062  61.469  12.883  1.00 69.50           C  
ATOM   3204  NE  ARG B   4     -27.953  62.344  14.047  1.00 69.50           N  
ATOM   3205  NH1 ARG B   4     -29.656  61.312  15.234  1.00 69.50           N  
ATOM   3206  NH2 ARG B   4     -28.531  63.094  16.141  1.00 69.50           N  
ATOM   3207  CZ  ARG B   4     -28.719  62.250  15.141  1.00 69.50           C  
ATOM   3208  N   PHE B   5     -26.312  59.375   8.109  1.00 74.38           N  
ATOM   3209  CA  PHE B   5     -25.719  58.156   7.621  1.00 74.38           C  
ATOM   3210  C   PHE B   5     -24.469  58.438   6.805  1.00 74.38           C  
ATOM   3211  CB  PHE B   5     -26.734  57.375   6.773  1.00 74.38           C  
ATOM   3212  O   PHE B   5     -23.484  57.688   6.902  1.00 74.38           O  
ATOM   3213  CG  PHE B   5     -26.422  55.906   6.652  1.00 74.38           C  
ATOM   3214  CD1 PHE B   5     -25.781  55.406   5.531  1.00 74.38           C  
ATOM   3215  CD2 PHE B   5     -26.781  55.031   7.664  1.00 74.38           C  
ATOM   3216  CE1 PHE B   5     -25.484  54.031   5.418  1.00 74.38           C  
ATOM   3217  CE2 PHE B   5     -26.500  53.656   7.555  1.00 74.38           C  
ATOM   3218  CZ  PHE B   5     -25.859  53.188   6.434  1.00 74.38           C  
ATOM   3219  N   GLN B   6     -24.516  59.406   5.980  1.00 75.06           N  
ATOM   3220  CA  GLN B   6     -23.359  59.781   5.184  1.00 75.06           C  
ATOM   3221  C   GLN B   6     -22.203  60.219   6.078  1.00 75.06           C  
ATOM   3222  CB  GLN B   6     -23.719  60.906   4.199  1.00 75.06           C  
ATOM   3223  O   GLN B   6     -21.031  59.938   5.789  1.00 75.06           O  
ATOM   3224  CG  GLN B   6     -23.703  60.438   2.742  1.00 75.06           C  
ATOM   3225  CD  GLN B   6     -24.125  61.562   1.789  1.00 75.06           C  
ATOM   3226  NE2 GLN B   6     -23.922  61.344   0.495  1.00 75.06           N  
ATOM   3227  OE1 GLN B   6     -24.609  62.594   2.213  1.00 75.06           O  
ATOM   3228  N   GLU B   7     -22.516  60.906   7.160  1.00 74.62           N  
ATOM   3229  CA  GLU B   7     -21.484  61.344   8.094  1.00 74.62           C  
ATOM   3230  C   GLU B   7     -20.859  60.156   8.836  1.00 74.62           C  
ATOM   3231  CB  GLU B   7     -22.062  62.344   9.102  1.00 74.62           C  
ATOM   3232  O   GLU B   7     -19.641  60.125   9.047  1.00 74.62           O  
ATOM   3233  CG  GLU B   7     -22.141  63.781   8.570  1.00 74.62           C  
ATOM   3234  CD  GLU B   7     -22.766  64.750   9.562  1.00 74.62           C  
ATOM   3235  OE1 GLU B   7     -22.891  65.938   9.234  1.00 74.62           O  
ATOM   3236  OE2 GLU B   7     -23.109  64.312  10.680  1.00 74.62           O  
ATOM   3237  N   GLU B   8     -21.719  59.375   9.133  1.00 74.81           N  
ATOM   3238  CA  GLU B   8     -21.234  58.188   9.812  1.00 74.81           C  
ATOM   3239  C   GLU B   8     -20.375  57.312   8.891  1.00 74.81           C  
ATOM   3240  CB  GLU B   8     -22.406  57.344  10.359  1.00 74.81           C  
ATOM   3241  O   GLU B   8     -19.359  56.750   9.312  1.00 74.81           O  
ATOM   3242  CG  GLU B   8     -22.906  57.812  11.719  1.00 74.81           C  
ATOM   3243  CD  GLU B   8     -24.031  56.969  12.266  1.00 74.81           C  
ATOM   3244  OE1 GLU B   8     -24.516  57.219  13.391  1.00 74.81           O  
ATOM   3245  OE2 GLU B   8     -24.453  56.000  11.562  1.00 74.81           O  
ATOM   3246  N   LEU B   9     -20.750  57.250   7.707  1.00 76.88           N  
ATOM   3247  CA  LEU B   9     -19.969  56.500   6.723  1.00 76.88           C  
ATOM   3248  C   LEU B   9     -18.641  57.188   6.445  1.00 76.88           C  
ATOM   3249  CB  LEU B   9     -20.750  56.344   5.422  1.00 76.88           C  
ATOM   3250  O   LEU B   9     -17.609  56.531   6.273  1.00 76.88           O  
ATOM   3251  CG  LEU B   9     -20.875  54.906   4.863  1.00 76.88           C  
ATOM   3252  CD1 LEU B   9     -22.344  54.531   4.727  1.00 76.88           C  
ATOM   3253  CD2 LEU B   9     -20.156  54.812   3.521  1.00 76.88           C  
ATOM   3254  N   ALA B  10     -18.750  58.406   6.328  1.00 74.88           N  
ATOM   3255  CA  ALA B  10     -17.531  59.156   6.105  1.00 74.88           C  
ATOM   3256  C   ALA B  10     -16.578  59.031   7.285  1.00 74.88           C  
ATOM   3257  CB  ALA B  10     -17.875  60.625   5.855  1.00 74.88           C  
ATOM   3258  O   ALA B  10     -15.367  58.906   7.102  1.00 74.88           O  
ATOM   3259  N   ALA B  11     -17.172  59.062   8.523  1.00 72.00           N  
ATOM   3260  CA  ALA B  11     -16.359  58.906   9.711  1.00 72.00           C  
ATOM   3261  C   ALA B  11     -15.703  57.531   9.750  1.00 72.00           C  
ATOM   3262  CB  ALA B  11     -17.188  59.125  10.977  1.00 72.00           C  
ATOM   3263  O   ALA B  11     -14.531  57.406  10.117  1.00 72.00           O  
ATOM   3264  N   PHE B  12     -16.406  56.594   9.281  1.00 69.31           N  
ATOM   3265  CA  PHE B  12     -15.914  55.219   9.258  1.00 69.31           C  
ATOM   3266  C   PHE B  12     -14.812  55.062   8.219  1.00 69.31           C  
ATOM   3267  CB  PHE B  12     -17.062  54.250   8.961  1.00 69.31           C  
ATOM   3268  O   PHE B  12     -13.844  54.344   8.445  1.00 69.31           O  
ATOM   3269  CG  PHE B  12     -16.688  52.812   9.102  1.00 69.31           C  
ATOM   3270  CD1 PHE B  12     -16.359  52.031   7.980  1.00 69.31           C  
ATOM   3271  CD2 PHE B  12     -16.641  52.188  10.352  1.00 69.31           C  
ATOM   3272  CE1 PHE B  12     -16.000  50.688   8.102  1.00 69.31           C  
ATOM   3273  CE2 PHE B  12     -16.281  50.844  10.484  1.00 69.31           C  
ATOM   3274  CZ  PHE B  12     -15.969  50.094   9.359  1.00 69.31           C  
ATOM   3275  N   LEU B  13     -14.977  55.750   7.211  1.00 75.25           N  
ATOM   3276  CA  LEU B  13     -14.047  55.562   6.102  1.00 75.25           C  
ATOM   3277  C   LEU B  13     -12.797  56.438   6.293  1.00 75.25           C  
ATOM   3278  CB  LEU B  13     -14.719  55.906   4.773  1.00 75.25           C  
ATOM   3279  O   LEU B  13     -11.703  56.031   5.891  1.00 75.25           O  
ATOM   3280  CG  LEU B  13     -15.484  54.781   4.082  1.00 75.25           C  
ATOM   3281  CD1 LEU B  13     -16.562  55.375   3.164  1.00 75.25           C  
ATOM   3282  CD2 LEU B  13     -14.531  53.906   3.301  1.00 75.25           C  
ATOM   3283  N   PHE B  14     -12.969  57.562   7.039  1.00 74.81           N  
ATOM   3284  CA  PHE B  14     -11.867  58.500   7.012  1.00 74.81           C  
ATOM   3285  C   PHE B  14     -11.227  58.625   8.391  1.00 74.81           C  
ATOM   3286  CB  PHE B  14     -12.344  59.875   6.527  1.00 74.81           C  
ATOM   3287  O   PHE B  14     -10.234  59.344   8.555  1.00 74.81           O  
ATOM   3288  CG  PHE B  14     -12.961  59.844   5.156  1.00 74.81           C  
ATOM   3289  CD1 PHE B  14     -12.336  59.188   4.109  1.00 74.81           C  
ATOM   3290  CD2 PHE B  14     -14.164  60.500   4.914  1.00 74.81           C  
ATOM   3291  CE1 PHE B  14     -12.906  59.156   2.838  1.00 74.81           C  
ATOM   3292  CE2 PHE B  14     -14.734  60.500   3.645  1.00 74.81           C  
ATOM   3293  CZ  PHE B  14     -14.109  59.812   2.609  1.00 74.81           C  
ATOM   3294  N   GLU B  15     -11.773  57.969   9.305  1.00 74.56           N  
ATOM   3295  CA  GLU B  15     -11.203  58.094  10.648  1.00 74.56           C  
ATOM   3296  C   GLU B  15     -10.305  56.906  10.969  1.00 74.56           C  
ATOM   3297  CB  GLU B  15     -12.312  58.219  11.695  1.00 74.56           C  
ATOM   3298  O   GLU B  15     -10.625  55.750  10.609  1.00 74.56           O  
ATOM   3299  CG  GLU B  15     -13.023  59.562  11.680  1.00 74.56           C  
ATOM   3300  CD  GLU B  15     -14.109  59.656  12.742  1.00 74.56           C  
ATOM   3301  OE1 GLU B  15     -14.820  60.688  12.773  1.00 74.56           O  
ATOM   3302  OE2 GLU B  15     -14.242  58.719  13.547  1.00 74.56           O  
ATOM   3303  N   TYR B  16      -9.125  57.219  11.430  1.00 77.56           N  
ATOM   3304  CA  TYR B  16      -8.188  56.219  11.883  1.00 77.56           C  
ATOM   3305  C   TYR B  16      -7.867  56.375  13.367  1.00 77.56           C  
ATOM   3306  CB  TYR B  16      -6.891  56.281  11.062  1.00 77.56           C  
ATOM   3307  O   TYR B  16      -7.547  57.469  13.820  1.00 77.56           O  
ATOM   3308  CG  TYR B  16      -5.801  55.375  11.578  1.00 77.56           C  
ATOM   3309  CD1 TYR B  16      -4.656  55.875  12.172  1.00 77.56           C  
ATOM   3310  CD2 TYR B  16      -5.914  53.969  11.469  1.00 77.56           C  
ATOM   3311  CE1 TYR B  16      -3.646  55.062  12.648  1.00 77.56           C  
ATOM   3312  CE2 TYR B  16      -4.910  53.125  11.945  1.00 77.56           C  
ATOM   3313  OH  TYR B  16      -2.789  52.844  13.000  1.00 77.56           O  
ATOM   3314  CZ  TYR B  16      -3.783  53.688  12.531  1.00 77.56           C  
ATOM   3315  N   ASP B  17      -8.055  55.312  14.047  1.00 78.00           N  
ATOM   3316  CA  ASP B  17      -7.777  55.312  15.477  1.00 78.00           C  
ATOM   3317  C   ASP B  17      -6.426  54.688  15.789  1.00 78.00           C  
ATOM   3318  CB  ASP B  17      -8.883  54.594  16.250  1.00 78.00           C  
ATOM   3319  O   ASP B  17      -6.098  53.625  15.258  1.00 78.00           O  
ATOM   3320  CG  ASP B  17      -9.984  54.062  15.344  1.00 78.00           C  
ATOM   3321  OD1 ASP B  17     -10.211  54.625  14.258  1.00 78.00           O  
ATOM   3322  OD2 ASP B  17     -10.625  53.062  15.727  1.00 78.00           O  
ATOM   3323  N   THR B  18      -5.551  55.438  16.531  1.00 80.56           N  
ATOM   3324  CA  THR B  18      -4.273  54.906  17.000  1.00 80.56           C  
ATOM   3325  C   THR B  18      -4.148  55.062  18.516  1.00 80.56           C  
ATOM   3326  CB  THR B  18      -3.090  55.594  16.312  1.00 80.56           C  
ATOM   3327  O   THR B  18      -4.590  56.062  19.078  1.00 80.56           O  
ATOM   3328  CG2 THR B  18      -3.332  57.094  16.203  1.00 80.56           C  
ATOM   3329  OG1 THR B  18      -1.897  55.375  17.078  1.00 80.56           O  
ATOM   3330  N   PRO B  19      -3.660  54.094  19.172  1.00 82.81           N  
ATOM   3331  CA  PRO B  19      -3.543  54.188  20.641  1.00 82.81           C  
ATOM   3332  C   PRO B  19      -2.486  55.188  21.094  1.00 82.81           C  
ATOM   3333  CB  PRO B  19      -3.150  52.750  21.031  1.00 82.81           C  
ATOM   3334  O   PRO B  19      -1.432  55.312  20.469  1.00 82.81           O  
ATOM   3335  CG  PRO B  19      -2.727  52.094  19.766  1.00 82.81           C  
ATOM   3336  CD  PRO B  19      -3.258  52.906  18.609  1.00 82.81           C  
ATOM   3337  N   ARG B  20      -2.840  55.906  22.172  1.00 83.56           N  
ATOM   3338  CA  ARG B  20      -1.863  56.781  22.812  1.00 83.56           C  
ATOM   3339  C   ARG B  20      -0.840  55.969  23.609  1.00 83.56           C  
ATOM   3340  CB  ARG B  20      -2.562  57.781  23.750  1.00 83.56           C  
ATOM   3341  O   ARG B  20      -1.191  54.969  24.250  1.00 83.56           O  
ATOM   3342  CG  ARG B  20      -3.328  58.875  23.000  1.00 83.56           C  
ATOM   3343  CD  ARG B  20      -3.812  59.938  23.953  1.00 83.56           C  
ATOM   3344  NE  ARG B  20      -4.531  61.000  23.250  1.00 83.56           N  
ATOM   3345  NH1 ARG B  20      -4.887  62.312  25.109  1.00 83.56           N  
ATOM   3346  NH2 ARG B  20      -5.660  63.000  23.078  1.00 83.56           N  
ATOM   3347  CZ  ARG B  20      -5.023  62.094  23.812  1.00 83.56           C  
ATOM   3348  N   MET B  21       0.384  56.344  23.438  1.00 85.88           N  
ATOM   3349  CA  MET B  21       1.450  55.531  24.031  1.00 85.88           C  
ATOM   3350  C   MET B  21       2.252  56.375  25.031  1.00 85.88           C  
ATOM   3351  CB  MET B  21       2.377  54.969  22.953  1.00 85.88           C  
ATOM   3352  O   MET B  21       2.332  57.594  24.906  1.00 85.88           O  
ATOM   3353  CG  MET B  21       1.664  54.125  21.906  1.00 85.88           C  
ATOM   3354  SD  MET B  21       1.364  52.406  22.500  1.00 85.88           S  
ATOM   3355  CE  MET B  21       1.589  51.500  20.938  1.00 85.88           C  
ATOM   3356  N   VAL B  22       2.682  55.719  26.094  1.00 83.31           N  
ATOM   3357  CA  VAL B  22       3.633  56.312  27.031  1.00 83.31           C  
ATOM   3358  C   VAL B  22       5.035  55.781  26.734  1.00 83.31           C  
ATOM   3359  CB  VAL B  22       3.244  56.000  28.500  1.00 83.31           C  
ATOM   3360  O   VAL B  22       5.242  54.594  26.609  1.00 83.31           O  
ATOM   3361  CG1 VAL B  22       4.332  56.500  29.453  1.00 83.31           C  
ATOM   3362  CG2 VAL B  22       1.901  56.656  28.844  1.00 83.31           C  
ATOM   3363  N   LEU B  23       5.926  56.656  26.484  1.00 83.88           N  
ATOM   3364  CA  LEU B  23       7.309  56.281  26.203  1.00 83.88           C  
ATOM   3365  C   LEU B  23       8.133  56.281  27.484  1.00 83.88           C  
ATOM   3366  CB  LEU B  23       7.934  57.281  25.203  1.00 83.88           C  
ATOM   3367  O   LEU B  23       8.312  57.312  28.141  1.00 83.88           O  
ATOM   3368  CG  LEU B  23       8.781  56.656  24.094  1.00 83.88           C  
ATOM   3369  CD1 LEU B  23       8.016  56.688  22.766  1.00 83.88           C  
ATOM   3370  CD2 LEU B  23      10.109  57.375  23.969  1.00 83.88           C  
ATOM   3371  N   VAL B  24       8.500  55.062  27.859  1.00 79.50           N  
ATOM   3372  CA  VAL B  24       9.344  54.906  29.047  1.00 79.50           C  
ATOM   3373  C   VAL B  24      10.812  54.906  28.641  1.00 79.50           C  
ATOM   3374  CB  VAL B  24       8.984  53.625  29.828  1.00 79.50           C  
ATOM   3375  O   VAL B  24      11.227  54.062  27.844  1.00 79.50           O  
ATOM   3376  CG1 VAL B  24       9.859  53.500  31.078  1.00 79.50           C  
ATOM   3377  CG2 VAL B  24       7.504  53.625  30.203  1.00 79.50           C  
ATOM   3378  N   ARG B  25      11.539  55.812  29.125  1.00 79.75           N  
ATOM   3379  CA  ARG B  25      12.961  55.875  28.828  1.00 79.75           C  
ATOM   3380  C   ARG B  25      13.805  55.344  29.984  1.00 79.75           C  
ATOM   3381  CB  ARG B  25      13.367  57.312  28.484  1.00 79.75           C  
ATOM   3382  O   ARG B  25      14.250  56.125  30.828  1.00 79.75           O  
ATOM   3383  CG  ARG B  25      13.445  57.594  26.984  1.00 79.75           C  
ATOM   3384  CD  ARG B  25      13.984  59.000  26.703  1.00 79.75           C  
ATOM   3385  NE  ARG B  25      14.094  59.250  25.281  1.00 79.75           N  
ATOM   3386  NH1 ARG B  25      14.820  61.438  25.516  1.00 79.75           N  
ATOM   3387  NH2 ARG B  25      14.539  60.531  23.422  1.00 79.75           N  
ATOM   3388  CZ  ARG B  25      14.484  60.406  24.734  1.00 79.75           C  
ATOM   3389  N   ASN B  26      13.805  54.094  30.188  1.00 78.06           N  
ATOM   3390  CA  ASN B  26      14.648  53.406  31.156  1.00 78.06           C  
ATOM   3391  C   ASN B  26      15.570  52.375  30.484  1.00 78.06           C  
ATOM   3392  CB  ASN B  26      13.789  52.719  32.219  1.00 78.06           C  
ATOM   3393  O   ASN B  26      15.102  51.469  29.797  1.00 78.06           O  
ATOM   3394  CG  ASN B  26      14.594  52.312  33.438  1.00 78.06           C  
ATOM   3395  ND2 ASN B  26      13.930  52.188  34.594  1.00 78.06           N  
ATOM   3396  OD1 ASN B  26      15.805  52.062  33.344  1.00 78.06           O  
ATOM   3397  N   LYS B  27      16.766  52.594  30.703  1.00 79.19           N  
ATOM   3398  CA  LYS B  27      17.766  51.750  30.031  1.00 79.19           C  
ATOM   3399  C   LYS B  27      17.578  50.281  30.375  1.00 79.19           C  
ATOM   3400  CB  LYS B  27      19.172  52.219  30.438  1.00 79.19           C  
ATOM   3401  O   LYS B  27      17.672  49.438  29.500  1.00 79.19           O  
ATOM   3402  CG  LYS B  27      19.766  53.281  29.531  1.00 79.19           C  
ATOM   3403  CD  LYS B  27      21.188  53.656  29.938  1.00 79.19           C  
ATOM   3404  CE  LYS B  27      21.766  54.750  29.047  1.00 79.19           C  
ATOM   3405  NZ  LYS B  27      23.156  55.094  29.438  1.00 79.19           N  
ATOM   3406  N   LYS B  28      17.312  50.000  31.609  1.00 77.19           N  
ATOM   3407  CA  LYS B  28      17.172  48.625  32.062  1.00 77.19           C  
ATOM   3408  C   LYS B  28      15.938  47.969  31.438  1.00 77.19           C  
ATOM   3409  CB  LYS B  28      17.109  48.531  33.562  1.00 77.19           C  
ATOM   3410  O   LYS B  28      15.992  46.844  30.938  1.00 77.19           O  
ATOM   3411  CG  LYS B  28      18.453  48.312  34.250  1.00 77.19           C  
ATOM   3412  CD  LYS B  28      18.312  48.219  35.750  1.00 77.19           C  
ATOM   3413  CE  LYS B  28      19.672  48.000  36.438  1.00 77.19           C  
ATOM   3414  NZ  LYS B  28      19.531  47.906  37.906  1.00 77.19           N  
ATOM   3415  N   VAL B  29      14.898  48.719  31.484  1.00 78.81           N  
ATOM   3416  CA  VAL B  29      13.648  48.219  30.938  1.00 78.81           C  
ATOM   3417  C   VAL B  29      13.758  48.062  29.422  1.00 78.81           C  
ATOM   3418  CB  VAL B  29      12.453  49.125  31.312  1.00 78.81           C  
ATOM   3419  O   VAL B  29      13.266  47.094  28.844  1.00 78.81           O  
ATOM   3420  CG1 VAL B  29      11.156  48.594  30.703  1.00 78.81           C  
ATOM   3421  CG2 VAL B  29      12.328  49.250  32.844  1.00 78.81           C  
ATOM   3422  N   GLY B  30      14.367  49.031  28.844  1.00 81.88           N  
ATOM   3423  CA  GLY B  30      14.547  49.000  27.406  1.00 81.88           C  
ATOM   3424  C   GLY B  30      15.383  47.812  26.938  1.00 81.88           C  
ATOM   3425  O   GLY B  30      15.039  47.156  25.969  1.00 81.88           O  
ATOM   3426  N   VAL B  31      16.406  47.531  27.656  1.00 84.38           N  
ATOM   3427  CA  VAL B  31      17.297  46.438  27.297  1.00 84.38           C  
ATOM   3428  C   VAL B  31      16.594  45.094  27.500  1.00 84.38           C  
ATOM   3429  CB  VAL B  31      18.609  46.469  28.094  1.00 84.38           C  
ATOM   3430  O   VAL B  31      16.734  44.156  26.703  1.00 84.38           O  
ATOM   3431  CG1 VAL B  31      19.406  45.188  27.891  1.00 84.38           C  
ATOM   3432  CG2 VAL B  31      19.438  47.688  27.688  1.00 84.38           C  
ATOM   3433  N   ILE B  32      15.867  44.938  28.578  1.00 83.62           N  
ATOM   3434  CA  ILE B  32      15.156  43.688  28.875  1.00 83.62           C  
ATOM   3435  C   ILE B  32      14.109  43.438  27.797  1.00 83.62           C  
ATOM   3436  CB  ILE B  32      14.500  43.719  30.266  1.00 83.62           C  
ATOM   3437  O   ILE B  32      13.938  42.312  27.344  1.00 83.62           O  
ATOM   3438  CG1 ILE B  32      15.562  43.531  31.359  1.00 83.62           C  
ATOM   3439  CG2 ILE B  32      13.414  42.656  30.391  1.00 83.62           C  
ATOM   3440  CD1 ILE B  32      15.031  43.750  32.781  1.00 83.62           C  
ATOM   3441  N   PHE B  33      13.453  44.469  27.391  1.00 83.38           N  
ATOM   3442  CA  PHE B  33      12.414  44.344  26.375  1.00 83.38           C  
ATOM   3443  C   PHE B  33      13.016  43.969  25.016  1.00 83.38           C  
ATOM   3444  CB  PHE B  33      11.617  45.625  26.250  1.00 83.38           C  
ATOM   3445  O   PHE B  33      12.484  43.125  24.312  1.00 83.38           O  
ATOM   3446  CG  PHE B  33      10.266  45.469  25.609  1.00 83.38           C  
ATOM   3447  CD1 PHE B  33      10.016  45.969  24.328  1.00 83.38           C  
ATOM   3448  CD2 PHE B  33       9.250  44.781  26.266  1.00 83.38           C  
ATOM   3449  CE1 PHE B  33       8.773  45.812  23.734  1.00 83.38           C  
ATOM   3450  CE2 PHE B  33       8.000  44.625  25.672  1.00 83.38           C  
ATOM   3451  CZ  PHE B  33       7.762  45.156  24.406  1.00 83.38           C  
ATOM   3452  N   ARG B  34      14.086  44.562  24.688  1.00 86.06           N  
ATOM   3453  CA  ARG B  34      14.742  44.281  23.422  1.00 86.06           C  
ATOM   3454  C   ARG B  34      15.312  42.844  23.438  1.00 86.06           C  
ATOM   3455  CB  ARG B  34      15.859  45.281  23.141  1.00 86.06           C  
ATOM   3456  O   ARG B  34      15.344  42.188  22.391  1.00 86.06           O  
ATOM   3457  CG  ARG B  34      15.352  46.625  22.656  1.00 86.06           C  
ATOM   3458  CD  ARG B  34      14.602  46.531  21.344  1.00 86.06           C  
ATOM   3459  NE  ARG B  34      14.008  47.812  20.953  1.00 86.06           N  
ATOM   3460  NH1 ARG B  34      12.477  46.875  19.484  1.00 86.06           N  
ATOM   3461  NH2 ARG B  34      12.555  49.156  19.797  1.00 86.06           N  
ATOM   3462  CZ  ARG B  34      13.016  47.938  20.078  1.00 86.06           C  
ATOM   3463  N   LEU B  35      15.750  42.500  24.562  1.00 88.25           N  
ATOM   3464  CA  LEU B  35      16.266  41.156  24.672  1.00 88.25           C  
ATOM   3465  C   LEU B  35      15.148  40.125  24.484  1.00 88.25           C  
ATOM   3466  CB  LEU B  35      16.938  40.938  26.031  1.00 88.25           C  
ATOM   3467  O   LEU B  35      15.336  39.094  23.828  1.00 88.25           O  
ATOM   3468  CG  LEU B  35      18.281  40.188  26.016  1.00 88.25           C  
ATOM   3469  CD1 LEU B  35      19.391  41.125  26.531  1.00 88.25           C  
ATOM   3470  CD2 LEU B  35      18.219  38.906  26.844  1.00 88.25           C  
ATOM   3471  N   ILE B  36      13.977  40.406  25.062  1.00 87.12           N  
ATOM   3472  CA  ILE B  36      12.828  39.500  24.906  1.00 87.12           C  
ATOM   3473  C   ILE B  36      12.398  39.469  23.438  1.00 87.12           C  
ATOM   3474  CB  ILE B  36      11.648  39.938  25.812  1.00 87.12           C  
ATOM   3475  O   ILE B  36      12.102  38.406  22.906  1.00 87.12           O  
ATOM   3476  CG1 ILE B  36      12.016  39.750  27.281  1.00 87.12           C  
ATOM   3477  CG2 ILE B  36      10.383  39.156  25.453  1.00 87.12           C  
ATOM   3478  CD1 ILE B  36      10.992  40.344  28.250  1.00 87.12           C  
ATOM   3479  N   GLN B  37      12.352  40.625  22.812  1.00 84.44           N  
ATOM   3480  CA  GLN B  37      11.984  40.688  21.406  1.00 84.44           C  
ATOM   3481  C   GLN B  37      12.977  39.938  20.531  1.00 84.44           C  
ATOM   3482  CB  GLN B  37      11.883  42.156  20.938  1.00 84.44           C  
ATOM   3483  O   GLN B  37      12.594  39.312  19.547  1.00 84.44           O  
ATOM   3484  CG  GLN B  37      10.633  42.875  21.438  1.00 84.44           C  
ATOM   3485  CD  GLN B  37      10.578  44.344  21.000  1.00 84.44           C  
ATOM   3486  NE2 GLN B  37       9.391  44.906  21.047  1.00 84.44           N  
ATOM   3487  OE1 GLN B  37      11.602  44.906  20.625  1.00 84.44           O  
ATOM   3488  N   LEU B  38      14.180  40.031  20.906  1.00 89.56           N  
ATOM   3489  CA  LEU B  38      15.211  39.344  20.141  1.00 89.56           C  
ATOM   3490  C   LEU B  38      15.070  37.812  20.297  1.00 89.56           C  
ATOM   3491  CB  LEU B  38      16.594  39.781  20.594  1.00 89.56           C  
ATOM   3492  O   LEU B  38      15.250  37.094  19.328  1.00 89.56           O  
ATOM   3493  CG  LEU B  38      17.734  39.562  19.609  1.00 89.56           C  
ATOM   3494  CD1 LEU B  38      17.875  40.781  18.688  1.00 89.56           C  
ATOM   3495  CD2 LEU B  38      19.047  39.281  20.344  1.00 89.56           C  
ATOM   3496  N   VAL B  39      14.859  37.375  21.500  1.00 90.00           N  
ATOM   3497  CA  VAL B  39      14.680  35.938  21.734  1.00 90.00           C  
ATOM   3498  C   VAL B  39      13.508  35.438  20.922  1.00 90.00           C  
ATOM   3499  CB  VAL B  39      14.461  35.656  23.234  1.00 90.00           C  
ATOM   3500  O   VAL B  39      13.586  34.344  20.328  1.00 90.00           O  
ATOM   3501  CG1 VAL B  39      13.969  34.219  23.438  1.00 90.00           C  
ATOM   3502  CG2 VAL B  39      15.742  35.906  24.031  1.00 90.00           C  
ATOM   3503  N   VAL B  40      12.406  36.094  20.891  1.00 84.88           N  
ATOM   3504  CA  VAL B  40      11.227  35.688  20.125  1.00 84.88           C  
ATOM   3505  C   VAL B  40      11.555  35.688  18.641  1.00 84.88           C  
ATOM   3506  CB  VAL B  40      10.031  36.625  20.406  1.00 84.88           C  
ATOM   3507  O   VAL B  40      11.133  34.781  17.906  1.00 84.88           O  
ATOM   3508  CG1 VAL B  40       8.867  36.312  19.469  1.00 84.88           C  
ATOM   3509  CG2 VAL B  40       9.586  36.500  21.859  1.00 84.88           C  
ATOM   3510  N   LEU B  41      12.195  36.750  18.219  1.00 88.06           N  
ATOM   3511  CA  LEU B  41      12.547  36.844  16.812  1.00 88.06           C  
ATOM   3512  C   LEU B  41      13.430  35.656  16.391  1.00 88.06           C  
ATOM   3513  CB  LEU B  41      13.258  38.156  16.516  1.00 88.06           C  
ATOM   3514  O   LEU B  41      13.250  35.094  15.312  1.00 88.06           O  
ATOM   3515  CG  LEU B  41      13.250  38.625  15.062  1.00 88.06           C  
ATOM   3516  CD1 LEU B  41      12.102  39.594  14.828  1.00 88.06           C  
ATOM   3517  CD2 LEU B  41      14.586  39.281  14.703  1.00 88.06           C  
ATOM   3518  N   VAL B  42      14.422  35.344  17.172  1.00 91.50           N  
ATOM   3519  CA  VAL B  42      15.320  34.250  16.891  1.00 91.50           C  
ATOM   3520  C   VAL B  42      14.539  32.938  16.844  1.00 91.50           C  
ATOM   3521  CB  VAL B  42      16.453  34.156  17.938  1.00 91.50           C  
ATOM   3522  O   VAL B  42      14.820  32.062  16.016  1.00 91.50           O  
ATOM   3523  CG1 VAL B  42      17.250  32.844  17.766  1.00 91.50           C  
ATOM   3524  CG2 VAL B  42      17.375  35.375  17.844  1.00 91.50           C  
ATOM   3525  N   TYR B  43      13.609  32.750  17.641  1.00 85.81           N  
ATOM   3526  CA  TYR B  43      12.766  31.562  17.656  1.00 85.81           C  
ATOM   3527  C   TYR B  43      11.938  31.469  16.391  1.00 85.81           C  
ATOM   3528  CB  TYR B  43      11.844  31.562  18.891  1.00 85.81           C  
ATOM   3529  O   TYR B  43      11.875  30.406  15.758  1.00 85.81           O  
ATOM   3530  CG  TYR B  43      10.766  30.516  18.844  1.00 85.81           C  
ATOM   3531  CD1 TYR B  43       9.484  30.828  18.391  1.00 85.81           C  
ATOM   3532  CD2 TYR B  43      11.031  29.203  19.234  1.00 85.81           C  
ATOM   3533  CE1 TYR B  43       8.484  29.859  18.359  1.00 85.81           C  
ATOM   3534  CE2 TYR B  43      10.039  28.234  19.203  1.00 85.81           C  
ATOM   3535  OH  TYR B  43       7.793  27.594  18.719  1.00 85.81           O  
ATOM   3536  CZ  TYR B  43       8.773  28.562  18.750  1.00 85.81           C  
ATOM   3537  N   VAL B  44      11.250  32.531  16.047  1.00 83.12           N  
ATOM   3538  CA  VAL B  44      10.367  32.531  14.883  1.00 83.12           C  
ATOM   3539  C   VAL B  44      11.172  32.281  13.617  1.00 83.12           C  
ATOM   3540  CB  VAL B  44       9.570  33.844  14.773  1.00 83.12           C  
ATOM   3541  O   VAL B  44      10.812  31.453  12.789  1.00 83.12           O  
ATOM   3542  CG1 VAL B  44       8.805  33.906  13.453  1.00 83.12           C  
ATOM   3543  CG2 VAL B  44       8.609  34.000  15.953  1.00 83.12           C  
ATOM   3544  N   ILE B  45      12.219  33.031  13.430  1.00 88.88           N  
ATOM   3545  CA  ILE B  45      13.016  32.906  12.211  1.00 88.88           C  
ATOM   3546  C   ILE B  45      13.805  31.609  12.227  1.00 88.88           C  
ATOM   3547  CB  ILE B  45      13.961  34.125  12.047  1.00 88.88           C  
ATOM   3548  O   ILE B  45      13.812  30.875  11.242  1.00 88.88           O  
ATOM   3549  CG1 ILE B  45      13.156  35.406  11.898  1.00 88.88           C  
ATOM   3550  CG2 ILE B  45      14.891  33.906  10.852  1.00 88.88           C  
ATOM   3551  CD1 ILE B  45      14.008  36.656  11.578  1.00 88.88           C  
ATOM   3552  N   GLY B  46      14.562  31.422  13.289  1.00 89.62           N  
ATOM   3553  CA  GLY B  46      15.438  30.266  13.375  1.00 89.62           C  
ATOM   3554  C   GLY B  46      14.688  28.938  13.406  1.00 89.62           C  
ATOM   3555  O   GLY B  46      15.047  28.000  12.703  1.00 89.62           O  
ATOM   3556  N   TRP B  47      13.703  28.859  14.188  1.00 84.75           N  
ATOM   3557  CA  TRP B  47      13.031  27.578  14.375  1.00 84.75           C  
ATOM   3558  C   TRP B  47      11.836  27.438  13.430  1.00 84.75           C  
ATOM   3559  CB  TRP B  47      12.570  27.406  15.820  1.00 84.75           C  
ATOM   3560  O   TRP B  47      11.781  26.516  12.617  1.00 84.75           O  
ATOM   3561  CG  TRP B  47      12.047  26.047  16.156  1.00 84.75           C  
ATOM   3562  CD1 TRP B  47      10.766  25.609  16.031  1.00 84.75           C  
ATOM   3563  CD2 TRP B  47      12.805  24.938  16.672  1.00 84.75           C  
ATOM   3564  CE2 TRP B  47      11.914  23.859  16.828  1.00 84.75           C  
ATOM   3565  CE3 TRP B  47      14.156  24.766  17.000  1.00 84.75           C  
ATOM   3566  NE1 TRP B  47      10.672  24.297  16.422  1.00 84.75           N  
ATOM   3567  CH2 TRP B  47      13.648  22.469  17.641  1.00 84.75           C  
ATOM   3568  CZ2 TRP B  47      12.320  22.625  17.312  1.00 84.75           C  
ATOM   3569  CZ3 TRP B  47      14.562  23.531  17.484  1.00 84.75           C  
ATOM   3570  N   VAL B  48      10.852  28.328  13.492  1.00 81.31           N  
ATOM   3571  CA  VAL B  48       9.602  28.203  12.766  1.00 81.31           C  
ATOM   3572  C   VAL B  48       9.859  28.297  11.258  1.00 81.31           C  
ATOM   3573  CB  VAL B  48       8.578  29.297  13.195  1.00 81.31           C  
ATOM   3574  O   VAL B  48       9.328  27.516  10.484  1.00 81.31           O  
ATOM   3575  CG1 VAL B  48       7.277  29.141  12.414  1.00 81.31           C  
ATOM   3576  CG2 VAL B  48       8.320  29.203  14.695  1.00 81.31           C  
ATOM   3577  N   PHE B  49      10.688  29.203  10.812  1.00 86.69           N  
ATOM   3578  CA  PHE B  49      10.898  29.438   9.383  1.00 86.69           C  
ATOM   3579  C   PHE B  49      11.977  28.516   8.836  1.00 86.69           C  
ATOM   3580  CB  PHE B  49      11.273  30.906   9.133  1.00 86.69           C  
ATOM   3581  O   PHE B  49      11.805  27.906   7.777  1.00 86.69           O  
ATOM   3582  CG  PHE B  49      10.188  31.703   8.477  1.00 86.69           C  
ATOM   3583  CD1 PHE B  49      10.148  31.859   7.094  1.00 86.69           C  
ATOM   3584  CD2 PHE B  49       9.195  32.312   9.242  1.00 86.69           C  
ATOM   3585  CE1 PHE B  49       9.141  32.625   6.484  1.00 86.69           C  
ATOM   3586  CE2 PHE B  49       8.180  33.062   8.633  1.00 86.69           C  
ATOM   3587  CZ  PHE B  49       8.156  33.219   7.258  1.00 86.69           C  
ATOM   3588  N   LEU B  50      13.047  28.469   9.562  1.00 89.19           N  
ATOM   3589  CA  LEU B  50      14.188  27.781   8.969  1.00 89.19           C  
ATOM   3590  C   LEU B  50      14.164  26.297   9.305  1.00 89.19           C  
ATOM   3591  CB  LEU B  50      15.500  28.406   9.461  1.00 89.19           C  
ATOM   3592  O   LEU B  50      14.344  25.453   8.422  1.00 89.19           O  
ATOM   3593  CG  LEU B  50      15.891  29.750   8.844  1.00 89.19           C  
ATOM   3594  CD1 LEU B  50      17.016  30.391   9.641  1.00 89.19           C  
ATOM   3595  CD2 LEU B  50      16.297  29.578   7.383  1.00 89.19           C  
ATOM   3596  N   TYR B  51      13.992  26.031  10.570  1.00 86.31           N  
ATOM   3597  CA  TYR B  51      14.055  24.625  10.969  1.00 86.31           C  
ATOM   3598  C   TYR B  51      12.789  23.891  10.555  1.00 86.31           C  
ATOM   3599  CB  TYR B  51      14.250  24.516  12.484  1.00 86.31           C  
ATOM   3600  O   TYR B  51      12.859  22.812   9.953  1.00 86.31           O  
ATOM   3601  CG  TYR B  51      14.562  23.109  12.945  1.00 86.31           C  
ATOM   3602  CD1 TYR B  51      13.562  22.297  13.484  1.00 86.31           C  
ATOM   3603  CD2 TYR B  51      15.852  22.594  12.852  1.00 86.31           C  
ATOM   3604  CE1 TYR B  51      13.844  21.000  13.914  1.00 86.31           C  
ATOM   3605  CE2 TYR B  51      16.141  21.297  13.281  1.00 86.31           C  
ATOM   3606  OH  TYR B  51      15.414  19.234  14.227  1.00 86.31           O  
ATOM   3607  CZ  TYR B  51      15.133  20.516  13.805  1.00 86.31           C  
ATOM   3608  N   GLU B  52      11.633  24.438  10.812  1.00 84.19           N  
ATOM   3609  CA  GLU B  52      10.367  23.797  10.461  1.00 84.19           C  
ATOM   3610  C   GLU B  52       9.953  24.125   9.031  1.00 84.19           C  
ATOM   3611  CB  GLU B  52       9.266  24.219  11.438  1.00 84.19           C  
ATOM   3612  O   GLU B  52       9.000  23.547   8.508  1.00 84.19           O  
ATOM   3613  CG  GLU B  52       9.289  23.453  12.758  1.00 84.19           C  
ATOM   3614  CD  GLU B  52       8.531  22.141  12.703  1.00 84.19           C  
ATOM   3615  OE1 GLU B  52       8.727  21.297  13.602  1.00 84.19           O  
ATOM   3616  OE2 GLU B  52       7.738  21.953  11.750  1.00 84.19           O  
ATOM   3617  N   LYS B  53      10.633  25.031   8.414  1.00 88.75           N  
ATOM   3618  CA  LYS B  53      10.352  25.469   7.051  1.00 88.75           C  
ATOM   3619  C   LYS B  53       8.891  25.859   6.887  1.00 88.75           C  
ATOM   3620  CB  LYS B  53      10.711  24.359   6.055  1.00 88.75           C  
ATOM   3621  O   LYS B  53       8.211  25.391   5.969  1.00 88.75           O  
ATOM   3622  CG  LYS B  53      12.195  24.016   6.020  1.00 88.75           C  
ATOM   3623  CD  LYS B  53      12.555  23.250   4.754  1.00 88.75           C  
ATOM   3624  CE  LYS B  53      14.047  22.922   4.703  1.00 88.75           C  
ATOM   3625  NZ  LYS B  53      14.414  22.203   3.449  1.00 88.75           N  
ATOM   3626  N   GLY B  54       8.438  26.641   7.727  1.00 86.75           N  
ATOM   3627  CA  GLY B  54       7.062  27.109   7.730  1.00 86.75           C  
ATOM   3628  C   GLY B  54       6.711  27.938   6.508  1.00 86.75           C  
ATOM   3629  O   GLY B  54       5.539  28.234   6.273  1.00 86.75           O  
ATOM   3630  N   TYR B  55       7.668  28.156   5.637  1.00 89.81           N  
ATOM   3631  CA  TYR B  55       7.465  28.984   4.449  1.00 89.81           C  
ATOM   3632  C   TYR B  55       7.133  28.109   3.238  1.00 89.81           C  
ATOM   3633  CB  TYR B  55       8.703  29.828   4.156  1.00 89.81           C  
ATOM   3634  O   TYR B  55       6.941  28.625   2.133  1.00 89.81           O  
ATOM   3635  CG  TYR B  55       9.969  29.016   4.004  1.00 89.81           C  
ATOM   3636  CD1 TYR B  55      10.766  28.719   5.105  1.00 89.81           C  
ATOM   3637  CD2 TYR B  55      10.375  28.562   2.754  1.00 89.81           C  
ATOM   3638  CE1 TYR B  55      11.930  27.969   4.969  1.00 89.81           C  
ATOM   3639  CE2 TYR B  55      11.539  27.812   2.605  1.00 89.81           C  
ATOM   3640  OH  TYR B  55      13.461  26.781   3.572  1.00 89.81           O  
ATOM   3641  CZ  TYR B  55      12.312  27.516   3.715  1.00 89.81           C  
ATOM   3642  N   GLN B  56       7.016  26.828   3.453  1.00 93.38           N  
ATOM   3643  CA  GLN B  56       6.785  25.922   2.332  1.00 93.38           C  
ATOM   3644  C   GLN B  56       5.430  25.234   2.453  1.00 93.38           C  
ATOM   3645  CB  GLN B  56       7.898  24.891   2.244  1.00 93.38           C  
ATOM   3646  O   GLN B  56       4.875  25.141   3.549  1.00 93.38           O  
ATOM   3647  CG  GLN B  56       9.273  25.469   1.972  1.00 93.38           C  
ATOM   3648  CD  GLN B  56      10.352  24.422   1.815  1.00 93.38           C  
ATOM   3649  NE2 GLN B  56      11.445  24.781   1.153  1.00 93.38           N  
ATOM   3650  OE1 GLN B  56      10.195  23.281   2.287  1.00 93.38           O  
ATOM   3651  N   THR B  57       4.926  24.938   1.249  1.00 89.38           N  
ATOM   3652  CA  THR B  57       3.824  23.969   1.197  1.00 89.38           C  
ATOM   3653  C   THR B  57       4.348  22.562   1.006  1.00 89.38           C  
ATOM   3654  CB  THR B  57       2.838  24.312   0.066  1.00 89.38           C  
ATOM   3655  O   THR B  57       5.293  22.328   0.246  1.00 89.38           O  
ATOM   3656  CG2 THR B  57       1.583  23.453   0.148  1.00 89.38           C  
ATOM   3657  OG1 THR B  57       2.463  25.703   0.168  1.00 89.38           O  
ATOM   3658  N   SER B  58       3.742  21.703   1.817  1.00 89.44           N  
ATOM   3659  CA  SER B  58       4.215  20.312   1.765  1.00 89.44           C  
ATOM   3660  C   SER B  58       3.238  19.422   0.998  1.00 89.44           C  
ATOM   3661  CB  SER B  58       4.414  19.766   3.176  1.00 89.44           C  
ATOM   3662  O   SER B  58       2.053  19.750   0.890  1.00 89.44           O  
ATOM   3663  OG  SER B  58       3.201  19.797   3.906  1.00 89.44           O  
ATOM   3664  N   SER B  59       3.801  18.422   0.344  1.00 86.81           N  
ATOM   3665  CA  SER B  59       2.988  17.438  -0.375  1.00 86.81           C  
ATOM   3666  C   SER B  59       3.475  16.016  -0.118  1.00 86.81           C  
ATOM   3667  CB  SER B  59       3.006  17.734  -1.877  1.00 86.81           C  
ATOM   3668  O   SER B  59       4.672  15.789   0.052  1.00 86.81           O  
ATOM   3669  OG  SER B  59       2.748  16.547  -2.619  1.00 86.81           O  
ATOM   3670  N   GLY B  60       2.471  15.188   0.019  1.00 85.62           N  
ATOM   3671  CA  GLY B  60       2.816  13.773   0.081  1.00 85.62           C  
ATOM   3672  C   GLY B  60       3.229  13.203  -1.262  1.00 85.62           C  
ATOM   3673  O   GLY B  60       3.254  13.914  -2.266  1.00 85.62           O  
ATOM   3674  N   LEU B  61       3.623  11.844  -1.190  1.00 87.38           N  
ATOM   3675  CA  LEU B  61       4.109  11.258  -2.434  1.00 87.38           C  
ATOM   3676  C   LEU B  61       3.312  10.008  -2.795  1.00 87.38           C  
ATOM   3677  CB  LEU B  61       5.598  10.914  -2.318  1.00 87.38           C  
ATOM   3678  O   LEU B  61       2.627   9.438  -1.944  1.00 87.38           O  
ATOM   3679  CG  LEU B  61       5.957   9.773  -1.364  1.00 87.38           C  
ATOM   3680  CD1 LEU B  61       5.785   8.430  -2.061  1.00 87.38           C  
ATOM   3681  CD2 LEU B  61       7.379   9.938  -0.846  1.00 87.38           C  
ATOM   3682  N   ILE B  62       3.305   9.727  -4.062  1.00 82.12           N  
ATOM   3683  CA  ILE B  62       2.844   8.453  -4.621  1.00 82.12           C  
ATOM   3684  C   ILE B  62       4.043   7.617  -5.051  1.00 82.12           C  
ATOM   3685  CB  ILE B  62       1.887   8.672  -5.812  1.00 82.12           C  
ATOM   3686  O   ILE B  62       5.012   8.148  -5.605  1.00 82.12           O  
ATOM   3687  CG1 ILE B  62       0.729   9.594  -5.406  1.00 82.12           C  
ATOM   3688  CG2 ILE B  62       1.365   7.336  -6.340  1.00 82.12           C  
ATOM   3689  CD1 ILE B  62      -0.098  10.102  -6.578  1.00 82.12           C  
ATOM   3690  N   SER B  63       3.979   6.375  -4.699  1.00 88.06           N  
ATOM   3691  CA  SER B  63       5.168   5.570  -4.949  1.00 88.06           C  
ATOM   3692  C   SER B  63       4.816   4.266  -5.656  1.00 88.06           C  
ATOM   3693  CB  SER B  63       5.898   5.270  -3.641  1.00 88.06           C  
ATOM   3694  O   SER B  63       3.682   3.791  -5.562  1.00 88.06           O  
ATOM   3695  OG  SER B  63       5.680   3.930  -3.236  1.00 88.06           O  
ATOM   3696  N   SER B  64       5.691   3.754  -6.391  1.00 85.75           N  
ATOM   3697  CA  SER B  64       5.676   2.428  -7.004  1.00 85.75           C  
ATOM   3698  C   SER B  64       6.988   1.691  -6.762  1.00 85.75           C  
ATOM   3699  CB  SER B  64       5.410   2.535  -8.508  1.00 85.75           C  
ATOM   3700  O   SER B  64       8.070   2.270  -6.902  1.00 85.75           O  
ATOM   3701  OG  SER B  64       5.711   1.313  -9.156  1.00 85.75           O  
ATOM   3702  N   VAL B  65       6.863   0.471  -6.340  1.00 91.44           N  
ATOM   3703  CA  VAL B  65       8.055  -0.304  -6.016  1.00 91.44           C  
ATOM   3704  C   VAL B  65       8.062  -1.604  -6.816  1.00 91.44           C  
ATOM   3705  CB  VAL B  65       8.141  -0.610  -4.504  1.00 91.44           C  
ATOM   3706  O   VAL B  65       7.035  -2.283  -6.914  1.00 91.44           O  
ATOM   3707  CG1 VAL B  65       9.336  -1.520  -4.203  1.00 91.44           C  
ATOM   3708  CG2 VAL B  65       8.242   0.687  -3.703  1.00 91.44           C  
ATOM   3709  N   SER B  66       9.156  -1.915  -7.426  1.00 90.69           N  
ATOM   3710  CA  SER B  66       9.414  -3.199  -8.070  1.00 90.69           C  
ATOM   3711  C   SER B  66      10.688  -3.840  -7.539  1.00 90.69           C  
ATOM   3712  CB  SER B  66       9.508  -3.027  -9.586  1.00 90.69           C  
ATOM   3713  O   SER B  66      11.672  -3.146  -7.277  1.00 90.69           O  
ATOM   3714  OG  SER B  66      10.828  -3.301 -10.039  1.00 90.69           O  
ATOM   3715  N   VAL B  67      10.625  -5.137  -7.367  1.00 94.56           N  
ATOM   3716  CA  VAL B  67      11.773  -5.828  -6.793  1.00 94.56           C  
ATOM   3717  C   VAL B  67      12.180  -6.992  -7.691  1.00 94.56           C  
ATOM   3718  CB  VAL B  67      11.477  -6.340  -5.363  1.00 94.56           C  
ATOM   3719  O   VAL B  67      11.344  -7.566  -8.391  1.00 94.56           O  
ATOM   3720  CG1 VAL B  67      11.273  -5.168  -4.402  1.00 94.56           C  
ATOM   3721  CG2 VAL B  67      10.242  -7.246  -5.371  1.00 94.56           C  
ATOM   3722  N   LYS B  68      13.453  -7.246  -7.652  1.00 92.38           N  
ATOM   3723  CA  LYS B  68      14.031  -8.391  -8.352  1.00 92.38           C  
ATOM   3724  C   LYS B  68      15.094  -9.078  -7.496  1.00 92.38           C  
ATOM   3725  CB  LYS B  68      14.633  -7.953  -9.688  1.00 92.38           C  
ATOM   3726  O   LYS B  68      15.977  -8.414  -6.945  1.00 92.38           O  
ATOM   3727  CG  LYS B  68      14.750  -9.078 -10.711  1.00 92.38           C  
ATOM   3728  CD  LYS B  68      15.219  -8.555 -12.062  1.00 92.38           C  
ATOM   3729  CE  LYS B  68      15.172  -9.641 -13.125  1.00 92.38           C  
ATOM   3730  NZ  LYS B  68      15.609  -9.133 -14.461  1.00 92.38           N  
ATOM   3731  N   LEU B  69      14.984 -10.391  -7.387  1.00 95.50           N  
ATOM   3732  CA  LEU B  69      15.938 -11.164  -6.598  1.00 95.50           C  
ATOM   3733  C   LEU B  69      16.828 -12.016  -7.500  1.00 95.50           C  
ATOM   3734  CB  LEU B  69      15.203 -12.055  -5.594  1.00 95.50           C  
ATOM   3735  O   LEU B  69      16.391 -12.461  -8.562  1.00 95.50           O  
ATOM   3736  CG  LEU B  69      15.141 -11.547  -4.152  1.00 95.50           C  
ATOM   3737  CD1 LEU B  69      13.742 -11.727  -3.584  1.00 95.50           C  
ATOM   3738  CD2 LEU B  69      16.172 -12.258  -3.287  1.00 95.50           C  
ATOM   3739  N   LYS B  70      18.062 -12.141  -7.055  1.00 93.44           N  
ATOM   3740  CA  LYS B  70      19.031 -13.008  -7.727  1.00 93.44           C  
ATOM   3741  C   LYS B  70      19.781 -13.867  -6.719  1.00 93.44           C  
ATOM   3742  CB  LYS B  70      20.000 -12.180  -8.555  1.00 93.44           C  
ATOM   3743  O   LYS B  70      20.094 -13.406  -5.617  1.00 93.44           O  
ATOM   3744  CG  LYS B  70      19.391 -11.539  -9.789  1.00 93.44           C  
ATOM   3745  CD  LYS B  70      20.438 -10.820 -10.625  1.00 93.44           C  
ATOM   3746  CE  LYS B  70      19.812 -10.211 -11.883  1.00 93.44           C  
ATOM   3747  NZ  LYS B  70      20.859  -9.625 -12.781  1.00 93.44           N  
ATOM   3748  N   GLY B  71      19.969 -15.078  -7.086  1.00 93.88           N  
ATOM   3749  CA  GLY B  71      20.688 -16.016  -6.242  1.00 93.88           C  
ATOM   3750  C   GLY B  71      20.250 -17.453  -6.426  1.00 93.88           C  
ATOM   3751  O   GLY B  71      19.188 -17.719  -6.996  1.00 93.88           O  
ATOM   3752  N   LEU B  72      21.156 -18.406  -6.016  1.00 95.06           N  
ATOM   3753  CA  LEU B  72      20.906 -19.844  -6.102  1.00 95.06           C  
ATOM   3754  C   LEU B  72      21.172 -20.531  -4.762  1.00 95.06           C  
ATOM   3755  CB  LEU B  72      21.766 -20.484  -7.191  1.00 95.06           C  
ATOM   3756  O   LEU B  72      22.031 -20.094  -4.004  1.00 95.06           O  
ATOM   3757  CG  LEU B  72      21.469 -20.078  -8.633  1.00 95.06           C  
ATOM   3758  CD1 LEU B  72      22.656 -20.359  -9.531  1.00 95.06           C  
ATOM   3759  CD2 LEU B  72      20.219 -20.797  -9.133  1.00 95.06           C  
ATOM   3760  N   ALA B  73      20.359 -21.453  -4.523  1.00 94.00           N  
ATOM   3761  CA  ALA B  73      20.578 -22.312  -3.361  1.00 94.00           C  
ATOM   3762  C   ALA B  73      20.562 -23.781  -3.754  1.00 94.00           C  
ATOM   3763  CB  ALA B  73      19.531 -22.031  -2.285  1.00 94.00           C  
ATOM   3764  O   ALA B  73      19.859 -24.172  -4.691  1.00 94.00           O  
ATOM   3765  N   VAL B  74      21.375 -24.578  -3.092  1.00 92.88           N  
ATOM   3766  CA  VAL B  74      21.438 -26.016  -3.336  1.00 92.88           C  
ATOM   3767  C   VAL B  74      21.047 -26.766  -2.066  1.00 92.88           C  
ATOM   3768  CB  VAL B  74      22.844 -26.453  -3.811  1.00 92.88           C  
ATOM   3769  O   VAL B  74      21.531 -26.453  -0.978  1.00 92.88           O  
ATOM   3770  CG1 VAL B  74      22.891 -27.969  -4.027  1.00 92.88           C  
ATOM   3771  CG2 VAL B  74      23.219 -25.719  -5.090  1.00 92.88           C  
ATOM   3772  N   THR B  75      20.094 -27.625  -2.268  1.00 93.38           N  
ATOM   3773  CA  THR B  75      19.688 -28.453  -1.138  1.00 93.38           C  
ATOM   3774  C   THR B  75      20.016 -29.922  -1.399  1.00 93.38           C  
ATOM   3775  CB  THR B  75      18.188 -28.312  -0.846  1.00 93.38           C  
ATOM   3776  O   THR B  75      20.156 -30.344  -2.551  1.00 93.38           O  
ATOM   3777  CG2 THR B  75      17.828 -26.844  -0.562  1.00 93.38           C  
ATOM   3778  OG1 THR B  75      17.438 -28.750  -1.980  1.00 93.38           O  
ATOM   3779  N   GLN B  76      20.266 -30.625  -0.284  1.00 88.56           N  
ATOM   3780  CA  GLN B  76      20.453 -32.062  -0.331  1.00 88.56           C  
ATOM   3781  C   GLN B  76      19.484 -32.781   0.585  1.00 88.56           C  
ATOM   3782  CB  GLN B  76      21.891 -32.406   0.058  1.00 88.56           C  
ATOM   3783  O   GLN B  76      19.688 -32.875   1.797  1.00 88.56           O  
ATOM   3784  CG  GLN B  76      22.844 -32.500  -1.126  1.00 88.56           C  
ATOM   3785  CD  GLN B  76      24.281 -32.812  -0.708  1.00 88.56           C  
ATOM   3786  NE2 GLN B  76      25.188 -32.812  -1.676  1.00 88.56           N  
ATOM   3787  OE1 GLN B  76      24.562 -33.000   0.475  1.00 88.56           O  
ATOM   3788  N   LEU B  77      18.344 -33.031   0.054  1.00 82.50           N  
ATOM   3789  CA  LEU B  77      17.359 -33.750   0.856  1.00 82.50           C  
ATOM   3790  C   LEU B  77      17.516 -35.250   0.703  1.00 82.50           C  
ATOM   3791  CB  LEU B  77      15.938 -33.312   0.457  1.00 82.50           C  
ATOM   3792  O   LEU B  77      17.812 -35.750  -0.389  1.00 82.50           O  
ATOM   3793  CG  LEU B  77      15.500 -31.922   0.872  1.00 82.50           C  
ATOM   3794  CD1 LEU B  77      14.398 -31.422  -0.050  1.00 82.50           C  
ATOM   3795  CD2 LEU B  77      15.039 -31.906   2.324  1.00 82.50           C  
ATOM   3796  N   PRO B  78      17.359 -35.906   1.845  1.00 77.56           N  
ATOM   3797  CA  PRO B  78      17.453 -37.375   1.759  1.00 77.56           C  
ATOM   3798  C   PRO B  78      16.438 -37.969   0.796  1.00 77.56           C  
ATOM   3799  CB  PRO B  78      17.188 -37.812   3.195  1.00 77.56           C  
ATOM   3800  O   PRO B  78      15.250 -37.625   0.866  1.00 77.56           O  
ATOM   3801  CG  PRO B  78      17.266 -36.562   4.012  1.00 77.56           C  
ATOM   3802  CD  PRO B  78      17.219 -35.375   3.088  1.00 77.56           C  
ATOM   3803  N   GLY B  79      16.812 -38.688  -0.176  1.00 70.56           N  
ATOM   3804  CA  GLY B  79      15.938 -39.406  -1.095  1.00 70.56           C  
ATOM   3805  C   GLY B  79      15.688 -38.656  -2.387  1.00 70.56           C  
ATOM   3806  O   GLY B  79      15.281 -39.250  -3.389  1.00 70.56           O  
ATOM   3807  N   LEU B  80      15.820 -37.344  -2.410  1.00 74.56           N  
ATOM   3808  CA  LEU B  80      15.500 -36.594  -3.609  1.00 74.56           C  
ATOM   3809  C   LEU B  80      16.781 -36.156  -4.332  1.00 74.56           C  
ATOM   3810  CB  LEU B  80      14.664 -35.344  -3.254  1.00 74.56           C  
ATOM   3811  O   LEU B  80      16.734 -35.781  -5.512  1.00 74.56           O  
ATOM   3812  CG  LEU B  80      13.156 -35.594  -3.133  1.00 74.56           C  
ATOM   3813  CD1 LEU B  80      12.570 -34.688  -2.055  1.00 74.56           C  
ATOM   3814  CD2 LEU B  80      12.469 -35.344  -4.473  1.00 74.56           C  
ATOM   3815  N   GLY B  81      17.953 -36.406  -3.730  1.00 79.44           N  
ATOM   3816  CA  GLY B  81      19.188 -35.938  -4.355  1.00 79.44           C  
ATOM   3817  C   GLY B  81      19.359 -34.438  -4.301  1.00 79.44           C  
ATOM   3818  O   GLY B  81      18.531 -33.719  -3.709  1.00 79.44           O  
ATOM   3819  N   PRO B  82      20.484 -34.000  -4.902  1.00 88.75           N  
ATOM   3820  CA  PRO B  82      20.734 -32.562  -4.922  1.00 88.75           C  
ATOM   3821  C   PRO B  82      19.766 -31.781  -5.824  1.00 88.75           C  
ATOM   3822  CB  PRO B  82      22.172 -32.469  -5.453  1.00 88.75           C  
ATOM   3823  O   PRO B  82      19.422 -32.281  -6.906  1.00 88.75           O  
ATOM   3824  CG  PRO B  82      22.469 -33.812  -5.984  1.00 88.75           C  
ATOM   3825  CD  PRO B  82      21.438 -34.781  -5.465  1.00 88.75           C  
ATOM   3826  N   GLN B  83      19.281 -30.734  -5.262  1.00 93.19           N  
ATOM   3827  CA  GLN B  83      18.344 -29.891  -6.012  1.00 93.19           C  
ATOM   3828  C   GLN B  83      18.781 -28.438  -5.977  1.00 93.19           C  
ATOM   3829  CB  GLN B  83      16.922 -30.047  -5.465  1.00 93.19           C  
ATOM   3830  O   GLN B  83      19.188 -27.922  -4.930  1.00 93.19           O  
ATOM   3831  CG  GLN B  83      16.219 -31.312  -5.930  1.00 93.19           C  
ATOM   3832  CD  GLN B  83      14.734 -31.297  -5.598  1.00 93.19           C  
ATOM   3833  NE2 GLN B  83      14.016 -32.281  -6.102  1.00 93.19           N  
ATOM   3834  OE1 GLN B  83      14.250 -30.422  -4.887  1.00 93.19           O  
ATOM   3835  N   VAL B  84      18.766 -27.781  -7.129  1.00 94.50           N  
ATOM   3836  CA  VAL B  84      19.047 -26.359  -7.211  1.00 94.50           C  
ATOM   3837  C   VAL B  84      17.734 -25.562  -7.168  1.00 94.50           C  
ATOM   3838  CB  VAL B  84      19.828 -26.016  -8.492  1.00 94.50           C  
ATOM   3839  O   VAL B  84      16.766 -25.938  -7.812  1.00 94.50           O  
ATOM   3840  CG1 VAL B  84      19.922 -24.500  -8.680  1.00 94.50           C  
ATOM   3841  CG2 VAL B  84      21.234 -26.625  -8.445  1.00 94.50           C  
ATOM   3842  N   TRP B  85      17.688 -24.609  -6.305  1.00 95.25           N  
ATOM   3843  CA  TRP B  85      16.547 -23.703  -6.168  1.00 95.25           C  
ATOM   3844  C   TRP B  85      16.906 -22.312  -6.691  1.00 95.25           C  
ATOM   3845  CB  TRP B  85      16.109 -23.609  -4.703  1.00 95.25           C  
ATOM   3846  O   TRP B  85      17.859 -21.688  -6.230  1.00 95.25           O  
ATOM   3847  CG  TRP B  85      15.703 -24.938  -4.113  1.00 95.25           C  
ATOM   3848  CD1 TRP B  85      16.516 -25.953  -3.734  1.00 95.25           C  
ATOM   3849  CD2 TRP B  85      14.367 -25.359  -3.834  1.00 95.25           C  
ATOM   3850  CE2 TRP B  85      14.453 -26.656  -3.285  1.00 95.25           C  
ATOM   3851  CE3 TRP B  85      13.102 -24.781  -3.992  1.00 95.25           C  
ATOM   3852  NE1 TRP B  85      15.773 -27.000  -3.236  1.00 95.25           N  
ATOM   3853  CH2 TRP B  85      12.102 -26.781  -3.064  1.00 95.25           C  
ATOM   3854  CZ2 TRP B  85      13.320 -27.391  -2.896  1.00 95.25           C  
ATOM   3855  CZ3 TRP B  85      11.977 -25.500  -3.605  1.00 95.25           C  
ATOM   3856  N   ASP B  86      16.172 -21.828  -7.652  1.00 95.88           N  
ATOM   3857  CA  ASP B  86      16.406 -20.500  -8.211  1.00 95.88           C  
ATOM   3858  C   ASP B  86      15.234 -19.562  -7.883  1.00 95.88           C  
ATOM   3859  CB  ASP B  86      16.609 -20.578  -9.727  1.00 95.88           C  
ATOM   3860  O   ASP B  86      14.391 -19.891  -7.047  1.00 95.88           O  
ATOM   3861  CG  ASP B  86      15.383 -21.094 -10.461  1.00 95.88           C  
ATOM   3862  OD1 ASP B  86      14.344 -21.359  -9.812  1.00 95.88           O  
ATOM   3863  OD2 ASP B  86      15.461 -21.250 -11.695  1.00 95.88           O  
ATOM   3864  N   VAL B  87      15.188 -18.406  -8.500  1.00 96.12           N  
ATOM   3865  CA  VAL B  87      14.258 -17.344  -8.172  1.00 96.12           C  
ATOM   3866  C   VAL B  87      12.820 -17.797  -8.422  1.00 96.12           C  
ATOM   3867  CB  VAL B  87      14.547 -16.062  -8.992  1.00 96.12           C  
ATOM   3868  O   VAL B  87      11.898 -17.406  -7.703  1.00 96.12           O  
ATOM   3869  CG1 VAL B  87      13.266 -15.492  -9.586  1.00 96.12           C  
ATOM   3870  CG2 VAL B  87      15.242 -15.016  -8.117  1.00 96.12           C  
ATOM   3871  N   ALA B  88      12.578 -18.625  -9.352  1.00 97.00           N  
ATOM   3872  CA  ALA B  88      11.242 -19.125  -9.672  1.00 97.00           C  
ATOM   3873  C   ALA B  88      10.727 -20.062  -8.586  1.00 97.00           C  
ATOM   3874  CB  ALA B  88      11.242 -19.812 -11.023  1.00 97.00           C  
ATOM   3875  O   ALA B  88       9.523 -20.328  -8.500  1.00 97.00           O  
ATOM   3876  N   ASP B  89      11.656 -20.516  -7.758  1.00 96.12           N  
ATOM   3877  CA  ASP B  89      11.289 -21.516  -6.762  1.00 96.12           C  
ATOM   3878  C   ASP B  89      11.078 -20.875  -5.391  1.00 96.12           C  
ATOM   3879  CB  ASP B  89      12.359 -22.609  -6.672  1.00 96.12           C  
ATOM   3880  O   ASP B  89      10.180 -21.281  -4.648  1.00 96.12           O  
ATOM   3881  CG  ASP B  89      12.547 -23.359  -7.977  1.00 96.12           C  
ATOM   3882  OD1 ASP B  89      11.539 -23.719  -8.617  1.00 96.12           O  
ATOM   3883  OD2 ASP B  89      13.711 -23.594  -8.359  1.00 96.12           O  
ATOM   3884  N   TYR B  90      11.906 -19.875  -5.070  1.00 97.31           N  
ATOM   3885  CA  TYR B  90      11.961 -19.500  -3.658  1.00 97.31           C  
ATOM   3886  C   TYR B  90      11.359 -18.125  -3.426  1.00 97.31           C  
ATOM   3887  CB  TYR B  90      13.398 -19.547  -3.145  1.00 97.31           C  
ATOM   3888  O   TYR B  90      11.266 -17.656  -2.285  1.00 97.31           O  
ATOM   3889  CG  TYR B  90      14.328 -18.594  -3.859  1.00 97.31           C  
ATOM   3890  CD1 TYR B  90      15.344 -19.062  -4.684  1.00 97.31           C  
ATOM   3891  CD2 TYR B  90      14.180 -17.219  -3.713  1.00 97.31           C  
ATOM   3892  CE1 TYR B  90      16.203 -18.188  -5.340  1.00 97.31           C  
ATOM   3893  CE2 TYR B  90      15.031 -16.328  -4.367  1.00 97.31           C  
ATOM   3894  OH  TYR B  90      16.875 -15.945  -5.828  1.00 97.31           O  
ATOM   3895  CZ  TYR B  90      16.031 -16.812  -5.176  1.00 97.31           C  
ATOM   3896  N   VAL B  91      10.906 -17.453  -4.418  1.00 97.56           N  
ATOM   3897  CA  VAL B  91      10.344 -16.125  -4.238  1.00 97.56           C  
ATOM   3898  C   VAL B  91       8.820 -16.188  -4.363  1.00 97.56           C  
ATOM   3899  CB  VAL B  91      10.922 -15.125  -5.262  1.00 97.56           C  
ATOM   3900  O   VAL B  91       8.289 -16.812  -5.289  1.00 97.56           O  
ATOM   3901  CG1 VAL B  91      10.188 -13.781  -5.176  1.00 97.56           C  
ATOM   3902  CG2 VAL B  91      12.422 -14.930  -5.027  1.00 97.56           C  
ATOM   3903  N   PHE B  92       8.133 -15.500  -3.375  1.00 96.62           N  
ATOM   3904  CA  PHE B  92       6.676 -15.398  -3.363  1.00 96.62           C  
ATOM   3905  C   PHE B  92       6.234 -13.961  -3.104  1.00 96.62           C  
ATOM   3906  CB  PHE B  92       6.078 -16.328  -2.305  1.00 96.62           C  
ATOM   3907  O   PHE B  92       6.668 -13.344  -2.131  1.00 96.62           O  
ATOM   3908  CG  PHE B  92       6.426 -17.781  -2.506  1.00 96.62           C  
ATOM   3909  CD1 PHE B  92       5.555 -18.625  -3.178  1.00 96.62           C  
ATOM   3910  CD2 PHE B  92       7.621 -18.297  -2.025  1.00 96.62           C  
ATOM   3911  CE1 PHE B  92       5.871 -19.969  -3.365  1.00 96.62           C  
ATOM   3912  CE2 PHE B  92       7.945 -19.641  -2.209  1.00 96.62           C  
ATOM   3913  CZ  PHE B  92       7.070 -20.469  -2.879  1.00 96.62           C  
ATOM   3914  N   PRO B  93       5.328 -13.398  -3.861  1.00 94.94           N  
ATOM   3915  CA  PRO B  93       4.875 -13.922  -5.152  1.00 94.94           C  
ATOM   3916  C   PRO B  93       5.938 -13.805  -6.242  1.00 94.94           C  
ATOM   3917  CB  PRO B  93       3.662 -13.047  -5.480  1.00 94.94           C  
ATOM   3918  O   PRO B  93       6.922 -13.078  -6.074  1.00 94.94           O  
ATOM   3919  CG  PRO B  93       3.959 -11.727  -4.844  1.00 94.94           C  
ATOM   3920  CD  PRO B  93       4.719 -11.969  -3.572  1.00 94.94           C  
ATOM   3921  N   ALA B  94       5.730 -14.406  -7.328  1.00 94.75           N  
ATOM   3922  CA  ALA B  94       6.738 -14.500  -8.383  1.00 94.75           C  
ATOM   3923  C   ALA B  94       7.020 -13.133  -8.992  1.00 94.75           C  
ATOM   3924  CB  ALA B  94       6.293 -15.484  -9.461  1.00 94.75           C  
ATOM   3925  O   ALA B  94       8.164 -12.820  -9.336  1.00 94.75           O  
ATOM   3926  N   GLN B  95       5.992 -12.320  -9.180  1.00 93.69           N  
ATOM   3927  CA  GLN B  95       6.164 -11.039  -9.859  1.00 93.69           C  
ATOM   3928  C   GLN B  95       6.793 -10.008  -8.930  1.00 93.69           C  
ATOM   3929  CB  GLN B  95       4.824 -10.523 -10.391  1.00 93.69           C  
ATOM   3930  O   GLN B  95       7.180  -8.922  -9.367  1.00 93.69           O  
ATOM   3931  CG  GLN B  95       3.840 -10.141  -9.297  1.00 93.69           C  
ATOM   3932  CD  GLN B  95       3.074 -11.328  -8.750  1.00 93.69           C  
ATOM   3933  NE2 GLN B  95       2.018 -11.062  -7.988  1.00 93.69           N  
ATOM   3934  OE1 GLN B  95       3.430 -12.484  -9.008  1.00 93.69           O  
ATOM   3935  N   GLY B  96       6.879 -10.336  -7.746  1.00 89.12           N  
ATOM   3936  CA  GLY B  96       7.387  -9.344  -6.809  1.00 89.12           C  
ATOM   3937  C   GLY B  96       6.363  -8.281  -6.445  1.00 89.12           C  
ATOM   3938  O   GLY B  96       5.441  -8.016  -7.223  1.00 89.12           O  
ATOM   3939  N   ASP B  97       6.457  -7.793  -5.254  1.00 90.19           N  
ATOM   3940  CA  ASP B  97       5.574  -6.758  -4.723  1.00 90.19           C  
ATOM   3941  C   ASP B  97       6.262  -5.965  -3.615  1.00 90.19           C  
ATOM   3942  CB  ASP B  97       4.273  -7.375  -4.203  1.00 90.19           C  
ATOM   3943  O   ASP B  97       7.453  -6.145  -3.363  1.00 90.19           O  
ATOM   3944  CG  ASP B  97       3.104  -6.406  -4.234  1.00 90.19           C  
ATOM   3945  OD1 ASP B  97       3.301  -5.223  -4.582  1.00 90.19           O  
ATOM   3946  OD2 ASP B  97       1.976  -6.832  -3.904  1.00 90.19           O  
ATOM   3947  N   ASN B  98       5.500  -5.031  -3.158  1.00 90.75           N  
ATOM   3948  CA  ASN B  98       6.047  -4.285  -2.031  1.00 90.75           C  
ATOM   3949  C   ASN B  98       6.297  -5.188  -0.827  1.00 90.75           C  
ATOM   3950  CB  ASN B  98       5.113  -3.135  -1.645  1.00 90.75           C  
ATOM   3951  O   ASN B  98       7.105  -4.859   0.043  1.00 90.75           O  
ATOM   3952  CG  ASN B  98       4.715  -2.281  -2.834  1.00 90.75           C  
ATOM   3953  ND2 ASN B  98       3.855  -1.298  -2.596  1.00 90.75           N  
ATOM   3954  OD1 ASN B  98       5.176  -2.506  -3.955  1.00 90.75           O  
ATOM   3955  N   SER B  99       5.559  -6.203  -0.794  1.00 92.44           N  
ATOM   3956  CA  SER B  99       5.777  -7.258   0.192  1.00 92.44           C  
ATOM   3957  C   SER B  99       6.031  -8.602  -0.482  1.00 92.44           C  
ATOM   3958  CB  SER B  99       4.574  -7.371   1.131  1.00 92.44           C  
ATOM   3959  O   SER B  99       5.246  -9.039  -1.323  1.00 92.44           O  
ATOM   3960  OG  SER B  99       4.941  -8.000   2.346  1.00 92.44           O  
ATOM   3961  N   PHE B 100       7.137  -9.156  -0.136  1.00 95.50           N  
ATOM   3962  CA  PHE B 100       7.473 -10.438  -0.750  1.00 95.50           C  
ATOM   3963  C   PHE B 100       8.203 -11.336   0.240  1.00 95.50           C  
ATOM   3964  CB  PHE B 100       8.336 -10.227  -1.999  1.00 95.50           C  
ATOM   3965  O   PHE B 100       8.688 -10.867   1.273  1.00 95.50           O  
ATOM   3966  CG  PHE B 100       9.648  -9.539  -1.725  1.00 95.50           C  
ATOM   3967  CD1 PHE B 100       9.719  -8.156  -1.641  1.00 95.50           C  
ATOM   3968  CD2 PHE B 100      10.805 -10.281  -1.549  1.00 95.50           C  
ATOM   3969  CE1 PHE B 100      10.930  -7.516  -1.386  1.00 95.50           C  
ATOM   3970  CE2 PHE B 100      12.023  -9.648  -1.294  1.00 95.50           C  
ATOM   3971  CZ  PHE B 100      12.078  -8.266  -1.214  1.00 95.50           C  
ATOM   3972  N   VAL B 101       8.250 -12.648  -0.083  1.00 97.00           N  
ATOM   3973  CA  VAL B 101       8.852 -13.641   0.803  1.00 97.00           C  
ATOM   3974  C   VAL B 101       9.953 -14.398   0.068  1.00 97.00           C  
ATOM   3975  CB  VAL B 101       7.793 -14.641   1.335  1.00 97.00           C  
ATOM   3976  O   VAL B 101       9.812 -14.734  -1.109  1.00 97.00           O  
ATOM   3977  CG1 VAL B 101       8.445 -15.688   2.232  1.00 97.00           C  
ATOM   3978  CG2 VAL B 101       6.691 -13.891   2.088  1.00 97.00           C  
ATOM   3979  N   VAL B 102      11.031 -14.547   0.748  1.00 98.12           N  
ATOM   3980  CA  VAL B 102      12.109 -15.406   0.280  1.00 98.12           C  
ATOM   3981  C   VAL B 102      12.148 -16.688   1.116  1.00 98.12           C  
ATOM   3982  CB  VAL B 102      13.477 -14.688   0.340  1.00 98.12           C  
ATOM   3983  O   VAL B 102      12.359 -16.625   2.330  1.00 98.12           O  
ATOM   3984  CG1 VAL B 102      14.594 -15.602  -0.149  1.00 98.12           C  
ATOM   3985  CG2 VAL B 102      13.438 -13.398  -0.484  1.00 98.12           C  
ATOM   3986  N   MET B 103      11.961 -17.781   0.482  1.00 98.31           N  
ATOM   3987  CA  MET B 103      11.992 -19.078   1.170  1.00 98.31           C  
ATOM   3988  C   MET B 103      13.406 -19.406   1.632  1.00 98.31           C  
ATOM   3989  CB  MET B 103      11.461 -20.188   0.260  1.00 98.31           C  
ATOM   3990  O   MET B 103      14.344 -19.375   0.839  1.00 98.31           O  
ATOM   3991  CG  MET B 103      11.547 -21.578   0.872  1.00 98.31           C  
ATOM   3992  SD  MET B 103      10.727 -22.844  -0.158  1.00 98.31           S  
ATOM   3993  CE  MET B 103      11.773 -22.781  -1.642  1.00 98.31           C  
ATOM   3994  N   THR B 104      13.531 -19.703   2.889  1.00 98.31           N  
ATOM   3995  CA  THR B 104      14.844 -20.031   3.434  1.00 98.31           C  
ATOM   3996  C   THR B 104      14.852 -21.469   3.963  1.00 98.31           C  
ATOM   3997  CB  THR B 104      15.242 -19.062   4.562  1.00 98.31           C  
ATOM   3998  O   THR B 104      15.922 -22.047   4.195  1.00 98.31           O  
ATOM   3999  CG2 THR B 104      15.492 -17.656   4.020  1.00 98.31           C  
ATOM   4000  OG1 THR B 104      14.195 -19.016   5.535  1.00 98.31           O  
ATOM   4001  N   ASN B 105      13.711 -22.000   4.223  1.00 97.81           N  
ATOM   4002  CA  ASN B 105      13.531 -23.344   4.762  1.00 97.81           C  
ATOM   4003  C   ASN B 105      12.172 -23.938   4.371  1.00 97.81           C  
ATOM   4004  CB  ASN B 105      13.680 -23.344   6.285  1.00 97.81           C  
ATOM   4005  O   ASN B 105      11.266 -23.203   3.984  1.00 97.81           O  
ATOM   4006  CG  ASN B 105      14.289 -24.625   6.820  1.00 97.81           C  
ATOM   4007  ND2 ASN B 105      14.492 -24.688   8.133  1.00 97.81           N  
ATOM   4008  OD1 ASN B 105      14.578 -25.547   6.059  1.00 97.81           O  
ATOM   4009  N   PHE B 106      12.156 -25.312   4.348  1.00 97.00           N  
ATOM   4010  CA  PHE B 106      10.852 -25.891   4.031  1.00 97.00           C  
ATOM   4011  C   PHE B 106      10.766 -27.344   4.512  1.00 97.00           C  
ATOM   4012  CB  PHE B 106      10.586 -25.828   2.523  1.00 97.00           C  
ATOM   4013  O   PHE B 106      11.789 -27.969   4.801  1.00 97.00           O  
ATOM   4014  CG  PHE B 106      11.602 -26.562   1.694  1.00 97.00           C  
ATOM   4015  CD1 PHE B 106      12.703 -25.906   1.163  1.00 97.00           C  
ATOM   4016  CD2 PHE B 106      11.445 -27.922   1.446  1.00 97.00           C  
ATOM   4017  CE1 PHE B 106      13.641 -26.594   0.395  1.00 97.00           C  
ATOM   4018  CE2 PHE B 106      12.383 -28.609   0.679  1.00 97.00           C  
ATOM   4019  CZ  PHE B 106      13.477 -27.953   0.154  1.00 97.00           C  
ATOM   4020  N   ILE B 107       9.555 -27.781   4.746  1.00 96.25           N  
ATOM   4021  CA  ILE B 107       9.188 -29.172   4.977  1.00 96.25           C  
ATOM   4022  C   ILE B 107       8.258 -29.656   3.865  1.00 96.25           C  
ATOM   4023  CB  ILE B 107       8.516 -29.359   6.355  1.00 96.25           C  
ATOM   4024  O   ILE B 107       7.227 -29.031   3.602  1.00 96.25           O  
ATOM   4025  CG1 ILE B 107       9.453 -28.891   7.477  1.00 96.25           C  
ATOM   4026  CG2 ILE B 107       8.109 -30.828   6.562  1.00 96.25           C  
ATOM   4027  CD1 ILE B 107       8.797 -28.828   8.844  1.00 96.25           C  
ATOM   4028  N   VAL B 108       8.664 -30.734   3.188  1.00 95.06           N  
ATOM   4029  CA  VAL B 108       7.871 -31.234   2.072  1.00 95.06           C  
ATOM   4030  C   VAL B 108       7.168 -32.531   2.480  1.00 95.06           C  
ATOM   4031  CB  VAL B 108       8.742 -31.469   0.816  1.00 95.06           C  
ATOM   4032  O   VAL B 108       7.750 -33.375   3.172  1.00 95.06           O  
ATOM   4033  CG1 VAL B 108       9.383 -32.844   0.859  1.00 95.06           C  
ATOM   4034  CG2 VAL B 108       7.902 -31.297  -0.450  1.00 95.06           C  
ATOM   4035  N   THR B 109       5.879 -32.625   2.285  1.00 96.44           N  
ATOM   4036  CA  THR B 109       5.102 -33.844   2.344  1.00 96.44           C  
ATOM   4037  C   THR B 109       4.719 -34.312   0.942  1.00 96.44           C  
ATOM   4038  CB  THR B 109       3.828 -33.688   3.189  1.00 96.44           C  
ATOM   4039  O   THR B 109       3.717 -33.875   0.383  1.00 96.44           O  
ATOM   4040  CG2 THR B 109       3.141 -35.000   3.451  1.00 96.44           C  
ATOM   4041  OG1 THR B 109       4.176 -33.062   4.445  1.00 96.44           O  
ATOM   4042  N   PRO B 110       5.512 -35.250   0.395  1.00 94.25           N  
ATOM   4043  CA  PRO B 110       5.336 -35.594  -1.012  1.00 94.25           C  
ATOM   4044  C   PRO B 110       4.160 -36.562  -1.233  1.00 94.25           C  
ATOM   4045  CB  PRO B 110       6.664 -36.281  -1.364  1.00 94.25           C  
ATOM   4046  O   PRO B 110       3.803 -37.312  -0.335  1.00 94.25           O  
ATOM   4047  CG  PRO B 110       7.191 -36.781  -0.061  1.00 94.25           C  
ATOM   4048  CD  PRO B 110       6.641 -35.938   1.042  1.00 94.25           C  
ATOM   4049  N   LYS B 111       3.533 -36.438  -2.385  1.00 94.62           N  
ATOM   4050  CA  LYS B 111       2.590 -37.375  -2.973  1.00 94.62           C  
ATOM   4051  C   LYS B 111       1.384 -37.594  -2.061  1.00 94.62           C  
ATOM   4052  CB  LYS B 111       3.275 -38.719  -3.252  1.00 94.62           C  
ATOM   4053  O   LYS B 111       1.018 -38.750  -1.762  1.00 94.62           O  
ATOM   4054  CG  LYS B 111       4.137 -38.719  -4.508  1.00 94.62           C  
ATOM   4055  CD  LYS B 111       4.551 -40.125  -4.898  1.00 94.62           C  
ATOM   4056  CE  LYS B 111       5.238 -40.156  -6.258  1.00 94.62           C  
ATOM   4057  NZ  LYS B 111       5.578 -41.562  -6.676  1.00 94.62           N  
ATOM   4058  N   GLN B 112       0.874 -36.531  -1.559  1.00 97.62           N  
ATOM   4059  CA  GLN B 112      -0.383 -36.625  -0.823  1.00 97.62           C  
ATOM   4060  C   GLN B 112      -1.548 -36.938  -1.763  1.00 97.62           C  
ATOM   4061  CB  GLN B 112      -0.651 -35.344  -0.044  1.00 97.62           C  
ATOM   4062  O   GLN B 112      -1.612 -36.375  -2.869  1.00 97.62           O  
ATOM   4063  CG  GLN B 112       0.292 -35.125   1.132  1.00 97.62           C  
ATOM   4064  CD  GLN B 112      -0.169 -34.031   2.059  1.00 97.62           C  
ATOM   4065  NE2 GLN B 112      -0.057 -34.250   3.361  1.00 97.62           N  
ATOM   4066  OE1 GLN B 112      -0.622 -32.969   1.607  1.00 97.62           O  
ATOM   4067  N   THR B 113      -2.395 -37.812  -1.382  1.00 96.88           N  
ATOM   4068  CA  THR B 113      -3.627 -38.125  -2.094  1.00 96.88           C  
ATOM   4069  C   THR B 113      -4.824 -38.094  -1.148  1.00 96.88           C  
ATOM   4070  CB  THR B 113      -3.547 -39.531  -2.764  1.00 96.88           C  
ATOM   4071  O   THR B 113      -4.668 -38.219   0.067  1.00 96.88           O  
ATOM   4072  CG2 THR B 113      -2.383 -39.594  -3.746  1.00 96.88           C  
ATOM   4073  OG1 THR B 113      -3.365 -40.531  -1.754  1.00 96.88           O  
ATOM   4074  N   GLN B 114      -6.012 -37.812  -1.720  1.00 95.94           N  
ATOM   4075  CA  GLN B 114      -7.230 -37.875  -0.919  1.00 95.94           C  
ATOM   4076  C   GLN B 114      -7.539 -39.281  -0.485  1.00 95.94           C  
ATOM   4077  CB  GLN B 114      -8.406 -37.281  -1.699  1.00 95.94           C  
ATOM   4078  O   GLN B 114      -7.617 -40.188  -1.319  1.00 95.94           O  
ATOM   4079  CG  GLN B 114      -8.273 -35.781  -2.006  1.00 95.94           C  
ATOM   4080  CD  GLN B 114      -8.938 -34.906  -0.965  1.00 95.94           C  
ATOM   4081  NE2 GLN B 114      -8.734 -33.594  -1.074  1.00 95.94           N  
ATOM   4082  OE1 GLN B 114      -9.633 -35.406  -0.070  1.00 95.94           O  
ATOM   4083  N   GLY B 115      -7.590 -39.438   0.811  1.00 95.81           N  
ATOM   4084  CA  GLY B 115      -7.848 -40.781   1.328  1.00 95.81           C  
ATOM   4085  C   GLY B 115      -7.922 -40.844   2.844  1.00 95.81           C  
ATOM   4086  O   GLY B 115      -8.297 -39.844   3.482  1.00 95.81           O  
ATOM   4087  N   TYR B 116      -7.762 -42.031   3.377  1.00 96.75           N  
ATOM   4088  CA  TYR B 116      -7.836 -42.250   4.816  1.00 96.75           C  
ATOM   4089  C   TYR B 116      -6.457 -42.562   5.398  1.00 96.75           C  
ATOM   4090  CB  TYR B 116      -8.789 -43.438   5.137  1.00 96.75           C  
ATOM   4091  O   TYR B 116      -5.656 -43.250   4.789  1.00 96.75           O  
ATOM   4092  CG  TYR B 116     -10.195 -43.219   4.621  1.00 96.75           C  
ATOM   4093  CD1 TYR B 116     -11.117 -42.469   5.359  1.00 96.75           C  
ATOM   4094  CD2 TYR B 116     -10.594 -43.750   3.402  1.00 96.75           C  
ATOM   4095  CE1 TYR B 116     -12.414 -42.281   4.891  1.00 96.75           C  
ATOM   4096  CE2 TYR B 116     -11.883 -43.562   2.926  1.00 96.75           C  
ATOM   4097  OH  TYR B 116     -14.070 -42.625   3.207  1.00 96.75           O  
ATOM   4098  CZ  TYR B 116     -12.789 -42.812   3.676  1.00 96.75           C  
ATOM   4099  N   CYS B 117      -6.129 -41.875   6.414  1.00 97.50           N  
ATOM   4100  CA  CYS B 117      -4.879 -42.125   7.121  1.00 97.50           C  
ATOM   4101  C   CYS B 117      -4.977 -41.688   8.578  1.00 97.50           C  
ATOM   4102  CB  CYS B 117      -3.719 -41.406   6.438  1.00 97.50           C  
ATOM   4103  O   CYS B 117      -5.996 -41.156   9.000  1.00 97.50           O  
ATOM   4104  SG  CYS B 117      -3.967 -39.625   6.281  1.00 97.50           S  
ATOM   4105  N   ALA B 118      -3.971 -42.062   9.367  1.00 96.69           N  
ATOM   4106  CA  ALA B 118      -3.947 -41.719  10.781  1.00 96.69           C  
ATOM   4107  C   ALA B 118      -3.631 -40.219  10.977  1.00 96.69           C  
ATOM   4108  CB  ALA B 118      -2.930 -42.562  11.531  1.00 96.69           C  
ATOM   4109  O   ALA B 118      -2.783 -39.656  10.266  1.00 96.69           O  
ATOM   4110  N   GLU B 119      -4.309 -39.656  11.875  1.00 94.06           N  
ATOM   4111  CA  GLU B 119      -4.055 -38.250  12.227  1.00 94.06           C  
ATOM   4112  C   GLU B 119      -2.699 -38.094  12.914  1.00 94.06           C  
ATOM   4113  CB  GLU B 119      -5.168 -37.719  13.133  1.00 94.06           C  
ATOM   4114  O   GLU B 119      -2.189 -39.031  13.516  1.00 94.06           O  
ATOM   4115  CG  GLU B 119      -5.090 -36.219  13.383  1.00 94.06           C  
ATOM   4116  CD  GLU B 119      -6.254 -35.688  14.203  1.00 94.06           C  
ATOM   4117  OE1 GLU B 119      -6.488 -34.469  14.203  1.00 94.06           O  
ATOM   4118  OE2 GLU B 119      -6.941 -36.500  14.859  1.00 94.06           O  
ATOM   4119  N   HIS B 120      -2.148 -36.906  12.711  1.00 93.94           N  
ATOM   4120  CA  HIS B 120      -0.917 -36.625  13.430  1.00 93.94           C  
ATOM   4121  C   HIS B 120      -1.128 -36.688  14.938  1.00 93.94           C  
ATOM   4122  CB  HIS B 120      -0.392 -35.250  13.039  1.00 93.94           C  
ATOM   4123  O   HIS B 120      -2.158 -36.250  15.445  1.00 93.94           O  
ATOM   4124  CG  HIS B 120       1.001 -34.969  13.516  1.00 93.94           C  
ATOM   4125  CD2 HIS B 120       2.182 -34.969  12.852  1.00 93.94           C  
ATOM   4126  ND1 HIS B 120       1.295 -34.656  14.820  1.00 93.94           N  
ATOM   4127  CE1 HIS B 120       2.600 -34.469  14.945  1.00 93.94           C  
ATOM   4128  NE2 HIS B 120       3.160 -34.656  13.758  1.00 93.94           N  
ATOM   4129  N   PRO B 121      -0.236 -37.219  15.758  1.00 93.00           N  
ATOM   4130  CA  PRO B 121      -0.401 -37.438  17.188  1.00 93.00           C  
ATOM   4131  C   PRO B 121      -0.654 -36.125  17.969  1.00 93.00           C  
ATOM   4132  CB  PRO B 121       0.932 -38.062  17.609  1.00 93.00           C  
ATOM   4133  O   PRO B 121      -1.142 -36.156  19.094  1.00 93.00           O  
ATOM   4134  CG  PRO B 121       1.424 -38.750  16.375  1.00 93.00           C  
ATOM   4135  CD  PRO B 121       0.997 -37.969  15.180  1.00 93.00           C  
ATOM   4136  N   GLU B 122      -0.245 -35.062  17.344  1.00 88.62           N  
ATOM   4137  CA  GLU B 122      -0.499 -33.781  18.000  1.00 88.62           C  
ATOM   4138  C   GLU B 122      -1.991 -33.562  18.234  1.00 88.62           C  
ATOM   4139  CB  GLU B 122       0.059 -32.625  17.156  1.00 88.62           C  
ATOM   4140  O   GLU B 122      -2.379 -32.844  19.141  1.00 88.62           O  
ATOM   4141  CG  GLU B 122       1.009 -31.719  17.906  1.00 88.62           C  
ATOM   4142  CD  GLU B 122       1.543 -30.562  17.062  1.00 88.62           C  
ATOM   4143  OE1 GLU B 122       2.342 -29.750  17.594  1.00 88.62           O  
ATOM   4144  OE2 GLU B 122       1.158 -30.484  15.883  1.00 88.62           O  
ATOM   4145  N   GLY B 123      -2.830 -34.219  17.453  1.00 86.19           N  
ATOM   4146  CA  GLY B 123      -4.270 -34.094  17.625  1.00 86.19           C  
ATOM   4147  C   GLY B 123      -4.805 -35.000  18.734  1.00 86.19           C  
ATOM   4148  O   GLY B 123      -5.973 -34.906  19.109  1.00 86.19           O  
ATOM   4149  N   GLY B 124      -3.977 -35.875  19.250  1.00 88.19           N  
ATOM   4150  CA  GLY B 124      -4.359 -36.781  20.312  1.00 88.19           C  
ATOM   4151  C   GLY B 124      -4.125 -38.250  19.969  1.00 88.19           C  
ATOM   4152  O   GLY B 124      -4.125 -38.625  18.797  1.00 88.19           O  
ATOM   4153  N   ILE B 125      -3.873 -38.938  20.969  1.00 94.56           N  
ATOM   4154  CA  ILE B 125      -3.701 -40.375  20.812  1.00 94.56           C  
ATOM   4155  C   ILE B 125      -4.984 -41.094  21.219  1.00 94.56           C  
ATOM   4156  CB  ILE B 125      -2.510 -40.875  21.641  1.00 94.56           C  
ATOM   4157  O   ILE B 125      -5.836 -40.500  21.891  1.00 94.56           O  
ATOM   4158  CG1 ILE B 125      -1.588 -39.719  22.031  1.00 94.56           C  
ATOM   4159  CG2 ILE B 125      -1.737 -41.969  20.875  1.00 94.56           C  
ATOM   4160  CD1 ILE B 125      -0.506 -40.125  23.047  1.00 94.56           C  
ATOM   4161  N   CYS B 126      -5.105 -42.219  20.672  1.00 95.31           N  
ATOM   4162  CA  CYS B 126      -6.301 -43.000  20.984  1.00 95.31           C  
ATOM   4163  C   CYS B 126      -5.945 -44.438  21.281  1.00 95.31           C  
ATOM   4164  CB  CYS B 126      -7.312 -42.938  19.844  1.00 95.31           C  
ATOM   4165  O   CYS B 126      -4.863 -44.906  20.922  1.00 95.31           O  
ATOM   4166  SG  CYS B 126      -6.730 -43.688  18.312  1.00 95.31           S  
ATOM   4167  N   LYS B 127      -6.836 -45.094  22.062  1.00 94.81           N  
ATOM   4168  CA  LYS B 127      -6.652 -46.500  22.375  1.00 94.81           C  
ATOM   4169  C   LYS B 127      -7.699 -47.344  21.656  1.00 94.81           C  
ATOM   4170  CB  LYS B 127      -6.715 -46.719  23.875  1.00 94.81           C  
ATOM   4171  O   LYS B 127      -7.430 -48.500  21.297  1.00 94.81           O  
ATOM   4172  CG  LYS B 127      -5.492 -46.219  24.625  1.00 94.81           C  
ATOM   4173  CD  LYS B 127      -5.453 -46.781  26.062  1.00 94.81           C  
ATOM   4174  CE  LYS B 127      -4.262 -46.219  26.828  1.00 94.81           C  
ATOM   4175  NZ  LYS B 127      -4.180 -46.812  28.203  1.00 94.81           N  
ATOM   4176  N   GLU B 128      -8.914 -46.812  21.562  1.00 95.12           N  
ATOM   4177  CA  GLU B 128     -10.039 -47.500  20.922  1.00 95.12           C  
ATOM   4178  C   GLU B 128     -10.867 -46.500  20.078  1.00 95.12           C  
ATOM   4179  CB  GLU B 128     -10.930 -48.156  21.969  1.00 95.12           C  
ATOM   4180  O   GLU B 128     -10.688 -45.312  20.172  1.00 95.12           O  
ATOM   4181  CG  GLU B 128     -10.820 -47.562  23.359  1.00 95.12           C  
ATOM   4182  CD  GLU B 128     -11.609 -48.312  24.406  1.00 95.12           C  
ATOM   4183  OE1 GLU B 128     -11.586 -47.906  25.594  1.00 95.12           O  
ATOM   4184  OE2 GLU B 128     -12.266 -49.312  24.047  1.00 95.12           O  
ATOM   4185  N   ASP B 129     -11.703 -47.000  19.234  1.00 95.12           N  
ATOM   4186  CA  ASP B 129     -12.531 -46.219  18.328  1.00 95.12           C  
ATOM   4187  C   ASP B 129     -13.398 -45.250  19.109  1.00 95.12           C  
ATOM   4188  CB  ASP B 129     -13.406 -47.125  17.469  1.00 95.12           C  
ATOM   4189  O   ASP B 129     -13.703 -44.156  18.609  1.00 95.12           O  
ATOM   4190  CG  ASP B 129     -12.609 -47.906  16.438  1.00 95.12           C  
ATOM   4191  OD1 ASP B 129     -11.375 -47.750  16.359  1.00 95.12           O  
ATOM   4192  OD2 ASP B 129     -13.227 -48.719  15.695  1.00 95.12           O  
ATOM   4193  N   SER B 130     -13.773 -45.594  20.328  1.00 92.94           N  
ATOM   4194  CA  SER B 130     -14.664 -44.750  21.109  1.00 92.94           C  
ATOM   4195  C   SER B 130     -14.016 -43.406  21.453  1.00 92.94           C  
ATOM   4196  CB  SER B 130     -15.078 -45.469  22.406  1.00 92.94           C  
ATOM   4197  O   SER B 130     -14.711 -42.438  21.750  1.00 92.94           O  
ATOM   4198  OG  SER B 130     -13.938 -45.812  23.156  1.00 92.94           O  
ATOM   4199  N   GLY B 131     -12.711 -43.344  21.328  1.00 91.81           N  
ATOM   4200  CA  GLY B 131     -11.992 -42.125  21.609  1.00 91.81           C  
ATOM   4201  C   GLY B 131     -11.961 -41.156  20.438  1.00 91.81           C  
ATOM   4202  O   GLY B 131     -11.438 -40.031  20.547  1.00 91.81           O  
ATOM   4203  N   CYS B 132     -12.438 -41.562  19.328  1.00 93.69           N  
ATOM   4204  CA  CYS B 132     -12.414 -40.750  18.109  1.00 93.69           C  
ATOM   4205  C   CYS B 132     -13.828 -40.344  17.703  1.00 93.69           C  
ATOM   4206  CB  CYS B 132     -11.750 -41.531  16.969  1.00 93.69           C  
ATOM   4207  O   CYS B 132     -14.633 -41.188  17.312  1.00 93.69           O  
ATOM   4208  SG  CYS B 132     -10.062 -42.062  17.344  1.00 93.69           S  
ATOM   4209  N   THR B 133     -14.148 -39.094  17.828  1.00 90.69           N  
ATOM   4210  CA  THR B 133     -15.453 -38.594  17.438  1.00 90.69           C  
ATOM   4211  C   THR B 133     -15.484 -38.250  15.953  1.00 90.69           C  
ATOM   4212  CB  THR B 133     -15.844 -37.344  18.266  1.00 90.69           C  
ATOM   4213  O   THR B 133     -14.719 -37.406  15.492  1.00 90.69           O  
ATOM   4214  CG2 THR B 133     -17.359 -37.156  18.312  1.00 90.69           C  
ATOM   4215  OG1 THR B 133     -15.344 -37.500  19.594  1.00 90.69           O  
ATOM   4216  N   PRO B 134     -16.359 -38.906  15.211  1.00 91.00           N  
ATOM   4217  CA  PRO B 134     -16.438 -38.625  13.773  1.00 91.00           C  
ATOM   4218  C   PRO B 134     -16.953 -37.219  13.477  1.00 91.00           C  
ATOM   4219  CB  PRO B 134     -17.391 -39.688  13.242  1.00 91.00           C  
ATOM   4220  O   PRO B 134     -17.828 -36.719  14.188  1.00 91.00           O  
ATOM   4221  CG  PRO B 134     -18.109 -40.188  14.453  1.00 91.00           C  
ATOM   4222  CD  PRO B 134     -17.281 -39.844  15.664  1.00 91.00           C  
ATOM   4223  N   GLY B 135     -16.484 -36.594  12.375  1.00 77.19           N  
ATOM   4224  CA  GLY B 135     -17.078 -35.406  11.820  1.00 77.19           C  
ATOM   4225  C   GLY B 135     -16.266 -34.156  12.070  1.00 77.19           C  
ATOM   4226  O   GLY B 135     -15.133 -34.031  11.594  1.00 77.19           O  
ATOM   4227  N   LYS B 136     -16.516 -33.531  13.273  1.00 67.19           N  
ATOM   4228  CA  LYS B 136     -16.125 -32.125  13.430  1.00 67.19           C  
ATOM   4229  C   LYS B 136     -14.609 -31.984  13.422  1.00 67.19           C  
ATOM   4230  CB  LYS B 136     -16.703 -31.562  14.727  1.00 67.19           C  
ATOM   4231  O   LYS B 136     -13.891 -32.812  13.961  1.00 67.19           O  
ATOM   4232  CG  LYS B 136     -18.125 -31.016  14.578  1.00 67.19           C  
ATOM   4233  CD  LYS B 136     -18.562 -30.266  15.836  1.00 67.19           C  
ATOM   4234  CE  LYS B 136     -19.984 -29.734  15.695  1.00 67.19           C  
ATOM   4235  NZ  LYS B 136     -20.406 -28.984  16.906  1.00 67.19           N  
ATOM   4236  N   ALA B 137     -14.023 -31.109  12.547  1.00 67.75           N  
ATOM   4237  CA  ALA B 137     -12.594 -30.812  12.484  1.00 67.75           C  
ATOM   4238  C   ALA B 137     -12.211 -29.734  13.484  1.00 67.75           C  
ATOM   4239  CB  ALA B 137     -12.203 -30.391  11.070  1.00 67.75           C  
ATOM   4240  O   ALA B 137     -12.906 -28.719  13.617  1.00 67.75           O  
ATOM   4241  N   LYS B 138     -11.242 -30.125  14.289  1.00 68.00           N  
ATOM   4242  CA  LYS B 138     -10.672 -29.109  15.180  1.00 68.00           C  
ATOM   4243  C   LYS B 138      -9.922 -28.047  14.383  1.00 68.00           C  
ATOM   4244  CB  LYS B 138      -9.727 -29.766  16.188  1.00 68.00           C  
ATOM   4245  O   LYS B 138      -9.703 -28.188  13.180  1.00 68.00           O  
ATOM   4246  CG  LYS B 138     -10.430 -30.641  17.219  1.00 68.00           C  
ATOM   4247  CD  LYS B 138      -9.461 -31.141  18.281  1.00 68.00           C  
ATOM   4248  CE  LYS B 138     -10.172 -32.000  19.312  1.00 68.00           C  
ATOM   4249  NZ  LYS B 138      -9.227 -32.469  20.375  1.00 68.00           N  
ATOM   4250  N   ARG B 139      -9.602 -27.047  15.016  1.00 71.62           N  
ATOM   4251  CA  ARG B 139      -8.930 -25.891  14.414  1.00 71.62           C  
ATOM   4252  C   ARG B 139      -7.633 -26.312  13.734  1.00 71.62           C  
ATOM   4253  CB  ARG B 139      -8.648 -24.828  15.477  1.00 71.62           C  
ATOM   4254  O   ARG B 139      -7.332 -25.859  12.633  1.00 71.62           O  
ATOM   4255  CG  ARG B 139      -8.312 -23.469  14.898  1.00 71.62           C  
ATOM   4256  CD  ARG B 139      -8.070 -22.438  16.000  1.00 71.62           C  
ATOM   4257  NE  ARG B 139      -7.559 -21.172  15.453  1.00 71.62           N  
ATOM   4258  NH1 ARG B 139      -7.484 -20.094  17.484  1.00 71.62           N  
ATOM   4259  NH2 ARG B 139      -6.832 -19.000  15.578  1.00 71.62           N  
ATOM   4260  CZ  ARG B 139      -7.293 -20.094  16.172  1.00 71.62           C  
ATOM   4261  N   LYS B 140      -6.895 -27.234  14.258  1.00 79.44           N  
ATOM   4262  CA  LYS B 140      -5.590 -27.609  13.711  1.00 79.44           C  
ATOM   4263  C   LYS B 140      -5.660 -28.953  12.984  1.00 79.44           C  
ATOM   4264  CB  LYS B 140      -4.543 -27.672  14.828  1.00 79.44           C  
ATOM   4265  O   LYS B 140      -4.629 -29.578  12.727  1.00 79.44           O  
ATOM   4266  CG  LYS B 140      -4.238 -26.328  15.469  1.00 79.44           C  
ATOM   4267  CD  LYS B 140      -3.123 -26.438  16.500  1.00 79.44           C  
ATOM   4268  CE  LYS B 140      -2.830 -25.094  17.156  1.00 79.44           C  
ATOM   4269  NZ  LYS B 140      -1.718 -25.203  18.141  1.00 79.44           N  
ATOM   4270  N   ALA B 141      -6.863 -29.312  12.680  1.00 86.81           N  
ATOM   4271  CA  ALA B 141      -7.051 -30.625  12.078  1.00 86.81           C  
ATOM   4272  C   ALA B 141      -6.574 -30.641  10.633  1.00 86.81           C  
ATOM   4273  CB  ALA B 141      -8.516 -31.047  12.164  1.00 86.81           C  
ATOM   4274  O   ALA B 141      -6.707 -29.641   9.922  1.00 86.81           O  
ATOM   4275  N   GLN B 142      -6.016 -31.797  10.188  1.00 93.62           N  
ATOM   4276  CA  GLN B 142      -5.562 -31.953   8.812  1.00 93.62           C  
ATOM   4277  C   GLN B 142      -6.574 -32.750   7.988  1.00 93.62           C  
ATOM   4278  CB  GLN B 142      -4.199 -32.656   8.773  1.00 93.62           C  
ATOM   4279  O   GLN B 142      -6.348 -33.031   6.809  1.00 93.62           O  
ATOM   4280  CG  GLN B 142      -3.076 -31.828   9.391  1.00 93.62           C  
ATOM   4281  CD  GLN B 142      -1.700 -32.406   9.094  1.00 93.62           C  
ATOM   4282  NE2 GLN B 142      -0.818 -32.344  10.094  1.00 93.62           N  
ATOM   4283  OE1 GLN B 142      -1.433 -32.875   7.988  1.00 93.62           O  
ATOM   4284  N   GLY B 143      -7.652 -33.156   8.602  1.00 94.38           N  
ATOM   4285  CA  GLY B 143      -8.719 -33.906   7.961  1.00 94.38           C  
ATOM   4286  C   GLY B 143      -9.914 -34.125   8.859  1.00 94.38           C  
ATOM   4287  O   GLY B 143      -9.969 -33.594   9.977  1.00 94.38           O  
ATOM   4288  N   ILE B 144     -10.828 -34.906   8.320  1.00 93.38           N  
ATOM   4289  CA  ILE B 144     -12.047 -35.188   9.062  1.00 93.38           C  
ATOM   4290  C   ILE B 144     -11.977 -36.562   9.672  1.00 93.38           C  
ATOM   4291  CB  ILE B 144     -13.297 -35.031   8.164  1.00 93.38           C  
ATOM   4292  O   ILE B 144     -11.758 -37.562   8.961  1.00 93.38           O  
ATOM   4293  CG1 ILE B 144     -13.336 -33.656   7.492  1.00 93.38           C  
ATOM   4294  CG2 ILE B 144     -14.578 -35.281   8.977  1.00 93.38           C  
ATOM   4295  CD1 ILE B 144     -14.172 -32.625   8.234  1.00 93.38           C  
ATOM   4296  N   ARG B 145     -12.227 -36.594  10.938  1.00 94.12           N  
ATOM   4297  CA  ARG B 145     -12.141 -37.875  11.633  1.00 94.12           C  
ATOM   4298  C   ARG B 145     -13.250 -38.812  11.188  1.00 94.12           C  
ATOM   4299  CB  ARG B 145     -12.195 -37.688  13.148  1.00 94.12           C  
ATOM   4300  O   ARG B 145     -14.398 -38.406  11.023  1.00 94.12           O  
ATOM   4301  CG  ARG B 145     -10.922 -37.125  13.742  1.00 94.12           C  
ATOM   4302  CD  ARG B 145     -11.039 -36.906  15.250  1.00 94.12           C  
ATOM   4303  NE  ARG B 145      -9.805 -36.375  15.820  1.00 94.12           N  
ATOM   4304  NH1 ARG B 145     -10.656 -36.156  17.953  1.00 94.12           N  
ATOM   4305  NH2 ARG B 145      -8.484 -35.531  17.516  1.00 94.12           N  
ATOM   4306  CZ  ARG B 145      -9.656 -36.031  17.094  1.00 94.12           C  
ATOM   4307  N   THR B 146     -12.922 -40.062  11.008  1.00 94.44           N  
ATOM   4308  CA  THR B 146     -13.883 -41.062  10.562  1.00 94.44           C  
ATOM   4309  C   THR B 146     -14.516 -41.781  11.750  1.00 94.44           C  
ATOM   4310  CB  THR B 146     -13.211 -42.094   9.633  1.00 94.44           C  
ATOM   4311  O   THR B 146     -15.570 -42.406  11.617  1.00 94.44           O  
ATOM   4312  CG2 THR B 146     -12.562 -41.406   8.430  1.00 94.44           C  
ATOM   4313  OG1 THR B 146     -12.203 -42.812  10.375  1.00 94.44           O  
ATOM   4314  N   GLY B 147     -13.828 -41.750  12.914  1.00 94.94           N  
ATOM   4315  CA  GLY B 147     -14.328 -42.438  14.086  1.00 94.94           C  
ATOM   4316  C   GLY B 147     -13.516 -43.688  14.438  1.00 94.94           C  
ATOM   4317  O   GLY B 147     -13.727 -44.312  15.484  1.00 94.94           O  
ATOM   4318  N   LYS B 148     -12.562 -44.031  13.594  1.00 96.88           N  
ATOM   4319  CA  LYS B 148     -11.734 -45.219  13.820  1.00 96.88           C  
ATOM   4320  C   LYS B 148     -10.391 -44.844  14.445  1.00 96.88           C  
ATOM   4321  CB  LYS B 148     -11.508 -45.969  12.516  1.00 96.88           C  
ATOM   4322  O   LYS B 148      -9.906 -43.719  14.250  1.00 96.88           O  
ATOM   4323  CG  LYS B 148     -12.766 -46.625  11.945  1.00 96.88           C  
ATOM   4324  CD  LYS B 148     -12.453 -47.469  10.711  1.00 96.88           C  
ATOM   4325  CE  LYS B 148     -13.719 -48.062  10.109  1.00 96.88           C  
ATOM   4326  NZ  LYS B 148     -13.422 -48.875   8.898  1.00 96.88           N  
ATOM   4327  N   CYS B 149      -9.914 -45.719  15.297  1.00 97.19           N  
ATOM   4328  CA  CYS B 149      -8.578 -45.594  15.867  1.00 97.19           C  
ATOM   4329  C   CYS B 149      -7.590 -46.500  15.164  1.00 97.19           C  
ATOM   4330  CB  CYS B 149      -8.602 -45.875  17.359  1.00 97.19           C  
ATOM   4331  O   CYS B 149      -7.750 -47.719  15.180  1.00 97.19           O  
ATOM   4332  SG  CYS B 149      -7.055 -45.500  18.203  1.00 97.19           S  
ATOM   4333  N   VAL B 150      -6.652 -45.969  14.469  1.00 97.69           N  
ATOM   4334  CA  VAL B 150      -5.734 -46.750  13.648  1.00 97.69           C  
ATOM   4335  C   VAL B 150      -4.293 -46.469  14.055  1.00 97.69           C  
ATOM   4336  CB  VAL B 150      -5.930 -46.469  12.141  1.00 97.69           C  
ATOM   4337  O   VAL B 150      -4.031 -45.469  14.766  1.00 97.69           O  
ATOM   4338  CG1 VAL B 150      -7.312 -46.906  11.680  1.00 97.69           C  
ATOM   4339  CG2 VAL B 150      -5.730 -44.969  11.852  1.00 97.69           C  
ATOM   4340  N   ALA B 151      -3.350 -47.281  13.680  1.00 96.94           N  
ATOM   4341  CA  ALA B 151      -1.939 -47.125  14.008  1.00 96.94           C  
ATOM   4342  C   ALA B 151      -1.318 -46.000  13.172  1.00 96.94           C  
ATOM   4343  CB  ALA B 151      -1.170 -48.406  13.805  1.00 96.94           C  
ATOM   4344  O   ALA B 151      -1.417 -46.000  11.945  1.00 96.94           O  
ATOM   4345  N   PHE B 152      -0.805 -45.031  13.812  1.00 96.62           N  
ATOM   4346  CA  PHE B 152      -0.013 -44.000  13.117  1.00 96.62           C  
ATOM   4347  C   PHE B 152       1.384 -44.531  12.805  1.00 96.62           C  
ATOM   4348  CB  PHE B 152       0.083 -42.719  13.961  1.00 96.62           C  
ATOM   4349  O   PHE B 152       1.880 -44.375  11.688  1.00 96.62           O  
ATOM   4350  CG  PHE B 152       0.909 -41.656  13.328  1.00 96.62           C  
ATOM   4351  CD1 PHE B 152       2.197 -41.375  13.773  1.00 96.62           C  
ATOM   4352  CD2 PHE B 152       0.396 -40.875  12.281  1.00 96.62           C  
ATOM   4353  CE1 PHE B 152       2.965 -40.375  13.188  1.00 96.62           C  
ATOM   4354  CE2 PHE B 152       1.156 -39.875  11.688  1.00 96.62           C  
ATOM   4355  CZ  PHE B 152       2.439 -39.625  12.141  1.00 96.62           C  
ATOM   4356  N   ASN B 153       2.008 -45.062  13.758  1.00 94.12           N  
ATOM   4357  CA  ASN B 153       3.254 -45.812  13.648  1.00 94.12           C  
ATOM   4358  C   ASN B 153       3.258 -47.062  14.562  1.00 94.12           C  
ATOM   4359  CB  ASN B 153       4.453 -44.938  13.953  1.00 94.12           C  
ATOM   4360  O   ASN B 153       2.201 -47.531  14.984  1.00 94.12           O  
ATOM   4361  CG  ASN B 153       4.375 -44.312  15.328  1.00 94.12           C  
ATOM   4362  ND2 ASN B 153       4.941 -43.094  15.469  1.00 94.12           N  
ATOM   4363  OD1 ASN B 153       3.812 -44.875  16.266  1.00 94.12           O  
ATOM   4364  N   ASP B 154       4.426 -47.594  14.859  1.00 92.69           N  
ATOM   4365  CA  ASP B 154       4.527 -48.812  15.617  1.00 92.69           C  
ATOM   4366  C   ASP B 154       4.254 -48.594  17.109  1.00 92.69           C  
ATOM   4367  CB  ASP B 154       5.914 -49.469  15.438  1.00 92.69           C  
ATOM   4368  O   ASP B 154       3.967 -49.531  17.844  1.00 92.69           O  
ATOM   4369  CG  ASP B 154       6.176 -49.906  14.008  1.00 92.69           C  
ATOM   4370  OD1 ASP B 154       5.211 -50.219  13.289  1.00 92.69           O  
ATOM   4371  OD2 ASP B 154       7.359 -49.938  13.609  1.00 92.69           O  
ATOM   4372  N   THR B 155       4.180 -47.344  17.484  1.00 92.62           N  
ATOM   4373  CA  THR B 155       4.164 -47.094  18.922  1.00 92.62           C  
ATOM   4374  C   THR B 155       2.875 -46.375  19.328  1.00 92.62           C  
ATOM   4375  CB  THR B 155       5.375 -46.250  19.344  1.00 92.62           C  
ATOM   4376  O   THR B 155       2.459 -46.469  20.484  1.00 92.62           O  
ATOM   4377  CG2 THR B 155       6.637 -47.094  19.438  1.00 92.62           C  
ATOM   4378  OG1 THR B 155       5.586 -45.219  18.391  1.00 92.62           O  
ATOM   4379  N   VAL B 156       2.328 -45.594  18.406  1.00 95.00           N  
ATOM   4380  CA  VAL B 156       1.192 -44.781  18.844  1.00 95.00           C  
ATOM   4381  C   VAL B 156       0.020 -44.969  17.891  1.00 95.00           C  
ATOM   4382  CB  VAL B 156       1.560 -43.281  18.922  1.00 95.00           C  
ATOM   4383  O   VAL B 156       0.218 -45.250  16.688  1.00 95.00           O  
ATOM   4384  CG1 VAL B 156       1.892 -42.875  20.359  1.00 95.00           C  
ATOM   4385  CG2 VAL B 156       2.730 -42.969  18.000  1.00 95.00           C  
ATOM   4386  N   LYS B 157      -1.161 -44.938  18.422  1.00 97.31           N  
ATOM   4387  CA  LYS B 157      -2.404 -44.938  17.656  1.00 97.31           C  
ATOM   4388  C   LYS B 157      -3.109 -43.594  17.734  1.00 97.31           C  
ATOM   4389  CB  LYS B 157      -3.332 -46.062  18.172  1.00 97.31           C  
ATOM   4390  O   LYS B 157      -3.094 -42.938  18.766  1.00 97.31           O  
ATOM   4391  CG  LYS B 157      -2.807 -47.469  17.938  1.00 97.31           C  
ATOM   4392  CD  LYS B 157      -3.795 -48.500  18.422  1.00 97.31           C  
ATOM   4393  CE  LYS B 157      -3.963 -49.625  17.406  1.00 97.31           C  
ATOM   4394  NZ  LYS B 157      -4.926 -50.656  17.875  1.00 97.31           N  
ATOM   4395  N   THR B 158      -3.629 -43.188  16.578  1.00 96.38           N  
ATOM   4396  CA  THR B 158      -4.379 -41.938  16.500  1.00 96.38           C  
ATOM   4397  C   THR B 158      -5.664 -42.125  15.703  1.00 96.38           C  
ATOM   4398  CB  THR B 158      -3.537 -40.812  15.875  1.00 96.38           C  
ATOM   4399  O   THR B 158      -5.914 -43.219  15.164  1.00 96.38           O  
ATOM   4400  CG2 THR B 158      -2.312 -40.500  16.734  1.00 96.38           C  
ATOM   4401  OG1 THR B 158      -3.107 -41.250  14.570  1.00 96.38           O  
ATOM   4402  N   CYS B 159      -6.461 -41.156  15.703  1.00 95.25           N  
ATOM   4403  CA  CYS B 159      -7.742 -41.250  15.008  1.00 95.25           C  
ATOM   4404  C   CYS B 159      -7.547 -41.188  13.500  1.00 95.25           C  
ATOM   4405  CB  CYS B 159      -8.664 -40.094  15.445  1.00 95.25           C  
ATOM   4406  O   CYS B 159      -6.699 -40.469  13.000  1.00 95.25           O  
ATOM   4407  SG  CYS B 159      -9.133 -40.188  17.188  1.00 95.25           S  
ATOM   4408  N   GLU B 160      -8.328 -42.031  12.805  1.00 96.75           N  
ATOM   4409  CA  GLU B 160      -8.328 -42.000  11.344  1.00 96.75           C  
ATOM   4410  C   GLU B 160      -9.039 -40.781  10.797  1.00 96.75           C  
ATOM   4411  CB  GLU B 160      -8.977 -43.281  10.789  1.00 96.75           C  
ATOM   4412  O   GLU B 160     -10.086 -40.375  11.312  1.00 96.75           O  
ATOM   4413  CG  GLU B 160      -8.883 -43.406   9.273  1.00 96.75           C  
ATOM   4414  CD  GLU B 160      -9.727 -44.531   8.711  1.00 96.75           C  
ATOM   4415  OE1 GLU B 160      -9.172 -45.438   8.047  1.00 96.75           O  
ATOM   4416  OE2 GLU B 160     -10.961 -44.531   8.945  1.00 96.75           O  
ATOM   4417  N   ILE B 161      -8.484 -40.188   9.805  1.00 95.75           N  
ATOM   4418  CA  ILE B 161      -9.102 -39.031   9.195  1.00 95.75           C  
ATOM   4419  C   ILE B 161      -9.219 -39.219   7.688  1.00 95.75           C  
ATOM   4420  CB  ILE B 161      -8.305 -37.750   9.500  1.00 95.75           C  
ATOM   4421  O   ILE B 161      -8.508 -40.062   7.109  1.00 95.75           O  
ATOM   4422  CG1 ILE B 161      -6.867 -37.875   9.000  1.00 95.75           C  
ATOM   4423  CG2 ILE B 161      -8.336 -37.438  11.000  1.00 95.75           C  
ATOM   4424  CD1 ILE B 161      -6.078 -36.562   9.031  1.00 95.75           C  
ATOM   4425  N   PHE B 162     -10.109 -38.562   7.098  1.00 95.50           N  
ATOM   4426  CA  PHE B 162     -10.195 -38.406   5.648  1.00 95.50           C  
ATOM   4427  C   PHE B 162      -9.656 -37.062   5.191  1.00 95.50           C  
ATOM   4428  CB  PHE B 162     -11.648 -38.594   5.180  1.00 95.50           C  
ATOM   4429  O   PHE B 162     -10.062 -36.031   5.703  1.00 95.50           O  
ATOM   4430  CG  PHE B 162     -11.828 -38.438   3.693  1.00 95.50           C  
ATOM   4431  CD1 PHE B 162     -12.391 -37.281   3.158  1.00 95.50           C  
ATOM   4432  CD2 PHE B 162     -11.422 -39.438   2.832  1.00 95.50           C  
ATOM   4433  CE1 PHE B 162     -12.562 -37.156   1.783  1.00 95.50           C  
ATOM   4434  CE2 PHE B 162     -11.586 -39.312   1.455  1.00 95.50           C  
ATOM   4435  CZ  PHE B 162     -12.156 -38.156   0.933  1.00 95.50           C  
ATOM   4436  N   GLY B 163      -8.758 -37.062   4.320  1.00 95.69           N  
ATOM   4437  CA  GLY B 163      -8.133 -35.875   3.791  1.00 95.69           C  
ATOM   4438  C   GLY B 163      -6.910 -36.156   2.936  1.00 95.69           C  
ATOM   4439  O   GLY B 163      -6.871 -37.156   2.221  1.00 95.69           O  
ATOM   4440  N   TRP B 164      -6.047 -35.188   2.883  1.00 97.31           N  
ATOM   4441  CA  TRP B 164      -4.777 -35.406   2.188  1.00 97.31           C  
ATOM   4442  C   TRP B 164      -3.857 -36.312   2.996  1.00 97.31           C  
ATOM   4443  CB  TRP B 164      -4.086 -34.062   1.917  1.00 97.31           C  
ATOM   4444  O   TRP B 164      -3.482 -36.000   4.121  1.00 97.31           O  
ATOM   4445  CG  TRP B 164      -4.816 -33.188   0.941  1.00 97.31           C  
ATOM   4446  CD1 TRP B 164      -5.648 -32.156   1.231  1.00 97.31           C  
ATOM   4447  CD2 TRP B 164      -4.773 -33.281  -0.486  1.00 97.31           C  
ATOM   4448  CE2 TRP B 164      -5.609 -32.281  -0.997  1.00 97.31           C  
ATOM   4449  CE3 TRP B 164      -4.113 -34.125  -1.384  1.00 97.31           C  
ATOM   4450  NE1 TRP B 164      -6.129 -31.594   0.071  1.00 97.31           N  
ATOM   4451  CH2 TRP B 164      -5.141 -32.938  -3.223  1.00 97.31           C  
ATOM   4452  CZ2 TRP B 164      -5.801 -32.094  -2.367  1.00 97.31           C  
ATOM   4453  CZ3 TRP B 164      -4.305 -33.938  -2.746  1.00 97.31           C  
ATOM   4454  N   CYS B 165      -3.543 -37.438   2.461  1.00 97.81           N  
ATOM   4455  CA  CYS B 165      -2.707 -38.438   3.121  1.00 97.81           C  
ATOM   4456  C   CYS B 165      -1.434 -38.688   2.324  1.00 97.81           C  
ATOM   4457  CB  CYS B 165      -3.475 -39.750   3.309  1.00 97.81           C  
ATOM   4458  O   CYS B 165      -1.474 -38.781   1.096  1.00 97.81           O  
ATOM   4459  SG  CYS B 165      -4.859 -39.625   4.461  1.00 97.81           S  
ATOM   4460  N   PRO B 166      -0.277 -38.906   2.998  1.00 97.44           N  
ATOM   4461  CA  PRO B 166      -0.120 -38.906   4.453  1.00 97.44           C  
ATOM   4462  C   PRO B 166      -0.210 -37.500   5.051  1.00 97.44           C  
ATOM   4463  CB  PRO B 166       1.276 -39.500   4.660  1.00 97.44           C  
ATOM   4464  O   PRO B 166      -0.147 -36.500   4.316  1.00 97.44           O  
ATOM   4465  CG  PRO B 166       2.051 -39.062   3.453  1.00 97.44           C  
ATOM   4466  CD  PRO B 166       1.132 -39.094   2.266  1.00 97.44           C  
ATOM   4467  N   VAL B 167      -0.426 -37.406   6.305  1.00 97.12           N  
ATOM   4468  CA  VAL B 167      -0.522 -36.125   6.973  1.00 97.12           C  
ATOM   4469  C   VAL B 167       0.862 -35.500   7.062  1.00 97.12           C  
ATOM   4470  CB  VAL B 167      -1.138 -36.250   8.383  1.00 97.12           C  
ATOM   4471  O   VAL B 167       1.879 -36.188   7.008  1.00 97.12           O  
ATOM   4472  CG1 VAL B 167      -2.605 -36.688   8.297  1.00 97.12           C  
ATOM   4473  CG2 VAL B 167      -0.344 -37.250   9.219  1.00 97.12           C  
ATOM   4474  N   GLU B 168       0.870 -34.188   7.098  1.00 97.06           N  
ATOM   4475  CA  GLU B 168       2.119 -33.469   7.273  1.00 97.06           C  
ATOM   4476  C   GLU B 168       2.703 -33.688   8.664  1.00 97.06           C  
ATOM   4477  CB  GLU B 168       1.902 -31.969   7.039  1.00 97.06           C  
ATOM   4478  O   GLU B 168       1.987 -33.594   9.664  1.00 97.06           O  
ATOM   4479  CG  GLU B 168       3.156 -31.125   7.230  1.00 97.06           C  
ATOM   4480  CD  GLU B 168       2.871 -29.625   7.324  1.00 97.06           C  
ATOM   4481  OE1 GLU B 168       3.051 -29.047   8.414  1.00 97.06           O  
ATOM   4482  OE2 GLU B 168       2.461 -29.047   6.297  1.00 97.06           O  
ATOM   4483  N   VAL B 169       3.924 -34.062   8.758  1.00 95.50           N  
ATOM   4484  CA  VAL B 169       4.668 -34.156  10.008  1.00 95.50           C  
ATOM   4485  C   VAL B 169       5.719 -33.062  10.070  1.00 95.50           C  
ATOM   4486  CB  VAL B 169       5.344 -35.531  10.156  1.00 95.50           C  
ATOM   4487  O   VAL B 169       6.770 -33.125   9.430  1.00 95.50           O  
ATOM   4488  CG1 VAL B 169       6.070 -35.656  11.500  1.00 95.50           C  
ATOM   4489  CG2 VAL B 169       4.309 -36.656  10.016  1.00 95.50           C  
ATOM   4490  N   ASP B 170       5.426 -32.031  10.773  1.00 92.44           N  
ATOM   4491  CA  ASP B 170       6.316 -30.875  10.805  1.00 92.44           C  
ATOM   4492  C   ASP B 170       6.961 -30.719  12.180  1.00 92.44           C  
ATOM   4493  CB  ASP B 170       5.555 -29.594  10.438  1.00 92.44           C  
ATOM   4494  O   ASP B 170       7.219 -29.609  12.633  1.00 92.44           O  
ATOM   4495  CG  ASP B 170       4.434 -29.281  11.414  1.00 92.44           C  
ATOM   4496  OD1 ASP B 170       4.031 -30.172  12.195  1.00 92.44           O  
ATOM   4497  OD2 ASP B 170       3.949 -28.125  11.398  1.00 92.44           O  
ATOM   4498  N   ASP B 171       7.234 -31.750  12.844  1.00 91.38           N  
ATOM   4499  CA  ASP B 171       7.789 -31.734  14.195  1.00 91.38           C  
ATOM   4500  C   ASP B 171       9.234 -31.250  14.188  1.00 91.38           C  
ATOM   4501  CB  ASP B 171       7.699 -33.125  14.820  1.00 91.38           C  
ATOM   4502  O   ASP B 171       9.680 -30.594  15.133  1.00 91.38           O  
ATOM   4503  CG  ASP B 171       6.285 -33.688  14.867  1.00 91.38           C  
ATOM   4504  OD1 ASP B 171       5.324 -32.875  14.891  1.00 91.38           O  
ATOM   4505  OD2 ASP B 171       6.125 -34.906  14.891  1.00 91.38           O  
ATOM   4506  N   ASP B 172       9.898 -31.578  13.133  1.00 92.19           N  
ATOM   4507  CA  ASP B 172      11.312 -31.203  13.070  1.00 92.19           C  
ATOM   4508  C   ASP B 172      11.570 -30.203  11.945  1.00 92.19           C  
ATOM   4509  CB  ASP B 172      12.180 -32.469  12.875  1.00 92.19           C  
ATOM   4510  O   ASP B 172      11.453 -30.547  10.766  1.00 92.19           O  
ATOM   4511  CG  ASP B 172      12.797 -32.969  14.172  1.00 92.19           C  
ATOM   4512  OD1 ASP B 172      13.461 -32.156  14.875  1.00 92.19           O  
ATOM   4513  OD2 ASP B 172      12.609 -34.156  14.492  1.00 92.19           O  
ATOM   4514  N   ILE B 173      11.898 -29.094  12.328  1.00 94.06           N  
ATOM   4515  CA  ILE B 173      12.312 -28.078  11.367  1.00 94.06           C  
ATOM   4516  C   ILE B 173      13.797 -28.234  11.047  1.00 94.06           C  
ATOM   4517  CB  ILE B 173      12.031 -26.656  11.891  1.00 94.06           C  
ATOM   4518  O   ILE B 173      14.633 -28.281  11.953  1.00 94.06           O  
ATOM   4519  CG1 ILE B 173      10.539 -26.484  12.211  1.00 94.06           C  
ATOM   4520  CG2 ILE B 173      12.500 -25.594  10.883  1.00 94.06           C  
ATOM   4521  CD1 ILE B 173      10.203 -25.172  12.922  1.00 94.06           C  
ATOM   4522  N   PRO B 174      14.070 -28.359   9.828  1.00 94.50           N  
ATOM   4523  CA  PRO B 174      15.477 -28.547   9.469  1.00 94.50           C  
ATOM   4524  C   PRO B 174      16.375 -27.438  10.031  1.00 94.50           C  
ATOM   4525  CB  PRO B 174      15.461 -28.500   7.938  1.00 94.50           C  
ATOM   4526  O   PRO B 174      16.047 -26.266   9.938  1.00 94.50           O  
ATOM   4527  CG  PRO B 174      14.086 -28.938   7.559  1.00 94.50           C  
ATOM   4528  CD  PRO B 174      13.117 -28.422   8.586  1.00 94.50           C  
ATOM   4529  N   ARG B 175      17.406 -27.875  10.656  1.00 94.25           N  
ATOM   4530  CA  ARG B 175      18.453 -27.016  11.203  1.00 94.25           C  
ATOM   4531  C   ARG B 175      19.844 -27.547  10.852  1.00 94.25           C  
ATOM   4532  CB  ARG B 175      18.312 -26.891  12.719  1.00 94.25           C  
ATOM   4533  O   ARG B 175      20.141 -28.719  11.117  1.00 94.25           O  
ATOM   4534  CG  ARG B 175      17.031 -26.203  13.164  1.00 94.25           C  
ATOM   4535  CD  ARG B 175      16.922 -26.125  14.680  1.00 94.25           C  
ATOM   4536  NE  ARG B 175      15.609 -25.641  15.102  1.00 94.25           N  
ATOM   4537  NH1 ARG B 175      16.188 -25.406  17.328  1.00 94.25           N  
ATOM   4538  NH2 ARG B 175      14.070 -24.891  16.625  1.00 94.25           N  
ATOM   4539  CZ  ARG B 175      15.289 -25.312  16.344  1.00 94.25           C  
ATOM   4540  N   PRO B 176      20.672 -26.797  10.297  1.00 94.50           N  
ATOM   4541  CA  PRO B 176      20.453 -25.422   9.812  1.00 94.50           C  
ATOM   4542  C   PRO B 176      19.453 -25.359   8.664  1.00 94.50           C  
ATOM   4543  CB  PRO B 176      21.859 -25.000   9.336  1.00 94.50           C  
ATOM   4544  O   PRO B 176      19.078 -26.406   8.117  1.00 94.50           O  
ATOM   4545  CG  PRO B 176      22.516 -26.266   8.891  1.00 94.50           C  
ATOM   4546  CD  PRO B 176      22.031 -27.391   9.773  1.00 94.50           C  
ATOM   4547  N   ALA B 177      19.016 -24.141   8.406  1.00 96.56           N  
ATOM   4548  CA  ALA B 177      18.031 -23.938   7.340  1.00 96.56           C  
ATOM   4549  C   ALA B 177      18.531 -24.531   6.023  1.00 96.56           C  
ATOM   4550  CB  ALA B 177      17.719 -22.453   7.168  1.00 96.56           C  
ATOM   4551  O   ALA B 177      19.719 -24.453   5.719  1.00 96.56           O  
ATOM   4552  N   LEU B 178      17.641 -25.062   5.234  1.00 96.12           N  
ATOM   4553  CA  LEU B 178      17.984 -25.766   4.004  1.00 96.12           C  
ATOM   4554  C   LEU B 178      18.594 -24.812   2.984  1.00 96.12           C  
ATOM   4555  CB  LEU B 178      16.750 -26.453   3.406  1.00 96.12           C  
ATOM   4556  O   LEU B 178      19.531 -25.172   2.264  1.00 96.12           O  
ATOM   4557  CG  LEU B 178      16.203 -27.641   4.184  1.00 96.12           C  
ATOM   4558  CD1 LEU B 178      14.875 -28.094   3.582  1.00 96.12           C  
ATOM   4559  CD2 LEU B 178      17.203 -28.781   4.191  1.00 96.12           C  
ATOM   4560  N   LEU B 179      18.062 -23.594   2.904  1.00 96.44           N  
ATOM   4561  CA  LEU B 179      18.594 -22.609   1.957  1.00 96.44           C  
ATOM   4562  C   LEU B 179      19.453 -21.562   2.668  1.00 96.44           C  
ATOM   4563  CB  LEU B 179      17.438 -21.922   1.214  1.00 96.44           C  
ATOM   4564  O   LEU B 179      19.125 -20.375   2.648  1.00 96.44           O  
ATOM   4565  CG  LEU B 179      16.766 -22.734   0.104  1.00 96.44           C  
ATOM   4566  CD1 LEU B 179      15.828 -23.766   0.703  1.00 96.44           C  
ATOM   4567  CD2 LEU B 179      16.016 -21.812  -0.853  1.00 96.44           C  
ATOM   4568  N   ARG B 180      20.500 -21.953   3.145  1.00 93.19           N  
ATOM   4569  CA  ARG B 180      21.406 -21.078   3.875  1.00 93.19           C  
ATOM   4570  C   ARG B 180      22.062 -20.062   2.941  1.00 93.19           C  
ATOM   4571  CB  ARG B 180      22.484 -21.891   4.598  1.00 93.19           C  
ATOM   4572  O   ARG B 180      22.375 -18.938   3.354  1.00 93.19           O  
ATOM   4573  CG  ARG B 180      21.969 -22.688   5.785  1.00 93.19           C  
ATOM   4574  CD  ARG B 180      23.078 -23.438   6.488  1.00 93.19           C  
ATOM   4575  NE  ARG B 180      22.625 -24.031   7.742  1.00 93.19           N  
ATOM   4576  NH1 ARG B 180      24.625 -25.062   8.227  1.00 93.19           N  
ATOM   4577  NH2 ARG B 180      22.859 -25.281   9.656  1.00 93.19           N  
ATOM   4578  CZ  ARG B 180      23.375 -24.797   8.539  1.00 93.19           C  
ATOM   4579  N   GLU B 181      22.156 -20.391   1.675  1.00 93.69           N  
ATOM   4580  CA  GLU B 181      22.797 -19.531   0.688  1.00 93.69           C  
ATOM   4581  C   GLU B 181      21.969 -18.266   0.443  1.00 93.69           C  
ATOM   4582  CB  GLU B 181      23.016 -20.281  -0.628  1.00 93.69           C  
ATOM   4583  O   GLU B 181      22.469 -17.297  -0.146  1.00 93.69           O  
ATOM   4584  CG  GLU B 181      24.078 -21.359  -0.553  1.00 93.69           C  
ATOM   4585  CD  GLU B 181      23.516 -22.766  -0.460  1.00 93.69           C  
ATOM   4586  OE1 GLU B 181      24.312 -23.734  -0.471  1.00 93.69           O  
ATOM   4587  OE2 GLU B 181      22.281 -22.891  -0.375  1.00 93.69           O  
ATOM   4588  N   ALA B 182      20.750 -18.297   0.956  1.00 96.12           N  
ATOM   4589  CA  ALA B 182      19.875 -17.156   0.755  1.00 96.12           C  
ATOM   4590  C   ALA B 182      20.469 -15.883   1.357  1.00 96.12           C  
ATOM   4591  CB  ALA B 182      18.484 -17.422   1.360  1.00 96.12           C  
ATOM   4592  O   ALA B 182      20.156 -14.773   0.932  1.00 96.12           O  
ATOM   4593  N   GLU B 183      21.328 -16.031   2.311  1.00 96.31           N  
ATOM   4594  CA  GLU B 183      22.016 -14.898   2.934  1.00 96.31           C  
ATOM   4595  C   GLU B 183      22.797 -14.086   1.904  1.00 96.31           C  
ATOM   4596  CB  GLU B 183      22.953 -15.375   4.047  1.00 96.31           C  
ATOM   4597  O   GLU B 183      22.953 -12.875   2.055  1.00 96.31           O  
ATOM   4598  CG  GLU B 183      23.516 -14.250   4.898  1.00 96.31           C  
ATOM   4599  CD  GLU B 183      24.344 -14.750   6.078  1.00 96.31           C  
ATOM   4600  OE1 GLU B 183      24.781 -13.914   6.902  1.00 96.31           O  
ATOM   4601  OE2 GLU B 183      24.547 -15.977   6.176  1.00 96.31           O  
ATOM   4602  N   ASN B 184      23.156 -14.703   0.824  1.00 93.94           N  
ATOM   4603  CA  ASN B 184      23.984 -14.055  -0.181  1.00 93.94           C  
ATOM   4604  C   ASN B 184      23.156 -13.594  -1.382  1.00 93.94           C  
ATOM   4605  CB  ASN B 184      25.109 -14.992  -0.634  1.00 93.94           C  
ATOM   4606  O   ASN B 184      23.703 -13.047  -2.340  1.00 93.94           O  
ATOM   4607  CG  ASN B 184      26.047 -15.359   0.493  1.00 93.94           C  
ATOM   4608  ND2 ASN B 184      26.562 -16.594   0.469  1.00 93.94           N  
ATOM   4609  OD1 ASN B 184      26.328 -14.547   1.380  1.00 93.94           O  
ATOM   4610  N   PHE B 185      21.953 -13.859  -1.311  1.00 95.94           N  
ATOM   4611  CA  PHE B 185      21.109 -13.375  -2.402  1.00 95.94           C  
ATOM   4612  C   PHE B 185      21.156 -11.852  -2.479  1.00 95.94           C  
ATOM   4613  CB  PHE B 185      19.672 -13.852  -2.229  1.00 95.94           C  
ATOM   4614  O   PHE B 185      21.500 -11.180  -1.502  1.00 95.94           O  
ATOM   4615  CG  PHE B 185      19.500 -15.336  -2.387  1.00 95.94           C  
ATOM   4616  CD1 PHE B 185      20.547 -16.125  -2.840  1.00 95.94           C  
ATOM   4617  CD2 PHE B 185      18.281 -15.945  -2.080  1.00 95.94           C  
ATOM   4618  CE1 PHE B 185      20.391 -17.500  -2.986  1.00 95.94           C  
ATOM   4619  CE2 PHE B 185      18.125 -17.328  -2.225  1.00 95.94           C  
ATOM   4620  CZ  PHE B 185      19.188 -18.094  -2.678  1.00 95.94           C  
ATOM   4621  N   THR B 186      20.844 -11.312  -3.631  1.00 95.69           N  
ATOM   4622  CA  THR B 186      20.812  -9.867  -3.834  1.00 95.69           C  
ATOM   4623  C   THR B 186      19.422  -9.398  -4.254  1.00 95.69           C  
ATOM   4624  CB  THR B 186      21.844  -9.430  -4.895  1.00 95.69           C  
ATOM   4625  O   THR B 186      18.750 -10.086  -5.020  1.00 95.69           O  
ATOM   4626  CG2 THR B 186      23.281  -9.633  -4.391  1.00 95.69           C  
ATOM   4627  OG1 THR B 186      21.656 -10.211  -6.082  1.00 95.69           O  
ATOM   4628  N   LEU B 187      19.047  -8.391  -3.688  1.00 96.50           N  
ATOM   4629  CA  LEU B 187      17.750  -7.762  -3.941  1.00 96.50           C  
ATOM   4630  C   LEU B 187      17.922  -6.434  -4.668  1.00 96.50           C  
ATOM   4631  CB  LEU B 187      17.000  -7.543  -2.629  1.00 96.50           C  
ATOM   4632  O   LEU B 187      18.641  -5.547  -4.184  1.00 96.50           O  
ATOM   4633  CG  LEU B 187      15.688  -6.746  -2.725  1.00 96.50           C  
ATOM   4634  CD1 LEU B 187      14.602  -7.582  -3.387  1.00 96.50           C  
ATOM   4635  CD2 LEU B 187      15.250  -6.281  -1.341  1.00 96.50           C  
ATOM   4636  N   PHE B 188      17.422  -6.336  -5.820  1.00 94.94           N  
ATOM   4637  CA  PHE B 188      17.375  -5.090  -6.574  1.00 94.94           C  
ATOM   4638  C   PHE B 188      16.047  -4.383  -6.387  1.00 94.94           C  
ATOM   4639  CB  PHE B 188      17.625  -5.352  -8.062  1.00 94.94           C  
ATOM   4640  O   PHE B 188      14.992  -4.941  -6.707  1.00 94.94           O  
ATOM   4641  CG  PHE B 188      17.484  -4.129  -8.930  1.00 94.94           C  
ATOM   4642  CD1 PHE B 188      16.688  -4.152 -10.055  1.00 94.94           C  
ATOM   4643  CD2 PHE B 188      18.156  -2.955  -8.609  1.00 94.94           C  
ATOM   4644  CE1 PHE B 188      16.547  -3.021 -10.859  1.00 94.94           C  
ATOM   4645  CE2 PHE B 188      18.031  -1.822  -9.406  1.00 94.94           C  
ATOM   4646  CZ  PHE B 188      17.219  -1.857 -10.531  1.00 94.94           C  
ATOM   4647  N   ILE B 189      16.031  -3.139  -5.914  1.00 94.88           N  
ATOM   4648  CA  ILE B 189      14.812  -2.379  -5.672  1.00 94.88           C  
ATOM   4649  C   ILE B 189      14.734  -1.204  -6.641  1.00 94.88           C  
ATOM   4650  CB  ILE B 189      14.750  -1.876  -4.211  1.00 94.88           C  
ATOM   4651  O   ILE B 189      15.648  -0.373  -6.695  1.00 94.88           O  
ATOM   4652  CG1 ILE B 189      14.797  -3.057  -3.236  1.00 94.88           C  
ATOM   4653  CG2 ILE B 189      13.484  -1.036  -3.990  1.00 94.88           C  
ATOM   4654  CD1 ILE B 189      14.867  -2.646  -1.771  1.00 94.88           C  
ATOM   4655  N   LYS B 190      13.711  -1.175  -7.387  1.00 90.81           N  
ATOM   4656  CA  LYS B 190      13.359  -0.024  -8.219  1.00 90.81           C  
ATOM   4657  C   LYS B 190      12.180   0.745  -7.629  1.00 90.81           C  
ATOM   4658  CB  LYS B 190      13.039  -0.470  -9.641  1.00 90.81           C  
ATOM   4659  O   LYS B 190      11.086   0.202  -7.496  1.00 90.81           O  
ATOM   4660  CG  LYS B 190      14.219  -0.417 -10.594  1.00 90.81           C  
ATOM   4661  CD  LYS B 190      13.859  -0.966 -11.969  1.00 90.81           C  
ATOM   4662  CE  LYS B 190      13.000   0.013 -12.758  1.00 90.81           C  
ATOM   4663  NZ  LYS B 190      12.750  -0.464 -14.148  1.00 90.81           N  
ATOM   4664  N   ASN B 191      12.391   1.990  -7.266  1.00 92.75           N  
ATOM   4665  CA  ASN B 191      11.359   2.818  -6.652  1.00 92.75           C  
ATOM   4666  C   ASN B 191      11.141   4.113  -7.426  1.00 92.75           C  
ATOM   4667  CB  ASN B 191      11.711   3.125  -5.195  1.00 92.75           C  
ATOM   4668  O   ASN B 191      12.086   4.867  -7.660  1.00 92.75           O  
ATOM   4669  CG  ASN B 191      10.742   4.098  -4.551  1.00 92.75           C  
ATOM   4670  ND2 ASN B 191       9.453   3.826  -4.680  1.00 92.75           N  
ATOM   4671  OD1 ASN B 191      11.156   5.090  -3.939  1.00 92.75           O  
ATOM   4672  N   SER B 192       9.961   4.266  -7.848  1.00 88.50           N  
ATOM   4673  CA  SER B 192       9.562   5.512  -8.500  1.00 88.50           C  
ATOM   4674  C   SER B 192       8.586   6.301  -7.637  1.00 88.50           C  
ATOM   4675  CB  SER B 192       8.930   5.223  -9.867  1.00 88.50           C  
ATOM   4676  O   SER B 192       7.641   5.734  -7.082  1.00 88.50           O  
ATOM   4677  OG  SER B 192       9.820   4.480 -10.680  1.00 88.50           O  
ATOM   4678  N   ILE B 193       8.836   7.594  -7.547  1.00 89.69           N  
ATOM   4679  CA  ILE B 193       7.961   8.430  -6.734  1.00 89.69           C  
ATOM   4680  C   ILE B 193       7.492   9.633  -7.551  1.00 89.69           C  
ATOM   4681  CB  ILE B 193       8.664   8.898  -5.441  1.00 89.69           C  
ATOM   4682  O   ILE B 193       8.125  10.008  -8.539  1.00 89.69           O  
ATOM   4683  CG1 ILE B 193       9.930   9.695  -5.781  1.00 89.69           C  
ATOM   4684  CG2 ILE B 193       8.992   7.703  -4.539  1.00 89.69           C  
ATOM   4685  CD1 ILE B 193      10.219  10.844  -4.824  1.00 89.69           C  
ATOM   4686  N   SER B 194       6.363  10.148  -7.195  1.00 87.06           N  
ATOM   4687  CA  SER B 194       5.809  11.352  -7.809  1.00 87.06           C  
ATOM   4688  C   SER B 194       5.195  12.273  -6.762  1.00 87.06           C  
ATOM   4689  CB  SER B 194       4.758  10.984  -8.852  1.00 87.06           C  
ATOM   4690  O   SER B 194       4.566  11.805  -5.809  1.00 87.06           O  
ATOM   4691  OG  SER B 194       4.098  12.141  -9.336  1.00 87.06           O  
ATOM   4692  N   PHE B 195       5.520  13.500  -6.902  1.00 88.75           N  
ATOM   4693  CA  PHE B 195       4.828  14.555  -6.164  1.00 88.75           C  
ATOM   4694  C   PHE B 195       3.861  15.305  -7.070  1.00 88.75           C  
ATOM   4695  CB  PHE B 195       5.840  15.531  -5.551  1.00 88.75           C  
ATOM   4696  O   PHE B 195       4.219  16.328  -7.664  1.00 88.75           O  
ATOM   4697  CG  PHE B 195       6.797  14.891  -4.586  1.00 88.75           C  
ATOM   4698  CD1 PHE B 195       6.383  14.539  -3.307  1.00 88.75           C  
ATOM   4699  CD2 PHE B 195       8.109  14.641  -4.957  1.00 88.75           C  
ATOM   4700  CE1 PHE B 195       7.266  13.938  -2.410  1.00 88.75           C  
ATOM   4701  CE2 PHE B 195       9.000  14.047  -4.066  1.00 88.75           C  
ATOM   4702  CZ  PHE B 195       8.578  13.695  -2.793  1.00 88.75           C  
ATOM   4703  N   PRO B 196       2.652  14.852  -7.113  1.00 80.69           N  
ATOM   4704  CA  PRO B 196       1.704  15.398  -8.086  1.00 80.69           C  
ATOM   4705  C   PRO B 196       1.479  16.891  -7.910  1.00 80.69           C  
ATOM   4706  CB  PRO B 196       0.419  14.617  -7.809  1.00 80.69           C  
ATOM   4707  O   PRO B 196       1.320  17.625  -8.898  1.00 80.69           O  
ATOM   4708  CG  PRO B 196       0.858  13.430  -7.008  1.00 80.69           C  
ATOM   4709  CD  PRO B 196       2.199  13.734  -6.402  1.00 80.69           C  
ATOM   4710  N   ARG B 197       1.479  17.359  -6.738  1.00 83.69           N  
ATOM   4711  CA  ARG B 197       1.234  18.766  -6.480  1.00 83.69           C  
ATOM   4712  C   ARG B 197       2.285  19.641  -7.168  1.00 83.69           C  
ATOM   4713  CB  ARG B 197       1.224  19.047  -4.977  1.00 83.69           C  
ATOM   4714  O   ARG B 197       1.977  20.734  -7.645  1.00 83.69           O  
ATOM   4715  CG  ARG B 197       0.787  20.453  -4.617  1.00 83.69           C  
ATOM   4716  CD  ARG B 197       0.589  20.625  -3.117  1.00 83.69           C  
ATOM   4717  NE  ARG B 197       0.158  21.984  -2.775  1.00 83.69           N  
ATOM   4718  NH1 ARG B 197      -0.354  21.484  -0.577  1.00 83.69           N  
ATOM   4719  NH2 ARG B 197      -0.646  23.609  -1.374  1.00 83.69           N  
ATOM   4720  CZ  ARG B 197      -0.280  22.359  -1.576  1.00 83.69           C  
ATOM   4721  N   PHE B 198       3.465  19.141  -7.219  1.00 90.62           N  
ATOM   4722  CA  PHE B 198       4.570  19.922  -7.766  1.00 90.62           C  
ATOM   4723  C   PHE B 198       4.953  19.422  -9.156  1.00 90.62           C  
ATOM   4724  CB  PHE B 198       5.785  19.859  -6.832  1.00 90.62           C  
ATOM   4725  O   PHE B 198       5.840  19.969  -9.797  1.00 90.62           O  
ATOM   4726  CG  PHE B 198       5.477  20.250  -5.410  1.00 90.62           C  
ATOM   4727  CD1 PHE B 198       4.875  21.469  -5.121  1.00 90.62           C  
ATOM   4728  CD2 PHE B 198       5.785  19.391  -4.367  1.00 90.62           C  
ATOM   4729  CE1 PHE B 198       4.586  21.812  -3.803  1.00 90.62           C  
ATOM   4730  CE2 PHE B 198       5.500  19.734  -3.049  1.00 90.62           C  
ATOM   4731  CZ  PHE B 198       4.902  20.953  -2.770  1.00 90.62           C  
ATOM   4732  N   LYS B 199       4.383  18.375  -9.594  1.00 84.25           N  
ATOM   4733  CA  LYS B 199       4.645  17.750 -10.883  1.00 84.25           C  
ATOM   4734  C   LYS B 199       6.109  17.328 -11.000  1.00 84.25           C  
ATOM   4735  CB  LYS B 199       4.277  18.688 -12.023  1.00 84.25           C  
ATOM   4736  O   LYS B 199       6.773  17.641 -11.992  1.00 84.25           O  
ATOM   4737  CG  LYS B 199       2.783  18.953 -12.156  1.00 84.25           C  
ATOM   4738  CD  LYS B 199       2.467  19.781 -13.398  1.00 84.25           C  
ATOM   4739  CE  LYS B 199       0.980  20.078 -13.500  1.00 84.25           C  
ATOM   4740  NZ  LYS B 199       0.663  20.875 -14.727  1.00 84.25           N  
ATOM   4741  N   VAL B 200       6.547  16.750  -9.969  1.00 89.31           N  
ATOM   4742  CA  VAL B 200       7.926  16.266  -9.945  1.00 89.31           C  
ATOM   4743  C   VAL B 200       7.934  14.742  -9.828  1.00 89.31           C  
ATOM   4744  CB  VAL B 200       8.727  16.891  -8.781  1.00 89.31           C  
ATOM   4745  O   VAL B 200       7.227  14.180  -8.992  1.00 89.31           O  
ATOM   4746  CG1 VAL B 200      10.086  16.219  -8.641  1.00 89.31           C  
ATOM   4747  CG2 VAL B 200       8.891  18.406  -9.000  1.00 89.31           C  
ATOM   4748  N   ASN B 201       8.664  14.094 -10.703  1.00 85.69           N  
ATOM   4749  CA  ASN B 201       8.875  12.648 -10.680  1.00 85.69           C  
ATOM   4750  C   ASN B 201      10.344  12.305 -10.453  1.00 85.69           C  
ATOM   4751  CB  ASN B 201       8.383  12.016 -11.977  1.00 85.69           C  
ATOM   4752  O   ASN B 201      11.234  12.992 -10.953  1.00 85.69           O  
ATOM   4753  CG  ASN B 201       6.930  12.344 -12.273  1.00 85.69           C  
ATOM   4754  ND2 ASN B 201       6.582  12.383 -13.555  1.00 85.69           N  
ATOM   4755  OD1 ASN B 201       6.133  12.562 -11.359  1.00 85.69           O  
ATOM   4756  N   ARG B 202      10.531  11.336  -9.609  1.00 88.50           N  
ATOM   4757  CA  ARG B 202      11.898  10.914  -9.312  1.00 88.50           C  
ATOM   4758  C   ARG B 202      11.977   9.398  -9.148  1.00 88.50           C  
ATOM   4759  CB  ARG B 202      12.414  11.602  -8.047  1.00 88.50           C  
ATOM   4760  O   ARG B 202      10.977   8.742  -8.859  1.00 88.50           O  
ATOM   4761  CG  ARG B 202      13.719  12.344  -8.242  1.00 88.50           C  
ATOM   4762  CD  ARG B 202      13.914  13.438  -7.199  1.00 88.50           C  
ATOM   4763  NE  ARG B 202      15.047  14.297  -7.520  1.00 88.50           N  
ATOM   4764  NH1 ARG B 202      14.469  15.961  -6.023  1.00 88.50           N  
ATOM   4765  NH2 ARG B 202      16.344  16.172  -7.320  1.00 88.50           N  
ATOM   4766  CZ  ARG B 202      15.289  15.477  -6.953  1.00 88.50           C  
ATOM   4767  N   ARG B 203      13.203   8.852  -9.383  1.00 89.38           N  
ATOM   4768  CA  ARG B 203      13.508   7.438  -9.172  1.00 89.38           C  
ATOM   4769  C   ARG B 203      14.711   7.270  -8.250  1.00 89.38           C  
ATOM   4770  CB  ARG B 203      13.766   6.734 -10.508  1.00 89.38           C  
ATOM   4771  O   ARG B 203      15.508   8.195  -8.094  1.00 89.38           O  
ATOM   4772  CG  ARG B 203      12.500   6.379 -11.273  1.00 89.38           C  
ATOM   4773  CD  ARG B 203      12.812   5.637 -12.562  1.00 89.38           C  
ATOM   4774  NE  ARG B 203      11.609   5.078 -13.172  1.00 89.38           N  
ATOM   4775  NH1 ARG B 203      12.695   4.176 -15.000  1.00 89.38           N  
ATOM   4776  NH2 ARG B 203      10.422   3.930 -14.766  1.00 89.38           N  
ATOM   4777  CZ  ARG B 203      11.578   4.395 -14.312  1.00 89.38           C  
ATOM   4778  N   ASN B 204      14.781   6.074  -7.691  1.00 91.19           N  
ATOM   4779  CA  ASN B 204      15.914   5.863  -6.789  1.00 91.19           C  
ATOM   4780  C   ASN B 204      17.203   5.625  -7.555  1.00 91.19           C  
ATOM   4781  CB  ASN B 204      15.633   4.691  -5.844  1.00 91.19           C  
ATOM   4782  O   ASN B 204      18.297   5.637  -6.969  1.00 91.19           O  
ATOM   4783  CG  ASN B 204      15.492   3.373  -6.578  1.00 91.19           C  
ATOM   4784  ND2 ASN B 204      15.906   2.289  -5.934  1.00 91.19           N  
ATOM   4785  OD1 ASN B 204      15.008   3.326  -7.711  1.00 91.19           O  
ATOM   4786  N   LEU B 205      17.109   5.410  -8.859  1.00 88.44           N  
ATOM   4787  CA  LEU B 205      18.297   5.359  -9.719  1.00 88.44           C  
ATOM   4788  C   LEU B 205      18.734   6.766 -10.109  1.00 88.44           C  
ATOM   4789  CB  LEU B 205      18.000   4.531 -10.977  1.00 88.44           C  
ATOM   4790  O   LEU B 205      18.641   7.145 -11.281  1.00 88.44           O  
ATOM   4791  CG  LEU B 205      17.453   3.123 -10.750  1.00 88.44           C  
ATOM   4792  CD1 LEU B 205      17.125   2.467 -12.086  1.00 88.44           C  
ATOM   4793  CD2 LEU B 205      18.453   2.275  -9.969  1.00 88.44           C  
ATOM   4794  N   VAL B 206      19.312   7.441  -9.164  1.00 85.88           N  
ATOM   4795  CA  VAL B 206      19.672   8.844  -9.305  1.00 85.88           C  
ATOM   4796  C   VAL B 206      20.859   8.984 -10.242  1.00 85.88           C  
ATOM   4797  CB  VAL B 206      19.984   9.492  -7.934  1.00 85.88           C  
ATOM   4798  O   VAL B 206      21.359   7.992 -10.766  1.00 85.88           O  
ATOM   4799  CG1 VAL B 206      18.734   9.555  -7.062  1.00 85.88           C  
ATOM   4800  CG2 VAL B 206      21.094   8.711  -7.227  1.00 85.88           C  
ATOM   4801  N   GLU B 207      21.281  10.164 -10.477  1.00 83.88           N  
ATOM   4802  CA  GLU B 207      22.281  10.500 -11.477  1.00 83.88           C  
ATOM   4803  C   GLU B 207      23.625   9.836 -11.156  1.00 83.88           C  
ATOM   4804  CB  GLU B 207      22.469  12.016 -11.578  1.00 83.88           C  
ATOM   4805  O   GLU B 207      24.375   9.477 -12.062  1.00 83.88           O  
ATOM   4806  CG  GLU B 207      21.219  12.750 -12.070  1.00 83.88           C  
ATOM   4807  CD  GLU B 207      20.234  13.070 -10.953  1.00 83.88           C  
ATOM   4808  OE1 GLU B 207      19.219  13.750 -11.219  1.00 83.88           O  
ATOM   4809  OE2 GLU B 207      20.484  12.633  -9.805  1.00 83.88           O  
ATOM   4810  N   GLU B 208      23.828   9.547  -9.953  1.00 82.38           N  
ATOM   4811  CA  GLU B 208      25.094   8.969  -9.531  1.00 82.38           C  
ATOM   4812  C   GLU B 208      25.141   7.473  -9.812  1.00 82.38           C  
ATOM   4813  CB  GLU B 208      25.344   9.234  -8.039  1.00 82.38           C  
ATOM   4814  O   GLU B 208      26.234   6.879  -9.852  1.00 82.38           O  
ATOM   4815  CG  GLU B 208      25.891  10.617  -7.742  1.00 82.38           C  
ATOM   4816  CD  GLU B 208      25.250  11.273  -6.531  1.00 82.38           C  
ATOM   4817  OE1 GLU B 208      25.578  12.438  -6.223  1.00 82.38           O  
ATOM   4818  OE2 GLU B 208      24.406  10.617  -5.887  1.00 82.38           O  
ATOM   4819  N   VAL B 209      24.062   6.887  -9.992  1.00 82.56           N  
ATOM   4820  CA  VAL B 209      24.000   5.457 -10.266  1.00 82.56           C  
ATOM   4821  C   VAL B 209      24.094   5.207 -11.766  1.00 82.56           C  
ATOM   4822  CB  VAL B 209      22.703   4.828  -9.703  1.00 82.56           C  
ATOM   4823  O   VAL B 209      23.203   5.582 -12.523  1.00 82.56           O  
ATOM   4824  CG1 VAL B 209      22.688   3.320  -9.945  1.00 82.56           C  
ATOM   4825  CG2 VAL B 209      22.562   5.137  -8.219  1.00 82.56           C  
ATOM   4826  N   ASN B 210      25.172   4.629 -12.312  1.00 82.19           N  
ATOM   4827  CA  ASN B 210      25.359   4.309 -13.727  1.00 82.19           C  
ATOM   4828  C   ASN B 210      25.375   2.803 -13.961  1.00 82.19           C  
ATOM   4829  CB  ASN B 210      26.641   4.953 -14.258  1.00 82.19           C  
ATOM   4830  O   ASN B 210      25.344   2.020 -13.008  1.00 82.19           O  
ATOM   4831  CG  ASN B 210      27.844   4.664 -13.391  1.00 82.19           C  
ATOM   4832  ND2 ASN B 210      28.938   5.383 -13.633  1.00 82.19           N  
ATOM   4833  OD1 ASN B 210      27.797   3.801 -12.508  1.00 82.19           O  
ATOM   4834  N   ALA B 211      25.391   2.477 -15.203  1.00 80.88           N  
ATOM   4835  CA  ALA B 211      25.297   1.072 -15.594  1.00 80.88           C  
ATOM   4836  C   ALA B 211      26.469   0.268 -15.047  1.00 80.88           C  
ATOM   4837  CB  ALA B 211      25.234   0.945 -17.109  1.00 80.88           C  
ATOM   4838  O   ALA B 211      26.297  -0.856 -14.570  1.00 80.88           O  
ATOM   4839  N   ALA B 212      27.594   0.843 -15.070  1.00 79.62           N  
ATOM   4840  CA  ALA B 212      28.797   0.156 -14.594  1.00 79.62           C  
ATOM   4841  C   ALA B 212      28.734  -0.063 -13.086  1.00 79.62           C  
ATOM   4842  CB  ALA B 212      30.047   0.948 -14.969  1.00 79.62           C  
ATOM   4843  O   ALA B 212      29.125  -1.126 -12.594  1.00 79.62           O  
ATOM   4844  N   HIS B 213      28.234   0.945 -12.438  1.00 81.31           N  
ATOM   4845  CA  HIS B 213      28.094   0.877 -10.984  1.00 81.31           C  
ATOM   4846  C   HIS B 213      27.047  -0.153 -10.578  1.00 81.31           C  
ATOM   4847  CB  HIS B 213      27.734   2.250 -10.414  1.00 81.31           C  
ATOM   4848  O   HIS B 213      27.250  -0.893  -9.609  1.00 81.31           O  
ATOM   4849  CG  HIS B 213      27.953   2.363  -8.945  1.00 81.31           C  
ATOM   4850  CD2 HIS B 213      27.094   2.660  -7.938  1.00 81.31           C  
ATOM   4851  ND1 HIS B 213      29.172   2.162  -8.352  1.00 81.31           N  
ATOM   4852  CE1 HIS B 213      29.062   2.330  -7.043  1.00 81.31           C  
ATOM   4853  NE2 HIS B 213      27.812   2.635  -6.770  1.00 81.31           N  
ATOM   4854  N   MET B 214      26.094  -0.312 -11.312  1.00 82.56           N  
ATOM   4855  CA  MET B 214      24.984  -1.188 -10.969  1.00 82.56           C  
ATOM   4856  C   MET B 214      25.391  -2.654 -11.086  1.00 82.56           C  
ATOM   4857  CB  MET B 214      23.781  -0.905 -11.875  1.00 82.56           C  
ATOM   4858  O   MET B 214      24.859  -3.506 -10.375  1.00 82.56           O  
ATOM   4859  CG  MET B 214      22.875   0.200 -11.359  1.00 82.56           C  
ATOM   4860  SD  MET B 214      21.094  -0.215 -11.531  1.00 82.56           S  
ATOM   4861  CE  MET B 214      21.047  -0.670 -13.289  1.00 82.56           C  
ATOM   4862  N   LYS B 215      26.328  -2.891 -11.914  1.00 81.12           N  
ATOM   4863  CA  LYS B 215      26.750  -4.270 -12.141  1.00 81.12           C  
ATOM   4864  C   LYS B 215      27.516  -4.816 -10.938  1.00 81.12           C  
ATOM   4865  CB  LYS B 215      27.609  -4.371 -13.398  1.00 81.12           C  
ATOM   4866  O   LYS B 215      27.469  -6.020 -10.672  1.00 81.12           O  
ATOM   4867  CG  LYS B 215      26.812  -4.645 -14.672  1.00 81.12           C  
ATOM   4868  CD  LYS B 215      27.734  -4.816 -15.875  1.00 81.12           C  
ATOM   4869  CE  LYS B 215      26.938  -5.035 -17.156  1.00 81.12           C  
ATOM   4870  NZ  LYS B 215      27.844  -5.164 -18.344  1.00 81.12           N  
ATOM   4871  N   THR B 216      28.094  -3.877 -10.172  1.00 85.31           N  
ATOM   4872  CA  THR B 216      28.984  -4.398  -9.141  1.00 85.31           C  
ATOM   4873  C   THR B 216      28.656  -3.789  -7.781  1.00 85.31           C  
ATOM   4874  CB  THR B 216      30.453  -4.129  -9.484  1.00 85.31           C  
ATOM   4875  O   THR B 216      29.172  -4.234  -6.754  1.00 85.31           O  
ATOM   4876  CG2 THR B 216      30.875  -4.871 -10.750  1.00 85.31           C  
ATOM   4877  OG1 THR B 216      30.641  -2.723  -9.680  1.00 85.31           O  
ATOM   4878  N   CYS B 217      27.781  -2.938  -7.738  1.00 89.38           N  
ATOM   4879  CA  CYS B 217      27.594  -2.227  -6.477  1.00 89.38           C  
ATOM   4880  C   CYS B 217      26.766  -3.043  -5.504  1.00 89.38           C  
ATOM   4881  CB  CYS B 217      26.953  -0.866  -6.715  1.00 89.38           C  
ATOM   4882  O   CYS B 217      25.953  -3.869  -5.922  1.00 89.38           O  
ATOM   4883  SG  CYS B 217      25.141  -0.916  -6.707  1.00 89.38           S  
ATOM   4884  N   LEU B 218      27.047  -2.938  -4.262  1.00 93.88           N  
ATOM   4885  CA  LEU B 218      26.266  -3.453  -3.139  1.00 93.88           C  
ATOM   4886  C   LEU B 218      26.047  -2.365  -2.096  1.00 93.88           C  
ATOM   4887  CB  LEU B 218      26.984  -4.648  -2.500  1.00 93.88           C  
ATOM   4888  O   LEU B 218      26.969  -1.659  -1.710  1.00 93.88           O  
ATOM   4889  CG  LEU B 218      26.766  -6.004  -3.176  1.00 93.88           C  
ATOM   4890  CD1 LEU B 218      27.891  -6.965  -2.797  1.00 93.88           C  
ATOM   4891  CD2 LEU B 218      25.406  -6.582  -2.801  1.00 93.88           C  
ATOM   4892  N   PHE B 219      24.906  -2.326  -1.724  1.00 96.06           N  
ATOM   4893  CA  PHE B 219      24.531  -1.291  -0.769  1.00 96.06           C  
ATOM   4894  C   PHE B 219      25.328  -1.427   0.521  1.00 96.06           C  
ATOM   4895  CB  PHE B 219      23.031  -1.357  -0.466  1.00 96.06           C  
ATOM   4896  O   PHE B 219      25.547  -2.537   1.016  1.00 96.06           O  
ATOM   4897  CG  PHE B 219      22.594  -0.396   0.602  1.00 96.06           C  
ATOM   4898  CD1 PHE B 219      22.516  -0.793   1.932  1.00 96.06           C  
ATOM   4899  CD2 PHE B 219      22.234   0.908   0.275  1.00 96.06           C  
ATOM   4900  CE1 PHE B 219      22.109   0.095   2.922  1.00 96.06           C  
ATOM   4901  CE2 PHE B 219      21.812   1.801   1.260  1.00 96.06           C  
ATOM   4902  CZ  PHE B 219      21.750   1.393   2.582  1.00 96.06           C  
ATOM   4903  N   HIS B 220      25.750  -0.352   0.917  1.00 94.88           N  
ATOM   4904  CA  HIS B 220      26.328  -0.159   2.238  1.00 94.88           C  
ATOM   4905  C   HIS B 220      25.906   1.180   2.836  1.00 94.88           C  
ATOM   4906  CB  HIS B 220      27.859  -0.249   2.164  1.00 94.88           C  
ATOM   4907  O   HIS B 220      25.953   2.209   2.156  1.00 94.88           O  
ATOM   4908  CG  HIS B 220      28.516  -0.470   3.492  1.00 94.88           C  
ATOM   4909  CD2 HIS B 220      29.047  -1.582   4.039  1.00 94.88           C  
ATOM   4910  ND1 HIS B 220      28.656   0.533   4.426  1.00 94.88           N  
ATOM   4911  CE1 HIS B 220      29.266   0.045   5.496  1.00 94.88           C  
ATOM   4912  NE2 HIS B 220      29.516  -1.235   5.285  1.00 94.88           N  
ATOM   4913  N   LYS B 221      25.578   1.188   3.994  1.00 93.69           N  
ATOM   4914  CA  LYS B 221      25.000   2.354   4.648  1.00 93.69           C  
ATOM   4915  C   LYS B 221      25.922   3.566   4.539  1.00 93.69           C  
ATOM   4916  CB  LYS B 221      24.703   2.053   6.117  1.00 93.69           C  
ATOM   4917  O   LYS B 221      25.453   4.691   4.348  1.00 93.69           O  
ATOM   4918  CG  LYS B 221      23.672   2.986   6.746  1.00 93.69           C  
ATOM   4919  CD  LYS B 221      23.344   2.572   8.180  1.00 93.69           C  
ATOM   4920  CE  LYS B 221      22.281   3.469   8.789  1.00 93.69           C  
ATOM   4921  NZ  LYS B 221      21.906   3.033  10.164  1.00 93.69           N  
ATOM   4922  N   THR B 222      27.234   3.377   4.566  1.00 93.56           N  
ATOM   4923  CA  THR B 222      28.188   4.488   4.574  1.00 93.56           C  
ATOM   4924  C   THR B 222      28.938   4.562   3.252  1.00 93.56           C  
ATOM   4925  CB  THR B 222      29.188   4.363   5.738  1.00 93.56           C  
ATOM   4926  O   THR B 222      29.125   5.648   2.693  1.00 93.56           O  
ATOM   4927  CG2 THR B 222      28.531   4.727   7.066  1.00 93.56           C  
ATOM   4928  OG1 THR B 222      29.672   3.018   5.805  1.00 93.56           O  
ATOM   4929  N   LEU B 223      29.281   3.449   2.635  1.00 92.12           N  
ATOM   4930  CA  LEU B 223      30.156   3.422   1.469  1.00 92.12           C  
ATOM   4931  C   LEU B 223      29.375   3.641   0.186  1.00 92.12           C  
ATOM   4932  CB  LEU B 223      30.922   2.092   1.396  1.00 92.12           C  
ATOM   4933  O   LEU B 223      29.797   4.398  -0.690  1.00 92.12           O  
ATOM   4934  CG  LEU B 223      32.031   1.878   2.436  1.00 92.12           C  
ATOM   4935  CD1 LEU B 223      32.281   0.389   2.648  1.00 92.12           C  
ATOM   4936  CD2 LEU B 223      33.312   2.584   2.008  1.00 92.12           C  
ATOM   4937  N   HIS B 224      28.266   2.955   0.083  1.00 93.12           N
[truncated: 371,062 more chars]
