# Supplementary material for: Structural insights into the allosteric inhibition of P2X4 receptors
Source: Nat Commun. 2023 Oct 13;14:6437. doi: 10.1038/s41467-023-42164-y (PMC10575874; doi:10.1038/s41467-023-42164-y)
Supplement: Supplementary file 4 — Supplementary Dataset 1 [file 41467_2023_42164_MOESM4_ESM.zip › hP2X1trimer_a111a/hP2X1trimer_a111a_unrelaxed_rank_003_alphafold2_multimer_v3_model_3_seed_000.pdb]

MODEL     1                                                                     
ATOM      1  N   MET A   1      24.859 -64.562  -2.119  1.00 60.62           N  
ATOM      2  CA  MET A   1      24.031 -63.375  -1.898  1.00 60.62           C  
ATOM      3  C   MET A   1      24.547 -62.188  -2.688  1.00 60.62           C  
ATOM      4  CB  MET A   1      23.969 -63.031  -0.409  1.00 60.62           C  
ATOM      5  O   MET A   1      23.766 -61.438  -3.266  1.00 60.62           O  
ATOM      6  CG  MET A   1      22.656 -63.438   0.255  1.00 60.62           C  
ATOM      7  SD  MET A   1      22.438 -62.656   1.903  1.00 60.62           S  
ATOM      8  CE  MET A   1      22.031 -64.125   2.896  1.00 60.62           C  
ATOM      9  N   ALA A   2      25.844 -61.906  -2.559  1.00 69.38           N  
ATOM     10  CA  ALA A   2      26.453 -60.812  -3.312  1.00 69.38           C  
ATOM     11  C   ALA A   2      26.297 -61.031  -4.816  1.00 69.38           C  
ATOM     12  CB  ALA A   2      27.922 -60.688  -2.941  1.00 69.38           C  
ATOM     13  O   ALA A   2      26.031 -60.094  -5.562  1.00 69.38           O  
ATOM     14  N   ARG A   3      26.625 -62.281  -5.238  1.00 70.62           N  
ATOM     15  CA  ARG A   3      26.516 -62.594  -6.664  1.00 70.62           C  
ATOM     16  C   ARG A   3      25.078 -62.375  -7.148  1.00 70.62           C  
ATOM     17  CB  ARG A   3      26.953 -64.000  -6.957  1.00 70.62           C  
ATOM     18  O   ARG A   3      24.859 -61.844  -8.242  1.00 70.62           O  
ATOM     19  CG  ARG A   3      27.750 -64.188  -8.242  1.00 70.62           C  
ATOM     20  CD  ARG A   3      28.266 -65.562  -8.422  1.00 70.62           C  
ATOM     21  NE  ARG A   3      28.688 -65.812  -9.797  1.00 70.62           N  
ATOM     22  NH1 ARG A   3      29.375 -68.000  -9.414  1.00 70.62           N  
ATOM     23  NH2 ARG A   3      29.547 -67.125 -11.508  1.00 70.62           N  
ATOM     24  CZ  ARG A   3      29.203 -67.000 -10.234  1.00 70.62           C  
ATOM     25  N   ARG A   4      24.234 -62.906  -6.355  1.00 70.12           N  
ATOM     26  CA  ARG A   4      22.828 -62.719  -6.699  1.00 70.12           C  
ATOM     27  C   ARG A   4      22.484 -61.219  -6.766  1.00 70.12           C  
ATOM     28  CB  ARG A   4      21.922 -63.406  -5.688  1.00 70.12           C  
ATOM     29  O   ARG A   4      21.734 -60.781  -7.641  1.00 70.12           O  
ATOM     30  CG  ARG A   4      21.094 -64.562  -6.281  1.00 70.12           C  
ATOM     31  CD  ARG A   4      20.188 -65.188  -5.238  1.00 70.12           C  
ATOM     32  NE  ARG A   4      19.406 -66.250  -5.812  1.00 70.12           N  
ATOM     33  NH1 ARG A   4      18.359 -66.812  -3.828  1.00 70.12           N  
ATOM     34  NH2 ARG A   4      17.875 -68.000  -5.746  1.00 70.12           N  
ATOM     35  CZ  ARG A   4      18.547 -67.062  -5.125  1.00 70.12           C  
ATOM     36  N   PHE A   5      23.062 -60.594  -5.758  1.00 74.50           N  
ATOM     37  CA  PHE A   5      22.844 -59.156  -5.770  1.00 74.50           C  
ATOM     38  C   PHE A   5      23.453 -58.500  -7.008  1.00 74.50           C  
ATOM     39  CB  PHE A   5      23.422 -58.500  -4.504  1.00 74.50           C  
ATOM     40  O   PHE A   5      22.875 -57.594  -7.590  1.00 74.50           O  
ATOM     41  CG  PHE A   5      22.688 -57.281  -4.070  1.00 74.50           C  
ATOM     42  CD1 PHE A   5      23.141 -56.000  -4.441  1.00 74.50           C  
ATOM     43  CD2 PHE A   5      21.547 -57.375  -3.285  1.00 74.50           C  
ATOM     44  CE1 PHE A   5      22.469 -54.844  -4.043  1.00 74.50           C  
ATOM     45  CE2 PHE A   5      20.859 -56.219  -2.881  1.00 74.50           C  
ATOM     46  CZ  PHE A   5      21.328 -54.969  -3.260  1.00 74.50           C  
ATOM     47  N   GLN A   6      24.625 -58.906  -7.332  1.00 75.56           N  
ATOM     48  CA  GLN A   6      25.297 -58.375  -8.523  1.00 75.56           C  
ATOM     49  C   GLN A   6      24.500 -58.688  -9.781  1.00 75.56           C  
ATOM     50  CB  GLN A   6      26.703 -58.938  -8.641  1.00 75.56           C  
ATOM     51  O   GLN A   6      24.422 -57.875 -10.703  1.00 75.56           O  
ATOM     52  CG  GLN A   6      27.781 -58.000  -8.086  1.00 75.56           C  
ATOM     53  CD  GLN A   6      29.188 -58.562  -8.227  1.00 75.56           C  
ATOM     54  NE2 GLN A   6      30.188 -57.750  -8.000  1.00 75.56           N  
ATOM     55  OE1 GLN A   6      29.359 -59.750  -8.547  1.00 75.56           O  
ATOM     56  N   GLU A   7      24.000 -59.906  -9.844  1.00 75.19           N  
ATOM     57  CA  GLU A   7      23.188 -60.281 -10.992  1.00 75.19           C  
ATOM     58  C   GLU A   7      21.906 -59.469 -11.070  1.00 75.19           C  
ATOM     59  CB  GLU A   7      22.844 -61.781 -10.938  1.00 75.19           C  
ATOM     60  O   GLU A   7      21.484 -59.062 -12.156  1.00 75.19           O  
ATOM     61  CG  GLU A   7      23.953 -62.688 -11.453  1.00 75.19           C  
ATOM     62  CD  GLU A   7      23.625 -64.188 -11.328  1.00 75.19           C  
ATOM     63  OE1 GLU A   7      24.453 -65.000 -11.750  1.00 75.19           O  
ATOM     64  OE2 GLU A   7      22.547 -64.500 -10.805  1.00 75.19           O  
ATOM     65  N   GLU A   8      21.469 -59.312  -9.938  1.00 74.06           N  
ATOM     66  CA  GLU A   8      20.250 -58.531  -9.891  1.00 74.06           C  
ATOM     67  C   GLU A   8      20.547 -57.062 -10.273  1.00 74.06           C  
ATOM     68  CB  GLU A   8      19.625 -58.562  -8.492  1.00 74.06           C  
ATOM     69  O   GLU A   8      19.734 -56.438 -10.953  1.00 74.06           O  
ATOM     70  CG  GLU A   8      18.812 -59.844  -8.242  1.00 74.06           C  
ATOM     71  CD  GLU A   8      18.094 -59.844  -6.902  1.00 74.06           C  
ATOM     72  OE1 GLU A   8      17.328 -60.781  -6.617  1.00 74.06           O  
ATOM     73  OE2 GLU A   8      18.297 -58.875  -6.129  1.00 74.06           O  
ATOM     74  N   LEU A   9      21.594 -56.594  -9.797  1.00 75.88           N  
ATOM     75  CA  LEU A   9      22.000 -55.250 -10.141  1.00 75.88           C  
ATOM     76  C   LEU A   9      22.312 -55.125 -11.633  1.00 75.88           C  
ATOM     77  CB  LEU A   9      23.203 -54.812  -9.320  1.00 75.88           C  
ATOM     78  O   LEU A   9      21.984 -54.125 -12.266  1.00 75.88           O  
ATOM     79  CG  LEU A   9      23.125 -53.438  -8.648  1.00 75.88           C  
ATOM     80  CD1 LEU A   9      23.094 -53.594  -7.129  1.00 75.88           C  
ATOM     81  CD2 LEU A   9      24.281 -52.562  -9.078  1.00 75.88           C  
ATOM     82  N   ALA A  10      22.984 -56.125 -12.078  1.00 75.56           N  
ATOM     83  CA  ALA A  10      23.281 -56.125 -13.500  1.00 75.56           C  
ATOM     84  C   ALA A  10      22.016 -56.188 -14.344  1.00 75.56           C  
ATOM     85  CB  ALA A  10      24.188 -57.312 -13.836  1.00 75.56           C  
ATOM     86  O   ALA A  10      21.906 -55.531 -15.375  1.00 75.56           O  
ATOM     87  N   ALA A  11      21.141 -57.000 -13.930  1.00 72.56           N  
ATOM     88  CA  ALA A  11      19.859 -57.094 -14.633  1.00 72.56           C  
ATOM     89  C   ALA A  11      19.125 -55.750 -14.602  1.00 72.56           C  
ATOM     90  CB  ALA A  11      18.984 -58.188 -14.031  1.00 72.56           C  
ATOM     91  O   ALA A  11      18.531 -55.344 -15.602  1.00 72.56           O  
ATOM     92  N   PHE A  12      19.297 -55.188 -13.547  1.00 72.06           N  
ATOM     93  CA  PHE A  12      18.656 -53.906 -13.383  1.00 72.06           C  
ATOM     94  C   PHE A  12      19.312 -52.844 -14.273  1.00 72.06           C  
ATOM     95  CB  PHE A  12      18.703 -53.438 -11.922  1.00 72.06           C  
ATOM     96  O   PHE A  12      18.625 -52.000 -14.859  1.00 72.06           O  
ATOM     97  CG  PHE A  12      18.094 -52.094 -11.672  1.00 72.06           C  
ATOM     98  CD1 PHE A  12      18.875 -50.969 -11.539  1.00 72.06           C  
ATOM     99  CD2 PHE A  12      16.703 -51.969 -11.586  1.00 72.06           C  
ATOM    100  CE1 PHE A  12      18.312 -49.719 -11.312  1.00 72.06           C  
ATOM    101  CE2 PHE A  12      16.125 -50.719 -11.359  1.00 72.06           C  
ATOM    102  CZ  PHE A  12      16.922 -49.594 -11.219  1.00 72.06           C  
ATOM    103  N   LEU A  13      20.484 -52.906 -14.422  1.00 73.06           N  
ATOM    104  CA  LEU A  13      21.234 -51.875 -15.148  1.00 73.06           C  
ATOM    105  C   LEU A  13      21.219 -52.156 -16.641  1.00 73.06           C  
ATOM    106  CB  LEU A  13      22.688 -51.812 -14.641  1.00 73.06           C  
ATOM    107  O   LEU A  13      21.250 -51.219 -17.453  1.00 73.06           O  
ATOM    108  CG  LEU A  13      22.906 -51.031 -13.352  1.00 73.06           C  
ATOM    109  CD1 LEU A  13      24.234 -51.438 -12.703  1.00 73.06           C  
ATOM    110  CD2 LEU A  13      22.906 -49.531 -13.641  1.00 73.06           C  
ATOM    111  N   PHE A  14      21.016 -53.469 -16.969  1.00 75.69           N  
ATOM    112  CA  PHE A  14      21.250 -53.781 -18.375  1.00 75.69           C  
ATOM    113  C   PHE A  14      19.969 -54.219 -19.047  1.00 75.69           C  
ATOM    114  CB  PHE A  14      22.328 -54.844 -18.516  1.00 75.69           C  
ATOM    115  O   PHE A  14      19.953 -54.531 -20.234  1.00 75.69           O  
ATOM    116  CG  PHE A  14      23.656 -54.469 -17.906  1.00 75.69           C  
ATOM    117  CD1 PHE A  14      24.281 -53.281 -18.250  1.00 75.69           C  
ATOM    118  CD2 PHE A  14      24.266 -55.281 -16.984  1.00 75.69           C  
ATOM    119  CE1 PHE A  14      25.500 -52.906 -17.688  1.00 75.69           C  
ATOM    120  CE2 PHE A  14      25.484 -54.938 -16.406  1.00 75.69           C  
ATOM    121  CZ  PHE A  14      26.109 -53.750 -16.766  1.00 75.69           C  
ATOM    122  N   GLU A  15      18.938 -54.312 -18.312  1.00 75.62           N  
ATOM    123  CA  GLU A  15      17.688 -54.750 -18.922  1.00 75.62           C  
ATOM    124  C   GLU A  15      16.750 -53.562 -19.156  1.00 75.62           C  
ATOM    125  CB  GLU A  15      17.016 -55.781 -18.031  1.00 75.62           C  
ATOM    126  O   GLU A  15      16.656 -52.656 -18.328  1.00 75.62           O  
ATOM    127  CG  GLU A  15      17.766 -57.125 -17.953  1.00 75.62           C  
ATOM    128  CD  GLU A  15      17.078 -58.156 -17.062  1.00 75.62           C  
ATOM    129  OE1 GLU A  15      17.609 -59.281 -16.922  1.00 75.62           O  
ATOM    130  OE2 GLU A  15      16.000 -57.812 -16.516  1.00 75.62           O  
ATOM    131  N   TYR A  16      16.281 -53.531 -20.375  1.00 78.38           N  
ATOM    132  CA  TYR A  16      15.273 -52.531 -20.750  1.00 78.38           C  
ATOM    133  C   TYR A  16      13.945 -53.219 -21.047  1.00 78.38           C  
ATOM    134  CB  TYR A  16      15.727 -51.750 -21.984  1.00 78.38           C  
ATOM    135  O   TYR A  16      13.891 -54.219 -21.766  1.00 78.38           O  
ATOM    136  CG  TYR A  16      14.680 -50.812 -22.516  1.00 78.38           C  
ATOM    137  CD1 TYR A  16      14.047 -51.031 -23.734  1.00 78.38           C  
ATOM    138  CD2 TYR A  16      14.320 -49.656 -21.797  1.00 78.38           C  
ATOM    139  CE1 TYR A  16      13.086 -50.188 -24.234  1.00 78.38           C  
ATOM    140  CE2 TYR A  16      13.359 -48.781 -22.297  1.00 78.38           C  
ATOM    141  OH  TYR A  16      11.789 -48.188 -23.984  1.00 78.38           O  
ATOM    142  CZ  TYR A  16      12.742 -49.062 -23.500  1.00 78.38           C  
ATOM    143  N   ASP A  17      12.891 -52.719 -20.422  1.00 79.69           N  
ATOM    144  CA  ASP A  17      11.570 -53.312 -20.609  1.00 79.69           C  
ATOM    145  C   ASP A  17      10.688 -52.438 -21.484  1.00 79.69           C  
ATOM    146  CB  ASP A  17      10.898 -53.562 -19.250  1.00 79.69           C  
ATOM    147  O   ASP A  17      10.656 -51.219 -21.312  1.00 79.69           O  
ATOM    148  CG  ASP A  17      11.789 -54.312 -18.281  1.00 79.69           C  
ATOM    149  OD1 ASP A  17      12.602 -55.156 -18.719  1.00 79.69           O  
ATOM    150  OD2 ASP A  17      11.672 -54.062 -17.062  1.00 79.69           O  
ATOM    151  N   THR A  18      10.070 -52.969 -22.516  1.00 80.38           N  
ATOM    152  CA  THR A  18       9.102 -52.312 -23.375  1.00 80.38           C  
ATOM    153  C   THR A  18       7.832 -53.125 -23.516  1.00 80.38           C  
ATOM    154  CB  THR A  18       9.695 -52.031 -24.766  1.00 80.38           C  
ATOM    155  O   THR A  18       7.895 -54.375 -23.609  1.00 80.38           O  
ATOM    156  CG2 THR A  18      10.109 -53.312 -25.469  1.00 80.38           C  
ATOM    157  OG1 THR A  18       8.711 -51.344 -25.578  1.00 80.38           O  
ATOM    158  N   PRO A  19       6.715 -52.531 -23.484  1.00 83.25           N  
ATOM    159  CA  PRO A  19       5.457 -53.281 -23.594  1.00 83.25           C  
ATOM    160  C   PRO A  19       5.215 -53.844 -24.984  1.00 83.25           C  
ATOM    161  CB  PRO A  19       4.398 -52.219 -23.234  1.00 83.25           C  
ATOM    162  O   PRO A  19       5.562 -53.219 -25.984  1.00 83.25           O  
ATOM    163  CG  PRO A  19       5.066 -50.906 -23.500  1.00 83.25           C  
ATOM    164  CD  PRO A  19       6.551 -51.094 -23.359  1.00 83.25           C  
ATOM    165  N   ARG A  20       4.609 -55.031 -24.969  1.00 82.44           N  
ATOM    166  CA  ARG A  20       4.156 -55.625 -26.219  1.00 82.44           C  
ATOM    167  C   ARG A  20       2.855 -54.969 -26.688  1.00 82.44           C  
ATOM    168  CB  ARG A  20       3.967 -57.125 -26.078  1.00 82.44           C  
ATOM    169  O   ARG A  20       1.928 -54.781 -25.906  1.00 82.44           O  
ATOM    170  CG  ARG A  20       5.258 -57.875 -25.828  1.00 82.44           C  
ATOM    171  CD  ARG A  20       5.023 -59.406 -25.750  1.00 82.44           C  
ATOM    172  NE  ARG A  20       6.281 -60.125 -25.625  1.00 82.44           N  
ATOM    173  NH1 ARG A  20       5.289 -62.219 -25.562  1.00 82.44           N  
ATOM    174  NH2 ARG A  20       7.570 -62.031 -25.422  1.00 82.44           N  
ATOM    175  CZ  ARG A  20       6.375 -61.438 -25.547  1.00 82.44           C  
ATOM    176  N   MET A  21       2.869 -54.594 -27.953  1.00 85.31           N  
ATOM    177  CA  MET A  21       1.746 -53.812 -28.469  1.00 85.31           C  
ATOM    178  C   MET A  21       0.975 -54.594 -29.531  1.00 85.31           C  
ATOM    179  CB  MET A  21       2.234 -52.469 -29.047  1.00 85.31           C  
ATOM    180  O   MET A  21       1.543 -55.438 -30.219  1.00 85.31           O  
ATOM    181  CG  MET A  21       3.059 -51.656 -28.062  1.00 85.31           C  
ATOM    182  SD  MET A  21       2.051 -50.969 -26.703  1.00 85.31           S  
ATOM    183  CE  MET A  21       1.439 -49.438 -27.484  1.00 85.31           C  
ATOM    184  N   VAL A  22      -0.297 -54.344 -29.547  1.00 82.88           N  
ATOM    185  CA  VAL A  22      -1.157 -54.844 -30.625  1.00 82.88           C  
ATOM    186  C   VAL A  22      -1.512 -53.688 -31.562  1.00 82.88           C  
ATOM    187  CB  VAL A  22      -2.443 -55.500 -30.062  1.00 82.88           C  
ATOM    188  O   VAL A  22      -1.967 -52.656 -31.125  1.00 82.88           O  
ATOM    189  CG1 VAL A  22      -3.375 -55.906 -31.203  1.00 82.88           C  
ATOM    190  CG2 VAL A  22      -2.098 -56.719 -29.188  1.00 82.88           C  
ATOM    191  N   LEU A  23      -1.275 -53.906 -32.844  1.00 84.81           N  
ATOM    192  CA  LEU A  23      -1.552 -52.875 -33.844  1.00 84.81           C  
ATOM    193  C   LEU A  23      -2.885 -53.125 -34.562  1.00 84.81           C  
ATOM    194  CB  LEU A  23      -0.426 -52.812 -34.906  1.00 84.81           C  
ATOM    195  O   LEU A  23      -3.088 -54.219 -35.125  1.00 84.81           O  
ATOM    196  CG  LEU A  23       0.009 -51.438 -35.344  1.00 84.81           C  
ATOM    197  CD1 LEU A  23       1.373 -51.062 -34.750  1.00 84.81           C  
ATOM    198  CD2 LEU A  23       0.039 -51.344 -36.875  1.00 84.81           C  
ATOM    199  N   VAL A  24      -3.732 -52.188 -34.438  1.00 80.06           N  
ATOM    200  CA  VAL A  24      -5.027 -52.281 -35.094  1.00 80.06           C  
ATOM    201  C   VAL A  24      -5.004 -51.469 -36.375  1.00 80.06           C  
ATOM    202  CB  VAL A  24      -6.172 -51.812 -34.188  1.00 80.06           C  
ATOM    203  O   VAL A  24      -4.758 -50.250 -36.344  1.00 80.06           O  
ATOM    204  CG1 VAL A  24      -7.520 -51.906 -34.875  1.00 80.06           C  
ATOM    205  CG2 VAL A  24      -6.180 -52.594 -32.875  1.00 80.06           C  
ATOM    206  N   ARG A  25      -5.199 -52.094 -37.438  1.00 79.38           N  
ATOM    207  CA  ARG A  25      -5.207 -51.438 -38.750  1.00 79.38           C  
ATOM    208  C   ARG A  25      -6.633 -51.156 -39.219  1.00 79.38           C  
ATOM    209  CB  ARG A  25      -4.453 -52.250 -39.781  1.00 79.38           C  
ATOM    210  O   ARG A  25      -7.203 -51.969 -39.969  1.00 79.38           O  
ATOM    211  CG  ARG A  25      -3.107 -51.656 -40.188  1.00 79.38           C  
ATOM    212  CD  ARG A  25      -2.428 -52.500 -41.250  1.00 79.38           C  
ATOM    213  NE  ARG A  25      -1.137 -51.938 -41.656  1.00 79.38           N  
ATOM    214  NH1 ARG A  25      -0.564 -53.656 -43.062  1.00 79.38           N  
ATOM    215  NH2 ARG A  25       0.867 -51.875 -42.750  1.00 79.38           N  
ATOM    216  CZ  ARG A  25      -0.281 -52.500 -42.500  1.00 79.38           C  
ATOM    217  N   ASN A  26      -7.219 -50.344 -38.594  1.00 77.38           N  
ATOM    218  CA  ASN A  26      -8.539 -49.875 -39.000  1.00 77.38           C  
ATOM    219  C   ASN A  26      -8.508 -48.375 -39.312  1.00 77.38           C  
ATOM    220  CB  ASN A  26      -9.570 -50.156 -37.906  1.00 77.38           C  
ATOM    221  O   ASN A  26      -8.156 -47.562 -38.438  1.00 77.38           O  
ATOM    222  CG  ASN A  26     -10.992 -49.938 -38.375  1.00 77.38           C  
ATOM    223  ND2 ASN A  26     -11.930 -50.688 -37.844  1.00 77.38           N  
ATOM    224  OD1 ASN A  26     -11.250 -49.062 -39.219  1.00 77.38           O  
ATOM    225  N   LYS A  27      -8.852 -48.062 -40.531  1.00 79.00           N  
ATOM    226  CA  LYS A  27      -8.766 -46.688 -41.000  1.00 79.00           C  
ATOM    227  C   LYS A  27      -9.633 -45.750 -40.125  1.00 79.00           C  
ATOM    228  CB  LYS A  27      -9.188 -46.562 -42.469  1.00 79.00           C  
ATOM    229  O   LYS A  27      -9.211 -44.656 -39.781  1.00 79.00           O  
ATOM    230  CG  LYS A  27      -8.117 -47.031 -43.438  1.00 79.00           C  
ATOM    231  CD  LYS A  27      -8.562 -46.844 -44.875  1.00 79.00           C  
ATOM    232  CE  LYS A  27      -7.512 -47.344 -45.875  1.00 79.00           C  
ATOM    233  NZ  LYS A  27      -7.949 -47.156 -47.281  1.00 79.00           N  
ATOM    234  N   LYS A  28     -10.820 -46.219 -39.844  1.00 77.94           N  
ATOM    235  CA  LYS A  28     -11.742 -45.375 -39.094  1.00 77.94           C  
ATOM    236  C   LYS A  28     -11.242 -45.156 -37.656  1.00 77.94           C  
ATOM    237  CB  LYS A  28     -13.141 -46.000 -39.062  1.00 77.94           C  
ATOM    238  O   LYS A  28     -11.281 -44.031 -37.156  1.00 77.94           O  
ATOM    239  CG  LYS A  28     -13.883 -45.938 -40.375  1.00 77.94           C  
ATOM    240  CD  LYS A  28     -15.297 -46.500 -40.250  1.00 77.94           C  
ATOM    241  CE  LYS A  28     -16.031 -46.438 -41.594  1.00 77.94           C  
ATOM    242  NZ  LYS A  28     -17.406 -47.000 -41.500  1.00 77.94           N  
ATOM    243  N   VAL A  29     -10.812 -46.188 -37.125  1.00 77.19           N  
ATOM    244  CA  VAL A  29     -10.328 -46.094 -35.750  1.00 77.19           C  
ATOM    245  C   VAL A  29      -9.047 -45.281 -35.688  1.00 77.19           C  
ATOM    246  CB  VAL A  29     -10.094 -47.500 -35.125  1.00 77.19           C  
ATOM    247  O   VAL A  29      -8.852 -44.469 -34.781  1.00 77.19           O  
ATOM    248  CG1 VAL A  29      -9.430 -47.375 -33.781  1.00 77.19           C  
ATOM    249  CG2 VAL A  29     -11.406 -48.281 -35.031  1.00 77.19           C  
ATOM    250  N   GLY A  30      -8.297 -45.531 -36.625  1.00 81.88           N  
ATOM    251  CA  GLY A  30      -7.059 -44.781 -36.688  1.00 81.88           C  
ATOM    252  C   GLY A  30      -7.273 -43.281 -36.844  1.00 81.88           C  
ATOM    253  O   GLY A  30      -6.629 -42.469 -36.188  1.00 81.88           O  
ATOM    254  N   VAL A  31      -8.133 -43.000 -37.688  1.00 84.00           N  
ATOM    255  CA  VAL A  31      -8.398 -41.594 -37.938  1.00 84.00           C  
ATOM    256  C   VAL A  31      -9.008 -40.938 -36.688  1.00 84.00           C  
ATOM    257  CB  VAL A  31      -9.336 -41.406 -39.156  1.00 84.00           C  
ATOM    258  O   VAL A  31      -8.680 -39.812 -36.344  1.00 84.00           O  
ATOM    259  CG1 VAL A  31      -9.844 -39.969 -39.219  1.00 84.00           C  
ATOM    260  CG2 VAL A  31      -8.609 -41.781 -40.438  1.00 84.00           C  
ATOM    261  N   ILE A  32      -9.906 -41.594 -36.031  1.00 83.00           N  
ATOM    262  CA  ILE A  32     -10.555 -41.062 -34.844  1.00 83.00           C  
ATOM    263  C   ILE A  32      -9.508 -40.844 -33.750  1.00 83.00           C  
ATOM    264  CB  ILE A  32     -11.672 -42.000 -34.312  1.00 83.00           C  
ATOM    265  O   ILE A  32      -9.539 -39.812 -33.031  1.00 83.00           O  
ATOM    266  CG1 ILE A  32     -12.883 -41.938 -35.250  1.00 83.00           C  
ATOM    267  CG2 ILE A  32     -12.070 -41.625 -32.906  1.00 83.00           C  
ATOM    268  CD1 ILE A  32     -13.898 -43.031 -35.031  1.00 83.00           C  
ATOM    269  N   PHE A  33      -8.656 -41.688 -33.625  1.00 82.12           N  
ATOM    270  CA  PHE A  33      -7.621 -41.594 -32.594  1.00 82.12           C  
ATOM    271  C   PHE A  33      -6.672 -40.438 -32.906  1.00 82.12           C  
ATOM    272  CB  PHE A  33      -6.832 -42.906 -32.469  1.00 82.12           C  
ATOM    273  O   PHE A  33      -6.312 -39.656 -32.031  1.00 82.12           O  
ATOM    274  CG  PHE A  33      -5.852 -42.906 -31.328  1.00 82.12           C  
ATOM    275  CD1 PHE A  33      -4.484 -42.875 -31.562  1.00 82.12           C  
ATOM    276  CD2 PHE A  33      -6.301 -42.938 -30.016  1.00 82.12           C  
ATOM    277  CE1 PHE A  33      -3.574 -42.875 -30.516  1.00 82.12           C  
ATOM    278  CE2 PHE A  33      -5.398 -42.969 -28.953  1.00 82.12           C  
ATOM    279  CZ  PHE A  33      -4.035 -42.938 -29.203  1.00 82.12           C  
ATOM    280  N   ARG A  34      -6.305 -40.375 -34.125  1.00 86.44           N  
ATOM    281  CA  ARG A  34      -5.422 -39.281 -34.500  1.00 86.44           C  
ATOM    282  C   ARG A  34      -6.121 -37.906 -34.344  1.00 86.44           C  
ATOM    283  CB  ARG A  34      -4.938 -39.438 -35.938  1.00 86.44           C  
ATOM    284  O   ARG A  34      -5.488 -36.938 -34.000  1.00 86.44           O  
ATOM    285  CG  ARG A  34      -4.020 -40.656 -36.156  1.00 86.44           C  
ATOM    286  CD  ARG A  34      -2.736 -40.500 -35.344  1.00 86.44           C  
ATOM    287  NE  ARG A  34      -1.857 -41.656 -35.531  1.00 86.44           N  
ATOM    288  NH1 ARG A  34      -0.453 -41.156 -33.781  1.00 86.44           N  
ATOM    289  NH2 ARG A  34      -0.063 -43.000 -35.062  1.00 86.44           N  
ATOM    290  CZ  ARG A  34      -0.793 -41.938 -34.781  1.00 86.44           C  
ATOM    291  N   LEU A  35      -7.332 -37.938 -34.594  1.00 88.00           N  
ATOM    292  CA  LEU A  35      -8.078 -36.688 -34.438  1.00 88.00           C  
ATOM    293  C   LEU A  35      -8.141 -36.281 -32.969  1.00 88.00           C  
ATOM    294  CB  LEU A  35      -9.500 -36.844 -35.000  1.00 88.00           C  
ATOM    295  O   LEU A  35      -8.008 -35.125 -32.656  1.00 88.00           O  
ATOM    296  CG  LEU A  35     -10.227 -35.562 -35.344  1.00 88.00           C  
ATOM    297  CD1 LEU A  35     -10.078 -35.281 -36.844  1.00 88.00           C  
ATOM    298  CD2 LEU A  35     -11.703 -35.656 -34.969  1.00 88.00           C  
ATOM    299  N   ILE A  36      -8.352 -37.219 -32.062  1.00 86.19           N  
ATOM    300  CA  ILE A  36      -8.391 -36.969 -30.625  1.00 86.19           C  
ATOM    301  C   ILE A  36      -7.020 -36.469 -30.156  1.00 86.19           C  
ATOM    302  CB  ILE A  36      -8.812 -38.219 -29.812  1.00 86.19           C  
ATOM    303  O   ILE A  36      -6.930 -35.500 -29.391  1.00 86.19           O  
ATOM    304  CG1 ILE A  36     -10.281 -38.531 -30.078  1.00 86.19           C  
ATOM    305  CG2 ILE A  36      -8.555 -38.000 -28.312  1.00 86.19           C  
ATOM    306  CD1 ILE A  36     -10.727 -39.875 -29.500  1.00 86.19           C  
ATOM    307  N   GLN A  37      -6.008 -37.125 -30.547  1.00 82.94           N  
ATOM    308  CA  GLN A  37      -4.656 -36.688 -30.203  1.00 82.94           C  
ATOM    309  C   GLN A  37      -4.359 -35.281 -30.719  1.00 82.94           C  
ATOM    310  CB  GLN A  37      -3.627 -37.688 -30.734  1.00 82.94           C  
ATOM    311  O   GLN A  37      -3.688 -34.500 -30.062  1.00 82.94           O  
ATOM    312  CG  GLN A  37      -3.619 -39.031 -30.016  1.00 82.94           C  
ATOM    313  CD  GLN A  37      -2.652 -40.031 -30.625  1.00 82.94           C  
ATOM    314  NE2 GLN A  37      -2.295 -41.031 -29.859  1.00 82.94           N  
ATOM    315  OE1 GLN A  37      -2.229 -39.875 -31.766  1.00 82.94           O  
ATOM    316  N   LEU A  38      -4.809 -35.062 -31.875  1.00 89.19           N  
ATOM    317  CA  LEU A  38      -4.594 -33.719 -32.438  1.00 89.19           C  
ATOM    318  C   LEU A  38      -5.324 -32.656 -31.656  1.00 89.19           C  
ATOM    319  CB  LEU A  38      -5.066 -33.719 -33.906  1.00 89.19           C  
ATOM    320  O   LEU A  38      -4.793 -31.562 -31.438  1.00 89.19           O  
ATOM    321  CG  LEU A  38      -4.793 -32.438 -34.688  1.00 89.19           C  
ATOM    322  CD1 LEU A  38      -3.289 -32.219 -34.844  1.00 89.19           C  
ATOM    323  CD2 LEU A  38      -5.484 -32.469 -36.062  1.00 89.19           C  
ATOM    324  N   VAL A  39      -6.500 -32.938 -31.297  1.00 89.44           N  
ATOM    325  CA  VAL A  39      -7.270 -32.000 -30.500  1.00 89.44           C  
ATOM    326  C   VAL A  39      -6.547 -31.719 -29.188  1.00 89.44           C  
ATOM    327  CB  VAL A  39      -8.695 -32.531 -30.219  1.00 89.44           C  
ATOM    328  O   VAL A  39      -6.457 -30.562 -28.766  1.00 89.44           O  
ATOM    329  CG1 VAL A  39      -9.375 -31.672 -29.141  1.00 89.44           C  
ATOM    330  CG2 VAL A  39      -9.523 -32.531 -31.500  1.00 89.44           C  
ATOM    331  N   VAL A  40      -6.055 -32.688 -28.547  1.00 83.81           N  
ATOM    332  CA  VAL A  40      -5.328 -32.531 -27.297  1.00 83.81           C  
ATOM    333  C   VAL A  40      -4.043 -31.750 -27.531  1.00 83.81           C  
ATOM    334  CB  VAL A  40      -5.000 -33.906 -26.656  1.00 83.81           C  
ATOM    335  O   VAL A  40      -3.686 -30.875 -26.734  1.00 83.81           O  
ATOM    336  CG1 VAL A  40      -4.043 -33.750 -25.484  1.00 83.81           C  
ATOM    337  CG2 VAL A  40      -6.281 -34.625 -26.219  1.00 83.81           C  
ATOM    338  N   LEU A  41      -3.404 -32.062 -28.531  1.00 88.06           N  
ATOM    339  CA  LEU A  41      -2.164 -31.375 -28.844  1.00 88.06           C  
ATOM    340  C   LEU A  41      -2.422 -29.906 -29.109  1.00 88.06           C  
ATOM    341  CB  LEU A  41      -1.500 -32.000 -30.078  1.00 88.06           C  
ATOM    342  O   LEU A  41      -1.655 -29.047 -28.656  1.00 88.06           O  
ATOM    343  CG  LEU A  41      -0.087 -31.531 -30.406  1.00 88.06           C  
ATOM    344  CD1 LEU A  41       0.895 -32.000 -29.344  1.00 88.06           C  
ATOM    345  CD2 LEU A  41       0.341 -32.031 -31.781  1.00 88.06           C  
ATOM    346  N   VAL A  42      -3.385 -29.641 -29.844  1.00 90.62           N  
ATOM    347  CA  VAL A  42      -3.744 -28.266 -30.141  1.00 90.62           C  
ATOM    348  C   VAL A  42      -4.094 -27.531 -28.844  1.00 90.62           C  
ATOM    349  CB  VAL A  42      -4.926 -28.172 -31.125  1.00 90.62           C  
ATOM    350  O   VAL A  42      -3.736 -26.375 -28.656  1.00 90.62           O  
ATOM    351  CG1 VAL A  42      -5.480 -26.750 -31.188  1.00 90.62           C  
ATOM    352  CG2 VAL A  42      -4.488 -28.641 -32.531  1.00 90.62           C  
ATOM    353  N   TYR A  43      -4.727 -28.156 -28.016  1.00 84.94           N  
ATOM    354  CA  TYR A  43      -5.082 -27.562 -26.734  1.00 84.94           C  
ATOM    355  C   TYR A  43      -3.840 -27.266 -25.906  1.00 84.94           C  
ATOM    356  CB  TYR A  43      -6.020 -28.484 -25.953  1.00 84.94           C  
ATOM    357  O   TYR A  43      -3.695 -26.172 -25.359  1.00 84.94           O  
ATOM    358  CG  TYR A  43      -6.234 -28.078 -24.516  1.00 84.94           C  
ATOM    359  CD1 TYR A  43      -5.547 -28.703 -23.469  1.00 84.94           C  
ATOM    360  CD2 TYR A  43      -7.125 -27.047 -24.188  1.00 84.94           C  
ATOM    361  CE1 TYR A  43      -5.742 -28.312 -22.156  1.00 84.94           C  
ATOM    362  CE2 TYR A  43      -7.328 -26.672 -22.875  1.00 84.94           C  
ATOM    363  OH  TYR A  43      -6.832 -26.922 -20.547  1.00 84.94           O  
ATOM    364  CZ  TYR A  43      -6.633 -27.297 -21.859  1.00 84.94           C  
ATOM    365  N   VAL A  44      -3.006 -28.203 -25.734  1.00 82.56           N  
ATOM    366  CA  VAL A  44      -1.821 -28.062 -24.906  1.00 82.56           C  
ATOM    367  C   VAL A  44      -0.905 -26.984 -25.484  1.00 82.56           C  
ATOM    368  CB  VAL A  44      -1.056 -29.406 -24.766  1.00 82.56           C  
ATOM    369  O   VAL A  44      -0.449 -26.094 -24.766  1.00 82.56           O  
ATOM    370  CG1 VAL A  44       0.298 -29.172 -24.094  1.00 82.56           C  
ATOM    371  CG2 VAL A  44      -1.888 -30.406 -23.984  1.00 82.56           C  
ATOM    372  N   ILE A  45      -0.614 -27.062 -26.734  1.00 87.69           N  
ATOM    373  CA  ILE A  45       0.309 -26.125 -27.375  1.00 87.69           C  
ATOM    374  C   ILE A  45      -0.359 -24.750 -27.500  1.00 87.69           C  
ATOM    375  CB  ILE A  45       0.777 -26.625 -28.750  1.00 87.69           C  
ATOM    376  O   ILE A  45       0.247 -23.734 -27.188  1.00 87.69           O  
ATOM    377  CG1 ILE A  45       1.609 -27.906 -28.594  1.00 87.69           C  
ATOM    378  CG2 ILE A  45       1.570 -25.547 -29.484  1.00 87.69           C  
ATOM    379  CD1 ILE A  45       2.146 -28.453 -29.922  1.00 87.69           C  
ATOM    380  N   GLY A  46      -1.501 -24.750 -28.094  1.00 87.19           N  
ATOM    381  CA  GLY A  46      -2.186 -23.500 -28.344  1.00 87.19           C  
ATOM    382  C   GLY A  46      -2.590 -22.781 -27.062  1.00 87.19           C  
ATOM    383  O   GLY A  46      -2.283 -21.594 -26.891  1.00 87.19           O  
ATOM    384  N   TRP A  47      -3.234 -23.406 -26.234  1.00 83.12           N  
ATOM    385  CA  TRP A  47      -3.820 -22.734 -25.078  1.00 83.12           C  
ATOM    386  C   TRP A  47      -2.842 -22.719 -23.906  1.00 83.12           C  
ATOM    387  CB  TRP A  47      -5.121 -23.422 -24.656  1.00 83.12           C  
ATOM    388  O   TRP A  47      -2.543 -21.656 -23.359  1.00 83.12           O  
ATOM    389  CG  TRP A  47      -5.934 -22.656 -23.672  1.00 83.12           C  
ATOM    390  CD1 TRP A  47      -5.930 -22.781 -22.312  1.00 83.12           C  
ATOM    391  CD2 TRP A  47      -6.871 -21.609 -23.969  1.00 83.12           C  
ATOM    392  CE2 TRP A  47      -7.402 -21.172 -22.734  1.00 83.12           C  
ATOM    393  CE3 TRP A  47      -7.316 -21.016 -25.156  1.00 83.12           C  
ATOM    394  NE1 TRP A  47      -6.812 -21.891 -21.734  1.00 83.12           N  
ATOM    395  CH2 TRP A  47      -8.773 -19.578 -23.828  1.00 83.12           C  
ATOM    396  CZ2 TRP A  47      -8.359 -20.141 -22.656  1.00 83.12           C  
ATOM    397  CZ3 TRP A  47      -8.266 -20.000 -25.078  1.00 83.12           C  
ATOM    398  N   VAL A  48      -2.301 -23.844 -23.484  1.00 81.38           N  
ATOM    399  CA  VAL A  48      -1.481 -23.938 -22.281  1.00 81.38           C  
ATOM    400  C   VAL A  48      -0.122 -23.281 -22.531  1.00 81.38           C  
ATOM    401  CB  VAL A  48      -1.297 -25.406 -21.844  1.00 81.38           C  
ATOM    402  O   VAL A  48       0.368 -22.531 -21.688  1.00 81.38           O  
ATOM    403  CG1 VAL A  48      -0.359 -25.500 -20.641  1.00 81.38           C  
ATOM    404  CG2 VAL A  48      -2.648 -26.047 -21.531  1.00 81.38           C  
ATOM    405  N   PHE A  49       0.473 -23.453 -23.625  1.00 85.56           N  
ATOM    406  CA  PHE A  49       1.825 -22.969 -23.891  1.00 85.56           C  
ATOM    407  C   PHE A  49       1.798 -21.562 -24.453  1.00 85.56           C  
ATOM    408  CB  PHE A  49       2.549 -23.922 -24.859  1.00 85.56           C  
ATOM    409  O   PHE A  49       2.531 -20.688 -24.000  1.00 85.56           O  
ATOM    410  CG  PHE A  49       3.629 -24.734 -24.219  1.00 85.56           C  
ATOM    411  CD1 PHE A  49       4.961 -24.359 -24.312  1.00 85.56           C  
ATOM    412  CD2 PHE A  49       3.312 -25.891 -23.516  1.00 85.56           C  
ATOM    413  CE1 PHE A  49       5.965 -25.109 -23.703  1.00 85.56           C  
ATOM    414  CE2 PHE A  49       4.309 -26.656 -22.922  1.00 85.56           C  
ATOM    415  CZ  PHE A  49       5.633 -26.266 -23.016  1.00 85.56           C  
ATOM    416  N   LEU A  50       0.935 -21.391 -25.453  1.00 88.00           N  
ATOM    417  CA  LEU A  50       0.993 -20.109 -26.172  1.00 88.00           C  
ATOM    418  C   LEU A  50       0.105 -19.078 -25.484  1.00 88.00           C  
ATOM    419  CB  LEU A  50       0.569 -20.297 -27.625  1.00 88.00           C  
ATOM    420  O   LEU A  50       0.519 -17.922 -25.297  1.00 88.00           O  
ATOM    421  CG  LEU A  50       1.529 -21.078 -28.516  1.00 88.00           C  
ATOM    422  CD1 LEU A  50       0.933 -21.250 -29.906  1.00 88.00           C  
ATOM    423  CD2 LEU A  50       2.883 -20.375 -28.594  1.00 88.00           C  
ATOM    424  N   TYR A  51      -1.070 -19.438 -25.234  1.00 85.31           N  
ATOM    425  CA  TYR A  51      -1.991 -18.469 -24.656  1.00 85.31           C  
ATOM    426  C   TYR A  51      -1.662 -18.203 -23.203  1.00 85.31           C  
ATOM    427  CB  TYR A  51      -3.438 -18.953 -24.797  1.00 85.31           C  
ATOM    428  O   TYR A  51      -1.535 -17.047 -22.781  1.00 85.31           O  
ATOM    429  CG  TYR A  51      -4.457 -17.953 -24.281  1.00 85.31           C  
ATOM    430  CD1 TYR A  51      -5.039 -18.109 -23.031  1.00 85.31           C  
ATOM    431  CD2 TYR A  51      -4.844 -16.875 -25.062  1.00 85.31           C  
ATOM    432  CE1 TYR A  51      -5.980 -17.203 -22.562  1.00 85.31           C  
ATOM    433  CE2 TYR A  51      -5.785 -15.953 -24.609  1.00 85.31           C  
ATOM    434  OH  TYR A  51      -7.277 -15.219 -22.891  1.00 85.31           O  
ATOM    435  CZ  TYR A  51      -6.344 -16.125 -23.359  1.00 85.31           C  
ATOM    436  N   GLU A  52      -1.430 -19.219 -22.406  1.00 84.44           N  
ATOM    437  CA  GLU A  52      -1.133 -19.078 -20.984  1.00 84.44           C  
ATOM    438  C   GLU A  52       0.366 -18.906 -20.750  1.00 84.44           C  
ATOM    439  CB  GLU A  52      -1.662 -20.266 -20.188  1.00 84.44           C  
ATOM    440  O   GLU A  52       0.795 -18.641 -19.625  1.00 84.44           O  
ATOM    441  CG  GLU A  52      -3.178 -20.312 -20.062  1.00 84.44           C  
ATOM    442  CD  GLU A  52      -3.723 -19.266 -19.109  1.00 84.44           C  
ATOM    443  OE1 GLU A  52      -4.938 -18.953 -19.156  1.00 84.44           O  
ATOM    444  OE2 GLU A  52      -2.928 -18.734 -18.297  1.00 84.44           O  
ATOM    445  N   LYS A  53       1.118 -19.062 -21.781  1.00 88.56           N  
ATOM    446  CA  LYS A  53       2.570 -18.922 -21.734  1.00 88.56           C  
ATOM    447  C   LYS A  53       3.164 -19.750 -20.609  1.00 88.56           C  
ATOM    448  CB  LYS A  53       2.959 -17.453 -21.547  1.00 88.56           C  
ATOM    449  O   LYS A  53       3.969 -19.266 -19.812  1.00 88.56           O  
ATOM    450  CG  LYS A  53       2.584 -16.562 -22.734  1.00 88.56           C  
ATOM    451  CD  LYS A  53       3.139 -15.148 -22.562  1.00 88.56           C  
ATOM    452  CE  LYS A  53       2.848 -14.281 -23.781  1.00 88.56           C  
ATOM    453  NZ  LYS A  53       3.438 -12.914 -23.641  1.00 88.56           N  
ATOM    454  N   GLY A  54       2.812 -20.953 -20.547  1.00 86.62           N  
ATOM    455  CA  GLY A  54       3.273 -21.906 -19.547  1.00 86.62           C  
ATOM    456  C   GLY A  54       4.770 -22.156 -19.594  1.00 86.62           C  
ATOM    457  O   GLY A  54       5.324 -22.828 -18.734  1.00 86.62           O  
ATOM    458  N   TYR A  55       5.461 -21.531 -20.516  1.00 91.00           N  
ATOM    459  CA  TYR A  55       6.898 -21.703 -20.688  1.00 91.00           C  
ATOM    460  C   TYR A  55       7.672 -20.609 -19.969  1.00 91.00           C  
ATOM    461  CB  TYR A  55       7.266 -21.719 -22.172  1.00 91.00           C  
ATOM    462  O   TYR A  55       8.898 -20.562 -20.031  1.00 91.00           O  
ATOM    463  CG  TYR A  55       6.793 -20.500 -22.922  1.00 91.00           C  
ATOM    464  CD1 TYR A  55       5.543 -20.484 -23.547  1.00 91.00           C  
ATOM    465  CD2 TYR A  55       7.590 -19.359 -23.031  1.00 91.00           C  
ATOM    466  CE1 TYR A  55       5.102 -19.359 -24.234  1.00 91.00           C  
ATOM    467  CE2 TYR A  55       7.160 -18.234 -23.719  1.00 91.00           C  
ATOM    468  OH  TYR A  55       5.484 -17.125 -25.000  1.00 91.00           O  
ATOM    469  CZ  TYR A  55       5.914 -18.234 -24.312  1.00 91.00           C  
ATOM    470  N   GLN A  56       7.000 -19.734 -19.359  1.00 92.56           N  
ATOM    471  CA  GLN A  56       7.664 -18.609 -18.703  1.00 92.56           C  
ATOM    472  C   GLN A  56       7.508 -18.688 -17.188  1.00 92.56           C  
ATOM    473  CB  GLN A  56       7.109 -17.281 -19.219  1.00 92.56           C  
ATOM    474  O   GLN A  56       6.574 -19.312 -16.688  1.00 92.56           O  
ATOM    475  CG  GLN A  56       7.410 -17.016 -20.703  1.00 92.56           C  
ATOM    476  CD  GLN A  56       6.914 -15.664 -21.172  1.00 92.56           C  
ATOM    477  NE2 GLN A  56       7.574 -15.109 -22.172  1.00 92.56           N  
ATOM    478  OE1 GLN A  56       5.941 -15.125 -20.625  1.00 92.56           O  
ATOM    479  N   THR A  57       8.539 -18.172 -16.547  1.00 89.44           N  
ATOM    480  CA  THR A  57       8.391 -17.844 -15.141  1.00 89.44           C  
ATOM    481  C   THR A  57       7.855 -16.438 -14.969  1.00 89.44           C  
ATOM    482  CB  THR A  57       9.734 -17.984 -14.391  1.00 89.44           C  
ATOM    483  O   THR A  57       8.242 -15.523 -15.703  1.00 89.44           O  
ATOM    484  CG2 THR A  57       9.586 -17.625 -12.914  1.00 89.44           C  
ATOM    485  OG1 THR A  57      10.195 -19.328 -14.500  1.00 89.44           O  
ATOM    486  N   SER A  58       6.906 -16.359 -14.117  1.00 89.06           N  
ATOM    487  CA  SER A  58       6.297 -15.047 -13.898  1.00 89.06           C  
ATOM    488  C   SER A  58       6.734 -14.453 -12.562  1.00 89.06           C  
ATOM    489  CB  SER A  58       4.770 -15.156 -13.938  1.00 89.06           C  
ATOM    490  O   SER A  58       7.125 -15.180 -11.648  1.00 89.06           O  
ATOM    491  OG  SER A  58       4.289 -15.914 -12.844  1.00 89.06           O  
ATOM    492  N   SER A  59       6.828 -13.164 -12.516  1.00 87.69           N  
ATOM    493  CA  SER A  59       7.180 -12.461 -11.289  1.00 87.69           C  
ATOM    494  C   SER A  59       6.363 -11.188 -11.125  1.00 87.69           C  
ATOM    495  CB  SER A  59       8.672 -12.125 -11.273  1.00 87.69           C  
ATOM    496  O   SER A  59       5.988 -10.555 -12.117  1.00 87.69           O  
ATOM    497  OG  SER A  59       9.008 -11.359 -10.125  1.00 87.69           O  
ATOM    498  N   GLY A  60       6.020 -10.898  -9.867  1.00 85.81           N  
ATOM    499  CA  GLY A  60       5.371  -9.633  -9.562  1.00 85.81           C  
ATOM    500  C   GLY A  60       6.324  -8.453  -9.594  1.00 85.81           C  
ATOM    501  O   GLY A  60       7.504  -8.609  -9.922  1.00 85.81           O  
ATOM    502  N   LEU A  61       5.754  -7.266  -9.344  1.00 87.75           N  
ATOM    503  CA  LEU A  61       6.570  -6.059  -9.406  1.00 87.75           C  
ATOM    504  C   LEU A  61       6.496  -5.285  -8.094  1.00 87.75           C  
ATOM    505  CB  LEU A  61       6.117  -5.164 -10.562  1.00 87.75           C  
ATOM    506  O   LEU A  61       5.629  -5.551  -7.258  1.00 87.75           O  
ATOM    507  CG  LEU A  61       4.699  -4.602 -10.469  1.00 87.75           C  
ATOM    508  CD1 LEU A  61       4.676  -3.367  -9.578  1.00 87.75           C  
ATOM    509  CD2 LEU A  61       4.160  -4.273 -11.859  1.00 87.75           C  
ATOM    510  N   ILE A  62       7.445  -4.477  -7.883  1.00 82.31           N  
ATOM    511  CA  ILE A  62       7.457  -3.449  -6.844  1.00 82.31           C  
ATOM    512  C   ILE A  62       7.340  -2.068  -7.484  1.00 82.31           C  
ATOM    513  CB  ILE A  62       8.734  -3.535  -5.977  1.00 82.31           C  
ATOM    514  O   ILE A  62       7.898  -1.826  -8.562  1.00 82.31           O  
ATOM    515  CG1 ILE A  62       8.914  -4.957  -5.441  1.00 82.31           C  
ATOM    516  CG2 ILE A  62       8.672  -2.520  -4.832  1.00 82.31           C  
ATOM    517  CD1 ILE A  62      10.281  -5.211  -4.812  1.00 82.31           C  
ATOM    518  N   SER A  63       6.602  -1.269  -6.883  1.00 88.44           N  
ATOM    519  CA  SER A  63       6.320   0.003  -7.539  1.00 88.44           C  
ATOM    520  C   SER A  63       6.484   1.173  -6.574  1.00 88.44           C  
ATOM    521  CB  SER A  63       4.906   0.004  -8.125  1.00 88.44           C  
ATOM    522  O   SER A  63       6.406   0.995  -5.359  1.00 88.44           O  
ATOM    523  OG  SER A  63       3.943   0.225  -7.105  1.00 88.44           O  
ATOM    524  N   SER A  64       6.777   2.350  -7.086  1.00 85.69           N  
ATOM    525  CA  SER A  64       6.809   3.648  -6.422  1.00 85.69           C  
ATOM    526  C   SER A  64       6.090   4.707  -7.250  1.00 85.69           C  
ATOM    527  CB  SER A  64       8.250   4.086  -6.164  1.00 85.69           C  
ATOM    528  O   SER A  64       6.324   4.828  -8.453  1.00 85.69           O  
ATOM    529  OG  SER A  64       8.297   5.406  -5.652  1.00 85.69           O  
ATOM    530  N   VAL A  65       5.223   5.438  -6.559  1.00 91.25           N  
ATOM    531  CA  VAL A  65       4.418   6.426  -7.270  1.00 91.25           C  
ATOM    532  C   VAL A  65       4.602   7.801  -6.633  1.00 91.25           C  
ATOM    533  CB  VAL A  65       2.924   6.039  -7.281  1.00 91.25           C  
ATOM    534  O   VAL A  65       4.594   7.930  -5.406  1.00 91.25           O  
ATOM    535  CG1 VAL A  65       2.084   7.145  -7.926  1.00 91.25           C  
ATOM    536  CG2 VAL A  65       2.721   4.715  -8.016  1.00 91.25           C  
ATOM    537  N   SER A  66       4.777   8.805  -7.445  1.00 90.44           N  
ATOM    538  CA  SER A  66       4.785  10.203  -7.043  1.00 90.44           C  
ATOM    539  C   SER A  66       3.840  11.031  -7.906  1.00 90.44           C  
ATOM    540  CB  SER A  66       6.203  10.781  -7.133  1.00 90.44           C  
ATOM    541  O   SER A  66       3.711  10.789  -9.109  1.00 90.44           O  
ATOM    542  OG  SER A  66       6.598  10.938  -8.484  1.00 90.44           O  
ATOM    543  N   VAL A  67       3.191  11.992  -7.234  1.00 94.50           N  
ATOM    544  CA  VAL A  67       2.195  12.773  -7.957  1.00 94.50           C  
ATOM    545  C   VAL A  67       2.445  14.258  -7.734  1.00 94.50           C  
ATOM    546  CB  VAL A  67       0.759  12.406  -7.523  1.00 94.50           C  
ATOM    547  O   VAL A  67       3.002  14.656  -6.707  1.00 94.50           O  
ATOM    548  CG1 VAL A  67       0.472  10.930  -7.805  1.00 94.50           C  
ATOM    549  CG2 VAL A  67       0.551  12.719  -6.043  1.00 94.50           C  
ATOM    550  N   LYS A  68       2.094  14.977  -8.727  1.00 92.12           N  
ATOM    551  CA  LYS A  68       2.123  16.438  -8.688  1.00 92.12           C  
ATOM    552  C   LYS A  68       0.883  17.031  -9.344  1.00 92.12           C  
ATOM    553  CB  LYS A  68       3.385  16.969  -9.367  1.00 92.12           C  
ATOM    554  O   LYS A  68       0.521  16.656 -10.461  1.00 92.12           O  
ATOM    555  CG  LYS A  68       3.639  18.453  -9.125  1.00 92.12           C  
ATOM    556  CD  LYS A  68       5.004  18.875  -9.656  1.00 92.12           C  
ATOM    557  CE  LYS A  68       5.266  20.359  -9.398  1.00 92.12           C  
ATOM    558  NZ  LYS A  68       6.629  20.766  -9.852  1.00 92.12           N  
ATOM    559  N   LEU A  69       0.267  18.000  -8.633  1.00 95.06           N  
ATOM    560  CA  LEU A  69      -0.935  18.656  -9.141  1.00 95.06           C  
ATOM    561  C   LEU A  69      -0.652  20.109  -9.508  1.00 95.06           C  
ATOM    562  CB  LEU A  69      -2.061  18.594  -8.109  1.00 95.06           C  
ATOM    563  O   LEU A  69       0.212  20.750  -8.906  1.00 95.06           O  
ATOM    564  CG  LEU A  69      -2.887  17.297  -8.086  1.00 95.06           C  
ATOM    565  CD1 LEU A  69      -3.049  16.797  -6.656  1.00 95.06           C  
ATOM    566  CD2 LEU A  69      -4.246  17.531  -8.742  1.00 95.06           C  
ATOM    567  N   LYS A  70      -1.326  20.500 -10.523  1.00 92.75           N  
ATOM    568  CA  LYS A  70      -1.265  21.906 -10.945  1.00 92.75           C  
ATOM    569  C   LYS A  70      -2.658  22.438 -11.258  1.00 92.75           C  
ATOM    570  CB  LYS A  70      -0.362  22.047 -12.172  1.00 92.75           C  
ATOM    571  O   LYS A  70      -3.502  21.734 -11.797  1.00 92.75           O  
ATOM    572  CG  LYS A  70       1.112  21.797 -11.891  1.00 92.75           C  
ATOM    573  CD  LYS A  70       1.965  22.016 -13.133  1.00 92.75           C  
ATOM    574  CE  LYS A  70       3.443  21.797 -12.844  1.00 92.75           C  
ATOM    575  NZ  LYS A  70       4.281  21.984 -14.070  1.00 92.75           N  
ATOM    576  N   GLY A  71      -2.873  23.625 -10.812  1.00 93.50           N  
ATOM    577  CA  GLY A  71      -4.145  24.297 -11.062  1.00 93.50           C  
ATOM    578  C   GLY A  71      -4.484  25.344 -10.023  1.00 93.50           C  
ATOM    579  O   GLY A  71      -3.875  25.375  -8.953  1.00 93.50           O  
ATOM    580  N   LEU A  72      -5.426  26.266 -10.422  1.00 94.94           N  
ATOM    581  CA  LEU A  72      -5.883  27.344  -9.547  1.00 94.94           C  
ATOM    582  C   LEU A  72      -7.406  27.406  -9.508  1.00 94.94           C  
ATOM    583  CB  LEU A  72      -5.320  28.688 -10.008  1.00 94.94           C  
ATOM    584  O   LEU A  72      -8.070  27.062 -10.492  1.00 94.94           O  
ATOM    585  CG  LEU A  72      -3.799  28.844  -9.969  1.00 94.94           C  
ATOM    586  CD1 LEU A  72      -3.371  30.125 -10.672  1.00 94.94           C  
ATOM    587  CD2 LEU A  72      -3.301  28.812  -8.523  1.00 94.94           C  
ATOM    588  N   ALA A  73      -7.871  27.781  -8.398  1.00 93.44           N  
ATOM    589  CA  ALA A  73      -9.297  28.031  -8.234  1.00 93.44           C  
ATOM    590  C   ALA A  73      -9.547  29.359  -7.531  1.00 93.44           C  
ATOM    591  CB  ALA A  73      -9.953  26.891  -7.457  1.00 93.44           C  
ATOM    592  O   ALA A  73      -8.703  29.828  -6.758  1.00 93.44           O  
ATOM    593  N   VAL A  74     -10.641  29.984  -7.879  1.00 92.25           N  
ATOM    594  CA  VAL A  74     -11.016  31.250  -7.270  1.00 92.25           C  
ATOM    595  C   VAL A  74     -12.391  31.125  -6.613  1.00 92.25           C  
ATOM    596  CB  VAL A  74     -11.023  32.406  -8.312  1.00 92.25           C  
ATOM    597  O   VAL A  74     -13.305  30.531  -7.184  1.00 92.25           O  
ATOM    598  CG1 VAL A  74     -11.375  33.719  -7.648  1.00 92.25           C  
ATOM    599  CG2 VAL A  74      -9.672  32.469  -9.016  1.00 92.25           C  
ATOM    600  N   THR A  75     -12.391  31.594  -5.410  1.00 92.56           N  
ATOM    601  CA  THR A  75     -13.664  31.609  -4.695  1.00 92.56           C  
ATOM    602  C   THR A  75     -14.008  33.031  -4.250  1.00 92.56           C  
ATOM    603  CB  THR A  75     -13.633  30.688  -3.469  1.00 92.56           C  
ATOM    604  O   THR A  75     -13.117  33.875  -4.125  1.00 92.56           O  
ATOM    605  CG2 THR A  75     -13.344  29.250  -3.879  1.00 92.56           C  
ATOM    606  OG1 THR A  75     -12.617  31.125  -2.564  1.00 92.56           O  
ATOM    607  N   GLN A  76     -15.297  33.250  -4.152  1.00 88.31           N  
ATOM    608  CA  GLN A  76     -15.820  34.531  -3.615  1.00 88.31           C  
ATOM    609  C   GLN A  76     -16.844  34.250  -2.521  1.00 88.31           C  
ATOM    610  CB  GLN A  76     -16.438  35.375  -4.730  1.00 88.31           C  
ATOM    611  O   GLN A  76     -18.016  34.000  -2.814  1.00 88.31           O  
ATOM    612  CG  GLN A  76     -16.469  36.844  -4.418  1.00 88.31           C  
ATOM    613  CD  GLN A  76     -16.703  37.719  -5.652  1.00 88.31           C  
ATOM    614  NE2 GLN A  76     -16.609  39.031  -5.496  1.00 88.31           N  
ATOM    615  OE1 GLN A  76     -16.969  37.188  -6.742  1.00 88.31           O  
ATOM    616  N   LEU A  77     -16.391  34.062  -1.394  1.00 83.56           N  
ATOM    617  CA  LEU A  77     -17.281  33.812  -0.273  1.00 83.56           C  
ATOM    618  C   LEU A  77     -17.688  35.125   0.400  1.00 83.56           C  
ATOM    619  CB  LEU A  77     -16.625  32.875   0.748  1.00 83.56           C  
ATOM    620  O   LEU A  77     -16.906  36.062   0.456  1.00 83.56           O  
ATOM    621  CG  LEU A  77     -16.359  31.438   0.284  1.00 83.56           C  
ATOM    622  CD1 LEU A  77     -15.297  30.797   1.157  1.00 83.56           C  
ATOM    623  CD2 LEU A  77     -17.641  30.625   0.308  1.00 83.56           C  
ATOM    624  N   PRO A  78     -18.922  35.125   0.820  1.00 78.00           N  
ATOM    625  CA  PRO A  78     -19.359  36.312   1.542  1.00 78.00           C  
ATOM    626  C   PRO A  78     -18.531  36.594   2.799  1.00 78.00           C  
ATOM    627  CB  PRO A  78     -20.812  36.000   1.901  1.00 78.00           C  
ATOM    628  O   PRO A  78     -18.328  35.688   3.613  1.00 78.00           O  
ATOM    629  CG  PRO A  78     -21.156  34.812   1.063  1.00 78.00           C  
ATOM    630  CD  PRO A  78     -19.891  34.188   0.572  1.00 78.00           C  
ATOM    631  N   GLY A  79     -17.938  37.688   2.945  1.00 71.00           N  
ATOM    632  CA  GLY A  79     -17.203  38.094   4.133  1.00 71.00           C  
ATOM    633  C   GLY A  79     -15.703  37.875   3.994  1.00 71.00           C  
ATOM    634  O   GLY A  79     -14.914  38.469   4.727  1.00 71.00           O  
ATOM    635  N   LEU A  80     -15.242  37.031   3.160  1.00 73.12           N  
ATOM    636  CA  LEU A  80     -13.820  36.719   3.068  1.00 73.12           C  
ATOM    637  C   LEU A  80     -13.219  37.312   1.799  1.00 73.12           C  
ATOM    638  CB  LEU A  80     -13.586  35.219   3.100  1.00 73.12           C  
ATOM    639  O   LEU A  80     -12.000  37.500   1.706  1.00 73.12           O  
ATOM    640  CG  LEU A  80     -13.453  34.562   4.484  1.00 73.12           C  
ATOM    641  CD1 LEU A  80     -14.359  33.344   4.598  1.00 73.12           C  
ATOM    642  CD2 LEU A  80     -12.000  34.188   4.758  1.00 73.12           C  
ATOM    643  N   GLY A  81     -14.031  37.906   0.888  1.00 78.88           N  
ATOM    644  CA  GLY A  81     -13.500  38.438  -0.357  1.00 78.88           C  
ATOM    645  C   GLY A  81     -13.000  37.344  -1.300  1.00 78.88           C  
ATOM    646  O   GLY A  81     -13.109  36.156  -1.000  1.00 78.88           O  
ATOM    647  N   PRO A  82     -12.492  37.812  -2.445  1.00 87.75           N  
ATOM    648  CA  PRO A  82     -11.953  36.844  -3.418  1.00 87.75           C  
ATOM    649  C   PRO A  82     -10.672  36.188  -2.934  1.00 87.75           C  
ATOM    650  CB  PRO A  82     -11.680  37.719  -4.648  1.00 87.75           C  
ATOM    651  O   PRO A  82      -9.812  36.812  -2.336  1.00 87.75           O  
ATOM    652  CG  PRO A  82     -11.578  39.125  -4.117  1.00 87.75           C  
ATOM    653  CD  PRO A  82     -12.328  39.188  -2.814  1.00 87.75           C  
ATOM    654  N   GLN A  83     -10.703  34.938  -3.057  1.00 92.31           N  
ATOM    655  CA  GLN A  83      -9.547  34.156  -2.623  1.00 92.31           C  
ATOM    656  C   GLN A  83      -9.094  33.188  -3.717  1.00 92.31           C  
ATOM    657  CB  GLN A  83      -9.867  33.406  -1.343  1.00 92.31           C  
ATOM    658  O   GLN A  83      -9.922  32.562  -4.383  1.00 92.31           O  
ATOM    659  CG  GLN A  83     -10.047  34.281  -0.118  1.00 92.31           C  
ATOM    660  CD  GLN A  83     -10.312  33.500   1.147  1.00 92.31           C  
ATOM    661  NE2 GLN A  83     -10.484  34.188   2.262  1.00 92.31           N  
ATOM    662  OE1 GLN A  83     -10.367  32.250   1.123  1.00 92.31           O  
ATOM    663  N   VAL A  84      -7.801  33.156  -3.971  1.00 93.81           N  
ATOM    664  CA  VAL A  84      -7.211  32.188  -4.902  1.00 93.81           C  
ATOM    665  C   VAL A  84      -6.691  30.984  -4.133  1.00 93.81           C  
ATOM    666  CB  VAL A  84      -6.066  32.844  -5.723  1.00 93.81           C  
ATOM    667  O   VAL A  84      -6.070  31.125  -3.078  1.00 93.81           O  
ATOM    668  CG1 VAL A  84      -5.332  31.781  -6.543  1.00 93.81           C  
ATOM    669  CG2 VAL A  84      -6.613  33.938  -6.629  1.00 93.81           C  
ATOM    670  N   TRP A  85      -7.035  29.859  -4.605  1.00 95.00           N  
ATOM    671  CA  TRP A  85      -6.586  28.594  -4.043  1.00 95.00           C  
ATOM    672  C   TRP A  85      -5.605  27.891  -4.980  1.00 95.00           C  
ATOM    673  CB  TRP A  85      -7.781  27.672  -3.766  1.00 95.00           C  
ATOM    674  O   TRP A  85      -5.906  27.672  -6.156  1.00 95.00           O  
ATOM    675  CG  TRP A  85      -8.812  28.266  -2.861  1.00 95.00           C  
ATOM    676  CD1 TRP A  85      -9.727  29.234  -3.182  1.00 95.00           C  
ATOM    677  CD2 TRP A  85      -9.039  27.953  -1.486  1.00 95.00           C  
ATOM    678  CE2 TRP A  85     -10.102  28.766  -1.035  1.00 95.00           C  
ATOM    679  CE3 TRP A  85      -8.445  27.047  -0.592  1.00 95.00           C  
ATOM    680  NE1 TRP A  85     -10.500  29.531  -2.088  1.00 95.00           N  
ATOM    681  CH2 TRP A  85      -9.984  27.812   1.130  1.00 95.00           C  
ATOM    682  CZ2 TRP A  85     -10.586  28.703   0.275  1.00 95.00           C  
ATOM    683  CZ3 TRP A  85      -8.922  26.984   0.711  1.00 95.00           C  
ATOM    684  N   ASP A  86      -4.465  27.594  -4.512  1.00 95.44           N  
ATOM    685  CA  ASP A  86      -3.459  26.891  -5.305  1.00 95.44           C  
ATOM    686  C   ASP A  86      -3.152  25.516  -4.711  1.00 95.44           C  
ATOM    687  CB  ASP A  86      -2.176  27.719  -5.398  1.00 95.44           C  
ATOM    688  O   ASP A  86      -3.861  25.047  -3.820  1.00 95.44           O  
ATOM    689  CG  ASP A  86      -1.513  27.953  -4.051  1.00 95.44           C  
ATOM    690  OD1 ASP A  86      -1.935  27.328  -3.053  1.00 95.44           O  
ATOM    691  OD2 ASP A  86      -0.562  28.766  -3.984  1.00 95.44           O  
ATOM    692  N   VAL A  87      -2.133  24.859  -5.156  1.00 95.19           N  
ATOM    693  CA  VAL A  87      -1.833  23.469  -4.844  1.00 95.19           C  
ATOM    694  C   VAL A  87      -1.561  23.328  -3.348  1.00 95.19           C  
ATOM    695  CB  VAL A  87      -0.626  22.953  -5.656  1.00 95.19           C  
ATOM    696  O   VAL A  87      -1.872  22.297  -2.750  1.00 95.19           O  
ATOM    697  CG1 VAL A  87       0.657  23.672  -5.234  1.00 95.19           C  
ATOM    698  CG2 VAL A  87      -0.479  21.438  -5.488  1.00 95.19           C  
ATOM    699  N   ALA A  88      -1.029  24.250  -2.684  1.00 96.62           N  
ATOM    700  CA  ALA A  88      -0.713  24.203  -1.259  1.00 96.62           C  
ATOM    701  C   ALA A  88      -1.983  24.234  -0.414  1.00 96.62           C  
ATOM    702  CB  ALA A  88       0.213  25.344  -0.875  1.00 96.62           C  
ATOM    703  O   ALA A  88      -1.955  23.906   0.776  1.00 96.62           O  
ATOM    704  N   ASP A  89      -3.068  24.547  -1.067  1.00 95.69           N  
ATOM    705  CA  ASP A  89      -4.301  24.766  -0.313  1.00 95.69           C  
ATOM    706  C   ASP A  89      -5.242  23.562  -0.456  1.00 95.69           C  
ATOM    707  CB  ASP A  89      -5.004  26.047  -0.772  1.00 95.69           C  
ATOM    708  O   ASP A  89      -5.984  23.234   0.472  1.00 95.69           O  
ATOM    709  CG  ASP A  89      -4.168  27.281  -0.542  1.00 95.69           C  
ATOM    710  OD1 ASP A  89      -3.605  27.453   0.562  1.00 95.69           O  
ATOM    711  OD2 ASP A  89      -4.078  28.125  -1.472  1.00 95.69           O  
ATOM    712  N   TYR A  90      -5.215  22.906  -1.604  1.00 97.12           N  
ATOM    713  CA  TYR A  90      -6.336  22.000  -1.859  1.00 97.12           C  
ATOM    714  C   TYR A  90      -5.855  20.562  -2.008  1.00 97.12           C  
ATOM    715  CB  TYR A  90      -7.094  22.422  -3.119  1.00 97.12           C  
ATOM    716  O   TYR A  90      -6.656  19.656  -2.236  1.00 97.12           O  
ATOM    717  CG  TYR A  90      -6.234  22.469  -4.359  1.00 97.12           C  
ATOM    718  CD1 TYR A  90      -5.906  23.688  -4.965  1.00 97.12           C  
ATOM    719  CD2 TYR A  90      -5.754  21.297  -4.934  1.00 97.12           C  
ATOM    720  CE1 TYR A  90      -5.117  23.719  -6.109  1.00 97.12           C  
ATOM    721  CE2 TYR A  90      -4.961  21.328  -6.078  1.00 97.12           C  
ATOM    722  OH  TYR A  90      -3.869  22.578  -7.789  1.00 97.12           O  
ATOM    723  CZ  TYR A  90      -4.652  22.547  -6.656  1.00 97.12           C  
ATOM    724  N   VAL A  91      -4.621  20.281  -1.853  1.00 97.38           N  
ATOM    725  CA  VAL A  91      -4.121  18.906  -1.983  1.00 97.38           C  
ATOM    726  C   VAL A  91      -3.771  18.359  -0.605  1.00 97.38           C  
ATOM    727  CB  VAL A  91      -2.887  18.844  -2.912  1.00 97.38           C  
ATOM    728  O   VAL A  91      -3.070  19.000   0.175  1.00 97.38           O  
ATOM    729  CG1 VAL A  91      -2.273  17.453  -2.898  1.00 97.38           C  
ATOM    730  CG2 VAL A  91      -3.268  19.250  -4.336  1.00 97.38           C  
ATOM    731  N   PHE A  92      -4.180  17.109  -0.342  1.00 96.62           N  
ATOM    732  CA  PHE A  92      -3.920  16.406   0.906  1.00 96.62           C  
ATOM    733  C   PHE A  92      -3.479  14.977   0.635  1.00 96.62           C  
ATOM    734  CB  PHE A  92      -5.164  16.422   1.800  1.00 96.62           C  
ATOM    735  O   PHE A  92      -4.191  14.219  -0.022  1.00 96.62           O  
ATOM    736  CG  PHE A  92      -5.641  17.797   2.166  1.00 96.62           C  
ATOM    737  CD1 PHE A  92      -5.262  18.375   3.369  1.00 96.62           C  
ATOM    738  CD2 PHE A  92      -6.469  18.500   1.308  1.00 96.62           C  
ATOM    739  CE1 PHE A  92      -5.703  19.656   3.711  1.00 96.62           C  
ATOM    740  CE2 PHE A  92      -6.910  19.781   1.643  1.00 96.62           C  
ATOM    741  CZ  PHE A  92      -6.531  20.359   2.846  1.00 96.62           C  
ATOM    742  N   PRO A  93      -2.371  14.555   1.288  1.00 95.12           N  
ATOM    743  CA  PRO A  93      -1.372  15.398   1.945  1.00 95.12           C  
ATOM    744  C   PRO A  93      -0.562  16.234   0.955  1.00 95.12           C  
ATOM    745  CB  PRO A  93      -0.479  14.391   2.670  1.00 95.12           C  
ATOM    746  O   PRO A  93      -0.604  15.977  -0.252  1.00 95.12           O  
ATOM    747  CG  PRO A  93      -0.506  13.164   1.810  1.00 95.12           C  
ATOM    748  CD  PRO A  93      -1.874  13.039   1.202  1.00 95.12           C  
ATOM    749  N   ALA A  94       0.162  17.125   1.390  1.00 94.88           N  
ATOM    750  CA  ALA A  94       0.864  18.078   0.551  1.00 94.88           C  
ATOM    751  C   ALA A  94       1.939  17.406  -0.291  1.00 94.88           C  
ATOM    752  CB  ALA A  94       1.484  19.188   1.411  1.00 94.88           C  
ATOM    753  O   ALA A  94       2.201  17.812  -1.425  1.00 94.88           O  
ATOM    754  N   GLN A  95       2.588  16.375   0.251  1.00 93.50           N  
ATOM    755  CA  GLN A  95       3.695  15.734  -0.450  1.00 93.50           C  
ATOM    756  C   GLN A  95       3.184  14.766  -1.515  1.00 93.50           C  
ATOM    757  CB  GLN A  95       4.602  14.992   0.537  1.00 93.50           C  
ATOM    758  O   GLN A  95       3.969  14.203  -2.281  1.00 93.50           O  
ATOM    759  CG  GLN A  95       3.955  13.766   1.165  1.00 93.50           C  
ATOM    760  CD  GLN A  95       3.148  14.102   2.406  1.00 93.50           C  
ATOM    761  NE2 GLN A  95       2.840  13.078   3.203  1.00 93.50           N  
ATOM    762  OE1 GLN A  95       2.805  15.258   2.646  1.00 93.50           O  
ATOM    763  N   GLY A  96       1.975  14.547  -1.543  1.00 89.12           N  
ATOM    764  CA  GLY A  96       1.465  13.562  -2.492  1.00 89.12           C  
ATOM    765  C   GLY A  96       1.775  12.133  -2.098  1.00 89.12           C  
ATOM    766  O   GLY A  96       2.771  11.875  -1.420  1.00 89.12           O  
ATOM    767  N   ASP A  97       0.898  11.258  -2.387  1.00 89.94           N  
ATOM    768  CA  ASP A  97       1.021   9.836  -2.094  1.00 89.94           C  
ATOM    769  C   ASP A  97       0.246   9.000  -3.109  1.00 89.94           C  
ATOM    770  CB  ASP A  97       0.531   9.531  -0.677  1.00 89.94           C  
ATOM    771  O   ASP A  97      -0.338   9.539  -4.051  1.00 89.94           O  
ATOM    772  CG  ASP A  97       1.161   8.281  -0.085  1.00 89.94           C  
ATOM    773  OD1 ASP A  97       1.922   7.590  -0.793  1.00 89.94           O  
ATOM    774  OD2 ASP A  97       0.891   7.988   1.100  1.00 89.94           O  
ATOM    775  N   ASN A  98       0.381   7.734  -2.936  1.00 89.56           N  
ATOM    776  CA  ASN A  98      -0.403   6.859  -3.799  1.00 89.56           C  
ATOM    777  C   ASN A  98      -1.900   7.090  -3.621  1.00 89.56           C  
ATOM    778  CB  ASN A  98      -0.058   5.391  -3.533  1.00 89.56           C  
ATOM    779  O   ASN A  98      -2.693   6.758  -4.504  1.00 89.56           O  
ATOM    780  CG  ASN A  98       1.396   5.074  -3.820  1.00 89.56           C  
ATOM    781  ND2 ASN A  98       1.837   3.891  -3.408  1.00 89.56           N  
ATOM    782  OD1 ASN A  98       2.117   5.883  -4.406  1.00 89.56           O  
ATOM    783  N   SER A  99      -2.254   7.590  -2.525  1.00 92.19           N  
ATOM    784  CA  SER A  99      -3.613   8.039  -2.244  1.00 92.19           C  
ATOM    785  C   SER A  99      -3.627   9.492  -1.784  1.00 92.19           C  
ATOM    786  CB  SER A  99      -4.262   7.156  -1.180  1.00 92.19           C  
ATOM    787  O   SER A  99      -2.949   9.852  -0.819  1.00 92.19           O  
ATOM    788  OG  SER A  99      -5.586   7.586  -0.908  1.00 92.19           O  
ATOM    789  N   PHE A 100      -4.348  10.297  -2.496  1.00 95.56           N  
ATOM    790  CA  PHE A 100      -4.398  11.719  -2.164  1.00 95.56           C  
ATOM    791  C   PHE A 100      -5.781  12.289  -2.438  1.00 95.56           C  
ATOM    792  CB  PHE A 100      -3.342  12.492  -2.957  1.00 95.56           C  
ATOM    793  O   PHE A 100      -6.582  11.680  -3.148  1.00 95.56           O  
ATOM    794  CG  PHE A 100      -3.537  12.430  -4.449  1.00 95.56           C  
ATOM    795  CD1 PHE A 100      -3.068  11.352  -5.180  1.00 95.56           C  
ATOM    796  CD2 PHE A 100      -4.191  13.461  -5.117  1.00 95.56           C  
ATOM    797  CE1 PHE A 100      -3.248  11.289  -6.562  1.00 95.56           C  
ATOM    798  CE2 PHE A 100      -4.375  13.406  -6.496  1.00 95.56           C  
ATOM    799  CZ  PHE A 100      -3.900  12.320  -7.215  1.00 95.56           C  
ATOM    800  N   VAL A 101      -6.047  13.469  -1.809  1.00 96.69           N  
ATOM    801  CA  VAL A 101      -7.355  14.109  -1.909  1.00 96.69           C  
ATOM    802  C   VAL A 101      -7.203  15.508  -2.508  1.00 96.69           C  
ATOM    803  CB  VAL A 101      -8.055  14.195  -0.533  1.00 96.69           C  
ATOM    804  O   VAL A 101      -6.277  16.234  -2.154  1.00 96.69           O  
ATOM    805  CG1 VAL A 101      -9.422  14.859  -0.661  1.00 96.69           C  
ATOM    806  CG2 VAL A 101      -8.188  12.797   0.081  1.00 96.69           C  
ATOM    807  N   VAL A 102      -8.039  15.805  -3.453  1.00 98.06           N  
ATOM    808  CA  VAL A 102      -8.180  17.156  -3.996  1.00 98.06           C  
ATOM    809  C   VAL A 102      -9.461  17.797  -3.471  1.00 98.06           C  
ATOM    810  CB  VAL A 102      -8.180  17.141  -5.543  1.00 98.06           C  
ATOM    811  O   VAL A 102     -10.555  17.281  -3.713  1.00 98.06           O  
ATOM    812  CG1 VAL A 102      -8.312  18.562  -6.090  1.00 98.06           C  
ATOM    813  CG2 VAL A 102      -6.910  16.484  -6.074  1.00 98.06           C  
ATOM    814  N   MET A 103      -9.328  18.859  -2.789  1.00 98.31           N  
ATOM    815  CA  MET A 103     -10.477  19.562  -2.250  1.00 98.31           C  
ATOM    816  C   MET A 103     -11.266  20.250  -3.363  1.00 98.31           C  
ATOM    817  CB  MET A 103     -10.039  20.609  -1.215  1.00 98.31           C  
ATOM    818  O   MET A 103     -10.703  21.000  -4.156  1.00 98.31           O  
ATOM    819  CG  MET A 103     -11.180  21.422  -0.639  1.00 98.31           C  
ATOM    820  SD  MET A 103     -10.641  22.516   0.739  1.00 98.31           S  
ATOM    821  CE  MET A 103      -9.609  23.688  -0.173  1.00 98.31           C  
ATOM    822  N   THR A 104     -12.539  20.000  -3.443  1.00 98.12           N  
ATOM    823  CA  THR A 104     -13.391  20.578  -4.480  1.00 98.12           C  
ATOM    824  C   THR A 104     -14.453  21.484  -3.861  1.00 98.12           C  
ATOM    825  CB  THR A 104     -14.062  19.484  -5.328  1.00 98.12           C  
ATOM    826  O   THR A 104     -15.055  22.297  -4.555  1.00 98.12           O  
ATOM    827  CG2 THR A 104     -13.039  18.719  -6.160  1.00 98.12           C  
ATOM    828  OG1 THR A 104     -14.742  18.562  -4.461  1.00 98.12           O  
ATOM    829  N   ASN A 105     -14.734  21.219  -2.621  1.00 97.88           N  
ATOM    830  CA  ASN A 105     -15.727  21.969  -1.854  1.00 97.88           C  
ATOM    831  C   ASN A 105     -15.367  22.016  -0.371  1.00 97.88           C  
ATOM    832  CB  ASN A 105     -17.109  21.359  -2.043  1.00 97.88           C  
ATOM    833  O   ASN A 105     -14.547  21.219   0.101  1.00 97.88           O  
ATOM    834  CG  ASN A 105     -18.219  22.391  -2.000  1.00 97.88           C  
ATOM    835  ND2 ASN A 105     -19.438  21.969  -2.291  1.00 97.88           N  
ATOM    836  OD1 ASN A 105     -17.969  23.562  -1.709  1.00 97.88           O  
ATOM    837  N   PHE A 106     -15.953  23.047   0.316  1.00 97.00           N  
ATOM    838  CA  PHE A 106     -15.664  23.094   1.744  1.00 97.00           C  
ATOM    839  C   PHE A 106     -16.672  23.969   2.471  1.00 97.00           C  
ATOM    840  CB  PHE A 106     -14.242  23.625   1.985  1.00 97.00           C  
ATOM    841  O   PHE A 106     -17.359  24.781   1.845  1.00 97.00           O  
ATOM    842  CG  PHE A 106     -14.023  25.031   1.486  1.00 97.00           C  
ATOM    843  CD1 PHE A 106     -13.562  25.250   0.195  1.00 97.00           C  
ATOM    844  CD2 PHE A 106     -14.273  26.109   2.311  1.00 97.00           C  
ATOM    845  CE1 PHE A 106     -13.359  26.547  -0.269  1.00 97.00           C  
ATOM    846  CE2 PHE A 106     -14.070  27.406   1.854  1.00 97.00           C  
ATOM    847  CZ  PHE A 106     -13.609  27.625   0.564  1.00 97.00           C  
ATOM    848  N   ILE A 107     -16.891  23.734   3.721  1.00 96.44           N  
ATOM    849  CA  ILE A 107     -17.609  24.547   4.684  1.00 96.44           C  
ATOM    850  C   ILE A 107     -16.656  25.031   5.773  1.00 96.44           C  
ATOM    851  CB  ILE A 107     -18.797  23.781   5.309  1.00 96.44           C  
ATOM    852  O   ILE A 107     -15.992  24.219   6.422  1.00 96.44           O  
ATOM    853  CG1 ILE A 107     -19.781  23.344   4.219  1.00 96.44           C  
ATOM    854  CG2 ILE A 107     -19.500  24.641   6.363  1.00 96.44           C  
ATOM    855  CD1 ILE A 107     -20.859  22.391   4.711  1.00 96.44           C  
ATOM    856  N   VAL A 108     -16.578  26.328   5.957  1.00 95.12           N  
ATOM    857  CA  VAL A 108     -15.648  26.891   6.930  1.00 95.12           C  
ATOM    858  C   VAL A 108     -16.422  27.438   8.125  1.00 95.12           C  
ATOM    859  CB  VAL A 108     -14.766  27.984   6.305  1.00 95.12           C  
ATOM    860  O   VAL A 108     -17.484  28.031   7.961  1.00 95.12           O  
ATOM    861  CG1 VAL A 108     -15.625  29.156   5.832  1.00 95.12           C  
ATOM    862  CG2 VAL A 108     -13.711  28.469   7.305  1.00 95.12           C  
ATOM    863  N   THR A 109     -16.031  27.109   9.305  1.00 96.06           N  
ATOM    864  CA  THR A 109     -16.453  27.734  10.555  1.00 96.06           C  
ATOM    865  C   THR A 109     -15.305  28.516  11.180  1.00 96.06           C  
ATOM    866  CB  THR A 109     -16.953  26.672  11.555  1.00 96.06           C  
ATOM    867  O   THR A 109     -14.469  27.953  11.883  1.00 96.06           O  
ATOM    868  CG2 THR A 109     -17.609  27.328  12.773  1.00 96.06           C  
ATOM    869  OG1 THR A 109     -17.922  25.828  10.906  1.00 96.06           O  
ATOM    870  N   PRO A 110     -15.281  29.812  10.914  1.00 93.94           N  
ATOM    871  CA  PRO A 110     -14.125  30.625  11.320  1.00 93.94           C  
ATOM    872  C   PRO A 110     -14.133  30.969  12.805  1.00 93.94           C  
ATOM    873  CB  PRO A 110     -14.273  31.891  10.469  1.00 93.94           C  
ATOM    874  O   PRO A 110     -15.203  31.000  13.430  1.00 93.94           O  
ATOM    875  CG  PRO A 110     -15.742  32.062  10.266  1.00 93.94           C  
ATOM    876  CD  PRO A 110     -16.359  30.688  10.195  1.00 93.94           C  
ATOM    877  N   LYS A 111     -12.969  31.109  13.391  1.00 94.06           N  
ATOM    878  CA  LYS A 111     -12.688  31.719  14.688  1.00 94.06           C  
ATOM    879  C   LYS A 111     -13.391  30.969  15.812  1.00 94.06           C  
ATOM    880  CB  LYS A 111     -13.094  33.188  14.703  1.00 94.06           C  
ATOM    881  O   LYS A 111     -14.039  31.578  16.672  1.00 94.06           O  
ATOM    882  CG  LYS A 111     -12.258  34.062  13.789  1.00 94.06           C  
ATOM    883  CD  LYS A 111     -12.617  35.562  13.961  1.00 94.06           C  
ATOM    884  CE  LYS A 111     -11.734  36.438  13.102  1.00 94.06           C  
ATOM    885  NZ  LYS A 111     -12.016  37.875  13.328  1.00 94.06           N  
ATOM    886  N   GLN A 112     -13.281  29.703  15.734  1.00 97.12           N  
ATOM    887  CA  GLN A 112     -13.781  28.922  16.859  1.00 97.12           C  
ATOM    888  C   GLN A 112     -12.875  29.062  18.078  1.00 97.12           C  
ATOM    889  CB  GLN A 112     -13.922  27.453  16.484  1.00 97.12           C  
ATOM    890  O   GLN A 112     -11.648  29.094  17.953  1.00 97.12           O  
ATOM    891  CG  GLN A 112     -15.031  27.172  15.477  1.00 97.12           C  
ATOM    892  CD  GLN A 112     -15.352  25.688  15.344  1.00 97.12           C  
ATOM    893  NE2 GLN A 112     -16.641  25.359  15.406  1.00 97.12           N  
ATOM    894  OE1 GLN A 112     -14.453  24.859  15.188  1.00 97.12           O  
ATOM    895  N   THR A 113     -13.453  29.219  19.172  1.00 96.44           N  
ATOM    896  CA  THR A 113     -12.750  29.281  20.453  1.00 96.44           C  
ATOM    897  C   THR A 113     -13.391  28.328  21.469  1.00 96.44           C  
ATOM    898  CB  THR A 113     -12.742  30.703  21.016  1.00 96.44           C  
ATOM    899  O   THR A 113     -14.562  27.969  21.344  1.00 96.44           O  
ATOM    900  CG2 THR A 113     -12.070  31.672  20.062  1.00 96.44           C  
ATOM    901  OG1 THR A 113     -14.086  31.141  21.250  1.00 96.44           O  
ATOM    902  N   GLN A 114     -12.625  27.875  22.453  1.00 95.69           N  
ATOM    903  CA  GLN A 114     -13.156  27.047  23.531  1.00 95.69           C  
ATOM    904  C   GLN A 114     -14.086  27.859  24.422  1.00 95.69           C  
ATOM    905  CB  GLN A 114     -12.023  26.453  24.359  1.00 95.69           C  
ATOM    906  O   GLN A 114     -13.711  28.922  24.938  1.00 95.69           O  
ATOM    907  CG  GLN A 114     -11.109  25.516  23.578  1.00 95.69           C  
ATOM    908  CD  GLN A 114     -11.719  24.156  23.344  1.00 95.69           C  
ATOM    909  NE2 GLN A 114     -11.148  23.391  22.422  1.00 95.69           N  
ATOM    910  OE1 GLN A 114     -12.703  23.781  24.000  1.00 95.69           O  
ATOM    911  N   GLY A 115     -15.289  27.422  24.453  1.00 95.75           N  
ATOM    912  CA  GLY A 115     -16.266  28.141  25.250  1.00 95.75           C  
ATOM    913  C   GLY A 115     -17.625  27.453  25.281  1.00 95.75           C  
ATOM    914  O   GLY A 115     -17.719  26.234  25.078  1.00 95.75           O  
ATOM    915  N   TYR A 116     -18.594  28.141  25.719  1.00 96.81           N  
ATOM    916  CA  TYR A 116     -19.953  27.641  25.828  1.00 96.81           C  
ATOM    917  C   TYR A 116     -20.828  28.188  24.703  1.00 96.81           C  
ATOM    918  CB  TYR A 116     -20.562  28.000  27.188  1.00 96.81           C  
ATOM    919  O   TYR A 116     -20.719  29.359  24.344  1.00 96.81           O  
ATOM    920  CG  TYR A 116     -19.781  27.438  28.359  1.00 96.81           C  
ATOM    921  CD1 TYR A 116     -20.016  26.156  28.828  1.00 96.81           C  
ATOM    922  CD2 TYR A 116     -18.828  28.219  29.000  1.00 96.81           C  
ATOM    923  CE1 TYR A 116     -19.312  25.641  29.906  1.00 96.81           C  
ATOM    924  CE2 TYR A 116     -18.109  27.719  30.094  1.00 96.81           C  
ATOM    925  OH  TYR A 116     -17.656  25.922  31.609  1.00 96.81           O  
ATOM    926  CZ  TYR A 116     -18.359  26.422  30.531  1.00 96.81           C  
ATOM    927  N   CYS A 117     -21.578  27.359  24.078  1.00 97.56           N  
ATOM    928  CA  CYS A 117     -22.516  27.750  23.031  1.00 97.56           C  
ATOM    929  C   CYS A 117     -23.609  26.703  22.859  1.00 97.56           C  
ATOM    930  CB  CYS A 117     -21.797  27.969  21.703  1.00 97.56           C  
ATOM    931  O   CYS A 117     -23.562  25.656  23.484  1.00 97.56           O  
ATOM    932  SG  CYS A 117     -20.938  26.500  21.094  1.00 97.56           S  
ATOM    933  N   ALA A 118     -24.625  27.031  22.094  1.00 96.88           N  
ATOM    934  CA  ALA A 118     -25.734  26.125  21.828  1.00 96.88           C  
ATOM    935  C   ALA A 118     -25.328  25.031  20.844  1.00 96.88           C  
ATOM    936  CB  ALA A 118     -26.953  26.891  21.312  1.00 96.88           C  
ATOM    937  O   ALA A 118     -24.609  25.312  19.875  1.00 96.88           O  
ATOM    938  N   GLU A 119     -25.719  23.875  21.125  1.00 94.50           N  
ATOM    939  CA  GLU A 119     -25.500  22.750  20.219  1.00 94.50           C  
ATOM    940  C   GLU A 119     -26.328  22.906  18.953  1.00 94.50           C  
ATOM    941  CB  GLU A 119     -25.844  21.438  20.906  1.00 94.50           C  
ATOM    942  O   GLU A 119     -27.375  23.578  18.953  1.00 94.50           O  
ATOM    943  CG  GLU A 119     -25.469  20.203  20.094  1.00 94.50           C  
ATOM    944  CD  GLU A 119     -25.781  18.891  20.797  1.00 94.50           C  
ATOM    945  OE1 GLU A 119     -25.188  17.859  20.438  1.00 94.50           O  
ATOM    946  OE2 GLU A 119     -26.625  18.906  21.719  1.00 94.50           O  
ATOM    947  N   HIS A 120     -25.844  22.391  17.938  1.00 93.75           N  
ATOM    948  CA  HIS A 120     -26.625  22.359  16.688  1.00 93.75           C  
ATOM    949  C   HIS A 120     -27.938  21.609  16.875  1.00 93.75           C  
ATOM    950  CB  HIS A 120     -25.797  21.734  15.562  1.00 93.75           C  
ATOM    951  O   HIS A 120     -27.969  20.578  17.531  1.00 93.75           O  
ATOM    952  CG  HIS A 120     -26.406  21.922  14.211  1.00 93.75           C  
ATOM    953  CD2 HIS A 120     -26.156  22.844  13.234  1.00 93.75           C  
ATOM    954  ND1 HIS A 120     -27.422  21.125  13.727  1.00 93.75           N  
ATOM    955  CE1 HIS A 120     -27.750  21.516  12.508  1.00 93.75           C  
ATOM    956  NE2 HIS A 120     -27.000  22.562  12.195  1.00 93.75           N  
ATOM    957  N   PRO A 121     -29.062  22.047  16.344  1.00 93.00           N  
ATOM    958  CA  PRO A 121     -30.391  21.453  16.516  1.00 93.00           C  
ATOM    959  C   PRO A 121     -30.453  19.984  16.094  1.00 93.00           C  
ATOM    960  CB  PRO A 121     -31.281  22.312  15.617  1.00 93.00           C  
ATOM    961  O   PRO A 121     -31.359  19.266  16.500  1.00 93.00           O  
ATOM    962  CG  PRO A 121     -30.609  23.641  15.578  1.00 93.00           C  
ATOM    963  CD  PRO A 121     -29.125  23.438  15.633  1.00 93.00           C  
ATOM    964  N   GLU A 122     -29.500  19.594  15.258  1.00 88.38           N  
ATOM    965  CA  GLU A 122     -29.453  18.188  14.859  1.00 88.38           C  
ATOM    966  C   GLU A 122     -29.281  17.266  16.078  1.00 88.38           C  
ATOM    967  CB  GLU A 122     -28.328  17.938  13.852  1.00 88.38           C  
ATOM    968  O   GLU A 122     -29.688  16.109  16.047  1.00 88.38           O  
ATOM    969  CG  GLU A 122     -28.500  16.656  13.055  1.00 88.38           C  
ATOM    970  CD  GLU A 122     -27.391  16.453  12.031  1.00 88.38           C  
ATOM    971  OE1 GLU A 122     -27.422  15.438  11.289  1.00 88.38           O  
ATOM    972  OE2 GLU A 122     -26.469  17.297  11.977  1.00 88.38           O  
ATOM    973  N   GLY A 123     -28.719  17.781  17.125  1.00 86.88           N  
ATOM    974  CA  GLY A 123     -28.547  17.016  18.344  1.00 86.88           C  
ATOM    975  C   GLY A 123     -29.797  16.938  19.203  1.00 86.88           C  
ATOM    976  O   GLY A 123     -29.859  16.172  20.156  1.00 86.88           O  
ATOM    977  N   GLY A 124     -30.797  17.734  18.859  1.00 88.56           N  
ATOM    978  CA  GLY A 124     -32.062  17.766  19.594  1.00 88.56           C  
ATOM    979  C   GLY A 124     -32.438  19.156  20.062  1.00 88.56           C  
ATOM    980  O   GLY A 124     -31.562  20.000  20.297  1.00 88.56           O  
ATOM    981  N   ILE A 125     -33.719  19.344  20.141  1.00 94.06           N  
ATOM    982  CA  ILE A 125     -34.219  20.609  20.625  1.00 94.06           C  
ATOM    983  C   ILE A 125     -34.688  20.453  22.078  1.00 94.06           C  
ATOM    984  CB  ILE A 125     -35.406  21.125  19.750  1.00 94.06           C  
ATOM    985  O   ILE A 125     -35.000  19.344  22.516  1.00 94.06           O  
ATOM    986  CG1 ILE A 125     -34.938  21.281  18.297  1.00 94.06           C  
ATOM    987  CG2 ILE A 125     -35.938  22.453  20.297  1.00 94.06           C  
ATOM    988  CD1 ILE A 125     -36.062  21.531  17.312  1.00 94.06           C  
ATOM    989  N   CYS A 126     -34.562  21.531  22.797  1.00 94.94           N  
ATOM    990  CA  CYS A 126     -34.969  21.484  24.188  1.00 94.94           C  
ATOM    991  C   CYS A 126     -35.938  22.625  24.531  1.00 94.94           C  
ATOM    992  CB  CYS A 126     -33.750  21.547  25.109  1.00 94.94           C  
ATOM    993  O   CYS A 126     -36.000  23.609  23.781  1.00 94.94           O  
ATOM    994  SG  CYS A 126     -32.906  23.141  25.078  1.00 94.94           S  
ATOM    995  N   LYS A 127     -36.688  22.438  25.516  1.00 95.00           N  
ATOM    996  CA  LYS A 127     -37.625  23.469  26.000  1.00 95.00           C  
ATOM    997  C   LYS A 127     -37.188  24.016  27.344  1.00 95.00           C  
ATOM    998  CB  LYS A 127     -39.031  22.922  26.094  1.00 95.00           C  
ATOM    999  O   LYS A 127     -37.375  25.203  27.641  1.00 95.00           O  
ATOM   1000  CG  LYS A 127     -39.656  22.547  24.750  1.00 95.00           C  
ATOM   1001  CD  LYS A 127     -41.094  22.047  24.891  1.00 95.00           C  
ATOM   1002  CE  LYS A 127     -41.688  21.656  23.562  1.00 95.00           C  
ATOM   1003  NZ  LYS A 127     -43.094  21.172  23.703  1.00 95.00           N  
ATOM   1004  N   GLU A 128     -36.594  23.141  28.203  1.00 94.69           N  
ATOM   1005  CA  GLU A 128     -36.125  23.484  29.531  1.00 94.69           C  
ATOM   1006  C   GLU A 128     -34.812  22.766  29.859  1.00 94.69           C  
ATOM   1007  CB  GLU A 128     -37.188  23.156  30.594  1.00 94.69           C  
ATOM   1008  O   GLU A 128     -34.406  21.844  29.156  1.00 94.69           O  
ATOM   1009  CG  GLU A 128     -37.625  21.703  30.562  1.00 94.69           C  
ATOM   1010  CD  GLU A 128     -38.781  21.422  31.531  1.00 94.69           C  
ATOM   1011  OE1 GLU A 128     -39.188  20.234  31.625  1.00 94.69           O  
ATOM   1012  OE2 GLU A 128     -39.250  22.375  32.188  1.00 94.69           O  
ATOM   1013  N   ASP A 129     -34.156  23.156  30.875  1.00 94.81           N  
ATOM   1014  CA  ASP A 129     -32.875  22.609  31.297  1.00 94.81           C  
ATOM   1015  C   ASP A 129     -32.969  21.109  31.578  1.00 94.81           C  
ATOM   1016  CB  ASP A 129     -32.375  23.359  32.531  1.00 94.81           C  
ATOM   1017  O   ASP A 129     -32.031  20.375  31.359  1.00 94.81           O  
ATOM   1018  CG  ASP A 129     -31.922  24.781  32.250  1.00 94.81           C  
ATOM   1019  OD1 ASP A 129     -31.938  25.172  31.047  1.00 94.81           O  
ATOM   1020  OD2 ASP A 129     -31.578  25.500  33.188  1.00 94.81           O  
ATOM   1021  N   SER A 130     -34.188  20.656  32.000  1.00 92.69           N  
ATOM   1022  CA  SER A 130     -34.375  19.250  32.375  1.00 92.69           C  
ATOM   1023  C   SER A 130     -34.219  18.344  31.141  1.00 92.69           C  
ATOM   1024  CB  SER A 130     -35.750  19.031  33.000  1.00 92.69           C  
ATOM   1025  O   SER A 130     -33.969  17.141  31.281  1.00 92.69           O  
ATOM   1026  OG  SER A 130     -36.781  19.453  32.125  1.00 92.69           O  
ATOM   1027  N   GLY A 131     -34.312  18.922  29.953  1.00 91.62           N  
ATOM   1028  CA  GLY A 131     -34.188  18.156  28.734  1.00 91.62           C  
ATOM   1029  C   GLY A 131     -32.750  17.969  28.297  1.00 91.62           C  
ATOM   1030  O   GLY A 131     -32.469  17.297  27.281  1.00 91.62           O  
ATOM   1031  N   CYS A 132     -31.844  18.578  28.938  1.00 92.62           N  
ATOM   1032  CA  CYS A 132     -30.422  18.500  28.594  1.00 92.62           C  
ATOM   1033  C   CYS A 132     -29.641  17.750  29.656  1.00 92.62           C  
ATOM   1034  CB  CYS A 132     -29.844  19.906  28.391  1.00 92.62           C  
ATOM   1035  O   CYS A 132     -29.422  18.281  30.750  1.00 92.62           O  
ATOM   1036  SG  CYS A 132     -30.641  20.844  27.078  1.00 92.62           S  
ATOM   1037  N   THR A 133     -29.203  16.531  29.391  1.00 90.44           N  
ATOM   1038  CA  THR A 133     -28.406  15.750  30.328  1.00 90.44           C  
ATOM   1039  C   THR A 133     -26.938  16.109  30.234  1.00 90.44           C  
ATOM   1040  CB  THR A 133     -28.578  14.242  30.094  1.00 90.44           C  
ATOM   1041  O   THR A 133     -26.328  16.000  29.156  1.00 90.44           O  
ATOM   1042  CG2 THR A 133     -28.000  13.422  31.234  1.00 90.44           C  
ATOM   1043  OG1 THR A 133     -29.984  13.938  29.969  1.00 90.44           O  
ATOM   1044  N   PRO A 134     -26.281  16.609  31.312  1.00 90.75           N  
ATOM   1045  CA  PRO A 134     -24.859  16.984  31.281  1.00 90.75           C  
ATOM   1046  C   PRO A 134     -23.922  15.797  31.094  1.00 90.75           C  
ATOM   1047  CB  PRO A 134     -24.641  17.641  32.656  1.00 90.75           C  
ATOM   1048  O   PRO A 134     -24.234  14.688  31.531  1.00 90.75           O  
ATOM   1049  CG  PRO A 134     -25.844  17.266  33.438  1.00 90.75           C  
ATOM   1050  CD  PRO A 134     -26.906  16.781  32.500  1.00 90.75           C  
ATOM   1051  N   GLY A 135     -22.531  15.984  30.359  1.00 79.00           N  
ATOM   1052  CA  GLY A 135     -21.359  15.125  30.375  1.00 79.00           C  
ATOM   1053  C   GLY A 135     -21.328  14.133  29.219  1.00 79.00           C  
ATOM   1054  O   GLY A 135     -20.250  13.734  28.766  1.00 79.00           O  
ATOM   1055  N   LYS A 136     -22.500  13.445  28.875  1.00 66.62           N  
ATOM   1056  CA  LYS A 136     -22.422  12.281  27.984  1.00 66.62           C  
ATOM   1057  C   LYS A 136     -22.484  12.711  26.516  1.00 66.62           C  
ATOM   1058  CB  LYS A 136     -23.562  11.305  28.281  1.00 66.62           C  
ATOM   1059  O   LYS A 136     -23.375  13.453  26.109  1.00 66.62           O  
ATOM   1060  CG  LYS A 136     -23.297  10.391  29.469  1.00 66.62           C  
ATOM   1061  CD  LYS A 136     -24.422   9.391  29.672  1.00 66.62           C  
ATOM   1062  CE  LYS A 136     -24.172   8.500  30.875  1.00 66.62           C  
ATOM   1063  NZ  LYS A 136     -25.297   7.531  31.094  1.00 66.62           N  
ATOM   1064  N   ALA A 137     -21.188  12.594  25.875  1.00 66.88           N  
ATOM   1065  CA  ALA A 137     -21.172  12.891  24.438  1.00 66.88           C  
ATOM   1066  C   ALA A 137     -21.656  11.688  23.641  1.00 66.88           C  
ATOM   1067  CB  ALA A 137     -19.781  13.312  23.984  1.00 66.88           C  
ATOM   1068  O   ALA A 137     -21.188  10.562  23.844  1.00 66.88           O  
ATOM   1069  N   LYS A 138     -22.766  11.852  22.969  1.00 68.81           N  
ATOM   1070  CA  LYS A 138     -23.219  10.836  22.016  1.00 68.81           C  
ATOM   1071  C   LYS A 138     -22.391  10.852  20.750  1.00 68.81           C  
ATOM   1072  CB  LYS A 138     -24.703  11.047  21.688  1.00 68.81           C  
ATOM   1073  O   LYS A 138     -21.531  11.711  20.578  1.00 68.81           O  
ATOM   1074  CG  LYS A 138     -25.641  10.867  22.875  1.00 68.81           C  
ATOM   1075  CD  LYS A 138     -27.094  10.930  22.453  1.00 68.81           C  
ATOM   1076  CE  LYS A 138     -28.031  10.734  23.625  1.00 68.81           C  
ATOM   1077  NZ  LYS A 138     -29.469  10.812  23.219  1.00 68.81           N  
ATOM   1078  N   ARG A 139     -22.453   9.945  19.906  1.00 68.06           N  
ATOM   1079  CA  ARG A 139     -21.688   9.750  18.672  1.00 68.06           C  
ATOM   1080  C   ARG A 139     -21.625  11.031  17.859  1.00 68.06           C  
ATOM   1081  CB  ARG A 139     -22.281   8.609  17.844  1.00 68.06           C  
ATOM   1082  O   ARG A 139     -20.578  11.383  17.312  1.00 68.06           O  
ATOM   1083  CG  ARG A 139     -21.703   7.242  18.172  1.00 68.06           C  
ATOM   1084  CD  ARG A 139     -22.250   6.164  17.250  1.00 68.06           C  
ATOM   1085  NE  ARG A 139     -21.797   4.836  17.641  1.00 68.06           N  
ATOM   1086  NH1 ARG A 139     -23.000   3.719  16.016  1.00 68.06           N  
ATOM   1087  NH2 ARG A 139     -21.672   2.547  17.469  1.00 68.06           N  
ATOM   1088  CZ  ARG A 139     -22.156   3.703  17.031  1.00 68.06           C  
ATOM   1089  N   LYS A 140     -22.688  11.820  17.828  1.00 75.44           N  
ATOM   1090  CA  LYS A 140     -22.734  13.016  16.984  1.00 75.44           C  
ATOM   1091  C   LYS A 140     -22.547  14.281  17.812  1.00 75.44           C  
ATOM   1092  CB  LYS A 140     -24.047  13.086  16.203  1.00 75.44           C  
ATOM   1093  O   LYS A 140     -22.922  15.375  17.391  1.00 75.44           O  
ATOM   1094  CG  LYS A 140     -24.203  11.984  15.164  1.00 75.44           C  
ATOM   1095  CD  LYS A 140     -25.469  12.195  14.328  1.00 75.44           C  
ATOM   1096  CE  LYS A 140     -25.609  11.125  13.250  1.00 75.44           C  
ATOM   1097  NZ  LYS A 140     -26.828  11.336  12.414  1.00 75.44           N  
ATOM   1098  N   ALA A 141     -21.875  14.047  18.906  1.00 86.06           N  
ATOM   1099  CA  ALA A 141     -21.734  15.180  19.828  1.00 86.06           C  
ATOM   1100  C   ALA A 141     -20.719  16.188  19.297  1.00 86.06           C  
ATOM   1101  CB  ALA A 141     -21.344  14.695  21.219  1.00 86.06           C  
ATOM   1102  O   ALA A 141     -19.688  15.797  18.750  1.00 86.06           O  
ATOM   1103  N   GLN A 142     -21.016  17.484  19.453  1.00 92.12           N  
ATOM   1104  CA  GLN A 142     -20.125  18.562  19.062  1.00 92.12           C  
ATOM   1105  C   GLN A 142     -19.375  19.141  20.266  1.00 92.12           C  
ATOM   1106  CB  GLN A 142     -20.906  19.672  18.359  1.00 92.12           C  
ATOM   1107  O   GLN A 142     -18.484  19.969  20.125  1.00 92.12           O  
ATOM   1108  CG  GLN A 142     -21.516  19.250  17.031  1.00 92.12           C  
ATOM   1109  CD  GLN A 142     -22.328  20.359  16.375  1.00 92.12           C  
ATOM   1110  NE2 GLN A 142     -22.031  20.641  15.117  1.00 92.12           N  
ATOM   1111  OE1 GLN A 142     -23.219  20.938  17.000  1.00 92.12           O  
ATOM   1112  N   GLY A 143     -19.703  18.734  21.469  1.00 94.00           N  
ATOM   1113  CA  GLY A 143     -19.141  19.156  22.734  1.00 94.00           C  
ATOM   1114  C   GLY A 143     -19.750  18.453  23.938  1.00 94.00           C  
ATOM   1115  O   GLY A 143     -20.453  17.469  23.781  1.00 94.00           O  
ATOM   1116  N   ILE A 144     -19.453  18.969  25.094  1.00 92.94           N  
ATOM   1117  CA  ILE A 144     -19.969  18.391  26.328  1.00 92.94           C  
ATOM   1118  C   ILE A 144     -21.125  19.250  26.859  1.00 92.94           C  
ATOM   1119  CB  ILE A 144     -18.844  18.297  27.406  1.00 92.94           C  
ATOM   1120  O   ILE A 144     -20.953  20.422  27.156  1.00 92.94           O  
ATOM   1121  CG1 ILE A 144     -17.625  17.578  26.828  1.00 92.94           C  
ATOM   1122  CG2 ILE A 144     -19.359  17.594  28.656  1.00 92.94           C  
ATOM   1123  CD1 ILE A 144     -17.891  16.141  26.422  1.00 92.94           C  
ATOM   1124  N   ARG A 145     -22.188  18.594  27.016  1.00 94.50           N  
ATOM   1125  CA  ARG A 145     -23.391  19.297  27.453  1.00 94.50           C  
ATOM   1126  C   ARG A 145     -23.266  19.750  28.906  1.00 94.50           C  
ATOM   1127  CB  ARG A 145     -24.625  18.422  27.266  1.00 94.50           C  
ATOM   1128  O   ARG A 145     -22.797  18.984  29.750  1.00 94.50           O  
ATOM   1129  CG  ARG A 145     -25.062  18.250  25.828  1.00 94.50           C  
ATOM   1130  CD  ARG A 145     -26.266  17.328  25.703  1.00 94.50           C  
ATOM   1131  NE  ARG A 145     -26.703  17.203  24.312  1.00 94.50           N  
ATOM   1132  NH1 ARG A 145     -28.234  15.516  24.734  1.00 94.50           N  
ATOM   1133  NH2 ARG A 145     -27.953  16.297  22.609  1.00 94.50           N  
ATOM   1134  CZ  ARG A 145     -27.625  16.344  23.891  1.00 94.50           C  
ATOM   1135  N   THR A 146     -23.641  20.938  29.188  1.00 94.88           N  
ATOM   1136  CA  THR A 146     -23.562  21.531  30.516  1.00 94.88           C  
ATOM   1137  C   THR A 146     -24.812  21.219  31.328  1.00 94.88           C  
ATOM   1138  CB  THR A 146     -23.359  23.047  30.438  1.00 94.88           C  
ATOM   1139  O   THR A 146     -24.812  21.312  32.562  1.00 94.88           O  
ATOM   1140  CG2 THR A 146     -22.094  23.391  29.641  1.00 94.88           C  
ATOM   1141  OG1 THR A 146     -24.484  23.656  29.797  1.00 94.88           O  
ATOM   1142  N   GLY A 147     -25.969  20.953  30.641  1.00 95.19           N  
ATOM   1143  CA  GLY A 147     -27.234  20.750  31.328  1.00 95.19           C  
ATOM   1144  C   GLY A 147     -28.203  21.906  31.156  1.00 95.19           C  
ATOM   1145  O   GLY A 147     -29.344  21.844  31.609  1.00 95.19           O  
ATOM   1146  N   LYS A 148     -27.734  22.938  30.562  1.00 97.00           N  
ATOM   1147  CA  LYS A 148     -28.578  24.109  30.344  1.00 97.00           C  
ATOM   1148  C   LYS A 148     -29.203  24.094  28.938  1.00 97.00           C  
ATOM   1149  CB  LYS A 148     -27.766  25.391  30.531  1.00 97.00           C  
ATOM   1150  O   LYS A 148     -28.641  23.500  28.016  1.00 97.00           O  
ATOM   1151  CG  LYS A 148     -27.250  25.594  31.953  1.00 97.00           C  
ATOM   1152  CD  LYS A 148     -26.469  26.891  32.094  1.00 97.00           C  
ATOM   1153  CE  LYS A 148     -25.906  27.062  33.500  1.00 97.00           C  
ATOM   1154  NZ  LYS A 148     -25.094  28.312  33.594  1.00 97.00           N  
ATOM   1155  N   CYS A 149     -30.406  24.625  28.828  1.00 96.81           N  
ATOM   1156  CA  CYS A 149     -31.094  24.828  27.562  1.00 96.81           C  
ATOM   1157  C   CYS A 149     -31.031  26.281  27.125  1.00 96.81           C  
ATOM   1158  CB  CYS A 149     -32.562  24.391  27.656  1.00 96.81           C  
ATOM   1159  O   CYS A 149     -31.531  27.172  27.828  1.00 96.81           O  
ATOM   1160  SG  CYS A 149     -33.406  24.344  26.078  1.00 96.81           S  
ATOM   1161  N   VAL A 150     -30.344  26.609  26.078  1.00 97.81           N  
ATOM   1162  CA  VAL A 150     -30.109  27.984  25.641  1.00 97.81           C  
ATOM   1163  C   VAL A 150     -30.609  28.156  24.219  1.00 97.81           C  
ATOM   1164  CB  VAL A 150     -28.625  28.359  25.734  1.00 97.81           C  
ATOM   1165  O   VAL A 150     -30.844  27.188  23.500  1.00 97.81           O  
ATOM   1166  CG1 VAL A 150     -28.156  28.375  27.188  1.00 97.81           C  
ATOM   1167  CG2 VAL A 150     -27.766  27.406  24.906  1.00 97.81           C  
ATOM   1168  N   ALA A 151     -30.828  29.359  23.766  1.00 96.88           N  
ATOM   1169  CA  ALA A 151     -31.312  29.672  22.422  1.00 96.88           C  
ATOM   1170  C   ALA A 151     -30.219  29.438  21.391  1.00 96.88           C  
ATOM   1171  CB  ALA A 151     -31.812  31.109  22.359  1.00 96.88           C  
ATOM   1172  O   ALA A 151     -29.094  29.953  21.516  1.00 96.88           O  
ATOM   1173  N   PHE A 152     -30.391  28.656  20.469  1.00 96.19           N  
ATOM   1174  CA  PHE A 152     -29.516  28.516  19.312  1.00 96.19           C  
ATOM   1175  C   PHE A 152     -29.750  29.656  18.328  1.00 96.19           C  
ATOM   1176  CB  PHE A 152     -29.734  27.172  18.625  1.00 96.19           C  
ATOM   1177  O   PHE A 152     -28.781  30.266  17.844  1.00 96.19           O  
ATOM   1178  CG  PHE A 152     -28.906  26.969  17.391  1.00 96.19           C  
ATOM   1179  CD1 PHE A 152     -29.469  27.094  16.125  1.00 96.19           C  
ATOM   1180  CD2 PHE A 152     -27.547  26.672  17.484  1.00 96.19           C  
ATOM   1181  CE1 PHE A 152     -28.703  26.922  14.977  1.00 96.19           C  
ATOM   1182  CE2 PHE A 152     -26.781  26.484  16.344  1.00 96.19           C  
ATOM   1183  CZ  PHE A 152     -27.359  26.609  15.086  1.00 96.19           C  
ATOM   1184  N   ASN A 153     -31.000  29.922  18.047  1.00 94.69           N  
ATOM   1185  CA  ASN A 153     -31.469  31.078  17.281  1.00 94.69           C  
ATOM   1186  C   ASN A 153     -32.812  31.609  17.812  1.00 94.69           C  
ATOM   1187  CB  ASN A 153     -31.594  30.719  15.797  1.00 94.69           C  
ATOM   1188  O   ASN A 153     -33.188  31.312  18.938  1.00 94.69           O  
ATOM   1189  CG  ASN A 153     -32.531  29.562  15.555  1.00 94.69           C  
ATOM   1190  ND2 ASN A 153     -32.281  28.797  14.500  1.00 94.69           N  
ATOM   1191  OD1 ASN A 153     -33.500  29.344  16.312  1.00 94.69           O  
ATOM   1192  N   ASP A 154     -33.531  32.406  17.062  1.00 92.94           N  
ATOM   1193  CA  ASP A 154     -34.750  33.062  17.516  1.00 92.94           C  
ATOM   1194  C   ASP A 154     -35.906  32.062  17.625  1.00 92.94           C  
ATOM   1195  CB  ASP A 154     -35.125  34.188  16.547  1.00 92.94           C  
ATOM   1196  O   ASP A 154     -36.875  32.312  18.344  1.00 92.94           O  
ATOM   1197  CG  ASP A 154     -34.125  35.344  16.562  1.00 92.94           C  
ATOM   1198  OD1 ASP A 154     -33.438  35.562  17.578  1.00 92.94           O  
ATOM   1199  OD2 ASP A 154     -34.031  36.031  15.523  1.00 92.94           O  
ATOM   1200  N   THR A 155     -35.719  30.922  17.047  1.00 92.69           N  
ATOM   1201  CA  THR A 155     -36.844  30.031  16.938  1.00 92.69           C  
ATOM   1202  C   THR A 155     -36.594  28.734  17.703  1.00 92.69           C  
ATOM   1203  CB  THR A 155     -37.188  29.719  15.469  1.00 92.69           C  
ATOM   1204  O   THR A 155     -37.531  28.047  18.109  1.00 92.69           O  
ATOM   1205  CG2 THR A 155     -37.625  30.969  14.727  1.00 92.69           C  
ATOM   1206  OG1 THR A 155     -36.031  29.172  14.828  1.00 92.69           O  
ATOM   1207  N   VAL A 156     -35.375  28.375  17.828  1.00 94.88           N  
ATOM   1208  CA  VAL A 156     -35.125  27.047  18.375  1.00 94.88           C  
ATOM   1209  C   VAL A 156     -34.156  27.141  19.547  1.00 94.88           C  
ATOM   1210  CB  VAL A 156     -34.562  26.094  17.297  1.00 94.88           C  
ATOM   1211  O   VAL A 156     -33.250  27.969  19.547  1.00 94.88           O  
ATOM   1212  CG1 VAL A 156     -34.344  24.703  17.859  1.00 94.88           C  
ATOM   1213  CG2 VAL A 156     -35.500  26.047  16.078  1.00 94.88           C  
ATOM   1214  N   LYS A 157     -34.406  26.344  20.594  1.00 97.19           N  
ATOM   1215  CA  LYS A 157     -33.531  26.188  21.750  1.00 97.19           C  
ATOM   1216  C   LYS A 157     -32.875  24.797  21.766  1.00 97.19           C  
ATOM   1217  CB  LYS A 157     -34.281  26.422  23.047  1.00 97.19           C  
ATOM   1218  O   LYS A 157     -33.531  23.812  21.422  1.00 97.19           O  
ATOM   1219  CG  LYS A 157     -34.781  27.859  23.234  1.00 97.19           C  
ATOM   1220  CD  LYS A 157     -35.469  28.031  24.578  1.00 97.19           C  
ATOM   1221  CE  LYS A 157     -35.938  29.469  24.781  1.00 97.19           C  
ATOM   1222  NZ  LYS A 157     -36.562  29.672  26.109  1.00 97.19           N  
ATOM   1223  N   THR A 158     -31.672  24.766  22.094  1.00 96.25           N  
ATOM   1224  CA  THR A 158     -30.938  23.516  22.188  1.00 96.25           C  
ATOM   1225  C   THR A 158     -30.062  23.484  23.438  1.00 96.25           C  
ATOM   1226  CB  THR A 158     -30.047  23.312  20.938  1.00 96.25           C  
ATOM   1227  O   THR A 158     -29.984  24.469  24.172  1.00 96.25           O  
ATOM   1228  CG2 THR A 158     -30.891  23.203  19.672  1.00 96.25           C  
ATOM   1229  OG1 THR A 158     -29.141  24.406  20.812  1.00 96.25           O  
ATOM   1230  N   CYS A 159     -29.484  22.422  23.688  1.00 95.44           N  
ATOM   1231  CA  CYS A 159     -28.672  22.250  24.891  1.00 95.44           C  
ATOM   1232  C   CYS A 159     -27.344  23.000  24.766  1.00 95.44           C  
ATOM   1233  CB  CYS A 159     -28.391  20.766  25.141  1.00 95.44           C  
ATOM   1234  O   CYS A 159     -26.750  23.031  23.688  1.00 95.44           O  
ATOM   1235  SG  CYS A 159     -29.891  19.812  25.500  1.00 95.44           S  
ATOM   1236  N   GLU A 160     -26.969  23.625  25.906  1.00 97.31           N  
ATOM   1237  CA  GLU A 160     -25.688  24.297  25.969  1.00 97.31           C  
ATOM   1238  C   GLU A 160     -24.531  23.297  26.078  1.00 97.31           C  
ATOM   1239  CB  GLU A 160     -25.641  25.281  27.141  1.00 97.31           C  
ATOM   1240  O   GLU A 160     -24.625  22.328  26.844  1.00 97.31           O  
ATOM   1241  CG  GLU A 160     -24.359  26.094  27.219  1.00 97.31           C  
ATOM   1242  CD  GLU A 160     -24.281  26.969  28.453  1.00 97.31           C  
ATOM   1243  OE1 GLU A 160     -24.109  28.203  28.328  1.00 97.31           O  
ATOM   1244  OE2 GLU A 160     -24.375  26.406  29.578  1.00 97.31           O  
ATOM   1245  N   ILE A 161     -23.469  23.453  25.312  1.00 96.12           N  
ATOM   1246  CA  ILE A 161     -22.312  22.562  25.359  1.00 96.12           C  
ATOM   1247  C   ILE A 161     -21.047  23.375  25.609  1.00 96.12           C  
ATOM   1248  CB  ILE A 161     -22.172  21.766  24.047  1.00 96.12           C  
ATOM   1249  O   ILE A 161     -21.016  24.594  25.375  1.00 96.12           O  
ATOM   1250  CG1 ILE A 161     -22.000  22.703  22.844  1.00 96.12           C  
ATOM   1251  CG2 ILE A 161     -23.375  20.844  23.844  1.00 96.12           C  
ATOM   1252  CD1 ILE A 161     -21.516  22.016  21.578  1.00 96.12           C  
ATOM   1253  N   PHE A 162     -20.062  22.781  26.109  1.00 95.62           N  
ATOM   1254  CA  PHE A 162     -18.703  23.297  26.172  1.00 95.62           C  
ATOM   1255  C   PHE A 162     -17.844  22.688  25.078  1.00 95.62           C  
ATOM   1256  CB  PHE A 162     -18.078  23.031  27.547  1.00 95.62           C  
ATOM   1257  O   PHE A 162     -17.812  21.469  24.922  1.00 95.62           O  
ATOM   1258  CG  PHE A 162     -16.672  23.516  27.688  1.00 95.62           C  
ATOM   1259  CD1 PHE A 162     -15.602  22.625  27.625  1.00 95.62           C  
ATOM   1260  CD2 PHE A 162     -16.406  24.875  27.875  1.00 95.62           C  
ATOM   1261  CE1 PHE A 162     -14.289  23.078  27.750  1.00 95.62           C  
ATOM   1262  CE2 PHE A 162     -15.094  25.328  28.000  1.00 95.62           C  
ATOM   1263  CZ  PHE A 162     -14.039  24.438  27.938  1.00 95.62           C  
ATOM   1264  N   GLY A 163     -17.156  23.438  24.328  1.00 95.38           N  
ATOM   1265  CA  GLY A 163     -16.297  22.984  23.250  1.00 95.38           C  
ATOM   1266  C   GLY A 163     -15.891  24.109  22.312  1.00 95.38           C  
ATOM   1267  O   GLY A 163     -15.727  25.250  22.719  1.00 95.38           O  
ATOM   1268  N   TRP A 164     -15.641  23.719  21.141  1.00 96.75           N  
ATOM   1269  CA  TRP A 164     -15.320  24.703  20.125  1.00 96.75           C  
ATOM   1270  C   TRP A 164     -16.578  25.453  19.672  1.00 96.75           C  
ATOM   1271  CB  TRP A 164     -14.656  24.031  18.922  1.00 96.75           C  
ATOM   1272  O   TRP A 164     -17.484  24.859  19.078  1.00 96.75           O  
ATOM   1273  CG  TRP A 164     -13.297  23.453  19.219  1.00 96.75           C  
ATOM   1274  CD1 TRP A 164     -13.000  22.156  19.469  1.00 96.75           C  
ATOM   1275  CD2 TRP A 164     -12.070  24.188  19.297  1.00 96.75           C  
ATOM   1276  CE2 TRP A 164     -11.055  23.250  19.609  1.00 96.75           C  
ATOM   1277  CE3 TRP A 164     -11.719  25.531  19.156  1.00 96.75           C  
ATOM   1278  NE1 TRP A 164     -11.648  22.016  19.703  1.00 96.75           N  
ATOM   1279  CH2 TRP A 164      -9.406  24.938  19.609  1.00 96.75           C  
ATOM   1280  CZ2 TRP A 164      -9.719  23.609  19.750  1.00 96.75           C  
ATOM   1281  CZ3 TRP A 164     -10.383  25.891  19.297  1.00 96.75           C  
ATOM   1282  N   CYS A 165     -16.641  26.719  19.969  1.00 97.31           N  
ATOM   1283  CA  CYS A 165     -17.797  27.562  19.641  1.00 97.31           C  
ATOM   1284  C   CYS A 165     -17.406  28.641  18.656  1.00 97.31           C  
ATOM   1285  CB  CYS A 165     -18.375  28.188  20.922  1.00 97.31           C  
ATOM   1286  O   CYS A 165     -16.344  29.250  18.781  1.00 97.31           O  
ATOM   1287  SG  CYS A 165     -19.156  27.000  22.016  1.00 97.31           S  
ATOM   1288  N   PRO A 166     -18.344  29.000  17.703  1.00 97.31           N  
ATOM   1289  CA  PRO A 166     -19.656  28.406  17.484  1.00 97.31           C  
ATOM   1290  C   PRO A 166     -19.578  27.000  16.875  1.00 97.31           C  
ATOM   1291  CB  PRO A 166     -20.344  29.375  16.531  1.00 97.31           C  
ATOM   1292  O   PRO A 166     -18.516  26.609  16.375  1.00 97.31           O  
ATOM   1293  CG  PRO A 166     -19.234  29.969  15.727  1.00 97.31           C  
ATOM   1294  CD  PRO A 166     -18.031  30.125  16.625  1.00 97.31           C  
ATOM   1295  N   VAL A 167     -20.562  26.297  16.953  1.00 96.56           N  
ATOM   1296  CA  VAL A 167     -20.578  24.938  16.422  1.00 96.56           C  
ATOM   1297  C   VAL A 167     -20.656  24.984  14.898  1.00 96.56           C  
ATOM   1298  CB  VAL A 167     -21.750  24.109  17.000  1.00 96.56           C  
ATOM   1299  O   VAL A 167     -21.078  25.984  14.328  1.00 96.56           O  
ATOM   1300  CG1 VAL A 167     -21.562  23.891  18.500  1.00 96.56           C  
ATOM   1301  CG2 VAL A 167     -23.078  24.812  16.719  1.00 96.56           C  
ATOM   1302  N   GLU A 168     -20.156  23.953  14.266  1.00 96.44           N  
ATOM   1303  CA  GLU A 168     -20.219  23.828  12.812  1.00 96.44           C  
ATOM   1304  C   GLU A 168     -21.672  23.672  12.336  1.00 96.44           C  
ATOM   1305  CB  GLU A 168     -19.391  22.641  12.336  1.00 96.44           C  
ATOM   1306  O   GLU A 168     -22.422  22.875  12.898  1.00 96.44           O  
ATOM   1307  CG  GLU A 168     -19.453  22.406  10.836  1.00 96.44           C  
ATOM   1308  CD  GLU A 168     -18.797  21.094  10.406  1.00 96.44           C  
ATOM   1309  OE1 GLU A 168     -19.531  20.109  10.133  1.00 96.44           O  
ATOM   1310  OE2 GLU A 168     -17.547  21.047  10.344  1.00 96.44           O  
ATOM   1311  N   VAL A 169     -22.078  24.453  11.422  1.00 94.69           N  
ATOM   1312  CA  VAL A 169     -23.375  24.328  10.750  1.00 94.69           C  
ATOM   1313  C   VAL A 169     -23.156  23.844   9.320  1.00 94.69           C  
ATOM   1314  CB  VAL A 169     -24.141  25.672  10.742  1.00 94.69           C  
ATOM   1315  O   VAL A 169     -22.703  24.609   8.453  1.00 94.69           O  
ATOM   1316  CG1 VAL A 169     -25.500  25.500  10.055  1.00 94.69           C  
ATOM   1317  CG2 VAL A 169     -24.328  26.188  12.172  1.00 94.69           C  
ATOM   1318  N   ASP A 170     -23.391  22.672   9.078  1.00 91.69           N  
ATOM   1319  CA  ASP A 170     -23.094  22.062   7.781  1.00 91.69           C  
ATOM   1320  C   ASP A 170     -24.391  21.625   7.078  1.00 91.69           C  
ATOM   1321  CB  ASP A 170     -22.156  20.875   7.938  1.00 91.69           C  
ATOM   1322  O   ASP A 170     -24.375  20.672   6.301  1.00 91.69           O  
ATOM   1323  CG  ASP A 170     -22.750  19.750   8.758  1.00 91.69           C  
ATOM   1324  OD1 ASP A 170     -23.781  19.969   9.438  1.00 91.69           O  
ATOM   1325  OD2 ASP A 170     -22.203  18.625   8.727  1.00 91.69           O  
ATOM   1326  N   ASP A 171     -25.469  22.281   7.293  1.00 90.69           N  
ATOM   1327  CA  ASP A 171     -26.766  21.938   6.727  1.00 90.69           C  
ATOM   1328  C   ASP A 171     -26.797  22.188   5.219  1.00 90.69           C  
ATOM   1329  CB  ASP A 171     -27.875  22.750   7.406  1.00 90.69           C  
ATOM   1330  O   ASP A 171     -27.422  21.438   4.473  1.00 90.69           O  
ATOM   1331  CG  ASP A 171     -27.969  22.469   8.898  1.00 90.69           C  
ATOM   1332  OD1 ASP A 171     -27.562  21.375   9.344  1.00 90.69           O  
ATOM   1333  OD2 ASP A 171     -28.469  23.359   9.625  1.00 90.69           O  
ATOM   1334  N   ASP A 172     -26.109  23.203   4.836  1.00 91.25           N  
ATOM   1335  CA  ASP A 172     -26.125  23.547   3.416  1.00 91.25           C  
ATOM   1336  C   ASP A 172     -24.734  23.359   2.795  1.00 91.25           C  
ATOM   1337  CB  ASP A 172     -26.594  24.984   3.219  1.00 91.25           C  
ATOM   1338  O   ASP A 172     -23.812  24.109   3.090  1.00 91.25           O  
ATOM   1339  CG  ASP A 172     -28.047  25.188   3.637  1.00 91.25           C  
ATOM   1340  OD1 ASP A 172     -28.891  24.328   3.334  1.00 91.25           O  
ATOM   1341  OD2 ASP A 172     -28.328  26.234   4.273  1.00 91.25           O  
ATOM   1342  N   ILE A 173     -24.656  22.484   1.963  1.00 93.75           N  
ATOM   1343  CA  ILE A 173     -23.453  22.281   1.178  1.00 93.75           C  
ATOM   1344  C   ILE A 173     -23.469  23.203  -0.043  1.00 93.75           C  
ATOM   1345  CB  ILE A 173     -23.297  20.812   0.739  1.00 93.75           C  
ATOM   1346  O   ILE A 173     -24.438  23.203  -0.814  1.00 93.75           O  
ATOM   1347  CG1 ILE A 173     -23.281  19.891   1.964  1.00 93.75           C  
ATOM   1348  CG2 ILE A 173     -22.031  20.625  -0.101  1.00 93.75           C  
ATOM   1349  CD1 ILE A 173     -23.328  18.406   1.622  1.00 93.75           C  
ATOM   1350  N   PRO A 174     -22.406  23.938  -0.150  1.00 94.75           N  
ATOM   1351  CA  PRO A 174     -22.391  24.859  -1.291  1.00 94.75           C  
ATOM   1352  C   PRO A 174     -22.609  24.156  -2.625  1.00 94.75           C  
ATOM   1353  CB  PRO A 174     -20.984  25.484  -1.221  1.00 94.75           C  
ATOM   1354  O   PRO A 174     -22.031  23.078  -2.861  1.00 94.75           O  
ATOM   1355  CG  PRO A 174     -20.594  25.344   0.212  1.00 94.75           C  
ATOM   1356  CD  PRO A 174     -21.156  24.062   0.752  1.00 94.75           C  
ATOM   1357  N   ARG A 175     -23.500  24.703  -3.438  1.00 94.00           N  
ATOM   1358  CA  ARG A 175     -23.812  24.234  -4.785  1.00 94.00           C  
ATOM   1359  C   ARG A 175     -23.953  25.406  -5.750  1.00 94.00           C  
ATOM   1360  CB  ARG A 175     -25.109  23.422  -4.777  1.00 94.00           C  
ATOM   1361  O   ARG A 175     -24.719  26.344  -5.500  1.00 94.00           O  
ATOM   1362  CG  ARG A 175     -25.016  22.125  -3.971  1.00 94.00           C  
ATOM   1363  CD  ARG A 175     -26.328  21.344  -4.008  1.00 94.00           C  
ATOM   1364  NE  ARG A 175     -26.281  20.188  -3.121  1.00 94.00           N  
ATOM   1365  NH1 ARG A 175     -28.328  19.359  -3.777  1.00 94.00           N  
ATOM   1366  NH2 ARG A 175     -27.094  18.250  -2.189  1.00 94.00           N  
ATOM   1367  CZ  ARG A 175     -27.234  19.266  -3.031  1.00 94.00           C  
ATOM   1368  N   PRO A 176     -23.250  25.391  -6.844  1.00 94.50           N  
ATOM   1369  CA  PRO A 176     -22.219  24.438  -7.262  1.00 94.50           C  
ATOM   1370  C   PRO A 176     -21.000  24.438  -6.340  1.00 94.50           C  
ATOM   1371  CB  PRO A 176     -21.859  24.906  -8.664  1.00 94.50           C  
ATOM   1372  O   PRO A 176     -20.891  25.297  -5.465  1.00 94.50           O  
ATOM   1373  CG  PRO A 176     -22.094  26.375  -8.648  1.00 94.50           C  
ATOM   1374  CD  PRO A 176     -23.266  26.656  -7.758  1.00 94.50           C  
ATOM   1375  N   ALA A 177     -20.188  23.406  -6.516  1.00 96.75           N  
ATOM   1376  CA  ALA A 177     -19.000  23.281  -5.684  1.00 96.75           C  
ATOM   1377  C   ALA A 177     -18.141  24.531  -5.770  1.00 96.75           C  
ATOM   1378  CB  ALA A 177     -18.188  22.047  -6.098  1.00 96.75           C  
ATOM   1379  O   ALA A 177     -17.984  25.125  -6.844  1.00 96.75           O  
ATOM   1380  N   LEU A 178     -17.531  24.938  -4.656  1.00 96.31           N  
ATOM   1381  CA  LEU A 178     -16.766  26.172  -4.562  1.00 96.31           C  
ATOM   1382  C   LEU A 178     -15.547  26.125  -5.469  1.00 96.31           C  
ATOM   1383  CB  LEU A 178     -16.344  26.438  -3.117  1.00 96.31           C  
ATOM   1384  O   LEU A 178     -15.172  27.141  -6.066  1.00 96.31           O  
ATOM   1385  CG  LEU A 178     -17.453  26.766  -2.127  1.00 96.31           C  
ATOM   1386  CD1 LEU A 178     -16.906  26.844  -0.709  1.00 96.31           C  
ATOM   1387  CD2 LEU A 178     -18.141  28.078  -2.514  1.00 96.31           C  
ATOM   1388  N   LEU A 179     -14.961  25.000  -5.574  1.00 96.81           N  
ATOM   1389  CA  LEU A 179     -13.781  24.844  -6.422  1.00 96.81           C  
ATOM   1390  C   LEU A 179     -14.109  24.016  -7.664  1.00 96.81           C  
ATOM   1391  CB  LEU A 179     -12.648  24.172  -5.645  1.00 96.81           C  
ATOM   1392  O   LEU A 179     -13.461  23.016  -7.934  1.00 96.81           O  
ATOM   1393  CG  LEU A 179     -11.977  25.031  -4.562  1.00 96.81           C  
ATOM   1394  CD1 LEU A 179     -12.844  25.062  -3.307  1.00 96.81           C  
ATOM   1395  CD2 LEU A 179     -10.586  24.484  -4.242  1.00 96.81           C  
ATOM   1396  N   ARG A 180     -14.992  24.422  -8.414  1.00 93.69           N  
ATOM   1397  CA  ARG A 180     -15.430  23.719  -9.609  1.00 93.69           C  
ATOM   1398  C   ARG A 180     -14.352  23.719 -10.680  1.00 93.69           C  
ATOM   1399  CB  ARG A 180     -16.719  24.344 -10.164  1.00 93.69           C  
ATOM   1400  O   ARG A 180     -14.305  22.828 -11.531  1.00 93.69           O  
ATOM   1401  CG  ARG A 180     -16.562  25.797 -10.578  1.00 93.69           C  
ATOM   1402  CD  ARG A 180     -17.875  26.391 -11.070  1.00 93.69           C  
ATOM   1403  NE  ARG A 180     -17.734  27.797 -11.445  1.00 93.69           N  
ATOM   1404  NH1 ARG A 180     -19.891  28.016 -12.227  1.00 93.69           N  
ATOM   1405  NH2 ARG A 180     -18.453  29.797 -12.289  1.00 93.69           N  
ATOM   1406  CZ  ARG A 180     -18.688  28.531 -11.984  1.00 93.69           C  
ATOM   1407  N   GLU A 181     -13.414  24.703 -10.609  1.00 93.19           N  
ATOM   1408  CA  GLU A 181     -12.312  24.781 -11.555  1.00 93.19           C  
ATOM   1409  C   GLU A 181     -11.391  23.578 -11.445  1.00 93.19           C  
ATOM   1410  CB  GLU A 181     -11.516  26.078 -11.344  1.00 93.19           C  
ATOM   1411  O   GLU A 181     -10.562  23.344 -12.320  1.00 93.19           O  
ATOM   1412  CG  GLU A 181     -12.258  27.344 -11.742  1.00 93.19           C  
ATOM   1413  CD  GLU A 181     -13.078  27.938 -10.609  1.00 93.19           C  
ATOM   1414  OE1 GLU A 181     -13.562  29.078 -10.750  1.00 93.19           O  
ATOM   1415  OE2 GLU A 181     -13.234  27.250  -9.570  1.00 93.19           O  
ATOM   1416  N   ALA A 182     -11.555  22.812 -10.383  1.00 95.81           N  
ATOM   1417  CA  ALA A 182     -10.727  21.625 -10.172  1.00 95.81           C  
ATOM   1418  C   ALA A 182     -10.859  20.656 -11.328  1.00 95.81           C  
ATOM   1419  CB  ALA A 182     -11.094  20.953  -8.852  1.00 95.81           C  
ATOM   1420  O   ALA A 182      -9.977  19.828 -11.562  1.00 95.81           O  
ATOM   1421  N   GLU A 183     -11.930  20.750 -12.055  1.00 96.31           N  
ATOM   1422  CA  GLU A 183     -12.148  19.906 -13.227  1.00 96.31           C  
ATOM   1423  C   GLU A 183     -11.023  20.078 -14.250  1.00 96.31           C  
ATOM   1424  CB  GLU A 183     -13.500  20.219 -13.867  1.00 96.31           C  
ATOM   1425  O   GLU A 183     -10.695  19.156 -14.977  1.00 96.31           O  
ATOM   1426  CG  GLU A 183     -13.875  19.266 -15.000  1.00 96.31           C  
ATOM   1427  CD  GLU A 183     -15.281  19.500 -15.539  1.00 96.31           C  
ATOM   1428  OE1 GLU A 183     -15.766  18.672 -16.344  1.00 96.31           O  
ATOM   1429  OE2 GLU A 183     -15.898  20.516 -15.148  1.00 96.31           O  
ATOM   1430  N   ASN A 184     -10.398  21.219 -14.242  1.00 93.25           N  
ATOM   1431  CA  ASN A 184      -9.375  21.547 -15.227  1.00 93.25           C  
ATOM   1432  C   ASN A 184      -7.969  21.375 -14.656  1.00 93.25           C  
ATOM   1433  CB  ASN A 184      -9.570  22.953 -15.766  1.00 93.25           C  
ATOM   1434  O   ASN A 184      -6.980  21.672 -15.328  1.00 93.25           O  
ATOM   1435  CG  ASN A 184     -10.891  23.141 -16.500  1.00 93.25           C  
ATOM   1436  ND2 ASN A 184     -11.562  24.250 -16.250  1.00 93.25           N  
ATOM   1437  OD1 ASN A 184     -11.305  22.266 -17.266  1.00 93.25           O  
ATOM   1438  N   PHE A 185      -7.902  20.969 -13.445  1.00 95.31           N  
ATOM   1439  CA  PHE A 185      -6.586  20.703 -12.875  1.00 95.31           C  
ATOM   1440  C   PHE A 185      -5.891  19.562 -13.609  1.00 95.31           C  
ATOM   1441  CB  PHE A 185      -6.703  20.375 -11.383  1.00 95.31           C  
ATOM   1442  O   PHE A 185      -6.543  18.750 -14.250  1.00 95.31           O  
ATOM   1443  CG  PHE A 185      -7.164  21.531 -10.539  1.00 95.31           C  
ATOM   1444  CD1 PHE A 185      -7.320  22.797 -11.094  1.00 95.31           C  
ATOM   1445  CD2 PHE A 185      -7.445  21.359  -9.188  1.00 95.31           C  
ATOM   1446  CE1 PHE A 185      -7.746  23.875 -10.312  1.00 95.31           C  
ATOM   1447  CE2 PHE A 185      -7.871  22.422  -8.406  1.00 95.31           C  
ATOM   1448  CZ  PHE A 185      -8.023  23.672  -8.969  1.00 95.31           C  
ATOM   1449  N   THR A 186      -4.574  19.562 -13.523  1.00 95.56           N  
ATOM   1450  CA  THR A 186      -3.779  18.516 -14.156  1.00 95.56           C  
ATOM   1451  C   THR A 186      -2.982  17.734 -13.117  1.00 95.56           C  
ATOM   1452  CB  THR A 186      -2.820  19.094 -15.211  1.00 95.56           C  
ATOM   1453  O   THR A 186      -2.488  18.312 -12.148  1.00 95.56           O  
ATOM   1454  CG2 THR A 186      -3.592  19.734 -16.359  1.00 95.56           C  
ATOM   1455  OG1 THR A 186      -1.995  20.094 -14.594  1.00 95.56           O  
ATOM   1456  N   LEU A 187      -2.973  16.500 -13.273  1.00 96.44           N  
ATOM   1457  CA  LEU A 187      -2.264  15.562 -12.422  1.00 96.44           C  
ATOM   1458  C   LEU A 187      -1.101  14.914 -13.164  1.00 96.44           C  
ATOM   1459  CB  LEU A 187      -3.217  14.477 -11.906  1.00 96.44           C  
ATOM   1460  O   LEU A 187      -1.292  14.328 -14.234  1.00 96.44           O  
ATOM   1461  CG  LEU A 187      -2.582  13.328 -11.125  1.00 96.44           C  
ATOM   1462  CD1 LEU A 187      -2.021  13.836  -9.797  1.00 96.44           C  
ATOM   1463  CD2 LEU A 187      -3.596  12.211 -10.891  1.00 96.44           C  
ATOM   1464  N   PHE A 188       0.035  15.070 -12.719  1.00 94.06           N  
ATOM   1465  CA  PHE A 188       1.226  14.422 -13.250  1.00 94.06           C  
ATOM   1466  C   PHE A 188       1.606  13.211 -12.406  1.00 94.06           C  
ATOM   1467  CB  PHE A 188       2.396  15.406 -13.320  1.00 94.06           C  
ATOM   1468  O   PHE A 188       1.856  13.344 -11.203  1.00 94.06           O  
ATOM   1469  CG  PHE A 188       3.686  14.789 -13.789  1.00 94.06           C  
ATOM   1470  CD1 PHE A 188       4.836  14.875 -13.008  1.00 94.06           C  
ATOM   1471  CD2 PHE A 188       3.746  14.117 -15.000  1.00 94.06           C  
ATOM   1472  CE1 PHE A 188       6.031  14.297 -13.445  1.00 94.06           C  
ATOM   1473  CE2 PHE A 188       4.938  13.547 -15.438  1.00 94.06           C  
ATOM   1474  CZ  PHE A 188       6.078  13.641 -14.656  1.00 94.06           C  
ATOM   1475  N   ILE A 189       1.695  12.047 -12.977  1.00 94.62           N  
ATOM   1476  CA  ILE A 189       2.010  10.812 -12.266  1.00 94.62           C  
ATOM   1477  C   ILE A 189       3.363  10.281 -12.727  1.00 94.62           C  
ATOM   1478  CB  ILE A 189       0.914   9.742 -12.477  1.00 94.62           C  
ATOM   1479  O   ILE A 189       3.562  10.023 -13.922  1.00 94.62           O  
ATOM   1480  CG1 ILE A 189      -0.442  10.266 -11.984  1.00 94.62           C  
ATOM   1481  CG2 ILE A 189       1.287   8.438 -11.773  1.00 94.62           C  
ATOM   1482  CD1 ILE A 189      -1.605   9.328 -12.266  1.00 94.62           C  
ATOM   1483  N   LYS A 190       4.215  10.172 -11.844  1.00 90.00           N  
ATOM   1484  CA  LYS A 190       5.484   9.484 -12.070  1.00 90.00           C  
ATOM   1485  C   LYS A 190       5.496   8.125 -11.383  1.00 90.00           C  
ATOM   1486  CB  LYS A 190       6.652  10.336 -11.562  1.00 90.00           C  
ATOM   1487  O   LYS A 190       5.383   8.039 -10.156  1.00 90.00           O  
ATOM   1488  CG  LYS A 190       6.910  11.586 -12.398  1.00 90.00           C  
ATOM   1489  CD  LYS A 190       8.062  12.406 -11.828  1.00 90.00           C  
ATOM   1490  CE  LYS A 190       9.414  11.844 -12.242  1.00 90.00           C  
ATOM   1491  NZ  LYS A 190      10.539  12.688 -11.742  1.00 90.00           N  
ATOM   1492  N   ASN A 191       5.676   7.113 -12.148  1.00 91.44           N  
ATOM   1493  CA  ASN A 191       5.660   5.746 -11.641  1.00 91.44           C  
ATOM   1494  C   ASN A 191       6.926   4.988 -12.031  1.00 91.44           C  
ATOM   1495  CB  ASN A 191       4.422   5.000 -12.141  1.00 91.44           C  
ATOM   1496  O   ASN A 191       7.309   4.965 -13.203  1.00 91.44           O  
ATOM   1497  CG  ASN A 191       4.379   3.559 -11.680  1.00 91.44           C  
ATOM   1498  ND2 ASN A 191       4.871   3.311 -10.469  1.00 91.44           N  
ATOM   1499  OD1 ASN A 191       3.904   2.674 -12.398  1.00 91.44           O  
ATOM   1500  N   SER A 192       7.547   4.449 -11.055  1.00 87.75           N  
ATOM   1501  CA  SER A 192       8.711   3.586 -11.266  1.00 87.75           C  
ATOM   1502  C   SER A 192       8.438   2.168 -10.773  1.00 87.75           C  
ATOM   1503  CB  SER A 192       9.938   4.160 -10.555  1.00 87.75           C  
ATOM   1504  O   SER A 192       7.918   1.976  -9.672  1.00 87.75           O  
ATOM   1505  OG  SER A 192      10.227   5.465 -11.016  1.00 87.75           O  
ATOM   1506  N   ILE A 193       8.812   1.184 -11.633  1.00 89.62           N  
ATOM   1507  CA  ILE A 193       8.570  -0.208 -11.266  1.00 89.62           C  
ATOM   1508  C   ILE A 193       9.867  -1.007 -11.406  1.00 89.62           C  
ATOM   1509  CB  ILE A 193       7.457  -0.839 -12.125  1.00 89.62           C  
ATOM   1510  O   ILE A 193      10.789  -0.589 -12.109  1.00 89.62           O  
ATOM   1511  CG1 ILE A 193       7.855  -0.831 -13.609  1.00 89.62           C  
ATOM   1512  CG2 ILE A 193       6.129  -0.105 -11.914  1.00 89.62           C  
ATOM   1513  CD1 ILE A 193       7.258  -1.977 -14.414  1.00 89.62           C  
ATOM   1514  N   SER A 194       9.914  -2.062 -10.688  1.00 86.75           N  
ATOM   1515  CA  SER A 194      11.023  -3.006 -10.758  1.00 86.75           C  
ATOM   1516  C   SER A 194      10.531  -4.445 -10.672  1.00 86.75           C  
ATOM   1517  CB  SER A 194      12.039  -2.734  -9.648  1.00 86.75           C  
ATOM   1518  O   SER A 194       9.625  -4.750  -9.898  1.00 86.75           O  
ATOM   1519  OG  SER A 194      13.086  -3.686  -9.680  1.00 86.75           O  
ATOM   1520  N   PHE A 195      11.055  -5.250 -11.508  1.00 87.81           N  
ATOM   1521  CA  PHE A 195      10.922  -6.695 -11.406  1.00 87.81           C  
ATOM   1522  C   PHE A 195      12.188  -7.320 -10.836  1.00 87.81           C  
ATOM   1523  CB  PHE A 195      10.609  -7.309 -12.773  1.00 87.81           C  
ATOM   1524  O   PHE A 195      13.109  -7.668 -11.578  1.00 87.81           O  
ATOM   1525  CG  PHE A 195       9.305  -6.844 -13.367  1.00 87.81           C  
ATOM   1526  CD1 PHE A 195       8.094  -7.344 -12.898  1.00 87.81           C  
ATOM   1527  CD2 PHE A 195       9.289  -5.902 -14.391  1.00 87.81           C  
ATOM   1528  CE1 PHE A 195       6.887  -6.918 -13.445  1.00 87.81           C  
ATOM   1529  CE2 PHE A 195       8.086  -5.469 -14.938  1.00 87.81           C  
ATOM   1530  CZ  PHE A 195       6.887  -5.977 -14.461  1.00 87.81           C  
ATOM   1531  N   PRO A 196      12.203  -7.434  -9.555  1.00 81.38           N  
ATOM   1532  CA  PRO A 196      13.438  -7.855  -8.898  1.00 81.38           C  
ATOM   1533  C   PRO A 196      13.961  -9.195  -9.422  1.00 81.38           C  
ATOM   1534  CB  PRO A 196      13.047  -7.957  -7.426  1.00 81.38           C  
ATOM   1535  O   PRO A 196      15.164  -9.375  -9.586  1.00 81.38           O  
ATOM   1536  CG  PRO A 196      11.852  -7.070  -7.289  1.00 81.38           C  
ATOM   1537  CD  PRO A 196      11.117  -7.047  -8.602  1.00 81.38           C  
ATOM   1538  N   ARG A 197      13.102 -10.094  -9.695  1.00 83.44           N  
ATOM   1539  CA  ARG A 197      13.523 -11.414 -10.141  1.00 83.44           C  
ATOM   1540  C   ARG A 197      14.328 -11.328 -11.438  1.00 83.44           C  
ATOM   1541  CB  ARG A 197      12.305 -12.328 -10.344  1.00 83.44           C  
ATOM   1542  O   ARG A 197      15.266 -12.094 -11.641  1.00 83.44           O  
ATOM   1543  CG  ARG A 197      12.664 -13.758 -10.711  1.00 83.44           C  
ATOM   1544  CD  ARG A 197      11.461 -14.680 -10.633  1.00 83.44           C  
ATOM   1545  NE  ARG A 197      11.820 -16.062 -10.914  1.00 83.44           N  
ATOM   1546  NH1 ARG A 197      10.195 -16.984  -9.547  1.00 83.44           N  
ATOM   1547  NH2 ARG A 197      11.625 -18.344 -10.719  1.00 83.44           N  
ATOM   1548  CZ  ARG A 197      11.211 -17.125 -10.391  1.00 83.44           C  
ATOM   1549  N   PHE A 198      13.969 -10.430 -12.273  1.00 91.00           N  
ATOM   1550  CA  PHE A 198      14.594 -10.336 -13.586  1.00 91.00           C  
ATOM   1551  C   PHE A 198      15.570  -9.164 -13.641  1.00 91.00           C  
ATOM   1552  CB  PHE A 198      13.531 -10.180 -14.680  1.00 91.00           C  
ATOM   1553  O   PHE A 198      16.203  -8.930 -14.664  1.00 91.00           O  
ATOM   1554  CG  PHE A 198      12.492 -11.273 -14.672  1.00 91.00           C  
ATOM   1555  CD1 PHE A 198      12.867 -12.602 -14.805  1.00 91.00           C  
ATOM   1556  CD2 PHE A 198      11.141 -10.961 -14.539  1.00 91.00           C  
ATOM   1557  CE1 PHE A 198      11.906 -13.617 -14.805  1.00 91.00           C  
ATOM   1558  CE2 PHE A 198      10.180 -11.969 -14.539  1.00 91.00           C  
ATOM   1559  CZ  PHE A 198      10.562 -13.297 -14.672  1.00 91.00           C  
ATOM   1560  N   LYS A 199      15.625  -8.367 -12.594  1.00 85.31           N  
ATOM   1561  CA  LYS A 199      16.500  -7.203 -12.492  1.00 85.31           C  
ATOM   1562  C   LYS A 199      16.203  -6.199 -13.602  1.00 85.31           C  
ATOM   1563  CB  LYS A 199      17.969  -7.621 -12.547  1.00 85.31           C  
ATOM   1564  O   LYS A 199      17.109  -5.719 -14.273  1.00 85.31           O  
ATOM   1565  CG  LYS A 199      18.391  -8.523 -11.398  1.00 85.31           C  
ATOM   1566  CD  LYS A 199      19.875  -8.859 -11.477  1.00 85.31           C  
ATOM   1567  CE  LYS A 199      20.297  -9.781 -10.336  1.00 85.31           C  
ATOM   1568  NZ  LYS A 199      21.766 -10.109 -10.406  1.00 85.31           N  
ATOM   1569  N   VAL A 200      14.953  -5.992 -13.797  1.00 89.62           N  
ATOM   1570  CA  VAL A 200      14.492  -5.039 -14.797  1.00 89.62           C  
ATOM   1571  C   VAL A 200      13.758  -3.885 -14.117  1.00 89.62           C  
ATOM   1572  CB  VAL A 200      13.570  -5.711 -15.844  1.00 89.62           C  
ATOM   1573  O   VAL A 200      12.898  -4.105 -13.266  1.00 89.62           O  
ATOM   1574  CG1 VAL A 200      12.930  -4.664 -16.750  1.00 89.62           C  
ATOM   1575  CG2 VAL A 200      14.359  -6.730 -16.672  1.00 89.62           C  
ATOM   1576  N   ASN A 201      14.180  -2.736 -14.461  1.00 85.50           N  
ATOM   1577  CA  ASN A 201      13.539  -1.516 -13.984  1.00 85.50           C  
ATOM   1578  C   ASN A 201      12.914  -0.724 -15.133  1.00 85.50           C  
ATOM   1579  CB  ASN A 201      14.539  -0.646 -13.227  1.00 85.50           C  
ATOM   1580  O   ASN A 201      13.469  -0.676 -16.234  1.00 85.50           O  
ATOM   1581  CG  ASN A 201      15.219  -1.393 -12.094  1.00 85.50           C  
ATOM   1582  ND2 ASN A 201      16.516  -1.168 -11.930  1.00 85.50           N  
ATOM   1583  OD1 ASN A 201      14.586  -2.166 -11.375  1.00 85.50           O  
ATOM   1584  N   ARG A 202      11.773  -0.206 -14.844  1.00 88.94           N  
ATOM   1585  CA  ARG A 202      11.070   0.574 -15.852  1.00 88.94           C  
ATOM   1586  C   ARG A 202      10.352   1.764 -15.227  1.00 88.94           C  
ATOM   1587  CB  ARG A 202      10.070  -0.304 -16.609  1.00 88.94           C  
ATOM   1588  O   ARG A 202      10.086   1.771 -14.023  1.00 88.94           O  
ATOM   1589  CG  ARG A 202       9.703   0.229 -17.984  1.00 88.94           C  
ATOM   1590  CD  ARG A 202      10.867   0.138 -18.953  1.00 88.94           C  
ATOM   1591  NE  ARG A 202      10.461   0.470 -20.328  1.00 88.94           N  
ATOM   1592  NH1 ARG A 202      12.586   0.333 -21.219  1.00 88.94           N  
ATOM   1593  NH2 ARG A 202      10.805   0.865 -22.562  1.00 88.94           N  
ATOM   1594  CZ  ARG A 202      11.281   0.555 -21.359  1.00 88.94           C  
ATOM   1595  N   ARG A 203      10.062   2.805 -16.016  1.00 89.50           N  
ATOM   1596  CA  ARG A 203       9.312   3.996 -15.633  1.00 89.50           C  
ATOM   1597  C   ARG A 203       8.211   4.293 -16.656  1.00 89.50           C  
ATOM   1598  CB  ARG A 203      10.242   5.203 -15.500  1.00 89.50           C  
ATOM   1599  O   ARG A 203       8.289   3.857 -17.797  1.00 89.50           O  
ATOM   1600  CG  ARG A 203      11.242   5.086 -14.367  1.00 89.50           C  
ATOM   1601  CD  ARG A 203      12.148   6.312 -14.281  1.00 89.50           C  
ATOM   1602  NE  ARG A 203      13.156   6.164 -13.234  1.00 89.50           N  
ATOM   1603  NH1 ARG A 203      14.156   8.211 -13.633  1.00 89.50           N  
ATOM   1604  NH2 ARG A 203      14.961   6.836 -11.984  1.00 89.50           N  
ATOM   1605  CZ  ARG A 203      14.086   7.070 -12.953  1.00 89.50           C  
ATOM   1606  N   ASN A 204       7.246   5.117 -16.156  1.00 91.00           N  
ATOM   1607  CA  ASN A 204       6.141   5.395 -17.062  1.00 91.00           C  
ATOM   1608  C   ASN A 204       6.496   6.504 -18.047  1.00 91.00           C  
ATOM   1609  CB  ASN A 204       4.879   5.762 -16.281  1.00 91.00           C  
ATOM   1610  O   ASN A 204       5.754   6.758 -19.000  1.00 91.00           O  
ATOM   1611  CG  ASN A 204       5.055   7.000 -15.438  1.00 91.00           C  
ATOM   1612  ND2 ASN A 204       3.963   7.711 -15.180  1.00 91.00           N  
ATOM   1613  OD1 ASN A 204       6.168   7.316 -15.000  1.00 91.00           O  
ATOM   1614  N   LEU A 205       7.543   7.184 -17.812  1.00 86.69           N  
ATOM   1615  CA  LEU A 205       8.086   8.117 -18.797  1.00 86.69           C  
ATOM   1616  C   LEU A 205       8.922   7.387 -19.844  1.00 86.69           C  
ATOM   1617  CB  LEU A 205       8.930   9.188 -18.094  1.00 86.69           C  
ATOM   1618  O   LEU A 205      10.148   7.516 -19.859  1.00 86.69           O  
ATOM   1619  CG  LEU A 205       8.242   9.992 -17.000  1.00 86.69           C  
ATOM   1620  CD1 LEU A 205       9.242  10.906 -16.297  1.00 86.69           C  
ATOM   1621  CD2 LEU A 205       7.082  10.805 -17.578  1.00 86.69           C  
ATOM   1622  N   VAL A 206       8.242   6.727 -20.734  1.00 87.00           N  
ATOM   1623  CA  VAL A 206       8.859   5.852 -21.719  1.00 87.00           C  
ATOM   1624  C   VAL A 206       9.539   6.691 -22.797  1.00 87.00           C  
ATOM   1625  CB  VAL A 206       7.836   4.895 -22.359  1.00 87.00           C  
ATOM   1626  O   VAL A 206       9.422   7.918 -22.797  1.00 87.00           O  
ATOM   1627  CG1 VAL A 206       7.309   3.896 -21.328  1.00 87.00           C  
ATOM   1628  CG2 VAL A 206       6.684   5.684 -22.969  1.00 87.00           C  
ATOM   1629  N   GLU A 207      10.250   6.035 -23.656  1.00 84.31           N  
ATOM   1630  CA  GLU A 207      11.094   6.668 -24.656  1.00 84.31           C  
ATOM   1631  C   GLU A 207      10.273   7.582 -25.562  1.00 84.31           C  
ATOM   1632  CB  GLU A 207      11.820   5.609 -25.500  1.00 84.31           C  
ATOM   1633  O   GLU A 207      10.781   8.586 -26.062  1.00 84.31           O  
ATOM   1634  CG  GLU A 207      12.781   4.746 -24.688  1.00 84.31           C  
ATOM   1635  CD  GLU A 207      12.109   3.559 -24.016  1.00 84.31           C  
ATOM   1636  OE1 GLU A 207      12.805   2.775 -23.328  1.00 84.31           O  
ATOM   1637  OE2 GLU A 207      10.883   3.410 -24.188  1.00 84.31           O  
ATOM   1638  N   GLU A 208       9.094   7.320 -25.688  1.00 82.62           N  
ATOM   1639  CA  GLU A 208       8.234   8.086 -26.594  1.00 82.62           C  
ATOM   1640  C   GLU A 208       7.832   9.422 -25.969  1.00 82.62           C  
ATOM   1641  CB  GLU A 208       6.992   7.281 -26.969  1.00 82.62           C  
ATOM   1642  O   GLU A 208       7.410  10.336 -26.672  1.00 82.62           O  
ATOM   1643  CG  GLU A 208       7.277   6.098 -27.875  1.00 82.62           C  
ATOM   1644  CD  GLU A 208       6.121   5.113 -27.969  1.00 82.62           C  
ATOM   1645  OE1 GLU A 208       6.285   4.035 -28.578  1.00 82.62           O  
ATOM   1646  OE2 GLU A 208       5.043   5.426 -27.422  1.00 82.62           O  
ATOM   1647  N   VAL A 209       7.984   9.539 -24.719  1.00 81.06           N  
ATOM   1648  CA  VAL A 209       7.621  10.773 -24.031  1.00 81.06           C  
ATOM   1649  C   VAL A 209       8.828  11.703 -23.969  1.00 81.06           C  
ATOM   1650  CB  VAL A 209       7.094  10.484 -22.609  1.00 81.06           C  
ATOM   1651  O   VAL A 209       9.836  11.383 -23.328  1.00 81.06           O  
ATOM   1652  CG1 VAL A 209       6.684  11.781 -21.906  1.00 81.06           C  
ATOM   1653  CG2 VAL A 209       5.922   9.508 -22.656  1.00 81.06           C  
ATOM   1654  N   ASN A 210       8.875  12.812 -24.656  1.00 79.88           N  
ATOM   1655  CA  ASN A 210       9.953  13.789 -24.656  1.00 79.88           C  
ATOM   1656  C   ASN A 210       9.539  15.086 -23.969  1.00 79.88           C  
ATOM   1657  CB  ASN A 210      10.422  14.078 -26.094  1.00 79.88           C  
ATOM   1658  O   ASN A 210       8.367  15.266 -23.641  1.00 79.88           O  
ATOM   1659  CG  ASN A 210       9.305  14.570 -26.984  1.00 79.88           C  
ATOM   1660  ND2 ASN A 210       9.531  14.539 -28.297  1.00 79.88           N  
ATOM   1661  OD1 ASN A 210       8.242  14.977 -26.500  1.00 79.88           O  
ATOM   1662  N   ALA A 211      10.539  15.867 -23.703  1.00 76.50           N  
ATOM   1663  CA  ALA A 211      10.336  17.094 -22.953  1.00 76.50           C  
ATOM   1664  C   ALA A 211       9.312  18.000 -23.641  1.00 76.50           C  
ATOM   1665  CB  ALA A 211      11.664  17.844 -22.781  1.00 76.50           C  
ATOM   1666  O   ALA A 211       8.469  18.609 -22.969  1.00 76.50           O  
ATOM   1667  N   ALA A 212       9.445  18.094 -24.953  1.00 76.94           N  
ATOM   1668  CA  ALA A 212       8.523  18.953 -25.703  1.00 76.94           C  
ATOM   1669  C   ALA A 212       7.094  18.438 -25.578  1.00 76.94           C  
ATOM   1670  CB  ALA A 212       8.945  19.016 -27.172  1.00 76.94           C  
ATOM   1671  O   ALA A 212       6.156  19.234 -25.453  1.00 76.94           O  
ATOM   1672  N   HIS A 213       6.973  17.094 -25.609  1.00 78.56           N  
ATOM   1673  CA  HIS A 213       5.668  16.453 -25.500  1.00 78.56           C  
ATOM   1674  C   HIS A 213       5.078  16.641 -24.109  1.00 78.56           C  
ATOM   1675  CB  HIS A 213       5.770  14.969 -25.844  1.00 78.56           C  
ATOM   1676  O   HIS A 213       3.873  16.859 -23.953  1.00 78.56           O  
ATOM   1677  CG  HIS A 213       4.445  14.312 -26.078  1.00 78.56           C  
ATOM   1678  CD2 HIS A 213       3.816  13.320 -25.406  1.00 78.56           C  
ATOM   1679  ND1 HIS A 213       3.609  14.672 -27.109  1.00 78.56           N  
ATOM   1680  CE1 HIS A 213       2.520  13.930 -27.062  1.00 78.56           C  
ATOM   1681  NE2 HIS A 213       2.619  13.094 -26.047  1.00 78.56           N  
ATOM   1682  N   MET A 214       5.895  16.750 -23.172  1.00 81.50           N  
ATOM   1683  CA  MET A 214       5.453  16.812 -21.781  1.00 81.50           C  
ATOM   1684  C   MET A 214       4.824  18.156 -21.469  1.00 81.50           C  
ATOM   1685  CB  MET A 214       6.625  16.547 -20.828  1.00 81.50           C  
ATOM   1686  O   MET A 214       3.959  18.266 -20.594  1.00 81.50           O  
ATOM   1687  CG  MET A 214       6.895  15.070 -20.578  1.00 81.50           C  
ATOM   1688  SD  MET A 214       6.918  14.656 -18.781  1.00 81.50           S  
ATOM   1689  CE  MET A 214       8.367  15.609 -18.266  1.00 81.50           C  
ATOM   1690  N   LYS A 215       5.242  19.125 -22.125  1.00 79.19           N  
ATOM   1691  CA  LYS A 215       4.758  20.469 -21.844  1.00 79.19           C  
ATOM   1692  C   LYS A 215       3.305  20.625 -22.281  1.00 79.19           C  
ATOM   1693  CB  LYS A 215       5.633  21.516 -22.547  1.00 79.19           C  
ATOM   1694  O   LYS A 215       2.559  21.422 -21.688  1.00 79.19           O  
ATOM   1695  CG  LYS A 215       6.996  21.719 -21.906  1.00 79.19           C  
ATOM   1696  CD  LYS A 215       7.789  22.812 -22.609  1.00 79.19           C  
ATOM   1697  CE  LYS A 215       9.164  23.000 -21.969  1.00 79.19           C  
ATOM   1698  NZ  LYS A 215       9.961  24.047 -22.688  1.00 79.19           N  
ATOM   1699  N   THR A 216       2.953  19.812 -23.250  1.00 83.31           N  
ATOM   1700  CA  THR A 216       1.625  20.094 -23.797  1.00 83.31           C  
ATOM   1701  C   THR A 216       0.776  18.828 -23.812  1.00 83.31           C  
ATOM   1702  CB  THR A 216       1.709  20.672 -25.219  1.00 83.31           C  
ATOM   1703  O   THR A 216      -0.425  18.875 -24.078  1.00 83.31           O  
ATOM   1704  CG2 THR A 216       2.438  22.016 -25.219  1.00 83.31           C  
ATOM   1705  OG1 THR A 216       2.414  19.750 -26.062  1.00 83.31           O  
ATOM   1706  N   CYS A 217       1.274  17.750 -23.484  1.00 88.44           N  
ATOM   1707  CA  CYS A 217       0.517  16.516 -23.672  1.00 88.44           C  
ATOM   1708  C   CYS A 217      -0.513  16.328 -22.562  1.00 88.44           C  
ATOM   1709  CB  CYS A 217       1.456  15.305 -23.703  1.00 88.44           C  
ATOM   1710  O   CYS A 217      -0.321  16.812 -21.438  1.00 88.44           O  
ATOM   1711  SG  CYS A 217       2.070  14.812 -22.078  1.00 88.44           S  
ATOM   1712  N   LEU A 218      -1.618  15.805 -22.891  1.00 93.31           N  
ATOM   1713  CA  LEU A 218      -2.682  15.375 -21.984  1.00 93.31           C  
ATOM   1714  C   LEU A 218      -3.125  13.953 -22.297  1.00 93.31           C  
ATOM   1715  CB  LEU A 218      -3.877  16.328 -22.078  1.00 93.31           C  
ATOM   1716  O   LEU A 218      -3.309  13.594 -23.453  1.00 93.31           O  
ATOM   1717  CG  LEU A 218      -3.717  17.688 -21.391  1.00 93.31           C  
ATOM   1718  CD1 LEU A 218      -4.836  18.625 -21.812  1.00 93.31           C  
ATOM   1719  CD2 LEU A 218      -3.701  17.516 -19.875  1.00 93.31           C  
ATOM   1720  N   PHE A 219      -3.250  13.258 -21.328  1.00 95.94           N  
ATOM   1721  CA  PHE A 219      -3.621  11.852 -21.484  1.00 95.94           C  
ATOM   1722  C   PHE A 219      -4.965  11.727 -22.203  1.00 95.94           C  
ATOM   1723  CB  PHE A 219      -3.678  11.148 -20.125  1.00 95.94           C  
ATOM   1724  O   PHE A 219      -5.902  12.469 -21.906  1.00 95.94           O  
ATOM   1725  CG  PHE A 219      -4.145   9.719 -20.203  1.00 95.94           C  
ATOM   1726  CD1 PHE A 219      -5.484   9.398 -20.016  1.00 95.94           C  
ATOM   1727  CD2 PHE A 219      -3.242   8.695 -20.469  1.00 95.94           C  
ATOM   1728  CE1 PHE A 219      -5.918   8.078 -20.094  1.00 95.94           C  
ATOM   1729  CE2 PHE A 219      -3.670   7.371 -20.547  1.00 95.94           C  
ATOM   1730  CZ  PHE A 219      -5.008   7.066 -20.359  1.00 95.94           C  
ATOM   1731  N   HIS A 220      -4.965  10.891 -23.094  1.00 95.44           N  
ATOM   1732  CA  HIS A 220      -6.164  10.406 -23.766  1.00 95.44           C  
ATOM   1733  C   HIS A 220      -6.078   8.914 -24.047  1.00 95.44           C  
ATOM   1734  CB  HIS A 220      -6.395  11.180 -25.062  1.00 95.44           C  
ATOM   1735  O   HIS A 220      -5.055   8.430 -24.547  1.00 95.44           O  
ATOM   1736  CG  HIS A 220      -7.781  11.047 -25.609  1.00 95.44           C  
ATOM   1737  CD2 HIS A 220      -8.844  11.883 -25.547  1.00 95.44           C  
ATOM   1738  ND1 HIS A 220      -8.203   9.938 -26.312  1.00 95.44           N  
ATOM   1739  CE1 HIS A 220      -9.469  10.102 -26.656  1.00 95.44           C  
ATOM   1740  NE2 HIS A 220      -9.883  11.273 -26.203  1.00 95.44           N  
ATOM   1741  N   LYS A 221      -7.039   8.219 -23.812  1.00 93.62           N  
ATOM   1742  CA  LYS A 221      -7.047   6.762 -23.859  1.00 93.62           C  
ATOM   1743  C   LYS A 221      -6.582   6.258 -25.219  1.00 93.62           C  
ATOM   1744  CB  LYS A 221      -8.445   6.223 -23.547  1.00 93.62           C  
ATOM   1745  O   LYS A 221      -5.836   5.277 -25.312  1.00 93.62           O  
ATOM   1746  CG  LYS A 221      -8.484   4.719 -23.312  1.00 93.62           C  
ATOM   1747  CD  LYS A 221      -9.867   4.262 -22.859  1.00 93.62           C  
ATOM   1748  CE  LYS A 221      -9.906   2.766 -22.594  1.00 93.62           C  
ATOM   1749  NZ  LYS A 221     -11.234   2.326 -22.078  1.00 93.62           N  
ATOM   1750  N   THR A 222      -6.941   6.973 -26.328  1.00 94.06           N  
ATOM   1751  CA  THR A 222      -6.641   6.504 -27.688  1.00 94.06           C  
ATOM   1752  C   THR A 222      -5.559   7.367 -28.328  1.00 94.06           C  
ATOM   1753  CB  THR A 222      -7.898   6.504 -28.562  1.00 94.06           C  
ATOM   1754  O   THR A 222      -4.617   6.848 -28.922  1.00 94.06           O  
ATOM   1755  CG2 THR A 222      -8.938   5.508 -28.047  1.00 94.06           C  
ATOM   1756  OG1 THR A 222      -8.477   7.816 -28.562  1.00 94.06           O  
ATOM   1757  N   LEU A 223      -5.566   8.680 -28.125  1.00 91.50           N  
ATOM   1758  CA  LEU A 223      -4.707   9.609 -28.859  1.00 91.50           C  
ATOM   1759  C   LEU A 223      -3.330   9.703 -28.203  1.00 91.50           C  
ATOM   1760  CB  LEU A 223      -5.348  11.000 -28.906  1.00 91.50           C  
ATOM   1761  O   LEU A 223      -2.311   9.727 -28.891  1.00 91.50           O  
ATOM   1762  CG  LEU A 223      -6.656  11.109 -29.703  1.00 91.50           C  
ATOM   1763  CD1 LEU A 223      -7.277  12.492 -29.500  1.00 91.50           C  
ATOM   1764  CD2 LEU A 223      -6.422  10.828 -31.172  1.00 91.50           C  
ATOM   1765  N   HIS A 224      -3.309   9.773 -26.906  1.00 92.88           N  
ATOM   1766  CA  HIS A 224      -2.062   9.891 -26.156  1.00 92.88           C  
ATOM   1767  C   HIS A 224      -2.078   9.000 -24.906  1.00 92.88           C  
ATOM   1768  CB  HIS A 224      -1.815  11.344 -25.750  1.00 92.88           C  
ATOM   1769  O   HIS A 224      -2.010   9.492 -23.781  1.00 92.88           O  
ATOM   1770  CG  HIS A 224      -1.781  12.289 -26.906  1.00 92.88           C  
ATOM   1771  CD2 HIS A 224      -2.627  13.281 -27.266  1.00 92.88           C  
ATOM   1772  ND1 HIS A 224      -0.781  12.266 -27.859  1.00 92.88           N  
ATOM   1773  CE1 HIS A 224      -1.014  13.211 -28.750  1.00 92.88           C  
ATOM   1774  NE2 HIS A 224      -2.129  13.836 -28.422  1.00 92.88           N  
ATOM   1775  N   PRO A 225      -2.045   7.723 -25.109  1.00 94.62           N  
ATOM   1776  CA  PRO A 225      -2.246   6.793 -24.000  1.00 94.62           C  
ATOM   1777  C   PRO A 225      -1.021   6.680 -23.094  1.00 94.62           C  
ATOM   1778  CB  PRO A 225      -2.535   5.461 -24.688  1.00 94.62           C  
ATOM   1779  O   PRO A 225      -1.104   6.109 -22.000  1.00 94.62           O  
ATOM   1780  CG  PRO A 225      -1.870   5.578 -26.031  1.00 94.62           C  
ATOM   1781  CD  PRO A 225      -1.971   7.004 -26.484  1.00 94.62           C  
ATOM   1782  N   LEU A 226       0.111   7.234 -23.516  1.00 93.88           N  
ATOM   1783  CA  LEU A 226       1.334   7.086 -22.734  1.00 93.88           C  
ATOM   1784  C   LEU A 226       1.682   8.383 -22.016  1.00 93.88           C  
ATOM   1785  CB  LEU A 226       2.496   6.660 -23.641  1.00 93.88           C  
ATOM   1786  O   LEU A 226       2.678   8.453 -21.297  1.00 93.88           O  
ATOM   1787  CG  LEU A 226       2.398   5.262 -24.250  1.00 93.88           C  
ATOM   1788  CD1 LEU A 226       3.533   5.043 -25.250  1.00 93.88           C  
ATOM   1789  CD2 LEU A 226       2.416   4.195 -23.172  1.00 93.88           C  
ATOM   1790  N   CYS A 227       0.904   9.414 -22.250  1.00 93.75           N  
ATOM   1791  CA  CYS A 227       1.152  10.680 -21.562  1.00 93.75           C  
ATOM   1792  C   CYS A 227       0.919  10.547 -20.062  1.00 93.75           C  
ATOM   1793  CB  CYS A 227       0.257  11.781 -22.141  1.00 93.75           C  
ATOM   1794  O   CYS A 227      -0.120  10.047 -19.641  1.00 93.75           O  
ATOM   1795  SG  CYS A 227       0.574  13.414 -21.438  1.00 93.75           S  
ATOM   1796  N   PRO A 228       1.825  10.992 -19.234  1.00 94.25           N  
ATOM   1797  CA  PRO A 228       1.685  10.859 -17.781  1.00 94.25           C  
ATOM   1798  C   PRO A 228       0.965  12.047 -17.156  1.00 94.25           C  
ATOM   1799  CB  PRO A 228       3.133  10.781 -17.297  1.00 94.25           C  
ATOM   1800  O   PRO A 228       0.936  12.180 -15.922  1.00 94.25           O  
ATOM   1801  CG  PRO A 228       3.918  11.570 -18.297  1.00 94.25           C  
ATOM   1802  CD  PRO A 228       3.303  11.383 -19.641  1.00 94.25           C  
ATOM   1803  N   VAL A 229       0.395  13.000 -17.875  1.00 94.75           N  
ATOM   1804  CA  VAL A 229      -0.335  14.164 -17.391  1.00 94.75           C  
ATOM   1805  C   VAL A 229      -1.831  13.977 -17.641  1.00 94.75           C  
ATOM   1806  CB  VAL A 229       0.157  15.461 -18.062  1.00 94.75           C  
ATOM   1807  O   VAL A 229      -2.262  13.797 -18.781  1.00 94.75           O  
ATOM   1808  CG1 VAL A 229      -0.576  16.672 -17.500  1.00 94.75           C  
ATOM   1809  CG2 VAL A 229       1.667  15.617 -17.891  1.00 94.75           C  
ATOM   1810  N   PHE A 230      -2.609  14.109 -16.625  1.00 97.12           N  
ATOM   1811  CA  PHE A 230      -4.035  13.805 -16.688  1.00 97.12           C  
ATOM   1812  C   PHE A 230      -4.863  15.016 -16.297  1.00 97.12           C  
ATOM   1813  CB  PHE A 230      -4.367  12.617 -15.773  1.00 97.12           C  
ATOM   1814  O   PHE A 230      -4.559  15.688 -15.305  1.00 97.12           O  
ATOM   1815  CG  PHE A 230      -3.539  11.391 -16.047  1.00 97.12           C  
ATOM   1816  CD1 PHE A 230      -4.035  10.359 -16.828  1.00 97.12           C  
ATOM   1817  CD2 PHE A 230      -2.264  11.266 -15.508  1.00 97.12           C  
ATOM   1818  CE1 PHE A 230      -3.270   9.227 -17.078  1.00 97.12           C  
ATOM   1819  CE2 PHE A 230      -1.493  10.133 -15.750  1.00 97.12           C  
ATOM   1820  CZ  PHE A 230      -1.999   9.109 -16.547  1.00 97.12           C  
ATOM   1821  N   GLN A 231      -5.812  15.305 -17.094  1.00 96.75           N  
ATOM   1822  CA  GLN A 231      -6.820  16.281 -16.672  1.00 96.75           C  
ATOM   1823  C   GLN A 231      -7.844  15.633 -15.742  1.00 96.75           C  
ATOM   1824  CB  GLN A 231      -7.520  16.891 -17.875  1.00 96.75           C  
ATOM   1825  O   GLN A 231      -8.430  14.594 -16.078  1.00 96.75           O  
ATOM   1826  CG  GLN A 231      -8.453  18.047 -17.531  1.00 96.75           C  
ATOM   1827  CD  GLN A 231      -9.094  18.672 -18.750  1.00 96.75           C  
ATOM   1828  NE2 GLN A 231      -9.641  19.875 -18.578  1.00 96.75           N  
ATOM   1829  OE1 GLN A 231      -9.102  18.078 -19.844  1.00 96.75           O  
ATOM   1830  N   LEU A 232      -8.156  16.203 -14.562  1.00 97.38           N  
ATOM   1831  CA  LEU A 232      -9.016  15.578 -13.547  1.00 97.38           C  
ATOM   1832  C   LEU A 232     -10.422  15.352 -14.094  1.00 97.38           C  
ATOM   1833  CB  LEU A 232      -9.078  16.453 -12.297  1.00 97.38           C  
ATOM   1834  O   LEU A 232     -11.039  14.328 -13.812  1.00 97.38           O  
ATOM   1835  CG  LEU A 232      -7.762  16.641 -11.531  1.00 97.38           C  
ATOM   1836  CD1 LEU A 232      -8.023  17.312 -10.188  1.00 97.38           C  
ATOM   1837  CD2 LEU A 232      -7.059  15.297 -11.344  1.00 97.38           C  
ATOM   1838  N   GLY A 233     -10.891  16.297 -14.836  1.00 97.38           N  
ATOM   1839  CA  GLY A 233     -12.203  16.125 -15.445  1.00 97.38           C  
ATOM   1840  C   GLY A 233     -12.289  14.891 -16.328  1.00 97.38           C  
ATOM   1841  O   GLY A 233     -13.297  14.180 -16.312  1.00 97.38           O  
ATOM   1842  N   TYR A 234     -11.273  14.664 -17.141  1.00 97.06           N  
ATOM   1843  CA  TYR A 234     -11.219  13.508 -18.016  1.00 97.06           C  
ATOM   1844  C   TYR A 234     -11.180  12.211 -17.219  1.00 97.06           C  
ATOM   1845  CB  TYR A 234     -10.000  13.586 -18.938  1.00 97.06           C  
ATOM   1846  O   TYR A 234     -11.883  11.250 -17.547  1.00 97.06           O  
ATOM   1847  CG  TYR A 234      -9.906  12.438 -19.922  1.00 97.06           C  
ATOM   1848  CD1 TYR A 234      -9.086  11.344 -19.656  1.00 97.06           C  
ATOM   1849  CD2 TYR A 234     -10.625  12.453 -21.109  1.00 97.06           C  
ATOM   1850  CE1 TYR A 234      -8.992  10.281 -20.547  1.00 97.06           C  
ATOM   1851  CE2 TYR A 234     -10.539  11.398 -22.016  1.00 97.06           C  
ATOM   1852  OH  TYR A 234      -9.625   9.273 -22.625  1.00 97.06           O  
ATOM   1853  CZ  TYR A 234      -9.719  10.320 -21.719  1.00 97.06           C  
ATOM   1854  N   VAL A 235     -10.391  12.188 -16.172  1.00 96.81           N  
ATOM   1855  CA  VAL A 235     -10.227  11.016 -15.328  1.00 96.81           C  
ATOM   1856  C   VAL A 235     -11.578  10.625 -14.719  1.00 96.81           C  
ATOM   1857  CB  VAL A 235      -9.188  11.258 -14.211  1.00 96.81           C  
ATOM   1858  O   VAL A 235     -11.961   9.461 -14.750  1.00 96.81           O  
ATOM   1859  CG1 VAL A 235      -9.211  10.117 -13.195  1.00 96.81           C  
ATOM   1860  CG2 VAL A 235      -7.793  11.422 -14.812  1.00 96.81           C  
ATOM   1861  N   VAL A 236     -12.266  11.625 -14.211  1.00 95.50           N  
ATOM   1862  CA  VAL A 236     -13.555  11.383 -13.578  1.00 95.50           C  
ATOM   1863  C   VAL A 236     -14.570  10.922 -14.617  1.00 95.50           C  
ATOM   1864  CB  VAL A 236     -14.070  12.641 -12.844  1.00 95.50           C  
ATOM   1865  O   VAL A 236     -15.352  10.000 -14.375  1.00 95.50           O  
ATOM   1866  CG1 VAL A 236     -15.523  12.445 -12.391  1.00 95.50           C  
ATOM   1867  CG2 VAL A 236     -13.180  12.961 -11.648  1.00 95.50           C  
ATOM   1868  N   GLN A 237     -14.594  11.539 -15.789  1.00 95.69           N  
ATOM   1869  CA  GLN A 237     -15.516  11.164 -16.859  1.00 95.69           C  
ATOM   1870  C   GLN A 237     -15.273   9.734 -17.312  1.00 95.69           C  
ATOM   1871  CB  GLN A 237     -15.383  12.125 -18.047  1.00 95.69           C  
ATOM   1872  O   GLN A 237     -16.219   8.969 -17.500  1.00 95.69           O  
ATOM   1873  CG  GLN A 237     -16.375  11.852 -19.156  1.00 95.69           C  
ATOM   1874  CD  GLN A 237     -16.234  12.828 -20.312  1.00 95.69           C  
ATOM   1875  NE2 GLN A 237     -17.109  12.703 -21.312  1.00 95.69           N  
ATOM   1876  OE1 GLN A 237     -15.344  13.688 -20.312  1.00 95.69           O  
ATOM   1877  N   GLU A 238     -14.000   9.367 -17.469  1.00 94.38           N  
ATOM   1878  CA  GLU A 238     -13.648   8.023 -17.922  1.00 94.38           C  
ATOM   1879  C   GLU A 238     -13.977   6.977 -16.859  1.00 94.38           C  
ATOM   1880  CB  GLU A 238     -12.164   7.957 -18.281  1.00 94.38           C  
ATOM   1881  O   GLU A 238     -14.117   5.789 -17.172  1.00 94.38           O  
ATOM   1882  CG  GLU A 238     -11.828   8.602 -19.625  1.00 94.38           C  
ATOM   1883  CD  GLU A 238     -12.477   7.906 -20.812  1.00 94.38           C  
ATOM   1884  OE1 GLU A 238     -12.945   8.602 -21.734  1.00 94.38           O  
ATOM   1885  OE2 GLU A 238     -12.531   6.656 -20.797  1.00 94.38           O  
ATOM   1886  N   SER A 239     -14.055   7.363 -15.609  1.00 90.81           N  
ATOM   1887  CA  SER A 239     -14.438   6.445 -14.539  1.00 90.81           C  
ATOM   1888  C   SER A 239     -15.945   6.215 -14.523  1.00 90.81           C  
ATOM   1889  CB  SER A 239     -13.977   6.984 -13.188  1.00 90.81           C  
ATOM   1890  O   SER A 239     -16.438   5.367 -13.781  1.00 90.81           O  
ATOM   1891  OG  SER A 239     -14.797   8.062 -12.766  1.00 90.81           O  
ATOM   1892  N   GLY A 240     -16.688   6.953 -15.297  1.00 89.69           N  
ATOM   1893  CA  GLY A 240     -18.125   6.785 -15.383  1.00 89.69           C  
ATOM   1894  C   GLY A 240     -18.891   7.742 -14.484  1.00 89.69           C  
ATOM   1895  O   GLY A 240     -20.109   7.625 -14.344  1.00 89.69           O  
ATOM   1896  N   GLN A 241     -18.234   8.703 -13.898  1.00 89.81           N  
ATOM   1897  CA  GLN A 241     -18.891   9.641 -12.984  1.00 89.81           C  
ATOM   1898  C   GLN A 241     -18.922  11.047 -13.578  1.00 89.81           C  
ATOM   1899  CB  GLN A 241     -18.172   9.664 -11.633  1.00 89.81           C  
ATOM   1900  O   GLN A 241     -18.328  11.297 -14.633  1.00 89.81           O  
ATOM   1901  CG  GLN A 241     -18.141   8.312 -10.938  1.00 89.81           C  
ATOM   1902  CD  GLN A 241     -17.406   8.352  -9.609  1.00 89.81           C  
ATOM   1903  NE2 GLN A 241     -16.219   7.742  -9.570  1.00 89.81           N  
ATOM   1904  OE1 GLN A 241     -17.891   8.930  -8.633  1.00 89.81           O  
ATOM   1905  N   ASN A 242     -19.734  11.867 -12.922  1.00 92.81           N  
ATOM   1906  CA  ASN A 242     -19.844  13.273 -13.297  1.00 92.81           C  
ATOM   1907  C   ASN A 242     -19.078  14.164 -12.328  1.00 92.81           C  
ATOM   1908  CB  ASN A 242     -21.312  13.703 -13.367  1.00 92.81           C  
ATOM   1909  O   ASN A 242     -19.312  14.125 -11.117  1.00 92.81           O  
ATOM   1910  CG  ASN A 242     -21.484  15.117 -13.867  1.00 92.81           C  
ATOM   1911  ND2 ASN A 242     -21.984  15.258 -15.094  1.00 92.81           N  
ATOM   1912  OD1 ASN A 242     -21.172  16.078 -13.172  1.00 92.81           O  
ATOM   1913  N   PHE A 243     -18.219  14.977 -12.898  1.00 95.06           N  
ATOM   1914  CA  PHE A 243     -17.328  15.773 -12.062  1.00 95.06           C  
ATOM   1915  C   PHE A 243     -18.125  16.750 -11.211  1.00 95.06           C  
ATOM   1916  CB  PHE A 243     -16.312  16.531 -12.930  1.00 95.06           C  
ATOM   1917  O   PHE A 243     -17.844  16.922 -10.023  1.00 95.06           O  
ATOM   1918  CG  PHE A 243     -15.203  17.172 -12.141  1.00 95.06           C  
ATOM   1919  CD1 PHE A 243     -15.367  18.422 -11.555  1.00 95.06           C  
ATOM   1920  CD2 PHE A 243     -13.984  16.516 -11.984  1.00 95.06           C  
ATOM   1921  CE1 PHE A 243     -14.336  19.000 -10.820  1.00 95.06           C  
ATOM   1922  CE2 PHE A 243     -12.953  17.094 -11.258  1.00 95.06           C  
ATOM   1923  CZ  PHE A 243     -13.133  18.344 -10.680  1.00 95.06           C  
ATOM   1924  N   SER A 244     -19.062  17.422 -11.789  1.00 95.19           N  
ATOM   1925  CA  SER A 244     -19.828  18.453 -11.086  1.00 95.19           C  
ATOM   1926  C   SER A 244     -20.578  17.859  -9.898  1.00 95.19           C  
ATOM   1927  CB  SER A 244     -20.812  19.109 -12.039  1.00 95.19           C  
ATOM   1928  O   SER A 244     -20.594  18.453  -8.812  1.00 95.19           O  
ATOM   1929  OG  SER A 244     -20.141  19.766 -13.102  1.00 95.19           O  
ATOM   1930  N   THR A 245     -21.141  16.766 -10.109  1.00 91.62           N  
ATOM   1931  CA  THR A 245     -21.875  16.109  -9.039  1.00 91.62           C  
ATOM   1932  C   THR A 245     -20.906  15.578  -7.973  1.00 91.62           C  
ATOM   1933  CB  THR A 245     -22.734  14.945  -9.578  1.00 91.62           C  
ATOM   1934  O   THR A 245     -21.156  15.719  -6.777  1.00 91.62           O  
ATOM   1935  CG2 THR A 245     -23.594  14.352  -8.477  1.00 91.62           C  
ATOM   1936  OG1 THR A 245     -23.562  15.438 -10.633  1.00 91.62           O  
ATOM   1937  N   LEU A 246     -19.859  15.062  -8.391  1.00 92.56           N  
ATOM   1938  CA  LEU A 246     -18.859  14.500  -7.496  1.00 92.56           C  
ATOM   1939  C   LEU A 246     -18.203  15.586  -6.660  1.00 92.56           C  
ATOM   1940  CB  LEU A 246     -17.797  13.727  -8.289  1.00 92.56           C  
ATOM   1941  O   LEU A 246     -17.875  15.367  -5.492  1.00 92.56           O  
ATOM   1942  CG  LEU A 246     -16.891  12.797  -7.484  1.00 92.56           C  
ATOM   1943  CD1 LEU A 246     -17.703  11.625  -6.938  1.00 92.56           C  
ATOM   1944  CD2 LEU A 246     -15.734  12.305  -8.344  1.00 92.56           C  
ATOM   1945  N   ALA A 247     -18.031  16.703  -7.238  1.00 96.25           N  
ATOM   1946  CA  ALA A 247     -17.312  17.812  -6.602  1.00 96.25           C  
ATOM   1947  C   ALA A 247     -18.109  18.375  -5.422  1.00 96.25           C  
ATOM   1948  CB  ALA A 247     -17.031  18.922  -7.617  1.00 96.25           C  
ATOM   1949  O   ALA A 247     -17.531  18.969  -4.512  1.00 96.25           O  
ATOM   1950  N   GLU A 248     -19.359  18.203  -5.395  1.00 95.88           N  
ATOM   1951  CA  GLU A 248     -20.203  18.766  -4.352  1.00 95.88           C  
ATOM   1952  C   GLU A 248     -20.047  18.016  -3.033  1.00 95.88           C  
ATOM   1953  CB  GLU A 248     -21.672  18.766  -4.781  1.00 95.88           C  
ATOM   1954  O   GLU A 248     -19.844  18.625  -1.982  1.00 95.88           O  
ATOM   1955  CG  GLU A 248     -21.984  19.734  -5.906  1.00 95.88           C  
ATOM   1956  CD  GLU A 248     -23.438  19.672  -6.375  1.00 95.88           C  
ATOM   1957  OE1 GLU A 248     -23.812  20.422  -7.309  1.00 95.88           O  
ATOM   1958  OE2 GLU A 248     -24.203  18.859  -5.809  1.00 95.88           O  
ATOM   1959  N   LYS A 249     -20.031  16.703  -3.107  1.00 93.12           N  
ATOM   1960  CA  LYS A 249     -20.031  15.914  -1.878  1.00 93.12           C  
ATOM   1961  C   LYS A 249     -18.781  15.047  -1.781  1.00 93.12           C  
ATOM   1962  CB  LYS A 249     -21.281  15.039  -1.802  1.00 93.12           C  
ATOM   1963  O   LYS A 249     -18.594  14.336  -0.790  1.00 93.12           O  
ATOM   1964  CG  LYS A 249     -22.578  15.820  -1.601  1.00 93.12           C  
ATOM   1965  CD  LYS A 249     -23.781  14.891  -1.480  1.00 93.12           C  
ATOM   1966  CE  LYS A 249     -25.078  15.672  -1.320  1.00 93.12           C  
ATOM   1967  NZ  LYS A 249     -26.250  14.766  -1.201  1.00 93.12           N  
ATOM   1968  N   GLY A 250     -18.000  15.086  -2.736  1.00 93.19           N  
ATOM   1969  CA  GLY A 250     -16.781  14.289  -2.723  1.00 93.19           C  
ATOM   1970  C   GLY A 250     -17.000  12.867  -3.219  1.00 93.19           C  
ATOM   1971  O   GLY A 250     -18.125  12.469  -3.506  1.00 93.19           O  
ATOM   1972  N   GLY A 251     -15.938  12.172  -3.377  1.00 90.69           N  
ATOM   1973  CA  GLY A 251     -15.969  10.797  -3.852  1.00 90.69           C  
ATOM   1974  C   GLY A 251     -14.586  10.188  -3.982  1.00 90.69           C  
ATOM   1975  O   GLY A 251     -13.586  10.789  -3.572  1.00 90.69           O  
ATOM   1976  N   VAL A 252     -14.617   8.953  -4.500  1.00 90.19           N  
ATOM   1977  CA  VAL A 252     -13.375   8.203  -4.660  1.00 90.19           C  
ATOM   1978  C   VAL A 252     -13.234   7.746  -6.109  1.00 90.19           C  
ATOM   1979  CB  VAL A 252     -13.312   6.992  -3.707  1.00 90.19           C  
ATOM   1980  O   VAL A 252     -14.195   7.262  -6.711  1.00 90.19           O  
ATOM   1981  CG1 VAL A 252     -11.992   6.250  -3.865  1.00 90.19           C  
ATOM   1982  CG2 VAL A 252     -13.508   7.441  -2.260  1.00 90.19           C  
ATOM   1983  N   VAL A 253     -12.070   7.953  -6.660  1.00 91.44           N  
ATOM   1984  CA  VAL A 253     -11.742   7.504  -8.008  1.00 91.44           C  
ATOM   1985  C   VAL A 253     -10.469   6.656  -7.977  1.00 91.44           C  
ATOM   1986  CB  VAL A 253     -11.562   8.695  -8.977  1.00 91.44           C  
ATOM   1987  O   VAL A 253      -9.461   7.055  -7.387  1.00 91.44           O  
ATOM   1988  CG1 VAL A 253     -11.125   8.203 -10.359  1.00 91.44           C  
ATOM   1989  CG2 VAL A 253     -12.852   9.508  -9.070  1.00 91.44           C  
ATOM   1990  N   GLY A 254     -10.516   5.535  -8.570  1.00 91.38           N  
ATOM   1991  CA  GLY A 254      -9.359   4.664  -8.680  1.00 91.38           C  
ATOM   1992  C   GLY A 254      -8.648   4.781 -10.016  1.00 91.38           C  
ATOM   1993  O   GLY A 254      -9.289   4.816 -11.062  1.00 91.38           O  
ATOM   1994  N   ILE A 255      -7.359   4.965  -9.961  1.00 93.50           N  
ATOM   1995  CA  ILE A 255      -6.496   4.926 -11.133  1.00 93.50           C  
ATOM   1996  C   ILE A 255      -5.605   3.686 -11.078  1.00 93.50           C  
ATOM   1997  CB  ILE A 255      -5.629   6.203 -11.234  1.00 93.50           C  
ATOM   1998  O   ILE A 255      -4.789   3.537 -10.164  1.00 93.50           O  
ATOM   1999  CG1 ILE A 255      -6.516   7.453 -11.203  1.00 93.50           C  
ATOM   2000  CG2 ILE A 255      -4.773   6.168 -12.508  1.00 93.50           C  
ATOM   2001  CD1 ILE A 255      -5.738   8.758 -11.078  1.00 93.50           C  
ATOM   2002  N   THR A 256      -5.711   2.822 -12.023  1.00 92.38           N  
ATOM   2003  CA  THR A 256      -4.883   1.622 -12.055  1.00 92.38           C  
ATOM   2004  C   THR A 256      -3.824   1.728 -13.148  1.00 92.38           C  
ATOM   2005  CB  THR A 256      -5.738   0.361 -12.281  1.00 92.38           C  
ATOM   2006  O   THR A 256      -4.102   2.223 -14.242  1.00 92.38           O  
ATOM   2007  CG2 THR A 256      -6.754   0.175 -11.164  1.00 92.38           C  
ATOM   2008  OG1 THR A 256      -6.434   0.482 -13.531  1.00 92.38           O  
ATOM   2009  N   ILE A 257      -2.676   1.463 -12.844  1.00 94.69           N  
ATOM   2010  CA  ILE A 257      -1.562   1.360 -13.781  1.00 94.69           C  
ATOM   2011  C   ILE A 257      -1.134  -0.099 -13.922  1.00 94.69           C  
ATOM   2012  CB  ILE A 257      -0.366   2.230 -13.336  1.00 94.69           C  
ATOM   2013  O   ILE A 257      -0.585  -0.681 -12.977  1.00 94.69           O  
ATOM   2014  CG1 ILE A 257      -0.839   3.645 -12.977  1.00 94.69           C  
ATOM   2015  CG2 ILE A 257       0.708   2.271 -14.430  1.00 94.69           C  
ATOM   2016  CD1 ILE A 257       0.265   4.555 -12.453  1.00 94.69           C  
ATOM   2017  N   ASP A 258      -1.336  -0.667 -15.039  1.00 93.38           N  
ATOM   2018  CA  ASP A 258      -1.055  -2.080 -15.273  1.00 93.38           C  
ATOM   2019  C   ASP A 258       0.226  -2.258 -16.078  1.00 93.38           C  
ATOM   2020  CB  ASP A 258      -2.229  -2.750 -15.984  1.00 93.38           C  
ATOM   2021  O   ASP A 258       0.367  -1.683 -17.156  1.00 93.38           O  
ATOM   2022  CG  ASP A 258      -2.123  -4.266 -16.016  1.00 93.38           C  
ATOM   2023  OD1 ASP A 258      -1.012  -4.801 -15.820  1.00 93.38           O  
ATOM   2024  OD2 ASP A 258      -3.160  -4.926 -16.234  1.00 93.38           O  
ATOM   2025  N   TRP A 259       1.111  -3.018 -15.570  1.00 94.19           N  
ATOM   2026  CA  TRP A 259       2.361  -3.373 -16.234  1.00 94.19           C  
ATOM   2027  C   TRP A 259       2.395  -4.859 -16.578  1.00 94.19           C  
ATOM   2028  CB  TRP A 259       3.561  -3.010 -15.352  1.00 94.19           C  
ATOM   2029  O   TRP A 259       2.934  -5.664 -15.812  1.00 94.19           O  
ATOM   2030  CG  TRP A 259       3.709  -1.539 -15.102  1.00 94.19           C  
ATOM   2031  CD1 TRP A 259       3.146  -0.816 -14.086  1.00 94.19           C  
ATOM   2032  CD2 TRP A 259       4.465  -0.611 -15.883  1.00 94.19           C  
ATOM   2033  CE2 TRP A 259       4.316   0.659 -15.281  1.00 94.19           C  
ATOM   2034  CE3 TRP A 259       5.254  -0.730 -17.031  1.00 94.19           C  
ATOM   2035  NE1 TRP A 259       3.510   0.506 -14.188  1.00 94.19           N  
ATOM   2036  CH2 TRP A 259       5.699   1.659 -16.922  1.00 94.19           C  
ATOM   2037  CZ2 TRP A 259       4.934   1.804 -15.797  1.00 94.19           C  
ATOM   2038  CZ3 TRP A 259       5.863   0.410 -17.547  1.00 94.19           C  
ATOM   2039  N   HIS A 260       1.830  -5.277 -17.594  1.00 93.25           N  
ATOM   2040  CA  HIS A 260       1.996  -6.633 -18.109  1.00 93.25           C  
ATOM   2041  C   HIS A 260       3.113  -6.695 -19.141  1.00 93.25           C  
ATOM   2042  CB  HIS A 260       0.687  -7.137 -18.719  1.00 93.25           C  
ATOM   2043  O   HIS A 260       2.932  -6.266 -20.281  1.00 93.25           O  
ATOM   2044  CG  HIS A 260      -0.331  -7.543 -17.703  1.00 93.25           C  
ATOM   2045  CD2 HIS A 260      -1.554  -7.035 -17.406  1.00 93.25           C  
ATOM   2046  ND1 HIS A 260      -0.134  -8.586 -16.828  1.00 93.25           N  
ATOM   2047  CE1 HIS A 260      -1.195  -8.711 -16.047  1.00 93.25           C  
ATOM   2048  NE2 HIS A 260      -2.070  -7.777 -16.375  1.00 93.25           N  
ATOM   2049  N   CYS A 261       4.223  -7.250 -18.781  1.00 94.81           N  
ATOM   2050  CA  CYS A 261       5.434  -7.180 -19.594  1.00 94.81           C  
ATOM   2051  C   CYS A 261       5.922  -8.578 -19.953  1.00 94.81           C  
ATOM   2052  CB  CYS A 261       6.535  -6.422 -18.844  1.00 94.81           C  
ATOM   2053  O   CYS A 261       6.074  -9.438 -19.094  1.00 94.81           O  
ATOM   2054  SG  CYS A 261       6.117  -4.703 -18.484  1.00 94.81           S  
ATOM   2055  N   ASP A 262       6.086  -8.758 -21.266  1.00 96.19           N  
ATOM   2056  CA  ASP A 262       6.793  -9.930 -21.781  1.00 96.19           C  
ATOM   2057  C   ASP A 262       8.273  -9.625 -21.984  1.00 96.19           C  
ATOM   2058  CB  ASP A 262       6.164 -10.414 -23.078  1.00 96.19           C  
ATOM   2059  O   ASP A 262       8.648  -8.969 -22.953  1.00 96.19           O  
ATOM   2060  CG  ASP A 262       6.668 -11.781 -23.516  1.00 96.19           C  
ATOM   2061  OD1 ASP A 262       7.754 -12.203 -23.062  1.00 96.19           O  
ATOM   2062  OD2 ASP A 262       5.973 -12.445 -24.312  1.00 96.19           O  
ATOM   2063  N   LEU A 263       9.070 -10.133 -21.125  1.00 96.00           N  
ATOM   2064  CA  LEU A 263      10.484  -9.773 -21.125  1.00 96.00           C  
ATOM   2065  C   LEU A 263      11.266 -10.641 -22.109  1.00 96.00           C  
ATOM   2066  CB  LEU A 263      11.062  -9.930 -19.719  1.00 96.00           C  
ATOM   2067  O   LEU A 263      12.492 -10.523 -22.203  1.00 96.00           O  
ATOM   2068  CG  LEU A 263      10.477  -9.023 -18.625  1.00 96.00           C  
ATOM   2069  CD1 LEU A 263      11.133  -9.312 -17.281  1.00 96.00           C  
ATOM   2070  CD2 LEU A 263      10.648  -7.559 -19.016  1.00 96.00           C  
ATOM   2071  N   ASP A 264      10.539 -11.500 -22.781  1.00 95.38           N  
ATOM   2072  CA  ASP A 264      11.172 -12.164 -23.922  1.00 95.38           C  
ATOM   2073  C   ASP A 264      11.359 -11.195 -25.094  1.00 95.38           C  
ATOM   2074  CB  ASP A 264      10.344 -13.367 -24.375  1.00 95.38           C  
ATOM   2075  O   ASP A 264      12.195 -11.422 -25.969  1.00 95.38           O  
ATOM   2076  CG  ASP A 264      10.320 -14.484 -23.344  1.00 95.38           C  
ATOM   2077  OD1 ASP A 264      11.281 -14.617 -22.562  1.00 95.38           O  
ATOM   2078  OD2 ASP A 264       9.320 -15.242 -23.312  1.00 95.38           O  
ATOM   2079  N   TRP A 265      10.578 -10.227 -25.062  1.00 93.94           N  
ATOM   2080  CA  TRP A 265      10.742  -9.125 -26.000  1.00 93.94           C  
ATOM   2081  C   TRP A 265      11.602  -8.016 -25.406  1.00 93.94           C  
ATOM   2082  CB  TRP A 265       9.383  -8.562 -26.422  1.00 93.94           C  
ATOM   2083  O   TRP A 265      11.898  -8.039 -24.203  1.00 93.94           O  
ATOM   2084  CG  TRP A 265       8.492  -9.562 -27.094  1.00 93.94           C  
ATOM   2085  CD1 TRP A 265       7.477 -10.281 -26.516  1.00 93.94           C  
ATOM   2086  CD2 TRP A 265       8.539  -9.961 -28.469  1.00 93.94           C  
ATOM   2087  CE2 TRP A 265       7.520 -10.922 -28.656  1.00 93.94           C  
ATOM   2088  CE3 TRP A 265       9.336  -9.594 -29.562  1.00 93.94           C  
ATOM   2089  NE1 TRP A 265       6.891 -11.102 -27.453  1.00 93.94           N  
ATOM   2090  CH2 TRP A 265       8.086 -11.148 -30.953  1.00 93.94           C  
ATOM   2091  CZ2 TRP A 265       7.285 -11.523 -29.891  1.00 93.94           C  
ATOM   2092  CZ3 TRP A 265       9.102 -10.195 -30.797  1.00 93.94           C  
ATOM   2093  N   HIS A 266      11.945  -7.125 -26.266  1.00 93.25           N  
ATOM   2094  CA  HIS A 266      12.711  -5.977 -25.797  1.00 93.25           C  
ATOM   2095  C   HIS A 266      11.930  -5.184 -24.750  1.00 93.25           C  
ATOM   2096  CB  HIS A 266      13.086  -5.066 -26.969  1.00 93.25           C  
ATOM   2097  O   HIS A 266      10.711  -5.039 -24.859  1.00 93.25           O  
ATOM   2098  CG  HIS A 266      14.219  -4.137 -26.672  1.00 93.25           C  
ATOM   2099  CD2 HIS A 266      15.539  -4.238 -26.922  1.00 93.25           C  
ATOM   2100  ND1 HIS A 266      14.039  -2.930 -26.031  1.00 93.25           N  
ATOM   2101  CE1 HIS A 266      15.203  -2.328 -25.891  1.00 93.25           C  
ATOM   2102  NE2 HIS A 266      16.141  -3.100 -26.438  1.00 93.25           N  
ATOM   2103  N   VAL A 267      12.594  -4.660 -23.703  1.00 93.00           N  
ATOM   2104  CA  VAL A 267      12.023  -3.994 -22.547  1.00 93.00           C  
ATOM   2105  C   VAL A 267      11.211  -2.779 -22.984  1.00 93.00           C  
ATOM   2106  CB  VAL A 267      13.125  -3.564 -21.547  1.00 93.00           C  
ATOM   2107  O   VAL A 267      10.312  -2.332 -22.266  1.00 93.00           O  
ATOM   2108  CG1 VAL A 267      12.539  -2.662 -20.453  1.00 93.00           C  
ATOM   2109  CG2 VAL A 267      13.789  -4.789 -20.922  1.00 93.00           C  
ATOM   2110  N   ARG A 268      11.422  -2.254 -24.188  1.00 91.38           N  
ATOM   2111  CA  ARG A 268      10.719  -1.081 -24.703  1.00 91.38           C  
ATOM   2112  C   ARG A 268       9.242  -1.379 -24.906  1.00 91.38           C  
ATOM   2113  CB  ARG A 268      11.352  -0.604 -26.016  1.00 91.38           C  
ATOM   2114  O   ARG A 268       8.422  -0.461 -24.984  1.00 91.38           O  
ATOM   2115  CG  ARG A 268      12.703   0.064 -25.844  1.00 91.38           C  
ATOM   2116  CD  ARG A 268      13.250   0.590 -27.156  1.00 91.38           C  
ATOM   2117  NE  ARG A 268      14.547   1.234 -26.984  1.00 91.38           N  
ATOM   2118  NH1 ARG A 268      14.719   1.932 -29.188  1.00 91.38           N  
ATOM   2119  NH2 ARG A 268      16.391   2.408 -27.688  1.00 91.38           N  
ATOM   2120  CZ  ARG A 268      15.219   1.856 -27.953  1.00 91.38           C  
ATOM   2121  N   HIS A 269       9.008  -2.648 -25.016  1.00 93.44           N  
ATOM   2122  CA  HIS A 269       7.617  -3.035 -25.219  1.00 93.44           C  
ATOM   2123  C   HIS A 269       6.867  -3.115 -23.891  1.00 93.44           C  
ATOM   2124  CB  HIS A 269       7.535  -4.375 -25.953  1.00 93.44           C  
ATOM   2125  O   HIS A 269       5.645  -3.264 -23.875  1.00 93.44           O  
ATOM   2126  CG  HIS A 269       8.016  -4.320 -27.359  1.00 93.44           C  
ATOM   2127  CD2 HIS A 269       7.367  -4.027 -28.516  1.00 93.44           C  
ATOM   2128  ND1 HIS A 269       9.320  -4.590 -27.719  1.00 93.44           N  
ATOM   2129  CE1 HIS A 269       9.453  -4.461 -29.031  1.00 93.44           C  
ATOM   2130  NE2 HIS A 269       8.281  -4.121 -29.531  1.00 93.44           N  
ATOM   2131  N   CYS A 270       7.559  -3.061 -22.828  1.00 94.38           N  
ATOM   2132  CA  CYS A 270       6.949  -2.984 -21.500  1.00 94.38           C  
ATOM   2133  C   CYS A 270       6.406  -1.586 -21.234  1.00 94.38           C  
ATOM   2134  CB  CYS A 270       7.961  -3.367 -20.422  1.00 94.38           C  
ATOM   2135  O   CYS A 270       7.168  -0.672 -20.906  1.00 94.38           O  
ATOM   2136  SG  CYS A 270       7.242  -3.523 -18.766  1.00 94.38           S  
ATOM   2137  N   ARG A 271       5.156  -1.455 -21.406  1.00 94.62           N  
ATOM   2138  CA  ARG A 271       4.508  -0.151 -21.297  1.00 94.62           C  
ATOM   2139  C   ARG A 271       3.330  -0.198 -20.328  1.00 94.62           C  
ATOM   2140  CB  ARG A 271       4.039   0.325 -22.672  1.00 94.62           C  
ATOM   2141  O   ARG A 271       2.662  -1.227 -20.219  1.00 94.62           O  
ATOM   2142  CG  ARG A 271       5.164   0.482 -23.688  1.00 94.62           C  
ATOM   2143  CD  ARG A 271       4.629   0.843 -25.062  1.00 94.62           C  
ATOM   2144  NE  ARG A 271       5.711   1.026 -26.031  1.00 94.62           N  
ATOM   2145  NH1 ARG A 271       4.320   1.376 -27.844  1.00 94.62           N  
ATOM   2146  NH2 ARG A 271       6.594   1.426 -28.109  1.00 94.62           N  
ATOM   2147  CZ  ARG A 271       5.539   1.276 -27.328  1.00 94.62           C  
ATOM   2148  N   PRO A 272       3.086   0.955 -19.719  1.00 95.69           N  
ATOM   2149  CA  PRO A 272       1.966   1.003 -18.781  1.00 95.69           C  
ATOM   2150  C   PRO A 272       0.618   1.186 -19.469  1.00 95.69           C  
ATOM   2151  CB  PRO A 272       2.297   2.211 -17.891  1.00 95.69           C  
ATOM   2152  O   PRO A 272       0.550   1.788 -20.547  1.00 95.69           O  
ATOM   2153  CG  PRO A 272       3.070   3.131 -18.781  1.00 95.69           C  
ATOM   2154  CD  PRO A 272       3.918   2.301 -19.703  1.00 95.69           C  
ATOM   2155  N   ILE A 273      -0.395   0.653 -18.922  1.00 95.31           N  
ATOM   2156  CA  ILE A 273      -1.776   0.859 -19.328  1.00 95.31           C  
ATOM   2157  C   ILE A 273      -2.576   1.475 -18.188  1.00 95.31           C  
ATOM   2158  CB  ILE A 273      -2.430  -0.463 -19.797  1.00 95.31           C  
ATOM   2159  O   ILE A 273      -2.637   0.913 -17.094  1.00 95.31           O  
ATOM   2160  CG1 ILE A 273      -1.682  -1.037 -21.000  1.00 95.31           C  
ATOM   2161  CG2 ILE A 273      -3.912  -0.249 -20.125  1.00 95.31           C  
ATOM   2162  CD1 ILE A 273      -2.125  -2.439 -21.391  1.00 95.31           C  
ATOM   2163  N   TYR A 274      -3.221   2.586 -18.484  1.00 95.56           N  
ATOM   2164  CA  TYR A 274      -3.984   3.307 -17.469  1.00 95.56           C  
ATOM   2165  C   TYR A 274      -5.477   3.021 -17.609  1.00 95.56           C  
ATOM   2166  CB  TYR A 274      -3.730   4.812 -17.578  1.00 95.56           C  
ATOM   2167  O   TYR A 274      -6.020   3.047 -18.719  1.00 95.56           O  
ATOM   2168  CG  TYR A 274      -2.285   5.199 -17.375  1.00 95.56           C  
ATOM   2169  CD1 TYR A 274      -1.761   5.359 -16.094  1.00 95.56           C  
ATOM   2170  CD2 TYR A 274      -1.441   5.406 -18.453  1.00 95.56           C  
ATOM   2171  CE1 TYR A 274      -0.430   5.719 -15.898  1.00 95.56           C  
ATOM   2172  CE2 TYR A 274      -0.110   5.766 -18.281  1.00 95.56           C  
ATOM   2173  OH  TYR A 274       1.703   6.273 -16.812  1.00 95.56           O  
ATOM   2174  CZ  TYR A 274       0.386   5.918 -17.000  1.00 95.56           C  
ATOM   2175  N   GLU A 275      -6.082   2.721 -16.516  1.00 91.94           N  
ATOM   2176  CA  GLU A 275      -7.527   2.543 -16.453  1.00 91.94           C  
ATOM   2177  C   GLU A 275      -8.117   3.303 -15.266  1.00 91.94           C  
ATOM   2178  CB  GLU A 275      -7.883   1.057 -16.344  1.00 91.94           C  
ATOM   2179  O   GLU A 275      -7.441   3.508 -14.250  1.00 91.94           O  
ATOM   2180  CG  GLU A 275      -7.594   0.270 -17.625  1.00 91.94           C  
ATOM   2181  CD  GLU A 275      -8.000  -1.192 -17.531  1.00 91.94           C  
ATOM   2182  OE1 GLU A 275      -8.070  -1.872 -18.578  1.00 91.94           O  
ATOM   2183  OE2 GLU A 275      -8.258  -1.660 -16.391  1.00 91.94           O  
ATOM   2184  N   PHE A 276      -9.359   3.689 -15.359  1.00 91.81           N  
ATOM   2185  CA  PHE A 276     -10.031   4.516 -14.367  1.00 91.81           C  
ATOM   2186  C   PHE A 276     -11.328   3.867 -13.906  1.00 91.81           C  
ATOM   2187  CB  PHE A 276     -10.312   5.914 -14.930  1.00 91.81           C  
ATOM   2188  O   PHE A 276     -12.102   3.359 -14.727  1.00 91.81           O  
ATOM   2189  CG  PHE A 276      -9.141   6.523 -15.656  1.00 91.81           C  
ATOM   2190  CD1 PHE A 276      -8.062   7.055 -14.945  1.00 91.81           C  
ATOM   2191  CD2 PHE A 276      -9.117   6.562 -17.047  1.00 91.81           C  
ATOM   2192  CE1 PHE A 276      -6.980   7.617 -15.617  1.00 91.81           C  
ATOM   2193  CE2 PHE A 276      -8.039   7.125 -17.719  1.00 91.81           C  
ATOM   2194  CZ  PHE A 276      -6.969   7.652 -17.000  1.00 91.81           C  
ATOM   2195  N   HIS A 277     -11.453   3.842 -12.617  1.00 84.56           N  
ATOM   2196  CA  HIS A 277     -12.617   3.166 -12.047  1.00 84.56           C  
ATOM   2197  C   HIS A 277     -13.297   4.035 -11.000  1.00 84.56           C  
ATOM   2198  CB  HIS A 277     -12.211   1.823 -11.438  1.00 84.56           C  
ATOM   2199  O   HIS A 277     -12.625   4.723 -10.227  1.00 84.56           O  
ATOM   2200  CG  HIS A 277     -11.359   0.985 -12.344  1.00 84.56           C  
ATOM   2201  CD2 HIS A 277     -10.023   0.802 -12.383  1.00 84.56           C  
ATOM   2202  ND1 HIS A 277     -11.891   0.214 -13.352  1.00 84.56           N  
ATOM   2203  CE1 HIS A 277     -10.906  -0.411 -13.984  1.00 84.56           C  
ATOM   2204  NE2 HIS A 277      -9.766  -0.071 -13.414  1.00 84.56           N  
ATOM   2205  N   GLY A 278     -14.641   4.090 -11.117  1.00 78.06           N  
ATOM   2206  CA  GLY A 278     -15.414   4.688 -10.039  1.00 78.06           C  
ATOM   2207  C   GLY A 278     -15.703   3.723  -8.906  1.00 78.06           C  
ATOM   2208  O   GLY A 278     -16.156   2.602  -9.133  1.00 78.06           O  
ATOM   2209  N   LEU A 279     -15.102   3.852  -7.758  1.00 65.19           N  
ATOM   2210  CA  LEU A 279     -15.320   2.953  -6.633  1.00 65.19           C  
ATOM   2211  C   LEU A 279     -16.609   3.309  -5.898  1.00 65.19           C  
ATOM   2212  CB  LEU A 279     -14.141   3.010  -5.660  1.00 65.19           C  
ATOM   2213  O   LEU A 279     -16.891   2.777  -4.820  1.00 65.19           O  
ATOM   2214  CG  LEU A 279     -12.805   2.475  -6.188  1.00 65.19           C  
ATOM   2215  CD1 LEU A 279     -11.656   2.955  -5.305  1.00 65.19           C  
ATOM   2216  CD2 LEU A 279     -12.828   0.951  -6.258  1.00 65.19           C  
ATOM   2217  N   TYR A 280     -17.469   4.340  -6.383  1.00 57.72           N  
ATOM   2218  CA  TYR A 280     -18.688   4.703  -5.668  1.00 57.72           C  
ATOM   2219  C   TYR A 280     -19.891   3.908  -6.191  1.00 57.72           C  
ATOM   2220  CB  TYR A 280     -18.969   6.203  -5.801  1.00 57.72           C  
ATOM   2221  O   TYR A 280     -20.000   3.670  -7.395  1.00 57.72           O  
ATOM   2222  CG  TYR A 280     -18.375   7.031  -4.684  1.00 57.72           C  
ATOM   2223  CD1 TYR A 280     -19.094   7.262  -3.512  1.00 57.72           C  
ATOM   2224  CD2 TYR A 280     -17.109   7.582  -4.801  1.00 57.72           C  
ATOM   2225  CE1 TYR A 280     -18.547   8.023  -2.480  1.00 57.72           C  
ATOM   2226  CE2 TYR A 280     -16.562   8.344  -3.775  1.00 57.72           C  
ATOM   2227  OH  TYR A 280     -16.750   9.312  -1.604  1.00 57.72           O  
ATOM   2228  CZ  TYR A 280     -17.281   8.562  -2.621  1.00 57.72           C  
ATOM   2229  N   GLU A 281     -20.312   2.791  -5.496  1.00 53.94           N  
ATOM   2230  CA  GLU A 281     -21.578   2.148  -5.879  1.00 53.94           C  
ATOM   2231  C   GLU A 281     -22.766   3.047  -5.570  1.00 53.94           C  
ATOM   2232  CB  GLU A 281     -21.734   0.803  -5.168  1.00 53.94           C  
ATOM   2233  O   GLU A 281     -22.656   4.004  -4.805  1.00 53.94           O  
ATOM   2234  CG  GLU A 281     -21.109  -0.366  -5.918  1.00 53.94           C  
ATOM   2235  CD  GLU A 281     -21.484  -1.720  -5.332  1.00 53.94           C  
ATOM   2236  OE1 GLU A 281     -21.094  -2.758  -5.922  1.00 53.94           O  
ATOM   2237  OE2 GLU A 281     -22.156  -1.741  -4.277  1.00 53.94           O  
ATOM   2238  N   GLU A 282     -23.844   2.562  -6.199  1.00 50.72           N  
ATOM   2239  CA  GLU A 282     -25.250   2.965  -6.254  1.00 50.72           C  
ATOM   2240  C   GLU A 282     -25.781   3.305  -4.863  1.00 50.72           C  
ATOM   2241  CB  GLU A 282     -26.094   1.861  -6.883  1.00 50.72           C  
ATOM   2242  O   GLU A 282     -26.703   4.105  -4.727  1.00 50.72           O  
ATOM   2243  CG  GLU A 282     -26.250   1.985  -8.391  1.00 50.72           C  
ATOM   2244  CD  GLU A 282     -27.156   0.929  -9.000  1.00 50.72           C  
ATOM   2245  OE1 GLU A 282     -27.438   0.998 -10.211  1.00 50.72           O  
ATOM   2246  OE2 GLU A 282     -27.594   0.024  -8.250  1.00 50.72           O  
ATOM   2247  N   LYS A 283     -25.391   2.412  -3.809  1.00 55.31           N  
ATOM   2248  CA  LYS A 283     -26.234   2.553  -2.633  1.00 55.31           C  
ATOM   2249  C   LYS A 283     -25.922   3.838  -1.874  1.00 55.31           C  
ATOM   2250  CB  LYS A 283     -26.078   1.346  -1.707  1.00 55.31           C  
ATOM   2251  O   LYS A 283     -24.766   4.254  -1.805  1.00 55.31           O  
ATOM   2252  CG  LYS A 283     -27.062   0.217  -1.991  1.00 55.31           C  
ATOM   2253  CD  LYS A 283     -26.922  -0.913  -0.979  1.00 55.31           C  
ATOM   2254  CE  LYS A 283     -27.859  -2.070  -1.298  1.00 55.31           C  
ATOM   2255  NZ  LYS A 283     -27.719  -3.186  -0.316  1.00 55.31           N  
ATOM   2256  N   ASN A 284     -26.984   4.570  -1.634  1.00 58.78           N  
ATOM   2257  CA  ASN A 284     -27.281   5.867  -1.034  1.00 58.78           C  
ATOM   2258  C   ASN A 284     -26.812   5.938   0.415  1.00 58.78           C  
ATOM   2259  CB  ASN A 284     -28.781   6.172  -1.119  1.00 58.78           C  
ATOM   2260  O   ASN A 284     -27.219   6.820   1.166  1.00 58.78           O  
ATOM   2261  CG  ASN A 284     -29.141   6.949  -2.367  1.00 58.78           C  
ATOM   2262  ND2 ASN A 284     -30.438   7.066  -2.633  1.00 58.78           N  
ATOM   2263  OD1 ASN A 284     -28.281   7.438  -3.090  1.00 58.78           O  
ATOM   2264  N   LEU A 285     -26.078   4.891   0.949  1.00 61.47           N  
ATOM   2265  CA  LEU A 285     -25.922   4.980   2.396  1.00 61.47           C  
ATOM   2266  C   LEU A 285     -24.844   5.996   2.764  1.00 61.47           C  
ATOM   2267  CB  LEU A 285     -25.578   3.613   2.986  1.00 61.47           C  
ATOM   2268  O   LEU A 285     -24.969   6.707   3.766  1.00 61.47           O  
ATOM   2269  CG  LEU A 285     -26.750   2.662   3.240  1.00 61.47           C  
ATOM   2270  CD1 LEU A 285     -26.297   1.214   3.074  1.00 61.47           C  
ATOM   2271  CD2 LEU A 285     -27.328   2.893   4.633  1.00 61.47           C  
ATOM   2272  N   SER A 286     -23.812   6.102   2.254  1.00 62.84           N  
ATOM   2273  CA  SER A 286     -22.797   7.102   2.547  1.00 62.84           C  
ATOM   2274  C   SER A 286     -22.172   7.645   1.265  1.00 62.84           C  
ATOM   2275  CB  SER A 286     -21.703   6.512   3.445  1.00 62.84           C  
ATOM   2276  O   SER A 286     -21.078   7.227   0.875  1.00 62.84           O  
ATOM   2277  OG  SER A 286     -20.766   7.504   3.805  1.00 62.84           O  
ATOM   2278  N   PRO A 287     -23.203   8.617   0.796  1.00 71.81           N  
ATOM   2279  CA  PRO A 287     -22.734   9.172  -0.478  1.00 71.81           C  
ATOM   2280  C   PRO A 287     -21.641  10.227  -0.300  1.00 71.81           C  
ATOM   2281  CB  PRO A 287     -24.000   9.789  -1.078  1.00 71.81           C  
ATOM   2282  O   PRO A 287     -21.656  10.969   0.687  1.00 71.81           O  
ATOM   2283  CG  PRO A 287     -24.922   9.969   0.084  1.00 71.81           C  
ATOM   2284  CD  PRO A 287     -24.469   9.078   1.201  1.00 71.81           C  
ATOM   2285  N   GLY A 288     -20.422  10.000  -0.760  1.00 82.38           N  
ATOM   2286  CA  GLY A 288     -19.422  11.055  -0.836  1.00 82.38           C  
ATOM   2287  C   GLY A 288     -18.203  10.781   0.019  1.00 82.38           C  
ATOM   2288  O   GLY A 288     -18.062   9.695   0.583  1.00 82.38           O  
ATOM   2289  N   PHE A 289     -17.391  11.727   0.135  1.00 90.62           N  
ATOM   2290  CA  PHE A 289     -16.141  11.688   0.901  1.00 90.62           C  
ATOM   2291  C   PHE A 289     -15.805  13.062   1.450  1.00 90.62           C  
ATOM   2292  CB  PHE A 289     -14.992  11.164   0.035  1.00 90.62           C  
ATOM   2293  O   PHE A 289     -15.664  14.023   0.689  1.00 90.62           O  
ATOM   2294  CG  PHE A 289     -13.664  11.164   0.733  1.00 90.62           C  
ATOM   2295  CD1 PHE A 289     -12.734  12.172   0.496  1.00 90.62           C  
ATOM   2296  CD2 PHE A 289     -13.328  10.156   1.628  1.00 90.62           C  
ATOM   2297  CE1 PHE A 289     -11.500  12.180   1.141  1.00 90.62           C  
ATOM   2298  CE2 PHE A 289     -12.102  10.156   2.277  1.00 90.62           C  
ATOM   2299  CZ  PHE A 289     -11.188  11.164   2.031  1.00 90.62           C  
ATOM   2300  N   ASN A 290     -15.781  13.070   2.777  1.00 95.00           N  
ATOM   2301  CA  ASN A 290     -15.398  14.312   3.428  1.00 95.00           C  
ATOM   2302  C   ASN A 290     -14.609  14.062   4.707  1.00 95.00           C  
ATOM   2303  CB  ASN A 290     -16.641  15.164   3.730  1.00 95.00           C  
ATOM   2304  O   ASN A 290     -14.617  12.953   5.238  1.00 95.00           O  
ATOM   2305  CG  ASN A 290     -17.594  14.477   4.684  1.00 95.00           C  
ATOM   2306  ND2 ASN A 290     -18.719  13.992   4.152  1.00 95.00           N  
ATOM   2307  OD1 ASN A 290     -17.344  14.383   5.887  1.00 95.00           O  
ATOM   2308  N   PHE A 291     -13.914  15.008   5.168  1.00 96.31           N  
ATOM   2309  CA  PHE A 291     -13.180  14.977   6.426  1.00 96.31           C  
ATOM   2310  C   PHE A 291     -13.023  16.391   7.000  1.00 96.31           C  
ATOM   2311  CB  PHE A 291     -11.797  14.344   6.230  1.00 96.31           C  
ATOM   2312  O   PHE A 291     -13.414  17.359   6.359  1.00 96.31           O  
ATOM   2313  CG  PHE A 291     -10.875  15.148   5.352  1.00 96.31           C  
ATOM   2314  CD1 PHE A 291     -10.984  15.086   3.969  1.00 96.31           C  
ATOM   2315  CD2 PHE A 291      -9.906  15.969   5.910  1.00 96.31           C  
ATOM   2316  CE1 PHE A 291     -10.133  15.836   3.152  1.00 96.31           C  
ATOM   2317  CE2 PHE A 291      -9.047  16.719   5.102  1.00 96.31           C  
ATOM   2318  CZ  PHE A 291      -9.164  16.641   3.725  1.00 96.31           C  
ATOM   2319  N   ARG A 292     -12.500  16.484   8.211  1.00 97.12           N  
ATOM   2320  CA  ARG A 292     -12.359  17.766   8.898  1.00 97.12           C  
ATOM   2321  C   ARG A 292     -10.914  18.000   9.305  1.00 97.12           C  
ATOM   2322  CB  ARG A 292     -13.266  17.812  10.133  1.00 97.12           C  
ATOM   2323  O   ARG A 292     -10.203  17.078   9.680  1.00 97.12           O  
ATOM   2324  CG  ARG A 292     -14.750  17.906   9.805  1.00 97.12           C  
ATOM   2325  CD  ARG A 292     -15.602  17.938  11.062  1.00 97.12           C  
ATOM   2326  NE  ARG A 292     -17.016  18.109  10.750  1.00 97.12           N  
ATOM   2327  NH1 ARG A 292     -17.469  15.852  10.586  1.00 97.12           N  
ATOM   2328  NH2 ARG A 292     -19.141  17.391  10.250  1.00 97.12           N  
ATOM   2329  CZ  ARG A 292     -17.875  17.109  10.531  1.00 97.12           C  
ATOM   2330  N   PHE A 293     -10.492  19.219   9.180  1.00 96.94           N  
ATOM   2331  CA  PHE A 293      -9.211  19.672   9.711  1.00 96.94           C  
ATOM   2332  C   PHE A 293      -9.305  21.125  10.156  1.00 96.94           C  
ATOM   2333  CB  PHE A 293      -8.109  19.516   8.664  1.00 96.94           C  
ATOM   2334  O   PHE A 293     -10.289  21.812   9.875  1.00 96.94           O  
ATOM   2335  CG  PHE A 293      -8.062  20.641   7.660  1.00 96.94           C  
ATOM   2336  CD1 PHE A 293      -8.938  20.672   6.582  1.00 96.94           C  
ATOM   2337  CD2 PHE A 293      -7.137  21.672   7.797  1.00 96.94           C  
ATOM   2338  CE1 PHE A 293      -8.891  21.703   5.652  1.00 96.94           C  
ATOM   2339  CE2 PHE A 293      -7.090  22.703   6.871  1.00 96.94           C  
ATOM   2340  CZ  PHE A 293      -7.965  22.719   5.801  1.00 96.94           C  
ATOM   2341  N   ALA A 294      -8.305  21.578  10.938  1.00 97.12           N  
ATOM   2342  CA  ALA A 294      -8.367  22.938  11.500  1.00 97.12           C  
ATOM   2343  C   ALA A 294      -7.027  23.641  11.344  1.00 97.12           C  
ATOM   2344  CB  ALA A 294      -8.773  22.875  12.969  1.00 97.12           C  
ATOM   2345  O   ALA A 294      -5.969  23.016  11.352  1.00 97.12           O  
ATOM   2346  N   ARG A 295      -7.105  24.953  11.117  1.00 95.81           N  
ATOM   2347  CA  ARG A 295      -5.961  25.844  11.211  1.00 95.81           C  
ATOM   2348  C   ARG A 295      -5.957  26.594  12.547  1.00 95.81           C  
ATOM   2349  CB  ARG A 295      -5.969  26.844  10.055  1.00 95.81           C  
ATOM   2350  O   ARG A 295      -6.930  27.266  12.891  1.00 95.81           O  
ATOM   2351  CG  ARG A 295      -5.758  26.219   8.688  1.00 95.81           C  
ATOM   2352  CD  ARG A 295      -5.855  27.234   7.570  1.00 95.81           C  
ATOM   2353  NE  ARG A 295      -5.730  26.625   6.258  1.00 95.81           N  
ATOM   2354  NH1 ARG A 295      -6.531  28.438   5.086  1.00 95.81           N  
ATOM   2355  NH2 ARG A 295      -5.902  26.547   3.967  1.00 95.81           N  
ATOM   2356  CZ  ARG A 295      -6.055  27.203   5.105  1.00 95.81           C  
ATOM   2357  N   HIS A 296      -4.902  26.531  13.219  1.00 94.69           N  
ATOM   2358  CA  HIS A 296      -4.828  27.094  14.562  1.00 94.69           C  
ATOM   2359  C   HIS A 296      -4.094  28.438  14.562  1.00 94.69           C  
ATOM   2360  CB  HIS A 296      -4.129  26.109  15.516  1.00 94.69           C  
ATOM   2361  O   HIS A 296      -3.107  28.609  13.844  1.00 94.69           O  
ATOM   2362  CG  HIS A 296      -4.902  24.859  15.750  1.00 94.69           C  
ATOM   2363  CD2 HIS A 296      -4.902  23.672  15.086  1.00 94.69           C  
ATOM   2364  ND1 HIS A 296      -5.805  24.719  16.781  1.00 94.69           N  
ATOM   2365  CE1 HIS A 296      -6.332  23.516  16.734  1.00 94.69           C  
ATOM   2366  NE2 HIS A 296      -5.801  22.859  15.719  1.00 94.69           N  
ATOM   2367  N   PHE A 297      -4.633  29.328  15.367  1.00 93.44           N  
ATOM   2368  CA  PHE A 297      -4.078  30.656  15.492  1.00 93.44           C  
ATOM   2369  C   PHE A 297      -4.082  31.109  16.953  1.00 93.44           C  
ATOM   2370  CB  PHE A 297      -4.867  31.656  14.641  1.00 93.44           C  
ATOM   2371  O   PHE A 297      -4.711  30.484  17.797  1.00 93.44           O  
ATOM   2372  CG  PHE A 297      -4.980  31.250  13.195  1.00 93.44           C  
ATOM   2373  CD1 PHE A 297      -3.980  31.578  12.281  1.00 93.44           C  
ATOM   2374  CD2 PHE A 297      -6.094  30.562  12.742  1.00 93.44           C  
ATOM   2375  CE1 PHE A 297      -4.086  31.203  10.945  1.00 93.44           C  
ATOM   2376  CE2 PHE A 297      -6.207  30.188  11.406  1.00 93.44           C  
ATOM   2377  CZ  PHE A 297      -5.199  30.500  10.508  1.00 93.44           C  
ATOM   2378  N   VAL A 298      -3.273  32.094  17.234  1.00 89.00           N  
ATOM   2379  CA  VAL A 298      -3.262  32.781  18.547  1.00 89.00           C  
ATOM   2380  C   VAL A 298      -3.346  34.281  18.359  1.00 89.00           C  
ATOM   2381  CB  VAL A 298      -2.000  32.406  19.359  1.00 89.00           C  
ATOM   2382  O   VAL A 298      -2.631  34.844  17.531  1.00 89.00           O  
ATOM   2383  CG1 VAL A 298      -1.984  33.156  20.688  1.00 89.00           C  
ATOM   2384  CG2 VAL A 298      -1.932  30.891  19.578  1.00 89.00           C  
ATOM   2385  N   GLU A 299      -4.297  34.906  18.953  1.00 84.62           N  
ATOM   2386  CA  GLU A 299      -4.434  36.344  18.984  1.00 84.62           C  
ATOM   2387  C   GLU A 299      -4.680  36.844  20.406  1.00 84.62           C  
ATOM   2388  CB  GLU A 299      -5.566  36.812  18.062  1.00 84.62           C  
ATOM   2389  O   GLU A 299      -5.645  36.438  21.062  1.00 84.62           O  
ATOM   2390  CG  GLU A 299      -5.598  38.312  17.812  1.00 84.62           C  
ATOM   2391  CD  GLU A 299      -6.590  38.719  16.734  1.00 84.62           C  
ATOM   2392  OE1 GLU A 299      -6.215  39.500  15.836  1.00 84.62           O  
ATOM   2393  OE2 GLU A 299      -7.746  38.250  16.781  1.00 84.62           O  
ATOM   2394  N   ASN A 300      -3.840  37.719  20.938  1.00 81.25           N  
ATOM   2395  CA  ASN A 300      -3.936  38.312  22.281  1.00 81.25           C  
ATOM   2396  C   ASN A 300      -4.004  37.219  23.344  1.00 81.25           C  
ATOM   2397  CB  ASN A 300      -5.152  39.219  22.375  1.00 81.25           C  
ATOM   2398  O   ASN A 300      -4.840  37.281  24.250  1.00 81.25           O  
ATOM   2399  CG  ASN A 300      -5.062  40.406  21.438  1.00 81.25           C  
ATOM   2400  ND2 ASN A 300      -6.207  40.844  20.922  1.00 81.25           N  
ATOM   2401  OD1 ASN A 300      -3.977  40.938  21.188  1.00 81.25           O  
ATOM   2402  N   GLY A 301      -3.207  36.062  23.125  1.00 78.75           N  
ATOM   2403  CA  GLY A 301      -3.105  35.031  24.125  1.00 78.75           C  
ATOM   2404  C   GLY A 301      -4.242  34.031  24.031  1.00 78.75           C  
ATOM   2405  O   GLY A 301      -4.266  33.031  24.781  1.00 78.75           O  
ATOM   2406  N   THR A 302      -5.191  34.312  23.250  1.00 85.00           N  
ATOM   2407  CA  THR A 302      -6.336  33.438  23.094  1.00 85.00           C  
ATOM   2408  C   THR A 302      -6.160  32.531  21.859  1.00 85.00           C  
ATOM   2409  CB  THR A 302      -7.652  34.219  22.969  1.00 85.00           C  
ATOM   2410  O   THR A 302      -5.918  33.031  20.766  1.00 85.00           O  
ATOM   2411  CG2 THR A 302      -8.852  33.281  22.891  1.00 85.00           C  
ATOM   2412  OG1 THR A 302      -7.793  35.094  24.094  1.00 85.00           O  
ATOM   2413  N   ASN A 303      -6.328  31.266  22.156  1.00 88.94           N  
ATOM   2414  CA  ASN A 303      -6.242  30.281  21.078  1.00 88.94           C  
ATOM   2415  C   ASN A 303      -7.570  30.156  20.328  1.00 88.94           C  
ATOM   2416  CB  ASN A 303      -5.793  28.922  21.609  1.00 88.94           C  
ATOM   2417  O   ASN A 303      -8.633  30.078  20.953  1.00 88.94           O  
ATOM   2418  CG  ASN A 303      -4.406  28.969  22.219  1.00 88.94           C  
ATOM   2419  ND2 ASN A 303      -4.199  28.188  23.281  1.00 88.94           N  
ATOM   2420  OD1 ASN A 303      -3.525  29.688  21.734  1.00 88.94           O  
ATOM   2421  N   TYR A 304      -7.566  30.250  19.062  1.00 94.12           N  
ATOM   2422  CA  TYR A 304      -8.750  29.984  18.234  1.00 94.12           C  
ATOM   2423  C   TYR A 304      -8.375  29.219  16.969  1.00 94.12           C  
ATOM   2424  CB  TYR A 304      -9.445  31.297  17.875  1.00 94.12           C  
ATOM   2425  O   TYR A 304      -7.191  29.031  16.688  1.00 94.12           O  
ATOM   2426  CG  TYR A 304      -8.688  32.125  16.859  1.00 94.12           C  
ATOM   2427  CD1 TYR A 304      -7.699  33.031  17.266  1.00 94.12           C  
ATOM   2428  CD2 TYR A 304      -8.961  32.031  15.500  1.00 94.12           C  
ATOM   2429  CE1 TYR A 304      -7.000  33.781  16.344  1.00 94.12           C  
ATOM   2430  CE2 TYR A 304      -8.273  32.781  14.562  1.00 94.12           C  
ATOM   2431  OH  TYR A 304      -6.605  34.406  14.070  1.00 94.12           O  
ATOM   2432  CZ  TYR A 304      -7.293  33.656  14.992  1.00 94.12           C  
ATOM   2433  N   ARG A 305      -9.383  28.719  16.281  1.00 96.56           N  
ATOM   2434  CA  ARG A 305      -9.117  27.938  15.078  1.00 96.56           C  
ATOM   2435  C   ARG A 305     -10.188  28.172  14.023  1.00 96.56           C  
ATOM   2436  CB  ARG A 305      -9.039  26.438  15.414  1.00 96.56           C  
ATOM   2437  O   ARG A 305     -11.281  28.672  14.336  1.00 96.56           O  
ATOM   2438  CG  ARG A 305     -10.391  25.797  15.680  1.00 96.56           C  
ATOM   2439  CD  ARG A 305     -10.258  24.312  15.992  1.00 96.56           C  
ATOM   2440  NE  ARG A 305     -11.562  23.672  16.125  1.00 96.56           N  
ATOM   2441  NH1 ARG A 305     -10.719  21.578  16.625  1.00 96.56           N  
ATOM   2442  NH2 ARG A 305     -12.984  21.906  16.531  1.00 96.56           N  
ATOM   2443  CZ  ARG A 305     -11.750  22.391  16.422  1.00 96.56           C  
ATOM   2444  N   HIS A 306      -9.781  27.984  12.797  1.00 95.44           N  
ATOM   2445  CA  HIS A 306     -10.727  27.844  11.688  1.00 95.44           C  
ATOM   2446  C   HIS A 306     -10.961  26.375  11.352  1.00 95.44           C  
ATOM   2447  CB  HIS A 306     -10.227  28.594  10.461  1.00 95.44           C  
ATOM   2448  O   HIS A 306     -10.031  25.672  10.969  1.00 95.44           O  
ATOM   2449  CG  HIS A 306      -9.961  30.047  10.703  1.00 95.44           C  
ATOM   2450  CD2 HIS A 306      -8.930  30.844  10.328  1.00 95.44           C  
ATOM   2451  ND1 HIS A 306     -10.820  30.859  11.422  1.00 95.44           N  
ATOM   2452  CE1 HIS A 306     -10.328  32.094  11.477  1.00 95.44           C  
ATOM   2453  NE2 HIS A 306      -9.180  32.094  10.820  1.00 95.44           N  
ATOM   2454  N   LEU A 307     -12.156  25.938  11.516  1.00 97.88           N  
ATOM   2455  CA  LEU A 307     -12.500  24.547  11.195  1.00 97.88           C  
ATOM   2456  C   LEU A 307     -12.953  24.422   9.750  1.00 97.88           C  
ATOM   2457  CB  LEU A 307     -13.602  24.047  12.133  1.00 97.88           C  
ATOM   2458  O   LEU A 307     -13.734  25.234   9.258  1.00 97.88           O  
ATOM   2459  CG  LEU A 307     -14.031  22.578  11.945  1.00 97.88           C  
ATOM   2460  CD1 LEU A 307     -12.938  21.641  12.430  1.00 97.88           C  
ATOM   2461  CD2 LEU A 307     -15.336  22.312  12.680  1.00 97.88           C  
ATOM   2462  N   PHE A 308     -12.398  23.438   9.094  1.00 97.25           N  
ATOM   2463  CA  PHE A 308     -12.773  23.172   7.707  1.00 97.25           C  
ATOM   2464  C   PHE A 308     -13.398  21.797   7.578  1.00 97.25           C  
ATOM   2465  CB  PHE A 308     -11.555  23.297   6.789  1.00 97.25           C  
ATOM   2466  O   PHE A 308     -12.812  20.797   8.008  1.00 97.25           O  
ATOM   2467  CG  PHE A 308     -11.016  24.688   6.672  1.00 97.25           C  
ATOM   2468  CD1 PHE A 308     -11.383  25.500   5.609  1.00 97.25           C  
ATOM   2469  CD2 PHE A 308     -10.141  25.188   7.625  1.00 97.25           C  
ATOM   2470  CE1 PHE A 308     -10.883  26.797   5.500  1.00 97.25           C  
ATOM   2471  CE2 PHE A 308      -9.633  26.484   7.523  1.00 97.25           C  
ATOM   2472  CZ  PHE A 308     -10.008  27.281   6.457  1.00 97.25           C  
ATOM   2473  N   LYS A 309     -14.594  21.734   7.133  1.00 97.25           N  
ATOM   2474  CA  LYS A 309     -15.148  20.500   6.578  1.00 97.25           C  
ATOM   2475  C   LYS A 309     -14.883  20.406   5.078  1.00 97.25           C  
ATOM   2476  CB  LYS A 309     -16.656  20.422   6.852  1.00 97.25           C  
ATOM   2477  O   LYS A 309     -15.492  21.125   4.289  1.00 97.25           O  
ATOM   2478  CG  LYS A 309     -17.281  19.109   6.422  1.00 97.25           C  
ATOM   2479  CD  LYS A 309     -18.750  19.031   6.832  1.00 97.25           C  
ATOM   2480  CE  LYS A 309     -19.375  17.688   6.469  1.00 97.25           C  
ATOM   2481  NZ  LYS A 309     -20.781  17.578   6.938  1.00 97.25           N  
ATOM   2482  N   VAL A 310     -14.078  19.516   4.723  1.00 97.44           N  
ATOM   2483  CA  VAL A 310     -13.570  19.438   3.355  1.00 97.44           C  
ATOM   2484  C   VAL A 310     -14.289  18.312   2.604  1.00 97.44           C  
ATOM   2485  CB  VAL A 310     -12.047  19.203   3.332  1.00 97.44           C  
ATOM   2486  O   VAL A 310     -14.398  17.188   3.104  1.00 97.44           O  
ATOM   2487  CG1 VAL A 310     -11.562  18.922   1.908  1.00 97.44           C  
ATOM   2488  CG2 VAL A 310     -11.312  20.406   3.920  1.00 97.44           C  
ATOM   2489  N   PHE A 311     -14.867  18.672   1.501  1.00 96.81           N  
ATOM   2490  CA  PHE A 311     -15.320  17.703   0.512  1.00 96.81           C  
ATOM   2491  C   PHE A 311     -14.312  17.594  -0.629  1.00 96.81           C  
ATOM   2492  CB  PHE A 311     -16.703  18.094  -0.036  1.00 96.81           C  
ATOM   2493  O   PHE A 311     -13.844  18.594  -1.150  1.00 96.81           O  
ATOM   2494  CG  PHE A 311     -17.719  18.344   1.032  1.00 96.81           C  
ATOM   2495  CD1 PHE A 311     -18.562  17.328   1.471  1.00 96.81           C  
ATOM   2496  CD2 PHE A 311     -17.844  19.609   1.598  1.00 96.81           C  
ATOM   2497  CE1 PHE A 311     -19.516  17.578   2.459  1.00 96.81           C  
ATOM   2498  CE2 PHE A 311     -18.797  19.859   2.586  1.00 96.81           C  
ATOM   2499  CZ  PHE A 311     -19.625  18.828   3.016  1.00 96.81           C  
ATOM   2500  N   GLY A 312     -13.953  16.422  -0.983  1.00 96.44           N  
ATOM   2501  CA  GLY A 312     -12.953  16.266  -2.025  1.00 96.44           C  
ATOM   2502  C   GLY A 312     -13.031  14.922  -2.734  1.00 96.44           C  
ATOM   2503  O   GLY A 312     -13.797  14.047  -2.328  1.00 96.44           O  
ATOM   2504  N   ILE A 313     -12.328  14.867  -3.789  1.00 94.94           N  
ATOM   2505  CA  ILE A 313     -12.188  13.625  -4.543  1.00 94.94           C  
ATOM   2506  C   ILE A 313     -10.883  12.930  -4.148  1.00 94.94           C  
ATOM   2507  CB  ILE A 313     -12.211  13.883  -6.066  1.00 94.94           C  
ATOM   2508  O   ILE A 313      -9.797  13.492  -4.297  1.00 94.94           O  
ATOM   2509  CG1 ILE A 313     -13.453  14.703  -6.449  1.00 94.94           C  
ATOM   2510  CG2 ILE A 313     -12.164  12.562  -6.840  1.00 94.94           C  
ATOM   2511  CD1 ILE A 313     -13.453  15.188  -7.891  1.00 94.94           C  
ATOM   2512  N   ARG A 314     -11.023  11.758  -3.668  1.00 94.50           N  
ATOM   2513  CA  ARG A 314      -9.859  10.938  -3.334  1.00 94.50           C  
ATOM   2514  C   ARG A 314      -9.422  10.094  -4.531  1.00 94.50           C  
ATOM   2515  CB  ARG A 314     -10.172  10.023  -2.143  1.00 94.50           C  
ATOM   2516  O   ARG A 314     -10.227   9.367  -5.109  1.00 94.50           O  
ATOM   2517  CG  ARG A 314      -9.016   9.133  -1.727  1.00 94.50           C  
ATOM   2518  CD  ARG A 314      -9.375   8.266  -0.531  1.00 94.50           C  
ATOM   2519  NE  ARG A 314      -8.312   7.309  -0.225  1.00 94.50           N  
ATOM   2520  NH1 ARG A 314      -9.086   6.820   1.898  1.00 94.50           N  
ATOM   2521  NH2 ARG A 314      -7.195   5.797   1.095  1.00 94.50           N  
ATOM   2522  CZ  ARG A 314      -8.203   6.645   0.922  1.00 94.50           C  
ATOM   2523  N   PHE A 315      -8.211  10.203  -4.914  1.00 94.31           N  
ATOM   2524  CA  PHE A 315      -7.633   9.398  -5.980  1.00 94.31           C  
ATOM   2525  C   PHE A 315      -6.723   8.312  -5.410  1.00 94.31           C  
ATOM   2526  CB  PHE A 315      -6.848  10.281  -6.953  1.00 94.31           C  
ATOM   2527  O   PHE A 315      -5.785   8.609  -4.672  1.00 94.31           O  
ATOM   2528  CG  PHE A 315      -7.703  11.273  -7.703  1.00 94.31           C  
ATOM   2529  CD1 PHE A 315      -8.312  10.914  -8.898  1.00 94.31           C  
ATOM   2530  CD2 PHE A 315      -7.895  12.555  -7.207  1.00 94.31           C  
ATOM   2531  CE1 PHE A 315      -9.102  11.828  -9.594  1.00 94.31           C  
ATOM   2532  CE2 PHE A 315      -8.688  13.469  -7.898  1.00 94.31           C  
ATOM   2533  CZ  PHE A 315      -9.289  13.102  -9.094  1.00 94.31           C  
ATOM   2534  N   ASP A 316      -6.969   7.145  -5.719  1.00 92.44           N  
ATOM   2535  CA  ASP A 316      -6.141   6.004  -5.336  1.00 92.44           C  
ATOM   2536  C   ASP A 316      -5.426   5.410  -6.551  1.00 92.44           C  
ATOM   2537  CB  ASP A 316      -6.988   4.930  -4.648  1.00 92.44           C  
ATOM   2538  O   ASP A 316      -6.070   4.895  -7.465  1.00 92.44           O  
ATOM   2539  CG  ASP A 316      -7.512   5.371  -3.293  1.00 92.44           C  
ATOM   2540  OD1 ASP A 316      -6.918   6.277  -2.674  1.00 92.44           O  
ATOM   2541  OD2 ASP A 316      -8.523   4.797  -2.838  1.00 92.44           O  
ATOM   2542  N   ILE A 317      -4.160   5.496  -6.500  1.00 93.50           N  
ATOM   2543  CA  ILE A 317      -3.363   4.922  -7.582  1.00 93.50           C  
ATOM   2544  C   ILE A 317      -2.926   3.510  -7.207  1.00 93.50           C  
ATOM   2545  CB  ILE A 317      -2.131   5.801  -7.898  1.00 93.50           C  
ATOM   2546  O   ILE A 317      -2.195   3.316  -6.230  1.00 93.50           O  
ATOM   2547  CG1 ILE A 317      -2.568   7.219  -8.273  1.00 93.50           C  
ATOM   2548  CG2 ILE A 317      -1.296   5.172  -9.016  1.00 93.50           C  
ATOM   2549  CD1 ILE A 317      -1.419   8.211  -8.391  1.00 93.50           C  
ATOM   2550  N   LEU A 318      -3.324   2.584  -7.949  1.00 89.94           N  
ATOM   2551  CA  LEU A 318      -3.000   1.178  -7.734  1.00 89.94           C  
ATOM   2552  C   LEU A 318      -2.150   0.635  -8.883  1.00 89.94           C  
ATOM   2553  CB  LEU A 318      -4.281   0.348  -7.598  1.00 89.94           C  
ATOM   2554  O   LEU A 318      -2.570   0.665 -10.039  1.00 89.94           O  
ATOM   2555  CG  LEU A 318      -5.293   0.834  -6.559  1.00 89.94           C  
ATOM   2556  CD1 LEU A 318      -6.699   0.395  -6.949  1.00 89.94           C  
ATOM   2557  CD2 LEU A 318      -4.930   0.316  -5.172  1.00 89.94           C  
ATOM   2558  N   VAL A 319      -1.019   0.184  -8.547  1.00 90.44           N  
ATOM   2559  CA  VAL A 319      -0.094  -0.347  -9.539  1.00 90.44           C  
ATOM   2560  C   VAL A 319      -0.052  -1.870  -9.445  1.00 90.44           C  
ATOM   2561  CB  VAL A 319       1.326   0.237  -9.367  1.00 90.44           C  
ATOM   2562  O   VAL A 319       0.112  -2.428  -8.359  1.00 90.44           O  
ATOM   2563  CG1 VAL A 319       2.262  -0.283 -10.453  1.00 90.44           C  
ATOM   2564  CG2 VAL A 319       1.280   1.764  -9.383  1.00 90.44           C  
ATOM   2565  N   ASP A 320      -0.322  -2.521 -10.523  1.00 85.94           N  
ATOM   2566  CA  ASP A 320      -0.269  -3.979 -10.586  1.00 85.94           C  
ATOM   2567  C   ASP A 320       0.347  -4.453 -11.898  1.00 85.94           C  
ATOM   2568  CB  ASP A 320      -1.668  -4.574 -10.414  1.00 85.94           C  
ATOM   2569  O   ASP A 320       0.489  -3.674 -12.844  1.00 85.94           O  
ATOM   2570  CG  ASP A 320      -1.648  -6.070 -10.141  1.00 85.94           C  
ATOM   2571  OD1 ASP A 320      -0.618  -6.586  -9.656  1.00 85.94           O  
ATOM   2572  OD2 ASP A 320      -2.672  -6.734 -10.414  1.00 85.94           O  
ATOM   2573  N   GLY A 321       0.803  -5.586 -11.859  1.00 89.25           N  
ATOM   2574  CA  GLY A 321       1.357  -6.168 -13.070  1.00 89.25           C  
ATOM   2575  C   GLY A 321       2.193  -7.406 -12.812  1.00 89.25           C  
ATOM   2576  O   GLY A 321       2.389  -7.801 -11.656  1.00 89.25           O  
ATOM   2577  N   LYS A 322       2.533  -8.031 -13.953  1.00 90.88           N  
ATOM   2578  CA  LYS A 322       3.367  -9.227 -13.961  1.00 90.88           C  
ATOM   2579  C   LYS A 322       4.285  -9.258 -15.180  1.00 90.88           C  
ATOM   2580  CB  LYS A 322       2.500 -10.492 -13.930  1.00 90.88           C  
ATOM   2581  O   LYS A 322       3.926  -8.742 -16.234  1.00 90.88           O  
ATOM   2582  CG  LYS A 322       1.802 -10.727 -12.594  1.00 90.88           C  
ATOM   2583  CD  LYS A 322       0.979 -12.008 -12.617  1.00 90.88           C  
ATOM   2584  CE  LYS A 322       0.218 -12.211 -11.320  1.00 90.88           C  
ATOM   2585  NZ  LYS A 322      -0.618 -13.445 -11.352  1.00 90.88           N  
ATOM   2586  N   ALA A 323       5.422  -9.766 -14.945  1.00 95.31           N  
ATOM   2587  CA  ALA A 323       6.363  -9.977 -16.047  1.00 95.31           C  
ATOM   2588  C   ALA A 323       6.684 -11.453 -16.219  1.00 95.31           C  
ATOM   2589  CB  ALA A 323       7.641  -9.180 -15.805  1.00 95.31           C  
ATOM   2590  O   ALA A 323       6.707 -12.211 -15.234  1.00 95.31           O  
ATOM   2591  N   GLY A 324       6.789 -11.844 -17.438  1.00 95.94           N  
ATOM   2592  CA  GLY A 324       7.168 -13.203 -17.766  1.00 95.94           C  
ATOM   2593  C   GLY A 324       8.430 -13.289 -18.594  1.00 95.94           C  
ATOM   2594  O   GLY A 324       8.672 -12.445 -19.469  1.00 95.94           O  
ATOM   2595  N   LYS A 325       9.164 -14.250 -18.250  1.00 95.94           N  
ATOM   2596  CA  LYS A 325      10.383 -14.547 -19.000  1.00 95.94           C  
ATOM   2597  C   LYS A 325      10.586 -16.047 -19.141  1.00 95.94           C  
ATOM   2598  CB  LYS A 325      11.594 -13.914 -18.312  1.00 95.94           C  
ATOM   2599  O   LYS A 325      10.266 -16.812 -18.234  1.00 95.94           O  
ATOM   2600  CG  LYS A 325      12.859 -13.930 -19.156  1.00 95.94           C  
ATOM   2601  CD  LYS A 325      14.008 -13.211 -18.453  1.00 95.94           C  
ATOM   2602  CE  LYS A 325      15.266 -13.195 -19.312  1.00 95.94           C  
ATOM   2603  NZ  LYS A 325      16.391 -12.477 -18.641  1.00 95.94           N  
ATOM   2604  N   PHE A 326      11.086 -16.391 -20.297  1.00 95.19           N  
ATOM   2605  CA  PHE A 326      11.297 -17.797 -20.594  1.00 95.19           C  
ATOM   2606  C   PHE A 326      12.172 -18.453 -19.531  1.00 95.19           C  
ATOM   2607  CB  PHE A 326      11.938 -17.969 -21.984  1.00 95.19           C  
ATOM   2608  O   PHE A 326      13.172 -17.875 -19.109  1.00 95.19           O  
ATOM   2609  CG  PHE A 326      12.344 -19.375 -22.297  1.00 95.19           C  
ATOM   2610  CD1 PHE A 326      13.656 -19.797 -22.094  1.00 95.19           C  
ATOM   2611  CD2 PHE A 326      11.422 -20.281 -22.797  1.00 95.19           C  
ATOM   2612  CE1 PHE A 326      14.039 -21.109 -22.375  1.00 95.19           C  
ATOM   2613  CE2 PHE A 326      11.797 -21.594 -23.094  1.00 95.19           C  
ATOM   2614  CZ  PHE A 326      13.109 -22.000 -22.875  1.00 95.19           C  
ATOM   2615  N   ASP A 327      11.617 -19.625 -19.109  1.00 90.06           N  
ATOM   2616  CA  ASP A 327      12.344 -20.453 -18.141  1.00 90.06           C  
ATOM   2617  C   ASP A 327      12.188 -21.938 -18.469  1.00 90.06           C  
ATOM   2618  CB  ASP A 327      11.859 -20.172 -16.719  1.00 90.06           C  
ATOM   2619  O   ASP A 327      11.094 -22.391 -18.797  1.00 90.06           O  
ATOM   2620  CG  ASP A 327      12.781 -20.750 -15.656  1.00 90.06           C  
ATOM   2621  OD1 ASP A 327      13.594 -21.641 -15.969  1.00 90.06           O  
ATOM   2622  OD2 ASP A 327      12.688 -20.297 -14.492  1.00 90.06           O  
ATOM   2623  N   ILE A 328      13.195 -22.688 -18.344  1.00 83.94           N  
ATOM   2624  CA  ILE A 328      13.211 -24.094 -18.734  1.00 83.94           C  
ATOM   2625  C   ILE A 328      12.398 -24.922 -17.734  1.00 83.94           C  
ATOM   2626  CB  ILE A 328      14.656 -24.641 -18.828  1.00 83.94           C  
ATOM   2627  O   ILE A 328      11.797 -25.938 -18.094  1.00 83.94           O  
ATOM   2628  CG1 ILE A 328      14.664 -26.031 -19.484  1.00 83.94           C  
ATOM   2629  CG2 ILE A 328      15.305 -24.688 -17.438  1.00 83.94           C  
ATOM   2630  CD1 ILE A 328      14.156 -26.031 -20.922  1.00 83.94           C  
ATOM   2631  N   ILE A 329      12.320 -24.531 -16.516  1.00 77.62           N  
ATOM   2632  CA  ILE A 329      11.688 -25.312 -15.469  1.00 77.62           C  
ATOM   2633  C   ILE A 329      10.172 -25.359 -15.695  1.00 77.62           C  
ATOM   2634  CB  ILE A 329      12.000 -24.750 -14.062  1.00 77.62           C  
ATOM   2635  O   ILE A 329       9.594 -26.422 -15.859  1.00 77.62           O  
ATOM   2636  CG1 ILE A 329      13.484 -24.938 -13.734  1.00 77.62           C  
ATOM   2637  CG2 ILE A 329      11.117 -25.406 -13.000  1.00 77.62           C  
ATOM   2638  CD1 ILE A 329      13.922 -24.250 -12.445  1.00 77.62           C  
ATOM   2639  N   PRO A 330       9.539 -24.188 -15.758  1.00 82.12           N  
ATOM   2640  CA  PRO A 330       8.102 -24.281 -16.031  1.00 82.12           C  
ATOM   2641  C   PRO A 330       7.797 -24.906 -17.391  1.00 82.12           C  
ATOM   2642  CB  PRO A 330       7.641 -22.812 -16.000  1.00 82.12           C  
ATOM   2643  O   PRO A 330       6.766 -25.562 -17.547  1.00 82.12           O  
ATOM   2644  CG  PRO A 330       8.898 -22.016 -16.141  1.00 82.12           C  
ATOM   2645  CD  PRO A 330      10.047 -22.859 -15.648  1.00 82.12           C  
ATOM   2646  N   THR A 331       8.664 -24.781 -18.297  1.00 84.31           N  
ATOM   2647  CA  THR A 331       8.492 -25.406 -19.609  1.00 84.31           C  
ATOM   2648  C   THR A 331       8.422 -26.922 -19.484  1.00 84.31           C  
ATOM   2649  CB  THR A 331       9.633 -25.016 -20.562  1.00 84.31           C  
ATOM   2650  O   THR A 331       7.484 -27.547 -19.984  1.00 84.31           O  
ATOM   2651  CG2 THR A 331       9.398 -25.594 -21.969  1.00 84.31           C  
ATOM   2652  OG1 THR A 331       9.719 -23.594 -20.656  1.00 84.31           O  
ATOM   2653  N   MET A 332       9.312 -27.469 -18.766  1.00 79.44           N  
ATOM   2654  CA  MET A 332       9.375 -28.922 -18.594  1.00 79.44           C  
ATOM   2655  C   MET A 332       8.203 -29.422 -17.766  1.00 79.44           C  
ATOM   2656  CB  MET A 332      10.695 -29.328 -17.938  1.00 79.44           C  
ATOM   2657  O   MET A 332       7.668 -30.500 -18.031  1.00 79.44           O  
ATOM   2658  CG  MET A 332      11.914 -29.125 -18.828  1.00 79.44           C  
ATOM   2659  SD  MET A 332      11.852 -30.156 -20.344  1.00 79.44           S  
ATOM   2660  CE  MET A 332      13.430 -29.688 -21.109  1.00 79.44           C  
ATOM   2661  N   THR A 333       7.879 -28.719 -16.797  1.00 75.25           N  
ATOM   2662  CA  THR A 333       6.738 -29.109 -15.969  1.00 75.25           C  
ATOM   2663  C   THR A 333       5.453 -29.094 -16.781  1.00 75.25           C  
ATOM   2664  CB  THR A 333       6.582 -28.172 -14.750  1.00 75.25           C  
ATOM   2665  O   THR A 333       4.621 -30.000 -16.656  1.00 75.25           O  
ATOM   2666  CG2 THR A 333       5.410 -28.594 -13.875  1.00 75.25           C  
ATOM   2667  OG1 THR A 333       7.785 -28.203 -13.977  1.00 75.25           O  
ATOM   2668  N   THR A 334       5.375 -28.094 -17.562  1.00 79.44           N  
ATOM   2669  CA  THR A 334       4.188 -28.000 -18.406  1.00 79.44           C  
ATOM   2670  C   THR A 334       4.164 -29.141 -19.438  1.00 79.44           C  
ATOM   2671  CB  THR A 334       4.117 -26.656 -19.141  1.00 79.44           C  
ATOM   2672  O   THR A 334       3.111 -29.734 -19.688  1.00 79.44           O  
ATOM   2673  CG2 THR A 334       2.883 -26.562 -20.031  1.00 79.44           C  
ATOM   2674  OG1 THR A 334       4.070 -25.594 -18.172  1.00 79.44           O  
ATOM   2675  N   ILE A 335       5.254 -29.422 -19.953  1.00 79.00           N  
ATOM   2676  CA  ILE A 335       5.348 -30.531 -20.906  1.00 79.00           C  
ATOM   2677  C   ILE A 335       4.988 -31.844 -20.203  1.00 79.00           C  
ATOM   2678  CB  ILE A 335       6.762 -30.625 -21.516  1.00 79.00           C  
ATOM   2679  O   ILE A 335       4.223 -32.656 -20.719  1.00 79.00           O  
ATOM   2680  CG1 ILE A 335       7.008 -29.453 -22.469  1.00 79.00           C  
ATOM   2681  CG2 ILE A 335       6.941 -31.969 -22.250  1.00 79.00           C  
ATOM   2682  CD1 ILE A 335       8.430 -29.375 -23.016  1.00 79.00           C  
ATOM   2683  N   GLY A 336       5.516 -32.031 -19.047  1.00 76.69           N  
ATOM   2684  CA  GLY A 336       5.191 -33.219 -18.281  1.00 76.69           C  
ATOM   2685  C   GLY A 336       3.703 -33.375 -18.031  1.00 76.69           C  
ATOM   2686  O   GLY A 336       3.148 -34.469 -18.203  1.00 76.69           O  
ATOM   2687  N   SER A 337       3.043 -32.344 -17.625  1.00 76.69           N  
ATOM   2688  CA  SER A 337       1.602 -32.375 -17.391  1.00 76.69           C  
ATOM   2689  C   SER A 337       0.839 -32.594 -18.703  1.00 76.69           C  
ATOM   2690  CB  SER A 337       1.136 -31.062 -16.766  1.00 76.69           C  
ATOM   2691  O   SER A 337      -0.189 -33.281 -18.703  1.00 76.69           O  
ATOM   2692  OG  SER A 337       1.730 -30.875 -15.484  1.00 76.69           O  
ATOM   2693  N   GLY A 338       1.288 -31.984 -19.766  1.00 78.31           N  
ATOM   2694  CA  GLY A 338       0.681 -32.219 -21.062  1.00 78.31           C  
ATOM   2695  C   GLY A 338       0.714 -33.688 -21.484  1.00 78.31           C  
ATOM   2696  O   GLY A 338      -0.266 -34.188 -22.031  1.00 78.31           O  
ATOM   2697  N   ILE A 339       1.771 -34.344 -21.156  1.00 77.94           N  
ATOM   2698  CA  ILE A 339       1.901 -35.750 -21.484  1.00 77.94           C  
ATOM   2699  C   ILE A 339       0.911 -36.594 -20.656  1.00 77.94           C  
ATOM   2700  CB  ILE A 339       3.342 -36.281 -21.250  1.00 77.94           C  
ATOM   2701  O   ILE A 339       0.350 -37.562 -21.141  1.00 77.94           O  
ATOM   2702  CG1 ILE A 339       4.305 -35.625 -22.250  1.00 77.94           C  
ATOM   2703  CG2 ILE A 339       3.398 -37.781 -21.328  1.00 77.94           C  
ATOM   2704  CD1 ILE A 339       5.773 -35.750 -21.859  1.00 77.94           C  
ATOM   2705  N   GLY A 340       0.715 -36.125 -19.516  1.00 75.62           N  
ATOM   2706  CA  GLY A 340      -0.310 -36.781 -18.703  1.00 75.62           C  
ATOM   2707  C   GLY A 340      -1.688 -36.719 -19.344  1.00 75.62           C  
ATOM   2708  O   GLY A 340      -2.416 -37.719 -19.328  1.00 75.62           O  
ATOM   2709  N   ILE A 341      -1.939 -35.688 -19.906  1.00 76.69           N  
ATOM   2710  CA  ILE A 341      -3.234 -35.531 -20.562  1.00 76.69           C  
ATOM   2711  C   ILE A 341      -3.328 -36.438 -21.766  1.00 76.69           C  
ATOM   2712  CB  ILE A 341      -3.463 -34.062 -21.000  1.00 76.69           C  
ATOM   2713  O   ILE A 341      -4.391 -37.000 -22.047  1.00 76.69           O  
ATOM   2714  CG1 ILE A 341      -3.465 -33.125 -19.781  1.00 76.69           C  
ATOM   2715  CG2 ILE A 341      -4.770 -33.906 -21.781  1.00 76.69           C  
ATOM   2716  CD1 ILE A 341      -3.479 -31.641 -20.125  1.00 76.69           C  
ATOM   2717  N   PHE A 342      -2.250 -36.562 -22.438  1.00 77.31           N  
ATOM   2718  CA  PHE A 342      -2.221 -37.500 -23.547  1.00 77.31           C  
ATOM   2719  C   PHE A 342      -2.502 -38.938 -23.062  1.00 77.31           C  
ATOM   2720  CB  PHE A 342      -0.867 -37.469 -24.266  1.00 77.31           C  
ATOM   2721  O   PHE A 342      -3.156 -39.719 -23.766  1.00 77.31           O  
ATOM   2722  CG  PHE A 342      -0.825 -36.469 -25.406  1.00 77.31           C  
ATOM   2723  CD1 PHE A 342      -1.318 -36.844 -26.656  1.00 77.31           C  
ATOM   2724  CD2 PHE A 342      -0.291 -35.219 -25.234  1.00 77.31           C  
ATOM   2725  CE1 PHE A 342      -1.280 -35.938 -27.719  1.00 77.31           C  
ATOM   2726  CE2 PHE A 342      -0.249 -34.312 -26.297  1.00 77.31           C  
ATOM   2727  CZ  PHE A 342      -0.744 -34.656 -27.531  1.00 77.31           C  
ATOM   2728  N   GLY A 343      -2.045 -39.188 -21.938  1.00 74.81           N  
ATOM   2729  CA  GLY A 343      -2.340 -40.500 -21.359  1.00 74.81           C  
ATOM   2730  C   GLY A 343      -3.824 -40.719 -21.141  1.00 74.81           C  
ATOM   2731  O   GLY A 343      -4.332 -41.812 -21.406  1.00 74.81           O  
ATOM   2732  N   VAL A 344      -4.473 -39.719 -20.750  1.00 76.44           N  
ATOM   2733  CA  VAL A 344      -5.914 -39.844 -20.547  1.00 76.44           C  
ATOM   2734  C   VAL A 344      -6.613 -40.062 -21.891  1.00 76.44           C  
ATOM   2735  CB  VAL A 344      -6.477 -38.562 -19.859  1.00 76.44           C  
ATOM   2736  O   VAL A 344      -7.555 -40.844 -21.984  1.00 76.44           O  
ATOM   2737  CG1 VAL A 344      -8.000 -38.625 -19.797  1.00 76.44           C  
ATOM   2738  CG2 VAL A 344      -5.883 -38.406 -18.469  1.00 76.44           C  
ATOM   2739  N   ALA A 345      -6.176 -39.438 -22.891  1.00 78.56           N  
ATOM   2740  CA  ALA A 345      -6.754 -39.594 -24.219  1.00 78.56           C  
ATOM   2741  C   ALA A 345      -6.590 -41.031 -24.719  1.00 78.56           C  
ATOM   2742  CB  ALA A 345      -6.109 -38.594 -25.203  1.00 78.56           C  
ATOM   2743  O   ALA A 345      -7.484 -41.562 -25.375  1.00 78.56           O  
ATOM   2744  N   THR A 346      -5.465 -41.625 -24.375  1.00 76.62           N  
ATOM   2745  CA  THR A 346      -5.227 -43.000 -24.781  1.00 76.62           C  
ATOM   2746  C   THR A 346      -6.191 -43.938 -24.078  1.00 76.62           C  
ATOM   2747  CB  THR A 346      -3.775 -43.438 -24.484  1.00 76.62           C  
ATOM   2748  O   THR A 346      -6.715 -44.875 -24.703  1.00 76.62           O  
ATOM   2749  CG2 THR A 346      -3.479 -44.812 -25.078  1.00 76.62           C  
ATOM   2750  OG1 THR A 346      -2.877 -42.469 -25.062  1.00 76.62           O  
ATOM   2751  N   VAL A 347      -6.449 -43.656 -22.906  1.00 76.75           N  
ATOM   2752  CA  VAL A 347      -7.391 -44.469 -22.156  1.00 76.75           C  
ATOM   2753  C   VAL A 347      -8.789 -44.344 -22.750  1.00 76.75           C  
ATOM   2754  CB  VAL A 347      -7.406 -44.094 -20.656  1.00 76.75           C  
ATOM   2755  O   VAL A 347      -9.523 -45.312 -22.875  1.00 76.75           O  
ATOM   2756  CG1 VAL A 347      -8.547 -44.812 -19.938  1.00 76.75           C  
ATOM   2757  CG2 VAL A 347      -6.062 -44.438 -20.016  1.00 76.75           C  
ATOM   2758  N   LEU A 348      -9.109 -43.188 -23.109  1.00 78.75           N  
ATOM   2759  CA  LEU A 348     -10.422 -42.969 -23.703  1.00 78.75           C  
ATOM   2760  C   LEU A 348     -10.539 -43.656 -25.062  1.00 78.75           C  
ATOM   2761  CB  LEU A 348     -10.664 -41.438 -23.875  1.00 78.75           C  
ATOM   2762  O   LEU A 348     -11.594 -44.219 -25.375  1.00 78.75           O  
ATOM   2763  CG  LEU A 348     -12.109 -40.969 -23.750  1.00 78.75           C  
ATOM   2764  CD1 LEU A 348     -12.352 -40.344 -22.391  1.00 78.75           C  
ATOM   2765  CD2 LEU A 348     -12.453 -40.000 -24.875  1.00 78.75           C  
ATOM   2766  N   CYS A 349      -9.484 -43.625 -25.781  1.00 79.50           N  
ATOM   2767  CA  CYS A 349      -9.484 -44.281 -27.078  1.00 79.50           C  
ATOM   2768  C   CYS A 349      -9.625 -45.812 -26.922  1.00 79.50           C  
ATOM   2769  CB  CYS A 349      -8.203 -43.969 -27.844  1.00 79.50           C  
ATOM   2770  O   CYS A 349     -10.336 -46.438 -27.688  1.00 79.50           O  
ATOM   2771  SG  CYS A 349      -8.156 -42.281 -28.516  1.00 79.50           S  
ATOM   2772  N   ASP A 350      -9.000 -46.281 -25.953  1.00 80.94           N  
ATOM   2773  CA  ASP A 350      -9.117 -47.719 -25.688  1.00 80.94           C  
ATOM   2774  C   ASP A 350     -10.539 -48.094 -25.266  1.00 80.94           C  
ATOM   2775  CB  ASP A 350      -8.125 -48.156 -24.594  1.00 80.94           C  
ATOM   2776  O   ASP A 350     -11.062 -49.125 -25.656  1.00 80.94           O  
ATOM   2777  CG  ASP A 350      -6.797 -48.625 -25.156  1.00 80.94           C  
ATOM   2778  OD1 ASP A 350      -6.598 -48.562 -26.391  1.00 80.94           O  
ATOM   2779  OD2 ASP A 350      -5.938 -49.031 -24.359  1.00 80.94           O  
ATOM   2780  N   LEU A 351     -11.117 -47.250 -24.516  1.00 81.94           N  
ATOM   2781  CA  LEU A 351     -12.500 -47.500 -24.109  1.00 81.94           C  
ATOM   2782  C   LEU A 351     -13.438 -47.438 -25.297  1.00 81.94           C  
ATOM   2783  CB  LEU A 351     -12.930 -46.438 -23.062  1.00 81.94           C  
ATOM   2784  O   LEU A 351     -14.398 -48.219 -25.375  1.00 81.94           O  
ATOM   2785  CG  LEU A 351     -12.867 -46.906 -21.594  1.00 81.94           C  
ATOM   2786  CD1 LEU A 351     -12.305 -45.781 -20.719  1.00 81.94           C  
ATOM   2787  CD2 LEU A 351     -14.242 -47.344 -21.109  1.00 81.94           C  
ATOM   2788  N   LEU A 352     -13.133 -46.625 -26.188  1.00 80.38           N  
ATOM   2789  CA  LEU A 352     -13.945 -46.531 -27.391  1.00 80.38           C  
ATOM   2790  C   LEU A 352     -13.750 -47.781 -28.266  1.00 80.38           C  
ATOM   2791  CB  LEU A 352     -13.602 -45.281 -28.172  1.00 80.38           C  
ATOM   2792  O   LEU A 352     -14.711 -48.281 -28.844  1.00 80.38           O  
ATOM   2793  CG  LEU A 352     -14.172 -43.969 -27.641  1.00 80.38           C  
ATOM   2794  CD1 LEU A 352     -13.438 -42.781 -28.250  1.00 80.38           C  
ATOM   2795  CD2 LEU A 352     -15.672 -43.875 -27.922  1.00 80.38           C  
ATOM   2796  N   LEU A 353     -12.531 -48.250 -28.344  1.00 79.06           N  
ATOM   2797  CA  LEU A 353     -12.203 -49.406 -29.156  1.00 79.06           C  
ATOM   2798  C   LEU A 353     -12.836 -50.688 -28.562  1.00 79.06           C  
ATOM   2799  CB  LEU A 353     -10.688 -49.594 -29.250  1.00 79.06           C  
ATOM   2800  O   LEU A 353     -13.367 -51.500 -29.297  1.00 79.06           O  
ATOM   2801  CG  LEU A 353     -10.188 -50.656 -30.234  1.00 79.06           C  
ATOM   2802  CD1 LEU A 353      -9.281 -50.031 -31.281  1.00 79.06           C  
ATOM   2803  CD2 LEU A 353      -9.453 -51.781 -29.484  1.00 79.06           C  
ATOM   2804  N   LEU A 354     -12.836 -50.750 -27.234  1.00 80.50           N  
ATOM   2805  CA  LEU A 354     -13.234 -52.000 -26.594  1.00 80.50           C  
ATOM   2806  C   LEU A 354     -14.742 -52.031 -26.344  1.00 80.50           C  
ATOM   2807  CB  LEU A 354     -12.492 -52.188 -25.266  1.00 80.50           C  
ATOM   2808  O   LEU A 354     -15.328 -53.125 -26.219  1.00 80.50           O  
ATOM   2809  CG  LEU A 354     -10.984 -52.438 -25.359  1.00 80.50           C  
ATOM   2810  CD1 LEU A 354     -10.328 -52.219 -24.000  1.00 80.50           C  
ATOM   2811  CD2 LEU A 354     -10.719 -53.844 -25.875  1.00 80.50           C  
ATOM   2812  N   HIS A 355     -15.305 -50.875 -26.328  1.00 79.44           N  
ATOM   2813  CA  HIS A 355     -16.703 -50.906 -25.922  1.00 79.44           C  
ATOM   2814  C   HIS A 355     -17.625 -50.344 -27.000  1.00 79.44           C  
ATOM   2815  CB  HIS A 355     -16.922 -50.125 -24.609  1.00 79.44           C  
ATOM   2816  O   HIS A 355     -18.812 -50.656 -27.031  1.00 79.44           O  
ATOM   2817  CG  HIS A 355     -16.281 -50.781 -23.422  1.00 79.44           C  
ATOM   2818  CD2 HIS A 355     -16.781 -51.594 -22.469  1.00 79.44           C  
ATOM   2819  ND1 HIS A 355     -14.945 -50.594 -23.109  1.00 79.44           N  
ATOM   2820  CE1 HIS A 355     -14.664 -51.281 -22.016  1.00 79.44           C  
ATOM   2821  NE2 HIS A 355     -15.766 -51.875 -21.609  1.00 79.44           N  
ATOM   2822  N   ILE A 356     -17.188 -49.656 -27.953  1.00 76.56           N  
ATOM   2823  CA  ILE A 356     -18.094 -49.000 -28.859  1.00 76.56           C  
ATOM   2824  C   ILE A 356     -17.906 -49.562 -30.281  1.00 76.56           C  
ATOM   2825  CB  ILE A 356     -17.859 -47.469 -28.859  1.00 76.56           C  
ATOM   2826  O   ILE A 356     -18.891 -49.750 -31.000  1.00 76.56           O  
ATOM   2827  CG1 ILE A 356     -18.078 -46.906 -27.453  1.00 76.56           C  
ATOM   2828  CG2 ILE A 356     -18.781 -46.781 -29.875  1.00 76.56           C  
ATOM   2829  CD1 ILE A 356     -17.797 -45.406 -27.344  1.00 76.56           C  
ATOM   2830  N   LEU A 357     -16.812 -50.000 -30.625  1.00 75.19           N  
ATOM   2831  CA  LEU A 357     -16.578 -50.438 -32.000  1.00 75.19           C  
ATOM   2832  C   LEU A 357     -17.125 -51.844 -32.219  1.00 75.19           C  
ATOM   2833  CB  LEU A 357     -15.086 -50.406 -32.344  1.00 75.19           C  
ATOM   2834  O   LEU A 357     -17.172 -52.656 -31.281  1.00 75.19           O  
ATOM   2835  CG  LEU A 357     -14.562 -49.125 -32.969  1.00 75.19           C  
ATOM   2836  CD1 LEU A 357     -13.484 -48.500 -32.062  1.00 75.19           C  
ATOM   2837  CD2 LEU A 357     -14.039 -49.375 -34.375  1.00 75.19           C  
ATOM   2838  N   PRO A 358     -17.812 -52.125 -33.312  1.00 74.69           N  
ATOM   2839  CA  PRO A 358     -18.484 -53.406 -33.594  1.00 74.69           C  
ATOM   2840  C   PRO A 358     -17.562 -54.594 -33.438  1.00 74.69           C  
ATOM   2841  CB  PRO A 358     -18.938 -53.250 -35.062  1.00 74.69           C  
ATOM   2842  O   PRO A 358     -18.016 -55.688 -33.000  1.00 74.69           O  
ATOM   2843  CG  PRO A 358     -18.250 -52.000 -35.531  1.00 74.69           C  
ATOM   2844  CD  PRO A 358     -17.672 -51.281 -34.344  1.00 74.69           C  
ATOM   2845  N   LYS A 359     -16.297 -54.594 -33.781  1.00 75.44           N  
ATOM   2846  CA  LYS A 359     -15.391 -55.719 -33.625  1.00 75.44           C  
ATOM   2847  C   LYS A 359     -14.727 -55.688 -32.250  1.00 75.44           C  
ATOM   2848  CB  LYS A 359     -14.328 -55.750 -34.719  1.00 75.44           C  
ATOM   2849  O   LYS A 359     -13.578 -56.125 -32.094  1.00 75.44           O  
ATOM   2850  CG  LYS A 359     -14.875 -56.000 -36.125  1.00 75.44           C  
ATOM   2851  CD  LYS A 359     -13.758 -56.156 -37.125  1.00 75.44           C  
ATOM   2852  CE  LYS A 359     -14.305 -56.469 -38.531  1.00 75.44           C  
ATOM   2853  NZ  LYS A 359     -13.211 -56.625 -39.531  1.00 75.44           N  
ATOM   2854  N   ARG A 360     -15.523 -55.344 -31.266  1.00 77.44           N  
ATOM   2855  CA  ARG A 360     -14.992 -55.125 -29.922  1.00 77.44           C  
ATOM   2856  C   ARG A 360     -14.586 -56.438 -29.266  1.00 77.44           C  
ATOM   2857  CB  ARG A 360     -16.016 -54.406 -29.047  1.00 77.44           C  
ATOM   2858  O   ARG A 360     -13.570 -56.500 -28.578  1.00 77.44           O  
ATOM   2859  CG  ARG A 360     -17.312 -55.156 -28.875  1.00 77.44           C  
ATOM   2860  CD  ARG A 360     -18.375 -54.312 -28.172  1.00 77.44           C  
ATOM   2861  NE  ARG A 360     -19.625 -55.031 -27.984  1.00 77.44           N  
ATOM   2862  NH1 ARG A 360     -20.781 -53.250 -27.094  1.00 77.44           N  
ATOM   2863  NH2 ARG A 360     -21.812 -55.281 -27.375  1.00 77.44           N  
ATOM   2864  CZ  ARG A 360     -20.734 -54.531 -27.484  1.00 77.44           C  
ATOM   2865  N   HIS A 361     -15.328 -57.406 -29.438  1.00 78.38           N  
ATOM   2866  CA  HIS A 361     -15.016 -58.688 -28.812  1.00 78.38           C  
ATOM   2867  C   HIS A 361     -13.711 -59.281 -29.359  1.00 78.38           C  
ATOM   2868  CB  HIS A 361     -16.156 -59.688 -29.000  1.00 78.38           C  
ATOM   2869  O   HIS A 361     -12.930 -59.875 -28.609  1.00 78.38           O  
ATOM   2870  CG  HIS A 361     -17.344 -59.438 -28.125  1.00 78.38           C  
ATOM   2871  CD2 HIS A 361     -18.562 -58.938 -28.406  1.00 78.38           C  
ATOM   2872  ND1 HIS A 361     -17.328 -59.688 -26.766  1.00 78.38           N  
ATOM   2873  CE1 HIS A 361     -18.500 -59.344 -26.266  1.00 78.38           C  
ATOM   2874  NE2 HIS A 361     -19.266 -58.906 -27.234  1.00 78.38           N  
ATOM   2875  N   TYR A 362     -13.570 -59.062 -30.656  1.00 79.06           N  
ATOM   2876  CA  TYR A 362     -12.336 -59.531 -31.297  1.00 79.06           C  
ATOM   2877  C   TYR A 362     -11.125 -58.781 -30.719  1.00 79.06           C  
ATOM   2878  CB  TYR A 362     -12.391 -59.312 -32.812  1.00 79.06           C  
ATOM   2879  O   TYR A 362     -10.125 -59.406 -30.359  1.00 79.06           O  
ATOM   2880  CG  TYR A 362     -11.109 -59.688 -33.531  1.00 79.06           C  
ATOM   2881  CD1 TYR A 362     -10.242 -58.688 -33.969  1.00 79.06           C  
ATOM   2882  CD2 TYR A 362     -10.766 -61.000 -33.719  1.00 79.06           C  
ATOM   2883  CE1 TYR A 362      -9.062 -59.031 -34.625  1.00 79.06           C  
ATOM   2884  CE2 TYR A 362      -9.586 -61.344 -34.375  1.00 79.06           C  
ATOM   2885  OH  TYR A 362      -7.578 -60.688 -35.500  1.00 79.06           O  
ATOM   2886  CZ  TYR A 362      -8.750 -60.344 -34.844  1.00 79.06           C  
ATOM   2887  N   TYR A 363     -11.234 -57.656 -30.594  1.00 79.31           N  
ATOM   2888  CA  TYR A 363     -10.117 -56.844 -30.094  1.00 79.31           C  
ATOM   2889  C   TYR A 363      -9.883 -57.125 -28.609  1.00 79.31           C  
ATOM   2890  CB  TYR A 363     -10.375 -55.375 -30.328  1.00 79.31           C  
ATOM   2891  O   TYR A 363      -8.734 -57.094 -28.141  1.00 79.31           O  
ATOM   2892  CG  TYR A 363     -10.391 -54.969 -31.781  1.00 79.31           C  
ATOM   2893  CD1 TYR A 363      -9.289 -55.219 -32.594  1.00 79.31           C  
ATOM   2894  CD2 TYR A 363     -11.508 -54.344 -32.344  1.00 79.31           C  
ATOM   2895  CE1 TYR A 363      -9.305 -54.844 -33.938  1.00 79.31           C  
ATOM   2896  CE2 TYR A 363     -11.531 -54.000 -33.688  1.00 79.31           C  
ATOM   2897  OH  TYR A 363     -10.445 -53.875 -35.812  1.00 79.31           O  
ATOM   2898  CZ  TYR A 363     -10.422 -54.250 -34.469  1.00 79.31           C  
ATOM   2899  N   LYS A 364     -10.844 -57.375 -27.891  1.00 80.69           N  
ATOM   2900  CA  LYS A 364     -10.703 -57.688 -26.469  1.00 80.69           C  
ATOM   2901  C   LYS A 364      -9.930 -59.000 -26.281  1.00 80.69           C  
ATOM   2902  CB  LYS A 364     -12.078 -57.812 -25.797  1.00 80.69           C  
ATOM   2903  O   LYS A 364      -9.094 -59.094 -25.375  1.00 80.69           O  
ATOM   2904  CG  LYS A 364     -12.617 -56.469 -25.312  1.00 80.69           C  
ATOM   2905  CD  LYS A 364     -13.938 -56.656 -24.562  1.00 80.69           C  
ATOM   2906  CE  LYS A 364     -14.508 -55.312 -24.109  1.00 80.69           C  
ATOM   2907  NZ  LYS A 364     -15.812 -55.469 -23.391  1.00 80.69           N  
ATOM   2908  N   GLN A 365     -10.203 -59.875 -27.109  1.00 80.44           N  
ATOM   2909  CA  GLN A 365      -9.523 -61.156 -27.016  1.00 80.44           C  
ATOM   2910  C   GLN A 365      -8.047 -61.031 -27.375  1.00 80.44           C  
ATOM   2911  CB  GLN A 365     -10.195 -62.188 -27.922  1.00 80.44           C  
ATOM   2912  O   GLN A 365      -7.199 -61.719 -26.797  1.00 80.44           O  
ATOM   2913  CG  GLN A 365     -10.891 -63.312 -27.172  1.00 80.44           C  
ATOM   2914  CD  GLN A 365     -11.562 -64.312 -28.094  1.00 80.44           C  
ATOM   2915  NE2 GLN A 365     -12.359 -65.188 -27.516  1.00 80.44           N  
ATOM   2916  OE1 GLN A 365     -11.375 -64.312 -29.312  1.00 80.44           O  
ATOM   2917  N   LYS A 366      -7.832 -60.188 -28.297  1.00 79.75           N  
ATOM   2918  CA  LYS A 366      -6.449 -60.000 -28.734  1.00 79.75           C  
ATOM   2919  C   LYS A 366      -5.656 -59.156 -27.750  1.00 79.75           C  
ATOM   2920  CB  LYS A 366      -6.398 -59.375 -30.125  1.00 79.75           C  
ATOM   2921  O   LYS A 366      -4.441 -59.312 -27.609  1.00 79.75           O  
ATOM   2922  CG  LYS A 366      -7.004 -60.250 -31.219  1.00 79.75           C  
ATOM   2923  CD  LYS A 366      -6.164 -61.500 -31.469  1.00 79.75           C  
ATOM   2924  CE  LYS A 366      -6.754 -62.344 -32.594  1.00 79.75           C  
ATOM   2925  NZ  LYS A 366      -6.035 -63.656 -32.719  1.00 79.75           N  
ATOM   2926  N   LYS A 367      -6.316 -58.375 -27.078  1.00 82.88           N  
ATOM   2927  CA  LYS A 367      -5.660 -57.469 -26.141  1.00 82.88           C  
ATOM   2928  C   LYS A 367      -5.422 -58.156 -24.797  1.00 82.88           C  
ATOM   2929  CB  LYS A 367      -6.488 -56.188 -25.953  1.00 82.88           C  
ATOM   2930  O   LYS A 367      -4.355 -58.000 -24.203  1.00 82.88           O  
ATOM   2931  CG  LYS A 367      -5.883 -55.219 -24.969  1.00 82.88           C  
ATOM   2932  CD  LYS A 367      -6.738 -53.938 -24.859  1.00 82.88           C  
ATOM   2933  CE  LYS A 367      -6.180 -53.000 -23.812  1.00 82.88           C  
ATOM   2934  NZ  LYS A 367      -5.984 -51.625 -24.359  1.00 82.88           N  
ATOM   2935  N   PHE A 368      -6.379 -58.938 -24.312  1.00 81.94           N  
ATOM   2936  CA  PHE A 368      -6.324 -59.469 -22.953  1.00 81.94           C  
ATOM   2937  C   PHE A 368      -6.055 -60.969 -22.984  1.00 81.94           C  
ATOM   2938  CB  PHE A 368      -7.633 -59.188 -22.203  1.00 81.94           C  
ATOM   2939  O   PHE A 368      -6.676 -61.688 -23.766  1.00 81.94           O  
ATOM   2940  CG  PHE A 368      -7.906 -57.719 -22.000  1.00 81.94           C  
ATOM   2941  CD1 PHE A 368      -7.309 -57.031 -20.953  1.00 81.94           C  
ATOM   2942  CD2 PHE A 368      -8.766 -57.031 -22.859  1.00 81.94           C  
ATOM   2943  CE1 PHE A 368      -7.562 -55.688 -20.766  1.00 81.94           C  
ATOM   2944  CE2 PHE A 368      -9.023 -55.688 -22.656  1.00 81.94           C  
ATOM   2945  CZ  PHE A 368      -8.422 -55.000 -21.609  1.00 81.94           C  
ATOM   2946  N   LYS A 369      -5.047 -61.344 -22.219  1.00 80.19           N  
ATOM   2947  CA  LYS A 369      -4.789 -62.781 -22.000  1.00 80.19           C  
ATOM   2948  C   LYS A 369      -4.895 -63.125 -20.531  1.00 80.19           C  
ATOM   2949  CB  LYS A 369      -3.406 -63.156 -22.547  1.00 80.19           C  
ATOM   2950  O   LYS A 369      -4.262 -62.500 -19.688  1.00 80.19           O  
ATOM   2951  CG  LYS A 369      -3.406 -63.594 -24.000  1.00 80.19           C  
ATOM   2952  CD  LYS A 369      -2.064 -64.188 -24.391  1.00 80.19           C  
ATOM   2953  CE  LYS A 369      -2.059 -64.625 -25.859  1.00 80.19           C  
ATOM   2954  NZ  LYS A 369      -0.736 -65.188 -26.266  1.00 80.19           N  
ATOM   2955  N   TYR A 370      -5.730 -64.062 -20.219  1.00 77.12           N  
ATOM   2956  CA  TYR A 370      -5.914 -64.500 -18.844  1.00 77.12           C  
ATOM   2957  C   TYR A 370      -4.703 -65.312 -18.344  1.00 77.12           C  
ATOM   2958  CB  TYR A 370      -7.180 -65.375 -18.703  1.00 77.12           C  
ATOM   2959  O   TYR A 370      -4.238 -66.250 -19.016  1.00 77.12           O  
ATOM   2960  CG  TYR A 370      -8.461 -64.562 -18.812  1.00 77.12           C  
ATOM   2961  CD1 TYR A 370      -9.008 -63.938 -17.703  1.00 77.12           C  
ATOM   2962  CD2 TYR A 370      -9.125 -64.438 -20.031  1.00 77.12           C  
ATOM   2963  CE1 TYR A 370     -10.188 -63.219 -17.797  1.00 77.12           C  
ATOM   2964  CE2 TYR A 370     -10.305 -63.719 -20.125  1.00 77.12           C  
ATOM   2965  OH  TYR A 370     -11.992 -62.375 -19.109  1.00 77.12           O  
ATOM   2966  CZ  TYR A 370     -10.828 -63.094 -19.016  1.00 77.12           C  
ATOM   2967  N   ALA A 371      -4.152 -64.938 -17.234  1.00 71.94           N  
ATOM   2968  CA  ALA A 371      -2.979 -65.625 -16.656  1.00 71.94           C  
ATOM   2969  C   ALA A 371      -3.275 -67.062 -16.297  1.00 71.94           C  
ATOM   2970  CB  ALA A 371      -2.508 -64.875 -15.414  1.00 71.94           C  
ATOM   2971  O   ALA A 371      -2.414 -67.938 -16.453  1.00 71.94           O  
ATOM   2972  N   GLU A 372      -4.414 -67.375 -15.656  1.00 68.94           N  
ATOM   2973  CA  GLU A 372      -4.762 -68.750 -15.219  1.00 68.94           C  
ATOM   2974  C   GLU A 372      -4.941 -69.688 -16.422  1.00 68.94           C  
ATOM   2975  CB  GLU A 372      -6.031 -68.750 -14.367  1.00 68.94           C  
ATOM   2976  O   GLU A 372      -4.801 -70.938 -16.281  1.00 68.94           O  
ATOM   2977  CG  GLU A 372      -5.883 -68.000 -13.062  1.00 68.94           C  
ATOM   2978  CD  GLU A 372      -6.168 -66.500 -13.195  1.00 68.94           C  
ATOM   2979  OE1 GLU A 372      -6.082 -65.750 -12.180  1.00 68.94           O  
ATOM   2980  OE2 GLU A 372      -6.484 -66.062 -14.320  1.00 68.94           O  
ATOM   2981  N   ASP A 373      -5.262 -69.125 -17.422  1.00 60.91           N  
ATOM   2982  CA  ASP A 373      -5.422 -69.938 -18.625  1.00 60.91           C  
ATOM   2983  C   ASP A 373      -4.074 -70.188 -19.297  1.00 60.91           C  
ATOM   2984  CB  ASP A 373      -6.387 -69.312 -19.609  1.00 60.91           C  
ATOM   2985  O   ASP A 373      -3.988 -71.000 -20.250  1.00 60.91           O  
ATOM   2986  CG  ASP A 373      -7.840 -69.438 -19.172  1.00 60.91           C  
ATOM   2987  OD1 ASP A 373      -8.156 -70.250 -18.297  1.00 60.91           O  
ATOM   2988  OD2 ASP A 373      -8.672 -68.688 -19.734  1.00 60.91           O  
ATOM   2989  N   MET A 374      -3.129 -69.438 -18.891  1.00 57.91           N  
ATOM   2990  CA  MET A 374      -1.798 -69.688 -19.453  1.00 57.91           C  
ATOM   2991  C   MET A 374      -1.074 -70.812 -18.734  1.00 57.91           C  
ATOM   2992  CB  MET A 374      -0.971 -68.375 -19.391  1.00 57.91           C  
ATOM   2993  O   MET A 374       0.144 -70.938 -18.844  1.00 57.91           O  
ATOM   2994  CG  MET A 374      -1.372 -67.312 -20.422  1.00 57.91           C  
ATOM   2995  SD  MET A 374      -0.019 -66.125 -20.781  1.00 57.91           S  
ATOM   2996  CE  MET A 374      -0.880 -64.562 -20.484  1.00 57.91           C  
ATOM   2997  N   GLY A 375      -1.670 -71.750 -17.938  1.00 48.66           N  
ATOM   2998  CA  GLY A 375      -1.146 -72.875 -17.141  1.00 48.66           C  
ATOM   2999  C   GLY A 375      -0.113 -73.688 -17.891  1.00 48.66           C  
ATOM   3000  O   GLY A 375       0.058 -73.500 -19.109  1.00 48.66           O  
ATOM   3001  N   PRO A 376       0.662 -74.562 -16.984  1.00 44.84           N  
ATOM   3002  CA  PRO A 376       1.684 -75.500 -17.406  1.00 44.84           C  
ATOM   3003  C   PRO A 376       1.204 -76.438 -18.531  1.00 44.84           C  
ATOM   3004  CB  PRO A 376       1.966 -76.312 -16.125  1.00 44.84           C  
ATOM   3005  O   PRO A 376       1.929 -77.375 -18.938  1.00 44.84           O  
ATOM   3006  CG  PRO A 376       0.941 -75.875 -15.148  1.00 44.84           C  
ATOM   3007  CD  PRO A 376       0.122 -74.750 -15.797  1.00 44.84           C  
ATOM   3008  N   GLY A 377      -0.056 -76.688 -18.719  1.00 39.09           N  
ATOM   3009  CA  GLY A 377      -0.335 -77.875 -19.500  1.00 39.09           C  
ATOM   3010  C   GLY A 377       0.514 -78.000 -20.750  1.00 39.09           C  
ATOM   3011  O   GLY A 377       0.603 -79.062 -21.359  1.00 39.09           O  
ATOM   3012  N   ALA A 378       0.851 -76.938 -21.438  1.00 36.19           N  
ATOM   3013  CA  ALA A 378       1.647 -77.312 -22.609  1.00 36.19           C  
ATOM   3014  C   ALA A 378       3.051 -77.750 -22.219  1.00 36.19           C  
ATOM   3015  CB  ALA A 378       1.723 -76.125 -23.562  1.00 36.19           C  
ATOM   3016  O   ALA A 378       3.689 -78.500 -22.938  1.00 36.19           O  
ATOM   3017  N   ALA A 379       3.652 -77.250 -21.188  1.00 35.53           N  
ATOM   3018  CA  ALA A 379       4.945 -77.875 -20.859  1.00 35.53           C  
ATOM   3019  C   ALA A 379       4.770 -79.250 -20.188  1.00 35.53           C  
ATOM   3020  CB  ALA A 379       5.742 -76.938 -19.953  1.00 35.53           C  
ATOM   3021  O   ALA A 379       5.668 -80.062 -20.250  1.00 35.53           O  
ATOM   3022  N   GLU A 380       3.832 -79.438 -19.281  1.00 35.31           N  
ATOM   3023  CA  GLU A 380       3.801 -80.812 -18.781  1.00 35.31           C  
ATOM   3024  C   GLU A 380       3.385 -81.812 -19.875  1.00 35.31           C  
ATOM   3025  CB  GLU A 380       2.852 -80.938 -17.594  1.00 35.31           C  
ATOM   3026  O   GLU A 380       3.684 -83.000 -19.797  1.00 35.31           O  
ATOM   3027  CG  GLU A 380       3.551 -80.875 -16.234  1.00 35.31           C  
ATOM   3028  CD  GLU A 380       2.600 -81.000 -15.062  1.00 35.31           C  
ATOM   3029  OE1 GLU A 380       3.074 -81.062 -13.906  1.00 35.31           O  
ATOM   3030  OE2 GLU A 380       1.371 -81.000 -15.297  1.00 35.31           O  
ATOM   3031  N   ARG A 381       2.486 -81.438 -20.781  1.00 33.44           N  
ATOM   3032  CA  ARG A 381       2.295 -82.500 -21.781  1.00 33.44           C  
ATOM   3033  C   ARG A 381       3.561 -82.688 -22.609  1.00 33.44           C  
ATOM   3034  CB  ARG A 381       1.122 -82.125 -22.703  1.00 33.44           C  
ATOM   3035  O   ARG A 381       3.738 -83.750 -23.234  1.00 33.44           O  
ATOM   3036  CG  ARG A 381      -0.214 -82.688 -22.234  1.00 33.44           C  
ATOM   3037  CD  ARG A 381      -1.332 -82.375 -23.219  1.00 33.44           C  
ATOM   3038  NE  ARG A 381      -2.611 -82.938 -22.766  1.00 33.44           N  
ATOM   3039  NH1 ARG A 381      -3.846 -82.000 -24.469  1.00 33.44           N  
ATOM   3040  NH2 ARG A 381      -4.879 -83.250 -22.891  1.00 33.44           N  
ATOM   3041  CZ  ARG A 381      -3.775 -82.750 -23.375  1.00 33.44           C  
ATOM   3042  N   ASP A 382       4.359 -81.688 -22.844  1.00 32.75           N  
ATOM   3043  CA  ASP A 382       5.566 -82.062 -23.578  1.00 32.75           C  
ATOM   3044  C   ASP A 382       6.516 -82.875 -22.719  1.00 32.75           C  
ATOM   3045  CB  ASP A 382       6.281 -80.812 -24.094  1.00 32.75           C  
ATOM   3046  O   ASP A 382       7.320 -83.625 -23.219  1.00 32.75           O  
ATOM   3047  CG  ASP A 382       5.852 -80.375 -25.500  1.00 32.75           C  
ATOM   3048  OD1 ASP A 382       5.223 -81.250 -26.203  1.00 32.75           O  
ATOM   3049  OD2 ASP A 382       6.152 -79.250 -25.922  1.00 32.75           O  
ATOM   3050  N   LEU A 383       6.582 -82.562 -21.422  1.00 31.42           N  
ATOM   3051  CA  LEU A 383       7.516 -83.438 -20.734  1.00 31.42           C  
ATOM   3052  C   LEU A 383       6.926 -84.812 -20.562  1.00 31.42           C  
ATOM   3053  CB  LEU A 383       7.883 -82.875 -19.359  1.00 31.42           C  
ATOM   3054  O   LEU A 383       7.652 -85.750 -20.281  1.00 31.42           O  
ATOM   3055  CG  LEU A 383       9.211 -82.125 -19.266  1.00 31.42           C  
ATOM   3056  CD1 LEU A 383       9.039 -80.812 -18.453  1.00 31.42           C  
ATOM   3057  CD2 LEU A 383      10.289 -83.000 -18.672  1.00 31.42           C  
ATOM   3058  N   ALA A 384       5.590 -84.875 -20.266  1.00 32.31           N  
ATOM   3059  CA  ALA A 384       5.121 -86.250 -20.078  1.00 32.31           C  
ATOM   3060  C   ALA A 384       5.258 -87.062 -21.375  1.00 32.31           C  
ATOM   3061  CB  ALA A 384       3.674 -86.312 -19.609  1.00 32.31           C  
ATOM   3062  O   ALA A 384       5.195 -88.312 -21.359  1.00 32.31           O  
ATOM   3063  N   ALA A 385       5.082 -86.438 -22.578  1.00 31.33           N  
ATOM   3064  CA  ALA A 385       5.320 -87.250 -23.734  1.00 31.33           C  
ATOM   3065  C   ALA A 385       6.754 -87.812 -23.734  1.00 31.33           C  
ATOM   3066  CB  ALA A 385       5.027 -86.500 -25.016  1.00 31.33           C  
ATOM   3067  O   ALA A 385       7.023 -88.875 -24.281  1.00 31.33           O  
ATOM   3068  N   THR A 386       7.703 -86.938 -23.297  1.00 30.62           N  
ATOM   3069  CA  THR A 386       9.031 -87.500 -23.406  1.00 30.62           C  
ATOM   3070  C   THR A 386       9.219 -88.625 -22.359  1.00 30.62           C  
ATOM   3071  CB  THR A 386      10.133 -86.438 -23.234  1.00 30.62           C  
ATOM   3072  O   THR A 386       9.984 -89.562 -22.578  1.00 30.62           O  
ATOM   3073  CG2 THR A 386      10.898 -86.250 -24.547  1.00 30.62           C  
ATOM   3074  OG1 THR A 386       9.531 -85.188 -22.859  1.00 30.62           O  
ATOM   3075  N   SER A 387       8.617 -88.375 -21.125  1.00 32.00           N  
ATOM   3076  CA  SER A 387       9.008 -89.375 -20.141  1.00 32.00           C  
ATOM   3077  C   SER A 387       8.359 -90.750 -20.406  1.00 32.00           C  
ATOM   3078  CB  SER A 387       8.633 -88.875 -18.734  1.00 32.00           C  
ATOM   3079  O   SER A 387       8.664 -91.750 -19.750  1.00 32.00           O  
ATOM   3080  OG  SER A 387       7.461 -89.562 -18.266  1.00 32.00           O  
ATOM   3081  N   SER A 388       7.141 -90.688 -21.047  1.00 31.08           N  
ATOM   3082  CA  SER A 388       6.582 -92.062 -21.172  1.00 31.08           C  
ATOM   3083  C   SER A 388       7.500 -92.938 -21.984  1.00 31.08           C  
ATOM   3084  CB  SER A 388       5.199 -92.000 -21.828  1.00 31.08           C  
ATOM   3085  O   SER A 388       7.250 -94.125 -22.094  1.00 31.08           O  
ATOM   3086  OG  SER A 388       4.953 -90.688 -22.375  1.00 31.08           O  
ATOM   3087  N   THR A 389       8.273 -92.312 -22.922  1.00 28.30           N  
ATOM   3088  CA  THR A 389       9.000 -93.312 -23.719  1.00 28.30           C  
ATOM   3089  C   THR A 389      10.055 -94.062 -22.875  1.00 28.30           C  
ATOM   3090  CB  THR A 389       9.672 -92.688 -24.938  1.00 28.30           C  
ATOM   3091  O   THR A 389      10.555 -95.062 -23.266  1.00 28.30           O  
ATOM   3092  CG2 THR A 389       8.680 -92.438 -26.078  1.00 28.30           C  
ATOM   3093  OG1 THR A 389      10.211 -91.375 -24.547  1.00 28.30           O  
ATOM   3094  N   LEU A 390      10.562 -93.312 -21.828  1.00 28.42           N  
ATOM   3095  CA  LEU A 390      11.727 -94.000 -21.281  1.00 28.42           C  
ATOM   3096  C   LEU A 390      11.312 -95.188 -20.453  1.00 28.42           C  
ATOM   3097  CB  LEU A 390      12.555 -93.062 -20.406  1.00 28.42           C  
ATOM   3098  O   LEU A 390      12.164 -95.938 -19.953  1.00 28.42           O  
ATOM   3099  CG  LEU A 390      13.719 -92.312 -21.109  1.00 28.42           C  
ATOM   3100  CD1 LEU A 390      13.773 -90.875 -20.688  1.00 28.42           C  
ATOM   3101  CD2 LEU A 390      15.031 -93.062 -20.781  1.00 28.42           C  
ATOM   3102  N   GLY A 391      10.031 -95.250 -19.906  1.00 29.19           N  
ATOM   3103  CA  GLY A 391       9.820 -96.312 -18.984  1.00 29.19           C  
ATOM   3104  C   GLY A 391       9.859 -97.688 -19.672  1.00 29.19           C  
ATOM   3105  O   GLY A 391       9.641 -98.750 -19.031  1.00 29.19           O  
ATOM   3106  N   LEU A 392       9.648 -97.688 -21.000  1.00 27.17           N  
ATOM   3107  CA  LEU A 392       9.547 -99.062 -21.500  1.00 27.17           C  
ATOM   3108  C   LEU A 392      10.867 -99.812 -21.344  1.00 27.17           C  
ATOM   3109  CB  LEU A 392       9.125 -99.062 -22.984  1.00 27.17           C  
ATOM   3110  O   LEU A 392      10.930-101.000 -21.531  1.00 27.17           O  
ATOM   3111  CG  LEU A 392       7.621 -99.125 -23.250  1.00 27.17           C  
ATOM   3112  CD1 LEU A 392       7.273 -98.438 -24.547  1.00 27.17           C  
ATOM   3113  CD2 LEU A 392       7.180-100.625 -23.312  1.00 27.17           C  
ATOM   3114  N   GLN A 393      12.023 -99.125 -21.391  1.00 26.94           N  
ATOM   3115  CA  GLN A 393      13.219 -99.875 -21.609  1.00 26.94           C  
ATOM   3116  C   GLN A 393      13.531-100.750 -20.391  1.00 26.94           C  
ATOM   3117  CB  GLN A 393      14.414 -99.000 -21.938  1.00 26.94           C  
ATOM   3118  O   GLN A 393      14.227-101.750 -20.516  1.00 26.94           O  
ATOM   3119  CG  GLN A 393      14.797 -99.000 -23.406  1.00 26.94           C  
ATOM   3120  CD  GLN A 393      15.977 -98.062 -23.703  1.00 26.94           C  
ATOM   3121  NE2 GLN A 393      16.531 -98.188 -24.906  1.00 26.94           N  
ATOM   3122  OE1 GLN A 393      16.391 -97.312 -22.844  1.00 26.94           O  
ATOM   3123  N   GLU A 394      13.211-100.312 -19.172  1.00 28.17           N  
ATOM   3124  CA  GLU A 394      13.906-101.062 -18.109  1.00 28.17           C  
ATOM   3125  C   GLU A 394      13.344-102.438 -17.938  1.00 28.17           C  
ATOM   3126  CB  GLU A 394      13.805-100.250 -16.797  1.00 28.17           C  
ATOM   3127  O   GLU A 394      13.922-103.250 -17.219  1.00 28.17           O  
ATOM   3128  CG  GLU A 394      15.148-100.000 -16.125  1.00 28.17           C  
ATOM   3129  CD  GLU A 394      15.031 -99.250 -14.820  1.00 28.17           C  
ATOM   3130  OE1 GLU A 394      16.047 -99.125 -14.109  1.00 28.17           O  
ATOM   3131  OE2 GLU A 394      13.914 -98.750 -14.500  1.00 28.17           O  
ATOM   3132  N   ASN A 395      12.141-102.750 -18.359  1.00 25.59           N  
ATOM   3133  CA  ASN A 395      11.680-104.062 -17.891  1.00 25.59           C  
ATOM   3134  C   ASN A 395      12.461-105.188 -18.516  1.00 25.59           C  
ATOM   3135  CB  ASN A 395      10.180-104.250 -18.156  1.00 25.59           C  
ATOM   3136  O   ASN A 395      12.164-106.375 -18.281  1.00 25.59           O  
ATOM   3137  CG  ASN A 395       9.328-103.938 -16.938  1.00 25.59           C  
ATOM   3138  ND2 ASN A 395       8.023-103.812 -17.141  1.00 25.59           N  
ATOM   3139  OD1 ASN A 395       9.836-103.812 -15.820  1.00 25.59           O  
ATOM   3140  N   MET A 396      13.164-105.000 -19.609  1.00 26.08           N  
ATOM   3141  CA  MET A 396      13.633-106.250 -20.266  1.00 26.08           C  
ATOM   3142  C   MET A 396      14.680-106.938 -19.406  1.00 26.08           C  
ATOM   3143  CB  MET A 396      14.219-105.875 -21.641  1.00 26.08           C  
ATOM   3144  O   MET A 396      15.188-108.000 -19.797  1.00 26.08           O  
ATOM   3145  CG  MET A 396      13.180-105.875 -22.750  1.00 26.08           C  
ATOM   3146  SD  MET A 396      13.914-106.312 -24.391  1.00 26.08           S  
ATOM   3147  CE  MET A 396      14.578-104.688 -24.844  1.00 26.08           C  
ATOM   3148  N   ARG A 397      15.367-106.312 -18.484  1.00 25.77           N  
ATOM   3149  CA  ARG A 397      16.562-107.000 -18.062  1.00 25.77           C  
ATOM   3150  C   ARG A 397      16.203-108.250 -17.172  1.00 25.77           C  
ATOM   3151  CB  ARG A 397      17.516-106.062 -17.312  1.00 25.77           C  
ATOM   3152  O   ARG A 397      17.094-108.938 -16.703  1.00 25.77           O  
ATOM   3153  CG  ARG A 397      18.719-105.688 -18.125  1.00 25.77           C  
ATOM   3154  CD  ARG A 397      19.672-104.812 -17.297  1.00 25.77           C  
ATOM   3155  NE  ARG A 397      20.844-104.438 -18.062  1.00 25.77           N  
ATOM   3156  NH1 ARG A 397      21.688-103.000 -16.453  1.00 25.77           N  
ATOM   3157  NH2 ARG A 397      22.812-103.250 -18.438  1.00 25.77           N  
ATOM   3158  CZ  ARG A 397      21.781-103.562 -17.656  1.00 25.77           C  
ATOM   3159  N   THR A 398      14.945-108.312 -16.578  1.00 27.70           N  
ATOM   3160  CA  THR A 398      14.922-109.438 -15.656  1.00 27.70           C  
ATOM   3161  C   THR A 398      14.977-110.750 -16.422  1.00 27.70           C  
ATOM   3162  CB  THR A 398      13.664-109.375 -14.766  1.00 27.70           C  
ATOM   3163  O   THR A 398      15.086-111.812 -15.805  1.00 27.70           O  
ATOM   3164  CG2 THR A 398      13.914-108.562 -13.500  1.00 27.70           C  
ATOM   3165  OG1 THR A 398      12.586-108.812 -15.500  1.00 27.70           O  
ATOM   3166  N   SER A 399      14.852-110.938 -17.719  1.00 21.81           N  
ATOM   3167  CA  SER A 399      15.320-112.250 -18.031  1.00 21.81           C  
ATOM   3168  C   SER A 399      16.844-112.375 -17.969  1.00 21.81           C  
ATOM   3169  CB  SER A 399      14.836-112.688 -19.422  1.00 21.81           C  
ATOM   3170  O   SER A 399      17.547-111.438 -18.359  1.00 21.81           O  
ATOM   3171  OG  SER A 399      14.281-114.000 -19.375  1.00 21.81           O  
TER    3172      SER A 399                                                      
ATOM   3173  N   MET B   1      10.531 -43.375 -52.750  1.00 60.00           N  
ATOM   3174  CA  MET B   1      10.680 -42.594 -51.500  1.00 60.00           C  
ATOM   3175  C   MET B   1       9.352 -41.969 -51.094  1.00 60.00           C  
ATOM   3176  CB  MET B   1      11.734 -41.500 -51.688  1.00 60.00           C  
ATOM   3177  O   MET B   1       9.016 -41.969 -49.906  1.00 60.00           O  
ATOM   3178  CG  MET B   1      13.062 -41.812 -51.000  1.00 60.00           C  
ATOM   3179  SD  MET B   1      14.156 -40.344 -50.906  1.00 60.00           S  
ATOM   3180  CE  MET B   1      15.727 -41.062 -51.438  1.00 60.00           C  
ATOM   3181  N   ALA B   2       8.703 -41.312 -52.031  1.00 68.88           N  
ATOM   3182  CA  ALA B   2       7.395 -40.719 -51.750  1.00 68.88           C  
ATOM   3183  C   ALA B   2       6.391 -41.781 -51.344  1.00 68.88           C  
ATOM   3184  CB  ALA B   2       6.883 -39.969 -52.969  1.00 68.88           C  
ATOM   3185  O   ALA B   2       5.590 -41.562 -50.438  1.00 68.88           O  
ATOM   3186  N   ARG B   3       6.359 -42.875 -52.125  1.00 70.38           N  
ATOM   3187  CA  ARG B   3       5.430 -43.969 -51.812  1.00 70.38           C  
ATOM   3188  C   ARG B   3       5.691 -44.500 -50.406  1.00 70.38           C  
ATOM   3189  CB  ARG B   3       5.523 -45.094 -52.812  1.00 70.38           C  
ATOM   3190  O   ARG B   3       4.754 -44.781 -49.656  1.00 70.38           O  
ATOM   3191  CG  ARG B   3       4.180 -45.688 -53.188  1.00 70.38           C  
ATOM   3192  CD  ARG B   3       4.316 -46.719 -54.312  1.00 70.38           C  
ATOM   3193  NE  ARG B   3       3.193 -47.656 -54.312  1.00 70.38           N  
ATOM   3194  NH1 ARG B   3       3.928 -48.844 -56.156  1.00 70.38           N  
ATOM   3195  NH2 ARG B   3       1.975 -49.438 -55.125  1.00 70.38           N  
ATOM   3196  CZ  ARG B   3       3.035 -48.656 -55.188  1.00 70.38           C  
ATOM   3197  N   ARG B   4       6.934 -44.688 -50.219  1.00 69.94           N  
ATOM   3198  CA  ARG B   4       7.297 -45.156 -48.875  1.00 69.94           C  
ATOM   3199  C   ARG B   4       6.855 -44.156 -47.812  1.00 69.94           C  
ATOM   3200  CB  ARG B   4       8.805 -45.406 -48.781  1.00 69.94           C  
ATOM   3201  O   ARG B   4       6.395 -44.562 -46.719  1.00 69.94           O  
ATOM   3202  CG  ARG B   4       9.195 -46.844 -48.531  1.00 69.94           C  
ATOM   3203  CD  ARG B   4      10.703 -47.031 -48.406  1.00 69.94           C  
ATOM   3204  NE  ARG B   4      11.070 -48.406 -48.188  1.00 69.94           N  
ATOM   3205  NH1 ARG B   4      13.352 -48.031 -48.219  1.00 69.94           N  
ATOM   3206  NH2 ARG B   4      12.547 -50.156 -47.875  1.00 69.94           N  
ATOM   3207  CZ  ARG B   4      12.320 -48.844 -48.094  1.00 69.94           C  
ATOM   3208  N   PHE B   5       7.109 -42.938 -48.219  1.00 73.88           N  
ATOM   3209  CA  PHE B   5       6.672 -41.906 -47.281  1.00 73.88           C  
ATOM   3210  C   PHE B   5       5.160 -41.938 -47.094  1.00 73.88           C  
ATOM   3211  CB  PHE B   5       7.121 -40.531 -47.750  1.00 73.88           C  
ATOM   3212  O   PHE B   5       4.652 -41.750 -46.000  1.00 73.88           O  
ATOM   3213  CG  PHE B   5       7.320 -39.531 -46.625  1.00 73.88           C  
ATOM   3214  CD1 PHE B   5       6.312 -38.656 -46.281  1.00 73.88           C  
ATOM   3215  CD2 PHE B   5       8.523 -39.500 -45.938  1.00 73.88           C  
ATOM   3216  CE1 PHE B   5       6.496 -37.719 -45.250  1.00 73.88           C  
ATOM   3217  CE2 PHE B   5       8.711 -38.594 -44.906  1.00 73.88           C  
ATOM   3218  CZ  PHE B   5       7.699 -37.688 -44.562  1.00 73.88           C  
ATOM   3219  N   GLN B   6       4.457 -42.094 -48.156  1.00 74.94           N  
ATOM   3220  CA  GLN B   6       3.002 -42.156 -48.094  1.00 74.94           C  
ATOM   3221  C   GLN B   6       2.549 -43.344 -47.281  1.00 74.94           C  
ATOM   3222  CB  GLN B   6       2.406 -42.219 -49.500  1.00 74.94           C  
ATOM   3223  O   GLN B   6       1.562 -43.281 -46.531  1.00 74.94           O  
ATOM   3224  CG  GLN B   6       1.920 -40.875 -50.031  1.00 74.94           C  
ATOM   3225  CD  GLN B   6       1.323 -40.969 -51.406  1.00 74.94           C  
ATOM   3226  NE2 GLN B   6       0.663 -39.906 -51.875  1.00 74.94           N  
ATOM   3227  OE1 GLN B   6       1.454 -42.000 -52.094  1.00 74.94           O  
ATOM   3228  N   GLU B   7       3.203 -44.438 -47.469  1.00 74.81           N  
ATOM   3229  CA  GLU B   7       2.865 -45.656 -46.688  1.00 74.81           C  
ATOM   3230  C   GLU B   7       3.139 -45.438 -45.219  1.00 74.81           C  
ATOM   3231  CB  GLU B   7       3.646 -46.844 -47.219  1.00 74.81           C  
ATOM   3232  O   GLU B   7       2.359 -45.875 -44.375  1.00 74.81           O  
ATOM   3233  CG  GLU B   7       3.031 -47.500 -48.438  1.00 74.81           C  
ATOM   3234  CD  GLU B   7       3.852 -48.688 -48.969  1.00 74.81           C  
ATOM   3235  OE1 GLU B   7       3.426 -49.312 -49.969  1.00 74.81           O  
ATOM   3236  OE2 GLU B   7       4.930 -48.938 -48.406  1.00 74.81           O  
ATOM   3237  N   GLU B   8       4.188 -44.812 -45.094  1.00 73.75           N  
ATOM   3238  CA  GLU B   8       4.535 -44.531 -43.719  1.00 73.75           C  
ATOM   3239  C   GLU B   8       3.541 -43.562 -43.094  1.00 73.75           C  
ATOM   3240  CB  GLU B   8       5.953 -43.969 -43.625  1.00 73.75           C  
ATOM   3241  O   GLU B   8       3.176 -43.688 -41.906  1.00 73.75           O  
ATOM   3242  CG  GLU B   8       7.039 -45.031 -43.688  1.00 73.75           C  
ATOM   3243  CD  GLU B   8       8.438 -44.469 -43.469  1.00 73.75           C  
ATOM   3244  OE1 GLU B   8       9.406 -45.281 -43.406  1.00 73.75           O  
ATOM   3245  OE2 GLU B   8       8.570 -43.250 -43.344  1.00 73.75           O  
ATOM   3246  N   LEU B   9       3.219 -42.625 -43.812  1.00 75.38           N  
ATOM   3247  CA  LEU B   9       2.230 -41.656 -43.344  1.00 75.38           C  
ATOM   3248  C   LEU B   9       0.876 -42.312 -43.156  1.00 75.38           C  
ATOM   3249  CB  LEU B   9       2.092 -40.500 -44.344  1.00 75.38           C  
ATOM   3250  O   LEU B   9       0.161 -42.000 -42.188  1.00 75.38           O  
ATOM   3251  CG  LEU B   9       2.178 -39.094 -43.750  1.00 75.38           C  
ATOM   3252  CD1 LEU B   9       3.406 -38.344 -44.281  1.00 75.38           C  
ATOM   3253  CD2 LEU B   9       0.909 -38.281 -44.031  1.00 75.38           C  
ATOM   3254  N   ALA B  10       0.571 -43.125 -44.062  1.00 75.31           N  
ATOM   3255  CA  ALA B  10      -0.683 -43.875 -43.938  1.00 75.31           C  
ATOM   3256  C   ALA B  10      -0.666 -44.781 -42.719  1.00 75.31           C  
ATOM   3257  CB  ALA B  10      -0.946 -44.688 -45.219  1.00 75.31           C  
ATOM   3258  O   ALA B  10      -1.668 -44.875 -42.000  1.00 75.31           O  
ATOM   3259  N   ALA B  11       0.403 -45.406 -42.531  1.00 72.25           N  
ATOM   3260  CA  ALA B  11       0.533 -46.250 -41.375  1.00 72.25           C  
ATOM   3261  C   ALA B  11       0.417 -45.438 -40.094  1.00 72.25           C  
ATOM   3262  CB  ALA B  11       1.861 -47.000 -41.375  1.00 72.25           C  
ATOM   3263  O   ALA B  11      -0.220 -45.875 -39.125  1.00 72.25           O  
ATOM   3264  N   PHE B  12       0.939 -44.344 -40.219  1.00 71.62           N  
ATOM   3265  CA  PHE B  12       0.894 -43.469 -39.062  1.00 71.62           C  
ATOM   3266  C   PHE B  12      -0.527 -42.969 -38.812  1.00 71.62           C  
ATOM   3267  CB  PHE B  12       1.832 -42.281 -39.250  1.00 71.62           C  
ATOM   3268  O   PHE B  12      -0.962 -42.875 -37.656  1.00 71.62           O  
ATOM   3269  CG  PHE B  12       1.825 -41.312 -38.094  1.00 71.62           C  
ATOM   3270  CD1 PHE B  12       1.098 -40.125 -38.188  1.00 71.62           C  
ATOM   3271  CD2 PHE B  12       2.547 -41.562 -36.938  1.00 71.62           C  
ATOM   3272  CE1 PHE B  12       1.089 -39.219 -37.125  1.00 71.62           C  
ATOM   3273  CE2 PHE B  12       2.543 -40.656 -35.875  1.00 71.62           C  
ATOM   3274  CZ  PHE B  12       1.814 -39.500 -35.969  1.00 71.62           C  
ATOM   3275  N   LEU B  13      -1.213 -42.781 -39.750  1.00 72.88           N  
ATOM   3276  CA  LEU B  13      -2.539 -42.188 -39.625  1.00 72.88           C  
ATOM   3277  C   LEU B  13      -3.592 -43.250 -39.344  1.00 72.88           C  
ATOM   3278  CB  LEU B  13      -2.896 -41.406 -40.906  1.00 72.88           C  
ATOM   3279  O   LEU B  13      -4.586 -42.969 -38.656  1.00 72.88           O  
ATOM   3280  CG  LEU B  13      -2.336 -40.000 -41.031  1.00 72.88           C  
ATOM   3281  CD1 LEU B  13      -2.316 -39.531 -42.469  1.00 72.88           C  
ATOM   3282  CD2 LEU B  13      -3.152 -39.031 -40.156  1.00 72.88           C  
ATOM   3283  N   PHE B  14      -3.225 -44.469 -39.781  1.00 75.44           N  
ATOM   3284  CA  PHE B  14      -4.320 -45.438 -39.750  1.00 75.44           C  
ATOM   3285  C   PHE B  14      -4.027 -46.562 -38.750  1.00 75.44           C  
ATOM   3286  CB  PHE B  14      -4.566 -46.031 -41.125  1.00 75.44           C  
ATOM   3287  O   PHE B  14      -4.836 -47.469 -38.594  1.00 75.44           O  
ATOM   3288  CG  PHE B  14      -4.902 -45.000 -42.188  1.00 75.44           C  
ATOM   3289  CD1 PHE B  14      -5.930 -44.062 -41.969  1.00 75.44           C  
ATOM   3290  CD2 PHE B  14      -4.184 -44.938 -43.375  1.00 75.44           C  
ATOM   3291  CE1 PHE B  14      -6.238 -43.125 -42.938  1.00 75.44           C  
ATOM   3292  CE2 PHE B  14      -4.488 -43.969 -44.344  1.00 75.44           C  
ATOM   3293  CZ  PHE B  14      -5.516 -43.062 -44.094  1.00 75.44           C  
ATOM   3294  N   GLU B  15      -2.914 -46.500 -38.188  1.00 75.56           N  
ATOM   3295  CA  GLU B  15      -2.590 -47.562 -37.219  1.00 75.56           C  
ATOM   3296  C   GLU B  15      -2.746 -47.062 -35.781  1.00 75.56           C  
ATOM   3297  CB  GLU B  15      -1.166 -48.062 -37.469  1.00 75.56           C  
ATOM   3298  O   GLU B  15      -2.385 -45.938 -35.469  1.00 75.56           O  
ATOM   3299  CG  GLU B  15      -0.985 -48.812 -38.781  1.00 75.56           C  
ATOM   3300  CD  GLU B  15       0.436 -49.281 -39.000  1.00 75.56           C  
ATOM   3301  OE1 GLU B  15       0.707 -49.906 -40.062  1.00 75.56           O  
ATOM   3302  OE2 GLU B  15       1.286 -49.062 -38.125  1.00 75.56           O  
ATOM   3303  N   TYR B  16      -3.484 -47.875 -35.062  1.00 78.38           N  
ATOM   3304  CA  TYR B  16      -3.635 -47.625 -33.625  1.00 78.38           C  
ATOM   3305  C   TYR B  16      -2.938 -48.719 -32.812  1.00 78.38           C  
ATOM   3306  CB  TYR B  16      -5.117 -47.594 -33.250  1.00 78.38           C  
ATOM   3307  O   TYR B  16      -3.098 -49.906 -33.125  1.00 78.38           O  
ATOM   3308  CG  TYR B  16      -5.359 -47.469 -31.766  1.00 78.38           C  
ATOM   3309  CD1 TYR B  16      -5.891 -48.531 -31.047  1.00 78.38           C  
ATOM   3310  CD2 TYR B  16      -5.055 -46.312 -31.078  1.00 78.38           C  
ATOM   3311  CE1 TYR B  16      -6.117 -48.438 -29.672  1.00 78.38           C  
ATOM   3312  CE2 TYR B  16      -5.273 -46.188 -29.703  1.00 78.38           C  
ATOM   3313  OH  TYR B  16      -6.027 -47.156 -27.656  1.00 78.38           O  
ATOM   3314  CZ  TYR B  16      -5.805 -47.281 -29.016  1.00 78.38           C  
ATOM   3315  N   ASP B  17      -2.111 -48.312 -31.906  1.00 79.69           N  
ATOM   3316  CA  ASP B  17      -1.374 -49.250 -31.094  1.00 79.69           C  
ATOM   3317  C   ASP B  17      -1.939 -49.312 -29.672  1.00 79.69           C  
ATOM   3318  CB  ASP B  17       0.112 -48.906 -31.047  1.00 79.69           C  
ATOM   3319  O   ASP B  17      -2.240 -48.281 -29.062  1.00 79.69           O  
ATOM   3320  CG  ASP B  17       0.707 -48.656 -32.406  1.00 79.69           C  
ATOM   3321  OD1 ASP B  17       0.269 -49.312 -33.406  1.00 79.69           O  
ATOM   3322  OD2 ASP B  17       1.622 -47.812 -32.531  1.00 79.69           O  
ATOM   3323  N   THR B  18      -2.232 -50.500 -29.172  1.00 80.62           N  
ATOM   3324  CA  THR B  18      -2.668 -50.750 -27.797  1.00 80.62           C  
ATOM   3325  C   THR B  18      -1.830 -51.875 -27.156  1.00 80.62           C  
ATOM   3326  CB  THR B  18      -4.156 -51.156 -27.750  1.00 80.62           C  
ATOM   3327  O   THR B  18      -1.463 -52.844 -27.828  1.00 80.62           O  
ATOM   3328  CG2 THR B  18      -4.422 -52.438 -28.547  1.00 80.62           C  
ATOM   3329  OG1 THR B  18      -4.543 -51.375 -26.391  1.00 80.62           O  
ATOM   3330  N   PRO B  19      -1.479 -51.719 -25.969  1.00 83.12           N  
ATOM   3331  CA  PRO B  19      -0.652 -52.719 -25.297  1.00 83.12           C  
ATOM   3332  C   PRO B  19      -1.410 -54.000 -25.016  1.00 83.12           C  
ATOM   3333  CB  PRO B  19      -0.246 -52.031 -24.000  1.00 83.12           C  
ATOM   3334  O   PRO B  19      -2.604 -53.969 -24.703  1.00 83.12           O  
ATOM   3335  CG  PRO B  19      -1.276 -50.969 -23.797  1.00 83.12           C  
ATOM   3336  CD  PRO B  19      -1.840 -50.562 -25.125  1.00 83.12           C  
ATOM   3337  N   ARG B  20      -0.653 -55.094 -25.141  1.00 82.38           N  
ATOM   3338  CA  ARG B  20      -1.188 -56.375 -24.734  1.00 82.38           C  
ATOM   3339  C   ARG B  20      -1.145 -56.531 -23.219  1.00 82.38           C  
ATOM   3340  CB  ARG B  20      -0.410 -57.531 -25.406  1.00 82.38           C  
ATOM   3341  O   ARG B  20      -0.134 -56.219 -22.594  1.00 82.38           O  
ATOM   3342  CG  ARG B  20      -0.572 -57.562 -26.906  1.00 82.38           C  
ATOM   3343  CD  ARG B  20       0.161 -58.750 -27.516  1.00 82.38           C  
ATOM   3344  NE  ARG B  20      -0.077 -58.875 -28.953  1.00 82.38           N  
ATOM   3345  NH1 ARG B  20       1.228 -60.750 -29.234  1.00 82.38           N  
ATOM   3346  NH2 ARG B  20       0.152 -59.812 -31.031  1.00 82.38           N  
ATOM   3347  CZ  ARG B  20       0.435 -59.812 -29.734  1.00 82.38           C  
ATOM   3348  N   MET B  21      -2.279 -56.969 -22.688  1.00 85.31           N  
ATOM   3349  CA  MET B  21      -2.410 -57.000 -21.234  1.00 85.31           C  
ATOM   3350  C   MET B  21      -2.557 -58.438 -20.719  1.00 85.31           C  
ATOM   3351  CB  MET B  21      -3.607 -56.156 -20.781  1.00 85.31           C  
ATOM   3352  O   MET B  21      -3.059 -59.312 -21.422  1.00 85.31           O  
ATOM   3353  CG  MET B  21      -3.574 -54.719 -21.297  1.00 85.31           C  
ATOM   3354  SD  MET B  21      -2.270 -53.719 -20.484  1.00 85.31           S  
ATOM   3355  CE  MET B  21      -3.133 -53.250 -18.953  1.00 85.31           C  
ATOM   3356  N   VAL B  22      -2.029 -58.656 -19.562  1.00 82.81           N  
ATOM   3357  CA  VAL B  22      -2.250 -59.875 -18.828  1.00 82.81           C  
ATOM   3358  C   VAL B  22      -3.244 -59.656 -17.688  1.00 82.81           C  
ATOM   3359  CB  VAL B  22      -0.927 -60.438 -18.266  1.00 82.81           C  
ATOM   3360  O   VAL B  22      -3.070 -58.719 -16.891  1.00 82.81           O  
ATOM   3361  CG1 VAL B  22      -1.190 -61.688 -17.422  1.00 82.81           C  
ATOM   3362  CG2 VAL B  22       0.044 -60.750 -19.391  1.00 82.81           C  
ATOM   3363  N   LEU B  23      -4.285 -60.438 -17.641  1.00 84.69           N  
ATOM   3364  CA  LEU B  23      -5.320 -60.312 -16.625  1.00 84.69           C  
ATOM   3365  C   LEU B  23      -5.094 -61.312 -15.484  1.00 84.69           C  
ATOM   3366  CB  LEU B  23      -6.707 -60.531 -17.234  1.00 84.69           C  
ATOM   3367  O   LEU B  23      -5.031 -62.531 -15.711  1.00 84.69           O  
ATOM   3368  CG  LEU B  23      -7.820 -59.625 -16.703  1.00 84.69           C  
ATOM   3369  CD1 LEU B  23      -8.172 -58.562 -17.750  1.00 84.69           C  
ATOM   3370  CD2 LEU B  23      -9.055 -60.438 -16.328  1.00 84.69           C  
ATOM   3371  N   VAL B  24      -4.938 -60.781 -14.336  1.00 80.06           N  
ATOM   3372  CA  VAL B  24      -4.773 -61.594 -13.148  1.00 80.06           C  
ATOM   3373  C   VAL B  24      -6.098 -61.688 -12.391  1.00 80.06           C  
ATOM   3374  CB  VAL B  24      -3.668 -61.031 -12.219  1.00 80.06           C  
ATOM   3375  O   VAL B  24      -6.652 -60.656 -11.977  1.00 80.06           O  
ATOM   3376  CG1 VAL B  24      -3.506 -61.938 -10.984  1.00 80.06           C  
ATOM   3377  CG2 VAL B  24      -2.346 -60.938 -12.977  1.00 80.06           C  
ATOM   3378  N   ARG B  25      -6.582 -62.844 -12.289  1.00 79.25           N  
ATOM   3379  CA  ARG B  25      -7.840 -63.062 -11.578  1.00 79.25           C  
ATOM   3380  C   ARG B  25      -7.594 -63.562 -10.156  1.00 79.25           C  
ATOM   3381  CB  ARG B  25      -8.719 -64.062 -12.328  1.00 79.25           C  
ATOM   3382  O   ARG B  25      -7.590 -64.750  -9.898  1.00 79.25           O  
ATOM   3383  CG  ARG B  25      -9.883 -63.438 -13.070  1.00 79.25           C  
ATOM   3384  CD  ARG B  25     -10.758 -64.500 -13.742  1.00 79.25           C  
ATOM   3385  NE  ARG B  25     -11.883 -63.875 -14.445  1.00 79.25           N  
ATOM   3386  NH1 ARG B  25     -12.648 -65.875 -15.359  1.00 79.25           N  
ATOM   3387  NH2 ARG B  25     -13.742 -63.906 -15.797  1.00 79.25           N  
ATOM   3388  CZ  ARG B  25     -12.750 -64.562 -15.203  1.00 79.25           C  
ATOM   3389  N   ASN B  26      -7.121 -62.750  -9.422  1.00 77.38           N  
ATOM   3390  CA  ASN B  26      -6.953 -63.000  -7.996  1.00 77.38           C  
ATOM   3391  C   ASN B  26      -7.773 -62.000  -7.164  1.00 77.38           C  
ATOM   3392  CB  ASN B  26      -5.477 -62.906  -7.605  1.00 77.38           C  
ATOM   3393  O   ASN B  26      -7.578 -60.812  -7.266  1.00 77.38           O  
ATOM   3394  CG  ASN B  26      -5.215 -63.406  -6.199  1.00 77.38           C  
ATOM   3395  ND2 ASN B  26      -4.035 -64.000  -5.980  1.00 77.38           N  
ATOM   3396  OD1 ASN B  26      -6.066 -63.281  -5.312  1.00 77.38           O  
ATOM   3397  N   LYS B  27      -8.672 -62.562  -6.395  1.00 78.75           N  
ATOM   3398  CA  LYS B  27      -9.594 -61.750  -5.633  1.00 78.75           C  
ATOM   3399  C   LYS B  27      -8.852 -60.812  -4.684  1.00 78.75           C  
ATOM   3400  CB  LYS B  27     -10.570 -62.625  -4.840  1.00 78.75           C  
ATOM   3401  O   LYS B  27      -9.203 -59.625  -4.559  1.00 78.75           O  
ATOM   3402  CG  LYS B  27     -11.695 -63.219  -5.684  1.00 78.75           C  
ATOM   3403  CD  LYS B  27     -12.672 -64.000  -4.828  1.00 78.75           C  
ATOM   3404  CE  LYS B  27     -13.773 -64.625  -5.672  1.00 78.75           C  
ATOM   3405  NZ  LYS B  27     -14.727 -65.438  -4.844  1.00 78.75           N  
ATOM   3406  N   LYS B  28      -7.836 -61.375  -4.027  1.00 77.62           N  
ATOM   3407  CA  LYS B  28      -7.105 -60.562  -3.051  1.00 77.62           C  
ATOM   3408  C   LYS B  28      -6.332 -59.438  -3.730  1.00 77.62           C  
ATOM   3409  CB  LYS B  28      -6.148 -61.438  -2.246  1.00 77.62           C  
ATOM   3410  O   LYS B  28      -6.344 -58.281  -3.260  1.00 77.62           O  
ATOM   3411  CG  LYS B  28      -6.840 -62.344  -1.239  1.00 77.62           C  
ATOM   3412  CD  LYS B  28      -5.832 -63.125  -0.409  1.00 77.62           C  
ATOM   3413  CE  LYS B  28      -6.523 -64.062   0.584  1.00 77.62           C  
ATOM   3414  NZ  LYS B  28      -5.539 -64.875   1.381  1.00 77.62           N  
ATOM   3415  N   VAL B  29      -5.738 -59.781  -4.758  1.00 76.94           N  
ATOM   3416  CA  VAL B  29      -4.941 -58.812  -5.480  1.00 76.94           C  
ATOM   3417  C   VAL B  29      -5.859 -57.781  -6.117  1.00 76.94           C  
ATOM   3418  CB  VAL B  29      -4.059 -59.469  -6.559  1.00 76.94           C  
ATOM   3419  O   VAL B  29      -5.559 -56.562  -6.102  1.00 76.94           O  
ATOM   3420  CG1 VAL B  29      -3.359 -58.406  -7.410  1.00 76.94           C  
ATOM   3421  CG2 VAL B  29      -3.033 -60.406  -5.914  1.00 76.94           C  
ATOM   3422  N   GLY B  30      -6.859 -58.281  -6.605  1.00 81.81           N  
ATOM   3423  CA  GLY B  30      -7.816 -57.344  -7.211  1.00 81.81           C  
ATOM   3424  C   GLY B  30      -8.398 -56.375  -6.219  1.00 81.81           C  
ATOM   3425  O   GLY B  30      -8.500 -55.188  -6.516  1.00 81.81           O  
ATOM   3426  N   VAL B  31      -8.711 -56.875  -5.156  1.00 83.88           N  
ATOM   3427  CA  VAL B  31      -9.312 -56.000  -4.141  1.00 83.88           C  
ATOM   3428  C   VAL B  31      -8.281 -55.000  -3.648  1.00 83.88           C  
ATOM   3429  CB  VAL B  31      -9.859 -56.812  -2.955  1.00 83.88           C  
ATOM   3430  O   VAL B  31      -8.617 -53.812  -3.422  1.00 83.88           O  
ATOM   3431  CG1 VAL B  31     -10.211 -55.906  -1.780  1.00 83.88           C  
ATOM   3432  CG2 VAL B  31     -11.086 -57.625  -3.387  1.00 83.88           C  
ATOM   3433  N   ILE B  32      -7.074 -55.375  -3.426  1.00 82.88           N  
ATOM   3434  CA  ILE B  32      -6.023 -54.500  -2.949  1.00 82.88           C  
ATOM   3435  C   ILE B  32      -5.777 -53.375  -3.979  1.00 82.88           C  
ATOM   3436  CB  ILE B  32      -4.715 -55.250  -2.664  1.00 82.88           C  
ATOM   3437  O   ILE B  32      -5.605 -52.219  -3.617  1.00 82.88           O  
ATOM   3438  CG1 ILE B  32      -4.863 -56.125  -1.401  1.00 82.88           C  
ATOM   3439  CG2 ILE B  32      -3.537 -54.281  -2.529  1.00 82.88           C  
ATOM   3440  CD1 ILE B  32      -3.748 -57.125  -1.209  1.00 82.88           C  
ATOM   3441  N   PHE B  33      -5.770 -53.719  -5.160  1.00 82.00           N  
ATOM   3442  CA  PHE B  33      -5.531 -52.750  -6.215  1.00 82.00           C  
ATOM   3443  C   PHE B  33      -6.688 -51.750  -6.305  1.00 82.00           C  
ATOM   3444  CB  PHE B  33      -5.328 -53.438  -7.562  1.00 82.00           C  
ATOM   3445  O   PHE B  33      -6.473 -50.562  -6.441  1.00 82.00           O  
ATOM   3446  CG  PHE B  33      -4.930 -52.531  -8.672  1.00 82.00           C  
ATOM   3447  CD1 PHE B  33      -5.805 -52.250  -9.719  1.00 82.00           C  
ATOM   3448  CD2 PHE B  33      -3.676 -51.906  -8.680  1.00 82.00           C  
ATOM   3449  CE1 PHE B  33      -5.434 -51.375 -10.750  1.00 82.00           C  
ATOM   3450  CE2 PHE B  33      -3.301 -51.062  -9.703  1.00 82.00           C  
ATOM   3451  CZ  PHE B  33      -4.180 -50.781 -10.734  1.00 82.00           C  
ATOM   3452  N   ARG B  34      -7.848 -52.281  -6.246  1.00 86.19           N  
ATOM   3453  CA  ARG B  34      -9.000 -51.406  -6.293  1.00 86.19           C  
ATOM   3454  C   ARG B  34      -9.039 -50.469  -5.074  1.00 86.19           C  
ATOM   3455  CB  ARG B  34     -10.297 -52.219  -6.383  1.00 86.19           C  
ATOM   3456  O   ARG B  34      -9.461 -49.344  -5.168  1.00 86.19           O  
ATOM   3457  CG  ARG B  34     -10.461 -52.969  -7.688  1.00 86.19           C  
ATOM   3458  CD  ARG B  34     -10.531 -52.031  -8.883  1.00 86.19           C  
ATOM   3459  NE  ARG B  34     -10.688 -52.750 -10.141  1.00 86.19           N  
ATOM   3460  NH1 ARG B  34     -10.242 -50.938 -11.500  1.00 86.19           N  
ATOM   3461  NH2 ARG B  34     -10.711 -53.000 -12.422  1.00 86.19           N  
ATOM   3462  CZ  ARG B  34     -10.547 -52.219 -11.352  1.00 86.19           C  
ATOM   3463  N   LEU B  35      -8.617 -51.000  -4.027  1.00 87.81           N  
ATOM   3464  CA  LEU B  35      -8.586 -50.188  -2.824  1.00 87.81           C  
ATOM   3465  C   LEU B  35      -7.566 -49.062  -2.967  1.00 87.81           C  
ATOM   3466  CB  LEU B  35      -8.250 -51.031  -1.598  1.00 87.81           C  
ATOM   3467  O   LEU B  35      -7.824 -47.906  -2.559  1.00 87.81           O  
ATOM   3468  CG  LEU B  35      -8.648 -50.438  -0.240  1.00 87.81           C  
ATOM   3469  CD1 LEU B  35     -10.008 -51.000   0.192  1.00 87.81           C  
ATOM   3470  CD2 LEU B  35      -7.582 -50.750   0.808  1.00 87.81           C  
ATOM   3471  N   ILE B  36      -6.391 -49.312  -3.508  1.00 86.06           N  
ATOM   3472  CA  ILE B  36      -5.359 -48.312  -3.723  1.00 86.06           C  
ATOM   3473  C   ILE B  36      -5.867 -47.250  -4.707  1.00 86.06           C  
ATOM   3474  CB  ILE B  36      -4.047 -48.938  -4.242  1.00 86.06           C  
ATOM   3475  O   ILE B  36      -5.684 -46.062  -4.492  1.00 86.06           O  
ATOM   3476  CG1 ILE B  36      -3.391 -49.781  -3.143  1.00 86.06           C  
ATOM   3477  CG2 ILE B  36      -3.090 -47.875  -4.746  1.00 86.06           C  
ATOM   3478  CD1 ILE B  36      -2.213 -50.625  -3.625  1.00 86.06           C  
ATOM   3479  N   GLN B  37      -6.438 -47.688  -5.766  1.00 82.75           N  
ATOM   3480  CA  GLN B  37      -6.992 -46.750  -6.746  1.00 82.75           C  
ATOM   3481  C   GLN B  37      -8.086 -45.906  -6.125  1.00 82.75           C  
ATOM   3482  CB  GLN B  37      -7.551 -47.531  -7.949  1.00 82.75           C  
ATOM   3483  O   GLN B  37      -8.195 -44.719  -6.445  1.00 82.75           O  
ATOM   3484  CG  GLN B  37      -6.480 -48.156  -8.836  1.00 82.75           C  
ATOM   3485  CD  GLN B  37      -7.059 -48.969  -9.977  1.00 82.75           C  
ATOM   3486  NE2 GLN B  37      -6.246 -49.219 -10.992  1.00 82.75           N  
ATOM   3487  OE1 GLN B  37      -8.227 -49.375  -9.938  1.00 82.75           O  
ATOM   3488  N   LEU B  38      -8.836 -46.500  -5.336  1.00 88.88           N  
ATOM   3489  CA  LEU B  38      -9.898 -45.750  -4.672  1.00 88.88           C  
ATOM   3490  C   LEU B  38      -9.320 -44.688  -3.744  1.00 88.88           C  
ATOM   3491  CB  LEU B  38     -10.805 -46.688  -3.883  1.00 88.88           C  
ATOM   3492  O   LEU B  38      -9.836 -43.562  -3.674  1.00 88.88           O  
ATOM   3493  CG  LEU B  38     -12.047 -46.062  -3.242  1.00 88.88           C  
ATOM   3494  CD1 LEU B  38     -13.000 -45.562  -4.316  1.00 88.88           C  
ATOM   3495  CD2 LEU B  38     -12.742 -47.062  -2.332  1.00 88.88           C  
ATOM   3496  N   VAL B  39      -8.352 -45.062  -3.033  1.00 89.25           N  
ATOM   3497  CA  VAL B  39      -7.707 -44.094  -2.131  1.00 89.25           C  
ATOM   3498  C   VAL B  39      -7.152 -42.906  -2.928  1.00 89.25           C  
ATOM   3499  CB  VAL B  39      -6.578 -44.781  -1.312  1.00 89.25           C  
ATOM   3500  O   VAL B  39      -7.297 -41.750  -2.523  1.00 89.25           O  
ATOM   3501  CG1 VAL B  39      -5.719 -43.719  -0.618  1.00 89.25           C  
ATOM   3502  CG2 VAL B  39      -7.164 -45.750  -0.292  1.00 89.25           C  
ATOM   3503  N   VAL B  40      -6.523 -43.156  -3.992  1.00 83.75           N  
ATOM   3504  CA  VAL B  40      -5.965 -42.125  -4.844  1.00 83.75           C  
ATOM   3505  C   VAL B  40      -7.090 -41.250  -5.418  1.00 83.75           C  
ATOM   3506  CB  VAL B  40      -5.113 -42.719  -5.988  1.00 83.75           C  
ATOM   3507  O   VAL B  40      -6.973 -40.031  -5.477  1.00 83.75           O  
ATOM   3508  CG1 VAL B  40      -4.734 -41.656  -7.000  1.00 83.75           C  
ATOM   3509  CG2 VAL B  40      -3.865 -43.406  -5.426  1.00 83.75           C  
ATOM   3510  N   LEU B  41      -8.055 -41.906  -5.840  1.00 87.94           N  
ATOM   3511  CA  LEU B  41      -9.188 -41.156  -6.406  1.00 87.94           C  
ATOM   3512  C   LEU B  41      -9.820 -40.250  -5.363  1.00 87.94           C  
ATOM   3513  CB  LEU B  41     -10.242 -42.156  -6.941  1.00 87.94           C  
ATOM   3514  O   LEU B  41     -10.180 -39.125  -5.672  1.00 87.94           O  
ATOM   3515  CG  LEU B  41     -11.383 -41.531  -7.754  1.00 87.94           C  
ATOM   3516  CD1 LEU B  41     -10.859 -41.000  -9.078  1.00 87.94           C  
ATOM   3517  CD2 LEU B  41     -12.484 -42.562  -7.988  1.00 87.94           C  
ATOM   3518  N   VAL B  42     -10.016 -40.750  -4.242  1.00 90.44           N  
ATOM   3519  CA  VAL B  42     -10.586 -39.969  -3.160  1.00 90.44           C  
ATOM   3520  C   VAL B  42      -9.680 -38.781  -2.852  1.00 90.44           C  
ATOM   3521  CB  VAL B  42     -10.805 -40.812  -1.889  1.00 90.44           C  
ATOM   3522  O   VAL B  42     -10.164 -37.688  -2.588  1.00 90.44           O  
ATOM   3523  CG1 VAL B  42     -11.117 -39.938  -0.688  1.00 90.44           C  
ATOM   3524  CG2 VAL B  42     -11.930 -41.844  -2.109  1.00 90.44           C  
ATOM   3525  N   TYR B  43      -8.492 -38.969  -2.883  1.00 84.88           N  
ATOM   3526  CA  TYR B  43      -7.539 -37.906  -2.631  1.00 84.88           C  
ATOM   3527  C   TYR B  43      -7.625 -36.812  -3.715  1.00 84.88           C  
ATOM   3528  CB  TYR B  43      -6.113 -38.438  -2.555  1.00 84.88           C  
ATOM   3529  O   TYR B  43      -7.691 -35.625  -3.412  1.00 84.88           O  
ATOM   3530  CG  TYR B  43      -5.047 -37.375  -2.553  1.00 84.88           C  
ATOM   3531  CD1 TYR B  43      -4.344 -37.062  -3.713  1.00 84.88           C  
ATOM   3532  CD2 TYR B  43      -4.738 -36.688  -1.389  1.00 84.88           C  
ATOM   3533  CE1 TYR B  43      -3.359 -36.094  -3.715  1.00 84.88           C  
ATOM   3534  CE2 TYR B  43      -3.756 -35.688  -1.379  1.00 84.88           C  
ATOM   3535  OH  TYR B  43      -2.100 -34.438  -2.541  1.00 84.88           O  
ATOM   3536  CZ  TYR B  43      -3.074 -35.406  -2.545  1.00 84.88           C  
ATOM   3537  N   VAL B  44      -7.555 -37.219  -4.918  1.00 82.56           N  
ATOM   3538  CA  VAL B  44      -7.547 -36.281  -6.035  1.00 82.56           C  
ATOM   3539  C   VAL B  44      -8.867 -35.500  -6.074  1.00 82.56           C  
ATOM   3540  CB  VAL B  44      -7.312 -37.000  -7.383  1.00 82.56           C  
ATOM   3541  O   VAL B  44      -8.867 -34.281  -6.180  1.00 82.56           O  
ATOM   3542  CG1 VAL B  44      -7.539 -36.031  -8.555  1.00 82.56           C  
ATOM   3543  CG2 VAL B  44      -5.902 -37.594  -7.434  1.00 82.56           C  
ATOM   3544  N   ILE B  45      -9.961 -36.188  -6.012  1.00 87.50           N  
ATOM   3545  CA  ILE B  45     -11.266 -35.562  -6.109  1.00 87.50           C  
ATOM   3546  C   ILE B  45     -11.555 -34.781  -4.828  1.00 87.50           C  
ATOM   3547  CB  ILE B  45     -12.383 -36.594  -6.375  1.00 87.50           C  
ATOM   3548  O   ILE B  45     -12.008 -33.625  -4.879  1.00 87.50           O  
ATOM   3549  CG1 ILE B  45     -12.195 -37.219  -7.750  1.00 87.50           C  
ATOM   3550  CG2 ILE B  45     -13.766 -35.906  -6.270  1.00 87.50           C  
ATOM   3551  CD1 ILE B  45     -13.273 -38.250  -8.109  1.00 87.50           C  
ATOM   3552  N   GLY B  46     -11.438 -35.438  -3.736  1.00 87.00           N  
ATOM   3553  CA  GLY B  46     -11.773 -34.812  -2.465  1.00 87.00           C  
ATOM   3554  C   GLY B  46     -10.852 -33.656  -2.111  1.00 87.00           C  
ATOM   3555  O   GLY B  46     -11.312 -32.562  -1.794  1.00 87.00           O  
ATOM   3556  N   TRP B  47      -9.656 -33.875  -2.135  1.00 83.19           N  
ATOM   3557  CA  TRP B  47      -8.711 -32.875  -1.625  1.00 83.19           C  
ATOM   3558  C   TRP B  47      -8.297 -31.922  -2.725  1.00 83.19           C  
ATOM   3559  CB  TRP B  47      -7.480 -33.562  -1.032  1.00 83.19           C  
ATOM   3560  O   TRP B  47      -8.422 -30.703  -2.570  1.00 83.19           O  
ATOM   3561  CG  TRP B  47      -6.602 -32.656  -0.230  1.00 83.19           C  
ATOM   3562  CD1 TRP B  47      -5.492 -31.984  -0.665  1.00 83.19           C  
ATOM   3563  CD2 TRP B  47      -6.762 -32.312   1.150  1.00 83.19           C  
ATOM   3564  CE2 TRP B  47      -5.711 -31.422   1.485  1.00 83.19           C  
ATOM   3565  CE3 TRP B  47      -7.691 -32.656   2.137  1.00 83.19           C  
ATOM   3566  NE1 TRP B  47      -4.953 -31.250   0.362  1.00 83.19           N  
ATOM   3567  CH2 TRP B  47      -6.492 -31.250   3.715  1.00 83.19           C  
ATOM   3568  CZ2 TRP B  47      -5.566 -30.891   2.768  1.00 83.19           C  
ATOM   3569  CZ3 TRP B  47      -7.547 -32.125   3.412  1.00 83.19           C  
ATOM   3570  N   VAL B  48      -7.805 -32.375  -3.852  1.00 81.31           N  
ATOM   3571  CA  VAL B  48      -7.234 -31.531  -4.895  1.00 81.31           C  
ATOM   3572  C   VAL B  48      -8.352 -30.766  -5.605  1.00 81.31           C  
ATOM   3573  CB  VAL B  48      -6.426 -32.375  -5.918  1.00 81.31           C  
ATOM   3574  O   VAL B  48      -8.227 -29.562  -5.840  1.00 81.31           O  
ATOM   3575  CG1 VAL B  48      -5.918 -31.469  -7.051  1.00 81.31           C  
ATOM   3576  CG2 VAL B  48      -5.258 -33.062  -5.227  1.00 81.31           C  
ATOM   3577  N   PHE B  49      -9.445 -31.328  -5.883  1.00 85.44           N  
ATOM   3578  CA  PHE B  49     -10.508 -30.719  -6.668  1.00 85.44           C  
ATOM   3579  C   PHE B  49     -11.469 -29.953  -5.770  1.00 85.44           C  
ATOM   3580  CB  PHE B  49     -11.266 -31.781  -7.477  1.00 85.44           C  
ATOM   3581  O   PHE B  49     -11.805 -28.797  -6.047  1.00 85.44           O  
ATOM   3582  CG  PHE B  49     -10.984 -31.719  -8.953  1.00 85.44           C  
ATOM   3583  CD1 PHE B  49     -11.859 -31.078  -9.820  1.00 85.44           C  
ATOM   3584  CD2 PHE B  49      -9.852 -32.312  -9.484  1.00 85.44           C  
ATOM   3585  CE1 PHE B  49     -11.609 -31.031 -11.188  1.00 85.44           C  
ATOM   3586  CE2 PHE B  49      -9.586 -32.281 -10.852  1.00 85.44           C  
ATOM   3587  CZ  PHE B  49     -10.469 -31.625 -11.703  1.00 85.44           C  
ATOM   3588  N   LEU B  50     -11.883 -30.641  -4.703  1.00 87.88           N  
ATOM   3589  CA  LEU B  50     -12.945 -30.047  -3.908  1.00 87.88           C  
ATOM   3590  C   LEU B  50     -12.375 -29.125  -2.830  1.00 87.88           C  
ATOM   3591  CB  LEU B  50     -13.812 -31.125  -3.266  1.00 87.88           C  
ATOM   3592  O   LEU B  50     -12.875 -28.016  -2.629  1.00 87.88           O  
ATOM   3593  CG  LEU B  50     -14.680 -31.953  -4.215  1.00 87.88           C  
ATOM   3594  CD1 LEU B  50     -15.406 -33.062  -3.447  1.00 87.88           C  
ATOM   3595  CD2 LEU B  50     -15.680 -31.047  -4.938  1.00 87.88           C  
ATOM   3596  N   TYR B  51     -11.453 -29.609  -2.137  1.00 85.12           N  
ATOM   3597  CA  TYR B  51     -10.922 -28.812  -1.037  1.00 85.12           C  
ATOM   3598  C   TYR B  51     -10.055 -27.688  -1.557  1.00 85.12           C  
ATOM   3599  CB  TYR B  51     -10.125 -29.688  -0.072  1.00 85.12           C  
ATOM   3600  O   TYR B  51     -10.242 -26.516  -1.179  1.00 85.12           O  
ATOM   3601  CG  TYR B  51      -9.594 -28.953   1.132  1.00 85.12           C  
ATOM   3602  CD1 TYR B  51      -8.273 -28.516   1.188  1.00 85.12           C  
ATOM   3603  CD2 TYR B  51     -10.422 -28.672   2.215  1.00 85.12           C  
ATOM   3604  CE1 TYR B  51      -7.785 -27.844   2.297  1.00 85.12           C  
ATOM   3605  CE2 TYR B  51      -9.945 -27.984   3.326  1.00 85.12           C  
ATOM   3606  OH  TYR B  51      -8.148 -26.891   4.457  1.00 85.12           O  
ATOM   3607  CZ  TYR B  51      -8.625 -27.578   3.359  1.00 85.12           C  
ATOM   3608  N   GLU B  52      -9.148 -27.953  -2.479  1.00 84.19           N  
ATOM   3609  CA  GLU B  52      -8.250 -26.953  -3.023  1.00 84.19           C  
ATOM   3610  C   GLU B  52      -8.875 -26.234  -4.223  1.00 84.19           C  
ATOM   3611  CB  GLU B  52      -6.910 -27.578  -3.422  1.00 84.19           C  
ATOM   3612  O   GLU B  52      -8.320 -25.266  -4.734  1.00 84.19           O  
ATOM   3613  CG  GLU B  52      -6.047 -27.984  -2.238  1.00 84.19           C  
ATOM   3614  CD  GLU B  52      -5.426 -26.797  -1.514  1.00 84.19           C  
ATOM   3615  OE1 GLU B  52      -4.980 -26.953  -0.354  1.00 84.19           O  
ATOM   3616  OE2 GLU B  52      -5.383 -25.703  -2.111  1.00 84.19           O  
ATOM   3617  N   LYS B  53     -10.008 -26.719  -4.629  1.00 88.38           N  
ATOM   3618  CA  LYS B  53     -10.742 -26.156  -5.754  1.00 88.38           C  
ATOM   3619  C   LYS B  53      -9.844 -25.984  -6.973  1.00 88.38           C  
ATOM   3620  CB  LYS B  53     -11.352 -24.797  -5.363  1.00 88.38           C  
ATOM   3621  O   LYS B  53      -9.812 -24.922  -7.586  1.00 88.38           O  
ATOM   3622  CG  LYS B  53     -12.422 -24.891  -4.281  1.00 88.38           C  
ATOM   3623  CD  LYS B  53     -13.102 -23.547  -4.055  1.00 88.38           C  
ATOM   3624  CE  LYS B  53     -14.234 -23.656  -3.039  1.00 88.38           C  
ATOM   3625  NZ  LYS B  53     -14.938 -22.359  -2.854  1.00 88.38           N  
ATOM   3626  N   GLY B  54      -9.172 -26.984  -7.324  1.00 86.56           N  
ATOM   3627  CA  GLY B  54      -8.258 -27.000  -8.453  1.00 86.56           C  
ATOM   3628  C   GLY B  54      -8.953 -26.766  -9.781  1.00 86.56           C  
ATOM   3629  O   GLY B  54      -8.289 -26.641 -10.820  1.00 86.56           O  
ATOM   3630  N   TYR B  55     -10.250 -26.609  -9.781  1.00 90.88           N  
ATOM   3631  CA  TYR B  55     -11.031 -26.422 -10.992  1.00 90.88           C  
ATOM   3632  C   TYR B  55     -11.273 -24.938 -11.250  1.00 90.88           C  
ATOM   3633  CB  TYR B  55     -12.375 -27.156 -10.898  1.00 90.88           C  
ATOM   3634  O   TYR B  55     -11.945 -24.562 -12.219  1.00 90.88           O  
ATOM   3635  CG  TYR B  55     -13.180 -26.781  -9.680  1.00 90.88           C  
ATOM   3636  CD1 TYR B  55     -13.055 -27.484  -8.492  1.00 90.88           C  
ATOM   3637  CD2 TYR B  55     -14.086 -25.719  -9.719  1.00 90.88           C  
ATOM   3638  CE1 TYR B  55     -13.797 -27.156  -7.367  1.00 90.88           C  
ATOM   3639  CE2 TYR B  55     -14.836 -25.375  -8.602  1.00 90.88           C  
ATOM   3640  OH  TYR B  55     -15.430 -25.766  -6.324  1.00 90.88           O  
ATOM   3641  CZ  TYR B  55     -14.688 -26.094  -7.434  1.00 90.88           C  
ATOM   3642  N   GLN B  56     -10.797 -24.109 -10.406  1.00 92.31           N  
ATOM   3643  CA  GLN B  56     -11.047 -22.688 -10.547  1.00 92.31           C  
ATOM   3644  C   GLN B  56      -9.758 -21.938 -10.875  1.00 92.31           C  
ATOM   3645  CB  GLN B  56     -11.680 -22.125  -9.273  1.00 92.31           C  
ATOM   3646  O   GLN B  56      -8.664 -22.406 -10.570  1.00 92.31           O  
ATOM   3647  CG  GLN B  56     -13.070 -22.656  -8.984  1.00 92.31           C  
ATOM   3648  CD  GLN B  56     -13.711 -22.031  -7.766  1.00 92.31           C  
ATOM   3649  NE2 GLN B  56     -15.039 -21.969  -7.750  1.00 92.31           N  
ATOM   3650  OE1 GLN B  56     -13.016 -21.594  -6.840  1.00 92.31           O  
ATOM   3651  N   THR B  57      -9.969 -20.875 -11.625  1.00 89.19           N  
ATOM   3652  CA  THR B  57      -8.922 -19.859 -11.719  1.00 89.19           C  
ATOM   3653  C   THR B  57      -9.062 -18.828 -10.602  1.00 89.19           C  
ATOM   3654  CB  THR B  57      -8.961 -19.141 -13.086  1.00 89.19           C  
ATOM   3655  O   THR B  57     -10.172 -18.438 -10.258  1.00 89.19           O  
ATOM   3656  CG2 THR B  57      -7.871 -18.078 -13.180  1.00 89.19           C  
ATOM   3657  OG1 THR B  57      -8.758 -20.109 -14.125  1.00 89.19           O  
ATOM   3658  N   SER B  58      -7.965 -18.578 -10.016  1.00 88.88           N  
ATOM   3659  CA  SER B  58      -7.984 -17.641  -8.914  1.00 88.88           C  
ATOM   3660  C   SER B  58      -7.391 -16.297  -9.320  1.00 88.88           C  
ATOM   3661  CB  SER B  58      -7.223 -18.188  -7.711  1.00 88.88           C  
ATOM   3662  O   SER B  58      -6.594 -16.219 -10.266  1.00 88.88           O  
ATOM   3663  OG  SER B  58      -5.840 -18.297  -8.000  1.00 88.88           O  
ATOM   3664  N   SER B  59      -7.887 -15.242  -8.750  1.00 87.38           N  
ATOM   3665  CA  SER B  59      -7.367 -13.898  -9.008  1.00 87.38           C  
ATOM   3666  C   SER B  59      -7.316 -13.078  -7.723  1.00 87.38           C  
ATOM   3667  CB  SER B  59      -8.227 -13.180 -10.047  1.00 87.38           C  
ATOM   3668  O   SER B  59      -8.141 -13.258  -6.828  1.00 87.38           O  
ATOM   3669  OG  SER B  59      -7.785 -11.852 -10.234  1.00 87.38           O  
ATOM   3670  N   GLY B  60      -6.277 -12.250  -7.637  1.00 85.50           N  
ATOM   3671  CA  GLY B  60      -6.195 -11.297  -6.543  1.00 85.50           C  
ATOM   3672  C   GLY B  60      -7.148 -10.125  -6.695  1.00 85.50           C  
ATOM   3673  O   GLY B  60      -7.934 -10.078  -7.645  1.00 85.50           O  
ATOM   3674  N   LEU B  61      -7.121  -9.250  -5.684  1.00 87.44           N  
ATOM   3675  CA  LEU B  61      -8.039  -8.109  -5.707  1.00 87.44           C  
ATOM   3676  C   LEU B  61      -7.277  -6.797  -5.605  1.00 87.44           C  
ATOM   3677  CB  LEU B  61      -9.055  -8.219  -4.562  1.00 87.44           C  
ATOM   3678  O   LEU B  61      -6.094  -6.781  -5.258  1.00 87.44           O  
ATOM   3679  CG  LEU B  61      -8.484  -8.148  -3.146  1.00 87.44           C  
ATOM   3680  CD1 LEU B  61      -8.250  -6.699  -2.740  1.00 87.44           C  
ATOM   3681  CD2 LEU B  61      -9.422  -8.836  -2.160  1.00 87.44           C  
ATOM   3682  N   ILE B  62      -7.898  -5.770  -6.020  1.00 82.19           N  
ATOM   3683  CA  ILE B  62      -7.488  -4.391  -5.781  1.00 82.19           C  
ATOM   3684  C   ILE B  62      -8.453  -3.725  -4.801  1.00 82.19           C  
ATOM   3685  CB  ILE B  62      -7.426  -3.584  -7.098  1.00 82.19           C  
ATOM   3686  O   ILE B  62      -9.656  -3.977  -4.844  1.00 82.19           O  
ATOM   3687  CG1 ILE B  62      -6.555  -4.316  -8.133  1.00 82.19           C  
ATOM   3688  CG2 ILE B  62      -6.895  -2.170  -6.844  1.00 82.19           C  
ATOM   3689  CD1 ILE B  62      -6.664  -3.752  -9.539  1.00 82.19           C  
ATOM   3690  N   SER B  63      -7.910  -2.992  -3.949  1.00 88.12           N  
ATOM   3691  CA  SER B  63      -8.766  -2.473  -2.887  1.00 88.12           C  
ATOM   3692  C   SER B  63      -8.547  -0.979  -2.676  1.00 88.12           C  
ATOM   3693  CB  SER B  63      -8.516  -3.225  -1.578  1.00 88.12           C  
ATOM   3694  O   SER B  63      -7.488  -0.449  -3.029  1.00 88.12           O  
ATOM   3695  OG  SER B  63      -7.320  -2.768  -0.959  1.00 88.12           O  
ATOM   3696  N   SER B  64      -9.539  -0.278  -2.182  1.00 85.50           N  
ATOM   3697  CA  SER B  64      -9.531   1.104  -1.716  1.00 85.50           C  
ATOM   3698  C   SER B  64     -10.227   1.234  -0.361  1.00 85.50           C  
ATOM   3699  CB  SER B  64     -10.219   2.016  -2.734  1.00 85.50           C  
ATOM   3700  O   SER B  64     -11.328   0.716  -0.167  1.00 85.50           O  
ATOM   3701  OG  SER B  64     -10.352   3.332  -2.225  1.00 85.50           O  
ATOM   3702  N   VAL B  65      -9.531   1.924   0.534  1.00 91.06           N  
ATOM   3703  CA  VAL B  65     -10.062   2.037   1.889  1.00 91.06           C  
ATOM   3704  C   VAL B  65     -10.180   3.510   2.275  1.00 91.06           C  
ATOM   3705  CB  VAL B  65      -9.172   1.287   2.910  1.00 91.06           C  
ATOM   3706  O   VAL B  65      -9.266   4.301   2.020  1.00 91.06           O  
ATOM   3707  CG1 VAL B  65      -9.672   1.521   4.332  1.00 91.06           C  
ATOM   3708  CG2 VAL B  65      -9.141  -0.206   2.590  1.00 91.06           C  
ATOM   3709  N   SER B  66     -11.281   3.869   2.873  1.00 90.38           N  
ATOM   3710  CA  SER B  66     -11.508   5.176   3.479  1.00 90.38           C  
ATOM   3711  C   SER B  66     -12.023   5.043   4.906  1.00 90.38           C  
ATOM   3712  CB  SER B  66     -12.492   5.992   2.645  1.00 90.38           C  
ATOM   3713  O   SER B  66     -12.805   4.137   5.207  1.00 90.38           O  
ATOM   3714  OG  SER B  66     -13.805   5.469   2.768  1.00 90.38           O  
ATOM   3715  N   VAL B  67     -11.539   5.961   5.754  1.00 94.50           N  
ATOM   3716  CA  VAL B  67     -11.906   5.852   7.164  1.00 94.50           C  
ATOM   3717  C   VAL B  67     -12.430   7.195   7.664  1.00 94.50           C  
ATOM   3718  CB  VAL B  67     -10.711   5.391   8.023  1.00 94.50           C  
ATOM   3719  O   VAL B  67     -12.062   8.250   7.141  1.00 94.50           O  
ATOM   3720  CG1 VAL B  67     -10.227   4.012   7.578  1.00 94.50           C  
ATOM   3721  CG2 VAL B  67      -9.578   6.406   7.953  1.00 94.50           C  
ATOM   3722  N   LYS B  68     -13.305   7.078   8.586  1.00 92.12           N  
ATOM   3723  CA  LYS B  68     -13.836   8.234   9.297  1.00 92.12           C  
ATOM   3724  C   LYS B  68     -13.961   7.945  10.789  1.00 92.12           C  
ATOM   3725  CB  LYS B  68     -15.203   8.633   8.727  1.00 92.12           C  
ATOM   3726  O   LYS B  68     -14.508   6.914  11.188  1.00 92.12           O  
ATOM   3727  CG  LYS B  68     -15.703   9.984   9.219  1.00 92.12           C  
ATOM   3728  CD  LYS B  68     -16.953  10.414   8.469  1.00 92.12           C  
ATOM   3729  CE  LYS B  68     -17.453  11.773   8.953  1.00 92.12           C  
ATOM   3730  NZ  LYS B  68     -18.641  12.242   8.164  1.00 92.12           N  
ATOM   3731  N   LEU B  69     -13.469   8.906  11.602  1.00 95.06           N  
ATOM   3732  CA  LEU B  69     -13.516   8.758  13.055  1.00 95.06           C  
ATOM   3733  C   LEU B  69     -14.492   9.758  13.672  1.00 95.06           C  
ATOM   3734  CB  LEU B  69     -12.125   8.953  13.656  1.00 95.06           C  
ATOM   3735  O   LEU B  69     -14.688  10.852  13.141  1.00 95.06           O  
ATOM   3736  CG  LEU B  69     -11.211   7.727  13.656  1.00 95.06           C  
ATOM   3737  CD1 LEU B  69      -9.820   8.102  13.141  1.00 95.06           C  
ATOM   3738  CD2 LEU B  69     -11.117   7.129  15.062  1.00 95.06           C  
ATOM   3739  N   LYS B  70     -15.102   9.281  14.695  1.00 92.75           N  
ATOM   3740  CA  LYS B  70     -16.000  10.133  15.477  1.00 92.75           C  
ATOM   3741  C   LYS B  70     -15.750   9.953  16.969  1.00 92.75           C  
ATOM   3742  CB  LYS B  70     -17.453   9.820  15.148  1.00 92.75           C  
ATOM   3743  O   LYS B  70     -15.484   8.844  17.438  1.00 92.75           O  
ATOM   3744  CG  LYS B  70     -17.875  10.234  13.742  1.00 92.75           C  
ATOM   3745  CD  LYS B  70     -19.344   9.945  13.484  1.00 92.75           C  
ATOM   3746  CE  LYS B  70     -19.766  10.383  12.094  1.00 92.75           C  
ATOM   3747  NZ  LYS B  70     -21.203  10.086  11.828  1.00 92.75           N  
ATOM   3748  N   GLY B  71     -15.766  11.047  17.641  1.00 93.62           N  
ATOM   3749  CA  GLY B  71     -15.578  11.031  19.078  1.00 93.62           C  
ATOM   3750  C   GLY B  71     -15.000  12.328  19.625  1.00 93.62           C  
ATOM   3751  O   GLY B  71     -14.484  13.148  18.859  1.00 93.62           O  
ATOM   3752  N   LEU B  72     -15.180  12.523  20.969  1.00 94.94           N  
ATOM   3753  CA  LEU B  72     -14.688  13.711  21.656  1.00 94.94           C  
ATOM   3754  C   LEU B  72     -13.922  13.320  22.922  1.00 94.94           C  
ATOM   3755  CB  LEU B  72     -15.844  14.648  22.016  1.00 94.94           C  
ATOM   3756  O   LEU B  72     -14.219  12.305  23.547  1.00 94.94           O  
ATOM   3757  CG  LEU B  72     -16.625  15.250  20.844  1.00 94.94           C  
ATOM   3758  CD1 LEU B  72     -17.875  15.953  21.344  1.00 94.94           C  
ATOM   3759  CD2 LEU B  72     -15.734  16.203  20.062  1.00 94.94           C  
ATOM   3760  N   ALA B  73     -12.969  14.109  23.188  1.00 93.38           N  
ATOM   3761  CA  ALA B  73     -12.227  13.969  24.438  1.00 93.38           C  
ATOM   3762  C   ALA B  73     -12.062  15.312  25.141  1.00 93.38           C  
ATOM   3763  CB  ALA B  73     -10.859  13.336  24.172  1.00 93.38           C  
ATOM   3764  O   ALA B  73     -12.062  16.359  24.484  1.00 93.38           O  
ATOM   3765  N   VAL B  74     -12.031  15.266  26.438  1.00 92.31           N  
ATOM   3766  CA  VAL B  74     -11.859  16.469  27.250  1.00 92.31           C  
ATOM   3767  C   VAL B  74     -10.617  16.344  28.125  1.00 92.31           C  
ATOM   3768  CB  VAL B  74     -13.102  16.766  28.109  1.00 92.31           C  
ATOM   3769  O   VAL B  74     -10.375  15.289  28.719  1.00 92.31           O  
ATOM   3770  CG1 VAL B  74     -12.914  18.047  28.906  1.00 92.31           C  
ATOM   3771  CG2 VAL B  74     -14.359  16.828  27.250  1.00 92.31           C  
ATOM   3772  N   THR B  75      -9.859  17.375  28.031  1.00 92.62           N  
ATOM   3773  CA  THR B  75      -8.680  17.422  28.891  1.00 92.62           C  
ATOM   3774  C   THR B  75      -8.703  18.656  29.781  1.00 92.62           C  
ATOM   3775  CB  THR B  75      -7.383  17.422  28.062  1.00 92.62           C  
ATOM   3776  O   THR B  75      -9.375  19.641  29.469  1.00 92.62           O  
ATOM   3777  CG2 THR B  75      -7.297  16.172  27.188  1.00 92.62           C  
ATOM   3778  OG1 THR B  75      -7.352  18.578  27.219  1.00 92.62           O  
ATOM   3779  N   GLN B  76      -8.078  18.516  30.938  1.00 88.31           N  
ATOM   3780  CA  GLN B  76      -7.879  19.625  31.859  1.00 88.31           C  
ATOM   3781  C   GLN B  76      -6.414  19.734  32.281  1.00 88.31           C  
ATOM   3782  CB  GLN B  76      -8.758  19.453  33.094  1.00 88.31           C  
ATOM   3783  O   GLN B  76      -5.965  19.031  33.188  1.00 88.31           O  
ATOM   3784  CG  GLN B  76      -9.078  20.766  33.812  1.00 88.31           C  
ATOM   3785  CD  GLN B  76     -10.258  20.641  34.750  1.00 88.31           C  
ATOM   3786  NE2 GLN B  76     -10.695  21.781  35.312  1.00 88.31           N  
ATOM   3787  OE1 GLN B  76     -10.766  19.547  35.000  1.00 88.31           O  
ATOM   3788  N   LEU B  77      -5.684  20.359  31.484  1.00 83.62           N  
ATOM   3789  CA  LEU B  77      -4.270  20.531  31.797  1.00 83.62           C  
ATOM   3790  C   LEU B  77      -4.047  21.812  32.594  1.00 83.62           C  
ATOM   3791  CB  LEU B  77      -3.445  20.594  30.500  1.00 83.62           C  
ATOM   3792  O   LEU B  77      -4.758  22.797  32.438  1.00 83.62           O  
ATOM   3793  CG  LEU B  77      -3.389  19.312  29.672  1.00 83.62           C  
ATOM   3794  CD1 LEU B  77      -2.984  19.625  28.234  1.00 83.62           C  
ATOM   3795  CD2 LEU B  77      -2.424  18.312  30.297  1.00 83.62           C  
ATOM   3796  N   PRO B  78      -3.117  21.688  33.531  1.00 78.06           N  
ATOM   3797  CA  PRO B  78      -2.799  22.875  34.281  1.00 78.06           C  
ATOM   3798  C   PRO B  78      -2.332  24.047  33.406  1.00 78.06           C  
ATOM   3799  CB  PRO B  78      -1.676  22.406  35.219  1.00 78.06           C  
ATOM   3800  O   PRO B  78      -1.451  23.875  32.562  1.00 78.06           O  
ATOM   3801  CG  PRO B  78      -1.690  20.922  35.125  1.00 78.06           C  
ATOM   3802  CD  PRO B  78      -2.469  20.531  33.906  1.00 78.06           C  
ATOM   3803  N   GLY B  79      -2.922  25.141  33.469  1.00 71.25           N  
ATOM   3804  CA  GLY B  79      -2.516  26.328  32.750  1.00 71.25           C  
ATOM   3805  C   GLY B  79      -3.281  26.531  31.438  1.00 71.25           C  
ATOM   3806  O   GLY B  79      -3.320  27.625  30.906  1.00 71.25           O  
ATOM   3807  N   LEU B  80      -3.850  25.547  30.875  1.00 73.56           N  
ATOM   3808  CA  LEU B  80      -4.512  25.688  29.578  1.00 73.56           C  
ATOM   3809  C   LEU B  80      -6.027  25.609  29.734  1.00 73.56           C  
ATOM   3810  CB  LEU B  80      -4.023  24.609  28.609  1.00 73.56           C  
ATOM   3811  O   LEU B  80      -6.770  26.047  28.844  1.00 73.56           O  
ATOM   3812  CG  LEU B  80      -2.758  24.938  27.812  1.00 73.56           C  
ATOM   3813  CD1 LEU B  80      -1.764  23.781  27.891  1.00 73.56           C  
ATOM   3814  CD2 LEU B  80      -3.104  25.234  26.359  1.00 73.56           C  
ATOM   3815  N   GLY B  81      -6.562  25.312  30.953  1.00 79.00           N  
ATOM   3816  CA  GLY B  81      -8.000  25.188  31.109  1.00 79.00           C  
ATOM   3817  C   GLY B  81      -8.570  23.969  30.406  1.00 79.00           C  
ATOM   3818  O   GLY B  81      -7.824  23.188  29.797  1.00 79.00           O  
ATOM   3819  N   PRO B  82      -9.875  23.812  30.516  1.00 87.75           N  
ATOM   3820  CA  PRO B  82     -10.531  22.672  29.859  1.00 87.75           C  
ATOM   3821  C   PRO B  82     -10.531  22.812  28.328  1.00 87.75           C  
ATOM   3822  CB  PRO B  82     -11.961  22.734  30.406  1.00 87.75           C  
ATOM   3823  O   PRO B  82     -10.750  23.906  27.812  1.00 87.75           O  
ATOM   3824  CG  PRO B  82     -12.133  24.125  30.891  1.00 87.75           C  
ATOM   3825  CD  PRO B  82     -10.773  24.703  31.188  1.00 87.75           C  
ATOM   3826  N   GLN B  83     -10.141  21.797  27.766  1.00 92.31           N  
ATOM   3827  CA  GLN B  83     -10.078  21.781  26.312  1.00 92.31           C  
ATOM   3828  C   GLN B  83     -10.789  20.562  25.734  1.00 92.31           C  
ATOM   3829  CB  GLN B  83      -8.625  21.828  25.828  1.00 92.31           C  
ATOM   3830  O   GLN B  83     -10.648  19.453  26.266  1.00 92.31           O  
ATOM   3831  CG  GLN B  83      -7.926  23.141  26.109  1.00 92.31           C  
ATOM   3832  CD  GLN B  83      -6.504  23.172  25.578  1.00 92.31           C  
ATOM   3833  NE2 GLN B  83      -5.816  24.297  25.781  1.00 92.31           N  
ATOM   3834  OE1 GLN B  83      -6.023  22.188  25.000  1.00 92.31           O  
ATOM   3835  N   VAL B  84     -11.617  20.766  24.734  1.00 93.88           N  
ATOM   3836  CA  VAL B  84     -12.266  19.688  24.000  1.00 93.88           C  
ATOM   3837  C   VAL B  84     -11.461  19.344  22.750  1.00 93.88           C  
ATOM   3838  CB  VAL B  84     -13.719  20.047  23.609  1.00 93.88           C  
ATOM   3839  O   VAL B  84     -11.000  20.234  22.031  1.00 93.88           O  
ATOM   3840  CG1 VAL B  84     -14.312  19.000  22.688  1.00 93.88           C  
ATOM   3841  CG2 VAL B  84     -14.578  20.203  24.875  1.00 93.88           C  
ATOM   3842  N   TRP B  85     -11.227  18.109  22.578  1.00 95.00           N  
ATOM   3843  CA  TRP B  85     -10.523  17.578  21.406  1.00 95.00           C  
ATOM   3844  C   TRP B  85     -11.477  16.812  20.500  1.00 95.00           C  
ATOM   3845  CB  TRP B  85      -9.367  16.688  21.828  1.00 95.00           C  
ATOM   3846  O   TRP B  85     -12.148  15.875  20.938  1.00 95.00           O  
ATOM   3847  CG  TRP B  85      -8.375  17.344  22.734  1.00 95.00           C  
ATOM   3848  CD1 TRP B  85      -8.539  17.641  24.062  1.00 95.00           C  
ATOM   3849  CD2 TRP B  85      -7.066  17.812  22.375  1.00 95.00           C  
ATOM   3850  CE2 TRP B  85      -6.496  18.375  23.547  1.00 95.00           C  
ATOM   3851  CE3 TRP B  85      -6.324  17.797  21.188  1.00 95.00           C  
ATOM   3852  NE1 TRP B  85      -7.414  18.266  24.547  1.00 95.00           N  
ATOM   3853  CH2 TRP B  85      -4.504  18.906  22.375  1.00 95.00           C  
ATOM   3854  CZ2 TRP B  85      -5.211  18.922  23.547  1.00 95.00           C  
ATOM   3855  CZ3 TRP B  85      -5.047  18.344  21.203  1.00 95.00           C  
ATOM   3856  N   ASP B  86     -11.570  17.203  19.297  1.00 95.50           N  
ATOM   3857  CA  ASP B  86     -12.422  16.516  18.328  1.00 95.50           C  
ATOM   3858  C   ASP B  86     -11.586  15.883  17.219  1.00 95.50           C  
ATOM   3859  CB  ASP B  86     -13.445  17.469  17.734  1.00 95.50           C  
ATOM   3860  O   ASP B  86     -10.359  15.812  17.312  1.00 95.50           O  
ATOM   3861  CG  ASP B  86     -12.812  18.609  16.953  1.00 95.50           C  
ATOM   3862  OD1 ASP B  86     -11.586  18.562  16.703  1.00 95.50           O  
ATOM   3863  OD2 ASP B  86     -13.539  19.547  16.578  1.00 95.50           O  
ATOM   3864  N   VAL B  87     -12.188  15.414  16.156  1.00 95.31           N  
ATOM   3865  CA  VAL B  87     -11.555  14.609  15.109  1.00 95.31           C  
ATOM   3866  C   VAL B  87     -10.469  15.430  14.406  1.00 95.31           C  
ATOM   3867  CB  VAL B  87     -12.594  14.109  14.078  1.00 95.31           C  
ATOM   3868  O   VAL B  87      -9.453  14.883  13.977  1.00 95.31           O  
ATOM   3869  CG1 VAL B  87     -13.172  15.281  13.281  1.00 95.31           C  
ATOM   3870  CG2 VAL B  87     -11.961  13.086  13.141  1.00 95.31           C  
ATOM   3871  N   ALA B  88     -10.586  16.688  14.273  1.00 96.69           N  
ATOM   3872  CA  ALA B  88      -9.617  17.547  13.609  1.00 96.69           C  
ATOM   3873  C   ALA B  88      -8.336  17.672  14.438  1.00 96.69           C  
ATOM   3874  CB  ALA B  88     -10.219  18.922  13.344  1.00 96.69           C  
ATOM   3875  O   ALA B  88      -7.305  18.109  13.930  1.00 96.69           O  
ATOM   3876  N   ASP B  89      -8.430  17.234  15.656  1.00 95.69           N  
ATOM   3877  CA  ASP B  89      -7.309  17.453  16.562  1.00 95.69           C  
ATOM   3878  C   ASP B  89      -6.492  16.172  16.750  1.00 95.69           C  
ATOM   3879  CB  ASP B  89      -7.809  17.953  17.922  1.00 95.69           C  
ATOM   3880  O   ASP B  89      -5.273  16.234  16.938  1.00 95.69           O  
ATOM   3881  CG  ASP B  89      -8.523  19.297  17.828  1.00 95.69           C  
ATOM   3882  OD1 ASP B  89      -8.008  20.219  17.156  1.00 95.69           O  
ATOM   3883  OD2 ASP B  89      -9.617  19.422  18.422  1.00 95.69           O  
ATOM   3884  N   TYR B  90      -7.137  15.016  16.703  1.00 97.12           N  
ATOM   3885  CA  TYR B  90      -6.434  13.852  17.219  1.00 97.12           C  
ATOM   3886  C   TYR B  90      -6.234  12.805  16.125  1.00 97.12           C  
ATOM   3887  CB  TYR B  90      -7.195  13.234  18.391  1.00 97.12           C  
ATOM   3888  O   TYR B  90      -5.664  11.742  16.375  1.00 97.12           O  
ATOM   3889  CG  TYR B  90      -8.602  12.797  18.047  1.00 97.12           C  
ATOM   3890  CD1 TYR B  90      -9.703  13.469  18.562  1.00 97.12           C  
ATOM   3891  CD2 TYR B  90      -8.820  11.719  17.203  1.00 97.12           C  
ATOM   3892  CE1 TYR B  90     -11.000  13.062  18.250  1.00 97.12           C  
ATOM   3893  CE2 TYR B  90     -10.109  11.305  16.875  1.00 97.12           C  
ATOM   3894  OH  TYR B  90     -12.469  11.586  17.094  1.00 97.12           O  
ATOM   3895  CZ  TYR B  90     -11.188  11.984  17.406  1.00 97.12           C  
ATOM   3896  N   VAL B  91      -6.625  13.039  14.930  1.00 97.44           N  
ATOM   3897  CA  VAL B  91      -6.453  12.062  13.859  1.00 97.44           C  
ATOM   3898  C   VAL B  91      -5.340  12.523  12.914  1.00 97.44           C  
ATOM   3899  CB  VAL B  91      -7.766  11.859  13.070  1.00 97.44           C  
ATOM   3900  O   VAL B  91      -5.328  13.672  12.477  1.00 97.44           O  
ATOM   3901  CG1 VAL B  91      -7.523  10.977  11.844  1.00 97.44           C  
ATOM   3902  CG2 VAL B  91      -8.836  11.242  13.969  1.00 97.44           C  
ATOM   3903  N   PHE B  92      -4.457  11.602  12.539  1.00 96.62           N  
ATOM   3904  CA  PHE B  92      -3.346  11.844  11.625  1.00 96.62           C  
ATOM   3905  C   PHE B  92      -3.232  10.719  10.594  1.00 96.62           C  
ATOM   3906  CB  PHE B  92      -2.031  11.977  12.398  1.00 96.62           C  
ATOM   3907  O   PHE B  92      -3.096   9.555  10.961  1.00 96.62           O  
ATOM   3908  CG  PHE B  92      -2.029  13.102  13.398  1.00 96.62           C  
ATOM   3909  CD1 PHE B  92      -1.503  14.344  13.070  1.00 96.62           C  
ATOM   3910  CD2 PHE B  92      -2.553  12.914  14.672  1.00 96.62           C  
ATOM   3911  CE1 PHE B  92      -1.500  15.383  13.992  1.00 96.62           C  
ATOM   3912  CE2 PHE B  92      -2.555  13.953  15.602  1.00 96.62           C  
ATOM   3913  CZ  PHE B  92      -2.025  15.188  15.258  1.00 96.62           C  
ATOM   3914  N   PRO B  93      -3.121  11.094   9.312  1.00 95.12           N  
ATOM   3915  CA  PRO B  93      -3.432  12.414   8.758  1.00 95.12           C  
ATOM   3916  C   PRO B  93      -4.922  12.734   8.797  1.00 95.12           C  
ATOM   3917  CB  PRO B  93      -2.932  12.320   7.312  1.00 95.12           C  
ATOM   3918  O   PRO B  93      -5.746  11.844   9.023  1.00 95.12           O  
ATOM   3919  CG  PRO B  93      -3.109  10.883   6.941  1.00 95.12           C  
ATOM   3920  CD  PRO B  93      -2.844  10.039   8.156  1.00 95.12           C  
ATOM   3921  N   ALA B  94      -5.281  13.875   8.539  1.00 94.81           N  
ATOM   3922  CA  ALA B  94      -6.652  14.352   8.695  1.00 94.81           C  
ATOM   3923  C   ALA B  94      -7.586  13.672   7.695  1.00 94.81           C  
ATOM   3924  CB  ALA B  94      -6.711  15.867   8.523  1.00 94.81           C  
ATOM   3925  O   ALA B  94      -8.750  13.422   8.008  1.00 94.81           O  
ATOM   3926  N   GLN B  95      -7.105  13.391   6.488  1.00 93.62           N  
ATOM   3927  CA  GLN B  95      -7.965  12.828   5.449  1.00 93.62           C  
ATOM   3928  C   GLN B  95      -8.164  11.328   5.652  1.00 93.62           C  
ATOM   3929  CB  GLN B  95      -7.375  13.094   4.062  1.00 93.62           C  
ATOM   3930  O   GLN B  95      -8.938  10.695   4.930  1.00 93.62           O  
ATOM   3931  CG  GLN B  95      -6.094  12.320   3.779  1.00 93.62           C  
ATOM   3932  CD  GLN B  95      -4.852  13.047   4.270  1.00 93.62           C  
ATOM   3933  NE2 GLN B  95      -3.691  12.625   3.779  1.00 93.62           N  
ATOM   3934  OE1 GLN B  95      -4.938  13.969   5.086  1.00 93.62           O  
ATOM   3935  N   GLY B  96      -7.492  10.789   6.527  1.00 89.25           N  
ATOM   3936  CA  GLY B  96      -7.598   9.344   6.691  1.00 89.25           C  
ATOM   3937  C   GLY B  96      -6.895   8.570   5.598  1.00 89.25           C  
ATOM   3938  O   GLY B  96      -6.758   9.055   4.473  1.00 89.25           O  
ATOM   3939  N   ASP B  97      -6.348   7.465   5.938  1.00 90.12           N  
ATOM   3940  CA  ASP B  97      -5.637   6.574   5.023  1.00 90.12           C  
ATOM   3941  C   ASP B  97      -5.723   5.125   5.492  1.00 90.12           C  
ATOM   3942  CB  ASP B  97      -4.172   7.000   4.891  1.00 90.12           C  
ATOM   3943  O   ASP B  97      -6.379   4.828   6.492  1.00 90.12           O  
ATOM   3944  CG  ASP B  97      -3.543   6.562   3.580  1.00 90.12           C  
ATOM   3945  OD1 ASP B  97      -4.211   5.863   2.787  1.00 90.12           O  
ATOM   3946  OD2 ASP B  97      -2.369   6.914   3.340  1.00 90.12           O  
ATOM   3947  N   ASN B  98      -5.164   4.305   4.688  1.00 89.56           N  
ATOM   3948  CA  ASN B  98      -5.109   2.908   5.105  1.00 89.56           C  
ATOM   3949  C   ASN B  98      -4.316   2.736   6.395  1.00 89.56           C  
ATOM   3950  CB  ASN B  98      -4.516   2.037   3.996  1.00 89.56           C  
ATOM   3951  O   ASN B  98      -4.480   1.743   7.105  1.00 89.56           O  
ATOM   3952  CG  ASN B  98      -5.340   2.068   2.725  1.00 89.56           C  
ATOM   3953  ND2 ASN B  98      -4.785   1.526   1.646  1.00 89.56           N  
ATOM   3954  OD1 ASN B  98      -6.465   2.576   2.711  1.00 89.56           O  
ATOM   3955  N   SER B  99      -3.479   3.633   6.645  1.00 92.19           N  
ATOM   3956  CA  SER B  99      -2.754   3.732   7.906  1.00 92.19           C  
ATOM   3957  C   SER B  99      -2.943   5.105   8.547  1.00 92.19           C  
ATOM   3958  CB  SER B  99      -1.265   3.461   7.691  1.00 92.19           C  
ATOM   3959  O   SER B  99      -2.658   6.129   7.922  1.00 92.19           O  
ATOM   3960  OG  SER B  99      -0.556   3.549   8.914  1.00 92.19           O  
ATOM   3961  N   PHE B 100      -3.451   5.098   9.734  1.00 95.56           N  
ATOM   3962  CA  PHE B 100      -3.709   6.359  10.422  1.00 95.56           C  
ATOM   3963  C   PHE B 100      -3.451   6.227  11.914  1.00 95.56           C  
ATOM   3964  CB  PHE B 100      -5.148   6.820  10.172  1.00 95.56           C  
ATOM   3965  O   PHE B 100      -3.375   5.117  12.445  1.00 95.56           O  
ATOM   3966  CG  PHE B 100      -6.191   5.871  10.703  1.00 95.56           C  
ATOM   3967  CD1 PHE B 100      -6.578   4.762   9.961  1.00 95.56           C  
ATOM   3968  CD2 PHE B 100      -6.781   6.086  11.938  1.00 95.56           C  
ATOM   3969  CE1 PHE B 100      -7.543   3.879  10.445  1.00 95.56           C  
ATOM   3970  CE2 PHE B 100      -7.742   5.211  12.430  1.00 95.56           C  
ATOM   3971  CZ  PHE B 100      -8.125   4.105  11.688  1.00 95.56           C  
ATOM   3972  N   VAL B 101      -3.275   7.410  12.570  1.00 96.75           N  
ATOM   3973  CA  VAL B 101      -2.947   7.453  13.992  1.00 96.75           C  
ATOM   3974  C   VAL B 101      -4.020   8.234  14.750  1.00 96.75           C  
ATOM   3975  CB  VAL B 101      -1.559   8.094  14.234  1.00 96.75           C  
ATOM   3976  O   VAL B 101      -4.484   9.273  14.281  1.00 96.75           O  
ATOM   3977  CG1 VAL B 101      -1.232   8.125  15.727  1.00 96.75           C  
ATOM   3978  CG2 VAL B 101      -0.482   7.328  13.469  1.00 96.75           C  
ATOM   3979  N   VAL B 102      -4.457   7.672  15.836  1.00 98.06           N  
ATOM   3980  CA  VAL B 102      -5.328   8.359  16.797  1.00 98.06           C  
ATOM   3981  C   VAL B 102      -4.523   8.766  18.031  1.00 98.06           C  
ATOM   3982  CB  VAL B 102      -6.523   7.473  17.203  1.00 98.06           C  
ATOM   3983  O   VAL B 102      -3.973   7.910  18.719  1.00 98.06           O  
ATOM   3984  CG1 VAL B 102      -7.426   8.211  18.188  1.00 98.06           C  
ATOM   3985  CG2 VAL B 102      -7.316   7.039  15.977  1.00 98.06           C  
ATOM   3986  N   MET B 103      -4.461  10.008  18.281  1.00 98.31           N  
ATOM   3987  CA  MET B 103      -3.742  10.516  19.438  1.00 98.31           C  
ATOM   3988  C   MET B 103      -4.480  10.180  20.734  1.00 98.31           C  
ATOM   3989  CB  MET B 103      -3.551  12.031  19.328  1.00 98.31           C  
ATOM   3990  O   MET B 103      -5.668  10.477  20.875  1.00 98.31           O  
ATOM   3991  CG  MET B 103      -2.850  12.648  20.531  1.00 98.31           C  
ATOM   3992  SD  MET B 103      -2.457  14.422  20.281  1.00 98.31           S  
ATOM   3993  CE  MET B 103      -4.129  15.125  20.297  1.00 98.31           C  
ATOM   3994  N   THR B 104      -3.814   9.555  21.656  1.00 98.19           N  
ATOM   3995  CA  THR B 104      -4.422   9.164  22.922  1.00 98.19           C  
ATOM   3996  C   THR B 104      -3.756   9.883  24.094  1.00 98.19           C  
ATOM   3997  CB  THR B 104      -4.332   7.641  23.141  1.00 98.19           C  
ATOM   3998  O   THR B 104      -4.305   9.938  25.188  1.00 98.19           O  
ATOM   3999  CG2 THR B 104      -5.211   6.891  22.141  1.00 98.19           C  
ATOM   4000  OG1 THR B 104      -2.975   7.219  22.969  1.00 98.19           O  
ATOM   4001  N   ASN B 105      -2.570  10.320  23.844  1.00 97.88           N  
ATOM   4002  CA  ASN B 105      -1.764  11.023  24.828  1.00 97.88           C  
ATOM   4003  C   ASN B 105      -0.805  12.016  24.172  1.00 97.88           C  
ATOM   4004  CB  ASN B 105      -0.988  10.031  25.703  1.00 97.88           C  
ATOM   4005  O   ASN B 105      -0.538  11.914  22.969  1.00 97.88           O  
ATOM   4006  CG  ASN B 105      -0.801  10.523  27.125  1.00 97.88           C  
ATOM   4007  ND2 ASN B 105      -0.263   9.664  27.984  1.00 97.88           N  
ATOM   4008  OD1 ASN B 105      -1.138  11.664  27.453  1.00 97.88           O  
ATOM   4009  N   PHE B 106      -0.370  13.016  25.000  1.00 97.00           N  
ATOM   4010  CA  PHE B 106       0.577  13.953  24.406  1.00 97.00           C  
ATOM   4011  C   PHE B 106       1.310  14.734  25.500  1.00 97.00           C  
ATOM   4012  CB  PHE B 106      -0.140  14.914  23.453  1.00 97.00           C  
ATOM   4013  O   PHE B 106       0.858  14.789  26.641  1.00 97.00           O  
ATOM   4014  CG  PHE B 106      -1.176  15.773  24.125  1.00 97.00           C  
ATOM   4015  CD1 PHE B 106      -2.498  15.359  24.219  1.00 97.00           C  
ATOM   4016  CD2 PHE B 106      -0.825  17.000  24.688  1.00 97.00           C  
ATOM   4017  CE1 PHE B 106      -3.459  16.156  24.844  1.00 97.00           C  
ATOM   4018  CE2 PHE B 106      -1.778  17.797  25.312  1.00 97.00           C  
ATOM   4019  CZ  PHE B 106      -3.096  17.375  25.375  1.00 97.00           C  
ATOM   4020  N   ILE B 107       2.488  15.195  25.203  1.00 96.44           N  
ATOM   4021  CA  ILE B 107       3.281  16.156  25.953  1.00 96.44           C  
ATOM   4022  C   ILE B 107       3.471  17.422  25.141  1.00 96.44           C  
ATOM   4023  CB  ILE B 107       4.652  15.570  26.359  1.00 96.44           C  
ATOM   4024  O   ILE B 107       3.953  17.375  24.000  1.00 96.44           O  
ATOM   4025  CG1 ILE B 107       4.465  14.320  27.219  1.00 96.44           C  
ATOM   4026  CG2 ILE B 107       5.496  16.625  27.094  1.00 96.44           C  
ATOM   4027  CD1 ILE B 107       5.754  13.547  27.484  1.00 96.44           C  
ATOM   4028  N   VAL B 108       3.076  18.547  25.688  1.00 95.19           N  
ATOM   4029  CA  VAL B 108       3.154  19.797  24.953  1.00 95.19           C  
ATOM   4030  C   VAL B 108       4.254  20.672  25.562  1.00 95.19           C  
ATOM   4031  CB  VAL B 108       1.806  20.562  24.984  1.00 95.19           C  
ATOM   4032  O   VAL B 108       4.430  20.719  26.781  1.00 95.19           O  
ATOM   4033  CG1 VAL B 108       1.414  20.922  26.406  1.00 95.19           C  
ATOM   4034  CG2 VAL B 108       1.880  21.797  24.094  1.00 95.19           C  
ATOM   4035  N   THR B 109       5.113  21.203  24.766  1.00 96.06           N  
ATOM   4036  CA  THR B 109       6.062  22.266  25.094  1.00 96.06           C  
ATOM   4037  C   THR B 109       5.672  23.562  24.391  1.00 96.06           C  
ATOM   4038  CB  THR B 109       7.496  21.875  24.688  1.00 96.06           C  
ATOM   4039  O   THR B 109       6.016  23.781  23.234  1.00 96.06           O  
ATOM   4040  CG2 THR B 109       8.508  22.875  25.219  1.00 96.06           C  
ATOM   4041  OG1 THR B 109       7.797  20.578  25.203  1.00 96.06           O  
ATOM   4042  N   PRO B 110       4.953  24.422  25.109  1.00 94.00           N  
ATOM   4043  CA  PRO B 110       4.383  25.609  24.484  1.00 94.00           C  
ATOM   4044  C   PRO B 110       5.418  26.719  24.266  1.00 94.00           C  
ATOM   4045  CB  PRO B 110       3.311  26.062  25.484  1.00 94.00           C  
ATOM   4046  O   PRO B 110       6.414  26.781  24.984  1.00 94.00           O  
ATOM   4047  CG  PRO B 110       3.824  25.625  26.812  1.00 94.00           C  
ATOM   4048  CD  PRO B 110       4.602  24.344  26.625  1.00 94.00           C  
ATOM   4049  N   LYS B 111       5.238  27.500  23.234  1.00 94.06           N  
ATOM   4050  CA  LYS B 111       5.871  28.797  22.969  1.00 94.06           C  
ATOM   4051  C   LYS B 111       7.387  28.641  22.859  1.00 94.06           C  
ATOM   4052  CB  LYS B 111       5.520  29.797  24.062  1.00 94.06           C  
ATOM   4053  O   LYS B 111       8.133  29.406  23.469  1.00 94.06           O  
ATOM   4054  CG  LYS B 111       4.051  30.219  24.078  1.00 94.06           C  
ATOM   4055  CD  LYS B 111       3.793  31.328  25.078  1.00 94.06           C  
ATOM   4056  CE  LYS B 111       2.340  31.781  25.047  1.00 94.06           C  
ATOM   4057  NZ  LYS B 111       2.102  32.938  25.969  1.00 94.06           N  
ATOM   4058  N   GLN B 112       7.762  27.656  22.141  1.00 97.06           N  
ATOM   4059  CA  GLN B 112       9.188  27.562  21.844  1.00 97.06           C  
ATOM   4060  C   GLN B 112       9.625  28.625  20.844  1.00 97.06           C  
ATOM   4061  CB  GLN B 112       9.523  26.172  21.297  1.00 97.06           C  
ATOM   4062  O   GLN B 112       8.898  28.938  19.906  1.00 97.06           O  
ATOM   4063  CG  GLN B 112       9.406  25.062  22.328  1.00 97.06           C  
ATOM   4064  CD  GLN B 112      10.031  23.750  21.859  1.00 97.06           C  
ATOM   4065  NE2 GLN B 112      10.852  23.156  22.719  1.00 97.06           N  
ATOM   4066  OE1 GLN B 112       9.773  23.297  20.750  1.00 97.06           O  
ATOM   4067  N   THR B 113      10.703  29.203  21.109  1.00 96.44           N  
ATOM   4068  CA  THR B 113      11.328  30.188  20.219  1.00 96.44           C  
ATOM   4069  C   THR B 113      12.797  29.844  19.984  1.00 96.44           C  
ATOM   4070  CB  THR B 113      11.219  31.609  20.797  1.00 96.44           C  
ATOM   4071  O   THR B 113      13.414  29.141  20.781  1.00 96.44           O  
ATOM   4072  CG2 THR B 113       9.758  32.000  21.016  1.00 96.44           C  
ATOM   4073  OG1 THR B 113      11.906  31.656  22.047  1.00 96.44           O  
ATOM   4074  N   GLN B 114      13.352  30.266  18.859  1.00 95.69           N  
ATOM   4075  CA  GLN B 114      14.773  30.094  18.578  1.00 95.69           C  
ATOM   4076  C   GLN B 114      15.625  30.953  19.516  1.00 95.69           C  
ATOM   4077  CB  GLN B 114      15.086  30.453  17.125  1.00 95.69           C  
ATOM   4078  O   GLN B 114      15.422  32.156  19.609  1.00 95.69           O  
ATOM   4079  CG  GLN B 114      14.367  29.562  16.109  1.00 95.69           C  
ATOM   4080  CD  GLN B 114      15.016  28.188  15.977  1.00 95.69           C  
ATOM   4081  NE2 GLN B 114      14.297  27.266  15.359  1.00 95.69           N  
ATOM   4082  OE1 GLN B 114      16.156  27.984  16.406  1.00 95.69           O  
ATOM   4083  N   GLY B 115      16.406  30.281  20.250  1.00 95.75           N  
ATOM   4084  CA  GLY B 115      17.250  30.984  21.203  1.00 95.75           C  
ATOM   4085  C   GLY B 115      18.219  30.078  21.938  1.00 95.75           C  
ATOM   4086  O   GLY B 115      18.578  29.016  21.438  1.00 95.75           O  
ATOM   4087  N   TYR B 116      18.766  30.578  22.984  1.00 96.88           N  
ATOM   4088  CA  TYR B 116      19.719  29.828  23.797  1.00 96.88           C  
ATOM   4089  C   TYR B 116      19.078  29.359  25.094  1.00 96.88           C  
ATOM   4090  CB  TYR B 116      20.938  30.703  24.109  1.00 96.88           C  
ATOM   4091  O   TYR B 116      18.297  30.078  25.719  1.00 96.88           O  
ATOM   4092  CG  TYR B 116      21.688  31.172  22.891  1.00 96.88           C  
ATOM   4093  CD1 TYR B 116      22.656  30.375  22.281  1.00 96.88           C  
ATOM   4094  CD2 TYR B 116      21.406  32.438  22.328  1.00 96.88           C  
ATOM   4095  CE1 TYR B 116      23.344  30.812  21.156  1.00 96.88           C  
ATOM   4096  CE2 TYR B 116      22.094  32.875  21.203  1.00 96.88           C  
ATOM   4097  OH  TYR B 116      23.719  32.500  19.500  1.00 96.88           O  
ATOM   4098  CZ  TYR B 116      23.047  32.062  20.625  1.00 96.88           C  
ATOM   4099  N   CYS B 117      19.266  28.156  25.453  1.00 97.56           N  
ATOM   4100  CA  CYS B 117      18.781  27.578  26.703  1.00 97.56           C  
ATOM   4101  C   CYS B 117      19.594  26.344  27.094  1.00 97.56           C  
ATOM   4102  CB  CYS B 117      17.297  27.203  26.578  1.00 97.56           C  
ATOM   4103  O   CYS B 117      20.453  25.906  26.344  1.00 97.56           O  
ATOM   4104  SG  CYS B 117      16.969  25.969  25.297  1.00 97.56           S  
ATOM   4105  N   ALA B 118      19.391  25.875  28.297  1.00 96.88           N  
ATOM   4106  CA  ALA B 118      20.078  24.688  28.797  1.00 96.88           C  
ATOM   4107  C   ALA B 118      19.516  23.406  28.156  1.00 96.88           C  
ATOM   4108  CB  ALA B 118      19.984  24.594  30.312  1.00 96.88           C  
ATOM   4109  O   ALA B 118      18.297  23.281  27.984  1.00 96.88           O  
ATOM   4110  N   GLU B 119      20.359  22.562  27.812  1.00 94.44           N  
ATOM   4111  CA  GLU B 119      19.969  21.250  27.297  1.00 94.44           C  
ATOM   4112  C   GLU B 119      19.344  20.406  28.391  1.00 94.44           C  
ATOM   4113  CB  GLU B 119      21.188  20.531  26.703  1.00 94.44           C  
ATOM   4114  O   GLU B 119      19.609  20.609  29.578  1.00 94.44           O  
ATOM   4115  CG  GLU B 119      20.828  19.234  26.000  1.00 94.44           C  
ATOM   4116  CD  GLU B 119      22.031  18.531  25.375  1.00 94.44           C  
ATOM   4117  OE1 GLU B 119      21.859  17.734  24.438  1.00 94.44           O  
ATOM   4118  OE2 GLU B 119      23.172  18.797  25.844  1.00 94.44           O  
ATOM   4119  N   HIS B 120      18.516  19.562  28.000  1.00 93.81           N  
ATOM   4120  CA  HIS B 120      17.938  18.609  28.953  1.00 93.81           C  
ATOM   4121  C   HIS B 120      19.031  17.750  29.594  1.00 93.81           C  
ATOM   4122  CB  HIS B 120      16.891  17.734  28.266  1.00 93.81           C  
ATOM   4123  O   HIS B 120      19.953  17.312  28.906  1.00 93.81           O  
ATOM   4124  CG  HIS B 120      16.078  16.938  29.234  1.00 93.81           C  
ATOM   4125  CD2 HIS B 120      14.844  17.156  29.750  1.00 93.81           C  
ATOM   4126  ND1 HIS B 120      16.500  15.734  29.750  1.00 93.81           N  
ATOM   4127  CE1 HIS B 120      15.570  15.250  30.562  1.00 93.81           C  
ATOM   4128  NE2 HIS B 120      14.555  16.094  30.578  1.00 93.81           N  
ATOM   4129  N   PRO B 121      19.000  17.453  30.875  1.00 92.94           N  
ATOM   4130  CA  PRO B 121      20.031  16.703  31.609  1.00 92.94           C  
ATOM   4131  C   PRO B 121      20.297  15.320  31.016  1.00 92.94           C  
ATOM   4132  CB  PRO B 121      19.453  16.578  33.031  1.00 92.94           C  
ATOM   4133  O   PRO B 121      21.344  14.719  31.281  1.00 92.94           O  
ATOM   4134  CG  PRO B 121      18.562  17.781  33.188  1.00 92.94           C  
ATOM   4135  CD  PRO B 121      17.953  18.094  31.844  1.00 92.94           C  
ATOM   4136  N   GLU B 122      19.312  14.820  30.266  1.00 88.31           N  
ATOM   4137  CA  GLU B 122      19.516  13.523  29.609  1.00 88.31           C  
ATOM   4138  C   GLU B 122      20.734  13.562  28.688  1.00 88.31           C  
ATOM   4139  CB  GLU B 122      18.266  13.102  28.828  1.00 88.31           C  
ATOM   4140  O   GLU B 122      21.359  12.531  28.422  1.00 88.31           O  
ATOM   4141  CG  GLU B 122      18.219  11.617  28.500  1.00 88.31           C  
ATOM   4142  CD  GLU B 122      16.953  11.211  27.766  1.00 88.31           C  
ATOM   4143  OE1 GLU B 122      16.781  10.008  27.469  1.00 88.31           O  
ATOM   4144  OE2 GLU B 122      16.125  12.102  27.484  1.00 88.31           O  
ATOM   4145  N   GLY B 123      21.078  14.711  28.188  1.00 86.81           N  
ATOM   4146  CA  GLY B 123      22.234  14.875  27.328  1.00 86.81           C  
ATOM   4147  C   GLY B 123      23.547  14.930  28.094  1.00 86.81           C  
ATOM   4148  O   GLY B 123      24.625  14.859  27.500  1.00 86.81           O  
ATOM   4149  N   GLY B 124      23.469  15.039  29.406  1.00 88.50           N  
ATOM   4150  CA  GLY B 124      24.656  15.109  30.266  1.00 88.50           C  
ATOM   4151  C   GLY B 124      24.672  16.344  31.156  1.00 88.50           C  
ATOM   4152  O   GLY B 124      24.094  17.375  30.812  1.00 88.50           O  
ATOM   4153  N   ILE B 125      25.297  16.156  32.250  1.00 94.00           N  
ATOM   4154  CA  ILE B 125      25.453  17.250  33.219  1.00 94.00           C  
ATOM   4155  C   ILE B 125      26.875  17.812  33.125  1.00 94.00           C  
ATOM   4156  CB  ILE B 125      25.156  16.812  34.656  1.00 94.00           C  
ATOM   4157  O   ILE B 125      27.797  17.125  32.688  1.00 94.00           O  
ATOM   4158  CG1 ILE B 125      23.734  16.234  34.750  1.00 94.00           C  
ATOM   4159  CG2 ILE B 125      25.328  17.969  35.625  1.00 94.00           C  
ATOM   4160  CD1 ILE B 125      23.438  15.531  36.062  1.00 94.00           C  
ATOM   4161  N   CYS B 126      26.953  19.094  33.375  1.00 94.75           N  
ATOM   4162  CA  CYS B 126      28.266  19.734  33.312  1.00 94.75           C  
ATOM   4163  C   CYS B 126      28.562  20.516  34.594  1.00 94.75           C  
ATOM   4164  CB  CYS B 126      28.344  20.656  32.125  1.00 94.75           C  
ATOM   4165  O   CYS B 126      27.641  20.828  35.375  1.00 94.75           O  
ATOM   4166  SG  CYS B 126      27.281  22.109  32.250  1.00 94.75           S  
ATOM   4167  N   LYS B 127      29.781  20.688  34.875  1.00 94.94           N  
ATOM   4168  CA  LYS B 127      30.203  21.484  36.000  1.00 94.94           C  
ATOM   4169  C   LYS B 127      30.828  22.797  35.562  1.00 94.94           C  
ATOM   4170  CB  LYS B 127      31.203  20.688  36.875  1.00 94.94           C  
ATOM   4171  O   LYS B 127      30.703  23.812  36.250  1.00 94.94           O  
ATOM   4172  CG  LYS B 127      30.594  19.453  37.531  1.00 94.94           C  
ATOM   4173  CD  LYS B 127      31.625  18.734  38.406  1.00 94.94           C  
ATOM   4174  CE  LYS B 127      31.031  17.500  39.062  1.00 94.94           C  
ATOM   4175  NZ  LYS B 127      32.031  16.781  39.906  1.00 94.94           N  
ATOM   4176  N   GLU B 128      31.547  22.797  34.438  1.00 94.62           N  
ATOM   4177  CA  GLU B 128      32.219  23.969  33.844  1.00 94.62           C  
ATOM   4178  C   GLU B 128      32.094  23.984  32.344  1.00 94.62           C  
ATOM   4179  CB  GLU B 128      33.688  24.000  34.281  1.00 94.62           C  
ATOM   4180  O   GLU B 128      31.719  22.984  31.719  1.00 94.62           O  
ATOM   4181  CG  GLU B 128      34.469  22.734  33.906  1.00 94.62           C  
ATOM   4182  CD  GLU B 128      35.875  22.719  34.438  1.00 94.62           C  
ATOM   4183  OE1 GLU B 128      36.625  21.750  34.156  1.00 94.62           O  
ATOM   4184  OE2 GLU B 128      36.250  23.688  35.156  1.00 94.62           O  
ATOM   4185  N   ASP B 129      32.406  25.047  31.719  1.00 94.69           N  
ATOM   4186  CA  ASP B 129      32.312  25.250  30.281  1.00 94.69           C  
ATOM   4187  C   ASP B 129      33.156  24.234  29.516  1.00 94.69           C  
ATOM   4188  CB  ASP B 129      32.750  26.672  29.922  1.00 94.69           C  
ATOM   4189  O   ASP B 129      32.781  23.812  28.422  1.00 94.69           O  
ATOM   4190  CG  ASP B 129      31.750  27.719  30.375  1.00 94.69           C  
ATOM   4191  OD1 ASP B 129      30.672  27.359  30.906  1.00 94.69           O  
ATOM   4192  OD2 ASP B 129      32.031  28.922  30.203  1.00 94.69           O  
ATOM   4193  N   SER B 130      34.281  23.766  30.141  1.00 92.50           N  
ATOM   4194  CA  SER B 130      35.188  22.828  29.469  1.00 92.50           C  
ATOM   4195  C   SER B 130      34.500  21.484  29.219  1.00 92.50           C  
ATOM   4196  CB  SER B 130      36.438  22.625  30.312  1.00 92.50           C  
ATOM   4197  O   SER B 130      34.938  20.734  28.344  1.00 92.50           O  
ATOM   4198  OG  SER B 130      36.125  22.141  31.594  1.00 92.50           O  
ATOM   4199  N   GLY B 131      33.406  21.234  29.906  1.00 91.38           N  
ATOM   4200  CA  GLY B 131      32.688  19.984  29.734  1.00 91.38           C  
ATOM   4201  C   GLY B 131      31.703  20.016  28.578  1.00 91.38           C  
ATOM   4202  O   GLY B 131      31.047  19.016  28.281  1.00 91.38           O  
ATOM   4203  N   CYS B 132      31.531  21.125  27.984  1.00 92.56           N  
ATOM   4204  CA  CYS B 132      30.578  21.281  26.891  1.00 92.56           C  
ATOM   4205  C   CYS B 132      31.297  21.547  25.562  1.00 92.56           C  
ATOM   4206  CB  CYS B 132      29.609  22.422  27.188  1.00 92.56           C  
ATOM   4207  O   CYS B 132      31.875  22.625  25.375  1.00 92.56           O  
ATOM   4208  SG  CYS B 132      28.609  22.172  28.672  1.00 92.56           S  
ATOM   4209  N   THR B 133      31.344  20.594  24.656  1.00 90.38           N  
ATOM   4210  CA  THR B 133      31.984  20.766  23.359  1.00 90.38           C  
ATOM   4211  C   THR B 133      31.031  21.422  22.375  1.00 90.38           C  
ATOM   4212  CB  THR B 133      32.469  19.406  22.797  1.00 90.38           C  
ATOM   4213  O   THR B 133      29.938  20.906  22.109  1.00 90.38           O  
ATOM   4214  CG2 THR B 133      33.344  19.609  21.578  1.00 90.38           C  
ATOM   4215  OG1 THR B 133      33.188  18.703  23.812  1.00 90.38           O  
ATOM   4216  N   PRO B 134      31.344  22.609  21.797  1.00 90.81           N  
ATOM   4217  CA  PRO B 134      30.469  23.312  20.859  1.00 90.81           C  
ATOM   4218  C   PRO B 134      30.312  22.562  19.531  1.00 90.81           C  
ATOM   4219  CB  PRO B 134      31.172  24.656  20.641  1.00 90.81           C  
ATOM   4220  O   PRO B 134      31.234  21.875  19.094  1.00 90.81           O  
ATOM   4221  CG  PRO B 134      32.531  24.469  21.219  1.00 90.81           C  
ATOM   4222  CD  PRO B 134      32.531  23.234  22.094  1.00 90.81           C  
ATOM   4223  N   GLY B 135      28.969  22.719  18.719  1.00 78.44           N  
ATOM   4224  CA  GLY B 135      28.734  22.406  17.312  1.00 78.44           C  
ATOM   4225  C   GLY B 135      28.109  21.047  17.109  1.00 78.44           C  
ATOM   4226  O   GLY B 135      27.250  20.875  16.234  1.00 78.44           O  
ATOM   4227  N   LYS B 136      28.859  19.891  17.641  1.00 66.44           N  
ATOM   4228  CA  LYS B 136      28.500  18.578  17.141  1.00 66.44           C  
ATOM   4229  C   LYS B 136      27.281  18.031  17.875  1.00 66.44           C  
ATOM   4230  CB  LYS B 136      29.672  17.609  17.297  1.00 66.44           C  
ATOM   4231  O   LYS B 136      27.219  18.047  19.094  1.00 66.44           O  
ATOM   4232  CG  LYS B 136      30.703  17.719  16.172  1.00 66.44           C  
ATOM   4233  CD  LYS B 136      31.812  16.672  16.344  1.00 66.44           C  
ATOM   4234  CE  LYS B 136      32.875  16.797  15.242  1.00 66.44           C  
ATOM   4235  NZ  LYS B 136      33.969  15.797  15.406  1.00 66.44           N  
ATOM   4236  N   ALA B 137      26.094  17.969  17.016  1.00 66.00           N  
ATOM   4237  CA  ALA B 137      24.891  17.375  17.594  1.00 66.00           C  
ATOM   4238  C   ALA B 137      24.969  15.852  17.578  1.00 66.00           C  
ATOM   4239  CB  ALA B 137      23.656  17.859  16.844  1.00 66.00           C  
ATOM   4240  O   ALA B 137      25.328  15.258  16.547  1.00 66.00           O  
ATOM   4241  N   LYS B 138      24.969  15.266  18.734  1.00 68.38           N  
ATOM   4242  CA  LYS B 138      24.859  13.812  18.828  1.00 68.38           C  
ATOM   4243  C   LYS B 138      23.438  13.344  18.500  1.00 68.38           C  
ATOM   4244  CB  LYS B 138      25.266  13.336  20.234  1.00 68.38           C  
ATOM   4245  O   LYS B 138      22.547  14.164  18.281  1.00 68.38           O  
ATOM   4246  CG  LYS B 138      26.719  13.594  20.578  1.00 68.38           C  
ATOM   4247  CD  LYS B 138      27.109  12.938  21.891  1.00 68.38           C  
ATOM   4248  CE  LYS B 138      28.562  13.180  22.234  1.00 68.38           C  
ATOM   4249  NZ  LYS B 138      28.938  12.562  23.547  1.00 68.38           N  
ATOM   4250  N   ARG B 139      23.156  12.148  18.328  1.00 67.69           N  
ATOM   4251  CA  ARG B 139      21.906  11.523  17.922  1.00 67.69           C  
ATOM   4252  C   ARG B 139      20.734  12.055  18.750  1.00 67.69           C  
ATOM   4253  CB  ARG B 139      22.000  10.000  18.062  1.00 67.69           C  
ATOM   4254  O   ARG B 139      19.656  12.328  18.219  1.00 67.69           O  
ATOM   4255  CG  ARG B 139      22.516   9.305  16.812  1.00 67.69           C  
ATOM   4256  CD  ARG B 139      22.469   7.785  16.953  1.00 67.69           C  
ATOM   4257  NE  ARG B 139      23.062   7.117  15.805  1.00 67.69           N  
ATOM   4258  NH1 ARG B 139      22.828   4.984  16.656  1.00 67.69           N  
ATOM   4259  NH2 ARG B 139      23.781   5.301  14.594  1.00 67.69           N  
ATOM   4260  CZ  ARG B 139      23.219   5.801  15.688  1.00 67.69           C  
ATOM   4261  N   LYS B 140      20.922  12.344  20.031  1.00 75.25           N  
ATOM   4262  CA  LYS B 140      19.828  12.766  20.891  1.00 75.25           C  
ATOM   4263  C   LYS B 140      19.891  14.266  21.172  1.00 75.25           C  
ATOM   4264  CB  LYS B 140      19.844  11.984  22.203  1.00 75.25           C  
ATOM   4265  O   LYS B 140      19.328  14.742  22.156  1.00 75.25           O  
ATOM   4266  CG  LYS B 140      19.531  10.508  22.047  1.00 75.25           C  
ATOM   4267  CD  LYS B 140      19.422   9.812  23.406  1.00 75.25           C  
ATOM   4268  CE  LYS B 140      19.062   8.344  23.250  1.00 75.25           C  
ATOM   4269  NZ  LYS B 140      18.938   7.664  24.578  1.00 75.25           N  
ATOM   4270  N   ALA B 141      20.500  14.922  20.219  1.00 85.88           N  
ATOM   4271  CA  ALA B 141      20.703  16.344  20.453  1.00 85.88           C  
ATOM   4272  C   ALA B 141      19.391  17.125  20.266  1.00 85.88           C  
ATOM   4273  CB  ALA B 141      21.766  16.891  19.516  1.00 85.88           C  
ATOM   4274  O   ALA B 141      18.609  16.812  19.375  1.00 85.88           O  
ATOM   4275  N   GLN B 142      19.172  18.109  21.141  1.00 92.06           N  
ATOM   4276  CA  GLN B 142      18.016  18.984  21.078  1.00 92.06           C  
ATOM   4277  C   GLN B 142      18.359  20.328  20.438  1.00 92.06           C  
ATOM   4278  CB  GLN B 142      17.422  19.203  22.469  1.00 92.06           C  
ATOM   4279  O   GLN B 142      17.484  21.141  20.172  1.00 92.06           O  
ATOM   4280  CG  GLN B 142      16.844  17.938  23.094  1.00 92.06           C  
ATOM   4281  CD  GLN B 142      16.344  18.172  24.500  1.00 92.06           C  
ATOM   4282  NE2 GLN B 142      15.102  17.750  24.766  1.00 92.06           N  
ATOM   4283  OE1 GLN B 142      17.047  18.703  25.359  1.00 92.06           O  
ATOM   4284  N   GLY B 143      19.609  20.594  20.172  1.00 94.00           N  
ATOM   4285  CA  GLY B 143      20.141  21.812  19.594  1.00 94.00           C  
ATOM   4286  C   GLY B 143      21.656  21.781  19.406  1.00 94.00           C  
ATOM   4287  O   GLY B 143      22.266  20.719  19.531  1.00 94.00           O  
ATOM   4288  N   ILE B 144      22.219  22.906  19.125  1.00 92.94           N  
ATOM   4289  CA  ILE B 144      23.656  23.031  18.906  1.00 92.94           C  
ATOM   4290  C   ILE B 144      24.312  23.625  20.156  1.00 92.94           C  
ATOM   4291  CB  ILE B 144      23.969  23.891  17.672  1.00 92.94           C  
ATOM   4292  O   ILE B 144      24.016  24.766  20.547  1.00 92.94           O  
ATOM   4293  CG1 ILE B 144      23.188  23.391  16.453  1.00 92.94           C  
ATOM   4294  CG2 ILE B 144      25.484  23.906  17.391  1.00 92.94           C  
ATOM   4295  CD1 ILE B 144      23.547  21.969  16.031  1.00 92.94           C  
ATOM   4296  N   ARG B 145      25.234  22.891  20.641  1.00 94.44           N  
ATOM   4297  CA  ARG B 145      25.891  23.328  21.875  1.00 94.44           C  
ATOM   4298  C   ARG B 145      26.781  24.531  21.609  1.00 94.44           C  
ATOM   4299  CB  ARG B 145      26.703  22.188  22.484  1.00 94.44           C  
ATOM   4300  O   ARG B 145      27.516  24.578  20.625  1.00 94.44           O  
ATOM   4301  CG  ARG B 145      25.844  21.094  23.125  1.00 94.44           C  
ATOM   4302  CD  ARG B 145      26.703  19.969  23.672  1.00 94.44           C  
ATOM   4303  NE  ARG B 145      25.891  18.953  24.328  1.00 94.44           N  
ATOM   4304  NH1 ARG B 145      27.625  17.438  24.594  1.00 94.44           N  
ATOM   4305  NH2 ARG B 145      25.531  16.922  25.344  1.00 94.44           N  
ATOM   4306  CZ  ARG B 145      26.344  17.766  24.766  1.00 94.44           C  
ATOM   4307  N   THR B 146      26.734  25.500  22.453  1.00 94.88           N  
ATOM   4308  CA  THR B 146      27.516  26.734  22.344  1.00 94.88           C  
ATOM   4309  C   THR B 146      28.875  26.578  23.000  1.00 94.88           C  
ATOM   4310  CB  THR B 146      26.766  27.922  22.969  1.00 94.88           C  
ATOM   4311  O   THR B 146      29.797  27.359  22.703  1.00 94.88           O  
ATOM   4312  CG2 THR B 146      25.391  28.109  22.344  1.00 94.88           C  
ATOM   4313  OG1 THR B 146      26.594  27.672  24.375  1.00 94.88           O  
ATOM   4314  N   GLY B 147      29.016  25.641  23.969  1.00 95.12           N  
ATOM   4315  CA  GLY B 147      30.266  25.500  24.719  1.00 95.12           C  
ATOM   4316  C   GLY B 147      30.156  26.000  26.156  1.00 95.12           C  
ATOM   4317  O   GLY B 147      31.094  25.859  26.938  1.00 95.12           O  
ATOM   4318  N   LYS B 148      29.062  26.594  26.453  1.00 96.94           N  
ATOM   4319  CA  LYS B 148      28.859  27.125  27.797  1.00 96.94           C  
ATOM   4320  C   LYS B 148      28.094  26.141  28.672  1.00 96.94           C  
ATOM   4321  CB  LYS B 148      28.125  28.453  27.750  1.00 96.94           C  
ATOM   4322  O   LYS B 148      27.328  25.312  28.156  1.00 96.94           O  
ATOM   4323  CG  LYS B 148      28.891  29.562  27.047  1.00 96.94           C  
ATOM   4324  CD  LYS B 148      28.109  30.875  27.031  1.00 96.94           C  
ATOM   4325  CE  LYS B 148      28.844  31.969  26.281  1.00 96.94           C  
ATOM   4326  NZ  LYS B 148      28.062  33.219  26.219  1.00 96.94           N  
ATOM   4327  N   CYS B 149      28.406  26.125  29.969  1.00 96.75           N  
ATOM   4328  CA  CYS B 149      27.672  25.359  30.969  1.00 96.75           C  
ATOM   4329  C   CYS B 149      26.750  26.250  31.781  1.00 96.75           C  
ATOM   4330  CB  CYS B 149      28.656  24.641  31.906  1.00 96.75           C  
ATOM   4331  O   CYS B 149      27.203  27.172  32.438  1.00 96.75           O  
ATOM   4332  SG  CYS B 149      27.859  23.453  33.000  1.00 96.75           S  
ATOM   4333  N   VAL B 150      25.469  26.094  31.688  1.00 97.81           N  
ATOM   4334  CA  VAL B 150      24.484  26.984  32.312  1.00 97.81           C  
ATOM   4335  C   VAL B 150      23.547  26.156  33.188  1.00 97.81           C  
ATOM   4336  CB  VAL B 150      23.672  27.766  31.266  1.00 97.81           C  
ATOM   4337  O   VAL B 150      23.500  24.938  33.062  1.00 97.81           O  
ATOM   4338  CG1 VAL B 150      24.578  28.734  30.500  1.00 97.81           C  
ATOM   4339  CG2 VAL B 150      22.969  26.812  30.297  1.00 97.81           C  
ATOM   4340  N   ALA B 151      22.844  26.766  34.094  1.00 96.88           N  
ATOM   4341  CA  ALA B 151      21.922  26.094  35.000  1.00 96.88           C  
ATOM   4342  C   ALA B 151      20.656  25.656  34.281  1.00 96.88           C  
ATOM   4343  CB  ALA B 151      21.562  27.016  36.156  1.00 96.88           C  
ATOM   4344  O   ALA B 151      20.016  26.453  33.594  1.00 96.88           O  
ATOM   4345  N   PHE B 152      20.344  24.469  34.281  1.00 96.25           N  
ATOM   4346  CA  PHE B 152      19.062  23.969  33.812  1.00 96.25           C  
ATOM   4347  C   PHE B 152      17.969  24.219  34.844  1.00 96.25           C  
ATOM   4348  CB  PHE B 152      19.141  22.484  33.469  1.00 96.25           C  
ATOM   4349  O   PHE B 152      16.875  24.703  34.500  1.00 96.25           O  
ATOM   4350  CG  PHE B 152      17.844  21.875  33.031  1.00 96.25           C  
ATOM   4351  CD1 PHE B 152      17.094  21.094  33.906  1.00 96.25           C  
ATOM   4352  CD2 PHE B 152      17.375  22.094  31.734  1.00 96.25           C  
ATOM   4353  CE1 PHE B 152      15.891  20.531  33.469  1.00 96.25           C  
ATOM   4354  CE2 PHE B 152      16.156  21.531  31.328  1.00 96.25           C  
ATOM   4355  CZ  PHE B 152      15.422  20.750  32.188  1.00 96.25           C  
ATOM   4356  N   ASN B 153      18.266  23.891  36.062  1.00 94.75           N  
ATOM   4357  CA  ASN B 153      17.453  24.203  37.250  1.00 94.75           C  
ATOM   4358  C   ASN B 153      18.328  24.516  38.469  1.00 94.75           C  
ATOM   4359  CB  ASN B 153      16.500  23.062  37.562  1.00 94.75           C  
ATOM   4360  O   ASN B 153      19.516  24.812  38.312  1.00 94.75           O  
ATOM   4361  CG  ASN B 153      17.219  21.750  37.812  1.00 94.75           C  
ATOM   4362  ND2 ASN B 153      16.562  20.641  37.469  1.00 94.75           N  
ATOM   4363  OD1 ASN B 153      18.359  21.734  38.250  1.00 94.75           O  
ATOM   4364  N   ASP B 154      17.797  24.500  39.656  1.00 92.94           N  
ATOM   4365  CA  ASP B 154      18.500  24.891  40.875  1.00 92.94           C  
ATOM   4366  C   ASP B 154      19.547  23.859  41.281  1.00 92.94           C  
ATOM   4367  CB  ASP B 154      17.516  25.109  42.031  1.00 92.94           C  
ATOM   4368  O   ASP B 154      20.484  24.172  42.000  1.00 92.94           O  
ATOM   4369  CG  ASP B 154      16.578  26.281  41.812  1.00 92.94           C  
ATOM   4370  OD1 ASP B 154      16.953  27.219  41.062  1.00 92.94           O  
ATOM   4371  OD2 ASP B 154      15.461  26.266  42.344  1.00 92.94           O  
ATOM   4372  N   THR B 155      19.453  22.703  40.688  1.00 92.75           N  
ATOM   4373  CA  THR B 155      20.281  21.625  41.188  1.00 92.75           C  
ATOM   4374  C   THR B 155      21.234  21.125  40.125  1.00 92.75           C  
ATOM   4375  CB  THR B 155      19.422  20.438  41.719  1.00 92.75           C  
ATOM   4376  O   THR B 155      22.281  20.547  40.438  1.00 92.75           O  
ATOM   4377  CG2 THR B 155      18.578  20.859  42.906  1.00 92.75           C  
ATOM   4378  OG1 THR B 155      18.562  20.000  40.656  1.00 92.75           O  
ATOM   4379  N   VAL B 156      20.875  21.297  38.906  1.00 94.94           N  
ATOM   4380  CA  VAL B 156      21.672  20.656  37.875  1.00 94.94           C  
ATOM   4381  C   VAL B 156      22.078  21.688  36.812  1.00 94.94           C  
ATOM   4382  CB  VAL B 156      20.906  19.484  37.188  1.00 94.94           C  
ATOM   4383  O   VAL B 156      21.312  22.578  36.500  1.00 94.94           O  
ATOM   4384  CG1 VAL B 156      21.766  18.797  36.156  1.00 94.94           C  
ATOM   4385  CG2 VAL B 156      20.438  18.484  38.250  1.00 94.94           C  
ATOM   4386  N   LYS B 157      23.312  21.594  36.312  1.00 97.19           N  
ATOM   4387  CA  LYS B 157      23.844  22.391  35.219  1.00 97.19           C  
ATOM   4388  C   LYS B 157      24.062  21.516  33.969  1.00 97.19           C  
ATOM   4389  CB  LYS B 157      25.141  23.078  35.594  1.00 97.19           C  
ATOM   4390  O   LYS B 157      24.484  20.375  34.094  1.00 97.19           O  
ATOM   4391  CG  LYS B 157      24.984  24.141  36.688  1.00 97.19           C  
ATOM   4392  CD  LYS B 157      26.312  24.812  37.000  1.00 97.19           C  
ATOM   4393  CE  LYS B 157      26.141  25.906  38.031  1.00 97.19           C  
ATOM   4394  NZ  LYS B 157      27.422  26.641  38.281  1.00 97.19           N  
ATOM   4395  N   THR B 158      23.734  22.031  32.875  1.00 96.19           N  
ATOM   4396  CA  THR B 158      23.906  21.344  31.594  1.00 96.19           C  
ATOM   4397  C   THR B 158      24.469  22.297  30.531  1.00 96.19           C  
ATOM   4398  CB  THR B 158      22.594  20.734  31.094  1.00 96.19           C  
ATOM   4399  O   THR B 158      24.625  23.484  30.781  1.00 96.19           O  
ATOM   4400  CG2 THR B 158      22.062  19.688  32.062  1.00 96.19           C  
ATOM   4401  OG1 THR B 158      21.609  21.781  30.953  1.00 96.19           O  
ATOM   4402  N   CYS B 159      24.781  21.781  29.438  1.00 95.38           N  
ATOM   4403  CA  CYS B 159      25.391  22.562  28.375  1.00 95.38           C  
ATOM   4404  C   CYS B 159      24.344  23.469  27.719  1.00 95.38           C  
ATOM   4405  CB  CYS B 159      26.016  21.656  27.328  1.00 95.38           C  
ATOM   4406  O   CYS B 159      23.203  23.062  27.531  1.00 95.38           O  
ATOM   4407  SG  CYS B 159      27.406  20.672  27.953  1.00 95.38           S  
ATOM   4408  N   GLU B 160      24.797  24.703  27.438  1.00 97.31           N  
ATOM   4409  CA  GLU B 160      23.953  25.641  26.703  1.00 97.31           C  
ATOM   4410  C   GLU B 160      23.859  25.281  25.234  1.00 97.31           C  
ATOM   4411  CB  GLU B 160      24.469  27.078  26.859  1.00 97.31           C  
ATOM   4412  O   GLU B 160      24.859  24.938  24.609  1.00 97.31           O  
ATOM   4413  CG  GLU B 160      23.578  28.125  26.203  1.00 97.31           C  
ATOM   4414  CD  GLU B 160      24.188  29.516  26.250  1.00 97.31           C  
ATOM   4415  OE1 GLU B 160      23.531  30.453  26.781  1.00 97.31           O  
ATOM   4416  OE2 GLU B 160      25.312  29.688  25.734  1.00 97.31           O  
ATOM   4417  N   ILE B 161      22.656  25.281  24.641  1.00 96.12           N  
ATOM   4418  CA  ILE B 161      22.469  24.969  23.234  1.00 96.12           C  
ATOM   4419  C   ILE B 161      21.719  26.125  22.547  1.00 96.12           C  
ATOM   4420  CB  ILE B 161      21.688  23.656  23.047  1.00 96.12           C  
ATOM   4421  O   ILE B 161      21.062  26.922  23.203  1.00 96.12           O  
ATOM   4422  CG1 ILE B 161      20.312  23.750  23.719  1.00 96.12           C  
ATOM   4423  CG2 ILE B 161      22.484  22.469  23.609  1.00 96.12           C  
ATOM   4424  CD1 ILE B 161      19.344  22.641  23.312  1.00 96.12           C  
ATOM   4425  N   PHE B 162      21.859  26.234  21.312  1.00 95.56           N  
ATOM   4426  CA  PHE B 162      21.047  27.078  20.453  1.00 95.56           C  
ATOM   4427  C   PHE B 162      19.984  26.250  19.734  1.00 95.56           C  
ATOM   4428  CB  PHE B 162      21.906  27.828  19.438  1.00 95.56           C  
ATOM   4429  O   PHE B 162      20.312  25.219  19.125  1.00 95.56           O  
ATOM   4430  CG  PHE B 162      21.125  28.703  18.500  1.00 95.56           C  
ATOM   4431  CD1 PHE B 162      20.891  28.312  17.188  1.00 95.56           C  
ATOM   4432  CD2 PHE B 162      20.609  29.922  18.938  1.00 95.56           C  
ATOM   4433  CE1 PHE B 162      20.156  29.109  16.328  1.00 95.56           C  
ATOM   4434  CE2 PHE B 162      19.875  30.734  18.062  1.00 95.56           C  
ATOM   4435  CZ  PHE B 162      19.656  30.328  16.766  1.00 95.56           C  
ATOM   4436  N   GLY B 163      18.781  26.594  19.766  1.00 95.38           N  
ATOM   4437  CA  GLY B 163      17.672  25.891  19.109  1.00 95.38           C  
ATOM   4438  C   GLY B 163      16.312  26.328  19.609  1.00 95.38           C  
ATOM   4439  O   GLY B 163      16.125  27.500  19.953  1.00 95.38           O  
ATOM   4440  N   TRP B 164      15.430  25.453  19.547  1.00 96.75           N  
ATOM   4441  CA  TRP B 164      14.094  25.719  20.062  1.00 96.75           C  
ATOM   4442  C   TRP B 164      14.078  25.672  21.578  1.00 96.75           C  
ATOM   4443  CB  TRP B 164      13.078  24.719  19.484  1.00 96.75           C  
ATOM   4444  O   TRP B 164      14.297  24.609  22.172  1.00 96.75           O  
ATOM   4445  CG  TRP B 164      12.859  24.859  18.016  1.00 96.75           C  
ATOM   4446  CD1 TRP B 164      13.414  24.078  17.031  1.00 96.75           C  
ATOM   4447  CD2 TRP B 164      12.031  25.812  17.359  1.00 96.75           C  
ATOM   4448  CE2 TRP B 164      12.133  25.578  15.969  1.00 96.75           C  
ATOM   4449  CE3 TRP B 164      11.219  26.875  17.797  1.00 96.75           C  
ATOM   4450  NE1 TRP B 164      12.977  24.516  15.797  1.00 96.75           N  
ATOM   4451  CH2 TRP B 164      10.648  27.359  15.492  1.00 96.75           C  
ATOM   4452  CZ2 TRP B 164      11.438  26.344  15.023  1.00 96.75           C  
ATOM   4453  CZ3 TRP B 164      10.539  27.625  16.859  1.00 96.75           C  
ATOM   4454  N   CYS B 165      13.867  26.781  22.203  1.00 97.31           N  
ATOM   4455  CA  CYS B 165      13.867  26.891  23.656  1.00 97.31           C  
ATOM   4456  C   CYS B 165      12.484  27.297  24.172  1.00 97.31           C  
ATOM   4457  CB  CYS B 165      14.898  27.922  24.125  1.00 97.31           C  
ATOM   4458  O   CYS B 165      11.820  28.141  23.594  1.00 97.31           O  
ATOM   4459  SG  CYS B 165      16.609  27.406  23.859  1.00 97.31           S  
ATOM   4460  N   PRO B 166      12.086  26.750  25.375  1.00 97.38           N  
ATOM   4461  CA  PRO B 166      12.789  25.766  26.203  1.00 97.38           C  
ATOM   4462  C   PRO B 166      12.805  24.375  25.578  1.00 97.38           C  
ATOM   4463  CB  PRO B 166      12.000  25.766  27.516  1.00 97.38           C  
ATOM   4464  O   PRO B 166      12.047  24.109  24.641  1.00 97.38           O  
ATOM   4465  CG  PRO B 166      10.602  26.094  27.109  1.00 97.38           C  
ATOM   4466  CD  PRO B 166      10.648  27.078  25.984  1.00 97.38           C  
ATOM   4467  N   VAL B 167      13.625  23.578  25.984  1.00 96.56           N  
ATOM   4468  CA  VAL B 167      13.742  22.219  25.438  1.00 96.56           C  
ATOM   4469  C   VAL B 167      12.578  21.375  25.938  1.00 96.56           C  
ATOM   4470  CB  VAL B 167      15.086  21.562  25.812  1.00 96.56           C  
ATOM   4471  O   VAL B 167      11.953  21.688  26.938  1.00 96.56           O  
ATOM   4472  CG1 VAL B 167      16.250  22.297  25.156  1.00 96.56           C  
ATOM   4473  CG2 VAL B 167      15.258  21.547  27.344  1.00 96.56           C  
ATOM   4474  N   GLU B 168      12.219  20.375  25.172  1.00 96.50           N  
ATOM   4475  CA  GLU B 168      11.172  19.422  25.547  1.00 96.50           C  
ATOM   4476  C   GLU B 168      11.586  18.609  26.766  1.00 96.50           C  
ATOM   4477  CB  GLU B 168      10.844  18.484  24.375  1.00 96.50           C  
ATOM   4478  O   GLU B 168      12.695  18.078  26.828  1.00 96.50           O  
ATOM   4479  CG  GLU B 168       9.797  17.438  24.703  1.00 96.50           C  
ATOM   4480  CD  GLU B 168       9.648  16.375  23.625  1.00 96.50           C  
ATOM   4481  OE1 GLU B 168      10.195  15.266  23.781  1.00 96.50           O  
ATOM   4482  OE2 GLU B 168       8.984  16.672  22.594  1.00 96.50           O  
ATOM   4483  N   VAL B 169      10.789  18.562  27.750  1.00 94.69           N  
ATOM   4484  CA  VAL B 169      10.953  17.703  28.922  1.00 94.69           C  
ATOM   4485  C   VAL B 169       9.922  16.578  28.875  1.00 94.69           C  
ATOM   4486  CB  VAL B 169      10.820  18.500  30.234  1.00 94.69           C  
ATOM   4487  O   VAL B 169       8.734  16.797  29.141  1.00 94.69           O  
ATOM   4488  CG1 VAL B 169      11.023  17.578  31.438  1.00 94.69           C  
ATOM   4489  CG2 VAL B 169      11.820  19.656  30.266  1.00 94.69           C  
ATOM   4490  N   ASP B 170      10.297  15.477  28.516  1.00 91.69           N  
ATOM   4491  CA  ASP B 170       9.375  14.367  28.328  1.00 91.69           C  
ATOM   4492  C   ASP B 170       9.633  13.250  29.328  1.00 91.69           C  
ATOM   4493  CB  ASP B 170       9.484  13.820  26.891  1.00 91.69           C  
ATOM   4494  O   ASP B 170       9.398  12.070  29.031  1.00 91.69           O  
ATOM   4495  CG  ASP B 170      10.859  13.242  26.578  1.00 91.69           C  
ATOM   4496  OD1 ASP B 170      11.812  13.500  27.344  1.00 91.69           O  
ATOM   4497  OD2 ASP B 170      10.984  12.531  25.562  1.00 91.69           O  
ATOM   4498  N   ASP B 171      10.094  13.539  30.484  1.00 90.56           N  
ATOM   4499  CA  ASP B 171      10.430  12.570  31.516  1.00 90.56           C  
ATOM   4500  C   ASP B 171       9.172  11.898  32.062  1.00 90.56           C  
ATOM   4501  CB  ASP B 171      11.195  13.250  32.656  1.00 90.56           C  
ATOM   4502  O   ASP B 171       9.195  10.711  32.406  1.00 90.56           O  
ATOM   4503  CG  ASP B 171      12.516  13.859  32.188  1.00 90.56           C  
ATOM   4504  OD1 ASP B 171      13.078  13.391  31.188  1.00 90.56           O  
ATOM   4505  OD2 ASP B 171      12.992  14.805  32.844  1.00 90.56           O  
ATOM   4506  N   ASP B 172       8.148  12.656  32.125  1.00 91.25           N  
ATOM   4507  CA  ASP B 172       6.918  12.117  32.688  1.00 91.25           C  
ATOM   4508  C   ASP B 172       5.816  12.031  31.641  1.00 91.25           C  
ATOM   4509  CB  ASP B 172       6.449  12.969  33.875  1.00 91.25           C  
ATOM   4510  O   ASP B 172       5.305  13.055  31.188  1.00 91.25           O  
ATOM   4511  CG  ASP B 172       7.414  12.938  35.062  1.00 91.25           C  
ATOM   4512  OD1 ASP B 172       7.930  11.844  35.375  1.00 91.25           O  
ATOM   4513  OD2 ASP B 172       7.660  14.008  35.656  1.00 91.25           O  
ATOM   4514  N   ILE B 173       5.465  10.914  31.359  1.00 93.75           N  
ATOM   4515  CA  ILE B 173       4.324  10.672  30.484  1.00 93.75           C  
ATOM   4516  C   ILE B 173       3.033  10.680  31.297  1.00 93.75           C  
ATOM   4517  CB  ILE B 173       4.469   9.344  29.719  1.00 93.75           C  
ATOM   4518  O   ILE B 173       2.914   9.953  32.281  1.00 93.75           O  
ATOM   4519  CG1 ILE B 173       5.766   9.336  28.906  1.00 93.75           C  
ATOM   4520  CG2 ILE B 173       3.252   9.102  28.828  1.00 93.75           C  
ATOM   4521  CD1 ILE B 173       6.090   7.984  28.266  1.00 93.75           C  
ATOM   4522  N   PRO B 174       2.152  11.500  30.859  1.00 94.75           N  
ATOM   4523  CA  PRO B 174       0.902  11.562  31.625  1.00 94.75           C  
ATOM   4524  C   PRO B 174       0.241  10.203  31.781  1.00 94.75           C  
ATOM   4525  CB  PRO B 174       0.025  12.500  30.781  1.00 94.75           C  
ATOM   4526  O   PRO B 174       0.182   9.414  30.828  1.00 94.75           O  
ATOM   4527  CG  PRO B 174       0.990  13.328  30.000  1.00 94.75           C  
ATOM   4528  CD  PRO B 174       2.182  12.477  29.656  1.00 94.75           C  
ATOM   4529  N   ARG B 175      -0.165   9.906  33.031  1.00 94.06           N  
ATOM   4530  CA  ARG B 175      -0.880   8.688  33.406  1.00 94.06           C  
ATOM   4531  C   ARG B 175      -2.016   9.000  34.375  1.00 94.06           C  
ATOM   4532  CB  ARG B 175       0.078   7.676  34.031  1.00 94.06           C  
ATOM   4533  O   ARG B 175      -1.799   9.625  35.406  1.00 94.06           O  
ATOM   4534  CG  ARG B 175       1.154   7.176  33.094  1.00 94.06           C  
ATOM   4535  CD  ARG B 175       2.070   6.160  33.750  1.00 94.06           C  
ATOM   4536  NE  ARG B 175       3.189   5.793  32.875  1.00 94.06           N  
ATOM   4537  NH1 ARG B 175       4.012   4.160  34.312  1.00 94.06           N  
ATOM   4538  NH2 ARG B 175       5.066   4.598  32.312  1.00 94.06           N  
ATOM   4539  CZ  ARG B 175       4.086   4.852  33.156  1.00 94.06           C  
ATOM   4540  N   PRO B 176      -3.207   8.562  34.062  1.00 94.50           N  
ATOM   4541  CA  PRO B 176      -3.676   7.902  32.844  1.00 94.50           C  
ATOM   4542  C   PRO B 176      -3.568   8.797  31.625  1.00 94.50           C  
ATOM   4543  CB  PRO B 176      -5.141   7.578  33.156  1.00 94.50           C  
ATOM   4544  O   PRO B 176      -3.268   9.984  31.734  1.00 94.50           O  
ATOM   4545  CG  PRO B 176      -5.570   8.648  34.125  1.00 94.50           C  
ATOM   4546  CD  PRO B 176      -4.402   9.023  34.969  1.00 94.50           C  
ATOM   4547  N   ALA B 177      -3.715   8.148  30.484  1.00 96.75           N  
ATOM   4548  CA  ALA B 177      -3.609   8.875  29.219  1.00 96.75           C  
ATOM   4549  C   ALA B 177      -4.582  10.055  29.172  1.00 96.75           C  
ATOM   4550  CB  ALA B 177      -3.861   7.941  28.031  1.00 96.75           C  
ATOM   4551  O   ALA B 177      -5.719   9.938  29.641  1.00 96.75           O  
ATOM   4552  N   LEU B 178      -4.160  11.172  28.594  1.00 96.31           N  
ATOM   4553  CA  LEU B 178      -4.941  12.406  28.594  1.00 96.31           C  
ATOM   4554  C   LEU B 178      -6.234  12.227  27.812  1.00 96.31           C  
ATOM   4555  CB  LEU B 178      -4.125  13.555  27.984  1.00 96.31           C  
ATOM   4556  O   LEU B 178      -7.273  12.773  28.188  1.00 96.31           O  
ATOM   4557  CG  LEU B 178      -2.924  14.031  28.812  1.00 96.31           C  
ATOM   4558  CD1 LEU B 178      -2.125  15.070  28.016  1.00 96.31           C  
ATOM   4559  CD2 LEU B 178      -3.385  14.609  30.141  1.00 96.31           C  
ATOM   4560  N   LEU B 179      -6.184  11.477  26.781  1.00 96.88           N  
ATOM   4561  CA  LEU B 179      -7.367  11.227  25.969  1.00 96.88           C  
ATOM   4562  C   LEU B 179      -7.855   9.789  26.141  1.00 96.88           C  
ATOM   4563  CB  LEU B 179      -7.070  11.492  24.484  1.00 96.88           C  
ATOM   4564  O   LEU B 179      -8.008   9.055  25.156  1.00 96.88           O  
ATOM   4565  CG  LEU B 179      -6.887  12.961  24.094  1.00 96.88           C  
ATOM   4566  CD1 LEU B 179      -5.492  13.445  24.484  1.00 96.88           C  
ATOM   4567  CD2 LEU B 179      -7.121  13.141  22.594  1.00 96.88           C  
ATOM   4568  N   ARG B 180      -8.148   9.406  27.266  1.00 93.69           N  
ATOM   4569  CA  ARG B 180      -8.594   8.047  27.578  1.00 93.69           C  
ATOM   4570  C   ARG B 180      -9.969   7.773  26.984  1.00 93.69           C  
ATOM   4571  CB  ARG B 180      -8.625   7.836  29.094  1.00 93.69           C  
ATOM   4572  O   ARG B 180     -10.312   6.621  26.719  1.00 93.69           O  
ATOM   4573  CG  ARG B 180      -9.578   8.766  29.828  1.00 93.69           C  
ATOM   4574  CD  ARG B 180      -9.531   8.539  31.328  1.00 93.69           C  
ATOM   4575  NE  ARG B 180     -10.438   9.445  32.031  1.00 93.69           N  
ATOM   4576  NH1 ARG B 180     -10.047   8.531  34.125  1.00 93.69           N  
ATOM   4577  NH2 ARG B 180     -11.500  10.289  33.906  1.00 93.69           N  
ATOM   4578  CZ  ARG B 180     -10.656   9.422  33.344  1.00 93.69           C  
ATOM   4579  N   GLU B 181     -10.750   8.844  26.719  1.00 93.19           N  
ATOM   4580  CA  GLU B 181     -12.070   8.703  26.125  1.00 93.19           C  
ATOM   4581  C   GLU B 181     -11.977   8.109  24.719  1.00 93.19           C  
ATOM   4582  CB  GLU B 181     -12.789  10.047  26.078  1.00 93.19           C  
ATOM   4583  O   GLU B 181     -12.984   7.676  24.156  1.00 93.19           O  
ATOM   4584  CG  GLU B 181     -13.219  10.562  27.438  1.00 93.19           C  
ATOM   4585  CD  GLU B 181     -12.156  11.422  28.125  1.00 93.19           C  
ATOM   4586  OE1 GLU B 181     -12.461  12.062  29.156  1.00 93.19           O  
ATOM   4587  OE2 GLU B 181     -11.008  11.445  27.609  1.00 93.19           O  
ATOM   4588  N   ALA B 182     -10.781   8.086  24.172  1.00 95.75           N  
ATOM   4589  CA  ALA B 182     -10.578   7.539  22.828  1.00 95.75           C  
ATOM   4590  C   ALA B 182     -11.039   6.086  22.750  1.00 95.75           C  
ATOM   4591  CB  ALA B 182      -9.109   7.648  22.438  1.00 95.75           C  
ATOM   4592  O   ALA B 182     -11.344   5.582  21.672  1.00 95.75           O  
ATOM   4593  N   GLU B 183     -11.109   5.438  23.859  1.00 96.31           N  
ATOM   4594  CA  GLU B 183     -11.586   4.059  23.922  1.00 96.31           C  
ATOM   4595  C   GLU B 183     -13.008   3.951  23.375  1.00 96.31           C  
ATOM   4596  CB  GLU B 183     -11.539   3.531  25.359  1.00 96.31           C  
ATOM   4597  O   GLU B 183     -13.391   2.918  22.812  1.00 96.31           O  
ATOM   4598  CG  GLU B 183     -11.875   2.051  25.484  1.00 96.31           C  
ATOM   4599  CD  GLU B 183     -11.680   1.507  26.891  1.00 96.31           C  
ATOM   4600  OE1 GLU B 183     -11.750   0.271  27.078  1.00 96.31           O  
ATOM   4601  OE2 GLU B 183     -11.461   2.322  27.812  1.00 96.31           O  
ATOM   4602  N   ASN B 184     -13.750   5.016  23.438  1.00 93.19           N  
ATOM   4603  CA  ASN B 184     -15.156   5.004  23.047  1.00 93.19           C  
ATOM   4604  C   ASN B 184     -15.344   5.625  21.656  1.00 93.19           C  
ATOM   4605  CB  ASN B 184     -16.016   5.734  24.078  1.00 93.19           C  
ATOM   4606  O   ASN B 184     -16.469   5.773  21.188  1.00 93.19           O  
ATOM   4607  CG  ASN B 184     -15.992   5.062  25.438  1.00 93.19           C  
ATOM   4608  ND2 ASN B 184     -15.898   5.859  26.484  1.00 93.19           N  
ATOM   4609  OD1 ASN B 184     -16.062   3.834  25.531  1.00 93.19           O  
ATOM   4610  N   PHE B 185     -14.281   6.016  21.078  1.00 95.31           N  
ATOM   4611  CA  PHE B 185     -14.391   6.531  19.719  1.00 95.31           C  
ATOM   4612  C   PHE B 185     -14.875   5.449  18.766  1.00 95.31           C  
ATOM   4613  CB  PHE B 185     -13.039   7.086  19.234  1.00 95.31           C  
ATOM   4614  O   PHE B 185     -14.727   4.258  19.047  1.00 95.31           O  
ATOM   4615  CG  PHE B 185     -12.594   8.312  19.984  1.00 95.31           C  
ATOM   4616  CD1 PHE B 185     -13.430   8.930  20.906  1.00 95.31           C  
ATOM   4617  CD2 PHE B 185     -11.336   8.852  19.750  1.00 95.31           C  
ATOM   4618  CE1 PHE B 185     -13.016  10.070  21.594  1.00 95.31           C  
ATOM   4619  CE2 PHE B 185     -10.914   9.992  20.438  1.00 95.31           C  
ATOM   4620  CZ  PHE B 185     -11.758  10.602  21.359  1.00 95.31           C  
ATOM   4621  N   THR B 186     -15.469   5.883  17.656  1.00 95.56           N  
ATOM   4622  CA  THR B 186     -15.961   4.957  16.641  1.00 95.56           C  
ATOM   4623  C   THR B 186     -15.250   5.188  15.312  1.00 95.56           C  
ATOM   4624  CB  THR B 186     -17.484   5.098  16.453  1.00 95.56           C  
ATOM   4625  O   THR B 186     -14.961   6.328  14.945  1.00 95.56           O  
ATOM   4626  CG2 THR B 186     -18.234   4.699  17.719  1.00 95.56           C  
ATOM   4627  OG1 THR B 186     -17.797   6.457  16.125  1.00 95.56           O  
ATOM   4628  N   LEU B 187     -14.898   4.148  14.727  1.00 96.44           N  
ATOM   4629  CA  LEU B 187     -14.219   4.125  13.430  1.00 96.44           C  
ATOM   4630  C   LEU B 187     -15.141   3.553  12.352  1.00 96.44           C  
ATOM   4631  CB  LEU B 187     -12.938   3.301  13.508  1.00 96.44           C  
ATOM   4632  O   LEU B 187     -15.648   2.439  12.492  1.00 96.44           O  
ATOM   4633  CG  LEU B 187     -12.203   3.051  12.188  1.00 96.44           C  
ATOM   4634  CD1 LEU B 187     -11.648   4.355  11.641  1.00 96.44           C  
ATOM   4635  CD2 LEU B 187     -11.094   2.023  12.383  1.00 96.44           C  
ATOM   4636  N   PHE B 188     -15.422   4.270  11.398  1.00 94.06           N  
ATOM   4637  CA  PHE B 188     -16.188   3.824  10.234  1.00 94.06           C  
ATOM   4638  C   PHE B 188     -15.250   3.494   9.070  1.00 94.06           C  
ATOM   4639  CB  PHE B 188     -17.188   4.895   9.805  1.00 94.06           C  
ATOM   4640  O   PHE B 188     -14.484   4.352   8.617  1.00 94.06           O  
ATOM   4641  CG  PHE B 188     -17.953   4.539   8.562  1.00 94.06           C  
ATOM   4642  CD1 PHE B 188     -17.953   5.383   7.457  1.00 94.06           C  
ATOM   4643  CD2 PHE B 188     -18.688   3.359   8.492  1.00 94.06           C  
ATOM   4644  CE1 PHE B 188     -18.656   5.059   6.305  1.00 94.06           C  
ATOM   4645  CE2 PHE B 188     -19.406   3.027   7.344  1.00 94.06           C  
ATOM   4646  CZ  PHE B 188     -19.391   3.879   6.254  1.00 94.06           C  
ATOM   4647  N   ILE B 189     -15.297   2.305   8.555  1.00 94.62           N  
ATOM   4648  CA  ILE B 189     -14.430   1.856   7.469  1.00 94.62           C  
ATOM   4649  C   ILE B 189     -15.258   1.591   6.215  1.00 94.62           C  
ATOM   4650  CB  ILE B 189     -13.641   0.588   7.863  1.00 94.62           C  
ATOM   4651  O   ILE B 189     -16.188   0.780   6.242  1.00 94.62           O  
ATOM   4652  CG1 ILE B 189     -12.781   0.861   9.102  1.00 94.62           C  
ATOM   4653  CG2 ILE B 189     -12.773   0.102   6.695  1.00 94.62           C  
ATOM   4654  CD1 ILE B 189     -12.055  -0.369   9.641  1.00 94.62           C  
ATOM   4655  N   LYS B 190     -14.961   2.262   5.230  1.00 89.88           N  
ATOM   4656  CA  LYS B 190     -15.508   1.986   3.900  1.00 89.88           C  
ATOM   4657  C   LYS B 190     -14.453   1.336   3.004  1.00 89.88           C  
ATOM   4658  CB  LYS B 190     -16.016   3.271   3.254  1.00 89.88           C  
ATOM   4659  O   LYS B 190     -13.406   1.929   2.736  1.00 89.88           O  
ATOM   4660  CG  LYS B 190     -17.281   3.834   3.910  1.00 89.88           C  
ATOM   4661  CD  LYS B 190     -17.719   5.129   3.246  1.00 89.88           C  
ATOM   4662  CE  LYS B 190     -18.469   4.867   1.944  1.00 89.88           C  
ATOM   4663  NZ  LYS B 190     -18.953   6.133   1.317  1.00 89.88           N  
ATOM   4664  N   ASN B 191     -14.766   0.191   2.557  1.00 91.75           N  
ATOM   4665  CA  ASN B 191     -13.844  -0.571   1.723  1.00 91.75           C  
ATOM   4666  C   ASN B 191     -14.492  -0.993   0.408  1.00 91.75           C  
ATOM   4667  CB  ASN B 191     -13.328  -1.798   2.477  1.00 91.75           C  
ATOM   4668  O   ASN B 191     -15.586  -1.563   0.405  1.00 91.75           O  
ATOM   4669  CG  ASN B 191     -12.391  -2.648   1.637  1.00 91.75           C  
ATOM   4670  ND2 ASN B 191     -11.609  -2.002   0.784  1.00 91.75           N  
ATOM   4671  OD1 ASN B 191     -12.375  -3.877   1.755  1.00 91.75           O  
ATOM   4672  N   SER B 192     -13.828  -0.668  -0.645  1.00 87.81           N  
ATOM   4673  CA  SER B 192     -14.242  -1.105  -1.975  1.00 87.81           C  
ATOM   4674  C   SER B 192     -13.180  -1.995  -2.617  1.00 87.81           C  
ATOM   4675  CB  SER B 192     -14.516   0.100  -2.873  1.00 87.81           C  
ATOM   4676  O   SER B 192     -11.992  -1.674  -2.590  1.00 87.81           O  
ATOM   4677  OG  SER B 192     -15.523   0.927  -2.307  1.00 87.81           O  
ATOM   4678  N   ILE B 193     -13.648  -3.135  -3.193  1.00 89.44           N  
ATOM   4679  CA  ILE B 193     -12.711  -4.062  -3.818  1.00 89.44           C  
ATOM   4680  C   ILE B 193     -13.164  -4.371  -5.242  1.00 89.44           C  
ATOM   4681  CB  ILE B 193     -12.578  -5.367  -3.000  1.00 89.44           C  
ATOM   4682  O   ILE B 193     -14.336  -4.180  -5.582  1.00 89.44           O  
ATOM   4683  CG1 ILE B 193     -13.930  -6.086  -2.920  1.00 89.44           C  
ATOM   4684  CG2 ILE B 193     -12.023  -5.078  -1.602  1.00 89.44           C  
ATOM   4685  CD1 ILE B 193     -13.820  -7.602  -2.811  1.00 89.44           C  
ATOM   4686  N   SER B 194     -12.234  -4.758  -6.023  1.00 86.50           N  
ATOM   4687  CA  SER B 194     -12.492  -5.195  -7.395  1.00 86.50           C  
ATOM   4688  C   SER B 194     -11.625  -6.395  -7.762  1.00 86.50           C  
ATOM   4689  CB  SER B 194     -12.242  -4.055  -8.375  1.00 86.50           C  
ATOM   4690  O   SER B 194     -10.453  -6.461  -7.387  1.00 86.50           O  
ATOM   4691  OG  SER B 194     -12.430  -4.488  -9.711  1.00 86.50           O  
ATOM   4692  N   PHE B 195     -12.227  -7.340  -8.375  1.00 87.56           N  
ATOM   4693  CA  PHE B 195     -11.523  -8.430  -9.039  1.00 87.56           C  
ATOM   4694  C   PHE B 195     -11.477  -8.203 -10.547  1.00 87.56           C  
ATOM   4695  CB  PHE B 195     -12.203  -9.773  -8.734  1.00 87.56           C  
ATOM   4696  O   PHE B 195     -12.383  -8.617 -11.273  1.00 87.56           O  
ATOM   4697  CG  PHE B 195     -12.188 -10.141  -7.273  1.00 87.56           C  
ATOM   4698  CD1 PHE B 195     -11.031 -10.617  -6.676  1.00 87.56           C  
ATOM   4699  CD2 PHE B 195     -13.336 -10.008  -6.504  1.00 87.56           C  
ATOM   4700  CE1 PHE B 195     -11.016 -10.953  -5.324  1.00 87.56           C  
ATOM   4701  CE2 PHE B 195     -13.328 -10.344  -5.152  1.00 87.56           C  
ATOM   4702  CZ  PHE B 195     -12.164 -10.820  -4.566  1.00 87.56           C  
ATOM   4703  N   PRO B 196     -10.445  -7.559 -10.969  1.00 81.12           N  
ATOM   4704  CA  PRO B 196     -10.391  -7.141 -12.367  1.00 81.12           C  
ATOM   4705  C   PRO B 196     -10.547  -8.312 -13.336  1.00 81.12           C  
ATOM   4706  CB  PRO B 196      -9.008  -6.500 -12.492  1.00 81.12           C  
ATOM   4707  O   PRO B 196     -11.211  -8.180 -14.367  1.00 81.12           O  
ATOM   4708  CG  PRO B 196      -8.641  -6.098 -11.102  1.00 81.12           C  
ATOM   4709  CD  PRO B 196      -9.312  -7.043 -10.141  1.00 81.12           C  
ATOM   4710  N   ARG B 197      -9.992  -9.422 -13.023  1.00 83.19           N  
ATOM   4711  CA  ARG B 197     -10.047 -10.562 -13.930  1.00 83.19           C  
ATOM   4712  C   ARG B 197     -11.484 -10.984 -14.195  1.00 83.19           C  
ATOM   4713  CB  ARG B 197      -9.250 -11.742 -13.359  1.00 83.19           C  
ATOM   4714  O   ARG B 197     -11.820 -11.414 -15.297  1.00 83.19           O  
ATOM   4715  CG  ARG B 197      -9.180 -12.945 -14.281  1.00 83.19           C  
ATOM   4716  CD  ARG B 197      -8.164 -13.969 -13.797  1.00 83.19           C  
ATOM   4717  NE  ARG B 197      -8.047 -15.094 -14.727  1.00 83.19           N  
ATOM   4718  NH1 ARG B 197      -5.816 -15.500 -14.273  1.00 83.19           N  
ATOM   4719  NH2 ARG B 197      -6.938 -16.797 -15.797  1.00 83.19           N  
ATOM   4720  CZ  ARG B 197      -6.934 -15.789 -14.930  1.00 83.19           C  
ATOM   4721  N   PHE B 198     -12.305 -10.875 -13.219  1.00 90.31           N  
ATOM   4722  CA  PHE B 198     -13.672 -11.359 -13.320  1.00 90.31           C  
ATOM   4723  C   PHE B 198     -14.648 -10.203 -13.500  1.00 90.31           C  
ATOM   4724  CB  PHE B 198     -14.055 -12.172 -12.078  1.00 90.31           C  
ATOM   4725  O   PHE B 198     -15.859 -10.406 -13.617  1.00 90.31           O  
ATOM   4726  CG  PHE B 198     -13.117 -13.320 -11.797  1.00 90.31           C  
ATOM   4727  CD1 PHE B 198     -12.898 -14.305 -12.750  1.00 90.31           C  
ATOM   4728  CD2 PHE B 198     -12.461 -13.406 -10.578  1.00 90.31           C  
ATOM   4729  CE1 PHE B 198     -12.031 -15.367 -12.492  1.00 90.31           C  
ATOM   4730  CE2 PHE B 198     -11.594 -14.469 -10.312  1.00 90.31           C  
ATOM   4731  CZ  PHE B 198     -11.383 -15.445 -11.273  1.00 90.31           C  
ATOM   4732  N   LYS B 199     -14.148  -8.977 -13.430  1.00 84.94           N  
ATOM   4733  CA  LYS B 199     -14.953  -7.766 -13.555  1.00 84.94           C  
ATOM   4734  C   LYS B 199     -16.047  -7.715 -12.500  1.00 84.94           C  
ATOM   4735  CB  LYS B 199     -15.570  -7.680 -14.953  1.00 84.94           C  
ATOM   4736  O   LYS B 199     -17.203  -7.453 -12.812  1.00 84.94           O  
ATOM   4737  CG  LYS B 199     -14.547  -7.598 -16.078  1.00 84.94           C  
ATOM   4738  CD  LYS B 199     -15.227  -7.461 -17.438  1.00 84.94           C  
ATOM   4739  CE  LYS B 199     -14.203  -7.402 -18.562  1.00 84.94           C  
ATOM   4740  NZ  LYS B 199     -14.859  -7.254 -19.906  1.00 84.94           N  
ATOM   4741  N   VAL B 200     -15.664  -8.031 -11.328  1.00 89.31           N  
ATOM   4742  CA  VAL B 200     -16.578  -8.008 -10.188  1.00 89.31           C  
ATOM   4743  C   VAL B 200     -16.125  -6.957  -9.180  1.00 89.31           C  
ATOM   4744  CB  VAL B 200     -16.672  -9.391  -9.508  1.00 89.31           C  
ATOM   4745  O   VAL B 200     -14.938  -6.906  -8.820  1.00 89.31           O  
ATOM   4746  CG1 VAL B 200     -17.453  -9.297  -8.203  1.00 89.31           C  
ATOM   4747  CG2 VAL B 200     -17.328 -10.406 -10.453  1.00 89.31           C  
ATOM   4748  N   ASN B 201     -17.031  -6.148  -8.836  1.00 85.12           N  
ATOM   4749  CA  ASN B 201     -16.797  -5.133  -7.809  1.00 85.12           C  
ATOM   4750  C   ASN B 201     -17.688  -5.363  -6.586  1.00 85.12           C  
ATOM   4751  CB  ASN B 201     -17.047  -3.734  -8.383  1.00 85.12           C  
ATOM   4752  O   ASN B 201     -18.828  -5.793  -6.715  1.00 85.12           O  
ATOM   4753  CG  ASN B 201     -16.203  -3.457  -9.617  1.00 85.12           C  
ATOM   4754  ND2 ASN B 201     -16.812  -2.795 -10.602  1.00 85.12           N  
ATOM   4755  OD1 ASN B 201     -15.039  -3.834  -9.688  1.00 85.12           O  
ATOM   4756  N   ARG B 202     -17.094  -5.137  -5.473  1.00 88.75           N  
ATOM   4757  CA  ARG B 202     -17.828  -5.328  -4.223  1.00 88.75           C  
ATOM   4758  C   ARG B 202     -17.438  -4.273  -3.193  1.00 88.75           C  
ATOM   4759  CB  ARG B 202     -17.578  -6.730  -3.660  1.00 88.75           C  
ATOM   4760  O   ARG B 202     -16.359  -3.666  -3.295  1.00 88.75           O  
ATOM   4761  CG  ARG B 202     -18.656  -7.211  -2.713  1.00 88.75           C  
ATOM   4762  CD  ARG B 202     -19.969  -7.492  -3.443  1.00 88.75           C  
ATOM   4763  NE  ARG B 202     -20.953  -8.141  -2.574  1.00 88.75           N  
ATOM   4764  NH1 ARG B 202     -22.656  -8.133  -4.137  1.00 88.75           N  
ATOM   4765  NH2 ARG B 202     -23.000  -9.016  -2.051  1.00 88.75           N  
ATOM   4766  CZ  ARG B 202     -22.203  -8.430  -2.922  1.00 88.75           C  
ATOM   4767  N   ARG B 203     -18.297  -4.004  -2.219  1.00 89.44           N  
ATOM   4768  CA  ARG B 203     -18.094  -3.104  -1.091  1.00 89.44           C  
ATOM   4769  C   ARG B 203     -18.438  -3.783   0.228  1.00 89.44           C  
ATOM   4770  CB  ARG B 203     -18.906  -1.825  -1.259  1.00 89.44           C  
ATOM   4771  O   ARG B 203     -19.203  -4.750   0.250  1.00 89.44           O  
ATOM   4772  CG  ARG B 203     -18.484  -0.969  -2.441  1.00 89.44           C  
ATOM   4773  CD  ARG B 203     -19.344   0.286  -2.562  1.00 89.44           C  
ATOM   4774  NE  ARG B 203     -18.969   1.071  -3.740  1.00 89.44           N  
ATOM   4775  NH1 ARG B 203     -20.562   2.707  -3.395  1.00 89.44           N  
ATOM   4776  NH2 ARG B 203     -19.156   2.838  -5.195  1.00 89.44           N  
ATOM   4777  CZ  ARG B 203     -19.562   2.203  -4.109  1.00 89.44           C  
ATOM   4778  N   ASN B 204     -17.875  -3.168   1.304  1.00 90.88           N  
ATOM   4779  CA  ASN B 204     -18.141  -3.801   2.590  1.00 90.88           C  
ATOM   4780  C   ASN B 204     -19.516  -3.408   3.135  1.00 90.88           C  
ATOM   4781  CB  ASN B 204     -17.047  -3.447   3.600  1.00 90.88           C  
ATOM   4782  O   ASN B 204     -19.984  -3.982   4.117  1.00 90.88           O  
ATOM   4783  CG  ASN B 204     -16.953  -1.958   3.863  1.00 90.88           C  
ATOM   4784  ND2 ASN B 204     -16.484  -1.594   5.051  1.00 90.88           N  
ATOM   4785  OD1 ASN B 204     -17.312  -1.141   3.006  1.00 90.88           O  
ATOM   4786  N   LEU B 205     -20.109  -2.424   2.586  1.00 86.75           N  
ATOM   4787  CA  LEU B 205     -21.500  -2.102   2.885  1.00 86.75           C  
ATOM   4788  C   LEU B 205     -22.453  -3.000   2.100  1.00 86.75           C  
ATOM   4789  CB  LEU B 205     -21.797  -0.632   2.566  1.00 86.75           C  
ATOM   4790  O   LEU B 205     -23.125  -2.541   1.176  1.00 86.75           O  
ATOM   4791  CG  LEU B 205     -20.891   0.400   3.256  1.00 86.75           C  
ATOM   4792  CD1 LEU B 205     -21.203   1.799   2.727  1.00 86.75           C  
ATOM   4793  CD2 LEU B 205     -21.078   0.343   4.770  1.00 86.75           C  
ATOM   4794  N   VAL B 206     -22.547  -4.223   2.559  1.00 86.75           N  
ATOM   4795  CA  VAL B 206     -23.297  -5.262   1.857  1.00 86.75           C  
ATOM   4796  C   VAL B 206     -24.797  -5.023   2.025  1.00 86.75           C  
ATOM   4797  CB  VAL B 206     -22.922  -6.672   2.367  1.00 86.75           C  
ATOM   4798  O   VAL B 206     -25.219  -4.117   2.752  1.00 86.75           O  
ATOM   4799  CG1 VAL B 206     -21.484  -7.008   2.002  1.00 86.75           C  
ATOM   4800  CG2 VAL B 206     -23.125  -6.766   3.877  1.00 86.75           C  
ATOM   4801  N   GLU B 207     -25.578  -5.805   1.346  1.00 84.12           N  
ATOM   4802  CA  GLU B 207     -27.016  -5.645   1.258  1.00 84.12           C  
ATOM   4803  C   GLU B 207     -27.672  -5.699   2.639  1.00 84.12           C  
ATOM   4804  CB  GLU B 207     -27.625  -6.715   0.349  1.00 84.12           C  
ATOM   4805  O   GLU B 207     -28.688  -5.055   2.877  1.00 84.12           O  
ATOM   4806  CG  GLU B 207     -27.156  -6.641  -1.095  1.00 84.12           C  
ATOM   4807  CD  GLU B 207     -25.844  -7.379  -1.335  1.00 84.12           C  
ATOM   4808  OE1 GLU B 207     -25.359  -7.398  -2.490  1.00 84.12           O  
ATOM   4809  OE2 GLU B 207     -25.297  -7.941  -0.360  1.00 84.12           O  
ATOM   4810  N   GLU B 208     -27.078  -6.324   3.498  1.00 82.56           N  
ATOM   4811  CA  GLU B 208     -27.641  -6.496   4.832  1.00 82.56           C  
ATOM   4812  C   GLU B 208     -27.453  -5.242   5.680  1.00 82.56           C  
ATOM   4813  CB  GLU B 208     -27.016  -7.703   5.531  1.00 82.56           C  
ATOM   4814  O   GLU B 208     -28.141  -5.059   6.688  1.00 82.56           O  
ATOM   4815  CG  GLU B 208     -27.406  -9.039   4.934  1.00 82.56           C  
ATOM   4816  CD  GLU B 208     -26.453 -10.164   5.277  1.00 82.56           C  
ATOM   4817  OE1 GLU B 208     -26.625 -11.297   4.766  1.00 82.56           O  
ATOM   4818  OE2 GLU B 208     -25.516  -9.914   6.066  1.00 82.56           O  
ATOM   4819  N   VAL B 209     -26.609  -4.398   5.285  1.00 80.94           N  
ATOM   4820  CA  VAL B 209     -26.359  -3.164   6.023  1.00 80.94           C  
ATOM   4821  C   VAL B 209     -27.266  -2.053   5.508  1.00 80.94           C  
ATOM   4822  CB  VAL B 209     -24.875  -2.734   5.922  1.00 80.94           C  
ATOM   4823  O   VAL B 209     -27.156  -1.639   4.352  1.00 80.94           O  
ATOM   4824  CG1 VAL B 209     -24.625  -1.467   6.730  1.00 80.94           C  
ATOM   4825  CG2 VAL B 209     -23.953  -3.863   6.387  1.00 80.94           C  
ATOM   4826  N   ASN B 210     -28.250  -1.584   6.227  1.00 79.94           N  
ATOM   4827  CA  ASN B 210     -29.156  -0.509   5.855  1.00 79.94           C  
ATOM   4828  C   ASN B 210     -28.922   0.749   6.684  1.00 79.94           C  
ATOM   4829  CB  ASN B 210     -30.609  -0.965   6.000  1.00 79.94           C  
ATOM   4830  O   ASN B 210     -28.141   0.724   7.641  1.00 79.94           O  
ATOM   4831  CG  ASN B 210     -30.938  -1.429   7.406  1.00 79.94           C  
ATOM   4832  ND2 ASN B 210     -32.062  -2.127   7.559  1.00 79.94           N  
ATOM   4833  OD1 ASN B 210     -30.188  -1.160   8.352  1.00 79.94           O  
ATOM   4834  N   ALA B 211     -29.500   1.803   6.195  1.00 76.56           N  
ATOM   4835  CA  ALA B 211     -29.281   3.117   6.797  1.00 76.56           C  
ATOM   4836  C   ALA B 211     -29.656   3.107   8.273  1.00 76.56           C  
ATOM   4837  CB  ALA B 211     -30.094   4.180   6.055  1.00 76.56           C  
ATOM   4838  O   ALA B 211     -28.953   3.699   9.102  1.00 76.56           O  
ATOM   4839  N   ALA B 212     -30.781   2.477   8.570  1.00 76.81           N  
ATOM   4840  CA  ALA B 212     -31.234   2.422   9.961  1.00 76.81           C  
ATOM   4841  C   ALA B 212     -30.234   1.667  10.836  1.00 76.81           C  
ATOM   4842  CB  ALA B 212     -32.625   1.771  10.047  1.00 76.81           C  
ATOM   4843  O   ALA B 212     -29.969   2.070  11.969  1.00 76.81           O  
ATOM   4844  N   HIS B 213     -29.688   0.588  10.250  1.00 78.44           N  
ATOM   4845  CA  HIS B 213     -28.703  -0.235  10.953  1.00 78.44           C  
ATOM   4846  C   HIS B 213     -27.391   0.517  11.148  1.00 78.44           C  
ATOM   4847  CB  HIS B 213     -28.453  -1.536  10.188  1.00 78.44           C  
ATOM   4848  O   HIS B 213     -26.766   0.404  12.203  1.00 78.44           O  
ATOM   4849  CG  HIS B 213     -27.719  -2.564  10.977  1.00 78.44           C  
ATOM   4850  CD2 HIS B 213     -26.500  -3.139  10.781  1.00 78.44           C  
ATOM   4851  ND1 HIS B 213     -28.219  -3.123  12.133  1.00 78.44           N  
ATOM   4852  CE1 HIS B 213     -27.359  -3.996  12.609  1.00 78.44           C  
ATOM   4853  NE2 HIS B 213     -26.297  -4.023  11.812  1.00 78.44           N  
ATOM   4854  N   MET B 214     -27.109   1.386  10.289  1.00 81.50           N  
ATOM   4855  CA  MET B 214     -25.828   2.088  10.305  1.00 81.50           C  
ATOM   4856  C   MET B 214     -25.781   3.113  11.430  1.00 81.50           C  
ATOM   4857  CB  MET B 214     -25.578   2.773   8.961  1.00 81.50           C  
ATOM   4858  O   MET B 214     -24.719   3.426  11.953  1.00 81.50           O  
ATOM   4859  CG  MET B 214     -24.969   1.859   7.914  1.00 81.50           C  
ATOM   4860  SD  MET B 214     -23.359   2.492   7.281  1.00 81.50           S  
ATOM   4861  CE  MET B 214     -23.922   4.004   6.449  1.00 81.50           C  
ATOM   4862  N   LYS B 215     -26.875   3.607  11.766  1.00 78.94           N  
ATOM   4863  CA  LYS B 215     -26.938   4.652  12.789  1.00 78.94           C  
ATOM   4864  C   LYS B 215     -26.609   4.094  14.172  1.00 78.94           C  
ATOM   4865  CB  LYS B 215     -28.312   5.312  12.797  1.00 78.94           C  
ATOM   4866  O   LYS B 215     -26.078   4.809  15.023  1.00 78.94           O  
ATOM   4867  CG  LYS B 215     -28.562   6.246  11.617  1.00 78.94           C  
ATOM   4868  CD  LYS B 215     -29.922   6.926  11.727  1.00 78.94           C  
ATOM   4869  CE  LYS B 215     -30.188   7.840  10.539  1.00 78.94           C  
ATOM   4870  NZ  LYS B 215     -31.531   8.484  10.617  1.00 78.94           N  
ATOM   4871  N   THR B 216     -26.891   2.805  14.297  1.00 83.12           N  
ATOM   4872  CA  THR B 216     -26.750   2.311  15.656  1.00 83.12           C  
ATOM   4873  C   THR B 216     -25.859   1.075  15.703  1.00 83.12           C  
ATOM   4874  CB  THR B 216     -28.125   1.972  16.266  1.00 83.12           C  
ATOM   4875  O   THR B 216     -25.500   0.600  16.781  1.00 83.12           O  
ATOM   4876  CG2 THR B 216     -29.000   3.213  16.359  1.00 83.12           C  
ATOM   4877  OG1 THR B 216     -28.781   0.996  15.445  1.00 83.12           O  
ATOM   4878  N   CYS B 217     -25.438   0.578  14.648  1.00 88.44           N  
ATOM   4879  CA  CYS B 217     -24.734  -0.699  14.680  1.00 88.44           C  
ATOM   4880  C   CYS B 217     -23.281  -0.513  15.125  1.00 88.44           C  
ATOM   4881  CB  CYS B 217     -24.766  -1.365  13.305  1.00 88.44           C  
ATOM   4882  O   CYS B 217     -22.688   0.549  14.914  1.00 88.44           O  
ATOM   4883  SG  CYS B 217     -23.625  -0.637  12.109  1.00 88.44           S  
ATOM   4884  N   LEU B 218     -22.781  -1.427  15.852  1.00 93.25           N  
ATOM   4885  CA  LEU B 218     -21.391  -1.555  16.250  1.00 93.25           C  
ATOM   4886  C   LEU B 218     -20.875  -2.959  15.961  1.00 93.25           C  
ATOM   4887  CB  LEU B 218     -21.219  -1.231  17.734  1.00 93.25           C  
ATOM   4888  O   LEU B 218     -21.547  -3.947  16.250  1.00 93.25           O  
ATOM   4889  CG  LEU B 218     -21.281   0.248  18.125  1.00 93.25           C  
ATOM   4890  CD1 LEU B 218     -21.422   0.399  19.625  1.00 93.25           C  
ATOM   4891  CD2 LEU B 218     -20.047   0.980  17.609  1.00 93.25           C  
ATOM   4892  N   PHE B 219     -19.781  -2.979  15.430  1.00 95.88           N  
ATOM   4893  CA  PHE B 219     -19.188  -4.258  15.055  1.00 95.88           C  
ATOM   4894  C   PHE B 219     -19.031  -5.156  16.281  1.00 95.88           C  
ATOM   4895  CB  PHE B 219     -17.828  -4.047  14.375  1.00 95.88           C  
ATOM   4896  O   PHE B 219     -18.609  -4.695  17.344  1.00 95.88           O  
ATOM   4897  CG  PHE B 219     -17.109  -5.324  14.039  1.00 95.88           C  
ATOM   4898  CD1 PHE B 219     -16.188  -5.863  14.914  1.00 95.88           C  
ATOM   4899  CD2 PHE B 219     -17.375  -5.992  12.852  1.00 95.88           C  
ATOM   4900  CE1 PHE B 219     -15.516  -7.047  14.609  1.00 95.88           C  
ATOM   4901  CE2 PHE B 219     -16.719  -7.176  12.531  1.00 95.88           C  
ATOM   4902  CZ  PHE B 219     -15.781  -7.699  13.414  1.00 95.88           C  
ATOM   4903  N   HIS B 220     -19.391  -6.309  16.094  1.00 95.38           N  
ATOM   4904  CA  HIS B 220     -19.141  -7.418  17.000  1.00 95.38           C  
ATOM   4905  C   HIS B 220     -18.828  -8.703  16.234  1.00 95.38           C  
ATOM   4906  CB  HIS B 220     -20.328  -7.637  17.938  1.00 95.38           C  
ATOM   4907  O   HIS B 220     -19.531  -9.039  15.281  1.00 95.38           O  
ATOM   4908  CG  HIS B 220     -20.000  -8.461  19.141  1.00 95.38           C  
ATOM   4909  CD2 HIS B 220     -19.734  -8.094  20.422  1.00 95.38           C  
ATOM   4910  ND1 HIS B 220     -19.922  -9.836  19.109  1.00 95.38           N  
ATOM   4911  CE1 HIS B 220     -19.609 -10.281  20.312  1.00 95.38           C  
ATOM   4912  NE2 HIS B 220     -19.500  -9.250  21.125  1.00 95.38           N  
ATOM   4913  N   LYS B 221     -17.891  -9.375  16.594  1.00 93.50           N  
ATOM   4914  CA  LYS B 221     -17.375 -10.531  15.867  1.00 93.50           C  
ATOM   4915  C   LYS B 221     -18.469 -11.555  15.594  1.00 93.50           C  
ATOM   4916  CB  LYS B 221     -16.234 -11.188  16.641  1.00 93.50           C  
ATOM   4917  O   LYS B 221     -18.547 -12.133  14.508  1.00 93.50           O  
ATOM   4918  CG  LYS B 221     -15.453 -12.219  15.836  1.00 93.50           C  
ATOM   4919  CD  LYS B 221     -14.234 -12.719  16.594  1.00 93.50           C  
ATOM   4920  CE  LYS B 221     -13.438 -13.727  15.781  1.00 93.50           C  
ATOM   4921  NZ  LYS B 221     -12.203 -14.164  16.500  1.00 93.50           N  
ATOM   4922  N   THR B 222     -19.438 -11.734  16.547  1.00 94.00           N  
ATOM   4923  CA  THR B 222     -20.453 -12.773  16.438  1.00 94.00           C  
ATOM   4924  C   THR B 222     -21.828 -12.156  16.172  1.00 94.00           C  
ATOM   4925  CB  THR B 222     -20.516 -13.648  17.703  1.00 94.00           C  
ATOM   4926  O   THR B 222     -22.562 -12.609  15.305  1.00 94.00           O  
ATOM   4927  CG2 THR B 222     -19.219 -14.430  17.891  1.00 94.00           C  
ATOM   4928  OG1 THR B 222     -20.734 -12.812  18.844  1.00 94.00           O  
ATOM   4929  N   LEU B 223     -22.172 -11.031  16.797  1.00 91.50           N  
ATOM   4930  CA  LEU B 223     -23.516 -10.477  16.766  1.00 91.50           C  
ATOM   4931  C   LEU B 223     -23.734  -9.633  15.523  1.00 91.50           C  
ATOM   4932  CB  LEU B 223     -23.766  -9.641  18.016  1.00 91.50           C  
ATOM   4933  O   LEU B 223     -24.781  -9.703  14.891  1.00 91.50           O  
ATOM   4934  CG  LEU B 223     -23.766 -10.391  19.359  1.00 91.50           C  
ATOM   4935  CD1 LEU B 223     -23.828  -9.398  20.516  1.00 91.50           C  
ATOM   4936  CD2 LEU B 223     -24.938 -11.367  19.422  1.00 91.50           C  
ATOM   4937  N   HIS B 224     -22.750  -8.828  15.188  1.00 92.94           N
[truncated: 371,062 more chars]
