# Supplementary material for: Structural insights into the allosteric inhibition of P2X4 receptors
Source: Nat Commun. 2023 Oct 13;14:6437. doi: 10.1038/s41467-023-42164-y (PMC10575874; doi:10.1038/s41467-023-42164-y)
Supplement: Supplementary file 4 — Supplementary Dataset 1 [file 41467_2023_42164_MOESM4_ESM.zip › hP2X1trimer_a111a/hP2X1trimer_a111a_unrelaxed_rank_004_alphafold2_multimer_v3_model_2_seed_000.pdb]

MODEL     1                                                                     
ATOM      1  N   MET A   1      15.508  43.125  53.844  1.00 60.03           N  
ATOM      2  CA  MET A   1      15.523  42.438  52.531  1.00 60.03           C  
ATOM      3  C   MET A   1      14.312  41.531  52.406  1.00 60.03           C  
ATOM      4  CB  MET A   1      16.812  41.656  52.375  1.00 60.03           C  
ATOM      5  O   MET A   1      13.664  41.500  51.344  1.00 60.03           O  
ATOM      6  CG  MET A   1      17.672  42.094  51.219  1.00 60.03           C  
ATOM      7  SD  MET A   1      19.078  40.969  50.875  1.00 60.03           S  
ATOM      8  CE  MET A   1      20.406  42.188  50.656  1.00 60.03           C  
ATOM      9  N   ALA A   2      14.094  40.719  53.406  1.00 67.12           N  
ATOM     10  CA  ALA A   2      12.938  39.844  53.438  1.00 67.12           C  
ATOM     11  C   ALA A   2      11.633  40.625  53.375  1.00 67.12           C  
ATOM     12  CB  ALA A   2      12.961  38.969  54.688  1.00 67.12           C  
ATOM     13  O   ALA A   2      10.695  40.250  52.656  1.00 67.12           O  
ATOM     14  N   ARG A   3      11.609  41.719  54.188  1.00 71.19           N  
ATOM     15  CA  ARG A   3      10.391  42.531  54.219  1.00 71.19           C  
ATOM     16  C   ARG A   3      10.133  43.156  52.844  1.00 71.19           C  
ATOM     17  CB  ARG A   3      10.484  43.625  55.281  1.00 71.19           C  
ATOM     18  O   ARG A   3       8.992  43.219  52.375  1.00 71.19           O  
ATOM     19  CG  ARG A   3       9.172  43.875  56.031  1.00 71.19           C  
ATOM     20  CD  ARG A   3       9.336  44.906  57.094  1.00 71.19           C  
ATOM     21  NE  ARG A   3       8.062  45.250  57.750  1.00 71.19           N  
ATOM     22  NH1 ARG A   3       8.938  46.812  59.188  1.00 71.19           N  
ATOM     23  NH2 ARG A   3       6.691  46.344  59.219  1.00 71.19           N  
ATOM     24  CZ  ARG A   3       7.898  46.125  58.719  1.00 71.19           C  
ATOM     25  N   ARG A   4      11.180  43.656  52.312  1.00 67.31           N  
ATOM     26  CA  ARG A   4      11.055  44.219  50.969  1.00 67.31           C  
ATOM     27  C   ARG A   4      10.609  43.188  49.969  1.00 67.31           C  
ATOM     28  CB  ARG A   4      12.375  44.844  50.531  1.00 67.31           C  
ATOM     29  O   ARG A   4       9.781  43.469  49.094  1.00 67.31           O  
ATOM     30  CG  ARG A   4      12.367  46.375  50.500  1.00 67.31           C  
ATOM     31  CD  ARG A   4      13.672  46.938  49.969  1.00 67.31           C  
ATOM     32  NE  ARG A   4      13.648  48.406  49.906  1.00 67.31           N  
ATOM     33  NH1 ARG A   4      15.766  48.594  49.000  1.00 67.31           N  
ATOM     34  NH2 ARG A   4      14.516  50.469  49.438  1.00 67.31           N  
ATOM     35  CZ  ARG A   4      14.648  49.156  49.469  1.00 67.31           C  
ATOM     36  N   PHE A   5      11.211  42.031  50.156  1.00 71.62           N  
ATOM     37  CA  PHE A   5      10.812  40.938  49.281  1.00 71.62           C  
ATOM     38  C   PHE A   5       9.359  40.531  49.500  1.00 71.62           C  
ATOM     39  CB  PHE A   5      11.719  39.719  49.500  1.00 71.62           C  
ATOM     40  O   PHE A   5       8.625  40.250  48.562  1.00 71.62           O  
ATOM     41  CG  PHE A   5      11.633  38.688  48.406  1.00 71.62           C  
ATOM     42  CD1 PHE A   5      10.867  37.531  48.562  1.00 71.62           C  
ATOM     43  CD2 PHE A   5      12.320  38.875  47.219  1.00 71.62           C  
ATOM     44  CE1 PHE A   5      10.789  36.594  47.531  1.00 71.62           C  
ATOM     45  CE2 PHE A   5      12.250  37.938  46.188  1.00 71.62           C  
ATOM     46  CZ  PHE A   5      11.477  36.781  46.344  1.00 71.62           C  
ATOM     47  N   GLN A   6       9.000  40.531  50.719  1.00 73.62           N  
ATOM     48  CA  GLN A   6       7.613  40.219  51.031  1.00 73.62           C  
ATOM     49  C   GLN A   6       6.668  41.281  50.500  1.00 73.62           C  
ATOM     50  CB  GLN A   6       7.434  40.062  52.562  1.00 73.62           C  
ATOM     51  O   GLN A   6       5.574  40.969  50.031  1.00 73.62           O  
ATOM     52  CG  GLN A   6       7.434  38.625  53.031  1.00 73.62           C  
ATOM     53  CD  GLN A   6       7.246  38.531  54.531  1.00 73.62           C  
ATOM     54  NE2 GLN A   6       7.043  37.281  55.031  1.00 73.62           N  
ATOM     55  OE1 GLN A   6       7.277  39.531  55.250  1.00 73.62           O  
ATOM     56  N   GLU A   7       7.102  42.500  50.594  1.00 74.25           N  
ATOM     57  CA  GLU A   7       6.277  43.594  50.062  1.00 74.25           C  
ATOM     58  C   GLU A   7       6.176  43.500  48.562  1.00 74.25           C  
ATOM     59  CB  GLU A   7       6.840  44.938  50.500  1.00 74.25           C  
ATOM     60  O   GLU A   7       5.102  43.719  47.969  1.00 74.25           O  
ATOM     61  CG  GLU A   7       6.504  45.312  51.938  1.00 74.25           C  
ATOM     62  CD  GLU A   7       7.082  46.656  52.344  1.00 74.25           C  
ATOM     63  OE1 GLU A   7       6.852  47.094  53.500  1.00 74.25           O  
ATOM     64  OE2 GLU A   7       7.773  47.281  51.500  1.00 74.25           O  
ATOM     65  N   GLU A   8       7.277  43.219  48.031  1.00 73.69           N  
ATOM     66  CA  GLU A   8       7.277  43.094  46.562  1.00 73.69           C  
ATOM     67  C   GLU A   8       6.445  41.906  46.125  1.00 73.69           C  
ATOM     68  CB  GLU A   8       8.711  42.969  46.031  1.00 73.69           C  
ATOM     69  O   GLU A   8       5.727  42.000  45.125  1.00 73.69           O  
ATOM     70  CG  GLU A   8       9.453  44.312  45.969  1.00 73.69           C  
ATOM     71  CD  GLU A   8      10.820  44.188  45.312  1.00 73.69           C  
ATOM     72  OE1 GLU A   8      11.500  45.219  45.156  1.00 73.69           O  
ATOM     73  OE2 GLU A   8      11.219  43.062  44.969  1.00 73.69           O  
ATOM     74  N   LEU A   9       6.504  40.906  46.844  1.00 75.88           N  
ATOM     75  CA  LEU A   9       5.699  39.719  46.531  1.00 75.88           C  
ATOM     76  C   LEU A   9       4.219  40.000  46.781  1.00 75.88           C  
ATOM     77  CB  LEU A   9       6.148  38.531  47.375  1.00 75.88           C  
ATOM     78  O   LEU A   9       3.367  39.531  46.000  1.00 75.88           O  
ATOM     79  CG  LEU A   9       6.621  37.281  46.625  1.00 75.88           C  
ATOM     80  CD1 LEU A   9       7.914  36.750  47.219  1.00 75.88           C  
ATOM     81  CD2 LEU A   9       5.539  36.219  46.625  1.00 75.88           C  
ATOM     82  N   ALA A  10       4.027  40.656  47.812  1.00 75.50           N  
ATOM     83  CA  ALA A  10       2.641  41.000  48.094  1.00 75.50           C  
ATOM     84  C   ALA A  10       2.090  41.938  47.031  1.00 75.50           C  
ATOM     85  CB  ALA A  10       2.531  41.656  49.469  1.00 75.50           C  
ATOM     86  O   ALA A  10       0.940  41.812  46.594  1.00 75.50           O  
ATOM     87  N   ALA A  11       2.912  42.875  46.625  1.00 73.00           N  
ATOM     88  CA  ALA A  11       2.484  43.812  45.562  1.00 73.00           C  
ATOM     89  C   ALA A  11       2.223  43.062  44.250  1.00 73.00           C  
ATOM     90  CB  ALA A  11       3.533  44.906  45.344  1.00 73.00           C  
ATOM     91  O   ALA A  11       1.247  43.344  43.562  1.00 73.00           O  
ATOM     92  N   PHE A  12       3.004  42.094  44.062  1.00 74.06           N  
ATOM     93  CA  PHE A  12       2.863  41.312  42.844  1.00 74.06           C  
ATOM     94  C   PHE A  12       1.606  40.438  42.906  1.00 74.06           C  
ATOM     95  CB  PHE A  12       4.094  40.438  42.625  1.00 74.06           C  
ATOM     96  O   PHE A  12       0.910  40.281  41.906  1.00 74.06           O  
ATOM     97  CG  PHE A  12       3.998  39.531  41.438  1.00 74.06           C  
ATOM     98  CD1 PHE A  12       3.750  38.188  41.594  1.00 74.06           C  
ATOM     99  CD2 PHE A  12       4.152  40.062  40.156  1.00 74.06           C  
ATOM    100  CE1 PHE A  12       3.660  37.344  40.469  1.00 74.06           C  
ATOM    101  CE2 PHE A  12       4.066  39.219  39.031  1.00 74.06           C  
ATOM    102  CZ  PHE A  12       3.818  37.875  39.188  1.00 74.06           C  
ATOM    103  N   LEU A  13       1.307  40.000  44.000  1.00 75.44           N  
ATOM    104  CA  LEU A  13       0.195  39.094  44.125  1.00 75.44           C  
ATOM    105  C   LEU A  13      -1.129  39.844  44.250  1.00 75.44           C  
ATOM    106  CB  LEU A  13       0.403  38.188  45.375  1.00 75.44           C  
ATOM    107  O   LEU A  13      -2.164  39.344  43.812  1.00 75.44           O  
ATOM    108  CG  LEU A  13       1.289  36.969  45.188  1.00 75.44           C  
ATOM    109  CD1 LEU A  13       1.855  36.500  46.531  1.00 75.44           C  
ATOM    110  CD2 LEU A  13       0.503  35.844  44.500  1.00 75.44           C  
ATOM    111  N   PHE A  14      -1.054  41.125  44.719  1.00 76.44           N  
ATOM    112  CA  PHE A  14      -2.328  41.750  45.062  1.00 76.44           C  
ATOM    113  C   PHE A  14      -2.604  42.938  44.125  1.00 76.44           C  
ATOM    114  CB  PHE A  14      -2.344  42.188  46.531  1.00 76.44           C  
ATOM    115  O   PHE A  14      -3.664  43.562  44.219  1.00 76.44           O  
ATOM    116  CG  PHE A  14      -2.170  41.062  47.500  1.00 76.44           C  
ATOM    117  CD1 PHE A  14      -2.834  39.875  47.312  1.00 76.44           C  
ATOM    118  CD2 PHE A  14      -1.340  41.219  48.594  1.00 76.44           C  
ATOM    119  CE1 PHE A  14      -2.676  38.844  48.250  1.00 76.44           C  
ATOM    120  CE2 PHE A  14      -1.177  40.188  49.531  1.00 76.44           C  
ATOM    121  CZ  PHE A  14      -1.846  39.000  49.344  1.00 76.44           C  
ATOM    122  N   GLU A  15      -1.703  43.219  43.219  1.00 75.38           N  
ATOM    123  CA  GLU A  15      -1.917  44.375  42.375  1.00 75.38           C  
ATOM    124  C   GLU A  15      -2.363  43.938  40.969  1.00 75.38           C  
ATOM    125  CB  GLU A  15      -0.644  45.219  42.281  1.00 75.38           C  
ATOM    126  O   GLU A  15      -1.831  43.000  40.406  1.00 75.38           O  
ATOM    127  CG  GLU A  15      -0.272  45.938  43.562  1.00 75.38           C  
ATOM    128  CD  GLU A  15       0.975  46.781  43.438  1.00 75.38           C  
ATOM    129  OE1 GLU A  15       1.396  47.375  44.469  1.00 75.38           O  
ATOM    130  OE2 GLU A  15       1.535  46.875  42.344  1.00 75.38           O  
ATOM    131  N   TYR A  16      -3.508  44.531  40.531  1.00 79.69           N  
ATOM    132  CA  TYR A  16      -4.031  44.281  39.188  1.00 79.69           C  
ATOM    133  C   TYR A  16      -3.943  45.531  38.344  1.00 79.69           C  
ATOM    134  CB  TYR A  16      -5.484  43.812  39.250  1.00 79.69           C  
ATOM    135  O   TYR A  16      -4.406  46.625  38.750  1.00 79.69           O  
ATOM    136  CG  TYR A  16      -6.152  43.688  37.906  1.00 79.69           C  
ATOM    137  CD1 TYR A  16      -7.191  44.531  37.562  1.00 79.69           C  
ATOM    138  CD2 TYR A  16      -5.742  42.719  37.000  1.00 79.69           C  
ATOM    139  CE1 TYR A  16      -7.809  44.438  36.312  1.00 79.69           C  
ATOM    140  CE2 TYR A  16      -6.355  42.625  35.750  1.00 79.69           C  
ATOM    141  OH  TYR A  16      -7.992  43.375  34.188  1.00 79.69           O  
ATOM    142  CZ  TYR A  16      -7.383  43.469  35.406  1.00 79.69           C  
ATOM    143  N   ASP A  17      -3.287  45.406  37.188  1.00 80.00           N  
ATOM    144  CA  ASP A  17      -3.111  46.531  36.281  1.00 80.00           C  
ATOM    145  C   ASP A  17      -4.090  46.469  35.125  1.00 80.00           C  
ATOM    146  CB  ASP A  17      -1.673  46.594  35.781  1.00 80.00           C  
ATOM    147  O   ASP A  17      -4.230  45.438  34.469  1.00 80.00           O  
ATOM    148  CG  ASP A  17      -0.639  46.562  36.875  1.00 80.00           C  
ATOM    149  OD1 ASP A  17      -0.926  47.031  38.000  1.00 80.00           O  
ATOM    150  OD2 ASP A  17       0.474  46.031  36.656  1.00 80.00           O  
ATOM    151  N   THR A  18      -4.949  47.500  34.938  1.00 82.75           N  
ATOM    152  CA  THR A  18      -5.855  47.625  33.781  1.00 82.75           C  
ATOM    153  C   THR A  18      -5.617  48.938  33.031  1.00 82.75           C  
ATOM    154  CB  THR A  18      -7.328  47.531  34.250  1.00 82.75           C  
ATOM    155  O   THR A  18      -5.352  49.969  33.656  1.00 82.75           O  
ATOM    156  CG2 THR A  18      -7.648  48.625  35.281  1.00 82.75           C  
ATOM    157  OG1 THR A  18      -8.180  47.719  33.094  1.00 82.75           O  
ATOM    158  N   PRO A  19      -5.609  48.969  31.766  1.00 85.31           N  
ATOM    159  CA  PRO A  19      -5.352  50.188  31.000  1.00 85.31           C  
ATOM    160  C   PRO A  19      -6.488  51.219  31.109  1.00 85.31           C  
ATOM    161  CB  PRO A  19      -5.211  49.688  29.562  1.00 85.31           C  
ATOM    162  O   PRO A  19      -7.660  50.812  31.156  1.00 85.31           O  
ATOM    163  CG  PRO A  19      -5.969  48.406  29.531  1.00 85.31           C  
ATOM    164  CD  PRO A  19      -5.930  47.781  30.906  1.00 85.31           C  
ATOM    165  N   ARG A  20      -6.070  52.469  31.172  1.00 85.00           N  
ATOM    166  CA  ARG A  20      -7.043  53.531  31.109  1.00 85.00           C  
ATOM    167  C   ARG A  20      -7.590  53.719  29.703  1.00 85.00           C  
ATOM    168  CB  ARG A  20      -6.414  54.844  31.609  1.00 85.00           C  
ATOM    169  O   ARG A  20      -6.832  53.688  28.734  1.00 85.00           O  
ATOM    170  CG  ARG A  20      -6.582  55.094  33.094  1.00 85.00           C  
ATOM    171  CD  ARG A  20      -6.059  56.469  33.500  1.00 85.00           C  
ATOM    172  NE  ARG A  20      -6.539  56.844  34.844  1.00 85.00           N  
ATOM    173  NH1 ARG A  20      -5.453  58.875  34.844  1.00 85.00           N  
ATOM    174  NH2 ARG A  20      -6.734  58.250  36.656  1.00 85.00           N  
ATOM    175  CZ  ARG A  20      -6.242  58.000  35.438  1.00 85.00           C  
ATOM    176  N   MET A  21      -8.914  53.844  29.609  1.00 87.50           N  
ATOM    177  CA  MET A  21      -9.562  53.875  28.312  1.00 87.50           C  
ATOM    178  C   MET A  21     -10.234  55.219  28.047  1.00 87.50           C  
ATOM    179  CB  MET A  21     -10.586  52.750  28.203  1.00 87.50           C  
ATOM    180  O   MET A  21     -10.672  55.875  29.000  1.00 87.50           O  
ATOM    181  CG  MET A  21     -10.016  51.344  28.453  1.00 87.50           C  
ATOM    182  SD  MET A  21      -8.914  50.781  27.109  1.00 87.50           S  
ATOM    183  CE  MET A  21      -9.508  49.094  26.891  1.00 87.50           C  
ATOM    184  N   VAL A  22     -10.172  55.656  26.797  1.00 84.75           N  
ATOM    185  CA  VAL A  22     -10.922  56.812  26.359  1.00 84.75           C  
ATOM    186  C   VAL A  22     -12.180  56.375  25.609  1.00 84.75           C  
ATOM    187  CB  VAL A  22     -10.062  57.719  25.453  1.00 84.75           C  
ATOM    188  O   VAL A  22     -12.102  55.531  24.703  1.00 84.75           O  
ATOM    189  CG1 VAL A  22     -10.867  58.938  25.000  1.00 84.75           C  
ATOM    190  CG2 VAL A  22      -8.797  58.156  26.172  1.00 84.75           C  
ATOM    191  N   LEU A  23     -13.336  56.750  26.078  1.00 85.88           N  
ATOM    192  CA  LEU A  23     -14.609  56.406  25.453  1.00 85.88           C  
ATOM    193  C   LEU A  23     -15.039  57.469  24.453  1.00 85.88           C  
ATOM    194  CB  LEU A  23     -15.695  56.250  26.516  1.00 85.88           C  
ATOM    195  O   LEU A  23     -15.273  58.625  24.828  1.00 85.88           O  
ATOM    196  CG  LEU A  23     -16.688  55.094  26.297  1.00 85.88           C  
ATOM    197  CD1 LEU A  23     -16.469  54.000  27.328  1.00 85.88           C  
ATOM    198  CD2 LEU A  23     -18.125  55.594  26.359  1.00 85.88           C  
ATOM    199  N   VAL A  24     -14.984  57.094  23.188  1.00 81.06           N  
ATOM    200  CA  VAL A  24     -15.414  58.000  22.141  1.00 81.06           C  
ATOM    201  C   VAL A  24     -16.906  57.812  21.844  1.00 81.06           C  
ATOM    202  CB  VAL A  24     -14.586  57.812  20.844  1.00 81.06           C  
ATOM    203  O   VAL A  24     -17.312  56.688  21.484  1.00 81.06           O  
ATOM    204  CG1 VAL A  24     -15.039  58.812  19.766  1.00 81.06           C  
ATOM    205  CG2 VAL A  24     -13.102  58.000  21.141  1.00 81.06           C  
ATOM    206  N   ARG A  25     -17.703  58.812  22.031  1.00 80.44           N  
ATOM    207  CA  ARG A  25     -19.141  58.719  21.797  1.00 80.44           C  
ATOM    208  C   ARG A  25     -19.516  59.344  20.453  1.00 80.44           C  
ATOM    209  CB  ARG A  25     -19.922  59.438  22.922  1.00 80.44           C  
ATOM    210  O   ARG A  25     -19.828  60.531  20.375  1.00 80.44           O  
ATOM    211  CG  ARG A  25     -20.062  58.594  24.172  1.00 80.44           C  
ATOM    212  CD  ARG A  25     -20.938  59.281  25.219  1.00 80.44           C  
ATOM    213  NE  ARG A  25     -21.125  58.438  26.406  1.00 80.44           N  
ATOM    214  NH1 ARG A  25     -22.344  60.000  27.562  1.00 80.44           N  
ATOM    215  NH2 ARG A  25     -21.906  57.969  28.500  1.00 80.44           N  
ATOM    216  CZ  ARG A  25     -21.797  58.812  27.484  1.00 80.44           C  
ATOM    217  N   ASN A  26     -19.141  58.750  19.359  1.00 78.31           N  
ATOM    218  CA  ASN A  26     -19.516  59.094  18.000  1.00 78.31           C  
ATOM    219  C   ASN A  26     -20.281  58.000  17.312  1.00 78.31           C  
ATOM    220  CB  ASN A  26     -18.266  59.469  17.188  1.00 78.31           C  
ATOM    221  O   ASN A  26     -19.797  56.875  17.203  1.00 78.31           O  
ATOM    222  CG  ASN A  26     -18.609  60.094  15.836  1.00 78.31           C  
ATOM    223  ND2 ASN A  26     -17.750  60.969  15.359  1.00 78.31           N  
ATOM    224  OD1 ASN A  26     -19.641  59.750  15.242  1.00 78.31           O  
ATOM    225  N   LYS A  27     -21.453  58.312  16.906  1.00 80.44           N  
ATOM    226  CA  LYS A  27     -22.344  57.344  16.328  1.00 80.44           C  
ATOM    227  C   LYS A  27     -21.719  56.688  15.094  1.00 80.44           C  
ATOM    228  CB  LYS A  27     -23.688  57.969  15.953  1.00 80.44           C  
ATOM    229  O   LYS A  27     -21.797  55.469  14.930  1.00 80.44           O  
ATOM    230  CG  LYS A  27     -24.578  58.281  17.141  1.00 80.44           C  
ATOM    231  CD  LYS A  27     -25.938  58.812  16.703  1.00 80.44           C  
ATOM    232  CE  LYS A  27     -26.828  59.125  17.891  1.00 80.44           C  
ATOM    233  NZ  LYS A  27     -28.156  59.688  17.469  1.00 80.44           N  
ATOM    234  N   LYS A  28     -21.109  57.469  14.250  1.00 77.94           N  
ATOM    235  CA  LYS A  28     -20.531  56.938  13.016  1.00 77.94           C  
ATOM    236  C   LYS A  28     -19.375  56.000  13.305  1.00 77.94           C  
ATOM    237  CB  LYS A  28     -20.078  58.094  12.109  1.00 77.94           C  
ATOM    238  O   LYS A  28     -19.297  54.906  12.742  1.00 77.94           O  
ATOM    239  CG  LYS A  28     -21.219  58.844  11.438  1.00 77.94           C  
ATOM    240  CD  LYS A  28     -20.688  59.906  10.469  1.00 77.94           C  
ATOM    241  CE  LYS A  28     -21.828  60.656   9.805  1.00 77.94           C  
ATOM    242  NZ  LYS A  28     -21.312  61.688   8.859  1.00 77.94           N  
ATOM    243  N   VAL A  29     -18.578  56.438  14.188  1.00 78.19           N  
ATOM    244  CA  VAL A  29     -17.422  55.625  14.539  1.00 78.19           C  
ATOM    245  C   VAL A  29     -17.859  54.375  15.281  1.00 78.19           C  
ATOM    246  CB  VAL A  29     -16.406  56.406  15.398  1.00 78.19           C  
ATOM    247  O   VAL A  29     -17.312  53.281  15.055  1.00 78.19           O  
ATOM    248  CG1 VAL A  29     -15.266  55.500  15.867  1.00 78.19           C  
ATOM    249  CG2 VAL A  29     -15.859  57.594  14.617  1.00 78.19           C  
ATOM    250  N   GLY A  30     -18.812  54.500  16.078  1.00 82.06           N  
ATOM    251  CA  GLY A  30     -19.328  53.375  16.812  1.00 82.06           C  
ATOM    252  C   GLY A  30     -19.938  52.312  15.906  1.00 82.06           C  
ATOM    253  O   GLY A  30     -19.688  51.125  16.078  1.00 82.06           O  
ATOM    254  N   VAL A  31     -20.625  52.781  14.922  1.00 84.75           N  
ATOM    255  CA  VAL A  31     -21.281  51.875  14.016  1.00 84.75           C  
ATOM    256  C   VAL A  31     -20.234  51.156  13.141  1.00 84.75           C  
ATOM    257  CB  VAL A  31     -22.328  52.594  13.125  1.00 84.75           C  
ATOM    258  O   VAL A  31     -20.344  49.969  12.883  1.00 84.75           O  
ATOM    259  CG1 VAL A  31     -22.781  51.656  11.984  1.00 84.75           C  
ATOM    260  CG2 VAL A  31     -23.531  53.031  13.961  1.00 84.75           C  
ATOM    261  N   ILE A  32     -19.266  51.875  12.664  1.00 82.50           N  
ATOM    262  CA  ILE A  32     -18.234  51.312  11.836  1.00 82.50           C  
ATOM    263  C   ILE A  32     -17.453  50.250  12.625  1.00 82.50           C  
ATOM    264  CB  ILE A  32     -17.266  52.375  11.305  1.00 82.50           C  
ATOM    265  O   ILE A  32     -17.156  49.156  12.109  1.00 82.50           O  
ATOM    266  CG1 ILE A  32     -17.953  53.250  10.227  1.00 82.50           C  
ATOM    267  CG2 ILE A  32     -15.977  51.750  10.758  1.00 82.50           C  
ATOM    268  CD1 ILE A  32     -17.156  54.469   9.820  1.00 82.50           C  
ATOM    269  N   PHE A  33     -17.203  50.469  13.859  1.00 83.12           N  
ATOM    270  CA  PHE A  33     -16.453  49.531  14.703  1.00 83.12           C  
ATOM    271  C   PHE A  33     -17.281  48.281  14.984  1.00 83.12           C  
ATOM    272  CB  PHE A  33     -16.062  50.188  16.016  1.00 83.12           C  
ATOM    273  O   PHE A  33     -16.766  47.156  14.922  1.00 83.12           O  
ATOM    274  CG  PHE A  33     -15.281  49.312  16.953  1.00 83.12           C  
ATOM    275  CD1 PHE A  33     -15.820  48.906  18.172  1.00 83.12           C  
ATOM    276  CD2 PHE A  33     -14.016  48.844  16.609  1.00 83.12           C  
ATOM    277  CE1 PHE A  33     -15.109  48.062  19.031  1.00 83.12           C  
ATOM    278  CE2 PHE A  33     -13.297  48.031  17.453  1.00 83.12           C  
ATOM    279  CZ  PHE A  33     -13.844  47.625  18.672  1.00 83.12           C  
ATOM    280  N   ARG A  34     -18.516  48.469  15.203  1.00 86.12           N  
ATOM    281  CA  ARG A  34     -19.375  47.312  15.461  1.00 86.12           C  
ATOM    282  C   ARG A  34     -19.562  46.469  14.203  1.00 86.12           C  
ATOM    283  CB  ARG A  34     -20.734  47.781  15.984  1.00 86.12           C  
ATOM    284  O   ARG A  34     -19.656  45.250  14.281  1.00 86.12           O  
ATOM    285  CG  ARG A  34     -20.688  48.438  17.359  1.00 86.12           C  
ATOM    286  CD  ARG A  34     -20.203  47.469  18.422  1.00 86.12           C  
ATOM    287  NE  ARG A  34     -20.094  48.094  19.734  1.00 86.12           N  
ATOM    288  NH1 ARG A  34     -18.578  46.594  20.594  1.00 86.12           N  
ATOM    289  NH2 ARG A  34     -19.312  48.344  21.875  1.00 86.12           N  
ATOM    290  CZ  ARG A  34     -19.328  47.688  20.734  1.00 86.12           C  
ATOM    291  N   LEU A  35     -19.609  47.219  13.180  1.00 87.75           N  
ATOM    292  CA  LEU A  35     -19.734  46.469  11.930  1.00 87.75           C  
ATOM    293  C   LEU A  35     -18.484  45.625  11.664  1.00 87.75           C  
ATOM    294  CB  LEU A  35     -19.969  47.438  10.758  1.00 87.75           C  
ATOM    295  O   LEU A  35     -18.578  44.469  11.250  1.00 87.75           O  
ATOM    296  CG  LEU A  35     -20.422  46.781   9.445  1.00 87.75           C  
ATOM    297  CD1 LEU A  35     -21.797  47.344   9.031  1.00 87.75           C  
ATOM    298  CD2 LEU A  35     -19.391  47.031   8.352  1.00 87.75           C  
ATOM    299  N   ILE A  36     -17.297  46.156  11.898  1.00 85.88           N  
ATOM    300  CA  ILE A  36     -16.047  45.438  11.703  1.00 85.88           C  
ATOM    301  C   ILE A  36     -15.977  44.250  12.664  1.00 85.88           C  
ATOM    302  CB  ILE A  36     -14.820  46.344  11.906  1.00 85.88           C  
ATOM    303  O   ILE A  36     -15.586  43.125  12.281  1.00 85.88           O  
ATOM    304  CG1 ILE A  36     -14.727  47.375  10.766  1.00 85.88           C  
ATOM    305  CG2 ILE A  36     -13.531  45.531  12.008  1.00 85.88           C  
ATOM    306  CD1 ILE A  36     -13.664  48.438  10.977  1.00 85.88           C  
ATOM    307  N   GLN A  37     -16.391  44.438  13.930  1.00 83.94           N  
ATOM    308  CA  GLN A  37     -16.391  43.344  14.914  1.00 83.94           C  
ATOM    309  C   GLN A  37     -17.359  42.250  14.516  1.00 83.94           C  
ATOM    310  CB  GLN A  37     -16.750  43.906  16.297  1.00 83.94           C  
ATOM    311  O   GLN A  37     -17.062  41.062  14.711  1.00 83.94           O  
ATOM    312  CG  GLN A  37     -15.656  44.750  16.938  1.00 83.94           C  
ATOM    313  CD  GLN A  37     -16.047  45.312  18.297  1.00 83.94           C  
ATOM    314  NE2 GLN A  37     -15.062  45.688  19.078  1.00 83.94           N  
ATOM    315  OE1 GLN A  37     -17.234  45.375  18.625  1.00 83.94           O  
ATOM    316  N   LEU A  38     -18.422  42.688  13.992  1.00 88.81           N  
ATOM    317  CA  LEU A  38     -19.406  41.719  13.578  1.00 88.81           C  
ATOM    318  C   LEU A  38     -18.906  40.875  12.406  1.00 88.81           C  
ATOM    319  CB  LEU A  38     -20.734  42.406  13.203  1.00 88.81           C  
ATOM    320  O   LEU A  38     -19.094  39.656  12.359  1.00 88.81           O  
ATOM    321  CG  LEU A  38     -21.891  41.469  12.852  1.00 88.81           C  
ATOM    322  CD1 LEU A  38     -22.375  40.719  14.102  1.00 88.81           C  
ATOM    323  CD2 LEU A  38     -23.031  42.250  12.227  1.00 88.81           C  
ATOM    324  N   VAL A  39     -18.312  41.500  11.430  1.00 90.06           N  
ATOM    325  CA  VAL A  39     -17.781  40.781  10.273  1.00 90.06           C  
ATOM    326  C   VAL A  39     -16.719  39.781  10.727  1.00 90.06           C  
ATOM    327  CB  VAL A  39     -17.172  41.750   9.242  1.00 90.06           C  
ATOM    328  O   VAL A  39     -16.703  38.625  10.258  1.00 90.06           O  
ATOM    329  CG1 VAL A  39     -16.312  41.000   8.227  1.00 90.06           C  
ATOM    330  CG2 VAL A  39     -18.281  42.531   8.539  1.00 90.06           C  
ATOM    331  N   VAL A  40     -15.844  40.125  11.602  1.00 85.06           N  
ATOM    332  CA  VAL A  40     -14.797  39.219  12.109  1.00 85.06           C  
ATOM    333  C   VAL A  40     -15.430  38.062  12.875  1.00 85.06           C  
ATOM    334  CB  VAL A  40     -13.805  39.969  13.008  1.00 85.06           C  
ATOM    335  O   VAL A  40     -15.000  36.906  12.750  1.00 85.06           O  
ATOM    336  CG1 VAL A  40     -12.852  39.000  13.703  1.00 85.06           C  
ATOM    337  CG2 VAL A  40     -13.016  41.000  12.195  1.00 85.06           C  
ATOM    338  N   LEU A  41     -16.406  38.406  13.688  1.00 88.06           N  
ATOM    339  CA  LEU A  41     -17.047  37.375  14.477  1.00 88.06           C  
ATOM    340  C   LEU A  41     -17.734  36.344  13.578  1.00 88.06           C  
ATOM    341  CB  LEU A  41     -18.078  38.000  15.438  1.00 88.06           C  
ATOM    342  O   LEU A  41     -17.641  35.156  13.820  1.00 88.06           O  
ATOM    343  CG  LEU A  41     -18.656  37.062  16.500  1.00 88.06           C  
ATOM    344  CD1 LEU A  41     -17.828  37.125  17.766  1.00 88.06           C  
ATOM    345  CD2 LEU A  41     -20.109  37.438  16.797  1.00 88.06           C  
ATOM    346  N   VAL A  42     -18.453  36.844  12.578  1.00 90.69           N  
ATOM    347  CA  VAL A  42     -19.141  35.938  11.641  1.00 90.69           C  
ATOM    348  C   VAL A  42     -18.109  35.062  10.914  1.00 90.69           C  
ATOM    349  CB  VAL A  42     -19.984  36.750  10.617  1.00 90.69           C  
ATOM    350  O   VAL A  42     -18.344  33.875  10.680  1.00 90.69           O  
ATOM    351  CG1 VAL A  42     -20.438  35.844   9.477  1.00 90.69           C  
ATOM    352  CG2 VAL A  42     -21.172  37.375  11.305  1.00 90.69           C  
ATOM    353  N   TYR A  43     -17.031  35.562  10.617  1.00 85.50           N  
ATOM    354  CA  TYR A  43     -15.969  34.812   9.945  1.00 85.50           C  
ATOM    355  C   TYR A  43     -15.406  33.750  10.867  1.00 85.50           C  
ATOM    356  CB  TYR A  43     -14.844  35.750   9.492  1.00 85.50           C  
ATOM    357  O   TYR A  43     -15.242  32.594  10.453  1.00 85.50           O  
ATOM    358  CG  TYR A  43     -13.625  35.031   8.992  1.00 85.50           C  
ATOM    359  CD1 TYR A  43     -12.516  34.844   9.812  1.00 85.50           C  
ATOM    360  CD2 TYR A  43     -13.570  34.531   7.688  1.00 85.50           C  
ATOM    361  CE1 TYR A  43     -11.383  34.188   9.352  1.00 85.50           C  
ATOM    362  CE2 TYR A  43     -12.445  33.875   7.215  1.00 85.50           C  
ATOM    363  OH  TYR A  43     -10.242  33.031   7.586  1.00 85.50           O  
ATOM    364  CZ  TYR A  43     -11.359  33.688   8.055  1.00 85.50           C  
ATOM    365  N   VAL A  44     -15.117  34.062  12.070  1.00 83.12           N  
ATOM    366  CA  VAL A  44     -14.508  33.125  13.000  1.00 83.12           C  
ATOM    367  C   VAL A  44     -15.492  32.000  13.320  1.00 83.12           C  
ATOM    368  CB  VAL A  44     -14.047  33.812  14.297  1.00 83.12           C  
ATOM    369  O   VAL A  44     -15.141  30.812  13.266  1.00 83.12           O  
ATOM    370  CG1 VAL A  44     -13.648  32.781  15.352  1.00 83.12           C  
ATOM    371  CG2 VAL A  44     -12.891  34.781  14.016  1.00 83.12           C  
ATOM    372  N   ILE A  45     -16.688  32.375  13.625  1.00 88.62           N  
ATOM    373  CA  ILE A  45     -17.656  31.375  14.031  1.00 88.62           C  
ATOM    374  C   ILE A  45     -18.141  30.594  12.805  1.00 88.62           C  
ATOM    375  CB  ILE A  45     -18.859  32.000  14.766  1.00 88.62           C  
ATOM    376  O   ILE A  45     -18.188  29.359  12.812  1.00 88.62           O  
ATOM    377  CG1 ILE A  45     -18.406  32.594  16.109  1.00 88.62           C  
ATOM    378  CG2 ILE A  45     -19.984  30.984  14.961  1.00 88.62           C  
ATOM    379  CD1 ILE A  45     -19.531  33.250  16.891  1.00 88.62           C  
ATOM    380  N   GLY A  46     -18.594  31.312  11.789  1.00 87.94           N  
ATOM    381  CA  GLY A  46     -19.172  30.688  10.617  1.00 87.94           C  
ATOM    382  C   GLY A  46     -18.156  29.875   9.820  1.00 87.94           C  
ATOM    383  O   GLY A  46     -18.438  28.734   9.430  1.00 87.94           O  
ATOM    384  N   TRP A  47     -17.031  30.375   9.586  1.00 84.44           N  
ATOM    385  CA  TRP A  47     -16.094  29.703   8.703  1.00 84.44           C  
ATOM    386  C   TRP A  47     -15.102  28.859   9.508  1.00 84.44           C  
ATOM    387  CB  TRP A  47     -15.328  30.734   7.855  1.00 84.44           C  
ATOM    388  O   TRP A  47     -15.031  27.641   9.328  1.00 84.44           O  
ATOM    389  CG  TRP A  47     -14.406  30.125   6.848  1.00 84.44           C  
ATOM    390  CD1 TRP A  47     -13.078  29.812   7.020  1.00 84.44           C  
ATOM    391  CD2 TRP A  47     -14.734  29.734   5.508  1.00 84.44           C  
ATOM    392  CE2 TRP A  47     -13.555  29.219   4.926  1.00 84.44           C  
ATOM    393  CE3 TRP A  47     -15.906  29.797   4.746  1.00 84.44           C  
ATOM    394  NE1 TRP A  47     -12.570  29.266   5.867  1.00 84.44           N  
ATOM    395  CH2 TRP A  47     -14.688  28.797   2.885  1.00 84.44           C  
ATOM    396  CZ2 TRP A  47     -13.523  28.734   3.609  1.00 84.44           C  
ATOM    397  CZ3 TRP A  47     -15.867  29.312   3.438  1.00 84.44           C  
ATOM    398  N   VAL A  48     -14.367  29.406  10.461  1.00 81.06           N  
ATOM    399  CA  VAL A  48     -13.289  28.703  11.156  1.00 81.06           C  
ATOM    400  C   VAL A  48     -13.867  27.609  12.039  1.00 81.06           C  
ATOM    401  CB  VAL A  48     -12.438  29.672  12.000  1.00 81.06           C  
ATOM    402  O   VAL A  48     -13.375  26.469  12.047  1.00 81.06           O  
ATOM    403  CG1 VAL A  48     -11.367  28.906  12.789  1.00 81.06           C  
ATOM    404  CG2 VAL A  48     -11.789  30.734  11.117  1.00 81.06           C  
ATOM    405  N   PHE A  49     -14.977  27.875  12.719  1.00 86.56           N  
ATOM    406  CA  PHE A  49     -15.500  26.922  13.688  1.00 86.56           C  
ATOM    407  C   PHE A  49     -16.469  25.953  13.016  1.00 86.56           C  
ATOM    408  CB  PHE A  49     -16.203  27.656  14.836  1.00 86.56           C  
ATOM    409  O   PHE A  49     -16.391  24.750  13.242  1.00 86.56           O  
ATOM    410  CG  PHE A  49     -15.453  27.609  16.141  1.00 86.56           C  
ATOM    411  CD1 PHE A  49     -15.766  26.656  17.094  1.00 86.56           C  
ATOM    412  CD2 PHE A  49     -14.430  28.500  16.406  1.00 86.56           C  
ATOM    413  CE1 PHE A  49     -15.070  26.594  18.312  1.00 86.56           C  
ATOM    414  CE2 PHE A  49     -13.734  28.469  17.609  1.00 86.56           C  
ATOM    415  CZ  PHE A  49     -14.055  27.516  18.562  1.00 86.56           C  
ATOM    416  N   LEU A  50     -17.359  26.531  12.188  1.00 88.50           N  
ATOM    417  CA  LEU A  50     -18.422  25.672  11.688  1.00 88.50           C  
ATOM    418  C   LEU A  50     -18.016  25.016  10.375  1.00 88.50           C  
ATOM    419  CB  LEU A  50     -19.719  26.484  11.484  1.00 88.50           C  
ATOM    420  O   LEU A  50     -18.188  23.797  10.211  1.00 88.50           O  
ATOM    421  CG  LEU A  50     -20.406  26.969  12.758  1.00 88.50           C  
ATOM    422  CD1 LEU A  50     -21.625  27.828  12.398  1.00 88.50           C  
ATOM    423  CD2 LEU A  50     -20.828  25.797  13.625  1.00 88.50           C  
ATOM    424  N   TYR A  51     -17.531  25.797   9.477  1.00 86.38           N  
ATOM    425  CA  TYR A  51     -17.219  25.234   8.172  1.00 86.38           C  
ATOM    426  C   TYR A  51     -15.930  24.422   8.219  1.00 86.38           C  
ATOM    427  CB  TYR A  51     -17.094  26.328   7.113  1.00 86.38           C  
ATOM    428  O   TYR A  51     -15.898  23.266   7.766  1.00 86.38           O  
ATOM    429  CG  TYR A  51     -16.875  25.812   5.715  1.00 86.38           C  
ATOM    430  CD1 TYR A  51     -15.609  25.828   5.141  1.00 86.38           C  
ATOM    431  CD2 TYR A  51     -17.938  25.312   4.965  1.00 86.38           C  
ATOM    432  CE1 TYR A  51     -15.391  25.344   3.852  1.00 86.38           C  
ATOM    433  CE2 TYR A  51     -17.734  24.828   3.672  1.00 86.38           C  
ATOM    434  OH  TYR A  51     -16.250  24.391   1.849  1.00 86.38           O  
ATOM    435  CZ  TYR A  51     -16.453  24.859   3.127  1.00 86.38           C  
ATOM    436  N   GLU A  52     -14.891  24.875   8.859  1.00 83.75           N  
ATOM    437  CA  GLU A  52     -13.609  24.188   8.930  1.00 83.75           C  
ATOM    438  C   GLU A  52     -13.539  23.281  10.164  1.00 83.75           C  
ATOM    439  CB  GLU A  52     -12.453  25.188   8.938  1.00 83.75           C  
ATOM    440  O   GLU A  52     -12.602  22.500  10.312  1.00 83.75           O  
ATOM    441  CG  GLU A  52     -12.250  25.906   7.617  1.00 83.75           C  
ATOM    442  CD  GLU A  52     -11.625  25.031   6.543  1.00 83.75           C  
ATOM    443  OE1 GLU A  52     -11.750  25.359   5.344  1.00 83.75           O  
ATOM    444  OE2 GLU A  52     -11.008  24.000   6.910  1.00 83.75           O  
ATOM    445  N   LYS A  53     -14.539  23.438  11.047  1.00 88.56           N  
ATOM    446  CA  LYS A  53     -14.641  22.641  12.273  1.00 88.56           C  
ATOM    447  C   LYS A  53     -13.336  22.672  13.062  1.00 88.56           C  
ATOM    448  CB  LYS A  53     -15.016  21.188  11.945  1.00 88.56           C  
ATOM    449  O   LYS A  53     -12.812  21.625  13.445  1.00 88.56           O  
ATOM    450  CG  LYS A  53     -16.391  21.031  11.305  1.00 88.56           C  
ATOM    451  CD  LYS A  53     -16.750  19.562  11.102  1.00 88.56           C  
ATOM    452  CE  LYS A  53     -18.141  19.406  10.523  1.00 88.56           C  
ATOM    453  NZ  LYS A  53     -18.500  17.969  10.336  1.00 88.56           N  
ATOM    454  N   GLY A  54     -12.820  23.781  13.289  1.00 82.50           N  
ATOM    455  CA  GLY A  54     -11.578  24.000  14.016  1.00 82.50           C  
ATOM    456  C   GLY A  54     -11.641  23.531  15.453  1.00 82.50           C  
ATOM    457  O   GLY A  54     -10.617  23.484  16.141  1.00 82.50           O  
ATOM    458  N   TYR A  55     -12.789  23.031  15.891  1.00 87.44           N  
ATOM    459  CA  TYR A  55     -12.961  22.562  17.266  1.00 87.44           C  
ATOM    460  C   TYR A  55     -12.680  21.078  17.375  1.00 87.44           C  
ATOM    461  CB  TYR A  55     -14.383  22.859  17.750  1.00 87.44           C  
ATOM    462  O   TYR A  55     -12.727  20.500  18.469  1.00 87.44           O  
ATOM    463  CG  TYR A  55     -15.469  22.266  16.891  1.00 87.44           C  
ATOM    464  CD1 TYR A  55     -15.953  22.938  15.781  1.00 87.44           C  
ATOM    465  CD2 TYR A  55     -16.000  21.016  17.188  1.00 87.44           C  
ATOM    466  CE1 TYR A  55     -16.953  22.391  14.984  1.00 87.44           C  
ATOM    467  CE2 TYR A  55     -17.000  20.453  16.406  1.00 87.44           C  
ATOM    468  OH  TYR A  55     -18.453  20.594  14.516  1.00 87.44           O  
ATOM    469  CZ  TYR A  55     -17.469  21.156  15.305  1.00 87.44           C  
ATOM    470  N   GLN A  56     -12.383  20.406  16.234  1.00 91.00           N  
ATOM    471  CA  GLN A  56     -12.188  18.969  16.266  1.00 91.00           C  
ATOM    472  C   GLN A  56     -10.719  18.609  16.062  1.00 91.00           C  
ATOM    473  CB  GLN A  56     -13.047  18.297  15.188  1.00 91.00           C  
ATOM    474  O   GLN A  56      -9.961  19.391  15.469  1.00 91.00           O  
ATOM    475  CG  GLN A  56     -14.539  18.438  15.414  1.00 91.00           C  
ATOM    476  CD  GLN A  56     -15.367  17.672  14.398  1.00 91.00           C  
ATOM    477  NE2 GLN A  56     -16.625  17.391  14.750  1.00 91.00           N  
ATOM    478  OE1 GLN A  56     -14.891  17.328  13.312  1.00 91.00           O  
ATOM    479  N   THR A  57     -10.359  17.516  16.672  1.00 86.44           N  
ATOM    480  CA  THR A  57      -9.094  16.891  16.297  1.00 86.44           C  
ATOM    481  C   THR A  57      -9.305  15.867  15.188  1.00 86.44           C  
ATOM    482  CB  THR A  57      -8.445  16.203  17.516  1.00 86.44           C  
ATOM    483  O   THR A  57     -10.320  15.172  15.164  1.00 86.44           O  
ATOM    484  CG2 THR A  57      -7.156  15.484  17.109  1.00 86.44           C  
ATOM    485  OG1 THR A  57      -8.148  17.188  18.516  1.00 86.44           O  
ATOM    486  N   SER A  58      -8.414  15.945  14.227  1.00 87.06           N  
ATOM    487  CA  SER A  58      -8.555  15.055  13.086  1.00 87.06           C  
ATOM    488  C   SER A  58      -7.586  13.883  13.172  1.00 87.06           C  
ATOM    489  CB  SER A  58      -8.328  15.820  11.773  1.00 87.06           C  
ATOM    490  O   SER A  58      -6.531  13.984  13.797  1.00 87.06           O  
ATOM    491  OG  SER A  58      -6.977  16.234  11.672  1.00 87.06           O  
ATOM    492  N   SER A  59      -8.023  12.727  12.680  1.00 85.44           N  
ATOM    493  CA  SER A  59      -7.176  11.539  12.641  1.00 85.44           C  
ATOM    494  C   SER A  59      -7.227  10.867  11.273  1.00 85.44           C  
ATOM    495  CB  SER A  59      -7.602  10.547  13.727  1.00 85.44           C  
ATOM    496  O   SER A  59      -8.273  10.859  10.625  1.00 85.44           O  
ATOM    497  OG  SER A  59      -6.840   9.359  13.641  1.00 85.44           O  
ATOM    498  N   GLY A  60      -6.031  10.406  10.891  1.00 82.94           N  
ATOM    499  CA  GLY A  60      -5.992   9.578   9.695  1.00 82.94           C  
ATOM    500  C   GLY A  60      -6.523   8.180   9.930  1.00 82.94           C  
ATOM    501  O   GLY A  60      -6.910   7.828  11.047  1.00 82.94           O  
ATOM    502  N   LEU A  61      -6.586   7.402   8.742  1.00 86.88           N  
ATOM    503  CA  LEU A  61      -7.172   6.074   8.883  1.00 86.88           C  
ATOM    504  C   LEU A  61      -6.199   5.000   8.406  1.00 86.88           C  
ATOM    505  CB  LEU A  61      -8.484   5.980   8.102  1.00 86.88           C  
ATOM    506  O   LEU A  61      -5.250   5.293   7.680  1.00 86.88           O  
ATOM    507  CG  LEU A  61      -8.375   6.121   6.582  1.00 86.88           C  
ATOM    508  CD1 LEU A  61      -7.965   4.793   5.953  1.00 86.88           C  
ATOM    509  CD2 LEU A  61      -9.695   6.605   5.996  1.00 86.88           C  
ATOM    510  N   ILE A  62      -6.379   3.832   8.961  1.00 82.06           N  
ATOM    511  CA  ILE A  62      -5.758   2.600   8.484  1.00 82.06           C  
ATOM    512  C   ILE A  62      -6.805   1.721   7.805  1.00 82.06           C  
ATOM    513  CB  ILE A  62      -5.082   1.830   9.641  1.00 82.06           C  
ATOM    514  O   ILE A  62      -7.926   1.583   8.297  1.00 82.06           O  
ATOM    515  CG1 ILE A  62      -4.051   2.721  10.344  1.00 82.06           C  
ATOM    516  CG2 ILE A  62      -4.430   0.543   9.125  1.00 82.06           C  
ATOM    517  CD1 ILE A  62      -3.529   2.146  11.656  1.00 82.06           C  
ATOM    518  N   SER A  63      -6.398   1.222   6.648  1.00 88.12           N  
ATOM    519  CA  SER A  63      -7.418   0.508   5.887  1.00 88.12           C  
ATOM    520  C   SER A  63      -6.914  -0.857   5.430  1.00 88.12           C  
ATOM    521  CB  SER A  63      -7.855   1.331   4.672  1.00 88.12           C  
ATOM    522  O   SER A  63      -5.707  -1.086   5.355  1.00 88.12           O  
ATOM    523  OG  SER A  63      -6.871   1.289   3.656  1.00 88.12           O  
ATOM    524  N   SER A  64      -7.801  -1.776   5.246  1.00 85.94           N  
ATOM    525  CA  SER A  64      -7.613  -3.090   4.637  1.00 85.94           C  
ATOM    526  C   SER A  64      -8.672  -3.365   3.574  1.00 85.94           C  
ATOM    527  CB  SER A  64      -7.652  -4.184   5.703  1.00 85.94           C  
ATOM    528  O   SER A  64      -9.859  -3.117   3.795  1.00 85.94           O  
ATOM    529  OG  SER A  64      -7.637  -5.469   5.109  1.00 85.94           O  
ATOM    530  N   VAL A  65      -8.164  -3.840   2.447  1.00 92.19           N  
ATOM    531  CA  VAL A  65      -9.078  -4.062   1.333  1.00 92.19           C  
ATOM    532  C   VAL A  65      -8.953  -5.504   0.841  1.00 92.19           C  
ATOM    533  CB  VAL A  65      -8.812  -3.078   0.172  1.00 92.19           C  
ATOM    534  O   VAL A  65      -7.844  -6.020   0.689  1.00 92.19           O  
ATOM    535  CG1 VAL A  65      -9.711  -3.391  -1.021  1.00 92.19           C  
ATOM    536  CG2 VAL A  65      -9.016  -1.637   0.637  1.00 92.19           C  
ATOM    537  N   SER A  66     -10.062  -6.145   0.646  1.00 91.19           N  
ATOM    538  CA  SER A  66     -10.156  -7.445  -0.007  1.00 91.19           C  
ATOM    539  C   SER A  66     -11.117  -7.402  -1.194  1.00 91.19           C  
ATOM    540  CB  SER A  66     -10.617  -8.516   0.987  1.00 91.19           C  
ATOM    541  O   SER A  66     -12.156  -6.742  -1.135  1.00 91.19           O  
ATOM    542  OG  SER A  66     -12.008  -8.766   0.845  1.00 91.19           O  
ATOM    543  N   VAL A  67     -10.711  -8.117  -2.279  1.00 95.06           N  
ATOM    544  CA  VAL A  67     -11.523  -8.070  -3.492  1.00 95.06           C  
ATOM    545  C   VAL A  67     -11.812  -9.484  -3.973  1.00 95.06           C  
ATOM    546  CB  VAL A  67     -10.820  -7.262  -4.609  1.00 95.06           C  
ATOM    547  O   VAL A  67     -11.023 -10.406  -3.744  1.00 95.06           O  
ATOM    548  CG1 VAL A  67     -10.641  -5.801  -4.191  1.00 95.06           C  
ATOM    549  CG2 VAL A  67      -9.477  -7.891  -4.961  1.00 95.06           C  
ATOM    550  N   LYS A  68     -12.969  -9.617  -4.598  1.00 92.50           N  
ATOM    551  CA  LYS A  68     -13.391 -10.859  -5.230  1.00 92.50           C  
ATOM    552  C   LYS A  68     -14.109 -10.594  -6.555  1.00 92.50           C  
ATOM    553  CB  LYS A  68     -14.305 -11.656  -4.293  1.00 92.50           C  
ATOM    554  O   LYS A  68     -15.023  -9.773  -6.613  1.00 92.50           O  
ATOM    555  CG  LYS A  68     -14.578 -13.078  -4.758  1.00 92.50           C  
ATOM    556  CD  LYS A  68     -15.312 -13.883  -3.689  1.00 92.50           C  
ATOM    557  CE  LYS A  68     -15.492 -15.336  -4.109  1.00 92.50           C  
ATOM    558  NZ  LYS A  68     -16.078 -16.156  -3.008  1.00 92.50           N  
ATOM    559  N   LEU A  69     -13.656 -11.328  -7.590  1.00 95.12           N  
ATOM    560  CA  LEU A  69     -14.242 -11.164  -8.914  1.00 95.12           C  
ATOM    561  C   LEU A  69     -15.070 -12.383  -9.297  1.00 95.12           C  
ATOM    562  CB  LEU A  69     -13.156 -10.914  -9.961  1.00 95.12           C  
ATOM    563  O   LEU A  69     -14.773 -13.500  -8.867  1.00 95.12           O  
ATOM    564  CG  LEU A  69     -12.695  -9.461 -10.133  1.00 95.12           C  
ATOM    565  CD1 LEU A  69     -11.195  -9.406 -10.359  1.00 95.12           C  
ATOM    566  CD2 LEU A  69     -13.445  -8.805 -11.289  1.00 95.12           C  
ATOM    567  N   LYS A  70     -16.125 -12.094 -10.039  1.00 92.56           N  
ATOM    568  CA  LYS A  70     -16.969 -13.141 -10.594  1.00 92.56           C  
ATOM    569  C   LYS A  70     -17.297 -12.867 -12.062  1.00 92.56           C  
ATOM    570  CB  LYS A  70     -18.266 -13.273  -9.797  1.00 92.56           C  
ATOM    571  O   LYS A  70     -17.500 -11.719 -12.453  1.00 92.56           O  
ATOM    572  CG  LYS A  70     -18.062 -13.812  -8.383  1.00 92.56           C  
ATOM    573  CD  LYS A  70     -19.391 -14.000  -7.664  1.00 92.56           C  
ATOM    574  CE  LYS A  70     -19.203 -14.578  -6.270  1.00 92.56           C  
ATOM    575  NZ  LYS A  70     -20.500 -14.750  -5.555  1.00 92.56           N  
ATOM    576  N   GLY A  71     -17.234 -13.906 -12.781  1.00 92.81           N  
ATOM    577  CA  GLY A  71     -17.547 -13.820 -14.203  1.00 92.81           C  
ATOM    578  C   GLY A  71     -16.828 -14.859 -15.039  1.00 92.81           C  
ATOM    579  O   GLY A  71     -15.852 -15.453 -14.594  1.00 92.81           O  
ATOM    580  N   LEU A  72     -17.422 -15.109 -16.297  1.00 93.75           N  
ATOM    581  CA  LEU A  72     -16.844 -16.062 -17.234  1.00 93.75           C  
ATOM    582  C   LEU A  72     -16.672 -15.430 -18.609  1.00 93.75           C  
ATOM    583  CB  LEU A  72     -17.734 -17.312 -17.344  1.00 93.75           C  
ATOM    584  O   LEU A  72     -17.469 -14.594 -19.031  1.00 93.75           O  
ATOM    585  CG  LEU A  72     -17.859 -18.172 -16.078  1.00 93.75           C  
ATOM    586  CD1 LEU A  72     -18.984 -19.188 -16.250  1.00 93.75           C  
ATOM    587  CD2 LEU A  72     -16.547 -18.859 -15.766  1.00 93.75           C  
ATOM    588  N   ALA A  73     -15.602 -15.844 -19.219  1.00 93.25           N  
ATOM    589  CA  ALA A  73     -15.367 -15.453 -20.609  1.00 93.25           C  
ATOM    590  C   ALA A  73     -15.062 -16.672 -21.484  1.00 93.25           C  
ATOM    591  CB  ALA A  73     -14.234 -14.438 -20.688  1.00 93.25           C  
ATOM    592  O   ALA A  73     -14.531 -17.672 -20.984  1.00 93.25           O  
ATOM    593  N   VAL A  74     -15.508 -16.578 -22.750  1.00 92.50           N  
ATOM    594  CA  VAL A  74     -15.273 -17.672 -23.703  1.00 92.50           C  
ATOM    595  C   VAL A  74     -14.477 -17.141 -24.891  1.00 92.50           C  
ATOM    596  CB  VAL A  74     -16.594 -18.297 -24.172  1.00 92.50           C  
ATOM    597  O   VAL A  74     -14.797 -16.078 -25.438  1.00 92.50           O  
ATOM    598  CG1 VAL A  74     -16.312 -19.469 -25.125  1.00 92.50           C  
ATOM    599  CG2 VAL A  74     -17.422 -18.766 -22.984  1.00 92.50           C  
ATOM    600  N   THR A  75     -13.406 -17.859 -25.125  1.00 92.88           N  
ATOM    601  CA  THR A  75     -12.602 -17.500 -26.281  1.00 92.88           C  
ATOM    602  C   THR A  75     -12.594 -18.641 -27.312  1.00 92.88           C  
ATOM    603  CB  THR A  75     -11.156 -17.172 -25.875  1.00 92.88           C  
ATOM    604  O   THR A  75     -12.805 -19.797 -26.969  1.00 92.88           O  
ATOM    605  CG2 THR A  75     -11.117 -16.031 -24.859  1.00 92.88           C  
ATOM    606  OG1 THR A  75     -10.547 -18.328 -25.297  1.00 92.88           O  
ATOM    607  N   GLN A  76     -12.508 -18.203 -28.594  1.00 88.44           N  
ATOM    608  CA  GLN A  76     -12.367 -19.156 -29.688  1.00 88.44           C  
ATOM    609  C   GLN A  76     -11.109 -18.859 -30.516  1.00 88.44           C  
ATOM    610  CB  GLN A  76     -13.594 -19.109 -30.594  1.00 88.44           C  
ATOM    611  O   GLN A  76     -11.094 -17.953 -31.344  1.00 88.44           O  
ATOM    612  CG  GLN A  76     -14.773 -19.922 -30.078  1.00 88.44           C  
ATOM    613  CD  GLN A  76     -16.031 -19.750 -30.922  1.00 88.44           C  
ATOM    614  NE2 GLN A  76     -17.125 -20.328 -30.453  1.00 88.44           N  
ATOM    615  OE1 GLN A  76     -16.000 -19.109 -31.969  1.00 88.44           O  
ATOM    616  N   LEU A  77     -10.023 -19.375 -30.062  1.00 82.81           N  
ATOM    617  CA  LEU A  77      -8.773 -19.156 -30.781  1.00 82.81           C  
ATOM    618  C   LEU A  77      -8.516 -20.266 -31.781  1.00 82.81           C  
ATOM    619  CB  LEU A  77      -7.605 -19.047 -29.797  1.00 82.81           C  
ATOM    620  O   LEU A  77      -8.820 -21.438 -31.500  1.00 82.81           O  
ATOM    621  CG  LEU A  77      -7.535 -17.781 -28.953  1.00 82.81           C  
ATOM    622  CD1 LEU A  77      -6.742 -18.031 -27.672  1.00 82.81           C  
ATOM    623  CD2 LEU A  77      -6.918 -16.641 -29.750  1.00 82.81           C  
ATOM    624  N   PRO A  78      -7.996 -19.797 -32.875  1.00 77.75           N  
ATOM    625  CA  PRO A  78      -7.668 -20.812 -33.875  1.00 77.75           C  
ATOM    626  C   PRO A  78      -6.613 -21.797 -33.375  1.00 77.75           C  
ATOM    627  CB  PRO A  78      -7.137 -20.000 -35.062  1.00 77.75           C  
ATOM    628  O   PRO A  78      -5.605 -21.391 -32.812  1.00 77.75           O  
ATOM    629  CG  PRO A  78      -7.566 -18.594 -34.781  1.00 77.75           C  
ATOM    630  CD  PRO A  78      -7.832 -18.469 -33.312  1.00 77.75           C  
ATOM    631  N   GLY A  79      -6.824 -23.078 -33.406  1.00 70.81           N  
ATOM    632  CA  GLY A  79      -5.883 -24.109 -33.031  1.00 70.81           C  
ATOM    633  C   GLY A  79      -6.098 -24.641 -31.625  1.00 70.81           C  
ATOM    634  O   GLY A  79      -5.719 -25.766 -31.312  1.00 70.81           O  
ATOM    635  N   LEU A  80      -6.570 -23.797 -30.703  1.00 75.00           N  
ATOM    636  CA  LEU A  80      -6.734 -24.234 -29.312  1.00 75.00           C  
ATOM    637  C   LEU A  80      -8.188 -24.578 -29.016  1.00 75.00           C  
ATOM    638  CB  LEU A  80      -6.246 -23.156 -28.344  1.00 75.00           C  
ATOM    639  O   LEU A  80      -8.484 -25.266 -28.047  1.00 75.00           O  
ATOM    640  CG  LEU A  80      -4.746 -23.156 -28.047  1.00 75.00           C  
ATOM    641  CD1 LEU A  80      -4.195 -21.734 -28.109  1.00 75.00           C  
ATOM    642  CD2 LEU A  80      -4.480 -23.766 -26.672  1.00 75.00           C  
ATOM    643  N   GLY A  81      -9.125 -24.297 -29.969  1.00 78.56           N  
ATOM    644  CA  GLY A  81     -10.539 -24.562 -29.719  1.00 78.56           C  
ATOM    645  C   GLY A  81     -11.148 -23.609 -28.703  1.00 78.56           C  
ATOM    646  O   GLY A  81     -10.492 -22.672 -28.250  1.00 78.56           O  
ATOM    647  N   PRO A  82     -12.438 -23.875 -28.422  1.00 87.94           N  
ATOM    648  CA  PRO A  82     -13.125 -23.031 -27.438  1.00 87.94           C  
ATOM    649  C   PRO A  82     -12.586 -23.219 -26.016  1.00 87.94           C  
ATOM    650  CB  PRO A  82     -14.578 -23.484 -27.531  1.00 87.94           C  
ATOM    651  O   PRO A  82     -12.289 -24.359 -25.609  1.00 87.94           O  
ATOM    652  CG  PRO A  82     -14.508 -24.875 -28.062  1.00 87.94           C  
ATOM    653  CD  PRO A  82     -13.258 -25.016 -28.875  1.00 87.94           C  
ATOM    654  N   GLN A  83     -12.336 -22.125 -25.406  1.00 93.00           N  
ATOM    655  CA  GLN A  83     -11.828 -22.156 -24.031  1.00 93.00           C  
ATOM    656  C   GLN A  83     -12.633 -21.234 -23.125  1.00 93.00           C  
ATOM    657  CB  GLN A  83     -10.352 -21.781 -24.000  1.00 93.00           C  
ATOM    658  O   GLN A  83     -12.969 -20.109 -23.500  1.00 93.00           O  
ATOM    659  CG  GLN A  83      -9.445 -22.766 -24.719  1.00 93.00           C  
ATOM    660  CD  GLN A  83      -7.973 -22.438 -24.578  1.00 93.00           C  
ATOM    661  NE2 GLN A  83      -7.109 -23.328 -25.047  1.00 93.00           N  
ATOM    662  OE1 GLN A  83      -7.613 -21.375 -24.047  1.00 93.00           O  
ATOM    663  N   VAL A  84     -12.984 -21.766 -21.969  1.00 94.00           N  
ATOM    664  CA  VAL A  84     -13.648 -20.953 -20.953  1.00 94.00           C  
ATOM    665  C   VAL A  84     -12.609 -20.438 -19.953  1.00 94.00           C  
ATOM    666  CB  VAL A  84     -14.742 -21.750 -20.203  1.00 94.00           C  
ATOM    667  O   VAL A  84     -11.734 -21.172 -19.516  1.00 94.00           O  
ATOM    668  CG1 VAL A  84     -15.281 -20.953 -19.016  1.00 94.00           C  
ATOM    669  CG2 VAL A  84     -15.867 -22.125 -21.172  1.00 94.00           C  
ATOM    670  N   TRP A  85     -12.672 -19.172 -19.703  1.00 94.56           N  
ATOM    671  CA  TRP A  85     -11.789 -18.516 -18.750  1.00 94.56           C  
ATOM    672  C   TRP A  85     -12.562 -18.078 -17.516  1.00 94.56           C  
ATOM    673  CB  TRP A  85     -11.109 -17.312 -19.406  1.00 94.56           C  
ATOM    674  O   TRP A  85     -13.547 -17.344 -17.609  1.00 94.56           O  
ATOM    675  CG  TRP A  85     -10.320 -17.641 -20.641  1.00 94.56           C  
ATOM    676  CD1 TRP A  85     -10.812 -17.922 -21.875  1.00 94.56           C  
ATOM    677  CD2 TRP A  85      -8.898 -17.719 -20.734  1.00 94.56           C  
ATOM    678  CE2 TRP A  85      -8.594 -18.062 -22.078  1.00 94.56           C  
ATOM    679  CE3 TRP A  85      -7.844 -17.547 -19.828  1.00 94.56           C  
ATOM    680  NE1 TRP A  85      -9.781 -18.188 -22.750  1.00 94.56           N  
ATOM    681  CH2 TRP A  85      -6.273 -18.047 -21.625  1.00 94.56           C  
ATOM    682  CZ2 TRP A  85      -7.281 -18.234 -22.531  1.00 94.56           C  
ATOM    683  CZ3 TRP A  85      -6.539 -17.703 -20.281  1.00 94.56           C  
ATOM    684  N   ASP A  86     -12.148 -18.516 -16.359  1.00 94.88           N  
ATOM    685  CA  ASP A  86     -12.797 -18.141 -15.109  1.00 94.88           C  
ATOM    686  C   ASP A  86     -11.844 -17.328 -14.219  1.00 94.88           C  
ATOM    687  CB  ASP A  86     -13.289 -19.375 -14.359  1.00 94.88           C  
ATOM    688  O   ASP A  86     -10.781 -16.906 -14.672  1.00 94.88           O  
ATOM    689  CG  ASP A  86     -12.164 -20.312 -13.945  1.00 94.88           C  
ATOM    690  OD1 ASP A  86     -10.984 -19.984 -14.188  1.00 94.88           O  
ATOM    691  OD2 ASP A  86     -12.461 -21.375 -13.367  1.00 94.88           O  
ATOM    692  N   VAL A  87     -12.188 -17.125 -12.992  1.00 95.44           N  
ATOM    693  CA  VAL A  87     -11.492 -16.219 -12.086  1.00 95.44           C  
ATOM    694  C   VAL A  87     -10.062 -16.719 -11.852  1.00 95.44           C  
ATOM    695  CB  VAL A  87     -12.234 -16.062 -10.742  1.00 95.44           C  
ATOM    696  O   VAL A  87      -9.141 -15.914 -11.664  1.00 95.44           O  
ATOM    697  CG1 VAL A  87     -11.438 -15.203  -9.773  1.00 95.44           C  
ATOM    698  CG2 VAL A  87     -13.625 -15.484 -10.969  1.00 95.44           C  
ATOM    699  N   ALA A  88      -9.789 -17.938 -11.875  1.00 96.50           N  
ATOM    700  CA  ALA A  88      -8.461 -18.500 -11.633  1.00 96.50           C  
ATOM    701  C   ALA A  88      -7.535 -18.234 -12.812  1.00 96.50           C  
ATOM    702  CB  ALA A  88      -8.562 -20.000 -11.367  1.00 96.50           C  
ATOM    703  O   ALA A  88      -6.312 -18.359 -12.688  1.00 96.50           O  
ATOM    704  N   ASP A  89      -8.148 -17.828 -13.898  1.00 95.56           N  
ATOM    705  CA  ASP A  89      -7.355 -17.656 -15.117  1.00 95.56           C  
ATOM    706  C   ASP A  89      -7.043 -16.188 -15.375  1.00 95.56           C  
ATOM    707  CB  ASP A  89      -8.094 -18.266 -16.312  1.00 95.56           C  
ATOM    708  O   ASP A  89      -5.949 -15.852 -15.836  1.00 95.56           O  
ATOM    709  CG  ASP A  89      -8.328 -19.766 -16.172  1.00 95.56           C  
ATOM    710  OD1 ASP A  89      -7.387 -20.500 -15.812  1.00 95.56           O  
ATOM    711  OD2 ASP A  89      -9.469 -20.203 -16.422  1.00 95.56           O  
ATOM    712  N   TYR A  90      -8.039 -15.320 -15.086  1.00 96.75           N  
ATOM    713  CA  TYR A  90      -7.879 -13.992 -15.656  1.00 96.75           C  
ATOM    714  C   TYR A  90      -7.598 -12.961 -14.562  1.00 96.75           C  
ATOM    715  CB  TYR A  90      -9.133 -13.586 -16.438  1.00 96.75           C  
ATOM    716  O   TYR A  90      -7.367 -11.789 -14.859  1.00 96.75           O  
ATOM    717  CG  TYR A  90     -10.398 -13.602 -15.617  1.00 96.75           C  
ATOM    718  CD1 TYR A  90     -11.398 -14.531 -15.867  1.00 96.75           C  
ATOM    719  CD2 TYR A  90     -10.586 -12.680 -14.594  1.00 96.75           C  
ATOM    720  CE1 TYR A  90     -12.570 -14.547 -15.109  1.00 96.75           C  
ATOM    721  CE2 TYR A  90     -11.758 -12.688 -13.836  1.00 96.75           C  
ATOM    722  OH  TYR A  90     -13.891 -13.633 -13.352  1.00 96.75           O  
ATOM    723  CZ  TYR A  90     -12.734 -13.617 -14.102  1.00 96.75           C  
ATOM    724  N   VAL A  91      -7.531 -13.328 -13.344  1.00 97.44           N  
ATOM    725  CA  VAL A  91      -7.266 -12.367 -12.281  1.00 97.44           C  
ATOM    726  C   VAL A  91      -5.832 -12.531 -11.781  1.00 97.44           C  
ATOM    727  CB  VAL A  91      -8.258 -12.539 -11.109  1.00 97.44           C  
ATOM    728  O   VAL A  91      -5.383 -13.641 -11.516  1.00 97.44           O  
ATOM    729  CG1 VAL A  91      -7.883 -11.617  -9.945  1.00 97.44           C  
ATOM    730  CG2 VAL A  91      -9.688 -12.258 -11.570  1.00 97.44           C  
ATOM    731  N   PHE A  92      -5.117 -11.344 -11.648  1.00 96.69           N  
ATOM    732  CA  PHE A  92      -3.754 -11.305 -11.125  1.00 96.69           C  
ATOM    733  C   PHE A  92      -3.615 -10.227 -10.062  1.00 96.69           C  
ATOM    734  CB  PHE A  92      -2.752 -11.055 -12.258  1.00 96.69           C  
ATOM    735  O   PHE A  92      -3.916  -9.055 -10.305  1.00 96.69           O  
ATOM    736  CG  PHE A  92      -2.793 -12.094 -13.344  1.00 96.69           C  
ATOM    737  CD1 PHE A  92      -1.939 -13.188 -13.312  1.00 96.69           C  
ATOM    738  CD2 PHE A  92      -3.688 -11.969 -14.398  1.00 96.69           C  
ATOM    739  CE1 PHE A  92      -1.977 -14.148 -14.320  1.00 96.69           C  
ATOM    740  CE2 PHE A  92      -3.730 -12.930 -15.414  1.00 96.69           C  
ATOM    741  CZ  PHE A  92      -2.873 -14.016 -15.367  1.00 96.69           C  
ATOM    742  N   PRO A  93      -3.080 -10.516  -8.836  1.00 95.38           N  
ATOM    743  CA  PRO A  93      -2.818 -11.875  -8.359  1.00 95.38           C  
ATOM    744  C   PRO A  93      -4.094 -12.625  -7.984  1.00 95.38           C  
ATOM    745  CB  PRO A  93      -1.930 -11.656  -7.133  1.00 95.38           C  
ATOM    746  O   PRO A  93      -5.152 -12.008  -7.832  1.00 95.38           O  
ATOM    747  CG  PRO A  93      -2.373 -10.344  -6.570  1.00 95.38           C  
ATOM    748  CD  PRO A  93      -2.758  -9.445  -7.707  1.00 95.38           C  
ATOM    749  N   ALA A  94      -4.008 -13.867  -7.750  1.00 95.00           N  
ATOM    750  CA  ALA A  94      -5.176 -14.719  -7.531  1.00 95.00           C  
ATOM    751  C   ALA A  94      -5.867 -14.375  -6.215  1.00 95.00           C  
ATOM    752  CB  ALA A  94      -4.773 -16.188  -7.547  1.00 95.00           C  
ATOM    753  O   ALA A  94      -7.094 -14.453  -6.113  1.00 95.00           O  
ATOM    754  N   GLN A  95      -5.105 -14.008  -5.172  1.00 94.12           N  
ATOM    755  CA  GLN A  95      -5.684 -13.766  -3.855  1.00 94.12           C  
ATOM    756  C   GLN A  95      -6.328 -12.383  -3.787  1.00 94.12           C  
ATOM    757  CB  GLN A  95      -4.621 -13.898  -2.766  1.00 94.12           C  
ATOM    758  O   GLN A  95      -7.008 -12.055  -2.811  1.00 94.12           O  
ATOM    759  CG  GLN A  95      -3.551 -12.820  -2.811  1.00 94.12           C  
ATOM    760  CD  GLN A  95      -2.387 -13.180  -3.713  1.00 94.12           C  
ATOM    761  NE2 GLN A  95      -1.238 -12.547  -3.479  1.00 94.12           N  
ATOM    762  OE1 GLN A  95      -2.516 -14.016  -4.613  1.00 94.12           O  
ATOM    763  N   GLY A  96      -6.156 -11.617  -4.730  1.00 90.44           N  
ATOM    764  CA  GLY A  96      -6.660 -10.258  -4.676  1.00 90.44           C  
ATOM    765  C   GLY A  96      -5.789  -9.328  -3.848  1.00 90.44           C  
ATOM    766  O   GLY A  96      -5.094  -9.773  -2.932  1.00 90.44           O  
ATOM    767  N   ASP A  97      -5.746  -8.125  -4.227  1.00 91.06           N  
ATOM    768  CA  ASP A  97      -4.977  -7.090  -3.549  1.00 91.06           C  
ATOM    769  C   ASP A  97      -5.570  -5.707  -3.805  1.00 91.06           C  
ATOM    770  CB  ASP A  97      -3.514  -7.125  -4.000  1.00 91.06           C  
ATOM    771  O   ASP A  97      -6.594  -5.582  -4.484  1.00 91.06           O  
ATOM    772  CG  ASP A  97      -2.568  -6.496  -2.992  1.00 91.06           C  
ATOM    773  OD1 ASP A  97      -3.031  -6.031  -1.927  1.00 91.06           O  
ATOM    774  OD2 ASP A  97      -1.350  -6.457  -3.268  1.00 91.06           O  
ATOM    775  N   ASN A  98      -4.961  -4.742  -3.143  1.00 91.62           N  
ATOM    776  CA  ASN A  98      -5.414  -3.379  -3.393  1.00 91.62           C  
ATOM    777  C   ASN A  98      -5.227  -2.984  -4.855  1.00 91.62           C  
ATOM    778  CB  ASN A  98      -4.684  -2.395  -2.479  1.00 91.62           C  
ATOM    779  O   ASN A  98      -5.945  -2.127  -5.367  1.00 91.62           O  
ATOM    780  CG  ASN A  98      -4.988  -2.621  -1.012  1.00 91.62           C  
ATOM    781  ND2 ASN A  98      -4.320  -1.871  -0.143  1.00 91.62           N  
ATOM    782  OD1 ASN A  98      -5.820  -3.461  -0.661  1.00 91.62           O  
ATOM    783  N   SER A  99      -4.254  -3.562  -5.426  1.00 93.12           N  
ATOM    784  CA  SER A  99      -4.043  -3.436  -6.863  1.00 93.12           C  
ATOM    785  C   SER A  99      -4.094  -4.793  -7.555  1.00 93.12           C  
ATOM    786  CB  SER A  99      -2.703  -2.758  -7.152  1.00 93.12           C  
ATOM    787  O   SER A  99      -3.391  -5.727  -7.156  1.00 93.12           O  
ATOM    788  OG  SER A  99      -2.500  -2.617  -8.547  1.00 93.12           O  
ATOM    789  N   PHE A 100      -5.008  -4.891  -8.492  1.00 96.12           N  
ATOM    790  CA  PHE A 100      -5.145  -6.160  -9.195  1.00 96.12           C  
ATOM    791  C   PHE A 100      -5.461  -5.930 -10.672  1.00 96.12           C  
ATOM    792  CB  PHE A 100      -6.238  -7.020  -8.555  1.00 96.12           C  
ATOM    793  O   PHE A 100      -5.902  -4.844 -11.055  1.00 96.12           O  
ATOM    794  CG  PHE A 100      -7.613  -6.406  -8.625  1.00 96.12           C  
ATOM    795  CD1 PHE A 100      -8.016  -5.469  -7.684  1.00 96.12           C  
ATOM    796  CD2 PHE A 100      -8.492  -6.766  -9.633  1.00 96.12           C  
ATOM    797  CE1 PHE A 100      -9.289  -4.898  -7.746  1.00 96.12           C  
ATOM    798  CE2 PHE A 100      -9.766  -6.203  -9.703  1.00 96.12           C  
ATOM    799  CZ  PHE A 100     -10.164  -5.270  -8.758  1.00 96.12           C  
ATOM    800  N   VAL A 101      -5.191  -6.996 -11.477  1.00 97.12           N  
ATOM    801  CA  VAL A 101      -5.363  -6.898 -12.922  1.00 97.12           C  
ATOM    802  C   VAL A 101      -6.379  -7.938 -13.398  1.00 97.12           C  
ATOM    803  CB  VAL A 101      -4.020  -7.086 -13.664  1.00 97.12           C  
ATOM    804  O   VAL A 101      -6.367  -9.078 -12.930  1.00 97.12           O  
ATOM    805  CG1 VAL A 101      -4.215  -6.953 -15.172  1.00 97.12           C  
ATOM    806  CG2 VAL A 101      -2.990  -6.074 -13.164  1.00 97.12           C  
ATOM    807  N   VAL A 102      -7.250  -7.469 -14.258  1.00 98.06           N  
ATOM    808  CA  VAL A 102      -8.164  -8.359 -14.961  1.00 98.06           C  
ATOM    809  C   VAL A 102      -7.750  -8.484 -16.422  1.00 98.06           C  
ATOM    810  CB  VAL A 102      -9.625  -7.867 -14.859  1.00 98.06           C  
ATOM    811  O   VAL A 102      -7.719  -7.484 -17.156  1.00 98.06           O  
ATOM    812  CG1 VAL A 102     -10.570  -8.820 -15.594  1.00 98.06           C  
ATOM    813  CG2 VAL A 102     -10.039  -7.727 -13.398  1.00 98.06           C  
ATOM    814  N   MET A 103      -7.465  -9.672 -16.844  1.00 98.25           N  
ATOM    815  CA  MET A 103      -7.062  -9.922 -18.219  1.00 98.25           C  
ATOM    816  C   MET A 103      -8.242  -9.773 -19.172  1.00 98.25           C  
ATOM    817  CB  MET A 103      -6.449 -11.320 -18.359  1.00 98.25           C  
ATOM    818  O   MET A 103      -9.289 -10.398 -18.969  1.00 98.25           O  
ATOM    819  CG  MET A 103      -6.039 -11.672 -19.781  1.00 98.25           C  
ATOM    820  SD  MET A 103      -5.125 -13.258 -19.875  1.00 98.25           S  
ATOM    821  CE  MET A 103      -6.461 -14.422 -19.484  1.00 98.25           C  
ATOM    822  N   THR A 104      -8.070  -8.945 -20.172  1.00 98.12           N  
ATOM    823  CA  THR A 104      -9.141  -8.727 -21.125  1.00 98.12           C  
ATOM    824  C   THR A 104      -8.719  -9.195 -22.516  1.00 98.12           C  
ATOM    825  CB  THR A 104      -9.555  -7.246 -21.188  1.00 98.12           C  
ATOM    826  O   THR A 104      -9.555  -9.359 -23.406  1.00 98.12           O  
ATOM    827  CG2 THR A 104     -10.258  -6.820 -19.906  1.00 98.12           C  
ATOM    828  OG1 THR A 104      -8.383  -6.438 -21.359  1.00 98.12           O  
ATOM    829  N   ASN A 105      -7.426  -9.336 -22.719  1.00 97.69           N  
ATOM    830  CA  ASN A 105      -6.848  -9.758 -23.984  1.00 97.69           C  
ATOM    831  C   ASN A 105      -5.496 -10.445 -23.781  1.00 97.69           C  
ATOM    832  CB  ASN A 105      -6.703  -8.570 -24.938  1.00 97.69           C  
ATOM    833  O   ASN A 105      -4.859 -10.273 -22.734  1.00 97.69           O  
ATOM    834  CG  ASN A 105      -6.789  -8.977 -26.391  1.00 97.69           C  
ATOM    835  ND2 ASN A 105      -6.691  -7.996 -27.281  1.00 97.69           N  
ATOM    836  OD1 ASN A 105      -6.945 -10.156 -26.719  1.00 97.69           O  
ATOM    837  N   PHE A 106      -5.164 -11.297 -24.812  1.00 97.06           N  
ATOM    838  CA  PHE A 106      -3.857 -11.922 -24.641  1.00 97.06           C  
ATOM    839  C   PHE A 106      -3.348 -12.469 -25.969  1.00 97.06           C  
ATOM    840  CB  PHE A 106      -3.924 -13.047 -23.609  1.00 97.06           C  
ATOM    841  O   PHE A 106      -4.117 -12.633 -26.922  1.00 97.06           O  
ATOM    842  CG  PHE A 106      -4.852 -14.172 -23.984  1.00 97.06           C  
ATOM    843  CD1 PHE A 106      -6.176 -14.172 -23.578  1.00 97.06           C  
ATOM    844  CD2 PHE A 106      -4.391 -15.234 -24.766  1.00 97.06           C  
ATOM    845  CE1 PHE A 106      -7.035 -15.211 -23.922  1.00 97.06           C  
ATOM    846  CE2 PHE A 106      -5.242 -16.281 -25.109  1.00 97.06           C  
ATOM    847  CZ  PHE A 106      -6.566 -16.266 -24.703  1.00 97.06           C  
ATOM    848  N   ILE A 107      -2.023 -12.570 -26.094  1.00 96.44           N  
ATOM    849  CA  ILE A 107      -1.310 -13.289 -27.141  1.00 96.44           C  
ATOM    850  C   ILE A 107      -0.565 -14.484 -26.531  1.00 96.44           C  
ATOM    851  CB  ILE A 107      -0.324 -12.367 -27.891  1.00 96.44           C  
ATOM    852  O   ILE A 107       0.237 -14.320 -25.609  1.00 96.44           O  
ATOM    853  CG1 ILE A 107      -1.070 -11.172 -28.500  1.00 96.44           C  
ATOM    854  CG2 ILE A 107       0.441 -13.141 -28.953  1.00 96.44           C  
ATOM    855  CD1 ILE A 107      -0.157 -10.086 -29.047  1.00 96.44           C  
ATOM    856  N   VAL A 108      -0.881 -15.664 -27.062  1.00 95.44           N  
ATOM    857  CA  VAL A 108      -0.277 -16.875 -26.500  1.00 95.44           C  
ATOM    858  C   VAL A 108       0.744 -17.438 -27.469  1.00 95.44           C  
ATOM    859  CB  VAL A 108      -1.344 -17.938 -26.156  1.00 95.44           C  
ATOM    860  O   VAL A 108       0.515 -17.453 -28.688  1.00 95.44           O  
ATOM    861  CG1 VAL A 108      -2.078 -18.391 -27.406  1.00 95.44           C  
ATOM    862  CG2 VAL A 108      -0.700 -19.125 -25.438  1.00 95.44           C  
ATOM    863  N   THR A 109       1.957 -17.734 -27.000  1.00 96.31           N  
ATOM    864  CA  THR A 109       2.963 -18.531 -27.703  1.00 96.31           C  
ATOM    865  C   THR A 109       3.102 -19.906 -27.047  1.00 96.31           C  
ATOM    866  CB  THR A 109       4.332 -17.828 -27.703  1.00 96.31           C  
ATOM    867  O   THR A 109       3.770 -20.047 -26.031  1.00 96.31           O  
ATOM    868  CG2 THR A 109       5.324 -18.562 -28.594  1.00 96.31           C  
ATOM    869  OG1 THR A 109       4.168 -16.484 -28.188  1.00 96.31           O  
ATOM    870  N   PRO A 110       2.438 -20.891 -27.656  1.00 95.12           N  
ATOM    871  CA  PRO A 110       2.342 -22.188 -27.000  1.00 95.12           C  
ATOM    872  C   PRO A 110       3.615 -23.016 -27.156  1.00 95.12           C  
ATOM    873  CB  PRO A 110       1.167 -22.859 -27.719  1.00 95.12           C  
ATOM    874  O   PRO A 110       4.355 -22.859 -28.125  1.00 95.12           O  
ATOM    875  CG  PRO A 110       1.189 -22.297 -29.109  1.00 95.12           C  
ATOM    876  CD  PRO A 110       1.660 -20.875 -29.031  1.00 95.12           C  
ATOM    877  N   LYS A 111       3.918 -23.781 -26.141  1.00 95.88           N  
ATOM    878  CA  LYS A 111       4.863 -24.906 -26.109  1.00 95.88           C  
ATOM    879  C   LYS A 111       6.270 -24.438 -26.484  1.00 95.88           C  
ATOM    880  CB  LYS A 111       4.410 -26.016 -27.062  1.00 95.88           C  
ATOM    881  O   LYS A 111       6.918 -25.031 -27.344  1.00 95.88           O  
ATOM    882  CG  LYS A 111       4.977 -27.375 -26.719  1.00 95.88           C  
ATOM    883  CD  LYS A 111       4.316 -28.484 -27.547  1.00 95.88           C  
ATOM    884  CE  LYS A 111       4.844 -29.859 -27.172  1.00 95.88           C  
ATOM    885  NZ  LYS A 111       4.199 -30.938 -27.984  1.00 95.88           N  
ATOM    886  N   GLN A 112       6.707 -23.375 -25.891  1.00 97.75           N  
ATOM    887  CA  GLN A 112       8.086 -22.938 -26.062  1.00 97.75           C  
ATOM    888  C   GLN A 112       9.055 -23.859 -25.328  1.00 97.75           C  
ATOM    889  CB  GLN A 112       8.258 -21.500 -25.547  1.00 97.75           C  
ATOM    890  O   GLN A 112       8.727 -24.406 -24.281  1.00 97.75           O  
ATOM    891  CG  GLN A 112       7.492 -20.469 -26.359  1.00 97.75           C  
ATOM    892  CD  GLN A 112       7.926 -19.047 -26.062  1.00 97.75           C  
ATOM    893  NE2 GLN A 112       8.125 -18.250 -27.109  1.00 97.75           N  
ATOM    894  OE1 GLN A 112       8.078 -18.656 -24.891  1.00 97.75           O  
ATOM    895  N   THR A 113      10.188 -24.062 -25.938  1.00 97.06           N  
ATOM    896  CA  THR A 113      11.281 -24.812 -25.328  1.00 97.06           C  
ATOM    897  C   THR A 113      12.625 -24.141 -25.609  1.00 97.06           C  
ATOM    898  CB  THR A 113      11.312 -26.266 -25.828  1.00 97.06           C  
ATOM    899  O   THR A 113      12.742 -23.359 -26.547  1.00 97.06           O  
ATOM    900  CG2 THR A 113      11.664 -26.312 -27.312  1.00 97.06           C  
ATOM    901  OG1 THR A 113      12.289 -27.000 -25.094  1.00 97.06           O  
ATOM    902  N   GLN A 114      13.609 -24.359 -24.719  1.00 96.38           N  
ATOM    903  CA  GLN A 114      14.945 -23.797 -24.922  1.00 96.38           C  
ATOM    904  C   GLN A 114      15.617 -24.422 -26.141  1.00 96.38           C  
ATOM    905  CB  GLN A 114      15.812 -24.016 -23.688  1.00 96.38           C  
ATOM    906  O   GLN A 114      15.688 -25.641 -26.266  1.00 96.38           O  
ATOM    907  CG  GLN A 114      15.297 -23.297 -22.438  1.00 96.38           C  
ATOM    908  CD  GLN A 114      15.625 -21.812 -22.438  1.00 96.38           C  
ATOM    909  NE2 GLN A 114      14.914 -21.062 -21.609  1.00 96.38           N  
ATOM    910  OE1 GLN A 114      16.516 -21.359 -23.172  1.00 96.38           O  
ATOM    911  N   GLY A 115      15.977 -23.547 -27.062  1.00 95.81           N  
ATOM    912  CA  GLY A 115      16.594 -24.031 -28.281  1.00 95.81           C  
ATOM    913  C   GLY A 115      16.984 -22.906 -29.234  1.00 95.81           C  
ATOM    914  O   GLY A 115      17.172 -21.766 -28.812  1.00 95.81           O  
ATOM    915  N   TYR A 116      17.281 -23.266 -30.500  1.00 96.88           N  
ATOM    916  CA  TYR A 116      17.688 -22.328 -31.531  1.00 96.88           C  
ATOM    917  C   TYR A 116      16.547 -22.047 -32.500  1.00 96.88           C  
ATOM    918  CB  TYR A 116      18.906 -22.844 -32.281  1.00 96.88           C  
ATOM    919  O   TYR A 116      15.820 -22.969 -32.906  1.00 96.88           O  
ATOM    920  CG  TYR A 116      20.109 -23.109 -31.422  1.00 96.88           C  
ATOM    921  CD1 TYR A 116      20.969 -22.078 -31.031  1.00 96.88           C  
ATOM    922  CD2 TYR A 116      20.375 -24.391 -30.953  1.00 96.88           C  
ATOM    923  CE1 TYR A 116      22.062 -22.328 -30.234  1.00 96.88           C  
ATOM    924  CE2 TYR A 116      21.484 -24.656 -30.156  1.00 96.88           C  
ATOM    925  OH  TYR A 116      23.406 -23.859 -28.984  1.00 96.88           O  
ATOM    926  CZ  TYR A 116      22.312 -23.609 -29.797  1.00 96.88           C  
ATOM    927  N   CYS A 117      16.234 -20.797 -32.719  1.00 97.00           N  
ATOM    928  CA  CYS A 117      15.242 -20.406 -33.719  1.00 97.00           C  
ATOM    929  C   CYS A 117      15.531 -19.000 -34.250  1.00 97.00           C  
ATOM    930  CB  CYS A 117      13.844 -20.453 -33.094  1.00 97.00           C  
ATOM    931  O   CYS A 117      16.469 -18.344 -33.781  1.00 97.00           O  
ATOM    932  SG  CYS A 117      13.664 -19.438 -31.609  1.00 97.00           S  
ATOM    933  N   ALA A 118      14.828 -18.641 -35.312  1.00 95.88           N  
ATOM    934  CA  ALA A 118      15.016 -17.328 -35.938  1.00 95.88           C  
ATOM    935  C   ALA A 118      14.422 -16.219 -35.062  1.00 95.88           C  
ATOM    936  CB  ALA A 118      14.398 -17.297 -37.312  1.00 95.88           C  
ATOM    937  O   ALA A 118      13.344 -16.391 -34.469  1.00 95.88           O  
ATOM    938  N   GLU A 119      15.094 -15.156 -34.969  1.00 92.62           N  
ATOM    939  CA  GLU A 119      14.617 -13.984 -34.250  1.00 92.62           C  
ATOM    940  C   GLU A 119      13.430 -13.336 -34.969  1.00 92.62           C  
ATOM    941  CB  GLU A 119      15.742 -12.961 -34.062  1.00 92.62           C  
ATOM    942  O   GLU A 119      13.273 -13.477 -36.188  1.00 92.62           O  
ATOM    943  CG  GLU A 119      15.383 -11.805 -33.156  1.00 92.62           C  
ATOM    944  CD  GLU A 119      16.516 -10.805 -32.969  1.00 92.62           C  
ATOM    945  OE1 GLU A 119      16.484 -10.008 -32.000  1.00 92.62           O  
ATOM    946  OE2 GLU A 119      17.453 -10.820 -33.812  1.00 92.62           O  
ATOM    947  N   HIS A 120      12.625 -12.734 -34.125  1.00 92.12           N  
ATOM    948  CA  HIS A 120      11.523 -11.984 -34.719  1.00 92.12           C  
ATOM    949  C   HIS A 120      12.039 -10.891 -35.656  1.00 92.12           C  
ATOM    950  CB  HIS A 120      10.641 -11.383 -33.625  1.00 92.12           C  
ATOM    951  O   HIS A 120      13.016 -10.211 -35.312  1.00 92.12           O  
ATOM    952  CG  HIS A 120       9.352 -10.812 -34.156  1.00 92.12           C  
ATOM    953  CD2 HIS A 120       8.109 -11.352 -34.219  1.00 92.12           C  
ATOM    954  ND1 HIS A 120       9.258  -9.547 -34.688  1.00 92.12           N  
ATOM    955  CE1 HIS A 120       8.008  -9.328 -35.062  1.00 92.12           C  
ATOM    956  NE2 HIS A 120       7.289 -10.406 -34.781  1.00 92.12           N  
ATOM    957  N   PRO A 121      11.477 -10.609 -36.844  1.00 90.94           N  
ATOM    958  CA  PRO A 121      11.969  -9.664 -37.844  1.00 90.94           C  
ATOM    959  C   PRO A 121      12.094  -8.234 -37.312  1.00 90.94           C  
ATOM    960  CB  PRO A 121      10.906  -9.734 -38.938  1.00 90.94           C  
ATOM    961  O   PRO A 121      12.750  -7.395 -37.906  1.00 90.94           O  
ATOM    962  CG  PRO A 121      10.328 -11.109 -38.812  1.00 90.94           C  
ATOM    963  CD  PRO A 121      10.344 -11.508 -37.375  1.00 90.94           C  
ATOM    964  N   GLU A 122      11.375  -8.047 -36.188  1.00 86.00           N  
ATOM    965  CA  GLU A 122      11.484  -6.723 -35.594  1.00 86.00           C  
ATOM    966  C   GLU A 122      12.922  -6.414 -35.188  1.00 86.00           C  
ATOM    967  CB  GLU A 122      10.562  -6.613 -34.375  1.00 86.00           C  
ATOM    968  O   GLU A 122      13.305  -5.250 -35.094  1.00 86.00           O  
ATOM    969  CG  GLU A 122      10.281  -5.180 -33.938  1.00 86.00           C  
ATOM    970  CD  GLU A 122       9.344  -5.086 -32.750  1.00 86.00           C  
ATOM    971  OE1 GLU A 122       9.016  -3.953 -32.344  1.00 86.00           O  
ATOM    972  OE2 GLU A 122       8.930  -6.148 -32.250  1.00 86.00           O  
ATOM    973  N   GLY A 123      13.719  -7.453 -34.969  1.00 83.56           N  
ATOM    974  CA  GLY A 123      15.117  -7.270 -34.625  1.00 83.56           C  
ATOM    975  C   GLY A 123      16.000  -7.023 -35.812  1.00 83.56           C  
ATOM    976  O   GLY A 123      17.188  -6.719 -35.688  1.00 83.56           O  
ATOM    977  N   GLY A 124      15.453  -7.070 -37.031  1.00 86.81           N  
ATOM    978  CA  GLY A 124      16.188  -6.852 -38.250  1.00 86.81           C  
ATOM    979  C   GLY A 124      16.234  -8.078 -39.156  1.00 86.81           C  
ATOM    980  O   GLY A 124      16.172  -9.211 -38.656  1.00 86.81           O  
ATOM    981  N   ILE A 125      16.250  -7.770 -40.406  1.00 93.06           N  
ATOM    982  CA  ILE A 125      16.344  -8.836 -41.375  1.00 93.06           C  
ATOM    983  C   ILE A 125      17.812  -9.000 -41.812  1.00 93.06           C  
ATOM    984  CB  ILE A 125      15.461  -8.555 -42.625  1.00 93.06           C  
ATOM    985  O   ILE A 125      18.609  -8.078 -41.656  1.00 93.06           O  
ATOM    986  CG1 ILE A 125      14.000  -8.367 -42.188  1.00 93.06           C  
ATOM    987  CG2 ILE A 125      15.594  -9.680 -43.656  1.00 93.06           C  
ATOM    988  CD1 ILE A 125      13.109  -7.781 -43.281  1.00 93.06           C  
ATOM    989  N   CYS A 126      18.125 -10.211 -42.188  1.00 94.19           N  
ATOM    990  CA  CYS A 126      19.500 -10.477 -42.625  1.00 94.19           C  
ATOM    991  C   CYS A 126      19.531 -11.250 -43.938  1.00 94.19           C  
ATOM    992  CB  CYS A 126      20.250 -11.258 -41.562  1.00 94.19           C  
ATOM    993  O   CYS A 126      18.516 -11.836 -44.344  1.00 94.19           O  
ATOM    994  SG  CYS A 126      19.625 -12.938 -41.312  1.00 94.19           S  
ATOM    995  N   LYS A 127      20.656 -11.102 -44.656  1.00 94.12           N  
ATOM    996  CA  LYS A 127      20.844 -11.828 -45.906  1.00 94.12           C  
ATOM    997  C   LYS A 127      21.906 -12.906 -45.750  1.00 94.12           C  
ATOM    998  CB  LYS A 127      21.219 -10.867 -47.031  1.00 94.12           C  
ATOM    999  O   LYS A 127      21.812 -13.977 -46.375  1.00 94.12           O  
ATOM   1000  CG  LYS A 127      20.125  -9.891 -47.406  1.00 94.12           C  
ATOM   1001  CD  LYS A 127      20.531  -9.016 -48.594  1.00 94.12           C  
ATOM   1002  CE  LYS A 127      19.438  -8.023 -48.938  1.00 94.12           C  
ATOM   1003  NZ  LYS A 127      19.828  -7.176 -50.125  1.00 94.12           N  
ATOM   1004  N   GLU A 128      22.938 -12.617 -44.969  1.00 94.25           N  
ATOM   1005  CA  GLU A 128      24.047 -13.539 -44.719  1.00 94.25           C  
ATOM   1006  C   GLU A 128      24.453 -13.523 -43.250  1.00 94.25           C  
ATOM   1007  CB  GLU A 128      25.234 -13.188 -45.625  1.00 94.25           C  
ATOM   1008  O   GLU A 128      24.047 -12.641 -42.500  1.00 94.25           O  
ATOM   1009  CG  GLU A 128      25.688 -11.734 -45.500  1.00 94.25           C  
ATOM   1010  CD  GLU A 128      26.781 -11.367 -46.500  1.00 94.25           C  
ATOM   1011  OE1 GLU A 128      27.266 -10.219 -46.438  1.00 94.25           O  
ATOM   1012  OE2 GLU A 128      27.141 -12.242 -47.312  1.00 94.25           O  
ATOM   1013  N   ASP A 129      25.172 -14.539 -42.812  1.00 93.75           N  
ATOM   1014  CA  ASP A 129      25.625 -14.688 -41.438  1.00 93.75           C  
ATOM   1015  C   ASP A 129      26.391 -13.461 -40.969  1.00 93.75           C  
ATOM   1016  CB  ASP A 129      26.484 -15.945 -41.281  1.00 93.75           C  
ATOM   1017  O   ASP A 129      26.344 -13.094 -39.781  1.00 93.75           O  
ATOM   1018  CG  ASP A 129      25.688 -17.234 -41.406  1.00 93.75           C  
ATOM   1019  OD1 ASP A 129      24.438 -17.172 -41.531  1.00 93.75           O  
ATOM   1020  OD2 ASP A 129      26.297 -18.312 -41.344  1.00 93.75           O  
ATOM   1021  N   SER A 130      27.094 -12.758 -41.938  1.00 92.06           N  
ATOM   1022  CA  SER A 130      27.922 -11.609 -41.562  1.00 92.06           C  
ATOM   1023  C   SER A 130      27.078 -10.469 -41.031  1.00 92.06           C  
ATOM   1024  CB  SER A 130      28.734 -11.133 -42.781  1.00 92.06           C  
ATOM   1025  O   SER A 130      27.594  -9.570 -40.344  1.00 92.06           O  
ATOM   1026  OG  SER A 130      27.875 -10.797 -43.844  1.00 92.06           O  
ATOM   1027  N   GLY A 131      25.797 -10.492 -41.281  1.00 89.50           N  
ATOM   1028  CA  GLY A 131      24.906  -9.461 -40.812  1.00 89.50           C  
ATOM   1029  C   GLY A 131      24.422  -9.703 -39.375  1.00 89.50           C  
ATOM   1030  O   GLY A 131      23.719  -8.867 -38.812  1.00 89.50           O  
ATOM   1031  N   CYS A 132      24.734 -10.836 -38.844  1.00 92.12           N  
ATOM   1032  CA  CYS A 132      24.297 -11.188 -37.500  1.00 92.12           C  
ATOM   1033  C   CYS A 132      25.484 -11.250 -36.562  1.00 92.12           C  
ATOM   1034  CB  CYS A 132      23.562 -12.523 -37.531  1.00 92.12           C  
ATOM   1035  O   CYS A 132      26.344 -12.117 -36.688  1.00 92.12           O  
ATOM   1036  SG  CYS A 132      22.125 -12.555 -38.625  1.00 92.12           S  
ATOM   1037  N   THR A 133      25.625 -10.352 -35.656  1.00 89.69           N  
ATOM   1038  CA  THR A 133      26.688 -10.352 -34.656  1.00 89.69           C  
ATOM   1039  C   THR A 133      26.297 -11.211 -33.438  1.00 89.69           C  
ATOM   1040  CB  THR A 133      27.000  -8.922 -34.156  1.00 89.69           C  
ATOM   1041  O   THR A 133      25.250 -11.000 -32.844  1.00 89.69           O  
ATOM   1042  CG2 THR A 133      28.281  -8.883 -33.344  1.00 89.69           C  
ATOM   1043  OG1 THR A 133      27.141  -8.062 -35.312  1.00 89.69           O  
ATOM   1044  N   PRO A 134      27.203 -12.203 -33.188  1.00 89.44           N  
ATOM   1045  CA  PRO A 134      26.906 -13.055 -32.031  1.00 89.44           C  
ATOM   1046  C   PRO A 134      26.938 -12.297 -30.703  1.00 89.44           C  
ATOM   1047  CB  PRO A 134      28.000 -14.125 -32.094  1.00 89.44           C  
ATOM   1048  O   PRO A 134      27.766 -11.391 -30.531  1.00 89.44           O  
ATOM   1049  CG  PRO A 134      28.594 -14.000 -33.438  1.00 89.44           C  
ATOM   1050  CD  PRO A 134      28.281 -12.633 -33.969  1.00 89.44           C  
ATOM   1051  N   GLY A 135      26.016 -12.727 -29.828  1.00 80.25           N  
ATOM   1052  CA  GLY A 135      26.031 -12.172 -28.484  1.00 80.25           C  
ATOM   1053  C   GLY A 135      24.734 -11.477 -28.109  1.00 80.25           C  
ATOM   1054  O   GLY A 135      23.750 -11.570 -28.828  1.00 80.25           O  
ATOM   1055  N   LYS A 136      24.859 -10.875 -26.859  1.00 64.62           N  
ATOM   1056  CA  LYS A 136      23.672 -10.398 -26.156  1.00 64.62           C  
ATOM   1057  C   LYS A 136      23.031  -9.211 -26.875  1.00 64.62           C  
ATOM   1058  CB  LYS A 136      24.016 -10.016 -24.719  1.00 64.62           C  
ATOM   1059  O   LYS A 136      23.750  -8.375 -27.438  1.00 64.62           O  
ATOM   1060  CG  LYS A 136      23.984 -11.188 -23.734  1.00 64.62           C  
ATOM   1061  CD  LYS A 136      24.281 -10.734 -22.312  1.00 64.62           C  
ATOM   1062  CE  LYS A 136      24.281 -11.906 -21.344  1.00 64.62           C  
ATOM   1063  NZ  LYS A 136      24.562 -11.469 -19.938  1.00 64.62           N  
ATOM   1064  N   ALA A 137      21.688  -9.406 -27.109  1.00 60.00           N  
ATOM   1065  CA  ALA A 137      20.688  -8.586 -27.797  1.00 60.00           C  
ATOM   1066  C   ALA A 137      20.578  -7.199 -27.156  1.00 60.00           C  
ATOM   1067  CB  ALA A 137      19.328  -9.273 -27.781  1.00 60.00           C  
ATOM   1068  O   ALA A 137      20.969  -7.012 -26.000  1.00 60.00           O  
ATOM   1069  N   LYS A 138      20.172  -6.301 -28.016  1.00 60.97           N  
ATOM   1070  CA  LYS A 138      19.578  -4.992 -27.750  1.00 60.97           C  
ATOM   1071  C   LYS A 138      18.438  -5.094 -26.750  1.00 60.97           C  
ATOM   1072  CB  LYS A 138      19.078  -4.359 -29.047  1.00 60.97           C  
ATOM   1073  O   LYS A 138      17.984  -6.191 -26.422  1.00 60.97           O  
ATOM   1074  CG  LYS A 138      20.188  -3.809 -29.938  1.00 60.97           C  
ATOM   1075  CD  LYS A 138      19.625  -3.076 -31.156  1.00 60.97           C  
ATOM   1076  CE  LYS A 138      20.719  -2.529 -32.031  1.00 60.97           C  
ATOM   1077  NZ  LYS A 138      20.172  -1.823 -33.250  1.00 60.97           N  
ATOM   1078  N   ARG A 139      17.938  -4.109 -26.188  1.00 63.16           N  
ATOM   1079  CA  ARG A 139      16.891  -3.920 -25.188  1.00 63.16           C  
ATOM   1080  C   ARG A 139      15.656  -4.758 -25.531  1.00 63.16           C  
ATOM   1081  CB  ARG A 139      16.500  -2.441 -25.094  1.00 63.16           C  
ATOM   1082  O   ARG A 139      15.016  -5.305 -24.625  1.00 63.16           O  
ATOM   1083  CG  ARG A 139      17.141  -1.720 -23.922  1.00 63.16           C  
ATOM   1084  CD  ARG A 139      16.688  -0.272 -23.828  1.00 63.16           C  
ATOM   1085  NE  ARG A 139      17.344   0.437 -22.734  1.00 63.16           N  
ATOM   1086  NH1 ARG A 139      16.219   2.430 -23.078  1.00 63.16           N  
ATOM   1087  NH2 ARG A 139      17.766   2.252 -21.391  1.00 63.16           N  
ATOM   1088  CZ  ARG A 139      17.109   1.704 -22.406  1.00 63.16           C  
ATOM   1089  N   LYS A 140      15.352  -5.148 -26.828  1.00 73.12           N  
ATOM   1090  CA  LYS A 140      14.117  -5.836 -27.188  1.00 73.12           C  
ATOM   1091  C   LYS A 140      14.398  -7.250 -27.688  1.00 73.12           C  
ATOM   1092  CB  LYS A 140      13.359  -5.047 -28.250  1.00 73.12           C  
ATOM   1093  O   LYS A 140      13.602  -7.828 -28.422  1.00 73.12           O  
ATOM   1094  CG  LYS A 140      12.805  -3.717 -27.766  1.00 73.12           C  
ATOM   1095  CD  LYS A 140      11.984  -3.023 -28.844  1.00 73.12           C  
ATOM   1096  CE  LYS A 140      11.438  -1.686 -28.359  1.00 73.12           C  
ATOM   1097  NZ  LYS A 140      10.656  -0.987 -29.422  1.00 73.12           N  
ATOM   1098  N   ALA A 141      15.516  -7.816 -27.125  1.00 84.50           N  
ATOM   1099  CA  ALA A 141      15.906  -9.125 -27.641  1.00 84.50           C  
ATOM   1100  C   ALA A 141      15.195 -10.242 -26.875  1.00 84.50           C  
ATOM   1101  CB  ALA A 141      17.422  -9.305 -27.547  1.00 84.50           C  
ATOM   1102  O   ALA A 141      14.969 -10.141 -25.672  1.00 84.50           O  
ATOM   1103  N   GLN A 142      14.781 -11.344 -27.656  1.00 91.94           N  
ATOM   1104  CA  GLN A 142      14.109 -12.484 -27.047  1.00 91.94           C  
ATOM   1105  C   GLN A 142      15.094 -13.633 -26.812  1.00 91.94           C  
ATOM   1106  CB  GLN A 142      12.961 -12.961 -27.938  1.00 91.94           C  
ATOM   1107  O   GLN A 142      14.711 -14.680 -26.281  1.00 91.94           O  
ATOM   1108  CG  GLN A 142      11.828 -11.953 -28.062  1.00 91.94           C  
ATOM   1109  CD  GLN A 142      10.578 -12.547 -28.688  1.00 91.94           C  
ATOM   1110  NE2 GLN A 142       9.820 -11.719 -29.406  1.00 91.94           N  
ATOM   1111  OE1 GLN A 142      10.297 -13.742 -28.531  1.00 91.94           O  
ATOM   1112  N   GLY A 143      16.344 -13.422 -27.188  1.00 92.81           N  
ATOM   1113  CA  GLY A 143      17.391 -14.422 -27.000  1.00 92.81           C  
ATOM   1114  C   GLY A 143      18.766 -13.930 -27.391  1.00 92.81           C  
ATOM   1115  O   GLY A 143      18.953 -12.734 -27.641  1.00 92.81           O  
ATOM   1116  N   ILE A 144      19.688 -14.898 -27.375  1.00 92.56           N  
ATOM   1117  CA  ILE A 144      21.078 -14.562 -27.688  1.00 92.56           C  
ATOM   1118  C   ILE A 144      21.391 -14.992 -29.125  1.00 92.56           C  
ATOM   1119  CB  ILE A 144      22.047 -15.227 -26.688  1.00 92.56           C  
ATOM   1120  O   ILE A 144      21.219 -16.156 -29.484  1.00 92.56           O  
ATOM   1121  CG1 ILE A 144      21.656 -14.891 -25.250  1.00 92.56           C  
ATOM   1122  CG2 ILE A 144      23.500 -14.789 -26.984  1.00 92.56           C  
ATOM   1123  CD1 ILE A 144      21.797 -13.422 -24.891  1.00 92.56           C  
ATOM   1124  N   ARG A 145      21.922 -14.055 -29.844  1.00 93.06           N  
ATOM   1125  CA  ARG A 145      22.219 -14.336 -31.234  1.00 93.06           C  
ATOM   1126  C   ARG A 145      23.406 -15.281 -31.375  1.00 93.06           C  
ATOM   1127  CB  ARG A 145      22.500 -13.039 -32.000  1.00 93.06           C  
ATOM   1128  O   ARG A 145      24.406 -15.125 -30.672  1.00 93.06           O  
ATOM   1129  CG  ARG A 145      21.250 -12.211 -32.312  1.00 93.06           C  
ATOM   1130  CD  ARG A 145      21.594 -10.930 -33.031  1.00 93.06           C  
ATOM   1131  NE  ARG A 145      20.391 -10.172 -33.375  1.00 93.06           N  
ATOM   1132  NH1 ARG A 145      21.531  -8.383 -34.312  1.00 93.06           N  
ATOM   1133  NH2 ARG A 145      19.234  -8.375 -34.250  1.00 93.06           N  
ATOM   1134  CZ  ARG A 145      20.391  -8.977 -33.969  1.00 93.06           C  
ATOM   1135  N   THR A 146      23.297 -16.234 -32.250  1.00 93.75           N  
ATOM   1136  CA  THR A 146      24.344 -17.219 -32.500  1.00 93.75           C  
ATOM   1137  C   THR A 146      25.312 -16.734 -33.562  1.00 93.75           C  
ATOM   1138  CB  THR A 146      23.750 -18.578 -32.906  1.00 93.75           C  
ATOM   1139  O   THR A 146      26.438 -17.250 -33.688  1.00 93.75           O  
ATOM   1140  CG2 THR A 146      22.797 -19.109 -31.828  1.00 93.75           C  
ATOM   1141  OG1 THR A 146      23.047 -18.438 -34.125  1.00 93.75           O  
ATOM   1142  N   GLY A 147      24.891 -15.797 -34.438  1.00 93.81           N  
ATOM   1143  CA  GLY A 147      25.703 -15.320 -35.531  1.00 93.81           C  
ATOM   1144  C   GLY A 147      25.250 -15.875 -36.875  1.00 93.81           C  
ATOM   1145  O   GLY A 147      25.781 -15.477 -37.938  1.00 93.81           O  
ATOM   1146  N   LYS A 148      24.297 -16.766 -36.875  1.00 96.38           N  
ATOM   1147  CA  LYS A 148      23.812 -17.359 -38.094  1.00 96.38           C  
ATOM   1148  C   LYS A 148      22.547 -16.656 -38.594  1.00 96.38           C  
ATOM   1149  CB  LYS A 148      23.547 -18.859 -37.906  1.00 96.38           C  
ATOM   1150  O   LYS A 148      21.797 -16.109 -37.781  1.00 96.38           O  
ATOM   1151  CG  LYS A 148      24.797 -19.672 -37.594  1.00 96.38           C  
ATOM   1152  CD  LYS A 148      24.469 -21.141 -37.406  1.00 96.38           C  
ATOM   1153  CE  LYS A 148      25.703 -21.953 -37.031  1.00 96.38           C  
ATOM   1154  NZ  LYS A 148      25.375 -23.391 -36.781  1.00 96.38           N  
ATOM   1155  N   CYS A 149      22.438 -16.531 -39.906  1.00 96.31           N  
ATOM   1156  CA  CYS A 149      21.234 -16.031 -40.531  1.00 96.31           C  
ATOM   1157  C   CYS A 149      20.359 -17.172 -41.031  1.00 96.31           C  
ATOM   1158  CB  CYS A 149      21.594 -15.094 -41.688  1.00 96.31           C  
ATOM   1159  O   CYS A 149      20.781 -17.953 -41.875  1.00 96.31           O  
ATOM   1160  SG  CYS A 149      20.172 -14.227 -42.406  1.00 96.31           S  
ATOM   1161  N   VAL A 150      19.188 -17.328 -40.531  1.00 97.12           N  
ATOM   1162  CA  VAL A 150      18.328 -18.453 -40.844  1.00 97.12           C  
ATOM   1163  C   VAL A 150      16.953 -17.938 -41.312  1.00 97.12           C  
ATOM   1164  CB  VAL A 150      18.156 -19.422 -39.656  1.00 97.12           C  
ATOM   1165  O   VAL A 150      16.641 -16.766 -41.094  1.00 97.12           O  
ATOM   1166  CG1 VAL A 150      19.500 -20.047 -39.281  1.00 97.12           C  
ATOM   1167  CG2 VAL A 150      17.562 -18.672 -38.438  1.00 97.12           C  
ATOM   1168  N   ALA A 151      16.188 -18.766 -42.000  1.00 96.44           N  
ATOM   1169  CA  ALA A 151      14.859 -18.375 -42.469  1.00 96.44           C  
ATOM   1170  C   ALA A 151      13.859 -18.281 -41.312  1.00 96.44           C  
ATOM   1171  CB  ALA A 151      14.367 -19.375 -43.500  1.00 96.44           C  
ATOM   1172  O   ALA A 151      13.734 -19.203 -40.531  1.00 96.44           O  
ATOM   1173  N   PHE A 152      13.250 -17.188 -41.125  1.00 96.06           N  
ATOM   1174  CA  PHE A 152      12.148 -17.031 -40.188  1.00 96.06           C  
ATOM   1175  C   PHE A 152      10.852 -17.594 -40.750  1.00 96.06           C  
ATOM   1176  CB  PHE A 152      11.961 -15.547 -39.812  1.00 96.06           C  
ATOM   1177  O   PHE A 152      10.133 -18.328 -40.062  1.00 96.06           O  
ATOM   1178  CG  PHE A 152      10.812 -15.305 -38.875  1.00 96.06           C  
ATOM   1179  CD1 PHE A 152       9.641 -14.711 -39.312  1.00 96.06           C  
ATOM   1180  CD2 PHE A 152      10.914 -15.656 -37.531  1.00 96.06           C  
ATOM   1181  CE1 PHE A 152       8.578 -14.484 -38.438  1.00 96.06           C  
ATOM   1182  CE2 PHE A 152       9.859 -15.430 -36.656  1.00 96.06           C  
ATOM   1183  CZ  PHE A 152       8.695 -14.844 -37.094  1.00 96.06           C  
ATOM   1184  N   ASN A 153      10.531 -17.250 -41.906  1.00 93.69           N  
ATOM   1185  CA  ASN A 153       9.453 -17.812 -42.719  1.00 93.69           C  
ATOM   1186  C   ASN A 153       9.867 -17.969 -44.188  1.00 93.69           C  
ATOM   1187  CB  ASN A 153       8.195 -16.953 -42.594  1.00 93.69           C  
ATOM   1188  O   ASN A 153      11.062 -17.969 -44.500  1.00 93.69           O  
ATOM   1189  CG  ASN A 153       8.422 -15.523 -43.031  1.00 93.69           C  
ATOM   1190  ND2 ASN A 153       7.629 -14.602 -42.500  1.00 93.69           N  
ATOM   1191  OD1 ASN A 153       9.305 -15.242 -43.875  1.00 93.69           O  
ATOM   1192  N   ASP A 154       8.984 -18.109 -45.062  1.00 92.50           N  
ATOM   1193  CA  ASP A 154       9.281 -18.375 -46.469  1.00 92.50           C  
ATOM   1194  C   ASP A 154       9.820 -17.125 -47.188  1.00 92.50           C  
ATOM   1195  CB  ASP A 154       8.031 -18.891 -47.188  1.00 92.50           C  
ATOM   1196  O   ASP A 154      10.453 -17.234 -48.219  1.00 92.50           O  
ATOM   1197  CG  ASP A 154       7.582 -20.250 -46.719  1.00 92.50           C  
ATOM   1198  OD1 ASP A 154       8.422 -21.031 -46.219  1.00 92.50           O  
ATOM   1199  OD2 ASP A 154       6.367 -20.547 -46.812  1.00 92.50           O  
ATOM   1200  N   THR A 155       9.688 -16.000 -46.531  1.00 92.12           N  
ATOM   1201  CA  THR A 155       9.969 -14.773 -47.250  1.00 92.12           C  
ATOM   1202  C   THR A 155      11.117 -14.008 -46.594  1.00 92.12           C  
ATOM   1203  CB  THR A 155       8.727 -13.867 -47.344  1.00 92.12           C  
ATOM   1204  O   THR A 155      11.797 -13.219 -47.250  1.00 92.12           O  
ATOM   1205  CG2 THR A 155       7.605 -14.547 -48.125  1.00 92.12           C  
ATOM   1206  OG1 THR A 155       8.258 -13.594 -46.000  1.00 92.12           O  
ATOM   1207  N   VAL A 156      11.266 -14.141 -45.312  1.00 94.62           N  
ATOM   1208  CA  VAL A 156      12.242 -13.281 -44.656  1.00 94.62           C  
ATOM   1209  C   VAL A 156      13.227 -14.141 -43.875  1.00 94.62           C  
ATOM   1210  CB  VAL A 156      11.555 -12.258 -43.719  1.00 94.62           C  
ATOM   1211  O   VAL A 156      12.859 -15.195 -43.344  1.00 94.62           O  
ATOM   1212  CG1 VAL A 156      10.781 -11.227 -44.562  1.00 94.62           C  
ATOM   1213  CG2 VAL A 156      10.633 -12.961 -42.750  1.00 94.62           C  
ATOM   1214  N   LYS A 157      14.469 -13.664 -43.844  1.00 96.69           N  
ATOM   1215  CA  LYS A 157      15.516 -14.266 -43.031  1.00 96.69           C  
ATOM   1216  C   LYS A 157      15.922 -13.328 -41.906  1.00 96.69           C  
ATOM   1217  CB  LYS A 157      16.734 -14.617 -43.875  1.00 96.69           C  
ATOM   1218  O   LYS A 157      15.977 -12.109 -42.094  1.00 96.69           O  
ATOM   1219  CG  LYS A 157      16.469 -15.711 -44.906  1.00 96.69           C  
ATOM   1220  CD  LYS A 157      17.734 -16.062 -45.688  1.00 96.69           C  
ATOM   1221  CE  LYS A 157      17.484 -17.203 -46.656  1.00 96.69           C  
ATOM   1222  NZ  LYS A 157      18.734 -17.578 -47.406  1.00 96.69           N  
ATOM   1223  N   THR A 158      16.125 -13.938 -40.719  1.00 95.50           N  
ATOM   1224  CA  THR A 158      16.562 -13.172 -39.562  1.00 95.50           C  
ATOM   1225  C   THR A 158      17.672 -13.914 -38.812  1.00 95.50           C  
ATOM   1226  CB  THR A 158      15.398 -12.883 -38.594  1.00 95.50           C  
ATOM   1227  O   THR A 158      18.016 -15.039 -39.188  1.00 95.50           O  
ATOM   1228  CG2 THR A 158      14.328 -12.031 -39.281  1.00 95.50           C  
ATOM   1229  OG1 THR A 158      14.812 -14.125 -38.188  1.00 95.50           O  
ATOM   1230  N   CYS A 159      18.250 -13.273 -37.906  1.00 94.50           N  
ATOM   1231  CA  CYS A 159      19.359 -13.859 -37.156  1.00 94.50           C  
ATOM   1232  C   CYS A 159      18.875 -14.969 -36.219  1.00 94.50           C  
ATOM   1233  CB  CYS A 159      20.109 -12.789 -36.344  1.00 94.50           C  
ATOM   1234  O   CYS A 159      17.812 -14.852 -35.625  1.00 94.50           O  
ATOM   1235  SG  CYS A 159      20.891 -11.523 -37.375  1.00 94.50           S  
ATOM   1236  N   GLU A 160      19.672 -16.016 -36.125  1.00 96.19           N  
ATOM   1237  CA  GLU A 160      19.375 -17.125 -35.219  1.00 96.19           C  
ATOM   1238  C   GLU A 160      19.688 -16.766 -33.781  1.00 96.19           C  
ATOM   1239  CB  GLU A 160      20.141 -18.375 -35.625  1.00 96.19           C  
ATOM   1240  O   GLU A 160      20.703 -16.141 -33.500  1.00 96.19           O  
ATOM   1241  CG  GLU A 160      19.781 -19.609 -34.812  1.00 96.19           C  
ATOM   1242  CD  GLU A 160      20.719 -20.797 -35.062  1.00 96.19           C  
ATOM   1243  OE1 GLU A 160      20.219 -21.875 -35.469  1.00 96.19           O  
ATOM   1244  OE2 GLU A 160      21.938 -20.641 -34.875  1.00 96.19           O  
ATOM   1245  N   ILE A 161      18.797 -17.109 -32.875  1.00 95.12           N  
ATOM   1246  CA  ILE A 161      19.016 -16.844 -31.469  1.00 95.12           C  
ATOM   1247  C   ILE A 161      18.844 -18.125 -30.656  1.00 95.12           C  
ATOM   1248  CB  ILE A 161      18.062 -15.742 -30.938  1.00 95.12           C  
ATOM   1249  O   ILE A 161      18.219 -19.078 -31.125  1.00 95.12           O  
ATOM   1250  CG1 ILE A 161      16.594 -16.172 -31.141  1.00 95.12           C  
ATOM   1251  CG2 ILE A 161      18.328 -14.406 -31.641  1.00 95.12           C  
ATOM   1252  CD1 ILE A 161      15.594 -15.297 -30.391  1.00 95.12           C  
ATOM   1253  N   PHE A 162      19.438 -18.188 -29.547  1.00 95.00           N  
ATOM   1254  CA  PHE A 162      19.188 -19.203 -28.547  1.00 95.00           C  
ATOM   1255  C   PHE A 162      18.297 -18.672 -27.422  1.00 95.00           C  
ATOM   1256  CB  PHE A 162      20.500 -19.719 -27.953  1.00 95.00           C  
ATOM   1257  O   PHE A 162      18.578 -17.625 -26.859  1.00 95.00           O  
ATOM   1258  CG  PHE A 162      20.328 -20.797 -26.922  1.00 95.00           C  
ATOM   1259  CD1 PHE A 162      20.453 -20.516 -25.562  1.00 95.00           C  
ATOM   1260  CD2 PHE A 162      20.031 -22.109 -27.297  1.00 95.00           C  
ATOM   1261  CE1 PHE A 162      20.297 -21.516 -24.609  1.00 95.00           C  
ATOM   1262  CE2 PHE A 162      19.875 -23.109 -26.344  1.00 95.00           C  
ATOM   1263  CZ  PHE A 162      20.000 -22.812 -25.000  1.00 95.00           C  
ATOM   1264  N   GLY A 163      17.219 -19.312 -27.156  1.00 94.88           N  
ATOM   1265  CA  GLY A 163      16.266 -18.938 -26.125  1.00 94.88           C  
ATOM   1266  C   GLY A 163      14.984 -19.750 -26.156  1.00 94.88           C  
ATOM   1267  O   GLY A 163      15.000 -20.922 -26.516  1.00 94.88           O  
ATOM   1268  N   TRP A 164      13.961 -19.172 -25.688  1.00 96.81           N  
ATOM   1269  CA  TRP A 164      12.656 -19.828 -25.781  1.00 96.81           C  
ATOM   1270  C   TRP A 164      12.141 -19.812 -27.219  1.00 96.81           C  
ATOM   1271  CB  TRP A 164      11.648 -19.141 -24.859  1.00 96.81           C  
ATOM   1272  O   TRP A 164      11.961 -18.734 -27.812  1.00 96.81           O  
ATOM   1273  CG  TRP A 164      11.930 -19.344 -23.391  1.00 96.81           C  
ATOM   1274  CD1 TRP A 164      12.555 -18.469 -22.547  1.00 96.81           C  
ATOM   1275  CD2 TRP A 164      11.586 -20.484 -22.609  1.00 96.81           C  
ATOM   1276  CE2 TRP A 164      12.039 -20.250 -21.297  1.00 96.81           C  
ATOM   1277  CE3 TRP A 164      10.938 -21.703 -22.891  1.00 96.81           C  
ATOM   1278  NE1 TRP A 164      12.625 -19.016 -21.281  1.00 96.81           N  
ATOM   1279  CH2 TRP A 164      11.234 -22.359 -20.578  1.00 96.81           C  
ATOM   1280  CZ2 TRP A 164      11.867 -21.172 -20.266  1.00 96.81           C  
ATOM   1281  CZ3 TRP A 164      10.773 -22.625 -21.875  1.00 96.81           C  
ATOM   1282  N   CYS A 165      11.984 -20.906 -27.797  1.00 97.56           N  
ATOM   1283  CA  CYS A 165      11.547 -21.062 -29.188  1.00 97.56           C  
ATOM   1284  C   CYS A 165      10.234 -21.828 -29.266  1.00 97.56           C  
ATOM   1285  CB  CYS A 165      12.617 -21.781 -30.000  1.00 97.56           C  
ATOM   1286  O   CYS A 165      10.039 -22.812 -28.562  1.00 97.56           O  
ATOM   1287  SG  CYS A 165      14.133 -20.812 -30.234  1.00 97.56           S  
ATOM   1288  N   PRO A 166       9.344 -21.438 -30.141  1.00 97.06           N  
ATOM   1289  CA  PRO A 166       9.492 -20.328 -31.094  1.00 97.06           C  
ATOM   1290  C   PRO A 166       9.391 -18.969 -30.422  1.00 97.06           C  
ATOM   1291  CB  PRO A 166       8.344 -20.547 -32.062  1.00 97.06           C  
ATOM   1292  O   PRO A 166       8.984 -18.875 -29.266  1.00 97.06           O  
ATOM   1293  CG  PRO A 166       7.254 -21.156 -31.266  1.00 97.06           C  
ATOM   1294  CD  PRO A 166       7.875 -22.078 -30.250  1.00 97.06           C  
ATOM   1295  N   VAL A 167       9.805 -17.969 -31.078  1.00 96.25           N  
ATOM   1296  CA  VAL A 167       9.789 -16.625 -30.516  1.00 96.25           C  
ATOM   1297  C   VAL A 167       8.359 -16.094 -30.500  1.00 96.25           C  
ATOM   1298  CB  VAL A 167      10.711 -15.672 -31.297  1.00 96.25           C  
ATOM   1299  O   VAL A 167       7.504 -16.562 -31.266  1.00 96.25           O  
ATOM   1300  CG1 VAL A 167      12.172 -16.078 -31.141  1.00 96.25           C  
ATOM   1301  CG2 VAL A 167      10.320 -15.641 -32.781  1.00 96.25           C  
ATOM   1302  N   GLU A 168       8.102 -15.203 -29.609  1.00 96.44           N  
ATOM   1303  CA  GLU A 168       6.801 -14.555 -29.531  1.00 96.44           C  
ATOM   1304  C   GLU A 168       6.574 -13.625 -30.719  1.00 96.44           C  
ATOM   1305  CB  GLU A 168       6.672 -13.766 -28.219  1.00 96.44           C  
ATOM   1306  O   GLU A 168       7.434 -12.805 -31.047  1.00 96.44           O  
ATOM   1307  CG  GLU A 168       5.348 -13.031 -28.078  1.00 96.44           C  
ATOM   1308  CD  GLU A 168       5.359 -11.992 -26.969  1.00 96.44           C  
ATOM   1309  OE1 GLU A 168       4.438 -11.992 -26.109  1.00 96.44           O  
ATOM   1310  OE2 GLU A 168       6.297 -11.156 -26.953  1.00 96.44           O  
ATOM   1311  N   VAL A 169       5.488 -13.805 -31.375  1.00 94.62           N  
ATOM   1312  CA  VAL A 169       5.059 -12.914 -32.438  1.00 94.62           C  
ATOM   1313  C   VAL A 169       3.865 -12.078 -31.984  1.00 94.62           C  
ATOM   1314  CB  VAL A 169       4.691 -13.695 -33.719  1.00 94.62           C  
ATOM   1315  O   VAL A 169       2.738 -12.578 -31.922  1.00 94.62           O  
ATOM   1316  CG1 VAL A 169       4.289 -12.742 -34.844  1.00 94.62           C  
ATOM   1317  CG2 VAL A 169       5.855 -14.578 -34.156  1.00 94.62           C  
ATOM   1318  N   ASP A 170       4.078 -10.891 -31.578  1.00 91.06           N  
ATOM   1319  CA  ASP A 170       3.035 -10.055 -31.000  1.00 91.06           C  
ATOM   1320  C   ASP A 170       2.699  -8.875 -31.906  1.00 91.06           C  
ATOM   1321  CB  ASP A 170       3.461  -9.555 -29.609  1.00 91.06           C  
ATOM   1322  O   ASP A 170       2.357  -7.793 -31.422  1.00 91.06           O  
ATOM   1323  CG  ASP A 170       4.707  -8.695 -29.656  1.00 91.06           C  
ATOM   1324  OD1 ASP A 170       5.422  -8.695 -30.688  1.00 91.06           O  
ATOM   1325  OD2 ASP A 170       4.984  -8.000 -28.656  1.00 91.06           O  
ATOM   1326  N   ASP A 171       2.746  -9.070 -33.156  1.00 90.19           N  
ATOM   1327  CA  ASP A 171       2.502  -7.992 -34.094  1.00 90.19           C  
ATOM   1328  C   ASP A 171       1.021  -7.617 -34.125  1.00 90.19           C  
ATOM   1329  CB  ASP A 171       2.977  -8.398 -35.500  1.00 90.19           C  
ATOM   1330  O   ASP A 171       0.675  -6.449 -34.312  1.00 90.19           O  
ATOM   1331  CG  ASP A 171       4.461  -8.703 -35.562  1.00 90.19           C  
ATOM   1332  OD1 ASP A 171       5.238  -8.102 -34.781  1.00 90.19           O  
ATOM   1333  OD2 ASP A 171       4.859  -9.555 -36.375  1.00 90.19           O  
ATOM   1334  N   ASP A 172       0.183  -8.570 -33.938  1.00 91.44           N  
ATOM   1335  CA  ASP A 172      -1.249  -8.312 -34.062  1.00 91.44           C  
ATOM   1336  C   ASP A 172      -1.955  -8.539 -32.719  1.00 91.44           C  
ATOM   1337  CB  ASP A 172      -1.871  -9.195 -35.156  1.00 91.44           C  
ATOM   1338  O   ASP A 172      -2.045  -9.672 -32.250  1.00 91.44           O  
ATOM   1339  CG  ASP A 172      -1.336  -8.898 -36.531  1.00 91.44           C  
ATOM   1340  OD1 ASP A 172      -1.272  -7.715 -36.938  1.00 91.44           O  
ATOM   1341  OD2 ASP A 172      -0.979  -9.867 -37.250  1.00 91.44           O  
ATOM   1342  N   ILE A 173      -2.393  -7.512 -32.188  1.00 93.75           N  
ATOM   1343  CA  ILE A 173      -3.225  -7.594 -31.000  1.00 93.75           C  
ATOM   1344  C   ILE A 173      -4.668  -7.906 -31.406  1.00 93.75           C  
ATOM   1345  CB  ILE A 173      -3.168  -6.285 -30.188  1.00 93.75           C  
ATOM   1346  O   ILE A 173      -5.254  -7.211 -32.219  1.00 93.75           O  
ATOM   1347  CG1 ILE A 173      -1.721  -5.965 -29.797  1.00 93.75           C  
ATOM   1348  CG2 ILE A 173      -4.062  -6.383 -28.953  1.00 93.75           C  
ATOM   1349  CD1 ILE A 173      -1.542  -4.602 -29.141  1.00 93.75           C  
ATOM   1350  N   PRO A 174      -5.184  -8.898 -30.859  1.00 94.38           N  
ATOM   1351  CA  PRO A 174      -6.551  -9.258 -31.234  1.00 94.38           C  
ATOM   1352  C   PRO A 174      -7.539  -8.109 -31.047  1.00 94.38           C  
ATOM   1353  CB  PRO A 174      -6.883 -10.430 -30.297  1.00 94.38           C  
ATOM   1354  O   PRO A 174      -7.496  -7.418 -30.031  1.00 94.38           O  
ATOM   1355  CG  PRO A 174      -5.559 -11.016 -29.938  1.00 94.38           C  
ATOM   1356  CD  PRO A 174      -4.547  -9.906 -29.859  1.00 94.38           C  
ATOM   1357  N   ARG A 175      -8.328  -7.918 -32.094  1.00 93.94           N  
ATOM   1358  CA  ARG A 175      -9.398  -6.922 -32.125  1.00 93.94           C  
ATOM   1359  C   ARG A 175     -10.680  -7.508 -32.719  1.00 93.94           C  
ATOM   1360  CB  ARG A 175      -8.969  -5.691 -32.938  1.00 93.94           C  
ATOM   1361  O   ARG A 175     -10.680  -7.988 -33.844  1.00 93.94           O  
ATOM   1362  CG  ARG A 175      -7.785  -4.949 -32.344  1.00 93.94           C  
ATOM   1363  CD  ARG A 175      -7.395  -3.740 -33.156  1.00 93.94           C  
ATOM   1364  NE  ARG A 175      -6.168  -3.119 -32.688  1.00 93.94           N  
ATOM   1365  NH1 ARG A 175      -6.266  -1.308 -34.094  1.00 93.94           N  
ATOM   1366  NH2 ARG A 175      -4.539  -1.502 -32.625  1.00 93.94           N  
ATOM   1367  CZ  ARG A 175      -5.660  -1.978 -33.125  1.00 93.94           C  
ATOM   1368  N   PRO A 176     -11.742  -7.371 -31.953  1.00 94.62           N  
ATOM   1369  CA  PRO A 176     -11.930  -6.895 -30.578  1.00 94.62           C  
ATOM   1370  C   PRO A 176     -11.227  -7.773 -29.547  1.00 94.62           C  
ATOM   1371  CB  PRO A 176     -13.453  -6.945 -30.391  1.00 94.62           C  
ATOM   1372  O   PRO A 176     -10.719  -8.844 -29.891  1.00 94.62           O  
ATOM   1373  CG  PRO A 176     -13.906  -8.070 -31.266  1.00 94.62           C  
ATOM   1374  CD  PRO A 176     -13.023  -8.117 -32.469  1.00 94.62           C  
ATOM   1375  N   ALA A 177     -11.125  -7.262 -28.344  1.00 96.56           N  
ATOM   1376  CA  ALA A 177     -10.461  -7.988 -27.266  1.00 96.56           C  
ATOM   1377  C   ALA A 177     -11.062  -9.383 -27.094  1.00 96.56           C  
ATOM   1378  CB  ALA A 177     -10.547  -7.207 -25.969  1.00 96.56           C  
ATOM   1379  O   ALA A 177     -12.273  -9.555 -27.188  1.00 96.56           O  
ATOM   1380  N   LEU A 178     -10.250 -10.391 -26.812  1.00 96.00           N  
ATOM   1381  CA  LEU A 178     -10.672 -11.781 -26.734  1.00 96.00           C  
ATOM   1382  C   LEU A 178     -11.664 -11.984 -25.594  1.00 96.00           C  
ATOM   1383  CB  LEU A 178      -9.469 -12.703 -26.547  1.00 96.00           C  
ATOM   1384  O   LEU A 178     -12.609 -12.766 -25.703  1.00 96.00           O  
ATOM   1385  CG  LEU A 178      -8.508 -12.805 -27.734  1.00 96.00           C  
ATOM   1386  CD1 LEU A 178      -7.289 -13.641 -27.359  1.00 96.00           C  
ATOM   1387  CD2 LEU A 178      -9.219 -13.398 -28.953  1.00 96.00           C  
ATOM   1388  N   LEU A 179     -11.430 -11.297 -24.469  1.00 96.19           N  
ATOM   1389  CA  LEU A 179     -12.328 -11.422 -23.328  1.00 96.19           C  
ATOM   1390  C   LEU A 179     -13.227 -10.203 -23.203  1.00 96.19           C  
ATOM   1391  CB  LEU A 179     -11.523 -11.617 -22.031  1.00 96.19           C  
ATOM   1392  O   LEU A 179     -13.195  -9.500 -22.188  1.00 96.19           O  
ATOM   1393  CG  LEU A 179     -10.891 -13.000 -21.844  1.00 96.19           C  
ATOM   1394  CD1 LEU A 179      -9.633 -13.133 -22.688  1.00 96.19           C  
ATOM   1395  CD2 LEU A 179     -10.562 -13.227 -20.359  1.00 96.19           C  
ATOM   1396  N   ARG A 180     -14.070 -10.016 -24.094  1.00 92.56           N  
ATOM   1397  CA  ARG A 180     -14.984  -8.883 -24.125  1.00 92.56           C  
ATOM   1398  C   ARG A 180     -16.047  -9.000 -23.031  1.00 92.56           C  
ATOM   1399  CB  ARG A 180     -15.648  -8.758 -25.500  1.00 92.56           C  
ATOM   1400  O   ARG A 180     -16.562  -7.992 -22.547  1.00 92.56           O  
ATOM   1401  CG  ARG A 180     -14.680  -8.414 -26.625  1.00 92.56           C  
ATOM   1402  CD  ARG A 180     -15.391  -8.328 -27.969  1.00 92.56           C  
ATOM   1403  NE  ARG A 180     -14.461  -7.977 -29.047  1.00 92.56           N  
ATOM   1404  NH1 ARG A 180     -16.031  -8.148 -30.734  1.00 92.56           N  
ATOM   1405  NH2 ARG A 180     -13.867  -7.574 -31.219  1.00 92.56           N  
ATOM   1406  CZ  ARG A 180     -14.789  -7.902 -30.328  1.00 92.56           C  
ATOM   1407  N   GLU A 181     -16.312 -10.203 -22.609  1.00 93.19           N  
ATOM   1408  CA  GLU A 181     -17.328 -10.438 -21.594  1.00 93.19           C  
ATOM   1409  C   GLU A 181     -16.891  -9.891 -20.234  1.00 93.19           C  
ATOM   1410  CB  GLU A 181     -17.625 -11.938 -21.469  1.00 93.19           C  
ATOM   1411  O   GLU A 181     -17.703  -9.781 -19.312  1.00 93.19           O  
ATOM   1412  CG  GLU A 181     -18.359 -12.508 -22.688  1.00 93.19           C  
ATOM   1413  CD  GLU A 181     -17.406 -13.023 -23.766  1.00 93.19           C  
ATOM   1414  OE1 GLU A 181     -17.891 -13.641 -24.750  1.00 93.19           O  
ATOM   1415  OE2 GLU A 181     -16.188 -12.820 -23.625  1.00 93.19           O  
ATOM   1416  N   ALA A 182     -15.609  -9.539 -20.156  1.00 95.56           N  
ATOM   1417  CA  ALA A 182     -15.102  -9.000 -18.906  1.00 95.56           C  
ATOM   1418  C   ALA A 182     -15.844  -7.730 -18.500  1.00 95.56           C  
ATOM   1419  CB  ALA A 182     -13.602  -8.727 -19.000  1.00 95.56           C  
ATOM   1420  O   ALA A 182     -15.867  -7.359 -17.328  1.00 95.56           O  
ATOM   1421  N   GLU A 183     -16.453  -7.090 -19.406  1.00 96.06           N  
ATOM   1422  CA  GLU A 183     -17.234  -5.887 -19.141  1.00 96.06           C  
ATOM   1423  C   GLU A 183     -18.391  -6.180 -18.172  1.00 96.06           C  
ATOM   1424  CB  GLU A 183     -17.781  -5.297 -20.438  1.00 96.06           C  
ATOM   1425  O   GLU A 183     -18.797  -5.309 -17.406  1.00 96.06           O  
ATOM   1426  CG  GLU A 183     -18.469  -3.949 -20.266  1.00 96.06           C  
ATOM   1427  CD  GLU A 183     -18.891  -3.312 -21.578  1.00 96.06           C  
ATOM   1428  OE1 GLU A 183     -19.344  -2.145 -21.578  1.00 96.06           O  
ATOM   1429  OE2 GLU A 183     -18.766  -3.988 -22.625  1.00 96.06           O  
ATOM   1430  N   ASN A 184     -18.812  -7.367 -18.125  1.00 93.69           N  
ATOM   1431  CA  ASN A 184     -19.953  -7.738 -17.297  1.00 93.69           C  
ATOM   1432  C   ASN A 184     -19.516  -8.422 -16.016  1.00 93.69           C  
ATOM   1433  CB  ASN A 184     -20.906  -8.641 -18.078  1.00 93.69           C  
ATOM   1434  O   ASN A 184     -20.359  -8.859 -15.219  1.00 93.69           O  
ATOM   1435  CG  ASN A 184     -21.500  -7.957 -19.297  1.00 93.69           C  
ATOM   1436  ND2 ASN A 184     -21.609  -8.695 -20.406  1.00 93.69           N  
ATOM   1437  OD1 ASN A 184     -21.844  -6.777 -19.250  1.00 93.69           O  
ATOM   1438  N   PHE A 185     -18.281  -8.531 -15.836  1.00 95.69           N  
ATOM   1439  CA  PHE A 185     -17.812  -9.102 -14.578  1.00 95.69           C  
ATOM   1440  C   PHE A 185     -18.203  -8.219 -13.398  1.00 95.69           C  
ATOM   1441  CB  PHE A 185     -16.281  -9.289 -14.602  1.00 95.69           C  
ATOM   1442  O   PHE A 185     -18.438  -7.020 -13.570  1.00 95.69           O  
ATOM   1443  CG  PHE A 185     -15.820 -10.312 -15.594  1.00 95.69           C  
ATOM   1444  CD1 PHE A 185     -16.734 -11.102 -16.281  1.00 95.69           C  
ATOM   1445  CD2 PHE A 185     -14.461 -10.484 -15.852  1.00 95.69           C  
ATOM   1446  CE1 PHE A 185     -16.297 -12.055 -17.203  1.00 95.69           C  
ATOM   1447  CE2 PHE A 185     -14.023 -11.430 -16.766  1.00 95.69           C  
ATOM   1448  CZ  PHE A 185     -14.945 -12.219 -17.438  1.00 95.69           C  
ATOM   1449  N   THR A 186     -18.312  -8.805 -12.234  1.00 95.19           N  
ATOM   1450  CA  THR A 186     -18.641  -8.062 -11.023  1.00 95.19           C  
ATOM   1451  C   THR A 186     -17.500  -8.133 -10.016  1.00 95.19           C  
ATOM   1452  CB  THR A 186     -19.938  -8.609 -10.383  1.00 95.19           C  
ATOM   1453  O   THR A 186     -16.875  -9.180  -9.844  1.00 95.19           O  
ATOM   1454  CG2 THR A 186     -21.156  -8.328 -11.266  1.00 95.19           C  
ATOM   1455  OG1 THR A 186     -19.812 -10.023 -10.188  1.00 95.19           O  
ATOM   1456  N   LEU A 187     -17.219  -7.059  -9.477  1.00 96.44           N  
ATOM   1457  CA  LEU A 187     -16.172  -6.895  -8.469  1.00 96.44           C  
ATOM   1458  C   LEU A 187     -16.781  -6.621  -7.098  1.00 96.44           C  
ATOM   1459  CB  LEU A 187     -15.234  -5.750  -8.859  1.00 96.44           C  
ATOM   1460  O   LEU A 187     -17.547  -5.660  -6.926  1.00 96.44           O  
ATOM   1461  CG  LEU A 187     -14.188  -5.359  -7.816  1.00 96.44           C  
ATOM   1462  CD1 LEU A 187     -13.172  -6.480  -7.637  1.00 96.44           C  
ATOM   1463  CD2 LEU A 187     -13.492  -4.062  -8.219  1.00 96.44           C  
ATOM   1464  N   PHE A 188     -16.531  -7.453  -6.180  1.00 94.56           N  
ATOM   1465  CA  PHE A 188     -16.938  -7.273  -4.797  1.00 94.56           C  
ATOM   1466  C   PHE A 188     -15.797  -6.738  -3.949  1.00 94.56           C  
ATOM   1467  CB  PHE A 188     -17.453  -8.594  -4.211  1.00 94.56           C  
ATOM   1468  O   PHE A 188     -14.734  -7.355  -3.873  1.00 94.56           O  
ATOM   1469  CG  PHE A 188     -17.828  -8.516  -2.756  1.00 94.56           C  
ATOM   1470  CD1 PHE A 188     -17.250  -9.367  -1.824  1.00 94.56           C  
ATOM   1471  CD2 PHE A 188     -18.766  -7.586  -2.320  1.00 94.56           C  
ATOM   1472  CE1 PHE A 188     -17.594  -9.289  -0.477  1.00 94.56           C  
ATOM   1473  CE2 PHE A 188     -19.109  -7.508  -0.976  1.00 94.56           C  
ATOM   1474  CZ  PHE A 188     -18.531  -8.359  -0.056  1.00 94.56           C  
ATOM   1475  N   ILE A 189     -15.961  -5.598  -3.309  1.00 94.88           N  
ATOM   1476  CA  ILE A 189     -14.914  -4.961  -2.510  1.00 94.88           C  
ATOM   1477  C   ILE A 189     -15.312  -4.973  -1.036  1.00 94.88           C  
ATOM   1478  CB  ILE A 189     -14.648  -3.516  -2.982  1.00 94.88           C  
ATOM   1479  O   ILE A 189     -16.391  -4.477  -0.672  1.00 94.88           O  
ATOM   1480  CG1 ILE A 189     -14.227  -3.504  -4.457  1.00 94.88           C  
ATOM   1481  CG2 ILE A 189     -13.578  -2.852  -2.105  1.00 94.88           C  
ATOM   1482  CD1 ILE A 189     -14.086  -2.109  -5.051  1.00 94.88           C  
ATOM   1483  N   LYS A 190     -14.508  -5.520  -0.226  1.00 90.75           N  
ATOM   1484  CA  LYS A 190     -14.625  -5.430   1.227  1.00 90.75           C  
ATOM   1485  C   LYS A 190     -13.547  -4.520   1.808  1.00 90.75           C  
ATOM   1486  CB  LYS A 190     -14.531  -6.820   1.859  1.00 90.75           C  
ATOM   1487  O   LYS A 190     -12.352  -4.801   1.681  1.00 90.75           O  
ATOM   1488  CG  LYS A 190     -15.711  -7.727   1.532  1.00 90.75           C  
ATOM   1489  CD  LYS A 190     -15.508  -9.125   2.096  1.00 90.75           C  
ATOM   1490  CE  LYS A 190     -15.594  -9.141   3.615  1.00 90.75           C  
ATOM   1491  NZ  LYS A 190     -15.375 -10.508   4.176  1.00 90.75           N  
ATOM   1492  N   ASN A 191     -13.969  -3.451   2.432  1.00 92.94           N  
ATOM   1493  CA  ASN A 191     -13.047  -2.471   2.996  1.00 92.94           C  
ATOM   1494  C   ASN A 191     -13.297  -2.258   4.484  1.00 92.94           C  
ATOM   1495  CB  ASN A 191     -13.148  -1.142   2.244  1.00 92.94           C  
ATOM   1496  O   ASN A 191     -14.430  -1.974   4.895  1.00 92.94           O  
ATOM   1497  CG  ASN A 191     -12.305  -0.050   2.873  1.00 92.94           C  
ATOM   1498  ND2 ASN A 191     -11.078  -0.392   3.254  1.00 92.94           N  
ATOM   1499  OD1 ASN A 191     -12.750   1.092   3.016  1.00 92.94           O  
ATOM   1500  N   SER A 192     -12.289  -2.498   5.230  1.00 88.25           N  
ATOM   1501  CA  SER A 192     -12.336  -2.211   6.660  1.00 88.25           C  
ATOM   1502  C   SER A 192     -11.398  -1.066   7.023  1.00 88.25           C  
ATOM   1503  CB  SER A 192     -11.977  -3.457   7.469  1.00 88.25           C  
ATOM   1504  O   SER A 192     -10.250  -1.038   6.586  1.00 88.25           O  
ATOM   1505  OG  SER A 192     -12.898  -4.504   7.219  1.00 88.25           O  
ATOM   1506  N   ILE A 193     -11.922  -0.127   7.816  1.00 90.00           N  
ATOM   1507  CA  ILE A 193     -11.102   1.013   8.211  1.00 90.00           C  
ATOM   1508  C   ILE A 193     -11.086   1.141   9.727  1.00 90.00           C  
ATOM   1509  CB  ILE A 193     -11.609   2.322   7.566  1.00 90.00           C  
ATOM   1510  O   ILE A 193     -11.992   0.647  10.406  1.00 90.00           O  
ATOM   1511  CG1 ILE A 193     -13.055   2.600   7.992  1.00 90.00           C  
ATOM   1512  CG2 ILE A 193     -11.492   2.258   6.039  1.00 90.00           C  
ATOM   1513  CD1 ILE A 193     -13.438   4.074   7.969  1.00 90.00           C  
ATOM   1514  N   SER A 194     -10.023   1.686  10.211  1.00 86.00           N  
ATOM   1515  CA  SER A 194      -9.891   1.979  11.633  1.00 86.00           C  
ATOM   1516  C   SER A 194      -9.297   3.365  11.859  1.00 86.00           C  
ATOM   1517  CB  SER A 194      -9.016   0.925  12.320  1.00 86.00           C  
ATOM   1518  O   SER A 194      -8.391   3.783  11.133  1.00 86.00           O  
ATOM   1519  OG  SER A 194      -8.805   1.255  13.680  1.00 86.00           O  
ATOM   1520  N   PHE A 195      -9.914   4.055  12.797  1.00 88.62           N  
ATOM   1521  CA  PHE A 195      -9.344   5.293  13.312  1.00 88.62           C  
ATOM   1522  C   PHE A 195      -8.742   5.074  14.695  1.00 88.62           C  
ATOM   1523  CB  PHE A 195     -10.414   6.395  13.375  1.00 88.62           C  
ATOM   1524  O   PHE A 195      -9.438   5.211  15.711  1.00 88.62           O  
ATOM   1525  CG  PHE A 195     -11.000   6.742  12.031  1.00 88.62           C  
ATOM   1526  CD1 PHE A 195     -10.281   7.500  11.117  1.00 88.62           C  
ATOM   1527  CD2 PHE A 195     -12.273   6.309  11.688  1.00 88.62           C  
ATOM   1528  CE1 PHE A 195     -10.828   7.824   9.875  1.00 88.62           C  
ATOM   1529  CE2 PHE A 195     -12.820   6.625  10.445  1.00 88.62           C  
ATOM   1530  CZ  PHE A 195     -12.094   7.387   9.547  1.00 88.62           C  
ATOM   1531  N   PRO A 196      -7.469   4.789  14.727  1.00 79.81           N  
ATOM   1532  CA  PRO A 196      -6.863   4.375  15.992  1.00 79.81           C  
ATOM   1533  C   PRO A 196      -6.961   5.453  17.062  1.00 79.81           C  
ATOM   1534  CB  PRO A 196      -5.406   4.109  15.617  1.00 79.81           C  
ATOM   1535  O   PRO A 196      -7.137   5.137  18.250  1.00 79.81           O  
ATOM   1536  CG  PRO A 196      -5.422   3.926  14.133  1.00 79.81           C  
ATOM   1537  CD  PRO A 196      -6.605   4.656  13.570  1.00 79.81           C  
ATOM   1538  N   ARG A 197      -6.883   6.680  16.688  1.00 80.81           N  
ATOM   1539  CA  ARG A 197      -6.930   7.754  17.672  1.00 80.81           C  
ATOM   1540  C   ARG A 197      -8.250   7.742  18.438  1.00 80.81           C  
ATOM   1541  CB  ARG A 197      -6.730   9.109  17.000  1.00 80.81           C  
ATOM   1542  O   ARG A 197      -8.289   8.031  19.625  1.00 80.81           O  
ATOM   1543  CG  ARG A 197      -6.652  10.281  17.969  1.00 80.81           C  
ATOM   1544  CD  ARG A 197      -6.199  11.562  17.266  1.00 80.81           C  
ATOM   1545  NE  ARG A 197      -6.117  12.680  18.203  1.00 80.81           N  
ATOM   1546  NH1 ARG A 197      -5.008  14.086  16.750  1.00 80.81           N  
ATOM   1547  NH2 ARG A 197      -5.531  14.797  18.859  1.00 80.81           N  
ATOM   1548  CZ  ARG A 197      -5.551  13.852  17.938  1.00 80.81           C  
ATOM   1549  N   PHE A 198      -9.305   7.348  17.781  1.00 89.38           N  
ATOM   1550  CA  PHE A 198     -10.625   7.395  18.391  1.00 89.38           C  
ATOM   1551  C   PHE A 198     -11.125   5.996  18.734  1.00 89.38           C  
ATOM   1552  CB  PHE A 198     -11.625   8.094  17.469  1.00 89.38           C  
ATOM   1553  O   PHE A 198     -12.211   5.832  19.281  1.00 89.38           O  
ATOM   1554  CG  PHE A 198     -11.172   9.453  17.000  1.00 89.38           C  
ATOM   1555  CD1 PHE A 198     -10.781  10.422  17.906  1.00 89.38           C  
ATOM   1556  CD2 PHE A 198     -11.125   9.758  15.641  1.00 89.38           C  
ATOM   1557  CE1 PHE A 198     -10.359  11.680  17.484  1.00 89.38           C  
ATOM   1558  CE2 PHE A 198     -10.711  11.016  15.211  1.00 89.38           C  
ATOM   1559  CZ  PHE A 198     -10.328  11.977  16.125  1.00 89.38           C  
ATOM   1560  N   LYS A 199     -10.391   4.965  18.375  1.00 84.25           N  
ATOM   1561  CA  LYS A 199     -10.727   3.561  18.594  1.00 84.25           C  
ATOM   1562  C   LYS A 199     -12.055   3.199  17.953  1.00 84.25           C  
ATOM   1563  CB  LYS A 199     -10.766   3.248  20.094  1.00 84.25           C  
ATOM   1564  O   LYS A 199     -12.922   2.594  18.594  1.00 84.25           O  
ATOM   1565  CG  LYS A 199      -9.430   3.439  20.797  1.00 84.25           C  
ATOM   1566  CD  LYS A 199      -9.523   3.057  22.281  1.00 84.25           C  
ATOM   1567  CE  LYS A 199      -8.195   3.266  22.984  1.00 84.25           C  
ATOM   1568  NZ  LYS A 199      -8.273   2.895  24.438  1.00 84.25           N  
ATOM   1569  N   VAL A 200     -12.234   3.674  16.766  1.00 89.81           N  
ATOM   1570  CA  VAL A 200     -13.445   3.383  16.000  1.00 89.81           C  
ATOM   1571  C   VAL A 200     -13.094   2.518  14.789  1.00 89.81           C  
ATOM   1572  CB  VAL A 200     -14.148   4.676  15.539  1.00 89.81           C  
ATOM   1573  O   VAL A 200     -12.164   2.828  14.039  1.00 89.81           O  
ATOM   1574  CG1 VAL A 200     -15.281   4.355  14.570  1.00 89.81           C  
ATOM   1575  CG2 VAL A 200     -14.680   5.449  16.750  1.00 89.81           C  
ATOM   1576  N   ASN A 201     -13.781   1.433  14.633  1.00 86.62           N  
ATOM   1577  CA  ASN A 201     -13.672   0.549  13.477  1.00 86.62           C  
ATOM   1578  C   ASN A 201     -14.961   0.524  12.656  1.00 86.62           C  
ATOM   1579  CB  ASN A 201     -13.297  -0.867  13.914  1.00 86.62           C  
ATOM   1580  O   ASN A 201     -16.062   0.550  13.227  1.00 86.62           O  
ATOM   1581  CG  ASN A 201     -12.016  -0.904  14.734  1.00 86.62           C  
ATOM   1582  ND2 ASN A 201     -11.977  -1.777  15.727  1.00 86.62           N  
ATOM   1583  OD1 ASN A 201     -11.070  -0.154  14.461  1.00 86.62           O  
ATOM   1584  N   ARG A 202     -14.812   0.580  11.367  1.00 89.00           N  
ATOM   1585  CA  ARG A 202     -15.969   0.585  10.477  1.00 89.00           C  
ATOM   1586  C   ARG A 202     -15.688  -0.214   9.211  1.00 89.00           C  
ATOM   1587  CB  ARG A 202     -16.359   2.020  10.117  1.00 89.00           C  
ATOM   1588  O   ARG A 202     -14.523  -0.421   8.844  1.00 89.00           O  
ATOM   1589  CG  ARG A 202     -17.750   2.143   9.516  1.00 89.00           C  
ATOM   1590  CD  ARG A 202     -18.844   1.960  10.570  1.00 89.00           C  
ATOM   1591  NE  ARG A 202     -20.156   2.303  10.047  1.00 89.00           N  
ATOM   1592  NH1 ARG A 202     -21.297   1.768  11.984  1.00 89.00           N  
ATOM   1593  NH2 ARG A 202     -22.438   2.543  10.156  1.00 89.00           N  
ATOM   1594  CZ  ARG A 202     -21.297   2.203  10.734  1.00 89.00           C  
ATOM   1595  N   ARG A 203     -16.734  -0.722   8.562  1.00 89.81           N  
ATOM   1596  CA  ARG A 203     -16.656  -1.459   7.309  1.00 89.81           C  
ATOM   1597  C   ARG A 203     -17.609  -0.865   6.270  1.00 89.81           C  
ATOM   1598  CB  ARG A 203     -16.984  -2.938   7.531  1.00 89.81           C  
ATOM   1599  O   ARG A 203     -18.562  -0.164   6.621  1.00 89.81           O  
ATOM   1600  CG  ARG A 203     -16.047  -3.639   8.492  1.00 89.81           C  
ATOM   1601  CD  ARG A 203     -16.453  -5.086   8.734  1.00 89.81           C  
ATOM   1602  NE  ARG A 203     -15.602  -5.727   9.727  1.00 89.81           N  
ATOM   1603  NH1 ARG A 203     -16.688  -7.762   9.648  1.00 89.81           N  
ATOM   1604  NH2 ARG A 203     -14.906  -7.469  11.055  1.00 89.81           N  
ATOM   1605  CZ  ARG A 203     -15.734  -6.984  10.141  1.00 89.81           C  
ATOM   1606  N   ASN A 204     -17.312  -1.185   5.000  1.00 91.06           N  
ATOM   1607  CA  ASN A 204     -18.156  -0.619   3.961  1.00 91.06           C  
ATOM   1608  C   ASN A 204     -19.469  -1.383   3.836  1.00 91.06           C  
ATOM   1609  CB  ASN A 204     -17.422  -0.599   2.617  1.00 91.06           C  
ATOM   1610  O   ASN A 204     -20.391  -0.937   3.146  1.00 91.06           O  
ATOM   1611  CG  ASN A 204     -17.109  -1.990   2.107  1.00 91.06           C  
ATOM   1612  ND2 ASN A 204     -17.094  -2.150   0.789  1.00 91.06           N  
ATOM   1613  OD1 ASN A 204     -16.875  -2.914   2.891  1.00 91.06           O  
ATOM   1614  N   LEU A 205     -19.531  -2.557   4.469  1.00 87.94           N  
ATOM   1615  CA  LEU A 205     -20.812  -3.258   4.570  1.00 87.94           C  
ATOM   1616  C   LEU A 205     -21.641  -2.701   5.719  1.00 87.94           C  
ATOM   1617  CB  LEU A 205     -20.578  -4.758   4.773  1.00 87.94           C  
ATOM   1618  O   LEU A 205     -21.797  -3.354   6.754  1.00 87.94           O  
ATOM   1619  CG  LEU A 205     -19.688  -5.453   3.744  1.00 87.94           C  
ATOM   1620  CD1 LEU A 205     -19.469  -6.910   4.133  1.00 87.94           C  
ATOM   1621  CD2 LEU A 205     -20.312  -5.355   2.352  1.00 87.94           C  
ATOM   1622  N   VAL A 206     -22.266  -1.564   5.426  1.00 86.12           N  
ATOM   1623  CA  VAL A 206     -22.969  -0.799   6.445  1.00 86.12           C  
ATOM   1624  C   VAL A 206     -24.328  -1.457   6.742  1.00 86.12           C  
ATOM   1625  CB  VAL A 206     -23.188   0.668   6.008  1.00 86.12           C  
ATOM   1626  O   VAL A 206     -24.672  -2.463   6.121  1.00 86.12           O  
ATOM   1627  CG1 VAL A 206     -21.844   1.395   5.895  1.00 86.12           C  
ATOM   1628  CG2 VAL A 206     -23.938   0.728   4.684  1.00 86.12           C  
ATOM   1629  N   GLU A 207     -25.031  -0.947   7.684  1.00 82.56           N  
ATOM   1630  CA  GLU A 207     -26.266  -1.525   8.211  1.00 82.56           C  
ATOM   1631  C   GLU A 207     -27.328  -1.634   7.121  1.00 82.56           C  
ATOM   1632  CB  GLU A 207     -26.797  -0.694   9.383  1.00 82.56           C  
ATOM   1633  O   GLU A 207     -28.156  -2.543   7.148  1.00 82.56           O  
ATOM   1634  CG  GLU A 207     -25.859  -0.654  10.578  1.00 82.56           C  
ATOM   1635  CD  GLU A 207     -24.797   0.428  10.469  1.00 82.56           C  
ATOM   1636  OE1 GLU A 207     -23.969   0.570  11.414  1.00 82.56           O  
ATOM   1637  OE2 GLU A 207     -24.781   1.140   9.445  1.00 82.56           O  
ATOM   1638  N   GLU A 208     -27.234  -0.822   6.160  1.00 80.62           N  
ATOM   1639  CA  GLU A 208     -28.234  -0.813   5.105  1.00 80.62           C  
ATOM   1640  C   GLU A 208     -28.016  -1.952   4.117  1.00 80.62           C  
ATOM   1641  CB  GLU A 208     -28.234   0.530   4.371  1.00 80.62           C  
ATOM   1642  O   GLU A 208     -28.922  -2.318   3.365  1.00 80.62           O  
ATOM   1643  CG  GLU A 208     -28.734   1.692   5.215  1.00 80.62           C  
ATOM   1644  CD  GLU A 208     -28.578   3.041   4.535  1.00 80.62           C  
ATOM   1645  OE1 GLU A 208     -28.906   4.078   5.160  1.00 80.62           O  
ATOM   1646  OE2 GLU A 208     -28.141   3.062   3.363  1.00 80.62           O  
ATOM   1647  N   VAL A 209     -26.844  -2.494   4.117  1.00 80.56           N  
ATOM   1648  CA  VAL A 209     -26.531  -3.582   3.195  1.00 80.56           C  
ATOM   1649  C   VAL A 209     -26.875  -4.922   3.842  1.00 80.56           C  
ATOM   1650  CB  VAL A 209     -25.031  -3.559   2.781  1.00 80.56           C  
ATOM   1651  O   VAL A 209     -26.250  -5.320   4.832  1.00 80.56           O  
ATOM   1652  CG1 VAL A 209     -24.734  -4.676   1.784  1.00 80.56           C  
ATOM   1653  CG2 VAL A 209     -24.672  -2.199   2.189  1.00 80.56           C  
ATOM   1654  N   ASN A 210     -27.891  -5.652   3.414  1.00 80.62           N  
ATOM   1655  CA  ASN A 210     -28.297  -6.953   3.926  1.00 80.62           C  
ATOM   1656  C   ASN A 210     -28.016  -8.070   2.920  1.00 80.62           C  
ATOM   1657  CB  ASN A 210     -29.781  -6.938   4.301  1.00 80.62           C  
ATOM   1658  O   ASN A 210     -27.625  -7.797   1.785  1.00 80.62           O  
ATOM   1659  CG  ASN A 210     -30.672  -6.559   3.133  1.00 80.62           C  
ATOM   1660  ND2 ASN A 210     -31.938  -6.234   3.426  1.00 80.62           N  
ATOM   1661  OD1 ASN A 210     -30.234  -6.555   1.979  1.00 80.62           O  
ATOM   1662  N   ALA A 211     -28.125  -9.258   3.404  1.00 76.50           N  
ATOM   1663  CA  ALA A 211     -27.781 -10.430   2.602  1.00 76.50           C  
ATOM   1664  C   ALA A 211     -28.609 -10.484   1.320  1.00 76.50           C  
ATOM   1665  CB  ALA A 211     -27.984 -11.711   3.412  1.00 76.50           C  
ATOM   1666  O   ALA A 211     -28.094 -10.812   0.252  1.00 76.50           O  
ATOM   1667  N   ALA A 212     -29.859 -10.141   1.429  1.00 76.31           N  
ATOM   1668  CA  ALA A 212     -30.750 -10.180   0.262  1.00 76.31           C  
ATOM   1669  C   ALA A 212     -30.328  -9.125  -0.765  1.00 76.31           C  
ATOM   1670  CB  ALA A 212     -32.188  -9.969   0.682  1.00 76.31           C  
ATOM   1671  O   ALA A 212     -30.359  -9.383  -1.971  1.00 76.31           O  
ATOM   1672  N   HIS A 213     -29.938  -8.008  -0.231  1.00 77.94           N  
ATOM   1673  CA  HIS A 213     -29.500  -6.918  -1.094  1.00 77.94           C  
ATOM   1674  C   HIS A 213     -28.188  -7.258  -1.791  1.00 77.94           C  
ATOM   1675  CB  HIS A 213     -29.344  -5.625  -0.287  1.00 77.94           C  
ATOM   1676  O   HIS A 213     -28.016  -6.965  -2.977  1.00 77.94           O  
ATOM   1677  CG  HIS A 213     -29.156  -4.406  -1.135  1.00 77.94           C  
ATOM   1678  CD2 HIS A 213     -28.141  -3.508  -1.183  1.00 77.94           C  
ATOM   1679  ND1 HIS A 213     -30.078  -4.000  -2.072  1.00 77.94           N  
ATOM   1680  CE1 HIS A 213     -29.641  -2.900  -2.662  1.00 77.94           C  
ATOM   1681  NE2 HIS A 213     -28.469  -2.580  -2.141  1.00 77.94           N  
ATOM   1682  N   MET A 214     -27.359  -7.961  -1.144  1.00 79.00           N  
ATOM   1683  CA  MET A 214     -26.031  -8.258  -1.668  1.00 79.00           C  
ATOM   1684  C   MET A 214     -26.109  -9.234  -2.834  1.00 79.00           C  
ATOM   1685  CB  MET A 214     -25.125  -8.828  -0.567  1.00 79.00           C  
ATOM   1686  O   MET A 214     -25.266  -9.203  -3.740  1.00 79.00           O  
ATOM   1687  CG  MET A 214     -24.438  -7.766   0.274  1.00 79.00           C  
ATOM   1688  SD  MET A 214     -22.656  -8.102   0.508  1.00 79.00           S  
ATOM   1689  CE  MET A 214     -22.734  -9.727   1.318  1.00 79.00           C  
ATOM   1690  N   LYS A 215     -27.125 -10.016  -2.846  1.00 79.06           N  
ATOM   1691  CA  LYS A 215     -27.234 -11.023  -3.898  1.00 79.06           C  
ATOM   1692  C   LYS A 215     -27.625 -10.383  -5.227  1.00 79.06           C  
ATOM   1693  CB  LYS A 215     -28.266 -12.086  -3.504  1.00 79.06           C  
ATOM   1694  O   LYS A 215     -27.266 -10.883  -6.293  1.00 79.06           O  
ATOM   1695  CG  LYS A 215     -27.766 -13.062  -2.445  1.00 79.06           C  
ATOM   1696  CD  LYS A 215     -28.797 -14.148  -2.160  1.00 79.06           C  
ATOM   1697  CE  LYS A 215     -28.312 -15.102  -1.076  1.00 79.06           C  
ATOM   1698  NZ  LYS A 215     -29.344 -16.141  -0.757  1.00 79.06           N  
ATOM   1699  N   THR A 216     -28.266  -9.219  -5.133  1.00 83.88           N  
ATOM   1700  CA  THR A 216     -28.781  -8.703  -6.391  1.00 83.88           C  
ATOM   1701  C   THR A 216     -28.328  -7.258  -6.613  1.00 83.88           C  
ATOM   1702  CB  THR A 216     -30.312  -8.773  -6.430  1.00 83.88           C  
ATOM   1703  O   THR A 216     -28.484  -6.719  -7.711  1.00 83.88           O  
ATOM   1704  CG2 THR A 216     -30.797 -10.219  -6.332  1.00 83.88           C  
ATOM   1705  OG1 THR A 216     -30.859  -8.023  -5.332  1.00 83.88           O  
ATOM   1706  N   CYS A 217     -27.703  -6.664  -5.738  1.00 88.56           N  
ATOM   1707  CA  CYS A 217     -27.438  -5.238  -5.902  1.00 88.56           C  
ATOM   1708  C   CYS A 217     -26.203  -5.016  -6.781  1.00 88.56           C  
ATOM   1709  CB  CYS A 217     -27.219  -4.574  -4.543  1.00 88.56           C  
ATOM   1710  O   CYS A 217     -25.312  -5.863  -6.840  1.00 88.56           O  
ATOM   1711  SG  CYS A 217     -25.594  -4.871  -3.826  1.00 88.56           S  
ATOM   1712  N   LEU A 218     -26.219  -4.008  -7.566  1.00 93.88           N  
ATOM   1713  CA  LEU A 218     -25.094  -3.479  -8.336  1.00 93.88           C  
ATOM   1714  C   LEU A 218     -24.906  -1.992  -8.062  1.00 93.88           C  
ATOM   1715  CB  LEU A 218     -25.328  -3.707  -9.836  1.00 93.88           C  
ATOM   1716  O   LEU A 218     -25.875  -1.231  -8.016  1.00 93.88           O  
ATOM   1717  CG  LEU A 218     -25.172  -5.145 -10.328  1.00 93.88           C  
ATOM   1718  CD1 LEU A 218     -25.656  -5.262 -11.773  1.00 93.88           C  
ATOM   1719  CD2 LEU A 218     -23.719  -5.594 -10.211  1.00 93.88           C  
ATOM   1720  N   PHE A 219     -23.766  -1.657  -7.879  1.00 95.75           N  
ATOM   1721  CA  PHE A 219     -23.453  -0.275  -7.547  1.00 95.75           C  
ATOM   1722  C   PHE A 219     -23.906   0.671  -8.648  1.00 95.75           C  
ATOM   1723  CB  PHE A 219     -21.938  -0.114  -7.316  1.00 95.75           C  
ATOM   1724  O   PHE A 219     -23.719   0.395  -9.828  1.00 95.75           O  
ATOM   1725  CG  PHE A 219     -21.516   1.309  -7.066  1.00 95.75           C  
ATOM   1726  CD1 PHE A 219     -21.062   2.105  -8.117  1.00 95.75           C  
ATOM   1727  CD2 PHE A 219     -21.562   1.847  -5.789  1.00 95.75           C  
ATOM   1728  CE1 PHE A 219     -20.672   3.422  -7.887  1.00 95.75           C  
ATOM   1729  CE2 PHE A 219     -21.172   3.162  -5.555  1.00 95.75           C  
ATOM   1730  CZ  PHE A 219     -20.719   3.947  -6.605  1.00 95.75           C  
ATOM   1731  N   HIS A 220     -24.531   1.659  -8.227  1.00 95.12           N  
ATOM   1732  CA  HIS A 220     -24.859   2.828  -9.031  1.00 95.12           C  
ATOM   1733  C   HIS A 220     -24.656   4.117  -8.242  1.00 95.12           C  
ATOM   1734  CB  HIS A 220     -26.297   2.740  -9.531  1.00 95.12           C  
ATOM   1735  O   HIS A 220     -25.094   4.223  -7.094  1.00 95.12           O  
ATOM   1736  CG  HIS A 220     -26.609   3.695 -10.641  1.00 95.12           C  
ATOM   1737  CD2 HIS A 220     -26.641   3.521 -11.984  1.00 95.12           C  
ATOM   1738  ND1 HIS A 220     -26.938   5.016 -10.414  1.00 95.12           N  
ATOM   1739  CE1 HIS A 220     -27.156   5.613 -11.578  1.00 95.12           C  
ATOM   1740  NE2 HIS A 220     -26.984   4.727 -12.547  1.00 95.12           N  
ATOM   1741  N   LYS A 221     -24.094   5.055  -8.781  1.00 93.56           N  
ATOM   1742  CA  LYS A 221     -23.672   6.277  -8.102  1.00 93.56           C  
ATOM   1743  C   LYS A 221     -24.859   6.957  -7.422  1.00 93.56           C  
ATOM   1744  CB  LYS A 221     -23.016   7.242  -9.086  1.00 93.56           C  
ATOM   1745  O   LYS A 221     -24.719   7.488  -6.316  1.00 93.56           O  
ATOM   1746  CG  LYS A 221     -22.375   8.461  -8.430  1.00 93.56           C  
ATOM   1747  CD  LYS A 221     -21.625   9.312  -9.438  1.00 93.56           C  
ATOM   1748  CE  LYS A 221     -20.953  10.508  -8.773  1.00 93.56           C  
ATOM   1749  NZ  LYS A 221     -20.188  11.328  -9.758  1.00 93.56           N  
ATOM   1750  N   THR A 222     -26.062   6.875  -7.992  1.00 93.62           N  
ATOM   1751  CA  THR A 222     -27.219   7.590  -7.449  1.00 93.62           C  
ATOM   1752  C   THR A 222     -28.219   6.617  -6.844  1.00 93.62           C  
ATOM   1753  CB  THR A 222     -27.906   8.445  -8.531  1.00 93.62           C  
ATOM   1754  O   THR A 222     -28.750   6.855  -5.758  1.00 93.62           O  
ATOM   1755  CG2 THR A 222     -27.000   9.570  -9.008  1.00 93.62           C  
ATOM   1756  OG1 THR A 222     -28.250   7.609  -9.648  1.00 93.62           O  
ATOM   1757  N   LEU A 223     -28.422   5.461  -7.434  1.00 91.56           N  
ATOM   1758  CA  LEU A 223     -29.500   4.555  -7.023  1.00 91.56           C  
ATOM   1759  C   LEU A 223     -29.031   3.658  -5.879  1.00 91.56           C  
ATOM   1760  CB  LEU A 223     -29.969   3.701  -8.203  1.00 91.56           C  
ATOM   1761  O   LEU A 223     -29.766   3.467  -4.902  1.00 91.56           O  
ATOM   1762  CG  LEU A 223     -30.609   4.453  -9.375  1.00 91.56           C  
ATOM   1763  CD1 LEU A 223     -30.828   3.510 -10.547  1.00 91.56           C  
ATOM   1764  CD2 LEU A 223     -31.922   5.090  -8.938  1.00 91.56           C  
ATOM   1765  N   HIS A 224     -27.859   3.127  -6.008  1.00 92.88           N  
ATOM   1766  CA  HIS A 224     -27.312   2.229  -4.992  1.00 92.88           C  
ATOM   1767  C   HIS A 224     -25.859   2.566  -4.676  1.00 92.88           C  
ATOM   1768  CB  HIS A 224     -27.422   0.773  -5.453  1.00 92.88           C  
ATOM   1769  O   HIS A 224     -24.969   1.754  -4.910  1.00 92.88           O  
ATOM   1770  CG  HIS A 224     -28.812   0.360  -5.805  1.00 92.88           C  
ATOM   1771  CD2 HIS A 224     -29.375   0.018  -6.992  1.00 92.88           C  
ATOM   1772  ND1 HIS A 224     -29.828   0.267  -4.867  1.00 92.88           N  
ATOM   1773  CE1 HIS A 224     -30.938  -0.117  -5.465  1.00 92.88           C  
ATOM   1774  NE2 HIS A 224     -30.688  -0.275  -6.754  1.00 92.88           N  
ATOM   1775  N   PRO A 225     -25.641   3.688  -4.031  1.00 93.88           N  
ATOM   1776  CA  PRO A 225     -24.266   4.168  -3.838  1.00 93.88           C  
ATOM   1777  C   PRO A 225     -23.516   3.393  -2.754  1.00 93.88           C  
ATOM   1778  CB  PRO A 225     -24.453   5.629  -3.430  1.00 93.88           C  
ATOM   1779  O   PRO A 225     -22.297   3.494  -2.654  1.00 93.88           O  
ATOM   1780  CG  PRO A 225     -25.828   5.684  -2.830  1.00 93.88           C  
ATOM   1781  CD  PRO A 225     -26.703   4.711  -3.562  1.00 93.88           C  
ATOM   1782  N   LEU A 226     -24.250   2.580  -1.948  1.00 93.19           N  
ATOM   1783  CA  LEU A 226     -23.578   1.887  -0.850  1.00 93.19           C  
ATOM   1784  C   LEU A 226     -23.375   0.411  -1.180  1.00 93.19           C  
ATOM   1785  CB  LEU A 226     -24.391   2.025   0.441  1.00 93.19           C  
ATOM   1786  O   LEU A 226     -22.828  -0.341  -0.371  1.00 93.19           O  
ATOM   1787  CG  LEU A 226     -24.516   3.438   1.021  1.00 93.19           C  
ATOM   1788  CD1 LEU A 226     -25.500   3.453   2.184  1.00 93.19           C  
ATOM   1789  CD2 LEU A 226     -23.141   3.945   1.465  1.00 93.19           C  
ATOM   1790  N   CYS A 227     -23.859   0.021  -2.346  1.00 93.19           N  
ATOM   1791  CA  CYS A 227     -23.656  -1.368  -2.740  1.00 93.19           C  
ATOM   1792  C   CYS A 227     -22.172  -1.651  -2.990  1.00 93.19           C  
ATOM   1793  CB  CYS A 227     -24.469  -1.693  -3.994  1.00 93.19           C  
ATOM   1794  O   CYS A 227     -21.516  -0.924  -3.736  1.00 93.19           O  
ATOM   1795  SG  CYS A 227     -24.312  -3.410  -4.539  1.00 93.19           S  
ATOM   1796  N   PRO A 228     -21.562  -2.674  -2.416  1.00 93.06           N  
ATOM   1797  CA  PRO A 228     -20.141  -2.963  -2.562  1.00 93.06           C  
ATOM   1798  C   PRO A 228     -19.844  -3.842  -3.773  1.00 93.06           C  
ATOM   1799  CB  PRO A 228     -19.797  -3.688  -1.261  1.00 93.06           C  
ATOM   1800  O   PRO A 228     -18.719  -4.328  -3.924  1.00 93.06           O  
ATOM   1801  CG  PRO A 228     -21.047  -4.391  -0.867  1.00 93.06           C  
ATOM   1802  CD  PRO A 228     -22.219  -3.537  -1.262  1.00 93.06           C  
ATOM   1803  N   VAL A 229     -20.828  -4.152  -4.656  1.00 95.00           N  
ATOM   1804  CA  VAL A 229     -20.641  -4.961  -5.855  1.00 95.00           C  
ATOM   1805  C   VAL A 229     -20.656  -4.062  -7.090  1.00 95.00           C  
ATOM   1806  CB  VAL A 229     -21.734  -6.047  -5.977  1.00 95.00           C  
ATOM   1807  O   VAL A 229     -21.641  -3.359  -7.344  1.00 95.00           O  
ATOM   1808  CG1 VAL A 229     -21.500  -6.914  -7.215  1.00 95.00           C  
ATOM   1809  CG2 VAL A 229     -21.766  -6.910  -4.715  1.00 95.00           C  
ATOM   1810  N   PHE A 230     -19.641  -4.164  -7.875  1.00 97.06           N  
ATOM   1811  CA  PHE A 230     -19.453  -3.250  -9.000  1.00 97.06           C  
ATOM   1812  C   PHE A 230     -19.359  -4.016 -10.312  1.00 97.06           C  
ATOM   1813  CB  PHE A 230     -18.203  -2.389  -8.805  1.00 97.06           C  
ATOM   1814  O   PHE A 230     -18.641  -5.016 -10.398  1.00 97.06           O  
ATOM   1815  CG  PHE A 230     -18.188  -1.641  -7.496  1.00 97.06           C  
ATOM   1816  CD1 PHE A 230     -18.625  -0.328  -7.422  1.00 97.06           C  
ATOM   1817  CD2 PHE A 230     -17.703  -2.252  -6.344  1.00 97.06           C  
ATOM   1818  CE1 PHE A 230     -18.609   0.366  -6.215  1.00 97.06           C  
ATOM   1819  CE2 PHE A 230     -17.688  -1.564  -5.133  1.00 97.06           C  
ATOM   1820  CZ  PHE A 230     -18.141  -0.255  -5.070  1.00 97.06           C  
ATOM   1821  N   GLN A 231     -20.078  -3.543 -11.258  1.00 96.69           N  
ATOM   1822  CA  GLN A 231     -19.875  -4.043 -12.617  1.00 96.69           C  
ATOM   1823  C   GLN A 231     -18.688  -3.348 -13.281  1.00 96.69           C  
ATOM   1824  CB  GLN A 231     -21.125  -3.859 -13.453  1.00 96.69           C  
ATOM   1825  O   GLN A 231     -18.625  -2.117 -13.305  1.00 96.69           O  
ATOM   1826  CG  GLN A 231     -21.062  -4.520 -14.828  1.00 96.69           C  
ATOM   1827  CD  GLN A 231     -22.328  -4.309 -15.641  1.00 96.69           C  
ATOM   1828  NE2 GLN A 231     -22.453  -5.051 -16.734  1.00 96.69           N  
ATOM   1829  OE1 GLN A 231     -23.172  -3.490 -15.297  1.00 96.69           O  
ATOM   1830  N   LEU A 232     -17.781  -4.098 -13.930  1.00 97.12           N  
ATOM   1831  CA  LEU A 232     -16.547  -3.531 -14.453  1.00 97.12           C  
ATOM   1832  C   LEU A 232     -16.828  -2.535 -15.570  1.00 97.12           C  
ATOM   1833  CB  LEU A 232     -15.625  -4.641 -14.969  1.00 97.12           C  
ATOM   1834  O   LEU A 232     -16.172  -1.504 -15.680  1.00 97.12           O  
ATOM   1835  CG  LEU A 232     -15.070  -5.602 -13.914  1.00 97.12           C  
ATOM   1836  CD1 LEU A 232     -13.961  -6.461 -14.516  1.00 97.12           C  
ATOM   1837  CD2 LEU A 232     -14.547  -4.828 -12.703  1.00 97.12           C  
ATOM   1838  N   GLY A 233     -17.797  -2.830 -16.375  1.00 97.19           N  
ATOM   1839  CA  GLY A 233     -18.172  -1.895 -17.422  1.00 97.19           C  
ATOM   1840  C   GLY A 233     -18.594  -0.540 -16.891  1.00 97.19           C  
ATOM   1841  O   GLY A 233     -18.219   0.497 -17.438  1.00 97.19           O  
ATOM   1842  N   TYR A 234     -19.375  -0.576 -15.828  1.00 97.12           N  
ATOM   1843  CA  TYR A 234     -19.844   0.660 -15.211  1.00 97.12           C  
ATOM   1844  C   TYR A 234     -18.688   1.453 -14.625  1.00 97.12           C  
ATOM   1845  CB  TYR A 234     -20.875   0.359 -14.117  1.00 97.12           C  
ATOM   1846  O   TYR A 234     -18.625   2.676 -14.773  1.00 97.12           O  
ATOM   1847  CG  TYR A 234     -21.453   1.594 -13.469  1.00 97.12           C  
ATOM   1848  CD1 TYR A 234     -20.953   2.066 -12.258  1.00 97.12           C  
ATOM   1849  CD2 TYR A 234     -22.500   2.289 -14.062  1.00 97.12           C  
ATOM   1850  CE1 TYR A 234     -21.484   3.203 -11.656  1.00 97.12           C  
ATOM   1851  CE2 TYR A 234     -23.031   3.428 -13.469  1.00 97.12           C  
ATOM   1852  OH  TYR A 234     -23.047   5.004 -11.680  1.00 97.12           O  
ATOM   1853  CZ  TYR A 234     -22.516   3.877 -12.273  1.00 97.12           C  
ATOM   1854  N   VAL A 235     -17.750   0.774 -13.969  1.00 97.06           N  
ATOM   1855  CA  VAL A 235     -16.609   1.413 -13.336  1.00 97.06           C  
ATOM   1856  C   VAL A 235     -15.773   2.131 -14.391  1.00 97.06           C  
ATOM   1857  CB  VAL A 235     -15.734   0.390 -12.570  1.00 97.06           C  
ATOM   1858  O   VAL A 235     -15.383   3.287 -14.211  1.00 97.06           O  
ATOM   1859  CG1 VAL A 235     -14.430   1.031 -12.109  1.00 97.06           C  
ATOM   1860  CG2 VAL A 235     -16.516  -0.183 -11.383  1.00 97.06           C  
ATOM   1861  N   VAL A 236     -15.562   1.479 -15.500  1.00 96.31           N  
ATOM   1862  CA  VAL A 236     -14.742   2.051 -16.562  1.00 96.31           C  
ATOM   1863  C   VAL A 236     -15.477   3.223 -17.203  1.00 96.31           C  
ATOM   1864  CB  VAL A 236     -14.375   0.996 -17.625  1.00 96.31           C  
ATOM   1865  O   VAL A 236     -14.883   4.266 -17.484  1.00 96.31           O  
ATOM   1866  CG1 VAL A 236     -13.711   1.655 -18.844  1.00 96.31           C  
ATOM   1867  CG2 VAL A 236     -13.469  -0.075 -17.031  1.00 96.31           C  
ATOM   1868  N   GLN A 237     -16.766   3.098 -17.391  1.00 96.06           N  
ATOM   1869  CA  GLN A 237     -17.547   4.176 -17.984  1.00 96.06           C  
ATOM   1870  C   GLN A 237     -17.531   5.414 -17.094  1.00 96.06           C  
ATOM   1871  CB  GLN A 237     -18.984   3.715 -18.219  1.00 96.06           C  
ATOM   1872  O   GLN A 237     -17.359   6.531 -17.578  1.00 96.06           O  
ATOM   1873  CG  GLN A 237     -19.859   4.754 -18.922  1.00 96.06           C  
ATOM   1874  CD  GLN A 237     -21.281   4.277 -19.141  1.00 96.06           C  
ATOM   1875  NE2 GLN A 237     -22.109   5.129 -19.734  1.00 96.06           N  
ATOM   1876  OE1 GLN A 237     -21.641   3.148 -18.766  1.00 96.06           O  
ATOM   1877  N   GLU A 238     -17.703   5.199 -15.797  1.00 95.00           N  
ATOM   1878  CA  GLU A 238     -17.734   6.312 -14.852  1.00 95.00           C  
ATOM   1879  C   GLU A 238     -16.359   6.973 -14.734  1.00 95.00           C  
ATOM   1880  CB  GLU A 238     -18.219   5.844 -13.477  1.00 95.00           C  
ATOM   1881  O   GLU A 238     -16.250   8.102 -14.258  1.00 95.00           O  
ATOM   1882  CG  GLU A 238     -19.703   5.578 -13.406  1.00 95.00           C  
ATOM   1883  CD  GLU A 238     -20.547   6.824 -13.625  1.00 95.00           C  
ATOM   1884  OE1 GLU A 238     -21.547   6.762 -14.375  1.00 95.00           O  
ATOM   1885  OE2 GLU A 238     -20.219   7.875 -13.031  1.00 95.00           O  
ATOM   1886  N   SER A 239     -15.273   6.238 -15.078  1.00 92.62           N  
ATOM   1887  CA  SER A 239     -13.938   6.820 -15.070  1.00 92.62           C  
ATOM   1888  C   SER A 239     -13.688   7.664 -16.328  1.00 92.62           C  
ATOM   1889  CB  SER A 239     -12.875   5.723 -14.977  1.00 92.62           C  
ATOM   1890  O   SER A 239     -12.648   8.312 -16.438  1.00 92.62           O  
ATOM   1891  OG  SER A 239     -12.742   5.035 -16.203  1.00 92.62           O  
ATOM   1892  N   GLY A 240     -14.633   7.672 -17.266  1.00 90.69           N  
ATOM   1893  CA  GLY A 240     -14.539   8.469 -18.469  1.00 90.69           C  
ATOM   1894  C   GLY A 240     -13.898   7.730 -19.625  1.00 90.69           C  
ATOM   1895  O   GLY A 240     -13.617   8.320 -20.672  1.00 90.69           O  
ATOM   1896  N   GLN A 241     -13.664   6.438 -19.484  1.00 91.06           N  
ATOM   1897  CA  GLN A 241     -13.023   5.660 -20.531  1.00 91.06           C  
ATOM   1898  C   GLN A 241     -14.008   4.691 -21.172  1.00 91.06           C  
ATOM   1899  CB  GLN A 241     -11.828   4.891 -19.969  1.00 91.06           C  
ATOM   1900  O   GLN A 241     -15.125   4.508 -20.688  1.00 91.06           O  
ATOM   1901  CG  GLN A 241     -10.742   5.785 -19.375  1.00 91.06           C  
ATOM   1902  CD  GLN A 241      -9.570   4.996 -18.828  1.00 91.06           C  
ATOM   1903  NE2 GLN A 241      -9.453   4.977 -17.500  1.00 91.06           N  
ATOM   1904  OE1 GLN A 241      -8.789   4.410 -19.578  1.00 91.06           O  
ATOM   1905  N   ASN A 242     -13.586   4.266 -22.344  1.00 93.81           N  
ATOM   1906  CA  ASN A 242     -14.375   3.264 -23.062  1.00 93.81           C  
ATOM   1907  C   ASN A 242     -13.820   1.858 -22.844  1.00 93.81           C  
ATOM   1908  CB  ASN A 242     -14.422   3.582 -24.562  1.00 93.81           C  
ATOM   1909  O   ASN A 242     -12.648   1.595 -23.109  1.00 93.81           O  
ATOM   1910  CG  ASN A 242     -15.328   2.646 -25.328  1.00 93.81           C  
ATOM   1911  ND2 ASN A 242     -16.438   3.178 -25.828  1.00 93.81           N  
ATOM   1912  OD1 ASN A 242     -15.039   1.456 -25.469  1.00 93.81           O  
ATOM   1913  N   PHE A 243     -14.672   0.956 -22.422  1.00 95.75           N  
ATOM   1914  CA  PHE A 243     -14.227  -0.375 -22.031  1.00 95.75           C  
ATOM   1915  C   PHE A 243     -13.633  -1.128 -23.219  1.00 95.75           C  
ATOM   1916  CB  PHE A 243     -15.383  -1.171 -21.422  1.00 95.75           C  
ATOM   1917  O   PHE A 243     -12.602  -1.783 -23.094  1.00 95.75           O  
ATOM   1918  CG  PHE A 243     -14.961  -2.473 -20.797  1.00 95.75           C  
ATOM   1919  CD1 PHE A 243     -14.875  -3.631 -21.562  1.00 95.75           C  
ATOM   1920  CD2 PHE A 243     -14.656  -2.537 -19.438  1.00 95.75           C  
ATOM   1921  CE1 PHE A 243     -14.484  -4.836 -20.984  1.00 95.75           C  
ATOM   1922  CE2 PHE A 243     -14.266  -3.738 -18.859  1.00 95.75           C  
ATOM   1923  CZ  PHE A 243     -14.180  -4.887 -19.625  1.00 95.75           C  
ATOM   1924  N   SER A 244     -14.289  -1.070 -24.344  1.00 95.62           N  
ATOM   1925  CA  SER A 244     -13.852  -1.835 -25.516  1.00 95.62           C  
ATOM   1926  C   SER A 244     -12.461  -1.413 -25.969  1.00 95.62           C  
ATOM   1927  CB  SER A 244     -14.844  -1.665 -26.672  1.00 95.62           C  
ATOM   1928  O   SER A 244     -11.617  -2.260 -26.281  1.00 95.62           O  
ATOM   1929  OG  SER A 244     -16.125  -2.174 -26.312  1.00 95.62           O  
ATOM   1930  N   THR A 245     -12.250  -0.172 -25.953  1.00 91.81           N  
ATOM   1931  CA  THR A 245     -10.938   0.335 -26.359  1.00 91.81           C  
ATOM   1932  C   THR A 245      -9.883  -0.004 -25.297  1.00 91.81           C  
ATOM   1933  CB  THR A 245     -10.977   1.858 -26.578  1.00 91.81           C  
ATOM   1934  O   THR A 245      -8.773  -0.427 -25.641  1.00 91.81           O  
ATOM   1935  CG2 THR A 245      -9.633   2.369 -27.094  1.00 91.81           C  
ATOM   1936  OG1 THR A 245     -11.992   2.174 -27.531  1.00 91.81           O  
ATOM   1937  N   LEU A 246     -10.242   0.091 -24.094  1.00 93.19           N  
ATOM   1938  CA  LEU A 246      -9.328  -0.196 -22.984  1.00 93.19           C  
ATOM   1939  C   LEU A 246      -8.984  -1.680 -22.938  1.00 93.19           C  
ATOM   1940  CB  LEU A 246      -9.945   0.238 -21.656  1.00 93.19           C  
ATOM   1941  O   LEU A 246      -7.863  -2.049 -22.578  1.00 93.19           O  
ATOM   1942  CG  LEU A 246      -8.977   0.399 -20.484  1.00 93.19           C  
ATOM   1943  CD1 LEU A 246      -8.023   1.559 -20.734  1.00 93.19           C  
ATOM   1944  CD2 LEU A 246      -9.742   0.610 -19.172  1.00 93.19           C  
ATOM   1945  N   ALA A 247      -9.906  -2.486 -23.297  1.00 96.44           N  
ATOM   1946  CA  ALA A 247      -9.742  -3.936 -23.203  1.00 96.44           C  
ATOM   1947  C   ALA A 247      -8.734  -4.441 -24.234  1.00 96.44           C  
ATOM   1948  CB  ALA A 247     -11.086  -4.633 -23.406  1.00 96.44           C  
ATOM   1949  O   ALA A 247      -8.156  -5.520 -24.062  1.00 96.44           O  
ATOM   1950  N   GLU A 248      -8.547  -3.742 -25.297  1.00 95.94           N  
ATOM   1951  CA  GLU A 248      -7.652  -4.203 -26.359  1.00 95.94           C  
ATOM   1952  C   GLU A 248      -6.191  -4.066 -25.938  1.00 95.94           C  
ATOM   1953  CB  GLU A 248      -7.902  -3.422 -27.656  1.00 95.94           C  
ATOM   1954  O   GLU A 248      -5.422  -5.023 -26.031  1.00 95.94           O  
ATOM   1955  CG  GLU A 248      -9.227  -3.752 -28.312  1.00 95.94           C  
ATOM   1956  CD  GLU A 248      -9.523  -2.877 -29.531  1.00 95.94           C  
ATOM   1957  OE1 GLU A 248     -10.547  -3.111 -30.203  1.00 95.94           O  
ATOM   1958  OE2 GLU A 248      -8.727  -1.951 -29.797  1.00 95.94           O  
ATOM   1959  N   LYS A 249      -5.852  -2.900 -25.344  1.00 93.19           N  
ATOM   1960  CA  LYS A 249      -4.445  -2.652 -25.031  1.00 93.19           C  
ATOM   1961  C   LYS A 249      -4.227  -2.539 -23.516  1.00 93.19           C  
ATOM   1962  CB  LYS A 249      -3.959  -1.381 -25.719  1.00 93.19           C  
ATOM   1963  O   LYS A 249      -3.090  -2.395 -23.062  1.00 93.19           O  
ATOM   1964  CG  LYS A 249      -3.896  -1.491 -27.234  1.00 93.19           C  
ATOM   1965  CD  LYS A 249      -3.336  -0.223 -27.875  1.00 93.19           C  
ATOM   1966  CE  LYS A 249      -3.303  -0.320 -29.391  1.00 93.19           C  
ATOM   1967  NZ  LYS A 249      -2.768   0.927 -30.016  1.00 93.19           N  
ATOM   1968  N   GLY A 250      -5.238  -2.605 -22.844  1.00 93.00           N  
ATOM   1969  CA  GLY A 250      -5.117  -2.510 -21.406  1.00 93.00           C  
ATOM   1970  C   GLY A 250      -5.047  -1.079 -20.906  1.00 93.00           C  
ATOM   1971  O   GLY A 250      -4.930  -0.144 -21.703  1.00 93.00           O  
ATOM   1972  N   GLY A 251      -5.168  -0.918 -19.578  1.00 90.88           N  
ATOM   1973  CA  GLY A 251      -5.125   0.388 -18.938  1.00 90.88           C  
ATOM   1974  C   GLY A 251      -5.238   0.318 -17.438  1.00 90.88           C  
ATOM   1975  O   GLY A 251      -5.211  -0.770 -16.844  1.00 90.88           O  
ATOM   1976  N   VAL A 252      -5.234   1.515 -16.875  1.00 90.88           N  
ATOM   1977  CA  VAL A 252      -5.305   1.598 -15.414  1.00 90.88           C  
ATOM   1978  C   VAL A 252      -6.516   2.428 -15.000  1.00 90.88           C  
ATOM   1979  CB  VAL A 252      -4.012   2.205 -14.820  1.00 90.88           C  
ATOM   1980  O   VAL A 252      -6.762   3.500 -15.562  1.00 90.88           O  
ATOM   1981  CG1 VAL A 252      -4.078   2.219 -13.297  1.00 90.88           C  
ATOM   1982  CG2 VAL A 252      -2.787   1.429 -15.297  1.00 90.88           C  
ATOM   1983  N   VAL A 253      -7.301   1.891 -14.047  1.00 92.94           N  
ATOM   1984  CA  VAL A 253      -8.461   2.578 -13.484  1.00 92.94           C  
ATOM   1985  C   VAL A 253      -8.320   2.678 -11.969  1.00 92.94           C  
ATOM   1986  CB  VAL A 253      -9.781   1.858 -13.852  1.00 92.94           C  
ATOM   1987  O   VAL A 253      -8.008   1.689 -11.305  1.00 92.94           O  
ATOM   1988  CG1 VAL A 253     -10.969   2.537 -13.180  1.00 92.94           C  
ATOM   1989  CG2 VAL A 253      -9.961   1.825 -15.367  1.00 92.94           C  
ATOM   1990  N   GLY A 254      -8.477   3.842 -11.453  1.00 91.88           N  
ATOM   1991  CA  GLY A 254      -8.430   4.051 -10.016  1.00 91.88           C  
ATOM   1992  C   GLY A 254      -9.805   4.086  -9.375  1.00 91.88           C  
ATOM   1993  O   GLY A 254     -10.727   4.707  -9.906  1.00 91.88           O  
ATOM   1994  N   ILE A 255      -9.961   3.338  -8.289  1.00 95.06           N  
ATOM   1995  CA  ILE A 255     -11.156   3.379  -7.449  1.00 95.06           C  
ATOM   1996  C   ILE A 255     -10.820   4.016  -6.102  1.00 95.06           C  
ATOM   1997  CB  ILE A 255     -11.750   1.967  -7.242  1.00 95.06           C  
ATOM   1998  O   ILE A 255     -10.039   3.457  -5.324  1.00 95.06           O  
ATOM   1999  CG1 ILE A 255     -12.008   1.292  -8.594  1.00 95.06           C  
ATOM   2000  CG2 ILE A 255     -13.039   2.039  -6.414  1.00 95.06           C  
ATOM   2001  CD1 ILE A 255     -12.336  -0.192  -8.492  1.00 95.06           C  
ATOM   2002  N   THR A 256     -11.391   5.121  -5.840  1.00 92.81           N  
ATOM   2003  CA  THR A 256     -11.133   5.797  -4.574  1.00 92.81           C  
ATOM   2004  C   THR A 256     -12.305   5.609  -3.611  1.00 92.81           C  
ATOM   2005  CB  THR A 256     -10.875   7.301  -4.785  1.00 92.81           C  
ATOM   2006  O   THR A 256     -13.461   5.789  -3.992  1.00 92.81           O  
ATOM   2007  CG2 THR A 256     -10.453   7.973  -3.482  1.00 92.81           C  
ATOM   2008  OG1 THR A 256      -9.836   7.469  -5.754  1.00 92.81           O  
ATOM   2009  N   ILE A 257     -12.023   5.156  -2.461  1.00 95.50           N  
ATOM   2010  CA  ILE A 257     -13.000   5.051  -1.379  1.00 95.50           C  
ATOM   2011  C   ILE A 257     -12.703   6.102  -0.313  1.00 95.50           C  
ATOM   2012  CB  ILE A 257     -12.992   3.637  -0.754  1.00 95.50           C  
ATOM   2013  O   ILE A 257     -11.688   6.016   0.389  1.00 95.50           O  
ATOM   2014  CG1 ILE A 257     -13.086   2.568  -1.850  1.00 95.50           C  
ATOM   2015  CG2 ILE A 257     -14.141   3.488   0.250  1.00 95.50           C  
ATOM   2016  CD1 ILE A 257     -12.984   1.140  -1.330  1.00 95.50           C  
ATOM   2017  N   ASP A 258     -13.602   7.039  -0.148  1.00 93.31           N  
ATOM   2018  CA  ASP A 258     -13.391   8.148   0.771  1.00 93.31           C  
ATOM   2019  C   ASP A 258     -14.250   8.008   2.021  1.00 93.31           C  
ATOM   2020  CB  ASP A 258     -13.688   9.484   0.080  1.00 93.31           C  
ATOM   2021  O   ASP A 258     -15.469   7.816   1.926  1.00 93.31           O  
ATOM   2022  CG  ASP A 258     -13.211  10.688   0.878  1.00 93.31           C  
ATOM   2023  OD1 ASP A 258     -12.961  10.547   2.094  1.00 93.31           O  
ATOM   2024  OD2 ASP A 258     -13.094  11.781   0.285  1.00 93.31           O  
ATOM   2025  N   TRP A 259     -13.625   8.055   3.180  1.00 94.25           N  
ATOM   2026  CA  TRP A 259     -14.289   8.023   4.480  1.00 94.25           C  
ATOM   2027  C   TRP A 259     -14.148   9.359   5.195  1.00 94.25           C  
ATOM   2028  CB  TRP A 259     -13.711   6.902   5.352  1.00 94.25           C  
ATOM   2029  O   TRP A 259     -13.180   9.586   5.922  1.00 94.25           O  
ATOM   2030  CG  TRP A 259     -13.938   5.527   4.805  1.00 94.25           C  
ATOM   2031  CD1 TRP A 259     -13.148   4.844   3.928  1.00 94.25           C  
ATOM   2032  CD2 TRP A 259     -15.047   4.668   5.098  1.00 94.25           C  
ATOM   2033  CE2 TRP A 259     -14.859   3.477   4.363  1.00 94.25           C  
ATOM   2034  CE3 TRP A 259     -16.188   4.789   5.914  1.00 94.25           C  
ATOM   2035  NE1 TRP A 259     -13.695   3.607   3.658  1.00 94.25           N  
ATOM   2036  CH2 TRP A 259     -16.859   2.559   5.223  1.00 94.25           C  
ATOM   2037  CZ2 TRP A 259     -15.766   2.412   4.418  1.00 94.25           C  
ATOM   2038  CZ3 TRP A 259     -17.078   3.730   5.969  1.00 94.25           C  
ATOM   2039  N   HIS A 260     -14.961  10.328   4.961  1.00 92.50           N  
ATOM   2040  CA  HIS A 260     -15.031  11.555   5.742  1.00 92.50           C  
ATOM   2041  C   HIS A 260     -16.062  11.445   6.859  1.00 92.50           C  
ATOM   2042  CB  HIS A 260     -15.352  12.750   4.840  1.00 92.50           C  
ATOM   2043  O   HIS A 260     -17.266  11.586   6.613  1.00 92.50           O  
ATOM   2044  CG  HIS A 260     -14.984  14.070   5.434  1.00 92.50           C  
ATOM   2045  CD2 HIS A 260     -14.148  15.039   4.992  1.00 92.50           C  
ATOM   2046  ND1 HIS A 260     -15.492  14.516   6.633  1.00 92.50           N  
ATOM   2047  CE1 HIS A 260     -14.984  15.711   6.902  1.00 92.50           C  
ATOM   2048  NE2 HIS A 260     -14.164  16.047   5.922  1.00 92.50           N  
ATOM   2049  N   CYS A 261     -15.578  11.203   8.047  1.00 93.94           N  
ATOM   2050  CA  CYS A 261     -16.469  10.867   9.156  1.00 93.94           C  
ATOM   2051  C   CYS A 261     -16.422  11.938  10.234  1.00 93.94           C  
ATOM   2052  CB  CYS A 261     -16.094   9.508   9.750  1.00 93.94           C  
ATOM   2053  O   CYS A 261     -15.352  12.375  10.641  1.00 93.94           O  
ATOM   2054  SG  CYS A 261     -16.250   8.133   8.594  1.00 93.94           S  
ATOM   2055  N   ASP A 262     -17.562  12.422  10.617  1.00 95.12           N  
ATOM   2056  CA  ASP A 262     -17.734  13.242  11.812  1.00 95.12           C  
ATOM   2057  C   ASP A 262     -18.203  12.398  12.992  1.00 95.12           C  
ATOM   2058  CB  ASP A 262     -18.734  14.375  11.555  1.00 95.12           C  
ATOM   2059  O   ASP A 262     -19.375  12.023  13.086  1.00 95.12           O  
ATOM   2060  CG  ASP A 262     -18.734  15.430  12.641  1.00 95.12           C  
ATOM   2061  OD1 ASP A 262     -18.281  15.148  13.766  1.00 95.12           O  
ATOM   2062  OD2 ASP A 262     -19.188  16.562  12.367  1.00 95.12           O  
ATOM   2063  N   LEU A 263     -17.328  12.078  13.875  1.00 94.88           N  
ATOM   2064  CA  LEU A 263     -17.578  11.125  14.953  1.00 94.88           C  
ATOM   2065  C   LEU A 263     -18.297  11.805  16.125  1.00 94.88           C  
ATOM   2066  CB  LEU A 263     -16.266  10.500  15.438  1.00 94.88           C  
ATOM   2067  O   LEU A 263     -18.500  11.188  17.172  1.00 94.88           O  
ATOM   2068  CG  LEU A 263     -15.508   9.648  14.422  1.00 94.88           C  
ATOM   2069  CD1 LEU A 263     -14.203   9.133  15.031  1.00 94.88           C  
ATOM   2070  CD2 LEU A 263     -16.375   8.484  13.945  1.00 94.88           C  
ATOM   2071  N   ASP A 264     -18.562  13.141  15.953  1.00 94.19           N  
ATOM   2072  CA  ASP A 264     -19.469  13.773  16.906  1.00 94.19           C  
ATOM   2073  C   ASP A 264     -20.906  13.250  16.734  1.00 94.19           C  
ATOM   2074  CB  ASP A 264     -19.453  15.297  16.750  1.00 94.19           C  
ATOM   2075  O   ASP A 264     -21.703  13.312  17.656  1.00 94.19           O  
ATOM   2076  CG  ASP A 264     -18.109  15.898  17.109  1.00 94.19           C  
ATOM   2077  OD1 ASP A 264     -17.359  15.305  17.922  1.00 94.19           O  
ATOM   2078  OD2 ASP A 264     -17.781  16.984  16.578  1.00 94.19           O  
ATOM   2079  N   TRP A 265     -21.141  12.836  15.562  1.00 93.12           N  
ATOM   2080  CA  TRP A 265     -22.406  12.164  15.297  1.00 93.12           C  
ATOM   2081  C   TRP A 265     -22.266  10.656  15.445  1.00 93.12           C  
ATOM   2082  CB  TRP A 265     -22.922  12.508  13.898  1.00 93.12           C  
ATOM   2083  O   TRP A 265     -21.156  10.141  15.602  1.00 93.12           O  
ATOM   2084  CG  TRP A 265     -23.125  13.977  13.672  1.00 93.12           C  
ATOM   2085  CD1 TRP A 265     -22.234  14.859  13.109  1.00 93.12           C  
ATOM   2086  CD2 TRP A 265     -24.297  14.742  14.000  1.00 93.12           C  
ATOM   2087  CE2 TRP A 265     -24.047  16.078  13.609  1.00 93.12           C  
ATOM   2088  CE3 TRP A 265     -25.531  14.422  14.586  1.00 93.12           C  
ATOM   2089  NE1 TRP A 265     -22.781  16.125  13.070  1.00 93.12           N  
ATOM   2090  CH2 TRP A 265     -26.172  16.750  14.367  1.00 93.12           C  
ATOM   2091  CZ2 TRP A 265     -24.984  17.094  13.789  1.00 93.12           C  
ATOM   2092  CZ3 TRP A 265     -26.453  15.438  14.766  1.00 93.12           C  
ATOM   2093  N   HIS A 266     -23.344  10.008  15.414  1.00 92.75           N  
ATOM   2094  CA  HIS A 266     -23.328   8.555  15.508  1.00 92.75           C  
ATOM   2095  C   HIS A 266     -22.531   7.934  14.367  1.00 92.75           C  
ATOM   2096  CB  HIS A 266     -24.766   8.008  15.516  1.00 92.75           C  
ATOM   2097  O   HIS A 266     -22.594   8.414  13.234  1.00 92.75           O  
ATOM   2098  CG  HIS A 266     -24.859   6.586  15.969  1.00 92.75           C  
ATOM   2099  CD2 HIS A 266     -25.125   6.055  17.188  1.00 92.75           C  
ATOM   2100  ND1 HIS A 266     -24.656   5.520  15.117  1.00 92.75           N  
ATOM   2101  CE1 HIS A 266     -24.797   4.391  15.797  1.00 92.75           C  
ATOM   2102  NE2 HIS A 266     -25.094   4.691  17.047  1.00 92.75           N  
ATOM   2103  N   VAL A 267     -21.734   6.887  14.602  1.00 92.19           N  
ATOM   2104  CA  VAL A 267     -20.812   6.227  13.688  1.00 92.19           C  
ATOM   2105  C   VAL A 267     -21.562   5.738  12.453  1.00 92.19           C  
ATOM   2106  CB  VAL A 267     -20.094   5.043  14.375  1.00 92.19           C  
ATOM   2107  O   VAL A 267     -20.953   5.523  11.398  1.00 92.19           O  
ATOM   2108  CG1 VAL A 267     -19.250   4.266  13.367  1.00 92.19           C  
ATOM   2109  CG2 VAL A 267     -19.219   5.547  15.523  1.00 92.19           C  
ATOM   2110  N   ARG A 268     -22.969   5.586  12.531  1.00 89.38           N  
ATOM   2111  CA  ARG A 268     -23.781   5.113  11.414  1.00 89.38           C  
ATOM   2112  C   ARG A 268     -23.734   6.102  10.250  1.00 89.38           C  
ATOM   2113  CB  ARG A 268     -25.219   4.883  11.859  1.00 89.38           C  
ATOM   2114  O   ARG A 268     -24.047   5.742   9.117  1.00 89.38           O  
ATOM   2115  CG  ARG A 268     -25.391   3.711  12.812  1.00 89.38           C  
ATOM   2116  CD  ARG A 268     -26.844   3.510  13.203  1.00 89.38           C  
ATOM   2117  NE  ARG A 268     -27.016   2.350  14.078  1.00 89.38           N  
ATOM   2118  NH1 ARG A 268     -29.281   2.646  14.375  1.00 89.38           N  
ATOM   2119  NH2 ARG A 268     -28.219   0.897  15.391  1.00 89.38           N  
ATOM   2120  CZ  ARG A 268     -28.172   1.968  14.609  1.00 89.38           C  
ATOM   2121  N   HIS A 269     -23.391   7.320  10.586  1.00 92.75           N  
ATOM   2122  CA  HIS A 269     -23.359   8.328   9.539  1.00 92.75           C  
ATOM   2123  C   HIS A 269     -22.016   8.344   8.812  1.00 92.75           C  
ATOM   2124  CB  HIS A 269     -23.656   9.711  10.125  1.00 92.75           C  
ATOM   2125  O   HIS A 269     -21.859   9.031   7.801  1.00 92.75           O  
ATOM   2126  CG  HIS A 269     -25.062   9.867  10.625  1.00 92.75           C  
ATOM   2127  CD2 HIS A 269     -26.203  10.203   9.984  1.00 92.75           C  
ATOM   2128  ND1 HIS A 269     -25.406   9.664  11.945  1.00 92.75           N  
ATOM   2129  CE1 HIS A 269     -26.703   9.867  12.094  1.00 92.75           C  
ATOM   2130  NE2 HIS A 269     -27.219  10.195  10.914  1.00 92.75           N  
ATOM   2131  N   CYS A 270     -21.078   7.641   9.312  1.00 93.75           N  
ATOM   2132  CA  CYS A 270     -19.812   7.469   8.617  1.00 93.75           C  
ATOM   2133  C   CYS A 270     -19.938   6.449   7.488  1.00 93.75           C  
ATOM   2134  CB  CYS A 270     -18.719   7.027   9.594  1.00 93.75           C  
ATOM   2135  O   CYS A 270     -19.969   5.242   7.734  1.00 93.75           O  
ATOM   2136  SG  CYS A 270     -17.078   6.938   8.859  1.00 93.75           S  
ATOM   2137  N   ARG A 271     -20.078   6.914   6.293  1.00 94.38           N  
ATOM   2138  CA  ARG A 271     -20.312   6.066   5.129  1.00 94.38           C  
ATOM   2139  C   ARG A 271     -19.281   6.336   4.043  1.00 94.38           C  
ATOM   2140  CB  ARG A 271     -21.719   6.281   4.578  1.00 94.38           C  
ATOM   2141  O   ARG A 271     -18.812   7.465   3.887  1.00 94.38           O  
ATOM   2142  CG  ARG A 271     -22.828   5.953   5.570  1.00 94.38           C  
ATOM   2143  CD  ARG A 271     -24.203   6.332   5.031  1.00 94.38           C  
ATOM   2144  NE  ARG A 271     -25.266   5.973   5.961  1.00 94.38           N  
ATOM   2145  NH1 ARG A 271     -26.969   6.871   4.688  1.00 94.38           N  
ATOM   2146  NH2 ARG A 271     -27.438   5.867   6.691  1.00 94.38           N  
ATOM   2147  CZ  ARG A 271     -26.547   6.238   5.777  1.00 94.38           C  
ATOM   2148  N   PRO A 272     -18.938   5.277   3.287  1.00 95.31           N  
ATOM   2149  CA  PRO A 272     -17.938   5.453   2.229  1.00 95.31           C  
ATOM   2150  C   PRO A 272     -18.516   6.105   0.976  1.00 95.31           C  
ATOM   2151  CB  PRO A 272     -17.469   4.020   1.938  1.00 95.31           C  
ATOM   2152  O   PRO A 272     -19.703   5.945   0.681  1.00 95.31           O  
ATOM   2153  CG  PRO A 272     -18.672   3.172   2.223  1.00 95.31           C  
ATOM   2154  CD  PRO A 272     -19.422   3.773   3.379  1.00 95.31           C  
ATOM   2155  N   ILE A 273     -17.766   6.867   0.320  1.00 95.44           N  
ATOM   2156  CA  ILE A 273     -18.094   7.441  -0.979  1.00 95.44           C  
ATOM   2157  C   ILE A 273     -17.125   6.918  -2.037  1.00 95.44           C  
ATOM   2158  CB  ILE A 273     -18.062   8.984  -0.939  1.00 95.44           C  
ATOM   2159  O   ILE A 273     -15.906   7.031  -1.883  1.00 95.44           O  
ATOM   2160  CG1 ILE A 273     -19.062   9.516   0.079  1.00 95.44           C  
ATOM   2161  CG2 ILE A 273     -18.312   9.570  -2.330  1.00 95.44           C  
ATOM   2162  CD1 ILE A 273     -18.938  11.008   0.365  1.00 95.44           C  
ATOM   2163  N   TYR A 274     -17.656   6.348  -3.156  1.00 96.19           N  
ATOM   2164  CA  TYR A 274     -16.844   5.754  -4.215  1.00 96.19           C  
ATOM   2165  C   TYR A 274     -16.719   6.695  -5.406  1.00 96.19           C  
ATOM   2166  CB  TYR A 274     -17.438   4.418  -4.664  1.00 96.19           C  
ATOM   2167  O   TYR A 274     -17.719   7.262  -5.859  1.00 96.19           O  
ATOM   2168  CG  TYR A 274     -17.594   3.412  -3.547  1.00 96.19           C  
ATOM   2169  CD1 TYR A 274     -16.516   2.637  -3.135  1.00 96.19           C  
ATOM   2170  CD2 TYR A 274     -18.812   3.236  -2.904  1.00 96.19           C  
ATOM   2171  CE1 TYR A 274     -16.641   1.707  -2.107  1.00 96.19           C  
ATOM   2172  CE2 TYR A 274     -18.953   2.311  -1.875  1.00 96.19           C  
ATOM   2173  OH  TYR A 274     -18.000   0.634  -0.468  1.00 96.19           O  
ATOM   2174  CZ  TYR A 274     -17.875   1.553  -1.484  1.00 96.19           C  
ATOM   2175  N   GLU A 275     -15.547   6.879  -5.867  1.00 92.38           N  
ATOM   2176  CA  GLU A 275     -15.273   7.648  -7.082  1.00 92.38           C  
ATOM   2177  C   GLU A 275     -14.312   6.898  -8.000  1.00 92.38           C  
ATOM   2178  CB  GLU A 275     -14.695   9.023  -6.730  1.00 92.38           C  
ATOM   2179  O   GLU A 275     -13.477   6.121  -7.539  1.00 92.38           O  
ATOM   2180  CG  GLU A 275     -15.680   9.938  -6.027  1.00 92.38           C  
ATOM   2181  CD  GLU A 275     -15.125  11.328  -5.762  1.00 92.38           C  
ATOM   2182  OE1 GLU A 275     -15.906  12.234  -5.387  1.00 92.38           O  
ATOM   2183  OE2 GLU A 275     -13.898  11.516  -5.930  1.00 92.38           O  
ATOM   2184  N   PHE A 276     -14.398   7.133  -9.312  1.00 93.44           N  
ATOM   2185  CA  PHE A 276     -13.609   6.434 -10.320  1.00 93.44           C  
ATOM   2186  C   PHE A 276     -12.867   7.426 -11.203  1.00 93.44           C  
ATOM   2187  CB  PHE A 276     -14.508   5.535 -11.180  1.00 93.44           C  
ATOM   2188  O   PHE A 276     -13.414   8.453 -11.586  1.00 93.44           O  
ATOM   2189  CG  PHE A 276     -15.484   4.711 -10.383  1.00 93.44           C  
ATOM   2190  CD1 PHE A 276     -15.062   3.572  -9.703  1.00 93.44           C  
ATOM   2191  CD2 PHE A 276     -16.828   5.078 -10.312  1.00 93.44           C  
ATOM   2192  CE1 PHE A 276     -15.969   2.807  -8.969  1.00 93.44           C  
ATOM   2193  CE2 PHE A 276     -17.734   4.316  -9.578  1.00 93.44           C  
ATOM   2194  CZ  PHE A 276     -17.297   3.184  -8.906  1.00 93.44           C  
ATOM   2195  N   HIS A 277     -11.578   7.066 -11.430  1.00 86.19           N  
ATOM   2196  CA  HIS A 277     -10.734   7.961 -12.203  1.00 86.19           C  
ATOM   2197  C   HIS A 277      -9.906   7.188 -13.227  1.00 86.19           C  
ATOM   2198  CB  HIS A 277      -9.812   8.758 -11.281  1.00 86.19           C  
ATOM   2199  O   HIS A 277      -9.477   6.062 -12.961  1.00 86.19           O  
ATOM   2200  CG  HIS A 277     -10.508   9.328 -10.086  1.00 86.19           C  
ATOM   2201  CD2 HIS A 277     -10.586   8.883  -8.812  1.00 86.19           C  
ATOM   2202  ND1 HIS A 277     -11.227  10.508 -10.133  1.00 86.19           N  
ATOM   2203  CE1 HIS A 277     -11.727  10.758  -8.938  1.00 86.19           C  
ATOM   2204  NE2 HIS A 277     -11.352   9.789  -8.117  1.00 86.19           N  
ATOM   2205  N   GLY A 278      -9.742   7.863 -14.414  1.00 81.62           N  
ATOM   2206  CA  GLY A 278      -8.773   7.344 -15.375  1.00 81.62           C  
ATOM   2207  C   GLY A 278      -7.367   7.852 -15.133  1.00 81.62           C  
ATOM   2208  O   GLY A 278      -7.145   9.062 -15.047  1.00 81.62           O  
ATOM   2209  N   LEU A 279      -6.383   7.164 -14.797  1.00 65.88           N  
ATOM   2210  CA  LEU A 279      -5.059   7.605 -14.375  1.00 65.88           C  
ATOM   2211  C   LEU A 279      -4.133   7.766 -15.578  1.00 65.88           C  
ATOM   2212  CB  LEU A 279      -4.449   6.609 -13.383  1.00 65.88           C  
ATOM   2213  O   LEU A 279      -3.166   8.531 -15.523  1.00 65.88           O  
ATOM   2214  CG  LEU A 279      -5.141   6.504 -12.023  1.00 65.88           C  
ATOM   2215  CD1 LEU A 279      -4.520   5.383 -11.195  1.00 65.88           C  
ATOM   2216  CD2 LEU A 279      -5.062   7.832 -11.273  1.00 65.88           C  
ATOM   2217  N   TYR A 280      -4.254   7.105 -16.859  1.00 61.84           N  
ATOM   2218  CA  TYR A 280      -3.273   7.164 -17.938  1.00 61.84           C  
ATOM   2219  C   TYR A 280      -3.861   7.820 -19.188  1.00 61.84           C  
ATOM   2220  CB  TYR A 280      -2.771   5.758 -18.281  1.00 61.84           C  
ATOM   2221  O   TYR A 280      -3.373   7.613 -20.297  1.00 61.84           O  
ATOM   2222  CG  TYR A 280      -1.990   5.102 -17.172  1.00 61.84           C  
ATOM   2223  CD1 TYR A 280      -0.800   5.660 -16.719  1.00 61.84           C  
ATOM   2224  CD2 TYR A 280      -2.439   3.926 -16.578  1.00 61.84           C  
ATOM   2225  CE1 TYR A 280      -0.075   5.059 -15.688  1.00 61.84           C  
ATOM   2226  CE2 TYR A 280      -1.723   3.316 -15.555  1.00 61.84           C  
ATOM   2227  OH  TYR A 280       0.170   3.291 -14.102  1.00 61.84           O  
ATOM   2228  CZ  TYR A 280      -0.543   3.889 -15.117  1.00 61.84           C  
ATOM   2229  N   GLU A 281      -4.863   8.758 -19.219  1.00 58.12           N  
ATOM   2230  CA  GLU A 281      -5.562   9.172 -20.422  1.00 58.12           C  
ATOM   2231  C   GLU A 281      -4.742  10.180 -21.219  1.00 58.12           C  
ATOM   2232  CB  GLU A 281      -6.934   9.766 -20.078  1.00 58.12           C  
ATOM   2233  O   GLU A 281      -4.867  10.266 -22.453  1.00 58.12           O  
ATOM   2234  CG  GLU A 281      -8.070   8.766 -20.156  1.00 58.12           C  
ATOM   2235  CD  GLU A 281      -9.445   9.398 -19.969  1.00 58.12           C  
ATOM   2236  OE1 GLU A 281     -10.461   8.680 -20.078  1.00 58.12           O  
ATOM   2237  OE2 GLU A 281      -9.492  10.617 -19.703  1.00 58.12           O  
ATOM   2238  N   GLU A 282      -3.832  11.031 -20.531  1.00 55.25           N  
ATOM   2239  CA  GLU A 282      -3.596  12.203 -21.359  1.00 55.25           C  
ATOM   2240  C   GLU A 282      -2.590  11.906 -22.469  1.00 55.25           C  
ATOM   2241  CB  GLU A 282      -3.104  13.383 -20.516  1.00 55.25           C  
ATOM   2242  O   GLU A 282      -2.766  12.336 -23.609  1.00 55.25           O  
ATOM   2243  CG  GLU A 282      -4.223  14.258 -19.969  1.00 55.25           C  
ATOM   2244  CD  GLU A 282      -3.717  15.500 -19.266  1.00 55.25           C  
ATOM   2245  OE1 GLU A 282      -4.547  16.344 -18.859  1.00 55.25           O  
ATOM   2246  OE2 GLU A 282      -2.482  15.633 -19.109  1.00 55.25           O  
ATOM   2247  N   LYS A 283      -1.263  11.547 -22.094  1.00 57.94           N  
ATOM   2248  CA  LYS A 283      -0.231  11.602 -23.125  1.00 57.94           C  
ATOM   2249  C   LYS A 283      -0.083  10.250 -23.812  1.00 57.94           C  
ATOM   2250  CB  LYS A 283       1.108  12.031 -22.516  1.00 57.94           C  
ATOM   2251  O   LYS A 283      -0.355   9.203 -23.219  1.00 57.94           O  
ATOM   2252  CG  LYS A 283       1.330  13.531 -22.516  1.00 57.94           C  
ATOM   2253  CD  LYS A 283       2.725  13.891 -22.016  1.00 57.94           C  
ATOM   2254  CE  LYS A 283       2.938  15.398 -21.984  1.00 57.94           C  
ATOM   2255  NZ  LYS A 283       4.293  15.750 -21.453  1.00 57.94           N  
ATOM   2256  N   ASN A 284       0.025  10.328 -25.266  1.00 62.25           N  
ATOM   2257  CA  ASN A 284       0.193   9.336 -26.328  1.00 62.25           C  
ATOM   2258  C   ASN A 284       1.420   8.461 -26.078  1.00 62.25           C  
ATOM   2259  CB  ASN A 284       0.288  10.016 -27.688  1.00 62.25           C  
ATOM   2260  O   ASN A 284       1.778   7.641 -26.922  1.00 62.25           O  
ATOM   2261  CG  ASN A 284      -1.071  10.297 -28.297  1.00 62.25           C  
ATOM   2262  ND2 ASN A 284      -1.097  11.133 -29.344  1.00 62.25           N  
ATOM   2263  OD1 ASN A 284      -2.090   9.781 -27.844  1.00 62.25           O  
ATOM   2264  N   LEU A 285       2.125   8.734 -24.891  1.00 68.56           N  
ATOM   2265  CA  LEU A 285       3.314   7.895 -24.781  1.00 68.56           C  
ATOM   2266  C   LEU A 285       3.027   6.637 -23.969  1.00 68.56           C  
ATOM   2267  CB  LEU A 285       4.469   8.672 -24.156  1.00 68.56           C  
ATOM   2268  O   LEU A 285       2.572   6.723 -22.828  1.00 68.56           O  
ATOM   2269  CG  LEU A 285       5.168   9.703 -25.047  1.00 68.56           C  
ATOM   2270  CD1 LEU A 285       5.777  10.812 -24.203  1.00 68.56           C  
ATOM   2271  CD2 LEU A 285       6.234   9.023 -25.906  1.00 68.56           C  
ATOM   2272  N   SER A 286       3.082   5.418 -24.688  1.00 65.19           N  
ATOM   2273  CA  SER A 286       2.914   4.090 -24.109  1.00 65.19           C  
ATOM   2274  C   SER A 286       1.517   3.914 -23.516  1.00 65.19           C  
ATOM   2275  CB  SER A 286       3.965   3.836 -23.016  1.00 65.19           C  
ATOM   2276  O   SER A 286       1.359   3.781 -22.297  1.00 65.19           O  
ATOM   2277  OG  SER A 286       4.023   2.459 -22.688  1.00 65.19           O  
ATOM   2278  N   PRO A 287       0.664   3.973 -24.562  1.00 74.94           N  
ATOM   2279  CA  PRO A 287      -0.718   3.797 -24.109  1.00 74.94           C  
ATOM   2280  C   PRO A 287      -1.027   2.357 -23.703  1.00 74.94           C  
ATOM   2281  CB  PRO A 287      -1.545   4.211 -25.328  1.00 74.94           C  
ATOM   2282  O   PRO A 287      -0.360   1.426 -24.156  1.00 74.94           O  
ATOM   2283  CG  PRO A 287      -0.651   3.955 -26.500  1.00 74.94           C  
ATOM   2284  CD  PRO A 287       0.775   4.078 -26.047  1.00 74.94           C  
ATOM   2285  N   GLY A 288      -1.562   2.131 -22.484  1.00 82.44           N  
ATOM   2286  CA  GLY A 288      -2.070   0.820 -22.125  1.00 82.44           C  
ATOM   2287  C   GLY A 288      -1.297   0.179 -20.984  1.00 82.44           C  
ATOM   2288  O   GLY A 288      -0.416   0.807 -20.391  1.00 82.44           O  
ATOM   2289  N   PHE A 289      -1.592  -1.067 -20.797  1.00 92.19           N  
ATOM   2290  CA  PHE A 289      -0.977  -1.854 -19.734  1.00 92.19           C  
ATOM   2291  C   PHE A 289      -0.949  -3.332 -20.094  1.00 92.19           C  
ATOM   2292  CB  PHE A 289      -1.728  -1.655 -18.406  1.00 92.19           C  
ATOM   2293  O   PHE A 289      -1.992  -3.928 -20.375  1.00 92.19           O  
ATOM   2294  CG  PHE A 289      -1.209  -2.506 -17.281  1.00 92.19           C  
ATOM   2295  CD1 PHE A 289      -1.872  -3.668 -16.906  1.00 92.19           C  
ATOM   2296  CD2 PHE A 289      -0.056  -2.143 -16.594  1.00 92.19           C  
ATOM   2297  CE1 PHE A 289      -1.393  -4.457 -15.867  1.00 92.19           C  
ATOM   2298  CE2 PHE A 289       0.428  -2.926 -15.555  1.00 92.19           C  
ATOM   2299  CZ  PHE A 289      -0.242  -4.082 -15.188  1.00 92.19           C  
ATOM   2300  N   ASN A 290       0.278  -3.809 -20.141  1.00 95.31           N  
ATOM   2301  CA  ASN A 290       0.447  -5.230 -20.422  1.00 95.31           C  
ATOM   2302  C   ASN A 290       1.641  -5.812 -19.672  1.00 95.31           C  
ATOM   2303  CB  ASN A 290       0.600  -5.469 -21.922  1.00 95.31           C  
ATOM   2304  O   ASN A 290       2.512  -5.070 -19.219  1.00 95.31           O  
ATOM   2305  CG  ASN A 290       1.852  -4.832 -22.500  1.00 95.31           C  
ATOM   2306  ND2 ASN A 290       1.683  -3.721 -23.203  1.00 95.31           N  
ATOM   2307  OD1 ASN A 290       2.963  -5.332 -22.297  1.00 95.31           O  
ATOM   2308  N   PHE A 291       1.659  -7.172 -19.500  1.00 96.62           N  
ATOM   2309  CA  PHE A 291       2.771  -7.902 -18.906  1.00 96.62           C  
ATOM   2310  C   PHE A 291       2.826  -9.328 -19.438  1.00 96.62           C  
ATOM   2311  CB  PHE A 291       2.654  -7.910 -17.375  1.00 96.62           C  
ATOM   2312  O   PHE A 291       1.928  -9.766 -20.156  1.00 96.62           O  
ATOM   2313  CG  PHE A 291       1.464  -8.680 -16.859  1.00 96.62           C  
ATOM   2314  CD1 PHE A 291       0.203  -8.094 -16.844  1.00 96.62           C  
ATOM   2315  CD2 PHE A 291       1.604  -9.977 -16.406  1.00 96.62           C  
ATOM   2316  CE1 PHE A 291      -0.901  -8.797 -16.359  1.00 96.62           C  
ATOM   2317  CE2 PHE A 291       0.506 -10.688 -15.930  1.00 96.62           C  
ATOM   2318  CZ  PHE A 291      -0.746 -10.094 -15.906  1.00 96.62           C  
ATOM   2319  N   ARG A 292       3.945 -10.000 -19.062  1.00 97.31           N  
ATOM   2320  CA  ARG A 292       4.145 -11.367 -19.531  1.00 97.31           C  
ATOM   2321  C   ARG A 292       4.258 -12.336 -18.375  1.00 97.31           C  
ATOM   2322  CB  ARG A 292       5.395 -11.453 -20.422  1.00 97.31           C  
ATOM   2323  O   ARG A 292       4.875 -12.023 -17.344  1.00 97.31           O  
ATOM   2324  CG  ARG A 292       5.242 -10.789 -21.781  1.00 97.31           C  
ATOM   2325  CD  ARG A 292       6.523 -10.875 -22.594  1.00 97.31           C  
ATOM   2326  NE  ARG A 292       6.355 -10.297 -23.922  1.00 97.31           N  
ATOM   2327  NH1 ARG A 292       6.957  -8.156 -23.297  1.00 97.31           N  
ATOM   2328  NH2 ARG A 292       6.383  -8.602 -25.469  1.00 97.31           N  
ATOM   2329  CZ  ARG A 292       6.566  -9.023 -24.219  1.00 97.31           C  
ATOM   2330  N   PHE A 293       3.580 -13.461 -18.578  1.00 96.50           N  
ATOM   2331  CA  PHE A 293       3.762 -14.578 -17.641  1.00 96.50           C  
ATOM   2332  C   PHE A 293       3.729 -15.906 -18.391  1.00 96.50           C  
ATOM   2333  CB  PHE A 293       2.684 -14.555 -16.562  1.00 96.50           C  
ATOM   2334  O   PHE A 293       3.309 -15.969 -19.547  1.00 96.50           O  
ATOM   2335  CG  PHE A 293       1.378 -15.164 -16.984  1.00 96.50           C  
ATOM   2336  CD1 PHE A 293       0.469 -14.438 -17.750  1.00 96.50           C  
ATOM   2337  CD2 PHE A 293       1.059 -16.469 -16.625  1.00 96.50           C  
ATOM   2338  CE1 PHE A 293      -0.741 -15.008 -18.141  1.00 96.50           C  
ATOM   2339  CE2 PHE A 293      -0.148 -17.047 -17.016  1.00 96.50           C  
ATOM   2340  CZ  PHE A 293      -1.047 -16.312 -17.781  1.00 96.50           C  
ATOM   2341  N   ALA A 294       4.281 -16.969 -17.719  1.00 97.06           N  
ATOM   2342  CA  ALA A 294       4.391 -18.266 -18.391  1.00 97.06           C  
ATOM   2343  C   ALA A 294       3.824 -19.375 -17.516  1.00 97.06           C  
ATOM   2344  CB  ALA A 294       5.848 -18.562 -18.734  1.00 97.06           C  
ATOM   2345  O   ALA A 294       3.904 -19.328 -16.281  1.00 97.06           O  
ATOM   2346  N   ARG A 295       3.164 -20.375 -18.172  1.00 96.19           N  
ATOM   2347  CA  ARG A 295       2.773 -21.641 -17.547  1.00 96.19           C  
ATOM   2348  C   ARG A 295       3.736 -22.750 -17.938  1.00 96.19           C  
ATOM   2349  CB  ARG A 295       1.347 -22.016 -17.953  1.00 96.19           C  
ATOM   2350  O   ARG A 295       3.793 -23.156 -19.094  1.00 96.19           O  
ATOM   2351  CG  ARG A 295       0.284 -21.078 -17.406  1.00 96.19           C  
ATOM   2352  CD  ARG A 295      -1.098 -21.406 -17.953  1.00 96.19           C  
ATOM   2353  NE  ARG A 295      -2.123 -20.516 -17.391  1.00 96.19           N  
ATOM   2354  NH1 ARG A 295      -3.762 -21.141 -18.906  1.00 96.19           N  
ATOM   2355  NH2 ARG A 295      -4.215 -19.578 -17.281  1.00 96.19           N  
ATOM   2356  CZ  ARG A 295      -3.365 -20.422 -17.859  1.00 96.19           C  
ATOM   2357  N   HIS A 296       4.441 -23.266 -16.984  1.00 95.75           N  
ATOM   2358  CA  HIS A 296       5.473 -24.266 -17.250  1.00 95.75           C  
ATOM   2359  C   HIS A 296       4.926 -25.672 -17.094  1.00 95.75           C  
ATOM   2360  CB  HIS A 296       6.668 -24.062 -16.312  1.00 95.75           C  
ATOM   2361  O   HIS A 296       4.035 -25.922 -16.281  1.00 95.75           O  
ATOM   2362  CG  HIS A 296       7.406 -22.781 -16.562  1.00 95.75           C  
ATOM   2363  CD2 HIS A 296       7.227 -21.531 -16.047  1.00 95.75           C  
ATOM   2364  ND1 HIS A 296       8.477 -22.688 -17.422  1.00 95.75           N  
ATOM   2365  CE1 HIS A 296       8.922 -21.438 -17.438  1.00 95.75           C  
ATOM   2366  NE2 HIS A 296       8.180 -20.719 -16.609  1.00 95.75           N  
ATOM   2367  N   PHE A 297       5.430 -26.578 -17.891  1.00 95.81           N  
ATOM   2368  CA  PHE A 297       5.090 -28.000 -17.781  1.00 95.81           C  
ATOM   2369  C   PHE A 297       6.199 -28.859 -18.375  1.00 95.81           C  
ATOM   2370  CB  PHE A 297       3.768 -28.281 -18.500  1.00 95.81           C  
ATOM   2371  O   PHE A 297       7.152 -28.359 -18.969  1.00 95.81           O  
ATOM   2372  CG  PHE A 297       3.799 -28.000 -19.984  1.00 95.81           C  
ATOM   2373  CD1 PHE A 297       3.605 -26.719 -20.453  1.00 95.81           C  
ATOM   2374  CD2 PHE A 297       4.023 -29.031 -20.891  1.00 95.81           C  
ATOM   2375  CE1 PHE A 297       3.637 -26.453 -21.828  1.00 95.81           C  
ATOM   2376  CE2 PHE A 297       4.055 -28.766 -22.250  1.00 95.81           C  
ATOM   2377  CZ  PHE A 297       3.859 -27.484 -22.719  1.00 95.81           C  
ATOM   2378  N   VAL A 298       6.145 -30.141 -18.016  1.00 95.00           N  
ATOM   2379  CA  VAL A 298       7.141 -31.094 -18.500  1.00 95.00           C  
ATOM   2380  C   VAL A 298       6.449 -32.188 -19.281  1.00 95.00           C  
ATOM   2381  CB  VAL A 298       7.969 -31.688 -17.344  1.00 95.00           C  
ATOM   2382  O   VAL A 298       5.426 -32.719 -18.844  1.00 95.00           O  
ATOM   2383  CG1 VAL A 298       8.938 -32.750 -17.859  1.00 95.00           C  
ATOM   2384  CG2 VAL A 298       8.727 -30.578 -16.609  1.00 95.00           C  
ATOM   2385  N   GLU A 299       6.934 -32.375 -20.469  1.00 92.75           N  
ATOM   2386  CA  GLU A 299       6.469 -33.500 -21.297  1.00 92.75           C  
ATOM   2387  C   GLU A 299       7.641 -34.344 -21.812  1.00 92.75           C  
ATOM   2388  CB  GLU A 299       5.641 -32.969 -22.469  1.00 92.75           C  
ATOM   2389  O   GLU A 299       8.547 -33.812 -22.453  1.00 92.75           O  
ATOM   2390  CG  GLU A 299       4.848 -34.062 -23.188  1.00 92.75           C  
ATOM   2391  CD  GLU A 299       3.920 -33.500 -24.266  1.00 92.75           C  
ATOM   2392  OE1 GLU A 299       2.701 -33.781 -24.219  1.00 92.75           O  
ATOM   2393  OE2 GLU A 299       4.418 -32.781 -25.156  1.00 92.75           O  
ATOM   2394  N   ASN A 300       7.676 -35.594 -21.547  1.00 89.81           N  
ATOM   2395  CA  ASN A 300       8.727 -36.531 -21.953  1.00 89.81           C  
ATOM   2396  C   ASN A 300      10.102 -36.062 -21.500  1.00 89.81           C  
ATOM   2397  CB  ASN A 300       8.711 -36.719 -23.469  1.00 89.81           C  
ATOM   2398  O   ASN A 300      11.055 -36.062 -22.281  1.00 89.81           O  
ATOM   2399  CG  ASN A 300       7.410 -37.344 -23.953  1.00 89.81           C  
ATOM   2400  ND2 ASN A 300       6.969 -36.938 -25.141  1.00 89.81           N  
ATOM   2401  OD1 ASN A 300       6.809 -38.188 -23.281  1.00 89.81           O  
ATOM   2402  N   GLY A 301      10.172 -35.438 -20.281  1.00 88.06           N  
ATOM   2403  CA  GLY A 301      11.438 -35.062 -19.672  1.00 88.06           C  
ATOM   2404  C   GLY A 301      11.938 -33.719 -20.125  1.00 88.06           C  
ATOM   2405  O   GLY A 301      12.969 -33.219 -19.656  1.00 88.06           O  
ATOM   2406  N   THR A 302      11.289 -33.094 -21.078  1.00 92.19           N  
ATOM   2407  CA  THR A 302      11.688 -31.797 -21.578  1.00 92.19           C  
ATOM   2408  C   THR A 302      10.805 -30.688 -21.016  1.00 92.19           C  
ATOM   2409  CB  THR A 302      11.633 -31.766 -23.125  1.00 92.19           C  
ATOM   2410  O   THR A 302       9.586 -30.844 -20.922  1.00 92.19           O  
ATOM   2411  CG2 THR A 302      12.102 -30.422 -23.656  1.00 92.19           C  
ATOM   2412  OG1 THR A 302      12.469 -32.781 -23.656  1.00 92.19           O  
ATOM   2413  N   ASN A 303      11.453 -29.609 -20.594  1.00 93.38           N  
ATOM   2414  CA  ASN A 303      10.734 -28.469 -20.047  1.00 93.38           C  
ATOM   2415  C   ASN A 303      10.156 -27.578 -21.141  1.00 93.38           C  
ATOM   2416  CB  ASN A 303      11.648 -27.641 -19.125  1.00 93.38           C  
ATOM   2417  O   ASN A 303      10.859 -27.219 -22.094  1.00 93.38           O  
ATOM   2418  CG  ASN A 303      12.086 -28.422 -17.906  1.00 93.38           C  
ATOM   2419  ND2 ASN A 303      13.391 -28.516 -17.703  1.00 93.38           N  
ATOM   2420  OD1 ASN A 303      11.258 -28.922 -17.141  1.00 93.38           O  
ATOM   2421  N   TYR A 304       8.859 -27.312 -21.078  1.00 96.62           N  
ATOM   2422  CA  TYR A 304       8.148 -26.422 -21.984  1.00 96.62           C  
ATOM   2423  C   TYR A 304       7.438 -25.312 -21.219  1.00 96.62           C  
ATOM   2424  CB  TYR A 304       7.133 -27.219 -22.812  1.00 96.62           C  
ATOM   2425  O   TYR A 304       7.316 -25.391 -19.984  1.00 96.62           O  
ATOM   2426  CG  TYR A 304       7.766 -28.203 -23.766  1.00 96.62           C  
ATOM   2427  CD1 TYR A 304       8.211 -27.812 -25.016  1.00 96.62           C  
ATOM   2428  CD2 TYR A 304       7.914 -29.547 -23.406  1.00 96.62           C  
ATOM   2429  CE1 TYR A 304       8.797 -28.719 -25.891  1.00 96.62           C  
ATOM   2430  CE2 TYR A 304       8.492 -30.469 -24.266  1.00 96.62           C  
ATOM   2431  OH  TYR A 304       9.508 -30.953 -26.375  1.00 96.62           O  
ATOM   2432  CZ  TYR A 304       8.930 -30.047 -25.516  1.00 96.62           C  
ATOM   2433  N   ARG A 305       7.043 -24.250 -21.969  1.00 97.06           N  
ATOM   2434  CA  ARG A 305       6.168 -23.266 -21.359  1.00 97.06           C  
ATOM   2435  C   ARG A 305       5.230 -22.641 -22.391  1.00 97.06           C  
ATOM   2436  CB  ARG A 305       6.988 -22.172 -20.672  1.00 97.06           C  
ATOM   2437  O   ARG A 305       5.543 -22.625 -23.578  1.00 97.06           O  
ATOM   2438  CG  ARG A 305       7.641 -21.203 -21.625  1.00 97.06           C  
ATOM   2439  CD  ARG A 305       8.414 -20.109 -20.891  1.00 97.06           C  
ATOM   2440  NE  ARG A 305       8.953 -19.109 -21.812  1.00 97.06           N  
ATOM   2441  NH1 ARG A 305      10.141 -17.969 -20.203  1.00 97.06           N  
ATOM   2442  NH2 ARG A 305      10.195 -17.266 -22.375  1.00 97.06           N  
ATOM   2443  CZ  ARG A 305       9.766 -18.125 -21.453  1.00 97.06           C  
ATOM   2444  N   HIS A 306       4.020 -22.359 -21.938  1.00 96.38           N  
ATOM   2445  CA  HIS A 306       3.154 -21.453 -22.688  1.00 96.38           C  
ATOM   2446  C   HIS A 306       3.365 -20.000 -22.266  1.00 96.38           C  
ATOM   2447  CB  HIS A 306       1.688 -21.844 -22.500  1.00 96.38           C  
ATOM   2448  O   HIS A 306       3.129 -19.641 -21.109  1.00 96.38           O  
ATOM   2449  CG  HIS A 306       1.384 -23.250 -22.938  1.00 96.38           C  
ATOM   2450  CD2 HIS A 306       0.803 -24.266 -22.266  1.00 96.38           C  
ATOM   2451  ND1 HIS A 306       1.689 -23.719 -24.188  1.00 96.38           N  
ATOM   2452  CE1 HIS A 306       1.309 -24.984 -24.266  1.00 96.38           C  
ATOM   2453  NE2 HIS A 306       0.768 -25.344 -23.125  1.00 96.38           N  
ATOM   2454  N   LEU A 307       3.865 -19.203 -23.156  1.00 98.00           N  
ATOM   2455  CA  LEU A 307       4.086 -17.797 -22.844  1.00 98.00           C  
ATOM   2456  C   LEU A 307       2.848 -16.969 -23.172  1.00 98.00           C  
ATOM   2457  CB  LEU A 307       5.293 -17.250 -23.625  1.00 98.00           C  
ATOM   2458  O   LEU A 307       2.252 -17.125 -24.250  1.00 98.00           O  
ATOM   2459  CG  LEU A 307       5.645 -15.781 -23.406  1.00 98.00           C  
ATOM   2460  CD1 LEU A 307       6.215 -15.578 -22.016  1.00 98.00           C  
ATOM   2461  CD2 LEU A 307       6.625 -15.305 -24.469  1.00 98.00           C  
ATOM   2462  N   PHE A 308       2.438 -16.125 -22.188  1.00 97.50           N  
ATOM   2463  CA  PHE A 308       1.285 -15.250 -22.375  1.00 97.50           C  
ATOM   2464  C   PHE A 308       1.691 -13.789 -22.281  1.00 97.50           C  
ATOM   2465  CB  PHE A 308       0.196 -15.562 -21.344  1.00 97.50           C  
ATOM   2466  O   PHE A 308       2.297 -13.367 -21.281  1.00 97.50           O  
ATOM   2467  CG  PHE A 308      -0.420 -16.922 -21.500  1.00 97.50           C  
ATOM   2468  CD1 PHE A 308      -1.589 -17.094 -22.234  1.00 97.50           C  
ATOM   2469  CD2 PHE A 308       0.170 -18.047 -20.922  1.00 97.50           C  
ATOM   2470  CE1 PHE A 308      -2.162 -18.359 -22.391  1.00 97.50           C  
ATOM   2471  CE2 PHE A 308      -0.397 -19.312 -21.078  1.00 97.50           C  
ATOM   2472  CZ  PHE A 308      -1.563 -19.453 -21.812  1.00 97.50           C  
ATOM   2473  N   LYS A 309       1.509 -13.078 -23.312  1.00 97.12           N  
ATOM   2474  CA  LYS A 309       1.471 -11.625 -23.219  1.00 97.12           C  
ATOM   2475  C   LYS A 309       0.063 -11.133 -22.891  1.00 97.12           C  
ATOM   2476  CB  LYS A 309       1.962 -10.984 -24.516  1.00 97.12           C  
ATOM   2477  O   LYS A 309      -0.830 -11.188 -23.734  1.00 97.12           O  
ATOM   2478  CG  LYS A 309       2.064  -9.469 -24.453  1.00 97.12           C  
ATOM   2479  CD  LYS A 309       2.693  -8.906 -25.734  1.00 97.12           C  
ATOM   2480  CE  LYS A 309       2.830  -7.387 -25.656  1.00 97.12           C  
ATOM   2481  NZ  LYS A 309       3.490  -6.832 -26.875  1.00 97.12           N  
ATOM   2482  N   VAL A 310      -0.087 -10.609 -21.719  1.00 97.56           N  
ATOM   2483  CA  VAL A 310      -1.413 -10.305 -21.188  1.00 97.56           C  
ATOM   2484  C   VAL A 310      -1.675  -8.805 -21.281  1.00 97.56           C  
ATOM   2485  CB  VAL A 310      -1.565 -10.789 -19.734  1.00 97.56           C  
ATOM   2486  O   VAL A 310      -0.852  -7.996 -20.844  1.00 97.56           O  
ATOM   2487  CG1 VAL A 310      -2.900 -10.328 -19.156  1.00 97.56           C  
ATOM   2488  CG2 VAL A 310      -1.441 -12.312 -19.656  1.00 97.56           C  
ATOM   2489  N   PHE A 311      -2.783  -8.438 -21.938  1.00 96.94           N  
ATOM   2490  CA  PHE A 311      -3.340  -7.094 -21.875  1.00 96.94           C  
ATOM   2491  C   PHE A 311      -4.516  -7.043 -20.906  1.00 96.94           C  
ATOM   2492  CB  PHE A 311      -3.781  -6.621 -23.266  1.00 96.94           C  
ATOM   2493  O   PHE A 311      -5.453  -7.832 -21.016  1.00 96.94           O  
ATOM   2494  CG  PHE A 311      -2.709  -6.738 -24.312  1.00 96.94           C  
ATOM   2495  CD1 PHE A 311      -1.854  -5.672 -24.562  1.00 96.94           C  
ATOM   2496  CD2 PHE A 311      -2.555  -7.910 -25.031  1.00 96.94           C  
ATOM   2497  CE1 PHE A 311      -0.860  -5.773 -25.547  1.00 96.94           C  
ATOM   2498  CE2 PHE A 311      -1.564  -8.023 -26.016  1.00 96.94           C  
ATOM   2499  CZ  PHE A 311      -0.719  -6.953 -26.266  1.00 96.94           C  
ATOM   2500  N   GLY A 312      -4.422  -6.199 -19.906  1.00 96.38           N  
ATOM   2501  CA  GLY A 312      -5.480  -6.172 -18.906  1.00 96.38           C  
ATOM   2502  C   GLY A 312      -5.719  -4.793 -18.328  1.00 96.38           C  
ATOM   2503  O   GLY A 312      -4.977  -3.854 -18.625  1.00 96.38           O  
ATOM   2504  N   ILE A 313      -6.793  -4.660 -17.578  1.00 96.00           N  
ATOM   2505  CA  ILE A 313      -7.117  -3.441 -16.844  1.00 96.00           C  
ATOM   2506  C   ILE A 313      -6.680  -3.584 -15.391  1.00 96.00           C  
ATOM   2507  CB  ILE A 313      -8.625  -3.119 -16.922  1.00 96.00           C  
ATOM   2508  O   ILE A 313      -7.125  -4.492 -14.688  1.00 96.00           O  
ATOM   2509  CG1 ILE A 313      -9.094  -3.086 -18.391  1.00 96.00           C  
ATOM   2510  CG2 ILE A 313      -8.930  -1.791 -16.219  1.00 96.00           C  
ATOM   2511  CD1 ILE A 313     -10.602  -3.002 -18.547  1.00 96.00           C  
ATOM   2512  N   ARG A 314      -5.801  -2.717 -15.070  1.00 96.62           N  
ATOM   2513  CA  ARG A 314      -5.359  -2.684 -13.680  1.00 96.62           C  
ATOM   2514  C   ARG A 314      -6.254  -1.778 -12.836  1.00 96.62           C  
ATOM   2515  CB  ARG A 314      -3.906  -2.209 -13.586  1.00 96.62           C  
ATOM   2516  O   ARG A 314      -6.441  -0.605 -13.164  1.00 96.62           O  
ATOM   2517  CG  ARG A 314      -3.348  -2.197 -12.172  1.00 96.62           C  
ATOM   2518  CD  ARG A 314      -1.888  -1.769 -12.148  1.00 96.62           C  
ATOM   2519  NE  ARG A 314      -1.431  -1.494 -10.789  1.00 96.62           N  
ATOM   2520  NH1 ARG A 314       0.785  -1.994 -11.211  1.00 96.62           N  
ATOM   2521  NH2 ARG A 314       0.134  -1.333  -9.117  1.00 96.62           N  
ATOM   2522  CZ  ARG A 314      -0.172  -1.607 -10.375  1.00 96.62           C  
ATOM   2523  N   PHE A 315      -6.820  -2.293 -11.773  1.00 95.94           N  
ATOM   2524  CA  PHE A 315      -7.641  -1.530 -10.844  1.00 95.94           C  
ATOM   2525  C   PHE A 315      -6.871  -1.233  -9.562  1.00 95.94           C  
ATOM   2526  CB  PHE A 315      -8.930  -2.289 -10.516  1.00 95.94           C  
ATOM   2527  O   PHE A 315      -6.387  -2.150  -8.898  1.00 95.94           O  
ATOM   2528  CG  PHE A 315      -9.867  -2.434 -11.688  1.00 95.94           C  
ATOM   2529  CD1 PHE A 315     -10.789  -1.440 -11.984  1.00 95.94           C  
ATOM   2530  CD2 PHE A 315      -9.820  -3.564 -12.492  1.00 95.94           C  
ATOM   2531  CE1 PHE A 315     -11.656  -1.573 -13.070  1.00 95.94           C  
ATOM   2532  CE2 PHE A 315     -10.680  -3.705 -13.578  1.00 95.94           C  
ATOM   2533  CZ  PHE A 315     -11.594  -2.707 -13.867  1.00 95.94           C  
ATOM   2534  N   ASP A 316      -6.691  -0.016  -9.250  1.00 93.19           N  
ATOM   2535  CA  ASP A 316      -6.066   0.422  -8.000  1.00 93.19           C  
ATOM   2536  C   ASP A 316      -7.105   0.990  -7.039  1.00 93.19           C  
ATOM   2537  CB  ASP A 316      -4.984   1.465  -8.281  1.00 93.19           C  
ATOM   2538  O   ASP A 316      -7.715   2.027  -7.312  1.00 93.19           O  
ATOM   2539  CG  ASP A 316      -3.795   0.896  -9.039  1.00 93.19           C  
ATOM   2540  OD1 ASP A 316      -3.607  -0.339  -9.039  1.00 93.19           O  
ATOM   2541  OD2 ASP A 316      -3.035   1.691  -9.633  1.00 93.19           O  
ATOM   2542  N   ILE A 317      -7.219   0.302  -5.930  1.00 95.06           N  
ATOM   2543  CA  ILE A 317      -8.148   0.780  -4.914  1.00 95.06           C  
ATOM   2544  C   ILE A 317      -7.406   1.649  -3.902  1.00 95.06           C  
ATOM   2545  CB  ILE A 317      -8.859  -0.393  -4.195  1.00 95.06           C  
ATOM   2546  O   ILE A 317      -6.520   1.169  -3.197  1.00 95.06           O  
ATOM   2547  CG1 ILE A 317      -9.625  -1.253  -5.207  1.00 95.06           C  
ATOM   2548  CG2 ILE A 317      -9.789   0.128  -3.100  1.00 95.06           C  
ATOM   2549  CD1 ILE A 317     -10.141  -2.566  -4.637  1.00 95.06           C  
ATOM   2550  N   LEU A 318      -7.785   2.891  -3.893  1.00 90.62           N  
ATOM   2551  CA  LEU A 318      -7.168   3.865  -2.998  1.00 90.62           C  
ATOM   2552  C   LEU A 318      -8.148   4.301  -1.912  1.00 90.62           C  
ATOM   2553  CB  LEU A 318      -6.688   5.086  -3.787  1.00 90.62           C  
ATOM   2554  O   LEU A 318      -9.203   4.871  -2.211  1.00 90.62           O  
ATOM   2555  CG  LEU A 318      -5.789   4.805  -4.992  1.00 90.62           C  
ATOM   2556  CD1 LEU A 318      -5.898   5.934  -6.012  1.00 90.62           C  
ATOM   2557  CD2 LEU A 318      -4.344   4.613  -4.547  1.00 90.62           C  
ATOM   2558  N   VAL A 319      -7.781   4.039  -0.700  1.00 92.12           N  
ATOM   2559  CA  VAL A 319      -8.648   4.387   0.421  1.00 92.12           C  
ATOM   2560  C   VAL A 319      -8.094   5.613   1.145  1.00 92.12           C  
ATOM   2561  CB  VAL A 319      -8.797   3.209   1.408  1.00 92.12           C  
ATOM   2562  O   VAL A 319      -6.914   5.645   1.510  1.00 92.12           O  
ATOM   2563  CG1 VAL A 319      -9.750   3.576   2.549  1.00 92.12           C  
ATOM   2564  CG2 VAL A 319      -9.289   1.961   0.678  1.00 92.12           C  
ATOM   2565  N   ASP A 320      -8.914   6.633   1.224  1.00 86.25           N  
ATOM   2566  CA  ASP A 320      -8.555   7.855   1.933  1.00 86.25           C  
ATOM   2567  C   ASP A 320      -9.688   8.320   2.842  1.00 86.25           C  
ATOM   2568  CB  ASP A 320      -8.188   8.961   0.941  1.00 86.25           C  
ATOM   2569  O   ASP A 320     -10.836   7.906   2.670  1.00 86.25           O  
ATOM   2570  CG  ASP A 320      -7.484  10.141   1.599  1.00 86.25           C  
ATOM   2571  OD1 ASP A 320      -6.875   9.961   2.674  1.00 86.25           O  
ATOM   2572  OD2 ASP A 320      -7.547  11.258   1.037  1.00 86.25           O  
ATOM   2573  N   GLY A 321      -9.266   8.977   3.859  1.00 88.06           N  
ATOM   2574  CA  GLY A 321     -10.289   9.523   4.742  1.00 88.06           C  
ATOM   2575  C   GLY A 321      -9.711  10.195   5.977  1.00 88.06           C  
ATOM   2576  O   GLY A 321      -8.508  10.109   6.227  1.00 88.06           O  
ATOM   2577  N   LYS A 322     -10.617  10.992   6.613  1.00 89.12           N  
ATOM   2578  CA  LYS A 322     -10.320  11.719   7.844  1.00 89.12           C  
ATOM   2579  C   LYS A 322     -11.523  11.727   8.781  1.00 89.12           C  
ATOM   2580  CB  LYS A 322      -9.883  13.148   7.531  1.00 89.12           C  
ATOM   2581  O   LYS A 322     -12.664  11.875   8.336  1.00 89.12           O  
ATOM   2582  CG  LYS A 322      -9.406  13.930   8.750  1.00 89.12           C  
ATOM   2583  CD  LYS A 322      -8.992  15.344   8.375  1.00 89.12           C  
ATOM   2584  CE  LYS A 322      -8.570  16.141   9.602  1.00 89.12           C  
ATOM   2585  NZ  LYS A 322      -8.211  17.547   9.242  1.00 89.12           N  
ATOM   2586  N   ALA A 323     -11.211  11.484  10.031  1.00 94.50           N  
ATOM   2587  CA  ALA A 323     -12.266  11.562  11.039  1.00 94.50           C  
ATOM   2588  C   ALA A 323     -12.000  12.703  12.016  1.00 94.50           C  
ATOM   2589  CB  ALA A 323     -12.391  10.242  11.789  1.00 94.50           C  
ATOM   2590  O   ALA A 323     -10.852  12.969  12.375  1.00 94.50           O  
ATOM   2591  N   GLY A 324     -13.062  13.414  12.367  1.00 94.12           N  
ATOM   2592  CA  GLY A 324     -12.984  14.477  13.359  1.00 94.12           C  
ATOM   2593  C   GLY A 324     -13.852  14.219  14.570  1.00 94.12           C  
ATOM   2594  O   GLY A 324     -14.961  13.688  14.453  1.00 94.12           O  
ATOM   2595  N   LYS A 325     -13.328  14.570  15.703  1.00 94.94           N  
ATOM   2596  CA  LYS A 325     -14.070  14.484  16.953  1.00 94.94           C  
ATOM   2597  C   LYS A 325     -13.758  15.680  17.859  1.00 94.94           C  
ATOM   2598  CB  LYS A 325     -13.750  13.180  17.688  1.00 94.94           C  
ATOM   2599  O   LYS A 325     -12.625  16.172  17.875  1.00 94.94           O  
ATOM   2600  CG  LYS A 325     -14.664  12.891  18.875  1.00 94.94           C  
ATOM   2601  CD  LYS A 325     -14.359  11.531  19.484  1.00 94.94           C  
ATOM   2602  CE  LYS A 325     -15.273  11.234  20.672  1.00 94.94           C  
ATOM   2603  NZ  LYS A 325     -15.008   9.891  21.250  1.00 94.94           N  
ATOM   2604  N   PHE A 326     -14.758  16.047  18.516  1.00 93.69           N  
ATOM   2605  CA  PHE A 326     -14.617  17.203  19.391  1.00 93.69           C  
ATOM   2606  C   PHE A 326     -13.477  16.984  20.391  1.00 93.69           C  
ATOM   2607  CB  PHE A 326     -15.922  17.469  20.141  1.00 93.69           C  
ATOM   2608  O   PHE A 326     -13.336  15.898  20.953  1.00 93.69           O  
ATOM   2609  CG  PHE A 326     -15.805  18.500  21.234  1.00 93.69           C  
ATOM   2610  CD1 PHE A 326     -15.625  18.125  22.547  1.00 93.69           C  
ATOM   2611  CD2 PHE A 326     -15.867  19.859  20.922  1.00 93.69           C  
ATOM   2612  CE1 PHE A 326     -15.516  19.078  23.562  1.00 93.69           C  
ATOM   2613  CE2 PHE A 326     -15.758  20.812  21.922  1.00 93.69           C  
ATOM   2614  CZ  PHE A 326     -15.578  20.422  23.234  1.00 93.69           C  
ATOM   2615  N   ASP A 327     -12.656  18.031  20.406  1.00 87.00           N  
ATOM   2616  CA  ASP A 327     -11.562  18.062  21.375  1.00 87.00           C  
ATOM   2617  C   ASP A 327     -11.398  19.469  21.969  1.00 87.00           C  
ATOM   2618  CB  ASP A 327     -10.250  17.625  20.719  1.00 87.00           C  
ATOM   2619  O   ASP A 327     -11.523  20.469  21.250  1.00 87.00           O  
ATOM   2620  CG  ASP A 327      -9.156  17.312  21.734  1.00 87.00           C  
ATOM   2621  OD1 ASP A 327      -9.102  17.984  22.797  1.00 87.00           O  
ATOM   2622  OD2 ASP A 327      -8.344  16.406  21.469  1.00 87.00           O  
ATOM   2623  N   ILE A 328     -11.172  19.641  23.156  1.00 76.62           N  
ATOM   2624  CA  ILE A 328     -11.133  20.906  23.875  1.00 76.62           C  
ATOM   2625  C   ILE A 328      -9.891  21.688  23.469  1.00 76.62           C  
ATOM   2626  CB  ILE A 328     -11.148  20.672  25.406  1.00 76.62           C  
ATOM   2627  O   ILE A 328      -9.922  22.922  23.422  1.00 76.62           O  
ATOM   2628  CG1 ILE A 328     -11.312  22.016  26.141  1.00 76.62           C  
ATOM   2629  CG2 ILE A 328      -9.875  19.953  25.859  1.00 76.62           C  
ATOM   2630  CD1 ILE A 328     -12.609  22.750  25.812  1.00 76.62           C  
ATOM   2631  N   ILE A 329      -8.844  20.953  23.016  1.00 70.62           N  
ATOM   2632  CA  ILE A 329      -7.582  21.625  22.734  1.00 70.62           C  
ATOM   2633  C   ILE A 329      -7.691  22.438  21.453  1.00 70.62           C  
ATOM   2634  CB  ILE A 329      -6.418  20.609  22.641  1.00 70.62           C  
ATOM   2635  O   ILE A 329      -7.480  23.656  21.469  1.00 70.62           O  
ATOM   2636  CG1 ILE A 329      -6.125  19.984  24.000  1.00 70.62           C  
ATOM   2637  CG2 ILE A 329      -5.164  21.281  22.062  1.00 70.62           C  
ATOM   2638  CD1 ILE A 329      -5.098  18.859  23.969  1.00 70.62           C  
ATOM   2639  N   PRO A 330      -8.086  21.766  20.375  1.00 77.50           N  
ATOM   2640  CA  PRO A 330      -8.234  22.609  19.188  1.00 77.50           C  
ATOM   2641  C   PRO A 330      -9.312  23.688  19.359  1.00 77.50           C  
ATOM   2642  CB  PRO A 330      -8.633  21.609  18.094  1.00 77.50           C  
ATOM   2643  O   PRO A 330      -9.195  24.766  18.781  1.00 77.50           O  
ATOM   2644  CG  PRO A 330      -9.117  20.406  18.844  1.00 77.50           C  
ATOM   2645  CD  PRO A 330      -8.438  20.375  20.188  1.00 77.50           C  
ATOM   2646  N   THR A 331     -10.273  23.406  20.141  1.00 80.25           N  
ATOM   2647  CA  THR A 331     -11.305  24.391  20.406  1.00 80.25           C  
ATOM   2648  C   THR A 331     -10.703  25.625  21.078  1.00 80.25           C  
ATOM   2649  CB  THR A 331     -12.430  23.812  21.297  1.00 80.25           C  
ATOM   2650  O   THR A 331     -10.922  26.750  20.641  1.00 80.25           O  
ATOM   2651  CG2 THR A 331     -13.539  24.844  21.500  1.00 80.25           C  
ATOM   2652  OG1 THR A 331     -12.977  22.656  20.656  1.00 80.25           O  
ATOM   2653  N   MET A 332      -9.867  25.422  22.094  1.00 70.94           N  
ATOM   2654  CA  MET A 332      -9.273  26.531  22.828  1.00 70.94           C  
ATOM   2655  C   MET A 332      -8.250  27.281  21.969  1.00 70.94           C  
ATOM   2656  CB  MET A 332      -8.617  26.031  24.109  1.00 70.94           C  
ATOM   2657  O   MET A 332      -8.133  28.500  22.062  1.00 70.94           O  
ATOM   2658  CG  MET A 332      -9.609  25.547  25.156  1.00 70.94           C  
ATOM   2659  SD  MET A 332     -10.648  26.906  25.828  1.00 70.94           S  
ATOM   2660  CE  MET A 332     -11.555  26.031  27.125  1.00 70.94           C  
ATOM   2661  N   THR A 333      -7.555  26.453  21.188  1.00 69.88           N  
ATOM   2662  CA  THR A 333      -6.586  27.094  20.312  1.00 69.88           C  
ATOM   2663  C   THR A 333      -7.293  27.969  19.266  1.00 69.88           C  
ATOM   2664  CB  THR A 333      -5.707  26.062  19.594  1.00 69.88           C  
ATOM   2665  O   THR A 333      -6.848  29.078  18.984  1.00 69.88           O  
ATOM   2666  CG2 THR A 333      -4.676  26.734  18.688  1.00 69.88           C  
ATOM   2667  OG1 THR A 333      -5.027  25.266  20.562  1.00 69.88           O  
ATOM   2668  N   THR A 334      -8.391  27.500  18.781  1.00 74.12           N  
ATOM   2669  CA  THR A 334      -9.141  28.250  17.781  1.00 74.12           C  
ATOM   2670  C   THR A 334      -9.781  29.484  18.422  1.00 74.12           C  
ATOM   2671  CB  THR A 334     -10.227  27.391  17.125  1.00 74.12           C  
ATOM   2672  O   THR A 334      -9.812  30.562  17.812  1.00 74.12           O  
ATOM   2673  CG2 THR A 334     -10.992  28.172  16.062  1.00 74.12           C  
ATOM   2674  OG1 THR A 334      -9.617  26.234  16.516  1.00 74.12           O  
ATOM   2675  N   ILE A 335     -10.234  29.328  19.609  1.00 73.88           N  
ATOM   2676  CA  ILE A 335     -10.812  30.469  20.312  1.00 73.88           C  
ATOM   2677  C   ILE A 335      -9.734  31.500  20.578  1.00 73.88           C  
ATOM   2678  CB  ILE A 335     -11.484  30.031  21.641  1.00 73.88           C  
ATOM   2679  O   ILE A 335      -9.938  32.688  20.344  1.00 73.88           O  
ATOM   2680  CG1 ILE A 335     -12.766  29.234  21.344  1.00 73.88           C  
ATOM   2681  CG2 ILE A 335     -11.781  31.250  22.516  1.00 73.88           C  
ATOM   2682  CD1 ILE A 335     -13.422  28.641  22.594  1.00 73.88           C  
ATOM   2683  N   GLY A 336      -8.586  31.000  21.031  1.00 69.81           N  
ATOM   2684  CA  GLY A 336      -7.492  31.938  21.281  1.00 69.81           C  
ATOM   2685  C   GLY A 336      -7.066  32.688  20.031  1.00 69.81           C  
ATOM   2686  O   GLY A 336      -6.836  33.906  20.078  1.00 69.81           O  
ATOM   2687  N   SER A 337      -7.000  31.969  18.906  1.00 70.44           N  
ATOM   2688  CA  SER A 337      -6.656  32.625  17.641  1.00 70.44           C  
ATOM   2689  C   SER A 337      -7.742  33.594  17.203  1.00 70.44           C  
ATOM   2690  CB  SER A 337      -6.430  31.562  16.547  1.00 70.44           C  
ATOM   2691  O   SER A 337      -7.445  34.656  16.641  1.00 70.44           O  
ATOM   2692  OG  SER A 337      -5.305  30.766  16.844  1.00 70.44           O  
ATOM   2693  N   GLY A 338      -8.992  33.219  17.406  1.00 73.50           N  
ATOM   2694  CA  GLY A 338     -10.086  34.125  17.078  1.00 73.50           C  
ATOM   2695  C   GLY A 338     -10.023  35.406  17.859  1.00 73.50           C  
ATOM   2696  O   GLY A 338     -10.250  36.500  17.297  1.00 73.50           O  
ATOM   2697  N   ILE A 339      -9.594  35.344  19.109  1.00 73.12           N  
ATOM   2698  CA  ILE A 339      -9.469  36.531  19.938  1.00 73.12           C  
ATOM   2699  C   ILE A 339      -8.289  37.375  19.469  1.00 73.12           C  
ATOM   2700  CB  ILE A 339      -9.297  36.156  21.438  1.00 73.12           C  
ATOM   2701  O   ILE A 339      -8.344  38.594  19.500  1.00 73.12           O  
ATOM   2702  CG1 ILE A 339     -10.586  35.531  21.984  1.00 73.12           C  
ATOM   2703  CG2 ILE A 339      -8.891  37.375  22.250  1.00 73.12           C  
ATOM   2704  CD1 ILE A 339     -10.414  34.844  23.328  1.00 73.12           C  
ATOM   2705  N   GLY A 340      -7.305  36.688  18.984  1.00 70.12           N  
ATOM   2706  CA  GLY A 340      -6.188  37.406  18.406  1.00 70.12           C  
ATOM   2707  C   GLY A 340      -6.570  38.219  17.188  1.00 70.12           C  
ATOM   2708  O   GLY A 340      -6.176  39.375  17.062  1.00 70.12           O  
ATOM   2709  N   ILE A 341      -7.375  37.625  16.391  1.00 74.00           N  
ATOM   2710  CA  ILE A 341      -7.824  38.312  15.195  1.00 74.00           C  
ATOM   2711  C   ILE A 341      -8.695  39.500  15.586  1.00 74.00           C  
ATOM   2712  CB  ILE A 341      -8.594  37.375  14.242  1.00 74.00           C  
ATOM   2713  O   ILE A 341      -8.648  40.562  14.945  1.00 74.00           O  
ATOM   2714  CG1 ILE A 341      -7.664  36.281  13.688  1.00 74.00           C  
ATOM   2715  CG2 ILE A 341      -9.250  38.156  13.109  1.00 74.00           C  
ATOM   2716  CD1 ILE A 341      -8.375  35.219  12.891  1.00 74.00           C  
ATOM   2717  N   PHE A 342      -9.430  39.375  16.625  1.00 75.12           N  
ATOM   2718  CA  PHE A 342     -10.242  40.469  17.141  1.00 75.12           C  
ATOM   2719  C   PHE A 342      -9.367  41.594  17.641  1.00 75.12           C  
ATOM   2720  CB  PHE A 342     -11.172  40.000  18.250  1.00 75.12           C  
ATOM   2721  O   PHE A 342      -9.711  42.781  17.484  1.00 75.12           O  
ATOM   2722  CG  PHE A 342     -12.602  39.812  17.828  1.00 75.12           C  
ATOM   2723  CD1 PHE A 342     -13.484  40.906  17.844  1.00 75.12           C  
ATOM   2724  CD2 PHE A 342     -13.078  38.594  17.406  1.00 75.12           C  
ATOM   2725  CE1 PHE A 342     -14.805  40.750  17.453  1.00 75.12           C  
ATOM   2726  CE2 PHE A 342     -14.398  38.406  17.016  1.00 75.12           C  
ATOM   2727  CZ  PHE A 342     -15.266  39.500  17.031  1.00 75.12           C  
ATOM   2728  N   GLY A 343      -8.281  41.219  18.203  1.00 71.12           N  
ATOM   2729  CA  GLY A 343      -7.328  42.250  18.641  1.00 71.12           C  
ATOM   2730  C   GLY A 343      -6.734  43.031  17.484  1.00 71.12           C  
ATOM   2731  O   GLY A 343      -6.602  44.250  17.562  1.00 71.12           O  
ATOM   2732  N   VAL A 344      -6.520  42.312  16.406  1.00 74.06           N  
ATOM   2733  CA  VAL A 344      -5.984  43.000  15.227  1.00 74.06           C  
ATOM   2734  C   VAL A 344      -7.031  43.969  14.656  1.00 74.06           C  
ATOM   2735  CB  VAL A 344      -5.547  42.000  14.148  1.00 74.06           C  
ATOM   2736  O   VAL A 344      -6.699  45.062  14.227  1.00 74.06           O  
ATOM   2737  CG1 VAL A 344      -5.180  42.719  12.852  1.00 74.06           C  
ATOM   2738  CG2 VAL A 344      -4.375  41.156  14.648  1.00 74.06           C  
ATOM   2739  N   ALA A 345      -8.219  43.531  14.672  1.00 77.56           N  
ATOM   2740  CA  ALA A 345      -9.297  44.406  14.172  1.00 77.56           C  
ATOM   2741  C   ALA A 345      -9.414  45.656  15.000  1.00 77.56           C  
ATOM   2742  CB  ALA A 345     -10.617  43.625  14.172  1.00 77.56           C  
ATOM   2743  O   ALA A 345      -9.703  46.750  14.469  1.00 77.56           O  
ATOM   2744  N   THR A 346      -9.117  45.594  16.297  1.00 76.94           N  
ATOM   2745  CA  THR A 346      -9.188  46.781  17.156  1.00 76.94           C  
ATOM   2746  C   THR A 346      -8.055  47.750  16.844  1.00 76.94           C  
ATOM   2747  CB  THR A 346      -9.133  46.375  18.641  1.00 76.94           C  
ATOM   2748  O   THR A 346      -8.266  48.969  16.828  1.00 76.94           O  
ATOM   2749  CG2 THR A 346     -10.344  45.531  19.031  1.00 76.94           C  
ATOM   2750  OG1 THR A 346      -7.941  45.625  18.891  1.00 76.94           O  
ATOM   2751  N   VAL A 347      -6.918  47.219  16.547  1.00 75.06           N  
ATOM   2752  CA  VAL A 347      -5.793  48.062  16.203  1.00 75.06           C  
ATOM   2753  C   VAL A 347      -6.074  48.781  14.875  1.00 75.06           C  
ATOM   2754  CB  VAL A 347      -4.477  47.281  16.109  1.00 75.06           C  
ATOM   2755  O   VAL A 347      -5.754  49.969  14.711  1.00 75.06           O  
ATOM   2756  CG1 VAL A 347      -3.348  48.156  15.562  1.00 75.06           C  
ATOM   2757  CG2 VAL A 347      -4.102  46.688  17.469  1.00 75.06           C  
ATOM   2758  N   LEU A 348      -6.695  48.094  13.984  1.00 76.50           N  
ATOM   2759  CA  LEU A 348      -7.023  48.688  12.695  1.00 76.50           C  
ATOM   2760  C   LEU A 348      -8.070  49.781  12.852  1.00 76.50           C  
ATOM   2761  CB  LEU A 348      -7.531  47.625  11.727  1.00 76.50           C  
ATOM   2762  O   LEU A 348      -7.988  50.812  12.188  1.00 76.50           O  
ATOM   2763  CG  LEU A 348      -6.723  47.438  10.445  1.00 76.50           C  
ATOM   2764  CD1 LEU A 348      -6.402  45.938  10.242  1.00 76.50           C  
ATOM   2765  CD2 LEU A 348      -7.484  47.969   9.242  1.00 76.50           C  
ATOM   2766  N   CYS A 349      -9.008  49.531  13.727  1.00 80.00           N  
ATOM   2767  CA  CYS A 349     -10.023  50.562  13.984  1.00 80.00           C  
ATOM   2768  C   CYS A 349      -9.406  51.812  14.602  1.00 80.00           C  
ATOM   2769  CB  CYS A 349     -11.117  50.000  14.906  1.00 80.00           C  
ATOM   2770  O   CYS A 349      -9.797  52.938  14.273  1.00 80.00           O  
ATOM   2771  SG  CYS A 349     -12.227  48.844  14.094  1.00 80.00           S  
ATOM   2772  N   ASP A 350      -8.430  51.656  15.445  1.00 81.25           N  
ATOM   2773  CA  ASP A 350      -7.742  52.781  16.047  1.00 81.25           C  
ATOM   2774  C   ASP A 350      -6.977  53.594  15.000  1.00 81.25           C  
ATOM   2775  CB  ASP A 350      -6.793  52.312  17.156  1.00 81.25           C  
ATOM   2776  O   ASP A 350      -6.953  54.812  15.047  1.00 81.25           O  
ATOM   2777  CG  ASP A 350      -7.457  52.250  18.516  1.00 81.25           C  
ATOM   2778  OD1 ASP A 350      -8.672  52.531  18.625  1.00 81.25           O  
ATOM   2779  OD2 ASP A 350      -6.762  51.906  19.500  1.00 81.25           O  
ATOM   2780  N   LEU A 351      -6.395  52.875  14.070  1.00 79.50           N  
ATOM   2781  CA  LEU A 351      -5.664  53.562  13.008  1.00 79.50           C  
ATOM   2782  C   LEU A 351      -6.613  54.344  12.117  1.00 79.50           C  
ATOM   2783  CB  LEU A 351      -4.875  52.531  12.172  1.00 79.50           C  
ATOM   2784  O   LEU A 351      -6.281  55.438  11.672  1.00 79.50           O  
ATOM   2785  CG  LEU A 351      -3.564  52.031  12.781  1.00 79.50           C  
ATOM   2786  CD1 LEU A 351      -3.076  50.812  12.023  1.00 79.50           C  
ATOM   2787  CD2 LEU A 351      -2.506  53.125  12.758  1.00 79.50           C  
ATOM   2788  N   LEU A 352      -7.742  53.781  11.945  1.00 81.12           N  
ATOM   2789  CA  LEU A 352      -8.727  54.500  11.141  1.00 81.12           C  
ATOM   2790  C   LEU A 352      -9.242  55.750  11.883  1.00 81.12           C  
ATOM   2791  CB  LEU A 352      -9.898  53.594  10.789  1.00 81.12           C  
ATOM   2792  O   LEU A 352      -9.438  56.781  11.273  1.00 81.12           O  
ATOM   2793  CG  LEU A 352      -9.602  52.469   9.773  1.00 81.12           C  
ATOM   2794  CD1 LEU A 352     -10.766  51.500   9.703  1.00 81.12           C  
ATOM   2795  CD2 LEU A 352      -9.328  53.094   8.398  1.00 81.12           C  
ATOM   2796  N   LEU A 353      -9.438  55.656  13.188  1.00 80.38           N  
ATOM   2797  CA  LEU A 353      -9.930  56.750  14.016  1.00 80.38           C  
ATOM   2798  C   LEU A 353      -8.906  57.875  14.086  1.00 80.38           C  
ATOM   2799  CB  LEU A 353     -10.258  56.250  15.430  1.00 80.38           C  
ATOM   2800  O   LEU A 353      -9.258  59.062  14.000  1.00 80.38           O  
ATOM   2801  CG  LEU A 353     -10.977  57.250  16.344  1.00 80.38           C  
ATOM   2802  CD1 LEU A 353     -12.266  56.625  16.891  1.00 80.38           C  
ATOM   2803  CD2 LEU A 353     -10.062  57.688  17.484  1.00 80.38           C  
ATOM   2804  N   LEU A 354      -7.590  57.562  14.164  1.00 80.38           N  
ATOM   2805  CA  LEU A 354      -6.551  58.531  14.414  1.00 80.38           C  
ATOM   2806  C   LEU A 354      -6.078  59.156  13.102  1.00 80.38           C  
ATOM   2807  CB  LEU A 354      -5.367  57.906  15.141  1.00 80.38           C  
ATOM   2808  O   LEU A 354      -5.613  60.312  13.094  1.00 80.38           O  
ATOM   2809  CG  LEU A 354      -5.625  57.438  16.578  1.00 80.38           C  
ATOM   2810  CD1 LEU A 354      -4.480  56.562  17.062  1.00 80.38           C  
ATOM   2811  CD2 LEU A 354      -5.816  58.625  17.500  1.00 80.38           C  
ATOM   2812  N   HIS A 355      -6.262  58.469  11.977  1.00 81.62           N  
ATOM   2813  CA  HIS A 355      -5.621  59.000  10.781  1.00 81.62           C  
ATOM   2814  C   HIS A 355      -6.648  59.312   9.703  1.00 81.62           C  
ATOM   2815  CB  HIS A 355      -4.594  58.000  10.234  1.00 81.62           C  
ATOM   2816  O   HIS A 355      -6.387  60.156   8.820  1.00 81.62           O  
ATOM   2817  CG  HIS A 355      -3.402  57.812  11.117  1.00 81.62           C  
ATOM   2818  CD2 HIS A 355      -3.018  56.781  11.891  1.00 81.62           C  
ATOM   2819  ND1 HIS A 355      -2.443  58.781  11.281  1.00 81.62           N  
ATOM   2820  CE1 HIS A 355      -1.519  58.375  12.117  1.00 81.62           C  
ATOM   2821  NE2 HIS A 355      -1.844  57.125  12.508  1.00 81.62           N  
ATOM   2822  N   ILE A 356      -7.777  58.781   9.734  1.00 78.62           N  
ATOM   2823  CA  ILE A 356      -8.656  58.938   8.578  1.00 78.62           C  
ATOM   2824  C   ILE A 356      -9.891  59.750   8.984  1.00 78.62           C  
ATOM   2825  CB  ILE A 356      -9.086  57.562   7.996  1.00 78.62           C  
ATOM   2826  O   ILE A 356     -10.344  60.625   8.227  1.00 78.62           O  
ATOM   2827  CG1 ILE A 356      -7.863  56.812   7.449  1.00 78.62           C  
ATOM   2828  CG2 ILE A 356     -10.141  57.750   6.902  1.00 78.62           C  
ATOM   2829  CD1 ILE A 356      -8.188  55.469   6.852  1.00 78.62           C  
ATOM   2830  N   LEU A 357     -10.414  59.688  10.172  1.00 75.56           N  
ATOM   2831  CA  LEU A 357     -11.656  60.344  10.555  1.00 75.56           C  
ATOM   2832  C   LEU A 357     -11.438  61.844  10.797  1.00 75.56           C  
ATOM   2833  CB  LEU A 357     -12.242  59.688  11.805  1.00 75.56           C  
ATOM   2834  O   LEU A 357     -10.336  62.250  11.141  1.00 75.56           O  
ATOM   2835  CG  LEU A 357     -13.133  58.469  11.586  1.00 75.56           C  
ATOM   2836  CD1 LEU A 357     -12.750  57.344  12.539  1.00 75.56           C  
ATOM   2837  CD2 LEU A 357     -14.602  58.844  11.750  1.00 75.56           C  
ATOM   2838  N   PRO A 358     -12.266  62.844  10.367  1.00 74.69           N  
ATOM   2839  CA  PRO A 358     -12.102  64.312  10.391  1.00 74.69           C  
ATOM   2840  C   PRO A 358     -11.719  64.812  11.766  1.00 74.69           C  
ATOM   2841  CB  PRO A 358     -13.477  64.812   9.969  1.00 74.69           C  
ATOM   2842  O   PRO A 358     -10.945  65.812  11.875  1.00 74.69           O  
ATOM   2843  CG  PRO A 358     -14.344  63.594   9.922  1.00 74.69           C  
ATOM   2844  CD  PRO A 358     -13.469  62.406  10.062  1.00 74.69           C  
ATOM   2845  N   LYS A 359     -12.242  64.375  12.914  1.00 77.00           N  
ATOM   2846  CA  LYS A 359     -11.883  64.875  14.242  1.00 77.00           C  
ATOM   2847  C   LYS A 359     -10.688  64.125  14.805  1.00 77.00           C  
ATOM   2848  CB  LYS A 359     -13.078  64.750  15.195  1.00 77.00           C  
ATOM   2849  O   LYS A 359     -10.602  63.906  16.016  1.00 77.00           O  
ATOM   2850  CG  LYS A 359     -14.250  65.688  14.828  1.00 77.00           C  
ATOM   2851  CD  LYS A 359     -15.352  65.625  15.875  1.00 77.00           C  
ATOM   2852  CE  LYS A 359     -16.516  66.500  15.523  1.00 77.00           C  
ATOM   2853  NZ  LYS A 359     -17.594  66.438  16.562  1.00 77.00           N  
ATOM   2854  N   ARG A 360      -9.703  63.906  13.891  1.00 77.62           N  
ATOM   2855  CA  ARG A 360      -8.562  63.062  14.242  1.00 77.62           C  
ATOM   2856  C   ARG A 360      -7.633  63.781  15.211  1.00 77.62           C  
ATOM   2857  CB  ARG A 360      -7.797  62.656  12.984  1.00 77.62           C  
ATOM   2858  O   ARG A 360      -7.074  63.156  16.109  1.00 77.62           O  
ATOM   2859  CG  ARG A 360      -7.293  63.812  12.156  1.00 77.62           C  
ATOM   2860  CD  ARG A 360      -6.707  63.375  10.828  1.00 77.62           C  
ATOM   2861  NE  ARG A 360      -6.316  64.500   9.992  1.00 77.62           N  
ATOM   2862  NH1 ARG A 360      -5.801  63.219   8.141  1.00 77.62           N  
ATOM   2863  NH2 ARG A 360      -5.559  65.500   8.062  1.00 77.62           N  
ATOM   2864  CZ  ARG A 360      -5.895  64.375   8.734  1.00 77.62           C  
ATOM   2865  N   HIS A 361      -7.480  65.062  15.055  1.00 79.19           N  
ATOM   2866  CA  HIS A 361      -6.559  65.812  15.922  1.00 79.19           C  
ATOM   2867  C   HIS A 361      -7.074  65.875  17.359  1.00 79.19           C  
ATOM   2868  CB  HIS A 361      -6.340  67.250  15.391  1.00 79.19           C  
ATOM   2869  O   HIS A 361      -6.293  65.750  18.297  1.00 79.19           O  
ATOM   2870  CG  HIS A 361      -5.570  67.312  14.109  1.00 79.19           C  
ATOM   2871  CD2 HIS A 361      -5.965  67.562  12.844  1.00 79.19           C  
ATOM   2872  ND1 HIS A 361      -4.223  67.000  14.039  1.00 79.19           N  
ATOM   2873  CE1 HIS A 361      -3.818  67.125  12.789  1.00 79.19           C  
ATOM   2874  NE2 HIS A 361      -4.855  67.438  12.039  1.00 79.19           N  
ATOM   2875  N   TYR A 362      -8.406  66.062  17.438  1.00 77.12           N  
ATOM   2876  CA  TYR A 362      -9.016  66.062  18.750  1.00 77.12           C  
ATOM   2877  C   TYR A 362      -8.828  64.688  19.453  1.00 77.12           C  
ATOM   2878  CB  TYR A 362     -10.516  66.375  18.656  1.00 77.12           C  
ATOM   2879  O   TYR A 362      -8.438  64.688  20.625  1.00 77.12           O  
ATOM   2880  CG  TYR A 362     -11.234  66.312  19.969  1.00 77.12           C  
ATOM   2881  CD1 TYR A 362     -12.109  65.312  20.266  1.00 77.12           C  
ATOM   2882  CD2 TYR A 362     -11.047  67.312  20.938  1.00 77.12           C  
ATOM   2883  CE1 TYR A 362     -12.781  65.250  21.484  1.00 77.12           C  
ATOM   2884  CE2 TYR A 362     -11.719  67.250  22.156  1.00 77.12           C  
ATOM   2885  OH  TYR A 362     -13.242  66.188  23.625  1.00 77.12           O  
ATOM   2886  CZ  TYR A 362     -12.578  66.250  22.422  1.00 77.12           C  
ATOM   2887  N   TYR A 363      -8.984  63.688  18.781  1.00 79.12           N  
ATOM   2888  CA  TYR A 363      -8.883  62.375  19.391  1.00 79.12           C  
ATOM   2889  C   TYR A 363      -7.430  62.031  19.703  1.00 79.12           C  
ATOM   2890  CB  TYR A 363      -9.469  61.312  18.453  1.00 79.12           C  
ATOM   2891  O   TYR A 363      -7.148  61.375  20.703  1.00 79.12           O  
ATOM   2892  CG  TYR A 363     -10.945  61.500  18.188  1.00 79.12           C  
ATOM   2893  CD1 TYR A 363     -11.867  61.531  19.234  1.00 79.12           C  
ATOM   2894  CD2 TYR A 363     -11.422  61.625  16.891  1.00 79.12           C  
ATOM   2895  CE1 TYR A 363     -13.227  61.688  19.000  1.00 79.12           C  
ATOM   2896  CE2 TYR A 363     -12.781  61.781  16.641  1.00 79.12           C  
ATOM   2897  OH  TYR A 363     -15.016  61.969  17.453  1.00 79.12           O  
ATOM   2898  CZ  TYR A 363     -13.672  61.812  17.688  1.00 79.12           C  
ATOM   2899  N   LYS A 364      -6.504  62.500  18.969  1.00 80.62           N  
ATOM   2900  CA  LYS A 364      -5.082  62.281  19.219  1.00 80.62           C  
ATOM   2901  C   LYS A 364      -4.641  62.969  20.516  1.00 80.62           C  
ATOM   2902  CB  LYS A 364      -4.242  62.781  18.047  1.00 80.62           C  
ATOM   2903  O   LYS A 364      -3.871  62.406  21.297  1.00 80.62           O  
ATOM   2904  CG  LYS A 364      -4.137  61.781  16.891  1.00 80.62           C  
ATOM   2905  CD  LYS A 364      -3.217  62.312  15.797  1.00 80.62           C  
ATOM   2906  CE  LYS A 364      -3.148  61.344  14.617  1.00 80.62           C  
ATOM   2907  NZ  LYS A 364      -2.268  61.875  13.531  1.00 80.62           N  
ATOM   2908  N   GLN A 365      -5.172  64.062  20.734  1.00 80.62           N  
ATOM   2909  CA  GLN A 365      -4.809  64.812  21.922  1.00 80.62           C  
ATOM   2910  C   GLN A 365      -5.363  64.188  23.188  1.00 80.62           C  
ATOM   2911  CB  GLN A 365      -5.309  66.250  21.844  1.00 80.62           C  
ATOM   2912  O   GLN A 365      -4.727  64.188  24.234  1.00 80.62           O  
ATOM   2913  CG  GLN A 365      -4.383  67.188  21.062  1.00 80.62           C  
ATOM   2914  CD  GLN A 365      -4.914  68.625  20.969  1.00 80.62           C  
ATOM   2915  NE2 GLN A 365      -4.219  69.438  20.203  1.00 80.62           N  
ATOM   2916  OE1 GLN A 365      -5.938  68.938  21.562  1.00 80.62           O  
ATOM   2917  N   LYS A 366      -6.508  63.625  23.016  1.00 77.94           N  
ATOM   2918  CA  LYS A 366      -7.121  62.969  24.172  1.00 77.94           C  
ATOM   2919  C   LYS A 366      -6.504  61.594  24.422  1.00 77.94           C  
ATOM   2920  CB  LYS A 366      -8.633  62.844  23.984  1.00 77.94           C  
ATOM   2921  O   LYS A 366      -6.414  61.156  25.578  1.00 77.94           O  
ATOM   2922  CG  LYS A 366      -9.391  64.188  24.094  1.00 77.94           C  
ATOM   2923  CD  LYS A 366      -9.555  64.562  25.547  1.00 77.94           C  
ATOM   2924  CE  LYS A 366     -10.406  65.875  25.656  1.00 77.94           C  
ATOM   2925  NZ  LYS A 366     -10.625  66.250  27.094  1.00 77.94           N  
ATOM   2926  N   LYS A 367      -5.996  61.062  23.438  1.00 82.19           N  
ATOM   2927  CA  LYS A 367      -5.477  59.719  23.531  1.00 82.19           C  
ATOM   2928  C   LYS A 367      -4.016  59.719  23.969  1.00 82.19           C  
ATOM   2929  CB  LYS A 367      -5.613  59.000  22.188  1.00 82.19           C  
ATOM   2930  O   LYS A 367      -3.605  58.844  24.766  1.00 82.19           O  
ATOM   2931  CG  LYS A 367      -5.102  57.562  22.203  1.00 82.19           C  
ATOM   2932  CD  LYS A 367      -5.316  56.875  20.859  1.00 82.19           C  
ATOM   2933  CE  LYS A 367      -4.727  55.469  20.828  1.00 82.19           C  
ATOM   2934  NZ  LYS A 367      -5.703  54.469  20.312  1.00 82.19           N  
ATOM   2935  N   PHE A 368      -3.219  60.719  23.531  1.00 82.19           N  
ATOM   2936  CA  PHE A 368      -1.781  60.688  23.766  1.00 82.19           C  
ATOM   2937  C   PHE A 368      -1.386  61.750  24.797  1.00 82.19           C  
ATOM   2938  CB  PHE A 368      -1.009  60.938  22.469  1.00 82.19           C  
ATOM   2939  O   PHE A 368      -1.855  62.875  24.750  1.00 82.19           O  
ATOM   2940  CG  PHE A 368      -1.191  59.812  21.453  1.00 82.19           C  
ATOM   2941  CD1 PHE A 368      -0.454  58.656  21.547  1.00 82.19           C  
ATOM   2942  CD2 PHE A 368      -2.104  59.969  20.422  1.00 82.19           C  
ATOM   2943  CE1 PHE A 368      -0.622  57.625  20.609  1.00 82.19           C  
ATOM   2944  CE2 PHE A 368      -2.275  58.969  19.484  1.00 82.19           C  
ATOM   2945  CZ  PHE A 368      -1.533  57.781  19.578  1.00 82.19           C  
ATOM   2946  N   LYS A 369      -0.652  61.281  25.828  1.00 78.38           N  
ATOM   2947  CA  LYS A 369      -0.000  62.188  26.766  1.00 78.38           C  
ATOM   2948  C   LYS A 369       1.514  62.188  26.578  1.00 78.38           C  
ATOM   2949  CB  LYS A 369      -0.346  61.781  28.203  1.00 78.38           C  
ATOM   2950  O   LYS A 369       2.145  61.125  26.594  1.00 78.38           O  
ATOM   2951  CG  LYS A 369      -0.019  62.875  29.234  1.00 78.38           C  
ATOM   2952  CD  LYS A 369      -0.462  62.469  30.641  1.00 78.38           C  
ATOM   2953  CE  LYS A 369      -0.077  63.500  31.672  1.00 78.38           C  
ATOM   2954  NZ  LYS A 369      -0.507  63.125  33.031  1.00 78.38           N  
ATOM   2955  N   TYR A 370       2.098  63.312  26.297  1.00 76.19           N  
ATOM   2956  CA  TYR A 370       3.516  63.438  25.969  1.00 76.19           C  
ATOM   2957  C   TYR A 370       4.367  63.438  27.234  1.00 76.19           C  
ATOM   2958  CB  TYR A 370       3.775  64.688  25.156  1.00 76.19           C  
ATOM   2959  O   TYR A 370       4.059  64.125  28.188  1.00 76.19           O  
ATOM   2960  CG  TYR A 370       3.154  64.688  23.781  1.00 76.19           C  
ATOM   2961  CD1 TYR A 370       3.820  64.125  22.703  1.00 76.19           C  
ATOM   2962  CD2 TYR A 370       1.899  65.250  23.562  1.00 76.19           C  
ATOM   2963  CE1 TYR A 370       3.252  64.125  21.438  1.00 76.19           C  
ATOM   2964  CE2 TYR A 370       1.321  65.250  22.297  1.00 76.19           C  
ATOM   2965  OH  TYR A 370       1.436  64.625  19.984  1.00 76.19           O  
ATOM   2966  CZ  TYR A 370       2.004  64.688  21.234  1.00 76.19           C  
ATOM   2967  N   ALA A 371       5.152  62.500  27.609  1.00 69.81           N  
ATOM   2968  CA  ALA A 371       6.129  62.500  28.688  1.00 69.81           C  
ATOM   2969  C   ALA A 371       7.512  62.906  28.203  1.00 69.81           C  
ATOM   2970  CB  ALA A 371       6.191  61.094  29.328  1.00 69.81           C  
ATOM   2971  O   ALA A 371       8.172  62.156  27.469  1.00 69.81           O  
ATOM   2972  N   GLU A 372       7.840  64.312  28.047  1.00 62.16           N  
ATOM   2973  CA  GLU A 372       9.094  64.875  27.562  1.00 62.16           C  
ATOM   2974  C   GLU A 372      10.242  64.562  28.531  1.00 62.16           C  
ATOM   2975  CB  GLU A 372       8.953  66.375  27.328  1.00 62.16           C  
ATOM   2976  O   GLU A 372      10.016  64.375  29.734  1.00 62.16           O  
ATOM   2977  CG  GLU A 372       8.227  66.688  26.031  1.00 62.16           C  
ATOM   2978  CD  GLU A 372       8.164  68.188  25.766  1.00 62.16           C  
ATOM   2979  OE1 GLU A 372       7.664  68.625  24.703  1.00 62.16           O  
ATOM   2980  OE2 GLU A 372       8.609  69.000  26.641  1.00 62.16           O  
ATOM   2981  N   ASP A 373      11.430  64.188  28.219  1.00 55.09           N  
ATOM   2982  CA  ASP A 373      12.672  64.188  28.984  1.00 55.09           C  
ATOM   2983  C   ASP A 373      12.867  65.500  29.766  1.00 55.09           C  
ATOM   2984  CB  ASP A 373      13.867  63.969  28.047  1.00 55.09           C  
ATOM   2985  O   ASP A 373      12.977  66.562  29.172  1.00 55.09           O  
ATOM   2986  CG  ASP A 373      14.938  63.062  28.656  1.00 55.09           C  
ATOM   2987  OD1 ASP A 373      14.828  62.719  29.859  1.00 55.09           O  
ATOM   2988  OD2 ASP A 373      15.891  62.719  27.938  1.00 55.09           O  
ATOM   2989  N   MET A 374      12.242  65.750  31.016  1.00 46.62           N  
ATOM   2990  CA  MET A 374      12.781  66.875  31.750  1.00 46.62           C  
ATOM   2991  C   MET A 374      14.305  66.812  31.750  1.00 46.62           C  
ATOM   2992  CB  MET A 374      12.266  66.875  33.188  1.00 46.62           C  
ATOM   2993  O   MET A 374      14.914  65.812  32.125  1.00 46.62           O  
ATOM   2994  CG  MET A 374      11.125  67.875  33.438  1.00 46.62           C  
ATOM   2995  SD  MET A 374      11.250  68.688  35.062  1.00 46.62           S  
ATOM   2996  CE  MET A 374       9.969  67.812  35.969  1.00 46.62           C  
ATOM   2997  N   GLY A 375      15.031  67.438  30.984  1.00 43.75           N  
ATOM   2998  CA  GLY A 375      16.422  67.750  31.281  1.00 43.75           C  
ATOM   2999  C   GLY A 375      16.703  67.812  32.750  1.00 43.75           C  
ATOM   3000  O   GLY A 375      15.766  67.875  33.562  1.00 43.75           O  
ATOM   3001  N   PRO A 376      17.938  67.812  33.406  1.00 40.91           N  
ATOM   3002  CA  PRO A 376      18.328  68.000  34.781  1.00 40.91           C  
ATOM   3003  C   PRO A 376      17.422  68.938  35.562  1.00 40.91           C  
ATOM   3004  CB  PRO A 376      19.766  68.562  34.688  1.00 40.91           C  
ATOM   3005  O   PRO A 376      17.328  68.875  36.781  1.00 40.91           O  
ATOM   3006  CG  PRO A 376      19.953  68.875  33.250  1.00 40.91           C  
ATOM   3007  CD  PRO A 376      18.734  68.375  32.500  1.00 40.91           C  
ATOM   3008  N   GLY A 377      17.031  70.188  35.062  1.00 38.47           N  
ATOM   3009  CA  GLY A 377      16.672  71.250  35.906  1.00 38.47           C  
ATOM   3010  C   GLY A 377      15.266  71.188  36.469  1.00 38.47           C  
ATOM   3011  O   GLY A 377      14.953  71.750  37.500  1.00 38.47           O  
ATOM   3012  N   ALA A 378      14.156  70.750  35.750  1.00 38.47           N  
ATOM   3013  CA  ALA A 378      12.812  71.062  36.250  1.00 38.47           C  
ATOM   3014  C   ALA A 378      12.328  69.938  37.219  1.00 38.47           C  
ATOM   3015  CB  ALA A 378      11.844  71.188  35.094  1.00 38.47           C  
ATOM   3016  O   ALA A 378      11.211  70.062  37.750  1.00 38.47           O  
ATOM   3017  N   ALA A 379      12.828  68.812  37.406  1.00 38.97           N  
ATOM   3018  CA  ALA A 379      12.445  67.875  38.500  1.00 38.97           C  
ATOM   3019  C   ALA A 379      12.477  68.625  39.844  1.00 38.97           C  
ATOM   3020  CB  ALA A 379      13.367  66.688  38.500  1.00 38.97           C  
ATOM   3021  O   ALA A 379      11.805  68.188  40.781  1.00 38.97           O  
ATOM   3022  N   GLU A 380      13.453  69.562  40.062  1.00 38.34           N  
ATOM   3023  CA  GLU A 380      13.594  70.250  41.312  1.00 38.34           C  
ATOM   3024  C   GLU A 380      12.367  71.125  41.594  1.00 38.34           C  
ATOM   3025  CB  GLU A 380      14.852  71.125  41.312  1.00 38.34           C  
ATOM   3026  O   GLU A 380      12.016  71.375  42.750  1.00 38.34           O  
ATOM   3027  CG  GLU A 380      16.094  70.438  41.844  1.00 38.34           C  
ATOM   3028  CD  GLU A 380      17.328  71.312  41.875  1.00 38.34           C  
ATOM   3029  OE1 GLU A 380      18.359  70.875  42.438  1.00 38.34           O  
ATOM   3030  OE2 GLU A 380      17.250  72.438  41.344  1.00 38.34           O  
ATOM   3031  N   ARG A 381      11.703  71.750  40.562  1.00 37.44           N  
ATOM   3032  CA  ARG A 381      10.734  72.750  40.938  1.00 37.44           C  
ATOM   3033  C   ARG A 381       9.414  72.125  41.375  1.00 37.44           C  
ATOM   3034  CB  ARG A 381      10.484  73.750  39.781  1.00 37.44           C  
ATOM   3035  O   ARG A 381       8.711  72.625  42.219  1.00 37.44           O  
ATOM   3036  CG  ARG A 381      11.445  74.938  39.750  1.00 37.44           C  
ATOM   3037  CD  ARG A 381      11.109  75.875  38.656  1.00 37.44           C  
ATOM   3038  NE  ARG A 381      12.039  77.000  38.625  1.00 37.44           N  
ATOM   3039  NH1 ARG A 381      11.055  78.062  36.812  1.00 37.44           N  
ATOM   3040  NH2 ARG A 381      12.875  79.000  37.812  1.00 37.44           N  
ATOM   3041  CZ  ARG A 381      11.984  78.000  37.750  1.00 37.44           C  
ATOM   3042  N   ASP A 382       8.961  70.938  40.844  1.00 38.84           N  
ATOM   3043  CA  ASP A 382       7.641  70.500  41.281  1.00 38.84           C  
ATOM   3044  C   ASP A 382       7.715  69.875  42.688  1.00 38.84           C  
ATOM   3045  CB  ASP A 382       7.020  69.562  40.281  1.00 38.84           C  
ATOM   3046  O   ASP A 382       6.734  69.938  43.406  1.00 38.84           O  
ATOM   3047  CG  ASP A 382       6.012  70.188  39.375  1.00 38.84           C  
ATOM   3048  OD1 ASP A 382       5.582  71.375  39.625  1.00 38.84           O  
ATOM   3049  OD2 ASP A 382       5.648  69.562  38.344  1.00 38.84           O  
ATOM   3050  N   LEU A 383       8.820  69.312  43.094  1.00 37.00           N  
ATOM   3051  CA  LEU A 383       8.922  68.938  44.500  1.00 37.00           C  
ATOM   3052  C   LEU A 383       8.961  70.188  45.375  1.00 37.00           C  
ATOM   3053  CB  LEU A 383      10.180  68.062  44.750  1.00 37.00           C  
ATOM   3054  O   LEU A 383       8.523  70.188  46.531  1.00 37.00           O  
ATOM   3055  CG  LEU A 383       9.961  66.562  44.844  1.00 37.00           C  
ATOM   3056  CD1 LEU A 383      11.094  65.812  44.156  1.00 37.00           C  
ATOM   3057  CD2 LEU A 383       9.852  66.125  46.312  1.00 37.00           C  
ATOM   3058  N   ALA A 384       9.625  71.312  44.875  1.00 36.09           N  
ATOM   3059  CA  ALA A 384       9.734  72.500  45.656  1.00 36.09           C  
ATOM   3060  C   ALA A 384       8.383  73.188  45.812  1.00 36.09           C  
ATOM   3061  CB  ALA A 384      10.750  73.500  45.031  1.00 36.09           C  
ATOM   3062  O   ALA A 384       8.102  73.812  46.844  1.00 36.09           O  
ATOM   3063  N   ALA A 385       7.492  73.125  44.781  1.00 36.50           N  
ATOM   3064  CA  ALA A 385       6.234  73.875  44.906  1.00 36.50           C  
ATOM   3065  C   ALA A 385       5.297  73.188  45.875  1.00 36.50           C  
ATOM   3066  CB  ALA A 385       5.562  74.000  43.562  1.00 36.50           C  
ATOM   3067  O   ALA A 385       4.531  73.812  46.594  1.00 36.50           O  
ATOM   3068  N   THR A 386       5.289  71.812  46.000  1.00 37.53           N  
ATOM   3069  CA  THR A 386       4.406  71.250  47.000  1.00 37.53           C  
ATOM   3070  C   THR A 386       4.988  71.438  48.406  1.00 37.53           C  
ATOM   3071  CB  THR A 386       4.164  69.750  46.750  1.00 37.53           C  
ATOM   3072  O   THR A 386       4.246  71.562  49.375  1.00 37.53           O  
ATOM   3073  CG2 THR A 386       2.746  69.500  46.250  1.00 37.53           C  
ATOM   3074  OG1 THR A 386       5.098  69.250  45.750  1.00 37.53           O  
ATOM   3075  N   SER A 387       6.379  71.438  48.531  1.00 34.94           N  
ATOM   3076  CA  SER A 387       6.879  71.625  49.875  1.00 34.94           C  
ATOM   3077  C   SER A 387       6.656  73.062  50.312  1.00 34.94           C  
ATOM   3078  CB  SER A 387       8.367  71.312  49.969  1.00 34.94           C  
ATOM   3079  O   SER A 387       6.453  73.375  51.500  1.00 34.94           O  
ATOM   3080  OG  SER A 387       9.078  72.312  50.688  1.00 34.94           O  
ATOM   3081  N   SER A 388       6.805  74.062  49.312  1.00 34.50           N  
ATOM   3082  CA  SER A 388       6.730  75.438  49.812  1.00 34.50           C  
ATOM   3083  C   SER A 388       5.324  75.750  50.281  1.00 34.50           C  
ATOM   3084  CB  SER A 388       7.156  76.438  48.719  1.00 34.50           C  
ATOM   3085  O   SER A 388       5.148  76.625  51.156  1.00 34.50           O  
ATOM   3086  OG  SER A 388       6.367  76.250  47.562  1.00 34.50           O  
ATOM   3087  N   THR A 389       4.285  75.188  49.688  1.00 35.03           N  
ATOM   3088  CA  THR A 389       2.988  75.625  50.188  1.00 35.03           C  
ATOM   3089  C   THR A 389       2.693  75.062  51.562  1.00 35.03           C  
ATOM   3090  CB  THR A 389       1.859  75.250  49.188  1.00 35.03           C  
ATOM   3091  O   THR A 389       1.901  75.625  52.312  1.00 35.03           O  
ATOM   3092  CG2 THR A 389       1.697  76.312  48.125  1.00 35.03           C  
ATOM   3093  OG1 THR A 389       2.168  74.000  48.594  1.00 35.03           O  
ATOM   3094  N   LEU A 390       3.318  73.875  51.844  1.00 34.81           N  
ATOM   3095  CA  LEU A 390       3.016  73.375  53.219  1.00 34.81           C  
ATOM   3096  C   LEU A 390       3.748  74.250  54.250  1.00 34.81           C  
ATOM   3097  CB  LEU A 390       3.395  71.938  53.375  1.00 34.81           C  
ATOM   3098  O   LEU A 390       3.336  74.312  55.406  1.00 34.81           O  
ATOM   3099  CG  LEU A 390       2.268  70.938  53.156  1.00 34.81           C  
ATOM   3100  CD1 LEU A 390       2.742  69.750  52.281  1.00 34.81           C  
ATOM   3101  CD2 LEU A 390       1.765  70.375  54.500  1.00 34.81           C  
ATOM   3102  N   GLY A 391       4.984  74.750  53.844  1.00 31.34           N  
ATOM   3103  CA  GLY A 391       5.660  75.562  54.875  1.00 31.34           C  
ATOM   3104  C   GLY A 391       4.902  76.812  55.281  1.00 31.34           C  
ATOM   3105  O   GLY A 391       4.984  77.250  56.438  1.00 31.34           O  
ATOM   3106  N   LEU A 392       4.320  77.438  54.281  1.00 30.97           N  
ATOM   3107  CA  LEU A 392       3.756  78.750  54.656  1.00 30.97           C  
ATOM   3108  C   LEU A 392       2.574  78.562  55.594  1.00 30.97           C  
ATOM   3109  CB  LEU A 392       3.318  79.562  53.406  1.00 30.97           C  
ATOM   3110  O   LEU A 392       2.211  79.500  56.344  1.00 30.97           O  
ATOM   3111  CG  LEU A 392       4.348  80.500  52.812  1.00 30.97           C  
ATOM   3112  CD1 LEU A 392       4.254  80.500  51.312  1.00 30.97           C  
ATOM   3113  CD2 LEU A 392       4.152  81.875  53.375  1.00 30.97           C  
ATOM   3114  N   GLN A 393       1.877  77.375  55.562  1.00 31.83           N  
ATOM   3115  CA  GLN A 393       0.698  77.438  56.406  1.00 31.83           C  
ATOM   3116  C   GLN A 393       1.091  77.312  57.875  1.00 31.83           C  
ATOM   3117  CB  GLN A 393      -0.245  76.250  56.062  1.00 31.83           C  
ATOM   3118  O   GLN A 393       0.341  77.750  58.750  1.00 31.83           O  
ATOM   3119  CG  GLN A 393      -1.354  76.688  55.094  1.00 31.83           C  
ATOM   3120  CD  GLN A 393      -2.299  75.500  54.781  1.00 31.83           C  
ATOM   3121  NE2 GLN A 393      -3.428  75.812  54.156  1.00 31.83           N  
ATOM   3122  OE1 GLN A 393      -2.014  74.375  55.094  1.00 31.83           O  
ATOM   3123  N   GLU A 394       2.299  76.688  58.219  1.00 30.77           N  
ATOM   3124  CA  GLU A 394       2.496  76.562  59.656  1.00 30.77           C  
ATOM   3125  C   GLU A 394       2.822  77.875  60.281  1.00 30.77           C  
ATOM   3126  CB  GLU A 394       3.609  75.562  59.938  1.00 30.77           C  
ATOM   3127  O   GLU A 394       2.504  78.125  61.438  1.00 30.77           O  
ATOM   3128  CG  GLU A 394       3.131  74.312  60.688  1.00 30.77           C  
ATOM   3129  CD  GLU A 394       4.262  73.375  61.062  1.00 30.77           C  
ATOM   3130  OE1 GLU A 394       4.012  72.375  61.812  1.00 30.77           O  
ATOM   3131  OE2 GLU A 394       5.406  73.625  60.625  1.00 30.77           O  
ATOM   3132  N   ASN A 395       3.590  78.750  59.531  1.00 29.25           N  
ATOM   3133  CA  ASN A 395       4.035  79.875  60.344  1.00 29.25           C  
ATOM   3134  C   ASN A 395       2.873  80.750  60.719  1.00 29.25           C  
ATOM   3135  CB  ASN A 395       5.109  80.625  59.594  1.00 29.25           C  
ATOM   3136  O   ASN A 395       3.053  81.750  61.469  1.00 29.25           O  
ATOM   3137  CG  ASN A 395       6.516  80.250  59.969  1.00 29.25           C  
ATOM   3138  ND2 ASN A 395       7.496  80.625  59.188  1.00 29.25           N  
ATOM   3139  OD1 ASN A 395       6.723  79.562  60.969  1.00 29.25           O  
ATOM   3140  N   MET A 396       1.810  80.750  59.969  1.00 31.16           N  
ATOM   3141  CA  MET A 396       0.861  81.812  60.312  1.00 31.16           C  
ATOM   3142  C   MET A 396       0.225  81.562  61.656  1.00 31.16           C  
ATOM   3143  CB  MET A 396      -0.225  81.938  59.250  1.00 31.16           C  
ATOM   3144  O   MET A 396      -0.539  82.375  62.156  1.00 31.16           O  
ATOM   3145  CG  MET A 396       0.104  82.938  58.125  1.00 31.16           C  
ATOM   3146  SD  MET A 396      -1.397  83.625  57.312  1.00 31.16           S  
ATOM   3147  CE  MET A 396      -1.672  82.312  56.062  1.00 31.16           C  
ATOM   3148  N   ARG A 397       0.340  80.250  62.156  1.00 29.20           N  
ATOM   3149  CA  ARG A 397      -0.424  80.125  63.406  1.00 29.20           C  
ATOM   3150  C   ARG A 397       0.327  80.750  64.562  1.00 29.20           C  
ATOM   3151  CB  ARG A 397      -0.732  78.688  63.719  1.00 29.20           C  
ATOM   3152  O   ARG A 397      -0.237  80.938  65.625  1.00 29.20           O  
ATOM   3153  CG  ARG A 397      -2.166  78.250  63.406  1.00 29.20           C  
ATOM   3154  CD  ARG A 397      -2.447  76.812  63.844  1.00 29.20           C  
ATOM   3155  NE  ARG A 397      -3.846  76.500  63.625  1.00 29.20           N  
ATOM   3156  NH1 ARG A 397      -3.613  74.312  64.375  1.00 29.20           N  
ATOM   3157  NH2 ARG A 397      -5.652  75.062  63.656  1.00 29.20           N  
ATOM   3158  CZ  ARG A 397      -4.367  75.250  63.875  1.00 29.20           C  
ATOM   3159  N   THR A 398       1.744  80.875  64.500  1.00 29.58           N  
ATOM   3160  CA  THR A 398       2.285  81.375  65.750  1.00 29.58           C  
ATOM   3161  C   THR A 398       1.996  82.875  65.938  1.00 29.58           C  
ATOM   3162  CB  THR A 398       3.803  81.125  65.812  1.00 29.58           C  
ATOM   3163  O   THR A 398       2.039  83.375  67.062  1.00 29.58           O  
ATOM   3164  CG2 THR A 398       4.102  79.812  66.500  1.00 29.58           C  
ATOM   3165  OG1 THR A 398       4.359  81.125  64.500  1.00 29.58           O  
ATOM   3166  N   SER A 399       1.800  83.688  64.938  1.00 22.42           N  
ATOM   3167  CA  SER A 399       1.478  84.938  65.562  1.00 22.42           C  
ATOM   3168  C   SER A 399       0.051  84.938  66.062  1.00 22.42           C  
ATOM   3169  CB  SER A 399       1.660  86.062  64.562  1.00 22.42           C  
ATOM   3170  O   SER A 399      -0.833  84.312  65.500  1.00 22.42           O  
ATOM   3171  OG  SER A 399       0.449  86.812  64.375  1.00 22.42           O  
TER    3172      SER A 399                                                      
ATOM   3173  N   MET B   1       8.656  70.250   2.895  1.00 60.03           N  
ATOM   3174  CA  MET B   1       8.094  68.875   2.713  1.00 60.03           C  
ATOM   3175  C   MET B   1       9.062  67.812   3.201  1.00 60.03           C  
ATOM   3176  CB  MET B   1       7.746  68.625   1.244  1.00 60.03           C  
ATOM   3177  O   MET B   1       8.664  66.875   3.896  1.00 60.03           O  
ATOM   3178  CG  MET B   1       6.266  68.438   0.998  1.00 60.03           C  
ATOM   3179  SD  MET B   1       5.914  67.875  -0.721  1.00 60.03           S  
ATOM   3180  CE  MET B   1       4.469  68.875  -1.093  1.00 60.03           C  
ATOM   3181  N   ALA B   2      10.281  67.938   2.768  1.00 66.81           N  
ATOM   3182  CA  ALA B   2      11.328  67.000   3.211  1.00 66.81           C  
ATOM   3183  C   ALA B   2      11.531  67.125   4.723  1.00 66.81           C  
ATOM   3184  CB  ALA B   2      12.641  67.312   2.488  1.00 66.81           C  
ATOM   3185  O   ALA B   2      11.695  66.062   5.391  1.00 66.81           O  
ATOM   3186  N   ARG B   3      11.562  68.375   5.223  1.00 70.75           N  
ATOM   3187  CA  ARG B   3      11.766  68.500   6.656  1.00 70.75           C  
ATOM   3188  C   ARG B   3      10.617  67.938   7.445  1.00 70.75           C  
ATOM   3189  CB  ARG B   3      11.906  70.000   7.016  1.00 70.75           C  
ATOM   3190  O   ARG B   3      10.836  67.250   8.477  1.00 70.75           O  
ATOM   3191  CG  ARG B   3      12.930  70.312   8.102  1.00 70.75           C  
ATOM   3192  CD  ARG B   3      13.078  71.750   8.375  1.00 70.75           C  
ATOM   3193  NE  ARG B   3      13.953  72.062   9.508  1.00 70.75           N  
ATOM   3194  NH1 ARG B   3      13.750  74.312   9.414  1.00 70.75           N  
ATOM   3195  NH2 ARG B   3      15.070  73.375  11.016  1.00 70.75           N  
ATOM   3196  CZ  ARG B   3      14.258  73.250   9.977  1.00 70.75           C  
ATOM   3197  N   ARG B   4       9.453  68.188   6.969  1.00 67.00           N  
ATOM   3198  CA  ARG B   4       8.289  67.562   7.617  1.00 67.00           C  
ATOM   3199  C   ARG B   4       8.352  66.062   7.562  1.00 67.00           C  
ATOM   3200  CB  ARG B   4       7.000  68.062   6.969  1.00 67.00           C  
ATOM   3201  O   ARG B   4       8.008  65.375   8.539  1.00 67.00           O  
ATOM   3202  CG  ARG B   4       6.195  69.062   7.844  1.00 67.00           C  
ATOM   3203  CD  ARG B   4       4.883  69.438   7.188  1.00 67.00           C  
ATOM   3204  NE  ARG B   4       4.102  70.312   8.039  1.00 67.00           N  
ATOM   3205  NH1 ARG B   4       2.316  70.500   6.582  1.00 67.00           N  
ATOM   3206  NH2 ARG B   4       2.281  71.625   8.578  1.00 67.00           N  
ATOM   3207  CZ  ARG B   4       2.900  70.812   7.730  1.00 67.00           C  
ATOM   3208  N   PHE B   5       8.781  65.625   6.402  1.00 71.19           N  
ATOM   3209  CA  PHE B   5       8.922  64.188   6.258  1.00 71.19           C  
ATOM   3210  C   PHE B   5      10.008  63.656   7.188  1.00 71.19           C  
ATOM   3211  CB  PHE B   5       9.250  63.812   4.805  1.00 71.19           C  
ATOM   3212  O   PHE B   5       9.852  62.594   7.781  1.00 71.19           O  
ATOM   3213  CG  PHE B   5       9.047  62.375   4.488  1.00 71.19           C  
ATOM   3214  CD1 PHE B   5      10.117  61.500   4.434  1.00 71.19           C  
ATOM   3215  CD2 PHE B   5       7.770  61.875   4.238  1.00 71.19           C  
ATOM   3216  CE1 PHE B   5       9.930  60.156   4.141  1.00 71.19           C  
ATOM   3217  CE2 PHE B   5       7.570  60.531   3.941  1.00 71.19           C  
ATOM   3218  CZ  PHE B   5       8.656  59.656   3.893  1.00 71.19           C  
ATOM   3219  N   GLN B   6      11.031  64.375   7.262  1.00 73.50           N  
ATOM   3220  CA  GLN B   6      12.109  63.969   8.156  1.00 73.50           C  
ATOM   3221  C   GLN B   6      11.656  64.000   9.617  1.00 73.50           C  
ATOM   3222  CB  GLN B   6      13.328  64.875   7.969  1.00 73.50           C  
ATOM   3223  O   GLN B   6      12.023  63.125  10.406  1.00 73.50           O  
ATOM   3224  CG  GLN B   6      14.414  64.250   7.086  1.00 73.50           C  
ATOM   3225  CD  GLN B   6      15.617  65.188   6.922  1.00 73.50           C  
ATOM   3226  NE2 GLN B   6      16.672  64.625   6.312  1.00 73.50           N  
ATOM   3227  OE1 GLN B   6      15.594  66.312   7.340  1.00 73.50           O  
ATOM   3228  N   GLU B   7      10.883  65.000   9.938  1.00 74.19           N  
ATOM   3229  CA  GLU B   7      10.367  65.062  11.297  1.00 74.19           C  
ATOM   3230  C   GLU B   7       9.391  63.938  11.594  1.00 74.19           C  
ATOM   3231  CB  GLU B   7       9.688  66.438  11.531  1.00 74.19           C  
ATOM   3232  O   GLU B   7       9.414  63.375  12.680  1.00 74.19           O  
ATOM   3233  CG  GLU B   7      10.664  67.562  11.789  1.00 74.19           C  
ATOM   3234  CD  GLU B   7       9.977  68.938  11.992  1.00 74.19           C  
ATOM   3235  OE1 GLU B   7      10.672  69.938  12.227  1.00 74.19           O  
ATOM   3236  OE2 GLU B   7       8.727  68.938  11.914  1.00 74.19           O  
ATOM   3237  N   GLU B   8       8.617  63.719  10.633  1.00 73.44           N  
ATOM   3238  CA  GLU B   8       7.664  62.656  10.805  1.00 73.44           C  
ATOM   3239  C   GLU B   8       8.375  61.281  10.891  1.00 73.44           C  
ATOM   3240  CB  GLU B   8       6.645  62.625   9.664  1.00 73.44           C  
ATOM   3241  O   GLU B   8       7.988  60.438  11.680  1.00 73.44           O  
ATOM   3242  CG  GLU B   8       5.551  63.688   9.805  1.00 73.44           C  
ATOM   3243  CD  GLU B   8       4.488  63.594   8.727  1.00 73.44           C  
ATOM   3244  OE1 GLU B   8       3.498  64.375   8.773  1.00 73.44           O  
ATOM   3245  OE2 GLU B   8       4.645  62.750   7.816  1.00 73.44           O  
ATOM   3246  N   LEU B   9       9.359  61.156  10.156  1.00 75.56           N  
ATOM   3247  CA  LEU B   9      10.156  59.938  10.195  1.00 75.56           C  
ATOM   3248  C   LEU B   9      10.906  59.812  11.516  1.00 75.56           C  
ATOM   3249  CB  LEU B   9      11.141  59.875   9.023  1.00 75.56           C  
ATOM   3250  O   LEU B   9      11.031  58.719  12.078  1.00 75.56           O  
ATOM   3251  CG  LEU B   9      11.047  58.656   8.109  1.00 75.56           C  
ATOM   3252  CD1 LEU B   9      11.023  59.094   6.652  1.00 75.56           C  
ATOM   3253  CD2 LEU B   9      12.211  57.719   8.375  1.00 75.56           C  
ATOM   3254  N   ALA B  10      11.398  60.906  11.867  1.00 75.00           N  
ATOM   3255  CA  ALA B  10      12.102  60.906  13.141  1.00 75.00           C  
ATOM   3256  C   ALA B  10      11.141  60.594  14.297  1.00 75.00           C  
ATOM   3257  CB  ALA B  10      12.789  62.250  13.367  1.00 75.00           C  
ATOM   3258  O   ALA B  10      11.484  59.875  15.219  1.00 75.00           O  
ATOM   3259  N   ALA B  11       9.977  61.188  14.219  1.00 72.75           N  
ATOM   3260  CA  ALA B  11       8.977  60.938  15.250  1.00 72.75           C  
ATOM   3261  C   ALA B  11       8.578  59.438  15.258  1.00 72.75           C  
ATOM   3262  CB  ALA B  11       7.750  61.812  15.047  1.00 72.75           C  
ATOM   3263  O   ALA B  11       8.430  58.844  16.328  1.00 72.75           O  
ATOM   3264  N   PHE B  12       8.547  58.938  14.125  1.00 73.62           N  
ATOM   3265  CA  PHE B  12       8.172  57.531  14.000  1.00 73.62           C  
ATOM   3266  C   PHE B  12       9.273  56.625  14.531  1.00 73.62           C  
ATOM   3267  CB  PHE B  12       7.867  57.188  12.539  1.00 73.62           C  
ATOM   3268  O   PHE B  12       9.000  55.625  15.172  1.00 73.62           O  
ATOM   3269  CG  PHE B  12       7.531  55.750  12.312  1.00 73.62           C  
ATOM   3270  CD1 PHE B  12       8.453  54.875  11.727  1.00 73.62           C  
ATOM   3271  CD2 PHE B  12       6.293  55.219  12.688  1.00 73.62           C  
ATOM   3272  CE1 PHE B  12       8.148  53.531  11.516  1.00 73.62           C  
ATOM   3273  CE2 PHE B  12       5.977  53.906  12.477  1.00 73.62           C  
ATOM   3274  CZ  PHE B  12       6.906  53.031  11.891  1.00 73.62           C  
ATOM   3275  N   LEU B  13      10.398  57.000  14.359  1.00 75.12           N  
ATOM   3276  CA  LEU B  13      11.539  56.156  14.711  1.00 75.12           C  
ATOM   3277  C   LEU B  13      11.891  56.312  16.188  1.00 75.12           C  
ATOM   3278  CB  LEU B  13      12.750  56.500  13.844  1.00 75.12           C  
ATOM   3279  O   LEU B  13      12.344  55.375  16.828  1.00 75.12           O  
ATOM   3280  CG  LEU B  13      12.820  55.812  12.477  1.00 75.12           C  
ATOM   3281  CD1 LEU B  13      13.711  56.625  11.531  1.00 75.12           C  
ATOM   3282  CD2 LEU B  13      13.328  54.406  12.609  1.00 75.12           C  
ATOM   3283  N   PHE B  14      11.508  57.500  16.766  1.00 76.00           N  
ATOM   3284  CA  PHE B  14      12.047  57.750  18.094  1.00 76.00           C  
ATOM   3285  C   PHE B  14      10.930  57.781  19.141  1.00 76.00           C  
ATOM   3286  CB  PHE B  14      12.844  59.062  18.125  1.00 76.00           C  
ATOM   3287  O   PHE B  14      11.188  57.938  20.328  1.00 76.00           O  
ATOM   3288  CG  PHE B  14      14.023  59.062  17.188  1.00 76.00           C  
ATOM   3289  CD1 PHE B  14      14.852  57.969  17.078  1.00 76.00           C  
ATOM   3290  CD2 PHE B  14      14.297  60.188  16.422  1.00 76.00           C  
ATOM   3291  CE1 PHE B  14      15.945  57.969  16.219  1.00 76.00           C  
ATOM   3292  CE2 PHE B  14      15.391  60.219  15.555  1.00 76.00           C  
ATOM   3293  CZ  PHE B  14      16.219  59.094  15.453  1.00 76.00           C  
ATOM   3294  N   GLU B  15       9.703  57.625  18.703  1.00 75.06           N  
ATOM   3295  CA  GLU B  15       8.609  57.719  19.656  1.00 75.06           C  
ATOM   3296  C   GLU B  15       8.070  56.312  20.000  1.00 75.06           C  
ATOM   3297  CB  GLU B  15       7.477  58.594  19.125  1.00 75.06           C  
ATOM   3298  O   GLU B  15       7.918  55.469  19.125  1.00 75.06           O  
ATOM   3299  CG  GLU B  15       7.852  60.062  19.000  1.00 75.06           C  
ATOM   3300  CD  GLU B  15       6.715  60.938  18.500  1.00 75.06           C  
ATOM   3301  OE1 GLU B  15       6.910  62.156  18.328  1.00 75.06           O  
ATOM   3302  OE2 GLU B  15       5.613  60.375  18.250  1.00 75.06           O  
ATOM   3303  N   TYR B  16       8.023  56.031  21.328  1.00 79.19           N  
ATOM   3304  CA  TYR B  16       7.457  54.781  21.828  1.00 79.19           C  
ATOM   3305  C   TYR B  16       6.168  55.031  22.594  1.00 79.19           C  
ATOM   3306  CB  TYR B  16       8.469  54.062  22.719  1.00 79.19           C  
ATOM   3307  O   TYR B  16       6.133  55.875  23.500  1.00 79.19           O  
ATOM   3308  CG  TYR B  16       7.902  52.844  23.406  1.00 79.19           C  
ATOM   3309  CD1 TYR B  16       7.727  52.812  24.781  1.00 79.19           C  
ATOM   3310  CD2 TYR B  16       7.543  51.719  22.672  1.00 79.19           C  
ATOM   3311  CE1 TYR B  16       7.211  51.688  25.422  1.00 79.19           C  
ATOM   3312  CE2 TYR B  16       7.023  50.562  23.297  1.00 79.19           C  
ATOM   3313  OH  TYR B  16       6.348  49.438  25.297  1.00 79.19           O  
ATOM   3314  CZ  TYR B  16       6.863  50.562  24.672  1.00 79.19           C  
ATOM   3315  N   ASP B  17       5.117  54.344  22.172  1.00 80.19           N  
ATOM   3316  CA  ASP B  17       3.816  54.500  22.797  1.00 80.19           C  
ATOM   3317  C   ASP B  17       3.512  53.344  23.750  1.00 80.19           C  
ATOM   3318  CB  ASP B  17       2.713  54.625  21.750  1.00 80.19           C  
ATOM   3319  O   ASP B  17       3.676  52.188  23.391  1.00 80.19           O  
ATOM   3320  CG  ASP B  17       3.012  55.688  20.703  1.00 80.19           C  
ATOM   3321  OD1 ASP B  17       3.695  56.688  21.016  1.00 80.19           O  
ATOM   3322  OD2 ASP B  17       2.557  55.500  19.547  1.00 80.19           O  
ATOM   3323  N   THR B  18       3.256  53.625  25.062  1.00 82.50           N  
ATOM   3324  CA  THR B  18       2.842  52.625  26.047  1.00 82.50           C  
ATOM   3325  C   THR B  18       1.529  53.031  26.703  1.00 82.50           C  
ATOM   3326  CB  THR B  18       3.924  52.406  27.125  1.00 82.50           C  
ATOM   3327  O   THR B  18       1.302  54.219  26.969  1.00 82.50           O  
ATOM   3328  CG2 THR B  18       4.258  53.750  27.812  1.00 82.50           C  
ATOM   3329  OG1 THR B  18       3.447  51.500  28.094  1.00 82.50           O  
ATOM   3330  N   PRO B  19       0.627  52.156  26.906  1.00 85.31           N  
ATOM   3331  CA  PRO B  19      -0.667  52.500  27.500  1.00 85.31           C  
ATOM   3332  C   PRO B  19      -0.552  52.875  28.984  1.00 85.31           C  
ATOM   3333  CB  PRO B  19      -1.480  51.219  27.344  1.00 85.31           C  
ATOM   3334  O   PRO B  19       0.254  52.312  29.719  1.00 85.31           O  
ATOM   3335  CG  PRO B  19      -0.461  50.125  27.250  1.00 85.31           C  
ATOM   3336  CD  PRO B  19       0.793  50.688  26.656  1.00 85.31           C  
ATOM   3337  N   ARG B  20      -1.345  53.875  29.328  1.00 84.69           N  
ATOM   3338  CA  ARG B  20      -1.463  54.250  30.734  1.00 84.69           C  
ATOM   3339  C   ARG B  20      -2.283  53.219  31.500  1.00 84.69           C  
ATOM   3340  CB  ARG B  20      -2.098  55.625  30.859  1.00 84.69           C  
ATOM   3341  O   ARG B  20      -3.324  52.750  31.031  1.00 84.69           O  
ATOM   3342  CG  ARG B  20      -1.225  56.656  31.594  1.00 84.69           C  
ATOM   3343  CD  ARG B  20      -1.931  57.969  31.766  1.00 84.69           C  
ATOM   3344  NE  ARG B  20      -1.244  58.844  32.719  1.00 84.69           N  
ATOM   3345  NH1 ARG B  20      -2.783  60.562  32.625  1.00 84.69           N  
ATOM   3346  NH2 ARG B  20      -0.962  60.719  34.000  1.00 84.69           N  
ATOM   3347  CZ  ARG B  20      -1.665  60.031  33.125  1.00 84.69           C  
ATOM   3348  N   MET B  21      -1.768  52.812  32.688  1.00 87.38           N  
ATOM   3349  CA  MET B  21      -2.381  51.719  33.438  1.00 87.38           C  
ATOM   3350  C   MET B  21      -2.918  52.219  34.781  1.00 87.38           C  
ATOM   3351  CB  MET B  21      -1.375  50.594  33.656  1.00 87.38           C  
ATOM   3352  O   MET B  21      -2.385  53.188  35.344  1.00 87.38           O  
ATOM   3353  CG  MET B  21      -0.772  50.062  32.375  1.00 87.38           C  
ATOM   3354  SD  MET B  21      -1.980  49.094  31.375  1.00 87.38           S  
ATOM   3355  CE  MET B  21      -0.962  47.656  30.938  1.00 87.38           C  
ATOM   3356  N   VAL B  22      -4.043  51.656  35.156  1.00 84.62           N  
ATOM   3357  CA  VAL B  22      -4.594  51.875  36.500  1.00 84.62           C  
ATOM   3358  C   VAL B  22      -4.277  50.688  37.375  1.00 84.62           C  
ATOM   3359  CB  VAL B  22      -6.117  52.125  36.438  1.00 84.62           C  
ATOM   3360  O   VAL B  22      -4.543  49.531  37.000  1.00 84.62           O  
ATOM   3361  CG1 VAL B  22      -6.668  52.375  37.844  1.00 84.62           C  
ATOM   3362  CG2 VAL B  22      -6.441  53.312  35.531  1.00 84.62           C  
ATOM   3363  N   LEU B  23      -3.578  50.906  38.469  1.00 85.75           N  
ATOM   3364  CA  LEU B  23      -3.217  49.844  39.406  1.00 85.75           C  
ATOM   3365  C   LEU B  23      -4.262  49.719  40.500  1.00 85.75           C  
ATOM   3366  CB  LEU B  23      -1.843  50.125  40.031  1.00 85.75           C  
ATOM   3367  O   LEU B  23      -4.469  50.656  41.281  1.00 85.75           O  
ATOM   3368  CG  LEU B  23      -0.920  48.906  40.188  1.00 85.75           C  
ATOM   3369  CD1 LEU B  23       0.252  49.000  39.219  1.00 85.75           C  
ATOM   3370  CD2 LEU B  23      -0.423  48.812  41.625  1.00 85.75           C  
ATOM   3371  N   VAL B  24      -4.996  48.594  40.469  1.00 80.81           N  
ATOM   3372  CA  VAL B  24      -5.992  48.344  41.500  1.00 80.81           C  
ATOM   3373  C   VAL B  24      -5.367  47.531  42.625  1.00 80.81           C  
ATOM   3374  CB  VAL B  24      -7.219  47.594  40.906  1.00 80.81           C  
ATOM   3375  O   VAL B  24      -4.848  46.438  42.406  1.00 80.81           O  
ATOM   3376  CG1 VAL B  24      -8.266  47.344  42.000  1.00 80.81           C  
ATOM   3377  CG2 VAL B  24      -7.824  48.375  39.750  1.00 80.81           C  
ATOM   3378  N   ARG B  25      -5.363  48.062  43.812  1.00 80.19           N  
ATOM   3379  CA  ARG B  25      -4.793  47.375  44.969  1.00 80.19           C  
ATOM   3380  C   ARG B  25      -5.883  46.750  45.812  1.00 80.19           C  
ATOM   3381  CB  ARG B  25      -3.971  48.375  45.812  1.00 80.19           C  
ATOM   3382  O   ARG B  25      -6.387  47.375  46.750  1.00 80.19           O  
ATOM   3383  CG  ARG B  25      -2.578  48.625  45.250  1.00 80.19           C  
ATOM   3384  CD  ARG B  25      -1.767  49.531  46.188  1.00 80.19           C  
ATOM   3385  NE  ARG B  25      -0.412  49.750  45.688  1.00 80.19           N  
ATOM   3386  NH1 ARG B  25       0.216  51.188  47.375  1.00 80.19           N  
ATOM   3387  NH2 ARG B  25       1.703  50.625  45.719  1.00 80.19           N  
ATOM   3388  CZ  ARG B  25       0.499  50.531  46.250  1.00 80.19           C  
ATOM   3389  N   ASN B  26      -6.516  45.750  45.344  1.00 78.19           N  
ATOM   3390  CA  ASN B  26      -7.484  44.906  46.062  1.00 78.19           C  
ATOM   3391  C   ASN B  26      -7.016  43.469  46.188  1.00 78.19           C  
ATOM   3392  CB  ASN B  26      -8.852  44.969  45.406  1.00 78.19           C  
ATOM   3393  O   ASN B  26      -6.750  42.812  45.188  1.00 78.19           O  
ATOM   3394  CG  ASN B  26      -9.945  44.344  46.250  1.00 78.19           C  
ATOM   3395  ND2 ASN B  26     -11.164  44.844  46.094  1.00 78.19           N  
ATOM   3396  OD1 ASN B  26      -9.695  43.406  47.000  1.00 78.19           O  
ATOM   3397  N   LYS B  27      -6.906  43.031  47.375  1.00 80.00           N  
ATOM   3398  CA  LYS B  27      -6.371  41.719  47.656  1.00 80.00           C  
ATOM   3399  C   LYS B  27      -7.211  40.625  46.969  1.00 80.00           C  
ATOM   3400  CB  LYS B  27      -6.312  41.438  49.156  1.00 80.00           C  
ATOM   3401  O   LYS B  27      -6.668  39.688  46.375  1.00 80.00           O  
ATOM   3402  CG  LYS B  27      -5.168  42.156  49.875  1.00 80.00           C  
ATOM   3403  CD  LYS B  27      -5.105  41.812  51.344  1.00 80.00           C  
ATOM   3404  CE  LYS B  27      -3.977  42.531  52.062  1.00 80.00           C  
ATOM   3405  NZ  LYS B  27      -3.908  42.188  53.500  1.00 80.00           N  
ATOM   3406  N   LYS B  28      -8.516  40.750  47.062  1.00 77.69           N  
ATOM   3407  CA  LYS B  28      -9.398  39.719  46.500  1.00 77.69           C  
ATOM   3408  C   LYS B  28      -9.289  39.688  44.969  1.00 77.69           C  
ATOM   3409  CB  LYS B  28     -10.852  40.000  46.906  1.00 77.69           C  
ATOM   3410  O   LYS B  28      -9.164  38.594  44.375  1.00 77.69           O  
ATOM   3411  CG  LYS B  28     -11.156  39.688  48.344  1.00 77.69           C  
ATOM   3412  CD  LYS B  28     -12.633  39.875  48.656  1.00 77.69           C  
ATOM   3413  CE  LYS B  28     -12.930  39.562  50.125  1.00 77.69           C  
ATOM   3414  NZ  LYS B  28     -14.383  39.719  50.438  1.00 77.69           N  
ATOM   3415  N   VAL B  29      -9.273  40.812  44.406  1.00 78.25           N  
ATOM   3416  CA  VAL B  29      -9.188  40.906  42.969  1.00 78.25           C  
ATOM   3417  C   VAL B  29      -7.805  40.438  42.500  1.00 78.25           C  
ATOM   3418  CB  VAL B  29      -9.484  42.312  42.438  1.00 78.25           C  
ATOM   3419  O   VAL B  29      -7.676  39.750  41.469  1.00 78.25           O  
ATOM   3420  CG1 VAL B  29      -9.258  42.406  40.938  1.00 78.25           C  
ATOM   3421  CG2 VAL B  29     -10.914  42.719  42.781  1.00 78.25           C  
ATOM   3422  N   GLY B  30      -6.840  40.812  43.219  1.00 81.88           N  
ATOM   3423  CA  GLY B  30      -5.484  40.406  42.875  1.00 81.88           C  
ATOM   3424  C   GLY B  30      -5.277  38.906  42.938  1.00 81.88           C  
ATOM   3425  O   GLY B  30      -4.664  38.312  42.031  1.00 81.88           O  
ATOM   3426  N   VAL B  31      -5.879  38.312  43.906  1.00 84.69           N  
ATOM   3427  CA  VAL B  31      -5.723  36.875  44.062  1.00 84.69           C  
ATOM   3428  C   VAL B  31      -6.492  36.156  42.969  1.00 84.69           C  
ATOM   3429  CB  VAL B  31      -6.203  36.406  45.469  1.00 84.69           C  
ATOM   3430  O   VAL B  31      -6.008  35.156  42.406  1.00 84.69           O  
ATOM   3431  CG1 VAL B  31      -6.324  34.875  45.500  1.00 84.69           C  
ATOM   3432  CG2 VAL B  31      -5.258  36.906  46.562  1.00 84.69           C  
ATOM   3433  N   ILE B  32      -7.676  36.594  42.656  1.00 82.38           N  
ATOM   3434  CA  ILE B  32      -8.477  35.969  41.625  1.00 82.38           C  
ATOM   3435  C   ILE B  32      -7.750  36.062  40.281  1.00 82.38           C  
ATOM   3436  CB  ILE B  32      -9.883  36.594  41.531  1.00 82.38           C  
ATOM   3437  O   ILE B  32      -7.707  35.094  39.500  1.00 82.38           O  
ATOM   3438  CG1 ILE B  32     -10.734  36.188  42.719  1.00 82.38           C  
ATOM   3439  CG2 ILE B  32     -10.562  36.188  40.219  1.00 82.38           C  
ATOM   3440  CD1 ILE B  32     -12.047  36.969  42.844  1.00 82.38           C  
ATOM   3441  N   PHE B  33      -7.133  37.156  40.000  1.00 83.00           N  
ATOM   3442  CA  PHE B  33      -6.418  37.375  38.719  1.00 83.00           C  
ATOM   3443  C   PHE B  33      -5.180  36.469  38.656  1.00 83.00           C  
ATOM   3444  CB  PHE B  33      -6.023  38.844  38.594  1.00 83.00           C  
ATOM   3445  O   PHE B  33      -4.910  35.875  37.625  1.00 83.00           O  
ATOM   3446  CG  PHE B  33      -5.277  39.156  37.312  1.00 83.00           C  
ATOM   3447  CD1 PHE B  33      -3.949  39.562  37.344  1.00 83.00           C  
ATOM   3448  CD2 PHE B  33      -5.898  39.031  36.094  1.00 83.00           C  
ATOM   3449  CE1 PHE B  33      -3.254  39.844  36.188  1.00 83.00           C  
ATOM   3450  CE2 PHE B  33      -5.211  39.312  34.906  1.00 83.00           C  
ATOM   3451  CZ  PHE B  33      -3.889  39.719  34.969  1.00 83.00           C  
ATOM   3452  N   ARG B  34      -4.500  36.375  39.719  1.00 86.06           N  
ATOM   3453  CA  ARG B  34      -3.305  35.531  39.750  1.00 86.06           C  
ATOM   3454  C   ARG B  34      -3.668  34.062  39.625  1.00 86.06           C  
ATOM   3455  CB  ARG B  34      -2.500  35.781  41.000  1.00 86.06           C  
ATOM   3456  O   ARG B  34      -2.938  33.281  39.000  1.00 86.06           O  
ATOM   3457  CG  ARG B  34      -1.896  37.156  41.125  1.00 86.06           C  
ATOM   3458  CD  ARG B  34      -0.880  37.406  40.000  1.00 86.06           C  
ATOM   3459  NE  ARG B  34      -0.349  38.781  40.062  1.00 86.06           N  
ATOM   3460  NH1 ARG B  34       0.242  38.875  37.844  1.00 86.06           N  
ATOM   3461  NH2 ARG B  34       0.626  40.656  39.188  1.00 86.06           N  
ATOM   3462  CZ  ARG B  34       0.172  39.438  39.031  1.00 86.06           C  
ATOM   3463  N   LEU B  35      -4.742  33.812  40.219  1.00 87.69           N  
ATOM   3464  CA  LEU B  35      -5.180  32.406  40.125  1.00 87.69           C  
ATOM   3465  C   LEU B  35      -5.551  32.094  38.656  1.00 87.69           C  
ATOM   3466  CB  LEU B  35      -6.371  32.156  41.031  1.00 87.69           C  
ATOM   3467  O   LEU B  35      -5.203  31.016  38.156  1.00 87.69           O  
ATOM   3468  CG  LEU B  35      -6.738  30.688  41.281  1.00 87.69           C  
ATOM   3469  CD1 LEU B  35      -6.633  30.344  42.750  1.00 87.69           C  
ATOM   3470  CD2 LEU B  35      -8.141  30.391  40.750  1.00 87.69           C  
ATOM   3471  N   ILE B  36      -6.234  32.969  37.938  1.00 85.62           N  
ATOM   3472  CA  ILE B  36      -6.617  32.750  36.562  1.00 85.62           C  
ATOM   3473  C   ILE B  36      -5.363  32.656  35.688  1.00 85.62           C  
ATOM   3474  CB  ILE B  36      -7.547  33.875  36.031  1.00 85.62           C  
ATOM   3475  O   ILE B  36      -5.270  31.797  34.812  1.00 85.62           O  
ATOM   3476  CG1 ILE B  36      -8.922  33.781  36.719  1.00 85.62           C  
ATOM   3477  CG2 ILE B  36      -7.684  33.812  34.531  1.00 85.62           C  
ATOM   3478  CD1 ILE B  36      -9.836  34.938  36.438  1.00 85.62           C  
ATOM   3479  N   GLN B  37      -4.375  33.531  35.906  1.00 83.88           N  
ATOM   3480  CA  GLN B  37      -3.129  33.531  35.156  1.00 83.88           C  
ATOM   3481  C   GLN B  37      -2.361  32.219  35.375  1.00 83.88           C  
ATOM   3482  CB  GLN B  37      -2.256  34.719  35.531  1.00 83.88           C  
ATOM   3483  O   GLN B  37      -1.765  31.672  34.469  1.00 83.88           O  
ATOM   3484  CG  GLN B  37      -2.787  36.062  35.000  1.00 83.88           C  
ATOM   3485  CD  GLN B  37      -1.920  37.219  35.438  1.00 83.88           C  
ATOM   3486  NE2 GLN B  37      -2.047  38.344  34.719  1.00 83.88           N  
ATOM   3487  OE1 GLN B  37      -1.144  37.125  36.375  1.00 83.88           O  
ATOM   3488  N   LEU B  38      -2.430  31.812  36.594  1.00 88.62           N  
ATOM   3489  CA  LEU B  38      -1.727  30.578  36.906  1.00 88.62           C  
ATOM   3490  C   LEU B  38      -2.383  29.391  36.219  1.00 88.62           C  
ATOM   3491  CB  LEU B  38      -1.697  30.344  38.438  1.00 88.62           C  
ATOM   3492  O   LEU B  38      -1.692  28.500  35.719  1.00 88.62           O  
ATOM   3493  CG  LEU B  38      -0.897  29.141  38.906  1.00 88.62           C  
ATOM   3494  CD1 LEU B  38       0.595  29.375  38.688  1.00 88.62           C  
ATOM   3495  CD2 LEU B  38      -1.186  28.875  40.375  1.00 88.62           C  
ATOM   3496  N   VAL B  39      -3.672  29.297  36.250  1.00 89.69           N  
ATOM   3497  CA  VAL B  39      -4.391  28.203  35.594  1.00 89.69           C  
ATOM   3498  C   VAL B  39      -4.074  28.188  34.094  1.00 89.69           C  
ATOM   3499  CB  VAL B  39      -5.914  28.328  35.812  1.00 89.69           C  
ATOM   3500  O   VAL B  39      -3.828  27.141  33.500  1.00 89.69           O  
ATOM   3501  CG1 VAL B  39      -6.672  27.391  34.844  1.00 89.69           C  
ATOM   3502  CG2 VAL B  39      -6.270  28.000  37.250  1.00 89.69           C  
ATOM   3503  N   VAL B  40      -4.059  29.297  33.438  1.00 84.88           N  
ATOM   3504  CA  VAL B  40      -3.762  29.391  32.031  1.00 84.88           C  
ATOM   3505  C   VAL B  40      -2.316  28.969  31.766  1.00 84.88           C  
ATOM   3506  CB  VAL B  40      -4.004  30.828  31.484  1.00 84.88           C  
ATOM   3507  O   VAL B  40      -2.029  28.281  30.797  1.00 84.88           O  
ATOM   3508  CG1 VAL B  40      -3.477  30.969  30.062  1.00 84.88           C  
ATOM   3509  CG2 VAL B  40      -5.488  31.172  31.547  1.00 84.88           C  
ATOM   3510  N   LEU B  41      -1.440  29.469  32.594  1.00 87.81           N  
ATOM   3511  CA  LEU B  41      -0.031  29.125  32.438  1.00 87.81           C  
ATOM   3512  C   LEU B  41       0.191  27.625  32.562  1.00 87.81           C  
ATOM   3513  CB  LEU B  41       0.826  29.875  33.469  1.00 87.81           C  
ATOM   3514  O   LEU B  41       0.940  27.047  31.766  1.00 87.81           O  
ATOM   3515  CG  LEU B  41       2.340  29.828  33.250  1.00 87.81           C  
ATOM   3516  CD1 LEU B  41       2.797  31.016  32.406  1.00 87.81           C  
ATOM   3517  CD2 LEU B  41       3.070  29.781  34.594  1.00 87.81           C  
ATOM   3518  N   VAL B  42      -0.398  27.031  33.562  1.00 90.38           N  
ATOM   3519  CA  VAL B  42      -0.273  25.578  33.781  1.00 90.38           C  
ATOM   3520  C   VAL B  42      -0.840  24.844  32.562  1.00 90.38           C  
ATOM   3521  CB  VAL B  42      -0.990  25.125  35.062  1.00 90.38           C  
ATOM   3522  O   VAL B  42      -0.282  23.828  32.125  1.00 90.38           O  
ATOM   3523  CG1 VAL B  42      -1.110  23.609  35.094  1.00 90.38           C  
ATOM   3524  CG2 VAL B  42      -0.249  25.641  36.281  1.00 90.38           C  
ATOM   3525  N   TYR B  43      -1.846  25.297  32.031  1.00 85.25           N  
ATOM   3526  CA  TYR B  43      -2.445  24.688  30.844  1.00 85.25           C  
ATOM   3527  C   TYR B  43      -1.517  24.797  29.641  1.00 85.25           C  
ATOM   3528  CB  TYR B  43      -3.795  25.328  30.516  1.00 85.25           C  
ATOM   3529  O   TYR B  43      -1.299  23.812  28.922  1.00 85.25           O  
ATOM   3530  CG  TYR B  43      -4.371  24.906  29.188  1.00 85.25           C  
ATOM   3531  CD1 TYR B  43      -4.219  25.703  28.062  1.00 85.25           C  
ATOM   3532  CD2 TYR B  43      -5.074  23.719  29.062  1.00 85.25           C  
ATOM   3533  CE1 TYR B  43      -4.754  25.312  26.828  1.00 85.25           C  
ATOM   3534  CE2 TYR B  43      -5.609  23.312  27.844  1.00 85.25           C  
ATOM   3535  OH  TYR B  43      -5.977  23.734  25.531  1.00 85.25           O  
ATOM   3536  CZ  TYR B  43      -5.445  24.125  26.734  1.00 85.25           C  
ATOM   3537  N   VAL B  44      -0.980  25.922  29.391  1.00 83.00           N  
ATOM   3538  CA  VAL B  44      -0.141  26.141  28.219  1.00 83.00           C  
ATOM   3539  C   VAL B  44       1.146  25.328  28.344  1.00 83.00           C  
ATOM   3540  CB  VAL B  44       0.192  27.641  28.031  1.00 83.00           C  
ATOM   3541  O   VAL B  44       1.538  24.625  27.406  1.00 83.00           O  
ATOM   3542  CG1 VAL B  44       1.263  27.828  26.969  1.00 83.00           C  
ATOM   3543  CG2 VAL B  44      -1.068  28.422  27.672  1.00 83.00           C  
ATOM   3544  N   ILE B  45       1.766  25.422  29.469  1.00 88.38           N  
ATOM   3545  CA  ILE B  45       3.045  24.734  29.641  1.00 88.38           C  
ATOM   3546  C   ILE B  45       2.814  23.234  29.797  1.00 88.38           C  
ATOM   3547  CB  ILE B  45       3.822  25.297  30.859  1.00 88.38           C  
ATOM   3548  O   ILE B  45       3.477  22.438  29.141  1.00 88.38           O  
ATOM   3549  CG1 ILE B  45       4.246  26.750  30.609  1.00 88.38           C  
ATOM   3550  CG2 ILE B  45       5.039  24.422  31.156  1.00 88.38           C  
ATOM   3551  CD1 ILE B  45       5.016  27.375  31.750  1.00 88.38           C  
ATOM   3552  N   GLY B  46       1.956  22.859  30.734  1.00 87.50           N  
ATOM   3553  CA  GLY B  46       1.738  21.453  31.047  1.00 87.50           C  
ATOM   3554  C   GLY B  46       1.104  20.688  29.891  1.00 87.50           C  
ATOM   3555  O   GLY B  46       1.558  19.609  29.547  1.00 87.50           O  
ATOM   3556  N   TRP B  47       0.127  21.219  29.312  1.00 83.69           N  
ATOM   3557  CA  TRP B  47      -0.615  20.469  28.312  1.00 83.69           C  
ATOM   3558  C   TRP B  47      -0.102  20.781  26.906  1.00 83.69           C  
ATOM   3559  CB  TRP B  47      -2.111  20.781  28.391  1.00 83.69           C  
ATOM   3560  O   TRP B  47       0.357  19.875  26.188  1.00 83.69           O  
ATOM   3561  CG  TRP B  47      -2.959  19.969  27.469  1.00 83.69           C  
ATOM   3562  CD1 TRP B  47      -3.338  20.297  26.188  1.00 83.69           C  
ATOM   3563  CD2 TRP B  47      -3.537  18.688  27.734  1.00 83.69           C  
ATOM   3564  CE2 TRP B  47      -4.254  18.297  26.578  1.00 83.69           C  
ATOM   3565  CE3 TRP B  47      -3.516  17.828  28.828  1.00 83.69           C  
ATOM   3566  NE1 TRP B  47      -4.117  19.312  25.656  1.00 83.69           N  
ATOM   3567  CH2 TRP B  47      -4.910  16.266  27.594  1.00 83.69           C  
ATOM   3568  CZ2 TRP B  47      -4.945  17.094  26.500  1.00 83.69           C  
ATOM   3569  CZ3 TRP B  47      -4.207  16.625  28.750  1.00 83.69           C  
ATOM   3570  N   VAL B  48      -0.077  22.016  26.453  1.00 80.88           N  
ATOM   3571  CA  VAL B  48       0.238  22.359  25.062  1.00 80.88           C  
ATOM   3572  C   VAL B  48       1.712  22.078  24.781  1.00 80.88           C  
ATOM   3573  CB  VAL B  48      -0.089  23.844  24.766  1.00 80.88           C  
ATOM   3574  O   VAL B  48       2.053  21.500  23.750  1.00 80.88           O  
ATOM   3575  CG1 VAL B  48       0.327  24.219  23.344  1.00 80.88           C  
ATOM   3576  CG2 VAL B  48      -1.578  24.109  24.984  1.00 80.88           C  
ATOM   3577  N   PHE B  49       2.588  22.406  25.719  1.00 86.19           N  
ATOM   3578  CA  PHE B  49       4.020  22.297  25.453  1.00 86.19           C  
ATOM   3579  C   PHE B  49       4.527  20.891  25.797  1.00 86.19           C  
ATOM   3580  CB  PHE B  49       4.793  23.344  26.250  1.00 86.19           C  
ATOM   3581  O   PHE B  49       5.262  20.281  25.031  1.00 86.19           O  
ATOM   3582  CG  PHE B  49       5.371  24.453  25.406  1.00 86.19           C  
ATOM   3583  CD1 PHE B  49       6.691  24.391  24.984  1.00 86.19           C  
ATOM   3584  CD2 PHE B  49       4.590  25.531  25.031  1.00 86.19           C  
ATOM   3585  CE1 PHE B  49       7.227  25.406  24.203  1.00 86.19           C  
ATOM   3586  CE2 PHE B  49       5.121  26.562  24.250  1.00 86.19           C  
ATOM   3587  CZ  PHE B  49       6.438  26.500  23.828  1.00 86.19           C  
ATOM   3588  N   LEU B  50       4.086  20.422  27.000  1.00 88.06           N  
ATOM   3589  CA  LEU B  50       4.703  19.188  27.469  1.00 88.06           C  
ATOM   3590  C   LEU B  50       3.924  17.969  26.969  1.00 88.06           C  
ATOM   3591  CB  LEU B  50       4.785  19.172  28.984  1.00 88.06           C  
ATOM   3592  O   LEU B  50       4.512  17.016  26.469  1.00 88.06           O  
ATOM   3593  CG  LEU B  50       5.773  20.156  29.625  1.00 88.06           C  
ATOM   3594  CD1 LEU B  50       5.680  20.094  31.141  1.00 88.06           C  
ATOM   3595  CD2 LEU B  50       7.195  19.859  29.156  1.00 88.06           C  
ATOM   3596  N   TYR B  51       2.645  18.016  27.156  1.00 85.88           N  
ATOM   3597  CA  TYR B  51       1.870  16.828  26.812  1.00 85.88           C  
ATOM   3598  C   TYR B  51       1.686  16.719  25.297  1.00 85.88           C  
ATOM   3599  CB  TYR B  51       0.503  16.844  27.500  1.00 85.88           C  
ATOM   3600  O   TYR B  51       1.939  15.672  24.703  1.00 85.88           O  
ATOM   3601  CG  TYR B  51      -0.324  15.609  27.250  1.00 85.88           C  
ATOM   3602  CD1 TYR B  51      -1.358  15.617  26.312  1.00 85.88           C  
ATOM   3603  CD2 TYR B  51      -0.075  14.438  27.953  1.00 85.88           C  
ATOM   3604  CE1 TYR B  51      -2.125  14.477  26.094  1.00 85.88           C  
ATOM   3605  CE2 TYR B  51      -0.834  13.297  27.734  1.00 85.88           C  
ATOM   3606  OH  TYR B  51      -2.611  12.195  26.578  1.00 85.88           O  
ATOM   3607  CZ  TYR B  51      -1.855  13.320  26.797  1.00 85.88           C  
ATOM   3608  N   GLU B  52       1.378  17.781  24.609  1.00 83.50           N  
ATOM   3609  CA  GLU B  52       1.157  17.781  23.172  1.00 83.50           C  
ATOM   3610  C   GLU B  52       2.449  18.062  22.406  1.00 83.50           C  
ATOM   3611  CB  GLU B  52       0.082  18.797  22.781  1.00 83.50           C  
ATOM   3612  O   GLU B  52       2.496  17.938  21.188  1.00 83.50           O  
ATOM   3613  CG  GLU B  52      -1.320  18.406  23.234  1.00 83.50           C  
ATOM   3614  CD  GLU B  52      -1.929  17.281  22.406  1.00 83.50           C  
ATOM   3615  OE1 GLU B  52      -2.889  16.641  22.875  1.00 83.50           O  
ATOM   3616  OE2 GLU B  52      -1.440  17.047  21.281  1.00 83.50           O  
ATOM   3617  N   LYS B  53       3.492  18.453  23.156  1.00 88.44           N  
ATOM   3618  CA  LYS B  53       4.809  18.750  22.594  1.00 88.44           C  
ATOM   3619  C   LYS B  53       4.707  19.734  21.422  1.00 88.44           C  
ATOM   3620  CB  LYS B  53       5.500  17.469  22.141  1.00 88.44           C  
ATOM   3621  O   LYS B  53       5.254  19.484  20.344  1.00 88.44           O  
ATOM   3622  CG  LYS B  53       5.801  16.500  23.281  1.00 88.44           C  
ATOM   3623  CD  LYS B  53       6.590  15.289  22.781  1.00 88.44           C  
ATOM   3624  CE  LYS B  53       6.945  14.344  23.922  1.00 88.44           C  
ATOM   3625  NZ  LYS B  53       7.727  13.164  23.453  1.00 88.44           N  
ATOM   3626  N   GLY B  54       4.035  20.781  21.594  1.00 82.50           N  
ATOM   3627  CA  GLY B  54       3.830  21.812  20.594  1.00 82.50           C  
ATOM   3628  C   GLY B  54       5.117  22.469  20.141  1.00 82.50           C  
ATOM   3629  O   GLY B  54       5.125  23.234  19.172  1.00 82.50           O  
ATOM   3630  N   TYR B  55       6.250  22.094  20.734  1.00 87.25           N  
ATOM   3631  CA  TYR B  55       7.543  22.672  20.391  1.00 87.25           C  
ATOM   3632  C   TYR B  55       8.250  21.859  19.312  1.00 87.25           C  
ATOM   3633  CB  TYR B  55       8.430  22.781  21.641  1.00 87.25           C  
ATOM   3634  O   TYR B  55       9.328  22.234  18.859  1.00 87.25           O  
ATOM   3635  CG  TYR B  55       8.656  21.453  22.328  1.00 87.25           C  
ATOM   3636  CD1 TYR B  55       7.762  20.969  23.281  1.00 87.25           C  
ATOM   3637  CD2 TYR B  55       9.766  20.672  22.016  1.00 87.25           C  
ATOM   3638  CE1 TYR B  55       7.969  19.750  23.922  1.00 87.25           C  
ATOM   3639  CE2 TYR B  55       9.984  19.453  22.656  1.00 87.25           C  
ATOM   3640  OH  TYR B  55       9.289  17.797  24.219  1.00 87.25           O  
ATOM   3641  CZ  TYR B  55       9.078  19.000  23.594  1.00 87.25           C  
ATOM   3642  N   GLN B  56       7.652  20.734  18.875  1.00 90.69           N  
ATOM   3643  CA  GLN B  56       8.312  19.875  17.906  1.00 90.69           C  
ATOM   3644  C   GLN B  56       7.633  19.953  16.547  1.00 90.69           C  
ATOM   3645  CB  GLN B  56       8.320  18.422  18.406  1.00 90.69           C  
ATOM   3646  O   GLN B  56       6.453  20.281  16.453  1.00 90.69           O  
ATOM   3647  CG  GLN B  56       9.133  18.219  19.688  1.00 90.69           C  
ATOM   3648  CD  GLN B  56       9.227  16.766  20.094  1.00 90.69           C  
ATOM   3649  NE2 GLN B  56      10.227  16.422  20.891  1.00 90.69           N  
ATOM   3650  OE1 GLN B  56       8.398  15.938  19.688  1.00 90.69           O  
ATOM   3651  N   THR B  57       8.445  19.781  15.555  1.00 86.12           N  
ATOM   3652  CA  THR B  57       7.898  19.500  14.234  1.00 86.12           C  
ATOM   3653  C   THR B  57       7.742  18.000  14.023  1.00 86.12           C  
ATOM   3654  CB  THR B  57       8.789  20.094  13.125  1.00 86.12           C  
ATOM   3655  O   THR B  57       8.578  17.219  14.469  1.00 86.12           O  
ATOM   3656  CG2 THR B  57       8.266  19.734  11.742  1.00 86.12           C  
ATOM   3657  OG1 THR B  57       8.812  21.531  13.250  1.00 86.12           O  
ATOM   3658  N   SER B  58       6.590  17.672  13.469  1.00 86.94           N  
ATOM   3659  CA  SER B  58       6.312  16.250  13.281  1.00 86.94           C  
ATOM   3660  C   SER B  58       6.512  15.852  11.820  1.00 86.94           C  
ATOM   3661  CB  SER B  58       4.887  15.922  13.719  1.00 86.94           C  
ATOM   3662  O   SER B  58       6.383  16.672  10.914  1.00 86.94           O  
ATOM   3663  OG  SER B  58       3.939  16.531  12.867  1.00 86.94           O  
ATOM   3664  N   SER B  59       6.973  14.625  11.625  1.00 85.31           N  
ATOM   3665  CA  SER B  59       7.148  14.078  10.281  1.00 85.31           C  
ATOM   3666  C   SER B  59       6.555  12.680  10.172  1.00 85.31           C  
ATOM   3667  CB  SER B  59       8.633  14.047   9.906  1.00 85.31           C  
ATOM   3668  O   SER B  59       6.609  11.898  11.125  1.00 85.31           O  
ATOM   3669  OG  SER B  59       8.812  13.445   8.633  1.00 85.31           O  
ATOM   3670  N   GLY B  60       5.938  12.477   8.992  1.00 82.62           N  
ATOM   3671  CA  GLY B  60       5.504  11.117   8.703  1.00 82.62           C  
ATOM   3672  C   GLY B  60       6.645  10.195   8.320  1.00 82.62           C  
ATOM   3673  O   GLY B  60       7.801  10.625   8.258  1.00 82.62           O  
ATOM   3674  N   LEU B  61       6.246   8.859   8.133  1.00 86.62           N  
ATOM   3675  CA  LEU B  61       7.316   7.910   7.852  1.00 86.62           C  
ATOM   3676  C   LEU B  61       7.059   7.176   6.539  1.00 86.62           C  
ATOM   3677  CB  LEU B  61       7.457   6.902   8.992  1.00 86.62           C  
ATOM   3678  O   LEU B  61       5.930   7.156   6.047  1.00 86.62           O  
ATOM   3679  CG  LEU B  61       6.262   5.973   9.227  1.00 86.62           C  
ATOM   3680  CD1 LEU B  61       6.305   4.801   8.258  1.00 86.62           C  
ATOM   3681  CD2 LEU B  61       6.242   5.480  10.672  1.00 86.62           C  
ATOM   3682  N   ILE B  62       8.125   6.742   5.957  1.00 82.00           N  
ATOM   3683  CA  ILE B  62       8.125   5.801   4.840  1.00 82.00           C  
ATOM   3684  C   ILE B  62       8.609   4.434   5.312  1.00 82.00           C  
ATOM   3685  CB  ILE B  62       9.008   6.309   3.674  1.00 82.00           C  
ATOM   3686  O   ILE B  62       9.570   4.340   6.074  1.00 82.00           O  
ATOM   3687  CG1 ILE B  62       8.539   7.695   3.215  1.00 82.00           C  
ATOM   3688  CG2 ILE B  62       8.984   5.309   2.512  1.00 82.00           C  
ATOM   3689  CD1 ILE B  62       9.508   8.383   2.262  1.00 82.00           C  
ATOM   3690  N   SER B  63       7.852   3.434   4.887  1.00 88.06           N  
ATOM   3691  CA  SER B  63       8.188   2.127   5.449  1.00 88.06           C  
ATOM   3692  C   SER B  63       8.320   1.073   4.355  1.00 88.06           C  
ATOM   3693  CB  SER B  63       7.121   1.691   6.457  1.00 88.06           C  
ATOM   3694  O   SER B  63       7.793   1.244   3.252  1.00 88.06           O  
ATOM   3695  OG  SER B  63       5.945   1.265   5.797  1.00 88.06           O  
ATOM   3696  N   SER B  64       9.102   0.070   4.598  1.00 86.00           N  
ATOM   3697  CA  SER B  64       9.258  -1.150   3.812  1.00 86.00           C  
ATOM   3698  C   SER B  64       9.164  -2.391   4.695  1.00 86.00           C  
ATOM   3699  CB  SER B  64      10.594  -1.140   3.068  1.00 86.00           C  
ATOM   3700  O   SER B  64       9.773  -2.439   5.770  1.00 86.00           O  
ATOM   3701  OG  SER B  64      10.828  -2.389   2.441  1.00 86.00           O  
ATOM   3702  N   VAL B  65       8.367  -3.324   4.199  1.00 92.12           N  
ATOM   3703  CA  VAL B  65       8.148  -4.520   5.004  1.00 92.12           C  
ATOM   3704  C   VAL B  65       8.484  -5.766   4.184  1.00 92.12           C  
ATOM   3705  CB  VAL B  65       6.691  -4.598   5.520  1.00 92.12           C  
ATOM   3706  O   VAL B  65       8.094  -5.867   3.016  1.00 92.12           O  
ATOM   3707  CG1 VAL B  65       6.453  -5.906   6.273  1.00 92.12           C  
ATOM   3708  CG2 VAL B  65       6.379  -3.396   6.410  1.00 92.12           C  
ATOM   3709  N   SER B  66       9.219  -6.660   4.770  1.00 91.06           N  
ATOM   3710  CA  SER B  66       9.477  -7.992   4.234  1.00 91.06           C  
ATOM   3711  C   SER B  66       9.086  -9.078   5.234  1.00 91.06           C  
ATOM   3712  CB  SER B  66      10.953  -8.141   3.857  1.00 91.06           C  
ATOM   3713  O   SER B  66       9.297  -8.922   6.438  1.00 91.06           O  
ATOM   3714  OG  SER B  66      11.445  -9.414   4.246  1.00 91.06           O  
ATOM   3715  N   VAL B  67       8.492 -10.164   4.680  1.00 95.00           N  
ATOM   3716  CA  VAL B  67       8.008 -11.227   5.562  1.00 95.00           C  
ATOM   3717  C   VAL B  67       8.547 -12.578   5.090  1.00 95.00           C  
ATOM   3718  CB  VAL B  67       6.469 -11.250   5.629  1.00 95.00           C  
ATOM   3719  O   VAL B  67       8.789 -12.773   3.896  1.00 95.00           O  
ATOM   3720  CG1 VAL B  67       5.930  -9.953   6.227  1.00 95.00           C  
ATOM   3721  CG2 VAL B  67       5.879 -11.484   4.238  1.00 95.00           C  
ATOM   3722  N   LYS B  68       8.734 -13.453   6.070  1.00 92.56           N  
ATOM   3723  CA  LYS B  68       9.141 -14.836   5.824  1.00 92.56           C  
ATOM   3724  C   LYS B  68       8.422 -15.797   6.770  1.00 92.56           C  
ATOM   3725  CB  LYS B  68      10.656 -14.984   5.973  1.00 92.56           C  
ATOM   3726  O   LYS B  68       8.406 -15.586   7.984  1.00 92.56           O  
ATOM   3727  CG  LYS B  68      11.188 -16.328   5.477  1.00 92.56           C  
ATOM   3728  CD  LYS B  68      12.711 -16.344   5.453  1.00 92.56           C  
ATOM   3729  CE  LYS B  68      13.250 -17.625   4.859  1.00 92.56           C  
ATOM   3730  NZ  LYS B  68      14.734 -17.594   4.699  1.00 92.56           N  
ATOM   3731  N   LEU B  69       7.840 -16.844   6.156  1.00 95.12           N  
ATOM   3732  CA  LEU B  69       7.113 -17.828   6.945  1.00 95.12           C  
ATOM   3733  C   LEU B  69       7.871 -19.156   7.000  1.00 95.12           C  
ATOM   3734  CB  LEU B  69       5.715 -18.062   6.367  1.00 95.12           C  
ATOM   3735  O   LEU B  69       8.609 -19.484   6.066  1.00 95.12           O  
ATOM   3736  CG  LEU B  69       4.621 -17.094   6.836  1.00 95.12           C  
ATOM   3737  CD1 LEU B  69       3.707 -16.719   5.672  1.00 95.12           C  
ATOM   3738  CD2 LEU B  69       3.820 -17.703   7.977  1.00 95.12           C  
ATOM   3739  N   LYS B  70       7.723 -19.797   8.141  1.00 92.62           N  
ATOM   3740  CA  LYS B  70       8.281 -21.141   8.336  1.00 92.62           C  
ATOM   3741  C   LYS B  70       7.266 -22.078   8.992  1.00 92.62           C  
ATOM   3742  CB  LYS B  70       9.555 -21.078   9.188  1.00 92.62           C  
ATOM   3743  O   LYS B  70       6.508 -21.656   9.867  1.00 92.62           O  
ATOM   3744  CG  LYS B  70      10.719 -20.391   8.492  1.00 92.62           C  
ATOM   3745  CD  LYS B  70      11.977 -20.422   9.359  1.00 92.62           C  
ATOM   3746  CE  LYS B  70      13.156 -19.766   8.648  1.00 92.62           C  
ATOM   3747  NZ  LYS B  70      14.391 -19.797   9.492  1.00 92.62           N  
ATOM   3748  N   GLY B  71       7.258 -23.234   8.477  1.00 92.75           N  
ATOM   3749  CA  GLY B  71       6.375 -24.250   9.023  1.00 92.75           C  
ATOM   3750  C   GLY B  71       5.965 -25.281   7.996  1.00 92.75           C  
ATOM   3751  O   GLY B  71       6.113 -25.078   6.789  1.00 92.75           O  
ATOM   3752  N   LEU B  72       5.500 -26.500   8.555  1.00 93.62           N  
ATOM   3753  CA  LEU B  72       5.047 -27.594   7.707  1.00 93.62           C  
ATOM   3754  C   LEU B  72       3.666 -28.078   8.133  1.00 93.62           C  
ATOM   3755  CB  LEU B  72       6.043 -28.766   7.758  1.00 93.62           C  
ATOM   3756  O   LEU B  72       3.338 -28.062   9.320  1.00 93.62           O  
ATOM   3757  CG  LEU B  72       7.434 -28.484   7.176  1.00 93.62           C  
ATOM   3758  CD1 LEU B  72       8.391 -29.609   7.551  1.00 93.62           C  
ATOM   3759  CD2 LEU B  72       7.352 -28.328   5.660  1.00 93.62           C  
ATOM   3760  N   ALA B  73       2.924 -28.438   7.133  1.00 93.12           N  
ATOM   3761  CA  ALA B  73       1.633 -29.062   7.391  1.00 93.12           C  
ATOM   3762  C   ALA B  73       1.492 -30.375   6.605  1.00 93.12           C  
ATOM   3763  CB  ALA B  73       0.494 -28.109   7.039  1.00 93.12           C  
ATOM   3764  O   ALA B  73       2.092 -30.531   5.539  1.00 93.12           O  
ATOM   3765  N   VAL B  74       0.760 -31.328   7.223  1.00 92.44           N  
ATOM   3766  CA  VAL B  74       0.532 -32.625   6.582  1.00 92.44           C  
ATOM   3767  C   VAL B  74      -0.968 -32.875   6.422  1.00 92.44           C  
ATOM   3768  CB  VAL B  74       1.177 -33.781   7.379  1.00 92.44           C  
ATOM   3769  O   VAL B  74      -1.739 -32.656   7.359  1.00 92.44           O  
ATOM   3770  CG1 VAL B  74       0.977 -35.094   6.660  1.00 92.44           C  
ATOM   3771  CG2 VAL B  74       2.662 -33.500   7.605  1.00 92.44           C  
ATOM   3772  N   THR B  75      -1.291 -33.156   5.180  1.00 92.88           N  
ATOM   3773  CA  THR B  75      -2.689 -33.500   4.918  1.00 92.88           C  
ATOM   3774  C   THR B  75      -2.830 -34.938   4.449  1.00 92.88           C  
ATOM   3775  CB  THR B  75      -3.291 -32.531   3.859  1.00 92.88           C  
ATOM   3776  O   THR B  75      -1.883 -35.531   3.918  1.00 92.88           O  
ATOM   3777  CG2 THR B  75      -3.184 -31.094   4.301  1.00 92.88           C  
ATOM   3778  OG1 THR B  75      -2.588 -32.719   2.623  1.00 92.88           O  
ATOM   3779  N   GLN B  76      -3.990 -35.531   4.820  1.00 88.44           N  
ATOM   3780  CA  GLN B  76      -4.352 -36.844   4.355  1.00 88.44           C  
ATOM   3781  C   GLN B  76      -5.691 -36.844   3.619  1.00 88.44           C  
ATOM   3782  CB  GLN B  76      -4.410 -37.844   5.527  1.00 88.44           C  
ATOM   3783  O   GLN B  76      -6.750 -36.812   4.250  1.00 88.44           O  
ATOM   3784  CG  GLN B  76      -3.068 -38.469   5.859  1.00 88.44           C  
ATOM   3785  CD  GLN B  76      -3.104 -39.281   7.148  1.00 88.44           C  
ATOM   3786  NE2 GLN B  76      -1.939 -39.750   7.594  1.00 88.44           N  
ATOM   3787  OE1 GLN B  76      -4.168 -39.469   7.742  1.00 88.44           O  
ATOM   3788  N   LEU B  77      -5.637 -36.531   2.377  1.00 82.81           N  
ATOM   3789  CA  LEU B  77      -6.871 -36.469   1.600  1.00 82.81           C  
ATOM   3790  C   LEU B  77      -7.137 -37.844   0.934  1.00 82.81           C  
ATOM   3791  CB  LEU B  77      -6.801 -35.375   0.539  1.00 82.81           C  
ATOM   3792  O   LEU B  77      -6.203 -38.500   0.487  1.00 82.81           O  
ATOM   3793  CG  LEU B  77      -6.871 -33.938   1.051  1.00 82.81           C  
ATOM   3794  CD1 LEU B  77      -6.238 -33.000   0.043  1.00 82.81           C  
ATOM   3795  CD2 LEU B  77      -8.312 -33.531   1.335  1.00 82.81           C  
ATOM   3796  N   PRO B  78      -8.414 -38.094   0.955  1.00 77.88           N  
ATOM   3797  CA  PRO B  78      -8.766 -39.375   0.280  1.00 77.88           C  
ATOM   3798  C   PRO B  78      -8.430 -39.344  -1.210  1.00 77.88           C  
ATOM   3799  CB  PRO B  78     -10.273 -39.469   0.497  1.00 77.88           C  
ATOM   3800  O   PRO B  78      -8.719 -38.375  -1.899  1.00 77.88           O  
ATOM   3801  CG  PRO B  78     -10.578 -38.469   1.579  1.00 77.88           C  
ATOM   3802  CD  PRO B  78      -9.461 -37.469   1.631  1.00 77.88           C  
ATOM   3803  N   GLY B  79      -7.688 -40.250  -1.738  1.00 71.00           N  
ATOM   3804  CA  GLY B  79      -7.352 -40.375  -3.146  1.00 71.00           C  
ATOM   3805  C   GLY B  79      -5.984 -39.844  -3.488  1.00 71.00           C  
ATOM   3806  O   GLY B  79      -5.363 -40.250  -4.469  1.00 71.00           O  
ATOM   3807  N   LEU B  80      -5.527 -38.781  -2.781  1.00 75.25           N  
ATOM   3808  CA  LEU B  80      -4.246 -38.156  -3.115  1.00 75.25           C  
ATOM   3809  C   LEU B  80      -3.152 -38.625  -2.160  1.00 75.25           C  
ATOM   3810  CB  LEU B  80      -4.359 -36.625  -3.072  1.00 75.25           C  
ATOM   3811  O   LEU B  80      -1.964 -38.500  -2.457  1.00 75.25           O  
ATOM   3812  CG  LEU B  80      -4.883 -35.969  -4.340  1.00 75.25           C  
ATOM   3813  CD1 LEU B  80      -5.918 -34.906  -3.984  1.00 75.25           C  
ATOM   3814  CD2 LEU B  80      -3.736 -35.344  -5.137  1.00 75.25           C  
ATOM   3815  N   GLY B  81      -3.510 -39.375  -1.088  1.00 78.88           N  
ATOM   3816  CA  GLY B  81      -2.512 -39.812  -0.124  1.00 78.88           C  
ATOM   3817  C   GLY B  81      -1.979 -38.688   0.736  1.00 78.88           C  
ATOM   3818  O   GLY B  81      -2.471 -37.562   0.661  1.00 78.88           O  
ATOM   3819  N   PRO B  82      -1.010 -39.062   1.595  1.00 87.94           N  
ATOM   3820  CA  PRO B  82      -0.409 -38.062   2.459  1.00 87.94           C  
ATOM   3821  C   PRO B  82       0.431 -37.031   1.684  1.00 87.94           C  
ATOM   3822  CB  PRO B  82       0.464 -38.875   3.414  1.00 87.94           C  
ATOM   3823  O   PRO B  82       1.147 -37.406   0.751  1.00 87.94           O  
ATOM   3824  CG  PRO B  82       0.775 -40.125   2.664  1.00 87.94           C  
ATOM   3825  CD  PRO B  82      -0.338 -40.375   1.692  1.00 87.94           C  
ATOM   3826  N   GLN B  83       0.172 -35.812   1.997  1.00 92.94           N  
ATOM   3827  CA  GLN B  83       0.914 -34.750   1.337  1.00 92.94           C  
ATOM   3828  C   GLN B  83       1.477 -33.750   2.354  1.00 92.94           C  
ATOM   3829  CB  GLN B  83       0.022 -34.000   0.332  1.00 92.94           C  
ATOM   3830  O   GLN B  83       0.798 -33.375   3.316  1.00 92.94           O  
ATOM   3831  CG  GLN B  83      -0.429 -34.875  -0.835  1.00 92.94           C  
ATOM   3832  CD  GLN B  83      -1.210 -34.094  -1.878  1.00 92.94           C  
ATOM   3833  NE2 GLN B  83      -1.490 -34.750  -3.008  1.00 92.94           N  
ATOM   3834  OE1 GLN B  83      -1.559 -32.938  -1.669  1.00 92.94           O  
ATOM   3835  N   VAL B  84       2.729 -33.406   2.162  1.00 94.00           N  
ATOM   3836  CA  VAL B  84       3.357 -32.375   2.982  1.00 94.00           C  
ATOM   3837  C   VAL B  84       3.285 -31.031   2.266  1.00 94.00           C  
ATOM   3838  CB  VAL B  84       4.824 -32.719   3.311  1.00 94.00           C  
ATOM   3839  O   VAL B  84       3.541 -30.938   1.062  1.00 94.00           O  
ATOM   3840  CG1 VAL B  84       5.520 -31.547   4.000  1.00 94.00           C  
ATOM   3841  CG2 VAL B  84       4.891 -33.969   4.184  1.00 94.00           C  
ATOM   3842  N   TRP B  85       2.850 -30.047   2.975  1.00 94.50           N  
ATOM   3843  CA  TRP B  85       2.746 -28.688   2.465  1.00 94.50           C  
ATOM   3844  C   TRP B  85       3.771 -27.781   3.135  1.00 94.50           C  
ATOM   3845  CB  TRP B  85       1.335 -28.141   2.686  1.00 94.50           C  
ATOM   3846  O   TRP B  85       3.809 -27.672   4.363  1.00 94.50           O  
ATOM   3847  CG  TRP B  85       0.253 -28.969   2.062  1.00 94.50           C  
ATOM   3848  CD1 TRP B  85      -0.229 -30.172   2.512  1.00 94.50           C  
ATOM   3849  CD2 TRP B  85      -0.478 -28.672   0.870  1.00 94.50           C  
ATOM   3850  CE2 TRP B  85      -1.389 -29.719   0.656  1.00 94.50           C  
ATOM   3851  CE3 TRP B  85      -0.451 -27.594  -0.038  1.00 94.50           C  
ATOM   3852  NE1 TRP B  85      -1.217 -30.625   1.670  1.00 94.50           N  
ATOM   3853  CH2 TRP B  85      -2.221 -28.688  -1.304  1.00 94.50           C  
ATOM   3854  CZ2 TRP B  85      -2.266 -29.750  -0.431  1.00 94.50           C  
ATOM   3855  CZ3 TRP B  85      -1.325 -27.625  -1.119  1.00 94.50           C  
ATOM   3856  N   ASP B  86       4.613 -27.141   2.363  1.00 94.88           N  
ATOM   3857  CA  ASP B  86       5.613 -26.219   2.896  1.00 94.88           C  
ATOM   3858  C   ASP B  86       5.355 -24.797   2.424  1.00 94.88           C  
ATOM   3859  CB  ASP B  86       7.020 -26.672   2.488  1.00 94.88           C  
ATOM   3860  O   ASP B  86       4.301 -24.500   1.859  1.00 94.88           O  
ATOM   3861  CG  ASP B  86       7.238 -26.641   0.985  1.00 94.88           C  
ATOM   3862  OD1 ASP B  86       6.316 -26.234   0.243  1.00 94.88           O  
ATOM   3863  OD2 ASP B  86       8.336 -27.031   0.539  1.00 94.88           O  
ATOM   3864  N   VAL B  87       6.277 -23.922   2.619  1.00 95.38           N  
ATOM   3865  CA  VAL B  87       6.102 -22.484   2.410  1.00 95.38           C  
ATOM   3866  C   VAL B  87       5.832 -22.203   0.932  1.00 95.38           C  
ATOM   3867  CB  VAL B  87       7.336 -21.688   2.883  1.00 95.38           C  
ATOM   3868  O   VAL B  87       5.094 -21.281   0.593  1.00 95.38           O  
ATOM   3869  CG1 VAL B  87       7.180 -20.203   2.555  1.00 95.38           C  
ATOM   3870  CG2 VAL B  87       7.559 -21.875   4.379  1.00 95.38           C  
ATOM   3871  N   ALA B  88       6.320 -22.953   0.026  1.00 96.38           N  
ATOM   3872  CA  ALA B  88       6.129 -22.750  -1.407  1.00 96.38           C  
ATOM   3873  C   ALA B  88       4.703 -23.094  -1.826  1.00 96.38           C  
ATOM   3874  CB  ALA B  88       7.137 -23.562  -2.203  1.00 96.38           C  
ATOM   3875  O   ALA B  88       4.258 -22.719  -2.910  1.00 96.38           O  
ATOM   3876  N   ASP B  89       4.027 -23.766  -0.922  1.00 95.44           N  
ATOM   3877  CA  ASP B  89       2.699 -24.250  -1.278  1.00 95.44           C  
ATOM   3878  C   ASP B  89       1.606 -23.375  -0.668  1.00 95.44           C  
ATOM   3879  CB  ASP B  89       2.525 -25.703  -0.825  1.00 95.44           C  
ATOM   3880  O   ASP B  89       0.576 -23.141  -1.299  1.00 95.44           O  
ATOM   3881  CG  ASP B  89       3.506 -26.656  -1.489  1.00 95.44           C  
ATOM   3882  OD1 ASP B  89       3.672 -26.594  -2.727  1.00 95.44           O  
ATOM   3883  OD2 ASP B  89       4.113 -27.484  -0.771  1.00 95.44           O  
ATOM   3884  N   TYR B  90       1.854 -22.922   0.583  1.00 96.69           N  
ATOM   3885  CA  TYR B  90       0.692 -22.391   1.288  1.00 96.69           C  
ATOM   3886  C   TYR B  90       0.794 -20.891   1.452  1.00 96.69           C  
ATOM   3887  CB  TYR B  90       0.546 -23.062   2.660  1.00 96.69           C  
ATOM   3888  O   TYR B  90      -0.129 -20.250   1.962  1.00 96.69           O  
ATOM   3889  CG  TYR B  90       1.753 -22.891   3.551  1.00 96.69           C  
ATOM   3890  CD1 TYR B  90       2.553 -23.969   3.891  1.00 96.69           C  
ATOM   3891  CD2 TYR B  90       2.094 -21.641   4.051  1.00 96.69           C  
ATOM   3892  CE1 TYR B  90       3.666 -23.828   4.715  1.00 96.69           C  
ATOM   3893  CE2 TYR B  90       3.205 -21.469   4.875  1.00 96.69           C  
ATOM   3894  OH  TYR B  90       5.082 -22.406   6.012  1.00 96.69           O  
ATOM   3895  CZ  TYR B  90       3.982 -22.562   5.199  1.00 96.69           C  
ATOM   3896  N   VAL B  91       1.803 -20.266   0.999  1.00 97.44           N  
ATOM   3897  CA  VAL B  91       1.930 -18.812   1.143  1.00 97.44           C  
ATOM   3898  C   VAL B  91       1.658 -18.141  -0.198  1.00 97.44           C  
ATOM   3899  CB  VAL B  91       3.328 -18.422   1.667  1.00 97.44           C  
ATOM   3900  O   VAL B  91       2.201 -18.547  -1.229  1.00 97.44           O  
ATOM   3901  CG1 VAL B  91       3.490 -16.891   1.677  1.00 97.44           C  
ATOM   3902  CG2 VAL B  91       3.557 -18.984   3.064  1.00 97.44           C  
ATOM   3903  N   PHE B  92       0.803 -17.047  -0.147  1.00 96.62           N  
ATOM   3904  CA  PHE B  92       0.482 -16.234  -1.317  1.00 96.62           C  
ATOM   3905  C   PHE B  92       0.614 -14.750  -1.003  1.00 96.62           C  
ATOM   3906  CB  PHE B  92      -0.935 -16.547  -1.812  1.00 96.62           C  
ATOM   3907  O   PHE B  92      -0.009 -14.250  -0.064  1.00 96.62           O  
ATOM   3908  CG  PHE B  92      -1.149 -17.984  -2.180  1.00 96.62           C  
ATOM   3909  CD1 PHE B  92      -0.982 -18.422  -3.490  1.00 96.62           C  
ATOM   3910  CD2 PHE B  92      -1.519 -18.922  -1.215  1.00 96.62           C  
ATOM   3911  CE1 PHE B  92      -1.180 -19.750  -3.834  1.00 96.62           C  
ATOM   3912  CE2 PHE B  92      -1.718 -20.250  -1.550  1.00 96.62           C  
ATOM   3913  CZ  PHE B  92      -1.549 -20.672  -2.859  1.00 96.62           C  
ATOM   3914  N   PRO B  93       1.350 -13.922  -1.802  1.00 95.31           N  
ATOM   3915  CA  PRO B  93       2.252 -14.406  -2.848  1.00 95.31           C  
ATOM   3916  C   PRO B  93       3.527 -15.031  -2.285  1.00 95.31           C  
ATOM   3917  CB  PRO B  93       2.570 -13.148  -3.652  1.00 95.31           C  
ATOM   3918  O   PRO B  93       3.838 -14.852  -1.106  1.00 95.31           O  
ATOM   3919  CG  PRO B  93       2.518 -12.031  -2.656  1.00 95.31           C  
ATOM   3920  CD  PRO B  93       1.444 -12.344  -1.652  1.00 95.31           C  
ATOM   3921  N   ALA B  94       4.297 -15.664  -3.090  1.00 94.94           N  
ATOM   3922  CA  ALA B  94       5.457 -16.422  -2.645  1.00 94.94           C  
ATOM   3923  C   ALA B  94       6.547 -15.508  -2.102  1.00 94.94           C  
ATOM   3924  CB  ALA B  94       6.008 -17.281  -3.789  1.00 94.94           C  
ATOM   3925  O   ALA B  94       7.254 -15.859  -1.157  1.00 94.94           O  
ATOM   3926  N   GLN B  95       6.719 -14.312  -2.691  1.00 94.06           N  
ATOM   3927  CA  GLN B  95       7.805 -13.422  -2.297  1.00 94.06           C  
ATOM   3928  C   GLN B  95       7.457 -12.672  -1.017  1.00 94.06           C  
ATOM   3929  CB  GLN B  95       8.125 -12.438  -3.418  1.00 94.06           C  
ATOM   3930  O   GLN B  95       8.312 -11.992  -0.441  1.00 94.06           O  
ATOM   3931  CG  GLN B  95       7.016 -11.430  -3.684  1.00 94.06           C  
ATOM   3932  CD  GLN B  95       5.996 -11.930  -4.691  1.00 94.06           C  
ATOM   3933  NE2 GLN B  95       5.277 -11.000  -5.316  1.00 94.06           N  
ATOM   3934  OE1 GLN B  95       5.855 -13.133  -4.902  1.00 94.06           O  
ATOM   3935  N   GLY B  96       6.309 -12.773  -0.582  1.00 90.31           N  
ATOM   3936  CA  GLY B  96       5.895 -12.000   0.577  1.00 90.31           C  
ATOM   3937  C   GLY B  96       5.574 -10.555   0.244  1.00 90.31           C  
ATOM   3938  O   GLY B  96       6.098 -10.000  -0.728  1.00 90.31           O  
ATOM   3939  N   ASP B  97       4.680 -10.008   0.948  1.00 90.94           N  
ATOM   3940  CA  ASP B  97       4.246  -8.625   0.790  1.00 90.94           C  
ATOM   3941  C   ASP B  97       3.648  -8.086   2.086  1.00 90.94           C  
ATOM   3942  CB  ASP B  97       3.229  -8.508  -0.347  1.00 90.94           C  
ATOM   3943  O   ASP B  97       3.613  -8.789   3.100  1.00 90.94           O  
ATOM   3944  CG  ASP B  97       3.152  -7.109  -0.933  1.00 90.94           C  
ATOM   3945  OD1 ASP B  97       3.887  -6.211  -0.467  1.00 90.94           O  
ATOM   3946  OD2 ASP B  97       2.348  -6.902  -1.867  1.00 90.94           O  
ATOM   3947  N   ASN B  98       3.326  -6.809   2.020  1.00 91.56           N  
ATOM   3948  CA  ASN B  98       2.674  -6.230   3.189  1.00 91.56           C  
ATOM   3949  C   ASN B  98       1.345  -6.918   3.488  1.00 91.56           C  
ATOM   3950  CB  ASN B  98       2.459  -4.727   2.996  1.00 91.56           C  
ATOM   3951  O   ASN B  98       0.891  -6.934   4.633  1.00 91.56           O  
ATOM   3952  CG  ASN B  98       3.764  -3.961   2.891  1.00 91.56           C  
ATOM   3953  ND2 ASN B  98       3.670  -2.664   2.631  1.00 91.56           N  
ATOM   3954  OD1 ASN B  98       4.848  -4.531   3.039  1.00 91.56           O  
ATOM   3955  N   SER B  99       0.761  -7.387   2.459  1.00 93.06           N  
ATOM   3956  CA  SER B  99      -0.422  -8.234   2.590  1.00 93.06           C  
ATOM   3957  C   SER B  99      -0.183  -9.609   1.991  1.00 93.06           C  
ATOM   3958  CB  SER B  99      -1.627  -7.574   1.916  1.00 93.06           C  
ATOM   3959  O   SER B  99       0.226  -9.734   0.834  1.00 93.06           O  
ATOM   3960  OG  SER B  99      -2.783  -8.383   2.055  1.00 93.06           O  
ATOM   3961  N   PHE B 100      -0.345 -10.609   2.842  1.00 96.12           N  
ATOM   3962  CA  PHE B 100      -0.120 -11.969   2.365  1.00 96.12           C  
ATOM   3963  C   PHE B 100      -1.121 -12.930   2.990  1.00 96.12           C  
ATOM   3964  CB  PHE B 100       1.310 -12.422   2.680  1.00 96.12           C  
ATOM   3965  O   PHE B 100      -1.732 -12.625   4.016  1.00 96.12           O  
ATOM   3966  CG  PHE B 100       1.615 -12.484   4.152  1.00 96.12           C  
ATOM   3967  CD1 PHE B 100       1.992 -11.344   4.852  1.00 96.12           C  
ATOM   3968  CD2 PHE B 100       1.525 -13.688   4.840  1.00 96.12           C  
ATOM   3969  CE1 PHE B 100       2.275 -11.406   6.215  1.00 96.12           C  
ATOM   3970  CE2 PHE B 100       1.808 -13.758   6.199  1.00 96.12           C  
ATOM   3971  CZ  PHE B 100       2.184 -12.609   6.887  1.00 96.12           C  
ATOM   3972  N   VAL B 101      -1.264 -14.102   2.309  1.00 97.12           N  
ATOM   3973  CA  VAL B 101      -2.252 -15.086   2.732  1.00 97.12           C  
ATOM   3974  C   VAL B 101      -1.557 -16.406   3.062  1.00 97.12           C  
ATOM   3975  CB  VAL B 101      -3.332 -15.305   1.651  1.00 97.12           C  
ATOM   3976  O   VAL B 101      -0.646 -16.828   2.348  1.00 97.12           O  
ATOM   3977  CG1 VAL B 101      -4.371 -16.328   2.125  1.00 97.12           C  
ATOM   3978  CG2 VAL B 101      -4.004 -13.984   1.288  1.00 97.12           C  
ATOM   3979  N   VAL B 102      -1.972 -16.969   4.184  1.00 98.06           N  
ATOM   3980  CA  VAL B 102      -1.562 -18.312   4.551  1.00 98.06           C  
ATOM   3981  C   VAL B 102      -2.736 -19.281   4.383  1.00 98.06           C  
ATOM   3982  CB  VAL B 102      -1.028 -18.375   6.000  1.00 98.06           C  
ATOM   3983  O   VAL B 102      -3.775 -19.109   5.027  1.00 98.06           O  
ATOM   3984  CG1 VAL B 102      -0.597 -19.797   6.359  1.00 98.06           C  
ATOM   3985  CG2 VAL B 102       0.133 -17.406   6.180  1.00 98.06           C  
ATOM   3986  N   MET B 103      -2.561 -20.250   3.553  1.00 98.25           N  
ATOM   3987  CA  MET B 103      -3.605 -21.250   3.309  1.00 98.25           C  
ATOM   3988  C   MET B 103      -3.771 -22.172   4.512  1.00 98.25           C  
ATOM   3989  CB  MET B 103      -3.289 -22.062   2.057  1.00 98.25           C  
ATOM   3990  O   MET B 103      -2.799 -22.766   4.980  1.00 98.25           O  
ATOM   3991  CG  MET B 103      -4.312 -23.156   1.759  1.00 98.25           C  
ATOM   3992  SD  MET B 103      -4.020 -23.969   0.143  1.00 98.25           S  
ATOM   3993  CE  MET B 103      -2.490 -24.875   0.513  1.00 98.25           C  
ATOM   3994  N   THR B 104      -4.977 -22.266   4.992  1.00 98.06           N  
ATOM   3995  CA  THR B 104      -5.246 -23.125   6.141  1.00 98.06           C  
ATOM   3996  C   THR B 104      -6.195 -24.250   5.762  1.00 98.06           C  
ATOM   3997  CB  THR B 104      -5.848 -22.312   7.309  1.00 98.06           C  
ATOM   3998  O   THR B 104      -6.328 -25.234   6.496  1.00 98.06           O  
ATOM   3999  CG2 THR B 104      -4.812 -21.375   7.918  1.00 98.06           C  
ATOM   4000  OG1 THR B 104      -6.957 -21.547   6.832  1.00 98.06           O  
ATOM   4001  N   ASN B 105      -6.891 -24.078   4.660  1.00 97.69           N  
ATOM   4002  CA  ASN B 105      -7.852 -25.062   4.160  1.00 97.69           C  
ATOM   4003  C   ASN B 105      -8.016 -24.953   2.646  1.00 97.69           C  
ATOM   4004  CB  ASN B 105      -9.203 -24.891   4.855  1.00 97.69           C  
ATOM   4005  O   ASN B 105      -7.684 -23.922   2.051  1.00 97.69           O  
ATOM   4006  CG  ASN B 105      -9.977 -26.188   4.945  1.00 97.69           C  
ATOM   4007  ND2 ASN B 105     -11.156 -26.141   5.551  1.00 97.69           N  
ATOM   4008  OD1 ASN B 105      -9.523 -27.234   4.473  1.00 97.69           O  
ATOM   4009  N   PHE B 106      -8.477 -26.109   2.059  1.00 97.06           N  
ATOM   4010  CA  PHE B 106      -8.680 -26.000   0.618  1.00 97.06           C  
ATOM   4011  C   PHE B 106      -9.586 -27.125   0.115  1.00 97.06           C  
ATOM   4012  CB  PHE B 106      -7.340 -26.047  -0.121  1.00 97.06           C  
ATOM   4013  O   PHE B 106      -9.797 -28.125   0.808  1.00 97.06           O  
ATOM   4014  CG  PHE B 106      -6.578 -27.328   0.065  1.00 97.06           C  
ATOM   4015  CD1 PHE B 106      -5.641 -27.453   1.083  1.00 97.06           C  
ATOM   4016  CD2 PHE B 106      -6.805 -28.406  -0.778  1.00 97.06           C  
ATOM   4017  CE1 PHE B 106      -4.938 -28.641   1.258  1.00 97.06           C  
ATOM   4018  CE2 PHE B 106      -6.105 -29.609  -0.609  1.00 97.06           C  
ATOM   4019  CZ  PHE B 106      -5.172 -29.719   0.409  1.00 97.06           C  
ATOM   4020  N   ILE B 107     -10.258 -26.859  -1.002  1.00 96.44           N  
ATOM   4021  CA  ILE B 107     -10.977 -27.828  -1.814  1.00 96.44           C  
ATOM   4022  C   ILE B 107     -10.305 -27.953  -3.180  1.00 96.44           C  
ATOM   4023  CB  ILE B 107     -12.461 -27.438  -1.980  1.00 96.44           C  
ATOM   4024  O   ILE B 107     -10.133 -26.969  -3.889  1.00 96.44           O  
ATOM   4025  CG1 ILE B 107     -13.141 -27.312  -0.611  1.00 96.44           C  
ATOM   4026  CG2 ILE B 107     -13.188 -28.453  -2.869  1.00 96.44           C  
ATOM   4027  CD1 ILE B 107     -14.539 -26.703  -0.661  1.00 96.44           C  
ATOM   4028  N   VAL B 108      -9.914 -29.188  -3.504  1.00 95.44           N  
ATOM   4029  CA  VAL B 108      -9.195 -29.406  -4.758  1.00 95.44           C  
ATOM   4030  C   VAL B 108     -10.094 -30.141  -5.750  1.00 95.44           C  
ATOM   4031  CB  VAL B 108      -7.887 -30.188  -4.535  1.00 95.44           C  
ATOM   4032  O   VAL B 108     -10.828 -31.047  -5.371  1.00 95.44           O  
ATOM   4033  CG1 VAL B 108      -8.180 -31.578  -3.990  1.00 95.44           C  
ATOM   4034  CG2 VAL B 108      -7.094 -30.281  -5.836  1.00 95.44           C  
ATOM   4035  N   THR B 109     -10.211 -29.625  -6.969  1.00 96.25           N  
ATOM   4036  CA  THR B 109     -10.789 -30.312  -8.117  1.00 96.25           C  
ATOM   4037  C   THR B 109      -9.695 -30.719  -9.102  1.00 96.25           C  
ATOM   4038  CB  THR B 109     -11.820 -29.438  -8.836  1.00 96.25           C  
ATOM   4039  O   THR B 109      -9.227 -29.906  -9.898  1.00 96.25           O  
ATOM   4040  CG2 THR B 109     -12.570 -30.219  -9.914  1.00 96.25           C  
ATOM   4041  OG1 THR B 109     -12.766 -28.938  -7.883  1.00 96.25           O  
ATOM   4042  N   PRO B 110      -9.289 -32.000  -9.008  1.00 95.12           N  
ATOM   4043  CA  PRO B 110      -8.109 -32.438  -9.766  1.00 95.12           C  
ATOM   4044  C   PRO B 110      -8.414 -32.656 -11.242  1.00 95.12           C  
ATOM   4045  CB  PRO B 110      -7.699 -33.719  -9.062  1.00 95.12           C  
ATOM   4046  O   PRO B 110      -9.547 -33.000 -11.594  1.00 95.12           O  
ATOM   4047  CG  PRO B 110      -8.977 -34.281  -8.547  1.00 95.12           C  
ATOM   4048  CD  PRO B 110      -9.883 -33.156  -8.148  1.00 95.12           C  
ATOM   4049  N   LYS B 111      -7.449 -32.375 -12.078  1.00 95.94           N  
ATOM   4050  CA  LYS B 111      -7.328 -32.781 -13.469  1.00 95.94           C  
ATOM   4051  C   LYS B 111      -8.523 -32.312 -14.289  1.00 95.94           C  
ATOM   4052  CB  LYS B 111      -7.199 -34.312 -13.562  1.00 95.94           C  
ATOM   4053  O   LYS B 111      -9.133 -33.094 -15.016  1.00 95.94           O  
ATOM   4054  CG  LYS B 111      -6.539 -34.812 -14.852  1.00 95.94           C  
ATOM   4055  CD  LYS B 111      -6.230 -36.281 -14.789  1.00 95.94           C  
ATOM   4056  CE  LYS B 111      -5.516 -36.750 -16.047  1.00 95.94           C  
ATOM   4057  NZ  LYS B 111      -5.211 -38.219 -15.992  1.00 95.94           N  
ATOM   4058  N   GLN B 112      -8.859 -31.078 -14.148  1.00 97.75           N  
ATOM   4059  CA  GLN B 112      -9.883 -30.469 -15.000  1.00 97.75           C  
ATOM   4060  C   GLN B 112      -9.367 -30.281 -16.422  1.00 97.75           C  
ATOM   4061  CB  GLN B 112     -10.344 -29.125 -14.422  1.00 97.75           C  
ATOM   4062  O   GLN B 112      -8.180 -30.016 -16.625  1.00 97.75           O  
ATOM   4063  CG  GLN B 112     -11.070 -29.250 -13.086  1.00 97.75           C  
ATOM   4064  CD  GLN B 112     -11.797 -27.984 -12.695  1.00 97.75           C  
ATOM   4065  NE2 GLN B 112     -13.039 -28.125 -12.258  1.00 97.75           N  
ATOM   4066  OE1 GLN B 112     -11.242 -26.875 -12.797  1.00 97.75           O  
ATOM   4067  N   THR B 113     -10.250 -30.469 -17.359  1.00 97.06           N  
ATOM   4068  CA  THR B 113      -9.969 -30.203 -18.766  1.00 97.06           C  
ATOM   4069  C   THR B 113     -11.164 -29.531 -19.438  1.00 97.06           C  
ATOM   4070  CB  THR B 113      -9.594 -31.484 -19.516  1.00 97.06           C  
ATOM   4071  O   THR B 113     -12.289 -29.641 -18.953  1.00 97.06           O  
ATOM   4072  CG2 THR B 113     -10.789 -32.438 -19.594  1.00 97.06           C  
ATOM   4073  OG1 THR B 113      -9.172 -31.156 -20.844  1.00 97.06           O  
ATOM   4074  N   GLN B 114     -10.914 -28.766 -20.500  1.00 96.38           N  
ATOM   4075  CA  GLN B 114     -11.992 -28.125 -21.234  1.00 96.38           C  
ATOM   4076  C   GLN B 114     -12.867 -29.172 -21.938  1.00 96.38           C  
ATOM   4077  CB  GLN B 114     -11.430 -27.141 -22.266  1.00 96.38           C  
ATOM   4078  O   GLN B 114     -12.359 -30.031 -22.656  1.00 96.38           O  
ATOM   4079  CG  GLN B 114     -10.680 -25.969 -21.656  1.00 96.38           C  
ATOM   4080  CD  GLN B 114     -11.602 -24.891 -21.109  1.00 96.38           C  
ATOM   4081  NE2 GLN B 114     -11.062 -24.016 -20.266  1.00 96.38           N  
ATOM   4082  OE1 GLN B 114     -12.789 -24.844 -21.453  1.00 96.38           O  
ATOM   4083  N   GLY B 115     -14.133 -29.109 -21.594  1.00 95.75           N  
ATOM   4084  CA  GLY B 115     -15.055 -30.078 -22.172  1.00 95.75           C  
ATOM   4085  C   GLY B 115     -16.484 -29.875 -21.703  1.00 95.75           C  
ATOM   4086  O   GLY B 115     -16.875 -28.781 -21.312  1.00 95.75           O  
ATOM   4087  N   TYR B 116     -17.344 -30.906 -21.953  1.00 96.75           N  
ATOM   4088  CA  TYR B 116     -18.750 -30.875 -21.594  1.00 96.75           C  
ATOM   4089  C   TYR B 116     -19.016 -31.719 -20.359  1.00 96.75           C  
ATOM   4090  CB  TYR B 116     -19.625 -31.359 -22.750  1.00 96.75           C  
ATOM   4091  O   TYR B 116     -18.469 -32.812 -20.219  1.00 96.75           O  
ATOM   4092  CG  TYR B 116     -19.453 -30.562 -24.016  1.00 96.75           C  
ATOM   4093  CD1 TYR B 116     -20.141 -29.375 -24.219  1.00 96.75           C  
ATOM   4094  CD2 TYR B 116     -18.594 -31.016 -25.031  1.00 96.75           C  
ATOM   4095  CE1 TYR B 116     -19.984 -28.641 -25.391  1.00 96.75           C  
ATOM   4096  CE2 TYR B 116     -18.422 -30.281 -26.203  1.00 96.75           C  
ATOM   4097  OH  TYR B 116     -18.953 -28.375 -27.531  1.00 96.75           O  
ATOM   4098  CZ  TYR B 116     -19.125 -29.094 -26.375  1.00 96.75           C  
ATOM   4099  N   CYS B 117     -19.672 -31.141 -19.375  1.00 96.94           N  
ATOM   4100  CA  CYS B 117     -20.078 -31.875 -18.188  1.00 96.94           C  
ATOM   4101  C   CYS B 117     -21.312 -31.234 -17.547  1.00 96.94           C  
ATOM   4102  CB  CYS B 117     -18.938 -31.906 -17.172  1.00 96.94           C  
ATOM   4103  O   CYS B 117     -21.797 -30.203 -18.016  1.00 96.94           O  
ATOM   4104  SG  CYS B 117     -18.328 -30.281 -16.703  1.00 96.94           S  
ATOM   4105  N   ALA B 118     -21.922 -31.953 -16.594  1.00 95.81           N  
ATOM   4106  CA  ALA B 118     -23.125 -31.469 -15.922  1.00 95.81           C  
ATOM   4107  C   ALA B 118     -22.781 -30.328 -14.961  1.00 95.81           C  
ATOM   4108  CB  ALA B 118     -23.812 -32.594 -15.172  1.00 95.81           C  
ATOM   4109  O   ALA B 118     -21.750 -30.375 -14.281  1.00 95.81           O  
ATOM   4110  N   GLU B 119     -23.594 -29.375 -14.938  1.00 92.62           N  
ATOM   4111  CA  GLU B 119     -23.453 -28.250 -14.016  1.00 92.62           C  
ATOM   4112  C   GLU B 119     -23.703 -28.688 -12.570  1.00 92.62           C  
ATOM   4113  CB  GLU B 119     -24.406 -27.109 -14.391  1.00 92.62           C  
ATOM   4114  O   GLU B 119     -24.406 -29.656 -12.320  1.00 92.62           O  
ATOM   4115  CG  GLU B 119     -24.172 -25.828 -13.602  1.00 92.62           C  
ATOM   4116  CD  GLU B 119     -25.109 -24.703 -14.008  1.00 92.62           C  
ATOM   4117  OE1 GLU B 119     -24.812 -23.531 -13.703  1.00 92.62           O  
ATOM   4118  OE2 GLU B 119     -26.156 -25.000 -14.625  1.00 92.62           O  
ATOM   4119  N   HIS B 120     -23.031 -27.969 -11.719  1.00 92.06           N  
ATOM   4120  CA  HIS B 120     -23.297 -28.234 -10.305  1.00 92.06           C  
ATOM   4121  C   HIS B 120     -24.766 -27.984  -9.961  1.00 92.06           C  
ATOM   4122  CB  HIS B 120     -22.406 -27.344  -9.422  1.00 92.06           C  
ATOM   4123  O   HIS B 120     -25.359 -27.016 -10.438  1.00 92.06           O  
ATOM   4124  CG  HIS B 120     -22.422 -27.734  -7.980  1.00 92.06           C  
ATOM   4125  CD2 HIS B 120     -21.578 -28.516  -7.254  1.00 92.06           C  
ATOM   4126  ND1 HIS B 120     -23.391 -27.297  -7.109  1.00 92.06           N  
ATOM   4127  CE1 HIS B 120     -23.156 -27.797  -5.906  1.00 92.06           C  
ATOM   4128  NE2 HIS B 120     -22.062 -28.531  -5.969  1.00 92.06           N  
ATOM   4129  N   PRO B 121     -25.469 -28.812  -9.148  1.00 90.94           N  
ATOM   4130  CA  PRO B 121     -26.906 -28.734  -8.852  1.00 90.94           C  
ATOM   4131  C   PRO B 121     -27.297 -27.391  -8.250  1.00 90.94           C  
ATOM   4132  CB  PRO B 121     -27.125 -29.875  -7.852  1.00 90.94           C  
ATOM   4133  O   PRO B 121     -28.484 -27.047  -8.219  1.00 90.94           O  
ATOM   4134  CG  PRO B 121     -26.047 -30.859  -8.156  1.00 90.94           C  
ATOM   4135  CD  PRO B 121     -24.828 -30.109  -8.633  1.00 90.94           C  
ATOM   4136  N   GLU B 122     -26.281 -26.719  -7.746  1.00 85.94           N  
ATOM   4137  CA  GLU B 122     -26.578 -25.391  -7.195  1.00 85.94           C  
ATOM   4138  C   GLU B 122     -27.156 -24.469  -8.258  1.00 85.94           C  
ATOM   4139  CB  GLU B 122     -25.328 -24.766  -6.578  1.00 85.94           C  
ATOM   4140  O   GLU B 122     -27.875 -23.516  -7.941  1.00 85.94           O  
ATOM   4141  CG  GLU B 122     -25.625 -23.609  -5.633  1.00 85.94           C  
ATOM   4142  CD  GLU B 122     -24.359 -23.016  -5.012  1.00 85.94           C  
ATOM   4143  OE1 GLU B 122     -24.484 -22.078  -4.199  1.00 85.94           O  
ATOM   4144  OE2 GLU B 122     -23.266 -23.500  -5.340  1.00 85.94           O  
ATOM   4145  N   GLY B 123     -26.844 -24.734  -9.516  1.00 83.44           N  
ATOM   4146  CA  GLY B 123     -27.375 -23.938 -10.609  1.00 83.44           C  
ATOM   4147  C   GLY B 123     -28.797 -24.344 -11.000  1.00 83.44           C  
ATOM   4148  O   GLY B 123     -29.438 -23.672 -11.812  1.00 83.44           O  
ATOM   4149  N   GLY B 124     -29.359 -25.391 -10.406  1.00 86.62           N  
ATOM   4150  CA  GLY B 124     -30.703 -25.875 -10.672  1.00 86.62           C  
ATOM   4151  C   GLY B 124     -30.719 -27.281 -11.242  1.00 86.62           C  
ATOM   4152  O   GLY B 124     -29.766 -27.703 -11.891  1.00 86.62           O  
ATOM   4153  N   ILE B 125     -31.766 -27.922 -10.883  1.00 93.00           N  
ATOM   4154  CA  ILE B 125     -31.969 -29.266 -11.398  1.00 93.00           C  
ATOM   4155  C   ILE B 125     -32.906 -29.219 -12.609  1.00 93.00           C  
ATOM   4156  CB  ILE B 125     -32.531 -30.203 -10.312  1.00 93.00           C  
ATOM   4157  O   ILE B 125     -33.656 -28.266 -12.781  1.00 93.00           O  
ATOM   4158  CG1 ILE B 125     -31.625 -30.250  -9.086  1.00 93.00           C  
ATOM   4159  CG2 ILE B 125     -32.750 -31.625 -10.875  1.00 93.00           C  
ATOM   4160  CD1 ILE B 125     -32.250 -30.891  -7.859  1.00 93.00           C  
ATOM   4161  N   CYS B 126     -32.688 -30.172 -13.484  1.00 94.12           N  
ATOM   4162  CA  CYS B 126     -33.531 -30.219 -14.680  1.00 94.12           C  
ATOM   4163  C   CYS B 126     -34.094 -31.625 -14.914  1.00 94.12           C  
ATOM   4164  CB  CYS B 126     -32.750 -29.750 -15.898  1.00 94.12           C  
ATOM   4165  O   CYS B 126     -33.562 -32.594 -14.359  1.00 94.12           O  
ATOM   4166  SG  CYS B 126     -31.406 -30.875 -16.375  1.00 94.12           S  
ATOM   4167  N   LYS B 127     -35.219 -31.656 -15.648  1.00 94.00           N  
ATOM   4168  CA  LYS B 127     -35.812 -32.938 -15.992  1.00 94.00           C  
ATOM   4169  C   LYS B 127     -35.688 -33.219 -17.484  1.00 94.00           C  
ATOM   4170  CB  LYS B 127     -37.281 -32.969 -15.586  1.00 94.00           C  
ATOM   4171  O   LYS B 127     -35.531 -34.375 -17.891  1.00 94.00           O  
ATOM   4172  CG  LYS B 127     -37.531 -32.938 -14.078  1.00 94.00           C  
ATOM   4173  CD  LYS B 127     -39.000 -33.062 -13.734  1.00 94.00           C  
ATOM   4174  CE  LYS B 127     -39.219 -33.000 -12.227  1.00 94.00           C  
ATOM   4175  NZ  LYS B 127     -40.656 -33.125 -11.883  1.00 94.00           N  
ATOM   4176  N   GLU B 128     -35.781 -32.156 -18.281  1.00 94.19           N  
ATOM   4177  CA  GLU B 128     -35.688 -32.250 -19.734  1.00 94.19           C  
ATOM   4178  C   GLU B 128     -34.875 -31.094 -20.312  1.00 94.19           C  
ATOM   4179  CB  GLU B 128     -37.094 -32.250 -20.375  1.00 94.19           C  
ATOM   4180  O   GLU B 128     -34.594 -30.125 -19.609  1.00 94.19           O  
ATOM   4181  CG  GLU B 128     -37.969 -31.094 -19.938  1.00 94.19           C  
ATOM   4182  CD  GLU B 128     -39.375 -31.203 -20.469  1.00 94.19           C  
ATOM   4183  OE1 GLU B 128     -40.188 -30.281 -20.219  1.00 94.19           O  
ATOM   4184  OE2 GLU B 128     -39.688 -32.219 -21.125  1.00 94.19           O  
ATOM   4185  N   ASP B 129     -34.375 -31.250 -21.531  1.00 93.56           N  
ATOM   4186  CA  ASP B 129     -33.562 -30.250 -22.203  1.00 93.56           C  
ATOM   4187  C   ASP B 129     -34.219 -28.891 -22.219  1.00 93.56           C  
ATOM   4188  CB  ASP B 129     -33.219 -30.703 -23.625  1.00 93.56           C  
ATOM   4189  O   ASP B 129     -33.562 -27.844 -22.172  1.00 93.56           O  
ATOM   4190  CG  ASP B 129     -32.250 -31.875 -23.672  1.00 93.56           C  
ATOM   4191  OD1 ASP B 129     -31.781 -32.312 -22.609  1.00 93.56           O  
ATOM   4192  OD2 ASP B 129     -31.969 -32.344 -24.781  1.00 93.56           O  
ATOM   4193  N   SER B 130     -35.625 -28.859 -22.266  1.00 91.88           N  
ATOM   4194  CA  SER B 130     -36.344 -27.609 -22.359  1.00 91.88           C  
ATOM   4195  C   SER B 130     -36.125 -26.750 -21.125  1.00 91.88           C  
ATOM   4196  CB  SER B 130     -37.844 -27.875 -22.562  1.00 91.88           C  
ATOM   4197  O   SER B 130     -36.375 -25.531 -21.156  1.00 91.88           O  
ATOM   4198  OG  SER B 130     -38.344 -28.672 -21.500  1.00 91.88           O  
ATOM   4199  N   GLY B 131     -35.688 -27.344 -20.047  1.00 89.25           N  
ATOM   4200  CA  GLY B 131     -35.406 -26.609 -18.812  1.00 89.25           C  
ATOM   4201  C   GLY B 131     -34.062 -25.938 -18.781  1.00 89.25           C  
ATOM   4202  O   GLY B 131     -33.750 -25.219 -17.844  1.00 89.25           O  
ATOM   4203  N   CYS B 132     -33.281 -26.219 -19.766  1.00 92.00           N  
ATOM   4204  CA  CYS B 132     -31.922 -25.656 -19.812  1.00 92.00           C  
ATOM   4205  C   CYS B 132     -31.797 -24.672 -20.969  1.00 92.00           C  
ATOM   4206  CB  CYS B 132     -30.891 -26.766 -19.953  1.00 92.00           C  
ATOM   4207  O   CYS B 132     -31.859 -25.062 -22.125  1.00 92.00           O  
ATOM   4208  SG  CYS B 132     -30.938 -27.984 -18.625  1.00 92.00           S  
ATOM   4209  N   THR B 133     -31.688 -23.406 -20.734  1.00 89.56           N  
ATOM   4210  CA  THR B 133     -31.500 -22.391 -21.750  1.00 89.56           C  
ATOM   4211  C   THR B 133     -30.016 -22.234 -22.109  1.00 89.56           C  
ATOM   4212  CB  THR B 133     -32.031 -21.031 -21.281  1.00 89.56           C  
ATOM   4213  O   THR B 133     -29.188 -22.000 -21.234  1.00 89.56           O  
ATOM   4214  CG2 THR B 133     -32.125 -20.031 -22.438  1.00 89.56           C  
ATOM   4215  OG1 THR B 133     -33.344 -21.203 -20.750  1.00 89.56           O  
ATOM   4216  N   PRO B 134     -29.781 -22.422 -23.453  1.00 89.25           N  
ATOM   4217  CA  PRO B 134     -28.375 -22.281 -23.875  1.00 89.25           C  
ATOM   4218  C   PRO B 134     -27.859 -20.859 -23.703  1.00 89.25           C  
ATOM   4219  CB  PRO B 134     -28.406 -22.672 -25.359  1.00 89.25           C  
ATOM   4220  O   PRO B 134     -28.609 -19.891 -23.906  1.00 89.25           O  
ATOM   4221  CG  PRO B 134     -29.719 -23.375 -25.531  1.00 89.25           C  
ATOM   4222  CD  PRO B 134     -30.641 -22.938 -24.438  1.00 89.25           C  
ATOM   4223  N   GLY B 135     -26.562 -20.812 -23.312  1.00 79.69           N  
ATOM   4224  CA  GLY B 135     -25.906 -19.516 -23.250  1.00 79.69           C  
ATOM   4225  C   GLY B 135     -25.359 -19.188 -21.875  1.00 79.69           C  
ATOM   4226  O   GLY B 135     -25.328 -20.062 -21.000  1.00 79.69           O  
ATOM   4227  N   LYS B 136     -24.875 -17.875 -21.859  1.00 64.31           N  
ATOM   4228  CA  LYS B 136     -24.000 -17.438 -20.766  1.00 64.31           C  
ATOM   4229  C   LYS B 136     -24.781 -17.375 -19.453  1.00 64.31           C  
ATOM   4230  CB  LYS B 136     -23.391 -16.078 -21.078  1.00 64.31           C  
ATOM   4231  O   LYS B 136     -25.969 -17.047 -19.438  1.00 64.31           O  
ATOM   4232  CG  LYS B 136     -22.109 -16.141 -21.891  1.00 64.31           C  
ATOM   4233  CD  LYS B 136     -21.516 -14.750 -22.109  1.00 64.31           C  
ATOM   4234  CE  LYS B 136     -20.250 -14.812 -22.953  1.00 64.31           C  
ATOM   4235  NZ  LYS B 136     -19.656 -13.461 -23.156  1.00 64.31           N  
ATOM   4236  N   ALA B 137     -24.094 -18.000 -18.422  1.00 59.69           N  
ATOM   4237  CA  ALA B 137     -24.391 -18.297 -17.016  1.00 59.69           C  
ATOM   4238  C   ALA B 137     -24.750 -17.031 -16.250  1.00 59.69           C  
ATOM   4239  CB  ALA B 137     -23.188 -18.984 -16.359  1.00 59.69           C  
ATOM   4240  O   ALA B 137     -24.375 -15.930 -16.656  1.00 59.69           O  
ATOM   4241  N   LYS B 138     -25.609 -17.250 -15.312  1.00 61.25           N  
ATOM   4242  CA  LYS B 138     -25.859 -16.422 -14.141  1.00 61.25           C  
ATOM   4243  C   LYS B 138     -24.562 -16.109 -13.406  1.00 61.25           C  
ATOM   4244  CB  LYS B 138     -26.844 -17.109 -13.188  1.00 61.25           C  
ATOM   4245  O   LYS B 138     -23.516 -16.703 -13.695  1.00 61.25           O  
ATOM   4246  CG  LYS B 138     -28.297 -17.062 -13.664  1.00 61.25           C  
ATOM   4247  CD  LYS B 138     -29.234 -17.641 -12.617  1.00 61.25           C  
ATOM   4248  CE  LYS B 138     -30.688 -17.609 -13.094  1.00 61.25           C  
ATOM   4249  NZ  LYS B 138     -31.609 -18.188 -12.078  1.00 61.25           N  
ATOM   4250  N   ARG B 139     -24.453 -15.227 -12.562  1.00 62.69           N  
ATOM   4251  CA  ARG B 139     -23.344 -14.719 -11.766  1.00 62.69           C  
ATOM   4252  C   ARG B 139     -22.531 -15.867 -11.164  1.00 62.69           C  
ATOM   4253  CB  ARG B 139     -23.844 -13.797 -10.656  1.00 62.69           C  
ATOM   4254  O   ARG B 139     -21.297 -15.789 -11.086  1.00 62.69           O  
ATOM   4255  CG  ARG B 139     -23.703 -12.320 -10.969  1.00 62.69           C  
ATOM   4256  CD  ARG B 139     -24.172 -11.453  -9.805  1.00 62.69           C  
ATOM   4257  NE  ARG B 139     -24.094 -10.031 -10.133  1.00 62.69           N  
ATOM   4258  NH1 ARG B 139     -24.812  -9.305  -8.062  1.00 62.69           N  
ATOM   4259  NH2 ARG B 139     -24.312  -7.785  -9.695  1.00 62.69           N  
ATOM   4260  CZ  ARG B 139     -24.406  -9.039  -9.297  1.00 62.69           C  
ATOM   4261  N   LYS B 140     -23.094 -17.094 -10.891  1.00 72.81           N  
ATOM   4262  CA  LYS B 140     -22.391 -18.172 -10.203  1.00 72.81           C  
ATOM   4263  C   LYS B 140     -22.156 -19.359 -11.141  1.00 72.81           C  
ATOM   4264  CB  LYS B 140     -23.156 -18.625  -8.969  1.00 72.81           C  
ATOM   4265  O   LYS B 140     -22.000 -20.484 -10.688  1.00 72.81           O  
ATOM   4266  CG  LYS B 140     -23.234 -17.578  -7.863  1.00 72.81           C  
ATOM   4267  CD  LYS B 140     -23.938 -18.125  -6.625  1.00 72.81           C  
ATOM   4268  CE  LYS B 140     -24.000 -17.078  -5.520  1.00 72.81           C  
ATOM   4269  NZ  LYS B 140     -24.719 -17.578  -4.316  1.00 72.81           N  
ATOM   4270  N   ALA B 141     -22.016 -19.000 -12.445  1.00 84.38           N  
ATOM   4271  CA  ALA B 141     -21.906 -20.094 -13.414  1.00 84.38           C  
ATOM   4272  C   ALA B 141     -20.438 -20.516 -13.578  1.00 84.38           C  
ATOM   4273  CB  ALA B 141     -22.484 -19.672 -14.758  1.00 84.38           C  
ATOM   4274  O   ALA B 141     -19.531 -19.688 -13.539  1.00 84.38           O  
ATOM   4275  N   GLN B 142     -20.234 -21.891 -13.734  1.00 91.81           N  
ATOM   4276  CA  GLN B 142     -18.891 -22.438 -13.922  1.00 91.81           C  
ATOM   4277  C   GLN B 142     -18.625 -22.719 -15.398  1.00 91.81           C  
ATOM   4278  CB  GLN B 142     -18.719 -23.719 -13.102  1.00 91.81           C  
ATOM   4279  O   GLN B 142     -17.531 -23.172 -15.758  1.00 91.81           O  
ATOM   4280  CG  GLN B 142     -18.750 -23.500 -11.594  1.00 91.81           C  
ATOM   4281  CD  GLN B 142     -18.281 -24.703 -10.805  1.00 91.81           C  
ATOM   4282  NE2 GLN B 142     -18.844 -24.891  -9.617  1.00 91.81           N  
ATOM   4283  OE1 GLN B 142     -17.422 -25.453 -11.266  1.00 91.81           O  
ATOM   4284  N   GLY B 143     -19.594 -22.453 -16.250  1.00 92.81           N  
ATOM   4285  CA  GLY B 143     -19.469 -22.672 -17.672  1.00 92.81           C  
ATOM   4286  C   GLY B 143     -20.672 -22.188 -18.469  1.00 92.81           C  
ATOM   4287  O   GLY B 143     -21.547 -21.516 -17.906  1.00 92.81           O  
ATOM   4288  N   ILE B 144     -20.609 -22.531 -19.766  1.00 92.38           N  
ATOM   4289  CA  ILE B 144     -21.688 -22.094 -20.656  1.00 92.38           C  
ATOM   4290  C   ILE B 144     -22.625 -23.266 -20.922  1.00 92.38           C  
ATOM   4291  CB  ILE B 144     -21.125 -21.547 -21.984  1.00 92.38           C  
ATOM   4292  O   ILE B 144     -22.203 -24.328 -21.375  1.00 92.38           O  
ATOM   4293  CG1 ILE B 144     -20.078 -20.438 -21.703  1.00 92.38           C  
ATOM   4294  CG2 ILE B 144     -22.250 -21.016 -22.875  1.00 92.38           C  
ATOM   4295  CD1 ILE B 144     -20.672 -19.188 -21.078  1.00 92.38           C  
ATOM   4296  N   ARG B 145     -23.875 -22.984 -20.703  1.00 92.88           N  
ATOM   4297  CA  ARG B 145     -24.875 -24.047 -20.875  1.00 92.88           C  
ATOM   4298  C   ARG B 145     -25.047 -24.391 -22.359  1.00 92.88           C  
ATOM   4299  CB  ARG B 145     -26.203 -23.641 -20.266  1.00 92.88           C  
ATOM   4300  O   ARG B 145     -25.109 -23.484 -23.203  1.00 92.88           O  
ATOM   4301  CG  ARG B 145     -26.234 -23.688 -18.750  1.00 92.88           C  
ATOM   4302  CD  ARG B 145     -27.578 -23.250 -18.188  1.00 92.88           C  
ATOM   4303  NE  ARG B 145     -27.625 -23.375 -16.734  1.00 92.88           N  
ATOM   4304  NH1 ARG B 145     -29.750 -22.469 -16.516  1.00 92.88           N  
ATOM   4305  NH2 ARG B 145     -28.594 -23.156 -14.664  1.00 92.88           N  
ATOM   4306  CZ  ARG B 145     -28.656 -23.000 -15.977  1.00 92.88           C  
ATOM   4307  N   THR B 146     -25.141 -25.656 -22.656  1.00 93.69           N  
ATOM   4308  CA  THR B 146     -25.312 -26.141 -24.016  1.00 93.69           C  
ATOM   4309  C   THR B 146     -26.797 -26.266 -24.375  1.00 93.69           C  
ATOM   4310  CB  THR B 146     -24.609 -27.484 -24.234  1.00 93.69           C  
ATOM   4311  O   THR B 146     -27.156 -26.328 -25.547  1.00 93.69           O  
ATOM   4312  CG2 THR B 146     -23.125 -27.406 -23.906  1.00 93.69           C  
ATOM   4313  OG1 THR B 146     -25.219 -28.469 -23.375  1.00 93.69           O  
ATOM   4314  N   GLY B 147     -27.672 -26.375 -23.359  1.00 93.75           N  
ATOM   4315  CA  GLY B 147     -29.094 -26.578 -23.578  1.00 93.75           C  
ATOM   4316  C   GLY B 147     -29.547 -28.016 -23.312  1.00 93.75           C  
ATOM   4317  O   GLY B 147     -30.734 -28.312 -23.344  1.00 93.75           O  
ATOM   4318  N   LYS B 148     -28.609 -28.859 -23.031  1.00 96.25           N  
ATOM   4319  CA  LYS B 148     -28.938 -30.266 -22.766  1.00 96.25           C  
ATOM   4320  C   LYS B 148     -29.016 -30.531 -21.266  1.00 96.25           C  
ATOM   4321  CB  LYS B 148     -27.906 -31.188 -23.406  1.00 96.25           C  
ATOM   4322  O   LYS B 148     -28.359 -29.859 -20.469  1.00 96.25           O  
ATOM   4323  CG  LYS B 148     -27.859 -31.109 -24.922  1.00 96.25           C  
ATOM   4324  CD  LYS B 148     -26.828 -32.062 -25.516  1.00 96.25           C  
ATOM   4325  CE  LYS B 148     -26.734 -31.938 -27.031  1.00 96.25           C  
ATOM   4326  NZ  LYS B 148     -25.672 -32.812 -27.594  1.00 96.25           N  
ATOM   4327  N   CYS B 149     -29.953 -31.391 -20.906  1.00 96.25           N  
ATOM   4328  CA  CYS B 149     -30.062 -31.875 -19.531  1.00 96.25           C  
ATOM   4329  C   CYS B 149     -29.406 -33.250 -19.359  1.00 96.25           C  
ATOM   4330  CB  CYS B 149     -31.531 -31.953 -19.109  1.00 96.25           C  
ATOM   4331  O   CYS B 149     -29.812 -34.219 -20.016  1.00 96.25           O  
ATOM   4332  SG  CYS B 149     -31.781 -32.312 -17.359  1.00 96.25           S  
ATOM   4333  N   VAL B 150     -28.391 -33.344 -18.594  1.00 97.06           N  
ATOM   4334  CA  VAL B 150     -27.625 -34.594 -18.453  1.00 97.06           C  
ATOM   4335  C   VAL B 150     -27.531 -34.969 -16.984  1.00 97.06           C  
ATOM   4336  CB  VAL B 150     -26.203 -34.438 -19.047  1.00 97.06           C  
ATOM   4337  O   VAL B 150     -27.844 -34.188 -16.109  1.00 97.06           O  
ATOM   4338  CG1 VAL B 150     -26.266 -34.188 -20.547  1.00 97.06           C  
ATOM   4339  CG2 VAL B 150     -25.453 -33.312 -18.344  1.00 97.06           C  
ATOM   4340  N   ALA B 151     -27.203 -36.219 -16.703  1.00 96.44           N  
ATOM   4341  CA  ALA B 151     -27.094 -36.719 -15.328  1.00 96.44           C  
ATOM   4342  C   ALA B 151     -25.859 -36.188 -14.641  1.00 96.44           C  
ATOM   4343  CB  ALA B 151     -27.078 -38.250 -15.312  1.00 96.44           C  
ATOM   4344  O   ALA B 151     -24.750 -36.250 -15.188  1.00 96.44           O  
ATOM   4345  N   PHE B 152     -25.984 -35.500 -13.562  1.00 96.06           N  
ATOM   4346  CA  PHE B 152     -24.859 -35.094 -12.727  1.00 96.06           C  
ATOM   4347  C   PHE B 152     -24.344 -36.250 -11.891  1.00 96.06           C  
ATOM   4348  CB  PHE B 152     -25.266 -33.938 -11.812  1.00 96.06           C  
ATOM   4349  O   PHE B 152     -23.141 -36.500 -11.828  1.00 96.06           O  
ATOM   4350  CG  PHE B 152     -24.156 -33.469 -10.891  1.00 96.06           C  
ATOM   4351  CD1 PHE B 152     -24.203 -33.750  -9.539  1.00 96.06           C  
ATOM   4352  CD2 PHE B 152     -23.078 -32.750 -11.391  1.00 96.06           C  
ATOM   4353  CE1 PHE B 152     -23.188 -33.344  -8.680  1.00 96.06           C  
ATOM   4354  CE2 PHE B 152     -22.062 -32.344 -10.547  1.00 96.06           C  
ATOM   4355  CZ  PHE B 152     -22.125 -32.625  -9.188  1.00 96.06           C  
ATOM   4356  N   ASN B 153     -25.172 -36.938 -11.258  1.00 93.69           N  
ATOM   4357  CA  ASN B 153     -24.922 -38.188 -10.562  1.00 93.69           C  
ATOM   4358  C   ASN B 153     -26.078 -39.188 -10.750  1.00 93.69           C  
ATOM   4359  CB  ASN B 153     -24.672 -37.938  -9.078  1.00 93.69           C  
ATOM   4360  O   ASN B 153     -26.891 -39.031 -11.672  1.00 93.69           O  
ATOM   4361  CG  ASN B 153     -25.828 -37.250  -8.398  1.00 93.69           C  
ATOM   4362  ND2 ASN B 153     -25.531 -36.500  -7.324  1.00 93.69           N  
ATOM   4363  OD1 ASN B 153     -26.969 -37.344  -8.828  1.00 93.69           O  
ATOM   4364  N   ASP B 154     -26.203 -40.156  -9.961  1.00 92.44           N  
ATOM   4365  CA  ASP B 154     -27.203 -41.188 -10.125  1.00 92.44           C  
ATOM   4366  C   ASP B 154     -28.594 -40.688  -9.758  1.00 92.44           C  
ATOM   4367  CB  ASP B 154     -26.844 -42.406  -9.273  1.00 92.44           C  
ATOM   4368  O   ASP B 154     -29.594 -41.281 -10.156  1.00 92.44           O  
ATOM   4369  CG  ASP B 154     -25.562 -43.094  -9.734  1.00 92.44           C  
ATOM   4370  OD1 ASP B 154     -25.234 -43.031 -10.938  1.00 92.44           O  
ATOM   4371  OD2 ASP B 154     -24.891 -43.750  -8.891  1.00 92.44           O  
ATOM   4372  N   THR B 155     -28.656 -39.562  -9.133  1.00 92.06           N  
ATOM   4373  CA  THR B 155     -29.938 -39.188  -8.555  1.00 92.06           C  
ATOM   4374  C   THR B 155     -30.438 -37.875  -9.172  1.00 92.06           C  
ATOM   4375  CB  THR B 155     -29.844 -39.031  -7.027  1.00 92.06           C  
ATOM   4376  O   THR B 155     -31.641 -37.594  -9.188  1.00 92.06           O  
ATOM   4377  CG2 THR B 155     -29.531 -40.344  -6.359  1.00 92.06           C  
ATOM   4378  OG1 THR B 155     -28.812 -38.094  -6.711  1.00 92.06           O  
ATOM   4379  N   VAL B 156     -29.531 -37.031  -9.578  1.00 94.62           N  
ATOM   4380  CA  VAL B 156     -29.984 -35.688 -10.000  1.00 94.62           C  
ATOM   4381  C   VAL B 156     -29.469 -35.406 -11.406  1.00 94.62           C  
ATOM   4382  CB  VAL B 156     -29.531 -34.594  -9.023  1.00 94.62           C  
ATOM   4383  O   VAL B 156     -28.375 -35.844 -11.781  1.00 94.62           O  
ATOM   4384  CG1 VAL B 156     -30.250 -34.750  -7.680  1.00 94.62           C  
ATOM   4385  CG2 VAL B 156     -28.016 -34.656  -8.828  1.00 94.62           C  
ATOM   4386  N   LYS B 157     -30.312 -34.719 -12.164  1.00 96.69           N  
ATOM   4387  CA  LYS B 157     -29.938 -34.219 -13.477  1.00 96.69           C  
ATOM   4388  C   LYS B 157     -29.828 -32.688 -13.477  1.00 96.69           C  
ATOM   4389  CB  LYS B 157     -30.953 -34.656 -14.539  1.00 96.69           C  
ATOM   4390  O   LYS B 157     -30.609 -32.000 -12.812  1.00 96.69           O  
ATOM   4391  CG  LYS B 157     -30.984 -36.156 -14.766  1.00 96.69           C  
ATOM   4392  CD  LYS B 157     -31.984 -36.531 -15.859  1.00 96.69           C  
ATOM   4393  CE  LYS B 157     -31.922 -38.031 -16.172  1.00 96.69           C  
ATOM   4394  NZ  LYS B 157     -32.844 -38.375 -17.297  1.00 96.69           N  
ATOM   4395  N   THR B 158     -28.766 -32.219 -14.156  1.00 95.38           N  
ATOM   4396  CA  THR B 158     -28.562 -30.781 -14.289  1.00 95.38           C  
ATOM   4397  C   THR B 158     -28.203 -30.406 -15.719  1.00 95.38           C  
ATOM   4398  CB  THR B 158     -27.453 -30.281 -13.336  1.00 95.38           C  
ATOM   4399  O   THR B 158     -28.047 -31.281 -16.578  1.00 95.38           O  
ATOM   4400  CG2 THR B 158     -27.844 -30.516 -11.875  1.00 95.38           C  
ATOM   4401  OG1 THR B 158     -26.234 -30.984 -13.617  1.00 95.38           O  
ATOM   4402  N   CYS B 159     -28.172 -29.156 -16.000  1.00 94.44           N  
ATOM   4403  CA  CYS B 159     -27.891 -28.703 -17.344  1.00 94.44           C  
ATOM   4404  C   CYS B 159     -26.438 -28.922 -17.719  1.00 94.44           C  
ATOM   4405  CB  CYS B 159     -28.234 -27.219 -17.484  1.00 94.44           C  
ATOM   4406  O   CYS B 159     -25.547 -28.766 -16.891  1.00 94.44           O  
ATOM   4407  SG  CYS B 159     -29.984 -26.844 -17.266  1.00 94.44           S  
ATOM   4408  N   GLU B 160     -26.203 -29.297 -18.969  1.00 96.12           N  
ATOM   4409  CA  GLU B 160     -24.844 -29.500 -19.484  1.00 96.12           C  
ATOM   4410  C   GLU B 160     -24.172 -28.172 -19.766  1.00 96.12           C  
ATOM   4411  CB  GLU B 160     -24.875 -30.359 -20.750  1.00 96.12           C  
ATOM   4412  O   GLU B 160     -24.781 -27.250 -20.312  1.00 96.12           O  
ATOM   4413  CG  GLU B 160     -23.500 -30.719 -21.266  1.00 96.12           C  
ATOM   4414  CD  GLU B 160     -23.531 -31.391 -22.641  1.00 96.12           C  
ATOM   4415  OE1 GLU B 160     -23.016 -32.531 -22.766  1.00 96.12           O  
ATOM   4416  OE2 GLU B 160     -24.078 -30.781 -23.578  1.00 96.12           O  
ATOM   4417  N   ILE B 161     -22.938 -28.047 -19.375  1.00 95.06           N  
ATOM   4418  CA  ILE B 161     -22.172 -26.828 -19.625  1.00 95.06           C  
ATOM   4419  C   ILE B 161     -20.859 -27.172 -20.328  1.00 95.06           C  
ATOM   4420  CB  ILE B 161     -21.906 -26.047 -18.328  1.00 95.06           C  
ATOM   4421  O   ILE B 161     -20.406 -28.312 -20.266  1.00 95.06           O  
ATOM   4422  CG1 ILE B 161     -21.109 -26.922 -17.344  1.00 95.06           C  
ATOM   4423  CG2 ILE B 161     -23.219 -25.578 -17.688  1.00 95.06           C  
ATOM   4424  CD1 ILE B 161     -20.531 -26.156 -16.156  1.00 95.06           C  
ATOM   4425  N   PHE B 162     -20.344 -26.250 -21.031  1.00 94.94           N  
ATOM   4426  CA  PHE B 162     -18.984 -26.297 -21.562  1.00 94.94           C  
ATOM   4427  C   PHE B 162     -18.031 -25.469 -20.719  1.00 94.94           C  
ATOM   4428  CB  PHE B 162     -18.953 -25.828 -23.016  1.00 94.94           C  
ATOM   4429  O   PHE B 162     -18.312 -24.297 -20.438  1.00 94.94           O  
ATOM   4430  CG  PHE B 162     -17.578 -25.875 -23.641  1.00 94.94           C  
ATOM   4431  CD1 PHE B 162     -16.844 -24.719 -23.797  1.00 94.94           C  
ATOM   4432  CD2 PHE B 162     -17.047 -27.078 -24.062  1.00 94.94           C  
ATOM   4433  CE1 PHE B 162     -15.570 -24.766 -24.375  1.00 94.94           C  
ATOM   4434  CE2 PHE B 162     -15.773 -27.141 -24.641  1.00 94.94           C  
ATOM   4435  CZ  PHE B 162     -15.039 -25.969 -24.797  1.00 94.94           C  
ATOM   4436  N   GLY B 163     -17.000 -26.016 -20.234  1.00 94.94           N  
ATOM   4437  CA  GLY B 163     -16.000 -25.359 -19.406  1.00 94.94           C  
ATOM   4438  C   GLY B 163     -14.984 -26.312 -18.812  1.00 94.94           C  
ATOM   4439  O   GLY B 163     -14.633 -27.328 -19.422  1.00 94.94           O  
ATOM   4440  N   TRP B 164     -14.430 -25.938 -17.750  1.00 96.81           N  
ATOM   4441  CA  TRP B 164     -13.523 -26.828 -17.031  1.00 96.81           C  
ATOM   4442  C   TRP B 164     -14.289 -27.969 -16.375  1.00 96.81           C  
ATOM   4443  CB  TRP B 164     -12.727 -26.062 -15.977  1.00 96.81           C  
ATOM   4444  O   TRP B 164     -15.164 -27.734 -15.531  1.00 96.81           O  
ATOM   4445  CG  TRP B 164     -11.734 -25.094 -16.562  1.00 96.81           C  
ATOM   4446  CD1 TRP B 164     -11.891 -23.750 -16.719  1.00 96.81           C  
ATOM   4447  CD2 TRP B 164     -10.422 -25.422 -17.047  1.00 96.81           C  
ATOM   4448  CE2 TRP B 164      -9.844 -24.203 -17.500  1.00 96.81           C  
ATOM   4449  CE3 TRP B 164      -9.688 -26.594 -17.141  1.00 96.81           C  
ATOM   4450  NE1 TRP B 164     -10.758 -23.203 -17.281  1.00 96.81           N  
ATOM   4451  CH2 TRP B 164      -7.855 -25.328 -18.125  1.00 96.81           C  
ATOM   4452  CZ2 TRP B 164      -8.555 -24.156 -18.031  1.00 96.81           C  
ATOM   4453  CZ3 TRP B 164      -8.406 -26.547 -17.688  1.00 96.81           C  
ATOM   4454  N   CYS B 165     -14.047 -29.156 -16.750  1.00 97.56           N  
ATOM   4455  CA  CYS B 165     -14.742 -30.344 -16.266  1.00 97.56           C  
ATOM   4456  C   CYS B 165     -13.758 -31.297 -15.602  1.00 97.56           C  
ATOM   4457  CB  CYS B 165     -15.477 -31.047 -17.391  1.00 97.56           C  
ATOM   4458  O   CYS B 165     -12.664 -31.531 -16.109  1.00 97.56           O  
ATOM   4459  SG  CYS B 165     -16.875 -30.109 -18.062  1.00 97.56           S  
ATOM   4460  N   PRO B 166     -14.141 -31.922 -14.531  1.00 97.06           N  
ATOM   4461  CA  PRO B 166     -15.453 -31.797 -13.883  1.00 97.06           C  
ATOM   4462  C   PRO B 166     -15.625 -30.484 -13.141  1.00 97.06           C  
ATOM   4463  CB  PRO B 166     -15.469 -32.969 -12.906  1.00 97.06           C  
ATOM   4464  O   PRO B 166     -14.656 -29.750 -12.945  1.00 97.06           O  
ATOM   4465  CG  PRO B 166     -14.047 -33.156 -12.492  1.00 97.06           C  
ATOM   4466  CD  PRO B 166     -13.164 -32.875 -13.672  1.00 97.06           C  
ATOM   4467  N   VAL B 167     -16.812 -30.156 -12.820  1.00 96.25           N  
ATOM   4468  CA  VAL B 167     -17.094 -28.891 -12.148  1.00 96.25           C  
ATOM   4469  C   VAL B 167     -16.656 -28.984 -10.688  1.00 96.25           C  
ATOM   4470  CB  VAL B 167     -18.594 -28.531 -12.242  1.00 96.25           C  
ATOM   4471  O   VAL B 167     -16.531 -30.078 -10.133  1.00 96.25           O  
ATOM   4472  CG1 VAL B 167     -18.984 -28.234 -13.680  1.00 96.25           C  
ATOM   4473  CG2 VAL B 167     -19.453 -29.641 -11.664  1.00 96.25           C  
ATOM   4474  N   GLU B 168     -16.359 -27.859 -10.141  1.00 96.44           N  
ATOM   4475  CA  GLU B 168     -15.992 -27.781  -8.727  1.00 96.44           C  
ATOM   4476  C   GLU B 168     -17.188 -28.062  -7.832  1.00 96.44           C  
ATOM   4477  CB  GLU B 168     -15.406 -26.406  -8.398  1.00 96.44           C  
ATOM   4478  O   GLU B 168     -18.266 -27.500  -8.023  1.00 96.44           O  
ATOM   4479  CG  GLU B 168     -15.023 -26.234  -6.938  1.00 96.44           C  
ATOM   4480  CD  GLU B 168     -14.766 -24.781  -6.551  1.00 96.44           C  
ATOM   4481  OE1 GLU B 168     -13.711 -24.484  -5.945  1.00 96.44           O  
ATOM   4482  OE2 GLU B 168     -15.633 -23.922  -6.852  1.00 96.44           O  
ATOM   4483  N   VAL B 169     -17.031 -28.969  -6.941  1.00 94.56           N  
ATOM   4484  CA  VAL B 169     -18.031 -29.266  -5.922  1.00 94.56           C  
ATOM   4485  C   VAL B 169     -17.547 -28.766  -4.562  1.00 94.56           C  
ATOM   4486  CB  VAL B 169     -18.359 -30.766  -5.852  1.00 94.56           C  
ATOM   4487  O   VAL B 169     -16.703 -29.406  -3.930  1.00 94.56           O  
ATOM   4488  CG1 VAL B 169     -19.438 -31.047  -4.816  1.00 94.56           C  
ATOM   4489  CG2 VAL B 169     -18.781 -31.281  -7.227  1.00 94.56           C  
ATOM   4490  N   ASP B 170     -17.984 -27.641  -4.133  1.00 91.00           N  
ATOM   4491  CA  ASP B 170     -17.484 -27.016  -2.910  1.00 91.00           C  
ATOM   4492  C   ASP B 170     -18.562 -26.984  -1.834  1.00 91.00           C  
ATOM   4493  CB  ASP B 170     -16.969 -25.609  -3.199  1.00 91.00           C  
ATOM   4494  O   ASP B 170     -18.609 -26.047  -1.029  1.00 91.00           O  
ATOM   4495  CG  ASP B 170     -18.047 -24.688  -3.734  1.00 91.00           C  
ATOM   4496  OD1 ASP B 170     -19.109 -25.172  -4.164  1.00 91.00           O  
ATOM   4497  OD2 ASP B 170     -17.828 -23.453  -3.732  1.00 91.00           O  
ATOM   4498  N   ASP B 171     -19.359 -27.938  -1.788  1.00 90.19           N  
ATOM   4499  CA  ASP B 171     -20.469 -27.969  -0.837  1.00 90.19           C  
ATOM   4500  C   ASP B 171     -19.969 -28.219   0.583  1.00 90.19           C  
ATOM   4501  CB  ASP B 171     -21.484 -29.047  -1.229  1.00 90.19           C  
ATOM   4502  O   ASP B 171     -20.531 -27.688   1.547  1.00 90.19           O  
ATOM   4503  CG  ASP B 171     -22.094 -28.812  -2.600  1.00 90.19           C  
ATOM   4504  OD1 ASP B 171     -22.234 -27.641  -3.016  1.00 90.19           O  
ATOM   4505  OD2 ASP B 171     -22.438 -29.812  -3.270  1.00 90.19           O  
ATOM   4506  N   ASP B 172     -18.938 -28.984   0.708  1.00 91.44           N  
ATOM   4507  CA  ASP B 172     -18.453 -29.344   2.037  1.00 91.44           C  
ATOM   4508  C   ASP B 172     -17.047 -28.781   2.273  1.00 91.44           C  
ATOM   4509  CB  ASP B 172     -18.453 -30.859   2.219  1.00 91.44           C  
ATOM   4510  O   ASP B 172     -16.094 -29.234   1.642  1.00 91.44           O  
ATOM   4511  CG  ASP B 172     -19.859 -31.453   2.168  1.00 91.44           C  
ATOM   4512  OD1 ASP B 172     -20.766 -30.938   2.844  1.00 91.44           O  
ATOM   4513  OD2 ASP B 172     -20.047 -32.469   1.446  1.00 91.44           O  
ATOM   4514  N   ILE B 173     -17.000 -27.875   3.109  1.00 93.75           N  
ATOM   4515  CA  ILE B 173     -15.703 -27.359   3.549  1.00 93.75           C  
ATOM   4516  C   ILE B 173     -15.109 -28.281   4.613  1.00 93.75           C  
ATOM   4517  CB  ILE B 173     -15.820 -25.922   4.094  1.00 93.75           C  
ATOM   4518  O   ILE B 173     -15.766 -28.578   5.617  1.00 93.75           O  
ATOM   4519  CG1 ILE B 173     -16.422 -25.000   3.025  1.00 93.75           C  
ATOM   4520  CG2 ILE B 173     -14.461 -25.406   4.566  1.00 93.75           C  
ATOM   4521  CD1 ILE B 173     -16.750 -23.594   3.533  1.00 93.75           C  
ATOM   4522  N   PRO B 174     -13.961 -28.719   4.387  1.00 94.31           N  
ATOM   4523  CA  PRO B 174     -13.383 -29.641   5.367  1.00 94.31           C  
ATOM   4524  C   PRO B 174     -13.352 -29.062   6.777  1.00 94.31           C  
ATOM   4525  CB  PRO B 174     -11.961 -29.875   4.836  1.00 94.31           C  
ATOM   4526  O   PRO B 174     -13.008 -27.891   6.957  1.00 94.31           O  
ATOM   4527  CG  PRO B 174     -12.055 -29.594   3.369  1.00 94.31           C  
ATOM   4528  CD  PRO B 174     -13.055 -28.500   3.150  1.00 94.31           C  
ATOM   4529  N   ARG B 175     -13.797 -29.922   7.715  1.00 93.88           N  
ATOM   4530  CA  ARG B 175     -13.797 -29.609   9.141  1.00 93.88           C  
ATOM   4531  C   ARG B 175     -13.281 -30.797   9.953  1.00 93.88           C  
ATOM   4532  CB  ARG B 175     -15.195 -29.219   9.609  1.00 93.88           C  
ATOM   4533  O   ARG B 175     -13.836 -31.891   9.875  1.00 93.88           O  
ATOM   4534  CG  ARG B 175     -15.734 -27.953   8.961  1.00 93.88           C  
ATOM   4535  CD  ARG B 175     -17.125 -27.625   9.453  1.00 93.88           C  
ATOM   4536  NE  ARG B 175     -17.703 -26.484   8.727  1.00 93.88           N  
ATOM   4537  NH1 ARG B 175     -19.594 -26.328  10.039  1.00 93.88           N  
ATOM   4538  NH2 ARG B 175     -19.281 -24.891   8.289  1.00 93.88           N  
ATOM   4539  CZ  ARG B 175     -18.859 -25.906   9.016  1.00 93.88           C  
ATOM   4540  N   PRO B 176     -12.289 -30.500  10.773  1.00 94.62           N  
ATOM   4541  CA  PRO B 176     -11.477 -29.297  10.969  1.00 94.62           C  
ATOM   4542  C   PRO B 176     -10.641 -28.953   9.742  1.00 94.62           C  
ATOM   4543  CB  PRO B 176     -10.570 -29.672  12.148  1.00 94.62           C  
ATOM   4544  O   PRO B 176     -10.586 -29.719   8.781  1.00 94.62           O  
ATOM   4545  CG  PRO B 176     -10.383 -31.156  12.031  1.00 94.62           C  
ATOM   4546  CD  PRO B 176     -11.656 -31.750  11.492  1.00 94.62           C  
ATOM   4547  N   ALA B 177     -10.102 -27.750   9.750  1.00 96.56           N  
ATOM   4548  CA  ALA B 177      -9.305 -27.281   8.625  1.00 96.56           C  
ATOM   4549  C   ALA B 177      -8.164 -28.250   8.312  1.00 96.56           C  
ATOM   4550  CB  ALA B 177      -8.742 -25.891   8.914  1.00 96.56           C  
ATOM   4551  O   ALA B 177      -7.551 -28.797   9.227  1.00 96.56           O  
ATOM   4552  N   LEU B 178      -7.852 -28.469   7.047  1.00 96.00           N  
ATOM   4553  CA  LEU B 178      -6.871 -29.453   6.609  1.00 96.00           C  
ATOM   4554  C   LEU B 178      -5.477 -29.109   7.113  1.00 96.00           C  
ATOM   4555  CB  LEU B 178      -6.863 -29.562   5.082  1.00 96.00           C  
ATOM   4556  O   LEU B 178      -4.699 -29.984   7.473  1.00 96.00           O  
ATOM   4557  CG  LEU B 178      -8.117 -30.156   4.438  1.00 96.00           C  
ATOM   4558  CD1 LEU B 178      -8.023 -30.062   2.916  1.00 96.00           C  
ATOM   4559  CD2 LEU B 178      -8.328 -31.594   4.883  1.00 96.00           C  
ATOM   4560  N   LEU B 179      -5.152 -27.812   7.121  1.00 96.12           N  
ATOM   4561  CA  LEU B 179      -3.842 -27.375   7.590  1.00 96.12           C  
ATOM   4562  C   LEU B 179      -3.938 -26.766   8.984  1.00 96.12           C  
ATOM   4563  CB  LEU B 179      -3.229 -26.359   6.617  1.00 96.12           C  
ATOM   4564  O   LEU B 179      -3.588 -25.594   9.180  1.00 96.12           O  
ATOM   4565  CG  LEU B 179      -2.697 -26.938   5.301  1.00 96.12           C  
ATOM   4566  CD1 LEU B 179      -3.850 -27.219   4.344  1.00 96.12           C  
ATOM   4567  CD2 LEU B 179      -1.698 -25.969   4.668  1.00 96.12           C  
ATOM   4568  N   ARG B 180      -4.246 -27.531   9.922  1.00 92.44           N  
ATOM   4569  CA  ARG B 180      -4.402 -27.094  11.305  1.00 92.44           C  
ATOM   4570  C   ARG B 180      -3.053 -26.750  11.930  1.00 92.44           C  
ATOM   4571  CB  ARG B 180      -5.102 -28.172  12.141  1.00 92.44           C  
ATOM   4572  O   ARG B 180      -2.975 -25.906  12.828  1.00 92.44           O  
ATOM   4573  CG  ARG B 180      -6.547 -28.422  11.734  1.00 92.44           C  
ATOM   4574  CD  ARG B 180      -7.191 -29.500  12.578  1.00 92.44           C  
ATOM   4575  NE  ARG B 180      -8.578 -29.734  12.195  1.00 92.44           N  
ATOM   4576  NH1 ARG B 180      -8.914 -31.484  13.664  1.00 92.44           N  
ATOM   4577  NH2 ARG B 180     -10.617 -30.797  12.297  1.00 92.44           N  
ATOM   4578  CZ  ARG B 180      -9.367 -30.672  12.719  1.00 92.44           C  
ATOM   4579  N   GLU B 181      -2.012 -27.312  11.398  1.00 93.12           N  
ATOM   4580  CA  GLU B 181      -0.671 -27.078  11.930  1.00 93.12           C  
ATOM   4581  C   GLU B 181      -0.211 -25.641  11.656  1.00 93.12           C  
ATOM   4582  CB  GLU B 181       0.324 -28.062  11.328  1.00 93.12           C  
ATOM   4583  O   GLU B 181       0.783 -25.188  12.227  1.00 93.12           O  
ATOM   4584  CG  GLU B 181       0.121 -29.500  11.797  1.00 93.12           C  
ATOM   4585  CD  GLU B 181      -0.839 -30.297  10.922  1.00 93.12           C  
ATOM   4586  OE1 GLU B 181      -0.997 -31.516  11.141  1.00 93.12           O  
ATOM   4587  OE2 GLU B 181      -1.439 -29.672  10.008  1.00 93.12           O  
ATOM   4588  N   ALA B 182      -0.972 -24.969  10.797  1.00 95.50           N  
ATOM   4589  CA  ALA B 182      -0.607 -23.594  10.477  1.00 95.50           C  
ATOM   4590  C   ALA B 182      -0.611 -22.703  11.727  1.00 95.50           C  
ATOM   4591  CB  ALA B 182      -1.559 -23.016   9.422  1.00 95.50           C  
ATOM   4592  O   ALA B 182       0.038 -21.656  11.758  1.00 95.50           O  
ATOM   4593  N   GLU B 183      -1.278 -23.109  12.727  1.00 96.00           N  
ATOM   4594  CA  GLU B 183      -1.321 -22.375  13.984  1.00 96.00           C  
ATOM   4595  C   GLU B 183       0.070 -22.250  14.602  1.00 96.00           C  
ATOM   4596  CB  GLU B 183      -2.275 -23.047  14.977  1.00 96.00           C  
ATOM   4597  O   GLU B 183       0.365 -21.281  15.297  1.00 96.00           O  
ATOM   4598  CG  GLU B 183      -2.506 -22.266  16.250  1.00 96.00           C  
ATOM   4599  CD  GLU B 183      -3.555 -22.875  17.156  1.00 96.00           C  
ATOM   4600  OE1 GLU B 183      -3.930 -22.250  18.172  1.00 96.00           O  
ATOM   4601  OE2 GLU B 183      -4.004 -24.000  16.859  1.00 96.00           O  
ATOM   4602  N   ASN B 184       0.920 -23.125  14.281  1.00 93.62           N  
ATOM   4603  CA  ASN B 184       2.252 -23.156  14.875  1.00 93.62           C  
ATOM   4604  C   ASN B 184       3.299 -22.562  13.930  1.00 93.62           C  
ATOM   4605  CB  ASN B 184       2.633 -24.578  15.273  1.00 93.62           C  
ATOM   4606  O   ASN B 184       4.492 -22.562  14.242  1.00 93.62           O  
ATOM   4607  CG  ASN B 184       1.713 -25.156  16.328  1.00 93.62           C  
ATOM   4608  ND2 ASN B 184       1.376 -26.438  16.188  1.00 93.62           N  
ATOM   4609  OD1 ASN B 184       1.308 -24.469  17.266  1.00 93.62           O  
ATOM   4610  N   PHE B 185       2.865 -22.141  12.820  1.00 95.69           N  
ATOM   4611  CA  PHE B 185       3.814 -21.500  11.922  1.00 95.69           C  
ATOM   4612  C   PHE B 185       4.383 -20.234  12.539  1.00 95.69           C  
ATOM   4613  CB  PHE B 185       3.145 -21.172  10.578  1.00 95.69           C  
ATOM   4614  O   PHE B 185       3.766 -19.641  13.430  1.00 95.69           O  
ATOM   4615  CG  PHE B 185       2.742 -22.391   9.789  1.00 95.69           C  
ATOM   4616  CD1 PHE B 185       3.115 -23.656  10.203  1.00 95.69           C  
ATOM   4617  CD2 PHE B 185       1.989 -22.266   8.633  1.00 95.69           C  
ATOM   4618  CE1 PHE B 185       2.742 -24.781   9.477  1.00 95.69           C  
ATOM   4619  CE2 PHE B 185       1.613 -23.375   7.895  1.00 95.69           C  
ATOM   4620  CZ  PHE B 185       1.992 -24.641   8.320  1.00 95.69           C  
ATOM   4621  N   THR B 186       5.559 -19.844  12.109  1.00 95.12           N  
ATOM   4622  CA  THR B 186       6.199 -18.625  12.602  1.00 95.12           C  
ATOM   4623  C   THR B 186       6.387 -17.625  11.469  1.00 95.12           C  
ATOM   4624  CB  THR B 186       7.559 -18.938  13.250  1.00 95.12           C  
ATOM   4625  O   THR B 186       6.738 -18.000  10.344  1.00 95.12           O  
ATOM   4626  CG2 THR B 186       7.387 -19.734  14.531  1.00 95.12           C  
ATOM   4627  OG1 THR B 186       8.359 -19.688  12.328  1.00 95.12           O  
ATOM   4628  N   LEU B 187       6.066 -16.453  11.750  1.00 96.44           N  
ATOM   4629  CA  LEU B 187       6.180 -15.336  10.828  1.00 96.44           C  
ATOM   4630  C   LEU B 187       7.305 -14.398  11.250  1.00 96.44           C  
ATOM   4631  CB  LEU B 187       4.859 -14.562  10.758  1.00 96.44           C  
ATOM   4632  O   LEU B 187       7.305 -13.883  12.375  1.00 96.44           O  
ATOM   4633  CG  LEU B 187       4.875 -13.266   9.953  1.00 96.44           C  
ATOM   4634  CD1 LEU B 187       5.078 -13.562   8.469  1.00 96.44           C  
ATOM   4635  CD2 LEU B 187       3.584 -12.484  10.172  1.00 96.44           C  
ATOM   4636  N   PHE B 188       8.258 -14.234  10.422  1.00 94.56           N  
ATOM   4637  CA  PHE B 188       9.344 -13.281  10.633  1.00 94.56           C  
ATOM   4638  C   PHE B 188       9.102 -11.992   9.859  1.00 94.56           C  
ATOM   4639  CB  PHE B 188      10.680 -13.898  10.219  1.00 94.56           C  
ATOM   4640  O   PHE B 188       8.945 -12.016   8.641  1.00 94.56           O  
ATOM   4641  CG  PHE B 188      11.852 -12.953  10.336  1.00 94.56           C  
ATOM   4642  CD1 PHE B 188      12.656 -12.688   9.234  1.00 94.56           C  
ATOM   4643  CD2 PHE B 188      12.133 -12.336  11.539  1.00 94.56           C  
ATOM   4644  CE1 PHE B 188      13.734 -11.812   9.336  1.00 94.56           C  
ATOM   4645  CE2 PHE B 188      13.211 -11.461  11.648  1.00 94.56           C  
ATOM   4646  CZ  PHE B 188      14.008 -11.203  10.547  1.00 94.56           C  
ATOM   4647  N   ILE B 189       9.047 -10.859  10.523  1.00 94.81           N  
ATOM   4648  CA  ILE B 189       8.766  -9.570   9.898  1.00 94.81           C  
ATOM   4649  C   ILE B 189      10.008  -8.680   9.977  1.00 94.81           C  
ATOM   4650  CB  ILE B 189       7.559  -8.867  10.562  1.00 94.81           C  
ATOM   4651  O   ILE B 189      10.531  -8.438  11.070  1.00 94.81           O  
ATOM   4652  CG1 ILE B 189       6.309  -9.758  10.469  1.00 94.81           C  
ATOM   4653  CG2 ILE B 189       7.309  -7.504   9.914  1.00 94.81           C  
ATOM   4654  CD1 ILE B 189       5.105  -9.211  11.227  1.00 94.81           C  
ATOM   4655  N   LYS B 190      10.461  -8.234   8.891  1.00 90.62           N  
ATOM   4656  CA  LYS B 190      11.492  -7.203   8.797  1.00 90.62           C  
ATOM   4657  C   LYS B 190      10.898  -5.879   8.328  1.00 90.62           C  
ATOM   4658  CB  LYS B 190      12.609  -7.645   7.848  1.00 90.62           C  
ATOM   4659  O   LYS B 190      10.367  -5.785   7.219  1.00 90.62           O  
ATOM   4660  CG  LYS B 190      13.430  -8.820   8.359  1.00 90.62           C  
ATOM   4661  CD  LYS B 190      14.445  -9.281   7.328  1.00 90.62           C  
ATOM   4662  CE  LYS B 190      15.555  -8.258   7.141  1.00 90.62           C  
ATOM   4663  NZ  LYS B 190      16.547  -8.695   6.109  1.00 90.62           N  
ATOM   4664  N   ASN B 191      11.000  -4.875   9.172  1.00 92.88           N  
ATOM   4665  CA  ASN B 191      10.438  -3.562   8.867  1.00 92.88           C  
ATOM   4666  C   ASN B 191      11.500  -2.469   8.953  1.00 92.88           C  
ATOM   4667  CB  ASN B 191       9.273  -3.246   9.812  1.00 92.88           C  
ATOM   4668  O   ASN B 191      12.195  -2.346   9.961  1.00 92.88           O  
ATOM   4669  CG  ASN B 191       8.742  -1.837   9.633  1.00 92.88           C  
ATOM   4670  ND2 ASN B 191       8.586  -1.419   8.383  1.00 92.88           N  
ATOM   4671  OD1 ASN B 191       8.484  -1.131  10.609  1.00 92.88           O  
ATOM   4672  N   SER B 192      11.664  -1.808   7.871  1.00 88.31           N  
ATOM   4673  CA  SER B 192      12.539  -0.645   7.836  1.00 88.31           C  
ATOM   4674  C   SER B 192      11.750   0.644   7.641  1.00 88.31           C  
ATOM   4675  CB  SER B 192      13.578  -0.789   6.715  1.00 88.31           C  
ATOM   4676  O   SER B 192      10.859   0.710   6.793  1.00 88.31           O  
ATOM   4677  OG  SER B 192      14.391  -1.929   6.930  1.00 88.31           O  
ATOM   4678  N   ILE B 193      12.078   1.644   8.469  1.00 89.88           N  
ATOM   4679  CA  ILE B 193      11.359   2.912   8.367  1.00 89.88           C  
ATOM   4680  C   ILE B 193      12.359   4.051   8.172  1.00 89.88           C  
ATOM   4681  CB  ILE B 193      10.484   3.168   9.609  1.00 89.88           C  
ATOM   4682  O   ILE B 193      13.531   3.922   8.523  1.00 89.88           O  
ATOM   4683  CG1 ILE B 193      11.352   3.195  10.875  1.00 89.88           C  
ATOM   4684  CG2 ILE B 193       9.383   2.107   9.727  1.00 89.88           C  
ATOM   4685  CD1 ILE B 193      10.781   4.062  11.992  1.00 89.88           C  
ATOM   4686  N   SER B 194      11.906   5.070   7.531  1.00 86.00           N  
ATOM   4687  CA  SER B 194      12.688   6.289   7.355  1.00 86.00           C  
ATOM   4688  C   SER B 194      11.836   7.531   7.605  1.00 86.00           C  
ATOM   4689  CB  SER B 194      13.281   6.344   5.945  1.00 86.00           C  
ATOM   4690  O   SER B 194      10.664   7.582   7.219  1.00 86.00           O  
ATOM   4691  OG  SER B 194      13.953   7.570   5.734  1.00 86.00           O  
ATOM   4692  N   PHE B 195      12.438   8.445   8.344  1.00 88.44           N  
ATOM   4693  CA  PHE B 195      11.891   9.789   8.484  1.00 88.44           C  
ATOM   4694  C   PHE B 195      12.680  10.789   7.645  1.00 88.44           C  
ATOM   4695  CB  PHE B 195      11.883  10.219   9.953  1.00 88.44           C  
ATOM   4696  O   PHE B 195      13.664  11.359   8.117  1.00 88.44           O  
ATOM   4697  CG  PHE B 195      11.055   9.344  10.844  1.00 88.44           C  
ATOM   4698  CD1 PHE B 195       9.664   9.422  10.820  1.00 88.44           C  
ATOM   4699  CD2 PHE B 195      11.656   8.430  11.695  1.00 88.44           C  
ATOM   4700  CE1 PHE B 195       8.891   8.609  11.648  1.00 88.44           C  
ATOM   4701  CE2 PHE B 195      10.891   7.613  12.523  1.00 88.44           C  
ATOM   4702  CZ  PHE B 195       9.508   7.703  12.500  1.00 88.44           C  
ATOM   4703  N   PRO B 196      12.227  11.016   6.441  1.00 79.75           N  
ATOM   4704  CA  PRO B 196      13.031  11.812   5.512  1.00 79.75           C  
ATOM   4705  C   PRO B 196      13.281  13.227   6.012  1.00 79.75           C  
ATOM   4706  CB  PRO B 196      12.188  11.820   4.234  1.00 79.75           C  
ATOM   4707  O   PRO B 196      14.359  13.781   5.789  1.00 79.75           O  
ATOM   4708  CG  PRO B 196      11.242  10.672   4.391  1.00 79.75           C  
ATOM   4709  CD  PRO B 196      11.062  10.398   5.855  1.00 79.75           C  
ATOM   4710  N   ARG B 197      12.344  13.789   6.688  1.00 80.75           N  
ATOM   4711  CA  ARG B 197      12.508  15.156   7.168  1.00 80.75           C  
ATOM   4712  C   ARG B 197      13.695  15.266   8.117  1.00 80.75           C  
ATOM   4713  CB  ARG B 197      11.234  15.633   7.871  1.00 80.75           C  
ATOM   4714  O   ARG B 197      14.414  16.266   8.109  1.00 80.75           O  
ATOM   4715  CG  ARG B 197      11.281  17.094   8.305  1.00 80.75           C  
ATOM   4716  CD  ARG B 197       9.922  17.594   8.773  1.00 80.75           C  
ATOM   4717  NE  ARG B 197       9.961  18.984   9.180  1.00 80.75           N  
ATOM   4718  NH1 ARG B 197       7.672  19.250   9.281  1.00 80.75           N  
ATOM   4719  NH2 ARG B 197       9.055  21.000   9.789  1.00 80.75           N  
ATOM   4720  CZ  ARG B 197       8.898  19.750   9.414  1.00 80.75           C  
ATOM   4721  N   PHE B 198      13.961  14.242   8.859  1.00 89.19           N  
ATOM   4722  CA  PHE B 198      15.008  14.289   9.867  1.00 89.19           C  
ATOM   4723  C   PHE B 198      16.203  13.445   9.438  1.00 89.19           C  
ATOM   4724  CB  PHE B 198      14.484  13.797  11.219  1.00 89.19           C  
ATOM   4725  O   PHE B 198      17.219  13.391  10.141  1.00 89.19           O  
ATOM   4726  CG  PHE B 198      13.242  14.508  11.680  1.00 89.19           C  
ATOM   4727  CD1 PHE B 198      13.211  15.898  11.766  1.00 89.19           C  
ATOM   4728  CD2 PHE B 198      12.102  13.797  12.039  1.00 89.19           C  
ATOM   4729  CE1 PHE B 198      12.062  16.562  12.188  1.00 89.19           C  
ATOM   4730  CE2 PHE B 198      10.953  14.445  12.469  1.00 89.19           C  
ATOM   4731  CZ  PHE B 198      10.938  15.836  12.539  1.00 89.19           C  
ATOM   4732  N   LYS B 199      16.141  12.758   8.328  1.00 84.19           N  
ATOM   4733  CA  LYS B 199      17.172  11.883   7.785  1.00 84.19           C  
ATOM   4734  C   LYS B 199      17.562  10.789   8.781  1.00 84.19           C  
ATOM   4735  CB  LYS B 199      18.406  12.703   7.402  1.00 84.19           C  
ATOM   4736  O   LYS B 199      18.734  10.570   9.039  1.00 84.19           O  
ATOM   4737  CG  LYS B 199      18.156  13.734   6.312  1.00 84.19           C  
ATOM   4738  CD  LYS B 199      19.438  14.469   5.926  1.00 84.19           C  
ATOM   4739  CE  LYS B 199      19.188  15.500   4.844  1.00 84.19           C  
ATOM   4740  NZ  LYS B 199      20.438  16.234   4.465  1.00 84.19           N  
ATOM   4741  N   VAL B 200      16.562  10.227   9.375  1.00 89.69           N  
ATOM   4742  CA  VAL B 200      16.766   9.141  10.320  1.00 89.69           C  
ATOM   4743  C   VAL B 200      16.188   7.844   9.750  1.00 89.69           C  
ATOM   4744  CB  VAL B 200      16.125   9.453  11.695  1.00 89.69           C  
ATOM   4745  O   VAL B 200      15.047   7.816   9.281  1.00 89.69           O  
ATOM   4746  CG1 VAL B 200      16.156   8.219  12.594  1.00 89.69           C  
ATOM   4747  CG2 VAL B 200      16.828  10.625  12.359  1.00 89.69           C  
ATOM   4748  N   ASN B 201      16.984   6.812   9.734  1.00 86.56           N  
ATOM   4749  CA  ASN B 201      16.562   5.473   9.336  1.00 86.56           C  
ATOM   4750  C   ASN B 201      16.641   4.496  10.508  1.00 86.56           C  
ATOM   4751  CB  ASN B 201      17.422   4.969   8.172  1.00 86.56           C  
ATOM   4752  O   ASN B 201      17.562   4.562  11.328  1.00 86.56           O  
ATOM   4753  CG  ASN B 201      17.391   5.902   6.980  1.00 86.56           C  
ATOM   4754  ND2 ASN B 201      18.516   6.043   6.305  1.00 86.56           N  
ATOM   4755  OD1 ASN B 201      16.344   6.492   6.668  1.00 86.56           O  
ATOM   4756  N   ARG B 202      15.625   3.684  10.625  1.00 88.88           N  
ATOM   4757  CA  ARG B 202      15.562   2.715  11.719  1.00 88.88           C  
ATOM   4758  C   ARG B 202      14.938   1.404  11.250  1.00 88.88           C  
ATOM   4759  CB  ARG B 202      14.773   3.281  12.898  1.00 88.88           C  
ATOM   4760  O   ARG B 202      14.219   1.374  10.250  1.00 88.88           O  
ATOM   4761  CG  ARG B 202      14.969   2.520  14.195  1.00 88.88           C  
ATOM   4762  CD  ARG B 202      16.328   2.803  14.812  1.00 88.88           C  
ATOM   4763  NE  ARG B 202      16.438   2.254  16.156  1.00 88.88           N  
ATOM   4764  NH1 ARG B 202      18.625   2.922  16.484  1.00 88.88           N  
ATOM   4765  NH2 ARG B 202      17.516   1.790  18.141  1.00 88.88           N  
ATOM   4766  CZ  ARG B 202      17.531   2.322  16.922  1.00 88.88           C  
ATOM   4767  N   ARG B 203      15.266   0.303  11.930  1.00 89.81           N  
ATOM   4768  CA  ARG B 203      14.727  -1.026  11.664  1.00 89.81           C  
ATOM   4769  C   ARG B 203      14.156  -1.646  12.938  1.00 89.81           C  
ATOM   4770  CB  ARG B 203      15.797  -1.939  11.070  1.00 89.81           C  
ATOM   4771  O   ARG B 203      14.516  -1.238  14.047  1.00 89.81           O  
ATOM   4772  CG  ARG B 203      16.359  -1.444   9.750  1.00 89.81           C  
ATOM   4773  CD  ARG B 203      17.484  -2.350   9.242  1.00 89.81           C  
ATOM   4774  NE  ARG B 203      18.094  -1.819   8.023  1.00 89.81           N  
ATOM   4775  NH1 ARG B 203      19.609  -3.545   7.789  1.00 89.81           N  
ATOM   4776  NH2 ARG B 203      19.562  -1.830   6.266  1.00 89.81           N  
ATOM   4777  CZ  ARG B 203      19.094  -2.398   7.363  1.00 89.81           C  
ATOM   4778  N   ASN B 204      13.281  -2.646  12.727  1.00 91.00           N  
ATOM   4779  CA  ASN B 204      12.680  -3.256  13.906  1.00 91.00           C  
ATOM   4780  C   ASN B 204      13.625  -4.246  14.570  1.00 91.00           C  
ATOM   4781  CB  ASN B 204      11.359  -3.949  13.539  1.00 91.00           C  
ATOM   4782  O   ASN B 204      13.367  -4.707  15.688  1.00 91.00           O  
ATOM   4783  CG  ASN B 204      11.562  -5.117  12.586  1.00 91.00           C  
ATOM   4784  ND2 ASN B 204      10.711  -6.125  12.703  1.00 91.00           N  
ATOM   4785  OD1 ASN B 204      12.477  -5.109  11.758  1.00 91.00           O  
ATOM   4786  N   LEU B 205      14.703  -4.590  13.867  1.00 87.88           N  
ATOM   4787  CA  LEU B 205      15.766  -5.371  14.500  1.00 87.88           C  
ATOM   4788  C   LEU B 205      16.703  -4.469  15.297  1.00 87.88           C  
ATOM   4789  CB  LEU B 205      16.562  -6.145  13.445  1.00 87.88           C  
ATOM   4790  O   LEU B 205      17.844  -4.230  14.891  1.00 87.88           O  
ATOM   4791  CG  LEU B 205      15.758  -7.035  12.500  1.00 87.88           C  
ATOM   4792  CD1 LEU B 205      16.672  -7.656  11.453  1.00 87.88           C  
ATOM   4793  CD2 LEU B 205      15.023  -8.117  13.289  1.00 87.88           C  
ATOM   4794  N   VAL B 206      16.219  -4.109  16.484  1.00 86.12           N  
ATOM   4795  CA  VAL B 206      16.891  -3.121  17.312  1.00 86.12           C  
ATOM   4796  C   VAL B 206      18.094  -3.758  18.000  1.00 86.12           C  
ATOM   4797  CB  VAL B 206      15.930  -2.521  18.375  1.00 86.12           C  
ATOM   4798  O   VAL B 206      18.359  -4.953  17.828  1.00 86.12           O  
ATOM   4799  CG1 VAL B 206      14.820  -1.714  17.703  1.00 86.12           C  
ATOM   4800  CG2 VAL B 206      15.336  -3.629  19.234  1.00 86.12           C  
ATOM   4801  N   GLU B 207      18.828  -2.992  18.719  1.00 82.50           N  
ATOM   4802  CA  GLU B 207      20.109  -3.387  19.312  1.00 82.50           C  
ATOM   4803  C   GLU B 207      19.922  -4.543  20.297  1.00 82.50           C  
ATOM   4804  CB  GLU B 207      20.750  -2.197  20.031  1.00 82.50           C  
ATOM   4805  O   GLU B 207      20.812  -5.371  20.469  1.00 82.50           O  
ATOM   4806  CG  GLU B 207      21.125  -1.050  19.094  1.00 82.50           C  
ATOM   4807  CD  GLU B 207      19.969  -0.091  18.844  1.00 82.50           C  
ATOM   4808  OE1 GLU B 207      20.156   0.906  18.109  1.00 82.50           O  
ATOM   4809  OE2 GLU B 207      18.859  -0.337  19.391  1.00 82.50           O  
ATOM   4810  N   GLU B 208      18.781  -4.648  20.828  1.00 80.75           N  
ATOM   4811  CA  GLU B 208      18.516  -5.684  21.812  1.00 80.75           C  
ATOM   4812  C   GLU B 208      18.297  -7.043  21.156  1.00 80.75           C  
ATOM   4813  CB  GLU B 208      17.312  -5.316  22.688  1.00 80.75           C  
ATOM   4814  O   GLU B 208      18.406  -8.078  21.812  1.00 80.75           O  
ATOM   4815  CG  GLU B 208      17.562  -4.129  23.609  1.00 80.75           C  
ATOM   4816  CD  GLU B 208      16.297  -3.656  24.312  1.00 80.75           C  
ATOM   4817  OE1 GLU B 208      16.359  -2.641  25.047  1.00 80.75           O  
ATOM   4818  OE2 GLU B 208      15.242  -4.309  24.141  1.00 80.75           O  
ATOM   4819  N   VAL B 209      18.016  -7.039  19.906  1.00 80.75           N  
ATOM   4820  CA  VAL B 209      17.766  -8.289  19.188  1.00 80.75           C  
ATOM   4821  C   VAL B 209      19.078  -8.828  18.625  1.00 80.75           C  
ATOM   4822  CB  VAL B 209      16.734  -8.102  18.047  1.00 80.75           C  
ATOM   4823  O   VAL B 209      19.688  -8.211  17.734  1.00 80.75           O  
ATOM   4824  CG1 VAL B 209      16.469  -9.430  17.344  1.00 80.75           C  
ATOM   4825  CG2 VAL B 209      15.438  -7.512  18.609  1.00 80.75           C  
ATOM   4826  N   ASN B 210      19.656  -9.898  19.125  1.00 80.75           N  
ATOM   4827  CA  ASN B 210      20.891 -10.523  18.656  1.00 80.75           C  
ATOM   4828  C   ASN B 210      20.609 -11.859  17.969  1.00 80.75           C  
ATOM   4829  CB  ASN B 210      21.859 -10.711  19.812  1.00 80.75           C  
ATOM   4830  O   ASN B 210      19.484 -12.344  17.969  1.00 80.75           O  
ATOM   4831  CG  ASN B 210      21.281 -11.547  20.938  1.00 80.75           C  
ATOM   4832  ND2 ASN B 210      21.953 -11.531  22.094  1.00 80.75           N  
ATOM   4833  OD1 ASN B 210      20.250 -12.203  20.766  1.00 80.75           O  
ATOM   4834  N   ALA B 211      21.625 -12.344  17.328  1.00 76.56           N  
ATOM   4835  CA  ALA B 211      21.500 -13.555  16.516  1.00 76.56           C  
ATOM   4836  C   ALA B 211      21.031 -14.727  17.375  1.00 76.56           C  
ATOM   4837  CB  ALA B 211      22.828 -13.891  15.844  1.00 76.56           C  
ATOM   4838  O   ALA B 211      20.188 -15.523  16.938  1.00 76.56           O  
ATOM   4839  N   ALA B 212      21.531 -14.812  18.562  1.00 76.31           N  
ATOM   4840  CA  ALA B 212      21.156 -15.914  19.438  1.00 76.31           C  
ATOM   4841  C   ALA B 212      19.703 -15.812  19.859  1.00 76.31           C  
ATOM   4842  CB  ALA B 212      22.062 -15.938  20.688  1.00 76.31           C  
ATOM   4843  O   ALA B 212      18.984 -16.828  19.922  1.00 76.31           O  
ATOM   4844  N   HIS B 213      19.312 -14.594  20.062  1.00 78.00           N  
ATOM   4845  CA  HIS B 213      17.922 -14.344  20.453  1.00 78.00           C  
ATOM   4846  C   HIS B 213      16.969 -14.641  19.312  1.00 78.00           C  
ATOM   4847  CB  HIS B 213      17.750 -12.891  20.922  1.00 78.00           C  
ATOM   4848  O   HIS B 213      15.891 -15.211  19.516  1.00 78.00           O  
ATOM   4849  CG  HIS B 213      16.438 -12.625  21.578  1.00 78.00           C  
ATOM   4850  CD2 HIS B 213      15.422 -11.805  21.234  1.00 78.00           C  
ATOM   4851  ND1 HIS B 213      16.047 -13.250  22.750  1.00 78.00           N  
ATOM   4852  CE1 HIS B 213      14.852 -12.820  23.094  1.00 78.00           C  
ATOM   4853  NE2 HIS B 213      14.445 -11.938  22.203  1.00 78.00           N  
ATOM   4854  N   MET B 214      17.375 -14.398  18.125  1.00 79.19           N  
ATOM   4855  CA  MET B 214      16.516 -14.539  16.969  1.00 79.19           C  
ATOM   4856  C   MET B 214      16.234 -16.016  16.672  1.00 79.19           C  
ATOM   4857  CB  MET B 214      17.141 -13.875  15.742  1.00 79.19           C  
ATOM   4858  O   MET B 214      15.172 -16.359  16.156  1.00 79.19           O  
ATOM   4859  CG  MET B 214      16.828 -12.391  15.625  1.00 79.19           C  
ATOM   4860  SD  MET B 214      16.328 -11.914  13.922  1.00 79.19           S  
ATOM   4861  CE  MET B 214      17.844 -12.344  13.016  1.00 79.19           C  
ATOM   4862  N   LYS B 215      17.125 -16.844  17.078  1.00 79.00           N  
ATOM   4863  CA  LYS B 215      16.969 -18.266  16.781  1.00 79.00           C  
ATOM   4864  C   LYS B 215      15.891 -18.891  17.672  1.00 79.00           C  
ATOM   4865  CB  LYS B 215      18.297 -19.000  16.969  1.00 79.00           C  
ATOM   4866  O   LYS B 215      15.227 -19.844  17.266  1.00 79.00           O  
ATOM   4867  CG  LYS B 215      19.297 -18.750  15.844  1.00 79.00           C  
ATOM   4868  CD  LYS B 215      20.562 -19.578  16.031  1.00 79.00           C  
ATOM   4869  CE  LYS B 215      21.578 -19.297  14.938  1.00 79.00           C  
ATOM   4870  NZ  LYS B 215      22.844 -20.078  15.141  1.00 79.00           N  
ATOM   4871  N   THR B 216      15.664 -18.250  18.828  1.00 83.62           N  
ATOM   4872  CA  THR B 216      14.766 -18.953  19.734  1.00 83.62           C  
ATOM   4873  C   THR B 216      13.648 -18.031  20.219  1.00 83.62           C  
ATOM   4874  CB  THR B 216      15.531 -19.500  20.953  1.00 83.62           C  
ATOM   4875  O   THR B 216      12.672 -18.484  20.812  1.00 83.62           O  
ATOM   4876  CG2 THR B 216      16.578 -20.531  20.531  1.00 83.62           C  
ATOM   4877  OG1 THR B 216      16.188 -18.422  21.625  1.00 83.62           O  
ATOM   4878  N   CYS B 217      13.656 -16.828  19.891  1.00 88.56           N  
ATOM   4879  CA  CYS B 217      12.672 -15.938  20.484  1.00 88.56           C  
ATOM   4880  C   CYS B 217      11.336 -16.031  19.750  1.00 88.56           C  
ATOM   4881  CB  CYS B 217      13.180 -14.500  20.453  1.00 88.56           C  
ATOM   4882  O   CYS B 217      11.297 -16.344  18.562  1.00 88.56           O  
ATOM   4883  SG  CYS B 217      13.031 -13.695  18.844  1.00 88.56           S  
ATOM   4884  N   LEU B 218      10.266 -15.914  20.453  1.00 93.81           N  
ATOM   4885  CA  LEU B 218       8.906 -15.758  19.969  1.00 93.81           C  
ATOM   4886  C   LEU B 218       8.234 -14.539  20.594  1.00 93.81           C  
ATOM   4887  CB  LEU B 218       8.078 -17.016  20.266  1.00 93.81           C  
ATOM   4888  O   LEU B 218       8.352 -14.312  21.797  1.00 93.81           O  
ATOM   4889  CG  LEU B 218       8.391 -18.250  19.406  1.00 93.81           C  
ATOM   4890  CD1 LEU B 218       7.676 -19.469  19.969  1.00 93.81           C  
ATOM   4891  CD2 LEU B 218       7.984 -18.000  17.953  1.00 93.81           C  
ATOM   4892  N   PHE B 219       7.633 -13.844  19.812  1.00 95.69           N  
ATOM   4893  CA  PHE B 219       7.000 -12.609  20.266  1.00 95.69           C  
ATOM   4894  C   PHE B 219       5.969 -12.891  21.359  1.00 95.69           C  
ATOM   4895  CB  PHE B 219       6.336 -11.875  19.094  1.00 95.69           C  
ATOM   4896  O   PHE B 219       5.180 -13.836  21.234  1.00 95.69           O  
ATOM   4897  CG  PHE B 219       5.570 -10.648  19.500  1.00 95.69           C  
ATOM   4898  CD1 PHE B 219       4.207 -10.711  19.750  1.00 95.69           C  
ATOM   4899  CD2 PHE B 219       6.215  -9.422  19.625  1.00 95.69           C  
ATOM   4900  CE1 PHE B 219       3.494  -9.578  20.125  1.00 95.69           C  
ATOM   4901  CE2 PHE B 219       5.512  -8.281  20.000  1.00 95.69           C  
ATOM   4902  CZ  PHE B 219       4.152  -8.359  20.250  1.00 95.69           C  
ATOM   4903  N   HIS B 220       6.066 -12.148  22.328  1.00 95.06           N  
ATOM   4904  CA  HIS B 220       5.059 -12.047  23.391  1.00 95.06           C  
ATOM   4905  C   HIS B 220       4.852 -10.594  23.812  1.00 95.06           C  
ATOM   4906  CB  HIS B 220       5.461 -12.891  24.594  1.00 95.06           C  
ATOM   4907  O   HIS B 220       5.820  -9.859  24.031  1.00 95.06           O  
ATOM   4908  CG  HIS B 220       4.340 -13.133  25.562  1.00 95.06           C  
ATOM   4909  CD2 HIS B 220       3.498 -14.188  25.688  1.00 95.06           C  
ATOM   4910  ND1 HIS B 220       3.979 -12.219  26.516  1.00 95.06           N  
ATOM   4911  CE1 HIS B 220       2.961 -12.703  27.219  1.00 95.06           C  
ATOM   4912  NE2 HIS B 220       2.650 -13.891  26.734  1.00 95.06           N  
ATOM   4913  N   LYS B 221       3.699 -10.188  23.969  1.00 93.44           N  
ATOM   4914  CA  LYS B 221       3.346  -8.789  24.188  1.00 93.44           C  
ATOM   4915  C   LYS B 221       4.055  -8.234  25.422  1.00 93.44           C  
ATOM   4916  CB  LYS B 221       1.831  -8.641  24.344  1.00 93.44           C  
ATOM   4917  O   LYS B 221       4.492  -7.086  25.422  1.00 93.44           O  
ATOM   4918  CG  LYS B 221       1.356  -7.191  24.391  1.00 93.44           C  
ATOM   4919  CD  LYS B 221      -0.164  -7.105  24.422  1.00 93.44           C  
ATOM   4920  CE  LYS B 221      -0.641  -5.660  24.438  1.00 93.44           C  
ATOM   4921  NZ  LYS B 221      -2.131  -5.566  24.422  1.00 93.44           N  
ATOM   4922  N   THR B 222       4.297  -9.055  26.453  1.00 93.56           N  
ATOM   4923  CA  THR B 222       4.875  -8.562  27.703  1.00 93.56           C  
ATOM   4924  C   THR B 222       6.293  -9.086  27.891  1.00 93.56           C  
ATOM   4925  CB  THR B 222       4.016  -8.969  28.922  1.00 93.56           C  
ATOM   4926  O   THR B 222       7.195  -8.336  28.266  1.00 93.56           O  
ATOM   4927  CG2 THR B 222       2.650  -8.281  28.875  1.00 93.56           C  
ATOM   4928  OG1 THR B 222       3.828 -10.383  28.906  1.00 93.56           O  
ATOM   4929  N   LEU B 223       6.582 -10.312  27.500  1.00 91.50           N  
ATOM   4930  CA  LEU B 223       7.863 -10.945  27.812  1.00 91.50           C  
ATOM   4931  C   LEU B 223       8.898 -10.602  26.734  1.00 91.50           C  
ATOM   4932  CB  LEU B 223       7.703 -12.461  27.906  1.00 91.50           C  
ATOM   4933  O   LEU B 223      10.047 -10.273  27.062  1.00 91.50           O  
ATOM   4934  CG  LEU B 223       6.812 -12.977  29.047  1.00 91.50           C  
ATOM   4935  CD1 LEU B 223       6.570 -14.477  28.891  1.00 91.50           C  
ATOM   4936  CD2 LEU B 223       7.438 -12.664  30.391  1.00 91.50           C  
ATOM   4937  N   HIS B 224       8.500 -10.672  25.500  1.00 92.81           N
[truncated: 371,062 more chars]
